# Supplementary material for: Early-branching euteleost relationships: areas of congruence between concatenation and coalescent model inferences
Source: PeerJ. 2017 Sep 8;5:e3548. doi: 10.7717/peerj.3548 (PMC5592902; doi:10.7717/peerj.3548)
Supplement: Data S1 [file peerj-05-3548-s003.zip]

Archive with 67 entries (58 files):
- DataSupplement/
- DataSupplement/.DS_Store
- __MACOSX/
- __MACOSX/DataSupplement/
- __MACOSX/DataSupplement/._.DS_Store
- DataSupplement/Alignment/
- DataSupplement/Alignment/34-93-53.phy
- __MACOSX/DataSupplement/Alignment/
- __MACOSX/DataSupplement/Alignment/._34-93-53.phy
- DataSupplement/Alignment/ByUcePartition.txt
- __MACOSX/DataSupplement/Alignment/._ByUcePartition.txt
- __MACOSX/DataSupplement/._Alignment
- DataSupplement/Assemblies/
- DataSupplement/Assemblies/.DS_Store
- __MACOSX/DataSupplement/Assemblies/
- __MACOSX/DataSupplement/Assemblies/._.DS_Store
- DataSupplement/Assemblies/Bajacalifornia-megalops-opt.fa
- __MACOSX/DataSupplement/Assemblies/._Bajacalifornia-megalops-opt.fa
- DataSupplement/Assemblies/Bathylagus-milleri24.fa
- __MACOSX/DataSupplement/Assemblies/._Bathylagus-milleri24.fa
- DataSupplement/Assemblies/Chauliodus-macouni-danae25-73.fa
- __MACOSX/DataSupplement/Assemblies/._Chauliodus-macouni-danae25-73.fa
- DataSupplement/Assemblies/Chauliodus-sloani39-73.fa
- __MACOSX/DataSupplement/Assemblies/._Chauliodus-sloani39-73.fa
- DataSupplement/Assemblies/Coregonus-pidschian36-69.fa
- __MACOSX/DataSupplement/Assemblies/._Coregonus-pidschian36-69.fa
- DataSupplement/Assemblies/Dallia-pectoralis38-57.fa
- __MACOSX/DataSupplement/Assemblies/._Dallia-pectoralis38-57.fa
- DataSupplement/Assemblies/Esox-lucius3-61.fa
- __MACOSX/DataSupplement/Assemblies/._Esox-lucius3-61.fa
- DataSupplement/Assemblies/Esox-niger5-71.fa
- __MACOSX/DataSupplement/Assemblies/._Esox-niger5-71.fa
- DataSupplement/Assemblies/Esox-reichertii8-61.fa
- __MACOSX/DataSupplement/Assemblies/._Esox-reichertii8-61.fa
- DataSupplement/Assemblies/Gonostoma-elongatum19-71.fa
- __MACOSX/DataSupplement/Assemblies/._Gonostoma-elongatum19-71.fa
- DataSupplement/Assemblies/Hypomesus-olidus34-73.fa
- __MACOSX/DataSupplement/Assemblies/._Hypomesus-olidus34-73.fa
- DataSupplement/Assemblies/Ijimaia-antillarum44-71.fa
- __MACOSX/DataSupplement/Assemblies/._Ijimaia-antillarum44-71.fa
- DataSupplement/Assemblies/Lepidogalaxias-salamandroides-opt.fa
- __MACOSX/DataSupplement/Assemblies/._Lepidogalaxias-salamandroides-opt.fa
- DataSupplement/Assemblies/Lipolagus-ochotensis-57.fa
- __MACOSX/DataSupplement/Assemblies/._Lipolagus-ochotensis-57.fa
- DataSupplement/Assemblies/Novumbra-hubbsi.fa
- __MACOSX/DataSupplement/Assemblies/._Novumbra-hubbsi.fa
- DataSupplement/Assemblies/Parahucho-perryi18-83.fa
- __MACOSX/DataSupplement/Assemblies/._Parahucho-perryi18-83.fa
- DataSupplement/Assemblies/Plecoglossus-altivelis22-73.fa
- __MACOSX/DataSupplement/Assemblies/._Plecoglossus-altivelis22-73.fa
- DataSupplement/Assemblies/Tactostoma-macropus.fa
- __MACOSX/DataSupplement/Assemblies/._Tactostoma-macropus.fa
- DataSupplement/Assemblies/Thymallus-arcticus57-57.fa
- __MACOSX/DataSupplement/Assemblies/._Thymallus-arcticus57-57.fa
- DataSupplement/Assemblies/Umbra-krameri12-77.fa
- __MACOSX/DataSupplement/Assemblies/._Umbra-krameri12-77.fa
- DataSupplement/Assemblies/Umbra-pygmaea11-71.fa
- __MACOSX/DataSupplement/Assemblies/._Umbra-pygmaea11-71.fa
- __MACOSX/DataSupplement/._Assemblies
- DataSupplement/PartitionFinder/
- DataSupplement/PartitionFinder/partition_finder.cfg
- __MACOSX/DataSupplement/PartitionFinder/
- __MACOSX/DataSupplement/PartitionFinder/._partition_finder.cfg
- DataSupplement/PartitionFinder/partitionFinderPartition.txt
- __MACOSX/DataSupplement/PartitionFinder/._partitionFinderPartition.txt
- __MACOSX/DataSupplement/._PartitionFinder
- __MACOSX/._DataSupplement
