# Supplementary material for: Early-branching euteleost relationships: areas of congruence between concatenation and coalescent model inferences
Source: PeerJ. 2017 Sep 8;5:e3548. doi: 10.7717/peerj.3548 (PMC5592902; doi:10.7717/peerj.3548)
Supplement: Data S1 [file peerj-05-3548-s003.zip › DataSupplement/Alignment/34-93-53.phy]

34 17597
osteoglossum_bicirrhosum GACAATGGGACGTGTGATCAGGGGACAGAGGAAAGGTGCGGGTTCCGTCTTCAGGGCCCACGTGAAGCACAGGAAAGGCGCCGCTAAACTCCGACACGTTGACTTTGCTGAGCGCCACGGATACATTAAGGGTATCGTGAAGGTGGAGTCGAACGCCTCACAAGTGGAGCTTTTGC--TTTTTTATTGATCTCT--TTGTTTTCCATAGCTGGAAGGGCACAATATTTTCTCAAACTTGACTTCCAACGAGTACGAGCAGGTGCTGGAGATCATTCGGAAGGCGATCATCGCCACCGACCTGGCCCTCTACTTCGGTAACCGCAAGCAGTTGGAGGAGCTGTTGACCACGGGAGCTCTGGACCTCAACAATCACGCGCACAGGTTTTATTAAATGCAC-TTACTCTTAATTTCATCCACCAGTGGTTTTAGAGAGAATAATGTGGAGTTACCTATATAGGTTTGACATTATAAATCACTTCTTGAGACTGGATCGTACAGGG--GTATCGATTGATCCTGATATATCACAGAAATTTACTGTCACTTCTGTTTTCAATTAAAGATACAATCAGTCGG------------------------------------------------------------------------------------------------TG--GCAGG-AGTCGGTTACATTGTGTATTTAATA--CTCTACCTGGTCTGTAACCGACC--AGAACTGTGATGTACAGAAGA-TGTATTATTGAAATCTG-----AAGTAATGCAATGATATTAGGATACACAC-TCTTTGTATTTTTATTCTTGTATAAGGTTATTTGCTGGCTATTGTTCAGCCTCTAGTTCATTCTGTGTTATTTAAATTCTAATATATG---AATCATATTTGGATTGAGGTTATGTTCAAGGGCCATGT--TGTGTATGTATTGAG-ATGTAAAGCCTTTGAATGTGAATAATTATTGTAAACTATGATATTTTACAGC-----TTTTTCTTACTATATTATATACATTTTCTATTTGGTCAGTGATTTAATCATATTCCTCATAATTTAATGA--CTGTTCATTC---------TCATTATTTGTGCTCTAGGT------ATAGTTGTTGAATGACAAATTTTCCGCGT-ACTGCTTGGTAGTCCTGTAATA-AACGCATGTAGGGTTTTAGGCAAATA-ATA---------------------------------------------------------------------AAAAAAATAAGGG--AAAAAGATCAAGAGCGGGTCTTACATCAAGGA-GGACCCCGAGGAGGTCTTTGTTGTCAACTTCAGACGGG--AAGAGAG-GAGCAGAG--GAGGAAAGCGGCGGAGG---GGAGCGATGCC------AGGCAGA-GCTCAAAGGACCA-GGCCTGGCCAAGGTGATCGGTATTCTCAGGCAGTCTGCCTTCTGGCT-CACAGTGAGGGAATGAAGCGCATTGATTGTGCAAGATTATTAACTAGACTGGGATAAGCCCTCTGCTTATTATGCAGATTACTGAGGCTCCGC-ACACCAGCATATTGTACAGATGCAAGGGAGCAGCTGCTCTTACAGATGGTAGG-TACACAGATCTATCATTATGC-CTCCATTGTCTT--CACTCCGACTGTTCGGAGGGGACAGAG---GAGCTGCACTCAATAGGAA--------------CCAGAATGCAACAACTTTAAAAAAAGAGACGAGGCATGCACCACAAAACACTTTTACACACCGGAGGCCCA-GTGTCTCAGTAATAGCCC--TGTCCTGATTGCTCTAATACAGGTTAGGAATATTGGCTGTAATGATCTGTAAAATGAGCAAGCGCCA-CTCTGACATTTACTGATGGCGCAGGCTTTGCCTCTTCTTCCC-AG---------------------------------TGAGACTTGAAAGAAAGTCTT-AAGGATGTGAGCTTATACACTGTGCCAGATTTTGTT------AAATAAATGGGGGGAAAACTGGTGCCAATTCATT-GGTAATTGTCCCTTCTGGCACTGT-CTGTTA----AAAGTCTTGGAACAG---CCTAAGCCCGAGATCACTGTAAATGTTAATCTTCTTATA-CTTAAGGTATCAGGTTTT-CTTTTGATGTTCCCAAACATGTTGACTCCTATC-TCAGACAAGTAGGCAAT-CCAGACA-----TAGCTATAAGCAAG------------------------GGCCCATAAACT-CCCATCATTACAGGATCTGGCAGCCTTCCTTCTCCTGTCTGCAGCCGG------------------TTATCTTGCTCCGATT-TAGTCT-CGGAGCATGTAGATCTGGCCCAGTTAGATTGTCATACTTAACAAACATTAATGATTAATTTCCTCC-ACCGAGTTAACC-----GAGGCTAAAGGGACGTCTCGACTCATCTTATCGCTCC---------GCAAATTAGCATTTCC--CATATTCT-------CCGCATCGGC--TTTGCATTAAAATTCCACATTTGCCATTCCAA---------------------GGGGTGTGTGTCAGACTGTGTCTTCGCAGGTCGCAGTTGCGCCGAAACACCTTCCCGCAGCGCTTGCAGCTGTAGGGCTTGATGTCTGTATGGGTGAGAAGGTGAGTTTTCAGGTTACTTCTCTGATTAAAGGTTCTTCCGCATGTGGGGCATTTGTGAGGTGATTCCTGTTTAGATTTGAAGCAAGCAAAG--GATTATTCCCTTTAATTGACGGATGTCACAATGATCTGAGCTTAGCT-TCTAATGGTTATTTAATATGGCCATCAGC-GTTCCCAGGTCCCCGGCATACG--GCGCTTACACAATAGCCTCCAAA-CCCTCTTTAACACTTATTTGAGATGACAGGAAAAATGAAACCGTTTGTGCTTTCAATGGAAAAGCAATCATTGGTACATTATATTCCGCTTG-CCCTATGATGCTAATGCAT-AGTAAAAATGTCACCAAATGTATTTAAAGACTTGACGGAGTGTTGCCGTTTGATTCCTGTT-AGTGGGCTGATTAAT-------------------------AAAAATCTTCAATTTGTATGTAAATGCA-CTTGGTT-TTCATATCGCCCGCATACCTGCACCTGGAGA-----AAAATAATAAACCC-----AAGTTTAATGCGGCAATTATGAGAGTTTAT-------------------------------------------------------------------------------------------------------------------------------------------------------------------------------------------------------------------------------------------------------------------------------------------------------------------------------------------------------------------------------------------------------------------------------------------------------------------------------------------------------------------------------------------------------------------------------------------------------------------------------------------------------------------------------------------------------------------------------------------------------------------------------------------------------------------------------------------------------------------------------------------------------------------------------------------------------------------------------------------------------------------------------------------------------------------------------------------------------------------------------------------------------------------ATATATATATAA--TTTTGAATATCTAAACCATTATTTAGCATCCAAATCAGTTCTGCTTGTCTGCCTGATGGACAATTTCCATGTGACCTCAG-ACGCTTCACATGTGACCTATACTGTCGAGAAGATCCTTTTCTTCCCCTCCGTG-CGC-ACACAGATTTTACCCCC-----------------AAC-------------------------------------------------------------------TAATGGAGATGTAACTGGAATACCTTCAGAA---GCATATGGATGCCATTTGCAAG--AAGCGGTG--AGAATCTATAGGTCTGTT-TGCCC-TTTGGTAT---CTCTGTAG-CCATCTGTTTTCACATTAGTTGC-AAATTATAGTATCCTCCAGGTCCAAATGAACATAAATCA--GCTCTAT--GAACATCTA-CAAGTTTCCCCGTCTGTCAT-AAAACAATGATTTAGGGCCCTGGGTTGTCAAAATAGGGCACTGTAAGTTC--GCTGTGTGCCGC-GGCAGTAGGAACACAAAGCTCCATCTCTTCTGCGTAATTTATGACCTCCTTGGGAGACTTGGGTGATTAGGGCCTGGGCCACCAACAGACAGAAAAACAG------CCGTCGCGTCATAAA-GGATGCAGTCGGAGAG--------------CCCCGACACGATTTCATGGCCAGTGATTC------------------------CTGCAGTAATATCACTGT-GG-------GCTGCGGT-------GGGGATAACCAAGTTGAGCTGTCTTAGCTCAAATGATTCAATTAGGCCAGCTGTCCCTATTTGTCATGGCTCAACTCGCTTTTAAATTACCTTTCC-ACAGTGCATACGTGCCACTG-------CATTGAACTTACCAGCTCAACAGTTTCCA----------TAGTTTTCA--TAAACCTCTATTCTGT-CCCTAGAATTTGGAATGATCGGAGAGCATACAGTAAAAAGTCAGCGGCCAAGATCAGTTCATGAAACAAAGGGCCAGCAGGAGCAAGATGAGTCTGCTAAATTTATGGCACAAACTGGTA--ATACAA-TAGTTATATTGTTTCT-TTCCTTTTTTTGT----------TAACTAA----GCTTAA-TGTCA---TCTAAGTCAC-TTGCATGCCTTCACTTTGTAATGCACCTTTTTTTAGTGACAATG-----TTTGTTTCATAATAAAGTTTATTCTATATTACAAATAGTA-TTTTGTTCTTGACTGCAAAATAGGATTGCATTATATATTTACATACACAGGTATACAACTAATTATAACAAAGTTAGAGAAGCTTGCCTT----------------TTTCCTGGTTTT-----------------GTAATTCTCCCAAATAGAATATCTTTATT---------------------------------------TGTCTCCAAAGGTTGAAATAGTAAAAG-TCATTTCTAACA-------TGTAGCTGTAA------------CACCTGCTGTAACACTGAGAGCTCTGGAGGGAT---GTTCCAGTTCTTACTAAGACGTTTAAGGTGGAAGCTTTATC------------------------------------------------------------------------------------------------------------------------------------------------------------------------------------------------------------------------------------------------------------------------------------------------------------------------------------------------------------------------------------------------------------------------------------------------------------------------------------------------------------------------------------------------CAGCCGCATTAAATTTTAACTCTGGTTATCGAGT-GTGGCCATT-CAAACTTTTATCTAAAACCTTCTTTATCTTCTTTTCATT-AAGTTCTCAAG-CGCTAATAGCTTCTGAGCTCCCT----GGGTAAGGATGATGTTCTGAATAATGAAAGCTCATTATTTCTCCACAGAATGCTTGTTAATTCAAATGATGATATTAAAACTATAGTAGCCTTTAGCAGTGGGGTGATTTCTAGCATACTTTATCATGTATCAATATATACTCTGTTTGTCAAAACTGCCCAGGGC-------------------------------------------------------------------CTGCAGCAACAA----AGCATTTATTCTGCCTCACATTTCC-TGGCACTTAGAATTATTTCCTTCATGCCTGATAACCAAATTACAATATGGCA---GGTCTCCCCGGAGCCAC-GGGATTGTTAGTGCCTGCTCACAACATACTTTCAACTGATGTGGCATTTCATGTACAGCTGCCAATCAAGGCGCAGA-----GGGAGAAGGAGGGGCGGGGGGGATGCAAATGAGGGCGAGCC-TGATGGTGTT-GAGTTACTGCTGGGTGC---------------------------------------------------------------------------------------------------------------------------------------------------------------------------------------------------------------------------------------------------------------------------------------------------------------------------------------------------------CAATGCAGTGCTCATATTTCAAGCTTATGGTTGCTAAAA--GGGTGTACTCAGAAAATCAATTTTCAGAAAGTC-ATTCAGCTCTGAAGGG-AGTTCTGTGCAACTAAGCAA-TTTCAAGAATATGTCCACGG--GCTCTGTAGGTCCTCATTCATGTCTCGTACCCAGGTTTGCCCTTTTCTG---CTCTCGCCGTCACTAGTGGGTCCCCTGC-----------AAAGGGCTTCCTC-----GCTGGTTTAAATGAACCCTTTTTTTCGTGT----GTAGCTCAA-----------------------------AAATGCATTTCCCAAATTGAATGCT---GGATTTACAGTGCG---TTTAATACCACTGACCCC--TAACACACTAATGTTTGGTCCGAGTCATCGGCGTT-----CCCTCCGGATC-TTTTATCACCG-CTATTGTCGAGCTATCTATTTAATTGAAAGAAGTTAATTGAATGAAAATGATCAACTAAGCTTGTATTAATATTGCTAATGGAG-CTT-TCTTCTTGG-------CCATGTTTGGAGAGC-------G-TGTCATGCT--------GGAGTTTGGG--GGAGGCCCATTAGAACCTGCACTTAACCCGAT-GGGCTAATTAAGGAATGCTTATTCATTCT-ACGAGTCAGGGCAAGATAAAGTTGCA-GGTTCGCCGCTATTTTCGGA---------GGTAATGTATTATTCCGTTAAAGCAATGATCAGGTAGTGT-------------------------------------------------------TAGATGAATGTGAG-ATGTTCAGCACCATTACTGCCT-GCA-----CATCAGACCA----GCATTATTACATTATCACTGCTCTTTAGTAGGAGACCGGGTGTGTGACCGGGTTCTGAATACACTCATCC----CGCTCTCGATAGCCTAAATTGCAGATTGGCTCATTGACTTCAATGATAAAATATAAAAATTGCCAGT--AAAGAGAACATAGACTCAAGTT-ACTCCTCAGCTGTTTGTCAAC-TGGAGA----TGTGACTC---------AGTGCCAAGCATATTAAAAAGGGTG--------------------------------CTCTCAAA----------------------------AAGGCAATGTAATTTATGTCTTACATATTCATGAAAAGCGGAGTTGTAATTTGATAAA-GGGAAG----CTTGTGTTCTCAACTTCATTCAAACG----GCATCGTGG-AGCAGTATTAAAGTGGGCATCTGTGTTCTCGC---------AGCATTAATCTCCTCAAGCACATTCCAGCTGCTATGATGTGCAAGAGGGAGATAAGTCTTAAACAGTCTAA-AGCT-AAGCAAACCAGACAACTCTATTATTGGCTTCATAATTGCTTAATTAAACTTTTGTCACTAATCATTATGA---GGGCAATAGAGCT---------------------------------------------------------------------------TCTCGTCTCATGGC---AAACTCTTGCGCACCCTCTGGTGCTTGCTAGACTCCAAAAGTTCTT----TGTGTTG------------------------CCTGC-TTTGCAGAT--TGTCTTCCTTGTCTC------------TGTGGTTGCTCATTATTCCGAGACA------GACGGATCTCAGGTCATCTGCAGCTGCAGCA------AAGGAGAAGCAGGAAAGATGGCGATCACGCGC------TAGACCGGGCGCACGCATGAG--ACACAAAA--------------TCCAGCCACCTCAGTTGATTACAGTTCCTTTGCAGACAGATGCAGCACCTGGATAGAGCTCATTAAACTGAAAGCTCAGACCATAAGACGAGGATCAATTAAGACAAGTAGGAGGACACTGTCTCTAGCGCATTCTGGTG--------ACAATCCCAGCGGTACT---------------------------------------------------------------------------------CTGTAATTT-TACTTTTCCCATGGCGGTGGTGGGCGGAGCGAGT-CACTGTTTTCTG-CTGAGATGACTCCTGGTGTTCTTTCTTGTCTTTAGATACCAGCCTGTTGATATCATTCAACCAACCAATCATGTATTGCCAGCCTCATTCGGGGATTCTGATTGGCACTTTGTCACAGGCAACACTCTTACCGCCACCAATGAGTCCTCACGTAGAAAACCCTCACAGCATGAGCTGGAGAAACAGGGAATGCCAGGTGACTATTCTTTCTTCTC---TTTTTAC-CTCCGTTGTGAAGACTGACTGGCCCCC---GTGCC------------------GGGCCTGATC----AAAACTGTCCCCCACT--AGCTACGG-GCTTTCTGTAAATTCAATAAGG-CCACCTTAAAGATTTCCCTAATTAATGGATGACATC-TTTGGCTGGAGGAGAGGCGAGGTATTTTGCTCCAACTTG-----------TTCTTTGTGAGCCT--CCTCATTAACTTTCGTAGGTCA-CCCAGGTCTCCGCAACCTTAAAGTGAAGAG---GTCCATTGTGCCG-CG-AGTTGTAAACTTAC----------TTTTTT------GCCTCGGCACTTAAAA--GGGAAAGCAGCTATAGGGACGGGAGCCTGTCCCCTTTAGGTCCCTTTGGGGACGAACAGCCCGCACATGTTCCAATAATAAA--------------------------------------------------------------------------------------------------------------------------------------------------------------------------------------------------------------------------------------------------------------------------------------------------------------------------------------------------------------------------------------------------------------------------------------------------------------------------------------------------------------------------------------------------------------------------------------------------------CCCCCCTTGCCTGGACGTATC-------TCCTTTTCTATTT---GCTTCCTAG-CCCCATATGC-CACTTTCCTATTTCCTGCCTGCAGACAGCAGGGAGCAGCTCTATTATCACCCTCA-CAGAGCCT--------------------------------------------------------------------------------------------------------------------------------------------------------------------------------GCCGCCTCTGATTGCTTTGAACTGTCA-AAAAATGGCAGAATC-AAA--TCGAAAGTGCTCGAGGTTAC-GGGAGTGATTTGTTCAAG--AAGAGATCGCTCGAGCAATTGACACAGCTCTTGAGACAATAATTGGGTTATCAAAGAGAAAACAGTTCAAGTACC-ACAGGGGTGAAGGCC--TATTTGCATTGCATT----TTCATAGAG------------------------------CCGGGCACACCTCCGCTTGAAAGTCT-CCC----------TTTTCATATACTCGAGGATT-ATAGCGACTCTGGG--TGCA-TCATTATCATCTGAAAGTTCGAAGGCTCCCCCGAA-GCTGGGGCTGCACACAC-----------GGAG---CCCTCGGCCTGGGTGGTCCCTCTACTTTGGTGAGCTGTTGCTAAGCAGCTAATAATAGTCGTGTTTGCTGAGTAA--TTTTTGCCCTTCTGGAACCAATCAGATGCGAGAACGGCCGGCCATCTGACAG--CTCCGGGGGCGGAGTTTGGAGCTTGCGTG------------------CCTCTGGCCCCTCCTCCCCGTG---GCTCCAAATGGAGAGAAGCTCTTTTTTTCCTCCACTATTGAATCCCGCAGCTC--GC------------------------------------------------------------------------------------------------------------------------------------------------------------------------------------------------------------------------------------------------------------------------------------------TTCAGCTGCTCCATCAG----CCGCTGCCGGAGACGGGGGGTTGCCTGGGAAACGGCCGCATGGCAACGGGATCA--GAGCCCGCGGGTGCGAGGC-------------------------------------------GCTCGCGCTGCTCTCATTTCGACAGCGCATCTCCTCACTAGATGGTGTGCGAAGCC----------------CGCATTATGAAGATTTAACTTTTTCCCTTTGATTCGCTCCTGACACTCATCCTTCAGC----------------------------CTGCCTTTAAAGTCCCACTTTAAAA-CCTTAATGGCTGTCATGTCATTCTGCTCTCTGGACTCTTACTCAAAGTGTCA-TTGGCATAATGGTCTTTGCCTCCCGATTTCTTTTGATCATGCGTGC--TGAGAGCCTCCTTAGAATAGAGCTATCACAG--GCCCCTGTTATCTGCG--GGACCCCCAGGTAGAAAATGGTAATGATACCACTTAACATCACTGCACATATGGAGGG-AAAATGGAAATGCCACCAGCACCTCAACTATAAAGAAAATCAAATTGAAATATTAATCCG-CTGATTAATATAACATTATGAGGGCCCATTCTCTTTGTTGTTTAACAACAAAGGGTTGCAAAATAAGCAACTGCCTAAGAGGTAAGGGGTTTGGAAGAGTCCCACTGAGGTGCTAAAA--TCCCTTTCAAACATCATTACGGCACATAATATATTCACTTCCACAGTGCTGAGA-TTTGATATCGATGTTTACCCATTTATTTTTTAATTAATGTTCGTTGTTAATGAACACTTTGATGGGAGGCATTTTGTAAATCATTATCCTTCCAC-GACAG--CAGTTAAA-GAGCTTATT-TCCCAAATCTCTTTATCCTTTCGAGAACTGTGCAATGTTGACAGAAAGTCAGTTAACTCCAGCCAGTGGCAGCTGCGCTGGGGTTTTGCATAATTAATTATTTATACGAAG---CCAGACACAGCCATTACCATCCAGATGAATATGATATTCTAATCAGGCGCCGCTTTAATTTTAATTGCCCTCCAGCATC-TAGCTGTCAGCACTGGCCTGACTTGATAAAGTGGAG-ACTCACAGAACACCATTAGACATCTGTTTCA--------------------------------------------------------------------------------------------------------------------------------------------------------------------------------------------------------ATGTTTGC--TCTTATTCA-----CTATGTTTACACACATATGTATTTTT-TGCTCCCGGGAATCAGTCAAAG-GCATTGTTATCAAATCATTGTAATATCTATTTAGTGCGACAACAGTCC----CCTCCGCTGACGCT-CGCTATTCACGAAGCATAAA-CCTGCCTTAAGACTTAGA-AAGCTGAGA-AGGGTTATCCCTATATTCTTAAACTCTCATCTTTTATGTGGGTTTTAGGCATTGAGGATAGGATTGCGAATCGCAATTGTTCGAGTGCTGCCG-------------GAGTGATCGAGTGTGTATACGTGGGTGCGGG----CGCTTCATTCCACCGCTTCTT--CGCGGTGAAACTCAATCAAGAAAGGTCATGTCGGCGGGAAAAGAACAGATTAAATTAGCATTGAATTAGACATGGAAAGTGAGCTCTGTCAAAACCATCACTGTGCTCAGCACAATTAGAATATGTTAATTATGCATTTCATTAAGGG--CTCGGCGCTC-TTTGAATGTGAGATGAAATGTCACTGGTGTAGGCAGCCGAAAAATGGAAGATTGCCAGGCACAACTTTCTTTGTACAACGTCTGACACCTTCATTAACATTGGGGATTGCTGGTCTGATTAGACTTTTCTGTATTAGTTT-AAGCCTTTAGGCTTT-----CAAATGCTCTGGAA-----------------------------------------------------------------------------------------------------------------------------------------------------------------------------------------------------------------------------------------------------------------------------------------------------------------------------------------------------------------TC--CCGAGC--AGAAATTGGTTTAATTAATAGCACATTTTACATAATGATTACAGTGTAATTGCACCGACTAGCAGAGTGTCATTAAATATATCCCTGCTCCTTTACAACACCCTCCGGCGAAAAATAATGAGTTACGCTGGAAATCACTATGCAACAGGTTCATAAATAACA----------------------------------------------------------------------------------------------------------------------------------------------------------------------------------------------------------------------------------------------------------------------------------------------------------------------------------------------------------------------------------------------------------------------------------------------------------------------------------------------------------------------------------------------------------------------------------------------------------------------CGGATTTTTCATCATTT----TAGTTATTAGATGGTGATGGATGTAGACCTATAAAGGATCTAAACTGAGCCTTTTAACAAACCATGAGCAATACTATCATTTCTTTAATAGAACTTGCTGACCATGTCTTTCCCATGTGCCATTTGTCA-TTTTCCCTGTAAAATAATCAATAATG---TGGCTCTGAGAAAAGTAATATAA------AAAAGCTGGAATGAAATTGCAAACCCAAGGTT-CCTGATTCAACCTGTTATTATTTTTGACACGAGCCATTTACAATAGCTATGAAGGTGGCAATGGAAAATGTAATATTGAT-TGTACACCTCGAGGGCTTC--TCTCTCTACACTGCT-AAGACCATATTTGCTCAGACTAACTATGATGAAAGGCAATGAAGACAAGGG-CTCCTCATGCA-GGTATCAGTATAAATATTACTGGAAGGTCAATTAATATGTAAATTAACTCCTCCATTTAATTAGCTATTTAACTATTTTCCGAGGCATCGACATATTAAATCATGCTTAAAGA-CCCCTCTAACTAGCCTCCTGACAATAGTGCAAGGGAGTCGCAGGCTCATAAACTACCGGCTTGACCTATAAAGAGCCCCGAGTCTGCTAATTCCATCTCGGCCTAATTTTATTACTTGCATAAAATAACCATAGTGCAGCTTTGTGGCTGTAAAGAGGATATGGGTAATAAAAC--AGGCT--CGGGGAAGCATCTG-AAAT---CTCCTCTTTACTAGTGT-CCTCATTTATTATTCTATTATTCTTTGCAGGCTTCCAAGCCCATGTGAAAGACAAATGACCTTATTATATTAAATAATTTGTGAGGATATTAACCGTTAATCACACATAAACAGCATTTAAAAGGTATTGATTTT---TCCGC-ACTCTCAACAGCTTGTAAAATTTATGTCCAATAACAAGATAAT----------------------------------------------------------------------------------TTATTTTTTTATTTATGCATGCATTAAAAA---ATCTGCTGAAATGTATTATTCATCTGTGATGTAATTAATATGCAAACGTATGCAAATTAAGACACAATTAGGCTCCGATTCTCTAGTGGAATTTTCCATTATAATTTAATACAAAGTAAGAGAGTAATTGGTGTCACGTGTAATTACTGTTACTCAAGTGTACATTCAGACATGCAAATGATGCTCTATATGTTGGTTATTCTATGCAAATGTACCATGTGGGCTCGGAAGATAAAATGTCGCTTAGGATAATGTAATTGGCCTTAAGGTATGTG--CGGCTGAATTATATTCCGTGATTTATACTC-TGGAAATTAAAGACTCACTCATTTTCTAATTTAATTCCATCTCCAATGGAAAAATGTTCACTCTGAGCTAAATTGGCGAATAATGTTGCTAATTCAAATGCAGATCTAATTTCAATTCCGC-----TTGCTGTTTGTCATGATTGACGAGTCCCCGATGGATCGTTACCGCTCCTATCT--CCCCTGCTCGCCGATGCTCCGGCGGTCGCGATAATAACTCGGCCTGCAAA---------------TCTGACTTTGTTTTC--CTGATGCAGATTAGATCTGCCACCCCATTACAGATTCATTTTCCTAATTTTTCATGTCTGTGCTGTG-CCCCATCTGCACGGGCCTGATAATTGTG-GGGCCCAGCCCTGGTGATTAACATCAGCAGAATTAATTACGCCTGCCATTAAGGCTCCAGGTTGCA-CACAGTGATCAAGAAGAATTAACTTTCTCCGGGGCCTCTAAATCATCTCACCTTCAAGTGGA-GTGATAGTGC-CCAGACGGTCTCATGAATGATTTATATGTGTCCTGTTATCAGCTGCGATTTCTATAGACCCCAGCGCATTCACCAAGACATTTGTGGCGTAATTGTTAATTTTAATGCCATAATAGTTTCAGATGGGGGGCCTGATTAGACATTTATTGTACAATTAAATGAAACATACTTAAAAATCACAAAAGGCTTCCGTAATTATTTCAGGCCATTAAT-AAAATGGGCATTAAATTATATTGGACACAAAAGAGAAGTGAAATAGATTTTCATTAGAGCAAAAG-AGGCAGAGA--GGGTAATAGATCCTGCCTCAATTCACCCTGAAATTAATTGTTGCCCAGCCTATTTC--CACTCAGCAGAATAAATGAATGAGAAAAGG
Ijimaia_antillarum44_71 ----ATGGGACGCGTCATTAGGGGACAGAGGAAAGGTGCGGGCTCAGTGTTCAAAGCCCACGTGAAGCACAGAAAAGGTGCAGCTAAACTTCGCCACATTGACTTTGCTGAACGCCATGGATACATCAAGGGTATTGTAAAGGTAGAGTTGAACGCCTCATAAGTGGAGCTTTTGC--TTTTGTATTGATCTCT--TTGTTTCTCATAGCTGGAAGGGCACAATATTTTCTCCAACCTGACTTCCAGCGAGTACGAGCAGGTACTTGAGATCATCCGCAAGGCCATCATCGCCACCGATCTGGCCCTGTACTTTAGCAATCGCAACCAGTTGGCAGAGCTGCTGACCACGGGGGTGCTGGACCTCAACAACCATGCACACAGGTTTTATTAAACTCAC-TTACTCTTAATTTCATCCACCAGTGGTTTTAGAGAGAATAATGTGGAGTTACCTATATGGCTTTGACATTATAAATCACTTCTTGAGGCTGGATCATGCGGCA--GTATCGATTGATCCTGATATATCACAGAAATTTACTGTCACTTCTGTTTTCAATTAAAGATACAATCAGTCTGATAATGACTTAATTGGATTTTACAGAAGATTGAGTTTTATTGCCCTGTGCTTTATGAGTTTAGTTAAGGAAGGCCATTTTATCA-CAGTTGTCAGTTG--GCGGC-AGTCGGTTACATAGTTTATGGATTA--CTCTACCTGGTTTGTAACCGACT--AGAACTGTGATGTACAGACAA-TGTATTATTGAAATCTGAA-GCAAGTAATACAATGATACTAGGAT--ACAG-TTTTTGTATTTTTATTCTTGTATAAGGTTATTTGATGGCTATTGTTTAGCCTCTAGTTCATTCTGTGTTATTTAAATTCTAATATATG---AATCATATTTGGATTGAAGTCATGTTCAGGGGCCATGT--TGTGTATGTATTGAG-ATGTAAAGCCTTTGAATGTGAATAATTATTGTAAACTATAATATTTTACAGC-----TTTTTCTTACTATATCATATACATTTTCTATTTGCTCAGTGATTTAATCATATTTCTGATAATTTAATGAATCTGTTCATT--CTCTCTC-TGATTATTTGTGCGCTTGGTCAG----TAGATGTTGAATGATACATTTTCCACGT-AATGCTTGGTAGTCCATTAATT-AAA---------------------------TCTTTGTCTTGTAGAGTGTAAATATTGGGCTGGTGGAAT--ATGAAAGCAGTGGAACCATAAGTTAC--AAAAACACAGGGA----AAAGATCAAGAATGGGTCTCACATCAAGGA--GACCCTGAGGATGTCTTTGTTGTCAACTTCAGAAGGGGGAAGAGAG-CAGCAGAG--GAGGAAAT-GGCAGAGG-GGGG------------------------------------------------------------------------------------------TGAGGGAATGAAAGACATCGATTGCTTGTGATTATTAACTAGAGTGAGAGAAGCCCTCTCTTTATTATGCAGATTGCTGGGGCTCCCA-GTTCCAGCATATTGTACAGATGCAAGGGAGCAGCTGCTATTACAGATGGTGGG-TACACGGGTCTATCATTAAGC-CTCCATTGTCTC--CACTTCAATTGTTT--GGGGGACAACA---GAACTGCATCAAAGAGGAA--------------CCCAACTGCAGTGAATTCAGAGAGAGAAACG-----ACAACCATCGAGCAAATTTATACACTGGAGGCTG---TGTCTCCGTAATGGCTT--GCTCCTGATTGCTCTGATACAGGTTAGGAATATTGGCTTTAATGGTGTGTAAAATGAGCAAGCAGTGCCTGTGACATTTACAGATGGCTCCGCCTCAGCCTGTTCTTCCCTAACTGCTCGTTAAGTCACGGGAA------------------------------------------GGGCTTATACACTGTGCCAGATTGTGTTAAAAAAAAACACACAGGAG--ACACTGGTGCCAATTCACT-GGTAATTGTCCCTTCTGGCACCGT-CTGTTG----AAAGTTCTGGAACAG---CATAAGCTACCCATCACTGAACGTGTTAATCTTCTTATA-CTTAAGGTATCAGGTTTT-CTTTTGATCTTGCTAAACATGTTGACTCCTATC-TCGGCACACAAGGCAAT-CCAGACA-----TAGCTATGAGCAAG---------CACTGTCTCTTTAAATGCCAATAAATT-CCCATCATTACCGAATCTGGCAGTTTTCCTCCGT--GTCTGCAGCCCG-------------GTTCTTTATCTCTCTCTGCCT-CAGTCT-CTGAGCATGTAGATCTGGCCCAGTTAGATTGTCATACTTAACAAACATTAATGATTAATTTCCTGC-ACTGAGTCAAAT-----GGGGCTAAAGGGATGACTCGATTCATCTTATCGCACC---------GCGAATTAGCATTTCC-CCATATTCT------CCAGCATCAGC--TGTGCATTAAAATTCCACATTTACCATTCCAGGCACTG---------------GGGCTGTGCGTCAAACCGTGCCGTCGCAGGTCACAGTTGCGCCGAAACACCTTTGCGCAGCGCTGACAGCGGTAGGGCTTGATGTCTGTATGGGTGAGAAGGTGAGTTTTCAGGTTACTTCTTTGATTAAAGGTTCTTCCGCATGTGGGGCATTTGTGAGGAGATTCCTGTTTAGATTTAAAGCAAGCAAAG--GATTATTCCCTTCAATTGGCGGATGCCACAGTGATCTAAGCAAAGGA-GCTAATGGTTATTTAATATGGCCATCAGC-GGTCCCAAGTCCCCGGCATACG--GCGCTCGCACAATAGCCACCAAA-CCCTCTTTAACACTTATTCGAGATGACAGGAAAAATGAAACCGTTTGTGCTTTCAATGGAAAAGCAATCATTGGTACATTATACTCCGCTTG-CCCTATCATGCTAATGCCC-GGTAAAAATGTCACCAAATGTATTTAAAGGCCTGATTGAGTGTTGCCGTTTGATTCCTGCT-GCCCGTCTGATTAAT-------------------------AAAAACCTTCAATTTGTATGTAAATGCAACCTGGTC-CTCATATCATCTTCACACCTGCACCTGGAG-------AAATAATAAACTCTGTTAAAAAAAAATGTGGCAATTATGAGAGTTTATATCCGACTTCCTG-TTGTTGACTCGCAGTTGCTGC-------------------------------AAAAGAAATTGCTTCTGCAGCCTAAGAAAA-----CCTACAGCACTTTA-----TACGCCG--AAAGAAAAGAGTTAATTAGAAATACAAATTCT-TCCAGATTGTTATTAAT--GGGAACTGTAGAGTA---AGCAACACATATTTTGTGCCCATAAGTAATTCTCAGGTATCTTTGATCTGTGGCCCACAGCGGATGCTGCTGCGTGCCTCTGTCT-GGGTTTTGGGACTCTGCCAGTGCCAGACATCTGGATACTTTGTTATCATTGGCTGATCT---GCTCCCGGGAGGCCAGTCTTCTGACACCAGGCACAGAC--------TGGTCTGGC-AAAG--AAAATTATCAGCACATTTTGAGTGGATTAGAGCTCTAAAGTGGTCCTCAAATCACTTCCCCGGCAAATATT-CCTAAACCGCAATTTTTCATATTTCCCTGTATGCATAAGGAGATGAAAAACTATCCCATCATTTGTATTGTCTGACTGAGGTTATACACAAATATTAGTT--TATCTACTTCACCTGAGATTGCCTCCCTAAGCAAGACGGATTGGTCTTTGG--GAAAGAGGCAATA----TTCCCCTGGAACATATTCGG-TCCGTC---TTTTATGTGCAG-CCTTTTGCTGA----------------------GCCACAGGTA-----------------------------------------------------------------TGAGCCCCATCTCC-------------------AGACAGGCTCGCTAAAA--CCAGACAC--GTCTCCAGCAGGGC-AGCTGATTTGGTTTGTGAAGTATGTT-AATAATCAAATGATCAACAAATAATAGATGTATTAGTTCATGCAGCTTGAAATGTCAAGGAGGCTAAAAGCGGAAATCTAATACCGAAAG--CCCTGT-----TATATTATATTCCGCGACAAACCCTCCAGTCCAAATTATACA--------GCCTCCCACAGTGAGTAATCTCCTCTGATGGGCCCGATTGAGTGTGCACTGAAGCCTTTCGCATATATATAGAAT-TTTTGAATATCTGAACCATTATTTAGCGTCCGAATCAGTTCTGCTTGTCTGCTTGATGGACAATTTGAGTGTGACCCCTTCTCTCTTTGCATGTGACCTATACTGTAGGG-AATTCTTGCATATTGTTTGGATG-TTC-ACATTGGCTTCTCTTCC------------------ATTCCTGTCTTTTGAT--CCTTTTAACATGCTCTTTGTGTTGGTATTCATGAAATATTCATATCTGGACCAATGGGGATGTAACTGGAAGAGTTTCTGAA---GCATATGGATGCCATTTGTAAG--CTGCAGAG--AGAATGTATAGGTCAGTCCTATCC-TTTGGTAT---GTTTCTAT-CCATGTGCTTTCACATTACTCGC-AAATTATAGTGTCCTCCAGACTCAAATGAACATAAATCA--GGTC-GT--GAAAGTGCA-GAAGTTTTCCCATCTGTCAT-AAAACAATGATTTAAAGTAC-GGGTTGTCAAAACACGGTGCTGTGAATTC--GCCCCACTCCCT-AGCAGTAGGAATACAAAGCGCCATCTCATTGGGGTAATTTATGGCCTCGGA-------------------------------------------------C--TTGCTGTCATGTCATAAA-GGATGCAGTCAGAGAG--------------CGCAGACATGATTTCATGGCCAATGATTC------------------------CTGCACTACTATCAGAGTGGG-------GCTGGAGA-------GAGGATAACCAAGTTGAGCTGTCTTAGCTCAAATGATTCAATTAGGCCAGCTGTCTCTATTTGTCATGGCTCAACTGGCTTTTAGATTACCTTTCC-AGAGTGCATACGTGCCTCAG-------CATTGAACCTACCAGCTCAACAGTCTCGGAAAAAAAGCCTAGCTTTCATATGAACCTCTATTCTGT-CCCTAGAATTTGGAATGATCGGAGAGCATACTGTAAAAAGTCAGCGGCCAAGATCAGTTCATGACACAAAGGCCCTGCAGGAGCAAGCTGAATCTGCTAAATTTATGGCACAAACTGGTA--ATATAA-TAGTTATGTTTCTTCA---CTTTATTTTGT----------TAACCAA----ACTTAA-TTTCA---TCTTAGTCAC-TTGCATGCTCTCTC-TTGTACTTCACCT-TTCTAAGTGACAAA------TGGGTTTCTTAATAAAGTTTATTCTATATTACAAATAGTA-TTTTGTTCTTGACTGCAAAATAGGAATGCAT--TATATTTACATACACAGGTATACAATTAATTATAACAAAGTTAGAGAAGCTCGCCTTA-------------TATCCCCCAGGTTTTGT--------------TTTTTAACTCTCGATAGGATTCTCTTTTA----------------------------------------TCTCTCAAATATGGT-CTAGTAAAAG-TATTTTCTAGTA-------TGTTTCTGTAA------------CACCTGCTATAACACTGAT----CTAGGAGGAT--GGTTTTAGTTCCTACAAAACGTTTGAAGGTGGAAACTTTATCTTTAGGTGTGATGGGACAAAGAAACAAAGGATGCCTTAGAAGAGAGGCTGCCTAC----AAGCCTGGGATCATCCTCAAAGCACACCACCAAATGGATCTATCACCCCCCC---------------------------------CTGCCGCCTCTAGATCATGATACTTGGCTGAAGCTATTTCG----CTATCTCT--ATGATCCCTCCTCCATCTATGGCGAACTATAGCCATGCAGGGGACC---ACACCATCTTGCAGAATGTCTCTCCTCTTGCCACGTTCCTCAAACTGACCTCTCTGGGTTTCATAATTGGAGTCGGCGTGGTAGGAAACCTGCTGATCTCTATCCTGCTGGTCAAAGACAAAAGCCTGC-------------------------------------------------------------------------------------------------------------------------------------------------------GGGCCGCATTAAATTTTAACTCTGGTTACCGAGT-GTGGCCGTTCCAAACTTTTATCTCAAACCTTCTTTATCTTCTTTTCATTAAAGTTCTCAAGGCGCTAATAGCCTAGCAAGGCTGCAGCAGGGTTAGGATGACGTTCTGAATAATGGAGGCTCATTATTTCTCCACAGAATGCTTGTTAATTCAAATGATGATATTAAAACTAGAGTAGCCCTTAGCAGTGGGTTGATTCCTAGCATACTTTATCATGTATCAATATATACTCTGTTTGTCAAAACTGCCCCGAGCCTACAGGCAACAGGACACTCTTGTACATTAAATAAGAA-----------CTGTCACCCAGGGCAAC-TTGCAGCAACAA----AGCATTTATTCTGCCTCACATTTCC-TGGCACTTTGAATTATTTCCTCCGTGCCTGATAACCAAATTACAATATGGCA---GGTCTCCCTGGAGCCAC-GCGATTGTTAGTGCCAACTCACAACATACTTTCAACTGATGTGGTATTTCATGTACAGCTGCCAATCAAAGCCGA--------GCGGAAGGGGGGG----------------------GGGTG-------------------------------GGCAT-GAAAATGAGGGAATATGGCAATGGTATGGCATTTGAAGTCAATATGTATTATAAAATCAATCTAGATGAAGATCTGCCTATCCTTCTAATTAGAT-GGGGTGGCTGGAGATTGATTTTTAATTGCAAAAGTAATTACATGGAG-CAGATAGCCAGTGACATTTGATTATCTTGGTGATTGATTAAAAGGCCGGGCTG-----CCGAGGCAGACTGTCA-CCAGCTGAATCCCAGACAAAAGAGAAAATTAAAAAA---GTTGTCCCGTTTGTAATCACAAATTTCAAGGGTGAAATTACAAAAGCCAAAC------AAAAAATGAAATGC-TTTCAGGAATGAAGGGTTCATATTTCAAGCTTATAGCTGCTAAAA--GGGTGTACTCAGAAAATCAATTTTATGAAAGTCCGTTCTGCACTAAAGGG-AGTTCCAAGCAACTAAGCAA-TTTTGAAATAATGTCGAC-----------GGATCCTGATTCATGGAGGCTAACGCGACTTTACTCTCCTTG---CTTGGGACATTATC--------CTCTAAG-CCCAGGTC-ATAGGTGAACC-------CCTGGTTTAAATCAAC-CTCTGTTTAGC------ATAACTCGATTCTTAAAGGGCTGCTGG----C-AACCCAAATGCATTTTCCAAATTGAACGGGG--GGGTTTACAGTCGG---TTTAACGCGGCTGACCCC--TAACACGCTAATGTTTGGTTGGTGTCATCAGCTGT-----CCCTCCCCCC--TTTTATCACCT-CCATTGTCCAGCTATCTGTTTAATTGAAAGAAGTTAATTGAATGAAAATGATCAACTAAGCTTGTATTAATATTGCTAATGGAA-CTT-TGTTCTTGG-------CCATGTTTGGAGAGC-------AATGTCACGCC--------GGAGTTTGGG--AAAGGCCCATTAAGGCTTGCACTTAACCCGAT-GGGCTGATTAAGGAATGCTTATTCATTCC-CTGAGTCAGGGCAAGATAAAGTTGGA-GGTTTACAGCTATTTCCAG---------CCGTAATGTATTATTCCGTTAAAGCAATGATCAGGTAGTGT-------------------------------------------------------TGGATGAATGGGAG-GTGTTCAGCACCATTACTGCCTGGTA-----CATCAGTGAG----GCATTATTACATCAGCGCTGCTCTTTAGTAGGAGATTGGCTGTGTGACCGGGTTGTGAATACACTCATCC----TGCTTTCCACAGCGTAAATTGCAGATTGGCTCATTGACTTCAATGACAAAATGTAAAAATTGCCAGT--AAAGAGAACATAGACTCAGGTT-CCTCCTTGGCTGTTTGTCAAC-GGCAGA----TGTGCCTCAGCC-----AGTGCAGAGCATGCTAAAGAGTTGC-------------------------GCTCCGTATCACAG-----------------------------ATCCCAATGTCACTTATGCCT-------------------------------------------------------------------------------------------TGTATTAAAATGGGCATCTGCATTTTTTTTTCCTGCCGGGCATTAATCTCTTCTAGCACATTCCGGCTGCTATGATGTGCTAGCGGGAGATAAGTGTTCAACAGTCTGC-AGCTAAAGCAAAGCAGACAACTCTATTATTGGCTTCATAATTGCTTAATTAAACTTTTGTCACTAGCCGTTGTGAGGTGGCCAATAGAGCTGTTATACAGGCTCT-------------------------------------------------------------CCTCGTCTCATCGC---AAACTCTTGTGCACCCTCTGGTGCCTGCCAGTCTCCCAAACTTCTT----TGTGTAG------------------------CCTGC-TTTGCAGAT--TGTCTTCCTTGTCTG------------TGTGGTTGCTCATTATTCAGAGACA------GACGGATCTCAGGTCATCTGCAGCTGCAGCA------AAGGAGAAGCAGGAAAGATGGCGATCATCCATTA--GGGCGACCGGGAACACGCATGAA--ATACGGGGGTGTGTGTGTTTTCTCTAGCTCCCCCTGTTGATTACAGTTCCTTTGCAGACAGATGCAGCACCTGGCTAGAGCTGCTTAGGCTGAAAGCTCACACCATAAGACGAGGATCAGTTAAGACAAGTAGGAG-------TTTCTAGCACACCCTGGTG-------ACCATTCACACAC--------------------------------------------------------------------------------------AGCACACAC-CCCTTCCTGCATGTCGCTGGGGGGGGGGGC-AGTGTTGTGTTTTCTG-CTGAGATGACTCTTGGT--TCTCTCTTGTCTTTAGATACCAGTCTGTTGATTTCGTTCAACCAACCAATCATGTATTGCCAGCCTCATTCGGGGATTCTGATTGGCACATTGTCACAGGCAACTCTCTTGCCAGCACCAATGAGTCCTCACATAGATAACCCTCACAGTTTGACCTGGAGAAACAGAGAATGCCAGGTGACTATTCTCTTTCTTC--CCTTCTAA-CCTCGTTGTGAAGACTGACTCGGGGCGCTCGTGCCAAGCCATTGTTTGAGGAAGGGCTTGATC--AAAAAACTGTTGCCCGCC--AACCGCGGGGCTTTCTGTAAATTCAATAAGG-CCACCTTAAAGATTTTCCTAATTAATGGATGACATC-TTTGGCTGGAGGAGAGGCGAGGTATTCTGCTGCTGCCCG-----------CTCTTTGTTAGCCT--CCTAATTAACTTTCCCAGGTCA-CTCAGGTCCCAGCAACCTGAGAGTGAAGAG--CCCCCATTGAGGAG-GG-AGTTGTAAACTTAC----------TTTTTTT-----GCCTCGGCACTTAAAA-GGGGAAAGCAACTATAGGGAACAGAAAATATCCTATTTAAGT-CCTTTGTGAGTGAACTGCTTGCACATGTTCCAATAAAGGATTTGATTGATTTGTGGATTTACTCCCTC------------------TTTCTTTCCCTCCATTT-AAGTGAAATAATGTATG---GAAGCAATCTGG-CAACAGACATTTTG--GAAAATCTATTTGAAATCATTTCAGCTGAAGCCATGGCAGTTTGTCTTCTAAGGGA-AGAGGAGCAAGGGATAATTGTCTGCAGTCTAGTAAAACACAGTATAACTGCCATCACACTTGAGTGAGCTTATAGCC-AGCGAGTCCCATGGCCTCTAGAAGATAGAGCAGTTAATGTTCCCTTTTATTTTAGAGGATATGTCGCTTGTATCGCAGATTTATACCATGATACAGCAATTTTG-TCCAAACAAATGGATAATGGTGTTGCCGGGCAGAAGGAAAAAAAAAGTTTTTTTTTTTTT----TTAATCGAG-TTTAGA-------------------------------------------------------------------------------------------------------------------------------------------------------TTCCCTTTGCCTGGTTGCAT--------CTCCTCTCTATTT---GGTTCCTGA-CCCCATATGG-CACTTTCCTATTTCCTGCCTTCAGACAGCAGGGAGTAGCTCTATTATCACCTTCC-TCGAGCTGTCTTTGAATGTGAGAGGCAATTCCATTTCTCT---GCCA------------TCCCAAGAGTGGTAATCAGACCGA------GGGGATGAAAAAGGACTGATTTTG---------------AAGGAATTAGCATGATAAGCGAGAA-CACAAAATCAAT-CCTCATCCTCA-CGGAGCGCTCCTTTGATTACTTTGAACTGTCA-AAAACTGTCTGAATC-AAA--TGGGAAGTGCTCGAGGTTAC-GGGAGTGATTTGTTCAAG--AAGAGATCGCCAGAGCAATTGACACAGCTCTTGAGACAATAATTGGGTTATCAAAGGGAAAACAGTTCAAGCACC-ACAGGG-TGAAAGCT--TATTTGCATTGGATT----TTCATAGAG------------------------------CGGGACACACCTCATATTTAACGTCC-ACG----------TTCTCCTACACTTGAGAGAT-GGGCTGATGCCAGGATTGCA-TCATTACCATCTGAAAGTTTG-AGGCTTCCCTGAATGTTGGAGATACACTCCCACACACACAGAGAGGGTTTTCTCGGCTTGGGTGGTCTCTCTACTTTAGTGAGCTGTTGCTAAGCAGCTAATAATAGCCGTGTTTGCTGAGTAA--TTTTTGCCCTTCTGGAACCAATCAGGTGCTAGAAAGTCCTGCGATCTGACAG-CCCCCGTAGGCGGGACCTCCTCTCTTTTTTTCTCCTCCTCCTCTCTTTCTCTCCTCCCCTCCTCC-TCTG---TCTCCAAATGGTGAGGGGGCTCTTTTTTTCCCCTCTATTGAATCGCAGGGATC--GCGCAAGAGTAATGAGGGA---AAATGCGTGCTTAATTTGAATGGCGAGTGTGTCTGTTAGA------GAACACATTAGA---------GTCTGCAGAGGGAAGCGT----AAGACATATTAATTGACAGACAGGAACCGCTGTCTCCGAGGTTGATACAAGTAATTTATTACTTCAGAAACAAATGCCACCGCCAGAATGTGCTTCATTAATTTCAAATTTAGTTTTAATTTCAAGCTGTTGCCCCTTGAGAAGAATAAGGTGGCAAGTTCTGTTTGAAGAGATTTAACTGCTCCAACAC----GAGCCGCTGGGAGC---AGGTTGCCCGGGAAACGGCCGCATGGCAACGGGATCA--GAGCCTGGGGGT--------------------------TGTCTGCT----------------TCTAGCTCTGCTCCCATTTTA-CATCACACTTCCTCACTAGATGGTGT-------------------CTTGATACTTTATGAAGATTTCACTTCCTGCCTTTGATTCTCAGCTGACAGAGATCCTTCAGG----------------------------CCCCCTTTAAAGTCACACTCTCAGT-CCTTAATGGCTGTCATGTCGCTGTGCTCTCTGGACTTCTACTCAAAGTGTCA-TTGGCATAATGGTCGGCTGCCGTTGGCCTCTTTTGATCATCCATGC--TGTATGC----------TAGAGCTATCACTG--GTGCCTGTTAACTCCC--CAACCCCCAGGTAGAAAATGGTAATAATACCACTTAACATCGCCACACATATGGAGGGAAAAACGAAAATGCCAACAGCAGCTCAACTATAAAGCAAATCTAATTGAAATATTAATCCG-CTGATTAATATAACATCATGAGAGCCCATTCTCTTTGTTGTTAAACAACAAAGGGTTGCAAAATAAGCAACCGCCTAAGAGGTAAGGGGGTTTAAAGAGTCCCACAGAGGTGCTAAAG--CCCCTTTCAAACATCATTATTGTGCATAATGTATTCACTTCCACAGTGCTGAGA-TCTGATATCGATGTTTACTCATTTATTTTTTAATTAAAGTCGGTCGTTAATTAATTCTTTGATGAGGGGCGTTTTGTAAATCGTTCTCCTTGGAAACATAG--TGGCTGAG-GAGCTTATA-ATCCAAATCTCTTTATCCTTTCTAGAACTGTGAGATGTTGACAGAAAGTCAGTTAACTCTAGCCAGTGGCAGCTGCAT--GGGTTTTGCATAATTAATTATTTATACGGAG---CCAGACATAGTAATTACCATCCAGATGAATATGATATTCTAATCAGGCA-GGCTTTAATTTTAATTGCCCTGCAGCATC-TAACTGTCAGTGCTGGCCTGGCTTGATAAAGTGGAG-TGTCTTTGAACACCATTAGACATCTGCTCTGAGTG-CAGTGCCT-CCGCATTATTTTGGCCTCACTAATCCGCATG-CCTCTCGCTGGTTCCTG-TCCTAACAGGGGGTGTCATTTGATCAAGTCAATAATCTGCTGATTGAACCTGCTCGAATTGAGGAGGAAGAGGTCTGTAC----CTACTCTATTTC----------------------CCCCACTCTCTCTCTCTC------------------------------------ATATATGTATTTTTGTGTCTGAAGGAATCAGCTGAAT-GCATTGTCCCCAAATCATTGTAATATCTATTTAGAGTGGCAACAGCAC----AGGCTGCCGATGCT-CTGTATTCATCGGGCATAAACCCATCCTTAAGACTTAGAAAAGATGATA-GAGCTTATCCCTATATTCTTAAACTCCGTGCTTTTATGTTGGTCTTAGGCATTAAGGACAGGATTGTGAATAGCAATTGTTGAAGCGCTGC--------------AGAGAGAGTCAGTGTGTATATGTGGGTGGGGG--GAGGTTTT----------TTCTT--TGCGGTGAAACTCAATCAAGAAAGGTCACGTCGCTGGGAAAAGAACAGATTAAATTAGCATTGAATTAGACATGGAAAGTGAGCTCTGTCAAAACCATCACTGTGCTCAGCACAATTAGAATATGTTAATTATGCATTTCATTAAGGGGCCCCGGCGCTC-TTTGAATGTGAGATGAAATGTCACCAAAGTAGGCAGCTGAAAAATGGAAGATTGCCAGGCACAACTTTCTTTGTGCAGAGTGTGACACCTTCATTAACATCAGGGATTGCTAGTCTGATTAGACTTTT-TGTATTAGTGTAAAGCCTTTAGGCTTT-----CAAATGCTATGGCTTT--AGC-CACGTTTGAAGTGCCAGTCCTGAAGCAACCGCTTATAGCAATTAGGATATCCTTGAACAAGCGTTTGCAAAACATTGGCTGGTTTTTGGCATTTGCCTCCCGTTCCTGCCTATTAAATAGTGAGGTTTGATCTCCTATAATTATCCACCCACCAGCTTCTCCA-TCTTGACAGCTCCCTCCCTGGAGACAAATGGTTGCCGCGGCTACTTACTGATTGCATCAAAGTGTCAGAAATTGCAGCATCAGAAATGATAA-CTAATATTCCGGCTGCAGGCT--GCTCTTTGAATATTTACTTTAAATCGC---------------------CACCGCAGAAAAGAATGTTCCTCCAGC--AGAAATTGGTTTAATTAATAGGACATTTTACATAATGATTACAGTGTAATTGCTCCGACTACCAGAATGTCATTAAATATATCCTTGCTCCTTTACAACACCCTCCGGCTAAAAATAATGAGTTACATTGGAAATCACTGTGCAACAGGTTCATAAATAACATTTAAG-CCCATACAAGGCAAGTACTTATAAATAATAAATATTTGCCTTTTGTAATTGAAG--AAAAAATGATTTCCTC----------------------------------------------------------------------------------------------------------------------------------------AAGAC-AAAGTCCATCACGGCCAGGGGACAA----ACGATAGTTTTTTTTTATAAATATGAATATATATATAT-ATAATGTGTTGGCA-TCCTTTCGGACTGTTACATGCACTTTCTTTGAAAGTTGGGAAGATCTTTA-TGGGTCCAGTTTCTCTACACTTTAATACCT-ACTAACAACTAAGATACTGTAATTCTTTACTC-TAATAATCAAATACATCAGTTTTTCAAAAG-AAACAGTGTGGTC--TTTTATCACAATCTTGACCAGCAGAGAGGAATTCTCACAAGATATCAAAACAAAAATCTATATTTAATA-TGGGAGCAATTACCAGGCAAAGTTGG-CTGCT-------CTGAGA-CGTTG-TCATCCGACTGCGTGTTTTTCATCATAT-AC-AGGTCATTAGACAATGATGGATGTAAAGCTATAAAGTATCTAAACTGGACCTTTTAACAAACCATGAGCAGTACTATCATTTCTCTAATAGAACCTGCTGACCGTGTCATTCCCCGCCGCCATTTGTCATATTTCCTTGTGAAGTAATCAATATCT-GGACGCTTTGAAATAAATAATATA-------AAAGTCAGGAGCAAAATTGCAAACCCAAGGTT-CCAGATACAACCTGTTATTATTTTTGACACAAACCATTTACAGCAGCTATGAAGGTGGCGATGGAAAATGTAATATTGAT-TGTAAGCCT--GTGGCTTC--GCTTCCATGACTTGG-AAGACCATATTTGCTCAGACTAACTATGATGAAAGGCAGTGGAGACAAGGG-CCTTTCGTGCAGGGTAACAATATAAATATTACCGGAAGGTCAATTAATATGTAAATTAACTCCTCCATTTAATTAGCTATTTAACTATTTTCCAAGGCATGGACATATTAAATCACGCTTAAAGA-CCGCTCTAACTAGCCTCATGACAATACTGCCAGGGAGTCGCAGGACCATAAACTACCGGCTTGACCTATAAAGAGCCCAGAGTCTGCTAATTCCATCTCAGCCTAATTTTATGACTTGCATAAAATAACCATAGTGCAGCTTTGTAGCTGTAAAGAGGATATGGATAATAAAGCCGGGAGC-AGGGGGAAGCATCGGAAAAT---CACCTCTCCTGTAGTGA-CCTCATCTATTATTCTATTATTCTTTGCAGGGAAGCGGGCCCGTGTGAAAGACAAATGACCTTATTACATTCAATAATTTGTGAGGATATTAACCGTTAATCACACATAAACAGCATTTAAAAAGTATTGATTTT---CCGGC-GCCCTCAACAGCT----------------------------------AG-TCTAAGTAATAGTTCCTGAT----------TTTTTTTCACCC---------------ACAAATTA-TTTTTCAACTTGTTTTTGTATCCATGCATAAATTAAAAA---ATCTGCTGAAATTTATTATTCATCAGAGATGTGATTAATATGCAAAATTATGCAAATTAAGATGCAATTAGGCTCCAATTCTCTAGTGGAATTTTCCATTATAATTTAATACAAAGTAACAGAGTAATTGGTGTCACGTGTAATTATGGTTACTCAAGTGTACTTTCAGGCATGCAAATGATTTTCTATATGTTGGTTATCCTATGCAAATGCACCATGTGG----TGAGAATACAATGGCGCTTAGGATAATGCGATTGCCCTTAAGGTACAAA-GGAGGTGAATTGTGTTCCCTGATTTATAATA-TGAAAATTAAAGACTCCCTCATTTCCTTATTTAATTCCATCTTCAGTGGAACAATGTTCACTCTGAGCCAAATTGCCAAATAATGTTCCTAATTCAGATGCAGATGTAATTTCTGCTGGGAGGG--TTGGGGTGCCTGGTGATGTACGAGTCCCTGATGGATCGTTGCTTCTTTTATCT--CTCTGTCTCCACGATTCCGAAGCAGTTGTGGTAAT----TCAACAATGAA-GGATTTGCGCTA--CCCAACTTTGTTTTCT-CTGACGCAGATTAGATCTGCCACTCCATTACAGATTCATTTTCCTAATTTTTCATGTCTGCACCGCG-CCCCATCTGCACAGGACTGATAATTGTGGGGGACCAGCCCTGGTGATTAACATCAGCAGAATTAATTACGCCCGCCATTAAGGCTCCAGGTTGCA-CACGATGATCAAGAGAAATTAACTTTCTCCCAGGCCCCTAAATCATCTCACCTTCAAGTGGA-ATGATGGCAA-AGAGACAGTCTCATGAATGATTTATATGTGTCTTGTTATCACCAACGGTTTCTATAGACCCCAACGCATTCACCAAGACATTTGTGGCGTAATTGTTAATTTTAATGCCATAATGGCTTCAGATGGGAGCTCTGATTAGACATTTATTACACAATTAAATGAAACATACTCAAGAATCACAAAAGGCTTCCGTAATTATTTCAGGCCATTAAT-AAAATGGGCATTAAATTATATTGGACACAAAAGAGAAGTGAAATAGATTTCCATTAGAGCAATAG-AGGAAGAGA-GGGGTAATAGATCCTGCCTGAATTCACTCTGAAATTAATTGTTGCCCAGCCTATTTCCACACACAGTGGAATAAATGAATGAGAAAAGA
Esox_lucius3_61 CACGATGGGACGTGTTATCAGGGGACAGAGAAAAGGTGCGGGTTCCGTGTTCAAAGCCCACGTGAAGCACAGAAAAGGTGCAGCTAAACTCCGACACATTGACTTCGCTGAACGTCATGGCT-----------------------GAGCTGAACGCCTCATAAGCGGAGCTTTTGC--TTTTTTATTGATCTCT--TTGTTTCCAATAGCTGGAAGGGCACAATATTTTCTCCAACCTAACTTCCAGCGAGTACGAGCAGGTGCTGGAGATAATACGCAAGGCCATCATTGCCACCGACCTGGCTCTCTACTTTGGCAACCGGAAACAGCTGGCGGAGCTGCTGAGCACAGGAGCACTAGACCTCAATAACCACCAACACAGGT----------------------------------CCAGTGGTTTTACAGAGAATAATGTGGAGTTACCTATATGGCTTTGACATTATAAATCACCTCTCCCAGCCGGATCGTACAGCA--CTATCGATTGATCCTGATATATCACTGAAATTTACTGTCACTTCTGTTTTCAATTAAAGATACAATCAGTCTGATAATGACTTAATTGGATTTTACAGGAGATTGAGTTTTATTGCCGGCTGCTTTATGACTTTAGTTAAGGAAAGCCGTTTTATCA-TGTGTGTCAGTTGG-GCGGC-AGTCGGTTACATTGTCTATGTAATT--CTCTACCTGGTTTGTAACTGACT--AGAACTGTGATGTACAGACGATTGTATTATTGAAATCTGAA-GCAAGTAATGCAATGATATTAGGAT--ACAG-TTTTTGTATTTTTATTCTTGTATAAGGTTATTTGATGGCTATTATTTAGCCTGTAGTTCATTCTGTGTTATTTAAATTCTAATATATG---AATCATATTTGGATTGAAGTCATGTTCAGGGGCCATGT--TGTGTATGTATTGAG-ATGTAAAGCCTTTGAATGTGAATAATTATTGTAAACTATAATATTTTACAGC----TTTTTTCTTACTATATCATATACATTTTCTATTTGCTCAGTGATTTAATCATATTTCTGATAATTTAATGAATCTGTTCATT--CTCTCTC-TGATTATTTGTGCGCTAGATCAGTA-------GTTGAATGATAAATTTTCCACGT-AATGCTTGGTAGTCCAGTAATT-AAAGCATGTAGGGATTTAGGCATACA-ATATCTTTGTCTTCTGGTGTGTAAATATTGCGCTAGCGGAATACATAAGAACAGTGCAACTGTAAGGTAC--AAAAACACAGGGAGGAAAAAGATCAAGAGCGGGTCTTACATCAAGCA-GGACCCCGAGGAGGTCTTTGTTGTCAACTTCAGAAAGG-GAAGAGAG-TAGCAGAG--GAGGAAACCGGCAGAAG-GAGGAAAGATGCC------AGAGTCGAGCTCAAAGGATTC-GGTCTGGGCAAGGTGATCGGTATTCCTCGGCAGTCTGCCTTCTGGCTCGAGAGTGAGGGAATGAAGTGCATCGATTGCTTGTGATTATTAACTAGACTGAGATAAGCCCTCTCCTTATTATGCAGATTACTGAGGCTCCCC-GCTCCAGCATATTGTACAGATGCAAAGGAGCAGCTGCTCTTACAGATGGTGGG-TACACGGATCTATCATTATGC-CTCCATTGTCTC--CACTCCAATTGTTT--GGGGGACAGGA---GAACTGCATCAGAGAGGAA--------------CCCAACTGCAATGAATTACGAAAGAGAAACG----AAAAAGCATCCCGCAAATGTATACACCGGAGGCCTT-GTGTCTCAGTAATGGCCT--GCTACTGATTGCTCTGATACAGGTTAGGAATATTGGCTTTAATGATGTGTAAAATGAGCAAGCAGTGCCTGTGACATTTACAGATGACACTGCCTTGGCCTGTTCTTCCC-AACTGCTCGTTAATTCACAGGAATGAT-ACCAGGGCCAAACTTGAAAGGAAGTCTT-AAGGACGTGAGCTTATACACTGTGCCAGAATTTGTT------AAATAACCGGGAG--ATGTTGGTGCCAATTCATT-GGTAATTGTCCCTTCTGACACAGTGCTGTTG----AAAGTACTGGAGAAG---CCTAAGCTCAAGATCACTGCAAGTGTTAATCTTCTTAAGCCTTAAGGTATCAGGTTTT-CTTTTGATGTTGCTAAACATGTTGACTCCTATC-TTGCCACAGAAGGCAAT-CCAGACATACTATTGCTATGAGCAAGAGGCCTGGCCACTGTGTCTTTAACCGCCAATAAATT-CCCATCATTACAGAATCTGTCAGTTTTCCTGGGC--GTCTTCAGTGCC-------------TGGTTTTATCTCACTCTCCCTCCAGTCT-GGGAGCATGTAGATCTGGCCCAGTTAGATTGTCATACTTAACAAACATTAATGATTCATTTCCTCC-ACTGAGTCAAAT-----GGGGCTAAATGGATGTCTCGATTCATCTTATCGCGCC---------ACAAATTAGCATTTCC--CATATTCC------TCAGCATCAAC--TGTGCATTCAAATTCCATATTTACTATTCCAAGCACTG----------GATGCGGTGTATGCGTCAAACTGTGCCGTCGCAAGTCACAGTTGCGCCGAAACACCTTTCCGCAGCGGTCACAGCTGTAGGGCTTGATGTCTGTATGGGTAAGAAGGTGAGTTTTCAGGTTACTTCTTTGATTAAAGGTTCTTCCGCATGTGGGGCATTTGTGAGGAGATTCCTGTTTAGATTTAAA----GCAAAG--GATTATTCCCTTTAGTTGGCGGATGCCACAATGATCTAAGCTTAGGC-GCTAATGGTTATTTAATATGGCCATCAGC-GGTCCCAAGTCCCCAGCATACG--GTGCTCACACAATAGCCTCCAAA-CCCTCTTTAACACTTATTTGAGATGACAGGAAAAATGAAACCGTTTGTGCTTTCAATGGAAAAGCAATCATTGGTACATTATACTCCGCTTG-CCCTATCATGCTAATGCTC-GGTAAAAATGTCACCAAATGTATTTAAAGGGCTGATGGAGTGTTGCCGTTTGATTCCTGCT-GCCCGCCTGATTAAT-------------------------AAAAACCTTCAATTTGTATGTAAATGCAACCTGGGG-CTCATATCATCCACACACCTGCACCTGGAGA-----AAAATAATAAACTC-----AAGTTTAATGCGGCAATTATAAGAGTTTAT----------------------------------------GTA----------------------G-AAAAAAAAAAACGCCGCAGCCGAGGGAAAG-GAACCTATAGGACTTTTCACACTACGCCG--AAAGAAAACAGTTAATTAGAAATACAAATTCCACCCAGATTGTTATTAAT--GGGAACTGTAGAGTA---AGCAACACATATTTTGTGCCCATAAGTAATTCTCAGGTATCTTTGATCTGCGGCCCACAGCGGATGCTTCCGCGTACCGCTGTCTGAGCTTCTGGGACCCTGCCAGCGCCAGACATCTGGCTACTTTGTTATCATTGGCTGATCC---GCTCCCGGGAGGACACTCTTGTGACACCAGGCACAGAG--------TGTCCTGGC-AAGC--AAAATTATCAGCACATTTTGAGTGGTTTAGAGTTCCAAAGTGGTCCTCAAATCTCTACCCCAGCAAATATC-CCCAAACCGCAATTCTTCATATTTCCCTGTATGCATAAGGAGATGAAAAATCATCCCATCATTTGTATTGTCTGACTGAGGTTATACACAAATATTAGTT--TATCTACTCCACCTAAGATTGCCTCCCTAAGCAAGACGGATTGGT-TCTGG---GAGGGGGCAATA----TTT-CACAGAACATATTCAG-TCCATC---TTTTATGTGCTG-CAACTCAATGG------------------TTGAGCTCCAGGTA-----------------------------------------------------------------CGAGCTGCTGCTGCCGT---------TTCAAGTAGACAGGCTCGATAAAA--CTAAACACCCGTCTGCAGCAGGGCTGGCTGGTTTGGTTTATGAAGTATGTT-AATAATCAAATGATCAACAAATAACAGATGTATTAGTTCATGCAGCTTGAAATGTCAAGGAGGCTAAAAGTTAAAATCTAATCGTGAAAG--CCCTGTTGTATTATAT--TATTTCATGACAAACCCTCCGGTCCAAATTATATA-------GGCCTCCTACAGTGACTAATCTTCTCTGATGGGCCAGATCCAGTGTTCACTGAAGCCTTTCGCATATATATAGAAT-TTTTGAATATCTAAACCATTATTTAGCATCCAAATCAGTTCTGCTTGTCTGACTGATGGACAATTTCAGCGTGACCCCAG----GTCTGCATGTGACCTATAGTGTCTAG--ATTCTTGCATATTGTGTGGATG-TTC-ACATTGACTTCTCCCTT-----------------------TTCTCTTTGAT--CCTTTTAACATGCTCTTTGTGTTGGAATTCATGAAATATTCATGTTTGGACTAATGGAGATGTAACTGGGAGCGTTCCTGAA---GCATATGGATGCCATTTGTAAG-----CAGTG--AGAATGCATAGGTTGGTC-TGCCC-TTCGGTAT---CTCTCAAT-CCATCTGTTTTCACATTACTTGG-AGATTATAGTGTCCTCCAGACCCAAATGAACATAAATCA--GCTCTGT--GAACGTGCA-CACGTTTTCCCATCTGTCAT-AAAACAATGATTTAAAGTCC-GGGTTGTCAAAATACGGCACTGTGATTTC--GTCCTGCGCCCC-AGCCGTAGGAACACAAAGCACCATCTCATCTGGATTATTTATGGCCTCAGAGGGAGCTGAAGGTGATTAGGGCTCAGGCCACCAACAGGCAGAAAAACAGC--TGACTGTCACGTCATAAA-GGATGCAGTCAGAGGG--------------AGCAGACATGATTTCATGGCTAATGATTCCC---------------------GCTGCACTAATATCAGTAT-GG-------GCTGCAGT-------GGGGATAACCAAGTTGAGCTGTCTTAGCTC--------------------------------------------------------------------------------------------------------------------------------AAACCTAGCTTTCAT-TGAACCTCTATTCTGT-CCCTAGAATATGGAATGATCGGAGAGAATACTGTAAAAAGTCAGCGGCCAAGATCAGTTCTTGACACAAAGGCCCTACAGGAGCAAGCTGAATCTGCTAAATTTATGGCACAAACTGGTA--ATACAA-TAGTTATGTTTCTTTCACTTTTTATTTTGT----------TAACTAAA---ACTTAA-TTTCAT-CTCTAAGTCAC-TTGCATGCTCTCAA-TTGTACTGCACCT--TTTAAGTGACAATGTTTTTTTTGTTTCATAATAAAGTTTATTCTATATTACAAATAGTA-TTTTGTTCTTGACTGCAAAATAGGAATGCAT--TATATTTACATACACAGGTATACAATTAATTATAACAAAGTTAGAGAAGCTGGCCTTT---------------CCCCCCAGGTTTCA---------------TTTTTATCTCTTGTAAGGATACTCTCTTT-ATCTC-----------------------------------TCAGCAAATATGGTAATAGTAAAAG-TATTTTCTACCA--------GTTTCT-----------------ACCTGCTATAACACTGAGC--TCTAGAAGGACTTATCTTTAGTTCCTACAAAACG-TTGAAGGTGGAAGCTTTATCTTTTGAGGTGATGAGACAAAAGAACAAAGGATGCCGTAGACGAGAGGTTGCTTAC----AAGCCGGGAATCTGCTTCAAAGCACA---CCAAATGGATCTATTGCCTCCCC---------------------------------CTGTCGCCTCTAGATCATGATACTTGGCTGAAGCTATTAC------CATATTT--ATGTTCCCTCCTCCATCTATGGCGAACTATAGCCATGCAGGGGACC---ACAACATCTTGCAGAATGTCTCTCCTCTCGTCACTTTTCTCAAACTGACATCCCTGGGTTTTATCATCGGCGTCGGTGTTGTCGGCAATCTCCTGATCTCCATTCTACTGGTCAAAGACAAAAGCCTGCACCGTGCACCCTACTACTTCCTGCTCGACCTGTGCGCCTCGGATATCCTGCGCTCAGCCATCTGCTTCCCCTTTGTCTTCACCTCCGTCAAGAATGGTTCCACCTGGACGTACGGCACGCTGACCTGCAAGGTGATCGCCTTCCTCGGAGTGGGCCGCATTAAAATTTAACTCTGGTTACCGAGT-GTGGCCATT-CAAACTTTTATCTCAAACCTTCTTTATCTTCTTTTCATT-AAGTTCTCAAG-CGCTAATAGCTTCTGAGCTCCCC----GGGTAAGGATGATGTTCTGAATAATGAAAGCTCATTATTTCTCAGCAGAATGCTTGTTAATTCAAATGATGATATTAAAACTATAGTAGCCTTTAGCAGTGGGCTGATTTCTAGCATACTTTATCATGTATCAATATATACTCTGTTTGTCAAAACTGCCCAGGGCCAGCAGGCAACAGGACGC-CTTGGACATTAAATAAGAA-----------CTGTCACCCTGGGCAAC-TTGCAGCAA------------------TGCCTCACATTTCC-TGGCACTTATAATTATTTCCTTCATGCCTGATAACCAAATTACAATATGGCA---GGTCTCCCTGGAGCCAC-GGCATTGTTAGTGCCAGCTCACAACATACTTTCAACTGATGTGGCATTTCATGTACAGCTGCCAATCAAATGCAG-------CACAGAAGGGAG--------AGATGTAAATGAGGGCGGGCC-CGATGGTGTT-CAATTACAGCTCTGAGCCCAGCGG-GAAAATGAAGGAATATGGCAACATTATGGCATTTGAAGTCAATATGTATTATAAAATCAATCTAGATGAAGATCTGCCCATCGCTCTAATTAGAC-GAGGTGACTGGAGATTGATTTTTAATTGCAAAAGTAATTACATGGAG-CAGATAGCCAGTGACATTTGATTATCTAGGTGATTGATTAAAAGGCCTGGCTG-----CTGGGGCAGACTGTCAGGCAGCTGAATCCCAGACAAAAGAGAAAATTAAAAAA---GTTGTCCCGTTTGTAATCACGAATTTCAAGGGTGAAATTAC-AAAGCCAAACATCTCCAAAAAATGAAATGC-TTTCAGCAATGAAGGGTTCATATTTCAAGCTTATAGCTGCTAAAA--GGGTGTACTCAGAAAATCAATTTTATGAAAGTCTGTTCAGCACTAAAGGG-AGTTCCATGCAACTAAGCAA-TTTTGAAATAATGTTGGC-----------TGGTCCTGATTCATGGATGGTAACAGGACTTCACTCTCCTTG---CCTAAGACATTATC--------CTCTAAG-CCCAGTTC-ATAGGTCAACC-------CCTGGTTTAAATCAAC-CTCTGTTTAGC------ATAACTCGATTCTTAACGGGCTGCTGG----C-AACCCACATGCATTTTCTAAATTGAACGGGTCTGGATTTACAGTTGC---TTTAACGCCGCTGACCCC-ATAACACGCTAATGTTTGGTTGGAGTCATCAGCCGT-----CTCTCTGCCATCTTTCATCACCC-CCATTGTCCAGCTATCTATTTAATTGAAGGAAGTTAATTGAATGAAAATGATCAACTAAGCTTGTATTAATATTGCTAATGGAA-CTTCTCTTCTTGG-------CCATGTTTGGAGAGG-------GATGTCACCGC--------AGAGTTTGGG--AGAGGCCCATTAAGGCGTGCACTTAACCCGAT-GGGCTAATTAAGAAATGCTTATTCATTCTTCTAAGTCGGGGCAAGATAAAGTTGGA-GGTTTACAGCTATCTCCAGA---GCGGCTGGTAATGCATTATTCCGTTAAAGCAATGATCAGGTAGTGT-------------------------------------------------------TGGATGAATGGGAG-ATGTTCAGCACCATTACTGCCTGGCA-----CATCAGTGAG----GCATTATTACATTATCGCTGCTCTTTAGTAGGAGATTGGGTGTGTGACCGGGTTCTGAATACACTCATCC----CACTCTCGCCAGCGTAAATTGCAGATTGGCTCATTGACTTCAATGATAAAATGTAAAAATTGCCAGT--AAAAGGAACATAGACTCAGGTTCACTCCTTAGCTGTTTGTCAACGGGCAGA----TGTGACTCAGACAG-CAGGCGCTGAGCATGTTAAAGAGACGC-------------------------TTTTCATCTCCCAGA----------------------GACGGAAAGGCAATGTCATTTAGGTCTTCCATATTCATGAAAAGCAGACTTGTAATTTGATAAAGGGAAGC----GTTGTGTTGTGAACTTCATTGCGACG----GCATCACGG-AG--ACATTAAAATGGGCATCTGTGTTCTGGA---------AGCATTAATCTCTTCAAGCACATTCCAGCTGCTATGATGTGTGGTGGGGAGATAAGTCCTAAACAGGCTCA-AGCT-AAGCAAACCAGACAACTCTATTATTGGCTTCATAATTGCTTAATTAAACTTTTGTCACTAATCATTATGA---GGGCAATAGAGCTGTTATACAGGC---TTCTGTTGAGCAA-------------------------AAATCAATAAACTGC---TGGAGTGTCGTCTCATCGC---AAACTCTTGTGCACCCTCTGGTGCTTGCTAGTCTCCAAAACTTCTT----TGTGTTG------------------------CCTGC-TTTGCAGAT--TGTCTTCCTTGTCTC------------TGTGGTTGCTCATTATTCAGAGACA------GGCGGATCTCAGGTCATCTGCAGCTGCAGCA------AAGGAGAAGCAGGAAAGATGGCGATCATCCAT------TAGACCGGCCGCATGCATGAA--ATACAGGAGTGGGTATGTT-TCTCCAGCTCCATCAGTTGATTACGGTTCCTTTGCAGACAGATGCAGTACCTGGCTAGAGCTGCTTAGGCTGAAAGCTCACACCATAAGACGAGGATCAGTTAAGACAAGTAGGAGGACACAGTCGCTAGCACACTCTGGTA-------------CACACACAAACA---------------------------------------------------CACACAGA----------------------CAAACACAT-CCCTCCCCGCATGCCGCTGGGGGGCGGAGCGTCTGCTGTGTTTTCTG-CTGAGGTGACTCTTGGT--TCTCTCTTGTCTTTAGATACCAGCCTGTTGATATCATTCAACCAACCAATCATGTATTGCCAGCCTCATTCGGGGATTCTGATTGGCACATTGTCACAGGCAACTCTCTTACCACCACCAATGAGTCCTCACGTAGAAAACCCTCACAGCATGAGCTGGAGAAACAGAGAATGCCAGGTGACTATTTTCTCTTCTC----TTCTAC-TCCTGTTGTTAAGACTGACTGGCGTTC---GTGCC-------------------------------AAAAACTGTTGCCCGCC--AACCGCGGGGCTTTCTGTAAATTCAATAAGG-CCACCTTAAAGATTTTCCTAATTAATGGATGACATC-TTTGGCTGGAGGAGAGGCGAGGCATTCTGCTCGGGCTCG-----------CTCTTTGTTCACCT--CCTAATTAACTTTCGTAGGTCA-CTCAGGTCCCGGCAACCTGTGAGTGAAGAG--CCCCTATTGAGAAG-GG-AGTTGTAAACTTAC----------TTTTTTTCCCCCCTCTCGGAACTTAAAA-GGGTAAAGCAACTATAGGGAACAGAAAATATCCTATTTAAGT-CCTTTGTGAGTGAACTGCCTGCACATGTTCCAATAAAGGATGTGATTGATTTGTGGATTTACACCCTC------------------TTTTTGTCTATCCATTT-AAGCGAAATAATGTATG---GAAGCAATCTAG-CGACAGACATTTTG--GAAAATCTATTTGAAATCATTTCAGCTCAAGCCATGGCAGTTTGTCTTCTAAGGGG-AGAAGAGCAAAGGATAATTGTCTGCAGTCCAGTAAAACACAGTATAACTGCCATCACACTTGAGTGAGCTTATAGCC-AGCTAGTCCCAGGGCCTCTAGAAGATAGAGCAGTTAATGTTCCCTTTTATTTTAGAGGATATGTCACTTGTATCACAGATTTATACCATGATACAGCAATTTTG-TCCAAACAGATGGATAATGGTGTCAACGGGAA-----------AAAGGCCTGTT----------TTTATTGAG-TTTAGCACGTATTGTTTAGATAGGGG----CTCATGTTGA--ATGGCTCTGCTAGCACTTTTTTCC----TTAATCTCCCTAATCTTGGTGGTATTAGATTTGATCAT-TTTTGTTTGAAGGAGGAAAATGTGGCAGTAATGGCTTCCTA--ATAGCCCTCCCTTGCCTGGTCGCCT--------CTCCTCCCTTTCT---GGTTCCTGG-CCCCATATGC-CGCTTTCTTATTTCCTGCCTGTAGACAGCAGGGAGTAGCTCTATTATCACCTTCA-CAGAGCTGTCTTTGAATGTGAGAGGCAATTCCATTTCACTTT-GCCATAGGGAGGAGGTTTCCAAGAGCCGTAATCAGACAGA--------AGGGATGAAAAGGCTGATTTTC---------------AGGGAATTAGCATGATAAGCGAGAA-CACAAAATCAAT-CCTCATCCTTG--TGAGGCCTCCTCTGATTGCTTTGAACTGTCA-AAAAATGGCAGAATC-AAA--TCGAAAGTGCTTGAGGTTAC-GGGAGTGATTTGTTCAAG--AAGAGATCGCTGGAGCAATTGACACAGCTCTTGAGACAATAATTGGGTTATCAAAGAGAAAACAGTTCAAGTACC-AAAGGGGTGAAAACC--TATTTGCATTGGATT----TTCATACAGA----------------------------AAGAGACACACCTCCATTTTAATATCT-TCA---------TTTTTGATATAGTCAAGGATT-ACGTCGGGTCTGAAACTACA-TCATTATCATCAGAAAGTTTGAAGGCTCCCCTGAA-GTTCGAGATACACACAC-----------GAGGG--TTGTCGGCTTGGGTGGTCTCTCTACTTTAGTGAGCTGTTGCTAAGCAGCTAATAATAGTCGTGTTTGCTGAGTAA-TTTTTTGCCCTTCTGGAACCAATCAGATGCGAGAAAGTCCGGCCGTCTGACAG--CCCTGGAGGCGGGATTTCGATTCTTTTT-------------------GCTTTTACCCCTCCTCC-TCTG---TCTCCAAATGGAGAGTG-GTCTTTTTT--CTCATCTATTGAATCTCAGAGTTC--GCGGCGGGT-AATGAGTGA---AAATGCATGCTTAATTTAAATGGTGAGTGTGTCTGTTAGG------AAATGCATTAGA---------GGCTGAAGA-AGAAGCGT----AAGACATATTAATTGACAGACAGGAACTGCTGTCTCGGAGGTTGATACAAGTAATTTATTACTTCAGAAACGAATGCCACCTCCAGAATGTGCTTCATTAATTTCAAATTTAGTTTTAATTTCAAGCTGTTGCCCCTTGAGAAGAATAAGGCGGCAAGTTGTGTTTGAAGAGA-TCAACTGCCTTATCAC----GAACCACT-GGAAC---AGGTTGCCTGGGAAACGGCCGCATGGCAACAGGATCA--GAGCCTGGGGGT--------------------------TGTCTGCT-----------------------CTGCTCCCATTTTA-CATCGCATTTCCTCACTAGATGGTGT-GCAAGCCACTGGAGAGTGTGTGATACATTATGAAGATTTCACTTCCTCCCTTTGATTCCCCACTGACAGTCATCCCTCAGC----------------------------CCTCCTTTAAAGTCCTACTTTCAAG-CCCTAATGGCTGTCATGTCGCGCCGCTCTCCGGACTCTTACTCAAAGTGTCA-CTGGCATAATGGTCGGCAGCCGTTGGCCTCTTTTGATCATCCGTGC--CGTGTGCCTCCTTGGAATAGAGCTATCACTG--AAGCCTGTTATCTCCC--AAACCCCCAGGTAGAAAATGGTAATGATACCACTTAACATCGCTGCACATATGGAGGG-AAAATGGAAATGCCAACAGCACCTCAACTATAAAGCAAATCAAATTGAAATATTAATCCG-CTGATTAATATAACATTATGAGAGCCCATTCTCTTTGTTGTTTAACAACAAAGGGTTGCAAAATAAGCAACTGCCTAAGAGGTAAGGGGTTTAAAAGAGTCCCACAGAGGTGCTAAAG--CCCCTTTCAAACATCATTACTCTGCATAATGTATTCACTTCCACTGTGCTGAGA-TTTGATATTGATGTTTACTCATTTATTTTTTAATTAATGTTCGTTGTTAATGAATTCTTTGATGAGAGGCATTTTGTAAATCATTATCCTTGTAAAGATAG--CGGCTAAA-GAGCTTATT-TCCCAAATCTCTTTATCCTTTCTAGAACTGTGAGATGTTGACAGAAAGTCAGTTAACTCTAGCCAGTGGCAGCTGCAT--GGGTTTTGCATAATTAATTATTTATACCAAG---CCAGACACAGTAATTACCATCCAGATGAATATGATATTCTAATCAGGCA-CGCTTTAATTTTAATTGCCCTCCAGCATC-TAACTGTCAGTGCTGGCCTGGCTTGATAAAGTGGAG-ACTCTGGAAACACGATTAGACATCTGCTCCAAGAG-CACTGCCT-GCGCTTTATTTTGGCCTCACTAATCCGCATG-CCTCTCGCTGGTTCCTG-TCCTAACAGGGGGTGTCATTTGATCAAGTCAATAATCTGCTGATTGAGCCTGCTCGAATTGAGGAGGAAGAGGTCTGTAC----CTATTCTCTATCAC---------------------TCCATCCACTCGTTCTC--GTTTGCCTTCCTATTCA-----CTGTATATACACATACATGTATTTTTGAGTCTGAGGGAATCAGTGGAAT-GCATTGTTCCCAAATCATTGTAATATCTATTTAGAGTGGCAACAGTAC----TGGCAGGGAATGCTGGGGTATTCATGGATCATAAA-CCAGCCTTAAGACTTAGAAAAGCTGAAA-AGGTTTATCCCTATATTCTTAAACTCCCTTCTTTTATGTTGGTCTTAGGCATTAAGGATAGGATTGTGAATAGCAATTGTAAAACTGCTGC--------AGTGAGTGAGTGAGTGAGAGTGTATACGTGGGTGGGTG----TGTTTTATTCCGAGGCTTCTT--TGCGGTGAAACTCAATCAAGAAAGGTCATGTCGGCGGGAAAAGAACAGATTAAATTAGCATTGAATTAGACATGGAAAGTGAGCTCTGTCAAAACCATCACTGTGCTCAGCACAATTAGAATATGTTAATTATGCATTTCATTAAGGG-CCTAGGCGCTC-TTTGAATGTGAGATGAAATGTCACTGGTGTAGGCAGCCGAAAAATGGAAGATTGCCAGGCACAACTTTCTTTGTGCAATATGTGACACCTTCATTAACATCAGGGATTGCTAGTCTGATTATACTTTT-TGTATTAGTTT-AAGCCTTTAGGCCT------CAAATGCCCTGGCTTTCAGGC-AGTGTTTGAAGTGCCAGTCCTGAAGGAACCACTTATAGCAATTAGGATATCCTTGAACAAGCGTTTGCGAAACATTGGCTGGTTTTTGGCATTTGCCTCCCGTTCCTGCCTACTAACTAGCAAGGTTTGATCTCTCATAATTATCTACCCACCGACTTCCCGG-TCCTGACAGCTTTCTCCCTGGAGAGGCCTGGATGCCGCGGCTACTCACTGATTGCATCAAAGTGTCAGAAATTGCAACATCAAAAATAATAA-CTGATATTCCGGCAGCAGGCTCCTCTCTTTGAATATTTCCTTTAAAACGCTCTTTAATTTGT----CTCGC----GCAGAAACGAATGTT-CCCTAGCCTAGAAATTGCTTTAATTAATAGCACATTTTACATAATGATTACACTGTAATTGCACCGACTAGCAGAGTGTCATTAAATATATCCTTGCTCCTTTACAACACCCTCCGGCTAAAAATAATGAGTTACATTGGAAATCACTATGCAACAGGTCCATAAATAACATTTAAG-CCCATACAAGGAAAGTACTTATAAATAATAAATATTTGCCTTTTGTAATTGAAC--AAAAAATGACTGCCTCTTCATCCTCA---TTGACATCAACTGCAAA------------ATATGTGTTGACGTG-TATGTAAATAATTTCAAATGTGGGAACTACAAATTTCTTCACAACAAA-ATGTACAT-AT-----------AGCTCACAAGAC-AAAGTCCATCTTGGCCAGGGGACAA----ATGATAGTG--TTTTTATAAA--------TATAAATAT-ATATTAGGTTTGAC-AACCTTCGGACTGTTACATGCACTTTCTTGGAAAGTTGG-AAGATCTTTA-TGGGTCCAGTTTCTCTACACTTTAATACCT-ACTAACAACTAAGATACTGTAATTCTTTACTC-TAATAATCAAATACATCCGTTTT-CAAAAG-GAACATGGTGGTC--TTTTATCACAATCTTGACCTGAAGAAAGTAATTCTCACAAGATATCAAAACAAAAATCTATATTTAATA-TGGGGGCAATTACAAAGCGAAGTTAG-CTTCA-------CAGGGC-CGTTG-TCACCGGTCTGCGTGTTTTTCATCATAT----AGGTCATTAGACGATGATGGATGTAAACCTATAAAGTATCTAAACTGGACCTTTTAACAAACCATGAGCAATACTATCATTTCTCTAATAGAACCTGCTGACCGTGTCATTCCTTGCTGCCATTTGTCA-TTTTTGTTGCGAAATAATCAATATCG-AGGCGCTTTGAAATAAATAATATA-------AAAGTCAGGAATGAAATTGCAAACCCAAGGTT-CCTGATACAACCTGTTATTATTTTTGACACAAGCCATTTACAATAGCTCTGAAGGTGGCAATGGGAAATGTAATATTGAT-TGTATGCCCGCGAGGCTTT--GCTCTCCTGACTTTCCCAGACCATATTTGCTCAGACTAACTATGATGAAAGGCAATGAAGACAAGGG-CTCCTCGTGTA-GGTATCAATATAAATATTACTGGAAGGTCAATTAATATGTAAATTAACTCCTCCATTTAATTAGCTATTTAACTATTTTCCAAGGCATGGACATATTAAATCATGCTTAAAGA-CCCCTCTAACTAGGCACCTGACAATAGTGCTAGGGAGTCGCGGGCTCATAAACTACCGGCTTGACCTATAAAGAGCCGCGAGTCTGCTAATTCCATCTCAGGCTAATTTTATGACTTGCATAAAATAACCATAGTGCAGCTTTGTGGCTGTAAAGAGGACATGGGTGATAAAACTAGAGCC--GGGAAAAGCATCAG-AAAT---CTCCTCTTTACTAGTGT-CCTCATTTATTATTCTATTATTCTTTGCAGGGTACCAGGCTCCTGTGAAAGACAAATTACCTTATTATATTAAATAATTTGTGAGGATATTAACCGTTAATC-------------------------------------------------------------------------------------AAAAGC-TCTAAGTAATAGTTTCTGTT----------TTCCTTTTTATT---------------GCAAATTA-TTTTTCAACTTGTTTTTGTATCTATGCATAAATTAAAAA---ATCTGCTAAAATTTATTATTCATCTGAGATGTGATTAATATGCAAAATTATGCAAATTAAGATGCAATTAGGCTCCAATTCTCTAGTGGAATTTTCCATTATAATTTAATACAAAGTAACAGAGTAATTGGTGTCACGTGTAATTACGGTTACTCAAGTGTACATTCAGGCATGCAAATGATTTGCTATATCTTGGTTATCCTATGCAAATGTATCGTGGGGGGTCTAAGGATAAAATGTCACTTAGGATAATGTGATTGCCCTTAAGCTACGAG--GAGTTGAATTATATTCTGTGATTTATAATC-TGGAAATTAAAGACTCACTCATTTTCTAATTTAATTCCATCTTCAATGGAACAATGTTCACTCGGAGACAAATCGGCAAATAATGTTACTAATTCAAATGCAGATGTAATTTCAATTCGGG-----TTGCGCTCGCTTGTGATGGACGAGTCCCCGATGGATCGTTGCCACTCCTATCT--CCCCTTCTCACCAATTCTACTGCAGTTGTGATAATAACCTGGGCGATAAA-GGACTTGCTCTT--CCTAACTTTGTTTTCT-CTGACGCAGATTAGATCTGCCACCCCATTACAGATTCATTTTCCTAATTTTTCATGTCTGTGCCGCG-CCCCATCTGCACAGGGCTGATAATTGCA-GGGACCGGCCCTGGTGATTAACATCAGCAGAATTAATTACGCCCGCCATTAAGGCTCCAGGTTGCA-CACAATGATCAAGAGAAATTAACTTTCTCCCCAGCCCCTAAATCATCTCACCTTCAAGTGAA-GTGATGGCGC-AGGGACAGTCTCATAAATGATTTATATGTGTCTTGTTATCAGCAGCAATTTCTATAGACCCCAACGCATTCACCAAGACATTTGTGGCGTAATTGTTAATTTTAATGCCATAATGGCTTCAGATTGGAACCTTGATTAGACATTTATTACACAATTAAATGAAACATACTCAAGAATCACAAAAGGCTTCCGTAATTATTTCAGGCCATTAAT-AAAATGGGCATTAAATTATATTGGACACAATGGAGAAGTGAAATAGATTTCCATTACAGCAATAGAAGGCAAAGAGGGGGTAATAGATCCCGCCTGAATTCACCCTGAAATTAATTGTTGCCCGGCCTATTTCCACACACAGCAGAATAAATGAATGAGAAAAGA
Hypomesus_olidus34_73 ----ATGGGACGCGTTATAAGGGGACAGAGGAAAGGTGCGGGCTCCGTGTTCAAAGCCCACGTGAAGCACAGAAAAGGTGCAGCCAAGCTTCGCCACATTGACTTCGCCGAACGTCATGGCTACATCAAAGGGATTGTGAAGGTAGAGATGAACCCCTCATAAGTGGAGCTTTTGC---TTTTTATTGATCTCT--TTGTTTCCCATAGCTGGAAGGGCACAATATTTTCTCCAACCTGACTTCCACTGAGTACGAGCAGGTGCTGGAGATCATCCGCAAGGCTATCATCGCCACCGACCTGGCACTCTACTTCGGCAACCGCAAACAGCTGGCCGAGATGCTGACCACAGGAAGTCTGGACCTCAGCAACCACATACACAGGTTTTATTAAATGCAC-TTACTCTTAATTTCATCCACCAGTGGTTTTAGAGAGAATAATGTGGAGTTACCTATATGGCTTTGACATTATAAATCACTTCTCAAGACCAGATTGTACAGCA--GTATCGATTGATCCTGATATATCACAGAAATTTATTGTCACTTCTGTTTTCAATTAAAGATACAATCAGTCAGATAATGACTTAATTGGATTTTACAGAAGATTGAGTTTTATTGCCGTGTGCTTTACGAGTTTAGTTAAAGAAGGCCATTTTATCAG----------ATGGCGCGGC-AGTCGGTTACATTGTGTATGTAATA--CTCTACCTGGTTTGTAACCGACT--AGAACTGTGATGTACAGATGA-TGTATTATTGAAATCTGAA-GCAAGTAATGCAATGATATTAGGAT--ACAG-TTTTTGTATTTTTATTCTTGTATAAGGTTATTTGATGGCTATTGTTTAGCCTCTAGTTCATTCTGTGTTATTTAAATTCTAATATATG---AATCATATTTGGATTGAAGTCATGTTCAGGGGCCATGT--TGTGTATGTATTGAG-ATGTAAAGCCTTTGAATGTGAATAATTATTGTAAACTATAATATTTTACAGC----TTTTTTCTTACTATATCATATACATTTTCTATTTGCTCAGTGATTTAATCATATTTCTGATAATTTAATGAATCTGTTCATT--CTCTCTC-TGATTATTTGTGCGCTAGGTCAG----TAGTTGTTGAATGATGAATTTTCCACGT-AATGCTTGGTAGTGCAGTAATT-AAAGCATGTAGGGATTTAGGCATACA-ATATCTTTGTCTTCTGGTGTGTAAATATTGTGCTAGTGGAAT--ATGAAAGTAGTGCAACTATAAGGTAC--AAAAACATAGGGA--AAAAAGATCAAGAGCGGGTCTCACATCAAGGA-GGACCCCGAGGATGTCTTTGTTGTCAACTTCAGAAGGGGGAAGAGAA-GAGCTGTG--GAGGAAACTGGCAGAAG--AGGAAAGATGCC------AGAGAGA-GCTCAAAGGATTC-GGTCTGGCCAAGGTGATCGGTATTCCTCGGCAGTCTGCCTTCTGGCTCGTGAGTGAGGGAATGAAGTGCATCGATTGCTTGTGATTATTAACTAGACTGAGATAAGCCCTCTCCTGATTATGCAGATTACTGAGGCTCCCT-GCTCCAGCATATTGTGCAGATGCAGGGGACCAGATGCTCATACAGATGGCTGG-TACACGGGTCTATCATTATGC-CTCCATTGTCTC--CACTTCAATTGTTT--GGGGGACAGGA---GAACTGCATCAAAGAGGAA--------------GCCAACTGCAATGAATTAAGAAAGAGAAACG-----AAAACCATCAAGTAAATTTATACACCGGAGGCCCAGGTGTCCCAGTAATGGCCT--ACTCCTGATTGCTCTGATACAGGTTAGGAATATTGGCTTTAATGATGTGTAAAATGAGCAAGCAGCCGCTGTGACATTTACAGATGGCACCGCCTTGGCCTGTTCTTCCC-AACTGCTCGTTCGTTTACAGGAATGATAACCAGGGCCAGACTTGAAAGAAAGTCTTAAAGGACGCAGGCTTATACACTGTGCCAGATTTTGTT------AAATAACTGGGAA--ATGTTGGTGCCAATTCATT-GGTAATTGTCCCTTCTGGCACAGT-GTGTTG----AAAGTCTTGGAGCAG---TCTAAGCTCAAGATCACTGCAAGTGTTAATCTTCTTATA-CTTAAGGTATCAGGTTTT-CTTTTGATGTTCCTAAACATGTTGACTCCTATC-TCTGCAGAGAAGGCAAT-CCAGACA-----TAGCTAAGAGCAAGAAGCCTCGCCACTGTCTCTATAAATGCCAATAAATT-CCCATCATTACAGAATCTGGCAGTTTTCCTCCCT--GTCTGCAGCCCG--------------CTTTTTATCTCGCGCTGCCT-CCGTCT-GGGAGCGTGTAGATCTGGCCCAGTTAGATTGTCATACTTAACAAACATTAATGATTAATTTCCTCC-ACTGAGTCAAAT-----GGGGCTAAAGGGATGTCTTGATTCATCTTATCGCGCC---------CCAAATTAGCATTTCC--CATATTCT-------CAGCATCAAC--TGTGCATTAGAATTCCACATTTGCCATTCCAGGCACTGTAGTAGTCCGGATGAGGGGTGTGCGTCAAACTGTGCCGTCGCAAGTCACAGTTGCGCCGAAACACCTTTCCGCAGCGGTCACAGCTGTAGGGCTTGATGTCTGTATGGGTAAGAAGGTGAGTTTTCAGGTTACTTCTTTGATTAAAGGTTCTTCCGCATGTGGGGCATTTGTGAGGAGATTCCTGTTTAGATTTAAAGCAAGCAAAT--GATTATTCTCTTTAATTGGCGCATGCCACAATGATCTAAGCTCAGGA-GCTAATGGTTATTTAATATGGCCATCAGC-GGTCCCAAGTCCCCGGCATACG--GCGCTCGCACAATAGCCTCCAAA-CCCTCTTTAACACTTATTTGAGATGACAGGAAAAATGAAACCGTTTGTGCTTTCAATGGAAAAGCAATCATTGGTACATTATACTCCGCTTG-CCCTATCATGCTAATGCCG-GGTAAAAATGTCACCAAATGTATTTAAAGGGCTGATGGAGTGTTGCCGTTTGATTCCTGCT-GCCGGCCTGATTAAT-------------------------AAAAACCTTCAATTTGTATGTAAATGCAACCTGGGG-CTCATATCATCCACACACCTGCACCTGGAGA-----AAAATAATAAACTC-----CGGTTTAATGTGGCAATTATGAGAGTTTATATCCGACTTCCTG-TTGTTGACTCGCGGTTGCCGTGTGAGAGAAAGAACGCGGGGGGAAAAA---ATAACAACAATTCTGCTGCAGCCTCGGAAAA-----CCTACAGCACTTTC-----TGCGCCG--AAAGAAAAGAGTTAATTAGAAATACAAATTCT-CCCAGATTGTTATTAAT--GGGAACTGTAGAGTA---AGCAACACACATTTTGTGCCCATAAGTAATTCTCAGGTATCTTTGATCTGGGGCCCATAGCGGATGCTGCTGTGTACCGCTGTCT-GGCTTCTGGGAGTCTGCCAGCGCCAGACATCTGGCTACTTTGTTATCATTGGCTGATCT---GATCCCCAGAGGCCACTCTTGTGACACCAGGCAGAGAG--------TGTCCTGGC-AAGG--GAAATTATCAGCACATTTGGAGTGGATTAGAGTTCCAAAGTGGTCCTCAAATCTCTACCCCTGCAAATATTCCCCAACCCCCAATTTTTCATATTTCCCTGTATGCATAAGGAGATGAAAAATCATACCATCATTTGTATTGTCTGACTGAGGTTATACACAAATATTAGTT--TATCTGCTCCACCTAAGATTGCCTGCCTAAGCAAGACGGATTGGT-CCTGG---GGAGTGGCAATA----TTCCCCTAGAACATATTTAG-TCCATC---TTTTATGTGCTG-CAATTCAGCTG---------------------GCTTCCAGGTA-----------------------------------------------------------------TGAACTCCATTC-------------------AAAGACAGGCTCGATAAAA--CTAAACACTCGTCTCCAGCAGGGC-GGCTGATTTGGTTTGTGAAGTATGTT-AATAATCAAATGATCAACAAATAACAGATGTATTAGTTCATGCAGCTTGAAATGTCAAGGAGGCTAAAAGCGGAAATCTAATACTGAAAG-CCCCTGTTGCATTATATTATATTTCACGACAAACCCTCCGGTCCAAATTATATA------GGGCCTCCCACAGTGAGTAATCTTCTCTGATGGGCCAGATCGGGTGTGCACTGAAGCCTTTCGCATATATATAGAAT-TTTTGAATATCTAAACCATTATTTAGCATCCAAATCAGTTCTGCTTGTCTGACTGATGGACAATTTCAGTGTGACCCCAG-TCTCTTTGCATGTGACCTATACTGTCTAG--ATTCTTGCATATTGTTTAGATG-TTC-ACATTGACTCCTCTCCC--------------------TTTCTCTCTTTGAT--CCTTTTAACATGCTCTTTGTGTTGGAATTCATGAAATATTCATATTTGGACTAATGGAGATATATCTGGAAGAAGACCTGAA---GCATATGGATGCCATTTGTAAG--CTGCAGTG--AGAATGCATAGGCCAGTC-TGCCC-TTTGGTAT---CTCTCTAT-CCATCTGTTTTCACATTACTTGC-AAATTATAGTGTCCTCCAGACCCAAATGAACATAAATCA--GGGCAGT--GAACGTGCA-GAAGTTTTCCCATCTGTCAT-AAAACAATGATTTAAAGTCC-GGGTTGTCAAAATATGGTGCTGTGAATTC--GCCTTGCGCCCC-TGCAGTAGGAATACAAAGCGCCATCTCATCTGGGTAATTTATGGCCTCCGAGGGAGTAGAGGGTGATTAGGGCTTGGGCCACCAACAGTCAGAAAAACAGCT-TGGCTGTCACGTCATAAA-GGATGCAGTCAGAGAA--------------AGCAGACATGATTTCATGGCTAATGATTC------------------------CCGCACTAATATCAGTGT-GG-------GTTGCAGTG-----GGGGGATAACCAAGTTTAGCTGTCTTAGCTCAAATGATTCAATTAGGCCAGCTGTCCCTATTTGTCACGGCTCAACTGGCTTCTAGATTACCTTTCC-AGAGAGCAAACGTGCCTATG-------CATTGAACTTATCAGCTCAACAGTTTCTGAAAAA-------------------ACCTCTACTTTAT-CCCTAGAATATGGAATGATTGGAGAGAACACAGTAAAAAGTCAGCGACCGAGATCAGTACATGACACAAAGGCCCAACAGGAGCGAGCTGAATCTGCTAAATTTATGGCACAAACTGGTA--ATACAA-TAGTTATGTTTCTTTC---CTTTATTTTGT----------TAACTAA----ACTTAA-TTTCA---TCTAAGTCAC-TTGCATGCCCTCTC-CTGTACTGCATCT-ATTTAAGTGACAATG-TTATACAGTTTCATAATAAAGTTTATTCTATATTACAAATAGTA-TTTTGTTCTTGACTGCAAAATAGGAATGCAT--TATATTTACAGACACAGGTATACAATTAATTATAACAAAGTTAGAGAAGCTCGCCTTT-------------GTCACCCCAGGTTT-----------------CCGTAATCTCTCCACAGGTTACTCTC----ATCTC-----------------------------------TCGTCAAATCAGATCATAGGAAAAG-TCTTTTCTAACG-------TGTTTCTGTAA------------CACCTGCTATAACACTGAG----CTAGAAGGAA--GTTTTTAGTTCCTACATAACG-TTAAAGGTGGAAACTTTATCTCTAGGTGTGATGAGACAAAGGAACAAAGGATGCCTTAGAAGAGAGACTGCCTAC----AAGCCTGGAATCTGCTTCAAAGCACA---CCAAATGGATCTATCGCCTCCCC---------------------------------TCCAGGCCCCCAGATCATGATACTTGGCTGAAGCTATCAT------CATCTTT-AATGATCCCTCCTCCATCTATGGCGAACTATAGCCATGCAGGGGACC---ACAACATCTTGCAGAGTGTCTCTCCTCTTGCCACTTTCCTCAAACTGACCTCCCTGGGCTTCATCATCGGCGTCGGAGTGGTCGGCAATCTTCTGATCTCCATCCTACTGGTCAAAGACAAGAGCCTGCACCGAGCGCCCTACTACTTCTTGCTGGACCTGTGCGCCTCCGACATCCTGCGTTCAGCCATCTGCTTCCCCTTTGTGTTCACCTCCGTCAAGAATGGTTCCGCCTGGACGTACGGAACCCTAACCTGCAAGGTGATCGCCTTCCTGGGGGTAGGCCGCATTAAATTTTAACTCTGGTTACCGAGT-GCGGCCATT-CAAACTTTTATCTCAAACCTTCTTTATCTTCTTTTCATT-AAG-CCTCCTC-CTCTAATAGCCTGTGAGCTCCTC----TGGTAAGGATGATGTTCTGAATAATGAAAGCTCATTATTTCTCCGCAGAATGCTTGTTAATTCAAATGATGATATTAAAACTATAGTAGCCTTTAGCAGTGGGGTGATTTCCAGCATGCTCTATCATGTATCAATATATACTCTGTTTGTCAAAACTGCCCCAAGCCTGCAGGCAACAGGACGTACTTGTACATTAAATAAGAA-----------CTGTCACCCTGGGCAAC-TTGCAGCAATGA----AGCATTTATTCTGCCTCACATTTCC-TGGCACTTAGAATTATTTCCTTCATGCCTGATAACCAAATTACAATATGGCA---GGTCTCCCCCGAGCCAC-GGGATTGTTAGTGCCAGCTCACAACATACTTTCAACTGATGTGGCATTTCATGTACAGCTGCCAATCAAAGCCTG---------CAGAAGGGAG--------AGATGTAAATGAGGGCGGGCC-CGACGGTGTT-CAATTACTGCTCTGAGCTCAGCAT-GAAAATGAAAGAATATGGCAACATTATGGCATCTGAAGTCAATATGTATTACAAAATCAATCTAGATGAAGATCTGCCCATCCTTCTAATTAGGC-AGGGTGACTGGAGATTGATTTTTAATTGCAAAAGTAATTACATGGAG-CAGATAGCCAGTGACATTTGATTATCTAGGTGATTGATTAAAAGGCCTTGCTG-----TTGGGGCAGACCGTCAGCCGGCTGGATC-CAGACAAAAGAGAAAATTAAAAAA---GTTGTCTCGTTTGTAATCACAAATTTCAAGGGTGAAATTAC-AAAGCCAAACATCCCCAAAAAATGAAATGC-TTTCAGCAATGAAGGGTTCATATTTCAAGCTTATAGCTGCTAAAA--GGGTGTACTCAGAAAATCAATTTTATGAAAGTCCGTTCAGCACTAAAGGG-AGTTCCATGCAACTAAGCAA-TTTTGAAATAATGTCCAT-----------GGGCCCTGATTCATGGGTAGTAACAGGACTTTGCTCTCCTTG---CCTGGGACATTATC--------CTCTAAG-CCCAGGTC-ATAGGTCGAAC-------CCTGGTTTAAATCAAC-CTCTGCTTAGC------ATAACTCGATTCTTAAAGGGCTGCCGG----C-AACCC--------------------------------------------------------------------------------------------------------------CCAATC-CTTTATCACCT-CCATTGTCGAGCTATCTATTTAATTGAAAGAAGTTAATTGAATGAAAATGATCAACTAAGCTTGAATTAATATTGCTAATGGAG-CTT-TCTTCTTGG-------CTATGTTTGGAGAGG-------GATGTCACACC--------GGAGTTTGGG--AAAGGCCCATTAAGGCTTGCACTTAACCCGGATGGGCTGATTAAGGAATGCTTATTCATCCC-CCGAGTCAGGGCAAGATAAAGTTAGA-GGTTTACAGCTATTTCCAAG--------CAGTAATGTATTATTCCGTTAAAGCAATGATCAGGTACTGT-------------------------------------------------------TGGATGAATGGGAG-ATGTTCAGCACCATTACTGCCTGGCA-----CATCAGTGAG----GCATTATTACATTATCACTGCTCTTTAGTAGGAGATTGGGTGTGTGACCGGGTTCTGAATACACTCATCC----CGCTCTCTACGGTGTAAATTGCAGATTGGCTCATTGACTTCAATGATAAAATGTAAAAATTGCCAGG--AACGAGAACATAGACTGAGGTT-ACTCCTTAGCTGTTTGTCAAT-GGCAGA----TGTGAGTCAGTC-----GATGGCAAGCATGCTAAAGAGATGT-------------------------GTTCCATTTCAGAG-----------------------------AAGGCTGTGTCATAAATGCTT-------------------------------------------------------------------------------------------------------------------------------------------------------------------------------------------------------------------------------------------------------------------------------------------------------------------------------------------------------------------------------TGTCGTCTCATCGA---AAACTCTTGTGCACCCTCTGGTGCTTGCTAGTCTCCCAAACTTCTT----TGTGTAG------------------------CCTGC-TTTGCAGAT--TGTCTTCCTTGACTG------------TGTGGTTGCTCATTATTCAGAGACA------GACGGATCTCAGGTCATCTGCAGCTGCAGCA------AAGCAGAAGCAGGAAAGATGGCGATCATCCACTA---CTAGACCGGGAACACGCATGAA--ATACTGGACTGTGTGTGTTCTCTCCAGCTCCCTCCGTTGATTACGGTTCCTTTGCAGACAGATGCAGCACCTGGCTAGAGCTGCTTAGGCTGAAAGCTCACACCATAAGACGAGGATCAGTTAAGACAAGTAGGAGGACACTGTCGCTAGCACACTCTGGTG-------AACC---------------------------------------------------------------------------------------------------------------------------------------GCAT-CTGTGTTTTCTG-CTGAGATCACTCTTGGT--TCTCTCCTGTCTTTAGATACCAGCCTGTTGATATCATTCAACCAACCAATCATGTATTGCCAGCCTCATTCGGGGATTCTGATTGGCACATTGTCACAGGCAACTCTCTTACCGCCACCAATGAGTCCTCACGTAGAAAACCCTCACAGCATGAGCTGGAGAAACAGAGAATGCCAGGTGACTATTTTCTTCTCTCC-TCCTCTAC-CCCTGTTGTGAAGACTGACTGGTCGCCC-TGGGCCAAGGCTTTGTTTGAGAAAGGGCTTGATC--AAAAAACTGTTGCCCGCC--AACCGCGGGGCTTTCTGTAAATTCAATAAGC-CCACCTTAAAGATTTTCCTAATTAATGGATGACATC-TTTGGCTGGAGGAGAGGCGAGGCATTCTCCTCCGGCTCG-----------CTCTTTGTTAACCT--CCTAATTAACTTTGGTAGGTCA-CTCAGGTCCCAGCAACCTGGGAGTGAAGAG--CCCCCATTGAGGGG-GG-AGTTGTAAACTTAC----------TTTTTTT----TGCCTCGGCACTTAAAA-GGGGAAAGCAACTATAGGGAACAGAAAATATCCTATTTAAGT-CCTTTGTGAGTGAACTGCCTGCACATGTTCTTATAAAGAATGTGATTGATTTGTGGATTTGCTCCCTT------------------CTTTTTCCCCTCCATTT-AAGTGAAATAATGTATG---GAAGCAATCTAG-CGACGGACATTTTG--GAAAATCTATTTGAAATCATTTCAGCTCAAGCCATGGCAGTTTGTCTTCTAAGGGG-AGAGGAGCAAAGGATAATTGTCTGCAGTCTAGTAAAACACAGTATAACTGCCATCACACTTGAGTGAGCTTATAGCC-AGCTAGTCCCAGGGCCTCAAGAAGATAGAGCAGTTAATGTTCCCTTTTATTTTAGAGGATATGTCACTTGTATCACAGATTTATACCATGATACAGCAATTTTG-TCCAAACAGATGGATAATGGTGTCACCAGAAA-----------AGAGTCCTGTT----------TTTATTGAG-TTTAGAGCATATTGTTTAGAAGCAGGTCTTCCTGCATCCT--GGATCTCTTCCATTCCTTTCCCTC----TTAATCTCTCTAATCTTATCGGTATTAGATTTGATCAT-TTTTGTTTGAAGGAGCAAAATGTGTCTGTAATGGCTTCCTA--ATAGCCTTCCCTTGCCTGGTCTCTT--------CTCCTCTCCATTC---GGTTCCTGG-CCCCATATGC-CACTTTCCTATTTCCTCCCTGCAGACAGCAGGGAGTAGCTCTATTATCACCTTCA-CAGAGCTGTCTTTGAATGTGAGAGGCAATTCCATTTCTCCCT-GCCATGGGGAGGAGGTTTCCAAGAGCAGTAATCAGACAGA--------GGGGATGAAAAGGCTGATTTTC---------------AGGGAATTAGCATGATAAGCGAGAA-CACAAAATCAAT-CCCCATCCTTG--TGAGGCCTCCTCTGATTGCTTTGAACTGTCA-AAAAATGGCAGAATC-AAA--TCGAAAGTGCTTGAGGTTAC-GGGAGTGATTTGTTCAAG--AAGAGATCGCTAGAGCAATTGACACAGCTCTTGAGACAATAATTGGGTTATCAAAGAGAAAACAGTTCAAGTACC-ACAGGGGTGAAAGCT--TATTTGCATTGGATT----TTCATACAG------------------------------CATGGCACACCTCCATTTTTAAGTCT-CCA----------TTTTTGTATACTTGAGGATT-AAGTTGACTCCGGGATTGCA-TCATTATCATCGGAAAGTTTGAAGGCTCTCTCGAA-GTTTGAGATGCACACAC-----------GAG----TTCTCTGCTTGGGTGGTCTCTCTACTTTACTGAGCTGTTGCTAAGCAGCTAATAATAGTCGTGTTTGCTGAGTAA--TTTTTGCCCTTCTGGAACCAATCAGATGCGAGAAAGTCCGGCTATCTGACAG--CCCTGGAGGCGGGATTTCGTTTTTTT---------------------GCGTTCTCCCCTCCTCCTCCTG---TCTCCAAATGGAGAGTG-GTCTTTTTT--CTCATCTATTGAATCTCAGAGTTC--GCACAGAGT-AATGAGTGA---AAATGCATGCTTAATTCAAATGGCGAGAGTGTGTGTTAGG------AAACGCATTAGT---------GAAAGCAGA-AGAAGTGT----AAGACATATTAATTGACAGACAGGAACTGCTGTCTCGGAGGTTGATACAAGTAATTTATTACTTCAGAAACGAATGCCACCTCCAGAATGTGCTTCATTAATTTCAAATTTAGTTTTAATTTCAAGCTGTTGCCCCTTGAGAAGAATAAGGTGGCAAGTTCTGTTTGAAGGGAATTTTATGATCTATCAC----GAACCACG-GGAAC---AGGTTGCCCGGGAAACGGCCGCATGGCAACAGGATCA--GAGCCTGGGGGT--------------------------TGTCTGCT----------------GCTAGGTCTGCTCCCATTTTA-CATCACAGTT--TCACTAGATGGTGT-GCACGCCACTGAAGGGTGAGTGCTACATTATGAAGATTTTACTTTCACCCTTTGATTCCTGTCTGACAGTCATCCTTCAGC----------------------------CCGCCTTTAAAGTCCCACGTCTC----CCTAATGGCTGTCATGTCGCACTGTGCTCCGGACTCTGACTCAAAGTGTCA-TTGGCATAATGGTCGGCAGCCGTTGGCCTCTTTTGATCATCCATGC--CGTGTGGCTGTGTAGAATAGAGCTATCACTG--GTGCCTGTTATCTCCCT-GAACCCCCAGGTAGAAAATGGTAATGATACCACTTAACATCGCTGCACATATGGAGGG-AAAATGGAAATGCCAACAGCACCTCAACTATAAAGCAAATCAAATTGAAATATTAATCCG-CTGATTAATATAACATTATGAGAGCCCATTCTCTTTGTTGTTAAACAACAAAGAGTTGCAAAATAAGCAACTGCCTAAGAGGTAAGGGGTTTAACAGAGTCCCACAGAGGTGTTAAAG--CCCCTTTCAAACATCATTACTGTGCATAATGTATTCACTTCCACAGTGCTGAGA-TTTGATATTGATGTTTACTCATTTATTTTTTAATTAATGTTCGTTGTTAATGAATTCTTTGATGAGAGGCATTTTGTAAATCATTATCCTTGGAAAGATAG--CAGCTAAA-GAGCTTATT-CCCCAAATCTCTTTATCCTTTCTAGAACTGTGAGATGTTGACAGAAAGTCAGTTAACTCTAGCCAGTGGCAGCTGCAT--GGGTTTTGCATAATTAATTATTTATACCAAG---CCAGACACAGTAATTACCATCCAGATGAATATGATATTCTAATCAGGCA-CGCTTTAATTTTAATTGCCCTCCAGCATC-TAGCTGTCAGCTCTGGCCGGGCTTGATAAAGTGGAG-GCTCTCTAAACACCATTAGACATCTGCTCTGAGAG-CAGTGCCT-CCACTTTTTTTTGGCCTCACTAATCTGCATG-CTTCTCGCTGGTTCCTG-TCCTAACAGGGGGTGTCATTTGATCAAGTCAATAATCTGCTGATTGAGCCTGCTCGAATTGAGGAGGAAGAGGTCTGTAC----CTATTCTCTTTC------------------------CCATCCACTCTCCCC-ATGTTTGCC-TCCTATTCA-----CTATATATACACATATATGTATTTTTATGTGTGAGGGAATCAGTTGCAT-GCATTGTCCCCAAATCATTGTAATATCTATTTAGAGTAGCAACAGCAC----TGACTGCCGACGCT-CAGTATTCACAGAGCATAAA-CCAGCCTTAAGACTTAGAGAAGCAGAAG-AGGCTTATCCCTATATTCTTAAACTCTCATCTTTTATGACGGTCTCAGGCATTAAGGATAGGATTGTGAATAGCAATTGTTCACCCGCTGC--------AGTGA----GAGAGTGAGTGTGTATACGTGGGTGGGGG----TGCTTTATTCCTCTGCTTCTT--TGCGGTGAAACTCAATCAAGAAAGGTCATGTCGGCGGGAAAAGAACAGATTAAATTAGCATTGAATTAGACATGGAAAGTGAGCTCTGTCAAAACCATCACTGTGCTCAGCACAATTAGAATATGTTAATTATGCATTTCATTAAGGGGCCTAGGCGCTC-TTTGAATGTGAGATGAAATGTCACTGGTGTAGGCAGCCGAAAAATGGAAGATTGCCAGGCACAACTTTCTTTGTGCAGTGTGTGACACCTTCATTAACATCAGGGATTGCTAGTCTGATTAGACTTTT-TGAATTAGTTT-AAGCCTTTAGGCTTT-----CAAATGCAGG------CAGGC-AGCGTTTGAAGTGGCAGTCCTGAAGGAACCACTTATAGCAATTAGGATATCCTTGAACAAGCGTTTGCGAAACATTGGCTGGTTTTTGGCATTTGCCTCCCGTTCCTGCCTACTAACTAGCGAGGTTTGATCTCCCATAATTATCTACCCACCGGCTTCTCAG-TCCTGACAGCTCTCTCCCAAGAGAGGGCTGGATGGCGGGGCTACTCACTGATTGCATCAAAGTGTCAGAAATTGCAACATCAAAAATAATAA-CTGATATTCCGGCAGCAGGCT--CCTCTTTGAATATTTCTTTTAAAACACTATCTAATTTGTGT--CTCACCCCTGCAGAAAAGAATGTT-CCCCAGC--CGAAATTGGTTTAATTAATAGCACATTTTACATAATGATTACAGTGTAATTGCACCGACTAGCAGAGTGTCATTAAATATATCCTTGCTCCTTTACAACACCCTCTGGCTAAAAATAATGAGTTACATTGAAAATCACTATGCAACAGGTTCATAAATAACATTTAAG-CCCATACAAGGCAAGTACTTATAAATAATAAATATTTGCCTTTTGTAATTGAAC--AAAAAATGACTGCCCTTTCATCCTCG---TTGACATCAAGTGCAAA-------------TATGTGTTGAAGCG-TCTGTAAATAATGTCAGATGG-GGAACTACAAATTCCATCACAACAAAAATGTACAT-AT-----------AGCTCACAAGAC-AAAGTCCATCTTGGCCAGGGGACAA----AGGATAGTG--TTTTTATAAA--------TATATATAT----ATGGGTTTGACAAACCTTCGGACTGTTACATGCACTTTCTTGGAAAGTTGG-AAGATCTTTA-TGGGTCCAGTTTCTCTACACTTTAATACTT-ACTAACAACTAAGATACTGTAATTCTTTACTC-TAATAATCAAATACATCAGTTTTCCAAAAG-AAACATTGTGGTC--TTTTATCACAATCTTGACCCGCAGAAAGGAATTCTCACAAGATATCAAAACAAAAATCTATATTTAATA-TGGGAGCAATTACAAATCAGAGTTGCCCTGCA-------CAGGGC-TGGTG-TCACCAAGCCTCGTGTTTTTCATCATAT----AGGTCATTAGACGATGATGGATGTAAACCTATAAAGTATCTAAACTGGACCTTTTAACAAACCATGAGCAATACTATCATTTCTCTAATAGAACCTGCTGACCGTGTCATTCCCCACTGCCATTTGTCA-TTTTCCTCGTGAAATAATCAATATCT-AGGCGCTTTGAAATAAATAATATA-------AAAGTACG---CAAAATTGCAAGCCCAAGGTT-CCTGATACAGCCTGTTATTATTTTTGACACAAGCCATTTACAATGGCTATGAAGGTGGCAATGGAAAATGTAATATTGAT-TGTATGCCCTGAAGGCTTT--GCACCCTTGACTTCT-AAGACCATATTTGCTCAGACTAACTATGATGAAAGGCGGTGAAGACAAGGG-CTCCTCGTGTA-GGTATCAATATAAATATTACTGGAAGGTCAATTAATATGTAAATTAACTCCTCCATTTAATTAGCTATTTAACTATTTTCCGAGGCATGGACCTATTAAATCATGCTTTAAGA-CCCCTCTAACTAGCCTCCTGACAATAGTGCTAGGGAGTCGCGCGCTCATAAACTACCGGCTTGACCTATAAAGAGCCTGGAGTCTGCTAATTCCATCTCGGGCTAATTTTATGACTTGCATAAAATAACCATAGTGCAGCTTTGTGGCTGTAAAGAGGATATGGGTAATAAAAC--TGGGC--CAGGAAAGCATCAG-AAAT---CTCCTCTTTACTAGTGT-CCTCATTTAATATTCTATTATTCTT-GCAGGGTACCGGGCTCCTGTGAAAGACAAATGACCTTATTATATTAAATAATTTGTGAGGATATTAACCGTTAATCACATATAAACAGCATTTAAAAGGTATTGATTTT---CCAGC-ACCCTCAACAGCTTGTAAAATTTATGTCCAATAACATGATAATAAATGC-TTTAAGTAATAGTTCCTGAT---------------TTCCCTC---------------ACAAATTA-TTTTTCTACTTGTTTTTGTATCTATGCATAAATAAAAAAA--ATCTGCTGAAATTTATTATTCATCTGAGATGTGATTAATATGCAAAATTATGCAAATTAAGATGCAATTAGTCTCCAATTCTCTAGTGGAATTTTCCATTATAATTTAATACAAAGTAACAGAGTAATTGGTGTCACGTGTAATTATGGTTACTCAAGTGTACTTTTAGGCATGCAAATCATGTGCTATATGTTGGTTATCCTATGCAAATGTACCATGTGGGGACTGGGGATAAAATGTCGCTTAGGATAATGTGATTGCCCTCGAGGTACGAG--GAGGTGAATTATATTCC-TGATTTATAATC-TGGAAATTAAAGACTCACTCATTTTCTAATTTAATTCCATCTCCAATGGAACAATGTTCACTCTGAGCCAAATTGGCGAATAATGTTACTAATTCAAATGCAGATGTAATTTCAATTCGGGG----TTATGGTCGGAGGTGATGGACGAGTCCCCGATGGATCGTTGCCACTCCTATCT--TCCCGTCTCACCAATTCCACTGCAGTTGTGATAATAACCTGAGCAATAAA-GGACTTGCTCTT-CCCTAACTTTGTTTTCT-CCCA---AGATTAGATCTGCCACCCCATTACAGATTCATTTTCCTAATTTTTCATGTCTGCGCCGCG-TCCCATCTGCACAGGGCTGATAATTGTG-GGGACCAGCCCTGGTGATTAACATCAGCAGAATTAATTACGCCCGCCATTAAGGCTCCAGGTTGCG-CACAATGATCAAGAGAAATTAACTTTCTCCCAGGCCTCTAAATCATCTCACCTTCAAGTGGA-GTGATGGCAC-AGACACAGTCTCATGAATGATTTATATGTGTCTTGTTATCAGCAGCGATTTCTATAGACCCCAACGCATTCACCAAGACATTTGTGGCGTAATTGTTAATTTTAATGCCATAATGGCTTCAGATGGGGGCCATGATTAGACATTTATTACACAATTAAATGAAACATACTCAAGAATCACAAAAGGCTTCCGTAATTATTTCAGGCCATTAAT-AAAATGGGCATTAAATTATATTGGACACAAAAGAGAAGTGAAATAGATTTCCATTAGAGCAATAC-AGGCAGAGA--GGGTAATAGATCCTGCCTGAATTCACTCAGAAATTAATTGTTGCCCGGCCTATTTCCACACACAGTGGAATAAATGAATGAGAAAAGA
polypterus_senegalus CGCCATGGGACGTGTTATCAGAGGACAAAGGAAAGGTGCCGGCTCCGTTTTCAAGGCCCATGTGAAGCACAGAAAAGGTCCCGCTAAACTCCGAGCTGTTGACTTTGCTGAACGCCATGGCTACATCAAAGGAATTGTGAAGGTA--------------------AGAGCTTGTGC---TTTTTATTGATCTCT--TTCTTTCTCATAGCTGGAAGGGCACAATATTTTCTCCAACCTGACATCCAGCGAGTATGAACAGGTGCTCGAGATCATTCGAAAGGCCATTATTGCCACCGATTTGGCACTGTACTTTGGTAACAGAAAGCAGTTGGTAGAGCTGTTGACATCGGGAGTGTTGGATCTGAACAACCACTCACACAGGT------------------------------------------------------------------------------------------------------------TCGTACAGTG--GTATCGATTGATCCTGATATATCACAGAAATTTACTGTCACTTCTGTTTTCAATTAAAGATACAATCAGTCAGATAATGACTTAATTGGATTTTACAGAAGATTGAGTTTTATTGCCCTGTGCTTTACGAGTTTAGTTAAGGAAGACCATTTTATCA-CAGTTGTCAGTTG--GCAAC-AGTCGGTTACATTGTGTATTTAATACTCTCTACCTGGTTTGTAGCTGACT--AGAACTGTGATGTACAGACAA-CGTGTAATTGAAATCTGAA-GCAAGTAATGCAGCGATATTAGGATACACACTTTTTTGTATTTTTATTCTTGTATAAGGTTATTTGCTGGCTGTTG-TTAGCCTCTAGTTCAATCTGTGTTATTTAAATTCTAATATATG---ATTTATATTTGGATTGAAGTCATGTTCATGGGCCATGT--TGTGTATGTATTGAG-ATGTAAAGCCTTTGAATGTGAATAATTATTGTAAACTATGATATTTTACAAC------CTTTCTTCCTTTATTATATAAATTTTCTATTTGG-CAGTGAGTTAATCACATTTCTCATAATTTAATGAATCTGTTCATT--CTGTTT--TCAATATTTGTGCTTTAGGT------GTAGTTAATGAATGATGAATTTTACACAT-AATGCTTGATAGTCCTATAATA-AAAGCATGTAGGGTTCTAGGCTTA------TCTTTGTCTTGAGGTGTGTAAATATTGTGCTAGCCGAAT--ATGAAAGCAGTGCAACTTTAAGGTACAAAAAAACATTCGGA---AAAACATCAAGAGCAGGCCGTACATCAAGGA-GGACCCGGAGGATTTCTTTGTTGTCAACTTCAGAAGGC--AAACGAG-AAGCAGAG--GAGGAAACTGGCAGAAG---GAAGAGATGCC------AAAGAGA-GCTCAAAGGATTC-GGTCTGGGCAAGGTGATCGGTATTC----------------------CTACAGTGAGGGAATGAAGTGCATCGATTGCTTGTGATTATTAACTAGACTGGGATAAGCCCTCTCCTTATTATGCAGATTAGCGAGGCTCTCC-GTTCCAACATATTGTACAGATGCATACTAGCAGCTGCTCCTACAGATGGCATG-TACACGGATCTGTTATTATGCTTTCCATTGTCTC--CACTCCGATTGTTT-TAGGGGGCCGAA---GGACTACATCAAGGAGAA---------------CCAGAATACA--------------------------------------------------------------------------------------------------------------------------------------------------------------------------------------------------------------------------------------------------AAATCTG-AAGGATGTGAGCTTACACACAGTGCCAGATTTTGTT------AAATAAAGGGGGG-AGTGCTGGTGCCAATTCACT-GGTAATTGTCCCTTCTGGCAGTGT-CTGTTA----GACTTCTTGGAACAG---CCTAAGCCCAAGATCACTGTAAATGTTAATCTTCTTATA-CTTAAGGTATCAGGTTTT-CTTTTGATGTTTCTAAACATGTTGACTCCTATC-TTCGCAGAGTATGCAAT-CCAGACA-----TGGCTATG--------------------------------------------------------------------------------------------------------------------------------------------------------------------------------------------------------------------------------------------------------------------------------------------------------------------------------------------------------------------------------------------------------------------------------------------------------------------------------------------------------------------------------------------------------------------------------------------GGAGGATGTCACAATGATCTAAGCTTAGCT-GCTAATGGTTATTTAATATGGCCATCAGC-GTTCACAAGTCC-CAGCATACG--GAGCTTACACAATAGCCTCCAAA-CCCTCTTTAACACTTATTTGAGATGACAGGAAAAATGAAACCGTTAGTGCTTTCAATGGAAAAGCAATCATTGGTACATTATATTCCGCTTG-CCCTATCATGCTAATGCAT-GGTAAAAATGTCACCAAATGTATTTAAAGACCTGATGGAGTGTTGCCGTTTGATTCCTGTT-ACCGTGCTGATTAAT-------------------------AAAAATCTTCAATTTGTATGTAAATGCA--CCGGGCTTTCATATCATCCACACACCTGCACCTGGAGT-----AAAATAATAAACTC-----AAGTTTAATGCGGCAATTAGGAGAGTTTAT-----------------------------------------------------------------CAGCTATACATTTTATTAGAGGCTAAAAAA------CTTACAGCAGACT------TATGCC---AAAAGAAAGAGTTAATTAGGAATACAAATTCT-CCCAGATTGTTATTAAT-GGGAAACTGTAGAATA---AGCAAGACATATTTTGTGCCCATAAGTAAATCTCAGGTATCTTTGATCTCCTGCCCACAGCGGATGCTGCCGTGCACCACTGCCT-AGCTGCTGGGAGTTTGCCAGAACCAGACATCTGGCTACTTTGTTATCATTGGCTGATCC---ACTCCCTGGAGGTCACTATTATGACACCAGGCAGCGAG--------CGTCCTGGC-AGAA--AAAATTATCAGCACATTTTGAGTGGATTAGAGTTCCAAAGTGGTCTTCAAATCTCTAC--------------TTTAAACCACAATTTTTCATATTT-TCTGCATGCATAAGAAGATGAAAAATC--TCGATCATTTGTATTGTCTGGCTGGGGTTATACACAAATATTAGTT--TATCTCCTTCACTTTAGAGCA-CTGCTTAAGCAAGACGGATAGAT-CCCCA---GGACAGGCAATATT------CTCAGCACAAATGCAACCCCATC---TTTTATGCCACATTAAATCGCAAA---------------------TTCTCGGGATAAGGTGCATGTTTGGCTTGGAAACAAACTCTCTAGGCTCTTTTGTGAAGCTGATCGATTTACCATACTAATTTCTGCTCT-----------------ATAAA---------------------------------------------------------------------------------------------------------------------------------------------------------------------------------------------------------------------------------------------------CTCAGATGGG-AAGATCCAGTGCTCAGTGAAGCCTTTCGCATATATATAGAA--TTTTGAATATCTAAACCATTATTTAGCATCTGAATCAGTTCTGGTTGTCTGGCTGATGGACAATTTCTCAATGACCCCGA-CCTCTTTGCATGTGACCTGTACTGTCTAG--CTAGTTGCATATTATTTAGATG-TTC-G-----------------------------------------------------------------------------------------------------------------------------------AG----GCATATGGATGCCATTTGTAAT--GTGTGGTG--AGAACGTATAGGTCATCC-TGCCC-TTTGGTGT---CTCTCAGT-CCATCTGTTTTCACATTAGCTGC-AAATTACAGAATCCTCCAGACCCAAATGAACATAAATCA--GCACCGT--GAGCATGTA-CGAGTTTTCCCATCTGTCATAAAAACAATGATTTAAACTCT-GGGTTGTCAAAATATGCTGCAGCGATTTC--GCCTTCCACTTC-AGCACTAGGAATACAAAGCGCCATCTCAGCGCAGTTATTTATTGCCTCCTTGGGAGATTTGGGTGATTAGGGCTGAGCCCACCAACATGCAGACAAACAG---TCCCTGTCATGTCATGAA-CGATGCCGTCAAAAAA---------------GCAGACATGATTTCATGGCTAATGATTC------------------------ACATACTAATATCAATGT-GG-------GCTGGAGT-------GAGGATAACCAAGTTGAGCTGTCTTAGCTCAAATGATTCAATTAGGCCAGCTGTCCCTATTTGTCATGGCTCAACTCGCTTTTAAATTACCTTTCC-AAAGTGCGTACGTGCTTCTG-------CATAGAACTTACCAGCTCAACAGTTTCAGAAAAAAAGCCTAGATTTCA--TAAACCTTTATTCTGT-CTTTAGAATTTGGAATGATCGGAGAACACACAATAAAAAGTCAGCGACCACGATCAGTTCATGAGAGAAAGGTCCCTCAGGAGCAAGCCGATGCTGCTAAATTTATGGCACAAACTGGTA--ATACGC-TAGTTATATTTCTT-------------------------------------------------------------------------------------------------------------------TTTCAATAATAAAGTTTATTCTATATTACAAATAGTATTTTTGTTCTGGACTGCAAAATAGGAGTGCAT--TGTATTTACATACACAGGTATACAATTAATTATAACAAAGTTAGAGAAGCTTGCCTT------------------TACCAAGTTT-----------------CTTTTTTCCCCAAATAGTACATTTAATTT----------------------------------------GTCATCAAATATT---ATATTAAAAG-TCTTTGCTAAAG--------GTTCCTTTGA------------CACCTGCAATAACACTGAGC--TCTAAAGACATT---------TTCGTACAAAATA-TTTAAGGTGGAA--------TTTGGGTGTGATGAAACAAAAGAACAAAGGATGCCTTAGAAGAAAGACACTTCCT----CATCCTGGATTCTGCTAGAGAGCGCA---TC-TATGGATTTATCTTCCGCCT--------------------------------GCTCCTCCGTCTGGATCATGATACTTGACTGAGGCTT------------TCTTC--GTCGCATCCCCTCTCTCTATGGCGAACTATAGCCATGCAGGTGACC---ACAACATCTTGCAGAATCTCTCCCCTCTCACGACATTCCTCAAATTGACCTCCCTGGGCTTCATCATTGGTGTCGGCGTGGTTGGTAACCTCTTGATCTCCATCCTGCTGGTGAAAGACAAAACCCTGCACAGAGCCCCCTACTACTTTCTGTTCGACCTGTGCGTCTCGGACATACTGCGATCTGCCATCTGTTTTCCGTTCGTGTTCACCTCTGTCAAAAACGGCTCCTCGTGGACGTATGGGACGCTCACCTGTAAAGTGATTGCCTTCCTAGGAGT--------------------------------GT-GTGCCCATT-CAAACTTTTATCTCAAACCTTCTTTATCATCTTTTCATT-AAGTTCTCAAG-CGCTAATAGCTTCTGAGTTCCCC----GGGTAAGGATGATGTTCTGAATAATGAAAGCTCATTATTCCTGCACAGAATGCTTGTTAATTCAAATGATGATATTAAAACTCTAGTAGCCGTTAGCAGTCGGCTGATTCTGAGCAGACTTTCTCATGTATCAATATATACTCGGTTTGTCAAAACTGCCCACGGCCTGAAGGCAACAGGACGCTCTTGTACACTAAATCAGAA-----------CTGTCACCCAAGGCAAC-CTGCAGCAATGA----AGCATTTATTCTGCCTCACATTTC--TGGCACTCAGAATTATTTCCTTCATGCCTGATAACCAAATTACAATATGGCA---GGTCTCCCCGGAGCCAC-AGGATTGTTAGTGCCAGCTCATAACATACTTTCAACTGATGTGGCATTTCATGTACAGCTGCCAATCAAAAGTGG--------------GTATG--------AAATGTAAATGAGGGCGGGCC-CACTGGTGTT-CAATTACCGCTCTGTGCTTACCAA-GAAAATGAAAGAATATGATGAGATTATGGCATTTTAAGTCAATATTTATTAAAAAATCAATCTAGATGAAAATCAGCCCATCCCTCTAATTAGAC-GAGGCGACTTGAGATTGATTTTTAATTGCAAAAGTAATTACATGGAG-CAGATAGCCAATGACATTTGATTATCTCCGTGATTGATTAAAAGGCCCTGCTC-----ACCGAGCAGATTGTCAGCCCGGGGAATC-GAGACAAAGGAACAAATTAAAAAA---GTTGTCCTGTTAGTAATCACAAATTTCAAGGATGAAATTAC-AAAGCCAAACACCCTCCAAAAATGAAACAC-TTTCAACAATGAAGGGTTCATATTTCAAGCTTATAGCTGCTAAAA--GGCTATACTCAGAAAATCAATTTTATTAAAGTCCTCTCAGCACTAAAGGG-ACTTCTATGCAACTAAGCAA-TTTTAGAAATATGTCCAGAG--GCTGTGACCATTTTGATTCATGTGTTATAGTAAGGCTGCCGTCTGACGG---TGGACGGCACGATT--------CCTGGAG----------TCGGGTCAGCT-------GTGATTTCTGATGACC-TGCCGCTTACT--------------------------------------------------------------------------------------------------------CCC--TAACACACTAATGTTTGGTCCGAGTCATCAGCCAT-----TGCTTCAGATC-TTTTATCACTT-CTATTGTCAAGCTATCTATTTAATTGAAAGAAGTTAATTGAATGAAAATGATCAACTAAGCTTGTATTAATATTGCTAATGGAA-CTT-TCTTCTTGG-------CCATGTTTGGAGAAA-------GATGTCACGCC--------AGAGTTTCGG--AACGGCCCATTAATGCTTGCACTTAACCCGCT-GGGCTAATTAAGGCATGCTTATTCATTTC-TCAAGTCACGG-----TAAAGTTGGTGGCTTTACAGCTGTTTTCAGG----------GTAATGTATTATTCCGTTAAAGCAATGATCAGGTAGTGT-------------------------------------------------------TAGATGAATGTGAG-ATGTTCAGCTCCATTACTAGCT-GCA-----CATCAGTGCA----GCATTATTACATTATCACTGCTCTTTAGTAGGAGATTGGGTGTGTGACCGGGTTCTGAATACACTCATCC----CGCTCTCGATAGCGTAAATTGCAGATTGGCTCATTGACTTCAATGATAAAATATAAAAATTGCCAGT--AAAGAGAACATAGACTCAGGTT-ACTCCTTAGCTGTTTGTCAAC-TGCAGA----TGTGACTCAGTA-----GGTGCTGAGCATTTTAAAAAGGTGT-------------------------ATAGCACTTCTG-------------------------------AAGGCAATGTAATTTATGTTA-------------------------------------------------------------------------------------------------------------------------------------------------------------------------------------------------------------------------------------------------------------------------------------------------------------------------------------------------------------------------------TCTATCTTCACTGC---AAACTCTTGCGCACCCCCTGGTGCTTGCTAGTCTCCAAAACTTCTTTGTGTGTGTTG------------------------CCTGC-TTTGCAGAT--TGTCTTCCTTGTCTC------------TCTGGTTGCTCATTATTCAGAGACA------GACGGATCTCAGGTCATCTGCAGCTGCAGCAA-----AAGGAGAAGCAGGAAAGATGGCGATCATCCAC------TAGACCGGGCACACGCATGAG--ACACT-------------------CAGCCACCTCAGTTGATTACAGTTCCTTTGCAGACAGATGCAACAGCTGGATTGAGCTCATTAAACTGAAAGCTCAGACCATAAGACGAGGATCAATTAAGACAAGTAGGAAGTCATTGTTTATAGCACACCTTGGTG---------------------------------------------------------ATAA----------TCT--------------------------------GACCAA----------------------------------GAGT-CCATGTTTTCTG-CTGAGATGACTCTGGTG-TTTTTTCTTGTCCTTAGATACCAGCCTGTTGATATCATTCAACCAACCAATCATGTATTGCCAGCCTCACTCGGGGATTCTGATTGGTACTTTGTCACAGGCAACTCTCTTACCACCACCAATGAGTCCTCACGTAGAAAACCCTCCCAGCATAAACTGGAGAAGCAGGGAATGCCAGGTGACTACTTTTTATCTATT-T--------CTTGGTTTTAAAAACTGACTAGCTCT----GTGCC-----------------------TGATC----AAAACTGTCGCCCGCC--AACCACAG-GCTTTCTGTAAATTCAATAAGG-CCACCTTAAAGATTTTCCTAATTAATGGATGACATC-TTTGGCTAGAGGAGATGCGAGGTATTTTGCTCCAACTTG-----------GTCTTTGTTAACCT--CCTAATTAACTTTCGTAGGTCA-CCCAGGTCTCCCCAACCTTAAAGTGAAGAG---GGCCTTTGTGCAA-GG-AGTTGTAAACTTAC----------TTTTTT------GCCTGGGTACTTAAAA--GAGAGAGCTACTATA-GACATAGAAAATATCTCATTTAA---------------------------------------------------------------------------------------------------------------------------------------------------------------------------------------------------------------------------------------------------------------------------------------------------------------------------------------------------------------------------------------------------------------------------------------------------------------------------------------------------------------------------------------------------------------------------------------------------------------------------------------------------TTCTTCTTGTTTGGTC------------CTCCTTTTTATTTTTCTGTTTCTGG-CCCCATATGC-CATTTTCCTATTTCCTGCCTCATGACAGCAGGGAGCAGCTCTATTATCACCTTCA-CAGAGCTGTCTGTAAATGTGAGAGGCAATTCGATTTTGCTTT-GCCATTGGGAGGGTGTTTCGAAGAGCAGTAATCAGACAGA--------AGGGATGAAAAGGCTGATTTTC---------------AGGGAATTAGCATGATAAGCGAGAA-CACAAAATCAAT-CCCCATCCTTG--TGAGGCCGCCTCTGATTGCTTTGAACTGTCA-AAAAATGGCAGAATC-AAA--TCGAAAGTGCTTGAGGTTAC-GGGAGTGATTTGTTCAAG--AAGAGATCGCTAGAGCAATTGACACAGCTCTTGAGACAATAATTGGGTTATCAAAGAGAAAACAGTTCAAGTACC-ACAGGGGTGAAGGCT--TATTTGCATTGGATT----TTCATACTG------------------------------CCAGGCACACCTCTATTTGAAAGTCT-CCA---------TTTTTTATATACTTGAGGATT-AAGAAGATTCA-GGATTGCA-TCATTATCATCTAAAAGTTTGAAGGCTCCCATGAA-ACTGGGGAAGCAGACAC-----------AAGGG--TTGTCTGCCTGGGTGGTCTCTCTACTTTGGTGAGCTGTTGCTAAGCAACTAATAATAGTCGTGTTTGCTGAGTAA--TTTTTGCCCTTCTGGAACCAATCAGATCTAAGGAAGACCAGCCATCTGACAG--CCCCGGAGGCGGGATTTTGATTCTTTTT-------------------TCCCTTACCCCTCCTCC-CCTT---TCTCCAAATGGAGAGAGAGTCCCTTTTTTCTCATCTATTGAATCTAAGAGATT--GCGAAGTGT-AATGAGTGA---AAATGCATGCTTAATTTAAATTGTGAATCTGTCTGTTAAG------AAATGCATTAGAG------------GTAGG-AGAAGCAT----AAGACATATTAATTGACAGACAGGAACTGCTGTCTCTGAGGTTGATACAAGTAATTTATTACTTTAGAAATGAATGCCACCTCCAGAATGTGCTTCATTAATTTCAAATTTAGTTTTAATTTCAAGCTGTTGCCCCTTGAGAAGAATAAGGTGTCA-----------------TTTAACCGCTCCATCAC----AAGTCACT-GGGAC---AGGTTGCCTGGGAAACGGCCGCATGGCAACAGGATCA--GAGCCTGGGGGC--------------------------TGTCTGCT----------------GTTCAGGCTGCTCTCATTTTA-CATCACATTTCCTCACTAGATGGTGT-GCAAGCCACTGGAGAAT-------------------------------------------------------------------------------------------------------------------------------------------------------------------------------------------------------------------------------------CTTAGAATAGAGCTATCACTG--ATGCCTGTTATCTTGC---AGCCCTCAGGTATAAAATGGTAATGATACCACTTAACATCAGCACACATATGGAGGA-AAAATGGAAATGCCAAAAGCACCTTAACTATAAAGAAAATCTAATTGAAATATTAATTTG-CTGATTAATATAACATTATGTGAGGCCATTCTCTTTGTTGTTCAACAACAAAGGATTGCAAAATAAGCAACTGCCTAAGAGGTAAGAGGTTTAAAAGATTCCCATGGAGGTGTTCAGC--TCTCTTTTAAATATCATTATAGTTTGTAATGTATGCATTTGCCAAGTGCTGAGA-TTTGACATCAATGTTTACTAATTTATCTTAGCATCAATGTTTGCTGTTAATGCGCTCTTTGATGAAAGGCATTTTGTAAAT--------------AGACAG--CAGTTAAA-GAGCTTATT-TTCTAAATCTCTTTATCCCTCCTAGAACAGCTAGATGTTGACAGAAAGTCAGTTAACTCTAGCCGGTAGCAGCTGCGT--GGGTTTTGCATAATTAATTATTTATACCAAG---CCAGACACAGTAATTACCATCTAGATGAATATGATATTCTAATCAGGCA-TGCTTTAATTTTAATTGCCCTCCAGCAAC-TAACTGTCAGTGCTGGGCCAGCTTGATAAAGTATAG--CTCACTAAACAGTATTAGACATCTGTTCAAAGAC-CAATGTTC-ACACT-------GGCTGAACTAATCCGCATG-CTTCTTGCTGGTTCCTG-TCCTAACAGGGGGTGTCGTTTGATCAAGTCAATAATCTGCTGATTGAACCTGCTCGAATTGAGGAGGAAGAGGTCTGTAC---CCTA-------------------------------------------------------------------------------------------------------------------------------------------------------------------------------------------------------------------------------------------------------------------------------------------------------------------------------------------------------------------------------------------------------------TTCTT--CTCGGTGAAACTCAATCAAGAAAGGTCATGTTGGCGGGAAAGGAACAGATTAAATTAGCATTGAATTAGACATGGAAAGTGAGTTCTGTCAAAATCATCACAGCGCTCAGCACAATTAGAATATGTTAATTATGCATTTCATTAAGGG---TAGGCGCTC-TTTGAATGTGAGATGAAATGTCACTGGTGTAGGCATCCGAAAAATGGAAGATTGCCAGGCACAACTTTCTTTAGAAAACGTGTGACACCTTCATTAACATCAGGGATTGGAAGTCTGATTGGACTTTT-TGTATTAGTTT-AAGCCTTTAAGGCTT----TGAAAAGC------------GC-ATCCTTTGAAGTGGCAGCCCGGGAGAAGCCACTTAGAGCAATTAGGAAATCCTTGAACAAGCGTTTGTGAAGCACTGGCTGCTTTTTGGCATTTGCCTTCTGTTCCTGCCTACTAACGAGCAGGGTCTGATCTCAGATAATTATCCACGAGCCAGCTTCTGTG-CCGTGACAGGCGGCTCCTGGGAGACGTCGCGATGCCA-GGCCATTGGCTGACTGCATCGGGGTGTCAAGAATCGTGGCATCAAAAAAAATAA-CTGATGTTT-----------------------------------------------------------------------------------GCGCGC--AGAAATTGGTTTAATTAATAGCACATTTTAGATAATGATTACAGTGTAATTGCACTGACTAGCAGAATGTCATTAAACATATCCATAGTCCTTTACAACACCCTCAGGCTAAAAATAATGAGTTACATTGGAAATCACTATGCAACAGGTTCATAAATAACATTTAAG-CCCATACAAGGCAAGTACTTATAAATAATAAATATTTGCCTTTTGTAATTGAAC--AAAAAATGACTGCCTCCT-----------------------------------------------------------------------------------------------------------------------------------------------------------------------------------------------------------------------------------------------------------------------------------------------------------------------------------------------------------------------------------------------------------------------------AAGTCTAACAAAATATCAAAACAAAACTCCATCTTCAGTT--------AATTACACACAAAAGTTA-------AAACTGAAGCAGC-AGCAACTCCCTGCAGCTGATATTCTTCATCATTT-----GGTCATTAAATGGTGATGGATGTGAACCTATAAAGTATCTAAACTGAGGCTTTTAACAATCCATGAGCAATACTATCATTTCTTTAATAGAACTTGCTGACCGTGTCTTTCTCAGATGCCATTTGTCA-TTTTCCAAGTGAAATAATCAATAACT---CTGCTTTGAAATAAATAATATA-------AAAGTCAGGAATCAAATTGCAAACCCACGATT-CCTGATTTAACCTGTTATTATTTTTGACACAAGCCATTTACAACAGCAATGAAGGTGGCAACA-AAAATGTAATATTGAT-TGGAAGCCCTGGAGGCTTT--TCTTTTTCAACTTTC-AGCACCATATTTGCTCAGACTAACTATGATAAAAAGCAATGAAGACAAGGG-CTTCTCATGAA-GGTATCAATATAAATATTACTGGAAGGTCAATTAATATGTAAATTAACTCCTCCATTTAATTAGCTATTTAACTATTTTCCAAGCCATGGACATATTAAATCATGCTTAAAGA-CCCCTCTAACTAGCCTCATGACAATAGAGCCAGGGAGTCACAGGCTCATAAAGCACCGACTTGACCTATAAAGAGCCCCAAGTCTGCTAATTCCATCTCAGGCTAATTTTATTACTTGCATAAAATAACCATAGTGCAGCTTTGTGGCTGTAAAGAGGATAAAGGTAATAAAAC--AAGCC--CGGAAAAGCATCTG-AATT---CTCCTCTTTAACAGTGT-CCTCATTTATTATTCTATTATTCTTTGCCGGGTACCAAGCCCATGTGAAAGACAAATGACCTTATTATATTAAATAATTTGTGAGGATATTAACCGTTAATCACACATAAACAGCATTTAAAAGGTATTGA-TTT---TCCGC-ACTCTCAACAGCTTGTAAAATTTATGTCCAATAACAGGATAATAAATGT-TCAAAGTAATAGTTTCTGAT--------------TTTTTTCT---------------GCAAATTA-TTTTTCAACTTGTTTTTGTATCTATGCATAAATTAAAAA----TCTGCTGAAATTTATTATTCATCTGAGATGTAATTAATATGCAAAATTATGCAAATTAAGATGCAATTAGGCTCCAATTCTCTAGTGGAATTTTCCATTATAATTTAATACAAAGTAACAGAGTAATTGGTGTCACGTGTAATTACAGTTACTCAAGTGTACTTGCAGACGTGCAAATGATGTGGTATATGTTGGTTATCCTATGCAAATGTACCATGTGGGGTTAGAAGATAAAATGTCGCTTAGGATAATGTAATTGGCCTTAAGGTATGGG--GAGTTGAATTATATTCTGTGATTTATAATC-TGGAAATTAAAGACTCACTCATTTTCTAATTTAATTCCATCTTCAATGGAAAAATGTTCACTCTGAACTAAATTGGCGAATAATGTTGCTAATTCAAATGCAGATGTAATTTCAATTCTAG-----TAGCAGTTTGCCATGATTGACGAGTCCCCAATGGATCGTTACCACTCTCATCT--CCAAATCTCGCAAATTCTCCAGCAGTTGTGATAATAACTTCTGCTGCAGT-GAA----------------------------ATGATGCAGATTAGATCTGCCACCCTATTACACATTCATTTTCCTAATTTTTCATGTCGGCACTCTG-GCCCATCTGCACAGGGCTGATAATTGTG-GGGCCCAGCCCCGATGATTAACATCAGCAGAATTAATTACGCCTGCCATTAAGGCTCCAGGTTGCA-CATGGTGATCAAGAAAAATTAAGTTTCTCCTGGGCCTCTAAATCATCTCACCTTCAAGGAGA-GTGATAGTGC-ACAGACAG-------------------------TTTTATCAGCCGCGATTTCTATAGACCTCAGCGCATTCACCAAGACATTTGCGGCATAATTGTTAATTTTAATGCCATAATAGCTTCAGATGGGAACCCAGATTAGACATTTATTGCACAATTAAATGAAACATACTCAAGAATCACAAAAGGCTTCCATAATTATTTCAGGCCATTAAT-AAAATGGGCATTAAATTATATTGGACACAAAAGAGAAGTGAAATAGATTTCCATTACAGCAACAG-AGGCAAAGA-AAAGTAATAGATCCTAGCTGAATTCGCTCTGAAATTAATTGTTGCCCGGCCTATTTC--CACACAGCAGAATAAATGAATGAAAAAGGA
umbra_limi CACGATGGGACGTGTTATCAGGGGACAGAGAAAAGGTGCCGGCTCCGTTTTCAAAGCCCACGTGAAGCACAGAAAAGGTGCCGCTAAACTCAGACACATTGACTTCGCTGAGCGTCATGGCTACATCAAGGGAATCGTGAAGGTA-AGCAGAAAGCGTCATAAGTGGAGCTTTTGC--TTTTTCATTGATCTCT--TTGTTTCCAATAGCTGGAAGGGCACAATATCTTCTCCAACCTAACTTCCAGCGAGTACGAACAGGTGCTGGAGATCATACGCAAGGCCATCATCGCCACAGACCTGGCACTCTACTTTGGCAACCGTAAACAGCTGTCTGAACTGCTGAGTACAGGAGCACTGGATCTCAACAACCACCAACACAGGTTTTATTAAATGCAC-TTACTCTTAATTTCATCCACCAGTGGTTTTACAGAGAATAATGTGGAGATACCTATATGGCTTTGACATTATAAATCACCTCTCCCAGGCTGATCGTACAGTG--CTATCGATTGATCCTGATATATCACTGAAATTTACTGTCACTTCTGTTTTCAATTAAAGATACAATCAGTCTGATAATGACTTAATTGGATTTTACAGGAGATTGAGCTTTATTGCTGGCTGCTTTATGACTTTAGTTAAGGAAAGACATTTTATCA-TGGGTGTCAATTGG-GCGGC-AGTCGGTTACATTGTCTATGTAATT--CTCTACCTGGTTTGTAACCGACT--TGAACTGTGATGTACAGACGATTGTATTATTGAAATCTGAA-GCAAGTAATGCAATGATATTAGGAT--ACAG-TTTTTGTATTTTTATTCTTGTATAAGGTTATTTGATGGCTATTGTTTAGCCTCTAGTTCATTCTGTGTTATTTAAATTCTAATATATG---AATCATATTTGGATTGAAGTCATGTTCAGGGGCCATTT--TGTGTATGTATTGAG-ATGTAAAGCCTTTGAATGTGAATAATTATTGTAAACTATAATATTTTACAGC----TTTTTTCTTACTATATCATATACATTTTCTATTTGCTCAGTGATTTAATCATATTTCTGATAATTTAATGAATCTGTTTATT------CTC-TGATTATTTGTGCGCTAGGTCAGTA-------GTTGAATGATGAATTTTCCACGT-AATGCTTGGTAGTCCAGTAATT-AAAGCATGTAGGGATTTAGGCATACA-ATATCTTTGTCTTCTGGTGTGTAAATATTGTGCTAGCGGAAT--ATGAAAGTAGTGCAACTGTAAGGTAC--AAAAACACAGGGA-GAAAAAGATCAAGAGCGGGTCTTACATCAAGCA-GGACCCCGAGGAGGTCTTTGTTGTCAACTTCAGAAAGG-GAAGAGAG-AAGCAGAG--GAGGAAACTGGCAGAAG-GGGAA-----------------------------------------------------------------------------------CAAGAGTCAGGGAATGAAGTGCATCGATTGCTTGTGATTATTAACTAGACTGAGTTAAGCCCTCTACTTATTATGCAGATTACTGAGGCTCCCT-GCTCCAGCATATTGTACAGATGCAAGGGAGCAGCTGCTCTTACAGATGGTGGG-TACACGGATCTATCATTATGC-TTCCATTGTCTC--CACTTCAATTGTTT--GGGGGACAAGA---GAACTGCATCAAAGAGGAA--------------CCCGACTGCACTGAATTAAGAAAGAGAAACG-----AAAACCATCAAGTAAATTTATACACCGGAGGCCCT-GTGTCTCGGTAATGGCTT--GCTGCTGATTGCTCTGATACAGGTTAGGAATATTGGCTTTAATGATGTGTAAAATGAGCAAGCAGTGCATGTGACATTTACAGATGACACTGCCTTGTCCTGTTCTTCCC-AGCTGCTCGTTAATTCACGGGAATGAT-ACCAGGGCCAAACTTGAAAGGAAGTCTT-AAGGACATGAGCTTATACACTGTGCCAGATTTTGTT------AAATAACTGGGAG--ATGTTGGTGCCAATTCATT-GGTAATTGTCCCTTCTGACACAGTGCTGTTG----AAAGTACTGGAGAAT---CCTAAGCTGAAGATCACGGCATGTGTTAATCTCCTTAAGCCTTAAGGTATCAGGTTTT-CTTTTGATGTCGCTAAACATGTTGACTCCTATC-TCACCACAGAAGGCAAT-CCAGACATACTGTAGCTATGAGCAAGAAGCCTGGTCACTGTCTCTTTAACCGCCAATAAATT-TCCATCATTACAGGATCTGGCAGTGTTCCTTGGC--GTCTGCAGGCCC-------------TGGTTTTATCTCACTCTCCCTCCAGTCT-GGGAGCATGTAGATCTGGCCCAGTTAGATTGTCATACTTAACAAACATTAATGATTCATTTCCTCC-ACTGAGTCAAAT-----GGGGCTAAAGGGATGTCTCGATTCATCTTATCGCACT---------ACAAATGAGCTTTTCC--CATATTCC------TCAGCATCGAC----TGCATTAAGATTCCACATTTACCATTCCAGGCACTGTAGTAGTCCCGATGCGGTGTATGCGTCAAACTGTGCCGTCGCAAGTCACAGTTGCGCCGAAACACCTTTCCGCAGCGGTCACAGCTGTAGGGCTTGATGTCTGTATGGGTGAGAAGGTGAGTTTTCAGGTTACTTCTTTGATTAAAGGTTCTTCCGCATGTGGGGCATTTGTGAGGAGATTCCTGTTTAGATTTAAA-CAAGCAAAG--GATTATTCCCTTTAGTAGGCGGATGCTGCAATGATCTAAGCTTAGGC-GCTAATGGTTATTTAATATGGCCATCAGC-GGTCCCAAGTCCCCAGCATACG--CTGTTCACACAATAGCCTCTAAA-CCCTCTTTAACACTTATTTGAGATGACAGGAAAAATGAAACCGTTTGTGCTTTCAATGGAAAAGCAATCATTGGTACATTATACTCCGCTTG-CCCTATCATGCTAATGCTC-AGTAAAAATGTCACCAAATGTATTTAAAGGGCTGATGGAGTGTTGCCGTTTGATTCCTGCT-GCCCGCCTGATTAAT--------------------------AAAACCTTCAATTTGTATGTAAATGCAACCTGGGG-CTCATATCATCCACACACCTGCACCTGGAGA-----AAAATAATAAACTC-----AAGTTTAATGCGGCAATTATAAGAGTTTATATCCAACTTCCTG-TTGTTGACTCCTGTTCGTTTGCTGA-----------------------------ATAAAAAAAATGCAGCAGCCAAGGAAAA----ACCTACAGGACTTTTTACACTACGCCG--AAAGAAAATAGTTAATTAGAAATACAAATTCCACCCAGATTGTTATTAAT--GGGAACTGTAGAGTA---AGCAACACATATTTTGTGCCCATAAGTAATTCTCAGGTATCTTTGATCTGCAGCCCACAGCGGATGCTGCTGCGTACCGCTGTCTGAGCTTCTGGGACCCTGCCAGCACCAGACATCTGGCTACTTTGTTATCATTGGCTGATCC---GCTCCCGGGAGGCCACTCTTGTGACACCAGGCCCAGAG--------TGTCCTGGC-AAGC--AAGATTATCAGCACATTTTCAGTGGATTAGAGTTCCAAAGTGGTCCTCGAGTCTCTACCCCAGCAAATATT-CCTAAAACGCAATTTTTCATATTTCCCTGTATGCATAAGGAGATGAAAAATCATCCCATCATTTGTATTGTCTGACTGAGGTTATACACAAATATTAGTT--TATCTACTCCACCTAAGATTGCCTCCCTAAGCAAGACGGATTGGT-TTTGG---GAGGGGGCAATA----TTC-CGGAGAACATATTCAG-TCCATC---TTTTATGTGCTG-CAATTCAGTGG------------------------TTCAGGTA-----------------------------------------------------------------CGAGCTGCT-----------------------------------------------------GTCTCCAACAGGGCTTGCTGATTTGGTTTATGAAGTATGTT-AATAATCAAATGATCAACAAATAACAGATGTATTAGTTCATGCAGCTTGAAATGTCAAGGAGGCTAAAAGTGGAAATCTAATCGCGAAAG--CCCTGTTGTATTATAT--CATTTCATGACAAACCCTCCAGTCCAAATTACATA-------GGCCTCTGACAGTGACTAATCTTTTCTGATGGGCTGGATTCAGTGTTCACTGAAGCCTTTCGCATATATATAGAAT-TTTTGAATATCTAAACCATTATTTAGCATCCAAATCAGTTCTGCTTGTCTGACTGATGGACAATTTCAGCGTGACCCCAG-TCTCTCTGCATGTGACCTATGCTGTCGAG--ATTCTTGCATATTGTGTGGATG-TTC-ACATTGACTCCTCTCCT-----------------------TCCTCTTTGAT--CCTTTTAACATGCTCTTTGTGTTGGAATTCATGAAATATTCATGTCTGGACTAATGGAGATGTTACTGGAAGATTTCCTTCA---GCATATGGATGCCATTTGTAGG--CAGCATTG--AGAATGTATAGGTCAGTC-TGGCC-TTTGGTAT---CTCTCTATCCCATCTGTTTTCACATTACTTGC-AGATTATAGTGTCCTCCAGACCCAAATGAACATAAATCA--GCCCTGT--GAACGTGTA-CGCGTTTTCCCATCTGTCAT-AAAACAATGATTTAATGTCT-GGGTTGTCAAAATACG-CACTGTGAATTC--GCCTTGCACCCCCGGCACCAAGAATACAAAGCGCCACCTCATTGGGATAATTTATGGCCTCAGAGGGAGCTGAAGGTGATTAGAGCTTGGGCCACCAACAG----------------GGCTGTCTCATCATAAA-GGATGAAGTCAGAAAG--------------AGCAGACATGATTTCATGGCTAATGATTCCC---------------------GCTGCACTAATATCAGTGT-GG-------GCTGCAGT-------CGAGATAACCAAGTTGAGCTGTCTTAGCTCAAATGATTCAATTAGGGCAGCTGTCCCTATTTGTCATGGCTCAACTGGCTGCTAGATTACCTTTCC-ACTGTGCATAGGTGCTTCTG-------CATTGAACTTACCAGCTCAACAGTTTCAGAAAAAAAGCCTAGCTTTCAT-TGAACCTTTATTCTGT-CCCTAGAATATGGAATGATCGGAGAGAATACTGTTAAAAGTCAGCGGCCAAGATCAGTTCATGACACAAAGGCCCTACAGGAGCAAGCTGAGTCTGCTAAATTTATGGCACAAACTGGTA--ATACAA-TAGTTATGTTTCTTTCACTTTTTATTTTGT----------TAACAAAAAAGAATTAA-TTCCAT-CTCTTAGTCAC-TTGCATGCTCTCAA-TTGTACTGCACCT--TTTAAGTGACAATGTTTTTTTTGTTTCATAATAAATTTTATTCTATATTACAAATAGTA-TTTTGTTCTTGACTGCAAAATAGGAATGCAT--TATATTTACATACACAGGTATACAATTAATTATAACAAAGTTAGAGAAGCTGGCCTT----------------TCCTCCAGGTTTCG----------------TTTTATCTCTTGTAAGGATACTATCTTT-ATCTC-----------------------------------TCAGCAAATATGGTAATAGTAAAAG-TATTTTCTACCG--------GTTTCT-----------------ACCTGCTATAACACTGAGC--TCTAGAAGGATTTATCTTTAGTTCCTACATAACG-TTGAAGGTGGAATCTTTATCTTGAGGTGTGATGAGACAAAGGAACAAAGGATGCCGTAGACGAGAGGTTGCTTAC----AAGCCGGGAATCTGCTTCATAGCACG---CCAAATGGATCTCTTGCCTCCCC---------------------------------CTGTCGCCTCTAGATCATGATACTTGGCTGAAGCTATTAC------CATATTT--ATGTTCCCTCCTCCATCTATGGCGAACTATAGCCATGCAGGGGACC---ACAACATCTTGCAGAATGTCTCTCCTCTCGCCACCTTTCTCAAACTGACATCCCTGGGTTTTATCATCGGCGTCGGTGTGGTTGGGAACCTCCTGATCTCCATCCTACTGGTCAAAGACAAAAGCCTGCACCGTGCGCCCTACTACTTCCTGCTTGACCTGTGCGCCTCGGATATCCTGCGCTCCGCCATCTGCTTTCCTTTTGTCTTCACCTCTGTCAAGAATGGTTCCACCTGGACGTATGGCACGCTAACCTGCAAAGTGATAGCCTTCCTCGGGGTGGGCCGCATTAAAATTTAACTCTGGTTACCGAGT-GTGGCCATT-CAAACTTTTATCTCAAACCTTCTTTATCTTCTTTTCATT-AAGTTCTCAAG-CGCTAATAGCTTCTGAGCTCCCC----GGGTAAGGATGATGTTCTGAATAATGAAAGCTCATTATTTCTCTGCAGAATGCTTGTTAATTCAAATGATGATATTAAAACTATAGTAGCCTTTAGCAGTGGGCTGATTTCTAGCATACTTTATCATGTATCAATATATACTC-----------------------CTACAGGCACCGGGACGC-CTTGGACCTTAAATAAGAA-----------CTGTCACCCTGGGCAAC-TTGCAGCAA------------------TGCCTCAAATTTCC-TGGCACTTATAATTATTTCCTTCATGCCTGATAACCAAATTACAATATGGCA---GGTCTCCCTGGAGCCAA-AGGATTGTTAGTGCCAGCTCACAACATACTTTCAACTGATGTGGCATTTCATGTACAGCTGCCAATCAAACACAG-------CACAGAAGGGAG--------AGATGTAAATGAGGGCGGACC-CGACGGTGTT-CAATTACTGCTCTGAGCCCAGCAT-GAAAATGAAGGAATATGGCAACATTATGGCATTTGAAGTCAATATGTATTATAAAATCAATCTAGATGAAGATCTGCCCATCGCTCTAATTAGAC-AAGGTGACTGGAGATTGATTTTTAATTGCAAAAGTAATTACATGGAG-CAGATAGCCAGTGACATTTGATTATCTTGGTGATTGATTAAAAGGCCTGGCTG-----CTGGGGCACACTGTGAGGCAGCTGAAT---------------------------------------------------------------------------------------AAAAAATGAAATGC-TTTCAGCAATGAAGGGTTCATATTTCAGGCTTATAGCTGCTAAAA--GGGTGTACTCAGAAAATCAATTTTATGAAAGTCTGTTCAGCACTAAAGGG-AGTTCCATGCAACTAAGCAA-TTTTGAAATAATGTTGGC-----------TGGTCCTGATTCATGGTCGGTAACAGGACTTTGCTCTCCTTG---GCTCAGACATTATC--------CTCCAAG-CCCAGTTC-AAAGGTCAACC-------CCTGGTTTAAATCAAC-CTCTGTTTAGC------ATAACTCGATTCTTAACGGGCTGCTGG----C-AACCCAAATGCATTTTCCAAATTGAAAGGTGCTGGATTTACAGTCGC---TTTAACGCCGCTGACCCC-GTAACACGCTAATGTTTGGTTCGAGTCATCAGCCGT-----CTCTCTGCCATCTTTTATCACCC-CCATTGTCGAGCTATCTATTTAATTGAAGGAAGTTAATTGAATGAAAATGATCAACTAAGCTTGTATTAATATTGCTAATGGAA-CTTCTCTTCTTGG-------CCATGTTTGGAGAGG-------GATGTCATTGT--------GGAGTTTGGG--AAAGGCCCATTAAGGCGTGCACTTAACCCCAT-GGGCTAATTAAGGAATGCTTATTCATTCCTCTGAGTCGGGGCAAGATAAAGTTGGA-GGTTTACAGCTATTTCC-----------TGGTAATGCATTATTCCGTTAAAGCAATGATCAGATAGTGT-------------------------------------------------------TGGATGAATGGTAG-ATGTTCAGCACCATTACTGCCTGGCA-----CATCAGTGAG----GCATTATTACATTATCACTGCTCTTTAGTAGGAGATTGGCTGTGTGACCGAGTTCTGAATACACTCATCC----CGCTCTCGCCGGCGTAAATTGCAGATTGGCTCATTGACTTCAATGATAAAATGTAAAAATTGCCAGT--AAAAGGAACA--GACTCAGGTTGACTCCTTAGCTGTTTGTCAACGGGCAGA----TGTGACTCAGACAC-TGAGCGCCGGGCATGTTAAAGAGATGC-------------------------TTTTCATCTCCCAGA----------------------GACGGAAAGGCAATGTCATTTAGGTCTTCCATATTCATGAAAAGCAGACTTGTAATTTGATAAAGGGAAGC----GTTGTGTTGTGAACTTCATTGAGACA----GCATCACGG-AG--ACATTTAAATGGGCATCTGTGCTCTGGC---------AGCATTAATCTCTTCAAGCACATTCCAGCTGCTGTGATGTGCAACGGGGAGATAAGTCCTAAACAGGCTCA-AGCT-AAGCAAACCAGACAACTCTATTATTGGCTTCATAATTGCTTAATTAAACTTTTGTCACTAATCATTATGA---GGGCAATAGAGCTGTTATACAGGC---TTCTGTTGAGCAA-------------------------AAATCAATAAACTGT---TGGAGTGTCGTCTCATCGC---AAACTCTTGTGCACCCTCTGGTGCTTGCTAGTCTCCAAAACTTCTT----TGTGTTG------------------------CCTGC-TTTGCAGAT--TGTCTTCCTTGTCTC------------TGTGGTTGCTCATTATTCAGAGACA------GGCGGATCTCAGGTCATCTGCAGCTGCAGCA------AAGGAGAAGCAGGAAAGATGGCGATCATCCAT------TAGACCGGCCGCACGCATGAA--ATACAGGAGTGTGTATGTT-TCTCCAGCTCCATCGGTTGATTACGGTTCCTTTGCAGACAGATGCAGTACCTGGCTAGAGCTGCTTAGGCTGAAAGCTCACACCATAAGACGAGGATCAGTTAAGACAAGTAGGAGGACACAGTCGCTAGCACACTCTGGTA-------------CACACACGCACG---------------------------------------------------CACACCAG----------------------TATACAAAT-CCCTCCCCGCATGCCACTGGGGGGCGGAGCGTTTGCTGTGTTTTCTG-CTGAGGTGACTCTTGGT--TCTCTCTTGTCTTTAGATACCAGCCTGTTGATATCATTCAACCAACCAATCATGTATTGCCAGCCTCATTCGGGGATTCTGATTGGCACATTGTCACAGGCAACTCTCTTACCACCACCAATGAGTCCTCACGTAGAAAACCCTCACAGCATGAGCTGGAGAAACAGAGAATGCCAGGTGACTATTTTCTTTTCTC----TTCCTC-CCCGGTTGTGAAGACTGACTGGCGCTC---GTGCCAAGGCATTGTTTGAGGAAGGGCTTGATC--AAAAAACTGTTGCCCGCC--AACCGTGGGGCTTTCTGTAAATTCAATAAGG-CCACCTTAAAGATTTTCCTAATTAATGGATGACATC-TTTGGCTGGAGGAGAGGCGAGGCATTCTGCTCTGGCTCG-----------CTCTTTGTTCACCT--CCTAATTAACTTTCGTAGGTCA-CTCAGGTCCCGGCAACCTGAGAGTGAAGAG--CGTCTATTGAGGAG-GG-AGTTGTAAACTTAC----------TTTTTTT-CCCCCTCTTGGAACTTAAAA-GGGAAAAGCAACTATAGGGAACAGAAAATATCCTATTTAAGT-CCTTTGTGTGTGAACTGCCTGCACATGTTCCAATAAAGGATGTGATTGATTTGTGGATTTACACCCTC------------------TTTTTGTCTATCCATTT-AAGCGAAATAATGTATG---GAAGCAATCTAG-CGACAGACATTTTG--GAAAATCTATTTGAAATCATTTCAGCTCAAGCCATGGCAGTTTGTCTTCTAGGGGG-AGAGGAGCAAAGGATAATTGTCTGCAGTCTAGTAAAACACAGTATAACTGCCATCACACTTGAGTGAGCTTATAGCC-AGCTAGTCCCAGGGCCTCTAGAAGATAGAGCAGTTAATGTTCCCTTTTATTTTAGAGGATATGTCACTTGTATCACAGATTTATACCATGATACAGCAATTTTG-TCCAAACAGATGGATAATAGTGTCAACGGGAA-----------AAAAAACTGTT----------TTTATTGAG-TTTAGCGTGTATTGTTTAGATAGAGG----CTCATGTTGA--ATGGCTCTGCTAACACTTTTTCCC----TTAATCTCCCTAATCTTGGTGGTATTAGATT--------------------------------------------------------CCTCCCGTGCCTGGTCGCCT--------CTCTTTTCTATCT---GGTTCCTGG-CCCCATATGCGCGCTTTCCTATTTCCTGTCTGTAGACAGCAGGGAGTTGCTCTATTATCACCTTCA-CAGAGCTGTCTTCGAATGTGAGAGGCAATTCCATTTCACTTT-GCCATGGGGAGGAGGTTTCCAAGAGCCGTAATCAGACAGA--------AGGGATGAAAAGGCTGATTTTC---------------AGGGAATTAGCATGATAAGCGAGAA-CACAAAATCAAT-CCCCATCCTTG--TGAGGCCTCCTCTGATTGCTTTGAACTGTCA-AAAAATGGCAGAATC-AAA--TCGAAAGTGCTTGAGGTTAC-GGGAGTGATTTGTTCAAG--AAGAGATCGCTGGAGCAATTGACACAGCTCTTGAGACAATAATTGGGTTATCAAAGAGAAAACAGTTCAAGTACC-ACAGGGGTAAAAACC--TATTTGCATTGGATT----TTCATATGGA----------------------------AAGAGACACACCTCCATTTTAATGTCT-TCA---------TTTTTGATATACTCAAGGATT-ACGTCGGGTCTGGAGTTGCG-TCATTACCATCAGAAAGTTTGAAGGCTCCCCTGAA-GTTTGAGATACACACAC-----------GAGGT--TTGACGGCTTGGGTGGTCTCTCTACTTTAGTGAGCTGTTGCTAAGCAGCTAATAATAGTCGTGTTTGCTGAGTAA--TTTTTGCCCTCCTGGAACCAATCAGATGCGAGAAAGCCCGGCCATCTGACAG-CCCTTGGAGGCGGGATTTCGATTCTTTTT-------------------GCTTTTACCCCTCCTCC-TCTG---TCTCCAAATGGAGAGTG-GTCTTTTTT--CTCATCTATTGAATCTCAGAGTTC--GCGCCGGGT-AATGAGTGA---AAATGCATGCTTAATTTAAATGGTGAGTGTGTCTGTTAGG------AAATGCATTAGA---------GGCTGAAGA-AGAAGCGT----AAGACATATTAATTGACAGACAGGAACTGCTGTCTCGGAGGTTGATACAAGTAATTTATTACTTCAGAAACGAATGCCACCTCCAGAATGTGCTTCATTAATTTCAAATTTAGTTTTAATTTCAAGCTGTTGCCCCTTGAGAAGAATAAGGTGGCAAGTTGTGTTTGAAGATATTGAACTGCTTCATCAC----GAACAACT-GGAAT---ACGTTGCCTGGGAAACGGCCGCATGGCAACAGGATCA--GAGCCTGGGGGT--------------------------TGTCTGCT-----------------------CTGCTCCCATTTTA-CATCGCATTTTCTCACTAGATGGTGT-GCAAGCCACTGGAGGGTGCGTGATAGATTATGAAGATTTGACTTCCTGTCTTTGATTCCCCACTGACAGTCATCCCTCAGC----------------------------CCTCCTTTAAAGTCTTACTTTCAAG-CCCTAATGGCTGTCATGTCGCGGTGCTCTCCGGACTCTTACTCAAAGTGTCA-TTGGCATAATGGTCGGCAGCCGTTGGCCCCTTTTGATCATCCATGC--TGTGTGCCTCATTGGAATAGAGCTATCACTA--AAGCCTGTTATCTCCC--AAACCCCCAGGTAGAAAATGGTAATGATACCACTTAACATCGCTGCACATATGGAGGG-AAAATGGAAATGCCAACAGCACCTCAACTATAAAGCAAATCAAATTGAAATATTAATCCG-CTGATTAATATAACATTATGAGAGCCCATTCTCTTTGTTGTTTAACAACAAAGGGTTGCAAAATAAGCAACTGCCTAAGAGGTAAGGGGTTTAAAAGAGTCCCACAGAGGTGCTAAAG--CCCCTTTCAAACATCATTACTCTGCATAATGTATTCACTTCCACTGTGCTGAGA-TTTGATATTGATGTTTACTCATTTATTTTTTAATTAATGTTCGTTGTTAATGAATTCTTTGATGAGAGGCATTTTGTAAATCATTATCCATGGAAAGATAG--CGGCTAAA-GAGCTTATT-TCCCAAATCTCTTTATCCTTTCTAGAACTGTGAGATGTTGACAGAAAGGCAGTTAACTCTAGCCAGTGGCAGCTGCAT--GGGTTTTGCATAATTAATTATTTATACCAAG---CCAGACACAGTAATTACCATCCAGATGAATATGATATTCTAATCAGGCA-CGCTTTAATTTTAATTGCCCTCCAGCATC-TAACTGTCAGCGCTGTCCTGGCTTGATAAAGTGGAG-ACTCTGGAAACACCATTAGACATCTGGTCCAGCAG-CATTAC----CGCTTTATTTTGGCCTCACTAATCCGCATG-CCTCTCGCTGGTTCCTG-TCCTAACAGGGGGTGTCATTTGATCAAGTCAATAATCTGCTGATTGAGCCTGCTCGAATTGAGGAGGAAGAGGTCTGTAC----CTACTCTCTTTCAC---------------------TCCCTCCACTCCCTCGTATGTTTGCCTTCCTATTCA-----CTGTATATACACATATATGTATTTTTGAGTCTGAGGGAATCAGTGGAAT-GCATTGTTCCCAAATCATTGTAATATCTATTTAGAGTGGCAACGGCCC----TGGCAGGGAATGCTAGGGTATTCATGGAGCATAAA-CCAGACTTAAGACTTAGAAAAGCTGAAA-AGGTTTATCCCTATATTCTTAAACTCCCCTCTTTTATGTTGGTCTTAGGCATTAAGGACAGGATTGTGAATAGCAATTGTTAAACTGCTGCAGA------------GAGTGAGTGAGTGTGTATACGTGGGTGGGGG----TGTTTTATTCTCAGGC-----------GTGAAACTCAATCAAGAAAGGTCATGTCGGCGGGAAAAGAACAGATTAAATTAGCATTGAATTAGACATGGAAAGTGAGCTCTGTCAAAACCATCACTGTGCTCAGCACAATTAGAATATGTTAATTATGCATTTCATTAAGGG-CCTAGCCGCTC-TTTGAATGTGAGATGAAATGTCACTGGTGTAGGCAGCCGAGAAATGGAAGATTGCCAGGCACAACTTTCTTTGTGCAATGTGTGACACCTTCATTAACATCAGGGATTGCTAGTCTGATTATACTTTT-TGTATTAGTTT-AAGCCTTTAGGCTTT-----CAAATGCCCTGGCTTTCAGGC-TGTGTTTGAAGTGCCAGTCCTGAAGGAACCACTTATAGCAATTAGGATATCCTTGAACAAGCGTTTGCGAAACATTGGCTGGTTTTTGGCATTTGCCTCCCGTTCCTGCCTACTAACTAGCAAGGTTTGATCTCTCGTAATTATCTACCCACCAACTTCTCGG-TCCTGACAGCTTTCTCCCTGGAGAGGCCTGGATGCCGTGGCTACTCACTGATTGCATCAAAGTGTCAGAAATTGCAACATCAAAAATAATAA-CTGATATTCAGGCAGCAGGCTTCTCTCTTTGAATATTTCCTTTAAAACGCTCTTTAATTTGTGT--CTCGCCCCTGCAGAAAAGAATGTT-CCCTAGCCTAGGAATTGCTTTAATTAATAGCACGTTTTACATAATGATTACACTGTAATTGCACCGACTAGCAGAGTGTCATTAAATATATCCTTGCTCCTTTACAACACCCTCCGGCTAAAAATAA-----------------------------------------------------------------------------------------------------------------------------CATCCTCA---TTGACATCAAGTGCAAA------------ATATGTGTAGACCTA-TGTGTAAATAATGTCAAATGTGGG----ACAAATTCCATCACAACAAA-ATGTACAT-ATACC---G--GTAGTTCACAAGAC-AAAGTCCATCTTGGCCAGGG-ACAA----ATGATAGTG--TTTTTATAAA--------TATAAATAT-ATATTAGGTTTGAC-AACCTTCGGACTGTTACATGCACTTTCTTGGAAAGTTGG-AAGTTCTTAA-TGGGTCCAGTTTCTCTACACTTTAATACCT-ACTAACATCTAAGATACTGTAATTCTTTACTC-TAATAATCAAATACATCAGTTTT-CAAAAG-GAACATTGTGGTC--TTTTATCACAATCTTGACCCCAAGAAAGTAATTCTCGCAAGATATCAAAACAAAAATCTATATTTAATA-TGGGGGCAATTACAAAGCGAAGTTAG-CTGCA-------CAGGGC-CATTG-TCATCGGTGTGCGTGTTTTTCATCATAT----AGGTCATTAGACAATGATGGATGTAAACCTATAAAGTATCTAAACTGGACCTTTTAACAAACCATGAGCAATACTATCATTTCTCTAATAGAACCTGCTGACCGTGTCATTCCTTACTGCCATTTGTCA-TTTTCGTTGTGAAATAATCAATATCG-AGGCGCTTTGAAATAAATAATATA-------AAAGTCAGGAATGAAATTGCAAACCCATGGTT-CCTGATACAACCTGTTATTATTTTTGACACAAGCCATTTACAATAGCTATGAAGGTGGCATTGGAAAATGTAATATTGAT-TGTATGCCCTCAAGGCTTT--GCTCTCCTGACTCTTTCAGACCATATTTGCTCAGACTAACTATGATGAAAGGCAATGAAGACAAGGG-CTCCTCATGTA-GGTATCAATATAAATATTACTGGAAGGTCAATTAATATGTAAATTAACTCCTCCATTTAATTAGCTATTTAACTATTTTCCAAGGCATGAACATATTAAATCATGCTTAAAGA-CCCCTCTAACTAGGCACCTGACAATAGTGCTGGGGAGTCGCAGGCTCATAAACTACCGGCTTGACCTATAAAGAGCCGCGAGTCTGCTAATTCCATCTCAGGCTAATTTTATGACTTGCATAAAATAACCATAGTGCAGCTTTGTGGCTGTAAAGAGGACATGGGTGATAAAACTAGAGCC--GGGAAAAGCATCAG-AAAT---CTCCTCTTTACTAGTGT-CCTCATTTATTATTCTATTATTCTTTGCAGGGTACCGGGCTCCTGTGAAAGACAAATTACCTTATTATATTAAATAATTTGTGAGGATATTAACAGTTAATCACACATAAACAGCATTTAAAAGGTATTGATTTC---CCAACAGCTCTCAACAGCTTGTTA-------------------------AAATGC-TCTACTTAATAGTTTCTGGA----------GGTTTTTTCATT---------------GCAAATTA-TTTTTCTACTTGTTTTTGAATCTATGCATAAATTAAAAA---ATCTGCTAAAATTTATTATTCATCTGAGATGTGATTAATATGCAAAATTATGCAAATTAAGATGCAATTAGGCTCCAATTCTCTAGTGGAATTTTCCATTATAATTTAATACAAAGTAACAGAGTAATTGGTGTCACGTGTAATTACGGTTACTCAAGTGTACATTCAGGCATGCAAATGATTTGCTATATGTTAGTTATCCTATGCAAATGTATTATGGGAGGTCTAAGGATAAAATGTCGCTTAGGATAATGTGATTGCCCTTAAGGTACAAG--GAGGTGAATTATATTCTGTGATTTATAATC-TGGAAATTAAAGACTCACTCATTTTCTAATTTAATTCCATCTTCAATGGAACAATGTTCACTCTGAGACAAATTGGCGAATAATGTTACTAATTCAAATGCAGATGTAATTTCAATTCGGC-----TTGCACTCGCTCGTGATGGACGAGTCCCTGATGGATCGTTGCCACTCCTTTCT--CCCGTTCTCCCCAATTCTACTGCAGTTGTGATAATAACCTGTGCAATAAA-GGACGTGCTCTT--CCTAACTTTGTTTTCT-CTGACGCAGATTAGATCTGCCACCCCATTACAGATTCATTTTCCTAATTTTTCATGTCTGTGCCGCG-CCCCATCTGCACGGGGCTGATAATTGCA--GGACCAGCCCTGGTGATTAACATCAGCAGAATTAATTACGGCCGCCATTAAGGCTCCAGGTTGCA-CACAATGATCAAGAGAAATTAACTTTCTCCCAAGCCCCTAAATCATCTCACCTTCCAGGGAA-GTGACGGTGC-AGAGACAGTCTCATAAATGATTTATATGTGTCTTGTTATCAGCAGCAATTTCAATGGACCCCAACGCATTCACCAAGACATTTGTGGCATAATTGTTAATTTTAATGCCATAATGGCTTCAGATTGGAACCTTGATTAGACATTTATTACACAATTAAATGAAACATACTCAAGAATCACAAAAGGCTTCCGTAATTATTTCAGGCCATTAAT-AAAATGGGCATTAAATTATATTGGACACAATGGAGAAGTGAAATAGATTTCCATTAGAGCAATAGAAGGCAGAGAGGGGGTAATAGATCCCGCCTGAATTCACCCTGAAATTAATTGTTGCCCAGCCTATTTCCACACACAGCAGAATAAATGAATGTAAAAAGA
Dallia_pectoralis38_57 CACGATGGGACGTGTTATCAGGGGACAGAGAAAAGGTGCTGGCTCCGTGTTCAAAGCCCACGTGAAGCACAGAAAAGGTGCTGCTAAACTCCGGCACATTGACTTCGCTGAACGTCATGGCTACATCAAGGGAATCGTGAAGGTAGAGCTGAACGCCTCATAAGTGGAGCTTTTGC--TTTTTTATTGATCTCT--CTGTTTCCAATAGCTGGAAGGGCACAATATTTTCTCCAACCTGACTTCCAGCGAGTACGAGCAGGTTCTGGAGGTCATACGTAAAGCCATCATCGCCACGGACCTGGCCCTCTATTTCGGCAACCGCAAACAGCTGGCCGAGTTGCTGAGCACTGGAGC-----------------------------TTTATTAAATGCAC-TTACTCTTAATTTCACCCACCAGTGGTTTTACAGAGAATAATGTGGAGTTACCTATATGGCTTTGACATTATAAATCACCTCTCCTGGCCGGATCGTACAGCA--TTATCGATTGATCCTGATATATCACTGAAATTTACTGTCACTTCTGTTTTCAATTAAAGATACAATCAGTCTGATAATGACTTAATTTGATTTTACAGGAGATTGAGTTTTATTGTCTACTGCTTTATGACTTTAGTTAAGGAAAGCCATTTTATCA-TGTGTGTCAGTTGG-GCGGC-AGTCGGTTACATTGTCTATGTAATT--ATCTACCTGGTTTGTAACCGACT--AGAACTGTGATGTACAGACGATTGTATTATTGAAATCTGAA-GCAAGTAATGCAATGATATTAGGAT--ACAG-TTTTTGTATTTTTATTCTTGTATAAGGTTATTTGATGGCTATTATTTAGCCTGTAGTTCATTCTGTGTTATTTAAATTCTAATATATG---AATCATATTTGGATTGAAGTCATGTTCAGGGGCCATGT--TATGTATGTATTGAG-ATGTAAAGCCTTTGAATGTGAATAATTATTGTAAACTATAATATTTTACAGC----TTTTTTCTTACTATATCATATACATTTTCTATTTGCTCAGTGATTTAATCATATTTCTGATAATTTAATGAATCTGTTCATT--CTCGCTC-TGATTATTTGTGCGCTAGATCAGTA-------GTTGAATGATGAATTTTCCACGT-AATGCTTGGTAGTCCAGTAATT-AAAGCATGTAGGGATTTAGGCATACA-ATATCTTTGTCTTCTGGTGTGTAAATATTGTGCTAGCGGAAT--ATAAAAGTAGTGCAACTGCAAGGTAC--AAAAACACAGGGA-GAAAAAGATCAAGAGCGGGTCTTACATCAAGCA-GGACCCCGAGGAGGTCTTTGTTGTCAACTTCAGAAAGG-GAAGAGAG-TAGCAGAG--GAGGAAACTGGCAGAAG-GAGGAAAGATGCC------AGAGTCGAGCTCAAAGGATTC-GGTCTGGGCAAGGTGATCGGTATTCCTCGGCAGTCTGCCTTCTGGCTCAAGAGTGAGGGAATGAAGTGCATCGATTGCTTGTGATTATTAACTAGACTGAGATAAGCCCTCTCCTTATTATGCAGATTACTGAGGCTCCCC-GCTCCAGCATATTGTGCAGATGCAAAGGAGCAGCTGCTGTTACAGATGGCGGG-TACACGGATCTATCATCGCGC-CTCCATTGTCTT--CACTCCAATTGTTC--GGGGGACAGGA---GGACCGCATCGGAGAGGAG--------------CCCGACTGCAGTGAATTAGGAACG-------------------------------------------------TGTCTCAGTAATGGCTT--GCTACTGATTGCTCTGATACAGGTTAGGAATATTGGCTTTAATGATGTGTAAAATGAGCAAGCAGTGCCTGTGACATTTACAGATGACACTGCCTTGGCCTGTTCTTCCC-AACTGCTTGTTAATTCACAGGAATGAT-ACCAGGGCCAAACTTGAAAGGAAGTCTT-AATGACGTGAGCTTATACACAGTGCCAGAATGTGTT------AAGTAAGCGGGAG--ATGTTGGTGCCAATTCATT-GGTAATTGTCCCCTCTGACACAGTGCTGTTG----AAAGTGCTGGAGAAG---CCTAAGCTGAAGATCACTGCAAGTGTTAATCTTCTTAAGCCTTAAGGTATCAGGTTTT-CTTTTGATGTCGCTAAACATGTTGACTCCTATC-TCACCACAGAAGGCAAT-CCAGACATACTGTAGCTATGAGCAAGAGGCCTGGCCACTGTGTCTTTAACCGCCAATAAATT-CCCATCATTACAGAATCTGTCAGTTTTCCTGTGT--GTCTGCAGAGCC-------------GGGTTTTATCTCGCTCTCGCTCCGGTCT-GGGAGCATGTAGATCTGGCCCAGTTAGATTGTCATACTTAACAAACATTAATGATTCATTTCCTCC-ACTGAGTCAAAT-----GGGGCTAAATGGATGTCTCGATTCATCTTATCGCGCC---------ACAAATTAGCATTTCC--CATATTCC------TCAGCATCAAC--TGTGCATTCAAATTCCACATTTACTATTCCAGGCACTG----------GATGCGGTGTATGCGTCAAACTGTGCCGTCGCAGGTCACAGTTGCGCCGAAACACCTTTCCGCAGCGGTCACAGCTGTAGGGCTTGATGTCTGTATGGGTAAGAAGGTGAGTTTTCAGGTTACTTCTTTGATTAAAGGTTCTTCCGCATGTGGGGCATTTGTGAGGAGATTCCTGTTTAGATTTAAA----GCAAAG--GATTATTCCCTTTAGTTGGGGGACGCCACAATGATCTAAGCTCAGGC-GCTAATGGTTATTTAATATGGCCATCAGCGGGTCCCAAGTCCCCAGCATACG--GTGCTCACACAATAGCCTCCAAACCCCTCTTTAACACTTATTCGAGATGACAGGAAAAATGAAACCGTTTGTGCTTTCAATGGAAAAGCAATCATTGGTACA-TATACTCCGTTTG-CCCTATCATGCTAATGCCC-GGTAAAAATGTCACCAAATGTATTTAAAGGCCTGATGGAGTGTTGCCGTTTGATTCCTGCC-GCCCGCCTGATTAAT-------------------------AAAAACCTTCAATTTGTATGTAAATGCAACCTGGGG-CTCATATCATCCGCACACCTGCAGCTGGAGG-----AAAATAATAAACTC-----AGGTTTAATGTGGCAATTATGAGAGTTTAT-CCCAACTTCCTGTTTGTTGACTCGCGTTCGCCTGCCGAAGAA----------------------GAAGGCAAAAATGTGCTGCAGCCGAGGAAAAG-GAACCTATAGGACTTTTTGCGCAACGCCG--AAAGAAACCAGTTAATTAGAAATACAAATTCCGCCCAGATTGTTATTAAT--GGGAACTGTAGAGTA---AGCAACACATATTTTGTGCCCATAAGTAATTCTCAGGTATCTTTGATCTGCGGCCCAAAGCGGATGCCGCCGCGTACCGCTGTCTGAGCTGCTGGGACCCTGCCAGCACAAGACATCTGGCTACTTTGTTATCATTGGCTGATCC---GCTCCCGGGAGGCCACTCTTGTGACACCAGGCACAGAG--------TGTCCTGGC-AAGC--AAAATTATCGGCACATTTTGAGTGGTTTAGAGCTCCAAAGTGGTCCTCAAAACTCCACCCCAGCAAATATC-CCCAAACCGCAATTCTTCATATTTCCCTGTATGCATAAGGAGATGAAAAATCATCCCATCATTTGTATTGTCTGACTGAGGTTATACACAAATATTAGTT--CATCTACTCCACCTAAGATTGCCTCCCTAAGCAAGACGGATTGGT-TCTGG---GAGGGGGCAATA----TTC-CACAGAACATATTCAG-TCCATCTTTTTTTGTGGGCTG-CAACTCGGCGG------------------TTCCCCTGCAGGTA----------------------------------------------------------------GCAGGCGGCTGCCGCCGTCGTCGTCGCTTCGAGAAGACAGGCTCGATAAAA--CTAAACGGCC--CTCCACCAGGGCTTGCTGATTTGGTTTATGAAGTATGTT-AATAATCAAATGATCAACAAATAACAGATGTATTAGTTCATGCAGCTTGAAATGTCAAGGAGGCTAAAAGTGAAAATCTAATCGCGAAAG--CCCTGTTGTATTATAT--TATTCCATGGCAAACCCTCCGGTCCAAATTATATA-------GGCCTCCTACAGTGACTAATCTTCTCTGATGGGCAAGATCCAGTGCTCACTGAAGCCTTTCGCATATATAGAGAAT-TTTTGAATATCTAAACCATTATTTAGCATCCAAATCAGTTCTGCTTGTCTGACTGATGGACAATTTCGGCGTGACCCCGG-TC----TGCATGTGACCTACAGTGTCTAG--GCTCTTGCATATTGTGCGGATG-TTC-ACATTGACTCTTCCCGT-----------------------TTCTCTTTGAT--CCTTTTAACGTGCTCTTTGTGTTGGAATTCATGAAATATTCATGTCTGGACTAATGGAGATGTAACTGGTCGTTTTGCTGAA---ACATATGGTTGCCATTTGTAAG-----CAGTG--AGAATGTACAGTTAGATC-TGCCC-TTTGGTAT---CTTTCAAT-CCATCTGTTTTCACATTACTCGC-AGATTATAGTGTCCTCCCGACCCAAATGAACATAAATCT--GCTCCGT--GAACGTGTA-CACGTTTTCCCATCTGTCAT-AAAACAATGATTTAAAGTCC-GGGTTGTCAAAATACAGCAGTGTGATTTC--GCCCTGCGCCCC-AGCAGCAGGAATACAAAGCACCATCTCATCTGGATTATTTATGGCCTCAGAGGGAGCTGAGGGTGATTAGTGCTGGGGCCACCAACAGACAGAAAAACAGC--TGGCTGTCACGTCATAAA-GGATGCAGTCTGTGGG--------------AGCAGACATGATTTCATGGCTAATGATTCCTGCAGCACTAAGATCAGTGTGGGCTGCACTAGGATCAGTGT-GT-------GCTGCACT-------AGGGATAACCAAGTTGAGCTGTCTTAGCTCAAATGATTCAATTAGGGCAGCTGTCCCTATTTGTCATGGCTCAACTGCCTGCTAGATTACCTTTCC-ACAGCCCATCGGTGCTTTTG-------CATTGAACTTACCAGCTCAACAGTTTCCTGAAAAAAATCTAGCTTTCAT-TGAACCTTTATTCTGT-CCCTAGAATATGGAATGATCGGAGAGAATACTGTAAAAAGTCAGCGGCCTCGATCAGTACTTGACACAAAGGCACTACAGGAGCAAGCTGAATCCGCTAAATTTTTGGCACAAACTGGTA--ATACAA-TAGTTCTGTTTCTTTCACTCTCTATTTTGT----------TAACTAAAA--ACTTAA-TTTCATCTCCTCAGTCAC-TTGCATGCCCTCGA-TTGTACCGCACAT--TTTAAGTGACAATGTTTGTGTTGTTTCATAATAAAGTTTATTCTATATTACAAATAGTA-TTTTGTTCTTGACTGCAAAATAGGAATGCAT--TATATTTACATACACAGGTATACAATTAATTATAACAAAGTTAGAGAAGCTGGCCTTT---------------CCCCCCAGGTTTCA---------------GTTTTATCTCTTGTAAGGATACTCTCTTT---CTC-----------------------------------TCAGCAAATATGGTAATAGTAAAAG-TATTTTCT-----------------------------------ACCTGCTATAACACTGAGC--TCTAGAAGGACTTATCTTTAGTTCCTACAAAACG-TTGAAGGTGAAAGCTTTATCTTTTGAGGTGATGAGACAAAAGAACAAAGGATGCCGTAGACGAGAGGTTGCTTAC----AAGCCGGGAATCTGCTTCAAAGCACA---CCAAATGGATCTATTGCCTCCCC---------------------------------CTGTCGCCTCTAGATCATGATTCTTGGCTGAAGCTATTAC------CATATTT--ATGTTCCCTCCTCCATCTATGGCGAACTATAGCCATGCAGGGGACC---ACAACATCTTGCAGAATGTCTCTCCTCTCGTCACTTTTCTCAAACTGACATCCCTGGGTTTTATCATCGGCGTCGGCGTTGTCGGAAACCTACTAATCTCCATCCTGCTGGTCAAAGACAAAAGCCTGCACCGCGCGCCCTACTACTTCCTGCTCGACCTGTGCGCCTCGGATATCCTGCGCTCGGCGATCTGCTTCCCCTTTGTCTTTACCTCCGTCAAGAATGGTTCCACCTGGACGTACGGCACGCTGACCTGCAAAGTCATTGCCTTCCTCGGAGTGGGCCACATTAAAATTTAACTCTGGTTACCGAGT-GTGGCCATT-CAAACTTTTATCTCAAACCTTCTTTATCTTCTTTTCATT-AAGTTCTCAAG-CGCTAATAGCTTCTGAGCTCCCC----GGGTAAGGATGATGTTCTGAATAATGAAAGCTCATTATTTCTCAGCAGAATGCTTGTTAATTCAAATGATGATATTAAAACTATAGTAGCCTTTAGCAGTGGGCTGATTTCTAGCATACTTTATCATGTATCAATATATACTCTGTTTGTCAAAACTGCCCAGGGC----------------GC-CCTGGACATTAAATAAGAA-----------CCGTCACCCTGGGCAAC-TTGCAGCAA------------------TGCCTCACATTTCC-TGGCACTTATAATTATTTCCTTCATGGCTGATAACCAAATTACAATATGGCA---GGTCTCCCTGGAGCCAC-GGTATTGTTAGTGCCAGCTCACAACATACTTTCAACCGATGTGGCATTTCATGTACAGCTGCCAATCAAGCACAG-------CACAGAAGGGAG--------AGATGTAAATGAGGGCGGGCC-GCACGGTGTT-CAATTACTGCTCTGAGCCCAGCAT-GAAAATGAAGGAATATGGCAACATTATGGCATTTGAAGTCAATATTTATTATAAAATCAATCTAGATGAAGATCTGCTCATCGCTCTAATTAGAC-GAGGTGACTGGAGATTGATTTTTAATTGCAAAAGTAATTACATGGAG-CAGATAGCCAGTGACATTTGATTATCTAGGTGATTGATTAAAAGGCCTGGCTG-----CTGGGGCAGACTGTCAGGCAGCCGCATCCCAGACAAAAGAGAAAATTAAAAAA---GTTGTCCCGTTTGTAATCACGAATTTCAAGGGTGAAATTAC-ACAGCCAAACATCTCC----------------------------------GTATTTCCAGCTTATGGCTGCTAAAA--GGGTGTACTCAGAAAATCAATTTTATGAAAGTCTGCTCAGCACTAAAGGG-AGTTCCATGCAGCTAAGCAA-TTTTGAAATAATGTTGCC-----------CGGTCCTGATTCATGGATGGTACCAGGACTTCGCTCTCCCTG---CCTAAGACATTATC--------CTCTAAG-CCCGGTTC-ATAGGTCAACC-------CCTGGTTTAAATCAAC-CTCTGTTTAGC------ATAACTCGATTCTTAACGGGCAGCCGG----C-AACCCAAATGCATTTTCTAAATTGAACGGGTCTGGATTTACAGTTGC---TTTAACGCCGCTGACCCC-ATAACACGCTAATGTTTGGTTGGAGTCATCAGCTGT-----CTCTGTACCATCTTTTATCACCC-CCATTGTCGAGCTATCTATTTAATTGAAGGAAGTTAATTGAATGAAAATGATCAACTAAGCTTATATTAATATTGCTAATGGAA-CTTCTCTTCTTGG-------CCATGTTTGGAGAGG-------GATGTCAGCTC--------GGAGTTTGGG--AAAGACCCATTAAGCCTTGTACTTAACCTGAC-GGGCTAATTAAGGAATGCTTATTCATTCTTCTGAGTCAGGGCGAGATAAAGTTGGA-GGTTTACGGCTATCTCCGGA---GCGCCCGGTAATGCATTATTCCGTTAAAGCAATGATCAGGTAGTGT-------------------------------------------------------TGGATGAATGGGAG-ATGTTCAGCACCATTACAGCCTGGCA-----CATCAGTGAGA--CGCATTATTACATTATCGCTGCTCTTTAGTAGGAGATTGGGTGTGTGACCGGGTTCTGAATACACTCATCC----TGCTCTCGCCGGCGCAAATTGCAGATTGGCTCATTGACTTCAATGATAAAATGTAAAAATTGCCAGT--AAAAGGAGCATAGACTCAGGTTCACTCCTTAGCTGTTTGTCAACGGGCAGA----TGTGACTCAGAC------------AGCACGTTAAAGAGACGC-------------------------GTTTCATCTCCCAGA----------------------GACGGAAAGGCAATGTCATTTAGGTGTTCCATATTCATGAAAAGCAGACTTGTAATTTGATAAAGGGAAGC----GTTGTGTTGTGAACTTCATTGCGACG----GCATCACGG-AG--ACATTAAAATGGGCATCTGTGTTCTGGC---------AGCATTAATCTCTTCAAGCACATTCCAGCTGCTGTGATGTGTGGTCGGGAGATAAGTCCTAAACAGGCTCA-AGCT-AAGCAAACCAGACAACTCTATTATTGGCTTCATAATTGCTTAATTAAACTTTTGTCACTAATCATTATGA---GGGCAATAGAGCTGTTATACAGGC---TTCTGTTGAGCAA-------------------------AAATCAATAAACTGT---TGGAGTGTCGTCTCATCGC---AAACTCTTGTGCACCCTCTGGTGCTCGCTCGTCTCCCAAACTTCTT----TGTGTTGC-----------------------CCTGG-CTTGCAGAT--TGTCTTCCTTGTCTCTC----------TGTGGTCGCTCATTATTCAGAGACAGA----GGCGGATCTCAGGTCATCCGCAGCTGCAGCAGCG---AAGGAGAAGCAGGAAAGATGGCGATCACCCAC------TAGACCGGCCGCATGCATGAA--ACACGGGAGTGTGTGTGTT-TCTCCAGCTTCTCCAGTTGATTACGATTCCTTTGCAGACAGATGCAGTACCTGGCTAGAGCTGCTTAGGCTGAAAGCTCACACCATAAGACGAGGATCAGTTAAGACAAGTAGGAGGACACAGTCGCTAGCACACTCTGGTA----------------------------------------------------------------------------CACACAAA----------------------CACACACAT-CCCTCCCTGCATGCCGCTGGGGGGCGGAGCGGTTGCTGTGTTTTCTG-CTGAGGTGACTCTTGGT--TCTCTCTTGTCTTTAGATACCAGCCTGTTGATATCATTCAACCAACCAATCATGTATTGCCAGCCTCATTCGGGGATTCTGATTGGCACATTGTCACAGGCAACTCTCTTACCGCCACCAATGAGTCCTCACGTAGAAAACCCTCACAGCATGAGCTGGAGAAACAGAGAATGCCAGGTGACTATTTTCTCTTCTC-------TAC-CCCGGTTGTTAAAACTGACTGGCGTTC---GTGCCAAGGCATTGTTTGAGAAAGGGCTTGATC--AAAAAACTGTTGCCCGCC--AACCGCGGGGCTTTCTGTAAATTCAATAAGG-CCACCTTAAAGATTTTCCTAATTAATGGATGACATC-TTTGGCTGGAGGAGAGGCGAGGCATTCTGCTCGGGCTCG-----------CTCTTTGTTCAGCT--CCTAATTAACTTTCGTAGGTCA-CTCAGGTCCCGGCAACCTGTGAGTGAAGAG--CCCCTATTGAGGAG-GG-AGTTGTAAACTTACT---------TTTTTTTCCCCCCTCTCGGAACTTAAAA-GGGTAAAGCAACTATAGGGAACAGAAAATATCCTATTTAAGT-CCTTTGTGAGTGAACTGCCTGCACATGTTCCAATAAAGGATGTGATTGATTTGTGGATTTACACCCTC------------------TTTTTGTCTATCCATTT-AAGCGAAATAATGTATG---GAAGCAATCTAG-CGACAGACATTTTG--GAAAATCTATTTGAAATCATTTCAGCTCAAGCCGTGGCAGTTTGTCTTCTAAGGGG-AGAAGAGCAAAGGATAATTGTCTGCAGTCCAGTAAAACACAGTATAACTGCCATCACACTTGAGTGAGCTTATAGCT-AGCGAGTCCCAGGGCCTCTAGAAGATAGAGCAGTTAATGTTCCCTTTTATTTTAGAGGATATGTCACTTGTATCACAGATTTATACCATGATACAGCAATTTTG-TACAAACAGATGGATAATGGTGTCAACGGGAA-----------AAAGGCCTGTT----------TTTATTGAGCTTCAGCACGCATTGTTTAGATAGGGG----CTCGTGCTGA--ACGACTCCGCCAGACTGTTTTTCC----TTAATCTCCCTAATCTTTGCGGTATTAGATTTGATCAT-TTTTGTTTGAAGGTGGAAAATGTGTCCGTAATGGCTTCCTA--ATAGCCCTCCCTTTCCTGGTCGCCT--------CTTTTCCCATTCT---GGTTCCTGG-CCCCATATGC-CGCTTTCTTATTTCCTGCCTGTAGACAGCAGGGAGTAGCTCTATTATCACCTTCA-CAGAGCTGTCTTTGAATGTGAGAGGCAATTCCATTTCACTTT-GCCATAGGGAGGAGGTTTCCAAGAGCCGTAATCAGACATA--------CGGGATGAAAAGGCTGATATTC---------------AGGGAATTAGCATGATAAGCGAGAA-CACAAAATCAAT-CCCCGTCCTTG--TGAGGCCTCCTCTGATTGCTTTGAACTGTCAGAAAAATGGCAGAATC-AAA--TCGAAAGTGCTCGAGGTTAC-GGGAGTGATTTGTTCAAG--AAGAGATCGCTGGAGCAATTGACACAGCTCTTGAGACAATAATTGGGTTATCAAAGAGAAAACAGTTCAAGTACC-AAAGGGGTGAAAACC--TATTTGCATTGGATT----TTCATACGGA----------------------------AAGAGACACACCTCCGTTTTAATGTCT-TCA---------TTTTTGATGTAGTCAAGGATT-ACGACGGGCCTGGAATTGCGCCCATTATCATCAGAAAGTTTGAAGGCTACCCAGAA-GTTGGAGAT--ACACAC-----------GAGGG--TTGTCCGCTTGGGTGGT--CTCTACTTTAGTGAGCTGTTGCTAAGCAGCTAATAATAGTCGTGTTTGCTGAGTAATTTTTTTGCCCTTCTGGAACCAATCAGATGCAAGAAAGTCCGGCCATCTGACAG--CCCTGGGGGCGGGATTTCAATTATTTTT-------------------GCTTTCGCCCCTCCCC--TCTG---TCTCCAAATGGAGAGAG-GTCTTTTTT--CTCATCTATTGGACCTCAGAGTTC--GCGGCGGGT-AATGAGTGA---AAATGCATGCTTAATTTAAATGGTGAGCGTGTCTGTTAGG------AAATGCATCAGA---------GGCTGAAGA-AGAAGCGT----TAGACATATTAATTGACAGACAGGAACTGCTGTCTCGGAGGTTGATACAAGTAATTTATTACTTCAGAAACGAATGCCACCTCCAGAATGTGCTTCATTAATTTCAAATTTAGTTTTAATTTCAAGCTGTTGCCCCTTGAGAAGAACAAGGCGGCAAGTTGTGTTTGAAGAGATTCAACTGCTTCATAAC----GGAACACTAGAAAC---AGGTTGCCTGGGAAACGGCCGCATGGCAACAGGACCA--GAGCCTGGGGGT--------------------------TGTCTGCT-----------------------CTGCTCCCATTTTA-CTTGGCATTTCCTCACTAGATGGTGT-ACAAGCCA---------GCGTTATACATTATGAAGATTTCACTTCCTCTCTTTGATTCCCCACCGACAGTCGTCCCTCAGC----------------------------CCTCCTTTAAAGTTCTACTTTCAAG-CCCTAATGGCTGTCATGTCGTGCCGTTCTCTGGACTCTCACTCAAAGTGTCATTTGGCATAATGGTCGGCAGCCGTAGGTCTCTTTTGATCATCTGTGC--CGTGTGCCTCGTTGGAATAGAGCTATCACCG--AAGCCTGTTATCTCCC--AAACCCCCAGGTAGAAAATGCTAATGATACCACTTAACATCGCTGCACATATGGAGGG-AAAATGGAAATGCCAACAGCACCTCAACTATAAAGCAAATCAAATTGAAATATTAATCCG-CTGATTAATATAACATTATGAGGGCCCATTCTCTTTGTTGTTTAACAACAAAGGGTTGCAAAATAAGCAACTGCCTAAGAGGTAAGGGGTTTAGTAGAGTCCCACAGAGGTGCTAAAG--CCCATTTCAAACATCATTACTTTGCATAATGGATTCACTTCCACTGTGCTGAGA-TTTGATATTGATGTTTACTCGTTTATTTTTTAATTAATGTTGGTTGTTAATGAATTCTTTGATGAGAGGCATTTTGTAGATCATTATCCACG---AGATAG--CGGCTAAA-GAGCTTATT-TCCCAAATCTCTTTATCCTTTCTAGAACTGTGAGATGTTGACAGAAAGTCAGTTAACTCTAGCCAGTGGCAGCTGCAT--GGGTTTTGCATAATTAATTATTTATACCGAG---CCAGACACAGTAATTACCATCTAGATGAATATGATATTCTAATCAGGCA-CGCTTTAATTTTAATTGCCCTCCAGCATC-TAACTGTCAGTGCTGGCCCGGCTTGATAAAGTGGAG-AGCCTGGAAACGCCATTAGACATCTGCTACAAGAG-CAC-----------TTGATTTGGCCTCACTAATACGCATG-CCTCTCGCTGGTTCCTG-TCCTAACAGGGGGTGTCATTTGATCAAGTCAATAATCTGCTGATTGAGCCTGCTCGAATTGAGGAGGAAGAGGTCTGTAC----CTATTCTCTATCAC---------------------TCCATCCACCCATTCTC---------------------------------------------------------------------------------------------GTAATATCTATTTAGAGTGGCAACAGCAC----TGGCAGGCAATGCTGGAGTATTCATAGAGCATAAA-GCAGCCTTAAGACTTAGAAAAGCTCAAA-AGGTTTATCCCTATATTCTTAAACTCCCTTCTTTTATGTTGGTCTTAGGCATTAAAGATAGGATTGTGAATAGCCATTGTAAAACTGCTGC--------AGTGA--GTGAGTGAGAGTGTGTGTACGTGGGTGGGGG----TGTTCTATTCCCAGAC--------------------------------------------------------------------------------GGAAAGTGAGCTCTGTCAAAACCATCACTGTGCTCAGCACAATTAGAATATGTTAATTATGCATTTCATTAAGGG-CCCAGGCGCTC-TTTGAATGTGAGATGAAATGTCACTAGTGTAGGCAGCCGAAAAATGGAAGATTGCCAGGCACAACTTTCTTTGTGCAATATGTGACACCTTCATTAACATCCGGGATTGCTAGTCTGATTACACTTTTTTGTATTAGTTT-AAGCCTTTAGGCCTT-----CAAATGCCCTGTCTTTCGGGC-CGCGTTTGAAGTGCCAGTCCTGAAGGAACCACTTACAGCAATTAGGATATCCTTGAACAAGCGTTTGCGAAACATTGGCTGGTTTTTGGCATTTGCCTCCCGTTCCTGCCTACTAACTAGCGGGGTTTGATCTCTCATAATTATCTACCCATCGGCTTCCTGG-TCCTGACAGCTTTCTCCCAGGAGAGGCCTGGATGCCGCGGCTACTCGCTGATTGCATCAAAGTGTCAGAAATTGCAACATCAAAAATAATAA-CTGATATTCCGGCAGCAGGCTCCCCTCTTTGAATATTTCCTTTAAAACGCTCTTTAATTTGTGT--CTCGCCCCTGCAGAAACGAATGTT-CCCTGGCCTAGAAATGTCTTTAATTAATAGCACATTTTACATAATGATTACACTGTAATTGCGCCGACTAGCAGAGTGTCATTAAATATATCCTTGCTCCTCTACAACACCCTCTGGCTAAAAAGAATGAGATACACTGGAAACCTCCACGCAACAGGTTCATAAATAACATTTAAGCCCCATACAAGGAAAGTACTTATAAATAATAAATATTTGCCTTTTGTAATTGAAC--AAAAAACCACTGCCTCCTCATCCTCT---TTGACATCAATTGCAAA------------ATATGTTTTGGCGTG-TATGTAAATAATGTCATATGTGGGAACAACACATTTCTTCACAACAAA-ATGTATAT-AT-----------AGCTCACAAGAC-AAAGTCCACCTTGGCCAGGGGACAA----ATGATAGTG--TTTTTATAAA--------TATAAATAT-ATATTAGGTTTGAC-AACCTTCGGACTGTTACATGCACTTTCTTGGAAAGTTGG-AAGATCTTTA-TGGGTCCAGTTTCTCTACACTTTAATACTT-ACTAACAACTAAGATACTGTAATTCTTTACTCTTAATAATCAAATACATCCGTTTT-CAAAAG-GAACA-------C--TTTTATCACAATCTTGACCCGAAGAAAGTAATTCTCACAAGATATCAAAACAAAAATCTATATTTAATA-TGGGGGCAATTACAAAGCGAAGTTAG-CTTCACATG---CAGGGC-CATTG-TCATCGGACTGCGTGTTTTTCATCATAT----AGGTCATTAGATGATGATTGATGTAAACCTATAAAGTATCTAAACTGGACCTTTTAACAAACCATGAGCAATACTATCATTTCTCTAATAGAACCTGCTGACCGTGTCATTCCTTGCTGCCATTTGTCA-TTTTTGTTGCAAAATAATCAATATCA-AGGCGCTTTGAAATAAATAATATA-------AAAGTCAGGAATGAAATTGCAAACCCAAGGTT-CCTGATACAAGCTGTTATTATTTTTGACACAAGCCATTTACAATAGCTATCAAGGTGGCGACGGAAAATGCAATATTGATCTGAATGCCCGCGAGGCAGC--GTTCTCCCGACACTCCCAG-------------------------------------------------------------------------------------------------------------TCCTCCATTTAATTAGCTATTTAACTATTTTCCAAGGCATGGACATATTAAATCACGCTTAAAGA-CCCCGCTAACTAGACACCTGACAATAGTGCTTGGGAGTCACGGGCCCATAAACTACCGGCTTGACCTATAAAGAGCCGCGAGTCCGCTAATTCCATCTCAGGCTAATTTTATGACTTGCATAAAATAACCATAGTGCAGCATTGTGGCTGTAAAGAGGACATGGGTGATAAAACTAGAGCC--GGGAAAAGCATCAG-AAAT---CTCCTCTTTACTAGTGT-CCTCATTTATTATTCTATTATTCTTTGCAGGGTACCGGGCTCTTGTGAAAGACAAATTACCTTATTATATTAAATAATTTGTGAGGATATTAACCGTTAATCACACATAAACAGCATTTAAAAGGTATTGATTTT---CCGGCAGCTCTCAACAGCTTGTTAAATGCATGTCCAATAACAAGATCAT-AACGCCTCTAAGTGATAGTTTCTGTT----------TTTCTTTTTATC---------------ACAAATTA-TTTCTCAACTTGTTTTTGTATCTGTGCATAAATTACAAA---ATCTGCTAAAATTTATTTTTCATCGGAGATGTGATTAATATGCAAAATTATGCAAATTAAGATGCAATTAGGCTCCAATTCTCTAGTGGAATTTTCCATTATAATTTAATACAAAGTAACAGAGTAATTGGTGTCACGTGTAATTACGGTTACTCAAGTGTACATTCAGGCATGCAAATGATTTGCTATATGTTGGCTATCCTATGCAAATGTACCATGGGGGGTCTAAGGATAAAATGTCACTTAGGATAATGTGATTGCCCTTAAGGTACGAC--GGGGTGAATTATATTCTGTGATTTACAATC-CGAAAATTAAAGACTCACTCATTTTCTAATTTAATTCCGTCTTCGATGGAACAATGTTCACTCTGAGACAAATTGGCGAATAATGTTACTAATTCAGATGCAGCCGTAATTTCAATTCGGGT----TCGACTCGCCCTGTGACGGATGAGTCCCCGATGGACGGTTGCCACTCCGATCGCTCCTCCGTCGGCCAATTCTACCGCAGTTGTGATAATAACCTGGGCAATAAAGGAACTTGCTCCT--CCTAACTTTGTTTTCT-CTGACGCAGATTAGATCTGCCACCCCATTACAGATTCATTTTCCTAATTTTTCATGTCTGTGCCGCG-CCCCATCTGCACAGGCCTGATAATTGCG-AGGACCGGCCCTGGTGATTAACATCAGCAGAATTAATTACGCCCGCCATTAAGGCTCCAGGTTGCA-CACAATGATCAAGAGAAATTAACTTTCTCCCCAGCCCCTAAATCATCTCACCTTCAAGTGAA-GTGATGGCAC-AGGGACAGTCTCATAAATGATTTATATGTGTCTTGTTATCAGCAGCAATTTCTATAGACCCCAACGCATTCACCAAGACATTTGTGGCGTAATTGTTAATTTGAATGCCATAATGGCTTCAGATTGGAACCTTGATTAGACATTTATTACACAATTAAATGAAACATACTCAAGAATCACAAAAGGCTTCCGTAATTATTTCAGGCCATTAAT-AAAATGGGCATTAAATTATATTGGACACAATGGAGAAGTGAAATAGATTTCCATTAGAGCAATAGAAGGCAGAGAGGGGGTAATAGATCCCGCCTGAATTCACCCTGAAATTAATTGTTGCCCGGCCTATTTCCACACACAGCAGAATAAATGAATGAGAAAAGG
astyanax_fasciatus GAAAATGGGACGTGTGATCAGGGCTCAGAGGAAAGGTGCGGGCTCCGTCTTCAAAGCCCACGTCAAGCTCAGGAAAGGTGCCGCTAAGCTCAGACACATTGACTTTGCTGAGCGCCATGGCTACATTAAGGGAATTGTGAAGGTA-AGCCGGACGCCTCTTAAGTGGAGCTTTTGC--TTTTTTATTGATCTCT--TTGTTTCCCATAGCTGGAAGGGCACAATATTTTCTCCAACCTGACTTCCAGCGAGTATGAGCAGGTGCTGGAGATCATCCGCAAGGCCATCATCGCCACGGACCTGGCCCTGTACTTCGGCAACCGCAAGCAGATCGCCGAACTGCTGAGCACGGGAGCGCTGGACCTGAACAACCACGCCCACAGGTTTTATTAAACGCAC-TTACTCTTAATTTCATCCCCCAGTGGTTTTAGTGAGAAGAATGTGGAGTTACCTATGCGGCTTTGACATTATAAATCACGGCTGCGGAGCGGATCGCCTGGCA--GTATCGATTGATCCTGATATATCACAGAAATTTACTGTCACTTCTGTTTTCAATTAAAGATACAATCAGTCAGATAATGACTTAATTGGATTTTACAGAAGATTGACTTTTATTGCCCTGTGCTTTACGAGTTTAGTTAAGGAAGGCCCTTTCATCAC-----------------------------------------------------------------------------------------------------------------------------------------------------------------------------------------------------------------------------------------------------------------------------------------------------------------------------------------------------------------------------------------------------------------------------------------------------------------------------------------------------------------------------------------------------------------------GCTTTGTCTTCTGCAGTGTAAATATTGTGCTAGCGGAAT--ATGAAAGTAGCGCAACACTAAGGTAC-AAAAAACACAGGGA--AAAAAGATCAAGAGCGGGTCTTACATCAAGGA-GGACCCCGAGGATGTCTTTGTTGTCAACTTCAGAAGGG--AAGAGAG-GAGCAGAG--GAGGAAACTGGCAGAAG-GGGAGAAGATGCC------AGAGAGAGGCTCAAAGGAGCG-GCCCTGGCCGAGGTGATCGGTATTCCTCGCCAGTCTGCCTCCTGGCTCTACAGTAAGGGAATGAAGTGCATCGATTGCTTGTGATTATTAACTAGACTGGGATAAGCCCTCTCCTTATTATGCAGATTACTGGGGCTGGGC-GCTGCAGCATATTGTGCAGATGCAGCGCGGCAGCTGCTGCTGCAGATGGCTGC-TGTACGGCTCCATCATCGCAG-AGCTATTGTCTC--CACTCCGATTGTTC--AGGGGACCAGT---GAGGAGCACTACAGAACAA--------------CCCGACTGCAGTGAATTAAGAAGGAGAAACG----GAGAAGCAGACAGTAAATTTATACACACGAGGCCG----GTCTCAGTAATGGCCC--TGTGCTGATTGCTCTAATACAGGTTAGGAATATTGCCTTTAATGATGTGTAAAATGAGCAAGCGCCGCCGCTGACATTTACAGATGGCTCCGGCAGCGCCGGTTCCTCCC-AACTGCCTGTTAATTCACGG----------------------------------------------------------------------------------------------GTGCCGGTGCCAATTCATT-GGTGATTGTCCCTCGTGGCGCTGCACGGCTGCCGCCAAGTCTCTGCGCACACTCTTAAGCTGCAGATCACCGCAAGTGTTAATCTTCTTATA-CTTAAGGTATCAGGTTCG-CCTTTGATGTCGCTGAACATGTTGACTCCGATC-TTGCCCGGGAAGGCAAT-CCTGACA-----TAGCTGCG----------------------------------------------------------------------------------------------------------------------------------------------------------------------------------------------------------------------------------------------------------------------------------------------------------------------------------------------------------------------TGGGGTGTGTGTGTCAAACTATGCCGTCGCAGGTCACAGTTGCGCCGAAACACCTTTCCGCAGCGCTCACAGGAGTAGGGCTTGATGTCTGTATGGGTGAGAAGGTGAGTTTTCAGGTTACTTCTTTGATTAAAGGTTCTTCCGCATGTGGGGCATTTGTGAGGAGACTCCTGTTTAGATTTGAAGCAAGCAAAT--GATTATTCCCTTTAGCT-----------------------------------------------------------------------------------------------------------AAGCCTCTTTAACGCTTATTCGAGATGACAGGAAAAATGAAAGCGTTTGTGCTGGCGATGGAAAAGCAATCACCGGGACATTATCCCGCGCCTG-CCCTATCATGCTAATGCCG-GGTAAAAATGTCACCAAATGTATTTAAGGGCCTGATGGAGTGGCGTTGTTCGATTCCTGCT-GCCCGTCTGATTAATAATAATAATAAAAATAATAATAATAAAAAGCCTTCAATTTGTATGTAAATGCAACCTGGC--CCCGTATCATCCCCACACCTGCAGCGGCCTG----AGAAATAATAAACTC-----AGCCTTAAT---------------------ATCCGACTTCCTG-TTGTGCACACTCTCTCTTCTCGCGTCGCG----------------------GAGAAAAAG-------CGCGGCCCAGAAAAA-----CCTACAGCGCTTC------TGCGCCC--AAAAGAAAGAGTTAATTAGAAATACAAATTCT-CCCAGATTGTTATTAAT--GGGAACTGTAGAATA---AGCAACACATATTTTGTGCCCATAAGTAA-TCTCAGGTAGCTTTGATCTGGGGCCCATGGCGGATGCTGCTGCGTACCGCTGCCT-TGCTTCTGGGAGTCTGCCAGCACCAGACATCTGGCTACTTTGTTATCATTGGCTGATCG---GGTCCCGCGAGGCCGCTCTCGTGACACTAGGCGAGGAAGGAGA--GTGGCCTGGCGAGGG--AGAATTATCAGCGCATTTGGAGTGGATTAGAACTCTAAAG------------------------AAAAAAT-CCTAAACTGCAATCCTTCATATTTCCCTGTATGCATAAAGAGATGAAAAATCACCCCCGCCTTTGTATCGTCTGACTGAGGTGATACACAGATATTAGTTTATATCTACTCCACCTAAGATTGCCTCCCTAAGCAAGACGGATTGGTCCCGCG--GAGGAGGGCAATA----TTCCTGCCCGGCATATTCAA-CCCATC---TTTTATATGCTGATGCCTCGCAAA--------------------CGCGTTCAGGTA------------------------------------------------------------------------------------------------GAAGAGAA-----------------------ATCTCCAGCAGGGC-AGCTGATTTGGTTTATGAAGTATGTT-AATAATCAAATGATCAACAAATAACAGATGTATTAGTTCATGCAGCTTGAAATGTCAAGGAGGCTAAAATCGGAAATCTAATACTCAAAG---CCTGTTCTATTGTGTTATATTACATGACAAAGCCTCCAGTCCAAATTATGCC-------GGCCTCCTACAGTGAATAATCTT-----------------------------------------------------------------------------------------------------------------------------------------------------------------------------------------------------------------------------------------------------------------------------------------------------------------------------------------CGGCATATGGATGTCATTTGTATG--CAGCGGTG--AGAATGTATAGGTCAGTC-TGCCC-TCTGCTAT---CTCTCTAT-CCATCTGTTTTCACATTACTTGC-AAATTATAGTGTCCTCCAGACCCAAATGAACATAAATCA--GCACCGC--GAACGTGCA-GAAGTTTTCTCTGCTGTCAT-AAAACAATGATTTAGAGTGG-GGCTTGTGAAAATACGCCGCTGTGAATTC-GCCCCCGCGCTCC-AGCAGTAGGAACACAAAGCGCCATCTCATCGGAGTAATTTATGGCCTCCCTGGGAGATGTGGATGATTAGGGCCCAGGCCACCAACAGGCAGAAAAACAGC--TGGCTGTCATGTCATAAAAGGATGCAGTGGGAGAG--------------TGCAGACATGATTTCATGGCTAATGATTC------------------------CCACACTAATATCACTGA-GG-------GCTGCAGA-------GAGGATAACCAAGTTGAGCTGTCTTAGCTCAAATGATTCAATTAGGCCAGCTGTCCCCATTTGTCATGGCTCAACTCGCTTTTAAATTACCTTTCC-AGAGTGCTTATGTGTCTCTG-------CGTTGGACATACCA--------------------AAGCCTAGTTTTCA--TGAACCTTTATTCTGT-CTCTAGAATTTGGAATGATCGGAGAGCATACTGTAAAAAGCCAACGGCCAAGATCAGTTCATGACACAAAGGGCCAACAGGAGCGAGATGAGTCTGCTAAATTTATGGCACAAACTGGTA--ATACAA-TAGTTATGTTTCTTTC---CTTTATTATGT----------TAACTAA----ACTTAA-TTTCA---TCTAAGTCACTTTGCATGCTCTCTC-TC--------------------------------TATTTTTCATAATAAAGTTTATTCTATATTACAAATAGTA-TTTTGTCCTTGACTGCAAAATAGGAATGCAT--TATATTTACATACACAGGTATACAATTAATTATAACAAAGTTAGAGAAGCTTGCCTT----------------TCTGCCCGTCTCTCTTCGTT---------TCTCCTCCTCCTACTAAGATCGTTCTTTT-ATCTC-----------------------------------TCGTCAGATCTGGAAATAGTAAAAGTCTTTTTCTAAGG-------GCTCTCTGAAA------------CACCTGCTAGAACACTGAG----CTAGAAGGAC--ATTTGTAGTTCTTACAAAACG-TTAAAGGTGGAAGCTTTATCTTTAGGTGTGATGAGACAAAGGAACAAAGGATGCCTTAGAAGAGAGGCAGATAAC----AAGGCTGGAATCTGCTTCAAAGCACA---CCAAATGGATCTATCGCTCCCCA------------------------------------TTGCATCCAGATCATGATACTTGGCTGAAGCTTTAAT------CATCTAT--ATGATCCCTCCTCCATCTATGGCGAACTATAGCCATGCAGGGGACC---ACAACATCTTGCAGAATGTCTCTCCGCTTGCCACATTCCTTAAACTGACCTCCCTGGGTTTCATCATCGGCGTCGGGGTGGTCGGAAATCTCCTGATCTCCATCCTGCTGGTCAAAGACAAGAGCCTGCACCGCGCACCCTACTACTTTCTGCTGGACCTGTGTGCCTCGGACATCCTGCGCTCCGCCATCTGCTTCCCCTTTGTGTTCACCTCGGTCAAGAATGGCTCCGCCTGGACGTACGGCACGCTCACCTGCAAAGTGATCGCTTTCTTGGGCGT-TCCCGCATTAAAATTTAACTCTGGTTACTGAGT-GAGGCCATT-CAAACTTTTATCTCAACCCTTCTTTATCTTCTTTTCATTAAGCTCCTCGTG-TGCTAATGGCCCGAGAGCTCGGC----GGCTAAGGATGATGTTTTGAATAATGAAGGCTCATTATTCCTGCACAGAATGCTTGTTAATTCAAATGATGATATTAAAACTA-----------------------------------------------------------------------------------CTGCCAACAACAGGACGCTCTTGTACATTAAATAAGAA-----------CTGTCACCCTGGGCAAC-GTGCGGCGATGA----AGCATTTATTCTGCCTCACATTTCC-TGGCACTTGGAATTATTTCCTTCATGCCTGATAACCAAATTACAATATGGCA---GGTCTCCCTGGAGCCAC-TGGATCGTTAGTGCCAGCTCGCAACATACTTTCAACTGCTGTGGCATTTCATGTACAGGTGCCAATCAAAAGGAA--------GCAGAAGGGAG--------AAATGTAAATGGGA-----------------------------------------------------GAAATATGGCCACATTACGGCATTTGAAGTCAATATGTATTACAAAATCAATCTAGATGAAGATCTGCCCATCCTTCTAATTAGAG-GAGGTGACTGGAGATTGATTTTTAA---------------------------------------------------------------------------------------------------------------------------------------------------------------------------------------------------AAAGAAAGAAATGC-TTTCAGCAGTGAAGGGTTCATATTTCAAGCTTATAGCTGCTAAAA--GGGTGTACTCCGAAAATCAATTTTATGAAAGTCCCCTCAGCACCGAGGGGAAGAGGTATGCAACTAAGCGATTTTTGAAATAATGTCCAA-----------------------------------------------------------------------------------------------------------------------------------------------------------------------------------------AAACGCATTTTCCAAATTGAAGGCG---GGATTTACAGTCGG--CCGGACCACCGCTGACCCC--GCCCACGCTAATGTTTGCCTCGGGGCCTGGGCTGT-----CCCTCCGCCGTGTTTTATCACCC-CTATTGTCCGGCTATCCATTTAATTGAAAGAAGTTAATTGAATGAAAATGATCAACTAAGCTTGTATTAATATTGCTAATGGAAGCTT-TCCTCTTGG-------CTGTGTTTGGAGAGC-------AGTGACACGGC-------CGGAGTTTGGG--AGAGGCCCGTTACGGCCTGCACTTAACCTGAT-GGGCTAATTAACA--------------------------------------------------------------TG--------GGGTAATGTATTATTCTGTTCAAGTAATGATCAGGTAGTGT-------------------------------------------------------TAGATGAATGCGAG-GTGTTCAGCTCCATTACTGGCC-GCA-----CATCAGAGAG----GCATTATTACATTATCGCTGCTCCTTAGTAGGAGATTGGCTGTGTGACCAGGTTCTGAATACACTCATAT----GGCTCGGGCTGGCATAAATTGCAGCCTGGCTCATTGCTTTCAATGATAAAA-GTAAGAATTGCCAGT--AAAGAGAACACAGACTCGTGTT-GCTCTTCAGCTGTTTGTCAAC-TGCAGA----TGTTAG-----------------------------------------------------------------------------------------------------------------------------TACATATTCATGAAAAGCGGAGTTGTAATTTGATAAA-GGCGGG----CTTGTGTTCTCAACTTCACTGAGGCGACGAGCACCGCCGCCGCCGTATTGAAGTGGCCGCGTGTGTTCTCTG---------AGCATTAATCTGCTCCAGCACATCCCGGCTGCTGTGACGTGCGGGCCGGAGATAAGTCTTAAACAGTCTAA-AGCT-AAGCAAACCAGACAACTCTATTATTGCCTTCATAATTGCTTAATTAAACTTTTGTCACTAATCATTATGG---GGGCAATAGAGCTGTTATACAGGC---CTGGGCCGAGGCAGGAAAAAAAGAGGGAGGAAAAAAAAAAATCAATAAACGGT---TGGAG-----------------------------------------------------------------------------------------------------------------------------------------------------------------------------------------------------------------------------------------------------------------------------------------------------CCCAGCCCCCTCAGTTGATTACAGTTCCTTTACAGACAGATGCAGCTCCTGGATAGAGCAGCTTAGACTGAAAGCTCATACCATAAGACGCGGATCAATTAAAACAAGTAGGAGCACATTCATACCCACAGACTCACGAA----------------------------------------------------------------------------CACGCACACGCC------------------TTCATACAC-------------------------------TTGT-GTGTGTTTTCTG-CTGAGGTGACTCTTGGT--TCTCTCTTGTCTTCAGATACCAGCCTGTTGATATCATTCAACCAACCAATCATGTATTGCCAGCCTCATTCGGGGATTCTGATTGGCACATTGTCACAGGCAACTCTCTTACCACCACCAATGAGTCCTCACGTAGAAAACCCTCACAGCTTGAATTGGAGAAACAGAGAAGGCCAGGTGACTATTCTCTTTC---------------------------------------------------------------GCGAGGGCCTGATC--AAAAAAATGCAGCCCGCCCAAACCGCGG-CCTTTCTGTAAATTCAATAAGC-CCACCTTAAAGATTTGCCTAATTAATGGATGACATC-TTTGGCTGGAGGAGAGGCGAGGTATTTTGCTCAGACTCG-----------CTCATTGTTGGCCT--CCTAATTAACTTTCCCAGGTCAGCCTGGGTCTCAGCAACCTGAGAGTGAAGAG---CTCCATTGTGCGA-GG-AGTTGTAAACTTAC----------TTTTTTT-----GCTTCGGCACTTAAAA--GGGAGAGTGACTATAGGGAACAGAAAATATCCTATTTAAGG-CCTTTGTGAGTGAACTGCCTGCACATGGTCCAATAAAGGATGTGATTGATTTGTGGATATTCTTTCTTTCCT--------------GCACTCTCTATCCATTT-AAGAGAAATAATGTATG---GAAGCAATCAAG-CAACAGACATTTTG--GAAAATCTATTTGAAATCATTTCGGCTGAAGCTACGGCAGTTTGTCTTGAGAAGGG-AGAGGAGCAAAGGATAATTGTCTGCAGTCTAGTAAAACACAGTATAACTGCCACCACACTTGAGTGAGCTTATAGCC-AGCAGCTCCCAGGGCCTCAGGAAGATAGAGCAGTTAATGTTCCCTTTTATTTTAGAGGATGTGACACTTGTATCTCAGATTTATACCATGATACAGCAATTTCA-GCCAAACAGATGGATAATGGTGTCAACGAGAG--GAGGAGGGGAAAGCTGTGTTGTTTTTTCTCTCTCTCAAG-TTTAGCACAGATTGTTTAGC-----------------------------------------------------------------------------------------------------------------------------------------CCACTCTTGCCAGGCTACAGC-------TCCTGTTCTGTTT---GGTTCCTGG-CCCCATATGC-CACTTTCCTATTTCCTGACTGTAGACAGCAGGGAGTAGCTCTATTATCACCTTCA-CTGAGCTGTCTTTGAATGTGAGAGGCAATTCCATTTCACTTT-GCCATGGGGAGGAGG-TTCCAAGAGGCGCAATCAGACGGA------GGGGGGATGAAAAGGCTGATTTTC---------------TGGGAATTAGCATGATAAGCGAGAA-CACAAAATCAAT-CCGCGTCCTTG--TGAGGCCTCCACTGATTGCTTTGAACTGTCA-AAAAATGGCAGAATC-AAA--TCGAAAGTGCTGGAGGTTAC-GGGAGTGATTTGTTCAAG--AGGAGATCGCTAGAGCAATTGACACAGCTCTTGAGACAATAATTGGGTTATCAAAGAGAAAACAGTTCAAGTACC-ACAGGGGTGAAGGCT--TATTTGCATTGGATT----TTCATACAGGCCAGCACACACACACACATTGACACACACACACACACACCTCCATTCCGAACTCT-CCA-----------TTTCATAGACT---------------------------------------------------AAGGCTCCCCTGAA-GTTTGAGATGCACACGC-----------GAGAG-TTTCTCGGCCTGGGTGGTCTCTCTACTTTGGTGAGCTGTTGCTAAGCAGCTAATAATAGTCGTGTTTGCTGAGTAA--TTTTTGCCCTTCTGGAACCAATCAGATCCGAGGAACCGCGGCCATCTGACAG--AGCCGGGGGCGGGCTCTCGGGCCCCTTCTCTTTTTTCC----CCTCGTCCTTTACCCCTCCTCC-TGTG---CCTCCGAATGGAGAGTG-CTCTTTTTT--CTCATCTATTCAATCTCAGAGATC--GCGCCGAGT-AATGAGCGA---GAATGCTTTCTTAATTTAAATGGCGAGTGTGTCTGTTAGG------GAATGCATTAGA---------GGCTGCAGA-AGAAGCGT----AAGACATATTAATTGACAGACAGGAACTGCTGTCTCTGAGGTTGATACAAGTAATTTATTACTTCAGAAACGAATGCCACCTCCAGAATGTGCTTCATTAATTTCAAATTTAGTTTTAATTTCAAGCTGTTGCCCCTTGAGAAGAATAAGGTGGCAACTTGAGTTTGAAGAGA-TTAAGCGCTCCATCGC----GAGCTACAGGGAGC---AGGTTGCCTGGGAAACGGCCGCCTGGCAACAGGATCA--GAGCCCGGGGGGGTGAGGGGGATGTGTGTGTAAGAGTGTGTGTGTTGGTGAGTGCGCGCGCTGCCTGATCTGCTCCCATTCTT------CATTTCCTCACTAGATGGTGT-GAGAGCCGCTGGAGAG-------GACGTTATGAAGATTTAACTTTTTCCCTTTGATTCCCTCTTGACACTCATCCTTCAGC----------------------------CGCGCTTTAAAGTCCCACTTTCAAA-CCCTAATGGCTGTCATGTCATTTTGTTCTCCGGACTCTTACTCAAAGTGTCA-TTGGCATAATGGTCGGCTGCCGTTCGCCTCTTTTGATCATCCATGC--CGTGTGCCTGTGTCGAATAGAGCTATCACTG--GTGCCTGTTATCTCCA--GAACCCCCAGGTAG-AAATGGTAATGATACCACTTAACATCGCTGCACATATGGAGGG-AAAATGGAAATGCCAACAGCACCTCAACTATAAAGAAAATCAAATTGAAATATTAATCCG-CTGATTAATATAACATTATGAGAGCCCATTCTCTTTGTTGTTTAACAACAAAGGGTTGCAAAATAAGCAACTGCCTAAGAGGTAAGGGGTTTAAAAGAGTCCCACTGAGGTGCTAAAA--TCCCTTTCAAACATCATTACCGCGCATAATGTATTCACTTCCACAGTGCTGAGATTTTGATATTGATGTTTACTCATTTATTTTTTAATTAATGTTCTTTGTTAATGAATTCTTTGATGAGAGGCATTTTGTAAATCATTATCCTGAGAAAGATAG--CAGCTAAA-GAGCTTATTCCCCCAAATCTCTTTATCCTCCCCAGACCTGTGAGATGTTGACAGAAAGTCAGTTAACTCTAGCCAGTGGCAGCTGCCT--GGGTTTTGCATAATTAATTATTTATACCACG---CCAGACACAGTAATTACCATCCAGATGAATATGATATTCTAATCAGGCA-CGCTTTAATTTTAATTGCCCTCCAGCATC-TAACTGTCAGCATTGGCCTGGCTTGATAAAGTGGGGGACTCGTGAAACTCTATTAGACATCTGCTTTAAAAACCATTGCCT-GCGCTTATTTTTTGCCTCACTAATCCGCATGCCCTCTTGCTGGTTCCTG-TCCTAACAGGGGGTGTCATTTGATCAAGTCAATAATCTGCTGATTGAGCCTGCTCGAATTGAGGAGGAAGAGGTCTGTAC----CTACTCTTTCCATC--CAGCTCCGTCTCTCT----CTCTCCCACTTTCTCTCATGTTTGCCTTCCCATTCAACTATATATACACACACATATATGTATTTTTGCGTCTGGGAGAATCAGCCGGGTCGCATTGTTCCCGAATCATTGTAATATCTATTTAGAGTGGCAACAGCAG----TGGCTGCCGATGCT-CGGCATTCAGCGAGCATAAA-CCAGCCTTAAGACTTAGAAAAGCTGAAA-GAGCTTATCCCTATATTCTTAAACTCTCTTCTTTTATGTGGGTCTTAGGCATTAAGGATAGGATTGTGAATAGCAATTGTTCGACTGCTGC--------AGTGA----GGGAGCGAGTGTGT-----------------------------------TTCTT--CGCGGTGAAACTCAATCAAGAAAGGTCATGTCGGCGGGAAAAGAACAGATTAAATTAGCATTGAATTAGACATGGAAAGTGAGCTCTGTCAAAACCATCACAGTGCTCAGCACAATTAGAATATGTTAATTATGCATTTCATTAAGGG-CCCAGGCGCTCTTTTGAATGTGAGATGAAATGTCACTGGTGTAGGCAGCCGAAAAATGGAAGATTGCCAGGCACAACTTTCTTTGTGCAACGTGTGACACCTTCATTAACATCAGGGATTGCTGCTCTGATTAGACTTTT-TGTATTAGTGG-AAGCCTTTAGGCCTT-----CAAAACCC---------------GTGTTTGATGTGTCAGTCCTGAAGGAACCACTTATAGCAATTAGGATATCCTTGAACAAGCGTTTGCGAAACATTGGCTGGTTTTTGGCATTTGCCTCCCGTCCCTGCCTACTAACTAGCAGGGTTTGATCTGCGATAATTACCCTCCCACCAGCCTCTCCG-CACTGACAGTTCCCTCCCTGGAGAGCCCCTCGCGCCGTGGCTACTCACTGATTGCATCAAAGTGTCAGAAATTGCAACATCAAAAATAATAA-CTGATATTCCGCCGGCTTCGCC-TCGCTTTGAATATTTCCTTTAAAATGCTCTCTAATTTGTGTCTCTCGCCCCTGGAGAAAAGAATGTT-CCCCTGC-AGAAAATTGGTTTAATTAATAGCACATTTTACATAATGATTACAGTGTAATTGCGCCGACTAGCAGAGTGTCATTAAATATATCCTTGCTCCTTTACAACACCCTCTGGCAAAAAATAATGAGTTACATTGGAAATCACTATGCAACAGGTTCATAAATAACATTTAAG-CCCATACAAGGCAAGTACTTATAAATAATAAATATTTGCCTTTTGTAATTGAAG--AAAAAATGACTGCCTCTTCATCTTCCT--TTGACATCAGATTCAAAAGG-------------------------CGTGTACATACTGTCAAATGT-GGAACAATGAATTCCAACCCAACAAA--TGTACAT-AAATGT-------TGCTCAAAAGAC-AAGGTCCATCTCGGCTAGGGGACAA----ACGATAGTG--TTTTTATAAA--------TAGAAATAT-ATATTAGGTTTGAA-AACCGTTGGACTGTTACATGCACTTTCTTGGAAAGTTGG-AAAATCTTTA-AGGGTCCAGTTTCTCTACAGTTTAATACCT-ACTAACAACTACAATACTGTAATTCTTTATTC-TAATAATCAAATACATCTGTTTTCCAAAAG-AAATTGTGT-GTGTCTTTTATCACAATTTCGAGCAGACGAAAGAAA--CTCACAAGATATCAAAACAAAAATCTATATATAATA-CGAGAGCAATTACTGCTCGGAGTAAG-CGGCG--------------------TCCCC-----------TCT-CCTCATCTGGCGGGGTCCTTACACAGTGATGGATGTAAACCTATAAAGCATCTAAACTGGACCTTTTAACAAACCATGAGAAATACTATCATTTCTTTAATAGAACCTGCTGACCGTGTCATTCCGCCGTGCCATTCGTCA-TTTTCCTGGCGAAATAATCAATAACTATAACGCTTTGAAATAAATAATATG--------AAGTCAGGAGCGAAATTGCAAACCTAAGGTT-TCTGATTCAACCTGTTATTATTTTTGACACAAGTCATTTACAATAGCTCCGAAGGTGGCAATGGAAAATGTGATATTGAT-TGTGTGCCCCGCAGGCTTT--TCACGCCGTGTCTCT----ACCATATTTGCTCAGACTAACTATGATGAAAGGCAATGAAGACAAGGG-CTTCTCATGTA-GGTATCAATATAAATATTACTGGAAGGTCAATTAATATGTAAATTAACTCCTCCATTTAATTAGCTATTTAACTATTTTCTGAGGCATGGACATATTAAATCATGCTTAAAGA-CCCCTCTAACTAGCCTCTTGACAATAGTGCTAGGGAGTCACAGGATCATAAAGCACCGGCTTGACCTATAAAGAGCCCCGAGTCTGCTAATTCCATCTCGGGCTAATTTTATTACTTGCATAAAATAACCATAGTGCTGCTTTGTGGCTGTAAAGAGGATATGGGTGATAAAAC--TAGCT--GGGGGAAGCATCTGAAATT---CTCCCCTTTACTAGTGT-CCTCATTTATTATTCTATTATTCTTTGCCAGGTACCAAGCCCGTGTGAAAGACAAATGACCTTATTATATTAAATAATTTGTGAGGATATTAACAGTTAATCACACATAAACATCATTTAAAAGGTATTGATTTT---GCAGA-ACTCTCAACAGCTTGTTAAATTTACGCCCAATAACAAGATGAT------------------------------------------------------------------------------------------------------------------------------------------------------------------------------------------GCTCCAATTCTCCAGTGGAATTTTCCATTATAATTTAATACAAAGTAACAGAGTAATTGGTGTCACGTGTAATTACGGTTACCCAAGTGTACTTTCAGGCATGCAAATGATGTGCTATACGTTGGTTATCCTATGCAAATGCAGCCTGCAC-----GGAGATAAAATGTCACTTAGGATAATGTGCTTGCCCTTAAGGTATGCA-CTAGGTGAATTATATGCCCTGATTTATAAGC-TGGAAATTAAAGACTCACTCATTTTCTAATTTAATTCCATCTCCAATGGAAAAATGTTCACTCTGAGCTAAATTGGCGAATAATGTTGCTAATTCAAATGCAGATGAAATTTCAATTCGGCCCG-CCGTTTGGGGAGCTTGATTGACGAGTCCCCGGTGGATCGTTGG-------------CTGCATGTGCCAATTTCCCCGCCAGTTGTCGTAATAAAGGAGGCGATGGAGAGACTCGCTCTT--CCTAACTTTGTTTTCT-CTGACGTAGATTAGATCTGCCACCCCATTACAGATTCATTTTCCTAATTTTTCATGTCTGCTCGGCG-GCCCATCTGCGGCAGCCTGATAATTGTG-GGGACCAGCCCTGGTGATTAACATCAGCAGAATTAATTACGGCCGCCATTAAGGCTGCAGGTTGCA-CACGGTGATCAAGAGAAATTAACTTTCTCCCAGGCCTCTACATCATCTCACCTTCAGC------------------------TCTCATGAATGATGTATGTGCGTCTTGTTATCAGCAGCGATTTCTATAGACCCCGACGCATTCACCAAGACATTTGTGGCGTAATTGTTAATTTTAATGCCATAATGGCTTCAGATGGGAGCCCTGATTAGACATTTATTGCACAATTAAATGAAACATACTCAAAAATCACAAAAGGCTTCCGTAATTATTTCAGGCCATTAAT-AAAATGGGCATTAAATTATATTGGACACAAAAGAGAAGTGAAATAGATTTCCATTAGAGCAAAGG-AGCCAGAGAGTGGGTAATAGATCCTGGCTGAATTCACTCAGAAATTAATTATTGCCCGTCCTATTT---------------------------------
Tactostoma_macropus CACAATGGGACGCGTGATCAGGGGACAGCGAAAAGGTGCGGGCTCCGTGTTCAAAGCCCATGTGAAGCACAGAAAAGGTGCTGCTAAACTCCGCCACATTGACTTCGCCGAACGTCATGGCTACATCA-----------------GAGATGAACGCCTCATAAGTGGAGCTTTTGC---TTTTTATTGATCTCT--TTGTTCCCCATAGCTGGAAGGGCACAATATTTTCTCCAACCTGACTTCCAGCGAGTACGAGCAGGTGCTGGAGATCATTCGCAAGGCCATCATCGCCACCGACCTGGCGCTCTATTTCG------------------------------------------------------------------------ATTAAATGCAC-TTACTCTTAATTTCATCCACCAGTGGTTTTAGAGAGAATAATGTGGAGTTACCTCTATGGCTCTGACGTTATAAATCACTTCTCCCGACCGGATCGGCCAGCA--GTATCGATTGATCCTGATATATCACAGAAATTTACTGTCACTTCTGTTTTCAATTAAAGATACAATCAGTCAGATAATGACTTAATTGGATTTTACAGAAGATTGAGTTTTATTGCCGTTTGCTTTACGAGTTTAGTTAAGGAAGGCCATTGAATCA-GGGTTGT----------------------------------------------------------CCGACT--AGAACTGTGATGTACAGACGA-TGTATTATTGAAATCTGAA-GCAAGTAATGCAATGATATTAGGAT--ACAG-TTTTTGTATTTTTATTCTTGTATAAGGTTATTTGATGGCTTTTG-TTAGCCTCTAGTTCATTCTGTGTTATTTAAATTCTAATATATG---AATCATATTTGGATTGAAGTCATGTTCAGGGGCCATGT--TGTGTATGTATTGAG-ATGTAAAGCCTTTGAATGTGAATAATTATTGTAAACTATAATATTTTACAGC----TTTTTTCTTACTATATCATATACATTTTCTATTTGCTCAGTGATTTAATCATATTTCTGATAATTTAATGAATCTGTTCATT--CTCTCTC-TGATTATTTGTGCGCTAGGTCAG----TAGTTGTTGAATGATGAATTTTCCACGT-AATGCTTGGTAGTCCAGTAATT-AAAGCATGTAGGG----------------------------------------------------------------------------------------------------------------------------------------------------------------------------------------------------------------------------------------------------------------------------------------------------------CAAGTGTGGGGGAATGAAATGCATCGATTGTTTGTGATTATTAACTAGACTGAGATGAGCCCTCTCCTGATTATGCAGATTACCGAAGCTCCGC-GCTCCAGCATGTTGTACAGATGCACGGGAGCAGCTGCTCCTACAGATGGCGGC-TACACGGATCCGCCATTACAC-CTCCATTGTCTCTTCACTTCAATTGTTT--GGGGGAC------------------------------------------------------------------------------------------------------------------GTCCCGGTAATGGCCT--CCTCCTGATTGCTCTGATACAGGTTAGGAATATTGGCTTTAATGATGTGTAAAATGAGCAAGCGGCGCCCGTGACATTTACAGATGGCTCCGCCCCGGCCTGTTCTTC--------------------------TGAT-ACCGGGGCCAGACTTG--------------------TGAGCTTATACACTGTGCCAGATTCTGTT------AAATAACCGGGAG--ATGTTGGTGCCAATTCATT-GGTAATTGTCCCTTCTGGCACAAT-CTGTTG----AAAGTCGTGGAGCAG---GCTAAGCTCAAGATCACTGCACGTGTTAATCTTCTTATA-CTTAAGGTATCAGGTTTT-CTTTTGATGTCGCTAAACATGTTGACTCCTATC-TTGGCGGAGAAGGCAAT-CCAGACA-----TAGCTGTGAGCAAGAAGCCTTGCCGCTGTCTCTTTAAATGCCAATAAATT-CCCATCATTACAGGATCTGGCAGTTTTCCTCGCT--GTCTGCTGCCTG--------------GTTTTTATCTCCCTCTGTCT-CAGACT-GAGAGCGTGTAGATCTGGCCCAGTTAGATTGTCATACTTAACAAACATTAATGATTAATTTCCTCC-ACTGAGTCAAAT-----GGGGCTAAGGGGATGTCTCGATTCATCTTATCACACC---------ACAAATTAGCATTTCT--CATATTCT-------CTTCACCAAC--TGTGCATTAACATTCCACATTTACCATTCAGGGCACTGTAGTAGTCCTGGTGAGGGGTGTGCGTCAAACTGTGCCGTCGCAAGTCACAGTTGCGCCGAAACACCTTTCCGCAGCGGTCACAGCTGTAGGGCTTGATGTCTGTATGGGTGAGAAGGTGAGTTTTCAGGTTACTTCTTTGATTAAAGGTTCTTCCGCATGTGGGGCATTTGTGAGGAGATTCCTGTTTAGATTTAAAGCAAGCAAAG--GATTATTCCCTTTAATT---------------------------------------------------------------TCCCCAGTCCCCGGCATACG--GCGTTCGCACAATAGCCTCCAAACCCCTCTTTAACACTTATTTGAGATGACAGGAAAAATTAAACCGTTTGTGCTTTCAATGGAAAAGCAATCATTGGTACATTATACTCTGCTTG-CCCTATCATGCTAATGCCG-GGTAAAAATGTCACCAAATGTATTTAAAGGGCTGATGGAGTGTTGCCGTTTGATTCCTGCA-GCCGGGCTGATTAAT-------------------------AAAAACCTTCAATTTGTATGTAAATGCAACCTGGGG-CCCATATCATCCACACACCTGCACCTGGAGA-----AAAATAATAAACTC-----CAGTTTAATGCGGCAATTATGAGGGTTTAT------------------------------------------------------------------------------------AGCCTAAGAAAA----ACCTACAACACTTTCTA---TACGCCG--AAAGAAAAGAGTTAATTAGAAATACTAATTCT-CCCAGATTGTTGTTAAT--GGGAACTGTAGAGTA---AGCAACACATATTTTGTGCCCATAAGTAATTCTCAGGTATCTTTGATCTGCGGCCCACAGCGGATGCCGTGGCGCGCGGCTGTCT-GGCTTCTGGGACGCTGCCAGCACCAGACATCTGGCTACTTTGTTGTCATTGGCTGATGG---GCTCCCGGGAGGCCACTCTGGTGACACCAGGCAGAGAG--------TGTCCTGGC-AGGA--AAAATCATCAGCACATTTGGAGTGGATTAGAGTTCCAAAGTGGTCCT-----------------------T-CCCGAATCGCAATTTTTCATATTTCCCTGTATGCATAAGAAGATGAAAAATCATCCCATCATTTGTATTGTCTGACTGAGGTTATACACAAATATTAGTT--TATCCGCTCAACCTAAGATTGCCTCGCTAAGCAAGACGGATCGGT-GCTGG---CGAGGGGTAATA----TTCCCTGTGAACATATCCCG-TCCATC---TTTTATGTGCCG-CAATTCCGCGG---------------------GCTTCCAGGTG-----------------------------------------------------------------CCGGCTCCGCTG-------------------GAAGACAGGCTCGATAAAAACCCAAACGCCC-----------GGC-GGCTGATCTGGTTTGTGAAGTGTGTT-AATAATCAAATGATCAACAAATAACAGATGTATTAGTTCATGCAGCTTGAAATGTCAAGGAGGCTAAAAGCGGAAATCTAATACTGAAAG-CCCCTGTTGTATTGTATTATATTTCACGAGCGACCCTCCGGTCCAAATTATATACGTA-GGGGCCTCCCACGGTGAGTAATCTTCTGTGATGGGCCAGATCCAGTGTGCACTGAAGCCTTTCGCATATATATAGAAT-TTCTGAATATCTAAACCATTATTTAGCATCCAAATCAGTTCTGCTTGTCTGACTGATGGACAATTTCAGCGTGACCCCGG-CCTCTTTGCATGTGACCTATACTGTCGAG--ATTCTTGCATATTGTTTGGATG-TTC-ACATTGACATCTCTCCC-------------------TATTCTCCGTCCCAT-CCCTTTTAACATGCTC------------------------------------TAATGGAGATGTATCTGGAAGAGGTCCTGAA---GCATATGGATGCCATTTGTTAG--CTGCAGTG--AGAACGTATAGGTCAGTC-TGCCC-TTTGGTAT---CTCTCTAT-CCATCTGTTTTCACATTACTTGC-AAATTATAGTGTCCTCCAGACCCAAATGAACATAAATCA--GGCCGGC--GAACATGCA-GAAGTTTTCCCATCTGTCAT-AAAACAATGATTTAAAGTCT-GGGTTGTCAAAATACGGCGCTGTGAATTC--GCCCTGCGCCCC-AGCAGTAGGCGCACAAAGCGTCGTCTCATCGGGGTAATTTATGGCCTCTGAGGGAGCTGAGGGTGATTAGGGCGCAGGCCACCAACAG------------C--TGGCTGTCATGTCAGGAG-GAATGCAGGCGCAGGG--------------AGC---------------------GATTC------------------------CTGCTCTAATATCAGAGT-GG-------GCTGCAGCATT----GGGGATAACCAAGTTGAGCTGTCTTAGCTCAAATGATTCAATTAGGCCAGCTGTCCCTATTTGTCATGGCTCAACTGGCTTGTAGATTACCTTTCC-AGCGTGCAAACGGCCTTCTG-------CACTGAACTTACCAGCTCAACAGCTCCAGAAAAAAAGCCTAGCTTTCATATGAACCTCTATTTTGT-CCCTAGAATATGGAATGATCGGAGAGAATACTGTAAAAAGTCAGCGACCAAGATCAGTTCTTGACACAAAGTCCCTTCAGGAGCAAGCTGAGTCTGCTAGATTTATGGCACAAACTGGTA--ATACAA-TAGTTATGTTTCCTTC---CTTTATTTTGT----------TAACTAA----ACTTAA-TTTCA---TCTAAGTCAC-TTG----------------------------------------------TTTGTTTCATAATAAAGTTTATTCTATATTACAAATAGTA-TTTTGTTCTTGACTGCAAAATAGGAATGCAT--TATATTTACATACACAGGTATACAATTAATTATAACAAAGTTAGAGAAGCTGGCCTT--------------CATCCCCCATGTTT----------------------ATCTCACCATAGGATACTCTT----ATCTC--------------------------------TCATCATCAAATATGGTAATAGTAAAAG-TCTTTTCTAATG-------TG-TTCTGTAA------------CACCTGCT------------------------------------------------------------------------------------------------------------------------CTAC----AAGCCTGGACTCCGCCTCAAAGCACA---CCAAATGGATCTATCGCCTCCCC------------------------------TCTTCCTGGCCTCCAGATCATGATACTCAGCTGACGCCATCAT------CATCTTT-AATGATCCCTCCTCCATCTATGGCGAACTACAGCCATGCAGGGGACC---ACAACATCTTGCAGAATGCCTCTCCTCTCGCCACCTTCCTCAAACTGACCTCACTTGGATTTATCATTGGCGTCGGAGTGGTCGGCAATCTCCTGATTTCCATCCTGCTGGTCAAAGACAAGAGCCTGC-------------------------------------------------------------------------------------------------------------------------------------------------------AGGCCGCATTAAATTTTAACTCTGGTTACCAAGT-GCGGCCATT-CAAACTTTTATCTCAAACCTTCTTTATCTTCTTTTCATT-AAGTTCTCAAG-CACTAATAGCTTCTGAGCTCCCC----GGGT-AGGATGATGTTCTGAATAATGAACGCTCATTATTTCTCTACAGAATGCTTGTTAATTCAAATGATGA----------------------------------------------------------------------------------------------CTGCCGGCAACAGGACGCTCTTGTACATTAAATAAGAA-----------CTGTCACCCAGGGCAAC-TTGCAGCGATGA----AGCATTTATTCTGCCTCACATTTCC-TGGCACTTAGAATTATTTCCTTCATGCCTGATAACCAAATTACAATATGGCA---GGTCTCCCTGGAGCCAC-AGGATTGTTAGTGCCAGCTCACAACATACTTTCAACTGATGTGGCATTTCATGTACAGCTGCCAATCAAAGCCCA---------GGGAAGGCAA--------AGATGTAAATGAGGGCGGGCC-CGACGGTGTT-CAATTAC----------------------GTGAAAGGATATGGCAACATTATGGCATCTGAAGTCAATGTGTATTACAAAGTCAATCTAGATGGAGATCTGCCCATCCTTCTAATTAGAC-GGGGTGACTGGAGATTGATTTTTAATTGCAAAAGTAATTACATGGAG-CAGATAGCCAGTGACATTTGATTATCTAGGTGATTGATTAAAGGGCTGCGCCG-----GTGAGGGGGACCGTCAGCCCGCTGAATC-CAGACAAAAGGGAAAATTAAAAAAAAAGTTGTCCCGT------------------------------------------------AAAAAATGAAATGC-TTTCAGCAATGAAGGGTTCATATTTCAAGCTTATAGCTGCTAAAA--GGCTGTACTCAGAAAATCAATTTTATGAAAGTCCGTTCAGCACTAAAGGG-AGTTCCATGCAACTAAGCAA-TTTTGAAATGATGTCCGT-----------GGGCCCTGATTCATGGACGGTTACAGGACTTTGCTCTCCTTG---CCTGAGACATTATC--------CTCCAAG-CCCAGGTC-AAGGGTCGACC-------CCTGGTTTAAATCAAC-CTCTGTTTAGC------ATAACTCGATTCTTAAAGGGCTGCTGGC-AAC-AACCC---------------------------------------------------------------------------------------------------T-----CCCCCCCTATC-TTTTATCACCT-CCATTGTCGAGCTATCTATTTAATTGAAAGAAGTTAATTGAATGAAAATGATCAACTAAGCTTGTATTAATATTGCTAATGGAG-CTT-TCTTCTTGG-------CCATGTTTGGAGACG-------GATGTCACGGC--------GGAGTTTGGG--AAAGGCCCATTAAGGCTTGCACTTAACCCGAT-GGGCTAATTAAGGAATGCTTATTCATTCC-CCCAGTCAGGG--------------------------------------------------------ATTCCGTTAAAGCAATGACCAGGTAGTGT-------------------------------------------------------TGAATGAATGGGAG-ATGTTCAGCACCATTACTGCCTGGCA-----CATCAGTGAG----GCATTATTACATTATCACTGCTCTTTAGTAGGAGATTGGCTGTGTGACCGGGTTCTGAATACACTCATCC----TGCTCTCCACAGCGTCAATTGCAGATTGGCTCATTGACTTCAATGATAAAATGTAAAAATTGCCAGT--AAAGGGAACATAGAGCCAGGGT-ACTCCTTAGCTGTTTGTCAAC-GGCAGA----TGTGAGCCAGTC-----GCCGCCGAGCATGTTAAAGAGACGT-------------------------GTTTCATCTCTGGG-----------------------------AAGGCAATGTCGTTAATGCCT-CCATATTCATGAAACACAGACTTGTAATTTGATAAA-GGGAAG----TTTGTGTTCTCAACTTCATTCAGACG----GCATTGTGA-AGCAGTATTAAAGTGGGCATCTGTGTTCTCCC---------GCCATTAATCTCTTCAAGCACATTCCAGCTGCTATGATGTGCAAGAGGGAGATAAGTCTTAAACAGTCTAA-AGCT-AAGCAAACCAGACAACTCTATTATTGGCTTCATAATTGCTTAATTAAACTTTTGTCACTAATCATTATGA---GGTCGATAGAGCTGTTATACAGGC---TTCTGTTGGGCAA-------------------------AAATCAATAAACTGT---TGGAGTGTCGTCTCATCGC---AAACTCTTGTGCACCCTCTGGTGCTTGCTAGTCTCCCAAACTTCTT----TGTGTAG------------------------CCTGC-TTTGCAGAT--TGTCTTCCTTGTCTG------------TGTGGTTGCTCATTATTCAGAGACA------GACGGAGCTCAGGTCATCTGCAGCTGCAGCA------AAGGAGAAGCACGAAAGATGGCGATCATCCATTA---CTAGACCGGGCACACGCATGAA--ATACTGGAGTGTGTGTGTTCTCTCCAGCACCGTCCCTTGATTACGGTTCCTTTGCAGAAAGATGCAGCACCTGGCTAGAGCTGCTTAGGCTGAAAGCTCAGACCATAAGACGAGGATCAGTTCACACAAGTAGGAGGACACTGTCGCTAGCACACTCCGGTG-------ATCACTCACTCACACACA-------------------------CACA----------------------CACACACACACACACACACA----------CACACACAC-CCCTCCCTGCATGCCGCTGGGGGGCGGAGCGAGT-CTGTGTTTTCTG-CTGAGATGACTCTTGGT--TCTCTCTTGTCTTTAGATACCAGCCTGTTGATATCATTCAACCAACCAATCATGTATTGCCAGCCTCATTCGGGGATTCTGATTGGCACATTGTCACAGGCAACTCTCTTACCACCACCAATGAGTCCTCACGTAGAAAACCCTCACAGCATGAGCTGGAGAAACAGAGAATGCCAGGTGACTATTCTTTCTCTTC--TCTT------CGTGTTGTGAAGACTGACTGGGCGCCC--GTGCCAAGGCATTGTTTGAGGGAGGGCCTGATCAAAAAAAAATGTTGCCCGCC--AACCGCGGGGCTTTCTGTAAATTCAATAAGG-CCACCTTAAAGATTTTCCTAATTAATGGATGACATC-TTTGGCTGGAGGAGAGGCGAGGCATTCTGCTCCAGCTCT-----------CTCTTTGTTACCTT--CCTAATTAACTTTGCTAGGTCA-CCCAGGTCCCAGCAGCCTGCTCGTGAAGGG-TCCCCCATTG----------------------------------------------------------------------------------------------------------------------------------------------------------------------------CT-----------------TTTTTTCCTCTCGATTT-AAGTGAAATAATGTATG---GAAGCAATCTAG-CGACAGACATTTTG--GAAAATCTATTTGAAATCATTTCAGCTCAAGCCATGGCAGTTTGTCTTCTAAGGGG-AGAGGAGCAAAGGATAATTGTCTGCAGTCTAGTAAAACACAGTATAACTGCCATCACACTTGAGTGAGCTTATAGCC-AGCTAGTCCCAGGGCCTCTAGAAGATAGAGCAGTTAACGTTCCCTTTTATTTTAGAGGATATGTCACTTGTATCACAGATTTATACCATGATACAGCAATTTTG-TCCAAACAGATGGATAATGGTGTCACCAGGAA------------AGAGTCTGTT----------TTTATTGAG-TTTAGCTCGTGTTGTTTTGATGGTGG---CCTGGCATTCA--GCGGCTCTTCTAGCTCTTTCTCTC----TTAATCTCCCTAATCTTGCTAGT----------------------------------------------------------------CCTGCCTTGCCTGGTCGCGT--------CTCCTCTCTATTT---GGTTCCTGG-CCCCATATGC-CACCTTCCTATTTCCTGTCTGAAGACAGCAGGGAGCAGTTCTATTATCACCTTCA-CAGAGCTGTCTCTGAATGTGAGAGGCAATTCCATTTCACTCT-GCCA----------------------------------------------------------------------------------------------------------------------------ACCCTTC--CGAGGCCTCCTCTGATTGCTTTGAACTGTCA-AAAAATGGCAGAATC-AAA--TGGAAAGCGCTCAATGTAACGGGTAGTGATTTGTTCAAG--AAGAGATCGCTGGAGCAATTGACATCGCTCTTGAGACAATAATTGGGTTATCAAAGAGAAAACAGTTCAAGTACC-ACAGGGGTGAAAGCG--TATTTGCATTGGATT----TTCATACACCAC------------------------ATATAGTGCACACCTTCATTTCAAACTCT-CC--------------------------------------------------------------------------AAGGCTCCCCTGAA-GTTGGAGATGCACGCAC-----------GAGGG--TTCTCTGCTTGGGTGGTCCCTCTACTTTACTGAGCTGTTGCTAAGCAGCTAATAATAGTCGTGTTTGCTGAGTAA--TTTTTGCCCTTCTGGAACCAATCAGATGCGAGAAAATCCGGCTATCTGACAG--CCCTGGAGGCGGGATCTCGGTTCTTTTTT------------------GCGCTGACCCCTCCTCCTCCTG---CCTCCAAATGGAGAGTG-GTCTTTTTT--CTCATCTATTGAATCTCAGAGTTC--GCGCAGAGT-AATGAGTGA---AA----ATGCTTAATTCAAATGGTGAGAGTGTCGGTTAGG------AAACGCATTAGG---------GGCTGCAGG-AGAAGCGT----AGAACATATTAATTGACAGACAGGAACTGCTGTCTCGGAGGTTGATACAAGTAATTTATTACTTCAGAAACGAATGCCACCTCCAGAATGTGCTTCATTAATTTTGAATTTAGTTTTAATTTCAAGCTGTTGCCCCTTGAGAAGAATAAG-----------------------TTAAACTGCTCCATCAC----GAGCCACTGGGAAC---AGGTTGCCCGGGAAACGGCCGCATGGCAACAGGATCA--GAGCCTGGGGGT--------------------------TGTCTGCT----------------GCTA---CAGCTCCCATTTTA-CATCACATTGCCTCACTAGATGGTGT------------------GTGTGATACATTATGAAGATTTCACTTTCAGCCTTTGATTCCCATCTGACAGTCATCCTTCAGC----------------------------CCGCCTTTAAAGTCCCACTTCCTG---CCTAATGGCTGTCATGTCGCGCTGCGCTCCGGACTCTGACTCAAAGTGTCA-TTGGTATAATGGTCGGCAGCCGTTGGCCTCTTTTGATCATCCATGC--CGTGTGC----------TAGAGCTATCACTG--GCGCCTGCTATCCCCCC-GACCCCCCAGGTAGAAAATGGTAATGAAACCACTTAACATCGCTGCACATATGGAAGG-AAAATGGAAATGCCAACAGCACCTCAACTATAAAGCAAATCAAATTGAAATATTAATCTG-CTGATTAATATAACATTACGAAAGCCCATTCTCTTTGTTGTTAAACAACAAAGGGTTGCAAAATAAGCAAGTGCCTAAGAGGTAAGGGCTTTAA-AGAGTCCCACTGAGGTGCGAAAG--CCCCTTTCAACCGTCATTACTCTGCATAATGGATTCGCT---------------------------------------------------------------------------------------------------------------AGATAG--CAGCTAAA-CAGCTTATT-CCCCAAATCTCTTTATCCGTTCTAGAACTGTGAGATGTTGACAGAAAGTCAGTTAACTCTAGCCAGTGGCAGCTGCAT--GGGTTTTGCATAATTAATTATTTATACCAAG---CCAGACACAGTAATTACCATCCAGATGAATATGATATTCTAATCAGGCA-CGCTTTAATTTTAATTGCCCTCCAGCATC-TCGCTGTCAGCTCTGGCCAGGCCTGATAAAGTGGAG-GCTCTCTAAACACCATTAGACATCTGCTCCAGGAT-CGA-GCCT-CCACGTTATTTTGGCCTCACTAATCCGCATG-CCTCTCGCTGGTTCCTG-TCCTAACAGGGGGTGTCATTTGATCAAGTCAATAATCTGCTGATTGAGCCTGCTCGAATTGAGGAGGAAGAGGTCTGTAC----CTATTCTCTTTC------------------------CCATCCGCTCCCTCCCATGTTTGCC-TCCTATTCA-----TTATATATACACATATATGTATTTTTGTGTCTGAGGGAATCAGTCGGAA-GCATTGTTCCCAAATCATTGTAATATCTATTTAGAGTGGCAACAGCAC----TGGCTGCCGATGCG-CAGTATTCATGGATCATAAA-CCAGTCTTAAGACCTAGAAAAGCTGAAA-GGGCTTATCCCTATATTCTTAAACTCCTCTCTTTTATGTTGGTCTTAGGCATTAAGGATAGGATTGTGAATAGCAATTGTTCAACCGCTGC--------AGTGA----GTGAGCGAGTGTGGATATGTGGGTGAGGG-------------------------------------------CAAGAAAGGTCATGTCGGCAGGAAAAGAACAGATTAAATTAGCATTGAATTAGACATGGAAAGTGAGCTCTGTCAAAACCATCACTGTGCTCAGCACAATTAGAATATGTTAATTATGCATTTCATTAAGGGGCCTGGGCGCTC-TTTGAATGTGAGATGAAATGTCACTGGTGTAGGCAGCCGAAAAATGGAAGATTGCCAGGCACAACTTTCTTTGTGCGATGTGTGACACCTTCATTAACAGCAGGGATTGCTAGTCTGATTAGACTTTT-TGTATTAGTTT-AAGCCTCCAGGCTTT-----CAAATGCTATGGCTTTCAGGC-AACGTTTGAAGTGCCAGTCCTGAAGGAACCACTTATAGCAATTAGGATATCCTTGAACAAGCGTTTGCGAAACATTGGCTGGTTTTTGGCATTTGCCTCCCGTTCCTGCCTACTAACTAGGGAGGTTTGATCTC--------------------------------------------------------------------------------------------------------------------------------------------------------------------------------------------------TCCTGAAGAAAAGAATGTT-CCCCAGC--AGAAATTGGTTTAATTAATAGCACATTTTACATAATGATTACAGTGTAATTGCGCCGACTAGCAGAGTGTCATTAAATATATCCTTGCTCCTTTACAACACCCCCCGGCTAAAAATAATGAGTTACATTGAAAATCACTATGCAACAGGTTCATAAATAACATTTAAG-CCCATACAAGGCAAGTACTTATAAATAATAAATATTTGCCTTTTGTAATTGAAC--AAAAAATGACTGCCTTTTCATCCTCT---TTGACATCACGTGCAAACAAAGTAGGCCTATATGAGTTGAAGCG-TCTGTAAATAAGGTCAGATGT-GGAACTACAAATTCCATCACAACAAACATGTACAT-AT-----------AGCTTACAAGACAAAAGTCCATCTTGGCCAGAGGAGAA----ATGATAGTG--TTTTTATAAA--------TATAAATATTATATTAGGTTTGACAAACCTTCGGACTGTTACATGCACTTTCTTGGAAAGTTGG-AAGATCTTTA-TGGGTCCAGTTTCTCTACACTTTAATACCT-ACTAACAACTAAGATATTGTAATTCTTTACTC-TAATAATCAAATACATCAGTTTTCCAAAAG-AATCATTATG------------------------------------------------------------------------------------------------------------------------------------------CATGTTTCTCATCACAT----AGGTCATTAGACGATGATGGATGTAAACCTATAAAGTATCTAAACTGGACCTTTTAACAAACCATGAGCAATACTATCATTTCTCTAATAGAACCTGCTGACCGTGTCATTTC-TGCTGCCATTTGTCA-TTTTCCTTGTGAAATAATCAATATCT-GGGCGCTTTGAAATAAATAATATA-------AAAGTCAGGAGTGAAATTGCAAACCCAAGGTT-TCTGATACTACCTGTTATTATTTCTGACACAAGCCATTTACAATAGCTATGAAGGTGGCAATGGAAAATGTGATATTGAT-TGTATGCTCTGAAGGCTTT--GCGACTCTGACTTCC-AAG--------------------------------------------------------------------------------------------------------------------------------------------CCAAGGCATGGACATATTAAATCATGCTTAAAGA-CCCCTCTAACTAGCCTCCTGACAATAGTGCTAGGGAGTCACAGGCTCATAAACTACCGGCTTGACCTATAAAGAGCCCCGAGTCTGCTAATTCCATCTCAGGCTAATTTTATGACTTGCATAAAATAACCATAGTGCAGCTTTGTGGCTGTAAAGAGGATATGGGTAATAAAAC--GAAGC--CAGGAAAGCATCAG-AAAT---CTCCTCTTCACTAGTGT-CCTCATTTATTATTCTATTATTCTTTGCAGGGTACCAGGCTCACGT-------------------------------------------------------------------------------------------------------------------------------------------------------AAGTCATAGTTCCTGA-------------TTTTTCCCCC---------------ACAAATTA-GTTTTCAACTTGTTTTTGTCTCTATGCATGCATTAAAAA---ATCTGCTGAAATTTATTATTCGTCTGAGATGTGATTAATATGCAAAATTATGTAAATTAAGATGCAATTAGTCCCCAATTCTCTTGTGGAATTTTCCATTATAATTTAATACAAAGTAACAGAGTAATTGGTGTCACGTGTAATTACGGTTACTCAAGTGTACTTTCAGGCATGCAAATGATTTGCTATATGTTGGTTATCTGATGCAAATACACCATGTGG----------------------------------------------------------GTGAATTATATTCCCTGATTTATAATC-TGGAAATTAAAGACTCACTCATTTTCTAATTTAATTCCATCTTCAATGGAACAATGTTCACTCTGAGCCAAATTGGCGAATAATGTTACTAATTCAAATGCAGATGTAATTTCTATTCGGGG----TCGTGGTCGGTAGTGATGGACGAGTCCCCGATGGGTCATTGCCACTCCTATCT--CCTCGTCTCGCCAATTCCACCGCAGTTGTGATAATAACCTGAGC----------TCTGCTCCT-CCCTAACTTTGTTTTCT-CCGACGCAGATTAGATCTGCCACCCCATTACGGATTCATTTTCCTAATTTTTCATGTCGGCGCCACT-CCCCATCTGCGCGCGGCTGATAATTGTGGGGGACCAGCCCTGGTGATTAACATCAGCAGAATTAATTACGCCCGCCATTAAGGCTCCAGGTTGCG-CACAATGATCAAGAGAAATTAACTTTCTCCCAGGCCCCTAAATCATCTCACCTCCAGGCGGA-GTGACGGCGGTAGAGACAG---------------------------------------------------------------------------------------------------------------------------------------------------------------ACTCAAGAATCACAAAAGGCTTCCGTAATTATTTCAAGCCATTAAT-AAAATGGGCATTAAATTATATTGGACACAAAAGAGAAGTGAAATAGATTTCCATTAGAGCAATAG-AGGCAGAGA-GGGGTAATAGATCCTGCCTGAATTCACTCTGAAATTAATTGTTGCCCGGCCTATTTCCACACACAGCGGAATAAATGAATGAGAAAAGA
antennarius_striatus CACGATGGGACGTGTGATCAGGGGACAGAGGAAAGGTCCGGGCTCCGTGTTCAAAGCCCACGTCAAGCACCGGAAAGGAGCTGCTAAGCTCCGCCACATTGACTTCGCTGAACGTCACGGTTACATCAAGGGGATCGTCAAGGTGGAGCCGAACGCCTCATAAGTGGAGCTTTTGC--TTTTTTATTGATCTCT--TTGTTTCTCATAGCTGGAAGGGCACAATATTTTCTCCAACCTGAATTCCAGCGAGTATGAGCAGGTGTTGGAGATCATCCGAAAGGCCATCATCGCCACGGACCTCGCCCTTTACTTCAACAACCACCAGCAGCTGACGGAGCTGCTGTCCTCGCATGTGCTGGACTTGGACAACCACTCACACAGGTTTTATGAAACGCAC-TTACTCTTAATTTCATCCACCAGTGGTTTTAGAGAGAAGAATGTGGAGTTACCTATAAGACTTTGACATTATAAATCACCTCTTGAGACCAGATTGTACAGCA--GTATCGATTGATCCTGATATATCACAGAAATTTACTGTCACTTCTGTTTTCAATTAAAGATACAATCAGTCAGATAATGACTTAATTGGATTTTACAGAAGATTGAGTTTTATTGCTCCGTGGTTTACGAGTTTAGTTAAGGAAGGCCATTTTATCA-TGGTTGTCAGTCG--ATGGC-AGTCAGTTACATTGTGTCTGAAATA--CTCTACCTGGCTTGTAACTGACT--AGAACTGTGATGTACAGATGA-TGTATTATTAAAATCTGAA-GCAAGTAATGCAATGATATTAGGAT--ACAG-TTTTTGTATTTTTATTCTTGTATAAGGTTATTTGATGGCTATTGTTTAGCCTCTAGTTCATTCTGTGTTATTTAAATTCTAATATATG----ATCATATTTGGATTGAAGTCATGTTCAGGGGCCATGT--TGTGTATGTATTGAG-ATGTAAAGCCTTTGAATGTGAATAATTATTGTAAACTATAATATTTTACAGC----ATTTTTCTTACTATATC--ATACATTTTCTATTTGCTCAGTGATTTAATCATA-TTCTGATAATTTAATGAATCTGTTCATT--CTCTCTC-TGATTATTTGTGCGCTAGGTCAG----TAGATGTTGAATGATAAATTTTCCACTT-AATGCTTGATAGTCCAGTAATT-AAAGCATGTAGGGATTTAGGCATACAAATATCTTTGTCTTCTGGTGTGTAAATATTGTGCAAGCGGAAT--ATGAAAGTAGTGCAACTATAAGGTAC--AAAAACATAGGGA--AAAAAGATCAAGAGTGGGTCTCACATCAAGGA-GGACCCCGAGGATGTCTTTGTTGTCAACTTCAGAAGGGGGAAGAGAG-GAGCAGAG--GAGGAAACTGGTAGAAG-GGGGAAAGATGCC------AGAGAGA-GCTCAAAGGATTC-GGTCTGGGCAAGGTGATCGGTATTCCTCGGCACTCTGCCTTCTGGCTCAAAAGTGAGGGAATGAAGTGCATCGATTGCTTGTGATTATTAACTAGACTGAGATAAGCCCTCTCCTTATTATGCAGATTACTGAGGCTCCCC-ACTCCAGCATATTGTACAGATGCAAGGGAGCAGCTGCTCTTACAGATGGTGGG-TACACGGATCTATCATTATGC-CTCCATTGTCTC--CACTTCAATTGTTT--GGGGGACAACA---GAACTGAATCAAAAAAGAA--------------TCCAACTGCAATGAATTAAGAAAGAGAAACG-----AAAACCATCAACTAAATTTATACACCGGAGGCCAT-GTGTCGCAGTAATGGCCT--GCTCCTGATTGCTCTGATACAGGTTAGGAATATTGGCTTTAATGATGTGTAAAATGAGCAAGCAGTGCCTGTGACATTTACAGATGGCACCGCCTTGGCCTGTTCTTCCC-AACTGCTCGTTAATTCACAGGAATGAT-ACTGGGGCCAGACTTGAAAGGAAGTCTT-AAGGACAAGAGCTTATACACTGTGCCAGATTTTGTT------AAATAACTACGAG--CTGTTGGTGCCAATTAATC-AGTAATTGTCCCTTCTGGCACAGA-CTGTTG----AAAGTCCTGGAGAAG---CCTAAGCTCAAGATCACTGCAAGTGTTAATCTTCTTATA-CTTAAGGTATCAGGTTTT-CTTTTGATGTTGCTAAACATGTTGACTCCTATC-TCATTGCAGAAGGCAAT-CCAGACA-----TAGCTGCAAGC---ATGCCTTTCCACTGTCTCTTTAAATGCCAATAAATT-CCCATCATTACAGAATCTGGCAGTTTTCCTCCCT--GTCTGCAGCCTG-------------GGTCTTTATCTCACTCTGCCT-TAGTCT-CTGAGCATGTAGATCTGGCCCAGTTAGATTGTCATACTTAACAAACATTAATGATTAATTTCCTCC-ACTGAGTCAAAT-----GGGGCTAAAGGGATGACTCGATTCATCTTATCGCGCC---------ACAAATTAGCATTTCC-CCATATTCT-----TCCAGCATCAAC--TGTGCATTAAAATTCCACATTTACAATTCTGGGCACT-TAGTAGTCCTGATGTGGGCTGTGCGTCAAACTGTGCCGTCGCAAGTCACAGTTGCGCCGAAACACCTTTCCGCAGCGGCCACAGCTGTAGGGCTTGATGTCTGTATGGGTGAGAAGGTGAGTTTTCAGGTTACTTCTTTGATTAAAGGTTCTTCCGCATGTGGGGCATTTGTGGGGAGACTCCTGTTTAGATTTAAAGCAAGCAAAG--GATTATTCCCTTTAATTGGCGGATGCCACAATGATCTAAGCTCAGGC-ACTAATGGTTATTTAATATGGCCATCAGC-GGTCCCAAGTCCCCAGCATAAG--GCACTCACACAATAGCCTCCAAA-CCCTCTTTAACACTTATTTGAGATGACAGGAAAAATGAAACCGTTTGTGCTTTCAATGGAAAAGCAATCATTGGTACATTATACTCCGCTTG-CCCTATCATGCTAATGCCG-GGTAAAAATGTCACCAAATGTATTTAAAGGCTTGATGGAGTGTTGCCGTTTGATTCCTGCT-GCCTGCCTGATTAAT-------------------------AAAAACCTTCAATTTGTATGTAAATGCAACCTGGGG-CTCATATCATCTGCACACCTGCACCTGGAGA-----AAAATAATAAACTC-----AAGTTTAATGTGGCAATTATGAGAGTTTATATCCGACTTCCTG-TTGTCGACTTGCAGTTGCCACG------------------------------GAAAAAAATTGCTGCTGCAGCCCTAGACGT-----CCTACAGCACTTTG-----TACGCCG--AAAGAAAAGAGTTAATTAGAAATACAAATTCT-CCCAGATTGTTATTAAT--GGGAACTGTAGAGTA---AGCAACACATATTTTGTGCCCATAAGTAATTCTCAGGTATCTTTGATCTGCGGCCCACAGCGGATGCTGCTGCGTGCCGCTGCCT-GGCTTCTGGGACTCTGCCAGCGCCAGACATCTGGCTACTTTGTTATCATTGGCTGATCC---GTTCCCGTGAGGCCACTCTTGTGACACCAGGCAGAGAG--------TGTCCTGGC-AAGG--AAAATTATCTGCACATTTTGAGTGGATTAGAGCTCCAAAGTGGTCTTCAAATCTCTACCCCTGTAAATATT-CCTAAACCTCAATTTTTCATATTTCCCTGTATGCATAAGGAGATGAAAAATCATCCGATCATTTGTATTGTCTGACTGAGGTTATACACAAATATTAGTT--TATCTACCGCACCTAAGATTGCCTCCCAAAGCAAGACGAATGGGTCTTTTG---GAGAGGGCAATA----TTCCCCGTGAAGATATTCAG-TCCATC---TTTTATGTGCTG-CAATTCACAGA----------------------GCAGCAGGTA-----------------------------------------------------------------TGAGTTCCATCCCC-------------------ACACGGGCTCGATAAAC--CTAAAAACCCGTCTCCAGCAGGGC-AGCTGATTTGGTTTGTGAAGTATGTT-AATAATCAAATGATCAACAAATAACAGATGTATTAGTTCATGCACCTTGAAATGTCAAGGAGGCTAATAGCGGAAATCTAATTCAGAACG--CCCAGTCGCATTGTGTTGCTTTCCATGACAAACCCTCCGGTCCAAATTATGTA------GGGCCTCCTACAGTGAGCAATCTT----------------CCAGAGTGCACTGAAGCCTTTCGCATATATATGGAAT-TCTTGAATATCTAAACCATTATTTAGCATCCAAATCAGTTCTGCTTGTCTGACTGATGGACAATTTCAGTGTGACCCTGG-TCTTTTTGCATGTGACCTATACTGCCGGG--ATTCTTGCATATTGTTTGGATG-TTC-ACGTTGACTCTTCTCCC-------------------ATTTTTCTCTTTGAT--CCTTTTAGCATGCTCTTTGTGTTGGAATTCATGAAATATTCATAGCTTGAC-AATTGAGACATAACTGGAAGAGTTCTCTCA---GCATATGGATGCCATTTGTAAG--TTGCTCCG--AGAACGTATAGGTCAGCCTTACCC-TTTGGTAT---CTCTCTAT-CCATCTGTTTTCACATTACTTGC-AAATTATAGTGTCCTCCAGACCCAAATGAACATAAATCA--GGCCAGT--GAAAGTGCA-GAAGTTTTCCCATCTGTCAT-AAAACAATGATTTAAAGTAT-GGGTTGTCAAAACATGGCGCTGTGAATTC--GCCCCGCTCCCC-AGCAGAACGAACACAAGGCACCATCTCATCGGGGTAATTTATGGCCTCAGAGGGACCGGAGGGTGATTAGGGCTTAGGCCACCAACAGCCAGAAAAACAGT--TGGCTGTCATGTCATAAA-GGATGCACTCAGAGAG-----------------AGACATGATTTCATGGCTAATGATTC------------------------CCGCACTAATATCAGTGT-GG-------GCTGCAGA-------GGGGATAACCAAGTTGAGCTGTCTTAGCTCAAATGATTCAATTAGGCCAGCTGTCCCTATTTGTCATGGCTCAACTGGCTTCTAGATTACCTTTCC-AGAGTGCATACGTGCCTCTG-------CATTGAACTTACCAGCTCAACAGCGTCAGAAAAAAAGCCTAGCTTTCATATGAACCTCTATTTTGTCCCTTAGAATATGGAATGATCGGAGAGCATACAGTAAAAAGTCAGCGGCCAAGATCAGTTCATGACACAAAGGCCCTGCAGGACCAAGCTGAATCTGCTAAATTTATGGCACAAACTGGTA--ATATAA-TAGTTATGTTTCTTTA---CTTTATTCTGT----------TAACTTA----ACTTAATTTTCAT-----------C-ATGCATGCTCTCTC-TTTTACTGCACCA--TTTAAGTGGAAATG-TTTTTTGGTTTCATAATAAAGTTTATTCTATATTACAAATAGTA-TTTTGTTCTTGACTGCAAAATAGGAATGCAT--TATATTTACATACACAGGTATACAATTA----TAACAAAGTTAGAGAAGCTCGCCTTA-------------TATCCCCCAGGTTTTG---------------TATTTATCTCTCGATAAGATACTCTTTAT-----------------------------------------CTTTCAAATATGGT-CTAGTAAAAG-TCTTTTCTAGGA-------TGTTTTTGTAA------------CATCTGCTATAACACTGAG----CTAGGAGGAC--ATTTTTAGTTCCTACAAAATGTTTGAAGGTGGAAACTTTATCTTTAGGTGTGATGAGACAAAGGAACAAAGGATGCCTTAGAGGAGAGGTTGCCTAT----ACGCCTGGAAACCCCTTCAAAGCACACCGCCAAATGGATCTAACGCCTCCTCCCCCCGCCGCCGCCGCTGCCACCGCCGCTGCCACCGCCGCCTCTAGATCATGATACTTGGCTGAAGCTGTTCCG----CTATCTTT--ATGATCCCTCCTCCATCTATGGCGAACTATAGCCATGCAGGGGACC---ACACCATCTTCCAGAATGTCTCTCCTCTCGCCACCTTCCTCAAATTGACCTCTCTGGGTTTCATCATCGGAGTCGGCGTGGTCGGAAACCTCCTGATCTCCATCCTGCTGGTCAAAGACAAGAGCCTCCACCGGGCGCCCTACTATTTCCTGCTGGACCTGTGCGCCTCCGACATCCTGCGCTCCGCCATCTGCTTCCCCTTCGTCTTCACCTCGGTCAAAAATGGCTCCGCCTGGACCTACGGCACGCTGACCTGCAAGGTGATCGCCTTCCTGGGTGTGGGCTGCATTAAATTTTAACTCTGGTTACCGAGT-GTGGCCATT-CAAACTTTTATCTCAAACCTTCTTTATCTTCTTTTCATT-AAGTTCTCAAG-CACTAATAGCCCTGCGAGTCTCCGCCGGGGTAAGGATGATGTTCTGAATAATGAAAGCTCATTATTTCTCCACAGAATGCTTGTTAATTCAAATGATGATATTAAAACTATAGTAGCCCTCAGCAGTCGGGTGATTTCTAGCATACTTTATCATGTATCAATATATACTCTGTTTGTCAAAACTGCCCCAAGCCTGCCGGCAACGGGACGCTCATGTACATTAAATAAGAC-----------CTGTCACCCTGGGCAAC-TCGCAGCAATGA----AGCATTTATTCTGCCTCACATTTCC-TGGCACTTAGAATTATTTCCTTCATGCCTGATAACCAAATTACAATATGGCA---GGTCTCCCTGGAGCCGC-GGGATTGTTAGTGCCAGCTCACAACATACTTTCAACTGATGTGGCATTTCATGTACAGCTGCCAATCAAAGGCAG---------CAGAAGGCAG--------GGATGTAAATGAGGGCGGGCC-CGACGGTGTT-CAATTACCGCTCTGAGCTCAGCAT-GAAAATGAGGGAATATGGCAATGTTATGGCATTTGAAGTCAATATGTATTATAAAATCAATCTAGATGAAGATCTGCCCATCCCTCTAATTAGAC-GGGGTGACTGGAGATTGATTTTTAATTGCAAAAGTAATTACATGGAG-CAGATAGCCAGTGACATTTGATTATCTAGGTGATTGATTAAAAGGCCTGGCTG-----CTGGGGCAGACTGTCAGCCAGCTGAATC-CAGACAAAAGAGAAAATTAAAAAA---GTTGTCCCGTTTGTAATCACAAATTTCAAGGGTGAAATTAC-AAAGCCAAACATTCCCAAAAAATGAAATGC-TTTCAGCAATGAAGGGTTCATATTTCAAGCTTATAGCTGCTAAAA--GGCTGTACTCAGAAAATCAATTTTATGAAAGTCCGTTCAGCACTAAAGGG-AGTTCCATGCAACTAAGCAA-TTTTGAAATAATGTTGGTG----------GGGGCCTGATTCATGGATGGTAACAGGACTTTACTCTCCTTG---GCTGAGACATTATC--------CTCTAAG-CCCAGGTC-AGAGATCAACT-------TCTGTTTTAAATCAAC-CTCTGTTTAGC------ATAACTCGATTCTTAAAGCGCTGCCCA----C-AACCCAAATGCATTTTCCAAATTGAATGGTG--GGATTTACAGTCGG---TTTAACGCTGCTGACCCC--TAACACGCTAATGTTTGGTTTGTGTCATCAGCCAT-----CCCTCCCCATCTTTTTATCACCT-CCATTGTCGAGCTATCTATTTAATTGAAAGAAGTTAATTGAATGAAAATGATCAACTAAGCTTGTATTAATATTGCTAATGGAA-CTT-TCTTCTTGG-------CCATGTTTGGAGAGC-------GATGTCACGCT--------GGAGTTTGGG--AAAGGCCCATTAAGGCTTGCACTTAGCCCGAT-GGGCTAATTAAGGAATGCTTATTCATTCC-CAGAGTCAGGGCAAGATAAAGTTGGA-GGTTTACAGCTATTTCCAG---------CCGTAATGTATTATTCCGTTAAAGCAATGATCAGGTAGTGT-------------------------------------------------------TGGATGAATGGGAG-ATGTTCAGCACCATTACTGCCTGGCA-----CATCAGTGAG----GCATTATTACATTATCGCTGCTCTTTAGTAGGAGATTGGGTGTGTGACCGGGTTCTGAATACACTCATCC----CGCTCTCCACGGCGTAAATTGCAGATTGGCTCATTGACTTCAATGATAAAATGTAAAAATTGCCAGT--AAAGAGAACATAGACTCAGGTT-ACTCCTTAGCTGTTTGTCAAC-GGCAGA----TGTGACTCAGTC-----GGTGCGGAGCATGTTAAAGA------------------------------GTTCCATCTCCCAG-----------------------------AAGTCAATGTCATTTATGGCTTCCATATTCATGAAAACCAGACTTGTAATTTGATAAA-GAGACG----CTTGTGTTCTCAACTTCATTCAAATG----GCATCATGG-TGTTGTATTAAAGTGGGCATCTGTGTTCTCAC---------GGCATTAATCTCTTCAAGCACATTCCAGCTGCTGTGATGTGCGGTAGGGAGATAAGTCTTGAACAGTCTAA-AGCT-AAGCAAACCAGACAACTCTATTATTGGCTTCATAATTGCTTAATTAAACTTTTGTCACTAATCATTATGA---GGGCAATAGAGCTGTTATACAGGCT--TTCTGTCGAGCAGGA-----------------AAAAAAAAATCAATAAACTGTGTT-----CCTCGTCTCGTGGT---AAACTCTTGCGCACCCTCTGGTGCTTGCTCCAATCCCAAACTTCTT----TGTGTAG------------------------CCCGC-TCCGCAGAT--TGTCTTCCTTGTCTG------------TGTGGTTGCTCATTATTCAGAGACA------GACGGATCTCAGGTCATCTGCAGCTGCAGCA------AAGGAGAAGCAGGAAAGATGGCGATCATCCATTA--GACCGACTGGGCGCACGCATGAGATATACGAGGGTGTGTGTGTTCTCTCCAGCTGCCTCCGTTGATTACGGTTCCTTTGCAGACAGATGCAGCACCTGGCTAGAGCTGCTTAGGCTGAAAGCTCACACCATAAGACGGGGATCAGTTAAGACAAGTAGGAGGACACATTCTCTAGCACACTCTGCGAC------CACACACACAAATACTCA--------------ACGCGGTCTCACAAGCAAG----------------CCCACACAAACGCTTGCATACA----------TTCACAAAC-CCCATCATGCATGCTGCTGGGGGGTGGAGCCTGT-GTGTGTTTTCTG-CTGGGATGACTCTTGGT--TCTCTCTTGTCTTTAGATACCAGCCTGTTGATTTCATTCAACCAACCAATCATGTATTGCCAGCCTCATTCGGGGATTCTGATTGGCACATTGTCACAGGCAACTCTCTTACCACCACCAATGAGTCCCCACGTAGAAAACCCTCACAGCATGAGCTGGAGAAACAGAGAATGCCAGGTGAATATTCTCTTTCTTC--TCTTCTAC-CCTTGTTGTGAAGACTGACTTGGGCGCC-CGTGCCAAGCCATTGTCTGAGTCAGGGCCTGATC--AAAAAACTGTTGCCCGCC--AACCGCAGGGCTTTCTGTAAATTCAATACGG-CCACCTTAAAGATTTTCCTAATTAATGGATGACATC-TCTGGCTGGAGGGGGGGCTCGGCATTCTGCTCCGGCTCG-----------CTCTTTGTTCGCCT--CCTAATTAACTTTCCCAGGTCA-CTCAGGTCCCCGCAACCTGAGAGTGAAGAGCCCCCCCTTTGAGGAG-GG-AGTTGTAAACTTAC----------TTTTTTT---TCGCCTCGGCACTTGAAA--GGAGAAACAAGTATA-GGAACAGAAAATATCCTATTTAAGG-CCTTTGTGGCTGAACTGCCTGCACATGTTCCAATAAAGGATGTGATTGATTTGTGGATTTGCTCCCTC------------------TTTTTTTCTCTCCATTT-AAGTGAAATAATGTATG---GAAGCAATCTGG-CGACAGACATTTTG--GAAAATCTATTTGAAATCATTTCAGCTGAAGCCGTGGCAGTTTGTCTTCTTAGGAG-AGAGGAGCAAAGTATAATTGTCTGCAGTCTAGTAAAACACAGTATAACTGCCATCACACTTGACTGAGCTTATAGCC-AGCTCGTCCCATGGCCTCTAGAAGATAGAGCAGTTAATGTTCCCTTTTATTTTAGAGGATATGTCACTTGTATTGCAGATTTATACCATGATACAGCAATTTTG-TCCAAACAGATGGATAATGGTGTCACCAGCAA-----------AAAGCCCTGTT----------TTTATTGAG-TTTAGAACGTATTGTTTAGATGGGGG----ACCAGGTTGA--ACAGCTCCGCCAGCGTTTTCTCTC----TTTATCTCTCTAATCTTGCCTGTATTAGATTTGATCAT-TTTTGTTTGAAGGAGGAAAATGTGGATGTAATGGGTTCCTA--ATAGCCTTCCCTTGCCTGGTCACAT--------TTCCTCTCTATTT---GGTTCCTGG-CCCCATATGC-CACTTTCCTATTTCCTGCCTGGAGACAGCAGGGAGTAGCTCTATTATCACCTCCA-TAGAGCTCTCTTTGAAAGTGAGAGGCAATTCCATTTCACTCA-GCCATGGGGAGGAGGTTTCCAAGAGTGGTAATCAGGCGAA------GGGGGATGAAAAAGGCTGATTTTG---------------AGGGAATTAGCATGATAAGCGAGAA-CACAAAATCAAT-CCTCGTCCTCAGCCGAGGCCTCCTCTGATTACTTTGAACTGTC--AAAAATGGCAGAATC-AAA--TCGAAAGTGCTCGAGGTTAG-GGGAGTGATTTGTTCAAG--GAGAGATCGCTAGAGCAATTGACACAGCTCTTGAGACAATAATTGGGTTATCAAAGAGAAAACAGTTCAAGTACC-ACAGGGGTGAAAGCT--TATTTGCATTGGATT----TTCATACGG------------------------------AGAGACACACCTCTTCTTTACCGCCG-TCCTCTTTATTCCTCTTTCTGTACTTGAGGGGCCGAGTTGACGCCGGGTTTGCA-TCATTATCATCCCAAAGTTTG-AACCTCCCCTGAA-GTTGGAGATGCACACAT-----------GAGGT--CTCTCTGCCTGGGTGGTCTCTCTACTTTAGTGAGCTGTTGCTAAGCAGCTAATAATAGTCGTGTTTGCTGAGTAA-TTTTTTGCCCTTCTGGAACCAATCAGATGCAAGAAAGTCCTGCAATCTGACAG--CCCTAGAGGCGGGATCTCGGCTCTTTTTTTGTTTTTTTG-TGTGTGTGTTTCCCCTCCTCCTTC-TCTG---CCTCCAAGTGGAGAGAG-ATCTTTTTCTGCTTTTCTATTGAATCTCAGAGTTG--GCGCAGTGT-AATGAGTGA---AAATGCATGCTTAATTTAAATGGCGAGTGTGTCTGTTAGG------GAATGCATTAGA---------GTCTGCAGA-AGAAGCGT----AAGACATATTAATTGACAGACAGGAACCGCTGTCTCCGAGGTTGATACAAGTAATTTATTACTTCAGAAACGAATGCCACCGCCACAATGTGCTTCATTAATTTCAAATTTAGTTTTAATTTCAAGCTGTTGCCCCTTGAGAAGAATAAGGTGGCAACTTCTGTTTGAAGAGAGTTTATTGCTCCATCGC----GAGCCATTGGGAAC---GTGTTGCCCGGGAAACGGCCGCATGGCAACAGGATCA--GAGCCTGGGGGT--------------------------TGTCTGCT----------------TCTAGGTCTGCTCCCATTTTA-CATCGCATTTCCTCACTAGATGGTGT-GCAAGCCACTGGAGAGTGTGCAATGCATTATGAAGATTTCACTCTCTGCCTTTGATTGTGAACTGACAGTTGTCCTTCAGC----------------------------CCTCCTTTAAAGTCTCACTTTCAAT-GCCTAATGGCTGTCATGTCGCTGCGCTCT-TGGACTCTTACTCAAAGTGTCA-TTGGCATAATGGTCGGCAGCCGTTGGCCTCTTTTGATTAAACATGC--TGTGTGC----ACAGAATAGAGCTATCACTG--GTGCCTGTTATCTCCCC-GAACCCCCAGGTAGAAAATGGTAATGATAGCACTTAACATCACTGCACATATGGAGGG-AAAATGGAAATGCCAACAGCACCTCAACTATAAAGCAAATCAAATTGAAATATTAATCCG-CTGATTAATTTAACATTACGAGAGCCCATTCTCTTTGTTGTTAAACAACAAAGGGTTGCAAAATAAGCAACTGCCTAAGAGGTAAGGGGTTTAGAAGAGTCCCACCGAGGTGCTAAAG--CCCCTTTCAAACATCATTACTCTGCATAATGTATTCCCTTCCACAGTGCTGAGA-TTTGATATTGATGTTTACTCATTTATTTTTTAATTAACGTTGGTTGTTAATGAATTCTTTGATGAGAGGCATTTTGTAAATCATTATCCTTGGAAAGATAG--CGGCTAAA-GAGCTTATT-TCCCAAATCTCTTTATCCTTTCTAGAACTGTGAGACATTGACAGAAAGTCAGTTAACTCTAGCCAGTGGCAGCTGCAT--GGGTTTTGCATAATTAATTATTTATACGGAG---CCAGACATAGTAATTACCATCCAGATGAATATGATATTCTAATCAGGCA-GGCTTTAATTTTAATTGCCCTCCAGCATC-TAACTGTCAGTGCTGGCCTGGCTTGATAAAGTGGAG-AGTCTCTAAACACCATTAGACATCTGCTCTGAGAG-CATTGCCT-CTACTTTATTTTGGCCTGACTAATCCGCATG-CCTCTCGCTGGTTCCTG-TCCTAACAGGGGGTGTCATTTGATCAAGTCAATAATCTGCTGATTGAACCTGCTCGAATTGAGGAGGAAGAGGTCTGTAC----ATACTGTTT--------------------------CCCGTCCAATCTCTCTTATGTTTGCC-TCCTATTCA-----CTATATATACACATATATGTATTTTTGTGTCTGAGGGAATCAGTCGAAT-GCATTGTTCCCAAATCATTGTAATATCTATTTAGAGTGGCAACAGCAC----TGGCTGCCGATGCT-CAGTATTCATGGAGCATAAA-CCAGCCTTAAGACTTAGAAAAGCTGAAA-GGGCTTATCCCTATATTCTTAAACTCCCCTCTTTTATGTTGGTCTTAAGCATTAAGGATAGGATTGTGAATAGCAATTGTTCAACTGCTGC--------ACTGA------GAGTGAGTGTGTATATGTGGGTGGGGG----TGTTTTATTCCCT-GCTTCTT--TGCGGTGAAACTCAATCAAGAAAGGTCATGTCGGCGGGAAAAGAACAGATTAAATTAGCATTGAATTAGACATGGAAAGTGAGCTCTGTCAAAACCATCACTGAGCTCAGCACAATTAGAATATGTTAATTATGCATTTCATTAAGGG-CCTCGGCGCTC-TTTGAATGTGAGATGAAATGTCACTGGTGTAGGCAGCCGAAAAATGGAAGATTGCCAGGCACAACTTTCTTTGTGCGATGTGTGACACCTTCATTAACATCAGGGATTGCTAGTCTGATTAGACTTTT-TGTATTAGTTT-AAGCCTTTAGGCTT------CAAAGGCTCCG-----CAGGC-AGCGTTTGAAGTGCCAGTCCTGAAGGAACCACTTATAGCAATTAGGATATCCTTGAACAAGCGTTTGCGAAACATTGGCTGGTTTTTGGCATTTGCCTCCCGTTCCTGCCTACTAACTAGCAAGGTTTGATCTCCCATAATTATCTACCCACCGGCTCCTCAC-TCCTGACAGCTCTCTCCCAGGAGAGGGCTGAATGCTGGGGCTACTCACTGATTGCATCAAAGTGTCAGAAATTGCAACATCAAAAATAATAA-CTGATATTCTGGCGGCAGGCT--GCTCTTTGAATATTTCCTTTAAAACGCTCTCTAATTTGTGT--CTCGCCCCTGCAGAAAAGAATGTTCCCCGAGC--AGAAATTGGTTTAATTAATAGGACATTTTACATAATGATTACAGTGTAATTGCACCGACTAGCAGAGTGTCATTAAATATATCCTTGCTCCTTTACAACACCCTCCAGCTAAAAATAATGAGTTACATTGGAAATCACTATGCAACAGGTTCATAAATAATATTTAAG-CCCATACAAGGCAAGTACTTATAAATAATAAATATTTGCCTTTTGTAATTGAAGAAAAAAAA------------AATCTTCA---CTGACATCAAGTGCAAA-----------GTTATGTGTCGAAACT-TCTGTAAATACATTCAGATGT-GGAAATACAAACTC--TTGTAGGAAA-ATGTACAT-AT-----------AGGTTACACAAGAGAAGCCCAACATGGCCAGGGAGACAAA--AAGGTAGTG-TTTTTTATGAA--------TATAAATAT-ATATT-GGTTTGAC-AACCTTCGGACTGTTACATGCACTTTCTTGGAAAGTTGG-AAGATCTTTA-TGGGTCCAGTTTCTCTACACTTTAATACCT-ACTAACAAGTAAGATACTGTAATTCTTTACTC-TAATAATCAAATACATACGTTTTCCAAAAG-AAATTTTGTGGTC--TTTTATCACAATTCTGACCCACAGAAAGGAATTCTCACAAGATATCAAAACAAAAATCTATATTTAATA-TGGGAGCAATTACAAAGCGAAGTTGG-CTGCA-------CGAGGC-TATTG-TCACCAGAGCGCATGTTTTTCATCAAAT----GGGTCATTAGATGATGATGGATGTAAACCTATAAAGTATCTAAACTGGACCTTTTAACAAACCACGAGCAACACTATCATTTCTCTAATAGAACCTGCTGACCGTGTCATTCCCTCTTGCCATTTGTCATTTTTCCTTGTGAAATAATCAATATCT-GGGTGCTTTGAAATAAATAATATA-------AAAGTCATGAGCGAAATTGCAAACCCAAGGTT-CCTGATACAACCTGTTATTATTTTTGACACAAGCCATTTACAATAGCTATGAAGGTGGCAATGGAAAATGTAATATTGAT-TGTATGCCCTCAAGGCTTT--GCTCCCCTGACTTCC-AAAACCATATTTGCTCAGACTAACTATGATGAAAGGCAATGAAGACAAGGG-CTCCTCATGTA-GGTATCAATATAAATATTACTGGAAGGTCAATTAATATGTAAATTAACTCCTCCATTTAATTAGCTATTTAACTATTTTCCAAGGCATGGACATATTAAATCATGGTTAAAGA-CCCCTCTAACTAGCCTCCTGACAATAGTGCCAGGGAGTCGTGGGCTCATAAACTACCGGCTTGACCTATAAAGAGCCCCGAGTCTGCTAATTCCATCTCAGCCTAATTTTATGACTTGCATAAAATAACCATAGTGCAGCTTTGTAGCTGTAAAGAGGATATGGGTAATAAAAT-GGAGCA--GGGGAAAGCATCAG-AAAT---CTCCTCTTCACTAGTGT-CCTCATTTATTATTCTATTATTCTTTGCAGGGTACCGAGCTCATGTGAAAGACAAATGACCTTATTATATTAAATAATTTGTGAGGATATTAACCGTTAATCACACATAAACAGCATTTAAAAGGTATTGATTTT---CCAGA-GCTCTCAACAGCTTGTTAAATTTACGTCCAATAACATGATAATAAATGC-TTTAAGTAATAGTTCCTGATTTTATTTGAGTTTTTTTCACTC---------------CCAAATTA-TTTTTCAACTTGTTTTTGTATTGGTGCATAAATTAAAAAAAAATCTGCAGAAATTTATTATTCGCCCAAGATGTGATTAATATGCAAAATTATGCAAATTAAGATGCAATTAGGCTCCAATTCTCTAGTGGAATTTTCCATTATAATTTAATACAAAGTAACAGAGTAATTGGTGTCACGTGTAATTACGGTTACTCAAGTGCACTTTCAGGCATGCAAATGATTCGCTATATGTTGGTTATCCTATGCAAATGCACCATGTGGGGGCTGAGGATAAAATGTCGCTTAGGATAATGTGATTGCCCTTAAGGTACAAG--GAGGTGAATTATATTCCCTGATTTATAATC-TAAAAATTAAAGACTCACTCATTTTCTAATTTAATTCCACCTTCAATGGAACAATGTTCACTCTGAGCCAAATTGGCGAATAATGTTACTAATTCAGATGCAGATGTAATTTCTATTCGAGGG--GCTGCAGTGTGTGGTGATGAACGAGTCCCGGATGGATCGTTGCCACTCCTATCT--CCCCGTCTCGACAATTCCCCAGCAGTTGTGATAATAACCTGAGCAATAAA-GGATTTGCTCTT--CCTAACTTTGTTTTCT-CTGACATAGATTAGATCTGCCACCCCATTACAGATTCATTTTCCTAATTTTTCATGTCTGTACCGCG-CCCCATCTGCACAGGGCTGATAATTGTG-GGGACCAGCCCTGGTGATTAACATCAGCAGAATTAATTACGCCCGCCATTAAGGCTCCAGGTTGCA-CACAATGATCAAGAGAAATTAACTTTCTCCCAGGCTCCTAAATCATCTAACCTTCAAGTGGA-GTGATGGCAA-AGAGACAGTCTCATGAATGATTTATATGTGTCTTGTTATCAGCAACGATTTCTATAGACCCCAACGCATTCACCAAGACATTTGTGGCATAATTGTTAATTTTAATGCCATAATGGCTTGAGATGAGAGCTCTGATTAGACATTTATTACACAATTAAATGAAACATACTCAAGAATCACAAAAGCCTTCCGTAATTATTTCAGGCCATTAAT-AAAATGGGCATTAAATTATATTGGACACAAAAGAGAAGTGAAATAGATTTCCATTAGAGCAATAG-AGGCAGAGA-GGGGTAATAGATCCTGCCTGAATTCATTCTGAAATTAATTGTTGCCCAGCCTATTTCCACACACAGTGGAATAAATGAATGAGAAAAGA
Bathylagus_milleri24 CACAATGGGACGCGTGATCAGGGGACAGAGAAAAGGTGCCGGCTCCGTGTTCAAAGCCCATGTGAAGCACAGAAAAGGTGCTGCTAAACTCCGCCACATTGACTTTGCTGAACGCCATGGCTACATCAAGGGAATCGTGAAGGTAGAGCCGAACGCCTCATAAGTGGAGCTTTTGC--TTTTTTATTGATCTCT--TTGTTTCCCATAGCTGGAAGGGCACAATATTTTCTCCAACCTGACTTCCAGCGAGTACGAGCAGGTGCTGGAGATTATCCGCAAGGCCATCATCGCCACCGACCTGGCACTCTACTTCGGCAACCGCAAGCAGCTGGCAG---------------------------------------------------------------------------------------GGTTTTAGAGAGAATAATGTGGAGTTACCTATATGGGTTTGACATTATAAATCACTTCTTGAGACCAGATCGTACAGCA--GTATCGATTGATCCTGATATATCACAGAAATTTACTGTCACTTCTGTTTTCAATTAAAGATACAATCAGTCAGATAATGACTTAATTGGATTTTACAGAAGATTGAGTTTTATTGCCGTGTGCTTTACGAGTTTAGTTAAGGAAAGCCATTTTATCA-CGGTTGTCAGTTG--GCGGCAAGTCGGTTACATTGTGTATGTAATA--CTCTACCTGGTTTGTAACCGACT--AGAACTGTGATGTACAGACGA-TGTATTATTGAAATCTGAA-GCAAGTAATGCAATGATATTAGGAT--ACAG-TTTTTGTATTTTTATTCTTGTATAAGGTTATTTGATGGCTATTGTTTAGCCTCTAGTTCATTCTGTGTTATTTAAATTCTAATATATG---AATCATATTTGGATT---GTCATGTTCAGGGGCCATGT--TGTGTATGTATTGAG-ATGTAAAGCCTTTGAATGTGAATAATTATTGTAAACTATAATATTTTACAGC----TTTTTTCTTACTATATCATATACATTTTCTATTTGCTCAGTGATTTAATCATATTTCTGATAATTTAATGAATCTGTTCCTT--CTCTCTCTTGATTATTTGTGCGCTAGGTCAGTAGCTAGTTGTTGAATGAAGACTTTTCCACGT-AATGC------------------------------------------------CCTTTGTCTTCTGCTGTGTAAATATTGGGCTAGCGGAAT--ATGAAAGTAGTGCAACTATAAGGTAC--AAAAACATAGGGA--AAAAAGATCAAGAGCGGGTCTTACATCAAGGA-GGACCCCGAGGACGTCTTTGTTGTCAACTTCAGAAGGGGGAAGAGAG-CAGCAGAG--GAGGAAACTGGCAGAAG-GGGGAAAGATGCCAGA------------------------------------------------------------------------CAAGAGTAAGGGAATGAAGTGCATCGATTGCTTGTGATTATTAACTAGACTGAGATAAGCCCTCTCCTTATTATGCAGATTACTGAGGCTCCCC-GCTCCAGCATATTGTACAGATGCAAGGGAGCAGCTGCTCTTACAGATGGTGGG-TACACGGATCTATCATTATGC-CTCCATTGTCTC--CACTTGAATTGTTT--GGGGGACAAGA---GAGCTGCATCAAAGAGGAA--------------CCCGACTGCAATGAATTAAGAAAGAGAAACG-----AAAACCATCAAGTAAATGTATACACCGGAGGCCAT-GTGTCTCCGTAATGGCCT--GCTCCTGATTGCTCTGATACAGGTTAGGAATATTGGCTTTAATGATGTGTAAAATGAGCAAGCAGTGCCTGTGACATTTACAGATGGCACTGCCTTGCCCTGTTCTTCCC-AACTGCTCGTTAATTCACGGGAACGAT-ACC-GGGCCGGACTTGAAAGGAAGTCTTAAGGACTTGAAGCTTATACAGTGTGCCAGATTTTGTT------AAATAACCGGGAG--ATGTTGGTGCCAATTCATTGGGTAATTGTCCCTTCTGGCACAGT-GTGTTG----AAAGTCTTGGAGCGG---GCTAAGCTCAAGATCACTGCAAGTGTTAATCTTCTTATA-CTTAAGGTATCAGGTTTT-CC----------------------------------------------------------------------------ATACCTCGCCACTGTCTCTTTAAATGCCAATAAATT-CCCATCATTAGAGAATTTGGCAGTTTCCCCCCTT--TTCTGCAGCCCGTTTTCTTTTCTTCTTTTTTTATCTCTCTGTGCCT-CAGTCT-CAGAGCATGTAGATCTGGCCCAGTTAGATTGTCATACTTAACAAACATTAATGATTAATTTCCTCC-ACTGAGTCAAAT-----GGGGCTAAAGGGATGTCTTGATTCATCTTATCGCGCC---------ACAAATTAGCATTTCC--CATATTCT-------CAGCATCAGC--TGTGCATTAAAATTCCACATTTACCATTCTGGGCACTGTAGTAGTCCTGGTGAGGGGTGTGCGTCAAGCTGTGCCGTCGCAAGTCACAGTTGCGCCGAAACACCTTTCCGCAGCGGTCGCAGCTGTAGGGCTTGATGTCTGTATGGGTGAGAAGGTGAGTTTTCAGGTTACTTCTTTGATTAAAGGTTCTTCCGCATGTGGGGCATTTGTGAGGAGATTCCTGTTTAGATTTAAAGATAGCAAAG--GATTATTCCCTTTAACT---------------------------------------TTATTTAATATTGCCATCAGC-GGTCCCAAGTCCCCAGCATACG--GTGCTCGCACAATAGCCTCCAAACCCCTCTTTAACACTTATTTGAGATGACAGGAAAAATGAAACCGTTTGTGCTTTCAATGGAAAAGCAATCATTGGTACATTATACTTCGCTTG-CCCTATCATGCTAATGCTC-GGTAAAAATGTCACCAAATGTATTTAAAGGCCTGATGGAGTGTTGCCGTTTGATTCCTGCT-GCCGGGCTGATTAATA------------------------AAAAACCTTCAATTTGTATGTAAATGCAACCTGGGG-CTC-TATCATCCACACACCTGCACCTGGAGA-----AAAAGAATAAACTC-----AAGTTTAATGCGGC----------------ATCCCACTTCCTG-TTGTTGACTCGCGGTTGCTGC------------------------------ACACAATATTTTCTGCTGCAGCCGAGGAAAA----ACCTACAGCACTTTTTCTA-TATGCCA--GAAGAAAAGAGTTAATTAGAAATACAAATTCT-CCCAGATTGTTTTTAAT--GGGAACTGTAGAGTA---AGCAACACATATTTTGTGCCCATAAGTAATTCTCAGGTATCTTTGATCTGCGGCCCATAGCGGATGCTGCTGCGTACCGCTGTCT-GGCTTCTGGGACTCTGCCAGCACTAGACATCTGGCTACTTTGTTATCATTGGCTGATCC---GTTCCCGAGAGGACACT-------------------------------------------------------------------------------------------------------CCCGGCAAATATT-CCTAAATCGCAATTTTTCATATTTCCCTGTATGCATAAGGAGATGAAAAATCACCCGATCATTTGTATTGTCTGACTGAGGTTATACACAAATATTAGTT--TATCTACTCCACCAAAGATTGCCTCCCTAAGCAAGACGGATTGGTCTTCGG--CAAGGGGGCAATA----TTC-CCGGGAACATATTCAG-TCCATC---TTTTATGTGCTG-CAATTCAGTGG----------------------GCTCCAGGTA-----------------------------------------------------------------TGAGCTCCCTCTTC------------------AAGACAGGCTCGATCACA--CTAAACACCCGTCTCCAGCAGGGC-AGCTGATCTGGTTTATGAAGTATGTTAAATAATCAAATGATCAACAAATAACAGATGTATTTGTTCATGCAGCTTGAAATGTCAAGGAGGCTAAAAGCGCAAATCTAATAGCGAAAAGCCCCTGTTGTATAATATTATATTTCATGACAAACCCTCCGGTCCAAATTATATAGG------------------------------------------ATCCAGTGTGCACTGAAGCCTTTCGCATATATATAGAAT-TTTTGAATATCTAAACCATTATTTAGCATCCAAATCAGTTCTGCTTGTCTGACTGATGGACAATTTCAGCGTGACCCCAG-TCTCTTTGCATGTGACCTATACTGTCGAG--ATCCTTGCATATTGTTTGGATG-TTC-GCATTGACTTCTCTTCC-------------------CTTTTTCCCTTTGAT--CCTTTTAACATGGTCTTTGTGTTGGAATCCATGAAATATTCATA-------TAATGGAGATGTAACTGGAAGAGTTTCTGCA---GCATATGGATACCATTTGTATG--CTGCAGTG--AGAATGTATAGGTCAGTC-TGCCC-TT---TAT---CTCTCTAT-CCATCTGTTTTCACATTACTTGC-AAACTATAGTGTCCTCCAGACCCAAATGAACATAAATCA--GGTCGGC--GAACGCGCA-CAAGTTTTCCCATCTGTCAT-AAAACAATGATTTAAAGTCT-GGGTTGTCAAAATACGGCGCTGTGAATTC--GCCCTGCGCCC------------------------------------------------------------------------------------------------------C--TGGCTGTCATGTCATAAA-GAATGCAGTCAGAGAG--------------AGCAGACATGATTTCATGGCTAATGATTC------------------------CCCCACTAATATCAGTGT-GG-------GCTGCAGT-------GGGGATAACCAAGTTGAGCTGTCTTAGCTCAAATGATTCAATTAGGCCAGCTGTCCCTATTTGTCATGGCTCAACTGGCTTCAAGATTACCTTTCC-AGAGTGCATACGTGCCTCTG-------CATTGAACTTACCAGCCCAACAGTTTCAGAAAAAAAGCATAGCTTTCA--CGAACCTCTATTCTGT-CCCTAGAATATGGAATGATCGGAGAGCATACAGTAAAAAGTCAGCGACCAAGATCAGTTCATGAAACAAAGGCCCTACAGGAGATGGCTGAATCTGCTAAATTTATGGCACAAACTGGTA--ATACAA-TAGTTATGCTTCTTTC---CTTTACTTTGT----------TAACTAA----ACTTAA-TTGCA---TCTAAGTCAC-TTGCATGATCTCTC-TTGTACTGCACCT--TTTAAGTGACAATG-TTTTTTTGTTTCATAATAAAGTTTATTCTATATTACAAATAGTA-TTTTGTTCTTGACTGCAAAATAGGAATGCAT--TATATTTACATACACAGGTATACAATTAATTATAACAAAGTTAGAGAAGCTCGCCTT----------------TCCCCCCGGTTTTC---------------GTCTTATCTCTCAATAGGATACTCTTTCT-ATCTC--------------------------------TCGTCATCAAATTTGATAATAGTAAAAG-TATTTTCTAACG-------TGTTTCTGTAA------------CACCTGCTATAACACTGAG----CTAGAAGGAC--ATTTTTAGTTCCTACAAAACG-TTGAAGGTGGAAACTTTATCTTTAGGTGTGATGAGACAAAGGAACAAAGGATGCCTTAGAAGAGAGGCTGCTTAC----AAGCCTGGAATCTGCTTCAAAGCACA---CCAAATGGATCTATCGCCTCCCC---------------------------------CTCCCTCTTCCAGATCATGATACTTGGCTGAAGCTATTGT-----CTATCTTT--ATGATCCCTCCTCCATCTATGGCGAACTATAGCCATGCAGGGGACCACAACAACATCTTGCAGAATGTCTCTCCTCTCGCCACGTTCCTCAAACTGACCTCCCTGGGTTTCATCATCGGAGTCGGCGTGGTCGGCAACCTGCTGATCTCCATCCTGCTGGTCAAAGACAAGAGCCTGCACCGCGCGCCCTACTACTTCCTGCTGGACCTATGCGCCTCGGACATCCTGCGCTCGGCCATCT----------------------------------------------------------------------------------------GTCCCGCATTAAATTTTAACTCTGGTTACCGAGT-GTGGCCATT-CAAACTTTTATCTCAAACCTTCTTTATCTTCTTTTCATT-AAGTTCTCAAG-CACTAATAGCCTGTGAGCTTCGCC--GGGGTAAGGATGATGTTCTGAATAATGAAAGCTCATTATTTCTCCACAGAATGCTTGTTAATTCAAATGATGATATTAAAACTATAGTAGCCTTTAGCACTCGGGTGATTCCTAGCATACTTTATCATGTATCAATATATACTCTGTTTGTCAAAACTGCCCAAGGC---CAGGCAGCGGGACGCGCTTGTACATTAAATAAGAG-----------CTGTCACCCTGGGCAAC-CTGCAGCAACGA----ACCATTTATTCTGCCTCACATTCCC-TGGCACTCAGAATTATTTCCTTCATGCCTGATAACCAAATTACAATATGGCA---GGTCTCCCCGGAGCCAG-GGGATTGTTAGTGCCAGCTCACAACATACTTTCAACTGATGTGGCATTTCATGTACAGCTGCCAATCAAAGGGAG----------GGAAGGGAG--------AGATGTAAATGAGGGCGGGCC-CGCTGGTGTT-CAATTACTGCTCTGAGCCC-CCATGAAAAATGAAGGAATATGGCAACATTCTGGCATTTGAAGTCAATATGTATTATAAAATCAATCTAGATGAAGATCTGCCCGTCCTCCTAATGAGAC-GGGGTGCCTGGAGATTGATTTTTAATTGCAAAAGTAATTACATGGAG-CAGATAGCCAGTGACATTTGATTATCTAGGTGATT-----------------------------------------------------------------------------------------------------------------------------------------AAAAAATTAAATGC-TTTCACCAATGAAGGGTTCATATTTCAAGCTTATAGCTGCTAAAA--GGGTGTACTCAGAAAATCAATTTTATGAAAGTCCGTTCAGCACTAAAGGG-AGTTCCATGCAACTAAGCAA-TTTTGAAATAATGTCTAT-----------AGGCTCTGATTCATAGCTGGCAACAGGACTCTGCTCTCCTTC---TCTGAGACATTATC--------CTCTAAG-CCCAGGTC-AGAGGTCAACC-------CCTGGTTTAAATCAAC-CTCTGTTTAGC------ATAACTCGATTCTTAAAGGGCTGCTGG----C-AACCCAAATGCATTTTCCAAATTGAACGGCT--GGATTTACAGTCAG---TTTAACGCCGCTGACCCC--TAACACGCTAATGTTTGGTTCGAGTCATCAGCCGT-----CCCTCCCCATC-TTTTATCACCT-CCATTGTCGAGCTATCTATTTAATTGAAAGAAGTTAATTGAATGAAAATGATCAACTAAGCTTGTATTAATATTGCTAATGGAA-CTT-TCTTCTTGG-------CCATGTTTGGAGAGG-------GATGTCACGGC--------AGAGTTTGGG--AAAGGCCCATTAAGGCTTGC------------------------------------------------------CAAGATAAAGTTGGA-GGTTTACAGCTATTTGCAG---------CTGTAATGTATTATTCGGTTAAAGCAATGATCAGGTAGTGT-------------------------------------------------------TGGATGAATGGGAG-ATGTTCAGCACCATTACTGCCTGGCA-----CATCAGTGAG----GCATTATTACATTATCGCTGCTCTTTAGTGGGAGATTGGGTGTGTGACCGGGTTCTGAATACACTCATCC----GGCCCTGGATGGCGTAAATTGCAGATTGGCTCATTGACTTCAATGATAAAATGTAAAAATTGCCAGT--AAAGAGAACATAGACTCAGGTT-ACTCCTTAGCTGTTTGTCAGC-TGCAGA----TGTGACTCAGTC-----GGTGCTGAGCATGTTAAAGAGATGC-------------------------GTTTCATCTCCGAG-----------------------------AAGGCAATGTAATT-------------------------------------------------------------------------TTAATACA----GCATCATGA-AGCAGTATTAAAGTGGGCATCTGTGTTCTCCC---------AGCGTTAATCTCTTCAAGCACATTCCAGCTGCTATGATGTGCAAGGGGGAGATAAGTCTTAAATAGTCTAA-AGCT-AAGCAAACCAGACAACTCTATTATTGGCTTCATAATTGCTTAATTAAACTTTTGTCACTAATCATTATGA---GGGCAATAGAGCTGTTATACAGGC---TTCTGTTGAGCAA-------------------------AAATCAATAAACTGT---TGGAGTGCCGTCTCATCGC---AAACTCTTGTGCACCCTCTGGTGCTTGCTGGTCTCCAAAACTTCTT----TGTGTTG------------------------CCTGC-TTTGCAGAT--TGTCTTCCTTGTCTC------------TGTGGTTGCTCATTATTCAGAGACA------GACGGATCTCAGGTCATCTGCAGCTGCAGCA------AAGGAGAAGCAGGAAAGATGGCGATCATCCAT------TAGACCGGGCACACGCATGAA--ATACTGGAGTGTGTGTGTCCTTTCCAGCTCCCTCCGTTGATAACGGTTCCTTTGCAGACAGATGCAGCACCTGGCTAGAGCTGCTTAGGCTGAAAGCTCACACCATAAGACGAGGATCAGTTAAGACAAGTAGGAGGACACAGTCGCTAGCGCACTCTGGTG-------ATCACCTACACACACACA---------------------CACACACA----------------------CACTCACGCGCTCACCCACG----------CACACACAT----------------------------------T-CTGTGTTTTCTGTTTCAGATGACTCTGGCT--TTTCTCTTGTCTTTAGATACCAGCCTGTTGATATCATTCAACCAACCAATCATGTACTGCCAGCCTCATTCGGGGATTCTGATTGGCACGTTGTCCCAGGCCACTCTCTTACCGCCACCAATGAGT---CACGTAGAGAACCCTCACACCCTGAGCTGGAGGA-------------------------------------------------------------------------------AAGGCATTGTTTGAGGAAGGGCTTGATC--AAAAATCTGTTGCCCGCC--AACCGCGGGTCTTTCTGTAAATTCAATAAGG-CCACCTTAAAGATTTTCCTAATTAATGGATGACATC-GTTGGCTGGAGGAGAGGCGAGGCATTCTGCTCTGGCTCGCTCTTTGTTAACTCTTTGTTAACCT--CCTAATTAACTTTCCTAGGTCA-CTCAGGTCCCAGCAACCTGAGGGTGAAGAG--CTCCCATTGAGGA--GG-----------------------------------------------------------------------------------------------------------------------------------------TGAGATTGATTTGTGGATTTGCTCTCTCT-----------------TTTTTTCCTATCCATTT-AAGTGAAATAATGTATG---GAAGCAATCTAG-CGACAGACATTTTG--GAAAATCTATTTGAAATCATTTCAGCTCAAGCCATGGCAGTTTGTCTTCTAAGGGG-AGAGGAGCAAAGGATAATTGTCTGCAGTCTAGTAAAACACAGTATAACTGCCATCACACTTGAGTGAGCTTATAGCC-AGCTAGTCCCAGGGCCTCTAGAAGATAGAGCAGTTAATGTTCCCTTTTATTTTAGAGGATATGTCACTTGTATCATAGATTTATACCATGATACAGCAATTTTG-TCCAAACAGATGGATAATGGTGTCACCAGGAA-----------AACCCCCTGTT----------TTTATTGAG-TTTAGAGCATATTGT----------------------------------------------------------------------------------------------------------------------------------------------CTTCCCTTGCCTGGTCACAT--------CTCTACTCTATTT---GGTTCCTGG-CCCCATATGC-CACTTTCCTATTTCCTGCCTGCAGACAGCAGGGAGTATCTCTATTATCACCTCCA-CAGAGCTGTCTTTGAATGTGAGAGGCAATTCCATTTCAC-------------------TTTCCAAGAGCAGTAATCAGACAGA--------GGGGATGAAAAGGCTGATTTTC---------------AGGGAATTAGCATGATAAGCGAGAA-CACAAAATCAAT-CCCCATCCTTG--TGAGGCCTCCTCTGATTGCTTTGAACTGTCA-AAAAATGGCAGAATC-AAA--TCGAAAGTGCTTGAGGTTAC-GGGAGTGATTTGTTCAAG--AAGAGATCGCTAGAGCAATTGACACAGCTCTTGAGACAATAATTGGGTTATCAAAGAGAAAACAGTTCAAGTACC-ACAGGGGTGAAAGCT--TATTTGCATTGGATT----TTTATAGAG------------------------------CAAGGCACACCTCCATTTTAAAGTCT-CCA----------TTTTTGTATACTTGAGGATT-AAGTTGACTCTGGGATTGCA-TCATTATCAT--GAAAAT---GAGGCTCCCCTGAA-GTTTGAGACGCGCACAC-----------GAGGG--TGATCTGCTTGGGTGGTCTCTCTACTTTAGTGAGCTGTTGCTAAGCAGCTAATAATAGTCGTGTTTGCTGAGTAA--TTTTTGCCCTTCTGGAACCAATCAGATGCGAGAAAGTCCGACCATCTGACAG--CCCTGGAGGCGGGATTTCGATTCTTTTTC------------------GCTCTTACCCCTCCTCC-TCTG---TCTCCAAATGGAGAGTG-GTCTTTTTT--CTCATCTATTGAATCTCGGAGTTC--GCGCTGTGTAAAGGAGTGA---GAATGCATGCTTAATTTAAATGGCGAGAGTGTCTGTTAGG------AAATGCATTAGA---------GGCTGCAGA-AGAAGCGA----AAGACATATTAATTGACAGACAGGAACTGCTGTCTCTGAGGTTGATACAAGTAATTTATTACTTCAGAAACGAATGCCACCTCCAGAATGTGCTTCATTAATTTCAAATTTAGTTTTAATTTCAAGCTGTTGCCCCTTGAGAAGAATAAGGTGGCAAGTTCTGTTTGAAGAGA-------------------------------------------------------------------------------------------------------------------------------------------------------------------------------------------------------------GTGTGATACATTATGAAGATTTAACTTTCTCCCTTTGATTCCCCACTGACAGTCTTCCTTCAGC----------------------------CCTCCTTTAAAGTCCCACTTTCTAT-CCCTAATGGCTGTCATGTCGCTGCGCTCTCCGGACTCTTACTCAAAGTGTCA-TTGGCATAATGGTCGGCAGCCGTTGGCCTCTTTTGATCATCCATGC--TGTGTGC-------------------------------------------------------------------------------------GCTACGCATATGGAGGGAAAAATGGAAATGCCAACAGCACCTCAACTATAAAGCAAATCAAATTGAAATATTAATCCG-CTGATTAATATAACATTATGAGGGCCCATTCTCTTTGTTGTTTAACAACAAAGGGTTGCAAAATAAGCAACCGCCTAAGAGGTAAGGGGTTTAACAGACTCCCACAGAGGCGCTAAAGCCCCCCTTTCAAACATCATTACTGTGCATAATGTATTCACTTCCACAGTGCTGAGATTTTGATATTGATGTTTACTCATTTATTTTTTAATTAATGTTCGTTGTTAATGAATTCTTTGATGAGAGG------------------------------------------------------------------------------AACTGTGAGATGTTGACAGAAAGTCAGTTAACTCTAGCCAGTGGCAGCTGCAT--GGGTTTTGCATAATTAATTATTTATACTGAG---CCAGACACAGTAATTACTATCCAGATGAATATGATATTCTAATCAGGCA-CGCTTTAATTTTAATTGCCCTCCAGCATC-TAACTGTCAGTGCTGGCCTGGCTTGATAAAGTGGAG-ACTCTCTAAACACCATTAGACATCTGCTCTGAGAG-CATTGCCT-CCGCTTTATTTTGGCCTCACTAATCCGCATG-CCTCTCGCTGGTTCCTG-TCCTAACAGGGGGTGTCATTTGATCAAGTCAATAATCTGCTGATTGAGCCTGCTCGAATTGAGGAGGAAGAGGTCTGTAC-TCCCTACTCTCTTTC-----------------------CCCATCCACTCTCTCTC--GTTTGCC-TCCTATTCA-----CTATATATACACATATATGTATTTTTGTGTCTGAGGGAATCAGTTGAAT-GCATTGTTCCCAAATCATTGTAATATCTATTTAGAGTGGCAACAGCAC----TGGCTGCCGATGCT-CAGTATTCATGGAGAATAAA-CCAGCCTTAAGACTTAGAAAAGCTGAAA-GGGCTTATCCCTATATTCTTAAACTCCCCTCTTTTATGTTGGTCTTAGGCATTAAGGATAGGATTGTGAATAGCAATTGTTAAACTGCTGC--------AGTGA----GTGAGAGAGTGTGTATACGTGGGTGGGGG----TGTTTTATTCCCAGGC------------------------------------------------------------------------------------------------------------TGTGCTCAGCACAATTAGAATATGTTAATTATGCATTTCATTACGGG-CCCAGGCGCTC-TTTGAATGTGAGATGAAATGTCACTGGTGTAGGCAGCCGAGAAATGGAAGATTGCCAGCCACAACTTTCTTTGTGCAATGTGTGACACCTTCATTAACATCAGGGATTGCTAGTCTGATTAGACTTTT-TGTATTAGTTT-AAGCCTTTAGGCTTT-----CAAATGTGCTGGCTTT------GCTGTTTGAAGTGCCAGTCCTGAAGGAACCACTTATAGCAATTAGGATATCCTTGAACAAGCGTTTGCGAAACATTGGCTGGTTTTTGGCATTTGCCTCCCGCTCCTGCCTACTAACTAGTGAGGTTTGATCTCCCATAATTATCTACCCACCGGCTTCCCAG-GCCTGACAGCTCTCTCCCAAGAGAGGGCTCGGTGCCGAGGCTACTCGCTGATTGCATCAAAGTGTCAGAAATTGCAACATCAAAAATAATAA-CTGATATTCCGGCAGCAGGCTC-CCTCTTTGAATATTTCCTTTAAAACGCTCTCTAATTTGTG--------CCCTGCAGAAAAGAATGTT-CCCAAGC--AGAAATTGGTTTAATTAATAGCACATTTTACATAATGATTACAGTGTAATTGCGCCGACTAGCAGAGTGTCATTAAATATATCCTTGCTCCTTTACAACACCCTCTGGCTAAAAATAATGAGTTACATTGGAAATCACTATGCAACAGGTTCATAAATAACATTTAAG-CCCATACAAGGCAAGTACTTATAAATAATAAATATTTGC---------------------------------------------------------------------------------------------------TAATGTCAGATGT-GGAACTACAAATTCCATCACAACAAA--TGTACAT-ATAT---------AGCTCACAAGAC-AAAGTCCATCTTGGCCAGGGGACAA----ATGATAGTG--TTTTTATAAA--------TATAAATCT-ATATTAGGTTTGAC-AACCTTCGGACTGTTACATGCACTTTCTCAGAAAGTTGG-AAGATCTTTATTGGGTCCATTTTCTCTACACTTTAATACCT-ACTAACAACTAAGATACTGTAATTCTTTACTC-TAATAATCAAATACATCATTTTTCCAAAAG-AAATATTGTGGTC--TTTTATCACAATCCTGCCCCGCACAAAGGAATCCTCACAAGATATCAAAACAAAAATCTATATTTAATA-TGGGAGCAATTACCAAGCGAAGTTAG-CTGCG-------CGAGGCGCGGTG-ACACGCGGCCGCGTGTTTTTCATCATCC----AGGTCATTAGATGATGATGGATGTAAACCTATAAAGCATCTAAACTGGACCCTTTAACAAACCACGAGCAATACTATCATTTCTCTAATAGAACCTGCTGACCGTATCATTCCCTGCTGCCATTTGTCA-TTTTCCTTTTGAAATAATCAATAACG-GGTCGCTTTGAAATAAATAATAGGCTATAGCAAAGTCAGGAGTGAAATTGCAAACCCAAGATT-CCTGATACAAGCTGTTATTATTTTTGACACAAGTCATTTACAACCGCTGTGAAGGTGGCGATGGAAAATGTAATATTGAT-TGTATGCCCTGAAGGCTTT--GCAGCTCTGCCTTCT-AAG----------------------------------------------------------------------------------------------------------------------------------------------------------------------------------------------------------------------------------------------------------------------------------------------------------------------------------------------------------------------------------------------------------------------------------------------------------------------------------------------------------------------------------------------------------------------------------------------------------------------------------------------------------------------------AATTATTTTTCCAACTTGTTTTTGTATCTATGCATAAATTAAAAA---ATCTGCTGAAATTTATTATTCATCTGAGATGTGATTAATATGCAAAATTATGCAAATTAAGATGCAATTAGGCTCCAATTCTCTAGTGGAATTTTCCATTATAATTTAATACAAAGTAACAGAGTAATTGGTGTCACGTGTAATTACGGTTACTCAAGTGTACTTTCAGGCATGCAAATGATTTGCTATATGTTGGTTATCCTATGCAAATGTACCATGTGG-------------------------------------------------CGAGCGGAGGTGAATTACATCCCCTGATTTATAATC-TGAAAATTAAAGACTCACTCATTTTCTAATTTAATTCCATCTCCTATGGAACAATGTTCACTCTGAGCCAAATTGGCGAATAATGTCACTAATTCAGATGCAGATGTAATTCGGGTCGGGGT----CGCGGGGCTGCGGTGACGGACGGCTCCCCGGTGGGTCGTTGCCACGCCTGTCT---CCCGTCCTGCCAATCCCCCAGCAGTTGTGGTAATAACCTGGGCGATAAAACCA----------------------------------------------------------------------------------------------------------------------------------------------------------------------------------------------------------------------------------------------------------------------------------TCTCATGAATGATTTATATGTGTCTTGTTATCAGCACCGATTTCTATAGACCCCAACGCATTCACCAAGACATTTGTGGCGTAATTGTTAATTTTAATGCCATAATGGCTTCAGATGGGAGCCCTGATTAGACATTTATTACACAATTAAATGAAACATACTCAAGAATCACAAAAGGCTTCCGTAATTATTTCAGGCCATTAAT-AAAATGGGCATTAAATTATATTGGACACAAAAGAGAAGTGAAATAGATTTCCATTAGAGCAATAG-AGGCAGAGA-GGGGTAATAGATCCTGCCTGAATTCACTATGAAATTAATTGTTGCCCGGCCTATTTCCACACACAGTGGAATAAATGAATGAGAAAAGA
Lepidogalaxias_salamandroides_opt CACGATGGGACGCGTGATCAGGGGACAGAGAAAAGGAGCGGGCTCAGTCTTCAAAGCCCACGTGAAGCACAGGAAGGGTGCCGCCAAGCTCCGACACATCGACTTCGCTGAGCGCCATGGTTACATCAAGGGGATCGTGAAGGTGGAGCCAAACGCCTCGTCAGTGGAGCTTTTGC---TTTTTATTGATCTCT--TTGTTTCCCATAGCTGGAAGGGCACAATATTTTCTCCAACCTGACTTCCACTGAGTACGAGCAGGTTCTGGAGATCATCCGCAAGGCCATCATCGCCACCGACCTCGCCCTGTACTTCAACAACCGCAAACAGCTGGCTGAGCTGCTCAGCACTGGGGCACTGGACCTCAACAACCACTCACACAGGTTGTATTAAATGCAC-TTACTCTTAATTTCATCCACCAGTGGTTTTAGAGAGAATAATGTGGAGTTACCTATATGGGTTTGACATTATAAATCACTTCTTGAGACTGGATCGTACAGCA--GTATCGATTGATCCTGATATATCACAGAAATTTACTGTCACTTCTGTTTTCAATTAAAGATACAATCAGTCAGATAATGACTTAATTGGATTTTACAGAAGATTGAGTTTTATTGCCCTGTGCTTTATGAG--TAGTTAAGGCAGGCCGTTTTATCA-CTGTTGTCAG--GGGGTGGC-AGTCGGTTACATTGTGTATGTAAAA--CTCTACCTGGCTTGTAATCGATT--AGAACTGTGATGTACAGATGA-TGTAATATTGAAATCTGAA-GCAAGTAATGCAATGATATTAGGAT--ACAG-TTTTTGTATTTTTATTCTTGTATAAGGTTATTTGATGGCTATTGTTTAGCCTCTAGTTCATTCTGTGTTATTTAAATTCTAATATATG---AATCATATTTGGATTGAAGTCATGTTCAGGGGCCATGT--TGTGTATGTATTGAG-ACGTTAAGCCTTTGAATGTGAATAATTATTGTAAACTATGATATTTTACAGC----TTTTTTCTTACTATATCATATACATTTTCTATTTGCGCAGTGATTTAATCATATTTCTGATAATTTAAGGAATCTGTTCATT------CTC-TGATTATTTGTTCGCTAGGTCAG----TAGTTGTTGAATGATAATTTTTCCACGT-AATGCTTGGTAGTTCAGTAAAT-AAAGCATGTAGGGATGTAGGCATACA-ATA---------------GTGTAAATATTGTGCTAGTGGAAT--ATGAAAGTAGTGCAACTGCAAGGTAC--AAAAACACCCGGA---AAAAGATCAAGAGAGGGTCTCACATCAAGGA--GGCCCCGAGGATGTCTTTGTTGTCAACTTCAGAAGCA--TAGCGAG-CAGCTGAG--GAGA--------------GAGGGAAGATGCC------AGAGAAA-GCTCAAAGGCTCG-GGTTTGGCCAAGGTGATCGCTACGCCTCGGCAGAGTGCCTTCTGGCG--ACACTGAGGGAATGGAGTGCATGGATTGCTCGTGATTATTAACTAGACTGGGATAAGCCCTCTCCTTATTATGCAGATTACTGAGGCTCCCC-GCTCCAGCATAGTGTACAGATGCCAGGCAGCAGCTGCTCTCACAGATGGCGGC-TACACGGATCTATCATTATGC-CTCCATTGTCTC--CCATCGGATTGTTC--GGGGGACGGGA---GAACGGCGGCAGAGAGGAA--------------GCCGACTGCGG------------------------------------------------------------------------------C--GGCCCTGATTGCTCTGATACAGGTTAGGAATATTGGCTTTAATGATGTGTAAAATGAGCAAGCAGTGCCTGTGACATTTACAGATGGCACCGTCTTGGCCTGTTCTTCCC-AACTGCCTGTTAATTCACCG---TGAT-ACCGGGGCCAGACTTGAAAGGAAGTCTT-AAGGACGTGGGCTTATACACTGTGCCAGATTCTGTT------AAATAAACGGGGA-GACGCAGATGCCAATTCATT-GGTAATTGTCCCTTCTGGCAGTGT-CTGTGG----AAAGTCTGCGAGAAG---CATAAGCCCGAGATCACTGCAAGTGTTAATCTTCTTATA-CTTAAGGTATCAGGTTTC-CTTTTGATGTCGCTAAACATGTTGACTCCTATC-TCCGCCGAGAAGGCAAT-CCAGACA-----TAGCTGTGAGCAAG-------GCTACTGTTTCTATAAAGACTCATAAATA-CTCATCATTACAGAATCTGGCAGTTTTCCT------CTCTGTAGCTGG---------------TTTTTATCTCACTCTGATT-CAGTCT-TGGAGCGTGTCGATCTGGCCCAGTTAGATTGCCATACTTAACAAACATTA--CATTCATTTCCTCCAAATGAGTCAAAT-----GGGGCTAAAGGGATGTCTCGATTCATCTGATCACACT---------ATGTCTCGATTCAACT--GATCTCAC------TATGTCTCGATT-CATC----------------------------------TAGTAGTCCTGAGGAGGGGTATGTGTCAAACTGTGCCGTCGCAGGTCACAGTTGCGCCGAAACACCTTTCCGCACCGGTCACAGCTGTAGGGCTTGATGTCTGTATGGGTGAGAAGGTGAGTTTTCAGGTTACTTCTTTGATTAAAGGTTCTTCCGCATGTGGGGCATTTGTGAGGAGATTCCTGTTTAGATTTGAAGCAAGCAAAG--GATTATTCCCTTACATA-GCCAGTGCCACAATGATCTAAGCTTAGGC-GCTAATGGTTATTTAATACGGCCATCAGC-GGCCCCCAGTCCACAGCATACG--GCACTCTCACAATAGCCTCCAAA-CCCTCTTTAACACTTATTTGAGATGACAGGAAAAATGAAACCGTTTGTGCTTTCAATGGAAAAGCAATCATTGGTACATTATACTCCGCTTG-CCCTATCATGCTAATGCTC-GGTAAAAATGTCACCAAATGTATTTAAAAGGCTGATGGAGTGTTGCCGTTTGATTTCTGCC-GCCGGGCTGATTAAT-------------------------AAAAACCTTCAATTTGTATGTAAATGCAACCTGGGG-CTCATATCATCCACACACCTGCACCTGGAGA-----AAAATAATAAACTG-----AAGTTTAATGCGACAATTACCAGGGTTTAC------------------------------------------------------------------------------CATCCCCGTTTAAAAAAAAAAAACCCACAGCACTTTTC---CACAGCCG--AAAGAAAAGAGCTAATTAGAAATACAAATTCT-CCCAGATTGTTATTAAT--GGGAATTGTAGAATA---AGCAGTACATATTTTGTGCCCATAATTAATTCTCAGGTATCTTTGATCTGAGGCCCACAGCGGAGGCCTGCGTCTACTGCTGCCT-GACTGCTGGGAGTCAGCCAGCGCCAGACATCTGGCTACTCTGCTCTCATTGGCTGAGGC---GTTCCCGCGAGGCCTCTCCGGTGACACCAGCCAGAGAG--------CGGCCTGGC-AGGG--AGAATGATCAGCACATTTTGAGCGGATTAGGGCTCCAAAGCGATCTTCAAATCTC---GCCAGCAAATATT-CCTAAACTGCAATTTTTCATATTTCCCTGTATGCATAAGGAGATGAAAAATCCTCCGATCATTTGTATTCTCTGGCTGAGGTTATACACAAATATTAGTT--TATCTACTCCACCTAAGATTGTCTCTCTAAGCATGACGGATGGGT-CCTCG---CGAGGGACAATA----TTC-CGGGAGTGGGATTCAG-TCCGTC---TTTTATTCGTTA-CGACTGAGAGGGCTGAAGTAAAAACGTCACGGACACACAGGTTAAGGGCAG------------------------------------------------------CCGTGGGATATTGTCAC------------------AAGTGAG-----------------------GTCTCCAGCAGGGC-AGCTGATTTGGTTTGTGAAGTGTGTT-AATAATCAAATGATCAACAAATAACAGATGTATTAGTTCATGCAGCTTGAAATGTCAAGGAGGCTAAAATCGGAAATCTAATACCGAAAG---CCTGTTCTATTATATTATATTACACGATAAACCCTCCAGTGCAAATTACATA-------GGCCTCCCACCGTGAATAATCTTCTCTGATGGGGGAGATCCACTGCTCACTGAAGCCTTTCGCATATATAGAGAAG-TTTTGAATATCTAAACCATTATTTAGCATTCAAATCAGTTCTGCTTGTCTGACTGATGGACAATTTCAGTGTGACCCCGG-TCTCTTTGCAGGTGACCTATACTGTCAAG--AATCTTGCATATTGTTTAGACG-TTC-ACATGGACTTCTTCCCCCCCGCCCCCCAAAAAAG---------TCTTTGAT--CCTTTTAACAGGCTTTTTGTGTCAGCATTCATGAAATAT-----------------GAGATGTAACTGGCCGAGGTCTTGAA---GCATATGGATGCCATTTGTAAG--CAGCCGTG--TAAAGGTATAGGGCAGCC-TGTCC-TTTTGTAT---CTCTCTAT-CCATCTGGTTTCCCATTGCTCTCAAAAGTGTAGTGTCCTCCAGACCCAAATGAACATAAATCA--GCTCCCC--AAACCTGCA-CACGTTTTCCCATCTGTCAT-AAAACAATGATTTAAAGTCC-GGGTTGTCAAAATATGCTGCCGTGAGTTC--GTCTTGCACCCC-AGCAGCAGGAACACAAAGCTCCGTCTCATCGGCGTAATTTACAGCTTCTCTGGAAGCCGTGGGTGATTACAGCTTGGGCCACCAACAGTCAGAAAAACAGC--TGGCTGTCATGTCATAAA-AGATGCAGTCAGAAAG--------------CCCAGACATGATTTCATGGCTAATGATTC------------------------CTGCACTAATATCACTGT-GG-------ACCGCAGT-------GAGGATAACCAAGTTGAGCTGTCTTAGCTCAAATGATTCAATTAGGCCAGCTGTCCCTATTTGTCATGGCTCAACTGGCTTTTAAATTACCTTTCC-AGAGTGCATACGTGTCTCTG-------CATTGAACTTACCAGCTGAACAGTTTTC------AAACATAGCTTTCA--TGAACCTCTATTCTGT-CCCTAGAATTTGGATTGATCGGAGAGCATACTGTAAAAAGTCAGCGGCCGAGATCAGTTCATGG---------CCAACAGGAGCAAGCTGAATCTGCTAAATTTATGGCACAAACTGGTA--ATACTA-TAGTTCTGTTTCTTTA---TTTTG----------------TAACTAA----ACTTAA-TTTCAT--CTTAAGTCAC-ATGCATGCTCTC---TTGTACTGCACCCGTTTTA---------------TTTGTTTCATAATAAAGTTTATTCTATATTACAAATAGTA-TTTTGTTCTTGACTGCAAAATAGGAATGCAT--TATATTTACATACACAGGTATACAATTAATTGTAACAAAGTTAGAGAAGCTGGCCTTT-------------TCCCCCTTGGCGTC-----------------TATTCGTTTCCCAATCGGATCCCAATCGG-ATGTTTCGGATTGC-----------------------TCATCATCACGCATTCTGGTAGGAAAAGGTTGTTTCTCACGGGGGTCTTTCTTTTGGAA------------CACCTGCTATAACACTGAGC--TCTAAGAAGGAG-CGTTTCAGTTCCTACAAAGCG-TTAAAGGTGGAATCTTTATCTGTAGGTGTAATGAAACAAAAGAACAAAGGATGCCTTAGAAGAGAGGCTGCTTAC----AAGCATGGAATCTGCTTCAAAGCACA---CCAAATGGATCTAACGTTTCCTC------------------------------------CTGCCTCCAGATCATGATACTTAGCTGAAGCTGCTGT------TACCTTT--ATGATC---CCTCCATCTATGGCGAACTATAGCCATGCAGGGGACC---ACAACATCTTGCAGAATGTCTCTCCTCTCGTCACTTTCCTTAAGCTGACCTCCCTGGGTTTTATCATCGGCGTCGGCGTGGTGGGCAATCTCCTGATCTCTATCCTGCTGGTCAAAGACAAGAGCTTGCACCGTGCGCCGTACTACTTCCTGCTGGACCTCTGCGCCTCGGACATACTGCGCTCTGCCATTTGCTTCCCGTTTGTGTTCACCTCGGTCAAGAACGGCTCCGCCTGGACGTACGGCACGCTCACCTGCAAAGTGATCGCCTTTCTGGGGGTGAGCTGCATTAAATTTTTACTCTGGTTACCGAGT-GTGGCCATT-CAAACTTTTATCTCAAACCTTCTTTGTCTTCTTTTCATT-AAGTTCTCAAG-CGCTAATAGCTTCTGAGCTCCCT----GGGTAAGGATGATGTTCTGAATAATGAAAGCTCATTATTTCTCCACAGAATGCTTGTTAATTCAAATGATGATATTAAAACTATAGTAGCCTTTAGCAGTAGGGTGATTTCTAGCATACTTTATCATGTATCAATATATACTCTGTTTGTCAAAACTGCCCAGGGCCTGCAGGCAACAGGACGCTCTTGTACATTAAATAAGAA-----------CTGTCACCCTGGGCAAC-TTGCAAGAATGA----AGCATTTATTCTGCCTCAGATTTCC-TGGCACTTAGAATTATTTTCTTCATGCCTGATAACCAAATTACAATATGGCA---GGTCTCCCTGGAGCCAT-GGGATTGTTAGTGCCAGCTCACAACATACTTTCAACTGATGTGGCATTTCATGTACAGCTGCCAATCAAGAAGGG---------CAGAAGTGAG--------AGTTGAAAATGAAGGCGGGCC-TGACGGTGTT-CAATTACCTTTCTGAGCTCAGCAT-GAAAATAAAAGAATATGCCAACATTATGGCATCTGAAGTCAATATGTATTACAAAATCAATCTAGATGAAGATCTGCCCATCCTTCTAATTAGAC-GGGGTGACTGGAGATTGATTTTTAATTGCAAAAGTAATTACATGGAG-CAGATAGCCAGTGACATTTGATTATCTAGGTGATTGATTAAAAGGCCTTGCTT-----GTGGGGCAGACTGTCAGGCACCAGGAATCCAGACAAAAGAGAAAATTAAAAA----GTTGTCCCGTTTGTAATCACGAATTTCAAGGGTGAAATTAC-AAAACCAAACATCCCCAAAAAATGAAATGC-TTTCAGCAATGAAGGGTTCATATTTCAAGCTTATAGCCGCTAAAA--GGGTGTACTCAGAAAATCAATTTTATGAAAGTCCGCTCAGCACTAAAGGG-ACTTCTATGCAACTAAGCAA-TTTTGAAATAATGTCCGA-----------GAGGCCTGATTCATGGTTGGGGACGCGACTTTTCTCTCCTTG---CATTCAACATTATC--------CTCCAAG-CCCAGGTC-AAAGGTCAACC-------CCTGGTTTAAATCAAC-CACTGTTTAGC------ATAGCTCGATTCCC--------------------------------------------------------------------------------TGACCTC--TAAGGCGCTAATGTTTGCTTGGAGTCACCAGGCGTTTCCCCCCCCCCCATC-CTTTATCACCT-CCATTGTCAAGCTATCTATTTAATTGAAAGAAGTTAATTGAATGAAAATGATCAACTAAGCTTGTATTAATATTCCTAATGGAA-CGT-TCTTGTTGG-------CCATGTTTGGAGAGC-------GATGACACACT--------GGAGTTTGGG--GAAGGCCCATTAATACTTGCACTTAACCCGAT-GGGCTAATTAAGGACTGCTTATTCATTCC-CCGAGTCAGGG-------------------------------------------------------------------------------------------------------------------------------------------------------------------------------------------------------------------------------------------------------------------------------------------------------------------------------------------------------------------------------------------------------------------------------------------------------------------------------------------------------------------------------------------------TACATATTCATGAAAAGCAGACTTGTAATTTGATAAA-GGGAGG----CTTGTGTTCTCAACTTCATTCAAACG----GCATCGTGA-AGCAGTATTAAAGTGGGCATCTGTGTTCTCAC---------AGCATTAATCTCTTCAAGCACATTCCAGCTGCTATGATGTGCAAGAGGGAGATAAGTCTTAACCAGTCTAA-AGCT-AAGCAAACCAGACAACTCTATTATTGGCTTCATAATTGCTTAATTAAACTTTTGTCACTAATCATTATGA---GGGCAATAGAGCTGTTATACAGGC---TTCTGTTGAGCAA-------------------------AAATCAATAAACTGT---TGGAGTGTCGCCTCATCGC---AAACTCTTGTGCACCCTCTGGTGCTTGCTAGTCTCCAAAACTTCTT----TGTGTTG------------------------CCTGC-TTTGCAGAT--TGTCTTCCTTGTCTC------------CGTGGTTGCTCATTATTCAGAGACA------GACGGATCTCAGGTCATCTGCAGCTGCAGCA------AAGGAGAAGCAGGAAAGATGGCGATCATCCAC------TAGACCGGGCACACGCATGAG--ATACAGAA----------------------TCCCGGTTGATTACGGTTCCCTTGCAGACAGATGCAGCACCTGGATAGAGCTGATTAGAGTGAAAGCTCACACCATAAGACGGGGATCAGTTAAGACCAGTAGGAGGACACAGTCTCTAGCGCACTCCGGTGAACACCTGAAGCTCACACACACACA---------------------------------------------------CACACGTGTGCGCGCGCGCG----------CGCTCACAC-------------------------------GTCT-GTGTGTTTTCTG-CTGAGATGACTCTTGGT--TCTTTCTTGTCTTTAGATACCAGCCTGTTGATATCATTCAACCAACCTATCATGTATTGCCAGCCTCATTCGGGGATTCTGATTGGCACATTGTCACAGGCAACTCTCTTACCACCACCAATGAGTCCTCACGTAGAAAACCCTCACAGCATGAGCTGGAGAAACAGAGAATGCCAGGTGACTATTTTTCTTCTTC-----TTCAC-CGCTGTTGTAATGACTGACTGGCGCCC---GTGCCAAGGCATTGTTACGGGAAGGGCCTGATC--AAAAAACTGTTGCCCGCC--AACCGCGGAGCTTTCTGTAAATTCAATAAGG-CCACCTTAAAGGATTCCCTAATTAATGGATGACATC-TTTGGCTAGAGGAGAGGAGAGGCATTTTGCCCCAGATCC-----------CTCTTTGTTACTTT--GCTAATTAACTTTGGTAGGTCA-CCCAGGTCTTCCCAACCTGTGAGTGAAGAGCCCTATTGTGGAGGGA-GGGAGTTGTAAACTTGC----------TTTTTTT-TTTAACATCGGCACTTAAAA-GGGGAAAGCAACTATAGGGGACAGAAAATATCCTATTGAAGC-CCTTTGTGGGTGAACTGC---------------------------------------------TTCCC------------------TTTTTTTCTATCCATTTAAAAAGAAATAATGTATG---GAAGCAATCTA--CAACAGACATTTTA--AAAAATCTATTTGAAATCATTTCAGCTCAAGCCCTGGCAGTTTGTCTTCTAAGAGG-AAAGGAGCAAAGGATAATTGTCTGCAGTCTAGTAAAACACAGTATAACTGCCATCACACTTGAGTGAGCTTATAGCC-AGCCAGTCCCAGGGCCTCCAGAAGATAGAGCAGTTAATGTTCCCTTTTATTTTAGAGGATATGTCACTTGTATCACAGATTTATACCATGATACAGCAATTTCG-TCCAAACAGATGGATAATGGTGTCACCGGGAA----------AGAAGCCCTGTT----------TTTATTGAG-TTTAGCGCATATTGTTTAGCTAGAGG----CCTGCGCCGA--ACAGCTCCACGAGCAGTTTTTCTC----TTAATCTCCCTAATCTTGCTGGTATTAGATTTGATCA--TTTTGTTTGAAGGAGGAAAATGTGGCAGTAATGGCTTCCTA--ATAGC------------------------------------------------------------------------------------------------------------------------------------------------------------------------------------------AAGAGGTAATCAGACAGA------GGGGAAGGAAAAAGTCTGATTTGC---------------CGGGAATTAGCATGATAAGTGAGAAGCCCAAAATCAAT-CCTCCTCCTTG--TGAGTCCTCCCGTGATTGCTTTGAACTGTCA-AAAAATGGCAGAATCAAAA--TCGAAAGTGCTTGAGGTTAC-GGGAGTGATTTGTTCAAG--AAGAGATCGCTGAAGCAATTGACACAGCTCTTGAGACAATAATTGGGTTATCAAAGAGAAAACAGTTCAAGTACC-ACAGGGGTGAAGGCT--TATTTGCATTGGATT----TTCATACAG------------------------------AGAGGCACACCTCCATTTGAAAGGAT-CCA----------TTTTTATATACTTAAGGATT-AAGGGGACTAT-GGATTGCA-TCATTATCATTTGAAAGTTT-----------------------ACACACACGC-----------GAGAG--CTCGCGACCTGGGTGGT--CTCTACTTTGGTGAGCTGTTGCTAAGCAGCTAATAATAGTCGTGTTTGCTGAGTAA--TTTTTGCCCTTCTGGAACCAATCAGAAACGAGAGACTGCGGCCATCTGACAA--CCCTGGAGGCGGGCTTTCGATTCTCTTTC------------------GCATTGACCCCTCCTCC-TCCT---CCTCCAAATGGAGAGAG-TTCTTTTTT--CTCATCTATTGAATCTCAGAGATCGG--GCCGTGT-AATGAGTGA---AAATGCATGCTTAATTTAAATGGTGAGTGTGTCTGTTAGG------AAATGCATTAGA---------GGTTGAAGA-AGAAGCGT----AAGACATATTAATTGACAGACAGGAACTGCTGTCTCGGAGGTTGATACAAGTAATTTATTACTTCAGAAACGAATGCCACCTCCAGAATGTGCTTCATTAATTTCAAATTTAGTTTTAATTTCAAGCTGTTGCCCCTTGAGAAGAATAAGGTGGCAAGTTGTGTTTGAGGAGA--------------CAC----CAGCTACTGGGAAC---AGGTTGCCTGGGAAACGGCCGCATGGCAACAGGATCAGGGAGCCTGGGGGT--------------------------TGTCTGCT----------------GCTAGGTCTGCTCCCATTTTA-CATCACATCTCCTCACTAGATGGTGT-GCAAGCCACTGGAGGGT----------------------------------------------------------------------------------------------------------------------------------------------------------------------------------------------------------------------------------CTCCTTAGAATAGAGCTATCACTG--GTGCCTGTTATCTCCA--GAACCCCCAGGTAGAAAATGGTAATGATACCACTTAACACTGTTGCACATATGGAGGA-AAAATGGAAATGCCAACAGCACCTCAACTATAAAGAAAATCAAATTGAAATATTAATCTG-CTGATTAATATAACATTATGAGAGCCAATTCTCTTTGTTGTTTAACAACAAAGGGTTGCAAAATAAGCAACTGCCTAAGAGGTAAGGGGTTTAAAAGAGTCCCACAGAGGTGCCAAAA--TCCCGTTCAAACATCATTATAGCACATAATGTATTCACTTTAGCAGTGTTGA---TTTGATAGGGATGTTTACTCATTTATTTTTTAATTCATGTTTGGTTTTAATTAATTCTTTGATGAGAGGCGTTTTGTAAATTATTTTCCTTGAAAAGAGAG--CAGCTAAA-GAGCTTATT-TCCCAAATCTCTTTATCCTTTCTAGAACTGTGAGATGTTGACAGAAAGTCAGTTAACTCTAGCCAGTGGCAGCTGCAT--GGGTTTTGCATAATTAATTATTTAAACCAAG---CCAGACACAGTAATTACCATCCAGATGAATATGATATTCTAATCAGGCA-CGCTTTAATTTTAATTGCCCTCCAGCATC-TAACTGTCAGTGCTGGCCTGGCTTGATAAAGTGGAG-ACTCTCTAAACACCATTAGACATCTGCTCCAAGAC-CATTGCCT-GAGCT---TTTGGGCCTCACTAATCCGCATG-CCTCTTGCTGGTTCCTG-TCCTAACAGGGGGTGTCATTTGATCAAGTCAATAATCTGCTGATTGAGCCTGCTCGAATTGAGGAGGAAGAGGTCTGTAC----CTACTCTCTTTC-----------------------CACGCTTTCCCGCTCTCATGTTTGCT-TCCCATTCA-----CTATATATACACATATATGTATTTTTGTGTCTGAAGGAATCAGTCGGAA-CCATTGTTCCCAAATCATTGTAATATCTATTTAGAGTGGCAACAGCAC----TGGCTGTAAATGCT-CTGTATTCATGGAGCATAAA-CCAGCCTTAAGACTTAGAAAAGCTGAAA-GGGCTTATCCTTAGATTCCTAAACTC---TCCTTTATGCGGGTCTTAGGCATTAAGGGTAGGATTGGGAAAAGCAATTGTTCAACCGCTGC--------AGTGA----GGGACCGTGTGTGTATACGTGGGTGGGGC----TGTTTTATTCCCCGGCTTCTT--TGCGGTGAAACTCAATCAAGAAAGGTCATGTCGGTGGGAAAAGAACAGATTAAATTAGCATTGAATTAGACATGGAAAGTGAGCTCTGTCAAAACCATCACTGTGCTCAGCACAATTAGAATATGTTAATTATGCATTTCATTAAGGG-CCTAGGCGCTC-TTTGAATGTGAGATGAAATGTCACTGGTGTAGGCAGCCAAAAAATGGAAGATTGCCAGGCACAACTTTCTTTGTGCAATGTGTGACACCTTCATTAATATCAGGGATTGCTAGTCTGATTAGACTTTT-TGTATTAGTTT-AAGCCTGTGGGTTTTACAGGCACATGCTCTGGCTTTCAGGC-AGCTTTTGAAGTGTCAGTCCTGAAGGAACCACTTATAGCAATTAGGATATCCTTGAACAAGCGTTTGCGAAACATTGGCTGGTTTTTGGCATTTGCCTCCCGTTCCTGCCTACTAACTAGCGAGGTTTGATCTCCCATAATTATCTACCCACTGGCTTCCCAG-ACCTGACAGCTCCCTCCCCAGAGAGGGCTGGGTGCCGGGGCTACTCACTGATTGCATCAAAGTGTCAGAAATTGCAACATCAAAAATAATAA-CTGATATTCCAGTAGCCGACT--CCTCTTTGAATATTTCCTTTAAAACGTTCTCTAATTTGTGTCTCTCGCCCCTGCAGAAAAGAATGTT--CCGGGC--TGAAATTGGTTTAATTAATAGCACATTTTACATAATGATTACAGTGTAATTGCGCCGACTAGCAGAGTGTCATTAAATATATCCTTGCTCCTTTACAACACCCTCTGGCTAAAAATAATGAGTTACATTGGAAATCACTATGCAACAGGTTCATAAATAACATTTAAG-CCCATACAAGGCAAGTACTTATAAATAATAAATATTTGCCTTTTGTAATTGAAC--AAAAAATGACTGGCTCTT---------------CATCAAATGCTAA--------------TTGTGTTGATGTG-TCTGTAAATAATGTCAGATGT-GGAACGACAAATTCCATCACAACAAA--TGTACAT-ATAA---------TGCTTACAAGAC-AAAGTCCATCTTGGCCATGGGGGGACA-AATGATAGCG--TTTTTATAAA--------TATAAATAT-ATATTAGGTTTGAC-AACCTTTGGACTGTTACATGCACTTTCTTGGAAAGTTGG-AAGATCTTTA-TGGGTCC-TTTTCTCTACACTTTAATACCTAACTAACAACTAAGATACTGTCATTCTTTACTC-TAATAATCAAATACATCCGTTTTCAAAAAG-AAAAATAGTGGTC--TTTTATCACAATTCTGAGCGAAAGAAAGGCATTGTCACAAGATATCAAAACAAAAATCTATATATAATA-TGAAAGCAATTACAAACCAAAGTTAG-CTGCA-------CACACC-CATTG-TCACCAGGCACC--GTTTTTCCTCACGT----AGGTTATTAGACTGTGATGGATGTAAACCTATAAAGTATCTAAACTGGACCTTTTAACAAACCATGAGCAATACTATCACTTCTCTAATAGAACCTGCTGACCGTGTCATTCCTTACCGCCATTTGTCA-TTTTCCTGCTGAAATAATCAATAACG-TACCGCTTTGAAATAAATAATATA-------AAAGTCAGGAATGAAATTGCAAACCCAAGGTT-CCTGATTCAACCTGTTATTATTTTTGACACAAGCCATTTACAATAGCTAGGAAGGTGGCAATGGAAAATGTAATATTGAT-TGTATGCCCTAAAGGCTTC--TCTCCCCTGACTTCT-AAG----------------------------------------------------------------------------------------TCAATTAATATGTAAATTAACTCCTCCATTTAATTAGCTATTTAACTATTTTCCAAGGCATGGACATATTAAATCATGCTTAAAGA-GCCCCCTAACTAGCCTCCTGACAATAGTGCCAGGGAGTCGCAGGCTCATAAACTACCGGCTTGACCTATAAAGAGCCCCGAGTCTGCTAATTCCATCTCAGGCTAATTTTATTACTTGCATAAAATAACCATAGTGCAGCTTTGTGACTGTAAAGAGGACATGGGTAATAAAAC--CGGCT--CAGGAAAGCATCAG-AAAT---CTTCTCTTTACTCTTCT-CCTCATTTACTATTCTATTATTCTTCGCAGGGTACCGGGCCCATGTGAAAGACAAATGACCTTATTATATTAAATAATTTGTGAGGATATTAACCGTTAATCACACATAAACAGCATTTAAAAGGTATTGATTTTTTT-----------------------------------------------------------------------------------------------------------------ATATATAT-TTTTTCAACTTTTTTTT------ATGCATACATTTAAAAA----CTGCTGAAATGTATTATTTGTTTGAGATGTGATTAATATGCAAAATTATGCAAATCAAGATGCAATTAGTCTTCAATTCTCTAGTGGAATTTTCCATTATAATTTAATACAAAGTAACAGAGTAATTGGTGTCACGTGTAATTACAGTTACTCAAGTGTACTTTGAGGCATGCAAATGATTCTCTATATGTTGGTTATCCTATGCAAATGCACCATGTGGGATCTGAGGATAAAATGTCGCTTAGGATAATGTGATTGCCCTTAAGGTACGAT--GAGTTGAATTATATTCTATGATTTATAATC-TGGAAATTAAAGACTCACTCATTTTCTAATTTAATTGCATCTCCAATGGAACAATGTTCACTCTGAACCAAATTGCCAAATAATGTTGCTAATTCAAATGCAGATGTATTTTCAATTCGAG-----TTGCGGTTGGTGGTGATTGACGAGTCCCCGGTGGATCGTTGCCACTCCTATCT---CTCGTCTCAGCAATTCTCCAGGAGTTGTGATAATAACGTT----------GGACGCGCTCCC--ACTAACTCTGTTTCCT-CTGATGCTGATTAGATCTGCCACCCCATTACAGATTCATTTTCCTAATTTTTCATGTCTGCGCGGCT-CCCCATCTGCACGGGGCTGATAATTGTG-GGGACCAGCCCCGGTGATTAACATCAGCGCCATTAATTACGCCCGCCATTAAGGCTCCAGGTTGCA-CACGGTGATCAAGAGGAATTAACTTTCTCCCGGGCCCCTAAATCATCTCACCTTCAGGGGGGTGTGACGAGGA-AGAGAC--TCTCATGAATGATTTATATGTGTCTTGTTATCAGCAGCGATTTCTATAGACCCCAACGCATTCACCAAGACATTTGTGGCGTAATTGTTAATTTCAATGCCATAATGGCTTCAGATGGAAGCTCTGATTAGACATTTATTGCACAATTAAAGGAAACATACTCAAGAATCACAAAAGGCTTCCGTAATTATTTCAGGCCATTAAT-AAAATGGGCATTAAATTATATTGGACACAAAAGAGAAGTGAAATAGATTTCCTTTAGAGCAATAG-AAGCAGAGA-GGGGTAATAGATCCTGCCTGAATTCACTCTGAAATTAATTGTTGCCCGGCCTATTTCCACACACAGAGGAATAAATGAATGAAAAAGA-
Umbra_pygmaea11_71 CACGATGGGACGTGTTATCAGGGGACAGAGAAAAGGTGCCGGCTCCGTTTTCAAAGCCCACGTGAAGCACAGAAAAGGTGCCGCTAAACTCAGACACATTGACTTCGCTGAGCGTCATGGCTACATCAAGGGAATCGTGAAGGTA-AGCAGAAAGCGTCATAAGTGGAGCTTTTGC--TTTTTCATTGATCTCT--TTGTTTCCAATAGCTGGAAGGGCACAATATCTTCTCCAACCTAACTTCCAGCGAGTACGAACAGGTGCTGGAGATCATACGCAAGGCCATCATCGCCACAGACCTGGCACTCTACTTTGGCAACCGTAAACAGCTGTC------------------------------------------------------------------TACTCTTAATTTCATCCACCAGTGGTTTTACAGAGAATAATGTGGAGATACCTATATGGCTTTGACATTATAAATCACCTCTCCCAGGCTGATCGTACAGTG--CTATCGATTGATCCTGATATATCACTGAAATTTACTGTCACTTCTGTTTTCAATTAAAGATACAATCAGTCTGATAATGACTTAATTGGATTTTACAGGAGATTGAGCTTTATTGCTGGCTGCTTTATGACTTTAGTTAAGGAAAGACATTTTATCA-TGGGTGTCAATTGG-GCGGC-AGTCGGTTACATTGTCTATGTAATT--CTCTACCTGGTTTGTAACCGACT--TGAACTGTGATGTACAGACGATTGTATTATTGAAATCTGAA-GCAAGTAATGCAATGATATTAGGAT--ACAG-TTTTTGTATTTTTATTCTTGTATAAGGTTATTTGATGGCTATTGTTTAGCCTCTAGTTCATTCTGTGTTATTTAAATTCTAATATATG---AATCATATTTGGATTGAAGTCATGTTCAGGGGCCATTT--TGTGTATGTATTGAG-ATGTAAAGCCTTTGAATGTGAATAATTATTGTAAACTATAATATTTTACAGC----TTTTTTCTTACTATATCATATACATTTTCTATTTGCTCAGTGATTTAATCATATTTCTGATAATTTAATGAATCTGTTTATT------CTC-TGATTATTTGTGCGCTAGGTCAGTA-------GTTGAATGATGAATTTTCCACGT-AATGCTTGGTAGTCCAGTAATT-AAAGCATGTAGGGATTTAGGCATACA-ATATCTTTGTCTTCTGGTGTGTAAATATTGTGCTAGCGGAAT--ATGAAAGTAGTGCAACTGTAAGGTAC--AAAAACACAGGGA-GAAAAAGATCAAGAGCGGGTCTTACATCAAGCA-GGACCCCGAGGAGGTCTTTGTTGTCAACTTCAGAAAGG-GAAGAGAG-AAGCAGAG--GAGGAAACTGGCAGAAG--GGGAAAGATGCC------AGAGTCGAGCTCAAAGGATTC-GGTCTGGGCAAGGTGATCGGTATTCCT--------------------CAAGAGTCAGGGAATGAAGTGCATCGATTGCTTGTGATTATTAACTAGACTGAGTTAAGCCCTCTACTTATTATGCAGATTACTGAGGCTCCCT-GCTCCGGCATATTGTACAGATGCAAGGGAGCAGCTGCTCTTACAGATGGTGGG-TACACGGATCTATCATTATGC-TTCCATTGTCTC--CACTTCAATTGTTT--GGGGGACAAGA---GAACTGCATCAAAGAGGAA--------------CCCGACTGCACTGAATTAAGAAAGAGAAACG-----AAAACCATCAAGTAAATTTATACACCGGAGGCCCT-GTGTCTCGGTAATGGCTT--GCTGCTGATTGCTCTGATACAGGTTAGGAATATTGGCTTTAATGATGTGTAAAATGAGCAAGCAGTGCGTGTGACATTTACAGATGACACTGCCTTGTCCTGTTCTTCCC-AGCTGCTCGTTAATTCACGGGAATGAT-ACCAGGGCCAAACTTGAAAGGAAGTCTT-AAGGACATGAGCTTATACACTGTGCCAGATTTTGTT------AAATAACTGGGAG--ATGTTGGTGCCAATTCATT-GGTAATTGTCCCTTCTGACACAGTGCTGTTG----AAAGTACTGGAGAAT---CCTAAGCTGAAGATCACGGCATGTGTTAATCTCCTTAAGCCTTAAGGTATCAGGTTTT-CTTTTGATGTCGCTAAACATGTTGACTCCTATC-TCACCACAGAAGGCAAT-CCAGACATAC----------------AAGCCTGGTCACTGTCTCTTTAACCGCCAATAAATT-CCCATCATTACAGGATCTGGCAGTGTTCCTTGGC--GTCTGCAGGCCC-------------TGGTTTTATCTCACTCTCCCTCCAGTCT-GGGAGCATGTAGATCTGGCCCAGTTAGATTGTCATACTTAACAAACATTAATGATTCATTTCCTCC-ACTGAGTCAAAT-----GGGGCTAAAGGGATGTCTCGATTCATCTTATCGCACT---------ACAAATGAGCTTTTCC--CATATTCC------TCAGCATC-------------------------------------------TAGTAGTCCCGATGCGGTGTATGCGTCAAACTGTGCCGTCGCAAGTCACAGTTGCGCCGAAACACCTTTCCGCAGCGGTCACAGCTGTAGGGCTTGATGTCTGTATGGGTGAGAAGGTGAGTTTTCAGGTTACTTCTTTGATTAAAGGTTCTTCCGCATGTGGGGCATTTGTGAGGAGATTCCTGTTTAGATTTAAA-CAAGCAAAG--GATTATTCCCTTTAGTAGGCGGATGCTGCAATGATCTAAGCTTAGGC-GCTAATGGTTATTTAATATGGCCATCAGC-GGTCCCAAGTCCCCAGCATACG--CTGTTCACACAATAGCCTCTAAA-CCCTCTTTAACACTTATTTGAGATGACAGGAAAAATGAAACCGTTTGTGCTTTCAATGGAAAAGCAATCATTGGTACATTATACTCCGCTTG-CCCTATCATGCTAATGCTC-AGTAAAAATGTCACCAAATGTATTTAAAGGGCTGATGGAGTGTTGCCGTTTGATTCCTGCT-GCCCGCCTGATTAAT--------------------------AAAACCTTCAATTTGTATGTAAATGCAACCTGGGG-CTCATATCATCCACACACCTGCACCTGGAGA-----AAAATAATAAACTC-----AAGTTTAATGCGGCAATTATAAGAGTTTAT------------------------------------TGA-----------------------------ATAAAAAAAATGCTGCAGCCAAGGAAAA----ACCTACAGGACTTTTTACACTACGCCG--AAAGAAAATAGTTAATTAGAAATACAAATTCCACCCAGATTGTTATTAAT--GGGAACTGTAGAGTA---AGCAACACATATTTTGTGCCCATAAGTAATTCTCAGGTATCTTTGATCTGCAGCCCACAGCGGATGCTGCTGCGTACCGCTGTCTGAGCTTCTGGGACCCTGCCAGCACCAGACATCTGGCTACTTTGTTATCATTGGCTGATCC---GCTCCCGGGAGGCCACTCTTGTGACACCAGGCCCAGAG--------TGTCCTGGC-AAGC--AAGATTATCAGC----------------------------------------------CCCAGCAAATATT-CCTAAAACGCAATTTTTCATATTTCCCTGTATGCATAAGGAGATGAAAAATCATCCCATCATTTGTATTGTCTGACTGAGGTTATACACAAATATTAGTT--TATCTACTCCACCTAAGATTGCCTCCCTAAGCAAGACGGATTGGT-TTTGG---GAGGGGGCAATA----TTC-CGGAGAACATATTCAG-TCCATC---TTTTATGTGCTG-CAATTCAGTGG------------------------TTCAGGTA-----------------------------------------------------------------CGAGCTGCTGCAGCCGC---------TGTGAGAAGACGAGCTCGATAAAA--CTAAAAGCCCGTCTCCAACAGGGCTTGCTGATTTGGTTTATGAAGTATGTT-AATAATCAAATGATCAACAAATAACAGATGTATTAGTTCATGCAGCTTGAAATGTCAAGGAGGCTAAAAGTGGAAATCTAATCGCGAAAG--CCCTGTTGTATTATAT--CATTTCATGACAAACCCTCCAGTCCAAATTACATA-------GGCCTCTGACAGTGACTAATCTTTTCTGATGGGCTGGATTCAGTGTTCACTGAAGCCTTTCGCATATATATAGAAT-TTTTGAATATCTAAACCATTATTTAGCATCCAAATCAGTTCTGCTTGTCTGACTGATGGACAATTTCAGCGTGACCCCAG-TCTCTTTGCATGTGACCTATACTGTCGAG--ATTCTTGCATATTGTGTGGATG-TTC-ACATTGACTCCTCTCCT-----------------------TCCTCTTTGAT--CCTTTTAACATGCTCTTTGTGTTGGAATTCATGAAATATTCATGTCTGGACTAATGGAGATGTTACTGGAAGATTTCCTTCA---GCATATGGATGCCATTTGTAGG--CAGCATTG--AGAATGTATAGGTCAGTC-TGGCC-TTTGGTAT---CTCTCTATCCCATCTGTTTTCACATTACTTGC-AGATTATAGTGTCCTCCAGACCCAAATGAACATAAATCA--GCCCTGT--GAACGTGTA-CGCGTTTTCCCATCTGTCAT-AAAACAATGATTTAATGTCT-GGGTTGTCAAAATACG-CACTGTGAATTC--GCCTTGCACCCCC--------------------------------------------------------------------------------------------------------GGCTGTCTCATCATAAA-GGATGAAGTCAGAAAG--------------AGCAGACATGATTTCATGGCTAATGATTCCC---------------------GCTGCACTAATATCAGTGT-GG-------GCTGCAGT-------CGAGATAACCAAGTTGAGCTGTCTTAGCTCAAATGATTCAATTAGGGCAGCTGTCCCTATTTGTCATGGCTCAACTGGCTGCTAGATTACCTTTCC-ACTGTGCATAGGTGCTTCTG-------CATTGAACTTACCAGCTCAACAGTTTCAGAAAAAAAGCCTAGCTTTCAT-TGAACCTTTATTCTGT-CCCTAGAATATGGAATGATCGGAGAGAATACTGTTAAAAGTCAGCGGCCAAGATCAGTTCATGACACAAAGGCCCTACAGGAGCAAGCTGAGTCTGCTAAATTTATGGCACAAACTGGTA--ATACAA-TAGTTATGTTTCTTTCACTTTTTATTTTGT----------TAACAAAAAAGAATTAA-TTCCAT-CTCTTAGTCAC-TTGCATGCTCTCAA-TTGTACTGCACCT--TTTAAGTGACAATGTTTTTTTTGTTTCATAATAAATTTTATTCTATATTACAAATAGTA-TTTTGTTCTTGACTGCAAAATAGGAATGCAT--TATATTTACATACACAGGTATACAATTAATTATAACAAAGTTAGAGAAGCTGGCCTT----------------TCCTCCAGGTTTCG----------------TTTTATCTCTTGTAAGGATACTATCTTT-ATCTC-----------------------------------TCAGCAAATATGGTAATAGTAAAAG-TATTTTCTACCG--------GTTTCT-----------------ACCTGCTATAACACTGAGC--TCTAGAAGG-----------------------------------------------------------------------------------------------GCTTAC----AAGCCGGGAATCTGCTTCATAGCACG---CCAAATGGATCTCTTGCCTCCCC---------------------------------CTGTCGCCTCTAGATCATGATACTTGGCTGAAGCTATTAC------CATATTT--ATGTTCCCTCCTCCATCTATGGCGAACTATAGCCATGCAGGGGACC---ACAACATCTTGCAGAATGTCTCTCCTCTCGCCACCTTTCTCAAACTGACATCCCTGGGTTTTATCATCGGCGTCGGTGTGGTTGGGAACCTCCTGATCTCCATCCTACTGGTCAAAGACAAAAGCCTGCACCGTGCGCCCTACTACTTCCTGCTTGACCTGTGCGCCTCGGATATCCTGCGCTCCGCCATCTGCTTTCCTTTTGTCTTCACCTCTGTCAAGAATGGTTCCACCTGGACGTATGGCACGCTAACCTGCAAAGTGATAGCCTTCCTCGGGGTGGGCCGCATTAAAATTTAACTCTGGTTACCGAGT-GTGGCCATT-CAAACTTTTATCTCAAACCTTCTTTATCTTCTTTTCATT-AAGTTCTCAAG-CGCTAATAGCTTCTGAGCTCCCC----GGGTAAGGATGATGTTCTGAATAATGAAAGCTCATTATTTCTCTGCAGAATGCTTGTTAATTCAAATGAT------------------------------------------------------------------------------------------------CTACAGGCACCGGGACGC-CTTGGACCTTAAATAAGAA-----------CTGTCACCCTGGGCAAC-TTGCAGCAA------------------TGCCTCAAATTTCC-TGGCACTTATAATTATTTCCTTCATGCCTGATAACCAAATTACAATATGGCA---GGTCTCCCTGGAGCCAA-AGGATTGTTAGTGCCAGCTCACAACATACTTTCAACTGATGTGGCATTTCATGTACAGCTGCCAATCAAACACAG-------CACAGAAGGGAG--------AGATGTAAATGAGGGCGGACC-CGACGGTGTT-CAATTACTGCTCTGAGCCCAGCAT-GAAAATGAAGGAATATGGCAACATTATGGCATTTGAAGTCAATATGTATTATAAAATCAATCTAGATGAAGATCTGCCCATCGCTCTAATTAGAC-AAGGTGACTGGAGATTGATTTTTAATTGCAAAAGTAATTACATGGAG-CAGATAGCCAGTGACATTTGATTATCTTGGTGATTGATTAAAAGGCCTGGCTG-----CTGGGGCACACTGTGAGGCAGCTGAATCCCAGACAAAAGAGAAAATTAAAAAA---GTTGTCCCGTTTGTAATCACGAATTTCAAGGGTGAAATTAC-AAAGC-----------AAAAAATGAAATGC-TTTCAGCAATGAAGGGTTCATATTTCAGGCTTATAGCTGCTAAAA--GGGTGTACTCAGAAAATCAATTTTATGAAAGTCTGTTCAGCACTAAAGGG-AGTTCCATGCAACTAAGCAA-TTTTGAAATAATGTTGGC-----------TGGTCCTGATTCATGGTCGGTAACAGGACTTTGCTCTCCTTG---GCTCAGACATTATC--------CTCCAAG-CCCAGTTC-AAAGGTCAACC-------CCTGGTTTAAATCAAC-CTCTGTTTAGC------ATAACTCGATTCTTAACGGGCTGCTGG----C-AACCCAAATGCATTTTCCAAATTGAACGGTGCTGGATTTACAGTCGC---TTTAACGCCGCTGACCCC-GTAACACGCTAATGTTTGGTTCGAGTCATCAGCCGT-----CTCTCTGCCATCTTTTATCACCC-CCATTGTCGAGCTATCTATTTAATTGAAGGAAGTTAATTGAATGAAAATGATCAACTAAGCTTGTATTAATATTGCTAATGGAA-CTTCTCTTCTTGG-------CCATGTTTGGAGAGG-------GATGTCACCGT--------GGAGTTTGGG--AAAGGCCCATTAAGGCGTGCACTTAACCCCAT-GGGCTAATTAAGGAATGCTTATTCATTCCTCTGAGTCGGGGCAAGATAAAGTTGGA-GGTTTACAGCTATTTCC-----------TGGTAATGCATTATTCCGTTAAAGCAATGATCAGATAGTGT-------------------------------------------------------TGGATGAATGGTAG-ATGTTCAGCACCATTACTGCCTGGCA-----CATCAGTGAG----GCATTATTACATTATCACTGCTCTTTAGTAGGAGATTGGCTGTGTGACCGAGTTCTGAATACACTCATCC----CGCTCTCGCCGGCGTAAATTGCAGATTGGCTCATTGACTTCAATGATAAAATGTAAAAATTGCCAGT--AAAAGGAACA--GACTCAGGTTGACTCCTTAGCTGTTTGTCAACGGGCAGA----TGTGACTCAGACAC---------------------------------------------------------------------------------------------------------------------------------------------------------------------GTTGTGTTGTGAACTTCATTGAGACA----GCATCACGG-AG--ACATTTAAATGGGCATCTGTGCTCTGGC---------AGCATTAATCTCTTCAAGCACATTCCAGCTGCTGTGATGTGCAACGGGGAGATAAGTCCTAAACAGGCTCA-AGCT-AAGCAAACCAGACAACTCTATTATTGGCTTCATAATTGCTTAATTAAACTTTTGTCACTAATCATTATGA---GGGCAATAGAGCTGTTATACAGGC---TTCTGTTGAGCAA-------------------------AAATCAATAAACTGT---TGGAGTGTCGTCTCATCGC---AAACTCTTGTGCACCCTCTGGTGCTTGCTAGTCTCCAAAACTTCTT----TGTGTTG------------------------CCTGC-TTTGCAGAT--TGTCTTCCTTGTCTC------------TGTGGTTGCTCATTATTCAGAGACA------GGCGGATCTCAGGTCATCTGCAGCTGCAGCA------AAGGAGAAGCAGGAAAGATGGCGATCATCCAT------TAGACCGGGCGCACGCATGAA--ATACAGGAGTGTGTGTGTT-TCTCCAGCTCCATCGGTTGATTACGGTTCCTTTGCAGACAGATGCAGTACCTGGCTAGAGCTGCTTAGGCTGAAAGCTCACACCATAAGACGAGGATCAGTTAAGACAAGTAGGAGGACACAGTCGCTAGCACACTCTGGTA-------------CACACACGCACG---------------------------------------------------CACACCAG----------------------TATACAAAT-CCCTCCCCGCATGCCACTGGGGGGCGGAGCGTTTGCTGTGTTTTCTG-CTGAGGTGACTCTTGGT--TCTCTCTTGTCTTTAGATACCAGCCTGTTGATATCATTCAACCAACCAATCATGTATTGCCAGCCTCATTCGGGGATTCTGATTGGCACATTGTCACAGGCAACTCTCTTACCACCACCAATGAGTCCTCACGTAGAAAACCCTCACAGCATGAGCTGGAGAAACAGAGAATGCCAGGTGACTATTTTCTTTTCTC----TTCCTC-CCCGGTTGTGAAGACTGACTGGCGCTC---GTGCCAAGGCATTGTTTGAGGAAGGGCTTGATC--AAAAAACTGTTGCCCGCC--AACCGTGGGGCTTTCTGTAAATTCAATAAGG-CCACCTTAAAGATTTTCCTAATTAATGGATGACATC-TTTGGCTGGAGGAGAGGCGAGGCATTCTGCTCTGGCTCG-----------CTCTTTGTTCACCT--CCTAATTAACTTTCGTAGGTCA-CTCAGGTCCCGGCAACCTGAGAGTGAAGAG--CCTCTATTGAGGAG-GG-AGTTGTAAACTTAC----------TTTTTTT-CCCCCTCTTGGAACTTAAAA-GGGAAAAGCAACTATAGGGAACAGAAAATATCCTATTTAAGT-CCTTTGTGTGTGAACTGCCTGCACATGTTCCAATAAAGGATGTGATTGATTTGTGGATTTACACCCTC------------------TTTTTGTCTATCCATTT-AAGCGAAATAATGTATG---GAAGCAATCTAG-CGACAGACATTTTG--GAAAATCTATTTGAAATCATTTCAGCTCAAGCCATGGCAGTTTGTCTTCTAGGGGG-AGAGGAGCAAAGGATAATTGTCTGCAGTCTAGTAAAACACAGTATAACTGCCATCACACTTGAGTGAGCTTATAGCC-AGCTAGTCCCAGGGCCTCTAGAAGATAGAGCAGTTAATGTTCCCTTTTATTTTAGAGGATATGTCACTTGTATCACAGATTTATACCATGATACAGCAATTTTG-TCCAAACAGATGGATAATAGTATCAACGGGAA-----------AAAA-ACTGTT----------TTTATTGAG-TTTAGCGTGTATTGTTTAGATAGAGG----CTCATGTTGA--ATGGCTCTGCTAACACTTTTTCCC----TTAATCTCCCTAATCTTGGTGGTATTAGATTTGATCAT-TTTTGTTTGAAG------------------------------------CCTCCCGTGCCTGGTCGCCT--------CTCTTTTCTATCT---GGTTCCTGG-CCCCATATGCGCGCTTTCCTATTTCCTGTCTGTAGACAGCAGGGAGTTGCTCTATTATCACCTTCA-CAGAGCTGTCTTCGAATGTGAGAGGCAATTCCATTTCACTTT-GCCATGGGGAGGAGGTTTCCAAGAGCCGTAATCAGACAGA--------AGGGATGAAAAGGCTGATTTTC---------------AGGGAATTAGCATGATAAGCGAGAA-CACAAAATCAAT-CCCCATCCTTG--TGAGGCCTCCTCTGATTGCTTTGAACTGTCA-AAAAATGGCAGAATC-AAA--TCGAAAGTGCTTGAGGTTAC-GGGAGTGATTTGTTCAAG--AAGAGATCGCTGGAGCAATTGACACAGCTCTTGAGACAATAATTGGGTTATCAAAGAGAAAACAGTTCAAGTACC-ACAGGGGTAAAAACC--TATTTGCATTGGATT----TTCATATGGA----------------------------AAGAGACACACCTCCATTTTAATGTCT-TCA---------TTTTTGATATACTCAAGGATT-ACGTCGGGTCTGGAGTTGCG-TCATTACCATCAGAAAGTTTGAAGGCTCCCCTGAA-GTTTGAGATACACACAC-----------GAGGT--TTGACGGCTTGGGTGGTCTCTCTACTTTAGTGAGCTGTTGCTAAGCAGCTAATAATAGTCGTGTTTGCTGAGTAA--TTTTTGCCCTCCTGGAACCAATCAGATGCGAGAAAGCCCGGCCATCTGACAG--CCATGGAGGCGGGATTTCGATTCTTTTT-------------------GCTTTTACCCCTCCTCC-TCTG---TCTCCA---------------------------------------------------GCCGGGT-AATGAGTGA---AAATGCATGCTTAATTTAAATGGTGAGTGTGTCTGTTAGG------AAATGCATTAGA---------GGCTGAAGA-AGAAGCGT----AAGACATATTAATTGACAGACAGGAACTGCTGTCTCGGAGGTTGATACAAGTAATTTATTACTTCAGAAACGAATGCCACCTCCAGAATGTGCTTCATTAATTTCAAATTTAGTTTTAATTTCAAGCTGTTGCCCCTTGAGAAGAATAAGGTGGCAAGTTGTGTTTGAA----TTGAACTGCTTCATCAC----GAACAACT-GGAAT---ACGTTGCCTGGGAAACGGCCGCATGGCAACAGGATCA--GAGCCTGGGGGT--------------------------TGTCTGCT-----------------------CTGCTCCCATTTTA-CATCGCATTTTCTCACTAGATGGTGT-GCAAGCCACTGGAGGGT----------------------------------------------------------------------------------------------------------------------------TGGCTGTCATGTCGCGGTGCTCTCCGGACTCTTACTCAAAGTGTCA-TTGGCATAATGGTCGGCAGCCGTTGGCCCCTTTTGATCATCCATGC--TGTGTGCCTCATTGGAATAGAGCTATCACTA--AAGCCTGTTATCTCCC--AAACCCCCAGGTAGAAAATGGTAATGATACCACTTAACATCGCTGCACATATGGAGGG-AAAATGGAAATGCCAACAGCACCTCAACTATAAAGCAAATCAAATTGAAATATTAATCCG-CTGATTAATATAACATTATGAGAGCCCATTCTCTTTGTTGTTTAACAACAAAGGGTTGCAAAATAAGCAACTGCCTAAGAGGTAAGGGGTTTAAAAGAGTCCCACAGAGGTGGTAAAG--CCCCTTTCAAACATCATTACTCTGCATAATGTATTCACTTCCACTGTGCTGAGA-TTTGATATTGATGTTTACTCATTTATTTTTTAATTAATGTTCGTTGTTAATGAATTCTTTGATGAGAGGCATTTTGTAAATCATTATCCATGGAAAGATAG--CGGCTAAA-GAGCTTATT-TCCCAAATCTCTTTATCCTTTCTAGAACTGTGAGATGTTGACAGAAAGGCAGTTAACTCTAGCCAGTGGCAGCTGCAT--GGGTTTTGCATAATTAATTATTTATACCAAG---CCAGACACAGTAATTACCATCCAGATGAATATGATATTCTAATCAGGCA-CGCTTTAATTTTAATTGCCCTCCAGCATC-TAACTGTCAGCGCTGTCCTGGCTTGATAAAGTGGAG-ACTCTGGAAACACCATTAGACATCTGGTCCAGCAG-CATTAC----CGCTTTATTTTGGCCTCACTAATCCGCATG-CCTCTCGCTGGTTCCTG-TCCTAACAGGGGGTGTCATTTGATCAAGTCAATAATCTGCTGATTGAGCCTGCTCGAATTGAGGAGGAAGAGGTCTGTAC----CTATTCTCTTTCAC---------------------TCCCTCCACTCCCTCGT------------------------------ATACACATATATGTATTTTTGAGTCTGAGGGAATCAGTGGAAT-GCATTGTTCCCAAATCATTGTAATATCTATTTAGAGTGGCAACGGCCC----TGGCAGGGAATGCTAGGGTATTCATGGAGCATAAA-CCAGACTTAAGACTTAGAAAAGCTGAAA-AGGTTTATCCCTATATTCTTAAACTCCCCTCTTTTATGTTGGTCTTAGGCATTAAGGACAGGATTGTGAATAGCAATTGTTAAACTGCTGCAGA------------GAGTGAGTGAGTGTGTATACGTGGGTGGGGG----TGTTTTATTCTCAGGC-----------------------------------------------------------AATTAGCATTGAATTAGACATGGAAAGTGAGCTCTGTCAAAACCATCACTGTGCTCAGCACAATTAGAATATGTTAATTATGCATTTCATTAAGGG-CCTAGCCGCTC-TTTGAATGTGAGATGAAATGTCACTGGTGTAGGCAGCCGAGAAATGGAAGATTGCCAGGCACAACTTTCTTTGTGCAATGTGTGACACCTTCATTAACATCAGGGATTGCTAGTCTGATTATACTTTT-TGTATTAGTTT-AAGCCTTTAGGCTTT-----CAAATGCCCTGGCTTTCAGGC-TGTGTTTGAAGTGCCAGTCCTGAAGGAACCACTTATAGCAATTAGGATATCCTTGAACAAGCGTTTGCGAAACATTGGCTGGTTTTTGGCATTTGCCTCCCGTTCCTGCCTACTAACTAGCAAGGTTTGATCTCTCGTAATTATCTACCCACCAACTTCTCGG-TCCTGACAGCTTTCTCCCTGGAGAGGCCTGGATGCCGTGGCTACTCACTGATTGCATCAAAGTGTCAGAAATTGCAACATCAAAAATAATAA-CTGATATTCAGGCAGCAGGCTTCTCTCTTTGAATATTT---------------------------------CCCTGCAGAAAAGAATGTT-CCCTAGCCTAGGAATTGCTTTAATTAATAGCACGTTTTACATAATGATTACACTGTAATTGCACCGACTAGCAGAGTGTCATTAAATATATCCTTGCTCCTTTACAACACCCTCCGGCTAAAAATAATGAGTTACATTGGAAATCACTATGCAACAGGTCCATAAATAACATTTAAG-CCCATACAAGGAAAGTACTTATAAATAATAAATATTTGCCTTTTGTAATTGAAC--AAAAAATGACTGCTTCTT-------------------------------------------------------------------------------------------------------------------------------------------------------------------------------------------------------------------------------------------------------------------------------------------------------------------------------------------------------------------------------------------GTC--TTTTATCACAATCTTGACCCCAAGAAAGTAATTCTCGCAAGATATCAAAACAAAAATCTATATTTAATA-TGGGGGCAATTACAAAGCGAAGTTAG-CTGCA-------CAGGGC-CATTG-TCATCGGTGTGCGTGTTTTTCATCATAT----AGGTCATTAGACAATGATGGATGTAAACCTATAAAGTATCTAAACTGGACCTTTTAACAAACCATGAGCAATACTATCATTTCTCTAATAGAACCTGCTGACCGTGTCATTCCTTACTGCCATTTGTCA-TTTTCGTTGTGAAATAATCAATATCG-AGGCGCTTTGAAATAAATAATATA-------AAAGTCAGGAATGAAATTGCAAACCCATGGTT-CCTGATACAACCTGTTATTATTTTTGACACAAGCCATTTACAATAGCTATGAAGGTGGCATTGGAAAATGTAATATTGAT-TGTATGCCCTCAAGGCTTT--GCTCTCCTGACTCTTTCAG----------------------------------------------------------------------------------------------------------------------------GCTATTTAACTATTTTCCAAGGCATGAACATATTAAATCATGCTTAAAGA-CCCCTCTAACTAGGCACCTGACAATAGTGCTGGGGAGTCGCAGGCTCATAAACTACCGGCTTGACCTATAAAGAGCCGCGAGTCTGCTAATTCCATCTCAGGCTAATTTTATGACTTGCATAAAATAACCATAGTGCAGCTTTGTGGCTGTAAAGAGGACATGGGTGATAAAACTAGAGCC--GGGAAAAGCATCAG-AAAT---CTCCTCTTTACTAGTGT-CCTCATTTATTATTCTATTATTCTTTGCAGGGTACCGGGCTCCTGTGAAAGACAAATTACCTTATTATATTAAATAATTTGTGAGGATATTAACAGTTAATCACACATAAACAGCATTTAAAAGGTATTGATTTC---CCAAC--------------------------------------------AAATGC-TCTACTTAATAGTTTCTGGA----------GGTTTTTTCATT---------------GCAAATTA-TTTTTCTACTTGTTTTTGAATCTATGCATAAATTAAAAA---ATCTGCTAAAATTTATTATTCATCTGAGATGTGATTAATATGCAAAATTATGCAAATTAAGATGCAATTAGGCTCCAATTCTCTAGTGGAATTTTCCATTATAATTTAATACAAAGTAACAGAGTAATTGGTGTCACGTGTAATTACGGTTACTCAAGTGTACATTCAGGCATGCAAATGATTTGCTATATGTTAGTTATCCTATGCAAATGTATTATGGGAGGTCTAAGGATAAAATGTCGCTTAGGATAATGTGATTGCCCTTAAGGTACAAG--GAGGTGAATTATATTCTGTGATTTATAATC-TGGAAATTAAAGACTCACTCATTTTCTAATTTAATTCCATCTTCAATGGAACAATGTTCACTCTGAGACAAATTGGCGAATAATGTTACTAATTCAAATGCAGATGTAATTTCAATTCGGC-----TTGCACTCGCTCGTGATGGACGAGTCCCTGATGGATCGTTGCCACTCCTTTCT--CCCGTTCTCCCCAATTC------------------------------------------------------------------------------------------------------------------------------------------------------------------------------------------------------------------------------------------------------------------------------------------------------------------------------------------------------------CAATTTCAATGGACCCCAACGCATTCACCAAGACATTTGTGGCATAATTGTTAATTTTAATGCCATAATGGCTTCAGATTGGAACCTTGATTAGACATTTATTACACAATTAAATGAAACATACTCAAGAATCACAAAAGGCTTCCGTAATTATTTCAGGCCATTAAT-AAAATGGGCATTAAATTATATTGGACACAATGGAGAAGTGAAACAGATTTCCATTAGAGCAATAGAAGGCAGAGAGGGGGTAATAGATCCCGCCTGAATTCACCCTGAAATTAATTGTTGCCCAGCCTATTTCCACACACAGCAGAATAAATGAATGTAAAAAGA
lampris_guttatus CAGGATGGGACGTGTGATCAGGGGACAGAGAAAAGGTGCGGGCTCCGTCTTCAAAGCCCATGTGAAGCACCGGAAAGGCGCAGCTAAACTCCGCCACATCGACTTCGCCGAACGCCACGGTTACATCAAGGGGATCGTGAAGGTAGAGCTGAACGCCTCATAAGTGGAGCTTTTGC--TTTTTTATTGATCTCT--TTGTTTACCATAGCTGGAAGGGCACAATATTTTCTCCAACCTGACTTCCAGCGAGTACGAGCAGGTGTTGGAGATCATCCGGAAGGCCATCATCGCCACGGATCTCGCCTTGTACTTTGGCAACCGACAGCAGCTGGCTGAGCTGCTGACATCGGGCGGTCTGGACCTCAACAACCACGGACACAGGTTTTATGAAATGCAC-TTACTCTTAATTTCATCCACCAGTGGTTTTAGAGAGAAGAATGTGGAGTTACCTATTGGGCTCTGACGTTATAAATCACCTCTTGAGGCTGGATTGTGCGGCG--GTATCGATTGATCCTGATATATCACAGAAATTTACTGTCACTTCTGTTTTCAATTAAAGATACAATCAGTCAGATAATGACTTAATTGGATTTTACAGAAGATTGACTTTTACTGCCCCGTGCTTTACGAGTTTAGTTACGGAAGGCCATTTTATCA-TGGTTGTCAG--------------CGGTTACATTGTGTATGGAATA--CTCTACCTGGTTCGTAACTGACT--AGAACTGTGATGTACAGACGA-TGTATTATTGAAATCTGAA-GCAAGTAATGCAATGATATTAGGAT--ACAG-TTTTTGTATTTTTATTCTTGTATAAGGTTATTTGATGGCTATTGTTTAGCCTCTAGTTCATTCTGTGTTATTTAAATTCTAATATATG---AATCATATTTGGATTGAAGTCATGTTCAGGGGCCATGT--TGTGTATGTATTGAG-ATGTAAAGCCTTTGAATGTGAATAATTATTGTAAACTATAATATTTTACAGC----TTTTTTCTTACTATATCATATACATTTTCTATTTGCTCAGTGATTTAATCATATTTCTGATAATTTAATGAATCTGTTCATT--CTCTCTC-TGATTATTTGTGCGCTAGGTCAG----TAGATGTTGGATGATGAATTTTCCACTT-AATGCTTGGTAGTCCAGTAATTAAAAGCATGTAGGGATTTAGGCATACAAATATCTTTGTCTTCCAGTGTGTAAATATTGTGCTAGTGGAAT--ATGAAAGTAGCGCAACTATAAGGTAC--AAAAACATAGGGA--AAAAAGATCAAGAGTGGGTCTCACATCAAGGA-GGACCCTGAGGATGTCTTTGTTGTCAACTTCAGAAGGGGGAAGAGAG-GAGCAGAG--GAGGAAACTGGCAGAAG-GGGGAAAGATGCC------AGAGCAA-GCTCAAAGGATTC-GGTCTGGGCAAGGTGATCGGTATTCCTCGGCAGTCTGCCTTTTGGCTCAAGAGTGAGGGAATGAAGTGCATCGATTGCTTGTGATTATTAACTAGACTGAGATAAGCCCTCTCCTTATTATGCAGATTACTGAGGCTCCCC-GCTACAGCATATTGTACAGATGCAAGGGAGCATCTGCTCTTACAGATGGTGGG-TACACGGATCTATCATTATGC-CTCCATTGTCTC--CACTTCAATTGTTT--GGGGGACAACG---GAGCCGCATCAAAGGGGAA--------------CCCGACTGCAATGAATTAAGAAAGAGAAACG-----AAAACCATCAAGTAAATTTATACACCGGAGGCCGT-GTGTCGCAGTAATGGCCT--GCTCCTGATTGCTCTGATACAGGTTAGGAATATTGGCTTTAATGATGTGTAAAATGAGCAAGCAGTGCCTGTGACATTTACAGATGGCACCGCCTTGGCCTGTTCTTCCC-AACTGCTCGTTAATTCACGGGAATGAT-ACCAGGGCCAGACTTGAAAGGAAGTCTT-AAGGACGAGAGCTTATACACTGTGCCAGATTTTGTT------AAATAACCGGGAG--ATGTTGGTGCCAATTCATC-GGTAATTGTCCCTTCTGGCACAGT-GTGTTG----AAAGTCCTGGAGAAG---CCTAAGCTCAAGATCACTGCAAGTGTTAATCTTCTTATA-CTTAAGGTATCAGGTTTT-CTTTTGATGTCGCTAAACATGTTGACTCCTATC-TCAGCGCAGAAAGCAAT-CCAGACA-----TAGCTAAGAGCAAGATGCCTTGCCACTGTCTCTTTAAATGCCAATAAATT-CCCATCATTACAGAATCTGGCAGTTTTCCTCCCT--GTCTGCAGCCTG-------------GGCCTTTATCTCATTCTGCCT-CAGTCT-GCGAGCATGTAGATCTGGCCCAGTTAGATTGTCATACTTAACAAACATTAATGATTAATTTCCTCC-ACTGAGTCAAAT-----GGGGCTAAAGGGATGACTCGATTCATCTTATCGCACC---------ACAAATTAGCATTTCC-CTATATTCT------TCAGCATCAAC--TGTGCATTAAAATTCCATATTTGCCATTCTGGGCACTGTAGTAGTCCTGATGGGGAGTGTGCGTCAAACTGTGCCGTCGCAGGTCACAGTTGCGCCGAAACACCTTTCCGCAGCGGCCACAGCTGTAGGGCTTGATGTCTGTATGGGTGAGAAGGTGAGTTTTCAGGTTACTTCTTTGATTAAAGGTTCTTCCGCATGTGGGGCATTTGTGAGGAGATTCCTGTTTAGATTTAAAGCAAGCAAAT--GATTATTACCTTTAAGTGGCGGATGCCACAATGATCTAAGCTCAGCC-GCTAATGGTTATTTAATATGGCCATCAGT-GGTCCCAGGTCCCCGGCATACG--GCACTCGCACAATAGCCTCCAAA-CCCTCTTTAACACTTATTTGAGATGACAGGAAAAATGAAACCGTTTGTGCTTTCAATGGAAAAGCAATCATTGGTACATTATACTCCGCTTG-CCCTATCATGCTAATGCCG-GGTAAAAATGTCACCAAATGTATTTAAAGGGCTGATGGAGTGTTGCCGTTTGATTCCTGTT-GCCCGCCTGATTAAT-------------------------AAAAACCTTCAATTTGTATGTAAATGCAACCTGGGG-CTCATATCATCTGCACACCTGCACCTGGAGA-----AAAATAATAAACTC-----AAGTTTAATGTGGCAATTATGAGAGTTTATATCCGACTTCCTG-TTGTTGACTCCTAGTTGCTGC---------------------------------AAAAAATTGCTGCTGCAGCCTAAGACTA-----CCTACAGCACTTTG-----TATGCCG--AAAGAAA--AGTTAATTAGAAATACAAATTCT-CCCAGATTGTTATTAAT--GGGAACTGTAGAGTA---AGCAACACAAATTTTGTGCCCATAAGTAATTCTCAGGTATCTTTGATCTGTGGCCCACAGCGGATGCTGCTGCGTGCTGCTGTCT-GGCTTCTGGGACTCTGCCAGAGTCAGACATCTGGCTACTTTGTTATCATTGGCTGATCT---GCTCCCAGGAGGCCACTCTTGTGACACCAGGCAGAGAG--------TGTCCTGGC-AAGG--AAAATTATCAGCACATTTTGAGTGGATTAGAGTTCCAAAGTGGTCCTCAAATCTCTACCCCGGCAAATATC-CCTAAACTGCAATTTTTCATATTTCCCTGTATGCATAAGGAGATGAAAAATCATCCCATCATTTGTATTGTCTGACTGAGGTTATACACAAATATTAGTT--TATCCACTGCACCAAAGATTGCCTCACTAAGCAAGACGGATTGGTCTTTGG---CAGGGGGCAATA----TTCCCCACCGACATATTCGG-TCCATC---TTTTCCATGCTG-CAATTCACCGA----------------------GCAGCAGGTA-----------------------------------------------------------------TGAGCTCCATCTCC-------------------AGACAGGCTCGATAAAG--CTAAACACCCGTCTCCAGCAGGGC-AGCTGATTCGGCGTGTGAAGTATGTT-AATAATCAAATGATCAACAAATAACAGATGTATTAGTTCATGCAGTTTGAAATGTCAAGGAGGCTAAAAGCGGAAATCTAACACCGAGAG--AGCTGCCGCATTATATTGTATTCCATGACAAACCCTTCGGTCCAAATTACGCA----TCGGGCCTCCCACAGTGAGGACTCTTCTCTGATAGGCCAGATCCAGGGTGCACTGAAGCTTTTCGCATATATATGGAAT-TTTTGAATATCTAAACCATTATTTAGCATCCAAATCAGTTCTGCTTGTCTGACTGATGGACAATTTCAGTGTGACCCTGG-TCTCTTTGCATGTGACCTATACTGTCGGG--ATTCTTGCATATTGTTTGGGTG-TTC-GCATAGACTCCACTCCC-------------------GTTTCTCTCTTTGAT--CCTTTTAACATGCTCTTTGTGTTGGAATTCATGAAATATTCATAGCCGGAC-----------TCACTGGACGAGTTCCTGAG---GCATATGGATGCCATTTGTTAG--CTGCACGG--AGAATGTATAGGTCAGTCTTACCC-TTTGGTAT---CTCTCTAT-CCATCTGTTTTCACATTACTTGC-AAATTATAGTGTCCTCCAGACCCAAATGAACATAAATCA--GGCCGGT--GAAAGTGCA-GAAGTTTTCCCATCTGTCAT-AAAACAATGATTTAAAGTAC-GGGTTGTCAAAATATGGCGCTGTGAATTC--GCCCAGCTCCCC-AGCAGTAGGAACACAAAGCGCCATCTCATCGGAGTAATTTATGGCCTCTGAGGGAACTGAGGGTGATTAGGGCTAAGGCCACCAACAGCCAGAAAAACAGC--TGGCTGTCATGTCATAAA-GGATGCAGTCAGAGAG--------------AGCAGACATGATTTCATGGCTAATGATTC------------------------CAGCACTAATATCGGTGT-GG-------GCTGGAGA-------GGGGATAACCAAGTTGAGCTGTCTTAGCTCAAATGATTCAATTAGGCCAGCTGTCCCTATTTGTCATGGCTCGACTGGCTTCTAGATTACCTTTCC-AGAGTGCATACGTGCCTCTG-------CATTGAACTCAGCAGCTCAACTGTTTCAGAAAAAAAGCCTAGCTTTCATATCAACCTCTATTCTGT-CCCTAGAATATGGAATGATGGGAGAGCATACTGTAAAAAGTCAGCGGCCAAGATCAGTTCTTGACACAAAGGCCCTGCAGGAGCAAGCCGAATCTGCTAAATTTATGGCACAAACTGGTA--ATACAA-TAGTTATATTTCTTTA---CTTTGTTTTTT----------TAACCAA----ACTTAA-TTTCA---TCTGAGTCAC-ATGCATGCTCTC---TTGTACTGCACCA---TTACGTGACAATG-TTTTTTGGTTTCATAATAAAGTTTATTCTATATTACAAATAGTA-TTTTGTTCTTGACTGCAAAATAGGAATGCAT--TATATTTACATACACAGGTATACAATTAATTATAACAAAGTTAGAGAAGCTCGCCTTA-------------TATCCCCCAGTTTTCG---------------TTTTTATCTCTCCATAAGATACTCTTTAT-----------------------------------------CTCTCAAATATGGT-CTAGTAAAAG-TCTTTTCTAGCA-------TGTTTCTGTAA------------CACCTGCTATAACACTGAG----CTAGGAGGAC--GTCTTAAGTTCCTACAAAACGTTTGAAGGTGGAAACTTTATCTTTAGGTGTGATGAGACAAAGGAACAAAGGATGCCTTAGAAGAGAGGTTGCCTAT----ACGCCTGGAAACCTCTTCAAAGCACACCGCCAAATGGATCTGTCGCCTCCCC---------------------------------CTGCCGCCTCCAGATCATGATACTTGGCTGAAGCTACTCCG----CTATCTTT--ATGATCCCTCCTCCATCTATGGCGAACTATAGCCATGCAGGGGACC---ACACCATCTTGCAGAATGTCTCTCCTCTTGCTACGTTCCTCAAACTGACCTCTCTGGGATTCATCATTGGAGTCGGCGTGGTCGGGAACCTCCTGATCTCCATCCTGCTGGTCAAAGACAAGAGCCTGCACCGCGCACCCTACTACTTCCTGCTGGACCTGTGTGCCTCCGACATCCTGCGCTCTGCCATCTGTTTCCCCTTTGTCTTCACCTCTGTCAAGAATGGATCCACCTGGACCTATGGCACCCTTACCTGCAAAGTGATTGCCTTCCTGGGTGTGGGCCGCATTAAATTTTAACTCTGGTTACCGAGT-GTGGCCATT-CAAACTTTTATCTCAAACCTTCTTTATCTTCTTTTCATT-AAGTTCTCAAG-CACTAATAGCCCTGCGAGTCTCTGCCGGGGTAAGGATGATGTTCTGAATAATGAAAGCTCATTATTTCTCCACAGAATGCTTGTTAATTCAAATGATGATATTAAAACTATAGTAGCCCTCAGCAGTCGGGTGATTTCTAGCATACTTTATCATGTATCAATATATACTCTGTTTGTCAAAACTGCCCCGAGC----AGGCAACAGGACGCTCTTGTACATTAAACAAGAA-----------ATGTCACCCTGGGCAAC-TTGCAGCAATGA----AGCATTTATTCTGCCTCACATTTCC-TGGCACTTAGAATTATTTCCTTCATGCCTGATAACCAAATTACAATATGGCA---GGTCTCCCCAGAGCCAG-AGGATTGTTAGTGCCAGCTCACAACATACTTTCAACCGATGTGGCATTTCATGTACAGCTGCCAATCAAAAGGCA--------GCGGCAGGGAG--------AGATGTAAATGAGGGCGGGCC-CGACGGTGTT-CAATTACTGCTCTGAGCTCAGCAT-GAAAATTAGGGAATATAGCAATGTTATGGCATTTGAAGTCAATATGTATTATAAAATCAATCTAGATGAAGATCTGCCCATCTTTCTAATTAGAT-GGGGTGACTGGAGATTGATTTTTAATTGCAAAAGTAATTACATGGAG-CAGATAGCCAGTGACATTTGATTATCTAGGTGATTGATTAAAAGGCCCGGTTG-----CTGGGGCAGACTGTCAGCCAGCTGAATC-CAGACAAAAGAGAAAATTAAAAAA---GTTGTCCCGTTTGTAATCACAAATTTCAAGGGTGAAATTAC-AAAGCCAAACATCCCCAAAAAAAGAAATGC-TTTCAGCAATGAAGGGTTCATATTTCAAGCTTATAGCTGCTAAAA-GGGGTGTACTCAGAAAATCAATTTTATGAAAGTCCGTTCAGCACTAAAGGG-AGTTCCATGCAACTAAGCAA-TTTTGAAATAATGTTGGCT----------GGGCCCTGATTCATGGACGGTAACAGGACTTTGCTCTCTTTT---CCTGGGACATTATC--------CTCTAAG-CCCGGGTC-AAAGGTCAAAC-------TCTGGTTTAAATCAAC-CCCTGTTTAGC------ATAACTCGATTCTTAAATCGCTGCTGG----C-AACCCAAATGCATTTTCCAAATTGAACGGTG--GGATTTACAGTCGG---TTTAACGCTGCTGACCCC--TAACACGCTAATGTTTGGTTCGTGTCATCAGCCAT-----CCCGCCCCATC-TTTTATCACCT-CCATTGTCGAGCTATCTATTTAATTGAAAGAAGTTAATTGAATGAAAATGATCAACTAAGCTTGTATTAATATTGCTAATGGAA-CTT-TCTTCTTGG-------CCATGTTTGGAGAGC-------GATGTCACGCA--------GGAGTTTGGG--AAAGGCCCATTAAGGCTTGCACTTAACCCGAT-GGGCTAATTAAGGAATGCTTATTCATTCC-CCGAGTCAGGGCAAGATAAAGTTGGA-GGTTTACAGCTATTTCCAG---------CTGTAATGTATTATTCGGTTAAAGCAATGATCAGGTAGTGT-------------------------------------------------------TGGATGAATGGGAG-ATGTTCAGCACCATTACTGCCTGGCA-----CATCAGCGAG----GCATTATTACATTATCACTGCTCTTTAGTAGGAGATTGGCTGTGTGACCGGGTTCTGAATACACTCATCC----CGCTCTCCACGGCGTAAATTGCAGATTGGCTCATTGACTTCAATGATAAAATGTAAAAATTGCCAGT--AAAGAGAACATAGACTCAGGTT-ACTCCTTAGCTGTTTGTCAAC-GGCAGA----TGTGACTCAGAC-----GGTGCAGAGCATGTTAAAGAGTTGC-------------------------GTTCCATCTCCCTG-----------------------------AAGCCAATGTCATTTGTGCCTTCCATATTTATGAAAAGCAGACTTGTAATTTGATAAAGGGGAAG----CTTGTGCTCTCAACTTCATTCAAACG----GCATCATGG-CACTGTATTAAAGTGGGCATCTGTGTTCTCAC---------GGCATTAATCTCTTCAAGCACATTCCAGCTGCTATGATGTGCGAGAGGGAGATAAGTCTTAAACAGTCTAA-AGCT-AAGCAAACCAGACAACTCTATTATTGGCTTCATAATTGCTTAATTAAACTTTTGTCACTAATCATTATGA---GGGCAATAGAGCTGTTATACAGGCT--TTCTGTTGAGCAGG-----------------------------------------------CCTCGTCTCATCGT---AAACTCTTGTGCACCCTCTGGTGCTTGCTAGTCTCCCAAACTTCTT----TGTGTAG------------------------CCTGC-TTTGCAGAT--TGTCTTCCTTGTCTG------------TGTGGTTGCTCATTATTCAGAGACA------GACGGATCTCAGGTCATCTGCAGCTGCAGCA------AAGGAGAAGCAGGAAAGATGGCGATCATCCATTA--GACCGACCGGGCGCACGCATGAA--ATACGAGG-----------CTCTCCAGCTCCCTCCGTTGATTACGGTTCCTTTGCAGACAGATGCAGCACCTGGCTAGAGCTGCTTAGGCTGAAAGCTCACACCATAAGACGAGGATCAGTTAAGACAAGTAGGAGGACACAGTCTCTAGCACACTCTGGTG-------ATCATTCTCACGTACACAGCGCA------------GTTTCTCTCACA----------------------CACCCACA----------------------CACACACACACCCTCCCTGCATGCCGCCGGGGGGCGGAGTGTGT-GTGTGTTTTCTG-CTGGGATGACTCTTGGT--TCTCTCTTGTCTTTAGATACCAGCCTGTTGATATCATTCAACCAACCAATCATGTATTGCCAGCCTCATTCGGGGATTCTGATTGGCACATTGTCACAGGCAACTCTCTTACCACCACCAATGAGTCCCCACGTAGAAAACCCTCACAGCATGAGCTGGAGAAACAGAGAATGCCAGGTGACTATTTTCTTTTCTT------CTAT-CCTTGTTGTGAAGACTGACTGGGCGCTC--GTGCCAAGGCATTGTTTGAGTCAGGGCTTGATC--AAAAAACTGTTGCCCGCC--AACCGCGGGGCTTTCTGTAAATTCAATAAGG-CCACCTTAAAGATTTTCCTAATTAATGGATGACATC-TTTGGCTGGAGGAGAGGCGAGGCATTCTGCTCCGGCTCG-----------CTCTTTGTTCACCT--CCTAATTAACTTTCCTAGGTCA-CTCAGGTCCCCGCAACCTGAGAGTGAAGAG--CCCCCATTGAGGAG-GG-AGTTGTAAACTTAC----------TTCTTC----------------------------------------------------------------------------------------------------------------------------------------------------------------TCTCCATTT-AAGTGAAATAATGTATG---GAAGCAATCTGG-CGACAGACATTTTG--GAAAATCTATTTGAAATCATTTCAGCTCAAGCCATGGCAGTTTGTCTTCTAAGGGG-AGAGGAGCAAAGGATAATTGTCTGCAGTCTAGTAAAACACAGTATAACTGCCATCACACTTGAGTGAGCTTATAGCC-AGCAAGTCCCATGGCCTCTAGAAGATAGAGCAGTTAATGTTCCCTTTTATTTTAGAGGATATGTCACTTGTATCACAGATTTATACTATGATACAGCAATTTTG-TCCAAACAGATGGATAATGGTGTCACCAGGAA-----------AGGGG---------------------------------------------------------------------------------------------------------------------------------------------------------------------------------------CTTCCCTTGCCTGGTCACAT-----------CTCTCCATTT---GGTTCCTGG-CCCCATATGC-CACTTTCCTATTTCCTGCCTGCAGACAGCAGGGAGTAGCTCTATTATCACCTTCC-TAGAGCTGTCTTTGGATGTGAGAGGCAATTCCATTTCACTCT-GCCATGGGGAGGAGGTTTCCAAGAGTGGTAATCAGGCAGA-----GGGGGGATGAAAAAGGCTGATTTTC---------------AGGGAATTAGCATGATAAGCGAGAA-CACAAAATCAATCCGCAGTCCTCAGCCGCGGCCTCCTCTGATTACTTTGAACTGTCA-AAAAATGGCAGAATC-AAA--TCGAAAGTGCTCGAGGTTAC-GGGAGTGATTTGCTCAAG--AAGAGATCGCTGGAGCAATTGACACAGCTCTTGAGACAATAATTGGGTTATCAAAGAGAAAACAGTTCAAGTACC-ACGGGGGTGAAAGCT--TATTTGCATTGGATT----TTCATTCGG------------------------------CGAGACACACCTCTTCTTCAGTGGTGCTCG-----GGGTTTTTTTGTATACTTGAGGGGC-AAGTTGAGGCGGGCATTGCA-TCATTATCATCTGAAAGTTTG----CTCCCCCGGA-GTTCGAGATGCACGCAC-----------GACGGCTCCCCCGCCTTGGGTGGTCCCCCTACTTTAGCGAGCTGTTGCTAAGCAGCTAATAATAGTCGTGTTTGCCGAGTAA-TTTTTGCCCCTTCTGGAACCAATCAGACGCGAGGAACTCCGGCAACCTGACAGCCCCCCGGAGGCGGGACCTCGACTCCCTCTCTCG---------------CTTTCGATCCCTCCTCC-TCCG---CCTCCAAATGGAGAGGG-CTCTTTC--------------------------------GCAGTGT-AATGAGTGAA--AAATGCATGCTTAATTTAAATGGCGAGTGTGTCTGTTAGG------GAATGCATTAGA---------GTCTGCAGA-AGAAGCGT----AAGACATATTAATTGACAGACAGGAACCGCTGTCTCCGAGGTTGATACAAGTAATTTATTACTTCAGAAACGAATGCCACCGCCAGAATGTGCTTCATTAATTTCAAATTTAGTTTTAATTTCAAGCTGTTGCCCCTTGAGAAGAATAAGGTGGCAAGTACTGTTTGAAGAGA-------------------------------------------------------------------------------------------------------------------------------------------------------------------------------------------------------------GTGTGATACATTATGAAGATTTCACTTTCTCCCTTTGATTCCCCACTGACAGTTATCCTTCAGC----------------------------CCTCCTTTAAAGTCCCACTTTCAAT-CCCTAATGGCTGTCATGTCGCTGCGCTCTCTGGACTCTTACTCAAAGTGTCA-TTGGCATAATGGTCGGCAGCCGTTGGCCTCTTTTGATCATCCATGC--TGTGTGCCTCCCCAGAATAGAGCGATCACTG--GTGCCTGTTATCTCCCC-GAACCCCCAGGTAGAAAATGGTAATGATACCACTTAACATCGCTGCACATATGGAGGG-AAAATGGAAATGCCAACAGCACCTCAACTATAAAGCAAATCAAATTGAAATATTAATCCG-CTGATTAATATAACATTATGAGAGCCTATTCCCTTTGTTGTTAAACAACAAAGGGTTGCAAAATAAGCAACTGCCTAAGAGGTAAGGGGTTTAAAAGAGTCCCACAGAGGTGCTAAAG--CCCCTTTCAAACATCATTACTCTGCATAATGTATTCCCTTCCACAGTGCTGAGA-TTTGATATTGATGTTTACTCATTTATTTTTTAATTAACGTTCGTTGTTAATGAATTCTTTGATGAGAGGCATTTTGTAAATCATTATCCTTGGAAAGATAG--CGGCTAAA-GAGCTTATT-TCCCAAATCTCTTTATCCTTTCTAGAACTGTGAGATGTTGACAGAAAGTCAGTTAACTCTAGCCAGTGGCAGCTGCAT--GGGTTTTGCATAATTAATTATTTATACGGAG---CCAGACATAGTAATTACCATCCAGATGAATATGATATTCTAATCAGGCA-GGCTTTAATTTTAATTGCCCTCCAGCATC-TAACTGTCAGTGCTGGCCTGGCTTGATAAAGTGGAG-AGTCTCTAAACACCATTAGACATCTGCTCTGAGTG-CATTGCCT-CCGCTTATTTTTGGCCTCACTAATCCGCATG-CTTTTCGCTGGTTCCTG-TCCTAACAGGGGGTGTCATTTGATCAAGTCAATAATCTGCTGATTGAACCTGCTCGAATTGAGGAGGAAGAGGTCTGTAC----CTACTCTTT--------------------------CCCATCCAGTCTCTCTC------------------------------ATACGCATATATGTATTTTTGTGTCTGAGGGAATCAGTCGAAT-GCATTGTTCCCAAATCATTGTAATATCTATTTAGAGTGGCAACAGCAC----TGGCTGCCGATGCT-CAGTATTCATGGAGCATAAA-CCAGCCTTAAGACTTAGAAAAGCTGAAA-GGGCTTATCCCTATATTCTTAAACTCCCCTCTTTTATGTTGGTCTTAGGCATTAAGGATAGGATTGTGAATAGCAATTGTTCAACTGCGGC--------AGTCA------GAGTGAGTGTGTATACGTGGGTGGGGG----TGTTTTATTCCCTGGCTTCTT--TGCGGTGAAACTCAATCAAGAAAGGTCATGTCGGCGGGAAAAGAACAGATTAAATTAGCATTGAATTAGACATGGAAAGTGAGCTCTGTCAAAACCATCACTGTGCTCAGCACAATTAGAATATGTTAATTATGCATTTCATTAAGGGGCCTCAGCACTC-TTTGAATGTGAGATGAAATGTCACTGGTGTAGGCAGCCGAAAAATGGAAGATTGCCAGGCCCAACTTTCTTTGTGCAATGTGTGACACCTTCATTAACATCAGGGATTGCTAGTCTGATTAGACTTCT-TGTATCGGTTT-AAGCCTTTGGGCTTT-----CAAATGCTACGGCTTTCAGGC-AGCGTTTGAAGTGCCAGTCCTGAAGGAACCACTTATAGCAATTAGGATATCCTTGAACAAGCGTTTGCGAAACATTGGCTGGTTTTTGGCATTTGCCTCCCGTTTCTGCCTACTAACTAGCGAGGTTTGATCTCCCATAATTATCTACCCACCGGCTCCTCAC-TCCTGACAGCTCCCTCCCTGGAGAGGGCTGAATGCCGGGGCTACTCGCTGATTGCATCAAAGTGTCAGAAATTGCAACATCAAAAATAATAA-CTGATATTCCGGTAGCGGGCT----GCTCTGAATATTTTTCTTTAAA-ACGCTTTAATTTGTGT--CTCACCCCTGCAGAAACGAATGTTCCCCCAGC--AGAAATTGGTTTAATTAATAGGACATTTTACATAATGATTACAGTGTAATTGCACCGACTAGCAGAGTGTCATTAAATATATCCTTGCTCCTTTACAACACCCTCCAGCTAAAAATAATGAGTTACATTGGAAATCACTATGCAACAGGTTCATAAATAACATTTAAG-CCCATACAAGGCAAGTACTTATAAATAATAAATATTTGCCTTTTGTAATTGAAG--AAAAAATGACTGCCTTTTCATCCTCA---TTGACATCAAGTGCAAA-----------GTTATGTGTTGACGCT-TCTGTAAATATGTTCAGACGT-GGAAATACAAACTTTCTTGCAACAAA-TTGTACAT-ATAG---------CTCTCACGAGAC-AAAGTCCATTGTGGCCAGGGGACAAA---ATGATAGTG--TTTTTATAAA--------TATAAATAT-ATATTAGGTTTGAC-AACCTTCGGACTGTCACATGCACTTTCTTGGAAAGTTGG-AAGATCTTTA-TGGGTCCAGTTTCTTTACACTTTAATACCT-ACTAACAACTAAGATACTGTAATTCTTTACTC-TAATAATCAAATACATCCGTTTTCCAAAAG-AGGCATTGTGGTC--TTCTATCCCAACTCTGACCCACCGAAAGGAATTCTCACGAGATATCAAAACAAAAATCTATATTCAATA-TGGGGGCAATTACAGAGTGGGGTTGG-CTGCA-------TGGAGC-CGTTG-TCACCGGAGCGCGTGTTTTTCATCAAAC----AGGTCATTAGATGATGATGGATGTATACCTATAAAGTATCTAAACTGGAGCTTTTAACAGACCAAGAGCACTACCATCATTTCTCTAATAGAACCTGCTGACCGCGTCATTCCCTGCTGCCATTTGTCATTTTTCTTTGTGAAATAATCAATATCTGGGGCGCTTTGAAATAAATAATATA-------AAACTCAGAAGCGAAATTGCAAACCCAAGGTT-CCTGATACAACCTGTTATTATTTTTGACACAAGCCATTTACAATAGCTATGAAGGTGGCAATGGAAAATGTAATATTGAT-TGTATGCCCTGAAGGCTTT--GCTCCTCTGACTTCT-AAGACCATATTTGCTCAGACTAACTATGATGAAAGGCAATGAAGACAAGGG-CTCCTCATGTA-GGTATCAATATAAATATTACTGGAAGGTCAATTAATATGTAAATTAACTCCTCCATTTAATTAGCTATTTAACTATTTTCCGAGGCATGGACATATTAAATCATGCTTAAAGA-CCCCTCTAACTAGCCTCCTGACAATAGTGCCAGGGAGTCGCGGGCTCATAAACTACCGGCTTGACCTATAAAGAGCCCCGAGTCTGCTAATTCCATCTCAGCCTAATTTTATGACTTGCATAAAATAACCATAGTGCAGCTTTGTAGCTGTAAAGAGGATATGGGTAATAAAAC-AGGGCC--GGGGAAAGCATCAG-AAAT---CTCCTCTTCGCTAGTGT-CCTCATTTATTATTCTATTATTCTTTGCAGGGTACCAGGCTCGTGTGAAAGACAAATGACCTTATTACATTAAATAATTTGTGAGGATATTAACCGTTAATCACACATAAACAGCATTTAAAAGGTATTGATTTT---CCAGC-GCCCTCAACAGCTTGTTAAATTTATGTCCAATAACATGATAATAAATGC-TCTAAGTAATAGTTCCTGAT----------TTTTTTCCACTC---------------ACAAATTA--TTTTCAACTTGTTTTTGTATCTGTGCATAAATTAAAAA---ATCTGTTGAAATTTATTATTCATCTGAGATGTGATTAATATGCAAAATTATGCAAATTAAGACGCAATTAGGCTCCAATTCTCCAGTGGAATTTTCCATTATAATTTAATACAAAGTAACAGAGTAATTGGTGTCACGTGTAATTACGGTTACTCAAGTGCACTTTCAGGCATGCAAATGATTTGCTATATGTTGGTTATCCTATGCAAATGCACCATGTGGGGGCCGAGGATAAAATGTCACTTAGGATAATGTGATTGCCCTTAAGGTACGGG--GAGTTGAATTATATCCCCTGATTTATAATC-TGAAAATTAAAGACTCACTCATTTTCTAATTTAATTCCATCTTCAATGGAACAATGTTCACTCTGAGCCAAATTGGCGAATAATGTCACTAATTCAGATGCAGATGTAATTTCTATTCGGGGG--GCTGCGGCGTGCAGTGATGAACGGGTCCCGGATGGATCGTTGCCACTCCTATCTC-CCCCGTCTCAACAATTCCCCAGCAGTTGTGATAATAACCTGAGCAATAAA-GGACTTGCTCTT--CCTAACTTTGTTTTCT-CTGACGCAGATTAGATCTGCCACCCCATTACAGATTCATTTTCCTAATTTTTCATGTCTGCACTGCG-CCCCATCTGCACAGGGCTGATAATTGTG-GGGACCAGCCCTGGTGATTAACATCAGCAGAATTAATTACGCCCGCCATTAAGGCTCCAGGTTGCA-CACAATGATCAAGAGAAATTAACTTTCTCCCAGGCCCCTAAATCATCTCACCTTCAAGTGGA-GTGATGGCAA-AGAGACAGTCTCATGAATGATTTATATGTGTCTTGTTATCAGCAACAATTTCTATAGACCCCAACGCATTCACCGAGACATTTGTGGCGTAATTGTTAATTTTAATGCCATAATGGCTTCAGATGGGAGCTCTGATTAGACATTTATTACACAATTAAATGAAACATACTCAAGAATCACAAAAGCCTTCCGTAATTATTTCAGGCCATTAAT-AAAATGGGCATTAAATTATATTGGACACAAAAGAGAAGTGAAATAGATTTCCATTAGAGCAATAG-AGGCAGAGA-GGGGTAATAGATCCTGCCTGAATTCACTCTGAAATTAATTGTTGCCCAGCCTATTTCCGCACACAGTGGAATAAATGAATGAGAAAAGA
anchoa_compressa CAAAATGGGACGTGTGATTAGGGGTCAGAGAAAAGGTGCGGGCTCCGTCTTCAAAGCCCATGTCCAGCACAGGAAAGGCCCGGCTAAACTCCGACACATTGACTTCGCTGAACGCCATGGCTACATCAAGGGGATCGTGAAGGTA-----------------------------------------------------------------------------------------------------------------------------------------------------------------------------------------------------------------------------------------------TTTATTAAACGCACTTTACTCTTAATTTCATCCCCCAGTGGTTTTAGAGAGAATAATGTGGAGTTACCTATATGGCTTTGACATTATAAATCACTTCTTGAGAACGGATCGTACGGCG--GTATCGATTGATCCTGATATATCACAGAAATTTACTGTCACTTCTGTTTTCAATTAAAGATACAATCAGTCAGATAATGACTTAATTGGATTTTACAGAAGATTGAGTTTTATTGCGGCGTGCTTTACGAGTTTAGTTAAGGAAGGCCATTTTATCA-CAGTTGTCAG-------------------------------------------------------------GGAGGACTGTGATGTACAGATGA-TGTAATATTGAAAATCTGACGCGAGAAATGCAACGATGCTAGGAT--CCAG-GTTTTGTATTTTTATTCTTGTATAAGGTTATTGGATGGCTACTATTCTAGCCTCTAGTCAGTCTGTGTTATTTAAATTCTAATATATGAAAAATCATATTTGGATTGAAGTCATATTCGGGGGCCATGCTGTGTGTATGTTTTGAG-ATGTAAAGCCTTTGAATGTGAAGAATTATTGTAAACTATGATATTTTACAGCT---TTTTTT----------------------------------------------------------------------------------------------------------------------------------------------------------------------------------------------------CTTTGTCTTGGGGAGTGTAAATATTGTGCTTGCAGAAT--GTGAAAGCAGTGCACAACTAAGGTAC--AAAAACATGGAGA--AAAAAGATCAAGAGCAGGTCTTACATCAATGA-GGACCCCGAGGATGTCTTTGTTGTCAACTTCAGAAGGG-AAGGCGAG-GAGCAGAG--GAGGAATCCAGCAGAAG--GGGAGAGCTGCC------AGAGAGAGACTCAAAGGGTTG-GGTTTGGCCAAAGTGATCGGTATTCCTGTGCAGTTTGCCTCCTGGCTCCACAGTGAGGGAATGAAGTGCATCGATTGCTTGTGATTATTAACTAGACTGGGATAAGCCCTCTCCTTATTATGCAGATTACTGAGGCTCCCC-GCTCCAGCATATTGTACAGATGCAAGGGAGCAGCTGCTCCTACAGATGGCGGG-TACACGGATCTATCATTATGC-CTCCATTGTCTC--CACTCCGATTGTTT-GGGGGGACAAGAG--GAGCTGCATCAAAGACGAGAGAGAGAGAGAAACCCCGACTGCAGTGAATTAAGAGGGAGAAGAGACGGAAGAAGCATCCAGCAAATTTATACACCCGAGGCCTG--TGTCTAGGTAATGGCCT--GCTCCTGATTGCTCTAATACAGGTTAGGAATATTGGCTTTAATGATGTGTAAAATGAGCAAGCACCGCCTGTGACATTTACAGATGGCACTGCCATCGCCTGTTCCTCCC-AACTACCCGTTAATTCACA----TGAT-ACCGGGGTGAGACTTGAAAGTGCGTCTT-AAGGACGTGGGCTTATACACAGTGCCAGATTGTGTT------AAATAAACGGGAG--ATGCTGGTGCCAATTCATT-GGTAATTGTCCCTTCTGGCACCGT-CTGTTG----AAAGTCTTGGAGCAG--CCCTAAGCCCGAGATCACTGCAAGTGTTAATCTTCTTATA-CTTAAGGTATCAGGTTTT-CTTTTGATGTCGCTAAACATGTTGACTCCTATC-TAGACAGAGTAGGCAAT-CCAGACA-----TAGCTATGAGCAAA------------------------------------------------------------------------------------------------------------------------------CGGGCGCGTGTAGATCTGGCCTGGCTAGATTGTCATACTTAACAAACATTAATGATTCATTTCCTCT-GCTGAGTCAAATAGGAGCGGGCTAAAGGGATGTCTCGATTCATCTTATCAAACCTTCTCCCCGGCAAATTAGCATTTTC--CATATTCTCA-------------------------------------------------------TAGAAGTCCTGATGGGGTGTGTGTGTCAAACTATGCCGTCGCAGGTCACAGTTGCGCCGAAACACCTTTCCGCAGCGCTCGCAGCTGTAGGGCTTGATGTCTGTATGGGTGAGAAGGTGAGTTTTCAGGTTACTTCTTTGATTAAAGGTTCTTCCGCATGTGGGGCATTTGTGAGGAGATTCCTGTTTAGATTTAAAGCAAGCAAATATGATTATT-----------------------------------------GCTAATGGTTATTTAATATGGCCCTCAGCGGGTCCCAAGTCCCCAGCATACG-GCGGCTTGCACAATAGCCTCCAAACCCCTCTTTAACACTTATTTGAGATGACAGGAAAAATGAAACCGTTTGTGCTTTCAATGGAAAAGCAATCATTGGTACATTATCCTCTGCTTG-CCCTATCATGCTAATGTTC-GCTAAAAATGTCACCAAATGTATTTAAAGGCCTGATGGAGTGTTGCCGTTTGAATCCTGCT-GCCGGCCTGATTAAT-------------------------AAAAACCTTCAATTTGTATGTAAATGCAACCGGGGGTCTCATATCATCCACACACCTGCACCTGGAGAGAAAAAAAATAATAAACTG-----AAGTTTAATGCTGCAATTATGAGCGTTTAC-----------------------------------------------------------------CAAGAAAAG----------AGCCTAGTAAAA-----CCTAAAGCATTTT------TGCACCC--AAAAGAAGGACTTAATTAGAAATACAAACTCT--CCATATCGTCATTAAT--GGGAAGTGTAGAATA---AGCAACACATATTTTGTGCCCATAAGTAACTCTCAGGTAGCTTTGATCTTGGGCCTGTGGCGGATGCAACTGTGCGCTGCTGCCC-AGCTTTTGGGACTGTGCCAGAGTCAGACATCTGGCTACTTTGTTATCATTGGCTGATCT---TCTCCCTAGAGGCCACTCTTGTGACACGAAAAGGGGGGTGGGATTGAAGTTTGGC-AAGA--GGAATTATCAGCACATTTGGAGTGGATTAGAGGCCAAAA----------------------------------------------------------------------------------------------------------------------------------------------------------------------------------------------------------------------------------------------------------------------------------------------------------------------------------------------------------------------------------------------------------------------------------GTCTCCAGCAGGGCGGGCTGATTTGGTTTATGAAGTCTGTT-AATAATCAAATGATCAACAAATAACAGATGTATTAGTTCATGCGGCTTGAAATGTCAAGGAGGCTCAAATCGGAAATCTAATACCGAAAG--CCCTGTTATATGGTATTATATTACACGACAAACCCTCCAGTCCAAATTATATG-------GGCCTCCCACAGTGAATAATCTT----------------------------------------------------------------------------------------------------------------------------------------------------------------------------------------------------------------------------------------------------------------------------------------------------------------------------------------------------------------------------------GTAAAGGTCAGTC-TGCCC-TTTGGTAT---CTCTCTAT-CCATCTGTTTTCACATTACTTGC-AAATTATAGTGTCCTCCAAACCCAAATGAACATAAATCA--GCCCCGTCGCAACGTGCA-GAAGTTTTCCCCGCTGTCAT-AAAACAATGATTTAGGGTCC-GGCTTGTGAAAATACGCTGCTGCGAATTCGGCCCCTGCGCCCC-AGCAGTAGGAACACAAAGCGCCATCTCATCGGAGTAATTTACGGCCTCCCTGGGAGACGTGGGTGATTAGGGCCCGGGCCACCAACAGTCAGAAAAACAG--TTGCCTGTCACGTCATAAA-GCATGCAGGCGGGAGAGCAGAGCGCCACGCCGCAGACGTGATTTCATGGCTAGTGACTC------------------------CCATACTAATATCGCAGGCCGC------GCTGGCATTGCGTGGACGGATAACCAAGTTGAACTGTCTGAGCTCAAATGATTCAATTAGGTCAGCTGTCCCTATTTGTCATGGCTCAACTGGCTTTTAAATTACCTTTCCAAGAGTGCATACGTGTCGTTGCTGCTCTCTCTGCTCTTACCAGCTCAACAGTTTCATAAGGAAAGCCTAGCTTTCAT-GAACCCTTTATTCTGT-CCCTAGAATTTGGAATGATCGGAGAGAACACTGTAAAAAGTCAGCGGCCTCGGTCAGTTCATGACACAAAGGGTCGTCAGGAGCAAGATGAGTCTGCTAAATTTATGGCACAAACTGGTA--ATTCCAATAGTTATGTTTCTTTC--CTTTGATTTTGT----------TATCTAA----ACTTAATATCCA---TCTAAGGCTC-TTGCATGCTCTCTC-----------------------------------GATTTTTCATAATAAAGTTTATTCTATATTACAAATAGTA-CTTTGTTCTTGACTGCAAAATAGGAATGCAT--TATATTTACATACACAGGTATACAATTAATTATAACAAAGTTAGAGAAGCTCGCCTTT-------------TATCCACCCGGTGTCCTGTTGTTGTTGTTGTTTTTACCCCCACATTTTGACATTTGTTTTTTTTTCACTTCTAGTAACAGGTATGTCATCATCTTTCGTCATCATCAAATTGGGACATAGTAAGAG-TCTTTTC--------------------------------------------------------------------------------------------------------------------------------------------------------------------------------------------------------CCAAATGGATTTATCGCTCCCCCACGCCG-----------------------CCGCCTTCAGTCTTCAGATCATGAACCAAAGCTGAGGCTCCCAAAGTGTCAATCTTTTAATGATC---CCTCCATCTATGGCGAACTATAGCCATGCAGGGGACCACAACAACATCTTGCAGAGTGTCTCACCCCTCGCCACCTTCCTCAAACTGACCTCGCTTGGCTTCATCATCGGCGTCGGCGTGGTGGGAAACCTGCTCATCTCCATCCTGCTGGTCAAAGACAAGAGCCTGCACCGGGCGCCC------------------------------------------------------------------------------------------------------------------------------------------------------------------------------------------------------------------------------------------------------------------------------------------------------------------------------------------------------------------------------------------------------------------------------------------------------------------------------TGAGTG-----------CTGTCACCCTCGGCGATGCTCTTCCAACGG----AGCATTTATTCTGCCTCACATTCCC-TGGCACTCGGAATTATTTCCTTCATGCCTGATAACCAAATTACAATACGGTG--------------------------------------------------------------------------------------------------------GCAGCAGGCAG-----------------------------------------CTTCTCTCTCTCTCTTTCT-----------GAAAAGAATATGGCAACATTATGGCATTTGAAGTCAATATGTATTACAAAATCAATCTGGATGAAGATCTGCCCACCCCTCTAATTAGAT-GAGGTGACTGGAGATTGATTTTTAATTGCAAAAGTAATTACATGGAGCCAGATAGCCAGTGACATTTGATTATCTAGGTGATTGATTAAAAGGCCTTGCTGCTCAGAGGGGGCACACTGTCAGCTGGCGGAATCCTAGACAAAAGAGAAAATTAAAAAA---GTTGTCCCGTTTGTAATCACAAATTTCAAGGGTGAAATTAC-AAAGCCAAACATCCCCAAAAAATGAAATGC-TTTCAGCAATGAAGGGTTCATATTTCAAGCTTATAGCAGCTAAAAGGGGGTGTACTCAGAAAATCAATTTTTTGAAAGTCCGTTCAGCACTAAAGGG-AGTTCTATGCAACTAAGCAA-TTTTGAAATAATGTCCGCGGGCTCCGGCGGGGGTCTGATTCATGTATGCTAACGGCTCAAAGCTCTCGTGGCACCTTTTCACATTATC--------CTCCTCTGGCCGGGTCGAAAGATCACTA-------ACTGGTTTAAATCAAG-TTCGCTTTAGCATA-----------------------------------------AAACGCATTTCCCAAATTGAACGCTT-TGGATTTACAGTCGGGCCGCGGGCCGCGCTGACCCCCCTAACACGCTAATGTCCGCCTGGAGTCATCAGACGT-----CCCTCCGGATC-TTTTATCACTT-CCATTGTCAAGCTATCTATTTAATTGAAAGAAGTTAATTGAATGAAAATGATCAACTAAGCTTGTATTAATATTGCTAATGGAA-----CTCGCGGGGGCTGGCCTCGTGTTTGGAGAAGCCTCGATGGCGGCGCTCTGGTGGGAGAGAGTTTGGGGAGAGGGCCTATTACGGCGTGCACTTAA-------------------------------------------------------------------------------------------------------------GTTAAAGCAATGATCAGGTAGTGTAGTGCAGTGCAGTGCAGTGTAGTGCAGTGTAGTGTAGTGCAGTGCAGTGTTTGGATGAATGAACGGGAATGCGTGCGGCGCCATTACTGGTCGGCAGTGTGCATCAGACGCAGGGGCGTTATCACATTATTGCTGCTCTTTAGCGGGAGATTGGCTGTGTGACCGCGTTCTGAATACACTCATCCCGCTTGCTCGAGATGGGGCAAATTGCAAATTGGCTCATTGACTTCAATGATAAAA------------------------------------------------------------------------------------------------------------------------------------------------------------------------------------------------------------------------------------------------------------------------------------------------------CCGTATTAAAGTGGGCATCTGTGTTCTTCC---------AACATTAATCTCCTCAAGCACATCCCAGCTGCTATGATGTGCGAGAGGGAGATAAGTCTTAAACGGTCTAA-AGCT-AAGCAAACCAGACAACTCTATTATTGGCTTCGTAATTGCTTAATTAAACTTTTGTCACTAATCATTACGA---GGGCAATAGAGCTGTACTACAGGC---TTGTGTTGAGCAA------------------------AAAATCAATAAAGTGT---GGGACTGTCGTCTCATCGC---AAACTCTTGTGCACCCTCTGGTGCTTGCTAGTCTCCAAAACTTCTT----TGTGTTG------------------------CCTGC-TTTGCAGAT--TGTCTTCCTTGTCTC------------TGTGGTTGCTCATTATTCAGAGACA------GACGGATCTCAGGTCATCTGCAGCTGCAGCA------GAAGAGAAGGAGGAAAGATGGCGATCATCCAT------TAGACCGGGCACACGCAGGAG--ACACGGAA-------------TTTCAGCTCCCTCGGTTGATTACAGTTCCTTTGCAGACAGATGCAGCTCCTGGATAGAGCAGCTTAGAGTGAAAGCTCACACCATAAGACGCGGATCAATTAAGACAAGTAGGAGCA-------GTTAACACACCACACACA----CACACACACACACACACACACCTCACA----CGAATACACTCGCATGCA----------------------CACACAAATG------------------------------------------------------------CGGT-GTGTGTTTTCTG-CTGAGATGACTCTTGGT--TCTTTCTTGTCTTCAGATACCAGCCTGTTGATATCATTCAACCAACCAATCATGTATTGCCAGCCTCATTCGGGGATTCTGATTGGCACATTGTCACAGGCAACTCTCTTACCACCACCAATGAGTCCTCACGTAGAAAACCCTCACAGCATGAGCTGGAGAAACAGAGAATGCCAGGTGACTACTTTTCTCTTCTC-TTTCTCGG-CGCTGTTGTTAAGACTGACTGGCTCCC---GTGCC------------------------------------------------------GCCG-CCTTTCTGTAAATTCAATACGACCCACCTTAAAGATCTGCCTAATTAATGGATGACATCTTTTGGCTGGAGCGGAGGCGAGGGCTT----TCTAGCACG-GAGCCGCCAGCTCTTTGTGGGCCTCCCCTAATTAACTTTCCCAGGTCAGCCTAGGTCCCTGCAACCTGAACGTGAAGAG--GCCCTATTGTGCCACAGGAGTTGTAAACTTAC----------TTCTCTC---------------------------------------------------------------------------------------------------------TGTGATTGATATGTGGATTTGCTCTGCC------------------TTTTTCCCTATCCATTT-AAGTGAAATAATGTATG---GAAGCAATCTAG-CAACAGACATTTTG--GAAAATCTATTTGAAATCATTTCAGCTGAAGCGCTGGCAGTTTGTCTTGTGAGGGG-AGAGGAGCAGAGGATAATTGTCTGCAGTCTAGTAAAACACAGTATAACTGCCATCACACTTGAGTGAGCTTATAGCC-CGGCAGTCCCAGGGCCTCTAGAAGATAGAGCAGTTAATGTTCCCTTTTATTTTAGAGGATATGTCACTTGTATCACAGATTTATACCATGATACAGCAATTTCG-TCCAAACAGATGGATAATGGTGTCAACGGGAA----------AAAAGCCATGTT----------TTTATTGGG-TTTAGCGCAGATTGTTTAGATAGGGGGGGGCTCAGGTCCAA---GGCCCTGCTAGCACTTTTTTCCCTCTTTAATCCCCCTAATCTCTGCGGTATTAGATTTGATCAT-TTTTGTTTGAAGGAGGAAAATGTGCCAGTAATGACTTCCTA--ATAGCCCTCTCCTGCCTGGCTCTGTCTCTCCCTCTCATTTCTGTTT---GGTTCCTGG-CCCCATATGC-CATACTCCCATTTCCTGGCTACAGGCAGCAGGGTGCAGCTCTATTATCACCTTCC-CCGAGCTGTCTTTGAATGTGAGAGGCAATTCCATTTCACTTT-GCCATGGGGAGGATGTTTCCAAGAGCAGTAATCAGTCGGA--------GGGGATGAAAAGACTGATTTTC---------------AGGGAATTAGCATGATAAGCGAGAA-CACAAAATCAATCCCCCATCCTTG--TGAGGCCTCCGCTGATTGCTTTGAACTGTCA-AAAAATGGCAGAATC-AAA--TCGAAAGTGCTCGAGGTTAC-GGGAGTGATTTGTTCAAG--AAGAGATCGCTAGAGCAATTGACACAGCTCTTGAGACAATAATTGGGTTATCAAAGAGAAAACAGTTCAAGTACC-ACAGGGGCGAGGCCT--TATTTGCATGGGATT----TTCATACAG------------------------------TTAGGCACACCTCCATTTT------------------------------------------------------------------------------------AAGGCTCCCCTGAA-GTTTGAGATGAACACAC-----------GAGAG--TTCTCCACTTGGGTGGTCTCTCTACTTTGGTGAGCTGTTGCTAAGCAGCTAATAATAGTCGTGTTTGCTGAGTAA--TTTTTGCCCTTCTGGAACCAATCAGAACCAAGAAAGTCCGGCCATCTGACAG--CCCTGGAGGCGGGCTTTCGATTCTTTTT-------------------TACCTTACCCCTCCTCC-TCCG---TCCCCGAATGGAGAGTG-TTCTTTTTT--CTCATCTATTGAATCCCAGAGATC--GCACTGGGT-AATGAGTGT---GAATGCATGCTTAATTTAAATAGTGAGTGTTTGTGTGAAGGGAAATAAATGTATTGTAGCCAGGAGTGGAGGAAGA-AGAAGCGCGAAGAAGACACATTAATTGACAGACAGGAACTGCTGTCTCGGAGGTTGATACAAGTAATTTATTACTTCAGAAATGAATGCCACCTCCAGAATGTGCTTCATTAATTTCAAATTTAGTTTTAATTTCAAGCTGTTGCCCCTTGAGAAGAATAAGGTGGCAAGTTGGTTTTGAAGA--TCTAACTGCTCCATCAT----GAGCTACAGGGAAC---AGGTTGCCAGGGAAACGGCCGCATGGCAACAGGATCA--GAGCCTGGGGGT--------------------------TGTCTGCT----------------GCTAGGTCGGCTCCCGTTTTA------CATTTCCTCACTAGATGGTGT-GCAAGCCACTGGAGAGT-----------------------------TCTCTTTGATTCCCTACTGACACTCGTCCCTCAGCTGCTGCTCCTGCGCTCCCTCTCTCTCTACCCCCTTTAAAGTCCTACTTTCAGTCCCCTAATGGCTGTCATGTCATCTCCCTCTCCGGACTCTTACTCAAAGTGTCA-TTGGCATAATGGTCCGCCGACGTGCCACTCTTTTAATCATCCCTGCC------------TTAGAATAGAGCAATCACTG--CTGCCTGTTATCTCTCCGAAAGCCCCAGGTTGAAAATGGTAATCACAGCACTTAACACCAGCGCACATATGGAGGC-AAAATGGAAATGCCAACAGCACCTCAACTATAAAGAAAATCAAATTGAAATATTAATCTG-CTGATTAATATAACATTATGAGAACCCATTCCCTTTGTTGTTTAACAACAAAGAGCTGCAAAATAAGCAAGTGCCTACTAGGTAAGAGGTTTAAAGAGGTCCCAGTGAGGTGCTGAAA--TCCCCCTCACACATAATTAACCAGAATAATGTATGGACTTCAAC--TGCTGAGA-TTTGATATTGGTGTTTGT-----------------------------------------------------------------------------AGATAG--CAGCTAAA-GAGCTTATT-TCCCAAATCTCTTTATCCTTTCGAGAACTGCGAGATGTTGACAGAAAGTCAGTTAACTCTAGCCAGTGGCAGCTGCAC--GGGCTTTGCATAATTAATTATTTAGACCAAG---CCAGACACAGTAATTACCATCCAGATGAATATGATATTCTAATCAGCCA-CGCTTTCATTTTAATTGCCCTCCAGCATC-TAACTGTCAGTGCTGGCCCGGCTTGATAAAGTAGAG-ACTCACCAAACTCCATTAGACATCTGCTTCAAGAC-CATTGCCG-GTGCTATTTTTTGGCCTCACTAATCCGCATG-CTTCTCGCTGGTTCCTA-TCCTAACAGGGGGTGTCATTTGATCAAGTCAATAATCTGCTGATTGAGCCTGCTCGAATTGAGGAGGAAGAGGTCTGTAC----CTACTCTCTTTCCCAT--------------------------------------------------------------------------------ATTTTTGTGTCTGGCAGAATCAGTTGGAAGGCATTGTTCTCAAATCATTGTAATATCTATTTAGAGTGGCAACAGCAT---GGCAATGGCAATGCT-CAGTATTCAGCCAGCATAAA-CCAGCCCTAAGACTTAGAAAAGCTGAAAAGGGCTTATCCCTATACTCTTAAACTCGCTTCTTTTATGTGGGTCTTAGGCATTAAGGATAGGATTGTGAATAGCAATTGTTCGACAGTGGCAG------AGAGAGAGAGGGAGCGCGAGAGCATACGTGGGTGGGGG----TGTTTTATGCCATG-----------------AACTCAATCAAGAAAGGTCATGTCGGCGGGAAAAGAACAGATTAAATTAGCATTGAATTAGACATGGAAAGTGAGCTCTGTCAAAACCATCTCTGTGCTCAGCACAATTAGAATATGTTAATTACGCATTTCATTAAGGGGCTCCGGCTCTC-TTTGAGTGTGAGATGAAATGTCACTGGTGTAGGCAGCCGAAAAATGGGAGATTGCCAGACACAACTTTCTTTGTGCAGTGTGTGACACCTTCATTAACATCACGGATTGAGGCTCTGATTAGACTTTT-TGTATTAGTTGAAG-----------------------------------------CTTTTTGAAGTGCCAGTCCTGAAGGAACCACTTATAGCAATTAGGATATCCTTGAACAAGCGTTTGCGAAACATTGGCTGGTTTTTGGCATTTGCCTCCCGTTCCTGCCTACTAACTAGCGAGGTTTGATCTCAGATAATTATCTACCCACCAGCCTTCCAGAGCCTGACAGCTCCCTCCCTGGAGAGGTTTGGATGCTGCGGCTACTCACTGATTGCATCAAAGTGTCAGAAATTGCAACATCAAAAATAATA-------------------------------------------------------------------------CCCCGAAGAAAAGAATGTT--CCCAGC-AGAAAATTGGTTTAATTAATAGCACATTTTACATAATGATTACAGTGTAATTGCACCGACTAGCAGAGTGTCATTAAATATACCCTTGCTCCTTTACAACACCCTCTGGCTAAAAATAATGGGTTACATAGGAAATCACTATGCAACAGGTCCATAAATAACATTTAGG-CCCATACAAGGCAAGTAGTTATAAATAATAAATATTTGCCTTTTGTAATTGAAG--AAAAAATGACTCCCC---CATCCTCCCCATTGACATCAAATGCAAA--------------ATGTGCTGATGCGCTCTGTAAATAATATCAGATGA-GGAACCACGAATTCCATCACACAAGAAATGTACAT-ATAT---------TGCTCACAAGAC-AACGTCCATCTTGGCCAGGGGGACAA---ATAATAGTG--TTTTTATGAA--------TATAAATAT-ATAATAGGTTTGAA-AACCATTGGACTGTTACATGCACTTTCTTGGAAAGTTGGAAAGATCGTTA-TGGGTCCAGTTTCTCTACACTTTAATACCT-ACTAACATCTAAGATACTGTAATTCTTTACTC-TAATAATCAAATACATCAGTTTTCCAAAAG-AACA-------------------------------------------------------------------------------------------------------------------------------------------------------------------------------------------------------------------------------------------------------------------------------------------------------------------------------------------------------------------------GAATGGAATTGCAAACCCAAGGTT-CCTGATTCAACCTGTTATTATTTTTGACACAAGCCATTTACAATAGCTATGAAGGTGGCAATGGAAAATGTAATATTGAT-TGTATGCCCTGAAGGCACT--GCTCCTCTGACTCCAATGCACCATATTTGCTCAGACTAACTATGATGAAAGGCAATGAAGACGAGGATCTCCTCATGCA-GATATCAATATAAATATTACTGGAAGGTCAATTAATATGTAAATTAACTCCTCCATTTAATTAGCTATTTAACTATTTTCCAAGGCATGGACATATTAAATCATGCTTAAAGACCCCCTCTAACTAGGCTCCTGACAATAGAGCCGGGGAGTCTGGGGACCATAAACTACCGGCTTGACCTATAAAGAGCCTGGAGTCTGCTAATTCCATCTCGGGCTAATTTTATGACTTGCATAAAATAACCATAGTGCAGCTTTGTGGCTGTAAAGAGGATAGGGGTGATAAAAC--AGGCT--GGGGGAAGCATCTG-AAATTTCTTCCTCTTTACCAGTGT-CCTCATTTAATATTCTATTATTCTTTGCAGGCTAGCAAGCCCATGTGAAAGACAAATGACCTTATTATAATAAATAATTTGCGAGGATATTAACCGTTAATCACACATAAACAGCATTTAAAAGGTATTGATTTT---GCCAC-ACTCTCAACAGCTTGTGAAATTTATGTCCAATAACATAATAATAAATGC-TGTAAGTAATAATTTCAGTT--------------TTTTTGTG---------------ACAAATGT-TTTTTTACAGGGGTTTTTTTTTTTTGCATAAATTAAAAA---ATCTGCTGAAATTTATTATTCATCTGAGATGTGATTAATATGCAAAATTATGCAAATTAAGATGCAATTAGGCTCCAATTCTCCAGTGGAATTTTCCATTATAATTTAATACAAAGTAACAGAGTAATTGGTGTCACGTGTAATTACGGTTACTCAAGTGTACTTTCAGGCATGCAAATGCTGCGCTATATGTTTGTTATCCTATGCAAATGCACCATGTGG------GAGGTAAAATGTCGCTTAGGATAATGCGATTGCCCTTAAGGCAGGGA--GAGGTGAATTATATTCCGTGATTTATAATCTTGGAAATTAAAGGCTCACTCATTTTCTAATTTAATTCCATCTCCAATGGAAAAATGTTCACTCTGAGCTAAATTGGCGAATGATGCTGCTAATTCAAATGCAGATGAAATTTCAATTCAGGT----GCCATTTTGGGGTTGATTGACGAGTCCCCGGTGGACCGTTAC-------------------------------------------------------------------CTCGCTCTT--CCTAACTTTGTTTTCT-CCGACGCAGATTAGATCTGCCACCCCATTACAGATTCATTTTCCTAATTTTTCATGTCTGCGCCGCG-CCCCATCTGCACAGGGCTGATAATTGTG-GGGACCAGCCCTGGTGATTAACATCAGCAGAATTAATTATCCCCGCCATTAAGGCTCCAGGTTGCA-CACGGTGATCAAGAGAAATTAACTTTCTCCCAGGCCTCTAAATCATCTCACCTTCAAGTGGA-GTGATGGTGG-AAAGACAGTCTCATGAATGATTTATGTGTGTCCTTTTATCAGTGCTGATTTCTATAGACCCAAACGCATTCACCAAGACATTTGTGGCGTAATTGTTAATTTTAATGCCATAATGGCTTCAGATGGGAGTTCTGATTAGACGTTTATTGCACAATTAAATGAAACATACTCAAGAATCACAAAAGGCTTCCGTAATTATTTCAGGCCATTAAT-AAAATGGGCATTAAATTATATTGGACACAAAAGA-----------------------------------------------------------------------------------------------------------------------------------
Thymallus_arcticus57_57 CACAATGGGACGTGTTATCAGGGGACAGAGAAAAGGTGCCGGCTCCGTGTTCAAAGCCCACGTGAAGCACAGAAAAGGTGCCGCTAAACTCAGACACATTGACTTCGCAGAACGTCATGGTTACATCAAGGGAATTGTGAAGGTAGAGCCCAACGCCTCATAAGCAGAGGTTTTGC---TTTTTATTGATCTCT--TTGTTTCCCATAGCTGGAAGGGCACAATATTTTCTCCAACCTGACTTCCAGTGAGTACGAGCAGGTGTTAGAGATCATCCGCAAGGCCATCATCGCTACAGACCTGGCGCTCTACTTCGGCAACCGCAAACAGCTAGCTGAACTACTCACCACGGAAGCACTGGACCTCAACAACCACCAACAC------------------------------------------------------------------------------------------------------------CCGATCGTACGGCA--CTATCGATTGGTCCTGATATATCACAAAAATTTACTGTCACTTCTGTTTTCAATTAAAGATACAATCAGTCAGATAATGACTTAATTGGATTTTACAGGAGATTGAGTTTTATTGCTGGCTGCTTTACGGCTTTAGTTAAGGAAGGCCGTTTTATCA-TGGGTGTCAG----------------------------------------------------------------------------------------------------------------------------------------------------------------------------------------------------------------------------------------------GGATTGAAGTCATGTTCAGGGGCCATGT--TGTGTATGTATTGAG-ATGTAAAGCCTTTGAATGTGAATAATTATTGTAACCTATAATATTTTACAGCTTTTTTTTTCCTTACTATATCATATACATTTTCTATTTGCTCAGTAATTTAATC--ATTTCTGATAATTTAATGATTCTGTTCATT----CTCTC-TGATTATTTGTGCGCTAGGTCAG----TAGTTGTTGAATGATGAAT---------------------------------------------------------------TC--TGTCTTCTGGTGTGTAAATATTGTGCTAGCGGAAT--ATGAAAGTAGTGCAACTATAAGGTAC--AAAAACATAGGGA-GGATAAGATCAAGAGCGGGTCTTACATCAAGAG-GGACCCCGAGGATGTCTTTGTTGTCAACTTCAGAAGAG-GAAGAGAG-GAGCAGAG--GAGGAAACAGGCAGAAG---GGAAAGATGCC------AGAGTCAAGCTCAAAGGATTG-GGTCTGGGCAAGGTGATCGGTATTCCTCGGCAGTCTGCCTTCTGGCT-------------------------------------------ACTAGACTGAGATAAGCCCTCTCCTTATTATGCAGATTACTGAGGCTCCCC-GCTCCAGCATATTGTACAGATGCAGGGGAGCAGCTGCTCTTACAGATGGTGGG-TACACGGATCTATCATCATGC-CTCCATTGTCTA--CACTTCAATTGTTT--GGGGGACAAGA---GAACTGCATCAAAGAGGAA--------------CCCGACTGCAATGAATTAAGAAAGAGAAACA----AAAAACCATCAAGTAAATTTATACACCGGAGGCCTC-GTGTCTCAGTAATGGCCT--GCTCCTGATTGCTCTCATACAGGTTAGGAATATTGCCTTTAATGATGTGTAAAATGAGCAAGCAGTGCCTGTGACATTTACAGACGGCACCTCCTTGGCCTGTTCTTCCC-AACTGCTGGTTAATTCACAGGAA-------------------------------------------------------------------------------------------------------------------ATTGTCCCTTCTGGCACAGTGCTGTTG----AAAGTCCTGGAGCAG---ACTAAGCTCAAGATCACGGCAAGTGTTAATCTTCTTATA-CTTAAGGTTTCAGGTTTT-CTTTTGATGTCGCTAAACATGTTGACTCCTATC-TCGGCACAGAAGGCAAT-CCAGACG-----TAGCTATGAGCAAT-----------------------CCGCCAATAAATT-CCCATCATTACAGAATCTGGCAGTTTTCCTTGGC--GTCTGCAGCGCC-------------GGGTTTTATCTCACTCTCCCTCCAGTCT--GGAGCATGTAGATCTGGCCCAGTTAGATTGTCATACTTAACAAACATTCATGATTAATTTCCTCC-ACTGAGTCAAAT-----GGGGCTAAAGGGATGTCTCGATTCATCTTATCGCGCC---------ACAAATTAGCATTTCC--CATATTCC------TCAGCATCAAC----------------------------------------TAGTAGTCCTGATGCGGAGTGTGCGTCAAACTGTGCCGTCGCAGGTCACAGTTGCGCCGAAACACCTTTCCGCAGCGGTCACAGCTGTAGGGCTTGATGTCTGTATGGGTGAGAAGGTGAGTTTTCAGGTTACTTCTTTGATTAAAGGTTCTTCCGCATGTGGGGCATTTGTGAGGAGATTCCTGTTTAGATTTAAAGCAAGCAAAG--GATTATTCCCTTTAGTT----------------------------------------------------------------------------------------------------------------------------------------------------------------------------------------------------------------------------------------------------------------------------------------------------------------------------------------------------------------------------------------------------------------------------------------------------------------------------------------------------------------------------------------------------CCGAGGAAAA---ATCCTACAGCACTTTATACACTACACCG--AAAGAAAATTGTTAATTAGAAATACAAATTCTACCCAGATTGTTATTAAT--GGGAACTGTGGAGTA---AGCAACACATATTTTGTGCCCATAAGTAATTCTCAGGTGTCTTTGATCTGCGGCCCACAGCGCATGCTGCTGCGTACCGCTGTCTGAGCTTCTGGGACCCTGCCAGCGCCAGACATCTGGCTACTTTGTTATC---------------------------------------------------------------------------------------------------------------------------------------CCCAGCGAATATT-CCTAAACCACAATTTTTCATATTTCCCTGTATGCATAAGGAGATGAAAAATCATCCCATCATTTGTATTGTCTGACTGAGGTTATACACAAATATTAGTT--TATCTACTCCACCTAAGATTGCCTCCCTAAGCAAGACGGATTGGTCTTTGA---GAGGGGGCAATA----TTC-CCAGGAACATATTCAG-TCCATC---TTTTACGTGCTG-CAATTCAACG----------------------------------------------------------------------------------------------------------------------------------------------------------------GTCTCCAGCAGGGCTAGCTGATTTGGTTTATGAACTATGTT-AATAATCAAATGATCAACAAATAACAGATGTATTAGTTCATGCAGCTTGAAATGTCAAGGAGGCTAAAAGCAGAAATCTAATCGCCAAAG--CCCTGT---ATTATATTATATTTCATGACAAACCCTC----------------------------------------------CTCTGATGGACCAGATCCAGTGTTCACTGAAGCCTTTCGCATATATATAGAAC-TTCTGAATATCTAAACCATTATTTAGCATCCAAATCAGTTCTGCTTGTCTGACTGATGGACAATTTCAGCGTGACCCCAG-TC------------------------------------------------------------------------------------------------------------------------------------------------------------------------------------------------------ATGGATGCCATTTGTAAG--CAGCAGTG--AGAAAGTGTAGGTCAGTC-TGCCC-TTCGATAT---CTCTCTAT-CCATCTGTTTTCACATTACTTGC-AAATTATAGTGTCCTCCAGACCCAAATGAACATAAATCA--GCTCGGT--GAACGTGCA-GAAGTTTTCCCATCTGTCAT-AAAACAATGATTTAAAGTCT-GGGTTGTCAAAATACAGCGCTGTGATTTC--GCCCTGCGCCCC-GGCAATAGGAACACAACTCGC-------------------------------------------------------------------------------------------------------------------------------------------------------------------------------------------------------------------------------------------------------------------------------------------------------------------------------------------------------------------------------------------------AAGCCTAGCTTTCAT-TGAACCTCTATTCTGT-CCCTAGAATATGGAATGATCGGCGAGCATACTGTAAAAAGTCAGCGGCCAAGATCAGTCTTTGACACAAAGGCCCTGCAGGAGCAAGCTGAATCTGCTAAATTTATGGCACAAACTGGTA--ATACAA-TAGCTATGTTTCTTTCACCTTTTATTTTGT----------TAACTAAAA--ACGTAA-TTTCA---TCCAAGCCAC-TTGCATGCTCTCT------------------------------------TTTGTTTCATAATAAAGTTTATTCTATATTACAAATAGTA-TTTTGTTCTTGACTGCAAAATAGGAATGCAT--TATATTTACATACACAGGTATACAATTATTT------------------------------------------TCCCCCAGGTTTAG---------------TTTTTATCTCTTGATAGGATACTCTTTAT---CTC-----------------------------------TCAGCAAATATGGTAATATTAAAAT-TATTTTCTACT---------GTTTCTGTAA------------CACCTGCTATAACACTGAGC--TCTAGAAGGACCTATCTTTAGTTCTTACAAAACG-TTGAAGGTGGAAGCTTTATCTTTAGGTGTAATGAGACAAAGGAACAAAGGATGCCGTAGAAGAGAGGCTGCTTAC----AAGCCGGGAATCTGCTTCAAAGCACA---ACAAATGGATCTATCGCCTCCCC---------------------------------CTGCCGCCTCTAGATAATGATACTCGGCTGAAGCTACTA-------CATCTTT--ACAATCCCTCCTCCATCTATGGCGAACTATAGCCATGCAGGGGACC---ACAACATCTTGCAGAATGTCTCTCCTCTCGCCACGTTTCTCAAACTGACATCCCTAGGTTTTATCATCGGAGTCGGCGTCGTTGGCAACCTCCTGATCTCCATCCTACTGGTCAAAGACAAAAGCCTGCACCGTGCGCCGTACTACTTCCTGCTAGACCTGTGCGCCTCGGACATCCTGCGCTCCGCCATCTGCTTCCCCTTTGTCTTCACCTCCGTCAAGAATGGTTCCACCTGGACGTACGGCACGCTTACCTG--------------------------------------------------------------------------------------------------------------------------------------------------------------------------------------------------------------------------------------------------------------------------------------------------------------------------CTGCAGGCAACAGGACACTCTTGTATATTAAATAAGAA-----------CTGTCACCCTGGGCAAC-TTGCAGCAATGA----AGCATTTATTCCGCCTCACATTTCC-TGGCAATTAGAATTATTTCCTTCATGCCCGATAACCAAATTACAATATGGCA---GGTTTCCCCGGAGTCAC-AGGATTGTTGGTGCCAGCTCACAACATACTTTCAACTGATGTGGCATTTCATGTACAGCTGCCAATCAAAGATGC-------GGCAGAAGGGAG--------AGATGTAAATGAGGGCGGGCC-CGACAGTGTT-CAATTACCGCTCGGAGCCCAGCAT-GAAAATAAAGGAATACGGCAACTTTATGGCATTTGAAGTCAATATGTATTATAAAATCAATCTAGATGAAGATCTGCCCATCGCTCTAATTAGAC-GAGGTGACTGGAGATTGATTTTTAATTGCAAAAGTAATTATATGGAG-CAGATAGCCAGTGACATTTGATTATCTAGGTGATTGATTAAAAGGCCTGGCTG-----CTGGGGCACACTGTCAGGCAGCTGAATCTCAGACAAAAGAGAAAATTAAAAAA---GTTGTCCCGTTTGTAATCACGAATTTCAAGGGTGAAATTAC-AAAGCCAAACATCCCCAAAATATGAAATGC-TTTCAGCAATGAAGGGTTCATATTTCAAGCTTATAGCTACTAAAA--GGGTGTACTCAGAAAATCAATTTTATGAAAGTCCGTTCAGCACTAAAGGG-AGTTCCATGCAACTAAGCAA-TTTTGAAATAATGTCGGC-----------TGGACCTGATTCATGGTTGGTAACAGGACTTTGCTCTCCTTG---CCTGAGACATTATC--------CTCTAAG-CCCAGTTC-AAAGGTCAACC-------CCTGGTTTAAATCAAC-CTCTGTTTAGC------ATAACTCGATTCTTAACGGGCTGCCGG----C-AATCC-------------------------------------------------------------------------------------------------------------------------------------------------------------------------------------------------------------------------------------------------------------------------------------------------------------------------------------------------------------------------CAAGATAAAGTTGGA-GGTTTACAGCTATTTCCAGAGTGGCGACTGGTAATGTATTATTCCGTTAAAGCAATGATCAGGTAGTGT-------------------------------------------------------TGGATGAATGGGAG-TTGTTCAGCACCATTACAGGCTGGTA-----CATCAGTGAG----GCATTATTACATTATCGCTGCTCTTTAGTAGGAGATTGGGTGTGTGACCGGGTCCTGAATACACTCATCC----CGCTCTCGGCGGCGTAAATTGCAGATTGGCTCATTGACTTCAATGATAAAATGTAAAAATTGCCAGT--AAAGGGAACATAGACTCAGGTTCACTCCTTAGCTGTTTGTCAACGGGCAGA----TGTGGCTCAGACAG-CGAGCGCTGAGCATGTTAAAGAGATGC-------------------------TTTTCATCTCCCATA----------------------GAAGGAAAGGCAATGTCATTTATTCCTTCCATATTCATGAAAAGCAGACTTGTAATTTGATAAAGGGAAGC----GTTGTGTTGTGAACTTCATTGAGACG----GCATCATGG-AGCCGTATTAAAGTGGGCATCTGTGTTCTGGC---------AGCATTAATCTCTTCAAGCACATTCCAGCTGCTGTGATGTGATA---------AAGTCCCAAACAGGCTCA-AGCT-AAGCAAACCAGACAACTCTATTATTGGCTTTATAATTGCTTAATTAAACTTTTGTCAGTAATCATTATGA---GGGCAAT---------------------------------------------------------------------------------TGTCGTCTCATCGC---AAACTCTTGTGCACCCTCTGGTGCTTGCTAGTCTCCAAAACTTCTT----TGTGTTG------------------------CCTGC-TTTGCAGAT--TGTCTTCCTTGTCTC------------TGTGGTTGCTCATTATTCAGAGACA------GGCGGATCTCAGGTCATCTGCAGCTGCAGCA------AAGGAGAAGCAGGAAACATGGCGTTCATCCAT------TAGACCGGGCGAACGCATAAA--ATACAGGA------------------------------------------------------------------------------------------------------------------------------------------------------------------------------------------------------------------------------------------------------------------------------------------------------------GTCTGCTGTGTTTTCTG-CTGAGGTGACTCTTGGT--TCTTTCTTGTCTTTAGATACCAGCCTGTTGATATCATTCAACCAACCAATCATGTATTGCCAGCCTCATTCGGGGATTCTGATTGGCACATTGTCACAGGCAACTCTCTTACCAC-------------------------------------------------------------------------------------------------------------------------------------------------------------------------------------------------------------------------------------------------------------------------------------------------------------------------------------------------------------------------------------------------------------------------------------------------------------------------------------------------------------------------------------------------------------------------------------------------------------------------------------------------------------------------------------------------------------------------------------------------------------------------------------------------------------------------------------------------------------------------------------------------------------------------------------------------------------------------------------------------------------------------------------------------------------------------------------------------------------------------------------------------CCTCCCTTGCCTGGACGCCT--------CTCCTTTCTATTT---GGTTCCTGG-CCCCATATGC-CACTTTCCTGTTTCCTGCCTGCAGACAGCAGGGAGTAGTTCTATTATCACCTTCA-CAGAGCTGTCTTTGAATGTGAGAAGCAATTCCATTTCACTTT-GCCATGGGGAGGAGGTTTCCAAGTGCCCTAATCAGACAGA--------GGGGATGAAAAGGCTGATTTTC---------------AGGGAATTAGCATGATAAGCGAGAA-CACAAAATCAAT-CCCCATCCTTG--TGAGGCCTCCTCTGATTGCTTTGAACTGTCA-AAAAATGGCAGAATC-AAA--TCGAAAGTGCTTGAGGTTAC-GGGAGTGATTTGTTCAAG--AAGAGATCGCTAGAGCAATTGACACAGCTCTTGAGACAATAATTAGGTTATCAAAGAGAAAACAATTCAAGTACC-ACAGGGGTGAAATCC--TATTTGCATTGGATT----TTCATACAGA----------------------------CAGAGACACACCTCTGTTTTAAAGTCT-CCA-------TTTTTTTTATATACTCGAGGATT-AAGTCGAGTCTGGGATTGCC-TCATTATCATCTGAAAGTTTGAATGTTCCCCTGAA-GTTTGAGACTCACACAC-----------GAGGG--TTGTCGGCTTGGGTGGCCACTCTACTTTAGTGAGCTGTTGCTAAGCAGCTAATAATAGTCGTGTTTGCTGAGTAA--TTTTTGCCCTTCTGGAACCAATCAGATGCGAGAAAATCCGGCCATCTGACAG--TCCTAGAGGCGGGATTTCGATTATTTTC-------------------GCTTTTACCCCTCCTCC-TCTG---TCTCCAAA-------------------------------------------------GCCAAGT-AATGAGTGA---AAATGCATGCTTAATTTAAATGGTGAGTGTGTCTGTTAAG------AAATGCATTAGA---------GGCTGAAGA-AGAAGCGT----AAGACATATTAATTGACAGACAGGAACTGCTGTCTCGGAGGTTGATACAAGTAATTTATTACTTCAGAAACGAATGCCACCTCCAGAATGTGCTTCATTAATTTCAAATTTAGTTTTAATTTCAAGCTGTTGCCCCTTGAGAAGAATAAGGTGGCAAGTTGTGTTTGAAGAGATTTAACTGCTCCATCAC----GAACCACTGGGAAC---AGGTTGCCTGGGAAACGGCCGCATGGCAACAGGATCA--GAGCCTGGGAGT--------------------------AGTCTGCT----------------GCTTGGTCTGCTCCCATTTTA---TCGCATTTCTTCACTAGATGGTGT-GCAAGCCACTGGAGAGTGTGTGATATATTATGAAGATTTCACTTTCTCTCTTTGATTCCCTACTGACAGTCATCCCTCAGC----------------------------CCACCTTTAAAGTCCCACTTTCAAG-CCCTAATGGCTGTCATGTCGCCTTGCTCTCCGGACTCTTACTCAAAGTGTCA-TTGGCATAATGGTCGGCAGCCGTTGGTCTCTTTTGAT----CATGC--CATGTGCCTCCTTCGAATAGAGCTATCACTG--GGGCCTGTTATCTCCC--GAACCCCCAGGTAGAAAATGGTAATGATACCACTTAACATCGCTGCACATATGGAGGG-AAAATGGAAATGCCAACAGCACCTCAACTATAAAGCAAATCAAATTGAAATATTAATCCG-CTGATTAATAGAACATCATGAGAGCCCATTCTCTTTGTTGTTTAACAACAAAGGCTTGCAAAATAAGCAACTGCCTAAGAGGTAAGGGGTTTAA--------------------------------------------------------------------------------------------------------------------------------------------------------------------------------AGATAA--CGGCTAAA-GAGCTTATT-TCCCAAATCTCTTTATCCTTTCTAGAACTGTGAGATGTTGACAGAAAGTCAGTTAACTCTAGCCAGTGGCAGCTGCAT--GGGTTTTGCATAATTAATTATTTATACCAAG---CCAGACACAGTAATTACCATCCAGATGAATATGATATTCTAATCAGGCA-CGCTTTAATTTTAATTGCCCTCCAGCATC-TAACTGTCAGTGCTGGCCTGGCTTGATAAAGTGGAG-ACTCTCGAAACACCATTAG-------------------------------TTACTTTGGCCTCACTAATCCGCATG-CCTCTCGCTGGTTCCTG-TCCTAACAGGGGGTGTCATTTGATCAAGTCAATAATCTGCTGATTGAGCCTGCTCGAATTGAGGAGGAAGAGGTCTGTAC----CTACTCTCTTTCAC---------------------TCCATCCACTCCTCCAC------------------------------------ATATATGTATTTTTGTGTCTGAGGGAATCAGTGGAAT-GCATTGTTCCCAAATCATTGTAATATCTATTTAGAGTGGCAACAGCAC----TGGCAGGGGATGCT-GGGTATTCATGGAGCATAAA-CCAGCCTTAAGACTTAGAAAAGCTGAAA-AGATTTATCCCTATATTCTTAAACTCCCTTCTTTTATGTTGGTC-------TTAAGGATAGGATTGTGAATAGCAATTGTTCAACGGCTGC----------------AGTGAGTGAGTGTGTATACGTGGGTGGGGG-----GGTTTATTCCCTGGCTTATT--TGCGGTGAAACTCAATCAAGAAAGGTCATGTCTGCGGGAAAAGAACAGATTAAATTAGCATTGAATTAGACATGGAAAGTGAGCTCTGTCAAAACCATCACTGTGCTCAGCACAATTAGAATATGTTAATTATGCATTTCATTAAGGG-CCTAGGCGCTC-TTTGAATGTGAGATGAAATGTCACTGGTGTAGGCAGCCGAGAAATGGAAGATTGCCAGGCACAACTTTCTTTGTGCTGTGTGTGACACCTTCATTAACATCGGGGATTGGTAGTCTGATTAGACTTTC-TGTAGA------------------------------------------CAGGC-AGCGTTTGAAGTGCCAGTCCTGAAGGAACCACTTATAGCAATTAGGATATCCTTGAACAAGCGTTTGCGAAACATTGGCTGGTTTTTGGCATTTGCCTCCCGTTCCTGCCTACTAACTAGCAAGGTTTGATCTCTCATAATTATCTATCCACCGGCTTCCCGG-TCCTGACAGCTTTCTCCCTGGAGAGGCCTGAATACCGGGGCTACTCACTGATTGCATCAAAGTGTCAGAAATTGCAACATCAAAAA------------------------------------------------------------------------------CCCTGCAGAAAATAATGTT-CCCTAGCCTCGAAATTGCTTTAATTAATAGCACATTTTACATAATGATTACACTGTAATTGCACCGACTAGCAGAGTGTCATTAAATATATCCTTGCTATTTTACAACACCCTCTGGCTAAAAATAATGAGTTACATTGGAAATCACTATGCAACAGGTCCATAAATAACATTTAAA-CCCATACAAGGAAAGTACTTATAAATAATAAATATTTGCCTTTTGTAATTGAAC--AAAAAATGACTG--------------------------------------------------------------TCTGTAAATAATGTCACATGTGGGAACTAGAAATTCCATCACAACAAA-ATGTACAT-ATAA---------AGCTCACAAGAC-AAAGTCCATCTTGGCCAGGGGACAA----ATGATAGTG--TTTTTATAAA--------TATAAATAT-ATATTAGGTTTGAC-AACCTTCGGACTGTTACATGCACTTTCTTGGAAAGTTGG-AAGATCTTTA-TGGGTCCAGTTTCTCTACACTTTAATACCT-ACTAACAACTAAGATACTGTCATTCTTTATTC-TG-----------------------------------------------------------------------------------------------------------------------------ACTAAGTGAAGATAG-CTGCA-------GAGGGC-CGTCG-TCACCGGAGTCCGTGTTTTTCATCATAT----AGGTCATTAGACGATGATGGATGTAAACCTATAAAGTATCTAAACTGGACCTTTTAACAAACCATGAGCAATACTATCATTTCTCTAATAGAACCTGCTGACCGT-------------------------------------------------------------------------------------------GAATGTAATTGCAAACCCAAGGTT-CCCGATACAACCTGTTATTATTTTTGACACAAGCCATTTACAATAGCTATGAAGGTGGCAATGGAAAATGTAATATTGAT-TGTATGCCCTCAAGGCTCT--GCTCTCTTGACTTTCCCAG---------------------------------------------------------------------------------------------------------------------------------------------------------------------------------------------------------------------------------------------------------------------------------------------------------------------------------------------------------------------------------------------------------------------------------------------------------------------------------------------------------------------------------------------------------------------------------------------------------AAATGC-TCTAAGTAATAGTTCCTGAT----------------------------------------------------------TTTTTGTATCTATGCATAAATTAAAAA---AAACGCTGAAATTTATTATTCATCTGAGATGTGATTAATATGCAAAATTATGCAAATTAAGATGCAATTAGGCTCCAATTCTCTAGTGGAATTTTCCATTATAATTTAATACAAAGTAACAGAGTAATTGGTGTCACGTGT----------------------------------------------------------------------------------------------------------------------------------------------------------------------------------------------------------------------------------------------------------------------------------------------------------------------------------------------------------------------------------------------------------------------------------------------------------------GCCACTCCATTACATATTAATTTTCCTAATTTTTCATGTCTGCGAAGCA-CCCCATCTGCACAGGGCTGATAATTGTG-TGGACCAGCCCTGGTGATTAACATCAGCAGAATTAATTATGCCCGCCATTAAGGCTCCAGGTTGCA-CACA-TGATCAAGAGAAATTAGCTTTCTCCCCAGCCCCTAAATCATCTTACCTTCAAGTGGA-GTGATGGTGC-AGAGACAA-----------------------------------------------------------------------------------------------------------------------------------------------------------------------------------------------------------------------------------------------------------------------------------------------------------------------------------------------------------------------------------
Bajacalifornia_megalops_opt CACCATGGGGCGTGTAATCAGGGGACAGAGAAAAGGTGCGGGCTCTGTGTTCAAAGCCCATGTCCATCACAGAAAGGGGGCTGCTAAACTCCGCCACATTGACTTCGCCGAACGTCA----------------------------GAGCCGGACGCCTCATAAGTGGAGCTTTTGC--TTTTTTATTGATCTCT--TTGTTTCCCATAGCTGGAAGGGCACAATATCTTCTCCAACATGACTTCCAGCGAGTACGAGCAGGTGCTGGAGATCATCCGCAAGGCCATCATCGCCACGGACCTTGCCCTCTACTTCAGCAACCGCAAGCAGCTGGCCGAGATGCACGCCACGGGGGTGCTGGACCTCAACAACCACGCCCACAGGT------------AC-TTACTCTTAATTTCATCCACCAGTGGTTTTAGAGAGAATAATGTGGAGTTACCTATATGGCTTTGACATTATAAATCACTTCTTGAGCCCGGATCGTACAGCA--GTATCGATTGATCCTGATATATCACAGAAATTTACTGTCACTTCTGTTTTCAATTAAAGATACAATCAGTCAGATAATGACTTAATTGGATTTTACAGAAGATTGAGTTTTATTGCCCAGTGCTTTACGAGTTTAGTTAAGGAAGGCCATTTTATCA-CAGTTGTCA--------------------------------------------------------------------------------------------------------------------------------------------------------------------------------------------------------------------------------------------------------------------------------------------------------------------------------------------------------------------------------------------------------------------------------------------------------------------------------------------------------------------------------------------------------------TCTTTGTCTTCTGGAGTGTAAATATTGTGCTAGCGGAAT--ATGAAAGTAGCGCAACACTAAGGTAC--AAAAACATAGGGA--AAAAAGATCAAGAGCGGGTCTTACATCAAGGA-GGACCCCGAGGATGTCTTTGTTGTCAACTTCAGAAGGGAAGAGAG---GAGCAGAG--GAGGAAACTGGCAGAAG-GGGGAAAGATGCC------AGAGAGAGGCTCAAAGGAGCG-GGTCTGGCCAAGGTGATCGGTATTCCTCGGCAGTCTGCCTCCTGGCTCCACAGTGAGGGAATGAAGTGCATCGATTGCTTGTGATTATTAACTAGACTGGGATAAGCCCTCTGCTTATTATGCAGATTACTGAGGCTCCCC-GCTCCAGCATATTGTACAGATGCAAGGGAGCAGCTGCTCTTACAGATGGCGGG-TACACGGATCTATCATTATGC-CTCCATTGTCTC--CACTCCGATTGTTT--GGGGGACAAGA---GAACTGCATCAAAGAGGAA--------------CCCGACTGCAATGAATTAAGAAAGAGAAACG-----AAAAGCATCCCGCAAATTTATACACCGGAGGCCCT-G---------------------------------------------------------------------------------------------------------------------------------------------------------TGAT-ACTGGGGCCAGACTTGAAAGGAAGTCTT-AAGATCGTGAGCTTATACACAGTGCCAGATTTTGTT------AAATAAACGGGAG--ATGTTGGTGCCAATTCATT-GGTAATTGTCCCTTCTGGCACAGT-CTGTTG----AAAGTCTTGGAGCAG---CCTAAGCCCAAGATCACTGCAAGTGTTAATCTTCTTATA-CTTAAGGTATCAGGTTTT-CTTTTGATGTTGCTAAACATGTTGACTCCTATC-TTGACAGAGAAGGCAAT-CCAGACA-----CAGCTATGAGCAGG----CTCGCCACTGTCTCTTTAAACGCCAATAAATT-CCCATCATTACAGAATCTGGCAGTTTTCCTCCCA--GTCTGCAGCCTG-------------GCTCTTTATCTCACTCTGCCT-CAGTCT-CTGAGCATGTAGATCTGGCCCACTTAGATTGTCATACTTAACAAACATTAATGATTAATTTCCTCC-ACTGAGTCAAAT-----GGGGCTAAAGGGATGACTCGATTCATCTTATCTCATC---------GCAAATTACCATTTCT-CCGTATTCT------CCGCCGTCAACCGCGCGCATTAAAATTCCACATT-----------------------------------------------------------------------------------------------------------------------------------------------------------------------------------------------------------------------------------------------------------------------------------------------------------------------------------------------------------------------------------------------------------------------------------------------------------------------------------------------------------------------------------------------------------------------------------------------------------------------------------------------------------------------------------------------------------------ATCCGACTTCCTG-TTGTTCCCCTCCGTCTCTCTACACTCGCG----------------------TCGAAACATTTTCTGCTGCGGCCCAGAAAAA-----CCTACAGCGCTTC------GGCGCCC--AAAAGAAAGAGTTAATTAGAAATACAAATTCT-CCCAGATTGTTATTAAT--GGGAACTGTAGAATA---AGCAACACATATTTTGTGCCCATAAGTAATTCTCAGGTAGCTTTGATCTCAGGCCCATGGCGGATGCTGCCGCGTACCGCTGCCT-GGCTTCTGGGACTTTGCCAGCGCCAGACATCTGGCTACTTTGTTATCATTGGCTGATCC---TCTCCCGGGAGGCCACTCTTGTGACACCAGGCAAGA------------------------------------------------------------------------------------TCCAGCAAATATT-CCTAAACTGCAATTTTTCATATTTCCCTGTATGCATAAGGAGATGAAAAATCATCCCATCATTTGTATTGTCTGACTGAGGTTATACACAAATATTAGTT--TATCTACTCCACCTAAGATTG-CTTCCTAAGCAAGACGGATTGGTCCTCGG---GAGGGGGCAATA----TTC-AGAGAAACATATTCAG-GCCATC---TTTTATGTGGTG-CGATTCAGAAC---------------------AGGCCCAGGTA-----------------------------------------------------------------TGAGATGTGTTTTC----------------AAAACGGAGTTTTCATAAAA-TCTAAACGCCTGTCTCCAGCAGAGC-AGCTGATTTGCTTTATGAAGTATGTT-AATAATCAAATGATCAACAAATAACAGATGTATTAGTTCATGCAGCTTGAAATGTCAAGGAGGCTAAAATGGGAAATCTAATACTGAAAG---CCTGTTATATTGCGTTATATTACATGACAAACCCTCCAGTCCAAATTACAGA-------GGCCTCCCACAGTGAATAATCTT---------------------------------------------------------------------------------------------------------------------------------------------------------------------------------------------------------------------------------------------------------------------------------------------------------TAATGGAGATGTAACTGGAAGAGGTTGGGAG---GCATATGGATGCCATTTGTGTG--CTGCACCGAGAGAATGTATAGGTCAGTGTTACCC-TTTGGTAT---CTCTCTAT-CCATCTGTTTTCACATTACTCGC-AAATTATAGTGTCCTCCAGACCCAAATGAACATAAATCA--GAGCAGT--GAAAGTGCACCAAGTTTTCCCATCTGTCAT-AAAACAATGATTTAGCGTGC-GGGTTGTCAAAATACGCCGCTGTGAGCTC--GCCCCGCTCCCC-GGCAGTAGGAACAC--------------------------------------------------------------------------------------------------------------------------------------------------------------------------------------------------------------------------------------------------------------------------------------------------------------------------------------------------------------------------------------------------------AAGCATAGTTTTCA--TGAACCTCTATTCTGT-CCTTAGAATTTGGAATGATCGGAGAGCATACTGTAAAAAGTCAGCGGCCAAGATCAGTTCATGACACAAAGGGCCAACAGGAGCAAGATGAATCTGCTAAATTTATGGCACAAACTGGTA--ATACAA-TAGTTATGTTTCTTTC---CTTTATTTTGT----------TAACTAA----ACTTAA-TTTCA---TCTAAGTCAC-TTGCATGC-------------------------------------------------------------------------------------------------------------------------------------------------------------------------------------------------------------------------------------------------------------------------------------------------------------------------------------------------------------------------------------------------------------------------------------------------------GTGATGAAACAAAAGAACAAAGGATGCCTAAGAAGAGAGGCTGCTAAC----AAGCCTGGAATCTGCTTCAAAGCACA---CCAAATGGATCTATCGCTCCCCC------------------------------------CTGCCTCCAGATCATGATACTTGGCTGAAGCTGTAGT------TATCTTT--ATGATCCCTCCTCCATCTATGGCGAACTACAGCCATGCAGGGGACC---ACAACATCTTGCAGAATGTCTCTCCTCTCGCCACGTTCCTCAAACTGACCTCCTTGGGTTTCATCATTGGCGTCGGCGTGGTTGGCAATCTCCTGATCTCCATCCTGCTGGTCAAAGACAAGAGCCTGCACCGAGCGCCCTACTACTTCCTGCTGGACCTGTGCGCCTCGGACATCCTACGCTCCGCCATTTGCTTCCCCTTCGTCTTCACCTCGGTCAAGAATGGGTCCGCCTGGACGTACGGCACGCTCACCTGCAA---------------------GGCCCGCATTAAATTTTTACTCTGGTTACTGAGT-GCGGCCATT-CAAACTTTTATCTCAAACCTTCTTTATCTTCTTTTCATT-AAGTTCTCAAG-CGCTAATAGCTTCTGAGCTCCCC----GGGTAAGGATGATGTTCTGAATAATGAAAGCTCATTATTTCTCCACAGAATGCTTGTTAATTCAAATGATGATATTAAAACTATAGTAGCCTTTAGCAGTGGGGTGATTTCTAGCATACTTTATCATGTATCAATATATACTCTGTTTGTCAAAACTG--------------------------------------------------------------------------------------------------------------------------------------------------------------------------------------------------------------------------------------------------------------------------------------------------------------------------------------------------------CGCAT-AAAAATGAAGGAATATGGCAACATTATGGCATTTGAAGTCAATATGTATTATAAAATCAATCTAGATGAAGATCTGCCCATCCTTCTAATTAGAC-GGGGTGACTGGAGATTGATTTTTAATTGCAAAAGTAATTACATGGAG-CAGATAGCCAGTGACATTTGATTATCTAGGTGATTGATTAAAAGGCCTAGCTC-----ACGGGGCAGACTGTCAGCCAGTGGAATC-CAGACAAAAGAGAAAATTAAAAA--------------------------------------------------------------AAAAAATGAAATGC-TTTCAGCAATGAAGGGTTCATATTTCAAGCTTATAGCTGCTAAAA--GGGTGTACTCAGAAAATCAATTTTATGAAAGTCCGTTCAGCACTAAAGGG-AGTTCTATGCAACTAAGCAA-TTTTGAAATAATGTCCAAGG--ACCGCAATGGCTCTGATTCATGTACGCTAACAGGACTTCGCTCTCCTTG---CCTTCGACATTATC--------CTCCAAG-CAGGGGTC-AAAGGTCACTC-------GCTGGTTTAAATCACC-TTCTGTTTAGC------ATAACTCGATTCTTT-----CTGTCGGCGGGC-AACCT-AACGCATTTCCCAAATTGAACGGT---GGATTTACAGAGGG--CTTCAGCGCGGCTGACCCC--TAACACGCTAATGTTTGCCTCCAGTCGTCAGCCGT-----CCCTCCACATC-TTTTATCACTC-CTATTGTCAAGCTATCTATTTAATTGAAAGAAGTTAATTGAATGAAAATGATCAACTAAGCTTGTATTAATATTGCTAATGGAA-CTT-TCTTCTTGG-------CCATGTTTGGAGAGG-------GATGTCACTGC--------GGAGTTTGGG--AAAGGCCCATTACGGCTTGCACTTAACCCGAT-GGGCTAATTAATGAAGCCTTATTCATTCC-CTGAGTCAGGG-------------------------------------------------------------------------------------------------------------------------------------------------------------------------------------------------------------------------------------------------------------------------------------------------------------------------------------------------------------------------------------------------------------------------------------------------------------------------------------------------------------------------------------------------TACATATTCATGAAAAGCAGACTTGTAATTTGATAAA-GGGAAG----CTTGTGTTCTCAACTTCATTCAAACG----GCATCATGA-AGCAGTATTAAAGTGGGCATCTGTGTTCTCCC---------TACATTAATCTCCTCAAGCACATTCCAGCTGCTATGATGTGCAAGAGGGAGATAAGTCTTAAACAGTCTAA-AGCT-ACGCAAACCAGACAACTCTATTATTGGCTTCATAATTGCTTAATTAAACTTTTGTCACTAATCATTATGA---GGGCAATAGAGCTGTTATACAGGC---TTCTGTTGAGCAA-------------------------AAATCAATAAACTGG---TGGAGTGTCGTCTCATCGC---AAACTCTTGTGCACCCTCTGGTGCTTGCTAGTCTCCAAAACTTCTT----TGTGTTG------------------------CCTGC-TTTGCAGAT--TGTCTTCCTTGTCTC------------TGTGGTTGCTCATTATTCAGAGACA------GACGGATCTCAGGTCATCTGCAGCTGCAGCA------AAGGAGAAGCAGGAAAGATGGCGATCAGCCAC------TAGACCGGGCGCACGCATGAG--ATACAGGA---------------------------------------------------------------------------------------------------------------------------------------------------------------------------------------------------------------------------------------------------------------------------------------------------------------------------------------------------------------------------------------------ACCAATCATGTATTGCCAGCCTCATTCGGGGATTCTGATTGGCACATTGTCACAGGCAACTCTCTTACCACCACCAATGAGTCCTCACGTAGAAAACCCTCACAGCATGAGCTGGAGAAACAGAGAATGCCAGGTGACTATTTTTTCTTCTC-----TCTAC-CTCCGTGGTTAAGACTGACTGGCGCTCC-GTTGCC----------------------------------------------------------------------------------------------------------------------------------------------------------------------------------------------------------------------------------------------------------------------------------------------------------------------------------------------------------------------------------------------------------------------------------------------------------------------------------------------------------------GACATTTTG--GAAAATCTATTTGAAATCATTTCGGCTGAAGCCCTGGCAGTTTGTCTTCTGAGGGG-AGAGGAGCAAAGGATAATTGTCTGCAGTCTAGTAAAACACAGTATAACTGCCATCACACTTGAGTGAGCTTATAGCC-AGGCAGTCCCAGGGCCTCTAGAAGATAGAGCAGTTAATGTTCCCTTTTATTTTAGAGGATATGTCACTTGTATCACAGATTTATACCATGATACAGCAATTTCG-TCCAAACAGATGGATAATGGTGTCAACGAGAA---------AAAAAGCCATGTT----------TTTATTGAG-TTTAGTGCAGATTGTTTAGATCGGGG----CTCATGGTGA--ACAGCCATGCTAGCACTTTCTCTC----TTAATCCCCCTAATCTCGCCGGTATTAGATTTGATCAT-TTTTGTTTGAAGGAGGAAAAT--------------------------------------------------------------------------------------------------------------------------------------------------------------------------------------------------------------TTTCCAAGAGCAGTAATCAGACAGG--------GGGGATGAAAAGGCTGATTTTC---------------AGGGAATTAGCATGATAAGCGAGAA-CACAAAATCAAT-CCCCATCCTTG--TGAGGCCTCCTCTGATTGCTTTGAACTGTCA-AAAAATGGCAGAATC-AAA--TCGAAAGTGCTTGAGGTTAC-GGGAGTGATTTGTTCAAG--AAGAGATCGCTCGAGCAATTGACACAGCTCTTGAGACAATAATTGGGTTATCAAAGAGAAAACAGTTCAAGTACC-ACAGGGGTGAAGGCT--TATTTGCATTGGATT----TTCATACAG------------------------------CTAGGCACACCTCCATTTGAAAGTCT-CCA----------TTTTTATATACTTGAGGATT-AAGGAGACTTC-GGATTGCA-TCATTATCATCGGAAAGTTTG----------------------------------------------------------------------------------------------------------------------------------------------------------------------------------------------------------------------------------------------------------------------------------------------------------------------CCCGGGT-AATGAGTGA---GAATGCATGCTTAATTTAAATGGTGAGTGTGTCTGTTAGG------GAATGCATTAGA---------GGCAGGAGA-AGAAGCGT----AAGACATATTAATTGACAGACAGGAACTGCTGTCTCGGAGGTTGATACAAGTAATTTATTACTTCAGAAACGAATGCCACCTCCAGAATGTGCTTCATTAATTTCAAATTTAGTTTTAATTTCAAGCTGTTGCCCCTTGAGAAGAATAAGGTGGCAAGTTGGGTTTGAAGAGATTTTACTGCTCCATCAC----GAACTACAGGGAAC---AGGTTGCCTGGGAAACGGCCGCATGGCAACAGGATCA--GAGCCTGGGGGT--------------------------TGTCTGCT----------------GCTAGGTCTGCTCCCGTTTTA------CATTTCCTCACTAGATGGTGT-GCAAG------------------AACGTTATGAAGATTTAACTTTTTCCCTTTGATTTCCTCCTGACACTCATCCTTCAGC----------------------------CTTCCTTTAAAGTCCCCATTTCAAA-CCCTAATGGCTGTCACGTCATTTCGCTCTCCGGACTCTTACTCAAAGTGTCA-TTGGCATAATGGTCTGCTGCCGCTCGCCTCTTTTGATCATGCATGC--CGTGTGC----------------------------------------------------------------------------------------------------------------------------------------------------------------------------------------------------------------------------------------------------------------------------------------------------------------------------------------------------------------------------------------------------------------------------------------------------------------------------------------------------------------------------------------------------------------------------------------------------------------------------------------------------------------------------------------------------------------------------------------------------------------------ATTTTTTGGCCTCACTAATCCGCATGCCTTCTCGCTGGTTCCTA-TCCTAACAGGGGGTGTCATTTGATCAAGTCAATAATCTGCTGATTGAGCCTGCTCGAATTGAGGAGGAAGAGGTCTGTAC----CTACTCTCTTTCCC-------------------ATCCCACTCTCTCTCTCTCATGTTTGCC-TCCTATTCA-----CTATATATACACATATATGTATTTTTGTGTCTCAGAGAATCAGTTGAAG-GCATTGTTCCCAAATCATTGTAATATCTATTTAGAGTGGCAACAGCAC----TGGCTGCCGATGCT-CAGTATTCACAGAGCATAAA-CCAGCCTTAAGACTTAGAAAAGCTGAAA-GGGCTTATCCCTATATTCTTAAACTCTCCTCTTTTATGTGGGTCTTAGGCATTAAGGATAGGATTGTGAATAGCAATTGTTCAACTGCTGC--------AGTGA----GTGAGCGAGTGTGTATACGTGGGTGGGGG----TGTTTTATTCCATGGC-------------------------------------------------------------------------------------------------------------------------------------------------------------------GCTC-TTTGAATGTGAGATGAAATGTCACTGGTGTAGGCAGCCGAAAAATGGAAGATTGCCAGGCACAACTTTCTTTGTGCAATGTGTGACACCTTCATTAACATCAGGGATTGCTAGTCTGATTAGACTTTT-TGTATTAGTTG-AAGCCTTTAGGCCTT-----GAAACGCTCTGGCT--CAGGC-AGCGTTTGAAGTGCCAGTCCTGAAGGAACCACTTATAGCAATTAGGATATCCTTGAACAAGCGTTTGCGAAACATTGGCTGGTTTTTGGCATTTGCCTCCCGTTCCTGCCTACTAACTAGCGAGGTTTGATCTCCGATAATTATCTACCCAGCAGCCTCCCAG-CCCTGACAGCTCGCTCCCAGGAGAGGCCTGGGTGCCGCGGATACTCACTGATTGCATCAAAGTGTCAGAAATTGCAACATCAAAAATAATAA-CTGATATTCCGGCAGCCTGCT--TCTCTTTGAATATT-------------------------------------------------------------------------------------------------------------------------------------------------------------------------------------------------------------------------------------------------------------------------------------------------------------------------------------------------------------------------------------------------------------------------------ATAT-AT-----------TGCTCACAAGAC-AAAGTCCATCTTGGCCAGGGGACAA----ATGATAGTG--TTTTTATAAA--------TATAAATAT-ATATTAGGTTTGAA-AACCATTGGACTGTTACATGCACTTTCTTGGAAAGTTGG-AAGATCTTTA-TGGGTCCAGTTTCTCTACACTTTAATACCT-ACTAACAACTAAGATACTGTAATTCTTTACTC-TAATAATCAAATACATCAGTTTTCCAAAAG-AAAAAGTGTG------------------------------------------------------------------------------------------------------------------------------------------------------------------TCATTAGCTGGTGATGGATGTAGACCTATAAAGTATCTAAACTGAGCCTTTTAACAAACCATGAGCAAGACTATCATTTCTTTAATAGAACCTGCTGACCGTGTCATTCAGGGCTGCAATTTGTCA-TTTTCTGGCTGAAATAATCAATAATG---TGGCCTGGAAATAAATAATATA--------GAGTCAA--------------------------------------------------------------------------------------------------------------------------------------------------------------------------------------------------------------------------------------------------------------------------------------ACTATTTTCCGAGGCATGGACATATTAAATCATGCTTAAAGA--CCCTCTAACTAGCCTCCTGACAATAGTGCAAGGGAGTCTCAGGCTCATAAACCACCGGCTTGACCTATAAAGGGCCCCGAGTCTGCTAATTCCATCTCAGGCTAATTTTATTACTTGCATAAAATAACCATAGTGCAGCTTTGTGGCTGTAAAGAGGATGTGGGTGATAAAAC--TGGCT--CGGGAAAGCATCTGAAAAT---CTCCTCGTTACTAGTGT-TCTCATTTATTATTCTATTATTCTTTGCCGGGTGCCGAGCCCATGTGAAAGACAAATGACCTTATTATATTAAATAATTTGTGAGGATATTAACAGTTAATCACACATAAACAGCATTTAAAAGGTATTGATTTT---GCCGC-A------------------------------------------AAATGC-TCTAAGTAATAGTTTCTGAT-------------TTTTTCCCT---------------GCAAATTATTTTTTCAACTTGTTTTTGTATCTATGCATAAATTAAAAA---ATCTGCTGAAATTTATTATTCATCTGAGATGTGATTAATATGCAAAATTATGCAAATTAAGATGCAATTAGGCTCCAATTCTCTAGTGGAATTTTCCATTATAATTTAATACAAAGTAACAGAGTAATTGGTGTCACGTGTAATTACGGTTACTCAAGTGTACTTTCAGGCATGCAAATGATGTGCTATATGTTGGTTATCCTATGCAAATGTACCATGTGG----------------------------------------------------------------------------------------------------------------------------------------------------------------------------------------------------------------------------------------------------------------------------------------------------------------------------------------------------------------------------------ACCCCATTACAGATTCATTTTCCTAATTTTTCATGTCTGCGCCGCG-CCCCATCTGCACAGGCCTGATCATTGTG-GGGACCAGCCCTGGTGATTAACATCAGCAGAATTAATTATGCCCGCCATTAAGGCTCCAGGTTGCA-CACAGTGATCAAGAGAAATTAACTTTCTCCCAGGCCCCTAAATCATCTCACCTTCAAGTAGA-GTGATGGCAG-GGAGACAG---------------------------------------------ATAGACCCCAACGTATTCACCAAGACATTTGTGGCGTAATTGTTAATTTTAATGCCATAATGGCTTCAGATGGGAGCGCTGATTAGACATTTATTGCACAATTAAATGAAACATACTCAAGAATCACAAAAGGCTTCCGTAATTATTTCAGGCCATTAAT-AAAATGGGCATTAAATTATATTGGACACAAAAGAGAAGTGAAATAGATTTCCATTAGAGCAATAG-AGGCAGAGA-GGGGTAATAGATCCTGCCTGAATTCACTCTGAAATTAATTGTTGCCCGGTCTATTTCCACACACAGTGGAATAAATGAATGAGAAAAGA
Chauliodus_sloani39_73 CACCATGGGACGTGTGATCAGGGGACAGAGGAAGGGGGCTGGCTCGGTGTTCAAAGCCCATGTGAAGCACAGGAAAGGCGCAGCTAAGCTCCGCCACATCGACTTCGCCGAGAGGCACGGCTACATCAAGGGGATCGTGAAGGTA----------------------------------------------------TGTTGCTCACAGCTGGAAGGGCACAACATCTTCTCCAACCTGACGTCAGGAGAGTACGAGCAGGTCCTGGAGATCATCAGGAAGGCCATCATCGCCACAGACCTGGCGCTCTACTTCGGAAACCGCAAGCAGCTGTCTGAGCTACTGACCACAGGAAGGCTGGACCTCACCAACCACACACACAGGTTTTATTAAACTCAC-TTACTCTTAATTTCATCCACCAGTGGTTTCAG-AGGAGTAATGTGGAGTTACCTATACGGCTGTGACATTATAAATCACTCCTCCAGAGC-----------CA--GTATCGATCGATCCTGATATATCACAGAAATTTACTGTCACTTCTGTTTTCAATTAAAGATACAATCAGTCAGATAATGACTTAATTGGATTTTACAGAAGATTGAGTTTTATTGCGGCGTGCTTTACGAGTTTAGTTAAGGAAGGCCGTTCTATCA-GGGGTGTCAGTGG--GCGGA-AGTCGGTTACGTTGTGTAAGTAATA--CTCTACCTGGTCTGTAACCGACT--AGAACTGTGATGTACAGACCA-TGTATTATTGAAATCTGAA-GCAAGTAATGCAATGATATTAGGAT--ACAG-TTTTTGTATTTTTATTCTTGTATAAGGTTATTTGGTGGCTTTTG-TTAGCCTCTAGTTCATTCTGTGTTATTTAAATTCTAATATATG---AATCATATTTGGATTGAAGTCATGTTCAGGGGCCATGT--TGTGTATGTATTGAG-ATGTAAAGCCTTTGAATGTGAATAATTATTGTAAACTATAATATTTTACAGC----TTTTTTCTTACTATATCATATACATTTTCTATTTGCTCAGTGATTTAATCATATTTCTGATAATTTAATGAATCTGTTCAT----TCTCTC-TGATTATTTGTGCGCTAGGTCAG----TAGTTGTTGAATGATGAATTTTCCACGT-AATGCTTGGTAGTCCAGTAATT-AAAGCATGTAGGGATTTAGGCA-ACA-ATATCTTTGTCTTCTGGTGTGTAAATATTGTGCCAGCGGAAT--ATGAAAGTAGTGCAACTGTGAGGTAC--AAAAACACAGGGA--GAAAAGATCAAGCGCGGGTCTCACATCAAGGAGGGGCCCCGAGGATGTCTTTGTTGTCAACTTCAGACGGG------------------------------------------------------------------------------------------------------------------------------CAAGAGTGAGGGAATGAAGTGCATCGATTGTTTGTGATTATTAACTAGACTGAGATGAGCC--CTCCTGATTATGCAGATTACTGAGGCTCCGC-GCTCCAGCATGTTGTACAGATGCACGCTAGCAGCTGCTCCTACAGATGGTGGGCTGCGCCGATCCACCATTACAC-CTCCATTGTCTCCTCACTTCAATTGTTC--GGGGGACAAGA---GAGCCGCATC--GGAGGAA--------------CCTGACTGCAGTGAATTAAGAGAGAGAGACG-----CAAACCGTTAAGTAAATTTATACACTGGAGACCG---TGTCCCAGTAATGGCCTCCGCTCCTGATTGCTCTGATACAGGTTAGGAATATTGGCTTTAATGATGTGTAAAATGAGCACGCGGCACCCGTGACATTTACAGATGGCACCGCCTTGCCCTGTTCTTCCC-AAGTGCTCGTTAATTCAGAGGAATGAT-ACCGGTGCCAGACTTGAAAGGAAGTCTTAAAGGATGTGAGCTTATACACTGTGCCAGATTTTGTT-----AAAATAACCGGGAG--ATGTTGGTGCCAATTCATT-GGTAATTGTCCCTTCTGGCAGCGT-CTGTTG----AAAGTGGCGGAGCAG---CCTAAGCTCCAGATCACTGCACGTGTTAATCTTCTTATA-CTTAAGGTATCAGGTTTT-CTTTTGATGTCGCTAAACATGTTGACTCCTATC-TTGGCGCTGAAG--------------------------------AAGCCTTGCCACTGTCTCTTTAAATGCCAATAAATT-CCCATCATTACAGGATCTGGCAGTTTTCCTCGCT--GTCTGCAGCCCG---------------GTTTTATCTCACTCTGCCT-CAGACT-GAGAGCGTGTAGATCTGGCCCAGTTAGATTGTCATACTTAACAAACATTAATGATTAATTTCCTCC-ACTGAGTCAAAT-----GGGGCTAAGGGGATGTCTCGATTCATCTTATCGCACC---------ACAAATTAGCATTTTC--CATATTCG-------CTGCATCAAC--TGTGCATTAACATTCCACATTTACCATTCAGGGCACTGTAGTAGTCCTGGTGAGGGGTGTGCGTCAAACTGTGCCGTCGCAAGTCACAGTTGCGCCGAAACACCTTTCCGCAGCGGTCACAGCTGTAGGGCTTGATGTCTGTATGGGTGAGAAGGTGAGTTTTCAGGTTACTTCTTTGATTAAAGGTTCTTCCGCATGTGGGGCATTTGTGAGGAGATTCCTGTTTAGATTTAAAGCAAGCAAAG--GATTATTCCCTTTAATT---GGATGCCACAATGATCTAAGCTTAGCG-GCTAATGGTTATTTAATATGGCCATCAGC-GCTCCCAGGTCCCAGGCATACG--GCGCTCGCACAATAGCCTCCAAACCCCTCTTTAACACTTATTTGAGATGACAGGAAAAATGAAACCGTTTGTGCTTTCAATGGAAAAGCAATCATTGGTACATTATACTCCGCTTG-CCCTATCATGCTAATGCCCGGGTAAAAATGTCACCAAATGTATTTAAAGGGCTGATGGAGTGTTGCCGTTTGATTCCTGCA-GCCGGGCTGATTAAT-------------------------AAAAACCTTCAATTTGTATGTAAATGCAACCTGGGG-CTCATATCATCCACACACCTGCACCTGGAGA-----AAAATAATAAACTC-----CGGTTTAATGCGGCAATTATCAGAGTTTATATCCTACTTCCTG-TTGTTGAATCCCGACTGCCGCGCGAAAAAA-----------AGAAAGAGGGGGAAAAAAATAACTGCTGTAGCCCGAGAAAA--AAAACTACAGCACTTTCTA---TACGCCG--AAAGAAGAGAGTTAATTAGAAATACAAATTCT-CCCAGATTGTTGTTAAT-GGGGAAGTGTAGAGTA---AGCAACACATATTTTGTGCCCATAAGTAATTCTCAGGTACCTTTGATCTGCGGCCCACAGCGGATGCT----------GCTGTCTGAGCTTCTGGGACCCCGCCAGCGTCAGACATCTGGCTACTTTGTTATCATTGGCTGCTCG---GCTCCCAGGAGGCCACTCTCGTG---------------------------------------------------------------------------------------------------------------CCCGAATCGCAATTTTTCATATTTCCCTGTATGCATAAGGAGATGAAAAATCAGGCCATCATTTGTATTGTCTGGCTGAGGTTATACACAAATATTAGTT--TATCTGCTCAACCTCAGATTGCCTCCCTAAGCAAGACGGATTGGTCCTCGG---GAGAGGGCAATA----TTCCCTGTGAACACATCCAG-TCCATC--TTTTTATGCGACG-CAATTCAGCCG--------------------GGCTCCCCGCTA-----------------------------------------------------------------CGAAGCACTCGTTG-----------------GAAGACAAGCTCGATAAAA--CCCAACACCCGTCTCCAGCAGGGC-GGCTGATCTGGTTTGTGAAGTATGTT-AATAATCAAATGATCAACAAATAACAGATGTATTAGTTCATGCAGCTTGAAATGTCAAGGAGGCTAAAAGCGGAAATCTAATACTGAAAG-CCCCTGTTGTATTATATTGTATTTCACGACAAACCCTCCGGTACAAATTATATACATACAGGGCCTCCCACAGTGAGTAATCTTCTCTGATGGGCCAGATCCAGTGTGCACTGAAGCCTTTCGCATATATATAGAAT-TTCTGAATATCTCAACCATTATTTAGCATCCAAATCAGTTCTGCTTGTCTGACTGATGGACAATTTCAGCGTGACCCTGG-TCTCTTTGCATGTGACCTATACTGTCGAG--ATTCTTGCATATTGTTTGGATGTTTC-ACGTGGACTTCTCTCTCTCTCTC-----------TCTTTTCTCCATCTCATCCCCTTTTAGCACACTCTTTGTGCTGGAATTCATGAAATATTTATATTAGGTC---------------------------------------------------------------------------------------TGCCC-TTTGGTAT---CTCTCAAT-CCATCTGTTTTCACATTACTCGC-AAATTATAGTGTCCTCCAGACCCAAATGAACATAAATCA-GGGCCGGC--GAACACGCA-GAAGTTTTCCCATCTGTCAT-AAAACAATGATTTAAAGTCC-GGGTTGTCAAAATACGGCGCTGTGAATTC--GCCCCGCGCCCC-AGCGGCAGCAGCACAAAGCGCCATCTCATCGGGGTAATTTATGGCTCTGGAGGGAGCTGAGGGTGATTAGGGCGCGGGCCACCAACAGACAGAAAAACAGT--TGGCTGTCCTGTCAGG-----------GCGTGGGG--------------AACAGACGTGATTTCATGGCTAATGGTTC------------------------CTACACTAATATCAGTGTGGGTCTG---GCTGCAGCGGCC---GGGGATAAGCAAGTTGAGCTGTCTTAGCTCAAATGATTCAATTAGGCCAGCTGTCCGTATTTGTCATGGCTCAACTGGCGCGGAGATTACCTTTCC-AGCGCGT--------------------------------------------------------------------------CCTTTACTCTGTCCCCTAGAATATGGAATGATCGGAGAGAATACTGTAAAAAGTCAGCGACCAAGATCAGTTCTTGACACAAAGGCCCTTCAGGAGCAAGCTGAGTCTGCTAAATTTATGGCACAAACTGGTAATATACAATTAGTTATGTTCCTTC---------------------------------------------------------------------------------------------------------------ATTGTTTCATAATAAAGTTTATTCTATATTACAAATAGTA-TTTTGTTCTTGACTGCAAAATAGGAATGCAT--TATATTTACATACACAGGTATACAATTAATTATAACAAAGTTAGAGAAGCTGGCCTT--------------CATCCCTCAGGTTT----------------------ATCTCACCATAGGATACTCTTTTT-ATTTC--------------------------------TTGTCATCAAATATGGGAATAGTAAAAG-TCTTTTCTAATG-------TGTTTCTGTAACACCTGCTAGAACACCTGCTATAACACTGAG----CTAGAAGGAC--ATTTTTAGTTCCTACAAAACG-TTGAAGGTGGAAGCTTTATCTCGAGGTGTGATGAGACAAAGGAACAGAGGATGCCTTAGAAGAGAGGCTGCCTCTTCCGAGCCCCGGACTCCGCTTCAAAGCACA---CCAAATGGATCTGTCGCCCCTCCTCCTC------------------------CTCCTCCCGGCCACCAGATCATGATACCAGGCTGACGCTACCCA-----CCCTCTTT-AATGATCCCTCCTCCATCTATGGCGAACTACAGCCATGCAGGGGACCACAACAACATCTTGCAGAGCGCCTCTCCTCTCGCCACCTTCCTCAAACTGACCTCACTGGGGTTCATCATCGGCGTGGGCGTGGTCGGCAACCTGCTGATCTCCATCCTGCTGGTCAAAGACAAGAGCCTGCACCGGGCGCCCTACTACTTCCTGCTGGACCTGTGCGCCTCCGACATCCTGCGCTCGGCCATCTGCTTCCCCTTCGTGTTCACCTCGGTGAAGAACAGTTCCGCCTGGACCTACGGCACCCTCACCTGCAAGGTCATCGCCTTCCTGGGCGTCGGCCGCATTAAATTTTAACTCTGGTTACCAAGT-GCGGCCATT-CAAACTTTTATCTCAAACCTTCTTTATCTTCTTTTCATT-AAGTTCTCAAG-CGCTAATAGCCTCTGAGGTCCCC----GGCT-AGGATGATGTTCTGAATAATGAAAGCTCATTATTTCTCTACAGAATGCTTGTTAATTCAAATGATGATATTAAAGCTATAGTAGCCTTTAGCAGTCGGGTGATTTCTAGCATACTTTATCATGTATCAATATATACTCTGTTTGTCAAAACTGCCCCGAGCCTGCAGGCAACAGGACGCTCTTGTACATTAAATAAGAA-----------CTGTCACCCAGGGCAAC-TTGCAGCAATGA----AGCATTTATTCTGCCTCACATTTCC-TGGCACTTAGAATTATTTCCTTCATGCCTGATAACCAAATTACAATATGGCA---GGTCTCCCTGGAGCCAC-GGGATTGTTAGTGCCAGCTCACAACATACTTTCAACCGATGTGGCATTTCATGTACAGCTGCCAATCAAAGCTGG---------AGGAAGGCAA-------GAGATGTAAATGAGGGCGGGCC-CGACGCTGTT-CAATTACTGCTCTGAGCTC-------------AAGGGATACAGCAACATTATGGCGTCTGGAGTCAATATGTATTACAAAATCAATCTGGATGGAGATCTGCCCATCCTTCTAATTAGAC-GGGGTGACTGGAGATTGATTTTTAATTGCAAAAGTAATTACATGGAG-CAGATAGCCAGTGACATTTGATTATCTGGGTGATTGATTAAAGGGCTTGGCTG-----GCGA-GGGGGGCGGCAGACAGCTGAAGG-GAGACAAAGGGGGAAATTAAAAAAA--GTTGTCCCGTTTGTAATCACGGATTTCAAGGGTGAAATTAC-AAAGCTAAACATCCCCAAAAAATGAAATGC-TTTCAGCAATGAAGGGTTCATATTTCAAGCTTATAGCTGCTAAAA--GGCTGTACTCAGAAAATCAATTTTATGAAAGTCCGTTCAGCACTAAAGGG-AGTTCCATGCAACTAAGCAA-TTTTGAAATGATGTCCGT-----------GGGCCCTGATTCATGGATGGTAACAGGACTTTGCTCTCCTTG---CCTGGGACATTATC--------CTCTAAG-CCCAGGTC-ATGGGTCGACC-------CCTGGTTTAAATCAAC-CTCTGTTTAGC------ATAACTCGATTCTTAAAGGCCTGCTGG----C-AACCC---------------------------------------------------------------------------------------------------C-----CCCCCCTCATC-TTTTATCACCT-CCATTGTCGAGCTATCTATTTAATTGAAAGAAGTTAATTGAATGAAAATGATCAACTAAGCTTGTATTAATATTGCTAATGGAG-CTT-TCTTCTTGG------CCCATGTTTGCAGACG-------GATGTCACGGC-------GGGAGTTTGGG--AAAGGCCCATTACGGCTCGCACTTAACCCGATGGGGCTAATTAAGGAATGCTTATTCATTCC-CCGAGTCAGGGCAAGATAAAGTTGGAGGGTTTACAGCTATTTCCGGC-----GGCGGGTAATGTATGATTCCGTTAAAGCAATGAGCAGGTAGTGT-------------------------------------------------------TGAATGAATGGGAG-CTGTTCAGCACCATTACGGCCTGGCC-----CATCAGCCAG----GCATTATTACATTATCACTGCTCTTTAGTGGGAGATCGGCTGTGTGACCGCGTTCTGAATACACTCATCC----TGCTCTCCGCAGCCTCAATTGCAGATTGGCTCATTGACTTCAATGATAAAATGTAAAAATGGCCAGT--AAAGGGAACATAGCGCCCGGGT-ACTCCTTAGCTGTTTGTCAAC-GGCACAG--ATGTGAGCTGGTC-----------GAGGATGTTACAGAGACGC------------------------AGTTTCATCTCAGAG-----------------------------AAGCC----------------TCCATACTGATGAAAGGCAGAGTTGTAATTTGATAAA-GGGAAG----CTTGTGTTCTCAACTTCATTCAAACA----GCATCATGA-AGCAGCATTAAAGTGGGCATCTGTGTTCTCCC---------ACCATTAATCTCTTCAAGCACATTCCAGCTGCTATGATGTGCAAGAGGGAGATAAGTCTTAAACAGTCTAA-AGCT-AAGCAAACCAGACAACTCTATTATTGGCTTCATAATTGCTTAATTAAACTTTTGTCACTAATCATTATGA---GGTCGATAGAGCTGTTATACAGGC---TTCTGTTGGGCAA-------------------------AAATCAATAAACTGT---TGGAGTGTCGTCTCATCGC---AAACTCTTGTGCACCCTCTGGTGCTTGCTAGTCTCCAGAACTTCTT----TGTGTAGCC---------------------TGCTGC-TTCGCAGAT--TGTCTTCCTCGTCTGTGTGGC------TGTGGCTGCTCATTATTCAGAGACA------GACGGGGCTCAGGTCATCTGCAGCTGCAGGA------AAGGAGAAGAACGAAAGATGGCGATCATCCAT---TACTAGACCGGGGACGCGCACGAA--ACACCGGAGTGTGGGTGTTCTCCCCAGCACCGTCCCTTGATTACGGTTCCTTTGCAGACAGATGCAGCACCTGGCTAGAGCTGCTTAGGCTGAAAGCTCAGACCATAAGACGAGGATCAGTTCAGACAAGTAGGAGGACACTGTCGCTAGCACACTCCGGTG-------ATCACACATACACACACA---------------------------------------------------CAC-------------------------------------------------------------------GCGT-TTGTGTTTTCTG-CTGGGATGACTCTTGGT--TCTCTCTTGTCTTTAGATACCAGCCTGTTGATATCATTCAACCAACCAATCATGTATTGCCAGCCTCATTCGGGGATTCTGATTGGCACATTGTCTCAGGCAACTCTCTTACCACCACCAATGAGTCCTCACGTAGAAAACCCTCACAGCATGAGCTGGCGAAACAGAGAATGCCAGGTGACTATTTCTCTCCTCT--CTTTCTCT-TCGTGTTGTGAAGACTGACGGGGCGCTC-CGTGCCAAGCCATTGTTTGAGGGAGGGTCTGATC-AAAAAAACTGTTGCCCGCC--AACCGCGGGGCTTTCTGTAAATTCAATAAGG-CCACCTTAAAGATTTTCCTAATTAATGGATGACATC-TTTGGCTGGAGGAGAGGCGAGGCATTCTGCTCCAGCTCG-----------CTCATTGTTAACCT--CCTAATTAACTTTGCTAGGTCA-CTCAGGTCCCCGCAACCTGAGAGTGAAGGG-TCCCCCATTGAGG----------------------------------------------------------------------------------------------------------------------------------------------TGTGATTGATTTGTGGATTTGCTCGCTCTCTTCTTTTTTCTTTTTTTTTCCTCCTCTCGATTT-AAGTGAAATAATGTATG---GAAGCAATCTAG-CGACAGACATTTTG--GAAAATCTATTTGAAATCATTTCAGCTCAAGCCATGGCAGTTTGTCTTCTAAGGGG-AGAGGAGCAAAGGATAATTGTCTGCAGTCTAGTAAAACACAGTATAACTGCCATCACACTTGAGTGAGCTTATAGCC-AGCTAGTCCCAGGGCCTCTAGAAGATAGAGCAGTTAATGTTCCCTTTTATTTTAGAGGATATGTCACTTGTATCACAGATTTATACCATGATACAGCAATTTTG-TCCAAACAGATGGATAATGGTGTCACCGGGAA------------AGAGGCTGTT----------TTTATTGAG-TTTAGCGTGTGTTGTTTTGATGGGCG---CCCGGTGTTCGCCCCGCTCTTCCCTGCTCTTTCTCTC----TTAATCTCCCTAATCTTGCCGGTATTAGATTTGATCAT-TTTTGTTTGAAGGAGGAAAATGTGGCTGTAATGGCTTTCTA--ATAGCCCTGCCTTGTCTGGCCGCAT--------CTCCCCTCCATTCT--GGTTCCTGG-CCCCATATGC-CGCCTTCCTATTTCCTGTCTGCAGACAGCAGGGAGTAGTTCTATTATCACCTTCT-CTGAGCTGTCTCTGAATGTGAGAGGCAATTCCATTTCACTTCAACCA-----------TCTCCAAGTGCAGTAATCAGGCGGAGAGGAGAGGGGGATGAAAAGACTGATTTTCGGGTGGGGGTTGGGGGGGGAATTAGCATGATAAGCGAGAA-CACAAAATCAATCCCCCATCCTTG--TGAGGCCTCCTCTGATTGCTTTGAACTGTCA-AAAAATGGCCGAATCAAAA--TCGAAAGCGCTCGAGGTTACGCGGAGTGATTTGTTCAAG--AAGAGATCGCTGGAGCAATTGACATAGCTCTCGAGACAATAATTGGGTTATCAAAGAGAAAACAGTTCAAGTACC-ACAGGGGTGAAGGCT--TATTTGCATTGGATT----TTCATATAGGCCC---------------TACGCCACATATGTTGAACACCTCTGTTTTAAACTCA-CCAT----TTCCTCTGGACTGTACTTGAGGATG-GAGTTGA-----------------------------------AAGGCTCCCCTGAA-GTTCGAGATGCACACAC-----------GAGGG--CTCCCCGCCTGGGTGGTCCCTCTACTTTACTGAGCTGTTGCTAAGCAGCTAATAATAGTCGTGTTTGCTGAGTAA--TCTTTGCCCTTCTGGAACCAATCAGATGCGAGAAACTCCGTCTATCTGACAG--CCCCGGAGGCGGGCTCTCGGTTCTTTCTCT-----------------GCGCTGGGACCTCCTCCTCCTTCTGCCTCCAAATGGAGAGAA-GTCTTTTTT--CTCATCTATTGAATCTCAGAGTTC--GCGCAGAGT-AATGAGTGA---AA----ATGCTTAATTCTGCTGGTGAG--TGTCGGTGAGG------AAACGCATTAGG---------GTCTGCAGA-AGAAGCGT----ACAACATATTAATTGACAGACAGGAACTGCTGTCTCGGAGGTTGATACAAGTAATTTATTACTTCAGAAACGAATGCCACCTCCAGAATGTGCTTCATTAATTTCAAATTTAGTTTTAATTTCAAGCTGTTGCCCCTTGAGAAGAATAAGGTGGCAAGTTCCGTTG-------TTAAACTGCTCCATCAC----GAACCACTGGGACC---AGGTTGCCCGGGAAACGGCCGCATGGCAACAGGATCA--GAGCCTGGGGGT--------------------------TGTCTCGC----------------CGCTGCTGCGCTCCCATTTTA---------------------------------------------GTGTGATACATTATGAAGATTTCACTTTCGCCCTTTGATTCCCGTCTGACAGTCATCCTTCAGC----------------------------CCGCCTTTAAAGTCCCACTTCCTG---CCTAATGGCTGTCATGTCGCCG-GCACTCCGGACTGGGACTCAAAGTGTCA-TTGGCATAATGGTCGGCAGCCGTTGGCCTCTTTTGATCATCCATGCCGCGTGTGC---TATAGAATAGAGCTATCACTGGTGTGCCTGTTATCTCA---AACCCCCCAGGTAGAAAATGGTAATGATAGCACTTAACATCGCTGCACATATGGAGGG-AAAATGGAAATGCCAACAGCACCTCAACTATAAAGCAAATCAAATTGAAATATTAATCCGACTGATTAATATAACATTATGGGAGCCCATTCCCTTTGTTGTTAAACAACAAAGGGTTGCAAAATAAGCAAGTGCCTAAGAGGTAAGGGGTTTAGCAGAGTCCCACAGAGGTGCTCCACAGCTCCTTTCAAGCATCATTACTGTGCATAATGTATTCCCTTCCACAGTGCTGAGA-TTTGATATTGATGTTTACTCATTTATATTTTAATTAATGTCCGTTGTTAATGAAT----------------------------------------AGATAC--CAGCTAAA-GAGCTTATT-CCCCAAATCTCTTTATCCTTTCTAGAACTGTGAGATGTTGACAGAAAGTCAGTTAACTCTAGCCAGTGGCAGCTGCAC--GGGTTTTGCATAATTAATTATTTATACCCGAGCCACAGACACAGTAATTACCATCCAGATGAATATGATATTCTAATCAGGCA-CGCTTTAATTTTAATTGCCCTCCAGAATCTTTGCTGTCAGCTCTGGCCAGGGCTGATAAAGCGGTG-GCTCTCTAAACACCATTAGACATCTGTTCTGAGAG-CGGTGGCCGCTTCTTTATTTTGGCCTCACTAATCCGCATG-CCTCTCGCTGGTTCCTA-TCCGTACAGGGGGTGTCATTTGATCAAGTCAATAATCTGCTGATTGAACCTGCTCGAATTGAGGAGGAAGAGGTCTGTACCTACCTACTCTGTTTCCC-----------------CCCCCCCATCCGCTCCCTCCCATGTTTGCC-TCCTATTCA-----CTATATATACACACACATGTATTTTTGTGTCTGGGGGAATCAGTTGAAT-GCATTGTTCTCAAATCATTGTAATATCTATTTAGAGTGGCAACAGCACTGCATGGCTGCCGACGCT-CGGTATTCATGGATCATAAA-CCAGCCTTAAGACTTAGAAAAGCTGAAA-GGGCTTATCCCTATATTCTTAAAGTCCTCTCTTTTATGTTGGTCTTAGGCATTAAGGAAAGGATTGTGAATAGCAATTGTTCAACCGCTGCAG----TGAGTGAGAGAGTGAGTGAGTGTGTATATGTGGGTGGGGG--------------------TTCTTTCTGCGGTGAAACTCAATCAAGAAAGGTCATGTCGGCAGGAAAAGAACAGATTAAATTAGCATTGAATTAGACATGGAAAGTGAGCTCTGTCAAAACCATCACTGTGCTCAGCACAATTAGAATATGTTAATTATGCATTTCATTAAGGGGCCTAGGCGCTC-TTTGAATGTGAGATGAAATGTCACTGGTGTAGGCAGCCGAAAAATGGAAGATTGCCAGGCACAACTTTCTTTGTGCGATGTGTGACACCTTCATTAACATCGAGGATTGCTAGTCTGATTAGACTTTT-TGTATTAGTTT-AAGCCTTTAGGCTT------CAAATGCTATGGCTTTCAGGC-AGCTTTTGAAGTGCCATTCCTGAAGGAACCACTTATAGCAATTAGGATATCCTTGAACAAGCGTTTGCGAAACATTGGCTGGTTTTTGGCATTTGCCTCCCGTGCCTGCCTACTAACTAGCGAGGTTTGATCTCCCATAATTATGGAGCCACCGGCTCCCCCAGACCTGACAGCCTGCTCCCAGGAGAGGGCTGGATTCTGCGGCTACTCGCTGATTGCATCAAAGTGTCAGAAATTGCAACATCAAAAATAATAAACTGATATTCCGGCAGCTAGACTCCCTCTTTGAATATTTCCCTTAAAACGCTCTCTAATTTGTGC--CTCGCCCCTGCAGAAAAGAATGTT-CCCCAGC--AGAAATTGGTTTAATTAATAGCACATTTTACATAATGATTACAGTGTAATTGCGCCGACTAGCAGAGTGTCATTAAATATATCCTTGCTCCTTTACAACACCCTCCGGCTAAAAATAATGAGTTACATTGGAAATCACTATGCAACAGGTTCATAAATAACATTTAAG-CCCATACAAGGCAAGTACTTATAAATAATAAATATTTGCCTTTTGTAATTGAACA-AAAAAATGACGGCCTTTTCATCCCCC--GTTGACATCATGTGCAAACAAAGTAGGCCTATATGTGTCGAAGCG-TCTGTAAATACGGTCAGATGT-GGAACTACAAATTCCATCACAACAAACATGTACATAAT-----------AGCTCACAAGAC-AAAGTCCATCTTGGCCAGGGGACAAAT-GATGATAGTG--TTTTTATAAA--------TATAAATATTATATTAGGTTTGACAAACCTTCGGACTGTTACATGCACTTTCTTGGAAAGTTGG-AAGATCTTTA-TGGGTCCAGTTTCTCTACACTTTAATACCT-ACTAACAACTAAGATACTGTAAGTCTTTTCTC-TAATAATCAAATACATCCGTTTTCCAAAAG-AATCACTGTGGTC--TTTTATCACAATCTTGACCCGCAGAATGGAATTCTCACAAGATATCAAAACAAAAATCTATATTTAATA-TGGGAGCAATTACAAAGCAGAGTTGG-CTGCA-------CAGGGC-TGTTG-TCAGCGGGCCCTGTGTTTTTCATCATAT----AGGTCATTAGACGATGATGGATGTAAACCTATAAAGTATCTAAACTGGACCTTTTAACAAACCATGAGCAATACTATCATTTCTCTAATAGAACCTGCTGACCGTGTCATTCC-TACTGCCATTTGTCA-TTTTCCTTGTGAAATAATCAATATCT-GGGTGCTTTGAAATAAATAATATA-------AAAGTCCTGAGCGAAATTGCAAAGCCAAGGTT-TCTGATACTACCTGTTATTATTTTTGACACAAGCCATTTACAATAGCTATGAAGGTGGCAATGGAAAATGTAATATTGAT-TGTATGCCCTCAAGGCTTT--GCTACTCTGACTTCC-AAGACCATATTTGCTCAGACTAACTATGATGAAAGGCAATGAAGACAAGGG-CTCCTCATGTA-GGTATCAATATAAATATTACTGGAAGGTCAATTAATATGTAAATTAACTCCTCCATTTAATTAGCTATTTAACTATTTTCCAAGGCATGGACATATTAAATCATGCTTAAAGA-CCCCTCTAACTAGCCTCCTGACAATAGTGCTAGGGAGTCGTGGGCTCATAAACTACCGGCTTGACCTATAAAGAGCCCCGAGTCTGCTAATTCCATCTCAGGCTAATTTTATGACTTGCATAAAATAACCATAGTGCAGCTTTGTGGCTGTAAAGAGGATATGGGTAATAAAAG--GAAGC--CAGGAAAGCATCAG-AAAT---CTCCTCTTTACTAGTGT-CCTCATTTATTATTCTATTATTCTTTGCAGGGTACCGGGCTCATGTGAAAGACAAATGACCTTATTATATTAAATAATTTGTGAGGATATTAACCGTTAATCACACATAAACAGCATTTAAAAGGTATTGATTTT---CCAGC-ACCCTCAACAGCTTGTAAAATTTATGTCCAATAACATGATAAT-------------------------------------------------------------------------------------------------------------------------------------------------------------------------------------------------------------------------------------------------------------------------------------------------------------------------------------------------GGTCTGGGGATAAAATGTCGCTTAGGATAATGTGATTGCCCTCAAGGTACGGG--GAGGTGAGTTATATTCCCTGATTTATAATC-TGGAAATTAAAGACTCACTCAGTTTCTAATTTAATTCCATCTTCAATGGAACAATGTTCACTCTGAGCCAAATTGGCAAATAATGTTACTAATTCAGATGCAGATGTAATTTCAATTCGGGG----CTGCAGTCGGTAGTGATGGACGAGTCCCCGGTGGATCGTTGCCACTCCTATCT--CCTCGTCTCGCCAATTCCAGCACAGTTGTGATAATAACCTGAGCAATAAA-GGACTCCTCCTT-CCCTAACTTTGTTTTCT-CTGACGTAGATTAGATCTGCCACCCCATTACGGATTCATTTTCCTAATTTTTCATGTCGGCGCGGCTCCCCCATCTGCGCGCGGCTGATAATTGTG-GGGACCAGCCCTGGTGATTAACATCAGCAGAATTAATTACGCCCGCCATTAAGGCTCCGGGTTGCAGCACAATGATCAAGAGAAATTAACTTTCTCCCAGGGTCCTAAATCAT------------------------------------TCTCATGAATGATTTATATGTGTCTTGTTATCAGCACCGATTTCTATAGACCCCAACGCATTCACCAAGACATTTGTGGCATAATTGTTAATTTTAATGCCATAATGGCTTCAGATGGGGACCCTGATTAGACATTTATTACACAATTAAATGAAACATACTCAAGAATCACAAAAGGCTTCCATAATTATTTCAAGCCATTAAT-AAAATGGGCATTAAATTATATTGGACACAAAAGAGAAGTGAAATAGATTTCCATTAGAGCAATAG-AGGCAGAGAGGGGGTAATAGATCCTGCCTGAATTCACTCTG----------------------------------------------------------
amia_calva CACAATGGGACGTGTCATCAGAGGACAGAGAAAAGGTGCGGGCTCCGTCTTCAAGGCCCACGTCAAGCACAGGAAGGGGGCTGCCAAGCTCAGATCTATTGACTTCGCTGAGCGCCATGGCTACATCAAGGGGATCGTGAAGGTGCAGCTGAACGCCTCATAAGAAGAGCTTTTGC--TTTTTTATTGATCTCT--CTCTTTCTCATAGCTGGAAGGGCACAATATTTTCTCCAACCTGAATTCCAGCGAGTACGAGCAGGTGCTGGAGATCATCCGCAAGGCCATCATCGCCACAGACCTGGCGCTGTACTTCGGCAACCGGAAGCAGCTGGTGGAGTTGCTGACGACCGGAGCGCTGGACCTCAACAACCACGCACACCGGTTTTATTAAATGCAC-TTACTCTTAATTTCATCCACCAGTGGTTTTAGAGAGAATAATGTGGAGTTACCTATATAGGTTTGACATTATAAATCACTTCTTGAGACTGAATCGTACAGCG--GTATCGATTGATCCTGATATATCACAGAAATTTACTGTCACTTCTGTTTTCAATTAAAGATACAATCAGTCAGATAATGACTTAATTGGATTTTACAGAAGATTGAGTTTTATTGCCCTGTGCTTTACGAGTTTAGTTAAGGAAGACCATTTTATCA-GAGTTGTCAGTTG--GCGACAAGTCGGTTACATTGTGTATTTAAAA--CTCTACCTGGTTCGTAGCCGACT--AGAACTGTGATGTACAGATGA-CGTATTACTGAAATCTGAAAGCAAGTAATGCAATGATAATAGGACACACAC-TTTTTGTATTTTTATTCTTGTATAAGGTTATTTGCTGGCTATTGTTTAGCCTCTAGTTCATTCTGTGTTATTTAAATTCTAATATATG---AATCATATTTGGATTGAAGTCATGTTCAGGGGCCATGT--TGTGTATGTATTGAG-ATGTAATGCCTTTGAATGTGAATAATTATTGTAAACTATGATATTTTACAACT---TTTTTTTTT------------------------------------------------------------------------------------------------------------------------------------------------------------------------------------------------TCTTTGTCTTGTGGTGTGTAAATATTGTGCTAGTGGAAT--ATTAAAATAGTGCAACTTTAAGGTAC-AAAAAACATAGGAA---AAAACATCAAGCGTGGGTCTTACATCAAGGA-AGACCCTGAGGATGTCTTTGTTGTCAACTTCAGAAGGG--AAGAGAG-GAGCAGAG--GAGGAAACTGGCAGAAG---GAAAAGATGCC------AGAGAGA-GCTCAAAGGATTC-GGTCTGGGCAAGGTGATCGGTATTCTTAAGCAGTCTGCCTTCTGGCTCTACAGTGAGGGAATGAAGTGCATCGATTGCTTGTGATTATTAACTAGACTGGGATAAGCCCTCTCCTTATTATGCAGATTAGTGAGGCTCTCC-GTTCCAACATATTGTACAGATGCAAGAGAGCAGCTGCTCTTACAGATGGTAGG-TACACGGATCCATTATTATGC-TTCAATTGTCTC--CACTCCGATTGTTT--AGAGGACAGAA---GAATTGCATTAGAAGGAA---------------CCTGAATGCAATGAATTAAAAAAGAAAG------CACAAACCATAAAGCAAATATATACACTCGAGGCC-----------GTAATGGCCC--TGTCCTGATTGCTCTAATACAGGTTAGGAATATTGGGTTTAATGATCTGCAAAATGAGGAGGCAGCG-CTCTGACATTTACGGATGGCGCT------------------------------------------------------ACGAGACTTGAAAGAAAGTCTT-AAGGATGTGAGCTTATACACTGTGCCAGATTTTGTT------AAATAAATGGGAG-AGTGCCGGTGCCAATTCTTT-GGTAATTGTCCCTTCTGGCAGTGT-CTGTTC----AAATTCTTGGAACAG---CGTAAGCTCAAGATCACTGTAAATGTTAATCTTCTTATA-CTTAAGGTATCAGGTTTT-CTTTTGATGTTACTAAACATGTTGACTCCTATC-TTAGGAGAGTAGGGAAT-CCAGACA-----TAGCTATAAGCAAG-------------------------GTCCATAAATT-CTCATCATCACAAAATCTGGCAGGTTTTCCTCCTAAATCTGTAGTCGG------------------TTATCTAACTGTGATT-CAGACT-CAGAGCATGTAGATCTGGCTGGGTTAGATTGTCATACTTAACAAACATTAGTGATTAATTTCCTCC-ACCGAGTTAAAT-----GGGGCTAAAGGGATGTCTCGATTCATCTTATCGCCTC---------TCGAATTAGCATTTTC--CATATTCT-------CAGCATCAAC--TTTGCATTAAAATTCAACATTTACAATTCCG----------------------GGAGTGTGTGTCAAGCTGTGCCGTCGCAGGTCACAGTTGCGCCGAAACACCTTTCCACACTGGTCACAGCTGTAGGGCTTGATGTCTGTATGGGTGAGAAGGTGAGTTTTCAGGTTACTTCTTTGATTAAAGGTTCTTCCGCATGTGGGGCATTTGTGAGGTGATTCCTGTTTAGATTTGAAGCAAGCAAAG--GATTAATCCTTTA----GGCGGATGTCACAATGATCTAAGCTTAGCT-ACTAATGGTTCTTTAATATGGCCATCAGC-GTTCTCAAGTCCCCAGCATACG--GAGCTCACACAATAGCCTCCAAA-CCCTCTTTAACACTTATTTGAGATGACAGGAAAAATGAAACCGTTTGTGCTTTCAATGGAAAAGCAATCATTGGTACATTATATTCCGCTTG-CCCTATCATGCTAATGCAT-GGTAAAAATGTCACCAAATGTATTTAAAGACCTGATGGAGTGTTGCCGTTTGATTCCTGTT-ACCGGGCTGATTAAT-------------------------AAAAATCTTCAATTTGTATGTAAATGCA-CTTGGGT-TTCATATCATCCGCATACCTGCACCTGGAGA-----AAAATAATAAACTG-----AAGTTTAATGCTGCAATTATGAGAGTTTAT-----------------------------------------------------------------ATGCTGTAAATTTTGCTACAGTCTAAAAA-------CCTACAGCACATT------TATGCT---GAAAGAAAGAGTTAATTAGAAATACAAATTCT-CCCAGATTGTTATTAAT--GGGAACTGTAGAATA---AGCAACACATATTTTGTGCCCATAAGTAATTCTCAGGTATCTTTGATCTTCAGCCCATAGCGGATGCTGCTGCGTACCGCTGTCT-GGCTTCTGGGAGTTTGCCAGAACCAGACATCTGGCTACTTTGTTATCATTGGCTGATCC---TCTCCCAGGAGGCCACTCTTGTGACACCAGGCAGAGAG--------TGTCCTGGC-AAGG--AAAATTATCAGCACATTTTGAGTGGATTAGAGTTCCAAAGTGGTCCTCAAATCTCTAC--------------TGTAAACCACAATTTTTCATATTT-TCTGCATGCATAAGAAGATGAAAAATT--TCGATCATTTGTATTGTCTGGCTGAGGTTATACACAAATATTAGTT--TATCTCCTCCACTTTAGCTCT-CTCGCTAAGCAAGACGAATAGAT-CTGGG---GGACAGGCAATATT------CTAGGTACAAATTTAG-TCCATC---TTTTATCTGGTG-TAAAGCACACA---------------------TCCTGCAGGTCTGACATAT-------TTAGAAAGACAACGGCAA----------------------------------AATCTCTTCTAT-----------------AAAAATA---------------------------------------AGCTGATTCG-TTTATGAAGTATGTT-AATAATCAAATGATCAACAAATAACAGATGCATTAGTTCATACGGCATGAAATGTCAAGCAGGCTAAAATCTGAAATCTAATACTGAAAG---CCTGTTAGATTATATTATATTACATGACAAACCCTCCAGTCCAAATTATATT-------GGCCTCCTACTGTGAATAATCTTCTCTGATGGG-AAGATCCAATGTTCAGTGAAGCCTTTCGCATATATATAGAA--TTTTGAATATCTAAACCATTATTTAGCATCCAAATCAGTTCTGCTTGTCTGACTGATGGACAATTTTTTCCTGACCCCGG-CCTCTTTGCATGTGACCTATACTGTCTAG--ATACTTGCATATTATTTAGATG-TTC-ACTTTGTATTTTTACCC------------------CTTT-----------------------------------------------------------------TAATGGAGATTTAACTCGAAAATGTTCAAAA---GCATATGGATGCCATTTGTACG--TAGTGGTG--AGAATGTATAGGTCAGCC-TGCCC-TTTGGTAT---CTCTCAAT-CCATCTGTTTTCACATTAGTTGC-AAATTATAGTATCCTCCAGACCCAAATGACCATAAATCA--GCACTAT--GAACATGTA-CAAGTTTTCCCATCTGTCAT-AAAACAATGATTTAAAGTCT-GGGCTGTCAAAATACACTGCTGTGAATTC--GCCTTACTCCCC-AGCAGTAGGAATACAAAGCTCCATCTCATCGCAGTAATTTATTGCCTCCTTGGGAGTTTTGGGTGATTAGGGCTAGGGCCACCAACAGGCAGAAAAACAG------CTGTCTTGTCATGAA-TGATGCAGTCAGAAAA--------------TGCAGACACGATTTCATGGCTAATGATTC------------------------ACACACTAATATCAATGT-GG-------GCTGGAGT-------GAGGATAACCAAGTTGAGCTGTCTTAGCTCAAATGATTCAATTAGGCCAGCTGTCCCTATTTGTCATGGCTCAACTCGCTTTTAAATTACCTTTCC-AAAGTGCATACGTGCTTCTG-------CATTGAACTTACCAGCTCAACAGTTTCAGAAAAAAAGCATAGCTTTCA--TAAACCTCTATTCTGT-CTTTAGAATTTGGAATGATCGGAGAGCATACAATAAAAAGTCAGCGGCCGAGATCAGTTCATGAGACAAAGGTCCCTCAGGAGCAAGCTGATTCTGCTAAATTTATGGCACAAACTGGTA--ATACAC-TAGTTATATTTTTTCT-------TTTTTGT----------TAACTAC----AGTTAA-TTTCA---TCCAAGCCAC--TGCATGCTCTCTATTTGTAATGCACTC---TTTAGTGACAATGCTTT-TTTGTTTCATAATAAAGTTTATTCTATATTACAAATAGTATTTTTGTTCTTGACTGCAAAATAGGAATGCAT--TATATTTACATACACAGGTATACAATTAATTATAACAAAGTTAGAGAAGCTTGCCTT------------------TTCCAAGTTTCA------------------TTTCCCCCAAATAGGATATTTATCTT----------------------------------------TTCATCAGATATCGTAATATTAAAAG-TCTTTTCTAACA--------TTTTCTTTGA------------CACCTGCAATAACACTGAGC--TCTAAGGACATT---------TTCTTACAAAACG-TTTAAGGTGGAATCTTTATCTTTGGGTGTGATGAAACAAAAGAACAAAGGATGCCTTAGAAGAGAGACTGCTTTC----AAGCCTGGATTGTACTTTAAAGCATA---TC-AATGGATCTATATCTTCCCC------------------------------------GTGCTTCTAGATCATGATACTTGATTGACGCTA---------TCATCTT---ATGATC---CCTCCATCTATGGCGAACTATAGCCATGCAGGTGACC---ACAACATCTTGCAGAATGTGTCTCCACTTGCCACTTTCCTCAAACTGACGTCCCTCGGTTTTATCATTGGAGTCGGTGTGGTTGGCAATCTCCTGATCTCTATCCTGCTCGTCAAAGACAAAACCTTGCACAGGGCACCCTACTACTTCTTACTGGATCTGTGTGGCTCAGACATCCTGAGGTCTGCGATTTGTTTCCCCTTTGTGTTCACTTCGGTCAAAAATGGGTCAACGTGGACATATGGTACACTTACATGCAAAGTAATTGCCTTCCT-------AACCGCATTAAATTTTTACTCTGGTTACCGAGT-GTGGCCATT-CAAACTTTTATCTAAAACCTTCTTTATCATCTTTTCATT-AAGTTCTCAAG-CGCTAATAGCTTCTGAGTTCCCC----GGGTAAGGATGATGTTCTGAATAATGAAAGCTCATTATTTCTCCACAGAATGCTTGTTAATTCAAATGATGATATTAAAACTATAGTAGCCTTTAGCAGTAGGGTGATTTCTAGCATACTTTATCATGTATCAGTATAT---------------------------CTGCAGGCAACAGGACGTTCTTGTACATTAAATAAGAA-----------CTGTCACCCTAGGCAAC-CTGCAGCAATGA----AGCATTTATTCTGCCTCACATTTTC-TGGCACTTAGAATTATTTCCTTCATGCCTGATAACCAAATTACAATATGGCA---GGTCTCCCTGGAGCCAC-GGGATTGTTAGTGCCAGCTCGCAACATACTTTCAACTGATGTGGCATTTCATGTACAGCTGCCAATCAAAG-------------CGGAGGGGAA--------AAATGCAAATGAGGGCGGGCCCCGATGGTGTT-CAATTACTGTTCTACGTTTACCAA-GAAAATGAACGAATATGATGAGATTATGGCATTTTAAGTCAATATTTATTAAAAAATCAATCTAGATGAGAATCTGCCCATCCCTCTAATTAGAC-AGGGTGACTGGAGATTGATTTTTAATTGCAAAAGTAATTACATGGAG-CAGATAGCCAGTGACATTTGATTATCTAGGTGATTGATTAAAAGGCCTAGCTT-----ACAGAACAGACTGTCAGCCAGGGGATTC-GAGACAAAAGAGCAAATTAAAAAA---GTTGTCCTGTTTGTAATCACGAATTTCAAGGATGGAATTAC-AAAGCTAGACACCCC-------------ACATTTCAACAATGAAGGGTTCATATTTCAAGCTTATAGCTGCTAAAA--GGGTATACTCAGAAAATCAATTTTATTAAAGTCCGTTCAGCACTAAAGGG-ACTTCTATGCAACTAAGCAA-TTTAAAAAATACGTCCACAG--GCTGTGATGCTTCTGATGGATGTTTTGTAACAGTGTTACACTCCCCCTG---TTTTCAATATCATC--------CTCAGAC---CAGGTC-AACTGTAATTTTTGACTACCTGGTTTAAATCAAA-CTCTGTTTAGC------ACAATTCA------------------------------AGACGCATTTTCCAAATTGAATGCT---AGATTTACAGTGAG---TTTAATACCACTGACCCCCCTCACACGCTAATGTTTGGTTGGAGTCATCGGCTGT-----CCCTGACGATC-TTTTATCACTC-CTATTGTCAAGCTATCTATTTAATTGAAAGAAGTTAATTGAATGAAAATGATCAACTAAGCTCGTATTAATATTGCTAATGGAA-CTT-TCTTCTTGG-------CCATGTTTGGAGAAA-------GATGTCACGCT--------GGAGTTTGGGG-AGAGGCCCATTAAGGCCAGCACTTAACCCGAT-GGGCTAATTAAGGAATGCTTATTCATTCG-ACAAGTCAGGGAAAGATAAAGTTCGA-GGTTTACAGCTGTTTTCAGG---------GGTAATGTATTATTCCGTTAAAGCAATGATCAGGTAGTGT-------------------------------------------------------TAGATGAATGTGAG-ATGTTCAGCTCCATTACTGGCT-GCA-----CATCAGTGCA----GCATTATTACATTATCGCTGCTCTTTAGTAGGAGATTGGGTGTGTGACCGGGTTCTGAATACACTCATCC----CGCTCTCGATAGCGTAAATTGCAGATTGGCTCATTGACTTCAATGATAAAATATAAAAATTGCCAGT--AAAGAGAACATAGACTCAGGTT-ACTCCTTAGCTGTTTGTCAAC-TGCAGA----TGTGACTCAGTA-----GGTGCTGAGCATTTTAAAAAGGTCT-------------------------ATGGCACTTCAGA------------------------------AAGGCAATGTAATTTATGCCTTACATATTCATGAAA-GCAGACTTGTAATTTGATAAA-GGGAAG----CTTGTGTTCTCAACTTCATTCAAACG----GCATCATGA-AGCAGAATTAAAGTAGGCATCTGTGTTCTCGC---------AGCATTAATCTCTTCAAGCACATTCCAGCTGCTATGATGTGCAAGAGGGAGATAAGTCTTAAACAGTCTAA-AGCT-AAGCAAACCAGACAACTCTATTATTGGCTTCATAATTGCTTAATTAAACTTTTGTCACTAATCATTATGA---GGGCAATAGAGCTGTTATACAGGC---TTCTGTTAAGCAA-------------------------AAATCAATAAACTGT---TGGAGTCTAGCACCATCGC--AAAACTCTTGCGCACCCCCTGGTGCTTGCTAGTCTCCAAAACTTCTT----TGTGTTG------------------------CCTGCTTTTGCAGAT--TGTCTTCCTTGTCTC------------TCTGGTTGCTCATTATTCAGAGACA------GACGGATCTCAGGTCATCTGCAGCTGCAGCA------AAGGAGAAGCAGGAAAGATGGCGATCATCCAC------TAGACCGGGCGCCCGCACGAC--ACACAAAA----------------CAGCCACCTCAGTTGATTACAGTTCCTTTGCAGACAGATGCAGCACCTGGATAGAGCTCATTAAACTGAAAGCTCAGACCATAAGACGAGGATCAATTAAGACAAGTAGGAGGTCATTGTTTCTAGCTCACTATGGTG---------------------------------------------------------ATAA----------TCT--------------------------------GAGC------------------------------------GAGT-CTATGTTTTCTG-CTGAGATGACTCCTGGTGTTCTTTCTTGTCTTTAGATACCAGCCTGTTGATATCATTCAACCAACCAATCATGTATTGCCAGCCTCATTCGGGGATTCTGATTGGTACTTTGTCACAGGCAACTCTCTTACCACCACCAATGAGTCCTCACGTAGAAAACCCTCACAGCATGAGCTGGAGAAACAGGGAATGCCAGGTGACTATTTTTTTCCTCT-----TTTAT-CTCTGTTGTAAAAACTGACTGGCCGCT---GTGCC-----------------------TGATC----AAAACTGTCGCCCGCC--AACCACAG-GC--TCTGTAAATTCAATAAGG-CCACCTTAAAGATTTTCCTAATTAATGGATGACATC-TTTGGCTGGAGGAGAGGCGAGGTATTTTGCTCCAACTTG-----------TTCTTTGTTAACCT--CCTAATTAACTTTCGTAGGTCA-CCCAGGTCTCCACAACCTTAAAGTGAAGAG---GGCCTTTGTGCTA-GG-AGTTGTAAACTTAC----------TTTTTT------GCCTCAGTACTTAAAA--GGGAAAGCGACTATA-GGGACAGAAAATATCCTATTTAAAG-CCTTTGTGGTTGAACTGGGAGCACATGTTCCAGCAAGGGA--------------------------TTTT----------------TTTTTCCCAACCCATTT-AAAAGAAATAATGTATG---GAAGCAATCTAG-CAACAGACATTTTG--GAAAATCTATTTGAGATCATTTCAGCTGAAGCCCCGGCCGTTTGTCTTATAAAGGG-AGAGGAGCAAAGGATAATTGTCTGCAGTCTAGTAAAACACAGAATAACTGCCATCACACTTGAGTGAGCTTATAGCC-AGCCAGTCCCAGGGCCTCTAGAAGATAGAGCAGTTAATGTTCCCTTTTATTTTAGAGGATATGTCACTTGTATCACAGATTTATACCATGATACAGCAATTTCG-TCCAAACAGATGGATAATGGTGTCAAAGGAAA------------AAACCCTCTT----------TTTATTGAG-TTTAGCGCAGATTGTTTAGATAGAAG----CTCATATTGA--ACAGCTCCAGCAGTACTTTTGCTC----TTAATCTTCCTAATCTCAGTGGTATTAAATTTCATCAT-TTTTGTTTGAAGGAGGAAAATTTGGCAGTAATGGTTTCCTA--ATAGC---------------------------------------------CTTTTTGG-CCCCATATGC-CATTTTCCTATTTCCTGCCTCAAGACAGCAGGGAGCAGCTCTATTATCACCTTCA-CAGAGCTGTCTCTAAATGTGAGAGGCAATTCGATTTTGCTTT-GCCATTGGGAGGGTGTTTCGAAGAGCAGTAATCAGACAGA--------AGGGATGAAAAGGCTGATTTTC---------------AGGGAATTAGCATGATAAGCGAGAA-CACAAAATCAAT-CCCCATCCTTG--TGAGGCCGCCTCTGATTGCTTTGAACTGTCA-AAAAATGGCAGAATC-AAA--TCGAAAGTGCTTGAGGTTAC-GGGAGTGATTTGTTCAAG--AAGAGATCGCTAGAGCAATTGACACAGCTCTTGAGACAATAATTGGGTTATCAAAGAGAAAACAGTTCAAGTACC-ACAGGGGTGAAGGCT--TATTTGCATTGGATT----TTCATACAG------------------------------CTAGGCACACCTCTATTTGAAAGTCT-CCA----------TTTTTATATACTTGAGGATT-AAGTAGACTCA-GGATTGCA-TCATTATCATCGAAAAGTTTG------------------GGGGCTGCACACAC-----------CAGCG--CTGCCTGCCTGGGTGGTCCCTCTACTTTGGTGAGCTGTTGCTAAGCAGCTAATAATAGTCGTGTTTGCTGAGTAA--TTTTTGCCCCTCTGGAACCAATCAGAGCCCAGAAAGCCCGGCCATCTGACAG--CCCCGGAGGCGGGATTTTGACTCTTTTCTA-----------------CCTTTTACCCCTCCTCC-CCTG---TCTCCAAATGGAGAGGG-CTCTTTTTT--CTCCTCTATTGAGTCCC-------------ACTGT-AATGAGTGA---AAATGCGTGCTTAATTTAAATTGTGAATCTGTCTGTTAAG------AAATGCATTAGAG------------GTAGA-AGAAGCAT----AAGACATATTAATTGACAGACAGGAACTGCTGTCTCTGAGGTTGATACAAGTAATTTATTACTTTAGAAATGAATGCCACCTCCAGAATGTGCTTCATTAATTTCAAATTTAGTTTTAATTTCAAGCTGTTGCCCCTTGAGAAGAATAAGGTGGCAAATTATGTTTGAAGAGATTTAACTGCTCCATCAC----CAGTTACT-GGGAC---GGGTTGCCTGGGAAACGGCCGCATGGCAACAGGATCA--GAGCCTGGGGGT--------------------------TGTCTGCT----------------TCTCAGCCTGCTCTCATTTTA-CATCACATTTCCTCACTAGATGGTGT-GCAAGCCACTGGAGAAT---------------------------------------------CTGACACTCTTCCTTCAGT----------------------------TTGCTTTTAAAGTCCCGCTTTAAAA-TCTTAATGGCTGTCATGTCATTTTGTTCCACGGACTCTTACTGAAAGTGTCA-TTGGCATAATGGTCCTCTGCC----------------------------------CCCTGATGAATAGAGCGATCAG---GACGCCTGTTATCTCTC--AACCCCCCAGGTTGAAAATGGTAATGATTCCAGTTAACATCAGTGCACATATGGAAGG-AAAATGGAAATGCCAAAAGCACCTTAACTATAAAGCAAATCAAATTGAAATATTAATTTG-CTGATTAATATAACATTATGAGAGCCGATTCCCTTTGTTGTTTAACAACAAAGGGTTGCAAAATAAGCAACTGCCGGAGAGGTAAGAGGTTTAGAAGATTCCCACGGAGGTGCGTGCC--TTCCTCTCAGATATCATTACTGTATCTAATGTATTCAGTCTCAGAGTGCTGAGA-TCTGATATTGATGTTTACTAATTTATTTTTTAATTAATGTTCCTTGTTAATGAGTTCTTTGATGAAAGGCATTTTGTAAATCATTATCCTTC---AGACAG--CAGTTAAA-GAGCTTATT-TTCTAAATCTCTTTATCCTTTCTAGAACTGAGAGATGTTAACAGAAAGTCAGTTAACTCTAGCCAGTAGCAGCTGCAT--GGGTTTTGCATAATTAATTATTTATACCAAG---CCAGACACAGTAATTACCATCCAGATGAATATGATATTCTAATCAGGCA-TGCTTTAATTTTAATTGCCCTCCAGCAAC-TAACTGTCAGTGCTGGACTGGCTTGATAAAGTGGAG--CTCACTAAACACTATTAGACATCTGCTCAAAGAC-TGCTGCTC-CCCCT---TTTTTGCTCCACTAATCCGCATG-CTTCTCGCTGGTTCCTG-TCCTAACAGGGGGTGTCATTTGATCACGTCAATAATCTGCTGATTGAGCCTGCTCGAATTGAGGAGGAAGAGGTCTGTAC----CTGCTCTCTTTTCCA------------------TTCACACTCACACTCTCTCATGTTTGC--TGCTTTTCA-----ATATATATACATATATATGTATTTTTGTGTCTGAGGGAATCAGTCGAAA-GCATTGTTCCCAAATCATTGTAATATCTATTTAGAGTGGCAACAGCAC----AGGCTGCTGATGCT-CAGTATTCATGAAGCATAAA-CCAGCCTTAAGACTTAGA-AAGCTGAAA-GGGCTTATCCTTATATTCTTAAAATCTCTTCTTTTATGTGGGTCTTAGGCATTAAGGATAGGATTGTGAGGCGCAATTGTTCGAGTGCTGCCG-------------GAGTGAGTGAGTGTGTATATGTGGGTGGGAG----TGTTTTATTTCCTGGCTTCTT--CTCGGTGAAACTCAATCAGGAAAGGTCATGTCGGCGGGAAAAGAACAGATTAAATTAGCATTGAATTAGACATGGAAAGTGAGCTCTGTCAAAATCATCACTGCGCTCAGCACAATTAGAATATGTTAATTATGCATTTCATTAAGGG---TAGGCGCTC-TTTGAATGTGAGATGAAATGTCACTGGTGTAGGCATCCGAAAAATGGAAGATTGCCAGGCACAACTTTCTTTGTACAATGTGTGACACCTTCATTAACATCAGGGATTGCTAGTCTGATTGGACTTTT-TGTATTAGTTT-AAGCCTTTAGGCTTT-----CAAATGCACGGG----CAGGC-TGCGTTTGAAGTGCCAGTCCTGAAGGAACCACTTATAGCAATTAGGATATCCTTGAACAAGCGTTTGCGAAACATTGGCTGGTTTTTGGCATTTGCCTCCTGTTCCTGCCTACTAACTAGCAAGGTTTGATCTCAGAT----------------------------------------------------------------------------------------------------------------------------------------------------------------------------------------------CCCTGAAGAAAAGGATGTT---CCAAC-TAGAAATTGGTTTAATTAATAGCACATTTTACATAATGATTACAATGTAATTGCGCTGACTAGCAGAGTGTCATTAAATATATCCATGCTCCTTTACAACACCCTCAGGCTAAAAATAATGAGTTACATTGGAAATCACTATGCAACAGGTTCATAAATAACATTTAAG-CCCATACAAGGCAAGTACTTATAAATAATAAATATTTGCCTTTTGTAATTGAAC--AAAAAATGACTGCCTCTTCATCTTTG---TTGACATCAAATATTAA------------ATTTGTGTAGATGCT-TCTGTAAATAATATCGGATGT-GGAACAACAAA-TCCATTTAAACAAA--TGTACAT-ACAT---------CCCTCACAAGAC-AAAGTCCATCTTGACCAGGGGACAAAT-TATAGTTTTG-TTTTTTGT-----------TTTGTTTTT-GTATTAGGTTTGAA-AACCTTTGGACTGTTACATGCACTTTCTTTGAAAGTTGG-AAGATCTTTA--GGGTCCAGTTTCTCTACAGTTTAATACCT-ACTAACAACTAAGATACTGTAATTCTTTACTC-TAATAATCAAATACATCAGTTTTGCAAAAGAAAA-----------------------------------------AACTCTAACCAGATATCAAAACAAAA-TCCATCTCCAGCTTTCCGACCAATTACAAATAAAAGTTA-------AAGC-GAGGGAGC-AGCAG-TCGCAGTGGCTCATATTTTTCATCATTT----CGGTCATTAAATGGTGATGGATGTAAACCTATAAAGTATCTAAACTGAGCCTTTTAACAATCCATGAGCAATACTATCATTTCTTTAATAGAACTTGCTGACCGTGTCGTTCTAAGGTGCCATTTGTCA-TTTTCCTTGCGAAATAATCAATAACA---TGGCTTTGAAATAAATAATATA-------AAAGTCAGGAATGAAATTGCAAACCCAAGGTT-TCTGATTCAACCTGTTATTATTTTTGACACAAGCCATTTACAACAGCTATGAAGGTGGCAACAGAGAATGTAATATTGAT-TGTACGCCCTGAAGGCTTT--GCTTTCCTGACTGCT-AAGACCATATTTGCTCAGACTAACTATGATGAAAGGCAATGAAGACAAGGG-CTCCTCATGTA-GGTATCAATATAAATATTACTGGAAGGTCAATTAATATGTAAATTAACTCCTCCATTTAATTAGCTATTTAACTATTTTCCAAGGCATGGACATATTAAATCATGCTTAAAGA-CCCCTCTAACTAGCCTCATGACAATAGTGCTAGGGAGTCGCGGGCTCATAAAGTACCGGCTTGACCTATAAAGAGCCCCGAGTCTGCTAATTCCATCTCAGGCTAATTTTATTACTTGCATAAAATAACCATAGTGCAGCTTTGTGGCTGTAAAGAGGATATGGGTAATAAAAC--AGGCA--CGGGGAAGCATCTG-AAAT---CTCCTCTTTACCAGTGT-CCTCATTTATTATTCTATTATTCTTTGCAGGGTACCAAGCCCATGTGAAAGACAAATGACCTTATTATATTAAATAATTTGTGAGGATATTAACCGTTAATCACACATAAACAGCATTTAAAAGGTATTGATTTT----CCGC-ACTCTCAACAGCTTGTAAAATTTATGTCCAATAACAAGATAATAAATGC-TCTAAGTAATAGTTTCTGA-------------TTTTTTTTCT---------------GCAAATTA-TTTTTCAACTTGTTTTTGTATCTATGCATAAATTAAAAA---ATCTGCTGAAATTTATTATTCATCTGAGATGTAATTAATATGCAAAATTATGCAAATTAAGATGCAATTAGGCTCCAATTCTCTAGTGGAATTTTCCATTATAATTTAATACAAAGTAACAGAGTAATTGGTGTCACGTGTAATTACAGTTACTCAAGTGTACTTGCAGACGTGCAAATGATGAGGTATATGTTGGTTATCCTATGCAAATGTACCATGTGGCGTCGGAAGATAAAATGTCGCTTAGGATAATGTAATTGGCCTTAAGGTACGAG--GAGGTGAATTATATTCTGTGATTTATAATC-TGGAAATTAAAGACTCACTCATTTTCTAATTTAATTCCATCTTCAATGGAAAAATGTTCACTCTGAGCTAAATTGGCGAATAACGTTGCTAATTCAAATGCAGATGTAATTTCAATTCTGG-----TAGCAGTTTGTCATGATTGAAGAGTCCCCTATGGATCGTTACCACTCCTATCT--CCCGATCTCACCAATTCGCTGGCAGTTGTGATAATAACTTGAGCTATAGAGGAACTCTTTTTT-TTTTAACTTTGTTTTC--ATGATGCAGATTAGATCTGCCACCCCATTACAGATTCATTTTCCTAATTTTTCATGTCTGCGTTGTG-CCCCATCTGCACAGGGCTGATAATTGTG-GGGCCCAGCCCCGATGATTAACATCAGCAGAATTAATTATGCCTGCCATTAAGGCTCCAGGTTGCA-CATGGTGATCAAGAAAAATTAAGTTTCTCCTGGGCCTCTAAATCATCTCACCTTCAAGTGGA-GTGATAGTGC-ACAGACAGTCTCATGAATGATTTATATGTGTCTTGTTATCAGCCGCGATTTCTATAGACCCCAGCGCATTCACCAAGACATTTGTGGCATAATTGTTAATTTTAATGCCATAATAGCTTCAGATGGGAAACCCGATTAGACATTTATTGCACAATTAAATGAAACATACTCAAGAATCACAAAAGGCTTCCGTAATTATTTCAGGCCATTAAT-AAAATGGGCATTAAATTATATTGGACACAAAAGAGAAGTGAAATAGATTTCCATTAGAGCAATAG-AGGCAGAGA-GGAGTAATAGATCCTGCCTGAATTCACTCTGAAATTAATTGTTGCCCGGCCTATTTC--CACACAGTGGAATAAATGAATGAGAAAAGA
danio_rerio CGCAATGGGACGTGTGATCAGGGGACAGAGAAAAGGTGCGGGCTCCGTCTTCAAAGCCCATGTCAAGCACAGAAAAGGTGCTGCTAAACTCCGTCATATTGACTTCGCTGAACGCCATGGCTACATCAAGGGAATCGTGAAGGTA-----TGACGCCCCATAAGTGGAGCTTTTGC--TTTTTTATTGATCTCT--TTTTTTCCCATAGCTGGAAGGGCACAATATTTTCTCCAACCTGACTTCCGGTGAGTATGAACAGGTGCTGGAGATCATCAGGAAGGCCATCATTGCCACAGACCTTGCTCTATACTTCGGCAACCGCAAGCAGCTGGCTGAACTGCTGTC--------------------------------------TTTATTAAACGCAC-TTACTCTTAATTTCATCCCCCAGTGGTTTTAGTGAGAAGAATGTGGAGTTACCTATATGGCTTTGGCATTATAAATCACTTCTGGAGAGCAGATTGTACGGCA--GTATCGATTGATCCTGATATATCACAGAAATTTACTGTCACTTCTGTTTTCAATTAAAGATACAATCAGTCAGATAATGACTTAATTGGATTTTACAGAAGATTGAGTTTTATTGTCCCGTGCTTTACGAGTTTAGTTAAGGAAGGCCGCTTTATCATAGGCTGTCAG-----------------------------------------------------------------GACTGTGATGTACAGTTGA-TGTAAAATTGCAAATGGGAGGTGAGTAAAGAGGTGACTCTAGGAT--CCAG-GTTTTGTATTTTTATTCTTGTATAAGGTTATTGGGGCCGCTCCGTTCTGGCCTGGCTTC--TCTGTGTTATTTAAATTCTAATATATGA--AAGCGTATTTGGATTGAAGTCATGTTCCAGGGCCTTGC--TGTGTATGTATTGAATATGTAAAGCCTTTGAATGTGAAGAATTATTGTAAACTATGATATTTTACTGCTTTTCGTTTTCTTACTATATCATATACATTTTCTATTTGCGCAGTGATTGGCTCAT--TTCTGATAATTTAACG-----------------------------------------------------------------------------------------------------------------------------------GCTTTGTCTTCTGGAGTGTAAATATTGTGCTAGCGGAAT--ATGAAAGTAGCGCAACACTAAGGTAC-AAAAAACATAGGGA--AAAAAGATCAAGAGCGGGTCTTACATCAAGGA-GGACCCCGAGGATGTCTTTGTTGTCAACTTCAGAAGGG--AAGAGAG-GAGCAGAG--GAGGAAGCTGGCAGAAG-GGGAAAAGATGCC------AGAGAAAGGCTCAAAGGAGCA-TCTCTGGCCAAGGTGATCGGTATTCCTCGGCAGTCTGCCTCCTGGCT-----------------------------------------------------------------------------------------------------------------------------------------------------------------------------------------------------------------------------------------------------------------------------------------------------------------------------------------------------GTGCTGATTGCTCTAATACAGGTTAGGAATATTGCCTTTAATGATGTGTAAAATGAGCAAACGCGGCGGCTGACATTTACAGATGGCACAGGCA--------------------------------------------------------------------------------------------------------------------------CGTGAA-GATGTTGGTGCCAATTCATA-GGTAATTGTCCCTTCTGGGCCTGG-ATGCTG----CGAGTCTCGAAGGAG---CCTAAGCTCAAGATCATGGCAAGGGCTAATCTTCTTATA-CTTAAGGTATCAGGTTCC-CCTTTGATGTTTCAAAACATGTTGACTCCCATC-TCGCCCATGAAGGCAAT-CCAGACA-----CAGCCTTGAG------GCCTCGC-ACTATCTCTTTAAAGGCCCATAAATTCCCCATCATTACAGGAACTGGCTGTGCTCTCTTCT--GGCTGCTGCTGGC------------CTGCGTTATCTCCCCATGCGATGCCGTC-TGGAGTATGTAGATCTGGCCTGGCTAGATTGTCATACTTAACAAACATTAATGAATGATTTCCTGC-GCTGAGTCAAAC-----AGGGCTAAAGGGATGCGTC-TTTCATCTTATCGCTGC---------AAAAATGAGCATTTTC-CCATATTCTC-CGC-------------------------------------------------------------------GGTGTGTGTGTCAGACTGTGGCGCCGCAGGTCGCAGTTGCGCCGAAACACCTTCCCGCAGCGGCCGCAGCAGAAAGGCTTGAGGTCTGTATGGGTGAGAAGGTGAGTTTTCAGGTTACTTCTTTGATTAAAGGTTCTTCCGCATGTCGGGCATTTGTGAGGAGATTCCTGTTCGGATTTGAAGCAAGCACAG--GATTATTCCCTTTAGCT---------------------AGCGCCGGC-GCTAATGGTTATTTAATATGGCCATCAGC-GGTTCCCAGTCCCCAGCATACGGAGCGCTAGCACAATAGCCTCCAAA-CCCTCTTTAACACTTATTTGAGATGACAGGAAAAATGAAACCGTTTGTGCTTTCAATGGAAAAGCAATCATTGGGACATTATCCTCCGCTTG-CCCTATCATGCTAATGCTG-GGTAAAAATGTCACCAAATGTATTTAAAAGGCTGATGGAGTGGTGCTCTGTGATTCCTGCT-GCCCGCCTGATTAAT-------------------------AAAAACCTTCAATTTGTATGTAAATGCAACCTGGGC-CTCATATCATCCTCACACCTGCAC---------------------------------------------------------------------------------------------------------------------------------------------------------------------------------------------------------------------------------------------------------------------------------------------------------------------------------------------------------------------------------------------------------------------------------------------------------------------------------------------------------------------------------------------------------------------------------------------------------------------------------------------------------------------------------------------------------------------------------------------------------------------------------------------------------------------------------------------------------------------------------------------------------------------------------------------------------------GTCTCCAGCAGGGT-AGCTGATTTGGTTTATGAAGTATGTT-AATAATCAAATGATCGACAAATAACAGATGTATTAGTTCATGCGGCTTGAAATGTCAAGGAGGCTAAAATCGGAAATCTAATACTGAAAG---CCTGTTATATTGTATTATATTACATGACAAACCCTCCAGTCCAAATTATATA-------GGCCTCCTGCAGTGAATAATCTT-----------------CGGTGTGCACTGGAGCCTTTCGCATATATATGGAAT-TTTTGAATATCTAAACCATTATTTAGCATCTAAATCAGTTCTGCCTGTCTGACTGATGGACAATTTGAGCGTGACCCACG-TCTCCCTGTGTGTGACCTATACTGTCCAC--ATTCTTGTGTACGCTTTTGGAT-----GTTTGGGCTCTTTTCCC-----------------------------------------------------------------------------------------------------------------------------------------------------------------------------------------------------------------------------------------------------------------------------------------------------------------------------------------------------------------------------------------------------------------------------------------------------------------------------------------TGGCTGTCGTGTCATAAA-GAATGCAGAGCCAGAA--------------CGCAGACATGATTTCATGGCTAATGATTC------------------------CTGTGCTAATATCACTAT-GG-------CCAGCGGA-------GAGGATAACCAAGTTGAGCTGTCTTAGCTCAAATGATTCAATTAGGCCAGCTGTCCCCATTTGTCATGGCCCAACTCGCTTTCAGATTACC-TTCA-AGAGCGAAAACGTGCCTCCG-------CATTCAACATACA---------------------AAGCCTAGTTTTCA--TGAACCTCTATTCTGT-CCCTAGAATATGGAATGATCGGAGAACATACTGTAAAAAGTCAGCGGCCAAGATCAGTACATGACACAAAGGGCCTACAGGAGCGAGATGAATCTGCTAAATTTATGGCACAAACTGGTA--ATACAA-TAGTTATGCTTCTTTC---CTTTCCTATGT----------AAACTAA----ACTTAATTTTCAT--CTTAAGTCAC-TTGCATGCTATCTT-CTGTACTGCACCC--TTTAAGTGACAATGTTTATTCTTTTTCATAATAAAGTTTATTCTATATTACAAATAGTA-TTTTGTTCTTGACTGCAAAATAGGAATGCAT--TATATTTACATACACAGGTATACAATTAATTATAACAAAGTTAGAGAAGCTTGCCTT----------------TCCGCTGGTCTCTCTCT------------TTCTCTCCTCCCATCAGGATAACTCATCT----------------------------------------TGCATCAAATCTGGAAATATTAAAAAGTCTATTCGAACA-------GGTCTCTGTAA------------AGCCTGCTATAACACTGAG--------------------CTAGTTCTTGCAAAATG-TTTAAGGTGGAAACTTTATCTTTAGGTGTGATGAGACAAAGGAACAAAGGATGCCTTAGAAGAGAGGCAGCGACGAAC-AAGGCTGGAACCTGCTTCAAAGCACA---CCAGATGGATCTATCGCTCCCCT------------------------------------CTCCATCCAGATCATGATCCTTGGCTAAAGCTTTAAG-----CGTTCTCT--ATGATCCCTTCTCCATCTATGGCGAACTACAGCCATGCAGGGGACC---ACAACATCTTACAGAATGTCTCTCCGCTCGCCACTTTCCTTAAACTGACCTCCCTGGGTTTTATCATCGGCGTCGGTGTGGTCGGAAACCTCCTGATATCCATCCTGCTGGTCAAAGACAAGAGCCTTCATCGAGCGCCCTACTACTTCCTGCTGGACCTCTGTGCTTCGGACATCCTCCGCTCTGCCATCTGCTTCCCCTTCGTCTTCACCTCTGTCAAGAATGGCTCAGCCTGGACGTACGGCACGTTGAC-----------------------------------------------------------------------------------------------------------------------------------------------------------------------------------------------------------------------------------------------------------------------------------------------------------------------------CTGCCGGCAACAGGAGCCTCTTGTACATTAAATAAAAA-----------CTGTCACCCTGGGCAAC-GTGTGGCACCGA----AGCATTTATTCTGTCTCACATATCC-TGGCACTTAGAATTATTTCCTTCATGCCTGATAACCAAATTACAATATGGCA---GGTCTCCCCGGAGCCACGGGGATCGTTAGTGCCAGCTCACAACATACTTTCAACTGATGTGGCATTTCATGTACAGCTGCCAATCAAAGTCTG---------CGGAAGGGAA--------AGATGCAAATGAGGGCGGGCC-TGGCAGTGTTGCAATTATGTGTGTGTGTGT--------------------------TTATTATAGCATTTGAAGTCAATATGTATTATAAAATCAATCTAGATGGGGATACAGCCATCCTTCTAATTAGAG-GAGGTGACTGGAGATTGATTTTTAATTGCAAAAGTAATTACATGGGG-CAGATAGCCAGTGACGTTTGATTATCTGTGTGATTGATTAAAAGGCCTTGCAA-----GGGGAGTGGACTGGCAGGCTGCAGGATC-CAGACAAAAGAGAAAATTAAAAAA---GTTGTCCCGTTTGTAATCACACATTTCAAGGGTGAAATTAC-AAAGCTAAACACCCCC---AGAAGAAATGC-TCTCAGCAATGAAGGGTTCATATTTCAAGCTTATAGCCGCTAAAA--GGGTGTACTCAGAAAATCAATTTTATGAAAGTCCGCTCAGCACTAAAGGG-AGCTCTATGCAACCGAGCAA-TCTTAAACCAACGTCCAAAGCCATGGCATAGGCTCTGATTCATGTTGGGTATCATGAATGCATTCCCCTTG---GCTTACACATTATC--------CTCCAAC-TTGAGGTG-AAAGGTTGCAT-------CTGGGTTTAAATCAAG-TCATGGTTAATGT-GTG--------------------------------------AAACGCATTTCCCAAATTGAATGTG---CAATTTACAGTCAG--CTCTAACGCTGTTGACCCC--TCACACACTAATGTTTGCCTCCAGCCATGGGCCGT-----CCCTCCGGATG-TTTTATCACTC-CTATTGTCGAGCTATCTATTTAATTGAAAGAAGTTAATTGAATGAAAATGATCAACTAAGCTTGTATTAATATTGCTAATGGAA-CTT-TCTTCTTGG-------CCGTGTTTGGAGAAG-------GATGTCACTGC-------AGGAGTTTTGG--AGAGACCCATTAAGGCCTGCACTTAACCCGAT-GGGCTAATTAACCAATGCTTATTCATTCCACTTAGACAGGA-----------------------AGTTATTTGCAGG---------GGTAATGTATTATTCTGTTCAAGTAATGATCAGGTAGTGT-------------------------------------------------------TAGATGAATGCGAG-GTGTTCAGCTCCATTACTGGCC-GCA-----CATCAGTGAG----GCATTATTACATTATCGCTGCTCCTTAGCAGGAGATTGGCTGTGTGACCAGGTTCTGAATACACTCCTAG----TGCTCAGGCTGGCTGAAATTGCAGATTGGCTCATTGCTTTCAATGATAAAAAGTAAGAATCGCTAGTAAAAAAAGAACATGGACTCAGGCT-GTTACTCGGCTGTTTGTCAAC-TGAAGATGTTTGTGCATTAGAAGGAGGAATGTTAAACAGCTCAAGAGGATTTTCAGATGGATCAAGAGATCGAATT-CACGCAAGTCTGAAA---GGAAACACAAATCTTC---------AATACACT-------------TACATATTCATGAAGA-CAGAGCTGTAATTTGATAAA-GGGCCG----CGTGTGTTGTGGTCTTGG----------------------AGGGGTATTAGAGTGGGCATCTGTGTTCTGGC---------GGCATTAATCTCCTGAAGCAGATTTCTGCCGCTATGATGTGCGGCACGGAGATAAGTCTTAAACAGTCTAG-AGCT-AAGCAAACCCGACAACTCTATTATTGCCTTCATAATTGCTTAATTAAACTTTTGTCACTAATCATTACGG---GGCCAATAGAGCTGTTATACAGAA----------------------GAAGACGGA--GGAAAAAAGAATCAATAAACCTC--------CACTGTCTCATCGC---AAACTCTTGTGCACCCTCTGGTGCTTGCTAGACTCCAAAACTTCTT----TGTGTTG------------------------CCTGC-TTAGCAGAT--TGTCTTCCTTGTCTC------------TGAGGCTGCTCATTATTCAGAGACA------GCCGGAGCTCAGGTCATCTGCAGCTGCCGTAC--------------------------------------------------------------------------GTGTGTGTGTG-TATCCAGCCCCCTCAGTTGATTACAGTTCCTTTGCAGACAGATGCAGCTCCTGGATAGAGCAGCTTAGACTGAAAGCTCACACCATAAGACGCGGATCTGTTAAAACAAGTAGGAGCACACGCAAA--------------------------ACTCTCTTTCATACG-------------------------------------------------GACACACTCA----------------------CACAGAC---------------------------------GTGT-GTGTGTTTTCTG-CTGAGGTGACTCTTGGT--TCTTTCTTGTCTTTAGATACCAGCCTGTTGATATCTTTCAACCAACCAATCATGTATTGCCAGCCTCATTCGGGGATTCTGATTGGCACATTGTCACAGGCAACTCTCTTACCTCCACCAATGAGTCCTCACGTAGAAAACCCTCACACCTTGAATTGGAGAAACAGAGAAAGCCAGGTGACTACCCTCTTTCGCT--TCTTCCAACCACTGTTGTGAAAACTCACTGGCCGCCC--GTGCC----------------GAGGGCCTGATC---AAAAAACGTGGCCCGCCCAAACTGCGG-CCTTTCTGTAAATTCAATAAGC-CCACCTTAAAGATTTGCCTAATTAATGGATGACATC-TTTGGCTGGAGGAGAGGCGAGGTATTTTGCTCGGGCTCG-----------CTCATTGTTGGCCT--CCTAATTAACTTTCCCAGGTCAGCCCGGGTCTCAGCAACCTGGGAGTGAAGAG---CTTCATTGTGAGA-GG-AGTTGTAAACTTAC----------TTTTTTT-----GCCTCGGCACTTAAAA--GGGAAAGCAACTATAGGGAACAGAAAATATCCTATTTAAGG-CCTTTGTGAGTGAACTGCCTGCACATGGTCCAATAAAGGA----------------------------------------------------TCTACCCATTT-AAACGAAACAATCCATGGCGGCAGCAATCTAG-CAAAAGACATTCTGCCGAAAATCTATTAGCAATCATTTTGGATGAAGCCCC-GCAGTTTGTCTTTGGGAGCGGAGCGGAGTAAAGGATAATTGTGTGAAGTCCAGTAAAA--------AAGCGCCACCACACTTGAGTGAGCTTACAGCCGGGCCGATCCCAGGGCCTGGGGAAGATAGAGCAGTTAATGTTCCCTTTTATTTTAGAGGATGTGTCACTTGTATCACAGATTTATACTATGATACAGCAATTTCGCTCCAAACAGATGGATAATAGTGTCAACGAGAGG-AGAAGGCTGAAGACGGCGTTTTCT------TTTATCGAG---T---------------------------TTTGTTTTCG---------------TTCTTTCTCTC----TTAATCTCCGTAATCTCGCCGGCATTAAGCTTGATCATGTTTTGTTTGAAGGAGCAGAACGTCTCGGTAATGGCGTCCTAATATAGC--------------------------------GTTCTGTTT---GGTTCCTGG-CCCCATATGC-CACTTTCCTATTTCCTGGCTGTAGACAGCAGGGAGTAGCTCTATTATCACCTCCA-CTGAGCTGTCTTTGAATGTGAGAGGCAATTCCATTTCACTTT-GCCACGGGGAGGAGG-----------------------GC---------GCGATGAAAAGGCTGATTTGG---------------GGTGAATTAGCATGATAAGCGGGAA-CACAAAATCAAT-CCCCGTCCTTG--TGAGGCCGCGGCTGATTGCTTTGAACTGTCA-AAAAATGGCAGAATC-AAA--TGGAAAGTGCTGGAGGTTAC-AGGACTGATTTGCTGAAG--AGGAGATGGCTAGAGCTATTGACACAGCTCTCCAGACAATAATTGGGTTATCAGAGAG-GAACAGTTCAAGGACC-ACAGGGGCCAGCGCG--CATTTGCATTGAGTTACAGCTCACACAC--------------------TGA--------------------------------------------------------------------------------------------------------------AAGACTCCCCTGAA-GTTTGAGATGCACACAC-----------GAGGG--CTCTCGGCTTGGGTGGTCTCTCTACTTTGGTGAGCTGTTGCTAAGCAGCTAATAATAGTCGTGTTTGCTGAGTAA--TTTTTGCCCTTCTGGAACCAATCAGAGCGCAGGAACCCCGGCCATCTGACAG--CCCCAGGGGCGGGCTCTCGAGCGCTTT--------------------GGCCACGCCCCTCCTCC-TCTG---TCTCCGAATGGAGAGTG-ATCTTTTTT--CACATCTAT-------------------GCTGGTT-AATGAGTGA---GAATGCTTTCTTAATTTAAATGGCGAGTGTGTCTGTTTGG------GAATGCATTAGG---------GGCTGCTGA-AGAAGCGT----AAGACATATTAATTGACAGACAGGAACTGCTGTCTCTGAGGTTGATACAAGTAATTTATTACTTCAGAAACGAATGCCACCTCCAGAATGTGCTTCATTAATTTCAAATTTAGTTTTAATTTCAAGCTGTTGCCCCTTGAGAAGAATAAGGTGGCAACTTCGGTTTGAAGAG-CTTAACTGCTCCATCAC----GAGCTACAGGGAAC---GGGTTGCCT-GGAAACGGCCGCATGGCAACAGGATCA--GAGCCGGGGGGT------------------------TGTGTCTGCT----------------GCCAGCTCTGCTCCCGTTTCC------CATTTCCTCACTAGATGGTGT-GCAAGCCACTGGAGAGT------AACGTTATGAAGATTTAACTTTCTCCCTTTGATTCCCTCCTGACATTCATCCTTCAGC----------------------------CTCTCTTTAAAGTCCCACTTTCAAA-CCCTAATGGCTGTCATGTCATTTTGTTCTCCAGACTCTTACTCAAAGTGTCA-TTGGCATAATGGTCGTCCGCCGTTGGCCTCTTTTGATCATCCATGC--TGTGTGCCTGCGTCGAATAGAGCTATCACGG--CTGCCTGTTATCTCCA--GAACCCCCAGGTAG-AAATGGTAATGATACTACTTAACACCGCTGCACATATGGAGGG-AAAATGGAAATGCCAACAGCACCTCAACTATAAAGAAAATCAAATTGAAATATTAATCCG-CTGATTAATATAACATTATGAGAGCCCATTCTCTTTGTTGTTTAACAACAAAGGATTGCAAAATAAGCAACTGCCTGAGAGGTAAGGGGTTTAAAAGAGTCCCACTGAGGTGTTAGGA--TCCCTTTCAAACATCATTACCACACATAATGTATTCACTTCCACAGTGCTGAGGTTTTGATATTGATGTTTACTC---------------------------------------------------------------------------AGATAG--CAGCTAAA-GTGCTTATT-TCCTCAGTCTCTTTATCCTTTCCAGCACTGTGAGATATTGACAGAAAGTCAGTTAACTCTAGCCAGTGGCAGCTGCAT--GGGTTTTGCATAATTAATTATTTATACCAAG---CCAGACACAGTAATTACCATCCAGATGAATATGATATTCTAATCAGCCA-CGCTTTAATTTTAATTGCCCTCCAGCATC-TAACTGTCAGCGGTGGCCTGGCGTGATGAAGTGAAG-ACTCGCCGAAGTCTATTAGACATCTGCCTGAAGAC-CGGTGGCT-GCGCTTATTTTTGGCCTGACTAATCTGCATGCCCTCTCGCTGGTTCCTG-TCCTAACAGGGGGTGTCATTTGATCAAGTCAATAATCTGCTGATTGAACCTGCTCGAATTGAGGAGGAAGAGGTCTGTAC----CTACTCTCTTTCCG---------------------CCCAAACTCCCGCTCTCATGTTTGCC-TCCCATTCA-----GTATATATACACATATATGTATTTTTGTGTCTGGAAGAATC----------CATTGTTCCCAAATCATTGTAATATCTATTTAGAGTGGCAACAGCAG----TGGCGGCTGATGCT-CAGTATTCACAGAGCATAAA-CCAGCCTTAAGACTTAGAAAAGCTGAAA-GAGCTTATCCCTATATTCTTAAACTCTCCGCTTTTATGCGGGTCTTAGGCATTAAGGGTAGGATTGTGAATAGCAATTGTTTGACTGCTGC--------AAAGA----GAGAGCGAGTGTGTATACGTGGGTGGGGG----AATTTTATTCCACGGCTTCTT--TGCGGTGAAACTCAATCAAGAAAGGTCATGTCGCCGGGAAAAGAACAGATTAAATTAGCATTGAATTAGACATGGAAAGTGAGCTCTGTCAAAACCATCACCGAGCTCAGCACAATTAGAATATGTTAATTATGCATTTCATTAAGGG-CCCAGGCGCTC-TTTGAATGTGAGATGAAATGTCACTGGTGTAGGCAGCCGAAAAATGGAAGATTGCCAGGCACAACTTTCTTTGTGCAATGTGTGACACCTTCATTAACATCAGGGATTGCTGCTCTGATTAGACTTTT-TGTATTAGTGG-AAGCCT-TGGGCCTT-----CAAATGCTTTGGGTTT----------------------------------------------------------------------------------------------------------------------------------------------------------------------------------------------------------------------------------------------------------------------------------------------------------------------------------------------CCCTGAAGAAAAGAGTGTT--CCCAGC-AGAAAATTGGTTTAATTAATAGCACATTTTACATAATGATTACAGTGTAATTGCGCCGACTAGCAGAGTGTCATTAAATATATCCTTGCTCCTTTACAACACCCTCTGGCGAAAAATAATGAGTTACATTGGAAATCACTATGCAACAGGTTCATAA-----------------------------------------------------------------------------------------------------------------------------------------------------------------------------------------------------------------------------------CAAGTCCATCTCGACCAGGGGACAAAATGATGATAGTG--TTTTTATAAATAT---TATATAAATAT-ATA------------TATATATGGACTGTTACATGCACTTTCTTGAAAAGTTGG-AAGATCTTTT-AGGGCCCAGTTTCTCTACAGTTTAATACCT-ACTAACAACTACGTTACTGTAATTCTTTACTC-TAATAATCAAATACATCAGTTTTCCAAAAG-AAAGAGTGTCGTC--TTTTATCACAATTTCGACCAGACGAGAGAAA--CTCACAAGATATCAAAACAAAAATCTATATATAATA-CGTGGGCAATTACAGCGCCAAGTTAG-CGGCA-------TCGGGT-CATTG-TCACCGCGCGGCGCGCTTTTC-TCATCTCCCGGGGTCGTTAGACGATGATGGATGTAAACCTATAAAGTATCTAAACTGGACCTTTTAACAAACCATGAGCAATACTATCATTTCTTTAATAGAACCTGCTGACCGTGTCATTCCGTTCTGCCATTTGTCA-TTTTCCCGGTGAAATAATCAATAACT-CCACGCTCTGAAATAAATAATCTA-------AAAGTCGGGAATGAAATTGCAAACCTAAGGTTCCCCAATTCAACCTGTTATTACTTCTGACACAAGTCATTTACAATGGCCCAGAAGGTGGCAATGGAAAATGTGATATTGAT-TGTGTACCCTGCGGGCTTTTAGCACCCATCACTCCTCAGA----------------------------------------------------------------ATCAATATAAATATTACCGGAAGGTCAATTAATATGTAAATTAACTCCTCCATTTAATTAGCTATTTAACTATTTTCCGAGGCATGGACATATTAAATCATGCTTAAAGA-GCGCTCTAACTAGCCTCTTGACAATAGTGTGAGGGAGTCGCAGGCTCATAAAGCACCGGCTTGACCTATAAAGAGCCCCGAGTCTGCTAATTCCATCCCGGGCTAATTTTATGACTTGCATAAAATAACCATAGTGCTGCTTTGTGGCTGTAAAGAGGATATGGGTGATAAAAG--GAGCTGGGGGGGGAGCATCTGAAAAT---CTCCTCTTTACTAGTGT-CCTCATTTATTATTCTATTATTCTTTGCCAGGTA----------GCGAGAGACAAATGACCTTATTATATGCAATAATTTGCGAGGATATTAACAGTTAATCACACATAAACATCATTTAAAAGGTATTGATTTT---GCCGA--------------------------------------------AAATGC--CAAAGTAATAGTTCTGATTT---------TTTTCTCCTATCCCCCCACCCACCCCAATGGATTA--TTTTTTTCTTGTTTTTGCATCTATGCATAAATTAAAAA---ATCTGCTGAAATTTATTATTCATCTGAGATGTGATTAATATGCAAAATTATGCAAATTAAGATGCAATTAGGCTCCAATTCTCTAGTGGAATTTTCCATTATAATTTAATACAAAGTAACAGAGTAATTGGTGTCACGTGTAATTACGGTTACTCAAGTGTACTTTCAGGCATGCAAATGATGCGCTATATGTTGGTTATCCGATGCAAATCTG---------------AGATAAAATGCCACTTAGGATAATGTGCTTGCCCTTAAGGTATGTG--GAGGTGAATTATATTTCGTGATTAATAATC-TGGAAATTAAAGACTCACTCGTTTTCTAATTTAATTCCATCTCCAATGGAAAAATGTTCACTCTGAGGTAAATTGGCGAATAATGTCGCTAATTCAAATGCAGATGAAATTTCAATTCGGGGTG--GCATTGGGAAGTTTGATTGACGAGTCCCCAGTGGATCGTTACTGCCGCCATC---CACCATTGCGCCAATTCCCTGGCAGTTGTCGTAATAATGCAAGCGATGAACAGACTCGCTCTT--CCTAACTTTGTTTTTT-CTGATGTAGATTAGATCTGCCACCCCATTACAGATTCATTTTCCTAATTTTTCATGTCTGCGCCGCG-CCCCATCTGTGGCGGGCTGATAATTGTG-AGGACCGGCCCTGGTGATTAGCATCAGCAGAATTAATTACAGCCGCCATTAAGGCTGCAGGTTGCA-CTCGGTGATCAAGAGAAATTAACTTCCTCCCAAGCCTCTAAATCATCTCACCTTTGGCCCTG-TTGAC------AGAGGCACTCTCATGAATGATGTATGTGTGTCTTGTTATCAACAGCGATTTCTATAGACCTCAACGCATTCACCAAGACATTCATGGCATAATTGTTAATTTTAATGCCATAATGGCTTCAGATGGGAGGCCTGATTAGACATTTATTGCACAATTAAATGAAACATACTCAAAAATCACAAAAGGCTTCCATAATTATTTCAGGCCATTAAT-AAAATGGGCATTAAATTATATTGGACACAAAAGAGAAGTGAAATAGATTTCCATTAGAGCAATGG-AGGCAGTGAGGGGGTAATAGATCCTGCCTGAATTCACTCTCAAATTAATTGTTGGCCAGCCTATTTCCACATACAGTGAAATAAATGAATGAGAAAAGA
Esox_niger5_71 CACGATGGGACGTGTTATCAGGGGACAGAGAAAGGGTGCGGGTTCCGTTTTCAAAGCCCACGTGAAGCACAGAAAAGGTGCAGCTAAACTCCGTCACATTGACTTCGCAGAACGTCATGGCTACATCAAGGGAATCGTGAAGGTAGAGCTGAACGCCTCCTAAGCGGAGCTTTTGC---TTTTTATTGATCTCT--TTGTTTCCAATAGCTGGAAGGGCACAATATTTTCTCCAACCTAACTTCCAGCGAGTACGAGCAGGTGCTGGAGATCATACGTAAAGCCATCATTGCCACTGATCTGGCTCTCTACTTTGGCAATCGAAAACAGCTGGCGGAGCTACTGAGCACAGGAACCCTGGACCTCAATAACCACCAACACAGGTTTTATTAAATGCAC-TTACTCTTAATTTCACCCACCAGTGGTTTTACAGAGAATAATGTGGAGTTACCTATATGGCTTTGACATTATAAATCACCTCTCCCAGCCGGATCGTACAGCA--CTATCGATTGATCCTGATATATCACTGAAATTTACTGTCACTTCTGTTTTCAATTAAAGATACAATCAGTCTGATAATGACTTAATTGGATTTTACAGGAGATTGAGTTTTATTGCCGTCTGCTTTATGACTTTAGTTAAGGAAAGCCGTTTTATCA-TGTGTGTCAGTTGG-GCGGC-AGTCGGTTACATTGTCTATGTAATT--CTCTACCTGGTTTGTAACTGACT--AGAACTGTGATGTACAGACGATTGTATTATTGAAATCTGAA-GCAAGTAATGCAATGATATTAGGAT--ACAG-TTTTTGTATTTTTATTCTTGTATAAGGTTATTTGATGGCTATTATTTAGCCTGTAGTTCATTCTGTGTTATTTAAATTCTAATATATG---AATCATATTTGGATTGAAGTCATGTTCAGGGGCCATGT--TGTGTATGTATTGAG-ATGTAAAGCCTTTGAATGTGAATAATTATTGTAAACTATAATATTTTACAGC----TTTTTTCTTACTATATCATATACATTTTCTATTTGCTCAGTGATTTAATCATATTTCTGATAATTTAATGAATCTGTTCATT--CTCTCTC-TGATTATTTGTGCGCTAGATCAGTA-------GTTGAATGATAAATTTTCCACGT-AATGCTTGGTAGTCCAGTAATT-AAAGCATGTAGGGATTTAGGCATACA-ATATCTTTGTCTTCTGGTGTGTAAATATTGTGCTGGCGGAATATATAAGAGAAGTGCAACTGTAAGGTAC--AAAAACACAGGGA-GAAAAAGATCAAGAGCGGGTCTTACATCAAGCA-GGACCCCGAGGATGTCTTTGTTGTCAACTTCAGAAAGG-GAAGAGAG-TAGCAGAG--GAGGAAACTGGCAGAAG-GAGGAAAGATGCC------AGAGTCGAGCTCAAAGGATTC-GGTCTGGGCAAGGTGATCGGTATTCCTAGGCAGTCTGCCTTCTGGCTCGAGAGTGAGGGAATGAAGTGCATCGATTGCTTGTGATTATTAACTAGACTGAGATAAGCCCTCTCCTTATTATGCAGATTACTGAGGCTCCCC-GCTCCAGCATATTGTACAGATGCAAAGGAGCAGCTGCTCTTACAGATGGTGGG-TACACGGATCTATCATTATGC-CTCCATTGTCTC--CACTTCAATTGTTT--GGGGGACAGGA---GAACTGCATCAAAGAGGAA--------------CCCAACTGCAATGAATTACAAAAGAGAAACG-----AAAAGCATCAAGTAAATTTATACACCGGAGGCCCC-GTGTCTCAGTAATGGCCT--GCTACTGATTGCTCTGATACAGGTTAGGAATATTGGCTTTAATGATGTGTAAAATGAGCAAGCAGTGCCTGTGACATTTACAGATGACACTGCCTTGGCCTGTTCTTCCC-AACTGCTCGTTAATTCACAGGAATGAT-ACCAGGGCCAAACTTGAAAGGAAGTCTT-AAGGACGTGAGCTTATACACTGTGCCAGAATTTGTT------AAATAACTGGGAG--ATGTTGGTGCCAATTCATT-GGTAATTGTCCCTTCTGACACAGTGCTGTTG----AAAGTACTGGAGAAG---CCTAAGCTCAAGATCACTGCAAGTGTTAATCTTCTTAAGCCTTAAGGTATCAGGTTTT-CTTTTGATGTCGCTAAACATGTTGACTCCTATC-TTGCCACAGAAGGCAAT-CCAGACATACTGTAGCTATGAGCAAGAGGCCTGGCCACTGTGTCTTTAACCGCCAATAAATT-CCCATCATTACAGAATCTGTCAGTTTTCCTGTGC--GTCTTCAGTGCC-------------TGGTTTTATCTCGCTCTCCCTCCAGTCT-GGGAGCATGTAGATCTGGCCCAGTTAGATTGTCATACTTAACAAACATTAATGATTCATTTCCTCC-ACTGAGTCAAAT-----GGGGCTAAATGGATGTCTCGATTCATCTTATCGCGCC---------ACAAATTAGCATTTCC--CATATTCC------TCAGCATCAAC--TGTGCATTCAAATTCCATATTTACTATTCCAAGCACTG----------GATGCGGTGTATGCGTCAAACTGTGCCGTCGCAAGTCACAGTTGCGCCGAAACACCTTTCCGCAGCGGTCACAGCTGTAGGGCTTGATGTCTGTATGGGTAAGAAGGTGAGTTTTCAGGTTACTTCTTTGATTAAAGGTTCTTCCGCATGTGGGGCATTTGTGAGGAGATTCCTGTTTAGATTTAAA----GCAAAG--GATTATTCCCTTTAGTTGGCGGATGCCACAATGATCTAAGCTTAGGC-GCTAATGGTTATTTAATATGGCCATCAGC-GGTCCCAAGTCCCCAGCATACG--GTGCTCACACAATAGCCTCCAAA-CCCTCTTTAACACTTATTTGAGATGACAGGAAAAATGAAACCGTTTGTGCTTTCAATGGAAAAGCAATCATTGGTACATTATACTCCGCTTG-CCCTATCATGCTAATGCTC-GGTAAAAATGTCACCAAATGTATTTAAAGGGCTGATGGAGTGTTGCCGTTTGATTCCTGCT-GCCCGCCTGATTAAT-------------------------AAAAACCTTCAATTTGTATGTAAATGCAACCTGGGG-CTCATATCATCCACACACCTGCACCTGGAGA-----AAAATAATAAACTC-----AAGTTTAATGTGGCAATTATAAGAGTTTATATCCGACTTCCTG-TTGTCGACTCGCGCTCGCTCGCCG------------------------------AAGAAAAAAATGCTGCAGCTGAGGAAATG-GAACCTATAGGACTTTTCACACTACGCCG--AAAGAAAACAGTTAATTAGAAATACAAATTCCACCCAGATTGTTATTAAT--GGGAACTGTAGAGTA---AGCAACACATATTTTGTGCCCATAAGTAATTCTCAGGTATCTTTGATCTGCGGCCCACAGCGGATGCTTCCGCGTACCGCTGTCTGAGCTTCTGGGACCCTGCCAGCGCCAGACATCTGGCTACTTTGTTATCATTGGCTGATCC---GCTCCCGGGAGGCCACTCTTGTGACACCAGGCACAGAG--------TGTCCTGGC-AAGC--AAAATTATCAGCACATTTTGAGTGGTTTAGAGTTCCAAAGTGGTCCTCAAATCTCTTCCCCAGCAAATATC-CCTAAACCGCAATTCTTCATATTTCCCTGTATGCATAAGGAGATGAAAAATCATCCCATCATTTGTATTGTCTGACTGAGGTTATACACAAATATTAGTT--TATCTACTCCACCTAAGATTGCCTCCCTAAGCAAGACGGATTGGT-TTTGG---GAGGGGGCAATA----TTT-CACAGAACATATTCAG-TCCATC---TTTTATGTGCTG-CAACGCAATGG------------------TTGAGCTCCAGGTA-----------------------------------------------------------------CGAGCTGCTGCTGCCGT---------TTCAAGAAGACAGGCTCGATAAAA--CTAAACACCCGTCTCCAGCAGGGCTTGCTGATTTGGTTTATGAAGTATGTT-AATAATCAAATGATCAACAAATAACAGATGTATTAGTTCATGCAGCTTGAAATGTCAAGGAGGCTAAAAGTTTAAATCTAATCGCGAAAG--CCCTGTTGTATTATAT--TATTTCCTGACAAACCCTCCGGTCCAAATTATATA-------GGCCTCCTACAGTGACTAATCTTCTCTGATGGGCCAGATCCAGTGTTCACTGAAGCCTTTCGCATATATATAGAAT-TTTTGAATATCTAAACCATTATTTAGCATCCAAATCAGTTCTGCTTGTCTGACTGATGGACAATTTCAGCGTGACCCCA-----GTCTGCATGTGACCTATAGTGTCTAG--ATTCTTGCATATTGTGTGGATG-TTC-TCATTGACTTCTCCCTT-----------------------TTCTCTTTGAT--CCTTTTAACATGCTCTTTGTGTTGGAATTCATGAAATATTCATGTTTGGACTAATGGAGATGTGACTGGGAGCGTTCCTGAA---GCATATGGATGCCATTTGTAAG-----CATTG--AGAATGTGTAGGTTGGTC-TGCCCTTTCAGTAT---CTCTCTAT-CCATCTGTTTTCACATTACTTGC-AGATTATAGTGTCCTCCAGACCCAAATGAACATAAATCA--GCTCTGT--GAACGTGCA-CACGTTTTCCCATCTGTCAT-AAAACAATGATTTAAAGTCT-GGGTTGTCAAAACACAGCACTGTGATTTC--GCCCTGCGCCCC-AGCCGTAGGAACACAAAGCACCATCTCATCTGGATTATTTATGGCCTCAGAGGGAGCTGAAGGTGATTAGGGCTCAGGCCACCAACAGGCAGAAAAACAGC--CGACTGTCACGTCATAAA-GGGTGCAGTCAGAGGC--------------AGCAGACATGATTTCATGGTTAATGATTCCC---------------------GCTGCACTAATATCAGTGT-GG-------GCTGCAGT-------GGGGATAACCAAGTTGAGCTGTCTTAGCTCAAATGATTCAATTAGGGCAGCTGTCCCTATTTGTCATGGCTCAACTGGCTGCTAGATTACCTTTCC-ACAGCCCATAGGTGCTTTTG-------CACTGAACTTACCAGCTCAACAGTTTCAGAAAAAAAACCTAGCTTTCAT-TGAACCTCTATTCTGT-CCCTAGAATATGGAATGATCGGAGAGAATACTGTAAAAAGTCAGCGGCCAAGATCAGTTCTTGACACAAAGGCCCAACAGGAGCAAGCTGAATCTGCTAAATTTATGGCACAAACTGGTA--ATACAA-TAGTTATGTTTCTTTCACTTTTTATTTTGT----------TAACTAAA---ACTTAA-TTTCAT-CTCTAAGTCAC-TTGCATGCTCTCAA-TTGTACTGCACCT--TTTAAGTGACAATGTTTTTTTTGTTTCATAATAAAGTTTATTCTATATTACAAATAGTA-TTTTGTTCTTGACTGCAAAATAGGAATGCAT--TATATTTACATACACAGGTATACAATTAATTATAACAAAGTTAGAGAAGCTGGCCTTT---------------CCCCCCAGGTTTCA---------------TTTTTATCTCGTGTAAGGATACTCTCTTT-ATCTC-----------------------------------TCAGCAAATATGGTAATAGTAAAAG-TATTTTCTACCA--------AATTCT-----------------ACCTGCTATAACACTGAGC--TCTAGAAGGACTTATCTTTAGTTCCTACAAAACG-TTGAAGGTGGAAGCTTTATCTTTTGAGGTGATGAGACAAAAGAACAAAGGATGCCGTAGACGAGAGGTTGCTTAC----AAGCCGGGAATCTGCTTCAAAGCACA---CCAAATGGATCTACTGCCTCCCC---------------------------------CTGTCGCCTCTAGATCATGATACTTGGCTGAAGCTATTAC------CATATTT--ATGTTCCCTCCTCCATCTATGGCGAACTATAGCCATGCAGGGGACC---ACAACATCTTGCAGAATGTCTCTCCTCTCGCCACCTTTCTCAAACTGACATCCCTGGGTTTTATCATCGGCGTCGGTGTTGTCGGCAACCTCCTGATCTCCATCCTACTGGTCAAAGACAAAAGCCTGCACCGTGCACCCTACTACTTCCTGCTCGACCTGTGCGCCTCGGATATCCTGCGCTCAGCCATCTGCTTCCCCTTTGTCTTCACCTCCGTCAAGAATGGTTCCAACTGGACGTACGGCACGCTGACCTGCAAGGTGATTGCCTTCCTCGGAGTGGGCCGCATTAAAATTTAACTCTGGTTACCGAGT-GTGGCCATT-CAAACTTTTATCTCAAACCTTCTTTATCTTCTTTTCATT-AAGTTCTCAAG-CGCTAATAGCTTCTGAGCTCCCC----GGGTAAGGATGATGTTCTGAATAATGAAAGCTCATTATTTCTCAGCAGAATGCTTGTTAATTCAAATGATGATATTAAAACTATAGTAGCCTTTAGCAGTGGGCTGATTTCTAGCATACTTTATCATGTATCAATATATACTCTGTTTGTCAAAACTGCCCAGGGCCAGCAGGCAACAGGACGC-CTTGGACATTAAATAAGAA-----------CTGTCACCCTGGGCAAC-TTGCAGCAA------------------TGCCTCACATTTCC-TGGCACTTATAATTATTTCCTTCATGCCTGATAACCAAATTACAATATGGCA---GGTCTCCCTGGAGCCAC-GGCATTGTTAGTGCCAGCTCACAACATACTTTCAACTGATGTGGCATTTCATGTACAGCTGCCAATCAAACACAG-------CACAGAAGGGAG--------AGATGTAAATGAGGGCGGGCC-CGACGGTGCT-CAATTACTGCTCTGAGCCCAGCGT-GAAAATGAAGGAATATGGCAACATTATGGCATTTGAAGTCAATATGTATTATAAAATCAATCTAGATGAAGATCTGCCCATCGCTCTAATTAGAC-GAGGTGACTGGAGATTGATTTTTAATTGCAAAAGTAATTACATGGAG-CAGATAGCCAGTGACATTTGATTATCTAGGTGATTGATTAAAAGGCCTGGCTG-----CTGGGGCAGACTGTCAGGCAGCTGAATCCCAGACAAAAGAGAAAATTAAAAAA---GTTGTCCCGTTTGTAATCACGAATTTCAAGGGTGAAATTAC-AAAGCTAAACATCTCCAAAAAAGGAAATGC-TTTCAGCAATGAAGGGTTCATATTTCAAGCTTATAGCTGCTAAAA--GGGTGTACTCAGAAAATCAATTTTATGAAAGTCTGTTCAGCACTAAAGGG-AGTTCCATGCAACTAAGCAA-TTTTGAAATAATGTTGGC-----------TGGTCCTGATTCATGGATGGTAACAGGACTTCGCTCTCCTTG---CCTAAGACATTATC--------CTCTAAG-CCCAGTTC-ATAGGTCAACC-------CCTGGTTTAAATCAAC-CTCTGTTTAGC------ATAACTCGATTCTTAACGGGCTGCTGG----C-AACCCAAATGCATTTTCTAAATTGAACGGGTCTGGATTTACAGTTGC---TTTAACGCCGCTGACCCC-ATAACACGCTAATGTTTGGTTGGAGTCATCAGCCGT-----CTCTCTGCCATCTTTTATCACCC-CCATTGTCGAGCTATCTATTTAATTGAAGGAAGTTAATTGAATGAAAATGATCAACTAAGCTTGTATTAATATTGCTAATGGAA-CTTCTCTTCTTGG-------CCATGTTTGGAGAGG-------GATGTCACCGT--------GGAGTTTGGG--AAAGGCCCATTAAGGCGTGCACTTAACCCGAT-GGGCTAATTAAGGAATGCTTATTCATTCTTCTGAGTCGCGGCAAGATAAAGTTGGA-GGTTTACAGCTAGCTCCAGA---GCGGCTGGTAATGCATTATTCCGTTAAAGCAATGATCAGGTAGTGT-------------------------------------------------------TGGATGAATGGGAG-ATGTTCAGCACCATTACTGCCTGGCA-----CATCAGTGAG----GCATTATTACATTATCGCTGCTCTTTAGTAGGAGATTGGGTGTGTGACCGGGTTCTGAATACACTCATCC----CGCTCTCGCCAGCGTAAATTGCAGATTGGCTCATTGACTTCAATGATAAAATGTAAAAATTGCCAGT--AAAAGGAACATAGACTCAGGTTCACTCCTTAGCTGTTTGTCAACGGGCAGA----TGTGACTCAGACAG-CAGCCGCTGAGCATGTTAAAGAGACGC-------------------------TTTTCATCTCCCAGA----------------------GACGGAAAGGCAATGTCATTTAGGTCTTCCATATTCATGAAAAGCAGACTTGTAATTTGATAAAGGGAAGC----GTTGTGTTGTGAACTTCATTGCGACG----GCATCACGG-AG--ACATTAAAATGGGCATCTGTGTTCTGGA---------AGCATTAATCTCTTCAAGCACATTCCAGCTGCTATGATGTGTGGTGGGGAGATAAGTCCTAAACAGGCTCA-AGCT-AAGCAAACCAGACAACTCTATTATTGGCTTCATAATTGCTTAATTAAACTTTTGTCACTAATCATTATGA---GGGCAATAGAGCTGTTATACAGGC---TTCTGTTGAGCAA-------------------------AAATCAATAAACTGC---TGGAGTGTCGTCTCATCGC---AAACTCTTGTGCACCCTCTGGTGCTTGCTAGTCTCCAAAACTTCTT----TGTGTTG------------------------CCTGC-TTTGCAGAT--TGTCTTCCTTGTCTC------------TGTGGTTGCTCATTATTCAGAGACA------GGCGGATCTCAGGTCATCTGCAGCTGCAGCA------AAGGAGAAGCAGGAAAGATGGCGATCATCCAT------TAGACCGGCCGCATGCATGAA--ATACAGGAGTGTGTATGTT-TCTCCAGCTCCATCAGTTGATTACGGTTCCTTTGCAGACAGATGCAGTACCTGGCTAGAGCTGCTTAGGCTGAAAGCTCACACCATAAGGCGAGGATCAGTTAAGACAAGTAGGAGGACACAGTCGCTAGCACATTCTGGTA-------------CACACACAAACA---------------------------------------------------CACACAAA----------------------CACACACAT-CCCTCCCCGCATGCCGCTGGGGGGCGGAGCGTCTGCTGTGTTTTCTT-CTGAGGTGACTCTTGGT--TCTCTCTTGTCTTTAGATACCAGCCTGTTGATATCATTCAACCAACCAATCATGTATTGCCAGCCTCATTCGGGGATTCTGATTGGCACATTGTCACAGGCAACTCTCTTACCACCACCAATGAGTCCTCACGTAGAAAACCCTCACAGCATGAGCTGGAGAAACAGAGAATGCCAGGTGACTATTTTCTCTTCTC----TTCTAC-TCCTGTTGTTAAGACTGACTGGCGTTC---GTGCCAAGGCATTGTTTGAGGAAGGGCTTGATC--AAAAAACTGTTGCCCGCC--AACCGCGGGGCTTTCTGTAAATTCAATAAGG-CCACCTTAAAGATTTTCCTAATTAATGGATGACATC-TTTGGCTGGAGGAGAGGCGAGGCATTCTGCTCGGGCTCG-----------CTCTTTGTTCACCT--CCTAATTAACTTTCGTAGGTCA-CTCAGGTCCCGGCAACCTGTGAGTGAAGAG--CCCCTATTGAGAAG-GG-AGTTGTAAACTTAC----------TTTTTTTCCCCCCTCTCGGAACTTAAAA-GGGTAAAGCAACTATAGGGAACAGAAAATATCCTATTTAAGT-CCTTTGTGAGTGAACTGCCTGCACATGTTCCAATAAAGGATGTGATTGATTTGTGGATTTACACCCTC------------------TTTTTGTCTATCCATTT-AAGTGAAATAATGTATG---GAAGCAATCTAG-CGACAGGCATTTTG--GAAAATCTATTTGAAATCATTTCAGCTCAAGCCATGGCAGTTTGTCTTCTAAGGGG-AGAAGAGCAAAGGATAATTGTCTGCAGTCCAGTAAAACACAGTATAACTGCCATCACACTTGAGTGAGCTTATAGCC-AGCTAGTCCCAGGGCCTCTAGAAGATAGAGCAGTTAATGTTCCCTTTTATTTTAGAGGATATGTCACTTGTATCACAGATTTATACCATGATACAGCAATTTTG-TCCAAACAGATGGATAATGGTGTCAACGGGAA-----------AAAGGCCTGGT----------TTTATTGAG-TTTAGCACGTATTGTTTAGATAGGGG----CTCATGTTGA--ATGGCCCTGCTAGCACTTTTTTCC----TTAATCTCCCTAATCTTGGTGGTATTAGATTTGATCAT-TTTTGTTTGAAGGAGGAAAATGTGGCAGTAATGGCTTCCTA--ATAGCCCTCCCTTGCCTGGTCGCCT--------TTCCTCCCTTTCT---GGTTCCTGG-CCCCATATGC-CGCTTTCTTATTTCCTGCCTGTAGACAGCAGGGAGTAGCTCTATTATCACCTTCA-CAGAGCTGTCTTTGAATGTGAGAGGCAATTCCATTTCACTTT-GCCATAGGGAGGAGGTTTCCAAGAGCCGTAATCAGACAGA--------AGGGATGAAAAGGCTGATTTTC---------------AGGGAATTAGCATGATAAGCGAGAA-CACAAAATCAAT-CCTCATCCTTG--TGAGGCCTCCTCTGATTGCTTTGAACTGTCA-AAAAATGGCAGAATC-AAA--TCGAAAGTGCTTGAGGTTAC-GGGAGTGATTTGTTCAAG--AAGAGATCGCTGGAGCAATTGACACAGCTCTTGAGACAATAATTGGGTTATCAAAGAGAAAACAGTTCAAGTACC-AAAGGGGTGAAAACC--TATTTGCATTGGATT----TTCATACAGA----------------------------AAGAGACACACCTCCATTTTAATGTCT-TCA---------TTTTTGATATAGTTGAGGATT-GCGTGGGGTCTGAAACTGCA-TCATTATCATCAAAAAGTTTGAAGGCTCCCCTGAA-GTTCGAGATACACACAC-----------GAGGG--TTGTCGGCTTGGGTGGTCTCTCTACTTTAGTGAGCTGTTGCTAAGCAGCTAATAATAGTCGTGTTTGCTGAGTAA-TTTTTTGCCCTTCTGGAACCAATCAGATGCGAGAAAGTCCGGCCATCTGACAG--CCCTGGAGGCGGGATTTCGATTCTTTTT-------------------GCTTTTACCCCTCCTCC-TCTG---TCTCCAAATGGAGAGTG-GTCTTTTTT--CTCATCTATTGAATCTCAGAGTTC--GC--CGGGT-AATGAGTGA---AAATGCATGCTTAATTTAAATGGTGAGTGTGTCTGTTAGG------AAATGCATTAGA---------GGCTGAAGA-AGAAGCGT----AAGACATATTAATTGACAGACAGGAACTGCTGTCTCGGAGGTTGATACAAGTAATTTATTACTTCAGAAACGAATGCCACCTCCAGAATGTGCTTCATTAATTTCAAATTTAGTTTTAATTTCAAGCTGTTGCCCCTTGAGAAGAATAAGGCGGCAAGTTGTGTTTGAAGAGA-TCAACGGCCTTACCAC----GAACCACT-GGAAC---AGGTTGCCTGGGAAACGGCCGCATGGCAACAGGATCA--GAGCCTGGGGGT--------------------------TGTCTGCT-----------------------CTGCTCCCATTTTA-CATCGCATTTCCTCACTAGATGGTGT-GCAAGCCACTGGAGAGTGTGTGATACATTATGAAGATTTCACTTCCTCCCTTTGATTCCCCTCTGACAGTCATCCCTCAGC----------------------------CCTCCTTTAAAGTCCTACTTTCAAG-CCCTAATGGCTGTCATGTCGTGCCGCTCTCCGGACTCTTACTCAAAGTGTCA-CTGGCATAATGGTCGGCAGCCGTTGGCCTCTTTTGATCATCTGTGC--CGTGTGCCTCCTTGGAATAGAGCTATCACTG--AAGCCTGTTATCTCCC--AAACCCCCAGGTAGAAAATGGTAATGATACCACTTAACATCGCTGCACATATGGAGGG-AAAATGGAAATGCCAACAGCACCTCAACTATAAAGCAAATCAAATTGAAATATTAATCCG-CTGATTAATATAACATTATGAGAGCCCATTCTCTTTGTTGTTTAACAACAAAGGGTTGCAAAATAAGCAACTGCCTAAGAGGTAAGGGGTTTAAAAGAGTCCCACAGAGGTGCTAAAG--CCCCTTTCAAACATCATTACTCTGCATAATGTATTCACTTCCACTGTGCTGAGA-TTTGATATTGATGTTTACTCATTTATTTTTTAATTAATGTTCGTTGTTAATGAATTCTTTGATGAGAGGCATTTTGTAAATCATTATCCATGTAAAGATAG--CGGCTAAA-GAGCTTATT-TCCCAAATCTCTTTATCCTTTCTAGAACTGTGAGATGTTGACAGAAAGTCAGTTAACTCTAGCCAGTGGCAGCTGCAT--GGGTTTTGCATAATTAATTATTTATACGAAG---CCAGACACAGTAATTACCATCCAGATGAATATGATATTCTAATCAGGCA-CGCTTTAATTTTAATTGCCCTCCAGCATC-TAACTGTCAGTGCTGGCCTGGCTTGATAAAGTAGAG-ACTCTGGAAACACCATTAGACATCTGCTCCAAGAG-CACCGACT-CCGCTGTATTTTGGCCTCACTAATCCGCATG-CCTCTCGCTGGTTCCTG-TCCTAACAGGGGGTGTCATTTGATCAAGTCAATAATCTGCTGATTGAGCCTGCTCGAATTGAGGAGGAAGAGGTCTGTAC----CTATTCTCTATCAC---------------------TCCATCCACTCGTTCTCATGTTTGCCTTCCTATTCA-----CTGTATATACACATACATGTATTTTTGAGTCTGAGGGAATCAGTGGAAT-GCATTGTTCCCAAATCATTGTAATATCTATTTAGAGTGGCAACAGCAC----TGGCAGGGAATGCTGGGGTATTCATGGATCATAAA-CCAGCCTTAAGACTTAGAAAAGCTGAAA-AGGTTTATCCCTATATTCTTAAACTCCCTTCTTTTATGTTGGTCTTAGGCATTAAGGATAGGATTGTGAATAGCAATTGTAAAACTGCTGCAG----TGAGTGACTGAGTGAGTGAGAGTGTATACGTGGGTGGGGG----TGTTTTATTCCCAGGC---TT--TGCGGTGAAACTCAATCAAGAAAGGTCATGTCGGCGGGAAAAGAACAGATTAAATTAGCATTGAATTAGACATGGAAAGTGAGCTCTGTCAAAACCATCACTGTGCTCAGCACAATTAGAATATGTTAATTATGCATTTCATTAAGGG-CCTAGGCGCTC-TTTGAATGTGAGATGAAATGTCACTGGTGTAGGCAGCCGAAAAATGGAAGATTGCCAGGCACAACTTTCTTTGTGCAATATGTGACACCTTCATTAACATCAGGGATTGCTAGTCTGATTATACTTTT-TGTATTAGTTT-AAGCCTTTAGGCCT------CAGATGCCCTGGCTTTCAGGC-AGTGTTTGAAGTGCCAGTCCTGAAGGAACCACTTATAGCAATTAGGATATCCTTGAACAAGCGTTTGCGAAACATTGGCTGGTTTTTGGCATTTGCCTCCCGTTCCTGCCTACTAACTAGCAAGGTTTGATCTCTCATAATTATCTACCCACCGACTTCCCGG-TCCTGACAGCTTTCTCCCTGGAGAGGCCTGCATGCCGCGGCTACTCACTGATTGCATCAAAGTGTCAGAAATTGCAACATCAAAAATAATAA-CTGATATTCCGGCAGCAGGCTCCTCTCTTTGAATATTTCCTTTAAAACGCTCTTTAATTTGT----CTCGCCCCTGCAGAAACGAATGTT-CCCTAGCCTAGAAATTGCTTTAATTAATAGCACATTTTACATAATGATTACACTGTAATTGCACCGACTAGCAGAGTGTCATTAAATATATCCTTGCTCCTTTACAACACCCTCCGGCTAAAAATAATGAGTTACATTGGAAATCACTATGCAACAGGTCCATAAATAACATTTAAG-CCCATACAAGGAAAGTACTTATAAATAATAAATATTTGCCTTTTGTAATTGAAC--AAAAAATGACTGCCTCTTCATCCTCA---TCGACATCAACTGCAAA------------ATATGTGTTGACGTG-TATGTAAATAATTTCAAATGTGGGAACTACACATTTCTTCACAACAAA-ATGTACAT-AT-----------AGCTCACAAGAC-AAAGTCCATCTTGGCCAGGGGACAA----ATGATAGTG--TTTTTATAAA--------TATAAATAT-ATATTAGGTTTGAC-AACCTTCGGACTGTTACATGCACTTTCTTGGAAAGTTGG-AAGATCTTTA-TGGGTCCAGTTTCTCTACACTTTAATACCT-ACTAACAACTAAGATACTGTAATTCTTTACTC-TAATAATCAAATACATCCGTTTT-CAAAAG-GAACATTGTGGTC--TTTTATCACAATCTTGACCTGAAGAAAGTAATTCTCACAAGATATCAAAACAAAAATCTATATTTAATA-TGGGGGCAATTACAAAGCGAAGTTAG-CTTCA-------CAGGGC-CATTG-TCACCAGACTGCGTGTTTTTCATCATAT----AGGTCATTAGACGATGATGGATGTAAACCTATAAAGTATCTAAACTGGACCTTTTAACAAACCATGAGCAATACTATCATTTCTCTAATAGAACCTGCTGACCGTGTCATTCCTTGCTGCCATTTGTCA-TTTTTGTTGCGAAATAATCAATATCG-AGGCGCTTTGAAATAAATAATATA-------AAAGTCAGGAATGAAATTGCAAACCCAAGGTT-CCTGATACAACCTGTTATTATTTTTGACACAAGCCATTTACAACAGCTATGAAGGTGGCAATGGAAAATGTAATATTGAT-TGTAGGCCCGCGAGGCTTT--GCTCTCCTGACTTTCCCAGACCATATTTGCTCAGACTAACTATGATGAAAGGCAATGAAGACAAGGG-CTCCTCGTGTA-GGTATCAATATAAATATTACTGGAAGGTCAATTAATATGTAAATTAACTCCTCCATTTAATTAGCTATTTAACTATTTTCCAAGGCATGGACATATTAAATCATGCTTAAAGA-CCCCTCTAACTAGGCACCTGACAATAGTGCTAGGGAGTCGCGGGCTCATAAACTACCGGCTTGACCTATAAAGAGCCGCGAGTCTGCTAATTCCATCTCAGGCTAATTTTATGACTTGCATAAAATAACCATAGTGCAGCTTTGTGGCTGTAAAGAGGACATGGGTGATAAAACTAGAGCC--GGGAAAAGCATCAG-AAAT---CTCCTCTTTACTAGTGT-CCTCATTTATTATTCTATTATTCTTTGCAGGGTACCGGGCTCCGGTGAAAGACAAATTACCTTATTATATTAAATAATTTGTGAGGATATTAACCGTTAATCACACATAAACAGCATTTAAAAGGTATTGATTTT---CCAGCAGCTCTCAACAGCTTGTTAAATGTATGTCCAATAACAAGATTATAATAAT----AAGTAATAGTTTCTGTT----------TTCCTTTTTATT---------------GCAAATTA-TTTTTCAACTGGTTTTTGTATCTATGCATAAATTAAAAA---ATCTGCTAAAATTTATTATTCATCTGAGATGTGATTAATATGCAAAATTATGCAAATTAAGATGCAATTAGGCTCCAATTCTCTAGTGGAATTTTCCATTATAATTTAATACAAAGTAACAGAGTAATTGGTGTCACGTGTAATTACGGTTACTCAAGTGTACATTCAGGCATGCAAATGATTTGCTATATGTTGGTTGTCCTATCCAAATATACCATGGAGGGTCTAAGGATAAAATGTCACTTAGGATAATGTGATTGCCCTTAAGGTACGAA--GAGTTGAATTATATTCTGTGATTTATAATC-TGGAAATTAAAGACTCACTCATTTTCTAATTTAATTCCATCTTCAATGGAACAATGTTCACTCGGAGACAAATCGGCGAATAATGTTACTAATTCAAATGCAGATGTAATTTCAATTCGGG-----TTGCACTCGCTTGTGATGGACGAGTCCCTGATGGATCATTGCCACTCCTATCT--CCCCTTCTCACCAATTCTACAGCAGTTGTGATAATAACCTGGGCGATAAA-GGACTTGCTCTT--CCTAACTTTGTTTTCT-CTGACGCAGATTAGATCTGCCACCCCATTACAGATTCATTTTCCTAATTTTTCATGTCTGTGCCGCG-CCCCATCTGCACAGGGCTGATAATTGCG-GGGACCGGCCCTGGTGATTAACATCAGCAGAATTAATTACGCCCGCCATTAAGGCTCCAGGTTGCA-CACAATGATCAAGAGAAATTAACTTTCTCCCCAGCCCCTAAATCATCTCACCTTCAAGTGAA-GTGATGGCGC-AGGGACAGTCTCATAAATGATTTATATGTGTCTTGTTATCAGCAGCAATTTCTATAGACCCCAACGCATTCACCAAGACATTTGTGGCGTAATTGTTAATTTTAATGCCATAATGGCTTCAGATTGGAACCTTGATTAGACATTTATTACACAATTAAATGAAACATACTCAAGAATCACAAAAGGCTTCCGTAATTATTTCAGGCCATTAAT-AAAATGGGCATTAAATTATATTGGACACAATGGAGAAGTGAAATAGATTTCCATTAGAGCAATAGAAGGCAAAGAGGGGGTAATAGATCCCGCCTGAATTCACCCTGAAATTAATTGTTGCCCGGCCTATTTCCACACACAGCAGAATAAATGAATGAGAAAAGA
Parahucho_perryi18_83 CACAATGGGCCGTGTTATCAGGGGACAGAGGAAAGGTGCTGGCTCTGTGTTCAAAGCCCACGTGAAGCACAGAAAAGGTGCTGCTAAACTCCGACACATTGACTTTGCTGAACGTCATGGTTACATCAAGGGAATTGTCAAGGTAGAGCCGAACGCCTCATAAGCAGAGCTTTTGC---TTTTTATTGATCTCT--TTGTTTCCCATAGCTGGAAGGGCACAATATTTTCTCCAACCTGACTTCCAGTGAGTACGAGCAAGTTCTAGAGGTCATCCACAAGGCCATCATCGCTACAGATCTGGCACTCTACTTCGGCAACCGCAAACAGCTAGCTGAACTACTGAGCACTGGAGCACTGGACCTGAACAACCACCAACACAGGT------------------------------------------------------------------------------------------------------------------------------------------------------------------------------------------------------------------------------------------------------------------------------------------------TTGG-GCGGC-AGTCGGTTACATTG--TATGTAATA--CTCTACCTGGTTTGTAACCGACT--AGAACTGTGATGTACAGACAA-TGTATTATTGAACTCTGAA-GCAAGAAATGCAATGATATTAGGAT--ACAG-TTTTTGTATTTTTATTCTTGTATAAGGTTATTTGATGGCTATTGTTTAGCCTCTAGTTCATTCTGTGTTATTTAAATTCTAATATATG---AATCATATTTGGATTGAAGTCATGTTCAGGGGCCATGT--TGTGTATGTATTGAG-ATGTAAAGCCTTTGAATGTGAATAATTATTGTAAACTATAATATTTTACAGCT---TTTTTTCTTACTATATCATATACATTTTCTATTTGCTCAGTGATTTAATCATATTTCTGATAATTTAATGA--CTGTTCATT--CTTTCTC-TGATTGTTTGTGCGCTAGGTCAG----TAGTTGTTGAATGATGAATTTTCCACGT-AATGCTTGGTAGTCCAGTAATT-AAAGCATGTAGGGATTTAGGCATACA-ATATC--TGTCTTCTGGTGTGTAAATATTGTGCTAGCGGAAT--ATGAAAGTAGTGCAACTATAAGGTAC--AAAAACATAGGGA-GAAAAAGATCAAGAGCGGGTCTTACATCAAGAG-GGACCCCGAGGATGTCTTTGTTGTCAACTTCAGAAGAG-GTAGAGAG-GAGCCGAG--GAGGAAACAGACAGAAG---GGAAAGATGCC------AGAGTCAAGCTCAAAGGATT-------------------------------------------------CAAGAGTGAGGGAATGAAGTGCATCGATTGCTTGTGATTATTAACTAGACTGAGATAAGCCCTCTCCTTATTATGCAGATTACTGAGGCTCCCC-GCTCCAGCATATTGTACAGATGCAGGGGAGCAGCTGCTCTTACAGATGGTGGG-TACACGGATCTATCATCGTGC-CTCCATTGTCTA--CACTTCAATTGTTTGGGGGGGACAAGA---GAACTGCATCAAAGAGGAA--------------CCCGACTGTAATGAATTAAGAAAGAGAAACG----AAAAACCATCAAGTAAATTTATACACCGGAGGCCTCGG----------------------------------------------------------------------------------------------------------------------------------------------------------------------------------------------------------------------------------------------------------------------------------------------------------------------------------------------------------------------------------------------------------------------------------------------------------------------AAGCCTTGCCACTGTCTCTTTAACTGCCAATAAATT-CCCATCATTACAGAATCTGGCAGTTTTCCTGGGC--ATCTGC---GCA-------------GGGTTTTATCTCCCTCTCTCTCCAGTCT-GGGAGCATGTAGATCTGGCCCCGTTAGATTGTCATACTTAACAAACATTCATGATTCATTTCCTCC-ACTGAGTCAAAT-----GGGGCTAAAGGGATGTCTCGATTCATCTTATCGCGCC---------ACAAATTAGCATTTTC--CATATTCT------ACAGCATCAAC--TGTGCATTAAAATTCCACATTTACCATTCCAGGCACTGTAGTAGTCCTGATGCGGAGTGTGCGTCAAACTGTGCCGTCGCAAGTCACAGTTGCGCCGAAACACCTTTCCGCAGCGGTCACAGCTGTAGGGCTTGATGTCTGTATGGGTGAGAAGGTGAGTTTTCAGGTTACTTCTTTGATTAAAGGTTCTTCCGCATGTGGGGCATTTGTGAGGAGATTCCTGTTTAGATTTAAAGCAAGCAAAG--GATTATTCCCTTTAAGTGGCGGATGCCACAATGATCTAAGCTCAGGC-GCTAATGGTTATTTAATATGGCCATCAGC-GGTCCCAAGTCCCCAGCATACG--GCGCTCGCACAATAGCCTCCAAA-CCCTCTTTAACACTTATTTGAGATGACAGGAAAAATGAAACCGTTTGTGCTTTCAATGGAAAAGCAATCATTGGTACATTATACTTCGCTTG-CCCTATCATGCTAATGCTC-GGTAAAAATGTCACCAAATGTATTTAAAGGGCTGATGGAGTGTTGCCGTTTGATTCCTGTT-GCTCGCCTGATTAAT-------------------------AAAAACCTTCAATTTGTATGTAAATGCAACCTGGGG-CTCATATCATCCGCACACCTGCACCTGGAGA-----AAAATAATAAACTA-----AAGTTTAATGCGGCAATTATGAGAGTTTATATCCGACTTCCTG-TTGTCGACGCACGTTCGCGTGCCGG-----------------------------AAAAAAAATCTGCTGCAACCGAGGATAA---ATCCTACAGCACTTTTTGCACTACGCCG--AAAGAAAATAGTTAATTAGAAATACAAATTCTACCCAGATTGTTATTAAT--GGGAACTGTGGAGTA---AGCAACACATATTTTGTGCCCATAAGTAATTCTCAGGTATCTTTGATCTGCGGCCCACAGCGGATGATGCTGCGTACCGCTGTCTGAGCTTCTGGGACCCTGCCAGCGCCAGACATCTGGCTACTTTGTTATCATTGGCTGATCT---GCTCCCGGGAGGCCACTCTTGTGACACCAGGCACAGAG--------TGTCCTGGC-AAGG--AAAATTATCAGCACATTTTGAGTGGATTAGAGTTCCAAAGTGGTCCTCAAATCTCTAC---------------------------------------------------------------------CCATCATTTGTATTGTCTGACTGAGGTTATACACAAATATTAGTT--TATCTACTCCACCTAAGATTGCCTCCCTAAGCAAGACGGATTGGTCTTTGA---GAGTGGGCAATA----TTC-CCAGGAACATATTCAG-TCCATC---TTCTATGTGCTG-CAATTCAATGG------------------TTCAGCTCCAGGTA-----------------------------------------------------------------TGAGCTGCTGCCGTT------------TCAAGAAGACAGGCTCGATAAAA--CTAAACACCCGTCTCCAGCAGGGCTAGCTGAATTGGTTTATGAAGTATGTT-AATAATCAAATGATCAACAAATAACAGATGTATTAGTTCATGCAGCTTGAAATGTCAAGGAGGCTAAAAGCGGAAATCTAATCGCGAAAG--CCCTGTTGTATTATATTTTATTTCATGACAAACCCTCCGGTCCAAATTATATA-------GGCCTCCTACAGTGAGTAATCTT----------------CCAGTGTTCACTGAAGCCTTTCGCATATATATAGAAC-TTCTGAATATCTAAACCATTATTTAGCATCCAAATCAGTTCTGCTTGTCTGACTGATGGACAATTTCAGCGTGACCCCAG-TCTCTTTGCATGTGACCTATACTGTCTAG--ATTCTTGCATATTGTTTGGATG-TTC-ACATTGACTTCTCTCCC-------------------TTTTCTCTCTTTGAT--CCTTTTAATATGCTCTTTGTGTTGGAATTCATGAAATATTCATGTTTGGACTAATGGAGATGTAACTGGAAGAGTTCCTGAA---GCATATGGATGCCATTTGTAAG--CAGCAGTG--AGAATGTATAGGTCAGTC-TGCCC-TTTGGTAT---CTCTCTAT-CCATCTGTTTTCACATTACTTGC-AAATTATAGTGTCCTCCAGACCCAAATGATCATAAATCA--GCTCGGT--GAACGTGCA-GAAGTTTTCCCATCTGTCAT-AAAACAATGATTTAAAGTCC-GGGTTGTCAAAATACAGCGCTGTGAATTC--ACCCTGCGCCCC-AGCACTAGGAACACAAAGCGCCATCT--------------------------------------------------------------------------------------------------------------------------------------------------------------------------------------------------------------------------------------------------------------------------------------------------------------------------------------------------------------------------------------------AAGCCTAGCTTTCAT-TGAACCTCTATTCTGT-CTCTAGAATATGGAATGATCGGAGAACATACTGTAAAAAGTCAGCGGCCCAGATCAGTCTTTGACACAAAGGCCCTGCAGGAGCAAGCTGAATCTGCTAAATTTATGGCACAAACTGGTA--ATACAA-TAGTTATGTTTCTTTCACCATTTATTTTGT----------TAACTATAA--ACTTAA-TTTCA---TCTAAGTCAC-TTGCATGCTCTTTC-TTGTGCTGCACCT--TTTAGGTGACAATGTTTCT-------------------------------------------------------------------------------------------------------------------------------------------------------------------------------------------------------------------------------------------------------------------------------------------------------------------------------------------------------------------------------------------------------------------------------------------------------------------------------------------------------------------------------------------------------------------------------------------------------------------------------------------------------------------------------------------------------------------------------------------------------------------------------------------------------------------------------------------------------------------------------------------------------------------------------------------------------GGGCCGCATTAAAATTTAACTCTGGTTACCGAGT-GTGGTCATT-CAAACTTTTATCTCAAACCTTCTTTATCTTCTTTTCATT-AAGTTCTCAAG-CACTAATAGCTTCTGAGCTCTCC----GGGTAAGGATGATGTTCTGAATAATGAAAGCTCATTATTTCTCCACAGAATGCTTGTTAATTCAAATGATGATATTAAAACTATAGTAGCCTTTGGCAGTGGGGTGATTTCTAGCATACTTTATCATGTATCAATAT-----------------------------------------------------------------------------------------------------------------------------------------------------------------------------------------------------------------------------------------------------------------------------------------------------------------------------------------------------------------------------AGCAT-GAAAATAAAGGAATATGGCAACATTACGGCATTTGAAGTCAATATGTATTATAAAATCAATCTAGATGAAGATCTGCCCATCGCTCTAATTAGAC-GAGGTGACTGGAGATTGATTTTTAATTGCAAAAGTAATTACATGGAG-CAGATAGCCAGTGACATTTGATTATCTAGGTGATTGATTAAAAGGCCTGGCTG-----CTGGGGCACACTGTCAGGCAGCTGAATCCCAGACAAAAGAGAAAATTAAAAAA---GTTGTCCCGTTTGTAATCACGAATTTCAAGGGTGAAATTAC-AAAGCCAAACATCCCC--------------------------------------------------------------------------------------------------------------------------------------------------------------------------------------------------------------------------------------------------------------------------------------------------------------------------------------------------------------------------------------------------------------------------------------------------------------------------------------------------------------------------------------------------------------------------------------------------------------------------------------------------------------------------------------------------------------------------CAAGATAAAGTTGGC-GGTTTACAGCTATTTCCAGAGCGGCGACTGGTAATGTATTATTCCGTTAAAGCAATGATCAGGTAGTGT-------------------------------------------------------TGGATGAATAGGAG-ATGTTCAGCACCATTACAGACTGGCA-----CATCAGTGAG----GCATTATTACATTATCGCTGCTCTTTAGTAGGAGATTGGGTGTGTGACCGGGTCCTGAATACACTCATCC----CGCTCTCGGCGGCGTAAATTGCAGATTGGCTCATTGACTTCAATGATAAAATGTAAAAATTGCCAGT--AAAGGGAACATAGACTCAGGTTCACTCCTTAGCTGTTTGTCAACGGGCAGA----TGTGGCTCAGACAG-CGAACGC---------------------------------------------TTTTCATCTCCTGGA----------------------GAAGGAAAGGCAATGTCATTTATTTCC------------------------------------------------------------------------------------------------------------CTGTGTTCTGGC---------AGCATTAATCTCTTCAAGCACATTCCAGCTGCTGTGATGT----------GATAAGTCCTAAACAGGCTCA-AGCC-AAGCAAACCAGACAGCTCTACTATTGGCTTTATAATTGCTTAATTAAACTTTTGTCACTAATCATTATGA---GGGCAATAGAGCTGTTATACAGGC---TTCTCTTCAGCAA-------------------------AAATCAATAAACTGT---TGGAGTGTCGTCTCATCGC---AAACTCTTGTGCACCCTCTGGTGCTTGCTAGTCTCCAAAACTTCTT----TGTGTTG------------------------CCTGC-TTTGCAGAT--TGTCTTCCTTGTCTC------------TGTGGTTGCTCATTATTCAGAGACA------GGCGGATCTCAGGTCATCTGCAGCTGCAGCA------AAGGAGAAGCAGGAAACATGGCGTTCATCCAT------TAGACCGGGCAAACGCATGAA--ATACAGGA------------------------------------GGTTCCTTTGCAGACAGATGCAGCACCTGGCTAGAGCTGCTTAGGCTGAAAGCTCACACCATAAGACGAGGATCAGTTAAGAAAAGTAGGAGGACACAGTCGCTAGCAAACTCTGGTA-------------CACACACAAACA---------------------------------------------------TACAC--------------------------------AT-CCCTCCCCAATTGCCGCTGGGGGGCGGAGCGTCTGCTGTGTTTTCTG-CTGAGGTGACTCTTGGT--TTTCTCTTGTCTTTAGATACCAGCCTGTTGATATCATTCAACCAACCAATCATGTATTGCCAGCCTCATTCGGGGATTCTGATTGGCACATTGTCACAGGCAACTCTCTTACCACCACCAATGAGTCCTCACGTAGAAAACCCTCACAGCATGAGCTGGAGAAACAGAGAATGCCAGGTGACTATTCTTTCTTCTC----TTCTAC-CC--GTTGTTAAAACTGACTGGCGCC----GTGCCAAGGCATTGTTTGAGGAAGGGCTTGATC--AAAAAACTGTTGCCCGCC--AACTGCGGGGCTTTCTGTAAATTCAATAAGG-CCACCTTAAAGATTTTCCTAATTAATGGATGACATC-TTTGGCTGGAGGAGAGGCGAGGCATTCTGCTCCGGCTCG-----------CTCTTTGTTAACCT--CCTAATTAACTTTCGTAGGTCA-CTCAGGTCCCAGCAACCTGAGAGTGAAGAG--CCCCCATTGAGGAG-GG-AGTTGTAAACTTAC----------TTTTTTC----CCTCTCGGCACTTAAAAGGGGGAAAGCGACTATAGGGAACAGAAAATATCCTATTTAAGT-CCTTTGTGAGTGAACTGCCTGCACATGTTCCAATAAAGGATGTGATTGATTTGTGGATTTACACCCTC------------------TTTTTTTCTATCCATTT-AAGCGAAATAATGTATG---GAAGCAATCTAG-CGACAGACATTTTG--GAAAATCTATTTGAAATCATTTCAGCTCAAGTCATGGCAGTTTGTCTTCTAAGGGG-AGAGGAGCAAAGGATAATTGTCTGTAGTCTAGTAAAACACAGTATAACTGCCATCACACTTGAGTGAGCTTATAGCC-AGCTAGTCCCAGGGCCTCTAGAAGATAGAGCAGTTAATGTTCCCTTTTATTTTAGAGGATATGTCACTTGTATCACAGATTTATACCATGATACAGCAATTTTG-TCCAAACAGATGGATAATGGTGTCAACAGGAA-----------AAAGCCCTGTT----------TTTATTGAG-TTTCGCGTATACTGTTTAGATAGGGG----CTCGTGTTGA--ATGGCTCTGCCAGCACTTTTTCTC----TTAATCTCCCTAATCTTGCTGGTATTAGATTTGATCAT-TTTTGTTTGAAGGAGGAAAATGTGGCAGTAATGGCTTCCTA--ATAGCCCTCCCTTGCCTGGGCGCCT--------CTCCTTTCTATTT---GGTTCCTGG-CCCCATATGC-CGCTTTCCTATTTCCTGCCTGCAGACAGCAGGGAGTAGTTCTATTATCACCTTCA-CAGAGCTGTCTTTGAATGTGAGAGGCAATTCCATTTCACTTT-GCCATGGGGAGGAGG--------------------------------------------------------------------------------------------------------------------------------------------------------------------------------------------------------------------------------------------------------------------------------------------------------------------------------------------------------------------------------------------------------------------------------------------------------------------------------------AATGCTCCCCTGAA-GTTTGAGACGCACACAC-----------GAGGG--TTGTCGACTTGGGTGGTCGCTCTACTTTAGTAAGCTGTTGCTAAGCAGCTAATAATAGTCGTGTTTGCTGAGTAA-TTTTTTGCCCTTCTGGAACCAATCAGATGCGAGAAAATCCGGCCATCTGACAG--CCCTAAAGGCGGGATTTCGATTATTTTC-------------------GCTTTTACCCCTCCTCC-TCTG---TTTCCAAATGGAGAGAG-GTCTTTTTT--CTCCTCTGTTGAATCTCAGAGTTC--GCGCCGTGT-AATGAGTGAA--AAATGCATGCTTAA-----ATGGTGAGTGTGTCTGTTAAG------AAATGCATTAGA---------GGCTGAAGA-AGAAGCGT----AAGACATATTAATTGACAGACAGGAACTGCTGTCTCGGAGGTTGATACAAGTAATTTATTACTTCAGAAACGAATGCCACCTCCAGAATGTGCTTCATTAATTTCAAATTTAGTTTTAATTTCAAGCTGTTGCCCCTTGAGAAGAATAAGGTGGCAAGTTGTGTTTGAAGAGCTTTAACTGCTCTATCAC----GAACCACTGGGAAC---AGGTTGCCTGGGAAACGGCCGCATGGCAACAGGATCA--GAGCCTGGGAGT--------------------------TGTCTGCC----------------GCTAGGTCTGCTCCCATTTTA---TCGCATTTCTTCACTAGATGGTGT-GCAAGCCACTGGAGAGTGTGTGATATATTATGAAGATTTCACTTTCTCTCTTTGATTCCCCACTGACAGTCATCCCTCAGC----------------------------CCCCCTTTAAAGTCCCACTTTCAAA-CTCTAATGGCTGTCATGTCGCGGCACTCTCCGGACTCTTACTCAAAGTGTCA-TTGGCATAATGGTCGGCAGCCGTTGGTCTCTTTTGAT----CATGC--CATGTGC---------------CTATCACTG--GGGCCTGTTATCTCCC--GAACCCCCAGGTAGAAAATGGTAATGATACCACTTAACATCGCTGCACATATGGAGGG-AAAATGGAAATGCCAACAGCACCTCAACTATAAAGCAAATCAAATTGAAATATTAATCCG-CTGATTAATATAACATTATGAGAGCCCATTCTCTTTGTTGTTTAACAACAAAGGGTTGCAAAATAAGCAACTGCCTAAGAGGTAAGGGGTTTAAAAGAGTCCCACAGAGGTGCTAAAG--CCCCTTTCAAACATCATTACTGTGCATAATGTATTCACTTCCACAGTGCTGAGA-TTTGATATTGATGTTTACTCATTTATTTTTTAATTAATGTTCGTTGTTAATGAATTCTTTGATGAGAGGCATTTTGTAAATCATTATCCATGGAAAGATAG--CGGCTAAA-GAGCTTATT-TCCCAAATCTCTTTATCCTTTCTAGAACTGTGAGATGTT-----------------------------------------------------------------------------------AGTAATTACCATCCAGATGAATATGATATTCTAATCAGGCA-CGCTTTAATTTTAATTGCCCTCCAGCATC-TAACTGTCAGTGCTGGCCTGGCTTGATAAAGTAGAG-ACTCTTGAAACACCATTAGACATCTGCTCAAAGAG-CATTGCCT-CCGTTTTATTTTGGCCTCACTAATCCGCATG-CCTCTCGCTGGTTCCTG-TCCTAACAGGGGGTGTCATTTGATCAAGTCAATAATCTGCTGATTGAGCCTGCTCGAATTGAGGAGGAAGAGGTCTGTAC----TTACTCTCTCTCAC---------------------TCCATCCATCCACT-------------------------------------------ATGTATTTTTGTGTCTGAGGGAATCAGTGGAAT-GCATTGTTCCCAAATCATTGTAATATCTATTTAGAGTGGCAACAGCAC----TGGCAGGGGATGCT-GGGTATTCATGGAGCATAAA-CCAGCCTTAAGACTTAGAAAAGCTGAAA-AGGTTTATCCCTATATTCTTAAACTCCCTTCTTTTATGTTGGTCTTAGGCATTAAGGATAGGATTGTGAATAGCAATTGTTCAACGGCTGC----------------AGTGAGTGAGTGTGTGTACGTGGGTGGTTTTTTTTATTTTATTCCCCGGC---------------------------------------------------------------------------------------------------------------------------------------------------------------------------------------------------------------------------------------------------------------------------------------------------------------------------------------------------------CAGGC-AGCGTTTGAAGTGCCAGTCCTGAAGGAACCACTTATAGCAATTAGGATATCCTTGAACAAGCGTTTGCGAAACATTGGCTGGTTTTTGGCATTTGCCTCCCGTTCCTGCCTACTAACTAGCAAGGTTTGATCTCTCATAATTATCTATCCACCGGCTTCCCGG-TCCTGACAGCTTTCTCCCTGGAGAGGCCTGGATACTGGGGCTACTTACTGATTGCATCAAAGTGTCAGAAATTGCAACATCAAAAATAATAA-CTGATATTCCGGCAGCAGGCTCCGCACTTCGAATATTTCCTTTAAAACGCTCTTTAATTTGTGT--CTCGCCCCTGCAGAAAATAATGTT-CCTTAGCCTAGAAATTGCTTTAATTAATAGCACATTTTACATAATGATTACACTGTAATTGCACCGACTAGCAGAGTGTCATTAAATATATCCTTGCTCTTTTACAACACCCTCTGGCTAAAAATAATGAGTTACATTGGAAATCACTATGCAACAGGTCCATAAATAACATTTAAA-CCCATACAAGGAAAGTACTTATAAATAATAAATATTTGCCTTTTGTAATTGAAC--AAAAAACGACTGCCTCTTCATCCTCA---TTGGCATCAAGTGCAAC------------ATATGTGTTGACGTC-TATGTAAATAATGTGAGACGTGGGAACTAGAAATTCCATCACAACAAA-ATGTACAT-ATAA---------AGCTCATAAGAC-AAAGTCCATCTTGGCTAGGGGACAA----ATGATAGTG--TTTTTATAAA--------TATAAATAT-ATATGAGGTTTGAC-AACCTTCGGACTGTTACATGCACTTTCTTGGAAAGTTGG-AAGATCTTTA-TGGGTCCAGTTTCTCTACACTTTAATACCT-ACTAACAACTAAGATACTGTCATTCTTTACTC-TATTATTCAAATACATCCGTTTT-CCAAA-------------------------------------------------------------------------------------------------------------------------------AGGGC-CGTTG-TCACCAGACTCTGTGTTTTTCATCATAT----AGGTCATTAGACGATGATGGATGTAAACCTATAAAGTATCTAAACTGGACCTTTTAACAAACCATGAGCAATACTATCATTTCTCTAATAGAACCTGCTGACCGTGTCATTCCCTGCTGCCATTTGTCA-TTTTCCTTGTGAAATAATCAATATCC-AGGCGCTTTGAAATAAATAATATA-------AAACTCTGGACTGAAATTGCAAACTCAAGGTG-CGTGATACAACCTGTTATTATTTTTGACACAAGCCATTTACAATAGCTATGAAGGTGGCAATGGAAAATGTAATATTGAT-TGTATGCCCTCAAGGCTTT--GCTCTCCTGACTTTCCCAG--------------------------------------------------------------------------------------------------------------------------------------------------------------------------------------------------------------AGGGAGTCGCGGGCTCATAAACTACCGGCTTGACCTATAAAGAGCCGCGAGTCTGCTAATTCCATCTCAGGCTAATTTTATGACTTGCATAAAATAACCATAGTGCAGCTTTGTGGCTGTAAAGAGGACGTGGGTGATAAAACCAGAGCC--GGGGAAAGCATCAG-AAAT---CTCCTCTTTACTAGTGT-CCTCATTTATTATTCTATTATTCTTTGCAGGGTACCGGGCTCCTGTGAAAGACAAATGACCTTATTATATTAAATCATTTGTGAGGATATTAACCGTTAATCACATATAAACAGCATTTAAAAGGTATTGA--------------------------------------------------------AAATGC-TCTAAGTAATAGTTCCTGAT-----------TTTTTTCCATC---------------ACAAATTATTTTTTCAACTCGTTTTTGTATCTATGCATAAATTAAAAA---ATCCGCTGAAATTTATTATTCATCTGAGATGTGATTAATATGCAAAATTATGCAAATTAAGATGCAATTAGGCTCCAATTCTCTAGTGGAATTTTCCATTATAATTTAATACAAAGTAACAGAGTAATTGGTGTCACGTGTAATTACGGTTACTCAAGTATACTTTCAGGCATGCAAATGATTTGCTATATGTTGGTTATCCTATGCAAATGTACCATGTGG-----------------------------ATGTGATTGCCCTTAAGGTACGAG--GAGGTGAATTATATTCCGTGATTTATAATC-TGGAATTTAAAGACTCACTCAGTTTCTAATTTAATTCCATCTTCAATGGAACAATGTTCACTCTGAGCCAAATTGGCGAATAATGTTACTAATTCAAATGCAGATGTAATTTCAATTCGGG-----TTGCGGTCGCTTGTGATGGACGAGTCCCTGATGGATCGTTGCCACTCCTATCT--CCCCGTCTCCACAATTCTACTGCAGTTGTGATAATAACCTAGGCAATAAA-GGACTTGCTCTT--CCTAACTTTGTTTTCT-CTGACGCAGATTAGATCTGCCACCCCATTACAGATTCATTTTCCTAATTTTTCATGTCTGCGCCGCG-CCCCATCTGCACAGGGCTGATAATTGTG-GGGACCAGCCCTGGTGATTAACATCAGCAGAATTAATTACGCCCGCCATTAAGGCTCCAGGTTGCA-CACAATGATCAAGAGAAATTAACTTTCTCCCCAGCTC---------------------------------------------TCTCATGAATGATTTATA-GTGTCTTGTTATCAGCAACGATTTCTATAGACCCCGACGCATTCACCAAGACATTTGTGGCATAATTGTTAATTTTAATGCCATAATGGCTTCAGATTGGAACCTTGATTAGACATTTATTACACAATTAAATGAAACATACTCAAGAATCACAAAAGGCTTCCGTAATTATTTCAGGCCATTAATAAAAATGGGCATTAAATTATATTGGACACAATGGAGAAGTGAAATAGATTTCCATTAGAGCACTATAAGGCAGAGA--GGGTAATAGATCCGGACTGAATTCACTCTGAAATTAATTGTTGCTCGGCCTATTTCCACACACAGCGGAATAAATGAATGAGAAAAGA
[truncated: 211,442 more chars]
