# Supplementary material for: Early-branching euteleost relationships: areas of congruence between concatenation and coalescent model inferences
Source: PeerJ. 2017 Sep 8;5:e3548. doi: 10.7717/peerj.3548 (PMC5592902; doi:10.7717/peerj.3548)
Supplement: Data S1 [file peerj-05-3548-s003.zip › DataSupplement/Alignment/ByUcePartition.txt]

DNA	uce-1036 = 1-145
DNA	uce-1053 = 146-384
DNA	uce-1056 = 385-672
DNA	uce-1062 = 673-1213
DNA	uce-1160 = 1214-1494
DNA	uce-1184 = 1495-1815
DNA	uce-1191 = 1816-1968
DNA	uce-120 = 1969-2269
DNA	uce-1279 = 2270-2609
DNA	uce-1324 = 2610-2835
DNA	uce-1338 = 2836-3281
DNA	uce-149 = 3282-3748
DNA	uce-166 = 3749-4147
DNA	uce-191 = 4148-4364
DNA	uce-192 = 4365-4661
DNA	uce-204 = 4662-5044
DNA	uce-249 = 5045-5350
DNA	uce-251 = 5351-5638
DNA	uce-305 = 5639-6029
DNA	uce-309 = 6030-6557
DNA	uce-368 = 6558-6847
DNA	uce-369 = 6848-7183
DNA	uce-383 = 7184-7505
DNA	uce-414 = 7506-7842
DNA	uce-435 = 7843-8203
DNA	uce-444 = 8204-8732
DNA	uce-459 = 8733-9099
DNA	uce-504 = 9100-9378
DNA	uce-508 = 9379-9678
DNA	uce-518 = 9679-9957
DNA	uce-527 = 9958-10351
DNA	uce-537 = 10352-10935
DNA	uce-553 = 10936-11114
DNA	uce-567 = 11115-11584
DNA	uce-604 = 11585-11894
DNA	uce-607 = 11895-12176
DNA	uce-622 = 12177-12381
DNA	uce-63 = 12382-12607
DNA	uce-690 = 12608-13041
DNA	uce-697 = 13042-13349
DNA	uce-701 = 13350-13530
DNA	uce-717 = 13531-13878
DNA	uce-745 = 13879-14223
DNA	uce-748 = 14224-14557
DNA	uce-757 = 14558-14829
DNA	uce-761 = 14830-15208
DNA	uce-808 = 15209-15563
DNA	uce-885 = 15564-15709
DNA	uce-908 = 15710-16294
DNA	uce-98 = 16295-16631
DNA	uce-982 = 16632-16952
DNA	uce-987 = 16953-17226
DNA	uce-99 = 17227-17597
