# Supplementary material for: Early-branching euteleost relationships: areas of congruence between concatenation and coalescent model inferences
Source: PeerJ. 2017 Sep 8;5:e3548. doi: 10.7717/peerj.3548 (PMC5592902; doi:10.7717/peerj.3548)
Supplement: Data S1 [file peerj-05-3548-s003.zip › DataSupplement/Assemblies/Bajacalifornia-megalops-opt.fa]

>NODE_1_length_86_cov_12.534883
ACCTGATACCTGCTGTCGACAGGTTTGTCATTACCTGCTCTTTTTCACGTTTTACATGGC
TAATTCAAGGTTGGTGCACAGCCAATGCTTAATTCAAAGAACGTGTTCTTGACAGGTTTT
TCAGAAACCTGCGATTTAGCACGTTTTCGATATAAAACAGTGCTCGGT
>NODE_2_length_1402_cov_22.811697
CTACACCAGATGTACTTATTTTAACACTATATAGACCACCCAAGCAATCCTCAATATTTC
TTCCTGAATTCTCTGAGCTCATGTCCATTATTCTCACTAGCTATAACCGAATAATCCTCA
TTGGCGATATGAATATCCATATTAATAATAATACTGACTCAAAGGCTATGGAATTCATGA
GTCTCTTAGACAATTTAGGATTAACACAACATGTTACTGACGCTACCCATCGACTGGGTA
ATATACTTGACCTGGTAATTTCACAAGGGATAAGCATTAATAACGTTGCAGTGTCTGACA
TTAGTGTATCTGACCATTATTGTATCTTCTTTGATGCTCTATTAAATACATCTAGCAACA
AAAAATAATTTACCATTCAGAAGCGGTATCTAGATGCTACAGCAGAAAGGAAATTCTCTG
ATCTTGCTAACTCCTTTGATCCATGTAATGTACACTGTTCGATAAACGAAATGGTTGATG
TCTTTAATAATAACTTAAGCAATGCATTGAACAGTGTTGCTCCAGTTAAGATTAAAAAGA
AGTCACATGATAAAATATCACCATGGATAAATAGCACCATCCGTGGTCTTAAGAGATTAT
GTAGAAAAGCGGAACGGATATGGAGAAAAAGTAAATTAGAGATTCACCGTAGCATTTTTA
AGGAGCACATTATTACCTATAACAAGGCTATTCGCTCAGAGAGAAAAGCCCATTTTTCAA
AGATCATTACAGACAATGGCAATAATTCCAGAGTACTGTTTTTAACTATTGATCGACTAT
TAAATCCTGCACCAACCTCTGACATTTTCAACCTGTCCACCGTCTCAAAATGTGAGGAAT
TTGCACAATTTTTTAACGACAAAATAACAACTATTAGAACTGGTATTGTCAGAAATACTA
GTATCCCACATGATCTGCCCTGTAACAGGCCAACAACTATGAGACATTTTAATAGTATTT
CTGGTGCAGAACTCGACAGAATTGTAACACAGAGTAAATCGTCAACCTGCTGTCTGGACC
CTGTCCCGACCAAATTTTTTAAAAACGTTTTTAATAGTGTCTCCACATCAGTCCTAAAAA
TAATTAACACGTCTCTCGAGACTGGAATCTTTCCCAATGCATTTAAAACTGCTGTTGTGA
AACCGCTTTTGAAGAAATCAAATTTAGATTACAATGTCCTAAGTAACTACAGGCCGATAT
CCAATTTACCCTTCATGAGCAAGATACTTGAAAAGGTAGTTTTTAACCAACTAAACAACT
TTTTAAATGAGAATGATATTTTGGAGAAATTCCAATCTGGTTTTAGATCCAACCACAGCA
CAGAGACTGCATTAACTAAAATAGTCAGCGATCTTAGACTCAGTGTTGCCGCAAACAAGG
TCTCAGTTCTTATTTTTTTAGATTTGAGCGCAGCTTTCGACACAATTGATCATAATATCC
TGATGGATCGTCTGGAAAAATGGGTTGGTCTCTCGGGATGTGTC
>NODE_3_length_250_cov_24.132000
CTATCTACCAAATTAGTTTATCGTGTAATACCCTTCCAGAAGCTCTCCTGGCTGAAACGA
GATATTATTCTCCTGGAACGGGCCGTGGAAGGGAGAAGAAAACAGTCAGATTCATATTTC
ATATCTGCCACAGAAACCTCATCAGTGCAATAACCCTTCATCTCAGGGGTGTTACTCAAC
CATCTGCTACTATATTACTTATCTTTATTTTGCAACTAATTAACAGCATAATCTTCTAAA
TTCAGCAAGTTAATTATCATTATTGTGGTCTTTGCAGCATCATCAGTCCTTGTAAAGCGC
CGTCTCCGTGCCTGGGGAGCACGGGGGGGGgg
>NODE_4_length_144_cov_134.430557
GCAGGAGTCTGTGCACGCGGCCGACGGGGAACTGGAGCCCAGCCCTGGATGAACGAGTCT
TGGCCTTAGCCCTGGCTTTGCCACCGGTCTTCCCTCGTCCTGACATCGTTGCTTACTTCA
GACGTTGAACTCAAAAGATGAACTCAATAAAGCCCGGCAGCTCCGGAGTGCCCAAGTTAT
AGGATGCCACGCGAGTCGTCCATTGGCTACTTCCAAGCTGTGGCCG
>NODE_5_length_492_cov_29.886179
GTTTTCAATTGAATACAGGTGAAAAAGAATTTGCAAATCACTGCTTTCAAGTACCTAGTT
TCTTATGTGGTATGATGCAGTCCCTTGTGTATTATGTAATAATACACAAGGAGATATGCT
AAGTTGTAATTAGTCAAATACTAATAGTTACTACTAGGCCCATACACCAGATCTAAATAT
TTTGGGAATTAAATCCTTTCTGACTTTAGCTGAGCTTAGCTTAATTACAATCTGTGTGTA
GTATTGAGGTTATGTTTTTGTGGCTGTGTGAGTTTTATGTAAACTTTGCTTATGGCACTA
GTGAGTTCGACTGAGAGGCCTGGTTTATATTTTCTAAAACAAATCTCCTCTGACACATGC
AGAGCCGCCGGACAAAGCAAGTCAGTGCTCTGCACATACGGTCTTCAGTGTTTGCTTAGA
AAATAAAACCAGTGGAGCTGAAAAGGTGCTCAGTTTTTATAAATATGACTATGCACAGTA
GTAAATAGTCAAAGTCAAAGTCAAAGTGTTTTATTTGTCAAATGCACAGTATAACACAAG
GTCATTCTGAACAATGAAATTCTTAGGACATGGC
>NODE_8_length_203_cov_14.118227
CTGAGTGTGAGTATTACTTGTGTGTTTTGTGCTTGTGAAGTGTTTGTAGCTGCCAGTAGA
TTATCTTTAAGTGGAAGTGCAGGGCAAAGTAGTCTCAGCAGGGCTCTAGGTGCAATGGCT
ATCAAAGTGAGAGGGCGTGACTCGCAGATCCATCCTCACCAAAGGATTGCGACCACACAC
CGCAGTATTTTCCTTGATATATCTCATATTTGAAATATCGTATGAAGAGACAAGTAGCAT
GACCAGTATCATGTTATTGTTACTACATAACAACCCCCCTGATGA
>NODE_9_length_326_cov_30.205521
TGCGTGGAAGGCGGGTGTGGGGGCTTTGGGCTCGGGTGGCGGTCGGCGGCGACTCTGGAC
GTGCGTCGGGCCCTTCTCGCGGATCTCCTCAGCTACGGTGACTGTAGCGGCTCCACCCGG
GGTCGCGGCGGTTCGCCTCGGCTGGCGCCTAGCAGCTGACTTAGAACTGGTGCGGACCAG
GGGAATCCGACTGTTTAATTAAAACAGAGCATCGCGAGGGCCCCAGCGGGTGTTGACGCA
ATGTGATTTCTGCCCAGTGCTCTGAATGTCAAAGTGAAGAAATTCAATGAAGCGCGGGTA
AACGGCGGGAGTAACTATGACTCTCTTAAGGTAGCCAAATGCCTCGTCATCTAATTAGTG
ACGCGCATGAATGGATGAACGAGATTCCCACTGTCCCTACCTACTATC
>NODE_11_length_294_cov_14.908163
ACGCAGCCAATCTCCGGGCTCATAGGGCTGCCAGGAGGCCTGCCATGACTGCCCTTCACC
GTCAGGCCCGTTTGCGCTGGTGTCGGCAACACCTGCACTGGAACCTGAACATGTGGAGGA
ACGTTATGTTCAGCGATGAGTCCAGATTCTGCCTACGGAAGTTGGATCGTAGGGTCAAAG
TGTGGAGAAGACGGGGAGAACGCTATGCTGATTGCTGCACCGATAGAGTAACACCTTTTG
GTGGAGGCAGTGTGATGGTGTGGGGCGGCATCTCCATCACTGGAAAAACGAGGCTTGTCA
TCATTGGAGGCAATCTCAATGCAGAGAGATATCGAGATGAGATTCTGCAACCAGTGGCAA
TCCCATATCTCCACAG
>NODE_13_length_97_cov_32.103092
TGGAGGCAATCTCAATGCAGAGAGATATCGAGATGAGATTCTGCAACCAGTGGCAATCCC
ATATCTCCACAGTCTGGGACCGAACTCCATCCTCCAAGATGACAACGCTCGCCCCCACAG
AGCGGGGTTTATCAGAGACTACCTCCAGAATTTGGGAGTAGAGAGAATGGAATGGCCTG
>NODE_14_length_231_cov_48.463203
GGGGTCCGTGCCCTGGAAAGCGCCGCGGTTCCGGCGGCGTCCGGTGAGCTCTCGCTGGCC
CTTGAAAATCCGGGGGAGAGGGTGTAAATCTCGCGCCGGGCCGTACCCATATCCGCAGCA
GGTCTCCAAGGTGAACAGCCTCTGGCGTGTTGGAACAATGTGAGTAAGGGAAGTCGGCAA
GTCAGATCCGTAACTTCGGGATAAGGATTGGCTCTAAGGGCTGGGTCGGTCGGGCTGGGG
TGCGAAGCGGGGCTGGGCCCGAGCCGCGGCTGGGGGAGCGGCCGCCCCGCCGCCCCACCT
CGCCTCCGCCGCc
>NODE_15_length_116_cov_299.181030
GTGGACGGCAGCTCCGTCTGCATCGAAAATAGCGTTTTCCAGTTCCAAATATTTTTACCT
TTCCGGCAATCGCTCGGTCCACCGAGGTCGTAGAGCGCTGGGGGAGGGCACGTTGGACTC
TGGGCTGCCTCCCGGACACAGAGGTACCGGACTCGATGGGGCATTCCCGATTATTATATT
TTTCCTCGGACGTTTTGT
>NODE_16_length_179_cov_6.759777
GATTTTTTAGCGAAGATGTAGTACTGTTGTATAAAAGCAATAACATACTCGAGGTTGAGT
GCCGTAGATCGGCACAGCTGTGCTAAAACCACGGTATAGCACACCCTCTCGTATGTTATT
GCTTAATTGATTAGATATGGGACAAAACAGTGTAGATAATCAGATTAATAGCAGAGGATT
GAGATCTTTCTTCACATCCATGTGGCAGCTATTTTGATGTTAACTGTTTAAAAACGTATC
ACCAAATTAACTGTTATCGTa
>NODE_18_length_189_cov_9.883598
GTGATTGAATAACACCCCGCTTATGTCTCTTGTGAAACACCAGGCACTGGCCACTGCCAG
CTCACATCCGTCAGTGGATAAGAGGGATCCAGGTTTACACCACGTGACAGCCTGAAATTG
CCCAACAGGGGTAGTAATCAAACTCCCTCATCACATTTCCCTCGCCTATTAAGACTCTTT
AAACCCTATTCTGTTTCAACATCAATAATGGAAATTGCAGTGGTGGCACCAGATGTCATA
TTTTAATCATGGAGACCAGACTGACTGGGAG
>NODE_19_length_522_cov_63.191570
GACGTCGCTATGAACGCTTGGCCGCCACAAGCCAGTTATCCCTGTGGTAACTTTTCTGAC
ACCTCCTGCTTAAAACCCAAAAAGCCAGAAGGATCGTGAGGCCCCGCTTTCACGGTCCGT
ATTCATACTGAAAATCAAGATCAAGCGAGCTTTTGCCCTTCTGCTCCACGGGAGGTTTCC
GTCCTCCCCGAGCTCGCCTTAGGACACCTGCGTTACCGTTTGACAGGTGTACCGCCCCAG
TCAAACTCCCCACCTGCCACTGTCCCCGGAGCGGGTCGCGTCCGGGCCGAGGCCCGGGCG
CTTGACGCCAGAAGCGAGAGCCCGCCGGGGGCTCGCCTCCCCGCCTCACCGGGTAAGTGA
GGAAACGATAAGAGTAGTGGTATTTCACCGGCGGCCCGAGGGCCTCCCACTTATTCTACA
CCCCTCATGTCTCTTCACAGTGCCAGACTAGAGTCAAGCTCAACAGGGTCTTCTTTCCCC
GCTGATTCCGCCAAGCCCGTTCCCTTGGCTGTGGTTTCGCTAGATAGTAGGTAGGGACAG
TGGGAATCTCGTTCATCCATTCATGCGCGTCACTAATTAGATGACGAGGCATTTGGCTAC
CTTA
>NODE_20_length_83_cov_117.289154
ACCAATTGAGCATCGTTTAAACGCCACAGCCTACCTGAGTATTGTTGCTGACCATGTCCA
TCCCTTTATGACCACAGTGTACCCATCTTCTGATGGCTACTTCCAGCAGGATAACGCGCC
ATGTCACAAAGCTCGAATCATCTCAGACTGGTTTCTTGAACATGA
>NODE_22_length_382_cov_17.790575
TTTTTTTTGTAGATATTTGTTAAATTAAAAGTTTGAAGCAGCAAACCAGTATCTATTCTA
TTAATGTATTGGGTTAGCAAGAGAATATGAGAAAAAAAATCACAATAACACATTTTATTT
AACAGAACACAGGAAAAACAAAAGAACTTCAAGATTTAACAGTCACAAACTGAAAACCAG
ACTTCTGAGCCGACTCAGGTCTCGGTCGGTCAGCAACAGTCCCGGTTGCATTGAATCGTT
GCTGGAGACGCACAATGGTGGAATGGTGCACGTTCATCCTTCTGGATACAGCTCTGATGC
TCTGGCCAGACTGGAGCATGCCGATGGCCATGTTACGCTGCGCTTCCGTCAGTCGCGGCA
TCTTACAGGACATTGATTGTGACATGGTTGTGTGATCTTTTTATACCCAGGGACCAGACA
ATACTCAGGAGTTGTTACAAAGGATTATCGGCTCACACGATGAG
>NODE_23_length_1456_cov_18.236950
GCACATGGGTTATGATTTATCTTAAAGACCGAGTAAAGCAAAAATCACGTTTTTCGAATG
CTTATAGCGTTTATAGACTATACAATAGCGTCCTGCAGCCCCTGACGTGCAGTAATTATG
CGAAAATGCTTTCCTTGTCTTTTTCGGGTATATAATTCCGAGACCACAAGTTCTCGGCCA
TTTCGAGATTTCATTAATGACGTCATTTATTTCAACAGCTTCCAAATATGGCAGCTGCGA
CTCCATGCTTCTCCGCCCCTCTCCCTTCTTCAGAATTTGTAAACGAAGAACACGTCATGT
GATCCGAAATTCACTTCCTTTACATAGGCAAATAACATGGATACAACCTGTGCTGTGTTC
GGTTGCACAGTTAACAACCTGTGCTGTGTTCGGTTGCACAGTTAACAATGTACCTTTTCA
TGTTTTACCTGCTAATCCTGAGGTGAGGGAGAAGTGGTTAAGGTTTATTAAATATAAAGA
CCGTCCCATTTCTTACGTGTCAGGAAGGGGCATAATTTATATCTGTAGCGCTCATTTTAA
ACCCGACTGCTTTTCTAATCTGACCCAGAAGAAATTAGGTTGGTTGGTTGATGGGACGTG
GATAACAGTATAACACTAGACTACACGAATAACTACTGCATAACCAAGAACTACATGTAC
AAATGATTTATGGTCGTATAATATTGATATTTGTGTCTCCATCTTGAATAGCCTACTATT
TCCGTCATAAAAGTGAAACAATGACCACGTTTACATGCACACCATATTCCTATATTAATC
GGCATAGCAGTATTACGATCACGTATGAGTCATGTAATTGCCCGATTAAGATAATATTCC
GAATACTAAAAACCCGAATGAGACACCTGGCATATGCCTGTATTAACCGTAATATTGGGT
CATGTAAACACCGTATTCAGAATATTAGATTACATCGGCGCATGATTTCAACAACGAATT
ATGGAGTAATTCGAAAACCTTTCTGTCCTCGCTGTTGCATCTAAATTGTCAGAATCTCGG
GAGCATGCTTTTCCAACCCGTTTCTTTCACTATTAGAACATTGCGGAGAATAAAATTAAG
AACCACGGAAAATAATTAACTTCTTCATCTGCCATTGTCGAGAACAGCCTAATCAGAATG
TTTAATCAAAATGTAATGCCATTAAGTCAAAGAATCATGATCACGCTGCCAACATTGCAT
TTTACGCCTGTCTATATTTAACGAAGAAAAGCAGGAACATGACGTGTTTGAAAAGCATCG
GAATATTCTAGTAAGCATGCAGGCCTATACATGAATATTGCTATTAAATGGAGCATGTAA
ACGGCTTATTCAGAATATTGCCGTAACCAGAATATGGACCTTAATCGGAATATGGTGTGC
ATGTTAACTATAAGTAAAATTAACACAAACCATTCTGATGCGTCTAGCGTTAAACGATTC
TGTAAGTGCGGCTCTCCTTCTTCTTCTTCTTCTTCTTCTTCTTCAGAACCTGACTCCGTT
CAAACATAATACGGTTGTATCGTTCCAACATTGCCACC
>NODE_24_length_83_cov_26.879519
AGGCAGACGCGTGGAGCGGCAGCGACAGGGGCGGCGGCCTCGTCCACGGCGACGAAGACC
CACGGCGAAAAAGACCGGCTACCCACGGGACCGGCTACCGACGGGGGGAGGCTGCCACGG
GGGAGTCTATCTGCGGGAGTCCCACACACACACACACACACACAC
>NODE_26_length_280_cov_143.324997
ATGACTTGAGAATCACAAAACAGCGTAGATAATCAGGTTAAGAACAGAAGGTGGAGATTT
TGTTTAACAAACATGTGGCAGCACTTTTATGTTTTATGGAAAACTGGTGTACCTATTATT
TTGGCTAGTGAGTGTATATAGTGTCCCCATAATCTGTGAGTAATTCGAGGTAATGTGCCA
GATCGAAGGTGCTTCAGACTAAAAAGGAAAGAGTGGTGGAGTAGTGGTGTACGATTTGAT
GTCTGATGAAGAAGATGCCGAGAATACCGCCTAACTAAATAACAATACAGGTCTCTTTCA
AGGCCCGATCGAAGGTGCTTCAGGAAAAAGAGTGGTGGCGTGAAACATCCACTGGACTGT
TG
>NODE_27_length_361_cov_11.058171
CTCCGCGTGGAATCACGCAAACTGGCCCCCCTGCTACATTGGCCCCTTTAAGATCCTGCG
CCGAATTAATCCAGTCACCTTCTGCCTGCTATTGCCCCCGTCCATGCACATCCACCCGTC
ATTCCACGTCTCCGCCTCCGGCCCATGCTGACCAGCACCCTCTCTCCTCCTGTCACGGCT
CCGCCGCCCCCACGGATGATTGAAGGGCAACCTGCATACACCGTCAGCCGCCTCCTGCAC
TCACGCCGCGTCCGGGGCCCTCTCTAGTTCCTGGTCGACTGGGAAGGCTACAGGCCCGAA
GAACAGTCCTGGGTCCCACGCCGGGACATTCTCGATCCGAGGCTCATCCGGGACTTTGAC
CGCCGCCAGTCCGGTGCCCTCCCTATACAGGGCACTGGCAGCACCTCCTTCAGTTCCTCC
TACCAGCCACAGGAGGGCAGCAt
>NODE_29_length_397_cov_18.969774
TACACTCATTCCAATTACAGGGCCTCGAAAGAGTCCTGTATTGTTATTTTTCGTCACTAC
CTCCACGTGTCGTGAATGGGTAATTTGCGCGCCTGCTGCCTTCCTTGGATGTGGTAGCCA
TTTCTCAGGCTCCCTCTCCGGAATCGAACCCTGATTCCCCGTTACCCGTGGTCACCATGG
TAGGCACATAGAGTACCATCGAAAGTTGATAGGGCAGACATTCGAATGAGTCGTCGCCGC
CGCGAGGGCGAGCGATCGGCCCAAGGTTATCTAGAGTCACCAAACAGGCCGGGGGCCACC
ACGCGGCAGCACCCCGCGCGGGTTTTAGGTCTGATAAATGCACGCATCCCCGGAGGTCAG
CGCTCGTTTGCATGTATTAGCTCTAGAATTGCCACAGTTATCCAAGTAGCGGGTGAGCGA
TCAAAGGAACCATAACTGATTTAATGAGCCATTCGCAGTTTCACTTTTCCAGCCGTGTg
>NODE_32_length_213_cov_229.436615
GCTGCTGCTGCCTTCCTCTTGGGTGCTGCTTTTGCCGGAGGCGCGGCGGCGGGAGCTGGG
GCGACTTCTGCCATGGTTCTTCTCTCGTTCTGGTTGGATTCGCGCACGCACTGGAATGTC
TGTCTCTCTCTGTCTCTGCCACCGAATTTCTCTGACGCTTCAGGAAGCGAGGGGCTTGGC
CTTAAACGCCACATGAGAACCCTGTAGACTCAACCTGCCCCGCTCCGCGCCTCCCTGCTT
CCTCCGTGCGCTCTCACTTGTGTTTTCTCCTCGCGCATATCGAGCGAAAAAGGAC
>NODE_33_length_83_cov_49.325302
AAAACGGGGTTTCCTGAAGTGGCGTCGGATACCGCTGTCTTTACAGTAGGCTACTTGCCG
ATGTAGCGATTGTAGTGTGTGCGAACGTTCTACTTGGTGGGAGTCATTATGATGTCTTTG
ATGAGGTCATAATGAAGTCGCCATGGGTGCACGCTAGTTCATAAA
>NODE_42_length_223_cov_29.869955
CTCAGGACCTCAGACTGGGGCGAAGGTTCACCTTCCAACAGGACAACGACCCTAAGCACA
CAGCCAAGACAACGCAGGAGTGGCTTCGGGACAAGTCTGTGAATGTCCTTGAGTGGCCCA
GCCAGAGCCCGGACTTGAACCCGATCGAACATCTCTGGAGAGACCTGAAAATAGCTGTGC
ATCGACGCTCCCCATCCAACCTGACAGAGCTTGAGAGGATCTGCAGAGAAGAATGGGAGA
AATTCCCCAAATACAGGTGTGCCAAGCTTGTAGCGTCATACCCAAGAAGACTTGAGGCTG
TAATC
>NODE_44_length_121_cov_46.719009
ATGACTTGAGAATCACAAAACAGCGTAGATAATCGGGTTAATAACAGAAGGTGGAGATTT
TGTTTAACAAACATGTGGCAGCACTTTTATGTTTTATGGAAAACTGGTGTACCTATTATT
TTGCAATATATGAACTTTCCTAAACCGTATTCTCGCCAGTGGGGGCACGCAACAGAGTGT
GGCTGCTAGTTATTGGCTTGGCT
>NODE_46_length_275_cov_33.014545
CACCCCCCCCTTCTCATAATCAATCCGAGTTTTTGTCCAAACCCTTCCCATCCCCTTCTC
CCACTTCTCCTCTGCTGCCGGTCTTTAACTACACTGCACTTTGGCCACTGTTCCACTTCT
TACAGCCCCAACACGAGTGCAAACAATCAAAGTCTTTGGGAACGCTGAAATATGCATGGC
TCTCCGTGACAGGCTGATAAAGCAGGGCAATTAGCCACGTAATCCTAGAGCATCGCAAAG
AATCGTCAGCTTCAGCTATCCTCCTCTCCCTCCCTCCCTCCCTCCCTCCCTCCCTCCCTC
CGTATCTCTTTCTCGCGCTCCTCTTGCTCTCTATTAGTTAAATGTACTTTGTGTGTc
>NODE_49_length_393_cov_27.358778
AGATTCGAACAAGCACGAAAGGGTTAACAGCATTGTTCATTCATCTGGAGCTAGTGACAT
TCTTTATGCAAGAACGACCCCTGATTAGAGGGTGAGTTTTAATGGCAACTAATTAGCCAA
CCTCTTTAGCCCAGGCGTAATGATCAAACGACCTGTCACCGGGTAGCTGATACAATGATC
CGCTCACTCTTGATATGATATTTTATTCCTCTGCAATTACGCGTCCCCATCGCACCACGT
GTGTTTATTGCCTCGAGCACACATGTCAAATTAAAGAGCAGCTTATGCACCTGATATTTA
ATTATTGCCTACTGCACTACTGTGCACAATGGGAAAATGTCAAAGCGAGCACTCCACTTC
AAGCAGGAGCCCGCGCATCGCTATCACTGAATGCTGCTCTCACCCCCAGATGAAATATGC
ATGTGTAAGTCAGATTAGAGAGGTTTCAGGATATTCCCTTTCTCAACATTCACCc
>NODE_53_length_197_cov_13.974619
GAAAAACTGAGGTGAAGTGCTGACACGTCGACGTCTTAGCAGATAACGCTTAAATCATTT
TTCCTTCAAAACTTCAGTCACTAGGGTTCAAAGAGATATAGCCATAATACAAATTTTTGG
AGTAAGTAGTGGTGTTTGAAGTTATTTTATGGGATTTTGCTGTAAGGCCCAGAATTGATT
TGCAGAAGGGATAAAAGGAAGATACTTTATCTTCGGAGCTTTGTCGGAAAAAGCTTAGCA
TCCATTGGTAGTTCCGCCAATATGCCTGCAGggcatggt
>NODE_54_length_243_cov_9.625514
ATAATTCTGTATAGTACACAATGACTCAGGGACGGTAGTGTACGAAGGCCTATAAAATTC
CGTCACCCGTTTGTTCATCTCAAAATCGCTGTTTTGACAAAACCTTAGAATATTAGCAAT
CAGGAATATTTGAATCGTATTGTTTGGCTAAATCGAAGACATCAAATGCACACAAATGCA
ATTCCCTCTAAATGATGTTCTCTATGTGCCACAACTGCACACACAAGCCACATCTGGATG
TTAATATCTATGCCTCGGCACTCTTAATAGAACTGAAAACAACCTCTAATGAGATCTAAT
CACACTAATAACAACTACCCGCATG
>NODE_62_length_424_cov_73.485847
TTGATACATTTGAGGACCAATTTACACTCACACACACTGCTCAATACAAAATGGGGACAG
CAATATAGTTAATCCCATTCACCAACAGTATACACTCACTGGCCAAAATAATAGGTACAC
CAGTTTTCCATAAAAGAGCTGCCACATGTCTGTTAAGCAAAATCTCCATTCTCTGTTCTT
AACCTGATTATCTACGCTGTTTTGAGATTCTCAAGTCATGTATAGATTTTAGATTATGAC
TTGCTTTTTTGATGAGTATGTCAATTAATCATAATCAACCATTAATCATATTATTATGAA
AAAAATATAATTCATGAATTGAATGCTGATATTTTGTCAATACTAAGTGAGTAGACTCTC
AAGCTAATGTAAGATAAAACCAGAAAGCGTTTTGCCTAGAGTTGTGTACCCCTGCTCCAC
ATGGGTTTCCCTGAGCGGAGATGACAAGTGGAGTGAGCAACTGAACAAAAAAAGATGATA
GGAATTGGGCCATAATCCAACACTTA
>NODE_63_length_197_cov_6.502538
CTAATATTTTTTTCAACTGTCCATGATCACATGAGGAACATATTTGATTTCTTAAATTCA
GTGGTATTCCCCTTTAACCATCAATATTTGCTCCTTTCTCACTCACCTCCAGGTCACCTG
CTCTCTGTTGATAATGATAATTCTGTCAAGAAACATTGACTCATCCAGCTGTAGCTATAT
TGCTATCATCTGGTACTAATTTTCTCATTACTCTCAACTTATATTTCCTTTTTGAGATTG
TCCAAAGAACAGCCGAATGTCCCTGTTGGCCTTCTGTTt
>NODE_64_length_357_cov_20.652660
GGAAGGAAAGGTAAGTCTTCGAAACAACCATGTTATATTTTCCCCCGCTGCTCAACTTCA
AGTAGACTTTCTCCTGCTAGAATTCTGGAATGATCATTAACCTTTCCTTTGGTTTCTCTC
TTGCCTGGTTGTATCTCCTTTTCTGTTTGGTTCCTGGCCCCATGTGCCACTTTCCTATTT
CCTGCCTGCAGACAGCAGGGAGCAGCTCTATTATCACCTCCACAGAGCTGTCTTTGAATG
TGAGAGGCAATTCCATTTCACTTTGCCATGGGGAGGAGATAGGCACACCACCCAGCACAC
AAAAATTGGCTGAGGCCTCACTTTCATTATAGCAAGGACATTGTATTTCTGCTTGTATCA
CAGAGGATTTGAATACAGGCAAATGATGGATGGTTTCTTCTGACAAATGCGTTCTGTGGT
GTATTTAgaaaaagatcct
>NODE_68_length_701_cov_14.121255
TGTGTGTGTGTGTGTGTGTGTGTGTGTGTGTGTGTGTGTGTGTGTGTGTGTGTGTGTGTG
TGTTTATTTGAGTATAGGCCTATGTATTGTTTTATGTTGTGTTTGTGCGGTGTGTGTGCT
TTGTGTATGTAATTCTTGATTTAAGATCAAGGCAAAATGCAGATGATGCGTGTAGGGTTT
TTCTTAGAAGCCTCAGAGTGGGTAGCTGGAAAAAAGAAAAAAAATAGATTGTGTGTTATA
TGAAATTACAGATAAGATCTTGAGTACATATTTACAGCCCATAATATGAAAATACTTGAC
AGAGGGAAAAATGCAGAGCAATAATAGTGGGGTCACTTTTTGTGTGGCTGTGCTCAGGAG
AGGTAAGAGAAAGAAAGTCTGGGACGAGGACATTTATAAGACAATGCATCAGTTCTAGAG
GAGAGGAGAGGAGAGGAGAGGAGAGGAGAGGAGATGAGGAAGTGCAGGTAGAATACAGTG
CATTAACCAGTCCCTCCAGTTTTTCGCGATCGCAGAATTCAACGCAAAATCAACAAAACA
CCGCATTTTTTCACGATGCTGCATAATTTGCCATTTTACAGCATAATTTGCCATTTTACC
ACATAAATCTCGCATAAAATTGCAAACATTCTTAAAATGCTGTGCACTTCCATTTCGGCC
TGCTGCCTGCAACGTGGTGTTTGTGCACATTACTTGCCTGTGTCTTACTACAACACTTTT
TGGTTTTGTCTTAGATTACCAGTAGCTGGAGGGACTACTCACTAATTACTGACAAAATAT
CAG
>NODE_71_length_113_cov_72.752213
GAGAGGTGGGATATGATCTGGGGAAGTACATTAGTATCAAGGAAGAGTTAGGGCAGATTG
AATACAGAAGATGCATGGGGGCAATAGTAAGGAGCAGGGCCAGATACATAGTTGAGGGAG
AGAAGTGTACTAGTTTTTTTTTAGGGATGGAAAAAAATAGGCAGAGGAATAACCATTTGG
AGCAGGTAGAAGGGA
>NODE_72_length_748_cov_23.434492
ACAGGTTCTACAGTAGCAACAGCCCAAAACCTGATACCTGCTGTCGACAGGTTTCTCATT
ACCTGCTCTTTTTCACGTTTTACATGGCTATTTCAAGGTTGGTGCACAGCCAATGCTTAA
TTCAAAGAACGTGATCTTGACAGGTTTTCGGAAACCTGCGACTTATCACGTTTTCGATAC
GAAACAGTGCTCGTTTGAACAACAATGTCGATGAAGAACAAAATACGTGTAGTTTACAGG
TTACTTTAAACGTGTCGGCGAACAGGTTCTACAGTGGCAACAGGTAGGCTACATTTTAGA
TGACCAATTAAAATTATATTTGTTTAACGAGGATACATTATCAATCAACAAACACATTAT
GCTAGAGAACGAGGTCGCACAATGCATTGCAGGCCGACGAAGAAGCAAAAGACGTAATTG
AAACCTACCATTTCCAGGTTGCTCGGGAAACTCACGGACTAAAGCGCGATTTGTTCGATT
GTCTGTCAATCAACTTCCATGCGCCCAATGGATTGCAGTTAGTATTGCACAAAGTTACTT
GAAACGTAGCCTCGCTCTACCAGGCGCTCCAAAAAGGAACGTGGTTACCGCAGGTTCCTG
AGGGAACGTTAGCCTAGGCTAGTACTCCATAAATGGACTACAAAGCGATTTGTTAGATTG
TCTGTCAATCAACGTCAATGCATGTTATGCTACAGAACGGGCTTTAAAGTCTATTTCTCA
AACCGTTTCCTGATATGTAAGGAGTTAGAAGTTCATTAATACACTCGGGGACCCCTCCTG
AAAATGCCGTGTGGAAGCTTTTGTTCCAACGGAGCAGTCATCAACTATGc
>NODE_73_length_179_cov_9.759776
CTCTCTCTCTCTCTCTCTTTAGAGTATTATCACTGATTAATGATCAGTAGATATATAGGC
CTTTCACTTTTATATATTTTGACTTATCCTTGTTTCATTATTCATTGTTTTCACATATCA
TCTTATTAATAAAGTTGTTTTTAAGAATTTTGTTTTCGTATCCAGAAAACTGACCCCGTC
TCTGAGCGGCCCTTACAAGTGTCATACTTCCTTCCTTCCTTCCTTCCTACCTACGTGTTT
ATTTCTGTGTTCTGTTTGCTA
>NODE_78_length_372_cov_17.341398
GTGATGAAACAAAAGAACAAAGGATGCCTAAGAAGAGAGGCTGCTAACAAGCCTGGAATC
TGCTTCAAAGCACACCAAATGGATCTATCGCTCCCCCCTGCCTCCAGATCATGATACTTG
GCTGAAGCTGTAGTTATCTTTATGATCCCTCCTCCATCTATGGCGAACTACAGCCATGCA
GGGGACCACAACATCTTGCAGAATGTCTCTCCTCTCGCCACGTTCCTCAAACTGACCTCC
TTGGGTTTCATCATTGGCGTCGGCGTGGTTGGCAATCTCCTGATCTCCATCCTGCTGGTC
AAAGACAAGAGCCTGCACCGAGCGCCCTACTACTTCCTGCTGGACCTGTGCGCCTCGGAC
ATCCTACGCTCCGCCATTTGCTTCCCCTTCGTCTTCACCTCGGTCAAGAATGGGTCCGCC
TGGACGTACGGCACGCTCACCTGCAAggtgatcg
>NODE_79_length_2985_cov_45.370518
CGGGGGGGGACCCCCCAGAGAGGGAGATAAAAAGAAAAACCAGTGGGTTAGTAAGCCTCA
TTAAAGAGGTGCGTTTTAAGCCTAGATTTAAATATAGTGACTGTGTCTGAGGTCCGAATA
TTGATAGGTAATTTATTCCAAAGTAAGGGAGCTTTATAAGAAAATGCTCTACCACCTGCA
GTAATTTTGACTATTCTTGGTACTACTAGAGTGCCCGTATTTTGCGAGCGAAGCGAACGA
GATGGTGTGTAGGTGGTAATCAGATCACTCATATATTGTGGAGCAAGTCCATTTATGGCT
TTAAAGGTGAGAAGAAGTACTTTATAATCAATTCGTTGCTCTACTGGCAGCCAGTGCAGA
GAGGATAGTACAGGAGTGATATGTTCATATTTCTTTGTTCTTGTAAGGACCCTAGCTGCC
GCGTTCTGTACCATTTGGAGGCTAGTTAAGGACGATTTTTTACAGCCTGCTAATAGCGCA
TTGCAGTAGTCAAGTCTCGAAGTTATGAAGGCATGGACTAATTTTTCGGCATCGTGTAAC
GACAACATTTTTCTGAGTTTTGCTATGTTTCGAAGGTGAAAGAAGGCCACTCTAGAGATG
TTTTTTATATGTGAATCGAATGAAAGATCCTGATCGAAAACAATGCCTAGGTTCTTGACC
GTTGAGCTGGCAGCAGCAGAGGCGGCGTCAAGGTTCAAACTAAAACTATCGAGGTTTAGG
ACAAAATCAGCCATCTTGCTTTTGGACGCCTTTGTGCCTAAAACCAGTACTTCAGTTTTA
TCAGAATTTAGAAGGAGGAAGTTGCATGTCATCCAATCCTTGATGTCCTTAAGGCAGGCC
TCTAGTTTTGAGAGTTGGGATACTTTATCCGGTTTTACTGAAATATAAAGTTGTGTATCA
TCCGCATAGCAGTGGAAGTTAACATCATGCTTGCGTATAACCTTTCCCAGAGGTAGCATA
TATAAGGAGAAGAGGAGAGGCCCAAGTACAGAGCCCTGGGGAACACCACACTTCACCCTG
GAGTAGTTAGAGGGTTCCTCGTTCACTAGTACATATTGGAAGCGATCTGTTAGATACGAT
CTAAACCATGCGAGTGCCTGTCCGCTCAAGCCAACAAGGTTCTCAAGCCTATCCAGCAGA
ATACTATGGTCTATTGTATCGAATGCAGCACTTAAGTCTAATAGCACAAGTACCGAGATG
CAGTTTCGATCAGTAGCGAGGAGAAGATCGTTTGTTACTTTAACTAAGGCTGTTTCTGTG
CTATGGTGTGGTCGAAAACCAGACTGAAAGGTTTCGTAGACACTATTTCTACATAGAAAT
GCGCGGAGTTGCTGAGCTACGAATTTCTCTAGTATTTTGGACACAAACGGAAGGTTAGAG
ATGGGTCTATAGTGGGACAAGTTGTCTGGTTCTAAGTTAGGTTTTTTAAGAAGGGGCTTA
ATTACAGCAATTTTAAGCGACTTTGGTACGTATCCAATAGTTAGGGATGTGTTTATAATA
TTTAGTAGAGGTTTGCCAATCACGGGTAAAAGCTCTTTAACTAATCTTGTAGGAATAGGG
TCTAGTACACAGGTCGAGGACTTAGAGGATGTAATAAGTGCAGAAAACTCGCTATGTTCA
ATAGGGGTAAACGATTCAAGTCGTTCAGTGTGGCTAGGTGAAATTTCCGCGGCATGCAAC
CAATGTGGGATGGAGGTTGGAGATTTCTGGGTTAGATCTCTGATCCTCTCAATTTTCTCA
TCAAAAAATTTCATGAAGTCGTTACTACTACATGTAGTAGGTATTTTAGTTTCAGTTGAG
AACTGGCTCTTTGTAAGTTTAGTAACTGTATTAAACAAAAATCTTGGGTTGTTCTTATTT
CCCTCAATTAGATTGGACAAATAAGAAGACCTAGCTGTAGAAAGAGCTTGTTTGTACTTT
AAAAGGCTGTTTTTCCAGGCTTGATAAAACACCTCCAGTTTGGTTGTCCGCCATTTGCGT
TCTAGCGCTCTTGAGGCTTGTTTAAGTACACGGGTGTGGTCGTTATACCATGGAGCAAGC
TTTTTGTTTATTTCTTTTTTCCTTTTTAGAGGCGCGACTTTGTTTAAGGTATTGCGCAGC
ATGGAATCTAGTTTCGTGGTCAGTTGGTCAAGCTCCATCAAATCTGATGGGTTGTTCCCC
TGGAAAAAGGAGTCTGGAAGTTCATTTGTGAAATCTACATTTGTAGAGGGAGTAAATGTG
CGACCAAAATAGGTCCTGGGGTCCGAGTTCATAGTGCTGGTAAGTTTTAGTTCGAAAGTA
ATAAGACAGTGATCAGATAGAATGGGATTATGTGGAAAGACAGTAACTCTACTGGCATCG
ATGCCGGAAGTTAGTACAAGGTCAAGAGTATGGTTTTGGCGATGTGTGGGGCCTAGTACT
TTCTGAGAGAATCCTACGGAGTCAAGGATGGAGGTGAAGGCATTCCTGAGAGGGTCATTT
TCTTTATCCATGTGGATATTAAAATCTCCGACAATAACAGCTTTATCTGTTGTGATCATT
AAATTTGATAGAAAATCAGCGAACTCTCTTAAAAAAACACTGTATGGGCCTGGTGGCCTA
TATATGGTAATGAGAGTAAGTGGTGCGGTAATTTTCCTTTTTTCATTTTTAGGCTGAGTA
AAATTCAGGGCGATCACCTCAAAGGAGTCAAATTTGTACCCGGATTTTTTCGACGCATCG
AGGCACGACTGAAATATAGAAGCGACACCGCCTCCTCGGCCAGTGTGACGGGGGTTTTGG
CTGTTTTTGAACCCAGAAGGGGTAGCTATGTTTAGCTCAATATTTTCATTAGGTTTGAGC
CAGGTTTCTGTTAAACATAAGATATTAAGACTATGGTCTGTGATAAGTTCATTTACTAGA
ATTGCTTTTGAAGTTAGTGAACGTATATTTAGTAATCCAATAATTAGATTATTTTTGTTG
CTTGCCGTATTTGCGTGACGGTTCATTTTAATGCTAATTAAGTTATCAGTACAGGCACCG
CGGTAATGTAGTTTTTTTGAATAGTCTATGGAAGAGTGCCGGAGTGACACAGTCTGTATA
GGATGAg
>NODE_80_length_1474_cov_28.308006
AATCTTAAAATTGATTCTAAAATTAATTGGAAGCCAATGAAGGGAGGCTAAGATAGGGGT
AATATGACTTCTCTTATTGGTTCTTGTGAGGAGTCTAGCTGCTGAATTTTGAACTAATTG
TAGGCGTGAGAGTGATTGATGGCTAAGACATGTATAAAGAGAATTGCAGTAATCGAGTCT
TGATGAAATAAAAGCATGAATTACTTTCTCTAGATCAGCAGATGACAAGAATGATCTGAT
TTTTGAAAGGTTTCTAAGTTGGAAGAAGCAAGATTGTACTACTTTCTTGGTGTGTTCTTC
AAGATTAAGATATGTATCAAAAATTACTCCAAGATTTCTAGAAGCTGATCTCACATTGTG
GGCAAGAGGGCCAAGGTTGGACTGGATTTGATTATAGACATGCTTTGGTCCCAGAATCAA
AACTTCAGTTTTATCAGAATTTAGCTGGAGGAAATTTTGAGACATCCAGCTTTGAACATC
AGTTAAACAGTCTTGCAAAACAGCCAATTTGTTCATTTCATTTGGTTTAACTGATAGGTA
TAATTGTGTGTCATCCGCATAAAAGTGAAAGGATATGTTATGGCTTTGAATAATTTTGCC
GAGAGGTAACATATAGATAGAGAACAAAATAGGGCCAAGGATAGAACCTTGAGGAACACC
ACATGTTAACATTGCTGATGAGGACACAAAATCACCTATAGAGACTGAGAAAGTTCTATT
CGATAAGTATGAAGAGAACCAATTCAATGCAGTTCCAGAGATGCCAACCCAGTTTTTAAG
TCTGTCAATTAGGATAGAATGGTCAATTGTATCAAAAGCTGCACTGAGATCTAGAAGGAC
TAGGATGGAGCTTTCACCAGAGTCTGCATTTAGCAATATATCATTAACTACCTTTAGAAG
AGCTGTCTCAGTGCTATGATGTGCCCGAAAGCCAGATTGGAATTTTTCAAAAAGATTGTT
GTTGTTCATTGCAGATATCAGCTGTTTTGAGACTACTTTTTCCAGGACTTTAGAAATAAA
AGGCAACTTTGAAATAGGTCTGTAATTGTTTAAAACTGAAGTGTCCAGATTTGGTTTCTT
AAGAAGAGGCTGGACTACTGCACATTTGAAATAAGAGGGAACATACCCTGTGGCAAGTGA
GCTATTTACAATGGAGACTAAGTCAGGACCAATTGCTCCTAAAACATCCTTTAGAAGTCT
GGTAGGGATGATATCTACGGGACTGGATGAAGCCTTCATATGAGAAATAATATCATTGAG
GTCACCTGCTGAAATGGGCTCAAAAGAACTTAGGATATCAATGATCTGGCAGGATTCATT
AATAATATCTGCAGGGGGAGTGATCTTGGTTCTAATATTGTCAATCTTTTCCACGAAAAA
CATCAAGAACTTCTCACATTGTTCAAAAGAGGATTCAGAAAAAACATTTGGAGAAGGATT
TACAATATGGTCTATGGTTTGAAATAAAAATCTAGAATTCTGACCATTTTCAGATATCAG
ATTGGAAAAATATTTTGCTCTCGCATCATTAACTGCCTGGTTATATTTTGTGAACA
>NODE_81_length_256_cov_36.011719
CCTTTGTCCGAGGTGTTCATCTGGAACAACTTTGCCACACTTGTTTTCATGTTCTTTTAG
ATTACAGGCCAGCCGGCCCCAGCTTTGAAGCTCCTTTCTCCCTTTGTCTCTGTGCAATGC
ACTCTGGTAATTAACTTTGTCCTTCTTTTATTTGTTCCAGTCACTCGCAGTCCACTCTTC
TGAGCATCTTCTCCCTGGAGTACCAGGTTAGAAGTTTTCTTCCTTTGTGAGGCCTGACAG
GTGCCTAATTGAATGATGAATGTCCCTTTATTTCTTTGTAATTGAACTGCCAGCTCTCTG
ATTGGTTTGGAGGATGCCCCCCCCCCCCCCCCCCCCCc
>NODE_82_length_1815_cov_43.438568
CCTTCTCTACCCTTCCTCTTTTCACTAAAATGGCCACCCCCTTAGATTTTACCCCTCCAT
TGTTTACATACATCTCTCCTATCCATTCTCTCTCAGCCTCTCTCATACATTCATCATCCC
AGTGTGTCTCCTGAATACATATAATGTCTGTGTTGCAGCCATGCAAGGCCCGCTGACATC
TATCCCGGTCCCTCAACCCATTAGCGTTGATGGATGTTATTGTTATCATTATTTATTTAT
TTGTAGTTTCCCCTCTTATTTCCCGCGTTTTTCCCTGCCTTTCTGGGGACTTTCCTCCCC
ATCGGTCTTCTCCTCACTGCCGCCACCGCATCGCCTTGGTCTTCCCCACTGTCTGTAATG
TCCGACACCACAATCCCCGTCCCCCCGGGCCCCACACACACAGTCTCGATCCTCCCCTCC
CTCCCCCCCTGCAGACCCCCCATTGTCGATAGGGTCTTACCTTGCCTCTTCCCCCCCGCT
GATCCGCTCCGTGTCCTCGCCGTCTCTCTCTGCCCGCAATCCAGGCTATTGTCTGTCGCC
TCGCGCTCTGCTCCCGTCCTCGCTGACTCGTCCTCCTCTCCATTCTGCCGCGCGTCCTCC
TCTCCATTCTGCCGCGCGTCCCCCTCCTTCTCTTCGACCTGCATTTCGTCGTCGTCGTCC
TCCTCCTCCTCTCCGTCCTTTTCTCCGTCCTCCTCCATCTGCTCCTCGCCACCTCCTCCT
CCCACTGCGATCTCCTCCGCTGCGGTCTCCTCAGCTGCGGTCTGCCCCACCGCGGTCTCC
TCCGCCAGGGTCTCCTCCGCTGCGGCCTGCCCCACCGCGGTCTCCTCAGCCAGGGTCTGC
CCCGCGGTGGTCTCCCCCGTGGTGGTCTCCCCCGCCGCGGTCTCCCCCGCTGCGGTCTCC
TCGCCTCCCTGCGGTTCTCCTCTCCTCTCCTCCTCCCGTTGCTCCTGCAGATCGCACTCA
CGGGCATAGTGTCCTTGTTTGCCGCATTTGCGGCATTTAAAGTCCGAGCATTCACGCAGG
ATGTGCCCCGGTTGGATGCACATCCTGCATACCTTCACCTGCCGGTCATGAATGACGCGG
AAATATTCCGCCCCCTCCAGCGTCTCGAAGCGCGTAGAGTAGGGGAGGGACTGGACGAGG
TCCGTGAACTGAACTTTGCAGAACCTCGTCCCTTCAAATATGTCTGTCCCTGGCCACTTC
CTTCTCTTGATGGGGGACGTCGCGCTGACCCCCCATACTCTAAGCTTCTCCCGGATCTCC
TCTTCTGTGATATATAGCGGGAGTCCCAGGAAGGACACCACCATCTCTTTATTGGTTAGT
GCCCTTCCCATGACGGCAGTGTTTTTTATTCTATATCCATCAATTAGTTTGGATTTTCCA
GTCTCCTCCTCCATCGTAATCTCATACTGGATGTTTGTTTTATATCTACATCCTGCCACC
ACGCCACAGTTTGCCCTTATCCCCCTAAATAACTCGATCATTGTAACTCTGTCTGGTCCT
ACTAGATCTACTACTACTGTTAATTCTTTATATTTATCTGCCGTCGCCTTCTCTTTATTA
TGGTCACTCTCTCTCTCATTCACTCCCGCTGTCACTCTCCCATTCACTCGCCTGTCATCC
GTCTGCCGTTCTCCATTGATCAATGCCGTGGTCGTCTGTCGTTCCATAGTTTTGTTTGTC
GTGCTATCCATCCGATTACAATACAAACAAATACGGGACGTTCCCCCTAACAGCAAAGCT
GCTGGGGGAATAAAACAAAACACACAACAATCAACCAAACACTCTCTCTCACACACACAC
ACACACACACACACACACACACACACACACACACAGGTCTACTCACAAACTCACACAGCT
GCTTCCACTCGCAATCAGTCTCTCTCTCTCTCTCTCT
>NODE_83_length_454_cov_35.383259
CAGGTATCATGGAGGGGTACCCTGTCAGACCCACAGCCCCTACGGACAGGTGTCCCCCAG
GGCTCGGTCCTCGGGCCCCTCCTCTTTTCTCTCTATACTAAATCTCTTGGTAATATTATC
CTATCCCATGGTCTCTCATACCACTGCTATGCTGACGACACCCAACTCTTTCTCTCCTTC
CCTCCCACAGACACCCATGCCCCTGCACGGATCTCGGCCTGCCTGTCCGATATCTCTGCC
TGGATGACCACCAACCACCTCAAACTGAACCTGGGCAAGACTGAGCTGCTCTACCTCCCC
GCTAAGTCCTCCCCACTGCTCGACCTGTCAATCACTGTGGAGAATGTCGTGGTCTCCCCG
TCCCCAACTGCTAAGAACCTGGGGGTGGTCCTTGACGACAGGCTGGACTTCTCCTCACAC
ATTGCCTCGACAGCCAGGGCCTGTAGGTTCTTCTTGAACAATGTGAGGAGAATCCGCCCC
TTCCTGTCAAAAAGGGCCACCCAACTGCTTGTCCAGGCCTCAGTTGTGTCACGCCT
>NODE_84_length_215_cov_25.920931
CCTCCGCGGGAGGCGGATGGGGCGGCGCGCCTCTTGTTTAGTTAAGAGGGCGGCAATCGG
GGGCCCGGGCCTCGGCCTGTCTCCCTGCCATCACTCTACTTGAAGGTGAGATGATTTAGG
GGCCTGGGAGAAAGTTAATTTCTCTTGATCACTGTGTGCAACCTGGAGCCTTAATGGCGG
GCATAATTAATTCTGCTGATGTTAATCACCAGGGCTGGTCCCCACAATGATCAGGCCTGT
GCAGATGGGGCGCGGCGCAGACATGAAAAATTAGGAAAATGAATCTGTAATGGGGTg
>NODE_85_length_188_cov_21.015957
CTATTTAGCTATAGCTGTTCAGCTTAGATGAAAAACAGCTAACTTACTTGCTGCATGTAG
CGCTCATATAACACAATATATATAGCTATCGATACGTTTCCATATTTCATTCCTTTCGCT
GGTTTACATCAATAATCTCCCCATACATAATCTCCAATGCCCTCAAAAAAATCTCCCCTA
GCCACACTCAGTAATTCTCCCATTGAGCAGGTCCACCAGTACCTGCTAGCTAACTAGTAC
CATTCAGACACTTCCCCCGTCCTCTCGCCc
>NODE_86_length_164_cov_188.823166
ACAGTTATTACTGTTGTTGTCAAAAATATCAGGGTCAACGTAAAATGACACATTTCTGAC
CTGACTACATTACAGTACAGTCGGCGACGTCCTTTGAATTTCAGCAACACAACCGGAGAA
ATGTATTGCCTGTACAAGAGGAACACCATATGTTGGCAAACACCATCACTTCTTTGGTCA
CTCACTTATGCCTTTACACTAGCCACAGTTCTACCAATGACTGATTATCAATGTGTGTGT
GTGTGT
>NODE_87_length_134_cov_176.798508
ATACATCCATACGAACGTACACATACCGTGCATACATATACACAAATATAGTGTAGGCCC
TGTAGAGAACTCTTGAAAGGACCAACAGGAAGTAGGGATTCCAGTTGCAACCTTTTCTGC
AAAAGCTACAAACAAAATGCTGTTCGGCCTAGCGCTGAGGAAGCAAATGGGACCGTGTCC
TGTAACCTCCAGCGCTCCATTGTAGTAGACCAGAGA
>NODE_92_length_84_cov_344.857147
GGTATTCCCAGGCGGTCTCCCATCCAAGTACTAACCAGGCCCGACCCTGCTTAGCTTCCG
AGATCAGACGAGATCGGGCGTGCTCAGGGTGGTATGGCCGTAAGCGAGAGCTGCTGTGGA
AGTAAGCCCTGTTATAGTTCTCTCCACTGCAAGTAGTAGTAGTAGT
>NODE_95_length_98_cov_52.122448
TCGACCACGGCCTACATGCCACATTATTTTCAGATTTTTAGATCAAATAATATAGCTGAT
ATTGCGTCATGTGTGATTTCGGCCAATATATTCGAACTTTTTGTTTTGTGGAATAACTTT
TTGATATTTATGTATGGAGACTTACTGTTAGGGCCATTGTAAAGCTATGAACCGTCCCTT
>NODE_96_length_5386_cov_89.954880
GTGGCATTAACACCATCCTTCATGAACTTAATCCACTGTTCACCATAAACGTGACGATGA
GGGACATAAAAAGTAAAAATGTCTACAGTAGAGTCAATAGCAAGGCCACGACGCAATGGA
GAAAGACGGAGAGCGCCAACGGCGTCCATCTCGAAGGAGTCGCCAGCGATAACCGGAGTA
GTTGAAATGGTAATAAGACGACCAATCTGACCAGCAAGGAAGCCAAGATGGGAAAGGTCA
TGCGGCATACGCTCGGCGCCAGTTTGAATATTAGACATAATTTATCCTCAAGTAAGGGGC
CGAAGCCCCTGCAATTAAAATTGTTGACCACCTACATACCAAAGACGAGCGCCTTTACGC
TTGCCTTTAGTACCTCGCAACGGCTGCGGACGACCAGGGCGAGCGCCAGAACGTTTTTTA
CCTTTAGACATTACATCACTCCTTCTGCACGTAATTTTTGACGCACGTTTTCTTCTGCGT
CAGTAAGAACGTCAGTGTTTCCTGCGCGTACACGCAAGGTAAACGCGAACAATTCAGCGG
CTTTAACCGGACGCTCGACGCCATTAATAATGTTTTCCGTAAATTCAGCGCCTTCCATGA
TGAGACAGGCCGTTTGAATGTTGACGGGATGAACATAATAAGCAATGACGGCAGCAATAA
ACTCAACAGGAGCAGGAAAGCGAGGGTATCCTACAAAGTCCAGCGTACCATAAACGCAAG
CCTCAACGCAGCGACGAGCACGAGAGCGGTCAGTAGCAATCCAAACTTTGTTACTCGTCA
GAAAATCGAAATCATCTTCGGTTAAATCCAAAACGGCAGAAGCCTGAATGAGCTTAATAG
AGGCCAAAGCGGTCTGGAAACGTACGGATTGTTCAGTAACTTGACTCATGATTTCTTACC
TATTAGTGGTTGAACAGCATCGGACTCAGATAGTAATCCACGCTCTTTTAAAATGTCAAC
AAGAGAATCTCTACCATGAACAAAATGTGACTCATATCTAAACCAGTCCTTGACGAACGT
GCCAAGCATATTAAGCCACTTCTCCTCATCCAACGCGTCAGTTTTTGACAGAATCGTTAG
TTGATGGCGAAAGGTCGCAAAGTAAGAGCTTCTCGAGCTGCGCAAGGATAGGTCGAATTT
TCTCATTTTCCGCCAGCAGTCCACTTCGATTTAATTCGTAAACAAGCAGTAGTAATTCCT
GCTTTATCAAGATAATTTTTCGACTCATCAGAAATATCCGAAAGTGTTAACTTCTGCGTC
ATGGAAGCGATAAAACTCTGCAGGTTGGATACGCCAATCATTTTTATCGAAGCGCGCATA
AATTTGAGCAGATTTGTCGTCACAGGTTGCGCCGCCAAAACGTCGGCTACAGTAACTTTT
CCCAGCCTCAATCTCATCTCTCTTTTTGCGTTCTGCTTCAATATCTGGTTGAACGGCGTC
GCGTCGTAACCCAGCTTGGTAAGTTGGATTAAGCACTCCGTGGACAGATTTGTCATTGTG
AGCATTTTCATCCCGAAGTTGCGGCTCATTCTGATTCTGAACAGCTTCTTGGGAAGTAGC
GACAGCTTGGTTTTTAGTGAGTTGTTCCATTCTTTAGCTCCTAGACCTTTAGCAGCAAGG
TCCATATCTGACTTTTTGTTAACGTATTTAGCCACATAGAAACCAACAGCCATATAACTG
GTAGCTTTAAGCGGCTCACCTTTAGCATCAACAGGCCACAACCAACCAGAACGTGAAAAA
GCGTCCTGCGTGTAGCGAACTGCGATGGGCATACTGTAACCATAAGGCCACGTATTTTGC
AAGCTATTTAACTGGCGGCGATTGCGTACCCGACGACCAAAATTAGGGTCAACGCTACCT
GTAGGAAGTGTCCGCATAAAGTGCACCGCATGGAAATGAAGACGGCCATTAGCTGTACCA
TACTCAGGCACACAAAAATACTGATAGCAGTCGGCGTGTGAATCATTAGCCTTGCGACCC
TCGGCAGCAAGAACCATACGACCAATATCACGAAAATAGTCACGCAAAGCATTGGGATTA
TCATAAAACGCCTCTAATCGGTCGTCAGCCAACGTGAGAGTGTCAAAAACGATAAACCAA
CCATCAGCATGAGCCTGTCGCATTGCATTCATCAAACGCTGAATAGCAAAGCCTCTACGC
GATTTCATAGTGGAGGCCTCCAGCAATCTTGAACACTCATCCTTAATACCTTTCTTTTTG
GGGTAATTATACTCATCGCGAATATCCTTAAGAGGGCGTTCAGCAGCCAGCTTGCGGCAA
AACTGCGTAACCGTCTTCTCGTTCTCTAAAAACCATTTTTCGTCCCCTTCGGGGCGGTGG
TCTATAGTGTTATTAATATCAAGTTGGGGGAGCACATTGTAGCATTGTGCCAATTCATCC
ATTAACTTCTCAGTAACAGATACAAACTCATCACGAACGTCAGAAGCAGCCTTATGGCCG
TCAACATACATATCACCATTATCGAACTCAACGCCCTGCATACGAAAAGACAGAATCTCT
TCCAAGAGCTTGATGCGGTTATCCATCTGCTTATGGAAGCCAAGCATTGGGGATTGAGAA
AGAGTAGAAATGCCACAAGCCTCAATAGCAGGTTTAAGAGCCTCGATACGCTCAAAGTCA
AAATAATCAGCGTGACATTCAGAAGGGTAATAAGAACGAACCATAAAAAAGCCTCCAAGA
TTTGGAGGCATGAAAACATACAATTGGGAGGGTGTCAATCCTGACGGTTATTTCCTAGAC
AAATTAGAGCCAATACCATCAGCTTTACCGTCTTTCCAGAAATTGTTCCAAGTATCGGCA
ACAGCTTTATCAATACCATGAAAAATATCAACCACACCAGAAGCAGCATCAGTGACGACA
TTAGAAATATCCTTTGCAGTAGCGCCAATATGAGAAGAGCCATACCGCTGATTCTGCGTT
TGCTGATGAACTAAGTCAACCTCAGCACTAACCTTGCGAGTCATTTCTTTGATTTGGTCA
TTGGTAAAATACTGACCAGCCGTTTGAGCTTGAGTAAGCATTTGGCGCATAATCTCGGAA
ACCTGCTGTTGCTTGGAAAGATTGGTGTTTTCCATAATAGACGCAACGCGAGCAGTAGAC
TCCTTCTGTTGATAAGCAAGCATCTCATTTTGTGCATATACCTGGTCTTTCGTATTCTGG
CGTGAAGTCGCCGACTGAATGCCAGCAATCTCTTTTTGAGTCTCATTTTGCATCTCGGCA
ATCTCTTTCTGATTGTCCAGTTGCATTTTAGTAAGCTCTTTTTGATTCTCAAATCCGGCG
TCAACCATACCAGCAGAGGAAGCATCAGCACCAGCACGCTCCCAAGCATTAAGCTCAGGA
AATGCAGCAGCAAGATAATCACGAGTATCCTTTCCTTTATCAGCGGCAGACTTGCCACCA
AGTCCAACCAAATCAAGCAACTTATCAGAAACGGCAGAAGTGCCAGCCTGCAACGTACCT
TCAAGAAGTCCTTTACCAGCTTTAGCCATAGCACCAGAAACAAAACTAGGGACGGCCTCA
TCAGGGTTAGGAACATTAGAGCCTTGAATGGCAGATTTAATACCAGCATCACCCATGCCT
ACAGTATTGTTATCGGTAGCAAGCACATCACCTTGAATGCCACCGGAGGCGGCTTTTTGA
CCGCCTCCAAACAATTTAGACATGGCGCCACCAGCAAGAGCAGAAGCAATACCGCCAGCA
ATAGCACCAAACATAAATCACCTCACTTAAGTGGCTGGAGACAAATAATCTCTTTAATAA
CCTGATTCAGCGAAACCAATCCGCGGCATTTAGTAGCGGTAAAGTTAGACCAAACCATGA
AACCAACATAAACATTATTGCCCGGCGTACGGGGAAGGACGTCAATAGTCACACAGTCCT
TGACGGTATAATAACCACCATCATGGCGACCATCCAAAGGATAAACATCATAGGCAGTCG
GGAGGGTAGTCGGAACCGAAGAAGACTCAAAGCGAACCAAACAGGCAAAAAATTTAGGGT
CGGCATCAAAAGCAATATCAGCACCAACAGAAACAACCTGATTAGCGGCGTTGACAGATG
TATCCATCTGAATGCAATGAAGAAAACCACCATTACCAGCATTAACCGTCAAACTATCAA
AATATAACGTTGACGATGTAGCTTTAGGTGTCTGTAAAACAGGTGCCGAAGAAGCTGGAG
TAACAGAAGTGAGAACCAGCTTATCAGAAAAAAAGTTTGAATTATGGCGAGAAATAAAAG
TCTGAAACATGATTAAACTCCTAAGCAGAAAACCTACCGCGCTTCGCTTGGTCAACCCCT
CAGCGGCAAAAATTAAAATTTTTACCGCTTCGGCGTTATAACCTCACACTCAATCTTTTA
TCACGAAGTCATGATTGAATCGCGAGTGGTCGGCAGATTGCGATAAACGGTCACATTAAA
TTTAACCTGACTATTCCACTGCAACAACTGAACGGACTGGAAACACTGGTCATAATCATG
GTGGCGAATAAGTACGCGTTCTTGCAAATCACCAGAAGGCGGTTCCTGAATGAATGGGAA
GCCTTCAAGAAGGTGATAAGCAGGAGAAACATACGAAGGCGCATAACGATACCACTGACC
CTCAGCAATCTTAAACTTCTTAGACGAATCACCAGAACGGAAAACATCCTTCATAGAAAT
TTCACGCGGCGGCAAGTTGCCATACAAAACAGGGTCGCCAGCAATATCGGTATAAGTCAA
AGCACCTTTAGCGTTAAGGTACTGAATCTCTTTAGTCGCAGTAGGCGGAAAACGAACAAG
CGCAAGAGTAAACATAGTGCCATGCTCAGGAACAAAGAAACGCGGCACAGAATGTTTATA
GGTCTGTTGAACACGACCAGAAAACTGGCCTAACGACGTTTGGTCAGTTCCATCAACATC
ATAGCCAGATGCCCAGAGATTAGAGCGCATGACAAGTAAAGGACGGTTGTCAGCGTCATA
AGAGGTTTTACCTCCAAATGAAGAAATAACATCATGGTAACGCTGCATGAAGTAATCACG
TTCTTGGTCAGTATGCAAATTAGCATAAGCAGCTTGCAGACCCATAATGTCAATAGATGT
GGTAGAAGTCGTCATTTGGCGAGAAAGCTCAGTCTCAGGAGGAAGCGGAGCAGTCCAAAT
GTTTTTGAGATGGCAGCAACGGAAACCATAACGAGCATCATCTTGATTAAGCTCATTAGG
GTTAGCCTCGGTACGGTCAGGCATCCACGGCGCTTTAAAATAGTTGTTATAGATATTCAA
ATAACCCTGAAACAAATGCTTAGGGATTTTATTGGTATCAGGGTTAATCGTGCCAAGAAA
AGCGGCATGGTCAATATAACCAGTAGTGTTAACAGTCGGGAGAGGAGTGGCATTAACACC
ATCCTTCATGAACTTAATCCACTGTTCACCATAAACGTGACGATGAGGGACATAAAAAGT
AAAAATGT
>NODE_97_length_547_cov_59.742229
GCGGCTTAATTTGACTCAACACGGGAAACCTCACCCGGCCCGGACACGGAAAGGATTGAC
AGATTGATAGCTCTTTCTCGATTCTGTGGGTGGTGGTGCATGGCCGTTCTTAGTTGGTGG
AGCGATTTGTCTGGTTAATTCCGATAACGAACGAGACTCCGGCATGCTAAATAGCTACGC
GGCCCCGTGCGGTCGGCGTTCAGCTTCTTAGAGGGACAAGTGGCGTTCAGCCACACGAGA
TGGAGCAATAACAGGTCTGTGATGCCCTTAGATGTCCGGGGCTGCACGCGCGCCACAATG
GGTGGATCAGCGTGTGTCTACCCTGCGCCGAGAGGCGCGGGTAACCCGCTGAACCCCACT
CGTGATAGGGACTGGGGATTGCAACTATTTCCCATGAACGAGGAATTCCCAGTAAGCGCG
GGTCATAAGCTCGCGTTGATTAAGTCCCTGCCCTTTGTACACACCGCCCGTCGCTACTAC
CGATTGGATGGTTTAGTGAGGTCCTCGGATCGGCCCCGCCGGGGCTCCTCGCGGGCCCTG
GCGGAGCGCCGAGAAGACGATCAAACTTGACTATCTAGAGGAAGTAAAAGTCGTAACAAG
GTTTCCGTAGGTGAACCTGCGGAAGGATC
>NODE_105_length_86_cov_350.872101
AGCCCTCAACCGACCTCCAGAGCGGACGGCAGCCTGAACTGCTATTAGAAGAATGCCGGG
AGGGGTGCCGCCTTTCCCGCCAATGAAACGTCCAAATACTTTTGGCCCCACTGCCCTCGC
TCGGTCCGCGGAGGTCGTAGAGAGTCGTGCCTCGGCTCGTTGGACTCG
>NODE_111_length_464_cov_13.092672
TGACCGGTCACTCTTCATGGACACACAGCTGGGTGCAGGGGAGTCTGGTCTCTGCTGCTG
GATTGGGCTTCAACATCACAGACACACCATCAGTTACTAATTAAAGGAATACTTCACCCA
AAATACATCTTCACATATTTTCCCCCTTTGGCAGTAATTGATTGCCCCAGAAAGTTTCTT
GTTACATGCTTTGGTTACTTACATATTTGGCCCCATTAATTTTGAGTATACCTCAAAAAC
ATTTTAAACATGCAAATTCAGTTTTTATTACACCAGTATGCGTCTGTTACGACCATGGTT
GTAGTGGACCATAAAGGAGAGGCAAACAAACAAGGTTGTGGTTCCAAAAAGATAATTTAT
TTAAAATAAAGATGCAGGTGTGTGTGTATGGGTGCGTATAAGTGTGAATGTGAAAAAGTG
TCTGAGTGGATGTGTGTGTGTGGGATTTGAATATCCAAAATTCAATCAAAACAAAAGAAC
AACCGCAACCAGGTACGGCCAAAGCCGTGTGGGTCTGTGTGGGGGAGGCACCCGTCCTGG
AGCTGA
>NODE_112_length_274_cov_13.131387
CTATCTTCCCTCATTTTAATCGATCACACAAAAGCACACTCGATTTCCTCCTCCAGTTCA
GGCCAATGGCATCTGTTCCAACCTGAGAGAAAACTTAATTTCTCTGAATTAATTTCCCAT
CCAGGCCTCCAGAGCTCGTTCGCGGTGTCTACAGAGTTGGGCCTGATGAATTATGCATCA
GGTTTAATTGCAAACCCAGAAACTAATGACTTTGGACTGGTTAACAGCAGGGGAACCATA
CATCTCTGCAAACTGAATGAAAAATCAGTTTAGGAAAAAAAAAAAAGGAAAAAAAAGAAG
CTAATTGATGAATAATTAACGGTTGAGCTACAGGGCATAATTGTGACATTTTGTTt
>NODE_118_length_488_cov_13.225410
AAACAGCCTGCTGTTCGGCCGCGCTAGTAACTGTCAGAAACAGCTGGAACTGATATGCAG
GTTAGTTGTGCCAGCTCGAGCTGAAGTTGAAAAACACATTTTAAATATGTAAATAGTAAT
ATATGTATCGGAACTTTTAGTGATTTATTGTTATAATATATTCCTCCACATGATGTAAAG
TTTTAATAACATAGTGTCCGTTGCTATGATACTAGTAACAACATAGCTAACGACGTTAGT
CAAGTCTACTACTAGCCAGCTAGCTAGCGTTGGTTATACAGTAACGTTACTTAACGTGGG
TTATACTTTTATTTAGTTTAGAAAAACGCCTGTCCGTCTGAAGACGTTGTTACAGCAATC
CTCTTCCGTGTTTTGGTACAGTTGTGTTCACACTTGAATCGTTCCGTGCCCGGGGACGCC
TGAATCGTTCCCCAGACCACCTTTCCAAGTGGACCCGGGCACGGAACGGTGATCCGTTCC
CGGGGACGGAACGCAGTGTTCACACTAACCAAACGATCCGGACTTTGGGGGCAATCGTGC
TCGGAAACGGCCCCGGGACCGTAGTGTGAa
>NODE_120_length_200_cov_29.510000
ACTGTCCACGCTGACCTCTACAAACAACACATCTCCTCCTACCGTGATGCACTCCAAGCT
GCCAAATCTGCCCACTATTCCACCCTCATTAACAGCAGCAACCGAAACCCCCGGACCCTC
TTCTCCACTGTTAAGAAACTCCTCCAACCCCCGGACAATAACACACTCTCCTCCCCCGAC
CTCTGCAACTCGTTTCTCCACTCTTTCAATAGCAAAATCTCCCAAATCAACAGTTCACTG
ACCGCTTTCATCACCAACTCCCCCACCCACTATCATTTTTCc
>NODE_121_length_210_cov_20.880953
GGAGTGGTGGCCGATAGCTCTTTCGTGAATCAGTGATCCTCCGTGTCGCGGTGGCCTAGC
ACTGGCGCTCCCCTCGGCAGTAGATACAGGCTATTTAAATGCTCCATTGGAGAGAGATTA
AAGTTTATGCAAGGTCACTGGGGATGTGATAATTATAATCACAGGTTTTTGGCTCTGCAA
TGACAGCCATTTGTTATTTTCACTTGAGTAATTCTCGCGGCCCGAGGATGTTGACAAGCG
TGCACTGATTTAGTGGCCAGAGGCCTCGCCTCCCCCAGCGCCCCCTCCCCCc
>NODE_122_length_595_cov_23.729412
GTCCTTCATTAGGAGATAATGAACTTGTAATTTAGATGCTTTCCATTTGCGCTCTGCTCT
TCTTCGTTCCCTTTTTAAATTAAGTATGTGGTCATCGTTAAGCCAAGGGGAGTTTTTTTT
AATCGATTTTGACCTAGTTTTAAAGGGGGAAATATCATCAAGTATGGTCAAACATGAGCT
ATTAAAGCTGTTTACTAATTCCTCAGTGTCTGATATCTGAGGGAAATTAGTTTTACTGTT
TTCAAAAGCTGAAGAGAACTTTTCAAATGTTTGCGAGTTAATGATGCGAGAACGAAAAAG
GCGCTTATCATTCTTACAAATAATTGGAAGCTGAGCATCAAATACAATACTAAGATGATC
AGAGACACAGATGTCCTTCATCACAAGACTATTTAGGTTCAAACCAAGAGTAAAAACAAG
ATCAAGAGTATGGCCCATGTTATGAGTTGGCCCTGATACATGTTGCACTAGATTAAAGGA
CTCTGTGAGATTTAAGAACTCAGTGGAAAAAGGATTTGAGGAGATATCAATATGAAAATT
GAAATCTCCAGCAATAACAATTTTGTCATGTTTCAACACTATAGAGGATAAGAATTCTGA
AAATTCTAACATGAAACCATTGTTTGATTTAGGAGGGCGATAAATCACTACACAGAGAAC
AGGGGAATGACTGTACA
>NODE_123_length_1175_cov_36.460426
CTGATTAGACAGCATGATTATTGCACAGGTGTGCCTTAGGCTGGTCACAATAAAAGGCCA
CTCTAAAATGTGCAGTTTTATCACACAGCACAATGCCACAGATGTCGCAAGTTTTGAGGG
AGCGTGCAATTGGCATGCTGACTGCAGGAATGTCCACCAGAGCTGTTGCCCGTGAATTGA
ATGTTCATTTCTCTACAATAAGCCGTCTCCAAATTCGTTTCCGAGAATTTGGCAGTACAT
CCAACCGGCCTCACAACCGCAGACCACGTGTAACCACGCCAGCCCAGGACCTCCACATCC
GGCATCTTCACCTGCAAGATCGTCTGAGACCAGCCACCCGGACAGCTGATGCAACAATTG
GTTTGCATAACCAAAGAATTTCTGCACAAACTGTCAGAAACCGTCTCAGGGAAGCTCATC
TGCATGCTCGTCGTCCTCACCGGGGTCTTGACCTGACTGCAGTTCGTCGTCGTAACCGAC
TTGAGTGGGCAAATGCTCACCTTCGATGGCGTCTGGCACTTTGGAGAAGTGTTCTCTTCA
CGGATGAATCCCGGTTTTCACTGTACCGGGCAGATGGCAGACAGCGTGTATGGCGTCATG
TGGGTGAGCGGTTTGCTGATGTCAACGTTGTGAATAGAGTGGCCCATGGTGGCGGTGGGG
TTATGGTATGGGCAGGCATATGCTACGGACAACGAACACAGGTGCATTTTATTGATGGCA
TTGTGAATGCACAGAGATACCGTGACGAGATCCTGAGGCCCATTGTTGTGCCATTCATCC
ACCACCATCACCTCATGTTGCAGCATGATAATGCACGGCCCCATGTTGCAAGGATCTGTA
CACAATTCCTGGAAGCTGAAAACATCCCAGTTCTTGCATGGCCTGCATACTCCCCGGACA
TGTCACCCATTGAGCATGTTTGGGATGCTCTGGATCGGCGTATACGACAGCGTGTTCCAG
TTCCTGCCAATATCCAGCAACTTCGCACAGCCATTGAAGAGGAGTGGACCAACATTCCAC
AGGCCACAATCAACAACCTCATCAACTCCATGCGAAGGAGATGTGTTGCACTGCGTGAGG
CAAATGGTGGTCACACCAGATACTGACTGGTTTTCTGACCCCCCCTGCATATCTGTGAAA
TCCATACTTCAGTGCCTATAAATGTCTCTTTTCAAGATAAAACTGCACATTTTAGAGTGG
CCTTTTATTGTGACCAGCCTAAGGCACACCTGTGCAATAATCATGCTGTCTAATCAG
>NODE_124_length_220_cov_11.222727
AAGGAAGTTTAATTAAGCATGGCCAGAAAGCAGATTAATTTGACTTTTAGTCCACAGGTT
TTCCTCCCTTTCTATACACTTATTTTACTAAGTTACAAGTAGAGAATGCTATAATTTGCA
ACCCGTTTTTCAAATCCAATTAAAGTCAATGGTAAGGCGATGGCTTTTGTAGGCTTTGCC
TTATGTACGGTATAAGGCTTATTATATCCACCCCTCTTTTTGTGTGTGTGTGTGTAAGCC
GCGAAGAATGAACTAAATCGGGTTAACAGTTATAATAAGTTTTATTATTTAATAAAGTTT
AT
>NODE_125_length_275_cov_13.447272
GGGGTTTTTACTGGGTGATGGAAATGGTTTCTTAGAGAAAACAATACAGCAGAGGTGCCA
AGTTGGATATCCGGAGAATCGTCGCGGTCCGTAAGCAGGGGTCGGTACACATACGAGGTT
CAGAATCCGGTCCAGGGCAAGGCAGGAGAGTCGTCGGTCAGGATAGCAGGGGTCGATACC
AGGGCGGGTTCTCAGACAGTCCAGGGCTTCAGCACACAGCAAGGTCCTCCTGTCGAAACA
AATCATACACACTGCTCTTTATTCCTTCTCCTTCGCACTCTCTTCCTCTCTCTCTCGTTC
TCTCTCTCCACTTCTCTTACACACGGTTTCGCTTGCGCTACTCCAATGAACTGATGt
>NODE_126_length_230_cov_17.647825
CACCCCCTCTCTCTCCCTCTCTCTGCAAGGTAAAAAGCAGTTCCAGGCTGCATCCTCTCA
GTCTCCAGCAGAGCAGCTGATTTGCTTTATGAAGTATGTTAATAATCAAATGATCAACAA
ATAACAGATGTATTAGTTCATGCAGCTTGAAATGTCAAGGAGGCTAAAATGGGAAATCTA
ATACTGAAAGCCTGTTATATTGCGTTATATTACATGACAAACCCTCCAGTCCAAATTACA
GAGGCCTCCCACAGTGAATAATCTTAACATGAAACGGTGCCAGGGTTTTCTAATTAAACC
GTGTAAAACAAt
>NODE_127_length_83_cov_250.445786
AGGGTCTGAGGTATCAAACCAGCCTCAAACCATCATGCTGCTGCCAGATATGCAGTAAAT
ATGGATAGTTTACTTTAGCAATCGTTTCTCCTGACTATTTTCCCATAGAGTTCAATAGGA
AAAGTAGTCCGGAGAAAAAACCCTAAAGTGATCACTCCGTATCTA
>NODE_128_length_372_cov_28.086021
TTCCCGCCGCGCGGTGGAGAGCCGCTGCGGATAAGGGAAGGAGGGAATGAGAAGTGGAGA
GGGAGAAGAGGGAGGAGAGGGGGAAAAACAGAAGGAGAAGGAGAAAAGTGCCTAGCGCCT
ACAAACCAAGGCGTACCATCGCTCTCCCTCCAACCTGCATTTCTGGGTCACTGGAGACAT
TTAAACTGCACTTATAATTAACAGCTATTTTTAAACAGAACAGAAAAAATGGAGCAGTGG
CGAGGTACAAAAGCATTAAAATTGCCCCAGATTCGCTATTGAATAGGACACATCACGGCA
ATATGCTGGCAGATCAAAGTACAGGGAGAGAAAGGAGACAGGCCGATCAGTGGGGATAAA
TTGTTCCCTTTATAATGGTGTAAGAATAGGCCTCTTTGCAGCTGAAACAATTTAATAACT
GCATTCATTACGCCGGTGTCCACTGCCTATGCTa
>NODE_129_length_363_cov_18.707989
CTTTTGCAAACTTTTACAAAAACAATGGAGGGTTTCCACAGACTGCTAAGATCGCCCGCA
TCACCACGCCGATTTTTCCCAGCGCCAGGATTGGCGTGTCCCCTTGGAACTGCGATAATG
CCATGCTCTGGGGAAGGAAATCAACAGCAATAAACCCTAATAGGACCAGCATGCATAGAA
ATGACTCCCAGAGGCCGGGGAAGCCTGGCGTGCCGCCAGAGACGCTGCAAATGGCAAATA
ATAATTTCCTCTCTACCTTATCCCCCGAACACTGCAGACCTTTAGTAGGAGAATGCATGA
ACAAGCTGAAATGCGGCGCTGCTGAAGCAGAGATAATGAATCTCCCAGAACGCGTTGGAA
CTTTTTCCGCTATTCCGGCTTTAGGGGGCATCTCATTACCTCCCGGGGTCATCGTCATGA
CAGCCCTTCACTCCCCCGCAGCCTC
>NODE_134_length_345_cov_16.176811
GCACCCGCTCACTGAATCTGACCTGAGGGGTACGTTCAACAAACAAAACTTTCAGGTAAC
ATTTTACCAAAGTCTGTTACTCAAGCCGCAACTCTTTGTATAAAAATAAAAATATTTTGT
CCATTGAACGTAGCCCTTGTTTAAACCTAATAGGAGATGAGGGTGTAAAGAAATCTTACC
CATCATACAAACCCATCATACCAACCATATAATGAGCTGTGGTAGTAGGGTGTAGATGTA
TCAAAACCATCATCATGATCTGCAAGCCAGCTCTGGCCAATAGCCATCAGAGATAGGCGG
CTGCAGTAGCAATGAGAACAACACACAGTTAATACACCGCAAAAGCCTCGTTCTCCAAGC
ACTCCACTCATTCTGCCCTCGCCCTGAGCTAAGGTAAGAAATAAACCCCCACGTGGGCAG
AATGAGt
>NODE_135_length_333_cov_104.909912
GATTTATTTATTTTGCTGGCTCTTGTATCTTCGCCATATCTTCAATGTTTTTATCTATTT
TAATTGTATGCTCTGTTGTGTTCATTGTCATAATTGAATTGTTGCTGTTTTTTTGTTGGT
CTGTTTGAAGCACTTGGTGCTATATTGCTTGACAAGTGCTCTACCGACGAGACCGTTTTA
ATGGTGGCACTCGGGTGACATCTACTGGCGAAAGTGAGTACAGTCTGATTATCAATGTCA
CCGTGCATGCAGGTTGCGGTTGCTTGTCTATGACAATGATACGAATATGACATCTACTAC
TAAAAATATAAGGACATTATTGTATTATTATTCTATGGTTGTTTAACAGTGTGTTCGAAG
GAAGTTTGATGCAATTTTAGAGAATTATAGCTAAAGCAGCGCAGTTTACTGGCCA
>NODE_138_length_267_cov_16.707865
GAGTAACCCGAGTCTATGTTCTCTTTACTGGCAATTTTTACATTTTATCATTGAAGTCAA
TGAGCCAATCTGCAATTTACGCCATCGAGAGTGGGATGAGTGTATTCAGAACCCGGTCAC
ACAGCCAATCTCCTAGTAAAGAGCAGCGATAATGTAATAACGCCCGTCTGATGTGGCAGG
CAGTAATGGTGCTGAACAGCTCCCATTCATCCAACACTACCTGATCATTGCTTTAACCGA
ATAATACATTACTGCTGGAAATAGCTGTAAACCTCCAACTTTATCTGGAAAATGCGCGCT
GCTTTTTACCTCGCGCGTCATCCCTGCCATCTCTGCAATAAAAGCcgcc
>NODE_139_length_10458_cov_34.007938
TTAGCTAGCCAAGATAGCTAGCTGGCTAACGTTACATCCGATTATATGGCTACATTAGGT
ATAACGTTAGCTAGCTAGCTAACGTTACCTTCCTTCCAGAAGCGGGGTCGAGGAAAAAAG
ACGCGTGGGAAAAAACTAGCTAACGTTAGCTAGCTAGCTAACGTTAGCTAGTCTTGCATC
AAACAAGTGTCGGTGGCTAGCTAACTAGGTGCTCAGCATGGCTAGCGAACGTTAGCTACA
TTAAATAATTAATGCTACATTAAACTACGTTAAACAACTCTTAACTTAGATACCTTTCAA
ACGTAACGTTAAACCTGTCGTACAAAAGTGACACATTGCTCTTTCCTTCCAGATGCGAAG
TCAACAAAATGGCGCCGTGTGGGGAAAAAAACCGAACTTTTTTTCTTGCATCAAAGACGT
GTCGGAGGCTTGCCATCTTAGCTAGCTAGCTAGTGTGGTGCTTGGCTAGCGAACGTTAGC
TAGCTACATCAGAGTAACGTTAAACAACTTAATTTAGATAACTGTTTTAATTTAACGTTA
AATCCGTCGTGAAAAGTGAAAAATTGGCACAACCTCGCTATCTATCGAAATGTTACCTTG
AATGCTAGCTAGTAGCTAACGTTAGCTATCTGTGTGGTCTAGCTGTCTGAACTGAACATT
ATATAGGATAGTTAGCTGGCTAACGTTAGCTAGCTAGCTAATACGATGTCATTTAACGTT
ATGATAGAAATATCAAGGCCAGCGTGGCCATGGCATGGACAAATTTCACTAGCTAACCGA
AACGCACACGCTTTTAAGTCTAGCTAACGTTAGCTTGCTAAGGTTAGCTAGCTAATTAGC
TAGCTCATTGACATTCGACGGTTCAACATAACACATTTTAACAAATCAAATCCCACATGT
ATAAAATGTTGTAACAACACTCATATTAACTTACATGTTCAACTAGGTGTGTTTTAGAGG
CGCTTACCTTTTTATGACCTTTCACGAGGTAGCAAGCAGAAAATGGCGTCAAATGAAGAG
AACTGTTCGCAAGGACCGGATATTGGAGGGCGGGGTTGCAAAAACCGGATATTAGAGGGC
GGGGTTTGAAATTACTCTGCTTGGAATAAAATTCTCTGAAAATGACACTGTCATCGTTGA
CTCCGATTATTTACACCAACACTATGGGTCATTTTACACCACTTGTTGTACATTTAACTC
TTTTAGAGTAAAAAATCATTTACACCGTGATTTTAACACTTCTAGTTTTACTGTGTACCA
TTAACTCGGTCATCAGTTCCATGGAAGAGCTAGTTGATGATGTTCAACATCAAGCAAAAG
ACTCTGTCATTAAGTGTCTGTCTTCACAGAGTCCTAGTAATGATTTGCACAGTCAAATTG
AACACTGTTTTCAGAAATTGGAGAACCCTTTCAGCAGATTAAACACTGCAACTAAAAGAT
CAAACTATTTTACACAGAAGTGGGAAACTGTAGAACCTGTGGAACACATTCTTGGCACAA
GATTTGACACAAGGCGCAACAAAACCACTGGAACTTATGATCAGGTAGTAGTCACAGATA
AATTTATGTACATTCCCATTTTGCAGACATTGCATTCCATTTTCAAAAATCCACATATTT
CTGAAATGTTGCAGCCAATCAGCTGTCCTAGAGAAAATTTACTTGGTGATCTGTGTGATG
GATCTTACTTTAAGAGTCACACACTTTTTTCAGGAGAAAAACATGCCATTCAAATCCAGC
TCTTTTACGATGATTTCGAAACCGCAAATCCTCTAGGATCCAAACGAGGCATACACAAGT
TGGGTGCTTTTTATTTCACATTAAGAAACTTAACACCTAAATGCAATTCATCTCTCACTA
ATATACACTTGTGTGCTCTTTTTCACGCCCAGGACATTAAAACGTATGGGTTTAGTGCCA
TACTTGATCCACTGGTACATGATTTAAAGATTTTGGAAAGCGATGGGATTAAGCTTCCTT
TGTTTGATGGCCAAATTCGTGGAACTATTGCCCAAGTAACTGGTGATAATCTCGGTCTTC
ACTGTTTGTTTGGTTTTGTGGAGTCATTTAGTGCAAGATATTGTTGCCGTTTCTGTTTAG
CTATGAAAGAGGATTTTCAAACGGAATTTGATGAAGATAGTCCTAAAATAGTGTTGCGAA
CAAAGGAAATGCATAATGACCATTGCCAACAAATGAAGCAAAATCCATCTCTGCCTTATG
TTTATGGTGTTAAAAAACCATGCCTGTTAAACTCATTGCAGTTCTTTAATATTAGTGCGA
ATTTCTCTGTCGATATAATGCACGACATTTTAGAGGGCGTTGCACAATTTGAGTTAAAAT
TGTTATTTCAGCATTTACTAGTTCAGGACATTACTTCAAGACAATTGTTTTTAAGGATTC
AGAGCTTCAATTACGGTTACATGGAACGAAACAACAAACCTCCTGCAGTGAAATTAGACG
AGGGTTCCAATGATTTGGGTTTAAATGCCATACAGTCCTGGTGTCTGTTACGTAATGTAC
CATTAATCTTTGGTGATTTAGTAGGCACAAATGATCAACACTGGCATCTGCTACTTTTGC
TACTTCAAATTGTCAACATAGGAGAAAAAACAATCTTATCAAATGGTATCACTGTTTATT
TAAAGCACCTGATTGCAGAACACCACAGGCTATTCAAATGTTTGTTTCCTGGCAAAAATC
TCCTACCGAAACATCATTTCATGATCCATTATCCCCGCTGTATTCGAAAAATTGGGCCAA
TACTTCATACTTGGTGCATGCGTTACGAAGGTAAACACAACTTTTTTAAAAAACAACTGA
AGAGTTTTAAAAACATAACTAAAACATTGGCCAAGAAACATCAAACTCAAATGGCTTACA
ACTGGCAACATTTCAAACTAGACAGATTGGATCTTGGTCCAGGAAAGATGTTGTCGTTAG
ATGTAATGGTAGGAGGTAGTGATATTGCCAACAGGTTTAATGTACCTACTTGCACTCAAT
TCTTGAGTGTGAAATGGGTTAAATATCAAGGGATTGAATATCGCCCGGATTTGGTCATTT
GTGGTCAAGTGGATTTTGACATGCCTGTATTCTACCAAATAGACTCCATACTGATTAAAG
ATGACACTGTGGTGTTGATTACTTTTGTGCTTGATACCTTGTGTTTTGATGACCATTTTC
ATGCTTATAAAGTAGCACGAACAAGAAAAGGGCCTCATCTATTTACTGTCCAGGATCTTT
TGTATTGCAAACCATTTGACCTACAGATGTCTTATGCTATGACTGATTCAAGTTTGTTTA
TTGTACCGTACTGTTTCATGCTGTGAGTACTTGCAGTACTAAAATGTCAGATTCTGTTTG
CAGTACTAGAACATGTTGAACTGAAACGCAGCCTTGAAGCACTTGTAACTGTGAAACTGA
ACCTGTGAACTGAATCTTGAAGCTTGTGAATCTTGGTACTAACTGAAACTGAATCTTGAA
GTATGTGATTAACTGAATGAAACTGAACCTTGAAGTAAGTGATATTTTCCAAATAAAAAA
TCCTGTTTGACATTATTTCCATGTATTGGGTAGTCAATTTTACAACAGCACTATATAACC
CTAGAAAGTAACACTGATCAAAGACAATACTATTGTAGAGTTGATTCATTTTTACACCAT
TTCAGAGTAAATAAAAATAATACCTCCTAGAGTTAATTCTGGACAACACTGGGTGCCGAG
TGCAAATTCTGAACAACACTGGGAGAGTTAAACAAGTCCTAGAGTAAAATTGTATTGACA
CTGATTGGTGTTTAATAGTGTTAAATTTTTACACTATATAGAGTAGAAACAACACTATAA
AATCAACACTGATGCAAGAGTCAATTTTACACTCCATAGAGTGGGACCAAATGTTATCCG
ACACAGTGTTAAATTTAACTCTGTAGGAGTTGAATTAACACTGCAAAATTTACTGTGTAA
TTTCTCCAACTCCTGCTACTCTCAGTTGAGCAATCACTGAGGCACAACTATCTATGGTAT
TTTTATTACTTGGAGTTATGTCAGAATGTGAACTTGCTGCTGACACATCAACAAAATCAT
CTGTTACGAAATGATCAGTATTTGAGGGGCATCCAGAATTGTCAGGAACTGTTGCAACAC
TCGTGTGTACCTTGTGAAGATGCTTTCGAAATCCAGAAAAAGTTCCAAATACGTGGCTAC
ATCCAATCCAACCACATTTTAAACGCAAAGATTTACCAGGACAAAGCCCATGGATTACTT
TTAAGTGTCTTACAAGGTCAACTGTGTTGACCTGATGACCTTTACAAACAAAACAAATCA
TTGTTGCCTACTATTTCAAGATCTTGCAATCAATGCCATTCAATGCAGCATTCTAGCCCT
TAATTCTGACACCCTGGGAGTTTCTTTCACTTTTCCAATGTCAATGTTATACACTGTTGT
TTGAACAAAAGTATACATGTTCACCAAACCATCGCAGTATGCAGTACCAAAGACAAAATG
TGCCTTGAACAGCTCGTCAAATGCACCAATAGAAGAAACTGCCTTACAAGGGATTGCGTG
ATTGTCCATCACTAAGAAGAAGGAATGGATGCAGCTTTTCTTCGTCCCCAAGGCAAGTAG
ATACGGCTGGCGGCGTTCAGTGATGTTCTCAAGATGCTCTTGAATGCTGTTTCCAACCTA
GAATACAGTAGCAGTCAGGTGTCAGAACAGTTGCACAGGTCATCACCTAGGACTTAAGTT
CACAGGTAGGTTTACCAGGTAAGTATTTTAAGGTTTGTATTTTTGGGTTCCTAATCTCCA
TCCTATTATCCTATTCATCAGTTGGTAGAACAGTTTCCCAGGTTATCACCTATGACCATT
ACACAGGTAAGTTTACCAGTTAAGTATTTTAAGGTTTGCGTATTTTTGAGTTTCTAATCT
CCATCCTATTATCCTATGTATCAGTTGTTAGAACGGTTTCACAGGTTTCACCTATGACCA
TTACACAGGTAAGTTTACAGGTAGGTTTACCACGTAAGTATTTTAAGGTTTATGTATTTT
TATACTTTGGGTTTTTAATCTCCCTCCTATTATCTTAGAGCAATTATAGAGCTGGTGATG
TATTTCAATACACACAATCGCAGATTTTTCAGGGAAATGGCACCCTCTTTACCATTCTAC
AACTTGCTGTCTTGATCCTGTCCCTACTACATTTTTTAAAAATGTTTTTAATAGTGTCGC
CGCATCTGTACTAAAAATAATTAACACATCTCTTGAGACTGGAATTTTTCCCAATGCATT
TAAAACTGCTGTTGTAAAACCACTATTGAAGAAATCAAATTTAGACTATAGTGTCCTGAG
TAATTACAGGCACATATCTAACTTACCTTTCATGAGCAAGATACTTGAGTAGTTTTTAAA
TCAGCTGAACAACTTTTTAAATGAAAACAGTATTCTAGAGAAATTCCAGTCGGGTTTTAG
ATCCAATCATAGTACAGAGACTGCTCTAACTAAAATAGTCAGTGATCTTAGACTCAGTGC
TGCTGCAAATAAGGTCTCAGTTCTCATTCTTTTAGATCTGAGTGCTGCATTTGACAATTG
ACCACAACATTCTAGTTAATCGTCTAGAAAACTGGGTTGGTCTCTCTGAATGTGCTCTTA
ACTGGTTCCGAACATATATTACAGAAAGACAATTTTATATTAGCCTTGGAGATCACATAT
CAAAGAAATATGACATCTTTTGGTGTCGCACAAGGAAGCTGTCTGGGCCCCCTTCTTTTT
TCATTGTATATGCTACCCCTAGGTAATAATCAGAGAGCACAATCTTAATTTTCATAGCTA
TGCTGATGATACACAATTATACATTTCTGTCGAGCCCAACGACATAAATGCCTTACCTTT
TTGAACACTACAAGACGTTCTGTAGCTTGAGCCGCCGACATCTTCCCGGGCCTCTTGCGA
CCTTGTGAAGACGGAGGTAGCAGATGGAGTAGAAGAATCAAGGCCGCCAGATCACAGTCC
CAACCTGAAAATACAATTTTGTATACTTTTTAGCTGCGACCAAGCAGCTAGTATAACACG
CGTGCAAACATGCCGTTTGGTATTGACACTGTTGATTGGATAAAGACGCTGCCATCTAAC
CCGATGCATGGCCGTACCGGTGTCGGTTTCAGTTGTGGACTCCGCAGTTTGTATCAGCTC
TTTAAGATCACTGGAAGGTGTCAGACCTTTGCTATGCAAGATGACTTTCTCCTTGAACAC
CGGCCACTTCTCCAGTAACTTGGTGGATGTGCCTTCCCCAAAAAGCAACTTGAAGTCCTG
TTCAATCTGCAAGGGGCACATGTAAAAAGGTTTTTTAAAAAGCTGGAAAAAAAAGCTGAA
TCAGTACTTCAACCTCATATGAATTGTTTGATTTCAAATCTGAACTTTTGGAGTATAGAG
CCAAATTAATAGAAAATGCTTCTTTGTCCAAATGATTATGAACTATTAGATTGATAACTG
CCATTTGTTAAGACAAACAGAAATCTGTATGCTTACCAGTCCCTTCACATCCAGAAAGCG
TGGAAAGAGCGACAACACTTCAGCAGACTCTTTTGGATCGTGTATAACTTTCTGGCGGTA
GCTGAAGGTAATCTTCATTTTCTGCTTAACCATTTCTTCGTCAGAAGAATGCTTCATTAA
GGAAATGGCCTCCCTGCATTGGTCTTCACTTAGGGATTCCTGGCTGGAGCAAACTTCTCG
GTCACTGGTTGGCCCTCCTTTATACGTCTTGGAAGTTGATGGTGTTCTTGCCTCTTCAGC
TGATTTTCTTTGAATGGTCTTCAGTCTCCAGGATAAATATCCTGAGTTGGTCTCTGCGTC
GTAGTAATGTTCCTTTAAAATGTGTGAAATAACAAACATTTTACATTAACCAATGAGCAT
AAAGCTCACAATTTAAAGGACACAATATACTCATACGCCGGTAAAACTGCATGCATTACT
ATCGAACAGATGCACAGAAACCATGGATAAAAACCTTTTCACATGGTGAACGGCAGAATA
TAAACCATTTTCAAATACAAGTCTGGCAGTGGCGACTATGTTCTTTATATATCTATGCAA
TTTTACCAGCAATAATTCAAACAATACACATGCCACCAGTTTGTGGTGATAAATACTTAC
ATAACCATGAGTTTTGTAGGGGTCTTTCAAATATGGAAACAATGATACGATTCCTTGTGC
ATACATCACCCTGACATGGCGTGGTGGAGTGTTCCTGTTCGGAATACATCAAAATTAAAT
TAAGATAATTTCACATACAAGTCCCTCATCACAATCATGATTTACGGGTAAATTTGCAGT
CATCAATTATTCTCTCAATGACATTCAAAAAGTTAACAATTTCGTCATTTATAGAGCTGT
CAAGTGGCGCACCCTGTTAAAACAGTTGTTCTCAAGTGCAGTGGCATTAAATTTGGTCCC
ACTGACTTGCGCTAGCATTGTGAGAAGCTAGCAGGAGTTGCGCTGAAGCACAGCGTGGAG
TCCGGTGAAAACACAATTTATCAATTGACATCACCAGTGCATAGAAAATAGAAATAGCAA
ATAGGAGTCCAAAATTCTCAACTAACATGTTGAAGGGCAACTTGACCGAAAAATCTAATG
TTTATATGTTGGTCCTCAACCTAATAAAACAAACCTAACTTATTTTGGATGTCACATACA
ATGCTTTATCCTAGATTCACAGAATACAGTCTCATGATGATTTCATCTTGAGACTCTACG
CCCCTTCTTAGCATAAAACTAATTTGTTTATCACTTATTCTGGACTGTAGCCTTAACTAA
ATATTCAAAATCAATTCTCATCAATGAGTGAAAGGGCATAGTCTCTCATGGTGACATTGC
GAGACACTATTCTGTGAATGTAGGTAAAGCATTGTATGTGACATCAGAAATAAGTTATAT
ATTGTGTTTTATTAAGGTGAGGACCTTATAAAGTTTTGATTTTTGGATAAAGTTCCCCTT
TAACGTGTCACATGACCCAATGAACCAGAGTAACAGCCGAGAGCTGGATTGGGCCAACCA
TAGAGGTGACTGGCCACCAGCCTTACTACTGGACCCTGTGGGAGAGACGATTTCAACAAG
ATACAATTGGCCACGAAATTGGTAGAAAATTGAGGAGTGTGGGGAAGCTCAAACTGTGCT
AAACAAAATTACCCATGAGTCTCGGTCATCTCCGCTGCCAGGATGTTAATCATATGCCTT
CGTGTGGCATCGGTCAAGCTTTTGGTTCGGTCATATTCATTCATGACTCGATCTCCTCCA
GGTCTTGTCTGAAGTATTCTTTTGATCATCTATAAGAAGCATAGAGGCATTAAAATGACT
ATCAAATAACTCCACATCCAGGCCTGAGAGCTAAGCATTCACTTTTGGCAGTACTGTGTA
CAGTAGGTCACAGCTGAGAATGCAAAATCAAAAGAAAGTCCAGAAAACACTTCATATGAA
TGCAAATATGGAAATGACAAACTTTTAAACTCGATTATTCTCCAGGTTAGCAGTTTACAC
CATTTAAAAATGTTACTATTCAATGTCTTCGCCTGATATAATCTATATTTTTAGACAATG
TTTTGGGTCTAGACAACTCGTGTTTCCCATATGTACTGTTTAGCTGCATAACACTAGTGA
ATATTCCTTTTGAAATCAACAGAATCCATAATTTTAGCAAGCCCAGTGATGACATTGCCT
GCTGACAGATTTTTGCATTCATGCGAAAGACTATGTAGTATGTAGTAGTCCTACTTACAT
GTTCTGCTGCTTCGGAAGTTTTCTGTCTTTTTGAAGGGCTCAAGATGACTATCATCAGAG
TCACCCGCTGACTGGCCCAGAGGTGAAGGTGAAGACGTCTTTGGGGACAGGTCAACAGAT
GAAGCTGTAGACGTATTCAGGGAGCGATCTGTGCAAGATAAAATATGCATTAGAACACAT
GACAATGACCCTGGAACGGGATTCAAATCTATGCCACATTCAGGCTAAAAAAGTAAATTA
CTGATGTCACTCAAACATAGCAATAGTAAAAATTCATTAGGATCAGTATTGTATCTGGGT
GTGACCCATCAGAAAACACTCGAGAATGTATGCCAGCATCCTCTAAAACATTAATTTCAA
TTCAGCAGTTGGTTACCTAATTTTTGGTATGTGTATTTTTATTTTTTGCATACCCCAGCC
ACACTGCAAGCAATTGGCCTCATACCAGTGAAGGTACAAAGGCACCATTTGGGTCAAGAG
TTGTCTTAATCGGGCATGTTACATTCAATGTGGATGGATGCTAAATATTTACCTGCACGA
TTTCCATCTTCAATCCTAAGAACCCCCAAATTGGGATCGTTCAGGACCTCCTCAAATATG
TCATCTTCTAGCTCTGTTCCAGACTCATCATACACTTTGACCTCTGTTCTGTGGAGTGCT
GATATGCTGAACTTCGTGAAAACTGAAAACAGAAATAGTTCAGTACACGCCATACAATTA
ATCTTGGTATTTCCAATATGCAAAGCAAGCAACAACAATATGATAACAAGGTGGCCGGAA
ACAATATTTAAGAATATCAAACCAAATAGCATTTAGTATGATTAACCGAAATGTAAGAAC
ATTAGATTTTACTGTACGGCAATAAAATACAAATTTACCCTCATCCAAGAACTTCTGTAA
TGTCAAGCTGACGATCTTGACATATTTCTGCTCAGCTTTGTATCTGACTTTCACCAGCAT
TCTAAGACAGAATTTAAAGAGAGCCAGGGTAAGCCAGTGCAAAGAAAAAAAATTAACCAT
GTATTAACCCTCTTATTATATTAAGGGTGAGTTTGATACATTTATGTTTTTAAGCTCACT
GAAATACTGTTTATCCTGTTTTTCTACATGAAATTTCATTACTTTTTCTTATTTAGGGTC
ATGAACTTATCTGCAGAATTTGGACTGATTAATCTTGACCCAAAACATCACAGAGATAAT
TATATTTAAAATTAATTGGAGGGTTAAATAACAATAGCTTAATGCAAATGTTGGTCTAAT
AACATTACTGAAAAAGCACTTGAAAATATTTGCCAATTAGCCTATTTCTGGTTAAGAAAT
CATATGTAGCCTAGGTAGCTACTACTGTAGCAATTCTCATTACATCGCCCATTCTATACT
AACGTTACATACCTGAGATAACGTTACTTCTTAAGCCGTTGCCTGTGATTCAACAGAAAA
TGTGTTTGCTTTAGAGTTACAGATATCTAGCATGAGGAAAACGGAAATACATAACATCCC
ACCTGTTTCTAACAAATCAACCCCTTCACAATATCTCTCATGGACTATAACGTTAACCAC
CGACAAACCAACAGCACTCACTGTTGCTTACATCGGCGTCGTCTATGGCACACACAATGG
CTAGGTAGCTAGCTGTGATGACATGTCTGCTTAACCTAAGTGAAATGAAAACAAGTTCTA
ACTTGAATGCGCTAACGTTAAGCAACGGCTAGCTAACGTTAGCTGGCTAGCCAAATAACG
CCGTAAGTTTGATGGCACGCCACGTTGGCGTTAGCTGGCT
>NODE_140_length_356_cov_13.766854
ATGAAGGCATTAACGATGTATAATGAAGAGTTTTGGTCGTAGAGATGTGATTTTGACATG
TATGCATGCGCTTAATTACGGAGGGTATATATAAGTCGAATCATCTCTTTATCGTGGCCT
GTGTGCATTTTTCAAAATTTAACTCGTGAACTATAAGTCAGATTGCGAGCGGATATTTTT
TTTTCTACTCCTGGCGACACGCATACACGGAATCCGGGATAAAAAAAATTCGAATTTCTT
ACCGGGGGTTGGCTGCGGCGCGAGGTATGATCCCGTTAAGAGCAGCGCGATGAAATTAAG
AAACGTTGCCGCCAGCCGGCGGCCCGGCTCGCCGCGTGAAACCAGCGGGACGAGTAATGA
AGGCATTAACGATGTATAATGAAGAGTTTTGGTCGTAGAGATGTGATTTTGACATGTATG
CATGCGCTTAATTACGGa
>NODE_144_length_344_cov_17.526163
CTACCTTTTTTCTGCCGCTCGTGTTGAAAACAAATCAGCCAGCGTGCACAATGACCATCT
GTTTGTTATTTGATATGTGTGAATACATGTTGTAATGACTTTGTTTGTGAATCACTCAGT
GCATTGGAACACAGGAGAGCTCTCGAAATGCTGGAGTGTTCAAAGCTAATCATATAATTG
GACACAATAGTCAATGACAAATGGAGATGCATAAAGGCAGCCAGCTGGGAAGTGAATATG
TAATCATTGTAAAATCATATCATTTTGCATATTTGAAGACAGCTTAATAGAGTTTGCTTG
TCAGCACACTATCAAGTAATGATCAGAGAGGCCATTGGTGTATTTATTTTCTCAATATTG
CTTCACGTGTTTCCTGTGTGTCATGCTGGATTGATACAGTGTGTCTCTGTatgcttcagc
tactgt
>NODE_145_length_126_cov_68.325394
AAACCTGTCGACAGCAGGTATCAGGTTTTGGGCTGTTGCTACTGTAGAACCTGTCAGCAA
ACACGTTTAAAGTAACCTGTAAACTACACGTATTTATTCTTCATCGACCAAATGCATTGT
TGTTCAACCGAGCACTGTTTTATATCGAAAACGTGCTAAATCGCAGGTTTCTGAAAAACC
TGTCAAGAACACGTTCTTTGAATTAAGC
>NODE_146_length_528_cov_30.910984
AGAGAGAGAGAGAGAGAGCGACGAAGAAGGAGAAAGGAATAAAGTAACGTGTATGAATTG
TTTTGACAGGAGGACCCTTCCGTGTACCGAAGCCCTGGACTGTCTGACAACCTGCCCGTG
TACCGACCTTTGCTTGCCTGACCGACGACTCTCCTGCCTTGCCCTGGACCGGATTGAGAA
CCTCGCTTGTGTACCGACCCCTGCTTCCGTACCGCGACGATTCTCCGGACTTCCTACTCG
GCACCTCTGCTTGATTGATTTCTCTGTTGTATCACTCCATTCTCCAGTAAAAACCCCTAT
TCACCGTGAGTGCTGTGTTGTGGACATTCGTTTCCTTTGGTGTTTTCCCGTGACGAGTCC
TCCTTCCCCAGGATTCGTCACATATGGTGGAGAATGCGGGCGTAATTCCAGCGAACGAAA
ACACCAACGAATCACCATGGCCAACCCGAATGTGTTCCACGAGCTCCTGGCTCAGCTCAT
CACCAGCGGTAGAGAACAGCAGCAACGGCATGAACAAACCATGCAGCGGCACGAAGCGGC
GATGCAGCTACAGCAACAGCAGCTGACACAACACCAGCAAAACATGGGGGTGTTCATGGG
CGTCCAAGCc
>NODE_149_length_974_cov_18.497946
AAGCGTTTAAAACATGTTACGGTGAGTTTTTTTTATTGAGACCTTAAATGTGGATACTTT
CACAATTTCATCAAGCCCCCCACAGACATCTTGCATGAGGTAAGTCCAAGCCTTTGGTAA
AAACATGACACCCTGTAAGCGCTGATCCCTTGTCACGAAGATAGATTTTCACAGAATCAC
TCCCTGGTTCGAAATCGTAGCCGCAGATACGTTCGTCTGATATATATATGCACCTTTGAA
TGCTGTTTGCCTGCTTTTACTTAAAACTTTTCGCATAGCTTGGCTATACACTTGTGGATG
TGGTTTGTTAGAAAGGTCAAAGCATACTCAACCACTTTATCTACATAGGATATAAAACAC
AATATTTGGAGCACGCAGGCATCCTTTAGAAAAGTAGTCAATAAATGCATAAGATGACCC
ATTCTGTAATCAGGCAGTGTTTTGAATATTTCGACAGCAATAGCGTACATGTAATTGTGT
AGAGGGTAGGCCTATCGTGTTGTTAAACTATAACACTCCATTCCAATCAGACCCCGCTTC
TTTTCGCACTTTGTTCATTTTCATCTCCAGAACTCTTACACAGTTAACATTAGCAGGCTT
TAGACTTGTAAAAAGTAATACGTTTGCAATTTAGTTTTTCAATCACTTTGTAAAAAATAG
AGGTAATATCCTCTCGTCTCCGCTGAACCTTCATGTTTTGATAACGAAGACGGTGAGAGC
ATTAGCTAACGTGTGTTTCAACCACGGTTTAAACAACCTTTTCCCATTTTTCATAGTTAG
CCTCATAATTATTTTAACCTTTCACCGTCCGTATACAATAGCCATCTGAATAGAGACAGC
GCTCTGGCCAGGCATGTCAGGGCAGAAATATGTGCGACCTGTTAAAAGCACTGAGTCTAA
ATAGTTCAATAGGGTGAACATTATACTGAAGATTTAAAACTCCCCAGTCTAATGTCGGTA
TCGACAGCTTTTACTGAGACCTTAATTGTACTTTCACAGGATCATGGACGACATTTGAAT
ACAAACTACACAAACAATCACTGTTAAAATTCTTCt
>NODE_150_length_159_cov_90.226418
TGGTGTGGATGATGCTCTCATCTTCATGCTGCATAAAGTATATGCTCACCTGGAAAAGGC
AGGCAGCTCTGTAAGGATTATGGTTTTTTGGATTTTTCAAGCGCTTTCAATACCATTCAG
CCACAGCGTCTTGGTGAGAAACTCAAGAACATGCAACTGCACCCCTCATTGGTATGTTGG
ATTATGGACTACCTGAGATCTAGGCCACAGCTTGTCAGACTGAATGGGACTATGTCTGAT
A
>NODE_151_length_231_cov_13.090909
ACCCTTGATCCAGTAAAAAGAAAAGTAAGGATAAATACATAAAGAGCCGGAGAGAGAGGG
AAGAGAAGGAGAATCTAAAGTAGGGGGAAAACGCGTCTGGAGGAAGTGGCTGAATATGCT
GTGTGAAGCAAATTATCGCCCCACGTAGATTCATCAGTTCTCCCCGCAGGATTAGGGAAG
GGCCCTTCTAATGAAGTTCGCCCCGTCAAAATGAAGGGACTAATTCTGATTTAGCTGAGG
TAATGAACTTCCCCTCTCCTGCCGGGAGGAGCACCATGGGGTGTGAGAGAGAGAGAGAGA
GAGagagagagag
>NODE_152_length_336_cov_38.375000
ACCTTTTCACTGGCGATGCCAAATGCAATTTGTATTCTGCGGCCAAGCAAAAAGCCCTAA
ACTGATTATCCTAATATGAACCGTGGCGAGCCTCGATATTGTTGGGGCTGAAAGGACCGT
CCAGCCGCTGAATGGGGTTCCCATATGCCTTCTGAGTTTCATGACACAATGTTGCGTCTG
CTTTGCAAGGGAGAAATTAAGCGTGTGAAAGTCTAAGCAAAGCCCTCATTTTCCAGTTAA
TCAAATCTCCCCCTAATCAAATTAGCGCACATAATTCCTCTGGATGCGTGGCACAAAAAC
GGCATTATCCCCTTCTCTGGAGCTGAAAGGGAGAGAAGCAGCGTGGTGCCTCTCCCTCCC
TCTGCATGAGCGGCCCTCAATGGAGGAGGAGGTGGAGGTGTTGGGTGGGGTGGGGAGa
>NODE_153_length_187_cov_9.828877
GAAAATGTTTCACGTTCATGTTCTGTTCGCGGGTAAATTACGTCATGTCATCAGTATCGT
ATTACATAGCCTAACTGAAAAATGGAGTTGGTAGGCTAGAGCTGCCTTGCACGACAATCC
TGCCATCCGTATTTAGAATTTGCACTGATAGCCTATATAGCCTAATGCATGTTATTTTTG
TAAAACGAATGTCCTATTTTTCTGTTCAAAATAAACCTGTGACCAATTACAACCTTTGAC
TGGGATGTTTTTATATGAACGTCGGGACA
>NODE_154_length_351_cov_6.988604
CTTCCCCTTCTCTTACCTGCGATAGGACGGCCCCCACCCCGGTCTCGGACGCGTCCGTCT
GTACCACCATTGGCTGGGAGAAGTCCGGGGTCACCAACACTGGGCCTGAACACAGAGCCG
TCTGGAGCGCCACGAACGCCGCCTCTGTCTCCGGGGTCCATTGGACTCGGTCGGGCAGCC
GGCTCCGGGTTAGGTCGGTAAGGGGCGCTGCAATAGAGGAGAAGTGGGGAACGAATCGGC
GGTAGTAGCTCGCCAACCCGATGAAGACCCGGACTTGTTTCTTGGTCTGGGGTCGTGGCC
AGCCGCGGATGGCTTCCACTTTGTTGATCTGGGGCAGGATGCATCCGCGGCCAATCGTGT
ACCCCAGATAGTTGGCTTCCTGTAGCCCGAGTCGACATTTGGCCGGGTTGGCGGTGAGCC
CTGCTTCCCGCAg
>NODE_155_length_379_cov_13.860158
GCTGAGATTACCTTATCCATCAAACCGATGTGATCTACACAAACTCGCATGCTTGTAGTA
AAATGAGCCTGCCACTAGTGAAATATTGTCCGGAAATCAGGCAGTAATGCATAAACAAGC
ATGACAGCTGTTTTTTGAATTTGAGAACTCTGATTGACAGTGCTCTGTTGCGTGGATTAG
AGACATTCATTTCATCCTGAACTCAATTATATTTTACAAAGGCAGACATCCCCAGTTAAT
TGCAGCCTTTCCACATGAGGGAATTATTTGCAGTTCTCAATTCCCTGCCCATGTGTACTC
TGTTCCGCATGTACAATCTTCATCCCATATTTGAAAATATTACAAATTACTTAGTTTTAA
AAAACACTTTTGGAGTTGGGAAAGGCAGCAAGCGCGCTGTTAAACAGGGGAGGACTTCTC
TGTATGCATGCATTATTTAGCTGATGTACTGTGCGGTCCAt
>NODE_158_length_520_cov_33.178844
CATTCACACACACCCTCGCCTTCTCTACCCTTCCTCTTTTCACTAAAATGGCCACCCCCT
TAGATTTTACCCCTCCATTGTTAACATACATCTCTCCTATCCATTCTCTCTCAGCCTCTC
TCATACATTCATCATCCCAGTGTGTCTCCTGAATACATATAATATCTGTATTGCAGCCAT
GCAAGGCCCGCTGACATCTATCCCGGTCCCTCAACCCATTGGCGTTGATGGATGTTATTG
TTATCATTATTAATTAACTAGTAGTTTCCCCTCTTATTTCCCGCGTTTTTCCCCGCCTTT
CTGGGGACTTTCCTCCCCATCGGTCTTCTCCTCACCGCCGCCACCGCATCGCCTTGGTCT
TCCCCACTGTCTGTAATGTCCGACACCACAGTCCCCGTCCCCCCGGGCCCCCCACACACA
GTCTCGATCCTCCCCTCCCTCCCCCCCTGCAGACCCCCCCTTGTCCGTAGGGTCTTACCT
TGTTGCCTCTTCCCCCCCGCTGATCCACTCCGTGTCCTCGCCGTCTCTCTCTGTCCGCAG
TCCAGACTATTGTCTGTCGCCTCGCGCTCTGCTCCCGTCCTCGCTGACTCGTCCTCCCCT
CC
>NODE_160_length_627_cov_17.218500
CTCCCTCCATTGCAGGTGACGCGGATCCAGCATTGGGTGGTAGCGGATAGGGGTTGGCGC
GACGCGCGCTCCCCCGGCCGGCCCGGGATTAATTGTGTAAATAAATAAAATACGTTTGCT
TGATAACGGGTCTCACAGTTTTGTTTATTTGACTCTCAAACATATAACATTGATTAATAT
TGCCACCACAATGGCTATGTTGTGTGGCCATGGTATATCTCACAAATGTGTGACTGGGAA
ACGTCTTGATATAGACTAGCAGGTGAAGCCTCTCTTGATTAGTTTGTTTTTATTATGGTG
TTTCTTATTTGCACTGCAGATGCTGGTTGAGAAACGGTATCTCATTCTCTTGTATGCAAA
TGCACAGTAACCCCTTTCACACATGCAGCCTTATCCGTACATGTTCCGGAACATTGCCAG
ATAGGGGTCATGTGTGAATAAGAGCCGAAGTCGAAATTCCGGAATATCCCCACCGGCAAT
TTTCCGTGTCAAGACCTAGTGAGATTTCCGTAAAAGTTCCATATCGAGGTGACGTGTGAA
CAAAGCCAGAACATTACCGGATCAATCACGCACAACATTCTGACGTAAACACGGCGACGT
GAGCGAACCCATCACAAACCTCTTGACCTCAAACGACCTCGATCGCCTCAACCCTAAACT
GACAGGCTAAACTGCAACGTTATGTCTAACTGGAGTGACTCGGAAATTG
>NODE_161_length_382_cov_20.065445
GAGGGATAATTTAAAATGCTAAATGTTTTGTTCAGTACTGTGAAAGTACTGTTGGGCAGG
ATGAGCGCAGACATTTCCATTGTACCTTTCTGTGACTTTGGAGAATAATTGAGTTAAAAC
ACTCAATAAAACATTAATTAGTTTAGCCGTCTGGTGCAGATAACATAGATAAAACCCTAT
GTAATTCATATTGATTAGAATATGCACATTGAATGTAACCTCTTAAGACAAGTTTCCTTT
ATTAAACTAGCACAAAGCCGGGGTCATTATTTGTACAAAGAGAGATCACTTTAGATTTTA
TCTTTCACATAAAAAGGTTTGATTGGATTTATTTCTAGGAAGCTGCACTCTCCACTTTAT
TCTAGTTTGATTGTATTACCACTTAATTAGTTTGTATATTGAGTTGAACGGGCATTATTG
ATTTCATGAGCATTCATTTGCATTGCAAAAGTCCCTTTAATCCa
>NODE_162_length_574_cov_8.435540
TCACAAATCTCTGCGCAAGCTCCAACTGGTCCAAAATTCAGCCGCCCGTATCATCACCAG
AACTCCTTCCATAGAACATATCACTCCGGTTCTTCAACAACTCCATTGGCTCCCCGTCAA
ATACCGTATTGATTTCAAAATTCTTCTCCTCACCTTCAAGGCCCTTCACAATCTTGCACC
CCCTTATCTCTCTGAACTTCTTCACGCCTACACTCCCTCTCGCACTCTCCGATCCTCCTC
TGCCTTCCAACTCACAATACCTTCTGCCCGTCTGGTCACCATGGGGTCTAGAGCCTTCAG
CCACTCTGCCCCCCGTCTCTGGAACTCTCTCCCACAAGACATCCGTGACATCCATTCTCT
CTCCACCTTCAAATCCTCCCTAAAAACCCACCTTTTTAAGTTGGCACATTGTGTATGATA
TTGTGTGTGATTGGTTGTGATTTTATTATTATATTTCTACTGTGTTTTTTTTCTACTGTA
TTACCTGTACATGTTTTATCACCTGTTATGTACGGTGTCCTTGAGTGCCCAGAAAGGCGC
CAAACAAATAAAATGTATTATTATTATTATTATTACTTGCATCACATTCTTGCATTCGTA
CCTCACACACTTCACAAATTCTCCCCAGTCCCCCAGCACTTCTTTATAAAACTCAG
>NODE_172_length_192_cov_7.437500
GACAGTAACGTTAGACATCGCTAACGTCGTTAGCTATGTTTAGCTAGGTAACGTTAGCTT
AATGCAACGTGTTAGCAATATGCTATGTACAAAAATGCTGTATCGGTATCACCGCTACTG
TCAATGGCCGTGACGTGTATTAGGCGACAAGGCGTTCTACTGGTAAGTGTAGTTCTTTTT
TATGGACAAATTAAACAACCTTATAACTAATTTTATTTCAACCAAAAATGCTTGCAAAAT
AATGTTAGTGACAGAAGGGAACTCATTGTCTGCa
>NODE_173_length_217_cov_8.732718
TCCTTCCGCCAAACTGACCCTTGTCCGAATGACCATCCTCCCCATGCTTGACTACGGAGA
TGTCCTGTATAGATGTGCATGTAAGGGTGCCCTTGAGCGGCTAGATGTTCTGTATCACTC
TGCCATCAGATTTGCCATCAATGCTCCTTACAGAACCCATCACTGCAACCTGTACTCCTC
CATAAACTGGTCATCACTACACACCAGACGAAAACTTCACTGGTACACACTCATTTATAA
AACCCTCCTTGGTCTGACTCCACCTTATCTGCAAATCCTCCTATCATACTCCTACTCta
>NODE_174_length_154_cov_32.987015
CAAGCGAACTACAGCACAGGAGTCGCCTTTCTTTCTGCCGTAACATATCATTCAACTAGC
TAGCTAGCTAACGTTAGCTAGCCTATACTAACTTCACTCACCGTAACATAGCTACGCCTG
CGGTTTCCGGCGCACACTCTCGTCCGAAAAATCGCTCCCTTAAAGTGTCTTTGGCTATAC
ATAGCGTTCAACTAGCTAGCTAGCTAACGTTAGCTAGCGTATACTAACTTCACTCG
>NODE_175_length_106_cov_39.273586
CTCCCTTAAAGTGTCTTTGGCTATACATAGCGTTCAACTAGCTAGCTAGCTAACGTTAGC
TAGCGTATACTAACTTCACTCGCGGTGCAAGTCTCTCCCTCAAAGGGTCTTTGGCTATAC
ATAGCGTTCAACTAGCTAGCTAGCTAGCTAACGTTAGCTAGCGTGTACTAACTTCACTCG
CGGTGCAA
>NODE_176_length_201_cov_4.343284
TAATGATTCCCCAGGGGAAAACACCTAAAGCCAATAAGGATGTCTGGTATTTGCCTGATT
GGGAATGGACCACTCCACAAGAGACTTTTTACCTTCCCCAGGCAACTACGGGTTATTACT
GCCTGACCAGAGATAACGGTACCGTTCCCGTGGGAACTAGTCAATGTAGTCTTAAGACCA
AGAATTGTGATAAATGTGGGGTGGGCCTTAAGACACTTCGCAATACTTATTGGATATGTG
GGCGTATGGCGTACACTCGGCTGCCCATAGGGTGGATGGGGAc
>NODE_177_length_255_cov_11.576470
GAGGAGGGGGTGGGGGGTAGAATTAGGATTTATGAATTTATTTCCTCTGTTGTATTGTTT
AAACAGCTTTGGTTCTACTTTTGATCCCTTCCTCTCGCCTTTGAGGCTGTTCCACGGTGT
CAGCTGTGGCCTGATAGTCAGAGAGCCGCCTCACAGTGTGAATGAAAGAAAACTCGCGGT
TGGTAAACACTGATAAGGGATAAATAGAAAGCGGTCAGGCAGAGATAGTTCTGTGCGAGC
CCAGATTGTGTGCGGTCTGTTAAAATGAGATTCTGAGCCTGTCCTGTTTTTTTCTTTTCT
TTTTTTTTGTATTCTTCCACCACCACCCCCCCccacc
>NODE_178_length_447_cov_24.252796
CGATATTAGCATAAAAATTCAATATCGGAAAATATCGGTATCGTTTTTTTTTTTAAAGCT
TAAAATGACGAAAAAAGTATGGCATGTTACACCTCGTTGGAAAGCTCTAATTGTCCCGAG
TCGAATGCACGCGACCATTCTCTGTTTTCTTAACCCTCTGGGGTCGACAGGATCGGCGCT
GATCCCAGCAGACTATTCTGTTCTATTCTATTTATAACTTTACGAGATTTTATCATACAC
ACGCGGCAAAAACATTGACAGAAACCTTAGAATCGCGACTTTCTGAATTGAGCACTGGCA
AATAATATGAGATTATTTGAAATTAGGTTAATTAGACAGAAAGTAAACCTTGTCTTTTAT
TCTCTCACCTGACTTCTCTCTACCTGAAAGTGCCGTCCCATTTCTATTGACATGGTAACA
AGGTGTTAGTTTTGAAGGTGCGTGGGGAGGGGCGACGTGTGAAACACGGTCAAAACCAGA
CATACCATGGCAAGATTATCTGCTCACGACAAGATCTGCTCAACAATAa
>NODE_179_length_510_cov_66.182350
GTTCAGGGTGGTATGGCCGTAAACAATTGTGCCGGCCGCTAAATGGACTTTTATAGAGAA
TCACATATATATTGACAACTTTCACGTGGCCCACCGTTTCGTTTCAAATGTTACTCGATG
TAGTTAATATGATTCCAATTTTAAAGGGTACCTAGTGCTTAAAATTACAGAGGGACCACA
ATGCACTGTCCATCTACTCTAGAATGCATGACCCATCGTACGAGCTGCTATGTGAAGGGA
CTTAAGGGCCAAAAGTGTGGTTGGTTTAGCAATAAGCAGACGGTAAACAGCGCGTACCTT
TTCAGTGAGCTTCCAATAGATGCTCTCTGGCGCCCGCGGTTGGCCATATTAGTGCACTGT
CGTCATGGTTCATGAAGAGTTTGGAGCGACGTATGGACAGTATGTTGCTTTGTCACAATG
GGTTGCGGCTAAAGAACATGTCTACGTGTTCTTTATGTCTCGTCGGCCATTGGAGCAGAT
GAGATCTCGTTGAAAAAGAAAAAGCTTACGGCACCTGGTATTCCCAGGCGGTCTCCCATC
CAAGTACTAACCAGGCCCGACCCTGCTTAGCTTCCGAGATCAGACGAGATCG
>NODE_180_length_190_cov_99.778946
ATGTTATCGCGGAGAACCTTGCGATGACGCTTGGCGCCTCCTTTCCCAAGTCCCTTGCCT
CCCTTGCCGCGTCCGCTCATGGTTGCAGTGTAGGTCACTAGTCGGTGAGCAGTGATACAG
TGAAGAAGCCCCAGTCAGACGAGCAGACTTATGCCGGCGCAGGGGACGTGTTTGAGACCA
CGCGCAACAGAGCTGGAGGCTGCTAAGCTCCCCCCAACCGCCCCACGTACGCGGAGGCGG
TGCTTGCGGGAAGACGCCTCTTTGACATCGAA
>NODE_181_length_211_cov_120.080566
AGTATCGCTTCTCGGCCTTTTGGCTAAGATCAAGTGTAGTATCTGTTCTTATCAGTTTAA
TATCTGATATGTCCCCTATTTGGGGGACTATATATTAAACGGATTTTTAGAACTGGGAGA
CGGTAAAGGGGCTTGCTCCGTCCGCTCCACGCATCGACTCGGTATTGCAGTGCTTCCGAG
AACGGTGCATCACTTTCTGAAGGTTCCAAAAATAAGAGCTCAGAAGGGTTTGTGAAATGT
GTCACAATTGCAAAGCAATGTGTGTGTTTTTGTGTGTAACGCCTTGCATTTAG
>NODE_182_length_209_cov_8.535885
GCGCCAGGGGAGTCGGCCCAAACGAACCAAGCCCCAGTAGCAGTGTGTACGACGGGAAGG
GGGTGAAAAAGTGGATATCGCAAGCAGACCTCAGCGAGAATGTGCAGAAAAAAGTCGTTG
CTCAAAGCAGGTTGATTTCATGCCCCAATGCCACAGCAGTAATTGCACCCAGACCCGTTT
TATTGCGAGTTGATTTTAAAGAGGGATGAATGGAGAAACATTCTGTAAAGTGTTTATTTT
GGGGGGTGACCTTTATTAACCCGTTTTCCAGGCGGGTTCCCCTGAGGTGGg
>NODE_183_length_192_cov_18.213541
GAGACAGGGGGTGGGAGAGAGAGAGAGAGAGTGTAAAGAAGAAACAGACAGAGGGCTGCC
TGCGCTATTATCTACGTGCCTCTTCAGCAAAAAAATGCAGTCCCAGTTGCACAAGCACCA
TGCCAGCACAGAATGACAGCGGGTACTGTACAACGATTCACTGTGTAGTAGGGAGGGAGC
GAGAGAGAGAGGGAGGGAGAGAGGGAGAGAGGGGGAAACAGAGGCAGATACACAGGGAGT
GAGAGAGTAGTGAGAGCAGATAAAGAATGTGACa
>NODE_184_length_320_cov_13.759375
TGTTGAGCTACCTGCTAACAATAGAAGAGCCTTGTGATGTGAGTTCTTACATTGTTCTAA
GTTTATTCTTAGTGACATTGTAATGAACCCGTCGCGTGTTTCTCGCCGAGGAGGAGAGCT
TCGGAGCAGTGTTACCGGCAACGGTGACCGCTCCCAGCGAACCGTGGGCATTCATTGTTG
AGCTACCTGCTGACAATGAAAACCTGGTGAGTTCTTACACTGTTCTAAGTCTATTCTTAG
GGACACTGTAGTGAACCCGTTACGTGTTCTCTCTCTCTCCTCTTATTCTCCTGTCTCCGA
CTCCATTCGCGGTAAGCGGTGGTGCTTTGACATCAAAGCATTACCCGCTTTCGCGCCCAT
TTACCTCAGGTAGTGTCGAGCGCCCTGTTTCGTAGAAGCTCc
>NODE_186_length_257_cov_15.237354
GCTCCTGTCTCGACGCGAGAGAGAGAGGGAGGGAGAGAGAAACGTCCCGACCGCCAGTGA
GAGAATATCTGCACAGCCGGATAGGAAGCAATCACGGGTGGTTTATTGTCATGCTGACAT
AACATAAAACACACCCAGAGTTTCTCTGTGTGAGAAAAACAGCAGGGCGAACGGAGAGCG
CGCTCCGACCGCACCCCTCAGCTGTACTCACAACCCTCAACCTGTTCCGCTGGAATTCCA
CCGAACCGTCCATCGGGCGGCTCGGGAAGTACAGGCAGACTCATTATCCCATGTAAGCTG
TGTGAGAGGTCGAGTGGCATGCACCCACTGGTGGGCACg
>NODE_187_length_377_cov_21.132626
TAGGCGGGCATAATACTGTCATCTGTCTTGGCCGTGCCGCCGCCGAGTGCCGTGGCCCTG
GGCGCTGCGCAGACCGCCGCTTGAGCCGCAGATCCAGCAAATATTCCTAAACTGCAATTT
TTCATATTTCCCTGTATGCATAAGGAGATGAAAAATCATCCCATCATTTGTATTGTCTGA
CTGAGGTTATACACAAATATTAGTTTATCTACTCCACCTAAGATTGCTTCCTAAGCAAGA
CGGATTGGTCCTCGGGAGGGGGCAATATTCAGAGAAACATATTCAGGCCATCTTTTATGT
GGTGCGATTCAGAACAGGCCCAGGTATGAGATGTGTTTTCAAAACGGAGTTTTCATAAAA
TCTAAACGCCTGAAAGAGACGCCACTTATTTCTGGTGACGCTCTTTAATTGCGAGGCAAT
TTACAGCATAGTGAATTTATTTGTTTTTTTGTTTTGTTt
>NODE_191_length_247_cov_14.676113
TGCAGTGGTCCCATTCACTCACACACCCTCACACACACGCCACTCACACAGTATGGCCCC
TCCCCAAGACCGAGCACATGGTTTCAGGCACAAACTTGCAATGTGTTACTTGGATGAGAT
TGAGTGTTGTGGGAGGTGAAGAATAAGACAACAGAAGACAGGTGATGCTAAAATGAACAT
TTATAATGACTGTTGTTGCTGTCGGAAAATAATAATCCTTAAAAAACGATTTAATATATA
TTAGCACTAAATTGCCGACTTCACTGGTAATCCACAAGTCAAGAAACACAACTCACTATT
TTTTTACAAACACAAtgctacaattacat
>NODE_192_length_347_cov_12.682997
ACCCTTTCTTTTCTCAAAGTGTCTCCATACATTTGACACTCGGGATCATAGAGCTCCTTG
TGTTTCTCCACCTCAACTATTAACCGAGTGTCGTCCATCTTCGGGCTTCAGTTTCGTAAA
TGACACTTTCGTGAGTGCATTTGGAGTTTGTTTTTCCATCTACTGTTGTGACTTCTGATT
GGTAGGCCTACTGGAGGCACGTGGAAATGCCTAGGCTATATGTAGTTTCGTAAATAAATC
AGTACAGTGACATCAGTAGCCTATATTACAACAGAAGTAGCCTAATCAATCAAATAAGGA
AAGTTAACATCATACTATGGATAAAGAAAAGGCATTAAACTTAGCATTATAATAATATAA
CATGAAAAATGGGGTTATATGCAAAATGTATATGACTTGATTTAACTTCAGTCATCCCAC
AATGGTGAt
>NODE_193_length_985_cov_103.411171
TTGATTAATGAAAACATTCTTGGCAAATGCTTTCGCTTTCGTCCGTCTTGCGCCGGTCCA
AGAATTTCACCTCTAGCGGCGCAATACGAATGCCCCCGGCCGTCCCTCTTAATCATGGCC
CTGGTTCCGGAAACCCACAAAATAGAACCGGAGTCCTATTCCATTATTCCTAGCTGCAGT
ATTCAGGCGAGGCGGCCTGCTTTGAACACTCTAATTTTTTCAAAGTAAACGCTCCGGGCC
GCGCCGGACCGCCAGCCCTCTCCCGAGATCCAACTACGAGCTTTTTAACTGCAGCAACTT
TAATATACGCTATTGGAGCTGGAATTACCGCGGCTGCTGGCACCAGACTTGCCCTCCAAT
GGGTCCTCACCCATGGGTTTAGGATACGCTCATTCCAATTACAGGGCCTCGAAAGAGACC
TGTATTGTTATTTTTCGTCACTACCTCCCCGAGTCGGGAGTGGGTAATTTGCGCGCCTGC
TGCCTTCCTTGGATGTGGTAGCCGTTTCTCAGGCTCCCTCTCCGGAATCGAACCCTGATT
CCCCGTTACCCGTGGTCACCATGGTAGGCGCCTAAAGTACCATCGAAAGTTGATAGGGCA
GACATTCGAATGAGTCGTCGCCGCCGCCGAGGGCGCGCGATCGGCCCGAGGTTATCTAGA
GTCACCAAAGCGACCGGGGCGCACGAGGCGCCCCGGATGGGTTTTGGGTCTGATAAATGC
ACGCATCCCCGCGAGGGGTCAGCGCTCGTTTGCATGTATTAGCTCTGGAATTGCCACAGT
TATCCAAGTACGGGTGGAGCGATCAAAGGAACCATAACTGATTTAATGAGCCATTCGCAG
TTTCACTGTACCGGCCGTGTGCACTTAGACCTGCATGGCTTAATCTTTGAGACAAGCATA
TGCTACTGGCAGGATCAACCAGGTAGCCTCGAAGGAAACGAGGACAGAGAGAGGTGGAGG
TTTCCACGCACGCGGGTGCCCGGCCGCCCCGGTCGAGGGGCAGCTCGGACGCCACTCAAA
TCAGGTTTTAGCTGGGACAAACACAGCTTGGCTGACTGCTTTTCGGA
>NODE_194_length_132_cov_60.689392
CTTCCGTCAATTCCTTTAAGTTTCAGCTTTGCAACCATACTCCCCCCGGAACCCAAAGAC
TCATGGTTTCCCGCACGCTGCCCGGCGGGTCATGGGAATAACGCCGCCGGATCGCGGGTC
GGCATCGTTTACGGTCGGAACTACGACGGTATCTGATCGTCTTCGAACCTCCGACTTTCG
TTCTTGATTAATGAAAACATTCTTGGCAAATGCT
>NODE_196_length_326_cov_11.549080
TCTCGTTGTTGTTCTTTTAAAGAGACTGTTAACTACGGATCAGCTGTTGTACTCGAGTCT
CTGACAGGAGCTTTAATTCCTGTCTCTCTCCTCACCTAAAAATGGGCTGTGCCTTCGGGG
CCCACATCAGTTACCTGCTGACACACAGGACATGATTGATGAGACGCCCCGGGCACTGGA
GTATACTTTGTCAGCTGCTCATAATTTATACATCTTATCTCTGTCAGAAGAAAAGACGGA
GTGCGGCGTATGGAAATGAAAACAGGGGCTTGTTTAGGCTGCAGTAGCACAGCGCCGTCG
AGTGAGAACTCTGATCGCTATCTGCCAGCTCCCTCATCAGGACTTAAGTGTACTGACCCC
GGCCTCCCTCGCTCTCACTCTCTCCCTgtccagccacagtctctgggc
>NODE_199_length_227_cov_18.590309
GATTGAATTAGGCCAAGTGCTGGTGCTGTCACAAGTGTTTTGGTGGGCTCCTGGGGGAGC
AGGCGGATCGCCGGGGCCTGGACACGGGTAACAAGCAGCGGTGTTGAGTCGCTGATAATC
TCCCCACTAATTCTCCATTACAGCAAAATGAGGCCATAAATCTTCCTGACAGCTGATCGA
TGTAAACATTGTTTCCCCCATGATTGCCAGCTCTCCCAGCGGAGCTACTGTCCGCTCACA
ATCCACTGAAATTACTCCCACACCGGCTCTCCCTCCCTCCTTCCCTCCTTCCCTCCCTCC
CTCTCCTTt
>NODE_201_length_371_cov_27.447439
ATTCTGGGGGTGGTCCTGTAATATACTGTGAAAGGTGATTCAAGTTGATAGTCCAGGCTA
TAGTGCGTCCACTACACCTGGACTTAACAAATTGCATCCACCCTCAGTAAACCACCACCT
CAAATTTCATTGCAAGCTAAATTGCTTCTTCTAAACAATTCCTGTGTAAATAATACACAG
TCTGATAAATTTGGGTATTTAACTACCTAAAACCCTATTCCTGTATCCTTTGACTTCAGA
GAAATACTCATAGTATACAACTATCGTTTTACACTGTTATTCAGATCAGAAATGGTATGC
AAATAGTAATGATATCAAATCCTGCTAATTTCGAATCATTCAGTGCCCAAATATGACCTG
ACGTTCCTCAATTGAATATTAGCTTGTGTGATATACATGCATCATTACCTAAAAAATATA
ACATCAGTAACATTAACCCAATTTAATGTGCAC
>NODE_205_length_266_cov_83.142860
TCCTTCTCTCTATGCATTCTCTCACTTTCTTTTTATACTTTTCATCATTCAACAACATAC
CATTCAGACACCAAACCCCCCCTCCTCTCCTCTCAACTGCCTGACCTACACTAAACCCTA
CCACCTTGTGATCACTGAATGCAGTGTCCCTATACTCTATTCTCCCTATCTTTCCCACTA
TACCTTTTATGCCCAACACTAAATCTATTCTACTCTGTTTCAACACACCCCTCACCACTT
GCCTCCTTGAAAAAACCCTCCCCTCTGGATTCCTCTCCCTCCACACATCAACCAATCCAT
TCTCTCTCATCATATCTCTCAACATTCCCCTCGACGAGTCACTCCTAA
>NODE_206_length_305_cov_169.888519
GGGAATATGCGCTTTTTTCATGAAATGAGTGGGTGGCTCTTAAAAGAGCCTTTGGGGGTT
CGGATCTCAGTGGACGCCGCGGAGACCAATTTACTTGGACTTGACAGCCTTCTCGGTCTT
CTTGGGCAGCAGAACGGCCTGGATGTTGGGCAGCACACCGCCCTGAGCGATGGTCACTCC
GCCCAGCAGTTTGTTCAGCTCCTCGTCGTTACGCACCGCGAGCTGCAGGTGACGGGGGAT
GATGCGGGTCTTCTTGTTGTCGCGAGCGGCATTGCCGGCCAACTCCAAGATCTCAGCGGT
GAGATACTCGAGGACGGCAGCCAAGTAGACGGGAGCACCAGCACCGACGCGCTCGGCGTA
GTTGCCTTTACGCAGGAGTCTGTGCAC
>NODE_207_length_287_cov_9.919861
TCTGTTTGTTGAGTGCACTCTGTTTCGGCTCTATCTCAGTTGTAGGAAATGAAGTACGAG
TATGAGTTTATGTCATCAAGTGATTTCTTTTTAAAAGCCAGAGCTGAAGCTTTTAAATGC
GTTATCAAGGCACAGCCGTCCAAGCCGGTTACGAGTTAACTAAATAAACTGTGACAATTA
AATTAATAATGCATATTGTTTGTGAATGCCTGAGCTTGGTGATTTGACTGATGTATGCAA
AGATGGTAATTTATTGAAAGTAAATTCATGTAATTGTGCTTGGGAGCTTGATGAACCAAA
AGAAGGTGTCAGCATGGTTTCCATCACGATCAGAAGAAAAAAATCATTAAaaaaaaaaaa
caaatccac
>NODE_208_length_355_cov_17.904226
CCACTTGCGTTATAAGCGTGTCCAGAACGTACAAATCGTTTTTGGTAAATCAAACAGCAC
AGACACACACACCAACTAATGACGACATTAGTTACAGGAATTTTAATAATAACAACATTT
AGCTCAGAAGAGTGCTATTTTATAAAGTAATAGCTTAAAGCCAATTGTTAAAAAAAATAA
ATCAAAATTATTACATTCTTAAATAAGAAAGAACACCTATGTTGAATGGAGAGGCGCGTG
TGTCAACTCTGTGGGACCGCCGTGCATAGAAAATTGTGTGACAATTGCCGTGGAAAACAC
TCCTGGTGGAAGGCAATTTCACAAATAATTTTTACAACAATTAGGGAGTGTGGAGGGGTG
AAATGGCGATTTCACATGCAGATGCGCCGGTGGGGAGGACGTGGTACTCAGCCGCAGAGC
TATGACCCTCACTCTCC
>NODE_209_length_463_cov_10.976242
CAAAAGACTATGCGGGTTGGGCACAAGCGGCGCGCGTGCGTGAACAGCTGCGTTCACGGC
TTTTAAATCATTAATGAAGCGCCACTCAGGTGGCTGACCCTCCTTCTTGGCCTTTTTAAC
CGGGAAGATTGGTGTTCGAACTGGCGAATCAGGGCATGGCACAATAACCCCTGCATTTTT
CAGGGCATTAAAGACTGGTGTAATACCATCAATGGCCTCTCTGCGAAGCGGATACTGTTG
TTTCTTTGGCCTAAAGTCAGATTTGGGAGTGACTATGAGCGGTTCACAATTTTTGATCAG
CCCAACATCATATTTGCTTGTGGCCCACAGTGAGTGTGGCACACCCTCTAGCTCCGGGCT
GCCTGCTGTTAAAGACACACAGCAACCTGTGCTGTTTCCTTTTCCTTTATCCTCCAAAAC
GTACACAGATCGAAGAGCATGCGCAGTAGCTGAGTATGCTGTACGATGTATGCCTGTAGA
GGGAGATGTCATTTCTAATGGATGGCCTGTTGCAATCCAGTCAGTAACCTCAACACAAGC
AGCTG
>NODE_210_length_345_cov_16.892754
ACGCGGTTAATATTTACAGTCGTGAAGGGAGAAAAAAATGGGAGAAAAGGAGAGGATTTT
GCCATGGAATAAAACACCCCCACCCACGTATACACACTCGCTCACTCACTGCAGCAGTTG
AACAATTGCTATTCACAATCCTATCCTTAATGCCTAAGACCCACATAAAAGAGGAGAGTT
TAAGAATATAGGGATAAGCCCTTTCAGCTTTTCTAAGTCTTAAGGCTGGTTTATGCTCTG
TGAATACTGAGCATCGGCAGCCAGTGCTGTTGCCACTCTAAATAGATATTACAATGATTT
GGGAACAATGCCTTCAACTGATTCTCTGAGACACAAAAATACATATATGTGTATATATAG
TGAATAGGAGGCAAACATTAGCGGCGGCTTGACAATACAAGCATTTTTGATGTAGAAGAG
GAGAGCa
>NODE_214_length_333_cov_13.075075
AACTTGGGTCTGATTCCTGCGCCTGCGAAGTTCACAGCCAAGAACTGCGCATGCAGATGA
TACCGCAGGGGGAAATGGGGACACGGTTTCTAGGTAAATCTTGAGCGCAAAGGTTGGTTG
ATTTTGCAAACTCACAGCCAAACTCACAACAACAAAACATGACAAGCTTGTCGAGGTTTA
GTGGCTGCCCTCTTTCTTGCGTCAACCCCGGCGAGAGCAATACTGAACCCAGCGTGGGGC
TGCCACCTTTGGCAGGGGAGCACATGGGGCACCCCACTGGCAGTTCCTTAAAACTCTGCC
CCTCGCACCATTTGCGAGACTACCCCGAGACGAGGGCCAGTGCATATGTTGACCATTCGC
TTTCCCATCTTCCAGACACTGGATACACCGGCCACcggttagaaccaggtcctag
>NODE_215_length_326_cov_22.254601
TATTATATATTATTATAATCATTTCGGCCATATCCCACTTCGTCCTGAAATTGGACCACT
GTCCAACGGTGGCTCACTAACAAGCGACGCCTCCTGTCGGTTGTGCTGCCACTCCAGCTC
GAGCCGGACGCCTCATAAGTGGAGCTTTTGCTTTTTTATTGATCTCTTTGTTTCCCATAG
CTGGAAGGGCACAATATCTTCTCCAACATGACTTCCAGCGAGTACGAGCAGGTGCTGGAG
ATCATCCGCAAGGCCATCATCGCCACGGACCTTGCCCTCTACTTCAGCAACCGCAAGCAG
CTGGCCGAGATGCACGCCACGGGGGTGCTGGACCTCAACAACCACGCCCACAGGTATTAT
CGTATTATGGTGCAGTGCGGTTAGAGGGCGGATATAAatcaacacaac
>NODE_216_length_355_cov_14.814084
CCCCACCCCCCCGCCGGCCAGCTTTCACATTACCAAATGTTGTTCCGTTCCCGAGCACAC
TTGAGAGAGAGATGAGAGCAACACTCCGATACAGCAGGTGGCGGTATGCACCTAGTTGGA
AGAGAGTACACTTGCGTCATCTAGTATGCGACAAGTCGTTACAGAAGTAAACAAACAAAG
CCTATACAATGGAGTCGCCCTTCGCCCTGTGCCTACTTTTATTATTTTGGAGACAATTTT
TCAGTCAAGGAAGACCCTCTCGCCTGCCTTCCTACTTTATTAAGTATGTATGCGGTGTTC
AGAGGTTGAGATCGGCGCGTGCTGCGCGCATACGGAGATTTCGGATGAGACAGGCGGCAT
CAAGAAATGCCTTTGTTGTGCTAAGCTGCTACTCGCGTTCGTCAATAAGGTGAGAAACAG
ACCTATTCTCTTCCGTG
>NODE_217_length_200_cov_94.514999
ATATAAAAAGTGCGGCAGCCTTCTTCTTATTCACATCATCATAAATGCAATCTGTTGAGA
GAAAAAACAGCAACGTTAGTGGTATTTCAGTCCATTTGACCAAACGTTTCATCTACCAAC
CACAGAAGCTGGTGGATTCTAACATTTACCTGCCACTTGTACTGTTTTACCAAATAGATT
TTTTCCAATACAAAATAACTCAAACTATGGTTGATTACCCGACAAGGGGTTGGTAGAGTA
TGACAACTTCACAGCTAAAGATTTACCACCATTTGGCTGGTG
>NODE_218_length_218_cov_11.825688
ATTTCTTCAATAAACTATATACTATACAACAATACAACTAGACTATTTACTATACAACAA
TACAACAACACTATATACTATACAACAATACAACTACACTATAAAACTATACAACTAGAC
TATATACTATACCATTGCCATCAATAAATATATGATCACAGTCAATGCAGCCATGTTTCT
AATAGCGCCGACACAAACACGGCCGCCCCGATCGCAAAATACACACACACACACACACAC
ACACACACACACACACACACACACACACACACACACACACACACACACACACACACACAC
>NODE_219_length_169_cov_8.360947
CACATTTTGGCAAAATAATTATGGCAAATGCATGTAAATTAATTAACTTAATATCATTTT
GGAGTGGAGACACATTTTTCACCTACCATTCGCTCCACAGCATATGACACATCTGGAGGA
GAAAATGGAGATCCTAGCCCTGAATAGCATAACTTTCAATACCTCCTCTGACCACTAGGT
GTAGAAATAATGCTGGCAAATACACAACAATTACACAATGCATTTAAAGCAATGACATAA
CCAGTgaacta
>NODE_220_length_302_cov_21.897350
TGCATAATTTCTCGCAGGTTTTTTTTTTTTTCCCCGTGTGTTTTCTCTGAAAATGCCATG
CTGGTGTTAGCTTGAATAAATCTGCTGTATCCAGCGAGCTCCCCTTTTACCCTTGCAGCC
GGACCTCGCGAACGTCTTCGCTCGCACATTGACATGCAACAAAGCTAATGGCGCCCAGCA
CAGGAGGGCCTAATCTCGACTAACTGACAAGATTTAAATTGAGGAGACATCTTCCGCTGA
TTAGCTCCCCCACCCACAATTATCCAACTGGGGTGTCAAGCAAGGTTTAACATCTCCACT
GATTCTGCTCTCTGGAGAGATCCAGGAGGAAATGCAATCGCTTTTAATAACTGCCGCCTC
cgccgcgccgctcccccagctgca
>NODE_222_length_106_cov_77.537735
TAGGCATCCAGACACCTGTTGCCTTAAATGAGATAATATGATCTTTTCAAAAATCTTCAT
TATCTGTGATGTGAGCGCCACTTTACAGACAAAGCACTGTGGTGTTGTACAGCTATAACT
TGTAAAGTATGAGTTAGGTAGAGCTGTTTTTTTTGCAGGACTGTGAGTTTTTGAGTGTGC
CTTGTTGG
>NODE_223_length_200_cov_7.170000
AGCTGCGAGAGTTAACGTCAGTTACTCCCACCTTAGGGGAAGTTGGAAAGACTAAGTATT
CAGGTGAAGAAATACACTTTTTCTTTTTTTTCTTTTAAGTGTCCTGCACAAACCACCATC
CACTGTCTGCCTAAGAAACCAGGCGTTACATTTTTATTGACAAGTCAAGTGTTAGACAGC
CAACATTAGACCAGACCTGTACGTTAATTGAGGCTGGGCGATATGGTCCAAAAATCATAT
CTCACTTTAGGCTGAATGGCGATAACGTTACACTTTAACTAc
>NODE_224_length_83_cov_66.313255
GATAATCAGACTGTACTCACTTTCGCCAGTAGATGTCACCCGAGTGCCACCATTAAAACG
GGGTTTCCTGAAGTGGCGTCGGTTACCGCTGTCTTTACAGTAGGCTACTTGCCGATGTAG
CGATTGTAGTGTGTGCCAACGTTCTACTTGGTGGGAGTCATTATG
>NODE_228_length_282_cov_20.780142
CGTTTAAATTGCCGTGGGTAGGTGTGGTGATATGACGCTGTATATTAATATGGTCAAGGA
GTGAAAGTGTGTGTCTTGGTGAACTGACTCAGCCCCTTCCTGACGTGCGTTCAACAAGGC
AAACCAACATATTCAAACTTTTTTCTGCTAGCTTATGTTCGCCACAAACGTTTGCCAACG
TTAGCTAACAGTCTGAAAAGGTAGTGTGCGGTGAACATAAGCTCAAAAACGGTCTTTTAA
AATTGTCACGTCCATTGAATTCTAAGCCAAGCAGCGGATTCTCCACTTACTTGCTAACTG
AATGGAATGTTCAGTTTAAATCGTTCAACCACCACCGTTAAAAGCAAACATAATTTACGG
CGAA
>NODE_236_length_102_cov_103.401962
TGCTGCTGCTGCTACCTGAATTTCCCTTCTGATAATAAAGTTGAACTTGACGTGACTTGA
CATCTATGCTAATACAGTGGAATCCGCTTATAGTGATCACGGATATAGTGATCAATCGCT
TATAGTGATCAAAAACCTTGGTCCCGAATCATTCCTATACACATGCTGTTTAAATAATTC
GTTT
>NODE_241_length_398_cov_22.464825
AATATTCAAAGAGAAGCAGGCTGCCGGAATATCAGTTATTATTTTTGATGTTGCAATTTC
TGACACTTTGATGCAATCAGTGAGTATCCGCGGCACCCAGGCCTCTCCTGGGAGCGAGCT
GTCAGGGCTGGGAGGCTGCTGGGTAGATAATTATCGGAGATCAAACCTCGCTAGTTAGTA
GGCAGGAACGGGAGGCAAATGCCAAAAACCAGCCAATGTTTCGCAAACGCTTGTTCAAGG
ATATCCTAATTGCTATAAGTGGTTCCTTCAGGACTGGCACTTCAAACGCTGCCTGGCTCA
TGATGTCATCGCTCGCACTCCCCTGGATTCTCACAATGGGCGAATTAGGGAAGAGGGCGA
CGCACAAACACACACAGGGACAGTTTCCTGTCTTTAGTGCACCCCCATGCATCTGCCCTA
CAACACGAACATACTCACACACACACACACACACACACACacacacacttaaacccacac
>NODE_242_length_525_cov_107.841904
AAAGTACATTTTCATGGCAACAGGTTTTAATAATAAAAAACTGATTAGTGCAAAACAATC
AAGGTACTAGAATGTCAATCCAACAAAGCTGTCACCATAACCTCATTTGGTTTCCTAAAA
TCTCAAACATTTGTTAATTTTCTTGGTTCATTTCAGGAAAAGGAAGCGGTAATTAGACTC
CACAATTCTGAGGGGAATCTATTCAAAATCCATTCAGGAGGTAGGATATCACAAAACAGA
AAGCCTGCCCTGGCTCAACCAGTCCTACCCAGGCCGACCACCGCCTGTCCTGTGGATTAT
TACTGGGACGTGCAAGAAATCCTAGAGATCCAAGAGCGCGAGCAAATGAAAAAAGCTCAG
TAAAGTCAGTAGAGGAGGAAGAAGATAAACCATGCAGGTCTAAGTGCACACGGCCAGTAT
TAAGTCATAGTACTAAGTGCACACTAGTAATAATATGGATGGTTCAATGTCTGAGCGGAA
TTATTGCCATATGTTTTTGAACCTCCCTGACTCACCCACCCAACCTTCACCCTAATTCGG
GGCTCAGTGGTGGAGCCAAGCCAATAACTAGCAGCCACACTCTGTTGCGTGCCCCCACTG
GCGAGAA
>NODE_243_length_888_cov_15.882883
CCCCCCCCCCGCCGGTCCCACATAACGGCCCTGGGTCGTGGTGAGCTCCAGGATGGTGGT
GGGGTACTGGCGGGTCTCCCCGTGGATACACCGTACCCCTATGGTCTCGGTGAGCAGCGG
CTCCCGGGCAAACTCGGGTCTCACCAGGGTGACGGTGCTCCCCGAGTCCAGGAGAGCCGT
GACGTCCTTCCCATTGGCCTTTACTGGGGTCACTGGAGAGGTCTCGTCGGGGTCGGCCCA
GCAGGTCGTCAGGAACCCGCAGGGTCGGTGTTCGCTGGGGGAGGCGGAGGGCATGCTGGC
GTCCCGGTGATGGGGACAGTTCCAGGAGACGTGTCCTTCTTCTCCGCAGTCGAAGCACCG
TCTCCGGTCGACGCTGGTCTGGGGAGGACGCCGGGGGCCTTCGCCTCCGGGTTTACCTCT
CGGTCCGCTGGTGCCAGCCTCGGGGGTCCCGCCCCGGGCTCGTTCCTTGGGTCGGACCGG
AGCCTCGGGTTTCCCGATCCTAGTCCCCCGGAGAATCCCCTGAGCGGCTTGATGGCCTTC
TACGATGGCCACCAGCTGATCGACCGTCTGGGGGTTAGCCTGGCAGGCGATCTTTTTCGC
CTCGTAGGGGAGACCTCGGATGTACCCGTCCATGACCACCCTCTCCAAGGGGGTGAGGGT
TCGGGGCTCGGACATCAGCCATCCGGTGGCCAGGCGGATGAGGTCATGCATCTGGGCTCG
GGGGGAGGTGGCAGCGTCGAAGACCCATTCATGGAACCTCTGGGCCCGGCGAAGGAGGGT
GTAGCCATGACGGTGCAGGATTTCCGCCTTGAGGTCTTTATAGGCGAACCCTGGAGTGAC
CGCCGTGTCTTGGTACGCCGTCTGGGCGATCCCGGACAAAAAGGGGGCCAGGAGGCTTAC
CCACTGGTCCTCCGGCCAGTCCTCTCTCTCGGCGGTCCTTTCGAACGTGCGGAGGTAGGC
CTCGATGtca
>NODE_244_length_413_cov_29.871670
AAATAACGGCGCACACAGGCTTCCTCACATATTTAATTTTATCTTTGAATAAAAGAGCTA
TAGGAAAGTATTAATCTGCTTAACATTTCTAAGTACATCCTCCAAAGGATTTTGCTTTTT
TAATCTTACATATGCTCAGCAGAGTTACTGGCAAAAACTGCACGTTTTCTTCACTTCATC
CTTTCAACATCAAATGGTGAGCAGCAAAAATTGGATCAGACTTCAAAGACTGTGATGTGC
TCCAAGTCACAGAGTGGCTCTTCTATTTCACATATTGAATTCGAGCAGGATATCAAAGTG
CTACCAAAGAACCTCAGGTCTTTACTAAAAAAAGGGGTCTAACATCTGTAGAAAGAGAAG
CGCAAAGACAAATCACCTCGGGGAACCGCGAGCATTTATTCTCAGCCGTGAATTTCCAGC
CTTTTGATTCCCCCATTCCCTGTACCACCCTGTCTCTCCACAGAGATGGAGTTCGGAgcc
ttttgtctcaagcac
>NODE_245_length_186_cov_14.059140
AACTCGGAACTTGAGTTTGTCTGTTCCCTGTAGAATTCAGAAGTGATCATTAACCTTTCC
TTTGGTTTCTTCCCTTGCCTGGTCACATCTCCTCTCTATTTGGTTCCTGGCCCCATATGC
CACTTTCCTATTTCCTGCCCGCAGACAGCAGGGAGTACCTCTATTATCACCTTCCGAGAG
CTGTCTTTGAATGTGAGAGGCAATTCCATTTTGCCCTGCCATGGGGAGGAGCAGACGCAG
GCACACTATAGAGCACACAGAAATTGGt
>NODE_246_length_433_cov_21.926098
CTCTTTCCCCCTCTCTCGGCTCCGCGGCTACTGTTTGCCGAACATATTTAAATTTTCTTG
TAACAAATTAATTCCAACATTTTTCTCTTGATTGAATTAGGGCAAGTGCTGGTGCTGTCA
CAAGTGTTTGGCTGCTTCGGGGAGACAAATTGCCGGCCTGGACACGGGTAACAAGCGGCA
GTGTTGAGTCCCTGATAATCTTCCCACTAATTCTCCATTACAGCAAAATGAAGCCATAAA
TCTTCCTGACAGCTGATCGATGTAAACATTGTTTCCCCCATGATTGCCAGCGCTCCCAGC
GGAGGTACTGTCCGCTCACAATTCGCTGAAATTACTCCCCGCGCGAGCCCTCCCCTGGAA
AAGGAGGAGGCGCGCGTGCGCGTGCGCGCGCTCACTGTCGGCGGAGACAGCCACAGTCAC
TCATGAAAAAGTAACCATCTCGTTCCAGCTCTCCACATGGCCGCACAGAAAATATGAACA
AGCGTGCGTCCTGGTTAGCGCTGCACCAAACCGGc
>NODE_247_length_188_cov_6.946808
TCTTACTCTATGATCTTATGGATAAATTACAGAGACGCGTCCTCTACCACGATACAGACA
GCGTCGTTTTTGTCACTAAAGAGGGTGAATGGATGCCCGAACTCTCTGATTATTTGGGGG
GTCTGACCAGTGAATTGTCTGACGGAGATAGTATCGTCCATTTCGTCTCGGGGGGGCCGA
AAACGTACGGTTACCGCACTGCGCAGGGCAAAACGTGCATGAAAGCCAAAGGCATCACCC
TAAACACCGCCAACGCCAATATTGTAAACa
>NODE_248_length_83_cov_20.409639
GAGAGAGAGAGAGAGAGAGAGAGAGAGAGAGAGAGAGAGAGAGAGAGAGAGAGAGAGAGA
GAGAGAGAGAGAGAGAGAGAGAAAGAGAGAGAGAGAGAGAGAGAGAGAGAGAGAGAGAGA
GAGAGAGAGAGAGAGAGAGAGAGAGAGAGAGAGAGAGAGAGAGAG
>NODE_249_length_595_cov_61.773109
AACTGCACTCACAGACTGGGATATTAAATCCCAAATATGGTTTTTCGCTGTAAGTGTGAT
GTTTTTTGCATTTAGTTGTGATCATACTTGCCAACCTTGAGACATAAAAATCCGGGAGAT
AAAAAAGAAGTAGCCTATTTAATTATATTTTTAAGACTGATGTGTTTCGGCGTCCTCCCC
CAGAAGATGTTGAGTTCATAAGATATATTTTCCTGCATTTCTGTTACTTCTGAGAGTAAA
ATATCTATAAAATAGGCTATATGTTGAATGTCTAAAAGTCATGAAAAGCACATCGTGTGA
AATGCCATCCCTCGAAGTAGAATGATGACGCGTGACCATTCCCTGTATCTCGCTATTACG
TAGCCTAATTAATTGTGTTTTAGTGCGAAACACTCACATGGACAGTCTTTCGATGTGAAG
ATTAGTTTATCTACACACTGATTTATGTGCTGTCTGACAACACACTGTGATCACTGCAGC
CTGGGCTTCATTAGATTTTATAAAATACGGGAGAAACGAGCAACCGGGAGACGTCCGGGA
GATGGGCATGAAAAACGGGACTCTCCCGGGGAAAACGGGAGGGTTGGCAAGTATGGTTGT
GATACATACTTTTGGACCTCGTCCGTCAGGACTTCCAATTCGCGATCAGAGAATCGAAGC
TTTCGTTTTCTGTCTGC
>NODE_250_length_341_cov_24.791788
ACATAATCACCACACCCTTAGGAAAAAAAATCATCCCAACACAAAATTATATAAATTCCA
GCAGTTCTGGTCTATATGGTTCAATTTAACATGCTTGTAATGATAAATTATTTTGGTTAT
GAATCCAAAATGGACCTGATTCCAGTCCTCGCAGCAGGGCTGTTAGAACAATTGCAGCTG
TCTGCAAAGGCTGCAGCCATTAGTCAATAAATTAAAAAGTAATTAGTTTCTGCTTCTGTG
GCTCTATTTGAAGAGCTCAACACAGGTGTAATGAAAATTTATTGGGGCTGTTGATCCGGA
GGAAAAAAGAAAGTAGAAGATTTTTAAAGTGTGATTACAATGCTGGATTTCCCTGAGGTA
CTTTAAACTGCTTATAGATCTATACTGCAGGACTGATGACCAAAATAAATATTGTATCAG
TAt
>NODE_254_length_186_cov_47.666668
TTCCTATACACATGCTGTTTAAATAATTCGTTTATAGTGATCAGTACTCCGCTTACAGTG
ATCATTTTGGGCCTTGTCATACGTGAAAATATATGGAAAAAATGTTTAAAACTACTTTTT
TCTTTTTCTTTTTTTTACTGTATACAGTATTCTTTTTATTTTTACACCTCTACTCCCATG
GTACATATCAGCTGCGTGCGTTACTGTGGTAACCGGTCTGCCCCTCCCACCACCTGACGC
TGGTGCAGACGTGCTGCTCACATTGAAA
>NODE_255_length_344_cov_32.622093
ATAATAATAACAGTAAAGTGAAAGTAACAGTATTCTTTGGTGTGGACATTCGTTTGTGTG
TGTTTGGTCCCGTGACACCTGACTTCCCCGGGTCAGCTGCCACAGGTGGTGGAGAATGCG
GGCGACGCATTAAAGGGACCAAAACACACACCCACCAAACCCGCGCAATGGCGAACCCAG
CGAATCTCCCGTTGTTGCTCGAGCAGCTGGTTATCAACAACCATCAGCAGCAACAACGAC
AGGAGCAACACCAACTACAACAACAACAACGGCATGAGGAACAACAACAAAGGCATGAGG
AACAACTTCGAGTGTGTCAAGCGCAGCTGGAGCAGCAGAGACTGCAGCACGACCAGGCCA
TGCAGCAGCAGCAGGAACACCTCGAACTCATGCGACAACAGCTGGAGGGCATCGCGCACC
AGCACG
>NODE_257_length_116_cov_120.189651
CTCTCTGCCCCAAAGTGTCTTTGGCTATACACAGCGTTCAGCTAGCTAGCTAGCCGAAAA
CGCCAGGCACTCGGTACACTTTGGTACAATAAATCTATTGGCCAGTAAACTGCGCTGCTA
TAGCTATAATTCTCTAATATTGCATCAAACTTCCATCGAATACGTTGTTCAACAACCATA
TAATAATACTACAATCTC
>NODE_258_length_126_cov_111.666664
GCTATAGCTATAATTCTCTAATATTGCATCAAACTTCCATCGAATACGTTGTTCAACAAC
CATATAATAATACTACAATCTCATAATATGTGTTGTAGTAGTAGTACGTTAGTAATATTC
GTGTTATTGTCATAGACAAGCAACTGAAATGAAACGTAAGACCGCAACCTGCATTGTGCA
ACGACACAATGGCTAGAATGGCTCCCCA
>NODE_259_length_116_cov_165.137924
ACAAAACGTCCGAGGAAAAATATAATAATCGGGAATGCCCCATCGAGTCCGGTACCTCTG
TGTCCGGGAGGCAGCCCAGAGTGCAACGAGCCCTCCGGCAGCGCTCTACGACCTCCGTGG
ACCGAGCGATTGCCGGAAAGGTAAAAATATTTGGAACTGGAAAACGCTATTTTCGATGCA
GACGGAGCTGCCGTCCAC
>NODE_262_length_376_cov_13.896276
TACTTTACAATGCCTGTCAATTCGCAGGTACAATATCATACATGGAGGGAATAATACTTT
TACAACGCTCATCAATTCGCACCTATAAAACCATACATGGTGGGAATGACAATATTGTGA
AGTAATATTTGTTTGTATGACCTTGCGCATGCAGACACACATAGGTAGGTAAAACACTGG
CTGTGCACGGGTTGAGTGCTATGAAGGCGAGGCCTCACCTGGCTGATGAGCTGCACGATG
AACTCCACCACCAGCTTGGACTCCTTGTTGAACATGCCCTGCCACAGCTTGTCCACCACG
CGCTGGGTAAAGTAGAACACGTTGTTGACCAGGATCTGGTAGCTCCCTCCGCTCGTGATG
GGCATGGACGCGTCTTCGCCTGTCGTAGAAACATCAGCAAACGGGGCTGTGAGTCCTCCA
GTCAGGCACTCAATAATGAGACGCCATTTCAACAttgt
>NODE_263_length_207_cov_26.299517
AGTACACAATATTCAACCCCTATTTCTCCTTTAGATATTTTTGTCTTGTTCCCTTTCTAC
CATTTTTTTTACTTCCAAGGTCAGACAGGACAAACAATGCCACTGGTGTCTGCTTGAATA
GTGAACGCTACTGGCGACCATTGCCTTGGTTTCCAAGGCAACACACTAACCATTAATTTT
CAATTAAAGCAGACAAAGAGATGACAGCTCTGGGTCTATGGAAGATGTCAAGAATCTGTA
TTAATATACGACAAGTGAGCATAATTGTGTGTCCTTTTTTTTTTTTTTt
>NODE_272_length_97_cov_16.721649
CATACATTTTACAAGCGTCTTTCGGTCATAGCCAGCTAGCTTGCTGAACATCAACTCATT
TTCCACAACGTAAAAAATGTGACTTTATTAGAGCAAAGGAGAAGAGCATGACAAACGAGG
CGGTTGGTTGTGGGTCTACGAGATTTTGCAGTCTCGAGGCTGTACACGCGGAACCGCTa
>NODE_275_length_83_cov_7.530120
CATCACTTCCACGCACGCTGCTCTCACTCACACACCACACTGAGAGACCCACTTACTACC
CTGCCCAGGGCAGCACCTCAGCACCCTCCTGTGGCCTGGAATGTGTCTCTGGAGCCACTG
GCTCTCCTCCATCCAGAAATACAGTCACCCATCACTTCCACGCAc
>NODE_276_length_193_cov_12.295337
ATCTACGCAACGGCTGGCTCATTGGCTGTGCGAGGCTATCGCACTGGCTTATGAGACGGC
GGGCCGGCCTGTGCCGCCCGACATCCATGCGCACTCTACTAGAGGCATGGCTACCTCGAC
CGCTCTCTTTAGGGGGGTCGAGGTCTCGGACATTTGTATGGCGGCGTCGTGGTCGTCGCC
GTCATCATTTGTCCAGTTTTATATGCGTGATGTTTCCGCAGGGTCTTTCTCCAGCTCGGT
GCTCGGCCTGGCGGCCGAACGAGTTTAGGAGCGGg
>NODE_278_length_183_cov_10.978142
CTACTTGCGCTTCCACGGACAATAAACTTTGCCTGTCAGAGCTGCAATAAGGTTTTGTTG
TTATCTACCTAATTTATCTCTCTCTTTCTCGTCCAGGGTCAAATGAAGACGATGGTTCGA
GCTGTCAGTCTTGGCAATCAACGTGAGTTGCCATGTCGTAAGTATTCAAAGTGTTTCCCG
TCGTGAAACCTCTGAAAGTGAGTGGCCAGGGCAATGATACAGACAAGAAGGCAAGACTCC
CCCACCCTGTCAGGAGAGCGAGGAa
>NODE_279_length_517_cov_24.905222
GTATGTATGTATGTATGTATGTATGTATTTAAGATTAAAATTTACGTTGGCTCAGATTAC
TGCATACTCAACATGGATACTGATAAAAGTGTGACCTTGATGAACCACATTATCCATCAA
TAAATAAATAAATGAATAATTGTTTGGAAAAGTTGGGCCTCCCCCTCATCCCCCCTGGCT
TAATAATCAAGTGTTGCACCCAGGCACCAAACTTTCCGATGATAATGATGCAATCCGAAG
TCTCCTTAATCCTCAAGTATATAAAAATGGAGACTTTCAAATGGAGGTGTGCCTAGCTGT
ATGAAAATCCAATGCAAATAAGCCTTCACCCCTGTGGTACTTGAACTGTTTTCTCTTTGA
TAACCCAATTATTGTCTCAAGAGCTGTGTCAATTGCTCGAGCGATCTCTTCTTGAACAAA
TCACTCCCGTAACCTCAAGCACTTTCGATTTGATTCTGCCATTTTTTGACAGTTCAAAGC
AATCAGAGGAGGCCTCACAAGGATGGGGATTGATTTTGTGTTCTCGCTTATCATGCTAAT
TCCCTGAAAATCAGCCTTTTCATCCCCCCTGTCTGATTACTGCTCTTGGAAAGGGCCTg
>NODE_280_length_190_cov_8.189474
GGCGGCAGCAGCAACCGGCTTAATCAATTATCCTATAGCAACAATCTTCTCGCAAGTGGA
TGTGAGTCTGGGGGACAGACTGATAAGTCAAGCGAGTAATACGTACCCCTACAGAGCTGT
CCTGGAGTGTCTTCTCAACTACGGAGAGAAAACTCTGGATACACAATTTAGTGCGGGTCT
TTTCTTTAAAGACACTGCTGGATCTATAGACGTAGTGGACCCTGCGGGGGCCAATGAGGG
GCTAAGAAGCAGGGCTGATTTCTCTGCACAGa
>NODE_282_length_438_cov_31.310503
CTCAGGTTCTGAGGTGTTTTGTTACAAACTTATGGCAAGACAGACGAGCCTTAATCAGGT
TGCCTGGGAACAAAAGGTGTTTAATGTCCTAATGGAGCGACAGAGTTCCACTTTAAAAAG
CCACACATTACTTGTAAAGTGACTTCTCCGTGTAGTTACCTGAGCGCCCGCGGTTTATTT
TTACCTCCCCGCGTCCCCCCTCATTCTTTAGCCGCTTCGGGAGATGGCGTTAGTTTGGCT
TCATCTCTGACAAAAGATAAATGAGCTCTGGGTCTGTGGTGATCTACTATGGCTGCCAGG
GGGTTCCAAAATAGCAAACTATTTTTCATAACGGGCGAAGTGATATGGGGTACGATGCAG
CAGGCGGGCTAACATTTACCATCTCAGAGTATGCGGGAATTCATTTCATTCTTTCCTTTT
CGTTAAAGTTTACTTTCTTACCTGAGGTTGCCCGTTTGTTTTGAGGGGTGTTGCCAACCG
AGACTACAGAGAGTAGGTGCTGTTTGCAGTCAGCAGCCTc
>NODE_286_length_523_cov_44.346081
AGAAAAAAGAAAAAAGACGGACATCAGAGCATTTTTCAGTACACCAAAACGCAAAGTAAG
AACCCTAGTAGCCTAATATCTCAAAGACTAGTTGATAAAATGTTCATAAGAAAGAAGTGA
AATGCTAATGGAAATGTTTCATAATGATGTCATTAGGCAGAGCAGGCAACAGATGGCGGA
CAGATAGGCAGGGACAGACTGGCAGAGACAGGGAGTCTCAGGTAAGTTTGTTGAGGTTTG
TTTGGCAACATTATGAAAGGTTCTCTCTTTTTTAGACTTGTAAAATAGGGACATAACTGG
AAAATGCCATGGATACCCCCACTCTCAACTTAAACTGGTGACTGACTGGCCTTTCTTGGT
ATTGCTGGTTGTAAATACAAATACCTGCATACATACTGGACTGATAAGGAACACTGCTAT
AACTATTATTATTATTAGTATTATAATGATTTAAACATTTGAACACGTTGGGACAACCCT
TCAGTTAACTACCTATCAATTATCCAGTAGTAGTAATTATGGATCCTCAATATACATTTA
ACATATTACAACGTAGGCTATGTGTTACAGCACTACTTTTGGTGTCCCCCTCAGGAATTG
CTCTT
>NODE_287_length_175_cov_11.657143
TGGGGTGCTTGGTGAGTGTGGACTTGGAGCCAATGAGGACTACCTCTGTTTTATCACTGT
TCAGTTTGAGAAAATTAGAAGTGAACCAGGATTTGATTTCCTGTAGACAGGCACAGAGGG
AGGAGGGAGGGAGGGTGGAAGTGGGTTTGGAGGAAACGTAGAGCTGGGTGTCGTCCGCAT
AACAGTGGAAATGGATGTTATGTTTACGGAAAATCAGACCAAGTGGGAGGAGGTAGATGA
TGAAGAGGATAGGGCCa
>NODE_289_length_371_cov_68.528305
ATGTTTCTGACCAAACTGTCAGAAACAGACTCCATGAGGGTGGCATGAGGGCCCGACGTC
CTCTAGTGGGACCTGTGCTCACAGCCCAGCACCGTGCAGCTCGATTGGCATTTGCCAGAG
AACACCAGAATTGGCAGGTTCGCCATTGGCGCCCCGTTCTCTTCACAGATGAGAGCAGGT
TCACACTGAGCACACGTGACAGACGTGAAAGAGTCTGGAGACGCCATGGCGAACGTAATG
CTGCCTGCAACATCGTCCAGCATGACCGGTTTGGCGGTGGGTCAGTGATGGTCTGGGGAG
GCATATCCTTGGAGGGTCGCACAAACCTCCACGTGCTATACGGTACCCTGACTGCTGTTA
GGTACCGGGATGAGGACGTCGGGCCCTCATGCCACCCTCATGGAGTCTGTTTCTGACAGT
TTGGTCAGAAACATGCACACGAGTAGCCTGCTG
>NODE_290_length_459_cov_180.906311
TAGTTGAAAGGGTAGAGGAATTTTACAGGGATTTATTTAGAAAGGGGGAGACAGATGAAG
GAAGCATAGGGCAGGTGTTGGAGAAGATAGGAGCGAGGCTGAGTGAGGAAGACAAGGAGA
TGTGTGAAGGTGGGATACAGATGGAAGAAATAGAGGCAGCGATAGGGGGGCTAGCGAGGA
ATAAGAGTCCAGGGATAGATGGGTTAACAGGGGAGTTCTACATAGAGTTTAAGGAGGAAT
TAGTGCCAGTATTAGACAGGTTGTTTAGATGGATAGAGGAGGAGGGGCAGATGCCGGAAA
GTATGACAACAGGGGTAGTTACAATAATACATAAGAAAGGGGATAAGGACAGGTTAGAAA
ACTACAGGCCACTTAGCATGTTGAATGGTGATTACAAAATATTAGCACGGGTGTTAGCCA
ATAGGATGAAGAGGGTCATAGGGACGGTAGTGGGAAGCACACAGGCATACAGCATACCGG
GCAGAGACATAGCGGACACAATCTGCAGCATAAGGGACACAATAGACTACATGAAGAGAG
G
>NODE_291_length_223_cov_170.260086
TTTTTTGTGATTCTAAACAGGAATTGCCACTTGATGCAAGTGACCAGATAGCTGGGACGA
GCGGCAGACCTCAGGACGGTGTCAGTGCCCAGAACAATACACCACCTTCGAAAGAAAAGA
AGGTAGCCGTCCTCAGTTTGATATTTAGTAGGTGTACGAGCACCGTGTTTCTCCTGCCCA
AGAAGGAATGGTGCATAGTCTCTGTCCCTCATTTGGTTTGAATCAAGTGTGTGTGTGCGA
TGTCCCCAGTTGTATTACTAGCCACATATACTGGCAGTGAATGGGATTAACTATATTGCT
GTCCC
>NODE_292_length_83_cov_144.192764
CAAGTGTGTGTGTGCGATGTCCCCAGTTGTATTACTAGCCACATATACTGGCAGTGAATG
GGATTAACTATATTGCTGTCCCAATTTTGTATTGAGCAGTGTGTGTGAGTGTAAATTGGT
CCTCAAATGTATCAATAGGCATCTACAAAGCAAATAAGTGTGATT
>NODE_294_length_87_cov_130.459763
GATGGATGGATGGATGGATGGAGGTGAGGCTGTGGCTCCAGTGTCAAAGTCCAAATGGAG
CGGGGTTACCCTATGGCCGGAGTTTTCGGCGGGGTTACCCTATGGCCGGAGATTCGGCGG
GGTTACCCTATGGCCGGAGATTCGGCGGGGTTACCTTATGGCCGGAGTt
>NODE_298_length_916_cov_18.372271
AGGATATACTGGTGACCCCTCGCACTCTTGGGTAGGGGTCCCACCAGGTCCATCCCTATC
CGGCTAAAGGGGACGGTGATGATAGGGAGGGGAATCAGGGGGTTGTGGACATTTGGTCTC
GGGGCGACCATCTGACACTCGGGACACCCCCTGCAGTAGTCCTCTACCGCCCTCTTCATC
CCGGGCCAGTGGAAGCGCGCCCTAATGCGCTCCAGGGTTTTTTCTACCCCAAGGTGGGCC
CCTAGCAGGTGGGAGTGGGCTAGCCGCAACACCGACTTCACAAATGGGGTGGGGACCACT
AGCCTATCCTGTACCTTGTCGGCCTCCTTACTAACCCGATACAGGATGCCCTTTTTTACA
ATAAAATAGGGAAAGGTAGGTTCTCTTACCCCATTTTGTGGTTGCCCTTCCACTATGGCC
ACGTTTTGTCGGGCGGAAGCCAGGTTCGGGTCCTCCCATTGGGCCGTGCCGAAGCGTCCG
GAGTAGGGGTGCTGAGGGGGCCCGGGATCCATCGCCAGTGGGTGGGGTAGCAGGTCATCC
AGAGGAAGCTCCTCTTCCTCCTCGGGGTCGTCGAGAGCCTCTTCTGGGGCCGTGAGCCAT
CCTGCCTCCTCTTCGGCGGCTCGGGCGGCGGCGCTTCCCACTCCCTCGGCGATGGGGTCG
GTGTCGTCATCCGGCTGCTGGCCGGCCTCTCGCTCCGCTCTTCGGGCCGCCGCGCTGCCC
TCCCCTTCGGACAGGGGATCCGTGGACGCGTCCGGGTCGGCCGTCTGGAAGCCACATAAG
GGGGAGGTCTTCGGGGTTTGGGACTTTCGGCGTGGTCCCTGGTTTCTCCGGGGCGGCCTC
CTCCTTTCCACCGTCAGACTCCTTAGCAGGGCGGGAAATAGGGGGATGTCCCGCCCAATC
AGCACGGCGACGGGCAGCTCTGGGACCACCCCCGCCGGTCCCACATAACGGCCCTGGGTC
GTGGTGAGCTCCAGGATGGTGGTGGGGTACTGGCGGGg
>NODE_299_length_320_cov_23.215626
CCGCTCCTCTGGGCCACGCTGCGACCTTCATCCCCGTGCCGTGACCTTCATCGCCGCTCC
ACCTGCAGGAAGCCATGTTTGATTCTCTGTCCGCCGAGACGCCTGCTTGACAGCAGAATG
GTATCATAGGACCGAGTGGAGGAATTTCTCTTTCTCTGTCATCATTAAGGGGCTTCCCCC
CACGGTGAGGGGAATGAAAAGTACGATTTAATGTTCTCAGGAGAGTGGCAGCAGAAGAAA
GGCTCAAAGCCTCGCACGCTGCTTTCTGAGTGGGTCACTCCAGCCCTCGCAGCGAATGGG
ATGTCCCTGTGGAATTTGCCATAGACTCATCTGAAAAGAAAGGGATTAAGGCCCTTTTAA
GGATGGAAATGTAACAAAAGGAGCACTTTTATGATGTAACAg
>NODE_300_length_189_cov_8.873015
TGGAAGCAGTAACATGCCCATGCCAGCAAGAGCACAAATAGTTTGGAGATGCTGGGGATT
GAACCCAGGACCTCATACATGCGAAGCATGCGCTCTACCACTGAGCTACATCCCCTCTGA
GGAGACTGGCCCTTTGCTTAGAAAACAACGTCAGTCATAAGTTGCAAGAGCTCTTCAAAC
AAAGGAAATCCATTGAGTTTCGCTGGCTGTGAGGCTAGTGCTGTACAGCAGTGGGACAAA
GCCCAAGCTATGGATTTTTCTACTCCGTGAa
>NODE_301_length_92_cov_215.913040
GGACGCACCGAGTCGAACGAGCCATCCCGCAGCTCTCTACGACCTCCGTGGGCCGAGCAA
TGACCGAAAATATGAAATATATATAAATATGCGGAAAAGTCAAATAAAGTTGAAAAAAAG
AACTATTTGGACGCGGACGCGAGCGGTAGTGAAACGGCACCCACCCGGCACTCT
>NODE_302_length_237_cov_12.265822
TAGTTCCAAAAAGGAGCTTTCAACGTATTACTTGTTTACAAAGTAGACACATAGGGGATT
TTCATACATGTTACTACTCAACCACCCCCAGGACACACTCTGTTTGTGCCTGAGAGTGGT
TGGGGGGGTTCATTGGGCTGTTTAGAAAATCTGAAATGCATAAAATCAAAATTATTGGAC
ATAACATTGTCGTTTTTTCAATCATAGACAACTGTAGAAGACCCATATCTATGTCATAAA
GTCAAAACTTGCCGCCACTAAGGGTGACGAGACCAAATTTAGGGAAAGTGCATCTAGCGT
TGCCTTCTCACTTAGAATA
>NODE_304_length_587_cov_256.579224
AGGGACAAAGGAGGGGCCGCTGGAGCCCGCGCAGATTGAGGAATGTCTTTGTCTGACCGA
AAGGCTCCCCCTGCGACGGAGCGGAGGTGGGAGGAGTGCGAGCCCTCATTTCCATTCAAG
CCTCCAGTTAGTCAGGGCGACCGCCTCCTCTTTCTCCATTCGCGTCTGAGTATCTCAACG
GAGAGCACCATGCCCGAGCCAGCAAAGTCCGCGCCCAAGAAGGGATCCAAGAAAGCCGTC
ACCAAGACGGCCGGCAAAGGAGGCAAGAAGCGCCGAAAGTCCAGGAAGGAGAGCTACGCC
ATCTACGTGTACAAAGTCCTGAAGCAGGTCCACCCCGACACCGGCATCTCCTCCAAGGCG
ATGGGAATCATGAATTCCTTTGTCAACGACATCTTCGAGCGCATCGCCGGTGAGTCTTCT
CGCCTGGCGCATTACAACAAGCGTTCCACCATCACCTCCAGGGAGATCCAGACCGCCGTG
CGCCTGTTGCTTCCCGGCGAGCTGGCCAAGCACGCCGTGTCCGAGGGCACCAAGGCCGTG
ACCAAGTACACCAGCTCCAAGTAAACGCGTGATCCGAGCGATCGACACCAACCCAAAGGC
TCTTTTAAGAGCCACCCACAACCTCCGTAAAAAGGATGCATTTTCCATACGCCGTGTCCC
CGGGAGCGA
>NODE_308_length_175_cov_17.691429
GTGATGACCCCACTGCGGCCCTGACCTCTCTATCTCTATATATAAATATCTCTCTTCTCT
CTCAAAAAAGGAACACCTCATTCTATATCTTTGTTTTATTTCCAAAGGGGATGCCGACAA
AGACACGAATGCTGATCAGAAGAATAAGAAGGGTGTTAAGAGACGCCGGGAGGAGCATGG
AAGGGGCTACTTTGAATTTATTGAAGAGAACAAATACAGCTGGTAAGGATGGGACAGAGC
CAGGATGGCCGTCGGCa
>NODE_309_length_263_cov_26.231939
CGGGACGGGGGCTGGTGGTGCTGCTGCTGCTGGGGAGGGGGGGGCGCGTAGCCCGCCGGC
GTGCTGCTGCTGCGCTGGTCTCTAGGAGGAGAAACAGGTTCGGACTTGATGTGCAGGCTT
TGAGCAGAGGGCAGGGAGAGATTTGAACTCTGACATAAGTGAGTGCTAGTGCAATTTCTG
TGGGAAGGAAAGGAAACGAAGGGTTACAGGAAGTGAGGAGGCGCGGCCCGCGCGCAGGCG
GGGTCGTACAATACACACGCACGCACACACACACACACACGCTCACACCAATGCGTATAC
TCGATTCAGTCAACCCACCATAGCACCGCGTAGTTCCTTCCTTAA
>NODE_310_length_267_cov_106.258430
GACCCTCTCACCCAATGGTGTGGCGGCTGGTGTTGCAGTCCAGATGGGATATGTAGTCCA
AACAACAAACTTGCCTTTTTCATAAAATAGAAAGTGGCTAAAATGTTCGTTTTCACCATA
TTGCTTTCCAAACGTAATCTAGTTAATATAATGCGTGTTTTGAACATCCAACCCCTATTC
AGTTATAATCAAATACCAATAATATGGTATAATATATTATATCCTGGTTAGTCGGCCCTC
TCGGTCTGAGACTCTCTGCTACAGCTGTACGCTGGGCGAAAACGGAAGTGTTCCCAAATA
GATAGATAGATAGATAGATAGATAGATAGATAGATAGATAGATAGATAG
>NODE_311_length_482_cov_17.348547
AGCGCTGTGGATACAGCGTGGGTCGGATTGGTCGCTTACCAGGCTTATGTATGCCTGTAG
GACGATTAACTACTGCCCTGTGAATACAGCGCGTGGGGTTAACTCGTCGCCCATCGGGTC
TGTTTGGACCTGATGGATGGCCGGAGCCGATGTGTGCGTCAGATTGGCGCGCATATACGG
TATCTGGCTGCTTCAGCCTGTCTCCCGGTAACTCCGCGCGCCTATGACGCGTTGGAGTCC
AGGACGGGTTTAGTATGGGGGTCTCCGCCCTTGTATGCCAATAGGAGCGAAGCCCCTAGG
GGCGGAGCCTCCTGACATAGAATACTAGTTACTGTAGTTTTGTAACTACTCTTCTATGAG
GGAGGCGTAGCCCCTAGGGCGGGTGCCGCCCTGGACTGCGTTGTCTTGCTGAAAATTGTA
TCAGGAGGCGAACAGCACGGGTGCTGGGTGTTATATAGCCCAAGGCTGCTCCATCCTGAT
TGGCTGAAGCAATGGTATGGTAAAGATTCAGTAGCTGACCGCTCGCGCGGTGGATAAGCC
AATAGGAGCGAAGCCCCTAGGGGC
>NODE_314_length_631_cov_142.909668
GCAGCAGCAGCCAAGCCCAAGAAAGCGGGCCCCAGCGTCAGCGAGCTGATCGTCAAAGCC
GTGTCCGCCTCCAAGGAGAGGAGCGGCGTGTCCCTGGCCGCCCTGAAGAAAGCGCTGGCT
GCCGGCGGATACGATGTGGAAAAGAACAACTCCCGCGTCAAGCTGGCCGTCAAGAGTCTC
GTGACAAAGGGCACCCTGCTCCAGACCAAGGGAACCGGCGCCTCGGGCTCTTTCAAGATC
AACAAGAAGCTGGCTGAGGCAACGAAGAAAAAGCCCGCAAAGAAAGCCGCCCCGAAAGCC
AAGAAGCCCGCCGCCAAGAAAGCGCCTGCAGCCAAGAAGCCCAAGAAGGTTGTAGCAAAG
AAGCCCACCGCAGCCGCTAAGAAATCGCCCAAGAAGGCGAGAAAGCCAGCAGCAGCAGCC
GCGAAGAAGCCGGCAGCCAAAAGCCCCAAGAAGGCAAGGAAGCCGGCAGTGGCGGCCAAA
AAAACAACAGCCAAGAGCCCCAAGAAGGCAGCGAAGGCAGCGAAGCCCAAGGTCGTCGCT
AAGCCCAAGACCACCAAGGCAAAGAAGGCAGCCCCCAAGAAGAAGTAAACACCCAAGCAC
ACTTGTTTTCATGCCTTGGACCACAAAAGGCTCTTTTAAGAGCCACCCACTAATTTCCCT
CAAAAGGCGCACAATATTCTCACATCATTACAATAACAATAACAACTAATAAC
>NODE_316_length_357_cov_18.131653
GATTTGCCAATTTGAATCAGAAATAAATAAATGGCAAAATAACTTTGCTCTGTAAGTATT
ACATACTTACCTTTCATTTATAATTGATGCAAGTTCTATAGATTTGACCAGTAAGGACCT
GGTAGGCCTGAAAGGCCATCTCAGCACTGAAAAGGGTTCCCACATCTTCCTTTCAGTTGG
ATGACACAATGTTGCGTCTGCTTTGCAAGGGCTAAATTAAGCATGTGAAAGTCTTAGCAG
AGCTCCCATTTTCCAGTTAATCAAATCTCCCCTAATCAAATTAGCGGGCATAATTCCTCA
GGATGCGTGTCACAAAAGTGTATTATCCCTGCCTTTGGAGCTGAAAGAGGGAAATCAGCG
TGATGCCAATCCCCTCTGCTCCAATGGCCCTGAATGGGATTGCTCTTCCGACTGACCCCA
GCATAAGAGGCAGggtcgg
>NODE_317_length_85_cov_59.894119
CGGTGCAGCAGCAGGTGTTGTGGATGATGACTAGTGGGTGTCGCCTGCAGGACAGCGAAT
GGAATCCAATGGAAACCAATGGAATCCAATGGGACGGAGGGAGAGGGGGAGAGAAAAGGC
AGACGCGTGGAGCGGCAGCGACAGGGGCGGCGGCCTCGTCCACGGCG
>NODE_318_length_107_cov_38.112148
ATTTGATGATGACCACCAGCGTATTAGACAACGTTAACATACAGTAGACACAAAAACAAA
GCAAACCAAAGAAATATGATGATGATAATAATAATACGAATTAAATGAACAGTCATGACC
ATGAACAGGTCTGCCTAACCTACTCAATAAGGAAGGTCATAAAGACCTATGCTTCGTGCA
CTATGTCCT
>NODE_319_length_214_cov_59.593456
CCCTAACTACACTGAACAAAAATATAAACGCAACACTTTTGTTTTTGCTCCAATTTTTCA
TGAGTTGAAATCAAAGATCTAAGACTTTTTCTATGTACACAAAAGGCCTATTTCTCTCAA
ATTTTGTTCACAAACTTGTTTAAATCTGTGTTAGTGAGCACTTCTCCTTTGCCGAGATAA
TCCATCCACCTGACAGGTGTGGCATATCAAGATGCTGATTAGACAGCATGATTATTGCAC
AGGTGTGCCTTAGGCTGGTCACAATAAAAGGCCACTCTAAAATGTGCAGTTTTATC
>NODE_320_length_195_cov_5.328205
GGGTGATGACCTGCCGCGCCCGTCGCCAGGTGGCCCGACAGCGCCGGACGAATGACTCGG
CCGACGGCACCCCGGTGTCGGCCTCGAGGTCAGGGAAGAGTGGGGGTTGGTACCCGAACT
GGCACTCGAAGGGGGAGAGCCCTGTGGTCGAGCAGCGGAGAGTGTTGTGTGCGTACTCGG
CCCAGGGTAGGTGGGTGCTCCAGGCGGAGGGGTTGGCCGCGGAGAGGCAGCGGAGGGTGA
CCTCCAGGTCCTGATTCAACCGCTCCGTCTGACCGTt
>NODE_321_length_193_cov_37.502590
CCGATCTGAGGCGGGCGGATGGGAGGACAGCAAGAATGAATTTGTTTTTCATTCTGTGAA
CGTCAGTTCAGCACTCTTACCTCTTATTGGTGTACCACCTGGGTGGATAATATGAATGCA
AATAAGATTAGAAAGAAGAAGCATTAGTACGAGAAGAAAGAGGCTGGGGGCTTTGGAAGA
AGAATCAAATTAGATTTAACAGAGTACGTAAGTAAAGGTACTAGTGGAAAGAGAGAGGAG
AGAGAGAGAGAGAgagtgagagagagagagagaga
>NODE_322_length_372_cov_11.956989
GGGCTCCCCTCGGAGGAACAAGCTCCTCCAGCATTTAAGTATTTTTTTTTTGGTTTTGTG
TAATTTTTCTTTTTCTTAAGACTCCAGTCACATCCACAATCCCACGGCCCTATAAGGAGC
TTTCACGCTTCTTGGTTGCTTTAGATGTTTAATACCCCTCTCTTTTGTGCCAAGGAGCTC
AAGAGGCGTTAAGAAGCGCTGATAAACCCACTTAGATCCCTTCCTGGCCCGTCACCCTGG
TCTGCCAGGGTGCTTTAGCGGGTAGCTGATCTGTGACGGGCTGCCACTCAAACTGAGCGC
TTCTGAAGGCTGACACAATGGAGTGAGCAGCGCAGAGGGCCGCGCTGGGAACCGGGGGGG
GGGGCACATTGGATCCCCTTTCTTCTCCTCCCCTCGCTCGCACACCCCTCACACCCCTCC
AATCCCCCTTTTTCCGCGTACCTTcgacctccgc
>NODE_323_length_452_cov_59.650444
CTCCGGGTTCGGGGATCTGAACCCGACTCCCTTTCGATCGGCTGGGGGCGACGGAGGCCA
TCGCCCCGCCCTTCCGAACGGCGTTCGCCCATCCCTTAGGACCGACTGACCCATGTTCAA
CTGCTGTTCACATGGAACCCTTCTCCACTTCGGCCTTCAAAGCTCTCGTTTGAATATTTG
CTACTACCACCAAGATCTGCACCCGCGGCGGCTCCACCCGGGCCCGCGCCCTAGGCTTCC
GCGCCACCGCGGCGGCCCTCCTACTCGTCGCGGCTTAGCCCCCGCGGACCGTTAGTGCCA
GCGACGGCCGGGTATGGGCCCGACGCTCCAGCGCCATCCATTTTCAGGGCTAGTTGATTC
GGCAGGTGAGTTGTTACACACTCCTTAGCGGATTCCGACTTCCATGGCCACCGTCCTGCT
GTCTATATCAACCAACACCTTTTCTGGGGTCTGATGAGCGTCGGCATCGGGCGCCTTAAC
CCGGCGTTCGGTTCATCCCGCAGCGCCAGTTCTGCTTACCAAAAGTGGCCCACT
>NODE_324_length_585_cov_61.519657
TCAGTTAGGCAAGGCTGCCCGCTATCGGCTCTGCTGTATGCTCTGTCGGCGGAGCCGTTG
GCGGCGCTGCTGAGCCAGAACCGTAAAATCAAGGGCATAGAGTTACCGGGAGGAGAGGTG
AGCTTAGTTTATCAGTATGCAGACGACACAACAATCACAGTCAGAGACAAGGAAAGCGTA
GTGGAGGTATTGGATAGCGTGGGGCTGTATGGTAAGGCGTCGGGGGCAAAAGTGAATGTA
GAAAAGTCAGAGATTATGTATATAGGAGGAGGTAGAGCAGGGAGGGTAGAAATAGGATTG
AAAGAGAAGACAGATTATTTCAGGGTGTTGGGGGTGAACTTGGGGATAGCAGACAAGGAA
GGGAGAGATAGGCAGTTTGAAGGGATAGTGAATAGCATTAGGAGTACTTTAGGGTTTTGG
AAGAAGAGAGGGTTGAGGCTGAGGGGGAAGGTGGTGGTAGTGAATGGACTGGTGATGAGT
AAGTTAGTGTATGCTATGAATGTGTTGGATGTACCTGACAGAGTGATAAAGGAAGTGGAG
AGAATGGTGAATGATTTCTTGTGGGGAGGGAAGGGAGTGAGGATTGCAAGAGAAGTGATG
GAAAATGAGTATAAAGATGGGGGGATGAAATTGATTAACTTAGATAGGAAAAAGAAAGCG
CTGAGGG
>NODE_325_length_249_cov_35.883533
TTTTTATATCCTTCTCCTAACTTGTGCCTATCCACAACTTTATCCCGGAGTCCTTTTGAA
AGCACCTTTCCAGCCATGGTGAATTCTTTGCGTTACCATGCACTACTAGGAGTGGAATCC
TCAAGGAACAGCTGATTTTATTCTGAAATAATCAAAACCACTACAATTGATGTCAGGTGG
AGGCCAATTAGCTTGGTGTGTGATCTGGAAGGTGATTGGTTATACCTGAGCAAGTTTATA
ATGGTTATTCTAAGGGGACTGATCACTTTTCCAACCCTGTTATTCTAGTTTTTCATTTTT
TATTAATTTTCAGAAATTTTGCCTTTTTTTT
>NODE_326_length_402_cov_30.932837
TCATCTGGAGCTGTGCCTGCTGCTTGAACAAGAGCAAACACAAAAAGTTTTCTGGCCTGG
ATTCCTCCAGACTGTACCGCTGCTCGGTTAATGCAGCTTTCCATTTCTGGCGCTGTATTT
TTCTAAAGGTGTGTGGCACATCTGTGCAGCCATTGTTTATTCATGGAGTAAACCCTTTGA
AATGTGTTAAAATGCTTCCCACTCATTATAAAAATCCTGCCACCCATGGATTAGGACTTT
GATGTCACCAATCCAGCTTCAAAGGCTTCTCTCGCTGCTATTAATCACAGTTTAGCCTCT
GAAGACATAGCCAGAGAAAACATTTGGACATCTTGTGCAGAAAACTTTGAAAGGCTCAGA
CTGTCGTGCATATGCTACAGTAGGTTGATATCCTCCTCTGCTTGGTGTGCGCAAGAGCGG
GCGCAGCGCTGCTGAGAGGAACGACTGGACTGCTGTTTCTGGATGAAACCTCGCTCGGCC
TGGg
>NODE_329_length_188_cov_23.904255
CCATAGAGCTGTCTGGTGTAATGAGCCCTCAGTGCTGTCACCCTGTCGCTGCATGTGATT
CACTCTCGTTAGTTGAGCCGTGTGGCGACTTGGTGCTGTCGGCCTCAGGGTGCCCTCGTG
ACTGTGTTAACCTCCCGCCTCTCGCCCCTTAGTTATGCTGCCATAGCATAGATTCTACCG
GAGATAACACACTTAAATGTTGCCCTTTCCAATAATTCCCTTGAACAAACCACTAACCCA
TTGTTATTTCTCCTTGTTTCTATACTCCCC
>NODE_331_length_237_cov_12.210971
AATTACAAAAGGCAAATATTTATTATTTATAAGTACTTGCCTTGTATGGGCTTAAATGTT
ATTTATGAACCTGTTGCATAGTGATTTCCAATGTAAGTCATTATTTTTAGCTGGAGGGTG
TTGCAAAGGAGCAAGGGTATACTTAATGACACTCTGCTAGTCGGCGCAATTATGCTGTAA
TCATTATGTAAAATGTCCTATTAATTAAACCAATTTCTGCTGCGGGAGCGTTGGTTTGCA
GGGTCCCTCCTACCCCTCATCCCTCAGCCTCATGGATGCCTCCTGTTTTTCACCCGGCCT
ATTATGTTGTGTCTCCCTg
>NODE_332_length_472_cov_46.514832
CCCCCACAACATAATGCTGCCACCACCATGCTTCACTGTAGGTATGGTGTGTTTTGGGTG
GTGTGCTGTGTTTGGTTTCTGCCAAACATAGCGCTTGGAGTTCAGTCCAAAAAGTTCAAT
CTTGGTCTCATCTGACCATATAACCTTTTGCCACATGGCATCAGAATCTTCTATGTGTTT
TTTCGCATAACGTAAACGAGACTCAATGTGACACTTTTTCAGAAGAGGCTTCTTTCTTGC
CACCCTGCCATACAGGCCAGCTTTGTGTAAAGCTTGTGAGATTGTTGTCACATGCACAGA
TCGACCAATCTCTGCCATAAAGACTTGTAACTCCTTCAAGGTTGCCATTGGCCTCTTGGT
AGCTTCCCTGATCAATCTTTTCCTGGCTCGGTCATCCAGTTTGGAAGGACGGCCCGATCT
AGGCAAGGTGTGGGTGGTGCCATATGCCTTCCACTTCTTAATAATACTCTGAACGGTACT
CAGAGGGATAGTTAAAGCCTTTGAAATCTTTTTATATCCTTCTCCTAACTTGTGCCTATC
CACAACTTTATCCC
>NODE_334_length_83_cov_446.337341
ACACAGTCCAGCCTAGGGAGCAGCGTGCCTGGGAGTGATGGGTGAAAAGATGGATGGGTG
AATGGATGGAGGTGAGCCAGTGTCTCCAGAGACAAAGTCCAGCCCTGGGGAGAGGGCTGA
GGAGCTGCCCCGGGCCGGGCAGGGGAGTAACTGTGACTCTCTTAA
>NODE_335_length_238_cov_28.550421
CCATCGACATTAGGATGCATGAGCCACGGCTGTTGTTTTAAACGCTCTCATTAGCCACAC
AAATCAGCACTGTTGACAGAGTGCTTTTGAATTAAGCGTCTAGCCCCTCCGCGCTGCGCA
GCGCTAGCAAGGCCCAGGACAAGGAGCAATTTATAACGCCATTAGCCACACTCGCCGAGG
TTACAGGCATCAAAATTGTTCCCGTCTAATTATTCTTAATGGATACAGGGAGGGAGCAGC
GCTCGGGACAGCTTTTTCATTAGCCCTCAATCAAGAGGGCTGGGTGGCGGGGGGTGGGGG
GCGTATGGGGGCTGCGCCGg
>NODE_339_length_192_cov_6.677083
ACCGGAGAGAGGTCTGACATGCGGGGGAAGAGGCCACTGCGAGTGCATGTCGGAGACCAG
GAGCTGGTGCACGAGTTCTGGCTCGCCAACATCCAGGAACCATGTATCCTCGGCCTGGAC
CTGCTGACCCGCTGGGGAGCCAGTGTTAACGTGTCGGGGGCAGCCATCACCCTCGGCACA
GAGACCATAGCGCTCCAGTCCAGTCGGGGGAAGAAGGACCAGCGAGGCCGTCGCCAAGCA
GCCGCCGCCCAGCATGAACCGGGCCCCAGTGCTT
>NODE_340_length_598_cov_10.274247
CAGCCATGAGTCTTCTTGGGAATGATGCAACAAGTTTTTCACACCTGGATTTGGGAATCA
TTTGCCATTCCTCCTTGCAGATCCTCTCCAGTTCTCTCAGGTTGGATGGTGAACGTTGGT
GGACAGCCATTTTCAGGTCTCTCCAGAGATGCTCAATTGGGTTTAAGTCAGGGCTCTGGC
TGGGCCAGTCAAGAACAGTCACGGAGTTGTTCCGAAGCCACTCCTTCGTTATTTTAGCTG
TGTGCTTCGGGTCATTGTCTTGTTGGAAGGTGAACCTTCGGCCCAGTCGGAGGTCCTGAA
CACTCTGGAAAAGGTTCTCGTCCAGGATATCTCTGTACTTGGCCGCATTCATCTTTCCTT
CAATTGCAACCAGTCGTCCTGTCCCTGCAGCTGAAAAACACCCCCACAGCATGATGCTGC
CACCACCATGCTTCACTGTTGGGATTGTATTGGGCAGGTGATGAGCAGTGCCTGGTGTTC
TCCACACATACCGCTTAGAATTAAGGCCAAAAAGTTCTATCTTGGTCTCATCAGACCAGA
GAATCTTATTTCTCATAGTCTGGGAGTCCTTCATGTGTTTTTTGGCAAACTCTATGCGGG
CTTTCATGTGTCTTGCATTGAGGAGAGGCTTCCGTCGGGCCACTCTGCCATAAAGCCCCG
ACTGGTGGAGGGCTGCAGTg
>NODE_341_length_318_cov_22.166666
GGGGCTGGGGTTGGGGGTGCAAGTGACGGTGACGTTCGGGAGATACTGGTCGAGCTAGGT
TCAGGCCTCAGACCAGGCCCTGGCAACAATAGGCGCAGTGTTGTTGAGGGAGTTGCGTCC
AGGACTTTTGGACATTCTTCCCATGTCAGAATAATCACCACTGGGAGGTAGCTCCATTAC
GGATTACCATATCATTAATAGTATCCATGACTTTTGTTCAAAGGCTACTTGTGTAATGTT
GCCTTGTGGATGACGACTAATCCGCTGAGCTGCAGCTGTAGGGAAGGAGAGGGGTAGATC
CCACCGTCCATCTCTCTCACACACATACACACACACACACACACACAAATACACACACAC
ACACACACACACACACACACATTGTGActtccccagcctg
>NODE_342_length_177_cov_14.785311
ACAACACCTAATGTGGGCCCACCAGTAGGAGGTAGTCTGTACGGGAGGGAGCTGAGAGGT
CTGGTTGGGAGAGAAGGAGGCTAAATTTAAATAGTAATTGGCCGACTTCCACAGGCTTGC
GGGCATTTTAATGAGTCATAATAACTTCATTTAAAACCAGCTGAGCATAAAATAGATTGG
AGAGGTGCCTGTGGCTAGTATGGATTTGTGTTTGTGTGTGTGTGTGTGTGTGTGTGTGTG
TGTGTGTGTGTGTGTGTGt
>NODE_343_length_541_cov_44.445473
CCCCCATCTTTATACTCATTTTCCATCACTTCTCTTGCTATCCTCACTCCCTTCCCTCCC
CACAAGAACTCATTCACCATTCTCTCCACTTCCTTTATCACTCTATCAGGTACATCCAAC
ACATTCATAGCATACACTAGCTTACTCATCACCAGTCCATTCACTACCACCACCTTCCCC
CTCAGCCTCAACCCTCTCATCTTCCAAAACCCTAACGTACTCCTAATGCTATTCACTATC
CCTTCAAACTGTCTATCTCTCCCTTCCTTGTCTGCTATCCCCAAGTTCACCCCCAACACC
CTGAAATAATCTGTCTTCTCTTTCAAACCTATTTCTACCCTCCCTGCTCTGCCTCCTCCT
ATATACATAATCTCTGACTTTTCTACATTCACTTTTGCCCCCGACGCTTTACCATACAGC
CCCACGCTATCCAATACCTCCACTACGCTTTCCTTGTCCCTGACTGTGATTGTTGTGTCG
TCTGCATACTGATAAACTAAGCTCACCTCTCCTCCCGGTAACTCTATGCCCTTGATTTTA
TGGTTCTGGCTCAGCAGCGCCGCCAACGGCTCCGCCGACAGAGCATACAGCAGAGCCGAT
AGCGGGCAGCCTTGCCTAACTGA
>NODE_346_length_517_cov_23.649902
CCTAGTGAAGGTGCCTCACCGGTGCCATTACCATGTCAACTGACCAAAGCTGACCCGGTT
GATACTTCATACCTGGATCTCCCCACAGTTAAGTAGGGCAGTGGGGGGCTTTCATCTGCC
CATTAACCACTATACCTCACCTTTTTGTCCTATTAGTATTTTAGTTGATTCCAGGTGTTC
AGTGTTTACTGCCAAATTTTTTCTTTAAAGCACAATAAAGTCTGAGAGGCTCAATTAAAG
GGACAGGGGAGGAGAAAAGTGGGGGCCTGTTTATTAGACAGCAAATAGCCAGCGAGTGGG
TTTATGATGTGGAAGGTCATTGTTGGTTAATAAGTGGCCACATGAGTGCAGGCAGGTGCT
GTGTTAACACCTCCTCTTTACTCGCCTTTCCAGCAGAGGCCATTCAGCCCAGTGTTAATG
AAGGCCATATAATTAATAGGTGGGTGGCAGAGAAAGCCCCCCGAGTTAATCAATGCAAGC
CTATCTGAAGAACTGGGGTGAGATGGGACACCAGGTTCTGAGAGGATTTGGGAAGTTTGC
TGTGTTTTATTTGGCATAGTTTGGTTGCTGGGAACCTGATGGCcttcattcataggttt
>NODE_347_length_119_cov_40.470589
GAATATGTACCGGGGTTTATGAGAGCACAGGTGGTGGTAGATGAGGTTAGGGAACGAGGG
GATGAAATATGGATGGGCACGGCGGAGGGGGTGGTGGAGAAGATCAAGGAGGGGATGCTG
AGAGAATGGAGAGGAATGATTGAGAGAGAGGCTGTGGAGAGGGTTGAAGGAGAGATGGAA
CTGTATGTGGGGGAAGGGGAA
>NODE_348_length_444_cov_103.227478
GAGAGAATGGAGAGGAATGATTGAGAGAGAGGCTGTGGAGAGGGTTGAAGGAGAGATGGA
ACTGTATGTGGGGGAAGGGGAAGGGAGAGTGAATCTGGTGAACTTGAAAACAAGAATGAT
GTATGAATGTTTGAGAAAGGGAGATGTGAGGAGGCCGGCGGGAGAGAAAGTATGGAAGAA
AATGATGAACGACAGGAAAGTAGAACGGATGTGGGGGAATCTGAGGGTGAAATGGAATAG
TATAGAATGTGAGCACTTTGACTTTTTATTAAGGCACAACAGGGTTTTCAACAATATGAT
GATTAGTAGGTTTGATGCGAATGTGAAGAAGGAATGTGACGTGTGTGGAGTGGCAGTGGA
AACGTGCATGCATGAGTTTGTTGAATGTCGGGAATTAGTCACCTACCACGGGAAAATAAA
ACACTTAATACAGCGATGCTGGGATGTAAGGTTTGTCGAGAGAATGGAATGGAGAGAGTT
GTGGCTGTTTGGGGTGAATGAGAGAACGAAAGGGTGCAACATCAAT
>NODE_349_length_207_cov_11.125604
GTGTCCATTAGGCAAAAGCATTTTGATAAAGTAAAGCGCAGGCCCAACGTATGGGGGAAA
CAAAATGAGAGCACTCACTCTGCCAACTTCTGATTGACCATTAGGGCCATTGATGAATGT
GGCTGTCAAGGGGGAGACAATTAAATCAAATATGAAACAAAGTCGCTTTGACGGGTCTTT
CTGATGGAGCAAACCATTCTTCCGTCTCCCGATTAGGCTATTAGTTACATTTTTCATACC
AGCTCTCTCTCTCTCTCTCTCTCTCTCTCTCTCTGAGTGTGTGTGTGTg
>NODE_350_length_236_cov_27.330509
AGAGTCCTTTGTCATTTCATGGTTCCTTTGGTTTATTTACACCTCTGCATGTCTTTTTCT
TTTTTCTTTCTGTTTTTATCCCACACCTGTAGGGGACAGTCAAAGGGGAAAAAGAAAAAC
TATTGAGCAGGCACACACCTTATCTGAGAGGCAAAAGAAAATGGTGCGCTTTGGGGGCCA
CTCACTGGAAGAGGATGCCGAGTGGTGTGAACCCCAGGTTAAAGACTCTGGAGTTGATAC
GTGCAGTAGCACAACGCTAAACGAGGAGCATAGTCATAGTGAGAAGGTACTGGGACCTAT
CTAGCCTGCTTTTTTTTt
>NODE_351_length_386_cov_66.626945
TTGCCCTTCTACGGCCCTGTCCAGCTCTCCTCGTGTAATGGCCCGTCTCCCGGTATCTCC
TCCACGCTCTTGAGACTGTGCTGGGAGACACAGCAAACCTTCTTGCGACTGCACGTGTGG
ATGTGCCATCCTGGAGGAGCTGGACTACCTGTGCAACCTAAACGGGCTGCAGGTACCGCC
TTATGCTACCAGTAGTGACAAGGGCACTAGCAAAATGCAAAACTAGAGAAAAATCAGTCA
GGAAGGATAAGGAGAGAGAAATGGTCTGTGGCCACCACCTGCAAAACCATTTCCTTTTCG
GGGGTTGTCTTGCTGTTGCCTCTCCTGTCCACCTGTTGTCAATTTCATTTGCACCAAAGC
AGGTGAAATTGATTCACAATCGTTTACGCTTCCTAACTGGACAGATCGATATCCCAGAAG
TTTAATTGACTTGGTGTTATACTGTGATGATTAAGTGTTCCCTTAATT
>NODE_352_length_395_cov_69.491142
CCCCCCCCGCCACGGCGGGGGGCGCACCACCGGCCCGTCTCGCCCGCTCTGTCGGGGAGG
TGGAGCAAGAGCGCGTGCGATAGGACCCGAAAGATGGTGAACTATGCCTGGGCAGGGCGA
AGCCAGAGGAAACTCTGGTGGAGGTCCGCAGCGGTCCTGACGTGCAAATCGGTCGTCCGA
CCTGGGTATAGGGGCGAAAGACTAATCGAACCATCTGGTAGCTGGTTCCCTCCGAAGTTT
CCCTCAGGATAGCTGGCGCTCACTCGCAGTTTTATCCGGTAAAGCGAATGACTAGAGGCC
TTGGGGCCGAAACGATCTCAACCTATTCTCAAACTTTAAATGGGTAAGAAGCCCGGCTCG
CTGGCTTGGAGCCGGGCGTGGAATGCGAGACGCCTAGTGGGCCACTTTTGGTAAGCAGAA
CTGGCGCTGCGGGATGAACCGAACGCCGGGTTAAGGCGCCCGATGCCGACGCTCATC
>NODE_354_length_210_cov_26.442858
GGTGTGCAGTGCCCCGCCGCTGACAACTGTGATAAAATGGCCTTCCTTAACTAAACTCGT
AAAGCACTGGGCAATAAAACTCAATCTTCTGTAAAATCCAATTAAGTCATTATCTGACTG
ATTGTATCTTTAATTGAAAACAGAAGTGACAGTAAATTTCTGTGATATATCAGGATCAAT
CGATACTGCTGTACGATCCGGGCTCAAGAAGTGATTTATAATGTCAAAGCCATATAGGTA
ACTCCACATTATTCTCTCTAAAACCACTGGTGGATGAAATTAAGAGTAAGTg
>NODE_355_length_412_cov_11.451456
TTACATATTCTACGATTTCGAACCAGGGAGGCTAGCCTAACGTAACTTTACCGGGTGGTT
GGAAATACATGCATTTAGGCTACACAGATCGCCTACAATTTACCGTAGGCTACATATAAA
TTCACGTGGTGGTCAATTCTGATTGTAAGACATTTTGCAAATGAAATGGCTTACTAACAA
CATACAAATGATAGCATAGCCTACATCTCCAACTCAATTTTGATAAACGGCTATGGTTCT
ACAATTCAAAGTTAGTCTCTGACAGAAAGCGTAGGCTATAGGCTACGTACATAACAGTAC
GCAACCCCGAAGAGGGAATGACATACAGATGTAAGTTTGTTTGTTTGTTTATTTTCCTGT
CATAATTCAGTAATTATAACTGATCAGTGCTTACATTTGAGCCACTTACGTGTGAGCTAC
TTCCTCATCATCGTGCTAGCTACATCGATGCCTCATCATCGCCTCCGGCTGGTTTGGGGT
GTATAACATGAGGc
>NODE_356_length_472_cov_28.338984
GCTTATCTATCCAGACACAGGTTGCCCGCCGACAGAAAGAATCGAGTTATGCTAAACAGA
AGGTGATTTAAACCAGCGAGTGACCTTTGACCCCTGCTTGGAGGATAATGTCGAAGGCAA
GGAGAGCGAAGTCCTGTTAGCGTACATGAATCAGAGCCATTGCGGTCCTTGGACATTATT
TCAAAATTGCTTAGTTGCATAGAACTCCCTTTAGTGCTGAACGGACTTTCATAAAATTGA
TTTTCTGAGTACACCCTTTTAGCAGCTATAAGCTTGAAATATGAACCCTTCATTGCTGAA
AGCATTTCATTTTTTTTGCCCTGTAACTAATGATCTGGGGACGGAGTGTGTTTGAAATCC
TCCACGGCAGCCATTTCCATAATTAAACAGTGCTAATTATAGAGCTTTGGCTGACTTTAA
ACAAACAGGCGCAGTCGTAGAGCAAGGTTTGACACCTTTCATTAGAACTCTTTGCAAATC
ACCCCCCGGTTAATATGCTCACAAATGAAACAGCGCAGACATTTACACACACAGCTCATT
AACAGATAAACTAc
>NODE_357_length_320_cov_10.650000
GCTTGTTTGTTTCTTTGTTTGACAAAATTGCAGGGCTCAAGCAAATAGCATAGCCCACCA
AAAATTGCCTGAACTCTTGGGCGTTCCCCTCCACGGAAGTCTTTAGTAAAAGGCGAAAGG
CTTGTACGCTTTGTAAGGAAACCAGAGTTAATACAACCGCTACTGCCCACGGGCTTCTCG
TGGCACCGGTCGGCCTGGTAACCTGCACGACGGTGGCCCTCTAGCTGAGCTGCAAAATAA
GACACAGAGCCCACCTTGCAGCCACTTGACTCCGCCCCTTGACTCTGTTGATTAGCATTC
ACACTGTCTTTCAACTGCAGCGACCCCAGGCTTGCTGTTGACTGCAGCGCTCAGCGATAT
AGTACAGACAATGGGGAATTGGGACATGGGTACACGTTTGCa
>NODE_362_length_313_cov_16.642172
CAAGGTGACGAAGCTACCAAAAAAAGTCAACTGTGTCGTAATGTGTCATTCCAGGCACAG
CCACAGTCCTAGCATTGCATGGCATTTGTGCAAGCTTAGGTTTCTGTTTGTAAAGGGAAG
ATGTTTTCTCTTTTTCCAGCAAGGATGTCTCGGAAATTAAGTTTGCCTACTGAGCTAAAG
CCAGATCTGGGTAAGCCTTGACTTCGTGTTTACATTTCTCAGTTTCTTTAGAGCGAGGTG
TAAACTCACTATCATAATCACTGCATCCTTCAGCCCTGAAAGCTCAGAGTCCACACGTTC
ACTCAGTCTCATGCGGAACATCTCATGTCAATACGCCAAGTGAAAAACAATGCTAGTGTG
TGCTATGGATGCTGAAAGCGTTTGAAAAGTCGTTg
>NODE_363_length_147_cov_31.115646
TGTAAGGTTTGTCGAGAGAATGGAATGGAGAGAGTTGTGGCTGTTTGGGGTGAATGAGAG
AACGAAAGGGTGCAACATCAATTTACTTAATTATTTATTAAGCCATGCAAGGTTCGCTGT
CAAACTACGAAGGAACCTGGCCCATTGCGAAAAGAAAAAAGCCGACGTGTGGCTAATTTT
CAAAAACACGGTGAAAAGCGAAATCAATATGTTGCACGGGTACATCAAA
>NODE_364_length_166_cov_4.861446
TTGTTATAAATATTTATATTAGTCGGAAAACTGGGGATATGGATTGGTGGAAAGCGATAA
TCCAATGGACCAATCAGGAAGCGACTGTGAGTTGGTTCAGAATTTTTTGTCAAGCCGCTT
TCCGTAGGAAATCAAGAAAATCTGTCGAGCGACGATGTCTGATTTAGTAGCAATATGGAC
AGCAGCAGCGACAGCCAGTCAGATGGTAGTGCCAGCACATTCGCTACGGACCGTAGCTTT
GAGGTGGA
>NODE_365_length_372_cov_6.838710
ATCTGACATCATAGTTTCGGTGTTATAAGCATGAAGGTGCCCCATAGGACCCCAGTCAAA
ATTAGCCGAATGCTAACGTGCTAGGTGTCCAAGGCCGCCATCTTTGTTGCTTCAACCTCG
CCTCGTACAACGAGTACTGTGACGTCACACCCTTCCAGTCCAGTTTCTATAGACTGTCTA
TGGATCAAACCCACCCCTCTTTGGAGCCACACCACTTCTTTACGTAAAGAATTTTACATC
TATATGAGATGTTATGGAGTGGGTGGTTTACAATTAAGAATGAGAGGCAGAGAAAATGAG
ATGAAGTAGTGGTCCGAAACATGGAGGTGTTACCATGGTGTTGGTTGTGTGACAGCTCCT
GGTGAAGATCAGGTCTAGGGAGCTGCCAGCCTTGTGGGTGTGGGGTGTGGTGGTGAGGGT
CAGGATTGCTCACACACAAGCAATAACACACACa
>NODE_366_length_264_cov_19.132576
GACATTTCTGGGCAGTGTTGTGTCGTTCCGAGCCAGGTCAGTCACTGGAACTGGAGGGGC
GTCCTCATTCTGTGGCTGCCACTGTGTCCATTTAATGATCTTGTTTAAAACCACTAGCCC
CTGCTGCACACTATCCCGGGTGTTTCAGATGCCTGCCATCACTGCTTTGTCCGACTGGGC
TCATCCTTGGAGCACGTTCCACGGCGCCGGCTCCGGTCATCTCTGGCTTGCTTGCCATTC
CATCACAGATAATGACAGTCAGGGAACAAATTGAGTCGACATTCCTCACTAGCCATAAGT
TACATGCAGGGAGGGAGAGAGAGAGGGAGAGAACCACATTGGAACa
>NODE_369_length_269_cov_30.457249
ATAGACCCCAACGTATTCACCAAGACATTTGTGGCGTAATTGTTAATTTTAATGCCATAA
TGGCTTCAGATGGGAGCGCTGATTAGACATTTATTGCACAATTAAATGAAACATACTCAA
GAATCACAAAAGGCTTCCGTAATTATTTCAGGCCATTAATAAAATGGGCATTAAATTATA
TTGGACACAAAAGAGAAGTGAAATAGATTTCCATTAGAGCAATAGAGGCAGAGAGGGGTA
ATAGATCCTGCCTGAATTCACTCTGAAATTAATTGTTGCCCGGTCTATTTCCACACACAG
TGGAATAAATGAATGAGAAAAGAGAGGGAGAGAAGGAGTTGgtggccgaga
>NODE_373_length_200_cov_45.840000
GATCTGCGGGAGTCCCGCCTCCAACAAGCTCCCGCGACAACCCAACCCGGGCTGGCAGAG
GGCCACACGGGGCTCAGGCCCTTGCATCTTTACACTCGGGTTTCTCTTCATTCACGAACA
AATCTTTCGCCTTTTACTAAAGATTTCCGTGGAGGGGAACGTGTACGAGTTCACGCTATT
TTTGGGAAGCTCTGCCCTTGGCAGAGCTACACTTCATTGTCAAAATGTCAGACTAGGATA
GGAGAAAAAGACTGTTGGGCAAACGTGTGTGTGTGTGTGTGT
>NODE_374_length_409_cov_15.691932
TGTGATGTGTGAACCACCAAAATGTGATGGTGGTCAACCTCCAATTATGAGTGCTAGTAA
GACAAGAGCTTTAATGGCCGCTGTTTGCCTTCGGGGAGGTTTATTACACACTACTGTTTT
GCAGGAGCAGCGTCAAATCTATAAAACTACCATTAGGAGGAAAAAATCAATCAAAATGCC
ATTAAAGTGGAATAAGTTGCCAATATTGCTGATGTGGTTGCGGGTCCTTTGATTTTCCTT
CAGATTATTAGGCACAGTCGAGTAGTGACTTTGTTAAGGGAAACGAGTGTTGTTGGGGAG
TAATATGTCTCCCAGCTTCATAAAGTTTGCTGCCTCATATTTCCCGCTTTATTGATTATC
CATTATCATTTGTCATGAGGTGTCCTAACTCAAGGGGAAAATATAACCCTCTTTCTTCAT
TGCCGAGCAGCGAGCGAGCGCGGTATAGATCTGCGTGTGAAGGTACCAATCTCTGAGAAA
AATGAGCAACg
>NODE_375_length_431_cov_17.714617
CTCTCCCCTGTGTTTTGTCCCTGAATATCAATGTATTGCTGTCTTCCTCAGAAGTGTCTG
ACTGTCCTAAACATCTTTCCAAACTGATAGGGCCTGTGTTTCGGGGACAATGTGTGAAAT
GGATTTTTAGAGCAGGGACGCTGTAAATTCCTTGTATTTCTGTTCCTTCATTAGTTTCGC
CTGTGTAAATGGCCAGCAGGTGACACCAACTCCAACTGGGATTGCTAATAATGACTTTCC
ATTGGATTCAGCCGACGACTAAGCCTCAGCTGGCACCAGTGGGCAATATGAACAGAAGAG
CGCCAAGAAAGCGGAAGCTTTTGCGGCAGCCACAGCGGCAGCCTCGTCGTACGAATACTC
GGACGTACAAAGACAAGGGAGTCGATCTGCAGGAGTCCAAGAGAGTTGTCAAAGCTGCGA
GCTGAGGTCTGGTACCTGGAAACACACACAGACACGCACACCACCCCCCATCCCCACCCC
CACACACACAACCCCGCCCACACACACacacac
>NODE_376_length_309_cov_37.453075
AATCTCGCAGATTTGGTCCCTGTCAGTCAGAAATAATTGTGTGCTTAATCTTGTCCCTGA
TGGATGACTTGGAGTTCAGCAACGGGCCAGCTCCAATGACAAATACAATATTAATATTCA
TTAACCGCTTTGACAATGCTAATTTTGATGCAGTAGTAAAGGGCCTTCCAAAGTTAGCGG
CCAAAGCATCAGAGCTTCGCAAGGTGGCAAGATAATTTGTGCTGGTTTACTGAGCTGAAG
GCTTTTAAAGTCTTAAGCAAAAAAAGGCTAGGTACCACAAACAAAATAAAAGAGAAAGGG
AAAAAGTTCAGACGCATTGGAAGCCAGGACTGCGGAAGTAATACGATCAAGAGACCGCTA
CAAAAATTTGACACCTTcgatgcagcatctt
>NODE_377_length_90_cov_22.877777
GTCTATTTTTCCCACCCCGTTTTGCTGTTTTTACCAACTTCCGTGGCTTACCACCGTTCC
GCCGGACCCCGTGCTTAAACCTGGGATAGGTCCACACATCACATCACATCACATGACATC
ACATCACATCACATGACATCCACACATCACATGACATCCACACATCACATCA
>NODE_378_length_168_cov_14.547619
CCTCCCCTGTCCTCCAGTGAGAGGCTCGGAGGAGGGGAGGAGGGGGAAGTCCCACCAAGG
TTAATGCGCCCACTTTGATCTCCGTCAAGGCACAGCGAGTAAGAATTAATTTACATTTCA
GATGAAAAGGTTGACGGTCTAAAAAGGCGTCCTGTTCCCGGTATGCGCGAGCGTTGTCAT
AGACGGGGAATTCGAGAGAGGAAGTGGCGAGGAAACAGAAGGGGTAAGCCCCTCTTGTTG
CCTTTACTGg
>NODE_380_length_497_cov_9.987927
CGTTGAATAGGGTAGGGACTGGACGAGGTCCGTAAACTGGACTCGACAGTACCTCGTCCC
CTCCAGTATGTCCGTTCCTGGCCACTTCCTTCTCTTTATGGGGGACGTCGCTTTGACTCC
CCACACTCTCAGCTTCTCTCTGATTTCCTCGTCTGTAATATACATGGGGAGCCCGAGAAA
GGACACCACCATCTCTTTGTTGTTGATCGCCCTACCCAAGATGGCGGTGTCTCTTATTTT
GAAGCCATCAATCAGTCTGGCCTTCCCTTCCTCCTCCTCCATTGTTATCTCGTACTGGGC
ATTGTTTTTATATCTACACCCAGCCACCACGCCACAGTTCGCCCTTATCCCTCTAAATAA
ATCCATCATCGTTACCCTATCTGGCCCTACCAAGTCTACTACTACCGTCAGCTCTTTATA
TCTATTTGCCTTCTCCTTCTCCTCTCTCTCTCTCTCTTTCACTCCCGCTTTCACACTCTC
AATCTCTCCCGCTTCCGCACTCACTTTCTCTCGTCTTTCATCCGTCTGCCGTTCTCCGTT
GTTCAGTGTCGTGGTCGTCTGTCGTTCCATTATTCCGTT
>NODE_381_length_627_cov_14.757576
AGGGGTCTAGGCCTGCACTCGACCATGTGCAGCTGGATACTGGACTTCCTGTCGGGCCGC
CGCCAGGTGGTGAGGATGGGCAGCACCACCTCAGAGCCACTGACCCTCAACACGGGAGCC
CCTCAGGGATGCGTGTTGAGCCCTCTCCTCTACTCCCTGTACACCCACGACTGCATGGCT
ATGCACAGCTCCAACGTCATCATCAAGTTCGCTGACGACACGACAGTGTTGGGTCTGATC
GCCGACGACGACGAGACAGCCTACAGGGAGGAGGTTGGATCACTGGTACAGTGGTGCCAG
GAGAACAACCTCGCCCTCAACGTCACGAAGACCAAGGAGCTGATCGTGGACTACAGGAAG
CAGAGAAGAGAGCACGCCCCCATCCTCATAGACGGTGTTGCAGTGGAGAGGGTCAGCAGC
TTCAAGTTCCTCGGCGTGCACATCTCCGAGGACCTCACATGGACCACGCACACCACACAC
GTGGTGAAAAGGGCCCAACAACGCCTGTACTTCCTCAGGCGACTGAGGAAATTCAACATG
GGCCCCCGCATCCTCAGAACATTCTACACTAGTACCATCGAGAGTGTTCTGACAGGATGC
ATCACCGTCTGGTACGGGAACTGCACCGCCCTTGAGCGTAAAGCACTACAGAGGGTGGTG
CGGACGGCCCAGTACATCGTTGGAGGTGAGCTTCCCTCCCTCCTGGATA
>NODE_382_length_334_cov_12.266467
GGTGTCCATTCTCACTCTGTAAGGCCTTATCCACTGCTCTCCTGTGTACGGCAGACATTG
TTGCAGCTTCAGTGGTTTGCTGCTGGCCTAAGACATCGATGTCGCTGTTGTTGCAGGAGA
GAAACACATATAAAGCAGCAAGAAACTCCTGAAAGCTCAGATGCACAAAGCAGTACACCT
TCCCCTGGTACAACCCAGACTCCTCTCTGAAGATTTGGGTGCACACTCCTGAGTACACTG
ATGCTTCTCTGACATCGATGCCACACTCTCTCAGGTCTTCCTCATAGAAGATCAGATTGC
CCTTTTCCAGCTGTTGAAAAGCAAGCTTTCCCAGTGACAGAATGCTCACTTTTTTCCGCT
GTGGATCTGTCTCATGTTTTTCGTCATACTTCTTATTCCATTTGGTCTGAAAGTTc
>NODE_383_length_367_cov_202.392365
GGGGTCGAGCGATCAACTTAAGCGCGCTCCCCGCGAATGCGACGGGCCAGCTGGATATCC
TTGGGCATGATGGTGACCCTCTTGGCGTGGATGGCGCACAGGTTGGTGTCCTCGAACAGA
CCGACCAGGTAAGCCTCGCTAGCCTCCTGAAGTGCCATGACGGCAGAGCTCTGGAAGCGC
AGGTCGGTCTTGAAGTCCTGGGCGATTTCCCTGACGAGGCGCTGGAAGGGCAGCTTGCGG
ATGAGCAGCTCGGTAGACTTCTGGTAGCGTCGAATCTCTCTCAGAGCCACAGTGCCGGGC
CTGTAACGGTGAGGCTTCTTCACGCCACCGGTGGCCGGGGCGCTTTTGCGAGCAGCCTTG
GTGGCGAGCTGCTTCCTCGGGGCTTTGCCCCCGGTGGATTTGCGAGCGGTCTGCTTGGTT
CTGGCCATGGCGTTTCAAACGAGTAGTAT
>NODE_385_length_622_cov_11.617363
AGCAGGAGGGTGTGGCTGGCAGAGGCATCTCAAGTTTGGCCATCTGATTACACATAACAT
CAAGTTAGGAAACTGAAGACTTTGAATTACACAGTCTATTTATTTAATAATTCTAATTGA
TAGCAAGTAAGAAGTGAGAGCTATACCTTCTGAGCTGGAGACTGTGAGGGGGTGGTTGCA
TCATTCTTGGTCCAGAATGATTGGGCTGGTGTCGGCATCGTCTCTGGCTGGGCTGTCTAA
AAACACAAAACCAATAAAAACCCAGGCATTAAGTGGCACAATGCAGTCACTTGACACTTA
GTAGAACCACTATGTTTCCCACATCTACTGTAATGCTTTGCAGTCTATTGTAACATGCAG
CTCAAAAGCTATCCATTGTGTAGGTACCTGCTGGGTGACAGTGGATGGGCTGATCTGTGC
ATCTGCCAGGTCCAGCCTCTGCCATCGCTGCATCGCTGCTTGGGAACGCTTTCCCTTCCG
TGGCATCTTGTCCTTGGCTTTGACAACCTCCAAAAAAGTCTCCAAAAAAAACTTCAAAAC
AGTTATCTCACAACCAAACACAGTGAAGTGAAAAACTGAAGAAAAACAGAATATCAATAA
TCACAATACAATTATTTTTCTTCTGTATACTATACCTCTCTCTCTCTCTCTCTCTCTCTC
TCTCTCTCTCTCTCTCTCTCTCTCTCTCTCGCTCTCGCTCTCGC
>NODE_387_length_255_cov_7.101961
TATGTTCTACTCCTTGCAACAGTACCTCCACCTCTGCACCGGTGAAGTTAGGTCTGCGTT
TACTGGCCGGTGCACCACCGGTGTTCGCTTTCCGCTTTGACATGATTTTGATCAGTCTCA
AGTTGCTTTCGCGTTGCCTGTGGATTCTGTGTGCACACGGTCCTGTGGTTGCATGCCCTT
ATAAGGAGCTGGCGGGGCGTCTATGTATGCAAATTCAGGTGTACGAGAACGCGCGTTCAA
TTTAAGAAACAGTGGCATTCCTCATTCGGGGGAGCACAGCTGAGAACACTTTGGCGGTTT
AAGAACACATTTCCACGCGTTCATGAATCCGGCGGGg
>NODE_388_length_386_cov_25.194300
AGGAGGGCAATTGTTTTTGGAATGATCGACAGTTCTCCTTTCATTGTGAAACACCGTGCT
GAATGACCAAGAAGCCCGTTGCCCAAGCAGAAAACTGAAGAACCTCAAAGGTTCCAATGA
GTTTTGAAGTCGAATCGCTGGATTCAGAGTTCAGAGTGCTAACCACTACAGAGTGGAAGT
AGGGTGACCGCTACAGCAGGGTAGTGGAGCTGCTGAGTTCGGTAACTATGCGTCAACCTG
CCCAGAGAAAACTCTTTACCACAACATTATTTGAACAAGCAAGGTTTTGAACTCAATTCA
GACACACTACCGTTGTGCCACGTGTTATTTTCAGATGTGCAGATTTTGATCAGTTTTGTT
GTAGGAAGACAATGCTTTAGGCTAAGATGTTGACTGGTGGGTGAAAGCCTATGCTTTATG
GGTTTGGCCTGACAAGTAACAGTTCAGCAAAAGTATAGAAAAGAGCCT
>NODE_389_length_403_cov_19.339951
TCCACTTCTCTCAATCTGCTGTTTTTGATATAAATAGTCACTTTTTTCAAAGGACAGTAA
TATGGACATTAAATAATGAAAAAGAGAGAAATTTAGATATTTTTACATGATGTCCTACAT
TTTGTCAGCTAAAATGGGGATATTGCCTGAGCGAGGGGAAGGCATGTTCTTCAGTTGTCA
AAAGGCAGTAAGTAATGATTAAAATAGCAGTGTGAAACGCTGGGAGATTAAAGTGATGCT
AATGATAAGTGAGAGAAGAAAAGGGCAAGCTATATTTTAATTCCTGGGAGAATGGTTAAT
GACTTCTATTGCCTGAGATTAAACTAAACCTGTCTCATCAGCTTTTTCTGCTTGGAGAAA
AAAGGACTTTCTGCACTTTAATTTATTAAACTCTTTTAAGGAAGCACATTGATCTACATA
GGTTAAACTTTCAAAATTTGGGCAAAACGTACCATAAAGCTGTCTTCAAGAGCAAGGCCC
GTTGa
>NODE_391_length_259_cov_25.413128
CAAGAGGAGAGAGCGAGCCGTGGACTCTCCGAGACAGTGCTGTCAAAGGGAAGCTTTTTT
TCTTCTTCTCCTCCTTCCCTTCCGAATTACCTGCTGAGTCCGAGCTCCTTTATGCTGTTG
TTGTGACAGGTAGATTTATAAGGCTTGAAATTTGTACAAATCAGTTGTCATTCACCGCGA
GCTGTCAATGTGTCAAGCTGCCAGCCCTGCTGTGAGGGGAAGCCTGAGGGGTTGGATGAG
GGGGCAACCGCAGAGAAGAGAAAATGAGTTCAAACAGCCCCGAAACGGAGCTGCGTTCAC
CGGTCTCTGTGCCCCTGCGGAGCCACCATTGATTTTTCTTg
>NODE_394_length_404_cov_8.044555
CCGCGCGCTCGCCGTCCACCAGGGTTTGCAGGAATTCTAAAACCTGACTCACATCGCAGC
AAAGGGGGTCGACATGCTTGTCAACGCACCACTGCGTGAACACGTTCCACTTAGAGGCGT
ATAGCCGCGAAGTGGACGACGCGCGCGCACTCAGAACGGTGGCGATCACAGCCTGTGACA
GACCACTACGTTCGAGTCTGCGCCGTTCAGGGGCCAGACCCAAAGTCGGCCCCCCAGGTC
CGGCGGAGCTGTTACCAGTCCGCCCGCCTGCGACAGCGCATCGGGGCGCAAGGGGATCAG
CCACGGGCTCCCCACTAACAGTGGTTGGAGCGCCGTGTGCCAAAGTGTTCCCGCACAGTC
GGGAGCCACCAATAACACCGGCAGCCCCTCCTCTCGAATCCGCTCTATCAGCCTGGGCAG
AGCCTGCGCAGGCGGAAAGGCGTAGAGGAGACCCCGCGGCCACGGGTGGTGCGCGAACGC
GTCCAC
>NODE_396_length_374_cov_13.572192
GGGAGGGCTGAGAGACAAAGAGAGGGCAAGGGGAAAAAAACTACTTTCTTTAATTATGTT
TACCCAACAGGCCTTGCTTCCTAATTTAAATAGCATAAACATCTGGACTGGCGCGGCATT
AGAATCGTGGCAGTAGTCAAGCAAATCTTGTGGAAAATAATGAAATTAGATCCCTGGTGT
TGTGACAGAGGAAGGGCAGGATACATCAGTTCCATGTTAATAAAATTTCCATGAATGACT
GAATACAATTAAGAAATTGTCAGTTGCGGCTGTGAACTTTTGTAACTCATAGATGTTTGC
ATCATTTGATTATGGCGGCAATTTGGAATTGTTTATTAGTGTCTGTATTGGGGTATTAAT
TATGACCTTTCTTATTGGCCACAATTAAACCAGTTACACACAAAGTGCCAGAAAAGGGGC
TGAGAGATTGCTGAGCACTGCAGTGCTGGTCTATTg
>NODE_405_length_83_cov_118.578316
TGATTGCAATACAATTGAACACCCACTAATTTCCCGCAAAAGGCGCACAATATTCTCACA
TCATTACAATAACAATAACAACGAATAACAATCCTTATAATAACTAGCCTAATAATCATG
TGTTATGGTCTGATTGCAATACAATTGACAGATAGAAACGACACA
>NODE_408_length_1014_cov_83.166664
ATTAACTATATTGCTGTCCCCATTTTGTATTGAGCAGTGTGTGTGAGTGTAAATTGGTCC
TCAAATGTATCAATAGGCATCTGCAAAGCAAATAAGCGTGAATTGGTTGCTATTGATTAT
GTTTGATTTTCTGTTTTATTTTTGTCGTTCTAAACAGGAATTGCCACTTGATGCAAGTGA
CCAGATAGCTGGTCCTCAAATTTATCAATTAGGGATGTGACTTTTTAACGGTTAACATCT
AAACGTTGACAAATCTGCAAAACGACAAGCAAAATGACAAACGAAAATCGATAAGTGTTC
CATTCGCCCCTATGAAGAAAAAATGTGTTGTCATCGCTTTTGGAAACAATGTTTTCATCC
AGCTGCGCTATCAGATCAGAGTTCACGAGCCCACTTTCCAAATATCAATGGATTGTGGCA
AAATGGATGCCCGTCAACCAGGGTAGCGACCATAGCAACTTAGCTAGCTAGCTAATAGCA
AATACTATACCTGAGGTAAGCATTGACGGCCCAGTCCCATTGCGATATTGCAATTTTGTA
ACTGTGTCGTTCTAGCATTTTAACATACGTTATCCATACTTAGTGTTTGCAAGCTAGCTG
TTTAACATTACACAGAAAAGGCAACGTCACTTAGGCAACGTTTGTTAAGCAAAATCTCCA
TCCTCTGTTCTTAACCTGATTATCTATGCTGTTTTGCGATTCTCAAGTCATGTATAGATT
TAAATTATGACTTGCTTTTTTGATGAGTATGTCAATTAATCATAATCAACCATTAATCAT
ATTATTATGAAATGATTACAATTCATGAATTGAATGCTGATATTTTGTCAATATTAAGTG
AGTACACGCTCCAGCTAATCTCGGACAAAACCAGAAAGCGTTTTGGTTGCCAGTGACTGG
AGTTGTGCACCTCTGCTCTGTATGGAGTCCAGTGAGACAATGAGCAAGAGGAGAGAGAAT
CTGAACTAAATAAAGATAATTGTAATTGGGCATGTTTGTGACTCATATCATGTGTAAGTG
TTGGATTATGGCCCAATTCCTATCATCTTTTTTTGTTCAGTTGCTCACTCCACTTGTCAT
CTCCGCTCAGGGAAAC
>NODE_409_length_330_cov_10.596970
CCCTCGTCGATGATGTTGGAGGTGATGGTCTTGCCCATTTCAAAATCCCGCACGTGGAGG
CACAGCTGAATAGGAGCAACCCCTTTCTCAAGGTTCTCCACCAGTTCATCCATCACCCAG
GCTTCATCCTTGCTAGAGAAGATCACAAAGGCATCATAAGGGCATTCCTGGTGTCTGGGG
GTCCTGTAGCCTCTCAGCAAAATGCAGCTGTAACGCAGATAGAACTGGAACTTATAGGCC
AAGGCTGACACAAGAAGAAATAAAATGATAACACAGATGGGTACAGCTACTTTAACTCTC
CTTATATGTACACAGTTTTCAGTATCAAAGTCAATGACTTTAGTGCTTGCACCAGGTGAC
AATGTCTTACATAAAATGTAATGTGGTTGTTTTAATATTTGCTGATGGTTGa
>NODE_410_length_266_cov_24.954887
CTTACAAGATTTCCATTTCCATTTAAAAATGTAACTTTTGAATGCAATTCACTTATGATT
ATCTGCTTATATAAGTACACATATCATATAATGAAATATTAAGTGTTTATACAGTTTAAA
GCATTTTTAATCATGAAAAAACTGGTTTAAGCAGGTGCCTAAAACTTTTGCACAGTACTG
TAATTTTGCAGAATAATGTTGCTTCAAACCAGTTTAAACAAATTGTTTAGCATCAACAAT
CATGGAATGAGCCTTCAAACATGCATTCATGCTATGCAAAAGTCAAAAAATAAAGATTGT
GACACCTTTCAATTTTTCTAAAAAAATGATGTTTTCAGTGTTTCtgtt
>NODE_412_length_131_cov_23.137405
CCCGTAAACTGTTTTCCACACTCTCCTCCCTCCTTACCCCACCCCCTCCTCCTTCACCTT
CTTCTCTCTCTGCTGACGCATTTGCGTCATTCTTTGAGAAAAAGGTGGAGGATATCCGGA
GTTCCTTTCCCCAACCCCCCCCTCTGACAGGGGAGGGGCAGGAAGCCCTGCCTTTCACTC
TGTCCTCCTTCTCTCCACTCACAGATACTGAGA
>NODE_414_length_1129_cov_16.505756
GCTCTTCAGCAGAAGGGAACAGCTCATGAGTGTGCCAAGCATTGGTTGTTCAGTGGTAGA
ATTCTCATCTGGGAGGCCCGGATCTGATTCCTGTCCAATGCAAAACAAGATTTTACATTC
TGCCTCATGGACAACAACCTCTAACAAGCTTTTTAAAACTTTCAATGCGTTGTGTAGGGC
TGAGAGTATCTCTCCGAACAGACAAGTGAATGTCCTATGCATTGCTTCAGGCAGGGAAAT
GGTGCTCCACCTATTCACCCCAAGATTCTCTCTCAAACGCCAAGACAATGTCTTTTGCAT
TGCGTTGTGCAATCGTTCCAAAATGGCTGAGGTTCGGATGATTTAAGGCAAAGTGGAAAG
CTGTTGAGTACTCTAAGGCACTATTCAACAAAACAGGAAGCACTTTTCCATTTCTTCTGA
GTTTCAATTCTCTCTCCCTCTCCTTCACAGGCCAAGCATTTCCCTCCTTTCCAATTAGGT
AAAAATGTCTTACAGGTCTTCAGCAGAAGGGAACAGCTTAAGAGTGTGCCAAGCATTGGT
GGTTCAGTGGTAGAATTCTCGCCTGCCACGCGGGAGGCCCGGGTCCGATTCCCGGCCAAT
GCAAAGGAGGATTTTACATTCTGCCTGATGGATAAGAACTTGTAGGACTGAGAGAATCTC
TCCCAGCAGCCAAGAAAATGTGTTATGAATTTCTTCTGCCAAGCTTTTCAAAATGCCTGA
GGTTTGGATTATTTAAAGCTCTTGACCTGTAGAGAAATGGTCTTCCACTTATTGAGCAGA
AGAATACAGTAAAGCATAGTTTCCAAAGCATTGGTGGTTCAGTGGTAGAATTCTCACCTG
CCACGTGGGGTTCTATTCCCGGCCAATGCAAAACAGGATTTTAAATTAATCTAGCCTGGA
CAACAACTTCTAACAAGAGTCTTAAACCTGTCAGGGCCTTTATGTATAAAGCCGCTCAAA
GTGTAAATTTGGATATAATCGCTTGAAAATTCAGAAAGCGAGTAGAATTTTGTCCTACTT
TTAGAAATAAGAATAAGACCTGTGCATAAAAGTTCTCAAGTCTTGAGAATACTCCCAAAT
TGTAAAGTATTTCACTTCTATCTCCCGCTCCTTCACAGGTAAGCGTTTCCCCCCTCTCCA
ATTAGGTAAAAATGTCTTCCAGCTCTTCAGCAGAAGGGAACAGCTCATGAGTGTGCCAAG
CATTGGTTGTT
>NODE_415_length_83_cov_474.084351
TTAAGAGAGTCACAGTTACTCCCCTGCCCGGCCCGGGACAGCTCCTCAGCCCTCTCCCCA
GGGCTGGACTTTGTCTCTGGAGACACTGGCTCTCCTCCATCCATCCATGCATTCACCCAT
CACTGCCACGCACGCTCCTCTCTCTCACTCCCCACATTAAGAGAG
>NODE_416_length_619_cov_95.386108
TTTTGGGTTTTAAGCAGGAGGTGTCAGAAAAGTTACCACAGGGATAACTGGCTTGTGGCG
GCCAAGCGTTCATAGCGACGTCGCTTTTTGATCCTTCGATGTCGGCTCTTCCTATCATTG
TGAAGCAGAATTCACCAAGCGTTGGATTGTTCACCCACTAATAGGGAACGTGAGCTGGGT
TTAGACCGTCGTGAGACAGGTTAGTTTTACCCTACTGATGATGTGTTGTTGCAATAGTAA
TCCTGCTCAGTACGAGAGGAACCGCAGGTTCAGACATTTGGTGCGTGTGCTTGGCTGAGG
AGCCACTGGTGCGAAGCTACCATCTGTGGGATTATGACTGAACGCCTCTAAGTCAGAATC
CCCCCTAAACGTAACGATACCGCAGCGCCGCGGATCTTCGGTTGGCCCGGAATAGCCGGC
GGCCCCCTCGTGGGGCCTCGGTGAGGAGAGCCGTTCGTGACGGGGTTGGGGTGCGGCCAG
ACGAGTTGCCGCCCCTCTCCCGACGCGCACCGCACGTTCGTGGGGAACCTGGTGCTAAAT
CACTCGTAGACGACCTGATTCTGGGTCAGGGTTTCGTACGTGGCAGAGCAGCTCACTCGC
TGCGATCCATTGAAAGTCAGCCCTCGATCCAAGCTTTTGTCTGGTGCAGAGGATGCACGG
ATGGCCGCGGCGCGGGCCGCGGTCGGCCCTCTCACCTCCCC
>NODE_417_length_269_cov_36.379181
GGAAATAGTGCCTGGGTTCCGCTTTTCTCCGTTACAGGGCCTCCGGTGTATAAATTTGCG
GGATGCTTTTCGTTTCTCTTTCTTAATTCATTGCAGTCGGGTTCCTCTTTGATGCAGTTC
TCTTGTCCCCCAAACAATCGGAGTGGAGACAATGGAGGCATAATGATAGATCCGTGTACC
CGCCATCTGTAAGAGCAGCTGCTCCCTTGCATCTGTACAATATGCTGGAGCGGGGAGCCT
CAGTAATCTGCATAATAAGCAGAGGGCTTATCCCAGTCTAGTTAATAATCACAAGCAATC
GATGCACTTCATTCCCTCACTGTGGCTGGTAAAAAAAAGAAAAAAAAAAAa
>NODE_418_length_898_cov_22.903118
GTCATAGTGGACTACGCTACGCGCTACCCCGAAGCCGTACCCCTAAGATCCATGGCCACC
AAGGGAATAGCTAAGGAGCTAATGTTATTGTTCTCCAGGGTGGGGCTGCCCGAGGAGATC
CTCACGGATCAGGGGACCCCTTTCATGTCCCGGATCATGAAAGACTTGTGTGGGCTCATG
AGAATCACCCAGTTGCGCACGTCGGTATACCATCCCCAGACAGACGGGCTGGTTGAGCGT
TTCAACCAGACCCTGAAACAGATGTTAAAAAAGGTGATGGAAGCCGACGGGCGCAACTGG
GACCAACTGCTGCCCTACCTCCTATTCGCCATTCGGGAGGTACCGCAGGCGTCCACCGGG
TTCTCCCCCTTTGAGCTCCTCTATGGCCGGAGACCGAGGGGGCTCCTCGATATCGCCCGA
GAGGCCTGGGAGGAACAGTCCTCCCCCTTGCGCACCCTAGTGGACCATGTCCAGGAGACA
CAGGACCGAATGGCCACCCTATGGCCCATAGTGAGGGAGCACATGGCCGCCGCCCAAGCC
GCCCAAAGTCGGGTGTACAATCGAGGAGCACAGCCCAGGGTGTTTCAGCCGGGGGATCGG
GTGCTGGTGTTGGTCCCCACTAGCAACTGTAAATTCTTGGCAAAGTGGCACGGGCCCTAT
GAGGTGCTCGAGAAGGTGGGGGAAGTCACCTACAAGGTTAAGCAGCCTGACCGCCGGCCA
CCCACCAAGGTATACCATATTAACCTGTTGAAGAAGTGGGTGGCCCGGGAGGCCCTGTGT
GTTCTTCCCCCCCTCCAGGAGCCCCGCCGGACTGAGGCCCGCCAGGTGCCCATGGGAGAA
CAGCTGAGCCCGAAACAGAGGCAAGAGATGCAGGACCTGGTGGAGCAGCATCGGGACGTG
TTCTCCCCAGAGGCGGGGCGGACCAACCGTCTTGAGCACCACATCCACACCGACCCCGGA
AAAAGGgtcaaattaaggcc
>NODE_420_length_411_cov_15.649635
AAAACCAGTCAATGTGGGGGTTGTGTTGGGCTAGCCAGGGGAGCCCCAGAACCAGGGGGA
ATTCCGGGGAGTGAATGAGGTGAGTTTCAATAGTTTTGTGGTGCGCGTGATTCACCGTGA
GTCGTAGGGGAGCAGTGAGATGCTTGATATTACCGGTGCCCAGAGGTCGGCCATCCAGTG
CCGTGAGGGTGAGTGGGTGGTTGAGGTTGGCCGTGGGGATGTGATGTTGTCGTGCGTAAC
CGATGTCAATAAAATTTCCGGCAGTGCTGGAGTCCACGAAGGCACGAAGGGAAAGGACAT
TATCATCCCAGGCAAGAGAGGAGGAGAGGGCGAGACCCGAGGAGGTGGATGGGAGAGAGC
TGTTCTGACTCGTCACAGGTGTCCCATGCCTGGACGAGCCCTGGCTTTCCCCGTCAGCTC
CGGGCACTGGTCATGGAAGTGGCCCTCCGCGCCACAATAAAGGCAGCACTCCTCACGCAT
TCGCCGTTCCCGC
>NODE_421_length_428_cov_9.785047
GTCCTGGATACCGGCGAGTCAGGTGCTGGACCCAGGTCTGGTGCGGGACTTCCGGGCACG
CGGTCCGGGAGGGGCTCGTGGGCCGTCCGGTGCCGTCCCTTGCGGGGGGGGTACTGTCAG
GGCCAGCCAGACACCCAGCTCGCAGACCGCTACCACCAGTGGCCACCAGAGGCCGACAGC
GCCCCGCTGATCCCACTGTCATAATCACTCCTTCATTTCCCTCACCTGTGCACCTGTCAA
TAAATACTCCCAGTCCTTCACCTTTCCCTTCACTCTACCCTGACTAGACAAAGCCCTGGT
TGTTTCTGTCCTAGTCACCCCGAGTCCCTAGCTACCCGCTAGTCTGTACCCCTGTGAGAA
TCTCTTCGACTATTTAGTTTGTTCTGTGTCTTTCCCGGTTCACCTTTTGTTTGCCTCATT
CGGTTTTATTTCCCCTTTGTTATTTTTTCCCAAGCAGTCTCCTTTTGTTTGCCCTCATTC
GTTTTTATTTTTTCTTTATTATTTCTCCCa
>NODE_425_length_270_cov_15.340741
CACACACACACGCACTTCAGGGTAACAGAGCTCTTTGTGTCTTTGTGCCTCCCTAGTACA
TCAATAAATAAACCAAATAGCATTAAGAATAACTTGAACTATATGACTGGAGCCCTAATT
TAATAAAATTAGTATCAGTGTTTTAAGGTTTGGCCATTTAGGTGAAATCCTAAGCCGGAG
TGGGAGTAATTTGGTCATAAAGAAATTGATTTTGACCATCAGCACTTTCTCATTTTCAAA
CAGTGCCTGCAGCTAACCAGGTTAATTTCTGTTAAGCACATTACCCAGGTAGCCTCTCCT
TTCCTCTGCAATGATTATGTGTCTGAGTTGAGGGATTAAAATTTCGTGCCAa
>NODE_427_length_166_cov_16.734940
AGTAGCACAAGTAGCGACCAGCCAATGGGGTTCAGGGGGAGGTCCATGAGCTCTGACCAG
TCAAACACACTCACCTTCCATATATGGCAGCTGATCACCATGGTAACGTGCGCTAAGTTG
CAGCAGTCGTGTCAAAGTTCACTATATAGAGAGCTCAGTGAGCTGATCAGAGAGAAAGCA
TTCTGCCAGCCCCGGCTCCTACCAATCGCAAATCACTTCCCTAAACCCTCCGCCTTTTTT
AACATatt
>NODE_429_length_324_cov_6.645061
ACATTGTGGGAACAGTGAGACTTAACCAAGCTGTCACCCTGTCACCAGGTCATGAGCATT
TGGTCTGGGGGAAGTTACCAGTGAAGACACGTGGATCCCCTGGAAGTGCTGTGGTGGTTG
AGCCTACGGGCGCTCGCTCTGCTCCCAAGAACATTCTAGTCGGCCGCGTCGTCACTCCAT
TGTGGGCCGATGGCTGGGTACCTCTCAAAATTATCAACCCCGGTGACAAGCCTGTGACGT
TGAGGAGGAATGCTAAAATAGCAGATGTCTATCCCTGCATTGCTCTGGAAGATGTATCGA
GTGATGGAGCTGTATCTACATTGAAGTCCAGTGGTCAGCATGTGAGTGGTGAGCAGACAC
TGCGGTCAGTCTCAGTCAGTGAGACCTTAAAGCAGCATGGCTTGGa
>NODE_430_length_333_cov_15.867867
TGAAACGGGACTAATGTCGACAGTCCCGGCCTCCCTACACCGTAGTTCTACTAAGTTTCC
AGCGAGATGCAGTGAACCCTTTGCCGCGCTAACCTGAAGGTTGAAGGTACAGTACGGAAC
CCGTCCCTTTTTAATGCCATAGGAGGACTCATTATAGCGCAGGCATAACAATTCCTAGAT
TAATTTTCCAGCATCCAGTTTTTAATTAATCGTGCAGGCAGTCTTAAGCACAGAGTACAC
AAATGGCCTGTGGCCCTCATAATTAATTCTAATGGAAGAAATTAAAAATTGGTGGGGTGG
ATTTAGATTGTTCTGCGGCGCTGCTGTGGTTTTCGAGACCACTGGAGCGACTCTGTCGAA
GGCAAGGATCTTTCAGCAGCGCGGACTTTTCCGCCAATCTCCgtccagtcgcgtg
>NODE_431_length_83_cov_44.987953
TTTCCGCTATTCCGGCTTTAGGGGGCATCTCATTACCTCCCGGGGTCATCGTCATGACAG
CCCTTCACTCCCCCGCAGCCTCAGCAGCCGTTACAGACAGTGCGTTTCAAATTGCCAATC
TGGCAGACTGCCCACAGAATAATTCCTCGGCATCCAGCGGAAACC
>NODE_432_length_482_cov_22.112034
TGACTTTAAAACAATTCCCTTCCCTGCCGTGAAGCAATTGGACTGAGAGAGTCACGACCG
TAAGTGCACCGCCTGATCCATCCTTTGGAGTAAAATAACTGGCCCAGGTCTTAATTGTTT
GGAAAATATTGGAGGCCCCTTCTCACCCCGCTGTTCTCCCCTCTCTCCCCTGATTCATTT
CAGCGCCTGTCCTCGGCTGCTGCAAAATGGCGTTAATTTTTTTATTACCTGTTTGACTCT
CCAGCCTTATTACTGTAGCCCCTTAATGTTCCGCGTAACCGTGGAAACGGGATGAATAAA
CGTCCGCAAAAGAAAATGAGATGATTAAACAGGTCACCCTTGCAAAACAAATTCGCTTGG
TCGAGCGCAATTTGTGTACCAAGCGCCTGTCTTAACAGTTTGCTAACAAGGGGATTGTTT
GCGGGGGGAAACTGAAAGGGGGAAAGAAGAGAAGGTCATCTGTTTGGTTTTTCTTTTTTA
AGAGCGTGACTGAAAAGAAATTCTTGTGATTTTCTTTAACATGTTAATACAGCTGAAAAC
ACATAGAATGAGAACTAATCTTAc
>NODE_433_length_396_cov_47.181820
CACACACGCACGTATGCGCGCACACGCACGCACGCACGCGCGCGCACACACACACACACA
CCCTCTCTTATACTCTCTCCCGTCTGGCAGGAGGTCTGGCCTGCTCCGACTGACTGCGCC
TGACTGCCCTTGTGCAGTGGTGTGCCAGTTGTGCCTTCCCCCATCGCTGTGAATGCCACC
ATCTGGTGTGCCACGTGGACATCATAATCTCCCCTTAATTACATTAGCGGCGCAATCAGT
TACTGCATTACAAGGCCGGGCGAAGAGCTTTTAAATCTTGGAGGAAATCATAAATAATTG
CACTAAGTACCCGGCGCCAGATGTGCGTGCCAACTTGGCTGGCATGAGATAAATAGTAAC
CCCAGACAACGGTGTTTCGATATCAGCACCGCAAAGCATTTTTTTGGATGGTGTCATCCT
TTTTACCCTTTGCTCTCTCTGTCTCTATCTGCTCCTCCCCCTGTTGGCTTCCCTCTGc
>NODE_435_length_167_cov_9.940120
GGTCGCGCGGTCGGCGGCGTATGGCCCCGCTCCACGCGACACATCAATCTCCTGGAGTTG
GAGACTGTGTTGTTAGTTCTGACGCACTTCGAGACCCTCGTGACGGGTCAGGATGTGCAG
ATCAGATCGGACAACCGCGCGACGGTGGCGTACATCAACCGTCAAGGTGGAGTGACGTCA
CCGGCGCTCCTGCACGCAGCCAGGAGGCTGTTGCTATGGGCACAGCCGCGGCTGCGCTCC
CTCGCCGCG
>NODE_436_length_244_cov_25.151640
CACAAAAACACAGTTGAAGTTATGATTTTTTTTATCAAACAGGTAGCCACAGGTGTGTGG
CATTACTGAGAGGTGTCTGGGAGGCTCTAAGTCCTTCCTCCAACAAAATATATACAAATT
TCTACCCCCTGGCCACACCCGCTTTTGGGTGTGGCCGGTTTTTACTATCTTTATATTTTA
GCCAACATTGGATTCATTTTTTTATAGTAACATCAAGTGTCTTATATTCCCAGATTCAGC
AGGGTCAGGGCTATTGAATGGTGATGCCCAGGAAACAATATTATGCACTGTAAAAGATCA
ATAAAGCCATAATTGACAAAAAACAC
>NODE_437_length_394_cov_15.078680
TTGTGAAAGTATCCACATTTAAAAGAGCAAACACTCACGCTACCGGTGAAAAAATGTTTT
CTCAAGAGAACAGCTATAGCCTATTTGTTACATTTTACCCGCTCCGCAGGGCTACATTGT
TTCAAATCACCATGCTCGCTTACGACTCGTATTCTGTTACATTTATGGTCTTAATAAAAA
ACTATTGAAACCCTTTAAGCGGGCCACACTTTACCCCTGCGCTGACCAAAGATCGTAACT
TACTAGTTTAGCCACTCGCAAAAGCGAGTGACAATTGTGAAAAATACAATGGTTTAGATC
AGTGATCACATGATTGGTTTGTCTTAAGCCATGTTTAAGTGCTGCTTTAAAAATACTGAA
GCCTATGCATTCTCTGATGTAGGTGGGGATTGAATTCCATTTACAGGTCTGTGTGTTCTA
ACACGTCCTGACATACGGTTACTGAACCTTTCTAAGCGCGCTATAGAACTCTTCCA
>NODE_442_length_290_cov_14.479310
GGGCGGCAAAGCCAGTCCCGGTCTGCGACCACCAGAGGGCGGCAAAGCCTCCGGACCTAG
TCACCAAACACGCACGTCACACTCACCTGCACAGTATTAAACTAATGGCCCTACACGCAA
TCAGCATTCACCCTTTTCACCTGAACACACTCACCCGCATGATATAGTCAGTCCACATTT
CATTCACCCCTCACTCTGTCCTGGCTTCACAAGTCTTCTGGAAGAGTCCCACACAGTTTC
GTATATGCTCCCCATTGCTATCTCTAGTGTTAATTCCCTTTTGCCCTCATCTATTGATTT
TGCCTCTGTGTTTCCCCTATCCCCATTCTCCCGTGGCTTTTTCCCAAACACCTTTTGTCC
TTGTTTGTTTGA
>NODE_443_length_334_cov_30.128742
TTTTGTAATGCTTAAATCAGCTTTGTAACTACACAAGCCACAAACAGTTTAGTTTGTGGT
AAAGTGGGACCGAAATATTTCTATCCGCAGCAATGCATTGTGGGTACTGGCGCCAAACCA
CCCTCCCTGTGAAACGGTGCCTATCAGGTGGCCGACAGCCAGAGGTCCCTTTCCAGCTTC
ATACTTACCTGGCAGGGGAGACACCTTGATCAAGAAGGAGGTTCACCCAGGGCGAGGCTT
GGCCATTGCACTTCGGCTGTGCTGACCCCTGCGAATTCCCCAAATGTGGGAATCTCGACT
GCATAATTTATGGTAGTGGGGGACTGCGTTCGCGCTCTCCCCTGTGTTTTGTCCCTGAAT
ATCAATGTATTGCTGTCTTCCTCAGAAGTGTCTGACTGTCCTAAACATCTTTCCAA
>NODE_444_length_415_cov_23.315662
CCCCCCCGCCTCTCCGGGGAGAGGCGGGCGCCGACGAGAGGTAGGTACCCGCCCGGGGTT
TTGTGGCGCGCGAGGGGCGGCCAGGGGAGACCGTCCGCTCGCGCATTGGGTTCCGGTTCG
GCAGAGAGGCTGGCGATTAAGGGCCGCGGCCCCGTTCCCCGAGATCGGGGTGCCCGACAC
GTAGCCCCCGTCGCTCCCTGCACCCTGGGAGCGTGCGGGGCCCGTACGCCGGGCCGAGGC
CTGCCCACCCCTCTGCCGGGGGTTCGGGGCGCGTCCCCCCCTTCCGCTGTTTCGCGGGAC
GCGCCCCTGGAGGTCAGGAAGAGAGGGAGGGGGCGCCCCGGGGGGCGCCCTTGCTCTCTC
TCCCCTGGTCGGAGGAGGGAGGTTTGGCGCGCGACCGCTCGCGCTACCCGTTAATGATCC
TTCCGCAGGTTCACCTACGGAAACCTTGTTACGACTTTTACTTCCTCTAGATAGTCAAGT
TTGATCGTCTTCTCGGC
>NODE_447_length_211_cov_11.654029
CAGAATGCAAAGCACAAATTAAATTATGTTAATGAAATGAAAGAGATATGAAATGCATAT
TTCATGGACAAAACATAACCCCGGCGAACAGCCATTTCTTGATAAAAATCTTTAAACACA
ATCTCATTGGGAGAAAGACATATTGCTGTGGCAGATAGCACCTCATTAAAATGGTCTCCT
TTAATATCAGTGCTTAGTATATATGGGATTGTAAATAACCACTGGGGAAGAGGAACCAAT
AATGAAATACTGTCTTTAATAGCTTGCCATTGATGTCAGCATAAAAAGtgtac
>NODE_450_length_135_cov_36.333332
TCTGCCCTCTAGCCACAAAGACCGCTCGCCACCGCCCACCCAGCCCCTGGCTGACCGATG
CGCTACGTGCAGAGAGAGCCAAGCTGAGAACTGCTGAAAGGAAGTGGAAAAAGACCAAAC
TCCCTGGTGATATGACTCTTTATCATGACCTCTTAGCAATTTTTACTAAAACTATAACTG
CCGCCAAATCCTCCTTCTTTCACAACAAGATCGAGGC
>NODE_451_length_167_cov_10.041916
TAAATTTGGAGTTGACATGCCACCGGAAAAGAATAGCAATCAGCGAACTGAATGCATTTC
TGAAGTATATTTAAGGTTTTGACACAGAGCCGCAGATGTACACGTGCCGAGGTTTCTATT
TTGCAAAATATATGGCTTGTGATAACCTATTACAGGACATCATCAGACCGGACTCTCTCA
CCCCAGAAAGGAAAAATTCCATCACATGCTCTGTCTGAAAATGTAATATAGAAAcaaatt
atggctgga
>NODE_452_length_607_cov_59.573311
CATATTACCACAAAGGTACGCTTTCCACGGCTTTGTAACATTTCACCTGATTTATAAACA
CCCAAATGGCGTGCTAATTTTGCACTGAGGTGTATATGTAGTAATTAATGTGGGCATTTT
TCTTTGTACTAGGAGTGACTATAAAAACTTGAAAGCGTACCTTGTTGATAAATATGTCAG
CTGTCAAGGTAGTACACTACAAGTATGCCATTAAACAGTGGGTTGTTTTAAGAGAAACCT
CACAACGGGTCAGAAGGTCCGTACCTTTTTCTCATGTAGATCCACAATTTGCCACACCAA
GAGAATTATTTCCCTCTCATCCGAACCCAGTTTACCCCCATTTGCACCAGCTGTTGCCCC
AAAGAACACCACCAGAGTATCACTGTGCGAAGCCATCAGGGACCACAAGGGTAAAAACTA
CAATTAAAAGCAAAGATCAAATATAAAAAATAACACGAGAGGTCACCTTTTTCCAAGTGA
TAAGAGAAGCAAACAAAAGATCTGGAAATTCAATTGTAGTATACGAAGAGGGAAAGAAGA
TTGTTTTCAAAGAGGACACGAGAGAGATTGCGACCAGAGACTCTACCTGATTCGGTACTT
GTGCGCTCTATCCAGAGTTACTGGTTTAACTGGTAAAGAAAGGTGGAAAATCCTGGTTTG
TCTCACGCTAACCCCATAACAAGCCCGGg
>NODE_454_length_223_cov_79.452911
AAGGCCAGGAATGTAGCCAATACAGCAGCACAATACAATTAGGGTGGCAAAACCAACTGG
ATTATTAACCAACCGCAACCAAGAAGGCACACTCAAAAACTCACAGTCCTGCAAAAAAAA
CAGCTCTACCTAACTCATACTTTACAAGTTGTAGCTGTACAACACCACAGTGCTTTGTCT
GTAAAGTGGCGCTCACATCACAGATAATGAAGATTTTTGATTTTAAACTGAGTAAGATAG
TTAAAAAGTTCAGAATAGGATTGTGAATAAGACTGAAGCCATCATCCAGAATAGAGTGCA
TCATT
>NODE_461_length_173_cov_6.647399
CCCGACTACAGCAGAATGGTTTACTGTAATTGACTTAACTAACGCATTTTTCAGTGTACC
AGTTGACAAAAGCAGCCAGTTCTGGTTTGCATTCAACTTTGATGGACGTCCATACACATT
CACAAGAATGTGCCAGGGTTATTGTGAATCACCAACCATTTACAATCAAGCTCTTAAAGA
CAGTCTTGATCCACTTGTACTGTCACCAGCCACAACTCTCCTGCAATATGTTGATGATTT
GCTGATCTGCTCTCc
>NODE_462_length_527_cov_21.407970
TTGAAATGAACATGCATGTGTGGGTAAGATAGCTCCTATTATCCATAGTCTATACACTGA
CCTAAACTGAAGTCTACCAGCCAAAATGAAACAAATATCATTTTATAGCTTACTGTAATG
TGCAGCTGCAGCATATTCCATTCTCTTATTAGGTCATATAGGTTATGAAAAAACTGAAAC
CATTAATAGCCTCGGCTATTAAGAGCAGCTTAACAAATAATTTAGCTTTAGGTCTATGAA
ATAAAAGCTAAATGTGCAAAACACACCAAGTTACCAAAAGCATAAGAATAAATTATGAAT
TATATATAAGGTTAGAGCTGTCCGGGTTTGGAATTTTTCTCCTCGGTTGTAGGTTGTGGC
TCAACACATATAACACAGGGACACTGCCGTTAATATGAACATTCGACATTTTTTACGGCC
ATTAAACGTGTAATTTAATTATTAGCCAGACAGAGGTGAGTATTTGTAGCCTATTTATTT
TTTGCCGCTGTTACAAAAGTCCAAGACCGTATTTACAATCATATCGCTTAAAATAGACGG
AATAATGCAGCTAGCTAATTACAGACACGTGAACTGGGTAAACAGACCGCTAGATTTAAT
GATGTGAGC
>NODE_463_length_296_cov_34.429054
TAATTTAATTCAAAAAGTGAAACTTTCATATATTCTAGATTCATTACACATAAAGTGAAA
TATTTCAAGCCTTTTTTTGTTTTAATCTTGATGATTACGGCTTACAGCTCATGAAAATCA
AAAATCCAGTATCTCAAAATATTAGAATATTACATAAGACCAATCAAAAAAAGGATTTAT
AATACAGAAATGTCGACCTTCTGAAAAGTATGTTCATTTATGCACTCAATACTTGGTCGG
GGCTCCTTTTGCACGAATTACTGCATCAATGCGGCGTGGCATGGAAGCAATCAGCCTGTG
GCACTGCTGAGGTGTTATGGAAGCCCAGGTTGCTTTGATAGCGGCCTTCAGCTCGTCTGT
ATTGTTGGGTCTGGTGTC
>NODE_464_length_198_cov_53.343433
AAAGCAGTTCAGGCTGCCGTCCACTCTGGAGGTCGGTTGAGGGCTAGTTTTAAAGCTACT
CGCCAGCCCTACGACGTGGGATAGGTTAGGTTTAAGCACGGGGTCCGGCGGAACGGTGGT
AAGCCACGGAAGTGGGAAAACGTGGTGGAAAAAATAGACTAACGTGGAATGCCCTCTTCG
GACCTGATTCCCTGTCTTCGGGAGGCCGCCACGAGTCCAACGAGCCGAGGCACGACTCTC
TACGACCTCCGCGGACCGAGCGAGGGCAGTGGGGTCAAAA
>NODE_466_length_127_cov_24.007874
ATCGAAGCCCATTATAGAATGATAGAAGATAATAGATGATAGAAGCCCATCTCCTACTGT
AAATAACCTGCACACTGTGTGTTTGTGTGTGTGTTGCCAGCCAGCCAGGTAGAACATGGC
AGAAAAAAGAAAAAAGAAAAAAGACGGACATCAGAGCATTTTTCAGTACACCAAAACGCA
AAGTAAGAACCCTAGTAGCCTAATATCTC
>NODE_467_length_402_cov_36.196518
CACGGCTCAACTAACGAGAGTGAATCACATGCAGCGACAGGGTGACAGCACTGAGGGCTC
ATTACACCAGACAGCTCTATGGCCTGAATCCACCAACTAGCTCTCACCCCTGACTATGTG
AGATGCAGGTGGTGGGCAGTTACTTCGCACCAACATGCTCTCATTCTTGACTGTAAGCTT
TACTAAAGAGGTAAGTTTTTAATCTAGACTTAAAAATTGAGACTGTGTCTGATGTCCGAA
TATTGGCAGGCAGGCGGTTCCATAATAGAGGCGCTCTATAAGAGAAAGCTCTACCACCCG
ATGTACTTTTCTTAATTCTTGGAACTGTAAGATAGCCAGCATCTTGTGAACGAAGCAAAC
GGGGAGGGCTATAAGGAAGAAGAAGATCACTCAGATATATAGGGGCCAGTCCATGCAAGG
CCTTAAAGGTGAGAAGAAGGACCTTATAGTCAATTCTATATTCAACAGGTAGCCAATGTA
GAGA
>NODE_476_length_360_cov_21.141666
TAATTTCATTAGCTCCGAACCTGTTGAGCGCGTTCAAAAGCGTCGTCTCGCGGCCGCACT
TGAAAATGAAAAGACGCGGCTTTTTTCCCCCTCCCCTCTTCCGCTCCTCAATTAACAGAA
TCGTTCCCTTTCAACTAAAATGAATGTTATTGAAACCAATTAGCATAGACTGGAAAATCT
CTCATTAATGAGAGGAGTGTGGGTGAGTAAACAGAAATGAAAAGATGAAATTAGAGGAGA
GCCTCTTCTTGTTGGCCCGGAATAATTACACGCTTAGTCGCCTAATTGTCTGGTGAAAAG
CGCCGCCGCGATAGTAACAGATTGCCGTGTTCATTAGGCGGCAATGGGCCACCTGCTGCT
GAGGCCGGCTCCCCGTACACGTGTTTATCCCAAGGGGGCGGATTTTTTGGACACAACACT
GGCTGTGAAAAGCAAATGAGAc
>NODE_477_length_1592_cov_14.614322
TGCTGCCGGCCACAATCTAGAATAATGAAAAGATAAGGATATTTACTAACACTCCTCATC
TCAGAAACATGAATTATTATACTACAACCTCATCACGCACTTACCTCAGGCTCTGCAGAT
GGTGGTTCTGTAATTTGGCAGGATGTGGCACCATCATGTTCCTCCTGAATCCTCCTCACA
ATGGCTGCAGAGACTGGAGTTCTTGGAAGATTTTGTCTCCTTGCAATGTGAGGTCTCACC
AACGTTTTCCCCAATTCCTCGAGAAAGAGACGCCTCTTCTGCAGCTTTCCCCTATTCCAC
TCTGGGCTTTGGGCTCTCCAAATGACGAAGGCGTTGTATGCGGAGATATCCAACATATCA
AAAAATATCACCAGAGGCCATCGTAGGGTCTTCCTTTTGCAGCTGTAAGCTGTCACCAGC
TTATCGAGGTTGTCCACCCCTCCTTTTGTGGCATTATAGTCCATGATCATTTCGGGCTTT
TGATGCTCCTGGCCACAGATTCTCCCGTCCCTGTGCAGTGTACTCATGAGCACCACATTT
TTTCCTTTCTTTGGAACATACGATGCCAGGGTTGTGTCAGCCGTGTATGCAAACTTCGAT
GACTGGACAGGCCTGTCCTCTTTTTTCAGCAGCTGGGGAGGGAGCTCAGTCCTGTTTTTG
CGCACTGTTCCCAACATAGTCAGCTTCCGCTTTAGCAGCTCCTGTCCCAGCTCGTGTGAT
GTGAAGAAATTGTCGCACGTGATATTGTGTCCAGAAAGTCCTTGAGCCAAATCGAGGACC
ACTCTCATGCCTTGATTTTTCTCTGGGGCTCCTCCATGGCGTTTCCCTGTGTAGACCTGC
AAGTTCCATGCATAAGATGACGCAGCATCACAGGCAGCCCAAATCTTAATTCCATACTTG
GCAGGCTTAGATGGTATATACTGCCGAAATGGGCAGCGGCCCCGAAATGGCATCAGCTGC
TCATCAACTGTGACATTTGGCCCAGGATTGTAAAACAGGGGGAGACGGGCCACCCACTTG
TCCCACACCATCCTGATGGCAGCTAGCTTGTCTCTTTGCCGTCGAGCTGGTCTATCATCA
CGGTCATCAAAACGGATGGTCCTGGAAATTATTTTGAACGTTTCCAGAGACATCGTCGAC
CGGAAAAGTTCTCTGCCAGTTTCTTCATCCCACAGGGATTCAGTGGCCTCCCCATTGGAC
CTGAAAACACCAGCAAGGATGAGAACCCCAAAGTAAGCATCCAAACCGGTTTCGTCCATA
ACCTTCCACCTCTCTCCAAAAACTTTGCTCCCTTCTAAATTGGTGCAATCGAGGATGATT
TTTTTGATCGGGGATGGCATGAAAAGGTCAAAAGAAGACTTGATGTCTTGTGCATGAGTG
ACTGCCAAGCGTGTAGGTCCTGGTAGCATCCGAATCACATTGGCAGCCATGCGGGGGGGT
TCATTTCTTGAGCAGGTAGACCATTCAATTCTGCCATTTTTTGACATCCATATGTTGTCA
TTTGCAAGCTGCTGACAGTCTAGTCCAATGTCTGGCTGCTCAATGGCTGGTTCTATGGCT
GGCTGCTCACCGGCTGGTCCTGCGGCTTGCTGCGCATCGGCTGGCCCTGGGGCTGGCTGC
TGGCGGGCTGGTCCTGGGGCTAGCTGCTTGCGGGCTGGTCCTGGGGTTCTCTTg
>NODE_480_length_293_cov_24.880547
AAAAAAGTATATGAAAGCATTCCAGATGAACTGACGATAGTGACACGGATTAAAGCGATA
GAACAATAGTAGAATATAAACCAGAGATGACACACAAAGTGGCTGTTGATTTATTGCTAT
GGTGAGTTTGGTACTGGGCTTCCATGTATATTAGTGCTACAAATCTGGGTCCATTTAGCA
AGGAGATGCTCATACATACATCACCGACTCCAGCTCCAAGCCAAGGTCAGTCCTTATTGC
ATCAATCTTTTCAACAGAGGCTACTTCACACAGCAGCAGGTTTGTAACTGTCGAGGCAGT
AATAGAATCTTTTTTCCTCCGCTTCATCTTTTCTCTTATCATGTGAAATATATATTCAAC
TTCTATTCTTTCcct
>NODE_485_length_281_cov_8.362989
CTTAGGGTAGCTTCCAGTCTAGCTCCTCTGGCGGCTGTGAGGGTGAATGATTCAGCATCC
AGGAAGGCTACCACCCCGTGTAGAGTGTGTACTGTCACTGGATGACACATTACTATGTGT
GCAGTTTTTTTCAAAGCTGTGGCTATTGCAATGAGGTGTCTCATACAGCTAGTTTGACCT
TGTTCTACTGAGTCCAATTTTGAACTATGGTATGCCAATATAGCTCTCTCCCCCCTTCGG
TGTTGAAACAACACCGCATTCACCACTCCGGCTTTTTCACTCACATCCAGGTGAAATGGG
GCACCATAATCGGCCACTGCCAGGGTCTCAGCCTGAGCCAGTGCCTGTTTCATAGTGCAG
AAg
>NODE_486_length_273_cov_11.542125
GCTGTCCCGTGTGAAGCGGACCAAAGCCGGGGTGCGAGGGTCAGGGTGCTGTTCGGCAGG
GTATCGGGTACTCCCTCCCCGCCACACCGGCAAAACCATCTGCATGTGAAATCGCCATTT
CACCCCTCCACACTCCCTAATTGTTGGTAAAATTATTTGTGAAATTGCCTTGCACCAGGA
GTGTTTTCTACGGCAATTGTCACACCATTTTCTATGCACGGCGGGCCCACAGAGTTGACA
TGCAAGCATCTCTTATTTTCTCTATTCATGTGAAATGGTTGCAAGCTCTATAATTACCTT
AAAGCAATTACTTTCCAATGCAATGCGGACTGCTCTGGTcgggaggcaacctgtt
>NODE_487_length_535_cov_9.579439
TCCCACACCTTCCACTCTACAGGCACAATTTATACACCAAAATGTAGGCATTTTTGTCCT
CTCTCATCCAATGTTACTTCAGCAGGTTTATGGCACACGCACACGCACACACACACGCAC
GCACACACACACTCTATTAACTATAAATGCACCCTCAAAATGTCCCTGGAATTTTTTCTC
CCTCACACACTCTCTCATTCACACACTCTCTCGCTCAGTGTCTTGGTCCAGTGCTCAAGA
ACAGACAACAGTACATATACAAGTTACTAAATTACAAACTTCACAACCATAAAAAGTAGA
CAACAGATGAAACAGACAATGACAATATAATATGTGCAATGTGGCAAGACAAACCAGGAA
AATAGGAAGAGAAGTTTAAAGTGCTTTAGGTACCAAGTGTTAAAGTGACAGTGCTTGTGC
CAGTGTGCTCGTTTTATTGCACTTGAATTGTAAAGTGCTGGAGTAGATTGCACATTGGGT
GCAGAAGTTTTTTGACAGTGGAAAAGAGGGTCTTATGGTTGTTTTTTCCAGCATTAATGA
TTTTGGAGTAGTGGGCAGCTCTGGTGGTGGATAATGCGTTATTATAAAGATGAAGTCAAA
ATACAGTATACCGGAAT
>NODE_489_length_1936_cov_18.757748
GATAATACTGGGGTTATATGTTCAAATTTTCTGGTTCTACTAAGGATCCTAGCTGCTGCA
TTCTGTACCAATTGAAGGCTCTTTAAAGATGCCTTAGAACAGCCAGATAACAGTACATTG
CAGTAGTCCAATCTAGAGGTTATAAAGGCATGGACTAACTTTTCAGCATCATGCAGAGAG
ATCATTTTCCTAACTTTAGCGATGTTCCGAAGATGAAAAAATGCAACTTTAGTAATATTT
TTTATATGGGCATCAAAAGAAAGATCCTGATCAATAAGAACACCTAGGTTCTTGATAACT
GTGTTTGAGGCAACACAGAAGCCGTCAAGGTTTAGAGCATAGTCTGTCATCTTATTTCTG
AGAGCCTTAGGGCCTAATACCATCACTTCAGTTTTGTCAGAGTTCAGAAGAAGGAAATTG
TGCGTCATCCAGGCCTTAATATCTTTTAGACAGGCCTCTAATTTTGATATTTGAGATACT
TCGTCTGGTTTAACTGATATATATAGCTGTGTATCATCTGCATAGCAATGAAAATCAACA
CCATGATTGCGAATAACTGTTCCGAGAGGTAGCATATAAAGAGAGAATAGTAGTGGCCCC
AGTACAGAACCTTGGGGAACACCATATTTTACCCTGGAATAGTAGGAAGACTCACCATTT
ACCTGGACAAATTGGTAGCGATCTGTTAGATAGGATCTAAACCATGAGAGTGCAGATCCA
CTCAAACCAATACGATTTTCAAGTCTATCCAGGAGGATGCAGTGGTCAATGGTATCGAAT
GCAGCACTTAGGTCCAAGAGCACAAGTATAGAAATATAGTTGTGATCAGAGGCGAGGAGG
AGATCATTCATCACTTTTACTAGAGCTGTCTCTGTACTATGATGTGGTCTAAAGCCTGAT
TGAAAGATTTCATAGACAGCATTTCCATGCAGGAATGAGCTGAGCTGCTGAGCTACAGAT
TTCTCTAAGATCTTAGACAGGAACGGAAGATTTGAGATAGGTCTGTAATTTGACATATCA
TTCAGGTCTAGATTTGGTTTCTTAAGAAGAGGCTTAATTACAGCCACTTTAAATGATGTT
GGTACATGTCCAATTCGTAGAGATGAGTTAACAATATTTATCAAGGATTCGCCAATCACA
GGTAGTAATTCCTTGACTAATTTTGTGGGTAAAGAGTCTAATAGGCAGGTAGATGACTTA
GAGGAAGTAACCAATGTGGTAAATTCACTTAGTTCAATGGGAGCAAATGATTCAAGCCGC
TCAGCATGGGCCGGTAAGATCACAGTATCTCCCAATTCGTGGGCTAGAGAGTTAGCTGAA
AAACTCTGAATTTTACCTCTGATCATTTCGATTTTACCATCAAAGAATTTCATAAGTTCA
TTACTACTACATGTTATCGGGACTTTAGGAGCAGTTTCTGATTGGTTCTTTGTTAATTTA
GCGACAGTACTAAATAGGAATCTGGAATTGTTTTTATTATCTTCAATTAAATTGGAAAAA
TAAGAAGACCTAGCCATGGAAAGAGTATTTTTATACTTTATGAGGCTTTCTTTCCAGGCA
AGATAGAACGGCTGTAGTTTAGTAGAGCACCATTTGCGTTCCAGTCTGCGTGAAGCTTGT
TTAAGTGCACGGGTGTGGTCAGTATACCAGGGTGCAAGCTTCCTTTGGCTAACTTTTTTT
ATTTTAAGCGGTGCAACTGTATCCAAAGTACTGCGTAGTATGTCATCTATTCCAGCAGTC
AATTTGTCTATTTCTGTTGGATCTAAAGGACTACATATTTGAAAAAAGGAATTTGGAAGT
CTATCAATAAAATCTGTAGCTAATGAGGGAGAGAAAGTACGACCAAAGTAAAACTTAGGC
TCAGAACTGACAGGATACGTCAGTTGTAGTGTGAAGGTAATAAGGAAATGATCAGATAAA
ATAGGATTATGAGGTGACACAACCACCCTATCAGCATCAATGCCATAAGTTAAGATAAGA
TCCAGTGTATGATTATAGCGGTGGGTGGGGCCTCTTAC
>NODE_490_length_213_cov_16.690142
GTCTGCTGTTATGCAAAATACTGTGCAGTTTCGAAATGCGGGAAGATCTGTCTCTCAATG
CACATATGGCTCCGCATTGCATTAGTTCGAATAATTTTTCAATCAATACCTTTAATTGTT
GGGTTTTGCTGTATCAAGGCTACATGCTCCATCCAGCTTTTACTGCTCCATCACGAACTA
CAGGGAACAGGTTGCCTGGGAAACGGCCGCATGGCAACAGGATCAGAGCCTGGGGGTTGT
CTGCTGCTAGGTCTGCTCCCGTTTTACATTTCCTCACTAGATGGTGTGCAAGcca
>NODE_491_length_249_cov_22.879519
ATATATTGCTCACAAGACAAAGTCCATCTTGGCCAGGGGACAAATGATAGTGTTTTTATA
AATATAAATATATATTAGGTTTGAAAACCATTGGACTGTTACATGCACTTTCTTGGAAAG
TTGGAAGATCTTTATGGGTCCAGTTTCTCTACACTTTAATACCTACTAACAACTAAGATA
CTGTAATTCTTTACTCTAATAATCAAATACATCAGTTTTCCAAAAGAAAAAGTGTGTGTG
TTTCATTTCTTTATTTTTAACTGTCATGTAATTCTAAAACACGATTTGCAAATCAGAAAA
TACCTAGGACAATTATGAAGATGATTGTGCt
>NODE_492_length_129_cov_14.054263
CTCCCTCTGCTGGCCAGTAGTAGTCCTGGCAAGAACTGCAAAGTTGCAGCGGTGATGGGA
TGTGTGGTCTAAAAGAGCAAATTAGGGGGGGGAGAAATAAAAACGGAAACCGCAGCCGGC
CGCTGAATGTTCGATGTCAAAGAGGCGTCTTCCCGCAAGCACCGCCTCCGCGTACGTGGG
GCGGTTGGGGGGAGCTTAGCAGCCTCCAGCT
>NODE_493_length_255_cov_10.635294
GTCTGTACACCAATCTTTGGCTTCGCTATTCAACGTTAAAGTCGGGTGATTTTCCGCAAT
TTTGACTTTTTTGAAAAACACTTAAACTGCAACTGCTCCAGAACTACTTGACCGATCTGT
ACGAAACTTGCTACGCAGCATCTATAGACCAAGGCCTACATGCCACATTATTTTCAGATT
TTTAGATCTAATAATATAGCTGATATTGCGTCATGTGTGATTTCGGCTAATATATTCGAA
CTTTTTGTTTTGTTTAATAACTTTTTGATATTTATGTATGGAGACTTACTGTTAGGGCCA
TTGTAAAGCTAAGAACCGTCCCTTCAATTTCCATGGT
>NODE_494_length_290_cov_30.624138
ACACTATATAATAATCCACACTAGAAGTATATCTGGGTGTATTATTTGAGTGTAGGTGTT
GGGTGCTGGACAGCAACACTGCATGAGGTGAGCAGTTAGAGCAGCCAGTGAAGCATTCAC
AAGGGCCCTACAAATGCTTACCGGTCGTGAACTGCATCGATCTGGGGTATAATTCTCTAT
GAAATTGATGGATGAGGGCAGCCATTGACAGAAAGGGTAAAGACCACTTTGAGACGTCCC
CTGTGAATAAGTATGATGGAAAATAGATTGTTGAAGAAGATTTATGTTTGTTCTCTCCTG
CCACTGGAGAGAGCCCGGCCGCCCCCGCTCCCGCTGCGCAAACGTGCCATTCTCTGCAGA
TTAAAAAcacaa
>NODE_495_length_294_cov_27.153061
AAAACAAAACAGAATCAAGTAAACAAACAAAACAAAAACAAAAAACTCAAGGAGAAAAAA
CCTTGAACTGAATCGAATGCAAGTGACTTTCAAAAATGAATACAAAACAGGATAGAAATC
ATTTTGTCAACATGGACATCTGGCATTCGGTGAAGTTTTAATTACCTCTTTACGCCATAG
GCCATATTAAGCAAATTGTCCAGCCTGTAAAGAGAAGGAGGGTTCTGGGGTTAATGCCAG
GCAGATGGTGGACTCACTCAATGGAACTAATGCTACATCCCTGCCTCACTCAAGGAAGAA
ACCCATCCAGCGATGGCCCATTACACTGAGCAGCCCCACCGGACTGGGCTGAGAGTCATT
CACACaccaacaaagc
>NODE_497_length_199_cov_6.819096
TAGAGGTGGGGCGTTTGCTCACTCCACGGCCTGGGTGTGGGAGCCTGCTCTCCTCCTTCT
TCGTCAGAACATCAATTACCTTCGCCAGCATGTCAGCCATGCGATCAAGACTGGAGTGAT
CAGACGGGGCAGAGCCATGGGGCTGATGGGACTCCACTGCTTCTTGCTTGAAAGACTGTA
ACTGAATTGAATCAAAGTCACATATGACATTGTCGCTGACCACGGCAGAGTTCTGTTTAG
CTTGACGGTTAACCGGCACATGAGCATTAACTTTAGACTTg
>NODE_498_length_335_cov_15.217911
TGACAAAAAAAAAGCCTTTCGACTGAGAGATGAGAGAGATCACACACACTGGCCCTATAT
TGATTGTTATAGCGGGTGGTGGGGTTGGTGGATAGCACAGGCATTGGTCCTGAAGCAGAT
GTCTAATGGAGTTTAGTGAGTCTCCACTTTATCAAGCCAGGCCAGCACTGACAGTTAGAT
GCTGGAGGGCAATTAAAATTAAAGCGTGCCTGATTAGAATATCATATTCATCTGGATGGT
AATTACTGTGTCTGGCTTGGTATAAATAATTAATTATGCAAAACCCGTACAGCTGCCACT
GGCTAGAGTTAACTGACTTTCTGTCAACATCTCACAGTTCTCGAAAGGATAAAGAGATTT
AGGAAATAAGCTCTTTAGCTTCTATCTCTAGGCCCGCTGGGGTGCGTTGCTCCATTg
>NODE_501_length_673_cov_47.765232
CCTACCAGTATTGTTCTCAAGCCACACCAATGGTTACACTGCCACCCTGCCCAGAGACTC
TGCATCTGCTATTTAAAGATACGTCAAGAAGACTCGGCCTACTCACGTTCCGCATAAAGC
CCAATATAAACTTGAGTATTAATATTCATCGCTGACCATTTATGGACGCATTTATCGCTG
GCGTTTTATTTATTTCTCTTGTGTGCCCCACAGGGCTGGCGTAGGCCAGGCCCGCCACCA
GTGCTGGAGTTTTTTCTACTTTTCACACAGGCCCGGTGTTAACGCCCCTGGCCAAGTTCA
CAGATTTGAGTGACTGTGGACTTAATGCCGCGCGCCTTGTTTTCAGCACTTGTCCTTCCA
GATTTGCCACCCTGGCTGCACAATTCCCTCCAAATCTAATTATTCATCAGCTCGTTACGC
CCGCGCCCCTGCCGCTCGCTTTAATTAGAGCCGACACGGGCTCCCATTAGAGGCTACCCC
TGGAGTGAGGAAACCAGTCCAGAACCAGTCCGGCGCGCTCATGTGGGACTGGGCGATTGC
CAGCGCCACCACGGCATGGGGAATGAGCTGACAGTGGCGTGCCCACACTGCCTCCTCATC
CTCTGCCCTGTTGTGGCTTGTTAGTCGTTGGGCGCTTGGAGCCGCTCAGTGACTCCCCAT
CGTGATAGCACGCTTTTCCTCACGTTTGTGGGATTGGATTTTTATACTGTAAATAGGAAC
TAACTTAGAGTCCTTACTGCAGGGCAGTTTGAGTa
>NODE_502_length_225_cov_46.591110
GCTATTATTTTTCTTAGCGATCGGACGGCACGTTTTCGCACGAAGTGCGAAAACGTGACG
TTTTTTTGGCCCATTGAAATGAATGGCAAATCGTACAAAATCTCGCACAAACTCATGAAA
CCCACCCCTCTTTGGAGCCACACCACTTCGTCATACTTTGTCGCAGAAACGTGATTAAAA
CTTTAAACGGGGCACAAGGCTTTGACCTCTGCTGGTCTAAAGACACATTTTGATAGCTGC
TACGGTTTTTACGCAATCACAGTTTACGTTTTATACCATTTTTGGACCGATTCAGATTTT
CTAATGG
>NODE_503_length_369_cov_13.766937
TGCGTGGGTGGGCTAGATCGTCAACGGTTAACTCACGCATTCTCTAAGTGACCGGCGACG
ATGCCGCGAGTATGGCATCGTCAAAGCATTATCCCTCTGGCGCCGAAAAAAGAAAAAGAA
GACGAGAAGACGAAGAAAAACAAGCCAAAAGTAGAGGTATGTATGTTCTTGAATTACATT
ATTTAATATTATGTGTTGATGGCGATGCTGCAATTTAAGCAACATTAGCTAGTTCGTAGT
TACTTTTATCATGCCATGGTAGCTAACGCTAGCTAGCTAGCTAACAACGTTGCTGCTTAG
CCAGTTGTGCTGTCTGTGTGTGACGTGCGCGAGCCGAGGTCTCTTGAATTAACGTTACTC
GCAGTAGAATCTACCACAGCTCTAGGGCAAGCAGGTGGCACAGACGTCAGATGATGTAAG
GATTTAATTTCTTCTTTCTGATAGTAATGAg
>NODE_504_length_241_cov_19.705395
AAAAAAAAAAAAAGCTGTAAAATATCATAGTTTACAATAATTCTTCACATTCAAAGGCTT
TACATCTCAATACATACATAGCATGGCCCCCGAATATGACTTCAATCCAAATATGATTCA
TATATTAGACTTTAAATAACACAGAGAGAACGAGGAGGCTGAAACAGGAGCCGTCCAATA
ACCTTGTACAAGAATAAAAATACAAAACCCAGATCCTAGTATCGTTGCATTACTCGATAT
TACATCGTCTGTACATCACAGTCATCATCAGTTACCCATCAGAAAGAGGAGGAGGGAGGG
AGAGAGAGAGAGAGAGAGAGAGa
>NODE_505_length_961_cov_23.850157
ATCTTAGATGTGTCTATGTGAGCAATAATACCAAGAAAAATTCCTTGTAGGCACGATTAT
GTTTAAAAGTGGGGGAGCAATAAAGGCTTTGATGTCCTCTTACCTGTCGCTCAGTCCTGC
TACCTTCCCCTGCGCTGCACCTGCTCCCCTCATCTCTAGTCTGATATGAAAGCAACAAAT
ATGAGATCACAACTCTAGTTTGCATTAGGGCCATTGCTGGCGAGAAAGCATACTTTTTAT
GCATCACAATGAAATCATTTGACACTTATTTTTTGACATGTTCACTTTGAATCTTTCAAC
ATTAGTCAAAAAGATCATCAAAATCAGAATGAAAATATGTGACACTTAAAATACAATGAT
GTATTGACATTTAATCATAATATATCATAAAATGGCCAGATATATCTATTTTTGATAGCC
TACAGACTAGCTCAAAACGTTATTAATTAGTGAAAATGACAAATTATCCAATGGATGATG
ATTTTTTAAAAGTGGGGGTGCAAAAACACAAGTTTGCTCCCCCTAATTTAATAGTGGAGG
AGCAGCTGCTTCGTTTGCTCCATTGCTCAGGCGCCTATGCTGTATGTGCAACGATACTTG
GCCAATAAAAACCTATTCTGATTCTGATTCTGATAACAGTGTAGCAGTGCAGGTCCACTC
GTTAACAGGAAAGCCAGTGAGAGAGGGAGAAACAGAAATAAGTACACAGCTTTCATATTA
GTTTGTTTAGCAACAATCAATCGCCCAACTCAACTACCCCGTTACAGGAAGATCACCAAT
AGGTACTGTTTATATATGTAGCTAGCTAGCTACCTAACTATGAGGAAAACAAGCAGTAAA
TTAAACATGACGTTGTTCTTAGTTCCCTGCATAATTAACGTTAGTGAATTGGAATTCATG
TGTTGAGTGAAGCACAGTGGTGGACTGACTGTGCTCGTTTGAAATAACGTGAAAAAATAA
CACAGCAATTCAACAATGCCATTTTCTATAGCTAGATAACTTGAAGACGTTTACAAAGTG
ATATCGATATTCCAACATGATCT
>NODE_509_length_121_cov_213.446274
TGTGTGTGTCCCCGTGAAAAACCTTTTTCTCTTTTCTGTCACGATCGCCTATATACCCAT
ACATGAACGTTATTGAGCCATTGCATTAAACCGTGGTTTTCATTGTTCGAACAGAGAAGA
TACTTGTATCTAGCTAGTAATTCACTGTGTCGTTTCTATCTGTCAATTGTATTGCAATCA
GACCATAACACATGATTATTAGG
>NODE_510_length_838_cov_23.591885
CAGTCTTGTCACTGTTAAGTTTGAGGAGGTTATGGGTCAGCCAGGTTTTTATTGCAGATA
AACAGGACTCGATGTGACTGAGGGGTGGGTTTTGGGAGGATTTTGTGCTGATGTAGATTT
GGGTGTCGTCGGCATAGCAATGAAAGTCAAGGTTAAATTTGCGGATGATGTGACCAAGGG
GGAGTATGTAGCAGATGAAGAGCAGGGGGCCGAGGACTGAGCCTTGGGGGACCCCCTGCG
TAACAGAGGAGGAGGCGGAGGTGTGACCGGAGAGGGAGATGAACTGTTGTCTGTCAGTGA
GGTAGGAGGTGAACCAGTCGAGTGCAGTGCCCTCAACACCCAGTTGGCGCAGCCTTTGGA
GGAGGATGGAGTGACACACTGTGTCAAAGGCTGCGCTAAGGTCAAGTAGAATCAGGATGT
TGAGGGCACCAGAATCAGCGGAGATGAGGAGATCGTTGATGACTTTGACCAGGGCAGTTT
CGGTGCTGTGGGATGGACGGAAACCAGACTGAAGGGGTTCATAAAGGTTATTGGACTGGA
GATGGGAGTGGAGTTGGGAGGCGACAATGCGCTCTAAGGTTTTGGAGAGAAATGGTAAGT
TGGAGATAGGGCGGTAATTGGAGAGGTTGGATGGGTCAAGAGTGGGTTTTTTAAGAACAG
GGGTGACAGCGGCGAGTTTGTAAACAGAGGGAACGTGGCCTTGGGATAGTGACTGATTGA
AGAGGGCAGTGAGGTGGGGGATAAGAGCAGGGAGGCAGGCCTTGGTCAGAGTGGTGGGGA
GGGGGTCGAGGGAGCAGGTAGTGGTCTTGGAGGTGGTCATGATGTCTGTAATGAGGGATG
AGTCAGCGGGGGCGAAAGCAGTGAGAGGGGTCGGGGGCGTGTAGTCGGGTGGGGGAAAAA
TGATAGTGGGGGGGGCGAGG
>NODE_511_length_631_cov_11.960381
AGTCAATATGTCAAGTGTTCGACTAGAAATAACAGAACACTGGACTTATTCTACGCCAAC
GTTAAAGAGGCGTATTTGTCCGCAGCTTTACCTCCGCTGGGCAACTCTGATCACAATATG
GTACATCTACTACCCAAGTACATCCCGGTAATTAAAAAGACACCGGTTACTGTGACGAGT
GTGCGCAAGTGGTCTGCAGAGGCGTGCGAGGAGCTACGCGATTGTTTTGATAAAACGGAC
TGGAATATTTTTTATGAGGATGCGAATGACATTGATGAGCTCTCCCAGTGCATATCTGGT
TACATTACCTTTTGTGTGGATACAGTTATTCCAACTAAGACTGTAAGGTGCTTCCCTAAC
AACAAGCCATGGGTGACTAAAGATCTTAAAAATGTCCTTAATCAGAAGAAGCAAGCATTT
AGAATGGGTGATAGGGATGAACTTAAAAGAATACAGAAAGAAGTGAAGAGAAAAATCAGG
GCGGAAAAGGATCGATACAGGAGGAAACTTGAACAACAACTCCAGTGCAGCAGCATAAAA
GAAGTCTGGAATGGGATGAAGATGATCACCGGTTACAACAAATCCTGCGGTGGGCCTTCT
CCTTCCTCTAAGGGTCATGCAGATCGTGCCAATGAGCTAAACACCTTTTTCAACAGATTT
GATGTTCCTCCTGTATCAGCCAACAATTCTAATGAGGATCTCAATGGAGACCa
>NODE_513_length_425_cov_30.190588
ATCTGAATGACACACCAACAGTGATTTCTTTTTTTTCCATTCTGAGGAATTATGACGCCA
TGTCTTTCCCATGCCTTTCCCCTCTATTCCATCTTGTTGCTTGACATTCTTCTTTTCTTT
TTATCTTCTTCTCTCCCATGATAGGAGTCCCCTCTCCCATCCACTCTCTCTCCCTCCTTC
CCTGCCTCCTGCTCTCTCTCCCCCAGTCCCTCTCTATCTCTTCCCCCCGTTCTCTCTCTC
CGTCTCTGGGCTCACCTACTCGATATTCCAGCCTTGTTCTCCTGCAGTCTCCAGCACAAC
TTTCTGACCCACTTCCTATTTCCTCCCTGGCCCTGTGATCAAAGCCTGCAGGACGGCATT
GCCTTGAGCAGAGGAGAGAGGGAGAGGTGGATGAAGGGATCCGAGCAGAGGGGAAGAGGA
AGAGAGGGATAGACGGGGGGATATAGTGCTCAGAGAGAGAACAGAGAGATCAGAGGGAGA
GAAGAGAGAGGACCCAGGTGATCATAt
>NODE_514_length_97_cov_98.319588
AATAATAATAATAATAAAAGTACAAATGAGATTAAAAGTTGAATTAAAAGCTAATCTATA
AAGATGCGTCTTCAGTTTTTGTTTTAAAAGAGGACACTGACTCAGCTGTTCTTAATTCCA
GAGGAAAAGGACCAACGCATGAGTCACTGTGCAAACCCCTCTCACAGATAACAAAATGT
>NODE_515_length_1163_cov_15.691316
TCAGTACAGGCACCGCGGTAATGTAGTTTTTTTGAATAGTCTATGGAAGAGTGCCGGAGT
GACACAGTCTGTATAGGATGAGCTAAAGTGTCATGGCTGTCATAGTTAGAGACGAGCTCA
TGGCACTCTACATCGTCCCCTGCACTGTCTGCAGAGAGACTTGGTCCAGTCCCAACATTC
AGGTTCTGTGGTCCAAACTCATTTCTTAAATCTAAATCAGGAGAGGAGACTGAACAGTTT
GGACCAGGGGCGTGTCATTTTCTGAGAAAGTATTCCATGTTCTGTGAGAGCTTGTGTGCT
CCAAGCATGTTCGGATGTAATCCGTCTCTTTTAAAAAGTTGTGGGCGATCCCAGAACAGG
TCGAAGTTGTCAATAAAATCCAGTGTCATGAGACTGCAGTAGTCCTTAAGCCATGTGTGG
AAAGAAAACAGGCGTGAGAACTTTCCGTTTCCACGCCCATAGGTTGGCAATGGACCAGAA
ACTAAGATACGTTTACCTGTGCTCTGAAGAAAAGTTAGAAGTTCCTTAAATTGTTTTTTA
AGAGTCTCGGACTGTTGCATTCCAGTGTCATTAGATCCAACGTGGACAATTACCTCTCTG
GCGTGTGGGTATTTTTCCAGGGCCGTTGGTACGTGGCGTTTCATGTCTAGGATCCGTGCG
CCGGGGAAACAGAAGGTCCGAGCATTATGGACCCTGGCATTTCTTACAATAGAGCTGCCA
ACAATTAAGGTGCCGGTATAAGTTGATACTAAGGGCCCCCTTTCTCGTTGGGCGAGGGGA
CGCTCTGCGCGGGGGGGGGCATTCGAGGGCCCCGGCCTGTCTAATGGCAAAGATGCACGG
TGGCCTCCTCGGGAGAGTTCAGGGACGGGCAAAGGCGGCTGGAGGGCCGGGGTGCATGTC
CCTGCCTCTGGTTGCTCTGTGGGGGGGGCATTTGGAAGTGCCGCCTCCTCAGATAGAAGG
GGTGTGAAACGGTTTCCCAGGGGGAGCTCAGGGATGGATGTTGGCAACTGGAAGGATGTG
CGTCGTCGGTGTGGCTGTCTCTGTTTCCGACAGGCGCCCATGATACTCCATTTTGGGGAT
ATGGGAGTCGAGCAGGCAGAGCGAGCCAGGGATGAGAAAGGTTCCGCTTCAGTTATCCCA
TTGGCTACGGTGCACTCGAGAACTGTACGCCGTTCGTCGCGTTCCCGTAGCTTAGTGATG
ATGTTATCCCTCTCTTTCAGCGCCAGATGAAGTTGTATCTGTGCc
>NODE_516_length_152_cov_167.230270
CTCCCTCTGCTGGCCAGTAGTAGTCCTGGCAAGAACTGCAAAGTTGCAGCGGTGATGGGA
TGTGTGGTCTAAAAGAGCAAATATCCATCATTTTGGTCCGTTATATCAAGGATGTGGAAA
TCATATATGGTTTCTGGAAGTAATCAACATGTACATCACAGGTTTGTTGGCTCTGTACTC
CAAAGGTTAAGATTTGAAATCAAACTATTCATATGCGGTTCAAGTGCAGATTTG
>NODE_517_length_263_cov_10.114068
ATCAAGCCCTAAGACGACACCTTCAAGACATACCTCCAATCACTTCTACTCTTATACAGT
ACGTGGATGACGTCCTTCTGGCCAGCTGCGGCGAGAGCGAACACGAAAAAGATCTCAAAA
GCCTCTTGGATCATCTCCGCCGAGGTGGACACAAGGCCAGTTTCAACAAAGCACAGGTGA
TGCAGGAACACGTTATCTATCTGGGACAGAAGATTTCCCAGGGAACACGAGAAATCACTC
AGGACAGGACAAGAGCCATCAGAGAGACTCCTCAGCCGAGGACCATTCATGAACTTCGAT
CATTCTTGGGCCTGTGCAACTACAACAGAGCATGGGTAGACAGCt
>NODE_518_length_215_cov_10.576744
CCGCCCCACTCTCCTCTGCCCTCTCCCCCCCCTTCATCCAGTCAGCCCCCGCGGCCCAAA
TAGGCCAAATCTCCTCCATTGTGCTTCGACTGCCCAGTGTGAAATTCACTGTGACGTTAA
ATGTTTTCTAATGAATAATTATTGAAAGGATATGCAGAGGGAATATATGTAATGGAATGT
AGACTGCATTTTAAATGCGCCTTTTTTGTCCCTCGTCTTTGAAATTTACAGGACAAAAAA
AAAACTTGGCCTTTCTCAGGACTAACGAGGTTTATGGAGGCGAGGCGGGTGAGGTGg
>NODE_519_length_245_cov_40.440815
GCCAATGGCAGGCCTCGCTGGCCAGAGACAGGGTGGCATGCCTTCAGTTTTAATGGGCGT
GTGCAGGGAACTTCCAATCCCTTCTGACATTTCTCATAGCGAAACAAACGTGCTCTGGGT
CGGAGTGTCTATTATGAAAATAAGAGACGAACAAGTCAATTATACTTCAATGACTGCATA
GCCAGGGGTCCTCATTATCATGATCAGGGAGGTCCATGCAGCAGCGTTGGTCTCCTGTGT
GTAGCCCCTGATTAAGTTGTGGAAGAATGACATGGCCCTTTTTTCTTCCTTATCTTGAGG
AAGGGACAGAACACACACACACACACa
>NODE_524_length_436_cov_9.667431
CCTCCAGATGCCATCCGTCTGGGACGCTCCCCGTGCCTTCCACTGGCTGTGCTCATAGGC
ACCTGCCATATGTTGTATGTCTGCTAGATGCTTGCCCGAAAGAACCGGCTGCTCAATCTC
AAGGACTACTAGCTGTGCATTGCTTTTTTCTATATAGCCTCCTGCTAATTTGGCAGCTTG
ATCTGCTGCTTCATTGCCTAGTGCAACTAGGGATCCACTGGTACAGTGTCCCTTACATTT
CACTAAGGCCAAGCTCCTGGGCTTCAGTACAGCCTGCAACAATTTTTCTAATTGGAGTTT
GTGCTTTACTGGAACCCCGGCGCTTGTCAAAAATTCTCGCCGGATCCACTGCGGTCCGTC
TCTTACTACGGCTCCATGAGCATAAGCAGAGTCTGTATAAATCGTGGTGGTCTGTCCCTC
AGCTAGCTCTAGGGCCCTGGTTAAAGCTACAACTTCTGCCAGTTGGGCCGAAGCCGGCTG
GGGGATTACCCCTGCCTCAAGTGTCTGTATCTGACCTC
>NODE_525_length_639_cov_36.219093
CGGCACAGCAAACAATAAAATAAAACAGTAAAAAATACAAAACAACGAATAACAATAATA
ATAATAATAATAATAATAATAACAATAATAATAATTAATAAAAGATAAACCACAGTGCAA
GGGGTGTAAAAAGAGAAGATCATGTAAGAATAAAACAATTTAAAAAATGATAATAATGAA
AAGAAATGGGTCAAAATACGAATACATTAAAAATAATAAAAAGTATTTCTAATTATAAGC
TATATTAAAAAGATATGTTTTCAGTTGTCGTTTAAAAATGTCCATTGAGCCCGCCTCTCT
AATACTTTTTGGTAAGGAGTTCCATAATTTAGGTGCATAGTGAATGAAGGCAGCATCCCC
AATTTTTTTGGGAGGCACCGTTGGAACGTTTAAAAGACCAGCTACAGAGGACCTAAGGGC
TCGTGAAGGGACATAAAACAACAGGGAATCTGTGATGTAAGAGGGTGCTGAGCCATTAAG
AGCTTTGTATACAAGTAGAAGGACTTTGAAATCAATTCTAAAAGATACAGGGAGCCAGTG
AAGTGTAGCTAAAACAGGAGTAATATGCTCTCTCTTCCTTGTTTTCGTTAAAAGTCTAGC
AGCAGAGTTCTGAATTAGCTGAAGTTTCTCTGTTGATTTCTTTGGAAGGCCAGTGAAAAG
AGCATTACAGTAGTCCAGTCGACTTGAAATAAAAGCATGAATTAACTTCTCAGCATCCTG
T
>NODE_527_length_426_cov_46.014084
TACCTTACAGGGAGGCAATTTTATATTAGTTTAGGAGACTATGAGTCAAAGAGATATGAT
GTCTCTTTTGGTGTTGCACAAGGAAGCTGTCTTGGTCCCCTTCTTTTCTCATTGTATATG
TTGCCCTTAGGTAATATCATCAGAGAACACAATGTCAGCTTTCATAGTTATGCTGATGAT
ACACAATTGTACATTTCCATTGAGCCGAATGATCTGAGTGCCCTGTGCTCCCTGACTGCC
TGTTTATCTGCAATCAATTTATGGATGAATAATAACTTCTTGAAATTAAATGAGGATAAG
ACAGAGATTCTCTTGGTTGGCCCCAAGAACAAAAGAGATATACTCTCACAAAGGCTAGGA
AATTTGGCCCATCAGATTAAATCGGAAGTAACAAGCCTCGGTGTAGTTTTGGACTCTGAC
CTGAGTTTTGAATCTCACATAAACAAGGTGACCAAAACAGCATTCTTCCACCTAAGAAAT
ATTGCCAAAGTACGGCCGTTTTTAACAC
>NODE_528_length_182_cov_84.978020
GAGGCAGATGGGCTACAGCAGCAGAAGACCACACCGGGTGCCACTCCTGTCAGCTAAGAA
CAGGAAACTGAGGCTACAATTCGCACAGGCTCACCAAAATTGGACAATAGAAGATTGGAA
AAACGTTGCCTGGTCTGATGAGTCTCGATTTCTGCTGCGACATTCGGATGGTAGGGTCAG
AATTTGGCGTCAACAACATGAAAGCATGGATCCATCCTGCCTTGTATCAACGGTTCAGGC
TGGTGGTGGTGGTGTAATGGTGTG
>NODE_529_length_619_cov_22.812601
GTTACAAAGCTGATTTAAGCATTACAAAATGCACATGTGTAAATACTATGTAGCAGTATG
TACCTACATGGAGGTAACTAAATATATCTAAATATACGGATTCTTAAAACCAATATATTT
CAACTCCTAATTGATCTGAGGAGACATACCTCAAGGTTTGGAGACTTTTCTTCCTTTCTT
GTGGACTGTAGCCTCCAGTACAACGTCCTCTTGATGTCATTTTGAACTCTATGCTTCGGA
CCGACTATGCCACCCTTTTTTGGCCCCCCAAAAATATGGAGCGCTTCACGAATTTGCGTG
TCATCCTTTCGCAGGGGCCATGCTAATCTTCTCTGTATCGATCCAATTTTAGTATATGTA
CTGCCGTAGCGAATACATCACTACCTCCGGGGCCGTCCAGGTATACCAGCGGTGTCTGAC
CAAGCTTTCTGTTTGAGGCTTTCCGTTACAGAGGCGCAATACAACCTCAAATGGCTTTGC
CCAGGGCCCAGACACACACCGGGAAGAGATTAGGGCTGACCAAAAGTCAAACTGTATTCA
GGTTAGAGTTTGCCAAAGAAAATAATTCAACTGAAGAGAGGGGGCAGGGTCTATGCTTTT
GCGCATTTCCAAAGGCGTGTCTGTGTGTGTGGGCGGGGTTGTGTGTGTGGGGGTGGGGAT
GGGGGGTGGTGTGCGTGTGTGTGTGTGTTTCCAGGTACCAg
>NODE_530_length_179_cov_7.368715
CGGCACAGCCCAGCTAGAAGACCCCAACCTGACCAGCGCCCTTCAGCAGGTGACCGTGGT
GGACGGAAACCCGATGGACGGGGTAAGAGAGGTGATCTACCCCCATTTCGCCATCAAAGC
CCACCTGCTGTACCAGGTCACCAGGAAAGCCGGGGCCATACGGGAGCTTCTCTTGGTGCC
CCGGCCCTTTGTCGCTACGGTGTTGCAGCTGGGGCATGCACACCTTTTGGGGGCCCACCT
GGGGGTGAAAAAGACCCTGGA
>NODE_531_length_204_cov_9.740196
CCCCGTGTGCGTCTGGATTGGGATGAAATGCAGAGTTTTTTTTCCGTGGCCACGTGCGTG
CAGATTGATGTCATTGTCTCGGCACACTGACCTTTCCTGTAGTACCCATGGCACACATCA
CAAACTCTCACATCAATTTAGCCCAATTGGATGTGGCATGTCTCTGCTAACTCGATTTGT
GCAGAGATGCACCTGTCTCTGCCTTCTCTCCCTATAGATTTGCTGAAGGGGAGGGGAGGA
GGGGAGAGGAGGGGAGGGGGTAGCGGAGGGGGTAGCGGAGgagatg
>NODE_532_length_239_cov_5.029289
CACTCTTCTCCAGTTTGACGTAGAGATGGTTCTGGAGGAGGAGTCGGAGGACGTGACGGA
CGTGTTGGATGTGGTCTTGGTGGGTTTTGGAGAATATGAGGATGTCGTCGAGGTAAACGA
AGGCAAAACGGTTGAGGGCGTCGCGGAGAACGTCGTTGATCAGGGCCTGGAACACTGAGG
GGCTGTTTGAAAGGCCGAATGGCATGACCAAATATTCATAATGGCCTGTCGGGGTGTTAA
AGGCCGTCTTCCACTCATCGCCCTCCCGGATGCGGAGCAGGTTGTAGGCGCTGCGGAGGT
CGAGCTTCGTGAAGACGGTGg
>NODE_533_length_107_cov_43.317757
TCACCTCTATTCTATGCAGGCGCTTCAGGTTGAGGGCAGCCTTACTTGCATCGCACTGAA
CTGGATGCATCTTTCTCAGGAGTAGAGGCACAATGTCGTCCACTAATCCAGTAGTAATTA
TGTACTTGGTAGGTGGGAGTTTAGAGTTAGAGCTGGAGGCAGATCCCAATCGGGAAACTG
TTGACTCTG
>NODE_534_length_142_cov_34.619717
CGCAGCCTCATTGAAGCTCATGACAAGCTGCCAAAAATGAGCCAAAGAGATGCAGCAGTC
AAACTTGGTGTTCCTCAGGCTACCTTGTGTGGGCTACTCAAACAACGAGAAACAATCATG
GCTGCTGGCGATGTATTTTATCGCTAATAAAATACATCGTTTTTTGTTTTTTTTTACCAT
CTATGCCAGTATTATTAGTAGCCTGTTGGTTAAAATGAATTTGC
>NODE_536_length_83_cov_27.506023
TGGTGGGAGTCATTATGATGTCTTTGATGAGGTCATAATGAAGTCGCCATGGGTGCACGC
TAGTTCATAAATACGAAAAAAAGAACTGTATTTATGGAGCGCTCGTCAAGCAATATAGCC
CAAATATAGTGCTTCAAACAGACAGCAGTAACTCGACCCTCTCAC
>NODE_540_length_271_cov_7.439115
ATTTTTTTCGTTTTTTAAAGGGTTTTAAGTACTTAACTGTTCATTTAATACAATCTCTTT
TCTTATTTTTTATAAAGGGTGCCAAGAATTCTGGAGGGCACTGTACATCACTGTAAACAA
AACCTCCTCTGCCTCTTACGCTTTTAACTTCTTAACTTGCTCTATTCTCTAATATCCTGC
ACTGTTCCCCCATTATAGGCTGTCATAACATCAATCTGTTAACCTCCTGGTCCTCCCTTC
ATGTGTTTCCTCTCTCTTTCTCTTTCTCTCTCTCTCTCTCGATAGAGTGCTGCCTGACGG
ATGGCCAATCACAACATGCAGGCGTCTCATCGCGTTGCGTTATGATTGGATTa
>NODE_541_length_235_cov_15.817021
ACCGAAAATAAACTTTCTGGCCGTCCGTGGCCTGAATACCATTAGACATAATAAACCGGT
GGGAGACAGTATCAAAATGGCGTCATGTCAGTGACACCGACATGTATCTTGGTGCTCATT
ATTATCATTGAACAGCACCAATTTACATCTAATGCAGTGACTAATTCTGATCCAGTGTTG
TCAAGAGGGATAGGAAATGCCCTGGCAGAGATGACTGTTCCTGTCAGGAGGTGCTGGATG
GAAGATTCCTCGGGGCAATGATTTAATGCCCATGTCAAGTATTGCTGTCAGGCTTTCGTA
GCCGACCATTAGAATTc
>NODE_542_length_154_cov_9.441559
GTTGTCAAGGGTCTGAGGTATCAAACGGGCCTCAAACCATCATGCTGCTGCCAGATATGC
AGGAGATATGGATGGATTACTTTAAGGGTTGTTTCTCACGACAGATTTTCCAATTGAACT
CTATGGAGGAATTAGTCAGGAGAAATAACTGTTTAAGTAATCCATCCATATCTCCTGCAT
ATCTGGCAGCAGCATGATGGTTTGAGGCCTGTTTGATACCTCAGACCCTTGACAAC
>NODE_543_length_342_cov_23.175438
ATGCACAGCACAAGTTACCGCTCTACAGAGAGACGTGTTTGTCAGTCACAGTCGAAATGA
CAATAAAAATTGGCCCTTAACTTCCTTTCCCCATTTTTAGGAGCAAGTGCCCCAGTTAAG
AAATCGCTTACATCCCGCTCTGACAGAGGCTGGGGTTGCTGGTTCCCACAGGGTATGTAC
CAATATGCAGGGAGCACATTTCGACAGATGCCATCAGAGAACAAGCATATGAATTACCAG
GCAGCCTGCCATCTTTGAGTTCAGACAGAATGCCATTAATACGAGATGAAGAACCCAAAC
AACAACACAACAACAACATGAAAGCCCAAAACAACTGGGACCAGGTAAAGGTTTCATCAT
TTTATATATTAATGGGTTTATTAACAAAGACTCCAACTAATCCCCACAAAAGTTGCGACG
CCAc
>NODE_544_length_328_cov_16.594513
GAGGCTGGGGAGCTGAGGAAAGCTGCAGCTGTCTGTCATCGCCAGGGACAGGGGATTACG
CCGAGCGCCGAGCGGTAATTGAACACCGTCGGGCCCGCCCTCATTTACATCTTTCCCTTC
TGCCGGCTTTGATTGGCAGCTGTACATGAAATGCCACATCAGTTGAAAGTATGTTGTGAG
CTGGCACTAACGATCCCGTGGCTCCGGGGAGACCTGCCATATTGTAATTTGGTTATCAGG
CATGAAGGAAATAATTCTAAGTGCCAGGAAATGCGAGGCAGAATAAATGCTTCATTGCTG
AACGTTGCCCAGGGTGACAGTTCTTATTTAATGTACAAGAGCGTCCTGTTGCCTGCAGGA
TTTGGGGAAGGGGAAGGTGGGGGGGGATAGTGGAGGTGGCGGTGGggaat
>NODE_545_length_630_cov_12.290476
TGGTTGAGAAACGGTATCTCATTCTCTTGTATGCAAATGCACAGTGATAAAGGATTCTTT
ACTCTTTAATCTTTAATCAGCCGTGCTCAATTTCATGTGTCAGTTGCCTGATGTGTGTCA
ATTGCCCCTGGGTTGGAGAGTGGCTAATTGTTGATGTGCCCTGAGGCATTGTTTGGGTGT
GTGCATTTGATGGGGAAAAACTACTCCATCTCATACTGTATGTGCATTCGCCTGTTGTCA
GCTCAGCTGTTTGTCAAACTTCGATCTGCGCTCTTCTTCCAACAAAATTAGTGTTGATAC
AGTTTCTACCACTCAAGAAAGACCTCAGAACATCACAAGGGCAGCAACTTATTACATAGC
GCAGATCCAAGTTTGAAAAACCAGCTGCGCTGACAACAAGCGAGTGCGCTTTTACGCGCA
AGCGAGATTCTGGCTGCGGGGGAGACATTTCTTCTGATTTTATTTTGTAGTAACGAGTAA
CGAAGCTGCTTAGGGGAAATGTATCGGAGTAAAAGTATACATTTTATTTAGGAAATGTAG
TGGAGTAAAAGTGAAAGTTGTCAGAAATATAAATAACGAGGTAAAGTACTGATTTTGCCT
GATGCGGCTGGATCTGCAAGCGTTTGGTCGCTAAGAAGCCTGTTAAGGACGCTCCGGTCC
CTTCTTACAACTCCTTCTTACGAAAGATCTTCTTAGGCTAAGAAGGTGTTTc
>NODE_546_length_179_cov_16.497208
TTGTTATGCTTGCTCGTCCGTGGGTCCGTCATGTCTTCTGTCCGTCTCATGACTCTCTGA
ATGTCTCCGACCTGGCAAGCCTCCTTCTCTGCTTTGTTCCACAGCGACAGTCCTGATGGC
AAATTGATTTCGACTGTGTGAGAACAGACTTTACAGACAGACACAGGAAAACGCTTCGGA
ATAGCACAGGGGGCCCTCTTCCAAAAAACCCGACCCCCAGACCCCCCCTTCCCTCCTTCc
ctccctccctccctccctccc
>NODE_547_length_233_cov_20.772532
TCGTGTTGTGCTTGTTCCGTGCTCCTAAACGCACTCTCCCCACCGCGCGCCCGCCGCCAC
CAATTCCCAGAGAGGGGGGAAAATAAATTTGCTTGTCTCTCCGCTGACTGTAGAAATTAA
TTGCTGAGATCTTGTCCCATCCAAGTGTTACATTCACTTGCAGGACATTAACATAACTAA
TTTGAAAGAGCCCAAATGACTCCATAATGGAGCACTGTCAGCATGCATGACAGTCGTTGG
TCATACCAAATTAGCTCGGTTTTATAATTGAAATTTTTCCCCTGTTCCAATTTTTATACC
GTTTTTTTTGCCTCc
>NODE_549_length_114_cov_79.736839
GAGAATGGCCAGACTGGTTCGAGCTGATAGAAAGGCAACAGTAACTCAAATAACCACTCG
TTACAACCGAGGTATGCAGAAGAGCATCTCTGAACGCACAACACGTCGAACCTTGAGGCA
GATGGGCTACAGCAGCAGAAGACCACACCGGGTGCCACTCCTGTCAGCTAAGAACAGGAA
ACTGAGGCTACAATTC
>NODE_551_length_557_cov_26.481150
ATTTAATACACTCTGAAAAACAGGCTTGGGCTGTCCTTTGCTCTGAGAAAAATAACATAA
AAAAAGGAGAGAAACTGATAATATTAGCCATCATAAAGGCACTTGTCATGATAATTATGG
TAAATAATATGAATGAAAAGAATGTATTGAAGAGAAAAAAAATGACAGCAAATGTAAGGC
GGAACATGTAATGCCAACAGCTTCTTCATTACAAAGAAGGAGAGTGAAAAAAAGTTGCCA
CCGTTTCGATGGAAACAAACATTGCTTTGGGCCTCTTTGTAAACAGTACACAGCTGCTAT
TTCGAGTGATGGGAGCTCCACCTTGTCACAACAATTCCTTAAAAGAGGAACAGTTTAATG
TCAACAATATTTTCTCCATCTGCCTGCTCATGAAAACCTTGCGGATCCACAGGGAAAACG
TTTCTCCTGCTCAGGCAGGGAGGCGCAAAAACCGGATTTCGCAAACAGCTCGGCCGATTA
CATCAACTGAGGAAGATGTGCTTAATGTAGCATTTGCTTGCTACAATGGCTGTTATCTCT
GGCACAAACTCCACCTGTTTAATCTGACTAAGAAATGCATCACAGTTGTGTGTGTGTGTG
TGTGTGTGTGTGTGTGTGTGTGTGTGTGTGTGTGTGTGt
>NODE_552_length_429_cov_16.447552
CACAAAAACACAGTTGAAGTTATGATTTTTTTTATCAAACAGGTAGCCACAGGTGTGTGG
CATTACTGAGAGGTGTCTGGGAAGCTCTAAGTCCTTCCTCCAACAAAATATATACAAATT
TCTACCTCCAAAAGGATCAACTCCTTCCATGAAGTTGGCTTCATCTTCGCTCAAACAGCT
GTCCGGTTCCGACGCACCTTTGTCCACTATTCTCAAATATAAAAATATTTCTTCGCCATT
ATACTATCAAATAATTTATTTCCAAATCAATAACAAATATTCTCCAAAACGTAACACTCT
CTCTTTCAACTCTTTGTCTCGCTGTGTTTCTCTCGCTGTTCTCTCTCCGCTTGGAAATGT
GTCGGAACATTTGTTTTTCTATTGGCTGAGAGTGAAGGTACGTTTTATTCTTGCTTCCTA
TTGGCCTATAGAGAAGTCAATCATTCGTAATGACGACCCAAACAGATCTTTCACATATCT
AAATAGACTTACTGGCAGATCAGAGTGGAAt
>NODE_553_length_515_cov_29.722330
GGTCCCTCCTATTGGTCAGCGGAGGCTTGGCTTGGCCCAGTCAGCAGCGACTGAATGGAA
ATATAGTTTTTGGGGCCATGCTGATGAAAGGTTGATTGATATGGTGTCAAGCGCTCTGTG
ATGGATTAAATTGTGTGTGCAGACGGCTGTGGCCCCGGCCAGTCATGGCTGTTGCTGCCT
TTTCCGCGAGCCATCGCCGCGGCGGCTTTAAGAAAATTTGATTTTCGCAGCTCAGAAACA
CGCGGCAGCCCCTTTCTCTCCGCTGCCTGACTTCCATTTAGTTTGAGAGTGCACAAGTGA
TTCTTTATTGGATGAAATCTGCGCTGGATTGGATAAAGTGTTAGAGCGCTGAGCCATCTA
TCACTATCACCGCCCAGCTCCCGGTTCGTCTTAAAAGAAAAGAATGAAAGCAAAAACAGT
GCGAAAGCAGACGAAGAAAAACAGACAGCCACGGGATGTTGGAGATTTGAAAATTAACTG
TGGAGTCAAAAATTATATATCTTCGTATCCTCTATTCCCTCCATAGCTAAGCCAGTTGCC
TCAGTGAGAAGAGGCTTTTTTCCATAGGGATAAAGCCCAAACTGCGGAGTCTGCATg
>NODE_556_length_190_cov_27.131578
TCCATCTATCCTGTGAAATCTTTTGGTTGCCATAGTTTGCTTTATTTCGGCTCACCCCCA
TCTCTTCCTGTGTGTCTTGTGTAGGGCTGTTAGTGCAGGACCTTACTGACACCATATTAA
GTTCATATGCCTATAAGTCCCACTACCTTCTGACTGAGTCAAATCGTGCTGAGTTGAAAT
TACCTATGATTCCCTCTCCTTCGTCAGCTACCAAAAAGAATGTTGGGAAAGGTAACGGAA
CACTTTTTTTCCTTTTCTCCTTCTCCCCCCCc
>NODE_557_length_403_cov_15.583127
TCTTTTAATTCTCAAATCGAACGCTCTCCCTAATTGAGCTATTTCAGCTCAGTACCCATC
GCGTTTTAGACACCGCATATAGCCTAGATTACAGCATGATCACCGAGGACATGCTAGGGC
AACATCGGGGCTACCCTTATTTTCTATTCAAGTGGTGTATTGTAGACTATCTCTATGACA
AAAGATGATGCTAAATAGCATGCCTCTATCTTATTCCCGGGTGGTAATGGTAAAACACAG
AGCTGGGTATGCGTTAACAGAGACGTTTCGTTTCCTTCTAAGATTCTTTAACAAACGGTA
GAAATATTTTTTAACGTGAGATGATGGCGTTGCTGTGTGTGTTGTATTTGGTGTAGCAGT
TAACATGTTCCTGATTTCAACACATCGGTCGAGGTTCGTTAGCAATTATTTAAAAGAGCA
AACACTCACGCTACCGGTGAAAAAATGTTTTCTCAAGAGAACAGCTATAGCCTATTTGTT
ACATt
>NODE_558_length_175_cov_87.748573
ACACCGGCCATCTGGTCACCCCGCTCCAGTTGGACTTAGTCTCTGGAGCGTCGGGCTGCC
CCTCAGGACTCTGTCTCTGCGCTAGCGCTAGCGCTCATCTGGTAACCCCCTTTGGGCTAT
CAATCTGTCAATCCTTGCCGTGTCCGGGCCGGGTGAGGTTTCCCGTGTTGAGTCCAATTA
AGCCGCAGGCTCCACTCCTGGTGGTGCCCTTCCGTCAATTCCTTTAAGTTTCAGCTTTGC
AACCATACTCCCCCCGG
>NODE_560_length_331_cov_51.250755
CCTCCAGAATTTGGGAGTAGAGAGAATGGAATGGCCTGCCAACAGTCCTGACCTCAACCC
AATTGAACACTTGTGGGATCAGCTTGGGCGTGCTGTTCGTGCTAGAGTGACCAACACAAC
CACGTTGGCTGACTTGCGACAAATCCTGGTTGAGGAGTGGAATGCCATCCCACAGCAGTG
TGTGACCACGCTGGTGACCAGCATGAGGAGGAGGTGCCAGGCTGTTGTGGCTGTGTATGG
TTCTTCCACACGCTACTGAGGCTCCTGACTGTTTGTTAAATTAATAAATTGTAAAATTGC
CAATATGTCTTGTTTCTTCCTTGTTACTGATAGACTTCAATCATCCAATCCACCAAACAC
CAAACAAGAGTCAATAGCAACAGCAGAATAAGCTGTTTGGCATTGGCAGAGAA
>NODE_561_length_313_cov_38.789139
GCGTGTTCTACATCCTGGTGGGCGGCCTGGGGCTGGCCATGCTCGTGGCTCTCATTGAGT
TCTGTTACAAGTCCAGAGCCGAGGCCAAGCGCATGAAGGTGGCAAAGAATGCACAGAATA
TTAACCCTACCACTACTTCCTCGCAGAATTCACAGAATTTTGCCACATATAAGGAAGGGT
ACAACGTATATGGGATCGAAAGTGTAAAAATTTAGGGGGTAGGATACGCGGCCTTCATTA
AATTTCCCCGTGCACGCTTCTTTTGGCTTCATCTGTTCCCATCCCTGAATGTTATTGAGT
GAAGAGGTTGGCACAGAGAATCGTATGTAGCCGACCAGTGTTTTGATTTGATACGTAGAC
CCCCCCTCCCCCTCCCCTCCCcgtcctgcccctat
>NODE_562_length_324_cov_16.898148
AGTAACTCTACTTTATCTTGAACTAACCAAGTCTTAAAGAGATCAAAATCCAATCCTATT
CTGAGAAAAAGAGAAATGACGTTATTTGAAAATGTGCCCAAAATCCTTAATGAATAACTT
AGCAAGAGGAGAAGGCAAATGCTGCCCCAGCTGTTTCCTGTTGAAAATGTCTCTGTAATG
TAGATAAATGTGAGGGATTTTCTCTCTAAATCCGTCTCCTGTTCGCTAAATCTCACTTCT
CCAAAACGAGCCTGCGCAATGGAACAAAGTCGGAATATTGAGATGTGACATTGCCTCCAT
CTCATCCTCTTTCTCGCTGTTTTTAATGACTTCAAACAAGTTCATTTTTGCTGGGCTTTG
TCGTGCGGAGACCCATGGGGATGTCTAGCGGTCATTTCTTTCAGAg
>NODE_563_length_314_cov_8.707006
TAATATTGCGGAGGTGGAAGTAGGCTGACCGGGTAATGTTATTGATGTGTGCTTCGAAAG
ATAGAGTGCTGTCGAGGATGACACCCAGGCTCTTAACTTGGGGGGAGGGGGGGACTGTGG
AGTTGTCAATGTTAAGGGAAAAGTTATTAGTTTTGGCCAGAGTGGACTTGGAACCAACAA
GAAGAACTTCGGTTTTATCACTGTTCAGTTTGAGAAGGTTGGATGAGAACCAGGATTTGA
TTTCCAGTAAGCAGTCAGAAAGGGAAGTGGGGGGGAGAGTGGAAGTGGGTTTGGTGGAAA
GATAGAGCTGGGTGTCATCCGCGTAGCAGTGGAACTGGATACCGTATTTCTTGAAGATAT
GGCCGAGAGGTAGGAGGTAGATAATGAATAACAGGg
>NODE_564_length_196_cov_19.147959
GCTCTTCCGATCTTTCGCAAATAGGCCTGAGCAGGTTTCTTGATTCTCTTTCTATTGCTG
ACAATTTCCCTCTCCTGGTTAACTCCCTGTGAAAGCAATTTGCCCCATACTCAGGGAAGG
TAATGAGCAGATGGTACCATTGTAAATGATGATGCGCCCATAATAAAGAGTTGATAAACA
CAGAATTACTACTGGGCGGTGGACACAAAACACGGCCCGGGTCTAGGGAGAGGCCCGGAA
CATCCATGACTGCAGCACGGCCCCTCGCAGCGCAGGGc
>NODE_565_length_697_cov_17.701578
GCGCCTTCCTCCCCACCGCGCCTTCACTGGTGCGGAGGGAGGACGGAGCCCCCTCGCCCC
CGGCGTGACTGTCAAACGGGACGGACTGTCCTCAGTGCGTCCCAACCGCGTCGCGCCGTT
CCAGGGCGGAGATCGGCTCACGTACAGCGGGCGCAAGGGGTCAGCGGCGATGTCGGCTAC
CCACCCGACCCGTCTTGAAACACGGACCAAGGAGTCTAACGCACGCGCGAGTCAGAGGGT
CCTACGAAACCCCGCGGCGCAATGAAAGTGAGGGCCGGCGCGCGCCGGCCGAGGTGGGAT
CCCGGCCCCCCGGGGCTCGGGCGCACCACCGGCCCGCCTCCGCCCGTTCCTACGGGGAGG
TGGAGCTTGAGCGCGTGCGATAGTACCCGAAAGATGGTGAACTATGCCTGGGCAGGGCGA
AGCCAGAGGAAACTCTGGTGGAGGCCCGTAGCGGTCCTGACGTGCAAATCGGTCGTCCGA
CCTGGGCATAGGGGCGAAAGACTAATCGAACCATCTAGTAGCTGGTTCCCTCCGAAGTTT
CCCTCAGGATAGCTGGCGCTCAATACTCGCAGTTTTATCTGGTAAAGCGAATGACTAGAG
GCCTTGGGGCCGAAACGATCTCAACCTATTCTCAAACTTTAAATGGGTAAGAGGCCCTGC
TCGCTGGCTTGGAGCAGGGCGTGGAATGCGAGTGCCCAGTGGGCCACTTTTGGTAAGCAG
AACTGGCGCTGCGGGATGAACCGAACGCCGGGTTAAGGCGCCCGATGCCGACGCTCATC
>NODE_568_length_90_cov_598.055542
CAGTGTGTCAAAAGTATTTGGCCGTTTTTTTGGCGGAAAAGGCGGCACCCCACCCGGCAT
TCTTCTAAAAGCAGTTCAGGCTACCGTCCACTCTGGAGGTCGGTTGAGGGCTAGTTTTAA
AGCTACTCGCCAGGCCTACGACGTGGGATAGGTTAGGTTTAAGCACGGGGTC
>NODE_569_length_325_cov_30.639999
TTGGCCAATGCCGACTCAAGTTAATCCGCCATGTTTGCTACACACATGAATATTCTACAG
CATCACAGTAGTGTGTTCGTAAATTTACTCTGACACTAATCTGGAATCTGAGAACTCTGC
TGCTACTTCTGAGGCCGGAGTTCACGTCATAAGCAAGCGCAATGTTACAAAACTGTAGTA
AACATGGCGTCCTGTTCGAAAGTTGGCCAGTCTCTCTCCATACAAGGCTATGGCCCTAGC
CAGGAGTCAGCGTTGGCCAAACTCTGTAGCCTATATAGGCCTATAAGGCAGTGGCCCTAG
CTGTTCCCCGTGCAAATATAAAAAGGTTTGCGTAATGCAACGTAACAATGGCACTCCTGT
GTTGTGACCTCTCAGAACTACAGCGTGAAGTAATCAGAACTTCTTCA
>NODE_571_length_295_cov_21.650848
TGTGTGTGTGTGTGTGTGTGTCTTGGTGAGCCATTTGGACTGGCTAAGACATCTGCTCCA
TCATACGTCAGGGGCCTGGTGTGACATCTGGGGAATATACTGTATCCTGCCTTGCAACAT
TACACACAATTTACTGCTAAAGGTCATTATGTACCCGTTAATCCACTTTTAATTGATATC
CGCACAAACAGCACAACCTCTGAGAAACGTAATGGATTGCTGAGGCACAGAGGTAGAGAA
ATTATTATTTTTCATCATTTAAAAAATGGAGAAAGAGAAAAAAAAAGTTTTGTTTCCCTT
GCTTTGCTTCATCGTTGATGGCTAACTTAATAAAAATCAGGGGGGAAAAATACATATCAA
ATGACCATCTGCTCCTc
>NODE_572_length_273_cov_15.245421
ATTTTTATTGACTCCAGGAAAACAAAATAACGGAGCATACTAAGAGTGTGCACTCGGCAA
TAGCCATTCAGGCCTTTGGAGCCCCATTGTCGCACTGTGAAGGGAGTGAAAAGAAACCCC
ACTGGTGGAAATCCAGTGGAACATCCCCACAACAGAGCACAACTGTTCCCTTCTGCATGA
ATGGGAGGCAGATAAAAGACAAGATGGACTTCTGAGGTACAGCCAAAAACAAAGGCAACA
AAAGTGCTGATCATGAGGGAATGACACAACTCGTTGCGGCGGAGGGGCACGGAGAAAAGG
GCCCCAGACAATGGCACTCACAGCCAAGTGACACACTGAAGAATTGAAAAATCTa
>NODE_573_length_129_cov_11.744186
GCTGCTTCCTCGGGGCTTTGCCCCCGGTGGATTTGCGAGCGGTCTGCTTGGTTCTGGCCA
TGGCGTTTCAAACGAGTAGTATTACTAGTTACTGTAGTTTTGTAACTACTCTTCTATGAG
GGAGGCGTAGCCCCTAGGGGCTTCGCTCCTATTGGCTTATCCACCGCGCGAGCGGTCAGC
TACTGAATCTTTACCATACCATTGCTTCAGC
>NODE_574_length_240_cov_27.558332
GAAGTGGCCGCAGTGTTGTGTGACCGCGCGCCGTCTCGAGTGTGTTCTCCTTCCCTGTTG
CTGTTTAACGGGCGTGTGGGCTCCACACTTCCCCCCAGCTGCGCGCCGTAATATTTCTTC
CCCTCTTTCAGTGCACAATAAATGACTGCTGTTATGGACCGCTGGTAGACTGCATCAAAC
AGTATCCTTTCCCATAAAAATTTAAGCCCGAAATTGACGAGTAGCTATTCAAGGGGATGA
GATGTGTCGAGCTTCACCTGACATAAAAGTTGTGCTTGAGAAGGAAGTGTTTCATCCTGT
CTGCACCGCGgcttccccatca
>NODE_575_length_105_cov_12.914286
TACCGGTTTCAATAGGGAATTCCCGAGTTTTCTATTTTTCCTCGGACGTTTTGTGTCTAT
CGACTCCCGCGACTTCTCTCCGCTCCGCCGGACCCCGAACTTGAGCCACACCCATCCCAC
GTCGTAGAGCTGGCGAGTAGCAATTAAACGAGCCCTCGACCGACGTCCGGAGTGGACGGC
ACGACCA
>NODE_577_length_592_cov_36.971283
GAAAATGCCCCCCCACACACACACACACACACACAACTGCCTAATGCACACACACATTCA
CACACATCCCCTCTTTAAACCGGTTCTCCCTCCTATAGTAATTTTGTCAAAAGTTGAAAA
TGTCTTGATTTAGTTGTCTGGCTGTTCCGGCCTTTCCCCCTGCTGTGCTAATGTGAACAG
GACATCCCGCTGGGCACCAAAGAATACCACTTCACGGCAGCCGCATAGCTGGCAGCTTTT
ATTTATGGAGCTACCGAAATGAATGGGTATTAGTGTCCAAACATTTCACCATGCTCCTGC
AGCCACACACAAAAGCCACTGATTTCCAGCAAATCTGCACTTATTTCATTCAAGAAGACT
AAGCCAAAAAGAAAAAAAAACATTTATAATGACTTAAAAGACCTTGGAAAAAAGAATAGA
CTTTGCTTTTTCAAAAGGGAGGATGAGAGAGAAATCGAACATAAAAACACCTCAATTTCA
TTGCAGTACTGTTAAAGTTAAAAGGAAAAAGGAGCTCTATCCTGAAGTGGACTGAGAATC
AGTGGTCTACAGACTTCAGCCTAGTATTCAGATGGACACACCAGAAATGTTTCAAACGTC
ATTACGAAGACCACACATTTTTTGGAGCCTAGTACTCTTGTCCATCGTCAACAATGTATT
TGACTAAAAACACa
>NODE_579_length_300_cov_40.889999
GTAGCTAACGTGAGGTTAATCCAGTCAATCGCACCATAGCGATTTCGTTTTATGTTGGTA
GGGTTCACACACACAATAGCTGAATTTGCAGAGCTAGCGAGCAAACCGATGGAGCAAACT
AAAGCAAACATTAGCTAGCAAGCTAGCTAGCACCTATTCCATTTATGTGGCGTCGTCAAA
GATGGAATCTTTGCTATCGTCAGTTTATTCCAAGATCAGCATGCAGCTGTAGTGTTTCAA
AGTCCCTGTGATAAGGTTAGCGATAAACTGAACTCCAAACTGAACAGAACTACAATCTCT
TCTACCATTGTCTTAAATATCTTTCATGGTCTCGTTGCAAAAGCTAAATTGTCGCTAGGG
GACTTTGAAGCACCTGTGTGCC
>NODE_580_length_262_cov_10.935115
GAACAACGTGGGCTGTGTATCTGTCGTTGTTGTGGAGAAGAGCAGCTTGGTTGGAGTGTG
GGTTTTGGAACTGGAGATCTGACTTCAGCAGCAGCAGTGGTTATGCTGATCATCTCCCTA
AGCTCCTCCAGCTGTCTTTGCAGATCCCAGCCATGTCGGTCCCGCATCAACAGCTCCTCC
TTTACTCTGCCCACCTCCAGACGCAGGGCCTGGTTTTCCTCCTCCAAAGCCTTCATGGCT
GACCTCATCTGCTGGTGTTCAGCACTCTGTTGATGTAGGAGGCTGTTTATCCCTCTGATC
TCACTGAGGATGTCAATAGATGAGCAGCTTTGGTAGAGGAAGGg
>NODE_587_length_171_cov_7.152047
CTGTATAGATGGATGTCATGTTCCTATCAAGTGCCCATCAACTCCTGATGCTGAGGAGTA
CAGGAACCGCAAGAACTGGTTCTCCATCAATGTTCAGGGCGTATGCACTCCTAATTTGGA
GTTCTCAAATATTGTTGCCCGTTGGAAAGGTGCAACTCACGACTCACGGATCTTTTTCAA
CTCTTCATTGTGTGCTGAGTTTCTGAGGGGACAACATAGTGGACTACTGCTTGGTGACAG
TGGATATGGTCAg
>NODE_589_length_241_cov_18.373444
AGCATTTTTATTGTCCAGAGGGACGGGCCTCTGAAAGCGACGAGGGCCTTATCACAGCCC
AGCAGCTCTGTAATTCGCCGCAATGATAAAGTGCCAGAGCGGAAAACCTTACAAGGCTGG
CACAATCCAAAGACGGATTAGTTTTTCTGACATAAGCTTCCTGAAAAACTAATCAATCAG
CCCATGCCGTATTATCAGCATGAGATTAAAGCACTGCTCCTAATTCTTCCACTGTACATT
TTATTACACTTTCCAGTGCTAGTTTTCTGTTAAATGTACAACAAATAAATAATGCAACAA
ACCTAATTGAACACAGGGAAGGa
>NODE_590_length_406_cov_28.322660
CCTTAACAATACCCCCCCCCCCGATCCAGGACTCTGATCCAGGATGGCTTTCAAAGTGTC
TGCACATTAATTAAATTCACACCACGGCGAAAAGTTATTCTACTCGACTGCATAAATGCG
GCGTAGGCCTAATTACGGGACAATTTCTTTTCGCGGGGATCCCTCAATTGCTGCGGATTA
AAACATCATTTTACAGGCAAACAGAAACATGTTCCCTATCACTGCACTTGAATTATTGTT
ATGTAGCTCGGGGCTTGTATTTAAAATCACTGAATAATTGCAATCAGATTATTCTAATCA
AGTGCTGGAACGGTAATTACAGGTTGCAGTCATTTAAGCTGCCCTGGAAGTCCCATCCAC
CGATCGAGCGCATATTAAAAGTTTATGTCCGAGATAAAATTAATGAAGAGGATTGTAATC
TTTGGACCGCTTGAGAGGTGTCACACGTAGCCTATAGAGGAGTGTACGGAGGTGCTTGGG
CCCCGTCg
>NODE_591_length_405_cov_14.017284
CCAGACACAGATTTTTAGTGTAGCAATATTAAGTTGTATGAAATTAAATCAAACGTGAAA
AATAGGCTGTGCAAAACTTTGGGCACCCTTGTCATTTTGTTGATTTGAATACCTGTAACT
ACTTAACACTGATTAATTGGAACACAAAATTGGTTTGATGAGCTCATTAAGCCTTGAACT
TCATAGACAGGTGCATCCAATCATGAGAAAAGGTATTTAAGGTGGCCAATTGCAAGTTGT
TCTTCTCTTTGACTCTCCTCTGAAGAGTGGCAACATGGGGGCCTCAAAACAACTCTCAAA
TGACCTGAAAACAAAGATTGTTCAGCATTATGGTTTAGGGGAAGGCTACAAAAAGCTATC
TCAGAGATTTCAGCTGTCAGTTTCCACTGTGAGGAACATAGTGAGGAAATGGAAGGCCAC
AGGCACAGTTCTTGTTAAGGCCAGAAGTGGCAGGCCAAGAAAAATATCGGAGAGGCAAAG
GCAAAag
>NODE_592_length_242_cov_11.371901
TATAAGAATAACCCGGTGGGCTAGATTCATTCAGTGCAAAGTTCTCGTCAGGCCTAAGCC
AGGTTTCAGTCAGACAAAGTACATTAAGACTGTGATCAGTGATCAGTTCGTTCACAAGAG
CTGCTTTCGGAGTTAGTGAGCGTATGTTTAATAGCCCTATGTTTAAGTGGGCATCACTAC
TTGCAGTACTAATAGAATGAATAGTACTAATATTGATCAGATTATCAATGCGAATACCTC
GGCTATGTGTTTTCCTTGTATATTTTTTTGAGTATCGTGGAACAGACACAGTCTCAATGG
GACAAACCCTGATCGACGGCTCTa
>NODE_595_length_286_cov_11.440559
AGGTGAGTTTGACCGATTCAGTCCAGTGCAATGAATGACCCTCAAACGAAAACGGGCGTT
TGCCCATTTAAAATGTATCTGCCCGAGCCTACTAGAGCTGAATGTTATATAAAATGCTTT
TCTCTTTGAAAACTGAAAATTATGCTTTCAGACCCACATTTTGCATAAGGTTTCATCACA
AAGCTGTAGTAAGTGGAGGGAGGGTGTGGACGGAGAGGCTTATAGAACTACACAAACTTA
TCACAGGTTTATACTGAACCAGAACGACTGTTTAGAACATTCTATTAAGACTAAACTTGA
TTTAAAAAGATCTAAAGATTTCATTTTTGAACAAGACAAGAAAAAAGCAATAGCAAATTG
AACTATTa
>NODE_596_length_329_cov_19.568390
GCTCTGTCGCGTGCGCAGCCTGCAGTCGGCAATAACGGCAAGTGCAAAACGCTGTAAAGC
GCGGAGCGCCGCCCAGGGCTCGCCGGCCACCCCTGACTCAGGGAATGAATAAGGCTTCAT
TAATTAGCCCATCGGGTTAAGTGCAAGCCGTAATGGGCCTTTCCCAAACTCCGCAGTGAC
ATCCCTCTCCAAACATGGCCAAGAAGAAAGTTCCATTAGCAATATTAATACAAGCTTAGT
TGATCATTTTCATTCAATTAACTTCTTTCAATTAAATAGATAGCTTGACAATAGGAGTGA
TAAAAGATGTGGAGGGACGGCTGACGACTGGAGGCAAACATTAGCGTGTTAGGGGTCAGC
CGCGCTGAAGCCCTCTGTAAATCCACCGTTCAATTTGGGAAATGCGTTtcc
>NODE_599_length_218_cov_22.220184
ATGGCTTGTGCACATGTGTTTAATCATTTAATAAAAATTGCAAGGTCAAAAATAAATTAC
ATCCATTATTTGCAGCAGATCTCCCCAAAGCATTACGAGCGAACTGTTTTGAATTTCAAT
TGGCTTCTAAGTGGCAAAACCCCTCAGCTAATACATCAAAGAATATTTGGCGTCAACTAA
TCGGTTTAGGACACAGATTTAGAGTGGCGAAAATCCTTGTGAGTACTCAGAGCGTTACAC
GTTACCGGCTGGCCACTGATTTCGAGGGAACATACCTTGTTCTTCGAGAGAACCTGGCGt
>NODE_600_length_431_cov_9.721578
GTAGACTTTTACGAATGTAGGCCTGGTTTTTGTATGCAATTGAAAACTGCGGTTTCGGTT
TCGCAGTAGCTCAGCAGAGCCTTCAGGAAGGCTTGCCACAGCCCACGGGTTAACTGGATG
GACTATGACAAGGAATTCCTGAATAAGAATTGAAGAAGGTAGTCTATAAAGAGTGTTGAC
CAAGAAAGTTATGAAGGGCGTGGAATGAAATCAAATTTAAGGAACATCTACAAGAAATAA
AGATTTATAAATATATATAAAAGACGACGTATACAAAAGATGGAAACGTGATATAGAAAG
ATATATTATAATAGAAAATAATCAGTATTAAGATACACATCATTCAGGAGGAAACTGCAT
ACATGGAAATGAATAAGGTAAACAAGAAGGAGGAAAAGAACCATGAGTGACAGAGAAACA
CAAAAACACAAATCAACAAAATATAATTATAAAACACAACTAAAACACACACACCCACCC
ACACACAAACACACACACACAGACACACACACA
>NODE_601_length_433_cov_26.355658
AATTAGTTCAACCACCTTTAAGACTACAATAAATCTGAGTGATTCAACCTCTTTCTCCTG
CTAAAACACCTCCCATCGCACCCCAAGCAGCCCTCATGGCTCCTGCCCTTCCCTTGAAAG
AAAAATAAATCCATTGTAATATGATAGCAGTGAGCAGGGGAGAGGGGGGGCTCGCCGCTC
TGAGGATTTGAAAAAAATACATGTATCATTCACCTGATTTGAATTGTAGTTCCCTTTTTT
GAACCTCTGCCAATTCATTTTGTACATTAAAAATTGGTCAGGGTTGATAAGATTCCATTT
TCACGGTTGGCAATGCAGAACTGGCGAAAGAATACAATTACAGACCCCAGAGTAAACTCT
CCGAATGTCAACTTGATGTAAATGATCAAGAGCGGGTGCACAAAAGAACAGGCTTCAACT
TCAACATCCCCCTCCCTCCTTCCTTCCAGTCACTCTCTCTCTCCCTCCATTCTCACTACG
GCACCCTTTCACCTTAGCAGTCATGGCCCTACAGt
>NODE_602_length_364_cov_20.038462
CAGCTGCCAATGTGCATTTGAGATTCCCATTATGCTTCAACGAATGATAAACATCTTCCG
CTACTTTTAAAGTCTGCAAGCAGGAGGCATATTTAATACCATATGACTTAAACATCCCTC
CAGGTATCACTTGCAATCTTTTTTTAATTCTATATACATTGTTCAACTTTAATGGGTATC
TAATTTGTGTTATCAGCTTACAGGGCAGTAAGTAATAATTTGCATGACTGCCCTAAGCAA
ATATGCTTCCATAAGCAGCCCATAGAATAGACTCCGGAATGGATTATACTCCATATTGGT
TATGCCCCGATGATCAATGCTTTTAGAAAAAAGTAGGAACAGGTAGTCTGGTTTGTTGGG
AATCTTTAGGTAGAAAATTGCAGAGGATTTCCTACAAAAACCCTCTAGACTGTGAGATGC
TGCTTAAGATAAAGCCCTTTGCCACa
>NODE_609_length_83_cov_364.192780
CGATCTCGTCTGATCTCGGAAGCTAAGCAGGGTCGGGCCTGGTTAGTACTTGGATGGGAG
ACCGCCTGGGAATACCAGGTGCTGTAAGCTTTTATTTGTTTTAGCTTTTCTCATTTGTTG
AAATGTCCAGCTGCCTCTGATGAGCTGGTGACTACTACTACTACT
>NODE_614_length_265_cov_28.022642
CCCTAATTATTCGCTGAAGTCCATTAAGTCAGGGTGTCGTCAGAGGGGAGGGGAGCGGCG
AAACGAGCGCACAGATGCAGATTAGGCTGCCGAAGATGAGGGTGTAAAGGGGATTTAATG
GTAGGATGGATTAGAGAAATCCTTGTAACAATGTTAAATAATTATAGTTCCAGCCGAGAT
CAAAGCGCCATTGATTGAACCCCTCAAGCCTTAGCACAGAGAGTGAGAGAGGGAGAGGGA
GTCTTGGAAAGCAAAGATTGGTAAACTAGTGCTCAGACCACTCTGACTGCTCATGTTCCA
ATGGCGTGAATTGGAACAGCATGGATAAAAAGTTGCATCCTCTAGGa
>NODE_615_length_285_cov_10.870175
CCAGCTTCGAACTTCCCACTGTTGCTGAAATAACTAGTCTCATCCGCAAATCCAAATCAT
CCACCTGCCAGCTTGACCCCCTCCCCACCCTCTTAGTTAAAGCATGTCTACCTTCCCTCT
CCCCTTTTATTACCGACATAATTCATTCCTCCCTTACCACTGGTCTCATCCCCTCATCAC
TCAAAACAGGTGCAATAACCCCCATTCTCAAGAAACCTGGTGCTGACCCCAACAACTTGA
ATAATTTCCGCCCAATCTCCAACTTACCATTTCTCTCCAAGATTCTTGAAAAAACAGTCG
CAGCCCAGGTCCACACTCATCTGCACAACAATAATCTCTTTGAAAAATGTCAGTCTGGTT
TCTGCTc
>NODE_616_length_240_cov_18.908333
GAAAATGAGCTGAAATAGATTCAGGCTCAGCGCCTGTTGTGAAGAGCAGCTGATTCCCCT
ATTTCTGTCCAGATGGCTTCTGAACACAGATTTGCATTCATTTTCGCCTAATATCTTCCA
AAATAGAGGGGCAGCTGCATTTGTTGTCAAATAAGGTTTAAAACTCCTTTTTAGGATAGG
ATCGTTACCTACGTGATGGGGTTGTCGAACTTTTCTTCCCTCCTCTCCAGTCAACAGTAT
CAGCTTTAAAAGGATTTGTCCTAAAACCCTAATTTGGTAATCAGATTGAAATCGCTTTGG
TGTGTAATTTGTATTAAAGATa
>NODE_617_length_549_cov_39.387978
GGGCACCAGGGTGGTGAGGCTCTTTAAACCCCGCTCCTCCAGGGGCGAGGAGTGCGCCCT
CTCTGCTGAACTGTAGGTGGGAGCCACGGCTGCCAGGACATATCTTTTGTCTTTCATTAT
CTTTATTTTCTTATTATTTTAAATGGCCGGATTTTTTTTCCGTACTCCGACAGCTTTTTT
GATATCCATTTAGATTGGGGCTTCATTAAAAAACCTCAGACAATAGAGTGACTTCTAATT
AAGAGCCGCCGCATCTGGCCTCTGGCACCCTATCCCGTTGTTCCATCTATTTTGCTGGGG
AGAATTCATTTGTTTCTTAATTAAGAAAAACACCAATAGCGTGAAAAATCAGCTTATGTT
ACCTGAATCCTAATGAGTTAAATAGTGAGGGGAAGGGGAAAAACACATTCCAGTAGCCTT
AGAAATGAACTCGGAGCTGATAAAAATGAACTAACTACCCTTGCATAAATCCAAGCTGGG
GAGAAAGTGTACCATCATTATGGCTAAGACAATATGCAAACTATCTTCAAAGAAATCAAA
TTGCCGGAATGTTTTCATTTGCATGTATTAACCATTAACATAATGAGGAGAAGTGACATT
GGACCCGGATTGTGTGTCTGTTCGGATTGAt
>NODE_619_length_448_cov_17.379465
AAAAAAATGAAATAACCATGATCCAGTATCATAAGTACACAAATGGATGATTGCCTGGGT
AAATCAATATGAACACAGTAATACTTGGTAGTCGTTTCTACCTTTCAATTTATAGTGTTC
TGCATTAGTGCTTATCTGCCATAGTTGAAAACAAAATTCACTAAGTGAAATATAAAGAGT
GATTAACATAATGAATCATGTCTAACATTCTGAACATCCTCAATGAATAAATGTATTCTC
ATAGGACAAATGCCTTTCACAATCTTTACCAGTGCAAATACATACTTTCAAATGTAATTT
TACTGAAATAACATCACTTTGATTTGCCGTTATTGGGAAAAGAAAGAAAACGTTAACCCT
TTTGATCTGCAATTATTGGGAAAAGAAAGAAAAACGTTAGACATTCAGGTCTCCTCATGT
TTTGAGGATATTTTCGAATTGTTGTAATTTTCCAAATCAGTATGTGTGTAACAATATGAC
CTTAGCTTATGTAGGCTCGGCCACTATGTGAGTGGACTTAAGCAACTTCC
>NODE_620_length_230_cov_6.100000
GACATTGATGGAATGATATCCCTTCCTATTCAAGTAGGCAAAGGTGTCGGTGGATGGAGC
TTTAATGCGCACATGGGTAGCCTACAATCTATGGCACCGATCGTATTAGGAAGGCCGGCC
AGATTGAAAAATGCCTGTTTGATACCAATTTGCCTCTGCGCACTATAGGGAAATCGAATA
TACTCCGGGGCTAGTTTAACAATAGAATTAAGCACACCGGGCAGTATGTGGCTCATGGAG
GGTTGGGATATTCCAGACCGGTCGCCAATCTCCCTTTGGAAAGTGCCAGTGGCCAAAAAG
CCAAGCACTGAc
>NODE_621_length_193_cov_6.751296
GGTCAACAAAATTAGAAGTGAACTTAATTAGTTGATTACGCACTCTAAAATCAGGGATAA
TAATGGCAGGATCATTGGGCAGAGCCTTGGGGCTAAAGAACTGCACAGGTTAGTGCGGGG
GTCCACTCCGGGTGAAGACACGTTTTTGAGAAATTACATGTAATGTCTCAACTTCGTTCC
ACTGAGCAATGATTGTAGAAACTGTCAGAGGGATAGAAAATGAGTGCCAAACCTAGATAC
CACTGAGAGAGAAAGTAGGGAGTGTTGAAAGCCTg
>NODE_623_length_320_cov_11.684375
TTGAAACTGTCTCTCCATCTCTCTCTGCCTCTCCTCAAATTCTCTCTTCATCTCTTTTTG
TCTTTCAATGTCTTTCTGTTTCTCTATGTCCCTCTGTTTTTCCTCCTCCCCTTTTCTCTC
CATCTCTTTCAGTCTTTCAATCTCTATCTGTTTCTTCTCCTCCTCTTGTCTCTCCATCTC
ACTCTGCCTTTCTCTCTCTCTTTGTAGCTTCTCTCTCTTTATCTCCTCTTCCCTCTTCTG
CTCCTTCTCTTTCTGCATCACCAATTCTCTCTTTCTCTCCTCCTGCCTCTTTCTCTCCAT
CTCTCTACAACTCTCTTCCCACTCTTCTTCATGCTTTTTGGCAATCTCACTCCATCTTTC
CTCTTCCTTCTTTTGCTCAATTTCTTTCTCTTCCTTAAACTT
>NODE_624_length_637_cov_19.664051
ACAGTCACAAAATTACCGTTGTAATGCATTTTGTTTGAGGAAAAATGGAGAGGGTTGGAG
CACTTTATGAAACCGGGCACAGCTTGCCTTCATTCGAAAATCGCAGAATGAATTCAGAGG
AGGCGGATGCCACAATGATCTAAGCTCAGGCACTAATGGTTATTTAATATGGCCATCAGC
GGTCCCAAGCCCCCAGCATACGGAGCGCGCACAATAGCCTCCAAACCCTCTTTAACACTT
ATTTGAGATGACAGGAAAAATGAAACCGTTTGTGCTTTCAATGGAAAAGCAATCATTGGT
ACATTATCCTCCGCTTGCCCTATCATGCTAATGCACGGTAAAAATGTCACCAAATGTATT
TAAAGGCCTGATGGAGTGTTGCTGTTTGATTCCTGCTGCCGAGCTGATTAATAAAAACCT
TCAATTTGTATGTAAATGCAACCTGGGGCCCATATCATCCCCACACCTGCACCTGCAGAA
AAATAATAAACTCAAGTTTAATGCCGCAATTATGAGAGTTTATGGGGGACTGTGGAGCGG
CTGGGCCCTGGAGCCGGGCCTCACCAGGGGGCTCGCAGACGGAGCCGGTCCGGACCGGAT
GAGACCGGACCAGGGCTGACCCCCGGCACAAACACGACCCGGCTCAGGTTCGGGTGTCAC
TACAACACGCATCCCCTGAAACCTTACAAGATGACATCATTCTGTGGCTTTTAGTGTCc
>NODE_625_length_91_cov_111.769234
CTAGAAGTTAAAATACATCATTCAAGACGAGCGTTGTGAATTTCGAAGCCCGTAGTTGCT
TATAATAGCGATATGATAACCGTTACTAGGGCAAGCGAACTACAGCACAGGAGTCGCCTT
TCTTTCTGCCGTAACATATCATTCAACTAGCTAGCTAGCTAACGTTAGCTAGC
>NODE_626_length_678_cov_15.159292
CGCGTTGATGGTTCATCTATCTGTGCCAGAAATTTGATTTTTAGACCTTGGTTTGTGCAC
GTTATTTCTGCACCAAGCTTCATCATCAGGTCTCTTCCCATCAATCCTATGGGGCATGTT
GGTGCATAAAGGAAACTATGTTTCAATGTCTGTGGTCCCACGGTGGTTTTCAGCGGTGTT
GTAAATGTCTGTGTTTCTTCTATTCCTGAATACCCTACTGTTCTCATAATTTTATTAGAG
AGAGGAGGTGGACCTCCGTCCCAACTCCTGATGCAAGAAAACGCCGCTCCAGAATCGACC
ATAAGCTGGATGGTCTGGCCCGCTACTTCCACTTCCACCATGGGTTCCCTGTGAGCGCTG
AATTGGTGTGTCTCTACATCGGTAGGGCCTTCTAGGCAGCGTCAGTAATAATGTGTCGGG
GCCATGGGAAACTGTCCTACAAACATTTGTGATTGTTGTGGCCCTGGCTGCTGTGGTTGG
TATTGCTGTTTCAGGGGTTGGCTACACTCTCTTGCCCAGTGGCCTTCTTCGTTGCAGTTA
AAGCAGTGTGACTGTCCTGCAGAGTTTACCTGACCATAGGGCTGCCAGGGTGGTGGCTGG
CCTCTGCCTACTCCTCTCCCTGCTCCTCTCCCCACTCCCCTCCTTGCTCCTCTCCCTCTA
CCTCTTAGTGACCAGCTAGGGGCATACTGTTGCTGCTGCTGATACTGAAGTGGAGGCTGT
ACCCACTGCATCTGGCTGGGTACTTGCGTCATAGGGCCTT
>NODE_627_length_433_cov_14.466513
CCGAACATTTCCGAATCGCCGCCATGACACTTTGCGGCCTAGTTAAGCCCAGGACCAGTT
TTACATGACGGCGATAATAATGTTAGTATTACATGCTCAAATAAATCTCCAAAGCTGTGA
GCTAAAGTCGATGATAAGCTGTTGCTAAGTTCCACTAATGCTGGTAAGTTTTATTATCTC
ATTTTTCACATGTATATATATATATTGTACATAATTGTGCTGTTACTTATAATTTCACAC
CGAGACGCGTCTTTAGAAACGCGCCGCCAGCTAAACCATTGTTTTCCTATGGTACGGCGC
GCGCCTGCCATGCGCTCCTTTCATGAACCGCACGTCGCGTTTTTCGGCCGTTTTTTATTT
CGCTATGTTACTACTTTATAAGCGCGCGATTTCGCTCGTTCTCGTCAGCGTTAATGTTGT
TGTAATGTTAAGGCTAATGCTTTTAGGTCACTTAGGCTATAAATACAGCGTGTAAATGCG
TGTTTGTGTGTGTGTGTGTGTGTGTGTGTTAGTAT
>NODE_628_length_360_cov_47.902779
CTCTGCAGCTCATATCAGCGGTGCAGCAGCGTCCTGATTAGCATGCAGTAATGATGGTGA
GCTGGGTTCCATTGTTCTAACACCTCCCCTCTCCTCCGCACCAATCTGTCACCGTTCAGC
GGGCGAGCGCTGCCTCAAATGCTGCACTCCACAAATGAGATGGATAATTAGTTGCCCCTC
ACGAATGCTGCACTCTTCTCACCCCTGATTGCTTTCACCTTTTTGCTCCTGGCAATTTTG
ACACCTCGTAATCAGCCTGCTGCTTCTCCCTTTCAATCCATATCCCTCTTCCTCTTCTTT
ATTTAGTTTTATATTCCTTCAATCCTCTCCCCAAATGTACATGCTGGAGAAGACCAGAAA
TGTAGACCAACAATGGCCTGTTTTGTAAAAACCAATAAAGTAAAGACTAGACTGATATAT
GATTTACAGTGAAGTCATTAAa
>NODE_631_length_229_cov_16.803493
TTGAACCCCCCCCCCTCTATCTCTCTCCCTCTGTCTCTCCCTTTCTTTTCTCCTCCTCTT
GGAGGGCTGCCTGTAATGGACCTAATCTTGTGCCGTTTGTCCGAGCCACAGGAGTTTTGT
CAATAACAATCAGCGTTCAGAAAGAGTAATTAAGGCCGAGGCTTTTCATTAGGCCGAGGA
GCGGGGGCTGTCTCCGGGGGGACGGCCGCGCCAATTAGAAACGCAGGCACGCGTCGCCGG
GTAATTTCGGCGAAGGGAGGGAAGGAGGGATGAAGGGGAAAAAAAAGGGAgaaaaaaaaa
aaaaacctgag
>NODE_632_length_291_cov_28.323025
AGACCATGCTTTCTGCGGGGATTGTCCTGTTTTTGGCCCTTGTCGGCGTTGGCAGGGTGA
CAGTATTCGAGTGTGCAAACTTGTGCTATTGTCCCCGGGCCAGAAGGAGCCATGGAGACC
CCACTAATATGACACAGGAAAATGTTTGCTGATGGCAATTCTATGGGCTTTGTCCAACTC
TTTCTCCTTCATGACGACTCGATTTAAGTCTCTAAATGTTTGACTACAAATGCAGGAGTG
CTATCCAGCTCCTTCGCCTTTGTCCCGCGAGGTTTGAATGAGTAATTCAGCTTTTGTGTC
GCTCGATTGAGGGGGCAAACAGAAAGACAAGATTCTTGAGCGTTCAAGCCCCCTTTCCAT
ggatatgcgcaca
>NODE_636_length_173_cov_13.421966
GGTGAATGCATGGATGGATGGAGGAGAGCCAGTGGCTCCAGAGACAAAGTCCAGCCCTGG
GGAGAGGGCTGAGGAGCTGTCCGGGGCCGGGCAGGGGAGTAACTGTCACTCTCTTAATGT
GGGGAGTGAGAGAGAGGAGCGTGCGTGGCTGTGATGGCTGAATGCATGGATGTATGGAGG
AGAGCCAGTGGCTCCAGAGACACATTCCAGGCCACAGGAGGGCGCTGAGGTGCTGCCCTG
GGCAGGGTAGTGAGT
>NODE_646_length_468_cov_62.649574
CCTGACAACACAAGAACAGGAATGACTACTTATTACTATGTCCTAAATAGAATTTAGAGC
CTAGAATATACATGACTGGATGAGAAGATATATATGTATATATAACAATGCTGACTCCCT
AATGCATTATCATTATTGCCACTAATTCCAGGGAAAAGATCTGACAGAAGATCTTTGCCA
TTTAATACTCACCCATTCGGGGAAGACCCTCTCCAGAGAGGAACATTTTGATTTCCTTAA
TCAGCTCCTCTGACACGGCATGAAGCAGCCATGTGCATCTTGTAGCCACAGCCATTTGGA
CAGCCTCTTGGGATCCTGCTTTCTTGATCATGGCATTATGGATGCTGGTAGCCATTTGGT
CAACAATGTGAGTGGAGAAAGGCTCATCCCTATCCTCCATCACCACATCAGAGGTTTTGT
TCAGCAGATCGAGAGTCATACCAATCACCTCATGACTCATGAGTAGGTTCACCTCTATTC
TATGCAGGCGCTTCAGGTTGAGGGCAGCCTTACTTGCATCGCACTGAACTGGATGCATCT
TTCTCAGGAG
>NODE_647_length_347_cov_157.014404
CCATGAGCGGACGCGGAAAAGGAGGCAAGGGACTTGGGAAAGGAGGCGCCAAGCGTCATC
GCAAGGTTCTCCGCGATAACATCCAGGGCATCACCAAGCCCGCTATTCGCCGACTGGCGC
GTCGTGGCGGTGTCAAGCGTATCTCCGGCCTCATCTACGAAGAGACCCGTGGTGTGCTGA
AGGTGTTCCTGGAGAATGTCATCCGTGACGCCGTCACCTACACCGAGCACGCCAAGAGAA
AGACCGTCACCGCCATGGATGTGGTGTACGCTCTGAAGCGTCAGGGGCGCACCCTGTACG
GCTTCGGCGGCTAGACGTCCCCTGTCCGGAGAACTCTGAACCCGAAACGAACAACACAAA
GGCTCTTTTAAGAGCCACCCACAATGTCCACGAAAGGCACATTTCCAAATGAGCGCTACT
GGAAGGAAC
>NODE_648_length_362_cov_10.886741
ATTCCCCTTGATGATGTTTGTCAGCAGCACATCCACTGAGGATGACTCTGTTACGTCACA
CAAGCTCTCGTTGTTCCGGAAATCTAGAGGAAGTCGACACTCATCCAGACCATCAAAGAT
GAAAGCGACTTTGCACTTGTCATTGTTGAAGAATCTCAGTTCTGTCTCTGTGAAGAAATG
ATGAAGAAGATCCACCAGACTGTGATTTTTCCTCTTCATCAAATTCAGCTCCCGAAAAGG
AAGTGGAAATATGAAGTGGACATCCTGATTTGCTTTTCCTTCAGCCCAGTCCAGAATGAA
CTTCTGCACAGAGACTGTTTTTCCAATGCCAGCGACACCATTTGTCAGCACAGTTCTGAT
GAGTTTGTCTTGTCCAGGTAAGGGTTTAAAGATGTCGTTGCATTTGATTGGTGTTTCCTG
TGTTGCTGGTCTTCTGGACGTGGc
>NODE_651_length_334_cov_21.646708
CTCTTGACATAACTGATTACAGCTAGCCTTGATTTTGCGTGAGAGGCATTTAGTCAGGTA
AGCATCAGTGAGTAACTATATTAACCCAATACATCTTACATTGTAAAAACTACACTCTGT
AACATTGTGCTCCTAAACCCTTTAGCATGCTTTATTAGGCAGCCTCGAGGTGACCATTAT
CTGTCAGCCTGCTCTGCTGTTCACTAGCACGATGTGTTTCTCTTGTAATGCACCATATGA
AAAAATCACACCCAATCTATTTTTCTCCACCTAGACAAACCTTGATGCTGATTAATGGAA
GTTAAACTTACAAGCACTCCGTCAATGAGATTACACAGGGATGGTAATGTATTGGAGTCA
TTAAATACACATCATTCTCTTGGCATGAAATAtgttgaccccaaccttattatata
>NODE_655_length_233_cov_17.768240
GCAATAACATGCCAACGTGGTAGACTTCAAGTGACATGGAGGTGGTAGATATTATACATA
TAAAAAGAAAGGGAATAATCATCTGCTTGCTTTAAATCTAAACAGGAATCGCCCCACAAA
TGCCCCACATGCGGAAGAACCTTTAATCAGAGAAGTAACCTGAAAACTCACCTTCTCACC
CATACAGACATCAAGCCCTACAGCTGTGGCCGCTGCGGAAAGGTGTTTCGGCGCAACTGT
GACTTGCGACGGCACAGCTTGACGCACAGCCCCCATCAGGACTACACCTAAATAATAATA
ATATGAATatgaata
>NODE_656_length_368_cov_17.961956
TTATGTAGCCTTTAGTGGTTTAACTGTCTTTTTAAGAAACATAATGTGTATACTGGATTA
AAGGAATTCTTTATCTCTCTCTTCTTTTTTCCCCTTTCTTTTCCTTTCATCATCAGCGAA
ATACAGATTAGAGGGGAGATTGTGAAAGCCCTCTCCAGAGGAGCAGCGGATCTTCATTCC
ACCGCCTTTGTGATGATATTGATGATGATGATGGCCAAGTGGACAGTTTGATTTTTGTGT
GCCGAGCTAGTTATAAAGAATCAATATTATATCAAGGGGTAACTTTCGTGATAAAGGACT
TTAGCCAGTCTGGCTATTCATCATAAGTCTGTAGCAAGCAGATAGGTCAAAAGAAATTAT
ATTGCACTAAAGAGTGTGTCTTCTTATCTCTCTATACCAGGGGAGAGGAGGACAAGCCGA
TCGATACAGTAGCTGCGGTATACTCCTTGc
>NODE_657_length_220_cov_22.972727
ACTCGTAAATCCGCGGCTTGCGGATTATGTGGCGCGACACCCTCATGTGGTGCTTATACT
CCCCGAAGGAAGTGAATGTGGCGCTACAGATCTGGCACCGGAAACAGCGTTTACCTTCGT
GCTTCAGCCGGTGCATCTTAAGGGAGTAGGCCCTTGTGAACTTTTTCCCACAGCGATCAC
ACTGGAATGGCTTAATGCCTGCAGGAGAGAGAGGGGCCAGGTTAAATACCACCACACATA
CAGCACTGACAAAACTAGAGGAGTTCAAATAACAACTATTTATTTATTtacaaacacaaa
ac
>NODE_659_length_181_cov_78.762428
CCAGATATGCAGTAAATATGGATAGTTGACTTTAGCAATCGTTCCTCCTGACTATTTTCC
CATAGAGTTCAATAGGAAAAGTCTTCCATAGAGATGAATTCCCCCAAAAATCCCCAAAAG
GTGTTCTTAACTTCTAACTGGTTAATTCCATATTCATACAAACACCCTCTAATAAAAGCT
GCAAATCTGCACTTGAACCGCATATGAATAGTTTGATTTCAAATCTTAACCTTTGGAGTA
CAGAGCCAACAAACCTGTGATGT
>NODE_661_length_229_cov_22.720524
GGGGGGGGGGACCAGGCCTGATGACAAAAAAACAAAACAAATCCATACTGGCCACAGGCT
CCTCTCCAATCTATTTTCTGCTCAGCTGGTTTTAAATGAAGTTATTATGACTCATTAAAA
TGCCCGCAAGCTTGTGGAAGTCGGCCAATTACAATTTAAATTTAGCTTCCCTCACACCCC
CCCTCTATGCCCCCGCACCACACCACTGCATTCTAACCACTGATTTACAGCTGCCATCAA
ATCCTTGATCTCTGAACACAAACAAAACCCAAAAAACAAACAAATCATCATTTTTTCCAG
CGAGCCATCCa
>NODE_662_length_246_cov_21.313007
GGGAAGCGATGAGGTTCTGAGCATTTCTCCTCTTTTATCTCCTCGCAGGTGTCAAGATGG
AAGAGAGTCTCCCTCCTGGCACCAACTTGAAATGCACAATCTGCAACTACACGGCAGATT
CTCTTATTACATTCCAGCATCACATCATGTCTCACCTGTCACAGGCGGCCTTCAGATGCA
ATCACTGCCATATCAGCTTCCAGAGCCACAGGGAACTCTTACAGCATCAGGACTTACATG
GACACGGAAACAAACTTCACAGGGAAGGCGACGGAACTGAGCTCTCCCCGAGGGGTCTGG
AGGACAGTCTCCAGCAGCAGCAGCAGCa
>NODE_663_length_404_cov_27.940594
TTTGCCATTAGATTAGGCTAGAATGATGGGAGGGAATAATCTTTCTAATAAATTACGTTA
CAACCCAACCATGATACTTTTATCAGTGAAAATGCTTACCTTAGCTATATAGTTGACTTG
ACCCAAAGAAAATATTATTTTGCCATATGTCATGTTATTGTGTTTTTTGAAGAACTAGAC
GTGAAAATCGCTTCATTGAGGTACCGTTACGATTTGCTAGCAAAAACGGAAATAAAACTA
GCCACTCATCATAAGATCAAACAAAGAAAATAGGCTACATTTAGTTGCAGACGCTGTAAT
TCCGCACCCCCTTGTATTCAGAACTGCGAGAATTCGTGCACGCGCTGCGTTCCTCCCAGA
TTTCAGCGAAACAATGTAGCAGTTGGCTCAGATTCGGCCTGCGCTCTGCGAAGATACACT
GGATAGTGCGCCTAGAATCAGCCGTTTGTCTTACAAAACAAACATGTCTTCCTAACGGAC
ATGTTG
>NODE_664_length_83_cov_3.987952
GTGGCTGTCACTGGCTAATGGAAGGATGGAGCATTGGCTCCTATTTGCTTACAAGGCCCT
CCTCCATAAACCGCCACCTTGTGTCTCTGGTCTACTACAATGGAGCGCTGGAGGTTACAG
GACACGGTCCCATTTGCTTCCTCGGCGCTAGGccgaacagcattt
>NODE_665_length_235_cov_22.710638
CCCAGAGGTCTGTTAAGTGTTTTCCAAATAACAAACCCTGGATAACGAAATGTATAACAA
ATGCACTGAATAGGAAGAAGCAGGTATTTCTGAAGGGATTTGAAAGGTGTTAATGTCCAA
AAAGATCTGAGGCAAATGATTGGAGTGGGGAAAAGGAGTATAAGGAGAGAATGGAGCAAC
AACTGGCAGCAACAGCACCAAGGAGGTCTGGAAGGGGATGAAGAGCATGACGGGGTTCAG
CAGAGGAGCTACTGGAGGCTCAGTCATGGATGTCGTTGCACATGCTAATGAGATGAATCA
GGTTTTCGTACGCTTTg
>NODE_666_length_271_cov_15.542436
GAAATGACCCAAAATGTCAATTAGCAAATTATCATTGGCTTTACAATTTAAAGAGAATGG
GATCTTTCTTTTTCTTTTTGCAAAACTGTCTGACATCCCTCTCCCATAAGACCATTACCG
AGTGATTTTTGAGGTATTATATTCATGAGGGGTTTCAGTAATTGGATTAAATTGGTTCCA
GAATGTAGCAATTTATATTATAATATCCCATTACTTCTAATACTGTTCTTAATTAATTAG
GGCTCCCTTTTTTCCTGATGTGTAAGTTAGCAGACACGACGAGCACAGTTTGTGCTGCTC
TTTGTCTCTCCTTCTGTCTGTCTCTCTCTCTCTCTCTCTCTCtctctctctct
>NODE_667_length_222_cov_151.459457
AGCCCGGCAGCTCCGGAGTGCCCAAGTTATAGGATGCCACGCGAGTCGTCCATTGGCTAC
TTCCAAGCTGTGGCCGTCTAACCAACCAATGGGCCGCCGCCCAAACAACACTCCACCCAC
GGTTCGACGTCATTACGCTCTGCCCTCTACGCGCGTCTGGGTGTGTTCGAATTTCGGGCG
GCATCACTCAATTGTCATTGGTGGAAGCGCCAGCCCTGCGCCAATGGCAGCATGCTTACC
AAGCTATCCAATCGGCGCACGGCAGCTTGAAGCTTTATAAACCCACGTTGTGCTAGTTAC
GCCT
>NODE_668_length_326_cov_13.202454
GAGAGGGGGGGAGTGACAGAGACAGATTTGGGCCTCTGTTTCACATTTTTCATTTAAATG
GTTTAAATGGTACATTCAGCATCCTCTCCCACAATTCCACTCTACAAAAAACAAGGTCTC
AACTCTGTGTGCGTGTCATTTCTGTTGAATTCCCCAGCTACTATCCTGTCCTGTGGGTGG
ATCATCTACCTGACGTACTACAACTCCCGAAACATCGGCCTCATCCTCACCCTCATCATC
AACAGACTCTACAAGGATGGATACATCCATATCGGTGAGGCAAACTGTGTGTGTGTGTGT
TTGTGTGTTTGTGTGTGCGCGTGCACTTTGCTAAGTAGTTCAGTCGAGTGTGTGTATGTC
TGGGCACTAAACTCAGCAGGTGTGTGTGTGTGTGTgtgtgtgtgtgcg
>NODE_669_length_467_cov_22.426125
GCATCAGTTATTTACATTCTTTACATTTTCATTATAGACTATAGTATTTACATTATCTAC
ATAATACCCCGTGATGCATTTTTAACTTTATAAGTGACAACCCCACATCCATCCCAGTAG
GGCGGCCTGCAGGCCCCTGCCCTCTCCTCTGGCCTACAGGCCCCCTCCCTATATCAATAA
ATCAAAGAAATCAAATATTAACAACACAGTGTTATGCAGAATCGCAGTGAATACATAACA
ATATAAACCAAACCCGTGAGGGCACATGCAGGCCTTTCACCACTCCTCCTGCCCGCATGC
CCCCCCACCAAACCATTGAAATCAAAACATGCAGTGACCATGCGTATTGTCACCACCACA
CCTGTGGGGCAGCCTGCAGGCTCTCACCCTCGGCTCCCACCTGCAGGCCCCCCCACCAAC
CCAGCGAAATCAATTGTGCACTCTCCGTGAATCGTCAAACAGGGTGGATACATAAATAAA
ACAGAACCAGTGGGGCAGCCTGCCGGCTCTCGACCACACCTCCAGCCTACAGGCCCCCCC
ACCAAATAA
>NODE_670_length_91_cov_3.923077
GCAGCAGCAGCACTAAGCCTCTTTAAGGTGTTTACCTGGTGACTGCAGCAGCAGCACTAA
GCCTCTTTAAGGTGTTTACCTGGTGACTGCAGCAGCAGCAGCACTAAGCCTCTTTAAGGT
GTTTACCTGGTGACTGCAGCAGCAGCACTAAGCCTCTTTAAGGTGTTTACCTG
>NODE_673_length_431_cov_18.700697
TTGCCATTTGTTCATATTCATGTGCTACTGAATACCCTCAATTCAAATGGTGATGGCAGC
TCATATCAGTCGAGCTGCAGCCCCACAGATCACTAACCGGCAGCAATGAATTTCATTTGC
AGGACAAAAAATACGGAGAAATTAACTCCACCAGTTTATTGATTTTTGCTCAACAGAAGC
CTGTATAACAGCTCTATTGCCCTCATAATGATTAGTGACAAAAGTTTAATTAAGCAATTA
TGAAGCCAATAATAGAGTTGTCTGGTTTGCGTAGCTTTAGACTGTTTAAGACTTATCTCC
CTCTTGCACATCATAGCAGCTGGAATGTGCTTGAGGAGATTAATGTAGGGAGAACACAGA
TGCCCACTTTAATACTGCTTCATGATGCCGTTTGAATGAAGTTGAGAACACAAGCTTCCC
TTTATCAAATTACAAGTCTGCTTTTCATGAATATGTAGTCAAGAAAAAATCCAGTTATGG
CTTTAAGGTGTAATTATAAAGACATACAACAAa
>NODE_681_length_301_cov_10.302325
CCCAGTCGGGCGCGGGACATGTGGCGTACGGAAGATCGTTTTCCCGGTGTCGGCGTGGGG
GCCTGAGTCCTTCTGATTGAGGCTCAACCCAGGGACGGTGTGAGGCCGGTAGCGGCCCCC
GTCGCGCCGGGGCGCGGTCTTCCCGGAGTCGGGTTGCTTGGGAATGCAGCCCAAAGTGGG
TGGTAAACTCCATCTAAGGCTAAATACTGGCACGAGACCGATAGTCGACAAGTACCGTAA
GGGAAAGTTGAAAAGAACTTTGAAGAGAGAGTTCAACAGGGCGTGAAACCGTTAAGAGGT
AAACGGGTGGGGTCCGCGCAGTCTGCCCGGGGGACTCAACCCGGCGGGTTACGGTACGGC
GGCTCGGTGTCGtgaggatcgtc
>NODE_682_length_258_cov_35.620155
AGAGAGGGAGAGGGAGAGCTGGTTGGGCGTGAGTGTGTGCATGAGAGAGGGAGAGAGAGA
GGGAGGGAGGATGAGAGGAGGATAAGGAGTAATGGTAGAGGCATAACAAGCAAGCTGCTC
AGAATTAATGAGCTTAGTCAATAAGAAAAGAAGAACCAATCAGTGTGTGTTGGGCAAATA
TAATTTAGGAATAATTGCTTGATTGCTTTTCTATAGTAGACTGATTTGACCGCACACAAG
AACTGAGAATTAAGATGTCAAGACAAGAATTAATTTGGCATGCGAGGGCACACAAATTCT
CCCGCTGCCCGTCTCCGGCGGCATCGCGCGGCGCTAGCCg
>NODE_684_length_217_cov_8.110600
CACCCAGATCTGAGCATCAATTTGAATTGGTCCCACGCTGAAAGGAAATGATCTCGTCTT
GATCAGATAAATGCCTCCTCCCTCTGCTCCACAAACACGCTGTCGTTCGGTGCTCAACTG
AATGCCGGTATGGTGTAAAGTGTTTTCGGGAACCACTGTCAATTCGGCTCCTGTATCCAA
TAGAAAATTAACATCTTTTTTGCCGTTCATTGTTGTCATTACATACAGCCCATCATCCTT
TTGACACACTGCTGCTTGAAGAGACCGGAGGGAGGAGTGTTCTAAAAATGAGGCTGCTg
>NODE_685_length_252_cov_23.011906
TATTTAAAGGGATAGATCACTGTGAAAATAGAAATTTAGTATTATCTTATTACCTCCAAA
GATGTCCTTTGAGTCTGTGATGATAATTTTCTGCAGCCCCTGGACAGAGATCCCGATGGT
AGCTGAACAGGCCCGATTTTCAAATGACTGGGGCTCTATTGAGCTCTTTCTTCCACCTTT
GTCTTCCATTAAAAATCTCTTCCAAAACTCCAAAATAATCCAAATGAAGCCCATCGTTTA
TGTCGATGACACGTTCGAATGCTATATATGAAGCATCAAGCATGTACATAAAGATTTAGT
ATGTTATATTTGATAATTTCGAGCACAAACTACa
>NODE_686_length_326_cov_35.481594
CCCCCATGCTTCACAGTAGGTATGGTGTTCTTTGGATGCAACTCAGCATTCTTTCTCCTC
CAAACACGAGAAGTTGAGTTTCTACCAAAAAGTTCTATTTTGGTTTCATCTGACCATATG
ACATTCTCCCAATCCTCTTCTGGATCATCCAAATGCTCTCTAGCAAACCTCAGACGGGCC
TGGACATGTACTGGCTTAAGCAGGGGGACACGTCTGGCACTGCAGGATTTGAGTCCCTGG
CGGCGTAGTGTGTTACTGATGGTAGCCTTTGTTACTTTGGTCCCAGCTCTCTGCAGGTCA
TTCACTAGGTCCCCCCGTGTGGTTCTGGGATTTTTGCTCACCGTTCTTGTGATCATTTTG
ACCCCACGGGGTGAGATCTTGCGTGGAGCCCCAGATCGAGGGAGATTA
>NODE_687_length_435_cov_11.650575
GGATTGTGAGTTAAAACGACTTTCTGAAAAAATATAAGTAAATTGGCAGTCAATCTTTTC
TCAACAGTCAACCATTTAAGATTTTTGTGCATAACAACAACATTAGACCTAAAGGAGCAG
CCAAGAACAAGTCTAGCTGCTTTATTTTGTGCCACTTGTAACATGTTAAGTAATTTTTTT
GAAGTAGAAGCCCATACAACAGAACAATAATCTAAGTGACATAGGACCAAAACACGGGCA
ATTTGGTTCAACAGTGAGAAAGGAAGGAATGATGCACACTTTCTTACAGTAGCAACAGCT
CTGCCCATTTTGGAGACTGTTTTGATGATATGATCAGACCATGATAATGAACAATCAAGC
CAAAGGCCTAACAGCTTAGCTTTTTCAACCTGCTGTATTGGTTGGCCTGCAATATTTACA
ACCAGTGTAGGATCAAGAGCTAATCTTTGATTGGACCCGAATATCATACAGACAGATTTA
GAAGTATTTAGAACCAGCTTATTTGATTTTATCCAGt
>NODE_688_length_153_cov_14.875817
GGCTCCACTCCTGGTGGTGCCCTTCCGTCAATTCCTTTAAGTTTCAGCTTTGCAACCATA
CTCCCCCCGGAACCCAAAGACTTTGGTTTCCCGGGTAGCTCCCCGGCGGGTCATGGGAAT
AACGCCGCCGGATCGCTAGTCGGCATCGTTTATGGTCGGAACTACGACGGTATCTGATCG
TCTTCGAACCTCCGACTTTCGTTCTTGATTAATGAAAACATTCTTGGCAAATGCT
>NODE_689_length_83_cov_53.313251
GCCACTTCTCCAAGTTTATTACGGTGCATTCATCTGCATTACATCTCTGCAGCACACATG
GGGGCATCCTGTCAGCTTGCTTCCTAAAGTTAGCTCTCCAAAGAGCATGTCTTTTGGGAT
TGTCCTGTCTTCCATTCTGCACACATGGCCTAGCCATCGTAGGCA
>NODE_690_length_700_cov_10.672857
AGAGCAGCCTAATAAAGTGTAAGATTAAAGTTAAAACTTTAGATATTTACCGTCAAAAGA
ACTAATCAATCAAATGAAACTTCCACGAAGCACAACTGTCGTATTGAAGACAGACGTTAA
GTTTCAACATGACGGGAATTATCTCAAATGGTAGAGCGCTCGCTTAGCATGTGAGAGGTA
GCGGGATTGATGCGTGCATTCTCCAAAGGCATAACTTTGAATGCCTGATTACAAACCCAC
CTGCTAGGTCCTCTACTACTATTCCGAAAGAATAGGTGTCAATATGTCACCTCCAATAGA
GAGGTGGAGGTACCACATATTTATCAAACGTTTCAAGTCCTGTATTGATAAATATGAGGT
TTCCTCTGTCTATATCCTAACCTTATTTATTATGAGCTAAATGGCAAAACCCCTCCTAGA
TCAGCAGTCCTACATTCTTAAAGGGCCAGGTATATACAAGTGATAAATGCTTTATGAAAA
GAGGCCTATCAGCTGACAGGCACCTTACTGAAAGGTTGGATGGCCAGTACGGGTATCAAA
CCTGCGACCTTCGCGTTATTAGCACAACACTCTAACCAACTGAGCATAGCTGTCTTTGCA
AGCCAAAAAAAAATAAAAAAATAAAAAAACCACCACATATTTTGTGGTGAAAAGAAGATA
TCAGACTTCTGAAGTGAACAATTTATAGATTGAAGTAAAAAAAAAAAAGAAAAGATTTAA
AGTCATATGTTTTGAGATTTTACCTATGTGTATATGAATTTTTGAAATTTTTTGAGCTTG
tg
>NODE_691_length_134_cov_43.455223
ATTAAACATTTCAAAAGCAAGCACAACATGATGCACTGTATTTAGTGATTACATGATTGA
TGTTGTAAAAGCCATTTCTTGGAATGTTTTTTAAATGTATTGAAATTGGCCGTCAATTTG
AGGCTACTTGGCAGAGAGTTCCAAAAAGGAGCCCCTTTGAAGGAGAAAGAATGTTCATTG
TGTTCACCACTTGACCATGAAATGTTGTCTTATTGT
>NODE_693_length_321_cov_23.302181
AGCTTGTCAATATATATATATATATATTTATGTGCACTGATAATATAATAATACTATCCA
CACGTTGTAGAGGAGAGGTTGATTTGTCTTGCTGTGAGCTAACACACTTAATTGTAGTAT
GCAAATGAGAGCAATTAGAAAGCTTTTAGGTGAAGAGATGACAGCTGAGGTTGGTTTTGG
AGTAGGCCTCACCCAAACAGTCTCCATGGAAACAATGTAGAATAACCTTACTGTCAAATA
ATTATAGATGGGGGTGGTGTGGAGATAGCATTGCAGGATAGTTAAGTTTGTATTAATGCA
CAGATTCAGAAACATCTGCCACACAGGATGACATTCTGGGGAAGAAATTGTGGATTTTTA
CCATGTTCTTTGTTGTGAACTcaatatatattttattactgca
>NODE_696_length_330_cov_12.251515
ACACACACACACACACACACACAGACGCACGCACGCCCGCACACACGCACGCGCACACGC
GCACGCTTCCACCTCCAGCCTGACTTGCATGCATTTATTTATTCGTTATATTTCCTAATT
CAGTTTGACGAATGAGTGACAGTTTGACACCTCATTCGGCAAGATTAATAGAACGACACA
ATATTTACGTCGCCGGGACAGCCAATTATCCCGCCATCTATCACCAAGATTATCTTTCTG
ATTGAAAACTACTCGTCCATGTAATCGGAATTATTTGGAATTAGAAGGGAATTTATGGCT
TCTTGTGTCACTTTTCCTAGACGGTGGTAAATTAGAAATATTGGATACATAAAGCCAGCG
CGGGAAACGGGAGTAAATAGAGGCCGAGAATTAATGTCGCACAATTTCATTg
>NODE_697_length_220_cov_8.272727
GGGAGTGACAGCGAGCCTCTCCACCCACTTCAAGGCATTCCAGACCCCTGCTAGCCAAAA
GCAGTCAACGACAGCGAGATGTTTGGAAGTCTACGATCTCAGAATAGTGAAGAGCATCTC
CAACAATTTCTCTGTTGAACTTTGAAGTTTTCCTCAAAACTGACAAAAACATCTCTCTCC
CCAGTTACACTGATCACATGTTGTGTACACAGAAGTAAGGTGTGGTGTGTAATCTGTATT
ACCAATCCGCAGGTTGTGTCAAGTTCGAGTGGTGGTGACTATTAACAACCATTTATAACT
Ca
>NODE_699_length_196_cov_5.612245
ACTGCAGGAGCAGTCTTCAAGCAGAGACCCGGAGATACTTTCACAATGTGACGGATCTTG
AATTTTCAGTCGTGAAAGTTCAGTCCCCAGTCAGAGCCTTGATAGCCACTGTGTACAGAC
CACCTAATTTCAGTCTTGACATGTTTCTTCCAAACATGCAAAGCCTCTTGTGCTCCTTGG
AGATGATGGATTGCCAGCCTGTTGTCGTTTGTGGAGACTTCAATGAAGACCTGCTCTCAA
GAGGGAAGAAAGCCATACAGGAGTTGTTTCAGTCCAGa
>NODE_702_length_197_cov_14.837564
ACCAAAACCTAAAAGAGATTTACTTTCATCAAGACTGGGCGGTTTGGTTTCTCAGGCAAA
AGCTGAAGTTAAAAACCTAGGTGTCATTTTAGATTCAGAACTTAGTTTTAAATCACACAT
TAATAAGGTAACAAAATCAGCTTTCTTCCATCTTAGAAATTTGGCCAAGGTTAGACCATT
TTTAAATCAGCTGGATGCAGAGAAGCTGGTTCATGCTTTTATCTCGAGTCGTCTTGACTA
TTGTAATGCACTGTTAACCGGCCTATCCAAAAAATCAAt
>NODE_711_length_373_cov_42.217159
CTGGTATGAATTGCATTCAGAGTATCGAGAGTTCGAGCCCCTGCCTTGGCAGGCCGGTTC
ACACGTTACACATGATCTAGGCGATAGAACAGATAGGCTACTGTGGAATGTGGATACATT
TTGCCATTACATTATTGTGAGGTAAGAAAACAGCTGACAGATTTTCATTTTTGGGTGAAC
TATCACTTTAAGAGTTGGCTAGATTGATGGAAAGGAATAAGCACACATTACAAACGCAAC
CATGATACTTTTATCTGAAAATGCTTAACTTGGCTAGCTATATGACAGTTGACTTGATGT
GGACCCATACACAATATTGTTTTGCGAGTTTTTTGAGGAACTAAACGTGAAAATCGCTTG
GTTGAGCTACCGTTACGATTTGGTATCAAAAACGGCAATAAAACTAGCGAACTATTAATG
AAAAGTTACCATATTTTGCAATTCAAATAAAAAAC
>NODE_712_length_181_cov_6.430939
GACAATTGGAATGATTTCTGGGGGAAGCCTGGTCTTTTGAGAAGGGATGGTATCCACCCC
TCGTGGGAGGGTGCTGCCCTTATTTCTAGAAATCTGGCTCATAGTCTGAATCAACCAAAC
TGACTACTCAGAGCACCCGGGCAGCAGACCGTCGGTCCTATACTACCGTCTGCAAGCTTC
TTGCCGTCGATCAGGGTTTGTCCCATTGAGACTGTGTCTGTTCCACGATACTCAAAAAAA
TATACAAGGAAAACACATAGCCg
>NODE_713_length_229_cov_7.925764
CACACACACACACACACCTTAATCTGTTTGGCACAAACTGACCCGGGGCATTTCAGATCC
ACACTGCCGACATGAACATGTGTCCAGAGCACCTCCACTGGCCTGTGTATGTATGTGCTC
CTGGGAGAGGAACCAGGGGAGGGGAGGAGTGGAGCGGTGTGTGGGTCATGGTGTGGAGTT
CAGGCCTGTGGGTTGAACCGAGAGGTGAGTGCTTTAATCAGGCATGTAACAGGGCTTAAT
GAGGCGGAAAGGACCAGAGTCTGCTCTCACCACCGCGGTCAGTGGCAATCAGTACTGCAA
AGTGGTGAGca
>NODE_714_length_336_cov_15.610119
AAAGCACAAAAAATCAATTATTTCCCCACAAAGACTTGAAAGTACTTAGCGCGGGGCTTC
GCGAGGAAGCTGTGGGTTATATCAAATTGAAACCGCACTCATTACACAGCACACAATTAG
TTACCTCTGGTCTGCGAGGCTCTTTAATTCCGAATAGCATATCTGTATTATTACAGAAAC
AAGCATGCAAATGCTATTGTTGGGGATTTAGAGAAATCAATAGGACAGTGGAGCGAGCGT
TTGGTGGCCTGTCACTCAATCTGCTGCGCGCGCGAGATAAAGGTCTGAATTCAAATGAGT
CCGAGCAGCCTGTGACATCACAAGTGACACCCAAAATAAAAGCCACGGCTCCATGATATA
TGTAATTATTCCGCGCGCATTTGCCTGCTTTCTTCTCGCTCATTGTGTGTCCTTGTGt
>NODE_715_length_187_cov_12.855615
GGCTCTGGCCACAGACAGCCGTCATACACATAAAACATGCAACACAACATGTGACATAGG
AACCAAGACAGACAGACAGACATACCTCCCCACGGATGCCCATACACATGAAATCTTCCT
TTCCTACTGTATTCTAAACGTAACTCATACGTTGAACTGAGTTATCTATGAAATGCTACA
CATTCCAATTTTGCACACGTTACCTTTGGCATCTCACTCATACGTTCGAACTTGGTTACT
TGAGTGCTTCTGTATGACGCTCTATCCGT
>NODE_716_length_383_cov_10.624021
CGTTGAATAGGTGTTTTTACTGGGTATAAAAGGGTTTCAGTAGAGAAAACAATAGAGCAG
AGGTGCCAAGTAGGAAGTCCGGAGAATCGTCGCGGTCCGGAAGCAGGGGTCGGTACACAC
ACGCGGTTCAGAATCCGGTCCAGGGCAAGGCAGGAGAGTCGTCGTAGGGAAAAGCAAGGG
TCGATACCAGGGCGGGTTCTCAGACAGTCCAGGGCTTTAGCACACAGCAAGGTCCTCCTG
TTGAAACAAATCATACACGTTGCTTTTCTCTCTTACGCCGCACTCTCTTTCTCTCTCTCT
CTTTCTCTCTCACCACTTCTATCCTCCACGGTTTCGCTTGCGCTACTCCGTTTGTCTGCT
GTCTGTGGTTCCTTTTTATGTGTGCTTGATTGCCGGCTTGACGAGCTGCAGCTGTGTTTC
GCGCCAGCCGTCCCAGGTGCGCTGTATTGCCGGTGATTGCGGTGC
>NODE_717_length_285_cov_17.182457
CTGGCTGTAATGTTAATGTTGGCATCTCGTCAGCCAGCCCCCCCGATTCCTGGGCTTTGT
GGAGGTTTTTTTCCCCCACTGTGGTGGTGATAGCAGAGGGGCTCCGGAAATTCGGAGACT
GCTGAGCCAAAACAGATCACTTCAAAGCGCCTTATTTAACGCTCGCTAAATTTTTCATCA
CAGTCGCTTAATATCCTGGGGAAGGGGAGCTTTTGAAGTTGCTGAGAGACCAGGATGTTC
AACTTTTCAGTTTTTTCTCATTTACCTCCTCCCTCTGTTTCGACACCCCCCTACTCTTTT
GACAGGGGGGCAGTGATATTGGGGGTGCACAGAGGGCCAGCCTGGGTGCAtggcccacag
ggccagc
>NODE_719_length_223_cov_13.789238
GCTGGAGGTGTGGTCGAGAGCATGCAGGTTCTCTCACTGGTTTTTGAGTAGTCATCCCGG
GTGCCATTATATGAATTGCTATAAGTTTTATTTATTTTTTATTTGTTGGTGGGGGGGCCT
GTAGGCTGGAGGTGTGGTCGAGAGCATGCAGGTTGCCTCACTGGGTTTTTGAGTAGTCAT
CCAGGGTGCCATTACATGAAGTGTTATAATTCTTATTTATTTTTTATTTGGTGGGGGGGC
CTGTAGGCTGGAGGTGTGGTCGAGAGCCGGCAGGCTGCCCCACTGGTTCTGTTTTATTTA
TGTAT
>NODE_720_length_123_cov_48.983738
TGTGTGTGTGTTGCGTAGAAATAAAACAACATGTGTTGCGGTGCTGCCCGTGGCACGCGT
ATCCAAGTGAGCAATGCGTGATTCGCCAGCCACGCAACAGGAGATTTGTCCATCAAAGAT
GTTAGGCATTATTGTTGTTTTTTATTCTTCTTGTTTTTGTGAATGATATTGTTGTTTGTT
TTTGGACAAATAAAACAAGATATTC
>NODE_722_length_83_cov_219.228912
GCTCCGCGCCTCCCTGCTTCCTCCGTGCGCTCTCACTTGTGTTTTCTCCTCGCGCATATC
GAGCGAAAAAGGACCCCCAGGACGAAGCGTGCAGAGGCAAAACGAGCTGGCCGCTGAGCC
GAGGCCTCTCTGCTCCTAATGAAGTCATGGGAGCCGAAAAGCCCT
>NODE_723_length_246_cov_8.040650
ATCCAACAGATTCAGCGTTCTCAAACACCGGTCAGCTGATCCACCTGCCCCCTGCACTCA
ATCTCCACCAACTGAAAAGCAGCAACTCTCATCAACAGCAGCAAATCTCATTGTCGGGGA
TTCCATTGTACGGGATGTCTCCATTCCCAATGCTGCACTTGGACCCACATTTGTGCGCTG
TTTTCCAGGAGCACGAGTCCTTGATATCAACAACTGCCTACCCTCGCTCCTGGTTAACTT
CCCAAATGTGAGTACTATTTTAGCTCACGTTGGGTCAAATGACACATCTCTCCAGCAGTC
GGAGGTTTTGAAGGAGCATTTTAAAATg
>NODE_725_length_84_cov_7.119048
TGTTTTGTGATTCTCAAGTCATGTGTAGATTTTAGATTATGGCTTGCTTTTTTGATGAGT
ATGTCAATTAATCATAATCGAATAATATTATTATAAAATAATTATAATTCATGAATTGAA
TGCTGATATTTTGTCAATACTACGTGAGTAGACTCTCCAGCTAATC
>NODE_730_length_246_cov_10.349593
TTTGCAAGTTTAAAAGATTTTAAGTTTGCCAAAATTGTGGTTACACCATTTCGTTTCTTA
AAAAGGGGGACAACTAGATAAAAAGATGCTTTAGAAGTACGATTTGGATATGTTCTCCAT
AGTCAAAGAATGCACTGCTATATTAAACTAATTGAAGTGTATAAACAATACATGCTGTGT
GCTAGATGTTAAGCCTTTACTGCCTGTGTTCTGTTTGTCTTGTTCAATGAAAATCTTTTG
ATTATTTAATCTAATCACAGTCTTGTTTTTTCCAATCACTCAAATAACCCGATTGTTATC
CTAAGGgacatcaggatggaggtccaga
>NODE_731_length_377_cov_39.612732
GTGACGCTTGGCATTCAGGCCAAAGAGTTCAATCTTGGTTTCATCAGACCAGAGAATCTT
GTTTCTCATGGTCTGAGAGTCCTTTAGGTGCCTTTTGGCAAACTCCAAGCGGGCTGTCAT
GTGCCTTTTACTGAGGAGTGGCTTCCGTCTGGCCACTCTACCATAAAGGCCTGATTGGTG
GAGTGCTGCAGAGATGGTTGTCCTTCTGGAAGGTTCTCCCATCTCCACAGAGGAACTCTG
GAGCTCTGTCAGAGTGACCATCGGGTTCTTGGTCACCTCCCTGACCAAGGCCCTTCTCCC
CCGATTGCTCAGTTTGGCCGGGCGGCCAGCTCTAGGAAGAGTCCTGGTGGTTCCAAACTT
CTTCCATTTAAGAATGATGGAGGCCACTGTGTTCTTCGGGACCTTCAATGCTGCAGAATT
TTTTTTGTACCCTTCCCCAGATCTGTGCCTCGACACAAT
>NODE_733_length_178_cov_7.752809
CAGAAATGGCTCAAAACCATAGACTGTATAAATAATGGACGTAGCCTCCGTGACGTCACC
CGTTGGTTTTTGGACTCGTGTTTTAACCCCTAAATGTGGGCGCCGCCATATTGGTTTTGG
GGAATCGGGGGCAGATCCAGAGGGTGGAGCTGGAGAGGAGGGGGAGGAGCAAACGGGTTC
AACACGGTTCAACCGGCTGAAACACGCCCACATAGCTCGAAGCTGCCAGGCTAGCTAAGC
CCAGCGGATAGCTTTCAACT
>NODE_734_length_257_cov_11.361868
TCTGTAACCACGTCTAAGTTCACGTCGCCGCGGCCGGGCAACGCAGACTTACCCAGAGTA
ATCTGCGTAGTGAAAAGGGGTCTAGCGCACACAATTAGTGACGAAGACTCCCTTGTCACG
GCGCGAGGGAGAGAAAGAGGGATAGAGGTGTCAGGGCCCTGCCCGTCAGTGAAAGAATAC
TCATTCACAACAGTATAAGGCGTAACAAATGGTGGTTCTTTATTAAAAAACTCACACATT
GCCTGTGAACTTCCCTCTCCAACAGGAGGATGGGAGAAAGCAGCAACGCCTTCCCCCACG
CACCGTCAGCGCCGTCCTCTCCTCTGCATGGGCGCCATc
>NODE_737_length_201_cov_17.800995
CCCTTCTGCTGGCGTGCATGGGGGCCCGGGGGTGGGGTGCACAGCATTAGCCGCGTGTGA
GTGAAATATATGGCCGGGACGCCTCTTAGGCCCCATCCACAATCAATTGGATTCTTTTCC
TTTAATATTTACTCGCGGCGGCGATGAGATGCTCGTCTGCATGGTGATGAACAGTCTGCC
ACTGGCGTTTGAAGGTGACCTGTCATCGGCTCTGGACAAATCTCTCGCTTGCAGAAATGT
AGAAAATAAATCATTAGGGGCAGGCAGGCAGACAGGGCCCTCt
>NODE_739_length_277_cov_26.628159
ATGTGGGACAAGAATGAGAATCAGGAGGATTGGAGAAAATATGTAGACGCGAGACTATTA
GAATTTCAAACATGGACCTTAAATAAATTGGTGAGAGAGCGGGAATTCAACAAGCGAGAA
ACTGATCTCCGAACAAATGAAATCAGGGACGAGTGGAGAAAGCTGGAGAGAAGGAGAGAA
GTGGAGGCGATGGACGGATGGATCAGTGATGGCATGACCAAAGAGAAGAAAGCGAGGGAG
GACGAGAGGAGGGCAAGAGAGACCATGAGGATGAAGGAGGAGTTGAGAAGGGAGGAGAGA
GGGATGTGGATGGAGGATAGAGTGGAGAGAGCGATGAGCAGCAGGGAACTGGAGAGTGt
>NODE_740_length_385_cov_22.846754
ACGACCCTGGAGTGGCTCTCACTCCATTTGGACCTGAGCACATGGCACAGACAAATGCTC
TCAAACTTAGTCCATCTCAGCACATTCAAAGCCATCCCGAAGCCCAGACCGCGGCATCTT
TCACTTCTTCTCAGACCACAGTTGGTTTCCCCGTGGCTCACCCCCACTCAGGCTACACAA
CCAGCAGGGACTACATCCTCAGGAGAGAGCTCTCAGCCTCTGCTATGCATGCACTTGGCG
ACCAGCATAGTTCCGCCTCCTCCCCTCATCACCATGGCATGTTCATTTCCCCAACAGGTG
CTTATGGGCACACGGAAGGTGGTGCCCATCCACTTTTTACTGGACTTCACGACCAAGCTG
CCCCAGGTGCCCACCACCATGCTCTCAACGGGCAGATGCGTCTGGGTCTACCGGGGGACA
TCTATGGCAGGCCAGAACACTTCGGCCACAGGCCCGAGCACTATGga
>NODE_741_length_273_cov_8.871795
ACTGGATAAAATCAAATAAGCTGGTTCTAAATACTTCTAAATCTGTCTGTATGATATTCG
GGTCCAATCAAAGATTAGCTCTGAATCCTACACTGGTTGTAAATATTGCAGGCCAACCAA
TACAGCAGGTTGAAAAAGCTAAGCTGCTAGGCCTTTGGCTTGATTGTTCATTATCATGGT
CCGATCACATCATCAAAACAGTCTCCAAAATGGGCAGAGCTGTTGCTACTGTAAGAAAGT
GTGCATCATTCCTTCCTTTCTCACTATTGAACCAAATTGCCCGTGTTTTGGTCCTTTGTC
ACTTAGATTATTGCTCTGTTGTATGGGCTTCTACTTCAAAAAAATTAATTAACAt
>NODE_742_length_183_cov_9.666667
TAAAATATGACAGAGGATCCAAGCCTTTCATATGGGGTCCATGCAAGGCACTAAGGAAAC
TGAAATGGCAACCTTGGCATGACGGATAAATGGATTGCACAATGTATTGTAGAGCTTACC
AGCAGTGGCATGGTTGATGCAGTCAAAAAGGGTCCCTTTTCTTTAATTATTTAGTTCCCT
ATCCGACATTCTCCTGCAAGAAGTAAAAATACATTCAATGGAGGGACCCTTTCTGTGAAT
AAGGCATACAGGAGCCGGccaccag
>NODE_743_length_251_cov_64.398407
ATTGTATATAGTTGATTTATATAGGGACAGATATCAGATACGTTGCATCACAATGATTTT
AGAAGTCCCTAGATGGGGTTTTATCTCTGAAATATGAACAACACATCAATTTACTATTAC
ATTGTACTATCTAAAACTAATGAATAATAATAATAATATAAAAGCAGAACAAAAAGGAAT
AAAAATGAAGTACATTGCATTAAACATTTCAAAAGCAAGCACAACATGATGCACTGTATT
TAGTGATTACGTGATTGATGTTGTAAAAGCCATTTCTTGGTATGTTTTTAAAATGTATTG
AAATTGTCCATCAATTTGAGTTCCAAAAAGGAG
>NODE_744_length_170_cov_22.247059
CGGGATAATGGCCAGTTACGGGGCCCCGGCGCTATTAAGGCTTTCCCTGGCGTGGAGCGT
TTATGATATTAAAGGGGGAATATAATGATATTTTAGTTATTAAATGCGCGTAATTAATTT
ATGCACCACTGAAAATAAAGTTGTTATTATGACCTCGGCGTAGATGCGTGGAGAAAATTG
AAATCAAATAAGTGGGCCCTGATAACTTTTGGCCCAATACTCTCTGGTCTAGACACTCcg
gcaatgagagtc
>NODE_747_length_225_cov_8.093333
GCACGAGACAACCGTAGGCCAGAAAACACTAAAGCAGTGCTTCCACCGGCGACCCGATAG
CTGTTGGTCAGTAAATACGCAGGAACACCACAAGCGGGAGGAAGCATTGGTGCATATGTT
TATTGAGACTGGGATGTCTACACGACTGTGTGAGTCGATTGCCTTCAAAAAGTGCAGGCA
AACTTTTAGCAAGCTATTCATAATAAATCAGTTGTCCCTGCCCCTGATGCAGCTTCAGGC
TCAGCAGCCCTGTCTCCCCATACCCCATACCCCTACATAATGCACACATACTGTATATAC
TACAGTA
>NODE_750_length_370_cov_18.589190
CCTGACTGCTCCATGTTGTATCACTATGTTGCTGTGGATGCCACTTTTTTATACCCATAC
CACAAGGTGAAATCAATCATCAGTAACGAATTGGTGTCAATGGTGGTGTCAATCAATCTC
GTTATCCTGAAACTTTCATGATCTGAACATGGGATATTGTTCCTCAGTTTCCATAAGACT
ATGCTTTAAGAGTAATGCAACAGTTACTTGTCATTTTGAGCAGTTGTATCAATTGATAGT
TAGATCATTGTAATGAAATGAATAGACAGTCATCTCAAATGTAATGTGTGAATTGCATTT
TGAAATGGTTATACTTTGATGTTAAGTTGTGTCATTTTGAACAGGTGATTTTAGTTCAAT
GAACAAATGATCTTTGGTTTATGTGTATTGTATCCAAGAAATTGGAAAAAGTGTTAGAGT
TTTGAAAAATGTGCATTTTGATCATTGGTTGT
>NODE_751_length_387_cov_31.819122
CCCCCTACTGTCCAATCACCCCTATTTAATTGACTGTATTTTCTGGGTAATTGAACTGCT
TGTTGTAAATTGAAGATTTTATAGAAACGACATGAAAACTACATTTACTGACATTCATCG
CATCTTTGACATTGATTATCTGATCAGCGCGTGTCATGCTAACCTCCAATTCTTCATTAC
ACACTGTTTATGAGCTGTTACAGAACAACTTGCTTGTTCCAGAGTGATTGATTGCCTTAT
TAACGCGTGTTCTTGTAAGTGTGACCGAACTGATTACGATGCATATGTTTAGAATAATGT
TTCATTTAGCTGACTGCGAGTAATGCAGGGTGACAGCTGCTGCGGGGAGGACAAAAACCT
AAACTACAGGGAGCACGTGGGGCCAAAACACGCCGCTGTTTAAGGTGGAACTTCAACATA
GGAAAACGGGCAGAATTCTACTGAATGgttgtaacattgtaccaatgga
>NODE_752_length_209_cov_7.253589
GGGCCCACCTGGGGGTGAAGAAGACCCTGGACCGGATCCTGGCCCGGTTCTATTGGCCAG
GGGTCAAGAAAGCAGTGGAGGATTACTGCCGCAGCTGCCCGGACTGCCAGCAGGTGGCGC
CACGACCGCACCTACGCAGCCCGTTGGTCCCGCTGCCGATTATAGGGGTCCCCTTCAGTC
GGATTGGGATGGACTTGGTGGGACCCCTACCGAAGAGCAGCCGGGGGTTCCAGTACATCC
TGGTTATCCTGGACTACGCAACCCGGTACCCCTTGCGGTCTCCTTGCGGAc
>NODE_753_length_460_cov_17.867392
GCAGACAGAAAACGAAAGCTTCGATTCTCTGATCGCGAATTGGAAGTCCTGACGGACGAG
GTCCAAAAGTATGTATCACAACTAAATGCAAAAAACATCACACTTACTGCGAAAAACCAT
ATTTGGGATTTAATATCCCAGTCTGTGAGTGCAGTTGGTGTTTCCAAACGTGGAAGTATG
GATTGCAAACGGAGGTGGAATGATTTGAAAAGGAGAACTAAGGAGAAAATATCATTCAAT
GCCTCCCAGGCAAAAAAAACGGGCGGAGGTCCTTCTCAAGAGCAGCCGCTAAACTGCTAC
GAGGAAAGTGTGGAGCAAACACTACTGAGCGAACAAGTTACTGGGCTGGAGGAGGGAATT
GACACAGGCGAGTGTCTTCAGGACTGTGAAGGTATTTTTCTTATTAGAATTGTCATTATG
TTATTATTATCATTATTTAGTATTATGATTATTAGCCTACCATTTCCCCAACAAAATGTC
TTGTCTGAGCAACACGTTTCATTTTACTTTTAAACTGGGGTTAGTTTGTCTGATATAAAT
GT
>NODE_759_length_193_cov_17.455959
GCTCTTTGAATGTGAGATGAAATGTCACTGGTGTAGGCAGCCGAAAAATGGAAGATTGCC
AGGCACAACTTTCTTTGTGCAATGTGTGACACCTTCATTAACATCAGGGATTGCTAGTCT
GATTAGACTTTTTGTATTAGTTGAAGCCTTTAGGCCTTGAAACGCTCTGGCTCTTTTTCT
CTCATTTTTGATCTGGCAGCTAAAAGCCTCCCTGGTTTCCTGGCAGAGATTGTCTACGGC
TTGTGCTCTGGTGTGAACTCGCaaaacagaatgcc
>NODE_760_length_202_cov_14.391089
GCCCGAGCGCGAGGGCCCAGCCGATAGATCACATGCAGAGGGGGAGCAGGGAGAGTGCAC
CGGGGAGGGGGAGAGGGGAGGATAGATTGGTAAGGAAAAAAGGGGGGACTGGTTTCTCCT
GGGTCCTGCTATGTTTCCCATTATGTAAGCCCTGGTCACCGGCAGCGTGCCAGCAGGCAA
AATAAAAGAGTCTCTCTGGCTTGGCACGGCGCGTATTTTCCTATCCTCGGCGCGGGGTCA
GGGAGGGGTCAGGCAGCTGGATGGGGCGCTGGGgggattgtggg
>NODE_761_length_181_cov_15.491713
GACATCCTGGGTGGACGGCAGCTCCGTCTGCATCGAAAATAGCGTTTTCCAGTTCCAAAT
ATTTTTACCTTTCTTTTCAACTTTTTTTTTTACTTTTCCGCATATTTCAATATATTTCAT
ATTCCAAATATTTTTACCTTTCCGGCCGTCGCTCGGTCCACGGAGGTCGTAGAGCGCTGC
GGGAGGGCTCGTTGCACTCGGGGCTGCCTCCCGGACACAGAGGTACCGGACTCGATGGGG
CATTCCCGATTATTATATTTTTC
>NODE_762_length_290_cov_41.058620
TAGCAGTTAAAGACAGAATACGCGCTTAGAGCAGGGGTTACTTACAAATCAGCAGAGGCA
GGTTAATCCTAGTCACAGTTCCAATGCACAATGCCAGATACTACTGCGTTCAACCCTTAT
ATACACTCCGAGCCGTGGCTAACTAATTAGCAACACAAAGCCGACAGTTTCACTTCACTA
CCCCGGAGATCCGACAGCTACGTAAATAGCCTATTAGATTAATACAGACAGTTCGCTAAT
ATATAGCTGTCTAGCTGACAGGCACTATAATATCACGTAGTAAGATAGCCTAGCAGTTAA
AGACAGAATACGCGCTTAGAGCAGGGGTTACTTACAAATCAGCAGAGGCAGGTTAATCCT
AGTCACAGTTCC
>NODE_764_length_83_cov_18.036144
AGAGACAGAGCGAGGGCAGTGTGTCAAAAGTATTTGGCCGTTTTTTTGGCGGAAAAGGCG
GCACCCCACCCGGCATTCTTCTTAAAGCAGTTCAGGCTGCCGTCCACTCTGGAGGTCGGT
TGAGGGCTAGTTTTAAAGCTACTCGCCAGCCCTACGACGTGGGAT
>NODE_765_length_258_cov_18.437984
AAACGCAAGGCAGACAAAACCTTCCTGCTCATAGCTGTGTCTGGATTGCCTTCTCTGTCA
AGATAGGAGTCAACATGTTTAGCAACATCAAAAGAAAACCTGATACCTTAAGTATAAGAA
GATTAACACTTGCAGTGATCTTGGGCTTAGGCTGCTCCAAGACTTTCAACAGACTGTGCC
AGAAGGGACAATTACCAATGAATTGGCACCAACATCTCCCGTTTATTTAACAAAATCTGG
CACTGTGTATAAGCTCACGATCTTAAGACTTCCTTTCAAGTCTGGCCCCAGTATCACAGG
GTAACATATTCTGAAATGTGATGAGGGGCGACAGCGGAAg
>NODE_770_length_171_cov_9.923977
TCTATTAAATTTATCTCTCGCGACATAAACTTTTAATGTGTGCGCCCGCCGCCCGTGAAT
GCGGGGGACTTGCAGGGCGGCTTAAATGACTGCAACCTGTAATTACTGCTCCAGCACTTG
ATTAGAATAATCTGATTGCAATTATTCAGTGACTTTAAAATACAAGCCCCAAGCTACAGA
ACAATAATTCAAGGGCAGTGATTGGGAACGTGTTTCCGTTTTGGCGGTAAAAATGACGTT
TTAATCGACGCGg
>NODE_771_length_209_cov_9.717704
AAAATAAACATCATTACAGCCACCCATTGTGAGATGGAGAATTGATTTTAGCACATCAGG
ATGAGCGATGGGCGTAAATGACGTCTTTTATTAAGGCTGATGGGATTGGGATGGAGGTCA
GGGCAGCCTGTTTATTTATTTTTTGTCGCGTTAAGATCGAAGAAGAGGAGGAGGAGGAGG
AGGGTCCCGCACACGCCCCGCGCGTCTTTCACGCGGGCAAAGGTGTTGCTGAGTCTTAAA
TGTGGCGACACACGCACAATGGGGAGCGCCGCAGACCTGTCGACGGCCTGc
>NODE_772_length_278_cov_13.960432
ATAAAATCCGCTTTGGTTGCACTTATGGTTCTGAGCTTTGTCTTTAAAGATGTATGTTGA
ATTGCCCAATCCTCTGAAAGACGTAACTTTTGTAGCCTAAATATTCGAGTTTAGATATTT
ATTTCTCCAATGAGTTGCTTTGAATGTTACGTTATTTAATGAGATTAGAAGAAAAAGAGG
TGCAGCTTCCTCTGATAAGGCCTCCAGTCGTCCTAATAAAATATGAGGGATAATTTCACC
TTGTGAATTGCTCTCGAGAAATTCCTCTATTCCATTCGTTCCTTAGTTTTTATATCATCC
CCACCTACGCTTGTTCAAATGTCACTCTACTGTTTTTACGAGCTAGGCGAATGAATGCTT
>NODE_773_length_165_cov_144.618179
AGCACAGTCTCAAGAGCGTGGAGGAGATACCGGGAGACGGGCCATTACACGAGGAGAGCT
GGACAGGGCCGTAGAAGGGCAACAACCCAGCAGCAGGACCGGTATCTGCTCCTTTGTGCG
AGGAGGACCAGGAGGAGCACTGCCAGAGCCCTACAAAATGACCTCCAGCAGGCTACTCGT
GTGCATGTTTCTGACCAAACTGTCAGAAACAGACTCCATGAGGGTGGCATGAGGGCCCGA
CGTCCTC
>NODE_774_length_183_cov_16.819672
TCACTCTCCTGCTCTCCACCCTGCCAGTCTGAGTGGTCTGTACATTACACTAAAGCTTTC
TGATTAAATAAAAGAGCAGGCAAGCGCACACAGGGAGAATGAGAGCACTCACATGGCCAT
GTCCTGATTGACCATTAAAGCCATTGATGGATGAGCCTGTCAGAGGGATAACAATTAAAT
CCACCATGAGACAAAGCCGTCCTGACAGGCCAGTCTGAAAGAGCAAACCATATCCCTCCA
TTAAATGTTGTGCCGAAGTCCTCTc
>NODE_775_length_506_cov_19.007906
TACCCAAAACTGCATGGAACATATTCTCCAAACATTATCCTCTTACTCCCACACCTTCCA
CTCTACAGGCACAATTTATACACCAAAATGTAGGTATTTTTGTCCTCTCTCATCCAATGT
TACTTCCATTGAAATAGGACTCACGGTTTTTGAATAAATCGCCCAACTGTCACCCAACTG
ACGTTTTTGGCCCCATTCAAACCAATGGGGAATGTCAAAAAAAAAACTGAAACTCTCCAA
AAATGTTATAAAACGTAAACTGTGATTGCGTAAAAACCGTAGCAGCTATCAAAAAGTGTC
TTTAGACCAGCAGAGGTCAAAGCCTTGTGCCCCGTTTAAACTTTTAACCACGTCTCTGCG
ACAAAGTATGACGAAGTGGTGTGGCGGCAAAGAGGGGTGGGTTTGATCACTGGCCCATGA
CACTGAGAGACCATGTGAGTGGGAGACTGTGTGAATGACAGTGTTTGACAGTGAGTCAGC
ACTTTATAAAGTCGATGTGTGTGTGCGTGTGCGTGTGTGTGTGTGTGTGTGTGTCAGCCC
AGCACCGTATAAAGTGGATGTGTGTGTTTGTGTGTGTGTGTGTGTGTg
>NODE_776_length_403_cov_13.250620
CCCCAGGGTGCGCGTGAGCCATTGAGTGTGGATGGCTGCTGAACCCCGGGAAGCCTGTCA
CGCTCTGAGGGGTATGGTGGTGATGATGGTGATGGTGGTGAGCCCCTGCCAAGTCAACTA
ATCTCAGCGCCGTGTTCCGTTTGGAAAACGTAGGGTCCATCACAGGGCTTCCCAAAGCAT
CCACGCTCATTACTCCTAATTTTAGAATAACGTGACAGCAGGCAAAATAATAATGATGAT
GACAAATATATTTTAATCGCAGTGAAAAATATAGAAAAAAAAACTTTCTAAAGTTTAGAC
TCTATCTCAGTGCCTACATGGAATCCCATTCGGTTGAGAGGCAGCAGCAGGACGCTTTGA
TATACTGAATAGAGATTCATGGTAGGCGCTGCAGCCCGTGGAGCTAAACAATCACCCCGC
TTTCTAATTGGTTGGAGCTCAGTGATTGACGTCACTTGTGACAGTTTCCAATGTGAAGAA
AAATg
>NODE_777_length_168_cov_16.958334
TACCACTTTCCTGTTTTCGAGGCGGGTAATTATGAGGTGGAGAGATTGTGTGACCCCTGA
CCCCTGCTGCATTACTCGCCTGATATTAAGATAAATTGCCTGATTTTGGGTAAACATATG
CTGCAATTCAAACTGTCAGCACCGGTTTGCTCAGGATAATTTGTATTGATCCTTTGGCTT
CTTCCCCATTTTGCTTACTGACCTCACGGATAATTAGAGCGAGAGCGAGAGAGAGAGACA
CTGCGAGGTa
>NODE_780_length_213_cov_6.309859
AGCAGATTCCAGTTTGGTAATGCGAGTTATCCAGGTTTTAAATGAATAAGGTCCCACTTA
GTATGAAGCTGTGTGCTCTAAACTCTGTAGCAAACAACTATAAACAACTATAAACCGAAC
TATCTGCATCAACGGATGAAAAACAAAACAAAACAGAGCTGAATAAAAAAGAAAAGTAAG
CGAAAGTGCTAAGAAAAAGTGATAAACAGCGAAAGTGCGAGAGCCCTTAGGAATGCGACT
GTACAGGCTGGAAGCAGGAAGTGAAAGGCAGTGTGTGTGTGTGTTtttaaataaa
>NODE_781_length_367_cov_21.735695
GGAAATGGGCTGCCATGATTATTCTCCAAAAGTCTGGTCAATAAAGGGGGAAATATAGCC
CCTGATAAAAGCCGAGAAAAGGAAATTGAGCTGCCGCCAAACAAGCTTCCCTCTTTGGGA
ACACAGCTCTCTTTCTGTTAGGGGGGATATTATGCTACGCCTTCAGCGTTAGTTTTTATG
TTGCCATAGCAGCATTACTCCTGCGGGGTGGTGACCTCTGATGATTACAGTACAAAGCTT
ATTGGGTCTTGAAAACCCCTTTGAAGATGAAAAGTCTTTGATGGTTTATATTTATGCAAA
TCTCTTAGATATGATTTATCCAACTGAGATTGAATGGGGAGATGATTAAAATTCCCCCCA
TTTAAAAAAAATCCTTCAATGAAGGCATATTCTTTGAGCTAAAACAAGTGTGTGTGGGAT
ATTTTTGTCTTTATTTAGAAAAATAGCGt
>NODE_785_length_87_cov_56.908047
GGACTTGTGATGGAAATTGTGATGCAACGTATCTGATATCTGTCCCTATATAAATCAACT
ATATACTACAATACAATACAATACAACTCGCTCCCGGGGACACGGCGTATGGAAAATGCA
TCCTTTTTACGGAGGTTGTGGGTGGCTCTTAAAAGAGCCTTTGGGTTGG
>NODE_790_length_83_cov_21.650602
CCCCTCTCACAGATAACAAAATGTACAACATCCTGAAGGAATAAGTGAAAGGGAGAAGAC
TAAAGAGCCAAATTAGGAAATTAAAATAAACTACCCAGGATTCAGCTTTTTGTAAAGACA
ATGTGTTCTCAATCAACTAATAGTAGGTGTTATTCACATCATTCA
>NODE_791_length_300_cov_14.450000
CACGACAGCCACAGTGGGAGAATAATGAATAATCATTAGCAAAAGGTCCACAAATTATTG
ATGTAAAATAAGCAATGATATTTTTTTTGGTCCCGCAATTTATTGCCATTAACAAGTAAC
TTGCAATCCAATAAACGTCAGCATTGCTTTCAGTTAATTAAAGGAATAGATATTATATAG
TAATGCAGGGTGGCGTTTAGATCCCAATTTCCACAGACTGCAATTTACTGCCCAAGCTTT
ATTTGAAAGGAACCACAAATAATGACCATTAAGCTGTCAGCCAATGGACAGGAGATCACA
TTAATGAAATTAGATAAGCTGGACCAGTGATATAGAGAGAGCACTTCTGCTGAAGGCATG
GAGATTTTTATTTATTTTTTAa
>NODE_792_length_576_cov_18.861111
GTATGCACATCCTGCATACTTTGACCTGCCGGTCGTGAATAACGCGGAAATAGTCCACCC
CCTCCAGCGTCTCGAATCGCGTTGAGTAGGGGAGGGACTGGACGAGGTCCGTGAACTGGA
CTCTGCAGTACCTCGTCCCCTCTAGTATGTCCGTCCCCGGCCACTTCCTTCTCTTTATGG
GGGACGTCGCTCTGACTCCCCACACTCTCAATTTCTCTCGGATTTCTTCATCCGTAATAT
ACATTGGTAGTCCGAGGAAGGACACCACCATCTCTTTGTTATTTATCGCCCTCCCTAAGA
TGGAGGTGCCTTTTATTTTGAAGCCATCAATTAGCCTGGTCTTCCCTTCCTCTTCCTCCA
TCGTGATTTCATACTGGGCATTGTTTTTGTATCTGCATCCAGCCACACCTCCACAGTTCG
CCCTTATCCCTCTGAATAACTCCATCATTGTTACCCTATCCGGTCCTACTAAATCAACTA
CTACAGTAAGTTCTTTATATCTATTTGCCGTCTCCTTTTCCTCTCTCTCTCTCTCTTTCA
CTCCCGCAGCCACACTCTCAATCTCTCTCGCTTCCACACTCACTTTCTCTCGTCTTTCAT
CCGTCTGCCGTTCTCCGTTGTTCAGTGTCGTGGTCGTCTGTCGTTCCATTATTCCGTT
>NODE_793_length_358_cov_32.318436
TCCACGCTGACTAAATTGTTTTTAATTTAGCATTTTACACCCCACTCCCTCACAAAAACT
CCATAAACCCAAACAGATGCACCCACCCCCTGCCCCACTTGCCATCAGTAGCAGCACATC
TCCCCCTCTGTGTGTCTGTTCAGAGCTTGGTGTTGAGTGTATCGACCGAGTATTGATCCC
TCCACTCACCTCCCTGCAGTCAGCCCTTGTCCTACATCACATGCCCTGTCTGATTTCTCC
CTTAATGGCTTTTATCCAGCTCCAATCTTTATTTAAACCCAAAAATAGGAATTAGCAGGT
AGTGAGCACCCCAATTTCACCACTCGTTTGCTTCCTTACTTTTTTCTCCTGTCCTCTCTT
TGCCTTCCCTATCTACAGCTTCTACTCTTCCATCTCTCATTCTCTATTGGTGTGGTGGCA
CTACTGTCGTTTTATTATCt
>NODE_794_length_403_cov_25.111662
CAGGCTCTGACTCAGCTGTTTGCAGGCTGCATTATAAAATAATGGATGTGAAGCCGCACC
AAACAGCGCTGTTAAAAATGCATGAGCGCTACCCAAACCTCCTCCTCTCTGCTTAGAATA
GAGCGATCACTGATGCCTGTTATCTCCAGACCCCCAGGTAGAAAATGCTAATGATATCAC
TTAACATCGCTGCACATATGGAGGGCAAATGGAAATGCCAACAGCACCTCAACTATAAAG
AAAATCAAATTGAAATATTAATCCGCTGATTAATATAACATTAATATAACATTATGAGGG
CCCATTCTCTTTGTTGTTTAACAACAAAGGGTTGCAAAATAAGCAACTGCCTAAGAGGTA
AGGGCTTTAAAAGAGTCCCACAGAGGTGCTCAAATCCCTTTCAAACATCATTACAGCGCA
TAATGTATTCACTTCCACAGTGCTGAGATTTGATATTGATGTTTACTCATTTATTTTTTA
attaa
>NODE_795_length_225_cov_18.386667
TCCCCTTTAAGTGTGCCTTTTAGCCTCCTAAAGGACAAATAAAGTCCATTTAATAACTGC
ACTAAACACTAATAGTCTAGCTGTGGCTGACATTTGTGTTTGGACTAAAAGCCACCCTCA
GGCCACCGCTGGTACCACTGGCACTCGGCACCCCTCTGCAGCACTAACAGGTCTGCCACA
GCTGAAAGCACAGGACAACAGCTCTTAAGACACTCTCTCACACACTGAGCTATTGATCCG
TCTAATAGAACACACGGCGGCCGCCGCTCGCCTCTCTGCTTTCAAAACACATTTCTCTCA
AAAAGCc
>NODE_796_length_539_cov_12.445269
TTATTTTAATACATATTATATGTTAATATAGGCCCTAATAAAAAAGGGAACAGAGACAAT
CACCATTGTGGGATGAATATATAGTATAGTATATAGTATTCTATATAGTTTAAGATATTT
GTTTTAATATAATCAAAAGTGCGATCAAAGTAAAGTGTGATCAAAGCATCAATATCAATC
CGAATGCTCGTACTAGTCATTCCAGTACCATCCAATCAGAAGTCACAACACTAGCTGAAG
AAAAAATCCAAACAACTGCACGTGAGAAGAACTGCAGACATGGACGTTATCAGGCTAATT
ATTGAGGTGGAAAAACGAAAAGAGCTCTACGATCCAAGTTCTGAGTTTTACCGAGACATT
ACACGACGCGAAAAGGCTTGGGAAGACATTGCTGCAGTGGTTGGAGGAGAACGTAAGTAT
TTTAACATTACTTTTATATATATTTTACCTCAGTGATTTAAATATAAGCTGTAGGCTACT
ACAGTATGACCAATAAATGCACGTGGCTGTTTTTAATATTGTTGTCATTATGAGAGTTGC
TCTTATTGCTATTAATGACGACATTAACTTTGGTAAAATGTGTCCAAGAACATAAACTTT
ATATATAGTGTAGTATTGTAt
>NODE_797_length_112_cov_9.428572
CGGAAGGGTCCTCCTGTCAAAACAATTCATACACGTTACTTTATTCCTTTCTCCTTCTTC
GTCGCTCTCTCTCTCTCTCTCTTTCTCTCCGTCTCTCTCTCTCTCTCTCTCCGTGGTTTC
GCGTAAGCTACTCCACTGAGCTTGTGTTTGCCTCTGCTTCTTATGTGCTCTTGATTGCAT
GTGTGATGCGCTTC
>NODE_798_length_169_cov_5.402367
CGCCTTAACCTCATTACCTGCAGCATAGTGTGTAATGCGGTGTGTTTTCATAAGCCTTTG
GAAACTTTTGTTAAAAAACTCTTTCCCCTTGTCAGTTCTCAACTTTGATGGTTTTCGTCC
TGTCTAGTATGGACTCAAAAGCTTTTGTGACCTCTGGACCACTTTTGTTCTTTAACAGAT
GAACCCAGGCGTATTTTGACAAGGTGTCTATACACATCAGCATAAATTTATAGTTATCGT
TGTGTTCTGAc
>NODE_799_length_274_cov_18.631388
GTGGCGAAGACAATCCGAGCGAGGGAGGGAGGAAGGAGAACAGGAGAGGGAGAGAAGAAA
GGGAGAAAGGGAGGGAGGAGAGAGAGAGGGAAAGACAGACGGCAGAGGGAGACGAGGATG
AATGCTAACCGGAGCACAGGCTTTATCCTTCACAGACGGAGGAGCAACAATCGCAAACAC
ATTTTCTCTCGCCCCGGCCCTGGGAGATAAAAAAGCAATTTGTATTCTATTCCTATTCAG
CGCCGCTCGGCCTGTTTCCCTGCCTGCATATTTGTAAACACAGCGTCGTCAGAGCAGCTT
AATCTTCCCTACACAAACGCAGGCTACAGGGGGCGCGGGGGGGGCGGGGGGGAAGg
>NODE_800_length_417_cov_25.800959
TTTAAAGCGGACCTATTAAGCTGTTCTGGATTCTCCCTTTCCTTTAGTGTGTCATATAGT
TTTGGGGGTGTGTGTTTAAATCGTCAAAGTTTGAAAACCTAAAGTCCACGGCTATGGAAA
TGAATCAAGTAGTACGAAAACCCGTTTCCCGAACCGCCCTGAACACCCTGTTGTGGAGCT
TCCTTCAGTTCCGTAAATGTATGACGTCAAACATTGACACATTATCATATCGCCGCCTCT
GCATTAACTAACGTTAGCTAGATAATAGGCATAGACGTAGCAGTTAGTTGGTTAAAGTTA
GCTAGATCGGTGATACATTCTAGATGCCACGCATTGTAAATTACAAACCCACTCAAAAAC
GAAAACATACACGATGTAATCACTTATTTCAGCCAAAGTCTGTTATTACGTTACCCGCTC
TGAATGCAGAGGGTGCCTGTTGGCCAATAAGAATTGAGTGGGCTTTTCGGGAGGGGGCCT
TAAAGAGACAGTAGCCAGA
>NODE_803_length_317_cov_26.747635
ACACGCCCTGCGAGGCCCGCCGGGAGCGCGCGCACCATGCGCCGAGGGGTGGCTAACGCC
CCCTGTTGGGGGGGGGTCCTCGCCACCCCGCGTCGGAGCCAAGTGCTGGAAAAAGGGAGC
GACCCCGCGCTTGGCGCACACTCCCCTTCCCCCTCGCGGAATCAAATCTCCATGTGGCTC
CGGTATCTGTTGCGCAGCGAGGTGATTTATCAGGGATGCAAAGAGCATGCAGAAACAATC
TTTATTACATCCATTTCCTGCTTGTCAGCCGGGATCATGTTGGCTGTTCATTAAAGGCGC
GGAGCAGGTGAGGAGAATGCTTCCCGATGCCTTGATAGATTGCCTGCTCCCCCGCCGTGA
CAGCGGCTGGATGGATTGAACAGCGCGGGTTGGGGGCGg
>NODE_808_length_83_cov_14.132530
GGTTTCCGCTGGATGCCGAGGAATTATTCTGTGGGCAGTCTGCCAGATTGGCAATTTGAA
ACGCACTGTCTGTAACGGCTGCCGAGGCTGCGGGGGAGTGAAGGGCTGTCATGACGATGA
CCCCGGGAGGTAATGAGATGCCCCCTAAAGCCGGAATAGCGGAAA
>NODE_809_length_261_cov_36.118774
GCTCTTTTAAGAGCCACCCACAACCTCCGTAAAAAGGATGCATTTTCCATACGCCGTGTC
CCCGGGAGCGAATTGGATTGTAATTGTAGTATATAGTTGATTTATATAGGGACAGATATC
AGATACGCTGCATCGCAATTTCCATCACAAGTCCCTAGATGGGTTTTATCTCTGAAATAT
AAACAACACATCAATTAACTATTACATTGTACTATCTAAAAATAATGAATAATAATAGTA
ATAATAATTTAAAAGCAGAACAAAAATGAAGTGCATTGCATTAAACATTTCAAAAGCAAG
CACAACATGATGCACTGTATTTAGTGATTACATGATTGATGTT
>NODE_810_length_149_cov_36.087250
AAGCAAGCTGACAGGATGCCCCCATGTGTGCTGCAGAGATGTAATGCAGATGAATGCACC
GTAATAAACTTGGAGAAGTGGCGGTACGCAGCTTGCGACAAAATATCTCTGACAGGAGTG
CATCCCTGTTTACATGATTGATTATGGCTGAATAATGCACATAAATTCAGAAATAAGGAA
CTGTAGGACTCGTCACAAAACAGTTTTATGGAATTTGGATTTGGAGAAGCA
>NODE_811_length_101_cov_31.821783
GAATAATGCACATAAATTCAGAAATAAGGAACTGTAGGACTCGTCACAAAACAGTTTTAT
GGAATTTGGATTTGGAGAAGCAATGATTTATAGCCTTTGTATGTCTCTATAAAATTTGGT
GGGAATGGGTATTTAAGTGAATTTGAATAAGAAACATGTATATAACCAATCGATAAGAGG
AAA
>NODE_812_length_202_cov_15.465346
GCTATGTGCTCCGTCTTAAGGACCTATTCACTAAAGATATTGCGCGAATGATATACTAGC
GCAAACACGCCCATACGGTGTTGCCGCTGAGTGCAATTTGCTCCTGATATCTGGCAGCGC
AGTTGGCACGCGGAGCAGTTGAGTGCAATTTGCTCCTGATATGGTAAAATAGTATAAATA
TATAAATACTGCCCATGCAACAGTATGCATGTCCTAGGACAATGGCAGACAGAAAACGAA
AGCTTCGATTCTCTGATCGCGAATTGGAAGTCCTGACGGACGAG
>NODE_814_length_144_cov_91.375000
AGAGGAAGGGTAGAGAAGGTGAGGGTGTGTGTGAATGACGGCGATGGGAGGGTGATAGGG
ATCACTTTTGAGCACTCGGGTGAGGAGTACAGATTATTAAATATATATGCACCTAATGAG
GATAAGGAGAGAGGAGATTTTTTTAAGAAAGTAGGAGGATTATGTGGGGAGAACTGTATA
GTGGTGGGGGATTTTAATGTGTGGCGTGGGAGGCTGGATGTGTCTG
>NODE_815_length_324_cov_34.259258
GCGGTTGTTTTTTTTCCGCTTCTTCTCGCACTCCTTCCTCCTTTGTTCCTCTGCTCTAAT
CCAGTATGTGTGGGCCGGTAAGTTTAATGGAAACAATTTATTAAGTCCGGCTTAAAATGC
CATCTGCCGCTAAGCCTCCCAAAGCCGCTAAGCTCCTGGTTTCGCCTGGAGCTTGCTGTG
TTCACGCTTACTGTAATGCGCTGTTTAAAATGAGCACAACGGGTCAAAATTAATCAGGAT
TACAAGGGCATAAATCCACTTCAGAAATGGGTTTTCTGCAATCTTTTTCTTCTATCCCAA
GATGCCCCAGGTTTGCCTCGTGGACCCCACACAAAATGGGTGCGTCATCCCCACTGAAAA
TCTAAATGGACTAGCAGACCCCTTTGGAGGGTGACTGTTCCCCTCa
>NODE_816_length_222_cov_9.265766
CTAGCAAGCCTGCTGCCTAACTTCGATCATAGCTACAGTGAATGATAATAAACCATCTCT
TACATGCCGCTAACGTTGTGGGAAGTGAGAAGCAAAGTTATACGATGTGATACACAAGTC
AATACAACTGTGTTGCTGTGTAGCTAGCTAGCTAACAGAGTTAGCGTCGTAACGTTAACT
GCTGTCTGTGATCTCCGATATCGCCTGTTAATTCCTAGTTCCAGTTCGGTGGTTAATTCC
TGTAACCTATCATAACCGGCATAGACGCTCACCGGACGAACCGACTATGGTTGTACAACA
ACCt
>NODE_817_length_213_cov_6.652582
TCGTGCGATGTGGGGATGGCTGTTGTTCCCATGCTTCCCGTGCCAGGTCCAGGAGTCCTC
GGGGTCGGCGTCCATAGAGGAGCTCAAACGGGGAGAACCCCGTGGATGCTTGGGGGACCT
CTCTGATGGAGAACAGGAGAAAAGGGAGGAGCTGATCCCAATTCCGTCCGTCTGCCTCCA
TGGTCTTTTTGAGCATGTTCTTGAGTGTTTTGTTGAACCGCTCCACGAGTCCATCTGTTT
GCGGATGGTAGACGGACGTCCTCAGCTGCCTCACCTTCATGACCTTGCAGAGGTc
>NODE_818_length_316_cov_20.018988
CTGACAGAATATTTTCTAGGCAATGCCATGCTGCACCCCGATATGCAAAGCCCATGAAAA
ACTGTGGTATTTGATCGCATTTTCTCTCGAAGCATTTTTCTAAACAGCATCTTGGAGAGA
AATCCTGTGTTTCTCCCTCCTGGCTCCTTCCTCACTGCTCTCCCGGTTGATCTGATTATT
TTTCCCTTCACGTTTTGTCCCAATAGCAAATTACCAATTCTATGAATTGCAAAGCAGCTT
CGGAGACGCTGAGGGGTAGAGAGGGGGGAGATGCGAAGATTGAAAGGGATCTTTGCAAAC
ACAATCACGTTCTTAAATGGAAATGTGGGGCTTTAAACAAATCTTACATCTCTCCTGTTC
CAGTCGTCTAAAACTCGGCAATCAGGCACACGTTCCAc
>NODE_820_length_1061_cov_14.883129
AGACTAAAAAAGAGAGCCTATTATCAGGAGAAAATTTCTGAAAACAGTCATGACAGTAAA
AAACTCTGGAATGTATTGAACGAAATCATGGGTAAAAAATCTGCTCAATCTTCATTTGTT
GAATCAGATGGTGTTTATCTAACAAAGCCTCTTCACATTGCTGATTATTTTAATGACTAT
TTTATCAACAAGGTTACCAAGCTTAGGCAGGGAATGGTCACTACAGGTAATTATAACTCT
GAGGTGCTGATAAAAGACCATATTATGAAAGGTAAAAAATGTATGTTTGAATTTCAACTA
GTCAATGCTGAGACTGTGGAAAGGCTATTGCGCTCTCTGCCGGACTCTAAATCTACTGGC
ACTGACCACCTTGACAGTAAACTGTTGAGTATGGCTGCTTCTTATATCTCTGCACCAATC
TGCCACATTTTTAATAGGTGTCTAATCAGTGGCGTGTGTCCATTATCATGGAAGGAGGGT
AAAATTATTCCAATACCGAAAGATTCTAAATTAACTTTAAGTGGTCCAAACTGTAGACCC
ATTAGTATTCTTCCTGCTCTCAGCAAACTATTAGAAAAAATTGTGTTTGAGCAAGTCCAA
GACTACTTTTTAGTGAATGGTTTAATAACTGAACACCAACATGCATACAGGGCTGGTCAT
TCAACCTGCACTGCTTTAGCACAAATGTCAGATAGTTGGCTCTCAGCTATAGACAGGTCA
ATGCTGGTGGGGGCGGTTATGTTGGATTTCAGTGCAGCCTTTGATGTGATTGATTATGAT
CTTTTAATACAAAAATTAATGTACTATGGCTTCAATAGCTTGTCTCTTTGCTTTTTCAGG
AGTTATTTGTCCTCTAGGTCTCAGAGGGTTTATTTCAATGGTGCCTTTTCAAAAAGTAGA
GGGTTGGACTGCGGTGTCCCGCAGGGGAGTTGCCTAGGGCCACTCCTATTCTCTCTATTC
ACAAATGATATGCCTATTTCCATTAGACAGGCAAGTCTAACACTATATGCTGATGATTCG
ACACTTTATTATGCTGCAAATACATGCTCAGAGCTTAACCGAGTCTTGTCCAGTGAGCTA
AACATTTTAAACAACTGGATAAAATCAAATAAGCTGGTTCTAAATACTTCTAAATCTGTC
TGT
>NODE_821_length_224_cov_13.669642
ATGATCACACACGTCCGCGTGTGACTCTGCCGCGGCTCGGGTCCGTCCGTGGATGTGCCT
GATGCGTTGTGACAGCGGGCGCCCGGGCTGGCGCGCCGCGGCCGCACACCAACATATTGC
CCGACTCCCCGGGGAAGGCGGATCAGCGTGCCAGCCTTGCCAGGAAGTGCTAATAGGCGC
AACACGTCTTGCTTTCGCACATTAGGGGCGAGCGGAGGATGACAGATCAGAGCTGTGATA
CTGCCGCGCGGAGACGAGAGGCCCGCGCCACCCGTTTGCCACGCGGCACAGGCTAATGAC
GAGGac
>NODE_822_length_198_cov_31.227272
ACATTTTCCTTCTCTAATCTGTTAAATGTCTCCTGACATTGGGCCTGGTGGTGTAAGTGT
TGGCACATTGAGTAAAGCTGACCTGAGAGTTTCCAGTGTACAGTGTGGACTCCCCAGTCC
AGCAGAGAGCAGCTTCACTCCTGAATCCTGCAGATCATTGGTACTCAGGTCCAGCTCTCT
CAGACTAGAGGAGTTGGAGCTGAGAACTGAGGCCAGAGCTTCACAGCATCTCTCTGACAG
ATGACAGCCATTCAGCCTTCACAAAGAATAAACAGGAACA
>NODE_826_length_481_cov_39.326405
AAGTAATCCATCCATATCTCCTGCATATCTGGCAGCAGCATGATGGTTTGAGGCCTGTTT
GATACCTCAGACCCTTGACAACTTAAAACCATTTTGCCAACAAATGTGTTCCATACTGTA
ACAGCGTAATTTACAGTTGAATCTAGTGCCCCCCCCAAATCCTCATAGGGATGCATTGAA
ATGCATTGAGGTTTTAGTATCCCTTGTAAGAGTACCTGAAAATAAGATATCAAGAGTCTG
GTGATGCGGATGGGTCACAGACATCATGAACTCATGGCATGCAAAGGATATGCAACCAAA
TACGAAACATGACTACTTTATTTTACATTATGTTAAAGGGTCTGAATACTTATGTAAATA
AGGTATTTCTGTTTTTGTTTTTTTATAAGTTTGCAAACATTTCTAAAAACCTGTTATTGT
TTTGTCATTATGGGGTATTGTGTGTAGATTAATGAGGGAAAAAATGAATTTAATCCATTT
TATAGTAAGGCTGTAACGTAACAAAATGTGGAAAAAGTTAAGGGGTCTGAATACTTTCCG
TACCCACTGTATGTGTGTGTATG
>NODE_827_length_185_cov_6.827027
AGAGCCCTCTTTCTTTTTTGTTATATTTGTGTGAGTGCTCTGGGTCCACTGCCTTGCTGC
TGGATGAGAAATGGTGCACCTGTGTGCAGTCTAAAGATAGGGTGGCAGAAGAGGGCCAGG
GAGCAGGCTCCAGAGGATCCATCCGTCTCAATCTGAGGCTGCAGCTGACACCTTACAAAG
AGGTACAATTAATAAGGACATTGTCCGCCGGTAGACAACAATGGAGTCCTGACGCAGAGA
CACTAGCCCCCAGAGGCCCCGACAGGa
>NODE_828_length_178_cov_23.758427
TCTGGCCCCGGCGCTCCTCTCTGGTGTGAAAGGCTCTCAGGCCACTTTGATTCCCCCATT
GCTCTCCCAGCAGGAAGTGGTTGGTGATAATTGACACAGGATTTCCTTGTTAACCAGCGG
CAGACTCAGTGGATTAAAGTGACAGGGATCTCTCCAGAAGAGAGTGGGGAGGAGATAAGG
GGAGGGTGGAGCTGGATGGGTGGGTGGTTGGGTGTACACTGGGGTGAGGTAGTGGTGGTG
GTAGGTGGGATAGGGTGATg
>NODE_829_length_293_cov_13.624574
ATCTAAACATACAATATCTTTCAGTATAAAACGTTTTATTTATTTATTCTTTTACATTTA
TTTAAGAATTATTAATTAAAAACGAATTATTATGAACTAATATAACGAATTATGAATCCT
GGTAGATCTTCTCAAAATCGAGACAAACACCACTCTAAACACTCTAAACACTCCAAACAC
CGCTAAAAACACGATAAAAAACGATTGAATTAGGCGAGTGTTTTGAGCCATTTCTGCATT
AGACGTACGGATGCTTCAAGTTTCAAGTGTTTTATTGTCACTTCACATTTTATATAAAAG
TATAAGCAGTTAGTGAAATTATTTTGTTCGAACGCCCGACAGCAGACAGCAgacagcagt
aaaaaaaaaaaaatg
>NODE_830_length_357_cov_20.140057
CACTGTCTGCTAGAAGTAAATAAAAACCTTTTTGGAGGAAGGGGAACTTTAAGACTTGAA
TGTGGTAAATGTTGCAAGTTAACTTCGAGTTGTTATGTGCAATACTTTTTTTGAACTTTT
TTCCAGATAAAGACTCTTTGCAATGTAATTCTTTAATGCCATTTTTAATTGCAGACATTT
AAAGAAGATGTTAATATGTTTTTCACAGTCATTTTCTACTGTTATTGTAATCCTTTTCAT
GCTGGTGTTTGTAAAAAAGAAAAGAAAAGAAATCAAACTATTTGTACTAATATAAATAAT
TGAAGTTATTTTTAAAACATTAAAGGTTTTGTGCTCATTTGCTTATTTTGTTTATTTCAA
GCTACTGTGATTGATTGCATTGTAATTATTAGGTCAATAATGTATTTAGCTGTTTATTGG
TATATTTTTAATTGgaatg
>NODE_833_length_83_cov_29.132530
AGAGCCTTCAATTGGTACAGAATGCAGCAGCTAGGATCCTTAGTAGAACCAGAAAATTTG
AACATATAACCCCAGTATTATCCTCTCTACATTGGCTACCTGTTGAATATAGAATTGACT
ATAAGGTCCTTCTTCTCACCTTTAAGGCCTTGCATGGACTGGCCC
>NODE_834_length_594_cov_12.607744
GAGGTAAGGTATCAGGCCATTTCAGGCCTGTCTCAGCACATGCCTTCTCCATTTTGCGTT
TCAGGGTCTGGTTTGCTCGCTCCACCAGTCCCTGAGACTGCGGGTGGTACACTGAGCCGA
ACCTGTGGTGAATGCCTAGTGTCTTCTCCACACTCTGAAGGAGTTTGTTCGAAAAATGAG
ACCCATTGTCCGAATGAATGACCTTCGGGTAACCGAAACGAGGTATAAAGTCGGACCTCA
ACACCTTCACTACTGTTGCGGCATCTTCTCGTTTACATGGATATGCCTCAACCCATTTTG
AAAAGCGGTCTACCACTACTAGTAAATACCGGTACTGGCGGACTATTTGTTCCTCCCCCA
TATCTGTGTAATCAATACAAATCTCTTCAAAAGGCACTTGAGGTATGGGAAATCTTCCCA
TAGGGCATTTATAAACAAACTTGTTGTTATAGCCATTACACACCATACATTCGCTAATCT
GATTGCTAACAATTTCTTTCATGTATGGATGCCACCAATCTCTCTCAACCGTTTTTTGTG
TACTGCCTCTAGCTTCATGGGTTAGACCGTGAGCGTCCCTGATGAGCATGTGGAGGAGCC
CCGCGGGGGCAACAGGCCTTCCGTCATGAGCCCTCCAGATGCCATCCGTCTGGGACGCTC
CCCGTGCCTTCCACTg
>NODE_835_length_535_cov_20.771963
TGGCCGTGCTGGGTGGATTCAAGTGCGGGGAAACTGGGGATAATACGGGGGCGAAGGGAG
TGAGCTGTGCTCTGGGAATTAACTCAAAAGCGTGATGAATTAAATAAGAGCAATGCTCAA
ATAAACAGGACAAACAGTGTTGGGGTAAAGCCACGGGAGAATGGGGATCCGGGAAACACA
AAGGCAAAATCAAAGGCGAGGGCAAAAGATAAGAAACACTCTTTACAGCAATGCTGGGCA
TGTACTTTATGGAGTGGGACTCTTCCAGTCGACTGTGAAGCCAGGACAGAGTGAGGAGTG
TTTGAATGGGGACTGAATATATCAGGCGGGTGCATAGGGGAAGTGTGCTCAGGTGAAAAG
GATGAAGGCTGATTGCGTGCATTGCATTTGGGCTGATACTGTGCAGGTGTGTTGGGTGTG
AGTGTTGGGTGACTATTTCCGGAGGCTTTGCCGCCCTCTGGTGGCCGCAGACCGGGACTG
TCTGGCGCCTCCCGTTACAGTGGCATAGATTCAACAAGGTGCTGGAAACATTCCTCAGAG
AGTTTGGTCCATATTGACATGATAGCATCACGCAGTTGCTGCAGATTTGTCGGCTGCACA
TCCATGATGCGAATCTC
>NODE_836_length_349_cov_35.191978
GGGGCATTTAGGGTGAGTGTGGGGGGGGCTGGGGGAACGTGTGGTGGCTTGGGGTGGAGG
GTGGGGGGTCGAACTCAATCTATATGATGCAGGGCTTCAACCCTTTGGGGGATACAGCAG
AGGGACAGCACCAATTTTTAGCCCATCAGCCATCCAATTTTTCTCCTTTTCATACCTGCT
GTAGTAAATGAGAAACAAATTAAATTTCTCCCCACTATCTCCACAGAAACCATTTAAATC
CTTTATGGAAACTAAATTGTCCCCAGACAAATCGCCCCTGGTTCTATGAAAATATACTAT
GGCGGTGCAACCGAAATAAATTTGTGTCACTCCAGATATGGCATTGTCTGTAATGCCATT
CATTGGAGACTTGGAGAAAAGAGAGAGGGGAAATAAAATAAGGGGCACTTTTGGAAAAGA
ACAaaaggggc
>NODE_837_length_389_cov_8.483291
TATGGTGGTTTGGATCGAAGACGCACCGAATGTTGAGGATCCCGAGGACTGTGCACATGT
TATCGAGTTCATCGACCGCTACATAACCTGCCAGATGCCTGACGAGAAAGCAGACCCCGA
GCTCCACAAAATTGTGTCAGAGGTTCAAGTTCACAGCCGAAATCACTCAAAAACGTGCAG
GAAAGGAAATGTATCGTGCAGATTTGGGTTCCCGAAGCTACCCATGGAGGAAACAATCAT
CACCTCTGCACCCTGGGACGACGATGAAGATGATGAAGAAAAAGATGATGTCCAGGAAAA
GGAGTGTGGGAAAAAAGCCAAAGGCAAATATTCAAAAACGAGTAAAAAGAAGTCCAAGAA
GATGTTCATTGGAAAGAAACAAAGGGAGGCTAAGGAAAAGCTGAAACCGCTGAGAGAGTT
TCTCATGGACGCAAATGCCTCATTCAAGGATTTGTCAGACTTGCTGGAGAa
>NODE_838_length_244_cov_19.762295
ATGTTTTCAATTTAGCATGGCTCTGCGATCATGATATCACTTTCTCTGAGCTGTTCCAGA
TCGGGATGGCCACAGCAGTCTGAGGTGATCACCTCACCAAACTCAAAGGGTTTCTTCAGG
AAGAATAATTCCACAGTTGCTGAGGTACTGAAAAAGCAATCTGCAAAATACCCCTGGGTC
ATGTCTTTGGCCGGATGATTTGTGTGAAATGTCATACATTAAATATAAGTTTAACATTCA
GGCATACACAGTAAAACTGCTGTTTCCCCCCACAGTGTTTTAGGTTGAAGCAAATGGTCG
CAAAGGAGACAGATCCCCCCCGCctg
>NODE_839_length_296_cov_34.939190
GGGGATTAAAAGCGTCATTGTGCTTGTCAATAAGGCCGGGTGGAGGCTGTGCCGTGTCAT
ATTGACTGCAGCGTATTAATACTGCGTGTTCTATTGGGCCATCAGCTGATTGTTTGGAAT
GTAAATGATGCTGCTGATGGCTCCGGTGACTGATGGCTTAAATTCCAATTAATCAATTGC
TTCATCAGTTTCCTTAATTCAGATCAAATATCTCCTGAGTGCACACTCTTCTTTCAGTGG
TATTAGGAGAAATAAATGCTTTGGAAGTAATTTTCATCAATCTCGTGTACATGCCAATAT
GCCTCACAGACAGGCCAGGTTGAGGTCTTAATGTCTTAAGTGTGTGTGTGTGTGTGTGTG
TGTGTGTGTGTGTGTgtg
>NODE_840_length_391_cov_12.951406
CACACTCACCTTGGCCTACAGGTCTGTCCCCCATGGAGGTGGGAAAGCTGAGCTGCTACC
TGCACTTCACCGAGCCGAAGAACCTGAAGAAGAAGTCAATCCTGGAGATGGCTGACCTGG
ACCCCTCCATCGACTTCCTGGACCCTCTGAGTGAGGATGTCCCCAAAGGTGAATATGCAG
TCTGCTCCTGTTATTTAACATTTTTTAACCTTTATTTAACCAGGCAAGTACGTTGAGAAC
CACTTTCTCATTTGCAAGTACGACCTCCACACAGGGTTAGCCATGTTGCAGCATCCCCTG
TGGAGTAATTGGGGTTAAATGCCTCGCTCAAGGGTATTAACCTTTACTGTTACTACTACT
TTTCATTCAAACCCAATAATACAGTATAACAACTGTTATACTCAAACTAAAGCATGTCAG
TCAACAGGGCTGCAAAAACTAACATAAGTCAACCACATAGCACATACAGTATA
>NODE_843_length_97_cov_23.804123
ACACACACACACACACACACACAAACACGCACTGGTGTTTTCGCACACTCACACTCACGC
AAGCAGCAGGCACCCTCAAAATTTCCCTGGAATTTTGTTTCTAGTTAGGGTGCCTGCCAT
GCATGCAATGCATGGTGCAAGGCACCCTATTGCTCTCCCGCATACTTCTTTATTTATTA
>NODE_844_length_264_cov_35.003788
ATCCTGCACATTGTTAGAAAAGTGGTGCACGGTCATTCAGGGGCAGGAGTGCAACTTAGC
CTGCAGTGCAGGTCAATCAACTGATTCCAAAACCAATCGAAACGCAAAAGGACATCAGTA
ATGTGCTCACATTTTCCTAATCTCCTTTGATGGATTCAGGCCATGATTTTCATTTAGTCT
GAAAGAGATAACCAAACTGTCAGCTATGTTGCAGTTTTCCTTTAATCTTTGCCTGCAGCC
AATAATCAGTCTGCAACCCTAAAAACCTTTGTCAATTGTTAATCTTGTACTGAAGTCATT
CAGATAATGAACCTTATTCTGTACTGGGATAATCCAGGGGCAAAGa
>NODE_846_length_269_cov_9.252789
TGACTGTACACTACAACATCCTTAGAGAAGAAGTTGCAAAATATAATCAGGCTATACGAA
AAGAGAGACAAACTTACTTCTCCAACATCATCACAGAGAATAAACATAACCCAAGAATAT
TGTTTTCCACTATCGATTCATTACTCAATCCAGTTCGGAATTCCAACCAGGCCACCACTT
CATCTTGTGAAGATTTTGCCTCATTTTTTAAGAATAAAATTTCTATTATAAGATCCAGTA
TTGGAAGCACAGTTGGGGATATGGCACTGGACCTTCCTTCCAACCCCCCCTCAGCTACTC
TCAATAGCTTTGCACCAATAGTTGGAGATATGCTACGTAAAATAGTCATGg
>NODE_847_length_209_cov_109.507179
CTTGGATACAGTGGTAGATGAGGAATGTCAGTGGGACGAAGTTCCCGTGCTGAACCTTGC
CATCTCTCCTCCCTCTCGGATTGTGTCTACCCCTGTCATAAAGCTTGCATGGATGCCTTG
CTGCATGGATGCCTTGGAGGACATATCACTGACCAGTGACAGAGAAGATGAGGAGTCCCA
GAATTCTGACCTGATCTCAGAAATGTCAGGTTTGGTAACCCCTGTTGTGGATGAGAAAGA
GGAGGTTGCTTTGAATCTCTGTGGTCTCCCCTCTCTACCTACTCCTGCTCC
>NODE_849_length_277_cov_84.974731
AGGAGAGAAATGTTGGTTTTTCTTCTTGTTGTGGCCAATGTAGTGCTGTGAGGAACACAT
GCCATTGTTGTGGTTCTTAATTTATTTATTTATTTATTTATTTACCAGGGACAGTGCACA
TTAATCAACAAATCAGTTTCCACATCAATGTAAATGTGCCAGAGTTAGCTCATGAGCTAA
TTTTCATCTGTAGTCCCTGGTACCAGTAATTGGTACCAGTCCAAAGCCACTTATGGGCAT
CGTGGCAATTGTTCCTCACACATCTTGTACAAGATGTGTGAGGAACACAACGGTGCAGCA
GCAGGTGTTGTGGATGAGGACTAGTGGGTGTCGCCTGCAGGACAGCGAATGGAATCCAA
>NODE_850_length_287_cov_21.512196
GTTGGAGAGAAAGAGAGAGAGAGAGAGAGAGGGAATGAGAGAAAGAGAGAGAGAGAGGGG
GAATGAGAGAAAAAAAACACCAGTGCGTTTTCTTCATTTCATCCTTTCAACATCAAATGT
CGAGCAGCAAAAATTGGATCAGACTTCAAAGATGTTAGACGTGCTCCAAGTCACTGAAGG
CCTCTTCTATTTCACATATTGAATTCGAGCGGGATATCAAAGTCGTACCCGAGAACCTCA
GGTCTTTACTAAAGAACGGGCTCCAGCATCTGTAGCGAGAGGAGCGCAGAGACAAATCGC
CGCAGGGAAACTCGGAGCGTTCCCGGCTCAGCCCGGGATTTCCAGGCTTTTCAAAAATCT
CTCGTTTCc
>NODE_851_length_486_cov_21.539095
GGCAGCAGTGTCAGCGACTCCCGGAATTCCGTCATGTCCTTCGACAGCTCCGGGGTGCAG
TTCCGGAAGCCCATGGCATCCAGGGACGGGTTCAGCCACCACTCGCTGGACCGCAGCGCC
ATGCGCAACCGCGCCAACTGCCGGCTACGGAGGCGATCGTCCAAGCTGAAGCTCAAAATC
CCCAACCTGGCAGACGTCAGCACCATTGACAAGTGGTCCCGGGTCATATTCCCCATCACC
TTTGGATTCTTCAACCTTATCTACTGGTTGTACTATGTGAATTGATGTGCATCCCCCTAG
GAAACATGGGCCATATTTTGAGAGCACATTGAATTGGCTTTGATACAATTGGAAAATATG
TATACACATATACAAAATTGATACATATGTATATGCATATTTCTATATATTATATTTCTA
TATACACATGCGTGTGTAATTCTAAAGGACTTTTCTGATGTAAAAAGTATTAATAGAATG
ACTTGAATGTTTAAGAATAATTGCGAGAGAAACATTTCAAGAGTTTCAATTTCTTTTCCT
TCTGAAACAAACAAACAAACAAACAAAc
>NODE_852_length_210_cov_14.619047
AAACATTTTATTTGAAAAACACATACAAAAAGATCATATACAAGACAAGAAATAAAATAA
AAAAGAAAACAGTTTGGGTTAAGCTATGCAACTTTTTGCATCATTAGTAATAAATACAGT
ACAAAATCCACCAAAAGTGAATCTAAGGTTTTACACAATATACACTCATCTAGTTATTAT
ACATGATCATCATTTAGCTATTGCTTTAATAGTGTTGATACATATTTTCTACTTCATCTA
TAAAATATTCATATCATAAAACATTGCGCAGTTACAGCAAACAGCAGTGTCa
>NODE_853_length_414_cov_29.929953
TCTCTCTCTCTCTCTCTCTCTCTCTCTCTCTCTCTCTCTCTCAGGCAGCAGTAACTGAAT
GCACAAATTACTCTCCCCTCCACCTTTAACTCCCACTAAATCTTTCCCCTTTTCCACTTT
GCTGAGCTGGGATATTTTATTCCTCCATCAAATATGCATCCCATTAATTAAGTTAAATTA
CTCCTGACTGCCAAATATCCCCTGCCCCGATGGGTGTCAACACAGAAATGCATGACTGTG
AACCTGCATTGACACGGCCCCACACTTAAACATGAGTTACAGCCTTCCCCGCTCCATCCG
CGGGCATATTACCAGACACTTCAGGGTGCTGAAATTAAGCTCTGCTCTCTCCTTCCCTCT
GAGCTTTTAATAAGTGCACAATGGATGACACGCGCACTTCTGACAAAGAGAGGACTGATA
TTTTAATTACAAACCGTTTTTTCCTCCTCATCTTTTAATTGCAGTTGTTAATCACTCATT
AACTCCtttccccttt
>NODE_857_length_83_cov_16.120481
CTAGAAACCCTGGAGGGCTTATCTGGTGCTTCACCCTCATCAATGAAAACAAAGAAAACA
AGCAAACAAAACAACAACGCAAAAGGCAAACAGAAAACAAACAAACAAATAAGAAAAAAC
ATTATGCTATAAAATAAAATAGAATAAAGAAAACAAACAAACAAA
>NODE_860_length_171_cov_20.192982
CCCCCCCCCGCCTCTCATTCCTCATTCATAACATGCAACATTTGCACAATGTATCTCTCA
AAGGCCTCTGAATAGAGGGCCTTAATACTCATGTAAACAACTGCAAACCAATTACTTAAT
GAATCGGCCCCACACATAATGAGGAGCCTCACAAAGGCCCATAAATGCATTTTTTGCACC
AAAGCCCCCCTGCTTTAAACCCCAATCCCTCCACTGTAGTCCGGGCTTAACTCAACACAT
CATAATTATGTCt
>NODE_861_length_319_cov_9.655172
ACTATTTTCCGAGGCATGGACATATTAAATCATGCTTAAAGACCCTCTAACTAGCCTCCT
GACAATAGTGCAAGGGAGTCTCAGGCTCATAAACCACCGGCTTGACCTATAAAGGGCCCC
GAGTCTGCTAATTCCATCTCAGGCTAATTTTATTACTTGCATAAAATAACCATAGTGCAG
CTTTGTGGCTGTAAAGAGGATGTGGGTGATAAAACTGGCTCGGGAAAGCATCTGAAAATC
TCCTCGTTACTAGTGTTCTCATTTATTATTCTATTATTCTTTGCCGGGTGCCGAGCCCAT
GTGAAAGACAAATGACCTTATTATATTAAATAATTTGTGAGGATATTAACAGTTAATCAC
ACATAAACAGCATTTAAAAGGTATTGATTTTGCCGCAGTCt
>NODE_870_length_245_cov_25.546938
ATCATCTATTATCTTCTATCATTCTATAATGGGCTTCGATCTACCAGGTAGCTAGCTAGT
CAGCTAGCAAATGTGAAACAGACTGCAGTGACAAGGGTTGACAGCTGTAAGCTGCAACCT
TTTGTACTTTTAATATAGTTTATGTTTTCGTTTTATATTGGCTGGCTTCCCACAGCTAGT
GAGCACCAATTCAATTTCTGTGGTGTTTGCTATAATCTTTGCTATCCTCAGTTTACTCCA
AGATCGGCACACAGGTGCTTCAAAGTCCCCTAGCGACAATTTAGCTTTTGCAACGAGACC
ATGAAAGATATTTAAGACAATGGTAGA
>NODE_871_length_196_cov_7.540816
GGGTGGATTTTGTGATAAGTGACCTGAGCCGCCTCCCGGAGGGGAGAGACTGAAAAAGGT
GGTTTGCAGGATGGGAGAGGTCTGAGATGATCTTTTTTGCCCGTTTTGAAACACGTTGGT
AGTATATGGATTCGATTGAGGGGAGGGCAGAGCTGGTGATCTTAGAGGCCTTGGAAACAA
TGCGCTGTATTTTCCTCAGTGAGTGACTGTCAGTGTTTCCATACCAGACTGTAATTGAAG
AAGTGATGATGCTTTCGATGATGGATGTGTAAAAACGg
>NODE_872_length_218_cov_5.009174
CCTTTGACTGGTTCTTCCCGACGCGCCACCACACTGTGCCTGCAAGTATGAACACGTTTC
AATGGTTTTATATTAGGCTACATCATCCCATCCGGGCAAGGCTTCGAAACTCCGAACCTT
TTCGAAGCAATTGGCTATGCCAGGCTTCGCTATGCCCATCTCTAGTTAACACCAATCATT
ATACTAGTGATTATACTATGATACCGAGGCTTCGGGGCTTGTCTCGCCAATGCAAGCGCA
CTGTTTCATAGCAGTGTGTCGGAGCCTCTTTCAAATATCCATTACCACGTGATTGATGAc
>NODE_873_length_336_cov_17.059525
ATATTAACACAAAACATTTTTCTAGAAAAACGAGAGAAAAACAACTTTTGTGACTACAAG
CTGAAGAGCTATTACATAAAAAATGATGCACCAAAATCTACTAATACAATAATCCATATA
ATCTGTGTAAAAAGCATGTAGAAAAACACCTGATGCAGTTTGCTGATACAGTCATTGACC
AGTTATGAGAGGTATGAAGGATTTCACAGGTAGATAAGTGTGAGAAAGTCCGCACTGTTG
ACCCAAGGATGGGAGGACATAGGCCCCTGCATACACTCACTTCACTTGGATGTGAACTAT
GGCCTCTGCAAGTTCTAAGGCAAAAATTGGAGGTGCACTTGTATCCATGTAACTCTGAAA
CATCCCCGCTGGGTGAAAAGACAACTTGAGGAAACGCATAGTTATCAACGGGTATTTc
>NODE_874_length_1164_cov_27.655499
GCGGGGGCCGAGCTCCGACCGGGCGGCGGTCCCGCGAGGGGATCCGCGCGCGCCGGAAGG
GCCGACCGATTCCCGCCGGGTTGAATCCCCCGGGCGGACTGAGCGGACCCCACCCGTTTA
CCTCTCAACGGTTTCACGCCCTCTTGAACTCTCTCTTCAAAGTTCTTTTCAACTTTCCCT
TACGGTACTTGTCGACTATCGGTCTCGTGCAAGTATTTAGCCTTAGATGGAGTTTACCAC
CCGCTTTGGGCTGCATTCCCAAACAACCCGACTCCGAGAAGACCGGACCCCGGCGGGGCG
GGGGCCGTTACCGGCCTCACACCGTCCCTGGGCTGAGCCTCCATCAGAAGGACTCAGGCC
CCCGGCCCGCGCCGGGAGAAGCGGTCTTCCGTACGCCACATTTCCCGCGCCCGCCGCGGA
CGGGGATTCGGCGCTGGGCTCTTCCCTCTTCGCTCGCCGCTACTGAGGGAATCCTTGTTA
GTTTCTTTTCCTCCGCTTAGTAATATGCTTAAATTCAGCGGGTTGTCTCGTCTGATCTGA
GGTCGTAGTCAGAAAGGGTAAGAGGCGCCGGCTCCCCGCGACCCCCCTCGCGAGGGGAAG
GGAGAGGCACTGGCGGCATCGAAACTCTGGTCTCTCCCTGCCGGTGCTGCTCCGAGGCGA
GGCCGCGCGCCTCCGCCGGCCGCAGCGGATCCGTAAAGCGACGGGCCGGGGGCAGCGGGC
AGCCAGAGTGGAGATCCACCGGCAGCCGCGCCCCGGCTCGCGCCCGGGTAACGGAACCGC
CTCCTGGCCCGCACCCCCGGGGGGGAGCGGGAGGAAGTCGGGGAGGACGCGCGACCGAGC
TCGCGCTCGGAGGCTCGCCGACAGGGGGGAGGTCTGCGTTTAGGGGGACGAAGGCCGGAC
GGGTCCGGCCTGCGACGGCCCCAGCCGCGGTCCTGCTCCTCCCCGCGCCCGGAGGCGGTG
AGGGGAGAAAGCGAGGTCCGATTGATGGGTAAGCGACCCTCAGACAGGCGTGGCCCCGGG
AGGAACCCGGGGCCGCAAGGTGCGTTCGAAGTGTCGATGATCAATGTGTCCTGCAATTCA
CATTAGTTCTCGCAGCTAGCTGCGTTCTTCATCGACGCACGAGCCGAGTGATCCACCGCT
AAGAGTTGTACTCTTTTTGTTTTTGGTTTGGAGGGCCAGGTTTTCCGAGACGGGTGGAAA
AAAAGAGACAATGTGTTTGAAACACAAAGCGGGGCGGGCGCCCCCC
>NODE_875_length_287_cov_39.418118
CTCTTGTTAATACGATTGCTGTTAGGTTGTGTGTGTGTTGCGTAGAAATAAAACAACATG
TGTTGCGGTGCTGCCCGTGGCATGCGTATCCAAGTGAGCAATGCGTGATTCGCCAGCCAC
GCAACAGGAGATTTGTCCATCAAATATGTTAGGCATTATTGTTGTTGTTTTTTCTTCTTG
TTTTTGTTCGTGATATTGTTGTTTGTTTTTGGACAAATAAAACAAGATATTCGGGAGAGG
AGAGAATGTCGATTTTGTCCATGAAATATGTTGGTTTTTCTTCTTGGTGTGGCCAATGTA
GTGCTGTGAGGAACACATGACATTGTTGTCGTTCTTAATTGGTACCAGTCCAAAGCCACT
TATGGGCAT
>NODE_878_length_221_cov_20.126698
CGAGCACCTCCGAAAATCTAATGTGACACACTAGAATGGAAAATCTATTCCGCCGCACCA
GGCCTCCAGTGGTGCCACTGTGCGTTCAATGGAAATTTCCCTCCGCCTGCCCTCCATTTG
TGTCTGTCTAAAACCAATATTTACAATTCCGTAGCCATTATGTCCTACCAGGCCCTCTGC
GCCCGCTGTCGCGACCTCCATATTAGCTGAAAATTGGACTTTGCAAACTTAGCGGGGGAG
GAGGGAATTGTCTCTCGCTCTCTCAGATGCAGTGCCAGGGCGCTCAGCATGGGGCCCTGT
GGg
>NODE_880_length_302_cov_10.768212
TCGTCCGCTTATCCGGGGCCGGGTCGCGGTGGCAGCCGGCTAAGCAGGGCCCCCCAGGCT
TCCTTCTCCCCAGCCACACTCTCTAGTTCCTCCTGGGGGATCCCGAGGCGTTCCCAGGCC
AGACGAGATATATAATCCCTCCAGCGGGTTCTGGGTCTGCCCCGGGGTCTCCTCCCAGTT
GGACGTGCCCGGAAAACCTCCAAAGGGAGGCGCCCGGGGGGCATCCTAATCAGATGCCCG
AACCACCTCAGCTGACTCCTTTCGATGCGAAGGAGCAGCGGCTCTACTCCGAGCTCCCTC
CGGATGTCTGAGCTCCTCACCCTATCTCTAAGGCTGAGCCCAGCCACCCTGCGGAGGAAA
CTCATTTTGGCCGCTTGTATCCGC
>NODE_883_length_201_cov_18.034826
CACACACACACACACAGCCAGTCAGAGTGGGTGGAGGTTGTAGGGGTTGTAAAAGGAGCT
GTGTGCTCTGTAATGGAGGGGAGGAATGGGTTTGCTCTGTCAGACCGGGCCGTCACAACG
GCTTTGTTTCATGTTTGATTTAATTGTCTCTCCTCTGACAGGCCCATTCATCAATGGCTT
TAATGGTCAATCAGAGACAGGCTGAGTGAGTGCTCCCATTCTGTTCAGCCATAAGCCTGC
ATGGGCCTGGGCTTTTATTTCATCAGAATGCCCCTGCCTAATg
>NODE_884_length_195_cov_13.164103
TGCACATGATCAGTGATGCTAACATTTACCGCTTTAACATACAACATGGCCATTCATGAA
TATAATTCATCCTTATAAACCTCACATTACTCCATTATAGTCATTTAAAAGTAATGGAAA
ATGTAGATTTGAGTGGGAACCCTGCCATGTCCTATTCCCAAACCCTTATTCAAAACCCAT
GTCAGATTTAAATATTTTTTACATTTATAAGCATCATCCCTCTTTGACTTTCTCTCTCTC
TCTCCCTCTCTCTCTCCCTCTCCATGTAGGTTGTCTG
>NODE_885_length_264_cov_12.170455
AAGGAGAAAGCTCTGCCTCCCGATGCCCGTCTGTTAATGTGTGGAATTGTAAGGTACCGT
CACCTTCCTAGGGTGGTACAGCAGTCTGCCTCCTGATCCATCCAAGCACCGCCATCGGCA
TTTAAGCAGGCCGATGGCACGCTCCACCACTGAGCGCGCACGAGCGTGGGCGCTGTTGTA
GCGTACTTGCTGTGCGCCCTGCGGGTTTGGGAAGGGGACAAGGAGCCAGCACCTGAGGGG
GTAGCCACTGTCACCTGCAGGTTATAACGGAAGAGTAATTATCAGGCTTGAATGGTTATA
ATTTCTACAATAGGTTACGTTGTGTATTCACTCACCAAGAAGCCAA
>NODE_886_length_83_cov_142.493973
TGTGTGTGTGTGTGTTCATCTATTGTCACGTGTTGCTGTTAAACTAAGTAGAATTAAAGG
CCCCTTTTGCACAGGCTGGATTGAGTATGAGCATGTTCTATCCTGTTCACCATCTTTCAT
TCTGATCCGTTATGTCTCAGAATGAAATACCATTTGATGAAGTGT
>NODE_889_length_395_cov_16.645569
TGAGTGAGGGGGGGTTTCAGCACAGTTTGAGGCCAGCGAACCCGGGAAACTCTCCTAACC
TCACACCAGGTCTCCGCAGACAGGGCCAAGTCACCACACCAGGGCTGTCGCTTTCTGAGC
TCCTGACAAAGCTGTTAATGTTCTGCAAAGAATGTGCAAATTGCAGAAACGAGTTGAAGT
GCAGGCAGAAAACACTTCTGGTACTTAGAACCAGCGATGGAACAAATTTGGTCAAATTGG
TAAAGTGCCCAAAGGGAGGAGGGAGATGTTCCACGGAAAACCAATTCCAAGCTTGGGTGA
GCTCGGGATTGTTTGGAAACTCTCCAATCTGGGGGCCTGCATTGAATTCTGCGTCGGGCA
GAGACTGTTAAATAAGATTAGAATAAGGACCAAGAGACCACCACAGGTACTACAGAGGAA
GATTTCTATAATGTTGTACTAAAGTCATAGTCAGTGTAACAGTGCAAAAACGTTGCg
>NODE_890_length_349_cov_22.085960
TGAGTGAGATGAAAAAGGGAGGAGATAATAAAAGCAGGAATGTATGCATCCATGGAAGGA
TTCTGGGTTTTTTATTTCAGATCTGTGCCAATGTGCTAACAGCATTAATGATGTTATAAA
GAATTATGGGAGGAAATCAAATTTGCCTCACCACTTGAGCGCCACTAAAATGCCAAACAA
TAAACTACCAGATTGCAAATTAGATCAGTAAAAATATCAAACACATTGCAGTGGGAAAAA
AATCCATAATTGTGTTTAACGTCTGGACTCCTGGGAGATGAGCTACTAAAGATCATCAGC
GTGCCACGCATGGGGCTGCTATTGACAGAGCGCTAAAAAATCGACAGGCTAACTAAATAA
ACACTCGAGGCTTCATCAAATATTCAACAGCTGAGATTTGACTAACACGTCTGTGTTCAG
CTCCTTGTGTc
>NODE_892_length_91_cov_25.637363
AGTTCTGGAGCAGTTGCAGTTTTAGTGTTTTTCAAAAAAGTCAAAATTGCGGAAAATCAC
CCGATTTTAACGTTGAATAGCGAAGCCAAAGATTGGTGTACAGACATCAAACACCTCTCA
AATTAAAGCTATGAATGTCAGCTTTCCAATGGTATCCGCCATTTGTTTCTGGA
>NODE_896_length_105_cov_14.000000
GACACAAAACGTCCGAGGAAAAATATAATAATCGGGAATGCCCCATCGAGTCCGGTACCT
CTGTGTCCGGGAGGCAGCCCCGGGTCCAACTAGCCCTCCCCCAGTGCTCTACGACCTCGG
TGGACCGAGCGACTGCCGGAAAGGTAAAAATATTTGGAACTGGAAAACGCTATTTTCGAT
GCAGACg
>NODE_898_length_283_cov_19.879858
TTTTTATTCAAACTCAGCTCTCTAATTTGATCTTTGTAAAAGTAAGTTGCTGCAGGTATG
CGGCAGTAGGAATGATAGCCTTAGGGCTGAGAGCGGCTGCGAAGGCCCTCCGAGATTTGG
CATCTCCTTCCTTTTCCTCTCGCAGCAGCTTCCCAGTCTGCAGCCCTTCTTAAGCTGCCC
TTGGTTCTACATGTGTAGCGGTAATTATGAATGAGGGGTACTAAGATCTGTACAAAACCA
TCAAACATTTTACAGCTTGCTGCGATTGTAATAAAGATCAATGGACACAATATCAGTCAT
CGTCCTGAAGGGGAGGAGGGGGCTCTCTCATTCTCTCTCTCTCTCTCTCTCTCTctctct
ctctc
>NODE_899_length_202_cov_6.257426
GTGACGTTCTCGTGATTGTTGACCGATTCTCACGTTATGTCGAAGCCTCCCCAACAACCA
CGGGGACAGCAAAACATGTCGCCAAGGTGCTGATTCGTGACATCATCTGTCGATGGGGTC
TGCCGATGCAAATTGACAGTGACAGAGGGACAACCTTCACATCTGAAGTTTGCGCAGAAG
TCTGTCGCATGCTCGGGATCACCTGGAAGCTCCATTGTGCGTACAACCCGCAAAGCAGTG
GACAGACGGAACGAATGAATCGCGTCATCAAAGAACGTCTGACc
>NODE_900_length_218_cov_32.389908
TCTCTTGCTCATTGTCTCACTGGACTCGATACGAAGCAGAGGTGCACAACTCCAGTCATT
GGCGACCAAAACGCTTTCTGGTCTTGTCCTAGATTAGCTGGAGAGTCTACTCACGTCGTA
TTGACAAAATATCAGCATTCAATTCATGCATTGTAATTATTTTATTATTTTAATAATTAA
TAAAATTAATGTTCGATTATGATTAATTGACATACTCCTCAAAAAAGCAAGCCATAATCT
AAAATCTACACATGACTTGAGAATCACAAAACAGCGTAGATAATCGGGTTAATAACAGAA
>NODE_901_length_381_cov_28.545931
TAAATAAAAGAACCCTCTCCCTACACTTCATCAGGACCCCTACTTCATAACAAATGGTGT
GTCTCTCTGGTGGAGTTGTGCCATCAGAAACTCGCGTTCTCTCTATCCATTTAATTCCAG
CGGTAGAGGAAGGGTCAGGGTGGGAGCACCGGGCTGCATTGAAGCTCTCTGCCGGTGCTT
CCCTCAGTCACGCTGTAAACTACCTTTTAGGAATTGTTTCTCAATAAGAAATGATCAGTC
CATTTATCTGAGGCAGACGGGACTGTCTCCTTGCCCGGACCTCCAATATTTTTCGTTTGA
CCTGATCAGGGCAATAAACTAGACTGAGACACTTTCAATTTGTCACCGGGAGAGCTGGGG
AGCATCAACGACTGATTGCATCTCACCCCTACACCCCCGCACACAAATGTAAAAATTCCT
CCCACTCAAAATCTCTCCCTCCTCAGACCACCATTTCATTtta
>NODE_902_length_351_cov_141.267807
TTAACCCAATCAGAAAAAACCATGCTGGTCTAAGTGCACACGGCTGGTGTTAAGTCATAG
TTAACATTTTAACCCCCCCAAAAATATGTCAGGATCCTCCACAACCATCCGGGCCTCGCT
TGTCTTATGAGTTGTTGTCCAGGGAAGGGCCGCAGCAGATCCTTCCTCAGAAGAAAAGCC
TCAGTAGCAAGGTGCCTGTAGAAACATCAAGACAACTGTTTTATAATGCAGTTTGTTGAG
TTATAACCATAAACATATGCTATTATAGTCTACAAATACACTCAGTGGCCACTTTATTAG
ATACACCTGCCCTTTCCATGAAATAGACTGATCGGTCACTGACAGCATCACATGTTCAGA
CTAGACTGCTGTTTTTTTTGTTATTTATGTGTTGTTGTTTTTACTTTATGTACACGTGGA
TGCTGCTGCTGCT
>NODE_903_length_95_cov_75.326317
TCCAACACCTGCCCTATGCTTCCTTCATCTGTCTCCCCCTTTCTAAATAAATCCCTGTAA
AATTCCTCTACCCTTTCAACTACCCCTACAAAGTCCCTAATCTTTCCCCCGTCCTTCCCT
TCTACCTGCTCCAAATGGTTATTCCTCTGCCTATTTTTTTCCATCCCTAAAAAAAAA
>NODE_905_length_204_cov_9.431373
ATATTGGCCATTTTTACACTTTATTCATTTTACACTGTCAGGGACCTCAGTAGCGTGTGG
AAGATCCATACGCAGTCACAACAGCTTGGCACCTCCTCCTCATGCTGGTCACCAGCCTGG
TCACACACTGCTGTGGGATGGCATCCCATTCCTCAACCAGGATGTGCCGCAAGTCAGCCA
ACATGGTTGCGTTGGTCACTCTGGCACGTACAGCACGCCCAAGCTGATCCCACAACTGTT
CAATTGGGTTGAGGTCTGGACTCACGGCAGGCCATTCCATCCTCTc
>NODE_912_length_1354_cov_16.155096
TTCTTGACCAGGTTTGCACACACTGCAGCAGGGATTTTGGCCCACTCCTCCATACAGATC
TTCTCCAGATCCTTCAGGTTTCGGGGCTGTCGCTGGGCAACACGGACTTTGAGCTCCCTC
CAAAGATTTTCTATTGGGTTCAGGTCTGGAGACTGGCTAGGCCACTCCAGGACCTTGAGA
TGCTTCTTACGGAGCCACTCCTTAGTTGCCCTGGCTGTGTGTTTCGGGTCGTTGTCATGC
TGGAAGACCCAGCCACGACCCATCTTCAATGCTCTTATTGAGGGAAGGAGGTTGTTGGCC
AAGATCTCGCGATACATGGCCCCATCCATCCTCCCCTCAATACGGTGCATTCGTCCTGTC
CCCTTTGCAGAAAAGCATCCCCAAAGAATGATGTTTCCACCTCCATGCTTCACGGTTGGG
ATGGTGTTCTTGGGGTTGTACTCATCCTTCTTCTTCCTCCAAACACGGCGAGTGGAGTTT
ATACCAAAAAGCTCTATTTTGGTCTCATCAGACCACATGACCTTCTCCCATTCCTCCTCT
GGATCATCCAGATGGTCATTGGCAAACCTCAGACGGGCCTGGACATGCGCTGGCTTGAGC
AGGGGGACCTTGCGTGCGCTGCAGGATTTTAATCCATGACGGCGTAGTGTGTTACTAATG
GTTTTCTTTGAGACTGTGGTCCCAGCTCTCTTCAGGTCATTGACCAGGTCCTGCCGTGTA
GTTCTGGGCTGATCCCTCACCTTTCTCATGATCATTGATGCCCCACGAGGTGAGATCTTG
CATGGAGGCCCAGACCGAGGGAGATTGACCGTCATCTTGAACTTCTTCCATTTTCTAATA
ATTGCGCCAACAGTTGTTGCCTTCTCACCAAGCTGCTTGCCTATTGTCCTGTAGCCCATC
CCAGCCTTGTGCAGGTCTACAATTTTGTCCCTGATGTCCTTAGACAGCTCTTTGGTCTTG
CCCATTGTGGAGAGGTTGGAGTCTGATGGATTGAGTGTGTGGAGAGGTGTCTTTTATACA
GGTAACGAGTTCAAACAGGTGCAGTTAATACAGGTAATGAGTGGAGAATAGGAGGGCTTC
TTAAAGAAAAACTAACAGGTCTGTGAGAGCCGGAATTCTTACTGGTTGGTAGGTGATCAA
ATACTTATTTCATGCAATAAAATGCAAATTAATTACTTAAAAATCATACAATGTGATTTT
CTGGATTTTTGTTTTAGATTCCGTCTCTCACAGTTGAAGTGTACCTATGATAAAAATTAC
AGACCTCTACATGCTTTGTAAGTGGGAAAACCTGCAAAATCGGCAGTGTATCAAATACTT
GTTCTCCCCACTGTATATGCAAAATGTATGCTGTTCTGGAGGGGACATTTTTGTGTCTTC
CTGATAACGAGGATGCTGAAGAGGAATAGTTTATTAGGTGGCAGTTTTTCCTCTGt
>NODE_914_length_130_cov_11.092308
TACTGGACCGATCTGTACGAAACTTGCTACGCAGCATCTATCGACCAAGGCCTACATGCC
ACATTATTTTCAGATTTTTAGACCAAATAATATAGCTGATATTGCGTCATGTGTGATTTC
GGTCAATATTTTCGAACGTTTTGTTTTGTTGAATAACTTTTTGATATTTATGTATGGAGA
CTTACTGTTAGGGCCATTGTAAAGCTAAGAAC
>NODE_917_length_280_cov_28.514286
TAATTACGGGCCCTGACAGCCGCGGTGCGTGATGCACGGCCCTGCATCCATCACGGCGAG
AGGGCCGGTGGCTGCCGTGGCGACGCCTCGTTCCCGAACGCTGGAGCAGGGCTGAGCAGC
AGGTGCCGTATTACTGTGTACAGAAAAGCAATTAGGAAGCATATTGGATGAATGAGGAGT
GCATTAATATTAGCAAGTACATTTGTCAGTGGGTTTGATGCGAGTCTTTTTCTTTTCTTT
ATGCAACATTAAGATTGTGGCGCTCATAAATTCTCCGCTTAAATTGCCATCTGTTCCCCT
GTCAGGCCACACTGAGACACCGAGGAGAGGAGGAAGTGAGGAGAAAAAAAGGGGGGAAAG
Tt
>NODE_918_length_166_cov_11.487952
CCCCCGGCCTCAGAGCGCATGCGCTGCACGTAGGCTGTTAGTAGCCTAAGCCTATCTACT
GTACTACTGAACGGAGAATTTCCACTAGGTAACGTTAGCTTCAATGGCAGAGAATTACAA
AGTTCCAATTCCACCATGTTGCCAACAACTGCTTACACCGCAAATCAAACTAAGAAAAGG
AAGACAGAAGCACAGAAGAAGTATTCCAAGAAGGAATGTAACAGAGCAAGAGATAAGACG
AGAATAAA
>NODE_919_length_644_cov_13.072982
TTCCTACAGCTTAATTCTGATAAAACTGAAGTTTTGATTCTTGGTCCAAAACATATGTCT
GATCTAATCCAGTCTAACCTTGGCTCTCTTGCCCCCAATGTGAATTCTACTTCTAGAAAT
CTTGGTGTGATTTTTGACCCAAATCTCAACCTTGATCATCATATAACAAAAACAGTTCAG
ACTTGTTTTTACCAGTTAAGAAACATATCTAAAATCAGGTCTATCTTATCATTTGAGGAC
ACAGAGAAAATCATACATGCTTTTATCTCATCCCGTTTAGATTACTGCAATTCCCTGTAT
ACTTGTTTGAGCCATCATGCTCTAGCCCGGCTTCAAGTAGTACAAAATTCAGCAGCCAGG
TTGCTGACAAGGACAAATAAGAGAAGCCATATTACCCCAATTTTAGCCACTTTGCATTGG
CTGCCAGTTGAGTTTAGAGTTTATTTTAAAATCGCATTACTCAGTTATAAAGCAATGCAT
GGTTTCGCACCTGAATACATTAATGAGCTCTTGATACCTTATCACACCAGTCGTCCACTT
AGATCATCCCATAAGGCATTGTTGGTTGTTCCAGAGTCTAGGCTGAAATCAAAAGGTGAT
CGTGCTTTCTCAGTCTCAGCTCCTAGGCTCTGGAACAACCTTCCTTTGGAAATTAGAACA
GCTGTATCAGTGTCCTCCTTTAAGACCAAGCTTAAGACACATTTTTATAAATTAGCTTTT
AATTTg
>NODE_921_length_194_cov_10.211340
GCAATCACCCCGACATACACACCTAACCACAGTTAATCCTCTCGACACTGGAAAGCGCAC
ACACACACACACTCAGCATCACTATGTTTATCACTCCAAGCCAGCCCACCAACACCCGTC
ACTCTAATTCCGTTTGTCTGTTTAGATTCGTTTTGCTTTAATCTCCTCTTGTTTGTGCAC
ATCTGCGAGCACTGCAGCAGGAGAGAGAGAGAGAGCGAGAGAGAGAGAGTTAGAGAGAGA
GAGAGAGAGTTAGAGAGAGAGAGAGTGAGTGtgtat
>NODE_922_length_209_cov_13.674642
CACACACATGGTGTAATGGAGATGTAACTGGAAGAGGTTGGGAGGCATATGGATGCCATT
TGTGTGCTGCACCGAGAGAATGTATAGGTCAGTGTTACCCTTTGGTATCTCTCTATCCAT
CTGTTTTCACATTACTCGCAAATTATAGTGTCCTCCAGACCCAAATGAACATAAATCAGA
GCAGTGAAAGTGCACCAAGTTTTCCCATCTGTCATAAAACAATGATTTAGCGTGCGGGTT
GTCAAAATACGCCGCTGTGAGCTCGCCCCGCTCCCCGGCAGTAGGAACACa
>NODE_923_length_564_cov_16.500000
TCATGGTGGGTTTTTGTTTTTTTGTTGGTCAAATAGTCTGTACCAATCTATAACAAAAAT
ATATGTTTATTAACTATAAAAAACTATTAAATTAAATGAATAATTTCTTATTTTCTTTGG
TATTTTTGTCATGCAATGATGATTGCTGGGTAATATGTATGTTGTTGTCCAATGTCAAGT
CTCTATTTGATCATGTGACGAGACAAAATCTGAACGTCAAGACTGACAAGTTGGTTTGTT
GACAATCGCGCCAGTCTGTGGTCACATTCTCCCCCGTTGTATTTCGTCTTTGACAGGTCG
CTGAAATAAATCCCCTGCTTCCTCACCTTTCGATTTTAGAAGTAGACATCTCAATAATCA
CTCTGCAATTTAACTTTTTCTTATAGACTGTATTTTTATTGAAATATGACATTTGGAAAA
CGGGTAAAAATGCTAACGCTTAACATTGACGTGAATGGATAGAACGCTGCTAGCTTAGGT
CCCCCATGTATTTTTGAGAGCCATTATGAAGTAATTGGTGATATCTATGAATACTGTCTA
TGGTGGTTGCTATGGTAACGGGGCGCCGCGCGCGTGCACTAGGGCCCGTCATAATAGCTT
GCACTGGGGCCCGTCATAACTACCTTACGCCCCTGGTGGGGGGCAt
>NODE_924_length_372_cov_16.010754
TTCCATTTCATTCCCCCTCTGTTCGTGGGTTGTCCGTGTCTTATATGTGTGTTTGTTTAC
CCTGTCTTGTGCTTTGCACTGTTCGGGTGTCTTCGGGATTTTCCGTGGTTTCCCGCTGTA
TTTCCGATGTCTCGTTTTCTGTTTACTTCCTGCTTTCTGCACGTGTAGATTTGTATATAT
TACTAACAGCGCTAACAGTCACTTCGGGTGTTTCAGTAGTTTAGTGTGCACATTACTAAC
AGTATTAATATACATGTTTATTAACACTACTAACTGTCTGTCATTTAGATCTAGTCATAC
TAACAACACTAACACTTTTTCCTCGCTGCACCTTTTCCCCCTGCTATATTGCGCTGCCCT
CAATCTATCTGCTTATCCTCTTCACCTGCTGCTCGTCAGCGTCTCCGCCCCCTCGTTATC
TCTGCACATTCCACTCCACTCCGAGCCTGTTGTT
>NODE_927_length_338_cov_24.781065
ATTTTCCTCCTTCAAACAAAAATGATCAAATCTAATACCGGCGAGATTAGGGGGATTAAG
AGAGAAAGTGCTAGCATGGCTGTTCACCATGAGCCCCGATCTAAACAATCTGCACTAAAC
TCAATAAAAACATGGCTTTTTTTCTCGTTGACACCATTATCCATCTGTTTGGACGAAATT
GCTGTATCATGGTATAAATCTGTGATACAAGTGACATATCCTCTAAAATAAAAGGGAACA
TTAACTGCTCTATCTTCTAGAGGCCCTGGGACTGCCTGGCTATAAGCTCACTCAAGTGTG
ATGGCAGTTATACTGTGTTTTACTAGACTGCAGACAATTATCCTTTGCTCCTCTCCCCTC
AGAAGACAAACTGCCAGGGCTTCAGCCGAAATGATTTCAAATAGATTTTCCAAAATGTCt
>NODE_933_length_523_cov_15.260038
TGTGCTGAACTGGGTCCAGCATTAGAGAGGTCCACCCGACGGTCCCGCGCCATCCCCGTG
CCAACACAGGTATTGTCCACCTTGGCCTTCCTGGCAACCGGCACTTACCAGAGGGAACTA
GCCGACAGGTATGTGTATGTGTTTGATATGAACAATATATGTTTACCCCTCTGCCTAAAG
TCCCTTTTGGGAATAATCTAATTCTGATCAATTCTATCCTTAGGTCTGGGATATCGCAGC
AGTCCCTGTGCGCAATACTGCCTGTCGTCTTGGAAGGCATTATCAATATGAGTAGTCGAT
ACATCAGGTTTCCTTACACTGTGGGAGAGCAGGCCAACATCAAAAGGCAATTTGCAGCAA
TGTCCGGTTTCCCAAATGTAATCGGCGCAATTGACTGCACTCATATTGCGATAAGGGCAC
CAACTGAAAATGAATTCGCCTACGTGAATCGTAAACATGTGCATACAATCAATGTCCAAG
TCGTATGTGACTCAAACATGGTCCTGACCAATATAGTGGCACGATGGCCTGGCTCGACAC
ATGACTCCTTTATCCTGGCGCACAGCAGTGTAGGGAACAGACTACAGGCAGGCGCTGTGC
GTGAt
>NODE_934_length_212_cov_23.462265
CACCCGTGCGTTCAGCAGTGTTACTGAGGTGAAGCACGCGCAGATGAGCGAGACAGGAGT
GTGTTGCGTTTGAATTTTCCTCTGTGGATAATAAAGGTTAATAACAGTCCTTTCAGTGTC
ATATTTGACATGACCAGTCATTGCAGTAATTACAATCATTATCGTCCAATGGATGTCTAG
TTATCCCTCTTAAACATAGACTGCGCAAGAAAATCAATTATTCAATCAGGAAGGTTTTTT
TCCTATTCAGTGGCGGCTGAATGGAGTTGGTTCACTTAATTTTGGGCCTGGGTg
>NODE_935_length_172_cov_14.581395
CGCCATCGCGACCACAATCCCCCCATAAACTCTGATAATTGCCACATTAAACTTCTGGTT
TATTATTTTTTCCACCAGGTGCAGGTGTGCTGATGATACGGCGCCCAGGTTGCATTTACA
TACAAATTGAGGGTTTTCATTAATCAGACGGCCAGCAGGAATCAGGCGGCAACACTCCAT
CAGCGCTTTAAATACATTTGGTGACATTTTTACCCGGCATTAGCATGATAGGGCACGCCG
AGTATAATGTACCa
>NODE_936_length_238_cov_16.365545
GATGTTTTTTAGATATGCACTATTAATCATTCAGCTGCATCTGTTCATTTGTACACCTTC
ACCTGAATTACTACAGTCGGAAACCGCTTTCGCCGACAAAATTACATCCATCTTCACTGT
GCAATCGCCTGACACATTATCTCATTAAAATGTACAAAGAAAACTCCTTCTCTTTATCTC
CGATAATCTAATTAGCATCAGGCAGATGGTTTAATAAGCGATATCTCCACCGTTTAGCCT
CCCAGACGCCCAGGTGGAGAGCGGAGGAGCATCCTCCGGTCGTCTCCTCTCTCCCGCTCC
CTCTGAATGGCTCTCCGGGg
>NODE_937_length_220_cov_9.672728
GGCCCATTATGGGATGGAACAAAGAGGAAGGACCCCGCACTAGCCAGCCAGCCAGCCAGC
CTCTCGCACGCTGGCCGGGCGACGGGGCCAGCCACCCTCCCAAGGCCTACTCCTTGATTA
AATGCATAATCCTCTACTCCCCATCCCCGATGATTTAGTGTGCCTTTAAATCAGCTTGCG
CACACATAAAAACCTCAAATAAAAATCGCCAAGAAAAACCATTGCACTCTAACTGTTCTA
TTAAAATGATACCCCGGCCCCGGCCTTTCTTCTCTGCAATACCGTTTATTCCACATGAAC
Gc
>NODE_939_length_98_cov_176.612244
ACAACAACCACCTCTTCTGGAAAGGCGGCCGACCTCAGGGGTCATCTTAAAAAGAAAAAA
CCAAGAGGATGTACTTAAAAGCATCAATTGCAATCATTACAGTTATTACTGTTGTTGTCA
AAAATATCAGGGTCAACGTAAAATGACACATTTCTGACCTGACTACATTACAGTACAGTC
>NODE_942_length_387_cov_13.387597
TATTTACTCGGCTGGTTATTGCCAGAATATTGCTTTTAATTGCTGTCCTGGATTTCCCTC
GTTCGTAAAGGCGAGTCAGAGACGATTAATCAACGTAATGGAGCATAATGATGTCTCGGA
ATGGCCTCGAACCCCAGGTCAGGGGTTGGACAATGTGAACATTCAGCTACTTAGCTTCCT
TTGCAACTTTGTGACAAAATCTGTTTGCCCAACACCAATTAGGATGCCTCTCCGTGCGCT
CCGGTGAATAGGTTTGACGAAGGGGGTCGTCCAGCGACTTGACAGGTCCCCTGAGCACGA
ACAGGCTGGCCTGTGTCCTCGCCCAGATAATTGGTGTCCCTTGCAACATGCCGCTTCCCA
GGGGCTCTTGCTTTGTGTCCCTGTGGAAGTCCTAAATGAGAGGAATCAGGGCTTTAATGG
GATTCCTGTGAGTTTTAAACAAACAGAGAGCAACCCCCTACTGTTGAGc
>NODE_944_length_199_cov_30.658291
AAGTGTATTTGTACAGTACAGCTAGCTATGCCTTGCAAATAAGCCAATGTTAGCTAGTTA
GCTAGCCTACTATTCAAACCATTCAGTGATTCAAATCCTCGCGCCAGTGAATTTCTAGTT
TTTCTACGGCAAGCGGTTTAGCCCACAATTCAAGTGCCATACCCTGCCACACCCACACGA
CCACCCTGAATAACAGTAGCCAATAGCTATGAAATCATATAACCACGCCTCGTTTCAGTT
TTGATTCAAACGCTCAATGTTAAAAAATGTGCTTAGAAAAA
>NODE_945_length_184_cov_135.918472
ACTTGCATCACATTCTTGCATTCGTACCTCACACACTTCACAAATTCTCCCCAGTCCCCC
AGCACTTCTTTATAAAACTCAGACACACCATTCAGCATTCCGCTCTTTAGCTCCATATAC
ACTCCGCTCTCCCCACATCCTCCACATTTATTTATCGCCTCCCTTAAAAACACCTTCCAG
TTGTGATCCCCTTTGCAATTTAAATACCTCACCATCATTTTTACCCTCAGCGCTTTCTTT
TTCCTATCTAAGTTAATCAATTTCAT
>NODE_947_length_300_cov_25.273333
ATCGTTCTCAACGGATCTAACAGATGTGAGACCTCCAGATGTGCTGAAGCAGTTACGTAT
CAGATCTCTGTGTGTTTTTGATTCCTCGCGTCAGGTCTGTCAGTAATCAGGATGTCATTT
CACTTTCTCTCCCCTTCCCAGGCTACACGGTGTAAAGATCACGCAGAGGAAGGCAGAGAA
CCAGATTAAAATGGCAAAGATGATTATGATGAACGAGCTTAACAAACGGGCCAACCTATT
AATAGAGCAACTGGAGGTAATTACTCTCTCCCTCTGTCTGAACATTTCCAGGGTATTCAT
CTCCAATGTCCAACTGACCATGAACGTACATGCTCCGAATCAGGAGGGCTCAGAGCCTAA
TGTCGTCAGGCTGGCAAACACg
>NODE_948_length_333_cov_42.669670
TACCGCCCAGTGTCTCTCCTCTCATTTCTGTCCAAAACACTTGAACGTGCTGTGTCTAAC
CAACTCTCCTCCTATCTCTTACAAAATGACCTCATGGACCCAAACCAGTCAGGCTTCAAG
ACCGGTCATTCCACAGAGACTGCCCTCCTAGCAGTCACAGAGGCCCTCCACCTGGCAAGA
GAAAAGAGGCTGTCGTCTGTCCTGATCCTCCTAGACCTATCGGCAGCCTTCGACACAGTT
AATCACCAGATCCTCCTCTCGTCCCTGGCTAGAATGGGAGTTGCAGGCTCTGCGCTGACA
TGGCTGACCTCCTACCTCAACAACCGCTCCTATCAGGTATCATGGAGGGGTACCCTGTCA
GACCCACAGCCCCTACGGACAGGTGTCCCCCAGGGCTCGGTCCTCGGGCCCCTCC
>NODE_949_length_524_cov_44.729008
TCCATTTTGAAAAGTTCATTAGAGTATTATTTGACCTTCAGCAGATATGAACACAGCTAC
TGGCTTTGCAGTGTTAAGTTGTTAATCATTAACTCATAACTAGGTAAATTGGGACCGCTA
GGAGACCGTTTCATTTTCATCAGGCAAGATTGGCGTTCCTCAGGCCTGGCCAGTCAGCTT
GTGTTGTGCTACAGGTCTGCGACATCATCCGAACCCCAGGTGCTTCCAGCCCAGTCTTGA
TGGAACCCCTTGGGCTCACCCCTATACTGTTCTTCATCTTGTGTTGTCCCAACACCCTGC
TACCTTGATTCACTCTTGGTCGTTGGCTAGGTTTTGGATTTATTACTTTCGAGGCCGAAC
AATCAGTGGACCAGGCTGTCAACATGCATTTTCACGACATCATGGGCAAAAAAGTGTGTA
GTTGTAGTTTTATTTTACCCTAAAGATCAAACTGAGGCTTGGGCGATTGGGAGTATTGTT
GAGTGCTGATGCCCCTGTGAACAGCACTAGTTACAAGTTTGGTGCCTCTCTAAAGCAAGG
CATCACATTTCTTAGCCACTTACTCAGTTGCTGCTGACGTGGTTGATAACTTTTTATTTT
GTTACa
>NODE_950_length_321_cov_26.573208
GTTTTTCCTGCGTGTATCTACTAGGGATGCTCGATATTGGCTTTTTTACCGATAACCGAT
ATACCGATATTGTCCAACTCTTAATTTCCGATACCGATATCAACCGATACCGATATATGC
GTGCGAGGGCGTGTTTTTTTTACTCAAACTAATTTCAGGTAACATCACATATCTCCTGTC
ATAGAATTAACACATTAGGCATACTTTTTGACAGTAAAAGTAGGCATAGTGTGTTAATTC
CACTGGATGCATTCAACTAGGCTTTCTAAATTATACATTCATTATCTGTGCAAAATGACA
ACTTAAACAACTTCTTAATTCAAGGCATCGGCCCATATTTATTTTAACAAACAACAACAG
CTGCCTTGGATCACACTCTCCCTGAGAAGCTGGCGCAAATTTC
>NODE_951_length_305_cov_19.596722
GACACCCCTTCTAATTAGGCCCCTTAGGCTAGGCCCCTTAGTTCCAGTGAAGGGAAATCT
TAACGCTACAGGATACAATGACATTCTAGACGATTGTATGCTTCCAACTTTGTGGCAACA
GTTTGGGGAAGGCCCTTTCCTGTTTCAGCATGACAATGCCCCCGTGCACAAAGCGAGGTC
CATACAGAAATGGTTTGTCGAGATCGGTGTGGAAGAACTTGACTGGCCTGCACAGAGCCC
TGACCTCAACCCCATCGAACACCTTTGGGATGAATTGGAACGCCGACTGCGAGCCAGGCC
TAATCGCCCAACATCAGTGCCCGACCTCACTAATGCTCTTGTGGCTGAATGGAAGCAAAT
CCCCGCAGCAAGGTTCCAACATCTAGT
>NODE_952_length_503_cov_19.013916
GATTTCCTATGAAAATTAATCGGCTATCAAACAATCTTGGTCTGCTGAGGATGATTATGA
AGCAGGGAAAGGGGAGAATGCCCTTTGTGTGGGTGAAATGTGTCGGAGACTGTCATCGTA
ATATACCTCAGTGAAATGAAGGTTAATTCTGATGTACAGCCTGCATAGCAGTCATTATCA
GCGAATCATGAAAATAAATTAAGCCACTGAAATAGATACGTCCTCCTCGCGCGCGCAGCG
GGCTTCCAGCGAGGGATGGACGGGTGAACTTTACAGATTATTATTGGAAAATAGTGCCGA
ATTCAATTAATGCACCTAAAAGACACCTTTATAGAGGGCAGCCATAATTTAAATGACAGC
GGGGTGTAATTTTGCTTGTTATAAGTCAAATTTGCAGAGTTTCGTGTCTCACATTTTTCA
TTTTTCCCCCACCATTTGCTGCTTTTCAGTCCTGCTTCCCATTACAGCAACGTTCCTGAA
AAGAGCGATCTCCACATTTCTAGATTCTGTCTTAACGGAGACAGGCCTGGCATTCGTAAA
TAAAACCCTTTGAATGTATAGTTCTCTGCTGTTCTGCCGCTGTGt
>NODE_956_length_247_cov_24.668016
GGGTGGGGGAGGGGGAGGGGTGTCGGGTGAAAGAGGAAGTCAATTATGCATTCCAAACCT
TGGTCGATGTAGTCCCTGGGGACTCCCTCGCGCACCTCAGGATCTGTAAATAATTGACAG
ATAATATTAATTGGCTGTGGATTAGTGAGCAAGCCGAGTATCAGGCATTAATATTTGATC
AGAAGATGATAGGGACCCTGGCAGGGGAGCGGAGGGGGCAGCTGGGGCAGGTTTGTTGAT
TAGGCCTCAGTAAAAGGGAAGAGTTGGAGGCAGCCCCCTTCTCCATCCCCTCCTCCAGAC
TCCACACACACACACACACACACACACac
>NODE_957_length_83_cov_5.638554
CTATCTATCTATCTATCTATCTATCTATCTATCTATCTATCTATCTATCTATCTATCTAT
CTATCTATCTATCTATCTATCTGTCTATCTATCTATCTATCTATCTATCTATCTATCTAT
CTATCTATCTATCTATCTATCTATCTATCTATCTATCTATCTATC
>NODE_958_length_516_cov_13.872093
TTACTTCAAAGTACATACGTGTATCTCTCTACTCCTCTCCTACACGTGTGTGTGTGTGTG
TGTGTGTGTGTGTGTGTGTGTGACATGCAGGACAGAGCAGAGAAGAAGGACAGGGAGGCA
TCGGAGAGAGAGGAGAGGAGGAAGAGAGAGCAGAGAGAGTGGGAGGACAGGAGGGAGAGG
GAAAATCAAGACCGGGAGGAACGGAGGGAGATGGAAAGTCGAGAGAGGGAGGAGAGAGTC
TTAAACATTGTAAAGATGTTACTTAATAATAATAAGTAATTGATGAATTTTGAATAAATT
AATAAATATTTGAAATTTTATTACCAATTTGTGTGTTTTATAAATTTGAGGTGAGGATTT
TCTTTCTTTATTCATACTTGGTATCAGCAACAGATCATAACGTGGGCTTGGCGCAAAAGG
GGCGTAAGTGACACCTCGGGCGAAAATTTGTTTTATATATCATTTTAAAGCTCTTGATGA
GCTCTATCAAATGGTAAAAGGATAAGTTCACTATAATTTTACTTTTTCAAATAAAGGCTG
AAAACATAAAGGCGTAAGTGGAAACCTTCAATTGAGTTTGGCGCAAAAAAGGCGTAAg
>NODE_959_length_391_cov_8.393862
CTGATAGCCCTCTAACGTCTCCACGAGGTCTTGGGCGCTTTGGGGGTTCCCCAGGCCCGC
CAGCTTCCGGGCTTCGAAGGGGAGCGCCCTGATGAACCGGTCCATGACCACCCTCTCGAC
GATGCCCAACCCCAGGGGCTCGGAGATCAGCCATCGGTTGGTTATCCGGGTGAGGGCGTG
CATCTGAGCCCGGGCGGACAGTGCGGGATCGTATGCCCAGTCGTGATAGCGCTGGGCGCG
GACCAGCAGCGTTACCCCATGACGCAGTAGGATCTCATCCTTCAGTGCCTCGTAGGTCAC
CGGCGCCCCCTCAGTGAGGTCCTGATAGGTGGTCTGTGCGACCCCGGTCAGGAACGGGGC
GATGAGGTCTGCCCACTGCTCCTCTGGCCATTTTTCGCGCGTCGCCGTCATCTCGAAGGT
GCGCATGAACGCCTCCACCTCGTCTGTGGCCGTCTGTTTTACCAGGAACCGGG
>NODE_960_length_192_cov_8.005208
CTATTGAGATTAAAACTCTTTTTCAAGGGGTCCTGGCCAAGATAGGCAGCAGCATTCAAT
TACAGACAACAGTAAAATAATTTACAAAAATTACAACATTACAAATAAGAAATATGTTTC
CATTACAACATTCACGGAGATAATTTAATTTGCACAATTAAAAAATAAAATACACAAGAA
CAAGGCAAAGATATGTTACAAGGATGACAAAATAATCAGAACAAATATGTATTTGTCTAA
AAAGCTATAGGTTTAATTCAGGATAGAAACAGTt
>NODE_961_length_296_cov_25.033783
GAAGTGAATGTCTGCAGTGTCCAGCCTCTCCGCAAGCCCTTTCAGGTTCTGACACTCCAA
ACGTGGCCTGTCGCATAAAGACATTTCGGACAGTCTGGTCAGTCAGGCAACCCCCCGCCC
CCTCCACCAAACCAGGGCTCAGACCACCCTGGGCTGGTCAGCAACCCCTGCTTACACCTG
CCATAAAACTTAAAAGCTACAGTCCCATCTCCTGTCTTTGAAGTGTTCAAAGCATAGCTG
ACCGACCTTTGATGCGACTTTGGCCGCAACACATGTTTTGCACCCATGTATAAACTGGGC
CTCTCTGCGGACAGCCAGGGCCTTGTTTACCTACATGTGTGAGATGTGAGGGCCCGTGCA
TGGCGGCCATGCGTGCCt
>NODE_962_length_198_cov_13.954545
AGCGTGGTGGTGGCAGAGCCCTCCTCTGATAGGCCACATCCAGGGTGCACTGAAGCCTTT
CGCATATATATGGAATTTTTGAATATCTGAACCATTATTTAGCATCCAAATCAGTTCTGC
TTGTCTGACTGATGGACAATTTCAGTGTGACCCCGGTCTCTTTGCATGTGACCTATACTG
TCGGGATCCTTGCATATTGTTTGGATGTTCACGTTGACTCCTCACCCATCTCTCTCTTTG
ATCCTTTTAACGTGCTCTTTGTGTTGGAATCCATGAAATa
>NODE_964_length_283_cov_9.699647
CCGCCCGAAATCCATGCGCACTCTACTAGAGGCATGGCTACTTCGACCGCCCTTTTTTAG
GGGTGTCGAGGTGTCGGACATTTGTACGGTGGCGTCGTGGTCGTCGCCGTCGTCTTTTGT
CCGATTCTACATGCGTGATGTTTCCGCAGGGTCCTTTTCTAGATCGGTGCTCGGCCTGGC
GGCCGGACGATCTTAGGACCGGTTTCGCGACACTCTGTGGAGTGTGCGTGTCTCAGTGAC
ATCTTCCCTGGCGTGCCAGTGGTTATGTTCACGAGCTGCGTGCCGAATGCTCCATCGCGG
CGCTGTTTTACAGCGAGCGCGATGTGATGCGCTCTCGGCACTCGCAGGCAGCTTTCGCTG
CGCGT
>NODE_965_length_324_cov_21.299383
AGTGAAGCAACTGAGGATTGAGTATGTTCAGGTATGTTCAGTTTCATGATGCCTGTTTGT
GAAAAATTCCCCATCATTGTACTGTAATCAATAATTCTCTTTCCAACATGTCTTTTTACA
TAGAGGGTGATGGCCCTGGATGCTGACGAAAACCATCACAAATTAGTTTTTGTGGATGAG
GCAGGCTTCAACCTGGCCAAGACAAGGAGGAGAGGTCGGAATTTCATTGGCCAGCGGGCA
ACCATCCAAGTACCCGGACAACGTGGGGCCAACATCAGCATGTGTGCGGCTATATCAGAA
GATGGTGTGGTGGGGCGCAGACCTCGTATTGGCGCATACAATGCAGAGCTCCTTGTTGCC
TTCCTTGATGAGCTAACTCTAGTCTGTAGAGCTGTTGGTGTGATAT
>NODE_966_length_703_cov_10.991466
GACCGGGTGTGAGTGAGTAGACGGGCAGCGGAGTTCTGGACCATTTGGAGTCTGTGGAGG
GAGTGGGAGGTGATGCCAGTAAGAAGGGAGTTGCAATAATCAAGGCGGGAGGAGATAAAG
GCGTGAATGAGGGATTCAGCAGCAGAGGGGGAGAGGCAGTGTCTGATTTTGGCAATATTG
CGGAGGTGGAAGTATGAGGTCTTGATGACAGAGCTGACATGGGGGACAAAGGAGAGGGTG
GGGTCGAGGATGAAACCAAGGTTGCGTGCCAGGGGGGAGGGAGTGATGGTTGAGTCATCG
ATGGTGAGTGAGATGGGGCCGGTCTTTGAAAGTGTGGATTTGGTGCCAATGAGTAGGAGT
TCAGTTTTGTCACTGTTGAGTTTGAGGAAATTGTGGGTCAGCCAGGTTTTTATTGTGGAG
ATGCAGGTATTAATGTGGGTGAGGGGTGGGTTCTGAGTGGATTTTGTGCTAATGTAAATC
TGAGTGTCGTCGGCGTAGCAGTGGAAGTCCATGTTGAATTTGCGGATGATGTGACCAAGG
GGAAATATGTAACAGATGAAGAGCAGGGGCCCGAGGACCGAGCCCTGGGGGACCCCCTGC
GTGACAGGGGAAAGGGAGGAGGTGTGACCGGAGAGAGAGATGAATTGTTGTCTGCCAGAG
AGGTATGAGGTGAACCAGTCAAGTGCGGTGCCCTCAACACCCAGCTGCCCCAGCCTTTGA
AGGAGGATGGAGTGGTCCACAGTGTCAAAAGCGGCACTAAGGTCCAGCAGCAGCAGGATG
TTGAg
>NODE_967_length_513_cov_17.085770
CTTATACCAAAGAAAGGAAGCATTCTAGTTTTTGACAAGGTCCAAGTTTATGTCGGTGTG
TGTGTATGCGTATGTGGAGTATGTGGGCATGCGTGAGCAAGACGGTATGGCTTCAGATAG
ACATAAAGGTATTTAGTATCCTCTTAGCTGGCCACTGTTTCTTGCACAGGGTTATTAAAA
TCGTCTCCAGCGCCACAGCCTCCTCCCAATCAACACGCCTCCTCTGAAAACGGCATGCCC
CATAGAGAGGCGAAGTCCCTCCCCTTCCGCCGTCCCCCATGGGACCTCATTTCGGAAAAA
AAATATACGGTAGTCAACGGCGAGAGACAAATGTTTTTTTGATCCCGTTTGAATTGTGCC
AAGAAAAGTAGACTGTTGTCCAGTCTCAATACAGTGAGGGCATGGTAGCCAAGTGGTAAG
GCGTTGGTCTTGTAAACCAAAGAGCACGGGTTCAATCCCCGTCTGTGCCTGCTTTTAACT
GGATTGAGTTCAAATGTGTTTAGGCCGAGCTTTTCACTGTCACTCTGTAAAATGTTACTC
TCAACACAACTGTCAGAGTGGATGTAGCTCCGTGCTAGAGTGCATGCTTGGCGTt
>NODE_968_length_252_cov_16.797619
CACATATTAGTTAAAATACAGCTGACTTCAGATTTTGTCAATATCAGGAAAGGTAATTAA
CTGTTTTGAATGAATCCGTAATGTGGGACTCTGTAATGGCATCATTTGGAGTCAAGTCAC
AGATGCGGCGTGTGGAGCCATACTGTAATTAGGAAGAAATGCTGTACAGGTTTTCTACTA
ATTAGCAAATTATGCTGAAAATAGCATCAAGCTAATTAACAGTTATTATGGCATTTTTGA
AAGTATGACTTTAATTAGCAAAGTCCTGACGCATGCAATTTCAAACTTGTCCAGGAAAAA
CACAGGACATGATCAAGAAGCAACGCAGatgatt
>NODE_969_length_175_cov_9.262857
CCAGCTAGCCCAGTTACCAGTCACTTGCGGTGGAGCCTTGCTGTGTTTAACTGGGATGGT
ACAGAAGCGCGTATTTGTACAGGCATACACAATGGTGGATGTTTGTACTAACATTGGATA
ACATTTTTTGATTTCAGTACACCATGGGGCGTGTAATCAGGGGACAGAGAAAAGGTGCGG
GCTCTGTGTTCAAAGCCCATGTCCATCACAGAAAGGGGGCTGCTAAACTCCGCCACATTG
ACTTCGCCGAACGTCAt
>NODE_970_length_170_cov_8.417647
TAAAGCTCTCCTCATCAACGAATTCATCTGTGACAACCACCTGGACATACTGTGTCTAGT
TGAAACATGGCAATTACCAAACGATTTTTCCCAGTTAAACATTGCAACTCCAGTTGACTT
CTCCTACCTCTGTCAACCCCGTTCTACCGGCCGCGGTGGTGGAATTGCCCTCATTTACCG
ATCAGACCTCAAAATCAAACCCATAAAACTGACATCCCACTCCTCTTTTGAATCGCTCAC
TATAAAACTCTg
>NODE_973_length_1056_cov_27.589016
ATCAGGGGATTTCCCTAATAAAGACTGTTATCAATAATTGGCCTTATGAAGAAATCCGTA
ATACAAAAGCAGTCCAGCAGAATGGGTACCATTACAGTACAGTGATTATTTGCATTCTAG
AATCAATTTTCACATTTTCAAAAACAAATCTGTATTGGTATCGACCCTGACAAATCCATA
TCAGTCGACGTCTAATGCTAAGAGGTGTGTTGTATGAAGTATGATGCATGTTGTATGAAG
TATGAAGTTTTCTGTTGCTTACTTTTGCACCTTGTGTGACCTCCCAGCTAGCGCACAAGG
AAAGCGAGAGCGATGAAGAGAGTGATGACGGCAGCAGCAGCCAGCTAAGTATGGCGACAG
AGAAGCTGCCAGACAAAGTTCTCAAAATCAGGATGAAGGCCCTGAAAGAGGAGACGAAGA
TCAAGCAGGGGATTCTGAAGAGACTGGAGAAGGAGGAGAAAGCAAAGGAGGAGGGGGACA
CCAAGAAGGAGAAGAAAGAGAGGATCCTGCGAGAGAAGGAGCAGAAAAACCTCCTGGAGC
TGCAGAGCAAACAGCAGAAGGAGATGCAGAAGGTCCTGGACAAGGACAAGGTAAAAAGGG
AGAAGGCGGAGAAGAAAAGATTGGGGGAGCAGCTTAAAATTGAGAAGGCTGAATTAAAAG
AAAGGATAATGGAACAGAAGAAGAAGTTTGAGGAGGAGAAGATTAGGGAAAAAGAGAAGA
TGAAATATGTGAAGATGGAGAGGAAGAGAAGAGAGAAGGAGAAGAAAAAGAAGGCAGAGG
AGGAGAAAAAGCGTGACATGGAATGGAGACATTTCCAAGAGCAGGAGGAGAAGAGGGAGA
AGAAAGAGAGGAAGGAGAAGGAGAAAATGATGAAAGAAGAACAAAATAAAAAGACAGGAA
GATGTAAAACGAAAGAAAAGGTTTGGAGGAAAAAAGAATGAAATAGAACTTGTGGATAAA
TCAAAGAAGATTTGTATTTAAAGGGTGTGGCACAACAAATGTAATAGTTCCTATTTGTTT
CATCTTCAGTAAAGGTGTTTACACTCTACTGACAGTTGGAGTTGAAGTGTCGAGCTTAAT
AAAGCTGAAGACTAAGTTGAAAACCCTCGTGCATGAATAGCTTGCATGAATagggtta
>NODE_975_length_197_cov_23.477158
AGATAATCCATTGGTTCAAAATGACCTCAAGCTCCTCCCAATCCTCCTGTCGCCTCTGTG
AAAGGCATTGTTTGTCTTGTAAATAAGAAGAGAGAGAGAGAAAAAACCTTTTTAAAGTGC
AGTCTACAATCCATTACACATATTCACCCTGCATATCCATTCAGTAATTATTCATTAGAA
AACATTTAATGTCATAGTGAATTTCACACTGGACAGTCAAAACACAAAAGAGAAGATTTG
GCCTATTTAACGTAGGGGGGCAGGGGGGCGGTATAGTGg
>NODE_976_length_158_cov_33.740505
GAGTAGCAATTAAACGAGCCCTCGACCGACGTCCGGAGTGGACGGCACGACCATTCTGCT
TTTAGAAGAGTGCCGGGTGGGTACCGTTTCACTACCGCTCGCGTCCGCGTCCAAATAGTT
CTTTTTTTCAACTTTATTTGACTTTTCCGCATATTTCAATATATTTCATATTTTCGGTCA
TTGCTCGGCCCACGGAGGTCGTAGAGAGCTGCGGGATGGCTCGTTCGACTCGGTGCGTCC
>NODE_979_length_202_cov_7.410891
GATAAGGTTATCATGAATATAAAATGTGTACAAGCTCCCGATCTCTCTTCCCATAGCTAC
CCAACTGACAAGCTAACTTGCTAACCACTAGCTATGCACCAGCCTAGACAGCTTGCTAGT
GTAGTGTCACTAGCTTCTTAGCATCGCTAGCTAGCTTGATATATTATAATGTTAACCACC
ATGTACCATGCAATATGTAGCCAGACATAAATTATACATCTAGCTAACACTTGCTGGCTA
CCCATGGCTAACCAGTCTTATATGCTCGTCGAGCTGTTTCATGt
>NODE_980_length_463_cov_26.429806
CCTCAGGTCAGTATGTCTTTTCAATTCAAAGTGATTGAAACTGATGAATGAAAGCTTAAC
ACATCTTTGCACACTCATCCTGTTATGAGTAAAGCAAGTTATTTTAAGCCCCGTTTTTGC
ATTAATAGCAGCACATTTCCAACAAATAATGAGCAAAACATGAACTTGCAACAAAGCAAA
ACTGTAGATAGCTAGGAAAACGTACAGTAAATGAAAGGGAAGCAAAAGAAAGATACAGAA
ATGATAAATGAAATAAAAAAACAACAACAATAAAACATTATTTTACCTTTCCCAATATTC
TTTTTGGTAGCTGACGAAGAAGAAGGAATCATAGGTAATTTCATCAACTCAGCACGATTT
GACTCAGTCAGAAGGTAGTGCGACTTAAAGGTATATGAACTTAATATGGTGTCAGTATGG
TCGTGCACTAACAGCCCTACACGAGACAGACAGGAAGAGGAATGAGGAATGAGACTACCC
ATGATTCCAGAGAACAGACAGATCAAGACACACCAAGATCAAAAAAAGACACACTATCAT
TAAAa
>NODE_981_length_239_cov_8.389121
GAAGCACTGCTCCTTTCAGGAAGCTCACCGCTGCAGACTGGACCCCTGCATGTGATAGAG
CCCTGAAAGAGCTCAAGGACGCCTTGCTGGCTCATGTTGTGTTGGCTCACCCGAATTTCA
ATCAACCTTTCATACTATCCACTGATGCCTCGACGGATGGCCTGGGTGCCGTTCTCTCTC
AGCTAACCCCTGGTGAAGATAGAGCCCGCCCAATTGCTTTCGCGAGCAAGTCCTTAAACC
GTGCCCAGAGCAGGTATCCTGCGCACCGTCTCGAGTTTCTGGCGTTGAAGTGGGCTGTCA
GTGATAAGTTTAGCCATTGGt
>NODE_982_length_290_cov_11.879311
GTCCAGCAGCCGAGCGCCGCCCAGTTGCGAACGTCCATGGTGGACCCGGCCATCAACTTG
TTTTTCCTCAAAATGAAGGGTGAACTGGAACAGACTAAAGACAAACTGGAGCAGGCCCAA
AATGAACTGAGTGCCTGGAAATTTACACCTGATAGGTAAAGACGATAAAAAAACCAAAAC
AAACCAAAAAAATAACTCCCCTCCCCAAAAACAAAAGTCAAGACCTCCTCACGACCCCAC
TCTCACTGCAGGCATGCAGGAACTAAAGGTGGAGGGGAGGCAGAGGTTCTCCCCCACGAG
ACTCAGACTTTTACTGAAAGCCAGACACTGCAGAAACAAACTGCCATGTTGGGGTTTTTT
ATGTACTCTTGc
>NODE_983_length_688_cov_15.675872
CCGGTGGTGCACCGGCCAGTAAACGCAGACCTAACTTCACCGGTGCAGAGGTGGAGGTAC
TGTTGCAAGGAGTAGAACATAAGCGTGACATCTTATTTAGTAGTGAGCAGTGGAATGTTT
CTCCACTGGCTCTTACAATGTGCACACTAAGCAAGGTAAAAAAAATAAAACCAACAATAA
AAAATAACAATAGAGAACAAGACGGTATATGGACTATTAATACAAAATGGCAAATATATA
GCCTACATGAAAGAAATGGGATGTGCTGAGAGCAGATTAAATTGTACAGTTGAGTTAAAT
ACATGAGTAGGCTACTTGTGGATCTTGATAGGCCTTATCTATATTATGTAGGCCCATATG
ATATATTTTAGTTATGGATATTCACATGTTTATTTACAGAATGTAGATGTGTCCATTCTA
TTCCACTATGGCTATATCCAGGCGATTGAGTTTAGTGCTTATTTATTTATTCACTGCCAT
TTGCAGTGTTCGTGTAGTGCTTTTATTTAGTTTAGGACATCACGATGCCTCGTAGAATCA
TAACTATCAATGTGAAACGTAATTGTTAATGATACAAATATTCTCGTATTTATTATTATA
ATTATTTAAATCCGAGGATGTCTGTAGAATTGCTGTGAACGCAATCACCAATGATTTCTC
ACAAATTCAGCCCTTAAGAACATGGGCACACTCCAATCTGGCCTATCTACGACTGCTTTT
CCGCGTTCTTAAATCCTGTTCTTAGCTAAGAACGAATCCCAGATAAGAAA
>NODE_984_length_488_cov_13.258197
TAAGTTATGTTCTCTATGTGCCATGACTGCACACACAAGCCACATCTGGATGGTATATCT
ATGACTCGGCACTCTTAATAGAACTGAAAACAATTCCGAATGAAATCTGATCACACTATT
AACAAATGACCGACTACAAGATATAATCACTCCACAGACAGGATACAAATGTACACATCT
CACAATCCACAACTTTAGTTATTCAAATACGCATTTGCTCCCGTACTGAAAGTAAAGAGT
TATTTTCACAGTATTGGTTATGTTACCGAATCGTATGTCCAATTGACGTGCATATTTCGT
TAGCCGATTTATCCGTTAGATCTATGGCCCGACGATTATGTTATGGGCGACTCTGAACGC
TTGTTCCGTTTAAGGAAGTACGGCGGAGGCTTTCCTCTGCTCAAACTCCAACATTTGCTG
ACATAATGTCCGCATTTGTTGCAAAACTTACAGCGTCTGTCTCGCTTCATCATCAGATAG
TTCTGTTCAGATTCAAAATGGGATGAATCAATGCACGCGTACTGGCTCTTTGATGACGGC
CTTACAGCAAGACTGCTAACTCTTGCGCaa
>NODE_991_length_112_cov_216.803574
ATTTTTCCTCGGACGTTTTGTGTCGTTCGAACACCGAGGCTTCCCTCCGCTCCGCCGGAC
CCCGAACTTGAACCACACCTATCCCACGTCGTAGGCCTGGCGAGTAGCTTTAAAACGAGC
CCTCGACCGACGTCCGGAGTGGACGGCACGACCATTCTGCTTTTAGAAGAGTGCCGGGTG
GGTGCCGTTTCACT
>NODE_992_length_194_cov_17.082474
TGCATTCATCCGTGATGGGATGATTCTCTGGCTTTATTTAAGATCCGTGCCAATGTGCTA
ACTGCATTAATGAAGTTATAAAGAATTATGAGGGGAAATCAAATTTGCCTCGCCACTTGA
GCGCCACTAAAATGCCAAACAATAAACTACCAGATTGCAAATTAGATCAGAAAAAATATC
AAACACATTGCGGTGGAGGAAAATCCATAATTGCGTTTAGCGGCCGGGCTCCTCCTGGGG
GAGGAGACACTAAAGATCATCAGCACGGCTACACAg
>NODE_993_length_210_cov_83.485718
ACCCCGACTCTGGAACTCACTCCCACAAACCGTCAGAGACTCACCCACACTCCCCATTTT
CAAATCCCGGCTAAAAACATTTCTTTTCTCCCAAGCCTACAACCTCCCCTACCCCTAAAT
GACCCTCCTCCGTTTCTCCTCCCACCCTAACCATCTGCTCAGCCTCCCCTCTTCTTCTCT
CTCTTCTCCTCTCACCCCGTCCACCATGTTATTTTCTGTGATTTTTGTACATGTTTATTT
ACTGTCCCAGTTGTTTTTTGTTTATTTTGTGTGTTCCACCAGCCAGTTACTC
>NODE_994_length_83_cov_74.240967
GGCTGTGGACCCAGATACACAGTCCAGCCTAGGGAGCAGCGTGCCTGGGAGTGATGGGTG
AAAAGATGGATGGGTGAATGGACGGAGGTGAGCCAGTGGCTCCAGAGACAAAGTCCAGCC
CGGGGGAGGGCCTCCCCGGCCGGGGAGCTCAGCCGGCAGTGGTGC
>NODE_996_length_419_cov_7.720764
TGCACAGTACTACATTGTGAATAAAAAGTGTGACTATGATATAAATAAATACAATTAGAT
AGGAAGTCAAATGTATATTATTTAATGCAAATTTAAAAACGTATATACAAAATGACAATA
TATTTGTATTCATAAATTCTGTCACTGTAGCACCATATTAGGTTAGAAGTTTGTTATTTC
TCATGTTTATCTTCTTTTCTCATCTCTTATTCCTTCCTCCTTTCTTCCTCTTCCTACTCT
TCATCCACATTGCACACAGGCAGAGAACTCCAGAAAAGCCTCCTGGTGGGCTAGCCAACT
GGTTGTTTGTTTGTCCTGGTTGCTTTGAACTCAGTTCTGATTGCATATGGGAGCAGTTTT
CCAGTTCTGTCTCTAACGTTAGCTAGCTAGCTAACGCAACATTAGCTAGCTAGCTAAGTT
AGCTGGCTAGCTAACGTAACATTAGCTAGCTAAGTTAGCTGGCTAGCTAGCGAGCTAGCT
AAGTTAGCTGGCTAGCTAGCg
>NODE_998_length_474_cov_125.322784
ACCGTGTCCTGTAACCTCCAGCGCTCCATTGTAGTAGACCAGAGATACAAGGTGGCGGTT
TATGGAGGAGGGCCTTGTAAGCCAATAGGAGCCAATGCTCCATCCTTCCATTAGCCAGTG
ACAGCCACCCCACACACTGATATGAGGTGCAATGGTGTGTTAGATAGCCAACACCACCAA
CACCAGTGACAAATTGTATGGCACTATGATCATCCAAGGCTTTCAATGCAGTTGATGACG
CGTGCATATATACAGTGTCTCCATAATCAAGAATGGGGCAAGATAGTAGCGTGCACAATT
CATTTTCGACTTTCATAGGAGAGACAGGACTTGTTCCTATAAAGAAAGCCACGTCAGATT
CTAACTCGCTTAATGAGAGATGAAATAAGAAATGTGAAAGCAGTACATGCAGCCTGAAGC
TCAGAAAGGGCCTGTTCAATAGAGTGGTGACGTGTGGCGTAATTTTGTAGGCCTTAAGTC
CAATGCTCCATGGCACTGATCTAGTAACACTGGTGTCCCTAATTATATAATCAGAGAGGG
AAATTAACACCAGCCA
>NODE_1001_length_575_cov_40.514782
ATAACACTGTTGTTAGCTAACGTTAGTTAGTTTCACGAGTGTATCCTGAACATGAGCAAA
TATGATTTTTTAGGAGTACTTACTAGGGTAAGGAATTTGTTATACACTACATATAGACAC
ATATACAGTAGAACGAGGCGACATCCTCATTCATAGGTAGCTGGGATCCGATAGTCACCC
AGAGAAAAGCTGAGATTATATTTTACGAATACACAACAGGGATTTAGGGAGAGCGCAGAG
AAGGGCAAATGGCGGACGAAACGCTACTGGACTTGTTTTCAGAATCATATACATGTCATC
CAGTCCTAAAACCCATGGATGCAGTGTATCATAGTGCATTACGTTTTATTTTGTTTATTG
TGATTTAAGTTGGCCATCGTCATTTTGTTGTGTTATGCTCACTGCCGTGACTGTATGATA
GCTAGCTAAGGTCTGGGCTGGGCTGTCTCCGTGTCTCTCCACTGCTGCTGGGTTGTCGGT
GAACGTAGCAATAAACAAGCATTTGGTAACGTTACTTAGAGCTTTATTTATTGCAGGAAT
CCAAGTAAGTTACACAGTTGGAATAATGGATGTATTTGCTGTAAGATTAGTGAGTTAGCT
AACGTTAGCCTTGTCTGACTTATCGTAACACTAACAGAATGGGGCGACTGTAACTTT
>NODE_1002_length_280_cov_20.371429
CATGTAAAACTGGTCCTGGGCTTAACTAGGCCGCAAAGTGTCATGGCGGCGATTCGGAAA
TGTTCGGGACTGATCGTGTTTCGTCGTGATCCCGCCCTCAGGCTCAGATGTGCCATCTAC
TGGACAATATTACTGGCCCAACTTAAAACATGTTCAAAAAAACGCTACTAATCACCTCAA
ACTCTGAACTCTGTTGATTTAGACAGATAAAAAAATCCTGCGTAGCATGAACTATACCTT
CACTGAGACACATATCATAGTTTTTGAGATACAAAGCAAAAAGTACTTCCAATGGGAAAC
TGCATTGTGGCGAGCGCCACATAGTGGTGGGCTATATAACTGCAGCGTAACGGACGCACG
GA
>NODE_1006_length_162_cov_34.870369
CAAATGACAACTAAATTGTTTAGACTTCATCTCACTCGTAAGTATGATGATAATTATTTT
TCGTGAAATGATTTGCATTGGGGAGTTAAGCAGTTCAATCGATAACTGGTATTTAGCCAA
CTGATACAGTAAGTTGTTTATAATTATCATATATGTCTGGTGAAATGTAGCAAACCAGCC
AAGTTTAGCTACCAGGCAAATTCATTTTAACCAACAGGCTACTAATAATACTGGCATAGA
TGGT
>NODE_1007_length_216_cov_7.236111
GATTACACGGAGCGCCCCCGACCTTCCAGCGATTGATGGACCGGGTGCTCCGCCCACACC
GAGCCTATGCCGCTGCCTACCTGGATGACATCGTCATCCACGGGGAGGAGTGGGGAACCC
ACCTCAAGCAGGTGGAAGCAGTCCTGGGCGGACTGCGGGAAGCAGGGCTCACCGCCAACC
CGGCCAAGTGTAGACTCGGACTAAGGGAAGCCAACTACCTGGGGTACACGATCGGCCGCG
GATGCATCCTGCCACAGGTCAGCAAAGTGGAAGCCATCCGCGGCTGGCCACGGCCCCa
>NODE_1008_length_467_cov_19.349037
CATATCTCTCCTACCATATAGCATGTTCCTTTAGCTACCTCACAACTTCTCCTTACTCTC
TCAATATCTGATGGAATAATTAAGGAATCAACGAAAGCATTGCACAATCTGTAAAAATAG
AGGTTGCAAAAGAAAAACAAAAGCATAATATCACACGAAACGTGTGAGAGGGGCATGAAG
CTTGCGAGTCATGAGAGCAAAGCCTTCAGGGCATACAATCAATATTACATTTTCCATTGC
CACCTTCATAGCTATTGTAAATGGCTTGTGTCAAAAATAATAACAGGTTGAATCAGGAAC
CTTAGGTTTGCAATTTCACTCATTGTGCTAGGAGCCCCACCCTCCTCCTCTGCCTTGCAG
TGTGCAGGCCTGTGTTAATGACACCAGAGAAAGGCACTCTTCAAAGACTCTCTGATTTTC
ACGTCAAATTCCTCTCCCTAAACACAGGACTGGTCTATAAGATGGAGAAGAAATAAGTGG
GGAAAAAAGCTTGCAAATGCTACCCCACATTATTATCCCTTTGTGCGTGTTCTGGCCCTG
TGCccattg
>NODE_1009_length_373_cov_46.654156
ACACTTAAATGTTGCCCTTTCCAATAATTCCCTTGAACAAACCACTAACCCATTGTTATT
TCTCCTTGTTTCTATACTCCCCTGGTGCCTGTTGGCACCGGGTCCACTTGGAGAGTCCCG
GGACCGGATGACCCACCACTGTACCTGGGCCCGTGAAGATGCTGATTAACCCCTGCCAGA
CCCTCCCTCTACTCCTGGCCTCGGTCCTCTCCCGTTCCAGAAAGGACCACTACCTGAGCA
CTCCAACCCAACAACCATTCCACCCTCCACCTACTATAGTCCTTTTATAGCAACTACCGT
TACAGTTTATTAGATACTCTTACTGTATGTTGCTGATGTTGTGGACCTTCCCCTTGGACT
TATCAGCACCTGATGCTTAACTACCACATACATAACTTGCTGATTATGTTGTAAAACTGT
TCCATAGACCTCTCTACCTGATGCTTATATACTTC
>NODE_1010_length_180_cov_11.650000
GGCCTCAGGGTGCAGCAGTGCGGGCGGGGCGGCTCGGCTGACGACTGTGTCTCCTCTCTC
CCGGCAGTTCATGGCATCAAGTGGACTTGCAGCAACGGGAACAGCAGCTCCGGCTTCTCT
GTGGAGCAGCTGGTGCAGCAGATACTGGACAGCCACCAGACCAAGCCGCCTCCCCGGACT
CACAACTGCCTCTGCACGGGCACTCTGGGTAAGGGCTAGAGGCAGGGAGGCCGGGGGGAG
CAGGGGGGAGAGAGAGCGAGAg
>NODE_1011_length_175_cov_19.251429
GGACCCTCCAATGAATGGCATTACAGACAATGGCATATCCAGAGTGACACAAATGTATTT
CGGTGGCCAGCGCCACAGTGTATTTCCACACGACCACGGGGCGATTTGTCTGGGGACAAT
TTGGTTTCCATAAAGGTTTTAAATGGTTTTCTGTGGAGATAGTGGGGTGGAATTTAATTT
GTTTCTCATTTACTACAGCAGGTATGAAAAGGAGAAAAATTGGACGGCTGATGGGCTAAA
AATTGGTGCTAGATCGg
>NODE_1012_length_245_cov_21.477551
AGCCGTGACCTTCATCTGCGTTTCCACCTGCAGGAAGCCATGTTTGATTCTCCCTCCGCC
GAGATGGCTGCTTGACAGCAGAATGGTGTCATAGGACCGAGTGGAGGAATTTCTCTTTCT
CTGTCATCATTAAGGGTCTTCCCCCTATGGTGAGGGGGATGAAAAGTACGATTTAATGTT
CTCTGGAGAGTGGCAGCAGAAGAAAAGCTCAAAGCCCCTGCATGCTGCTTTCTGAGTGGG
TCACTCCAGCCCTGCAGCGAACGGGATGTCCCTGAGGAATTTGCCATAGACCGGCCTGAA
AAGGCGAGGGATTAAGGCTCTTTTAAg
>NODE_1014_length_189_cov_12.502645
ATTTTGTTTAACAAACATGTGGCAGCTCTTTTATGTTTTATGGAAAACTGGTGTACCTAT
TATTTTGGATAGTGAGTGTATATACTTGATTATAAACGATGGTGAATCAAAGTAGACTAG
GTCTACCATAAACAAAATTCTCCATCACTGAGACACAAATACACACAACTAACAAATAAA
ATACGTATGCAATGAAATATGTGTATAAGATAAATACACACTACACAAAATATAGTGGGG
CATATACAGTCAGCAAATCAGTATGTCCATg
>NODE_1015_length_297_cov_15.811448
TGCTAAAGTGGATAATGTGGTTATTGCATTCTTTGGGCTTGATTTTTTTTTCTCTGCACC
CTCCTCTCTCTTTTTTTTTCAGAAATTGTTGAGCTGGTAAGTTCAATGCAGAGGCACGTA
TGCACTCTGGAAAGGTAATTTAAAAGCGAGTTGAGCCATGACAAATAGGGACAGCTGGCC
TAATTGAATCATTTGAGCTAAGACAGCTCAACTTGGTTATCCTCACTGCAGCCCACAGTG
ATATTAGTGTGAGAATCATTAGCCATGAAATCATGTCTGCGCTTTCTGACTGCATCCTTT
GACATGACAGCCAGCAAGTCCTGCCTTTCATTTTAACACCAATAAGAAAAGAGCCTTTTA
TCACAAACAGACTGTGGGg
>NODE_1018_length_437_cov_15.258581
GGAGGAGAAAAAATGCACACAGAGTTCAAAACAGCTCATCAAAAAACAAACATCTCTATA
TATCTGGCGTGGTATCCAGCTACTGGTTCATTATATTAATTTGTGAGCGGTGGGCTGAAA
TTACACTGTGTGAAAAATGGCTGGAAAATTTAAATGATACAAACTCATCTTATTAGCGGT
GAAACATTAAAAAACAAACAGCCCCCTCTGTGTCCTGCTAATTTGTCTTGGGATGAAAAG
GCGGTTGATGGATGGATCTTACCTTATTCATAAGTGAGGATAAAAGAGATGTATTTCCCA
GTGCAGGGTGTCCGTTTGATTCATTACTGGAACAAGGAAAATGAACAATGTTTAGTCAAG
ATTTGCATGTGAACAGTAAATATTATTATTTATCACAGACTATGTGAATATGCAATGAAG
AAGAAAAAAGATTGCTTCTTAAAAATGAGATATAACTTAACAGTGAAAATTGGAATTGAG
AGTGTTTATGCAAACACTGTtgattcatataaatatgca
>NODE_1021_length_142_cov_39.521126
CTGGACCGATCTGTACGAAACTTGCTACGCAGCATCTACCGACCAAGGCCTACATGCCAC
ATTATTTTCAGATTTTTAGATCAAATAATATAGCTGAAATTGCGTCATGTGTGATTTCGG
TCAATATATTCCAACGTTTTGATTTGTTGAATAACTTTTTAATGTTTATGTATGGAGACT
TACTGTTAGGGCCATTGTAAAGCTAAGAACCGTCCCTTCAATTT
>NODE_1023_length_354_cov_9.570621
ACGGTGATGACGTCACCGGAGAAGGCTGCGGCTCTGAACACAGAGATCACAGCTCTCCTC
CGCAAGGGAGCGGTGACGGTGGTACCCGAGGCGTGTTGGAACAGCGGGTGGTATTCCAAC
TACTTCCTGGTTCCGAAACGCACGGGCGGCGTGCGTCCGATTTTGGACCTTCGCCGGCTC
AACCACCACATTCAGCGGCGGCATTTTCGCATGCTCACGGTCAAGTCCCTGACGCGTGCA
GTGCACACGGGCGACTTCTGTGCGAGCATCGACCTGAAGGATGCTTATTTCCATGTCCCA
GTTATTCTGCGGCACAGGAAATTTCTCCGATTCGCCTTTCAGGGTGTGGCCTACCAGTAC
ACGAGGGTACCATTCGGCTACAGGCTCGCGCCGGCTGTGTTTTCCCAGTGCGTAAAGACA
GCTCTGAAGCCGTTAc
>NODE_1025_length_319_cov_15.037618
TCACTGTTGCGTGCGCGCGCGCTGACGATCAGTCTGAGCGGAAGTCTAGCACTGTGTATA
TTGTGCCGCTACCAGCTAGTTGGAACTCACTCTCTACCAATCGATTAGAAAAGTAGATCT
AACTAACTTGTTCTAACTATGGCAGACAACTTTCAAGCTCCACTTCTACCTCCAGCAGCT
TCCACTGCGAAAGAAGCTAAAAGAAGGAAGACCGTTTCCGAAATGGCAACAAAAAAAAGG
AGGCATGATCAAGACAGGGCTAAAACGAGAATAAACATCGGCACAGCTTTTCAGCGATGG
CGTCAATTGATGCAACTAAAGCCGGACCTGAAAAGTGATGCGATGGTCGCGGAGTTTCTC
TTGGACAGGTAATTACTTTGTTTTGTTTCGGGGGGAATTTG
>NODE_1027_length_221_cov_18.122171
CCCACCCGAGGGCTGGCAGCGCGCCCGCGCACTTAACTCATACACCGCCGGTGTTTAAAC
TCCCACCCCCGCTGCCAGTCTTTAAGTACACCGCTGTTTGGCTGCCCGTCAGCTTGTTAC
AGTGCCCGACACAAGCGCAAACAATCAGAGTCTTTGGGAACACTGAAATATGCATGGCTA
TCCGTGACAGGCAGATAAAGCAGGGCAATTAGCCACGTAATCCTGCAGCGCTGCGGCCAA
TCGCCGACTTCAGCCGTCCCCCGCCCTCTCTCTCTCTCTCTCTCTCTCTCTCTCTCCccc
tcc
>NODE_1029_length_252_cov_22.126984
CAATTTAAATTGTAACCTTGAGCACAGCCTCCCACAAGAATAATAATTCTAGCCAAGCAG
TCACTGAGGGTGCGCAAGTAAAGCATTAGCACTCTGAGTAAAATATATGGCAGCAACGCC
TCTCTGGCCCATCCACAATCAATTGGATTCTTTTACTTTAATATTTACTTGCACCGATGA
GATGCTAGTCTGCATTGTGATGAACAGTCTGCCACTGGCATTTGAAGGTGACCTGTCACT
GCGTATGGACAAATCTCTCGCTTGCAGAAATGTACAAAATAAATCATTAAAGCAGGCAGG
CTCTCATTCCGGGATTTAAATCACCTCAGATTTa
>NODE_1030_length_110_cov_6.018182
GGCCACCAGGACCTCGGACTGTACGAGTCCGGGAAGGTCCACCTTGGTCGGACTGGTTGC
TCTGCCGTGTCGCCCTCCTAGAATACTTCCATGATGTGGAGAGCTCCAGGGGCCACCAGG
ACCTCGGACTGTACGAGTCCGGGAAGGTCCACCTTGGTCGGACTGGTTGCTCTGCCGTGT
CGCCCTCCTAGA
>NODE_1033_length_190_cov_7.468421
CGTGGTCAGCCGTCGCAGTCAGCAGGTAGCTGTCTAGCTCCACGCCAAAGCCCTGCTGCT
TTGGTGGTGCACTGCTGCTGCACTCTTCAAAGAAACTGGCCAGGCTGATCTTGGTTTTTT
TTGGTTGTGGAGAAGGAGCAGTGCTCTCTTCCATCTCGCTTTGGCCCACTGTGGAAGAGG
CCTCCGTGGCTGTCTTCTCCTCCAGTGCTTTTGCTTCTGTAGCTGCTCTGTTCTTCACTT
CCTCCAACTCTTCAGGTGACAGGTAGGTGGCc
>NODE_1034_length_167_cov_8.107784
ATAGCAAATATTTAATTTAGTTTACAAATATTATTTAGACTAGCCTACTGACTTTTCCAT
CTTTGTCATCCAAGGCTAAATGTAAACAATCGCCCTCGACCACAGGAGACCATGCTCTGA
ATGTTTGGTCATATCTTGCTAGTAATATAATAATAGTAGCTAGGGGGCGGGGATAGGTTT
GTGTGGGGATTTGTGGGAGGGAGAATTACATCAAACAGCACCTTTGATATTATTAGATAG
TGAGCACAc
>NODE_1036_length_227_cov_18.612335
ACATGTTATTATGTGGATGCAGCAATGGATGAGACCGTTGCCTCTCCGCATTACGGAGTA
AATACATTTTGGGCTCCGGAGGTCTGGTATTGTCTTGTGCTCAGTATAATTAAGCGGTAC
ATTAGAAAGAGGGTTGGAATAAAACATGAGTATGGAAATGCAGCCTGGAGCTGATGTTGT
AGTGATTATTACAATGCAGATAAAGCATTTCTCATAACTGCCTGTGTCTACTGGAGCCTC
CAAAAACATCTGGACCTTTTAATTGAAAAATGGCATGGCGCTCTGCCGGGCTGGTACTTG
CGCTAAGTg
>NODE_1038_length_307_cov_7.899023
CTCTATCCTTACCTCTCTCTGCTGTGCTGCTGCTGCGTCTGTCCTGTCTGTCTTATCTTC
CTGGTCCTGTCTGTCTTATCTTTCTGATCTTCTCCGTCTCTCCCTGCCTGCTGCATCTCT
TCCCTTCCATCCACTCCGCTCCCTCTCGCTGCTGGTTCTCCGTCCGTTATGTTTCTTTTT
TTTGTGAAGTAGCGGAGCAAACTCATCTTGCCAAAAAGAAAACATATTCACGTTAGCCAG
CTAGCTAACATTAGTTTATCGATAACCATTTCATGTAGCTTCATCTTCGTCTCGCTGCTA
ACGTTTGACAACCCACCAGAATAGAGCTCTAGCTTCAGTTACGTTCGATGGCAGTTAACC
AGCAACGTAATCGTTGTCAAGCTAGGTTg
>NODE_1040_length_183_cov_7.092896
TCTCTCTCCACCCGCCTCCTTCTCACCGGGGACTTCAACATTCATGTGGACCAACCCAAC
TCTACCCTCGCATCCGACTTCCTCTCCCTCCTTGACTGCTTTAATCTTATCCAGCACATC
ACTTTCCCCACCCACTTAAAAGGCCACACACTCGACCTAGTCTGCTCTGCCTCCCTGCCC
ATAACCAACCCTCACCCTCTCTCCTTTCCACTCTCTGACCACCTCTGTATCCTTTTCTCT
GCACCCCTGCCCTCATCCCACCACc
>NODE_1041_length_83_cov_27.144579
TGGAATAGTGGGCAGATTTGGCAGCTTGGAGTGCATCACGGTAGGAGGAGATGTGTTGTT
TGTAGAGGTCAGCGTGGACAGTAAGATGGGTTTTATTGTAAAGTCTTTCCAGTTTACGGC
CGGTCTGCTTCATGGTGCGGAGTTCAGGGGTGTACCAGGGGGAGG
>NODE_1043_length_256_cov_32.832031
GTACCATCCCCCCACTGCAGTTACACCACACAACCACAGGGGGCGCTGATGTGATGCACT
TGCCAGGGGAGGCTGAGCTGAGGCGAGACTGGGAGATACACAAGGCTTTTTTCAATATCA
ACCCTCATGAAATTTCATTTGGATTGTAAATGTACTGTAATTTACTGTCATAAATGTGTA
ATGGGCCCCTGAATCCAATGACATTGTGCTGGCTAATCAACTCATTTGAAAATGAATATA
GATCTATTAAGAGAGAACTCAGCATTTTACATGGTTAAAAAATGACTTGCCATCAAACAT
GAGAGGAACTTTTTTATTTatttaattttttaagcttt
>NODE_1046_length_87_cov_24.586206
GAGCAAGAGAGGTACACACGCAAGCAGCAGGCACCCTTAAAATTTCCCTGGAATTTTTTC
TAGTGTTGTTATTGTTATCCCGCATACTTCTTATTTATTCTTCCGTACAAAAGTTTGGCG
CGCTACTAGTCTCACAGCGTTGCCAGCACACACGCACAAAATACATCAA
>NODE_1048_length_190_cov_63.315788
TGCATGCCACTTTGCTGATTCAAAATCAATGAGGCCAAATTTCGCAGGGCCCCTGTCAAT
GGTGGCAACGAGCATCCTGGATTCCTTCCCCAATCAAAAGTTTGCTCTGTATAATTTTAC
GCAATCAGATTTCTCCACAGTCATCCAGCGCAATCAGGTAATCAGAGGGGCACATTAACA
AGACAAATGGGGTTTAAAAAGTGGGTGCTCTCTGTTTGCAGTAACTTCCCATGGAGATCG
GCTTCCTCCCACTGCAGAGGAAATAACCGCCa
>NODE_1049_length_308_cov_28.191559
TGGCAGTGAGATGTCTGGAGAGAGAAAGAGAGAGAGAGAGAAAGAGAGAGAGCAGGAGAG
CGAGAGCAAGAGAGAGAGAGAGAGCAAGAGAGAGAGAGAGAGTAGCTTTTAAAAGGATTT
TGTCGGTTATTGACTGGTTGCACTCTTCTGCTAATAGCCATTTAAAGATTATAGGCCTGC
TGGTGGAAATCAAGGCCTCCATTGTTCTCCTTATTGCATTCTGGCAGATGGGGGCTGACA
CAACAACACACAGCCTCCCTGCGGGCACGCTCGCTCTGCGCCGACCTCCATCAGCACAGC
TCCTATTGAACCGACCCTAATAACTGCCCATGAATTATTAATTTACATACGATATTGAAG
GCGAGGAGGAGGCGTGGGGGTGGCTGAGCg
>NODE_1050_length_625_cov_38.944000
CTTCTGCATACCTCGGTTGTAACGAGTGGTTATTTGAGTTACTGTTGCCTTTCTATCAGC
TCGAACCAGTCTGGCCATTCTCCTCTGACCTCTGGCATCAACAAGGCATTTTCGCCCACA
GAACTGCCGCTCACTGGATATTTTCTCTTTTTCGGACCATTCTCTGTAAACCCTAGAGAT
GGTTGTGCGTGAAAATCCCAGTAGATCAGCAGTTTCTGAAATACTCAGACCAGCCCGTCT
GGCACCAACAACCATGCCACGTTCAAAGTCACTTAAATCACCTTTCTTCCCCATTCTGAT
GCTCGGTTTGAACTGCAGCAGATCGTCTTGACCATGTCTACATGCCTAAATGCATTGAGT
TGCTGCCATGTGATTGGCTGATTAGAAATTTGCGTTAAAGAGCAGTTGGACAGGTGTGCC
TAATAAAGTGGCCGGTGAGTGTATATCTGGATGACATCATCACCTCAAATAATCTTATGC
AGACAAAGGCTAAAGCTTTCAATCTGACTCACTGGAGCTCAGACAGTAACGCCCCCGCAC
CCACATTGTGTGGCCCTGCCTGCTTCAAATCATGTGCGCTTTATGGAAAATGTAACCATG
CTCATGACAGTCATAAATACATGTGCAATGCAAAAAGCATGGGTTTCTTTTAACCTTCTG
CCAAAATGCGAAATTCTGTGGATGAAAGTGAcgaaccagcccaatcc
>NODE_1051_length_83_cov_16.301205
AGGGTTAGGGTTAGGGTTAGGGTTAGGGTTAGGGTTAGGGTTAGGGTTAGGGTTAGGGTT
AGGGTTAGGGTTAGGGTTAGGGCTAGGGTTAGGGTTAGGGTTAGGGTTAGGGTTAGGGTT
AGGGTTAGGGTTAGGGTTAGGGTTAGGGTTAGGGTTAGGGTTAGg
>NODE_1053_length_83_cov_40.156628
TTTGATGTGTAGTCCAAAATCCCTATGGGAAAAATGAATGGGAAATGCGAAACATGGGGT
CTCGAACGATAGTACGTCTTTTCCTAGAAGTTAAAATACATCATTCAAGACGAGCGTTGT
GAATTTCGAAGCCCGTAGTTGCTTATAATAGCGATATGATAACCG
>NODE_1054_length_478_cov_30.746862
GGGGGTGGAAACATCATGCTTTGGGGCTGTTTCTCTGCAAAGGGACCAGGACGACTGATC
CGTGTAAAGGAAAGAATGAATGGGGCCATGTATCGTGAGATTTTGAGTGAAAACCTCCTT
CCATCAGCAAGGGCATTGAAGATGAAACGTGGCTGGGTCTTTCAGCATGACAATGATCCC
AAACACACCGCCCGGGCAACGAAGGAGTGGCTTCGTAAGAAGCATTTCAAGGTCCTGGAG
TGGCCTAGCCAGTCTCCAGATCTCAACCCCATAGAAAATCTTTGGAGGGAGTTGAAAGTC
CGTGTTGCCCAGCGACAGCCCCGAAACATCACTGCTCTAGAGGAGATCTGCATGGAGGAA
TGGGCCAACATACCAGCAACAGTGTGTGGAAACCTTGTGAAGACTTACAGAAAACGTTTG
ACCTCTGTCATTGCCAACAAAGGGTATATAACAAAGTATTGAGATGAACCTTTGTTATTG
ACCAAATACTTATTTTCCACCATAATTTGCAAATAAATTCTTTAAAAATCAGACAATGTG
ATTTTCTGGATTTTTTTTTc
>NODE_1055_length_215_cov_13.111628
GTGTGTGCACGCCGCGAGCAAACACATACGTGTGTACACGCGCCACTCTGCCATCCGCCA
GCAACAGCCGGCGTCGAAGGGAGCTGAAGGGTGCTTGGAAATTAAGGTTATTACACAAAT
TGAGCCATATGGTCTAAATATTTCAGAGCTGGAATTTACTAGGCAATAAAAATGGCCCCT
ACCTCGGTAATGGTGTAAATTACAGCTTAACCACCAGCGCTAATGATGTCCTTCTGTACG
CCCCGTAACCAACCGTACATGAAGGACACATTGTTTAAAAAATACTCCAGGAAGAGa
>NODE_1056_length_563_cov_15.774423
ATAGTGACAAAAACAAAGGATGCAATTGTGTCATGAAAATACAAATTAAGAAAGCTCTAT
ACATTACGAAATAAACGAAATATAAATGGTGAAAATACTGTTATGTCTATCTGTTATAGA
AACGAAGAGCTATTGATTCCCTCTCCCTCATTTCGGGTTTACGGGTTTATTTTTTCCCCT
TCCTCTCCCTTAATTGCCTGGTGTTTTGTTTTGGCGTGGCACTCTGGCCAGCCTCCCCTG
ACGACACATCTGGTTCAGGCCTCTCACACCTAACCACTGCATTGGCCTCCAGCGCAGCGG
CGATTCTACCCATTACCCCCATCATTTCGCTATGGCTGGCCTGCATTTCTGATCTCAAGC
CGGAGATGTTGTGGTTCAATCCTGCCAGGGCACTGACAAGCTGTCGTGAGCTATTCCCCA
TTGGCCTGAGCTGTCGACGCATGGCTCGTAATTCCATTTTTAAACCATTTAATTGAGAAG
AATGTTGTTCTTGCGCAGACGTCTGTTTCTGTTGCTCAACATAGAGGAGTTGGTCGATGA
CCTCGTAGTTGACAGGCACCGAGGGGGGTGGATTGTCCATCACATTTTGCCTGGACACCG
AGGCGGGTGGTCGGAGGTGGGATGGGGgggtgtcctccagatttt
>NODE_1057_length_1162_cov_44.777969
GCCCCGGTCGAGGGGCAGCTCGGACGCCACTCAAATCAGGTTTTAGCTGGGACAAACACA
GCTTGGCTGACTGCTTTTCGGAACCGGGAAGGATGTGCTTCGCGGGGAAGGAGGAGAGGA
GGGAGAGGCGCCGGAGCGCTCGCACCGCCTCCCCGCGCTTCCGCCGCTTCGTCGGACCTC
TGTGCTTGGGACGGGGCGTCTGCGTCTCGCTCTGACCGTGCGCGGCGCGCGGCATATCCC
CGCCGGAGCGGGAACGGTTGCCGGACCGCTAGAGGCGAACCCACTGCGGGCAGGTACCGT
CCGCCCATAGTGGAGGCTTTGAAAGCATCCGGGCGGGGGCCTGACCCAGGTGGATCACGT
TTTCCATTCTACCAGTTATTTGGAGGACCGCGCCTGTCTTTCGACCGGGCGTGCCGAGCC
GCGGTACCGAAATGTTGCGTCGGACTTGGTACGGGGTGATAGAGGAGGTCGGTCCGATTC
CAACGAGCCCTCGTTCGTCCCTGTGCGAGGTCGGGCGGCCGAGCTGGGAACTCGCAAAGT
CGGGGTGATTTAATCGCTTATTTAGCGCTTATTCGTCCGGCGCGTCTTTGATCGCGCGGT
TCGACCGGGGAGTTCGGGTCGCGGTAGCGATTCGAATCGGTCAGGTCCATCTCGGCTAGG
ACCGTAGCTTTCCATAGAGCCATCGACCGACCTCATAGGCCCAGGGACGGCCGAGTTACG
AGCTCCCAAAGGCGGACCGCTTTTCTCACATTGTGATGGTCAAAAGGTTAATTCGATACT
CACTACTGGTATCGCGCCGACACCCGGCTCGATACCCACCTCCCCAAAATGCTCCAGGGG
CCGAGGAATATCGAAACTCTGCCGCAAAAGGTGCACTAAAATCGGACCCGAAAATATCGA
ACCTCCGATCGGTGGTCGCTTTTTGGCAGGGTACCCTAAGAAATGGACTTAGGTTTTTTT
TCGCTTGCGATTTCATCCAGGCCTCTCGGCGAACTTCCTTGGCCGTTTTGAGTGCACTCT
GGTCGGTCTGCCTCGGTGCCTGACACACCCTGGAGGAATTCTTAGGGTGGCCGGCCACCC
TAAGCTTTTCTTAGGGTGGCCGACCACCCTAAGAAATATTTTTTTTTTTCAACTTTTTTT
TTTACTTTTCCGCATATTTCTGTATATTTCATATTTTCGGTCATTGCTCGGCCCACGGAG
GTCGTAGAGAGCTGCGGGATGGCTCGTTCGACTCGGTGCGTCCT
>NODE_1058_length_243_cov_35.855968
TGAAAAAATCTTGGAGCTGAGAAGAACTGCACTGCAATTAAATGCTACTGTTACCTTAGA
GTTTCTAATGGCTCTATATTATTATCCAGTTTATTTGAAATAGTGCTTGCACTAGCAGAG
TAATTGGAAACCATTGATTATGTACTTTTATGTGTACACTCTTGCAAATCATTATGGAAA
GAAGCAATAGTTAGTTAGCCTCTCTAATGAAGCACTAATTGCGCTAAGTAGGTTAAGATG
TTAGTCAAACTGCACTGAACTGAAATCAGAGCACAATCCAACAATCCACACACACAAGTA
TTGTTATCTTCTGCGTAGCGGTTGg
>NODE_1059_length_83_cov_77.060242
GAGTTGCTTGTCTGTACGAATATCACATCTACTACTAAAAATATTAGGACATTGTATGGT
TGTTTAACAGTGTGTTCGAAGGCAGTTTGATGCAATTTTAGAGAATTATAGCTAAAGCAG
CGCAGTTTACTGGCCAATCGATTTATTGTACCAAAGTGTAGGACT
>NODE_1060_length_698_cov_10.853868
AGACATGCAGCAACAACAACTACAATAGTTAACAGTAGACATGTAGCAATAACAACTACA
AGAGACAACAATAAACATGCGGGAATAACAACTACAATAGACAACAATAAACAAAGGAAG
CACAATAGGCAAACAACAGGAAGAACAATAAGTAAGCAAATGACAGACAGTGTGGGGAAG
GAGGCAAGACACATACAAATGTTAGGGGTTATTTTGTGGAAAAGCAGTTGCAAGAGTCAG
TGAGAATGACTGAGATGGCATCTTTGAAGGCGGGAATGGAAATATGGTTGTCCAGCTTTA
GGGTTTTTTGCAGAGCATTCCAGTCGGAGGCAGCAGCGAACTGGAATGATGCACGACCGA
CGGAGGTGTTGGAATTAGGGATTTTTAAATTGATATATAGAGAAGACCGGGTGTTGTGTG
TCACAGGTAATGGGTGCAGCAGGTGACACAGATAGGGGGGTGAAAGGTGAAGAAGGGTCT
TGTAAATGAGAGTGAACCAGTGAATGTTACGGCGGGTGTGAAGGGAGGGCCAGTTCATCA
GGGAGTAGAGGGTACAGTGGTGTGTATTGAAGGGGGAATTTGTAGCAAACCTGATAGCAG
AGTGGTAAAGGGTGTCAAGCTTGTGAAGTGTACCTTTGCATGCAAATCTATATATTGTGT
CACCATAATCAAATATTGGGAGTATGGTCATTTGTATTAGGGTGAGTTTGGCAGAGGAAG
TGAAAGTGAGACGATTTCGATAAAGGAACCCAAGTTTGGCCTTTTATCTTAGCCTGCAAt
>NODE_1061_length_183_cov_42.185791
TGCATCCTCTTCTCTGCTCCCCTGCCCTCACCGCATCACTCCAAAAAACGCACCATCTCT
CTCCGTAACATCAAGTCTGTTGACCCCCTCACTCTGTCCCAGTCCATATCCTCTGCCCTC
CCCTCTGACTCCGCCCCCTCTAACCTTGACGACTATGCCATCATGCTCAACTCCATTCTC
ACTGACTCCCTTGACTCACTGGCACCCCTGAAAACCATTACTGTCTCATTCCCCACCTCC
TCCCCCTGGTACACCCCTGAACTCC
>NODE_1062_length_517_cov_15.330754
CTTTGATTCACCTTGTAGGACTCGTGTAGGGCCTGGAGAACATGTTTGCTGATACTGAAA
CACAAACGTAAACATTAGCTACTGTAGGCTATCTCTGCTAACTAGCTAGCTAAGACGTAA
ACATTAGCTACTCCGTATGCTAGCTAGTGTATCTGTTGTCAATAAGTGATCTTTGCTAGC
TAGTGATGCTCCAGCTAGCTACGTAAACAAAGAGATTTAAGCAGTGGGGTGTAACATTAT
TTTGCTTGTTCAACACGGCGTGTACATTAGCGTTATCTATAGCTAGCTAGTATCTGTTGT
CAATAAGTGATCTTTGTCCATTCATTCAAAGCAACATCTCTGCTAGCTAGCTAGCTACGT
AGCAAAGGCAACATCTAGTAACTTACCCGAGAACAAAGGTCGAACGTCTTCGTCGATCGT
CTTCGGTCAGACTCAGAACCAGATGAATTTCCGTGTTCACCCATGAAATCCGCGATAAAC
GAGCTCATAAGAGTTCCATCGTCGTATTTGCTTCTTGGACAGAACGCTTGTTCATCACAT
CTGTTAGCATCTTGGAATCCATGTCGAATGTAAACAAAGGGTGTGTATTTGAGCCATAg
>NODE_1063_length_329_cov_11.790274
TTAAACGCTGGTGTAGAATTGAAAAATATAGTCTAAATAACACGAGGAAATAAATCTACA
CTATAACCAATAAGCATCAGTTAAATAATAAGGCATTGCATGCCTGGGTGCTGGCATGTT
GTGTGCAATGTACAGGTACAGAGCATACAGTGTGTGATTCAGATGTCTCCCCTCCGCTCT
CTGTCGCATCTGCTCAGATGTATACACCGGTTCATATAGATATGGTCGGATTTCCTCGCG
TAAAAAATCATTGTACCCGTCTTCTTCACTGTCGCTATCGTGATCGTACATTTTTGAAGT
AAATAAATGAAGTTTCAGGTAATTTTATTCCAATGCTGCAGCTCAACGTAGTTGGCAAGC
TTCTCCTGATATTTGTTTTGCTCTGACGTGAAGATGCCGGTTCTACATTCg
>NODE_1064_length_190_cov_45.157894
CCCCCCCCCTCTCCTCTCAACTGCCTGACCTACACTAAAACCTACCACCTTATGATCACT
GAATACAGTGTCCCTATACTCTATTCTCCCTATCTTACCCACTATCCCTTTTGTGCCCAA
CACTAAATCTATTCTACTCTGTTTCAACACCCCCCCCACCACTTGCCTCCTTGTAAAAAC
CCTCCCCTCCGGATTCCTCTCCCTCCACACATCAACCAATCCATTCTCTCTCATCATATC
TCTCAACATTCCCCTCGACGAGTCACTCCTAA
>NODE_1065_length_317_cov_7.886436
GACTGTGACCTGAAGACCCATATCTACAAGGTCAAGAATTCTGTTACTGGTCAGCAGAAA
GTGGTACATCGCAATCTCCTGCTGTGCGTTAATTTCCTGCCGCTTACATGTGAGATGGAT
GAGGGTGATGACTCCTTGAGTGTCTTGTCAGAGGATGAAGTTCGTTCAGAGGGCCATCAA
GAGGACTCGGAGAGCTTACCTGATGAAGACGGGGGTTCACTCCTAGATGCCTGTCTCCCA
GTTGAGGAGGTGACAGACTTTGAATGCGAGTCAGATGATCAAATGACTTGCAAACAGTGC
TGTTGAGACGACAGATGAGATGTCAGAAGATGGGCAGGAACAAGGTGCTACTCAAGAGGC
TAAAGGTACAGACTCCAATCACCTGGAAGAAACCAaagc
>NODE_1066_length_844_cov_32.408768
TTAAAGTGATACTGACATCAAAATCCGACTTTTCCCGTTGAAAACCGATGTTTTGGGTTA
GACTATGATCATAAACAACTGTTTTTGTCCGAAAAACTCATATTTAGTCCAAATAGGTTT
ATTCGGAGTTTCTGTGTAGGCTTACCATGCGCTGGAATGCGGGGGAATGTGACGTCACAT
TCTCCTTAACATAAAAATGGGTGGAGTTGAGGTGGAGTCTCGGCTGAGCATGTGGTATAA
AATGAGACCAACGGTTTTTCATGTACTGCGTTAGTTAGTTAGTTCAAGTTCAAATGTAAA
TTGCGAAATTGCTTTGTATTACTACTGTATTACCTATTACGACTTATATCGAGCTACATA
GAGTTATTTATATACAAGGTCTTACTATTTGGTATCTTTAGCTAACTTGCCTGCATTATG
CCAAGGATTGAGAGATGTATCGTTCCTCAGTGCAACGCCACCGGCTCTGTTAGCTTTTTC
ATAATCTGCCGAGAGACCCGGAGCTACTTAGCCAGTGGCTTCAAGCTATCATCGGTGTAC
GACAAGCGGTTCTCCCCAAGAATGGAACAGTGTGCAGTCTGCACTTCACACGGGACTCGT
TTATGGCAGCCTTCGATTTGGGTTTTCAGAAGAAGTTGCTACTGAATCCAGGTACCGTAC
CGACATAGACCCCAGACGGCACGAGCCGTCAACTTCTTCCACCCGGGTGAGTAAGGTCTA
AGGATATATTATTGCTAGTTTACGTTGTAAGCTAACGTGAACAAGCTTCTCGCTAACGTT
AGCTAATCTAGCTAGATCCTAGATAATAACACTTGTTAGCTAACCTTAGTTAGTTTCACG
AGTGTATCCTGAACATGAGCAAATATGATTTTTTAGGAGTAACGTTACTTACTAGGGTAA
GGAATTTTTTGTTATAGGCTACACTA
>NODE_1067_length_159_cov_13.150944
TATCCTGAACATGAGCAAATATGATTTTTTAGGAGTAACGTTACTTACTAGGGTAAGGAA
TTTTTTGTTATAGGCTACACTACATATAGACACATATACAGTAGAACGAGGCGACATCCT
CATTCATAGGCTGGGATCCGATAGCACCCAGAGAAAAATTTGAGATTATATTTAACGAAT
ACACAACAGTATTGTATTGGAATTGTGCGTCCTCTTCCGTTCCAAATATAACGTTATAAC
G
>NODE_1070_length_173_cov_10.705202
GTTACTGTTTTTTTCCTATCCATTTCAGCTATAATGTGTATTTCAGAGATCAACTGAGTT
AAGTGTGGCAGCTAATGTCGTGTGTTTGCTAATCAGACTACAGGGTCGTGTGTACTCAAA
CCGTGTAATTAAGTGCTAACGTGCAAAAGATTGTAATGTTTTTATATCAAAATTACTATT
CATAAAAATGTCGGGTCAAGTTTATACTTTTGTAATAAAGTAGCACCTCAAAAACACATT
GGATGCATTCACGTg
>NODE_1071_length_169_cov_4.769231
GGCGGGGTGCGGCGCGGGGTGTGGTCATGGAAGGACGCTACATTTCCATTCCCGGACTCG
GAAGTATGCCCATATCGGGAGGTGAGAGGAAACCCGCCGTAATCACCAGCAATGCGCTGC
ACCGGAGACAATCACAGCGGAGCACAGCTGCAGCGCATCGAGCTGGTGATTACGGCCACA
TAAAACACAGAGACAAACAGAAGGATATCGGAGTAGCGCAAGCGAAACCACGGAGAGAGG
AGTGGAGAGAG
>NODE_1072_length_168_cov_11.886905
CGGCTCCCCCCTCTTCATCCTGTACCTTCTTCCCCTTGGTCAAATTCTCCGCCGCCATGG
CCTCCATTTCCACTGTTACGCAGATGACACCCAACTCTACCTCTCCTCCAAGACCATCAC
CTCATCCACTCACTCCACCCTCACCACCTGCCTTACAGACATAAAAACATGGATGCAACA
AAACTTTCTCCAACTCAACTGCAATAAATCAGAAATTCTCATCATTGGCCCAAACTCCCT
CACCCGATCt
>NODE_1073_length_199_cov_14.849246
GGAGGATTTCCTCTACAGCTGTATTAAGTTTGAAAGCAATACGCGACCATGGAGTGTAAA
GCTAAACCACAACACCAACAATGTAACAAATACATTACCCAACACTGTCCTGAATAACGT
GTGCGTATGTGTGTGTGTATATGTGTATGTGTGTGTGTGCGTGCACGAACATAACACCTG
GACTGAAATGGTGGAGATGCACTTGAGGGAGGAACCCAGGGTGGGAGTGAGTTACGCCTA
CCTCGGAGCTTGAGCTGTAACCAATCTCTCCTGAGGCCTTg
>NODE_1076_length_212_cov_12.613208
GCTGAAAAAAGTTGGGGTGGATTTTAGCAGTCAGTGGATTGGATGAAAAGCAGGCCTTAT
CTTTTACACAGCCAGTGTGGTGCCAGCCTGCCCCAGCCTGTGCCCTGTCTGGCCCCTGGC
AATGGCCACTGTCATACCTTGCCACCTTCTCCCTTTCTCCCTCCCTCTCTTCTCCCTCTC
TCGCCCCCTCTGCCCTTGACACACAGAAAGCACTGTGAATAACATGAGTCAGGGGCTATT
AGCTGGGAGGCTGAGTGAGTCAGGAGTGAGAGTCAGGGggagagagagggagag
>NODE_1077_length_215_cov_14.162790
TATATAATTAACGTTACTACGATATTATTTTTGCGAAACGTTTATATATTGACAAAGTTA
GGTAGGCTAACGTAAGCCATAAGCAACTAGCACAGGTAAAGCTATGTCCGGATGCAAGCC
AAGGATTCTTCAGTACAGTATACAGCACAGTACGGGTGTTGTAGAATCGTTGATGCAAGC
TAAGCTATCTAGTACTACCTGTTGCGTTTTGGTCCGAGTTGAAATGCACACGAATGCTAG
CACGTCGTACGTACGACCTGACTCCTCGTAATCACGATCAGTCCCATATCACCCGAA
>NODE_1080_length_197_cov_4.568528
TAGAACAGACATGGCTATCTACTCCACATGCAATTCCTTCTATACACATTCAGATGTAAA
CGTTCAAAACATTCAAACATATTGAACAGGCCCCTGCACTTGCTTCCAATACCACCACTA
CCTCGTTCTGTTCCAAACTTCATACTTCCATGCTTCGAAGTATGGACTTACCTTGCATGG
AGTACGCAGTTTGGAACAGGGCTCTGGGTCCCAGAAGTCTCTTTCCTGTTTGAAGAAGGC
TCAACCAGTCAGTCACAGCATCCAGGTattcaagatttt
>NODE_1081_length_260_cov_15.069231
TCTACCATTGTCTTAAATATCTTTCATGGTCTCGTTGCAAAAGCTAAATTGTCGCTAGGG
GACTTTGAAGCACCTGTGTGCCAATCTTGGAGTAAACTGAGGATAGCAAAGATTATAGTA
AACACCACAGAAACGGAATTGGTGCTCACTAGCTCTGCAAATTCAGCTATTGTGGGAAGC
CAGCCAATATAAAACGAAAACAAACTATATTAAAAGTACAAAAGGTTGCAGCTTACAGCT
GTCAACCCTTGTCACTGCAATCTGTTTCACATTTGCTAGCTGACTAGCTAGCTACCTGGT
AGATCGAAGCCCATTATAGAATGATAGAAGATAATAGATGAT
>NODE_1082_length_204_cov_6.593137
CTTGCACAAAGGACCAGATAGCGGTCCTGCTGCTGGGTTGTTGTCCTCCTACGGCCCCCT
CCACGTCTCCTGGTGTACTGGCCTGTCTCCTGGTATCTCCTCCATGCTCTTGACACTGTG
CTGGGAGACACAGCAAACCTTCTTGCCACAGCGCGCATTGATGTGCCATCCTGGATGAGC
TGCACTACCTGAGCAACTTCTGTGGGTTGCAGACACCGCCTCATGCTACCTCTAGTGGTG
AGGGCACTGGCAAAATGCAAAGGTAACCAAAAATCAGCCAGAAAGg
>NODE_1083_length_1023_cov_21.187683
GCCCGTCAACCTCTGCTGCCTCTCACAGACCTTCAGCCCCTGCTAGAAAGACCATCACCA
ACACTGCTGACGGAACTAGGAAAGGCAAGAGCAAGCCTGGAGTACGTCAGTCCCCATCTC
CCACCACACCGGATTTCTTTGACGTAAACAGGTACTCTGTACTTCAAGGTTTGGGTGACT
CTTCTGAGCCTGTCGCCCCTGAGCCAGCACCTGAAATTTTAATTATTGGGGACTCCATCA
TCCGCAATATTAGAATTGAAAGTGCGCTGAAGACCACAGTGAAATGCTTTCCAGGAGCAA
GAGTGAAAGACATTGAGTTTCATCTAGACAGCTCACTCACTGATGGTAATGTATCCACAG
TTGTGCTGCATTGTGGTACTAACGACACAGTGTTGCGTGAGTCAGAAACACTCAAGAAGC
ACTTTAAAGACATTTGCAGTAAACTTCATCAGCTCAAGAAGAATATTATCATCTCAGGCC
CTCTCCCCTCTTTCAATAGAGGATGTGAGAAATTCAGTAGATTGTTCAACCTACATAACT
GGCTCTCAGTCTGGTGCAAGGAGCAGGAACTCGTTTTTGTAAATAACTGGGACTGTTTCT
GTGAGAGGCCTCGGCTCTTTGCAAAAGATGGTATCCATCCCAGTAAGAGCGGAGCTTTAG
TTCTTTCCTCTAACATACAGGAGGCCTGCAAGTTCTTATGACTAGGTACTGAAGTAGCTC
CTCCCCTTGTCCATAAGATTAAGCCAATTGTTTCATCTCATAGACAGCCTAAGGAAACTC
AAAGGGGAGTATATCAGAAAAATCTAGTTTCTATCAACTGTAATGCCACTACAGATGGAC
ATATCACTTTTAGTTTACTTAATGTCAGATCTCTGTCCAACAAAACTTTCATAGTCAATG
ATTTCATTACATCGTTTAACCTGGACTTTTTAATGCTCACTGAAACATGGTTGAAGAAAG
ATGATCATACTCAATTTATTGAAGCATGCCCCCCTGAATACAAATTCATTAGCAAGCCCA
GAGACATTGGTCGTGGTGGAGGCATTGCTGTTATTTACAAAAGCCATTTCAAATGTAGTT
CTGTAACAGTTAGTGAATTATCTTC
>NODE_1084_length_227_cov_9.039647
GCAGGCAGAGAGGCCATCTCCCCAACTTTAATAGGAAGACAGTTAATAACCCTTTTTTTA
TCCCCATGCACTATCAATCACACCTGTCACTGCTCTGCTGAATCAAAGCAAAAGTGTTCT
TCACAGATGACTGATTAGAAACGCAAAATCACAAGATCCATCTTCATGGTCACTTTTATT
ATAGTCATTTTTAAACTGACAGCAACCTGCTCTGTCTCAGAACAGTGCGCATGGCAGAGA
TTGTCTCTCACGGCAGGGCGAAAATGAGGGGATGCTGCAGGATGAAGGGGGGGAAAAAGA
AGGCTATTg
>NODE_1085_length_223_cov_17.771301
TCCTCCCCTCCCCTCACACAATTAACTTTTCCAGTGTAATGAGATGATTGATATGCTGGA
AGTGTGTGCTTTAAGGAGATATTAATCATTCCCTCTGGTAATTTTAATCATGCGTCCCAT
CATCCCCAGCTGCTAAGGATCACCTTCCTGGCAAACAAAGGGCGAGCACGGCACTTGCAC
AGTCATTCTGTTCTAGTTTAACTTTATTTTATGCCCGTTCCTCCCATCTGTTCTCGCAAG
CCTCCGCAAGCCCACAACGCACACTGACAAGCTGGGGAAGCAAGCGTGTGGGTTGTTGCC
TCGTg
>NODE_1087_length_250_cov_15.072000
GGAGAGCAAGGGTGGGGGTTGGTTACACACAAATGCAAATGCTGCTTTGTTACTTGCCAT
GCATCCTAATACCTAGAGAGTCAAATACCTTTTTCTCGCATTATGGAATTTGTCATGTTC
AGTTGGAGCTGTCATATTTAAAACTGTGTGCGCTAATGTGTGTAATCTGCTTTGCAACAC
ATCAATTATGATGGATATTCCTCCACCGCCAGGGCTTTTACCGCAGCCTTCATGGTAATC
ACTCCTCTCTTGTTAGGAAACCTGTTTAGTAAATAATGATCTGCTTTGGCGGATGCTGTG
TGGTAACTTATGCTTTATTGTGTGTGTGTGTg
>NODE_1089_length_288_cov_12.111111
CTGAAGAATCACCGATGCATGTTAAACAGATCCCACCGGTGAATGAAGAGAAAGCAAAAA
GGATGTCTCTCTGTACTTCGTAAAACGTGTTCCCCACCTGAGCTTTCCCTTTCGCAGTCC
TGAAAGCGTCAGACCGCTGTGTCCAAGCCAAAGGTTGGTGCAGCCTAATGAAAACAGATG
AAGCAGAGATAAAGTGTTTGCAGACATTAAGGGGGCCATTCATCACCGTTAGCCCCGGAG
CTATGGAGCACCTTGGATGGGAGTTCTGCCTCTACCTCGCTCCATCACCGTGGGACAGAC
AGACGGGCCGCGTGGAAGGCCTACTGTCCTGTGTCCAGGTACACAACCACTGACTGCTTA
TTTATGCACc
>NODE_1090_length_115_cov_103.547829
GAGGGAGAGAAGTGTACTAGTTTTTTTTTAGGGATGGAAAAAAATAGGCAGAGGAATAAC
CATTTGGAGCAGGTAGAAGGGAGGGACGGGGGGAAGATTAGGGACTTTGTAGGGATAGTT
GAAAGGGTAGAGGAATTTTACAGGGATTTATTTAGAAAGGGGGAGACAGATGAAGGAAGC
ATAGGGCAGGTGTTGGA
>NODE_1091_length_361_cov_18.354570
TGACGCCGAGGCTTTTCACTTGGGAGGAGATGGGGACCGTAGTGTTGTCGATGGTGAGGG
TGAAGTCAGCAGATTTGGAGAGATGCTTTTGTGCCAATGAGAATAACTTCTGTTTTGTTG
CTGTTGAGTTTGAGGAGGTTTTGTGTCATCCAGTTCTTGATGTCTTGAAGGCAGAGGGAG
AGTGAGGAGGGTGGAGAGGTGGCAGAGGGCTTGGTGGAAATGTAGAGCTGTGTGTCATCG
GCGTAGCAGTGAAAGTGAATTCCGTGGTGTCTCATTATACGGCCGAGGGGGAGGAGGTAG
ATAATGAAGAGGAGGGGACCCAGTACTGACCCCTGGGGGACACCGTGGGAAACCGGGGCA
TGGATTGATTTGTGGTTCTTGAGGGATATAAACTGTTTTCTGTCAGATAGGTATGAGGTG
AGCCAGAGGTGAGCCAGGTCTGt
>NODE_1092_length_206_cov_11.063107
CAAGTGAACTACCTGATCGATGAAGGGATGGCCTCAAGCAAGGGCAGCAATGCAGTCATC
AACTACGTGCATCATTTCTTCAACAACTATGGAGTTGGAGAAACACACGTGGACCTTCAT
TGTGACAACTGCAGTGGACAAAACAAGAACAATTTTGTGCTGTGGTACTGTGCCTGGCGC
ACCATGCACAAGCTTCACCTGAAGCTGGACCTCCACTTCCTGATTGCAGGCCACACCAAG
TTTGCCCCCGACTGGTGCTTCGGCCTGGTCAAGCAGCGCTTCAGGAAC
>NODE_1093_length_275_cov_8.818182
TATCTAGTTTTCATGGTAGCTAACGTTAGCTTGCACGGACAGCTAGCTAGCTACCAGGCG
CTGAATGACACCGGTGAGGAGGGGGAATTTACCCAATTGCGCTCAGACGTCCATGCGTTT
CACATACTGTGCCCAGACAGTATGCTAAAACTGTTACAGTAGACTGTTTAGCACTGTGTT
GTAGGCTAATTGCAGTCCGTTCGCGTTAAACGCATTTGCAGTTATTTTTTATCTGTCAAA
ATGACGGATGGCATTTGGAATTTTCCGTCAAAGCCTCAGAAAATCGGTAAATGACGGAAA
ATTCTCGGTTTACGGAACCCCTGTTTTCGACAGACTTTGTTTTAGGTTGACATGCGt
>NODE_1094_length_203_cov_28.078817
ACACAGTGGACCAACACCAGCAGATGACATGGCACCCCAAATCATCACTGACTGTGGAAA
CTTCACACTGGACTTCAAGCAACTTGGATTCTGTGCCTCTCCACTCTTCCTCCAGACTCT
GGGACCTTGATTTCCAAATGAAATGCAAAATTTACTTTCATCTGAAAAGAGGACTTTGGA
CCACTGAGCAACGGTCCATTTCACAAGTCCAGAGTCAACGCAGCCGTCTACCAGGAGATT
TTAGAGCACTTCATGCTTCCGTCTGCTGACAAGCTTTATGGAGAT
>NODE_1095_length_185_cov_8.064865
TTACGTAGCCTAGATCAATTCCGTTTCACAAAACTAGATTGCGGCTCAAGAGTTGAAGCT
AATTCAAGCCTGATGAAAGCCAGGTTTGGGCAACACGTTACGTGCGCGTTCATGGTGGAT
AACAGAGCAGTAAAATGATTTATCAACAAACAAATGCAACCATCTTTCTTTGAGACGCAT
ACTGGTGTAATAAAAACTGAATTTGCATGTTTAAAATGTCTTTGAGGTATACTTTCAAAA
TGAATGGGGCCCTATTGGAGCAGTTTc
>NODE_1096_length_375_cov_12.352000
CTGTGACCTCACCATTTACTTCCATGCCATTCTATCCAACAACTTCAAACTGGAATAAAA
GGATGCGGTTTATATTAGATCTGGACGTCTGTTTGGGAATTGGAAAGGGATGCTTTGAAA
ATGGAAATTGAAGACTGCACTGCACCCTTCGATAGCTCAGTTGGTAGAGCGCAGGGCTTT
GGGTAAAAGAGTGGGTGTTAGCTTTGACCCTAAAAACCGACAAAAAGATCCCTGTGACCT
CACCATTTACTTCCATGGGAATTGGTCCTATAATTGGACATATAATTGTAGTTATCATTT
TTAAAGTGAAATTTGATTGATTTTAAGTTTTTGAGCATTATTTTGGCCCACCCGCTATAT
CAGGTGTAGGCCTACTACACATACATACTGGACTTTACAGAAACAACTATAGAACATTAC
TCAATGAAAGGAGGGTTTCATCTATTCAGAATAACCc
>NODE_1097_length_171_cov_15.836257
GGAGCAGCTGCAGCGGTCTCAGCGGCGACCAGCTCAGGAGGGATGTCACCGGACAGTTCC
CTGGAACATTTTGACTACAAAAGCAAGTTGAGCCAGATTCGGAACATTTATCATACTGAG
CTGGAGAAATATGAGCAGGTACTTTTCCTGGCCATAGACAATCACAGTCCGATTCTGCAC
TCAATTCATATAAACCAGAGACTGGGGAGGATGTTGGTTTAACATAGACCTACAGTGTTT
GAGCATTCCAgct
>NODE_1098_length_346_cov_15.511560
CACTATCTGTGTGTGTGTGTGTGTGTGCGTGCACGCACGTGTGCGTGCGCGCGTGTGCGT
GTGTGTGTGTGTGCCTCCGTGTGTATGATTCATTCCAGAGCAGTTTTAGTCCTCATAAAA
TATTCATTTTGGTTGTGCAGGCCCCTGTAATTGCCATCTCTCACCCTGAATTATTTATAC
CTCGCACAGACTGACAAAGCTTTGCCATACGGCCCTAGATGAATCAGAAACAAGGATCTT
TGCTGCCAGCAGCATTATTGTTTCACAAAATATGGCACTCACGTCATCTCCGGACGCCTC
GTCTCCTAATCCAGCTTCTCTTAATTTGTCATTTTTTCCCTCTCTCACACATGCACTCTT
CACCCCAGCCATTGTCTTAGCCATCTTAGCGGTGCCCTCACTCTCAGTAACTGACCCCTT
Ctcgcttg
>NODE_1099_length_285_cov_9.673684
TAATGAGGATCTCAATGGAGACCACGGCTGCTTTCCTCCACTTTTTACCATCACCCCAGA
GGAAATTAGGTATGAACTTAAGCGCATTAAGACCAACAAAGCAGCTGGTCCTGATGGAAT
ATCCCCTAGGGTACTTAAAACCTGTGCAAATGAACTATGTTTTGTGTTTGAACATCTTTT
TAATCTGTCATTATCTCTACAAAAAGTACCAACCATGTGGAAAACATCATGCATCGTCCC
AGTACCTAAAAAGCCTTGCCCAACTGTTCTGAATGACTTTAGACCAGTGGCGCTCACATC
ACAGATAATGAAGATTTTTGAAAAGATCATATTATCTCATTTAAGGCAACAGGTGTCTGG
ATGCCTA
>NODE_1101_length_527_cov_11.333966
CCAAACCATAAAAGACGTTATCTGTTACATTATCTTTTCGTTAGCTTAACATACTGCACA
CAACTATTAAAGTACACCTTTGACACTTATAAATCAAAACCTTTAAAGCTTAAAACATGA
CTATATTTGTACTGGGTTATATTGAGAGGGGTTGCTAGTATTTTATCAAACCAAATTCAT
ATCAATTTGATGGTCAAAATAATAGGAACAGTCATATTGTAATGCTGATAGCAGTACAAT
TTTAGGGGCTGTTAAGACAACTTAAGGATTGTCAGATTACACTTATTCACTGTTTGTAGT
TTGTCATCATCACTGACATAAATGGATAAATATGTTTGGATGTCATCATGCTTAGTTTGA
GAAACTGAGGGAGTTTATTAAAACCATGTCACTCAAAGCCAAGACCATGAAAACCTACTT
CATCAGTGAGCTTTTGGCTATGAATTGTACTTTGCTAGATAAAAATAGTATAATCTATCA
AAGTTTGAACCATACTGTTTGTTCCATGAGAGATTTGATGTGTGTGTCTGCTCTGTGCTT
CTCGTAGCAGATTGAAGCATTGTGTGGTTGCCACACTACTGCAAATGTGCGTGAGGAAAT
AAAAATACc
>NODE_1103_length_83_cov_125.759033
CACAGGCATACAGCATACCGGGCAGAGACATAGCGGACACAATCTGCAGCATAAGGGACA
CAATAGACTACATGAAGAGAGGTGAAGGGGGGATAGTAATGAGCTTGGATTTAAATAAAG
CATTTGATAGGGTAGATCACGGTTATTTATACAGGGTGTTAGAAA
>NODE_1105_length_160_cov_16.512501
GAATGCGGGTTCTATTCTCTTAACTAAACATTAAATACAACTTAATTTCTCACTCTAAAA
ATATTCCTAAGTCTGAAGATATTTTCACTGGCACAGTGCCTAAGTTCGGCCTAAAGATTC
AGCACCATGGACAGGTCTGCTCAAACTAATTTACTTTGGGATGACATGACAAACAAATGC
AATGACAAAAGATAGTGACAAAAACAAAGGATGCAATTGTGTCATGAAAATACAAATTAA
GA
>NODE_1106_length_218_cov_32.247707
TGTTGCTGCCTTTTCCACCAGCCGTTGCTGCGGCAGCTTTAAGAAAATTTGATTTCTGCA
GCTCAGAAACACACGGCAGCCCCTTTCTCTCCGCTGCCTGACTTCCATTTAGTTTGAGAG
TGCACAAGTGATTCTTTATTGGATGAAATCTGCGCCGGATTGGATAAAGTGTTAGAGCGC
TGAGCCATCTATCACTATCACCGCCCAGCTCCAGTTTCGTTTTAAAAGAAAAGAATGAAA
GCAAGAAAAAAAAACAGAAAAGAGGAAGAAGAAAAACAGACAGTCATAGGATGATGGAGa
>NODE_1107_length_126_cov_23.333334
TGGGGAGCCATTCTAGCCATTGTGTCGTTGCACAATGCAGGTTGCGGTCTTACGTTTCAT
TTCAGTTGCTTGTCTATGACAAGAACACGAATATTACTAACGTACTACTACTACAACACA
TATTACGAGATTGTAGTATTATTATATGGTTGTTGAACAACGTATTCGATGGAAGTTTGA
TGCAATATTAGAGAATTATAGCTATAGC
>NODE_1108_length_183_cov_8.480874
CAAGAACCAACCTTCTGGCTGATGATTTTAGGTTCTCCTGAAGAATTTGGAGGTAATCCT
CCTTCTTCATTATTCCATTTACTTTCTGTAAAGCACCAGTTCCATTGGCAGCAAAACAGG
CCCAGAGCATAATACTACCACCACCATGCTTGACGGTAGGCATGGTGTTCTTGGGGTTAA
AGGCCTCACCTTCTCTCCTCCAAACATATTTCTGGTCATTGTGGCCAAAGAGCTCCATTT
TTGTTTCATCTGACCacagaacttt
>NODE_1110_length_86_cov_49.325581
TTGTCGTTCTTAATTGGTACCAGTCCAAAGCCACTTATGGGCATCGTGGCAATTGTACAA
GACTGACCGATGTGTGAGGAACACAACGGTGCAGCAGCAGGTGTTGTGGATGATGACTAG
TGGGTGTCGCCTGCAGGACAGCGAATGGAATCCAATGGAAACCAATGG
>NODE_1111_length_177_cov_6.135593
CTCTAACAGAAATACGGTAAGACGTTGAGTTATATGATTGTACCTGTCCAAGTTGAAAGG
TTAAAGCGCTCTTAAGAAACCGGTTGTTTTAAAGTGTTATTTTAAACAAGGGTTTTGCTG
TCTTTTACAGACAGGGGTTTTTATGTGAGGTTCAGCCCAAAAGGAACCAGGGGTTTTTAT
GTGAGGTTCAGCCCGGATAAAAGGAACCAGAAAATATAACAATACTCTTGTTATACACTG
CGCAGTAAAAGGtattata
>NODE_1112_length_539_cov_25.758812
ATTGAAGGAAGCTTCACCGTGGAAAAACAGCATCCTACAGTAGTTTCCTCGCCTCTGGAT
CAACATACTTGCCATATGGACAATGCTGACACAATGGTGGATTCTTTGGCACCGAGAGAA
GCTATTGATGGTTGATGCACCAAAAAACCTAAAACTTAAAAAAAGAAGAAAAAAAGAACT
TAAATTATGAACTCAAAGCTTGGAGAAAAGCTAAGAGAATATTGTAACAAACTTCGTACA
GAGTTCAGTCTATTAATTGTTTCATGTTAGATATTCTATGTGTTTACCTCAATTGAAAAA
GAATGTTTTTGCTAGTTTCAGATCTGCTGTGGCATTGATATTGTATGTCCATGAATTCCT
TCCTTTTTCAGCACGTGTTCCTCACTAGATGATAAAAATGCTGTCTCCCTTAAGCTTTGT
CAAAAATACATTAAATACTTGTATGAGGACTGTGACGTAATGTTTAAAAGGTGTTCAGTC
ACAAATGCTGTAATAAATATTTCATTTTTGATTTTGTTAGATTTTTGTGTGCTTAAGTGT
GTGTTACAAACAGACATGTTATGCCCCAATTATTATTATTATTATTATTATTATTATTAT
TATTATATAATGTTAATTGTg
>NODE_1113_length_661_cov_11.349470
CGCTTGTAGCTCAAATACATTTCTTTGAAGAATTGTTCCGCTTCGTCGGGTTTGTTATCG
AGGCATTTGGAGGCAACACCGTTCGCGTGAAAGGTATGATCCGGAGTGACCTCCGTTCCT
GTTCTGTGTACAACTCATACTTACCTGGCAGGGGAGACACCATGATCAAGAAGGTGGTTC
ACCCAGGGCGAGGCTCAACCATTGCACTCCGGTTGTGCTGACCCTTGCGAATTCCCCAAA
TGTGGGAATCTCGACTGCATAATTTCTGGTAGTGGGGGACTGCGTTCGCGCTCTCCCCTG
ATCTTCTTGTATAATGATAGAATCCAGCTTTTGAGTTGTCGGGCGGGCGTTAAGTTCGCT
GTACACTAAAGTACGTCTATGTACGTCATGTTATTCTTATGAGACAACATTAATAATATA
TTATGTATTATAAAAATAATTGAATTGGATTATTTATCATTTTAAGGACAATTTCATCAT
TTGTTTTCATCTGGATAAATTGCCCCACAGAGTATGGTAGCCCCTCTGTTAGGATCTCAC
TCGCTCGGTGCTCCCCCTGGTGGACCAGATGGTAGATACAGGATTTGCTGTGGCTGATGT
TCGTTAAATAAAAGTTTATAAGTAGGCCCACAGAGATTTATGAACTGGACACAACGAACT
CAATAGCCTATACTGCTGTAAATGTATTTATTTTATGTGGAAATAGGCGGTTCATCTTCA
TATGTTCATCTTCATCTTTTCat
>NODE_1114_length_192_cov_6.156250
AAGAGGCCAGTGGCTCTCGGGGGCCATCTGCTGTTCAATTTAACCAGCAAATGCCTTTTC
GGGTCACAGAAACGGATTCCTCAGTCACAGAGAGTGAAATAGAGGAGTCATCACACAATC
GGAGGAGGTCCACTGCGCATCAAGGAAAGAAAGAGAACGCTCATCGAATACCACATTTGA
GACCTCTCAAATCAACCAGGCCGAGGAAGAATACAGAAGGAAACCTGCAGATTTATTATC
TCTATAAACCTGCCGAACCAagagatgtcgaacg
>NODE_1117_length_315_cov_14.069841
GCTGAAGATTCGAAGAATGGAACAGTGGATGTATTAGTGATTACGGATCACTTCACGAAA
CTAGCACATGCCTTCCATTGCCCTGATCAGACTGCCAAGTCCGTTGCGAGAAAGCTCTGG
GACAACTACTTTTGTTTTTATGGCTTCCCTGAGCGTATCCATTCAGATCAAGGGGCCAAT
TTCGAAAGTGAGCTGATCAGCAACCTCCTTCAGATATCTGGCGTGAAGAAATCCCATACA
ACTGCCTATCATCCTATGGGTAATGGTGCTACAGAACGCTTTAATCGGACGTTGGGCAAT
ATGATCAGAGTCCTCCCACCACGCTCAAAACAGAACTGGCCTCAGATGCTTCACACACTG
ACCTTCATGTACAACTGCACTACACATGAGACAACTg
>NODE_1119_length_256_cov_18.699219
ATTTAAATAAATTGGTACATACTGGTGTTAATGATGATATCTATCTTAACAGGTGCTCCA
GGACCTGTAGAATTTTTCATATTTAGAAAAAATAAAGACCACCCGCCATATTTAAAGAGA
AATGGAGTTTATTCCTACATAAGTTTCACCACATGCAGTACCATGCATTTCCAATGGAGT
GAAGAAGGGTGAAACTGATGGAGGATTAGACCCCATTTTTAAATATGACAGGTGGTCTTT
ATTTTATTTATTTTTTATATGAAAAATTCTACAGGTCCTGGAGCACCTGTTAAGATAGAT
ATCATCATTAACACCAGTATGTACCAATTTATTTAAAt
>NODE_1121_length_358_cov_15.533520
ACACACACTCCCCTGGTGGTGGAACCATAGTATTATTACTGTAATTATTACGAACCAACA
TAGGCCTTTTCCATATTTAACTTAATAGCAGACTAACAAATAATAAAACATAAAATCGGA
CAGGCAACAATGATATTACTTTTCAAAAAATATTTATTTGTATGTACTGGAGTAAGAGCT
TGCAAGTGGAATTTTTGGGATGATGGTTCTGGTTGGGTTGTCGCTGTAGCTGGGTCAGGA
TCAGCTTGAGTAGAAGGACCTTCAAGCAGACATATGAGATAATATATAATAACCAGAAAA
CCGTTACCTTATATACTGACATACTGTATATCTGCAATGTCACACATGACATAAAATAAC
AGTTAGTATAAACTATGAAACATTAATTTTCCCTCACCAGCAGTAGTAGGAGAAACTTGG
GAAGGTGGTTGGGTTGTCGc
>NODE_1122_length_222_cov_9.585586
ATTAATAAAAGCCCCAACAGTCGCAAATAAACAAGTCCAAATTGCCCGCCCTAATCGAAT
GATGCAAACGTCGGAGAGCGACAAAAGTTCACCGTCGCCGCTGACAATTTCCTAATTGTA
TTCACTCATTCATGGCGATTTTATTAACATGGAGCGCGCGTCTCCTGCCCTTCCACTGTC
ACAGCACTGGGGATCTCATTTCATTATTTTCCACAAGATTTGCTTGACTACTGCCGCCGC
GCTCGTGGCGTGCGGCGGCCAGATGTTTATGCTATTTAAATGAGGAAGCAAAGCCTGTTG
GGTa
>NODE_1123_length_201_cov_8.422886
GGAGATTCGTACGTGATAGAGGTAACAGCTGATCATCATCCAAGGAATCGGGGATACCTT
CAATAAACGTAATGTTGTTTATTTTAGCTTTCAAATCAACGTACAGAGGCTGATAGCATG
TGTACAACCATACGATATTGTCAAACCTCTTGGTAAAAACATGTTCCACATTTTCTAACA
TGAGTTTAATACAGTACGTCTTTCCACAATTACTTGGTCCTGAAACAAGAACCGAACAAG
GGTGCTGAAGCCTCGGGTCGTAACCCCTAGCATAACCACAATc
>NODE_1124_length_342_cov_15.950293
GCTCTGGGCCGGCTTGGAAGGGTTCGGACGCGAAGGTGGCTCGCGGCTCCGGCCGCGAGC
TTTACAGCGCGCCCCCGCCTCCACCTCGCCGCTTCCCGGGGCCGCGGACGCGTACCTCCG
CGCCTTCCCTCCCCCTCGCGGGGAGGGACGGGGCCCCCCGTCCCCGACGCGGCTGTCAAC
CGGGCCGGACTGTCCTCAGTCCGCGCCCGACCGCGCCGCGCCGCCAGGGCGGGGATCGGC
TCACGTACAACTGGCGCACGGGGTCTGCGGCGACGTCGGCCACCCACCCGACCCGTCTTG
AAACACGGACCAAGGAGTCTAACGCGCGCGCGAGTCACGGGGTCTGCGACTCCCCACGGC
GCAATGAAGGTGAAGGCCGGCGCGCGCCGGCCGAGGTGGGATCCCCCCGCCACGGCGGGG
GGGg
>NODE_1125_length_219_cov_32.100456
GCCATGGGAGGAAGCCCCCACCTCCTCCCCAATGCCATGCAGCACCTGGACCTTCAGAAC
GACCCACTCAAGTCCCTGGACCCACACTACAACTTCAACCACCCCTTCTCCATCACCAAC
CTCATGTCCAACGAGCAGAAGATGGACCTTAAGTCCTACCAGGACCAAGTGATGGCATAT
AATGGCTACACTTCCACCTTGCCCGTGGCTACCAAACAGATCTATGACAGCGCAGGGCCC
TCTGCCATCGACTCTGGAGCCTACTACCAAACCTTGTACAGCAGGTCGGTCCTCAATGCc
t
>NODE_1127_length_498_cov_14.182731
CTTTTTTAGAACTCTCAATAAAATCTATACATTGTGTACACTATCTTCCTCTCTTAATGG
TCAATGTGCATACACACGAAGTGTCTATCCTTATAAACCGCCAGCCGATCTTCCTTTTGC
TATCCATGGTGAGCGCTCGCACGTATGACTGGGTTGTCCGGCATTGTGAGTTATAGTGCC
GCTTGTCTATTCCACGGCAGCCCTCCTTTGTGTATCCCATGGGGTTGCATTTGGTCTCGT
AAAAGTATTGCTTCAGTTGACCGTTGGGCACCGGGACCTTTTCCAGCACGGAGACGGTCT
GGCCCGACATGTCAATGGCCGTCTTTTTGTCCACAGCCGTCACCCACTGGCTAATACTGT
CACACACGCTCAGCTCCCCGCGCCGGGCTGGGTCGGAGTGCCGCCGCACGCGCATCGACA
TGTTGGCGGCGTCCAGGTAGTTTTTGTATTCCTCCAATAGAAAGAGCAACGGCGGCTCCA
AAGGCACTTGGTTGCTGATCATCACCCGCGATGCATACAGGTCGACGTCCTTTGTTTCCG
CGGCGACGGCCCCGGCGGCTGCGGCAGAGGGGCTCCCCCC
>NODE_1128_length_375_cov_23.410667
CAAAGTACAGAGAGATCCTTGATGAAAACCTGCTCCAGAGCGCTCAGGACCTCAGACTGG
GGTGAAGGTTCACCTTCCAACAGGACAACGACCCTAAGCACACAGCCAAGACAATGCAGG
AATGGCTTCGGGATAAGTCTGTGAATGTCCTTGAGTGGCCCAGCCAGAGACTTGAACCCG
ATCGAACATCTCTGGAGAGACCTGAAAATAGCTGTGCATCGACGCTCCCCATCCAACCTG
ACCGAGCTTGAGAGGATCTGCAGAGAAGAATGGGAGAAATTCCCCAAATACAGGTGTGCC
AAGCTTGTAGTCATACCCAAGAAGACTCTAGGCTGTAATCGCTGCCAAAGGTGTCTCAAC
AAAGTACTGAGTAAAGGGTCTGAATTAGGGATGCACCCGAATACAGATACGTTATTCGGA
AGAGCACAGATAATGCCATGTAAACAGATATTTTTtc
>NODE_1129_length_179_cov_6.709497
ACCTTCGCTGCGCCTACAACCTGGTTCGGATCCGGGAAGGTGACGAGTGGAAGACTGCTT
TCAACACCCCCACCGGTCACTACGAATACCTGGTCATGCCATTCGGCCTGTCAAACTCAC
CCTCCGTTTTTCAGGCCCTCATCAACGACGTCCTCCGTGACACCCTCAACCGGTTTACTT
TCGTCTACCTCGACGACATCCTCATCTTCTCCCGCACCCGTCACGAACATACACAGCACG
TCCGTCAGGTCCTCCGCctac
>NODE_1130_length_382_cov_7.806283
AAGGAGCAAGGCAATACTGGAGAGAAGTCCTCAAAAGAGTGGTGGCTGTTATGAAATTTC
TCGGGGAGAGAGGGCTTGCCTTTAGAGGTGATAATGAATTGCTGGCGTCACCTCAAAATG
GAAATTTCCTCGGGATTATTGAATTGCTAGCTCAGTTCGACCCATTTTTAGCTGGGCATA
TAGAAAAGTATGGACAGAAAGGCCGGGGAAATGTGTCTTATTTGTCATCGACAACTTGTG
ATGAATTTATTGATGTCATGGGAGAGAAAACTAGACAGACTATTGCAGAGGAAATTCGGG
AAGCAAAATACTTCTCTGTAGTTGTCGACTCAACCCCAGACCTTTCACATGTCGACCAAC
TTACTTTTATTTTCAGATTTGTCAACAAAGAAGGGAAAATTGTTGAACGTTTTCTGGCTT
TTGAGCCCACTGAAAGCCATACGGGTGAAAGTTTGGCTGAATGc
>NODE_1134_length_142_cov_38.450703
AAACGAATTATTTAAACAGCATGTGTATAGGAATGATTCGGGACCAAGGTTTTTGATCAC
TATAAGCGATTGATCACTATATTTCCGTGATCACTATAAGCGGATTCCACTGTATTAGCA
TAGATGTCAAGTCACGTCAAGGTCAACTTTATTATCAGAAGGGAAATTCAGGTAGCAGCA
GCAGCATCCACGTGTACATAAAGTAAAAACAACAACACATAAAT
>NODE_1135_length_212_cov_17.202829
GAAACGAAGAAAAACTTTTACCCCACTGAGGGAATCTTTTCTTTAAGGCCACGGAAGATG
TAAAGCTAATGAAGTTAATAATCCTCTGATGAGTAGACCTCAGAACTTCCTCTTCCCTGC
CCTGCCTCTCCACCCCTGACTGGTCAGGCCCAGAGGGGCCATGAAACTGATCAGTGCAAT
TCTTCCTGACAGGGAGACATCCATGAGGATTTCTGCACTGTGTGCAGACGCAGTGGCCAG
TTGCTCATGTGCGACACATGCTCGCGTGTCTACCACCTGGACTGCCTGGATCCg
>NODE_1136_length_278_cov_11.748201
GGCCGTAGAGGTCCCCCGGTAAACCCAGGCGCATCTGCCCGTTGAGGGCATGGTGGTGGG
CACCCGGGGACGCCTGCTCGTGGAGTCCAGTGAAAAGTGGATGGGCCCCACTTTCCGTGT
GCCCATAAGCACCTGTTGGGGAGATCAACATGCCATGGTGATGAGGGGAGGAGGCGGAAC
TATGCTGGTCGCCAAATGCATGCATAGCAGAGGCCGAGAGTTCTCTCCTGAGGATGAAGT
CCCTGCTGCTTGAGTAGCCCGAGTGGGGGTGAGCCGCCACGGGGAAACCAACTGTGGTCT
GAGTGGACGTGAAAGACCCCGCGGTCTGGGCTTCGGGATGGCTCTGGATGTGGTGCTGTg
>NODE_1137_length_197_cov_17.873096
GACAATCCCCGTTCTGAAGTTCATGACAAGGTCCACCAGGAAGATGGTGTCTGACGCCAC
ATTGAAGATGAGCCAGGTGGTTGTGGTTTGCTCAGAAAAGAATGTTATTCCAACAGGAAT
GATGATTAGATTTCCCATCATCATGATGAGCATTATCAAGTCCCAGTAGAACCTAAAAAA
AAACACAGGAGAATGAATACGTCACAAAGAGGTTTGAATGATGTCAGACATTAGTTTTTT
TCTCCTCAAGGTCTAAAGATGTTTCATTGCCTTAAATTa
>NODE_1143_length_83_cov_99.096382
GCATCACGCAGTTGCTGCAGATTTGTCGGCTGCACATCCATGATGCGAATCTCCCGTTCC
ACCACATCCCAAAGGTGCTCTATTGGATTGAGATCTGGTGACTGTGGAGGCCATTTGAGT
ACAGTGAACTCATTGTCATGTTCAAGAAACCAGTCTGAGATGATT
>NODE_1147_length_333_cov_16.942944
ACCCCACATCTCCCACAAACAAGCACGGACGGCAAAACAGGAAATATCTTTTGCATATTA
TTTTAAGTAACTGTTCAAATTTCATTTCAGAATGGTAATCCACAAAACAAATATGTAGCG
GCATATTTTAAAAAGGGAGGCTCCGCTTCAATTTCCTATTGTGGCGCGCCGCGTGTGTTT
GCTCTTTGTGTCTGTTTGAATTGATTTGCACAGCTCGGCAGACAGAGGCTGAATGCTCCG
ACCAAGAATCCATCATCTCATATGATCTGATAGTTCTGCAGTATTAGATTGATTTTTCTC
CTCTCTCTCTCCCTCTCTCTCCTCCTCCGATGCCGATGTTAACAAACAAGCCGACTTACC
TGTTTCCACGCCTCCAGTAAGAGAGCAAAAGAGCCGGTTCTATTTGGGAGGAAGa
>NODE_1149_length_83_cov_8.108434
ATGCTGTTTTGTGATTCTCAAGTCATGTGTAGATTTTAGATTATGGCTTGCTTTTTTGAT
GAGTATGTCAATTAATCATAATAGAACATGAATCATATTATTATAAAATAATTATAATTC
ATGAATTGAATGCTGATATTTTGTCAATACTACGTGAGTAGACTC
>NODE_1150_length_338_cov_9.514792
CACATTTATATATTTTATTATGAAAACGTGTACCCCATACCCCGGTATATTTCAATGCCG
GTATGACGGTATGAAAATATACAAACCACCCAAGCCTAACACGCACACACACACGCACAC
GCACACGCACAGCTGACGATTTAACCCCTAAACCAGGAGTGCTTTTCTTACCTTCCTACT
GCAAGAGAGGCTCCTTCTCTGAAGTTCATTGGAGGCTCCATTGACCAGTCACTCTTCATG
GACAGACAGCTGGGTGCAGGGGAGTCTGGTCTCTGCTCCTGGATTGGGCTTCAACATCAC
AGACACACCATCAGACTCTAATTAAAGGAATACTTCACCCAAAATACATCTGCACATATT
TTCCCCCTTTGGCAGTAATTGATTGCCCCAGAAAGTTTCTTGTTACACGCTTTGGTTACt
>NODE_1151_length_173_cov_10.976878
TTTCTGCTGGTACCTGGTAAAGGAAAAAGAAAGTGATTTATGAAAAGGTTCATTACTGTT
GCTACAAAAGGTGCCTGTTTGTCTGTTGAAATGTTCTGCTATAACAAACTAGATAAGAGA
CTATGAACATGTTATTGCCCTGGCAGTGGCTACAAATATTTTTGGTTTTATATTGGATTT
TTTTATTGGATGACTGTAAAGTAATAACAAATACATTTGGATGCTGCTTATATTTTCCAT
TCATATGATACAACA
>NODE_1153_length_258_cov_32.251938
TGGGGCTTTTTATGAACCTCTCTAGCTTAGCTAAATGCAGGATGAAAATAAAGCGACCTG
AACTCCGGGCCACCCCCGCAGAAAGGCTCAGTTTTTTTGTCTCTCATTTGCATTAGCATA
TTAGAGTGTTTTCTGGGAAAATGAGCTATAGAAATTAATTCAGGATTAATTGGTGCCTTT
ATCTCGTTAGGACAATCTAATTTGGTGGATGATGGAATTGTTTAGACTCCCTTTTGCATA
ATTGGATTGCGGTGAATGGCTGTCATTATCGTCTCTTTAGCGGCGTCTGCGGACCCTCTC
ATCCTAGCCTCCGCCTCGTAAAGACCCATCATGTGTTTTa
>NODE_1156_length_306_cov_22.944445
TACTTCACAGGGGAAAAGTCCAGTGACATTTTTGTCAGGGGGTAGGTACGAGCGGGTGTG
TGACAAGTGTGGTTTGGTTCGGTGTTAATCATTTGTTTTTGTTTTTGTTTTGTTTGTTTG
TTTTTGTTTCCCTTTTGTCATTGCTGTACTGTTGTCCAGCTTTGAGCTTCGTGTTATTAT
TTGGAACACTGATGACGTAGTTCTAGAAGACGATGCTTTCATGACAGGAGAGAAGATGTC
TGACATCTATGTCAGGGGGTAAAAAAAACACCATTCCATCGCATGGCTCGAACGTCCCCC
ACCCACACCCCCCACCCCCTCAACTGACCAACAGCACGCAACTTAACCCCCAGCTACAAC
TCCCTTTAGCTGTCCAATGAGGACGCCc
>NODE_1161_length_197_cov_6.411168
AATGAAGGTGAAAGTAGAGAGAGGATACAGAGAGAGGGAAGAAGAGAGACAGAGGGACAC
GGAGAGAGAGAAGAGGAGGATGGAGGAGGAAATAATGAAGGTGAAAGTGGAGAGAGAATA
CAGAGAGAGGGAGGAAGAGAGGCAGAGAGAGATGGAGAAAGGATACAGAGAGAGGGAAGA
AGAGAGACAGAGGGACATGGAGAGAGAGAAGAGGAGGATGGAGGAGGAAATAATGAAGGT
GAAAGTGGAGGTGATAGAATACAGAGAGAGGGAGGAAGa
>NODE_1163_length_343_cov_18.309038
TTTTTTTTGTTTTAGGTACACCCAGAGGATAGCCGTGGTGCTACGGGGGCCCGAGCTGAT
GCCCTGGTGACTTGGCCAGCCACTTTCCCAAGGCCTGCTGCTTGATTAAATGCATAATCC
ACTACTCCCCATCCCCAATGATTTAGTGTGCCTTTAAATCAGCTTGCGCACACATAAAAA
CCTCAAATAAAAATCACCAAGAAAAACCATTGCACTCTAACTGTTCTATTAAAATGATAC
CCGGCCCAGCCTTTCTTCTCCGCAATACCGTTTATTCCACATGAATGCATATCTTCATTT
TTTCTAGGTATGCATATAAAATATTTAAAGTTTAAAATGTCACCGTTGAAACATCAAATG
CAGGAGACTGTCATTAATCAGGAGGGATGGAAGCTCCCTTTTAAggttataaccctttga
aagag
>NODE_1164_length_188_cov_6.127660
ATGTAATCAATCGCTCATAAACAGATCTGGTTTGCCTCGAAAAGTAGTCCAGTTGTTAAT
GAAGCCGATGTTGTTTTCAGCACACCAGAAATTTAGCTGCTGAGTAGCTATGTCGCGGGA
TACAGTCTCCGAGTTGGAGGATGTGGGGCCATCATCCAAAGCGATTGAGGCCTTGGCTTG
ACGAAATAAAGAGTCAATCAATGTTTCACCTTCTTGGATCTGGTGTAAAGTATGAATACG
CTCTCTTAATTCATCTACCTGGGCATGAGg
>NODE_1165_length_426_cov_18.732395
GAGGGCGCTCGCCGCCGATTGTCAAGCTTACAAAAGGTAAGGTGAACTAATATTTATTTC
GTGTCTGACAACATTCAGACATTCAGGTAGCCTATCAGAAACATGGTCAACATGGGTGAC
ATGTAGTGCAAACTGCAAACAGGGTTGTGTCATTAGCCAACTGAAAACAAAACAAGAAAA
AAGAGGACTAGCCTACGTTATAGTGCTAACGTTACACTGGCCGGAAGAAATAAAACATAT
TAATGACCAACGTTAATATTAATATATTAATATAAAAAAGGCATCATGAAACTTAACTTA
ACCAACGTTAATATTTTATACCTACCATCTTTGTCTATTTCTATCTATCTATTCGCTCCA
TCATGGTTGTTTGTGCTGTCCCTGGGTGCTCATCCACCGATGCAGATGACAACGTGTCAT
TCTTTTATTTTCCAACTGCGGTGGGTTTGGAAAAACAGTGGACCGCGTTTTTGACAACAA
TATCCTATATGTTTTTGATTATATTACC
>NODE_1166_length_346_cov_15.933526
AAGAGTAGTAGACTATACAGGTCGGAGTAGGATGGTAGGATGCTCTTCAGGATTGGCGAT
GCGGCGCTCCCTCCAACGAGTGTTCCCCATGATTAATTAATTATTTATTAATTAACCATT
AGCTATCTATCTTTATTTCTGGATGTGTTTTAGTTTTGTTTCCATTTTTTTCTCCCCTCA
TATATTCACCTGTATCGCTGTCTCACCTTTCTCATATATCCCTGTTGTTTTGTTGTTGTT
GTGGTCTTTTTTTTATGGTGTTTGTTTTGCTGTAATGAGACTTTTGTTCTCGTTTTTGTG
TGTTTTTGATCATCGGGTGTTCCTTTGTTTCATGAGGGTGTGTGTTAGTGTGTGTGTGTG
TGTGTGTGTGTGTGTGTGTGTGTGTGTGTGTGTGTGTGTGTGTGTGTGTGTGTGTGTGTG
TGTGTGTG
>NODE_1167_length_434_cov_21.979263
TTATAATTCCCCCACAACCCACATATGGCATTGAGAACTGCACAAAAATACAGGGCACAA
GGTAGTACTGTTTGTACAACCCTACATGCTTTTATTACAGGACTACCATGAATTTATGTG
GGACATTCTTCCATCTAACTATAATTAGCGCACAAAGAATTCAAAAGAAAATAAACATTA
ATTAAATTATTCATAATTAAAATCACTGACCAAATAGAAAATTTATATGATAAAAAGTAA
GAAAAAGTTGCAAATATCATAGTTTACAATAATTATTCACGTTCAAAGGCTTTTACATCT
CAATACATACACAACATGGCCCCTGAACATGACTTCAATCCAAATATGATTTATATATTA
GAATTTAAATAACACAATGAACTAGACGCTGAACCGTGGCCAGCAAATAACCTTATATAA
GAATAAAAAATACAAAAAGTGTGTATCCTAGTAACATTGCATTACTTGCTTCTGATTTCA
ATAATACATCTGTACATCACAGTTATGTTCGGCTAc
>NODE_1168_length_202_cov_163.202972
GGAGGCCGTCTGTGATTTCACACAGCGAACAAGATGGTTGCGATGGAAACATCAGGGCTG
CGTGCGGCCTAACATGACACATCATGACGTATCCTTGCCAAGAGTGTGCAGTAGATGAAC
ACACCTCACAGATGCAGTATTTATGGATTGATTGAACCTCCTTTATTCATACAGGAAGTC
AAATGGAGACCAAGGTGTCTTTTACAAATGCGCCCTGTGTTAATACAAAGGAAATATGAC
AATATGAGTAAACATAGGTCCAGTACAAATAGATACATCCATAC
>NODE_1172_length_245_cov_76.134697
TTCTTTTTCCTAAAGTCTATAATAAGTTCTTTAGTCTTGGAGACATTTAGAACAAGAGAG
TTGTCTCTACTCCATGTGACAAAGCTGTTGATCACATTCCTGTACTCCCTGCCATCGCTT
TCTGTGATACACCCAACAACGGAGGAATCATCAGAGAATTTTTGAAGATGACAGGATGGA
TGGTGAAATTGAAAGTCTGTGGTGAAAAGGGTGAACAGAAATGGAGATAATACTGTCCCC
TGAGGAGCTCCTGTGTTGCACACTAGCATATCAGACATAGTCCCATTCAGTCTGACAAGC
TGTGGCCTAGATCTCAGGTAGTCCATA
>NODE_1173_length_194_cov_10.360825
CTCTGGTCCATCTTGAGTCACTACTGTGCGCAAGGCAAGTGGTGAAACGGTCAAGCAACA
CTTACAGCCTGCAAGGAGAGAGTAAAAGACGAAGCCTCGCGTCAGGGCGATTATATGTTA
TGTGCAATATACTGTCAACTCCCCAAAACCATAAAACTTACTTTAATGGCCACCACGTGA
CCGCTTATGGCCGGCGAGCCTATCTGGTCGCGCTCTGGATGATTTTACGATCTAATTCAT
TGACAAACCTCCATTCATTTAGGCACCAAATGTCag
>NODE_1178_length_178_cov_5.337079
GCGGATGGTCCCGTCCCCAGACCAAGAAACAGGTACGAGTGTTTGTAGGGCTTGCCAGCT
ATTATCGGCGCTTTGTACCCCACTTCTCTTCCCTAGCCGGACCCCTCACCGACCTCACCC
GCGCGCGCCTGCCGGATCGGGTCGAATGGACGCCGGAGACGGAACGGGCGTTCGCCGGGC
TGAAGGAGGCTCTATGCTCGGACCCAGTGTTGGTGACCCCGGACTTCCAACAGCCACTGC
TGGTACAAACAGACGCGTCg
>NODE_1179_length_156_cov_11.839744
AACTCATCCCCGCAGACACATCCAGCCTCCCACGCCACACATTAAAATCCCCCACCACTA
TACAGTTCTCCCCACATAATCCCCCTACTTTCTTAAAAAAATCTCCTCTCTCCTTATCCT
CATTAGGTGCATATATATTTAATAATCTGTACTCCCCACCCGAGTGCTCAAAAGTGATCC
CTATCACCCTCCCATCGCCGTCATTCACACACACCCTCACCTTCTCTACCCTTCCTCT
>NODE_1182_length_230_cov_8.043478
AGCGCACACCCACACACACCCACACACCGCGGCAACAGGACGCTCTTGTACATTAAATAA
GAACTGTCACCCTGGGCAACTTTGCAGGAATGAAGCATTTATTCTGTCTCACATTTCCTG
GCACTTAGAATTATTTCCTTCATGCCTGATAACCAAATTACAATGTGGCAGGTCTCCCCG
GAGCCACGGGATTGTTAGTGCCAGCTCACAACATACTTTCAACTGATGTGGCATTTCATG
TACAGCTGCCAATCAAAGCCGCGGCGGAAGGGAGACATGTAAATGAGGGCGGGCCCGACG
GTGTTCAATTAc
>NODE_1184_length_330_cov_16.212122
TTGTCTGCAAAACTTCGTCGCTGTTGATAATTCTGATTTGTCCATTTTGTGTATTTCATA
TGTTTTAGCTGTCCAGCCATCGTGGCTAGTAGTCCTGGTGGGGTGTATGTGTCAAGCTAT
GCCGTCGCAGGTCACAGTTGCGCCGAAACACCTTTCCGCACCGCTCGCAGCTGTAGGGCT
TGATGTCTGTATGGGTGAGAAGGTGAGTTTTCAGGTTACTTCTTTGATTAAAGGTTCTTC
CGCATGTGGGGCATTTGTGAGGAGATTCCTGTTCAGATTTGAAGCAAGCAAATGATTATT
CCTTTCAATTTTTTTTAATCAAAATATGGTCAATTATCAGTTGCTTTAAGTTATTTTACA
CAGACGGCCCAATTTGTGTTTCAAGTTATTATCACACAACATGAGCATAATg
>NODE_1185_length_204_cov_25.382353
TAAAATGGAGAGAGGGTCGAGGGGCCCAGCCAAGGCTGAGCAGCTGCCGGTGTGGCGTGA
CTATTACTTTTCCAGGGGCTGACTTTGATGTTTTAACAATCCATACATATTGATTCAGAC
TGATAATAAACAATTTGATTAGCCTCTTTCTATAGGCTGTCATTTCAATCACTTTCAGAG
CTCCGATGGAGTGGAAGGGAGGGGTGTGGAGGGAGGGAGGAAGCGAGGGAGGGTGGGAGA
GAGAGATGGAGCAAGGAAGGCTGAAAGGAGAGGCAGAGCCCCcccc
>NODE_1187_length_208_cov_31.067308
GTTCCTTAACCCTTTAGCAAGTAAGTTTTTTTTTAAGGCACCCACCCAGCACTCTCCTAG
ATGCAGTTCGGGCTGCCGTCCGCTCTGGAGGTCAGTTGAGGGCTCGTTTTAAAGGTACGA
CCCAGGCCTACGAGGTGGGATAGGTTAGGTTTAAGCACGGGGTCCGGCGGAACGGAGGTA
AGCCACGGAAGTGGGAAAGGGCAAAACGTGGTGGGAAAAATAGACTAATGTGGAATGCCC
TCTTCGGACCTGTTTCACCGTCTCCGGGAGGCCGCCACGAGTCCAACGAG
>NODE_1192_length_513_cov_11.651073
TAAATAAGAACGTAGATTGGATAAATTACATTTACTATAACCAGCAGAGATTTGTTAATT
ACACTAGGGATGCCATTAGAGGTATAGCTGAGCAGCTAGACAAAACCAGTTTGATGACCT
GGCAAAATAGAATGGCCCTAGATATGCTCCTGGCAGAGAAAGGAGGGGTATGCAAAATGT
TCGGTTCTTATTGTTGCACGTTTATTCCCAATAATACTGCACCTGATGGGTCCGTGTATA
GGGCCCTGGAAGGACTGGAATCTCTTAGTCTAGAGTTGGCAGAGCATAGTGGAGTAGACA
ATACCCTTTTTGACTTTCTAGACAGTTGGCTGGGAAAATACAAGGTTATGTTTATGAGTA
TAAGTATGTCCATTGCAGTGATGATTGCGATATTAACTGTGTGTGGATGCTGTTGCATTC
CCTGTATTAGAGCGCTTGTTGGGCGCTTGATAACCACTGCCCTTTCCAAAGAATCCAATG
TCTATGGACAGTATTTGCAACGTGAAGAAGAAAAAACATTGAGTAAAAAACTGTTTAAAA
GTGATAATGATGATAGCGATGTGTGAACTACTAATTGTATGCCCAGCGGAGAGAC
>NODE_1193_length_706_cov_8.783286
ATCCTGTCACATGTCTGTTCAACCAGATGAGGAACTGTGCGCGCTACAGCCTGCATCTGT
TTGACACTGGTTTCGTCAATTCCCCATTGATAGACCCATAAGGGATCTCTGATTAGTTTC
GGACACACCATTACGCTATTACAGACAATCACCCCATTATCTACTGATGACATCATACCC
AATCCTAGTGCACACATAAGATCTCTACCTAATAAGTTGATGGGACACACAGGAGACAAC
AGAAAAGAATGTTTAATGTGCTGGAGCTGGTCTTCTCCCTGATTGGGTGAAGGGCTCGCA
AAAACACATGACAATGGTGTCGTAAACTGTTCCTTTGTGGTGTTTCCCGAAGCCCCTGTG
GACCTGATAAAACGTCCACTCATTTTGATGGATGGCATGTGTGTCAATTTTATTATAGAG
TAAGTGGCCCCTGAATCAACCATAAATGGCAAAAGCTGCCCGTTGACTGAAAGATTAACA
GTTGGCAGTGTTTTGAACGCATCAGTGGCGTATTTAGCATACATCGTTGTGCTGGGGACA
CTTTCTCTATTTTGCTTCTCAATGTGATCAATTGCAAGTTGAATAGCTTGCAGTTGCTCC
GCTGTACGTGTGGGTGTTGATAAAGCAGTGGTGAACTTTTCTTCATTTTCGGAGTGTAGG
TGTGTGTGTGTGTGTGTGTAAGTTTCATTATCAGTCACATGAGTGGGAGTGCAGTTCATA
CTTCCCTCAGCTCTGCTGACTCTCAATGGGGCCGTCTCGCTTATGCACACCACACCACGC
TCCCCGTc
>NODE_1194_length_326_cov_16.079754
CCTCGTCAGATTAGGTGCACGCTGGCTGGGTTTGATGGCCAACCTGGACAGACAAGGCCT
GCCAGGCACAAACTGTTCAGGCACATGATGTCAGGAGGACAAAAAAATTATCCACCGCGA
GACCAAGGAGACAGATGACACCCAGCAGGAAGAGCGAGCCAAATCTGTAAGCATCCACAG
TCCAGCTGGCTAGCCCGAGGGTACCTGTCTCTCTGAAGTGGAATCCACATCACCCCATGA
GCTGTCAAATTAGCTCACAGGACTGGAAATGCTGAAAAGATTTGGCCCCTTGTAGCGAGG
AGGGAGTATTATAAAATGTTATTAATTCATCTTTGCTTCCTGTACTGAAAAAAAAACAAA
GCAAAACAGGGGAGCTGTGGAGGGTACAACAAAAGTCAGGCCTCCCTc
>NODE_1195_length_234_cov_12.341881
TAGGGAGAGTGGGGAGAAAGTCTACGCGCAAATCATGTGTGAATTGACTCCGTTATAAGC
CCTTTTATTTAAATGTGGATTGCCGTGTTCGGCTGTCACCCCACGCCCCCACCCCAGCTT
CTCTCCCCTACATATCTCCTTTAGCTTTAACGAGCCTCGTTAAGATCGCAATAATATTCC
ACCCACTAATTGCTCATTCCATTCAACAAATAGGCGAGCCTTGGCTCCTGCTTCATGCGA
GTCCGTGGAGGGAGGGTGGTGTTGAGATTGGAGTTCCTGATAACCCCCCGTGCGTGCTGC
AGAAGTGGTGAAAGcc
>NODE_1196_length_427_cov_19.812647
GATCTCTTGTTCGTCAGTCAGGAGTCTGCCTCTGCCTCCACTATTGGGTCTAGTCTCAAT
TCTGTAGGGAGAATTACAGGAAGAACATGCCATCATATTGTAGAACACATTTTCATAGTC
ACATTACCTACTCTGTGCTACACATTGGCATGCAGTGTACAGTCATTTGACAATTAAGAG
TAGCCTACAGTACTGTAATGTTTACTGTAGTGCATGCTGAAGACTTACCGGTTCTCATGG
CGGAAAGTTCTGATGATTGAGGCCACGGTTGATCTTCTGAGGTTTGGTTGAATCATTCTA
GCGGCCTCAATCATTGTCATGCCATGATTTATGACATGGTCTACAACCATTACTCTGATC
TCATTGGAGACTCTTTGCTGTTGCTGCCGCTGTCTTGGTCCGTGGCCTTGTCCTCGACCC
CGTTCCCCCACACCTCTCAAACGGGGCCCATGGCCACCTCTCAGAAGGGGTGCTTGTCCC
CTGCCATTCCTTTGACCACCACGTCTTCC
>NODE_1197_length_202_cov_8.257425
GAAAGCCTGTTCATTTCCCTGTACAATGATGTCCCATTTGTAATGATCATGCATTTGTGG
GATGAGCAGCACAGCTGATTATGTGGGGGGGGTCCCAAGTGAAATGTGCCAAATGTCCCT
GCCAATGTCAAACTGTGGGATCAGCTCGGTCGTGCTGTACGTGCTACAGTAACCAACGCA
ACCACGTTGGCTGACCTGCGAGGAATCCTGGTTGAGGAATGGAATGCCATCCCACAGCAA
CGCGTGACCAGGCTGGTGACCAGCATGAGGAGGAGGTGCCAGGC
>NODE_1199_length_100_cov_173.779999
ATTTGCTCTTTTAGACCACACATCCCATCACCGCTGCAACTTTGCAGTTCTTGCCAGGAC
TACTACTGGCCAGCAGAGGGAGCGACAGACGACATGGGAAAAGGCCAGGAATGTAGCCAA
TACAGCAGCACAATACAATTAGGGTGGCAAAACCAACTGGATTATTAACCAACCGCAACC
AA
>NODE_1200_length_543_cov_18.924494
CACTATACTAACGAGGATATGTAACACTTAGGCCATACACCCCACACAACTTGAGTCGAG
TGTACAATGAGGTGGCTTTCAAATGGATCAGATGAAGCCAAAATAGTTCAGTTGGAAAAG
TGCTAGACTTTAGATGTAAAGTTCTCAGGTTCATACCTGGGTTTCGGCAGTTATCACAAA
GGAACAAAGGTGCTTGCTTTCAGTCCACCGTAAACATGATTCTATCTGGCTCCACTACCC
TCTTCATGGCTTCAATGGTTTGATGGTTAGCATTCTGTACTCTAAATCCAGAGATTTGAC
TTAAAATCTCGCCAGAACCTTTGAGGTGCCTCGTTTTTCTGCTTGGGCAACAGGCTTCTT
GGTCAGTGACTTCAGTTTTTCACAATGAAAGGAGAGTTGTCGATCATTCCATAAAAGGTC
TCTTGCATGACAGGTTGGGATACTCAACACTATACTAACGAGGAGAAGGGACTTCCTTCT
GTGCTCTCCTGGCTTTTCATCACTCTGCTCACATCGGTGACCTGTATCACTTTGGCTGTA
AAACCAGACAACTTGAGTTGAGTGTGCGCTAAGGTGGCTGCCAAAAGTTGTGAGATAGGC
TGAAATAGCTCACTGGGGGGTGTGT
>NODE_1204_length_219_cov_18.867580
GAAATTATCTGTCAGACCTATGAGAAAAGAAGTTTAAAATGCCTTGAACTATTAACCGCT
GAGATGGCTAATCAGTATTGAGGCTGCGGGGCAATCGGGCAGCTTTTCAATGCGGTTCGC
CTTTCATCTCAAACTGGATGGAGGCGCTCAATTAAAAGCCTATCAGTTTGTAAGTAAATC
AACGCCTATCAAAGTTGTCACATCAAACAAAACGATTATTATTGCAACCCGCCTCCCCCA
TTAATCTCCTTCTGCGGTAATCCGCTTGACAGGTCATCTTGGAGAGCAAGAAAACCtaga
g
>NODE_1205_length_220_cov_10.695455
GCCCGGCCGCGGCGACGTGAACTTCGACGTGGTTACAAAACAGACGTAACTGCCGTCTCT
GGCTCGCGCCGCCGTGACCGAACAACGGGACGAGTGGCGTCAAATGTCTTCTCTACTGCG
GAGACATTTGAACCACTTTATTTTGACACACACACTGTGTCTGGGTCCCGCGCTGTACAG
ATAGCGGCTTCACGCTCCTTATTGTATAAGGGGAGCGCTGAACCCATCTCTACAGCGACA
GTGAGCGAGTCTGCCTCGCTTCCCGCTGCATCACGGCAGGCAGAATCCGTGCACGCGCGG
CC
>NODE_1208_length_105_cov_64.619049
TTCGTGAAATGATTTGCATTGGGAAGTTAAGCAGTTCAATCGATAACTGTGGTATTTAGC
CAACTGATACAGTAAGTTGTTTATAATTATCATATATGTCTGGTAAAATGTAGCAAACCA
GCCAAGTTTAGCTACCAGGCAAATTCATTTTAACCAACAGGCTACTAATAATACTGGCAT
AGATGGT
>NODE_1211_length_155_cov_19.580645
CGTTATATTTGGAACGGAAGAGGACGCACAATTCCAATACAATACTGTTGTGTATTCGTT
AAATATAATCTCAATTTTTTCTCTGGGTGCTATCGGATCCCAGCCTATGAATGAGGATGT
CGCCTCGTTCTACTATATGTGTCTATATGTAACGTTAGTGTAGCCTATAACAAAAAATTC
CTTACCCTAGTAAGTAACGTTACTCCTAAAAAATCATATTTGCTCATGTTCAGGATA
>NODE_1212_length_225_cov_8.560000
GTTATTCAATCACTCATACCTGTCATATTTTAGTCGTATTCAGAGCCTAGTCTTTCACAA
GAGAGGCAACCAGGGCATCTTTCTACAAACTGTTATTTAATCGTGCTCTCCCCTCATTTA
GTTATATTTCTGTCCAAAACAGCAGCTGTGTGCACTGACAGCTGCTCTAGTCATGGGTCG
GCGGCGAGGACATAAACAAAGCTAAACGTCGTTGAACCTTTGTGGGCGCAAAACATCCTC
TTCATCCAATGGCAGCGCTGCTGTTGCCCATGTATATTTCCTCCAGATGGAATATGAATT
GTCCCAc
>NODE_1213_length_242_cov_11.355371
AGCGAAGCCGGTCGTCCCTGTGGCCTGCTGACGGCCTGCTGGACCCAGGAGGAAGGGGCC
GCTCCACGGACGCCGGTCCGCGCCAACGGACGGGACGCAACGGCGCTGGTGGACTCAGGG
AGCAACGTCACCCTGGTGCGACCGGAGTTCGCCCAGCTCCCACACCTGCAGGACTTGGTG
TCGGTGACCTGTATTCACGGGGAAACCCGTGACTACCCCACCACCTCCCTGGAACTCCAG
ACCACCAAGGGCCGGTGCCAGGCGACCGCCGGGGTAGTCGAGGGGCTGCCGGTAGAGGTC
CTGATCGGGAGAGACGCCGGGGTc
>NODE_1218_length_407_cov_16.970516
GAGGAAGTCTGTGGCCAGAGAGATGATGTGATATATTTCTTCCTCACATTCTTAGGCAGC
TTCTTCTCTCTGCGGCTGAAAGCAAATGCTTTGAGACTCTGTGGCATATTTAATTAGAAG
CAAGCTGTTTGCACTATCAGTGTGAGGATCTACCTCTCCAATCTCTCGTGAGTCAATCTT
CCCCATCTCTGATTTTCTTTTATATTTATGCTGGAATATTTAATTGTAGACAAAAGGTTA
CTCTGGCTGCATTCACCGCACAGAGGCAGAATAATCTGCTTTAAAAGGCTTGACATTTCA
GGCTTTTCAAAAAGGCTGAAAAAATTATATCCCTGCTTTTGTTAATCAATGAAGTAGAAC
TCTCCTGAACAAAGGAATTAAATTGCTTGGTTGGTTTAATAAAACCAACAGAAATAGCTG
CTTCCTCTGGGCTTTTTGTGTGTAGCCACACCACGTGCTCCCAGCACTGTAATTCCATAT
GATTTAGGg
>NODE_1222_length_414_cov_8.386474
AAATTGACTAAAATGACAAAATATCCTGGAAAAAAATCTATGTTGTCCTGGAACTTTTTA
ATTGTATTTTAGCCCCTCACTCAGATCGCCTATGTAAACCTAGGTGTGTATTTTGTTTGT
TCCTAGAGCTACTCCAGACGTCTTTTCAGTAGGTTATGTTGCGTTTTAAATTGTCTTTTT
TCCCCCAACCTCATTCTGGCATTCAGGCTATTTTAAGTTGCATTTTTAGTTTCACTCTTG
ATTTAGCTCTGGGATTTAGCTGCACAGCTCTGCTGTTAGTCAAGCCATTCTAATGGCTCA
TGCTGTTGACGTCAAGACTACAAGGATTTCAGATGGACCTATTTAACTGCTTGTTTTCTC
AAGGTTTAGATTTATATAATTGTCTTTAAATTTAAATTCTAGACCTATGAAAAGTTCTGC
TGTATGAAGCACTTTAATTTCGGTAAAGCTTACCTGTTAAATGTTAACTCTTGAGTTGTG
CTGTTTTTTGTTGTTg
>NODE_1223_length_154_cov_33.896103
TTAAAATAGACGGAATAATGCAGCTAGCTAATTACAGACACGTGAACTGGGTAAACAGAC
CGCTAGATTTAATGATGTGAGCTTGCAGGCATCAATGAGCAAAGAAACATGCATTTTTCT
CACGTGTTGTAGCCACCGCGTTGGTGCGGAGAATACTTTATTTTCAGTTAGGAAGACGTA
TTTCAATGTCTCCCTAATTGACGACTGAGCTGCTATAGGGTTAACTCGCTGTCTCT
>NODE_1224_length_422_cov_28.869669
AGTGTCTATGGCTTTCCAGTTTTATACATCAACTGAATCATATTCCCCACCCCAAATTAT
TGCACAGCTGAAAACTATCAAATGAAATAATGACAAAAAACAAAGACTGCTTTAAAAATC
CAAGCATCTTATACCTAGAATTGAAGAGCTGTGTTCAGCCATGCCAAGAAAGGCGTGCAA
ATCTATGTAAGTATCTCACTGTTTGCATAATAGATTAGAAATTAGCATTTTTGTTCATTT
TCCATGTATGCACAGCGCCTGGAAGAATAACACTCCATGCATATCAGATCAGCCTGCCTA
CAATTTTGCGCAGTATATTATTTGACAATCTAAAATGTGTAATTTGCATGAAATTGCTTA
ATTAAAACACAGTCACTCGGGGTATTAATTTCTTTGTCTGACAGTGGAGTGTGGCGCTGG
CTGAGCTGAGGAGATGTAAAACGTTGTCAGATAGGACTGTCAGGGAAAGTGCAGAGGGAA
ATTCTCCCTTTATGGCGTGCGGTg
>NODE_1225_length_640_cov_11.520312
ATTAAAATAATTTCAACCGCAACCGCCCGACCCGCTTCAACGCATCTATTTTCACAACCC
GACCCGCTGTCATTAAAGACAGACACAGTATTTTCAATGGAAAAACACAAAACTTTTTTT
TTCGTGAGAAAATGGGCGAGACGCGAGTCCTGACCTTACAGTGGCAATAACACCAGATTT
AAATCAATTACCCTAAATGAATAGGCATAGTCTAAATAAACAATACATAAATCTTTTTTA
TTTTGCGATTGATAAATGTATGCAATAGGGTAGCCTACATTAAATGCAGAAATACCACCG
CTTCATTTCAACACAGGAAAGGAGTGACTGCTTAAAAGTAGCGTCAGGGCACATTAGGCA
AATATTTTCAAATATATGTAATATAAAACAGAAACATATAGGCTAGCCTTAAGCTACACA
AATCATAACATGTTTTTAACGGAAATAAATGACTTACTTTATAGCGCATAGGCTCTGCAT
TTTTCCATTGTCGACGTTTCGTCTACCGCGCTTTTACAATTTAGACGTCATAACTACGGA
TAGCATCGAGGATCTAATGAGGCTTGGTGAATGCGGAAATTAAACAGCATATTCCGAGAT
GACTTTAAATTGATTTGTTTTCACAGTTATATACATTTTCTTTCACATTATTTTATCTAA
ATACTTTATAGCCTATTATAAAATATTTAACCCGCCCGCGATGTGCAGCCTATTATTCCC
Cc
>NODE_1229_length_144_cov_43.694443
GCAGCCGTCTACCAGGAGATTTTAGAGCACTTCATGCTTCCGTCTGCTGACAAGCTTTAT
GGAGATGCTGATTTCCTTTTCCAGCAGGACTTGGCACCTGCCCACAGTGCCAAAACTACT
AGTAACTGGTTTGCTGACCATGGTATTACTGTGCTTGATTGGCCAGCCAACTCGCCTGAC
CTGAACCCCATAGAGAATCTATGGGGTATTGTCAAGAGGAAGATGA
>NODE_1230_length_218_cov_11.917431
CAAGAAAGTTGAGAAAACCACCTGTTTTGACTGTTTAACCGCTCAGAAACACATAAGCGT
CTATTGGGACAGAAAAGTGTCAACACAATCGAATGCAGTCATCCCCCGACTCAAAAACGT
TAGGGAAGCAAGGATCCATGCACCAGCACCATATACATATGTAGGGATCGTTGTGGAACA
AGATTTACGCGAAGGGCAGAATGTGCCTTTTGCCATGATTGTGTGTGTGGTCGCAAAATG
CGTTTCAGAGCGAGATAAGTGCAGTTTGGACACACATGCGTTTCTCGACTAAACGCTTgg
>NODE_1231_length_408_cov_14.700980
TCTCAAGTTCCATTAACAATGTCGTATGGTTGTATACATGCTACCAGCCGTTATATGATG
AGTTGAAGAGCAAAATAAAAGACATTGTTTTTATCGAGGGAATTCCTGACTCTCTGTGTG
ATGATGCTTTGTTTCCAATGCACAAGAACAACCTACTGATCATAGACGACCTTATGGAGA
CCGCAAGTTCTAACACACAGGTGCAGATGGCTTTTACCAAGTTTACACATCATAGAAACC
TTAGTGTGATTTATCTGGTTCAGAACATCTTTTTCCAAGGCAAAGCAAGTAGGACGATCA
ATCTTAATGCCAACTATATGATGCTTTTTAAAAGCCCTCGGGACAAACAACAGATACGTG
TGTTGGGGGCGCAAATGTTCCCCGGAAATGTAAAATATTTTATGGAGTGTTATGATGACG
CAACATCTATAAAATACGGTTTTCTTCTCGTAGATTTAAAACCACAAACCCCCGATAATT
ATCGTCTCAg
>NODE_1232_length_295_cov_25.572882
CTTTCCGTGCAATAGAAACGCGTCCATACAGATATACAAAATATGTTTTCTAGTCTATTC
TTTCTCTCTCTCTCTCTCTCTCGTTCTCTCTCTCCCTAACAACTTTTTTCATTCTCTTTG
TGCAGGGCCTCTTCATCTTCCTGATATATGGGGTGTACAACACAGAGGTAAGTCTGCACT
ATCTCAAGGCTGACGGAGTGAATGAGAGAAATGACAAGTTTCTGATGGCTCCAACCAAAG
GGGACGAAGCAGCTTCTTTCCACATGAGCATCCCACTGCCCTTCATGCTTGGGCTAACTT
ATATGCATCCAGGCTCGCCATTAAACACTGACACCCTGAGTAAAGAGCCAGTCATTCCTC
ACCCACATTGGctaata
>NODE_1234_length_380_cov_11.873684
GCGCGTCCTCCTCCTTCTCTTCGACCTGCATTTCGTCGTCGTCGTCCTCCTCCTCCTCCT
CCTCTCCGTCCTCCAACTCTCCGGCCTCCTTCATCAGCTCCTCGCCACCTCCACCTCCCG
ACACGGTAGGAGGAGCGCCTTCGTTCGCGAGGAGGAGCGCCGCCAGCCGTGTCCTCGCCT
CCGTCGCCGCCTCTCTCTGCTCGCTGTCCAGGCTGTGGCTCATCGCCACGCTCTCTGCTC
CCGCCACCACCGCCTCTGTGTGTGCCGTCACGGTCTCCTCCACTGCAGTTTCTTCCGCCG
CAGTCTCCTCGCCTCCCCGCGGCTGTTCTCCTCCGCCCCGCTCCTCCTCTTGCTGCTCCT
GGAAGTCACACTCCCGAGCGTAGTGTCCTTGTGCCCCACATTTACGGCACGTAAATTCTG
GACATTCACGCAGGATGTGCCCAGGTTGTATGCACATCCTGC
>NODE_1235_length_245_cov_7.171429
GAAAAACAAGGGCCAGTTCTCAATGCATGGAACACTTTTGCACCAGAGGTTGAAGTGGAT
CGTTTGGAGTGTGTCGCTCAGCGAGAAGCCATAGACCCCAATGAGCAGGAAGAACAAGAC
CAGATTCCGGATTACCAAGTCCATGGTCAGTACAGTGGAGCAATGTCAGCGATTGAGGCA
CCGAAATTGAGCCCAGACTTTGTGAGGAATATGTACCGAAGCCTCAATGAAACGCAAGCG
TCCGTTTTCTACACCGTGCGTGAGTGGTGTTTGAAGCGTGTCTGGGGTCACAATCCTGAA
CCCTTCTTTTATTTTATCTCTGGGGGa
>NODE_1236_length_307_cov_9.348535
TAACTGTCAGGATGGCGGGCCGAGCGGGTGAACTCAAATGCAGGGAGGAGAGGACTGAAG
AGAGTGCAGGTGAGAGGGGGATGTAACCCACGGGCTGTGGGAAATAAACTAAAGCGAGGC
AAAATGAAAAGTAAAAAGCTAGGGAGAGGGCCAGAGAAACTACGGGCAAAATGACTAAAG
AGAAAAAATAAAACAAAGAAGACGATTCAGGATACTTAGATAGGTATGTTCGCTAGGGAC
TCAGAGAACTAGGACTTCACCAAAGGTTTGTCTAGTCAGGCTAGAGTGAAGAGGGACAGA
ACAGGCAGGGTATATATGGGCAGTGAACAGGTGAATGAAATGAGGGAGTGATTGGTGACT
GATTGGGTGAGTGTCAGGGTTAGAGGGAc
>NODE_1239_length_101_cov_15.712872
AGTTGATTGTAGTAGTCAGGAAGGGGATTATGTCAGATGAGATACTCTGGAGGAGTGGGG
AGGGTATCGGGTCGAGTGGGCAAGTTGTGGGTCGGCTGGACGTTATCAGTTTCAGGGTCT
CGATATCTGTGAGTGGACAGAAGGAGGACAGAGTGAAAGGCAGGGCTTCCTGCCCCTCCC
CTG
>NODE_1240_length_131_cov_69.251907
GTTTGGTAACCCCTGTTGTGGATGAGAAAGAGGAGGTTGCTTTGAATCTCTGTGGTCTCC
CCTCTCTACCTACTCCTGCTCCCTCTCTTGAATCCGTCATTGAGAGAGCTGAGGTGTTGA
AGGTTATCACGGAATCAGTCACACTGGTGAACACATCACTGACCAATGAGAGAAAGGATG
GGGGCTCCCAGACTTCCTCAAAAGTCTGTATCA
>NODE_1244_length_348_cov_28.681034
ACTTTGATAACATTTGTTTGACTTTGTTTGAAAAGAAAGTTCAAAGGTCGGAATTGACAG
TCATATTTTTCCTGCTAACACTCCTTCATATTTACTGTGCAAAGGGGAAGAATCAAAGTG
AGAAAGAGAAAGGAAGAGGAAAAATTAAGGACTGCTATTCCTGTTTTTGTCTCTCAGGTG
AGTGAGACTGAGATCAATGGCCAGTTTGAGTCAGTTTGCGAGTCCGTTTTTAGCGAAGTA
GAATCCCAGGCCATGGAGGCCTTGGACCTGCCTGGCTCTTTCCGCACTCGAAGCCACAGT
TACCTGCGTGCAATTCAGGCTGGGTATTCCCAAGACGACGACTGCTTGCCTTCAATGACA
TCCTCCACTGTCACTTCAACTCTCAGATCCACAACAGGTAACAGTATGCCTCAACCCCCC
CAAAGAGAGc
>NODE_1245_length_267_cov_6.599251
GACTCCCGGGCAGAACATCACAATTCATATAAGCCAGACATCACAATTCATATACGCCAT
TGCACTTAATATAGGTATCAATGTAATCGCTACGTGTCGGTAGGCTTGATTGTAAGTCGC
CCAGGGGCATCTTTAGATAGGAAAAAGACCGGCAGGACTTGCGTTATTGAGCCGTAAGCC
GACACGTCGCAGTAAGTCCTTAACGGCCTGGGGTCCAGTGTTCGAAACGACTCGCAGAAG
TGTATCATTGAGCCTCGTAAGACGGTAAGCCGCTGTAGAGCCATGATAGTATCCGGGGTC
CACACAGCTCGCAATGCGCATAGAGCCGCGTCCGTTAAGCGcaagcatt
>NODE_1249_length_372_cov_13.741936
AAAAAAAAACTTTGGTTGTACTGTTCATAGACAATTTACTGTACATAGTCACAATGAATG
TAGATATCTATATTACTATTTATGTCTACTAACAACTTGTCTGTCTAATAAATCAGGGAA
ATACTGAAGGGACATTGACCTACCTACCTGTCATTATAAAAATTTGTCTTAGGGGGTGAG
GTTATGGTTAAAGGGCCATACCACCATTTTTGACATGTGGGTCCTTTGTCACTCTTACTT
TGAAACTGTTTTTTGATATCTTTTTCCATTAATGAGACATAGCAGCCAATTCATGATTGT
TATTGATGTCTGATGTCTATAAAACCCAAAGTTCAACCAAACTTTAATGATGTTTTAAGC
TCTGTTTTGATGATTGGCATGGGAGGCAGATATGGTAACCACTAGAGTAGACCAACGAGC
AGTCATGTTCCCTTACTATTACCCTACTATTACt
>NODE_1251_length_218_cov_11.041285
GTATTACTTCGTGAATTCCAAGACTGTTTTCAAACCCTCGTGTTTGTTTGCTTTAACCAT
TTTTGTTCCGTCCTTCCAGTTTACCTTGCTCCCTGCTTAACCGCTGTCTCCTTTTGTTTT
AGATCCTCACTCCTCCCCGGTTCCACTCCCTGGCAGCAGTCCTCCATCTCTCCTCCCCGT
GCTTCCCCATGCACCCCGGCTTCATTCACCCTACCATTCAAATAAACCCTGTTTTCATTT
CAATCATCTGCCTCCTGTCTGCGCTTGGGTCCGCACGCAAAACCATACACAACAGATTCt
>NODE_1252_length_202_cov_7.118812
CTATGTGCTCCGTCTTAAGGACCTATTCACTAAAGATATTGCGCGAATGATATACTAGCG
CAAACACGCCCATACGGTGTTACAGCTAAGTGCAATTTGCTCCTGATATCTGGCAGCGCA
GTATGCATGTCCTAGGACAATGGCAGACAGAAAACGAAAGCTTCGATTCTCTAATCGCGA
ATTGGAAGTCCTGACGGACGAGGTCCAAAAGTATGTATCACAACTAAATGCAAAAAACAT
CACACTTACAGCGAAAAACCATATTTGGGATTTAATATCCCAGT
>NODE_1255_length_184_cov_17.559782
TATTAACCATTGTTTCCATGACAACTGTTTGGTTTGAGGCCTCCAATAAAACCAACCTCA
GCTGTCATCTCTTCACCTAAAAGCTTTGTAATTGCTCTCATTTGCATACTACAATTAAGT
GTGTTAGCTCACAGCAAGAACAGTCAACCTCCACTAAAGAGTGGGGCTGGTATAATTATT
ATATCAGTGGAATAAAGCACCACCAATAAGTCTGGGATCAAAATCAATATTGCCACTTAT
TTACCAAGATATTCTCCTAAATATAt
>NODE_1256_length_135_cov_16.029629
CCAACAAGGCACACTCAAAAACTCACAGTCCTGCAAAAAAAACAGCTCTACCTAACTCAT
ACTTTACAAGTTATAGCTGTACGACACCACAGTGCTTTGTCTGTAAAGTGGCGCTCACAT
CACAGATAATGAAGGTTTTTGAAAAGATCATATTATCTCATTTAAGGCAACAGGTGTCTG
GATGCCTAGTTCCACTGCAATTTGCCTACCAACCGAT
>NODE_1261_length_86_cov_34.895348
CCGTGCCCATCCATATTTCATCCCCTCGTTCCCTAACCTCATCTACCACCACCTGTGCTC
TCATAAACCCCGGTACATATTCTTATACTAAGTCCTTTACCTTCCTAAACCCCGCTCTCC
ATATCACCCTGTTGTATATCGTGCTCCCTTCAAAAGTGATTTTTGGAT
>NODE_1264_length_304_cov_28.148026
CCGCCTGAGAGAGAGAGAGAGAGAGAGAGAGAGAGAAAGAGAGAAAGAGAGAGAGCGCGA
GAGAGAGAGAGGCAATGGCCCTGGCACCTGATCCATAACCGTCATTGCCTGTTACATACA
TTTCAGGATTCATTCGGGCTATGAAGATAATCGAGGCAGTCGACAGTTTCCCCCTGCAGC
CCAATGGATTTATGATAGCACTGTCAAGAAAATGAGGCGAAATGACACAGTAGCTGACTT
TAGCTGCAAATAATGTGATAGGCCGTACAGTGGTGCAGCAGCAGCTGCTGTCATGGCAGG
TAATAGGCTATAAAAAAGGCTGATAGCAATACCTGTCATTTCTTAATGGCTGACTTCACT
GAAGAGCTTTTGTGGcctttaacatg
>NODE_1265_length_295_cov_24.589830
AGCTCCCTAGACTTGATCTTCACCAGGAGCTGTCACACAATCAACACCACAGTAACACCC
CTCCATGTATCAGACCATTACCTCATCTCATTTTCTCTGCCTCTTATTCTTAACTGTAAA
CCACCTACCTCACTCCATAACATCTCATATAGACGTAATCTCCGCTCACTATCCCCCACT
AACCTCTCCTCTGATGTCCTGTCCACTTTACCCCCGTGTGAGTCTTTTTCCACTCTCCCT
GCAGATACTGCGACTACGACCCTACTATCAGCACTCTCAACCTCATTTGACAAACTCTGC
CCTCTAGCCACAAAGACCGCTCGCCACCGCCCACCCAGCCCCTGGCTGACCGATGCGCTA
CGTGCAGAGAGAGCCAA
>NODE_1266_length_349_cov_36.816620
CTGTGTGACGCACGCGGCCGGCTCTGGCTGCTTCAGCCTGTCGCCTGTGACTGCGCGCGC
CTTTTGACGCGTTTGGAGTCCAGGTCGGGTTTAGTACGGGGGTCTCCGCCCTTGTATGCC
AATAGGAGCGAAGCCCCTAAGGGCGGAGCCTCCTGATATAGAATACTAGTTACAGTAGTC
TTGTAACTACTCTTCTATGAAGGAGGCGGAGCCCTTAGGGTAGGAACCGCCCTGGACGCA
TGATGCTGCTGAAAATTGTATCAGGAGCTGAATGTGAACGAGACGCGTTCCTTTATAGTA
GCTGCTCCATCCTGATTGGCTGAAGCGATGTTAGAGTAAAAGTCCAGTAAGCTGACCGCT
CGCGCGGTGGATAAGCCAATAGGAGCGAAGCCCCTAAGGGCTCCGCCTCCTTCATAGAAG
AGTAGTTACAA
>NODE_1267_length_353_cov_19.662889
GCATTCCTATGAAGTTAAAGTAATAGTAGATTTTAAATTTCTTCACGAGCATCCCCAAAT
GTTTGCGTAGAGAGCGTTTGTACCATCCGTTGGGGGATTTGGGATATCTAAAAGAGAGAA
GTTTATACATTAGCGCTCTAGTTGCAAAACACTGTTGATATTCAAATGATTATTGTGCAA
AATCTGGGATAAGCCTCAGTGTGAGAGCCCCTCTAAGTGCCTACAACTATTGCTAATTCC
CCTCACCATTGTGGGCCGCACAAAGGCCCTAATCCCATTTCACTTTTCCAGAAAGCTGGG
GCTATTTTCCCTCTCATAAACCAACAACACTCCCCCTGGCCAGAGCTGAGAGGCTCAGAG
AAAGGGAGCTATGTGTGTATACTTCAAGGCTTTTTTGTGTTACTTGGCCAGTGCTCCGCA
TAAACTTTTAAGTGg
>NODE_1268_length_408_cov_9.056373
CACAGTCTACTACAGCTGTCACTCCAACAACCACACCTGCATCAACAACTCCTTCTTCAA
CCACTGCTCCAACCAGTACAACTGCAGTGCTAACTACTACAACTGTAACCCCAACAACAA
CAGCAGAACCGACAAGAACTCCTTCTTTAAGTATCGCTTCCACAACTACAACAGCAGCAC
AAACAAGAGCTGTACATCCACCAACTACAACAGCAGAAACAACAACAACTCCTGTGTCAA
GTATTGCTTCCACAAGTACAATAGCAGCCAAACCAACCACAACTGTAAATCCAACAACCA
CAACTACAGAACAAAGAACAACTCCTACTTCAACTACGGGTCCCACAAGTACAACGGCAG
GACAATCTACTAAAATTGTAACTCCAACAACCACACCTGCATCAACAACAACCCCTTCAA
CTACTGCTCCAACCAGTACAGTTGCAGTACTAACTACTACAACTGTAACTCTAACAACTA
CAACTGCAGa
>NODE_1269_length_281_cov_8.879004
GTGTTGATGAGCTTCCACTGGCTGCGACTTCAGCATAGCTGGTCTGCTCGGAGGATCCTT
GCTCATTACTGAACTCCGGGTTCACATGGAGCTTCTCAGGATGAGTAGTGCTGGGTTGAT
GCTCACGGGTTGATGGTAGAGGGGAGTGGCATGTCGGTTGATGTTGGGGTTTAGGAGCTG
GAAGAGCATCAGCAGGAGAGGTGGTTTTGATGATCATCACCTTTAGCTCATCTAGCTGTT
GTTGAACCTGCTGGTCATGTTGGTCCCTCTTCACCAGTTCCTCCCTTACTCGACGAACCT
CCAGACGCAGAGCCTGGTTTTCCTCCTCCAGCGCCTTCATGGTAGACCTCATCTTTAGGT
GTt
>NODE_1270_length_279_cov_19.795698
CTGCGTGTGCCTGCGCCCCATATGAACACAAATATCTCTGTTAAGGGCCAGCTTTCTTCA
CTCTATTGACTCGAGATCTAGTTGTCTCATCTTTCCAAGCAGATGTCTACTCCGAGCATC
TGTTTGTATTAGTACTGTAATTGCTGTGATAATAAGGCCATTGATTCAGTATCTAAGGAA
ATAGTCAATCAGGGCACCCCATTTGTCTTACTTTTCTTGACAGTTCGCCTTCTAGCTAAA
CAGACAGTGCCAGGCCGAGTGCTGTCGACTGAATTGGAGAAGCAGGACCTGTCTGCGGAG
TGACTAGGCTGCCAGCACTGAGTGAGTGATAGGAGGGGAGCAAACAGAGGTGACcctgtg
g
>NODE_1271_length_176_cov_16.795454
CAGGACAGTTGATTTCAAAGTCTGATGTCATTTTCATGAATATCTGCAGCTTTCAGCACT
TTACTGGCATTGTCACTTTTTTATGCTCTTAAACGACGTTTCAGGCAGAGAGGAGGCCAA
AAGTTGATTTTGTGAAAGTAAACATAGTTTCAAAGATTTTCTTCAGTAAAGTGGCTCAGG
ACAGTTGATTTCAAAGTCTGATGTCATTTTCATGAATATCTGCAGCTTTCAGCACTTTAC
TGGCATTGTCACTTTTTt
>NODE_1272_length_189_cov_47.576721
CAGACACATCCAGCCTCCCACGCCACACATTAAAATCCCCCACCACTATACAGTTCTCCC
CACATAATCCTCCTACTTTCTTGAAAAAATCCCCTCTCTCCTTATCCTCATTAGGTGCAT
ATATATTTAATAATCTGTACTCCCCACCCAAGTATTCAAAAGTGATCCCTATCACCCTCC
CATCGCCGTCATTCACACACACCCTCGCCTTCTCTACCCTTCCTCTTTTCACTAAAATGG
CCACCCCCTTAGATTTTACCCCTCCATTGTT
>NODE_1273_length_402_cov_17.529850
TTACAGTTTTTTTCAACCGCTTTGGCACTAGTTTCAGAACCTTGATGTCATTTTTCAAAA
CTCTAGACACAAAACTCAAAACGGTCACCACTTCTAATACAGGCTGTCCAACTTTCAAAA
CATTGCATTGTGTATTCATATCTTTAAAGAAACCTTGCACTCACAGAATCATTGGTTCAA
ACAACTCATTTATCATGAAAAACCATAGGGACATTTCTTTAGATCACCCACACACAAGAT
ACAGATAGTTTCACTGTTAAGTTGTTTGTACAACCATTAAATATTGTAGTACAAAATATG
TGATACATGTTTCATCATGTGCTACACGTAATGTCACTGTAAAAGGACTAGTAGAGAGAA
TACCACAGACGCAGTGGAATCATTGAACAAATCTGAAATTTATTGATGAATACAAACTGT
AAATGACAACATAGGTTCCCTTTGAATGAAAGCAAAAATTAGCTAAAAAAGAAAAAAAGA
GATC
>NODE_1274_length_345_cov_16.907246
CCCCCCCGTTGCTTCCTGAAGTCCACGATCATCTCCCTTGTCTTGCAGACGTTGAGAGAG
AGGTTGTTGTCCTGGCACCATGTTGCCAAGACGCTGACCTCCTCTCTGTAGGCGGTCTCA
TCGTTGTTGGAGATGAGACCCAGGATGGTGGTGTCGTCTGCAAACTTAAGGATGATGTTG
GAGCTGCGCGTGGCCACACAGTCATGCGTGAACAGGGCGTACAGGAGGGGACTGAGTACG
CAGCCCTGAGGGGCTCCGGTGCTCAGGGTCAGTGCAGAGGAGGAGAGGTTACCCATTCTC
ACCACCTGGGGTCTGCCCGTCAGGAAGTCCAGGATCCAATTGCAAAGGGAGGTGTTAAGA
CCCAGGATCCTGAGCTTGGGAACGAGCTTAGCGGGCACTTATCCAGGTGGGAGAGGGCGG
TGTGCAc
>NODE_1275_length_411_cov_17.111921
AATAGCGCTATCTACCTCTACTACAACTACTTCTATTCCAACTATTGTTACTGTACAGAG
AAAACGTAGGCAGAGGCTAAATGTCAGTAATCAAAATAATTTAGTTAATGTCTTGCTAAA
ACCCTTGATCCATACAAAGTTAGACATTAATATCAATATGGCACTGTTAAATGTAAGATC
ACTCACAAATAAGAGTTTTTTAATCAATGATTTCATCTCTGAAAAGAAATTGCATTTTAT
GTTTCTTGTAGAAACTTGGCTTAAGAATGATGGCACTGCAACCCTTATCGAAGCATGTCC
GCCAAACTATATGTTCCTTCAATCAGTAAGACCAGAGAAAAAAGGAGGCGGTATTGCCGT
TATTTTCTCCAATCAGTTTAGTTGTATTGAGACTGATTTAGGTAAATTCTCATCTTTTGA
ATACCTCGCCATTATACTGAAAGCTACACCAGATGTACTTATTTTAACACTATATAAACC
ACCcaagcaatcc
>NODE_1286_length_393_cov_31.870230
CGTCCTTGTTGGGCGCTCCACTCTTGGGACTCTGCAGGACAGCGTCCTTCCTGCCGGCCA
GCTCGGCGCGCACCTGCTGCAGGCCCTCCTCTCCTCCACCCCGGGGGGAGTGCTCGCTGT
CGCTCTCCCTGTGAAGCTTGCCGGAGTGCCCGTGTAAGTCCTGATGCTGCAAGAGTTCCC
TGTGGTTCTGGAAGCTGATATGGCAGTGATTGCATCTGAAGGCCGCCTGTGACAGGTGAG
AGAGGATGTGGTGCTGGAATGTAATGAGAGAATCTGCCGTGTAGTTACAGATTGTGCATT
TCAAGCTGGTGCCAGGGGGGAGAGTCTCTTCCGTTTTGACACCTGTGAGGAAGATAAAAG
GCACATTTCAGATCCTCTGCTCCTGCTTTCCTCTTAATGTTAAGTACAGCAGCCATCAAA
AAACACTGCATTATGCCAAGCTTATCCACACCCCCTGATATtggactaaaaatac
>NODE_1287_length_1148_cov_15.174216
GGATGGGAAGATCAATGGGAGGGGCACAAAGGCAGACTTTGCATTAAAGATATCATTGTG
GGCCCAGAAGGTGTGGCCGCAGCGGTAGAACTATCGCTAGAGCAGGCCCCATGGTATGCA
GTACCAGAGGCCATGCCCCATGTTACATTGGCTATAGCTGAAGGCCATGAAGCAAGATCT
TTGGGCCCCATGATGAAAAGAGCATGGGGAATAACAAGATGGGTGCCCCAGTTTTCGCCT
GGGATAGGCGAAAGGGGGGACCTGACAAGAAGTCAAGATGGCCAATTCTGGCGAATAAGA
CATCAAGCCGAGCCAGAGCCTGCATTATGGGAAAAACAAGAGTTAGAAAGAGAGCATGGC
AGAGAATTGACAGACCACCCAGATTTCAAGAAAATGACAGACAGAATACCTCCAATAATC
TGGGCACAAGGTGACTACGATGTGGGTTGCGCACATAGACACTTAGTCACCATTAGGCCA
AAATTGGGGGAGGGCCATCAATACCCGATTAATAGACTGCAATACAAGCTCAGGTGGGAG
GCGCAAGAAGGTATAAGACCTACGATTAATGGTCTGTTGGCAGCAGGTGTGCTGATACCC
ACAGACTCGGAATGGAACACGCCTATACTACCAGTTGAGAAGGCGACAGGGAAATGGAGA
ATGGTGCATGACCTTAGACAGATCAACAACGCAACACTTCCAAATGAGATCCCTGTGCCG
AATCCGTATGTAGCGCTACAAGGCCTTACCCCAGATCAGCAGTATTACACGGTTATTGAC
TTAGCAAATGCTTTCTTTTGCCTGCCCCTTGCCCCTGACTCCCAAGATATGTTTGCATTC
ACATACCAAGGTCAGAAACTGACGTACAGCCGCCTGCCACAGGGCTACCGAGATAGCCCT
GGATTGTTCAATGCAGCCCTAAAAAAGGACCTGGCACATATCCACCTACCAGATGATACC
ACTTTGATTCAATATGTAGATGACCTATTGATTGCGAGTAACACGGCAGACAGCTGCCTG
AGAGCCACAGAAACGCTCCTACACCTCTTAGCTGAAGCAGGATATAAGGTTAAGTTAGAA
AAAGTTCAGGGCGTCAGACGCCAAGTCACATTTTTGGGGAGGGTATTGTCAGGAGGTGGG
AAGGGAGTGTCAGGGCGACAGCGATCAGCAGCTTTAGGGTTTGCGAAACCAGAAACCGTG
CAACAGATGTTAGGGTTTCTTGGTCTGACa
>NODE_1289_length_346_cov_18.245665
GGGAAGGTGAAGAAAACAAAGTGAATAAATAAAGTCATTACCAGAGCTTAGAACAGAGGC
ACCCGATTTCCCCTTTTATCCCACAGTGACAAAAAGAGAAGGAGAGAGAGAAGGGAGGAA
TAACAAAAAAAGAGAAAGAAATGCACAGTCTTTTCTTTGCTTTAAAATGCTGCATTAGGT
ATTTTCCGGCAGTCAGTTTTGATAGTTCAAAGCTGGCAGTTCAATAAATAGCTGGAACCG
GCACATCTCTGTTCTTGCAAAAAGAAATCAATGTTAATCCTATTACCGGCAGTTATCACC
TAGCCCAGAAACGGTGGCAAGTAAGGAAAAAAAACTGAGATGTCAAAGCGGGAACGGGAG
AGGGAGAGAGGAAGGGAGAGAGAGAGAGAGAGAGAGAGAGAGAGAGAGAGagagcgcgcg
cgcaagcg
>NODE_1291_length_313_cov_15.386581
CTGCCATATAGCTGGCGGGTTCGCGAGCCAGTGGTCAACTCCGCCGAAGCGTGACCACTC
GCTCGTTGAGTCAGCGTAGGGCGCATTCGCCGCTCTTCGGAAAAAGACGGCGATGGCACG
CTCACTGTCACTTCATCATGAGTGACTGACACAGACACTGGCTGCGTGGAGGGAGACAGA
GAACTGCTCCTCCTCGCAGCGAGCGGCACCCCAGCGTTCCTCTCAGTCGTGGAGGACCGC
GGGTTTTCACGTATCACAGTGTATGGGACGTAAGCGCGGACACGAGCAGCAGAGAGTTTT
CGCACTGACTGCACGGTCATCGCGCTACCAGCGTTGACGGCAAGAGGCTGCGCGTGCACA
GTAACATCTTGCCGTGGCGCGGATGGGAGCGAGAa
>NODE_1292_length_247_cov_5.190283
AATTACTCTTCTCCCACCTTTACCTGTGAAAAGTGTAGGTTAATTGAGACTCAGGTGGAG
AAGATTTTAGAATTAGAGTCCCGCATCCAGGCGCTTTATGTAATTCAGGAAGGTGAGCAA
GAATTAGAAAGCCTATCAAGGTTAGCAGCGTCTGATGCCTCAGTTAGTTTTCCCCAGTTA
GCGTCTCCGGTAGAGCCTTCACAGCAAGGCCAGTGGGTCACGGCAAGAAGCAATAGTCGA
AAAAGCAAAATGCCCACTGGACCGCACCACTCGCCCATTCACGTATCAAACAGATTTTCC
CCACTCAGTGACACACCTACTGAGAAAGc
>NODE_1293_length_287_cov_29.407665
AAGAAAGGGAAAGAATTCATTTGAATATTCAAATGAATTCTTTCCCTTTCTTCGATGCCG
ACGCTCTCCTCTGAGTGGCAATGTGATAACCTGTAATCTACAGCATTGCAAACACCTTCT
TCTTTGATGTCCCCCACTAACATCCCGGCAACAAAGCAGACCAATTACAAATGAGCTAAT
TAACTAAATTGTTGATGGAGCATGAAGAGTTCTCATTTCACTCTGTTGGCTGCGCCATGA
CAACACTGAATACATCCATTGTGCGACTCAGGCGCCTATACAAGTTACCATTAGCTCTCC
GAGTTTTTCGCCCATCCTTCCGGGCTGCTGAGGAGGTGTGCCGCAAATCTCCGGTCACTC
AAATCCAAg
>NODE_1294_length_242_cov_17.884298
GTAATACAATCAAACCAGAATAAAACAGATTGTGCGGCTTCCTCAGAAAGAAATTCAATC
AAACCTTTTTATGTGAAAAGATAAAATCTAAAGTGATCTTTGTACGAATAATGACCTCGG
CTTTGTGTCCATTTAATAAGGAAAACTTGTCTTAGGAGGTTACGTTCCATGTGCATATTC
TAATCAATATGAATTACATAGGGTTTTATCTAAGTTATCTGCTCCAGTCTGCTAAGCTAA
TTAATGTTTTATCGAGTGTTTTAACTCAATTATTTTACAAAGTCAAACTAAGGTTCAACA
CAATCTTCTGCGGGCAGCCAGTAc
>NODE_1300_length_343_cov_13.679300
GAGGGTCAGCACTGGGTTTTTTGAGAATGGGGGTAACAGCAGCAATCTTGAGGGCAGGGG
GTACACAACCAGTGGAGAGTGATGCATTGATGATGTTAGTGATGAGAGGGGAGAGTGAGG
GTAGGCAGGTTTTAACAAAATTGGTAGGGAGGGGGTCGAGCAGGGAGGTGGAGGCTTTGG
ACTTTGAGATGATGTCATTTATCTGTGTTGAATCGATCAGGCAGAAAGCTGAGAGTGTGG
TAGAGACATTGTGTGGTGAGTGAATCCAGTGTGGCAGGGGGGGGTTGCAGGAGGATGATA
GCTGTTGGTGGATGGACTCAATTTTTGTTTGGAAAAAGGAGAGAAAGCTATTGCAGAGGT
CAGTGGTAACAGGGAGTGGGAAGTTGTCTTGTGGCTGTAGAATCCTGTTTATGGTGGAAA
AGAGc
>NODE_1302_length_188_cov_16.632978
TAGCAATTCGAATTTGGTACGTCCGATTTCTGAAATTATTTTTCCCACACCTTCAGGGAG
GCCATACCTCCCATAGATTTTAAATGTGTGATGCCACGTTGTCCCGTTCATACCGTACGA
GGTCACACGTTACCCCTCAAAAATGCCCATTGAAAGTAATTAATGTCAATGGAGCTATTT
GAAAGTACAAATTGACCTGCTATGCTGGGAAGCAGGATGCATAACACCACGAAAATAAAA
TATGTGGTAGTCCTTCTGTGCCTGTACATG
>NODE_1303_length_124_cov_24.717741
TGTGTATAGCCAAAGACACTTTGAGGCAGAGAGTTGCACCGCGAGTGAAGTTAGTACACG
CTAGCTAACGTTAGCTAGCTAGTTGAACGCTATGTATAGCCAAAGACACTTTGAGGGAGA
GACTTGCACCGCGAGTGAAGTTAGTACACGCTAGCTAACGTTAGCTAGCTAGCTAGTTGA
ACGCTATGTATAGCCAAAGACACTTT
>NODE_1305_length_83_cov_20.518072
GAATTCTGACCATTTTCAGATATCAGATTGGAAAAATATTTTGCTCTCGCATCATTAACT
GCCTGGTTATATTTTGTGAACAGGTCCTTCATTAGGAGATAATGAACTTGTAATTTAGAT
GCTTTCCATTTGCGCTCTGCTCTTCTTCGTTCCCTTTTTAAATTA
>NODE_1306_length_83_cov_38.060242
GGTTACCATATGGCTGGAGTTTCAGCGGGGTTACCAGGTGGCCGGGCGAGTGGACCATGC
TTATTTAATGTTTTATCCCAGGCAGGGGTGCTTAAGTGTGGGTACAAGGGGCCGGCTGGA
GTGCCAGGTGCTGGAGGATGGGCTCCAGGGGTACCAGAGGCAGAG
>NODE_1307_length_272_cov_30.227942
TTATTGTGTCACGTGTTATAACCTCAATCATATACGAATGTTTGTCTTAATATCTTTACA
ACCCTTAAGGTCAGAGACTAACGGCATATACCATTGGAAAGCTGAGATTCATAGCTTTAA
TTTAAGAGGTTGGCCATTTCTGTAGACCAATCTATGGCTTCGCGATTCAACGTTAAAATC
GGCGATTTTCCGCATTTTTGCTTTTTTTGAAAAACACTAAAACTGCAACTGCTCCAGAAC
TACTGGACCGATCTGTACGAAACTTGCGACGCAGCATCTATCGACCAAGGCCTATATGCC
ACATTATTTTCAGATTTTTAGATCAAATAATATAGCTGATATTGCGTCATGTGT
>NODE_1313_length_240_cov_37.424999
CGAAGCCAAAGATTGGTGTACAGACATCAAACACCTCTACAATTAAAGCTATGAATCTCA
GCTTTCCAATGGTATCCGTCATTTGTCTCTGGACCATAATGTACATAAAGATATTAAGCA
AAACGTGCGTATATCATTTCCGCTATCACACGTGACACAATAGCGGGCACAATTGTTGAT
CTAAACATCTGACAAAATTCATGCACATCGAGCTTGGTCCATAGATGTTATATACCAAAC
GTCGTGAAAATCGGTCAAGTGGTTCCGGCGCAATTGTCGTTTTAGTGTTTTTCACAAAAT
TCAAAATGGCGGAAAATCTAAG
>NODE_1315_length_91_cov_7.989011
TTCTTCGGCTCGGTGAAGTGCAGGTAGCAGCTCAGCTTTCCCACCTCCATGGGGGACAGA
CCTGTAGGCCAAGGTGAGTGTGTGTGAGTTATGTCTGTCTGTCTGTCTGTCTGTCTGTCT
GTCTGTCTGTCTGTCTGTCTGTCTGTCTGTCTGTCTGTCTGTCTGTCTGTCTG
>NODE_1317_length_319_cov_23.448277
TATTTAAAATATGGAGAAAGATTTCCGGTGGGGTTTAATATGGGGGCGCTGTGTGCTCGT
CCACCACTGGCTACAAGGTCACTCCAAGTATTGATAAATCACACAGCTGTGATTCCCCCC
TGACAGCTCAAACTAACATCAAGCAGGATGAGAGAGAACAAAAGACCATCAAGCGGCCCT
TTTCTTGACACTTTTATTCAATCACGGGCAGATTGCTTACGACAGCAGCAGCAGCTGTTT
TGTCTTCATCTTTCCCCATTTGATAAAGCGTGTCAAGTCATATTTTTGTAAGTACTTCAC
TTCACCCCTACTGTGCGAAACTGCAAGGATTCAGCATATGCATTCCACATGAGGGGATCA
TCAAATGGGTCAGTCTAATGACATCCCACTCAAGGTCGTCa
>NODE_1318_length_105_cov_95.733330
ATGAAAACACTGACAATCATTAATGAATGATGTGAATAACACCTACTATTAGTTGATTGA
GAACACATTGTCTTTACAAAAATCTGAATCCTGGGTAGTTTATTAGAATTTCCTAATTTG
GCTCTTTAGTCTTCTCCCTTTCACTTATTCCTTCAGGATGTTGTACATTTTGTTATCTGT
GAGAGGG
>NODE_1319_length_386_cov_17.699482
TAATCAATAACCTATTATTTCTAAGTAACTATGTACTTAAGTACTAATTCCTTTTTGGGT
CATTTATTTCTGCCAATGTGCATATTTTAATATGTATGTATCTATTAGTTTGAAAAGTAA
TTAATGAAAATATTACCTGTTTATTTATTTATTGAGATATTTATTCTGATTCTTTATTTA
TTTTTGGAGACGGGTTTTTATTTTCCGTGCTGTCTTACTTCTCTGACTTTGTGCCAATGT
GCTGCTTTGAGGTGTTACATATCGTGGGTTTGTATCATTAATTAAACCCTCACTCTATAT
TTTAATGAATTGTTTGCTCTCTGAATCAGGTGTGCATGTCTATATAATAGATATATAATA
GAAGACTATTTATTCTATATCTGTGGTTATATTTCCCTGTGAGGACCACCCCACTCCTCG
GACTCTTGTCTGCATATTCAACTGCAAATGCAAATACAAATGCAAAGc
>NODE_1320_length_113_cov_176.920349
TGCGCGGGCTCCAGCGGCCCCTCCTTTGTCCCTGTATTATTCCCGCCTCTCTTTCATCCA
TATACGCTGACGTGATTGTACTGCTCCCGCGAGGCGCACTACGTGCACTAAGGACAAATA
AAAACTTCCCTAGCGTAACCCAAAATACCGTACGTATTTTTCATATTTCACATGGTCATA
TCACTGTCGTGGGGG
>NODE_1326_length_320_cov_14.115625
GTTCATGCTTTTATCTCGAGTCGTCTTGACTATTGTAATGCACTGTTAACCGGCCTATCC
AAAAAATCAATTAACAGATTACAACTTATACAAAACACTGCTGCCAGAATTTTAACAAAA
ACTAAAAAGAGAGAACACATAACTCCAGTCCTGCGTGCATTACACTGGCTCCCTGTATCT
TTTAGAATAGATTTTAAGATCCTCTTACTGGTTTTTAAAGCTCACAATGGTATAGCACCT
CTTTACATATCAGAATGCCTGTCCCTTTATGTTCCCACACGTTCCCTCCGATCCTCTACT
GCAGGCCTTTTAACTGCACCAAAAGTGAAATTTGTAAAGAGTGGCATGGCGAGCTTTTCC
TTTTATGCTACCAAACTTTGGAATGTTTTACCAGAACATATt
>NODE_1327_length_352_cov_12.894886
AAGCGGCTTTCCGACCCCTTTTCCTTGCTTTGGCAGAGCACCAAGTAGCACAAGTACCGA
CTAGCCAATAGGGTTCAGGGGGAGGTCCGTGAGCTCTGACCAGTCAAACACAGTCACTTT
CCATATATGGCAACTCATCTCCATGGTAACGTGTGCTAAGTTGCAGCAGTCGTGTCAAAG
TTCACTATATAGAGAGCTCAGTGAGCTGATCAGAGAGAAAGCATTCTGCCAGCCCAGCGC
CTACAAATCGCAATCACTTCCTAACCTCCCCCTTTTTAACATATTTGATCACTTTGATTC
TCTGTTCTTTTTCTTATTATTTTTACGCGCATGAAGGAGGTTCTATAGGTTGTGATCTTT
TTGTTTTATTATCAGTCTTGCTCGCCGGAGAGTTGACTTCATATTTGACTCAAGCAGGCT
TCAGCTGCGCGCTg
>NODE_1328_length_311_cov_17.418007
ACCATTGTCTTCTCCAGATCTCATACTGTTGGAAAATAGCAAGCATTTCCTCCTTATTAA
AATCTCCGTGAATTATATGCCATCTCAGAATGATTGCGGAATATTAAATTAAAGTTAGAT
AAGTCCGCATTGAGGGAGGCAGCACCCAATCCCCAACTTATTTCCCATTTTCTGTAACGG
CATCACTGCGCTCCTCTCTTTTCAATGACAATGTGCCAAATCTAGGCATTTTGAAAAGAG
TTTCCATATGCTATAAGCGGAGCTTCAGAGAGAGAAAAGAAAACTGGATGCTCTTTTATA
CCAAAGGTAACAGCATTTTATTTAACTTCAGCTGAGATTATAATTTAGCAATGGAAACTT
TAAAACAGAAACTCTATGTTTTTAACAGATTGc
>NODE_1330_length_119_cov_60.705883
ATTTGATGATGACCACCAGCGTATTAGACAACGTTAACATACAGTAGACACAAAAACAAA
GCAAACCAAAGAAATATGATGACGACGATGATGATAATAATAATAATACGAATTAAATAA
ACAGTCATGACCATGAACAGGTCTGCCTAACCTACTCAATAAGGAAGGTCATAAAGACCT
ATGCTTCGTGCACTATGTCCT
>NODE_1331_length_225_cov_19.986666
GCATGCAAGTGACTTAGATGAAATTAAGTTTAGTTAACAAAATAAAGGAAAGAAACATAA
CTATTGTATTACCAGTTTGTGCCATAAATTTAGCAGATTCATCTTGCTCCTGTTGGCCCT
TTGTGTCATGAACTGATCTTGGCCGCTGACTTTTTACAGTATGCTCTCCGATCATTCCAA
ATTCTAAGGACAGAATAGAGGTTCATGAAAACTATGCTTGGACAAGATCTTCAGAGAAAA
AGCTTATAACAACTCTGGCAGGATGTGCTTAGCAACGGCAATTCAGGGCTAGAAACAAAG
ATCACAc
>NODE_1335_length_183_cov_62.240437
GTTTTTACCAACTTCCGTGGCTTACCACCGTTCCTCCGGACCCCGTGCTTAAACCTAACC
TATCCCACGTCGTAGGCCTGGCTCGTAGCTTTAAAACGAGCCCTCAACCGACCTCCAGAG
CGGACGGCAGCCTGAACTGCTTTTAGAAGAATGCCGGGTGGGGTGCTGCCTTTCCCGCCA
ATGAAACGGCCAAATACTTTTGACCCCACTGCCCTCGCTCGGTCCGCGGAGGTCGTAGAG
AGTCGTGCCTCGGCTCGTTGGACTC
>NODE_1337_length_85_cov_24.164705
AGCCTGAGGAACACCAAGTTTGACTGCTGCATCTCTTTGGCTCATTTTTGGCAGCTTGTC
ATGAGCTTCAATGAGGCTGCGTGCCTTTCTCTTCCCCGCCATGTTTTCAATGTGAGCAGC
ACGTCTGCACCAGCGTCAGGTGGTGGGAGGGGCAGACCGGTTACCAC
>NODE_1338_length_254_cov_24.720472
CGTCAACAATTTTTTAATTAAACATATTTCCAATGCAGCTATTCACATGAAATTTAGACC
AGACATTGGTATTCACTCAATAAAACTACACAGCTAAAGAAATTGTAACATTCCAATCCT
TAAAAAAGTTATGTGCAATAAAGTGGAAAGAAACAGGAAAAAAGTATTGAACACACTATG
GGAATCTCTATGGGAATTTGGGGGGGGACTGGATTCAGCTGTAGATTACTCAGGTACAGT
ATGGAACACAATGGTTGGGTAAATGGCTGTAAGTCACCAAGGGTCTGAGGTATCAAACCA
GCCTCAAACCATCATGCTGCTGCCAGATATGCAGTA
>NODE_1339_length_327_cov_41.348625
ACATCACAGGTTTGTTGGCTCTGTACTCCAAAGGTTAAGATTTGAAATCAAACTATTCAT
ATGCGGTTCAAGTGCAGATTTGGAGCTTTTATTAGAGGGTGTTTGTATGAATATGGAATT
AACCAGTTAGAAGTTAAGAACACCTATTGGGGATTTTCGGGGGAATTCATCTCTATGGGA
ATTTAGCGGGGGGGGGACATTAGATTTAGCAGTAAATTGCGCTGGTAGAGTAGTGAACAC
ATTGGTTGGCTAAATGGCTGTAAGTCACCAAGGGTCTGAGGTATCAAACCAGCCTCAAAC
CATCACGCTGCTGCCAGATATGCAGTAGACTACTTTTCCTATTGAACTCTATGGGAAAAT
AGTCAGGAGAAACGATTGCTAAAGTCAACTATCCATATTTACTGCATAT
>NODE_1341_length_239_cov_18.221758
CGGGGAGAATAATTACATATATCATGGAGCCCTCCCTTTTATTCCGGATGTCACTTCTGA
TGTCACTGGCCAGCTTTGGCGCTAATTTGAATTCAGACCTTTATCAGTCGCCGGCAGCAG
ATTTTGAGTGACAGCGCCACCAAACGCCTCTTGCCAGCCGTCCTATTGATTTCTCTAAAT
CCCCAACAATAGCATTTGCATGCTTGTTTCTGTTATAATACAGATATGCCGTTTCGGAAA
TTAAAGCGCGGCGGGCAGACCAGAGGTAACTAATTGTGTGCCTGTGTAATGAGTGCAGTT
TCAATTTGATATAACCCACAg
>NODE_1342_length_388_cov_16.770618
GTTTGTGGGGGGGGGGGTTGAGAATAAAAAGGACAGGGCTCAGAATCTCATTTTACCAGA
CCGCACACAATCTGGGCTCCCACTGAACTATCTCTGCCTGACCGCTTTCTATTTATCCCT
TATCAGTGTTTACCAACCGCTACTTTTCTTTCATTCACAGTGTGAGGCGGTTCTCTTACT
ATCAGTCAACAGCTGACACCGTGGAACAGCCTCAAAGGGGAGAGGAAGGGATCAAAACTA
AACCAAAGCTGTTTAAACAATACAACAGAGGAAATAAATTCATAAATCCTAATTCTTCCC
AACCCACAAGGGTACAGGCAGATCCTTTATAGTTAGGCCAACAAACAAAACCGCAGCCAG
TGAGGTAACATTACAATCAAGGTAACTGCTGAAATATATTCAGGGAAAAAATGGTGTGGA
GAAAGCCCATGTAATTTTAATTAGAAACATGGCTCCCTGCCTcttcatgt
>NODE_1343_length_116_cov_58.275864
CCCCTCCCCCCTCTCAACTGCTGCTTGGCATGAGCTCCTCCCATAATCTCAATTTCACCC
CTAAAACAAGTTGAGGTGACATAGCTCTAATATCAAATGTCCACATTGACACATTGATTG
ATATCGCAAATGAGATAAGTCACACATGCCATTCTATTGTCAGGACACTTTCACAGCATT
TCAGCCAAAACAAAAAAA
>NODE_1344_length_87_cov_10.137931
TTTTGACAGTGGTAAAAAAGGTGCAATTTGCTGACATAGTGGCACTATTTCATAGTCTGC
AAAATCCCATTAGGTTGTAATGGTCATACACACACACACACACACACACACACACACACA
CACACACTGGTTTTGTGTGTGTGTGTGAGCAAGAGAGGTACACACGCAA
>NODE_1345_length_167_cov_10.113772
GCATCCCCTAGTGACCCGGGAGGGTTCGCGCATTGTTACAGTAGTTATTATATTTTTAAT
ATCACTGCTAGGGTTATGGGTTACAATAGCACTCTCTAGTGACCAGGTAGGGTTCGCGCA
TGCACTGACAGAACGGTACACTGCGCAGGCGTCGCATCAACCAATCAGGAGCGAGCAATG
GCGGCACTATGACGTCACAATGACGTCACACCCGCGCATGCGCAGTACACTGCATGCGCG
GTTCTAACc
>NODE_1346_length_254_cov_22.354330
CCCCGGGACGGGTTGCCCCCGGCCAAGCCGGGGGTTTGACACCAGAAACGAGAACCCACT
CGGGGCTCGCCTCCCCGCCTCACCGGGTAAGTGGAAAAACGATAAGAGTAGTGGTATTTC
ACCGTCGGCCGAGACCTCCCACTTATTCTACACCTCTCATGTCTCTTCACAGTACCAGAC
TAGAGTCAAGCTCAACAGGGTCTTCTTTCCCCGCTGATTCTGCCAAGCCCGTTCCCTTGG
CTGTGGTTTCGCTGGATAGTAGGTAGGGACAGTGGGAATCTCGTTCATCCATTCATGCGC
GTCACTAATTAGATGACGAGGCATTTGGCTACCTTA
>NODE_1347_length_256_cov_15.628906
TCACTCCAATGCAAATCCAGATAGAAGGGGGCTGGAAATTATGCGAGGGCTTGGGAGGAG
AAAGTGGCTCACTTCTGTTTGCTGAATTAATCGCTTCCTAAATGGCCCCGGGCCAGGCAA
AAGTTAACATTTGCAGTTTCAAAGGTTTTCAGCGCTTGCAATGAGCCATGAAATTACTGC
ATGCCGGCGAAAATGGCAGCTGATGAAAAGCCCAAGGAGCAGGTCCCACAGGCAGGCAAG
CGAGCAGCGCCGCTCGGGAGGGACCGCGTCCACACACAGTCGCGTTTCCCAGCGTCGCGG
AGCGCAGAGGCCACGTTTGGGCACGTCGGAGTCACCGc
>NODE_1348_length_204_cov_25.269608
TCTCTCTCTCTCTCTCTCTCGTCCTTCCCTTTTATTGCTTTGTACAGCAAAGCACCATTA
CTGATCCCTTCCAAAGCACAAACTAAAAATCTATCCCGTTGTCATTTGCTGCGCCGTGCC
ATCTATCATCGGGGGGGCTTGGCAGCGTCTCCATACGAGAGAGGAGGTGCAGGAACAGGA
GGCAGAGTCAAGGACTTTCACGCGCAACAAAAAACTTGTCACAATTATTTATGGCTCTGG
CTGGGACACATAATAGGACACATCAAACTGCTGTTTTTTTTTTATT
>NODE_1349_length_253_cov_20.359684
AGCAAAAATTAGCTAAAAAAGAAAAAAAGAGTCCTGCAAAACAAACTGCAGTGTTCCTCA
CCTGGCTAAGAAAAAAAAGCAAAACAAAGGATCAATCACTCATTCCCATCAACCCTGTCT
TGTGGATTTGGCCACAGGTTCTCATCCACATCAACATGGATGTTTTCATTCGCCAAACAT
CTTGGAAAGAACCTTCGGGCATGGCGAATCCAGGCCTGACACTGGTCTGCTGTGATGTCG
TTGCATGCGTCATCCATGGCCTGGAGAAGGGTCACTTGTTGATGCGGACGCCTATCATAC
ACTTTCCACCTCCATGTGGAGAAAAATTCCTCAAT
>NODE_1350_length_272_cov_11.139706
AGAAAATCGGTAAATGACGGAAAATTCTCGGTTTACGGAACCCCTGTTTTCGACAGACTT
TGTTTTAGGTTGACATGCGTGATCAAAAGTAGGCCATGGGCTGGAGTCTTAAGTATGAAG
CTATGCTACGCTAGCTGGCAAGTGCAGCAATGAACGCATGATTTGGCACATTACAATAAT
CAAAGATGAAGGCTAATTCAATGTGGGAAAATAAAAATATCTATCACGATAGCTAGCTAG
TTGGTGTAAATAAATAGTGCCCAAGCAGGCATCGGTATTGACAGCTAGCCAGCTAGCTAA
CTAAACTAACCAGAAGTATTGTTGACAAGATGGCTAGTAAACTAACTAGCTATc
>NODE_1351_length_250_cov_41.320000
ACTATATGTGTGTGCGCACCCAATTTCCAATATTCCTCTACTACACTTTTTATGCTGACA
TCAATGGCAAGCTATTAAAGACAGTATTTCATTATTGGTTCCTCGTCCCCAGTGGTTATT
TACAATCCTATATATACTAAGCACTGATATTAAAGGAGACCATTTTAATGAGGTGCTATC
TGCCTTAGCAATATGTCTTTCTCCGAATGAGATTGTGTTTAAAGATTTTATCAAGAAATG
GCTGTTCGCTGGGGTTATGTTTTGTCCATGAAATATGCATTTCATATCTCTTTCATTTCA
TTAACATAATTTAATTTGTGCTTTGCATTCTG
>NODE_1352_length_271_cov_26.597786
TCTCTCCCTCTCTTCCTCTCTCTCTCTCTCTCTCTCTCTCTCTCCAGCCGGACATTTCGG
AGGCTGCTGCTGTGTCCTTTTATTTGCAGTTAATTTTGCCTCCTCCAGTCGGCCTCTCCA
CCATGGATCTTCATTTCGTTGCTGACACCCTTGAATGTGAATTCCTCATTTCCTGCCCTT
TTATTTATATCTGTTGCCTGGTGATTTGATCATGCTGAGAATACAAGATTAGCCATCGCC
GCGCCCTTGAATCGCCTCAAGGACATCTGTTCCCGAAATGTTATTGTTTGTGCTTCTTAA
CCCTTTGTCTCCCGGAGATTTCGACATGGATGTTTTGTATGATATATCTCCTt
>NODE_1357_length_203_cov_5.916256
AAACCCCTGTGAAGCCCGACCCTGTGACCGTCTGAAAGCCCTCTTCGTTGCCGACCCACG
CCTGTCTGAGTACCCCACTGCCCGCCCCGACCTGGAAAGGAAGAGAACGACGCCTCGTGT
ACCGAACCCTATGCTTGCCCTGCGACGACGGATTGAAAGCCCACTCCCTGAACTGATTGA
CGCCATCACCCCCTGTCCTCCTTACCACTTCCCTCTCCCCTCACCCGTAATAAACCTCTG
TGATTGTAATTCTGGTGCCGACCTCTCTGATTATACTGTGTTTGg
>NODE_1358_length_179_cov_22.726257
GACGGATTTCAGCTCCACACACGTTGCAAATTGCAATGTTATTGTCTTTTTCAGACACCT
GGTAAAACTGCTAGACCGGTGAAGCCATTTAAATTTAGCTCTTTTTGCCACGCGCAGAGA
AATTGTCTCGCGTGTTTTACGTCATCTGATCGGCTCTTCTGTTCGGCCTTTATCGAGACG
ACCGATCAAACTATTTAGAATGAATATCGGCCGATCATGATCGGCGGCCGATCGATCGGA
GCATCCCTAGTTGCTAATAAg
>NODE_1359_length_181_cov_11.270719
CTCATGTTGCTCGCTGAACTTCACTCATTTAAACAAGTAACAATTCTGCACTGTTGACAA
GTGATTGATGATGACGTACGGATTTTTTTGGCAGTTGTTGATGACGATTAAGGCAGCATG
TAGCCTATTACCCGGCATACATTTGGAGGCGATTCACTCGTACATCTGCATGTTGTAACG
TTAACTGTGAGCGTGCAAATAAAACAACTACTCATGCAACACAACATTTCAAAATTATTT
AATTCATTTAATggttttatctg
>NODE_1360_length_132_cov_31.000000
TGTTTTTCACAAAATTCAAAATGGCGGAAAATCTAAGTAGGCGGAGCTTATGGGTCCCAT
GGGCAAATGTGTTCCTCGTGAGTAGATGGACCTATGGACCAAATTTCAGACCTCTACGTC
AAACGGGGTGAGTGGCATAATTTTTCAAAGTTTGCACCTAAAAGCGCCTGTTATAGCGCC
ACCTGCTGGCCGATCGCTGAGAAAAGTAATAGCC
>NODE_1361_length_199_cov_11.587939
CGTGAGGGTTTTTGATGAGCTCTCTTGGTTCCAGATGAGAGAGGGCTGTTTTTTGGTGCG
CTTCTCCAGAACAGTTAGAGGGCTGAAAGAGAGGGAGATGGAGGGAAGAAGTGAGCTTGG
AAAGGAGGATGACATTCACTGTAAGACAGGGAGGGAGAGAGGGGAGCGGGCTGGTTTCAA
TTAAGGGCTGGCTAGGTTTAGGGCCCAGTAGTTTGGCACTGACGAATGGAGGCAAAAGTT
CAATAACTATAATAAAATCCATATAATGAAGCGACACACAg
>NODE_1362_length_356_cov_49.918541
TGGACGGCGAGACCATTCTGCTTTTAGAAGAGTGCCGGGTGGGTGCCGTTTCACTACCGC
TCGCGTCCGCGTCCAAATACTTTTGGAACTTTTGCCCTTTCCCACTTCCGTGGCTTACCT
CCGTTCCGCCGGACCCCGTGCTTAAACCTAACCTATCCCACGTCGTAGGCCTGGGTCGTA
CCTTTAAAACGAGCCCTCAACTGACCTCCAGAGCGGACGGCAGCCCGAACTGCATTTAGG
AGAGTGCTGGGTGGGTGCCTCGCCCAGCCTGGCTGGGAAAGTGGGACTTTGGTTTTTCTT
TACGCAAGCTGCTCTCACTCGCTCACTACATTAAGAGAGTCACACTTACTACGCTGCCCG
CAGCAGCTCGGTCCACGGAGGTCGTAGAGAGTCGTGCCTCGGCTCCTTGGACTCGTGGCG
GCCTCCCGGAGACAGTGA
>NODE_1364_length_211_cov_10.597157
GAAGAGGAGCGGGGGAGAGAGGAGAGGAGAGAGGAGATGAATTGGAGCGTGAGGGAGGAG
GCAGCAGATAGAGAGAGACCACAGACATGGAACTACAGGAGGCCAAGGTGAGGAGGAAGG
GAGGGAGGGAGAGAGTGGAGCAGGCAGCGTAGAGAGGAAGGGAGAAAGAGGGAGGCATGG
AAGAGAAAAAAAGATGCATTAAAATGCTTTAAAGGCCCTGTATGGTAAAAAAATTAAAAT
AAAATAAAAAGGTTTATATTACTTTATATAACTTCAGTAACATTCACAATGTt
>NODE_1366_length_660_cov_15.134849
GAAGTGTACCAGGGGGAGGAGGTGGTGAAAGAAACAGTGATGGTTTTCCAGGGGGCCAGG
GAGTTGAGGGAGTCAGAGAGGATGGAGTCAAGTAAGATGGCATAGTCGTCAGGTGAGGAG
GGGGGGGCCGAGTCAGGGGGGAGGGCAGAGGAAATGAGCTGGGAAAGAGTTAGTGGGTTG
ACAAACTTAATATTACGGAAGGAGATTGAACGTTTTGTGGAGTGATGGGGTGAGGGGAGA
GGGGCAGAGAAAAGGATACAATGGTGGTCAGAGAGTGGGAAGGGGAGAGGGCGGAGGTTG
GATAGGGGAAGGGAGGAGGAGCAAACAAGGTCAAGGGTATGGCCTTTGGCATGGGTGGGG
AAGTTGATGTGCTGGGTGAGGTGAAAACAGTCAAGGAGGGAGAGAAAGTCAGGAGTGAGG
GGAGAGTTTGGAAGGTCAACGTGGATGTTGAAGTCGCCAGTGAGCAGGAGGCGGTTGGAG
AGAGAAGAGGCGATGGTGAGGAGTTCAGAGAGTTCAGAGAGAAAAGAGGGGTGTGTCTTC
GGGGGGCGGTAGAGTAGTATTGCAGTGATGGAGTTGGGGAGGGAGAGAGCAAGATATTCA
AAGGTTGACATGGGTGGGAGGTTGAGGTCCAGTTCAGTAACAGATAGGGATTGTTTATGG
AGAACAGCAATGCCCCCCCCTCGGCCAGAGGAGCGGGGCTTGGCGATGTAGCTGTAGTTG
GTGGGGGTGGCCTGGTTGAGTg
>NODE_1367_length_335_cov_24.283583
ATAAATACTGTTGGGTGCTTGTGAAACTGGGACGGTGATTAACTGATGAGAAACAGGTGA
CAACGGAAAAATACTGGGACTGTGGAGGGATGGATGGAAATGCTGCTACGCTATGCTGCC
CTCCTGTGGCTGGTAGGAGGAACTGAAGGAGGTGCTGCCAGCGCCCTCAAAATGTTGATG
CTTCTCTCGCCTCTCACAAGGCTCCCCGCCCGCCTCTTTTAAGAGCCACCCATCCTTTCT
CCCTCTCTCCCCTTCCGAAATTCGGCAGCTGTGATGACGTCCGGGGAGAGAGAGCGTTGC
CTGCTCGGCGGCTTCGTTCAGGACCGCAGCGGGACGCGCTCTCTACCCGTCTCTGAGGCA
GCTGGTGTTTTCCCCACACTCTCACATGCACACTGTCAGCTCCGCTCCCTTTCCGCc
>NODE_1368_length_285_cov_13.031579
TCAAAAACAAGCCCAACACTATTATGGCCACATATTTATAATATCAAATATTAAAACCAT
ATAAAATTATTATTACTATATATGGGTGTGTGTTTATTAGTGTTTTGCTTGTTTTTTGTA
ATAATAACCTTTTAGTTAAATTATGTTTACCTTATAAAATAGTCATCCCTCTCCTCCCCT
GCATCATCCATCGTCTCCCCTGTCTCCTCTCCATCTCTGTACATTCCAACATTGTAGTGG
TGGCAGTTAGATTATTTTTTCTGAATCGGTTCCATTAGAACCATTCGATTGGATGAGTCA
GATGTTTATAGTTTTTAGATTTTTTTGGTTCTTGACCACTGTCATAGTAGAAGTTCCAGT
TTGAGTt
>NODE_1369_length_271_cov_12.557196
TGGAAGGGGGATGTGGGACTCGTGCAGTGTATTAACTGTGTGTTGTTCTCATTGCCACTG
CAGCCGCCAATCTGTGATGGCTATTGGCCAGAGCTGGCTTGCAGATGATGATGATGGTTA
TGATACATCTACACCCTACTACCACAGCTCAGTATATGGTTGGTATAATGGGTTTGTATG
ATGGGTAAGATTTCTTTCCACCCTCCATCCTACTTGGCACAAAGGAGCAGTGTTCAATGG
TGATGGCACCTTTCTTTAATGCATGCTGGCGGCTCTTTGTCGTCAGCTAACGGCTGTAAT
GGCTTTCACCATTCAACGCACCCCTGGCCATTACTGTacggacgggtgcccga
>NODE_1371_length_247_cov_28.874495
GTTTGAACATCTTTTATGTATCTCTGACCTGAAAAGACAGCAGAATCAAGGGCTACAGTT
TAAGGTAATACACCCATAACATCCTCACTTAAACTATATCCCTCCCATCACAACAGAGCA
AGCCACTCTATCAGTAAATGCTAATCTCCTAATTAACAAGCTAATTAGGTAATTATGGCT
TTGCAGAAGGATGCCTAAATGAAATATGACAACACAGTCACTGCTTTCTAAGGCACCTGT
GGGTCTTTTCAGCTGTCACTGTGAAAAGCACAATATCAATTTAAACAGATGATAAAGTGT
TGTCTTTCCACATTCATGTACAGTTTGGa
>NODE_1373_length_236_cov_13.360169
CTGTCGTCAAGGCATTGCCACATACACCACTTGACGATGTCACCCAGCTTGTCCTTAGAA
ATGCATCCTCTAAGGCTCTCTACACTGGCCTTGTGCTGGCAGTCAGGGCACCTTCCAAAC
ATGCAGTCCTCACTGTCTAGGTGGCAGCACACATGCTGTAGAAGGTATTTGTGGTTTGAC
GAAATGCCAAGTGGACTCAGTGATGCCAGAATCTGATTTATATTCTCATGGTACTGGCAC
ACACACACATTGTGGGGAATGTCACTCTTAAAAAGTATTGTGTCAGGGCGCAGGGCTCTG
AAGCTGGTGAGCTTAATa
>NODE_1374_length_314_cov_24.461784
ATTGATGCTCGAGAGCCAATAGCGACAGAGCCGTCACAGAGGCACCAAACTTCTACTGTT
ACACAAACTTTGCTTTCGCCTCTTCCACATCAGACTCCTCTCCCTCCGTCTGCCATCTGT
TCTGGAAGAATCTGTTTCACTCCCCGAGCCAAGCCCAGGCTTTATTGGTCCTAATGGCGC
TATCAGCTGAGCCGCCAAACCCAATTACTGCTTAAAAAGGGAGGCCACCCCAGCTAATCA
TGGCCGTCTAACCTGATTTCACTGTGATGAAGAGATGGGATAAAGAGCAGTTAATGGAGG
GAGAATGATCTCACAAATACAAAAAACTCAATTCATTTCTTTGGGAGGGCAATCTGTCCG
ATTCAGCCATAATGGAGTGGAGTTTCATTAGACTGt
>NODE_1375_length_341_cov_12.401759
GGTACCGCTATCTTCTAATCTCTAACTACTTTATTGACCTCAATCTTAAAAAGACCTTGA
GAAATAGACCTGAAAACCTTTGCCCCGATCTAATGCATTTAAAACTACTCTTTAAACACC
CCCAAAAACGAAATATTTAACGCTGTTCATTGTATCGCGTGTATTATGCAAATTAACTCA
GAACACACGGCCATTGTTTCGCTTTTCGTGTTCAGCTCTCCCTGCATGCTTTGCGTGTGT
CTAAAGTTGACGAGTTTTTGCGCGTTGTTACCTATTTGTTAAAGTTTCGTGGTTTTATTC
ACGTTTACTATGAGTTGTATATATTTGTTAAACATAACGCGTATTTAAGTATTCTTGAGT
GTAGCCGTTTTCGCAACCATCTCCGTGAATTGTAGCTTGTTTAATGGGCTTCCTTGCTAT
CGC
>NODE_1376_length_221_cov_18.253393
TGCAGCTGGCACTAAGAGACAAAACCCCGTAAGGATCTAATCATGAGGTTTTTTCACTGG
TGGCTTTTTTGATTTTACTTTGATTCCGATGCTCTTGGGAGTCAATCTTACTAAGCCGTG
TGAATCCCTGTTTGCTTCAGGGCGAGATGTGTGACAGAGGTGGCATCGAGCTCTTACAGT
CCAACCACGAAAACGGGTGAAGATCTCACGGAGTGTCAGCGTCCCACAGGAGCTCATTAT
AGCGACCGTGTGCTTAGCACGGTCACTGCGGGCTTTAGGCTATACATAGTGGGGTACTGC
TGc
>NODE_1379_length_176_cov_9.073864
CCATTGTTACGCTGATGACACCCAGCTGTACTTGAAAACTGCCCCAAGTCCCTCTGCTGC
CTGCACACGGCTCAACACCTGCCTTGAGGAGACAAGGGCATGGATGAAACAAAACTTCCT
TCAACTTAACAGCAGCAAAACGGAGGCTCTACTTGTCGGCACCCCTCACCAGGTCCAGCA
CTCTCCCATAACCCACCTCACCATTGCAGGCCAAACCATCGCTCTCTCCTCCTCAATCAC
CAACCTCGGTGTCAagtt
>NODE_1380_length_368_cov_30.293478
TGTTGTATAACACGCTACACCTTTGGCTCTACTTGGGTCTGGCAGCGTTGCATCTCACAA
CAAAGACAAACAGTTTGAAGACTGCAGAGAGCAGACTGCATTAGTCTCAACTCTTTTGAG
TTTTTTCCCCCCTCTTTGTTGATTGTAACTAGGGCATCTATATTGCCATGTTTCTGCGCA
GCTCACAATTAAAATATTTTTTTTCTCGACGCTGTCTTTCAAAGGCTGATGCGGAGCGCA
CATAATTATGCATATAAACATAGTGGCTTAATTATCTCTCACAACATCAGTGACAATGTA
ATTAACAAACATTGCAAGATCAATGAGAGAAAGTGCGACCTTCAAAACATTTAACTCCTC
GCGTGGAGGCACCGTGTGGATTCTCTATCAGCTCAAACCCGAGAATACTTTTCCTAGATA
ATTTAGATGTTGCACATTATGTCCTCATAg
>NODE_1381_length_189_cov_6.386243
TGTAAAAAAAAAAAAAAGATGTTCAAGTACATGTAGAACAGGTTATGCCTGTTTGGGCAA
ACTAATGTAATATGTATTATGATTTTAATATTAAAGTGGCAATCCCAAATTTCAGTCCTA
ATCGATTTGGCCTAAATATGTATGGATAACTAAGTGTCAATAAGTCAAGTATTCGATAAG
TCATGATGTTTTTTATTTTATTTAAGATGTCAGGTATGTGTCTGTCGTCGACTACTTTCC
ACTGACACGACTTGGCCTGTGGTGTACAGAc
>NODE_1382_length_458_cov_8.351528
TTTTTTCAAGTCAGTAACCTTAGCTAACTCCCAGATTTCAGAAAGTGCATGTCTTGCGGT
ATTTATGACACACACAAAAAACGGCACCCAAATACCAGCAGGGTTCCCACTCGTCCTGGA
AAACCTGGAAAACCTGGAAATTCAGAGACTAGATTTCCAGTCATGGAAAACATGGAAAAT
TGACTAAAATGACAAAATATCCTGGAAAAAAATCTATGTTGTCCTGGAAATTTTTAGTTG
TATTTTAGCCCCTCACTCAGATCGCCTATGTAAACCTAGGTGTGTATTTTGTTTGAAACT
CGACTGTTGGTAGGATTATAGCAGCACCGCCCAATTTGGGGCCCGCGGGCCAAGTTTGGC
CCACGCTCCCTTTGTTTTGGCCTGCCATGGCATTTGACAAGCTCATGCTTATTCTCCTCT
TATTTTTAAAGTGCTGTAAAATCCTAACCGTAATGACTACAAAACGTACATTTTGTGCAG
CTAAAAAGTACATAATCTGAGTTTTACGGCAATGTACAGCACAGTGCTACTTCCCTATTA
>NODE_1384_length_200_cov_7.735000
GGAAGAGGAAATTTAGATATTTTTAAATGATGTCCTACATTTTGTCAGCTAAATTCAGGA
TATTGCCTGAGCGGAGAGGAGTCGTGTTCTTCAGTTGTCAAAAGGCAGTAAGTAATGATT
AAAATAGCAGTGTGAAACGCGGGGAGATTAAAGTGATGCTAATGATAAGTGAGAGAAGAA
AAGGGCAAGCTATATTTTAATTCCTCGGAGAATAGTTAATGACTTCTATTGCCTGAGATT
AAACTAAACCTGTCTCATCAGCTTTTTCTGCTCGCTGCTCGg
>NODE_1386_length_548_cov_14.072992
GATCCTTCCGCAGGTTCACCTACGGAAACCTTGTTACGACTTTTACTTCCTCTAGATAGT
CAAGTTTGATCGTCTTCTCGGCACGCGCGCCAGAGCCGTGAAGACTCCGGCGGGGCCGAT
CCGAGGACCTCACTAAGCCATCCAATCGGTAGTAGCGACGGGCGGTGTGTACAAAGGGCA
GGGACTTAATCAACACGAGCTTGTGACCCGTGCTTACTGGGAATTCCTCGTTCATGGGAA
ACAGTTGCAATCCCCAATCCCCATCACGAGCGGGGTTCAGCGGGTTACCCACGCCTGTCG
GCGAAGGGCAGGCACACGCTGATCCGCTCAGTGTGGCGCGCGTGCAGCCCCGGACATCTA
AGGGCATCACAGACCTGTTATTGCTCAATCTCGTGTGGCTGTACGCCACTTGTCCCTCTA
AGAAGTTCTGGACGCCGACCACACGGGGCCGCGTAACTATTTAGCCTGCCAGAGTCTCGT
TCGTTGTCGGAATTAACCAGACAAATCGCTCCACCAACTACGAACGGCCATGCACCACCA
CCCACAGTATCGAGAAAGAGCTATCAATCTGTCAATCCTTTCCGTGTCCGGGCCGGGTGA
GGTTTCCCGTGTTGAGTCAAATTAAGCCGC
>NODE_1387_length_194_cov_11.046391
AACAGCCCCCCGTTTCCCCCTCCTGAGTCTGGGAGGTGAGAAGAGGGGCTGAGCGCGCGG
AGACAGATGGAGAGTCGGCCGCGCCTGCCAGCCACCTAGACCCCCACACCAGGCCCAACC
AGGAGAGGCACGTCCTCCCGAACCAATCAAAAAGCTGGCAGTTCAATTACAGAGTAATAA
AGGGACATTCATCATTCAATTAGGCATCTGTCACGGATTCACAAAAGGGAAAATACTTCT
AACCTAAGACACGGTGGAAAAAAGAGGGATCGGGAt
>NODE_1388_length_174_cov_17.482759
TAAAGTGGGAGCCAACGCAGCGCGTTTAAAGCATGCATGGAGGTACCTGAGGATGTTGGT
CTGGTCGGATTTCTCCAGCAGGCAGATCAGCAGCACGTGCACGGAGCGGATGAGCTTCGG
TCCGTCCTCGCCCTCCTCCAGCCTGGGGTCCAGCAGCAGCGACAGCAGAGCCTGAGCCAA
GTCCTTCAACACACCCGCAGAGGCCTCGGCAGCCACGCGCTGCACCGAGAACAGCTGCTC
ACACACACACACACAc
>NODE_1389_length_198_cov_18.040403
AATGTGGAATTTTAATGCGCGCGGTTGACGGCGGAGAATACGGAGAAATGGTAATTTGCG
ATGAGATAAGATGAATCGAGTCATCCCTTTAGCCCCATTTGACTCAGTGGAGGAAATTAA
TCATTAATGTTTGTTAAGTATGACAATCTAAGTGGGCCAGATCTACATGCTCAGAGACTG
AGGCAGAGTGAGATAAAGAGCCAGGCTGCAGACTGGGAGGAAAACTGCCAGATTCTGTAA
TGATGGGAATTTATTGGCGTTTAAAGAGACAGTGGCGAGg
>NODE_1390_length_234_cov_15.589744
GAGCGAACGAATGACTGCTCAAAATGACCCGTGCATCCTCTCCGGTCCAAAATGTCATTC
ATCAAAAAGTGGTTTGCGGCTTTCGTCGTTAAGGTGCGCGTGACGCGGTTCGAATGATCA
TTTATTGTAACAGGTTTATAAGCAAATAAATACGAGAAGGCTGTCAGTTGATGATGGAGG
CGGCCTGCGGTCAGATGCACATATCCAGGTGGAGAGGAAGAGTAGAAGTGAAGAGAGCAG
CTTCTGTCCCTCGGTTGATCAGAGGCTGCTTTAGATTGCTCTTGGGTTTGGCCTCTGGGG
TGAAATTGACAGTCTg
>NODE_1393_length_205_cov_13.834146
TGCCTGATGTAGGCAGCATTTAATCACCTTACTGACAGGAGTAACTGCTTTCATTTAACC
TTGACTGAAGACCATGAATTCTAACGCGTTTAATTGGATACATCATTTAACAGAGTGAAC
AGAGCACATTTCCCCCAATTCAGAGGGTCTGACTGACAGACAGTGGCAGTAAGGCCTGCT
ACAATTAAAGCTGATCTGTATTCGCTGCTCCTGTCACCAGCGCCATAAGTGATGCGGCTC
TGTTTGATCATTGCAGTGGAGAAACTTTGCCAACTTCACCTTGTTTt
>NODE_1394_length_126_cov_27.523809
TCACCGGTCTAGCAGTTTTACCAGGTGTCTGAAAAAGACAATAACATTGCAATTTGCAAC
GTGTGTGGAGCTGAAATCCGTCTTAGAGGAACGCAACAAAAACATTTCAACACCACGAAC
CTCATTAGACATCTGAGGACTCGTCACGACAAGAAATATGGCGAGTATGAAAGCGTCAAG
GCAGAGAGACAGCGAGTTAACCCTATAg
>NODE_1395_length_419_cov_15.145585
ACACACACACACACACACACACACACACACACACACACACACACACACACACACACACAC
ACACACACACACACACACACAAGCAACGGGGAATTGGTGATGTATTCATACTCAAATCAA
AACTTTAAAGTCAAGTAATTTATTCTCCACATCCTCTTATTTCACTCAAAGGCCTTTTTG
CCCTGAAAATGAGGAAATTCCTACCCTGTTACATAGCCTACGCATGGCAAATTAGAAAAA
AAAGTGTGGATTCAGCCCACAATTAGTATTATAATCGCGTTCTGGCGCCTCATTTCCCCG
CGCGTTCATTCTCAGCGTTATTTTATTGTAGGACGCCACTTGTTACATCAGAACTTCATT
TGGGAGCATGTAATTATGTGGAACAATCGATTAGCCTGGCATCGATTGTTTTGGATTCAG
CACTGAGGTGGTGGACAGCTCCCATTAAGAAGATTCTTTCGACCCTTCTTAAGCAAAGTT
CTAAGTACGCCACTAAGAACg
>NODE_1396_length_470_cov_10.068085
CAAGCAAAAATATTAGCAAGACAATTAATAGCATTTTTCAAGATTAGCCATGATGCCAGT
AGACTCAGAACCTGCAGTTGCTATGCAAGAACATGATGTCATAATGGATGGAACCTTGGT
GCTCCAATCAGAGGCCTTATTTTTCCAATCTAAACATGGATTTGAAATGAATTATCCTGA
TGATCTATCTGTAAGGGCTAAGAAGCTATTTAAAGAGAAAGTCCTTAGAGAGAATGAGGA
GACTCTTGTGTCTGATTACTTCACTTCAGAGGACAACAGAGTTAGGTGCAACCTGGTTTT
CTACACCCAGCACCCTGACGCCTGGCACTCAGCTTTGAGCACAGCCTTCCCTCTCTTCTC
ATCCAAAAACATTGACCAAGGCAGGCAGATCTCCATTCAAGATGCCATTGTCAACTTTAG
TGCCAACATCTATAAAAATGGTACTGTCCTTGTCCAAGGCCATGAAAGCGGTCTGGAGGG
TTTTCAGAGAATGTTCCCCATTCTGAGAGAGAGTGCTGCAGACCTTAGAGTCGAGGCAGT
GACTGTGGATcc
>NODE_1398_length_259_cov_14.030888
AATACATCTCTAAGAATCCCCTGTGTTAGATACGTTGAGTTCGGTAGAGAGCTGCAGTGG
TTATGAATGTAGTGCTGTGCTCGTCTCTGACCCTGTGCTGACCCCTGGTCCGTCACAGGG
CTGCTGCTCCTGCCTGCTGACTTCAGAGTTTGAGATTGCAGGTACAATGCAGATTGTTCT
CAGTGTGTTTTCAAAGCTCGGAATAACAATGGCATTTGCTCAGCTCACTCACTCACTCAC
TCTTATTGATCACTCGCCTTCTCTCCTCTTTAACTGATCTCATCAACTGGGTTCCTTCTC
TTTCTTTTCGCCCCATGTCTTTGTGGGAGAAAAAAAAATCa
>NODE_1399_length_224_cov_16.419643
CTGCAGCGAAACGCGCGAGTCACTGTATGCAGATTAATTAGAAGTCTTTGTGCTGTGATT
TCAGTTGAGCACAGTTTGACTAACATCTTAACCTACTTAGTGCAATTAGTGCTTCATTAG
CGAGGCTAACTAACTCTTGCTTCTCTCCATAATGATGTGCAAGAGTGTAGACATAAAGTA
CATAATCAATGGTTTCCAATTACTCCACAAGTGCAGCCACTATTTCAAATAAACTGGATA
ATAATATACAGCCATTACAAAGTCTAAGGTAGCAGAACCGTTTAATTGCAGCACAGTTCT
TCTTAt
>NODE_1400_length_83_cov_14.168674
GATCTAAAAATCTGAAAATAATGTGGCATGTAGGCCTTGGTCGGTAGATGCTGCGTAGCA
AGTTTCGTACAGATCGGTCCAGCAGTTCTGGAGCAGTTGCAGTTTTAGTGTTTTTCAAAA
AAGTCAAAATTGCGGAAAATCACCCGATTTTAACGTTGAATAGCG
>NODE_1403_length_141_cov_11.794326
GTTAGACGGCCACAGCTTGGAAGTAGCCAATGGACGACTCGCGTGGCATCCTATAACTTG
GGCACTCCGGAGCTGCCGGGCTCAAAACATTTCATCTTTTGAGTTCAACGTCTGAAGTAA
GCAACAATGTCAGGACGAGGGAAGACCGGCGGCAAAGCCAGGGCTAAGGCCAAGACTCGT
TCATCCAGGGCTGGGCTCCAGTTCCCCGTCGGACGTGTGCACA
>NODE_1405_length_128_cov_15.500000
GGGAAGTATGTGAGCTGCTCTCAGAGTCAACAGTTTCCCGATTGGGATCTGCCTCCAGCT
CTAACTCTAAACTCCCACCTACAAAGTACATAATTACTACTGGATTAGTGGACGACATTG
TGCCTCTGCTCCTGAGAAAGATGCATCCAGTTCAGTGCGATGCAAGTAAGGCTGCCCTCA
ACCTGAAGCGCCTGCATAGAATAGAGGTGA
>NODE_1408_length_216_cov_11.768518
TGACGACACGCACAGGGGCCATCTGACCAGAGCGGCACACCGTGCCCCGGGGGGACTCCA
GAGCCAATCTTATACAAAGACCGGTTGGAATGAAAACCAGCTTACCTGGGAGCTGATTTT
TAAAATGTGTGTAGTTTTTCTCAGTGCAGTGTGTGGCTGCGGGAGCCTCTGTGTGGGTGT
CAAAGGACTTGACTCGCTGTGTGTGTGCGCTCTCTGTGCAGTGATTGGCTTCAGAGGCCT
CTGCAGGCATGTTGAAGGACTTGACCCCACTCTGTGTGTGTGTGTGTGTGTGTGTGTG
>NODE_1410_length_227_cov_16.281939
CCCTCGCTGAGAGAAAGGGGCCCCTTTGATAGCACAGGGGTATTTGTTTCCTGGGCAGAG
GGGGTGGTACTCAGTGGAGCTGGGGCTTATTTGAAAGGGATCTTTTCCTGCCCCCCTCCC
CTGTTCTCTCCTGGAGCGCGACAGGCGCACAGCCCACCCACACTAAATTAATTTTGACAA
GGAACTTAAGATAACGTCAAAGCGCTGACTAATCAGCGGATTGGGTTTCTGTAAGTCACG
GAGCTGTGAAATGCGCCATCATATCTAATAAAAGCTTCGGATTGCTTTTTTTTTTTTTGG
CCTGTCGTg
>NODE_1411_length_170_cov_10.735294
CTGCTTCCAGTCCACCATGGAATGCTTACAGTCCCTGTTGTTAATGTGGGGGTACAAGAC
AGGTGGCTTCCACCATGAACCATCCTGGAGGAATTACACTTGGCAGAGTTGCAGCCTACC
AGTCGTCCTGTCAGTTTTGAGGAACAGGGAGGGAATCAGGAGCGGGTGGCTTATATTCAG
TCAGTGGGGGTGGGGGACAGGCCAACTGTTAATCTGTCCGATTTAAGATGGCCTAACTTG
ACACCCGAACAa
>NODE_1412_length_176_cov_8.460227
ACCAACATCTCGCTATGACATTAGCAGTGGTGGCACGATTTTCCTCAAAGATTCGATATG
GCGGTTTGTTTGCTAGTAACGCTAGATAGGCAACCAAGAAAGTTAGCATCTAATTAATGG
GACAGCCCTTCCGATGTTGCTCATTATAGCTAGCTAGCTATACTGTTATATTTTAGGGCG
GCAGTTTAGCAAACCCAGTGGAGATATGATAGCTAGTAGTAGCTAACTAGCTATCTGATA
GCTAGATCAACAATAACt
>NODE_1414_length_593_cov_8.952783
TGGTCCAAACAGACGCGTCCGAGACCGGGGTGGGGGCCGTCCTCTCACAGGTAAGAGAAG
GGGAAGAACACCCCATAGCCTACATTAGTAGAAAACTGCTCCCCCGGGAGCAAAACTACG
CCACGGTAGAGAAAGAGTGCCTGGCCATAAAATGGGCCCTGGGGGAGCTCAAGTACTACC
TATTGGGGCGGCACTTCACCCTGGTCACGGACCACGCACCATTGGTCTGGATGTCAAGGA
ACAAAGAGAGCAATGCGCGGGTCACCCGCTGGTTTCTGTCCCTGCAACCCTTTGCCTTTA
AGGTCGTCCACAGAGCCGGAGCCGCACACGGAAACGCCGACGCCCTGTCCCGGAGAGAAG
CCCTCGGCGCTTGGACCGCTCCGACGACAAGGACGGAGCTGCGGAGGGGGGTGTGTGGCA
GCTGGCGGGGTGCGGCGCGGGGTGTGGTTATGGAAGGACGCTACATCTCCATTCCCGGAC
TCGGAAGCATGGCCATATATGGAGTTCCTCCTGCCAGAGTGAATGCAGCTGGAATGGAGA
GGGCTGATTACAGGAAGCCCATATATGGAGCGCCCCAGCCAACAAGCACAGCTGAAGCGC
ATCACACATGCAATCAAGAGCACATAAGAAGCAGAGGCAAACACAAGCTCAGTGGAGTAG
CTTACGCGAAACCAC
>NODE_1417_length_104_cov_33.980770
AGCCTGAGGAACACCAAGTTTGACTGCTGCATCTCTTTGGCTCATTTTTGGCAGCTTGTC
ATGAGCTTCAATGAGGCTGCGTTTATCATTGAGAGACAGTGCCTTTTCTCTTCCCCGCCA
TGTTTTCAATGTGAGCAGCACGTCTGCACCAGCGTCAGGTGGTGGGAGGGGCAGACCGGT
TACCAC
>NODE_1418_length_166_cov_8.650602
GGATGGAGGGCAACTACGAGAAGGTCTTTTCTTTAAGGACTTGCCCATCCCAACTATAAA
TGATAGGCAACTTGAACAAATAGATGCTCCTATCACCGTAATGGAGGTCAGGGCAGCGAT
TTCCTCTCTACAGTCGGGAAAGTCACCAGGGCCTGACGGCTATCCTGTGGAATTTTTTTA
AACTATGAAGGATCAGATAGGTGATCTTTTTCTGAGGACACTAAATAAGTCTTTTGAACA
ATCCAAAc
>NODE_1419_length_194_cov_60.984535
TATATATATATATACATAAAAATGAATGAAGTGTGTGTGCGTATGAGTTAGTGTGTGCGC
CCATGCGTATGCGAGCATGCGTGTGAATGTGTGCATGTAGCCTAATTATTGACTTGGTTA
ATCAGAAAGGTCCTTATATATACATATTAGTATGGTGTTGGGCCACCACGAGCCGCCAGA
ACAGCTTCAGTGCGCCTTGGCATACATTCTACAAGTCTCTGGAACTCTACTGGAGGGATG
GAACACCATTCTTCCAAAAGATATTCCCTCATTTGG
>NODE_1420_length_218_cov_14.266055
CCTTTATTTGCCACTCGCCCTCCCCTCTTCTCTCTGAGCTCCTCAATTAACGGAATCGTT
TCCCTTTCAACTAAAATGAATGTTATTGAAACCAATTAGCATGGACTGGAAAATCTGCCG
TTAATGAGGGGAGTGTGGGTGAGTAAACAGGAATGAAAAGATGAAATTAGAGAAGAGCCT
CTTCCTGTTGGCCTGGAATAATGACATGCTTAGTCTCCTAATTGTCTGGTGAAAAGCGGC
GGCGCGATGCTAACAGATTGTGGTGTTCATTAGGCAGCAATGGGCCACCTGCTGCTGGGc
>NODE_1421_length_350_cov_6.380000
GATCTCCTCGGCCAGTTTGACAGGGTTCCTGATGGAAGGAAAAATTTGGTGGGGAGGTTT
CAATAAGGGCAGCGTTCCCATTTTCACCCAGCTATGTTTCAGTTAAAAACATGCAATCAA
GCTTGTGCTGTTGAATAAAATCATTTAAAATAAAGGTTTTGTTATTTAAGGATCTAATGT
TTAGCAAAGCAAGGTACAGCTATTTTGACTCTGAGGGACAGAGCGTGCTGCTGCTCGTAG
GCACTTTGATAAGATTATTGTAGCAATAGACTAATCTATTTTTATGACGCTGAGATAGAG
TGGTTCTAACCGCGATGTCAGCTGGCGTAAGGACAGAGTTGGGTCCCAGACCGGTATGTA
GTAGTGTACCCGATATGACAGAGGCAGGGACCCTGGGCGTATCAGTTGTTTATGGGTGCT
GGGAGAGACAGc
>NODE_1422_length_216_cov_9.064815
CTTTGATCAACATATCACTGTAATAAAATATGTTGTAATAAATTGTAATCGAAAATATAT
GTCCTTCCCTGCGCTCACTTACAATCAAAACACACTCAGTTGCACGGCTTCCCGGCTTGC
TCTCATCAGTTACGTTCAATTAAGTTTCCCTGACACTGAATTGCTCTCCCTACTATCACC
ACAATCCTAGCCCTAAGCCTAAACATCGTCTGTCGCTCCAGGGAGCTGCCAGTGTCATGA
GGGGTCATGTTTCCCCTCCAAATCTGAACCATCACAAGCCAAAAGGCCAAGTTGATCc
>NODE_1423_length_197_cov_7.817259
AACATTACGTAGAAGCGTAAGGTACATTACATATGGTATGAAATGGTTACAAATTATGTA
ATCAGGTTACATAATGACAGAAACTACAAAACATCCCTTGATTTCATTCTTACCCTTCTC
CCTGAACAAAGAGAATGAAAAAGACAAAGGGTGGGGGGAGGAGGAGAAAAGATTCCTCCC
CCAAGGTGAGGAACGAGAGACAGCTCTGTCCTTTTCCCTTACCAGTCCAAAAGAGAAAGA
ATTTGACTTCCCGCTTGCTTATATACACGCCCTCCTCCT
>NODE_1424_length_214_cov_8.663551
AGCTTGAAGGAGTGCCAGTGTAGGAGTACCAGGTTAGTTTGGTTGAAATATTAGCCCAAT
ACAAAACAACGTCATGTTAAGAAAGTGACAGTTCAACAGCTCGGGAGTCCGCAACGCAGC
GGGTCCGCACTGGGACTACGCTCCTGTGCGTTGTCATTCATTTTAAATGAAGCAAGTTAT
AAGTTTGCACAAACGTTTGCACGTGTAATTAATGTTCTCTTTAAATGTTTGCATGGGGAT
TTGATTTTAACAGCTCCTCAATTGAACTGTAACTTTTGATGGACCCAAGATTGGGc
>NODE_1425_length_141_cov_40.276596
GGGATTTTTGCTCACCGTTCTTGTGATCATTTTGACCCCACGGGGTGAGATCTTGCGTGG
AGCCCCAGATCGAGGGAGATTACCAGTGGTCTTGTATGTCTTCCACTTTCTAATAATTGC
TCCCACAGTTGATTTCTTCACACCAAGCTGCTTACCTATTGCAGATTCAGTCTTCCCAGC
CTGGTGCAGGTCTACAATCTTGTTTCTGGTGTCCTTTGACAGC
>NODE_1426_length_186_cov_10.897849
CTGTCCCTGACAGCTCCTGCCCAATTCAAGCACTGTTGTTGTGTAAATACACAGGTATTA
GGGACAACTAACATAAAATGGGATCCATGTTTGGGCAGAGGGCATCCCTGACAAGCACAC
AGAGAGATCTCACTCACGCCCGGCAGGAGCAGCAGCAGTGCTTGTGGGAGAAGAAAGGGC
ATTGGACAAGGACACGTGACTAGGGCTAGAAACATTGGTTACATCCTGGTTCTGGCTGGT
GGTGGAGGACTGGCGCCTCAGGGCTCCC
>NODE_1427_length_244_cov_7.176229
TCTTAGCTACACTGAGCGGCTTGACGTTTTTGCTCCTATTGAACTAGATGAATTTACTGC
ATTAATTTCATCCTCAAAACCTTCTACCTGCCTATTAGATGCTATATCCACTAAACTAGT
TAAATAATTATTACCTGTGATTGGCAAAACTTTGCTAAACATTATAAATTCATCCTTATC
TATTGGACATGTACCATCGCCTCTTAAAATGGCTGTAATTAAGCCTCTCCTTAAGAAACC
AAACCTAGACCCTAATGTCATGTCTAACTATAGACCTATATCAAACCTTCCTTTTTTGTC
TAAGATTCTGGAGAAAGCCGTAGCAC
>NODE_1428_length_217_cov_8.723502
AATATGCTCCAGTCATTTTGCCCCTTTTTACTTCTCTCATGAACACAAAGTCAAATGGCC
AGACCCTCCTTTCAAATTATTGTCAAAATTCCAAGAATATTTAAATGCTAATATTATAAG
CTCACAAGCATAATATGATAAACTGACAAGCTTATTATAAGCTGTGAAGTTTAAAGAGTT
TCTCCCATTAGTTATCAGAGGAAGCATTAAATTGCATCACTGAGCTAGCAGGTACAAAGT
TAAATTCTCTTTTAACTTGAGAAGAAGATTATTTTGACTGTGTGTGACAGCAGCATATa
>NODE_1432_length_277_cov_20.960289
AATGAACTGGACACACGGGCGATGTGTGCGCATGCGCTTGCGTAAAATGTAGTTGGAAAT
GAGGTATCCGTCTTGGAGTAGTCGACTTTTAAAAAGCATCGGCAGCCCGTGATATGACGA
CTTCGCTGGTGCTGCATCCACGCTGGGCGGACACCTTGATGTACGTGTATGAAAAAAGCC
CGAATGAAAATAATCAGAATAAAAGCCAAACCATGGAGGGACTAAGCGGGAATTGCCCCG
CGACCCATTGCAGGGACCTGATCTCACACCCCGCGCTGGGGCGGCATTCTGGCACCATAG
CGACTCACCAGGGATCCGTGTACTCGGATATATCTTCCCCTGACACCGGGCGACAGTGt
>NODE_1433_length_167_cov_9.976048
ACTTCAACACAAATTTAATGAAGATAATTTCTTCATCTGTTACATTCTCCCCTCTTGAAT
TCGCCAAAATACCCAAAACAAATAAACCAAAAGTGCAACCTCAACCTTTAATCCTGATAC
ACAAGGCTGAGAACACAGGAATTGACATACTTAACGTATACTAACGCTATTGATCAACTA
ATAAGTTGTTCCTAATTCAGAACTGACGAGGTTAAGTGCAGCGCTTTTCACTCTCCCTTC
AGTCATGAc
>NODE_1435_length_92_cov_8.195652
ACAGCTTACCGGTGCTGTATTCATAGATCTGCATTAACCAACACACTCAACAACTGGTAT
CACAGCATTGATAAAGGATTAGGGTTagggttacaGCTTACCGGTGCTGTATTCATAGAT
CTGCATTAACCAACACACTCAACAACTGGTATCACAGCATTGATAAAGGATTAG
>NODE_1436_length_244_cov_41.758198
CTCCTGGTGGAATTTTCTCAAATTAAAGCGCCAAAATGAGGCTTTGCGTCCCAGTCTGCC
TCACACACACACACACACACACACGGACACACACTCTCTCTCTCTCCCTGAGTCCCAGCC
TGCCTCGTCCCTCTCCTTCATCAGCATTCCGCCGATGAGAGTAATTAAAGCCGAAATTAA
TTCTGCTGTAAGCAGAGGAGGCTGAATAACTGATATTAGAGGCTGCATGATGAATGCCTG
GCATCAAGGCATGTCTCCGGGGAGGAGTGAGAGAGAGAGGGAGAGAGAGAGAGAGAGAGA
GAGAGAAAATCACAGATCTTCCCCCc
>NODE_1437_length_173_cov_14.132948
TGTTTTGAAGCGGTGAATAGATTTAAAAGATGCCGGCTGACAAGACAAAGAGCCGCGTAG
TCGCCTCCGGGCGCCTGTGCTTTAAGTCATGCCATTTCCTTGCATGGCAGGCAGCCCTAA
ATAAGTTACTTATAAGCATTTATTGATGCACAAGTGTGGCATCTGTTCCCGGGCCCCGGC
TCTGGATGCAATTAGCTCAGAACCTTACGCACTTCAATCAAGCGACACATTTAAAGATAC
ACACCCCCACCCACc
>NODE_1438_length_217_cov_14.364056
AAGTATGCTATCCATCACCCGTCCGGCCCGCATTAAATTTTTACTCTGGTTACTGAGTGC
GGCCATTCAAACTTTTATCTCAAACCTTCTTTATCTTCTTTTCATTAAGTTCTCAAGCGC
TAATAGCTTCTGAGCTCCCCGGGTAAGGATGATGTTCTGAATAATGAAAGCTCATTATTT
CTCCACAGAATGCTTGTTAATTCAAATGATGATATTAAAACTATAGTAGCCTTTAGCAGT
GGGGTGATTTCTAGCATACTTTATCATGTATCAATATATACTCTGTTTGTCAAAACTGc
>NODE_1439_length_193_cov_8.435233
CACTTACAAGTATACTTGTATACTTGCAAGATAATGCTTAATAAACATCTAACTACATTG
GTAGCATTATATTATACAGCTATGCTATCGTTATAACGTTATGTTTGGAAGAGGACGCAC
AACTACAATACAATAGTCTGCAAAGTTACAGTCGCCCCATTCTGTTAGTGTTACGATAAA
TTAGACAAGGCTGACGTTAGCTAACTCACTAATCTTACAGCAAATACATCCATTATTCCA
ACTGTGTAATTTACTTGGATTCCTGCAATAAATAa
>NODE_1440_length_242_cov_14.446281
CTTATACGCACCGAGAGGGAGCCAGTGCAGCACCGAGGCCCCTCTGTTTTAAACAATAGC
CTAATTACAACATTTATAACCCAGAATCTGGAATTTAATTTAGCCCAACTTAAGGCTGCG
CTGGCATGAAAGGGCTATTTGATTAGAACAGCAGTTGTTTCATTTGTGGCGCAGCAGATT
GCAAGAGCATCTCTATCCGGCGCACAATCTGTATTCATTACGCTCTGTAAAGGATGATCC
ATGTTCTGACTCTGCACTGATAATTTCATGCAGATGCACAGCACTCCACATGGCCTCAGT
GATTCccttacagcggctccgctc
>NODE_1441_length_83_cov_24.132530
GCTCCGCGCCTCCCTGCTTCCTCCGTGCGCTCTCACTTGTGTTTTCTCCTCGCGCGTATC
GAGCGAAAAAGGACCCCCAGGAGGAAGCGTGCAGAGGCAAAACGAGCTGGCCGCTGAGCC
GAGGCCTCTCTGCTCCTAATGAAGTCATGGGAGCCGAAAAGCCCT
>NODE_1442_length_272_cov_192.246323
GGCAAAACGAGCTGGCCGCTGAGCCGAGGCCTCTCTGCTCCTAATGAAGTCATGGGAGCC
GAAAAGCCCTCGGTGGTTTTGTCTTGGCTCGCTGAAAACCGCGCCGCTCGAGAGGCATAT
TGAACGGGCGACCTCGCTTTTCCTGTACTCTTTGGTGTGTAAAAGTGGTAAAAGGCGCCG
TGCCGTGCGTGTCGACTATCTAGCGATTGCAACAAGGCCCTTGGCAATTGAGAAAAGGGG
ATGAGAGTGGCCGGTCGTGGTGCTTGGTGTTTGAAACGGGAGTAGTTTTGGGCGCATTAA
AACACACGTCGCCTCAGCCTTGGGGTGCGCTTGTGGTGTGTGTGTGTGTGTGTG
>NODE_1443_length_227_cov_7.885463
ATAATTGTATGTAACAGGGCGTCATAATTGATGCCATCTTGACATACAGTGACAGTCCCA
CAATGGGAGGCGGAGAGGTGCCTGTGGCCTGTTTCAAGCTCTGGAGGCAGAGTAGGTCAT
GTGTTTTGTATAGCTGGGGTGTGGGTTCCGGGAAGAGAATGATCGAGGATGCGGAAATGG
TTCTTGACATTTCAAAAGGGTCATGATACGAGCCAGCCAGGAGTTGAACCTAGAATCTTC
TGATCCGTAGTCAGACGCGTTATCCATTGCGCCACTGGCCCGCTACTGTAAAGCATACTT
TCAAAAATa
>NODE_1444_length_296_cov_15.108109
CACACACACACACACACACACACACATTCTTCCCTGAAGCGCAGGCTTCATGCAGGCCAG
CGGCCCTGGTTCACAGTGGCTCCTGCTCTAATTATCCGCGAGGTCAGTAAGCAAAATTGG
GAAGAAGCCGGGAGATCAATACAAATTATCCCTGAGCAAACCGGTGCTGACAGTTTGAAT
TGCAGCATATGTTTACCCAAAATCGGGCAATTTATCTTAATATCAGCAAAGTAATGCGGC
TCAGGTGAGAGGTCAGACAATCTCTCCACCTCATAATTACCCAGTTCTAAAACAGGAAAG
TGGTATTGATTGGCTGGGGCTGGGGCCGGGGGATGTGCCAACGGCCTCGCCCTGCCTCGG
CTGGACTGCTGGCAtgcc
>NODE_1445_length_245_cov_9.934694
ATATCTTCAGACTTAGGAATATTTTTAGAGTGAGAAATTAAGTTGTATTTAATGTTTAGT
TAAGAGAATAGAACCCGCATTCTCATATACTCCAGAATAAACTTTTCATTGACCGTGTTT
ACAGCGTCTACTCCTCATGGACCTGACGAAACGTTATAAATTAAAAGTTTAAAAGTTGCC
CCACCGCTACGATCCAGGCATCTAAACCGGCTTTTTAAAATGCCAAATGTGCGCTCGATC
ACACCGCGCGTTCTGATGTGAGCTTGAGCTGGCAACCTGTGTCTCCGGATGATTTCGGTC
TCGCTTAAATCAAAAAGTGATATTCTc
>NODE_1446_length_192_cov_17.567709
GCTCTCTCCCCTCCTCACTTCATCCACCACCAATTCCCTGAGAGGGGGGGAAAATAAATT
TGCTTGTCTCTCCGCTGACTGTAGAAATTAATTGCTGAAATCTTGTCCCATCCAAGTGTT
ACATTCACATGCAGGACATTAACATAACTAATTTGAAAGAGCCCAAATGAGTGCATAATG
GAGCTCCGTCACCATGCATGACAGTCGCTGGTCATACCAAATTAGCTAAGTTTTATAATT
GAAAATTATTTTTTTCTCTCCTCCCCCTCTGCTc
>NODE_1447_length_277_cov_36.025272
TGTGTGTGTGTGTAATGCACGAGTGTAATGAAGTAATCAGGTACATTAGTTTTTACAGAA
TGTAATCCATAGTGTTTGGGAGTTGTTTGTCTCAATAGGGCCCCAGTAATCAAAAGTAAT
GAACCTATTATGTGCAGGACCTCGGCAGGCCCACCGTGGCATTAAGAGAGCGCCGCATAA
AAGGTTTATTAAAGGAAATTAAGCTCCATCACTGCCACACCTGCTCCCCCCATTATAACT
GCATGACAGGTCAGTACCTCCAATCACAACAGCCAGCCGGAGAGGGGAGTCATGTTTCCC
ATTACTAGGAAAGTAACAGCATATCCTCTGACTCACTGCTCGCCGCAGACCCCAccgcc
>NODE_1448_length_186_cov_13.543011
ATAGGGAGAGGGAGAGAGAGGGCGCTGCTTGGCTGTCATGTCATAAAGGATGCAGTCAGA
GGGAGCAGACATGATTTCATGGCTAATGATTCCCGCACTAATATCAGTGTGGGCTGCGGA
GGGGATAACCAAGTTGAGCTGTCTTAGCTCAAATGATTCAATTAGGCCAGCTGTCCCTAT
TTGTCATGGCTCAACTGGCTTCTAGATTACCTTTCCAGAGCCCCCTCACGTGTCTCTCCG
CACTGAACTTACCAGCTCAACAGTTTCa
>NODE_1449_length_115_cov_31.608696
AATCAACGAAATTAAAAAGTCTATCATAACAACACATATCATCCCTCTAACTTTCACTCT
GTGCCTCCTCTCCAAAGTCCAACTCCACCCTCCCTCGCCCCCCTATGCTAACAAATGTGC
TCCCTTCCACAAATCCCTCCTCAAAGTGCTCCCCTTTGATGTACCCGTGCAACATATTGA
TTTCGCTTTTCACCGTG
>NODE_1450_length_225_cov_34.808887
TAACTGAGGTCAAAAGACTTCCTGTCCGAAAGACCGGATCTACTTGTGTTTAAAAATGAT
AATTACACAAAAACCAAGCACGGAAATAACTAACAGAAACAGACCCTTTTATTATTGAAT
GTATAAATATCAGAGTATGTTGGAAACTTCAGACTTGAAACGCGTTATATGTAAGTTCGT
AGCTTGTTCAATGCAAGTGAATGGGGAGATAAAATGCGAACACCTCCTGTTCGTCACAGA
GGCATGGAATCTTGGTGAGTCAATTTCTATATGTATTGGATACATTGGTAACTGGATATC
AAGCCCT
>NODE_1457_length_194_cov_8.051546
TGAGTAAGTAAAATTAATTTGCTAATGTTTTCATATAGTTTGCCAATATCATCCAAATGT
CATTCTACTTTTGAGATAAAAATAAAATAAAATTCAATGTAATGCCAGTAATCTTCCACC
ATAACTAAGAGCCTGTATCAAGACAATAGAAACCAGACATCCCAACTGTTATCTATCCTA
GTGTAAAACAAAAATATTAAGGACAATTAGTCAAATCAAACAAACAAGAGTAAAACAAAA
TCACTCAAGGTTTGTCAGACAGGAAAAGCATAAACc
>NODE_1458_length_228_cov_22.592106
AGTAATAGTAGGGTAATAGTAAGGGAACATGACTGCTCGTTGGTCTACTCTAGTGGTTAC
CATATCTGCCTCCCATGCCAATGGCCGCTTTTATAACAGCCACTCACCACGTCAAGGTAC
AGGCCAAGAGTGAGATGTTAGTGTCAGGTTTAACAACAACTATAACTATGGCGTTTTGCG
AAACAACCACAGACCCCTTCAGTGTACCTGTAAAAATCAGGGGATTTTAGTAATAGTAGG
GTAATAGTAAGGGAACATGACTGCTCGTTGGTCTACTCTAGTGGTTACCATATCTGCCTC
CCATGCCAAT
>NODE_1460_length_200_cov_7.350000
AGCCCATACACTTCCTATGCCTTCTAACAACAATGTTCTTGTTAGCTAAGGGACGATATG
GAGACACAAGTTGTCAGTAGCCTACCGGAGACAATGCAGTGTCATTAAATGTTTATTCAT
ATATGTAATTAAAGCCCCATCCAGATCAGGTTTTGTGGGTAATAATACCTGGGTTAATGG
AATGCCCATTGTTCTCTTGAAACCCAGCATTTAGGTGGGTATTTAGTGGGTCGGTACCAT
TCACACACTGGAGCTGGGTTGTTTACGATTCTATCGTCCTGg
>NODE_1464_length_212_cov_6.858490
CCTTGAGGGCTCCATAAAGGGGTCGCATAAGGTGAGCAGCCTGGGGAACGAAACGGTGGT
AAAAATGTACCATACCCAGGAACTCCTGCAGAGCCTTGACAGTGAGGGGGCGCGGGAGCT
GTAGCACTGCCTCCACCTTCAACGGCAGTGGAATTGCCCCGGCCGTAGTGATGCGGTGGC
CAAGGATATCAGTGGAAGGCAGTCCGAACTGGCATTTCACTGGATTGATGATTAAGCCGT
GCTGCCTGAGGCGACGGAAGAGAAGGCGGAGGTGCGACAGGTGCTCTGCCTTAg
>NODE_1465_length_253_cov_14.252964
AAAAGTAGCAGAGTGGCGCAGCGGAAGCGTGCTGGGCCCATAACCCAGAGGTCGATGGAT
CGAAACCATCCTCTGCTAAGGAATTTTAGCTTCATTTAGTAGAATGTATGGGTTTGAATC
CCTCCTGGACAACATCAAAACTGAGTGCGGAGAAAGTCACCACTGAAGTCCTCCTCAACA
TTGCCTGAAGCATTTTCCTTTACATTAAAAAGTGAAAACAGATCCATTTTACTCTTAGGC
TAAGGAATTTTAGCTTCATTCTTTGAAAACGAGCTAGGATCAACATTGGCCGAAGTATTT
TCCTTTACACTAAAAAGTGAAAACAGATCCATTTT
>NODE_1466_length_513_cov_16.253412
TGGAGCTAAAGTGCTCCTACATCCTCGAACCCACTATAGCCTCGCTATGAGTCCAGTTGT
TATTAGGTACTTCATTAATTGTCTCCTTCCTCCTCCACTGACTCCACACTCCAGCACAGC
CTTCAGTGTCTCTGCCGCCAGCCCCACTGTCTTCATTCCCTCCATCATTTGCTTTCTTTC
TCTAATGTATTTCCTACATCGTGTCATCACATGCTCCACTGTCTCTGGTTCCTGGCACCT
GTCACATTGCCCTGTCGGATGTTTCCCCATTATGAAAAGTGTACTATTAAGATGTGTATG
TCCTATTCGTAGTCTGCTGATAACTGTCTCCTCTTTCCTGCTACCCCCTCCACTCCCTAC
ATTTCCCACTTTACTCTGCAGATTAAACAAGTGCCTTCCTTTGCTCTCCTGCCCCCACTG
CTGCTGCCATTTCCTATTTACCTCCCTCCACACAATACTCTTCCCCTCTGCTCTTGACAG
TCTAATTTGTGTATCTATGTCTCCTTTCTTTATAGCTTGCTTAGCTAATTTATCTGCTCT
TTCATTGCCCAGGATGCCTATGTGTGCAGGAACCCACATATACACCACCTCCATG
>NODE_1467_length_208_cov_25.644230
ACGCGCTGAGTGGAGGTGGAGGCGGAGACCAGAGGAGGGGCTGGGAAGTGACAGCTGGGA
GGAGTTGCACACACACGCAGACAACATAAACATGGAAACACGAGGGAGAGGGAGACAGAG
AGACACACAAGGAAAACAAAACAACAACATGACATAGACCAAAGGAACACAATGAAATAA
CAAACATTTAAACGGACACGGAGAACTAGAGACAATAGGAGAGAGGGAAGACACAGGAAA
CACAAGGGAAGACAAACATAGGAAGGGAGTGAAGGGCAAACCGTAACAAT
>NODE_1468_length_302_cov_26.834436
GCTCTTCTTTTTCATTTCGTCAGGAGCAGGCAATAGGTTTAGCAGCCCTGCGTGCCGGCG
ACGCTGATTTATGGATGCCGGGTGACCTCTGAGGCCGTAACACAGTGATGGGTGACTGGC
TCTCAACGGTAAGCTACTGGCACTTGACAAAGTGCCCGAAGCAGAATGAATTTACTTCTC
TTTTCCTCAATCATCAACAGGCACTGCCCTGACCCCCATCCTGACTGCTATAACAAGATC
TCCCATCTCGGGGGCTGAAAAATTTACTGTCACATCTACTTTTCAATGAGCTCAAGTGAG
CACTTCTTTCACCTTCAGTGGAGCAGGTGCCTCACTAGCCCGCCGCGCGCATGCTCGTGC
AAGTGGGGGGTGGGGGGGTTACCt
>NODE_1471_length_232_cov_6.137931
TGGCTGGTTATTGTTACTCAGGGCCAGCTCTCTCAGCTGGGAGTTTGCTGACTGGAGAGT
TGAAGCCACAGTTTCCCAGGACTTCTCTGAGAGTTTACAGCCAGCAAGTCTGAAAAGAGA
GAGAACATGCCATTTATTAAAGCTCAGCGTTTTACTTTGTTGTGCAGAGAAAGTGAGTTG
GAAACAAAAGGTGCAAGGCTATTAACTTTTAATGTTGTCTGTCTGTTATTTGCAGGGGCG
TGCCATCCATTAACACTAAAAACGCATTGCATACCCAGTTGATATGTGAATTCTGACAAT
ATCATAATTTTCGc
>NODE_1472_length_83_cov_4.891566
TATAATTCATGAATTGAATGCTGATATTTTGTCAGTAATTAGTGAGTAGTCCCTCCAGCT
ACTGGTAATCTAAGACAAAACCGAAAAAAAACCAAAACGTGTTGTTGTAGTAAGACTTGT
GTACCTCTGCTCCCTCTGTTTCCCTGAGCGGAGATGACAAGTGGA
>NODE_1474_length_232_cov_7.974138
TAATAGGCTGCCTTTCACTACTTGAAATATCCAGTACTGGACTAATCGACAGAAAATTCA
GCAAGGGGTGGACCAGGACTTGCAAAAATTAGTGTCAGGGCCTGTGGAAAGGGAGGAAGC
GTCTCTTGTTAGATCTGATCTTTTGCTGGATTTTGCACAAGTGGCACAAATGGGCAGAAA
AATCTGAATCTGATTTTGGTGATTTACCAGCTGCTGATATTTTCGCTGATAGTGAGAGGG
GATTTGAGAGCAGTGGTGACGAGACGGTTGGTTCAGAGGAAAGTGAGGATGAATTCCATA
CATTTGAACAGCAa
>NODE_1475_length_83_cov_79.216866
GTAATTGTACCGTTCCAGCGCAATAGAACGCTTTGCGTCCTGTGTGTGTGTATTCCATTG
TCCCTTGATTTCTGTCTCCCAACCATTGAGGGCACACTCCTTAATTTCAATGCGAATTAA
TGCCGTGAATAGAAGGAGCTGCCAGGAGTGATGACCCCCACGACA
>NODE_1476_length_340_cov_25.464706
CTACTAATTGTATGCCCAGCGGAGAGACCGAAATAAAGGCGTTTCCGGTCAAAAGACACA
TTAAAGTTCCGCAGAACATGGGTGCAATATTTTTCTTTTCTTTAAAAATATATGATTTAA
GTATGTAGGGTTTTGATTGCCACTGATGTTATGTATATGTTTGTTAGGATGTGGGTGCGA
GGCTCAGTAGCAGATGCTAGTTCGTCCCAGGTAAAAGGGGAGGACGTGAGAGGAATTTTT
CCCACAGGGTTGTTTGCCCTCACCTGAGTTGTTGACCCCATCCTAATGATTGTGTGTGCC
CATGTAGCTGTTGAGATGGAACAGATATGTGTGATTTTGAAATTGATGTGACTTTTAGAT
GGATACATTTTTGGGAGAGAAGGAAATTGATGAGATGGATGGTGAAGCATGTATGGTGTG
AT
>NODE_1479_length_111_cov_39.234234
ATTGTATTGTATTGTAGTATATAGTTGATTTATATAGGGACAGATATCAGATACGTTGCA
TCACAATTTCCATCACAAGTCCCTAGATGGGTTTTATCTCTGAAATATAAACAACACATC
AATTTACTATTCCATTGTACCATTCCATTGTACCATCTAAAAATAATGAAGAATAATAAT
AATAATAATAATA
>NODE_1480_length_182_cov_10.076923
CGGTACACACACGCGGTTCAGAATCCGGTCCAGGGCAAGGCAGGAGAGTCGTCGTATGGA
AAAGCAAGGGTCGATACCAGGGCGGGTTCTCAGACAGTCCAGGGCTTCAGCACACAGCAA
GGTCCTCCTGTCAAAACAAATCATACACGTTGCTTTTCTCTCTTACGCCGCACTCTCTTT
CTCTCTCTCTTTCTCTCTCTCACCACTTCTCTCTCCCACGGTTTCGCTTGCGCTACTCCG
TTTGTCTGCTGTCTGTGGTTAGAT
>NODE_1483_length_83_cov_29.638554
AATTGATGTGACTTTTAGATGGATACATTTTTGGGAGAGAAGGAAATTGATGAGATGGAT
GGTGAAGCATGTATGGTGTGATTGACTGCCGAAGGGGGTGAATAAAGGCATTTGCGGTTG
AGAAACCCATCAAGCCCCCCGAAAGCAGTAGAAAGATGGTATGAA
>NODE_1484_length_181_cov_8.773480
CAATGCCTGTCTTTAACGTTGTCGGCTTCCCCAATGTTGTGGGCGCTATTGACTGCACTC
ACGTTCCAATTGTACCACCATGCGAAAACGAACATGTTTTTAGAAATAGGAAGCAAACGT
ATTCAATCAACACCCAGGTAGTGTGCAACGCCAGTAATATAATAACGAATGTGGTTGCCA
AATTCCCTGGGTCTGTGCACGACAGCTACATTTTTAGGAACAGCAGTCTATACGGAATGA
TGCAAGACATGGATGACAATCcc
>NODE_1485_length_173_cov_7.479769
ACTTTGCCGGTGACGAACTGTGAAGGGGAGCGATCGTTTTCCCACTTGGCGAGAATAAAA
AATGAACTGAGAACGACGATGAATCAAGAACGCCTGAAGTCTCTATCATTACTGGCAATA
GAGTCTGAACTCGTCAGAGACATTGACTTCAATGATGTGGTGGAGGAGTTCGCAAGGAGA
AAGGCCAGGAAGAAGACCATCGCATAAGGTAGGCTTACTATTCTAATATTATATTCTTGT
CCCCAAAGTGCTGTg
>NODE_1487_length_103_cov_5.009709
ACAAAACCACCGAGGGCTTTTCGGCTCCCATGACTTCATTAGGAGCAGAGAGGCCTCGGC
TCAGCGGCCAGCTCGTTTTGCCGCTGCACGCTTCGTCCTGGGTGTCCTTTTTCGCTCGAT
ACGCGCGAGGAGAAAACACAAGTGAGAGCGCACGGAGGAAGCAGGGAGGCGCGGAGCGGG
GCAGG
>NODE_1488_length_226_cov_27.300884
ACCAATCATGTATTGCCAGCCTCATTCGGGGATTCTGATTGGCACATTGTCACAGGCAAC
TCTCTTACCACCACCAATGAGTCCTCACGTAGAAAACCCTCACAGCATGAGCTGGAGAAA
CAGAGAATGCCAGGTGACTATTTTTTCTTCTCTCTACCTCCGTGGTTAAGACTGACTGGC
GCTCCGTTGCCTTTCTTGTGTCTCCCTTTTTTCCCCCCCTTTCCTCGCTCTCCTTTCTTG
CAGAGCATGACCTCCTGCGGCAGGAGCTGAACAACCGCTTCCTGGTTCAGAGCTCGGAGA
GGAGCAGg
>NODE_1489_length_301_cov_6.787375
GCCCTACCAAGGCTAGCAACCTGTCAACAGAGGAATAGCGTTGTGGAACGAAACATATAT
AGACACACTGGGTGACGTGTAGCCGCTAGAGCTGGCTGTGGACGCAGCTACCAACTAGTT
ACCCGCACCACCCCCCTCCGCCTCGGGCGATGCTCCCAGCAACGTTGTGATAAAATCCTC
GGCTTTCCTCGGAGATTGAAAGGCCTCCATAACGCCAGACTTTGACCTGATTTTAAGGGT
GGCTGGGTAAATCAGGAAAAACTCGATCCCTTTAGCTCTTGCTTTGTCCATGGCTGTAGA
AAAGGCTAGACGACGCTTCACCGTGTGGGCACTGTAATCCGGGGAAAAACGTAGCTTCCG
ACCACCGATGAAATGAGGGGTTc
>NODE_1490_length_278_cov_21.514389
ACATGGGGCGCGGGCTGTTCTTCCCCTCATCAATACAGCATGGCTCTTTGTCAGTAATTT
GCAATAAGTGTCCACGCCACATCTTTAGGGACCTGGAAATCATTACTGGCTGAGGCCTTG
CTCTCCTCCTAATTGGAAGCGTTGGGCCTTATCAACTGAGGATTTTCCGAGACCTTTGAC
AGATACCAATACGAAAATCATTGTTCAGTTGTCAATTTAAGAGACCGTTAAAAGAGCTTA
TTTTAATTTTAATTGGAACTTTCCACTTCACGGCCAACCGCTAATAGTAGAAAAAAATGA
ACCTTGGCCAGTGTGTGTGTGTGTGTGTGTGTGTGTGtgtaaagctctgttggttggggg
>NODE_1491_length_239_cov_22.702929
GAGAGATGAAGATGAAGGCCTGAAGAAAATAATGTTCCCAGCAGAAAATTGGTTTAATTA
ATAGCACATTTTACATAATGATTACAGTGTAATTGCGCCGACTAGCAGAGTGTCATTAAA
TATATCCTTGCTCCTTTACAACACCCTCTGGCGAAAAATAATGAGTTACATTGGAAATCA
CTATGCAACAGGTTCATAAATAACATTTAATCCCATACAAGGCAAGTACTTATAAATAAT
AAATATTTGCCTTTTGTAATTGAACAAAAAATGACTGCGTCTTTTTTTCCCGGGCACGGC
GCTTTGTCCTGTTATAGCCAg
>NODE_1492_length_215_cov_8.451162
GGTCCGGTCGGTGAGCTGTGGCATTAACTTGTATTCTAACAAGATTAAAATCTATTTGTC
CTGGGGATTAGCATAGTCAAGTGTCCCATCGGTCCCTCTCGGCTCCGGCCGGCATGGCCG
CGCGGGCGCTTTGATCTGCCGTGCGTGGAGGGGACCCTGGCTTGGCTCCGGCCGTCCGAG
GGCCCGGTGTGAAATTGGCCTGATGTCATCCCCATTCTCCTCCGTCTGCATCCCCCCATC
CTTTAGCCATGTTTCCGCACCTCAGAGAGAGATTCCTCTCTGCCTGCagcaggaagc
>NODE_1493_length_87_cov_19.666666
GCAAGCCTCCTCGTGGTTTATACCGTACCTAACTAGCTAGCCAGCTAGCGAACATAATAA
GGCACCATGAGTGTTTGCTATAAAAAGTTTTTAGCATCGTCTAGTCTACTTACCTCAAGA
CAGATGGACTTAACGGCTCTCGCAGTGTAGTTGGTATCTTGGTGATGAC
>NODE_1494_length_234_cov_9.106837
AAGAACACCCGGTGCCGGGATGGGGTTGTGTTTATGCAGATGCTGCGGTATAACGGGTGG
AGCCACCGTGAAGGATGAACTTACCAGTATTCTTTACAAGTTGATTGAAAACAAAACTGC
AAATGTGTTACTTTTCACATCTCCAAAACCATTTAACGCTAAACGTGTGACTGTACTGGA
AAAGCAAATGAATATTGTGAGAAAAGATGCTGGGGAGGAATGGGATGAGATGCTGTCTTC
GTCATTAAGAACACCTTACCCTCTACACAATTTCGTGTACACAGTTACGGTAGAGATGTT
TAAAAAATTTCAGATC
>NODE_1497_length_356_cov_25.974720
CTGTTGCTCATGGTGTTGAGGATTCAGCAAGGACAGCCTAAGAAGTCATTTTAAAGATAT
GAGCTTGCTTTTTGTAGACCTGTACCAGAATTGTGCTGCTGAGGTGCTGGGGGAAGCTCT
GGACTTGCAGGCCGAGCTCACTGTCACCGCCCCGTTGTGTGTCTGCTCTAAACCCCCATT
GTTCTCTCGGCTTCTCTCCCTTGGTGTGTGTCGTCTGGAATCTGATTTGTAGTGGGTGAG
GTAACGTACGTGGAACACTTAATGGACGCAGAAGGCAAATCAAGGGTAAGTGCAAGAGAC
GAACCTACGTTTGTCAGCTTGAGTTTCATTTTCTTTCAATATGGCATATTCAGACTCGAT
TTGAGTCCTGACATTGTGTCGGTGGGTGACACTTGGATGAAAGTGGGTGCCGTCTGTGGT
TCTGAACGGTGCCACCGg
>NODE_1498_length_235_cov_9.357447
ACGAGAGCTTGTGTGACGTAACAGAGTCATCCTCAGTGGATGTGCTGCTGACAAACATCA
TCAAGGGGAATCTGCTTCGCTCTGCTCTCCTCTGGATAACCTCCAGACCAGCAGCAGCCA
ATCACATCCCTCCTGAGTGTGTTGATCAGGTGACAGAGGTACGAGGGTTCAATGACCCTC
AGAAGGAGGAATACTTCAGGAAGAGAATCAGTGATGAGAGCCTGACCAGCAGAATCATCA
CACACATGAGGTCATCAAGGAGTCTCCACATCATGTGCCACATACCAGTTTTCTGCTGGA
TTTCAGCCACTGTTCTa
>NODE_1499_length_179_cov_7.849162
TGAATCCAGCGATTCGACTTCAAAACTCATTGGAACCTTTGAGGTTCTTCAGTTTTCTGC
TTGGGCAACAGGCTTCTTGGTCATTCAGCACGGTGTTTCACAATGAAAGGAGAACTGTCG
ATTATTCCAAAAACAATTGCCCTCCTCGTCGGGGAATCTAACCCCGGTGTCCCGCGGGGA
TACTCACCACTATACTAACGAGGATATGTAACACTTAGGCCATACACCCCACACAACTTG
AGTCGAGTGtacaatgaggtg
>NODE_1500_length_364_cov_10.480769
TCCAGGCAGGCATATTTTTCCAATGACAGTAATTTACATATGATTTATTTAGAGAACAAG
AGGCTACGCTAATTTTATTTGGAGATTTTCCTTTGTTTTAGGAGTCATTAGCAGCTCAGC
CTAATCCAATTTTTTCAATTTCATCAGGCCATTTTGGAAATACTCTCCGAGCTCATCAGA
AAGATGCATTTATTGCTAAGTGTGCTCTATTACATTAGCACACAATAAAGCAACCAGGGA
CTGCTACAGACGTTTATGTGGAATTCAGTTAACACTCTGCCAATTCGTTTTTTATTGGGA
CGCAATCAATTCTTATTCATTTTAAAACCAAAAGGCTTTCTTTCATTGTGTGCCATCTCG
AGCTTATTATGAGGCTAAACAAATTACTCTGTTGTTTTCACAAAATGCTAATGTTTATGT
TTAAGATTTCCTTTTTAAAATGGGAg
>NODE_1501_length_197_cov_25.619289
TGTGTGTGTGCTTGCGTGTGCGCGTGTATGTTTTCTTTCTCCAGGAGCTTTTTTGATATC
CATTTAGATTGGACCTTCATTAAAAAGCCTCAGACAATGGACTGACTTCTAATTAAGAAG
CACAGCATCTGCCCCTGGCATCCTATCCCGTTGTTCCATCTAGTTTGCTGGGGAGAATTC
ATTTGTTTCTTAATTAAGAAAAACACCAATAGCGTGAAAAATCTGCTTATGTTACCTGAA
TCCTAATGAGTTAAACAGGGAGGAGAGGAGGGGAgaaca
>NODE_1502_length_431_cov_11.092808
ACATTTAATTTTTTGAATAAAATGCTGGAAATAAAATGTTTTTTAAAAATCCAATTAATC
AAAGTAATAATCGACAGATTAATCGATTATCAAAATAGTTGTTAGTTGCAGCCCTACATT
GTGTTACAATTATTTACTAAATACGACAAACACGTAAAAATGTTGCTATTGTCTGTCTAC
TCAAAACACACAACAAACAAATCCAAATGTCAAGTATTCCTCTAATAATTAGACATAAAA
TGACAAACCTGTTGCTTTTCCTGTCTCCTCTTGGAGGCAACACGTCTCTCCCGATGTGCC
ACAGTTGAGTTCTGATGTAAGAAAAACCATACAAACTTTTAAAACCATATTTGTGGCTTA
GCTCCTCTTGGACAACATCAACAGTCTTGGCTTTTACTAATTTTGATATATGTCAGGAAG
GGGGAGACACGTTTTAATAAGGCCTCAACGAAAAGATAGAATTTGCATCCAAATTACCTT
TCTGCCTTTTGGAAGAGCTGTGCACTCCACAGC
>NODE_1509_length_207_cov_18.937199
TATTTGAATGATCATCTAAACTATTACTAAGTACAAATTAAAGTGCAGTGCCGCAGAAAG
ACTTGTCTCTTTGTTACGCTGGCATTTGCATATTAGAGTGTTTTCTGGGGAAAATGAGCT
GTAGAAATTAATTCAGGATTAATTGGTGCCTTTATCTCGTTAGGACAATCTAATTTAGGG
GATGATGGAATTGTTTAGACTCCCTTTTGCATAATTGGATTGCGCTGAATGGCTGTCATT
ACTGTCTTTTTAGCATCGTCTGTGGGCCCTCTCTCTCGCTCTCTCTCTc
>NODE_1510_length_230_cov_9.721739
CTGCATTCCTGGACTGCGCTGTAAGAAAACAGGAGTAGTCTTCCCCTGCAGAAACGGTTC
GTTTCGATTGGGAGCCCCTTGTGACTCACAACGGGCTCGCGATTTAAATAGCCCAGCCCC
TCCATGAATAACCACTCCCTTGTAGCGCTTCTCCATTGACCAGACCAGTACGGTACAGGA
CGGTCATACACAGAGTGAGGGTTGCTTGGTTTGCTATTTTTAATTTTTGGTGTTTAGTGC
AAAAATGTCCGGACGTGTTAGAGGCAAACACGCAAAATGTTCTGTTACTGGCTGCAGTGA
CGAGCATAAATc
>NODE_1511_length_248_cov_10.649194
ACTTCTCCTCTTCCGTCACCCCCCTGTTACTCTGGTGTTTCTCCTCTGTCTCTCTCTCCT
CCTTCTCCACTTTCCTCTCTTTTCTTTCTTGTTTACTCATTTCCACTCTCTCCATTTGCT
TTGTTTCCTCTTCCCTTTCCTTCTCTATTTTCCTCTGCTCCTCCTCCCTCTCTCTCTGGG
TGTCTCTCATTTTCTTCATCTCATCCCTCTCTCTCTCCATTGCTCTCATCTTCTCTTCCA
TTTGCCTTTTCTCTTTATCTATCTTTTTCCATTCCTCCTCCAGAGCTCTCTCTCTTATCC
TCTCCTCCTTCCTCCTGGCGTCACTCTCCa
>NODE_1513_length_189_cov_9.476191
CGACCACCCCGGCGGTCCCCTGGCACCGACCCTTGGTGGTCTGGAGTTCCAGGGAGGTGG
TGGGGTAGTCGCGGGTTTCCCCGTGTATACATGTCACCGACACCAGGTCCTGCAGGTGTG
GGAGCTGGGCGAACTCCGGTCGCACAAGGGTGACGTTGCTCCCGGAGTCCACCAGGGCCG
TGGCGTCCTGTCCGTTGGCGCGGACCGGCGTCCGTGGAGCGGCCCCGTCCTCCTGGGTCC
AGCAGGCCGTCAGCAGGCCACAGGGACGACc
>NODE_1515_length_474_cov_8.213080
TGGCTTTAAAAAAACAGAGTGCAGAAGCCAGAAGAGAGCGATTCACTACTGGTGGTGGAC
CACCAAAAGATGACCAAACTGATGAATTCAGTGACTTGCTTTCTGGAATAATAGAGCACC
AGCAACCCCTGGATGGTATACCAGACGATGACCATTTGGACAGTGCAGATGAAGAACTGA
GCCCACTGTCTGTGTCAATCTTTCTTTCATTCTAAGGTCCATATGAGTTCATTTGTGCTT
CTAACATTGTTTTTTTTCCAGAGGAAACAAATCTGACCAAGTTGACAGAGCCAGTGCACA
GTGAGTGTGTACCCTCCACATCTGCTACAGCTGCCGCCATGACAGAAGAAGTTGTCAGCA
CCTGTCAGCGAAAAACAAAAAAGATGACAATGCATGAAAAGTTAGCCAGAGAATTTCATG
AACATAAAATGAAATATCTGAAAGAAGAACATGAAATGAAAATGAGAATTCTCCAGGTTG
AATTGGATATGAAGTTGGAGGAGAAAGCTATGAACACAGTGAAGTACAGTAATGAGACAA
TTGTGCTTACCTCTTg
>NODE_1516_length_299_cov_12.612041
ACAACATTTTTGTTTTATCTACTTTTTTTCTTTGCTGTTGTATTGGCCAAGTGTACGGTG
GTCATTTTATGTTTTTTTGGTATATTTTACATGTAATTTTGCAGCCAAGATTAGATTTAA
CCTTTCATTGAAATACATGGCCTTTCATTAGACTAACCTATTTAGAAAATGTCAATTATT
GAGTCTTGTATAAGTCCATGTCACTGTCACTCAAAATGAAAGAGCAGTAGAAATCAAGAA
TTTTGAAACTTTTCAGGTGGTTTCAGCCTTGTGTGACCAATTTACGTTAAATAGGTGGGT
CGGTGTTTGTAGAAATTTGTCGGTTCATATTACTTTGTTAGGTGTGGTGTTTCTCATTTC
ATTGTGTTGATATATGTTTGt
>NODE_1517_length_233_cov_11.793991
CCTCCTCAATGGGGGCTCTTCACTCTCAGGTTGCGAGGACCTGAGTGACCTAGGAAAGTT
AATTAGGAGGCCAACAAAGAAGGAGCTGGAGCAGAATGCCTCGCCTCTCCTCCAGCCAAA
GATGTCATCCATTAATTAGGAAAATCTTTAAGGTGGCCTTATTGAATTTACAGAAAGCCC
CGCAGTTGGCGGGCAACAGTTTTTTGATCAAGCCCTGACTCAAACAATGCCTTTCTGGGG
GTTAAAAAGGAAGCAAAAGGGAGGAGATTGGTCGTAGGAGAAGGGAGAGAGAAGAGAGAG
AGAAAGATGAAAAAa
>NODE_1520_length_283_cov_13.508834
TGCCTCACAAAATAAAGACTACTTTATCTATTAATTTTATTTATGTATCTATTTCTTATT
GTGAATAAATAATACATTTATATATAGCACCGACAAATAAAAATCTCATCGGCCATATTG
GCCAGCAAAAAATATTATATGACAATATTACATTCTGAAAATGAATAATAATAATGAAAT
AGAAATCCTCTTCCAATTGCATGGTTGCATGGAGACATTTTTTAAGAGCAAGGTATGCTG
ACACATTCACTCAACCGGACAGCCCGCCCACCAATGTCAATCGCTCAGAGCAAGCATAAT
TTATTTTCAAATGACAACTAAATTGTTTAGACTTCATCTCACTCGTAAGTATGATGATAA
TTATT
>NODE_1524_length_226_cov_11.265487
TCTCTCACACACACACACACACACACACACACACCGCTCTGCTTATGAGTTTCAATCAAT
ACCCGGTCCCTGCGGTCACCCAGAGCAAGCTGTTTGAAAAGTCAGAGTAGCATGAAATGG
CCATTATTAAATTACTGAGACGGACACATTTAGAACGTTATTGCATTAAGAAAGCAAGCT
CACCAATTAGGGGAGCAGAGCATTAATAGCTTTGGATGATCCTGGCATCTGATCATGGAT
TAGATGCATATAAGATCCATTGAGTGATCTGCGTTGTGTGGTGTAACATTTCAAGAGGCT
GTGACAGc
>NODE_1525_length_169_cov_6.100592
TGTGTGTGTGTGTGTGTGGGCACATGTGGGGTTCTAAGACTGACCTCTGTCAGAGGTCAC
AATCCTTTGGTAAGGATGGACTCGAGAGTCATGCCGTCTCACTTTAGAAGCCATTGCACC
TAGATCGTAACAGGTCCCAAAGGTTAGACCTCCATTCACTTTGAGGAGGAGGAAAAAAAA
CATCAACATGACTTGATTTTTTTGTATCTTTTCGTTTCTTTTTTCAGTAAAATCACATTC
ACATTTATTTa
>NODE_1526_length_214_cov_13.686916
TAAGCCCTACAAAAAGTCTGATCTCGAGGTCTTTTGAAGAGAAGAGGAAGTTCAAAGAAA
AGCCAAAAAAGGAGTTAAAGCCGTGGTGAAAAAACGGAAAAGGGAGGGAAAAATTAAAAC
GTGAAGAAAGCCAAGAAATACCAACCCCATTTCCTCATTTTTTGATAATGGTGTCTAGAA
TGAAACTCAAAGAAAAAGGAAGAGGGGGAGGGGGAACACACGGCAAACCCAAAAAAAGGA
CAATAAGAATGATATCTACCAGACAATGTAGTGTGTTTACCATAGCGTGTCCAATg
>NODE_1527_length_268_cov_9.555970
CTTCCAGTGCTGGTCACATCTAACAACAAGAGGAGGCCAGATGACCTTATTGTACAGTTA
GCAGTGATGGGTGTAGCAGTCACCTGTAATGAACTTGAGACACTTCATCATGAACCCTGC
ATCATTAAAAAAGGAGGAATAAAACTGGGGTTAAATGTGTCGATACTAGGCCTACCGGTA
AATTATATGACCGTTTGTGAGCAAGTGCTGTCCTGGATTGTCAAGAAAAACTCCTGGAAA
TGTCCTGGAAAATGATTTCTCAAAAAGAGTGGGAACCCTGACCAGTGATTGTGAAATTAT
CTCTCATTCACTCCATATCAGCTACAACTGCGTGGACTGGCACCTGCGAc
>NODE_1530_length_251_cov_8.402390
TGTATCGAACGTTACATGCATATGCTACGAGTTTAACGTTACCTACACACTGCTTAAGTT
AATATAAAAATAATGTACTTACCGACGAGATGAGGTGATAACGCAGTTTGGAACGAGGTT
AGTTAGCCTACTAAATAAGAAATGGTGGCTTGCTAGGTAACGTTAGCTTGTGATAGTTGG
AAGCGTGAAGTGTTGAACGTCACTCCACGCACAATGAGGGTAAAGAACACTGATCTCAGA
CCTGCTGTTTTCCTATAGTGCGTTCACGTTTTAACCAACAGATGTCGCTGGTGAGCTTTC
CAACCGAGCCGCCCCACTGTAACTGTAGTTTAa
>NODE_1531_length_200_cov_10.560000
AGTAAATCCATTTGAGTTCACTGATAGCCCTGTTTGCACAGCCACCACTGCTTCCTTTGA
TCAAATCGCCGGGGGAGCGGGGGTCGTGTGTCGCTGCCAAAGGTCAGCTATATATTACAC
TCCTAAAAGTGATTACTGAAATTCTTAACTGAAACCATTCTGCTGCCAGGGTGTGCCATA
ATCCCCCGCGGCGTTGTCTGGGCCGCTCGGGGCCTCTGTGTATCCCTGCGCCGGGCAATC
CTCTCCGCTTGTGTTTTCTATCATCAGAGCAGGGCCTGAAAa
>NODE_1532_length_294_cov_18.547619
TTTTTAATTTTCTCTTTTGTCTGGATTCCACTGGCTGACAGTCTGCCCCGTGAGCTAGGC
CTTTTAATCAATCACCTAGATAATCAAATGTCACTGGCTATCTGCTCCATGTAATTACTT
TTGCAATTAAAAATCAATCTCCAGTCACCCCGTCTAATTAGAAGGATGGGCAGATCTTCA
TCTAGATTGATTTTATAATACATATTGACTTCAAATGCCATAATGTTGCCATATTCCTTC
ATTTTTATGCGGTGCGTGCGAAAACAAAAAGCCTGGAAAACACGCGTGAGCTCATAGGGA
TGCGAGGAGGCGCGCCGGCGCTCTGATCCCTGAGAGGAAGGTCCCGGCCCGGGAAAGGTT
CACCTCACTCCCACTa
>NODE_1533_length_274_cov_6.474452
AATTTCAATATCCATACCCTTAGATAATACCAGGTCAAGTGTGTGGCCCCTATTGTGTGT
TGGGCCTTTTACATGCTGAACTAAGTCAAGGCTCTCAACAAGGTTCAAGAACTCTGTAGC
TCTTGTGTCTGTTTCTATGTTAATATGTAAGTTGAAGTCTCCTGATAGCAAAAATCGGTC
ATACTTGACTAGAATAAACGATAAAAAGTCAGAAAACTCAGTTAAGAAGTTAGTGCAGGG
CCTTGGAGGACGGTATAGTGTGATTAAAAGTACAGGTGACTTAACTCTTAATTCAAAGGC
TAAGTACTCAAAGGTAGGGAAGCTACCGAAGGTGGTTTCCTTGCAGTGAAAATGAt
>NODE_1534_length_187_cov_9.155080
TAAAAGTATCATGGTTGGGTTGTAACGTAATTTATTAGAAAGATTATTCCCTCCCATCAT
TCTAGCCTAATCTAATGGCAAATGTATCCACATTCCACAGTATCTGTTCTGTAGCCTAGA
TCATGCACAAAAGATGATCAATAGCAAAAATTATTTGATTAGGAACCAACGAATTTGTTT
TTTATTTGAATTGCAAAATATGGTAACTTTTCATTAATAGTTCGCTAGTTTGATTGCCGT
TTTTGATACCAAATCGTAACGGTAGCTCa
>NODE_1536_length_345_cov_5.260870
CCCCTCGGCCCCCTCCTCGCGCCCGCGCACGGGGCCTCGTCGTCGGGCAGCGAGTCCATG
TCCGTCTCCAGCACCGTGACGGGCAGCGCGAAGCACTGCATCTCTGTCCGGTCCTCAGCC
CGCCCCCGCTCGTCCTCCCCTCCCGCTCCCTCGCTCTCTCCGATGATCTGGAGTTGGAAA
AAAGGATTTTCACCTGACACTACCCCGATCCGGGAAGCACCTGAGTTCCTTTCTCCCCCT
CCCCTACCTCGCACTTTCAATAAACCTTTATTTTGTTTGCAACCTGACTTCCATTGGTTG
TCTGCCTCTGTTCTGCGCTCTGTCTAGTCGACCACACACACCTCCCGTGGCCAGGTGCAT
CACAATACTGACATATATACGTCATAAATGTTGGTGTAACTGTGCATCATTTTACCATTG
GCACTCa
>NODE_1537_length_136_cov_69.772057
GCATCGAAAATAGCGTTTTCCAGTTCCAAATATTTTTACCTTTCCGGCAGTCGCTCGGTC
CACCGAGGTCGTAGAGCGCTGGGGGAGGGCACGTTGGCCTCGGGGCTGCCTCCCGGACGC
AGAGGTACCGGACTCTATGGGGCATTCCCGATTATTATATTTTTCCTCGGACGTTTTGTG
TCGTTCGAACACCGAGGCTTCCCTCCGCTCCGCCGGAC
>NODE_1538_length_170_cov_13.641176
TCTATACAGCAAATTCATTAAAAGTATCAGATTGTGTGGCCTGTGCCATGGCTCGACCAA
TGTTAGCCACAGTACCATTCCCCCTAAACCCCCGAGAACATCCCGAGATGTTTAATTGTT
TGTTGGCCCTGTTTGGTAATGATGAAAATTGTACTGAGTTGGCAATGCTATTCCCCAAAC
TAACCGAAGCAGGGTTAGAGGTGCCCAAGCCCAATTTTACTCCATATCCAGGTAGTTATG
TATGTTTCCTTa
>NODE_1541_length_262_cov_11.209924
TTTTAATCATTTGTTAATTTGGTTTTTAAAACCAAGATCATGGCATTTAACATCCTTTGC
ACTGCCCAAAAAGGCGAAAAATTAGTAGCCACACCAAGACTTCACAGCACTTTCTAAGAA
AAATATACACTTAGAAAATATGTTACAAATTGGCACACTGAAAAATATACAAGATATTTT
TTTTGATGTCAAGAGTTCATTGGGAATCTTTCTGATAATGACTCTAGAAGATATTAGTCA
TTAGTCCATATTCTTTTAAATGAAAAAAGGCAAAAAGTAATTCCAATTCATGTCAAAATC
ATGGCAGAAGTACATCGAACATAACAGCATATCATACATTCATa
>NODE_1542_length_168_cov_9.952381
GAAAAATTCATCGTGGCGGCGACCTGATAGACCCATCGCAGGACGAGGTTCTCTGATGCC
GGTTCTCCCACCGAGATCAGGAGTAGAAGAAGACTACAAGCGAGTCCCCTCATTTTAGCC
ATGTTCTAGCACCCCTGTTGAAACCTCCCAATAAAACCTCTTACCCGTTACACAGTAGGT
TAACGCTCTAGATTAAGCGTGACCGTGTTATTACCCGAGTTAAATTCCCTAATGGCAGTG
TGTACctccc
>NODE_1545_length_417_cov_7.095923
CCTGGCATCCCTCCAGACATGTCTTATTATAGCCTTCGGGGCAACCGAAATCATCATGTT
TTACATTATATTTGAAGCCACCCTTCTGCCCACCCTAATTATTATCACGCGCTGAGGAAA
CCAAACAGAGCGCCTTAATGCCGGAACATACTTCCTCTTCTACACCCTCGCAGGCTCCCT
CCCCCTTCTCGTCGCCCTCCTCCTCCTCCAAAACAGCACAGGAACGCTATCCATGATAAC
CCTGCAATACTCCCAACCTCTCCTCCTTCTCTCCTGAGGAGACAAGATCTGGTGAGCGGG
CTGCCTTATCGCCTTCCTAGTAAAAATACCCTTGTACGGGGTACACCTTTGACTACCCAA
AGCCCATGTAGAGGCCCCCATTGCCGGCTCCATGGTGCTGGCTGCCGTCCTCTTAAAACT
AGGGGGATACGGCATAATACGAATAATAATTATGTTGGACCCCCTCACCAAAGAAATGGC
CTACCCATTTATTGTGTTa
>NODE_1549_length_195_cov_12.005128
ACAGATAAAAAAAAAATTAAAACAACAACAGAAGTCTTTTAGATAAACATTATTTATTTT
TACTGTTTTGTAATTTAGACACTATACTGTAGCTCCTTTATTGCCAGAATTACTGGAAGT
GCCTCTTGGTAAAAAAATGTATTATATAGTAAATATGTAATGAAATCATTAGAACTTGTC
ACAAGCTAAATTGTGTGGATGTTGTAATGTGAATACATTGAATTACATGACATAAATTCT
GTGGTATTTGGGCCTTTGGTGTATTTCTTTTTGCGTt
>NODE_1551_length_303_cov_7.693069
CCTAATTAGGTAATCTTCCACTGGACCGATGGGCTGTGCAGGTGACATGATCAGATCTGT
CATGAGCGCATCCACTCTCTTCTCAAACATGCGCATGACAGTGACTGGGTTGCTCCGGAG
AATCTCGCATTTTTCATTCCAGTCAAGCCCTGAAAAGTCCCCTTCCTCACCTTGTTGAGC
TTTTATGACCTCAATGAATTCAGGCCATCTCATTTCCGCAGCAGAAAAAGTGACAAAAAA
GGTTGGCTTGCCCAACTGTCTGACCATGGCGTGAAGATCTCGAAGCGTTTTCTCCCAGTA
CGCTGGAGTGCCTCTAAGAGGTTGCATAAAACGTGTTGCTTCCTTATTTTGGATGAGTTT
TTCCAACTCTTCTTTATCCTGGAGC
>NODE_1552_length_306_cov_13.307190
TAACGCGCGTTAGCAAAATGTGCAAAATTCATTGAGATAATTTGTGAAATTAGATTACTA
TTTTAATGACACAATACAAATGGGTTGGGTATTATAATATTATAGTTCTAAAAACATTCA
GCATATGTTTTCTGTGCTAAACAAACAACCTCCCATGCCAGGAGTTCATGGAGAAGCTGG
CCAAAAATACAACAATCCTTAAGAAAATACATTCTGCTGAGAAATATGCTAATTAGGTTC
TCTCTGTCTACTCTCCCTCTCCTCTCTCTTCTCTTTCCTCTCTAACTATGTTAAATAAAT
ATATATTTTAATCCATTTAACTATTGTTTGACCATTTTCTTTATTGTAAGCATGTTCAAT
AGTTTACCATAGCACCATAGTATACTGt
>NODE_1553_length_331_cov_26.027191
AACACTCGCTCTCTCTCCAACAAATCACCTGTGATCTCTGAACTGATACTGGACAATAAC
CTCGATCTACTCCTCCTCACTGAAACCTGGCAACAACCTTCGGACTTCTACTCACTCAAC
CAGGCTACCCCCCCCAATTACAGTTACATTGCTAAGCCCCGCCTCTCTGGCCGAGGGGGG
GGTCTCGCCGTTTTTCACAAACACTCCCTATCAATCACTGAACTGGACCTTAACCTCCCT
CCCATGTCATCCTTTGAATACCTCGCCTTTTCCCTCCCCAACTCCATCACTGCACTTCTT
CTCTACCGCCCTCCGAAGCCTCACCCCTCTTTTCTGTCTGAATTTTCTGATCTTTTGACT
ATTGCTTCCTCTCTTTCCACCCGCCTCCTACTCACTGGTGACTTCAACATCCA
>NODE_1555_length_83_cov_9.168674
GCCACTTCTCCAAGTTTATTACGGTGCATTCATCTGCATTACATCTCTGCAGCACACATG
GGGGCATCCTGTCAGCTTGCTTGCTAAAGTTAGCTCTCCAAAGAGCATGTCTTTTGGGAT
TGTCCTGTCTTCCATTCTGCACACATGGCCTAGCCATCGTAGGCA
>NODE_1557_length_120_cov_12.550000
CCGACGGGGAACTGGAGCCCAGCCCTGGATGAACGAGTCTTGGCCTTAGCCCTGGCTTTG
CCGCCGGTCTTTCCTCGTCCTGACATCGTTGCTTACTTCAGACGTTGAACTCAAAAGATG
CAATAAAGCCCGGCAGCTCCGGAGTGCCCAAGTTATAGGATGCCACGCGAGTCGTCCATT
GGCTACTTCCAAGCTGTGGCCG
>NODE_1558_length_221_cov_12.882353
GGGGGCAGGGGGGTGGCTCGGGGTGGGGTTAACCAGCCACTGTACCCACCCCCATTAACA
GCCGGCCTGAGAGGTGACAATTGCTTCTCAAAGGATTATCTCAGTTTCTAGAACTGAGAT
CTACCAACATTCAAATAAGTATATCTACTTCAGTTTTTGTCAGATTTCAAAGTATGACAC
ATCATTTGAAAGCTTAGAGTCTGTACTTTAACAATCTGTAAAAAACTGAAAATTGACCTC
GGACGACATGAGGCAGGAAATACCAGAGCCTGTCACATATTCATTTTGCATGTAACTTAA
ACt
>NODE_1559_length_218_cov_21.954128
AAATAAACACAAAGTTCAAAGTAAAAGTAACACACAAAAAATAAAAAATAAAAACTGAAA
GGAAGAATGAAATGTATTCCCGCATACTATGGGTATGGTAAATGTTAGCGCCTGCTGCAT
CGCACTCCATATCACTTCGCCTTGTATGAAAAATAGTTTGCTATTTTGGAACCCCCTGGC
AGCCATAGTGGATCACCACAGACCCAGAGCTCATTTATCTTTTGTCAGAGATGAAGCCAA
ACTAACGCCATCTCCTGAAGCTGCTAAAGAATGAGGAGGGACATAGGGAGAGTAAAAATa
>NODE_1562_length_199_cov_19.020100
CATTTCAATGGGCCAAAAAAACGTCACGTTTTCGCACTTCGTGCGAAAACGTGCCGTCCG
ATCGCTAAGAAAAATAATAGCAGCCTATTCCCGTGCAAGGCGCACGTTTTGATATATTTT
[truncated: 264,867 more chars]
