# Supplementary material for: Early-branching euteleost relationships: areas of congruence between concatenation and coalescent model inferences
Source: PeerJ. 2017 Sep 8;5:e3548. doi: 10.7717/peerj.3548 (PMC5592902; doi:10.7717/peerj.3548)
Supplement: Data S1 [file peerj-05-3548-s003.zip › DataSupplement/Assemblies/Bathylagus-milleri24.fa]

>NODE_2_length_723_cov_79.669434
CGTTCGTAAAGTCGCTCCGAGAGCGCCGGCGCGCACGCAAATGGACTGAGTGATTTGATT
GGACAACAGGCGATCCATGAGTGAAATTAGATTTTCAGAGCGACTTTACGAACGCACCTC
CGCTGCGTTTGATTTGATTGGACAACAGGCGATCCATGAGTGAAACTGTTGGGTAGCCAT
TTTATTCACATCGAAGCGACAGCATTTTGTCTTGTAAAGTGAGTAAAAACGAATGATTAT
GATTAAGGATTTTTATGTTAAAGTAACTTAGTCTGTGAAGTTGAATGTCGTATGAAATTG
TCGTATTTATCTATCGCTAACGTTCCCGTTCGCGAAATTACGAATCCTAGGTGGGCCTGG
GTAAATTACGAATCCTAGGTAGGCCTGGGTAGAACCTTCTGTGTGCAGGAGAATTGTGCC
TAGGTAAACACCTTTTACGCTACTCAATTGCAAAAGTGAGGAATAACATATGAGATCAGG
TTTTGTATAGATTTGTAAAAATGAACATTAGAACCTGATGTGAATTGATTGAAATGATTT
CATGTGTAGTTGTCTAAGCTTCTATGAGGTATTAATAATTAAAACATATTTATAAGTATT
GTATCGTTGTGTGATGATTATTTATTTGGATGCATGTATTGTGTATTTTGCAGAGGCCTA
AAAGGACCACAATGGAAATAAGTCCCAGACTTTGTGTTTTAATTCCTCAACAAATGGAAT
CAAACAAATAAACAACAAATGGACAACAAATAAATCAAATCGAATAAAACTCAACTCAAA
CGA
>NODE_3_length_228_cov_72.135963
ATTTATGTGCAACCTTCGGTGCACTGGGGTCAGGGAGAGCAGCTAGGTGCCCTCCCCCCA
GTCCCATCCCCCCTGTAGGGTGGCAGTCTTACCTTGAACGTGGACATGGCCGGGTCCCTG
CTATACCTGTCTATGGTGTGGAACTTGGACGAGTGGTTGAGCTCATGGTACAGCTCTGAG
TGTCTTTTGCGAGTGTGCATCACTTTCTGGAAGGGAAAGGAAGGCACAGCAAAAATGAAC
AGAACAAAAAAGAAAGGCAAAACGAAGGGAGGAGAGGCAGGGTATTTg
>NODE_4_length_973_cov_26.115108
TTACGGTATGGGTCCCAGATTTTATTGGCGGTTGTTGTTGGTTTACAGGTTCCCCATCCA
TTCCACATGTACAATATCCTTTCTGAACAATGCAAGTTCACAATGTCACAACATAGTAAT
TATGAGTAATAATAAGTGCCTTGTAATAATAAGTGCCTTGATTGTGTGATGTGAAAAATT
TCCTGTTTTATATACATTGTATTTTGATTTTTGTATTGTAAACTTTAATAAAAACTCTTC
TGATATGTATTTGTCAATTGTTGTTTATTGATTACTGTCAATGCCACAAGTCCAACATTC
GATCACTCATTGATTTTAGGAGGGCTGACAAAGGTGACAAGGAGGCCTTTAGGATGAAAC
TAGGTGCTCTGGGAGCCATTGGCAAAGCTGTCTGAGAACAATGTGATGATGATGAATTGT
TATGTTATTTTGTTCTTTCTTGCTGCTGTAATGTGTAGCCTACTGTCTACTGTATAGGCT
ACTGTAGTTACTAATGCCAATTACCCAAGAGGCTTAAATATCTCCAAAGAGAGCACTTGA
CATGTGTTATATACCTGATGTTTTGAAGAAAAAAACTTTAGATGAGCTATAGGCTATTAC
TTATGGATGTGACATTATACAAAACTGCAAGGAAATGCATGGAAACGAAAACGAAATTTA
ATTCTGGGTTCTTTTCATCACTGGTTCAGCAGGTCTCTTAGGTTTATAATTCAGATTAAT
TTTCGTTTGTATATGAACATTGTTTGTAGTCATTTTAGTGCAATTAAGAGCAATTTCCTA
CAAAATATTTCAGCCCTGTAGGCAGCCATCTTGGACCAGCGGCCACTCTGATTGGTCCAG
CGCGCTCACGAAGCACCCGTCGTCAACTCCGCCTCTAGAAATAGGTCTCCTCTTAAAACA
TCGTTTGTGAAGCTAGTTTCACGCGATCTGATGTCTACAACTAGATAAATGCTTGGTATC
AATAGCTTTACTTGGCAGAGTGAAAGGCGTGTAGGAGCCGGGTGTGGGAGCGGAAAGTTC
ATTTGTGAGGGCT
>NODE_8_length_670_cov_26.941792
GGCCCGCCATAGGGTGTGGCGGGACTCACTCTCTCAGTTTGGGTAGGAACGGATCGGCTG
CTCCACGCCGTGCCTCGAGTAGTTGCCTCCACGCAGCGGTTCACCCCGAGAACGCACTCG
TAACGCGGGCAGCGCGGAGAGACACGGGGGTCCACCGGCAGCCGCGCCCGAACATACGGG
AACGCGGTGTCCGCCTCCTAGCCCCGTGAGGGGAGGTTGGGAGAGGAACAGAGGAAGCGT
GGGGGGTTGACAGCCCCGACCGAAACCGCCCTGGTCTGCTTTTAGAGGGACGAAGGCCTG
TCGACCTGCGACACCTCAGCCGCGGCAGGTGCCCGGTAAAAGGCACCTCCGATTGATGGT
AAAGCGACCCTCAGACAGGCGTAGCCCCGGGAGGAACCCGGGGCCGCAATGTGCGTTCGA
AGTGTCGATGATCAATGTGTCCTGCAATTCACATTAGTTCTCGCAGCTAGCTGCGTTCTT
CATCGACGCACGAGCCGAGTGATCCACCGCTAAGAGTTGTACTCTTTTGTAATCTGTCAA
TCCGTTATCCCGCGGACGAGGCACAATCCCGGAGGAGGCAAACACGTCCCGTTCTTTCGG
AGGTCCCTTCCGAGGTAACAAGTTGTTTGGAAAAAGACCGGGGGCGAAACCACCTCACGG
GCGCTCCAACCCTCCCAGTGACGAGGGGGAAGGAGACATTAAACCCCCCGCCTCTCCCCG
GAGGAGAGAG
>NODE_14_length_121_cov_25.652893
CTTGACCCCCTTCTTCCAATACCCTCCCAGCCCCCTCCCATCACCCCAGCCCACCTCATT
CCCTCCTCCAACACTCCCCATTGACCTGGAGCCCCTCCTTCACCTCCTCCCAGTTCAAAC
CCTCCAGCTCCAGAAATTGTACAGCTGCCTTAACCCCTATCTGAATTGTCTCATTCCTAG
A
>NODE_15_length_68_cov_17.132353
CTCCAGCTCCAGAAATTGTACAGCTGCCTTAACCCCTATCTGAATTGTCTCATTCCTAGA
CTTGATACCCCTTGTGGCATTTATCATCCCCACTATAAAGGTCAACAACCTCCTCCTCTC
ACTCCTCA
>NODE_25_length_313_cov_13.632587
ATGCTTTTGGTTTGATAGGTTCCTTAGTTCCTTTCTGAGGTCCCTACATTCCTTGTCAAA
CCATTTGTCATTGTTGTTGTTGTTTTTCGGGGGGGCTTTTCTTTCTGGGGCCTTTAGGTT
AGATAGGGAGGCGGAGATGTCAAATATGTTGTTGAGGCCTTCTACTGCCCTGTTTACACC
TTCGCTGTTGTACTGAAAGTTTTTTTCCATAAACCGGTCTAACAGTGATTGGACTTGTTC
TTGTTTAATAGCGTTCTGGTAGGTTTCTTCGCTATTCTCTTTCCATTTGTAACGTTTTTT
AATACTGTGTAGTTTGGTGGGTTCTGATATTTCCTGGTTTAGTGTTGATTTGTTCAGGTA
GATTGTGATTTTg
>NODE_39_length_439_cov_34.897495
CATTGTGGACAGGGGCAAGGGCAGGGGCAGGGACAGGGTGGAGTTGGGGGTGGCATGACA
GAGGCAGAGGGAGCGTGCGTAGTTCAGGGCCTTTCCAAGAGCAGTAATCAGACAGAGGGG
ATGAAAAGGCTGATTTTCAGGGAATTAGCATGATAAGCGAGAACACAAAATCAATCCCCA
TCCTTGTGAGGCCTCCTCTGATTGCTTTGAACTGTCAAAAAATGGCAGAATCAAATCGAA
AGTGCTTGAGGTTACGGGAGTGATTTGTTCAAGAAGAGATCGCTAGAGCAATTGACACAG
CTCTTGAGACAATAATTGGGTTATCAAAGAGAAAACAGTTCAAGTACCACAGGGGTGAAA
GCTTATTTGCATTGGATTTTTATAGAGCAAGGCACACCTCCATTTTAAAGTCTCCATTTT
TGTATACTTGAGGATTAAGTTGACTCTGGGATTGCATCATTATCATGAAAATGTGTTGAC
TGTGTGCCACACTTGATTa
>NODE_40_length_374_cov_23.457220
GAGAGTGATAATTATTAATGATTATGCGTGTTTCGCCCTTGCTTGTGAGGCGTCGAGCCG
GAGGTTTGTTTTGGTTTCATGACTGGGACACAGACAGGCTCGCTTAGGGAGCTGGAGGGT
ATTCCATTAACGTTGCTAAAGGAAAATCCGGGATTATTCCTCACAAGTAAAAACAAAATA
AGCCTGAATTTTCATTTAGCAACGTTGATGGAATACCCCCTGTCTAGCTAACAATGTCAG
TTCGCAACATTAAGCCCCACAGCCTTCGTAGCTTACTAAAGTTCATTCAATGGACGATAT
TAGTGAATTTGCTATCCAGCCATGTCAGTTAAACTATCATTAAAACGTGTTTCACTATGT
TGCTAGAATGTAACGTTCGATAAGCCGGAAGGAGGTGCGTTCAACAGCGCAAACGCGCAA
ACCAACGATAAGCA
>NODE_52_length_263_cov_22.482889
CCTATTTTAGAGGCGGGTAATTATGAGGTGGAGAGATTGTTTGACCTTTCACCCAGCCTG
CATTACTCGCCTGATATTAAGATAAATTGCCTGATTTTGGGTAAACATATGCTGCAATTC
AAACTGTCAGCACTGGTTTGCTCAGGGATAATTTGTATTGATCTCCTGGCTTCTTCCCCA
TTTTGCTTACTGACCTCATGGATAATTAGAGAAAAAGAGACACAGGAAAGTAAGACACGG
CTTGAATGGAGAGAGAGGGAGAGAGGGAGAGAGAGAGAGAGGGAGAGAGAGAGAGAGAAT
AAATATTGAATGATCTTAACGAa
>NODE_53_length_464_cov_46.933189
ACATTATCCTGTGTCTGTCTCCCTTTAATAAAACCTGTCTGGTCCTCATCTATAATGTCA
GTCATGAATGTCTCAAATCTTTTGGAGATTATAGAAGTGTACAGTCTATAATCCACATTC
AAAATTGATATCGGCCTATAACTGCTACAGTGTTCTTTATCCTTTCCTTCCTTAGGTATG
GTCGTGATAATGGCTTCCCTCCATGACGGGGGAATTTTCCCTCCTCTAATCGTGTGTCTA
AGTGAGGCCAATAACATGGGGCTCAACTCTTGTCTAAACGTCTTATAAAATTCGGACGGA
AATCCGTCACTGCCTGGTGATTTGTTGTTTTTCGTCCTAAGTATTGCCCTCTCCATTTCC
TCCTCTGTAATGTCGGAAGTCAACAATTTATTCTGTTTTTCTCCTATTGATGGTAGATCC
AGCTTGTCCAGGAAGTCTTTCGTATTTTGTTCATCTGTCACTATTGTTTGTGTATATAAT
TGTTTATAATATTCTTCGAACACTCTTTCTATATCTTCTGGTTC
>NODE_54_length_61_cov_46.508198
ACGTGTCCCCCAAGACTTCAAACTTGCAAAAGTAACCCCCCTGCACAAAAAAGGCAGCAA
ACTAGACCCCGGCAACTACCGCCCCATCTCGATTCTCAGCTCCATCTCAAAAGTCATGGA
A
>NODE_55_length_240_cov_56.545834
TCCTTTACCCACTGACCGGCTGCCAATGCATATGGGTCGGCAAGATGTATCCCATTGATC
AGGGTTAGTTTGGTTGAATACGAGTGCTTGTCACTGGGTGACAAGCTGTGGTAATAACCA
GATAACATTGTTATTCCTGATTATATACTCTACTATTCTATACTATACTCTACTGCTCTA
CTCTACTCGCTAGCTCACTGTCTTCTTCCCGTTCGCCGTTTACATCTTCGCGCTTTCTGG
AGCTTGACTGCGTGCGCATCCCCAATGTTTACAAAATGGTAATTGGTCTATTGTGCGGTA
>NODE_56_length_191_cov_19.251308
TCAAGAAGGTCAGGACAGGACAGAGGAAACACACCGACCACAGTAGCCTCCCTCCTGCTC
AGGAAGATAACGCCAAATCATTTCTCTACTTCTCACTTCTCTAATTGTCCACATTATAAA
GCATCGACCTAATTTGTGACACGGTCTGGTGTTTTGGTCCGCATGTCGGCATCTGCTTTA
ATGTTCAGACTTAAAACCTTTTTTTTTAAATAAGTGTGAATACGTTTCTGCATTGTTGAA
AATCAATGACa
>NODE_82_length_906_cov_25.175497
CAGGATGCTGGACGGACACAAGGAACAGATGTTCAGTGGACCTCATCAAGTCAGAAATCC
AGGTGAAGAGCAACTTCACATTCAGTTGCAAGGACTTCTACACGTATGTAGTCAAACAGA
AGGCCCTCCTCAATGCTGCACGCTCCAGCAAGAAGTACAAGTTCAAGAAGAAACCTGAAG
GTAAGAAACCTAGTTCTGCAAGACCCCATTTGTTTAAGATGACATTTGATTGATTTTTAA
CATTGGTGGACTGTCTACAGGGGTGCAAACTTGTCACACTTAGGTGACAATAAATAGCCT
TTTAAGTCAAAATATGTCATTGTTTTGCATAGGATTGTATCTTTGTCTGTCATCTTTTTG
CATTGTTGTCATTTTGTGATGGTGATGGGTTTGCACTCCTGTGTCTATACTGAAAAACCA
ATTGGAAGCTTATAAAAAATAATGTTGCTTTAATTCTGTTTCTTATCTTTCTTCCTTATT
TGATTCAGATGCTGCTGGTGAAAAGGTGTGAGTCCTAAAGGTGAACACTGACCAGTTTTT
TCCTGTGCCTACCTCCATTAACATACAAGTTCACCATCCTACCTCCCCCTTCTCGTTCCG
TGAACCTCTGGACCTGTGAGTTAAGACTTTTTGTTTTACTGTTCCTGTGGTGTTGAGCCA
CTACAACTACAAAAAAGACTGGAGACTTGTGATTGTTCCTGCCTCCTGAAGTTCCCTGGA
CTTGTGATTTCTTTAAGAACTTACTGCTCTGAGCAGTGAATCCCAAGACTCAATTTTATG
TTATAAGCTATTTGATTGAATTTATTTTCTATTACAATTCATTACATTTTAATAAATTAA
GTAAATCTTAAGTACTAGTGCATCTGTCAATTCATTGAATGTTTAAAATATTATGAATCT
TTCTTTAGAAAATATACACATTGAAAGCTAAGGGCTCATTAACAAGGGTGGCCTATTCAT
GAGCAt
>NODE_83_length_112_cov_37.455357
GAGTTATTGACATGCAAGCGGCGGGACTCCACCTGATTTTCTGCTCGCCGTTTATTCACG
TTCGGCTTAATGAAGTCCGTAGCGTTTGAACGGAACGTCGTGCCGTCACCAAGCAAAGTT
TCCAGTGTTCCCCCGACCCTGGGCTTTACGGTGATATGGGTTATTCGATCGT
>NODE_84_length_491_cov_13.892057
GTTCAAGAGATTGTAGAATTATGTGTTTGTTTTTGTTTGGTTCAAGAAGATTTGGTTCAA
GAGATTTGAAGACATGTGCATAGCTATGCAGGCCGCAAGGGGTCTTTGAAACATGTGCTT
GGTGGAAAATGTTGACCAGTCGGGATAAGGATTAGGTAATCCTGATAGCCTGGGGGATCT
GGTAACTGTGTTAAAATAGAGAATAGATTAAGGAATATATCCTCTAATAATAGATCTTTA
GGAAAATAACTTGTGGAGGTATTGGGAGGGAGAGAAGTGGCCCTAATCAGAAGTGGGCCC
CAATGTTAGTGGGGCAGGGTGGGATGTGTATGGAGCGGATGGAGAAGGGGAGAGGGAGTG
TAGATGAGGTTAGTGAAGGGACAGAGCATGTTGGTATGAGATGGGACAAAATGGAAGTGA
GGAGAGACAGAAAATGGAAAAGAAGGTAAAATTGAAGGAGCAGGGGAAGAGTGAGAACCG
TCGGGCCGGTTGCTTTGCGCAGCGCTTTGATAATCAGGGCTGTTATGTATGTGGTGATCA
AGGACATTGGt
>NODE_94_length_133_cov_620.518799
AAACAGCACAAAATAAAATGGTCAGACTTCTGCATGGCCTCCCACCCAGGGCTCACCTCA
CCCATCATCACTTCATGCATCTAGGATGGCTCACGGTAGCAGATAGAGTACATCACCTTG
CAATGAGCCTGGTCCATAAGATCCGCTATGCAACCACAATACCCAAGTACCTATCTAACT
ACTTCACGAACGT
>NODE_109_length_439_cov_31.337130
TTTTGACCAGTAGTGACACCAACTGCAAAGTACAAAGCTCCTGTCATTTCATTTGCCACA
CCAGCCGGGTGTTGGCATAGCTGTGACGAGCAATTTTACATGGATTTGCACATTTCAGGT
ACAGTTTGAATAAATTGTCATCTCAACTAACTAAGTTAGCAAAAATGCTGATGTCATGCT
GATGAAGAAACATTGACAGTCCATGTAGAACTGCTATGCTAACACTACAATGCTGTGGCA
AATGGAATCACAGGTGGTCAATTGACATCTAAGGTGCGTGATGGGTTTTGGGAGCTATCA
CTTTAATATGATCTTTGACTTTTCCAGCTGCAGGTTATGGCCAGACGACACAGGAGAGCT
ACGCCCAGCCAAGCTACAACAGCTATGGGCAGCAGGGCTCTGACTCCGCAGCTGGGTAAG
ATCACTGGCACTCAACAAATCTAGTAGAACACTGTGGTAGTGGTGGTCTAGTGGATAGTG
CGTTGGACTGATCAGAAGG
>NODE_110_length_81_cov_160.308640
TCTAGTAGAACACTGTGGTAGTGGTGGTCTAGTGGATAGTGCGTTGGACTGATCAGAAGG
TTGTGAGTTCAAATCCCGCCTGGAACACCACCACTAGTGTGCCCTTGAGTAAGGCACTTA
GCCCTCAGTTACTCCAGGGGG
>NODE_115_length_185_cov_283.724335
TATACATCTGACTTCCAACACAACACAGAGTCCTGTCATCTACAGAAATACTCTGACGAC
ACGGCCATTGTGACATGTGTGAGGAAGGGACAGGAGACGGAGTACAGGGACCTGATAGGA
GCCTTCAGCAGCTGGTGCGAACAGAACGGCCTGCTGCTGAACAACTCGAAGACCAAGGAG
CTGGTCGTCGACTTCCGCAGGTCCAAACCCCCTCTGCAGCCAGTCAACATACAGGGCAAG
GACAT
>NODE_116_length_62_cov_340.516144
CGTCGACTTCCGCAGGTCCAAACCCCCTCTGCAGCCAGTCAACATACAGGGCAAGGACAT
TGAGGTGGTACGAACCTACAAGTACCTGGGGGTGCACCTGGACAACAAGCTGGACTGGTC
AG
>NODE_117_length_80_cov_19.662500
CACCCTCTTGCCAATAAGAATGATCAAATCTGACCAGACAGGTGTGTTTCCCACCCCCCA
AAACCTATAATTAGCTTGCAAGTTTCTTGTGCACTATTTCACAAAATAGGGCAAACACAT
TAGAACTACAAGAAAGGATG
>NODE_118_length_102_cov_514.215698
ACTCAGTCTGAGTCAACATACTAAATGCTTGGTGTCAACATCCTGTGAAGCTCTATTTAT
GTGATGTGATGTTATGTGATGCTCACCTTAAATGGCTGATGTATGTCATAGGATGTCATG
TCCAATTTGATGATTGTTGTATGTAAAAGATGATGCTCTTAA
>NODE_123_length_445_cov_24.467415
AGAAAGATGGAAGGAACAAGCTTGGCATAATGCATACATTTTTGATTGGTTGCTGTAGTT
AACATTACAGGGAAGTGGGATCTCAACAGTCTCTTTTATCTCCCTCGCAGGTGTCAAAAT
GGAAGAGACTCTCCCTCCTGGCACCAGCTTGAAATGCACAATCTGTAACTACACTGCAGA
TTCTCTTATTACATTCCAACACCACATCCTCTCTCACCTGTCACAGGCGGCCTTCAGATG
CAATCACTGCCATATCAGCTTCCAGAACCACAGGGAACTCTTACAGCATCAGGACTTACA
CGGGCACGGCAGCAAACTTCACAGAGAGAGCGACAGCGAGCACTCCCCGAGGGGCGTGGA
GGAGACTCTGCAGCAGGCAGCCCAACGCGCCGAGCTGGGGAACAGGAGGGACGGCGTCCT
CCAGAGTCCCAAAGGAGCCCTCAGCAAGGACGCCAGCGCGGAGGGAGAGCTGGAGAAGGC
AGAGAAGAAGCCCATGCTGTCGCTg
>NODE_124_length_85_cov_51.411766
TTATCCCGTGCTAAAGTACATAGTACAGTTGCAGTAAAATGTCCGATACCTACTCGTCTT
CATATGCACTTCGGATCAATGTACTTACTAGCGTTTCCTCACCACAAACTTACCTGAGTT
GATGGAACTGTAGAATATCAATAAA
>NODE_125_length_61_cov_26.983606
TACTAGCGTTTCCTCACCACAAACTTACCTGAGTTGATGGAACTGTAGAATATCAATAAA
CTGTAAAATAACAGCATCCGCACACTCAAACACTGTGCAAATAAACGTTTTTATTGCAAG
C
>NODE_166_length_61_cov_18.721312
TAGCTAAGTTCGCAAGTCACGTTAGCTAAGTTCGTAAGTTATTAGCTAAGTTATTGGCAA
TTCACGTTAGCTAAGTTCGCAAGTCACGTTAGCTAAGTTCGTAAGTTATTAGCTAAGTTA
T
>NODE_167_length_133_cov_8.729323
CTCAGTGACTTTGGTCGTGGCGGGGGGGACGTGTTATATGGGCACATGTAAAAGCATTAA
TGTAATTGTGAAAAGCAGGACAAGAAGTTTAAATATAACAAAGCTTTTATTAACATGATT
AGAAAATAATTTAAATAACATCAAACAATATAGTAAATATAAGAATAAACAATCACAGCA
CACAAGAAATCAc
>NODE_183_length_435_cov_26.142529
TGATAAGAATTAGCCTAACTGGGAATGCAATACTGGTCTGATCTCTCATGTGAGGAATGC
TGCCACCTTACTGCACTGGTGTGGTAGGCCTACTGCAGATTGAAAAAGTGGGCAGATCGT
AGGCGAAATAAGGGAGATTTACAGGAGAAATGACAAAAAGGGAGCATGTGGGAAGAAGGG
GCTGAAATAAGGGAGAACCCGGAAAAAAGGGAGACTTGGAGGCTATGATCAATGGATAGG
TTTATTGATCCCTGTGGGGAAATTCGGGTGCCTCGCACACCAAAAACACAAGACAAGCAC
ATAAACACGTCATAAATATTGTGGCGAACCAATAGTTGCCACAAGAGACAAACGAGTGAT
TGACTGATTGTTTGATTGGGTGCGATTACGCGCACCTGGTACACCTGACCACGCCGACTC
TGGCTGGGACTCTATAAAGGTACAGAGCCGGGAGACGGTCGGGGTTCAAGGAGGGCGGCC
AGCGGAGTGTTGGCa
>NODE_184_length_440_cov_21.418182
GGCTAGGCAAGAGGTACCAGAGACAATGGCCACAGGGGTTTTAACAATTTTATATAAAGA
AAAGGGGAACAAACTGCACTTAGACAATTTCAGGCCTATAAGTCTCCTGACAACGGATTA
TAAGGTCCTAACAAAAGCTCTGGCTAACAGGATTAAGAGGGTCATGGGGTCAATAATATC
GCCAACACAGGCATATAGTGTCCCGGGGAGAGACATAACTGACACGATTTGCACAATAAG
GGATGTGGTGGGGAGCATGAGCGACAGCGAGGAGGGAGGGATCCTGCTGGGGGTAGACCT
AAATAAGGCGTTCGACAGGGTCGAACATAGTTTTTTGTTTCAAACACTGGAGAAGTTTAA
TTTTGGGCACAGGATGATAAATTGGGTAAAGCTGCTATACAGTAATGCAAAAAGCTGTGT
AAAGGTAAATGGGAGCTTGACGGACTGCTTCCCCTTGGAGAGGTCAGTACGGCAGGGGTG
TCCGCTCTCGGCACTGCTAT
>NODE_187_length_381_cov_16.742783
AATGGCCATTATTCGGCCAATATTAGATCACTCAAAAACGACTCAAAGGACAGACTAGTT
GAGGAGCTTAACAAAGTAGACTGGGAGCCCCTCTCATTATGCAGAGATGTTGACGTGGCC
TGGGATATGTTTAAAGACATTTTCTCTAAGATGATAGACAAGGTGGCACCATTCAAAGTA
GTCAGAATTAAACAAAAAACGGAACCCTGGATGAATCAGGAGATTCTCACATTAATCAAG
GAAAGGGATAAGGTGTTTAAAGACTATAACAGAAATAGTGACCCTGCTCTTTTTAGCCAG
TTTAAGACACTGAGAAATGAAGTAAGAAAGAGGATAGTGATAGCCAAGAAGACCTTCTTT
CAGGACAAAATCTCTGAGCACAAAAACAACCCCAGTAAGTTGTGGAAATCTGTAAAGGAT
CTAGGCTACAGCAAAGGACTa
>NODE_188_length_880_cov_35.207954
ATTGATGTAAACTAAAAAGAAAAGAGGCCCCAGGACACTCCCCTGGGGCACCCCGCAGGT
AATCTCCTTAGCTGAAGAGTAGGTCCCGTTAACATCTACCATCTGAGACCTACCTGAGAG
ATATGAGGAGACCCATTTTACGGCTGCCCCACTAAATCCTATCGCCTTCAATTTAAATAA
AAGGATACTATGGTCAACCGTATCGAAGGCCTTTTGCAGGTCCAACATGATCATTCCGCA
GTATTTCTTTGCATCTATCTCCTTTCTGATGCGGTCGGTTAGATACACCAGGCAAGTCTC
TGTGGAATGAGATTGTCTAAAGCCTGACTGATGCTCAAATAAAATACTGTTACTAACTAA
ATATGCATTTATCTGTTCATGTATTATTTTTTCCATGACCTTAGACACTACACTTAAAAT
TGAAACCGGTCTGTAGTTACCTTTGTCTGTCTTACTACCTTTCTTGTAGAGGGGGATTAC
TCTAGCGCTCTTTAGCTCTGATGGTACCTTCCCTTGCTCTATGGAGAGATTGACTATATG
GGTAATAGCAGGGGTGATGCACTCTGCAGCATCCTTGAGAAACCTTGCAGGTATCTGATC
CAAACCTGTCGCTTTACTGTGCTTTAGTTGACTTAGCCTCTTGAGAACTACACTCTCTGT
CACTTCACCGAAAGAAAAAGAGTTCTCTTGCAGCCCTCGTTGTGCGTAATAGTTGTTAAT
TTGCCTTTCCCCGAAATGCCCTGAATGCTCTGGGAGATCTTTTACTAGACTATTAGCCAC
TGAAGTAAAGAAGGTATTTAAACCCTCTGCCACCTCCTTCTTGTCTGAGGTAACTTTACC
CTCACAGTTTAAACTAAGGCTGCTAGATTTGGTTTTTAGTCCTTTGCTGTAGCCTAGATC
CTTTAAAGATTTCCACAACTTACTGGGGTTGTTTTTGTGC
>NODE_189_length_127_cov_14.456693
CGACATGCGGTCACCCAAACCACCTCGGGAGGTGGTTTGGTTGATAGGATCACAAGCCGC
GCAAAATGCGCATGTGGTGCGTTTACACCTGGTCTTTCATGTGGTTTTGCACTATCCTAT
CACCCAAAACGCATTGTAATGCCAGGTGTAAACGGGGTCTAAGTCTCTGCTGAGTGTTAC
CGTAACc
>NODE_226_length_68_cov_214.088242
TTGATGAATGTTGTATGTAAAAGATGATGCTCTTAAATCAGGGACCATGATGGAAATAAG
CGCCCGCGCTTTATCGTGTTATCCTTTGGAATGATGTCTTCTTTTCCATAAATAAAATCA
ATCAATCA
>NODE_239_length_348_cov_21.149426
GGGGAAACAGTCACAAATGAATCGTTGATAACAATGCCATGTTCTATCAACTGGGAGACC
AGTTTGTCGTGCAATTGTAGGTGGACATCAGCCTTAACACACAAAAAATATTCGTGTTGG
GAGGGAGAAGTGGTGCGCACAGTGGCGAGCGGTTCATATAAGCGCATAATGCAGTGCATT
ACTCCCCCTAGTGGCAGAAAATTTGATTTGCGCCAGGGTATGTACTGAGTAGATGTACGT
CTGGTTTACCAGGCTAATTTCCGCTGATTCCATCTGACTGACTCCCATCCATATGACTGT
ATGATCGTGTCTTTGCTGGGCACCGACAGCGCCGATGCGCGCAATGGTATGCTCTTGAGG
CTAGCGCACGGCTTGCTCCCATCTGAGTGCATTACTCGCGAGCGCCGt
>NODE_251_length_236_cov_23.470339
CTATTTCCTGGTACTCTAGCGATGTCTGCCGTTTTGGCTAGTTCTCCCCACACGATGCAC
TGTTTTTTGGTTCACTTCCCATATTTGGTCAGGTTTGCATTCACACCACAAATGATGCGC
TCCAAGGAACAACTAGTGCGCAACTAGTGCGCATCGAAACCCCCGTTTTTAAGCGGTTTA
GTTTGAGCCACATTTGGTGCGCACCAGAGTTTGATCGGCGTTCACACCGAAAAATCTGGT
GCGCACCTAACGAAAGTGCGCATCAAAGTCAGTTAGTGCGCACTAAAAGGGTCCGG
>NODE_252_length_195_cov_35.558975
GATATTCCTGCTTTCATCGTCAGTACATGGAGACGGAGCTGGTCGGGCCTTCACTTCACT
ACGCTTTACGTTAACACACGTCGCAGGCATGGCAACGTAGTGCTGCGCTCGTCGATTCGA
GAAGAAACGCCAGAGCGCACCGTCATAAAAGGAGCGAGTCATTTGATTGGACGAGACGCG
TTCCCTGAGTGCTGAGCAGATTTCCGAAGCGGATTTCCGAACGCACCCTGCCTAGACTGG
CAAATCCATTCTCTA
>NODE_273_length_3439_cov_49.072697
AGAGTAAAAGCAAATATAATAAGTAAATAGATAAAACATTTTTTAATCATAACTGCTGCA
GAACATGAAGGTCTTTAGCTTAGATTTAAATATTTGTAGGGTTTGGGCCTGTTTGATTTC
TTCAGGGAGTTTGTTCCAGGAGCATGCGGCAGCATAACTGAAAGCTGCTGCTCCGTGTTT
TGTTTTTATTCTTGGAATGATTAGTTGATTTGTCTCCGCTGACCTTAGGGGCCTTGCTGG
AGTATAGGGTAGGAGAAGATCTGATATGTATTTTGGACCAAGACCATTTTGTGATTTGTA
TGCAATTAAGAGTACTTTGAATTCAATTCTCAGAGAGACTGGAAGCCAGTGTAGGGACCT
CAGGATTGGTGTAATGTGTTCAAACTTCTTTGTTTTTGTTAGGACCCTAGCAGCGGCGTT
TTGGATGAGCTGCAGTTTTCGAACTGCCCCTTTTGATAGGCCTGTCAGTAGACCGTTACA
ATAGTCAAGTCTGCTCGAAACAAATGCATGGATGAGTTTTTCAAGGTCTTGTTTGGACAT
GAAACCTCTCATTTTTGTTATGTTTTTTAGGTGATAGTAGGCTGATTTAGTTATCGAATT
TATGTGGCTGTTGAAGTTTAGATCGGAGTCTAGAATTACACCGAGATTTCTGACCTGATT
TTTTGTTTGAAGAGAGAGAGAATCAAGTTTTGCACTGACTTTCAATCTCTTGTCAGGTGC
ACCAAATACAATTATCTCTGTTTTATCCTTGTTTAGTTGGAGGAAGTTTTGTGTCATCCA
GGCATTTATTTGTTTAATGCAATTACAGAGATTGTCAATGGGACTGTAATCGTTCGGTGA
AAGGGCTATGTAGATTTGAGTGTCATCTGCATAGCTGTGGTATGTAATTTTGTTCTTTTT
CATGATGTGTCCCAATGGAAGCATGTAGAGGTTGAATAGGAGGGGGCCAAGGATTGATCC
TTGGGGAACCCCACATGTCATTTTAATTTCGTCGGACACAAAGTTGCCAATGGAGACATA
ATAGCTTCTGTCCTGTAGGTAGGATCTAAACCAGTTTAGGGCAGTGCCCGAAAGTCCTAC
CCAGGTTTTTAGTCTATCTATTAGAATGTCGTGGTCAACAGTGTCAAAGGCGGCGCTAAG
GTCTAGTAGTACCAACACAGAGATTTGACCAGAGTCTGTGTTTACTCGAATGTCATTAAG
GACCTTGATAAGAGCTGTTTCAGTGCTATGTAGGGGGCGAAAGCCTGATTGAAAGTCATC
AAAGAGATCATTTAGGGTCAGATAATTGCTAAGTTGTTCATGGGCTTCTATCTCAATCAT
TTTTCCTATACATGAAACGTTTGATATGGGTCTGTGGTTGTTCAGTACATATGGGTCTAG
GCCGTTCTTCTTTAGTAAGGGCTTGATAACTGCAGTTTTCAGGGTTTCAGGGAAAACTCC
TGACGAAAGGGAAGTGTTGATTATTTGTATTAGTTCGCCTGCCAGGCAGCTAAAAATGTT
TTTTAAAAAGCTTGTTGGCAGGACATCAAGGGCGCAGGTGGATGGTTTAAGACGTGACAT
GATTTTGTCTAGAGTCTTGTAGTCGATGGTGTTAAATTGTGACATGTTAGCCCTATTTGG
GGGTGCTAGTGGAGACATCTTTTTCATGCCTGACACAGAGGAGCTTATACTATGTCTAAT
GGTTTCTATTTTATTGTTAAAAAAGGATGCAAACTCATTGCATTTACTGGTCGAGTGAAA
TTCCTGAGGAATGGGTTTTGGGGGATTTGTTAGTCTGTCGACAGTATGGAAAAGGATGCG
CGCGTTATTGATATTATTGTTTATGATCTTAGAGAAAAATGATTGTCTGGCACTTCTTAT
TTCTAAGTTATAATTTTGGAGATTCTCTTTATAGATATCATAGTTCACTTGAAGATTTGT
TTTCCTCCATCTGCGCTCTGCTTTACGACATTCTCTTTTTTGGATCTTTACGGATGGAGC
AGTTCTCCAGGGAGCTTTTTGCTTACCAGAGATGCATTTGGACCTGATGGGCGCGATATC
GTCAATGGTTTTTGTGATTTTTAGATTGAAATCATGTAGAAGGTCATTTACTGAGGTTGA
AATTGAAGTTTTGGGGGGGGTCAGCAAAAAGGCCTCCATGAACAGTGCAGCGGTGTTTTC
ATTGATCTGCCGTTTTGAAATAGTTTTAGATACAGTTTGAATAACAGGGAAAACAGATAG
GTCAAAGAATATGCAAAAATGGTCGGATAGGGCAATGTCAGTTACAATAACATTTGAAAT
ATCTAGGCCTTTTGTGATGATAAGGTCAAGAGTGTGGCCTCGATTATGAGTTGGGAGTTT
CACATGTTGCTGAAGTTCAAAAACATCTAACAGGACAGACAGTTCTTTGGCTCTGTTGTC
TTCTGTGTTATCTACATGAATATTGAAATCACCAGCAACAATTAAAGCATTGAATTCAGT
GGTAATGATTGAGAGAAGTTCTGTAAACTCATTAAAAAAGTCAGAAGAGTATTGGGGTGG
TCTGTAAACAATTATGAAGAGGATTCGAGGAGAGGATTTAAAAACAACTGCAAGATATTC
AAATGATACAAATTCTCCAAACAGTGTCCGTTTGCAGTTAAAATTGTCTCTGAAAAAGGA
GGCGATTCCACCTCCTTTCTTATGGGATCTGACCACATCTAAGGTTTTAAAATTGGGGGG
TGCCGACTCAATAAGAATTGGTGCCTTGTTATCTTTGTCTAACCAGGTTTCAGTTATGAA
AAAAAAATCTAGTTTGCAGGAGCTAATCAAGTCGTTGATTAAGAGAGACTTATTAGCTAG
AGATCTGGCATTGAAAAGTGCTAGCTTGAGTGGTTTTGTGTTTGGTCTCTGTGTGGGCTG
TGTGTGGAGTACAGGGATTAGATTTGAAGGCTGTATCAAACGTTCTGATCTGGAGGTCAC
TGTTCTACTACTGATATGAACAGGGATAGCAAGAAATGAGAGTCCCAGCTTTATATCAGG
AAGGTCAATGGTATCAACTCTATGGAAACGGGGACTGCTAGAGCATCATCTGACTATGGG
TGTCATCCGGGGGAAGGGGATGGGTGTTGTAGATCGGTGTCGGGGTGCAGGGGTGGGTGT
TGTTAATGAGGCTATCCTGCGGTGTGGGATTGGGGCAGTAGGTATTGTTGATGAGGCTGG
TGTCGCAGGAAGTGCAGGGCCAAGTGTTGCAGAGAGGAAAGTTGGCTGAGATGGCACAGC
TCTCGGGGTGAGCTCCAGTCCTTTCTTTACCATTTTCTCCAGCTCACCTGAGAATGGCAG
GTACGGTGTGAGATGGGGGGAGGGGAAGGAGGAGTCTGTGGATGAGTGTCTCAGGGAGTT
TGGGGTAGAGTGGTTTGGGAGGTTGGGGGAAAGGAGGGGGGGTGGGAGGAGGGAAGGGGG
GCTGCATCCTCGCTGTAGCGAGGGTTCAACAAGTTGGCTAACGATTTGCCCTGGCGACTG
AAGGGCGCATTTCCGGGAG
>NODE_274_length_73_cov_10.643836
AAAGCTATTCTGTACTACCTCCCTTTAAAGCTGTTATCTGTACCACCTCCCTTTAAAGCT
ATTCTGTACTACCACCTCCCTTTAAAGCTGTTATCTGTACTACCTCCCTTTAAAGCTGTT
CTGTACCACCTCC
>NODE_275_length_126_cov_23.230158
ACCTCCCTGTAAAGCTGTTATCTGTACTACCTCCCTTTAAAGCTGTTCTGTACCACCTCC
CTTTAAAGCTATTCTGTACCACCTCCCTTTAAAGCTATTCTGTACTACCTCCCTTTAAAG
CCATTGTGTACTACCTCCCTTTAAAGCTGTTATCTGTACCACCTCCCTTTAAAGCTGTTA
TCTGTA
>NODE_276_length_181_cov_31.883978
CTGAACGTTAAAAACATTAAAAAAAAAAGTGCTTCTTCTGCTTCTTGCTTCTGACTGCTT
CTTCTTGACCATGGATGTTTATGTTCTTGACACGATCGTGTTGCATTGTGGTATACGGGA
GACATTGTAGGGTACAACCGTGCTCACTACAAATCAACGTGCATTGTGGGTATTTTGTAG
TGAACGAAAGTAGTGAACGAAATTAACTTTTGAGAATTCGGACACTACAAAAAAAATGGC
C
>NODE_278_length_306_cov_14.068627
ACACTCGAACGTAAATAGCCTCGCAGGACCCAAATTGTGCCAAATCAGGGAAATTGTCCG
TGAAGGTAAAGTACACATTGTTTGCTTCTCTGAGACCAAGTTAGACGATTCTATACCTGA
CACTGAGATTGAAATTGAGAACTATACAGTCATCAGAAACGACAGAAATAGGAGAGGAGG
CGGTGTCTGCATGTATGTACATAACTCTGTCAATTTTACCACCCGGCATGATTtNNNNNN
NNNNGTGAGATTGAAATTGAGAACTATACAGTCATCAGAAACGACAGAAATAGGAGAGGT
GGCGGTGTCTGCATGTATGTACACAACTCTGTCAATTTTACCACCCGGCATGATTTGAAC
CGCGAT
>NODE_280_length_203_cov_19.679804
CCCCAAGATATATCCCCAAGACTTTTATCATCCCCGTTACAATTTTCAGATCATAGTCAC
AAATGTCTGTATCCACCTCCCCTATACACAACATTTCTGATTTATCAACATTTACTTTTG
CACCTGAAGCCTGTCCATACACATTTACACACCCCATTATTTTGTTCACACTATTAACAT
CCCTTACAGTGCATGTTGTGTCGTCTGCATATTGATGGATTATACTGACTCCTCCCCCTG
GCATAATTATTCCTTTTATTTCC
>NODE_281_length_384_cov_24.606771
ACCCTTTTAGTGCGCACTAACTGACTTTGATGCGCACTTTCGTTAGGTGCGCACCAAAAT
TTTGCGGTGTGAACGCGGATCAAAATCTGGTGCGCATCAAATGTGTATTAACTAAACCGC
TTGAAAACGGGGGTTTCGATGCGCACTAGTTGCGCACCAATTGTTCCTTGGAGCGCATCA
TTTTTGGTGTGAACGCAAACCTGACCAAATAGGTGAAGTGAACCAAAAAACAGTGCATCA
TGGGTAGGACTAGCCAACAACAACACAACACAACTCCGCACATGTTTGGAAAAATGCCTG
CAAAAAAGTTTCGTGGAGAGACGTGGTCACGCGAAGAGATCAGGGCCCTTATTAATATCT
GGTCTGAAGAAGAAATGTCAAAGCTGCTTGCGGGTACACACAAGAACAGTGACACCTTTA
AATTATTCAGCCAGAGAATGGCGA
>NODE_285_length_69_cov_49.579712
CAAAGTCCATAGCGTTTGAACGGAACGTCGCACCGTCACCAGACAAAGTTTCCCGTGTTC
CCCCGACCTTGGGCTTTACGGGGATATGTGTTTTTTGCTTGTAGACCACCAGGCGGCGCT
GTTATTAAC
>NODE_286_length_293_cov_26.119453
GGGACTAGGGATGGACGGTTTCCCGGTTATACCGGTTATACCGGTTTCTAAAAATAGCCA
CGGTGTCATCCATCAACACCGTACACCGTCATGTTTACATTATTATTACGAACTTGATCA
AGTTGCTTTTCTTGCTACGACTGATAGATTGACTATTCACTTGCTTAATCAAATGTATTA
ACTGTAAGTCGCTTTGGAATAAGGCGTCTGATAAATGCCTAAAATGTAAATGTAATGTGG
TCACGTGATTTTGCCGTGGAGTAGAGAGCTAGCTACCTAGCTAGCTAGCCTGCGCTAGGT
TCAACAGACAGACAGACAGCTGTCCTCCCCGCTACGGTGGTCAGGTCCAGACA
>NODE_287_length_153_cov_74.398689
GCTAGGTTCAACAGACAGACAGACAGCTGTCCTCCCCGCTACGGTGGTCAGGTCCAGACA
AGGTCCTGTTATAAACCAGCTGGGAAGCAACACTTGGACCTTCAAACACTGTTGCTCACG
GACAGTGTGCTAACCGTAGCTAATGCTGCGTTCCATTTGGCCTCGTAACTGGTGATTCAC
GAGGTACTACTAGGAGTTTTAACTGGAACGAAc
>NODE_288_length_311_cov_26.488747
TCTATAAGTTTCAAAGTAATTAATGAAATACTACCTGTTTATTTATTTATTGAGATATTT
ATTCTGATTCGTTATTTATTTTTGGAGACAGGTTTTCTCTTCCGTGCTGTCTTACTTTGT
GCCAATGTGCTGCTTTGAGGTGTTACATATCGTGGGTTTGTATCATTATTAAACCCTCAC
TCTATATTTTAAGGAAAAGTTTACTCTGTCTGTACTGTGTGCATGTGATTCATTCAGTGA
CCTTGAACCACCTTTGAGTGTCACATCCCTTCTCAAGCACTATATCTATATACTGTATCT
ATACATGGGGGAAAACGGTTTATGTCTGCATTTCCCGGGACATGCCAGCATTTCCCGTCG
ACTTGGTACAt
>NODE_289_length_61_cov_49.491802
ACGAACGCAACCCTCCCGCTGCGTTCGTCAACTCGCTCTGGAAATCTGTCCAGCACTCAT
AGATCGCCTGTTGTCCAATCAAATCACTCGGTCCATTTACGACGTTGAACCCAGCGTGCG
C
>NODE_290_length_193_cov_10.414508
GATCAATGGGATACATCTTGCCGACCCATATGCATTGGCAGCCGGTCAGTGGGTAAAGGA
CGAGACGAGATGGCCGAGCCTTCAGTGGCCAGATATATTTTTCCTACCTTATCGACGACA
CTCCAATTGTTTATACCCAGGAGAAGTTAAAGGCGTACAAGTCTCTGGATGCGTACAACT
TTGCTCTTTGTGGTCACGTCCAAGAGATCTATTTTCATGACTACGGAGTTCAACACTTTG
TTGTGCTGAAGTC
>NODE_291_length_478_cov_33.765690
CCTCCTCTGTGTTCCCCGCCTGTCTTTTATCACAATCCTGCCCCGCACAAAGGAATCCTC
ACAAGATATCAAAACAAAAATCTATATTTAATATGGGAGCAATTACCAAGCGAAGTTAGC
TGCGCGAGGCGCGGTGACACGCGGCCGCGTGTTTTTCATCATCCAGGTCATTAGATGATG
ATGGATGTAAACCTATAAAGCATCTAAACTGGACCCTTTAACAAACCACGAGCAATACTA
TCATTTCTCTAATAGAACCTGCTGACCGTATCATTCCCTGCTGCCATTTGTCATTTTCCT
TTTGAAATAATCAATAACGGGTCGCTTTGAAATAAATAATAGGCTATAGCAAAGTCAGAT
AGGCTACCTAGCCGCAGCAGAACACAAATAGATTTATGGAACATTTAGAAGCGTGTCTTG
CCTCACACACCTTAGGCATGGACCTAGGTTTTATTACCTCCGCCCAGCGAAGCTGGAAAA
GGAGGTTATGTTTTCGGTTACGTATGTCTGTTTGTCTGTCCGTTTGTCAACAGGATAG
>NODE_292_length_5386_cov_166.057007
CTTCATTTCCATGCGGTGCACTTTATGCGGACACTTCCTACAGGTAGCGTTGACCCTAAT
TTTGGTCGTCGGGTACGCAATCGCCGCCAGTTAAATAGCTTGCAAAATACGTGGCCTTAT
GGTTACAGTATGCCCATCGCAGTTCGCTACACGCAGGACGCTTTTTCACGTTCTGGTTGG
TTGTGGCCTGTTGATGCTAAAGGTGAGCCGCTTAAAGCTACCAGTTATATGGCTGTTGGT
TTCTATGTGGCTAAATACGTTAACAAAAAGTCAGATATGGACCTTGCTGCTAAAGGTCTA
GGAGCTAAAGAATGGAACAACTCACTAAAAACCAAGCTGTCGCTACTTCCCAAGAAGCTG
TTCAGAATCAGAATGAGCCGCAACTTCGGGATGAAAATGCTCACAATGACAAATCTGTCC
ACGGAGTGCTTAATCCAACTTACCAAGCTGGGTTACGACGCGACGCCGTTCAACCAGATA
TTGAAGCAGAACGCAAAAAGAGAGATGAGATTGAGGCTGGGAAAAGTTACTGTAGCCGAC
GTTTTGGCGGCGCAACCTGTGACGACAAATCTGCTCAAATTTATGCGCGCTTCGATAAAA
ATGATTGGCGTATCCAACCTGCAGAGTTTTATCGCTTCCATGACGCAGAAGTTAACACTT
TCGGATATTTCTGATGAGTCGAAAAATTATCTTGATAAAGCAGGAATTACTACTGCTTGT
TTACGAATTAAATCGAAGTGGACTGCTGGCGGAAAATGAGAAAATTCGACCTATCCTTGC
GCAGCTCGAGAAGCTCTTACTTTGCGACCTTTCGCCATCAACTAACGATTCTGTCAAAAA
CTGACGCGTTGGATGAGGAGAAGTGGCTTAATATGCTTGGCACGTTCGTCAAGGACTGGT
TTAGATATGAGTCACATTTTGTTCATGGTAGAGATTCTCTTGTTGACATTTTAAAAGAGC
GTGGATTACTATCTGAGTCCGATGCTGTTCAACCACTAATAGGTAAGAAATCATGAGTCA
AGTTACTGAACAATCCGTACGTTTCCAGACCGCTTTGGCCTCTATTAAGCTCATTCAGGC
TTCTGCCGTTTTGGATTTAACCGAAGATGATTTCGATTTTCTGACGAGTAACAAAGTTTG
GATTGCTACTGACCGCTCTCGTGCTCGTCGCTGCGTTGAGGCTTGCGTTTATGGTACGCT
GGACTTTGTAGGATACCCTCGCTTTCCTGCTCCTGTTGAGTTTATTGCTGCCGTCATTGC
TTATTATGTTCATCCCGTCAACATTCAAACGGCCTGTCTCATCATGGAAGGCGCTGAATT
TACGGAAAACATTATTAATGGCGTCGAGCGTCCGGTTAAAGCCGCTGAATTGTTCGCGTT
TACCTTGCGTGTACGCGCAGGAAACACTGACGTTCTTACTGACGCAGAAGAAAACGTGCG
TCAAAAATTACGTGCAGAAGGAGTGATGTAATGTCTAAAGGTAAAAAACGTTCTGGCGCT
CGCCCTGGTCGTCCGCAGCCGTTGCGAGGTACTAAAGGCAAGCGTAAAGGCGCTCGTCTT
TGGTATGTAGGTGGTCAACAATTTTAATTGCAGGGGCTTCGGCCCCTTACTTGAGGATAA
ATTATGTCTAATATTCAAACTGGCGCCGAGCGTATGCCGCATGACCTTTCCCATCTTGGC
TTCCTTGCTGGTCAGATTGGTCGTCTTATTACCATTTCAACTACTCCGGTTATCGCTGGC
GACTCCTTCGAGATGGACGCCGTTGGCGCTCTCCGTCTTTCTCCATTGCGTCGTGGCCTT
GCTATTGACTCTACTGTAGACATTTTTACTTTTTATGTCCCTCATCGTCACGTTTATGGT
GAACAGTGGATTAAGTTCATGAAGGATGGTGTTAATGCCACTCCTCTCCCGACTGTTAAC
ACTACTGGTTATATTGACCATGCCGCTTTTCTTGGCACGATTAACCCTGATACCAATAAA
ATCCCTAAGCATTTGTTTCAGGGTTATTTGAATATCTATAACAACTATTTTAAAGCGCCG
TGGATGCCTGACCGTACCGAGGCTAACCCTAATGAGCTTAATCAAGATGATGCTCGTTAT
GGTTTCCGTTGCTGCCATCTCAAAAACATTTGGACTGCTCCGCTTCCTCCTGAGACTGAG
CTTTCTCGCCAAATGACGACTTCTACCACATCTATTGACATTATGGGTCTGCAAGCTGCT
TATGCTAATTTGCATACTGACCAAGAACGTGATTACTTCATGCAGCGTTACCATGATGTT
ATTTCTTCATTTGGAGGTAAAACCTCTTATGACGCTGACAACCGTCCTTTACTTGTCATG
CGCTCTAATCTCTGGGCATCTGGCTATGATGTTGATGGAACTGACCAAACGTCGTTAGGC
CAGTTTTCTGGTCGTGTTCAACAGACCTATAAACATTCTGTGCCGCGTTTCTTTGTTCCT
GAGCATGGCACTATGTTTACTCTTGCGCTTGTTCGTTTTCCGCCTACTGCGACTAAAGAG
ATTCAGTACCTTAACGCTAAAGGTGCTTTGACTTATACCGATATTGCTGGCGACCCTGTT
TTGTATGGCAACTTGCCGCCGCGTGAAATTTCTATGAAGGATGTTTTCCGTTCTGGTGAT
TCGTCTAAGAAGTTTAAGATTGCTGAGGGTCAGTGGTATCGTTATGCGCCTTCGTATGTT
TCTCCTGCTTATCACCTTCTTGAAGGCTTCCCATTCATTCAGGAACCGCCTTCTGGTGAT
TTGCAAGAACGCGTACTTATTCGCCACCATGATTATGACCAGTGTTTCCAGTCCGTTCAG
TTGTTGCAGTGGAATAGTCAGGTTAAATTTAATGTGACCGTTTATCGCAATCTGCCGACC
ACTCGCGATTCAATCATGACTTCGTGATAAAAGATTGAGTGTGAGGTTATAACGCCGAAG
CGGTAAAAATTTTAATTTTTGCCGCTGAGGGGTTGACCAAGCGAAGCGCGGTAGGTTTTC
TGCTTAGGAGTTTAATCATGTTTCAGACTTTTATTTCTCGCCATAATTCAAACTTTTTTT
CTGATAAGCTGGTTCTCACTTCTGTTACTCCAGCTTCTTCGGCACCTGTTTTACAGACAC
CTAAAGCTACATCGTCAACGTTATATTTTGATAGTTTGACGGTTAATGCTGGTAATGGTG
GTTTTCTTCATTGCATTCAGATGGATACATCTGTCAACGCCGCTAATCAGGTTGTTTCTG
TTGGTGCTGATATTGCTTTTGATGCCGACCCTAAATTTTTTGCCTGTTTGGTTCGCTTTG
AGTCTTCTTCGGTTCCGACTACCCTCCCGACTGCCTATGATGTTTATCCTTTGGATGGTC
GCCATGATGGTGGTTATTATACCGTCAAGGACTGTGTGACTATTGACGTCCTTCCCCGTA
CGCCGGGCAATAATGTTTATGTTGGTTTCATGGTTTGGTCTAACTTTACCGCTACTAAAT
GCCGCGGATTGGTTTCGCTGAATCAGGTTATTAAAGAGATTATTTGTCTCCAGCCACTTA
AGTGAGGTGATTTATGTTTGGTGCTATTGCTGGCGGTATTGCTTCTGCTCTTGCTGGTGG
CGCCATGTCTAAATTGTTTGGAGGCGGTCAAAAAGCCGCCTCCGGTGGCATTCAAGGTGA
TGTGCTTGCTACCGATAACAATACTGTAGGCATGGGTGATGCTGGTATTAAATCTGCCAT
TCAAGGCTCTAATGTTCCTAACCCTGATGAGGCCGTCCCTAGTTTTGTTTCTGGTGCTAT
GGCTAAAGCTGGTAAAGGACTTCTTGAAGGTACGTTGCAGGCTGGCACTTCTGCCGTTTC
TGATAAGTTGCTTGATTTGGTTGGACTTGGTGGCAAGTCTGCCGCTGATAAAGGAAAGGA
TACTCGTGATTATCTTGCTGCTGCATTTCCTGAGCTTAATGCTTGGGAGCGTGCTGGTGC
TGATGCTTCCTCTGCTGGTATGGTTGACGCCGGATTTGAGAATCAAAAAGAGCTTACTAA
AATGCAACTGGACAATCAGAAAGAGATTGCCGAGATGCAAAATGAGACTCAAAAAGAGAT
TGCTGGCATTCAGTCGGCGACTTCACGCCAGAATACGAAAGACCAGGTATATGCACAAAA
TGAGATGCTTGCTTATCAACAGAAGGAGTCTACTGCTCGCGTTGCGTCTATTATGGAAAA
CACCAATCTTTCCAAGCAACAGCAGGTTTCCGAGATTATGCGCCAAATGCTTACTCAAGC
TCAAACGGCTGGTCAGTATTTTACCAATGACCAAATCAAAGAAATGACTCGCAAGGTTAG
TGCTGAGGTTGACTTAGTTCATCAGCAAACGCAGAATCAGCGGTATGGCTCTTCTCATAT
TGGCGCTACTGCAAAGGATATTTCTAATGTCGTCACTGATGCTGCTTCTGGTGTGGTTGA
TATTTTTCATGGTATTGATAAAGCTGTTGCCGATACTTGGAACAATTTCTGGAAAGACGG
TAAAGCTGATGGTATTGGCTCTAATTTGTCTAGGAAATAACCGTCAGGATTGACACCCTC
CCAATTGTATGTTTTCATGCCTCCAAATCTTGGAGGCTTTTTTATGGTTCGTTCTTATTA
CCCTTCTGAATGTCACGCTGATTATTTTGACTTTGAGCGTATCGAGGCTCTTAAACCTGC
TATTGAGGCTTGTGGCATTTCTACTCTTTCTCAATCCCCAATGCTTGGCTTCCATAAGCA
GATGGATAACCGCATCAAGCTCTTGGAAGAGATTCTGTCTTTTCGTATGCAGGGCGTTGA
GTTCGATAATGGTGATATGTATGTTGACGGCCATAAGGCTGCTTCTGACGTTCGTGATGA
GTTTGTATCTGTTACTGAGAAGTTAATGGATGAATTGGCACAATGCTACAATGTGCTCCC
CCAACTTGATATTAATAACACTATAGACCACCGCCCCGAAGGGGACGAAAAATGGTTTTT
AGAGAACGAGAAGACGGTTACGCAGTTTTGCCGCAAGCTGGCTGCTGAACGCCCTCTTAA
GGATATTCGCGATGAGTATAATTACCCCAAAAAGAAAGGTATTAAGGATGAGTGTTCAAG
ATTGCTGGAGGCCTCCACTATGAAATCGCGTAGAGGCTTTGCTATTCAGCGTTTGATGAA
TGCAATGCGACAGGCTCATGCTGATGGTTGGTTTATCGTTTTTGACACTCTCACGTTGGC
TGACGACCGATTAGAGGCGTTTTATGATAATCCCAATGCTTTGCGTGACTATTTTCGTGA
TATTGGTCGTATGGTTCTTGCTGCCGAGGGTCGCAAGGCTAATGATTCACACGCCGACTG
CTATCAGTATTTTTGTGTGCCTGAGTATGGTACAGCTAATGGCCGTCTTCATTTCCATGC
GGTGCACTTTATGCGGACACTTCCTACAGGTAGCGTTGACCCTAAt
>NODE_293_length_187_cov_14.700535
GTTGGCTGGGTCGAGGGTGGGCTTCTTGAGAATGGGGGTGACGGCAGCGAGTTTGTAAAT
AGAGGGAACATGACCTTGGGACAGTGACTGATTGAAGAGGGCGGTGAGGTGGGGGATGAT
GGCAGGTAGACAGGCCTTGATCAGAGTGGTGGGGAGGGGGTCAAGGGAGCAGGTGGTTGT
CTTGGCGGCAGTGATGATATCAGTGATGAGGGAGGAGTCGACAGGGGAGAAAGCAGTGAG
AGTAGAA
>NODE_294_length_156_cov_16.705128
GATGCTACGAACATTCCATTCCCCATAACCCGGAACCTTATCACCCCCTTCCGTACACAC
ACACACTCACCACGTCCGGGCCCTCTTAAAGTGGCAGTACTCTCTAATAGTGGTCTCTAT
TAAACGCTTGGGGATCAATAAAGTATCTATCTATCTATCTATCTAATAAGTGGATCCCCA
CACAATATTACATTCATTAATTATTTACACAAAATg
>NODE_303_length_201_cov_11.228856
GCAAATAGAAGTTACAACAGGGCTATAATTAGTCTGTACCACTTCTTCTAACCTGTGAGT
TATTTGTATTCCTAAATATGTAAAGCTATCAACTGAATTGAAGTGACCAACATGCTTTGG
TGGGTTATTTCTCTCGTCTGAATTGAGCAGCAAGATGGCAGATTTATGGCTATTGACTTT
GTACCCAGATATATTTCCGAATCTTTGAATGAGATCCATAAGAGCTGGAATTGATTCTCC
CAGATTTTTAAGGAAGAGGAt
>NODE_316_length_61_cov_32.295082
TGCATCAGGTCCAGACGTACACAAAAGCCTCTTGGAGACATACCCTCAGTCCAACATAGC
ACCACCTACTGGTACCATTTTTTGCAATTTCGAGGCGTTGGGAGGCGTTGTACTTTAACG
A
>NODE_317_length_135_cov_10.533334
TTCCTGAGAATTCTCAGGAACTACCATCCCAGACAGGATCTGCTGGTGTCCTTCTACCGC
TGCTCCGTGGAGAGTATCCTCACGTACTGCATCTGCGTGTGGTACTTCAGCTGCACAGCT
GCAGAGAAGACAGCACTCCAGAGGGTCGTCAACACGGCCCAAAAGATCATCGgctgccct
ctcccctccctggaa
>NODE_318_length_66_cov_41.742424
CCAGGGGATTTGGAGACGTAGCGCCCGGTGTGAACTCCACTGTACAGGTCGATGAGACAG
TTCAGGTCCACCGAATCACGGATATTCAGCAATGTAAGTCGGTCATAAACGGTCACCGAA
TGTGCA
>NODE_319_length_205_cov_25.804878
TCCACCGAATCACGGATATTCAGCAATGTAAGTCGGTCATAAACGGTCACCGAATGTGCA
CTGTTCACACGTAACGAATCACAAGCACACATGACAAACCAAACAAATTGTTCACACACA
ACGAAGCACAAACAAGCAAGTAGCACAGGCAGATAGTACAGACCAAACAATTCTCCAGCG
TGCCGAAACAAAGGCGCGGCCATTTTGCCGGTAGTGAGAATTATTGTGATGATAATTATT
ACGTGACAATACAACTGAAAAACGa
>NODE_328_length_451_cov_12.365853
CTTGTAACGACACATTTAATTAGACTAATGATTTGTGTCAGAAATGTACCTATACGCTCA
ACCAAAAAATACATTTCCCGGAATGCATCTCAAACCCACGTGTGTAAAAAGCCCACAGGT
CCCAGTGTAAGCCTCTGATGCCTGAGCGGATTTAGAACCGTTCATGGTTTGTGTTTCACT
TCTGACACTTATATAAAACAATACACACTGTGACTTTACCTCTCCCGAGTGTTTTCTTGT
ACCTCCATTCTACAGAATTAAAGATGGTATATAAGCAACAGTCCAGCCTATATACAATGT
AAATTGTGCTTGTTTTATTNNNNNNNNNNAGTCGGAGACGATGTACAAGCTCAAGAGCCA
GGCATTTTAATTAGCATCTCAGTTGGCAGACAGCACACTCAACGCAGGTTACAGGGACCG
GAGTAGAAACAGGATGGAATGCAGTTGAATCGAATCGAATGGAATGAATGAATTGCGCCA
ATGGGGGCTTCCCTATATACCCTGAAGTCAc
>NODE_361_length_156_cov_23.121796
TCCTGAATTAAAAAAAAGGGTCTAATAAACACAAAATTACTTAAATAAGGCTACAGTATA
TACATATTCGATATGTAAACAGAACAGCCTCAACTGGCCTGCAGGTTCAGGATAAACACT
TGTAAACATCTCAACTGGCAAGAATATTGCACATCTGACAATTGCACATCTGAACTGAGT
AGTGAAAAACAAATATACACACACACCATATGAATG
>NODE_365_length_401_cov_27.109726
CAGTGCCAGCTTGGATCAGTGTCCACTGAAGTGGTGGTCAGAGCACACTGCTGTCTATGG
TAAGATGCACCACATTGCCAAGAAGTACTTGGGGACTCCTGCCACAACTGTCCCAAGTGA
GAGACTGTTCTCTTTAGCAGGCCACATTGTACAGAAGAGGAGAGCTAGTCTGTCAGCAGA
AAATGTGAACAGGCTGGTCTGCCTGAGTGACTGGTGGAAGAAGGAGAAGTAGAGGTTGGA
CTGATTGACTTAAGCCCTGTCATAAAGCTAAACAGTTGTTCATGGCCTCTCATGCCATAA
TTATTATCCCAGAAATGGATGTTGTTGTTCTTGCACCCTCTGCTGTTCATTCCAGGTAGT
ACTGGTTACCTACTGGTTAAATTTCCCACTGGTTATTCATATTGCCCGCAATAAACATGA
ACCTGTTCTCAAGGACTGACTCATGGTCATTATTTTAGGTa
>NODE_366_length_72_cov_132.277771
TCTCCACACTGCCCATAGTCATGGTCCTCTCCACACCTACCACACCTCCGCTTCCCCTTG
CACATCCTGGCCATATGCCCATATTCCTGGCACCTATAACACCTCATGGGCATAGGGACA
AACTCTCTAACT
>NODE_367_length_117_cov_14.179487
ATATGCCCATATTCCTGGCACCTATAGCACCTCATGGGCATAGGGACAAACTCTCTAACT
TTAAACAACATGTATCCCCAGTACACCTCCTGCGGGAGAGCCCTAGTATTAAACTCCAGT
ACCACTGTCTCAGTCACCGCCTTCTCAACCCCCCTCGTCATCCGTACCGCATTCTCA
>NODE_368_length_384_cov_26.588541
AACGTCACATCCTGCACGCCCCCGCCCGCCTCTAATATTGATAATCTGACTCCATATAAA
GTATCTTTACATACATAGAAATGTTAGGATGATGCAATAGGACAAAGGTACAGGATAGAT
GAATGAATCAATGTAGGCTTTAATTATAAAGTAATACTAGTACTCATAGTTTTCCGTTTA
AAGATCGGACTTATAGAACGATTTTAAGGGCTCAGAGTGTTAGCAAGCTAGCAGTGACAG
CCCGCTCAGTAACTGTCAATACACACACGATAGCGAGTTTATCTTTGATAATGTTCAATT
GTACCATAGCATTACAAGGCGATATACAGGAGCACAACGTTTCCACCGTTTCAGCTCTAG
TCCAGCTCTAACTACTGGCTACGTTCGCCAGCCCCAAACAACCCGTTTTCTTGTTGTCCT
TAGCCCGCTATGCTAAGCTAGCTa
>NODE_369_length_552_cov_33.050724
CTTATGTGTTACGTGTTTCTGTATGTTAAACGTATACAGGACTGAAACAACTTTACACTA
GTATTGGCAAAGTTAGCAAAAACATCTGGGTTTCTAAATCAGGTTTAATGGTCAGTCCTA
CAGCATACCTAGACAACTTTACAGTTGTTCTTAAAAGAGACAAAATAAATTGAGAGGCAT
ACATGTAACTGAACAAGCTTGAAATTCCAACAGCAGCCCAAGGACACAGTGACTATTTGG
TATCAAACATGTTGTGGTTAAAGAAGCGGAGGGAGGGAGGGAGGGAGAGAGTGAGTGTGG
AGTAAACAGTGATGACCGATCACTGAATGACCTGTACAACAAAACATGATTTAAAGCAAG
GTAAAATACGTTTTTTGCGTGATTTATCATGAAATATATAAATACATTGTTATTATTATT
AATAATAATAGTTTTTTGTTGTTCATTATTTATTAAGTAGCCTATCTCACGCCACGACTC
GCTATGACAAATTATATTAAGGGAGCTTCGCTACTTCCTCAAAGACAGTCTCACCCTATG
GTCTCACCGCTGCGACACCAGATAGCCAGGCTACTTGGCACATTTGCATACTCAACAGTG
ATTGGGTGGGGG
>NODE_370_length_769_cov_43.739922
CCCTAACCTAAAACTATCTGTAAGGATCCCATTCACCTTCACACAGCTCGTAGCCCCACT
GTACATCCTCCTCACCCATCCTATCATCCGATCCCCAAAACCAAATCTCTCAAGTGCTCT
ATATAAATACCCATGATCTACCCTATCAAATGCTTTATTCAGATCTAGACTAACCACTAT
CCCCCCTCCACTACCTTTCATATGCTCTATCACGTCCCTGATGCTACATACTGTGTCCAC
TATATCCCTGCCCGGTATACTATAAGCCTGTGTCCTGCCTACAACTTTCCCTATCACCCT
CTTTATCCTATTTGCTAACACCTTTGCTAATATCTTATAATCATTATTTAACATGGTTAG
GGGTCTATAATTTCCTAATTTCCCCCTACTCCCTTTATTCTTGTATACCATGCTCACCAC
GCCCTTTGCCATAGAAGCTGGCATTTCTCCATGTTCCTCCACCCATCTATACACTTTCAA
TAATATTGGCCCCAGCAACTCTCTAAACTCCTCATAAAACTCACCCACCAGCCCATCTAA
CCCTGGACTCTTATTCTTTTTCAATCCCTTTATTGCCTCCTCTATCTCTCCCTTCCCTAT
TTCTCTATCACACATTTCCCTATCATCTTCTTCTATCTTCACCCTAACTGTCTCTAACAC
CTCTTCTAAACTCTCTTCATCCACTTCCTCTCTCCTAAATAAATCCTCATAAAAGCTCTG
TACCCTCTCTACTATCTCTACAAAATCACTAACTTTTTCTCCATTCTCCCCCTCTAACTC
TACTATGCAGTTCCTACTTTGTTTCATCTTCTCTAACCCTAAAAAAAAA
>NODE_372_length_123_cov_11.422764
GGCCTGACACTAGCACCCCGACTGCTACTACCAGCAAGGTGAGTTTTGCTACCAGCCCAC
CAACGAATGTTAGGGCTACTACTAGCCTTGCTAGCCCCCCGACGACTACTGTCCCTGTTG
GATTAGTGGTGGAGCCGGATGACCTTGGAATGGACCAGCCTAAACAGGTTATTTTGAGCA
AAt
>NODE_374_length_114_cov_138.254379
TGAGGATGTGGCCTAGATATTTTGCATCGGTACACACAGGCATGATTTGACCAGACAGAT
GGAAACCTGGGAACTTAAGATGTTGATCCTCCTTGGTCCTACAAATCAATATCGTACTCT
TTTTGGCATTATACTTGATGTCGAACTTGACCCCATAGTCTGAGCATATGTTGA
>NODE_376_length_465_cov_21.290323
TGGAGACACAGACAGACACACATTGACCCATATGCTCCTGCAGAGACACATAATTTTCAT
ATAATTTGTGATTAATGAATTGATTGAGAATAGATCAATGAATTGATTGAGCATAGACAT
CTGTAAATCACTTTTGTTCTATAATAATTATATAACAATTCTAGTTTCAAGAGCAATGTG
TAGACACAAGCAATATTTTTGACTGGCAATGCAATATGTGATACGTCAATTTTTGGCGAA
GCACAACACAAGAAAAACATACATTTGTGCCTTATTTCTGGATCTTGTAAACAAGCCACA
GCAGTAACATATCTTTCCAGTGTTTTTACCTAGGCTACTCTGTTACTGTGAATACCTACA
GAAAGACTACCTAAACAAACATTCCATGCAATGCCTCTATTAATGGGAAAATGTACGGAC
TTATTTTTACGCGACACTGCTCTCCTGTCCGGTTGAACCCTAATTTCGCCATTCTCTGGC
TGAATAATTTAAAGGTGTCACTGTTCTTGTGTGTACCCGCAAGCA
>NODE_406_length_191_cov_10.413612
CCCTACCACATAAGACACCCCTTACATACTAAGAAGTAAATAGTTCCTACAGTTAGTACA
TTTACAGGTGGTCAGAAACAGATACCTGGTTGAAAGTGAAATACATCCCTGCCTGCATTA
TATACATGAAAACACAAAAGGGCATATGAATTCAACACATGTATTTTTATTTATGTACAC
ATTTTTACACAAAGAGGGTATAGGAAAGAGGACGAGTACTGCAATTAAATTAAAATAAAT
AATAATAATAa
>NODE_407_length_249_cov_20.425703
TCTCTCTCTCTCTCCACTCTAAACATGAATAAACTTGCTCTATGAATTGAGTGACTAGGA
ATTGATACAAAATCATGGGGGAAATAAACAGAAACTATAGCAAAATATGTTTAAATAAGA
CACTAAACAACATAAAGTTGTCTGAAATGTGTTGATTAAAAAAGGATCCTTCTCAAAACA
TGTCTCTTTCAAAATTCAAAATTAATTTTATTAAGAATTCATGATCTTTATTGTCATTGT
ACGGGAACGAGTACAACAAAATGCAAACCCTAGGTGCTAAAAAAACAAACAAACACAACA
ACAACAACA
>NODE_430_length_206_cov_23.786407
AAAATCTGTTTGCACTACAATGTTTGAGAACTGGAAATGTTCATATTACTAGTATTTTTA
TTTTATTTACAAAGCATTTATAATTTATGTAACACCGCTTACAACATGCTGCTGTTCAAT
ATTTGTTTGATAGTGAAAATCTAAATGGTTAAGTAAAGAAAGAGACAAAGAAGTTGCACT
TTTGTGTGTCGGTCATGTTCAAATAAAAAGTACATGCTGTTGTATAACTGTTTGCTTTAT
GGTCAGTTCTTAATGTAAATATTAAT
>NODE_433_length_61_cov_24.573771
TGGCTAAGTTCGCAAGTCACGTTGGCTAAGTTCGCAAGTCACGTTGGCTAAGTTCGCAAG
ACACGTTGGCTAAGTTCGCAAGTCACGTTGGCTAAGTTCGCAAGTCACGTTGGCTAAGTT
C
>NODE_436_length_128_cov_8.937500
GAATGCTATGAAAACAGGACACAACAACCGTAGCAGGCTAGCAGCCAGCCACTGACCAGC
CAGATGCTGGTAAAGTGGCCTGATTTGGCCTGATTTGCTTCACGCACCACCAGCAAAAAA
ACAAGCAGTTAATCTATTGAGTGGCTAGATAGACAGATATATTGACTGACTGACTGACAA
ACAAAAAa
>NODE_437_length_151_cov_21.099339
CTCGACCAGCGTCACTGTAAATAGCCCTCCTTACTCTCTTTATGTAAATAATTCCATCCC
ATTACATGTTGTATATAAAGTCTTGCTGTTCACTGTCTCTATGAATGAATGAAAGGACCA
CAACTGAAAGAAGCCTTGCTTATTGTGTTTAAATCCTTTTGGTAGACCCTGCATCTTGAA
TTGTACTGTTGTATTCATTCTGTATGCAAAC
>NODE_439_length_304_cov_13.638158
CGTCGGGCCCGCTCGGACCTCGAGGGTTCAAATGTCTCGATAAGGAGCGCCTTAAAAGTC
CGATATACGTCCGAGGCGGGGGGAGAAGTGATAAAGCTCACCATTCTGGTTGCGGTCGCA
CTCCCCAGTGCCGACAGAACGTAATAATATTTCTCGACGTCCTCGGTAATCCCGCGGAGA
GAAAACTGCGCTTCTGTTTGGGCAAACCACGCCACCGCTGCTGCCTCCCAAAACTCAGGG
AGCTTCAGAATTACGGCCTTATTAGCCATGTTCGAATCGGTACTATAATCTCTAATAGAA
CCTTTGTCGGGGTCACCAATGTGGAGCTCAGAAGAATGAGGAGATGCAGGCGGTGTagtc
aaat
>NODE_440_length_379_cov_62.860157
GTGTGTGTGTGTGTGTTGGGTATTAGAGCGTTACAGCGCCCAGCCTGGCTCTGCCCTGCA
GGGCCGACCTTCTAATCATTATCTGTCTGTCTTATTACGCTCCAAACCGGGCCACTCTTA
AATAAAATATGCAAAGGTTTCTTAAATGATGACCCGAGGCTGGGCGCGCCGCCGCTGCTC
TACATGCTGTTAATCTGAGAAATGCAAATTCCCTTCATCTCACACTCGCCTTTATTAACT
TTTTTGAATTTAAAATTCCACGAACAATGAGTTCTGTCAGCTTCTGAAATGATATTTTCT
CTCTTCTTTTTATGTGCGCACGGAAGCGAGTTTAGAGCATGAAATTACCAGGGGAAATAT
GAGGGGTTTCATCTCTCTCGCACAATTTAATTGGCTGCTTTGCAATTATTAGTTTTTGCT
GCTAAAGTTTTTTTTTTTT
>NODE_456_length_229_cov_24.000000
TACATTCAACACACAACAGGCACTGCTATACTGTCCTGGCCTGGCTAATCCTAGCGCTTG
GGAAAAAAATATCGCTCTTGCGCTGCTTGGGTTTCCGCGCGGGCGTCTGAACTAGCCAAT
TTAGGTAAGATAAGGGATGGATTTGTTCCGTGAAGTACTCGATTTTGTTTGATATGACGG
TGGATTCAACAAAAGGAGCAGCATCTTTCTAGAAGTAACAATGGCAACAAAGTGGTCCAA
GTATGGGAAAAGATACAATACACAGTGGGAGAAGGAAAAATAACTAAAA
>NODE_457_length_246_cov_23.849594
AGTTATACAACATCATGTCGTTTTTATTTAAACAAGACCGACAGTCATTCAACAACAACA
ACAACAGAAAAGTGCAACTTATTTGTTTCTTTCTTTACTTCAAACAAATATAGAACAGCA
GCATGTTGTAAATGTAAACGGTGTTTCAAATTATAAATGCTTATATTATGCTATGTTGTG
CTGTATGTGTTATCATTATTATTTGATTTTGTACTATTATCACCTACTACTATTATTAAC
CACACTTTTTTTTGTGTCTTCTGTTGTCACTATTGTCTGTATATCTGTGTCTTTATGTCC
ATATTG
>NODE_458_length_63_cov_236.111115
ACGGTGGTGTGCAGCACTGGAGCTCCACAGGGGACTGTGCTAGCTCCGTTCCTGTTCACG
GTCTATACATCTGACTTCCAACACAACACAGAGTCCTGTCATCTACAGAAATACTCTGAC
GAC
>NODE_472_length_134_cov_42.447762
TGACTTTTGGGGTTGTTTTAGTTATTTCTGAATTTAAAAAATCGCTAAACCGGAAGTGAC
GTAACGTGAGGGAGTCCTCAGGGAGTCGCTCCATTTGATTGCTTGTTGATACTGCAAGAG
ACTACTGTTCTGATGATGTAAGTTTGATATAACTCAATATAAGTCCACAAAACCAACTTT
CCTAATGTAAAATT
>NODE_475_length_239_cov_33.564854
GGTGTCGTCACCTGCCCAGGCCATGGCTCTCACGGAAGAGATCACGGCTCTGTTGGCAAA
GGGGGCGATTGCAATAGTACCGGGGGAAATGAGGAATGTGGGATTCTATTCCCGTTATTT
CCTAGTACCCAAGAAAACGGGCGGGGTTCGACCTGTTTTGGATCTGAGCTTGTTCAACAA
GTCGATATCCAAAATGAGGTTCCGCATGCTGACGGTACGGAACTTGTTGGAAATGTTTCT
TCCAGGCGATTTTTGTACCGTCATAGACCTGAAGGATGCTTACTTTCACGTCCCGATCT
>NODE_485_length_376_cov_29.523935
TTTTTCTCAGGCATAATGCTCTATCCAAGTATGCGCAGTGGTATGCCCTCATTTAACATT
CCTAAATAATTTGTATATGTGTTCGTATGAAAAGTGTATATGATAAACGTACGCCTACAT
CGGAAATGTATTATTATTTCTATTATGTATTTCTATGTGGTCTGATAAATCCCAACCTTT
CGCAAGTGTCGTCCCGTTCAGGATGCAGTCCATTGCCAGGCCTACCGTACTCCATTAGTT
TATCTCAAGCAGCGATTGGTGGACAGTTCCCCGCGAAATACAGTTTAATTATAACGTATG
GGTCTTGATTGGCAGGAAAGATGTTTCTAGGCCTAGAGATAGGCAGACAGTGACTAGTGA
GAGTAGTGGCTGCATCACCACTGTTCGCTGTCATGTTGTTCTGGGAAAAGCCAGATTTAT
TCCTATAAAAGAATCc
>NODE_514_length_878_cov_22.847380
GAATTCCAATTGGCTATATTAAAACTCCTCAACATTGTCCTCAGCTCTGGGATCTTCCCC
AACATTTGGAACAAAGGACTGATAACACCGCTCCACAAAAGTGGAGACAAATTTGACCCA
AACAATTACCGTGGGATCTGTGTCAACAGCAACCTTGGGAAAATCCTCTGCATGATCATC
AACCACAGACTCCTACACTTCCTCACTGAACGTAACATCCTAAGCAAATCCCAAATCGGT
TTCTTACCAAAGTATCGTACAACAGACCACATATTCACCCTCAGCACCCTAATTGACAAC
CAAATAAACAAAAACAAAAGCAAACTATTCACCTGTTTCGTCGACTTCAAAAAAGCCTTT
GACTCAATTTGGCACGATGGCCTACTATACAGACTCCTGGAAAATGGTGTTGGAGGAAAA
ACCTACGACATCATAAAATCAATGTACACAAACAACGAGTGTGCAGTTAAGATTGGCAAG
AACCACACAGATTTCTTTTCCCAAAACCGGGGGGTTAGGCAGGGATGCAGCTTGAGCCCA
ACCCTCTTCAACATATATATCAACGAATTAGCAAAGTCACTAGAACAGTCCACAGCACCT
GGCATCCCCCTAGCAGACACAGAAGTTAAATGCCTACTGTTTGCAGATGACCTGGTGCTA
CTGTCACCAACCAAAGAAGGCCTGCAACAGCACCTCAACCTTCTACACAAATTCTCCCAG
ACCTGGGCCTTGACAGTGAATCTAACCAAGACAAAAATCATGATTTTCCAAAAAAGACCC
AGCCCCCAGCACCACAAATACACTTTCTCCCTAGATAAAACCACCCTAGAACACACACTA
AACTACACTTACCTCGGCCTCAACATCAGTGCCACAGGTAACTTCAACAAAGCTGTGAAC
GACCTGAGAGAAAAGGCAAGAAGGGCCTTTTACGCCAT
>NODE_515_length_64_cov_10.156250
AAACAAGCCCAAATAAGCGACCACAGCTTCTAAAACAAGCCCAAATAAGCAACCACAGCT
TCTAAAACAAGCCCAAATAAGCGACCACAGCTTCTAAAACAAGCCCAAATAAGCAACCAC
AGCT
>NODE_538_length_81_cov_188.938278
AACTCCTGCCCTCCCCTCCCCAGGGTCCCTGCCTCTCTCATGGACTCCACCTCTCTGTCC
CTCTCCTCTCCCACTCCACCTCCATCCACCTCCATGCACTAAGTCCAACTCCACCTTCCC
AAGTCTAAGTGCACTCCCTCA
>NODE_541_length_169_cov_16.745562
TCCTGGTCGAGCCATCTGTGTGCATTTGCCCCCTGTTCGCCCCCTCTATCCTGTTTAAAA
GACATTCTAAAGATAGAACCCTGGTTAAAGACTACAACAAGACAGCTATTCTGTTCGAGT
CAGTGAAGAGATGGTATTTATGATTTGGTTCTCATAGAGCTAGGAGAGATTAGACTTTTG
AAGTTGAACAGATGCAGAGGGTATGAGTTGAAAAACACATGGCTTATTg
>NODE_546_length_161_cov_32.260868
TAGATAGATAGATACTTTATTAATCCCCTTGGGGAAATTGTGGGTATCCCACAGCTCCAG
GCATGGTACAACACAAAGCACAGGCATGGTACAACACAAAGCACAACACAAGACATAGCC
TCAGTACACAGGACCAACAAAGACAGACAGGGCCATTCACACAGTGGTGACCAGATAGTT
AAAGTGACCAAATAGTAAAGTGTTCGAGTGTTCAAATAGTA
>NODE_549_length_511_cov_10.183953
GTGACCAAATAGTAAAGTGTTCGAGTGTTCAAATAGTAAAGTGTTCAAGTGTTCAAATGT
TCAGATCAAGGGTTCAAGTAAGTTCTAGGTTCAAGTTAGTTCAGGTTCAAGTTAGTTCAA
GAGTCAAGTCCGGTAAGGTTCCAAGGTAGTTCAAGGGATCAGTCCGATGGGGGGGGGAGG
AGGTGGGctgggggcagcacggacagtgtcaccttcacctgccaccgactgagctgttat
acagtctgatggctgttGGGACAAAGGATCTTCTGTGCCGCTCCGTCCTTGAGCGCAGCG
CAGTGAACCGCCCACTGCGGCTACTGCTCTGCCCCACCAGGGTGTGGTGGAGAGGAATGG
TTGGTGTTGTCCAGGATGCCAAGCAGCATGGACCTCGTCCTCCTCTCCACCACTGCCCCC
AGTGGTTCTAGGTCCCTACCCAGTACTGAGCCAGCTTTCCGGATCAGCCTGTCCAGCCTT
CCGGTGTCCCTTGCTGTTGCAACACCTCCCCAACAGACTGCGGCATAGGAGATGACGCTC
ACCACCACTGACCTGTAGAACATGAGCATCA
>NODE_553_length_61_cov_26.721312
TCGAGGCGTTGGGAGGCGTTGTACTTTAACGAACTCCTCCTTCAGAATTAACATGACCGA
ATTCAAATTTGCGCAGTGTCATCTAAAGACCTTTGTGACGAAGACGATCTTTTTAGATTT
T
>NODE_562_length_79_cov_39.088608
GTTCTCCTCGACTTTGTCGGCTATGTAGCTTTTCTGGGCAAGTCTGATCGAGGCGGTCAC
TTGGTTTCTTAGCTTGTTGCGCTGTTTGGTGATGTTCACCAGGTGGGACTCGAGGTCACT
GTCTGGGCTTTTGGCGAGT
>NODE_586_length_112_cov_235.196426
CGGCTTTGATCACACAGCTGTGAGCTGGATGCGGTCCTACCTGGTGGGGAGGGAACAGAG
GGTCGAGGTCAACGGAACCCTGTCCCCCCCACGACAAGTGGACTGTGGCGTCCCCCAAGG
CAGCATCCTAGGGCCCCTACTGTTCCTAATCTATGTCAACGACATGTCATCC
>NODE_588_length_124_cov_49.669353
AAGTGCGGACCCCGCACACAGTTTTATCCAACAAAGTCCATAGCGTTTGAACGGAACCAC
TCACCGACACCAGGCAAAGTTTCCCGTGTTCACACGACCCTGGGCTTTACGGGGATATGT
GTAATTTGCTTGTAGACCACCAGGCGGCGCTGTTATTAACATCGGTCCATCCCGGTCGGC
CTAT
>NODE_591_length_69_cov_60.115944
GTTAATAACAGCGCCGCCTGGTGGTCTACAAGCAAAAAACACATATCCCCGTAAAGCCCA
GGGTCGTGTGAACACGGGAAACTTTGCCTGGTGACGGTGCGACGTTCCGTTCAAACGCTA
TGGACTTTG
>NODE_594_length_451_cov_24.864744
CCCCTCTCTCCCTCCCTCCCTCTCTCTCCCTCTCTCATATGGCCGTCTGAATTAGTGTGG
TGAGGAGGGGGAGGAGGGGGAGTGACGGGAGACAGACGGGTATAATATTCTCATCACTCT
TCACTCTGGCTGAGGCGTGGAGAGGAGAGTGGCCCTGGGCGCTGGGGCAGCCCCTGCCTC
AGACCCGGCAAATATTCCTAAATCGCAATTTTTCATATTTCCCTGTATGCATAAGGAGAT
GAAAAATCACCCGATCATTTGTATTGTCTGACTGAGGTTATACACAAATATTAGTTTATC
TACTCCACCAAAGATTGCCTCCCTAAGCAAGACGGATTGGTCTTCGGCAAGGGGGCAATA
TTCCCGGGAACATATTCAGTCCATCTTTTATGTGCTGCAATTCAGTGGGCTCCAGGTATG
AGCTCCCTCTTCAAGACAGGCTCGATCACACTAAACACCCAATAGAGGCACTGGATTATC
TACGATGCGCTTTAATTGTAAGACAATTTGc
>NODE_600_length_870_cov_42.404598
AAAAGCTGTCAAAACCAAAGGCACCCTCCGGTACTCCTTAGTGACATGTTTTGGTTTGAA
AAACGGATTCGGGTACACCAAGGCCTTCGACCCGTCCGAATTGAATTGAATGCCTTCCGT
GGAGAACGCGCAAAGCTCACTGACCCGTCCCAACGACACAAGAGCCAGTAGCAGCGCAAT
CTTGACCGATAACCATTTAAGGTCAACCGTCTCCAGAGGCTCAAAAGGACGAGAACATAA
CGTATCCAGCACCAGAGACAAATCCCATGATGCTGACCGTTCGTTCCTCACTCCCCGAAG
GTTCCTGACACCCTTGAGATAACTCACCAACCTCGGATGCGAGTAAACCGTTGAGTTGTC
TACCCTGGGCATAAAAGCTGAAATGGCTGCCAAATAGCCCTTGATCGTATCAAAAGCTAG
GCTGCCTGCCGACCGCTTGTAGTCCAGGAAATTGGCTACCTGAGCCACTGACGCAGAATA
GGGATTAATGTCCCTCGCCACACACCACCCCACATAGACCTTCCATTTGGAGTTGTATTG
CGCCACCGTGCCCGGTGCGCGTGCAGCCTGCATCGTCGTCACCGTATCCTCACCGAACCC
TTCCGCTAACAACCTGGCCCTTTCAGCATCCAGGCCGCTAGCTGGAACCCCGCCAGCATC
GGGTAGTTCCTGAGGATGCCGTCTGCCTGTGTCAGTGCGTCCGCCCACATCGGCAACAGA
AGGTGCTCGCCGTGCGCAATGGAGACCATGCTCGGATACCACCGGGAGCCCGGGCTGACA
GGCGCTACTAGAATCACCGATGCCCCCGTGCGCCTGGTTCGGTCTACCACTGCTGGTATG
AGCTCCACCGGAGGGAAGGCATACAGCAGCCCTTGTGGCCATGGTACTGTGCCCAGCGCG
TTCACCCCCAACGGTGGGTAGTCGCCCGGG
>NODE_603_length_204_cov_21.142157
CCCATGTTCTGCTTAAAAAAGAGACTTCAAAAGCTCTGTAATCCCAATGTTCTGTTTACA
GAGGATACATTTCAAAATAAGCTCTGTCATCACAATGTTCTGTTTACAAAAGAGACTATT
CAAAAGCTCAGTGCTAGTTATGTTTACAAAATATATTTTTCTTGTGATTCCAGTGAAGTG
AATTTTGATTAAAGGAAAATAAATATATTACTTTATTAACATATTGATTGTTTTTTAATT
ATATTATCTAACTGGAGGACATGa
>NODE_604_length_140_cov_11.657143
TAAACTTTGCGCAGTAGAATTGCGATACAGTGGTGGAAGTACTGGTACAATGATTAATCA
TTTGAAAGGGACACATCGTGAGACGCAAACCGATGCTATTGCTAGCAGCAGCGCAGGTCC
CAAACAACGGACATTGGACAACTTCACAACGAGAAAGTGTGAAAAGGGACGGAGGGAGAA
AATCACAACGCTGGGAAGAa
>NODE_605_length_124_cov_25.491936
AACAAGTCCCTGACCCAGACCAAGGTCCCATCTAGCCTGAAATCCTCTACCATCATCCCG
ATTCCGAAAAAGAAAAACAGCAGCAACCCATGCGACCTCCGACCAGTGGCACTCACCTCC
ACCATCATGAAGCCACTCGAGCAGCTGGTCCATACCTTCGTCGTCTCAAGCCTCGCCCCC
GACC
>NODE_614_length_270_cov_25.433332
TGGAGAGAGAGAAAAAGAGAGAGAGAGAGGGAGGGAGGGAGGGAGGGAGGGAGGGAGGGA
GGGAGGGGGGAGAATGGCCCTGGCACCTGATCCATAACAGTCATTGCCTGTTACATACAT
TTCAGGATTCATTCAGGCTATGAAGATAATCGAGGCAGTCGACAGTTCCCCCCGCAGCCC
AATGGATTTATGATAGCACTGTCAAGAAAATGAGGCAAAATGACACAGTAGCTGACTTTA
GCTGCAAATAATGTGATAGGCCGTACAGAGGGGCTGCAGCAGCTGCTGTCATCGCAGGTA
ATAGGCTATAAAGAAGCCTGATAGCAATAc
>NODE_621_length_239_cov_156.079498
TTCGGCAGCTAGCTGACATTTCCAAAGTCACATTTCCAAAGTGCTGATTGCTATTTTAAA
TAAACATTATTGTACACAGCGGTAGCGGGTTGAATTTCTTGTTCAAACAACTGTGATTTA
CAACTCGTTTTGTGAACTGTCTGTCCCGGTGATCTAAGCTAGCTGGCTAGGCTAGCTGGC
TAGCCCTACTGGCCTTCACACATTTCACACATTTCCAAAGTGCTGATTGCTATTTTCAAT
AAACATTATCGCACACAAACGGTAGCGGGTTGGATTTATTGTTCAAACAACTGGGATTT
>NODE_623_length_183_cov_12.530055
CACCATTAGTCTTCCCTTTACCACTTCCTCCAACTCATAGGAGATGGGCAGAAAGCCCCT
GGACAGGAGGACCCCCACCCCCCCACTGACAGAAGACAAGGAGCTTAAAATGACCTCCCC
TCCCCACTCAGACCTCCAGGCAGCTTCATTAAAATCAGTACTGTGGGTTTCCTGAACAAA
CATCACATCAATACACTTTAACTTCATCAGCTCATATAACTCCATCCTTTTCCTAATGTC
ACc
>NODE_624_length_535_cov_29.328972
TAATGCTGTGCAGGTGATTCGATGCCCTCTACATAACATGTCAAACATCCGTGGCCTGTT
ACTAATTACTGAATAATATATCCAGATGTTGTCTAAGATGTTAAAAATAACTAACTAATA
TTAACATATTAAAAATATCTTACTTGTTTTTTTGGGGGGGGGAAAAACATTCTAATTACT
TTGGATGAGCAGGGCCAGCAGTAAATCTGAAGTGATTATTCCTGCCCCGAGAGAAGGCTC
TGTCTCCCTGCGCTCTGTCAAAAGGTCAATTATGGCCCCAAACCACCTTGCATGACAGTG
ACCTGGAAGCGCTACTGATGACCCCACATCCAGGGGCCCAACAGAGTTGATCATCTAACA
TGCAGGCAGCCTGCAGCCATGGAAATCTGACATTTGTCCTTATTCAAATGAACACAAACA
ATATGCATCTCAGGCCCCTTCCCTAACCTGCGCCAAACACCAGACCGGCCATCTTCCTGC
AAGGTCCTCCAGACCATGTTCTAGCCTTTCCCTTTCAGTGAAACTGACCAGCCGTCACAC
CAGGACAGTGCTGCTAGGGCTACAGTACGGCGGCAATTCTTACACTTAAATTAGc
>NODE_625_length_729_cov_23.080933
GCCGAGCTGCACAGCGACCAGGGTCGCAACTTCGAAGCGAAGGTGTTCAGCCAGGTCTGC
CAACGGCTGGGCGTGATCAAGACCCGCACCACAGCCCTGCACCCCCAGAGCGACGGGTTA
GTGGAGCGGTTCAACCGCACACTGGCCACCCAGCTCGCCATCCTCACCGACACCCACCAG
CGGGACTGGGACCGCCACGTGCCCCTCATCCTGTGGTCCTACCGGACCGCCATGCAGGAA
TCCAGCCGCTGCACCCCCGCCGCCCTCATGCTGGGGCGGGAACTCCGCACCCCAGTGGAC
CTAGTGTTCGGGGCACCCCCGGAGCCCGAGGTAGCCGGCACCACCCCCCCAGACTACTAC
CGGCACCTGGTCGACCGCATGCGACTGGTCCACGACTTCACCCGCCAGGCCCAAGCCAAC
GCCGGAACACGACAGAAGAGAGCCTACGACACCCACTGCAGCGGCAACGCCCTCCAACCC
GGAGACCAGGTATGGGTGTACTGCCCTGTCCGCAAGGTCGGCCTGTCCCCCAAGCTCTGC
ACTCACTGGAGGGGGCCGGGCGACGTGCTAGAACGCCTGACAGACGTGGTCTACCGAGTA
CGGATGCCCGGTCGGAGGCGTCCCGTGGTCCTGCACCGCGACCGACTGTCCCCCTACCAA
CCACTGGCCACCGCAGCCCACCCAGAGGGTCACGACCAGGGGGGGGCAGCAGAACCTGAG
CCCGCCGGCCCGGCAGTGCATCCAGACGACCAGGAGGGGGCGACAGAGCCCGACCCGGCC
GACCCCGCC
>NODE_663_length_204_cov_177.583328
AGTGGGAGGGTGGTGGGTGTCTAAACTCTGGGGACAGAGTTTAGGGGGGACAGTGGCAGG
TGGGGAGTTTGACTGGGGCGGTACACCTGTCAAACGGTAACGCAGGTGTCCTAAGGCGAG
CTCATGGAGGACAGAAACCTCCCGTGGAGCAGAAGGGCAAAAGCTCGCTTGATCTTGATT
TTCAGTATGAATACAGACCGTGAAAGCGGGGCCTCACGATCCTTCTGATTTTTTGGGTTT
TAAGCAGGAGGTGTCAGAAAAGTT
>NODE_664_length_122_cov_14.286885
CTCTCTCCCGACGTCTTGGTTAAGCCCTCTCTGGAAGGCCGTAATGAGTGCTGCATGGTT
CCATCCCGATTCCACGGCTAGGTTCTGAAAACGGCTGATAAACTCCCGTATGGGTAGCGC
ACCCTGGCGTATAGTGGCGAGTTGTAGGCCTGCTTGTTGCCCCCGAATGGGGTGGTCGTA
Ca
>NODE_693_length_300_cov_12.406667
AAAGGGGGAGTCATTGCTATGCAAAGCAGCACCCAGGGCTTTTCTCTTGCTTTTCAGCCC
ACTGCAGTGTTTGGCCAATAGGACGGGCCCCCCGCCTCTCATCCTGCATTCATAACATGC
AACATTTGCACAATGTATCTCTCAAAGGCTCCTGGATAGAGGGCCTTAATACTCATGTAA
ACAACTGCAAACCAATTACTTAATGAATCGGGCCCACACATAATGAGGAGACATACAAAG
GGCTATAAATGCATTTTTTGCACTAAAGCCTCTGCTTTAAACTACACTCCCCCTCAGCTG
TAGTCTGGGCTTAGCTGGCAAATCATAATTATTGTCTAAGACCACAGAGAGGCGGCCATg
>NODE_694_length_163_cov_12.134970
CTACCCAGTAACTGGGTGGGTATAATAGAAAGGTAAGCAGGGGGGGGAAGTGGGGATACC
CTCCCGGAGTTGTACATAGATTCGGTGGCGGACGACAGACATGTAGCCAAGCTAACAACA
AAGGCTATATATAAAAGAATGATTGCTAAAATCCAGAAAACACCGGCAGCGGAAGCCGTG
TGGGCTAGGGTTTTTAAAGGGATGAATGTGGCGGAGCTATGGG
>NODE_711_length_651_cov_21.497696
TTTCTCTCTCTTATATTCAATCCATTTTCCCCATTTAGACTCAAACTTCCCCTCTTGCAA
CCTCAACACATGCGTGAACCTTTCCATCTCGAACATTTCCTCCACCACACTCATCCATTG
CTCCTTCGTTGGCGGATCTGTCCTGTACCATGCCCTTGTAATCGCTTTCTTGCTGGCAGC
CAGCAACACCCCAACCAGATATCTATCACCCCCATGAATATTTTCCTGTGTCAAATTCCC
TAAGTATAATACTAAACCAGTCTTTGGTATTCCATATCCCAATATTTTTACCAATATTCC
CCATATTCCCTCCCAATATTCCTTTATCTTTGGGCATTTCCAAAATATATGAGTGTGGTC
CGCCCCTACTTGGCCACACTGCCTCCAACATACATTTTGTTCTGGTGCATACCTCCCCTT
CACCTTTGGTGTTATGAAGTACCTAATGATGTTTTTCCAGCCAAACTCCCTCCATACCCT
CGAAGCACTGCATGAGTGTTGCACCTTACATACATTGTTCCATTCCTCTTCGGTCATCTC
TATCCCCAATTCTCTGTCCCACTTTTCCTTTATATATTTAGTTGAGTTCCCCCTGTTTTC
CAGCAATGCTTTGTAGAAGGCTGAGATAGCTCTAACTTTCTGTCCTTCATAAGTCTTAAT
CATTATTTTAATTATCTTGTTCTGCTCTATAGACTTATCTATTTCTATTTc
>NODE_727_length_139_cov_32.546764
CAGAATCTGACATACATCTCAGTGGTGTTTTAGAAGAGCTAGCTAGTAGCAAGTTAGCTT
GCTTGCTTCTTGTGTTTAATAGTTAGCTTGTTTACGTGAAATACATCTCCTCCGCATGGT
ATTTTAGAAGAGTGGCTATGGTGGATTTCTCTTTCAATTATTGGGTTAAAATGTGTATGT
TGAAGATCTCACGTTGTGt
>NODE_729_length_277_cov_20.581228
CATCGTCGGGAAACGGCCGCGGAGCGACCTAGTGAGGGGGTCGTCGCTCCGTTCCCCGCC
AGGACCCCCTGAAGAACCACCTCCCTTCCTGGTCAGCCGACTAGGACGGGCCCGCGGACT
CTACCTCACCTGCACGCTCGACGGCCATCCGTGTCAAGCCCTGGTCGACACCGGGTCCAC
CATCTCCCTCATCCGGCCAGGGGTACTACCTGGCACCCTAGACCCACGCCCGCCCGAATG
GGGGTCCACCACCACCCAGCTAACCACGGTGACGGGGGAGAGAGCCGTGATGAAGGGAAG
GAAACCGGTAGAGACCCGGGCCGGAACTCTAAGCATG
>NODE_738_length_169_cov_10.828403
ATCGCTGTCAGCGAGCATGGGTTATTGGATGGACCAGCGCGTAATTACGCGCGGGGTCCC
GATGATGCGGGTATCGAATTACGTCGTGGTGTTCACGGACGCTTCTCTGGACGGCTGGGG
GGGGACATGCGAATCCCAGGCCGTCGGAGGGGTGTGGGCTGCGGGAGAACAGCGCCACAT
CAACCTCCTGGAGTTGGAAACCGTGTTACGGGTGCTGACTCACTTTACA
>NODE_768_length_304_cov_24.582237
CTTCGTGACCTAGTTACAGTGTTGCATTGTGGGTCGTGCGCCATTTTGGGAATAATAACA
CATAACACAGACTGGACTGGACAGGCAGTTTCGCTTTCGGTCGGCCTAACAAAGTGCGTA
GCGTTTGAACGGAACGTCTCACCGTCACCAGGCAAAGTGTGTCGTGTTCCCACGGATCTG
CCCTTTCCGGTGATATGTTTTATTCGGTTGTAGCCCACCGGGCGGCGGAGTTATTAACAT
GCAAGCGGCCGGCGCCCAGCTTACATTCCCGACCGCCCGAACATCGCGCGAGAGAGAGAG
AGACAGAGAGAGAGAGATAGAGAGAGAGAGAAGGAGAGAGAGAGAGAAGGAGAGAGAGGG
AGGg
>NODE_769_length_407_cov_24.560196
TGGAAAGAGGTTTCAAAAAATATATGACACATTGGGCTGATCATCTCAGAACAAATTCTT
CCCCATCAACAATATTGTTGCAAAAGTGTGAAAATGTGGAAAAATCCAAAATAACACATT
AATCATAAGCTTAAGTATGACAAACAGTGTTGACAAATGATATTGTAAACTTTTATGTGT
TCATGGTTGCCGTAGGAGCCAGCAACACATGCGTTTACCGCTCAGCAACAATAGTGTTAC
ATTGCAACAATAGTGTTACATTGTAACACTATTGTCAACCGAGTCAACCTCAACAGGGTC
TTCTTTCCCCGCTGATTCCGCCAAGCCCGTTCCCTTGGCTGTGGTTTCGCTAGATAGTAG
GTAGGGACAGTGGGAATCTCGTTCATCCATTCATGCGCGTCACTAATTAGATGACGAGGC
ATTTGGCTACCTTAAGAGAGTCATAGTTACTCCCGCCGTTTACCCGC
>NODE_770_length_61_cov_335.409851
GTACGGTGCAGAATTCATCAGCGAATTCTACAGTAAACTAGGTGTTCGGAAAGGCGACTT
TAAACTCACCACGGTGACAACTGACGAGGTGCTCAGCAAACTCAGCGCCCTGCATCAACA
C
>NODE_776_length_133_cov_11.939850
AGAGAGAGAGACGGAAAGAGAGAGAGAGAGAGAGAGAAAGTCATTACCTCCAGTTGCTCT
ATTAATAGGCTGGCCCGCTTATTCAGCTCGTTCATCATAATCATCTTTGCCATTTTAATC
TGGTTCTCTGCCTTCCTCTGTGTGATCTTCACACCATGCAGCCTAGGAGAGAGAGAGAGA
GAGAGAGAGAGAg
>NODE_777_length_68_cov_143.573532
ACAGAAAGGTGGAGTCCGTGAGAGAGGCAGGGACCCTGGGGAGGGAAGGGCAGGAGTCCG
AGGGTGGAAGTGTATTTAGGTGACCAGGGGACTGGAGTTCCAAAAGTTGCAAAGGGGTGC
TTAGTCAG
>NODE_782_length_300_cov_20.903334
GCCTCCGACCCTCCCTGTCCTCTTCCACTGCCGAAACACTCATCCACGCCCTCATAACCT
CCCGACTCGACTACTGCAACAGCATCCTCTACGGTCTACCAAACAACATTTTAAATAAAC
TCCAATATGTCCAGAACTCTGCCGCCCGTCTGCTCACCTCCACTCGCCGCCGCGACCACA
TCACCCCTGTCCTCCAAAACCTACACTGGCTCCCGATCAAATACAGGATCCAATTCAAAA
TCTTACTCCTCACCTACAAAGCCATCAACAACCTGGCCCCCTCCTACCTTGCTGACCTCG
TCCCCCTCCACACCCCCTCCCGTGGCCTCAGGTCTGCCGATCATATCACCCTCAAGACCA
>NODE_787_length_315_cov_30.707937
CACGTGTGAGTGAGCGGAGATTGCCGGATCGGCCAGGGCGGTGAGAGATCCTTGTCGGTG
ACAGCGTCGCTCCAGCGAGCTCGAAACCACGGTAACACAGCCGAACAATCCAAACACACC
CCACCAATTTTTAATTTCTTCCATTAGAATTAATTATGAGGCCGAAGGCAATTTGTGTAC
CCTGTGTTTAAGACTGCCAACTGGATTAATTAAAAACTGGATGCTGGAAAATTAATGTGT
GAATTGTTCTGCCTAGCTATAATGAGCCATCCCATGCCATTACAGAGGAGTGTACTGTAC
GTTTCACCTTCAGGCCTCACACACACACACACACACACGCACGCACGCACGTGCACGCGC
ACGCACACGCACACa
>NODE_794_length_355_cov_14.185916
TAAGAATCAATATCAACACATGACCAGGCTCACAATTGTCACTGGACAATGATGGAAGAA
CTGTATGGCCAAGAAAATGTCTCTTTCAACTGTCATCCATAACTAATAGTGTCCTGAACT
GGGGACCCCTCTGGGCGACATCGTAGGAATACTATACTACAGAGATAGCCTATAGCTGAA
ATAGTAATACCAATGAAATTGGTTTTAGAACACTAGAAACTTATAGGACACTATACAAGT
CTTATAGTATACTATAGATAATATAGGGTTGCTATAGCTGATAAAATAGTACTACAGAAA
AAACTATAGTAATACCATAGCTGGTGAAATTTGTATTACGACACTACAAACTTACTATAG
GACACTATACAAGTCTTATAGTATACTATAGATAATATAGGGTTGCTATAGCTGa
>NODE_795_length_493_cov_19.405680
ATAAACAGAATGTGATCAAATGGGGTTGTGTTTGGTTATAGGCTCCATGAAACATCTACT
GAGACATACTGAGGACAAGAAACTCCTGCCTTACGAAAAAAGACAAACAATAATGTAAAC
AATAAGAATGGTGTTGGGCTTAATCCACTGGAAAATGTTGTGTTGACAGTGTTTAGATCA
TGTATTGACATTTTGATCGATAGACTTGATGACAATAATCATTAATGATAATACATGTAG
TTATTAGTCTGGATGTAATGTAGATACACAGGCAGTTGAGGTCATTTGCAATTATTTTGG
TGTCATCTTCTGTACACGACAAATGCAAGGGGACATTACATATAAAAAGCACACAGGTTT
TATTGCATATCAATTTCATGTATAAATTCTTCATAGCATTGGAAAGATTACATTTGGTAT
ACATTTCTATTCTACAGAATTAACATCAGAATCATATCTTTTCCATGAAATTTCTCTAAA
GTACATCTTCAATAATCACAAGCATCAAAGGAACTGCAATTTTAGAATTGTTCAATATTA
TTCTACAATCCTt
>NODE_796_length_498_cov_26.305222
GCATTACGTGGAAAAGTCTTCATTCAACAACTAGCTACTGACCTAGCGCACAAATAATCA
AGAGAGAGAAGGAACAGATTCATTAAATTATCAGAAATATGATTAAATCACTGAGCAAAT
AGAAAATGTATATGATATAGTAAGAAAAAAGCTGTAAAATATTATAGTTTACAATAATTA
TTCACATTCAAAGGCTTTACATCTCAATACATACACAACATGGCCCCTGAACATGACAAT
CCAAATATGATTCATATATTAGAATTTAAATAACACAGAATGAACTAGAGGCTAAACAAT
AGCCATCAAATAACCTTATACAAGAATAAAAATACAAAAACTGTATCCTAATATCATTGC
ATTACTTGCTTCAGATTTCAATAATACATCGTCTGTACATCACAGTTCTAGTCGGTTACA
AACCAGGTAGAGTATTACATACACAATGTAACCGACTTGCCGCCAAACTTTTGATTTAAA
AAAATGTTTCTAGCAAGAGTAGAGTAAGTAAAACACCTGTTTTTCTAGAGTGTTTCCTTG
ACTTTTAGAGACAGATAc
>NODE_798_length_74_cov_502.445953
TTATAGTTTTTCCGTAATTTAAGTTTTAGCGGGAAAAAATTCCCATAGAGAATGAATGGG
ACTTAGACAGGAATGGGGGCTTAGACAGGAAGTGGCTTAACTCGCCCCCTGGGTGGGCTA
GAGACATGGGGGTT
>NODE_799_length_274_cov_51.364964
GGCTACCTTAAGAGAGTCATAGTTACTCCCTGATCAAGAGAGTCATAGTTACTCACTGAT
CAAGTCAATGCTACGGTTAGGGTAGCAATTGTGAAGTAAAGAGATTGCGGCATTTTCCAG
ATTCTAACATGGCCACTTACTGGTTATATCATGATGCATGTTTTCTCAGGAGATCTTTTC
CAAGTTGAATGTCCTCCAAGATTCCAAATGAAATGCTTCTCTGATCAGGGGTGAGTTCAT
TTTAAGTGACTCTGGACAGAAACTGATGGCTGTGCTTTTAACAGCCACGCCCCCTGTTAC
ATACGCTGTGATCACCAGGCTAATGTGCAATTAA
>NODE_800_length_307_cov_17.338762
AGAGAGGTTATAGACAGATACATTATTACTTATTGCGCCATAATGTATAAGTGCAATTTT
TTATTTATTTTTTATTTAGCCTTTATTTAGACAGGTAAAATCACATTGAGACCCAGGGGC
TCATTTACAAGTGCGACCTGTTCGAACAGCAGCAGCAACAGTCACAGGGCAAGTTACGGG
GCAACAAGACCACAATAAAAATACAGGGTTAGGGTACAGGGTACAGTTACAGGGCAACAA
GACAACAATAACAGAACAGACTCAGGATATAAAAATAGATCACTAAACATAGCAAGACAA
ACATGTACATAGTTAAACAACACAGTAAAGGTGCAAGGACAGAGAGAGGGTCAACTTAAA
GTGCAAg
>NODE_814_length_61_cov_35.934425
GTGTTGTTGCAGGGCGCTTAGTTTGCTGAGCACCTCGTCAGTTGTCACCGTGGCGAGTTT
GAAGTCGCCTTTGCGAACACCTAGTTTGCTGTAGAATTCGCTGATGAATTCTGCACCGTA
C
>NODE_859_length_176_cov_14.738636
ACCGAAGACGAAGGCCTAAATAAAAATTACGAAAATGGGGGAAAAAACGTGTTTTTAAAA
GAAGAAAAAATAAATATACCCATGGGTTTTAAATTTAAGAAATAGAGGCCTGCCTCTCAT
AAACGCCCTCCTTCCAATAAACGCCTGGTCCTCTCTGCAGTGAGGTAAATAAACGCCCGG
GCGTTTATTAGAGGATTTACGGTATGTGAGGGGGCTGTGGCGCAGGAGGTAGAGCT
>NODE_864_length_69_cov_113.130432
TATACAGCAACATGACAGGCCAATATTGACTCAGTCATAGCGCCACCTACTGGCAACAGG
GAGTCAGCTGTATGTGACAAACATCATCCGATTTACGTGAAATTCACATGTTGTGGTCTA
CACGTCATA
>NODE_868_length_134_cov_26.671642
TGGAGGGGGGGACGACGACCGAACCAACCAACCAACCAACGAACGAAAGAAAGAAAGAAA
GAAAGAGAGAGAAGAAAAAAAAAAGAAAAACTGTTGAGTTATGATATTCATAATCTATGC
AGAGAGGGCCCTTTTCCAGTATAGGTCTTTTCCCCGTAGCTGTGATCTTTTCAATTTACA
TCAAGGGAGGACTG
>NODE_885_length_178_cov_16.500000
TGCCACTTATTTAATTTAGTTATGTACTTAAAAAAAGTGTTTTGCTCGAGGGCATCATCA
GGTTCATTTGAACAACATACCGGTGCCTACAGTGATAGGCTATGCGTGTGATGTGATGGT
TTATGGGACTTTCCTGGTAAAATTAAGTTTAAAAATATCTAATCAAGCACCACTATAGTT
GATGTACATATTTCTTCTTCTTTCTTTCTTTCTCTCTCTCTCTCTCTCTCTCTCTCTC
>NODE_886_length_115_cov_21.921740
TGAGATACTGGGATACGAATTACCCAAATCCTGTTTAGTATTATACTTAGGGAACTTAAC
ACAGGACAATATACAAGGGGAGGATAGATACCTGGTGAAAGTACTGTTGATAGCTTGCAG
GAAGGCAATAACGAGGGCATGGTACAAGGTAGACCCCCCTACGAAAGAGCAGTGG
>NODE_887_length_212_cov_45.160378
TGCAGGAAGGCAATAACGAGGGCATGGTACAAGGTAGACCCCCCTACGAAAGAGCAGTGG
CTGGGCGTTGTGGAAGAGATATTTATCATGGAGCGGTTCACATTTAGATTGAGGGTGCAG
GAAGTAAGGTTTGAAAGGAAATGGGAGAAGTGGATAGATTACAGAGGGAAGAGAGGTGAC
ATCACTAGCTTTGAGGTTTGAATCTGAAAAATAAAAGTTGCAATGTAAAATTGATGAATG
AACCCATATGCTGTTTTTGTTTTTGTTTTTGt
>NODE_888_length_61_cov_17.475410
CAGCCTGGTCGAGGGCTAGTGTTCCAAGCACCAGACGTATTTTATTTGTCCGTAAATGGA
TCACAGCCCACTCGCCCCTTAATAGGAGACGGTCAGGTGCATGCGGGGAGTCCTGACGAG
G
>NODE_891_length_165_cov_11.000000
CTGGTTTGATTGACATTTTATAGTATTTGCAACAAAAAAGGGTCTAATCACCTTGTGGCC
TCCGTGTCTGGTATAGTGTTACTATGGAATACGCAAGTTGCCTTGATCTCAAGTAGCCTT
GTGTTTTGGTTGTCGGTATACTGTGTGTCTGTGGACACAGAGTAACATTCAAGTTAGGCT
ACAGTAGCAAACCTTCCAGCCTGAAATAGGACTTGCATGCACCAt
>NODE_896_length_65_cov_54.738461
TTCTCCCCGGGACTATTCTCTCTCCATGCAGACTATTCTCCCCGGGACTATTCTCCCTCC
ATCCAGACTATTCTACATGGGACTATTCTCCCCGGGACTATTCTCTCTCCATGCAGACTA
TTCTC
>NODE_901_length_61_cov_58.000000
GTGACTTGCGAACTTAGCCAACGTGACTTGCGAACTTAGCCAACGTGACTTGCGAACTTA
TCCAACGTGACTTGCGAACTTAGCCAACGTGACTTGCGAACTTAGCCAACGTGACTTGCG
A
>NODE_902_length_61_cov_29.213116
CGCAAGTCACGTTGGCTAAGTTCGCAAGTCACGTTGGCTAAGTTCGCAAGTCACGTTGGC
GAAGTTCGCAAGTCACGTTGGCTAAGTTCGCAAGTCACGTTGGCTAAGTTCGCAAGTCAC
g
>NODE_903_length_211_cov_19.483412
GTGTGTGTGTATTTACTGTCACCCTGTGTGTGTGACCAGCACTTCACTGAGAGACACATA
AAGCACCTCAAACTGGGCTCAGGAGAAGGAGAAAAACCAGCCTAATTAATTAAGAACAGT
ATTAGAAGTAATGGGATATTATAATATAAATTGCTACATTCTGGAACCAATTTAATCCAA
TTACTGAAACCCCTCATGAATATAATACCTCAAAAATCACTTGGTAATAGTCTAAAGGGA
GAGATGTCAGAATGTTACACAAAAAGAAAAa
>NODE_905_length_83_cov_122.590363
GACAGGTCATCCATGTATAGGCTGAATAGGCCTGGGGACAGAAGCCCACCCTGCCGTACC
CCATTGCCTACACTGAAGGGAGAGGATAAGATACTCCCCCATTTTACCTGCATAGTCTGC
CTGTCGTACCAATATGCCAGGAT
>NODE_908_length_260_cov_20.515385
GATCACCATATTAGTAACATATTAAATTACGTTTTATTGTTAGGGTAGGAAAGGGTTATC
TCAAAATATTAGAATATTACATAGCTTACATCGCCAATCGCCATTCCTATTTCCAACAGT
ATTTATATGTTTTGGATCAAACGAACTGGATACTTTCATTGTCAGGACTGTTACTATGTT
AGCCAACCACATGTTTACCAAAACATACTGCATACTTACGAAGAATGATACTGTCTAACC
TGTACTGTCTAAGGGAACTAAGGGACCATGTTGGAAATAAGTACTCTTTATCATGTGATC
CTTTGGAATGATGTCTTCTT
>NODE_909_length_61_cov_135.459015
GGGGTCCGTGCTTAAGTGTGGGTACCCGGGCACGGACGGTGGAGTGGGAGGGTGGTGGGT
ATCAGGACAGGGGAGGGACAGAAAGGTGGAGTCCGTGAGAGAGGCAGGGACACTGGGGAG
G
>NODE_923_length_133_cov_50.917294
TCTGGCCCAAACCCTACTTCACATAGCAATCTGACACTGGGCCGAACCGGGGCCAGATCC
AGCCCTAGTCTGGCCCAAACCCTACTTTGAGAGACCTGAGCATCTGGCCCAGATCAGTTA
CAGATCCGTTTACCTTATTATGTATCGTAAATTATATAAATCATAAATTATTATTATTAA
TGGGCAGAGAAGA
>NODE_924_length_852_cov_22.973005
GGAGGATTCAACTCGGCGGGTCAGGGTCTGTAGGTTCGGTGCGTGGGGATCCCCTCTGGG
GACCCCTGCCCGTTCTGGCTAGGCCCCCGCCGGGCGCATTTCCTCCGCCGGTGGTGCGCC
GCGACCGGCTCTGGGTCGGCTTGGAAGGGCTGGTGGCGAAGGTGGCTCGCGGTTTCGGCT
GCGAGCTTTACAACGTCTCTGCTCCGACTCGCCGCTTTCCGGGGCCGAGGACATAGTACC
CGCTGCGTCATCCCTCCCCGCGGGTGAGGGACGGGGCCCCCCGCCCCCGGCGCGACTGTC
GACTGGGTCGGACTGTCCTCAGTGCGTTACCCGACCGCGTCGCGTCGCCAGGGCCTGGGG
ATCGGCTCTCGTACAACTGGCGCCAGGGGTCAGCGGCGATGTCGGCAACCCACCCGACCC
GTCTTGAAACACGGACCAAGGAGTCTAACGCACGCGCGAGTCAGAGGGTCTTCTTCCGAA
CACACCCCGTGGCGCAATGAAAGTGAGGGCCGACGCGCGTCGGCTGAGGTGGGATCCCGG
TCCTTCGGGGCTCGGGCGCACCACCGGCCCGTCTCGCCCGCTCCGTCGGGGAGGTGGAGC
ATGAGCGCGTGCGATAGGACCCGAAAGATGGTGAACTATGCCTGGGCAGGGCGAAGCCAG
AGGAAACTCTGGTGGAGGTCCGTAGCGGTCCTGACGTGCAAATCGGTCGTCCGACCTGGG
TATAGGGGCGAAAGACTAATCGAACCATCTAGTAGCTGGTTCCCCCCGAAGTTTCCCTCA
GGATAGCTGGCGCTCGATGTCTCGCAGTTTTATCTGGTAAAGCGAATGATTAGAGGTCTT
GGGGCCGAAACGATCTCAACCTATTCTCAAACTTTAAATGGGTAAGAAGCCCGGCTCGCT
GGCTTGGAGCCG
>NODE_930_length_197_cov_19.928934
TGACTCCCCCCTGTGTGTGCCCTGGCCCCCCCTCAGCAGGTGTTCACAGACCCCAGTAAC
CTCCAGAGGCACATCCGCTCCCAGCACGTGGGGGCGCGCGCCCACGCCTGCCCGGACTGT
GGCAAGACCTTCGCCACCTCCTCGGGCCTGAAGCAGCACAAGCATATCCACAGCAGTGTC
AAGCCCTTCATATGTAAGTCACTCAGACCCTTCATATGTAAGTCTGCACGCTTTTTCCAC
ATCTTCTATTAGACAGt
>NODE_933_length_160_cov_12.618750
CGGCACCAGTGTAACCGATGTGGACTCGTCTCTCTGCGTTGTGTTATTCTTGCCCCTCTC
GGGGTTCGAACCAGCAGCCTCTGCGTGAGAGGCGAACGCATTTCCACGTCGCCAAGAGGT
GATCACCTCTTTTGAGAGGTGGAAATGCGCTCATTATATATGAGCGGGCTTTCATTTCAG
TACGTCGCTTACCCCTGCTGTACTTACTTCCAGATTCTTA
>NODE_934_length_271_cov_23.940960
GTTCGGTCCGTAGACCCGGTCCAATCCCGGGGGTCCACAAGATAAATAAACATACTTTCG
GGTGGGCTACCTTGACATTGGGGGTGTCTAATTGTCCGTGGGGACTGTGGGAACACATAC
ATCTTGTCGTGGTGACGATTGGACAAAGCGTTGGCATTTTATTCGCCTCAAAGCTTATCA
AAATCGGGTAAAATCGGACCTGTCCTAAATAAACTGGTTAATAACTTTTTAAATATAAGT
TTCAGTTATCCGAAAATTTCAGAGATACGGACGACCTCCGGTCCCGTTGGGTTCGGATAA
CTGGGGTCCTACTGTAATGGATCAATCATAg
>NODE_937_length_67_cov_8.865672
TTACAGAAGCAGAGAGAGGGACCAGGGGAGGGGGCTGGATCACCAGACGGCCACTGCTGC
GTCTTGTTTACAGAAGCAGAGAGAGGGACCAGGGGAGGGGGCTGGATCACCAGACGGCCA
CTGCTGC
>NODE_942_length_502_cov_25.703188
AAGATAACATTCAGCCTAGGCCTACCAGCTGGACGGCCTCGGTTCTCTAATCAACACTGT
AATGTTAATGTATTTAAGCCTGTCTCTGTCTGTATGTGAGTGTGTTATGCTGTGAGCTAA
GGAGGTCGGAGAAGGTGCTCTGACAGCTTTCTCTGTTTCTATCAATAAAGACCTGCCTTG
AGCGATGACCAGGTACACCCGTGTTGAAGTATTTTCATTGGTTATCTCACCAAGTCTATT
TGGGCATTGTTGCTGCTGCCTTCTGCATTGAGATGACACAACGCATTCTACGATCACTAA
TAACCTCAAGCAGAGAATAACGACCATCAGTTTTAGATTGAGTGAGATTCATCAATATCC
ATCAATTGGTGCCGAGTCCGGATTTGACGACTGAACTTTGAACAACTTTGAACAAACAAC
GCTGCACACCAGGACGGCTGGGAGACCTGACGTGAGAGGGGCAGAGATTGTTTCCAGAGA
GAAAATGATGCCTTCTGACGGGGGCTTCAGCGCGTTTCAGCAAGCTGTTCTTCAAGAAAG
TGAGTTCATAAGAGTCGCTCAA
>NODE_943_length_212_cov_27.844339
ATGAGCACTTTGTGCTACCTTCCAGTATGAAAAGTGCTATATAAACGGTATTATTAATTT
ATTATTAGACAGGTGGACTGGTGGCCATCTGGAATTTGACAGGGATCAAATCCGACGTCA
ATCCAGACTGAAAATATATCTTATTAGCATAATTCAATCTTATTAACATTATTAGCAGAT
TCTATACTTTCTTGATAACTCGGTAGAATGTCACATCTTTCAGCTGCCACTGTTAAAAGC
AGCTATTTCACCTGGCTCCTGCTGAAGATTAT
>NODE_944_length_126_cov_11.777778
TATGAGCGGTGCGCCACCAGCGTGCCGACCAAGGACCGCTAGCGTTTTGCGCCAGTGGGC
CACCGGTGAGCCGCTCTGGCGGACCGATGGAAAACCGATGAGCAAGGCCCCGGTGGTACC
GCCGCGGCTCCCGCCGGTGGCCCGCCGAATTTGCCTCCAGCGGACCGCTGGCTGGCCACC
GATGAt
>NODE_946_length_133_cov_33.240601
AAGTATTAGTTAGGAATTTCACCAGATCTCATATATGCACATGGCCAACTACCTACATCT
TCAATTTTAGAAAAATTTACTGTATCATTTTGGAAAAAAATCATTTTAAACATTTTAAAG
TGAATTTCAAGGTCAAATTTGATTTTAAAGGGCCAAATTTAAGTATTAGTTAGGAATTTC
ACCAGATCTCATA
>NODE_968_length_212_cov_100.655663
CATCTGGGTATGGTTGCAAACGATTCCTTGTGCAATTTTACATTAGGAAAGTTGGTTTTG
GGGACTTATATTGAGCTATATCAAACTTACATCATGATCATCTAGCTAGCTAATTTTTAA
TGTTTACAATCAATCAAAACTTTATTGCAGACTTCAACGTCCAAATAGACATACAATCAC
ATACAGTACATAGGAACAAAAGTACAGTATACAGAACAGTAAAGAAAAGGAAAGAGAAAT
GCCATTTAGGAGTGCTTATGCACATTCTATAA
>NODE_971_length_93_cov_86.516129
GGGTGAACGGAGCCAATGATAACGAGACCATTGTGAGCACTACTAATATTATTATTATTA
TTATTAAATTATTACCCAGATCGAGTCGCACTCGTGATTCTTCCGTAGAGGGCCCTCGGC
GGCCAGCCTTGGTGCTTGGTGTCGGGTGAACGG
>NODE_973_length_77_cov_36.883118
CTCTGAAGGGCCGGGGAATGATATGCACTGAACGGGTGGGTCAGTACACATGCTCAAACC
CCATGGAGGCGGATTCTTAGGCGAGAGGAACCGTTCACCCGACACCAAGCACCAAGGCTG
GCCGCCGAGGGCCCTCT
>NODE_975_length_134_cov_10.888060
CAGTGAGAATCCGTCCACGTGGTTTTTTAGAGCTCCTTATAAGGCATTGGTTGAGACGGA
ACGAACAGTGACGTTGATGGATGATCTCTGGCCTAGTCTGTCTCTCGTGGGTGGTACATT
TTTGCACAGTATTACCGAGGTGCCTGCATTGACACATATTCCAGACGAACTGTGGGCTAA
AACCAAGTATGACg
>NODE_976_length_215_cov_57.558140
CCCAAAGAGAAGTGGGCTAGCAGCAGTCTATGTTACTGCCTGCCATAATCTGAGAGACAG
GGAGTGACAGTGACAGTCACCTGACCTGGAGTACCTTATCTTAGTATGTAATATTATGTC
TTGTTTGATTTCCGTCCCCTTATTGTTTGATTTCTGTTACTCAGTAGACCCCCGTCCCAT
GTCTGACTGATGTTCCCTGCTATCTGATTTATATTCCTTGTTCGTCTTCTGTCCCTTGTT
TGATTTCTATCCCTTGTTGGATTTCTGTTCCCCGa
>NODE_980_length_727_cov_21.297112
ATGTACAGTGGAGCTACGAGCTGTGTGAAGGTGAATGGGATCCTTACAGATAGTTTTAGG
TTAGGGAGGTCTGTGAGACAGGGGTGTCCGTTATCGGCTCTGCTTTACTCATTGTCAGCA
GAGCCGTTAGCTTCATATATAACACAGAAGACAGGGATTAGAGGGATCAGTTTACCGGGA
GGTGGGGTGAGTGTGATAAACCAGTATGCGGATGACACAACAGTGACAGTGAGGGACAGA
GAAAGTGTGAGGGAGGTGATGGAGAGTGTGAGAGTATATGGTAGGGCATCGGGGGCAAAG
GTGAATGTAGAGAAGTCTGAGATAATGTATATAGGTGTGCAAAGGGAAGAGGGAGATGAG
TTAGGGTTGAGGGAAAGGAAGGATTACTTTAGAGTTTTAGGGATAAATTTAGGTATAGAG
TCAAGAGAAGGTAGGGACATGGAGTGGGAAGGGATATTGGGGAAGATTAGGAAGACATTA
GGGTTCTGGAGGTTGAGAGGGCTGAAGCTTAGAGGGAAGGTGGTGGTAGTGAATGCACTT
TTGATGTCTAAATTTGTGTATGTGATGGGTGTGTTGGATGTGCCGGAGAGAGTGGTTAAA
GAGGTTGAAAGGATGGTGAATGAGTTTGTGTGGGAGAGGAAAGGTATAAGGATAGCACGA
GAGGTATTAGAGAATGAATGTAAGGATGGAGGGTTGGGGTTAATGAATCTGGAGGTGAAA
AAGAAGGCTATGAGAGTTAAAAGGATGGTAAAATATTTGCATGGGAGTGGAGAGTATGCA
TGGGAAA
>NODE_984_length_349_cov_20.575932
TGGAGCGCATCAAATTGAGCAAACTACGTCACGCGGTCCAAACGCTCGCTCGAACTCCCG
AACAGTGGAGGGCAGTAATACGCATCAACGCGTGAACACTGCCGGAAAGTCAAAGAAGAA
GAAGAACGCTCGCTCGTCTATTGGACAGAATATAGGCGCACGTCCTTCTCCTTCCGCCTG
CTATAACCGAATTACAATACTGTTAACATGCCATTTGATTGTGTATAAATGTTACGGGTA
ATGTGAACATTATTATATGCGAGATGCAACATAAATCTATCCGCTCTCCTCAGATTCAGA
ACGAGCGGAGCTGTATCAAGAACAGAGCTGTCAATCACCTGACTGGATGTGTGTGTGTGT
GTGTGTGTGTGTGTGTGTGCGTGCGTGACAGAGAGCAACAGTCCCTCCC
>NODE_996_length_104_cov_21.971153
GCCGAGATAGTAGTGGCCGGACATGGTACTGATTTAGAATTTTTCGCTTATTATTTGCTT
TGCCGTCGGGCCGACTCCACGGGAGGTAGAGGGTCGTAGAGAGTCGCTTCGAAGCTCCCC
TGACAGCTGAGACCCCAAGGATTCAGAATCCGAAGACGGCTAAG
>NODE_997_length_202_cov_20.386139
CATTCTCGTAGCCAGCTCCTCGGAGGAGGAGCACCGGGCACATCTCAGGGCCCTTTTCGC
ACGCCTCAACGACCACGGCCTCATAATCAACTTAACGAAGTGTTTGTTCGGGGTGCCCTC
CATTCAGTTCCTGGGGCACCTCGTCGGCAAGGATGGGGCCGTCCCCCTCCCATCGAGAGT
GGAGGCCGTCTCTGCTTTCCCCCGACCGCGCACAGCCCGTGCGCTCCGGGAGTTCCTGGG
CATGGTAACGTTTTACCACCGT
>NODE_998_length_413_cov_19.702179
TAGGCGAGAGGAACCGTTCACCCGACACCAAGCACCAAGGCTGGCCGCCGAGGGCCCTCT
CCGGAAGAATCACGAGTGCGACTCGATCTGGGTAGTGCTCACGTTGGTCTATGCTCTGGT
TCTGTTGTTCTACTCGTGCTCTACCCTACTCGCTGTTGATGGCCGGAGTTCGATTATGTC
TTGGTTTCAAAAAAATTTTGTTTATGCTAATTTATGCTAATTTCCCGGGGGGCAATCAGG
AGACGCCGACTGTTGCGGAAAAGGTGGTCGCGCTGGCTAGGGTGGTCCTAGGTGGTCGCT
ATGCTCTGGTTCTGTTGTCCCTACCCTAAGCTATAAAAAAAAAAAATTTATTTTCGGGAA
TTTGGGAATCCTTCGGATTGAAGACCCCCGGGAAAAAAAGTTATTAATGTGCCAAGTGCG
GACCCCGCACACAGTTTTATCCAACAAAGTCCATAGCGTTTGAACGGAACCAc
>NODE_1004_length_456_cov_19.217106
AGAACTGCTCCAACATGTGAGCAGGATTCTGACAATCTGTATAGACAGAGACATACTAGA
ATAACTAGATTGATCGGAAAAGCTAGTAATGATATAACATGAATATTATAGCAGGCATTA
TTTTGTCTGAGCTTAAGTGTTGTGTCAAATATGCTTTGGGTTGGGATATTTATTTTATGA
CTTACCCAGCCATACAGTTAGTGTGCTGTAACAACCTCTCCATCTTCTTTCGCTACAATC
CATGTTTTTAAAGGTGTTTCTCCAGACCTCTGGGAATGGTTGACCTACAAAGTCATGTAG
TAGTCATGTAGAGTCCATGTAGCTAAAGTTAGCTAGCTAGATAGTCTCCTAATAATGCTA
CTTTATCGGATAAATCGCGTGAAAAATCGCTCTTCTTCAGTTGATAGGGATCGTATCCTA
TGTGTTCTGTGATTTTTTTCACTATATCTGCGGCGTGCAGGTTCGTTTCTTGTTGTCGCC
GCCATTGTCATTGTCACTCTCTGTTCTTCTTCTTCT
>NODE_1007_length_127_cov_8.566929
CACACACACACACAACGGTAACCCTGTTATTGGTGCAGTGAATCTCGCTGAGGAGAGCAG
AGTCCAGGTCCAGCCAGGGTCAGTATCTGGAGAATGGCTTCTTCTGAGGTGAGTGGTCGC
TAGCTACAGGTAGGCAGGTCAGACACACAGCTAATGTCAGGTAGAATGTTAAAGTTCATG
CTTTTGa
>NODE_1022_length_680_cov_21.336765
CACTTATTGACATATTACATGTTACATATTACACATGACATATTTCCATTGACTTACATT
CACCTATTTGGGAATTTGCCTGTTAGAAGTTTTTTGAATATTCCACAGCGGGAATCGAAC
CCAGGTCGCTGGCGTGGGAGCCGCGAGCTTTAACCACTACGCCACTAGGCTCACTGGAGT
GAAATTTGAAAATTCAAGTATTTGACGCTACAGCCATTTCCGCACATTTCAAACGATTCT
AAGTGTTTCTATATTCTGATCTAAGCGAAATTTCTAATTAAGTCCAATGGCAAATATTCC
GCCATCCTAATATATTAAGAAACCTAATATGGTCTGTGTTGGAAATATGTTTAGAAATAC
ACGAAAAATGAATTTCCCCTACCTAACAACACTCCTACTATATACAATCAGCAGTTTAGG
GTTAGTATACATGTAGATAGTCTTAGACAGGAGAGGCAGAACGGAGGCATGCAGGAGCAA
CTTGCAGTTTGCGATTAATCTGGCTCATCTGTACTCCTCCTCTCCTCTCCTCTCCTCTCC
TCTCCTCTCTCTCTCTACTGGCAGACTACTGACATGCTTCCCAGCCTACTAGTTAGTTCA
TGTCAGCACTAACATGATTGAAGAGAATTAAACTGCAAGTCCATCAACTGGTTGTTTGAT
GATGTTTTAGTAAAATGCATGATGGGTAGTGTAGTTTCACAACTGGTTTATGTCCGCTCA
TCTGACTAGAGTAGATAGTa
>NODE_1024_length_251_cov_159.756973
CCCTGTGGCCCTCCATGGTGGCTGCAGTGCCATTGCTGTTACTGTGCTTGTAATATGTAT
GAGACTGTTAAGCTGTGTAGAAATGTATAACAGGGATTTGTGTATAGTAAGTTGTTGGAT
GTATAGGACTGTTGTTAAAGAATTGCTGTGTGGCAACAAAGATAAACACTGACGTGGAAA
ATGCTAACGAAGGACTAGGTCCGAAACGCGTCTGTTTGTTTGCAGCCTGATGCTATGCAA
TAAAAAAGAATCTGTACTATATTCGAGAGTATGGATCTTTTCCTTTTTTGATGATGTTCT
GAGAATCTGCA
>NODE_1025_length_61_cov_31.180328
CAAGTCACGTTGGCTAAGTTCGCAAGTCACGTTGGCTAAGTTCGCAAGTCACGTTGGCTA
TGTTCGCAAGTCACGTTGGCTAAGTTCGCAAGTCACGTTGGCTAAGTTCGCAAGTCACGT
T
>NODE_1026_length_482_cov_26.047718
CCTGCAGGTTCTAGATAAACATCTCAACTGGCAAGAATATTGCACATCTGACAATTGCAC
ATCTAAACTGAGTAGTGAAAAACAAATATACACACACACCATATGGATCAATGAATGAAT
GATTTTTATTGTCATTGTACAACGAAATTGAAAAGCAGACCCTAGGTGCTAAGAAACAAC
AACATCAATCTATACACATGCTACCTATTGCATGGGAAATACAGGCGCAATGTTTTCTGC
CTGACTGAAATGTTATTGAATTATTGGGGGAATGTGATTCCATCCTGAAACAAGCCAACA
ACTCGAATTTGTAGACTTCATAATAGCGATGCAATGCGTTTTATAACAATACAATTGCAT
ATTCATTTGTGTCTACATTAAACTAAGAAATTCGAACATTTTCAATGATTATTTGGGACA
ATATACGTACATTTGTGAACTGCTATTTCCTGGTACTCTATCCATGGTAGCGATGTCTGC
CGTTTTGGCTAGTTCTCCCCACACGATGCACAGTTTTTTGGTTCACTTCCCATATTTGGT
Ca
>NODE_1029_length_70_cov_26.728571
ATGTCAATAACTCCGCCGCCCGACGGGATACGATTGAATAACTCATATCACCGTGAAGCC
TAGGGTCGGCGGAACACTTGAAACTTTGCGTGGTGACGGCGCGACGTTCCTTTCAAACGC
TACGGACTTC
>NODE_1040_length_89_cov_42.528091
AGCTTGCCCGAGCAGTGTCTTCTCACCGGCTATGCCCCCTACACTGTCCTTCACTCAAAG
TCAATGTTCACTAAACGTTTTCTTTCAGAGCCTCTAGCTCGGCCTCTGGAGGTCGTAAAG
ACTCGGTTCAAAGCTCCCCTGACAGCTGA
>NODE_1041_length_100_cov_33.680000
ATGGTGATGACATGCGTTGTTGATTGGGGACTATCCCAACCATTTGAGGGGGAGGGGGGG
AGGGGACCAGCAGAGAATGGAATACAATTATAAGATTACACAGTTGTGTACCGTTCTATG
TATTATGTATACAGTATGTGCAGTTATGAAGTTCTGGTTA
>NODE_1049_length_126_cov_15.317460
GACAGACAGACAGACAGACAGACAGACAGACAGACAGACAGACAGACAGACAGACAGACA
AACAGACAGACAGACAGACAGACAGACAGACAGACAGACAGACAGACAGACAGACAGACA
GACAGAGAGACAGACAGACAGACAGACAGACAGACAGACAGACAGACAGACAGACAGACA
GACAGA
>NODE_1056_length_61_cov_23.934425
CCCAGGGTCGGGGGAACACTCGAAACTTTGCGTGGTGACGGCACGACGTTCCCTTCAAAC
TCTACGGACTTCATTAAGCCGACCGTGAATAAACGGCGAGCAGAAAATCAGGTGGAGTCC
C
>NODE_1058_length_61_cov_21.508196
GCAAGTCACGTTGGCTAAGTTCGCAAGTCACGTTGGCTAAGTTCGCAAGTCACGTTGGCT
GAGTTCGCAAGTCACGTTGGCTAAGTTCGCAAGTCACGTTGGCTAAGTTCGCAAGTCACG
T
>NODE_1061_length_155_cov_17.838709
GGAAACCCCGCGGAGAGAAAAATGCGCTTCTGTTTGGGCAAACCACGCCACCGCTGCTGC
TTCCCAAAACTCAGGGAGCTTCAGAAATACGGCCTTATTAGCCATGCTCGAATCGGTACT
ATAATCTCTAATAGAACCTCTGTCGGGGTCACCAATGTGGAGCTCGGAAGAATGAGGAGA
TGCAGGCGGTGTAGTCAAATCAATGGAGTTTACTt
>NODE_1062_length_135_cov_26.385185
TCAGCAGCTGTTGTGATTGGCCACTATTCAAACCTATGAGATAGTTAACATGTGACTATT
TCTTATATAAGCGAGTGATATGCGAATTAGTTTCAGTCTTCCTGTGTTCCGCCCTGAGCG
ATGAGTAATCTGTTTTGTTATGTCTCTTGAAGTAAACTCCATTGATTTGACTACACCGCC
TGCATCTCCTCATTC
>NODE_1063_length_424_cov_16.403301
GGTTTAACCCCTATTTTTAGAATCACAATCTAACGTTTTAGTTAAACTATACCTACAGAA
GCATCAGCCTCATATAAGTTCGGGCTTAAGGATAAGGAGAATAATAGGGAGAAGGTGAAG
AAGGAGAAGAAGGTGCTCTCGGGTGTGGGTGGGTTCAAGGGCAATGATGTGGGAGGGGAG
CGGGCCTCGCTGGGTTATGAGGAAGAGGTAGAGGGAGTAGCTAGCGGTAATTAAAGTCCC
GGCTCCTGTAAGGACAAGAGTTCAAGGGGATCAGTTAAATATGGATGTGATAATTATTAG
TTCCCCCATCAGGTTGGGGAGAGGGGGGAGAGCAAGGTTAGCGAGGTTTGCAATAAATCA
CCAGGTAGCTATGAGAGGAAAGATTATTTGAAGGCCCCGGGCTAAGAGCATAGTGCGGCT
ATGTGTGCGTTCGTAGGTAATGTTGGCAAGACAGAATAAAGCGGATGAGGCTAAGCCGTG
AGCa
>NODE_1064_length_61_cov_22.983606
TTGCCATTTGGAGGCGTTGGGAGGCGTTGTACTTTAACGAACTCCTCCTTCAGAATTAAC
TTGACCGACTTCAAATTTGCGCAGTGTCATCTAAAGACCTTTGTGACGAAGACGATCTTT
T
>NODE_1065_length_292_cov_18.297945
TGTGCTTATCTAGGATGTTACAGTGGTGGTAACGAATTGGCTTCTTGTCCAGGACCTTCA
AGGCCTGTTTGTAAACTGAGTGGATGGGTTTCAAGTTTGTATCATAGGTTTGTGTCCAGC
TGGTGATGCAGTATGTAAGATGGGACATTATGATGGCATTGAAGAATAATTTTGCAGTTT
CTGTGTTGAGACAGTTTCTGATGTATTTGAAGTTCGCTAGGTTGTGTTTAACTGTTTGTG
TGACCTTTTTCACCTGTTTTTTAAATGTAAGGTTTGAGTCTAGGATGATCCCCAGATATT
TACATTCGGTGACTACTTGGAGCCTCTCACCAGCGGCATACACGTCTAGGTC
>NODE_1069_length_636_cov_23.713837
GTTGTCTACAAACCATGATTCATCAGAGCCTGGTTCGACCCGGGGCATTGTTAGAGGCAT
CGCGGGTTTTGGTGAAATGTGTACATGGGGATGTTCACGAGTATCCGATGGTCACCATAG
AGATTAGATATCGGGGGAAAAAGCATAGTGTTCGGGCGGCGGTAACTCCGCGTCTGACGC
ACCCCTTGATCTTGGGCTTAGACTGGGCGGGGTTCCCACAGGCGGTAGGGGGATTTGTCG
GGGTGCGTACACGGCAGGCAGGGACGTGTGAGGCGTGCACTGTGCTCTGCGTCGATGCGG
GCGTAGCCGACACTGACGAGGCGCCGGGGGGGGAGGCGACAGCGGGACCGTCACAGGCGG
ACCCGCTGCCGGCTTTCCCTCCGGTGGAGGATTTTCCCCTCGAGCAGTCTCGGGACGAGA
CCCTACGTGGCGCGTACGACCAGGTGATGCGTATTGACGGGACACTGGTACAGCCAGGCA
CAGTGCCCGCCCACCCTTACTTTATGATCATTAGAGATAGGCTGTACAGAGTGAGCCGTG
CCTCTAGTAGCGACGAGGAGATTACCCAGTTGTTGGTACCCAGGAGCCGCCGGGCGTCTA
TCTTCCAGGCGGCGCACTATAACCCCATGGCAGGCCACCTCGGATACGAAAAAACACTAC
AGCGGATAATGGCTCGATTCTACTGGCCGGAGATAc
>NODE_1082_length_73_cov_11.602739
CATCGTTTTGCCAATTTGTTCCCCATGAGGAAAGACACAAGTCTACCTGGTTTCATACAT
GTTCATCAAACGGGGTGGAAATGCCAGCGTTTTCAAATGTGCCTTTTGAATCGGTGTCTA
TAGCGCCACCTGT
>NODE_1094_length_229_cov_18.279476
TGACTGCCGTCAGAAAAAACCCACAAACCATTTTCATTCCAATCTCATTAATATGCAAAC
TTATTCAAATGAGATTGTAATTAAGCATCTACTGAGTGGGAACCCCTTTCATGATAATTT
ATGATAAACTCCGCGGCACCTTTGATTGAGATTTTTGGTGCAGGGAAGCCGCCATGAATA
CCAAGGTACACCTGAAAGACCTGGGCAAAATAACATTCTTAAACACCGTACCAATTTAAT
GGATGATTGTGCCACAATCATCTTGACTGAATAATACAAAATGTAATGt
>NODE_1095_length_212_cov_21.679245
CTTGAGCAGGATTCTGAGACAGTCATTATATGCAACCTGGAGCTTGCGCAAGCTCTCTTT
GATCTTATACCTCACCCAGAGGGGGGCCGTGTAGCGGCAATGCGCTACTTGAGATGAATA
AATTCCTGGCGGCCTGCCAACGGCGAACCAACAGAGGTCCGCCAGCAGCATTCTGCCAGA
TTTAAGGTAGCGGTGTTCCTCCAGCGGACCGCCTGCTGCCCAACGATGAATGCCCGATGC
CGACATGCCTCCCAAAATCGGCTGGTGGGCCG
>NODE_1096_length_61_cov_163.475403
CAGAAGGGGCAGTACAGATTTTATTCTCCCTAAATTCAGCACAGAAATGGGTAGAAATAC
ATTTTTATTTACAGCAGCATCAGAGTGGAACAAGCTTCCAGTGGCCATAAAAAGCATTGA
A
>NODE_1099_length_61_cov_11.672132
TGTCTCCAAGAGGCTTTTGTGTACGTCTGGACCTGATACATATGCATACCAAATTTTGTT
AATCTACGGCAAAATATTGAAAACTGTAGGGGGTGGCTGACTTCCTGTTGCCAGTAGGTG
G
>NODE_1102_length_690_cov_26.671015
GTCTGTCCATAACACTTTTTTCCAATCTTCCTCTGTCCAATGTCTGTGTTCTTTTGCCCA
TCTTAATCTTTTCCTTTTATTGGCCAGTCTCAGATATGGCTTTTTCTTTGCTACTCTGCC
TAGAAGGCCAGCATCCTTGAGTCGCCTCTTCACTGTTGACGTTGAGACTGGTGTTTTGCG
GGTACCATTTAATGAAGCTGCCAGTTGAGGACCTGTGAGGCGTCTGTTTCTCAAACTACA
GACTCTGATGTACTTGTCCTCTTGCTCAGTTGTGCACCGGGGCCTCCCACTTCTCTTTCT
ACTCTGGTTCGAGCCAGTTTGCGCTGTTCTGTGAAGGGAGTAGTACACACCGTTGTACGA
GATCTTCAGTTTCTTGGCAATTTCTCGCATGGAATAGCCTTCATTTCTCAGAACAAGAAT
AGACTGACGAGTTTCAGAAGAAAGTTCTTTTTTTCTGGCCATTTTGAGACTATAATCAAA
CCCACAACATGCTGATGCTCCAGATACTCAACTAGCCTAAGGAAGGCCAATTGTATTGCT
TCTCTAATCAGCACAACAGTTTTCAACTGTGCTAACATAATTGCACAAGGTTTTTCTAAT
GATCAATTAGCCTTTTAACACGATGAACTTGGATTAGCTAACACAATGTGCCATTGAAAC
ACAGGAGTGATGGTTGCTGAAAATGGGCCTCTGTACGCCTATGTAGATATTCCATAAAAA
ATCAACTGTTTCCAGCTATAATAGTCATTt
>NODE_1121_length_114_cov_13.114035
TTCAAACCAAAACATGTCACTAAGGAGTACCGGAGGGTGCCTTTGGTTTTGACAGCTTTT
CACCCCTCCCCTTCCTCTGAGGAAGGGAGGAGGCTTCATCTTCTCTGCCCGATCCGTGCG
CTTCAGATTTACCTAGAGCGCACGGCTCCTTTTAGGCAAACGACTCAGATCTTg
>NODE_1122_length_179_cov_10.245811
CAGGTGAACGAGGAGACGGTGGAGAGCTGGTGTGTGGAGGAGCAGGCCATGGAGATGGAC
ATCTCTGCGCTGCAGCAGGTGGAGGAGCTGGAGAGGAAGGTCACCTCCGCTAGTCTGCAG
GTCAAGGTACTGCAAAGCTCATGTTGAACCCCCCACTGATAGAGCTATTGTATATGTGAG
CCTGCTAGTACTTGGAATCATATACAAGTTGAACCTATGCTATGGAGAAGAGGATTAGc
>NODE_1141_length_96_cov_25.114584
ACACTCCACAACAAAGCCCTTACCCAGAGAGAGACCATAGGGAGATGCCCCCTCAGCCAA
ATGGTTCTGGGACTCTGTTCACAAACACAACCAGAACCACCAGACAGAAACCCACCCACA
CTAAACCAAACCATAAGAAAACAAAAAGATAACTAC
>NODE_1142_length_334_cov_21.191616
GGCGGGGGAAAAAAAAGTGGATTGAAATGAGGACTTGCCAAGAAGCGTGGTGGTATAATT
AGCATTTGACCAACAAACGAGCGTCAACAGAGCTATAATTAAGCAGGCCTGTAATTAAGT
GTATGCCCTTTATCATAATGATCATGGTTAGAATGGTGCGAGGGCTGCCAGTTGATTATT
AATGGTGTAACCCCGTACTGCCTGCAACCTGCACAGGAATCAGGGTGTCAACACTGACAG
GGTAGAGAGCAGCCCTTTGTTTATCAAATACATTAGGGCCCAAATTAACACTGGGTGACA
GGGGACACAAAGGGGTCTCGTTCCTAGATTCAGAGGGGGTGGGGGGCGACTGACGCTGCT
CGTCTTCACTTAAAAACTCAAAATCAAGAGGCAc
>NODE_1154_length_108_cov_313.555542
CTCCCCACCAGGTAGGACCGCATCCAGCTCACAGCTGTGTGATCAAAGCCGATTGCCTTG
AGCTTGTCTAGCATGATGGTGTGATTGACGGTGTCGAATGCTTTTTGGAGGTCCAGCATG
ACCATGCCGCAGTATTTGCCCGAGTCCACCTCATGTTTGATGCGGTCG
>NODE_1168_length_153_cov_16.281046
CCGACTACTTTACCACTCAGGCCTCTCATCCCCCTCTCCGCCCACGCTCCAGATGTTTTT
GTCCCCAATGTTCCTCTCTTTCCTCTCTTTTCTCTCTCTTTCGCTCCCTTTCTCCCTCCC
TGTGTGTCTGTGCTGCTGTAGCATTAGGAGCCATCTGTGTCTGTGTGCTGGACGAGGCCG
CTGGCTGAGGGAGGAGGGAGGTTCTTAATGCTa
>NODE_1169_length_245_cov_29.967346
GACAGACAGGCAGACAGACAGACATACACAACAGATATGTTATATGTTATATCCTGTGTG
TGGACTGAGCTTAAACTGCAGGGGAAGCTTGCTTGTCTCACAGCCGCTGACCACTCTGTC
TCTCATGCAGTGTTTAAACGTGTAGCTCTTGACGAGAGTATCATCATCTTCACTTTAAAA
GCTAGGCTACAGGTCTTACCATCTAAGCTCAACCTCTCTATCTGATCCTATCATATTTGT
AAACATACTGTCACTTAATTCGGAGAAGATCGCCATTGATGTTAGACTTCTCTAAATGAG
AGAGA
>NODE_1170_length_405_cov_23.439507
CAAGGTGACTTTCTAGTCCCATTCAGAAAGAGCAAATTTGGTCAACAATCATTCTCTGTT
ACAGCAATAAAAAACTGGAACTCACTACCAACTCACATCAAAGATATACATACATACTCA
ACTTTCACTACACACCTTAGAACCTGGCTGTCTGACAACTACAACTGCACACATTAACCT
TGGATATGACGTATGTTAGAGGTGACATGATCATTAACTGCCATGACGCACCTCCATGTC
ATGTTATATGTTTGCATGTATGGTGTTATTGGTGTGCTTCTATGTTGTATGTCATGTATG
TGATATGTCAATAGGAAAGAGAGGCCGGCACTCACGGAATAGGATGAGATAGAATAATCC
TTTTATTGGGCAGAAAAGTGAACGTTTCGGCGCAAGCCTTTTTCAACAAAAAAATATTGT
TTATCAATGTGGACTGTCCACCATATCAATAAACATTAAACTAAa
>NODE_1178_length_496_cov_29.766129
ATCAGCCATCACGAGAAGACAGGAGAACGTCACCTTTCCAGAGATACCAAAACAGAACTC
AAGATATCCCGTTTTTAGTGATTTAACCTGTCAATGTTGTGATGTGTCTGTGTGTGTGTG
TGTGCACGCTCTCTCTCCCCTCCCAATTCTCTCTCGCTCATCTCTTTCCTCTCACTCCCT
CACCCCTCTCAATTCTCCCTGTACCCCTCTCTCTGTTTCATCATTATTGTTATTACATAG
TCAAAGAAAGAATGTTTTGTTTCTTCTTGTTGGAGTAAAGCAACATATCAGTCTGTTAAC
ACTTTTATCTGTGCAATATCCTGACCTTAGTAGTAACAAGGACAAAACAGCAGCATTACT
GTGTTGCATCGATGGGAGAGAGGGGCTAGGCTAGATATCCAGCTACGGTAAGAATATTAC
ATAAATAAAGGTTAACAGTGAAATCAAATGAGCTGTAAGACAGGCAACAGCCACTCAGTA
TATTACATTACATGACGGGCCTGACAAGGGAAGGAAAGGAGTTCAATAAGAGGGACTATT
AAATGTGACTATTACA
>NODE_1181_length_403_cov_24.285360
TAGCCTAATATTTAAACCCATGCCCATCTAGCCGATACATAGCCGACCCATGCAGCGGAT
GACTAGCCTATAGTTCTAACCTAGTATGCCCACTTAGCCCATACAAAGCCCATATGAGAC
CCAGACATGGGTGACCTGTTCTAACCCATGCCCACCTTAGCCCATATGAGACCCAGACAT
GGTGAACCAGTTCTAACACATACCCACTTAGCCCATACACAGCCCATATGAGACCCATCT
ATGGTTGACCAGTTCTAACCCATGTCCACTTAGCCCATATATACCCTTACCGGACCCAGA
CATGGTTGACCAGTTCTAACCCATGCCCACGTAGCCCACACATAACCCACACGGGCCCCA
AACATGGATGACCAGTTCTAACCCATACCCACTTAGCCCACATATAACCCACACGGGCCC
CAAACATGGATGACCAGTTCTAACCCATACCCACTTGGCCCAt
>NODE_1184_length_254_cov_18.137794
TAATTTTGTAGTTTTTTTCTGTCCCCTTTACCCTTATACAATAAGGTAAGCACCCCCAAA
CCCATGGAGTCCGGAACCTCCCTTTTATTCTCCATACACTTATATACTTTACACAATATA
GGGGCCAAGATGTCAATGAAAGCTTTATAAAATTCAGCCGTCAGTCCATCCGAACCCGGA
CTCCTATTTTGGTTTAACCCCATGATTGCTGTCTTAACCTCCTCCACCCTTAAATCTGAA
TCACACATTGCTACATCCTCTGTTGTCACCCTGGCTTCCACTGCTTCTAGCACTTTATTC
ACGCTTTCCACATT
>NODE_1185_length_378_cov_30.238094
TGTCTGTTGCTTCTTTGATCTGCACCTCTCGCGCTCACCATGTTTAGAATGTCCTGTTTC
ATGTCTTAATTGTTATGTCTGCAGTTTTGTCCCTCACCTTTGTATTCTGCCCTGTCATTC
CCTAGCAACAGGTATTCACCTATCACTGTGTCCATTTGGTTTCGCAGGCTGGTACCTTGT
TGTTTTAGTTGATGATTTGTTATGTCTGGGTTGATTGTCTGCACCTGTGTGAGTCCTGTT
GGCTGCCTTGATAAGCTCTCCCAATTTGTCACTCTGTGCGAGATTATTGCTTGTGTTGCG
AATGCCCCTTGTCCCTCTTCCTGTTAGATTAATACATTAAATCATTGTTAACTATTAATA
AATGCATAATAAAATATTTATTTGCCTTAATAAGGCATTGTTCTCGCTTTAGATCAGGTA
ACTGCAAAAACCATAGTT
>NODE_1186_length_243_cov_25.699589
GGTGAATTCTTAATGTCATATTTTAAATAATGCACCAGGTTAGTGTCCCAATAGCAGTCC
ATTGCTGCAGGTATAGACACCTCTGGCATCCTCTGTTTGCTGCCCTGGATCTGTTCGGTA
ATTCTGCCCCACAGCATGTTTGTGAAAGCAATACTATCCACATTCTGGGAGGGGGATTGG
TCCTTTCCATTTTCACAGCCACCATTAACTACCAATACTTGATTAATTTGCTGTTGAATG
TCAATATAATACTAGTATCAATATGTTGCATAACTACACAGTCATGTAATTCAGGTAACA
GCT
>NODE_1187_length_450_cov_21.913334
AGCCCGACGTACGAGCGTATCTTGCGAAGGGGATCAAAATATGGCAGGGGACTTTCCGTG
GCAAAACTCCGGTTTTGAACAAAAGCACTCCATACCTTTAGGAGGTGATAACCACTAATA
AGCTGCCAAACCAAAAGGTCTATCATATCAAAACATAATCTAGGGATGTATAGGAACAAA
AAAATCACATCTAGAATTTGCCCACCAATTTGGTACCGAATTGTCCAATTTTGGGGTTTG
GCCCAAGGACTAAATAGGTTGCCAGGGTTGCTGCGCTATCTTTCCTGAAGAACAGGAACA
TGGACTTGCCCAAGGCATGATGTAATGATGCTCTCCTAGAAAGATGTCTTATTGTTTTTA
TCTACTTGTTTTATTTTATCTCCTTTATCGTTCTCTGTATCTCTAGCTTATTTATTGTAT
TCTTCTGGGGACCACATTTTGATTTGATTTGATTTATTATGGAAAAAGAAGACAGCTTCC
AAGGGATAAAAATACATGATAAAGCGCAAG
>NODE_1189_length_405_cov_24.656790
GGGAAATGTTATTCCTAAACTATGATGAGGGTTGTCTCCTATAACTGTCGCGGTTTGCGC
GTAGGTAACAGCGCAGGGGACAGAGCCCGACGTGTCGTGGTGGATAAACTTCTTCAAAGT
TGTGATATTCTTTGTTTACAAGAGACATTCCTCTCCAAACAGGACTTGGGGGGGTTGAAC
TCTGTTCATAATGACTTTCACGGCGCGGGAGAGTCAACCACAGATCTCTCTCAGGGCATT
ATCAGGGGGAGAATCCCTGGGGGTGTGGCCATCCTATGGCATAAAAGGCTGGACTCAGTG
ATTAATGTTGTCCGTCTGGAAACTGACTGGTGTATTGGGGTTCAGGTCAAGTTGAACAAC
ACAGAGTTTATTATTCTGAATATATACACACCGTATGAGTCTAGACATAATGATGATGAA
TATGTGAATAGGCTGGCATTTATTGACTCTTTTATTTCTGATAAT
>NODE_1193_length_226_cov_24.862831
ACGAGATAGAAAGAGGGGTGGGGGGGAAAGGGAAGAGGGAGAAGAAAGGAAGAGAAGAAA
AAAAAGAAGAAAGAGAGGGAGAAAAAAAACGGTGTTGGAGGAAGTGGCTCAATATGCTGT
GTGAAGCAAATTATGGGCCCCATGTAGATTCATCAGTTCTCCCCGCTGGATTAAGGAAGG
GCCCTTCTAATGAAGTTCGCCCCGTCAAAATGAAGGGACTAATTCTGATTTAGCTGAGGT
AATGAACTTCCCCTTCTCCTAGTGAGAGCAGCACCATGGGGTGAGg
>NODE_1194_length_305_cov_16.439344
GGGGTGGTGGGTGGGTGGGTGAATGGGTGGGGTGTGGGGGTGGGTGGGTGGGGTCGGGGG
CCTGACAGCAACCCTCTCTGAGGAGGACCAATCACTCCATTGACTGCCTGCAGCAGCACA
GCTCATATTGTCAGTCCCCAGTTTAAGGGAACCTTGAGCGGCTTCAAAGATCTTTTCAAA
GCCTTAATCCTAATAGGTCGCGGTTTGTTCTGTCACATCAGAAGGGAGCGAGGGAGGTGG
AGGGAATAATGCATCGGGGCCCTGGCAGAGATTCTGAAGGGGGAAGATTGGCAGAGGATT
TGCGGCGCAGGGAGGAGGGAAATCTGAAATATCGGGCCCACAGAATGCCTGCTGTAATAG
ATATg
>NODE_1198_length_61_cov_100.983604
TCCAGCCAAATTCATAAAAGACTCAGCCGCCACCATTGCTCCAATCATTACCCACATAAT
TAACCTCTCAATCAACCAAGGACGTGTCCCCCAAGACTTCAAACTTGCAAAAGTAACCCC
C
>NODE_1200_length_216_cov_60.194443
ACAACCAGACAAGTTGCAAAGGGGTGCTTAGTCAGTGGGGCGCGTGCTTAAGTGTGGGTA
CCTGGGTCCGACCGGTGCACGAGGTGTGTGTGCCCAGAGAGAGCTCCCCACGGCCCAGGA
GGCTCTGTGCCTCCAGAACACAGAGGCCCGGTCAGAGGAGACCAGTAGACGGCGGTCCAC
ACAGCCCTGGTCACCTAAATACACCTCCACCCTCGAAACTCCTGCCCTCCCCTCCCCAGG
GTCCCTGCCTCTCTCATGGACTCCACCTCTCTGTCC
>NODE_1201_length_246_cov_112.548782
ATCTCAACCTATTCTCAAACTTTAAATGGGTAAGAAGCCCGGCTCGCTGGCTTGGAGCCG
GGCGTGGAATGCGAGCCGCCTAGTGGGCCACTTTTGGTAAGCAGAACTGGCGCTGCGGGA
TGAACCGAACGCCGGGTTAAGGCGCCCGATGCCGACGCTCATCAGACCCCAGAAAAGGTG
TTGGTCGATATAGACAGCAGGACGGTGGCCATGGAAGTCGGAATCCGCTAAGGAGTGTGT
AACAACTCACCTGCCGAATCAACTAGCCCTGAAAATGGATGGCGCTGGAGCGTCGGGCCC
ATACCC
>NODE_1204_length_61_cov_49.475410
TTGGCTAAGTTCGCAAGTCACGTTGGCTAAGTTCGCAAGTCACGTTGGCTAAGTTCGCAA
ATCACGTTGGCTAAGTTCGCAAGTCACGTTGGCTAAGTTCGCAAGTCACGTTGGCTAAGT
T
>NODE_1205_length_228_cov_34.951756
GTGATTCCGGTTTAACTGCCTCCTACAGGTCAGTGAGGGTACTCACTTCAAGTCTGATCA
CGCGAGATTTCCGGCTTGGGGGACGAGACTCGCAAGACAAAGCTTTACGTGTGTGGTGTG
CTGTATTGGGAATATCAGAGCACACCACATATAATGCGATCAAAACTGTTCAATCAATGA
TTTTTTTTCTTCATGTGTGGGGTCTCTCACAGATACAAAATCTGTTGAGATTTAGAAAAT
CTTTATGTGTGTACCAGGCTTTAGGTAACAAAGGGCTAGCAGTGGCTa
>NODE_1215_length_504_cov_48.144840
GCGGTGCACACTGCTGGCTTGGTGATGCCGCCTCCTGTTTCCACAGCCGTATTTTTCTAA
AGGTGTGTGTGGCACATCTGTGCAGCTATTGTTTATTCATGGAGTAAACCCTTTGAAATG
TGTTAAGATACTTCCCACTCATTATAAAAATCCTGCCACCCATGGATTAGGACTTTGATG
TCACCAATCCTGCTTCAAAGGCTTCTTTCACTGCTATTAATCACAGTTTAGCCTCTGAAG
ATATAGCCAGAGAAAACATTTGGACATCTTGTGCAGAAACTTTGAAATGTTCAGACTGTC
TTGCATATGCGAGGTTCATATCCTCTCCTCTGTGTGCGGGGCTGTAATACTGCTGTGCAG
ACAGCTGTACTACTGACTCCATAGGATCTAGCTCAGACCGGAGGTCCTAGACTGCCCTTT
CTGTCTCGCTGTCTCGATTACCACAATAGTTCACAAAGGACATGGCTGCTACTAGAGACC
ATGCTGGTTGAATTCTTGGTATTCCCCCTTATTGGTCACTTTAACTATCTGGTCACCACT
GAATGAATGGCCCTGTCTGTCTTt
>NODE_1221_length_124_cov_30.758064
TAGACAGGGTTGTTGTCTGTCCCCAACCCTTTTTGCTATATTCATTGAGCCTTTGGCTCA
AGCAATCAGACAGAACCAAGACATCAAGGGGGTGGAAGTGGGAGGCAGAGAACACAAGAT
AGGATTATTTGCGGACGATGTGATAGCATATTTGGAGCGGCCTAGTGTGTCTCTTCCAGC
ACTG
>NODE_1222_length_408_cov_37.720589
GATCCTCGGTCTCTTTCCCCCCCACACAAATCTTGATATCCATCTATCCCATTCCCTAAA
CTGAGTCTGTGGTATCATTACTGGTATTGACTGGTATAGATACAACAGCCTTGGTAGTAT
ATTCATTTTGACTATTTCAATCCTTGAGCTTAAATCTAATTGGAGTACTGTCCATTTTCC
CATGTCTTTCTTGAGTTCCTGACTTATCTGTATGTAATTTGCCTTATATAATTTATCCAC
CCCCTTTGTAATGTTCACTCCCAAATATCTAATTGCTTTCAAATTCCATCTAATTTTGTA
TCTTTCTTGCAGCTCGGGGGTTGGGGTATAGTTTATGGCTAAAATCTGTGTTTTTGTGAC
ATTAAGTTTGTATCCTGAGTATCGGCCATATTCATCTAGTAGATTCATCAGTGCTGGAAG
AGACACACTAGGCCGCTCCAAATATGCTATCACATCGTCCGCAAATAA
>NODE_1223_length_139_cov_69.366905
ATTTTTTCGTTCATTGAGTTCCCACCCCAGTTAACCAAGCGATCTTCACTTTATAATAAA
TAACTTTCGATAGTAAGCATGGGAAAAAAAGTTTAACTCGTGGTTTGAGGAAGTATTTTC
GTAAGCGATCTTTTAAAAGCGAACTATTTTTCGCGGAAGGCTAATCACTACCTGCGCTGG
ACCAATCACAGCGGCCGTT
>NODE_1228_length_97_cov_785.783508
CTAAAACTTAAATTACGGAAAAACTATAAAAGCTATCAAGATTCTGAATACATCCGATAA
AGAGCTTAAGACCGTGAACATTTTAAAGTTCGAATGGCGTTTCTAGGGCAAAAGCTCGCA
GAGGAGTAGCACGGCAAAAAACCGGAAGAATAAATAA
>NODE_1232_length_488_cov_10.721312
CTTCCCACATAAGAGGATCCACAAGGCAACCTGGGTATCACCGGATGGAGTGACCGAGAA
CCAGATAGACCACTTCTGCATAACCAGCAAGTTCAGGAGATCACTACAGGACCTGCGAGT
AAGGAGAGGAGCAGACATAGCATCAGACCACCACCTACTAAGCGCTACGCTCAAGTTGAA
ACTGAAGAAACACTGGATGGAAACAACATCAAAGAAACAGATATTCAATGTCCACCTCTT
AAAAGACACACAGATAAGAGAAGTGTTCACACTGAAGCTGAAGAACAGATTTCAAGCCTT
GCAAGATCTAAGCAGTGaNNNNNNNNNNNNACAACGGCCGAACTAGGGCAACCAAGGCAA
AAGCCCAAAGAGAGTACACTCAGGCAAACAGAAAGGTCAAAAGAAATGCCAAGAAGGACA
AGCGAAACTACATCAACAACCTGGCTAAAGAAGCAGAAGAGGCAGCAGCAAAAGGAAACA
TGAAGGAACTGTATGACACCACCAAGAAACTGTCCGGAAAGTTCAGCAGACCAGAACGAC
CAACCAAa
>NODE_1233_length_141_cov_49.234043
AATAAATCTTGAAGTCTGAGGTGTTCATCACCAAGTTAGACTCTTCCGTGATGCAAGTTA
CCGTCCCGTCCTGCCCCAACGGGAGTGTCGTGGGGCAGGCGTACATTACACGCATGAATA
GTATTATAGCAAAGTCAGGACAGGTTATGTGGGCTGTGTGTATATGTTTGAGTCAGCAGG
GACATCCTAATCTTAATTTCT
>NODE_1234_length_133_cov_21.308271
AGGTTATGTGGGCTGTGTGTATATGTTTGAGTCAGCAGGGACATCCTAATCTTAATTTCT
TCTCTATGATTAATCCATTACTTGTTATACCTTAATGAAATGGTCACCATTGTTTTGATT
TCCTTTAAACCGTGCGGCCGTGACGTGCGGTAAACATTTCCATGGTAACAGCGAGCTCCA
CCAATCAGAGACG
>NODE_1241_length_391_cov_11.667520
TCCCACATCTCCTAAAGGCACAAACTATGCAAGTTGTCACCTTGGAGTATTCTGGGGGCC
GTCGCGAAAGCACTCGTCTCCTCGGGAGAGAGAATGTCAGCGGCGGCCTTGGGCAGTTTT
GACAAACAGAGTATATATTGATACATGATAAAGTATGCTAGGAATCACCCGAGTGCTAAA
GGCTACTATAGTTTTAATATCATCATTTGAATTAACAAGCATTCTGTGGAGAAATAATGA
GCTTTCATTATTCAGAACATCATCCTTACCCCGGCGAAGCTCACAGGCTATTAGTGCTTG
AGAACTTAATGAAAAGAAGATAAAGAAGGTTTGAGATAAAAGTTTGAATGGCCACACTCG
GTAACCAGAGTTAAAATTTAATGCGGGACCCGGAATGATGGATAGGGGCTTATCTCAGCA
GCCTGGGGAGCGGGTCGGCAGGAAGATCCGc
>NODE_1242_length_983_cov_60.050865
GAAATTGTTGAGAAAATACAGGTATGCCTGGTTAATTAATGCTACATTTGCACTTAGTAT
AGGCAATGTTCAATTACTGCATTGTAGAAATAACAGGGAAAGAAGAAGGAAGGAAGACTG
ATGAGGATCTGTTTAAGACGTATTGAGAGAAAAACATTTTGACTATACATCTGCAACACA
TCTCTATTACTATAACAAAACTTTGCCCCAAACAGTAGAACTGTTAATCAGGACACTGAA
CACTTACTTAACTCTAACAGTCAAATGGCCAACCACACCTGAACCATTACAGTGAACCTC
ACCTGCAGACCTCTGACTGAAGACAGATTTACATCTCAGTTTAATAGAGTAAAAACACAT
TTTAGAATAGGGTAGTTTTGATTATCATAAACCATGTAGTGCAAAGGTAACAGGATTAAT
ATGGTCATAATGAGACCACCAAAGACGACAACCATGTACCAGTATGAGGAGTAGTTATGG
AAAGTTTATTTTATTGTTCCATAAAGCATTAGGAGAGTATGTGGTCATGTCAACAAAATG
TTTTTGACCACAGATCACTGAATGTGAATCTTCCAACAGTTCTGTACCCCTCAGAGTTAT
CAAAGAAACAGAACCAAACCTACAGATTCAGGACAGTTCAGTTATCCTACAGTCAAACAG
GACTGGCTTTAACACTATAATACAGTTACAACATGCAGTAGATAAAATAAAGCAGGACAT
TGAACGTGTCCAAACCCAGAGAGCATGTGGGAAGCTAACCATACAACATACAAATATACA
TGCGTGCAAAATAACAGGGAAAAGGAGAATGGGAAATGATTTTCAAAGCTTTGCAAATGA
GAATAAAAAGATACTGTATGTACATATTTATGATAATCCAAGGCCCATGCACTTTTAGAA
TGTAATGTCATATCATTTCATTCTGTGACGGCCTGCTCTTCGAAGTGGGGTCAGGCAACG
CACTGACTGCCTCTGTACACCACTACACACACACACACACACACACACACACACACACAC
ACACACACACACACACACACACA
>NODE_1243_length_173_cov_18.473988
GGGCGCACCCACTGCTCCCGCCCTGACCCTTCCTGCACCGCCAGAATTAAATGGATAGAG
AGAGCGCGCGTTTCTGATGGCACTCCTCCACCGGAGAGACACTCCATTTGTTATGAAGTA
GGGGTCCTGATGAAGTGTAGGGAGCGCCTCTTCTTTTTTCCCTCGGTTTTTTTCTTCCAC
CCCTCCTTTCTCTGGCACTACAAGGCCGGCCTTCAGTCTGCTACACTCGAAAt
>NODE_1246_length_316_cov_22.360760
ATTGATGTAAACTAAAAAGAAAAGAGGCCCCAGGACACTCCCCTGGGGCACCCCGCAGGT
GTTGCTAAGCAAAGATGCCAATAGATCCTCTCCTCCACAAACTCTCTCTCATTTTCTCTT
TATTCATCTACGCCATCTCTTCACTATCCTCCTTCACTCTTTGTTTGTCAGTTTAATTCA
CTCACACCATCTTTCTTTCTCTCTTTCTCAAATGTTCTCTCTCATCAGTCTCTTTCTTTC
TCTGTCTAGCTCTCGTACTTCTCTCCGTCTCTCAATCTCTCTTACCTGGGTGAGAAGGAT
AAACTGGGCAAATTGCCAGGGCAGCATGAAGAACAAACTGGAGATGCCCAGAGCCACCAT
GGCCTTTTTGCTTGGa
>NODE_1249_length_209_cov_13.129187
CACACAAACACTCTCTCTCTCTCCAAAGACACATTTTAGTTTGCCTTTGTATTATCCTAA
GTATAAAGTATAGGGCTTAATTTGTTAATCTATGTAAGTACCTTAACTCAAGTTTTCAAT
TAATTACAATGTTGTAAAAAGTGCAAGAGTTGCCTCATAGATTTTCTAGAGTAAAATAAC
ATTTTCCATATCTGTTCACCCACCGGTAGAAAAGTAGAAACTTGCGTATGATACAATACG
TCTTTATTTTTGAACATCATATTGTATAg
>NODE_1250_length_419_cov_10.367541
GCGAGGTAGTCAAATCAATGATCTTTACTTCATCAGACATAACACAATACTCATCGCATG
TAGCGGAACAGGAAAGAAGAAAGATGGTTACATTACATTCGCTTATAAAGGCATAGTCAC
GTGGGGTAACTATCTCATTAGAATATCATTAGTTTGAATAGTGACCAATCACAACAGTTG
CTTAACATTCGTTTATAACAGTATAGTTACGTGAGGTAACTATCTCATTGGAATATCGTT
TAGGATGAATTATGACTAATCACCACACNNNNNNNNNNGAGCGGAACAGGAAAGAAGAAA
GATGGTTACATTACATTCGTGGTATAGTCACGTGGGGTAACTATCTCATTAGAATATCAT
TAGGATGAATAGTGACCAATCACAACAGTTGCTTTACATTCGTTTATAACAGTATAATCA
CGTGAGGTAACTATCTCATTGGAATATCGTTTAGGATGAATTATGACTAATCACCACAC
>NODE_1251_length_431_cov_31.000000
TGGCCGCCACGTATGTCCTGGTCCTGGATGCCCTGAGTAAGATGGCCGCCACGTATGTCC
AGGAGCCAGTATATCCAGTATATCCTGCTGTCAGCCAATAGGTACAGAGGTAATCTACAT
ATCTCCCATCAGCCAGTGCAGCGGGTGGATAGTCATTTTACATGTTTACATTTTAGGCAT
TTAGCAGACGCTTTATTCCAAAGCGACTTACAGGTAATACATTTGATTGAGCAAGTGAAT
CATCAGTCTGTCCGTCGCAGCAAGAAAAGCAAATAGTTAAAGTCAGTGGCCCTTGGTAGT
CATTGTCATAGAGTCACAGTGTAGAGAGGTGTGGTCGATGTCTCAGGAGGAGACGTCAAG
GTGTAGTCTGAAGAGATGGGTCTTCAGTCTCCGGCGGAAGATGGGGAGTGACTCCGCAGT
TCTGACATCTGTGGGAAGCTCGTTCCACCAGCGGGGGGCCAGCACAGAGAAGAGACGTGA
CCGGGCACCAt
>NODE_1252_length_76_cov_23.605263
TTAGCTTGTTGCGCTGTTTGGTGATGTTCACCAGGTGGGACTCGAGGTCACTGTCGGGGC
TTTTGGTGAGTTTGTTTCTGCACTTTCGAATTTCAGAGGATTGTGCATCTCTGCGCGTCA
TGGCTGCCCGTATGTC
>NODE_1254_length_128_cov_202.062500
GTTGGTGATTGGAACACGGACATGCTTCGAAAAAAAGCCCCCATGTTCAAATCATTCTCA
GGGTTTTGTGATCTGTACGGCTTCGACCAGTTGATTACGCAACCCACAAGGGTGTGTGAC
ACAACTCAAACCACCATAGACCTCATTGTCACAACGGACCAGTCCAGAATCTCTGCGAGT
GGGGTTAT
>NODE_1255_length_105_cov_154.114288
TCATGGTCATGATGTTAAACTTTATTAAACTTCAGACATGGACTGCAGCTCCAATTGCTT
TATATACAGAGCATAGCCTACAACAAGTAGGCCCAGGCTAGTAAAATAGGAGGCAGTAGA
CCTACATCAAATAGCGTGAAAAGCTACAGAGCAGCATAGAAGGAA
>NODE_1257_length_721_cov_55.181690
TTGCTGTCAAGCAGTTTACCAGCCATGGAGTCAGCCCTCAAGGCTTGCTCATGCTTGCCA
ACAAAGCGCACTGCATATTTGTATCTAGCATTGGTTAGCTTCTTATGCTCTAGAACAGGC
CCCTGTCTAGGTTTACCAGCAATAGCCCAGGTCTTGTGGGCCGCCTTGGCTTCTGCATGT
GGGCCAGCTATATACCTGTTCCACCCGGGCTTGATGTTTTTAGCCTTACTAGGGTGAGTG
AGTAGAGGTCTGCTGGCCTCTAATAAGGCATACACAATACAATTGTACATTTCACATAGG
TCATCACAGTGAGAGGTATCCTTACAGTTAACATTGGAGCATAGAATGGCATTCATAGGT
AAGTGTATTTCGCTCAGGAGTGAATCTGATCTCCCACAATAAGCTAATACATCCTCTGAG
GAGAGTTTAGTCCAGTCTATCTTAGCCTTACTTACACTATCGTCCTCCCTCATTAACTCA
GGGAGACTGCCAGTGTCGAGCATGATCTCAATGGGAAAGTGATCAGTTGTGGCAGCCTCG
TACATTACCTTCATAGGCCCAAGCGTTGCATGAGCATCTGCAGTACATATCAGATGATCA
AGCCAGCTAGTTGTTCTGTGAGCTTCACTGTAGTAGGTGAAGCTGTCCGCTGGTAGATGC
ACCTGACTAGATAGAACCAGATTACTGTCTTCACACCACCTGATCATATGCTTGGCAAAG
GAGGACGCTTTATCAGAGATGTCAGCATTCATGTCTCCCATAGCATAAATGGTCGTGCAG
C
>NODE_1258_length_248_cov_31.334677
GTGCGTGACATGAAGTTCGTGCCCTGGTCAGTGAGGATTTCTTTCGGAATCCCCACTCGG
GAGATGACCGTGAATAGCGCTTGTGCTACACTCTTGGCAGAGATAGTACGAAGCGGTATT
GCCTCGGGGTATCGGGTTGCGTAGTCTATCAATACTAACACAAACCGATAGCCCTGTGCG
CAGCGTTCGAACGGCCCGATAATGTCCATGCCAATGCGGTCGAATGGTGCCTCGACCAGG
GGGAGGGGGCGCAAAGGCGCTCTTGGGACAGCCGGGGGATTTACTAGCTGACACTCGCGG
CAGGAGGc
>NODE_1259_length_101_cov_89.990097
TTGATTTGCCCCTAGCGGCAGGATCTGCGAGCGTTTGGTCGCTAAGAACGGTCTAACGAA
GGCTCCAGACCCTTCGTTAATTTCCTTCTTACGAAAGAACTACTTAGGCTAAGAAGGAAT
TCGGGAAACGCGTTTCGTTCTTACAGGGGGCGCTAAGAACG
>NODE_1260_length_116_cov_34.758621
ACTTAGGCTAAGAAGGAATTCGGGAAACGCGTTTCGTTCTTACAGGGGGCGCTAAGAACG
AGCCAAAGAAGAATTTGGCCTTAAGTAGTACTTAACTCGCTTCGGGAAACGCGGCCAATG
ATAATGATAATGATCTTTATTGTCATTGTTACAATACAGTACAGTACAGTTCCAAc
>NODE_1262_length_301_cov_37.594685
CGATTACTGCAACGTACTCCTGTCTGGGCTCCCTGCATCTGCCATCAAACCCCTGCAGCT
CATCCAGAATGCTGCTGCCCGCCTGGTGTTCAACCTCCCCAAGTACTCTCACGTTACTCC
CCTCCTCCGCACCCTTCACTGGCTCCCGGTTGCAGCTCGGATCAAGTTCAAGACCCTGGT
ACTTGCCTACAGGGCAGCAAAAGGAACAGCCCCTGCCTACCTACAAGCGATGGTCACCCC
TCAAACTCCATCCCGCCCCCTCCGCCCCTCCACATCTGCCGGCCGACTGGCCCCACCATC
ACTACGCCAACGCGGCTGCCGTGGGGCCCGGTCACGTCTCTTCTCGATACTGGCTCCCCG
C
>NODE_1269_length_80_cov_356.125000
TCAATTTTCATCTCATGCTATTTTATATGAATATTTCAACATTAGGAATTTCAAGAGCAC
TTTACAGGAATATTTGAAAGTTAGGAATTTCAATAGCTTTCAGGTCACATGACCAAGACA
CCCCAAAATACTTTCATATT
>NODE_1272_length_101_cov_12.762376
AATTTCAATAGCTTTCAGGTCACATGACCAAGACACCCCAAAATACTTTCATATTGTCTG
TTGACCATGTCTCCATAATGGACACCCATTGTTTTGTCAAATTTCATCTCATGCTATTTT
ATATGAATATTTCAAAATTAGGAATTTCAATAGCTTTCAGg
>NODE_1273_length_77_cov_34.337662
AACACTTGAAACACTCTACAATCTGAACTGAACACTCGAGCACTTTACTATTTGGTCACT
TTTACTATCTGGTTACCCTGTCTGTCTTTGTTGGTTATTGGTCTTGTGTACTGAGGCTAT
GTCTTGTGTTGTGCCTT
>NODE_1280_length_182_cov_25.664835
CTGTCTCAGTCACCGCCTTCTCAACCCCCCTCGTCATCCGTACCGCATTCTCAACAGAGC
CACACCTCACCTTCAAGTGCCTCACCAGATCCTTCATATCCACACCCACCTGGATTCCCG
AAATCACCCCCTTACACCCACTTGCCCCCTGAACTCCCACCCTAACAGCCTCGGTCACCC
TCATTTTGCCAACTTTGCTAGTCCTAAGTGCTTTCTCCACCTGCTTTTCATTCACACAGC
CC
>NODE_1282_length_209_cov_13.124402
ATTCAATTATCTGCCTGTGGGTATTCCATCAACGTTGCTAAAGGAAATCCAGGTTTATTC
GACGAGACTTGCACAATAAGCCTGGATTTTCCTTTAGAGACGTTGATGGAATACCCCCCT
GGCTTATAGCCACCACTCCTACGGCTACTGTGGCTAGCTGTTAGCCTGACGGCGCAGAAA
ATGAATTATTATTATTATTATTATTATTAATTCAATTATCTGCCTGTGGGTATTCCATCA
ACGTTGCTAAAGGAAATCCAGGTTTATTC
>NODE_1283_length_206_cov_24.116505
TTTTGTTTGATAGGTCGTTTCTGCCATCAGGAGACAGTTCCCAGAGGAAGGAGGAAATTA
CAAGGGTTTTGAATGGCCTCATTTGGGGGACAATTAATAAATAGATTCGAAAATCACATT
CACAAAGTATCTTATGTCCAGTGTTGTTACTCATTACTGGGTTAAGTAATAATATTACAG
TAATATGTTACTATCCAACACTGCTTCTGTCTGTACACTTATGGAATTTTGATCAGATAT
CATGTAAACAATACAGAAAAATATAc
>NODE_1284_length_224_cov_35.424107
GAAGCTGATCACAGAGGGTCATAATTAATACCCCAATAACAGCGACTAATAAACAAGTTT
AAATTGCCATCATAATCAAATGATGCAAACATCGGCAAGTTACAAAAGTTCACAGCCGCC
ACCGACAATTCCTTAATTGTATTCAGTCATTCATGACAATTTTATTAACATGGAGCTGAT
GTCTCATGCCCTTCCACTGTCACAACACCAGGGATCTAATTTCATTATTTTCCACAAGAT
TTGCTTGACTACTGCTACCATCCTTGTGCAGAGCCAGTCCAGAt
>NODE_1286_length_437_cov_64.258583
TTAATGGTTAATACATGCAAATGAAAACATTCCGGCAATTTGATTTCTTTGAAGATAGTT
TGCATATTGTCTTAGCCATAATGATGGTACACTTTCTCCCCAGCTTCGATTTATGCAAGG
CTAGTTAGTTCATTTTTATCAGCTCCGAGTTCATTTCTAGGGCTACTGGAATGTGTTCCC
CCCTTCCCCTCACTAGTTAACTAATTAGGATTCAGGTACCATAAGCAGATTTTTCACGCT
ATTGGTGTTTTTCTTAATTAAGAAACAAATGAATTCTCCCCAGCAAAATAGATGGAACAA
CGGGATAGGGTGCCAGAGGCCAGATGCGGCGCTTCTTAATTAGAAGTCACTCTATTGTCA
GAGGTTTTTTAATGAAGCTCCAATCTAAATGGATATCAAAAAAGCTTCTGGAGAAGAAAA
AAAAAAGCCGGCCATTTAAAATAATAAGGAAATAAAGATAATGAAACACAAAAGATATGT
ACTGGCAGCACTGGCTt
>NODE_1290_length_144_cov_12.847222
CTTGAAGGTAGATACTTAGCCATTGATCGCAATCACTATAGGAGAGGAAAAGAATAAATT
ATTACAAAGCCATTAACATGTCGTTCCAGATATAATTAAATTGTTGTAATGTATTTCTTT
CGGCCGCTACAGATCGCTCCATTCTAAGTGTGTGCAACATGTTTAGTTTCCAATATATCA
TAGAAGGAGGTCTCGGATCTTTCC
>NODE_1291_length_761_cov_108.300919
GTATTTCTACCCATTTCTGTGCTGAATTTAGGGAGAATAAAATCTGTACTGCCCCTTCTG
GTAGCATAGTTATGCCTGTCATTGAAGCGATTAAAATAATTTGACAAATATTGAGGCCCC
TTATTTTGGACTATCTTGTGTGTAAGACCTAATTTCATATGTCTGACCCTTTTATTGACC
GGAAGCCAGTGAAGTTGCTGGAAAAAGGCTGGCCCTAGGTGAGTGTTCGGAGGTAATTTA
AGGACTACCCTCATTAATTTGTTTTGTGCTGTCTGAAGTTTGTTTTTCATACCCTGAGGA
GCTCCACTAAACCAGGAGGTGGCAGCATAGTCAAAATGACTTTGAACTAATGCGCCCGCT
AACATCTTGAGTGTTTCCTTGTCCAGAAGTTCTGCTTTTCTAGCTAGGAATTTAGTTTTC
TGGCATATCTTTGTGTGGGCCTTTTTAGCCATGGCCTCTCCTGTGAGGTGCTTGTCTAGA
ATGCACCCAAGGTACACCACAGCGTCCTTGTTTGGTATGATCTTATCTCCTACTCTTACT
TTCATCTCTATTTTCTTATCAAGCCTTTTCTTCGATCCGAATAGGATGGCCTCTGTTTTC
CCTAGATGAAGAGACAGCTTGTTATCACACAGCCATGTCCCCACCTTTGACAGCTCCTCA
CTCAGGGTCCTCTCCACTACTGCCAAGTCCTTATGGGAGACCAGAATAGCTGAGTCATCC
GCATATAGAAAGAGGTCAGATGAACAGGCTTGCCTCATATCATTGATGTAAACTAAAAAG
AAAAGAGGCCCCAGGACACTCCCCTGGGGCACCCCGCAGGT
>NODE_1292_length_189_cov_18.164021
AGTTCTGTTACAAGTCCCGCGCCGAGGCCAAGCGCATGAAGGTGGCACAGAACGCTCCGA
ATACACTCCCCACTTCCTCGCAGAATTCCCAGAATTTTGCAACTTATAAGGAAGGGTACA
ACGTGTATGGAATCGAAAGTGTAAAAATCTAGGGGGTAGGAAAGATGTCCCCTCTCACGC
CATGACATGACATGTCAGTCAGCCCAGTCACACCCCGCCTTCCGTCCCCCATCCCCCGTC
CTccattcc
>NODE_1293_length_136_cov_20.169117
CCAGCAGCCCTCTCTGATGCCTACGCCTTCTCTCACTCCCCTAGACCCTCTGGTCGTGGG
GGAGGCACAGGCCTCCTCATCTCGCCTAAGTGGTCACATACTATGCTTCCCCTGTCACAC
CTGTCCCCATCCTCCTTTGAATTCCATGCTGTCTCTGTCTCCTCCCCTGTCAAACTTCAC
ATTGTTGTTATCTATc
>NODE_1294_length_368_cov_42.298912
TGTTCATATTTGTATTCACTGTGTTAATTATTCTGTTGTTTAGATAAAATCATTTAATTG
TCCGGTCTGCTTTTCCCTATTTATTTGAGTGTCCACCCCCTTTCTCAATATACATAGAGG
TATGCTCTTATCAAATACCTCCGTCTGAACGCGGCCAGCATCATGTAAACTTGTGTTTAA
TACATTAGATAACTAGGAATAGGAAGTCCATAGATGCCTCTCCTGTATAAATAAAGTGTA
TTCTAGTGACTGATAGTATGATATAAATGTTTAATAACAGTTAAGGACTAGTCTGAGTTC
GCCATAACATGTTACCCAACGTAGCAGCTACGTTACAGTAGACTCCTTCTGGAGCGAACA
TGCGCATTGGAACCTGCGTGATGCCAGTGTGACGTAGGCTGGTAATTGGTCTATAAGGCG
ACTATCTA
>NODE_1295_length_204_cov_22.593138
GTTTGCATAATATGGACTTTAAAATAACCGTCTACAGCCAAGGTAAGTGGAATAGTAAAT
GTTGTATTTTGAGTGGAATCTCCCATTCATTTAATCTCAATATCTCCTTCCCTCAGGGCT
GGATGTTCCCTGAGCCCCAGGCGGAGCAACAGGACCTGGTGGACCACGAACACAAGCCCT
TCTCTGAGCAGCTCAGTCTGGCCGGGGAGGGGCAGGCCGAGGAGGAGGACAAGCCCTGTG
GTGGTGGTGGCCTTGCGCGGCGTG
>NODE_1308_length_905_cov_26.066298
ATGCATACTGCATACTAAATTCATGATAGGTACACTATTTGGCACACTAGCATACTGCAT
TTGCACTACTACTACCATTTCATTTTCTCAGTATAAAACTTCAGAGCAGACAAATAACTT
GATATTATTGAAATAATCAGACTAATATTTTCTATGTTATTATACAGGTACTTCACAAAT
GAAGACACTTTGAGGCTTGCAAGGTCAGCACTGATGGCAGAGGTAGGGAAGATGGAGGAA
GTGTTGGAGGCTGGAACTACAGTCTCTGAGCCAGCAGACAAGACTCCACGGATGGAGGCG
GCAGGCCCAAGTACCAGCAGCAGCGGCAGCCTTGGCAGCATCTTTGATGAGATCCTGGAG
GAACGCACAGTAGGCCTACTTGATCCTGGGATAACCCTGAGTGTACAGATTCAAGTGCAG
ACCTACCTCAGTGAGGCACCCATTCCACGGTCAGACAATCCCTTGATTTTTTGGAAAGTC
AACCAACCTCGACTGCCCTCCCTGGCAGCCACGGCAACTACATTTCTCTGTGCTCCTTGT
ACAAGTGTGGAGAGTGAGAGGCTCTTTAGCACAGCCTCAATTATTATTGATGAAAGAAGA
AGCAGGTTAACGGCACAGAATGCTGAAAAGCTAATCTTCCTTAAGAAGAATCTCTCCCTC
ATGATTAAGTGAGTTCAAGAGTTTTGTTACAATGAAACTGCACTTTCTTTTTTCTTTTTT
TACAATTGTTAAAGCAGCTGTTGTTATTGTTATTTGGAATGCTATACATATTTATTTGGG
AAGTTATATTTAGCTAGTTATAGTGCCATTTTGTTTTTACTACTGTTATTTGCTAAGTTA
CACTTTAAAAAGGGTCCTATAATTGATTTGCCATTTGTAATAGAGAAGATAAATAGAAGT
AAAACTTGAAAGCAGACAAACTACCAATCAGACAGTAACCTTTTTAGTTTTCTACAATGC
TGAAT
>NODE_1309_length_121_cov_23.214876
TGAAGGGTGATAAGGACAAGCCGGTTCATTAAAAACTGCGTGACCTGTGGCGTTCTAAAT
GAAGCAATTTATGCTAATGGCCATTCATATTTCAAAGTCATATTTCTCATGGACCGTAAG
ATGAATCGTCTCACGCACGGGAATGTACATGCTCCACAATCATGTCTAAGAAGTCTGTGA
C
>NODE_1316_length_99_cov_26.787878
CATTTATAAGCACCTGAAATTAGTGGCCAAGTGTTTTTTTGAAAAAGTACCCATTTTTCC
GCCATCTTGGAATCTATCCCTTAGATTTTAACACCCTATAGGAAGACATGGACCATGCAT
GTACATGTGAAATCTCGGACCGATCGGACCTACGCTTGA
>NODE_1317_length_125_cov_22.680000
AAGAAGCCTGACCGACCTGAAGAACAGATGGTAGAAAATGACAAGGACGAGGAAAGCAGG
AAAGCCAAAGATGAGAAAGTGGAAAGCACAAAAGCGGAAGAGCAAAGAAGTAAATGGACT
AAGAACAGGAGAAATGCCAAAGTACATGACATCGTCCTGCTGCAAGATGAGAACTTGCCA
AGAAa
>NODE_1318_length_61_cov_33.327869
GGAGTCAAATAGTTTGAGCCAGATTTTAATTGGGATGTCTTGGAGCTTGATGTTCCTTTT
AATGGCGTAAAAGGCCCTTCTTGCCTTTTCTCTCAGGTCGTTCACAGCTTTGTTGAAGTT
A
>NODE_1319_length_431_cov_11.786543
AGGATACTCAAATTTAATACCAGCCGAATTTTTCAAAGTACAAATGTCCGCCTATTCTTA
TACAGAACTGAAGCGAAGTGAGTTGGTCATAATTAAGGGGAACTTTGTAAGCAGTGTTCC
CAGGCGGCAGTATAGAAGAGTACCTGTGTTAGATGTGTCATCTTTATTAGCTGGAGCATG
GTAAGCCTAGCTCTCCATGCACTAATCCCCAGCTAAAGAAACAGCTTTCAAGGAATTAAC
ATCAAATAGTAAAGCCCTGCGTGCTGGCGGGGGAGCTTTCACCAGAGTCGGCCTCAACTA
TCTCCCAAGTCTTCTCCGAGGCTCAGGGATGAAGTGGAAGTTAAACTTAACTTAGCTCTG
TGTTCTTCCGGAAGTCTTTGACCTTGTTCTCAGGTCCCTTCATAATCCCCCCTCTCAGAT
GTGTCTGAATCTGCGCAGGGTTTCAGGGGTGAAtcggtggggggaacgccggtggggtgg
gcatgttcctt
>NODE_1322_length_125_cov_20.799999
CCTAATTGATGATTGTTGTATGTAAAAGATGATGCTCTTAATCAGGGACCATGCTGGAAG
TAAGTACGCTTTATCATGTGATATCAAGTACGCTTTATCATGTTATCCTTTGGAATGATG
TTTTCTTCTTTTCCATAAATAAAATCAAATAAAAAAATCAAGTATTTTTGTTTGTGCAGA
TCACc
>NODE_1324_length_498_cov_32.042168
GGGGGGGGCAATGTGAGTTAGATAGAGGCCATGGGCTGATTTAGTCCACCCCCTCTGGTT
GACCAGGGTCCAGCCAGTCAGCCAGTCAGCCTTGTGGGTTTAGTGAATCCGGGAGACACT
TCTTCTGTGGATTTTTCAATTCTTCAGCATGTCACTTGGCTGGGCCTGCCATTGTCCCCG
ATCCCTTTTCTCCCTGCTCTCTCCGCCGCGACGAGTCGTGTCATCCCCTCGTGATCAGCA
CTTTTGTTGCCTTTGTTTTTGGCCGTACCTCAGAAGTCCATCTTGTCTTTTATCTCCCTG
CCTTTCATGCATAAGGGAACAGTTGTGGCCTGTTGTGGGGCTGTTCCACTGCATTTCCAC
CAGTGGGGTGTCCTTTCATTCTCTTCAAAGTGCTACAATGGGGCTCCCGAGGTCTGAATG
CCTATTGCAGAGTGCACACTCTTAGAGAGCCCCGCTTATTTTGTTTTGCCGGAGTCAATA
AAAATGCTAAGTTAAAAGCTAACCTCCCCTTTACCCTCCCCAAACCCAACCTTTTTACAT
CCCCCCTCCCCACTCAAt
>NODE_1331_length_169_cov_36.834320
AATAAAGACAATGGAACAGAGACCTCAACTTGACTCTGCCTCCTTTCCTGAACCTACGGC
TCGCTACAGTATTGTTGAGACACATTACTTGTTTGGATTATGGTTGCGATACATTGTTTA
TTGTTGCCACGTTGCTCCCGACACGCGCCTGCGCACTTGACCTCGCTACGCGGCCCGGCC
CGGCCCAGGCCCGATCAACGCAGAATAAAATCAGCCCGAACCCGACGGA
>NODE_1344_length_404_cov_42.742573
GGCTGGTGGCAGCATACCAGATAGTCACGAACCTAGAAGCCTCGATTTACCATTTCAAAG
ATGCCAGTTTTTCTAAAGTTTACACACACACTCACACAAGCACACTCCCACACACCGCTT
TCCCCAGCTTGTCGACGTGCAACGTGGGCTGTGGAGGTTGGTACGAACAGATGGGAGGAA
CAAACCGCCGTAAAATAAAGTTAAACTAGAACAAAATGACTATGCAAGTGGCGTTGCCGC
CCTTTGTTTGCCAGGAAGGTGATCCTCAGCATCTGGGGATGATGGAACGCATGATTAAAA
TTACCAGAGGGAATGATTAATATCTCCTTAAAGCACACACTTCCAGCTTATCAATCATCT
CATTACACAGGAAAAGTTAATTGTGTGAGGGGAGGGTTGGGGCCCCTGAACCATGAAAAA
GTAGCCCACCCCTCGACATGTTTACTTACACAACAGAACAGACc
>NODE_1345_length_311_cov_12.848875
AGTTGTTTCAAAGTGATGTTGTGGGCCTGTTTGTCACTGTTTTATACATGAAGAAATTAC
TGTTTTAAGTGATGACTCTCATATCTGTCTAATGTTGGAAGTTGAAGTGAGGTTAGCATT
GGTTTTGAAATGCTTTTGCATGTCTTAACTTTGGTAATTGATGTCAACCTAATGTTGGGG
AGATGCGCCTTCCACTCTGACATACACCCACTCCGACAATAGGTTGGGGTTAGCGGTGGG
GTTAGGGTTAGGCAAGATGAAGGGAGTGGTTAGAGTTGGGGGTTGGGGTTAGGGTTAGAC
AATAAGGAATACTTGGAAAACCATGTCGTAGTGGCGGTATGTCGGAAAGGAGAAATGCAC
CATGTTGGGGa
>NODE_1349_length_311_cov_23.909967
ACTCAAATACAGATAGAAGCCCCAAAATTATGCACAGGCTAGGAGGAGAAAGTGGCTCAC
TTCTGTTTGCTAAATTAATCGCTTCCTAAATGGCTCCAGGCCAGGCAAAGTTAACATTTG
CAGTTTCAAAGGTTTTCAGCGCTTGCAATGAGCCATGAAATTACTGCATGCCGTCGAAAA
TGGCAGCTGATGAAAAGCCCAAGGAGCTGGTCCCACAGGCAGAGAGCGCCTTGGAAGTGA
AATCTTAAACACAAAGTCTCATTTCTGATGTGCATCGTGGTGAAATTCAGAACCAAACTT
CAGAAAAAACACATGCGGAAGGGAGACGGGCCGTGACAAGACAAATGACGAACAGCTGTT
CCTGCCctctc
>NODE_1350_length_61_cov_10.606558
ATGATGCATGGCTTGGTTTCAAGTCCATCTTTCTGGCGATCCTAGATGCCACAGCCCCAA
CGAGAACCATCAGGGTAAAGGCTCGCTCGGAGCCCTGGATGGATTCGGACATACGGGCAG
c
>NODE_1353_length_141_cov_43.078014
GGGGGGGGGAAGATGGACTCTGATTCGCAACTATAAACTGTCTGGCATTTGATAGGGACC
GTAGCCTACTGTAGCCTATCTATGCCTACTGCATACTGTAGGCTACAATGTGCATGCAGA
TGTGGGATGCTGGCAGAATAATCATGGTCATGATGTTAAACTTAATTAAACTTCAGACAT
GGACTGCAGCTCCAATTGCTT
>NODE_1355_length_279_cov_23.132616
TACTTCAATTTTATATGGAAGAAAGTGCCATATTTAGTCAAGCATCAAAATGAACTGAAC
ATAAAACACAAGAGGAAGTTAACCTCTAAGAACCTGAACATGAATAAATAAAGCAAGAAA
TAGGAGTAAATGATAAATAAATAAAATAAATAATAACTCTGTCTTTCTTTTTGAGACATC
CACTCCCTTTAGTGCAAATATATTCTCCCTTTAGTGCAAATATAAACTCCCTTTCTTCTG
AAGACATCCCCAGTCCTCCCACCCCTCCAGCCAGCCCTTCTATAGTTGGGGCCTTAGTGG
CTAAACACAGTGGACTACTAGGTACTACTGAAGGATAAa
>NODE_1358_length_196_cov_17.637754
AGGAAAACCCCCCCCGACCCAATAGAACACGTGTGAACGAAGGGGTAATTGCGGACAAAT
GCAGCATTGAAATTCGTTTTCAACTCCTTACACACCATTTCAATCTTATTTTCTGCTTGT
TAACCACATCTCGTTGGTGAGGGTGGGCAAGACTGGCCAGTATTGATGGGTAATTGTGTA
TAATTCACTCCTCACACACAATTTGCATCAATACAAATAATTTTCATTCTGTGGTACTTA
AGGCTCAACCGTCGTa
>NODE_1359_length_296_cov_26.574324
CCTGGAACTTGTAGCCCTCCCTGCATATACAGCAGGTCAACCCCGGCTCCTCGATCAGCT
CCTCCATCTGCTTCAGCAGGGACGTCTTGGTCACCACCTGACCCTTCTCATTGGTCTGGA
ACAGCAGAGACACAACACACAATCAGAACCACTTTTATTACACCTACTGTACACAAGAGT
AACATTCTTTGGCTTTGGTTCCCTCAACATGGGCATTGCAGCATTCAGATACAAAATAAA
CAATAAAGAAATAACGCAAGTAAGTAAAAAAAGTAACCCTGTACTTGTATGTCATTGTCA
GTACCCCACCTTAATAAAAAAATGACTTTCGTTTCCTCTTCTTATTCGTGGTTTCa
>NODE_1361_length_89_cov_220.348312
AACTTGACCCCATAGTCTGAGCATATGTTGAGAAGCTGTTGGAACCCTGCACTACTGGGA
GATATAATGGCCAAATCATCAGCATACATAAAGTGGTTGATTAAGGTGTTTCCCATTATA
CACCCTGTATTACAATCACTCAGCTGCCT
>NODE_1362_length_61_cov_47.540985
GGTACGGCAGGGTGGGCTTCTGTCCCCAGGCCTATTCAGCCTATACATGGATGACCTGTC
AAGGCAGCTGAGTGATTGTAATACAGGGTGTATAATGGGAAACACCTTAATCAACCACTT
T
>NODE_1365_length_100_cov_27.980000
CATTTACGACGTTGAACCCAGCGTGCGCTCCGGCGCTCTCGGAGCGACTTTACGAACGCA
CCTCCGCTGCGTTCGTCAACTCGCTCTGGAAATCTAGTTTCACTCATGGATCGCCTGTTG
TCCAATCAAATCACTCGGTCCATTTACGACGTTGAACCCA
>NODE_1366_length_451_cov_70.676277
AATCGAAGCTCGATTAATTGCTTGCATCCCTACTGGGGACATCATCATGCCTCGACACAC
AGTACTGTTCAATCAGGAGCACGTACGTACAGACTGAGGTCACACATCATCGCAGTTACC
AGTGTTATGCACCATGCAGGAAGCTACAGTACAGACCAGTACCAGAGAGACAAATACAGT
CACCTTCGTGGACGGACATCACATAAGAACCAAAACCACGATGTGCACAGCGAGAGAGAG
AGAGTGAGAGTGAGTGGGAAAAAAGACAGCCAGTGAAATAGGCTCCAGTGAAGCAGAGAA
AGCGACAGAGGGAGGGCGTTCTAATGAACCTGGATGACCTTACCCTTCACCATCACCACT
AGCTGATGGTGCAGGAGCAGGCACAGTGACCGTACCCACATGATCCAGTGTGATCTGAAT
GGTGGTACTTAAGGGGCTCTTCAGGTACCTTCGCTCAATGTTCCTCTCCAACTCTGCCAG
CCTGGTGACAGCTATATCTAGGGGGTTGTTg
>NODE_1371_length_238_cov_36.521008
CAGTTTAATGAACACACATAATATACATGAAAAGTACACCACACGCACACAATTAAATAA
AAAATGCTCTCCGGTCAACAATTACATTCCTTATTCATTCTCAATTGAGACCAGAATTAT
CCATTTATTATTGTATTGTACATTGCGTATTATTGTGCATTTTAATTAGTCATAAGCCGA
GCAAGCGAGCGCGTAAAAGCGTTGTGTGTGCTCCCAGCATGCCTTGCGGCTCCTTGGTCG
CTAAGAATGGGCGAAATATTGGCCGGTATGTGTGTTTAATGTATGTGTTTCGTGTATg
>NODE_1372_length_485_cov_28.670103
GCCGCGCATGGGAGAAGTGGGGCGCAAGGGAGACGGAGGGAGGGAGAGGGAGAGAAAGAG
AGAGAGAGGAAGAGATGGAGGGAAAGAGAGAGAGAGAATGCAGAGCTGGGGTCTTTTTCA
GCCCCTTTTGTTCTTCCAAAAGTGCCCCTCGTTTTTATTTCCCTCTCTCTCTTTCACCAG
GACTCTCCAATGAATGGCATTACAGACAATGCCATATCCAGAGTGACACAAATTTATTTC
GGTTGCAGCGCCATAGTGTATTTCCACAGAACCAGGGGCGATTTGTCTGGGGACAATTTG
GTTTCCATAAAGGATTTAAATGGTTTCTGCGGAGATAGTGGGGTGAAATTTAATTTGTTT
CTCATTTACTACAGCAGGTATGAAAGGGAGAAAAATTGGACGGCTGATGGGCTAAAAATT
GGTGCTGTCCCTCTGCTGTATCCCCAAAGGGCCAAGGCCCTGCATCATATAGATTGAGTT
CGAACCCCCCAGCCCACCCCACCCCACCCCACCGCAACCCAAGCCAACGCACACACACAC
ACACa
>NODE_1373_length_295_cov_16.579660
AGTGGAATGATAAATGTATACTGAGTGTAGATGTTGAAAGGTGTAAATGAACAATAATAA
AGATGAGGTGTGATAATCAGTATCAGTGGTGTAAGCATGGTGTATGGATGGAATGATAAA
TGTATACTGTAGATGTTGAAAGGTGTAAATTTAGATCAACACAAAACCAACAATGTGATT
CCTCTCTGTAGAGAACACAGAACCTCTGACCAGCCTAGAGCTGAGGTCATAACCCCAACC
TTTGGGTATTTATTGCCCACCCCCCTGGGGGCTTCCTGCTGGTATCTTGCCCCTGTCCCT
CCCCTCCCCCCTGTCATGCCACCCCACCCTTGGGGTTTAGAGAGGCAGGGGGGTT
>NODE_1388_length_175_cov_38.994286
AAACGCTAGCGGTCCTTGGTCGGCACGCTGGTGGCGCACCGCTCATATTCAGCCCCTACC
CCCCACGCTATATATTGATATGCTAATCCATGGTTACAAGAATGCTAATTACTGGTAACA
ATAATGTATTTACAAGCATAACAAATCAATCAGAAATCAAATCAGAATCCAGAAAGTTTT
TATTTTAAGAAGAAAGGTACAGTACAATAACAGTTATGTATCCACACTTGGAACA
>NODE_1389_length_123_cov_11.195122
CCAAACATCATACAGCCTATAAAAATAACACATCATACAATTTTTGCTTGAGAGAACATC
AGCTTCGGTCTTCACCTCATCCTGAATGAGGCCTTGTTTTCAGAAAAGTTCATCAACGTT
ATCCATGTGCTGAGTCAGTCCAACTCTATCACCTGGACATTGACTGCCCTCCCAATAGTC
TGt
>NODE_1398_length_109_cov_96.321098
TGCATCCTAGAGGCTAACCTCTCCGGTGACAAGATGGCTACCAGAGTAATCAAAAAAGTC
AACCAAAAAATACGTTTTCTGAAAAGAATCTCCCCGCTGGTCAGTAAGACCACCCTAAAG
ACTCTAGCAGGAGCACTCGTTCAACCCCACCTCGACTACTCAGTCCACG
>NODE_1403_length_151_cov_12.847682
TTAAATCGTAAATCGTAAATCGTATTCTCAATTTCGCCTCTCAGTGGCGGACTGTCGCTG
TCTGCATTGACTGTCGCTGTCTGCCTCTTTGGAACAGGGTTGCCAGATGAGATTGATAAT
TTCCAACCCAACCTCAGTCTAAACACCAGCCTAAACCCGCCCAATCTGGCAACCCTTGCT
CGTCTTCCATTCCTTCCTTCCTGCCGACACc
>NODE_1404_length_208_cov_22.725962
CTATGTAGATTTGAGTGTCATCCCCACCGCTGTGGCATGTAATTGTGTTTCTTTTTATGA
TGTGTGAGGGAAGTACTAAAATCGTTCAATTGTTCTAAAAATAATTATTTTAAAGTTGAT
CTTGCTACTGTTATTTTTTCCAGTCTAAATGCAATTTAAATAAAATGATTCTCTCTGAAA
GTATGAGTGTTATTAACATGATTCAAATTGAAATGTGTTTCGTAAGGGATAATCAACGAG
TAGGTGTGCATTATACGGTTTTAACAAg
>NODE_1405_length_602_cov_60.604652
TTCCGCTCTCCTGGCCGCCTCCACTGCCTCCTCCCTGTCACGCTCCAGAAACGACAGGAG
AGGGTCTGCTGCTCTTCTCCTCTTTGCTGGCCTTGGTCCTGCCTCCTGCGTCTCCTGCCT
GTTCGACGGTCCTGGCGTTTCTGGAGCATCACAGGGAGAAGGCAGAGGAGCAGCCTCTGC
AGCAGCCCTGGAAGGTTCCCCCCAAGCTGAGGCAACAAGGACAGGAGGCTGCATAGATGG
CCTCTGCCCAAGTGCCTCATCCATAAGGGGGTACCACTTCCAGGACCCTGCAGTGGCTTC
CCCTGATTCTGTCCCCGTGCCAGTCGGTGGTGCTTTGAGTTCCTTAAAATGATAAAGGCA
TGGACTTGTCAAAAACTGATACAATAAAGGCACAGTTTTGTCAATACATGAATGATTCTT
AAGCTGTAGTACAAGCACTGTGCTAAGAGCTGAGGCAAAACAGACCTTGTACTTTCTTTT
GAGGTTCTCCCATTTTTTGGCAGCTCTGGCTGGGGTTACCACCCCTGCCAGATCCATCTC
CTTAAGGACAGTTAGTCCATCATCATACAGACTTAAAGATGATGGACTGATAATCACTGG
TCGTTTAGGATTAACATTAACTTAGGAAATCAATCAAAACTTTATTGCAGACTTAAACGT
Cc
>NODE_1408_length_95_cov_49.063156
AGCAACCAAAAACCAAAGTAAAATGGAATGCTATTTAACCCTAAACAGAGACTACACAAC
GGCAGAATATCTGAGCACTGTAAAAGACCCAAAGCTAAGGAAATTCTTGACCATGTACAG
ACTCAGTGAGCACAGCCTCGCCATCGAGAAAGGCC
>NODE_1409_length_78_cov_24.961538
AGTCGGTCATGTTAATTCTGAAGGAGGAGTTTGTTAAAGTACAACGCCTCGAAATTGCAA
CAACTGGTACCAGTAGGTTGCGCTATGTTGGACTGAGGGTATGTCTCCAAGAGGCTTTTG
TGTACGTCTGGACCTGAT
>NODE_1411_length_220_cov_9.522727
GACAAAAACGAATGGCATGTCCCTGAGCGCCGAATCCATCAGCCGTTGAAATGACTGAGC
TGCGTTTTTCAGACCAAACGGCATGCGAAGGAACTCGAACAGTCCGAACGGCGTAACTAC
CGCCGTCTTGGGGATGTCTGAGGGGTGCACAGGGACCTGGTGGTAGCCACGGACTAGGTC
CACTTTGGAGAAAACGAGCTTACCCGCTAGGTGTGCGGAGAAGTCTTGGATGTGGGGGAC
GGGGTATCGGTCGGGCGTCGTAGCTTCGTTGAGGCGGCGG
>NODE_1412_length_239_cov_22.753138
CTGCCGCTCAGCGTCCCAGGACGCGGAAAGAGGTGAGGCGGTTCTTAGGGCTGGCCAGCT
ACTACCGGCAGTTTGTGCCGCAGTTTTCGGAGCTGGCCAGCCCTCTAACCGACCTCACCC
GTAAGGGTGCCCCAGATCCGGTCCAATGGACGGGGCAGTGCCAAGTGGCGTTTGACGGGA
TTAAGACCGCCCTCTGTGGAGAAACAGTCCTGTATGCTCCTAACTTTGATCTCCCCTTCT
CCCTACAGACGGACGCCTCGGATAGAGGGCTGGGAGCGGTGCTGACCCAGCAGGTGGGG
>NODE_1418_length_355_cov_43.647888
AGGGTTTAGCTGACTTAAAGTTAAGACCTTTTCTAAGAGGAAATATTTTCAAGAATCCAA
TTGTTGCGTGTCTTAAGAGAAAAGTTAAGAACTTTTTTGTGGAATAGCAAATTATCTTAA
CTTTTGTCTTAACTCCAAAGTTAAGACAAAAACGTCACTTAAGAGGAAATTTCTCTTTCG
AGAATCCGAGCTTCTTATTAGGCCTATAAATTATCAACATTATTATATAAACATACATTT
TAGCATGAATGACGATGCCCCTTTGATACCAAATGGTTATGGCTAATTGAGATTAAATAT
GAAGTATTGAGACAAATGTAATTGCAAACACAGCTATGTAGTCTATTCTCGTTGCGTTTC
ACCGCTGACATCAATCAATATTGGCCGCAAGAACAATAGAAATTAGAACAGAAAT
>NODE_1424_length_181_cov_55.414364
ACTGTCACGACCCGGTTCTAGGAGGACCACTATGCAACACGGAGACAGGTAAAATAGAAT
AATCTTTATTTGTAAAGGGCGTATAATCCAATCGGGGATAGGCAGGGATGGTCAGGTTGG
TCGTTGGGTTCAGAGCCAGGGAGGACGTCAGACAGGCGAGGGACTAGGCAGGAGGGTTGG
TCGGCGGACAGGCGTGGAGCAGGGCAGGAGAGTAGTCGGGGACAGGCAGAGGGTCGGCAG
G
>NODE_1426_length_414_cov_29.673914
GATCATTAACCCCTGCGCCGTTCGGCTAAAACTTCCGGCCTCCTTTCGCCGAATTCACCC
TACTTTTCATGTGTCCCTGTTAAAACCTGTCCTATCGTGTCCTCTCTCTCCCCCTGATGT
TCCTCCCCCCCCCTCGGATGGTGGACGGCGGTCCGGTCTTCACGGTACGCCGCATCCTGG
ACGTTCGCCGCCAGGGGCGGGGGTTCAGTTATCTGGTGGACTGGGAGGGCTATGGTCCTG
AGGAGCGTTGCTGGGTCGCCAGGCGGAATATCCTGGATCCATCCCTCATCAGGGACTTTA
ACCGTCTCCATCCCGACCGGGTTCCTGGGGCGCCAGGAGGCGCCCGTAGAGGGGGGGGTA
CTGTCATGTCCCCGGAGTACTAGAGTGGGTGTGTGTGTGGTGTGGTAGCCTGATTGCCTG
ATGGGAGCCAGGTGCGTCCCATTTCAGCCTGTGGCACAGCGGCCAATCAGCACC
>NODE_1427_length_62_cov_78.467743
TGCCTGATGGGAGCCAGGTGCGTCCCATTTCAGCCTGTGGCACAGCGGCCAATCAGCACC
TTCTACCCGGGCTACTTAACTCCATGGCACCATCCACTCAACGCCGGAGTATAGACTCTA
GA
>NODE_1436_length_80_cov_87.212502
TTCTTATTTGCATTTTCCTTACTTTGGTCAAATATCTCAAAAAGTCATCGACCAAAAATG
CTATAAATCAGCAAGTCCACACTACAGACCATGAGTAATTATGTCAGAAAGAATGACCAT
GATTGGTCTACAGGTGGCGC
>NODE_1437_length_641_cov_43.586582
TCATGAAGCCACTCGAGCAGCTGGTCCATACCTTCGTCGTCTCAAGCCTCGCCCCCGACC
TGGACCCCTACCAGTTCGCCTACAGACCCAACAGGTCCACGGAGGACGCCATCGCCACTG
CTCTCCACCCCGCCCTGTCCCACCTGGAGAAGAGCGGTGGCTACGCACGGATGCTCTTCG
TGGACTTCAGCTCGGCTTTCAACACCATTCTCCCTGACAGGCTGGTGGTCAAACTACTAG
ACCTGGGGGTTCCTCACTCCATCTGCCTCTGGATCAAGGACTTTCTGACAGACCGCCCCC
AGAGGGTGAGGATGGGTCCCCACACATCCTCAGCCCTCAGCCTCAGCATCGGGTCCCCTC
AGGGCTGCGTGCTGAGTCCTCTACTCTACTCCCTCTACACCCATGACCTCACCACCGCCC
ATGCAAGCAACTCCATCATCAAGTATGCCGACGACACCACTGTGGTGGGATGCATCTCCG
GGGGGGACGAGACTGCGTACCGCGACGAGGTGGAACGGCTGACAGTGCGGTGCAAGGAAA
ACAACCTGCAGCTGAACAACCTAAAAACCAAGGAGATGATCATAGACTACAGGAGGAAGA
AAACCGACATCCAGCACCTGTACATCGACGGGGACCGCGTGGAGAGAGTCCCAGGCTTCA
AATTCCTGGGCGTCAACCTGAAGGAGGACCTGTCCTGGGGA
>NODE_1438_length_107_cov_61.682243
CTGCGGTAGAAGGACACCAGCAGATCCTGTCTGGGATGGTAGTTCTTGAGACTTCTCAGG
GAGTAGAGTTTCTGCTGCGCCTTCTTGATGATCACCCTGGTGTTGGCTCCCCAGGACAGG
TCCTCCTTCAGGTTGACGCCCAGGAATTTGAAGCCTGGGACTCTCTC
>NODE_1441_length_384_cov_19.536459
GAGTGGAGGGGCAAGGCATAGTTACTAACAGCGGGATAGGGCCTTTATTATGTTATGACG
GACAGAGGAGACCATCAGACAGGATAGAGATATGGGCTTTCCTTTCCAGATTAATTAAAG
AAAGGATCAATTAACAGTGATGAAAACCATGGCGGCATACTGACTAGCTGATAGTCCAAT
CAAGCCTTGAAATGCAGAGCAGTTGGCATGTTTTTATCTCTCCAAACTTAATTGCAATTT
TCCAGAGAATGACGTGATCAAACTGATGGGGTGAAATTAGTATCATATGAATACGTATTC
CGACTGTCTTGACGGAACAGTTGCATTTGTTGGTCTGTGTGTTTCGGGATGAAGTGTGTC
CGTCCATCTCTCCTCCATATGCATGCGCGAGGAGATGTTCTGCCGTGCAAACCGGAGCTC
TTCATTTTGCAATTTATTCTTCCc
>NODE_1442_length_137_cov_9.000000
AAAATATTTACATTTGTGAGCACGACTACTGCTGGGAGAGCAGGGCGGACAGAGGAAAGG
GGTCGGGGGGGTGAGAGACGTCTTCCCTCCCTTCTGCTTATTTGGTCAGGGGCCAAATTG
AATGTCCCCCAGACAGCCCGGGCAGAGTGAAGAGTGTGTGGATGATCAAAGAGGAATAGA
AGGGCCAAATTATACAA
>NODE_1452_length_194_cov_9.036082
AAGAACGCCGCCTACGAGACTGCGAAGGACGGCGAAGCCAGCACGGGAGAGTGGGCGCAG
AGGAACGACAGAGAGCGCCCAGCTGCAGCACAGCGATCAGACCGACAGGAGGGGCTCGAC
CAGGGCATGAGCGCGTTCACCACGGAGCGCGCGGCCGCGGCGCGCCCCGGGGACCAACGA
GACCAGAGGGAGAACCACCGCGCGCACGTCACGCTCCCCACGTATGGAGGAAAGGGACCG
CTACAGGCGTTCCt
>NODE_1453_length_230_cov_21.208696
TGTGAGGACAGTACTGGTACCTATTCGATGTATCTTGATCTCAGGTAGAACTCAAATCGC
GCCAGAATCTCGCCGACTTCCGAGGTCATTTTAAGCAAAAGTATTTGGCCAAATGAGCTA
TTATTGTCAGGGATAATAGCCATGGATGTTCTAGACTTGTCCTGAAAAGCACAAGTTGAT
AGGACACTCGTAGCCACTATGGCGAGTGTTTCTTTGACTGAAGTGACTGGCGAATTCTCA
AAATGGCTTCTGTGTTGAATATAGGATCTTCAAAATGAACCAGTAGCATG
>NODE_1454_length_145_cov_12.496552
AACCTCTTCCAGGCGCAGTCCGGTGTCCGCATTCCTGAGGGCCTGGACTCCGTGGTCCGC
GGCTTGGTCCGCGCCCATGCGGAGGTAATCGAGGCCCAGTTGAACGGCCCCGACCACCGC
TCTGGAGAGGCAGTCCGCGACCACGTTGGCCTTGCCGGCGATGTGTCGGATGTCCGTGGT
GTACTCGGAAATGTACGctagctgg
>NODE_1455_length_253_cov_16.620554
CCACAAATTAGATTACCTTTGGACTGAGAAAGAGAGACATCTATCCTACATTGTGAGTAA
ACTGCATATATGATACTGTAACTTCTGCCTGCTGTAAACTAGTTGAGTTTTACTTTTTAA
TATCTTTTATCTGTTATCAAGTCCCTGTTACAAGCAACCAGGTTCTGTTGTCTGTTGACC
TAGTGTATAGCTTGTATAGCTGTTGACCTATTGTATAGCTTAAACTGCCCATTCAAGGGG
GCGGAGTCACACCTCTCCTTAAATACCCCTAACCACTGGCCACAAATTAGATTACCTTTC
GACTGAGTGAGTa
>NODE_1456_length_648_cov_92.182098
GAGACACAGCTCCCCAGCCTGACAAACTGCGGTCTGCCCGTCAGGTAGTCCGTGATCCAG
GATGTGAGGGCAGGATCCACCCCCATCAGACTGAGCTTGTCCCTGAGCAGCCGGGGCTGG
ATGGTGTTGAAGGCACTTGAGAAGTCAAAGAACATAATCCTCACGTGGCTCCCTGGCTCT
TCCAGGTAGGAGTAGACCCGATGTAGCAGGTAGAGAACAGCGTCGTCCACTCCAATGCGC
TCTCGATACCCAAATTGCAGGGGGTCAAGAGCGTGTTCTGTCATTGTCCTTAGTATGTGA
AGTATCAGCCGCTCCAGGACCTTCATGATGTGTGACGTGAGGGCCACCGGCCTGCAGTCC
TTCGGCTCGGACGGGCGCCCAGTTTTGGGTACCGGTACGAGACAGGAGGTCTTCCACAGC
ACTGGGACCCTCTCTGCCTGCAGGCTTAGGTTGAAGAGCCGCTGGAGAGGTTCAGCCAGT
GAGTCCGCGCAGACTTTCAGCATCCTGGGGCACACATCATCCGGACCCACCGCCTTCCCT
GGTTTCAGTCTCCTCAGCTCCGCCCTTACGTCCTCCACTGAGAGGACCAGGGGCGAGCTA
GGTGGTGAGGGAGCTGCCGCCGGAGCTGCCGTTGGAGGGGTGGGACTGCCGCTGGGGAGG
TGGAGACTGCTGCCGCTGGGGAGGTGGAGACTGCTGCTGCTGGGGAGG
>NODE_1457_length_203_cov_20.995073
AAGCAGAACATTCGAACACTTGAACCACAGCGGTAAGAGAGGGGATGAATGAACCTAGCC
GCCTAGCCCCCCTGCACCGCAGATAGCGGGTAGAACGAGCTGGTTCAACGGTATGAGCAT
GTAGCACCGCCCGTCTCACAGCCCCCTCTCCCCGGTGAACAACACCGCGCTGCCCCGCTG
CGTTGTGCTCCGTCTGGTGTTTGATACCGGCAGTATTACTCGGTCTTATTCGGTGTTATT
ATTCAAACTGGACATGTTGTTCA
>NODE_1458_length_290_cov_50.162067
GCATCTGCCTGGCCACACAACCTCCAACATGATTTTTGGTCTGGTGAGTACCTCCCCTTT
ATCTTTGGTGTTATAAAATACCTGGTGATGTTCTTCCAACCAAACTCTCTCCATAGTCTT
GAGCTAGTGGCTGAGCGTTGTACCTTACATACATTATACCATTCCTCTTCCGTTATCTCT
ATTCCAAGTTCCCTTTCCCATTTGTTTTTGATGTACAGTGTTGTGTTTCCTCTACTAACC
AATAAGGCCTTATACAGAGCCGATATCACTTTACATTTTTTCCCCTCATATGCATCCATC
ATTATTCTAATTATCTCATTCTGATCACCAGGTTTGTCCAGTTTAACCTC
>NODE_1459_length_96_cov_51.916668
GGGGAGATGCAGAGTTTTGAGATCTTGAGAAACAAGTTTGATTTGGATAAGAGAGACCTC
CTTCGTTACTTCCAGATGAGAGACTATTATGTAAAAGAGGTTAAACTGGACAAACCTGGT
GATCAGAATGAGATAATTAGAATAATGATGGATGCA
>NODE_1465_length_268_cov_12.365672
ATTACACCACCACTACCAAGGCAGGTGTCAAATTTTCCCGATCATGGCTCTGTTATTCGC
CCACATTGGATTGCGCGTATTGCGAGCCTTGCTGGCTCTTTGCTGATAGAAGTGCTGCAT
ATTACAATGATGCCTGGATGAAAGGGGTGCGAGTTTGGCAACAACTCTCAAGGAAGATCG
ATTCGCACGCCCAATCACAGATTCATACAGCAGCTTGCAAGGCTTATGAAATGTGGAAGA
AAAATGAAAGAATAGATCAAACAAACGAGAGAGATATAAGAAACGCCGCCAATTATTGGA
GAAAAATACTACAGCGTATTGTAAATGT
>NODE_1467_length_378_cov_14.695767
GATGGGCCAGGTTGTCTATGTGGTCCCTTTTGTCCTTCCTTATGCTCTTCTTCACCTCTT
TATTGGCGTGTGTGTACTCTTCCTGTGCCCTTCCTTTTGCTGTTCTCGTTCTGCTTGTGT
TCAGCTTCTCTTTCTTGTCCTTCCTTTCTTTCAGTTTCTGGAGTGTTTCCACAGTGACCC
AGTCTTTGTGTCTTGTTGTCTTCTTCCCCAGTATTTCTTCACAGGTGTCCAGCCATGTCT
TCTTTGAGTGTTGCCATCGAGTCTCCATGTCTGCATCCGCTTCTTCATACTGCTCCTGCA
GTAGTTGGTACCTGTTGGTAAGGCTGATCTGGAATCTGCTTTCTACTTCTTTATTCCTGA
GAAGTCCCACGTCGTATTTTGGTCTTGTGCTGGTGGTTGTGGAGTGCTTCTTCAGACGCA
GTTTTATATTCATCAGCa
>NODE_1474_length_146_cov_12.253425
CAGGCTACATCAAGAAATGGCTTGGAATTCCACGATGCCTTACCACCATAGGCCTCTACG
GAGATAGCATCCTCAAGCTGCCCCTCACCAGTCTCACAGAGGAGTTCAAGTGTGCAAAAA
CAAGACTCCAGATGACACTGAATGAATCCAGAGACCCAGTGGTGAGCAACAATGCACCAA
CATTAGCAACTGGGCGCAAATGGAGa
>NODE_1478_length_145_cov_8.234483
GAGGCGTGGTTTACGAATGCCTAGAGCCGTTTATTGGGCGCTACGAATGCGATTCATAGC
AGACTACAAGCTTCGGTGTCGCGCATAGGTCGTCATCGTCTTGCTGCCCGCCCCCGTTCT
GTGATTGGTTCCCTAACTCAGGGGCATTTCAGGGCCATGGTTTCCAGGCTGACTTTGCAG
CGAGAATGAAATCGCAGCGCAAAGC
>NODE_1483_length_61_cov_23.606558
ACATAGCGCCACCTACTGGTACCATTTTTTGCAATTTCGAGGCGTTGGGAGGCGTTGTAC
CTTAACGAACTCCTCCTTCAGAATTAACATGACCGACTTCAAATTTGCGCAGTGTCATCT
A
>NODE_1484_length_84_cov_15.642858
TCACTTGACGTGCACTAATAAGCTAAGCTAGCGAAGTCGACCCCGTGGCTAACGGGCTGC
ATTCGTAAATTACCCCTGTGAGTCCCATGAGTGCTGATCAGATTTCCAGAGCGTATTTAC
GAACGGACTGGAACCTGCACGTTG
>NODE_1485_length_320_cov_25.006250
CCATGAGTGCTGATCAGATTTCCAGAGCGTATTTACGAACGGACTGGAACCTGCACGTTG
TAAAGCGCAGGGCACCGTTGTAAAGCGCTTTGAAGTAAGGAGCTGTAAGTCAGTACATTT
ACCACGTAACTTTGCCTGCTTGTGACACGCGCGCAAGTATTTCCATCACCTTGTTCGTGC
AAATCACACACACAGCCTCTTCAACATTGTCTGGGCTGGCTTGGCATTCTGTCGGAAAGC
GACAGACTCACTTCCTTAATTCTCCGACGAAGGTGTCAGGGGACACGTCTTTTTAAACAG
GCGTTCTAATATAGGCTATAGCAATTTAAGACGTTGTAATAACATGTACAAAATATAAAT
AATAATAATAATAATAAGGT
>NODE_1491_length_155_cov_15.967742
CGCTAGCGGGGTCTGGAAGCGGATCTGTTCTTCCTTTAGTATTTTCTTTATGGCCCCGTA
CTCCTTTCTCTTCTGGACCACTTCAGTTGCATAGTCATGGTCGAAAAAAATCCTCTTCTC
TCCCACATGTATTTTCTTCTTCCAAGCATGACTGAGCACCATTTCCTTGGTCTCGAATTG
TAGGAAGTTTACTACCATTGATCTGGGGGGTGCGT
>NODE_1492_length_74_cov_51.891891
ACAAACCACGTGAGCTGTGGAAGCTGCTTAACAACCAACTAGGCTGCGGAAAAAAACTCA
GAACCTTTTGCAACTACATCAACCTCAAGTTGGCCGACATTCTCATCACTGACAAGCAGG
ATGTAGCAAATCGC
>NODE_1496_length_668_cov_41.568863
CGTGCGCTTCAGATTTACCTAGAGCGCACGGCTCCTTTTAGGCAAACGACTCAGATCTTG
GTCTGTTATGGGGGAGCGTCGGGCAAGAAAGGCACAGCTCTGTCAGCCCAGAGACTGTCG
CACTGGATTTGTGAGGGTATTGCCAGGGCCTACGTAGAGGCCGGGCGTGAGGTCCCCAAA
TTCAAGGCTCACTCCACAAGGGGCATAGCTTCGTCTGCTGCTCTATATGGCGGAGTGTCC
ATGGAATCGGTTATGTCAACGGCTATGTGGTCTTCACCGCACACTTTTATTAGCCATTAC
CTGACTGACCAGTCTGCGATTACAGTCGCTGACGCGGTGCTTGGCACGGCGAGGCGCACT
GATGCGTGAGAGGTTTTGGCCATACGCTTGTCTCCCGTTGGGAGCGCAGACATTGTACAT
AGTTAAAAAAAAAAAAAAAAAAAAAAACACATAAACATAGGTATAGAAATATACTCTTTT
TTGTGCCCCGCTTTTCTTCCTGGTGTGTGTCTCCCTTGATGTGTGCTGGCCGCAGCGGGG
CGTATGCGTTTTTTGGGTTGAGACTGTTCCCCTGATATTGTGCTATGATTAACGCGGCAG
GCGGGGGTTATGGATCGCCTCTCGCTGCTCGGTCGTGGTGCAATTGATGTTAAACAATTC
CACTCCCGAACAGCGAAATAAAACTAGTAGTTTCTGTAAGAAACTCCAGTTTTATGAGCT
GAGGGagt
>NODE_1497_length_521_cov_33.040306
TGCTAGCTTACTTCCCCAGCTGGCATTTCAACGTTGATTAACAGGTGATTCAACGTCATT
TTACAACGCGATTCAACGTTGGATTAGGTTTAGATTTTTGAAAGGTGAAGCAACGTTGAT
ATCGCGACGTTGTTCCAACGATTTACTTTCCAACATGGGTGAATTAAGGTCTTGAAGTCA
ACGTTGCATCACTGTTGAATTTTTATTGAATTTCAATGGTGAATCAACCTTGAAATCCCA
ACTTTGCTTCAACGGTTTCCTTTTCATATAGGCTTTACAGAATTGCATTCCGTGATCAGC
TCTTTCAAATAACAACTCATTGCATTGCAAATCAAGTTTTATTGCAACTGTACAAATCAA
AAACACTTGCATATAGCACAGAATAAAGCACAATTACAAATAATAAAAGTGGCTGTGTGC
ATGTACGTACGATTGTGTGTACAGTATGTAATTCGAATAATTTGGGCATTTAGCAGACGC
TTTTATCCAAAGCGACTTACAATTCCAGATTCAGGGACATTCCCCCTGGAGTAACTGAGG
GCTAAGTGCCTTACTCAAGGGCACACTAGTGGTGGTGTTCC
>NODE_1498_length_132_cov_27.878788
CCCCCTGGAGTAACTGAGGGCTAAGTGCCTTACTCAAGGGCACACTAGTGGTGGTGTTCC
TGGCGGGATTCGAACTCCCAACCTTCTGGTCATCAGTCCAACGCACTATCCATTAGACCA
CCACTACCCCGCGGCGAAACATCGAAATTCGCCGCGTCTCCACGGCAACACAGTTCCGAA
AACTCAAAATCt
>NODE_1500_length_159_cov_45.672955
CAAATAGCTTTATTAGCATGACGTAGCATTTTACATATTGCCAAAGCAGATCTGGATACT
TGTGAGCAAATGTTATTTTAGCTCAGAATGGAGGAATGCACCACTTTGTTACCAAGACCC
TCCCCATGTGTGCGACGACTCTCCGTACCCCCGACCTGCGCGATGATACTACGTCGGCCC
CGCACGCGCGTTTGATGACAGGGGCTTACCACCCTGCCT
>NODE_1503_length_104_cov_77.317307
GGGGGTGTGGGGTAATGAAGAAGGAGGTGGAGGTGCAACAGGTCAGAGTGAGGGAGAGGG
TTAGCTACGCTGAGGCGGTTAAGAAGGTTGGGGGGGGAAGTCTGGTTAGGGAGCCTGAAT
CTAGTCGAGCGCCGGTAGATGTGGAGCGGGTGGCAGAGGAAGTA
>NODE_1504_length_104_cov_33.384617
TGGAGCTCGGAAGAATGAGGAGACGCAGGTGGTGAAGTCAAATCAATGTGGTTTACTTCA
AGAGACATAACAAAACAGATTACTCATCGCTCAGGGCGGAACATAGGAAGAATGAAACTA
ATTCGCATATCACTCGCTTATATAAGAAGTAGTCACATGTTAAC
>NODE_1507_length_187_cov_15.016043
TGGTGCTATGTACAAGCTGAAGTCTAGGCCCACAGCAGTAAGATCAGCCCCTTTCCATGC
ACCATAAAGAAATTCTGCTAGTGCCTCTTTGTTTGTCCCCTCAGATAGGAACTTTTTCCA
CTGTGTTGGTGTTTTCTGATCAGACCCATAGATTTGCACCCGTTGTGCACCGTCACCAGC
TCTACGTGAACGTTCCAGATTTTTTATACTAACCTCTGGATACTGATCAATCACAAAGTC
TATCCGt
>NODE_1508_length_312_cov_10.910256
TGGCTTCCAGCTCATCAGTGATTTTGCAGCATTCTTGCTTAGTATGATGGCCACTCCGTG
CTCATGCTTCTCGCTACTTCCAGCATAGATGATCTCTTCCCGTTCGCGGGTCCTCACCTT
TCCAAACTCCATCCATCTACACTCACTTACACCAAGAACATCTATACTGTACTTCCTCAT
CTCTCTACAAACTTGTGCTGTTTTCCCTGTGCTGTACATGGTTCTAACATTCCAACAACC
TATCCTTAACTCCTTCTTTGGGTGAGTAAACATTGTTATCCGGTTGCAGGCTTCCTTGCG
GCTTTCACCTGCCACCATCATTATTCTGTCTTCAGGTGAGATGTAGTCCTCACCGGGAAC
ACAGAGTGATGc
>NODE_1510_length_81_cov_76.555557
GTCAACTCCTGTGCTCTTGAGTACAGTGGACCAGTCCTGAATCTCCAGTTTGTGGTTAAA
GGACTCGCTAGAGTAGGTTTTGAGGTCTCTAGTGGTGACGGTTTTATGACCGTCGGCCTT
GGGCTTACATTTTTTGCGGGT
>NODE_1514_length_332_cov_31.692772
CAAACTGCTCACCGTATGATGGCTTCTCCTTGACAGGACGGACAACGCAGCTACCTTTGC
GGAACCTTGGGTAGGAAACAGCATAGCAGGCCTCACCATCACTGGTTCTGGCAACCTCTC
TGCTGCCATTGCTGTTGAAGTGCAGGGCTGCCAAGAGAAGCCTGTAGAAAAAGAATGAAA
AAATATAGAGCAATGTCATAGGCAACAATAATAATAATAATGACAAGAGAAAACAGAGAC
AAAAAGAAAGGCGGCATGAGCCTGAGAAGGGACTGAGGTCCACACCGACGAGGAAGAGCT
ACTGCACTGGAGAGAGGAAGACGTATATAGACACACACACATACAGGGGGAGACAAGAAA
ATAGCTGCACACAGAGCACGGGGTCAGAGACA
>NODE_1517_length_63_cov_86.603172
ACAAATAAACAACAAATGGACAACAAATAAATCAAATCGAATAAAACTCAACTCAAACGA
ACGCATGCGCCAGGAGCGACGACGCGGTGACGACGCGGTGGCACGCATGCGCCAATCCGT
GAC
>NODE_1518_length_289_cov_47.083046
CATGCGCCAGGAGCGACGACGCGGTGACGACGCGGTGGCACGCATGCGCCAATCCGTGAC
TGATAGTTAAAACATGCATGGCAAGGTCCAGCCTATATACAATGTAAATTGTGCTTGTTT
TGTTATAATTATGGGGTCTTTTATCTCTCCTGCATTGTTATTTTCTTATTGTCACTTTTT
TTTGCCAATTCATTCATTCATTCATTCATTCATTCATTCATTCATTCAGGGCCTTACCGG
AGACATGGCAGGCTCCGGAAATGCATACAGAAGTTCATGTCAATTGGATACCTGCCAGTG
GCTATGGTTCGGCTAAACTTTGACATCCTTGCAAGAGATAGAGCCACAg
>NODE_1519_length_121_cov_15.975206
TGGTGTTTCTCTGTAGGAGGTGAGTCACCTTGCCTTCATGTGTTCCTCCCTCTCTCCCCC
TGGTGTTTCTCTGTAGGAGGTGAGTCACCTTGCCTTCATGTGTTCCTCCCTCTCTCCCCC
CTGGTGTTTCTCTGTAGGAGGTGAGTCACCTTGCCTTCATGTGTTCCTCCCTCTCTCCCC
C
>NODE_1520_length_70_cov_9.014286
CGGGCCCTAATTAAAACTGCAAGCAGTGATGAGGGCCCTCGCCGCACGTGACTCAAAATC
GAAAAAGAAGGTCTTTGTCACAAAGGTCTTTAGATGACACTGCGCAAATTTGAAGTCGGT
CATGTTAATT
>NODE_1526_length_543_cov_34.801105
CGGGTGTGGGGGGAGACTCAGGCGCTGCTAGTCAAATCTCAGCTGCTGAATATTTAATGA
AGCCTGGAGTGTTTATTTAGTTAGCCTGTCGATTTTTACTGTTCTGTCAATAGCGCCTCC
CGTCGTCGCCCCGCTGATGATCTTTAGGGCCTCGTCTCCCAGGAGAGTCCCGGGCGCTAA
ACGCAATTATAGATTTTCCTCCACCGCAATGTGTTTGATATTTTTACTGATCTAATTTGC
AATCTGGTAGTTTATTGTTTGGCATTTTAGTGGCGCTCAAGTGGCGAGGCAAATTTGATT
TCCTCTCATAATTCTTTATAACGTCATTAATGCTGTTAGCACATTGGCACGGGTCTTAAA
TAAAGGCAGAGATTCCCTCCATGGATGAATACATTCCGTTTTTTATTGTCGCTCTGCCCC
GTTCTCCCTTTACTGATTCTGTTTCTAATTAAAAATCATCTTCGGTGATTCACTGTCGAT
GTGAAATATGAAATTATAAACGGATTTGAACGGTGGCTCCCGTTGGTCTGACAGAAGCAT
GTACTGTATATTCAACACAATGTATAGATATTTCTGTGGGCTGGAATCAAACCGGCATGT
CTt
>NODE_1532_length_202_cov_21.306931
TAAAAAGAAACACAATTACATGCCACAGCGGTGGGGATGACACTCAAATCTACATAGCCC
TCTCACCGAACGATTACAGTCCCATTGACAATCTCTGTAATTACATTAAAATTATACCAT
CCATCCATCCAACTGCAGCTCTTATTATATTTTTCGACGGCGACGTTTTGAAACGTGCAG
CTATAGAATTTTAAAATAGGTTTGGTGCTCATGCATTCATATTGAAAAACACCCAGAAAT
TTCGAAAAATATAATTTTCTCc
>NODE_1544_length_668_cov_26.859282
TTTCATCGACACCAAGGCCGCGCTGAGTCAGGCCGCCATGTTGGCCCACCCGGCCCACAA
CGCTCCCATCTCCATCACGACAGACGCGTCGGACTACGCGGTCGGAGCGGTGCATGAACA
GTGGGTTAACGGCGCATGGCAACCGCTCGCCTTCTTCAGCAAGCAGCTGTTACCAAGGGA
ACGCAAGTACAGCACTTTTGATAGAGAGCTCCTCGGCCTCTGGTTGGCGGTTCGACACTT
CAGGTTCCTGGTGGAAGGCCGTAAATTCACAGCTTTCGTCGATCACAAACCACTCACCTT
TTCCATGGCGAAGGTGAACGAGCCGTGGTCCGCGCGTCAACAGAGGCAGCTAGCTTACAT
CTCGGAGTATACCACGGACATACGGCACATCGCAGGTAAAGATAACGTGGTCGCCGACTG
CCTGTCCAGAGTGGTGGTCGGCGCGGTCCAGCTAGGTCTCGACTACCTCCAGATGAGTGT
GGACCAGGCCGCAGACCAGGGGGTCCAGGACCTCAAGAACACGGACACCGGACTGCGCCT
GGAGAAGGTCGAGGTCGGTGATTCAGGCGCAGTCCTGTGGTGCGACACGTCCACGGGTCA
TCCTCGCCCGCTGGTTCCGACAACCTGCCACAGAGCAGCTTTCGAGGCGGTCCATAACCT
CTCCCACCCCGGCAGAAAAGCTTCGGTGAGGTTAGTGTCGCAAAAGTTCGTATGGCAGGG
CCTCAAGA
>NODE_1545_length_88_cov_202.693176
CTGCGCAAATTTGAAGTCGGTCATGTTAATTCTGAAGGAGGAGTTAGTTAAAGTACAACG
TTGCCAGTACTGTTGGTTGGTGACGGTACTGTTGCCAGTAGGTGGCGCTATGACTGAGTC
AATATTGGCCTGTCATGTTGCTGTATAT
>NODE_1548_length_249_cov_21.738956
TGACTGTATAGTTTGACTGTTCTACTAGTTTGACTGTTAATTAGTTTTCTAGAAAAAAAA
GAAAAAAACTTTGACCAGGCTGTTCTGTTCTGCACTGAGATGAGTTGAACTGTGGTCTGA
AGTACGACTAATAAACTTACATAGGGCATATCAGCCTACAGAATAATGACTACAATTAAA
GAAAATACATTAATCTGTAAATCTCATTATACATGTTAGGGTCTCTACAGCTGTAGGCTA
TAACGGCGCATATTGTATTTGGTAGAGTATTAATACAGTTATAATAATAATAATAATAAT
AATAATACa
>NODE_1549_length_153_cov_17.215687
AGAAAGAGAAGGAGGAGTGTAATTGTGCAGTCCTTTGATGAATTGTTCTGTGGATGCAAT
TTTAAATCCCTCCTATTATTTTAATAATCTGCATTTTACTGCTTCTGCTCGGATCATTTG
TTTGCCTACCAGGTTATTTGGAGAGGGAGGCCCAGGGGTAATTTCATGCTTTGGAGCATT
TATACCTATAACTTAATGAGGAAAGGGCCTGTt
>NODE_1550_length_157_cov_10.872611
AGGCAGAGACAGAGACAGCAGCTGTACCCAGCAAAGGGTTAAAACAGGACCATCGTATTT
TCATGCATCTTCCGCTTCTGACAGATGAAAAATGTCAACTGTCCTGTTTGTATTTGGGAG
TTTTTGCACTATTCATCTGGTTCATTAGTGCTGCTGCTCCTGGCCCCTGACAGCTGCCGG
CCCCCTGCTCTCTCCACACACACACACACACAGCAGA
>NODE_1558_length_129_cov_15.410852
AGAGGTGATCACCTCTTTACGAGGTGTTTAATGCGCTCATATATATGTGAGTGGGCTTTT
CACTTCAGTCAATCGCTACCCCGTAACTCCGTCCACGACAGGTTCGGCAGACTCACGATT
GACCAGCTTTGTATAACACATTTGTAATAAAATAGCACTTAACCCCCCCCTTAATTATTT
TATTTCCTC
>NODE_1559_length_607_cov_28.372322
GTGTATATTTTGATTCTTTCTGGCTGATGTGCAAACACAAAAAAAGACAGCAGACATCAG
ACAGAAAGAATCAAAATATACACTACCAGGAAAAAAGAAAGGAAGAAAAAGAGAAAGATA
AGGGTGGTTGTAAATGGCAAAAGGAAAAAAACTATATAGTTGTGAGGGAGGGAGGGAGGA
GGGAGGAAGAGAGAGAAAGACAAAGTTAATTATGCATTCCGAACCTGGTCGATGTAGTCC
TCCGGGAATCGCCTCAGCACCTCCGGATCTGTAAATAATTGACAGATAATATTAATTGGC
TTTGGATTAGTGAGCAGGCCGAGTATAGCACATTAATATTTGATCAGAGGATGATAGGGA
CCCTGGCAGGGGATCCAAGGAGGGCAGCTGAGGCTGCCTGGCTGATTAGGGCCCAGAGTG
GGAGGTGTAACCCCCCCCCCCTCCCCCCACCTTCCTCAATTCATCCCCCATCCTCCAGAA
AGGAGAGCTTAGAAAAATTGGAAAAGAGTGGATCTGATGATCCACTTTGCTTAGGGGGGC
TTTGGGGGCTTGCTTAGTCAAACCAAAGGGGGGGGGAGGGGGTATTCTTTCTACCTGTAA
AATGGCAGCTAATTCTAATCTACTAGTCTAGGATGTATGTAGATGTCACAAGATCATACA
ATAATAa
>NODE_1561_length_208_cov_8.288462
ATTATAATAGGCTGTCCGCTGTGCCAAAGAGCATCTAAAGTCATAAGCAACAGGGGACAC
GTAACGGGCTACCTGCCAAACAGAACACTGTCCCCGCTCCGCGAGCAGAGCTGCGCCTGC
GCGTGCACGTTTGAAAACCAGCCAACGTTCGATAGCAGAGACTCGAGTCGGTAGCTAGCT
AGCTAACCTATCAAGCTAAAATGGACAGATTTGTGCAAAAACGTCCTCGCATCAGTTCAC
CAGCACCACAACCTCAAAATGAAGAACc
>NODE_1565_length_623_cov_45.621189
TAGTTTTTGTATTGTTCTTCCGGGTTAGGGTTAGGGTTCTGACACTAGGGTTTAGAAAAC
ATATATACATTCATTTTTCAACAGAAAAAGTATCACCATAACATTATGTATATATTGTGT
GAAACGGTATGTTATAAAAACATTAACATACATTCATCAGTGCTACTTTAGAGACGTGAT
TCCAGCTCTCCTTTGAGAGACCGTTCACGCGAGGTTAGCTGCTAGCGTTTGGCAGAATGA
AAGGGGGTGTGTTCAATGACAGGACCGCTCGAGCAACGCTTTGAAACAGAACTTTAGTGC
CTCTTCACTTGATCTATTTTTTTTGGCTAGAAAGTGTTAATGCGATTTATACTTTCTTTA
CATCTAATATGGCTGCCAAACAAGATGGTGCTCAGTGCTCACCTGCAATCAGATGGCTTC
ATATACATTACATAAACGTTAGCAGCAGTAGCATAGTTGGCTAGTGATTGAATATACCCC
CAAAGTGTCCAACTCTTTGAATTGGATAATTGGATGACTTTCATATGAGAAGATTAATAT
GACAGGTTTTCTAAATACCATATGGCTTGTTCTCTTCAGTCTATTCAATGCAATAGGGTG
TGTACAAATGATTGCGTGTGTGTATATACATGTGTAGGTAGGTAGGTAGTAGGTAAGTAG
CTTTTATTACGTCAAAGTACAAG
>NODE_1566_length_154_cov_16.636364
AATGGAAGAGAGAAAGAACACTGCAGAGAGAAGAGAACAAGAAACCATCAGAAAAATTGA
TGACCTGAAGAGAAAGATTAAATCTACGAAGGACAGCTGCCGGAAAAAAATGCAAAGAAT
GACTGACAAGCGAGAAAGGGAAATGGACGGGCAAGAAGAAATGACAAACACTTTAACAGA
GATGGAGGACGCCTTGAAGAAATTGGAAAAACAa
>NODE_1574_length_77_cov_18.805195
GCTAATATAATGCTTTAAAAATAATCTCCTCGTGAACGCTTTATCTGATTCAGTCACCAT
TACACAGGTGCACTCTCGGTAATATACTCCATGAAGGGTGATAAGGACAAGCCGGTTCAT
TAAAAACTGCGTGACCT
>NODE_1582_length_278_cov_16.794964
CGGTCTAGCCAGGGGCCCTGGTCCCAGGTTAGGAGGCGTTGAGGACCGACCGGCTGTAGA
GGGTTTGGTAGTAGGCCCCAGAGTCCATGGCCGAGGGCCCCGGCGTGTCGTAGATCTGCT
TGGCGCCCATGGGGGAGCTGGTGGCGTAGCCGTTGTACGCCATCACCTGGTCCTGGTAGC
TCTTCAGGTCCATCTTCTGCTCGTTGGACATGAGGTTGGTGATGGAGAAGGGGTGGTTGA
AGTTGTAGTGGGGGTCCATGGCCTTCAGCTGGTCGTTCTGGAGGTCCAGGTGCTGCATGG
TGCTGGGGAGGAGGTGGGGGTGGGGGCTGCCGCCCATg
>NODE_1584_length_122_cov_136.729507
GGGGGGGGGGGGGGGGGGGGGGGGGGGGGGGGGGGGGGGGGGGGGGGGGGGGGGGGGGGG
CTCTGCCCGGACAGTGACACCGTCACCTGCCACCGACTGAGCTGTTATACAGTCTGATGG
CCGTTGGGACAAAGGATCTTCTGTGCCGCTCCGTCCTTGAGCGCAGCGCGGTGAGCCGCC
TA
>NODE_1586_length_343_cov_31.804665
TTTCTTAAATAACTATTATTGGTCATTAGCAGTAGAAAGGAAAGCATGTTGAAAGTGTAC
AGAGCTCAGGCATGCCCAGGTCCAGGCTCTCCCCTGGACCCTACAATAGGTCACACTGAC
CCCTGTCCTGGCTCTCTTTTAGGGGATGCTCAGGCTGGAAAAACAAGACTGTGATTAGAT
TAAATAATCAAAACGTTTTCATTTAACAAGACAAACAGAACACAGGCAGTAAAGGCATAA
CATCTAGCACACAGCATGTATGTTTATACACTTCAATTAGTTAAATATAGCAGTGCATTC
TTTGACTATGGAGAACGTTTCCAAATCGTACTTCTAAAGCTGTTTTTTTTAAATCTATTT
GTTCCCTTTTTAAGAAAAAAAAAATGGTGTAACCACAATTTTG
>NODE_1587_length_248_cov_27.193548
ACGTGTAAACTAATCATCTTGGGTACGACCATCAATTTGATGCATATACACTGTGCGACG
CGCCGTCGTAGGCTACGATGGAGCGTCATCAACGTCATCATTATGGCCCATCCCCACGTG
GGGTCTCGCTGCGACTTCAGCAACGCTTCCCATGATGCATTTCGCAATAACGAGAGCAAA
GCTTGAAAGCTGCTGAGCCGCCATTATGCTCGTCAGTAATTTTGGCTCTACAAGTGTTAA
TATGTCATTTTATGAAGTTTTCATATGTTTTCAGGTGAGAAAGTAACCATGTATATTCCC
AAAATGTA
>NODE_1588_length_218_cov_54.220184
CTCTCCCTCCCTCCCTCCCTATCTGTTGTGTCTGTCTGTCTGTCTGTCTGCCTGTCTGTC
CATAAGTAAAATCCACCATAACATAAATAATAAACATAATAAACAAATGAGGGAACACAA
CACAACCTGTCTCTCCCCCCTGTCTCCCCCTGTCTCCCACATGTCTCTCCCCAAGCCTCC
CCTAGCTTCCTTCCAAAACAATCAAATAAATGTAAGCACTTATAATTACACTTACACAAC
TAAAACCTAGAGAGAGAGAGAGAGAGAGAGAGAGAGAG
>NODE_1592_length_359_cov_16.894150
GCAGCTTGCATCCTTATAGTTGCATTACTGCCACCTTCTGGAGTTCTTCTTCTTCTTCTT
CTTTCAATTTTCAAGGACAACTGCAATGTCCATAGTCCCTCTACCTTTCCTACAACCACT
TTGGTATTTATACAAAACCTAAAACCGCCCAGCTCCTTCCCACCTTGACCCCCTTCTTCC
AATACCCTCCCAGCCCCCTCCCATCACCCCAGCCCACCTCATTTCTTCTTCCAACACTCC
CCATTGGCCTGGAGCTCCTCCCTCACCTCCTCCCAGTTAAAACCCTCCAGATCAAGAAGT
TTGACACCTGCCTTAACCCCAATCTGAATAATCTCGTTCCTGGACTTAATATCCCTTGCG
GCATTTATCATCCCCACTATAAAGGTCAACAACCTCCTCCTCTCACTCCTCAACCTCCG
>NODE_1593_length_61_cov_16.868853
CAGTCCCGCCCTGAACACGTCTACATGTCAATATTGTCTCATAGTCATAGCGCCACCTAC
AGGCAACAGGAAGTCAGCCGTATGTGACAGTTTTCAAAGTTTTGCCGTAGATGAACGACA
T
>NODE_1594_length_65_cov_29.123077
CAGGCAAAGAACGGCCCCCGTCACCCCCCCAAGCTAAGAACAGAACTATACTGCATAAAC
TATACTGCATCCGCATAAACCAGAACTCTCACAACTGTACATACTGTATACACACATGGT
TCTCC
>NODE_1596_length_140_cov_14.128572
CTCTCTGCCATCTCTCCACCGCTGTCCCGCGTTCCTCCTCCTCTCTCTCCCTCCCTCCCT
CCCTCACTCCCAGACCCCGAGGCAGCTTGTTAGTGGGGAACTAAATATTGATCGTAGCGG
TCCTGTCGATGCTGGGAGAATGAGGGAGGGACCACCAGAGACCCTGCACACCGGCAGCTC
GCTATCGACGTTTTCCGTGg
>NODE_1599_length_129_cov_67.116280
CTGTCTCATCGACCTGAACAGTGGAGTTCACACCGGGCGCTACGTCTCCAAATCCCCTGG
ACCATCGGGGCGCAGACTGCTCACAAGTGGTCCCTCAGAGCTCTCCTTTAAAATACTTTT
AAAGACTCTCCTGTTTAGGCAGGCTTTTACTCATCCATAGCCATCCAATGTTCCTGTTTA
TGTCCTGTT
>NODE_1600_length_110_cov_362.563629
CGGTCGTTTAAATAGAGGAGGCATGTGTCGGTGGAGTGGGATGTTCGGAAGCCGGATTGG
AATTTGTACATAAGGTTTTTTTCGTCCAGGTACTTTGCAATCTGTTCGTGGGCTATTTTT
TCCATGACTTTCGAGATGGAGCTGAGAATCGAGATGGGGCGGTAGTTGCC
>NODE_1608_length_261_cov_22.195402
TCTGCCCTCTCCAGCTCCAGTGTTACGTAATAAACTTTTAAGTTTTAAGTTTTAACCTAC
CACTACTAAAGAAACAAATTCCTCTGACTAAAATGCACACACAACCCTGGCCTGCACACT
GCACCTGTCATATTTCTAGTCTCTGTTCCATCCTCCTTCTCATTCTCCTCCTCATCACGA
CTGGGGTCAGTCTGTCCCTCAGCCTCATTGTCCTTGGCCTTGGGACCGGGAGCACCACCA
CCTAACGTTAAAACGACAATATGTCAAACCAACGGCAGCAGCTGCTGTCAATGAAAACAT
GCGGAACACGCACGGAGCGCg
>NODE_1609_length_183_cov_12.366120
CTTACTGGCCAAGCCATTTCTCTTATTTGATTTTTCTTTTTTTTTTAACAATGACAACAT
TTCATCGTCTCATTGCTACTCTTCTAAACCAAATAGGATGGTGTCTCTTTCTGTAACACT
TACTAGCCATCTTAGCCATTTCTCGTCAACAAAGGAAGAACAAAAAACAAAGCCAATTTC
TCTTTTTTTTTTCTTATCAAATCAAAAGAACATGGCCTacacaattacatgtggccctct
tct
>NODE_1610_length_343_cov_10.492711
AGAATTGCTTAAAGTAAATTTATTCACATTTAATATAAGAACAATGACTGAACATAACAG
TACACGGTATGCATGGAGTCCACAGCTCCCCAGCTGAACACTGTGCCCTCCACTCAGTCA
ATTCAGTTTGGGGAAACTGCATGTGAGTGAAGACATGTTTAACTAACATTTTTCTAGTCA
AATATTTTGTATACATTTTcNNNNNNNNNNATCAATTCTATAGAATCAATAGAATAATTA
ATTTAATATTTTGGAAAAGTTGCGTACCTTGCCAACTCACATTTCACCAACAACCAGAAG
CGTTTTGCCCAACAACCATGCAGTGTTATAATAATTTGCCATTTAGCAGACGCTTTTATC
CAATTACAGATTACAGGGACATTACCCCTGGAGTAACTGAGGg
>NODE_1611_length_147_cov_16.517006
AAACTGCCCGAGTGTCGCCCCAGCGCCGAGTGCGATATCAGGTCCCTGCAGTGGGTAGCA
GGACAATTCCCACTTAGTCCCTCCATGGATTGGTTTTTATTCTGATTATTTTCATTCGGG
CTTTTTTCATATACGTACATCAAGGTGTCCGCCCAGCGTGGATGCAGAACCAGCGAAGTC
GTCATATCACGGGTTGCCGATGGTTTT
>NODE_1619_length_177_cov_10.457627
GGAGATGGAGAAGGCGTGAGCAGGGCCTCACCACCTCACCCAAGGATACCAACAGAGAGA
CCCACCAAGAAGAGGAGGGAACAACTCCCAACCAGGCGACTCCCCATACTACGAGGAGAA
TTGACGGTGTATTGAGACAGTTAAGGCATGTGGTACGAACAAACCTGACTTTTCCCCGTT
AGATCTAGTCACAACACACATACACCCAACTTCACTGACGTAGGTACTGACGTAGAC
>NODE_1621_length_295_cov_41.494915
ACTCCCTCACCTTCACAGCCGAGAAGTCCCGCACTGTTTCCCCTTTCCCTATTCTTAGCC
TAGGTAATTCTGTCTGCTCCACCCCCCTTAACTCCCTATCTAACCTCCTCACCCACTCTC
CAGGTATACTCTGCTTTATTTTATCAAACATGCTCACTATGACTCCCCTTCTCATCTCCT
CATCTATTTCCCTGACAACTTCAATAACTGCCTGCTCTGGCAAAAACCCTGGTATAACCT
CATATCTAAAATCCCTCACTCTAATCAGTCCTGCTCTCCCAAAAGCCCTAGATTGTAACA
TTTTACCCTCACTTTTTATTAAGGGATTCAACAGAACTGGAATGTTCAGTATCTC
>NODE_1622_length_347_cov_37.357349
TGAGGTTGGTGTCTGATTTTTTGTGGCGAGGAAAGGGGGTTAAAATAGCATATGATGTAT
TAGTAGCAGATTATGATAAGGGAGGTCTGAGGCTGGTAGATCTGGAGGTAAAGATGAGGG
CTTTTAGAGTCAGAACAGTGAAAAGGTTTCTGTATGGGGAAGAGGAATATGGATGGAAAG
GTTTTTTTCGAGAGTGGTTACATAGGTGTGGGGGCTGTGGGGATTATGGTTTATTGATGT
GCTTAAAGGCAGGAATGTACGAAAGGGCTCCAGAGTTTTATAAAGAGGTGTTCAAGGCCT
GGGGTAGTTTTTTGCCTGGGGTGGGATATGAGTGTGAAAAGAGAGGGGAGATACTGAACA
TTCCAGTTCTGTTGAATCCCTTAATAAAAAGTGAGGGTAAAATGTTA
>NODE_1623_length_394_cov_19.081219
TGGCAAGCATGAGCAAGCCTTGAGGGCTGACTCCATGGCTGGTAAACTGCTTGACAGCAA
CGTCACTGGCTTCTGGAAAGAAGTTAAAAATACAAATAGGGCAAAAACAGCACTACCATG
TAACATTGAGGGTGTATCTGGTGGAGAGAATATAACTGAACTATGGAGGCAGCACTATGC
TGCTCTGTTCAACTGTGTCAGAAGCGAGCCCTACTGTACAGGCAACATAGAGGAGGAAGT
AGTACACTTCAGCCCCTATGAGATTTCCCAAGCCATAAGGCAACTAGCTGATAACAAAGC
ATGTGGCATGGATAATATTACTGCAGAGCACCTAAAGCTAGCCAGCCCTAGGGTTGCTGT
GTTGCTGTCCATCTGTCTTACAGGGTTGGTAACGCATGGCATCCTGCCAGATGCTATGCT
GACAGTTATTCTAGTACCTGTTATTAAAGACAAG
>NODE_1624_length_178_cov_47.191010
TGGCAAGCATGAGCAAGCCTTGAGGGCTGACTCCATGGCTGGTAAACTGCTTGACAGCAA
TGTCACTGGCTTCTGGAAAGAAGTTAAAAATACAAATAGGGCTAAGACAGCACTACCATG
TAACATTGAGGGTGTATCTGGTGGAGAGAAAATAACTGAACTATGGAGGCAGCACTATGC
TGCTCTGTTCAACTGTGTCAGAAGCGAGCCCTACTCTACAGGCAACATTGAGGAGGAA
>NODE_1627_length_132_cov_32.212120
AACAGGACAGACACTAACATGAGACAGTCATTAAAATAAAAAACAGAGCATCACAAAATG
CAAAACATCAACATATACATTACACTGCATTAAAATCCATTTCTCGGTGGGAAGCAAGTA
AGTATGCAAACTGTATTTATATAGCGCCCTTCTCAGCACGAGTGCACAGGGTGCTTCACA
CAAAGAAACCAT
>NODE_1630_length_722_cov_42.832409
CGAGGGTTCAAGTTAGTTCAGGTTCAAGTTCAAGTTAGTTCAAAAGTCAAATCCGGTTAG
GTTCCAAGGTAGTTCAAGGGAGGAGCAGTGGGGTGAGGGTGGAGGGCTGAGGTGGGGGTG
AGGGTGGAGTACTGTTGATACCCCTCTTGACACCCCCCGTACCCCTCTTGAGACCCCCCG
TTCCCAGTTGAGGTCCTCTTGAGGTTAGGGTTCCTAGGCCCCCTGTTTTCCTCCTGTCCA
GTTCCATCACCAACCGTCTCCAAATAAATGTTGATTTGATTTGACTGGACTCCTTCCTGT
TTTTGAACTATTTCTCTGTCCTGTTTTATAGCATAGTGGATATGAAAAAAACATATGGAC
ATACTGGTTTGCAGATTGTATATGCCCCACTATATTTTGCATAGTGAGTAGTTATCTTAT
AAACATAATTTCATTGCATACACATTTTATTTGTGGTCTGTATTTGTGTCAGTGATGGAG
AATTTTGTTTCAGGTACGTTACACCTAGGCTACAGTAGCACCTAACACTTTATAAACGAT
GGTGAATCAATCTACAAAGCCGACGTTACTTTATGAACATGAGATTTCCTGATGGGTACA
AGCAATGGAGAAATGTGTTTATGGTAGACCTAGCCTACTTTATAAACAATGGATAATCAT
TCTAATTATAGTCATTTAGCATGTATAAAGCAGCGCGGAGAATTCTGTTCACCGCTATAA
ACACGTGATTAAAAAAATATATATATATATTGATTATATTATTATTATTATTATTATTAT
TA
>NODE_1631_length_90_cov_47.277779
CTCTGCCCCACCAGGGTGTGGTGGAGAGGGTGATTCATGTTGTCCAGGATGCCGAGCAGC
TTGGACCGCGTCCTCCTCTCCACCACTGCCCCCAGTGGTTCCAGGACCCTGCCCAGAACT
GAGCCAGCTTTCCTGATCAGCCTGTCTAGC
>NODE_1636_length_404_cov_26.344059
GAAACGTCCCAAAATATATGCAATTTGATCAAGCGGGGATTAAAAGCGTCACCGTGCTTG
TCAATAGGGGCTGTGTGGCGTCCCCGGCCGTATCATATTGACTGCTGGGTATTCATACGC
AGTGTCCTATTGGTCCATCAGCTGATTGTTTGGAATGTAAATGATGCTGCTGATGGATCC
GGTGACGGATGGCTTAAATTCCAATTAATCAATTGCTTCATCAGTTTCGCTAATTCAGAT
CAAATATCTCGTGAGTGCACACTCCTCTTCCGCTGGTATTAGGGGAAATAAATGCTTTGG
AAGTAATTTTCATCAATCTCGTGTACATGCCAATACGCCTCACGGACAGGGCCCTTCTGT
CCAGGTTGAGGTCTTAATGTCTTAAGTGTGTGTGTGTGTCGGGGGTGTGTGTGTGTGTGT
GTGTGTGTGTGTGTGTGTGTGTGTGTGTGTGTCGGGTGTGTGTg
>NODE_1640_length_192_cov_18.015625
ATTGTATCCGTTGAGTTCTCTCTTTATTTTCGACTACTTTTCTAATGCAAATCAAAGTGA
CAGGCAGAGCACACAAACGATAACAGCGGTAGCGTCGATGCTACCGTACTAACATACCCA
TTCCCCATAACCCGGAACCTTTATCACCCCCTTCCGTACACACACCCTCACCACTTCCGG
GCCCTCTTAAAGTGGCAGTACTCTACGGTGAATGTCTAATAAGTGGATGGCGGCATGCAG
GCCTCTAAACTa
>NODE_1641_length_156_cov_12.333333
GACCCTGCCCCTGATAGTGTTTTGCAGGTAGTCCACTGTGGTTGCAAGACAACCAAATGT
GAGACAGAAAGATGTTCCTGTATGTCTGCAAGACTGTCTTGTACCGATTTATGTCGGTGC
CAGAAATGTAAAAATGTCTCAAAGGAAACAGAAGAAAGAGCGATATGGGATGATGATTCT
GATGAAAGTGATACAGATGAGTAATATTGTCTGTAt
>NODE_1644_length_168_cov_9.363095
ACTTGAGATATGACCGGGAGAAGGATAATGCTGGATTTTTTTCTAGAATGCGTGAAGGAC
TAGGGTTTGGAAAGTCTTTCACCACTAGGGGGGGCCCTCTTAACATAAGAGAATTTTCCC
CCCGCCTACCAGCAGGGCACGAGCTCAGGGTTGAACCCGGGCTCACTTTGGGAGACCTTT
TATATGTTTACTGTTTAGTGTTAGATGATACGGCGAAAGTAGATGATt
>NODE_1645_length_420_cov_28.583334
TATTCACGACGATAGCCGTAATTGGAGTAAATGGTTAAACCCTCTGTTGTTTGCAGTGCG
GGAGGTCCCCCAGGCCTCTACGGGGTTTTCCCCCTTCGAGCTGCTGTATGGGCGCAAACC
CCGCGGCGTGCTAGACCTGATTAAAGAAAGCTGGGAGGATGGGTCTAGTAACAGTAAAAA
TGAAATTCAATACGTCCTGGACCTGCGCGCAAAGCTCCATGCACTAGGGGTAATATCACG
GGAGCATTTGCGGGAGGCCCAGGAACGGCAAAAACGCCTGTACGACAGAGGGACTAACTT
ACGCGATTTTGCACCGGGAGATAAAGTACTTGTGCTTTTGCCTACCTCTAGCTCCAAATT
ACTCGCCAAGTGGCAAGGGCCATTCGTGGTCACACGGCGAGTGGGTGATGTTGATTATGA
GGTAATACGGTCGGATCGAGGGAATAGCACCCAGATATACCATCTCAACCTCCTAAAGAA
>NODE_1649_length_169_cov_39.976330
CTACCCGGGCTACTTAACTCCATGGCACCATCCACTCAACGCCGGAGTATAGACTCTAGA
CAAGTCAGTACCTTCAGCTCTGTTCACTTAGATCTACTCAGTTCCGTCTGTGTTGGATGC
TAACCCCTGTTCCTCCTGTCTCCTGTATAGAAAGCCTCCGGATTGCTTACCTGCCGACCC
TCTGCCTGTCCCCGACTACTCTCCTGCCCTGCTCCACGCCTGTCCGCCG
>NODE_1650_length_267_cov_22.153559
GAGTACGTCTCCAAATCTGTGTTCTTCTGTTTTTGGCAGAGAAAGTCTCTTAGTATATTA
ACTGCCCATGTTGTTGATTTTTTTGTATTAATCTCATCCTTCTCTTCCTCTATCATTTTA
AGTTCTTCAGGTGTCAGTTCCTTGTGCCGTTTTTCGTATGGTTTCTTTTTTTCTTGTTTT
TTTCTTGGTTTCTTTTTTTCCTTCTCCATTTCTCTTTCATGTGCTGCATCCCATTCGTCA
AAATTATTGTATTCTCCAAATAGATTAAAGGAAACTTTAAAATCATCCATGGTGTAGGCT
ATTTTCCTGGGTGTTGTTTACTAAGTt
>NODE_1653_length_129_cov_12.961241
TAGAGGAGGCCGGAGCCGCGCTCTCACGTTTAGTCCCTGTCGATATCAGCGCGCGCTCGA
GAAAGACAGGGAAAAAATCGTCAAAGGTCAATTCTCCCTCTTCTTCCCCCTCCAGGGCGG
GAGAGACCAGACAACCCACCATTGCGGCGTTATCGAAGCCTTCCCCCTCCATAAGTAAAT
CACCCTGGt
>NODE_1658_length_137_cov_12.489051
TGTTGGTTGCATTTAAACAGCGAGCGTTTTGTATACCGGTAATATGTAATCACATAATTG
CAATGACATTCTCCGAGAGAAACCTTGAGTCAGTCGTAGTCACGCGGTGTTGTAGTTATT
AACAGTATGGAGAAAATGTTAGCCAGCTGGGGTCTGACTAATCCCTGGACCTGAAACAGT
CTACAGAACGGTTCATg
>NODE_1659_length_164_cov_21.512196
AATCTCGACCTCCGTACTATTGTGTTCATAACTCTGCCTATGCTGACCTGTATATAACAT
TTACACAACCTTCTACCTCTGAAGAGAACGGTCTGCTGCACTCTGCTATCGGTGAGATCT
TTCAAAATCCATTGTGATTTAATTAACAACTGTCATATTTGAAATTGTGGAATAGTTTGC
ATAAATGTTATGCTACTGTATTTAGGCCTTTTCGTGTATTCTTt
>NODE_1660_length_208_cov_8.759615
ACGCACTATTGAAAACTTGGAAAGAGAGATTGCTCTAATAGAAAACGAATTGATAAATGG
GAATGACAGCAGTAGCAGCAGCAACTTAGCTAACAGAAGGAAGGCCCTGGGTTGGTTTCT
CCAGGAGAAAGCAAAGGGTGCACTAATTAAAGGACGGATGGCCAGCTTGAATGACATGGA
TGCTCCAACCACATTCTTCTTTAAGCTGGAACGAAAAGTAAGGGAGCAGAATGTGATGGC
GCACCTGAAGCTTCCTAATGGAACTGTa
>NODE_1664_length_74_cov_59.864864
ACAAACCACGTGAGCTGTGGAAGCTGCTTAACAACCAACTAGGCTGCGGAAAAAAACTCA
AAACCATTTGCAATTACATCAACCTCAAGTTGGCCAACACTCTCATCACAGACATGCAGG
ATGTAGCAAATCGC
>NODE_1666_length_150_cov_14.153334
AATCAATCTGCCAATCTTTGGTTTTCATGATAGGAACTAAACAACAAATAATAGTATATT
TATGTAAACACAGTATACAGTAATACACTGTATAGGAAATGTATACAGGAGCCATATAGC
CAGTGACCATTTAAATATTGTGCAATCTGTACATCATTGACAATCACCACAATGGGGCGG
CTGTGGCTCAGGAGGTAGAGCGGAGCGTCt
>NODE_1667_length_61_cov_59.508198
TGATGAATACGTAGCCAGATGGAAGGATATAGAAACAATGGGAAAGGGATACCAGGTACA
AACATTAATAACGGACAGAGAATTATTTAGGAGGGAGGAAAGATTGCTGGACCCAATAAC
T
>NODE_1669_length_224_cov_84.678574
CGGACAGAGAATTATTTAGGAGGGAGGAAAGATTGCTGGACCCAATAACTAAATTCACAT
TAACGATTTGGAACACGGTGGTGAAAAGATATAAACTGGAGAGAGAAACAAGGATCTTGG
GCTGGATGGCATATGACGAGAGATTTAAACCGGGAATAAACGATCGGACCTTTGAGAATT
GGGCACAAAGGGGTATTACAGCTGTGTGTAGGATAGTTGAGAAGGGGGAGATGCAGAGTT
TTGAGATCTTGAGAAACAAGTTTGATTTGGATAAGAGAGACCTC
>NODE_1670_length_365_cov_22.180822
GCAATCATGGACTTAAACCATGGTTTTTTGAGCCGAAATCAAAGGTCTTATTTTAGACTA
ACCGCTTAAGTTATTCAGCTCACTCAAGGCCGCCCTGGGCCCATTCGTAAGCTAGTCCAA
GGGTGAGGAGGGTCAGTACAGCAGTAACTCACAGGAAAGTGATGGTGGGAGTGGGGAGTT
GGTCGCCTCAGGGGAGAGGAAGGAGAAGAGCAATCTCTAGGTCAAAAAGCAGAAATAAAA
TAGCGACAAGGAAAAAGCGGAGGGAGAAGGGAAGGCGGGCGGACCCTAGGGGGTCAAAGC
CGCATTCGTAAGGGGAAAGTTTTTCGGCGTCAGGGTTAAGTTGGGGGAGTCAGAAGGACA
CAGTAGCCAGGACGAGAGAAAGCGCAATTGTGATGATAAACACTGTTATGATTAAATTCA
TTATc
>NODE_1671_length_456_cov_25.206141
CCAGACAAGTTTATTGCAATGGTTAAGGCATTCTACAAGAATTGCAAGGTGGCAGTACTG
CATGGCAGCAGGAAGTCTCAGTGGTTTGAGGTAAAGTCAGGTGTGAAGCAAGGCTGCGTG
ATGTCAGGCTTTTTGTTCCTACTAGTTGTAGACTGGATAATGAGGAGAACACTGAGTGGA
GGAAAGACAGGGATCAGGTGGCAAATGATGAACATGTTAGAAGATCTAGATTATGCAGAT
GATATAGTATTGTTAGCAGAATCATGGAGTCATGCACAACAAAAGCTTGACCGTCTGAAT
GAATATGGTCTACAAACAGGGCTAAGGATCAATGCAAACAAAACGGAATCGATGAGGATG
AATGCCAAGAAAAGCACAGCCTTCACAGTGTATGAGAAAGATCTCAAGGACGTCAACACC
TTCACATATCTCGGTGCAACAATGACAACGTCAGGTGGTGCTTCTGAAGACATGAAGATT
CGTATAGGAAAAGCAAGGAACGCCTACCATCGTTTa
>NODE_1673_length_337_cov_34.281898
TCTATTCCTATTCCTACCATACCTCATACTGATCTTCCTAATCTCCACCTTTACCTGTTC
CCACCATCTCCCTGTGTCCTCCTCATACATCCTCCTCTCCTTCTCCCTCAACACACACCT
TTCCACCTCCCTCCTATACTTCTCCTCCTTTACAAACTCTGCATTCAAACACCACACTCC
TCCCCCACTCCTTTCAGCCCTCACACCCATCACACACTCTAACACAGCATGGTCACTTAG
GACATTCATTCTGTACCTCACCTGGCTAAAGGCTTCCCTCATCCCTTCAGAGACCCACAT
TAAATCAATCCTGCTCTGTTTCAGGATACCTCCCACCACCTTCCTCCAAGAGAAGTCCCT
CCCAGCAGGATTCCTCTCTCTCCAAATGTCAATCATt
>NODE_1674_length_136_cov_13.985294
TGAGAAGGAGGCGTGCAGGAAACTTCCAGGAGAGGAAGAATGTGTTTCAGTTGTTTGATG
ACTCACAGTTAATCAAACGATATCGCATGGACAAAGCAGGCATAATCTCTGTCACAGACC
TTGTGAGGGACGTCATCTCACCATCTACTTTACGCAGCAACGCAATTTCAGCTGAGTTAA
AGGTAGTGATGATGCt
>NODE_1675_length_203_cov_106.615761
CAAAGTGTTTGTTGCCAGGGTGGGGTGGATCCTTGAGGATCTTGACTGCCTTCTTAAGAC
AGCGGGAGCTGTACAGTTCTTCCAGGGAGGGGAGAGGGCACCCGATGATCTTTTGGGCCG
TGTTGACGACCCTCTGGAGTGCTGTCCTCTCTGCAGCTGTGCAGCTGAGGTACCACACAC
CGATGCAGTACGTGAGGATACTCTCCACGGAGCTGCGGTAGAAGGACACCAGCAGATCCT
GTCTGGGATGGTAGTTCTTGAGA
>NODE_1676_length_213_cov_19.929577
CTGTTTTTTGTAAGCAACGTGCACTCTCTCTTCCCCCTCATAGACCCTATGATTGCACTA
TAGATCTGGTCCCGGATTCAGTTCTACCCTCCAGCCGGCTTTATAACCTCTCCCTGCCCG
AGAAACAAGCAATGCAGGAGTACATAACTGACTCCCTCGCCTCTGGAATCATCCGCCCCT
CGAAGTCCCCGGTGGCAGCGGGGTTCTTCTTTGTGGGTAAGAAGGATGGCTCTTTAAGAC
CCTGCATTGACTACCGTCAACTGAATAACATCA
>NODE_1677_length_245_cov_48.620407
AAATAGATACACAGTGTTTGCCAGTCATCGCCTTGAATTGACCAATAGATGGGAGAGAGT
TTAGTTTAAAAGTGCTTTGTAGCAGGTTCCACGCATGTGGAGCAGCAAATAGGAAGGCAG
TCTTTCCAAGATTTGTGCGCATGAAGGGGACCGTTAAAGTAAGCCAGTCATTTGATCGGG
TAAGGTAAGGGCCAACATTCTGATTTAATAGTACAGAAATGTACAGTGGCAAGTTCCCAA
TAAGTGCCTTATGAATAAACAGATACCAATGCTTATTTCGCCTCATATCCAGGGATGACC
AACCA
>NODE_1678_length_68_cov_51.735294
CCCAGTGCTCTGGATGTCAAAGTGAAGAAATTCAACGAAGCGCGGGTAAACGGCGGGAGT
GACAGAGATGTTTAATTAAAACAAAGCATTGCGAAGGCCTGCGTGGGTGTTGACGCAATG
TGATTTCT
>NODE_1681_length_486_cov_23.269547
CCGTAGTCACACAACCTCACACTGCACATATCTTAACTATATTCGCCCTTGTCCTGTACG
CATCACACTGTACATATATCTTTACTGTTCATATCATATTGATATTCATGCAAATATCGA
CTTTTTACATTCATATTCATTGCACATAGCGCGAGGCTGGACATAAACACCGTTGTGCAC
CGTCCGCATTGACTTCACAGTAATGAAAGTGTAACGTTCGCGATAAGTCCAACTAGACAC
GATGCAATGTCTATTAATTGAAGATGATGATCCATAGATCCCCAAGCGCACCCCATGTAG
TTGCACCAAGAGTGTATCCCGTGTTACCTGTAGGCTAATATTGTCACCTTTATCTTGTAT
TATGGCTTTTGCCTTATGTCTTGTGCTGCAATGTCACAAACCGAAGCCTAATAGAAGTTT
ACTCTGTTACACTCGTGCCATCTGAGTTACGGTTAGGGATGTGCTTAGATGAAGAACGAC
AAAAGGTTTAATCTAATCTAAAAGAAAAAACATGATTTAGGATAATAAATACTAACGTAA
ATGTCT
>NODE_1684_length_61_cov_59.803280
GCCAACGTGACTTGCGAACTTAGCCAACGTGACTTGCGAACTTAGCCAACGTGACTTGCG
GACTTAGCCAACGTGACTTGCGAACTTAGCCAACGTGACTTGCGAACTTAGCCAACGTGA
c
>NODE_1689_length_68_cov_30.779411
AACGTCGCACCGTCACCAGGCAAAGTTTCGAGTGTTCCCCCGACCCTGGGCTTTACGGTG
CTATGAGTTATTCGATCGTAGCCCTTCGGGCGGCGGAGTTATTAACAATCACGCGGCGGG
ACTCCACC
>NODE_1690_length_190_cov_39.900002
TCACTTAAAATGAGCTCACAGTCCATAGCTGTCCATAGCTCTGAATGAGAAAAAAAAAAA
GGCTTACAGCACCAGGTATTCCCAGGTGGTCTCCCATCCAAGTACTGACCTGGCCCAACC
CTGCTTAGCTTCCGAGGTCGGAGGGGGTCGGGCGTGTTCAGGGTGGTATGGCCGTAAGCA
ACACTGACAGCACTGATAGCGCACACACCTCACTCCCTCCGGCTCAACACCTCCATACCT
CCATACCCAC
>NODE_1691_length_208_cov_21.245192
CTGTTTAAAGTCAAAACTCAGATGTATTTTTTATTTTTAGAAATGCTAGCGCCCCAACCT
ATATATAAATCACCAGTCGCAACTGATTCATATGCTTTAGCTATCTAAACATGATAAAAG
GGGCTATGCTTAAGGTAAAGGTAACATTTAATACTGTGTTGTGTTATTCTGTAGTGCTAC
ACAATAAATAGAATGCTTCAATCGCCGTTTTCGACGCCGTGATCGGTGATCGGTATTATC
GGATCGGCCGATAATTATTTCGGTGATC
>NODE_1692_length_129_cov_13.612403
TTGTTCGTTTGCACTGTTCGTGTTTACCTGCACTTCGTTGTTTTTTATGTGAAAAAATAA
GTGGACAAACTGCACTTTAAATGTCAAAATAAGTTCCAATGTTATTGTGTATAACAAATG
GCGAATAAAGAAATCTGAATCTGAATCTGAATCTGAATCTACAGCGCACTGCAGATTTGG
AGTTATTGt
>NODE_1696_length_362_cov_54.284531
TCATGAAGGTTTCGCGAAAACTACGGTCTTTGCGCATCCTTTAGTGAAAAGGTTTTTGAC
AGGTGTACGGCGCCTGCGCCCTGTGAGGAGGGCTATGGCTCCACAGTGGGACCTCCCGTT
GGTGCTAAACGCGCTCTGTGAGCCTCCGTTTGAGCCCATGGAGGAGGTACCGCTCAAATG
GCTATCGGTTAAGACCGCGTTGCTTTTGGCTCTGGTTTCAGGTAAACGGGTCAGTGACCT
ACGGGCGCTTTCCGTTCAGCCGGGGTGTATCAACATCCCGGGGGATGAGAGTAAGGCTGT
CCTGTTTCCGAACCCCTCATTTGTACCAAAGGTGATTCAGAATGCGTTCAGCGTACGCCC
GCTTGAATTGACGGCTTTTCACCCCCCGCCTCATGAGACTCGGGAGGAAGCCCGTCTTCA
TA
>NODE_1699_length_142_cov_24.795774
ATCTTGCGATCAAGTACGCTTTATCGTGTGATCCTTTGGAATGATGTTCTCTTCTTTTCC
ATAAATAAAATAAAATAAAATCAAATCAAACCACACACCGGCGGACAGGGTAGCTAGCTA
TTATGTGACGCAAAATCAACTGCTGCGTCGTCTCCACGTAGGGACGCATGCGCATAACAC
TCCCGCTAAGTGGGTCAAAGCC
>NODE_1700_length_199_cov_18.673367
GGGCGCAGGGCGAATTCACAGCGCCGTATTTTGACAACCCAGACTTTAAATCATTGTTTT
ATGACAGATGGGAAAACTTGTGCGCGTTCGCCGACCTGATTTATGTTCATTTGGGTCTGG
AGGACACTATAGTTTGCAAGTAATGTGAAAACAGATGGATAGAGAGATAAAGGGCAGACT
GACCTATACATTCTCACTGCAGCATACAAATGGTATCCATATGCTGCAGAAACTCTTCCA
GTTACATCTCCATTAGTGt
>NODE_1705_length_181_cov_18.187845
GCAGGAAAGCCCGGGGGGCGAGCCACTTCTCCTCACCCTCAAGTGATACCCCGTTATTTA
AAGTCAATTTGGCAGCATAAACCTGCCTATCGACCAGAGACAAACTGTTAAAATATGTAG
ACATTCTCAGTAAATAAGTAAAAAGTCTGGGTTTTACATTTCATTGCGTGACTTGCGTCT
AACTGTCATAAAGAATGCATTCGTTTATACCGCGTTTCTGCCTCCACGCTGCGCGCGCAT
G
>NODE_1710_length_656_cov_22.724085
TTACCCCTACCTCCCGTGCAAATAGCAACACAGTGACTTAATTGTGCGGGTGAAAATAAC
AGCACACGCAAACTTCCTCTCATATTTAATTTTTATCTTTGAATAAAAGAGCTATAGGAA
AGTATTAATCTGCTTAACATTTCTAAGTACATCCTCCAAAGGATTTTGCTTTTTTAATCT
TACATATGCTCAGCAGAGTTACTGGCAAAAACTGTACGTTTTCTTCATTTCATCCTTTCA
ACATCAAATGGTGAGCAGCAAAAATTGGATCAGACTTCAAAGACTGTGATGTGCTCCAAG
TCACGGAATGGCTCTTCTATTTCACATATTGAATTCGAGCAGGATATCAAAGTGCTACCA
AAGAACCTCAGGTCTTTACTAAAAAAGGGGTCTAACATCTGTAGAAAGAGAAGCGCAAAG
ACAAATCACCTCGGGGAACAGCAAGCATTTATTCTCAGCCGTGAATTTCCAGCCTTTTGA
TTCTCTCATTCCCGTACCACCATGTCTGTCCTCAGAGATGGGGTTCGGCGCAAGAGAAGT
CTTTTGTCTCAGGGACTCTAAAAGACTTTCACGAATAATCTATGTTCCAGCAGCTTTGTA
GAAGTACAGTATTTATGCATACATAGTTGAAGCCAGCTGCATGTTAAAGACGTTAACTTC
ACTGATATGAACTTACCTTTTCCCTATGACCAATGAAAATGTGTCTGTTCTGTAGg
>NODE_1711_length_138_cov_101.463768
AAAATCCTCTGAAATTCGAAAATGCAAAAACAAACTCGCCAAATGCCCCAACAATGACCT
CGAATCCCACCTGGTAAACATCACCAAACAGCGCAACAAGCTAAGAAACGAAGTAACCGA
CTTGATCAGACATGCCCGAAAAAGCTACATAGCCGACAAAGTCGAGGAAAACAAAAACAA
ACCACGTGAGCTGTGGAA
>NODE_1713_length_73_cov_45.547947
GGCTGAGTCTTTTATGAATTTGGCTGGAATTTTGTCGAGGCCTGTGGCCTTGTGTTGTTG
AAGGGCGCTTAGTTTTTTGAGCACCTCGTCAGTTGTCACCGTGGCGAGTTTAAAGTCGCC
TTTGTGTACACCT
>NODE_1717_length_161_cov_18.857143
GGGAGGGGAGCGGAGAGCAACATGGCAGCTTATTTAGAAGACTTCCTTTATTGGAACATG
TGCAGGCAGTTCACTCACAAAGGACTTAAATAGGATATTTTCTGTTCCCTATAGTTGCTT
TCCCCTTTTAAGTGCCGAGGCAGAAAAAAAGTAAGTTTCCAACTCCCTCCTCAATGGGAG
CTCTTCACCCTCAGGTTGCTGGGACCTGAGTGACCTAGGAa
>NODE_1728_length_393_cov_35.954197
CTACTTCGTCTACCCTAGACCAAGGCTGTCTTCTGTGGAATATGGGATTCTTCTCAGAGA
GACATTGAACATTGAGACATTTTTAACAAAGACTTGGAACATTGGTGTTAATTAATAAAG
ATTGAATTAACCTTTCCTTCCCCGACATTTAGGTTGTGTAGGTTAATACATGGTAAACCA
CATTGTTATGAGACTAACACTTATGTCTGGCATAGTGAGTTGTATGTTTTTACATCCCTG
ATAGTAATGTTTTTGGACATTTAGGTTGTGTAGGTTAATACATGGTAAACCACATGGTTA
AACATGTCGTTTATCTGGGCCAGATGATTTTACAAGGAAAGCGGGGTGGGCAGTGACTAC
TGAGGATGAGGTGTTAGTCTTTTAGGCCGGTTTTGAAGGAGAGTAGGGATTTGCTCTCTT
TTAGCGCCTTAGGTAGGGCGTTCCACATCTTGG
>NODE_1733_length_239_cov_15.271967
GGGGAGTTTATCATGCCAAGAAGGGGTGGCGAAAACAAATTAGTGCAAAGGAGGAAAAAG
GCCCAGGATATTGATTCTGGCGTTTCATGCCAGACTGGAGAACAGAAAATATTAGGCCAT
AAAAAGGCAACAAGGATATAAAGCCATTACCCCCCCGCGCTTAATTGATCCCACTTCCCA
TAACAAATTAATTGAGCGGAAAATGGCAGATGGCTTTGATGAATGTCATAAAACCTGCAT
GTCAGCACGGCCTGCTGCACGACCCCACCGCCTCAGCGCAGAGAACGGCCATGTGTGTg
>NODE_1735_length_61_cov_30.852459
GGCACCATTTTTTGCCATTTGGAGGCGTTGGGTGGCGTTGTACTTTAACGAACTCCTCCT
CCAGAATTAACATGACCGACTTCAAATTTGCGCAGTGTCATCTAAAGACCTTTGTGACGA
A
>NODE_1738_length_137_cov_14.978102
ATTGCACTGAAAAGGATTATTGCACATTTCAAAGTCATATTTCACAGTAGTATAGCACCC
TTGTTTCTCAATAAAATAAATAAATAAAAACTACACATTATTTCTCAGGAGGGTGTGGTT
AGAGTTTTTCCCCTCGGTTTTAGGTTTTTTAGATCTTAGCTGCGTTTAGTGCACTTATGG
CCCTGGGATAGAAACTG
>NODE_1739_length_162_cov_8.802469
ATTCTAAAAGAGAAAGGAGGGTCGGTCCAAGAACCCAGTTCTAAGCTGACTGTAGTGATA
CATCTCTGAGTGATACCCATGCTCTGATGTGTCATAAAAGCTCGTAAGAATGTCCTTTAG
TGAAACTAGCACAGAACCAGATCTGTTATACTAAGACAATGAAAAACATACTACGTATCA
AATCTCTTATACTAAGACATGGAAAAATATACTACATGTGTt
>NODE_1744_length_175_cov_24.394285
GGTCCCTGGCCCCAAAAAGTTTGAGAACCCCTGTTGGTTGTGTGACAACAAGAAAAAGTG
TTGTGAGGTTAGTTACTGCAGGCTGGAAACTATGTGTGTGGGTTTGCGATGTTGACACTG
GACTGGTAGATCTCGGGAGGTTGGCTACTTGAAAAGTAGATCTTGGGTCAAAAAAGGTTG
GGCACCCCTGGCTTAAGGCATTATTCTAATTCATTGAGACTGGGATATTCTAATt
>NODE_1745_length_347_cov_14.855907
GGGGGACGAGGGGGGGAGCCAGCCAGCCCTACACTACTCGGCGCGTCGAGGAGGCAGCAG
TTATTAAAAGCGATTGCATTTCCTGGCCGGATGTCTCTAGAGGGGAGAATCAGTGGAGAT
GTTAAACCTTGCTTGACACCCCAGTTGGATAATTGTGGGTGTGGGAGCTAATCAGCAGAG
GATGTCTCCTCAATTTAAATCTTGTCAGTTAGTTGAGATTAGGCCCTCCTGTACAGTCCA
CCATTAGCTTTGTTGCATGTCAATGCGCCAGTGAAGATGTTGGCCAGGTCCGGCTGCAAG
GGTAAAAGGAGAGACGCCAGGGCTGAGGCTTGTTGGCAAAAGAGGATACGAAAAGGCAGA
TTTATTCAAGCTACAACCCGGTGTGGCATTTTCAGAGGAAACCTGTa
>NODE_1746_length_129_cov_9.790698
AAATAGAGGTTACAGTAGGTCAAGCCTTAGACAGGTACAAAAAACCTTCTTAGAAATAAA
AGAAAGAGACAATAAACCCAGCATCCCCCTAATAACCAAATACTCAACACTAAGCCAGAT
TGCTAACTCGAAAATCAAACACAACTTTGAGGGTAGGAACAAGGACAATGTGGACAATTA
CAAAATAAt
>NODE_1747_length_151_cov_24.569536
ACGGAGACTTTGTCCGTGTTTCTACCCCCCCTCTCTTAAGCCAGCCGATTCCGTCTGCGT
AGCCAGGTATTGTCGGCCCTGTGAATAGTGTCAAACTTCATAGTTCTCATTTTGCTTCCT
GTACGTGGCAGAAGAAAAGTGCCTGCCGTGTGGGTTCTCCTTTTGTGACGCTCCTCTCTA
GTCTTCCTGGGAACACGCCACATTCCAGCCa
>NODE_1751_length_172_cov_39.877907
GTAGCACTCCTTCACCTTCAAAGCTGCAAAATCCCTCACTGTTTCCCCTTTCCCTGTCCT
CAGCCCGGGTATTCCTTCTTGTTCCACCCCCCCCAACTCCCTATCTAATCTCTTCACCCA
CTCCACGGGGATGCTTTTCTTTATTTTCTCTAGCATGTTCACTATTGCTCCCCTGCTCAT
TTCCTCATCTCTTTCCCTAACTATTTCAATTACTGCCTCCTGTGGTAGAAAC
>NODE_1752_length_1363_cov_34.978722
TCAATTGTGACTATAAAATCATAGCTAAAGTATTAGCAAATAGGTTGAATAAAGTAATGG
AAAGTATTATTGCGCCCACTCAGGCCTATGGGGTCCCAGGGAGGGATGTAGCCGATATTT
TATGCACAGTAAGGGATGTTATGAAGAGCATGAGGGAGGGGGGTGGTTTGTTACTTTCTG
TGGACCTAAACAAGGCTTTTGACAGGGTGGAACATGTTTTTTTGTTAAGTGCAATGGAAA
ACTTTGGTTTTGGGACTGGTATTAGGAGTTGGGTGGAGTTATTGTATAAGAATGCAAGAA
GTAAAGTAAAGGTGGATGGATTGATGACTGATTCCTTCCCCTTGGGAAGATCGATAAGGC
AAGGGTGCCCAATGTCGGCTATATTATATAGTATTTCTGTGGAGCCTTTGGCTGCCTATA
TTAAGCGGGAGAATGGAATAAGAGGGATAAATATGCCTGGAGGAGGTGTCAGCATAATCC
ATCAATTCGCTGATGATATGACATGTACTGTACGGGATGTTAAGAGTGTGAACAAAATAA
TGAGATGCGTAAATGTATACGGACAGGCTTCAGGTGCAAAAGTAAATATCGACAAATCAC
AAATGTTGTGTATAGGGGAGGTGAATACAGGCGGATGTGAATCGGATTTGAAAATAGTAA
CAGGGATGATAAAGGTTTTGGGGATATATCTGGGTGAGAATGACAAGGAAGCTACTGATT
ACACATGGACAGGGGTGTTGAACAAAATCAAAACAACATTGACTTACTGGAAGCTAAGGA
ACATAAAGTTGAAAGGAAAAGTAGTGATTGTTAATGCATTGCTAATGACAAAATATGTTT
ACGTGTTAGGAGTTTTGAATGTACCAGAGTGGGTGCTAAAAGAAAGCAAGATGTTGGTGT
CTGATTTTTTATGGCGAGGGAAGGGGGTTAAAATAGCGTATGATGTATTAGTGGGTGATT
ATGATAAAGGAGGTCTGAAGCTGGTAGATCTGGAGGTCAAGATGAGGGCACTGAGAGTGA
GAACAGTGAAAAGGTTCTTGTATGGGGAAGAAGGATATGGGTGGAAAGGATTCTTTAGGG
AATGGTTGCATAAATGTGGAGGGTGTGGGGATTATGGGTTATTGATGTGCTTCAAGACAG
GGATGTACGAAAGGGCTCCAGAGTTCTATAAGGAGGTGTTCAAGGCCTGGGGTAGCTTCT
TGCCTGAGGTTGGATATGGGTGTGAAAGGAGAGGAGAGATTTTAAACATGCCAGTATTGT
TAAATCCACAAATAAGGAGTGAGGGCAAAATGATAGAATCAAGTACCTTTTGGAGAGCAG
GGCTGATTAGAGTAAGAGATTTCAGATATGAGGTAGTGCCGGGGTTTCTACCACAGGAGG
CAGTAATTGAAATAGTTAGGGAAAGAGATGAGGAAATGAGCAG
>NODE_1755_length_158_cov_9.259494
TCTGTCGTTGCTGGAGGGTCCCCCTGAGCCCAAGAACGACGGGCAGAAAAGGAAGGAGGC
GAGCGGACCGGGGAGCGAGGAGAGCGAGGCGTCCATGGACTCAGACGGGAGCCAGGACGG
GCAGAAGAGAGGGGAGCAAGAAGAGGGGTCGAACAAGAAGGTGAAGGGCGGGGGTGGGGC
TGCCTCACCAGAGCGGCCTATGGAGGTCTCCACCGGTg
>NODE_1756_length_133_cov_17.939850
CGTCGGGCCCATACCCTCAAAACTTTTGTCGGGACGGACAGCGTTGTCCTCCTCCTTCCT
GGGGCGGTAACAGGGCGGTAACAGGGCACCAGGGGCGGTAACAGGGCACCAGGGGACATG
CAGGGGTCTCCTCGGCTGTGCGGGGAGAGGGACACAGAGGTGGAGGCCCTGAGGGAGTGC
ACTTAGACTTGGG
>NODE_1760_length_453_cov_23.304636
GCCAACGAGCGCTGACCTCCGGGGATGCGTGCATTTATCAGACCCAAAACCCATGCGAGG
TTGCCTCCGGGCGCCTCGGCCGCTTTGGCGACTCTAGATAACCTCGAGCCGATCGCGCGC
CCTCCGTGGCGGTGACGTCTCATTCGAATGTCTGCCCTATCAACTTTCGATGGTACTTTC
TGTGCCTACCATGGTGACCACGGGTAACGGGGAATCAGGGTTCGATTCCGGAGAGGGAGC
CTGAGAAACGGCTACCACATCCAAGGAAGGCAGCAGGCGCGCAAATTACCCACTCCCGAC
TCGGGGAGGTAGTGACGAAAAATAACAATACAGGACTCTTTCGAGGCCCTGTAATTGGAA
TGAGTACACTTTAAATCCTTTAACGAGGATCAATTGGAGGGCAAGTCTGGTGCCAGCAGC
CGCGGTAATTCCAGCTCCAATAGCGTATCTTAGAGTTGCTGCAGTTAAAAAGCTCGTAGT
TGGATCTCGGGATCGAgctggcggtccgccgcg
>NODE_1769_length_75_cov_56.426666
GATAGATAGATAGATAGATAGATACTTTATTAATCCCCTTGGGGAAATTGTAGGTATGAT
GCAGGAAAAGTCTGCCTCTAAAGGCACAGAAACTGAAGACATTCAGTGATCAGGCTAAAA
CAAAGGCCAAATCTG
>NODE_1781_length_105_cov_31.209524
CATCACAGCCTATGCCTCAGTGATGTCACTGGACTTTCTGGCCCTCACAGAAACCTGGAT
TACACCTGAAAATACAGCCACACCAGCAGCCCTCTCTGAGGCCTTCTCCTTTTCTCATTC
CCCTAGACCCGCTGGTCGTGGGGGAGGGACAGGCCTCCTCATCTC
>NODE_1811_length_220_cov_113.040909
CTCCTTTTCTCATTCCCCTAGACCCGCTGGTCGTGGGGGAGGGACAGGCCTCCTCATCTC
ACCTAAGTGGACATATACTATCCTTCCCATGTCACAAATGTCCCCATCCTCCTTTGAATT
CCATGCTGTCTCTGTCTCTTCTCCTGTCAAACTTCACATTGTTGTTATCTATCGCCCCCC
AGGACAGCTCGGCCACTTCCTAGAGGAGATGGAAGTCCTCCTCAGCTCCTTCCCTGAGGA
TGGCACCCCACTCGTGCTAATGGGGGACTTCAACATCCAG
>NODE_1818_length_61_cov_33.016392
GGCGCTATGACTGAGTCAATATCGGCCTGTCATGTTGCTGTATATGACGTGTAGACCACA
GCATGTGAATTTCATGTAAATCGGATGATGTTTGTCACATACGGCTGACTTCCTGTTGCC
A
>NODE_1819_length_61_cov_23.721312
TTAGGGTTAGGGTTAGGGTTAGGGTTAGGGTTAGGGTTAGGGTTAGGGTTAGGGTTAGGG
GTAGGGTTAGGGTTAGGGTTAGGGTTAGGGTTAGGGTTAGGGTTAGGGTTAGGGTTAGGG
t
>NODE_1826_length_85_cov_21.435293
TATGGATCTTTTCCTTTTTTGATGATGTTCTGAGAATCTGCACCCGGCGTGAGTTCAAAC
TTCTGGGAGTTGAGCGTGCCAGTTGAGTTGAGTTGAGTTGATTTTATTTATGGAAAAGAA
GAGAACAACATTCCAAAGGATCACA
>NODE_1827_length_358_cov_19.312849
TGGGTTGTATATTTCTATATACGTATATCTTGCACTTCAGCCATCACCGGATTCCAACTT
ATACTTTTTTTGTAAGATTAAGTTTCAGCATCATGCTTTATTCTTCAACAGGAGATCATA
GAGAGACATGAAACCAAGGGCAGAGAGGAGAGACATGGGAGAGTTTTCAAACACACAAAG
GGCAAAATTATGTTCTGAGCCACTATCAGTCACACCTCATTCCCTAAACGTAGACTAGTA
AGTAGTTTACAGGGAAGGAAACTCACCAAACATGCAGTCTAGCATCATCGTCTCCTTGAA
TGGCTTCTTGCTGGTGCTACAACGCTTGTCTTTCTTTCCTGCCCAGTTGAACTGACAGGC
CAGGGCGTTAGACAGAGAAGTTGACAGCATCCTTCTAGTCATGGACTCTGAACTGGTg
>NODE_1841_length_142_cov_48.161972
GTTCCAACGAAATTGAGGAAGCAGTCCCTAGGTGCTACGAATCAACAACATCACAGCAAA
CCATCACAACAACAAACAGCAGCATAGTAAAAAAAAAGAAAAACAAGAATCAACAACAGG
TGATATCAAATTTTAAAAAGCTAAAATATAGTAGCCGACAAGAAGCATAGTAGTAAAACA
TTTTAAATACAAAAAGTAATAA
>NODE_1842_length_274_cov_27.802919
ATATGCACTCTGGCTGGACCTATACTTTTCAATCAATTAAACATTACATTCACCCAGGGC
TTAAAGTTCTCAGGCACCATGCCTGATTTCAGGCATAGAATACTTTTTATTCATATGAAA
CTGAATGTAAAACTGTGTTCACATTGCCTCCTGGACAACTTAACAGGCTCACGTATCTTT
TCTTGCTTAAACCCTGCATATACACACACAAGAATATGTAAAAACAACTTCCTTATAGTT
CCAAGAGGCACTCGTTTTTGAGTTTCAGGCACAGGATTTTTTCCACTTTAAGCCCTGCAT
TCACCACAGTAGTCTATTTATATATAGGTGTATt
>NODE_1845_length_64_cov_162.500000
AGGAAGTCAGCCTTATGTGACAAACATCCGACGCGGCGAATGTCGACGTTTCGCCACGAA
ACAGGAAGTTGTTGTAACTCGAACGCACATTGTGCAATCTGGCCGAAACGTATCACGCTT
CACA
>NODE_1847_length_87_cov_77.034485
TCCACAATCGTGTCTGAGAAGTATATCACAGACCACGTGCCAGGTTAAAAGATGACCGCA
ATACAGGGTAGAGGGCGCCGTCATATAATCAGGTCAGTAACAGTGGCGAGTGGTACAGGC
CTGTGGTCTCAGGCCGCTTCCTATATC
>NODE_1848_length_61_cov_57.819672
CCTGTGGACCAATCATGGTCATTCTTTCTGACATAATTACTCTTGGTCTGTAGTTTGGAC
GTGCTGATTTATAGCATTTTTGGTCCATGACTTTTTGAGATATTTGACCAAAGTAAGGAA
A
>NODE_1849_length_71_cov_201.563385
ATAGGAGGCAGTAGACCTACATCAAATAGCGTGAAAAGCTACAGAGCAGCATAGAAGGAA
CGGATAGAGGGAAATTATGGCAAAAGATTTAAAACACATTGAACCATATTACATAGAGCA
GAGATTCTAGT
>NODE_1851_length_75_cov_38.386665
TTCGTTAGACCCTTCTTAGCGACCAAATGCTCGCAGATCCTGCCGCTAGGGGCAAATCAA
CGTTACACCAAGGATATATTTAGGTATTTTTCATGCACCCCTGCCACTTTAGTGTTTAAA
ATGAATGAAAACTAG
>NODE_1852_length_289_cov_11.678201
GTGTGGATCTCTGGTGGGCCCGTAGTCGTGGGTCATATTCTCTGGCTCCCTCTGTCATCT
CTTCTATCTGGCCCCGTGTCCTAGCTGCGGCAGCCTCGAGTTCGTCCAGGTCTCTTCGGG
CTTCTCGTAGGGAGTGTTTTGACGATCTCTGGCCACGCCCGGACGCCGCCCTCTCCTCTT
CTGGCTGTCTGCGTTCCCTGGACGCCTCCCAGTCGAGTCTCAGATTATTTGTCTCTTTGT
CAATCAGTTTCTGCTCTCTCTCCCCCCCAGAGTGACTCATGTGCTTTCTTCTCTCTGACC
TGGACCTCTGACGCGTTCCTTTATCAGACCCTGGTTTAGCATCATCCTc
>NODE_1853_length_342_cov_89.365494
GGGGAAACAGTCACAAATGAATCGTTGATAACAATGCCATGTTCTATCAACTGGGAGACC
GATAAACGGCGAAGAAGTATTTCCGGTCAGTGGACATAGCAAGAATGCACCGTAAAACGT
CGGACGTTTTTTACGCATTATCGTGCGGTTTGTCGTGCGATTGTAGGTGGACATCAGCCT
TTAGAAGTATTCACAGCTTTAGCTACGACTTTGTTCTTGCAATGTCTATACACTGCTTCG
TCCACGTTTGCTGGCTCACCCCTGTCATTTGGTATGAAACCGAAATGCGTCCCTACATCA
GAAGTTGCTTTTTTTTCCGGGACCAATTTTCTTGCACTCGCCATTGTTAGTTTCTCCTCC
TCTGCTCTGCAGAGAATCTGTCACGTCACGTGACACGTCTTT
>NODE_1854_length_339_cov_21.412979
GTGTGTGTGGGGGGGTGGGGGTGGGGGTGCGTATGGGTATATTTTACAATACAAAAGTTT
GAGTGCGTTTTCCCGAAAATGGGTTTTTATGTGTTTTACTTACACACCAGGATACGAGTT
GCCCATTTTCCTTGCACCAAAACAGACCAAACTTTCCACATTTCTTCCTATCCATATTCT
GCTTCTTATGACAGAAGAGTTTGATGATATATCATTCATAGCCCTGTTTATAGTACATTT
TATACCAAAAACATGGCGAAAATAGATTTTTTATGACTATAGATGGTATTTCTTGATGTA
TGGGCTGATATGAGGACATGGACACAATCTTTTCTGTAACAAGTTTCTTTTCTAATGTGT
CAACATGAAAAAACACATATGTTGACATATGTTACCACa
>NODE_1855_length_73_cov_301.260284
GAAATATTCATATAAAATAGCATGAGATGAAAATTGACAAAACAATGGGTGTCCATTATG
AAGACATGGTCACCAGACAATATGAAAGTATTTTGGGGTGTCTTGGTCATGTGACCTGAA
AGCTATTGAAATT
>NODE_1856_length_455_cov_24.804396
CTTAATTTCAATTTTCCCACCCTCATCCAAAGTAACCAACCCACTCCCTTGGACAAAATA
CTTTACAAACACCCCCCTACTTAAATATTTAAACACCAACAAAATGTCTCTCCTCATCGC
TGCCTCAAATAACCCCCAGGCGTCTACCTTATTCTTATCAAAATGTGCCATATTCCTCCT
TTTCCATATGGCATGCCTGGCATGACTTAACATAAAGTTTAGCAGGTTTACATTGCCCAC
CTTACTTTTCCCACAAACCCCAAACAAAAACATCTTCCCCCAGTGAAACTTTTCTATATA
TCCCTTCTCCCAATTGAGGCATAATAACCCTTTTAATCTCACAAAATAATGCCTCAGTTC
CCTACACTCTAAGAACATATGCAGCATATTCTCTACCTCTCTGCCACACACATCACACTC
TCTCTTGACGTTTTTATTAAATTGGTGTATCACCACATTTGTATAAATTCTGTTGTGGCG
TAGTCGGAAGTCTAGATGTTCACATTCAATGCTAt
>NODE_1857_length_306_cov_11.944445
GGTAGGACGGGTAAAGGACTTGGCGTATGAACATGTGCCAGGGTTTATGCCAAACAGGGC
GGTCTTCGAGTGTGTGGCTGAACATAATGATGATGTGAAAGTAGAGATGGTGGACCAGGT
CTGTGAGAATATAAAAACAAGCCTACCCAGTAACTGGGTGAGTATAATAGAAAGGGAAGC
AGGGGGGGGAAGTGGGGATACCCTCCCGGAGTTATACATAGATTCGGTGGCGGACGACAG
ACATGTGGCCAAGCTAACAACAAAGGCTATATATAAAAGGATGATTGCTAAAATCCAGAA
AACACCGGCAGCGGAAGCCGTGTGGGTTAGGGTTTTTAAAGGGATGAATGTGGTGGAGTT
ATGGGa
>NODE_1864_length_138_cov_10.818841
CGTTCTCCCCCCTCTCCCCCTGAGAGGGAGCAGCCCCCCCCTCCCCACCACTATCCATAA
CCTGCTCTTTAGGAGAAACCCCCTCACCTGCCCCACTGTCTACAGTCTGGGCTCCGGGGG
AGACACTCCCTATGCTACCTGCATTCTCATCTGCACCCTTACTACCTCCACCAACTGCAG
GCTGCTCTTCGGCACTGt
>NODE_1865_length_199_cov_22.487436
GTCCAGGGCTAGCCACAACCACAGCTAGCTCTACTAGCCGAGGGCTAGCTCTAGTAGCCG
AGGGCTAGCTGCAAATAATAATTGAGGCTGTGCAATGTTTGATTAAATTAGTGGTGTTAA
ACCGACCAACAACGCTGCCTGCCACCCCTCGAAACTGTTAATTCGCATATTTTGCATTCG
GCTGTTGGACTTTTTTCACCTTTAAGATGAAAGTATTCCCACACTGCTGACATGATTACC
TACAGATAGATACTAGCCA
>NODE_1874_length_132_cov_10.666667
CGGCCCCAGACAAGGGTCCCAGGGCAATTATTATTAACTTCCTACAGTTCGAAATTAAGG
AAGATGTGCTCGGAAGAGCTTGGAAGACGAAGATTGAAGTCGGGGGGAAGAGAGTCACTT
TCGACCATGATTATGCAACGGAGGTGGCTGTGAAAAGACGTGCCTACGCGGGACTGAAAA
GAATACTGAAGg
>NODE_1885_length_61_cov_41.262295
GATAGGAGTGTCAGACTTATCAGATCACAACGCGGTCTACCTGACAATAAACCTAATTAA
TAGAAGAAGAAATACAGTATGGAGACTGAACGTGGGGATATTGAATAATAAAGAGTTGGT
T
>NODE_1889_length_205_cov_18.082928
ACACACACACACACACACACACACACACACACACACACACACACACACACACACCTTCAC
TGAGAAAGTGTTTCCATGTATTATTGTTACGTTCCTCCTCTGAGGGTGTTACCAATGTAG
GAGGACTCTTAACTGTGTGTAACTGCAGTCAATATGCAGACCCATTACTGTGTTTGAATA
GTGTGTAATTGCAATTCTTCACCACTTGAGGTCGCATTCATTGTTTTGCTAATAAGGTTA
AATCCGGTTTTATCTCGTTTTCAGt
>NODE_1890_length_123_cov_8.520326
GAACTGTATCTACTAGTCTAGTCTAGTCTAGAGAACTGTATCTACTAGTCTAGTCTAGTC
TAGAGAACTGTACCTACTAGTCTAGTCTAGAGAACTGTATCTACTAGTCTAGTCTAGTCT
AGAGAACTGTATCTACTAGTCTAGTCTAGAGAACTGTATCTACTAGTCTAGTCTAGTCTA
GAg
>NODE_1896_length_96_cov_88.885414
TAAATATAGCCGCAGGCGGCGATGAGACGGGGTCCTACTGACATCGGCCAAACCCGGTAA
ACAGCAGGCAAAGGACAAAAAGAGTCCAAGCGACGTAGATGTCGAGATATAGGAAGCGGC
CTGAGACCACAGGCCTGTACCACTCGCCACTGTTAC
>NODE_1897_length_62_cov_283.774200
ATGACTGTTTTATGTTAGTGTCTGTCCTGTTCTTAAATCAGGGACCATGATGGAAATAAG
CGCTTGCGCTTTATCATGTATTTTTATCCCTTGGAAGCTGTCTTCTTTTTCCATAATAAA
TC
>NODE_1898_length_271_cov_21.948339
TTAACAGATCCTTCAGTATCAGGAACAATGGTGGCAGGGACGTCAGCCCAACAGGCCGAG
CTGAAAGCTCTCATTGAGGCATGTAAATATGCCGTGGGTAGGACTGCCAATGTTTATGTT
GATTCTCGATATGCTCATGGTGTTGTTAATGATTTTGGAGAGATATGGAAGCAACGAGGT
TTCTTGTCAGCGTTAGGAACACCAATTAAGAATGGGGAGTTGGTGAAACAGTTAATTGAG
GCCATTCACTTACCTAGGGAGGTGGTTGTCATTAAGGTCAAAGGACATATCAATACTAAT
ACCACTGAAAGTCGTGGTAATGCTCTCGCGg
>NODE_1899_length_161_cov_16.757765
AGTTAATGGACTGCCTTGAGACAACAGACTGGGAGGTCTTCGAACACGAGGACCTGGAAC
AACACGCAACAGCTGTCCAGGATTACATCAGTTTCTGTACTGACTCCGTCACTGTGGATA
AGCCAATCAAGGTTTTCCCCAACATGAAGCCGTGGATGACCAAGGAGGTGAAGGGCCTGC
TCAGTGTGAGGGACTCCGCCTTCAAGACGGGAGGTGCAGAG
>NODE_1901_length_545_cov_27.598166
AGAGAGGGAAGGAGAGAGGGAGGGAGGAATGGAGGATGAGAGGGAGGGAGGGAGACTGAG
GCAAATCAGCTTCCTCATTTGGGGAACAGCAACAATTGTGTTAAAATTACCCAAATTAGG
GAGACTGAGGCAAATCATAGGTTCCTTATTTGGGGAACCGCAACAATTGTGTTAAAATTA
CCCAAATGAGGGAAGAGTCTGCCACACAAAGTTGATAATGTAGTGCTCATTATTGAGAGA
GAGAAAGAGATAGGAAGATTTGACAATAAAACATCTTTATTTATCCACCATTTAAAATAA
AGGTGTGTTAAAAATATATACACAGTGAATGAATGGTGTTTCATATGTGTTCATGTCATT
GGCCAGAGCCAAGGACAAAAATGTTATTTATGCTGGCCAGACATGCTTGTCACTGTAGTA
ATTCTAATTATGAAAACATGTCTGCACCAGTTAGGGTTATGAAAGAGAGGATAGCCTATT
CCTGCTAGTGATTAAACATGTAGAGAAAAAATGCTCTTTGTGTGGCTGAAACAAACACAC
TGTTTGACCTGAAGGTCATCAAACCAGGTAAGTAACAAACAGGCTTCTCACATCCCCAGA
TGCTa
>NODE_1902_length_214_cov_20.911215
GGGGGCCTTCTCAGGCTCTGTGCATTTAGAAAAAAATCCCATGTATCATTCACCTGATTT
GAATTGTAGCTCTCTTTTTTGAATCTCTGCCAATTCATTTTGTACATTAAAAATTGGTCA
GGGTTGATAAGATTCCATTTTCATGGTTGGCAATGCAGAACTGGCGAAAGAATACAATTA
CAGACCCTAGAGTAAACTCTCCGAATGTCAACTTGATGTAAATGATCAGAAGCCGCCACA
CAAAAGAACAGGCTTCAACTTCAACAGCCTGCCc
>NODE_1903_length_191_cov_8.685863
GCATGCCTTCCCACAGCTGATCACTCTGTTTCTCATTCTTTTCTCAAAAACACTGCACTC
GATGAGGACATTGTCACATTCACAATCAAAGGCAGACTACAAGTCCTTCCTACCAGACTC
AACCTCTCTATCTGGTTTCCTTCCACTCAGGTTCCTCATTGTTTGCATCACACCACGGAA
CATGTCACAGAAACACTATCACACATCTTGAATGGCTGTTATGCCTACAAAGGAATGTAC
ATAGCACGTCa
>NODE_1904_length_161_cov_25.236025
AGTCCTGTAGACTGCCAAGCCACCCTCCCCCATAGTGACTTAAGTGACACTCTTTCCCCC
CCTCACCCCACCCAAGGACAGTGCCAGCAAACCACGTAGAAAGTAGTGCCTTTTCAACCT
TAATTTAATGAGCTGAAGCATATTGTTTATTGACTTGTTTCTTGTTTACAGTTTCTTGTT
CTTTCTGATTTGAACACATTTGACTTGACTAAGCTGAGTCG
>NODE_1905_length_129_cov_25.899225
CGACTCAGCTTAGTCAAGTCAAATGTGTTCAAATCAGAAAGAACAAGAAACTGTAAACAA
TAAACAAGATTAAAAGCCAATACATTCCTGAGGACATCACAGATTTTCTGTGTAGTATTA
ATCACTATCCGACTCAGCTTAGTCAAGTCAAATGTGTTCAAATCAGAAAGAACAAGAAAC
TGTAAACAA
>NODE_1906_length_144_cov_90.812500
ATTCACTCCTCTCTTCTTTCCCACCACCCCGAATAACACTAACCTCCTCCACTCCTGTAT
CCCCCCCACTTCCACCTCCCAAAACTTCTCCACTAATCTTTTCAACCTTTCCTCAAAACC
CTTCATCTCTCTACATTCAAATAGCATGTGCATTAAATTCTCATCCTGTGTCCTACACAC
ATCACACTCCCTTGACACTGTTCC
>NODE_1907_length_61_cov_24.163935
CATGTGCATTAAATTCTCATCCTGTGTCCTACACACATCACACTCCCTTGACACTGTTCC
GTCTATCTGATGTAACACCACCTTTGTATAAATCCTGTTATGCCTCAGCATAAAATCAAA
a
>NODE_1909_length_469_cov_37.407249
ATTTGATTGGAGAAAGTACATTACAAGTGTAGGTGGGAAGCCGTCGACTCACTGATAAGT
GGAGTGCACTGTAGGCACTGACTATGTTGTATCTGTTGGGATGACTGTTTAGTTCTCTTC
TGTTTCTCTCTTGTTTGTGTTCTAACAGCGTGTGTTCTTTCTCTCTTGTGGATTCATGGG
TACTGTAGTTTTTGATTGCGGCTCACTCCCATCTCTTCCTGTGTGTCTCGTGTAGGGCTG
TTAGTGCAGGACCTTACTGACACCATATTAAGTTCATATGCCTATAAGTCCCACTACCTT
CTGACTGAGTCAAATCGTGCTGAGTTGAAATTACCTATGATTCCCTCTTCTTCGTCAGCT
ACCAAAAAGAATATTGGGAAAGGTAACCAAACAGTTTTTCACTCTCTCCCTTATCCCACT
GGTGTGCGTGTGTGCGTGCGTGTGTGTGTCTGCGTACGATTGTGTGTCTGTGTGTGTGTG
TGTGTGTGCGTGCGTGTGCACGCGCGTGTGTGTGTATGTGTGCTCCAAa
>NODE_1912_length_164_cov_11.554878
GAAGTTGTTGTAACTCGAACGCACATTGTGCAATCTGGCCGAAACGTATCACGCTTCACA
TCAGTCCCGCCCTGAACACATCTATGTGTCAATATTGTCTCATAGTCATAGCGCCACCTA
CTGGCAACAGGAAGTCAGCCGTATGTGACAAACATCATCCGATGTACGTGAAATTCACAT
GTTGTGGTCTACACGTCATATACAGCAACATGACAGGCCGATAT
>NODE_1913_length_349_cov_22.922636
AATCTCGCTCAGCCGACTAGAACAATAATTAGAATGGAGATTAAATAAAAATAATTAGAA
AAAAGTTCATCTAGTTTTGATGTATTAATTATTCCGCCCCTGCTTTATTCCAAGTCTAAT
TATCTGCTTCAGTGAAAATGCCAAGATTTTCTGTGAGTCATAAAAAAATTACATTCATGT
AATTATGTCAGCAATTTGGGGGGAACTCAGCTAAGCAGAGCGTCAGCTTTCTTCTCTCCC
CCTCCCAGTTTAAAGTAAGTAACTTCTAACTACTTATAACTTATAAGTTAATACTGTCCC
TTTCAAGGCAGGGGTATAAATAATAGAATGCAATGGGAGATTATTTACTCTTTAAATGAG
GAGCTGCTCTCTCTCTCTCTCTCCTCGCCTTTCTCCTCCCTGCGTGGGc
>NODE_1914_length_174_cov_10.586206
TGTCGTACCCCCGTGCTATCCTGGCGGGGCCTGGGACTGGAACCGGGACTGGGTCTGGGG
TTGGGGCTGGCCTCGGTCTGGTAGTCCTGGAGCCATGTCCCGGACAGGCCGTCCACGACC
TCTAGCCGTGCCTCGTCCTCGCTGTCTGTTGCCTCTGCGACGTCTCCCCCACCGCAGGAC
TCTCTGCAACAGTCCGACTCTGACGGGCCTAATGCCTCCCCTTGTCGCACCTCT
>NODE_1915_length_243_cov_21.016460
CTGTCATCAGGTGGTACATTTTGCAACATGCCCTCCTTTTCACATGGCACTTACTGTAAA
CAAAAACATGCATTTGAATGTATTAAGAAATTAAGTAAAATAAAGTTTATACTTTTTGAA
CAGATTAGAGATTGCCCAATTAATAGCAATATTAGAAAGGTAATAGCCTACCTTATTTTT
TCTATTCTTAAAGAACGGATACAAACCTGCAGTATTTTGGGGGTGGGGTGGGGGTCGGCG
GAGAGTGACTCGACTTGAGACTTGACTTGCCGTAACTAAGGACTCGACTTGACTTGACTT
GAC
>NODE_1916_length_64_cov_172.515625
CTGGATCACGGACTACCTGACGGGCAGACCGCAGTTTGTCAGGCTGGGGAGCTGTGTCTC
CGATACGGTGGTGTGCAGCACTGGAGCTCCACAGGGGACTGTGCTAGCTCCGTTCCTGTT
CACG
>NODE_1917_length_154_cov_12.610390
GCCTGGATTTTCCTTTAGCAACGTTGATGGAATACCCCCCATGACAGGACCGTCTCCGCT
AAAAACATGGCAAACCGCTCATTACTTGCAAACTTTGGATTCACTAATTCGAAAAATAGC
CTTTGAATCTTTTTTTAAGGTAAGAGAATATCTTTGCAATCTCTAGTTGTTGTTGGTAAA
GATATTTGTCTTGGTATTCAAGTTCCGTAGCCGt
>NODE_1919_length_142_cov_8.014085
GAATGAGCTCAAAAGGAGCTGAGATAGCCCGAAGATATCGGGAACGCCGGAATGCTGACT
CAGACAGAAGACAGCAATATCTTCAGCAAGAGAGGGACAGATGGAAGAAAGACAGGGAGA
CTGGAAAGAAGAAGGGTGTCAATGAGCTCAGCGAGAGAGAGAAACGGGCAAAAAGAAAGA
AGTGGAGAGAGGCAAAACAGCA
>NODE_1920_length_210_cov_25.104761
TGTTATTAACATCGGTCCATCCCGGTCGGCCTATCAAAGTCCATAGCGTTTGAACGGAAC
CACTCACCGACACCAGGCAAAGTGTTTCGTGTTCCCACGACCCTGGGCTTTACGGGGATA
TGCCTTATTCGCTCGTGGCCCCCCGGACGGCGGAGTTATTAACGTGCAAGCGGCGGGCGG
GGGGGGGGAGTTAATCTGTCCTAGGACACTTTAATTGCACATTAGCCTGGTGATCACAGC
GTATGTAACAGGGGGCGTGGCTGTTAAAAG
>NODE_1923_length_89_cov_48.359550
CACACATACATAGCTAACTAGCTAGCCAACCTGCAAAAGTCACTATGACCCTGTAGCTAG
CTAACTAACCTTCACTAACATGAGTCTATGAAACTAAATGTCATAGCTAATCATGTCGTT
ATCATGCTGTTGGGCGCCTGTGGAACGGA
>NODE_1924_length_375_cov_18.906666
AAATCCCCCACCACCATACAGTTCTCCCCACACTTGCCTCTCAACCCCTCAAAAAAAAAA
CCTTCTCTCCCTATCCTCATTTGGTGCATAAATATTCACCACCCTGTAACTCTCCCCCAA
ATATTCAAACTCAATCCCAATCACTCTCCCGTTCTCCTCCTCTGTTGTCTGCCTCAACTT
TTTCACTACCCCCTTTTTTACTAGTATCGCCACCCCCCTGGATCTATTCCCACCATTATT
TACAAACACTTTTCCCCCCCAACTCTTTTCTATACCGCCCATTTCGCCTCCCACCCAATG
TGTCTCCTGTAGACACACTATATCTGCATCACACATTTTCAAAACCTGCTCTAACTTAAA
CGCATTCCTCACACCATTTGTATTTAACGAAAAAATAGACAACATCATTAGAATAATGAC
ATGAACCCATTTCAT
>NODE_1926_length_411_cov_33.321167
ATTGTCCGTTTTATCAGTTTATGTGTCCAGCCTCCTTGGCTAGTAGTCCTGGTGAGGGGT
GTGCGTCAAGCTGTGCCGTCGCAAGTCACAGTTGCGCCGAAACACCTTTCCGCAGCGGTC
GCAGCTGTAGGGCTTGATGTCTGTATGGGTGAGAAGGTGAGTTTTCAGGTTACTTCTTTG
ATTAAAGGTTCTTCCGCATGTGGGGCATTTGTGAGGAGATTCCTGTTTAGATTTAAAGAT
AGCAAAGGATTATTCCCTTTAACTTTGTCATATTGTATATTCTAATTTTAAGCACTTGAA
TGACATTGTGATGGTGCCAATGGTTAGGCCTATCCTGGGTATTGTGTTCTAAGAACATTT
AACGTGTAGGCTATATCCTATATTTGTATCACAATGTATCATATTAATTCAATTAGGCCT
ATTGCAAAGAATGTGCAAATATGATCCAAATATAGGCCACCACAGACATAa
>NODE_1929_length_119_cov_97.781509
GTTGACACCAAACATGTAGTATGTTGACTCAGACTGAGTCTGGCATGTGAGACTCTATTC
ATACGTATGGACAGTGAACAGCAAGACTTTATATACATTATATACATCATGTACTTGGGT
GGAATTATTTACAATGCTTCAGTTACAGGCAGTACTGTATATACCACATGTAGCGGGGT
>NODE_1935_length_183_cov_15.519126
CCCCCCGTCCTGAGTGTGTAGACACAAGGATGCTCTCGCTCTCTGGCTCGCTCTCCTCTC
CTCTCTACTTCAAGCGCGAGGCGAAAAGTCACCTCAGGTCGATGGCACTCAGGCAGCAAA
CAGGGCTTCCCGTAAAATCAATGATCTTCAGTTGGAGCTATCAGTCTGTGGAACAGAAAT
AGCCGTGGCTGTGTCGAGACAGAGGGGGGAGGGCTGGGGAGGGGTGGAGGTGGGGGGGAG
GTG
>NODE_1936_length_126_cov_12.825397
CTGGCCTGGCCTGGTGGTGGTGTCTCTCTGGCCTGGTGGTGGTTGTGGTGTCTCCCTGGC
CTGGTGGTGGGGGTGTCTCTCTGGCCTGGTGGTGGTGGTGTCTCTCTGGCCTGGTGGTGG
TGGTGGGGGTTGGACGGAAGGTGCTCTGCGTTCAGCTGCACTTTATCCACCCCCGGTTTT
TACTCG
>NODE_1937_length_122_cov_12.155738
TTCCCCCTGGGAGGCACATCTACGCAACAGCTTTGTGTTGGGGATGGATGAGAAACTTGC
GACAAAAGTGAGGTCGGATTGCGTGGGCTGGGAGACAGAGAGATTGACTAAAATCCTGGC
TTACGCGCGCCATGCTGAAAAAGTGACAGCCACTGAAGAGGGGTTGAAAAAGACAAAAAA
CG
>NODE_1938_length_168_cov_13.875000
ATGTGCGAGTTGTTCTTTTCTAGGCGAATGCTTCTGATACAGGCAGTGATCACTGAAACC
TAATTCAAATACTCCACTGGCTACAATTTTGTCAATTTTATTACTGAACAACAGATCAAT
CAAGGTGGACTTCGAACTGTCCTTTAAATCAGGCCTAGTGGGTTCAACTAACAGTTGAGT
CAGGTTTAGGTTCCCACTAACCTCTTTGAGAGGATCTGAGATTAGATc
>NODE_1939_length_184_cov_15.125000
CTGGCTGTCTCAGGGTGGACCTGACCTGACCTGACATGTCACATGTACCAGCAGTGCAGC
GGTAACAGTATCACCACCCTCTAGGGGTCAGAATATACCCAATAAAACGGCATCACAAAA
CCACGGTATTGTATTACATGTAGAACAGGAACACGGGAACGTCTCAGTAAGAAATGGATA
AACGTGAACGAGTACACAGGGCAAAAAGGGAGGGAAAACATTGAGAGAGAGAGACAAAAA
AGAa
>NODE_1944_length_137_cov_14.394160
AAAACAGCCTCCCTGGCGACCTAAGCCTTTACCACTCTCTCCTTTCCAACTACACCTCCT
CTGCATCAGCTGCTAAAGCATCCTACTATCGTAACAAAATACAGCCTTTTTCTTCTAATC
CCAGGAAACTGTTCTCGACATTCTCTACACTCCTCAACCCACCTCCTCCCCCTCCCCCTT
CCTCCTTGTCTGCTGAG
>NODE_1945_length_112_cov_20.982143
GCACATAAAGACTGTCAAGTATCTGCACCACTTGCACCATGCCACCCTCTGTATATAACA
CTTACACAACTCTCATGTATCTGTCATCATACCCATCATTTTGTTTATAATGACCTCTGT
ACATAATGTTTACACAGCTCTCAACTATTCCTCATTGTATTCATAATCTCGA
>NODE_1946_length_69_cov_22.956522
GTCTGAGAGCTTAGCCGTCTTCGGATTCTGAATCCTTGGGGTCTCAGCTGTCAGGGGAGC
CTTGAAGCAAGTCTTTACGACCTCCAGAGGCCTTTGAGTGAAGGACAGTGTAGGGGGCAT
AGCCGGTGA
>NODE_1955_length_61_cov_23.114754
TCTCTTCACCCACTCCACGGGTATGCTTTTCTTTATTTTCTCTAGCATGTTCACTATTGC
TCCTCTGCTCATTTCCTCATCTCTTTCCCTAACTATTTCAATTACTGCCTCCTGTGGTAG
A
>NODE_1956_length_137_cov_26.489052
TCTCTCAGTCTCAAACGGACGTGGTTGAGAACCTGAGGAAGAGGAGCAGGATGAAGAGTG
GAAGGAGGGGACAGCCCCTAAGCCTCGAGTGATTGGTTCATTCGGTTCCCTACGAACGCC
CAATCACAACCGTTCACCTGTGTATATAAGTGACTGCGTGTTCCCCTGTATGGTACCTCT
GTCTGTGCCTTCAGTCA
>NODE_1957_length_222_cov_34.860359
ACCTGTGTTTGTTTGTGTGCTGAAAGAAGATGTAAGTCGCAGCGACGTAAATCATGTCAC
ATTTCTATCCTCTCGACATGGAGCATAGTCGTTCCCTGTAGAATTCAGAGATGATCATTA
ACCTTTCCTTTGGTTCCTTCCCTTGCCTGGTCACATCTCTACTCTATTTGGTTCCTGGCC
CCATATGCCACTTTCCTATTTCCTGCCTGCAGACAGCAGGGAGTATCTCTATTATCACCT
CCACAGAGCTGTCTTTGAATGTGAGAGGCAATTCCATTTCAC
>NODE_1960_length_406_cov_26.258621
TGCACCCTGTGAGGCACAGACGTCGCCTGGTGCGTTTACCCCTGTCACTTTCGGCGAGCC
TGGATTATTGGATGGACCGGCGCGTAATTACGCACGGGGTTCCATTGATCCGAGTGTCGA
ATTACGTCGTGGTTTTCACGGACGCTTCTCTAGACGGATGGGGAGGGACATGCGAATCCC
AGGCCGTCGGAGGGGTGTGGGCTGCGGGAGAGCAGCGTCACATCAACCTCCTGGAGTTGG
AGACCGTTTTACGGGTTCTGACTCACTTTACACGGCTGGTCAGTGGCCGCCATGTTTTAG
TGAGGTCAGACAACCAAGCGACAGTGGCTTATATCAATCGCCAGGGAGGTGTCCGCTCGC
GGTCACTTCACCTCCTAGCGGTGGACCTTTGGGTTTGGTCTACGGCCAACCTCAGGTCCC
TGAAAGCCCTCCACATAGCGGGCCGTCTGAATGTCGGGGCCGACCT
>NODE_1962_length_269_cov_11.750930
CAGAAGGAACCTTTAACGTTAAGAAGTGCCTCTGCTGGGCATCGAGAGCTAGCAGCCAGT
ACATCTCTCCCCCACGTCTACAGTATTTAGAAATGGAGAGGCATTCGAGTGGAAAAGCCC
TGTCCACATACCTTCAGTGCCATTGGGTGTCATGGAATTGTTATTGATATGGGAGTTGTC
GAGGCTGGGACCATTAGGAGATTCACTGCTTCCACTTACTCGGCTGTGAGGACTGGCAAG
ATCCTGCATTTCCATAGACCTGACGAGAGACACACACACACGCACACACACACACACACA
CACACACACACACACACACACACACGCAc
>NODE_1969_length_117_cov_171.529907
AATGAACAGCTAGAAGACAAAAAAAGTACATTTTGTGCTATTGTAGCATATTGATAGAAA
GGTAGGTAGGTAGGTAGGTAGGTAGCTTTTATTACGTCAAAGTACAGGGTACAAGGAGTA
AAATTCTTAGGTGCGGTGACAACTCAGCAGCAGTACACAAGGCGCAGCAGTGCGCAA
>NODE_1978_length_507_cov_30.136095
TCTATCACCCCTACCACTGTCCACATAGGACACCCCTTACATTTAGACAAGGTACACACA
AGGTACAAACAGCTCCAATCTACTAATAACATTTACTGAAAAATAAATCAAAAATAAATA
TTCTTGCTTTGAGGATGGAGTTGTAAGGTTACATGATTGATTAACATGATTGATTGAGTT
AATAGTTATTTGTTAAGAGAGTTAAAAGGAAGTACATTTCTATTTATCTATAGTTAAGAA
CTACAGTAAAACTGCAGGTCCCAGAATTCCTTGCGGCATGACGTCATACTAGCTGTCGGA
TGAGAAATGCATTGGAACGTAAAGTGAATTCCTCAATTGCTCAGTTGTCGTTGCGATCTC
AAATGAGTGAGCAAGTTCGACTTACAGCCACCCACATACCCGATCACAGTTAAACAATGC
CGGCATATATAGCTTTGGTCGAATCCATCTGTGTCCATTGTCATAAACCGTAATGTTGTC
AAACAGGAGATTTAAGGGAAGCTGAGGAGTTTAACTGTGTTCGTAAATTCGCTCTGGAAA
TCTGACCACCAGTCAGAGCATGCCTCT
>NODE_1979_length_217_cov_12.276498
GATTGGAGGAAGGTGCTGCAGTGGAGTCAGGTGGAAATGTGGTGGTGGAGGAGGTGGGGA
ATGAGATTTTGGAAGGTATGAGTGATGAGGAGTCTGTGGTGGATGAGGAGGAAAGAAGGT
TTGGTTTGGTGGTAGATGATGAGGAGGAGAAGTCGGGGGGAGGTGGGGCCAGTGGTGGTG
ACCTTGAACAGGGAGAGCAAGAAGGGGAGACTGCTACCAAGGTGGCAGAGTCTGTCCTAG
TGGATGAGAATATGCTTTTGGAGGATGATATAGGGAa
>NODE_1985_length_200_cov_16.650000
CATATCCCCCCGAAATTTTCAATTTCAGGTTTGATAATTTGTTTCCATGAACCGACCCAA
TAGCACATATCAAACCTGTCCCGGGTTCAGGCAGGGGACACGGGACAGGCAAAACGGAAA
TAAAAACCCAGGTGACATTCATCCTGACGGTCTGTTTACCCCTATCCTGCACTCTCTGTA
TGTATCTAATATTTATAATTTACCACCGTCCAGGAAAAGTGACACAAGAAGCCATAAATT
CCCTTCTAATTCCAAATAAt
>NODE_1986_length_236_cov_31.881355
TCTCCGTCTCTCTCTCTCTCTCACACACACACACGCAAACTACCTAACTCCACCAGCACA
CATTTATTTATTCGTTATATTTCCTAATTCAGTTTGACGAATGAGTGACAGCTTGACACC
TCATTCGCCAAGATTAATACAACGACACAATATTTACGTGGCACAGACAGGCAATTATCC
CACCATCTATCATCCAGATTATCTTTCTGATTGAAAACTAGTCGTCCATGTAATCGGAAT
TATTTGGAATTAGAAGGGAATTTATGGCTTCTTGTGTCACTTTTCCTGGACGGTGg
>NODE_1989_length_143_cov_9.482517
GCCTGCTTTCTGTACAGATGTATCAATGTACTTGTTCCTTTCCAGGTAAGTGGACAGCCT
CTGTGCTATTATACTGAAAAAGATCTTCCCTTCGACGTTGAGAAGGGAGATTGGTCGGAA
TTGACTGATGTCTGTCGCATCCTTCTCTTTCGGGATTAGCACACCACCAGCCCTTCGCCA
TGCCTTTGGTATTATTCCCTTCt
>NODE_1990_length_457_cov_14.297593
ATATGCACTCTGGCTGGACCTATACTTTTCAATCAATTAAACATTACATTCACCCAGGGC
GAAGCTGGAGTTAGTAACAACTCTCTCTGTGTGCGCATAGGCTACGTACTAGCGGAGGTT
CGTAAATTCGCTCTGGAATTCTAGTCAGCACTCATGGCATGCCTCTAGTCCAATCAAATT
ACTTGGTCGCTCTATGACGTTGAATGCAATGTGCCCTCCAGCGCTCTCAGAGTGAATTTA
CGAACGCAGCCCTGTTTCACGTGAAAATGAAACCGAAAGTGGAGGGAAGTGAAAATATGT
TCGCAATGATAGTGGAGATTCTCTTTAATCATGTACATTTTGAATGTCCGTTCGTCCACT
ACTAACATTTTAGTCTCGTCTTAGTCTTGTCAACGAAAGTAAAAATAGTTTAGTCACAGT
TTTTATTTTTAAAGATCCATTAGTCCTGTCAACGTCCCGTCTTAGTCATGGGAAAAAGGG
TCGTTAACGCGTATTTTTCGTCAATATCTTCGTTAAC
>NODE_1991_length_181_cov_10.596685
CCGTCCAGGTGGGGGACGAGGGAGAGGGGTTCCCCCCCCTGACCCCACAACAGCTGGAGC
AGGAGCAGGAGGCCGACCCGACCTTGGCCCTGGTGAGGGGCTGGCTGACCGCGGCGCGCC
GACCAGCATGGCCCGAGGTGTCCGCACTGGGTCCGGAGACGAAGGCCTACTACGCCCAGT
GGGGCAACCTGGAGTTCCATGGGGGGGTGGTGTACCGGAGGTGGCAGGCCCCCGGCCGGG
g
>NODE_2011_length_125_cov_20.535999
TTGTTCCGCACTACACTACCCACAATCCAACGGGTAACAGCGACGTCTCTGATTGGTGGA
ACTCGCTGTTACCATGGAAATGTTTACTGCACGTCACGGCCGCCCGTTGGAACAGGACGG
GACGCTAACCTGCATCACGGAAGAGTCTAACTTGGTGATGAACACCTCAGACTTCAAGAT
TTATT
>NODE_2015_length_216_cov_116.564812
GTCCTATCCATCCTACCCTCTGTTGACTCCTTTTCCCTTCTATCTGCAGATTCAGCATCC
TCCACCCTCCAGTCTGCTCTCTCCTCCTCCTTTGACACCCTCTGTCCACTAATCCGGAAG
CCAGCTCGATCCACTCCACCCGCTCCCTGGCTCTCCGAAACCATACGTGGTTCGAGGCGA
GAGCTCAGGGGAGCCGAGAGGAGATGGAGGAAAAGCAGCCTCCCTGGCGACCGAACCCAC
TATCACTCTCTCCTTTCTAACTTCACCTCCTCTGCA
>NODE_2017_length_650_cov_21.655384
TTTTTCTTTGCAGACTGTCATAACTGTCCATCCAGCTGACTTTATAAAAAGAGAGGAACA
TTTTTTCAGTCTTCATTCCATTTGGCTCATCCACCTCGTTGTTAGGGGTTTAGATTTTGG
TCGTTCATTTTGGGAGCTCCTCTAGGGAATCGGTGAGAGGGTCCAGGGATGCTTCTGGGC
CGGTGTCGGGCTTCAACCTCTTGATGGTGTTCTTCAAGGCTTGCCTCTTGTTGCAGAACC
AGACGCGAACCACCTCCCTATCATAGTTCAGCTTCTCGGCTATCTCGGTCATTTCCTGTC
CGGAGGGGTGCGTGTTCTTCTCAAAGTGGCTGTTGAGGATCTCCAGCGCCTGCGGGGTGA
AAGAGGTCCTCCGCTTGCGTTTTTTGGAGGGCTCGCTGCCGATAAACTCAGTCAGGTTCT
GCATGCCGGACCGGTGGCGGGCCTCGGCCTCGGCCATCCAGCGCTCCAGAACCGGCTTAA
TCTTCTGGGCGCTTTTAGGTGTGATGTCCAACTTCTCAAACCTGGCAGGATATAAAAGGC
CAGGGTTCAGTTTGCCTGTCAGACTGCTACCTATCGTGTTCTCCTGGGCTTCCTGTGGTA
GGAAAAAGTGGCTTCTCAGGATGGTGTGTCTGGGGAGAATCGAGAGAGAAGAGTCTTACT
CAGGTGCCCTGCTGGGCCAAAGGACCACCTGCCTGCCTGAGTGAACCTGa
>NODE_2019_length_183_cov_11.994535
GCTCTTGCTCTGAATGAATTGGGAATGGACGACCAGCGCTCCAAATCAGATTCCACTTGT
CTAAGAGTTAAGTTATAATTATACGAGATTGTGTTTTGTAGTGAAGGAAAAATTGAAAGT
CCCAAGTATTTAAAATGTTCAACCACTGGAATATCAATGGGTAGGCCTAATGATGACCGA
TTCATGGCTTCATTAAGAGGAAGGAAAGCTGACTTGGACCAGTTTATTTTGTAACCAGAG
ATa
>NODE_2023_length_815_cov_34.403683
GTCCGCCGCGAGGCGAGCTACCGCCTGTCCCAGCCCCTGCCTCTCGGCGCCCCCTCGATG
CTCTTAGCTGAGTGTCCCGCGGGGTCCGAAGCGTTTACTTTGAAAAAATTAGAGTGTTCA
AAGCAGGCCCGGTCGCCTGAATACCGCAGCTAGGAATAATGGAATAGGACTCCGGTTCTA
TTTTGTGGGTTTTTCTTCTGAACTGGGGCCATGATTAAGAGGGACGGCCGGGGGCATTCG
TATTGTGCCGCTAGAGGTGAAATTCTTGGACCGGCGCAAGACGGACGAAAGCGAAAGCAT
TTGCCAAGAATGTTTTCATTAATCAAGAACGAAAGTCGGAGGTTCGAAGACGATCAGATA
CCGTCGTAGTTCCGACCATAAACGATGCCAACTAGCGATCCGGCGGCGTTATTCCCATGA
CCCGCCGGGCAGCGTCCGGGAAACCAAAGTCTTTGGGTTCCGGGGGGAGTATGGTTGCAA
AGCTGAAACTTAAAGGAATTGACGGAAGGGCACCACCAGGAGTGGAGCCTGCGGCTTAAT
TTGACTCAACACGGGAAACCTCACCCGGCCCGGACACGGAAAGGATTGACAGATTGATAG
CTCTTTCTCGATTCTGTGGGTGGTGGTGCATGGCCGTTCTTAGTTGGTGGAGCGATTTGT
CTGGTTAATTCCGATAACGAACGAGACTCCGGCATGCTAACTAGTTATGCGGCCCCGAGT
GGTCGGCAGTCAGCTTCTTAGAGGGACAAGTGGCTCTCAGCCACACGAGATTGAGCAATA
ACAGGTCTGTGATGCCCTTAGATGTCCGGGGCTGCACGCGCGCCACACTGAGCGGATCAG
CGTGTGCCTACCCTTCGCCGAGAGGCGTGGGTAAc
>NODE_2027_length_145_cov_41.862068
GATCTTGAAACTGTATGGGTTGATGTGATTTTTGAAAAAGCTAAAAATGTACTAGTCGGC
ACCATCTACAGACCCCCTGACCAAAGCGATTTCTATGAGGGACTTGAGGAGTGCTTAGCT
GGAGAAGAGGGTGCAGAGAAAATAATTGTTGGCGATTGGAACACGGACATGCTTCGCAAA
AAAGCCCCCGTGTTCAAATCATTCT
>NODE_2030_length_204_cov_35.357841
TGCAAGGCGCCGGCCCGCTCATTGGGAGCAATTTGGGGTTCAGTGTCTTGCCCAAGGACA
CCTCGACATGTGGACAGGAGGAGCCGGGGATCGAACCGCCGACCTTGCGATCATTAGACG
CCACCGCTCTACCTCCTGCGCCACAGCCGCCCCTATCTTCTTCTCCTAGCTCTGCGCCTG
CCCCTGGCCCCTGGCCCCTATCTTCTTCTCCTAGCACTGCGCCTGGCCCCTGGCCCCTGG
CCCCTATCTCCTTCTCCTAGCACT
>NODE_2031_length_124_cov_11.096774
CCTCGTGGAGAGGGCTTCTTCCCTCCTAGGCATCGCTGCACCGGTGGAGGAAGAAGAGGC
ACCAGAGATGCTACCCCTCTGGTCCAACCAGCGTTTCGGCCAGCCGAACCGCAAGCAGCA
GCGGCTCCTCCCGGCCATGCCGGGAATCGAAATGTGGGTTCGAGCGGAGTGGAGAAGCCC
GGTc
>NODE_2033_length_187_cov_14.144385
ATAAATTTCCATCTCCCAACACCCTGATATACTTCACCTCCCCCAAATAATTCCTAACCA
CCTCAGTCAACTTCAATGGATCTATTCCCTTCACTCCCCCCTCCCCCTCAAACCTTATCA
CCACCGGCCGAACCTGCACTTTTCGCTCCCTCGCCTCTCCCTCCCTCTCCGTATCCCCCG
AACTATGTTCACTTTCTCCCCTCTTCTTCCTCTTCTTCCCTCCACCCTCTTCCCCAGCCC
TTCTCCA
>NODE_2034_length_142_cov_18.640844
TGGAACGTTCAAAGCGGACTCCAGACGTACTTTTGAGCTTACATAGTCGACCGTACCTCG
ACCGTACCTCGGCGTTCCAATTGCCTACATTTATCGTGCCAGTTTACTACATTTCCCACA
ATCCTTGCGCGCTGTTTACATTTTGTGTCATGGCGTCTGCTAGCGGGTGGGTAGACGTAC
ATGTCCGCGCGTATGCGGACCt
>NODE_2042_length_184_cov_37.277172
CATCCGCACACTCAAACACTGTGCAAATAAACGTTTTTATTGCAAGCTTTCGGTCATTTC
AGACCTTCTTCAGGCATAAAGCAGACAAGTGACGTGGCTTTAACTGTCTAAACAACATGA
CATGATTTAGCCAATGAAGCTAGCTAGCGAACACTAATACTAACACACGAACACTAACGC
TACACACACATACATAGCTAACTAGCTAGCCAACCTGCAAAAGTCACTATGACCCTGTAG
CTAG
>NODE_2050_length_133_cov_17.714285
ACAAATAAACAACAAATGGACAACAAATAAATCAAATCGAATAAAACTCAACTCAAACGA
TTGGCAATAATAGGCCTATTATACGTAGAGTGCAGTGGCGGCCGGCCTATAGAGGTCGCT
AGGACGGCGCCCCTATATAAAAATCACTTCAAAATAAAAATTATAAATTAAAAATTAAAA
GTATAAAAAATAt
>NODE_2051_length_97_cov_22.226805
GTGACTGCCGCTTCTGCCCCGTGTCCACTGTTGCTTGTTTTTCCACGTCTACTTTTGTTT
GTCCGCCCGTCTTCGTCCGAGTCTGTTTGTTGTCTGTTTTTTATTTTTGCTCCGCCAAAA
CACTGGCGACCATCGCTCCCTCCTTCCCCTCCGTCGG
>NODE_2053_length_246_cov_14.788618
TTGCTCCGCCAAAACACTGGCGACCATCGCTCCCTCCTTCCCCTCCGTCGGCTCCTGCCT
GTCTCTGGATTGTATTTTTCTCCTGCTGGACATTACTTTCTCCTGGATTTACCCCTCTCT
GCTCCCTGTGTTGGACTACTCATTCCTGGCTCTGTGTTGTCCCCCTCCGCGACCGACCCG
CTGTGTGCCTGACGCCAACGACGTGACCTAGCCGTCCAGAGCTATGCGACGCCTGTCCTG
CGAGGACCTAGCCGACGCCCGTCCTGCGAGGACCTAGCCGTGCAGAGCTATGCGACGCCC
GTCCTg
>NODE_2054_length_273_cov_23.087912
GTGTACGGTATTATATGTGTGTGCGTGGGTGAGCGCGTGAGTGTGTGTGTGTGTGTGTGT
GTAGGTGATCACCAGAGTGCGCTAGCGACTGTGTCCTCCTACTTGTCTTAACTGATCCTC
GTCTTATGGTGTGAGCTTTCAGCCTAAGCAGCTCTAGCCAGGTGCTGCATCTGTCTGCAA
AGGAACCGTTATCAACGGAGGGAGCTGGAAAGGACACACACACAGACAGACACAGACACA
CACAGACACATGCACACACACACACGGACAGAGCACACAAACACACACACATACACACAC
ACAAAAGACTCGCACACAAACAAAGAAAGGAGa
>NODE_2055_length_278_cov_22.258993
CCCCTCCCTTACTCTCCTCAGCCTCGCTTTATATCTAATTATGACCTCTGCAGCATTCCT
CTCATTTAAGTCAAACACCGCTACAAATATTAACTTCATAGCCCTTTCTTGAACAAAGTC
CCCCTCCTTAGCAGCCCTTACCGCCCTCGTTCTTCTCTCCTTAGGGGGTTTGCCACCCTT
GACTGGATTTATGCCCAAATGACTTATTCTTCAAGAACTAACTAAACAGGGGCTTCCCCT
TACTGCCACTATTGCTGCCTTAAGTGCACTTCTTAGCCTTTATTTTTACCTCCGCCTTTG
TTATGCCATAGCCTTCACTGCCTCCCCTAGCACACTTa
>NODE_2074_length_312_cov_18.256411
ACACATCAAACTAGCCCGCTAGCCGCCTAGCCCGCTAGCTGCTGCCCTCCGTTATAGTTA
CTTAGTTTCAGGGGACAAAAGCATTATTATTGCTCCGTCTGGGAGGGACAGACAGACAGA
CAGCTGGTTGACACATCAAACTCGTCTCGTCTCCTCTCCACTCGGAACTCGATGAGGTGA
AACCAGGAACATGGACCTTCTCATCTACAATTTCCCCACGGGGATTAATAAAGTATCTAT
CTATCTATCATCTATCTATCTATCTATCTATCTATCTATCTATCTATCTATCTATCTATC
TATCTATCTATCTCTATCTATCTATCTATCTATCTATCTATCTATCTATCTATCTATCTA
TCTATCTATCTA
>NODE_2079_length_443_cov_31.347630
ATTTTCTAATGGAAATATTTGTTTTGTAAATCAAATATGTATTATGCACAGAATGCAAAG
CACAAATTAAATTATGTTAATGAAATGAAAGAGATATGAAATGCATATTTCATGGACAAA
ACATAACCCCAGCAAACAGCCATTTCTTGATAAAATCTTTAAACACAATCTCATTCGGAG
AAAGACATATTGCCATGGCAGATAGCACCTCATTAAAATGGTCTCCTTTAATATCAGTGC
TTAGTATATATAGGATTGTAAATAACCACTGGGGACGAGGAACCAATAATGAAATACTGT
CTTTAATAGCTTGCCATTGATGTCAGCATAAAAAGTGTAGTAGAGGAATATTGGAAATTG
GGTGCGCACACACATATAGTCAAAAGCTGTAAATGATTGCATATTTAAATAGAGCTGACT
AAGGCAAAGATGATATAGATATTAGTAATAGGCAGAAAATTATGCTGACCTTACATAATT
TGACAAAAAAACCCACACTGTTt
>NODE_2096_length_197_cov_12.700507
TACCAAGAGACTCCACAATAACATGTCATAGCAGAGACATTGTCATGATCATGAAAGATA
ACCTCAATCATTTTACTATGAATTCCATTCCCATCTGCTTAACCTAATCTAAAGTCTAGA
ATGGGAGTGTGCCTTTTTCAAACCAAAAGCCATTTGAATTGTGGCAGACAATTGTTCAGG
CTGATGAACCTGAATTGTTAATTGCACATTAGCCTGGTGATCACAGCGTATGTAACAGGG
GGCGTGGCTGTTAAAAG
>NODE_2097_length_263_cov_13.498099
CCGCGCCCGCTGGCGACGCGCGGACTCCAAACTTTGGGTGAATTCTGGGGGGGCTTGTGT
GGTGATTACCATTACTGTATAGTGATTACCATTACTGTGTTGTGAATACCTTATCGATGA
CATAATTCACCCACGCCACAGTGGATCACATGTGACGACATGTGATGCATTGTACGCGGC
AAACAGGTGCCTTGATTATGCAACTGGGACTTAATTGGCGCCAACAACGTGACTAGCCTT
ATGTTATGCAACCTGTGACTTAATTTGGCGCCAACAACGTGACTACAAGGGTATAAAGGG
AAGTCCCCATTTGGCGCATTGAt
>NODE_2099_length_199_cov_40.924622
AGTGTTCAAGTGTTCAAATCAAGGGTTCAAGTAAGTTTTAGGTTCAAGTTAGTTCAGGTT
CAAGTTAGTTCAAGAGTCAAGTCCGGTAAGGTTCCAAGGTAGTTCAAGGGATCAGTCCGA
TGGGGGGGGGAGGAGGTGGGCTGGGGGCAGCACGGACAGTGTCACCTTCACCTGCCACCG
ACTGAGCTGTTATACAGTCTGATGGCTGTTGGGACAAAGGATCTTCTGTGCCGCTCCGTC
CTTGAGCGCAGCGCGGTGA
>NODE_2100_length_116_cov_11.301724
ACTTAGGCTAAGAAGGAATTCGGGAAACGCGTTTCGTTCTTACAGGGGGCGCTAAGAACG
CTCCAAAGAAGAATTTGGCCTTAAGTAGTACTTAACTCGCTTCGGGAAACCCGGCCAATG
ATAATGATCTTTATTGTCATTGTTACAATACAGTACAGTACAGTTCCAACGAAATt
>NODE_2102_length_475_cov_24.126316
TATGTATCAGTGGAGGCTGGTGACTTCCAGAATTGAGGAGGCCAATTTTTTTTCCGCTTG
CTCGCTTCACTCGCGATGGAATGTTCCCTGTTCTCTTATCTGTCTTTGTGCTGGCCAAAG
GCATACTATTTGGAGTGTAAGCTACAATCAGAAAGTTCTGATTGATGGAATTCATTGTGC
AGAGCTTAGCCTATGTGCCTGCCTGAAGAAATGACATTGCTGTAAGTCTATGAGCCTGCC
TGATAATTAAGCTGAGAAATGACATTTGGATGTAATATAAATGCCCAGTGAACATGTGTA
AAAGGCAGGGATTTTATAATTATGTGGTTAAAAAACAATTTTGTTTAGCCTACATTTTTC
ATTCTTCTTCTTCTACAGCTTCAACATGTAATCATCAATTTAATCAAGTTTAGCATATAA
AAAAGATAAGTAACAGTTTCTTTATCAAATGTAGTTTTATTCAATATATTTAATATAAAA
TATATTTTTTTTTAAATGTTGTGAGGACAGTACTGGTACCTATTCGATGTAGCTt
>NODE_2103_length_708_cov_17.487288
GTGCAATTGTCAGATGTGCAATATTCTTGCCAGTTGAGATGTTTATCTAGAACCTGCAGG
GCAGTTGAGGCTGTTCTGTTTACATATCAAATATGTATATACTGTAGCCTTATTTATGTA
ATCCCACTCTAACCCACCGTGTAATAACCCACCGTTCGGCTCGGTTGTTTTGACGCGCTA
TACCCGAGTTTAGCGTGTTTGTCGCGGGGCTGCTGTGGTGGTGCGATGGCCGGTGGTGGT
GGTGGTGGCGGGGTGTCGAGGAGCTGCTGGCCTGCGCGGGCCGGGACGGGAGCTTCCTCG
TGCGGGACAGCGATTTATGTAATAATAAATAAGCCTTATCTATGTAATAAAGAACTTAAC
TTCAAGTGCAGCTTTTGAAGTGCAGTTTGTATACCAGAATGAAGTAGAGATTCTCCTAGA
TGCACGATTGTCATCAGACTGTATAATAAATAACATTCATGAGACATACAAACGTAATTA
ATATTTAAAAATCAGGAGACAAATGTTGTACAACAAGTTTTATTAAACAACATACTAGTA
TAAAAATAGGAGAAACGAACATCAAACGAATCACACAAGAAAATGCATCATGTCAATACA
TTGATTAGGCGTCGAAGACGACAACGTCACTGTCAGACGGCTTATTCTACTCTGCACATT
TCTTCTCCGTGCATTCATCAAACGGAGCATGATGAATACAGCCCATGCAATTGGCAAAAG
ACTTGGCATCGGCATTTTGGAAAGTGAAGAAATGGATACGGGTTTCTt
>NODE_2105_length_177_cov_10.344633
TCTTCATGCATTTCTGCTAAGTGGTGTTCTATCAACTCCAGCTTTGAAGAACCAATCTTG
GACCCAACTGCCGAGTTGTGTCCTGGGATTGTGAAAAAGTTTCTGATTGTCAAAGTTAGG
TCACAGGCTTCTACTCATGAGCATGTTGTTGCAAAGGTGACATGGCTTCATCCTCATCCA
GACCGGTTAGGTTAGCTTGGTATAAACTTTTGAAAGTTGACAGCAGTATTTCAATGt
>NODE_2106_length_418_cov_32.813396
TGTCTGTTCACACAAACAACCATCCTTTTAGCTTACACATCTTCTTGGGGAGGGACAGGA
GAGCAAATTTAGTCCTCTTATTATTATTATTTTGTTTTGTTTTTTTTGTTTCTTAACTTG
TACAGACTGTGCAAGGTTGGTTTATCCTGTACAGACTGTAAAATGTAATATTATTTTGTA
CAACTTTATTGAAAGAAAAACAAATCTACTTGTAGATCTTTGTGCCTTGATTATGGCTGT
ACCTGTAAATGAGCTCAGATGTAAGTATGTTTTTGACTGCGCTGTACAGCTTGATGTCAA
CCTCTATCAGCAGAAGAAGACTGCGGGTAGGGACTTTCTCTGTAGAGTTTAGTTTTTTCT
GGTTTATAAAAAAAGGAAATGCTGTTTAGTAAAAAATAAAAAATAGGGAAAAAATCCTAA
AAACCTGTATACATTATGCAAATTAACCACTTACCTGCAGTGAAGACCAGATGTTGCa
>NODE_2107_length_125_cov_35.352001
CCTGTTTAGGCAGGCTTTTACTCATCCATAGCCATCCAATGTTCCTGTTTATGTCCTGTT
TTTATGTTTTTCCTGCATCGTCTGATGTTTTATGTTCAATGTTCAATTGTATTTTATTTG
ATGCACGTTATTTTAATTGTTTCTCTGTGTAAAGCACCCTGTGCATTCGTGCTGAGAAGG
GCGCT
>NODE_2110_length_279_cov_20.469534
CTCAAGGAAAACAAATGCTGTGACACTGTCCCCCCCTGCGCCGTACACAGGGCCGGAGCA
CCGGCGGAAGGACAGGGCACTGCTGCACACACCTGACAACCGTGATAAAATGGCTTTCCT
TAACTAAACTCGTAAAGCACACGGCAATAAAACTCAATCTTCTGTAAAATCCAATTAAGT
CATTATCTGACTGATTGTATCTTTAATTGAAAACAGAAGTGACAGTAAATTTCTGTGATA
TATCAGGATCAATCGATACTGCTGTACGATCTGGTCTCAAGAAGTGATTTATAATGTCAA
ACCCATATAGGTAACTCCACATTATTCTCTCTAAAACCa
>NODE_2111_length_1335_cov_28.194757
ATTGAGGGACCAGTTGGCCATGGAAGGACCGCCGCGTGACATTATGTCCGCCGCCTCGTT
CTGTTTGCCTGGCACATGAACCGCTCTGATGGACAGCGCGTTCTGCTGTACCCAACACCA
TAGGTCGTGGGCGATGGCCTGACATGCTGGGGACTTTGTTCCCCCTTGTCTGTTGATGTA
CGCCACCGCTGTCGTACTGTCCGACCGGACCAGAATGTGACGGTGACGCAGGAGGGAAAC
AAAACGCCGCACTGCTAACAGCACCGCCTTCAATTCCAGCGCGTTGATGTGAACCCCATG
GCCCTGTGGCCACACATCCTTCACCGTGTGGTAACCGCATATCCCACCCCACCCCTCGAG
AGAGGCGTCGGTGAACAGAGTCACCTCCTCCGACCAAAGGCCGAGGGGGACTCCCACCTT
GGAATTGCAGGCTCCATCCCAATGGACCAAGTCCGGTTCGATCCAATCTGGGACCACCAG
CTTGGTTCTTCCGTGTAGGGGACGTACGCGCGCCTCGCGTATAAGCCACCCTTGAATACG
TCTCATGAACAACAGTCCCAACGGCACCACCTGGTGTGCAGAGGACATGAGACCCAGTAA
ACGTTCCAACTGTCTCACCGTTACCATTCGTCCCGGGACGAAAAGTGACAGCTGATCTCG
TGTTGTCTGCCAACGTTCGTCCGAGATGGTTGCCATCATGCGCTCGGAATCGATCGCTAG
CCCTAGATAGACTGTCTGACGCGTGGGCCATGGTGCGCTCTTTTTCCAATTGATCGTGAG
CCCCAGTGTGGACAGGTGCACCACCAACTGTGTCGTGCGCTCCATCACTAACTGAGGGGA
GGGGCCGAAGAGCAGCAAATCGTCTAGGTAGTACGCCATGCTGTACCCCTGGGCAAAAAG
CGGGCACAGTGCCGCCTTCACGCACATGGAGAACGTCCTGGGCGCCAGGCTGTATCCGAA
CGGCAGGACCTTGTATTCGTAACAAGTCCCTCGGAACGCAAACCTGAGGTATTTCCAGTG
TCTCCTCGCCACCGGGACATGGAAATAAGCGTCCTTGAGATCCACGCTCGTGAACCAAGC
TCCCCTCGTCACCATCGAGAGTAGCTGAGGGACCGATAACATGTGGAAGGTTTCCTTGCG
CACCCACCTGTTGAACCTCTTCAGGTTTAAGATAGGGCGCAGACCCCCGGATTTCTTGGG
GACTACGAAATACTGAGAGTATACGCCCTCTCTCTCCGTGCCCTTCTCCACTGCCCGAAT
GGCGCCTTTGGATAGCATTTCTCTGATCTCCAGTAGCAAGACCTGTGCTTTGCTGTCTGA
CAAGATCTGAGTCTCCACTATACCTGTATAAGGAGGTGGTCCTGTACAGAAACTGATCTC
GTGACCGCGTCTGAT
>NODE_2112_length_709_cov_39.524681
CCCCACCCGCCTGCCCTCCTCCTCTCTCGGCCACAGGAGGCTGTGTGTCCCCGCTGGAAG
AATGAAACATATCACCGCGTCACCAAACCTAGCGTCACGCTCCTGGCGCATGCGTATCAA
CGATTGCCTCACGACGATTGCCTCACGATACGAGTGTGGAGCATGCGTATCAACGATTGC
CTCACGACGATTGCTCAGCGACATTTGGGGTTCTAAAGGCTTGCCGCATTGCGTCCAGCC
TAAAAAGAATAATAATAATAAGTATTTTGTCGCACAAGTGTTGGGGGAGTAATGATGTGG
GGGGGCCGGGCCTAGTGGACATGCCGCCAGGCAGACACCATCTGGGAGCACCATGCACGA
GGCAGGGTCAAGGCCAGGACGGCTGAGGGAAGTGGAGGGAGCAGGTGGGCAGTGGCACCA
TGCACTCAGTGGGCACTATGGCAACTAAATGTCTGATACTGAACTCGCCCGACTAACACC
AAGCACCTGAAACATCGTCGACCAAGGCTGGTGGCATCAACCTGCTAACGTGGACAAGCA
CAAGATTCCAACACCCCATATCTACAGTATATCTGGGGGCTGCCAGCTAACTGTAACGGA
ACTTCACGTACATCTTGATTTCAGTAGCAACATTGTAACTACCAGCAAATGTAACAACTC
AAAACGTTGCACTCATTCCAAGGGATGCTGAAATGTTCACTTGTGTGAAAGGACTGCCTA
GGACCGCAAGTAACCACAACAACAGATCTAATAATACATTTTCAGATGc
>NODE_2120_length_129_cov_21.720930
GCCAACGAGCGCTGACCTCCGGGGATGCGTGCATTTATCAGACCCAAAACCCATGCGAGG
GCTGCCTCCGGGCGCCTCGGCCGCTCTGGTGACTCTAGATAACCTCGAGCCGATCACGCG
CCCTCCGTGGGCACAACGGACCGTCGGCACAACGGACCGTCGGAATTGAGAGTTGTCGGC
ATCGTGGGt
>NODE_2125_length_132_cov_16.151516
AGGAGAAAAATACAATCCAGAGATAGGCAGGAGCCGACGGAGGGGAAGGAGGGAGCGATG
ATCGCCAGTGTTTTGGCGGAGCAAAAATAAAAACAGACAACAAACAGACTCGGACGAAGA
CGGGCGGACAAAACAAAACAAAAGTAGACGTGGAAAAACAAGCAACAGTGGACACGGGGC
AGAAGCGGCAGT
>NODE_2126_length_187_cov_33.978611
GATGAGTTCGGTCCGGAGGTACCGAAGGCGGGCGTAATCGCCTCAGCCGGATTAGGCGAC
CATCTCTCGGCGAACCAACGGGCGGACGTGGTGAGACTCCAACAGAGCTTCGCGGATGTA
TTCTCCCCTTTACCCGGGCGCACTAACCTCATAGAACATCACATAGATACGCAACCGGGG
GTTACGGTGCGTATGCGGCCGTACCGCTTACCGGCTCACAAACGCGAAGTTGTGGATCGG
GAATTGG
>NODE_2133_length_325_cov_30.920000
TATTAGCATTGTTGTTAGCATCTTATTAGCATGGTTGTTAGCATAGTCAGGTGAATAATA
ACATCCAGGTAGAGTGAATTCTGTTATTTTGAAAATGGTTTGTAGAGAAATGGAGACTGT
ACGAGAAAACACATCTTTTTTAAAGTGCCACTTTATTACAAAAGTATAAACTTGACTGAC
ATTTTCATGAATAGTAATCTTGATATAAAACATTACAATCTTTTGCACTTATAGCACTTA
ATTACACGCTTTTGAGTACAAGACCCTGTAGTCTGATTAGCAAACACACACAGTAGCTGC
CACGTTAAACTGAGCCTGAAGAGCCACTGTAGCTTTAACAAAATCACATCAAAACTCACA
TTGTAACTGTTTTGCATTTTTGTCa
>NODE_2137_length_183_cov_10.885246
GAGGAAATAAAATAATTAAGGGGGGGGTTAAGTGCTATTTTATTACAAATGTGTTATACA
TAAATGTGTTATATTTTATTACAAATGTGTCAATCGTGAGTCCGTCGGACCTGTAAACCT
GCGTTCGTAAATTCATTCTGAGCGCCGGAGCCCACACTGGGTCCAACGTCATAAAGCGAC
CATAGCTGTGTTCGAAACCGCTCCCTTAATCCCTATATAGTGCACTATATAGCATAGATA
TAt
>NODE_2140_length_132_cov_21.772728
CACGGTCGGCCTAATGAAGTCCGTAGTGTTTGAACGGAACGTCGTGCCGTCACCACGCAA
GGTTTCGAGTGTTTCCCCGACCCTGGGCTTTACGGTGATATGAGTTATTCGATCGTAGCC
CGTCGGGCGGCAGAGTTATTAACATGCAAGCGGCGGGACTCCACCTGATTTTCTGCTCGC
CGTTTATTCACg
>NODE_2141_length_157_cov_27.541401
GTTGTCCCGAGGAGCTAGGGAGTACCAGAGGGGACATTTCGCGTTCTCTCTCGAGGCGAA
GAGGTCCACCCCCGCCCTCCCGAAACGAACCCACAGAAGTTCCACGATCTGTGGGTGTAA
GCTCCAATCGTCCCGTCGTGGGCCTCCCCGTGACATCAGGTCGGCCCCGACATTCAGACG
GCCCGCTATGTGGAGGGCTTTCAGGGACCTGAGGTTG
>NODE_2142_length_1013_cov_31.883514
CCCCGCTCTCTTCGGCCTCCAGAGCGATCTGCAGCCAGGTTGAACCACCGAATGCAGAGT
TGATTTATCTCCACTTGGGTCGCACTCTTGGCTACAGAGGACTTTTGTGCAGCACCTGAG
AACAGACATCAACATTCAAGCTGAATATTAACAGAGAACTCATTTTGTTTCATTAGATAC
TGTAAATCATTCTAGAATGAAGAGCACTTACGGAAAATGAAGGCGTTCATCTTTGAATTG
GAGAACTTGAACTTGTTATTGATCCCTTTCCAGTTTATGTTTTTTGCCACACCATCAGAA
AGGATGTACGCTAGCATGTTCCAGGTTATCTTCTTGGTGTCCTGACCCCCAAGTGAGGCC
AGCACTTGCACCTGTTGGGTGCATATATCCATAATTAATACATTATTTTGATCATTGACT
TTGGTGATGCCACGCTAACTATTTTGTAGCTTTGAATCAAATGAAAACTGTAGCACTTTA
CTCCCCACTTTGTTGGCAAGGCCCCCCAGGTTTGATTTACAGTCAGCTAGCCACGTAAAC
CAAAAGCTGTAAATCATAGGCGAAACTTGATATTGGAATGGTCAGATTTCTATTGGAATG
GTCAGAATGGTCAGTTTTGGTCTAAATACATCAAAATATCGAACACCCAACACTTAAAGC
TCACCAGTGTAGAGACGTGGTCCAGCCTCAGACCTCACCCGTGGAGAAATTGATAGGGAG
CAAGGAAGGGGGACCTCTGGGGCCCGGAAGTTGCTGTGGCTGGTGGATGGGGCATCCCAA
TCATCTTCAGATTCTTCAAATCGTTGGCTATAATGACATATTAGAAGTAATCAAATTAAG
CGTAAGGGTTCCTGTTTCAACAAGTTAAATTGAAGACTTGTTAGGACCACTTTTAGATGA
TATTTAACTTGGTCATTGCAGAGTACAAGTACCAGCAAATAGACTTAATAAATTAATAGA
ATTTAAGACCTACTTTCACAGCCATACTGGCAAAAAAAGTATGAAGGAACATTGCTATGA
AGAAATAAGTCCCAGAATTGCTTAAAGTAAATGTATTCACatttaatataaga
>NODE_2143_length_232_cov_21.159483
CGGGGGGAACTTGATGAACCATGCTGACACCTTCTTTTGGTTCATCAAGTTCCCCCCGCA
CGATTACATGAATTTACTTTCAATAAATTACCATCTTTGCATACATCAGTCAAATCACGG
AGCGGAGGCATTCGCAAACAATATGCATTATTAATTTCATTGTCACAATTTATTTGGTTA
ACTTGTAACCGACTTGGACAGGCCCGCTGCCTTGATGATGCGTTAAAAAGCATCGGGGTG
GGCTTTTAAAAACATCACTGGGTGACATGCTCCCGTACCCCCCACGGCCCCc
>NODE_2144_length_133_cov_29.736841
CGTCTCTGATTGGTGGAGCTCGCTGTTACCATGGAAATGTTTACCGCACGTCACGGCCGC
CCGTTTTACAGGAAATCAAAACAATGGTGACCATTTCATTAGGGTATAACAAGTAATGGA
TCAATCATAGAGGAGAAATTAAGATTAGGATGTCCCTGCTGACTCAAACATATACACACA
GCCCACATAACCT
>NODE_2145_length_293_cov_10.774744
ACGAGCAAGAACCGGAGCTGGAATCGCTCAACGACGCGGTCACCGCCCTGTCCATCCAGG
GGACCCAGCAGGACGAGGGGCAGAGAGACAGTAGGAGAGGCGAAGAGAGCGCACTCTGGT
ACGACCAGGATGCGTACCAACCACGCCACGCCAGCCCCACGGCGACCCCCTGGCGCCCCC
AgNNNNNNNNNNCCGCACAGACAGCGAACCAGATCGGGATGGCGCTAGAGGGGGACGCCG
CGACGGCGCTGATGAGCGTCACGGTCGAAGGACAGCGGGACCCCCGAGCCCTCATCAAAG
CCCTAGAGCTCCAGTTCGGTCACGCGGACATCGCCGCAGACAGCAGGGCCGCc
>NODE_2153_length_85_cov_75.282356
GGAGCATTTTTTTGGCGGCCATGGAGGCGCTGGGGAACCAGGCGTGGACTGAGTAGTCGA
GGTGGGGTTGGATGAGAGCTCCTGCTAGAGTCTTTAGGGTGGACTTGTTGACCAGCGGGG
AGACTCTTTTCAGGAAACGTGTTTT
>NODE_2155_length_61_cov_9.081967
TGTTCCCCCGACCCTGGGCTTTACGCTGATCTGAGTTATTCGATCGTAGCCCGTCGGGCG
TCGGAGTTATTAACATGCAAGCGGCGGGACTCCACCTGATTTTCTGCTCGCCGTTTATTC
a
>NODE_2156_length_184_cov_27.880434
GGGGCGGCTACGTAGCTGGTAGAGCCGGTGTTGTGCCGAAATCTGCACCCCCCGCAGAAT
GTGCACCCCCTGGTTTACACTGGTCGCGTGAACGCACATAGCCTTATATTCCAGCAATGA
TATTTAGCAATTTTGAACTTTTCAGCCTTAAATACAGCCTTTACACTGTTATAGCCATGG
ATAATTGCATTTCATGTTGTATAATAGGCTACATTATATGACGATTTCAATCAATCAATC
AATC
>NODE_2157_length_61_cov_287.721313
GTTCTACAAGTCAGTGGTGGTGAGCGTCATCTCCTATGCCGCAGTCTGTTGGGAAGGTGT
CACAACGGCAAGGGACACCGGAAGGCTAGACAGGCTGATCAGGAAAGCTGGCTCAGTTCT
G
>NODE_2159_length_206_cov_19.126213
GTAAAAGCCTGCCTAAACAGGTGAGTCTTTAAAAGTATTTTAAAGGAGAGTTCTGAGGGA
GCGGCTCTCAGGACAAGGGGGAGGGCGTTCCAAAGCCTTGGGGCCGTCACCTCAAAGGCT
CTGTCCCCTTTAGTATTTAATCTGGTCCTGGGTACGGCCAGAAGCTGCTGGTCGGAAGAT
CTCAGTGATCGGCTGGATGAGTAGGGGTTGATGAGGTCGGTGATGTAGTCGGGGGCTTGG
GCATGGAGGGCTCTGAAGGCGAACAC
>NODE_2160_length_260_cov_29.407692
TTTACCCATTATTAAAAACTACAGCAAGAGGATACAGCATCATAATAAATAAAAGTGACA
AGGAGTAAAAGCAAATATAAGAAGTAAATGGATAAAACATTTAATAAGATCATAATTAAT
GGATCAAAGACATTGATAGAAGTGTTAGTGTTTTAATCATAACTGCTGCTGAACATGGAG
GTTTTTAGCTTAGATTTAAATGTTTGTGGGGTTTGGGCCTGTTTGATTTCGAACCTCGAC
CACAGTCGAGTAAACACGAACACACACACAGCTCACTTACAGCCCCTTGGTAGAGTAAAC
AGTTGGGAATAGGCGTGATG
>NODE_2162_length_90_cov_13.777778
TTTTCTGCTCGCCGTTTATTCACGGTCGGCCTAATGAAGGCCGTAGCGTTTGAACGGAAC
ATCGTGCTGTCACCACGCAAAGTTTCGAGGGTTCCCCCGACCCTGGGCTTTACGGTGATA
TAAGTTATTCGATCGTAGCCCGTCGGGCGg
>NODE_2165_length_94_cov_16.893618
GACTTCCTGTTGGCTGTAGGTGGCGCTATGACTGAGTCAATATCGGCCTGTCATGTTGCT
ATATATGACGTGTAGACCACAACATGTGAATTTTATGTAAATCGGATGATGTTTGTCACA
TACGGCTGACTTCCTGTTGCCAGTAGGTGGCGCT
>NODE_2167_length_380_cov_15.884211
CTCATCTCAGACTCTGCAGCATCTCCTGTTGAGTACTGTATTGTGACACACAACATAGTA
TTGACATCATATTTGTATTATTGACAGACCCAGATCCAGTATCTCAAGCAAGTCCAGCAA
CCCAACGTGGCTCAACTGAGATCATCTATGGTGGACCCTGCCATCAACCTGTTTTTCCTG
AAAGTGAAGAGTGAACTGGAAGAGTCTAAAGACAAACTGGAGCAAGCCCAAAATGAACTC
AGTGCCTGGAAATTTACACCTGATAGGTAAAGCAAACCAAAATAATCCTCCAGCCAAGAC
TTTGCCAGACAACTCTCCTCTGCAAGAATGCAAAATGGTGGGGAAGGCAGGAAATTCAAT
GCACTCAAAACTGACTGTAAGAGAGACAGAGAGAAGCCATCAGACAGATATCCTTACCTG
GTCTGCCCCACTTCCCCTGc
>NODE_2170_length_635_cov_21.474016
CCCAAATGGTTGTGGGGTCTGCAGCAGACATTCTTTACTTTCCAGGCTTCATCAGGAGTC
GAATCCTGGCCACTGTTTCACTAAACCAGTGTCCTAACCAAGTGAGCTATGGGGACATAT
TCTCCAAACTGATGCTAATGCGTGAAGACATACACTCAAAGCATATTCAGATATATGCCT
ACTGTAGATTAACTGATAGATTTAGTTCAATTTAGTTCTAGATAGTTAGTTACATTTAGT
TGTACGTTCAGTGTGATTGAGAGAACTAGAAAGTGTGTGTGACTTTTGAGTGAGTGATTA
AAAGGCTGTGTGTGTGTGATAGTGAGGAATTTGACTGAAACACACAATGTTATAGTTGCC
CAGCATAGGGCCATTTTGGTTTTGCCTATCAAAAGCTTCAACACAGCGAACCCATTTCCA
ACACAATTGCTTCATATGATTCAATGCTTCAGGAAGCTTCGTTTCTCCCATCACTACTAA
AAGGTGACAAGTTTGCACCCCTGGATGGAAGCGTCTGCTAAATGGTTAAAATGTAAAAGA
CCACAGATAATCGTACCTTGCAGCCATCTTGAATGTTCTCTTCTGTGTGGTGCATTGTGG
ATCAATAAAACGATGGTTACGTCTTGTAACCCCAGTTCTATGAGTGGAGCGGAGCCCCAC
AGGCTTCGCTCCTAGTGGCTTGTCCAATCAGCTAG
>NODE_2171_length_137_cov_13.722628
TTGTTTGACATTTCAACGTGCCGCATGAAAGAATGAATCACCTTAACATTTCTTCACCTG
CCTGTCCAAGCTAATAACGTTTTATTGATCCACAATGCACCACACAGAAGAGAACATTCA
AGATGGCTGCAAGGTATGATTATCTGTGGTCTTTTACATTTTAACCATTTAGCAGATGCT
TCCATCCAGGGGTGCAa
>NODE_2172_length_68_cov_26.897058
AAAGTACATGCTGTTGTATAACTGTTTGCTTTATGGTCAGTTCTTAATGTAAATATTAAT
TTTAATAATGATGTCGCATGCTGATAAAGAAAGCCCGCTTCATTCCGCATTATGACAAAC
ATCACAGT
>NODE_2176_length_243_cov_13.930041
AAAAAAACTGTAATACACATGCCAGGTCGGTAGGGGACGGTAGAGGCTTTAGAGGCGCCG
GATTCACGAAGTATCTGTCTCTAGACTACAACGTCTGATTCGATTTATTGTTATCGATTC
TATTGTTCCTCTGACACTGTATTTTACTGCCGTATTTCACACTGTATTTTACACTGTATT
TGACTGCTGCACTGTATTTTGTGTACAGGCTTGAAATGAAATGAAATGAACGAACATTAA
CAAGGGGGGGCGTGACGTCAACTCCTCATTCTCAGTGAACTGTTTCTATAATATAGACAC
TGG
>NODE_2179_length_108_cov_106.564812
CTCTCTCCTTTCTAACTTCACCTCCTCTGCATCAGCTGCTAAAGCATCCTACTATCGTAA
CATACTGCAGTCCTTTGCCTCTAACCCCAGGAAACTGTTCTCCACATTTTCCACCCTCCT
TAACCCACCCCCTCCCCCTCCCCCTTCCACCCTGTCGGCTGAGGATTt
>NODE_2181_length_170_cov_67.994118
GTAATCAACTCCTCTTTATCCACAGGAACCGTCCCGGCTGCCTTCAAAAGAGCGAGAGTC
AAGCCCCTGCTCAAGAAACCGACCCTTGACCCATCCTGTGTCCACAACTTCAGACCAGTA
TCGGAACTGTCATTCCCATCTAAGACCCTGGAACGCGCTGCAGCTAAACCAGTGATTGAC
TATCTCAACCAGAGTGGACATCTGGACCCCAACCAATCCGGCTTCAAGGC
>NODE_2182_length_156_cov_17.038462
CTCGAAAAAAATAATATTTACGTTTTTTTAAAGTTTCGAATCTTGTTAAGGAAGCTTTGA
GTTTTTCTCAACAACCCTCTTAAGGATCGTGTTAACATGCAAATGACCACTTTCAGATCG
TGTTAACATGCGAATGAGGACGGGAGACGCTTCCTATTTAGTCGGGGGCCTTAGGGATAT
TTTGGTTCAGTTTCTCGCAAAAGCACCAAATTTGGC
>NODE_2199_length_192_cov_19.619791
TATGGTAATATTATGTGTTTTTTGGAACGGGTAATACTATAGTATACTATGGTATACTAT
ACTATAGTATTACTATAGTCAGTGCCCCAACAAACCATAGAAATACTATAGTAATACTGA
TAGTTTTTAATGGTAGTTCTATAGTAGTTCTTTATAGTAATACTATAGTAATACTGATAG
TTTTTAATGGTATTTCTATAGTAATTCTTTATAGTAATACTATAGTAATACTGATAGTTT
TTAATGGTATTT
>NODE_2200_length_227_cov_32.991188
GGTCTAATTAACACTAACTTGTCTGAACACAGAGGCGCCATGTCCACTCTGCTCTAATCT
AATCTGTACTCTTTCAAAAAAAATAATGAGATCATTTACACCTCATTAACGAGGCAATGT
AACGTCGAGGCATTCATCATAATGATTGCTTATCATTTCACTTTGCAATATTATCTCCTC
TAATGAAACTGTTCACACCACTGCCAAGAGGGCCTTAATTGGTTGTGTGAAATCACAGCG
CGGCCGGCAGCTTGCCTGCTACGTGTGTGAAGTTCTAATTTGCATTg
>NODE_2202_length_61_cov_22.803278
TTTCTCAGGATTGGTTGGGCCTAGGAATCTGTGCTTCCAGTATGTTGGGGGCATGCTAGG
CTACTCTATGATCCTAGAGTATCAGCCCTCTAGCACCCACCGTTCTGGAATGAAAGCCAA
G
>NODE_2203_length_200_cov_10.695000
GCACTGTTTGCGTGTTGTACCTATTTCGGATGCTCCACATGGTTCGGGAGTCAAAGGGTT
AACCTCCATACTGAGTGGTCTACTTAGAAGGTCTCCTTAGAATGTATCTCCTTACAATGT
ATCGAAATGCTGGAACTAGTGGGGGGGGTGCCAGCCTGCCAGGACCCAGGACCAGGGAAA
GTGCATGGGGCGTTGTACATAAGTGTACAACCGTCACGCTTTTACATTACTTTTGTATGG
CGGTTGTACACTTGGCTTTc
>NODE_2209_length_165_cov_29.812120
CCAACTCAACGTGAATGGACTCGCAGGGCACAAACTGTGCCAAATCAGGGATTTTCTCAG
AGAAGGTAATGTACACATTGTGTGTGTCTCTGAGACAAAGCTTGACGACTCTATACCTGA
CACCGAAATCGAAATTGAAAATTACACTGTGATTAGAAATGACAGAAACAGGAGGGGAGG
TGGGGTCTGCATGTATGTACATACCTCTGTCATTTTTACCAACCG
>NODE_2211_length_71_cov_35.521126
AACCTGAACTAACTTGAACCTAAAACTTACTTGAACCCTTGATTTGAACACTTGAACACT
CTACAATTTGAATTTGAACACTCGAACACTTTACTATTTGGTCACTTTAACTATCTGGTC
ACCACTGAGTG
>NODE_2213_length_328_cov_27.527439
ACACACATATATATACATGTATATGTATATATATATATATATATATATATATATATATAT
GTGTGTATCTTTTAGGGTTTCCTCACTCGCGTAATTTTCCTCAACTTCTTGAAGCCAGCC
CCACATGGTACATTTGCATAGGATAACCAACATATAGCAAATCATTTGCATGCCTGAAAG
TACACTTGAGTAACCGTAATTACACGTGACACCAATTACTCTGTTACTTTGTATTAAATT
ATAATGGAAAATTCCACTAGAGAATTGGAGCCTAATTGCATCTTAATTTGCATAATTTTG
CATATTAATCACATCTCAGATGAATAATAAATTTCAGCAGATTTTTTAATTTATGCATAG
ATACAAAAACAAGTTGGAAAAATAATTt
>NODE_2216_length_61_cov_27.606558
CTCTCTCTCTCTCTCTCTCTCTCTCTCTCTCTCTCTCTCTCTCTCTCTCTCTCTCTCTCT
GTCTCTCTCTCTCTCTCTCTCTCTCTCTCTCTCTCTCTCTCTCTCTCTCTCTCTCTCTCT
C
>NODE_2220_length_146_cov_22.869864
CCCCGCCCCCCCCCACGCCAAAACCCTCCCTGGAGCGCTCACCCCCCCACCCCCGACCAT
CATAAGGACATCCTGCTTATTTTTTCCTTTTTTTCTTATTTTTTCAATTTTTTGCACACC
TTTTTGCACACCTTTTTTGTAAAATGAACTGCTGTAGATTTGTTATTCTTATCCTTGTAA
TAAAACAACATTTCTAAATCAAAAAA
>NODE_2221_length_73_cov_25.082191
AACTGCTGTAGATTTGTTATTCTTATCCTTGTAATAAAACAACATTTCTAAATCAAAAAA
TATTTCAGAAAATTCTTCTCTGCCCATTAATAATAATAATTTATGATTTATATAATTTAC
GATACATAATAAG
>NODE_2222_length_67_cov_14.791045
TTTATTCACGGTCGGCCTAATGAAGTCCATAGCGTTTGAACGGAACGTCGTGCCGTCACC
ACGCAAAGTTTCCAGTGTTCCGCCGACCCTGGGCTTTACGCTGATATGAGGTATTCGATC
GTAGCCC
>NODE_2227_length_179_cov_10.000000
CTTTCTAATCTCAAAATTGTACCTGTTATCAATTTATGCATATTGTCATTAGAAAAAAAC
TCACCTGGGATAGCAGCGTCGGGTGTCTGTGTCTCTCCAGGCGACCCCTCGCTCCACGCC
CTGCCCCGAAGCCGTCAGTCCGACTGCTCATCCTCCCTCCTCGCGCTCTCACCTCGCTCG
CCCTTCTTTGTCGCCTCTCTCGGCTGCGTGCAATCTTTTGCCCAGTGTCCCGTGTCTCc
>NODE_2230_length_131_cov_14.893129
TATGAATAACTATAATCAAAGATCCATCGTGTGCTCTGTACTTTGTTTACTTTGTTACCC
TGTACTCTGTGTTGTTTAAGTCTTGTATTATGTTTGATCTCTTGTTTGTCTTGTTTGTCT
TGTTTTGTTTTGTTTTGTTTTGTTTTGTTTTGTTTTGTTTTGTTTTGTTTTGTATTTTGT
TGATGTCTTCt
>NODE_2231_length_540_cov_33.761112
GAGGTTCCATTTGTTCATTGTAAATGAAAACCAGCAAAAACACCTAAATCAAGTAAGCTT
GGAGACTAAACAGCATATATTTTTTGCGAACCAGGGAGACAGTTCCAAACAGAGTTCCAC
TTTAAAAAGCCACCCATTACTTGTGGAGTGACTTCTCTGTGTAGTTACCTGAGCTCCAGG
TTTATTTTTACCCTCCCTATGTCCCTCCTCATTCTTTAGCGGCTTCAGGAGATGGCGTTA
GTTTGGCTTCATCTCTGACAAAAGATAAATGAGCTCTGGGTCTGTGGTGATCCACTATGG
CTGCCAGGGGGTTCCAAAATAGCAAACTATTTTTCATATGGGGCGAAGTGATATGGAGTG
CGATGCAGCAGGCGCTAACATTTACCATCTCATAGTATACAGGAATACATTTCATTATTT
TTATTTTATTACTTTACTTTATAACTTAAAGCTGCCTGTTTGCATTGGGGTGTGGTAAGA
TGCCACATTCAGCAGCAGCCTCAATATGAGACATTTTGCAAGGAGAGGGTGTCTATTAAT
TATATAAAAAATAATTGAGGTAAAAATGTATGTAAACAAAAGAAGGCATGCAAATCAATt
>NODE_2232_length_354_cov_17.805084
CGATCTCAACCGACGTGCTGCTTTTCTTCGGGACTAAATTGTCCAACGTTGCTTCTGGCT
CAGCTGAAGCCATTTATCCGCACTATGAATGTTGTTATTAACTAGTAGCTACCGTAACGT
CTTCACACACCGGGGTCTCGTGTTGTTGTTGGGCGTATACGTAGTTGCCTTGGGCCACTT
CTGATTGGTGAGCAATGGCTCGTACGCGTAGAGAACAGCACTTCTGATTGGTGAGCATGA
CTGCATGATTGACACGCAAGAAAAAAAACTTGAATCAGACGCGCTGTATAAAATATCCCA
ATCTCCCGTGCCCCGGATCTTGCCTCACTCCTCGTTGCCATTTGGGTGTGGTGTCCTGTG
GTTTGTTATCCTTATGACTATTTGTACTATCATTTATTTCGTTTTGTTCTATTT
>NODE_2233_length_470_cov_23.708511
AATGAAATATGCAAGAATGAACAAACATGAACAAATTACTAAATGAAAATGTAAATAAAT
AAAATAGGCCTACAGTACTTCCAACTGTTCTTGGTAAACAATGTAACAGAACAGTGGCAT
GTGAACAAATGAACAATTATTGAAATATGCAAAACAAACATGAACAATGAATAAATAAAT
CACAAGTAACATCTCACCCAAATGAATGCTACAGTGAGTAAGAATCTGAATGCCATAGTG
TCTCTGAAGAGACAACAGTCCGTTTTCACTCTTAGTTGAATAAGATAACTTGAAACAATT
CAAGGTTTGTTTATAGTAACTTTCCAAATAAACATTTTGATCCTGACAGTTACATAATTC
AGTACTACGGTGTGTATGTTGTAAATGAGTGCGGCCCCTTTAAGACAGAGAGGGGTGCAA
AGTTAGACACACCCACTCTGTCACTCACGTCTCACACACAGCCCCGCTCTTCCGAGAGAG
AGGACAGAAGCAGGCTCCGCTAAACAGAACTAATCCCCAGCCAACGAATc
>NODE_2234_length_98_cov_22.918367
CTCTCTCCTCCGGGGAGAGGCGGGGGGTTTAATGTCTCCTTCCCCCTCGTCACTGGGAGG
CTTGGAAGGCCCGGCTTGGAAGGGCTCGGCTTGGAAGAATCTCAACCTATTCTCAAACTT
TAAATGGGTAAGAAGCCCGGCTCGCTGGCTTGGAGCCG
>NODE_2238_length_102_cov_18.588236
GTTTATGCAGTATAGTTCTGTTCTTAGCTTGGGGGGGTGACGGGGGCCGTTCTTTGCCTG
GGGGGACGTGGGGGGGTGGGGGGGGGCAGTTCTGTGTTCGGTGCTGTTGCTAGTGGGGGG
GGTCGGATCTTACTCCTCCCCAGGAGCCTGATTGCTTGGGGG
>NODE_2241_length_413_cov_20.406780
GATCTTGGTGCAATTCTTCATACAACAAATAGACAGGCTGCAAGACGAGACAAGACTGTA
AAAGACAGACAGTGCAATAATTACAATCAGTCAGTGGTCAGTGCAGACAAGGCAAGGCAA
ATGTTACAATAAGTGGACTGTGCAAATGACAGGTAAGGTGCAGGTGGAATACTGTGCTAG
GCAGTAACCAACCCTAACCCTAACCCTAGGCAGTAACCAAAGGGGAAATGTGCTGACGAC
GTGTACAGAGGTGAGCTAGTGATACATAACCAGGCAGTGGATGGTGACAAAAAACTGCTT
CTCTTCAACAACCAATGTTGTGTGCATTATTAGTGATTGCTAATCCCCTGCCCCGTCTCT
TCTTCCTATCTAGCATGTTGATAATGATAATGATCTTTATTGTCATTGTACAGTACAGTA
CAGTACAGTTCCAACGAAATTGAGGAAGCAGTCCCTAGGTGCTACGAATCAAC
>NODE_2246_length_61_cov_158.032791
AGAACAGTAAAGAAAAGGAAAGAGAAATGCCATTTAGGAGTGCTTATGCACATTCTATAA
TAGGCATATATACCAGTGTTTCCACAAATAGGATTGGTATCTAACGCAACTACACCTCGG
A
>NODE_2247_length_200_cov_10.535000
GAGTGAGTGAGCGAGAGACCGAGAGACCTAGCGAGAAGGGTAGAGAGAGAGAGACTACTA
CAGTAATCCAGTGATTGGTTTTACCTTATCACACAACTTAAGGAGTGTACACTTCTAAGC
TGACAGAGTGAACCCCTGTTCAATACAGGTTTGCAAAACGGAGTCTGTTGATCCTGCCAG
ATTTGATATGGGTATTTAAAGCTCTGCGCAGCATTAGCCACAGAGCACAACAAATAGGCT
GCCTTTTAACTGGGCCGGGg
>NODE_2248_length_243_cov_20.028807
AGTGAACATGTACAGCAGCTCTCTCTCTGCCTATTTCCTGGTTTTATCGCCCAGGTTATT
ACCACAACTGCTGGGGGATTGGCAGGACGGGAGACAGGCGTGGCAACGACCCACCGGGGA
GCCGTCCGTCACCGCAGCCCCGCGACCCCGACCCGAATTACATCTGCATCTGAATTAGTG
ACATTATTCGCCAATTTGGCTCAGAGTGAACATTGTTCCATAGGAGATGGAATTAAATTA
GAAAATGAGTGAGTCTTTAATTTTCAGATTATAAATCAGGGGATGTAATTCACCTCCGCT
CGt
>NODE_2249_length_466_cov_14.781116
AAACAAAGAATTTAAAACAACAATCAGTTAAAAACAAGGTTATAATGAATATGCCAGTTT
AAAAAGGTGTGTTTTCAGGCCGGATTTGAAGGTGGAGAGAGTGTGGATATTGCGAATGTC
TAGTGGGAGAGAGTTCCAGAGACGGGGGGCAGAGTGGCTGAAGGCTCTAGACCCCATGGT
GATCAGACGGGCAGAAGGTACAGTGAGTTGTAGGGAGGAAGAGGATCGGAGAGAGCGAGA
GGGAGTGTAGGGGTGAAGGAGTTCAGAGAGATATGGAGGTGCAAGATTGTGAAGGGCCTT
GAAGGTAAGGAGCAGGATTTTGAAATCGATGCGGTATTTAACGGGGAGCCAATGGAGTTG
TTGGAGAACTGGGGTGATATGGTTAATGAAAGGAGTTCCAGTTATGATACGGGCGGCAGA
ATTTTGGACCAGTTGGAGTTTACGGAGAGATTTGTGAGGAAGACCAGAGAGGATAGAGTT
ACAGTAATCGATACGGGATGTAACAAGGGCGTGGGTGAGAATGGCG
>NODE_2259_length_139_cov_35.402878
TGCAGACTCCAACGTCCAAATAGACATACAATCACATACAGTACATAAAACAAAAATACA
ATATAAAGAACAGTAAAAATGCCATTTAAGAGTGCTTATGCACATTCTATAAAAGGCACA
CATACCAGTGTTTCCACATATAGGATTGGTATCTAACACAACTACACCTTGGATTGGTCA
ACTGTATAATCAGATTATT
>NODE_2278_length_61_cov_92.655739
GTTCGCTACATCCTGCTTGTCAGTGATGAGGATGTCGGCCAGCTTGAGGTTGATGAAGTT
ACAAAAGGTTCTGAGTTTTTTACCGCAGCCTAATTGGTTGTTGAGCAGTTTCCACAGCTC
A
>NODE_2287_length_255_cov_19.235294
GATGACATCACAATACAACACGGAACATCCTCCAAAGTGGCTAAAAACAACATTTAAAAC
ACGATGACCTCACAATACAACACGGAAGATCATCCAAAGTGGCTTAAAACAACATTTAAA
ACGTGATGACATCACAATACAACACGGAAGATCCTCCAAAGTGGCTTAAAACAACAATAA
AAATGTGATGACATCACAATACAACACGGAAGATCCTCCAAAGTGTCTTAAAACAACATT
TAAAACGTGATGACCTCACAATACAACACGGAACATCCTCCAAAGTGGCTTAAAACAACA
TTTAAAACGTGATGA
>NODE_2288_length_261_cov_33.406132
ATACCGGCAGTATTACTCGGTCTTATTCGGTGTTATTATTCAAACTGGACATGTTGTTCA
TATATCGAACATTGGTAAATGAACATGCACCAGATCACAGCAATAAATGCTGTTCCATTT
TCGCATTCGAGACAGGCAAGAAAACTCAGGAATTATTTACATAAATCGCCTGCCAAATTC
TGACCAATCACAAAACAGTTTGCAAGTGTGTAGTGCTGGGGACGTGTTCAGCCTAGAGTG
CAGTATGAACACGAATCGAGTCAGGGTTCGTTGCAACATTGTATCATTTTGTATCGCATC
ACTGCCTGAATCGGAATGAAA
>NODE_2290_length_539_cov_34.491650
CTGAGTTAGAAGTGAACTGAGGATAACCCTAATGACGTGGACGTATGGATATAATCCTAC
ATCCATGCACTAGATTCCTCTGACTGTTAACGACCTCCTCCATTCAGGCTGGGTTAATTT
GCCTCGATGAAGGATGAGTTGCTTTCAGGATACACACGTAGACCATCCTGCTGCTCTGCC
GTCTCATCGCAAACTCTTGTGCACCCTCTGGTGCTTGCTGGTCTCCAAAACTTCTTTGTG
TTGCCTGCTTTGCAGATTGTCTTCCTTGTCTCTGTGGTTGCTCATTATTCAGAGACAGAC
GGATCTCAGGTCATCTGCAGCTGCAGCAAAGGAGAAGCAGGAAAGATGGCGATCATCCAT
TAGACCGGGCACACGCATGAAATACTGGACAACTTTTGCGAAGATCGCTTCACAAGACAT
ACCTGTGAGTTTTTTTTTTAAACCAAATTTCCAGTTTGTCAAGATCACGGCTGGGTTCAT
GAGCCATGAGAACGTCGTTATGGTAGATGGAATAATTTGGAGAGCGCCTCGTGAATGACC
TGGAAAGAGCTTATCCCCTTTTCTTAGTTTAGGACCAGCCGTGGTGACTTGAGAGCCAg
>NODE_2294_length_135_cov_42.192593
CAACGGATCCGCCGTGGAACGAGCTCCTAGCGTCAAGTTCCTGGGGGTCCACATCACGAA
CGACCTCACCTGGGACGCACACACCGAAAAAGTGGTGAAAAAGGCGCAACAGCGCCTCTA
TCACCTCAGGAAACTGAGGAAGTTTGGGCTGAGGCCTAAGATCCGGAAAGACTTCTACAG
ATCCGCAACGGAGAG
>NODE_2295_length_135_cov_55.503704
CCATTTTTACCACAGTGCAGCAGGCTAGCCGTAATCAAGAGCTGACAAGTTCAAACCAAC
CAAAACACCAAAAACCAACCCAAAAAATACCTTTCAATATCTTCCCTTTTGCTTCCATCT
CTTTACAATCTTCCGGTCAAATTCCTCCCTTTCACTGAAATAGTAGACATAAAAATCACA
ACTTTGTTGACAGAA
>NODE_2296_length_94_cov_26.351065
TTCTGTCAACAAAGTTGTGATTTTTATGTCTACTATTTCAGTGAAAGGGAGGAATTTGAC
GAGTAGAGAATGTAAATATATTTTTTTTCAATGTTTCTGTCAACAAAGTTGTGATTTTTA
TGTCTACTATTTCAGTGAAAGGGAGGAATTTGAC
>NODE_2297_length_198_cov_9.535354
TTGCCTTTTCACTACGAACCTCCGGTAAGCTAGCAGAGCTAACGTTAGTTTTAGCTAACT
GAAGTTGCTACTGTGGAACGTCAAGGCTGGATTAGAGTGTTAGACGTTACTTTTACAAAA
CCAATCGGAGTTTGATGAATGATATTCAATGTTTGAACAAGCAGTGGTACAGTTGTATCA
CTGCATGCCTTTTATATTATTTCCAAAATAGATCGCCAGCTTTTGTTAGCTTGCAAGCTA
ACTGTACAGTGTAAAGCt
>NODE_2303_length_145_cov_18.317242
TCCCCGGAGTCCCCTAGCAACACATAACACAACGTGACATTCTCTCTAACACACTTCTCT
ATAAACATACATGTTATCTAACTCATTCTACAATAACATACACGAAACACATACATTAAA
CACACATAACGGCCAATAACATGTCCATTTAGCGGCGCAGGAGGAACGCACGGCATGCTG
GGACATGCGAGGCGCGCTTGTGATa
>NODE_2308_length_61_cov_83.639343
GCTGTATATGACGTGTAGACCACAACATGTGAATTTCATGTAAATCGGATGATGTTTGTC
TCATACGGCTGACTTCCTGTTGCCAGTAGGTGGCGCTATGACTGAGTCAATATTGGCCTG
T
>NODE_2309_length_190_cov_18.136843
TATGAATATTTCATGGATTCCAACACAAAGACCATGTTAAAAGGATCAAAGGGAAAAAGG
GAAGAGAAGTCAATGCGAACATCCAAACAATATGCAAGGATCTCGACAGTATAGGTCACA
TGCAAAGAGACTGGGGTCACGCTGAAATTGTCCATCAGTCAGACAAGCAGAACTGATTTG
GATGCTAAATAATGGTTTAGATATTCAAAAATTCTATATATATGCGAAAGGCTTCAGTGC
ACACTGGATc
>NODE_2310_length_520_cov_54.209614
TTCGTGATGTGGACCCCCAGGAACTTGACGCTAGGAGCTCGTTCCACGGCGGATCCGTTG
ATGGTGATGGGGGCCTGTGCCTGCCTCCTTTTCCTGAAGTCCACCACTAGCTCTTTGGTC
TTGTCGGCGTTGAGAGAGAGGTTATTTTCCTGGCTGTACTGAGCCAGGCGGTCGACCTCG
TCTCTGTAGGCTGTCTCGTCGTCGTCGGTGATCAGGCCAATCACTGTCGTGTCGTCAGCA
TACTTGATCACCGCGTTGGAGCTGTGGGTGGCCACGCAGTCGTGGGTGAACAGGGAGTAG
AGGAGGGGGCTGAGAACACAGCCCTGGGGGGCTCCTGTGCTGATGGTCAGGGGGGCAGAG
GTCTTGTCGCCTATTTTCACCACCTGTTTCCTATCAGACAGGAAGTCCAGGATCCAGTTA
CATAGGCTGGGGTTGATGCCTAGGGCCTTGAGCTTTCTGTGGAGTCTGGGGGGGGGGATT
GTGTTGAACGCCGAGCTGTAGTCCACAAACAGCAACCTCACATAGGAGTTCCTCTTGTCG
AGGTGTGAGAGGGCTGTGTGTAGCACCGTAGCTATGGCAT
>NODE_2312_length_170_cov_14.029411
TATGGGCTCTACCTGAGCCACAGCTGTCCCCAAAAGGCTTGGAGGATGCGGGCACTGAGT
AAACGCTCTTGCTTGTTGCTCTAGCTTTAGCTCGTGGGAATTGAACCTGAAACTTTCTCG
ATTCATTCTCAAAGTACCTCACATGTAAGCATTGGTGGTTCAGTGGTAGAATTCTCGCTT
GCCACGCGGGAGGCCCGGGTTCGATTCCCGGCCAATGCATCATAATAATa
>NODE_2315_length_61_cov_24.606558
CCATGCCATCCTCTGTATATAATATTTACACAACTCTCATGTATCTGTCATCATACCCAT
AATTTTGTTTATACTGACCTCTGTACATAATGTTTACACAGCTCTCAACTATTCCCCATT
G
>NODE_2316_length_333_cov_12.879880
CATCCGCGCCCAGTCCACGTCGGTGACAGAGAATGATATCTGACTCACCTAGGCCGGCAC
TCCTGTGCCAGCCTGCTGGGAGGAGGAAGGAAGGGCGGCTAAAGGCCGCCCAGACGATGA
TTTGACGAGGCAATCCGCCCGCTCAGATCTGACCGTCGGAGATGAGACGACCGACCAAGC
GCTCCGGCGAAATCTCTTAAGCCGTCCAACGCGTGCTGTATCCCGATGCGGACCCGACAT
GGATCGTGTCCAACGTCGCTACGCCAAGGAAAAACTGCGGAGGCAGGTGAATATGAGCGG
AGGGGTAACAGGTTTGCTGTAGACCCCGAAGCCGCTGAAAGCACGCTAAAATCATCCATT
CTTATTTCTTCCGAATTAACAGTTCTTACTCAT
>NODE_2317_length_62_cov_121.983871
CACAATGCGCGTTCGAGTTACGACGACTTCCTGTTTCGTGGCGAAACGTTGACATTCGCC
GCATCGGATGTTTGTCACATAAGGCTGACTTCCTGTTGCCTGTAGGTGGCGCTATGACTG
AG
>NODE_2319_length_391_cov_52.401535
ATCTGTGAATGACTTGAGAGTGGTGTCTAAGACTTGTTGAGAGAAACAAAATGGCAGCTG
TTTTTTTACATAAATAAATATGTTGTTGCAATTCATATATTTTGAGTTCTCATCCTTGCA
TTAGAATTAGAGCAGTTAATAGTTTGATGGTATCATGGTAATGCTCTCTGAAATTAGCCC
ATGATAGAAGGTGATAGCCAGATTCATCCAATCACCTGTCAAGTATTTTTGAATGTCCCT
GCCCTTTTCCAAACAGTTTCCAATGGAGCTTTCCTAGATGGTTGTGTGAAACAAACCATC
TGGCGGTAGTCAGGTAAGGTTAGTAATGCTCCATCACATGTTTTAAATCTATTACATGGT
GAATACTAAACTGAAGCTTGACTTTAAAGCAATAATTGAACACTAGGTTGGGTACAATTG
GCTACTAAATTGGGATAAAAACGGGGGTAAA
>NODE_2320_length_279_cov_17.566309
GCCCCCCTTTTCTCTCTCTCTCTCTCTCTGCCTCTCCCCCTCTTTCTATGTTTGGGGGGG
AATATTATGCTAAGCCCCCAGCATTAGTTTTTATGTTGCCATAGCAGCCTTGCTCCTGCG
GGGTTATGACCTCAGATGATTACAGTACAAAGCCTATTGGGTCTTGAAAACCCTTTTGAA
GATGAAAAGTCTTTGATGGTTTGTAtNNNNNNNNNNATGCAAATCTCTCAGATATGATTT
ATCCAACTGAGATTGAATGGGGAGATGATTAAAATTGCCCCTATTTTAGAAATCCTTCAA
TGGAGGCGAACTCTTTGAGTTTAAGAACAAGTGTGTGTg
>NODE_2322_length_208_cov_27.807692
CTCGCCGGCCGGAGACAGGGTGGCATGCCTTCAGTTTTTAATGGGCAGTCGGAGGGAAAC
TTCCGGATCCTTCTTGACATTTCTCATAGCGAAACAAACATGCTCTGGGTCGGAGTGTCT
ATTAGGAAAATAAGAGGCGAACAAGTCAATTATACTTCGATGACTGCATAGCCAGGGGAC
CTCATTACCATGATCAGGGAGGGCCAGGCCGGCCCTGCGTCTCTCTCCTGTGTGTAGCTC
CTGATTAAGTTGTGGAAGAATGACATGg
>NODE_2323_length_259_cov_27.841700
GGTGGGAAGAGGTAAAACAGCAAGTAAAACGAATTAGTATAAGGTATTGTAAAAAAAGGA
ATCAAGACAGAAAGAGAAAAGAAAGTGTGCTGAGGGAAAGGATGGATGAAGAATTAGAAG
AATTAGACAGGGATCCAACGAGGGGAACAATTAAATACATAGGAATTAAGGGGGAATTGG
AAGCTTTTGAGAAGGAAAAATGCAGGGGGGCTATAATTAGAAGTAGAGCGCAATATGCGA
TAGAGGGGGAACAATGCACATCTTTTTTTCTAGGGTTAGAGAAACGGAAACAGAGTAGGA
CGTATATAGAGCAGATAGa
>NODE_2324_length_61_cov_32.081966
GAGTAATTATGTCAGAAAGAATGACCATGATTGGTCCACAGGTGGCGCTATAGAAACCGA
AACATTTGAAAACGCTGGCATTTCCACCCCATTTGATGAAAATGTATGAAACCAGGTAGA
C
>NODE_2332_length_135_cov_10.370370
GACAGACACTAACATAAAACATTCATTAAAATAAAAAAACAGAGCATCACAAAATATAAA
ACATCAACATAAACAATACACTGTATTAAAATCCATTACTAATCATTCACTGGCTAACCA
GTTCTTAGTCGCACCTCTAAAACTCCCCTCCTCTTCAATGCTTTTTATGGCCACTGGAAG
CTTGTTCCACTCTGA
>NODE_2333_length_380_cov_12.997369
GAAGCCAGTTCGGGGAAGGTCTGATTACTGGGTAGGTTTAGGTAATTGCCAAATCAAGAG
AGGGGAGGAGGAGCATTTTCAGTTGGGAAGTGGCAAGGTAATTTTGATAGTATCTATACA
TTTGGTAAGTGGATGCCAGATTCAATTGAATTTGTGTAGGGAGCCTCGTAGGGTGTGTTT
GATTTTCTCCAGCTGCATAAAATGCAGCACGTCACCAATCCAGCGACCATTGTTGTAGTT
TATACAAGGCGCAAGTGTGGACTTAaNNNNNNNNNNTCACCCGCGTGACTATGGGAACCC
ACGCTACAAGAAACCACGTGACTAGGGGAATCCACGTGACTATGGGATCCCACGATATAA
GAAACCACGTGACTATGGGAACCCACGTGACATAGTCACCCATGTGACTATGTGGTATAT
AAGTTAGTGCAAGTAGCCAt
>NODE_2334_length_469_cov_9.720682
AGTTTTTAAACAAGCCCATATGGTGGTAGCCACCAGCTTTGGAGAAGGCGGGTGGGTTGG
GGGGGTTAGCCAGGGCCAGGATTTCACACAGTCAGTATTGAGTGGGATTGAGGAGGCGAG
CTCTTAAGCTGTCTTTTCAGGCGCAGCAAAAGCCCTCCATCTGGCCTCCCCTAAAACTTG
GGGCGAGTTTGCTCAGCTCCCTGTTGGTTGATTGGGCCTCCTGAAGCAGAAGTAACAGCA
TCAATAGTGTAAACCCTTGCCACTTGAGAGTATTACATTTCTTTTCATGCTTGACTTAAT
CAAAAGTGGGGAAGTGAAATTTACACCTTTTTGATGTTCTTTTTTCCCCGCTGACTAAGA
GGGGCGATCTTAACCCATTTGATCTTCACAAGCGCCTACTAAATGGCCAAATATGCCAAG
CAGACGGAAGCAGCCGGTTGGCAGTTGCCAGTTTGCGCAGGGTCACTCCATGGATCACTC
CATGCGGTGGGGCAGCCACCTCACAGAAGGCTCCCGTCCTCACACAGCc
>NODE_2338_length_251_cov_37.250996
TATTGTCATTGTTACAATACAGTACAGTACAGTTCCAACGAAATTGAGGAAGCAGTCCCA
AATCGGGGAGCGATATTGCCGTTCGTAGGATACAAATCGGGGAAGACCATTGCAAAACGA
AAACAGACACAGGAAAGATGGTATATAAGTAACAGTCCAGCCTATATACAATGTAAATTG
TGCTTGTTTTCTACCTGGCTGCAGTGCTCTCTCGCCGTTGTCATCACTCGACGAATCCGT
CTCAATTTCAGTGATTTCACATGCTTTCTCAGTCACAGGGGTGGGTTTTGGTGGACCAGT
AAAATATGATt
>NODE_2339_length_61_cov_14.442623
CCTGTTTCATGGCGAAACATCGAAATTCGCCGCGTCTCCACGGCAACACCGTTCTGAAAA
GTCAAAATCTAAAAAGATTGTCTTCGTCACAAAGGTCTTTAGATGACACTGCGCAAATTT
G
>NODE_2343_length_132_cov_17.318182
ATATTGTGGCGATCTTGCTCGCCAGCTGCATCCACAAAGAACATCGAGTCGTTGGAGACG
GATGGAGTTTTGGATGTTGCCATCTTTTATTGGAAAAGAGCTCAGTGGTTCTTAAAAGAA
CCTTTAGTTCAGGAGAATCGAGGTACAACAGGATACAAGCAGGAACCGAACACAACGTAC
CACAGTCTTACA
>NODE_2347_length_528_cov_16.087122
TTTCCTCTCCACAGCTGAGCAACCGTCGCCAATAGCAACTATAGCAGCTGCTGAAGACCT
CGAGTCTGCTGAAGCATCAGGTCAGTAAGCAGGATGTGTAATGGTTCATATAAATATATA
CACTGCTAATTAAATACAAGATAATATATTGCTCTCTCTTTTTTCAGCTGTTTTAGACAG
AGAGGAGGTGCGGTCCCAGTGGAAGGAGCTCTCAGAGATTTTGCTGAACAGTGAAGCTCT
TGAAGGAGGAGCAGCGGCCATGATCAAGACCTTCAACAAGCTGAAGGGGAATCCCTCCGG
GCTGCTGTCAGCCTTTCATATGTTTGGCCGCTATGGTACCTACAGCCAGGCATCGCAGCG
AGCACAAGCTCTCCGACGAGTCGTTAACCGTGCTGGGCCAAGTATAGCTGCACAGCCCAC
CTCTGTTGCCCGCCGGAAGATGAAGCTTGGGGGTAGACGCCGACTGACTGCAGGGAGGCC
AAAGAAAAGTGTGGCAAGCATGGACCATCGCTACAGCCACCCAAAAGGGGTGAAGTCTGG
CACTCACAGCTTGTCCAAAGCAGTAGAGGGGTGTCGCAGCAATCCGAA
>NODE_2348_length_149_cov_21.489933
CATGAGGCTTGATTGGGCAGGGGGGGGGGACTTTGTTCGTTGGGCTAAGTGCTTGATCAA
ATGTACGCCGGAGACCGTCTGTGAATGTTGAATACACTTCGGATCGGAAGTCCGGACAAA
TTGGGACAATGCCTCAAACAGACCCATTAATTAACACGTCTGTGTTGCAGAGCTGTTCAG
TGAGATAAGAGTGAGCCATACCATAGTCA
>NODE_2350_length_350_cov_15.994286
TAACGTCAGCCAGCTGTAGCTATAGTCTGTAGCTATATTTTCCTTACCGGATCAACTAAA
GTTAGAGGCTGACTCGGCCCTGCTTCCTCTGTATCTGTACCCTGCTGCTCCTGCTCCTCT
CTGCCAGCCTCCTCTTCAACCTGTTGCTGCTGTGGTAACGTTAACATTAAACTTGTGGGA
GCAGCAGCAGCAAACATGTCCCTAATGTTGACACATTTGGCAGCATCTGCCTCGAGTCTC
TTTTTCTTTTTCTCTATAATTTTTTCCCAGCCTCCCTTCCGTTTTTGTGTGCTTTTTTTC
CCCTCCATCTCTCAAGTATCCAGGCTCAGCAGCACCGAAAGTCAGACAGAGGTCTCGTGC
GTAAACCCCCCCCCCAACCTCTCTCTCTGTTGATTGggcaagccctgtgt
>NODE_2351_length_163_cov_242.539871
CTCCCCTCCCACCCACAAGGCTGGTAACCAGCTCGACCTTGTCTTCACACGATCCTGTCA
GACCTCCAACCTCAAAGTCACTGACCTCCCAGTCTCTGATCATTTCATGGTATCGTTCTC
CCTCCCTCTCAGACCCACCCTTTCCCAGCCAGTCTCTAACCACCTGGTACCCTGTCGCCG
CAACTTACGTACCCTGTCCCCCTCCACCCTCTCTTCCTCGGTC
>NODE_2352_length_587_cov_21.679728
TCCACCATCCCCTGTGTGCGCATAATTTCTAACAATACTGCCCGTGACGCGTCAGGCCTA
AATTTCACCCCCCTTGATGCATCTAACCTATCTAAAATCACATTGTAATCCCCCACCATT
ATGCAATTCCCAACACATTTGTCTTTCAGAGATTCAAAAAAAAGCCTTCTGTGTTTCCAC
CCGTTTGGTGCATATATACAATATAGTGCATAGTCAATACCTTGGTATTCAAAGCCTACT
CCCACAATTCTTCCCTCATTGTCATTCATTATTTTCCTTAGATTATTCACCACCCCTTTT
CTGACCATAATTGCCACCCCACAGGAATACACAGTGCCATTACTCACAAGAACGTCCCCA
TCCCACAGTCTTTTCACATCTTCCTTCATCTCGTCAGTCCAATGGGTCTCCTGTAGACAA
ATTATCTCCTCCCTATATGCTGCCAGCACCTGCTCTATCTTCCTCCTGTCTCTGAGCCCA
TTTGCGTTTACAGAAACCACTCTGACCATGATCAAGATGAGTAAGATGACCAGTTGATGC
CCCCTTATCATTTCCTATTTGGGTCCCTCTTCTCCTTCTCCTTCTCCTCCTCCTTCTTCT
TCTTCTTCTTCCGACCCGCTTGTGTAGGCCTTCCCGCTCTTGCCCGc
>NODE_2359_length_332_cov_25.099398
TCTAAACAGCGTCTCTCCAAGTGGTTGTGCGAGGGTATTACCCAGGCCTATGAGGCCGCG
GGTGTCCCCCCTCCGGAGTCTGTAAGGGCGCACTCCACGAGAGGGATGGCCACATCGGCA
GCCCTCTTCGGAGGGGTGGCGGTGTCGGATATTTGTGCGGCGGCAGCTTGGACTTCACCG
TCGCCTTTTATCCAATATTATCTCATGGATATGACCCCAGTGTCTTTCGCCACTTCAGTG
CTGAACGTGGCGTCTAGGGGCACACAGTGATCCTGTGTTCATCATTTGTTTTGGGTTGAG
TCTTGTCGGTCCGTTACATACGCGCCTTGTCGGGACTCCCCGCATGCACCTGACCGTCTC
CTATTAAGGGGCGAGTGGGCTGTGCTCCATTT
>NODE_2362_length_61_cov_23.032787
ACCTGACCGTCTCCTATTAAGGGGCGAGTGGGCTGTGCTCCATTTACGGACAAATAAAAT
GCGTCTGGTGCTTGGAACACTAGCCCTCGACCAGGCTGGCCTATGGAATGGATGGGTTTC
A
>NODE_2363_length_103_cov_56.378639
GTCGTCAGAGTATTTCTGTAGATGACAGGACTCTGTGTTGTGTTGGAAGTCAGATGTATA
AACCGTGAACAGGTACGGAGCTAGCACAGTCCCCTGTGGAGCACCAGTGCTGCACACCAC
CGTCTCAGAGACACAGCTCCCCAGCCTGACAAACTGCGGTCTG
>NODE_2364_length_372_cov_14.822580
AAGGGCATTGTTCACTCATCTGGAGATAGGTACATTTCTGATGCAAGAGCGACCCCTGAT
TAGAGGATGACTTTTAATGGCAACTAATTAGCCAACCTTTTTAGCCCCGGCGTAATGATC
AAACGAGCTGTCATCGGTACCTGATACAATGATCCACTCAGTCCTGATATGATATTTTAT
TCCTCTGCAATTACACTGACTACCCCCACCGCACCACCGCACCACCGCACCACCGCACCA
CGTGTGGTTATTGCCTCGAGCACACATGTCAAATTAAAGAGCAGCTTATGCACCTGATAT
TTAATTATTGCCTGCTGCAGCGCCGTGCACAATGGGAAAATGTCAGAGCAGGCAATCTGC
AGTACTTCAAGCAGCAAAGGCATCCAGGGCTGTGCGATCGCTGAGTACCTTACCCCGCGC
TCATGCTAACAc
>NODE_2367_length_802_cov_51.559849
ACAGAATATACAGAATATACAAGGGATGGAGAGCCATACAGCGTAAGGTGCGCAACATAT
GAACGAATATATACAGGGAGTACGGGAGAATTGCAGAGGTGGAGCGCAGAGCATAAGAAA
CAGAGGTAATTCATGGGGAGATGGAGGGAGGCTGGGCGGCGAGGGGGTAGGTGGGTAGGG
GGGGTGTGGAGGAGATACTCTACTAGTGATCTACTGTTACTAAGCTGAGGTGTGGGGGGG
AGGTGGAAGGGTGAGTTGTGTGTGTGTGCATGTGAATGTGTGCATGTGTGTGTGAGCAGG
TGTGATGGTGCGTGTGTGTGCGGGAGATCCTAGCTAATCATCTGCAGATACAGTGGTCAA
CAAGGAGTTGGCTAAGTTTTCGTTTGAAGGTCGAAAGAGGAATCAGGGATGGGAGCATGA
GGGAGCATTGGATTGCGTTCCAATCGTTTGCTGCTGCAAAGCTGAAGGCGGTGCGAGCGA
ATGACGACTTGAAACTGGATGAGGGGGGAACGATCAGCTTGAGGTAATGGCTTGATCTAG
TGTTGTAAGTGTTGTGGGCTGTGTGGAGGAGAGAGGTGAGGTAGCGTGGAGACATATCTA
GCATAGTCTTGTATATGAATTGATGCCAATGGAGGGACCGCCGGGTTGTGAGGGAGGTCC
AATCAACCCGGTCGTAAAGATGACAATGGTGAGTGCGGAAGGGTGCGTTGGTGGCAAAGC
GGATGGCCGCATGGTGGAGAGAGTCCAGTTTTTTGAGGGCAGTAACTGAGGCCGTCCTGT
AGATGATGTCCCCATAATCCAGAATAGGGAGTACCGTCATCTTGACAAGGGTGTGTTTGG
CGGCATGAGTGAAGGAGGCTTt
>NODE_2368_length_235_cov_28.519150
AGCGGTTCCACCCCGTTACATGATGTATATACACATCACATCATGAGAATAGTCTCCCAG
AATGCATTGCGGCTCCTGGAACGCTAAATATGGAGTTAATATTGGCCGTTATGTGTGTTT
AGTGTATGTGTTTCGTGTATGTTGTTGTGGAATAAGTTGTGTAACATACGTGTTTAGTCA
TAGGGAATGTTGTGTGTGTGTGACATGTTGTGACCCCGTAACCGAGAGTTGTATCGGCCG
GGGTCACCCCCCCTAGCCAAGCCGGGGTGTGTTAGCTCTGGATTGGAGCTCTTCt
>NODE_2370_length_136_cov_12.051471
CCGATGACGACACTGTTTACATCAACGGCCGCTGTGATTGGTCCAGCGCAGGTAGTGATT
TGACTTCCGCGAAAAAATAGTCCGCTTTTAAAAGATCGATTACGAAAATACTTCCTCAAA
CCACGAGTTAAACTTGTTTTCCCATGCTTACTATCGAAAGTTATTTATTATAAAGTGAAG
ATCGCTTGGTCACCTg
>NODE_2376_length_61_cov_36.147541
AGTTCGCAAGTCACGTTGGCTAAGTTCGCAAGTCACGTTGGCTAAGTTCGCAAGTCACGT
GGGCTAAGTTCGCAAGTCACGTTGGCTAAGTTCGCAAGTCACGTTGGCTAAGTTCGCAAG
t
>NODE_2377_length_318_cov_9.911950
GTTCGCCCATTTTTTACCCCTGCCAAAGCTGCCGTCGGCCAGAGAGACTGCTGACCTGCT
GGTGAGAGAGGTGTTCCGGCCCCACGGTCTTCCCACGGACATCGTTTCGGATCGGGGGCC
CCAGTTCACCTCGGCAGTCTGGAAGGCTTTCTGCTCGGCTCTCGGGGCCTCCATTAGCCT
GTCCTCCGGTTTCCACCCTCAGACCAACGGCCAGGCTGAGAGGGCCAACCAGAAGTTGGA
GTCCGCCCTGCGCTGCATGGTGTCTGCCAATCCCTCAACCTGGGCGTCCCAACTTCCTTG
GGTGGAGTACGCCCACAACACCCTGTCCACCTCGGCCACAGGTATGTCACCTTTTCAGTG
CCTGTACGGCTATCAGCC
>NODE_2379_length_61_cov_73.688522
GTTGAGCACCTCGTCAGTTGTCACCGTGGCGAGTTTGAAGTCGCCTTTGCGTACACCTAG
CTTGCTGTAGAATTCGCTGATGAATTCTGCACCGTACTTCCCAGAGTGTTTGGGCAGCTT
T
>NODE_2383_length_237_cov_24.649790
TGAACACTCGAACACTTTACTATCTGGTCACTTGAACCCCTGATCTGTACTTTTGAACAC
TTGAACACTGTACTCTGAACACTTTACTATTTGGTCACTTTAACTATCTGGTCACCACTG
TGTGAATGGCCCCGTCTGTCTTTGTTGGTCCTGTGTACTGAGTATATGTCTTGTGTTGTG
CTTTGTATTGTACCATGCCTGTGCCTTGTGTTGTACCATGCCTGGAGCTGTGGGATTCCC
ACAATTTCCCCAAGGGGATTAATAAAGTATCTATCTATCTATCTATCTATCTATCTA
>NODE_2384_length_74_cov_57.959461
CTTTTGTTTATCGCTTTTCAACGTATTAAATATCTTATATAAGCATCTATTAAACATGAC
ATCTGCCGCTGGAGTCTCTGGTGTTGTTTATCTGTCCTGCTGATCTCAATAACAAACCGG
TCGGAATAAAAGGG
>NODE_2385_length_165_cov_17.624243
AACAGACCTACAGCGGAAGGTGATATCCCACGCCCGACCGCTAGGGGCCGCCGCCGCTCG
TTTTTTCAGCTTTTCGAAATGGCATCCATCTTACAGGATGTTTCACTGTTGTCTCCGAGA
GAGTTCATCTTCCCTGGCTTAAGTTTGAAGAAATGCCATCACACAGAGGCATCCTTCACA
GTCACAGACACACGGAGAGAGACAATAAATACTGTAAATTCCTCt
>NODE_2390_length_309_cov_29.080906
CACAACACAGCCATTAGCCAACAACAAAAATATCTTACCGGTCTCAAGTAGCTGGATGAA
ACTTTCGTAGCTGCTTCCTTATTCCTTCTTAACAATGTTGCTCAAACACTTTGTCCAATG
CCAGCAAGCAATGTCAATCTTCCCCAAAGCTGACATTTTCATGCAACTGTCCGTGTAGCT
TGGAGCTTTTTCAATGAGATGTTGCAAGTCTGTGACACCGTGGAGCTGGATGGAATCCAT
CCAATCAGATTGTTGTCTGACTATGATTGACACGAGAGTGCGTGAGGGTTCGTGCAAGCA
CCCCTTGCGCCATAGAGAATGCATTACACCACGCGCAGAAGGAAGTAGATCGTTTTTACA
TGTAAGTCT
>NODE_2391_length_94_cov_23.531916
TTGGATTCTTGAAAATATTTCCTCTTAGAAAAGGTCTTAACTTTAAGTCAGCTAAACCCT
TGTCTCAAGTGACCCAGACCCAGAGGCCCCAGCCCGACCGGCCGCTCGCCTGTCCTCCCC
ACCCGCCTGCCCTCCTCCTCTCTCGGCCACAGGA
>NODE_2399_length_75_cov_90.959999
TTCGTTAGACCGTTCTTAGCGACCAAACGCTCGCAGATCCTGCCGCTAGGGGCAAATCAA
TGTTACACCAAGGAGATATTTAGGTATTTTTCATGCACCCCTGCCACTTTAGTGTTTAAA
ATGAATGAAAACTAG
>NODE_2404_length_61_cov_41.918034
AAGTCACGTTGGCTAAGTTCGCAAGTCACGTTGGCTAAGTTCGCAAGTCACGTTGGCTAA
ATTCGCAAGTCACGTTGGCTAAGTTCGCAAGTCACGTTGGCTAAGTTCGCAAGTCACGTT
G
>NODE_2408_length_302_cov_21.543047
ATTTGTGAGAGGTACGGTGGAAATTACACGGTGTGAAAAATGGCTGGAAAATTTAAATGA
TACAAACTCATCTTATTAGTGTTGAAACATTAAAAAACAAACAGGGCCCCTCCGAGTCCT
GCTAATTTGTCTTGGGGATGAATAGGGTTTGATGGATGGATCTTACCTTATTCATAAGCG
AGGATAAAAGAGATGTATTCCCGGGTACAGGGTGTCCGTTTGATTCATTACTGGAACAAG
TAAAATGAACAATGTTTAGTCAGGATTTGCATGAGAACAGTAAATATTCTTATTTATCAC
AGAAGGTGTGCATTTATAATGAAGAAGGAAAACGCTTGCTTCTTTAAAAAATGAGATGCA
Cc
>NODE_2412_length_86_cov_81.988373
GGTGGCAGCTCTCTGAGAATCAGGATCCTGATCAGCCTCTCAAAGCATTTGCATATTATG
GAGGTGAGAGCAACCGGGCGCCAGTCATTGAGACATGTTATCTTGCCCTTCTTCTTCGGC
ACTGGGATGATGGTGGATGATTTGAA
>NODE_2414_length_93_cov_40.376343
CCAGACGGAATCCCAGGCCGGGTACTCAAGTTGTGCGCCCTCGAACTGGCAGCCATCCTC
ACCCTCATATTCAACCTGTCACTCGCCACGGGCATAGTGCCCGCCTGCTTCAAATCATCC
ACCATCATCCCAGTGCCGAAGAAGAAGGGCAAG
>NODE_2415_length_210_cov_9.595238
TGTCTGTCTGTATGTCTGTATGTCTGTATGTCTGTTCTGTACCCTTCCTTACTTTATGTA
CTTTTTCTGAATCTAGTGTTTTTTCCTGTTTTGTGTTTTTTCTTTGCCTGTTCATTTATA
GTGCAGGCAATGCGTGGATGAAGAGGATGTGGTTGCACACATGGGAAGTCGAATATAAAG
TTGGGCATTGCAGATAGATTATATTATAACTAATCTTCTTCATCATCATCATCACTTTCA
ACTAGACatgtgtttgcacaccctgtgtct
>NODE_2416_length_348_cov_21.445402
CCGTCTGTCATAATGATATGCAGACCACGTGATGACGTTGCCATGGTTTCACGTCTCTTA
CACAGACGTCCTGAGTAAGGAATTTCAAACAGAGTCGCTGTAAATCCTTAATTTCTCCAA
AGTTGTGGATGGAGCAGGCCTGCAATATAGCTGAATCAAATGTAACGTTAATCTGTGTTA
CCACGGACATAGTCTCGCGAGCAGACGTCCTGACGTCACTACCACGGACACAGCGGTGCG
TAGCATAGCTGCCAGCCATTGGTCGACGAATAAGGAAGTACAAAGATTTAAGATCCAATC
ACAGTCTCGGCGACGGCTCCCGTCGCTAATGTATTCCAGTTTTTCGAGGGAGATGTCTCC
AGACGTACCAGTCAGCCTTGTGGTGACGTCAGTACGGATGCTCGCGAG
>NODE_2417_length_190_cov_8.078947
CAGCTCATTCCACCAGTGAGAAACACTTCATTGTTTTCAGGGTATTCCATATGTAAACAG
ATACATCTTTAATTTTTTATTAAAGCAACTTCTGTTACTATCTGAAACTAAAAAACTTGG
CAGTGAATTCCATGCCACCATTGCTCTGTAGTGAACCGTTCCTTTTGCTACATTTGTTCT
GCATGGAGGCAGCCTGAATCGACCTTCTGATGCCTGCCGAGTACCGTACTGATGTTCATC
TGAGAAGAAt
>NODE_2418_length_168_cov_24.976191
GCTTTGCGCAGCGCTTTGATAATCAGGGCTGTTATGTATGTGGTGATCAAGGACATTGGT
ACAGACACTGTCCTAAGAAGGGAGAGAGGGAAAGGTTACTGGAAGTGGAAAGAGTGAGAC
AGAGGAAGGTGTATTGAGAGAAAGAATCAGACAGGAGTGTGAAGAGAAGCCTAGGAAGTT
GTGTGAGAATCAGAGGGGAGTTTTATAAAAGTTTTAGTGGTTGGGTGg
>NODE_2419_length_315_cov_57.320637
GATAGATAGATAGATAGATACTTTATTAATCCCCTTGGGGAAACTAGGTATCCCACAGCT
CCATTCAACTTTCACAGTACTGAGAAGCAACAAGTAACAACTGAGTTAATCCTGACAATG
TTTGCAGCCAGTTGTATGCAATTTAAAAATAAAAATGTTGTTTTTTCTAAGAAAGAAACT
AATGTAGTTGTTCATTTTAAGAGATTTATCTTATTTTCTGGTGTATATTTACGATTAGCC
TTTAAAAACACAAAATTAGTTTTTATCCGATTACTCGATTAATCGATGGGTTATTCGGTA
GAATACTCGATTACTAAAATAATCGATAGCTGCAGCCCTAGATGTGACCAATGTGAGGAT
CTCATCAGCGGAGAG
>NODE_2422_length_156_cov_13.724359
TTAGCCACAGCCAGAAGCTGCCTTTCTCCGCCTCCTCTGCCAGCTCTTTCATGGCTTTCC
GATGCCCTGCTCCAGTGCATCCCATGTCGCGGAGTAGACGAGCAGTTGAGGAACCTACGA
AGCCCCTACACCCCACTTCCACAGGGCAGATAACAGCTTTCCAGCCCGCCTCCCTGCACT
CTGCCGCCAGATCTGAGTACTTTGCCCGCTTCCGTt
>NODE_2423_length_214_cov_24.429907
AGTGAGACTACCATTGACCTTAATCCTGGCTGTCGGTTCTTGATATAATGTCCTAATGCA
TTTAACAGATTTTTCATTCAACCCAAATCTTTCCAATACTTTGTATAGATAAACCCAATT
TACACTATCAAAGGCTTTTTCAGCATCTATGCTCACCAGAATAGCACTGCCCCCTTTCCT
CTGTGTCTCCTCCACAATATGTATTGTCCTCCTTACATTATCCTGTGTCTGTCTCCCTTT
AATAAAACCTGTCTGGTCCTCATCTATAATGTCA
>NODE_2424_length_61_cov_10.147541
TGGGCAAAAGAACACAGACATTGGACAGAGGAAGATTGGAAAAAAGTGTTATGGACAGAC
AAATCGAAGTTTGAGGTGTTTGGGTCACACAGAAGAACATTTGTGAGACGCAGAACAAAT
G
>NODE_2425_length_689_cov_35.685051
AATCGAAGTTTGAGGTGTTTGGGTCACACAGAAGAACATTTGTGAGACGCAGAACAAATG
AAAAGATGCTGGAGGAGTGCTTGACGCCATCTGTCAAGCATGGTGGAGGAAATGTGATGG
TCTGGGGGTGCTTTGGTGCTGGTAAAGTGGGAGATTTGTACAGGGTAAAAGGGATCTTGA
ATAAGGAAGGCTATCACTCCATTTTGCAACGCCATGCCATACCCTGTGGACGGCGCTTGA
TTGGAGCCAATTTCCTCCTACAACAGGACAATGACCCAAAGCACAGCTCCAAACTATGCA
TGAACTATTTAGGGAAGAAGCAGTCAGCTGGTATTCTGTCTATAATGGAGTGGCCAGCGC
AGTCACCAGATCTCAACCCTATTGAGCTGTTGTGGGAGCAGCTTGACCGTATGGTACGTA
AGAAGTGCCCATCAAGCCAATCCAACTTGTGGGAGGTGCTTCAGGAAGCATGGGGTGAAA
TTTCTTCAGATTACCTCAACAAATTGACAGCTAGAATGCCAAAGGTCTGCAAGGCTGTAA
TTGCTGCAAATGGAGGATTCTTTGATGAAAGCAAAGTTTGAAGGACAAAATTATTATTTC
AAGTAAAAATCATTATTTCTAACCTTGTCAATGTCTTGACTATATTTTCTATTCATTTTG
CAACTCATTTGATGAATAAAAGTGTGAGTTTTCATGGAAAACATGACATTTTCTGGGTGA
CCCCAAACTTTTGAGCGGTAGTGTATGTA
>NODE_2428_length_329_cov_10.671733
CCACTATTCAATTTTAAGCATGGAACTGGCACAGAAAACAGACATTTCTTTGTCACTGCT
CTAACAGACGTCAAAGACAAGCCTGTCAGAAACACCGTCAGACAGGCTACGTGTACCTGT
TCCTTCTAGTTGGATCATGTGGGGTTTCAAAACCAAAGGAAACACATGAACCAAAACCAG
AATCACTTTCTGAATGATACACAGCTCAACGATGATGAGCCAACTCGTGAATAaNNNNNN
NNNNGAGGGGTTTTCGTTTTTAAATTCTAAAGTCTCCAACGGCTACGTCAATCATGACAT
GACACTACGCTGTTAATATCCACGCTCTGGGTGACATGGAACAGGCAGCCATTTATGACC
TGACACCTGTCTCTCACACACACACACAC
>NODE_2435_length_122_cov_8.745902
CTCTCAGCCGACCGCCAGCTCGGTCTCTCTCACAAGCTAAAACAGCTGTCATTTATACAC
AAGGTGAGCGGCTCTGATTGGGCGCTGGCGTGTCGTGCTGGTAACCGTGTAACAAAGGAA
TCACAGGTGAGCGGCTCTGATTGGGCGCTGGCGTGTCGTGCCGGTAACCGTGTAACAAAG
GG
>NODE_2436_length_61_cov_32.901638
AAGTTCGCAAGTCACGTTGGCTAAGTTCGCAAGTCACGTTGGCTAAGTTCGCAAGTCACG
CTGGCTAAGTTCGCAAGTCACGTTGGCTAAGTTCGCAAGTCACGTTGGCTAAGTTCGCAA
G
>NODE_2437_length_309_cov_18.042070
ATGAAGCATTGCGAATGACATCTCTATAAATTATTGCGAAACTCACTTCCGTAACCACAC
CTACCCCTACCTCGCTTTGCGACAACGCGTTCTCGAATTTCTCAAAACTTTGGTCATTAT
TATTGTGTTTATACTATGTAATGTGAATAATAGTCTTGTAATATATTGTAGTTGTGTGTA
TATATAGTGTTTTATATTGTGTAGCGTTAGTGTTCGTGTGTTAGTGTTCGTTAGTGTTCG
CTAGCTAGCTAGCAACAACATACCATTCCCCCAGCAGCCATATCATAGCAGGGAAAACAC
GGGTGTATTCACGGGTGTATTGATCAAATTAATTAAGGTCCCGTTCTATTTAGTGCGTCA
CAGCCGGAA
>NODE_2443_length_78_cov_23.884615
TGTCCCTTGCACTCTGGACTCTAACCTTTTTGATACTTGAATACTTGCTGCTATGTACAT
CTTATTCTTATTCGTTCCTGGTTCTCCTCATGGTTCTGAACACTGCTGCTACGTATATGG
AATGCTGCTGCATTTCTA
>NODE_2444_length_325_cov_34.520000
TGGAGGACTTCTTATTGAAGTCCCAAACCCATCGAGATATCTAATGAAGCCTCTACCTTC
CAGGCAGGCATATTTTTCCAAATGACAGTAATTTACATATGATGTATTTAGAGAAGAGGA
GGGCAGGCTAATTTTATTTAGAGGTTTTCCTTTGTTTTAGGAGTCATTAGCAGCTCGCTC
TAATCTAATTTTTACAATTTCATCAGGCCATCTTGGAAAGCCTCTGTGAGCTCATCAGAG
AGAGCCATTTATTGCTAAGTGTTCTCTATTGCATTAGCACACAATAAAGCGGCCAGGGAC
TGCTACAGACGTTTATGTGGAATTCAGTTAACACTCTGCCAATTCGTTTTTTATTGGGAC
ACAATCAATTTTTATTCATTTTAAa
>NODE_2445_length_134_cov_32.231342
TCAGCAGCTGTTGTGATTGGCCACTATTCAAACCTATGAGATAGTTAACATGTGACTATT
CCTATATAAGCGAGTGATATGCGAATCAACTTTCTTCTTCCTGTGTTCCGCCTTGAGCGA
TGAGTATTCTGTTCTGTTATGTCTCTTGAAGTAAACTCCATTGATTTGACTACACCGCCT
GCATCTCCTCATTC
>NODE_2446_length_477_cov_44.844864
TACCATAGAGGTCCTCCGATGGTGTTCCAGTCGCGTGGGCTTCAGGCGGTGTGACGCTCT
GGCGTGCACCAGTCCTCCCGACAGCGCGCTGGCGCCAGAAGCACGGTTGTTTCACGAACC
CTATACCCCCAGTGCAGGTGGCAACCCGAGGGAGCCCCGGCTGACTTCCTCCCCCAGATC
AAAGTGACATGGCAGCGTCGGTGTGGTGCAGCGCGCGTGCGCTCCCTCCCGGCCTCCATC
CTTGGAGCCTACTCCAGCAGAGAGAGGCGTCCAACGAACGCAAAGTTACCCAGTATCGGG
GAGGCTACCTGGTTGATCCTGCCAGTAGCATATGCTTGTCTCAAAGATTAAGCCATGCAA
GTCTAAGTACACACGGCTGGTACAGTGAAACTGCGAATGGCTCATTAAATCAGTTATGGT
TCCTTTGATCGCTCCAACGTTACTTGGATAACTGTGGCAATTCTAGAGCTAATACATGCC
AACGAGCGCTGACCTCCGGGGATGCGTGCATTTATCAGACCCAAAACCCATGCGAGG
>NODE_2447_length_106_cov_19.188679
TCCACGGAGCTGCGGTAGAAGGACACCAGCAGATCCTGTCTGGGATGGTAGTTCCTGAGA
AGTCTCAGGAAGTGGAGTTTCTGCTGCGCCTTCTTGATGATCACCGTGGTGTTGGTTCCC
CAGGACAGGTCCTCCTTCAGGTTGACGCCCAGGAATTTGAAGCCTG
>NODE_2448_length_242_cov_9.380165
TGCCTCAGACAGGCACGGAAAACCTTCTTAGACAGAAAAGAAAGGGATCCAAGACCTACC
ATCCCTCTAATAACAACTTACTCAACACTCAGCAAGATAACCAATGATAGACTCAAACAA
AATTTCGAGAGAGGGAATAGAGAAAGCTTAGAGAACTACAAAATAATATCAGCCTACCGG
AAAAACAAAAACTTACAAGATTACCTAGTACAGAGCAAACTAAAACCCACTGGGGAGGTA
AGGTCTACAACACCCAAATATTTCAGAGCCAAAAAACAGATTAAAAATAGGAAGACAAAA
GA
>NODE_2450_length_84_cov_28.250000
CCTAATGAAGTCCGTAGCGTTTGAAGGGAACGTTGCGCCGTCACCAGGCAAAGTTTCCAG
GGTTCCCCCGAACCTGGGCTTCACGGGATATGAGTTATTCGATCGTAGCCCTTCGGGCGG
CGGAGTTATTAACATGCAAGCGGC
>NODE_2456_length_123_cov_13.471544
CCGATATTTGTATTATAATTTTTTTTACTCCTGAATAATAACAAATACTTCCTCAGTATA
TAGTCCACAACAACAGTTGGTTATTAAAGACTGCCAAACAACAACAAAATAGGTTACATG
ATTGATTGACAGTTAAGAGTTATTATTTATAATTAATAGTTAAAAAGTATATTTCTGTTG
TAt
>NODE_2458_length_160_cov_8.850000
ACTGTTAGGGGAGAAGGAGAGGGGTAGGTGGGGCTAACGGCGATCGTCTCCAAATAATCC
GTACAGACGAAAGCGTGAAAGTGCGTGAATCCAACAAAACCACCTCGAGACCTGATTTCA
AGATGTGCGGATCCGATAGTCGGATTCGGCCGATTTCGTGAGGACGAACGGCCTATCCGG
CTATAACTTGTGCGGATTGAACTAAAATCGTCTCCGTGTg
>NODE_2460_length_129_cov_12.550387
AAAAAGACGAATTGCCAGCTGGGCACTCTTGTCAGGAGCCACAACATATATTTGAACCTT
ATAATTAAGGTAACACTGCCTATTAAGTCTAAATTAGCCTATGAAAAGTGTAAACAAAAC
GATAAAACAAAGCCGAAATGCAGGGTGACGGGAGAAGGTTCATTAATATTCACAAAAGGA
TCTACCTGT
>NODE_2461_length_141_cov_10.666667
CTAAACATGGACGAACAGGGTTGAATGCTAGCTCTGCTAATGCTGAAAGGGGGCCTATCG
ACTCTGTATCCAAGGTTACCAGATCCACCTGTTTGCCTCTACGAGGTTATTTCAATCTTG
ACTTCCATGTGAGGAGTTTTTGGATCGTTGCACTAAAGATCAGCTTCTGAAAATTGCAGA
CGAGTATGAATTTGATCTAAg
>NODE_2472_length_156_cov_10.506411
AATTACTGTTGCACAGAAATGCCCATATCCTCTATCGTAGAGAGTCGTCATCTGTTCTGA
ATTTGTCCTGTCATTTCTGTCGGTTTTTGCTGTCAAGTACCTTGTGTAATTTCGGTAACA
GGTTTTATGGTATCTTGCCTCAGATGCCACCAGATCCAGCCCACGGATGTCCAACAGAAG
TGCCTCATCCTTCCTCTCCTCAGCAGCATGAAGCAa
>NODE_2473_length_533_cov_32.326454
TCTACCTTTGTTTACTCTACACAGATCCACCTCACAGCCCAGCTACCATGTCTGAACCCA
AGTCCACAGAGTCCCTGGGTTCTGGCTCTGGTTCTCCAACCCAGACAAGCACACAGCAGG
GTCCAGAGATGGTGGTGGTGAAGCTGGAGGACTGCAGTCTAACACTGGAACATTATGTGG
TAGAGAAAGAGGAGGAGGAGGAAGAAGTGATGGTGAAAGAAGAGCAGGAAGGAGGAGGAG
AAGTGGTGGAAAAAGATGAGACGATGAAAGAAGAGGGAGGAGGAGAGGAAATAGAGGAGA
AAGATTTTAATGGTAAGTTCCTGTCATGAATTTGGCTAATGTTAAAATGGTATTTATTGT
ACAAGTCCTAGTAAATGCTCTATCGTGTTCACAGTAAAAGTCAATACTTACTTAGTCTGA
CGGTGCCTCTTTCGTCTCCCATTGTGGCATTGATAAGCCTCTCTTGACCTCTGTTCAGTC
ATTGTGTTCTTCAGATTAGATTAAATTAGATTAGATTCAACTCTATTGTCATGGCAGAGT
ACAAGTACTATACAACAAAATGCAGTTTAGCATCCAACCAAAAGTGCAATAGA
>NODE_2480_length_71_cov_35.535210
TCTGAAGGAGGAGTTCGTTAAAGTACAACGCCTCCCAACGCCTCCAAATGGCAAAAAATG
TTGCCAGTAGTTGGCGCTATGTTGGACTGAGGGTATGTCTCCAAGAGGCTTTTGTGTACG
TCTGGACCTGA
>NODE_2484_length_130_cov_19.230770
CTTCCTCTAACTTTATTGTCGCTGATATTGCTATCACTCCTGTTCCCTTCGCTTCCTTTC
TTTTTGTTTCACCTTCTGCTCGCTTGATAGCTTGTTCTAACCAAAGCTTAGCTACTTTCA
GCTCTTCACATACCTTTTTCTTGTCTTTGCCTTGTTTTTCTGTTTTTACAGCTTCTAGTT
TTTTAACTAG
>NODE_2485_length_62_cov_29.032259
TTATTACTTTTTGTATTTAAAATGTTTTACTACTATGCTTCTTGTCGGCTACTATATTTT
TTAGGGTTTAGCTGACTTAAAGTTAAGACCTTAAAACAGCGGTTCGGACAAATGATAATG
AT
>NODE_2497_length_61_cov_9.885246
GCAAGTCACGTTGGCTAAGTTCGCAAGTCACGTTGGCTAAGTTCGCAAGTCACGTTGGCT
CAGTTCGCAAGTCACGTTGGCTAAGTTCGCAAGTCACGTTGGCTAAGTTCGCAAGTCACG
T
>NODE_2499_length_410_cov_15.356097
ATGTAAAGTGCAATACAAATACAATTATTATTATTATTATTATTATTATTATTATTACTA
TTATTATAAACTTCTCCCCGTCCACATCAAATCTGCTGCTCACCCCGTTAACGACTCCCC
GCCTTCGGGACACCAGCAGCGGTCAGACACCGACACCAGCCCCGCTGCATCATGCGTGCA
GGTCGGTCCACATGCCCCGCGATCATCCGCTGTCACCCAGCTGTCCGCTGTCCCCTCCAC
ACGCAACACAACCAGCACTTAACGGGGAGAACTTACGGTTTGTTGGGAGAGCTCCGTGGA
GGCTGTTGTTGAAAGTAGTGAAAATCCACAGCAGAGCCCTTAACGTGAATCCGAGCACGG
GTTGCTGTCGATGCATCTTCGCGGGGAAACGGGCAAAATAAATTAAAAAATGAAACCAGG
TCGTCAGATGGCAGTGGCTACATTTGAATTGCCTACAACGCGTCTACCGt
>NODE_2500_length_273_cov_12.124542
AATCTTGGTAGCAAATGAAAGCTAACATCTGTGGGGTGGCTGCAGAAGTGTCAGAACCAA
CAGATGTTAGTGGCTGAACAATTAAATGTAGAACATTGTAAAACATCTCAAATTCAATCT
CCGCCTGTTTTAAATGGAGAATATTCTCACATATGATGATAGACTCAATGTGAGTGAAAG
GACACAAACCCAAACCCCAGAGCAGCTTCCAGCCTCAGACCAGCTTCCATGTTTCCCTCC
TCAAACCCCAGTCACCCCAGTCTCTCTCCCTGTCCCCCCCCCCCCCCCCCCCCCCCCCCC
CCCCCCCCCCCCCCCCCCCCCCCCCCCCCCCCC
>NODE_2502_length_170_cov_15.976471
AAGATACATTTGACTGTCATGGTTCCTCGTTATATAGCATAATAACACCTCAACAGCAAC
TGACATGTGCCTCCACCAACTTACTCTGACCAATGAAATCGTCAGGATCCTCCTCCTCCT
CTTTGATGCTCATCTGCAGCAGCTTGCTGTCCTCACCCTCACCCACCGATGCCATGCATT
TAGCCTGTATGAAGACAGATGAGCTTTAATCAGGTTGACCAAACTAACCg
>NODE_2503_length_192_cov_8.244792
TGTAGGTGGCGCTAGTGAGCCATTTTGCCACGCCCATGCACGACACCCATAGAATATATA
AATTTCACGCACTCCTGACGCGTGTGCCAAATTACGTGACCATTCACCTATGTTTAGCCC
CTCAAAAATGCGATTTAAGATGGAGAATAAGAATAATTAaaactgcaagcagtgatgAGG
GCCCTCGCCGCCCGTGACTCAAAATCTAAAAAGAAGGTCTTTGTCACAAAGGTCTTTAGG
TGACACTGCGCa
>NODE_2504_length_72_cov_20.291666
TGTGCATTCGAGTTACAACAACTTCCTGTTTCATGGCGAAACATCGAAATTCGCAGCGTC
ATCACGGCAACCCCGTTCCGAAAACTCAAAATCTAAAAAGATCGTCTTCGTCACAGAGGT
CTTTAGATGACA
>NODE_2505_length_61_cov_20.442623
AAAGACACAAGTCTACCTGGTTTCATACATTTTCATCAAATGGGGTGGAAATGCCAGCGT
GTTCAAATGTATCGGTTTCTATAGCGCCACCTGTGGACCAATCATGGTCATTCTTTCTGA
C
>NODE_2507_length_194_cov_11.360825
CAGTACCTCATGCACCCCGGATCAGCTGGTCTCTTTTTACAATAATAGTCTCCACTCTCT
GCTGAATTCACTTGCTCCCCTTAAAACCCGGACTGTCTCATTCCCCCACTCCGCCCCCTG
GTTCACCCCTCACCTACGTCAGCTGAAAGCCAAAGGTCGTCAGTTGGAGCGGCTCTCCAG
AGGATCAGGACTCACTATCCATAAACAGATGTATCATGGCCACATCCTCCAATACAAAGA
CGCCATCTCCTCAg
>NODE_2508_length_61_cov_24.737705
ACTTAGCCAACGTGACTTGCGAACTTAGCCAACGTGACTTGCGAACTTAGCCAACGTGAC
GTGCGAACTTAGCCAACGTGACTTGCGAACTTAGCCAACGTGACTTGCGAACTTAGCCAA
c
>NODE_2512_length_106_cov_24.745283
TTGAGGGTGGCAGCTCTCTAAGAATCAGGATCCTGATAAGCCTCTCAAAGCATTTGCATA
CTATAGAGGTGAGAGCAACCGGGCGCCAGTCATTGAGACATGTCACCTTGCCCTTCTTCT
TCGGCACTGGGATGATGGTGGATGATTTGAAGCAGGCGGGCACTAT
>NODE_2516_length_152_cov_136.289474
TCAGTACTGTGCTTGCTCTTAAAACCGAATTGGTTGTCTGTGGTGCAGATAAGATCACCA
ACTCTGTCAATTATTACCCTTTCTAGCACCTTAGACAGTATGCTGGCTAGGGCGATGGGT
CGATAATTGTCCATACTCCCTACCTTACCAGCCTTGTCTTTAATAACAGGTACTAGAATA
ACTGTCAGCATAGCATCTGGCAGGATGCCATG
>NODE_2517_length_61_cov_12.786885
CTCTAGGTTGGACGTGGTCAGTGGAGCTGCCTCTGGTGTTGTGGTTGTGGACGTCTTTGA
TGTTTTTGAAGTAGTTAGGCAGGTACTTGGGTATTTTGGTCGTATAGCGAATCTTATAGA
c
>NODE_2518_length_61_cov_59.311474
AAAACATATGGTGAACACAGGATCACTGTGTGCCCAGAGACGCCACGTCCAGCACGGAGG
TGGCGAAAGACGATGGGGCCATATCCAGAAGATAATAACGGATAAAAGGTGAAGGCGAAG
C
>NODE_2520_length_137_cov_34.532848
CCCGGCAAAGCTTCGAGTTTTTTAATATTTCCCCTTACTTTGTTTCATTTCTCACTTCCA
TCTTCTTTCATCTCATCAATAAACACACGCTGCAGCCTATCTTCATAGAGGACCTCGGTT
CAAGTGTGCCCTCCCATTTTTTAACTATACGTCGAACATTTTGGGCAGGCACGCCTTTTC
ACTTACGATTGGAACAa
>NODE_2525_length_252_cov_53.198414
GGCTAGGTTCATTCATCCCCTCTCTTACCGCTGTGGTTCAAGTGTTCGAATGTTCTGCTT
TATGGTAATATTTGCGAGAGTGTATCGGTTTGTAGGTAATGTGTGTTCACTGCAAACTGC
TCCACCGAACGTTCATAACCACTTTCCCTCATTCTCTCACAAAACAGTTTGTACACGTCT
GTATTTTTATGCGTCTTTTCGAGCATTTGAGCAATGTGTTCGTCAGCCCAAATGCCAATG
AGGCATTTTGTCTCGTCCTCAGTCCATGTAGCCCCTCGACCAGCAATCATTTTGTCTACC
TCGTTCTCCTGT
>NODE_2527_length_219_cov_19.561644
TTTTTACATCTGATCGACTCGTTTGGTCTTGCACAGCTTGTCACTGATTCTACCCATAGA
CTAGGCCATACACTAGACCTAGTGTTAACATCTGGTTTTCCTGTGTCTAATTTAAACATA
CTAAATGCATGCTCCTCTGATCATCTTGCTGTTGTGTTTACCCTGTCTCTGTCACTCCCC
CCACCCACATCCCCTCCCCCTGTACGTCTCTCTCGTAATATTAACCCCTCGACTGCCAGT
AAGTTCTCCTCTGCCTTCTTAGCTGCCCCCGACATCTGC
>NODE_2528_length_361_cov_18.063711
AACATGCAGTGACAGGCGTATGGTAGTGTACTACAGTATAACTGTACAACAGTGGTACGT
TACCGTTATAAAACTCCTCCTGTGTGGTACCCGCTTTGCTGGTCTCCTGGTCCTTATTCT
AATCTTATTTAATAGTCTCTGCCCGACTCGGAATTCAATGCAGGCCCCCAGATTGGAGAG
TTTCCAAACAATCCGGAGCTCACCCAAGCTTGGAATTGGTTTTCCGTGGAACATCTCCCT
CCTCCCTTTGGGCACTTTACCAATTTGACCAAATTTGTTCCATCGCTGGTTCTAAGTACC
AGAAGTGTTTTCTGCCCACACTTGGACTCGTTTTTGCAATTTGCACATTCTTTGCAGAAC
ATTAACAGCTTTGTCAGGGACCCAGCCATCGGTAGCAGCGGTGTGGTGGGGTGTGGTGGG
g
>NODE_2529_length_283_cov_24.353357
TCCTTTCCAACGTATTCTTCAATCTCCCCTCCATCTCTTCTCTCACATCTTTAACCTCTG
TCTCTTTCTCCTTCAGCATTTTCTCCCTCTCTCTCTCCACCATTTCATTAGCCATGTTCA
CCCTCTCTCTCTCCTCCTTCAGCCTCTGCTTCTCTGCATCGATGTGCTCCTTCTCCTTCT
GCAGAAGGCTTTGGGCTTCCTCCATCTCCTTCTTCCAAGACTTTTTCTGTGGTTCCACTT
TGGCCATTTCTGTGCAGTGCCTGCCTTGTGCTTCCTGCGCCTCTTTCTCTTTCTTCTTAA
TCGCCCTCTTCCAAGCATCGTTCTCTGCTTTTTGTTCATTGTC
>NODE_2530_length_85_cov_51.211765
GGGTTGGACGGAAGGTGCTCTGCGTTCAGCTGCACTTTATCCACCCCCGGTTTTTACTCG
TCCTGGGCCGTGTCTCGGCTGGGGTGTACCCTGGTGGTAGGGGGTCCCTCGGCCATTACG
AGCCGGTCCGACACACACTGCCTTA
>NODE_2531_length_242_cov_15.074380
CCAATCTGCACGAAACTCGGTAGGTTCAATCTCTAGACCAATGTGTACAAAACTTGTTTT
GGGGATTTTTGATTTTCGAAAGCGTTCGCCCGTTACAGCTAATCGAAATCGGTGGCGAAG
CCGCCAAACAGGAAATGGTGTCGTATCTCAGCAATCCTTTGAGGTATCAAAACCTAATTT
GGCACACTCATCGAGGACAGTCACCTGACCGCTGCCACCAATTCTCATGTCGACAACACT
TTCAGGAAGTGGGCGGGGCTTAGACAGGAAGTGGCCTAACTCGGGCCCTGGGTGGCCTAG
AG
>NODE_2532_length_64_cov_41.484375
CAGGAAGTGGGCGGGGCTTAGACAGGAAGTGGCCTAACTCGGGCCCTGGGTGGCCTAGAG
ACATGGGGTCTTGGACGCCGGGTTCAGGGGGCTGGCCTGGACAGGAAGTGCGAGTGGCCT
AGAC
>NODE_2533_length_133_cov_24.187969
TTCCTGTCTAAGCCCCGCCCACTTCCTGTCTAAGCCCCGCCCACTTCCTGTCTAGGCCAC
GTCCGCGCGGGCATCTCCCATTGTGACATCATCATCTCTGGGCCCAAACTGTTCTGAAAA
TTCCGCCCATTCAACTTCCTGTCTAAGCCCCGCCCACTTCCTGTCTAGGCCACTCGCACT
TCCTGTCCAGGCc
>NODE_2534_length_270_cov_33.700001
GAAGGCGCTATCAGCAAGAGAAGGAGGGAAGGCATGGTTGTGGCAAACTGGAGTGTAGGA
AGATGTTTCAGGTAGCCCAAATGTTTTCCTGATTTGATACCAGATCCTTAAAGAGTTCGA
GAGCATAAAGTTGTTACCGGTGATGGTTGTTGGAGGTTTAGCTAGGGAGAAAAGAAGAGC
AGGGAGGGAGCTTTTGGGGAGATTCTGTTCGATTGCCAGCCAAGAAGGAGTGGAGGCGGT
GACCTTGCCTGAATATGCGTCTTGCCAGTACATCAAAGCTCTACAGTTTGCGGCCCAGTA
ATAGTGTTGAAAATTAGGCAGACTCAGACc
>NODE_2535_length_157_cov_17.509554
ATCTTGAAAATGTCAGAAAAAAGGAAAGGAGATGACAGCTCATGTGAATTGAAAAAGAAA
ATGAGGACCTACATAGAGAGCTATATTAATTTAGGTTTCATGGAGGGAACAGTCGACAAA
ACCCGACCAGAGTGTGTGATATGCGGAGAGAAGCTAGCTAACGAGAGCATGAAGCCTAGC
AAAATGAAACGACACCAAGAGACCAAGCACCCAGAAa
>NODE_2541_length_128_cov_18.992188
GCCCCCGACGGGCGCACGGCTCCTCCAGAGTCGCCGGACGAGCCCCGATCGTTTGGTCCT
GAACATGCGGGACGAAAAGAGGGTTTCCCGGCTAAAAAACGAGCATGATGTCCGCAAATC
ATGAAGATTCCGGGATCCGAGTCCAGGCAATGACAAGCAGCCTGAGATAATATTATGGAA
AAAATGGg
>NODE_2542_length_188_cov_24.031916
TCCCTCAGAACTCTCCTTTAAAATACTTTTAAAGACTCACCTGTTTAGGCAGGCTTTTAC
CCATCCATAACCATCCAATGTTCCTGCTTATGTCCTGGTCTTATGTTTTTTCCTGCATTG
TCTGAGGTTTTATGTTCAATGTTCAATAGTATTTTCACGTTATTTTCACAACCACTCATC
TCCCTACATGATGCTCTGTTTTTTATTTTAATGACTGTTTTATGTTAGTGTCTGTCCTGT
TCTTCAAT
>NODE_2547_length_147_cov_20.510204
CCCCCGCGGTTGGTGATTCGTAGAGAAACCCAGACACTTCCGTGTCTGGCGACTCGGCAC
GAGACCGTTACTCCAACACCAGACGGGGGCGCTAGAGCGCGACGCATCCTCTAGCCGAAC
TATGACTAAACCCTCCCTCGGAGCGGCCGCCCAATACGCCGCTCCCCGGTGAGGCCCGGC
CCTATTCGGATCGGGCGAGACTGAGAT
>NODE_2551_length_61_cov_21.688524
GTGAATAAACGGCGAGCAGAAAATCAGGTGGAGTCCCGCCGCGTGATTGTTAATAACTCC
CCCGCCCGACGGGCTACGATCGAATAACTCATATCACCGTAAAGCCCAGGGTCGGGGGAA
C
>NODE_2552_length_257_cov_10.101168
GGGTTGTCATAGCGACATATCCTTGTTTGTAGGCCAATGTTTTCCACCTGCTGTGTGTAT
TATAGCGTTAGCCTAGCATCAACAGCTACAAACACACACACACACAGACATGCTCACTCC
TTTATCCTCAAGTGTCAACAAACCAAGAAGAAGCAGTCATCTACCTTAAGTAACCATAGT
AACTGTGAGTAACCCAATACACGAACAGAATACAATATAAAATACAACACTGAATTAATA
AGCAAAATGTGAAAAACTACAACCATAGAACATAGAACATATTAAGTGCTTGTGCCTGAA
ACTAATTTAGTGGCTGa
>NODE_2553_length_229_cov_41.043667
GTTTTTTTTTTATGTCGTCCTTCTGTCAATGAGCAACTATAAAAAAAACGCACGAGGATA
GCCTACTAGGAGGTGTTGAGCACCGGTCTGGAATACACACCTTGGTAGTAGGAGGCCTCC
AGAGAGGCCGGGTCCATGCCTGCCCTCCCCGCCATGGAGGCGCTGCCCAGGGGCAGGCTG
GAGGACATGCCCGCCCCGTAGGAGGAGTACTGCAGCGCCTGCTCGTACGCCTTCAGGTCC
AGTTTGTGCTGCTGCTCCGAGGACGACATTAGATTATTAATTGAGAAGG
>NODE_2554_length_131_cov_9.961832
GCCTGGATAGCTATGCCATTGACTCGGTGAGAGGTTCCTGCTCCACTAACCGTCTCCTCT
AGTCTATCTATGTTGTCATAAGCCAGGGTGGTGAAGACATTTTGGTAAATGTTTGCTGGT
AGTGGTATGTCATCCCTTGACAGTTCCATCTTCTGCAGACACAGAGCTGTGTCAATCTCT
TCAGCCTGTGa
>NODE_2555_length_227_cov_19.607929
TTTTTAGCTTAGGGAGGTCGACCTCCCTAGCAAGTTAGTTTTAACATGGAAAATATAGGA
GATAAGTTAGGTTGCATTTGAATGGTTTATGTAGCTGTAGGGAGGAGAGTCCTCCGTACA
CTTTGTTTTTGTGCAGGTAGGGGGTGCTGTTGAGACTTTAACATTGGCAATGTTGGCAAA
CCCCCCAAAAATGGGTTTTGTGCACTGTAAGCTAAATGCTTTGAAATGGATTTGAAAGAG
ATTTTTTTTAAATATTTTTTTAATAGAATCTTTTCTTTTTCTTTTTt
>NODE_2556_length_293_cov_10.327645
CCCTTACGGCCCGGACACACCGGACACGTAACGTCACGGCTCCGGCACGGCTCCGTCTAC
CGTCATTTTGACCGTCCACACTAGCACGTAAACGTCACGTCAAATTCAGCCCACGTGGTG
CACACAAGGGCACACTAGTGGTGGTGTTCCAGGTGGGGTTTGAACTCACAACCTTCTGAT
CATCAGTCCAATGCACACGGTCCCCAACCCCCCGGCCGCGGACCGTGGGTCATTTGGTAC
CGGCCGGGCCGCACAGAAAGAATAAATAACTCACATTATTTCCGTTTTATTTATTATCTG
AGTCTGAACGATGTTTTATTTTGAAAAATGACCGGATTCTCTCCATTATGGAC
>NODE_2557_length_94_cov_18.882978
ACTGCCGCTTCTGCCCCGTGTCCACTGTTGCTTGTTTTTCCACGTCTACTTTTGTTTTGT
CCGCCCGTCTTCGTCCGAGTCTGTTTGTTCTCTGTTTTTATTTTTGCTCCGCCAAAACAC
TGGCGACCATCGCTCCCTCCTTCCCCTCCGTCGG
>NODE_2559_length_102_cov_45.147060
TAGCTTCAGGTGCTCTGCAGTGATATTATCCATGCCACACGCTTTGCTGTCAGCTAGCTG
TCTTATGGCTTGGGAAATCTCATAGGGGCTGAAGTGTACTATTTCCTCCTCAATGTTGCC
TGTAGAGTAGGGCTCGCTTCTGACACAGTTGAACAGAGCAGC
>NODE_2560_length_381_cov_37.580051
TTTGTGCATGTGTGTACAATGTGGAGAAGTGTAATGAAGTAATAAGCTGCATGGTGTGTT
GCAGAGTGTAACCCATAGTGTTGGGGAGTTGTTTGTCTCAATAGGCTCTAGTAATCAAAA
GTAATGAACCTATTATGCGTGGGACCTCAGAGGCCCTGGCGTGGCATTAAGAGTGTGGCA
CATAAAAGGTTTATTAAAGGAAATTAAGGTCCATCACTGGCACACCTGCTCCCCTATTAT
AAATGTATGACAGGTCAGTGCCTTCAATCACAACAGCAAACGAGAGAGAGGAGTCATGTT
TCCCATTACCAGGGAAAAGTAACAGCATATCCTCTGACTCACAGATTTCACTGGCCTGTG
ACCACTATACACTGCCATCAGCCCGGAATAATTATGTTTAATAGGTTTTATTTGGGACCC
ACAAGCAATGGCGAGGGAGAg
>NODE_2561_length_133_cov_16.586466
TCCGAGTGGGTTCATCTCTTTTTCTTTTTCTGTTAAATCTGATAATCAGATAACAGAGCA
AGCAGTCAGTACAAAACAGTTCATTTGCTCGGTTGACCACAGAGGCTTATCATGTCCCCA
AATCAAAGTCAAGTGTAAATCACATAGCATGCTTCAGTCAAAGGCCTTCACAAGACAATG
CAGACAACAGAAt
>NODE_2562_length_73_cov_23.397261
TAAGGGGAAGCGGAGGTGTGGTAGGTGTGGAGAGGACCATGACTATGGGCAGTGTGGAGA
GGGGGTGAAACCGAAGTGTTGTAACTGTGGGGGGGAGCATAGTGTAGCGTATCGGGGGTG
TGGGGTAATGAAG
>NODE_2567_length_61_cov_25.114754
AGAGAGAGAGAGAGAGAGAGAGAGAGAGAGAGAGAGAGAGAGAGAGAGAGAGAGAGAGAG
GGAGAGAGAGAGAGAGAGAGAGAGAGAGAGAGAGAGAGAGAGAGAGAGAGAGAGAGAGAG
A
>NODE_2573_length_191_cov_14.727749
GGTCGACCATCTCCCTGGTTCGGCCCGGCACTCTCCCCGACACCGTTGGTCAGTTGTCGG
CAGCATGGACTCCCACGAACATCCAGCTGACGACGGTGACCGGGGAGAGAGCCGGAATGC
GGGGGAAAAAGCCGGTGGTGGTCCGTGTCGGCGGACAGGAGCTGAGACACGAGCTCTGGA
TCGCCGACATCCAGGACCCGTGCATCATCGGGCTGGATCTCTTGACCCGCTGGGGGGCCC
GCGTCGACGTG
>NODE_2574_length_258_cov_11.596899
CTCACTACTCTCAGGGAATCAGGGCAACTTTTCCACCAGTAAACTTTATTAGACCGGCTC
CGGCTCCCTGACATTTGGGTGCCAAATGAATGGGGGTTTTGTCTTTGAATTAGATCGTAA
AAATCCTCCGGAGCGGCCAGATAGGCTTACTGGCCATAAACAGTCACGTGGTGGCCATTA
AAGTAAGTTTTATGGTTTTGGGGAGTTGACAGTATATTGCACATAACATATAATCGTACT
GACGCGAGGCTTCGCCTGACTCTCTCTGTTGCAGGCTGTAAGGGTTCCTTGACCGTTACC
GACGCTCTTAGCTCAGAc
>NODE_2575_length_270_cov_11.725926
CACCGCTCTTCGCACCTCACTGTTGTAGTAGATGGAGGTGATGCTTCAGCAGGCAGGAAT
GAAGATGCAGATCCGTCAAGAAGTACTTGGTAAAGAGCTTTATTGATTAACAAACAGGTA
TGGCAAATCAACTGCAGTGGTCTGGGTCGTCTCTAGTTAGATTAGGCGACCCCAGGCAGT
TTGTACCGCCAAGCCTTTATAGTAGTAGGCCTATCCTTGACCCACTCCTCACACACTGCT
ACTAAATACTATATAAACCCTGCGATACCCCTGCTTTAACATATAAACTTAATCTATTAA
ATAATTATGAGTTAACTATGTACAATTGGc
>NODE_2579_length_142_cov_10.767606
CTATTCTTCTCTGCAGATGCAGTTATGAAAGTCTACCCTGAGGCCACAGAGGACATGATC
AAACGGCATGCAGCAGACCACCTCAAACACGCTCCAGCAAGGAGGGGAGGCGGGGGACAC
ACAACAGGCACTCAGCAGTAGGCCTGCAACGGATCACCGTTGATCCGTGGTCCGTACGGA
TCACTCCCCACGGTTCGGATCg
>NODE_2584_length_61_cov_22.065575
AACGTGACTTGCGAACTTAGCCAACGTGACTTGCGAACTTAGCCAACGTGACTTGCGAAC
GTAGCCAACGTGACTTGCGAACTTAGCCAACGTGACTTGCGAACTTAGCCAACGTGACTT
g
>NODE_2586_length_417_cov_80.158272
AAACAGGTTCGAATTTTCAATGCGATAGTATTTTTCTAACCAATCAACTTTCTCCGTTTC
GCGAGAACAACCACCCCCCCTTCACTCTGCTGTGCGCAGGGCTCTGCCCCCGCCTCCTCG
CTCCCCGCAGCAGGCTGTCTGTGCGGACAGGCGGCGTGCTTGTGACTCTAGTTGTTACTT
TAGCCGGTTATATTCAAGTTTCACGTTCTGGCGCCGTGTTATGAAGGACAATATCTTCGC
CAATATCCTGTTTTGGATACGTCATTATTATGATTGTTGATTTTTATATATTGCATGTAT
AATAAATACATTTGGCTATTATTGTTTATGTTTCTTGAAACGAAAGCGAAACTGCCGCGT
CTAGAACGCCTACAATAATATAAAACGTGAAACTTGAATATAACCCTTTAAGCCAGCGGG
GAAACAGTCACAAATGAATCGTTGATAACAATGCCATGTTCTATCAACTGGGAGACC
>NODE_2587_length_369_cov_27.040651
TCCGGGGCAATCGGGCAGCTTTTCAATGCGGTTTTCCTTTCATCTCAACCGCGATGGAGG
CGCTCAATTAAAAGCCTATCAGTTTGTAAGTAAATCAACGCCTATCAAAGTTGTCACATC
AAACAAAACGATTATTATTGCAACCCGCCTCTGCCATTAATCTCTCTCTGTGGTAATCCG
CTTGACAGGTCATCTTGGAGAGCAAGAAAACCTGGAGTGGACAGGCGCAGGGGGCAAACA
ACAAAACTAGAAGAGAAAATACATTTATTTTAGCCTTCATAGAATGATAGAAAGCACTAA
ATACAGACCATAGACTAAAATACAAAATAAAACATAAACATTAAATATTTCACGTTGTGA
TTGTATTTTATGTTGCCATAGTATTTGAAGTGACAATAACGGTGTCATACAATCATATAA
TGTAGCAGt
>NODE_2588_length_152_cov_15.289474
GGCGGTGGAGGGGCCGGGCGATGGTGGCGAAGTCCCGGACGAAGCGCCTGTAGTAGGACG
CCAGCCCCAGGAAACTCCGCAGCTCCCCTACGTTGGTCGGGGTCGGCCAGTCCCTGACCG
CAGCCACCTTCCCCGGGTCAGTGCCCACGCCCTGGGCACTGACGACATGACCCAGGAACT
CCGCCTCCCTCGCGAGCAGACGACACTTGGCC
>NODE_2589_length_142_cov_13.197183
CCGCGAGTCAATAGTCTCTCTCTCTCTCTCTCTCTCTCGTAAATGCGCCTATTTGGCGTT
TCTTTGGTTTCAAACCAAACGAAAAAGGAGAGCCAGATAATGTGAACGAAGTTACTTGCA
AGCTGTGTGATAAGCAAGTAAATACTAAAGATGGAATCACCACAAATCTCCGCTCCCATC
TATCCCCAGGCTAAGGCTGCGt
>NODE_2594_length_122_cov_39.934425
CAATCAAATGAGCTCCGGGGAGCGCGGGGCTTGGTCATCCCTGCACTGCACTAGGATTTC
TAAACCTCCTCGTTGAATTTCTGTCGCTCTACATACGTCATCTGGTATAAGTGATACGAT
TGGCTATGAATCGCATTCGTAGCGCCCAATAAACGGCTCTAGGCATTCGTAAACCACGCC
TC
>NODE_2598_length_61_cov_100.704918
CAAACAGCACAAAATAAAATGGTCAGACTACTGCATGGCCTCCCACCCAGGGCTCACCTC
TACCATCACCACTTTAAGCATCTGGGATGGCTCACGGTAAAAGACAGAGTACAGCACCTT
G
>NODE_2599_length_291_cov_22.642612
ATCCGCACAATTCATTGAACTGCTCTCTTGGTACATTTAACTACCCACATGTGTACTATA
ATGAGCTGTAGACATTATGCCTAATTATGTATATTTGGACTGTGTTAGAGGGCTTAACAA
AAGCTTTCGAAAGGGACAATTACGTTTGTTGCTTAGTTACATCGTTAAAAATATACCAAA
TAAGTGCAGATTATAGTGGGTGAGAATGCACCTGTAAACCATGGGTATTGTGGCCAAAAT
GCTCAAAATTCAATTCATTAGGAAATGTTTTGCTAGTGGAGAAGACAGTGCTTTAAAATG
AAAGAAAACACAAACATTGTTTTTAGTCAGTGCTGATAAAATGCATATCCt
>NODE_2600_length_171_cov_14.426901
AACCCCTGCTAGATCACACTCGCCATACCTTCGGATAACCGAGACATCGCTGTGCAGAGT
ATCAGCAGTCAGTTCAGCCTGAATCATATCTCCCCGTCTAACAACAGCTATCTCCAGAGC
CCTTGAAATCATGTTCTGTACACCGTTGGTTACAGCATCGTAGAATTCTGTAAAATTAGG
GCGGCTCCGGGCTGGGACAGGGAGGTGTAAAAACTGTCTTATTTCAATATt
>NODE_2604_length_114_cov_77.491226
CTTGTCTTTAATAACAGGTACTAGAATAACTGTCAGCATAGCATCTGGCAGGATGCCATG
TGTTACCAGCCCTGTAAGGCAGATGGACAACAACACAGCAACCCTAGGGCTGGCTAGCTT
CAGGTGCTCTGCAGTGATATTATCCATGCCACACGCTTTGCTGTCAGCTAGCTG
>NODE_2605_length_311_cov_15.221865
TTCCGTCTCGCCTGTGAGCTGGACCAGGAAAACAACAACAATGAATACGCCTGCTGGCCT
CACCTGGCCTATGAGCTGGACGATGAACTCCACCACCACCTTGGACTCCTTGTTGAACAT
GCCCTGCCACAGCTTGTCCACCACGCGCTGGGTGAAGTAGAACACGTTGTTCACCAGGAC
CTGGTAGCTCCCCCCGCTGGTGATGGGCAGGGACGCGTCCTCCCCTGGCGGGAGAGAGTG
TCAACATTGAGTAATGCATTTACTATGCAACCATCAACTGGCTTAAAGAAGAATGTTTTA
TTTGCCATGTAATCAACTTGTCAATCAATTGTTGGAATAGTCGGCGCCCCTGGGGCAATC
AGGTGAACGTa
>NODE_2606_length_177_cov_22.378531
TAACAAATATTCATATTCACATACAAATCAACTAAATCAGTTTGAATGAAGTCAGTCAGT
GGGAACATAGTGGTACAAAGTGGAACAAATGGTAAAATGGATGGTAAATGGACTGCATTT
ATATAGCGCCTTATTCCAAAGCACTTTCACCCATTCACACACCAATGGCGACAAGCTACC
ATGCAAGGCGCCGGCCCGCTCATTGGGAGCAATTTGGGGTTCAGTGTCTTGCCCAAG
>NODE_2609_length_127_cov_61.259842
CAGGCGAGAAAGTAACCATGTATATTCCCAAAATGTAACCAGTTTATCAAAATAACCCGT
TTATATATCTGATCTGACATTTATTTTCCACTACGCTGGGTACTTCCACTACGCTGGGTA
CTTCCGGGTGATCCCTGCCGACCACACCTCCAGCCGTGACGTCGTTGTTCTCGTGAAACG
GAGAAAG
>NODE_2612_length_72_cov_23.722221
ATCCCAGGGGTAAAAACGAATTAATATTTGATGGCATATATTTATTAGTGCACTTAAAAT
CACTACCTGCAGCAGATTTGGCCTTTGTTTTAGCCTGATCACTGAATGTCTTCAGTTTCT
GTGCCTTTAGAG
>NODE_2626_length_61_cov_60.524590
TTAGCTAAGTTCGCAAGTCACGTTAGCTAAGTTCGCAAGTCACGTTAGCTAAGTTCGCAA
TTCACGTTAGCTAAGTTCGCAAGTCACGTTAGCTAAGTTCGCAAGTCACGTTAGCTAAGT
T
>NODE_2628_length_388_cov_8.146907
ATCTGGTGGATTCTGAGAGCAAAAAGGCCTTATATAGTACCTCATTTTTTAGACATTAAA
CAGAAATTGATGACATTTTTAGACCTCACAACAGTGTTACCCTCTAAAAATTGTATTATT
TGTATTCATAAGATTGCTTATATTCAATTAAGAAAAATAACATGAAAGGTGGAGTAGACT
GAGTGGCAAGCAACCTTCATTTAAGCCATGGGCCACAACAGTACAGAAATGCGTAAGCTT
AGTTATTCTTCAaNNNNNNNNNNNNNNNNNNNNNNNNNNNNNNNNNNNNNNNNCCTGCTT
TGGCAATGTAAACATTTGTTTCCCATGCCAATAAAGCCCCTTAAATCGTAAATCGTAAAT
CGAGTGGGCATTGGATGGGACAAAGGAGTGGGGGGGAGGTGTGAATGGGGGAGAGGGAAG
TAAGGGAGTGGGCATTGGATGGGACAAA
>NODE_2631_length_67_cov_25.208956
CCAGGGGATTTGGAGACGTAGCGCCCGGTGTGAACTCCACTGTTCAGGTCGATGAGACAG
GGAGCCCTCCACCGAATCACGGATATTCAGCAATGTAAGTCGGTCATAAACGGTCACCGA
ATGTGCa
>NODE_2632_length_141_cov_15.574468
CGATCTGAGAGGGAGAGGGATAGGGAATTGAATTGAATTGAATTGAATTGAATTGATAGG
GAGAGGGTGAGAGAGACCACAGACAGGGAGAAAGAAGGAGAGAGAGAGAAAGGGCTTCAT
ACCTTAGAGACAGAGAGAGAAAGAGAGAGAGAGAGAGAGAGAGAGAGAGAGAGAGAGAGA
GAGAGAGAGAGAGAGAGAGAG
>NODE_2637_length_321_cov_17.785048
TGGGGTAAGTCAGTTTCCCCCCACCAAAAATGTATCTCTGAGAAATGTAATTGTGTAAAA
AAAATACACGCAGGTCCCACCCAGCAGCAGCACCCTTCCTACACTCCCCTGTGGATAACA
AATGGGCCTTTTCTCTGGGAATTGAGGCTAAACGATGGTTTCACTTAGAGAGCAAAGTGA
CTGTCCATCTTCATAACAGTGCTCTCCATCAAAGAGCAATGAATCCCATCCTATCCCACT
GGCTCTGATTAAACGCAGGCAATGGATATCCCCTCTGTGAAGGCCTGCAGAGCCGGCCCC
TGTGTCCGCCTCCCTCCCTCGCACCTGAAACTAGTAGCTTCTTCTTCTTTTTCTCTTGTG
ATAAAAAAAAACAAGAAACCa
>NODE_2638_length_330_cov_13.093940
TCAGCTATCTCCTGCTTGCAAATCGTTTGCACTTTCATCATCTTTTCCTTCTGTGCACTG
TCCTTACACTTGACCAGCAGCCTTCCATCTCTTAACACCTTCGCCATCTCTATATCCCCA
CAAGCCTTCTTCAATCCCGAAGTTAGCGACATTAGCCCAATAGCACTTATATCATTCCCT
TCCTTAAACTTGACTATCACCTTCAAATTATCAGTTTGGTCAaNNNNNNNNNNGAAGAAC
GCACCCTCCCTCTACCTTTCCCTTGCATCATCTGTTGACTATTGCCTACTCCCTGCCACG
CTTCACTGGGGACGTTTCCTTCCTCCATATCCTCATAATTCATATCCTAACTCTAATCCA
GATCCAGTCACAAATCAGTTTTGCCAGAGc
>NODE_2639_length_143_cov_16.118881
TTAGCCCAGCAGTCCCGTCGTATAACTGTCTCTGGGCGGGGGGGGCGGCGTAAAGGATGT
CCCGGGTTTGATGTAATTCCACAGAATTAATGACAGCTTTATGCTCGATGGGCCGAAAGG
GAATGATTAGTGTTTGATCGTCCATCTGATCCGCTTCTGATCCGGGAAGGAGGGAGGGAG
GGAGGGAGGCAGGGAGGGAGGGa
>NODE_2640_length_165_cov_13.006061
CTATGGACCCCGCAACAAGCCAGGTGGCACTCGGACAAGCAGTTGCCCACCAGGGAGTAC
ACTTGGGTCGCCTCGACGCGGACATGCGTCAGATTATGGACCAGCTGAACCGTATCACCA
CTGCCCTGGATTCCGGCTCCGTCCTAATCAACGCGTCACCACCCCAGCCGCCCGCTGGGC
AAGGAGATCCCTCTCCCGTTCCATCGGGTTCCGCTCACGGAGGAG
>NODE_2641_length_172_cov_10.447675
AGGGAATTGTCCCAAGTTCGCTCGTCAACTAAAGCGCTTGATTGATAAAACTAAAACGTA
AATATACCGTTGATATAATGTAATAGGCCTTCGTGTTTTTATTTTTTTTATGTTTATGTT
GTATAGGTAGAAAGGGAACACAACTGGTCTGGTATTACAAGTGGATGGGGCGAGAGGACT
ATCGGGTCTTCTTTGTGATAATTCAAATGTTGAATCTGCGGCAGATTCACAg
>NODE_2643_length_458_cov_27.172489
TGTTACAGCTCAGAGTCCTGATTACACCACAGTGCCAATAAAGGGATCACCTTACACGGT
CCGCTATTAAAGGAAACCGTTTCAAACAGTTATTTTTGCTAAATATGCCAGAGAAGATAA
AGATTGGCCATCGCACTCAGTAACGTATAGAGGCACCAACATCTCTCTCTCTTTCCATCC
CTCCCTCCCTCTTTCTCTCCTCCTTCAAACAGTTAGGACATGAAAAAAATTTCATCATTT
TTCCATTCTTTAATTTTCACCACAAAGCCTGACATGTTTTAAGAGGTGCAACATAATATT
GCCTGAACCCCAGGACCCACCACAAAGATCTCTGGGTAAATGGGAGGGAAGGAAGTGCAC
AGACAGGAGGACGGGCGGGGATGGAAAAGCGTGCAGTACTTGGCTGCAGCACAGCCCTAA
GTAACAACACATGGCAGCGAAGGAATTCCACATTCACGGACGGACACTCTCTACGTGAGC
AAGGATGGAAAGCCTGGATGTCCTTCTGCTCCGGCCGc
>NODE_2644_length_252_cov_9.642858
CTGGAATGCTGTAAGCTTGTGTCGACGAGACGATCGACCCTACCACTACCTTAATCCTAT
TCGCTAATACTTTTGCTAAAATCTTATAATCTACATTTAATAAACTAATCCCTCTATAGT
TCCCTAGCTGCAACTTACTCCCCTTATTCTTATATAAAATAGTTATTAACCCTGTAGCCA
TTGTCTCGCTAACTTGCCCTAGCCTTTCCATTTCCCTATATACCTTCAACATAATTGGCC
CTACCAAGCTGCTTAAGCATTTATAAAACTCTCCTGGCAGACCATCTGAGCCAGGACTTT
TCCCGTTGTTTa
>NODE_2648_length_91_cov_71.340660
TAAGGAAATTCTTGACCATGTACAGACTCAGTGAGCACAGCCTCGCCATCGAGAAAGGCC
GCCACAGGCAAACCCAGCAGCCAAGAGAGGACAGACTGTGCACCCACTGCACACAAAATG
AGGTGGAAACAGAGCTACACTTCTTAACCAA
>NODE_2650_length_124_cov_29.524193
AGGCTGTGATCCACCGGCCACCGATTTATACGTGCGATTAGACGGTTCTTTTCGAACTGC
TGTATTCAAATATGTACTTGTCCAACGAAAACGGAAAACGGAAAAAAAGACGGTTTTCCC
ATTCAAACAGGTTCGAATTTTCAATGCGATAGTATTTTTCTAACCAATCAACTTTCTCCG
TTTC
>NODE_2651_length_323_cov_13.869969
GTGATGTTGTGCTGAATCCAGCAATACCAGTTGTGTAAATATAGCATACACAGTCAGGGA
GTTATATCCCTAAATGTATGAGGTGTCCCAAATGAAAGAAAATGAAACGGTGACATAACG
AAGTCTCCAGTCCAAAGCCCATTATCAGTGGTGAGAAGAATGTTGCCAAATTCAATGTTA
CTGCAAAGTAaNNNNNNNNNNCACTTGAGGTAAGTGCTGGTCTATAATGTTGATATATTC
ATGATAAATGTAATGAATGATACATTTCATACTGTATGATACATTTAATGATGCATTTCA
TATGGAAAGAAAGATCCAATTGAATCAGGTTGAAATTGAAATAGAAGACCTTTATTAAAA
TATTTACATCCACTTCAGTTTCt
>NODE_2653_length_143_cov_76.000000
TTTAGTTTAAGTTTATTTGAGTAGGGACAATGCACATTATTTGACAGACATAAGACATAG
GACTGTAAATGTGCCAGTGTTAGCTGGGTAGCTAGTTTTCAACTGTAGTCCCTAGGCAGG
ATGTTAATGCCAGGATAAAGAAACAGACATTTTTGAGTAGAAAACAAAACAGAACAACAG
CAGGACAAAAGCAGAGAACAAAA
>NODE_2658_length_401_cov_21.351622
CCTCTAGAAACACTACTTATCTATTCAGCTGCGGGTTGCCAGCAGCCCTTTAAGAATCGA
GTTATGCTAAACAGAGGTTGATTTAAACCAGGGGTTGACCTCTGACCTGGGCTTAGAGGA
TAATGTCTCAGAGAAGGAGAGCAGAGTCCTGTTGCCAGCTATGAATCAGAGCCTATAGAC
ATTATTTCAAAATTGCTTAGTTGCATGGAACTCCCTTTAGTGCTGAACGGACTTTCATAA
AATTGATTTTCTGAGTACACCCTTTTAGCAGCTATAAGCTTGAAATATGAACCCTTCATT
GGTGAAAGCATTTAATTTTTTTTTCTTCTGCGCCCTGTAACTAATGATCTGTGGAAGGAG
TGTGTTTGAAATTCTCCCCGGCAGCCATTTCCATAATTAAACATTGCTAATTATAGAGCT
TTGGCTGCCTTTAAACAAACAGGCGCAGTCTCGGAGCACAg
>NODE_2665_length_156_cov_33.365383
GGTGAAAATGAACAAATAGTGACATATAAACAAACAAGATGGACATAACGACACAGATAT
ACAGACAATAGTGACAACAGAAGAGAAAAAAATCATCAGCCTCTTCTGCATGGAATGCGA
GTTAGCCTATGGGAAAATGTGTGCTACCAAATCTGTGCTGGCGCTATCAACTGAAAAAGT
TGGTAGCGCCAGCGCCACCAGTGGAAAATGTTAGTt
>NODE_2670_length_174_cov_11.775862
GATTAACTCCGTCCTCCCTGTCTGTTCCAGCCGCTCCCAGTCCACCCTCCTGAGCATCTT
CTCCCTGGAGTACCAGGTGAGCTCCACCTTCTCATCCCCCGCTCTTTGTGCGCCCTGACA
GGTGCCTAATTGAATGATGAATGTCCCTTGATTTCGTTGTAATTGAACTGCCAGTTCTCT
GATTGGCTCCGAGGATTCTCCCTCCCCCCCCCTCCTCCTTCCCTCCCTCCCTCt
>NODE_2671_length_61_cov_20.934425
CAGAAAGAATGACCATGATTGGTCCACAGGTGGCGCTATAGAAACCGATACATTTGAAAA
TGCTGGCATTTCCACCCCATTTGATGAAAATGTATGAAACCAGGTAGACTTGTGTCTTTC
C
>NODE_2675_length_128_cov_42.218750
GTGTTCAGCCATAATCGTAGGCTAGGCTGGTACTGCCCTAACGTAAATTCGTCAAACCGA
ATAAATGCAACACACATAACACAAAACTGCACATCGCTAGTTCAGTCTTGATCTAACTAA
GATAACCGCTGAAACAAAATATGTTTTCCAGCTACACAGTTTGCTACAATGTTCGCGAAC
TTTTAATA
>NODE_2676_length_116_cov_84.172417
GGCCTTTCTCGATGGCGAGGCTGTGCTCACTGAGTCTGTACATGGTCAAGAATTTCCTTA
ACTTTGGGTCTTTTACAGTGCTCAGATATTCTGCCATTGTGTAATCTCTGTTTAGAGTTA
AATAGCATTCCATTTTACTTTGGTTTTTGGTTGCTTCTTTCCAATGTGTCAGGTAG
>NODE_2677_length_393_cov_29.117048
GCTGACCGCTGCGCATATGTCTGCTGGTTGAATTAACTTTCGGTCTGTTGTGGATGCGTC
TTAAATGCACAAATAATGTATTGAAAATAAATCGCATTCCAGCGACCACTTACATTTGTG
AAACTATGAAGTAACCTGGGCCTGATTGTGTTGCGACTGTGTTTCCCGTGTTTAAATGGT
GTTAGACACGAGTCGCGGCATGTGTTTTTTTATGAAAAGCTTGAAGTACACATATTTTCA
TTACAGCCTACTAAGTGTGCCTTTCCACCTATATTTGTGAAACTAAGTAGCCTAAATGTG
TTGCGACGGTGCTTACGGTGTTTTCATGGTGTTCTTAAGAGGCACTTTAACGGTTGTTTA
CATTTGAAAAGTGTTTTTATATACATGTTGGAGTAAGGCTAAGGCTAACACCAGGCACTT
TAATATTTCGAAGTAATGTTTATTGTTTCCATt
>NODE_2683_length_136_cov_23.698530
GGAGCGCACACTGGGTTCAACGTCGTAAATGGACCGAGTGATTTGATTGGACAACAGGCG
ATCCATCAGTGCTCGACAGATTTCCAGAGCGAGTTGACGAACGCAGACAATGCCAAAACA
GAGCTCGTCCCTCGCTAACGCTAGCCGGTCAACGCTAGCCGTCATTATTTTGTAAACATA
GAGGGTTTGTTGGTGT
>NODE_2684_length_820_cov_40.103657
AAAGTAATAAGGTGATAAGTAGGCATACTTGCATTGCACTGAAAAGGATTATTGCCCGTT
GTTTTAAATTAAGCGTCCCTCTTAAATCATATCTACCGTCTCTATCTGTGAACAATTTTT
TTATATTATCTGGTAGTACATTATTTCTTGCTTTAAACATAATCTGTGCAGTTCTAAATG
TCACTATATCCATACATTTCAATGTCTTTGTCTTTAGAAACAGTTGATTTGTATGCTCAC
AATACCCAACATGATTTACTATTCTTATAGCTTTTTTTTGCAGTGTACATATCTTCTGTA
GGGTGCTCTTATAAGTATTTCCCCATACTTCCACACAGTAGAATACATGTGGTAATATAA
GTGCACAATACAGAGGGTGCAATGTTTTCTGGTCCAGGATGTGTCTTATTGTACCCAGTA
TTCCAATGCTCCTGGCAATCTTAGTGCACAACATTTTTATTTGGGGTTTCCAGCAGAGCT
CATGGTCTATTACAACACCCAGAAACTTGTTTTAATATACTCTTTCTATTTCCACATGAT
CAATTTCCACTTCAGCATCTACATTTATTTTACGATTTCCAAATAGCATAAATTTGGTTT
TGCTCAAGTTTAATGATAACTTGTTTGTGTCAAACCAACATTTTAGTTTACACATTTCTT
TAGTGACCACCTCCAATAGCTGCTGCAAGTCCACCCCAGAACAAAACATATTTGTGTCAT
CAAACCATGCACAAACTAGGGTTTAGTACTAATACCAAAAGACATAGCTGCATGTCAACA
CTTGTGTAGAGCAGTTGGGAGTCTGGATAATGTTTTCCACCAGGCAAACTGCTTCTCACT
CGGGTTTAAATTGAGCTACGACGGCTAAGCTCACTAGCTA
>NODE_2685_length_178_cov_44.657303
GGGATGAAGGTTAAATTAAAAACTGTTATAATAGCATATGCTAAACGGATAGGGAAAGAG
AAGGTGAGGGAGGAGAGGGATTTACAGAAAAGGATGGCAATAGAACTGGAGCGAGTTGAT
AATATTCCAGAGTATGATCTAACAGAGTATCTGAGGGTGAAGGAAGATTTGAAGGAGGTA
GAGAGGAGAAAGTGTGAAGGGGCTTTAGTAAGGAGCAGAGCGAAGTATGTGATTGAGG
>NODE_2686_length_150_cov_19.660000
AAAATGTCCTACTGGGGGGGCAGGTCTGCAGCCACTAACGTGAGCGAAGGGGCTACACCC
TGGGTTGCTAAAGGGTGAAGCCGGTTCTTAACCTCTCTCTTCCTCTTCCTTCTTTGCTTT
TCCTACCATCTTCTGACTATATCTCTATCACTATAACTTTCTACCTATCTCTTGCTGCAG
GACAGGAACCCGCTGAGAATAAGCAATTTt
>NODE_2687_length_167_cov_21.131737
AAATAAACTCCCTTTCAAATGGTGACAGTTGTGTAATTTTTGTCCAATGTATATCTTTCT
TTATTTGTATGAGTCGACAGCTCTTTTGACTTGTCAGGAGCCACAAAATATATTTGAACT
CTATAATGAAGGTAACAATGGCAGTTCGAGGACTCGAGACTCGACTCGGACTCGAGCATG
GAGGACTCGGGACTCGACTCGGACTCGAGCATATTAATTTTTGGTGA
>NODE_2688_length_213_cov_21.093897
GAGGTGGTGGGAAAGCTGCCTGCACCCCCCTGGCCGTGTGACAGAACCCCCCTTGGTCAA
ACTGTACCTTGTCTTCTTATTCCACCCGCCAATAGAAACGCTATCAGTCATCAACGATCC
CCCGGATGTTCTGGACAGGCAGAAATGCCTTACTGCCTTGGCTTCTCTTCGCCACGCAAA
GTGGTTCCAGGTTTGCATCTTGTCTTTATTTGTCTTCCAGTAGTAGTTAATGAGTTGTGG
TATTTCTTTGGTTTTCTTTTTTTGGACGCTGTg
>NODE_2690_length_260_cov_20.730770
AGAGCATCCAATTGTCAGAAGTGCCTGCAGCTCTCTCCCTCTGTCCCACAGCTGTCCTTC
TCCACTGCCTCTCTGACGTGCTTCTTCCCCCCGAACCCAGAGAGAACCCCAGTCTCATAG
TTTTTCCTGTGACACCCAGAACTTCTACCCTGGTTACACAAGGGAATCTCACAGTTGACA
AGATGTGTTTCCACCATAAGCATGATCCTATGGACCCTTCCTAAGAGAGCGAGAGCCCGG
CCAAACATCACCACCGGCTATAAACATGTCTGGAAAAAAGGTCACCAGCAGACCTCTCTC
TGCTCGCAGGAGGCCAATAc
>NODE_2691_length_208_cov_9.394231
ATTTACAGTAGGCTATATTTGACATTATAATACATCTACATCTCATTCATCCCATGCCAC
TTTCTCTTGATATTACAGTGTACTTTCTGCAAAGGAGAAAAGAGAGAGAGGGAAAAAAAA
ATCTTTATCAAATCCCCATTCTATGCCTTTCAATAAAGCAGGGCCATTACCTCGCCGAAG
CTTTTGTTAGCCCTATACAAGAGAGAACAAAATGGTTATTCAGGGGGACGCTTTAGATTT
TTATTGTGGGTAGTATTCACAAAGAGCa
>NODE_2692_length_213_cov_32.291080
ACAAAACAATGTTCTAGAAAAACAAGAGAAAAAAACAACTTTGTGACTACAAGCTTAAGA
GCTATTACATTAAAAAATAATGCACCAAAATCTACTAATACAATAATCCATATAATCTGT
GTAAAAAGCATGTAGAAAAAACACCTGATGCAGTTTGCTGATACAGTCATTGACCAGTTA
TGAGAGGTATGAAGGATTTCACAGGTAGATAAGTGTGAGAAAGTGTGCACTGGTGACTCA
GGGAGGGGGGCACAGGCCCCTGCATACACTCAc
>NODE_2693_length_420_cov_29.669048
GCTGGCCAGCCCGCTGACCGACCTCACCCGCAAGGGCGCCCCAGATCCGGTCCAGTGGAC
GGAGTCGTGCCAAGTGGCGTTCGAGGGCATTAAGAACGCCCTCTGTGGGGAAACGGTCCT
GTATGCCCCTAACTTTGCTCTTCCCTTCTCTCTGCAGACGGACGCCTCGGATAGAGGGCT
GGGGGCGGTGCTGACTCAGCAGGTGGAGGGGGCCGACCGCCCGGTGCTGTACCTGAGTCG
TAAGCTCTCCGAACGAGAGGGGCGGTACAGCACCGTGGAGAAGGAGTGTCTGGCCATCAG
ATGGGCGGTCGGGGCCCTCCGGTACTACCTGCTGGGTCGAGCCTTTACCCTCTACTCCGA
CCATGCTCCCCTGCAGTGGCTCCATCGCATGAAGGACTGCAACTCGAGGATCACTCGCTG
GTACCTCGCGTTGCAGCCCTTCAATTTCGAGGTGATCCATAGGCCGGGGGCGCAGATGGT
>NODE_2697_length_84_cov_313.226196
TGAGGTGGACTTGGGCAAATACTGCGGCATGGTCATGCTGGACCTTCAAAAAGCATTCGA
CACCGTTAATCACACCATCATGATTGACAAGCTCAAAGCAATCGGTTTTGATCACACAGC
TGTGGGCTGGATGCAGTCCTACCT
>NODE_2700_length_78_cov_31.346153
TGTGTAAGTCGGAAATCAGTTGCCTGATGTCTGTCAAGTGTCCGTGTTGGATGGCTATAT
GTGCCCTGATGGTTGCAAAATATTCATGGTCATGATGTTAAACTTTATTAAACTTCAGAC
ATGGACTGCAGCTCCAAT
>NODE_2702_length_66_cov_69.106064
CAACGAAAACAGACACAGGAAAGATAAGCCGGAAGGAGGTGCGTTCAACAGCGCAAACGC
GCAAACCAACGAAAACAGACACAGGAAAGATAAGCCGGAAGGAGGTGCGTTCAACAGCGC
AAACGC
>NODE_2706_length_663_cov_14.641026
CGAGGCTCCTAAGCGTGTTTTCTGGGAAGGCCTGTTTGTACTCCACAAACCGCTGTGGGT
CGAGCAGGGTCAGGAACAACAGCCTTTCGTGATCCTGGAACCGGTTGGTCATTTGCGAGA
CGAGGCTGTCAAGCACAGTTGTGTGCAGTTCCCTGTAGTAGGTGCGCGCATCCCCTCCTC
TCGTTGCGCTCCGTGCGCTGGGCTCTCCAACGGCCTTCACCGTTTCCTCAAAGACGCTGT
CAAACTTTGCTCGTTCACTTTCAATGTTCTGTCGAAAATCATCGATTCTTGATAGACAGA
ATTGGACATCCAAGCTCTTATTTTGTAGGATTCCAAAAAGCACCTCGGCAAAGGCAAAAA
TCCCCTGGAAAGTAAAAAGtNNNNNNNNNNNNNNNNNNNNNNNNTAAAAAGTAGAAAACA
AAAGGCGAAACTTTTGAGCTGTGCGCTGTGGCCTACTGCGCAGTGGATGGAGTCTGGGTC
AAAGTCACCGGGGTTGTCAGTGATGTGTTTAAACACCTGCAACAGCTCTTCCCTTTCCTC
ACACACAGTGGACACTAATCTGCCGCTGTAGTTCCATCTTGTTGGCGCAACGCGTGGGAG
TCTTCGCTCACAATACTCATCAAGCAATTTTGTGCGTTTGGGGGAGCGTGAAAAAAATGC
TGCCATTCCTCCCAGATGTGCAAAAAATATCTTGCATTCTTTGATCTTCGCTACCCCCTG
CGa
>NODE_2708_length_61_cov_47.147541
TTTTGATTTTATGCTGAGGCATAACAGGATTTATACAAAGGTGGTGTTACATCAGATAGA
TGGAACAGTGTCAAGGGAGTGTGATGTGTGTAGGACACAGGATGAGAATTTAATGCACAT
G
>NODE_2709_length_231_cov_30.861471
GGATTTATTGAGGTTTTTCAGCTGCTCCACCTTCTCCCTCCCGTTCTGGACCACCGCGTC
TGTGAGGGAAGCGCTGCTGCTCCTTGGACGCGCCGTGGACACGCTGGGCCCGGCCTCACT
CTCCTCCTGCTGAGATTCAGTGGCCCCACTGGGACACGCCGGGTCTAAAAATAGACATAA
CAATTGTTTGTGTAAATAAATGTTTCAACACAACCTGAATGCATTTCGTTGATTATTTTC
TAACGGGGAAATGCTAATTACATACCTGGATCATCTTCTGTGTCCCCCTCC
>NODE_2710_length_269_cov_17.814127
AGCTGTATTCAGGCCTGCCAAGAAAGGCGTGCAAAATCTATGTAAGTATCTCTACTGTTT
GCATAATAGATTAGAAATTAGCATTTTTGTTCATTTTCCATGTATGCACAGCGCCTGGAA
GAAGAACACTCCATGCATATCAGATCAGCCAGCCTACAATTTTGCGCAGTATATTATTTG
ACAATCTAAAATGTGTAATTTGCATGAAATTGCTTAATTAAAACATAGTCACTGGGGGTA
TTAATTTCTTTGTCTGACAGAGGAGAGGAGAGAGGGAGAGGAGGAGGAGGGGGGGTGTAA
AACGCTGTCAGATAGCACTGTCAGAGAGg
>NODE_2711_length_427_cov_25.929743
TTTTTTTGGTTTGTTTCGCTATTTTCAATGACACACAACTTGCCATTTTAAACTACCCAC
TCGTTGTTTTTCCGAACAGTTTAAAGCTCATTATATATTTGTTTTTAATAAATTGAAATG
TCTAGTTTCCTATGTAAACAGCGAACTCTGAACCTGTCAAATCGCGGCTTTGTGATTGGC
TGTTGGACTGCCTGGCTGCCTGCCTCCGCCCTACGTTTTGTCACAAGATTAGCTTATTAG
CTTATTGTTCGTCCGTCTTATAAGTGGCATTAATACGACGTTACAAACACTGTAGTTTGT
TTTGCTTACTTGTTAAATGTACGCTTGTATTCTTAGTTTCATGTGTGTCTTGCTGTTAGC
ATTTTGTTACGTCTTACATGACGTCTTTGTTACGACTTTAACATGACATTATGTTGTTTG
TAGCATGTAGCTACCTTCACCATGCGTCCATTTCAGGGACCGTCTCACAATTACAATCTT
CTTCTTC
>NODE_2712_length_180_cov_22.616667
ATAGTAGATTTCGACCGGGTAGGGAAGATCAGAGCTTCAAGAGATGGAAGGGCAGGGGCA
TCACAGCAATATGTACCATGGTGGACAAAGGGGAATTACAAAGTTTCCAATATCTAAAGG
ACAAATTTGAATTAGGGGGAGGGGACTACTACAGATACATACAGGTGAGAGACTACTATA
TAAAGGAAATAGAAATAGATAAGTCTATAGAGCAGAACAAGATAATTAAAATAATGATTA
>NODE_2716_length_295_cov_15.193220
CGGATTGTGATCCTATCAACCAAACCACCTCCCGAGGTGGTTTGGGTGATCGCATGTCGC
ATGTTGGCCACGTGTTGACCAAGTGTAAACGCAAATGCGTCTTCTGTTCGCATATCAACT
ACGTAGGCGGAAGTACGTAGTTCGTGTGCGTGTGTGTAGTGTAGTTCATATTAGATTACC
CACgNNNNNNNNNNNNNNNNNNNNNNNNNNNNTAATTAGGAGAGTCACCAATGTAGAGGA
TGGATAATCAGGAGAGGCAGAGACGAGTTACAGACTCGGTTGAGCCAGGCATTTTAATTA
GCATCTCAGTAGGAAGACAGCACAGTCAACGCAGATGGAAGAGACCGATGGTAGc
>NODE_2729_length_122_cov_22.008196
AAGGTAAAGTACACATTGTTTGCTTCTCTGAGACCAAGTTAGACGATTCTATATCTGACG
CTGAGATTGAAATTGAGAACTATTCAGTCATCAGAAACGACAGAAATAGGAGAGGTGGCG
GAGTCTGCATGTATGTACACAACTCTGTCAATTTTACCACCCGGCATGATTTGAACCGCG
AT
>NODE_2731_length_157_cov_13.312102
CAGCTCACCTATAGCCAGATGTAGCCTGTGACCAAAACACTGAAGCCGTGTCCAGTTGTT
TAGCTGAGCTGCTTTCACAATGTTCGCTCCACTGTCCGTAGTGATGCACACCAGTCGTTC
CTCATCCAAACCCCAGGAGTTGAGACTCTCCTTTAGACCATCTGACAGCTCTTCTCCCGT
GTGGTCCTTGGGAAAGTAAAAAAAAAAAAAAAAAAAA
>NODE_2732_length_197_cov_11.791878
CATGCGAGTCACCACCTTTTCCTGAAGGCAAAATGTTCTGCTCACACAAAACCTGACGGA
TGGAGTCGCGCAAGGGTGTCTTCTTACCAGCCTTAATGGCTGATGACAATTCCACGCCAT
AATGTTCTGCTACTTGCACCAACTGGTCTTTAGTAAGGGCAGAAAACAACTTTTCAGATG
GGGCCTCCCTAAAATCCTCCATCCTGCCCAATCCTTCAACAATCTGGGCTCCTGTTCCGA
GTTCCAAAATAACTCAa
>NODE_2733_length_133_cov_8.308270
GACTTTCTCTCCTGCCTGCATAACATCGTCACGGGCCATGGGGACAGCGGAGAGGGGAGA
GCCGAGAGAGCGGAGCGGGGCGCGGTGCCGGGAGAGGGACGGTGCGTGAAAGCCCCTTAA
AGCCCCTTAAATCGAATGGGTGATCGCGTGAACTGTTTGATCAGTCATTGTTTACCCTTT
ATTGTTAAGTCAg
>NODE_2734_length_326_cov_15.542945
CTGTCTCAGTCACCGCCTTCTCAACCCCCCTCGTCATCCGTACCGCATTCTCAACAGAGC
TACACCTCACCTTCAATTGCCTCACCAAATCCTCCATATCCACAGACACCTGAATCCCCG
AAATCACCCCCTTACACCCACCTCCCCCCTGATCTCCCACCCTAACAACCTTGGACACCT
TAATTTTGTTAACACATTTAGTCTTAAGTGCATTCTCCACCTGTTTTTCGTTCTCACAGC
CCACTAATACATTTCCATCCTCCAGCACCCTGATATACTTCACCTCTCCAATATAATTCC
TAACCATCTCAGTCAACTCCAATGGGTCTATCCCCTTCACTCCCCCCTCCCCCTCAAACC
TTATCACCACCGGCCGTACCTGCACC
>NODE_2737_length_115_cov_20.669565
TTCGGATTCTGAATCCTTGGGGTCTCAGCTGTCAGGGGAGCTTCGAAGCGCCTCTCTACG
ACCCTCTACCTCCCGTGGAGTCGGCCCGACGTCTGGTACAAAAAGAAAAAAGAAATCTAA
ATCAGTACCATGTCCGGCCACTACTATCTCGGCTTCTGAGCGTCTGAGAGCTTAG
>NODE_2740_length_272_cov_8.055147
AGGAGCACTCGTTCAACCCCACCTCGACTACTCAGTCCACGCTTGGTTCCCTAGCGCCTC
TATGGCCGCCAAAAATATGCTCCAAACAGCACAAAATAAAATGGTCAGACTACTGCATGG
CCTCCCACCTAGGGCTCAcctctaccatcaccactttaggtatctgggatggctcacggt
aaaagacagagtacagcaccttgcaatgggcctggtctataagattcgctatacgaccaa
aatacccatgtACCTGACTGACTACTTCAAACACGTCAAAGACGTCCACAACTACAACAC
CAGAGGCAGCTCCACTGACCACGTCCAACCTA
>NODE_2741_length_340_cov_22.650000
CATCCTCAACGTCGACTATAAATTATACACCTCAATAATTTCCAAAAGATTTGAGAAGTT
CATGCCTGATATTATAGATGAGGACCAGTCTGGCTTCATAAGAGGGAGACAAACACAGGA
CAACATAAGGAAAACAATCCATATAGTGGAAGAGGCACAGAGAGGGGGAAAGAGTACAAT
CCTGGTGAGCGTAGATGCAGAAAAGGCATTTGATTGTGTGAATTGGACTTACCTCTTCAC
TGTCCTAGAGAAATTTGGATTTAATGACGAATCAATTAAATGTATCAAAACACTGTACTA
TGAACCAACAGCGAGAGTGAAGGTAAACGGTAGTCTAACAGAAAGATTTACATTAGAAAG
ATCGACCAGACAGGGCTGTTGCTTATCACCCAGTCTCTTt
>NODE_2743_length_126_cov_9.190476
TGTGTGTCTGTGTGTCAATCACCTCTTTAGCAAACATATGAAGCTGTAAAACTGTAATGT
GCCAGAATCCTGTGTATGGAGCTAGACCATGTGTTTAGAGAGCATAGCAGCATCTGTAGC
AGGTATCACAATGGACTGAATGGACATCTCTTCAGTTATGACCATTGATAACACATCATG
ATGGCc
>NODE_2744_length_156_cov_55.692307
TAATAATAATAATAATAATTCATTTTATTTATATAGCGCTTTTCAAGGACCCAAAGACGC
TGAACAGTAGTATTACATAAACAACAGGGAACAGATACAGATAACAAGTAACAACAGGCA
GCAGATACAGATAACACAGACGTCAGACCGACAAGTATACAGATAACAGTGAACGATGGA
CACGGGAAAGAAGCGGCAGTCCAAAGTGACGCCAGC
>NODE_2745_length_127_cov_17.393702
ACACTTGCAAGTGCTGTTGCACTTTATGTATACAATTACCATCTAATATTCACAATTCAA
GCGTTATGAGGAAGTGTTACATATGAGTCAAGCATTTTAGGTTTAGAGAGTATTTTTGTT
CGTGCATATCTACAACCACCTTGGGTCCTGTGAAGCAGCTGTATGCATTGCTTTGCGATT
GGTTGAC
>NODE_2751_length_343_cov_19.930029
CTTGCTAGCAAAGTACAGTATCTGCATGGTGCATGGTTTTTCGTGTCTAAGCTCTTAACT
TAATTCTGTTTTGTTTCAGACTGCAATCTGAGCAAACAATGACTCACATCGCCCCACTTG
CTGGTGGTCAGCCACCTCATACCACTGACTATAAACTGTGTGTTGTGTGTCAAAAACCAG
CTGGACCTTTAGTGATGAACCCAAGACTAGCATCATATAACAACTTTCTAGAGAAGGTGA
AGGAGAGGGCGAGGCTACATGACCCTGAGTGTGTCCCACTGCAGAAACGGCTTGAAGAGT
GCACACAAGAAACGCTGCAAAGAGACAAAGCTGTTTGGCATCGTGGTTGTTATTCAAAGA
TGACCAATGTTAATCAGGTGGAGCGTTCTAGGAATCGACAGCa
>NODE_2752_length_94_cov_30.329786
ATCACAGCAAAAACCATCACAACAACAAACAGCAGCATAGTAAAAAGAAAAAGAAACAAA
TATCAAGAATCAACAACAGGTGATATCAAATTTAAAAAAGCTAAAACATAGTAGCCGACA
AGAAGCATAGTAGTAAAACATTTTAAATACAAAA
>NODE_2755_length_290_cov_38.748276
ATGGGATGAAATAAAAATCTTAAAAAATCTGTTCTTATCAGTTTAATATCTGATACGTCC
CCTACCCGGGGACCATATATTAAATTGATTTTTGAAACAGGGAGCTGGAATCGGGGCTTG
CTCCGTCCACTCCACGCATCGACCTGGTATTGCAGTACCTCCAGGGGACGGTGCACTCCA
ACCTCATGTGTCCTAAAACCAGTGTCTTTCATCGTATTGTACTTTTATGTCTCTCTGTGA
GTGAGGTGAGTGCGTGAGTGAGTGAGTGAGTGAGTGTGTCTGGTGTCTGGTGTCTAACCC
TAACCCTAACCCTAACCCTAACCCTAAGCCAAAAAAAATATATAAAAAAA
>NODE_2757_length_193_cov_73.430054
CAGACATTTTTGAGTAGAAAACAAAACAGAACAACAGCAGGACAAAAGCAGAGAACAAAA
TGATAGCAAGGACAATGTAAAATCAGTGACATGTCAGGCATAGTGACACGTATTTACCAG
TTAACTAACTGTTCACTGTCTGTATGAATGAATGAAAGGACCACAACTGAAAGAAGCCTC
GCTTATTGTGTTTAATCCTTTTGGTAGACCCTGCATCTTGAATTGTACTGTTGTATTCAT
TCTGTATGCAAAC
>NODE_2758_length_301_cov_21.215946
ACCCTGCATCTTGAATTGTACTGTTGTATTCATTCTGTATGCAAACTACTAATAAAAACA
TTCAGTCAGTTTGCAGTTAGTCAGAAGTGGTCGGTCAGCTAGCTAAGAACTTAGCTTTGG
TTTTTTAGCTAGTCTTGTCCGCCTTTCGACAATAAAGGTGAATTATTGCGTTTGTGGAGC
CTGTGTCAGGCTAATATTCCCGACATGCCAAAGTGCCGGACGGATGTGGAGATCTCTGTG
CATAACTCCAGCGCGCATCTTATGCCACAAGTGTATGACACGTCCTGATCAGACCCCCAG
TAAACAGAAAAGGCTGACCATCAATTATTCTACAAGTTGCGGATGATCGCTGTCTTATCA
G
>NODE_2759_length_148_cov_9.283784
ATCATGCAGCAATGATATTTAATTTAGGGAAGGGAAATAACAGGAAAGGAGGGGGAGTCT
GGTGCTTAAATACAGGGGTATTAGCAGAAGATGAGTACATAGAGATGGTAACCAGGGCAA
TAAAAGAGAAGATGACATGTGAATTGTATGAAGAGAATGTGTGTGAATGGTGGGAAGAGG
TAAAACAGCAAGTAAAACGAATTAGTAT
>NODE_2763_length_81_cov_25.888889
TACCTGTATTTTCTCAACAATTTTATTGTTTTTTCTTTTCACATTTTCTCATTTTTTTTT
ATTTTTTTTTCACATTTTCATACTAGCAGCTATTTTCTCAAGAATATTCAGAAGTCTCTC
CTCCCGCTGTTCCGCTCTCCT
>NODE_2765_length_280_cov_28.532143
GTGTGTGTGTGTGGGTGTGTGTGTGTGTGTGTGTGTGTGTGTGTGTGTGTGTGTGTGTGT
CTGGGAGAGGGAGATGGGGGGGTGGCTGCCTGTGTCTCCTCCCTTCTCTGGCCTAATCAA
CAAAACAGCCTCAGCTGCCCCATCGCATCCCCTGCCAGGGTCCCTATCATCTTCTGATCA
AATATTAATGTGTGATACTCAGCCTGCTCACTAATCCAAAGCCAATTAATATTATCTGTC
AATTATTTACAGATCCTGAGGTGCGGAGGCAGTTCCCCGAGGACTACATCGGGCAGGTTC
AGAATGCATAATTGACTTCCTCTTTCACTCCCCCCCACCc
>NODE_2766_length_125_cov_36.431999
ACAACAACAACAACAGCACAATAATAAAGTTAATATAAAAACAAAAATGAGACATTAAAT
AGACATAAGTAGAGAATATGTGCATAAACATAAATGGTAAGTAACTAAGCATATTCCCAT
ATGTAAACATGGATGTTTATCGATCAGATGTTTATCAGATTATCCGATTGTGACAACTAC
AGTAT
>NODE_2767_length_235_cov_31.902128
AACATGGATGTTTATCGATCAGATGTTTATCAGATTATCCGATTGTGACAACTACAGTAT
TACATACAGAAATGAATACATTTCACCGCCACACAGTTCAATCATTTGAATCAGTTCAAT
TCGCGCCCCGCGATCGAAACTGCTCCCGACACGTCTGTGACGTACAAGGCCTCGTTTGGT
GTGGTCACGTGATTTTGTGGGGGTGTGTCGATGCATTGGCACATTGTCTCGCGATACTTT
GCTTTGAAAAAACTCGAGACTACTCGAGTAGTCTGTTTCGAGCGTAACATCACTA
>NODE_2768_length_167_cov_33.059879
AGGGAGGGGGGGAAAACACCAGGGAAACACCGTAAGCACACATTTAGGCTACTTAAGTTA
CACACATATAAGTGGAAATGCACACTTTAGTAGGCTACACCGTACATGAAAATACATACA
CATAACACATACAATTGAAACGCTTAACATACCTAGACCGCTGATCGTAGTGATGTTACG
CTCGAAACAGACTACTCGAGTAGTCTCGAGTTTTTTCAAAGCAAAGT
>NODE_2771_length_97_cov_18.103092
CCCACAGGCCAAGGCCACTTTGCTGAAAATTTCTCGGTTCGCTGAAAAATTTCATGGATA
AAGCAGGGTGTGGTCGGACCCCACGTCTTAAAGGATAGTTGGCGGGAAAGGGCACCAAGT
GTACTCCCATTGGTCGAGGTGCGTGCAATGGAATTAA
>NODE_2772_length_127_cov_17.653543
GGTAGACCTGGAGGAGAGGGGGGGTCAGGAGGTAGAGATGGAGGAGAGGGGGGGTGAGGA
GGTATGATATGTACTGATCGATTGATTGGTTGTAGGTATGTGTATAACTCTGTGATTGGT
TTCCCCAGCACCGCGGAGCTTCCGACCTCCAACCAGGAGACTTCAGGCCCCCTCCTCTGG
TCCTCAg
>NODE_2773_length_61_cov_76.803276
TCCGCCGCCCGACGGGCTACGATCGAATAACTCATATCACCGTAAAGCCCAGGGTCGCGG
AAACACTGGAAACTTTGCGTGGTGACGGCACGACGTTCTGTTCAAACGCTACGGACGTCA
T
>NODE_2775_length_233_cov_20.480686
TGTTCTCTTTCAGTTAGCCCCGGCAAACAATCCCCTTGTTAGCAAACTGTTAAGACAGCC
GCTCGGTACACAAATTGCGCTCGACCAAGCGAATTTGTTTTGCAAGGGTGACCTGTTTAA
TCATCTCATTTTCTTTGGGTGGACATTTATTCATCTGGTTTCCACGGTTACGGAGAACAT
TAAGGGGCTACAGTAATAAGGCTGGAGAGTCAAACAGGTAATAAAAAAATTAACGCCATT
TTTCCAGCAGACGAGGACAGTGGGGGAGATGAATCAAGGGAggggggaagggg
>NODE_2776_length_125_cov_53.167999
GTTGCGAGGGCGTCCGTGTGTCCTCCTGTGGGACACAATGACAGGGATAGGGAGAAAGCA
CATTGTGTTATTAGTCAGTAGAGAGGTAGGGGTAAAAGCCAAAAAGGTGGTGGTGCACAC
AGGTAGACAAATCTGACAAGAGAACAATCAAAATGGGGGGGGGAAAAGGAAAAAGATACT
TAGAT
>NODE_2783_length_455_cov_12.206594
TCTATTCCCTTCTTCTTTAAAAAAAAACCATCTTGATGAGTGTTGCAGGGAGGGAAAGAA
CAGAAGATGGAAGGGTGCGTGTGCCTGCATGTCTGGCGGATATGCCAGTGCCATGTTAAT
AAATGACAGCTGATTTATGCATCTGTATTCTTTTATTTATAAAAAACAGCAAGCAAGACC
GATTTCTGATATTAATAATACAAGTGGATCCACTTTGATTAGGGCTTCAGTGGAGAGCTG
TGCATATTCAGCATTACAATTAAATCTTCTGATGTGAAATAGGAATGACACACTAATGAA
GCGAGCCAGCGAGCCTGAACCGAGACTGTCCAACATCATTATGGGATATCTCAGATGAAG
AGTAATTATGCGAGGAACACTGAAATGTCATTAAAAATCTTCAGTAAGTGATTTAACCCA
CTATTCCTCACTAATGCTAGATTTCTTCTTCTTGTTCTTTTTTTTTACAGTATACTCCTC
AGGTTTTTCTTTTTGCAGTTGTCCTTTTTTTTTtt
>NODE_2784_length_61_cov_61.344261
CATACAACAGTCATTAAGGTGAGAGAGAAATAGAGCATCACAGGATGTTGACACCAACAT
ATAGTATGTTGACTCAGACTGAGTCTGGCATGTGAGACTCTATTCGTACGTACAGACAGT
G
>NODE_2785_length_643_cov_22.712286
TCCCGGTCGCTCCCCCTATGCTTAGGAAGGGCATCTTACACCACATGTCCTCATAAATAG
CCAATTTCTCTTTATGAGAGACCACTGTCTCCTGTAATTTGGTGATTTCTGCTGTTAAAA
CCTTGTTTGTCTCTTGTTCCTCCTCTAATCTCACTCGCTCAGTCTCACTACTCCAATTAC
AAAGCAACCATAGAGTAGCACTACTCCACTGTAATCTGTCATGAGAATCTGGATTGAAAC
GTTGACTCTTACCCCATACTCGTTTAATATCATCCAATTGCCATCCCCTCTTCGTGGTTG
ATTGGATATTATATTTTGACATAATTTTCTTAAAGACACGATCTAGAGCCAATTGGTCCT
GTAATGTTTGTATTCATTCTTTATACATCTCTTTAACCGACACTTGGGGTGGAGTCATCC
TCAGTTTTAGTAAGGCTTAGTAGAGACATGATTAAATCAACACTGAGAAGCGGAGAGGGG
AGGGGGGGTAAGTGGTTCTGTCCTGTGTCTACCAAGCGAGACACAGAGGTTTTTTCTTTC
AGGAAAAAACAACTATTAACCAACTACTACCATTCAATAAGCCAATTCACATATCCCCAA
TTCTTCACCCATGTAATCAAATTACCCTGGGAGGAGAGAAATATCTCCGGAACGACCTTT
CTCTCTTTTTTTTCTTTTTTTTCCCCTACGTCGAATAGCCTAt
>NODE_2786_length_190_cov_39.163158
TTGTCTTAAAGGTATTGTGACATAAAAAAATAATTTTTGATATTTTCAAGTTATTCTATG
GGTCCTCTGGCCTCATTTACACCCAAAAAAAATGAATACTGATCATTCAGTGGTTTTCCT
GTGGTCTCGGGTTGTGTGAATAATGAGCAAGAAATGCTCTGTTCAGATGTCTTGCCTGGG
TGTGACGTCACACCCAGGCGAACGCTGTGTTTTGTTGTGACATCAAGTCTTACTATCGCT
AGCATTGCTa
>NODE_2789_length_232_cov_27.306034
TATATATATATATCGGGTCCTTCTTAAACCCTGCACTGGCTGTCATTCAACGCCAGATCG
TAGCCTTCAATGATTTGTTGTAGTCCCTGCGCTCTGACTCTGTGCCTTAGCTTGATTCCG
TTTGCCTGCCTTCCCTGCCTAACCCTGATTCTCCCTGTTCCCTTCCTAAGGACTCCCGGC
TCCCTGATTACCTGCCTGCCTGACGACATACTCTCCTGCCCAGCCCTCGCCTGTTCTGAC
AGCCCGTTTACCTGCCCGACCCCGCCTGCCTGCCTGACCATCCGCTTGCCGA
>NODE_2790_length_291_cov_25.584192
TAGCCAGTGGGTGACGGCGGTGGATAAAAAGACGGCCATAGACATGTCCGGCCAGACGGT
CACCGTCCTGGAGAAGGTCCCCGTCCCCAACGGCCAACTGAAGCAATACTTTTATGAGAC
CAAATGCAACCCCATGGGGTACACGAAGGAGGGCTGTCGCGGAATAGACAAGAAGCACTA
TAACTCCCAATGCAGGACAACCCAGTCCTACGTGCGAGCGCTCACCATGGATAGCAAAAA
GAAGATTGGCTGGCGGTTTATAAGGATAGACACTTCGTGTGTATGCACATTGACCATTAA
AAGAGGAAGATAGTGTATATAATGTATAGATTTTATtgagagtttaaaaaa
>NODE_2792_length_95_cov_114.094734
CTACGCTTTGGCTGCGTTCGTAAATTCGCTCTGGAAATCTGATCAGCACTCGTGTGACGC
CTCTTGTCCAATCAAATCACTTGGTGCCTTTATGACGTTAAACCCAGTGTTCTCTCCGGC
GCTCTCGGAGCGAGTTTACGAACGCACCCTCTGCT
>NODE_2793_length_360_cov_13.108334
ATTCTGCTGGGTCAATTGTGTCAAATGGGGTCTCTTTTTGTCCGTGGGGGCTGTGGGAAG
CCCGCCAACGGGTCGTGGTCATTACTAGGGATGTTGACAGCTAACCTGCTTACCGTTTGA
GAATGATATAGCCCTATATCTTATCGGTTTAATGATTCGTTTATTTTCCTCCGTTTTTCA
GCGGGTTGACTCCCGTAATAGTGCATTGCGCGCCAGCACTGCGAGGCATTGCGTAGGGTG
TTGACATGAATATTCTTTCTTTCATATGCACTGCACTTAAGAAATTACATCCGCGCAGGA
AAGCAGAGAATCTCCTACGTTGTACAACTGATAGTCACACGACTGTATGCACTTGAAACG
AACCAGAAGTTTCCTCTACAGTTTCCCCAAGGGGATTAATAAAGTATCTATCTATCTATC
>NODE_2803_length_296_cov_48.834461
GCTTCGATCACTTGGCAGAGGACCATGGCAGCGGTTAACCTGGGGAAGCACTTGGTATGT
GTGGCAATGTGTTTGTTCTCGCCAGTCTTGCTGACCTGGTCAAACACCCGTTCCTCACCA
CCATTTTGACAATTCGAATCCATTTTTAGATGTAACCTCGGGTATGGTGAAAGACCCAGC
GGACGTCTTGGACAGGCAAAAATGCCTTGACGCTCTGGCTGCTCTGCGCCACGCTAAGTG
GTTCCAGGTTCGGAACATCATTTTACTTTCTTATTGTAGCCTTATGAGACAAGTCTTTTT
TTTCTATGTTTTTGAATTTCATTTGAATTCTAAAGAATTACCTGATAATTACAATt
>NODE_2804_length_465_cov_16.309677
TCTTTTCAAAACTGACTCTTGCAAAGACTCGGCTCCACTCAAGACTGACTGACACAAACC
TGCAAAACCAGCTGCGAGTGGCATCATCATCATTACGACCTGACACCAAACGCCTCGCCA
AAGAGAAACAGATCCAGCCATCGCATTAGGTGAGTCTGATATGTGTTTGTGGGGGACATG
GCGCGTTCTGGCCTGCTGGTGGAGCTAAGACTGTGGTGGAGGGAGGATGGGGGACTGATT
GAGAACAGGTCCCATCATCTGAATGGTATTAACCCGTGTGTACCTGTGTGTGTTTGTTCC
CTCTTGGCAGAAGTGAATGAGACGGCGAAGCACTGTAGTAGCGGGGAGCAGTATGCTGAG
AGCTACGTGAGCCGAGTCCAGACCCAGTCCCAAGACAGGCATTGGACATTACATTACACA
TACATGGTTAACACTAGGAATGTCCCGATCCCACTTTTTCACTTTCGATACCGATATCTG
GACTTCAGGTATCTGCGATACCGATATCAACCCGATATTTGTATT
>NODE_2809_length_169_cov_11.254437
AAAAAGTGAAAGTGTTGCATTGTCCGTCAGACGTATTAACGCAGTGGGATTTGTACGTCT
GGTCGGCGTCTCCCCCCACCCTTCCTCCCGCGGTGACGGTGATGGGTCGGAAGCGGTGTG
TCGGTGCAGATTGTTCCAAGATGGCGGCCGGGTGCTGCGGGGTGAAGAAGCAGAAGCTGT
CGGGATCCCCCGGGTCGGGGGGTCCTGGCGGGGGGGGGGGGGGGGGGGg
>NODE_2820_length_269_cov_25.654276
GGGGGGGTGGGGGGGGGGACCAGCGCGTCGCCACGGCAGCAGGTGGCCCATAGCCGCCTA
ATGAACACGCCAATCTGTTCTCTCCGCCGCTCCGCTTTTCAACAGACAATTAGGAGACTA
AGCATGTCATTATTCCAGGCCAACAAGAAGAGCCTCTCCTCTAATTTCATCTTTTCATTC
CTGTTTACTCTCCCTCACTCCCCTCGCTAATGAGAGATGCGCCAGGCCTATGCTAATTGG
TTTCAATAACATTCATTCGAGTTGAAAGGGAACGATTCTTGGTAATTGAGGAGCGGAAGG
GGAGGAAAAAAATGGCCCTCGTTTCATTg
>NODE_2827_length_61_cov_43.114754
ACCTCATTTTCTGCTCGCCGTTTATTCACGGTCGGCCTAATGAAGTCCGTAGCGTTTGAA
TGGAACGTCGTGCCGTCAGCACGCAAAGTTTCGAGTGTTGTCCCGACCCTGGGCTTTACG
G
>NODE_2828_length_74_cov_89.162163
ACAGCGTTGTCCTCCTCCTTCCTTCCTTCCTGGGGCGGTAACAGGGCACCAGGGGACATG
CAGGGGACATCCTGGGCTGTGCGGGGAGAGGGACACAGAGGTGGAGGCCCTGAGGGAGTG
CACTTAGACTTGGG
>NODE_2829_length_259_cov_20.046331
TAGTTGTTATTACAGTTCGGTCGAGTTGTTTAGTTGAGGGGCGCAGTGCACTTATGTTTA
ATCATTTAATAAAATAAAAAAAGCAAGGTCAAAAACAAATTACATTCATTATTTGCTGCA
GATCTCCCCAAAGCATTGAGAGCGAGACTGTTTTGAATTTCAATTGGCTTCCAAGTGGCA
AAAGCCCTTAGCTAATACATCAAAGAAAAATTGGTGTCAACTAATCGGTTTAGGACACAG
ATTTAAAATGGCTAAAATCCTTATGAATACTTCAAGCGTACCCTTAGCCTACTGCCTGGG
CACTGCTTTGGAGTATACc
>NODE_2830_length_248_cov_18.217741
CTTTCACATTTCACTGATAGCATAGATGGAGAGTGGAGGGGAAAAATGGACACACAATTA
TGCTCACTTGTCGTGTATTAATACCGCTTCTTGACATCTTCCGTGGACCCCGGGCTGTCA
TCTCTTTGTCTGTTTTAATTGAAAATTAATGGTCGGTGCGTTGCCTAGGCAACCGGAGGC
AGCGGTCGCCCCGGTAGTCGGCGGCAACCGAGGCAGACATCAGTGGCATTGTTTGTCCTG
CCTGACCTTGGAAGTTTGAAAAAAAAGAAAAAGAAGAAGAAGAAGAAGAGGAAGAAGAAG
AAGAAGAa
>NODE_2834_length_570_cov_24.798246
TTCGGCAGCTAGCTGACATTTCCAAAGTCACATTTCCAAAGTGCTGATTGCTATTTTAAA
ACATAACTATATGGTTAATTGAATGCAGTCATAGCCTATATTTTAAGAATTCCATCTATA
GTCACCCTACCTACTTCGCCATAGGTTGTTGTGATTTCTCGTGACCACCCAGCTATTTTC
CTAACTTCATAATGTTGTGAGCTGTCTCACCTTTCTTGACTGTATAAAACATAACACTAA
ATACATGCGCAGTGATTGTATAATTCATATATAAACCGATGGACACCATGGTGTAGGCGA
GCTGTTATGTGAAGACATTAGCCGTCGAATGGGACATGGTTGATCAGCTGTTCGGCTTGG
GGAAGCTAGCCATAGCCACTAGCTAAATCACACCACGACTGCGTTCATAAATACGCTCTG
GAAATCTGAACAGCACTCATGGAATGCCTCTTGTCCAATCAAATTATTCGGTCCCGTTAT
GACGTTGAACCTAGTGTGCGCTCCGGCGCGCTCTAAGTGAATTTACGAACGCAGCCCACG
ACCAAGCAGCTGCTAGTTCCAGCTGATTCCACCTTCTTCGGGTTTGCTTGATAGCTAAGC
TAAGCGAACGAGCAACGCTCGCTACGTAAc
>NODE_2835_length_173_cov_13.537572
GAGGTTTTTCCTTCTTCACTATTTGCTGCGAGTTTTCTTTTCCCTCCGTAATCTGACTGA
TCCCGCCTTGCCTCATTCAAACGTCCCCGCTGCTCCCTATTGGTCTAGCCTCTCGCAGAA
ATTGTCATATGACCCAGCTAGGCTTTCCTATTGGATAGTGCTGTATCCAAAGACGATTGG
TTATTTTTGACTTTGCCTGCGTTCGTAAATTCGCCGGAGCGCACACAGCAGCa
>NODE_2839_length_129_cov_15.984496
TTTTTTGGGGGGGGGGAGAATTATGTACAAGAGCACAAACACAGGCACAGAGAAACCTAG
CCATCACTGTCTAGGGGTACAAATAACACCTCCTCCTCCAAATGCAGCGGCTGCCTATTA
TGGAGGAGACTGAGCAGTATTTAGCCAGCTGCTTCGCTCTACACTTGGTCAGCCCCAAAA
TCCTCAGAc
>NODE_2840_length_238_cov_16.495798
TTTCTGTGTGTTTTCAGGATGACTCATGGCCGTGACGGACAGGTAAATCGATATTTTGAC
TTTGGCCACTGGTTTTTGTCTTCCAGGAGAAGCGATGGTAATGGAAGAGGACTGTAAATA
AGTGGAGGGCTCTTGACAAATGAATCCATTAACATTTGCCTGTGTCGCCTGGTGAGCAGA
TTTGCTGTTTTATGGGGCAGGAAAAAGGAGCCTGTAAATCTGAGGGCGCGGAGAGCAGGC
CGGGGAACACATCTCCCATGATGCAGCACTTTATCTCCTCCCCAAATGGCATCTTTAt
>NODE_2841_length_193_cov_26.259068
AATCCCATTCCGACATAAGGTGTGGTTTCATAAATATCAAAGGAGCCTACTCTACCATCT
CGCTTTCGGGAGGGAGTGGATAGGCTATAGCTTAACACCTCATTCAATTGCAAATTGTGG
CGAGATCAGGGTATGGTTCCTGGTGGAGAAACGTTTGCGAACGTCCTAAACAAAAGTATT
ATAAGACAATGCCCCGCTCTCTCCCCTCTCCCCGCGGAAAGAAACGAAGAAATACATTCA
CACGATCGGAGTA
>NODE_2843_length_143_cov_17.454546
AACGATGACTCAAGCCATTAGCGATCCTATTGTCAGTCTATCACTCTGCTCTTAGAATTA
TAACCGGTGCTAATTACAACATCACCACTGTCTTCTAAAACATGATTGGTTGGTCATCCC
TGGATATGAGGCGAAATATGCATTGGTATCTGTTTATTCATAAAGCGGTTCTTGGGAATT
TGCCACTGTATATTTTCGTTCGT
>NODE_2844_length_160_cov_19.262501
GACTTCACCATCTTCGTTCTTGCTTCTCAGATAAGAACATGAGCCATATCCCGCATTGCT
GGCATCCGAGAAGTGGTGTAGTTCCCTTGTGACAGTTTTGCCGAAGTCTTGTGGTTGGTA
GCATCTCGGTATTGAGACTTCCTTCAGCCTTTGGAGATCGCTCTTCCATTCCTCCCACCG
TGGACTTAAGTCTTCGGGAAGTGGGTCATCCCATCCGATg
>NODE_2848_length_129_cov_33.186047
ATAGGGAAAGGGGAAACAGTGCGGGACTTCTCGGCTGTGAAGGTGAGGGAGTGTTACTGG
ACACTTTTGGAGAGCAGAGTGAGGGAGCCTGCGGCAGAGAGGGTGTGGAGACAGGTATTC
CCAGGATTAGAGGTAAAGAAGATATGGAGAAATTTATTTTTGAAGTATAATAGTTTAGAA
TGTTCTCAT
>NODE_2850_length_108_cov_21.305555
TTCCCCAACAACAGGCCTTGGATTACCCGCGACACCAAAGGGCTCCTGAACAGGAAGAAA
GCAGCCTTCAGGGAGCAGGACAGAGAAAAGCGCAAACAGGTACAGAAGGAGATCAAGAGG
GCCATGAAGCAAGCCAAGGTGGACTATGGGAAGAAGTTGGAAAAGAAG
>NODE_2851_length_637_cov_22.557301
CCAACAATTGACTAAAAAAGTTGATTGCATGGCAATAACTAACTTTCTTTTTCTAACTCT
GGATAAACAGTGGGTAGAAAATGATCAGTAACCTGAAGCACTGAAGGCAGGAGTGCAACA
GGGAGTCATGGTCAGTTGCGTGGGATGGCGTGTGCATCTTTGTCATTGCTTTCATAGTTT
TTATTCCATGTTTTTTTACTGCATAGCTTACGAGGGGCCCTAATAATGCGACATCTAAAT
TATCTAGGAAAAGTATTCTGGGGTTTGTACTGATAGGGAATCCACACGGTGCCTCCATGT
GACGAGTTAAATGTTTTGAAGGTCGCAGTTTCTCTCATTGATCTTGCGATGTTTGTTAAT
TACATTGTCACTGATGTTGTGAGAGATAATTAAGCCACTATGTTTATATGCATAATTATG
CGGCTCCGCATCAGGCTTTGAAAGACAGCGGCAAGAGAGAGAGAAAAAAAATGTTTTAAT
TGTGAGCTGCACAGAAACATGGCAATATAGATGCCCTAGTTACAATCAACAAAGAGCAAA
AAAATAAATAAAAAATTCCAAAGACAAGAAGTGACTAATGCAGTATGCTCTCTTCACAGT
CTTCAAACAGTCTGTCTTTGTTGGGAGATAAAGAGTAAAATAGCAGGGCGCCAGTGGAGA
GAAAGGTGTAAGCCTGTTTCACAACACAAACATAGAt
>NODE_2852_length_124_cov_17.241936
TCATGTTGTAACACTGTTGCACATTGTTTTAAATATACAACTTTTCTTTTTGTTCAAAGA
CATACAACCAACACAACAGCTGTAAATCTATATTAACAATAAATGTAGTTATATGATCCA
TTACTTAAGTAATAATATTTGTTAGTAAATGTGTAGTGTGTTTTTCTTCACCAGATACAA
TATc
>NODE_2853_length_136_cov_9.683824
CGGCTAGTGAAAGGGAGTCTGCAGGCACAGGGACATCGTGTGCAATGGGAGAGAGTCAGA
GCCTCCATGCACCGTGTGGACAGTCTTGGGATTCTGTCCAGAATGACACAGCTGGGATGT
GTCGTCAGGCGTACATACTCTGTGCCCTGTCAAAAGTACCTTGTGCACATCGATACAAAT
CACAAGCTGATCAGGt
>NODE_2854_length_135_cov_34.318520
TAGTCACATGTTAACTATCTCATAGGTTTGAATAGTGGCCAATCACAACAGCTGCTGAAT
CATTCGTAGATAACAGTATGATTAAGTGAGTTAACTATCTGATTGTAATAACGTTTAAGA
TGAATTATGACTGAACACTACAATGGTTACGTAAGGTAACGGATGGATTATGATTAATCC
CTACACAAGCCCCCC
>NODE_2855_length_142_cov_25.887323
CTAGGCAGCTCTCTCTCCCGTGGCGGAGGAGAAGGAGAACAAACATAAATCTTCCTCAAC
AATCTATTTTCCATCATACTTATTCACAGGGGACGCCTCAAAGTGGTCTTTACCCTTTCT
GTCAATGGCTGCCCTCATCCATCAATTTCATAGAGAATTATACTCCAGATCGATGGAGTT
CGCGACCGCTAAGCATTTGTTg
>NODE_2856_length_61_cov_33.245903
CGGTATGCATATGTATCAGGTCCAGACGTACACAAAAGCCTCTTGGAGACATACCCTCAG
ACCAACATAGCGCCACCTACTGGTACCATTTTTTGCAATTTCGAGGCGTTGGGAGGCGTT
G
>NODE_2858_length_61_cov_11.819673
TCACGGTGGGCCTAATGAAGTCCGTAGCGTTTGAAAGGAACGTCGCGCCGTCACCACGCA
CAGTTTCAAGTGTTCCCCCGACCCTGGGCTTCACGGTGATATGAGTTATTCAATCGTATC
C
>NODE_2860_length_67_cov_29.149254
AATAACTCATATCACCGTAAAGCCCAGGGTCGGGGGAACACTCGAAACTTTGCGTGGTGA
TGGCGCAACGTTCCGTTCAAACACTACGGACTTCATTAGGCCGACCGTGAATAAACGGCG
AGCAGAA
>NODE_2862_length_184_cov_17.711956
TTCTCATACGCCTTTCTGCTTGTTTGCTTACCGCCATGTCCCAATGTACCGCTTATGTTT
CTGTTTTGCCTGCCCTGTTTTTGTCCTAACTGTGTAGGCTTTTCTATCTGGTATTGCCCC
TCTGTTTGTCTGTATGTACTCAGCCTGCTTGTGCTAACCTGTTTATGAGTGCTGTGAGGG
AGATGCTTTCTGCTGTGTTTTACCGTTTCTTTCTGCTGCTTTTAACCTTGCTGAAATGTT
GTGg
>NODE_2863_length_562_cov_49.252670
CTCACCATGTCCCCCTCCCCTCCCACCCACAAGGCCGGCAATCAGCTCGACCTTGTCTTC
ACCCGATCCTGCGAGACCTCCAACCTCAAAGCCACGGTTCTCCCAGTCTCAGATCATTTC
TTGGTATCGTTCTCCCTTTCTCTCAAACCCAATTCTTCACAATCAGTCTCTAACCACCTT
GTAGCCTGTCGCCGCAACCTACGTACCCTGTCCCATTCCACCCTCTCTTCCTCTGTCCTA
TCCTCCCTACCCCCCATTGAATCCTTTTCCCTTCTATCCACAGACTCAGCATCCTCCACC
CTCCTGTCTTCTCTCTCCTCATCCTTCGATGCCCTCTGTCCACTAACCCGGAAGCCAGCC
CGATCCTCTCCACGCGCTCCCTGGCTCTCTGACACGCTACGTGCTTGTAGAAGAGAGCTC
AGGGCAGCGGAGAGGAGATGGCGGAAAAACAAACTCCCTGATGATCTTAACCTTTATCAC
TCTCTCCTTTCTAACTACACCTCCTCTGCATCTGCTGCTAAAGCATCCTACTATCGTAAC
AAAATACAGTCTTTTGCCTCTAACCCCAGGAAACTGTTCTCCACATTCTCTACACTCCTC
AACCCACCTCCTCCCCCCCCCC
>NODE_2865_length_168_cov_14.815476
TTCGGGGCGCCAGGAGGTCGACGTGGGGCTGGCGCGGCGTGGTCGGTACGCATCCTGGTC
GTACCAGAGTGTGCTCTCCACGTCTCTCCTACTGTCTCTTTGTTCTCCGTAGCGCGCCGC
GGCCGCGCGCGCTGTAGTGAACGCGTCCATTTCCTGGTCTGGCTCCTCCGGTCGGCGGGG
CAGCTGTGCTGGGGCTGGGCGCTCTGCTGCTGGTCGTTGCTGCGGTGg
>NODE_2866_length_209_cov_26.464115
GCGACTGGAACGGGAGAGATGTAAGATTTGTTTAAAGCCCCGCATTTCCATTTAAGAACG
TGATTGTGTTTGCAAAGATCCCTTTCAATCTTCGCATCTCCCCCCTCTCTACCCCTCAGC
GTCTCCGAGGCTGCTTTGCAATTCATAGAATTGGTAATTTGCTATTGGGACAAAACGTGA
AGGGAAAAATAATCAGATCAACCGGGAGAGGAGTGTGGAGGGAAGGAGCCAGCAGGGAGA
AACAGAGGATTTCGCTCTAAGTTGCTGTt
>NODE_2875_length_140_cov_10.700000
GCTCCCCTGCGCGCTCCATGAACCAGCTCAACTGTGCCGAATTGGCAATCACCGCACCGG
CCGCTGATGAGGACGCCAACCAGCATAAAAGCCAGCGTACCCTACGATCCAGTGCCAGAA
CTTAGCCATCTGTATGGTACAGTATAGCCTACGTCTCCAGCTCTGTTTTTCCCGCTGTAA
TCTCTGACCGTGACTTACCc
>NODE_2876_length_225_cov_10.208889
AACCCCAGTCATTTCAGCGTTTCAAGCATGTTCTGAGTTGATTTAATCAAGATATGGGTC
GCAGCCCGATCAGGGATACATCTCATAAGGGTTAAGAAACAATGGTCGGCAGAAGATTTT
GTGATTTTATTTTTTTCTTCCCCCATAGTAACAGTGAAAAGGTGGCTCAGTTGATGAGAT
TAGGGAGAGTGAGGAGAACCAGAGAGAGAGAGAGAGCGAGAGAGAGAGAGGGAGAGAGAG
AGAGAGGGAGAGAGCTGAAGTGATCAATAACAGTGAGTGAGTGag
>NODE_2877_length_61_cov_95.737701
TCGCCGCGTCGGATGTTTGTCACATAAGGCTGACTTCCTGTTGCCTGTAGGTGGCGCTAT
AACTGAGTCAATATCGGCCTGTCATGTTGCTGTATATGACGTGTAGACCACAACATGTGA
A
>NODE_2881_length_302_cov_10.996689
AAAAACGATGATCGCTTGGTCATTTTAATAGATTGGTTTTATTTGGTCAGTATATATAAA
GCATAGGACAACATATTATTCGGTCCGGTTGGGCTTTTGCTAGATTTGGGAAAGTATAAG
CGAGTTAAGGGCCTACCAAGCCTACGCAGCCCGGTCTTGCTGTTCACGTGAATGTGAAAG
TGAAACCTAATTCTAAACCCCGTGCGTGCTCTCCCAGTCCACATGTGAACCCCACGTGGG
GATTCACGCGTCATAGCTTCTCGTCCAATGGCTGGGGAGCGGCTTAGCCGCGCGCCTAAT
ATTTTATGATACACGAAACAGCAGGAGGTACTCTTTGAAGTTACACGCGACGGCAACACG
Cg
>NODE_2882_length_216_cov_18.087963
TCACCGGTTGAGAGTTGGTTTTCAGAGAGCCAGTATTACCCTGGTGGAGCAGACTTCCTC
CCGGTGTGGTGTTTTGATGCAGTCAGATCGCTCGTTCTGTTGTTTCCCGTGTTTTAATGA
GCGAATGTGTTTTTTATCAAAAGCTTGTACACGTATTTTCATTACAGTGTGTAGCCTACA
AAGTGTGCCGTTCTACCTATATTTCTCTGTACGAGAATGCCTTTTAGACGTGTTTTAAAG
GCTATTTAAACTCTAAACGTTTTTTAGACATATTAt
>NODE_2887_length_251_cov_16.868526
CCCCACCCGCCCCCACCACCCCCCTGCTGACAGGTTTTAACTACACTCCACTCTGGCCTC
TGCTCCACTCGTTACAGGCCCCAACACAAGTGCTAACAATCAAAGTGTTTGGGATCGCTG
AAATATGCATGGCTATCCATGACAGACAGATAAAGCACAGCAATTAGCCACGTAATCCTA
GAGCGTACGGCGTACCGAACCGTCAGCCTCAGCTGTCCTCTCCTCTCTCTCTCCCCTCCC
CTCCCCTCCCCTCCCCTCCCTCCCCCTCTACTCTCTTGCTCTCTATTAGTTAAATGTACT
CCGTGTGTCGg
>NODE_2889_length_326_cov_8.865030
GTCTTCCATCGCCACACTCACACACTCTCTTACCATCACCTCAACATTTTTATCTTTAAG
TAGACTAGCATTAAAGCACCATGACCCTCCTCTTCCCCCTACATTCCCTGCCCCCAGCTG
GAAAAACTGAGCATCATGGTCACTATACGCCATAAACCGATATCCAGTCCTTCCAACCAG
GTGCCTCATTTCCTTTTTCACCAAACAAAAATCTATCCTTGATTGTTTTAAAGCTCCCAT
CACCATCTGCCTTCTCGAGAAAATCTGTGCACCAGGGTGCTCCTCCCTCCATATATCCAC
CATCCCTTGTGTGCGCATCATTTCCAACAGTGCTGTGCGTGACGCATCAGCCTTAAATTT
CACCCCTCTTGAAGCATCTAACCTAt
>NODE_2890_length_347_cov_31.236311
GTTTGCCTCCTATTCACTATATATACACATATATGTATTTTTGTGTCTGAGGGAATCAGT
TGAATGCATTGTTCCCAAATCATTGTAATATCTATTTAGAGTGGCAACAGCACTGGCTGC
CGATGCTCAGTATTCATGGAGAATAAACCAGCCTTAAGACTTAGAAAAGCTGAAAGGGCT
TATCCCTATATTCTTAAACTCCCCTCTTTTATGTTGGTCTTAGGCATTAAGGATAGGATT
GTGAATAGCAATTGTTAAACTGCTGCAGTGAGTGAGAGAGTGTGTATACGTGGGTGGGGG
TGTTTTATTCCCAGGCAAAATCCCTTCCTTTTCTCCCATTTTTTCCACAACTGTAAATAT
TAACTGTGTTCTTAACTCTTAACGGTGTATGGGAAAGAGTAATGTGc
>NODE_2896_length_149_cov_15.973154
CTCCAGGATCGCTGTCTATGGCTGACCCCTCGCCTACAGCAAGAAAAATAATTCCAACAA
TTGACTGACACGTTGATTGCATGGCAATAACTAACTTTATTTATGGTAAGAGAATGCCTC
GTAGACTTTGACATGTTATGACGGGGAGGCTGTGGCGCAGGAGGTAGAGCCGCCGTCTAA
TGATCGCTCGGTCGGCAGATCAGTGGTTc
>NODE_2897_length_177_cov_9.033898
ACAGAAGTTTGTGTGGCAGGGGCTCAAGAAGGACGTGAAGGCCTGGGTGGACTCGTGCGT
GGCGTGCCAACGCGCCAAGGTGCACCGGCATACGAGGGCTCCGCTAGAAACCTTTACCGT
TCCCGAGAGGAGGTTCGACCACGTTAACGTCGACCTGGTGGGCCCACTGCCCGCCTCGCA
TGGTTTCACCTATCTGTTCACCATGGTGGACAGGACGACCCGATGGCCCGAGGCTGT
>NODE_2898_length_145_cov_10.020690
AAGTGGAGGGAAGTGAGATTTGACCCCTGAGGCCCAGGAGAGGTCAAATTCAAAATGGCC
ACCGAAAATATTGAAAAATGCTTAACTTCGGAACCAAACACAGTAGAAAAACATTTAAGG
TGTCATTTCCCACTAATTTTGGGGTGCCCATTCAGTTGGTGATACTTTTGAGACCAATAG
AGTTAAAGAAAAAGCATTCAGATCa
>NODE_2899_length_261_cov_25.111111
TTTGATTATTGCATTATGTGATCCTGATATGAAAGGACACTAAACACTGTCTGTTCGCCG
TATCTCTGTCCACTGATTGTTTTCTGTTTTGTTAAGCAACCTTAGGTTCTATGAAAGGTG
CTGTATAAATCTAAGTTATTATCATTATTCTTATCGTCATCATTTAAAAAAACATTTCAC
TCGTTACTGTCATTATTTTGGAAATAAACCACCTTTTTGCACCTTTCGCCTCCCCTTGTC
CACATAATTTGATCTTGACATTGATCTGAATGCTTTTTCTTTAACTCTATTGGTCTCAAA
AGTATCACCAACTGAATGGGc
>NODE_2904_length_139_cov_10.640287
AATATGCCGCCTTGAGGGTTTTCCACCTGTACCTCACCTGGTCGACTGTCCTGACAAACC
CTGCCTCCAAGAGTCTCTCACAAACCCTTTTAAAAATATCACTATTCCTATGTTTTCTCC
CATCTATATATTCCATTATGTTTAAGTCTTTCATTATCTGAAGGAAGACTGCGGTTTCCT
CATCCGTCCAAAAATGCTg
>NODE_2905_length_64_cov_11.375000
CTGTATATAGTCTCTCCCTCCCTGTATATAGTCTCTCCCATCGCTGTATATAGTCTCTCC
CTCCCTGTATATAGTCTCTCCCTCCCTGTATATAGTCTCTCccatcgctgtatatagtct
ctcc
>NODE_2909_length_128_cov_11.500000
TCTGAGTAGTTTCTATGGATACGCTTCTTCATTCATTGCCTCACGTTTTACTCAAATTCC
CTGGCAAAAAAAGCTATCTAACTGTTGCTATTAACAGAATACATGTTAGTTAGCTAGATG
TGTTTTCGGACAATTCTAGAAGCGATGAAACGAGACAAAGACATACATAGTTATAGTTGT
AACATAGt
>NODE_2911_length_559_cov_30.708408
TCTCCCTCCCCTCTCCTGAAAGGTGGACGCGTACGGAAACATCCTCCTCACCACGCTGGA
GATGAACAACGAGGTGATGCCCTCCGACGTCGGCAGCAGCGTCAGCGACTCCCGGAATTC
CGTCATGTCCTTCGACAGCTCCGGGGTCCAGTTCAGGAAGCCCATGGCGCCTCGGGACGG
GTTCAGCCACCACTCGCTGGACCGCAGCGCCATGCGGAGCCGGGCCAACTGTCGGCTACG
ACGGCGCTCCTCCAAGCTCAAGCTGAAGATCCCCAACCTGGCAGATGTCAGCACCATTGA
CAAGTGGTCCCGGGTCATTTTCCCCATCACCTTTGGATTTTTCAACCTAATCTACTGGTT
GTACTATGTGAATTGATGTGCATCCCTCTAGGAATCATGGGCCATATTTTGAGAGCACAT
TAAATTGGCTTTGATACGGTTGGAAAATATGTATACACATATACAAGTTGATACATATGT
ATATGCATATTTCTATATATTATATTTATATATACACATGTGTGTGTAAATCTGAAGGAC
TTTTTCTCCTGTATAAAGTATTAATATAATGACTTGAATGTTTAAGAATAATTGTGAGAG
AAACATTTCAAGCCTTTGa
>NODE_2912_length_641_cov_26.173166
AGCTGGGGACGCGGGAGCCCTGTGCATTTTTTTTTTTGATTTTGGGTTTCCCGCCAATTC
CGTTAGGAAAAACAAAGAAGAAAAAAACCGAAAGAGAGGAATTTACAGTATTTATTGTGT
GTCTCCGTGTGTCTGTGACTGTGAAGGATGCCTCTGTGTGATGGCATTTCTTGAAACTTA
AGCCAGGGGAGATGAACTCTCTCGGGCACAACAGTGAAACATCCTGTAAGATGGCTGCCA
TTTCGAAAAGCTGAAAAAACGAGCGGCGGCCCCGCGTGGGATATCACCTTCCACCGTAGG
TCTGTTGCGTTCGCTGGCAGGCGACCCGCGGGCCGCGCGCCTGCCGTGGTAACCACGGCG
CGCAGGTGTCTGAAAGGTCCAAAATCATACTCTGGTTTCTCTTCATCACGCACAAGTTTT
TCGCCTTTTACTAAAGACTTCCGTGGAGAGGAACACTTAGGAGTTCAAGCTATTTTTGGC
AGGCTCTGCATCTAGCCGAGCCCATATCCGTGTTTCAAAGTAAGATGACAGTTGGGGGGT
CTCAGGTCAATCCAGCACTCACACTTTGACCTGTCTGGTGGCGGAGGTGGTGGGCGTCCA
ATGTATGGGTTATCGCTTCTCGGCCTTTTGGCTAAGATCAAGTGTAGTATCTGTTCTTAT
CAGTTTAATATCTGATACGTCCCCTACCCGGGGACCATATa
>NODE_2913_length_176_cov_41.767044
TAACGTCCTAGTTCTGCTCTGCATGCGTTATTTGTTGTTTTCCGTTGGACGCGGAGAATG
GACTTGCACAGTTGTGTGTGCAGAGTCTCAATTTGGTGTTTGTCCCATTTTGTGAAGTCT
TGGCTGGCCTGTGGGCCCCAGATCTCACAGCCGTAAAGAGAGATGGGTTCTATGACGGAG
TCAAATAGTTTGAGCCAGATTTTAATTGGGATGTCTTGGAGCTTGATGTTCCTTTT
>NODE_2914_length_61_cov_16.114754
TAACTTCAACAAAGCTGTGAACGACCTGAGAGAAAAGGCAAGAAGGGCCTTTTACGCCAT
CAAAAGGAACATCAAGCTCCAAGACATCCCAATTAAAATCTGGCTCAAACTTTTTGACTC
C
>NODE_2915_length_61_cov_44.803280
CATAATATGCAAATGCTTTGAGAGGCTGATCAGGATCCTGATTCTCAGAGAGCTGCCACC
TTCAATCGACCCCTTTCAATTTGCCTACCGGAACAACAGAGCGACGGACGATGCCATAGC
T
>NODE_2916_length_449_cov_24.643652
GACGTCGAACCCAGTGTGCGCTCGGGCGCTCAGAGTGAGTTTACGAACGCAGCCCTCCTC
CAGTTAGCGAGGCTAGTAGCTAGCTACATAGCCTGCTGCTACCGCGTTGGGTTACAAACT
AACGGGTTAAATCAGACACCAGCCGCATTATGAATAAAAAGTCTAGTCGTTTAGCTAACA
CAGTCACTTACGTTTGGCGGATTTAGTTGTATTTTAAATAATGGAAATAAAATGTAATTA
TCCCCCTCTTCTCCTCCGGGAGGCAGTTAGCTACAGGGCTATCTGGGGGGTGTTCCATCA
ATGTCGCTAAAGGAAAATCCAGACTTATTCTGACAAGTCTCACGAAAACCAGTGTTATTT
TTTGATAGATCTCGCGAGATGTGTGAACATTGCGTCTTTGTTTTGTTGTCTTGTTATGTT
TCGTCTTTCTGTAGAAAAGTGTGCCCCCAGGGTTGCATCACGCACTAACAGATAATAATA
ACAGAATCATCTCTGGAATCTCGAACATg
>NODE_2918_length_79_cov_87.177216
CCTCAATGTTCGAGTCTATTACTACGAGAAGGGAATTATGCAGAAGGTAGGAACGTTTAC
ACCAGTGTTGTAGTCGAGTCCTCAATGTTCGAGTCTATTACTACGAGAAGGGAATTATGC
AGAAGGTAGGAACGTTTAC
>NODE_2920_length_157_cov_29.203821
GCCTGTGTTAGCAACAGCTGTGCGCACATCTTGTGGCAAGTGTCGGAGGAAAATCTCTCG
GAAAACATGCCCTGGTATTTCGTCGCCCAGTAGTCCAAGCATCATTTCCATGTGGTCGGA
GGGCTTGTTGTCGCCCAGCCCTTGGATGTCCAGCAGGCGTCGGGCCCGTTCGGACCTCGA
GGGTTCAAATGTCTCGATGAGGAGCGCCTTAAAAGTC
>NODE_2921_length_262_cov_22.812977
AGGTAGTAGGACATCTTACAGCAAAGATCATTTTAATGGTCCCAAATATTCTGAACAACT
AAGTGTACACTCATGTAAAAGAAAAAAAAGATATGACAAAAACGATCACATCTAGAATTC
CACTCAATCTTTAATCAAGACGGGATTACAAATTTTCCAAAAAATCTGCAGTTTCAAAGG
GCAAAAAAGGGTAAAACTAGCTCACCTACTGAGGTCTTTAAAAACCTGTTCAAGTGCGAC
TGAAAACATCCTGAACATTTAAAGGCAGGTCTCTTTTGTTGTCGTTTACAAAAACAGAAG
AGAGAAAGAGAAAGAGACAAAg
>NODE_2922_length_296_cov_18.716217
GCAAAACCGGACCCATCTCACTCACCATTGACGACACAACCATCACCCCCTCCCCCCTGG
CTCGCAACCTTGGCTTCATCCTGGACCCCACCCTCTCATTTGATCCCCATGTCAGCTCCA
TCGTCAAGACATCATACTTCCATCTCCGCAATATTGCCAAAATCAGACACTGCCTCTCCC
CCCCTGCTGCTGAATCCCTCATCCACGCCTTCGTCTCCTCCCGTCTCGACTACTGCAACT
CCCTCCTCACCGGCATCACCTCCCGCTCCCTCCATAGACTCCAAATGGTTCAGAATTCAG
CTGCCCGCCTGCTCACTAACACCCGGTCCCGCGATCACATCACTCCTGTCCTCCAC
>NODE_2923_length_176_cov_55.051136
GGAGATTCAGGACTGGTCCACTGTACTCAAGAGCACAGGAGTTGACGATGCATGGCTCGG
TTTCAAATCCATCTTTCTGACGATCCTAGATGCCACAGCCCCTATGAGAACCATCAGGGT
AAAGACCCGCTCGGAGCCCTGGATGGATTCGGACATACGGGCAGCCATGACGCGCAGAGA
TACAAAATCCTCTGAAATTCGAAAATGCAAAAACAAACTCGCCAAATGCCCCGACA
>NODE_2927_length_164_cov_12.786586
CCACGCCTGGTTCCCCAGCGCCTCTATGGCCGCCAAAAAAATGCTCCAAACAGCACAAAA
CAAAATGGTCAGACTTCTGCATGGCCTCCCACCCAGGGCTCACCTCAACCATCATCACTT
TNNNNNNNNNNNNNNNNNNNNNNNNNNNNNNNNNNNNNNNNNNAAGCTCCACTGACCACG
TCCAACCCAGAGTCAGCTCAAACAAAGGGTTAAACTCATTCTCC
>NODE_2930_length_221_cov_11.841629
GTGTTCTCTGACAACGACTGCAATAATTTTCTTTCGTTTTTTGTGGACAAGGTTGCCAGT
ATTAGATCTAGCATAATCCCCTCCACTTCCCCCCTTCCTGTCTGTCCTAACCGGCAGTCA
ATTCTGGGATGTTTCGTGCCCATCTCCCTGCAATATTTGACTGAGCTGGTGAGCAGTATG
AAAATCTCCTCTAGCCCTTTAGACATCTTACCAACATCTTTGCTGAAAGATGTAATCAGC
TCCATTGGCCCCTGTTTGCTTTCTATTATTAATAGCTCGCt
>NODE_2932_length_355_cov_23.439436
AAAGTACGCGTCCTTCAGGTCTATGATGGTACAATAGTCGCCTGGGAGAAACATCTCCAA
CAAGTGACGTACCGTCAGCATGCGGAACCTCATTTTGGATATCGACTTGTTGAACAAGCT
TAGGTCCAAAACAGGTCGTACCCCGCCCGTTTTCTTGGGTACTAGGAAGTAACGGGAATA
AAATCCCCCATTCCTTATTTCCTGCGGTACTACCGCAATCGCCCCCTTGGCCAACAGCGC
CGTGATCTCTTCTGTGAGAGCCACGGCCTGGGCAGGCGATGAGACCGCTGTTTCCACCAC
CCCTCGAAAGGGAGGGGGGGGACAGCGGAACTGTAGAGAGTATCCCTCCCTCAGGACTCG
ACTGAGCCAGCCGGATGGGGAACATAGTCCCATCCATGCGGCGAAGTGGTCCGAT
>NODE_2935_length_61_cov_80.377052
ACGCCTCCAAATGGCAAAAAATGGTGCCAGTAGGTGGCGCTATGTTGGACTGAGGGTATG
ACTCCAAGAGGCTTTTGTTTACGTCTGGACCTGATACATCTGCATACCAAATTTCGTTCA
T
>NODE_2936_length_136_cov_26.191177
AACACATTGAATATAGTATTTTCCTCCTGATTTAGAATCTATATTGTCCTCATTCGGTTA
CTCAGAAGAATAATTGCACTTATCGTTATAACCCCAACTGTATACAAATTGATCTCTTTT
GTTGTCTCTATTGATATGCTCTCCACATTAACTCTAATAAATGGCAGATTGTAACACTCA
ACTCCTACATTCTTCA
>NODE_2937_length_283_cov_22.261484
CGGTAAGCGGAGCATTACGGGCGAGACTGGTTTCTATCATCCAATGAAAACGCATGGGGG
CGGAACTATTGCAGAGCAGGTCCGGCATCCTTCCCCAATCTAGACAAACCCACCGGGAGG
CGAGCATCAACTAGCGCTACGTCACGATCGTGTTGCATTGTGGGATACGGGAGACATCGT
AGGGTACAAAGTTGCTCACTACAAATCAACGTGCATTGTGGGTATTTTGTAGTGAACGAG
AGTAGTGAACTAAATTCACTTTGGAGTATTCGGACACTACAAAAAAATGGCGGCACCCTA
TTTAGTGCACTATTTAGGGAATAGGGAGCGGTTTCGAACACAG
>NODE_2939_length_197_cov_10.700507
GACTTACATTTCATTGAATGAATTACACCCGGCGGGTCAAACGCCACACACACTGGCCAC
AACTGCAAACTGTGCTTTGTCTCGCACGGCGCTCACACACACACCGCCTCCTCCTTCACT
GTCGTGACTGCCTGACGTTCTCCCTGCGGAAAACCAATTATAAAACCTCTGTAAACTGTG
GAAAACCAGTTAGAAAAACATTTGGAAAAACGATTAGAATAACATCTCTAAAACATTCAA
TTTCAAAAAGCACACAa
>NODE_2943_length_249_cov_19.144579
GCGCATGCGCGTGCGTAAAATCTACTTGGAAATGAGGTGTCCGTCTTGGGGTAGTCGACT
TTTCAAAAGCATCGGCAGCCCCTGATATGACGACTTCGCTGGTTCTGCATCCACGCTGGG
CGGATACCTTGATGTACGTTTACGAAAAAAGCCCGAATGAAAATAACAATAATAAAAGCC
AAACAATGGAGGGACTGAGCGGGAATTGCCCTGCGACCCATTGCAGGGATCTGATGTCGC
ACCCTGCGTTGGGGCGACATTCTGGCACCATAGCGACCCACCAGGGCTCCGTGTACTCGG
ATATATCTt
>NODE_2944_length_131_cov_13.030535
AGGCCGCTACATTGCCCCCCCCTAGTGGTCGACTAGTCGTCCCGACAGACCACTAACTCA
CATTCCTAGTCTAATACATTCTTTTCAGTACAGCTCCGTACATCTCATCTCAGTACACTT
CAATACTCACACATCTTGGTACACGTCTAGTACACACTTATCTTGGTACACGTCTAGTAC
ACACTCATCTT
>NODE_2946_length_133_cov_12.135339
AAGTTATCTCTGTTGATGCGAGTCCATCTCCTAAGTGAATACAAAGTCTTGGGAATCATA
CAAGCAAACTTTGAAATATCAGCAAAACAAAACACTTTTCCCATGAGTTTCATGAAATAG
AGTATACAAGCCAGCAGTGCAGTGATGGCTCTGTCAGATATCTTGAATGCAGCTTGCCAG
GCCAAAAGCATAa
>NODE_2947_length_291_cov_16.171822
AAGCCGTAAAGTCTGTCTTTTGTGTACTGATGTGAAGTTAATCTGATTTTAATTTAATGA
CTCCCGTCAGTTGCGGAGGGCACATGCATCGGGGGTGTTTGTTGTAAGAATGTTCTGACA
TTGGCGCAGGTATGGGGCAGCTAGCATGTTAATTAATGATGAAGATCCTGACAATATGCA
GAGGCATGACAGCGTTAAGCCAGTCTGCTGCTGCTTCCTTTGCATATTAATAGATCCTTC
ATTATTATTTAATATGACAGCTGCTCCAAGGGCTACCATCAGACCTTGTCTCTGTTATTT
GCTGTTTTGTGCTCTCCGTGTGACACTGCCATGCTACCCTCGATTTGTTCg
>NODE_2950_length_61_cov_44.852459
CAACAATACTCTAGGGACTTGAAACGGACTGGGCATGACGAGGGCACTACCATGGTGCAC
CGTGTTGAAGCATTTGCTGATATCACAAAAAACAAGGAAATGGCAGGGATTTGACATTTT
T
>NODE_2952_length_194_cov_13.494845
ACTACAAAGTCTTTACTTCATTAAAGAGATCTATTGCTTCTGAGCAAGAAAAAAAAAGTT
TGCACTCTGTATACCCGCAGTATTTTTTTAAATAGCGTTTAAAGTCGGCAATAGTTCGTT
GCTCGCGTATTTAGATGTTGATGAGTGATTCAGTTTGGCGGAGCGATCCGACTCCGCTAG
ACCAATCAGGTGGCCACATCCAACGTAAATATCAAAGATGTCAGCTCCCTCAGAATTAGA
ACCCAGCGACGAAg
>NODE_2958_length_104_cov_18.173077
CGTCACCACGCAAAGTTTCCAGTGTTCCCCCGACCCTGGGCTTTACGGTGATATGAGTTA
CTCGATCGTAGCCCGTCGGGCAGCGGAGTTATTAACAATCAAGCGCGGGACTCCACCTGA
TTTTCTGCTCGCCGTTTATTCACGGTCGGCCTAATGAAGTCCGT
>NODE_2960_length_183_cov_35.316940
CTTAATTTTTGGTTGGTGGTGCTTAAGAGACCCATTAGCATGGGTCTCTGTTTTTAAGGG
GGGGGTGATGTTATGCCCGGCTCTGCCGATGGGTTGTTGTTTGACCTCCAGGCCACAGGT
GGAGCTCTGACAGGAGATGGAACCATCTGTGGTCTATAAAAGGCTTCCCATCGGCATGCT
CTTGCTCTCTCTTCTCTCTCTGATATCCCACAGGCACATTCGTTTGGTGACCGCATGGTC
ATa
>NODE_2961_length_255_cov_17.952942
AATTACATTTTTTTTTTTTTTTGTATAAAAAAAATCCAAGCAATATTTTTCCTCAATAAA
ACATCATTTATGGCGAGCTGAAGTGTGTGCGCGAAGCAAGCCACCGAGTACCAGGGCACT
CTGGTCATTGCTGCGGTGATGTTACTCGCGTTGTCGTGCACACACGCCATAACGTTGTCA
ACAAGCCCCCACTCGTTCACTGCTTCTATTAATTGCTCAGCGAGGTTATCTGCCGTATGC
CTGGTTAAGCTGGTTCTGCACACTAACCGAAGTTCGGCCCCGAAAATGAACATTCTAATC
TAGGAGGCTGTACAc
>NODE_2962_length_133_cov_8.436090
CGTCCCCATGTCTTGTGCTTTGTCTTATCTTGTGCTTTGTTCTATGTACCTTGTTGCCTC
GGTGGAGAACTGAGAAGCTCGTGGATAGCAAATCCTCTTGATCAAGGATACAGGTTTGTT
TGCCTTTGCTGCCTCCTGGAATACTGACGCTGTGACTCTCCCTGCCCTCTGATCAAACCA
TAGCCTACTTCTa
>NODE_2963_length_109_cov_26.192661
GTCCGCGGTGGCAGCCAACGTAGTGCCGCAACGAAAACAGACACAGGAAAGATAAGCCGG
CATTCGCCCCGCGGTGACGCGGTGAAGATTCAGGAAGTAAAATGCGGTGGTCCGCGGTGG
CAGCCAACGTAGTGCCGCAACGAAAACAGACACAGGAAAGATAAGCCGG
>NODE_2965_length_166_cov_52.644577
CCAAGGAAGCATACACTGCCCTAGCCCTCCCACCACTAGGCAGATCAGACCACAACCTAG
TGTACCTCCAGCCATGCTACATCCCATGTGTACAGAGGCTGCCCATCACCACCAGGTCAT
GTAGGAAGTGGTCTCCAGAGGCCAGTGAGTCTCTGAAAGCCTGCTTTGAGTGCACTGACT
GGGATGCACTGATGGACACAGAGGGCAACAGAGGGGAGACGGACAT
>NODE_2967_length_126_cov_35.642857
CTTGATTGTGTGTGAGAGGCATTTAGTCAGGTAAGCATCAGTGAGTTACTATATTAACCC
AATACATCTTGTATTGTAAAAACTACACTCTGTAACGTGGTGCTGCTAAGCCCTTTAGCA
TGCTTTATTAGGCAGCCTCGAGGTGACCATTATCTATCAGCCTGTTCTGCATAGCTGTTA
ACTGGG
>NODE_2968_length_238_cov_32.432774
AAGGGAATGAGGAAATAAAATAATTAAGGGGGGGGTTAAGTGCTATTTTATTACAAATGT
TTTATACAAAGCTGGTTTCTCGAAACATGTAACGGGACGCTCGTCTATTGCTCGCCTCTC
GATCGTCTCGTTTCTTGCGTAACGTTTTTAAAAATGGCAAATATTGCCGGACAATTAGGA
GCAGCCAAGATTGTTGAGTAGATTGTTGTTCAAGACGTGAATCAATTTTGACATGAGCGT
TTGTAAACAAGAACCCGGAAGTGGAAGAAACACCTCTTCCTCGACAGCTGGGGAAACc
>NODE_2969_length_61_cov_149.934433
ATCTAAAAAGATCGTCTTCGTCACAAAGGTCTTTAGATGACACTGCGCAAATTTGAAGTC
CGTCATGTTAATTCTGAAGGAGGAGTTCGTTAAAGTACAACGCCTCCCAACGCCTCGAAA
T
>NODE_2972_length_342_cov_31.201754
GGGAGGGGCCTCTCTGTTTCAGGGACTCCAGTGCATCGTTTTATATCATAGGAAGAAAGC
AGAATGTACAGAATATGTAGAACATCCATAAAGCACAAGCTCTAAAAGGCGAAGCTGACC
ATACCGATTAAAACTGTGATGGGGGTAGAAGGAATAGTGAGAGCTCTTCTAGAAACGAGG
ACAAGACAGAGGTGAAGAATACCAGCTTCTTCTCAAATATAAACTTAATTCCTCTTCATG
ACTTGCAGCATGATGTCATAATGTATAGTTCTAAGTTCAATGTTGGTTGTTGGCTGCCAT
CTTGGTGCCCTGCTGCCCCAATAGATCTCCTCAAGGCTGACCCTGCATGTCTCCTCCCCT
CTCCTCCTGTCTCCTCTCTCCCCCCTGTCTCCCCCACTCTCc
>NODE_2974_length_127_cov_17.244095
AAGGAAAATGTGCGGCCCCACTTAAGAAACCTAGGTGTTATTTTTGATCAGTCAATGCGG
TTGGACAAACATGTCAAAGCCCTGACCCGTACATGTTTCTTTCACCTCAGAAACATTGCA
AAACTCCGGTCCATTGTATCCCACTCGGAATTGGAAATGTCTGTACATGCTTTTATTTCA
TCCAGAc
>NODE_2975_length_466_cov_36.291847
CGAAGCCAACTCACGGGCTCTGAGGTCGTCTCTCCAAGAGAATAGAGTGGGGGGAAAAGC
GTGTCTGCGAGGTCACGGAAATAAAGATAAATGTGAATAAGAACAGCAAGGCTACGGCAA
TGGAGCTAATAAGAAACTGTTTTTATCTTTTTACAATTTAAATTGTAACCTTGAGCCCAC
AGCCTGCTACACAGCCAGCCTCCCCGTAGAATCATAATTCTGGCGGAGCAGCGGAGGGTG
TGGATGCACGGGCCACAGCATTAGCTCTCTGAGTGAAATATATGGCAGTGACGCCTCTCG
GCCCCATCCACAATCAATTGGATTCTTTTCCTTTAATATTTACTCGCAGCGATGAGATGC
TGGTCTGCATGGTGATGAACAGTCTGCCACTGGCGTTTGAAGGTGACCTGTCACTGCGTA
TGGACAAATCTCTCGCTCGCAGAAATGTAGAAAATAAATCATTAGGGCAGGCAGACAGGG
GCCCGCTCTCTCTCCATCTCTCTCTCTCTCTCTCTCTCtctctctc
>NODE_2981_length_977_cov_30.623337
CTGATCTTCCGTAAATATAACATCCAGTTTCACTGTTACGCGGACGACACCCAGCTCTAC
GTTTCCTCCAAACCCACTTCCACCTTCCCACCCTCCTCCCTCTGTGCCTGCTTGCAGGAA
ATCAAATCCTGGTTTTCCTCCAATTTTCTCAAATTAAACAGTGATAAAACTGAGGTAGTC
CTCATTGGCTCCAAGTCCACCCTCACCAAACACCCCAGTTTCACCCTCACCATAGACAAC
TCCCCGGTCTCCCCCTCCCCTCAGGTCAAGAGTCTGGGTGTCGTCCTCGACAGCACCTTA
TCATTTCATACCCATATTAACAACACCATCCGGTCCACTTACTTCCACCTCCGCAACATC
AACCGTCTCCGCCCCTCACTCACTCCAAATAGCACCGCAATCCTGGTTCACTCCCTAGTC
ACTTCCCGCCTAGATTACTGCAATTCCCTTCTCTTTGGTCTCCCCATCAAACTCCTCCAT
AAGCTTCAACTAGTCCAGAACTCTGCTGCCCGCATCATCACCAGAACACCATCCATCAAC
CACATCACTCCCGTTTTACATCACCTCCACTGGCTTCCCATTAAACACCGCATTGTCTAT
AAAATCCTCCTCTATACATTCAAGGCCATCCATAACCTCGCTCCCCCATACCTCTCTGAC
CTCCTACATATCAATGTTCCCACCCGGTCTCTCAGGTCTGCCTCCTCCATCAGCCTGACT
GTCCCCCCAGCCCGTCTGTCCACCATGGGGGCTAGAGCCTTCAGCCGCTCTGCCCCTCAC
CTCTGGAACTCCCTCCCCCCTGATATCAGGAACACTGACTCCATCTCCCTTTTCAAATCC
CACCTCAAAACCCACCTGTTCAGGCAGGCGTACAATGTTTTGTAACTGTTGTTGTTCTGC
TGCTGTGCTGACTTGTGTTTAATTCTGTGTGTTTTTAAAGTATTAAATGTATTTTGCTTG
TTGTACGGCGACCTTGAGTGCCTTGAAAGGCGCCTTATAAAATAAAAGTATTATTATTAT
TATTATTAGAACACATa
>NODE_2982_length_164_cov_26.158537
CTCATTTGTCCAAATCGACCAACGGGAAATATATGCACTTTTATACATGTATAATTAAAT
AAAATAACAAGAAAAACGTAGATTTTCAATGCGATTTCACTCATAAAGTTCCAACGCGCT
GTCCCAGCATAACCACGATACCCTGGCTGTCTTCCCACAGTCCACATGCACAAAAAGAGA
CCCCATTTGAAACAATTGACCCAGCAGATGGCTTCAGTCATTCA
>NODE_2985_length_61_cov_17.245901
ACTTTGCCTGGTGACGGCGCAACGTTCCCTTCAAACGCTACGGACTTCATTAGGCCGACC
ATGAATAAACGGCGAGCAGAAAATCAGGTGGAGTCCCGCCGCTTGCATGTTAATAACTCC
G
>NODE_2986_length_247_cov_14.080972
ATGCCTCTCAGTTATCACTTTGCAGGTATAATGACAGTAAAATTGGTATGTCTTCCTTGA
CCTTACCTTTGACATTGGTCTTTCTTCGTTTTGCTCTGGCTGGCGGCAGTTGAGTGTCTG
TCCTCTTGGGCTTTCTGAAGCTGATGTCACTCAGTCTGGCTGGCTTCACCTCTCTCTTCG
ATGTGTGGATCCACATATTAGGCCCTGAGGTACAAGCCTTCTCTGTCTTTCCCATCCTGA
CCCACAGCTCAACTTTGAACATGATTGCAGCTGCATGGCTGCAGCATGAGCCTAATCTGC
AGGAACA
>NODE_2987_length_582_cov_16.860825
TAATCAGCTAGTTACAATATAATTTACATTACAACACTATACGATATGCACCGTATCGCA
GAGTTATCTAGGCTACATGCAATGCTGTTATAAGTTATACTATCCTTGGTTACATGGCGG
AAGCACAGGCCTCGGAACTGTTGGTATTAGCTAAACACAAGCTAACATGCTAACAAGCCA
ACACCTCTGCTAACACAAGCTAACATTCTTAGTCTCATCCAGACAGAAAAGACACTAGAC
AATAAAATAAAATGGTCGAGTATAGATACTTTGTTGATTTAACTCGTTTGTTTTTTAAGA
AAAACAAATCCACTTGTTTACTTCTTTGTACATTTTCTCAGATGGCGCCTGAAGGTAGCT
AGTTAGCTTGCTAGCTTGTCTGGCTACTAGACACTCTCCAGGGCTCAGAACCTTTAATAA
CACTTGTTTACTTCAAACACAGACGTAATAAGATACACACACACTCTCATAGCTCACACG
AGTCTTACCAGAGGCCATTCTCTTTAAAAACCGAGATGAATCTCTTCTCTGCGTTGACTT
TGAGAGGAGGAGTGGAGTCCTCCATGGCGGACCGGTCTCTCATAGTGATGTTACGCTCGA
AACAGACTACTCGAGTAGTCTCGAGTTTTTTCAAAGCAAAGt
>NODE_2988_length_163_cov_28.306749
TTTTTTTTTTTTTTTCAATATCCCCTCCTCATGAAATTTCATTTGGATTGTAAATGTTCT
GTAATTTAGTATCATAAATGTGTAATGGCCCCTGAATCCAATGACATTGTGCTGGCTAAT
CAACTCATTTGAAAATGAATATAGATCTATTAAGGGGAACTCAGCGTTTCTGCATAGTTA
AGAGTGGCATGCCATCAAACGTGGAGCAGTGGCACTTTTTAAA
>NODE_2990_length_234_cov_46.662392
AAGCCTCTACATCTGCGGATGTCGCTGAGCCAAACTTGCTGAGCCAAACTTGCTGAGCAA
TACTTTAGGCGCGCATGCGCCAGTTCGTGACTGACATAGTTGAGGCACGCATGCGCCAGT
GAAGGAAGATTCAGGAAGTAAAACGCGCATTCGCAAGTCCGTGAAAATAGTTAAAACACC
ATGCGCAAGGTCCAGCCTACACACAATGTACATTGTTTAGGCTGGACCGCAAAGCGGAAA
GCCTCTATAATCGCGGATGTCTGTCTGTGAGGATCTTTGTGACGATCGTGAGGC
>NODE_2991_length_119_cov_13.932773
ACCTGGGTTGTATCCTGGAGGCTAACCTCTCCGGGGACAAGATGGCTACCAAAGTCATCA
TAAAGGTAAACCAGAAAACACGTTTCCTGAAAAGAGTCTCCCCGCTGGTCACCAAGTCTA
CCCTCAAGACTTTAGCAGGAGCTCTTATCCAACCCCACTTCGACTACTCAGTCCACGCc
>NODE_2996_length_165_cov_28.345455
GCTTATATACCATCTTTCCTGTGTCTGTTTTCGTTTTGCAATGCGCAACTACTTGTTTAC
TTCAAACACAAGGAAGCAACGTTATACTTCAAACACAACACAGCGCAGAGTAGGTTAGCC
AATCCTAGCGCTTGAGGGCGGGGTCTTCCCCGATTTGTATCCTACGAACGGCAATATCGC
TCCCCGATTTGTCCGAATGTATCCTACGAACGGCAATATCGACGA
>NODE_2998_length_284_cov_51.813381
CCACACGTCGACAGTGCTCTAAGGCAGAGAGAGCGAGGGGATTGTGGAGATGAGGAGTCT
GGGCCAGCTCACCCTGATGCTTCAGAGGGAGAGAGAAGGAGAGAGAGAGAAGGGGGGTAG
GGGGAGAGGAAAGAGCTGCCTGCGATATTATCTATGTGCCTCGTCAGTGAAAAATGCAGT
CCCAGTTGCACAAGCACCATGCCAGCACAGAATGACAGAGGGTACTGTACACCGAATCAC
TGTGTAGTAGAGAGACAGAGAGAGGTAGAGAGACAGAGAGGTAGAGAGAGAGAGAGAGAG
AGAGAAGAAACAGAGATAGGACAGTATGAGCTTGGATGCATGAg
>NODE_3003_length_117_cov_31.341881
TAAAGGCACAGAAACTGAAGACATTCAGTGATCAGGCTAAAACAAAGGCCAAATCTGTTG
CAGGTAGTGATTTTGATTTGATTTGATTTGATTTTATTTTATTTATGGAAAAGAAGGCAT
CATTCCAAAGGATAACATGATAAAGAAATCTTATTTCCAACATGGTCCCTGATTTAA
>NODE_3004_length_391_cov_25.877237
GTAATCTTTTCATTTTCTCCCTCTCTCTCTGTCAGTGAAGAAAGCAAACACATGGTCAAT
TGATATGTGAATACTGAATAATGGCCTCTGCTGTAGTTGCAATGGAAAAGAGGGGACTTA
ATTTCAACATGAATTTCAACCATTCATGTTGGAATTATCAGTTTAGGTAGACAGTTTATC
AGTCTACCATTGGAATTAATAATGAAAGCTAATCCTGCCCACTGGCTAAACTACTGGTTG
TATCTTATATTACGCGTTATTTGTGTTTTTATCAGCAGTTTATCTGTGTACTAGCTACAT
ACAAGCCCCATGACTAAACTCGGGTTTAGTTGGTCTGGCACTGCATTTTGTAAAATGAAC
TATAACAGATTACCTTATTTAATGTATAATAATGTATAAAACCGTTATTTAATAAATAAT
AATAGTGTAGGCTACTAACCTGTTCTCTGTG
>NODE_3006_length_603_cov_16.771145
TTACACCCCTCCCGTTGACCAGTCTCCCCTTCCGTCTGCTCGTGTACTGAGGCGTGCTCA
CCTGATCACAGAGATGGAAAAGATGCCTGTCTACAGACACCAAATCCTCAGTGTGATTGG
AGAAATCCTGTGCATTGATGGTACAAGAAAGGTATGTATATAGTACTTGTAAGTTGTTGA
AATCCTATGGAACAAACAGACCGTTAATAAACACCATGCAATGAATGTTCTGCTTTATTT
TTTATTTTCTCAGGTCCTCAAGAAGATATATGGCGACGGCCAGGGCACCATGCAGTATGT
CACCAGTGTGCTGAATGAGTGGGGCCAGTTCTTGACAACAGTGGTGGTGGCAGCGGAGTC
TGAGGCGTGCTACGCGCGCATGGCGAGAGGGCTCATTGCCCGGTTCCGACGTGCCAATGC
TCCTGCGCCAAAAGTCATATATGCAGACAACAACTGCTGTCGGTAAGTTCAATAACAGTT
ACACTGAAACCTATTAATGAAATGTATGATCTCCCAGGCTATGGAATCCCCTCCCTGACC
AACTGAGGGCACCACAGACTGTTGGTATTTGTAAATGATGCCTCAAAACTTACCTTTTTA
ACATTTACATTAACATTTACATTTTTTAAATCTGTAGCACTTTGAGTTTTTAAAAAGTAC
ATt
>NODE_3007_length_189_cov_32.328041
TACTCTGCAGTACTCAAAGTGGCCAAGTGGTTTAAAGTTAAAACAATTTAAACAGCAGCA
AGGTTTGTTTTTAGCTTCCTTCAGCTAAGCAAGCCATGTTCTAGAATTCTGCGTTCGTAA
ATCCGCTCCGGAATCTGATCAGCACTAATGGAACGCCTCTTGTCCAATCAAATGACTCGG
TCGCTCTATGACGTCGAACCCAGTGTGCGCTCGGGCGCTCAGAGTGAGTTTACGAACGCA
GCCCTCCTC
>NODE_3011_length_258_cov_39.968994
TGTTATCTGTACTACCTCCCTTTAAAGCTGTTATCTGTACTACCTCCCTTTAAAGCTGTT
ATCTGTACAACCTCCCTTTAAAAGCTGTTATCTGTACCACCTCCCTTTAAAGCTGTTCTG
TACTACCTCCATTTAAAGCTATTATCTGTACTCCCTCCCTTTAAAGCTATTCTCTACCAC
CTCCCTTTAAAGCTGTTCTGTACCACCTCCCTTTAAAGCTGTTCTGTTCCATCTCCCTTT
AAAGCTGTTATCTGCACTACCTCCCTTTAAAGCTGTTATCTGTACTACCTCCCTTTAAAG
CTGTTATCTGTACTACCT
>NODE_3012_length_260_cov_14.611539
AGGGGTGCCATTCATGTAAAAGGTTCTCACGTCCAAGGCTGTAGACAGGAATATTAATGT
AACAACATATGTCTACAGAGTACCGGTAGTGATAAAAAACAATACCGTACTCATTTCATC
CCTAATCCCCAAACATTGGTTTTTGGCGAAGCCCAAGTTACTGAATGGTAAAGTATAGTA
CCTGTAGTCTGAAGCGTCGAGACCTTCATGTTCTTTCACCAAATTGGAGAAGAGCCTCAG
TAGCTTGGTCATTTTCAGCACCTGTAGGTAGATAGATAGATAAATACACATTCACAAATA
GATAGATTAATAGTAGTTCa
>NODE_3013_length_563_cov_35.095913
CCTATGTTTGATGTTTGTTTGTTTTTGCTAATACCACAGTTAAATCAATGATCTCCCCTC
AAAAACACACCTGGGTAGGCTATGTTATGGTTTGTACATTATTGGTGCAACATAAACATT
GGCGACTGTCATCGGCCAAATGCCACTTTTGTGGCCAATGGCTGATGGCAGTCAAAAAGG
CAAACACTGGGCAAGAAAATAAAAAATGTGAGCCTGGCCTCTCCCCTCACTCATTGACTG
TCTTCACCAATGTTTTTGCATCTCCTTTTCAGAATGTGTATTGTTTATAATAGTGTTTAC
TAACGCTTTCCTGATCATTGTTTTATTTATGTTTTTATTGCAGAGACTCAACACTCTTTG
ATGCCTCCTACAAGATATTCAGTGAGAAAGTAATTCGCCAGAGAATCATTGTGAATGAAG
AGGTACAGCCTCCCCTTTTCCCAAGCATTTGTTTTTGCACCCATTATTCTCATACCCAAG
AACAGAACACACACTAGTCCTACATTTTTGTGTGTTTTATTTACACTAAGCATTTCGTTG
TGTATTGTTTTAACGTCAAATGTTTGTTTGAACTACTATTAATCTATCTATTTGTGAATG
TGTATTTATCTATCTATCTACCT
>NODE_3014_length_218_cov_36.522934
GACAAAAAGACAAATCTGAAAAACATTTACAGCAAAAATAGGGAGAATACTTAGGGATTG
GAACAATGGGGTGGATCTAGTAAGTCTATTGGAAAATGTAATCATTTTGATAAAACGTTT
TTGCAGAATAAAGATACAGTTGAGGTTGCTCTTGAAGGTACTTGCCCAAATGACATTGCA
GTATGAAATATAAGGATAAATCATAGTATAATATAAATTAATACAGATTTTTCTTGATAA
TAGATGCCGTATACGTCTGATTACTCCAATATTCTTTg
>NODE_3015_length_145_cov_21.075863
GAAGTTCGTTCCAGGTAGAGGGAGTAGAGTACATGAAAGCCCTCTTCCCAAACTCAGTGC
GAGTTCTGGGAACTGAGGCAGAAATATAGTCCTGAGATCGAAGGCTGTAAACTAGATTAG
CAGTGATATTAAGATATGTACAGAGGTATAAAGGTAACAGACCAATAAGTGTTTTATAAA
TGAAGGTATACCAATGTAAAAGCTt
>NODE_3016_length_679_cov_29.765833
AGATTAGTCCAACTTGTCTGTCGAACATGAACACTTTTTAAATCCTCAGTACATCTACTG
ACTACTCTGGACATTAACAGAATATCGTCAACATGTTTTCAACAAACCCCCTTTTTAGAA
AAAAACACATACAATGTTGATCAGTTTTTTGCAAAAAAAGAATTGAACCCTGTAATTGTT
TTGAGCACAGAGAGAATTGGTTTAAAGTCGTCTCTCTGCCCCCTGCCTACCTACCTTCTG
CTTGTGTAGAGCTGCGAGGCAGCGACGTCATCCGAACCCCAGGGGTCCACTTCAGTCTTG
ATGGACCCCCGTTTCTGCTGATACCCCAATACTGTTCTTCATCTTGTGTTGTCACAACAC
CACTGCTACCTTGATTCACTCTTGGTCGTTGGCTAGGTTTTGGATTTATTACTTTCGAGG
CCGAACAATCAGTGGACCAGGCTGTCAACATGCATTTTCACGACATCATGGGCAAAAAAG
TGTGTAGTTGTAGTTTTATTTTACCCCTCAAGATCAAACGGAGGCTTGGGCGATGGGAAG
TGTTTTTTGGCGCTGTTGCCTTTAGAGTTACAGCTCTATTTCCAGGGGCCACCAATGAGT
TTGGTGCCTCTTTCATAAAGGCCTTCCCTTCTAAAAAATAAATAAATATTAATGATCTAT
ATTAATGACAGAAAAAGTTCCTCGGCCTTAATTACAACACTCACTTTGTAGTAGAGTGTT
TTTCTCTTATGTCATAGTc
>NODE_3017_length_181_cov_15.066298
AGAATGCTATACATGATGGGGACTCGTATCTATTTAAGATACTCATGGTTGCAGGTAAAA
AGGCCATTACAAGGAAATGGGGGACGGAAGATCTACCCACTCAGACCCATTGGATGGACA
CAGTGGGGGAAATTCATATTATGGAAAGACTGACACACAGGCTACGGCTGACAGGATCAC
AGATGGACAGTAAATGGAGGAAGTGGACTCTATGGCAGTTGACACAGTCTTAAGACATGA
c
>NODE_3025_length_255_cov_13.749020
AGAGTTTGTCACCGAACATAGACATAATAACTAATTATATTACGGGGGCACACCATCCCG
TAATCAGGCCTCCACACTCACACTCAGGGAGCAAGGGGCGTGGACGTGACAGTAAACTCC
GGTCGTCGTGACAACCAAGCTAGACATCTACGGTGGCTCATATCAAACAAACAGAACCAA
GTACACAGGTAACATGTTAATCGCGACAAAAACCTATAATATTTGACGGGAATTTCTCCC
ATAGGCCTATGTCCGATATTTTGAAAACTTAACAGACACGTTGACCGGTAGCAAATTTTT
CTAACGGAAACCCTG
>NODE_3026_length_127_cov_27.488190
ACCAATGTCCTTGATCACCACATACATAACAGCCCTGATTATCAAAGCGCTGCGCAAAGC
CACCGGCCCGACGGTTCTCACTCTTCCCCTGCTCCTTCAATTCTACCTTCTTTTCCATTT
TCTGTCTCTCACTTCCATTTTGTCCCATCTCATACCAACATGCTCTGTCCCTTCACTAAC
CTCATCT
>NODE_3027_length_126_cov_13.396826
AGTTGTTTATAGGTCAAGGGTCAGTGGTGGGAAGGAGTCAACCCCTAGCACGGGGTCCGC
TAGCAGCAATAACTAGAGTTAGAGTTTCTACTGTTGATGACGTTTCTATTCATCATGAAC
ATGAACATGGAGGTGTGTAAGTTGCTCTGTGTTCTGGCCCTCCTGGGGGGTATTCCATCA
ATGTCg
>NODE_3028_length_259_cov_17.768339
AATGTCACGGTCCGCTCTCCTGCGCGCTCCCCTGCGCGCTCCCCAGCGCGCCCCCCTGCG
CGCTCCATGAACCAGCGCAGCTGTGCCGAATTGGAAATCACCGCACCGGCCGCTGATGAG
GACGCCGACCAGCTTAAAAGCCAGCGTACCCTACGCTCCAGTGCCAGAACTTAATCATCT
GTATGGTACAGTATAGCCTACGTCTCTAGCTCCGTGTTTTTCCCGTTGTATCTCTGACTG
CGACTTACCCGTGTTTTTCCCGTGTTCTTCCCTGCTCCTCAGATCCACCTGGCAGGCTAC
CTACCTCTCGTTCTCCCCC
>NODE_3030_length_61_cov_17.852459
AGTTCGCAAGTCACGTTGGCTAAGTTCGCAAGTCACGTTGGCTAAGTTCGCAAGTCACGT
CGGCTAAGTTCGCAAGTCACGTTGGCTAAGTTCGCAAGTCACGTTGGCTAAGTTCGCAAG
T
>NODE_3031_length_157_cov_8.681529
GGATGTGTGAAATAGACTACAATACACCCACATGCCAGGTATTACAAGAATGCTTCAATT
TAAGTTAACAGGCAGGACTAAACTTTAATGTATACTAAACTTTACTGTATACTTAAACTT
AAATGCATGTAAAAAATAAGTATTAAAGTTTAAGTATACTTATTTTGTATTTGCATTTAA
GTTTAAGGATAGAGTAAAGTATACTTAGGTTTGTCAg
>NODE_3034_length_213_cov_46.267605
TTACTGCCATCTTCTGGAGCCATCGAACTCCTACTCCTGTGTCCAGTCTCTCATATTCTC
TTCTTATACGTCACGATCGTGTTGCATTGTGGGATACGGGAGAGATCCGTAGTGTACACT
TTTGCTCACTACAAATCAACGTGCATTGTGGGTATTTTGTAGTGGACGAGAGTAGTGAAC
TAAATTTACTTTTGAGTATTCGGACACTAAAACAAAATGGCGGCACCCTATTTAGTGCAC
TATTTAGGGAATAGGGAGCGGTTTCGAACACAG
>NODE_3036_length_61_cov_29.918034
TTCTGACATAATTACTCTTGGTCTGTAGTTTGGACTTGCTGATTTATAGCATTTTTGGTC
AATGACTTTTTGAGATATTTGACCAAAGTAAGGAAAATGCAAAGAATACCACCAATTACA
A
>NODE_3037_length_155_cov_45.270969
TCAGATTGCTATGTGGGTGGTATAGAGCGCAACAGTGTGGTTCCGGAAGTGAACGTCCCA
TTCATTTATTCCATCGACATTTCATAACATCGTAATATAAGAGTTTTAAGCATGGAACTA
AGCCAAGCGCTTAGGTGATGAATCGTGACCACAAGACCGTATTATAGAAGCCACAAGTCC
GTATGATATCAACCTTGTTTTAAAGAAAACATGTT
>NODE_3038_length_129_cov_12.302325
AAGCCAGAGGACATTTCTCAGCTAAGTCACAATACTCAAACTGGCACAAGGGAAGCACAT
ACACCTTCTTATTTATACAGCATGCCGTGACTGAGTCTATTGTGTTTTTGACCTATGAGA
CAAGTTGATTTAACATATCTTGCAACAAAATGAATACAATTGTCTAATACAGAGCACACA
GTATCGAAc
>NODE_3039_length_202_cov_13.118812
CCGTCTGTCATAATGATATGCAGACCACGTGATGACGTTGCCATGGTTTCACGTCTCTTA
ACGTTAATGCTAGCATTGTTTACTTAATAACGTTGTAGCGACAGTCACACACAGCACCCC
CCCTCCACACACACACATACACACCGTTTCACATCATTATGGTTTCAGACTCACCATTGC
AGTACAGTATGGACTTCGTCAACAGCCACTCCAATCACCCTCTCACGAAACCTGGGGGAT
TCATAGTCTCGCGAGCAGACGT
>NODE_3040_length_360_cov_21.155556
CAGTCGGCGACCACGTTATCCTTGCCGGCGATGTGCTGTATATCCGTGGTATATTCAGAG
ATGTACGCCAGCTGTCGCTGCTGGCGCGCGGACCACGGCTCGGCCACCTTCGACATGGAA
AAGGTGAGTGGCTTGTGGTCGACGAAGGCTGTGAACTTACGGCCTTCTACCAGGAACCTG
AAGTGTCGGACCGCCAACCAGAGGCCGAGGAGCTCTCTATCGAATGCGCTGTACTTGCGT
TCTCTCGGTGACAACTGTCGGCTGAAGAAAGCGAGCGGTTGCCATGCGCCGTCGACCCAC
TGTTCATGCACCGCGCCGACCGCATAGTCCGACGCGTCTGTCGTGATGGAGATGGGGGCA
TTGTGGGCCGGGTGGGCCAACATGGCGGCCTGACTCAGCGCGGCCTTGGTGTCGATGAAA
>NODE_3041_length_202_cov_25.534653
TGGAATTATTTACAATGCTTCAGTTACAGGCAGTACTGTATATACCACATGTAGCGGGGT
GGAATTGTTTGCATAAAGAGCTCTTGGCCCCAGAGTGTGTTCAGCACTTATTGGGATTCA
TACTTTTTCTGGGTGTGATTCTACGAGTGCCTTTCACGGCAAGGGTAAAAAAAAGACATT
TTCTCTTGCTTGTGACAAAGACGAACACCTGGATGCCTTTACAAATCTGGGGAGTAGCTT
CAACCTGGAACAGTCAACCATt
>NODE_3042_length_141_cov_24.865248
AAGAGGAGGGGAGTTTTAGACGTGCGACTAAGAACTGGTTAGCCAGTGAATGATTAGTAA
CACATTTTAATACAGTGTATTGTTTATGTTGATGGTTTATATTTTGTGATGCTCTGTTTT
TATTTTTATTTTTATTTTTTATTTATTTTAATGAATGTTTTATGTTAGTGTCTGTCCTGT
CTTAAATCAGGGACCATGATg
>NODE_3045_length_210_cov_19.028572
AGAGAAAGAACCCAAAAAGCAGAATACGGAGATCAAGTAAATCCAACGAGGTAGTTTTAT
TGACTACAACAACGGTGAAAACAGTTCGAGGGAGACAAGGCAGTGTCCGGGGTCTAGGCA
GCGGCAGGGTCCAGCTTCAGAGTCCTTAGGGGAAAAGGCACACAAAAGGCAGGGGATCAG
GACAGCGACTAGCCGAGGCTTTAGAGTACAAGATTCCAAGAGATGATGAGACACGCACCA
TGAGAAAGTGAAAACGATCCGGCGAGGGTg
>NODE_3046_length_94_cov_46.531914
GTTTCACCGCTGACATCAATCAATATTGGCCGCAAGAACAATAGAAATTAGAACAGAAAT
CCCATAGAAAATGCATAGCAGGAGCGGTTCGTGAAAAACAGCGGTTCGGACAAATGATAA
TGATAATGATCTTTATTGTCATTGTTACAATACA
>NODE_3047_length_406_cov_37.477833
GATTACTTGCTCGTTAAGGATTTACTCGATCACGTCAATACGTACTCGATCAAAACAGCA
GGCGGCGGCGCAGGCGCAGGCGCAGTGAACTGGGAATCTCTTTGCTAACAAACTAGCCTT
TCGGTCGCGTATCTCGGGTGGTTTGGCGCTGCTGTCTGTCGGTCTGTCTCCCTCCGCAGG
CCCGCTGCTGGTGGTGGGACACGGGAGGATGGCTACATCTGTCTCCTCTGCGCTACCGGG
CGTTTTCCGTGTGTTGCATAACTTGTTATAACCATTTATAACTGTTTTATGGTCTTAACG
GGTGATAAACTGTGTTTTTGGACGGGAACGAGGTCTCCGGTGTCTATTGCGCACGGTGGG
AGTAGAGCCTAGTAGCGGCTAGCTAGGTAGGCAGGCTAGCAGTAGTAGTGGCTAGTTAGT
TAGTGGTAGTAGTAGCTAGTTAGTTAGTTAACTAGGTAGGTAGGTa
>NODE_3048_length_214_cov_65.350464
CTGATGCGTCTGGCCAATAATCTGTTAGCTTTGGATCCTCCCTCATAATAGGTCTGTTTT
ACATATCTAACTTTCTTTTCTATTTCCATCGTTAATATTTTGTCAATTTTCTTCCTTGTT
TCTTTAATCTGTCCAAGTGTCTCCGAGTCATTTGTTGCTTTATGTTTCCTCTCTAATTCT
TTTAGATGTCCAATTTGTTTTTGATAGTTCTCTAGCCTGACTTTCTTGAGGAGTGCCGTC
TGCGCAATCAATCTCCCCCTAATAACTGCCTTTA
>NODE_3050_length_61_cov_30.377048
AAGTTCGCAAGTCACGTTGGCTAAGTTCGCAAGTCACGTTGGCTAAGTTCGCAAGTCACG
ATGGCTAAGTTCGCAAGTCACGTTGGCTAAGTTCGCAAGTCACGTTGGCTAAGTTCGCAA
G
>NODE_3051_length_391_cov_14.035806
AGCAAAATCTACAATATTTAACAATATTCCGAGTTAAATCGCCTCCTGAATGGAAATGTG
CTCCTGAAATACAAAATAAAAAGACAAGCCATTTCTGCTGATATACTGGGAGTGGGAAGC
TCCTTGGCTTTCTGCAGACTTGCTATTATTATGCATATTCAGGTAGAACGTTAATTAACC
CAAAGCTTAAGCTAATTACGGTAGCAGAATGCTATCAACCAAATGCTTCCAGTCAGACAG
CTGGCCAGAATTTCATTTGCTAATCATTTGTCTTTCGCCGTAACATATGGTAAGTTTCCC
TGCTATCAGAGGAACAACAAACAGATGAAAATCATTAACTAAAAACAATGTGCAACATGG
AAAAAATCAGACACAGATTTATACAGCTTTGTGTCAGAGAAGAAAAAAAAAAGCTGATTT
TAGGCATAGGGAATATAATGATAATTTTGGt
>NODE_3060_length_231_cov_12.047619
GGCCTTCCAGAGAGGGCTTAACCAAGACGTCGGGAGAGAGATAGCTTTTCGGGGAGACTT
TAACGTCTTGGACGATGCCATCAACCTGGCCATTAAAGTGAGTGATCAACTCGTACTGTG
GGGGGCCGAGACTTCCACTTCCTCCTATGCCATTCCCCCCAGTCCTCGCCGAGATCTGCC
GAGTTTCCCCGAGCCCTACCGAGAGACCCCGAGTTATCCCGAGCCCATGCAGATCGGTGG
CACCCGTCTTTCTCCGGAGGAGAAGGGTCGCCGGATCAAATCCCAAGCCTg
>NODE_3061_length_354_cov_26.692091
GCAACAAAGCTTGATTTTCCAGAGAGTGCGTTCGTACATTCGCTCTGAGAGCGCCGGAGC
GCACACTGGGTTCAAAGTCATAAAGGGACCAAGCGATTTGATTGGACAAGAGGCATTTCA
TGAGCGATAATCAGATGTCCAGAGCGAATTTACGAACGCAGCGTGGTCGAAGGCTTCTCT
CTCCTGCCTCGCCGAGGAGGCGGAGTTTACCGTCCGACAGTAGTAGGGTGCGTTCGTAAA
TTCGCTCAGAGTGCCGGAGTGCACACTGGGTTCAACGTCACGGACGGACTAAGTCATTTG
ATTGGACAAGAGGCATTCCATGAGTGCTGATCAGATTTCCAGAGCGTATTTAGTAAATAC
ATTGCATTGTAAATACATTGCAACACCGAAATAGCGCGGTTCATAAGGTCGTAt
>NODE_3062_length_113_cov_39.353981
TTCCTGTCCAGGCCAGCCCCCTGAACCCGGCGTCCAAGACCCCGTGTCTCTAGCCCACCC
CGGGCCCGAGTTAGGCCACTTCCTGTCTAAGCCACGGCCACTTCCTGTCTAAACCCCGCC
CACTTCCTGTCTAGGCCACTCGCACTTCCTGTCCAGGCCAGCCCCCTGAACCC
>NODE_3065_length_191_cov_14.727749
GAGCGAAGGGTGCAGGTACGGCCGGTGGTGATAAGGTTTGAGGGGGAGGGGGGAATGAAG
GGGAAAGATCCATTGGTGTTGACTAAGATGATTAGGAAGTATATTGGGGAGGTGAAGTAT
ATCAGGGTGTTGGGGGATGGAAATGTATTAGTGGGCTGTGGGGATGAAAAACAGGTGGAG
AGAGCACTTAAGGCTAGATATATTGACAATATTAAGGTGACCAAGGTTGTTAGGGTGGGA
GATCAGGGAGa
>NODE_3083_length_357_cov_15.495798
AAATGGCAGGGATTTGACATTTTTTTACCATTTTGGCTTTTTCTTCTTCTTCTTCTTTTC
GTGTCCATATACAGAAGTCGCTATTCAGATTATATAACGTCCAGCCAGTGATTTGTACAT
TGCTGTGCCTTGGTGTTGTATAGTGCTAGGTCCTTTGCTGTGCAGGGTCCACCTAGTAGA
GGACATCGGAGGAGATGCTCCATGGTCTGGGGTTCTGTGCCACAGTCGCACGTTGTTGGA
CCACTCAGGTAACCCCATCTGCTTAGTGCTTCCCTGGAACGGCCCACGCCTGAGCGAAGC
CGGTTCAGGCATTTCCACTTTGCCCAGTTGTTATCTCCTGGTGGGAGGCTTTCGGCAGCG
GGGATGTGCATGGTCGAGTCGAATACCATGATAATTACATGACTAACCAGGGAAGTc
>NODE_3084_length_584_cov_20.815069
CAAAAACAATTGTTCAATATAAATTACTATGCTAATTTATATACACATTGCAACACTATC
CAATGCCCTATTCTGAAGGGAGTGACCCTATATACATTGTACAGGCATATAGTATAAACA
TATACATGTGAGCATATACTCCAGATATTGCAGATTGCACATTTGCTCATATATAAACAT
GTGCCTAAATTTCACAGATATTGCAGATTATAGATATTGCACAGAGTGGTTACAGAGGTA
TTTAAATCCTAAACATATTCATGATACAACAAAAGCTATAAATCCACAACAAAAGCTATA
AATCCACAATAAAAACAACATTAGCCCATAGCCAGCCATATATGTTTCTTGAAATTGGCA
CCAGCATCATGTCACCAAAGTGGGCGGGACTTCTGAGCTATATGCTGTGATAATTGTAGT
CAGGGCTAATATGCTACTTACTATGCATCCAGGATTAGTGGTTCTCCTTTGACCTCTGTT
TTCTTCCGCCATCACGATCTGAAGCGCCTTTCAAGTAGGATCGCACTTGAGTTTGCAGGT
CCTCTTCAGTCACATGCTTCAGGTTGGCATTTCTCCTAATGGCTCCAAAGACCTTGTGCG
TGACCTGAAACATAGTAAACATTAATTATTAAGACAGTCTTATt
>NODE_3085_length_124_cov_17.024193
AACAGTTTTCCTGGTTATCAACAGAACCTGATAAGGACCTTCCCTCTCTGATGCTTTTTA
AGCATCACAAACTGTCCTGTTCAACCCCACCTCGACTACAAAATAAAATGGTCAGACTAC
TGCAGCCTCCCACCCAGGGCTCACCTCAACCATCACCACTTTAAGCATCTGGGATGGCTC
ACGG
>NODE_3087_length_182_cov_15.049451
AGGAGGTTAATACGTGACTTCCCACACCTTATATTCCACGCCCCAGCCAAGCGCAACATC
AGCGAGCTTGTTTTTGCTGAGACTTTGCCGGCAGAGAAGTTGTTAGAGCGGCTACCTCAC
GTATCAGGTGCTGGAACAACTGAAACAACCGAGTCAACAGAGGTAAGCCAAACAGACAGT
GAGGGTACCGGTACACCAGCTCATCATCGAACCGCAGCGGACAGAAGGACATTTTACAAC
Gt
>NODE_3090_length_93_cov_13.978495
TGTGAACTACTGTGCAATTATGAAGGGAAACGTGCAATAATCTAATTCAGTGCAATGCAA
ATGCTTACTTATCACCTTATACGAGTACAACAATGTGAACTACTGTGCAATTATGAAGGG
AAACGTGCAATAATCTAATTCAGTGCAATGCAA
>NODE_3091_length_139_cov_10.338129
CAAAATAAAAACATTATTTACACGGATTCCAAAAGTCTTGATATGTACAGCTGATCGAAG
ATGACACGGCATGGCTCAATGCTTCTGATTTGAGACGCCATCAGTCCATTGTAAGGTCAT
GTGTCCTCTTTGAATGGAGAGGAAAAAAAGTTTGTTGAGTTGTCTCCTCCGTTTTGTCCG
TTTTATCAGTTTATGTGTc
>NODE_3094_length_245_cov_20.424490
TGGTTGGTCATCCCTGGATATGAGGCGAAATAAGCATTGGTATCTGTTTATTCATAAGGC
GCTTCTTGGGAATTTGCCACTGTACATTTCTGTACTATTAAATCAGAATGTTGGCCCTTA
CCTCACCCGATCAAATGACTGGCTTACTCTAACGGTCCCCTATATGCGCACAAATCTTGG
AAAGACTGCCTTCCTATTTGCTGCTCCACATGCATGGAACCTGCTACAAAGCACTTTCAA
ACTAGACTCTCTCCCATCTATTGGTCAATTCAAGGCGATGACTAGCAAACACTGTGTATC
TATTT
>NODE_3096_length_160_cov_19.250000
AATCACCTAGATAATCAAATGTCACTGGCTATCTGCTCCATGTAATTACTTTTGCAATTA
AAAATCAATCTCCAGGCACCCCGTCTCATTAGGAGGACGGGCAGATCTTCATCTAGATTG
ATTTTATAATACATATTGACTTCAAATGCCAGAATGTTGCCATATTCCTTCATTTTTCAT
GGCGCGCGGGACCAAACCAACACAAAAACGCCTGGGATCa
>NODE_3098_length_90_cov_36.744446
GCCCCTGGCCCCTATCTCCTTCTCCTAGCACTGCGCCTGCCCCTGGCCCCTGGCCCCTAT
CTTCTTCTCCTAGCACTGCCCCCGGCCCCTGGCCCCTATCTCCTTCTCCTAGCACTGCCC
CTGGCCCCTGGCCCCTATCTCCTTCTCCTA
>NODE_3099_length_221_cov_15.384615
TGTCCTTGGGCAAGACACTGAACCCCAAATTGCTCCCAATGAGCGGGCCGGCGCCTTGCA
AGCTTGCCGCCATTGGTGTGTGAATGTGTGTGTGAACGGGTGAATGAGAGGCAGTTGTAA
AGCGCTTTGGAATAAGGCGCTATGTAAGTCAGTCCATTTACTGTACGTCTGACCTTGCGT
GAGTGCCGGTGTGTGTGAAGCAGTTCCTCAACCTGATCTATGAATAGTTGTAGCCTACTG
GGGAATTTCATCAAACAATTGTTTACTTATGACCAAATAGc
>NODE_3100_length_275_cov_27.756363
CCCTAAACACTTACCTTTCCAATACTGACGGCATCCTCTCGTGTTCCCATTAGACTTCAT
ATCAATAGGGTTTAGCTTTGTCAACAACACAGGGCAGTTCTACAAACAGGCCAGAGGATG
TACATACTGTATGAGTAAATTAACTATACTTCATAAAATGTATTTTTCTTTTCTTTTTTG
CTCACACAATATCTTAACAATATAAAACTCAAAAGTAGCCACTGCAGCCGTTATCACGAG
CTCTGCTCTTCTGTGTTCACATAACTTTCCCAAAACTGACTTGTAATCTAAGTTGCCTAA
ACCAGTTTGTCAATTTTAAAATCTCAGAGGACGGa
>NODE_3101_length_173_cov_29.497110
CTTATCGATTCCTGTGTGGGTGAAAAAGTAGATATACACAGGTTTTCAGCATCAACAAAG
CTGTTTTATCTCGAGCCAGCCCAATCGATCTGGCAACACGAGAGTCATATGAGAGTCCAT
ACTGCGCGCAGCATTGCGCAGCCGGCCCAAATGTCGGTGTATGCGCACTGTTTGATCACT
GTCTGCACATGTTTTGGCATTTGACTGTATTTTAACTTGTCTGTTTCTAGATT
>NODE_3102_length_61_cov_63.721310
TAACTTTTCATCTTTCCCCCCTCTCTCCGCTGATGAGATCCTCACATTGGTCACATCTAA
GCGGGCAACCACCTGTCCCCTCGATCCCATCCCCGCCCCCCTTCTCCAATCCATTGCTCC
T
>NODE_3104_length_61_cov_92.131149
TCCCATCCCCGCCCCCCTTCTCCAATCCATTGCTCCTGACATCCTTCCTTACCTAACCAC
CGTAATCAACTCCTCTTTATCCACAGGAACCGTCCCGGCTGCCTTCAAAAGAGCGAGAGT
C
>NODE_3106_length_178_cov_17.713484
CTTTCATTAGCCTACATGCATGGCAAAAGGAATTCATCAACTCTAATTTTCTCTCAAAGG
GCAAAAAAAAAGACGGATCAACTTCAGTATGCTATTTATGGATTTACGGAAGTCTGGGAA
TGCTAATGTGATTAACATTTATCTACAATATGTTTCTAAATGGCCCTCGTGTCCATACTT
GTCTTCGTGATTAAGTATTACACTTACTCAAGAAAAAAAAAAAAAAAAGGAAGAAAAa
>NODE_3109_length_187_cov_13.171123
TAGTTTGGCATTTGACACAATTTCTCACTCCATCCTCCTCAATAGATTATCTTCCATTGG
CATCACTCACACCCCACTCGACTGGTTTCACTCATATCTCTCAGGCCGCACTCAGTTCAT
CCAACTCAAATCCTTCACATCCCAGCCCTCCCCTGTCACCTGTGGTGTGCCCCAGGGCTC
TGTCCTGGGGCCCCTTCTCTTCATCACCTACCTCCTTCCCCTTGGCAATATTTTCCGCAA
ATTCAAt
>NODE_3120_length_61_cov_57.852459
TGGCTAAGTTCGCAAGTCACGTTGGCTAAGTTCGCAAGTCACGTTGGCTAAGTTCGCAAG
GCACGTTGGCTAAGTTCGCAAGTCACGTTGGCTAAGTTCGCAAGTCACGTTGGCTAAGTT
C
>NODE_3121_length_209_cov_25.846889
CAGTCTTTCTCCAAGGTCGTGGTCTCCAGCTAGCTGTCTCTCTAATAAAGTGAGTTCATC
CTGATCGGTGAGGGGAGCCACAAGGTCCCCAGGTGGGACCAAATCGGTTGAGGCACGTTA
ATTGTGTTCTGCAGCACTGCCAACTGTCTCTTTACATCCTGCACCTCCTCCTTCATCTCC
ATCATTGCTTGTCCAACCTTCTCCAAAGACCAAAGACCTTGTGCGTGACCTGAAACATAG
TAAACATTAATTATTAAGACAGTCTTATT
>NODE_3122_length_160_cov_35.875000
AGAGAGAGAGAGAGAGAGAGAGAGAGAGAGTATTTGTACTTGGAAGAGTAATGCACAACA
GAAGATCAAAAATGATGTTACACTTAGCTAAATGAGAAAAGATAGTTAAAACTCTTCACA
GAGTATGGCAATCATACCTTGCAGTAGACATGTTATAATCAAAATGTCTTGTCTTCGTTG
TGTCTCTTCAGGAAGGCAAAACGTCTTGCTCTCTCTCTCT
>NODE_3123_length_61_cov_16.672131
TATGCTTGATTTTAAGTTAATTTTTATCCATTTAGCCAATTTGTTCCCCATGAGCAAAGA
TACAAGTATACCTGGTTTCATCGTTTTGCCAATTTGTTCCCCATGAGGAAAGACACAAGT
C
>NODE_3124_length_61_cov_41.147541
AGAATCCTGCTCAAGAAGCCCAGGGGTAGTAGTGCCAGCAAGCTGTTTTGTGATTTAGGG
ATAAACACCTTCCAGGCCACCCTGAGAAGACTGATGTTTAAGTTTATATGTAGACTGCAG
G
>NODE_3125_length_192_cov_20.911459
CCTCTCTCCCCCCCGACCCCCTTGATTGAGGGCTAATGAAAAAGCTGTCCTGAGCGCCGC
TCGCCTCCCCTGTATCCATTAAGAATAATTAGACGGGAACAATTTTGATGCCTGTAACCT
CGGTGAGTGTGGCTAATGGCGTTATAAATTGCTCCTTGTCCTGGGCGCTAGCTAGCTAGC
GGTAGCGTGCGGAGGGGGGGCGAGGCGCTTAATTCAAAAGCACTCTGTCAACAGCACTGA
TTTGTGTGGTTa
>NODE_3126_length_320_cov_22.884375
CCCAGAGGGGATCCCCACGCACCGAACCTACAGACCCTGACCCGCCGAGTTGAATCCTCC
GGGCAGACTGCGCGGACCCCACCCGTTTACCTCTCAACGGTTTCACGCCCTCTTGAACTC
TCTCTTCAAAGTTCTTTTCAACTTTCCCTTACGGTACTTGTTGACTATCGGTCTCGTGCC
GGTATTTAGCCTTAGATGGAGTTTACCACCCGCTTTGGGCTGCATTCCCAAACAACCCGA
CTCCGAGAAGACCCGACCCCGGCGCGACGAGGGCCGTTACCGGCCTCACACCGTCCACGG
GCAGAGCCTCGATCAGAAGGACTCAGGCCCCCGATCGACGCCGGGCAAAGCGGTCTTCTA
TACGCCACATGTCCCGCACc
>NODE_3128_length_64_cov_54.968750
TTGATGAATGTTGTATGTAAAAGATGATGCTCTTAAATCAGGGACCATGATGGAAATAAG
TTTTCTTTATCGTGTTATCCTTTGGAATGATGTCTTCTTTTCCATAAATAAAATCAATCA
ATCA
>NODE_3129_length_135_cov_10.881481
GGAACTTAACAGCCAATGAGAGAGGAGAACTTAACAGCCAATGAGAGAGGAGCCGTAGGG
CAGCTCAGCTGTTTAAACCAGGAAACAGCTCAGCTGTTTAAACCAGGAAATCCCTTCACA
AATGATCGTATATCTAAGCAAATAATAAGCGAAAAATTCTAAATCAGTACCATGTCCGGC
CACTACTATCTCGGC
>NODE_3139_length_346_cov_32.875721
GGCCGGTGACAATTTTTTTGGGTGGTGCTACCAGTTTGTAAACCAAACCCCTGTAGGGGG
GTCTGGGGGCTCCCGCGACCCCAGGTCAAAAATCGGTTGTGAAAATGATTTTTATTTTAT
TTTAATTTATCATTATTCGTAAGTATGCAGTATGTTTTGGTAAACATGTGGTTGGCTAAC
ATAGTAAGAGTCCTGACAATGAAAGTATCCAGTTCGTTTGATCCAAAACATATAAATAGT
GTTGAAAATTATGAATATTATTCTAATAAATCTTGTGAGATTTGTCAAAAAAAAGCCTGG
ATTTTCCTTTAGCGACATTGATGGAATACCCCCCTGGGTAGAACTGTTGGCGACAGTACA
GCTTACCCTAACCCTTAGACAGTACAGGTTAGACAGTATCATTCTt
>NODE_3141_length_146_cov_24.424658
GAGTGATGGTTGCTGAAAATGGGCCTCTGTACGCCTATGTAGATATTCCATAAAAAATCA
GCCGTTTCCAGCTATAATAGTCATTTACCACATTAACAATGTCTAGACTGTATTTCTGAT
CAATTTAATGTTATTTTAATTGAAAAAATTGTGCTTTTCTTTCAAAAATAAGGACATTTC
TAAGTGACCCCAAACTTTTGAGCGGT
>NODE_3143_length_61_cov_57.459015
CTTTTTTGCCTTTTCGAAGATCACATCAACCCATACAGTTTCAAGATCATCGCGGAGCAA
GTCATGTCGGTTGGTAAAAATGACAGAGGTATGTACATACATGCAGACCCCACCTCCCCT
C
>NODE_3144_length_168_cov_29.000000
AGGACTGAACATGACATTCCCATAGACCATGAATGATTCTTATTACATGTAAACATATGA
TATGTAATAAGATGTAAGGCCCCTGGATTAAACGAGTGTCATGCACGAGTGGACAAGTTT
TAACTATTCACAGTGGTGACCAGATAGTTAAAGTGACCATATAGTAAAGTGTTTGTGTGT
GTGTGTGTGTGTGTGTGTGTGTGTGTGTGTGTGTGTGTGTGTGTGTGT
>NODE_3145_length_191_cov_12.031414
CATGCTGATAAAGAAAGCCCGCTTCATTCCGCATTATGACAAACATCACAGTTTTGAGAC
ATAGCCGTGACAGTAGAGAGAGTGATAATTATTAATGATTATGCGTGTTTCGCCCTTGCT
TGTTTATTATTAAAACCGTCCGCGAATATGTTTAATAGTGCGTTTCAAGTACTGCCCAAC
CCTCGTTCTGTTTTGATCAATAGTAATCGAGTTGATAGACGTGTCTTGTCAGATCAAGAT
GCGAGAAAAAA
>NODE_3149_length_61_cov_49.229507
ATTGTTGTATGTAAAAGATGATGCTCTTAATCAGGGACCATGTTGGAATTAAGTACGCTT
CATCTTGCGATCAAGTACGCTTTATCGTGTGATCCTTTGGAATGATGTTCTCTTCTTTTC
C
>NODE_3150_length_420_cov_22.185715
TCTCGCTCCCCTTTTCTCAATTTTTCTTCTCATGAATGATTTATATGTGTCTTGTTATCA
GCACCGATTTCTATAGACCCCAACGCATTCACCAAGACATTTGTGGCGTAATTGTTAATT
TTAATGCCATAATGGCTTCAGATGGGAGCCCTGATTAGACATTTATTACACAATTAAATG
AAACATACTCAAGAATCACAAAAGGCTTCCGTAATTATTTCAGGCCATTAATAAAATGGG
CATTAAATTATATTGGACACAAAAGAGAAGTGAAATAGATTTCCATTAGAGCAATAGAGG
CAGAGAGGGGTAATAGATCCTGCCTGAATTCACTATGAAATTAATTGTTGCCCGGCCTAT
TTCCACACACAGTGGAATAAATGAATGAGAAAAGAGGAAGAGAAGAACGAGTTGGTGGCC
GAGAGAGTGGGGAGGGGGGTTGCATTAAGAGCCTCTGATAAAACCCTTTTGTTTGACATc
>NODE_3151_length_149_cov_19.288591
TCTTAGACTTTGATATGGTAAGTCTGGGAAATTGTCATCCTTTGATGGTGTAATTAAAAC
TAGCTATCTACCGTGCTTGGCCATATCATGTCTTGACTCGTATATAAAACAAATAATAGT
CAGCTGCAACATTGTATGACAGCTAGATGACGCTGGATATGTGGTACGCAGCCAAGATGC
ATGGAGTGGTGGTGGAACGGGGTTGATAa
>NODE_3158_length_540_cov_33.325928
CCTGGTGTTTAAAATCAACCATGGTCTGGCCCCACCACCACTCGCTGACTTTTTCACACA
GAGCAACAGACTCACCAGAACCGTAGTAGAGGGAGACTTTATCGTGCCGATGAGGCAAAG
CTCCTTCAGTGAATCAGCCTTCTCAGTCAGAGCCACAAAATCTTGGAATTCCATACCACC
ACATATCCGCAACATCGAGACATACCGTTCATTTAAGCACACCCTCAAAACATGGTTATC
AGACAACCAGACATGTGACCATAACAAACCTGATCTCTGCATGCCTACCCATCACACCCT
CCCCAAGGGAAAAAAACACCCAGCTCCTTCCCTCCCCGACCCCCTTCTCCCAATACCCTC
CCAGTACCCCCTCCCAGTACCCCCTTCTTCCAATACCCTCCCAGTACCCCCTTCTTCCAA
TACCCTCCCAGCCCCCTCCCATCACCCCAGCCCACCTTTAGCCTCCCAAACCTGATCTCT
GCATGCCTGTTGACCTGTGTGTTGCTTCGCACATGTCAGTTAGTTAACTGGTAAATACGT
GTCACTATGCCTGTCTGCCTGTCTGTATGCCTACATGTCACTGATTTTACATTGTCCTTG
>NODE_3159_length_104_cov_24.153847
GTTTTCTAAACCCTAGTGTCAGAACCCTAACCCTAACCCGGAAGAACAATACAAAAACTA
CAATTTGTCTAGAATCTACAATGAGTTGCAATACACAGTAGGGTGTGGCACCATCCTTTC
TTGTAGTTCTAATGTGTTTGCCCTATTTTGTGAAATAGTGCACA
>NODE_3160_length_87_cov_9.931034
CACCCTCTTGCCAATAAGAATGATCAAATCTGACCAGACAGGTGTGTTTCCCACCCCCCA
GAACCTATAATAAGCTTGCAAGTTTCCTGTGCACTATTTCACAAAATAGGGCAAACACAT
TAGAACTACAAGAAAGGATGGTGCCAC
>NODE_3163_length_544_cov_13.845589
CATTTCTGCTGCTTTTTGGTAGCCATTCCAATGTTTCTAATACAATTCAGCATAAAGACT
TATACCTTTGTGCCTCATAGACAATAACATTTACCTGTGCATCTTTATTCTTCTTTACAT
TCGGTTCTATTTTTCTTCTCTTATTTTCTTCTTTGTCCTCATCTTGTGGCTTCTTGGGGT
TCTTCCCTGGTGTATGTGGACTGCCTGGATTTGGTGGGTTTCTCATCTCTTCATCCTTCT
GTTCCTCGCGTGGCCTCTTGAGGTTTGTCTTCCCCTTATTGTCATATGAAGTATTTTGGC
GGGGACTGNNNNNNNNNNNNNNNNNNNNNNNNNNNNNNNNNNNNNNNNNNTTTTCTCCTC
CTTACTTGGCCTCTTTTTCCTCTCTTTTGTGGCATGTAGGCCCTTTGGGTTTTTCAACTT
CTGGGGGGGGTTAAAGTATTTGGACTTCAACTTGGACTGACCAAGAGTGCTGTCACGCTT
ACTCCACTGCTCCTCATGGTCATCCTCTGGCCTGCCAACATGTTGCCTGTCCATTGGCAG
ATTGTGTTGAACTATGTGTTCAACATATCTTCCTTGAACAGAAGCAAACATTTCACCGAT
GAAc
>NODE_3169_length_131_cov_11.801527
TCATATAAACATACGTTTGCGTTTAATAACACCAAGCCTATCGTTATTGTGTAGAACGCC
TGGAGATGGGAGACCAAACGCCGTCTCGGACGTTCGGTGAACTCTGAGAAGTCGAAGAGC
GGAAAGGAAACCTGCTGGACCCTCCTGGCCGACGTCAAGCGTCTGGAGGTGTGGGTGACG
GCCCTGAGGAa
>NODE_3181_length_61_cov_50.442623
AACTTAGCCAACGTGACTTGCGAACTTAGCCAACGTGACTTGCGAACTTAGCCAACGTGA
ATTGCGAACTTAGCCAACGTGACTTGCGAACTTAGCCAACGTGACTTGCGAACTTAGCCA
A
>NODE_3182_length_132_cov_12.287879
AGAGAAAGTAGCATCCACAGGTCTGGATAACACAAAAATGACCCCTCCACTTCACTCGAC
TAATCTATCCAACTAAACCTAAAAGAGAACAGTATTTTAAAAACAGATATTGTACATCAT
AATGCATATAATCAACAGATTGATGGTTGCATTGAGTAGGAATTGTCCTCTCACCCGTAC
AGACAGTAAGGt
>NODE_3185_length_87_cov_23.367817
CTTTATCGTGTTATCCTTTGGAATGATGTCTTCTTTTCCATAAATAAAATCAATCAATCA
ATCAATCACGCACGCACGCACGCACGTACGCACGCACGCACGCACGCACGCACGCACGCA
CGCACGCACGCACGCACGCACGCACGc
>NODE_3189_length_62_cov_43.774193
TCTTGAAGGTTTGGGACCGCCATCCCCCCTTTATCCTTAGGTAGCTGCAGCGTTGTATAT
CTGATCCTCGGTCTCTTTCCCCCCCACACAAATCTTGATATCCATCTATCCCATTCCCTA
AA
>NODE_3195_length_195_cov_22.123077
ATGTCTGTTGTCTCTGTTCAGTGTGTGTTCATGTTTGCGTTTGTAGCCCTATTGTTCGTG
TTTTCGTTTGTAACCTTGTTGCCCTATCGTGTAATCTTACTAGTGTTGTTGTAGCGTTCT
TTTGTTTGTCTAATGTTGTCGTAGTGTTCGTGTCGTAGTTGTCTTCTCCGGGTCAGAGTA
CGCTGGCGTCTGTTTGTGACTGCCGCTTCTGCCCCGTGTCCACTGTTGCTTGTTTTTCCA
CGTCTACTTTTGTTT
>NODE_3198_length_492_cov_30.095528
TGCCAACTCACTGTAGCAATAAAACAAACAGAAACCCAAAGAACCTAACTGTACTCCTTA
TTCAAATTAAATACTCAAAAGGGAAATGGAAAATGTATCTTGCAAGTTTAAAAAGCAATA
ATTGAGAGGGAGGAGAAAGAAAACCAATGCAAAACATTGTCACTTAAAAGGTGCAGTACA
AGAGAGATCATGCAAGTGACTTAGATGCAATTAAGTTTAGTTAACAAAGTAAAGGAAAGA
AGCATAACTATTGTATTACCAGTTTGTGCCATAAATTTAGCAGATTCAGCCATCTCCTGT
AGGGCCTTTGTTTCATGAACTGATCTTGGTCGCTGACTTTTTACTGTATGCTCTCCGATC
ATTCCATATTCTAGGGACAGAATAGAGGTTCGTGAAAGCTATGCTTTGACAGGATCCTCT
GAGAGAAGAAAAGGCTTATTACATACTGTTTTTCAAGATGTGCGTAGCAACTGCAATACA
TGGCTAGAAACAAAGATCACACAAGGATAATATATTTAACGTGTCAATTACTTTAAGAAG
AATGCAACGGAc
>NODE_3203_length_125_cov_12.648000
ACTGCTTCCTGGTTCCCCTTCAGGCTCATCTCTGAGTCGCTTGGCTTCAGCCAGGCTTAT
ATGTAAACATGCCTAGCTACTATGTTTGTTGCTGTAATCATAGTTGTCTCGAGTTATGAT
TTTTTGAAGATCGCTTACCTAGTTACACAACGCTCAGCATAACAAGTTCAGATATGAAAA
ACACa
>NODE_3212_length_474_cov_15.822784
TGCTTCAGATAGACGATGCCCCTCTTTAGGAGCATGTGCATCTTGCTCTGATGCATTTGT
GCTGAGCATCTCATCTTTGGCCTTGTCGTTTCTGATGTACTCCCATGAAAACGTATCCCA
CGGTGTGTCGTCCCACGATGTGTCGTCCTCTGCTTTAATGTTGGGAGAGTGACAGCTCCT
ACTGGGAGTGGTAGGTGGTGGTAGTGGTGGGGGCTGGAGCCTAATAAGATTGTCCTTCCA
GTGGTTCTGTCCTTCTGTCTCTGCATCAGTGGACCCAAGGTGTGCCCTCTGGCTCTCTGA
CACTGAATAAGCTGCAGCATCCATCTCATTGCCCAGATGGGGAGTTAACAGTGCAGGGAA
TCCTACGAATACAGATGGTCAAAATATAAACAATTNNNNNNNNNNCGTCTACACACACCT
TCACTTTTTCCACATTTTGTGATACTCAATTTAAAACGTTTTAAATAAATAAAGATTGTC
ATCAACAAATCACTCAATAAGTTGAATTTAGTCCATGTTAATGCAAGGATAATA
>NODE_3213_length_170_cov_12.117647
GAAAACTGCCACGTTTGCTGTGTGACGGTCTAGAGCAGGGAATCACCCCAGGGGGGGGGG
AGGCAATAAATAGATAGGGCTGATAACAATGGTGACTGGATGATGACAGCTGGCTCAGGG
CCAGATGAGCCTTTGAACTCATGAGAGCTGGATCAGATTGGTGGAGAGGGAGCAGAGGAG
TGGGGTCAAAGAGAAGGTTTTTGGGGGAGAGGGGGGAGGCCGCCGGTTAC
>NODE_3214_length_135_cov_9.251852
CCCACCCTCCCCCATCCTACTCGACGGCCCCCACTCAGCACAACACCCCCCTGGCCCCCT
CCCCCGACGACGACGAAGGCAAATATCTCACAATCACGGACATGTCCAGGGTTTTCAGCA
AAGCAGGCCTGCATATTCTACACTCGAACGTAAATAGCCTTGCAGGGTCCAAATTATGCC
AAATCAAGGAAATAg
>NODE_3216_length_263_cov_20.619772
CCTCTCATCAAAGAATTCATTAACAACGAACATTAATTAAAAAATAAATGAGTAAACATC
AATATCAAAATCTCAGCACTGTGGAAGTGAATACATTATGCACAGTAATGATGTTTGAAA
GGGGGGCTTTAGCGCCTCTGTGGGAGTCTGTTAAACCCCTTACCTCTTAGGCGGTTGCTT
ATTTTGCAACCCTTTGTTGTTAAACAACAAAGAGAATGGGCCCTCATAATGTTATATTAA
TCAGCGGATTAATATTTCAATTTGATTTGCTTTATAGTTGAGGTGCTGTTGGCATTTCCA
TTTTTCCCTCCATATGCGTAGCg
>NODE_3218_length_377_cov_17.641911
GGTTGAGCCGGCGGGCTCTGGCGTGAACGGGCGGGCCTTTGGTCTCGATGTGGTGCTCCA
CCCCGTGTTTAGTGGCGGGGGCGGAGAAGGTAGGTCGCGTCAGGCTCGGGAACTCTGCGA
GGAGACGCTCGTAATCGCCGCCTCCCGCAAGCGCGCTTGACAACCCACCGTAGTGCGCCC
CGCCGCGGGCGCAAGTGAATGACGCGAATGTCCTCGCGTCCACCATGCGGCCGTTTTTAA
CGTCCACTAATAATCCGTGTGCGCACAGGAAATCCGCGCCGAGGATAGGAAAAGCAATGT
CAGCCGTAACGAAATCCCATGAAAACTGCCGGTTCTCGAAACATAGGTCTACTGTCCGTG
TGCCGTAGGTGCGGATAGGGGTGTCGTTGGCGGACTTCAAGCCCGGGCCGTGCCCCCCTC
CAGCGGCCTCGCTCGCT
>NODE_3220_length_61_cov_12.163935
GCCTTTGAAGGGAACGTCCTGCCGTCACCACGCAAAGTTTCGAGTGTTCCCCCGACCCTG
TGCTTTACGCTGATCTGAGTTATTCGATCGTAGCCTGTCGTGCGGCGGAGTTATTAACAT
G
>NODE_3225_length_601_cov_23.113144
GTAATAATGATATCATTAAGTGAGGGTTTTTTGCTAGTTAATGCATTGGCGCTTAAAGCC
AATACAGTTCACATAGCTGTCATGGCTCTTCAGGAATACCAAAGGCCATTTTTCCCATCC
TTACCAGCTGTATTTGTTTTCTTCAATAAATTCAAAGTAGCCCCTTCCATGTTCCTCTCG
CCGTCTCTTAACACCCTTCTTATTCTTCTGATCAGCATTCGTGTCTTTGTCCGCATCCCC
TTTGGAAATAAAACAAAGATATAATGAGGTGCCCCTTTGAATTGAGAAGTCGAGCTGGCT
GTTTGTGGTGGTGGGCCCACAAGACTTATCCATGAGTTACAATGTGTCCACCATAATTTC
AGAGATGAGACCTCAATGCTTTTCACTGAATGAGGAAGAGTTCGAGACCAGGTAGTGAGG
TTACATTGTAGCTGGTCAGCAATACTTAACATTGACAACAAGGTTTACTAGGAGATAATG
GGAGGGAAACAATTACTGCAAGGGTAAAATGTATGAGACCCAAGGAGTCAACTTGCTTAG
TAAGAGGTTTAATACCCTCAAAATATGGTCTGTTTTCTTTAGATTGGCCAGAGGAAACGC
GTTATGGCTACGGCACGATCATGCAGGAAAACCGAAACCTCACTGTTGTGGCCGCTGGCC
c
>NODE_3228_length_202_cov_32.891090
CATTCTCGTAGCCAGCTCCTCGGAGGAGGAGCACCGGGCACATCTCAGGGCCCTTTTCGC
GCGCCTCAACGACCACGGCCTCATTATCAACTTAACGAAGTGTTTGTTTGGGGTGCCCTC
CATCCAGTTCCTGGGGCACCTCGTCGGCAAGGATGGGGCCGCCCCCCTCCCATCGAAAGT
GGAGGCTATCTCTTCTTTCCCTCGACCGCGCACAGCCCGTGCGCTCCGGGAGTTCCTGGG
CATGGTAACGTTTTACCACCGT
>NODE_3229_length_230_cov_20.000000
GAAAAACCTTTTTTCAGGTAAAAACCCAAACATCATATATCCTATAAAAATATCACATCA
TACAATCTGCTTGGGAAAACCTTTTGTCAGGTGAAAAACCCAAACACCATATCCTATAAA
AATATCACATCATACAATTTACTTGGGAAAACCTTTTACCAGGTGAAAAAACCCAAACAT
TATTAGAATATAAAAACATTCTTAGGCAGGTAAATTATTGAAAGAATAAAAAATAAAAAA
TCAGAAATAAAGTCAGCAACAACCGGATGCAAATCAAATTACCTATCACa
>NODE_3231_length_126_cov_10.261905
TAACAAAAAATAATAAAAGAACATACAATAACGAAAAAACAGAGATAGAGGACAGAGGAC
TTCTGTCACTCGCTCTGACTGCGTGTTCACTCGCTTGCTCGCTCGCACAGCTGCGCACAC
TCTCACTGATTACCAATCAGTCCAACTCACTATCCACTAGACCACCACTACCTGTATATA
TTCAGg
>NODE_3232_length_194_cov_14.350515
CAGGATATTAATTCCCTTACTTATTATTAATTATTTGATAGCCATGTTGTGTTGTTTGTG
TCACCGTAGAATTCTAAATCTGATTATGTGTTTTGTATCAATCTGAATTGTGACCAAAGA
AAACACATTGAAATCATAATTAATACAATCTTTTATTTGTCCCAATTTCTCAGTGTCCAG
GGCTTTGGTCCACATTTCAAAAACGACATCCTGTATGTATAATATATAGCCTAACGTAAT
ACAAACTGTATTCa
>NODE_3235_length_61_cov_11.737705
CTCATAGTCATAGCGCCACCTACTGGCAACAGGAAGTCAGCCGTATGTGACAAACATCAT
TCGATTTACATGAAATTCACATGTTGTGGTCTACACGTCATATACAGCAACATGACAGGC
C
>NODE_3236_length_80_cov_268.562500
ACCTGGAGCTTGCGCAAGCTCTCTTTCTTATACCTCACCCAGAGGGGGGCCGTGTACATA
GGGGTGCAGTAAGCTCTAAACAAGTTCACCTTTACTTCATCAGAGCAGTAGTGAAATTTC
CTTACTAGCATATTGGCTTG
>NODE_3237_length_124_cov_10.758064
GTTGACTAGCAGTGGACAGACAGCGGGGAGGAGGCGCTCAGACCGGGACAAGTCGGGTTC
TGAGCGTCGTAGAGTCAAACGGCTTTGCGATTATGAATGAGTTCCATAGCCTGCACAATG
GTGATAGGATATTAGGATGCTGCTTAGGCTACTGTGTGTATTAAAAATCAAACCTACACT
GTGt
>NODE_3238_length_159_cov_9.905661
ATGGCTGAAGATGAGCCTGGATCAGGTGCTGAGGCAAACTACAGGATCAAGGTCCACAAT
GTCATCCTGGACACAGTCACAGAAAGCATTCGGCGTCGCTATGCAGCAAATGGACCACTC
TGTGCAGACTTTGCATGGCTTGATCCTCGGAATTTCCCTAAAATAAAGGAAATGGTCGTT
CCAACAGAAGCATTGCAAAAGCTGAGCGAATGCATGCGg
>NODE_3239_length_87_cov_9.609196
CCTCCTGTTAGACTGATATTCTTGACCCTATTGTTGTTTTGCACTGTTTTGGATTGTATT
GTTGTTGTTTTGCACTGTTTTGGATTGTTGCGCACTGCTGCGCCTTGTGTACTGCTGCTG
AGTTGTCACCGCACCTAAGAATTTTAC
>NODE_3240_length_371_cov_21.900270
TATTACGTGTTTATTTACCCGATTTAAAAAAGAAAAAGAAAAACAGCATTTGAAAAAGGC
GAAGTGGCTTTGGCGTTAATGATTACTTCTCCAAGCCGTAACATGAAGGGCACAAATCAA
AGCGTTGGCACTGACAGACACACACATTTTCTCGTGCACACACACAAAAAAAAACCTTCC
TTGGACTGATTACATTTTGCAAGAAGATTTAATTAAGGAATTTTTAATGAGGCTTCTGCT
GGCACTGCCAAGAACTGTTTTGATATTTGCGCTGCATAATGCATAAAATTTGTCTAAACA
TGTCAGCAGTTGATGCACAGGGAGGCTGCAGATAAGCCCAGATACAGTTTCAATTTCCGT
GTTGGGGAGAGAGAGAGGAAAAACAGATAGGGAGGAAGAGGGGGAGGGAGGTAAAAAAAA
AAAAAaagaga
>NODE_3241_length_104_cov_15.682693
CCAGAGGTTATACAAGGCCTGGTGCAGTAGTACTGACAGGTCAGCTGAGAGGTGACCTGC
CTAACCAACAACCCTATCTCTCCTCTATTGCTCTGTGCTAGTTCCCAGAGGTTATACAAG
GCCTGGTGCAGTAGTACTGACAGGTCAGCTGAGAGGTGACCTGc
>NODE_3246_length_85_cov_15.305882
ATGAAGTTCTGGTTATGCGGGTGCACAGTTTATCCAGTTATGTGCAGTTCTATGTATATG
ATCCACACTGTTGTGCCCTCATAGAAGGGAGGGGGGGAAAACACCAGGGAAACACCGTAA
GCACACATTTAGGCTACTTAAGTTA
>NODE_3247_length_153_cov_9.267974
TTGGGGGGCCAAGCCTAGCCAAGCCACTGGTCTGTTTATCTTTTGTACAACACACACACA
GCACACTCCATTGCACCACACACTACAAACATGACTGATTACTGACTTATCCACACTCCA
TAACCTTTTGTTTGTTTCTTTGCTTTAAATGAATTATTTGACTAGTTAGTAATGAATACA
TTATAATTTGACTTTCGATCATGTGTGGACTCc
>NODE_3248_length_448_cov_24.595982
TATATCCAAGCCGTGCCCATTTGTCAGAGGCAAAAGGGTTTCAATCTCTTTTCCATTTCA
TCCAGATTGGGCCTTCCTGTATGACTGGGGGGGCAGGGACATTTCATAAGGTAAAAAGGA
GTGCGCATTTCCAAGATAAAGTTGGAGGTTTACAGCTATTTGCAGCTGTAATGTATTATT
CGGTTAAAGCAATGATCAGGTAGTGTTGGATGAATGGGAGATGTTCAGCACCATTACTGC
CTGGCACATCAGTGAGGCATTATTACATTATCGCTGCTCTTTAGTGGGAGATTGGGTGTG
TGACCGGGTTCTGAATACACTCATCCGGCCCTGGATGGCGTAAATTGCAGATTGGCTCAT
TGACTTCAATGATAAAATGTAAAAATTGCCAGTAAAGAGAACATAGACTCAGGTTACTCC
TTAGCTGTTTGTCAGCTGCAGATGTGACTCAGTCGGTGCTGAGCATGTTAAAGAGATGCG
TTTCATCTCCGAGAAGGCAATGTAATTt
>NODE_3249_length_61_cov_13.213115
TGTCACATACGGCTGACTTCCTGTTGCCAGTAGGTGGCGCTATGACTATGAGACAATATT
AACATGTAGACGTGTTCAGGGCGGGACTGTTATGAAGCGTGATACATTTCGGCCAGATTG
C
>NODE_3250_length_269_cov_23.226767
AATGTAACTTCAGTAGGCTATTTACTAAACACAATACAATAAAACAAGGTTGTTTCATCA
ACGTTGCTAACGGAAAATCCAGGCTTATGTTTCACAAGTCTCGTGAGATTTATCAAAAAT
AACCCTGCCTGGATCTTTAGATAAGTCTCACGAGACTTGTCAGAATAAGCCTGGATTTTC
CTTTAGCAACGTTGATGGAATACGGAAAATGTACGTTGATGGGAGTCGGAAAGTCACAGT
TAAAACTTTAATGACAGAGGACAACAACACGGTTTTGGCGGAACAATAGAAATGCAAATC
AAATAGAATAGAATACGTGACTCGCCCGG
>NODE_3251_length_61_cov_9.786885
AAAATGGATACAAATTAACTTAAAATCAAGCGTAGGTCCGATCGGTCCGAGATTTCAGAT
TTACATGCATGGTGCATGTCTTCCTATAGGGTGTTAACAGCTAAGGGATATATTCCAAGA
T
>NODE_3256_length_124_cov_14.919354
CCTCTCCCCCCCTGCTGCTGAATCCCTCATCCACGCCTTCGTCTCCTCCCGCCTTGACTA
CTGCAACTCCCTCCTCACCGGCATCACCTCCCGCTCCCTCCACAGACTCCAAATGGTTCA
GAACTCAGCTGCCCGCCTGCTCACTAACACCCGGTCCCGCGATCACATCACTCCTGTCCT
CCAC
>NODE_3270_length_277_cov_19.021660
AAACAGAAAAGGCTGACCATCAATTATTCTACAAGTTGCGGATGATCGCTGTCTTATCAG
CTTCTCTGAGCACCGCTGCTGTCCTCCGGGAACGATTGCAAGCTTGGACCGGGGCAGCGT
GTGTGTGTTATAATGTAAAAATACATTAATGTGTAAACGAAGCATCATATATGGAATGCA
TTCTCATTCAATGTGAAAAGGGAAAAAAGCCGCGTCGTGCGCTACCGGGACTGCCGACAC
TAATATGTTTTAGTATTAATATTCATACTTTATGTCCCTGATAAGACAGCGATCATCCGC
AACTTGTAGAATAATTGATGGTCAGCCTTTTCTGTTT
>NODE_3271_length_351_cov_11.814815
CACATGTCTCTTCACTGTAGGGATTGCAGGGGTTACAAGGACAGAAAGACAATTTAATGG
TAATATAATGGCAATACACATTCACACATTTTTGTATGGACTTTAAGTAGCATGCAAACC
AGCATGAAACAAGCACAATTTACATTGTATATAGGCTGGACCTTGCGCATGCGTGCCTCA
ACTATaNNNNNNNNNNNNNNNNNNNNNNNNNNNNNNNNNNNNNNNNNNNNNNNNNNNNNN
NNNNNATTTTCACCTAACCTGCAGCCCTGTTACATACCTGTATCCTTGTTAGTTTGGAGG
TCAGGAACAACCAATGGGTGGTTGATGCTATCCGCATTGCGGACAGGCGACGTTTCAATT
GGCGACAATCCTGAAGAAAAAGCAGTACAGGGGTTTGGGTGGAGGGTATGa
>NODE_3272_length_181_cov_27.922651
TAAGTCACAGTTGCATAACATAATAACGTTGTACAATCAAGGCACGTGTTTCCCGCGTAC
AATGCATCGGATGTCGTCACATCCCATCCACTGTCGAGCGGGGGAATTATGTCATCGAAA
AGTATACACAACACAGTAATGGTAATGACTATACAGTAATGTTGATCACTACACAAGCCC
TCCCAGAATTCACCCAAAGTTTGGAGTCCGCGCGTCGCCAGCGGGCGCGGTCGATCCGAG
G
>NODE_3277_length_165_cov_31.824242
CACACACACACACACACACACACACACACTGTCAGGGTTCCACTCCTGGCTCCACCCCCG
GCTCATCAGCCGGTGATTATCAGGCCCAGCTGTAGCCGATTAAGACCACGCCCGGGTCCT
ACTTAAACCCTGCTCCGGCTGTCATTCGACGTCAGATCATACCACCTATGGTTTGTTGTT
GTTTCGTGTGCTTCTGATCTTCTAGCCTGTTCCCTGTACCCTGTC
>NODE_3281_length_67_cov_21.611940
CGAAACCGCTCCCTTAATCCCTATATAGTGCACTATATAGGGATTAAGGGAGCGGTTTCG
AACACAGCATGACTACTGCTACGCTTTGGCTGCGTTCGTAAATTCGCTCTGGAAATCTGA
TCAGCAC
>NODE_3283_length_171_cov_21.637426
GTATAGTTTTTATGGTGGCTGTGTTCCATTGGACATCCTTTTCCTGTCACAGCAGCTCAC
GAATCTCGCTGCTGTAGTTGCGCATTGTTGTATTTCCCCCAGTAGATATGGCAGTTTTTC
TTTGTCAGTCATATTTTCAAAGTCTCTTTGTGTGTTTGTAAAATGTGGGAGGTATGTGTC
TCTGATGTCCTTGTACAGTTGGCAGTTGGTTAAGAAGTGTAGCTCTGTTTC
>NODE_3284_length_134_cov_8.679105
CCTCTGGTGTTGTGCAGATTGAACCACTATGGTCGAGCTCTAGGTAAAGAAACAGCAAAG
GCATTGCCAGCTTTCCATGCATTCACTGGGGCCGACAACACAGGCAGGTTCTCCCGTATA
GGCAAGGCAACCTGGCTGCAGATCTATCTAAAAGCAGATGAGGATATTATCAATGCTCTG
CAGATGCTTTTGGa
>NODE_3285_length_145_cov_12.220690
TCTTCCCAACTCAGAAGATTCCGATTATTTAGGATGGTGCAGTGATGTGCGCTGTTAGGC
TTCTGGTCCAGAACTTTGACTGTTTTCTTGTAGAGGGTTGCTAGTGGTTTGAGTGATGTG
CTGTTGGTTTGTCCCCAGGCTGTCAGGCAGTATGTTAGATGTTAGATAGAAGCATTTCAA
CGATCCCTGATGCTGAGGTTGGACa
>NODE_3286_length_220_cov_17.100000
GTAGGCGCTACTCTTCCTGGGGTCCCGCCCAAAAACAACAACACAGTTATCATTAACATA
CAGAAAGACAATCATAAAGAAAATGAAGAAAATGAAGAAAGAATAATTAATTATAATAAC
AAACAGTCAAACAGATACAGATAACATATCAGGGGAAACATAGCTGAATATAAAAGATAT
ATAAAAACCATACAAGGACAACAATCAAAGGATGAAGAACACAGAGAGAAAAAATACACA
ATATACAGAACAAAATATGCAAAATATACAATAACTCACa
>NODE_3287_length_140_cov_9.571428
GCTCGCTCTCTCTGCTAGTTGTTCCACAGATAAGGTCATCAGATGGCCCAGTTTCACACA
ACCGGCCTCCCTCAGGCTGGACCGCAGGCTGGCAGATGCCAAGATGGGCGTTCTTATGAG
GGCATTATAGAACAATGGCTCCTCATACAGCCACATCCCAGGTAATGTCGCCGGATCTCT
GTGGACCTTAAACACCTGCC
>NODE_3288_length_194_cov_38.314434
TGTGTGTGTGTGTGTGTGTGTGTGTGTGTGTGTGTGTGTGTGTGTTCAAGGCTTGGTGTT
GAGCGCATCGACTGGGTATTGATTCCTCCACTCACCTCCCTGCAGTCAGCTCTTGTCCTA
CATAGCAAGCCCTGTCTGATTTCTCTCTTAATGGCTTTTATCCAGCTCCAATCTTTATTT
AAACTGAAAAGTAGGAATTAGCACTCACTCCCATCCTGCTTCCCCTTACCCATCCTTCCA
CCCGCCTCTCCAGa
>NODE_3289_length_233_cov_13.343348
CCCCTGAACTCTCCGCAGCTCCGAGTGGCGGTGCAGCAGCGCTAGTCCTGATTAGCATGC
GGTAATGATGGTGAGCTGGGCTCCATTGTTCTAACACCTCCCTTCTCCTCCGCACCAATC
TGTCACCGTTCAGCAGGCTAGCGCTGCCTCAAATGCTGCTCCCCACAAATGAGATGGATA
ATTAGTTGCCCCTCACGAACGCTGCACTCTTCTCACCCCTGATTGCTTTCACCTTTTGCT
CCTGGCAATTTTTACACCTCGTAATCAGCCTGCTGCTTCTCCCTTTCAAtcca
>NODE_3290_length_663_cov_12.004525
CCACATCGGGGGCTCCGACTGGTTCAGCTCCCTCGACCTCCGGAGCGGATACTGGCAAGT
AGAGGTGGCCCCCGCCGCACGACCAAAAACGGCTTTCACCATTGGCCAGGGACTATGGCA
GTTCCGGGTAATGCCGTTCGGACTGTGCAACGCCCCAGCCACCTTCGAACGGCTCATGGA
GCGGGTGCTGGCCCCCATTCCCCAGAGCCGCTGCaNNNNNNNNNNAGGCCATCCGCCGCG
CTGGGCTCCACCTGGGCCCGGACAAGTGCCGCCTCCTGACCCGAGAAACTGAGTTCCTGG
GGCACATCGTCAGCGCCCAGGGGGTAGGCACACACCCCCGGAAGATCTCCGCCGTGCGGG
ATTGGCCAACCCCAAGGAACGTAAAGGAGTTACAGAgNNNNNNNNNNNNNNNNNNNNCCA
ACAAAGGCCGGGCCTTCGCATGGGACGATGCCAGCGACAACGCCTTCCGGCGGCTGCAGG
ACGCCCTCACCGAGGCCCCCATCCTGGCCTGCCCCGACCCCGGCCAGCCCTTCACCGTGG
ACACCGACGCCAGCGACGTCGGCCTCGGGGCCGTCCTCTCCCAGGGCACCGGAGACGAGG
AACGGGTGGTCGCTTACTTCAGCCGCACCCTCAGCCAGGCCGAGCGGAACTACTGCGTCA
CCCGACGGGAACTACTAGCAGTAGTGCAGGCCCTGAAACAGTTCCGGCCCTACCTCCAAG
GGG
>NODE_3291_length_61_cov_23.590164
GCGCCACCTACTGGTACCATTTTTTGCAATTTCGAGGCGTTGGGAGGCGTTGTACTTTAA
TGAACTCCTCCTTCAGAATTAACATGACCGACTTCAAATTTGCGCAGTGTCATCTAAAGA
c
>NODE_3293_length_174_cov_11.827586
GCTGCCAGTAGTCCCCTCATCATCAAGAGTGGGTCTACTGACCCCTGACCCTGTATGCAG
TTCTTCCTCGTCTTCCATATGGACAGTTTAGCCACTCCTGATAAATAATTTAGTAAAACA
TGTAAAGACCTTTTCCCAGGCGAGTACCGTGGACCATAGATAAAAAGCTTAAAAGAAAAA
CCTATCCCTAACCCCTTAAACCACTCCCCCAGCTGATTTAAAATGTCCCCGAGc
>NODE_3294_length_362_cov_10.861878
CCTGGTGATATAAATGTTCTTTTACATCTGGGGCCAAGACAATGTTGGCAATATCATAAC
CCTTGGCCCATTGGGAGCAATTTTATGCCCACGTATGCCATTTTCCATGATCTTCAAGCC
ATGTTATCAAATGCTAACAATGAGTTATTTTTCTGCCATGGTGCCCTCTAGCTCTCTCTC
TTGCTCTCCCTCTTGTTCTCCCTCTCTCTGCCTTGCTGCNNNNNNNNNNCCACGACAATG
TTGGCAATATCATAACCCTTGGCCCATTGGGAGCAATTGTATGCCCACGTATGCCATTTT
CCATAATCTTCAAGCCATGTTATCAAATGCTAACAATGAGTTCTTACCTCTTTTTCTGCC
TCGGTGCCCTCTAGCTCTCTCTCTTGCTCTCCCTCTTGTTCTCCCTCTCTCTGCCTTGCT
GC
>NODE_3304_length_61_cov_28.049181
CGCAAGTCACGTTAGCTAAGTTCGCAAGTCACGTTAGCTAAGTTCGCAAGTCACGTTAGC
GAAGTTCGCAAGTCACGTTAGCTAAGTTCGCAAGTCACGTTAGCTAAGTTCGCAAGTCAC
G
>NODE_3306_length_275_cov_25.298182
TGCGCACTCTCTCTCTCTCTCTCTCTCCCTCTCTCTATTTTTCCCTCTTTCATTTTTTTT
CTGAAACTGTTGGGCTGGTAAGTTCAATGCAGAGGCACGTATGCACTCTGGAAAGGTAAT
CTTGAAGCCAGTTGAGCCATGACAAATAGGGACAGCTGGCCTAATTGAATCATTTGAGCT
AAGACAGCTCAACTTGGTTATCCCCACTGCAGCCCACACTGATATTAGTGGGGGAATCAT
TAGCCATGAAATCATGTCTGCTCTCTCTGACTGCATTCTTTATGACATGACAGCCAGCCC
GGCTTGTCTCTCCCGCTTTCACACCACAGAGAGCc
>NODE_3307_length_190_cov_8.931579
GTGTGTATAAGTCAGTGTGTATAAGTCAGTGTGTATAAGTCAGTGTATATAAGTCAGTAT
GTATAAGTCAGTGTGTATAAGTCAGTGTGTATAAGTCAGTGTGTATAAGTCAGTGTGTAT
AAGTCAGTATATAAGTCAGCGTGTATAAGCCAgtatataagtcagtgtgtataaGTCAGC
GTGTATAAGCCAGTGTGTATAAGTCAGTGTGTATAAGTCAGTGTGTATAAGCCAGTATAT
AAGTCAGCGT
>NODE_3316_length_61_cov_24.442623
TATTCAGAATCTTGATAGCTTTTATAGTTTTTCCGTAATTTAAGTTTTAGCGGGAAAAAA
ATCCCATAGAGAATGAATGGGCCCAGTAATGATGGGCGGGACCTAGACAGGAAGTGGGCG
g
>NODE_3317_length_257_cov_22.988327
CACACTCAGCTCATCAGCAAACACCTAATGAGCCCACGTCAAGAAAACAGACCCCCGCCC
TGCCTCCTCCCACCCCCGCCTGGCTCTCCGGGGGCGGAGAGACGGTGCTTTACAAGGACT
GATGATGCTGCAAAGACCACAATAATGATAATTAACTTGCTGAATTTAGAAGATTATGCT
GTTAATTAGTTGCAAAATAAAGATAAGTAATATAGTAGCAGATGGTTGAATAACACCCAG
GAGATGGCGGGTTATTACACTGATGAGGTTTCGGTGGCAGATATGAAATATGATTCTGAC
TGGCTTCTCCCTCCTAc
>NODE_3318_length_78_cov_30.602564
GGAGAAAGAGGCAGAGGTTAAAGATGTGAGAGAAGAGATGGAGGGGAGATTGAAGAATAC
AGTGGAAAGGAATGAGAGGGAGGTGGAGAAGAGAATAAAAGAGTTGGAGGAAGCACAGGC
CTGGCACATGGCAGAGAT
>NODE_3319_length_70_cov_28.428572
GGAGGTGGAGAAGAGAATAAAAGAGTTGGAGGAAGCACAGGCCTGGCACATGGCAGAGAT
GGCCAGAGTCGACAATGAACAAAAAGCAGAGAACGATGCTTGGAAGAGGGCGATTAAGAA
GAAAGAGAAA
>NODE_3321_length_236_cov_9.707627
TCATTCATTGTCAGTTTGTAACGATAGTTTCAGCTCCGTGATTTAAGAAAATAAAAAGTG
GGAGGAGGCTGACAAGGAAGGCAGCTTTAACTGCGGTTTTGACGTGACTAAGGGCCCAGG
TTTGGGGGAGGGTGTTAGGAGAGAGGGCAGTAAATAAGGGATAAATTAGTAATGCAAAGA
TAATAAGAAGATTGGAGCTCAAGATAAGGGATGTTGGGTGCATAGCTGCTACTTGGATTT
GCACCAAGAGTTTTTGGTTCCTAAGACCAATGGATGAGCTATTATCCTTTAGGAGc
>NODE_3322_length_62_cov_15.419354
GCATGGAACTCATGGTCAGTCGAGGTGTGTGGGCAGATGAGGTTGGAGGGATTGCGAGGA
CTGTTGCGAGGGCGTCCGTGTGTCCTCCTGTGGGACACAATGACAGGGATAGGGAGAAAG
CA
>NODE_3323_length_349_cov_11.381089
AAAAAACGTTTTTTTTAATGTGTAACTGTATGTTTTGTTATGGGTCGTTGGATATGTTTT
GTTTTGTGCTATGTTGTTGGATATGTGTGGTTTTATTATACGTTTTTGTTGTTAGGATAT
GTATTGTCTTTGTTGAAGTTTTATGTTGTTAAATATATTGTAGCGGTGGCGGCATTTGCA
TAGCAACGAGACAGTTTGAGGAACTATTTTCCTAGGAGTTCACTAAAATCGATCTAAAAG
ACACTAAAATAGTTGGTATTTATCCTATAATGCTTTTACTTAATATTGTTGGCAAGTGAC
CATGGTATAAGCGGGATAATCAACTCGTAACGGTGTGCATTATACGGTTTTAACGCACTT
CGCGGAGGCAACCACCCTCCGCTGCGCGTCGGGTGGTTCGCCTCCACGt
>NODE_3324_length_636_cov_30.988995
TAAAATAAGCAGCATATAAAGACAGCACAGTATAAAATGGGGGAGAATGGACTTTACAGG
GGGTATGCTATCTGGAACAGGTGAGTTTTGAGTCTGGATTTGAACAGAGGAAGAGAGTCA
ATGTTGCGAATGTCCGGGGGGAGTGAGTTCCAGAGTTTGGGAGCAGAGCGGCTGAAAGCT
CTGCTCCCCATGGTGCTGAGGCGGGCGGAGGGAACAGTGAGGTGGAGGGAGGAGGAGGAT
CTGAGGGAGCGGGAGGAGGAGGCAGTGTGGAGGAGATCTGACAGATAAGGGGGGGCGAGG
TTGTGGATGGCCTTGAACGCATGCAAAAGGATTTTGAACACTATTCGGGATTTAACCGGG
AGCCAGTGGAGTTGCTGCAGGACGGGGGTGATGTGATGAAATGAGGGGGTTTTGGAGATG
ATGCGAGCGGCAGAGTTTTGGACCAGTTGGAGCTTATGGAGGGATTTGTGAGGGAGACCG
AAGAGGAGAGAATTACAGTAGTCAAGACGGGAGGTGACGAGGCTGTGAACAAGGATAGAG
GTGGTGTGGGGGGTGAGGGAGGGGCGGAGACGGTTGATGTTACGTAGATGGAAGTATGCA
GACCGGGTGATATTGTTGATGTGAGATTTAAATGAGAGTGAGCTATCGAGGATGACACCC
AGACTCTTAACCTGAGGGGAGGGGGAAACTGAAGAG
>NODE_3326_length_212_cov_17.641510
CCGCCAATAAAATCTGGGACCCATACCGTAATCCTACACATCCCCGGTCACATCTTATTT
TTACCCTTCAATCGTCAATGTCACTATCTATTTGGTGTTTGCTTATGGCCCCTACTAGCC
AGGTACACAATGTCTTGACAAATGGACAAGACTTTCAGGTTCAAATCGTCAGCTATGTCA
ACATGACTGTCTAAAGTTGGTTCCTCACTAGCACCAATGACCCATGAAAGAAGATTGTAA
AGCTCAAGTGGAACAATAGCTTTAGCTTCAGt
>NODE_3333_length_63_cov_49.333332
TCACCGGCTATGCCCCCTACACTGTCCTTCACTCAAAGGCCTCTGGAGGTCGTAAAGACT
CGCTTCAAAGCTCCCCTGACAGCTGAGACCGCAAGGATTCAGAATCCGAAAACAGCTAAG
CTC
>NODE_3334_length_375_cov_21.917334
GTGGTGTCCCCTCCTACTCCACTGTCTGTCGTGTTCTTCCCAGCTATTGTGAAGCCACAT
GGTTTCTCTTCTGTCGTTACGATGCATTGGGTTTTATTTTCTGTTGAATTATCAGTAAAG
TGTGTCCATATATCTATTATTTTCTTCCAATAACACGGACTGCTTGTGCTTGAAATTCAG
CCACCATGTAACCTTAGCCTGAAGAAAGAATTCCCAGAATGGGAAAGTAGCGGCACTCCT
CAAATAAAAATTTAAGAATGCAAGGGCTGAGGCTCAAATCATCATTTATTTGCTGACGCG
TTTTGGCCAGAGGCCTTCATCAGAGCATAGATGTTCACAGCAGTACACCTCTTTTATATA
TACACACACATCACACCTTCAGGTCCAGTTTGTGCTGCTGCTCCGAGGACGACATTAGAT
TATTAATTGAGAAGG
>NODE_3336_length_257_cov_13.929961
TCCCCCCCCCCATCCATCTCCTGCTCTCTCCTTGCTGTGTTGCGTGTGTATGTATAGATG
TATATACAGCGGGTTATCCACCCTGCTGTATGTCCCCCCCCCATCCATCTCCTGCTCTCC
CGCTCCCTTTCTCCCTCTCCTTTGCTCTCTCTCTCTCCCTCACTATTTCTATTCTCTCTT
TCTATTCTCCTCTCTTTTCTCCCTCCCCTCTCTCTGTCTCCTTCCCTCCCTAACCCCCTG
CATGGCGAGGTTATGTACATGTGGGGCTGTATTAACTTAGGAAATTTGCGTTTAAATGAT
TTCTAATAAGTATTTTa
>NODE_3337_length_125_cov_11.528000
GGTGGTGTGAGGAGGGTAGAGAGGAGGAAGATAAGAAAAGGAGAAGTATTTGTGAGGGGG
GTGGAGGGGATACGAGGGGGGGGAGACGAAACACGAACAGGTAACAAAAAACATATCTAG
ACAAATAAGGGAACAGTAACAAAAATTGTGAACAGTCATGTGAGATGAGAACATTGACAC
ATAGa
>NODE_3339_length_173_cov_9.300578
GGCTCCTACTGGGCCTTGCACCCGGACTCTGGGAATATGTTCGAGAACGGGTGTTACCTC
CGCAGACAGAAGCGCTTTAAGTGTGATAAAAAGGTCTCGCCCAGCAAAGGGGACAGGAAG
GACCAGTCTGGGCGTTCTGGGTCGCCGTCCAGCGACAACGGGAACTCCAAGAGCGGCCAC
ATGGACTCCAGCTCCCTCTCCGCCTCCACGCATTCCTCCAGCCCGCACGGCAT
>NODE_3341_length_216_cov_8.527778
CCCTTTCCATCTCTCTACCGCCCTCCCTTTTCTCTACCTCTCAGTCTTTGTCCCTCCATC
CCTCTTCTCCCTCCCCTCCACTCCCTCCCTCTCTCTCTCTCTCTCTCTCCCCTAGTGTAT
TAAAGGCTTTGACGCTCTCAGTAAAAGCTGATTTATTCTCTGGAGGTATCGATCGGTCGC
TGCATTAAAGATTATAATTCATTACCTCGGCCCTTTTAATACATTAAACACTCAAAATAA
AAATAAAATAAACCTAACGTCCCCCGGTGGGGGCCg
>NODE_3342_length_175_cov_37.919998
GTTAATTTTAGTCTAGTCTCAGTCTTTAGACGAAAATGCATGTTAATTTTAGTCTAGTCT
TAGTCATTTTATCCTTCTTAGTTTTAGTCTAGTCTTAGTCTACGTAAAACTCAAAACATT
TTTGTCTAGTCTTCGTCTAACTCAAAACATTTTAGTCTAGTTTTAGTCAACAAAATGTAA
TAGTCACATTTAATAGTCCCTCTTATTGAACTCCTTTCCTTCCCTTGTCAGGCCC
>NODE_3343_length_362_cov_15.850829
AGTCCGGGTATACCCAAACGGAAAGCCATGGATTACCGCCGAAGTCAAGACCGCTCTGGC
CGTGAGGAGTACTGCATTCTCCTCAGGTGACCCACAGGAGAAGAAATCTGCTTTCTATGA
ACTCAGGAAAACCATCATGGCAGCAAAAAAGGATTATAGTAAAGTCATTGATGCTCAACT
AAGCAGCAATGACCCACGCAAAATGTGGAAAAGCCTACACTCCATAACTGACCTCAAAAC
AAGCCCCAGTGCTGCACCCACCACCTCCAACTCCCTCCCAGATGACCTAAACATCTTCTA
CGCCCGCTTTGAACAGGACCACAACAACCTCCAAGAGAGAACCCACCCCAAAGGCGACGC
AGCGAGTACCCCGATCATCTCCGAGGCAGACGTGCGTGAGGTCCTCAAGCGCATCAACGT
Cc
>NODE_3344_length_368_cov_25.842392
CAGACATGGTTCAACACAAAGCACAGACAGAGTACAACACAAGGCACAAGACAAGACATA
AGCTGTGTTCGAAACCGCTCCCTAATCCCTATATAGTGCACTATATAGCATAGATATATC
TTTCCTCTTGTGTTTTGGGTTTCGGAAAGGGGAAAAATATCACTTCGCCAAAACGTAGAG
GATATCTGCTGTCGGATTTGCACAGTCCATATGAACAACGCGGCATTTTGCCTGATCCTG
CCTGTCTGGATGTCGCGATCGAACCGCTTGTGATTCCAGATGAATCAGCGGGCTCGCAGC
TTTCAAGTGAGCTTCCAACGGAGTCTCTACGACGTACAAAGGCCGAATAAGAATAATAAA
TAGCTCAACATCTGAAACTTTTGCATTCAAGTCAATGGAGCGAAGCGAGGAAATGTAAGA
GGTCTCTg
>NODE_3345_length_428_cov_16.600468
CTGAAGACCTTCAGTGACGAGGCAAAGAAAAATAAGAAATCTGCAGCAGGCAAAGATGTT
ATTCTGCGTGCCGACAAGAAACTGTTCTCCAGGCTACTCATTATTGGTCAAAGTAGAAAG
ATAGACCTGAGGGAAATTCTCTCCTTCTCCTTGGGAACGGTTTCATATCCTTTAGCCAGT
ACTGACGGGTCACTAGCTAAAACAGACAAATCAGCTCTGATGAATCTATTGGAGAACAAA
GGTGGAGACTGCTTAGTTCAAGAAGTTCCGTCAGATGGAGCTATTCTCTTCGATGGCATG
GCAGTCATTCAAGCCATTTGTTCCAGACCAGCTAGCTTTGGAGAGTTGGCTGACAACTTA
CTACAGTACATGGTCAAGCTAGCTCTGCAGCACAAGTGTACACGGATAGACTTTGTCATT
GACCAGTATCCGAAAATAAGTATTAAAAACCTAGAGCGGTCACGTAGAGCTGGGGGCGGT
ACACAACa
>NODE_3346_length_218_cov_20.610092
TCCACCCCCCCTAACTCCCTATCTAACCTCCTCACCCACTCCCCAGGTATACTCTGCTTT
ATTTTATCAAACATGCTCACTATTACTCCCCTTCTCATCCCCTCATCTATTTCCCTAACA
ACTTCAATAACTGCCTGCTCTGGCAAAAACCCTGGCACAACCTCATATCTAAAATCCCTC
ACTCTAATCAGTCCTGCTCTCCCAAAAGCCCTAGATTCTAACATTTTACCCTCACTTTTT
ATTAAGGGATTCAACAGAACTGGAATGTTCAGTATCTC
>NODE_3347_length_219_cov_21.990868
AGGTGACAATATTAGCCTACAGGTAACACGGGATACACTCTTGATGCAACGACATGGGGG
GGTGCGCTTGCGGGATCTATGGATCATCATCTTCAATTAAAATCGCATCGTGTAGTTGGA
CTTGACATCGCGAACGTTACACTTTCATTACTGTGAACGGTGCACAGCGGTGTTTATGTC
CAGCCTCGCGCTATGTGCAATGAATATGAATGTAAAAAATCGATATTTGCATGAATATCA
ATATGATATGAACAGTAAAGATATATGATAATGATAATG
>NODE_3352_length_109_cov_191.045868
GTGATTTTCGAAAAGGCAAAAAAGGTACTGGTAGGCAGCATTTACAGACCCCCCAACCAA
GTCGAGTTCTATGAGGGACTTGAGGAGTGCTTAACTGGTGAAGAGAGTACAGAGAAAATA
ATTGCTGGTGATTGGAACACGGACATGCTTCGTAAAAAAGCCCCCATGT
>NODE_3353_length_528_cov_14.863636
GAGAGAGAGAGAGAGAGAGAGAGAGAGAAAGAAAGAGAGAGGCAGAGAGGGGGGGGGGAG
AGAGATAGAAAAGGGGAGAGAAGAGGGGAGTGAAATCAAATGAATAGGATTTTGTGAAAA
ATAAAAGCTGTTTATGATATAATATATGATATAAAGATGTGCATTCTATTTAAATGTATT
TTTCATGGCTAAATGTTTTTCATGTGTTCATCATGCGCTTTGCGGGGTCGAGAGCGCGAG
CCGGTCGGTAGTCGGTAGCCTTCTCTCAGTCGCGCGCGTTTAGTGTTTTGATTAGATATC
AAACGACGTCACAACCGGAGAATCCTCATCCACCTNNNNNNNNNNNNNNNNNNNNNNNNN
NNNNNNNNNNNNNNNNNNNNNNGGGAAATGTATCGGAGTAAAAGTATACATTTTATTCAG
GAAATGTAGTGGAGTAAAAGTAAAAGTTGGCAGAAATAAAACAACTCAAGTAAAGTACAG
ATACTCCCAAAAACGACTTAAGTACTGTAACGAAGTATTATTACTTCGTTACAATACAGC
ACTGAACAAAACAGGCCTACTTGGTCAATATCCGATGATAGATCTGGt
>NODE_3358_length_285_cov_27.810526
GGGCGACCCGAGGCCACATAGGCCTGGGTAATACCCTCGCACAACCACTGGGAGAGACGC
TGTTTAGAGAGCGGAGACCCCTCTTTTCCAGATCCATAACACACCAGTAACTGAGGTGTG
GATCTGATCACGGCCGTGCGCCTGACATAAAACGCCAGGGCACGCACCGGACACAGCTTA
TGAAGACGGACTTGCTCCTGATTCGCCTGCGGCGGAGGGTAGAAAGCCGTCAATTCGAGC
GGGTGCACGCTGAACGCGTTCTGAACCACCTTCGGTACAAACGAGGGGTTCGGACGCAGA
ACAGCCTTACTCTCATCACCCGTGATGATGAGACACCCTGTCTGT
>NODE_3359_length_61_cov_16.721312
ATTCAGTTTTGCCCAGGTGAATAGATAGTTTGTTATCATTGAGCCAGGTGACAGTTTTCT
TGAGTTCAGAGCTGAGGGCTTTTTCGACCTGCGATTTGTCCTTGTCGGAGACCAGGAGGG
C
>NODE_3361_length_290_cov_11.427587
TCTAGCCTCAGGACCCACATTTTTCCTGTAATTAACTCGCGACCCAAACTTATGTTTTTT
ATTTTTTTTAACCACTCAAACGTATTCCACAAAAATAGTCCAAAAATAGTACAATGACTT
CACCCACTGTTATAAACATCAAATGAACAAAAAAAGTGCAATAAAAGTGCAACTACAGGG
CTAAAAACNNNNNNNNNNNNNNNNNNTTTCCAGACCAACAGCAGTAAGTGGTTAAAAGCT
GCACTAATTGATAAAAACCAGACACAATATTATATTCTATAATATAATGATACATATTCA
ACCCACACAAAGCCATTTTTTCAATCTACAATGCAAATTAAACCAGCCAA
>NODE_3365_length_132_cov_9.060606
TGATACCCTTGACATCATAGCGTTTGCCGTTGGTAGGGTGTGTGAATGTTTTGCTTTTGA
TAGTGAAGTTGCACTGTGCGCGGTGGGCGCACCTATAGTTGCCATCGGGGATCTGCTGTA
AAAAGGACTCTGGTTCCGTGGGGGGAAGGTCTGACTTCACTGTCATCTGTCTGATGTTCG
GGGGGCGTCTGt
>NODE_3372_length_375_cov_11.949333
CTGAGGCTAAATGCCACTGATCTAGGTAAGTTGTATTTCTCAAATGTTTCGCTTTGTTGC
TAGCCAGCTATGCATTCCGTATGTTAAGCACGCTACTAATGTCTCACAACAATGTTACGT
TAATCTATGTAGCTATGGATGCCACCAGCTAAAGTTACCATTGTAACTATATCATAACTC
ACTGTTAACTTCTACAACGACAGGTATTGACATCAGAACACAACCAAATGATAATGACAT
GACATGCATGTTTAATAATGTTGCTAGGTATTAGTACACTATTGATAAATCAACATTAGA
TGCACTTGTTTTTAGCATGGCTAGAATGTTAGCATGAGGGCTAGGATGGGTACAGCCACA
TGGACTGTCGATCCATGTAAATAATTCCATCCAAGTACATGATGTATATATATGTATATA
AAGTCTTGCTGTTCA
>NODE_3373_length_68_cov_13.176471
TTTCGCCACGAAACAGGAAGTCGTCGTAACTCGAACGCGCATTGTGCGATCTGGCCGAAA
TGTATCATGCTTCATAACAGTCCCGCCCTGAACACGTCTACGTGTCGATATTGTCTCATA
GTCATAGC
>NODE_3376_length_61_cov_34.049179
TAAGTTCGCAAGTCACGTTGGCTAAGTTCGCAAGTCACGTTGGCTAAGTTCGCAAGTCAC
CTTGGCTAAGTTCGCAAGTCACGTTGGCTAAGTTCGCAAGTCACGTTGGCTAAGTTCGCA
A
>NODE_3380_length_67_cov_67.194031
CCAAGAGGCTTTTTTGTACGTCTGGACCTGATACATATGCATACCAAATTTCGTTCATCT
GCGGCAAAACTTTGAAAAATGTAGGTGGCGCTGAAAAATGTAGGTGGCGCTAGTGAGCCA
TTTTGCC
>NODE_3388_length_416_cov_15.350962
AAGCGCCCTGCTATGTCTCTGATTGGCCCGCCGCATGTGACGGAAGCTTGCCGCTACCGC
ATGCGCTACATTACTTTTTCAATTGCACTTGCCGCGTCCTCTGCCGCGTCCCCCCACCGC
AGTCTCGCCTTCCGCTGGTCAGCTTACCGCGCGGCGGAGAAACCGAAAGTCCCTGTTAGT
GGGATTTACTATTCTGGACTCGAAGTGCCATAACTCGGCGGCGCTGAGTGTGCCGCGGGC
CCGTAGGTCAATGTTTCGCGCGGGCACGCGGCTGCGCCGCAGGCGCGCTCTCCATTGCCC
AANNNNNNNNNNTGTATTGCATGTGTTTTTTTGAAAGAAATCATTCATGCGCAATATTCA
AGTTTCATTGTTTTTATTAATAATTGTAAGGCAAAGCAGGGTTATACATTGGGAACCTGA
AACACGCAAAAGAGGTGGCCGTTAGTATTAGTACCCAAAAAGAAAATACTTCGCTG
>NODE_3389_length_562_cov_11.855872
ACAGGTCCTATCTCTACGGTCTGGTCCTTGTCGGAAGATAATTTTATCTGAGCGACATGG
TTCCCAGCGGAGATATATAATTCCGTTTCCCCAGCGGCCTCGAACGCATTCGTGATAGAG
GCCGGGGTATTGGATACGCTGGAGGGGGGGCAGTCCCTGCCCTCGACAGCGGTTTGTCTT
CCATCCGAGCGGCTGGTAGACGGGACTTNNNNNNNNNNCTCCCAGCGGAGATATATAATT
CTGGTTCCCCAGCGGCCTCAAACGCACTCGTGATAAAGGCCGGGGTACTGGATACGCTGG
AGGGGGGGCAGTCCCTGCCCTCGACAGCGGTTTGTCTTCCATCCGAGGGGNNNNNNNNNN
TCATCCGAGCGACTGTTAGGAGGGTTTTCTACCCTGCTAGCAAGACTCACCTCGGTGGGT
AGCGACCGACCGCCCTCGACCACACGGCCCGTACTCGGTCGCGCATGGGAGAGGGGTCTA
GGTCCTTCCTCTACGGAGGGTAATGCTCTGTTATTCCCTACGGCTCGGTCAGCGTAGGCG
CTGTGCCAAGAAGAGGTACTCAGAGAGGCCCTCGACCACACGGGACGTATTAGGTCGCGC
GTGGGAGAGCCTGTTTCCCCGg
>NODE_3393_length_346_cov_17.630058
TTTGTAAAAATAAATACAGCAATGGATGTTATAGTTGAGTTACTCCATAGCATATTTTGG
ACAATGTTTAGTTTAATATACTTCCTCTGTCGATATGTAAACATAGGAACTCATATGTGG
CCGGACATGACATTGTTCAACGGTGCGTGAATGCGTGATCGCGTGAACTGTTTGATCAGT
CATTGTTTACCCTTTATTGTTAAGTCAGAATATATATATTATACCACTTATATTTGTGAA
ACTAAGTAGCCTAAATGTGTTGCGACTGTGCTTACGATGTTTCCCTGGTGTTCGACATGA
ATGTCCGCGTTGTTATTATGAAATTGGCGGCTTAAATGTATTACCACGGTATACCGGGGA
ACCGCGGTGTTATCCTTTCACGGTTTTACGGTGTCAAAATTTGGAA
>NODE_3394_length_130_cov_8.046154
GTTTCAAAATGGAAATATTTTTCATCCCATTTCCATCCGCAAACTATACAAACTCTTAAA
TGGACTCTTAATTCACCTGTGTCGATGACAATTTCAAACTCTCGCTCCGTTGCAACAACA
GTAATGAAAGGATTGTAAACATGCCGCCGCTACGTGACTCTTGTGTAAGGTGTTTATTTT
TGTATTATTt
>NODE_3395_length_82_cov_54.060974
TAGGCTGTGATGTTGTCAGCCTTCCGGACCGCTGATTGGCAGTTCCAGAGACCTCCAGTG
ACATGGAACTCCTGGTCAGTCGAGGTGTGTGGGGAGATGAGGTTGGAGGGATTGCGAGGA
GGGTTGCGAGGGCGTCCGTGTG
>NODE_3398_length_61_cov_46.081966
CCACCCAGGGGGCGAGTTAAGCCACTTCCTGACATCATCATTACTGGGCCCATTCATTCT
GTATGGGAATTTTTTCCCGCTAAAACTTAAATTACGGAAAAACTATAAAAGCTATCAAGA
T
>NODE_3401_length_90_cov_42.133335
CAAAAATATGCTCCAAACAGCACAAAATAAAATGGTCAGACTACTGCATGGCCTCCCACC
TAGGGCTCACCTCTACCATCACCACTTTAGGTATCTGGGATGGCTCACGGTAAAAGACAG
AGTACAGCACCTTGCAATGGGCCTGGTCTA
>NODE_3402_length_230_cov_11.456522
ACACAGCCCCGGCTCGAGGCCGAGGCCGGCACGGGGAGAGGACCCCGATCCCCCAGCCGT
CCCCGTGGACGGGAGACACTCCGTCGGCGACGCGACCAGCTGGGTCGACCGTTGGACCCT
GACTCTCCCAGTCCCAGTCCCAGGCCCAGTTCCAGCCCCCGCCCTCTTTCATGCGCAGAG
GTACGACAAGGGGGGGCATTGGGCCCGTCGGAGTTGGACTGGCTCCGAGAGTACTGCTGG
GGGGGAGACGGTGCAGAGACCTCGGACAGCGAGAGCGGGACACAGCCCCg
>NODE_3403_length_123_cov_12.796748
TGTATATGTAGTCAAAATATAAGTCTATTGAACATAGACCACAACAAATACACCACAAAA
AAATAGGACACAATTGGAAAGACATTGATTGTATACTCAAGACAAGGATTATACAGGAGA
AAGAAAGAAAGAAAAAAGGTAAAAATTGAGAGTGCAAGGGTTACACCTCACCACACATGT
AAa
>NODE_3404_length_64_cov_15.218750
ATTCACGGTCGGCCTAATGAAGTCCGTAGCGTTTGAACGGAACGTCGTGCCGTCACCAGG
TAAGGTTTCCAGTGTTCCCCCGACCCTGGGCTTTACGGTGATATGAGTTATTCGATCGTA
GCCC
>NODE_3407_length_327_cov_23.828747
TATGCCCCCCCCCCCCTACCCTACAGCTCCTTGTCGCCCCACAGAGGGCAGGGGGCCATA
GGCCATGGGGCAGGGGGCTGGGGGGCCAGGGGGCTGGGGCGACCCTTACTAGCTCACATT
AAAGATGTATCTAATCACTGCGGGGACTTGATGTGCCAATGATGTGCTTATCAAACGGCA
TATTTAAAAAAGGAATCTTAAAAGGCCAGAGGGCGAAGAGGCAATAAGAGAGACATTTGT
ATGTGGATGAAAGGCAGACAGCGTAGACAGACCTTGCATCAGAATACAGGGGAGGGACAT
CATTACCATCCCCAGTTAAATCGGCGTTGTTCAGGAGCGCAGCGAGGAGAGAGAGAGAGA
GGGGGAGAGAGGGCTGTGAGAGAGGGa
>NODE_3408_length_61_cov_9.180327
AATTTCGAGGCGTTGGGAGGCGTTGTACTTTAACTAACTCCTCCTTCAGAATTAACATGA
TCGACTTCAAATGTGCGCAGTGTCATCTAAAGACCTTTGTGACAAAGACCTTCTTTTTAG
A
>NODE_3409_length_151_cov_29.655628
TGATCGCTTAGCCCGCATTCGATAACCCCACTCGAAGAGATTCTGGACTGGTCCGTTGTG
ACAATGAGGTCTATGGTGGTTTGAGCAGTGTCACACACCCTTGTGGGTTGCGTAATCAGC
TGATCGAAGCTGTACAGATCACAAAACCTTGAGAATGATTTGAACACGGGGGCTTTTTTG
CGAAGCATGTCCGTGTTCCAATCGCCAACAA
>NODE_3410_length_61_cov_8.491803
TTACAACAATACTCTAGGGACTTGAAACGGACTGGGCATGACGAGTGCACTACCATGGTG
AACTGTGTTGAAGCATTTGCTGATATCACAAAAAACAAGGAAATGGCAGGGATTTGACAT
T
>NODE_3412_length_130_cov_12.276923
CCTAGGTATTTCTTTCTGCTCCACCCCCCTTAACTCCCTATCTAACCTCCTCACCCACTC
CCCAGGTATACTCTGCTTTATTTGATCAAACATGCTCACTATTACTCCCCTTCTCATCCC
CTCATCTATTTCCCTTACAACTTCAATAACTGCCTGCTCTGGCAAAAACCCTGGCACAAC
CTCATATCTa
>NODE_3417_length_321_cov_29.267912
TCCCCACGCTGCTGATCCAGGTGGAGATGTGGCTCGTCAGCGTTGTCATCAGGCCTGAAG
ACCTTAACCAAGCAATTAGTGGAAGAATTAGTGTCATCACAGTTAGATTATTGTTCAGTG
ATTTGGTCCAACACAACAGAAAGTAATTTGAACAGGTTACAGGTAGCTCAGAACACAGCA
GCTCTCATTGCTCTTCACTGCCCATATCGTACAAGAGTAAGTACAATGAATGTTTCGCTT
GTTTGAGTGTAAAATAAAACAAACAAACCTCGGCTGGCTCCATGACGTCTCCGTTGGACA
CACAGATGTTGTGGAGGATGGCACAACAAGCGATGACCTCAGGCGCGAAGGTTGGCTAGC
CAAAAGATGAAGACCAGCATG
>NODE_3418_length_442_cov_62.122173
AAAAGTACAGACAAACAGTATGTAGAAAAAAGAAAAAAAAAAGAAATACAATATATCAGA
AAATGTGCGGGAGGAACCAAAAAAACCCATAGGGGCTTGTCGAGTGGTCCTCCTATAGTG
AAACAAATAGTATCTAAGGAAATATGTAAATCATAGGACAACTAAGGAAAATAAACTAAA
TTGCTAGAAGACAAAAACAGGAATCTAATGAGGGTGTGCAGAGAAGTACTGAAAATGAAT
GGTTAAGCTTTGCTTAATTGAGCTAATAAAAATGTTGTGATTTGTTTTTTGAATGTGTTT
GTACTCGAGCATTCTCTAATATGGTGTGGTAAGGTGTTCCAATAAAAAGGACCTCTGAAT
CTAATTGAAAATTGGGAAAAAGTAGTCCTGAAAAAGGTGGGATGGAGATTGTTTGCAGAC
CTAGTATTGAAGTGATGAATTTGGGAATTGAATTGAAATAAAGAATGAAAACAGGTTGGA
AGTAGCTTGTGAATAGATTGAT
>NODE_3419_length_61_cov_21.754099
GGGAATTGAATTGAAATAAAGAATGAAAACAGGTTGGAAGTAGCTTGTGAATAGATTGAT
AGACAAAAAGACAAATCTGAAAAACATTTACAGCAAAAATAGGGAGAATACTTAGGGATT
G
>NODE_3420_length_324_cov_27.040123
AGAGAGGAGGGAGAGGGAGGAAAAGATGTCTCTTCAAACAGAACTTGCCACCTTATTCTT
CTCAAGGGGCAACAGCTTGAAATTAAAACTAAATTTGAAATTAATGAAGCACATTCTGGA
GGTGGCATTCGTTTCTGAAGTAATAAATTACTTGTATCAACCTCAGAGACAGCAGTTCCT
GTCTGTCAATTAATATGTCTTTCGCTTCTTCTGCAGCCTCTAATGCATTTCCTAACAGAC
ACTCTCGCCATTTAAATTAAGCATGCATTCTCACTCCTTTACACAGCACAAGCCTGCCTC
CTCGTAAATACAAATCAATGTATATACGTTTCCAACGACAAATCTCGTCGAGCAAAACAC
ATTTTTCAATTACAAGAGATTAGa
>NODE_3421_length_256_cov_11.191406
TAGTTAGGATTGATATTGATAATCTCCCTGTATTTATTACTTTTTCTTGCCTTTTCAGTC
AAGATGTATCAACTACCAGTGAACAACCTCACTAGGTTAAGGAGAGCCAGGAAGCAGGTG
AAAAAGGCACTTGGTGACATTGGACTTGAGTACTGCAAGGAGCAGGTAGAGGTGAGCATC
CGCATACACACCGTAAACCCCATTCATATTGGACCACAGACCCGGGTAGTACTCGGGTCA
AGTTCTGTGTGAATAAGTCTACCAGCCCATCAGTTGTTTGATTCAGTATCACCCCCTCCA
GTCCTAGAACAACTTc
>NODE_3422_length_140_cov_8.571428
ACGCAGGAATCGATAAGAGAACCGTTAAAGAATCAAATCGATAAGCAGAATCGATAATGG
AATCGATATCAATAACATCCTATCAATTCCCATCCCTAGTAGCACTGCATCTTCAATGAC
CGACCGTGTTTGCAAGCAAAGAATATGTGTGTGCGCATTCATAGCTGAACATGATCTGTC
ATTCACAATGGCTCAGCCAt
>NODE_3423_length_302_cov_23.155628
TGAACTCACAACCTTCGGATCATCAGTCCAACGCACTAACCATTAGACCACCACTACCCC
TATATGTGTATGTGCGTGCATATAATAATAATAATACATACGTTTTTTATAGCGCTTTTC
TTAAAACCCAAAGACGCTTTACAGGTGAGTACACAACAAACAAACACACAGGCAAACGGA
CTGGTAAACACACACACAAAGCAGAAGACACACATATGGAGAACAAAGGAGAAAATAAAA
AATAAAAATAAAGAAATCCATCCTTCATCTTCCCTCCATCCTCCATCCTTTCATATGCAT
AATTGTGTACAAAAACACTTAAATGTAACACAGAATAAAGCAAAATTCCTCACATGCTCA
GC
>NODE_3425_length_633_cov_47.777252
CCTGTTACCGCCCCAGGAAGGAAGGAAGGAGGAGGACAACGCTGTCCGTCCCGACAAAAG
CTTGGATCGAGGGCTGACTTTCAATAGATCGCAGCGAGTGAGCTGCTCTGCTACGTACGA
AACCCTGACCCAGAATCAGGTCGTCTACAAGTTATTTAGCACCAGGTTCTCCACAAACTT
GCGGTGCGCATCAGGAGAGGGCGGCAACTCATCCGGCCGCACCCCAGCCCTGTCACGAAC
GGCTCTACTCACCGGCCAAAAGAGGCCGGCTATCCGGGGCCAACCGAAGGTCCACGGCGC
TACGGTATCGTTACGTTTAGGGGGGATTCTGACTTAGAGGCGTTCAGTCATAATCCCACA
GATGGTAGCGTCGCACCATTGGCTCCTCAGCCAAGCACATACACCAAATGTCTGAACCTG
CGGTTCCTCTCGTACTGAGCAGGATTACTATTGCAACAACACATCATCAGTAGGGTAAAA
CTAACCTGTCTCACGACGGTCTAAACCCAGCTCACGTTCCCTATTAGTGGGTGAACAATC
CAACGCTTGGTGAATTCTGCTTCACAATGATAGGAAGAGCCGACATCGAAGGATCAAAAA
GCGACGTCGCTATGAACGCTTGGCCGCCACAAGCCAGTTATCCCTGTGGTAACTTTTCTG
ACACCTCCTGCTTAAAACCCAAAAAATCAGAAG
>NODE_3426_length_116_cov_50.051723
AGGTCCGATCGGTCCGAGATTTCACATGTACATGCATGGTTCATGTCTTCCTATAGGGTG
TTAAAATCTAACGGATATATTCCAAGATGGCGGAGAAATTGGTACTTAAAAAAAACAACA
CTTGGCCACTAATTTCAGGTGCTTATAAATGTTTACAACAATACTCTAGGGACTTG
>NODE_3429_length_671_cov_43.974663
ACTGAGACAGCTCTCCTTGCTGTCACGGAGGCTCTCCATACTGCTCAAACTAACTCACTC
TCTACTGTTCTCATTCTCCTAGATCTGTCTGCTGCCTTCGACACGGTCAACCACGAGATC
CTCCTCTCCATCCTCTCGGAAATGGGCATCTCCGGCGCTGCACACTCCTGGTTTGCTTCA
TACCTGACGGACCGCTCCTACGAGGTAGCCTGGAGAGGATCGTTGTCATCTCCGCAAACA
GTCACCACTGGGGTGCCCCAGGGCTCAGTCCTAGGCCCCCTGCTGTTCTCCCTCTACACC
AGGACCCTCGGCCCAGTGATCTCCGCACATGGATTCTCGTACCACAGCTACGCAGATGAC
ACTCAGCTCTACCTCTCGTTCCCCCCCGCTGACGCGAGTGTGGCAACCCGTGTCTCTGCG
TGTCTGGCTGATATCTCGACATGGATGTCAGCACACCACCTGAAGCTCAACCTAGGCAAG
ACTGAGCTACTCTTCATCCCTGGGAAGGCCTGCCCTCTTCAAGACTTCTCCATCACAGTA
GAGGGCTCCGCTGTAACCTCTTCACAGAAAGCAAAGAACCTGGGAGTGATCCTGGACAAC
CGCCTATCCAGTGAGGAGAACATTGCAGCGACAGCGCGCTCCTGCAGATTCGCCCTCTAC
AACATCAGAAGGATACGTCCACTCCTCACCAGAGAAGAAACACAACTCCTGACCCAGGCA
ATGGTCATAAA
>NODE_3430_length_208_cov_25.552885
GAGAGTGAGGGTCATAGCTATTCGGCAGGCTACTAGGTCCTCTCCCCACCGGCGCATCTA
CATGTGAAATCGCCATTTCACCCCTCCACACTCCCTAATTGTTGCAAAAATTATTTGTGA
AATTGCCTTCCACCAAGAGTGTTTTCCACGGCAATTGTCATACAATTTTCTATGCACGAC
GGGCGCGCAGAGCTGACACCCGGCCTTAGCCTTTCAACATAGTATGTGTTCTTACTTACT
TAACGATGTAATAGTTTTTAACCGGtta
>NODE_3431_length_143_cov_19.090910
TAGGCCTGACGCGTCACGGGCAGTATTGTTAGAAATTATGCGCACACAGGGGATGGTGGA
CGTATGGAGGGAAGAGCACCCAGACACACAGGTCTTCTCGAGGAGGCAGGTGGTGATGGG
GGTTTTAAAACAATCAAGGATTGATTTCTGTTTGGTTAAGAAGGAGGGGAGGCACCTGGT
TGGGAAGTATGGGTATCGTTTTa
>NODE_3432_length_237_cov_30.822784
AATCCCCTCTCTTCTTCTTCGTCTTCTTCTTCTTCTTTTTTAACCCCCAGAAAAGGCATT
GTTTGAGGAAGGGCTTGATCAAAAATCTGTTGCCCGCCAACCGCGGGTCTTTCTGTAAAT
TCAATAAGGCCACCTTAAAGATTTTCCTAATTAATGGATGACATCGTTGGCTGGAGGAGA
GGCGAGGCATTCTGCTCTGGCTCGCTCTTTGTTAACTCTTTGTTAACCTCCTAATTAACT
TTCCTAGGTCACTCAGGTCCCAGCAACCTGAGGGTGAAGAGCTCCCATTGAGGAGGg
>NODE_3446_length_214_cov_41.084110
CCAAAAGCGTGCGTTGGAGGAAGTTGGAGGAGTTTTATGAAAGAACCTGTTTCCCTACCC
CCTAAATTTTTACACTTTCGATCCCATATACGTTGTAACCTTCCTTATAAGTTGCAAAAT
TCTGGGAATTCTGCGAGGAAGGAGGGTTAATATTCTGTGCATTCTTTGCCACCTTCAAGC
GCTTGGCCTCGGCCCGGGACTTGTAACAGAACTCAACCAGGGCCACCAGCATGGCCAGGC
CCAGGCCGCCCACCAGGATGTAGAACACCCCCGc
>NODE_3447_length_147_cov_10.061225
TCTGTCCCGTCTGTACTCTCATCGATAGCCAGCGAATACGAAATGCATTCCTTCGCTTTG
GCTTTTAGCTGGATATGTATGTCGGAGGCCAGCTCATCCACTCGGCTAGCCACGGTGTTT
CGGGAGAGGCTGATATTAGCAAATGCCTGCTTCTTGTCGGGGCAGACAACATCACACACC
TTTTCCATGCAATTTTTGATAAACTCt
>NODE_3448_length_85_cov_53.223530
GAGATGAGGAGGCCTGTCCCTCCCCCACGACCAGCGGGTCTAGGGGAATGAGAAAAGGAG
TAGGCCTCAGAGAGGGCTGCTGGTGTGGCTGTATTTTCAGGTGTGATCCAGGTTTCTGTG
AGGGCCAGAAAGTCCAGTGACATCA
>NODE_3450_length_61_cov_38.786884
CGAGTCCCGCCGCTTGCATGTCAATAACTCCGCCGCCTGAGGGGCTACGATCGAATAACT
AATATCACCGTAAAGCCCAGGGTCGGGGGAACACTCGAAACTTTGCCTGGTGACGGCGCG
A
>NODE_3453_length_61_cov_18.803278
ACTAGAACACTACTTTACATTGTTAGGGTTAGGGTTAGATAGACTGGGTGAGTAATCCCC
TCTGCTACCTAGTTAACTAGAACACTACTTTACATTGTTAGGGTTAGGGTTAGATAGACT
G
>NODE_3454_length_716_cov_40.867317
AAATCAGCAATAATAGTTTATGCAAAGCGGAGAGGGAAGGAGAGGTTGAGGGAGGAGAGG
GAGTTGCAGAAAAGGATGGCAATAGAACAGGAGAGAGTAGATAACATTCCAGACTATGAC
TTAACTGAATATTTGATGGTGAAGGAAGAGTTGAGGGAGTTAGAGAGGAGAAAGTGTGAG
GGTGCCATGGTGAGAAGTAGAGCGAGGCATGTGGTGGAAGGGGAAAGGAATACGTCCTTC
TTTCTAGGTCTAGAGAAGAGCCGGAAGGAAAAGAGGAGAATTAAGGAATTAGAGAATGAT
GATGGTGAAAAAATAACTGATTTAGTGGGCATTATGGACACTGTGCAGTCTTTTTATACA
GATTTGTATACATCGGGGGGAGTAAACATGGAAAGTATGAATAAAGTGTTAGAAACGGTG
GAAGCCAGGGTGACGACAGAGGATGCAGAAATGTGTGACTCAGACATAAGAGTGGAGGAA
GTAAAGACAGCGATCATGGGGTTAAACCAAAATAAGAGTCCAGGTTCGGATGGACTGACG
GGGGAATTTTACAGGGCTTTTGTTGACATCCTGGCACCTATACTATGTAAAGTCTATAGG
TGTATGGGGAATAAACGGGAGGTTCCTGATTCTATGGGTATGGGGGTGCTCACATTATTG
TACAAGGGTAAAGGGGACAGAAACAGGTTACAGAACTATAGAGCTTTGTCACTGCTCAAC
TGTGACTATAAAATCATAGCTAAAGTATTAGCAAATAGGTTGAATAAAGTAATGGa
>NODE_3455_length_92_cov_25.239130
CGCATTCTTCCGCCTTTAATAATAACAGATCCAATGAAATGTGATTCCAGATTAAACTGT
ACAGCATATTTGAGGAGTTGTTTGACAGAAACAGACATTTACGTTAGTATTTATTATCCT
AAATCATGTTTTTTCTTTTAGATTAGATTAAA
>NODE_3457_length_231_cov_52.155846
ACATAATAGGGGTCTTGTGAAAAACAGGAGGCGGGCTGCTGAGGGATGAGTTTCAGGCCC
TGCAGAAAAGAATGTTCCCAAGCAGAAATTGGTTTAATTAATAGCACATTTTACATAATG
ATTACAGTGTAATTGCGCCGACTAGCAGAGTGTCATTAAATATATCCTTGCTCCTTTACA
ACACCCTCTGGCTAAAAATAATGAGTTACATTGGAAATCACTATGCAACAGGTTCATAAA
TAACATTTAAGCCCATACAAGGCAAGTACTTATAAATAATAAATATTTGCc
>NODE_3458_length_309_cov_12.961165
GGGCGGGAAAAGGAAGGGTGGCTACAGGCCGCCCAGACGACGACTTGATGAGGTAAGCCA
CCCGCTCAAATCTGACCGTCGGAGGGATGAGACGGCAGACCAAGCACTCCGGCGAATCCT
CCAAGCCGTCCAACGCGTGCTGCATCCCGAGGTGGACCAGACATAGATCGTGTCTATCGT
CGCCACGCCNNNNNNNNNNNNNNNNNNNNNNNNNNATGAGCGGAGGGGTAACAGGTGTTG
TAGACCCCGAAGCCGCTGAAAGCACGCTAAAATTATCCATTCTTCTCTCTTCCGAATTAA
CCGTTCTTACTCTTTCGCTGAAAAATTTCTGAGTGAGAAGTGGGGTCTATCCCCTCGTCT
TAAATGACA
>NODE_3460_length_186_cov_25.053764
TGGTGACATCTGGATGCTTCTCCTGTACATATTCTGTGGGGAACAGAAGAGAAAACGTTT
TACGATTTAGCAAACACATCTATAATCCAGCAATATTCAACTACAGTGGACCATACATTA
CTTGACACCTCACTTACACATTTTCATTTCACTTTCACATTACTGCATTTGTATTTACAT
ATTATGTATTCATGTAATAACTTAAATGTACACATCACTTACATTTTAATTTGTTACTTT
TAATTT
>NODE_3461_length_402_cov_27.574627
GTGCTCGGGCCTGTGGCCGAAGTGCTCTGGCCTGCCGTAGATGTCCCCCGATAAACCCAG
GCGCATCTGCCCGTTGAGGGCATGTTGGTGGTGGTGGTGGGCACCTGGGGATGCCTGGTC
GTGGAGTCCGCTGAAAAGTGGATGGCCACCACTCTCCGTGTGCCCATAAGCACCTGTTGG
GGAGATGAACATGCCATGGTGATGAGGGGAGGAGGCGGAACTATGCTGGTCGCCAAGTGC
ATGCATAGCAGAGGCTGAGAGTTCTCTCCTGAGAATGTAGTCCCTGCTGCTTGAGTAGCC
TGAGTGGGGGTGAGCCACGGGGAAACCAACTGTGGTCTGAGTAGACGGGAAGGATGCCGC
GGTCTGGGCTTCGGGGTGGCTCTGAATGTGCTGAGACGGGCTAAGTTTGAGAGCATTTGT
CTGTGCCATGTGCTCGGGTCCAAATGGAGTGAGTGCCACTCc
>NODE_3465_length_173_cov_14.832370
GGGGGATTTTCACCCCCGTTTAGGGCTTTGAAGGCCCTTGGTTTAGTTTTATCCTAAGCC
CCTAGATAGTCAAGAAAGCTACAATAGCAGGAGTTAGGGGGAGAAGGGCTAAGGCCCCTG
TCATGGTAACAGAAAGGGGGAGGGTGAGCTGGGTGAAAGGAAGGCGTCAGGGGGAAGAGG
CGGTAAGTGTGCTAGGGGAGGCAGTGAAGGCTATGGCATAACAAAGGCGGAGg
>NODE_3466_length_159_cov_24.540880
GGAGATTCAGGACTGGTCCACTGTACTCAAGAGCACAGGAGTTGACGATGCATGGCTCGG
ATTCAAATCCATCTTTCTGACAATCTTAGATGCCGCAGCCCCCATGAGAACCATCAGGGT
AAAGACCCGCTCGGAGCCCTGGATGGATTCGGACATACGGGCCGCCATGACACGCAGAGA
TATAAAATCCTCTGAAATTCGAAAATGCAAAAACAAACT
>NODE_3468_length_373_cov_27.399464
TCACCCCCCCGACCCTCCCCTGCCATTCAGGGGCGCTCATGCGGCGGATAGAGGCACCAC
GCTGATTCCCTGCCTTTCAGCTCCAGAGAAGGGGATAATGCTGTTTTTGTGCCACGCATC
CAGCGGAATTATGTGCGCTAATTTGATTAGGGGGAGATTTGATTAACTGGAAAATGAGGG
CTTTGCTTAGACTTTCACACGCTTAATTTATCCCTTGCAAAGCAGACGCAACATTGTGTC
ATGAAACTCAGAAGGCATATGGGAACCCCATTCAGCTGCTAGATGGCCTTTCAGACCCAA
CAATATCCAGGATTGCCACGGTTCATATTGGGATAATCAGTTTAGAGCTTTTTGCCTGGC
CGTAGAATACAAATTGCATTTGGCATCGCCAGTGAAAAGGTTCAAAGGATAATGAGATTA
ATGTAGTAGGGAa
>NODE_3469_length_159_cov_15.522013
GGGCGCTACCCTAGCTGTCCTTCCTACTACCTGTGTGAAGTACATACATACATAAATAAA
AAATAGATATAGAATCAATCTTCAGTGTAAGGCTGTGTATGTGCGTGTGTAGAGGGGGTG
TCAGACTCACTATCACACCTCCATTTGGACTGTTTTCATTGTTTTTACAAGGACAATAAA
AAAGCATTTATTGGTGCAGCAAAGTAGTCAAATGTAAGa
>NODE_3470_length_61_cov_23.196722
CGTTGGCTAAGTTCGCAAGTCACGTTGGCTAAGTTCGCAAGTCACGTTGGCTAAGTTCGC
GAGTCACGTTGGCTAAGTTCGCAAGTCACGTTGGCTAAGTTCGCAAGTCACGTTGGCTAA
G
>NODE_3472_length_170_cov_8.447059
AAGGGGAGGCGAGGTAGGAAGGGGTGGTTAAGGGTAAGGTAGGTCAAAGGCTTGGGAGAA
AAGGTAGGTTTTGAGTCGGGATTTGAATGTGGGGAGTGAAGGTGAGTCTCTGATAGCCTG
GGGGAGGGAATTCCAGAGTCGGGGTGCAGCTCGTGAGAAGGCTCGGTTGCCAAATGATTT
TAGTCTAGATGGTGGAATGGTGAGGGGAACAGTGGATGAGGATCGAAGGg
>NODE_3473_length_230_cov_12.886956
TAGGGGGGGGCAATGTGACGGCCTGCGCTAATGCCGTCCTGTAATGTTACCTGCCAGTCC
GTGTATTACACACTGGAACCACTGCTGTGGGGGGTGACCAACTTTGCATGTCCCCGGCCC
CCCTGTGGGTCGGCTCCCAGTGGTCTGGGCTTGCGGTGGACCACTTTGCATGTTCCCGAC
CCCCCTGTCGGTCGACGCCCAGTGGCATGGCCCCCCGGAGGAAACGAGACAATAGAAGCA
ATCAGTGCATTTGAAGTCATGCAAATGGGTGGGGCTGTTACAGGTTGAAc
>NODE_3474_length_182_cov_16.000000
AAACAATCTAGTGTCTGAAGTTCCTTCTATTTCTTTCTCCAATGGGAACAGAGTCTGAAA
ATCCTTCTACGAACAATGTAGAAAATACTTACTTCAAGTGTCCTAAACCGATTTCCATCC
ATTTTACCATATGCAAATAACCAGGTGAGCAAAGGACGGGTGCAAAAAGTGTGCATTGGC
AGGCAATCACACTTATAAGCAGCATGGAACCTCCTTGTTGGTATAGTGGTCAGTATCCCC
GC
>NODE_3475_length_61_cov_22.426229
ATGTGAATTTAGTTATTGGGTCCAGCAATCTTTCCTCCCTCCTAAATAATTCTCTGTCCG
CTATTAATGTCTGTACCTGGTATCCCTTTCCCATTGTTTCTATATCCTTCCATCTGGCTA
C
>NODE_3478_length_61_cov_107.491806
TCTTGTGCAGGGGGGTTACTTTCGCAAGTTTAAAGTCGTGGGGGACACGACCTTGTCTGA
CTGAGAGGTTGATTATGTGGGTGATGATTGGGGCAATGGTGGCGGCTGAGTCTTTTAAGA
A
>NODE_3480_length_61_cov_24.590164
AAACTATTATATTTCAAAAATAAATTCCTCCATATGTTCTTTCTCTCCAATCCCGGGAAT
ACCTGCCTCCACACCCTCTCTGCCGCAGGCTCCCTACTCTGTAACAGTGTCCAGTAGCAC
T
>NODE_3497_length_267_cov_66.651688
CACAGTAAATGGCTCTGCCATTGAGAGAGTCTCAGAGTACAAGTATCTTGGTGTTTGGAT
TGACCATAAACTTGACTTTAAATATCATATTGATAACCTTAGCAGAAAGCTGCGGCAGAA
GGTTGGCTTCTTGTTCAGGAACAAATCCTGTTTTCCATTGTCATGCAGGAAAACAATTGT
TGAGGCAACATTCATGTCTGTACTGGACTATGGTGATGTGATCTATAGAAATGCTGCGTC
TTCAACACTAAAGCCACTTAACTCAGTCTATCACTCTGCTCTTAGATTTATAACCGGTGC
TAATTACAACACTCACCACTGTCTTTT
>NODE_3499_length_145_cov_19.400000
CGTGAGTTGGCGCATTCAACAGGAAGCTAGAGTTCCTGTTCTGACTGGTGGCCGCCATTT
TGTAACATTGTAACTAGCGATTTTCGGAAATGCGTTTTATAACAATACAATTACATATTA
ATTTGCGTCTACTACATTAAACTAAGAAATTCTAACATTTTCAGAATTTTTCAATGATTA
TTTGGGATGATACACGTACATTTGt
>NODE_3500_length_480_cov_21.931250
ATGTATCCATTGAGTGGTCAATTAAGGTCCCTCATAAAGCTGACTCCTTTCGCTTATTTC
CACCAAGAGCCCTTATGGCGTTGTACGGGCGAGGGTAGGACGTATATTTATTCAGGCTTT
TCTGAAAATCGCGGCTGCTTGTTGTTTGTTTGGCCACCAAGGTGTTAGAGAGTTTAAGCA
CGCGGATATTGCAAAGGGTTATTAGATTCATAAGTCACCGAAGTGGTGGGCGATCTACTG
AGCACAGCAGAAGTTCTCATATGATGACTTCAAACAAGACACATTACCTACCAGCATCTG
TTGGAGTGAGTGGATATTAAGACACTTCTATCTCCAGGACAGCGTAGGGGAAAATGGTAA
GTAGCATGGAAACACAATCGTATACAGGAATGAATACCAAGAAATAGCAATGCTTGCGAT
TTAATCCGGGAATTAATACAGCTGGAAGGGTGGACCCAGGGGCGACTTGAGAAACTCAGC
AGAGAGCCTTGTGTCTGTAAAGAAGACTGGGGTTGGCATAGCTTGGGTAAAAAGATTTTt
>NODE_3501_length_156_cov_14.282051
GGGGGTTGTGGTCCTCTGGAAGACTCTGGGCTAATGACGTGAAAATGTTGGGAAATGGAA
TCACAGTAGCCTACTATCATTGTTTTGAAGTACTTGTGTCATGCCATGTAGGCCTATTAT
TAATTACAATTAAATGTCTCACTGGATGAAAAAGGTCAAAGAGAAATGATCACTGACGTT
TAAACAATGTTTTTGTAACCGACTACGACTAGTCTa
>NODE_3502_length_181_cov_22.828730
CATCCGCACACTCAAACACTGTGCAAATAAACGTTTTTATTGCAAGCTTTCGGTCATTTC
GGACCTTCTTCAGGCATAAAGCAGACAAGTGAATGCAGTAGCTTTAACGGTCTAAACAAC
ATGACATGATTTAGCCAATGAAGCTAGCTAGCGAACACTAAGGAACACTAACACACGAAC
AAACACACGAACACTAACGCTACACAATATAAAACACTATATATACACACAACTACAATA
T
>NODE_3507_length_304_cov_15.187500
GGTCCAGGCATCTCATCAGGCGCACCGTTCCAAAAACCTGCACCGTTTTCGGCAGAAACT
CTTTCCGTTTTGCTGCAGCCAATGACTGGACCACCTTACAAAAGACACTCAAACTCACAT
CACTCACTACTTTCAAGCAGAAACTTCAACAGATCGTAGTTGACTGTTGTTCCTGTTGAT
TGCCCCCCCCATCACGCACACACACACACGCACACNNNNNNNNNNNNNNNNNNCCTCCCC
TCCCCTCTCCCTTCACGTTTAGCTTGTAACTTCCACACACTACTTGGTCTTATTTTATTT
ATCTCTGCCATCCTTGCTGTTCTTATGTATTGTATGTATGTATGTATGTATGTATGTATG
TATg
>NODE_3509_length_172_cov_13.703488
GACCATTGTTGTTTTGGTTCGGCGGGCGGCGCGCAGGATGTGACGTTCGATGTGACGTTC
GATTGTTAGCGGGAAAATAGGTGATCGGAGTGCACTCGGATTACTCGACACGCATTTAAA
CGTCAGGTGTAAACGTAATCAGGGTTTATGTGGGTTTGTGATATCCGAATACAAACCCAC
ATTCAAATGTCAGGTGTAAACAGGGTCTTAGACAGAGAAGGATGCTATATGt
>NODE_3511_length_199_cov_10.713568
GTGTCCTAGACCTAATTAAAGAAAGCTGGGAGGAAGGGTCTAGTGACAGTAAGAATGAGA
TTCAGTACGTCCTGGACCTACGTGCAAAGCTTCATTCACTAGGGGTTATATCACGGGAGC
ATTTGCGCGAGGCCCAGGAGCGACAGAGACGCCTGTATGACAGAGGGGCTATACTTCGCA
ATTTCGCACCGGGAGATAGGGTCCTCGTACTATTGCCTACCTCTAGCTCTAAATTACTCG
CGAAGTGGCAAGGACCGTt
>NODE_3513_length_89_cov_15.000000
CCAATGTACTCTTGCTGAAACCCATCCATTCCATAGGCCAGCCTGGTCGAGGGCTAGTGT
CCCAAGTACCAGACGTATTTTATTTGTCTGTAAATGGAGCACAGCCCACTCGCCCCTTAA
TAGGAGACGGTCAGGTGCATGCGGGGAGT
>NODE_3514_length_326_cov_19.493866
AAAAGAAAAAAAGAATTGTGGTTGTATATTCCAGTGACAGCTACCCCAACAAAAAGCACT
TACTGCAAAACAACTGGTCAGTACTTCTGTTAGAGTTGCTGTCTTGGTATTCCATCCCAT
AATGATGTTTGCCATAGGTAATTGTTGGGCATTGAAAGCATTGTGGTCATTGCATCCAGA
GCCATACCCCAACTTGATAGCACTTTCTTTGACCAGATTACAAGAGAGCTGCTAAAGTTG
AAGTATGTTTCTAGATGTTCTAAAAAAGCATGTTTGCTTGGAGAGACATAGCTATGTAAA
TGTTAAACATTTAAGACAAGCAGTTATGAACATAGGAAGAGTAGTATCTGCTTTCATCAC
TTAAAACTACCCCAACATGTAGCACt
>NODE_3515_length_207_cov_23.140097
TGTCAGTGTGTGTGTGTGTAAGTGTGTGTGTGTGCCTCTCCGTGTGTATGATTCATTCCA
GAGCAGTTTTAGTCCTCATAAAATATTCATTTTGGTTGTGCAGGGCCCTGTAATTGCCAT
CTCTCACCCTGAATAATTTATAGCTCGCACAGACTGACAAAGCTTTGCCATACGGCCCCA
GATGAATCAGAAACAAGGATCTGTGCTGCCAACAGCATTATTGTTTCACAAAATATGGCG
CTCACGTCATCTACGGACGGGCCCTGt
>NODE_3516_length_135_cov_13.340741
ATCCAAACACCAAGATACTTGTACTCTGAGACTCTCTCAATGGCAGAGCCATTTACTGTG
GTTATACAGAGAGTATCTTGATCAATATTTCTGTTAGTCGTAAATAACATACATTTTGTT
TTACTAGCATTCAGAACCAGTTTAAGATTGATTAATGCTTCTTGAAAGGCAGTGAAAGCA
ACCTGCAGCCTTTCA
>NODE_3517_length_152_cov_37.750000
TTGAAAGGTGTCCCGCAGGGTTCTATACTTGGTCCAATCCTCTTCACCTTGTACATAAAT
GATATTTCCTCAGCACTAAAAAACTGCCAAGCCCATTTCTATGCTGACGATACAATTATC
TACTGTATTGCAGACTCTATACAACTGGCTACTGAAAGGCTGCAGGTTGCTTTCACTGCC
TTTCAAGAAGCATTAATCAATCTTAAACTGGT
>NODE_3519_length_129_cov_8.372093
GTCTGCAACTGCTGATGGCTATTTCATAACCATGGTCGGCACCATGGATTTTACCAATAA
TTTGGTCAGTCAATCAGATAAAGGTTAAAAACGTAAGGCAGACTAAACTAGTGAGGCAGG
CAACCAAGGATTGAAGACAAATTAATACAGTTTGACATTCATGTTGTTGGATACAAAATA
AATAAAGCa
>NODE_3522_length_150_cov_42.406666
TTCTTTCTGCCATAGTCTAGCTGAGCCGAACGCCTCATAAGTGGAGCTTTTGCTTTTTTA
TTGATCTCTTTGTTTCCCATAGCTGGAAGGGCACAATATTTTCTCCAACCTGACTTCCAG
CGAGTACGAGCAGGTGCTGGAGATTATCCGCAAGGCCATCATCGCCACCGACCTGGCACT
CTACTTCGGCAACCGCAAGCAGCTGGCAGa
>NODE_3525_length_84_cov_32.226189
TCATGAAGGTTTCGCGAAAACTACGGTCTTCGCGCATCCTTTAGTAAAAAGGTTTTTGAC
GGGTGTTCGGCGCCTGCGCCCTGTGAGGAGGGCTACGGCACCACAGTGGGACCTTCCGTT
GGTGCTGAACGCGCTCTGTGAGCC
>NODE_3526_length_61_cov_27.885246
GAGGAGGGCTACGGCACCACAGTGGGACCTTCCGTTGGTGCTGAACGCGCTCTGTGAGCC
TCCGTTCGAGCCCATGGGAGAGGTATCGCTCAAATGGCTATCGGTTAAGACCGCTTTGCT
T
>NODE_3528_length_441_cov_15.761905
GTGACGGAGAACGAGACAGGAGTAAAATAAAGTTTCTCTTTACTTGAGATAACGCAGAAT
CAAAACATGGCATAGACACTTGGCAAAAGTAAAGATGAGCAATAAGGCTCCGTTACACTA
ATAAACAATAACGTAATTCCAAAACAAAACTTGCGACTCAATCCGAAAACAAAGGGAAGC
AAACCAGGCTCCGTAAACTGTAAACACAGGTGGCTATGAAAAGGGTAACaNNNNNNNNNN
NTAGTACAAAGTCAATTTAGATAAGGGATACTCCACAGACAGGCAAGGCATACGCACCAC
ACATAACAAAGTGATCGACTGACAAGGAGCTGGGAAAAGGGAGACACCTAAATAAACACA
TACAAGGACACACAGGTGACAATCATCAGAAAATTAGTCCAGAGTCACAATAATCCAAAT
GGCCAGAAGGCGGCGTCGGAGAGTCCTGACTCTCCTTGTAACAATTTTCAATGTTTTCAA
GATATATTTTAATGATTTGCc
>NODE_3534_length_180_cov_24.450001
CAACAACAACAACAACAACAACAACAGAATGCAATAAAGCTAGTAAGCTAGTAAAACCAA
TTGTGTGTGTGAGATATAGTATCAATACTGTATATGAATATCTCCTACAGAATCTCTGCC
AGAGCAGTGAGTCACCTCAATCTGTGCCTCGCCCCCTCCCTTCCTCCCTCCCTTCCTCCC
TCTGCTGCTATTCCCATTCTATCTAACTAATTCATGGTTTTCCTAGAAGGCCGTCAAGTg
>NODE_3536_length_411_cov_16.771290
TTGTCTTTCTGTTTCAGTGTGCATGTAACACCAGCATTTTTTGTTTAGCATTTCTAATCT
TTTGTCAATATATTGTAGTCAATCACTGCTTAATAGAGGGCAGTGTGACTTAACCAAAGC
AAAAACTCTCAATGGGGACCTAGAACCCCATGTTCATGTTTCAGGATGAGGACACTTGGT
GTTATGAGTATTTGAAGGACACTCCAACTTACTGGCTCCCCTGGCTCCCCTATCCCCTTT
GGTCCGGTGGGTCCTGGTCTTCCTTCGATCCCCATCTCCCCCTGAAATAACGATACATTT
CTAATCAGCATTATGTTCCGAACATACACTGTATATGCAGAGGATGGGTTATTATGCACC
TTTGCACCTGGGAATCCAATGCCAATGTCAAATTATAAATTATAAGCGATGACCGCGAGA
GCACACGTTCCGAACACGCGTTACGAAGCACAAAATAATCTGACTTATTCa
>NODE_3537_length_191_cov_39.874344
AACACCCAGAAGAAATGCAGCAGCATTCAATATACGTAGCAGCAGTATTCAAACCATGGA
GTCATGGTACCATGACATAGTGATGACATGCGTTGTTGATTCGGGACTATCATTGAGAAG
GGAGGGGGGGAGGGGACCAGCAAAAAAATAAAATTATACAGTATGTGCAGTTCTATGTAT
ATGTATACAGTATGTACAGTTATAAAGTTCTGGTTATGCAGGTGCACAGTTTATACAGTT
TATTCAGGTGT
>NODE_3538_length_164_cov_9.475610
CGTTGGAGGATCAAGAAAAGACCGCCTTTACCACGCCCTTCGGCCTCTACCAGTTCGACC
GGATGCTGTTCGGCCTCTGCAACGCCCCGGCGACGTTTCAGAGGCTCATGCAACGATGCT
TGGGGGCCCAGGTCTACGACCATCTACTCATCTACCTCGACGATGTGATCGTCTACTCCC
CCCACTTCTCTGCCCACCTGCAGCACCTAGAACAGGTGTTTGCt
>NODE_3539_length_215_cov_18.595348
ACAGACTACTGACTAACCTACTGAATACTGACTAACCTATTGACCACTAACTGACTAATT
TACTGACCTGACAACTGACTAAAGACTACTGACCACCAACTACTCTGATATACCGCCAAA
CTACAACTGCGCAGTTCCCAGTGACAGCCTTCGGGGGCGGGGCGAGGACTCCCTCACCCT
ACGTCATCGCTGAAATATGAAAAAAAAGTCAGTTTTTGGCGCGCGCCTTAGAAAGGCAGC
TTTTTCACCATGTTTTTGCTTTTTTTATCTGTAAa
>NODE_3540_length_134_cov_12.201492
ATGTCTCTGGGATGTTGGTAGCGTGCATGTCTCTGGTCTCATGTCTCTGGGATGTTGCTT
TACCTATTTGTCGTAATACACAACATAAACACGCATTACGTTACTACAAACTCCTGAAAT
GTATTAGAATGTTAAGAAATTAATTTTGTATCAGTGGCTTACCCCTTACTACACACCTGT
GGTGCTGCGCTATc
>NODE_3542_length_331_cov_15.293052
CGATCTTTTATTGCTGGCAAAAGTGTCCATAACCAGAGGTAATTTCATGGCGTACTGTCT
TTTTTTTTCTTCCTGTCTACCTCTCGTTGTGCATGGGACTTGTCTCACATTAATTAAGTG
GAAACACTTGAGATGTTAGTTGCTCATTTGTTCCAAAAAAAAACATGAATGATAAATATT
GTTGAACAGgNNNNNNNNNNNNNNNNNNNNNNNTACACCACAAGACCACCTCACACTATC
TGTTTGGGCTATACCGAAATGCTATGGTACATTTTAATCATTTTGTAACAAATTGTAGTT
TGCTTGCATTGCTGAAACTGTTCTGGGACTATGACCTTAGACAGAGAAAGATACAATGCA
ACGGTTTCCTCATATGTATTTTCTCTCTCCc
>NODE_3546_length_221_cov_15.628960
GTACAACTGAACAGTAAGTCATACACATGCTGTGAATCCTGTCCACAAGTATTGTGTTCA
ATAATTCACCATAGGGTGCCAGGTGTACAGTACGCTAATGGTGGTCATTGAATTGATATG
ATTAATTATCCTGCCAAGTGCATAACTATAATCTTCGCCAAGTCATTGTATTAGCTCAGT
ATTTACACATTTCGACAGTAGCTAAACAGTTGGTAATTAAAGGGCAGAACTATAAGCACA
TTTAATAGATGAATGTCATGTTTGATAACACAGCAAGCTTG
>NODE_3548_length_142_cov_9.915493
CAGAGCATCACAAAATATAAACACCAACATACACATTACACTGCATTAAAGTCCATTACT
GGAAGTGTGCCTGCTAGCTTGATAGCTTAGCTCGATAGCTACGTCTGGTGTATTCGAATG
GATCCAGGTTTCTGTGATTATCAGCGCTTATTTCCATCATGGTCCCCGATTTAAGAACAG
GACAGACACCAACACAAAACAG
>NODE_3549_length_366_cov_16.811476
CTCCCTCTCTCTCTATCTCCTCTCTATCGCTTACTTTATTTGATATTAATAGACCTATAT
TAAGAAGATGTGTGGAAGTTAAAAGAATTAAAAGGAAGAGGAAATTTAGATATTTTTACA
TGATGTCCTACATTTTGTCAGCTAAAATCAGGATATTGCCTGAGCGAGGCGAAGCCATGT
TCTTCAGTTGTCAAAAGGCAGTAAGTAATGATTAAAATAGCAGTGTGAAACGCGGGGAGA
TTAAAGTGATGCTAATGATAAGTGAGAGAAGAAAAGGGCAAGCTATATTTTAATTCCTGG
GAGAATGGTTAATGACTTCTATTGCCTGAGATTAAACTAAACCTGTCTCATCAGCTTTTT
CTGCTCGCTGAGAAAAAAAAAGCCCTCTGCACTTTCATTTATTAAACTCTTTTAAGGAAG
CACATt
>NODE_3550_length_61_cov_109.672134
CCCACCCCCTCCCCCTCCCCCTTCCACCCTGTCGGCTGAGGATTTCGCCACACATTTTGT
AAAAAAGGTTGACGATATCACCAGCACCTTCTCTCTTCCTCCTACCTACACTCCTAACAA
C
>NODE_3551_length_61_cov_129.426224
TATCTGCACCACAGACAACCAATTCGGTTTTAAGAGCAAGCACAGTACTGACTTGTGTAT
CTATGCATTAAAAGAAGCAGTAGAAAAGTACAGAGGGCAGGGCTCAACAATGCTGATAGG
C
>NODE_3552_length_418_cov_14.320574
GATCTCCTTCCTCTTGAAACCAAAAATCATATGTTTTGACTGAGATTTTAAAGCCCCATT
TATCTCCCCATTTCTCTACAGACTCCAGAGCCCTTTGAACTTGCTTTAAACAATACTCTA
TGTTCCTTCCTCTTTTCCAAATGGCCCCATCATCTGCAAATAAAGACAGACCAAAGCCTC
TCCCAATTTTACTAAAAATATCATTAATCATTACATtNNNNNNNNNNNNNNNNNNNNNNN
NNNNNNNNNNNNNNNNNNNNNNNNNNNNNNNNNNNTAATCCCTCCTTCCACAGAGTCATA
CGCTTTCTCAATATCTAAAAATACACTTACCACACTTTCCTTATTCTCAAACGCCTTTCT
TATGTCCTGATCTAAAATAGCAACTGACTCCATTGTTGACCTACCATTCCTAAACCCATT
TTGGAAGTCAACATACAGTCCCTCACTTTCTAAAAAGTATACTAGCCTGTTGGTAAGc
>NODE_3554_length_356_cov_41.351124
ATGGGATTTTTTTACGCTCTTTTTCCCCCCCAAATATATTTCACCATTTTACCTTGATTG
TAATGTTACCTCATTGGCTGCGGTTCTGTTTGTTGGCCTAACTATAAAGGATCTGCTTGT
ACCCTTGTGGGTTGGGAAGAATTAGGATTTATGAATTTATTTCCTCTGTTGTATTGTTTA
AACAGCTTTGGTTTAGTTTTGATCCCTTCCTCTTGCCTTTGAGGCTGTTCCACGGTGTCA
GCTGTTGACTGATAGTAAAAGAACTGCCTCACAGTGTGAATGAAAGAAAACTAGCGGTTG
GTAAACACTGATAAGGGATAAATAGAAAGCGGTCAGGCAGAGATAGTTCTGTGGGAGCCC
AGATTGTGTGCGGTCTGTTAAAATGAGATTCTGAGCCTGTCCTTTTTATTCTTCCT
>NODE_3558_length_172_cov_12.063953
TTTGAAGTAATATAATGAGCTTTGCTTGTATTGCATTTATAATTATTTGCCCTTTCGATT
AGTAAAGCTTCTAGATCTAATTTAGCATTTTCAAGTTCTGCTTTATTTTTATCTGTTGAG
TCCTTCTTGTTTTTTGCTTCTTTTTCTGTTAAAGCTGCTTCTTTAATTGCTATTAATGAT
TCTAGTTGCTTTTTTTTACGAGATGAATAAGCAATTATTATGCCTCTAATAt
>NODE_3561_length_144_cov_12.201389
TTTTTCTCCCGGTTTATCTCCCGGTCATTCGCTACAAAATGGACCATTGCCTTTGTCTCT
CTTACCTACTCTCTTAGCTTCGTCTCCCTTAGCTACCTGTGTACCACGGATAACCTCTTC
GAACATCCGTCGAGTCCAGACAGCTACGAAAGAGGAAATCACAGAGGGAATTCCAGTCGA
AAAGCGGAATTTGGCCAACACAGc
>NODE_3562_length_61_cov_14.278688
GGGAATTGAATTGAAATAAAGAATGAAAACAGGTTGGAAGTAGCTTGTGAATAGATTGAT
GGACAAAAAGACAAATCTGAAAAACATTTACAGCAAAAATAGGGAGAATACTTAGGGATT
G
>NODE_3564_length_436_cov_37.380733
TTAAATCAGGGACCATGTTGGAAATAAGATTTCTTTATCATGTTATCCTTTGGAATGATG
TCTTCTTTTCCATAAATCAAATCAAATCAAAGAGTCAGGGGGCTGTTCCACAAAGCTGGC
TAACTAAGCCTGGCTTCTGTACTGAATAAAAGCCTGCTCACTTCAAGAAGGGTTCCTGTC
TGCCAGTCATAGCATATGTATGGGTGATTGACCCCAAGTCAATGACAGGAGAAGATTGGC
GGTTGTTTTATTTTGAATTATATTTTTTCTCAAAAGGACGCACCAGTGATGAAGGCCATT
CGTGAGGCCTCTGAGTGGCTGGGCCACAACAGACACCTCTTCCAGGGAAGCGTCCTCCAA
CCCAGCATACTGGACATGGACGAAGAGAATGCTGTGCTGGCCCTGGCTACATACCGCTTG
TTCGCAAGCGTTTTAGGAGAATGTGAGGAGGACGAGGAGGACGTCAGGGCCCCATTTGTA
TTTGCATTTGCCCAGG
>NODE_3566_length_61_cov_44.278690
ATAGGGAGAGAAGCAGATGATGACAGGAGAGAGATAGGAGAATGAGAAAGAAGCGGAGAG
AGGGAACGAGAGGGAGATAGGAGTCTGTCGCCCAGCGCTCCCAGCCTCTTGATTCCTTGC
T
>NODE_3567_length_61_cov_90.196724
GTCTTAAGAAGGCAGTCAAGATCCTCAAGGATCCACCCCACCCTGGCAACAAACACTTTG
TACGGCTGCGCTCAGGCAGGCGTTTCAGCGTCATGCCCACCCGGACAAACAGACTAAAGT
T
>NODE_3570_length_90_cov_21.388889
CAGAACGGTGGGTGCTAGAGGGCTGATACTCTAGGATCTTAGAGTACCCTAGCATGCCCC
AAACATATTGGAAGCTCAGCCTCCTAGCCTCAACCAATCCTGAGAAACAGCCGCGTACAA
CGCTCACGCCCCAATGTACAACGCCCCATG
>NODE_3575_length_78_cov_37.551281
CCCTTTAAAATCAAATTTGGCCTTGAAATTCACTTTAAAATGTTTAAAATGAGTTTTTTC
GAAAATGATACAGTAAAATGTTCTAAAATTGCAGATGTAGGTAGTTGGCCATGTGCATAT
ATGAGATCTGGTGAAATT
>NODE_3576_length_133_cov_25.473684
ATACTAAGTGCAAATGTAGCATTAATTAGCCAGGCATACCTGTATTTTCTCAACAATTTC
TTTTATTTTTTTTTCACTTTTTCACACTCGCCGCTATGTCTGCCAGAATGGTCAGAAGCC
TCTCCTCCCGCTCTTCCGCTCTCCTGGCCGCCTCCACTGCCTCCTCCCTGTCACGCTCCA
GAAACGACAGGAG
>NODE_3577_length_284_cov_18.239437
TGATAAAAATCAACCCAAATAAACATATCTTTACACCTATTTACAATTAGTGACAGAGAG
CAAAAAACAAAGACCGGATGAGTAGGTAAATCAAATAAAAACAAAAACAAAAAACAAAAT
GCAGGCTAGACGTAGTCTCAGTACCTTCTCACTATGGCTATGCTCCTCGTTTAGGGTTGT
GCTACTGCACGTATCAACGCCCGAGTCTTTAACCTGGGGTTCACACCATTCCAGGTCCTC
TTCCAATGAGTGGCCCCCAAAGCGCACCGTTTTCTTTTGCGTGTGTGTCGAGTCGGACAA
AAATGCCTGCTCAATAGTTTTTCTTTTTCCCCTTTGACTGTCCc
>NODE_3578_length_61_cov_10.557377
GCGAACTTAGCTAACGTGACTTGCCAATAACTTAGCTAATAACTTACGAACTTAGCTAAC
TTGACTTGCGAACTTAGCTAACGTGACTTGCCAATAACTTAGCTAATAACTTACGAACTT
A
>NODE_3579_length_61_cov_22.065575
ATCAGGTCCAGACGTACACAAAAGCCTCTTGGAGACATACCCTCAGTCCAACATAGCGCC
CCCTATTGGTACCATTTTTTGCAATTTCGAGGCGTTGTACTTTAACGAACTCCTCCTTCA
G
>NODE_3583_length_129_cov_8.813953
CCACAGCGACAACACAAGATGAGCTTCTTGCAACTATCCCAAGAAGAAACATGACGGTTG
TGGAAAAGGCAGCAACTGTCAAAGCAGCAGAAGTGAAAATGCTGTCCTTTATTCCAAAGA
AGAAAGTAGGATTGGCAGACGTTCGGTTTGTCCCTGTAGCTGATCTCCACCACGACACTC
CAGCCTTGc
>NODE_3585_length_207_cov_52.024155
TAATAATAACTAGAAACCTGGCACTCGGAGAGTGCAGACCTCCGCCCCTGTGGCCCTCCA
CCGACCACAATCCGAATTCAGCTCTCAGAGTGGTTTGGATTGGTTTGGATTGGTTTGCCG
CTTTCATCTGTACGGATTCTCCGGAGACGATATGCAGTAGCCCCACCTCTCCCTCGTAAC
ACACATGCGCGAAGTCCCAACTATAAACAAACATGGCGGCGCCCGGTGTCCTGAGATTTG
TTCGGCAGCTAGCTGACATTTCCAAAG
>NODE_3587_length_204_cov_8.352942
CCATACTGAGGGCAGCAAACCGTTGTGCATAGAAACCTGTCTCCTCAGTCGAGACCACAT
TCGGAGACTGTGTGACACTCGCCCAGTGACCCGTGCCCTGACAATAGCGGCATTGATCAG
ACTGATTAGTTTCCCCTCCTTGAGCACCAACCCTTCGAACCTTGACAGGCTCCTGAGGTT
CTTCCAAATCCCTATCTAAGCGAATGAATGTAGTCACCAGTGTCTTGTAATCCAAGTTCT
CCCAATCTGGTCTAGACAAAATCa
>NODE_3588_length_136_cov_24.250000
AATGAAACCACCTGAATAGATGAAAGCGAGACAGCCTTCCCTGACAAACAGGGAGGCCCT
GGAATATTCATTGGAGGATCTGCAAGGAAAAGATTAATGTATTAGAAATTAAAATGGGGC
CCGGACGTATGATCTTGCTCTAACACTTGGCCAGACCTGTGTCACCCGCCTGCTAGCGCC
TGAAGTCGGCACACcg
>NODE_3589_length_130_cov_12.030769
GGTGCCGTTAACATTGCAAATGGCTCCGGAATTATTCATTGTTAGCGCACGCGGGAAGGA
GAGAGGGGGTGAAGTTTGATTATTCTGCTCACACAATAGACTGGGTGCTTAATGATTGCT
CTCCACCTTGGCAGGCGGTGTGCCGACTTCAGGCGCTAGCAGGCGGGTGACACAGGTCTG
GCCAAGTGTt
>NODE_3591_length_155_cov_17.683870
TTAGTATTTGTCGATCGGTAATAGACTTACTCTACTAGGTAGGGGGAAGGAACACGACAG
ATTGTACAAGGAAAAACACTGGATATGTGGTTACCAGATTGGGGTTTTGTCCGCCATATC
TGAAGTTAATAAGGAGGTTCGAGTCCTCTTCTGTGTTATTGGGGATTGGAACTTGTCTAG
GGTAGACGAAGTTGGCGTCCCTGAGGTGATAAATt
>NODE_3592_length_64_cov_32.312500
CCAATTTGTTCCCCATGAGGAAAGACACAAGTCTACCTGGTTTCATACATTTTCATCAAA
CGGAGTGGAAATGCCAGCGTTTTCAAATGTATCGGTTTCTATAGCGCCACCTGTGGACCA
ATCA
>NODE_3597_length_937_cov_12.922091
GAACGTGTTCATATGTATGGCGCCATATGTGTAAATCAGAAGTAAGGCGATGGTAAATCC
AGGTAGGGGAGAAAATAATTTGATTTGTAATTTATTGTTTGAATTGTTGATAGATAGCCA
GAACGCCATCGGCATGAATTGCAACAACAACAACAACATGTGGACTTCCGCGTCTGGTCG
TTCTTTGACCTTAGAACGTCNNNNNNNNNNNNNNNNNGCTTTCTTAATCTATCACAATTC
GTTGCGGTAGATCTGAGTGTAATTCTAGTTGGTATAGATCTGTATATACTTGGTCTAAAT
ATGTGTGTAGTATAGATCTTTTAATTCTAGTTGTGTAGGTCTGTGTCTAACTGAGTGGGG
TAAATATCAAATGTAATAATATCTTATTTGACCATTTAGCAATTTCATGTGTTTACTGTT
GTGTTTAACCATTGTCTATTTGACCAATTGATATGGTGCTACAAAATAAATATTCAACCA
TTATTGTGAATTAATGTTTTATCTCTGAATGTGCCTTTTGTAATTAACTCAAACAATCCC
AGGAGCTGGATTGTGATGCAATAGTGTAAAGTTGTTTCAGTCCTGTATACGTTTAACATA
CAGAAACACGTAACACATAAGTACATGTTAGGTACAGTACATGTGATTATGGCAGTCATT
TAAATGTCCATGTACGTGTTCAGTTTTCTCAACATTAAATATGGCAGTGTTCAATCACAA
TTACACCCTATTTTGTAAAACACAACTCTACTGTCATTACTACAACTGATTCTCCTTTCT
CCATCCATGAATCTCATTCAACTGCCACTACTACTGTAGTGGCTATTtNNNNNNNNNNTC
CATTGTCCAGGCAAGATCCACGTTTAAGTTGATTCATTATCCAGTACAAAGCAAAACACT
CATGTCCAACATGCTGCTGTTGCTCTGGTAAAAAAACATTTCCCCTCCTGGGCCCAGTAT
TTCAAAACTTTCAATCCGGATCAGAATGATGATCTGT
>NODE_3603_length_63_cov_8.492064
CTGTACTATATTCGAGAGTATGGATCTTTTCCTTTTTTGATGATGTTCTGAGAATCTGCA
ATCTAAACATTATCGCACACAAACGGTAGCGGGTTGGATTTATTGTTCAAACAACTGGGA
TTT
>NODE_3605_length_80_cov_10.550000
ACACGAGTGCTGATCAGATTTCCAGAGCGAATTTACGAACGCAGCCAAAGCGTAGAATTC
ATCGGAATTCAAGCGAAGGTTTCGTCGGCGCACAGAATAGTTTAACTTTCATCTGGATTT
GATATCCCAAAATAAGATCG
>NODE_3606_length_356_cov_21.446629
ATTCATAGCTTTCATGTGTCGTCACAATCCTATAGGAACGCCCCCTGACGGGCAAAACAA
ATCTTTCTTCCGCTTCCCGTCAGCTATTTTCAGGTTTTACCCGGTTGTTACCTTGTTTGT
TGTTTGACAAAATGCCGGATAGTTGCTGTGCAATCGGGTGTGCCAACAGGCGATGGAGTA
AGCCTGGGTTATGTTTATATAGAATTCCGAGTGAAAAAGAAAGTAAAGAAAGACAGTGTA
TCTTTTTTTTCTGTCAGACTGTCGGAGAATCTACAGTAGAGACGAGAAGTGGACTGTCTC
TGCCACACCGTTAAGACTGATAGACATGACAGTGACACACACTTTTCTCTCCCCTAAAGG
CATCAGTTGTTAGACTGACGCTGTGTAAGCTTAAATCACTAACGATCTTATTTTGG
>NODE_3608_length_80_cov_22.687500
AACCGCTCCCTTAATCCCTATATAGTGCACTATATAGCATAGATATATATATAAAGGCTA
GATGGCGCAAGGCGGAGTCTTAGCCTTTATATATATATCTATGCTATATAGTGCACTATA
TAGGGATTAAGGGAGCGGTT
>NODE_3609_length_145_cov_10.068966
GATCTTGAAACTGTATGGGTTGATGTGATTTTTGAAAAAGCTAAAAATGTACTAGTCGGC
GCCATCTATAGACCCCCTGACCAAAGCGATTTCTATGAAGGACTTGAGGAGTGCTTAGCT
GGAGAAGAGGATGCAGAGAAAATACTTGTTGGCGATTGGAACACGGACATGCTTCGCAAA
AAAGCCCCCGTGTTCAAATCATTCT
>NODE_3612_length_61_cov_49.032787
TCCCAGTAGTGCAGGGTTCCAACAGCTTCTCAACATATGCTCAGACTATGGGGTCAAGTT
TGACATCAAGTATAATGCCAAAAAGAGTATGATATTGATATGTAGGACCAAGGAGGATCA
A
>NODE_3613_length_161_cov_51.807453
CGACCGCGCACAGCCCGTGCGCTCCGGGAGTTCCTGGGCATGGTAACGTTTTACCACCGT
TTCATTCGGGGGGCGGCCGGCACAATGCGTCCCCTCTACGAGACACTAAAAAAGAAATCC
CCCAACCAAGCTATCGATTGGACTCCCGAGAGGGAGACTGCTTTCATCGACACCAAGGCC
GCGCTGAGTCAGGCCGCCATGTTGGCCCACCCGGCCCACAA
>NODE_3614_length_61_cov_39.049179
TCGCCGTTTATTCACGGTCGGCTTAATGAAGTCCGTAGCGTTTGAACGGAACGTCGTGCC
ATCACCACGCAAAGTTTCCAGTGTTCCCCCGACCCTGGGCTTTACGGTGATATGGGTTAT
T
>NODE_3615_length_227_cov_8.585903
AGTATCTCCAAAAGAGCTGCCTTGTTTGTTTTAGCAAGTGAACCATCAACACTGGCCAAA
GGATAAGAAACTGTCCCTAAGGAGTAAGACATAATATCCCTCATATCTATCTTTCTGCTT
TGACCTATGATGAGTAGCCTAGAGAACAACTTCTTGTCTGCCCGCAAAATTACATCCTTT
CCTGCCGCTGATTTTTTTTTTACTTTTGCCTGATCACTGAAGGTTTTCAGTTTTTGGGCT
TTTATAGCATCAAATATGTCTACTGACTGAGACAACACTCTACTTGc
>NODE_3616_length_351_cov_23.410257
GACTGCTTCCTCAATTTCGTTGGAACTGTACTGTACTGTATTGTAACAATGACAATAAAG
TTCATTATCATTATCATTCATCTGTCCTTTTCCTAGCTTTTGGTTCAGGGTTCTTCTGCT
ACTGAGCTGTTGCCTCTGTAATTAGTCCCTCAGTAGACTGCTCTCCCTTTCAAACTTCCT
TCAGTATCCATACACTCAACTGCACCTGTATTTAAATCACAATAAAAAGTCTGTAAGGCT
TTATCAAATTTGACATAGAAAACACGTTTTGACTGAGACAAGTACTATTTAATTTATTTC
ATGTTAGTTTCATCCTATTCCCTTTCAATTATGGCCAACTGGCCAACACTCAAGTCTGTG
ACATAGCCTACTTGTCAACCTTTTCTCCTACTCCCTGGTCCCACATAAACA
>NODE_3617_length_245_cov_18.481632
TAATCCATCCCACAGTCTATTCTATGGGCTGCTTATGGAAGCATATTTGCTTAGGGCAGT
CATGCAAATTATTACTTACTGCCCTGTAAGCTGATAACACAAATTAGATACCCATTAAAG
TCGAACAATGTATATAGAATTTAAAAAGATTGCAAGTGATACCTGAAGGGATGCTTAAGT
CATATGGTATTAAATATGCCTCATGCTTGCAAACTTTAAAAGTGGGGAGAGATGTTTATC
CCTGGCTCTCTGAGATGCATAATAGTAATCTCCAATGCACAGTGGCAGCTGCTAGGTGGA
GGATa
>NODE_3619_length_95_cov_43.621052
GAAAGTGCAGATATAGACTCGCCAAAGGCCCAGACAGTGACCTCGAGTCCCACCTGGAGA
ACATCACCAAACAGCGCAACAAGCTGAGAAACCAGGTGACCGCCTCGATCAGACTTGCCC
AGAAAAGCTACATAGCCGACAAAGTCGAGGAGAAC
>NODE_3623_length_161_cov_14.012423
AATTTCTTGTTTACCTCTGACTCATTTGGTTTTGACCTCCCAAGGCCACCTAGTTTCTTT
TTGAAAGCTGACAGGAAAAGCTTTCCCCAGTGCACTGGCAGCATTGATTTTACAGGACTG
CAATGACACTCACCACTAAACAACAAAGACTTACCATCCAGCTCACTGTCTTTCATCTCC
ACCTCTCCTCTGTCCTCCTGTTTCACCATCACTCCCTCCTC
>NODE_3624_length_593_cov_12.210793
GGCGGCCACGCGGGTGACAGGCTGGAGCGGTTGCGCTCAGGCCTTGTCTCCTCCGCTGGA
ACCGGAGATAGCAGCTGTCCTGGTCCCTGGCGCGTCGGCATGGGGGTCTTCTAGGAGACC
TTCCATGCCCGCGGCCGAGGACAAGACCACCATGCTCCTAGCGGAGAGGGGATACGAGCT
GGCGGCTCAGGCTGTTGCGGCCTCTTCCACCATCGCCCTCCTCTCCTGCTACATCTCCGC
CCTGGTTCTGGACCCAAATAACCCCGACTCGGGGGATTTGCGGTCCGAAATCGCGGATGC
CTCCGGGGCCGTGAGCAGGCTGGTAGCCTCATCCGCCTCCTGCCTCGGGGGAATTATGGC
CTCCAGCGTGGTGCAGCAGCGCCACCTATGGCTGTCACTCACCGGGCTGAAAGAGGAGAG
CAAGGGGGCTCTCATTAACAGCCCGATTTCACCGGAGGGTTTGNNNNNNNNNNNNNNNNN
NNNNNNNNNNNNNNNNNNNNNNNNNNNNNNNNNNNNNNCCCCGCGCAGCATCATCCTGTG
CGCCCCCGCGTTTCCCAGGCCTGGGTTCCGCGTCCGCAACAGGCCAGACCGGTGCTTCCC
TTCGGGCCTTCGGGGCCGAAGCGTTGTCGCCCATGCCAGTCTGCGGGGATGGt
>NODE_3626_length_74_cov_85.391891
CGAGTACCCCGATCATCTCCGAGGCAGACGTGCGTGAGGTCCTCAAGCGCATCAACGTCC
GGAAAGCTGCAGGACCAGACGGAATCCCAGGCCGGGTACTCAAGTTGTGCGCCCTCGAAC
TGGCAGCCATCCTC
>NODE_3627_length_61_cov_44.213116
CCGTGAAGCCCAGGGTCGGGGGAACACTTGAAACTTTGCGTGGTGACGGCGCGACGTTCC
GTTCAAACGCTACGGACTTCATTAGGCCCACCGTGAATAAACGGCGAGCAGAAAATCAGG
T
>NODE_3629_length_183_cov_18.721312
CAGCACACATCTCCCCCTGTCAAAGAAAACTTTTATCAATACCAGAAGCATTTGAAGTTT
GTTTGCATTTTGTTTTCCAGCACTCTTAACAACTTCAGAAGTCAGATCACAGGAGTGTCT
GATCAAAGCACCTCGCGGTTAGTTCAGGAAACACAGGAGTGCTACGCCACGCTTTGATAC
TCCACATCAATATTTCAATTCAACAATCGCTTGACATGCACCCGTACTCCCAAAGACAAA
AGa
>NODE_3633_length_246_cov_18.609756
CCTCCTATAACTCCTCCGCCCCAGACACATCCAGCAGGAAGATTGGCTCGCTCCTCTCCC
AGGGTCGACGATGTGTCATTTTCCATGGAGCTAGATTGCCCTCTGCCTATATGATATTAA
TGTACAAATCAATATTTCAGGGATTAAATTTCCCTTCTTCATTTTTTATGGTTTCTACCT
CAATAAGTCTCCTGTCCTAATACAAGAGGTTGGGATGATTTAAAATGCTTTGCTGCAGAG
GAGGAGAGAAGAGAGAGAAGAGAGAGAAGAGAGAGAGAGAGAGGGGAAGAGAGGGAAGAG
AGAGAa
>NODE_3634_length_132_cov_8.416667
TGCTTTCCCATTGTTTCATACACTCACGGGGTGTGACACAGTCTCAGCATTTGCAGGAAG
AGGAAAGAAAACTGCATGGGAGACCTGGAAGGCTTTCCCTGAAGTGACCGAGGCTTTCAA
TGAAATCCTGCAGATGCAAGCAGATGTGAGTGAACAGGCCAGTTCACTGCTGGAGCGTTT
TGTTGTACTGAt
>NODE_3639_length_141_cov_9.347518
CAGAGCACAATGAGGGAGACCGAGACCAGAGTAGGGAAAAGATTTAACAAAATATTTATT
TCTTAAACTAAAGATCAACGTAAATAATATGGAGTGTGTTAATCAGTATATCAGTGGTGT
ATGTATGTATGGATGAGTGAAATATGTAGTGAGCGCCGTGTTGTAGGTGCAAGCCTAAAA
TGCCACAACCAAAACAAAAGg
>NODE_3640_length_394_cov_13.824873
AAACCAGTATAATCTGCTGACCCAGTCATGGCTCTATCATACTGTGATGGCTGTGGGTGT
TGTGGGTCACGTGCAGATAACGAGGAAGAACAGGGACTCTAAAAGTTAATTGAAAACAAT
TAACCACAAAACTGCCTAAGCAGCAACAGTAGGAAGGGGAGAAAACGTAAATAAACAAAC
GAGGCCCGTAGGCATAGATCTCCACGAACAGGAGGTTATGACGACACAAAAGATAAAAAG
AAAATAACCTCCACTCAGGAGTAGAGAATAGTTGCTTCTCAAAAAACAAACGTGCTAAGT
AACCGAGTAGCCAAAACTACAAACAAACAGTCACTGAAGGCAACTCTCTGTCCCTTGCAA
ATACTTTGAAATGCGAAGAGAGAACAGAGAGAATGCTGCACTATAAACAGACAAAGAAAG
GCAACTCTCTGTCTCTTGCAAATGCATTGAAATG
>NODE_3642_length_61_cov_26.180328
TAAGATCCGCTATGCAACCACAATACCCAAGTACCTATCTAACTACTTCACGAACGTCAA
TGACGTCCACAACCACAACACCAGAGGCAGCTCCACTGACCACGTCCAACCCAGAGTCAA
C
>NODE_3643_length_411_cov_18.075426
ACCCTGCATCTTGAATTGTACTGTTGTATTCATTCTGTATGCAAACTACTAATAAAAACA
GTCAATCAATCAATCAAGAACATTAGCCAACGGACTAGAAAGCCAGTAGGGCTTACCTTA
AAGCTAGCTAGCTAGTAATAGAAGTTGGTCCATTTACCTGTTGACGTCGGAGAATCAACA
ATGTAATACGTCTCAGATCGCTGAGCCGACGTTGCATTCGGATCCGCTTTTGCCTCCAAA
ACACAATTTGATTCAATACCACCACAGTGCCAACAGGAAGAACCATCGTAACGAAGTAAT
CTCTAGCGCTAGTTGATGCTCGTCTCGTTTGTTTACCTGATACTGGGCGCGTCTGCTTGC
GTCACACGAATATCCGGCGCGTTTTTTTACGTTCAGTGTAGTGTCCGAAAACGTTCCATC
TGGTTCCCTATGTAGTTCACTATATGGGGTTCACTATATAGGGAATAGGGa
>NODE_3647_length_132_cov_32.681820
GTTAAGTTCCCTAAGTATAATACTAAACAGGATTTGGGTAATTCGTATCCCAGTATCTCA
CTCAGAACCCTCCATATTCCATCCCAATATTCCTTCATCTTACGGCAGTTCCAAAATATG
TGAGCATGGTCCGCATCTGCCTGGCCACACAACCTCCAACATGATTTTTGGTCTGGTGAG
TACCTCCCCTTT
>NODE_3649_length_345_cov_24.626087
AAAATCCATGATCATGACACCCCTGCGTTTCCCAGCTGCGCACATCCACCTCTGGAAGGA
GAAGCAAGGGACAAGGAGTGGCTGGAACCAGGTACCTCATCCCGAGTACAGTATGTGGCT
GAGAATGTTGAATTGTTCAATCTTCAATGTGCTTGCTGGTTTATTTCAAAGGAGATGAAA
CACCAAAAGTTGTAGCGAAAACGGAAAAATGTGTTCAATTCTCCTGTCGCATGTATGAAT
TATCATATTTTATCTGTGGTTTCACTTTCAGCCTAACAGCCAAGAATAACACAAGGCGTT
ATTCAAATCACACTTGATAGTGGTCATACAAACTTGTGTAACGTGTGTGGTCCGTCATAC
GTTCCTGCATAAACATTTACAACCTCTTCACTGTCAAAACTAGCC
>NODE_3650_length_428_cov_39.514019
GAAATTATGTGAATTATTTGCATTAAAATGTTAACGTACTGTTGTGATTAAAGAGATATT
GTGACCGTTGAAAGACCTTAAAAACATTGTTTTAGGTGAAAACTTCCCCTCCTCTCCACA
AGGTGTCTCCCTAGGCTGAACGAGAGGTTGCGTTGTCCTTCTTGGCGAGAAGGGGCGTCA
AAGACTGACGCCGGAAGTGACGGAGTCTACGGAACCCCGCTGGAAAATACTTTAAAAGGC
TGGAGGAGAAAGCGAGGCGGCCCTTTCTATTCCATAACTATGAGAATGCATGCAGAAACG
GCAAAGAGCTCTTAGCGATTCTATTGTTTAAAGGGCGGGTTGCAGGTTGGAGACCCTGTG
AATCAAAGTGTAGGAAAGTGATGTAGGAACTCGATTTTCATGAAAACTATTTAAAATATA
CACTACAGTGACTTTTGGGGTTGTTTTAGTTATTTCTGAATTTAAAAAATCGCTAAACCG
GAAGTGAC
>NODE_3651_length_111_cov_22.567568
TGACTTTTGGGGTTGTTTTAGTTATTTCTGAATTTAAAAAATCGCTAAACCGGAAGTGAC
ATAACGTGAGGGAGTCCGCTCATTTCAAATACAGTAGAGCAACGAGACAATGGCTAGTTT
TGACAGTGAAGAGGTTGTAAATGTTTATGCAGGAACGTATGACGGACCACA
>NODE_3652_length_145_cov_13.006897
GCGTTTCCATCTGAGCCTAAACCAGCTCTTTTCAGAGCTAAACAGAGCGTTTCCATCTGA
ACCTAAACCAGCTCTTTTCAGAGCTAAACCAGCTCTTTTCAGAGCTAACCAGCATTTTCC
AATAAAGGCCAGATGGCATCCAAACCTACATCCGTGTCCAGTAACTCAGTGCTGTCCAGG
GATGAAGCTGACGACGCGGATCGTc
>NODE_3654_length_214_cov_27.967289
CCCTCCCTCCCCTCTCCTTCCCTCCCACCCCCACTTCAAGCAAATCTATAGGGAGAGAAG
GCAGAGACAGGTGCATTTCTCCACAAATCGAGTTAGCCAAGACATGCCACATCCAATTGG
GCTAAATTGATGTGAGAGTTTGTGATGTCTGCCGTGGGTATTACAGCAAAGGTCAGTGTG
CCGAGACAATGACATCAATCTGCTCCACGTGACTGCCGGCCAGGCCCTTAGCTCCCACTC
CTCTCAGGCCCTTAGCTCCGCTCCTCCCAGGCTc
>NODE_3656_length_246_cov_24.495935
TCTCCCACCCTCTCCCCCTTCTCATTTTCTAATTCCCTTATGTAATTCTTTTGTTGCCTC
ATTCTTTCTAACCCTAGAAAGAAGGGTGTACTTTTCTCTCCCTCCACTGCATACTTTGCC
CTACTCCTCACCATGACTCCCTGACATTTCGCTTTAACATACCGGCTCAGCTCACCCTCA
ATTCTCATATATTCAGCTGTATTATGGTTTGGGTTCTGCTCGCACACTTTAAATTCCTTT
TCCAACCGTTTTTGTAGCTCTCTCTCCTCCTGTTTCTGTACAAAGTTCCTTTGCCTTGAG
TATCTT
>NODE_3657_length_139_cov_13.561152
TTCAAACCAGTAGCTCGCCGATTGGAGCAGGACAGCCACAGTAGAATTATAATTATCATA
TTATAGACCTAATTATGTAATATATAATTATCAATAGAACGCAGTTATAGTTCCGCCCAC
ATGCGTCTTCATTGGCTCCTCCGATGGCGCGTCCGCACCGCTGAAAAGTCTAATGTCATT
TATTCATTCATTCATTAAa
>NODE_3662_length_61_cov_21.852459
AACCAACTCTTTATTATTCAATATCCCCACGTTCAGTCTCCATACTGTATTTCTTCTTCT
CTTAATTAGGTTTATTGTCAGGTAAACCGCATTGTGATCTGATAAGTCTGACACTCCTAT
C
>NODE_3663_length_383_cov_9.318538
CGTCCCTTCATTCACCCCCCAAATGCGGATGTTGTTTCGCCTTGACCTCCCTTCTAGGTC
CGTCAGTTTTTCTTGTAGTTTCATTTGTTGTTCGAGTGAGGCTGTGATAATGTCGTGCGC
CTCGGTATTCCATTCTTCTGTGTCACCCGTGCGTTCTTCTAACAGCTCAATGTCTTTCCG
TTGGTCACGCATTTCTACATCTACAGCCTCGAATCTCACTCTCGTTTCCTCTCGAAAGTT
TTCCATCCCCTGCTTCATCTCGGCACCGAGTTTCCCCANNNNNNNNNNTCCTCGATCCGT
TCACTCAATTTATCCAGTTTGGCGTCCATGTTCTGCTGTCTGGTATCCATTTTAACTTGC
ATGTCGTTTAGGCTAGCCTGTATGCTATTTTGTAGCGCAGCCACCCAGCTAGGCTGCCCG
GGTTTGCTAGTTAGCACGTCGGt
>NODE_3666_length_131_cov_12.343512
GCCCCGTGGAGCCCCTCCCGTCCCCTAGCCTCCCCAGAGGCCTGACTTACTCTGGTAGGA
CGTACGGATCCTTTTCTTTGAATCTGAATAAAAGCTAGACAGGCCACGCATGCAAAAGTC
TGCCAGCAGCAGCAGCAGCAGAACGCCACGCCCACATGCCAACACCAACGCCAAAAGGAG
GGAGGGAGGAg
>NODE_3668_length_178_cov_12.662921
CATCGGAGGTGCAGGGGGGTATTCCATCAACGTGGCTAAAGGAAAATCCAGGCTTATTTT
TATCAATTTCGCGAGATGTACAAACAAATCCAGTCTTATTTCGAGAGAACTCGCGAGACC
TATCAAAATAAGCCTGGATTTTCCTTTAGCAACATTGATGGAATACCCCGCAGATATTAC
GGGGAAAGAGGAGGAGCGATTCGTTCGGACAAAGCGACATTAATGGTATCAAATCAAc
>NODE_3669_length_201_cov_10.930348
TTCATAATTTGGGCTTCCTTCCAACAGCCCATGGCCACCAAACATCAGGCGGACAAACAT
GAAAACACTCTCAGGGACACATGCTATCATCTCCTCCTCATTGACAACACATCCAGTGTA
TTTAGGGTGAGCCAGTATGTCTTCTCTTAACTTAAGTGCAACATGTACCATCTCCTGGAA
TCCCTGGTCAGGAGAGTGATACATGGGGATTTTACTAGACTCTTCTTCCTCTGCCATGAA
ATCTGAAAACGGCACATGTAc
>NODE_3671_length_63_cov_23.587301
TGGCCCAAACCTCTCAAGCTTCATAACAGTCCCGCCCTGAACACGTCTACATGTCAATAT
CGTCTCAGTCATAGCGCCACCTACTGGCAACAGGAAGTCAGCCGTATGTGACAAACATCC
GAT
>NODE_3672_length_222_cov_35.076576
TAATTAAAACTGCAAGCAGTGATGAGGGCCCTCGCCCCATGTGCATGACGCCGGATTGCA
TATCGTCGGTGGGTGGTTATGTAGTTAATCTGTTATGAGTAGAATGTAAAAAGTATAGGG
CATATAACTTCCTGTTGCCAGTAGGTGGCGCTATGACTGAGTCAATATCGGCCTGTCATG
TGGCAGTATACGACGTGTAGACCACAACATGTGAATTTCACGTAAATCGGATGTTTGTCA
CATACGGCTGACTTCCTGTTGCCAGTAGGTGGCGCTATGACT
>NODE_3673_length_61_cov_22.081966
AAAGATCGTCTTCGTCACAAAGGTCTTTAGATGACACTGCGCAAATTTGAAGTCGGTCAT
TTTAATTCTGAAGGAGGAGTTCGTTAAAGTACAACGCCTCCCAACGCCTCCAAATGGCAA
A
>NODE_3675_length_636_cov_15.819182
TACATTTTGTGCTATTGTAGCATATTGATAGAAATCTCATGTCACTGTGTAGTTTATTGG
ATCCCACACTCCATAGGATTCATGAGTAGAGCCAATCAGACAAAACAACAACACACAATA
ACAATCAAAGCTTTATTTAATCACAATAAGCATGCAATATAAAACAAGTAAAACACAGTA
CAAAAGGTATTGATTCAATGTATTCAATACTTTGTCATTGTCAGTCAACAACAACATTTC
GTTAGAACATCAAACATTGTAAAAGTAAAAATAAATCCCACAAATATCCTCTGTGTAAAC
ATTTCACATGAATATACAAAATACAGTACAAACGTTACACAATTTTAGTCCTCAATATCA
CTGTCTGGAAAGCTTTCATCAGCACATGTTATGTCTTCTCTTTCTTTATGTACATTCCCA
CAGTTTTGGCAGTTACATAGATCTGTACAAGTCAACCCTCTAGACTTACAGGAACATCTT
ACTGTTACACATTTTTCTTTCTTGCAATTGCAGTGGACTACCTTCAATATACTCTCAGGG
GCAGGACTCTGAGTCATCCAGGTCACTGTTAAGTCACCATTCTCAAGGTGCCATCCATTA
CCAACAGGTGATGGAGCACACATCTGGGCTTTCAGTGAGGACTTCATTATCGCTGCTTGG
TAGTTTGCCCTTTTGCAGTGTTGAAGAAGGGCATCt
>NODE_3676_length_153_cov_15.013072
CCCGCACAAGAGATCTGTGACCGATGTTCGAGCTTACCGAGGAGCAGATGCAGACAGTGA
CCATCACCTCGTCATTGGAACCCTCAGGCTGAAACTAGCCAGTGTGAGCAAAAAGGAGCA
GGGAAGAAAACGCTACGACTACCAAAAGCTGATGCTTAAAGATGTGAACCAGAAATTCAG
CTTGGAGCTCAAGAACCGGTTCAGCTGTTTAGC
>NODE_3679_length_192_cov_13.645833
CTACAGCAGAGGTAATGGTTTGTCTTCTATTCCTTAAATCGATTTACTGTATCTATTTTT
CTTCTTGTTTCTTGAATACATTTTCAATTGAAAATCACACCAATAATTGTCTCCCCCTCT
CTTTCTCTCTCTTTCTCTCAGGCAATCGCTGCCATGGTGACGGAGGAGCATCTGGCTGAG
GGGAGACTCTACCCCCCTCTCAACACCATTAGAGGTGTACTTCAAGATCGCTGTCAAGGT
AGGACATCTCCt
>NODE_3680_length_266_cov_17.545113
TTCTTGGTCCGAAAATTGTGATATCAGAGAAAATGGTGTGTTTTTGTTGACTAATATTCC
AACTCCTCTACTGTTACTAGAATAAGTTGTTGAAAAGGCCTCTCCCACCCACTTTCTTTT
TAGTTTATCAATGTCTCCTTTTTTGTAATGTAGTTCCTGTACCATTGCCACATCAGCCTT
TAATTTTCCAAGATGATCTAGAACCATTATTTGTTTTTTCCCGTCTCGTAAACCATTTAC
ATTCCAGCTCACTATATTTATAGAGTTTAATGATATTTTTATATTTCCCTCAATGTTTTC
ATTATATTGACTCATATCTACTATAa
>NODE_3685_length_233_cov_9.566524
GGGCGCGGTCGATCCGAGGCGAAGGAGGGAGAGGCGGCGAGCGCGACTGCGCAAACCGCA
TGGCTGTGAGACGAGGGTGAGGCGGCAAGCGCGACTGCGCAAACCGCATGGTTGTGGGAC
GAGGGTGGGTGACGAGGTCGAGAGGGAAGCGGTAGCCGGTGCAATGGAGCCATCCACCCG
GTCGTGGGTCAAGGGCGTGAGCGGTAGTCCGGGGTTGTTGATCTCCCGCGCCGCGCTGAC
AACGTGGTGAGCCGTGTCAGCGGTGACGGAGACGGGGGCCTCGGACGTCTGga
>NODE_3686_length_86_cov_29.674419
AGAGCGTCACACCGCCTGAAGCCCACGCGACTGGAACACCATCGGAGGACCTCTATGGTA
GTATTAGACAGGTCGTCTCGGACTCCCTCTGAAGGGCCGGGGAATGATATGCACTGAACG
GGTGGGTCAGTACACATGCTCAAACC
>NODE_3689_length_124_cov_14.266129
GGACCGGGAGCGCATTTCCTTCGAGCGCCAGGATGAGGTGGGAGGCAGCCTCGACGCTCG
TCCAGCCGCTGAGTTGCGTCGCCACTCTCAGCTGGGTCAGGAACGCCTCGAGCGGCCCCG
TTCCTCCATACCTGGGGAGGCGCACCTTTACGGACACCTTTACGTGCGTTCTCAGCCCTG
CCGG
>NODE_3692_length_310_cov_41.387096
CGGGAGAGCCTCAGCCGTTCAGTCGCCAGGCCAGTAACGGCTTGTCCAGCACGGGGGGAG
AGTGAATCACGCCCCCGGCCTGAGACAGTGCGTCCTTCCAACAAGGAATGGGCCATGGTC
GTATTATCGCCATTGCCGCCAATTCCGCGTACCACCTGGCCGTGGGTAGAGCCGGCGCTA
TCAGGATCACTGAAGCCCCTTCCACTCGTACCCTGGCTAACAGAGGTAGAATGAGGTACG
TTGGAGGAAACGCATATAACAGGACCCTCGGCCACGGAGCATGCGCGAAGGCGTCTGTAC
CGAGCGGAGGGTTGTCCCGAGGAGCTAGGGAGTACCAGAGGGGACATTTCGCGTTCTCTC
TCGAGGCGAA
>NODE_3693_length_481_cov_29.112267
CACTGCTTCTATTATTGCTCAGCGAGGTTATCTGCCGTATGCCTGCCTGGCAAGCTTCTG
GTTAAACGTGACTTTGGTGTTATTTACTATTCATCATTGGCGCGAGAGAGATGTCTGTCT
GTCTGTCCGAAGAACCGGAGTAAAAGTTACAGAAATGCAGCCAGCTTTACCGACGACAAC
CTCTCTGATATCCACAAACCGAGCCGTTAAATGTGGAAACTCGGCTGAGGAGAGAGGGCG
ACGTAGTNNNNNNNNNNNNNTATATTTCTGGAGTTAATGAGATTGAAACATGAGGATGTC
TCGGTTAACGATGCTCAAGTTTCATCAGCTGATAAGATAGATATGTTTGGATAAAACATG
AACTTAGACCGTGATCAAAATTGAAATGGACGCCTACAGCAGTTCTTACGGTAAATAGGG
CACCGATTCTCCAAGCAGAAGCACGGTGTTGTATGCTTTTTTGATCGAGGACAGTTTCTC
TTGTTCGAGTAAATCCTTAACGAGCAATTAATCGATGCTCGATTAATTGCGTGCATCCCT
A
>NODE_3694_length_136_cov_14.183824
GGCCATAAATCTCCTGGCTGCTCTGCCGCGACAGGGCCATTTGTATGCACCGTTTTAACC
GACAACATCCTCTGCCCATTAACGTCCTCTCTCCAGCTCTCTCGGTCTCCTCTTATCTGT
CCAGCTCTGTCCCCGGAAAACACATTAACACATCCGTGCTTTCGTGGAGGAAAAGCGGGA
AGAGAGAGAGGGAATa
>NODE_3715_length_446_cov_17.266817
TGTGCGATTTTCGGCCGTCCCAGACGAAAGATCACCAGTCGTGGCAAAATCTGTGGTCGT
AGGCACAAAATCTGTGGTCGTGGGCAAAAAACGGTGGTCCTACGTCGTACTGTGTGTAAT
GACTCACGACGATCTACGATCGCTCTCTGATCGATCGTACGACCAAAGACAGCCTGCGAC
GAATATCAAACATGTTTGATATAGTGGGATAGTCGTACGACCGACGCCACCTACCAACCA
ATGAAAAGGCAGAATGGAAGGTCCTACACCCAAAACCTCCCGTGTGGAACCAACGTTCCA
CACGGGAGGTTTTGGGTGTAGGACcNNNNNNNNNNGTCTCACGCCAGTAGACTACATTTC
CCTTTGTTCCTGTTACGCTGTTCCTGTATATGTATCCTGTATGTTCGCTGTTCAGATATA
TAAACGGGTTATTTTGATAAACTGGATACATTTTGGGAATATACATGGTTACTTTCTCAC
CTGAAAACATATGAAAACTTCATAAA
>NODE_3716_length_129_cov_21.891474
AGTGGGGTTATCGAATGCGGGCTAAGCGATCACTACATGATCTACTGCACCCGCAAAAAA
CGTAAGCCCAAGGCCGACGGTCATAAAACTGTCACCACTAGAGACCTCAAAACCTACTCT
AGCGAGTCTTTTAACCACAAACTGGAGATTCAGGACTGGTCCACTGTACTCAAGAGCACA
GGAGTTGAC
>NODE_3720_length_285_cov_12.414035
TGTGTGTGTGTGTGTGTGTGGCTGACGATGTGCTTACTGTTGTTTTGCTACACTTAATAT
TTAATATAGTATAGATAAATTATAGTGTACATAGATGTAGTATAGATGTTTCCTACCACC
ACTTGGAGGGGATTTCGCCTTTGCCCAAAGTACAACATTCAGCAGCCAAGTGGATTTCCA
TCATCTAGGCCTTATACATATATACATTCAGTGTTAATATCGTACAGTATAGATCTATGC
TGTACAATTAAATCAATCTATACTATAATCTATCTATACTAAATCTATGTACACTATAAT
TTATCTATACTATATTAAATATTAAGTATAATGTATAAATATTAa
>NODE_3722_length_102_cov_24.078432
TCCAGACATGGTTCAACACAAAGCACAGACAGAGTACAACACAAGGCACAACACAAGACA
AGACATAGTCTCGGTACACACGCGGCATTTTGCCTGATCCTGCCTGCCTGGATGTCGCGA
TCGAACCGGTTGTGATTCCAGATGAATCAGCGGGCTCTCGGC
>NODE_3723_length_257_cov_48.439690
GGCGCTACAGTGACCAAATATGCAGCATTACTACAATACCCAGCATTCTGTGCGTAAATT
GACCTTTCCGAAAACCCCTCCCCGAAACGCAGACTGGCCAATCACAGCGCGGCATATGCA
GCCGGCAACATAGACCTCCGTCATTTTCATCGCCTCGCTGCATTGACTTGAATGGGAAAG
TTTATGATTTCAAGCTATTTATTATTATTATTCGGCTTCTGAACCTCGTAGATACTCAGT
TGAAAGCTCACTTGATAGCCGAGAGCCCGCTGATTCATCTGGAATCACAACCGGTTCGAT
CGCGACATCCAGGCAGG
>NODE_3730_length_253_cov_34.375496
CCTCCTGTCAGCTAAAATGACCCATTAAAGAAGTGGGAGCAGGGGAAATGCATTTTCCAA
ATTGAACGGCTGGATTTACAGTCAGTTTAACGCCGCTGACCCCTAACACGCTAATGTTTG
GTTCGAGTCATCAGCCGTCCCTCCCCATCTTTTATCACCTCCATTGTCGAGCTATCTATT
TAATTGAAAGAAGTTAATTGAATGAAAATGATCAACTAAGCTTGTATTAATATTGCTAAT
GGAACTTTCTTCTTGGCCATGTTTGGAGAGGGATGTCACGGCAGAGTTTGGGAAAGGCCC
ATTAAGGCTTGCa
>NODE_3734_length_333_cov_42.414413
AAACCCAGAAAAATAAACTTTCCTTCGGTCCATCCTTACTTTCCTCCTCACCTCGACCTG
GATACTATTACACATAATAGAGAGCGGTGTGAGGGACAAATATCAAGATGGCGTCATGTC
AGTGACACCGACATGTATCTTGGTGCTCATTATCAGCCTTGAACAGCACCAATTTACATC
TGATGCTGCGACTAATTCAGCTCCCGTGTTGTCAAGAGGCATAGGAAGTGGCCTGGCCGT
GATGACAGCGCTCCTGTCAGGAGCCAGTGGATGGAGGATTCCTCCAGGCGATGATTTAAT
GCCCATGTCAAGCCCCGCTGTCAGCCTCCCTCCCTCACTCCTCTCTCTCCCTCAGCTCTC
TCCATCCTGCCATTAGGATGCAGCCAGCGGAGa
>NODE_3737_length_130_cov_15.630769
CGTTGGAACTGTACTGTACTGTATTGCAACAATGACAATAAAGATCATTATCATTATCAT
TATCGTTAAGAGATGCCAAGATGACAAATGTTAGTTAAACATAAATAGTGCACTTTTTAG
TTTCTGTGTTTGTGTATCGTGGGTGTTTCCCCCATTTGTTCATGCATTAAAATAAATACA
ATTGATATTt
>NODE_3738_length_200_cov_15.355000
CCGAGGTTTGGTGCTGGGGATGGACCATATGAGACCTAGCCTGAGCTAGCAGTGATACTG
TATATACCATTGGTGTTGACTGTATTAATAATGTTCATGACTGTTATCTTCTTACTTATG
GAAAAAACTATAATATTCTATACTATGGGTAACTGTTTCGTGGCTTCACTGGCCTGCTGT
GTTGGGCTGGCTAACGTTTGGCTAACGTTTTTGCTAACGTTTTTGCTAACGTTTGGCTCA
CGTTTTTGCGAGCGTTTGGc
>NODE_3745_length_413_cov_15.164649
GGAGAGGGGTCTAGGTCCTTCCTCAACTGAGGGTAATGCCCTGTTATTCCTTACAACCCG
GTCAGCGTAGGCGCTGTGCCAAGAAGCAGTACTCAGGGGGGCCCTCGACCACACCGGAGG
TATTAGGTCGGGTGTGGGAGAGCCTGCGTCATCTTCCCACCTGTCCCAAGTCGCGCATCT
CGAGCTTGACTGGGCAGGGGTACTCAACACGCTATTTCTCTCGACGGTGGGACACACGTT
GGAAGGGACCTCGCCCTTAGCAACATGGTTTGCACCGGAGGATTTACAGTTTTTCATTGT
TACCATGTCTTCCCACTTACGACTTACCTTGTCTGTCGTAGGTCGGTGGGTAGCGACCGA
CCGCCCTCGACCACACGGACCGTATTCGGTCGCGCATGGGAGAGGGGTCTAGGTCCTTCC
TCTACTGAGGGTAATGCTCTGTTATTCCTTACAACCCGGTCAGCGTAGGCGCt
>NODE_3746_length_153_cov_26.562092
ATGATTCTAAATGTAAATAAATGTGAATTTAAAAAAACGAAAATCGTATGCTGCTGCTTT
TGCTTGTAACTTCATTTATATTCATGTGAGCTATACAAAATACCTCTCAAACTGACATTT
ATACATGTACATAAACATCTGAGATAATTATTTGTGCATTAGTATAGTTAAGTGTGAATT
AGATGATGAAATATGGCAAATTTGTAGAAGAAa
>NODE_3750_length_144_cov_15.548611
GTAGTATTTGTAGCTATGTGTGCAGTTATTCACGGCGTATGTAATAACGTAGTATTTGTA
CAAGTTACTCATAAGGAACGTTATGATGTGGTATTCTCTGTAGCGGCCTGAGCCGCAGAA
GTCACACCTTGTTAACAAGTAGGACCTCCGGAGACCGCTCTTTATGATGCTAATGCCGGT
GAGACACAGAGGCGCCGTCGAACa
>NODE_3754_length_214_cov_13.364486
CAGGGCAGGAGAGTAGTCGGGGACAGGCAGAGGGTCGGCAGGAAGGCAATCCGAAGGTTT
TCTGAACAGGAGACAGGAGGAACAGGGGTTAGAATCCTACACAGGCGGAACTGAGTAGGT
CTAAAGGGTACAGAGCTGAAGGTACTGACTTGTCTAGAGTCTATACTCCGGCGTTGAGTG
GATGGTGCCATGGAGTTAAGTAGCCCGGGTAGAGGGTGCTGATTGGCCGCTGTGCCACAG
GCTGAAATGGGACGCACCTGGCTCCCATCAGGCa
>NODE_3755_length_138_cov_21.123188
TTTGCAACTTATACTTGAATTTGCTTATAAGCAAAATAAAGAGAGATTTTGGGAAAGTCA
AATTTATTTTCTTTTTATGCAAAACACGTACCGAAACCGAACCGAAACCGTGGCCCCAAA
ACCGAGGTACGAACCGAACCGTGGGCTAACTGCACCGTTGCACCCCTAGTAATGACTGAC
GGCAATGCGCATATATAT
>NODE_3756_length_61_cov_12.557377
TTATCGGATGTATTCAGAATCTTGATAGCTTTTATAGTTTTTCCGTAATTTAAGTTTTAG
TGGGAAAAAATTCCCATAGAGAATGAATGGGCCCAGTAATGATGGGCGGGACCTAGACag
g
>NODE_3760_length_148_cov_8.682432
TTCAGGAGGTTGTCGTGTTCTTTCAGATCTGCGTGTAGACTCATTTGTTTCTCCATCTGT
TGTATTTTCATTCTCCTTTTCTTCATCAGGTGTCTCAGAGATGGGTGCCTCATTGCGCTC
AGCATCCTGGTGAACTTCCACAGGTCCTCCATCTCCAGAGTCCATTCCTCCATCTGCAGT
ATCTTCCATTCCTCCATTTCCATCATCa
>NODE_3761_length_349_cov_11.914041
TGCTTGCGGGTACACACAAGAACAGTGACACCTTTAAATTATTCAGCCAGAGAATGGCGA
GTTTAGGGTACAGACTGTACGATGTTATGTAGGCTATGCTGGACCATTCTTATTTTCATG
ATCAAAATGTAGCAGCCGATCAATGCCCTTTTTTGTAACAATTTGCTTCAAGGTTAGGAC
AGAATTTTGTTTTACTTTTTTTGCTCTTGAATTTTGCAGAGATGTTTATTTATATAGGCT
GTTATAGTCTCCCTACACTATTTCATTACCCTCTTTAAAGTGATGTTAATCATTTCTATG
TGTCTGTGAGCGCACATGATATTTGCAATAAGAACATGGCAGCATCATAGGCTACTATGA
ACATACACCATATCTTGCCTATGACTGAAACTATGTATTGATAACCTAg
>NODE_3762_length_414_cov_17.350241
AGTGACTGCGTGTTCCCCTGTATGGTATCGCTGTCTGTACCTTCAGTCAGACAGTGTTAG
GTGTAGTGTTCCTGTTGAATCCTGTTGTAACCTGATCCTCCTGAACCCAAAAGCTCTTGT
AAGAGCTACTCTGAGCATTTTCCAATAAAGACATGACGACATCCAGAACTCCACCCGTGT
CCAGCGACTCAATGTTGTTCATGGATGTAGCTGACGATCAAAGTCGTCACATTGGTGCCA
GAAGGGGGATGCCGAAGACTCGCCTCCAGAAGAAGAAGGAAATGGACGCAGCAATGACCG
CCCTCACCAGAACGCAGCTGACCAGAAGCGCGAAGCCGTCGACTCGCCTCCAGCAGAAGA
AAGCGGTGGAAAGGATGAGGAAAAGGGCAGACGCAGCAATCGCCGCCTACTACGGCGAGG
ACGACGAACCCAGCACGGCTATCGAAGACGGGAGCATGCTCACCGCCAACACCG
>NODE_3763_length_150_cov_16.326666
GCTGCATATCATATTCCTGGGTGGCACTGGCAGCATATCCCGACTTGATTCAGTTTGACA
ATATTGTTTGGCTATCATTCGCTGGTTTAAAATGAATGGAATCGATCCTCTTTTAACAAC
ATTTGTTTCCTATTGTGTTGAGGTTCAGCAGTTGAGGCCAGACGTGTGAAAGTGGCTGTT
TGATTCTCTTTTTCATCCCCATGACCTCAg
>NODE_3764_length_278_cov_22.039568
TCGCCTTTCTCGCCGCTCCCAAACTCCTGAGTTCAAGCAGCAGTAGATCAACTGTATAAT
GTGTGCGGTGTTTGGTCATTTGTACAAGGCGAACAAAGGTTGGGATAAGCCAAATTGCAT
TGCACTTGTGAACCGAGCCCTAGTCTGAAGTATCCTTTATAACAGGGGACCGAGAACAAT
TTTGTGTGCGGCTAAAAAAAGGATGGAAAACAAAGGCACTTTCTGAAACATCTCAAAGTA
GAGTAGTGAGGCGTGACATTCCCAGGGTGATGAGACACAAAAGCTGAGGTCATGGGGATG
AAAAAGAGAATCAAACAGCCACTTTCACACGTCTGGCc
>NODE_3767_length_204_cov_14.034314
CTTTGAGAACTGGGTTCTCAGGCCTAATGGCCCATAGGGCAGGAGCCTATCTCCTGTTTC
TGTAGCGTGAGGCAGCTTGATGTACAAGTACACCCCCTGGACATGACGCTGGTATGTCGC
AGGGTCTTACCCCCAATCCAACCCTTAATGCTGAGTGCCAAGCAGGGAGGCATCGGGTAC
CATTGTTATAGTCTTTGGTATGACTCGGCCGGGGATCGAACTCACAACCTCCCAATCTCA
GGGCGGACACTCTAACCGCAAGGc
>NODE_3776_length_155_cov_11.109677
AACCGCGGCCCATCGATTCGCCGCGCCACGCCTCTCCTCTCCCCGATGCTGACAATGCTC
GAGTGGACGGTGTCCTTGCTGCCGCGTACACAGAAAAGGGTCCCTCAAACCAAATGAATG
TATTTTTACCTCTTGCAGGAGAATGTCGGATAGGGAACTAAATAATTAAGGACAGGGACC
CTTTTTGACTGCACCAACCCTGGCACTGCTGGTAa
>NODE_3777_length_261_cov_25.126436
GCTGCCTCCTTTTGTCTTTTATCTTCTTCTGTAATGTGCACAGGTGCTGCTTAATTCAAT
TGGAGTACGTTGCCATGGTTTTTACATTAATATATTTCCATGTTACCATTACGACTGTTG
TCATGGAGATGATAGGACCTATTTGAACTGAAAGCAGAGATGGTTTGTAGGGGGGTACTG
CACTCTGTTTCTCTCTCTGTCTCCATGTCAGGTCACATGGTACACAACCAGATTTAAAGC
TTGACTTCACTGTTCTTTCCCGACTGAAGCTAATTCACTGTTGTAGGAACGGACTGGGAT
TCTGTTGAACCTTAAATGCTg
>NODE_3780_length_142_cov_11.626760
GGTCGAAAAGCTGCCCAAACACTCTGGGAAGTACGGTGCAGAATTCATCAACAAATTCTA
AAAAAATCGAGGTGTACACAAAGGCGACTTTAAACTCGCCATGGTGACAACTGACGAGGT
GCTCAAAAAACTAAGCGCCCTACAACAACACAAGGCCACAGGCCTTGACAAAATACCAGC
CAAATTCATAAAAGACTCAGCC
>NODE_3784_length_174_cov_15.040230
GAGAGCTCTACCCTGCTGTCCATGTTTACAGTCTTGGAGGGAGAGGCGCGGAGCACTTGT
CTTTCAGGTGGATGATTAAATGAGTGGCACAACAAGAAGTGAAACAATTAGAATTTCTGC
CTCATTATCATGGTAATCTTATCAGTGGGATAATGAGGTATTAATGGATATTTAATGTGC
ATCTCATAACCCAATCCCTTGGAGAAAACACATAAGGAAATCGCTGTAAATTCa
>NODE_3792_length_186_cov_11.172043
GAGCACTTTTTGCCAGCTGGCAAACGTTTCAGTCCGTGCACATTCATAATTCAGCTGATA
GAGCCCGAATGTGAACCTGAAAACCTAATGTTATTATTTTCCGCATGTTTTCTTACCCAA
GATCACCTTGAAGAGCCTTGTTTGCTTGAACGGCCGTTTCTCCCGCTGCCCCCCTCCTAA
CATGTTGTAGCTGGCCATTGCACGATTGGACATGACCCTGTAAGAGACATTGTTGTCAGT
ATGTTg
>NODE_3793_length_61_cov_34.393444
ATAACTCAGATCAGCGTAAAGCCCAGGGTCGGAGGAACACTCGAAACTTTGCGTGGTGAC
AGCGCGACGTTCCCTTCAAAGGCTACGGACTTCATTAGGCTGATCGTGAATAAACGGCGA
G
>NODE_3794_length_337_cov_13.483680
TCATGGGACACTTCAGGCAACAGACGTGGTAGCATGGTGATCATGTCCTTCACGGTAGCT
CCGGAGAAACACCTTGTCTCACAGCCCTTCACAGAGGCATACCGTACAATTGAGTCACCG
ACTATAAGGGCATTAGAGACAGTGGGAGAGACAGAAAAGACAATGGGAGAGACAATATTA
GAAGAGGTAGGAGAGACAAAACATCCAACAGCAGCAGGGCCAGTAGTAGCCACNNNNNNN
NNNNNNNNNNNNNNNNNACCAGCAGTAGCAACAACAGGTCCAGCAGTAGCTACAATAGAG
ACAGAGGGGGGGACAGAAGAGACAGTAGGAGAGACAGAACATTCAGCAGCAGCAGGGCCA
GCAGGACCAGCAGCAGCAGCAGCAGGACCAGCAGTAc
[truncated: 500,862 more chars]
