# Supplementary material for: Early-branching euteleost relationships: areas of congruence between concatenation and coalescent model inferences
Source: PeerJ. 2017 Sep 8;5:e3548. doi: 10.7717/peerj.3548 (PMC5592902; doi:10.7717/peerj.3548)
Supplement: Data S1 [file peerj-05-3548-s003.zip › DataSupplement/Assemblies/Chauliodus-macouni-danae25-73.fa]

>NODE_1_length_256_cov_10.449219
TCCCCCTGCCCCAGCTCTCCTCATTCGAGTGCCTTGCTGCGAGGTGCAAACCCCCCCTCC
CCATGACCATATTGGTCATCTACCGGCCACCCAAACCAAACCCAGCATTTATTCCCGAAA
TGCATGATCTTCTAACCACTCTCTGTACTACATCTGCTAATATGGTCATTCTCGGTGACT
TTAACATTCATGTTGACACCCCCTCCTGTCACTCTGCATCTGAATTTCTACAACTGCTGG
ACAGTGTCAACCTAACACAGCATGTGAATGTCCCTACACACGAAAGGGGACACACACTGG
ACCTTATTATCACCGACCCTGTGGCACC
>NODE_2_length_224_cov_133.107147
CCTCCCCCTCCCCCGAACACTGGGATACCCAGCAGCATTGATTCACACAACAAGTAAATG
ACAGGCAAATGTGTGAAGTGCTCTGCTTTTTGGGGCCTCGACAAGTCAAGGGGGCATTGG
AACACTGAGACAGAGAAGATTGAGCAGGCCTGGCTGGCTCTGAAGAAGGTGAGTGTCCTT
TTTGTGGCAGCTCCAAAGAAAGGATCGAGCCACCTCCCCCAATAAGGGCACAAGGGCTCC
GGGGAAGGACCCAAGCAATACACCCCGCTCAGGGAAGCAGGGCGCCCTGGTAATCC
>NODE_5_length_458_cov_42.248909
TCTCTCTCTCCCTCTCTACTACACAGTGATTCGGTGTACAGTACCCTCTGTCATTCTGTG
CTGGCATGGTGCTTGTGCAACTGGGACTGCATTTTTCGCTGACAAGGCACATAGATAATA
TCGCAGGCAGCTCTTTTCTATCCCCTAACCCCGTCCCCCATCCCCCTCTTCTATCCCCTT
AACCCCGTCCCCCTCTTCCCCCTGAAGCCTGACGGTGAGCAGGCCCACGCTCCGATCTCA
TCTCCACGACCCCTCCCCCCCGCACCACGCCACTGGGGACTTGCTCTGACTCCCAACCGC
AACCCGACTGACCCGAGTATCCCACGACACGCGCACGACACGAACCGCAGCAAACACACA
CGAGTGCTCTGGCTCCAAATCTCTGCGTAAAGCCATCAACGGTGGCCTGTGACCAACCAT
ACGCCTCTAACAGGGAAGTCCGCTCCAAAACTGGACTGTAGAGTAGCAGCGTCAGGTAGG
ATAGAGGATTGGCGCGCTCAACTCCAGTTTAAACACATGCTGGCCGGGTg
>NODE_64_length_177_cov_9.966102
GACAAACAGGTCCGGGTCTACCCCAACACCAAGCCATGGATGAACTCCAGGGTGAGACAG
TCGCTCAAGGAGAGAAACTCCGCCTTGAGGTCAAAGGACAAGGCCCTCTATAGCACCGCC
AGGGCCAACCTGACCTGTGAGCTCAAAAAGGCCAAGGCGGAGTACAAGAACAAGATCGAG
GACTGCTTTCTGAGCAATGACTCCAGACGAGTGTGGCAGGGGGTTCAGCACATGACCAAC
TTCAGGGCC
>NODE_78_length_374_cov_18.901070
AAAGACAAGTATAGTATAACTTAGCTTGTTTCCTTCTTTCATACTCGGCAGTTGAATATA
GGTGGGTTTCACGGGTCCGACCTTTATTGTCTTCCCCACCGCCGACCCAGGTTCCTAGCT
AAAGTGAGATAGCTAGAGCTAGCTAACTATCTAGTGGCATCATTGAGTTATAGTGGCATA
CTGAAGCACTACATACACCACACATCAGTTCATTGAGAGTTAATAAGCTACTAACTAGCC
AGCAACCTACACTACTGATCTGTAGTATGTACACCGCTCCAAAAAGCCACCAAAACATTA
AGGTTAGCTTGCTAGCTAGCTAACGTAGCATGCTAGCTAATGTAGCATAGCATAATACAT
TTGTTAGCACTAAGCTAGCGTGAGTTTCCTAGCAGGCAATGCTATCCTGGAAGAGCTAGC
TAACTATTTAATGCATACCGAAGCAA
>NODE_79_length_484_cov_10.188017
CTTCACCATGTGCATGGGGATGGTCAAAGACATCTGAGGGGTGCTATGAACCCTTCTGGA
CATGTCTACCAGATGCAGGCCATTCCAGCCATGAACTTGTCTCTTGCAAATGCAAGAAGG
GTTGTGTTAAGCAGTGCAAGTGCAAAAAAATGTTGTTAGACTGCACAGCTCTCTGTTTCT
GTGAAGGGGAGTGCTGACATTCCCATGATAGATCCTTAGTTTGGCATGTCATTGTTTGCC
TTTCTTTTAGGCTATTTGGAGTATTGAATTGTAGCTGTTGAGCAGTTCTGAATTTCCCTT
GTCAAGTTCTGAAAACAAGATATCCATATATTTTTATTTCCTACCATGAAAAAAAAAATG
AAAAAAAAAATGCAGTTACTGTTAAGGGACATGCTGAATAGACTTTCCTGTGATAGATCC
CTGGTTTGGCATGTCATTGTTGGCACTTGGCCTCACTTGAATTGTAGCTTTTGAGCAGTT
CAGAATTTCCCATGGCAAGTTATGACTCCAAGAGTATTTATATATTTTAATTTCATAGCA
GTCATGGTCGCCATTa
>NODE_82_length_73_cov_8.328767
TGCTGCTTCCCCGTTTCAAATCAGTTTAACGTTACTGCTCGAGGTGAGAAACATGCCAGC
TCATTTGCATACCAAACGATGATTGACACATTGGGTGTTGGCTCCGTGCAGAGCAGCGTT
GAGGAGGGAGAAGTGGAGCGGAGGA
>NODE_90_length_275_cov_37.214546
AGCTGAAAGTGCCGCTAGCCAGCCAGCTAGGCTGACGTTAATTAAGCCGATTAGGCACGC
AAACGGGACTTATGCCACTTCTATCGTGAGAACGACTATTGCAGTTAATAACACAGCAGG
TAGACGGCATCTTTAATACTGCGTTCTTCCCTCCATCAAGTCTGACAGGCGACTTTTCCT
ACTTCCTGGTTTGACCTAACGTTCCCAAAATGCTTTGCGTTCAGCACTGTGAAAACGTCA
TGATGACGACACGTTAGCAATCTCTATAGGCTCTATTCTGCCCTCCCAAGGCAAAAGACC
TTAACTCGATTTTTGGTCAAAATTGAGTTATTGTCATTTTTGGGGCA
>NODE_144_length_315_cov_35.463493
GCTGATATGCCGCCCTGGGCGAACCCCGCACCCCCAACCATCAGAAGCATCAATTCAAAA
CAGGGCTTGAAATTAATTAAGCTTATTACTTGGTATCACTGGTGCTCATAACAGCAAAAA
ATCATGTTCACTTTGTAGGGACAGCGCCATTGTTGGGACAACTCGCCGATGCTTCCTGTT
TTGAGGCAGGCCTGTAGTAAATTAGACAGACCTTTTCATGTTGTTGTGGCCGAGTGGTTA
AGGCGATGGACTAGAAATCCATTGGGGTCTCCCCGCGCAGGTTCGAATCCTGCCAACAAC
GGCCTGCTTATTTGCTGGGCTGGACCAGCCTATATGTCCCATTTGTGAGTTGGCCCCACA
ATTGTGCACTACATGCACAGCATTCCT
>NODE_147_length_287_cov_5.658536
TGAGGCAACAAAGTTTTCAGAAGGCGTGGCCTATCATGTAAAGAGGTATAAAGTCTCAAC
GGCTGAACGAAACAAGACTTACCTTTGTACGCATGCCTGCATACATAAAGGAAAGGCACC
CCTTCAATATTGGCTCAATCAAACCAAATGGGGGCGCTATAGAGCTCATTTCCTGTTTGG
CCAATCATGGTAGCTCCCTTTCCGATGGGTCAAAAGTTTCCAAATTTGCCACACACATCA
GTCATCTCGAGAATAGGCGCTCCATGAAATATGACCTTGATTGGCCAAGTGGTGGCGCTA
TAGGCATCGTTCTAATTCATGAACTTTGAAGGGATATATCTCAGGCTCCCTAAAACATa
>NODE_150_length_204_cov_13.137255
TTGTTGCTAATAACCACGGCTGGTGCTAACAAGTCCGGAGGCGTATAAAAGGAGGCGGTG
CCATGATGTCGTCGCCAGATCGTCTAACGTCTTACGTGAGACCTCCAGCTACTCTTTTGC
CTTTTTGGATTCCTAGTGAATACTCTGTCGCATTTTTGACCTTTTTCCATTGTGACCATT
TTTTGCACTGCAGCCTTGATTTTTGTATCTACCCTTGACTCATTTCAACAACCTCTTTTG
TTTCACCTCCAGCTGTTATCGCCCCAGCCCCCCCCC
>NODE_163_length_345_cov_79.747826
ACCTCCTCAGTTGAGGTCAGCAGGGTCCCATCCTTGCTGTATACAGCTTGGACGGTCCCC
CGCTTTCCCTTCCTGAGGTGTCGGATCGTCTTCCAGAAACACTTTGGTGCCGTCCGAAAG
TCCTTCTCCATGGTTTCTCCGAACTCCTCCCACACCCGCTGCTTTGCTTTGGTCACGGCT
GAGGCTGCAGCCCTCCGGGCCAGTCGATACCCTGCAACTGCCTCTGGAGTCTCCCGGGCC
AACATGTCCCGGAAGGCCTCCTTCTTCAGTCGGACGGCTTCCCTGACCACCGGTGTCCAC
CACGGTGTCCGAGGGTTACCGCCCCTTGAGGTACCGATGGCCCTCAGGCCACAGCTCCCA
GCCGCAGCCTCAGCAAGGGAGGCTTTGAACACCGACCACTCGTGCTCGATGTCCCCA
>NODE_167_length_574_cov_33.186413
AACTTCCGTGAAGTTTGCTCTTTTTCAATTCTGTATTAAGAGGTGAAAACCTACGTCTTC
CTCCAGGGCCATGTGTAGTTTAAGCTGCTCTCTGGCGTGTCCCTCTGTCAGCCTGTAGCA
TGCGCGCCAGATAGATAAACAGAGATAAATCTCTAATGCCTAAACCCCTGCCCCACCTAC
CTCATTAACAATTCATAAGACGTATTGAATCGGTGTGGAAATCCCAAAATATATGCAATT
TGATCAAGCAGGGATTAAAAGCGTCATTGTGCTTGTCAATAAGGGAGGCTGGTGACTTGG
CGGTATCATATTGACTGCTGCGTATTAATACTGAGTGTCCTATTGGGCCATCAGCTGATT
GTTTGGAATGTAAATGACGCTGCTGATGGCTCCGGTGACTGATGGCTTAAATTCCAATTA
ATCAATTGCTTCATCAGTTTCCCTAATTCAGATCAAATATCTCCTGAGTGCACACTCTTC
TTTCAGTGGTATTAGGAGAAATAAATGCTTTAGGGGTAATTTTCATCAATCTCGTGTACA
TGCCAATACCCCTCACAAGCCCAGACCAGGTTGAGGTCTTAATGTCTTAAGTGTGTGTGT
GTGTGTGTGTGTGTGTGTGTGTGTGTGTGTGTgtgtgcgtgcgtgc
>NODE_172_length_263_cov_21.490494
AACCGATCCGATCCCCCAAAAAAAGCAACAAAAAAAAAAGATGAATTACCTAAACTGCAA
ATATTGCATGAAGCTGTCTTACTAGTTGATGTCGTTATCTTGAAAAATCGCCAAATGGGT
GATGCGTTTGATCGCTCCATGTTTGCTGCTGTGCTGTTGTGTTTACCGCGCGCACATGCA
CATGGATAAGCACGTTGTCTGCGCATGACGTCACATCATAGAAATAAATAGCCTATAGAT
CGGTTGATGGATCGGCCCATTGAAACTAGGGATGTTAACCGATAGTCGTTTAACCGATAA
CCGACCGTTTCAACTTTAACCGAGTAATCTTGTCA
>NODE_223_length_292_cov_13.948630
GACACACACAGGCCAGTCTGTGACATGGAGTGCGCACTCCTCTCACTGTAGGCTACTGTG
TGCGCGGGCACTCCTCTCGCTGCATGTGCTGTGAGACTTGCACTCGCACTGACTGCCTCA
CACTTGGTTACAAAGTTCCCCAGAACAATATCAGAAGAATTATCGGGTTGACTCAACAAA
TTATATTTACTCTAGTTTTTTGTCGTTAGTATCTCGTCACGACACGAAACGCTACGAGCA
GTGCAGCCTCCTCGTTTAGAAACCCGAGACCGGTTCATTTGCATACTGTGATTGACACGT
CGCATGTTGGTCTCCGCGCACTCACAGCACAGCTGAGAGAGAATGGAGCAGAGGACAGAG
ACAa
>NODE_229_length_5313_cov_171.957840
AGTCGGAACCGAAGAAGACTCAAAGCGAACCAAACAGGCAAAAAATTTAGGGTCGGCATC
AAAAGCAATATCAGCACCAACAGAAACAACCTGATTAGCGGCGTTGACAGATGTATCCAT
CTGAATGCAATGAAGAAAACCACCATTACCAGCATTAACCGTCAAACTATCAAAATATAA
CGTTGACGATGTAGCTTTAGGTGTCTGTAAAACAGGTGCCGAAGAAGCTGGAGTAACAGA
AGTGAGAACCAGCTTATCAGAAAAAAAGTTTGAATTATGGCGAGAAATAAAAGTCTGAAA
CATGATTAAACTCCTAAGCAGAAAACCTACCGCGCTTCGCTTGGTCAACCCCTCAGCGGC
AAAAATTAAAATTTTTACCGCTTCGGCGTTATAACCTCACACTCAATCTTTTATCACGAA
GTCATGATTGAATCGCGAGTGGTCGGCAGATTGCGATAAACGGTCACATTAAATTTAACC
TGACTATTCCACTGCAACAACTGAACGGACTGGAAACACTGGTCATAATCATGGTGGCGA
ATAAGTACGCGTTCTTGCAAATCACCAGAAGGCGGTTCCTGAATGAATGGGAAGCCTTCA
AGAAGGTGATAAGCAGGAGAAACATACGAAGGCGCATAACGATACCACTGACCCTCAGCA
ATCTTAAACTTCTTAGACGAATCACCAGAACGGAAAACATCCTTCATAGAAATTTCACGC
GGCGGCAAGTTGCCATACAAAACAGGGTCGCCAGCAATATCGGTATAAGTCAAAGCACCT
TTAGCGTTAAGGTACTGAATCTCTTTAGTCGCAGTAGGCGGAAAACGAACAAGCGCAAGA
GTAAACATAGTGCCATGCTCAGGAACAAAGAAACGCGGCACAGAATGTTTATAGGTCTGT
TGAACACGACCAGAAAACTGGCCTAACGACGTTTGGTCAGTTCCATCAACATCATAGCCA
GATGCCCAGAGATTAGAGCGCATGACAAGTAAAGGACGGTTGTCAGCGTCATAAGAGGTT
TTACCTCCAAATGAAGAAATAACATCATGGTAACGCTGCATGAAGTAATCACGTTCTTGG
TCAGTATGCAAATTAGCATAAGCAGCTTGCAGACCCATAATGTCAATAGATGTGGTAGAA
GTCGTCATTTGGCGAGAAAGCTCAGTCTCAGGAGGAAGCGGAGCAGTCCAAATGTTTTTG
AGATGGCAGCAACGGAAACCATAACGAGCATCATCTTGATTAAGCTCATTAGGGTTAGCC
TCGGTACGGTCAGGCATCCACGGCGCTTTAAAATAGTTGTTATAGATATTCAAATAACCC
TGAAACAAATGCTTAGGGATTTTATTGGTATCAGGGTTAATCGTGCCAAGAAAAGCGGCA
TGGTCAATATAACCAGTAGTGTTAACAGTCGGGAGAGGAGTGGCATTAACACCATCCTTC
ATGAACTTAATCCACTGTTCACCATAAACGTGACGATGAGGGACATAAAAAGTAAAAATG
TCTACAGTAGAGTCAATAGCAAGGCCACGACGCAATGGAGAAAGACGGAGAGCGCCAACG
GCGTCCATCTCGAAGGAGTCGCCAGCGATAACCGGAGTAGTTGAAATGGTAATAAGACGA
CCAATCTGACCAGCAAGGAAGCCAAGATGGGAAAGGTCATGCGGCATACGCTCGGCGCCA
GTTTGAATATTAGACATAATTTATCCTCAAGTAAGGGGCCGAAGCCCCTGCAATTAAAAT
TGTTGACCACCTACATACCAAAGACGAGCGCCTTTACGCTTGCCTTTAGTACCTCGCAAC
GGCTGCGGACGACCAGGGCGAGCGCCAGAACGTTTTTTACCTTTAGACATTACATCACTC
CTTCTGCACGTAATTTTTGACGCACGTTTTCTTCTGCGTCAGTAAGAACGTCAGTGTTTC
CTGCGCGTACACGCAAGGTAAACGCGAACAATTCAGCGGCTTTAACCGGACGCTCGACGC
CATTAATAATGTTTTCCGTAAATTCAGCGCCTTCCATGATGAGACAGGCCGTTTGAATGT
TGACGGGATGAACATAATAAGCAATGACGGCAGCAATAAACTCAACAGGAGCAGGAAAGC
GAGGGTATCCTACAAAGTCCAGCGTACCATAAACGCAAGCCTCAACGCAGCGACGAGCAC
GAGAGCGGTCAGTAGCAATCCAAACTTTGTTACTCGTCAGAAAATCGAAATCATCTTCGG
TTAAATCCAAAACGGCAGAAGCCTGAATGAGCTTAATAGAGGCCAAAGCGGTCTGGAAAC
GTACGGATTGTTCAGTAACTTGACTCATGATTTCTTACCTATTAGTGGTTGAACAGCATC
GGACTCAGATAGTAATCCACGCTCTTTTAAAATGTCAACAAGAGAATCTCTACCATGAAC
AAAATGTGACTCATATCTAAACCAGTCCTTGACGAACGTGCCAAGCATATTAAGCCACTT
CTCCTCATCCAACGCGTCAGTTTTTGACAGAATCGTTAGTTGATGGCGAAAGGTCGCAAA
GTAAGAGCTTCTCGAGCTGCGCAAGGATAGGTCGAATTTTCTCATTTTCCGCCAGCAGTC
CACTTCGATTTAATTCGTAAACAAGCAGTAGTAATTCCTGCTTTATCAAGATAATTTTTC
GACTCATCAGAAATATCCGAAAGTGTTAACTTCTGCGTCATGGAAGCGATAAAACTCTGC
AGGTTGGATACGCCAATCATTTTTATCGAAGCGCGCATAAATTTGAGCAGATTTGTCGTC
ACAGGTTGCGCCGCCAAAACGTCGGCTACAGTAACTTTTCCCAGCCTCAATCTCATCTCT
CTTTTTGCGTTCTGCTTCAATATCTGGTTGAACGGCGTCGCGTCGTAACCCAGCTTGGTA
AGTTGGATTAAGCACTCCGTGGACAGATTTGTCATTGTGAGCATTTTCATCCCGAAGTTG
CGGCTCATTCTGATTCTGAACAGCTTCTTGGGAAGTAGCGACAGCTTGGTTTTTAGTGAG
TTGTTCCATTCTTTAGCTCCTAGACCTTTAGCAGCAAGGTCCATATCTGACTTTTTGTTA
ACGTATTTAGCCACATAGAAACCAACAGCCATATAACTGGTAGCTTTAAGCGGCTCACCT
TTAGCATCAACAGGCCACAACCAACCAGAACGTGAAAAAGCGTCCTGCGTGTAGCGAACT
GCGATGGGCATACTGTAACCATAAGGCCACGTATTTTGCAAGCTATTTAACTGGCGGCGA
TTGCGTACCCGACGACCAAAATTAGGGTCAACGCTACCTGTAGGAAGTGTCCGCATAAAG
TGCACCGCATGGAAATGAAGACGGCCATTAGCTGTACCATACTCAGGCACACAAAAATAC
TGATAGCAGTCGGCGTGTGAATCATTAGCCTTGCGACCCTCGGCAGCAAGAACCATACGA
CCAATATCACGAAAATAGTCACGCAAAGCATTGGGATTATCATAAAACGCCTCTAATCGG
TCGTCAGCCAACGTGAGAGTGTCAAAAACGATAAACCAACCATCAGCATGAGCCTGTCGC
ATTGCATTCATCAAACGCTGAATAGCAAAGCCTCTACGCGATTTCATAGTGGAGGCCTCC
AGCAATCTTGAACACTCATCCTTAATACCTTTCTTTTTGGGGTAATTATACTCATCGCGA
ATATCCTTAAGAGGGCGTTCAGCAGCCAGCTTGCGGCAAAACTGCGTAACCGTCTTCTCG
TTCTCTAAAAACCATTTTTCGTCCCCTTCGGGGCGGTGGTCTATAGTGTTATTAATATCA
AGTTGGGGGAGCACATTGTAGCATTGTGCCAATTCATCCATTAACTTCTCAGTAACAGAT
ACAAACTCATCACGAACGTCAGAAGCAGCCTTATGGCCGTCAACATACATATCACCATTA
TCGAACTCAACGCCCTGCATACGAAAAGACAGAATCTCTTCCAAGAGCTTGATGCGGTTA
TCCATCTGCTTATGGAAGCCAAGCATTGGGGATTGAGAAAGAGTAGAAATGCCACAAGCC
TCAATAGCAGGTTTAAGAGCCTCGATACGCTCAAAGTCAAAATAATCAGCGTGACATTCA
GAAGGGTAATAAGAACGAACCATAAAAAAGCCTCCAAGATTTGGAGGCATGAAAACATAC
AATTGGGAGGGTGTCAATCCTGACGGTTATTTCCTAGACAAATTAGAGCCAATACCATCA
GCTTTACCGTCTTTCCAGAAATTGTTCCAAGTATCGGCAACAGCTTTATCAATACCATGA
AAAATATCAACCACACCAGAAGCAGCATCAGTGACGACATTAGAAATATCCTTTGCAGTA
GCGCCAATATGAGAAGAGCCATACCGCTGATTCTGCGTTTGCTGATGAACTAAGTCAACC
TCAGCACTAACCTTGCGAGTCATTTCTTTGATTTGGTCATTGGTAAAATACTGACCAGCC
GTTTGAGCTTGAGTAAGCATTTGGCGCATAATCTCGGAAACCTGCTGTTGCTTGGAAAGA
TTGGTGTTTTCCATAATAGACGCAACGCGAGCAGTAGACTCCTTCTGTTGATAAGCAAGC
ATCTCATTTTGTGCATATACCTGGTCTTTCGTATTCTGGCGTGAAGTCGCCGACTGAATG
CCAGCAATCTCTTTTTGAGTCTCATTTTGCATCTCGGCAATCTCTTTCTGATTGTCCAGT
TGCATTTTAGTAAGCTCTTTTTGATTCTCAAATCCGGCGTCAACCATACCAGCAGAGGAA
GCATCAGCACCAGCACGCTCCCAAGCATTAAGCTCAGGAAATGCAGCAGCAAGATAATCA
CGAGTATCCTTTCCTTTATCAGCGGCAGACTTGCCACCAAGTCCAACCAAATCAAGCAAC
TTATCAGAAACGGCAGAAGTGCCAGCCTGCAACGTACCTTCAAGAAGTCCTTTACCAGCT
TTAGCCATAGCACCAGAAACAAAACTAGGGACGGCCTCATCAGGGTTAGGAACATTAGAG
CCTTGAATGGCAGATTTAATACCAGCATCACCCATGCCTACAGTATTGTTATCGGTAGCA
AGCACATCACCTTGAATGCCACCGGAGGCGGCTTTTTGACCGCCTCCAAACAATTTAGAC
ATGGCGCCACCAGCAAGAGCAGAAGCAATACCGCCAGCAATAGCACCAAACATAAATCAC
CTCACTTAAGTGGCTGGAGACAAATAATCTCTTTAATAACCTGATTCAGCGAAACCAATC
CGCGGCATTTAGTAGCGGTAAAGTTAGACCAAACCATGAAACCAACATAAACATTATTGC
CCGGCGTACGGGGAAGGACGTCAATAGTCACACAGTCCTTGACGGTATAATAACCACCAT
CATGGCGACCATCCAAAGGATAAACATCATAGGCAGTCGGGAGGG
>NODE_250_length_408_cov_10.950980
ACAGACAGATCGTCTGTCTCGGTACGTTATCGGTCCACCTGATGGGAACATGTAGCAGTG
CTGCCTGTTCTCCCCTCATCAATACAACAAGGCTCTTTGTCAGTAATTTGCAATAAGTGT
CCGCGCCACACCGCCAGGGAGCCCGGGAAATCGTTACGGGCTGAGGCCCGACTCCTGCTA
CTAATTGGCTGCGTTGGGCCTTATCAACCCAGGATTTTCTAAGACCTTTGACAGATACCG
ATACGAAAAATCATTGTTCAGTTGTCAATTTAAGAGACCGTTAAAAGAGCTTGTTTTAAT
TTTAATTGGAACTTCCTCCTTGCGTGAGCCGCGAGGATTAAAAATGAGCTGTGTGTGTGT
GTGTGTGTGTGTGTGCGTGTGTGCGTGTATGTGTGCGTACGTGCGTGCGTGTGTGTATTC
ATAACCCCAAAGAATGCAGAAGGATGGAGAATTAACTTTCAGCTATAATAATAATAAGAc
>NODE_251_length_793_cov_32.899117
GACCATCTTGTTTCTACAAAGGTGTATCTATTTGTCTGATTGGCTCTACTGCATAGAATC
CTATGCAATCAGTCAAATAGATACACCTTTGTAGATACAAGATGGTCGGTGTCTGGGACT
ACATTTTGCCAAACCCTATAGGAGTAGTTTTCAACAAATTATCCAATTCAGTGGTGATTT
AAATAAATGAAGTGTTTTGTTTTATAACGAGTGTTCTTGTGATTACATTACCATGAGCAG
TAAACGTAAGTTGTTTTGGAAAAGAATGGAGTATTGTATTATTGTACTGTATTGTTTCCA
TTGCTTCGCTAACTGACTGAATGAATGACATGCACGCACTATAGAGAGCAAAGCAAAATT
TCATTAAAATATAGAGTGAGGGTTTAATAATGATTCAAACCCACAATATGTAACACCTCA
AAGCAGCACATTGGCACAAAGTCAGAAGTAAGACAGCACGGAAGATAAAAACCTGTCTCC
AAAAATAAAGAATCAGAATAAATATCTCAATAAATAAATAAACAGGTAATATTTCATAAA
TTACTTTGAAACTAATAAATACGTACATTTTAAAATATGCACATTGGCAGAAATCAATTA
TCCAAAAAGGAAATAGTACTTAATACAGTTACTTAGAAATCATATGTTATTGATTAATTA
AATCAAAAGGCACATTTATTAAGATGTAAGAATGGGGCCTTCAATAGCGATCTCACGTAA
CTCAGCCGTCATTACGGTGTCTCACTGAAGTCAGAGAGTGAGGTGTGTGTGAAGAGACGA
TATCACATCTGCATCTGTAGCAAAACGGACCCCAAAAAAAGTTGTGTGAGATCTCTGTAG
ACTTGTGGGTTGTGAGTGAACGCAg
>NODE_258_length_376_cov_138.662231
GGTTGGGGGGTGGGTGGGGGGCAGTGGGGGGGGGGATATGGGAGGGCAGTTTAAATGGGT
CTCACCCGAAGGTGACAAGTGCACCACATTGACTGAACTGTAGGTGTGAGCTGGAGCCTG
CCAGTGCATATCTTTTGTCTTTCATTATCTTTATTTCCTTATTATTTTAAATGGCCAGCG
TTTTTTTCTTCTCCTCTGGAAGCTTTTTTGATATCCATTTAGATTGGAGCTTCATTAAAA
ACCTCAGACAATAGAGTGACTTCTAATTAAGAGGCGCCGCATCTGGCCCCTGGCTCCCTA
TCCCGTTGTTCCATCTATTTTGCTGGGGAGAATTCATTTGTTTCTTAATTAAGAAAAACA
CCAATAGCGTGAAAAATCTGCTTATGGTACCTGAATCCTAATTAGTTAAATGGCGAGGGG
AAGGAAAGAACACATTCCAGTAACCCTA
>NODE_306_length_531_cov_15.502825
ACAATCAACAGGATCACACAATCAACACAACCACACGATCAATCAACATGATCCCACGAT
CAATCAACATGACACATCACGGAGGCACAGCGAGACCACCGCTGACGAGTGGTGGCGGCA
AAATGCAGCGACATAGATAGACGGCGCGGAAAAAATAATCAAGCAACGGCGCACCCGCAC
GCGTAGCCATGCGTGGCACCACAGCACACGGCAGAACATAACCAGCCCTAGATCCCCAGA
CGCAACGGAACAGCACGGCAGCCACGAGATCGGCACACGACCACCGCGCATTAACGCGAA
CGACCTCGAAGCAGCAAGCGGCCACGCTACCTCGGGAGACCCGCGGGTCCATTGACTTCA
GATGACGGAAAAACGGCACCATTGAGCTCCGCATCATACCCCCTAGCAAACGACGAATCC
CGGAGCCGCAGCTCCGATCACTAACGAATAGCCAAGCCATCGACGGAATACTCCTAACAT
CAATCAGTACTGATACGACGCGGAACAATCACCTATGCTCAATCCATAAATAGAATAGAA
TAGAATAGAATCCTTTATTGTCACCGTCACATTGTTTCCAACATCACTGTGAAAATCCGT
TTG
>NODE_318_length_279_cov_18.240143
TGGAACCCCAAAGTGGCCTGCCAGCTGAAGCCGTTTAACACAAAATTATAATTGGACTGG
CCCACGAGCACGTTTTCCGTGGCCCGCTACTGCATAAACGGCGAGTAATCGGCGAAAAAA
CATTGCCAGAAACATTCTGATGGCACTCTTTGTGGTTACTTTTACATTAAGGAAAACATT
TCAGGACTTGATAAACTGTCTTTCAGTGAGAAAATTAACATTAAAAAGCTGTTTCATTGG
AATGTTGAAATTTGTGTTGCTGTCAAAGCCGGCGTATTAATTTAGAACGGTGATTAAACT
TCTGCCGATCTACTTGTGCCAACTGTGGTATATGCTCATTATATCACAGCT
>NODE_319_length_254_cov_35.783466
ATCAGTCCGATAACTGTGGTGTCGTCGGCGAACTTGATGATCTGATTGTTGTTATGGATG
GCTGTACAATCATAAGTGAACAGAGAGTACAGCCGCGGGCTGAGGCAGCAGCCCTGGGGT
GCGCCGGTGTTGAGGATCAGAGTGGATGAGGTGTTGTCCCCGATCCTCACCACCTGGGGT
CTGCCTGTCAGGAAGTCTGTGATCCAGTTGCAGGTGCTGGTGTCTAGTTTCAGGTCCTTC
AGTTTCAGGACCAGTTTGGCGGGTATGATGGTGTTGAAGGCGGAGCTGTAGTCGATGAAC
AGCATCCTGACGTAGCTGTTCCCCTt
>NODE_320_length_694_cov_27.332853
GTTTTGTTATTAGGTAAGCAAAAACACCAAGACTATCCCGGGGCCAAACATAACATATTT
CACCGTTTCCTAGTGACAAAGAGTCCATTAACCTGGATGCTGCACATTTGAGCAGGCATT
TAAATAGAGCACAGCTAGGACATATAATACAGTACATACAGTAGATCTCAAAGAGGAAGT
GAAGGAGAGATGGCGCTAGATAAAGGGAGCGAACGGTCAGGGGAGAGAAAATCAGATGCA
GGTATGCAGCATATTAACCATTACCATCAAAATGCACATTTTATGCTGTCTTGTCTAATA
ATTCAACTACACACTATATGCAAACTATGATGCGAACACAAGAACACCCTGAACGGATGT
AATCTAGTTTATTGATGATGCAGTTCCTCTCTGATGATGCAGAGATCCTCTCTGGTGTAT
GCTGGACTGGGAAGCCCGATATCCCAATGCGTTGTGCAGGCCATGTAGTAGGCTAGATGG
ACGCGGGGCGCAGCATGCCTATAAAACAGAAAAACACATTTAAGAATAACAGCCATGGGG
ACAACAAACAGTACACAACACAAGTCTTTGTAGGCAAAATAGGCGAGTGTTCTCTCCCAG
TGATGACATTGATTGATTGACATTTGAACACAAAAAGCCACTGGGAGCCAAGACAGTGTC
CTGTCTTAACTCTTTGAGCGCCAAAAAACTCGCCTGCTCTGTGGCGCCAAAGACGAATAT
TTTCGTCTTAACCCTTTTTTTCCAGATTACAGTATTAGGCACCCTC
>NODE_347_length_423_cov_16.593380
AATCGCTTTCTTCTGAATCTCTCTCTTTCTCTCTCTCTCTCTCTGTCTCTCTCTCTGTTT
TTGCTTTATTTAAGCAACATAATGAGCAGTGAGATAGTACCAGAATCCTGAATTCTTGGG
GAGTATCAGAAATAGACAAAATACTATCCTTGCTCACAGCTACAGTATGTCTGGGATTGG
CTTCACCACCAAGATAGGAGTCAACATGTTTAGCGACATCAAAAGAAAACCTGATACCTT
AAGTATAAGAAGATTAACACGTGCAGTGATCTAGAGCTTAGGCTGCTCCAGCACTTTCAA
CAGACGGTGCCAGAAGGGACAATTACCAATGAATTGGCACCAACATCTCCCGGTTATTTT
AACAAAATCTGGCACAGTGTATAAGCTCACATCCTTTAAGACTTCCTTTCAAGTCTGGCA
CCGGTATCATGGGGCTAACAGATTGAGAAATGTGACGGGGGGGggtgcagcaggaggaac
cgccagaacatgcta
>NODE_348_length_73_cov_7.356164
GCATTAGGTTACAATTAGCTACCATGGGTGCATCGACTTACTGGCATAGCTAGCTACCAT
CACTTAACGTTACCAAACAATGCAGCCAGCTGTGTTATGAAATATAACATAAGCTACGTT
AACGTTAATGTGATCGCTAATTCAA
>NODE_378_length_569_cov_17.386642
CCCCCATAGCGTAAGCATTTCTTCTGAATCTCAATGCTTTCTCTTGTCTTTTCCCTGGTG
GTCTAGTGGTTAGGATTCGGCGCTTTCACCGCCGCGGCCCGGGTTCGATTCCCGGTCAGG
GAAACCTCTTGTGTTATGTGATTTATTCACAGTAGTAATCCCTTCTGAAGAAAGTCCATT
TCCTGCAGTCATCCATCCTGCTATGCACGCTTTGCAATCTTGTGATCTGGTTTCAATGGA
AATCTGCTCATGCAAGATTTCCAATCTTGTAGCCTATGGACATGTGCTCACTGTCCATTG
GAATAGCTTTCACAATTCATGAAGTAAACAAAAGCATAAAAAAATAGAGAAAAGTTAACT
TTGGTCTAGCCATTGGATTAGCATATGGACTGCTGATGTCATTCCTCTGTGTCATGTGAC
TCACTGTTTTTTTTCCCGCTGCCAGGCTAAATGGGTTTCGGTAACAGGATGGTGCGCATG
TTGTGGAACACAACTTCAGTTCATAATTACTATTATTTAAAATATGTTGATGAATAAATA
AATAAATAGTTTAATATTTACATGAGACTTATATCAACAAAGTAATACCAAAAAGAGTAG
ATACAAAACATATTTTAATTGTTATATTGGGCATAAAATGT
>NODE_435_length_105_cov_74.133331
TATTTATGTTTTAAGTACACATTTTTATTGTCCATTTTAATGCCCGCCCACACTCTATTT
TTAGCCCCCCCTGGCCCCTGTAGTTACACTTATCCTCGTCTTATGCCAACAGCTACCCAT
GTCCCCCGCACCAGCAAGCCTCTCTGCAGCCCCGCCCAGCCATCAGCACTATACTCC
>NODE_443_length_219_cov_9.127854
TCCCTCTCCCTGGCGTCTCTTTCTTTAAACCATCTGTCCTGATCCCTCTCTCTCTCTTTC
TTCATTTCTGCTTTCTCCCTCTCCCACCTCTCTCTTTCCACATTATGTTTCTTCTCTATT
TCTGCTTTCTCCCTGTCCCACCTCTCCTCCTTCTCCTTCAGCTCCTCCCTGTAGGCTCTC
TCTCTCTGCTTCTCTCTCTCTCTCTCCTCAATCTCTCTCTCATTCTCCCTCTTGTCTTCT
TCCAGTCTCCTCATCTCCATCTTCCTCCACATCTCCTCCAACTCTTCACTt
>NODE_494_length_493_cov_8.253550
GAAACGCTGCGCTTGCTGCCCGTACCTCAAATAAAAACGTTTTTATTGGGCACCTCTTTG
CGCTATAGCGGGAATGGAATAGTAGAGTGCATGTTGCAGGTTTCCGGGGTGAGGTCTATA
AACAGATCAACCGGGCATGCACTTTCCCTCTGTCCATCCCCTCTGCTTCTCCTCCCCCAC
TCCCTCCCTCTCCGGGTCTGGGAATACCATTAGGCATAATGGAGGGCTGGGAGAGAGGGC
GGCCTGCGGGGGGCACGGTGTGAGGCACGGTGTGAGGGACGGGGCATCAGCACGGCGTTG
GTGTCAGTGACACAGACATGTATCCTGCTGCTCATTATCGCCCTTGAACAGCGCCAATTT
ACATCTGATGCTGCGACTAATTCTGCTCCCCGTGTTGTCAGGGAGCCACAGGAAGTGGTC
TGCCGCTGATGACAGCCTTCCTGTCAGGAGCCGGGATGGAGGATTCCTCCGGGCCATGAT
TTAATGCCCATGTCAAGCTCCGCTGTCAGACCCCTCTCTCTCTCCCTCTCTCTCTCTCTC
TCTCTCTCTctctctctctctctct
>NODE_495_length_73_cov_6.958904
GAACCAGGCCGAACTGGAGGCCGAGAACCAGGCCAAGAGAGAGGCCGAGAACCAGGCCAA
GAGGGAGGCCGAAAACCAGGCCAAGAGGGAGGCCGAGCTGGCCCTGAACCAGGCTGCCCT
GGAGATCGTGAACCAGGCCCTGCTg
>NODE_515_length_216_cov_23.370371
CCTGACCCCTAACCCTGACCACACCCTAACTAACGCTAACCCTGACCCCTAACCCTAGAT
GTAAGCATAGGTTGGTATATGAGGCAGTCGGGACAGAGTGACCGTGACCCTGAATCCTGA
ACCCTAACCCTGACTCCTCCTCTCCTCCTCCACCTCCTTCTCCTCCTCCCCCCCTACCTT
CTTCTCTTCTCCTCCTGCTGCTCCTCGACAATTCTCTTGTATCGCTTCATTTTCTCTCTC
TGGCGTTGCTCCTCTGCCTCTCTCTGGTGTCGCTCCTCTGAAAATCTC
>NODE_517_length_600_cov_17.514999
AGAATGCCACCAGCAAGGAGAGAGCCTTGCTTCACTGCAAGGGATGTATTGGAGGCTGTA
CCGAATGCAGAGAGTCCAGGGTCAATCCAGTGGTCTGAGTTCAAATAAGCGGGACCTGCA
AAAGCGTATTCACTGGTAGGCCTACAGCAGGGCACTTCAAAACAGCCACACAACAGGTCT
GACCTTCATGATTCACCAGTTATGGGAAGAGGGATGGGCAATATTGCACTTTTACCTCGC
TGCGAGCAGGGTTTGAACCTGCGCGGGGAAACCCCATTGGATTTCAAGTCCAACGCCTTA
ACCACTCGGCCATCGCAGCCTGCGCTCTTTGGAGCCATGGTGGTCTCGGTTGGAATTTGA
CAAAAGATGGGAGACAAGTGACGTTTCGGATCTACACTGACTTAGTGGGTCTGCACTTAA
GTCTGCCCGCCAAAATCCTGAAGCCGGTAGAATACACAAAGCTGGTCTTACTCCACAATT
CAGTTCTACACATGGTTCATCCCATTTTAATATTTTAGCAGCGATGCATGTATGACATTA
ATAATGTTTTTTGAAGCAAATCTCTCAAATCCCTTTACTGTGTCTTTAAGGTATTTGACA
GCAGCCCGGCTAGCTCAGTCGGTAGAGCATGAGACTCTTAATCTCAGGGTCGTGGGTTCG
AGCCCCACGTTG
>NODE_518_length_188_cov_12.819149
TACAGCACATGAGGAGAGTTAACTTCCAGGTATGCATATGGAAGAGGGCTCATGAGCACT
ACCCAGAGATCCCATCCCCTCTCAACCATGGATTTCACATGAACATGGAGACTGGCAAGC
TCAAAGCACTATGGTTTGAGGGTGACATCATCCTCAAAGCCCTGGTTGATGTCTTGGCAG
AAGAGGAAACAGATGAGGATGACTTTACTGATGAAATCCATACAAATATGGATGATGATG
AAGAAGAGGAGGAAGATAAT
>NODE_521_length_147_cov_11.353742
AAAGGCTACATTACCATGGGATGAAGCAGAGGCGGGGGTGTATTTTAGCACAGATCATCA
TCTGCATCATCATCCAAATCTGAGTCAGGTGTCAGGTGTGCAGCAGGCTCTTCCTCAGGG
GGCTGGTTGGCACAGGTTTGGAGTTTGCACAGAGTGGTGCACTTCAGGCCATTATTTATG
CATGTGCACTGTGGTGGTTTGCATGACCTTACACACTTG
>NODE_522_length_332_cov_9.003012
AACACCAGGATAATTCTGATGGTGAGGGTGGTGATGATGATCCAAATGATATCAGAGATC
ACGCCTCAGATGATGAACCCCAAGAAGGATTCGACAAAATTGACCTTCAGTATGCACCAG
AACGATCAGAACAGCGGCCACAGACTGAACGACCACGAGTTCAACCCAGGCAACCAAGGC
CAGCAAGAAGAAGAACCAAACCTTCCCGATTCAAAGACTATGTCACCTAGAACAGCAGAA
TACATCGAACATCTGGATCAATCTTCAATGATCTATCAGGAGAGGATGCAGAACATGCTG
AATCGACAAAGAAGAGACATTTATCACCAAAGAGGAGGTGTTCCGGTACAAGTTGATAAA
CCAATCGTATTGAAGTTGCCTCCACAAACTACAAATGTGAAAGA
>NODE_523_length_74_cov_31.000000
AGACGAGACTGGACGAAAATGTTAGTGGGTGATTCGTCAGACGTTCAAAATGCCTATAGA
GCTTTTCTTATAGAGCTATCTTGCCGATAGTTTTCTTGTCTCTCCTCCGCTCCACTTCTC
CCTCCTCAACGCTGCCCTGCACGGAC
>NODE_546_length_73_cov_22.219177
CGACCTGGGTATAGGGGCGAAAGACTAATCGAACCATCTAGTAGCTGGTTCCCATCGAAG
TTTCCCTCAGGATAGCTGGCGCTCAAAGTCTCGCAGTTTTATCTGGTAAAGCGAATGATT
AGAGGTCTTGGGGCCGAAACGATCT
>NODE_548_length_464_cov_34.075432
CTGGCGCTCAAAGTCTCGCAGTTTTATCTGGTAAAGCGAATGATTAGAGGTCTTGGGGCC
GAAACGATCTCAACCTATTCTCAAACTTTAAATGGGTAAGAAGCCCGGCTCGCTGGCTTG
GAGCCGGGCGTGGAATGCGAGTCGCCTAGTGGGCCACTTTTGGTAAGCAGAACTGGCGCT
GCGGGATGAACCGAACGCCGGGTTAAGGCGCCCGATGCCGACGCTCATCAGACCCCAGAA
AAGGTGTTGGTCGATATAGACAGCAGGACGGTGGCCATGGAAGTCGGAATCCGCTAAGGA
GTGTGTAACAACTCACCTGCCGAATCAACTAGCCCTGAAAATGGATGGCGCTGGAGCGTC
GGGCCCATACCCGGCCGTCGACGGCAACGAGAGCCTCGAGGGCTACGCCTCGACGAGTAG
ATGGGCCGCCGCGGTGAGCACGGAAGCCTAGGGCGCGGGCCCGGGTGGAGCCGCCGCGGG
TGCAGATCTTGGTGGTAGTAGCAAATATTCAAACGAGAACTTTGAAGGCCGAAGTG
>NODE_549_length_304_cov_26.717106
TGGTGGGTAAGGGGGGGGTTGGGCTGTCAGTCAGTCTGCGGGACGGGGGATTATGCAGGG
CTCAGAGCAGTAATTGAACAGCGTCGTGGCCCGCCCTCATTTACATCTCTTGCCTTCCTC
GAGCTTTGATTGGCAGCTGTACATGAAATGCCACATCGGTTGAAAGTATGTTGTGAGCTG
GCACTAACAATCCCGTGGCTCCAGGGAGACCTGCCATATTGTAATTTGGTTATCAGGCAT
GAAGGAAATAATTCTAAGTGCCAGGAAATGTGAGGCAGAATAAATGCTTCGTTGCTGCAA
GTTGCCCTGGGTGACAGTTCTTATTTAATGTACAAGAGCGTCCTGTTGCCTGCAGGTTTT
TTTTGGGGGCGGGGga
>NODE_550_length_3127_cov_43.853214
TTGGGCCGGGCCCTGGCCCCCCCCCCCAGCCCGCCCCAAACAGCGACCGCTATCACTAAG
GCACTAGTAAGACCCCCATTACACTGCCCTGTCTCGGCTGAGTCGCGGGTTAAATCCCCG
CGTGCCTTAAGTAATTTACTAAAATGGCCTACCCCGCACAACTAGGATTCCAAGACGCGG
CTTCCCCCGTAATAGAAGAGCTCCTTCACTTTCACGACCACTCCCTGATGGTCGTGACAA
TCATCAGCATCTTTGTCCTTTATATTATTGCTGCGATAGCAACCACAAGCTTAACAGATA
AGCTTCTCCTTGACGCCCAAGAGCTGGAGGTTGTCTGAACTGTCCTCCCTGCCCTCGTTC
TTGTCCTAATCGGATTTCCCTCCTTACTAATTCTCTACGTCATGGATGAAATTGACGACC
CCCTCCTAACAGTAAAAGCAGTAGGCCATCAGTGGTACTGAAGCTACGAGTACGCCGACT
TTTGTGACCTTGGCTTTGACTCTTACATAATCCCCACACAAGACCTAGCCCCCGGACAGT
TCCGCCTACTAGAGGCCGACCATCGACTTGTCATCCCTATTAGCGCCCCCACCCGTGTTC
TAATCACAGCCGAAGACGTCCTCCACTCCTGAGCCCTGCCAGCCCTAGGGGTAAAAATGG
ACGCTGTCCCAGGGCGCCTTAACCAAGTTTCTCTTCTCACACACCGACCAGGCGTTTACT
ACGGCCAGTGCTCCGAAATCTGCGGCGCCAACCATAGCTTCATGCCTATTGTAGTTGAAG
CCATCCCCTTCGAACAGTTCGAACGCTGATCCTCACTTATGCTTGAAGACGCCTCCCCAA
GAAGCTAAACAGGGAGTAGCGTTAGCCTTTTAAGCTAAAGACTGGTGGCCCCAACCACCC
TTGGTGTATGACACTACCCCACCTAGAGCCGACCCATTGACTCTACACTCTAGTCTGCGC
ATGGTCCGCCTTCTTAGTCCTTGTCTACCCCTATGTCACAGCCCTTACCTTCCCCAACGA
GCCATCTTTTTCGCCCGAAGAAAAAGCCCCCTCCCTTCTACAGCCCTGAAACTGACCATG
GGAATAGGCATCTTTGCCCAATTCGCTAGCCCCCTCCTCCTAGGCGCCCCCCTTATCGCC
CTAGCAGTGGCCCTTCCTCGGTTTATCTACCCGCCAACCTCGCACCGCCTGGTAGACAAT
CGCTTCCGCACCCTAATAGACTGATTCGCGGGTGCTACTGCTAAGCACCTTCTTGGCCCT
GTCGGCCTTAAAGGCCACGTGTGAGGAGGCCTTCTCGTGTCCCTCATCATCTTCATCGCT
ACCCACAATATCCTAGGCCTTCTACCCTACACCTTCGTCCCGACCTGCCTGCTCTCCTTT
AATTTAGCCTTAGCAGTGCCCATCTGACTTGCAACTGTGCTAATGGGGTTACGACACCAG
CCTACAATCACCTTCGGACACCTCCTCCCCGAAGGCACCCCTACCCCCCTCATTCCCCTT
ATGATTGTCATTGAGTCTTTTAGCCTCCTTATCCGCCCCCTGTCCTTAGCCGTCCGACTC
ACAGCTAATATGACGGCAGGCCATCTTCTGTTAAAACTGATTGCTACCGCCACAGGCGCA
GCCCTTATTAAAGCCCCCGAACTGGGCCTTCTGGCATTCCCTGCAGTTGTCGGCTTCTCT
ATTCTAGAAGTTGCTGTAGCCCTAATCCAGTCCTACGTTTTCGTGCTCCTGGTCACCCTC
TACATGCAAGAAAACATCTCGTAGCCCTTGTCTATAAGAGACCCCAATGGCCCACCAAGC
GCACGCATTCCACATAGTTGACCCCAGCCCCTGGCCCCTCACCGGCGCAGTCGCCGCCCT
CCTGCTGACCTCAGGTATAGCAATATGATTCCACTTCAACTCGTTTATCCTCTCGTCTGT
TGGCCTAATTCTCCTCCTTCTAACGATGCTTCAATGATGACGAGACATCATTCGTGAAGG
CACCTTTCAGGGCCATCATACCCCGCCTGTCCAAAAGGGACTACGATTCGGGATAATCCT
GTTCATTACATCAGAAGTCTTCTTCTTCCTGGGCTTCTTCTGGGCCTTCTACCACTCCAG
CCTGGCCCCAACCCCAGAACTCGGGGGCTTCTGACCCCCCGCGGGAATCCAAGCTCTTGA
CCCCTTCGAGGTCCCTCTCCTAAATACTGCAGTTCTCCTTGCATCTGGGGTAACTGTGAC
GTGAGCCCATCACAGCATCATGATGGGTGACCGTAAACAAGCAATCCACTCCCTGACCCT
CACCATTCTCCTGGGCTTCTACTTCACGTTTCTCCAAGCGCTAGAATACTATGAGGCCCC
CTTCACAATCGCTGACGGCGTATACGGGGCCACCTTCTTCGTGGCTACAGGGTTTCACGG
CCTTCACGTTATCATCGGCTCAACTTTTCTGGCCGTCTGCCTCATCCGCCAAATTCAGTA
CCACTTTACAGCTGAGCACCACTTCGGCTTTGAGGCCGCCGCCTGGTACTGACACTTCGT
TGACGTGGTCTGACTTTTCCTCTACGTCTCCATCTACTGATGGGGCTCATAGTCTCTTAT
GCAAGCTAGTATAAATGGCTTACAGTCATTTGGCCCCGGTTAAAGCCCCGGGAGAGATTA
GTGACTCCGCTAACACCCCCAACATCCATAATCACAGCCCTTTATTGGACTATTACTAGT
ACCCCTCGACTTATCCTTACTGTCCCCTCCTGACTCCCTCCCATTATCGTCGGCTTGCCT
CTTCTGCCCGCCTACTGTAAGAACGAAACTCGATACGACCTTATAACCGGACACCCCTTC
GACTCTAAGCCCTCCGCCCTCCGTCGGATTATAGCCCTCCTCCGTCGGCTTATAGCCCTC
CTCCGTCGGCTTATAGCCCCCATCCATTGGCTTATCGCTGCTATCCGTCGGCTTATTGCT
GCTATCCGTCGGGGTTTTGCTGCGATCCGTCGGGGTTTTGCTGCTATCCGTCGGGGTTTT
GCTGCTATCCGTCGGGGTTTTGCTGCTATCCCCCAGCTTATTATTACCGCCCGTCGGTTT
TTTGAGCTTATCCCTTGGCTCGCCACTAATGTCCCCTACTGACTCCCTTTCGCTTTCACC
CCCCACACCCTGCTCTCCCGCCTTTCCATCTGGATTCTGTACTACTTTTTAGCCCTACGC
CTGTACTACGCTATAGCTC
>NODE_595_length_73_cov_30.876713
GAGAGGCTTGCTGGTGCGGGGGACATGGGTAGCTGTTGGTATAAGACGAGGATAAGTGTA
ACTACAGGGGCTGGGGGGGGCTAAAAATAGAGTGTGGGCGGGCATTAAAATGGACAATAA
AAATGTGTACTTAAAACATAAATAT
>NODE_630_length_142_cov_15.478873
GTGCTGTTCAACTTGAGCAGTAGCCTACGTTCTTCTTTTTTTCCCAAGCTTTTTTTGTAC
CGCAGTAGGCTAGAGCTTTTCTCATAATAGCCAATGGGGTCCACCCATTTGTCCGACATC
CCATTAGTCCGACATCCCATTAGTCCGACCTCCGCTCCACTTCTCCCTCCTCAACGCTGC
TCTGCACGGACCCAACACGCAATGTGTCAATCAC
>NODE_647_length_1300_cov_15.690000
CCCCGTAGGCTAGTCCAAAGATCCTAGGAGACAGATATAAATGGGTGAAAGCGACGCCCA
CCACCGTGCTAACGGGTGAGAGTCCTAGAGGGGACCAATATCGTTGGGTGTGATGTAATG
GGGTAGGAGGGAAGAGGAAAAATGAAAGGAAAAACCCGCTGTAAAACCCACGGTGGGCCG
TAGAATTTCTCAGCAGGGGCGCGTTGTCCCACCCCCCAACGTGACCTCCCTGCCCAGAGC
AAAGCGTTGAGGGGGAACGCAGGAACAACGCTACCGCGACGCGTTTCTGGACTCCACAGC
GGTCCTCATCAGGCGGTGCTAGGCAGGATACCAAACCAATAAGACAGGGTTATAGGCCTG
GCAAAGAGATAGAAAGTTAAGAGAAGAGACATACAATTGGCAAGAAAGCCAGAGAGAGAT
GGGGGAGAGAGGGACCATCTCCAGGGGGAGGGGGAGAGGGAGGGAGTGTTTGTGTGTTGT
AAGTGTGTGTGCTGTGCTGAGTGGAGACTCTTTTTAATACTACAGTTTTAAACCTCAGCC
TGAGGGCTGGAATGAGCTGGACAGGCGAATTAATAAGAGCCCCATTTAAAACAGTAGATA
ATCCAGAGGCAATCATGATGAAACAATTCCAAAGCCATAATAACCAGTTACAGCCTAAAC
AGTATTAAAATCAATACGCTCACCTAGAGAGAAAATCCAAGCGCGATCTGTGGGTCATCC
CTCCAGCGTCCAAGTCCTTCCAAACCACCAGAATGGTGTCGTGTTTTCCTTCTTTTTCAT
TTATGTTGTAGAATTAGACACAGTCCCCAGACCCAACGGGGTTAAAGGCAGCCACTAGTT
ACAAATAGGCTCACATGTCCCAGAGTTAAATCACCATCGGCAGTCCACGGAGGCCATCAG
TCAAAACAATCATTAATATACCTCTTAAAAGCACTCAGAGAAGGTTAAAAACACCAAACT
GTCCAGAGTAAACATCCAGGTGTGAACCAGATTAACTCCACACTACAGCCAACCCACAGA
GGACATCCATGAACAGTGCAAACAGCCCACATGTAGCTACGGGGTTAGCCATGCGGCGCG
GTAAACCAAACCAGCCAGCCTGTAGCTAGACAAGTCTAAAAAGTACTAAAACACAAATCA
AACCCACCGAAAACAGACCAGTTATAATGATAAACGTATCTTAAAAGGGAAGACTTGCCA
CACAGGAAGGAATCCAAGTCCAAGATGTAAGATTCCACCTGAGTTGTGTTAATTACTGCA
GCCCCGTTGCAACCGCAAGGTAGCGTGTGGAGAGAGTCAATCCAAAATCCCATCTGCGGG
AGGGACGGATCTCCAATCCCATGTGCCAAGAGGCCATGCTTCCTGATAAGCC
>NODE_648_length_73_cov_28.123287
TGTTTTTTTTTGTATTTTTGCTATACTCTTATTTCACTAAGTTAGAAATAGAGAATGCCA
TCATTTGCAACCCGTTTTTCAAATCCAATTAAAGTCAATGGTAAGATGATGGCTTTTGTA
GGCTTTGCCTTATGTACGGTATAAG
>NODE_652_length_359_cov_28.261839
TAAGTAAACATGTCGTGGTGGTGGTGGGCCGCTCTCTCACGCTAGTTCAGGGGGGGGCCC
AACCCCTCCCCTCACACAATTAACTTTTCCGGCGTAATGAGATGATTGATATGCTGGAAG
TGGTGTGCTTTAAGGAGATATTAATCATTCCCTCTGGTAATTTTAATCATGCGTTCCATC
ATCCCCAGATGCCGAGGCTCACCTTCCTGGCAAACAAAGGGCGCCCGCGCCACTTGCATA
GTCATTTTGTTCTAGTTTAACTTTAGTTTACGCTGGGCGTTTGTTCCTCCCATCTGTTCA
CATAGCCGAGTTCTTCTCCTCAGCCCACGTCGTTGCACGTTCCACAGGCTGGGGAGAACG
TGGTAGTGTGGGTGGGTGTGTGTGTGGGGGGGGTTGTGTGTGTGTGTGTGTGTGTGTGTG
Tgtatgtgtgt
>NODE_653_length_563_cov_17.674955
CGGGTGCAGATCTTGGTGGTAGTAGCAAATATTCAAACGAGAACTTTGAAGGCCGAAGTG
GAGAAGGGTTCCGTGTGAACAGCAGTTGAACACGGGTTAGTCGGTCCTAAGGGATAGGCG
AACGCCGTTCGGAAAGCGGGGGCGATGGCGGCAGAGCCCCCGGCCGATCGAAAGGGAGTC
GGGTTCAGATCCCCGGACCCGGACAGCGGAGAGGGGCCCCGCGGGGCCCTGAGGCGGCGA
CGCAAACGACCCCGGGGACGCCGGCGGGGGCCTCTGGGAGAGTTCTCTTTTCTCTGACAA
GGGCGGCGCGCTCTGGAATGGGTTCGGCCCGAGGTAGAGGCGCCAGCCCTGGAAAGCGCC
GCGCATTGCTTGCGGCGCCAGAGACGCTCCCGCCGGCCCTTGAAAACCCGGGCGAGACGG
AGGTAATCTCGCGCCGGGCCGTACCCATATCCGCACCAGGTCTCCAAGGTGAACAGCCTC
TGGCGTGTTAGAACAAGGTGGCGTAAGGGAAGTCGGCAAGTCGGATCCGTAACTTCGGGA
TAAGGATTGGCTCTAAGGGCCGAGCGCGCCGGGCCGGGGCAGCGACGCGGGGCCGGGCCT
GCGTCCGGCCCGGGGCAGCCGCCGCGGGttgcggc
>NODE_690_length_75_cov_127.306664
CACTAAGTGGAGCCAAAGACAAATTTCGTTTCCTGTCCTGTACAGAAAATGACAATAAAG
ATTTCATTCATTTCATTCATTCATTCAAATGAACTCCCATTCATTTCAATGGGGGAATTT
GAAGGGGACGCCGTAGAGACTCGAGCT
>NODE_730_length_150_cov_2.833333
TTAGGATCAATAACCATCTCCCCAGATTTAGATCTAATTTTGTGTATGGCTCTACTAGCT
TGTAAGCCTCTTAACTGTCGGGCCAGTAGCTTATGGGGCTTATCCCCCAACTCAAAATGT
TTCTGTCTGATCTTAAACAGTTGGTCACACACCTGACCAGATAAGATAGTATTATATTCA
TACTTCAATTGGAGGATATTCTGTAAAGTGGAAGGGGTtgca
>NODE_735_length_800_cov_30.492500
GCGGGATTCAAACCGCCGACCTTACGATCATTGGACGCCCCCCGCTCTACCACACAGCCA
CAGCTGCCCCCAAGGTCCTAAACAATGAAGACTCACGTGTCGCTTGGCTCTCTCCAGGAA
CTTGGCTTTTCCCTCCTCCATCTCCTGCAGACGCTTCCTCAGTTTCTCCACCTGTGCAGG
ACCACGCTGGTTTCAATACACAAGCACCTAGCCAACATTTTAAAGGGGCATTCTCCCCTT
CAAAGCAACCTAAGAATAAAACGGATATAGCTGAATTGGTTGTGTGCTCAGCCCACTGAT
ATACTCGAGCACGGCACGGAACGCACGCACACAAACTTGTTGCCGTGCACGTTCTGACAG
TTTGATTGACAGATGGATCATTCCAATCTGCCCAAATCGTCATCTGTGCCTCAAATTAGA
CTACTAGCTAATATTTACAAGATATGGCCAGATGAACATTTTGCCAAATAAAAACATGGG
GAGAACGCTCCTCTGTTTCTCTCTGCCCCGCTTGGAGCTCAATGCGTCCGCCATGACACC
TGTCCTGAAAATCTCACTCACCAGTGATGTTATTTCCTAATAGCATGCTCTGAACTATGC
TACGCTTTCTGCCATTTTTTTTTGCCAAAGTTGGGGTGTTTCCAGTACGTACTAAATAGC
ATGCGAGAGGTAGCAGGCACAGCTTTGAAGTAGCACGCTAGATCTCGCATGCTAAATGCC
AGCCTTACCGCCCTGGCCTAAATAAGCCTGATCTGGTCGGATCTCTGAAGCTAAGCAGGG
TAGGGCCTGGTTAGTACACAGATGGGAGACCAACTTGGAAAACCAGGAAGCTGTGGTCGT
AGCTCTGGATGTGGAAACAAAAGAACATGCAT
>NODE_736_length_545_cov_48.093578
AATAATAGGAAGGTCAATGAAGGCCTTTAAAACTTTAATGGTGACCTTTGGGTCAAACAA
GGTCGGATTGACCTGCAACAACTTTTGAATGAAAGCTGGTGTTAAGCTGAACAAGTGATG
TGACTTTTATGACTGTACACCCATGGGAAGTGCCCAAACACCTTGATAGTTATGTCATTG
AAACACCTTCACCAATACGCAATGGTGAGAAACTTTAGGAAGCTCTCACACAAATACGAT
AGGGTGTAAACCATTTATTTCACCTGATCAATACTCTTCTTTAGTCCCTCTACAAGAATC
TTTATTTGGATTTGTCCTACGATAAACGGGAGCTGAGATGGTAACCCTAGCTGGACCCTC
TTTCACCCTGACAGGGCCCTCTTGCAAGCATTGACTGCCAGACCCTGTGTGTGGGTGTAG
GTCATCACCAGGTGACCTTTTGGTCAAACAAGGTCGGATTGACTTGCAACCACTTTTGAA
TGAAAGTTGGTGTTTAGCTGAACGAGTGTTGTGATTTTTGTGACTGTAGACCCTCTGAAA
CATTCCCAAAATGTCAAAAGTTCCAGATTTGCTGAGTCACAAGGTCTTCACCAATGTAAA
GTCAATGAGGGCCCTCT
>NODE_737_length_493_cov_9.535497
AGTGGTAGAAACGCACAGAGGAAATGTCGTGAAGTGTCACGTAAAATCGCTCGTTTTCCG
TGACAATACAAACAATCCGATAGTTTAATTTCCGTGACAGTACCACGCAAAAACGTGATA
GTGGGGTTAAGTAAGTAGACTAGAGAGGCAACTAGTTGGTAGCTCGACTGGTACAATCAG
CTAGTTAGTAGCTTCGGCGCGGGCTAGCGGGAGGGGGAGCGGTCTGCCGGTAGAGGTCCA
GTCTGCTGGCAGCTCCAGCTATTTAAATGCTCCATTGGAGAGAGATGAAAGTTTATGCAA
GGTCAGGGGGGATGTGGTAATTATAATCACAGCGTTTTGCCTCTGCAATGACGGCCATTT
GTTATTCTCACACCACTGGGTCCGGCGCCGCCGCGATGTTGACAAGCGTGCACTGATTTA
CTGGCCCTCCGGCCCTCCTCCTCCCCCTCCCTCCCTCCTCCTCCTCCCTCTCTCCCTCCT
CCTCCCTCTCTCCTTCCTTCTCTCCCTCCCTCTCTCCCTCCTTCTCTCCCTCCCTCCCTC
CCTCCTTCTCTCCCTCCCTCTCTCc
>NODE_738_length_241_cov_50.526970
TTTTTTAATTATTATTATTAGAAATACCCTTTATCAGCCATAGTTGTAAAAATGATGAAA
CGTGGTTGTTAAAATTAAAATAAAACTATGCAAATAGATTTTCCTCCTGAGGTGATTACG
ACAGATTAACGACAGCATAATTTCCAGGTGTCAGGTCACTTTACAGCTCCACAGTAAACA
TCACAAAGCGTGCACCAGTAGATTATTTCGGAACTAGCTCAGATCATAGGCTTTAAGGTG
ATATTTTTTCAAAATGAAACGTTGGTTAATACCGAGCAAAGAGGCAGAGAGGCCAGCGGA
GAGGGCAGCAGAG
>NODE_739_length_3708_cov_37.167744
CAAGCATCCTAGTGCAATCCCAGGCAGAAGTTATGCCTTTATCCTCCGCCATCTCAACCT
CAAGCCTTTTTTTAACCCTCATAATTCTCATCCTCCCCCTCATATCTACTCTCACCCCCA
GCCCCCTAGAAAAGTCGTGGGCTGAGGCCCATGTAAAAACGGCAGTAAAAACCGCATTCT
TCGTTAGCCTCCTGCCCCTATTTATTTATCTAGACGGAGGCACACAAACAATTATAACTA
ACTGACACTGAATAAACATTCTTACTTTTGATATTAACCTGAGCTTTAAATTTGACTGCT
ACTCCACTATTTTTGTCCCCGTGGCCCTCTATGTCACGTGGTCGATCTTAGAGTTTGCCT
CTTGATACATGCACTCAGACCCAAACATAAACCGGTTCTTCAAGTACCTCCTTCTGTTCC
TTGTAGCGATAGTTACCCTCGTCACGGCCAACAACCTATTTCAACTATTTATCGGCTGAG
AGGGCGTAGGAATCATATCTTTTCTCCTTATCGGCTGATGATACGGCCGCGCAGACGCTA
ACACAGCCGCGCTCCAAGCAGTGCTCTACAACCGAGTAGGGGACATCGGACTAATTCTTA
GCATAGCCTGACTTGCTATAAATCTGAACTCATGAGAAATACAGCAGCTCTTTGCCTCCG
CGAAAGACCTTAACCTCACCCTCCCCCTCTTAGGCCTCATTCTCGCCGCCACAGGAAAGT
CGGCCCAATTCGGACTTCACCCTTGACTGCCCTCCGCCATGGAGGGCCCGACCCCCGTCT
CTGCCCTCTTACACTCTAGCACAATAGTGGTTGCAGGAATTTTTCTACTTATCCGCCTAA
GCCCCCTAATTGAAAATAACCAAACGGCCCTCACTACCTGCCTCTGCCTGGGCGCTCTCA
CCACCCTCTTTACCGCCACCTGCGCCCTCACCCAAAACGACATTAAAAAAATTGTAGCAT
TCTCCACATCTAGCCAGCTAGGCCTAATGATAGTTACTATTGGCCTCAACCAGCCCCAAC
TTGCATTTCTTCACATCTGCACCCATGCATTTTTTAAAGCCATGCTCTTTCTTTGCTCCG
GCTCTTTAATCCACAGCCTAAATAATGAACAGGACATCCGAAAAATGGGGGGCCTATTCA
ACCTGGCCCCTCTTACCTCTTCCTGCATCACCCTTGGTAGCCTCGCTCTGACTGGCACCC
CCTTCTTAGCCGGCTTCTTCTCAAAAGACGCGATCATCGAAGCCCTTAACACCTCCTACC
TGAACGCCTGAGCCCTAGCCCTCACCCTTCTTGCCACCTCCTTTACAGCCGTCTACAGCA
CCCGTATAATCCTTCTTGTGTCGATGGGTGCTCCTCGTTTCCTGCCCCTATCCCCCATCA
ATGAGAACAGCCCCCCTATTTTTAACCCCCTCAAACGACTAGCCTGAGGCAGCATTATCG
CGGGCCTCCTAATTACCTCCCATGTTATACCCCTAAAAACCCCCGTGATAACTATGCCCC
CTCTCCTTAAGCTAAGCGCCCTAATTGTCTCCCTCTTGGCCCTCCTACTAGCGCTTGAAC
TAGCCTCCCTGACAAGTAAACAGCTTAAACCAACCCCCGATCTCTCTACTCACCACTTCT
CAAACATATTAGCCTACTTCCCCACGATTGTCCACCGCTCCGCACCCAAATTAAGCCTTG
CCCTCGGACAATCAGTTGCTACTCAAACGCTAGACCTTACATGGCTTGAAAAAATCGGGC
CTAAGGCAGCCTCCCTCTCCCACCTCCCTGCGATTATCCTAACAACAGAGATTCAACAAG
GCCTTATTAAAACGCACCTTCGCCTATCCCTGCTCACCCTGGCCTTTGCCACCTTTATTA
TTCTTTAGACTGCCCGCAGGGTTCCCCGGCTCAAGCCCCGAGTTAACTCCAACACCCCCA
ATAACGTCAGAAGTAAGGCCAAAGCACACACGATTAACATCTCGCCCCCTGAAGAATACA
CTAAGGCCACCCCGCTAGTATCCCCACGTAAAACATTCAACTCCTTTGTTCCTTCTACTG
CCTCCCACGAGCCCTCGTATCACTCCCCCCCAAAGTGCCCCGCAAATACTACAACACCTA
ACAGGTATATTAATACATAGCCCAGAACAGAACGATCTCCTCAAGACTCCGGAAAAGGCT
CAGCGGCTAACGCCGCAGAGTACGCAAAGACTACCAGCATGCCCCCCAAATAAATTAAAA
ATAACACTAAGGACAAAAACGACCCCCCATGCCCCACTAACACCCCGCACCCCGCGCCTG
CAGCCACCACCAACCCCAAAGCGGCAAAATAAGGAGCCGGACTAGACGCCACCCCCACCA
GCCCCGCCACAAAAGCCACCAAAAATAAGGACATAAAATAAGTCATAATTCCTGCCAGGA
CTTTAACCAAGACCAGCGACTTGAAAAACCGCCGTTGTTTTTCAACTACAAGAACCTCAT
GGCCAGCCTTCGAAAATCCCACCCTGTTCTAAAAGTTGCAAACGATGCCTTAGTAGACCT
CCCCGCACCCCTAAACATCTCCGCCTGGTGAAACTTTGGGTCCCTCCTCGGACTCTGCCT
AATCTCCCAAGTCGCTACAGGCCTCTTCCTAGCCATACACTATACCTCCGACATTTCCAC
AGCCTTTGCATCTGTCACTCACATCTGCCGAGACGTAAACTATGGCTGGCTAATTCGAAA
TATACACGCTAACGGGGCCTCCTTCTTTTTTATCTGCATTTACCTCCATATTGGGCGAGG
CCTATATTACGGCTCCTACCTGTATAAAGAAACCTGAAATATCGGGGTCATCCTATTCCT
CTTGACGATGATGACTGCCTTTGTCGGCTATGTCCTCCCCTGAGGCCAAATATCATTCTG
AGGCGCGACCGTAATTACCAACCTCCTCTCTGCCGTACCATACGCCGGCGAAGCGCTAGT
ACAGTGAATTTGAGGGGGCTTTTCTGTAGACAACGCCACCCTCACCCGATTTTTCGCCTT
CCACTTTCTCTTCCCATTTGTTGTGCTAGCTGCCACAGTACTACACCTCCTTTTTCTTCA
CGAGACGGGCTCAAACAACCCAGCGGGTTTAAACTCGGATGCAGAAAAAGTGCCCTTCCA
CCCCTACTTCACCTACAAAGACCTCCTGGGCTTTGCCATCCTCCTTCTAGCCCTTGCATC
TTTTGCCCTCTTCACCCCCAACCTCCTGGGAGACCCAGATAATTTTATCCCCGCCAACCC
CCTTGTCACCCCACCACACATCAAACCAGAGTGGTACTTTCTGTTTGCTTACGCAATCCT
CCGCTCTATCCCCAACAAGCTTGGGGGCGTTCTTGCCCTACTCTCTTCGATTCTGGTTCT
TATAGTTGTCCCCCTCCTCCACACCTCAAAACAGCGAGGCCTGACCTACCGCCCCCTCAC
TCAACTTCTCTTCTGGGCCCTGGTCGCAGATGTCTTAATTCTCACATGAATCGGGGGCAT
GCCCGTTGAAGCCCCATATATCGTAATCGGCCAACTAGCCTCCCTTATTTACTTCTCCAT
TTTCCTGGCCCTCTTCCCTGTCGCTGGCCTGGCCGAAAATGGGGCCCTTAAATAGGCCCG
CCCTAGAAGCTCAGCCTGCCGAGCACCGGTCTTGTAATCCGGGGGTCGGGGGTTTAAATC
CCCCCTAGCGCTCGCCAGCCCCCCCCTCAGAAGGGAAAGATTTTAACTTCCACCCTTAAC
TCCCAAAGCTAAGATCCTAAACTAGACTACCCCCTGACCCGCCCCCCAGCCTCCCCCCCc
>NODE_740_length_640_cov_23.189062
ACACACACACACACACTGTCAGCCGTGTTCACTCAGTACCATTGTGCTTGAAGTCTATAG
TGCAGGTTGATTTTTTCAATTAATTTACATTTCTGAGCTTATGATTAGGCCGACTACAGC
AAAGAAATAATTTTAAAAATTCATTTTTACATATAAAAACAGGAAAAACATGGTCAAAAT
GACGTAGTCCCGGGGAGCCCTCTGACCTCGCTGCTGTCACAGCGAGAGAACTGGCTGTCT
GTCTGTATGGCACAGTCGCTAGCTAGTCAATACAGTAGTCAGTTGTCAGTTGTCAGGTCA
GTAAACTACTGTAGTAAGTAAGGTCAAGTCAGTCTTCAGTAGGTCTGTAGGTCAGTTAGC
AGTTCTAGTCAGACGGTCAGTCGGCTGGCGGTTCTTGGAAAACAGTCACGTTACAGCGCC
TAGGAATTCAGCAAGACGTGGCTGGCAGCCGCTTTTCAGCTCAATGGAAGCGGAGTGAGT
CATACGATTCTCCGTCTTTTTCATGTAAGCCAATGGAAATAATTTATATAGGATAACATT
GATATGCTTTTAATCAGGAGTAACTACTCTCACTTTACAGAGTGGCCTCATATAGGCATA
AGGATTGTGTAGCCTATTCAAACCTGTTCATTATAGCCTATTCGTACATTTTATTGATCC
CTTAATGTTGACTATAGGCCTAGGCTACGAAATATCTTATCTTATCTTATCT
>NODE_741_length_404_cov_4.725247
GGGGGATAAATTACACTATTATTTAATCTCAAATCTAGTAGGTTATGGTTATTTCCTAGA
AAGTACAAATACTGTGATTAGAAGTGTTAGGGTGGTTTCACACCTACATAGGTTAGAGTG
CACCAAACGAGCTTCGGGCCCGAGAGCACTCCAGTTGGGCAGGTGTCAACACAAGGTGTG
AAACCAAGCGCTCCAATTGAAAAATGGAATTTCACGCATTTAGAGCGTTCTCGGAGCGCA
TCACTGGTGCACACTACAGGTGTAAAACCACCCGTAGTAAATGTTACTGTGCTAAATGAA
TCAGAACGGTAGAACGGGGTGTGGTTACCTGTTGCTGCTGACTGGCGATAGCCAGTATGG
AGAGACTACTGTCCTCTGGGAGACCGTTTGGCACTGACTGACAGAATACACACACACACA
CACACACACACACACACACACACACACACACACACACACACACACACACACACACA
>NODE_756_length_246_cov_13.516260
GTATAGCTGGGGGTTCAGGCTGTGGCCAAGCAAGTCCTGCTACATGTTCTTCACCAAAAA
GAGGGCTGTAGGAAACCAGGAGTTCAAACTATATGGGGTGCCCATGGAGAAGGTTAGTGT
TTTCAAGTACCTGGGAGTCTGGTTGGATGAAAGACATACATGGAAGGTGCACTTGGAAAA
ACTAGAAACAAAATGCAAGAAGGTTGTTAATTTAATGAGAGCAATAGCTGGACGGGATTG
GGGAGTGGATAAAGACTCCATAATGTATGTGTACAGGGCCTGGATGAGATCTGCCATAGA
CTATGGGTGTTTTGTGTA
>NODE_757_length_609_cov_28.387520
CTCTCTCTCTCTCTCTCTCTCTCTCTCTCTCTCTCTCTCTCTCTTCACTCACCATCTCTC
TCCTCTCTGACTCTCTTTTGAATCTAGGGCCCATTGTAGGATGTCAAACAAAAGGGTTTT
TATCAGAGGCTCTTAATGTAACCCCCCTCCTCTCTCTCTCTCTCTCTCGGCCACCAACTC
GTTCTTCTCTTCCTCTCTTTTCTCATTCATTTATTCCACTGTGTGTGGAAATAGGCCGGG
CAACAATTAATTTCAGAGTGAATTCAGGCAGGATCTATTACCCCTCTCTGCCTCTATTGC
TCTAATGGAAATCTATTTCACTTCTCTTTTGTGTCCAATATAATTTAATGCCCATTTTAT
TAATGGCTTGAAATAATTATGGAAGCCTTTTGTGATTCTTGAGTATGTTTCATTTAATTG
TGTAATAAATGTCTAATCAGGGTTCCCATCTGAAGCCATTATGGCATTAAAATTAACAAT
TATGCCACAAATGTCTTGGTGAATGCGTTGGGGTCTATAGAAATCGGTGCTGATAACAAG
ACACATATAAATCATTCATGAGATTTTTTTCTCAGAAAAGGGGAGTGAGAGATAGGAGGA
TGGGAGGGAGGGAAGAAGTGAAGAAAGAGGGTGAGTTTTCTTTATTCCATTGAAAAGTAG
GGATGGCCCAAAGATAGGGCa
>NODE_766_length_296_cov_14.591216
TGCTCCTCTGCCTCTCTCCGGCGTTGCTCCTCTGCCTCTCTCTGGCGTTGCTCCTCTGCC
TCTCTCTGGCGTCGCTCCCTTTCCTTCTTGAATTGCTCCAAGGCCTCTGTTTGTGCTAGT
TCCCTGCACATCCGTGTGTGTGTGTAGAATTTAGAATTTATTTATTTTAAACAAGGGACA
ATGTACATCAACATATTTAACCTCTGTTTCAGACACTGAGTTTGGAACAGCTGCCGGTTC
ACTATTGTTGACAGTAGGGAAAACTTTTTTTTCCTGATCTAAAAAACTGAGGGCTTTGGT
AGCCACGGACTCAACAAAATACTGATTGAGTGTAGGAGCGACATCGGTTGGGCACTGCCG
AGTTGTGC
>NODE_767_length_373_cov_52.327076
AGAGTTCCTGGCTGTGAAAGTTGAGACCATCTAGTTCAGAGAGGGGGAGGGAGAGAAAGG
GCCTTTTCTGCCCGTCATAATTAAGACGAGGCGGTAGGTGTTAACACTAGAACATGCGGC
ACTGACTTAAGTCATGCTTGTTATTTCATGTCAGTAAAAAATAGGAATCCACCCATCCAT
GACTTTTCCTAAATATGTTTTCTATGTTATATTAAAGTTTTTAACTTCTCTTATGAAACG
TGAGTGAGTACTGATATGAATTAACTCGTAGCGCTGTAGCCGCGTCTATTGCGGCAATGG
ATTTTGAATGAGTATACCGTGTAGGCCTAAAGTGGGGGGGAGAGAAAGCGAGAGCGGGAG
AGAGAGATTGGGTTGGTGTGTGTGTGTGTGTGTGTGTGTGTGTGTGTGTGTGTGTGTGTG
TGTGTGTGTGTGTGTGTGTGTGTGT
>NODE_788_length_74_cov_31.959459
ACGACAAACTGCACGGTGGGGCTCACCATTTCAAATATTCCAGGGGGCGCTCTAGAGCCA
TTTTGCCACGCCTTTTTCCGACACTCCTTACAGATGTGTTCAGAAATGAACCTTCATGAA
GCATGTGAAATATCGGACCAATCGGA
>NODE_803_length_292_cov_13.592465
GGCAAGGACTGAGAGGATGAGGAGGAGCTTCTTCCCCCAGGCCATCCGTCTGCTAAATTC
ATAACCCAACTGACTGTACTTCACCGAACATCTGGACTGAATGATTGCATTACTTAATAG
CAAATTGCACTATCATACATATCCCACGCACGTTTCAATGCACATCCGGTTATATTATTC
CTGTACTTTCTCCATCCTATGCACATTCTAATGCACATTGTAATGCACATTTAATTGCAC
ATTTAATGCACATTTAATTGCACATTCCCTACTATTCTAGATATGTACATTCTGATCTAT
ATTTACTTGTATATATTGTTGTTACTTCTTGTATATATTGTTGTTGTTGCTCTAAGGATG
CAGG
>NODE_811_length_81_cov_11.740741
CGGCCTGGGCCCGCTTGGCCTCCCTCTTGGCCTGGTTCACAGCCTCCAGTTCGGCCTGGT
TCTGGGCCTGCTCGATCTCCGTCTTGGCCTGTTTCTCGGCCTCCGTCTTGGCCTGGTTCT
CAGTCCACCTCTTGGCCTGGTTCTCGGCCTGGG
>NODE_816_length_338_cov_49.810650
ACAATAGAACCAATATACAATATGCACATTTGAATGAATAGCAAAGTATAACTAGGTCAA
CATAATAATACGACGATTGTTGACGATAGACAGGTGGAAAGATGGTGGTGAGAGGCTGGA
GATCCAGGTGAGGCTGTCACAGAACAAGTTTTTCCAGTTTTTACACTATGAGACATGAAA
AAGTAATTATGTGTACTCCCCTGTTTTTTTAATTATCACCGAATGATAAAGAAAAAAAAG
TTAGGGTGCTGAGGTGTGGGGAAACACCAACAAATGTTATCAAACATTATTTCATTAAAG
AGGGCACAGGACTGGGAATGTCTGAGGCAGAGTCTGGTGAGGAGAGGGCGTGGGGTGTCT
GGTGATGGAGAGACCCAGCTGGGACAGAGTCTCTGGTGAGGAGCTGGCTA
>NODE_862_length_73_cov_9.876713
CGAAAATGGCAACATTAGAGCAAAATGGCCGACTTCCTGTTATACTTCCTGTATAGCTCC
AAGATACTTTTTCGTGTCTCCATGAACTACATATGCACACCGTGTTTCGTTCGCCTACGA
CAAACTGCACGGTGGGGCTCGCCAT
>NODE_886_length_1286_cov_10.423795
ATAATAATAATAATAATAATAATGCATTTTATTTAAGGGCGCCTTTCAGGACACCCAAGG
TCGCCGTACACACATAGAATACAATATAACAGAAATAAGAATTAAAATCAGCATGGCAAT
AGGAACATAGGAATAATACTTTAAAAACAATACAATAATTAAAAGATAAATAAAATAAAC
AAGACAGTGCCACAACATGGACAGACATAACCACACCGTAGACAGGGAGCATGGGGAGGA
CAGGGGACAGAGGATCATTAAAGTGAGTAAGCCAGTTTGAACAGGTGGGTTTTGAGGTGG
GATTTGAATGCAGTGGTTGAGTCCAGTTGGCGGATGTGTGGGGGGAGGGAGTTCCATAGC
CTGGGAGCGGCGCAGCTGAAAGCCCTTGCACCCATGGTGCTAAGGCGTGGGGTGGGGTTG
ATCAGGAGGCCGGCTGAGGATGAGCAGAGAGAGCGGGAGGGGGTGTACTCCTGAAGGAGG
TCAGAAAGGTAAGTGGGGGCAAGGTGGTGGAGGGCTTTATATGTGAGCAGAAGGTTTTTA
TAGTCAATCCGGTATTGTACCGGGAGCCAGTGAAGTTGAATGAGAATGGGCGTGATGTGT
TCAGATGATTTAGTGCGTGTAATGATCCGGGCAGCTGAGTTCTGAATAATCTGAAGCCTG
TTGAGCAGTTTGGTGGGGAGGCCTGTGAGAATGGCATTACAGTAGTCTAACCGGGATGTT
ACAAATGCGTTGACCAAGATTTCCGTACTGGATTGTGACAGGGATGGGCGAAGTCTGGAG
ATGTTACGAAGGTGGAAAAAGGCAATCTGGGTGATGTTTTTTATATGAGGTGCAAATGAG
AGGGTGTTGTCAAGAGTGACGCCGAGGCTCTTGACGTGACTGGAATAGGGAACAGGGAAA
CCATCGATGATGATGTTTGTGGGTTGGGACTGTTGCGCTTTGGCAAGCGTGGACTTAGAG
CCAATAAGCAGGGCCTCCGTTTTAGTTCCGTTTAACTTTAAATAGTTCCTGGTCATCCAG
CTCCTGATGTCTTGGAGGCAGGTGGTGAGGGAGGTGGGAGGAATGGCCGCGGTGGGTTTG
GTGGAAATGTAAACCTGTGTGTCATCCGCATAGCAATGAAATTGTACACCATGGTGACGG
AAAATTGTGCCAAGGGGAAGGAGATATATGGTGAATAAGAGGGGACCCAACACTGACCCC
TGGGGGACACCCAGTGAAACAGCAGAGCACTGTGACTTGTGGTTCTTCAGCTGGACAAAC
TGTTGTCTGCCAGTGAGATAGGATGTGAACCAGGAAAGGGCAACACCAGAGATTCCAATG
TCAGCCAGACGCTCCAGGAGAAGTGGGTGGGAAATGGt
>NODE_887_length_73_cov_5.821918
AGTGACAGACAGACAGACAGTGTGACAGACAGACAGACAGTGTGACAGACAGACAGACAG
AGTGACAGACAGGCAGACAGTGTGACAGACAGACAGACAGTGTGACAGACAGACAGAGTG
ACAGACAGACAGTGTGACAGACAGA
>NODE_900_length_76_cov_18.342106
ACGGGTGGGGAGGGTGGTGGTGTGTTCAGATTCAGCGTCAGTTTTAGCTAGCATTAGGTC
ATTTCACTCTAGTAGTCGTCAGGATATTCTTTACCAGGTTCTTCAGTCAGTCACTAGGAT
AGTTCAGCAGGGGGGTCAGGTTAGGTTT
>NODE_934_length_102_cov_14.205882
TATGGCCTACATGGATATTAAGAAGCCATATAGGAGACCTATATGCCCTGTATTATGAAC
ATATAGGGACTATATGTGGATATAGGAGACCTATATGCCCTGTTATGAACATATAGGACC
TATTACAAGCTATATAGGAGACCTATATGCACATATATGCACCTGAATTTGACC
>NODE_962_length_125_cov_26.559999
CTAGCTAGCCCCCAGCTGAGCGCCTCGGTGCTGGAGTTCACGCCAGTTGATGAGAGGGTC
GCCTCCCTTCGCCTCAGGGCGGAGGGGGGGAAAACTCTCACTGTTGTTTGTGCTTATGCA
CCAAACAGCAGTGCGGAGTATCCGGCCTTCTTGGAAAACGTAAGTGGAGCCCTGTATGGG
GCTCCTGCGGGAGACTC
>NODE_977_length_497_cov_26.283703
ACAGTGTTGGGCAAGTTACTCAGACACAGTAATTAGTTACTCATTACTTATTACTCATAA
AAAAAGTAATTTAATTACATTACTAATTACTTGGTTTCAAAAGTAATCCGTTACTTTACT
CATTACTTTACTCATTACTTTACTATAACACGCCCCCCCTCCTGAAAAAAGTCAATGTAG
GCCTAATTAACATGAATCAACATTTTATGAAAATAATTGGGCAGTGGCCTAGGCTAGGGT
ATGCATTGCAACAAAATAATGGTTTGTAAAAAGGGGCCTAATGTTAGGCTGCACCACATT
TAGGGTGAACTTGTCTTGCCTGCTGATTTTGCAAAGATATGAAGACTATTGAAGACAATT
GAAATCTCACCTTAGCCGGTCATCACACAAAAAACATGCTAAAAGTAATCCCGCGTTACT
TGACACAGTAACTGTAATTTAATTACTTTTTGGGCAATAGTAATACTTTACTTTACTCGT
TACTGAGAAAAGTAATTTAAATTAGTAATGTATTACTCAAGTAATGTATTACTGCCCAAC
ACTGTCTGTCTTCAACAACTGCCCAGGGa
>NODE_978_length_356_cov_54.255619
GTCTCCGTCACATTCTCAGTACAGAAGTGTATGTAGTCCAGTACTGCAGATGTGTGACCG
TCCAGGTCTGTCCCTTCTGCAAAAACGCCCCAGTCTGTGTTTTCAAAGCAGTCTTGTAGG
GCTAAGGTGGTTTCCTCAGTCCAAACTTTGACTATCTTTGTAGTTGGTTTTTGTCTACAG
ATCAGTGGTTTGTATGCAGGGATGAGAGAGAGGGACATGTGGTCGGATAGCCCCAGGTGG
GGGAGGGGGCTGGCTTTGTATGCGTTGGAGATGTTGCAGTAGACCTGGTCTAGGGTGTTC
TTTTCTCTGGTGGGGAAGTTTACATATTTGTGGAATTTGGGCAGGACAGATTTCAAGTTG
GAGTGGTTGAAATCTCCCGCTGCAATAATAACACTGTCTGCCTGCGCAGCTAGATGCCTG
TTGATGTA
>NODE_979_length_894_cov_32.526844
GTCATAGAAGCCCCCCTGCCAGACACTCAGATTGTTAAAAATTAAGTTAAATTAAATAGT
GGGAGGGAAGTATTGTGTAAAGAGATGAGTTTTAAGTCTGGTTTTGAACAACTGAATGGA
GGTAGCATTTCTGACATTGAGTGGTAATTGGTTCCAGAGAAGAGGAGCACGATAGGAGAA
AGCCCTGCCACCAGCTGATAGTTTGTGAATTTTGGGAACAGTGAGGAAACCAGCACCTTG
TGAGCGAAGAGAACGGCGAGGAGTGTAGGGGGTGATTAGGTCAGAAAGATAAGAGGGGGC
CTGACTGTGTAAAGATTTGTAAGCCAACAGTAGCACCTTGAAGTCACATCTAGCTTGAAT
AGGTAACCAGTGAAGGGACTTGAGAACCGGGGTGATGTGATCAAATTTTTTGGTACGAGT
GAGGATTCTGGCAGCTGTATTTTGAACAAGTTGTAACTTTTTGGTGGTGGAAGCAGGTAA
GCCGGAGAGAAGGACATTACAGTAGTCAAGTCTTGATGAAACAAATGCATGGATAAGAGT
TTCTGCATCAGCAGTGGTTAGCATTGAACGGATTTTAGCAATGTTGCGGAGATGGAAGAA
GGCTATTTTAGAGATTTCTTGAATGTGAGTGATAAAGGATAGAGTGGAGTCAAGGTGGAC
ACCCAGGTTTTTAACAGTAACACTGGGGGAAATTACACAGTCGCTAAAGGTGAGGGTGAG
TTCTGCATGGTGAGAGAGTTTGTTCTTAGGGCCGACAACCAGCAGTTCTGTTTTATTGGT
GTTAAGTTTTAAGAAGTTGTGGGACATCCAAGTTGTGACAGCGTGTAGGCAGGATTCAAG
ATGAGTGATTTGTGAATGGTCACCAGGAGTGAGTGGTATATAGATTTGAGTGTCATCAGC
GTAACAGTGAAATTGAAAGCCATAGCGGCGGAGAATGGAACCAAGAGGGAGCATGTATAA
AGAGAa
>NODE_980_length_188_cov_37.079788
AACACCCGGAAGGCGTGGTTCATAGGTAACTGATTGACAGTTCTCAGAGCCAATGACCAA
CTAGAATCATGAATGATTGACAGGCGCGCCGTAACGTAACTACAACGGTGGGGCGCAAAG
CACCATGGGAATAGTAGTCCTACTACCTCCATGCTACAAACAGAAAACTCCCAAAAACGG
GATTATATGACATATCACTCCATTCTCGGCTCATTTGGGCTCACAAAAGACACAAACACT
CGCCCGTGAAGAACTAGACC
>NODE_981_length_150_cov_18.493334
CTGGATATACTAAACGTTTATATTGCGTCTATTATTCGTCTTCTGTAGTCCGTCTGTGGC
TAATAGTTCTGGCTATGGCACCCGTCTATTCAATGGCCATATTGGCCGTTTAAAAATAAG
TGCATAATAGTCTTCATATAGCTCGAGAAGTGTCTATTTACCGTAGTTAAATTGCGTCTA
CGTATCGTCTATTTTCGGGCTACGGCAGACGTTGACAAGTGT
>NODE_982_length_180_cov_40.383335
TGTCTATTTACCGTAGTTAAATTGCGTCTACGTATCGTCTATTTTCGGGCTACGGCAGAC
GTTGACAAGTGTGCGCTGGGAGCCCGGAATTAGCCAGTTCCTAGACCGTCTATCCGTAAC
CGGCTACGGGCTACGTTCGCCGGCGAATAGACACATTTTCACCAACAAATTGCTTGCTGG
GTTACTTCTTGTTTTTTGTTGTTAGTAAGTATCTCACGACACGAAACGTTACGAATGAGT
TTATGGAGCATT
>NODE_1003_length_468_cov_19.438034
CATTCATCAAAAAGCTGCATATTTTGAAAAGGGTAAAAGCCCCACACAGCCCTGTCAGAA
AGCGCAAAGGCTAGATACTATAGATTACTATAATCCCCCTGCCAGATATAAAAAGATAAT
TACATATTTGTGGTGGAGGCTGTGTGCTGTAAAAATCAATATGGCCTTTTTTGTATGACA
CTTCATTAGTGTGAAAAAATCCCGGCACTGAGATGAACTGCGCCGCAATTAAATGGTTCT
GCTGCCTTAGACCGCCTAATGGCTCTATATTATTATCCAGTTTATTTGAAATAGTTGTTG
CAGTTGAGGAGGAATTGGAAGCCATTGATTATGTACTTTTATGTCTACAGCCTCGCAAAT
CAGTATGGAGAGAAGCAGTAGTTAGTTAGCCTTTCTAATGAAGCGCTAATTGCACTAAGT
AGGTTAAGATGTTAGTCAAACGGCACTCAGCTGAAATCACAGCACAAAGACTTTGGGCTA
CGATGAATCTGCATCGCTCTCCGTCTGCCGGAGCGCTGGCCGCGGGTTTGCACACATCCc
>NODE_1004_length_361_cov_387.526306
AAAGAAAGAAGGGCGGACAGGTAGGCTTTGCTACGTCACTCGTTCTGCTTTTCTCATGCA
AATAAAGGCTTTGTGACATCACTCGTTCTAGTGAGGGCCTCTTTGACCCATACTTAATTG
GACAGTGACCACGGCGGCACTGACGGGGAGGGTGCAGTAATGGGGTTATCGCTTCTCGGC
CTTTTGGCTAAGATCAAGTGTAGTATCTGTTCTTATCAGTTTAATATCTGATATGTCCTC
CATAGGGGGACTACATATTAAACGGATTTTTAGAACAGGGAGTCGGAAAAGGGGCTTGCT
CCATCCGCTCCGCGCATCGACCCGGTATTGCAGCACCTCTGGGAACGGTGCACTCTCTCT
CAGTGTTGAAAAGCAGAAGCTGAACTGTGCCATACATGCGCACGTAATCACCCGTACAAT
GCATGCATTTGTC
>NODE_1012_length_3284_cov_12.336480
GTCGCCTAACGGTCATACTTAGCTTTCATGCGGGCCTTCGCCCCAGCTAAGTTCCTGCCC
GCCACTTCACACGCTGCCTGCAGCCGAGCTCTACACGACGCAACATACTGTAAAACATCT
CCTGGGGATGTGGGCTCAACCATCTGCTCCCTTAACAATTTAAAAGGCCCCCGCACCTCA
TGCCCAAAAACTAATTCAAATGGACTGAACCCCAGAGAGTCAGAGGGGGCATCCCGAATT
GCGAACATCAGAAAAGGGATTGCCTCGTCCCATTCTTTCGGCTGGCTCTCAACAAACTTC
CTTATCATACTTTTCAACGTGCCATGGAAGCGCTCGATGGCCCCCTGCGACTGAGGATGG
TATGCAGATGAATACTTCGGGAGAATTTTCAGCTCTGACATAACTTGACGATACAACTGC
GATGTGAAATTGGATCCTCGATCCGACTGAATAGTCCTCGGCAAACCTGCCCAAGCAAAG
AACTTAATTAGATGTTCTGCGATAACCTTTGCCCTGATAGTACGCAAGGGAAAAACCTCA
GGGTACCTAGTGGCCATATCCAAAACAGTCAGAAGGTACTCATTTCCTCGCTTGGTCCTA
GGTGATTTCAGAAAAAGGTTCAGTCACATTTCCTCGCTTGGTCCTAGGTGATTTCAGAAA
AAGGTTCAGTCACAACCGGCAACGGTTTAAGAGGGGCGACTGGGGGAACCATCCCCGAAC
TCCCTACCACCTGACATGTGTGGCACGAGTGGCAAAACCGCTTCACCTCACGCCTTAGAC
TAGGCCAATAGAACTGCCAGCTTATTCTGTCCATAGTCTTTTTGAACCCCAGATGACCAC
CTAGACTGGACTCATGCGCCAACCGGAGTACATCTGCTCGATATCTCTGGGGCAGCATGA
CTTGTTCATAGCTAGCCCAGTCCTGACTCGGCCGACCTACTGGTCTCCACTTCCTGAACA
AAACCCTGTCTCGCCAGAAGTAGCCAGTGCTCACCTCCTTGCTTTTTTCCTCTGAAGTGG
CCATTTTACAGGCATACGCCAAGGAAGGATCCTCTTTCTGCTCTCTACCCAGGGACGATT
GGTCAAGAGAGGGAATCTCTGGGCCTACTGCTGCGTCAGATGGTTCCATACTGGTTGACT
CCCTGACCTTGAGCAACTGCCCACAAGGGGGTGCCTCGCCCTCTGACTTATCCAGCTGGG
GAAAGATTGTGTCCCCCAGATCTATATTAGCTCCACCGCTGGGACCCGGGGAGGAGTTCT
CCCGTGGAGTTTCAGCTTCCTCCGCCCGAGCCTGAGACCGGGTTAATACACACGCTGAAA
ACACCTCTGGAAATTCCTTTTCCAACTCACACAGTTCCACTGACTCTGAAGGCTGCTCTA
ATACTATTGGTTCTACTGGCTTAATTCTCTGCTTCGCCAAATCATTCCCCAGTATGACCT
GTATGCCCCTCACAGGCAGACTGCTTACTTCTGCCACGGTCGCCCATTGTTCCCCAGGGG
AACACAGTTCCTCTGAGCGCAAATAGATACGGTGGAGGGGTGCCTGCTCATAACCGCCTC
CAAATCCCTTTACCACTACAAACTGACCGGTGAATGTAGCGTTAGAGAGTACATTCACCT
CTTTCAACACCAGGGTGAGTTTGGATGCACTGTCCCTTAGTACGGTCACCATCTCCTGTG
GCCCTTGGTCAGACTCTGACACCGTCCCCTCGGTTAAATACTCCTCATACCCACACAGGT
CTCCTTTGGCATCAGCCTCGATCGAGATAGCATTAGCTCACGCCGAGGGACACGATCATC
CCTGGATCCTAACTTAGGGCACTGAGTTTTCTTATGGCCCCACTTTTTACAGTGGTAACA
CTGGATGTCTGCTGGAGAAAATTGGCCGCGACCTACCGGCTGAGCGGAGCCCCCTGACCG
AAGAGGTGGATGGTCGGGCCTGCCTGAGAGCCCATCAGGCCTAAATGGACCAGCTTGGTT
CCTCTCATTGGCTGGAGGGTGCCAAAAGCCTCCATTATCCTGCTTCCTTGGGGGAAACGC
CCCACTCAATCTCTCCTCCTGGGTCGCCTCCGACTGACCCCGCCCCCAGCGACTCTGCCA
TGAATGATCTCATAGCTATCAGCTAACTCAGCCGCTCGTTCTGGGCTTTTCACATCTTTT
TCACTAAGATATACTTCTATCTCTCGGGGGGCACTATTCTTAAACTGCTCCAGTAAGAAT
AGTTCTCTTAGTGCCTGATAGGTAAAAGTCTCTGTAGAGCTAAGCCATCGGTCAACTGCT
ATCACTTGTTTCCTCCATAAGTCCAAATATGACTCTTCTGGCTGACGCATATAAAAAGAA
GTTTCAGGTCCGCACACTGTAGTACCCTTTTGCTGTGGTTTTTATAAAAAAATCAACAGG
CCAACGTTTCGGAGGACCTTTGTCAAGGCAGTCATGCACACAGTGTGATCAGTCAAGCTT
ATATAGGTCTACATCCAGTTTGACAATTAACACTTGATTGCAGACATCTGTTGGTGGGGA
GGGCGTGTCCTGTAATCACCCCTTAGTGTCCCAAAGGCAACAACCTTTGAAAGTTACATA
CTTTACACATCATGACATATATACTTTACACATCATGACAAACATATAATGTATAAAAAG
AACACCATATTTTCAATACATCATATAAATATGTGCAAATTTGCAATGTAAGTTCTTATT
TTAAAGGTGGGCCCACCCAAAAAAAAATAAAAAAAAAATAGAAAGAGGAGAAAAGAGAAG
TTGAGTAGCAGAGAAGATGTGGAGGCACCGATATTTTGAAAAAGATTTTTTCACTGAAAG
ACCCTATATTAGATAGTTATTCTAGGTTATTATTTGAATAAACAACTATGACATTATTGA
AATGTCAAAGGTTTCTGATTGTATGTGCGCCTAATTGTGTTGTAGAGGGATAGTGAAATA
GGGATGGAGGACTCCATTTTAGAATCTATTTTTCATGATCTGTATCTGACGATCTAGAGC
TGCTAGTGCACTGCAGAGAACAAATTTCTGTATGTACACCTAATTGTGTTGTAGATGGAT
AGTGAAAAATGTGTGTGGATGTTTAACGAAAAACCCTCAAGTCCAGTTCCTCATTCATAC
CCCTTGGGGCAAGAGTGTCAAGTTCTGAGATCCAGAAAGCTTCCCTTCTCAGGAGCGCCT
CCTTGAGGTCACCCCCTCATCTTGAAGTTTCAACTTTTTCGATGGCAGTGTACCAGAACG
ATGTCGGCGGATGTTGCATACTTGAGAAGTGGAGAGCTACTGGACTGTCCTTGTTGACAT
TCTTAATAGCTGAGCGGTGTTCTGTCATTCGCGTCCTCAAATATCTAGTCGTCATa
>NODE_1043_length_163_cov_138.098160
CAAATAACATCCTGGAGGAACTACAATCAGGCTTTAGAACAAATCACAGCACCGAAACTG
CTCTCACTAAAATTGTCAGCGACCTTAGGCTTAACTTTAATGCGAATAAGGTCTCAATCC
TTGTCCTACTAGACCTTAGTGCAGCATTTGACACTATCGATCATGATATCCTAATCGATC
GTCTGGAAAGGCTGGTTGGTCTTTCTGATGATGTTCTTAATTGGTTCAGAACATA
>NODE_1044_length_193_cov_35.424870
GTGCGGGTCCGGTCCGATTGACGCTGGCTCTGAGAGTGGTGTGGTGGGCGGGGACGGGGA
AATGAGGGCTTGAAAAGGGGGTGACGGGGAGGGGGTGAGAGGAAAGGAGGTGGGTAGGGA
GGGGTAGGGAGTAGAGCCGGTCTACAGTGCGCTGGCCAGTGGCGTGTTAGGGCGCGTGGC
AGAGAAGGTGGTGGGTAGGGAGGGGTAGGGAGGAGAGCTGGCCTGCGGTGGGATGGCCAG
GAGTATGGCTGAAATGGTGGTGGGT
>NODE_1051_length_170_cov_6.994118
TTCTTACATGAATCCATTTTTTTCACCTCCTCTATTGTAAAGCCAGTTTCTATTCCTGGC
TGTGTTATCTCTGCCTGGTTTAAAGATGTCTCTTTCATTGCTACCGTTAGGGAGCTACTT
AGTATGTCAGACCACAACACAGGTCCGTGCGTCACGCTGCAATTGTCACGCTGCAATTCA
CAAGGTGGCCACAAGGTGGCGGATAAAATGAAGGCCTAACAGTCGCTTCTCGCCCTTAAG
Gc
>NODE_1115_length_134_cov_33.007462
TATCCTACCATGCAGTGACTACCTTATATAATGTTGCTAATTTGCCGTGTACACTGGGGT
AGTATTATGAAAGTGGGAATGAGGTTTCTTGAAGGGTCAGTTTCAGATTATATAGGCTGA
TGCATTACTCATTCGGTGAATTTGTAGGATTATTCGGGGATGGGCGCTCTTCACATTTCA
TTTTGTCGCTATCTCCTTGGTCAGTT
>NODE_1116_length_288_cov_15.944445
GGTGAATTTGTAGGATTATTCGGGGATGGGCGCTCTTCACATTTCATTTTGTCGCTATCT
CCTTGGTCAGTTTTGCTGAATTTCATTCAAATGGACATGGTGAGACTATTTGATCTTGTG
CTCACAGACCCAAAAAGAGCGTTCACGGTTTCTAGCCCATCTAACTTTTTCCAATATCGT
AATTGTTCAAACACTATCTGGACTTTACTGGGCTGTTGGTAGGCCTATCATAATAACAGT
AACATTTTTAATAATAATCTTTTTTATTGTTATTATTGTTATTATTGTTTATTCTTACTA
TCATTATCATCGACAAGCATGACGGAAATGTGCGAATATGTGACTTGTGGTGGATGCGTT
>NODE_1124_length_143_cov_35.461540
TTTTTAACTGGATTATAATAATAATGCTACTAACCAGGCCCTACCCTGCTTAGCTTCTGA
TATTTGACAAGGCAGGGGCGCTAAGGTGTCTTACCTGGTCTGTCTTACCTTAGCATGTTC
AGTTTATCTTCAGCTTCAGTGAACTCCGGTTTAAATCCTCCTCACTGATATGTCTTCATC
AGTAGCTACTATCATAATCAACATCACTCATATTA
>NODE_1125_length_546_cov_14.990843
TTACCCTGAACCTAGCAAGGCTGGAATGCATTCTCACTCTCTCTCTCCCTCATGGATCTA
ACTTTAGCCTTAATTGCTGTTAGACCTGGCCCTAACCATAACTCAAACCCTAACCACCCT
AGAATGGACACGCTTCCTGGGAACCACGCCTAAACCTAGCCGTTTGGATTCCAGCATTTC
TGATTAAAAATAATACACATCTGGTCCTTACCATCGACGGAAAAAAGTCTCAGATTGGGG
ACCTCCCCGGTTTTCAGTTCTTAACTGGTGCTATTACATTAGGGCCAACATAGAACAATG
CACTATGTCGCCCCCTCAGCTGGGAGCGGAGATGCCAGAACATGCAGAAACTTATGGTTT
GGGGCAATAGTTCCCCAGATTGTACCTTTCTGGATATGATTTACTTTCAAAACCTAACAC
GCGAGACGCTGTGGTCGAGGTAGTGGCATGTGTATTCGTTCTATGGGCAACGGTCTTCCC
AATATGGGCTGACCGGTTTCCCCATTTCTTTGGGGTTATTCACCTTAATTGTTTAGGCTA
ATTTTCTTGGACGTCTATATTGAATGGAACGGGATCAAGTCTTTCCCTCGGACCTATTGT
CTATGACTAGCAGGTGGT
>NODE_1128_length_224_cov_28.294643
ACCGTCCCGGAGGAGAGCAGCAGCGCGGTCACATTTCTCTCTCATTCACTCCTGTTACTT
CCTCTCTAGTACTCACTATATGTGGCAACCTATAGTCTTGACTTAGACTACCATCTAGTG
GTGTAACAGGGAATAGGTATAGTGCAGTAAACTAAACGTATAATAGAACACAACAGTTAG
TAAAAAAGTTTTAGACAACAAACTTGCAGAGCGGAGCGCACACAGAGACCACAGCTAAAC
CGGAAGAGACGAGGTGACAGACATAGGATAGTCTGTAAGTCGTCTTAGGCCCTTCA
>NODE_1155_length_221_cov_37.624435
TCTGGCCGCGGCAGCAGAGGCCTATAACCCGACTTCATTCAGCTGGACAATATTGTTTGG
CTATCATTCGCTGCTTTAGACTGAATAGAATCGATTCTCTTTTTAACAACATTTGTTTCC
TATTGTGTCGCGCGGTGCAGCAGCGGAGGGCAGACGTGTGAGAGTGGCCGTTTGATTCTC
TCCTTCATCCCCGTGACCTGGGGCCTTTGTGTCTCGTCACCCTGGGAATGTCACGCCTCA
CTACTCTACTTTGACATGTTTCAGAAAAGTGTCTTTTGTTTTCACTCCTTTTT
>NODE_1159_length_255_cov_13.200000
GAAAAGTCGTGGACACATTTCCCAAAAGGCTATGTTTAGGTAAACAGACCACATATTCTG
AATCTACATGGTAACTTTGTGTAGGAAGGAAAACATTAAAAAGTTGATTCACAGACGGAG
AGATTGAATTAAGTCTGCTTTTGTGAGCCAATGTCGCCACCCTGTGGTGGGTCTCGTTTG
GGTTAGTTTGATTGTCAAATGCGCATTAATATGGAATTAATTATCAGGTCGGGCGGATAT
ACCGGGCGTTGGGCTGAAATAATGTATGCCTCTGGAATGCGTCTTGGCCAATCACAATCG
AGTATTCACACAAGCCGTTGTATAAAA
>NODE_1179_length_296_cov_47.472973
TTCCCCCTTTTTTATGGGTTTCCTTGAAAATGCCATAGCGGTTTCAGCCTGAATAAATCT
GCCCGCATCCGCTGAGCGCCAAGCCCCCCTCTTACCCTCCTCCGTCCACCGGACCAGGGC
CAACGTCTTCACCGGGCGCATTGACATGCAACAAAGCTAATGGCGGACCGGGACAGGAGG
GCCTAATCTCGACTAACTGACAAGATTTAAATTGAGGAGACATCTTCCGCTGATTAGCTC
CCACACCCACAATTATCCAACTGGGGTGTCAAGCAAGGTTTAACATCTCCACTGATTCCG
CTCTCCCGAGACGTCCTGGAGGAAATGCAATCGCTTTTAATAACTGCCGCCTCAACCACC
CCCCCCCc
>NODE_1180_length_582_cov_21.802406
GGAAACTTTTAAAAACAACAGTTTCCTCCACCAAAGTCAAGCATAGCTCTGAGAAGGCTA
TGAGACAAAAGATCTGGATCACATGCAGATGCAGCCGAGCGACAATCCAGTAGAGGGAGG
CTATTAGCACAAAGCCTTGCCACTGTCTCTTTAAATGCCAATAAATTCCCATCATTACAG
GATCTGGCAGTTTTCCTCGCTGTCTGCAGCCCGGTTTTATCTCACTCTGCCTCAGACTGA
GAGCGTGTAGATCTGGCCCAGTTAGATTGTCATACTTAACAAACATTAATGATTAATTTC
CTCCACTGAGTCAAATGGGGCTAAGGGGATGTCTCGATTCATCTTATCGCACCACAAATT
AGCATTTTCCATATTCGCTGCATCAACTGCGCATTAACATTCCACATTTACCATTCAGGG
CACTGGCACTCTGGTTGGGGGGAAAGAAAGAAAAAATAAACCAGAGATCTTCTGTTCCTG
GAGATTCTGATTACCTCTAAATCACACAAAGAGTGGCATAATTAATTCTGCCACATTCTG
CGTATTACTCTATGTGGCTGACTGCTATGTCAAATTACTCACTCTGAGGTCAGTCCAAGG
GTCAACATGCTGTTGTATTCAGTGGGTTGAGTTCCTGTTATTCAGGTCCTCTTa
>NODE_1181_length_1096_cov_24.092154
TAACATTGACCATTTATATTGGAAGCAAATGTCTTAAGGAAGAGAATCCATATATTCAAC
AGAAATACCGTTTCTGTAATTAGCCTAGCTGATCACCTGCGCCTGAGCACGCAGCTTGTC
ATTATTAAACTTCATGGCTCAAACAGTATTTTCATCCCCACTTTTGGATCAGTGGTAGGC
GATCAAATATTTGAGCTTGCATTCTTGTAATTTCCTCTCCTTTCATAATAGCCTAGCCTA
CCTTGGGAAACATCTATTGTTCGCACTGTTAAAATTTTGGCATGCCTATCACTTTTGTAC
ACGGGTCACTAATGAGCCGTTCGCATGCAGTTTACCAATATGAAAAGACAGGCAAACTGG
TGTGATGTGGTGACTACAGACTAGGGTTGGGTAAATAATCCAGTTATTGTAGTTATTGTG
TCCCTCGTGAAGAATCGGACAACAAACTGGAGCAAGACATGTGAGCGCTTATACCCATAT
CAGGTAGACTAGGCTTAGTGTCTATGGTTGAAGCTGCCTAAAGATGATGTGCAAACCCAA
CAATGTGTATAGCACACGTCAGATAAGATATTTCGTAGCCTATAGCCTAGCCTATAGTCA
ACATTAATTTCTCTCGGGGATCAATAAAATGTACGAAAAGGCTATAATGAACAGCTTGTA
AAATCCCATTTCACACATGTTCGTGAATGAGACAGAGTGAGTCGTAGGCTATGCGAGTGA
GGCCCTCTGCGGAATATAGCATAGGTTCCGATAGGACTGCGTGCCTATGCAAGTATAGTT
GCTCCAGTTTTTTTTTCCACTAAAAAGTAATTAAGGCATTATAGAAGTCTCCTTGCGCGG
GTCTCTGGCTGATCGGCCATGTGTCTCTCTGCTCCGCTGCTGCGCTGGCGCGCGCACATG
GCCTCGAGAAATAGGCTACGGGCAAATTAGGCTCCGCTATACATAGTGTATTTTAAATTA
TTAGATAGGCCAGGCCTATAGCCTACGATTTTATTGTATGATTTACTCTTTAATGCATCG
CTTTTCACCAGCTTTGTATTTTATGGTCATTTTTATGTCTTATGTCTATTATGTTGTGAA
GCAATTTGGACTACAATTCTTAGGCTATATGAAAGGTGCTATAGCTAAAGTGTATTATTT
TGAATATTAGATAAGATAAGATAAGATA
>NODE_1182_length_1984_cov_12.168346
CCCCCCCCCCCCCTCTTGTGACCCCCCTCCATAGCCTGGATCATCCCGCTGGCTGCCCCG
GGAGGTGGCCCTCATGCAGATGGTGTGCGAGGATCCGCCCTGTGAGAACGTGCTGCAGCT
CATCGAGGGGTTCGCCCTCCCTGACAGTATTGTGCTGATCCTGGAGAGACTGGACCCTTG
CATGGACCTGCATGAGTACGCAAAACAGGAAGGGGACTGGGGCTGTCTCAGCGAGGACGT
TGTCAAACCCATCATGGGGCAGGTGGTCGAGGCACTGCTTCACTGCCAGGACCGCGGCGT
CTACCACCGAGATGTCAAGGCGGAGAACATCCTCATCAACACCGACACCGGGAAGATCAA
GCTAATCGACTTCGGCTGCGGGAATCTGCTGACGAAAGACCTCTATTTCTGGGTATAATG
GGAGAGGGTATTTCTGGGTAAGGGAAGAAGCAGGCGACTGGATGGTTTTGAACTGGTGGA
AGCAGGGGACAGAGCAGCCAGGCAGCTCAAGACGGCTCCCTGTCTGATGGATGGTGGCAA
AGGTGTAGGCACTTTAGGCTTTCTGTTGATGGAAAAGTTTTGTTGGTGGAAGATAGCTTA
GTTGTTATATCATGATTCAACTAGCTAGCAGTATTTTTTTTGTCATATATGTGGTAATTA
TTCATTTGGACGAATTTACGATCTATCAGCTGTTGTGGCTGCCCGGACTGCATGGCTGTA
GCTAACTCCGAAAACGTAGTGGTTTATCGTGTAGATGTGCCGGTAGCACATCACTGTGAC
ACCCAAGGGTGTCTGAAATATCAGACATGTCCATTTCGCTGCTTTTTACAAAAGCGGCAG
CGATTTTCGCTGGATGGTGTGAATTGGGCGTAAGGATCGAAAGGTCCGTGGTTCGACTCC
CTGTCGCCCCTGGTGTGTGTATGGTGAATGGGGGAATGAGAGGCCATTGGTGAATGGGTG
AATGAGAGGCCATTGTGACGAGCTGGTGCAGAAAAGCGCTATACAAGTGCAGTCCGTTTA
CTTGAGTCTTAACTTTAGATTAAAATGTGTGATGATCAGCCTAGTGTGAATGACAGATCT
AACATGGCATCAGAAGGTTGTATTGTAAAATCATATCTGTGTTTTAATGAATTTAGAACC
GTTTGGAACAAAGAGAAACCAGAGACGTGGAAAAACCTTGCATGGAAAGAAAGATGAATT
CAGAACAGAGAGGGTGCCAGGGCAGCAGCTGTCCCTCTAACCCAAACCGGCCCCTCCCAC
CAGCCCCCACCAAGGAGAGCCAGCAGGCCGGCCCCTCCCACCAGCCACCCCAGGCCATCA
CAGAAGGTAGGATCACCAACCATCACTGGTCAGGGCTAGATCAGATACAGCTACCAAAGG
GTTACATGGAAGATGGCGCACGCTCTGCTGCGACAGCACTGACTGTACTCGTTTAATGTC
GTACTCGTCTCATGTGTTTGTGTTAAGTCTTAATGTTACATGCGTACTCTATGTGGGCTA
AATCATACTGATCAGCCATGACAACAAGCTACAAGGTGATCGCCGTTTTCCTCGCCATCC
TATGGCTAATCTGCGATAGCTTCGCACTCCAGCCCGACACCGGTAGTAGGCTACTCACCT
ACAGCCGAGATGAACTCCTGCTACACCGGGCCTCGCTGTGGAGCAACACCAAGCCTGCCG
TGGTTCTACCGTCGGAGCTCAAGCCCAGGAAAAGGGGGAGACGTGGAGGTATCCGAGGTC
GGGTATGGAGACGTCCCTTCAAACCTCCCGTCCCCACCATCATCATGTCCAATGTTCGGT
CACTCTGTAACAAGATGGATCTACTACATGCAAGGTGCCGATTTGAAAGGGCCTTCAGGG
ACATCTGTATCATCGCCCCCTCCGAGACCTGGCTGGACGACTCTGAGGTCAGCCTGGATA
ACTTCACCACCATCAGGTCCGATAGGACGAAGCACTCGGGGAAAACGCGAGGCGGTGGGG
TCTGCTTCTACATCAACAACAGGTGGTGTAATAACATCAAAGTGCACCGTAAAGTGTGTA
CACCTAACCTGGagtt
>NODE_1187_length_488_cov_15.010246
CTGCCACATTTCCACCTTAAGAGAATAAGTAATCAAGAACCAGGGGCCATTTGCAAACTG
TCAGTCAAACGGCCGCTATCTTCCCGACGAGCCTTCCTTCTAATACCAATTTAAATCATT
CACAGGGCCTTCCGCTGCCATTATTCAAAAGATCATAATAGTTTTCCTCGCGCCCAAAGC
ACAAAAAATCAATTATTTCCCCACAAAGACTTGAAAGTACTTAGCGCGAGGGCTGCGAGG
GGAAAGCTGTGGGTTATATCAAATTGAAACTGCACTCATTACACAGCACACAATTAGTTA
CCCCGGGTCCGCGGCGAGGCTCTTTAATTCCGAATGGCATATCTGTATTATTACAGAAAC
AAGCATGCAAATGCTATTGTTGGGGATTTAGAGAAATCAATAGGACAGTGGCGCGAGCGT
TTGGTGGGGCCGTCACTCAAATCTGCTGCGGGCGCGAGATAAAGGTCTGAATTCGAATGA
AGGCGAGCCGGCAGTGACATCACAAGTGACATCCGAAATAAAAGAGAGGGCGCCATGATA
CGTGTAATTGTTCTCcccgc
>NODE_1191_length_350_cov_80.928574
GTGCCCGCCTCCACCTGTCAGTGGATCACCAGCTTCCTGACTGAGAGGAGGCAGCAGGTG
AGGCTGGGGAGCATCACATCCAAGACCCGCACCATCAGCACCGGAGCCCCGCAGGGTTGT
GTTCTCTCCCCACTTCTCTTCTCCCTGTACACCAATGACTGCACCTCCAGCCATCCTTCT
GTGAGGCTCCTGAAGTTCGCGGACGACACCACTGTCATTGGACTGATCGAGGATGGTGAC
GAGTCTGCCTACAGGCAGGAGGTGGACCAGCTGGTCCACTGGTGCAGTCAGAACAACCTG
GAGCTGAACCCGCTCAAAACAGTGGAGATGACAGTGGACTTCAGGAGAGACCCCCCCACA
CTCCCCCCACTCACCATCCTGAACAGTACAGTGTCTACAGTGGAGTCCTTCAAGTTCCTG
GG
>NODE_1192_length_131_cov_12.862596
TGATGACTGCTTCAGGGCGGAGATCTCACTTCGAAGCGACAGAAGAGTTAGACATTGAGA
TCGCGGGATTGCTGACGATTCGAAGCGATTTTTGGGTGAATCGTCATAATCATGATAATA
TTTTGGGCCTTGACTTAATAGAGCGATTTGGGATATTTATGATACCTACATCACACAGGA
TGAGAGCAGGGAGGTATACACCA
>NODE_1218_length_76_cov_34.092106
GCACTCGGATTCTGCTCTGTGCTGTGAGACTTGCACTGTCTGAAAGCCTCACAAGGTTCC
CCAGAACAACAATCTTAACAAATTAAGATATTTACTTCTTGTTTTTTGTTGTTAGTAAGT
ATCTCACGACACGAAACGTTACGAATGA
>NODE_1224_length_122_cov_56.688526
GCGCTCGTTAACATGGGAGCGGACACACGCGCTGCTCGCGCGCGCGCCTGGCGCCCGCGT
GGCGCGCGCCTGGCGCCCTTGGTGTGTTTGGGCTGTTACCCAGCCCAGACCTTCACCAGT
TTCAGCAGCTGACCTTCACCAGTTTCAGCAACTAGCCCACCTCACATTTTCTTCAGGAAA
TGTACTTTCTAGTT
>NODE_1228_length_98_cov_79.724487
TGGTGCATTGCCGCCATCTTGTGGCCACCTTGTGCACATGCACCATTAATACAACGCACC
TGGCCCGACATTGGCGCAGGGGACACAGGAATACAGTGCATGTGGGCCAGTATTGTCAGG
AGCCAACATTGAACCGGCAATTCGTCGATGTCTCGTATAGCCGGGGACCA
>NODE_1254_length_987_cov_24.609928
TAAATGAATTAAATGAATTAAATGAATTAAATGAATTAAATTAATCAAATGAATTTCACA
TCCAATAAATCCAGACGTCTGTCCTCCATCCTAGATATGTCCTGCGTACAAGTAGGTAGT
CCGAGAGAATGAAACATCAGTTATCAAAATAAAAATCTAATCAGACAAAACTAAACAAAC
CTAGACGGTTAGGCTCAGGCGTGGTTTCCAGTCAGCGTGTCCATTCTAAGATGGTTAGGA
TTAGGGTTAGGGCTAGGTTCTCTATCTAGACGGTCATGTTGAGGCATGATTTAAAGATAT
CCAGACGGTTAGGCTCAGGCGTGTTTTCCAGTCAGCGTGTCCAATCTAAGGTGGTTAGGA
TTAGGGTTAGGGTTAGGGCTAGGTTCTCTATCTAGACGGTTATGTTTAGGTATGGTTTAA
AGCAATCCAGACGGTTAGGTACAGGCGTGGTTCCCAGGCAGCGTGTCCATTCTAGGGTGG
TTAGGGTTTGAGTTAGGGTTAGGGCCAGGTCTAACAGCAATTAAGGCTAAGGTTAGATCC
ATGAGGGAGAGGGAGAGTGTGAGAATGCAATCCAGCCTTGCTAGGCTCAGGGTAAGGGTC
CCAATCCATACGGTTAGGTTTCGGCGTGGTTCTAAGTCAGCGTACCTACTCCACGGGGTT
AGGGTTAGAGTTAAGATTAGGGCTAGGCCTAAAAGCAATTAACGCCAGGGCCAGAGTCAC
CGCACCGATCCTGAAATGGTTAAGGTCAGAACAAAGGTCACAGCCATTCTTAAAAGTACT
TCATCTAGACGGTTATGTGTAGGCATGGTATAAAGTAATCCAGACGGTAAGGCTCATAGC
AACAGGGTAGGTGTATTAAAGAGCGACCCCTACAAGGTTATGAGGGAATGAGAAAATGCA
TGTGTACCGACAATTTCAGACATCCGTGCTCCATTCCAGATATATCCTGTGTTATGGGTA
GGCAGTGTGGGAGAGAGGTACAGAGTGACCACCTGCTAGTCATAGACAATAGGTCCGAGG
GAAAGACTTGATCCCGTTCCATTCAATATAGACGTCCAA
>NODE_1255_length_246_cov_41.536587
ATGTTATAACATTAGCTTCAACTTAATGCACATTTTATGATTTGGCCAATGGCATGAAGT
GTAGTACCTAGCCAGCTGTACCTTAAGCATTTTTGCACAAGTAAGGGTAGCTCACGTTAG
CCTACTGTATTATGATTTACTTGGGGCAATATCTTCACTGACTTATGTCCTTTTGTATTA
TTATTTTTAAATTCCAACAACATTAAAGTATTAGATTGATAGCCCTAAAAAAGGAAAAAG
GCAAACAAAAAACAAAACTCATGTGGTGTAACAGTAACACATCCATCTTTACGATGGAAA
TTCCAGGTGCAAGTCCTG
>NODE_1258_length_351_cov_36.877491
TCGTCGGCAGAATAAGTGACTTTTGTGACTTGCCTTTCTAGGCGCAGTTCGTGTCCTCGT
GAGTCGCCTCGGGAGTCCATCTGCGTGCAATAGTATCCGACTGCAGGAGGGAAGGCGGAA
GGCGAACGTCGGACGAGCTTAAAGAAACGCCCCTACTCAAAGAAACGCCCTACTCAAAGG
AACGCCCCCTCGGCGCATCATTTAAGTAATCACAGGCAGCATGGCGCCATCTGGTGCCCA
GATGGTATCGGTCGCTGCGCCATGGAACTGCCTATGGCTGCGGGCTGCGGGAAGGCGGGG
CTAGACATCCAGCCAGTCCAGCTCCGCCCACACCGACACCCCTGCATACAACCCATTGTA
TCCAATAAATTACTGAAAAACAGAGTGATGTTTCCATTGTTTTTATTTAAAAGTACTGAC
AGA
>NODE_1267_length_251_cov_8.800797
CAGTGTATGCCAATTTTAGACTTAGTTAGAATTTTATTTCAATCAAAATGTGTTCAATTG
TGTTTGTAAAAGTCTGTGGTAGCTTTTGTTGCAACATAAATAATTTAAACAAAAAATTCA
AGATAGCGCCAACAAACTTGTATTATTTGGGCGACTTTAAGCTTGTAGTTTTAACTTATT
GTTAACTTAAAAACTATTTATTATTATTATGATTATTATTATTGCCTCGTATAAAGTATG
TTTTGTGTATATTTATGGTTTATTTCATTATATTTGCAAGTTTAAAAGATTTTAAGTTTG
CCAAAATTGTGGTTACACCATTT
>NODE_1272_length_153_cov_38.385620
CTTACAGGCCCCGACTCAAGCAGGGCCTAGTCTATGGGCCCAGCCTCGCGCGAGACCTCG
TCTAACGCCCCCATGGGCTTGCCCACAAATGTGGGCCCCTGCCCTCCCCTTAGGCCCCGG
GATGGCCCGGGGCCCGGGGCCGGGGGGGGGGGTCCCGTTCCTTTTTTTGGTGGCAGATCC
CCTAAATTTTATAGCCCACAAGTCCCTACTTCTGTCTGCACCCCA
>NODE_1275_length_461_cov_32.314533
GGGGGGGGTTGCACTAGTACTGTGACCGTCCCTGCTACTCTGATCCAACCCCCCCCCACA
TGACACCTACCCGCTGCACTGTACCAGTCTCCAGATTACAATCCTCTTCATTAATTTTAT
CTTTGCAGACATAAACTTTTAATATGCACACCAGCGGTAGACAGGACTTGCAGGGCAGTT
TAAATGACTGCAACCTGTAATTACTGTTCCAGCACTTGATTAGAATAATCTGATTGCAAT
TATTCAGTGACTTTAAAATACAAGCCCCGAGCTAGAGAACAATAATTCAAGGGCAGCGAT
TGGGAACGTGTTCCTTTTTGGCTGCAAAATGATGTTTTAATCGGAGTCGACCGAGGGTTC
CCCGCTAAGGAGCCCTGTTTCCTCAATTAAGGCCCGTTTATGCAGCGATGGGGAAGAAGT
CCACCGCAATGTGGAGTTAATCACCATGCCCACACTAACCGAGCCATCACGGATCAGAGG
ACTAACCCCCTAACGGGTAAACAAAAAACAGAACAAGCACGCAAGATTCCAGc
>NODE_1277_length_117_cov_70.598289
GTTCCTCCCCCAAACAGCCTTCCTCCCGTCCCGTCCCAGCCTTCTCCCGTGAGAAATTCA
GTAGCAGAGCATAGCATAGCGATTTAGTAGCATAATTATAATAGAATAGCGAGTATCTAG
CATAGTGATTAGCGGTAGATTAGTTTGTGAGATTGTGTGGTGAGTGGATTTGAGTGCTTG
GTGTATGAG
>NODE_1279_length_76_cov_378.460541
AAAAACATCCATGGGGTCTGAAATGAGACCAAATGAAATGAGATCAGTTATCAACATTAC
ATTGTTGATACATTGGCTACCAAGGGCTAATCTAATTGTTGAAGTACCCTCCGCCCTGCC
TCCACCTCTCCTCCCTGCTTCACAATTC
>NODE_1289_length_389_cov_19.079691
GTGCGCTCGTAGCGCGACTTCTTCTTGACCATCTTCTTCTTGCCCTTCTTGCCGCCCTCC
TCGGCGCCGCCGTTGGCCCCGCCCCCGGCGCCGTCCTCGTCCTCGCTGTGGTCGCTCTCG
GCGTAGTTCTTGGCGCCGCCGCCCTCCAGCGTGCAGCTGCGGCGCGGCCGCGCGCTCTCG
CCCTCGCCCCCCCCGCCGCGGGTTTTGTCTCGCTTGTTGTCGGGCCGCTCTCTGTCCCGG
TCCCTGTCGCGCTCCTTCTCCTTCTCCTTGTCTTTGTCGGCCGTCATGATTCGCCACGTG
CCTTCCTCAGTCCTCTCACGGCTGGGCCTCCGTGAAAGGTAGACTGTGAGCCTGGGCTTC
AGTCTTCTGAATTTACCGGTCAAATCCAGGGAAAATTCGGCCACACCAACAACCCCAGTG
TTTCAGAAAAGCTGCGGAGACAAAAGGGAGGGGGGGGGGAg
>NODE_1304_length_197_cov_35.532993
TGGGCGGCCGGTCCGGCCCCTCCCCCTCCCCCCCACCCCCCGGGGAGGCAGGGTCGGTGA
GCGTGTGCAGGGAGACCGAGCTGCGGTTGCAGCTGAGCGAGCGGCAGCTCAGAGACTTGC
CGCTGCAGCGAGTCTTCAGTGCAGTGTTGTTTTCGTCAACGATGACGATGACGAAATCAT
TTCGTTGACGCCCCTTCTTTTTGTAACGATAACGAGACGATAACGAGCTAAACGTGGCTC
TTTGATGACGAAAACATGACGAGACGATG
>NODE_1324_length_206_cov_19.276699
CACACACACACACACACACACACACACACACCTTCCTACCTGTGTGAGCAGGGTCTGGTG
GTCGTCTCTGACCAGGTCTCTGATCTGGTTCATGCTGCAGAGAGCAACGTCAGTGTGCTC
GCTCAAGGCGGCCTGCAGAGACAGACAGGAGTGTTGATGTGTGTATTAGGGACGGCGAAA
ATGAAAAATTTCCTTAACTGATAACCGACCTTCATTAACCGATTATTGATCGGTTAACTG
AGAAGATTAAAATGTGGTATTTGACTGTCTCTAACCCA
>NODE_1328_length_224_cov_6.758929
TCTCGTCATGTTTTCGTCATCAAAGAGCCACGTTTAGCTCGTCATCGTCTCGTTATCGTC
ACAAAAAAAAGGTGCGTCAACGAAATGATTTCGTCATCGTCATCGTTGACGGAAACAACA
CTGATTTACACCACCTAGGGGGGTGGTATAACTCGTGACAAGTGCGAGGCAGTACAACCG
TTGAAACTAGGCTACACAATTTTAGCCAACGTTAACGTTCTTTAAATAAATGTTCAATAT
GTAACGTTACAGCAAACATACAAACGTGTATGaatttatattaccagttaagtagc
>NODE_1329_length_423_cov_12.170213
ATCGTGAATTGGGTTGCGATGTTTTTTTTGTGTGTTTTTTTTTGTTTTTTTTTAAGTTTC
TGGAAGAATTTGTTGGAAAATATTGTTTGAAGTTGAAACAAATATTGAAACAAATTCAAC
CTTTTTGTGTCTGCAGCGGAGGCGCGCTGCCAGTTCAAATGAATGTCATTGAGTGGAAGG
AAACTTGGATATTGGAAGAATAAGCACTGTGTTTTGAACTGTTGTGGGTCAATGATGCAG
CAGAATAGGCGTATTGGAGGAGCACAATAGAATGTTCGTGCAGGGCACCCATTTTTGCTC
TTTATTATAATCTTTTCTCTTTTTTGGGGCAACTGACTGCCCCTTCCTGATCAAAAAGTC
AAACTGCACGTACAAGAGTACCATCATTGCCTTTGAATTGAGGTTGAATGACAGAGTTGA
TACACCTAGAAATTGATACTACTGCTAGTGGAGTTGTTGAAAATATTTAATCTGCAGTAA
TGTTTTTGGCTGTAg
>NODE_1330_length_654_cov_17.911316
TTTTTTTTCTTTTATGAATCCCGAAGTTTGCTCAGGAGTTTTTTATAAACGAGGCCTCTG
GACTGATCTGTGTTAGACACAGCCCCCTTCCCACTGTAACCTTGGTGTTCTCTGCCCCGT
GGTACCCCCTCTCTTTTCTCTCCTCTCCTCAGTACGCTCTGGAACGTTTAAAGGTCATGT
GTGAAGAGGCCTTGTGCAACAGCCTTTCGGTGGAGAACGTGGCCGACACACTCATCCTCG
CAGACCTGCACAGTGCCGAGCAGCTCAAAGCACAAGCCATAGATTTTATCAACAGGCAAG
TATCGGCAATGAGAAAAAAAAGTCTGGGTGATAAATTCCTGCTGCCATTCGTGTTTACCA
GCCTGAATGCTCACTGTTTTATCTTCCCTCCATAGGTGCAGTGTCCTGAGACAGCTGGGC
TGTAAAGATGGGAAGAACTGGAATAGCAAGTATGTAATTAGCTGATATGTGTGACACAAG
ATTAATAACAAACTCTTATCTCTCCCCCGCCCCCCATAAGATGCATTAGAATTCATTGTT
TTAGACTGGGCAGACAGGGAGCTATTTGGCTGTTCAGTGCGGTGCTCTGTATCTCTGTGT
CCCTTTTTATTAATAGACCCATACCTGAATAAGCTTGGGGAATGGAATATGAAACGGAAA
AGGGGTAGTCCTCTCAAGTTTTACCTCCAGCTGATTTAGTGTGTTTGTTGATTTAGGAca
ccttga
>NODE_1353_length_344_cov_35.872093
GGCTTGGGTTAGCTAGCTAGCTAACGCCAGCATTGTCCGCGGACAATAACTCTGATAAAC
TACAATAGACAATTTCGATAGATGTTCAGGCATTAAGCAATTTGAAATAGAATGACTACT
TACCACCGAGATTAGCTGGCGTGTTTGGTTAGCTGTCTAACTCATGCTACAGTCCGCTGT
TGTGTGCATCGACATCATATGGTTGTGGTGTGTGTGTGTGTTGGTGTACTTCCGCGTCCC
GGTCGCGCATAGACCGACACGTTAGTTCCGCGGCGTAGATCATCTATTTTATATTATTAC
TTTGCAACCGGTGATCAATAAAATTGCACATTCGACAGTGCAATACCTTGATGCCCAAGG
AACCCAACAATGTATGTGCGTGTGTGCGCGCGTGCGCGTGCGTCGTGTAAACCGAC
>NODE_1354_length_1812_cov_23.246689
GTGTGTGTGTGTGTGTGTGTGTGTGTGTGTGAGAGAGAGAGAGCGTTTCAACGTTAATAC
GTCTAGTGACGTAACAAACTGCTCACTAACGCCCAGGACAGCGGAGTCAAAGAGTCAAAG
TCCCAACGATTGTCAGTGTGTGATATGTTTGTTTAGTTTAGTTAAAGAAAGGTCATACAT
GTAACAATGAAGTTGCATATAGACTGGCCTGACTCAGTTCAAGAACTGTATGTGTCTTCT
GCATTTGACCCATCATTCCTCCTGCGCTTGGGGAATCATTTGGCGATTTAAGCTGCCAAT
TCAGGAGGCAGGTCCCCCATTTTCATAGTCTTTGCTATGACCTGGCTGGGGATCGAACCC
ACGACCTCCCAGTCTCAAGGATGTGCCCTCTCCTCTCCTCTCCAGTACGGTCAGCTGCGG
TCCCTGTTCGGTCGGTTCCGGGCCGGCCAGAGCAGCATGGTCCAGAAGGTCCGAGACGTC
CTGCAGCAGAGAGAAGACATGAGGGCTCAGATGGAGGAGGCCCAACAACACAAACAGGCG
GTAAGAACTCACACAAACAGGCGGTAAGAACTCACCAGCTCATACAAACAGGCGGTAAGA
ACTCACACAAACAGGCGGTAAGAACTCACACCATCTCATACAAACAGGCTGTAAGATATG
ACACAAACAGGCGGTAAGAACTCACCAGCTCATACAAACAGGCGGTAAGATCTCACACAA
ACAGGCGGTAAGAACTCACACCATCTCTCACAAACAAACAAGCTGTAGCTAAGAACTCAC
ACAAACAGGCGGTAAGAAGAACTCACACAAACAGGCTGTAAGAAAGAACTCACATCAAAA
TGCCTACAACCTTGGTTCACCCATGAATCTGGATTTTTTTCATTTCAACCTTTTATTTTA
ATAAATCATTGAGGTTACCCGTTTACAGTGTTGACGAGTTAACACGAGGATACAAAAATC
ACATTGTATTCATAGTCAATTTTCATTTTGCATTTCAGCACTTTGAGATTTGCCATAAAA
TGTATTTATTATATTTATATTATAATATACGGTATATAATATTATTGTGATTATTTCCCA
TGTGTGTGTGCAGGCGTTCAGTGTAACAGAGCAGCTGAGAGCTCACTGCGCTGAGAGGAT
CTCTGCTCTGGAGGACAGCCTGGCCTCTCACCAGGACCTCAGGGCTGCCCTGGCCAAGAC
CTGCCCTCAAATGGTATACACACACACACACATGCACACACAGACACACACAGACACACA
CACAGACACACAAACACACACAAACACTTACGCACGCTGAGCACATCTGTAAAAGACCAT
CATATACTGTATGTGCAGCATGTCTTTTGTGTCCTATAGGTGGCATTGAATAAAGCCCAG
GTGGAAACCATCGACTCAGCAGCTCAGCTCTTGCAAGCAGCCCTGCGTGACCACGCCACC
CTTCACCAGGAGGTACAGTACGAGTCATGACCGTCTGACTCAATAAATATTCCCTTCAAA
CACAATCCAATGTCTACTGGTATGCAGTACTTCTTCACGTTGACCAATAACTGCGGTTAC
ATGCAGCTTGAGAAAACCGAATTATTGTGTAGTCCGACTGAAAACGGATTTCTAAATGCA
TGTATACAGCTTAGTCGGACTGAAATGGGCCTGAAAACGGAGGACTCATAGCTTGACTGA
CATACCTAGATAATGTGATCAAAAATCGGACTACTCTTGCATGTAGCACCCTTAGTCGGT
TAGGTTGGATTTTCCGTTCTGCGCATGCACGACTTGGCATTCTCAGCCATAGTAGAGCGC
AATTGACGCTATTGTATCCAGAAATAGGCTATTGGGAGAAGGATCATTTATCACAGAGTT
TGAAACAACAAATTATATGGCGAT
>NODE_1362_length_386_cov_23.803108
TGGCTCGCCCCGGGGGGCGAGGCTCACGGCCGATTCGGGTCGCGATGAGCGGCATCCTCC
CTCCGCTGACGGACCCCGGTGACGCACGCGCGAGGCGCGGGCAGCGAGCGAACCGCAAGA
GTCCACCGGCAGCCGCGTCCGCAGTGCGGCACCTGGGCCCGCCTCTCCCCCCGCGGACGG
GGGCAGAGGGGAAGGAGGGAAACCCGCCCACGGGTCTGCTCTTGAGGGCGCGCGGGTCCT
CCGGAGAGGGCCCTTTGACACCCCATCTGCGGTGACCCGAGGGTCCCGATTGAGAGCGAA
CCGACCCTCAGACAGACGTGGCCCCGGGAGGAACCCGGGGCCGCAAGGTGCGTTCGAAGT
GTCGATGATCAATGTGTCCTGCAATTCACATTAGTTCTCGCAGCTAGCTGCGTTCTTCAT
CGACGCACGAGCCGAGTGATCCACCGCTAAGAGTCGTA
>NODE_1398_length_607_cov_15.593081
GTGGTTCTGGCCAGAAAGATGTTTGATTCATAGACACAGGGTGTAGGGTCAGGCTTTGTT
TCTCTGATTCTATTGTCCTTCAAGCAACTTTCTGGATTGCATATATATGTGTGTGTGTGT
GTGTGTATATGTGTGTGTGTATATATGTGTGTATCTTTTAATGTGTTTACCCTTAAAACA
TGCCAGCTGCTGCTATTTATGTTTGCATGGGGTGGGAGTGAGTTCTCAGCTGAGAGCCAT
GAGAATGCTTCTTCTCGATTTTCTCTACTCTCTTTTTTTTTGCCTCCTGAAGGACTGAAG
AAAATTCGTAATCCGGATCGAATGTACAGATCAGCTGTGTGTTATGCTGGCCATGGTCCT
CCTAAGAGTATCAGTGATGACACAGAGATGAACAGTAAGAGTTGGTTATTAATACTGCAT
CCCCCTGTGGCACTGCTGCTCGAAGGCGCCACTATAGCTGACCAATCTATTATTCATCCA
TCCATTCATTTATTAACTTCTTGATTTCATCAAATCCCTCCTCCTCCCTCCTCCTCCTCC
CTTCTCCCTCCTCCTGCTCTACCTGGGGTGCTTCTCCAGGAGCTGGCTCTGTTGATTGAA
GTGTCTGCTTTACGGGATCACGCTGTCAATAGCTGAAGTGTTGTCGTTAACTAAGAGTGA
TTGTTTCAGGTTAAGGccg
>NODE_1399_length_103_cov_72.504852
ATTTTACACGTTTTAGATGACAGTTAAGTGAGTTTTGATCGGATTTTGAAACAGATTTTT
GTGTTGGAATCCTTGAAGTGTCAGCTTTCATTTGAGTCCGAGGTTTCGCGTCTAGCTTAG
AGTAGCATGCCGATATGACCTATTTTGTTGTGTTGTGCCAAACATGGCCCGTTTG
>NODE_1410_length_376_cov_30.484043
TGCCACTAGATAGTTAGCTAGCTAGCTCTAGCTAGCTCACTTTAGCAGGGGGACCGCCAA
CAACTTCCTGGTTAGCTTGTTTGCGACTGAGCATGCGCCTGTGACTCATTAGTCATCAGT
CAGCCATTCGCTCAGAGAACTGTCAATCAAACACTATCGCTGCCTTCAGAGACACACCCC
CCCACATTCTCAGCTGGGAGAAAGTTGCAGAATAATTAGCCTTTTTCAAGCTTTATATTA
TGTATTCAGCAACATTTTTAATCATTCTTATTTGGCTGGGTGGCTAATGGGATGTTTTGA
TGTGGTATGACAAGCTCAAAACAGAGATTTGAGCTGGGTATAATGACACTTTAACTCGAT
TTTTGGTCGAAATTGATTTTTTGTCATTTTTGGGGCATTGGAGGTCTACTCTATCATGTG
GCCAAATATTTTGAATCAACGTTGTTGT
>NODE_1428_length_616_cov_7.376623
CTAACCCTACTGGGTCCGTGGGGTGCACTAACCCCTACCGTCTGGAGGGAACACATTTCT
ACCATAACCACACCCTGACCCTAACTCTTACCGTTCGTGGGTCTGTGTGTGCGCGCTAAC
CCTAACCGAGCGGGGAATGTAGGACCCAGGGAACATAGGACCTGGGGAACATAGAACCCG
GGGGAACATAGGAATCACCGCTTCCTCTTGTGCCCAGCAGGACCCTGCGTGACGGTTTCG
GCAGCGCCGCCCCTCCGGAGGGCGTGCTGCTGCGCCTCCTGGAGGAGGAGCTGGGGGCGT
ACAAGGAGCTGGCGGGGGACTCCTACCAGGAGCGCTACAACACGCTCTGCGACCTGCTGG
ACATCTGCAGCGAGGAGAGCAAACACACGCACCTGCGCGCCGTCTACCTGCGAGAGATGG
CCCAGGTGGTGTGCTTCCAGGACTTCAGCCAGCAGACCGACTGGTAAGTAAGTAAGTAGC
CTTGAGAACCAGGGTTCTCAGACCTATTGGCCCATAGGGGGCAGGAGCCTATCTCCTGTT
TCTGTAGCGTGAGGCAGCTTGATGTACAAGTACACCCCCTGGACATGATGCTTGTATGTA
CTAGTACACTCCCCATACATGACGCTAGTATGTACTAGTACACCCCCTGGACATGACGCT
AGTATGTACTAGTACACCCCCTGGACAt
>NODE_1432_length_646_cov_51.004642
TATGCCTGTTTGAACAGGAGGGTTTTTAACTGTTTTTTAAAAGCGTTCTCTGAGCTAGAG
ATTCTCAGGTCCAGGGGGAGTGTGTTCCAGAGCCTCGGGGCCACCGCCCCAAAAGCCCCC
AGGTCCCCCTTAGATTTAAGCCGGGTCCGAGGCACCGCCAGGAGCCCCTGGTCAGATGAC
CTCAGAGACCGGCCGGTGGTGTGGGGGTGGACGAGGTCGCATATGTAGGCAGGGGCGTGG
CCGCGGAGAGCTCTGAAGGTGAGCACCAGGGGTGGCATGTATAAACGTTGCCTAAAATCC
ACGTGGCTACGTTTGCTTACCTACGTAAGAGCAAAAAGATACGAAGACGGATTTTCCGAT
GTATAAAACACCACTTATCTCGGCCCGCATGGACTTAAACCAAGCCTACGGCAGGTGGCC
TTTATAACTCACAATCACCACTTATCTCAGCACACATGAACGCGTGGCCTGATCACACCC
CAATTAACACCCACAAATGACTAAAAATGGTCAGCGAAACGCCCCTCATACATATGACAA
TGAGAACAAAGCAAAGCGCGGGGAAGGCTTGCGCGACAACGAGATGCGTCATCCTACTGT
GATTTTACACACGTGTGCGCTTGTAGCCTAGATTAGGCAGTTCTACTACAATTATTGTTG
CATGGGATAGGCTAATGTGTTTTGTGTTTATTATTGTTGGTGTGTGAAAATGCTTCAT
>NODE_1433_length_81_cov_10.012345
CTAACCCTAACACAGAACCTGGGGAACATAGAACCCGGGGAACATAGCCACGCTCCCTTG
ATTATGACTTAAAGGGCACAGATTATGGTGGATTTCACTAACTGAAAATAGTTCCTAGGG
GTCCTAAAAAGTACAATTTAATGTCCTTTGTTG
>NODE_1437_length_381_cov_30.564304
CTCCCAGCCCCCCTCCCCTTTGATTCATCTCAACTGTCCTCGGCTGCCGGTGGAAAATGG
CGTTAATTTTTTTATTACCTGTTTGACTCTCCAGCCTTATTACTGCAGCCCCCTTAATGT
TCTCCGTAACCCTGGAAACCGGATGAATAAATGTCCGCCAAAGAAAATGAGATGATTAAA
CAGGTCACCCTTGCAAAACAAATTCGCTTGGTCGAGCGCAATTTGTGTACCAAGCGGCTG
TCTTAACAGTTAGCTAACAAGGGGATTGTTTGCCTGGGCAAACTGGGAGAGAAAGGAAGA
GAGGCGCAAACTAGCTAAAGATGTCTAGAAAGAAAGTAAGATTTTAACAAGGGATATGAT
TGAGAGATGTTTGTTTTTTTAAATGTTTTTTGTAGAAAGATTTTAACAAGGGATATATGA
CTGAGAGATGCTTTTTAAATATCTGTTtttggc
>NODE_1447_length_154_cov_46.655846
TGAAACCAGGAGAAGCAGAAGTTTAACCCCCGGAACAGACAGCAACAGTACAGCACAAGC
ACAGACAGCCCATGGACGGAGCAGGGGGAGGAGGTGGGACGAACGCGCGGTGGCTCGGCA
CGGTACGCAGCGATGGCATGAGCGATAACAAATTACTTTGACAGCCTTAAATACATGTCT
AGACCAATGCGGGACTGACTGACAGTCAGCTGTTAGTCGCGTCATA
>NODE_1450_length_607_cov_16.981878
AATTGATTGCCTTGAAGATCCATCTTTATAATCTCCCGGGCCCATAAATTATCCAACTTT
AGGCAGGGGGGGACGAGGCATAGAGCCACAAGCGGATCTCTTTCATAGCACGCTCACAGT
GTATTAGGGCTAATTGAATGGACTGCTCTTTGGGGCTGAAAAAAGGAAAAAAAGTACACT
TGTTATCTTGTGAACCCTCAAACATGTAAGATTGGAATCTTTTGAATGTCAGCGACAGAA
ATGGAATTAACAAGAGATCTTTTTATTGTTCCAGAAGGTCATTAGGCTGCCAATCGGGGT
AATTATGGAAATGATCTCTCGGCTCTCTGGAATGTTTTCCCGTTTCCATACGGACTGGAG
AGCATTCAATCAGCCTCTCTCGTGGGAAAGTTCAGCCATAACTGCAAGTGTACCAGCAAA
ATCAAATTAAGCAAAGAGATTTCATTAGTATTTATAGCCTGGAGGCATTTGTAAAAGTAC
AGAGCAGAGAAGTTCTGTGGGACTGTAGAGAGAGAGAGGGAGAATTACTGGCTAATAACA
AAGGCTTATACCTAGAAGACATACACATGGTAATGAATGGGAAGCAGTGATTGCATCTCC
AGTGAAAGATCTAGGGGTATAGGCTACTATTAAATCATTATACTCATGTGTGATTGTGGA
CTCATGGACAGAAAGGGGc
>NODE_1464_length_73_cov_11.520548
ATTAAGCCTGCCCAGCAAGTAGGGAGGTTTCCACAAGTCACTACACAGCATTAACAGCAG
GTTTCCCGCCTGACAAACGCTTGGTTTTGCTCAGAAAAGCAACCTGTGACCATAAAACGC
CTACATTAAAAAAGTCAAAATAATG
>NODE_1504_length_1103_cov_93.261108
GGGGGGTGGATAGGGGGTCAGAAGCTAAATAAAAGTTTGAGGAGAGTCAGCCTGTTTCGG
CGGGTCATTGGAGTCAGGATAGGCTGACTGCGGCAATGGCTAGGCTGTGGGCTAGAGAGG
CGGGCCAGAGCCACTTTGGGGGGGTAAGTCAGATTGTGGGAAAAAGCATAACTGTGGGGA
TTAAGATTTTTAGCATCGGAGGAGGCTGAGGCTTTGCAGGTGGTCCGCCCCGTAAGCCCG
GGAGGCTGCGACTAAGAGGGCGAGGCCCACGCTTGCCTCGCAGGCCGAAAACGCAAGTAG
GAGGACGGGGGCAGAGGAGAGCTCTGTGGCTTCAAGTTGAAGGGCTCATATAGAAAGGGC
GATAAAAAGGGACAGCATTATCCCCTCTAGGCAGAGTAGGGCTGAGAGGAGGTGTGTGCG
GTGGAAGGCTAGTCCCATGAAGCCGAGAATAAAGGCCGCGGTGAATGTGAAGTGTATGGG
GGGCATAAGGTGGTCATGGGGTTAAACCAGGATTGTTCGAGCCGAAGTCGAAGGTCTTAT
GTTAGACTAACCACCCCCCCCTAGGTTGGTTCGTCTCATCTGGTTGTGTGGTTAGGCAGG
AGTGGTAAGTTAAGTGGGGGGGGTGTTGGCTGGTGGTGGGCCGGGGCGTAAGTGTAGCAT
GATGCTGCGGCTACTCGGCTCACTCTAGGCCCCCCTGGGCCCACTCGTATGCCAGTCCTA
GGGTGAGGGTGCCTAGAATGATGGCAGCTCATACAAAAGTAATAAAGGGGGCAAACACCT
GGTCCCCCCAGGGGAGGGGAAGGAGTAGGGCGATTTCTAGGTCGAATAGTAAAAAAAGAA
TTGCGACCAGGAAGAAGCGCATGGAGAATGGGAGGCGGGCGGATCCGAGGGGGTCAAAGC
CACACTCGTATGGGGAGACTTTTTCGGTGTCGGGGATGAGTTGAGGGGCTCAGAAAGAGA
TGGTGACAAGAAGCAGAGAGAGGGCCGAGGTGATAATAATCACAGCGGTAATTACGTTCA
TTATCTCTCCCCGGGGTTTAACCAGGGCCAAATGATTGGAAGTCACTTATACTAGCTTTG
TACTAGAGAGATGCCAGCTCTTCAAAACTGAGTGGGCTCTCAGCTGTAAAGTGCTTTTTA
TCCCGCGGGAGGGGATGGCAGGTAGAAAAGTTGGG
>NODE_1527_length_73_cov_55.383560
ATGTGAGCTGCGCTAGGAGTCTGCTGGCAGCTGACTGGAGGAGTCGTCTGCTTCCACAGA
CTGGTGAAGATATTGTCTCTACTAGCCCCTAGCTGACTGGCTGGCTGGCTGGCTGGCTGG
CTGGCTAGGGGATAGAGACAGGTCt
>NODE_1528_length_499_cov_13.050100
TGCAACTTTAGCAAACATCTTTGTGCACATCATGCATCTACATGTCTATACTATATATAG
GATGGAGGATATGTGAGAACAGTATGTGGCGTTGTTATCATACATATCAGGCAGTGCAGT
GGCAGAGTGACATGCATGCCTTGTTGTGAGGTGGATCCTGTAGTACAGCATACCAAATCT
GGAGTTCCCTCCTCTCAAAGTGAAACCACAAATGTGGGGCTACGAGGGTCTGGCATTGTT
TCGCATTGGGTATAATTAAGCGGTACATTAGAAAGAAGGCTGGAATAAAACATGAGTATG
TAAATGCAGCCCGGAGCGGATGTTGTAGTGATTATTACAATGCAGATAAAGCATTTCTCA
TAACGGCCTGTGTCTACTGAAGCCTCAAAAAACATCTGGACCTTTTAATTGAAAAATGGC
ATGCTGCTCCGCTACACTGGTACTTGTGCTAAGTGAAGTCAACAATTAAGATGAAATGTT
ATTGATAAGAATTGCATTACTTCACCGCTGGGTGTTTAAAGTCACGCAAGACACACTGAT
CATGAGTATCTACAGGTCACAATAGagaggg
>NODE_1529_length_407_cov_7.361179
TTTGCATTACACAATACACTCACCGGCCACTTTAGTAGGTAGGCTACACCTCTGGTACCA
GGTAGGACTGTATTTAGTACATCAAGTTCTCTTTGTTGTGCCTACCAGAGGTGTTGGTGT
GCGAGCCCTCCCTCAATAGTGTAGGACAGGAAATAAAGAAGCTGTCCTAATTTCATGAAG
TAGTGGAGCTGTGCATATAGCCTCTTGTACTGTGTAGTCTTTGTGCACTGATTGGTACAG
TAGATGTGAAAGGTAACGGCTTGACAAATAGCAGCTGGTGGCCTTGCGCTGACGACCATT
CTCCATTGAGCAGAGGACTACTACGCTGGCACAGTGTGGAGATAGATAGGTCTGGCTATG
TTTCTACTATGCTGGCACAGTGTAAACCAAGCGTGGAGATAGATAGGTCTGGCTATGTTT
CTACTACGCTGGCACAGCGTAAACCAAGTGTGGAGATAGGTCTGGCACCTGCAGTGATa
>NODE_1538_length_1171_cov_16.018787
CCTCCCCCTCCCCGCCCACTCACTGACTGCCTTCTCACCCGTTTCCCCCTCCCTCATCTC
TGACATCATCACTGCCTCCAAGACCACCACATGCTCCCTCGACCCCCTCCCCACCACCTT
AACGAAGGCCTGCCTCCCTGCTCTCCTCCCCCACCTCACCACCCTCTACAACCAGTCACT
GTCCCTCGGCCATGTTCCCTCTGTCTTCAAACTTGCCTCTGTCACCCCCATCCTTAAAAA
ACCCACTCTTGACCCAGCCAACCTCTCCAACTACCGTCCCATATCCAACCTCCCATTCCT
ATCAAAGACCCTTGAACGTATTGTCACTGCCCAACTTCACTCCCACCTACAGTCCAACAA
CCTATATGAAGCACTCCAATCTGGTTTCCGTCCCCTCCACAGCACCGAAACTGCCCTCGT
CAAAGTCCTCAATGACCTCCTCACCTCCGCTGACTCTGGTGCCCTCAACATCCTCCTACT
ACTAGATCTCAGCGCAGCCTTTGACACAGTGAACCACTCCATCCTCCTCCAAAGGCTGCG
CCAACTGGGTGTTGAGGGCACTGCACTGGACTGGCTCACCTCATATCTTACAGACAGACA
GCACTTCATCTCCCTCTCTGGTCACACCTCTTCCCCCTCCCCTGTCACGCAGGGGGTCCC
CCAGGGCTCAGTCCTGGGTCCCCTGCTCTTCATCTGCTACATCATCCCCCTTGGTCACAT
TATCCGCACCTTCAACCTCAATTTGGACTTCCACTGTTACGCTGACGACACTCAGATCTA
CTTCACCACCACATCAACCCAGAACCCTCCCCTTGCCCACATTGAAACCTCCATCTCCAC
AATAAAAATATGGCTGGCCCACAACTTCCTCAAACTCAACAGCGACAAAACAGAGCTCAT
CCTCATAGGCACCAAACCCACACTCAACAAAATTGTCCCCATCTCACTCACCATTGACTC
CACAACCATCACTCCCTCCCCCCTTGCACGCAACCTTGGTGTTATCCTGGACCCCACCCT
CTCCTTTGATCCCCATGTCAGCTCCATTGTCAAGACCTCCTACTTTCACCTCCGCCGCAT
AGCCAAAATCAGACACTGCCTCTCCCCCCCTGCTGCTGAATCCCTCATCCACGCCTTCAT
CTCCTCCCGCCTAGACTACTGCAACTCCCTCCTCACTGGCATCTCCTCCCATTCCCTCCA
TAGACTCCAAATGGTCCAAAACTCTGCTGCCCGCCTCCTTACC
>NODE_1539_length_120_cov_6.433333
AGGTTACCTCCATGCCCAGGCGGATGTCCTCCAGGACTCCGTCCACCACGTGGATGCCCA
CGTCCTCCTGGTTAGGTTAAGGTTAGGGTCAGGGTTAGGGTTAGGTTAAGGTTAGGGTTA
GGTTAAGGTTAGGGTCAGGGTTAGGTTACCTCCATGCCCAGGCGGATGTCCTCCAGGACT
CCGTCCACCACG
>NODE_1575_length_190_cov_10.547368
CCCCACTGGAATTTAATTAGCCTACCTGGGTGCCCCCCTACAATGATATGCCATTGTCTT
TTGAAAGAAGTCTCTATTAGTCTGTCCTAATTAGGCCGATGGGAATGAGCCAAACATGAG
AGAATCTTAACTCAAACTTCTGCATTGACAACTGTAACTAGCATTCAAATCAAACCTGCT
GCTGAGATTAATGCCTTAAAGAGATGAAAAGTCCAGAAATGTTACTGCATGTCACTTGTT
GTGGGCATGACTTGAGCAGCGC
>NODE_1576_length_83_cov_4.168674
TTCGCGTGCTGTTGGAGAAACTAGCTGGAAAATAAAGCATATTACTATCTTAGATCCCAT
ATGTTTTGGTGTCTACTGTTGTATTGACCTGCATTTGATGACCAATGCTTCGAGCTAGTG
TGATTAACAAAGCTGATCATGGTCTAGGCTAGCTC
>NODE_1585_length_242_cov_16.789257
AGGTACTACGACTAAACGAAGCGAAACTAATAAAAAATATGATAGTGGTTCAAATTCACA
ATTCATTAGGATGTTTTTCTGCACGTTACTTTCATTCAAAAATCCTTATCCACGACACGC
ACTATTTGTCCGGGTGTACTTCGCCGTGTGTACTTCCGCCAGACGGCCGCCGTAGCTAAA
AGCGAATCGCATATTCAGGATGTAAACAAACCCGCAATCACACACATGGCTAGCAGCAGG
ACACGATCAGTGATCTCCATTGAGACACAGAGACTTTTAAAACTGAAGGAAAACAAGGAA
AACTTCTACAAACA
>NODE_1586_length_294_cov_9.346939
GAGAAGCAGGTGTTGGATTTCCTGCGCAACAAAGGTTTTGAGATGGACAGGGATATAGTG
GACACTTGCTATCTGTTACCAAGGAAGGGAAAAGACGAGGAGAATGGGACCAGAGCCGTG
TTGTTGAAGCTGACTGGGAGAAAGCACAAAGCCGCTCTGCTGAGGCAGGGGAGGCTATTG
AAAGGGACCAAGGTGTTCATGAATGAAAACTTGACCAAGGAAAACGCATCGATCGCCTGG
AGAGCCCGTCAGCTGAAACGGAGTAAGAAGATTTCGGGATCCTGGTCAAACAATGGACGG
ATTATTATAAAACCAAACGGAGAAGACTCCAAACCGGTAGTGATTAGAGACTTGAATGAG
CTGACG
>NODE_1589_length_236_cov_3.987288
CGACAACGGCCGACTGTTGCGTCGCCTCACGTCGCCTGCGTCGGGCCCAAAAATTAGCAC
TTGGACACACTGCAACGACTACAACCGATGCCGAACAAGCACGTACGTTCTGCGCATGCG
TGAGAGGCAATACCTCTCCATACCAGCAGGCGGCGGTAGTCTGTATTCCTCATTCAAAAA
GGGAAACCGGAAGATCTAGGACCGCGGACATAGAAACCGGTAAACAAAGCGTGTAGGCTT
CATTTCCACACTACTCTCGCTACCAGACTGTTTCTAACTGAGAATATGAATGAAAGATGA
AAATAAGc
>NODE_1590_length_320_cov_52.678123
GAGAGAGAGAGAGAGAGAGAGAGAGAGAGAGAGAGAGAGAGGGAGAGAGAGAGAGAGAGA
GAGAGAGACAGACAGAGAGAGGGTGGGAGGGAGAGAGAGAATAGCCCTGCCACCTGATCC
ATAACAGTCATTGCCTGTTACATACATTTCAGGATTCATTCAGGCTCTGAAGATAATCGA
GGCAGTCGACAGTTCCCCCTGCAGCCCAATGGATTTATGATAGCACTGTCAAGAAAATGA
GGCGAAATGACACAGTAGCTGACTTTAGCTGCAAATAATGTGATAGGCCGTACAGTGGTG
CAGCAGCAGCTGCTGTCATTGCAGGTAATAGCCTATAAAGAAGCCTGATAGCAATACCTG
TCATTTCTTAATGGCTGACTTCACTGAAGAGc
>NODE_1591_length_73_cov_2.342466
TGGTCAGGGGACCAGCTCCAGATCTTAGCCAGGGCCTTGGTCAGGGGACCAGCTCCAGAT
CTTAGCCAGGGCGTTGGTCAGGGGACCAGCTCCAGATCTTAGCCAGGGCCTTGGTCAGGG
GACCAGCTCCAGATCTTAGCCAGGg
>NODE_1597_length_75_cov_5.040000
ATCTGCCACCCAGGTGTGTCTAGCCCTTTCCTAGGCCGAGCAGTGGGGAATTTAATTCAG
CAGCAGAAAAAAAAATCACCTGAAAAACGATAATGTCCCCACTGCTCGGCCTAGGAAAGG
GCTAGACACACCTGGGTGGCAGATCTA
>NODE_1600_length_121_cov_18.842976
TTTATAGAGCATTGCTGCTTCCCCGTTTCAAATCAGTTTAACATTACTGCTAGAGGTGAG
AAACCTGATGCCTGCTCATTTGCATACTAAACGGTGATTGACACATTGCATGTTGGGTCC
ATGCAGAGCAGAGTTGAGGAGGGAGAAGTGGAGCGGAGGAGAGACAAGAAAACTATGTAA
TTGGCTATTATGA
>NODE_1622_length_162_cov_4.629630
CTAGAACCACAACTAGTACCCCCCTAGAACCACAACTAGTACCCCCTAGAACCACAACTA
GTACCCCCTAGAACCACAACTAGAGGAGAGGGATGACATGAAATAGCATCTGCCATCTCG
CAGACATTTCAAGACGGGTCCTTTCCAGATAAGACCTGAATTGGCTCAACACTCAAAAGG
GGGGTACCCTTTTGAGTGTTGAGCCAATTCAGGTCTTATCTGGAAAGGACCCGt
>NODE_1633_length_300_cov_35.673332
TAGTTTTGATAAATGGCAAACATCCAACAGACTCTTGCCAGGACTTGCACCTGGAATTTC
CATCGAAAAGATGGATGTGTTACTGTTACACCACATGAGTTTTGTTTTTTTGTTTGCCTT
TTTCCTTTACAGCTAATGTTAGCTAACGTTAACGCCCGCATTCTCTTAAGCAAATAGAAA
TGTAATGACTCCTTACCACCTTGTAAATCATAAAATGTGCATTAAGTTGAAGCTAACGTT
ATAACTCTCTCACACAGATAAAGCTAACGACATTAGCTAGCTAGCATAGCCACAGCAATA
GGCTTGGGTTAGCTAGCTAGCTAACGCCAGCATTGTCTGCGGACAATAACTCTGATAAAC
TACAATAGACAA
>NODE_1639_length_445_cov_16.078651
TAGGTGTCCCTTTGCTGTTTCTCTCTCTGCACTGGTGAGGCCACAGTACGGCTTTGATCT
GTGTTCCGAGGCGAGGGTCGTGGCTTGGGCCCGCACCATCGGAGTGCCAAGTGTGAAATT
GGCCTGATGTCATCCCCATTCTTCACCTTTTACATCTTTCATCACTTTAATTATGTTTCT
GCCACAAAGGTCTGGGCAGATTCCTCTCTGGCTATAGGAAGCATTTAGAAAACTTTGGGT
AAATGACACAGTGGGGAAGAGGGAGAGCAGAGCTCCATTGTGTAGAGTAGAGGAGGGACA
TCAATACTACTGTTATTTTATTTTTTTACCTCTACTTTCTCTCCTTTTCTCTTGCCTCGA
CTTCTCCTTTAACACCTGTAGGCCTTGAACTTTTGCAAAGTCTTGTGAATAAAGGTATTC
TTTGGCATAGGAAAGTATTTGACTATCTGTAGATTTGTTCTTTTAGTCTTGAAGTTAAAC
AGCCTATTCTAATGGTTcccaggataatttgagattt
>NODE_1667_length_760_cov_29.674999
CCATATGTTCACGGTGGGGATAGATGTTGACACCCGAGCCTACTTTACCTCCGCCACCAT
AATTATCGCCATCCCAACAGGCGTCAAAGTCTTTAGCTGGCTAGCCACCCTAAATGGGGG
GGCCATCAAGTGAGAGACGCCCCTTCTGTGGGCCCTCGGCTTCGTCTTTCTCTTTACAGT
CGGAGGCCTGACTGGAATTGTCTTAGCCAACTCTTCTCTAGATATTGTTCTCCACGATAC
CTACTACGTAGTAGCCCACTTCCACTATGTTCTTTCTATGGGGGCTGTCTTTGCCATTAT
AGCCGGCTTCGTACACTGATTTCCTCTATTTTCAGGCTACACCCTCCACGACACTTGAAC
CAAGGCCCATTTTACTATCATGTTTGTCGGGGTAAATTTAACCTTCTTTCCTCAGCACTT
CCTTGGCCTTGCAGGCATACCCCGCCGATACTCAGACTACCCCGACGCCTACACCCTCTG
AAATACTGTGTCCTCAATCGGCTCACTTGTCTCCCTAATCGCTGTGATTCTTTTCCTCTA
CATTCTTTGAGAGGCCTTCGTGTCAAAACGGGGGGTCCTCATGGTTGAGATAACGGCCAC
AAACATTGAATGGCTTCACGGATGCCCTCCCCCCTACCACACATTCGAAGAGCCCGCATT
CGTTCGTATCCGAGAGTAGCCCCGCCCTATAGGCCCCGAGGAAGGGGGGAGTCGAACCCC
CTTAAACTGATTTCAAGTCAGTTGCATAACCCCTCTGCCACTTCCTTTTCTTCCCGACCC
CGCCAACCCCGTATTGGGCCGGGCCCTGGCCCCCCCCCCCCCCCCCCCCCCC
>NODE_1676_length_451_cov_42.745010
CATGTGCTGGTGTTGGTGAAACTCTGCCCTCAGGAGCGACACGGGGGCCAGCGGGGAGGC
GGACGGTGGCCCCCTGTTCCGCTCAGAGCTCTGAACCAGGAAGCGGTTGTTCAGCTCCTG
CCGCAGGAGGTCATGCTCTGCAAGAAAGGAGAGCGAGAAAAGGGGAAAAAAAGGGGGAGA
CACAAAAAAGGCACGGGCGCCCAGTCAGTCTTCACAACACGAAGAGAAGAGAAAAAAAAT
AGTCACCTGGCATTCTCTGTTTCTCCAGCTCATGCTGTGAGGGTTTTCTACGTGAGGACT
CATTGGTGGTGGTAAGAGAGTTGCCTGAGACAATGTGCCAATCAGAATCCCCGAATGAGG
CTGGCAATACATGATTGGTTGGTTGAATGATATCAACAGGCTGGTATCTAAAGACAAGAG
AGAACCAAGAGTCATCCCAGCAGAAAACACAGACGCTATCCCCCCATGACCGATCTAAGA
CGTCAGCTACATGCTAGATAGGCTTACACTGCAATACACATTa
>NODE_1698_length_103_cov_33.718445
CTTACTTGTGAGTAAAGAGGAAATTTGTAGAGAACTACTGTGCCGCGGGCATTAAGGAAT
GCCTATACAAACTGAAGTGGGTTTTAAAGTAAAGCTTCCAAGTGGTCTTAGCAGAGGATG
GTTTCGATCCATCGACCTCTGGGTTATGGGCCCAGCACGCTTCCGCTGCGCCACT
>NODE_1702_length_261_cov_35.900383
TAGAGACTTGAATGAGCTGACGAAGTTTGAATAGAAATTGTTCATTTCTCTCTGAAACAG
AGATGGCCGTGTTGAGAACTGGGGACAGTTGGTTTCAAGGTCTCGATGTTTTTGTCCGCG
AGAGACGCTAATCAGAAGAGAGCCATAATATGCCTGTCTTGAGTTGATAAGAGCCTAGCT
AAAGAAAAACAACAGCTGGACTGAAATGGAAACATTTTGATTTAGATTTTCAAAACAGTC
GCCGACTGTAACTAAGTCAAAGGTTAGTGAGGGGAAGGGAGGGTGAGGTGTGAAAGATTG
TGAACCGATGTGATTTGAGTACCAATGACACAA
>NODE_1705_length_73_cov_41.013699
CTAACCCTAACCCCATGGAGTAGGTACGCTGACTCAAAACCACACCTAAACCTAACCGTC
TGGATTGGGACCTTTACCCTGAACCTAGCAAGGCTGGAATGCATTCTCACTCTCTCTCTC
CCTCATGGATCTAACTTTAGCCTTA
>NODE_1706_length_73_cov_26.876713
TTTGCATACTAAACGATGATTGACACATTGCGTGTTGGGTCCGTGCAGTTGGGAGAAGTG
GAGCGGAGGAGACACAAGAAAACTATGTAATTGGCTATTATGAGAAAAGCTCTATAGCCT
ACTGCGGTACAAAAAAGCTTGGGAA
>NODE_1709_length_73_cov_82.821915
AACCGTTTAGGGGGGAACGCATCTACATGTCAGGACCGCGGTGGATTGGATCGTCTCACA
TGCCAGTCAAAACGGGAGATGCTGATGTTAAACGCTCGAACACAGCTAACGTTGTCAGGA
TGGGTGATCGAACCCACGACCCACA
>NODE_1729_length_176_cov_3.136364
CCCAAATTGATCATGCCCTGTGGAATCTAGGAATCTACGTGGATAGGCATATCACATTAA
AGGCACTCTTTTTAAGATGGATTTAAAAAAAAATATTTCAGTTTCTTTTTATTGTGCATG
GAGCCTAGACCCCCCTCCACCAAAAAAAGAATGCATGTCAGTCTCTCTTGACATTGTACT
GTACTTTCTAAAAAGGAAAAGAAAAAAAACTCTTTATCAAATCCCCATTCTTAGCCTTTC
AATGAAGc
>NODE_1730_length_88_cov_15.306818
GGACGAAAATGTTAGTGGGTGATTCATCAGACGTTCAAAATGCCTATAGAGCTTTTCTCA
TAATATCCAATAGCATAGTTTTCTTGTCCCTCCTCCGCTCCACTTCTCCCTCCTCAACGC
TGCTCTGCTGCACGGACCCAACACACAATGTGTCAATCAT
>NODE_1732_length_73_cov_6.547945
TTCTCCAGGACTGGGGAGTGAGTTTAACCAACCAACCTTCTCCAGGACTGGGGAGTGAGT
TTAACCAACCAATCTTCTCCAGGACTGGGGAGTGAGTTTAACCAACCAACCTTCTCCAGG
ACTGGGGAGTGAGTTTAACCAACCa
>NODE_1751_length_88_cov_32.829544
ATATCATGATTCAACTAGCTAGTGTAACGGATGTGTTCCCGTAGTCAGACGGTAGTGTAA
CGGTATGGGCGTTTGACTTCGGACCCGGTGGCTAGTGACAGCATCGGTTCGAATCCAGGG
CGGTACGAGCTGAGGTCTGTTTCACTAGCAGTAGTTTTTT
>NODE_1752_length_813_cov_51.686348
CTCCCAACAGTGTAAAGTCCACCATATTTGTACATACAGTATGTTGGTGTGTAGGGATGA
TAACAAAAAAAATACATTTCCGAGGTGAGAAAAACATAATAATGCAAAATAATGACATTA
AAGTGCAGCCGGTGGTGGCTCTACACTGTGTGTGTTCAGACCAAAAATAGTTGTTAAAAT
CTATCCACTCTCCCTCCACCCATCCATTGCTTGTGTGGATCCCAAATAAAACCTATTAAA
CATAATTATTCCGGGCTGATGGCAGAGTATTGTGGTCACAGGCCAGTGAAATATGTGAGT
CACAGGATATGCTGTTACTTTCCCTGGTAATGGGAAACATGACTCCTCTCCCTGGTTTGC
TGTTGTGATTGAAGGCACTGACCTGTCATACATTTATAATAGGGGAGCAGGTGTGGCAGT
GATGGACCTTAATTTCCTTTAATAAACCTTTTATGTGCCACACTCTTAATGCCACGCCGG
TGCCCTCTAAGGTCCAGCCCATAATAGGTTCATTACTTTTGATTACTGGAGCCTATTGAG
AACAAACAACTCTGCCCAACACTCTAGATTGCAGTTCTGCTCAAAACTAATGTACCTGAT
TAGGTCGCAGCACTTTTCCACAGCGCTCAGACACACACAGATAACAAGGACGCTTCATTC
TTTTCTTTTTTTACATGGTTTCCCAGCTTTTACACACACCCCCCAAAAAAGTCTGTGTAA
AATGGTTCCAACGCCAACAAGAGCAATTTAATTAATTCAAATTCAAATAATATCATCAGT
GCTCTTGTTTTAATATCAGAGGTTGACTCATATCTCCACATCGAGCACCTCGGCTGTCGT
TAGTGAGGCAAAACTCATTATGTAAATCTATTGGTTTTAGACTCt
>NODE_1753_length_157_cov_8.216560
ACACAAGGTCTCAGGTAATCAATGTTCTGCCACTGATCCCTTGACCCTTCCCTGGCCCCT
GGCACCCCTTATCACACAGTAAGCAGTGACAAGACACTGGTCATTAAAGCTGCATTCAGC
GATGTTTTAGCTTTAAAATAGGTCTAAAACAGCTCTGTATTCCCTTAGAAAACACTATTG
TATGGTATCTGGACATTGGCATTAGTGCCACAGTGCCTCTCATTCTCTG
>NODE_1803_length_594_cov_28.284512
GTCGGTATGTGTGTGTGTCGGTATGTGTGTGTGTGTGTGTGTGTGCGTGTGTGTGTGTGT
GTGTGTGTGTGTGTGTTTAATCTGCGGGGAATGGCATGTTTGATCGGTCAAAGCAGGAGT
ACGCTGCTCTCTCCAGTGGCAGCCGAGAACAAACATAAATCTTCTTCAACAATCTATTTT
CCATCATACTTATTCACAGGGGACATCTCAAAGTGGTCTTTACCCTTTCTGTCAATGGCT
GCCCTCATCCATCAATTTCATAGAGAATTATACCCTAGATCGATGTAGTTCGCGACCGCT
AAGCATTTGTCGGTGCTCTGGTGCATGGCTCACTGCCTGTCCACAGCTCTCTGCTGCTGT
TTTTGCTGACCACCCACCCCTACCCACATCACTCACACAATGTAATACAAACAATTTAGA
CACAGTGTTAGTGTTAGTATATTATATTTTTTATTTCACAGGTGAGGGATGGATTTTGAA
AAAAAGAAAAAAAATCTGAGACATGTTACCGGCTTATTCACAGCTAAAATACTGGGGTCA
TATTTTAAATGTTGCTGATTCTGACATCCAAACCTGACAGATGCATCATTACACGGTGAA
TTCTGACCTCAACCCAACAAATTAGTTTAAGAAATGAAGTCACAGTCAGtccaccatgcc
acgtgt
>NODE_1852_length_477_cov_48.123692
GGGGGGGGTGATGTTTGTGCATGGGGTCAGTCCTGTAGCGGACTGCTACGGGTCGGCTCG
GCGCCCCCTCCGCCAGCCCCCTCATCAGGCTGGGCGCCGCTGCCACGCGCCCTCTCTCCT
CCACAATCCCCATAAACTCTCATAATTGCCGCATTAAACCGGAGTTTATTATTTTTCTCC
AGGTGCAGGTGTGTGGATGATATGAGGCCCAGGTTGCATTTACATACAAATTGAAGGTTT
TTATTAATCAGCCCGGCAGCAGGAATCAAACGGCAACACTCCATCAGCCCTTTAAATACA
TTTGGTGACATTTTTACCCGGGCATTAGCATGATAGGGCAAGCGGAGTATAATGTACCAA
TGATTGCTTTTCCATTGAAAGCACAAACGGTTTCATTTTTCCTGTCATCTCAAATAAGTG
TTAAAGAGGGGTTTGGAGGCTATTGTGCGAGCGCCGTATGCCTGGGACCTGGGAGCGCTG
ATGGCCATATTAAATAACCATTAGCCGCTAAGCTTAGATCATTGTGGCATCCACCCTCCT
CTGAATTCg
>NODE_1856_length_506_cov_17.059288
GGTGTGGGTCTTTGGCTTTAGGGGGGGCAAGGGGAGGGATCAGCATGGAACTGCAGAAAG
GATGTTTCTCTTTCTCCGACTCCTCCGGGGCAACTTTGTATTTGACTGTTGTTTGTATCT
GCCTTTCAGGGGCTCTGCTGATCCCTGTGGGTCCGAACGGGGTGGTAGATGCCAATGTGT
GTGTGTGTGTGCGTGTGCGTGTGTGCCTGTGTGCGTGTGTGAGATTGGTGGTGGGATCCT
CTCTCTCCATCCCCACAGCTGCAGCTCTGTGCGGATTAGCTGTCATCCACAAGGCAACAT
TACACAAGTAGCCTTTGAACAAAAGTCATGGATACTATTAATGATATGGTAATCCTTAAT
GGAGCAACCTCCCAGGAGTGATTATACCGACATGGGAAGAATGTCCGAGCGTCCTGGACA
CAGCGCTCGCCCTGGCAACACTGCGCCTATTGTCAGCGGTCTGGTCTGAGGCCTGCTCCG
GCGTTGGCTGGTGTCACACACAGCTATCAATCATATGATACCCCCCCCTCCCCCCCTCCC
CGGAACGctgacaataggcgcagtgttgccagggcgag
>NODE_1878_length_148_cov_5.006757
AGACGGGAGCCCTATAAACTCCTTGCGGACCCCAACTTGTAGATAAAGTGGGGCACGAAA
TGTAATTTGAAGATATTTCGGTTTTAAAACACATGAAGAAGGCGAGACAGCTAACCAAGA
TGCACCACAGTGCAAGTGGAGTTATAAAATATGTCCGCTATCGTTCTCAAATCATTTGAA
CCATCCGGACTTGTTCGGAGAATTCACTCAAGAACGAtaa
>NODE_1879_length_403_cov_4.717122
GCAAAAAATGTTCATTCAGACCGCTGTTCGATGGGTGGGCGCGACGGTTCTCCAGCTCAT
GGGCAGGATCGTGGAAGTAGATCTGGGCAAAGCATGGGGTTTGACCCTGCTCTGGAAGGG
GACCAGCAATGAAATGATGAACCTTACCTTGTATGCGCACTCCAGGATTGAAGCCAGGCA
GACCTATCTCGGTTATGCCGGTACTGGTAAATGACAGTGCGTTGTTATATTGTCTGGAGT
GCTTTACAAAGTTCTTATCAAGGAAAAGGTTTCTAATAACATCAGGAGGATTTGGGGGGA
TTGAGCCAGGGTTGGGATATGTAAGGTCAACCTTACCAGAGTTGCAGCAGAATCCTTTCC
TCTCCTCTTTCCATGAAAGGGCATCACAATGTGAGCATTTTGGACATTCAAACAGTGAGG
TCTTGCTCGGCCTATGCCTGGAATCAGCATGAACGTCCTCTTGGAAGAAGtcagt
>NODE_1901_length_422_cov_12.810427
CACAAGAAATGAGAAGCGAAGCACAAGAGAATCAATGCAAAAATACCGCCTGCCAAAATC
GACAATGGCTTCTGCCTAACAATGTCGTCAATACAGCAAATGACAAGTGTGGAATAAATC
AAATGTGATTATGTTTAGGAGCATCTGCATAATGCTCTGCCCTCCAACCCATCCCTGAAG
AGGATGGCCTGCTTTAATAGCCCCTTTTAATGCCACATCAAAACCATAATGGCATCTCTG
CACCTTTTCACGTCCGGGTTCATTTTAAAGCCAGCTAATTCCAAACAGCGATTCTCAATT
ATGCAACGTCCCATTTACATATGCTAATTAGGATCATATTAATTATCTTTAAATTGGGTA
ATTAGGCAATCTCAATTAAGGCATTGTTCATTACACTAAATGCACGAGAAAGGTGTTTGA
AGTTTTTTTTTTTCTCCTCCCGGTCCCTTCTCATCTTCCACCGTGCCTCTGTTTGATTGT
GTGTGTGTGTGTGt
>NODE_1902_length_140_cov_5.857143
TAGCTTCCGAGATCAGACGAGATCGGGCGTGTTCAGGGTGGTATGGCCGTAAGCCGAAAG
GTGGGAGTGAAGAAGGGCTTTTAAATCTGGCTGTCTCTGCTTTGATGATGTCACAATAAG
TATGATTCTATTTTCCGTATCGGAATGTTTGTGTTGTCATGGTAACGGTTTGTTTGTGAT
GTCATAGATGTATTTGCCTTGAGTGCAAAATt
>NODE_1926_length_191_cov_16.554974
ACAGTACAGGCCACCGCGCCAAAGACTCACACCGTACAGGACACCGCGCCAAACACTCAC
ACCGTACAGGACCCCCAGCCAAACACACACACCGTACAGGAAACCCAGCCAAACACTCAC
ACCGTACAGGACACCCAGCCAAACACTCACACAGTACAGGACACCGCGCCAAAGGCTCAC
ACAGTACAGACGCCCAGGGAGGGCGTGGGAGAGGACCAGCCCTCATCCAAAAAGATGAAG
AACGACTCAGAGACCACACAGAT
>NODE_1930_length_172_cov_15.616279
TGCCACCGAGGTGTGTCTAGCCCTTTCCTAGGCCGAGCAGTGGGGACATTATCGTTTTTC
AGGTGAAAAAAAACGATGGACTATAGTCCATCGTTTTTTTCAGAATTTCCAAAAAAATTA
AATCTTCACCACCTCTCACAGGTAGGTAGAACAAGCAATTCTGAATATATATCTGCCACC
GAGGTGTGTCTAGCCCTTTCCTAGGCCGAGCAGTGGGGACATTATCGTTTTTCAGGTGAA
AAAA
>NODE_1942_length_299_cov_7.180602
CTGCCGGAAAAGAAGAAGAAGAAGAAGACAAAGGAGCTACTAGCCTACTGTCTGCGACAC
CGTTGTTTTACTGAACGTTACTTCAGAAACATTAGCTATACTTCATCTGTTCAGGTGTTC
TGGCCGAGAAGTGAGTAAATAACATGATGTTATGTTTTCTGAAGGCTGGTGGGTTGGTGC
TAGCTAGTAACCTTGCTTGCTTAAGTAGCTAACGTTACCTAGCTAGCACTAGCTAAACTA
GCTAGCTAACGTTAGCAGACAGGCCAGGCTAACTTACCTAGCTAGCTAGCTAAGCTAAAC
TAACGTTGGCTAGCTAGGCAAGTTAGCCTGGACTGTCTATCACATTTTACTGTATATTTG
GAGTGAATGTt
>NODE_1943_length_73_cov_4.356164
ACACCTGGCATCAGAACACCTTAGGCCGACGGTCGATGATCGATTTTGTTATCGTGTCAT
CAGATCTGAAGCTGTGTGTTTTGGACACTCGGGTGAAGAGAGGGGCAGAGCTGTCTACTG
ATCACCACCTGGTGGTGAGCTGGTT
>NODE_1967_length_96_cov_27.781250
CTTCCCCGTTTCAAATCAGTTTAACGTTACTGCTCGAGGTGAGAAACAAGCCGGCTCATT
TGCATACTAAACAATGATTGACTCATTGCGTGTTGCCGTGTTGGGTCTGTGCAGAGCAGC
GTTGAGGAGGGAGAAGTGGAGCGGAGGAGAGACAAGAAAACTATGTTA
>NODE_1973_length_181_cov_17.524862
AGGCAGATCTGACTCTCTCATATGGCTATTGTCTGCTCCTGAATCGACCATGAATAGAGT
CGTTCTTCCCCTAACCAGTAGGCGTACCTCTACATTAGGACAGCTTTCATAAACTACAGG
GCGGGTTAGTACCTGCCCTACTTCAAGTCCCTCTGTTCCTAAGAGACTGATATCAAACGC
TGCTATCAAATCCGCCCCCAAAATATTATCTGATTGTGATACCAAGAAACGGTGTCCAAT
GGTTGCCCTTCTT
>NODE_1976_length_378_cov_16.248676
CTGGGTACTGAGAAGGGCGCTATATAAATCCAATCCATTATTATAATTATTAGGGCATAG
TGAAGGACTTATCGATCATCTGTTTATTATCAGAAAGCTACAATCAGCAGAATATGAGGT
CTGTCGTTGGACATTATCTGTGGAACATGCGTTGATGCAACGTAGGAAGTTTAATGAACA
CAGGAAAAAACTGAATGATGAGCTGGAGAGATTGGGAAGGAAATGGACCAGAAAGAACTT
TATGTTGGAGTGTGGAAATAAGTAGGAACAGGTTCAAATGGTTTTATTTTAATATCTCTA
CAGAACAGAGGTGATACAACATACTGTAGCTATTGCAACATTAAACAGATAACTACGTAA
ATGACATTTGGCACTGGTATGGTTTCTCTCGTGTGGATTCTTTTTTAACGGTAAACTAAA
TTATGCTTATGACTAATCGTTTTGTCACAt
>NODE_1977_length_202_cov_36.811882
GCGGGGCCGAGCCCGACCGGGGCGGAGTCCCGCGAGGAGATCTCCGCACACCGGAACGGC
CGACCCTGACCCGCCGAGTTGAATCCCCCGGGCGGACTGCGCGGACCCCACCCGTTTACC
TCTCAACGGTTTCACGCCCTCTTGAACTCTCTCTTCAAAGTTCTTTTCAACTTTCCCTTA
TGGTACTTGTCGACTATCGGTCTCGTGCCGGTATTTAGCCTTAGATGGAGTTTACCACCC
GCTTTGGGCTGCATTCCCAAGCAACCCGACTCCG
>NODE_1978_length_684_cov_76.214912
ACTTCCTTTAACTTTCCCGTCCAATCAGGTGAGGTTACATAGGTATGCTCCTCTGCGCCC
CGCCCTCACCTTGGCCGAGCAGCCAATAGCGCGGCTCCCCTGGGAGATTGACAGGAGTAA
GGGGCAGAGCATATCCAGGTAACTCCGAAAAAAAACAGCGAAAGGAGAAAGAGAGAAAAA
ACCCCGCAGGGCTTGTTATGGAGTTCGTGTGAAAAGAAACAGGGATTTTTTCCACCCTTC
TTTACCAGTTAAACCAGTATCTCTGGATAGAACACACTCAAGTACTGGAACAGGTAGAGT
CTGTGGCCGCAAACTCTCTCTGTGCCCTCTCTGAAAATAATCTTCTTTTCCTCTCCGTTG
ACTTCAATTGAATTTCCAGATCTTTTGTTTGCTCCTCTTATCACTTGGAAAAAGGTGAAC
CCTCGTGTTATTTTTTATTTGATCTTTGCTTTAATTGTAGTTTTTACCCTTGTGGTCCCT
GATGGCTTCGCACAGTGATACTCTGGTGGTGTTCTTTGGGGCAACAGCTGGTGCAAATAG
GGGTAAACTGGGTTCGGATGAGAGGGAAATAATTCTCTTGGTGTGGCAAATTGTGGATCT
ACATGAGAAAAAGGTACGAACCTTTCTGACCCCCCGATGTAAGGTTTCTTATGTAGTGTT
TTTGTGGCACAGTCTGTAGTGGAATAGTCTTGTTTTACCTTGACAGCTGACATTTATACC
AACAAGGTATGCTCTCTTACAAAACAAATCACACGt
>NODE_1979_length_105_cov_23.790476
TAGTTTGACGGGGTTGAAAAACACGAGTTACGGGTTGCCTGGAACGCAGCATAACTAACG
TAGCTAAACAGCTAATATACAGAAGTCGATTTTTACAGTAATGTATTTGCTATCTAGTTT
AATCTAGACAAAGCACACCACTGTTGTCTTTACGCAAGTAACTATTAGCTAGAGAAC
>NODE_1994_length_73_cov_6.301370
GGACCTGTGCTGATGGCGGTGTGGATGAGGAGGCGGTAGATGGGCGTGCTGGATGCTGCC
GGCGCTCCCTTCCCCTCTCCTGGATGCGCTGGTCCAGACAGATGGCAGTGGTGATCAAGC
CGTCCAGGTTGGTTCCCCACTCGCG
>NODE_1999_length_107_cov_277.345795
GGGGGAAGTAACTGAAAATCAGATGAAACCGTCTCCATGAACACTTTGCCCAAAGACTAG
GTCACTGGTTCGCCCTTCGTCAAACTAAGACTATACTTTCAGGGATCATTTCTATAGTTC
TTGACTTGAGGAATGTGTTTCTAAAGAGTACTGTCTCGCTACCCACGATGATGAGCTGT
>NODE_2000_length_158_cov_5.392405
CCATCTGCCATCCTACAAATTTAGTTCACTTCCCTTCAAAAGTATGTCATATATGAGAAA
CTGCAAAACACCACTTAAAATAAGAGGTTCATATTCTATACTCTAGACCCTCGTAATACC
TTTAAATTAGATCACATGTGTGAAATGTGGTGGAATTTCATCGCTTTTTGGCTGTACGGC
GGCCTTTTGAAAACACGTGACCTTTGGTGATCTctggactatacaaggtc
>NODE_2001_length_511_cov_44.626225
ATTAAGCTCTTGTTGTCCCCCCCCCCAAAAAAATCCTGAGCGCGAGCCAGAGTGCACAAA
AATCCAAGTTCTCTCGGAGACTAAACAGCATAATTTCCCCCCCAACCTGCTGAGAGACAG
TTTTATCCGAACGGGAGTTCCACTTTCAGAAGCCGCCCCATTACTTGTGGAGTGACTTCT
CCTGTGTAGTTACCTGGGCCCCAGGTTTATTTTTACACCTCCCCACGTCCCTCCTCATTC
TTTAGCGGCTTCGGGAGATGGCGTTAGTTTGGCTTCATCTCTGACAAAAGATAAACGAGC
TCAGGGTCTGTGGTGATCCACTATGGCTGCCAGGGGGTTCCAAAATAGCAAACTATTTTT
CATATGGGGCGAAGAAGTGATATGGAGTGTGAAGCAGCGGCTGGGCGCTAACATTTACCA
TCTCATAGTTCGCGGGGAATGCATTTCATCCTCTATTTTTATGAGTTGTAGCCTACGTAC
TTTATATCACAGAAACTTAAGCAGCCTCGCTCGGTATGTCTGGTGGGGACCTATCAATGC
AGACGGAGCAGCCTACATTGTGGAAACATACTCTTTTTTAAta
>NODE_2002_length_1660_cov_10.801205
GTTAGATGATCCATTCTGTGTGTACCTTGTTAATGTAGTGTTTGTCTTGTGGAGAAGTGG
AATCTTATGGGAGCAAGATATCACGGAAAGAGAGAGACTGAGTTTCGGCGCCGAAACGTC
CAATTTTCTGCCCCAATAAAAGGCATTTTTCATCATAGCCTACCGTGAGTGCCGGTCTCT
CTCTTTCCTAGTATCTACCCTCCAGGCACCCGGGCTGTTGTTTATACAGGAGTTGTGCGC
TTTACTTCTTTTTCAAGCAAGATATCACCCCATGATAATACACGGTAGCCAAGAAGACAT
GGACAGGAGTAAAACTGTGAGGTTACCTGTTGGTCAAGATTGTCCAGTAGATCGTCCATT
TCCTGTCCAAGCCTGTAGAGTTTCAGCAGCTTTGAAGTGTACTTGTCCATATTTGTGACA
CGCTTGAACTCGGCAGAGATCTGTTGATCAAAAACAAAAACAACGCCTTGACAGAAAGCC
AAGTAAAACTACATCCTGTGAGGTTGTCGTGACTTTCTGTCTAGATGGCTGCCTGTGAAA
AGGGTCTATAGCGCCACATTTAGGCAAAACGGTCTGAGATGTCATCCAGGCCATCTACCA
TTCTAATTTGGTAAAAATTGACCAGTATGTGACTGTGTTAGTTTGCTAGCTAGTTGGTCA
CGCCCCTTTGAACATTGCCACTCAATGACTAAATGACTGATGCTGACCATACACTAGAAG
ACTAAAATATTTTTAAAGACTTTTAAAAGAATATATTCTGACACCCTCTCACATCTAAAG
ACAATTTGTCAAGTTTCAGTCCCACACTTGTCACAGACTTGAGTCAGATTTAGCAAAGAT
TGGGATAGATATGTAGAACGGTAACGTTACTTTCAATCGGCTACCCCTCACGCACAGATC
TTCACATTGGTGCTGGTGCTATAGTCCAGATTAAAGAAGAAGCTTTACTGCACACAATGT
GGACATTCGTTAATTTAGATTTTATTCTTTAAAATAAAATCGGGCTTCATCGGGCTCATC
AGGTCAGTTCATCAGCGCCTGTTTAATAGATTGCAGCATCTAGGCTAATCAGTAGGCTAG
ATAAACAGCAGCTGACACAAGGTAGGCTAGTGACGAGAAATAGACTACATACATTTTATC
ATATCAAAATAGGCCTACATAGACTATCAAAAGGGCTCCAAAATACAAGTAGGCCTATCA
CACTATCGAGCGCCGTAATGCAAAACCTTATATCTGCATTTTTGGGTTTTCACATGGGAT
TAAGACCAGGGAAGGCTGCTCATTTCTAGCCTGTTTGTGTTTGCAGCGTTATCCCACCTT
TAGCCTAATTTTGCTATTAAGTCACTTAGGGTTTTCTTAACAAAGAATTCTGTGAGAAAA
ATATTGATTTTAGATTTCCCAAAAAAGTGTTTTTTTTTCCAGATAGGAGGTTTTGCATTA
CGGCCCTCGATATAAAACATCAGTAAATAGGCTTCACAGTAAACACAATATCTCCCCTTT
CACCTCCCTCCCTCCCTCCGCTTATGTAGAGATTAGAAGCAGTGATTTTTTATTTGATGT
CTTGTATTTACTGTCTTTTACTGATGTCATCTGATGTCATCATCAAACTGGGGTTTTTCT
TTCTCTTCCTCACCATAGTACTCCTCTCCAAACAGCTTCTACAGAGAGAGAGAGAGAGAG
AGAGAGAGAGAGAGAGAGAGAGAGAGAGAGAGAGAGAGAGAGAGAGAGAGAG
>NODE_2003_length_345_cov_25.176811
GGCTTTCTGGATACCTTTGTCGGAGGTGTTCATGTGGAACAACTTTGCCACACTTGTTTT
CATGTTCTCTGAGATTACTGGTTCGGCAGCGCTCACCGGCTTTGAAGCTCCCAGCCTCCC
TGCCTTTGTCTGGCCGCGACGCACCTCGGTAATTAACTTTGTCCTGCTTGTGTTTGTTCC
AGTCACTCGCAGTCCACTCTGCTGAGCATCCTCTCCCTGGAGTACCAGGTTAGAACTTTT
CTTCCCTTTGTGAAGCTCTGACAGGTGCCTAATTGAATGATGAATGTCCCTTTATTTCTT
TGTAATTGAACTGCCAGCTCTCTGATTGGTTTGGAAGATTCCCCTCCTCCTCCTCCTCCT
CCCCTCTCTCTCTCTCTCCCCTCTCTCCCCACCCCCCATCATCCCTCTCTCTCTTTc
>NODE_2004_length_266_cov_46.657894
CAGCCCCAACCCCAGCCCTAACCCTAGCCCCAGGGCTAGCCCCAACCCCAGTGCCAGTCC
CTGTCCCAGTCCAATTCCCAGGCCCAGCTCCTGTCCCTGTCCTAGCCCCAGGGCCAGTCC
TAACCCCAGCCCTTGGGCCGGCTTCGGGCTCAGTCCTAGCCCCGGACTGGCTACGAGCCT
CGGCCTGGGCCTCCAACTGGCTGCGGACAACGGCCCTCCACTCGGCGTCCCTCCGGGGTC
CAATCCATTGACTTTCAGTCCCCGTTCGTCTCCCGATCTGTCTCCCCGTTCCTCTCCCCC
TGTCTGTCCTGGGTCATTGTGCTCTCTGGCACCCCCCA
>NODE_2006_length_266_cov_8.390978
AGAAAGGGGTAGAGAGAGGGAGAGAGAGAAGGATAGAGTGAAAGGGGTAGAGAGAGGGAG
AGAGAGAAGGGGGCCGAGGGAAAACAGGGAGTTATTTTCCCAAGACCAGCCCAGTGTCCT
GGCCAAACAGTGTCTCAGTCGTGTGGAATCTTTATGAACTGGCAGAGTTCACCAGACCAG
CCCTGAACAGAGAGAGACCAGGAAGAGACCAGCAGAGAGACCAGGGAGACACCAGCCCTG
AACTAGAGACCAGGGAGAGACCAGCAGAGAGACCAGCCCTGAACAGAGAGACCAGGGAGA
GACCAGCCCTGAACAGAGAGACCAGGGAGAGACCAgcc
>NODE_2017_length_101_cov_58.415840
GAAAACCGGTCGGGAGAGCGGTACGCCACCTCATTCGGGGTCGGAGAGGAGCGCGGAGAA
CACTGCCTAGATATGCGCTGTTTTGCCTTTGTGAGTCGCGATGTGGGGGGGGAAATGGGC
GGAATGGGAGTGCGACAGAAAAGAACGCGGGGAGGAGCGCGGACAACGTACCA
>NODE_2018_length_75_cov_221.106674
CCGCGCTGCATCAAGCAAGTGGCGATTAAATACATTCACAAGAACACGAATATCCGCTGG
ACAGATGTGGTAAGTAATTTCGGAGTAAAATTCCTCCTGTAGAAACCAGGAAGTGACAGG
AAAACTCAGCCCAGAGAAGGCAGAGGC
>NODE_2021_length_218_cov_23.279816
AAATTCCTCCTGTAGAAACCAGGAAGTGACAGGAAAACTCAGCCCAGAGAAGGCAGAGGC
AAAAAAAACACACATTCACTGTGTCCGAAAGGTCCATACTACATGCTACATACTATATAG
CATACTTCATTCTCGCATACTGCACACAAGTAGTATGCATAGTATGCGAGATTAATCCAG
TATGCTTGATACACCGACGGACTTCGAGCCTGCCGTAAATTAAAACAAGAAGAAGAAGAA
CGCCGCATTGAACGCAGCATTGGATTTGGCTATAGCCTACAGGACCTTCA
>NODE_2052_length_77_cov_122.701302
ATACCAACAGCTACCCGTGTCCCCCGCACCAGCAGCCCTCTCTACAGCCCCGCCCAGTCA
TCAGCACTATACTCCTAGTATCCCCAAATCTGTAATTTCCCGCTAGAGTTTGTCTAACTA
GCACCAGCAAACCCCACACACCCCTTTAA
>NODE_2056_length_183_cov_41.846996
CCTCTCCCTCTCCTCTTTCATCCACCTCTTCTCTCGAACAGCGTGTCTCTTCTCCTCAAC
AGTCTGTCTCCTCTCCTCTCCCTGCAGTCTCAGCTTCTCCTCTTTCATCTTCTCCTCCTC
CAGAACAGGCTGTCTCCTCCTCGGAGGAGGAGGGCAGTCTGCAGGGCAGTCTGTCATTGG
GCAGTCTGTGCACGGTCACGCTGACGGCATGAAGCTGTCTCCTCTTCTCCTCGTCCTCCT
CGTCCTGCCATAGTC
>NODE_2060_length_73_cov_2.410959
GCATTATTTTGACTTTTTTAATAGTTGCGTTTTATGGTCACAGGTTGCTTTTCTGAGCAA
AACCAAGCGTTTACCAGGGGTAAAACCTGCTGAAAATGCTGTGTAGTGACTTATGGAAAC
CTCCCTACTTGCTGGGCAGGCTTAA
>NODE_2066_length_86_cov_80.093025
GTCCAGCCCCCTCCCGGCCTGTCCAGCCCCGTTACCCCCTGTCCTCTCCCGTCCCATGTT
CGTTTTCCTCGGTCGGTCCTATGCCGGCCCCACTGTTGTCGTCCCTCCTCGCCCCTGCTC
TGTTTGTCCTGTCCCATGTCGCCCCATTGTTGTTGTCC
>NODE_2071_length_636_cov_11.182390
TGTGTGTGTGTGTGTGTGTGTGTGTGTGTGTGTGTGTGCACTAGCATTACTATACTTAGG
AGGTCCACAACTAGAGAAAAGACCTTTAGAGTGAGGTCTTTTTGTAAAGTGGGGTCCAAA
AAGCCGGACCCCACTCGTTTTCAGTGCCATTGGCTTCCTTGGCTCATACACAATGTACTG
TGCACATTTCTCACTGGACCTCAATTTTATGGTAAGTTAAGAGAAGTGTGTGTTTCTATG
TGCTCTCGGCTGCCCCTAGATGACACACCCAGTACTGGAGGGTGCTCGCGTGACATTTTT
CTGATTGGCTGATTTTCCGCTCGATTTTCAGCTCGATTTTTCTGATTGGCTCGAGGCCGA
CCGGATTTTTCTGATTGGCTCGAGGCCGACCGCGTAGCAGATGCGTTCCAATTGCCTAGA
ATTTCCCTGCAAAGTGGATACAGTTAACATGGCTGAACACCCTGTGCAGTCCACTTTGCA
GGGGACTACATAGGCGATCGGAACGCAGCACATCTGCTAGTGAAATGTAGCTACATCAGG
CATAGCTTGGTAGACGAACGTTACCCAAATAACTAGCAAGCCAGTCTTATAGTATAGATA
GATAGCTAGATACATGCAAGCCAACCTAATTGTATAATGTATACGAACATGTAGGATTAA
CTGTGAATTCGACTAACGTTACGGGGACGCCACGTTAGTCTCCTAGCt
>NODE_2098_length_117_cov_3.923077
CTCTCTCTCTCTCTCTCTCTTTCTCTCTCTCTCTCTCTCTCTCTCTCTCTCTCTCTCTCT
CTCTCTCTCTCTGTTTCTTTCTTTCTTTCTCTCTCTCCTTTCTTTCTTTCTCTCTCATTT
TCTCTCTCTTTTTCTTTCTTTCTTTCTTTCTTTCTTTCTTTCTTTCTTTCTTTCTTTCTT
TCTTTCTTT
>NODE_2099_length_196_cov_15.045918
CAGGTTTTGAACCTGCGCGGAGAAACCCCACTGGATTTCAAGTCCAACGCCTTAACCAGT
CGGCCATCGCAGCCTCATGTTGGAGCCATGGTGAAGTAGGGTTGGAATTTGACAAAAGAT
GCGACTTGCAAAAGCAACAAAAGCAACTTGTCCCTGCCAAACCTGACCCGGCTGCCATGC
ATTGGGCTTGGTGAGTGGTAGAAGAGAGCTGTAGAAACCCTAGATGGAGTTTGTGGCACT
GCAGGCTTAAAAGCATTTAAAGTAGCCT
>NODE_2100_length_184_cov_3.483696
CACGTGTCTGACCATGCCATAAGGCAATCACAATCTTGTATAAAAAGGGACATTTTTCCT
CAACTGTGAAAAGATATCTCTATATGATCATATAGATGAATATGTGTATGAACTCATGTA
TAGTGTCCAGATATTAACAAGATATTTATACATTTTGTAAGAAAAAAAAGAAAATGGAAA
AATGTGAGAAATTCTGAAAACGTGTCCTGAATTTAAGGGCAGATTGACGGCGGGATATTT
ATTCAAAGAACTGCAa
>NODE_2109_length_126_cov_51.968254
GAATGAATGAATGAATGAATGAATGAAACTTTATTGTCATTACTGTACAAGACAGAAACG
AAATTATCTTTTGGCTCCTCATTAGTGCAAAGAATAGAATAGTAAATAAGCTAGAATCCT
ATTCTCGGGTTACTCGGTTACGGTCCTAACCTCCATTTTTGCTTTTCCTAGTAGGTCTAC
CTTAACAAAATGCTGTCA
>NODE_2110_length_207_cov_8.429952
GTCTTTTTATTATCTCAAAATGTATGAAACTCTATCACACAACAGGGTTGAACGCACTGT
AACAGGGTTGAACGCACTGTAACAGGGTTGAAGTGACAATTCATATTTCAACACTGCATG
GATTAATTTACATAAGAAATTATTGACACAACATTTAATCAACCTGGAACTGACTTTATT
GAGCATTCCAAAACAAACATGTATTTATTCTTACAAATATGTATTTAACAAGTATTTAAA
CAGGTATGGTTACAGGTAACAGGTAGGTAAGCAGGTAAc
>NODE_2125_length_73_cov_30.109589
ATCAGATGTCCGATTGACACCCGCCGCCTCCACCCGCTGCAAAAATGAACAATCTAATTC
TGCGGTGCATTCATTTTTCTGCAAAACATAGGTACAAATAATTACTTACAGTTAAACGTA
GCCTTCGCTCAGATTCAAGCCGCCA
>NODE_2132_length_499_cov_18.444889
GCAAATCATGTAGTGTTTTAGACCCATCCTCTTTTAGTTTGGTTTTGAGTTCAGTGTTGG
TTTTGTTCCATTCTCTTTTTTAGTTCCGTTTGTTGGTTTGTTTTCCTTCCTTAGTCTCTG
GACATAAATACGTAGCATTGATACTAAAAGAGGTCATTGTCTTTTTCCCATTTCGCTGCG
GAGAACATTCCTTTCTCCTTTTTTTTGTTCTTTTGTTCTTCCTTTTCCTTTTGTGTTGAT
ATTGCTACGTGTCTGATTGAAATGGAAAGGTAGGTAACGTTCTGCCTACGCACGTGATCT
TTATGCAGATGAGAATGTGACAAGCACCCTAGTTTTGACGTCAATGTTTCTCTCTTTCTA
TACTTTTACCAGGGATCTTTGGTTAATTTTTCACCTCAGTTGATCAATTTTAGTTTTGCT
TTTTTCAAGTTTTAAATTACTTAGAATTATGTTTTTTTTTCTTTCTCTTTCCTCCTCAAA
CTTCAGTCCAATATCTCGCTCTCTCTGCAGATCCATTTCTTTGTCCACGTTTTCCTGTTT
TTCGGTCGAATGCATTTCCTGTCTGTCCggc
>NODE_2143_length_388_cov_7.048969
CAACGCGGCTTGGTGGTCGGAAACGACTGCACAGTGCAACTAATTTGCTCGCATTTGCGA
CCTGGTTATTGACAGTGAGAAAAAATTAACCATTCACTCGCACCAGTGCGAGCCCGAGGG
AATCGGCAGTGCAGTCCATTGTTTTGCGTGCTGTTCAACTTGAGCAGTAGCCTACGTTCT
TCTTTTTTCGTACCGCAGTAGGCTATAGAGCTTTTCTCATAATAGCCAATTGATTCGTTT
TCTTGTCTCTCCTCCGCTCCACTTCTCCCTCCTCAACGCTGCTCTGCTGCACAGACCCAA
CACGCAGTGTGTCAATCACCGTTTAGCATGCAAATGAGCCGGCATGTTTCTCACAGTAAC
GTTAAAGTGATTTGAAATGGGGAAGCAGCAAGGCTCTATAAACTCATTCGTAACGTTTCG
TGTCGTGAGATACTTACAAACAACAAAaaacaagaagtaa
>NODE_2146_length_785_cov_18.574522
GTATACCCCGTAATATTGTGATATTATTTTAGGGCCATATCGCCCACCCCTACTCCCCCC
TAAGTAACCCCCTAAAGCAGGGGCTGATTGGGATATATGATCCGAAACTTTCAGTCCTGG
GATTTTTTTTGGCTTTAATCCCTGTATTTTCTGCATTCTGTGCTGGCACCAACAGCTGGT
CTCTGTGGCGCAATAGGCTAGCGCGTTCGGCTGTTAACCGAAAGGTTGGTGGTTCGAGCC
CACCCAGGGACGTCTGTGTCTTTATTAAACACCCAATGCACTCTAACTTGTCTCAGGAGA
TCACCTTTTTAGATCGCGGCGGTGCTGTTTTCCCAGAGCCTAGGTCGTGCTTCACCCTCA
GTAAGGGCTAACCTTAGGCTCCCCCTGCATGTGTCGCGGTCCGTGCCTTGGTGTGCTCAA
CGGTAGCGATGGCTCTGTGGCGCAATGGATAGCGCATTGGACTTCTAGCCCTCAAAATCA
AGACATTCAAAGGTTGTGGGTTCGAGTCCCACCAGAGTCGATGCTTATCTATTCCCTTCT
GATTTTCACAAGAGTAGGGAGCTCACCTTCTGATTTTCACAAGAGAGTAGGCAGGAAGCA
GTTTTGCCATATTTTTGCTGTGAGTGTATTCCAAAGGGTCGCCCGAACAGGGACTTGAAC
CCTGGACCCTCAGATTAAAAGTCTGATGCTCTACCGACTGAGCTATCCGGGCCCTGACAG
CCAGAGCGGAATTGGGTGCTCAGGCTCGTGCGCAGGGTTCTGGACAGGCGGGGGCGCCGG
AGGTCGTTCCCCGGAGCCCTTGTTCTCTGTGTGGCATAAATATCTTGGATCTATCTTGGG
CCATCTTATTTTTTTTT
>NODE_2147_length_155_cov_33.148388
GGGGGGGCGCGGTGGATGGGGTAGCGGTTAGTGCCAGGGACTTTGCAATGTTTTCAGAGA
GCAGCCTGGTTCCCGCTGGGTTCGGGTGAAGGCCGTCCTTCTTAAACAGGAATGGCCTTG
AGTTATAGCGATCAAAATTATCCACATAGTGGTGCTCGGTGGCAGAGCATAGATTACGAA
GCCACAGGTGAAAGGCACGGAGACGAGACCATCGCTCGTCACCTCTA
>NODE_2150_length_73_cov_47.232876
CCCTCCGTCGGCAGGTAATACCACTATTTTTGTCATTGTTGACCGCTTCTCTAAGGCAGC
ACATTTTGTCCCACTGCCCAAGCTGCCTTCTGCGAAGGAGACTGCCGACCTAGTGGTCCG
GGAGGTAGTCAAGTATCACGGAGTG
>NODE_2151_length_227_cov_11.845815
TTGGACGGGGGCCCGAGACCCAGAATAGGATTTACTTGTGGATACATTACAGACGTTCCA
AAACAGATTAACGTTGGATTATTTGTGCTGGATTGGACTATTGATCGATAGCCCCAGGCA
GTGTTTTCCGACCCCTCTTGGACGCAGGGGTCGGACAGTATGAACTAAATACTTTCTTTC
TCGCCATTTCAAAACTATTTATTCATACCACAGACTATAACCTAGACCAGTGGTTCTCAA
ACGGTGTGCCGCGGCACATCAGTGTGCCGTGACGCAAGTCCAGGTGTGCCGTGAGATTT
>NODE_2154_length_259_cov_8.057915
TCATTTTCGCCCCATCACTAGCCTAGCCTACATATCGGACACTACAAAGAATCGTTTAAA
AAGACCCGTTCGTTCATTTTCGCCCCATCACTAGTAGCCTACATATAGGACACTAATCAA
AAGAGTCGTTCAAAAAGATTCATTCGTTCATTTTCGCCCATCACTAATTAGGCTACAACA
CAACACGGTTGATTGAAACGCATGCACCTGTGTTTGGAAGAACGGTTTTGGGTTTTTAAT
TAATTAAGAACTTTGTCAACCGCGCCTGTAGGCCAAGCAAGACACCAGCTAATCCAACTA
CTTCAGGATGAGAACGTAGTAGTAGTAGTAG
>NODE_2155_length_81_cov_53.518520
AGAGAGAGAGAGAGACTGAACGAGAGAGGAAGAGAGAGAGAGACAGAACGAGAGAGGAAG
AGAGAGACAGAACGAGAGAGAAAGAGAGAGACAGAACGAGAGAGGAAGAGAGAGACAGAA
CGAGAGAGGAAGAGAGAGACAGAACGAGAGAGG
>NODE_2183_length_132_cov_18.045454
CAGTCGCACACGTGTGTGAAATCAGGGTAGGATGACGCATCTCGTTGTCGCGCAGCCTTC
CCGCGCTTTGCTTTGTTCTCATTGTCATATGTATGAGGGGCATTTGTGGGTGTTGGGGTG
TGATCAGGACGCGCGTTCACGTGCACTGAGATAAGTGGTGATTGTGAGTTATAAAGGCCA
CCTGCCGTAGGCTTGGTTTAAGTC
>NODE_2195_length_132_cov_116.219696
GAAAAAAAGATTTTTGAGCTACGACCCACCGTTCGGGTTTTATTCGAAGAATGAGGATGG
CCCAAGATTGTCCCAAAGTGTTTACCCCACAGAGGAAACACAGGATCAGGGGAAGGTCCT
CGGCCTCCGTCACCCCCTCCTCTCCAGAACCTGGCTCTCCAGCTGAGCCCGAGCACCCAC
GCTTAAGCACTCCCCCCGGGCACT
>NODE_2226_length_159_cov_16.591194
TATTTTATTTTATTTGTTTGTATCTCCCTTATTTTATTGTATAACTCTACTGTATATAGT
CCGCCCGACATATTGCTGCTTTCACTCATTGTACTTTATTGTATTCTTATTCTACTTATC
TTATTTTTATTCTACTTTATTCTACTTATTGGTGTGGTTGTGTTATTGTCATAGTCTGTT
GTCTATTTGTTGTCTGAGAGCTGTGAGAGCTGATACAACCAGGTAAAATTC
>NODE_2227_length_199_cov_58.648243
GGTGTATTTACATCCCATAACCAACATACACACAATCATCCGCATGCCTGAGAGTACACT
GGAGTAACCGTAATTACACGTGACACCAATTACTCTGTTACTTTGTATTAAATTATAATG
GAAAATTCCACTAGAGAATTGGAGCCTAATTGCATCTTAATTTGCATAATTTTGCATATT
AATCACATCTCAGATGAATAATAAATTTCAGCAGATTTTTTAATTTATGCATAGATAGAA
AAACAAGTCGAAAAATATTTTTTTGGGGGGg
>NODE_2249_length_73_cov_23.876713
TTTTTGTAACGATAACGAGACGATAACGAGCTAAACGTGGCTCTTTGATGACGAAAACAT
GACGAGACGATGAGTGAGTTTTCGTTGACGAGACGAGACTGGACGAAAATGTTAGTGGGT
GATTCGTCAGACGTTCAAAATGCCT
>NODE_2250_length_642_cov_20.314642
CAGCATCATTACCAGAACTGAGGATCTGACTCCGCCACTCCTGCCCCTCCCCTCCCCTCA
CTCCCTCTCTCTAATTATAGGTCAAGCACTCTTTTTGTAAATTATAAAACCTTTGTTCTT
ATCGGAAACTGAGAGGAGAGGCAAGATAGCAATGTGAAGGAATCAGAGGGGGGGGAAGAA
ATGGTATAAAAATTGGAATGGGGGGAAGAAATATTTTCAATTATAAAGCCAAGCTAATTT
GGTATGACCAGCCACTGTCATGCGTGCTGACTGAGCTCCATTATGCAGTCATTGGGGCTC
TTTCAAATTAGTTATGTTAATGTCTTGCGAGTGAATGTAACACTTGGATGGGACAAGATT
TCAGCAATTAATTTCTACAGTCAGCGAAGAGACAAGCAAATTTATTTTCCCCCTCTCAGG
GAATTGGTGGCGGAGGGAGCGAGGAGGGGAGAGAGCATTCTGGAGCAGGGAACAAGCTAA
ACACAAGCCCTAAATAAAGCCTGAACAATGGGAGCCAATGCCTCCTCATTCATTCAATTG
ACAATGTTTTGCAGCTTAAACCTGTTTTATTAATTATGTTTGACATTTCCTTAATTAGTT
TCATTTACACCAAATCAATCCCTGCTGCTGTGCAGCGTCATTTATCATTTTAAAAAATTT
GCATAGCCGCTGCTGACTTTTTCTACTTAATTATACATTAAAAgtgtcagccgc
>NODE_2251_length_89_cov_5.988764
CATTGTATCATCTCCGTTTAGGCCCATATTATGGATTATTGACCTTAGTTTCTGCGCATT
TAGCGCATTTAAGGTAACGATCTTTGTTCTTTTCCTAGGATGGCGAAGGCATGAACCCGC
CTTCGCCTTCGCCATCCTAGGAAAAGAAATATCGCAGCCGG
>NODE_2252_length_779_cov_9.562260
TTCAGGGCCAAAGGGAGCAGATGCAGTGAAGTCTGTCCTGTGATTCATCCTGGACATGAC
GCCAGTATGAAATATTTTATTTTTCTCTTAATCCATGAATCCCATCTCAAGCAGTTGTTT
ATCAAGTTGATTAAGCGAGGAAGATGAAGGTGAAGATGCCAGCTCCAGTCAGGAAGTATT
GGGGCTGTCCCATTTGTCCACACTTGGCTGAGTGCGCTTGGTCACGCACACACTTTGGTG
ACATCCTGCCATGCTGAACGTGGTGATGCATTGTGGGATTTTATTCTTGGGCAAATACCG
CTCAGGTGCGGTCTTAGTGAAAGTGTGGGTAAAGTGAGAATCAAGTGCACTGCACTTTTG
GTCGATGGAGAAATGGAATACACTTGTGCACTTACACTAAACATGTGAACGTGCACGTCA
AGTGCCAAAGCGTGTGTGATCAAGCGCGCATAATGGGACAGCCCCACTGACACTGGACTA
CAGCAGTGCACAGGCCCTATTGGGGTTTAACAAAATATTACAGGAAAGTATCTTGGGTAC
TAAGTATGTTTTATTTGAGAATTTTCAGTGGTGGTGGGCATGGCTTATATGTGTGGCTCA
AAAGTCCTTAAGTATTCATTTTCCAGATTTAACAAAGTTGGCTGGCTAAGATTGCCCTCT
AATAGACGTATATTATAAGTTCTCCATAAACTGATTAAAGTTAGCTGGCTACGATTGCCC
TCTAATAGGCATGTATTATACGTTCTTCATAACCTGATTAGTTGCTGGTTATGGGACAAA
TGACGATGCTGGCATAATTTTGCATTGTTATTTAGTATTGTGCACTGTCTATTCAACTGT
GGCCATATCAC
>NODE_2253_length_312_cov_74.711540
CACACACACATACCCACACACCGGAGGATGTGAACCAACCAGGCACATGCAAGACGGTCG
GAATATTTCAAAGTTTTTCTGCACAAGATGTCCAAATGTTTTCCCTGGCTATATCTTCAG
AGGCTAAACTGTGATTAATGGCAGTAGAACGAAGCCTTTGAAGCAGGATTGGTGACATCA
AAGTCCTAATCCATGGGTGGCAGGGTTTTTTATAATGAGTGGGAAGTATCTTAACACATT
TCAAAGGGTTTTACTCCATGAATAAACAATAGCGGGACAGATGTGCCACACACCTTTAGA
AAAACACGCCGGTGGAAGCAGAGGGCTCGGGCACCAGACAGGCGGCGCTGTACAGTTAGG
CTACAGCTCGCCGCCAAAAAAAAa
>NODE_2271_length_245_cov_25.224489
GTAAAAAAAAAAAAAAAAAGGGTCTGCCGCAGAAGGTGAGTGATGAAACTCTAGTGTAGC
CTACCTCTATTAGAATGCCGGCCTCTTATACAGATTGACCAGATAGGCTAATCAAGATCA
AGTCTGCATATTTTATCACCTTCTCCTTGAATTGTAAATGGAAACTTCGTCCTTTGCTCG
CCATGACATCGTCCTTTGCTCGCCATGAAAACAATGTTATATAAAAACAATGATGTGTAC
ACATAATGCCCCCTTCAGATTTCTGACTGCCCCCTCATATGTGCATTCCTAGAACCGGCC
CTGGTTCACACCGTACA
>NODE_2280_length_288_cov_21.628471
AGTTTTCAACCAGCAATAATCACGTCTCAGTTAAACTTCATAGACTATGAAATTGCCTCT
GCGAAAGAATGATCAGCAACCCTTATGGAATTTGACGGGATTGTTTGGGACAGCAAAAAC
TGCCACGGTGAGTGCAGACACTCAGCACAACTAGCAAACCCCCATGCCCAGCCCCGCCCA
TCCTACACTGAGCCACACCCCATTCTGTCCACTTCAAAGCTCTACTAGCCTGAGACCCAT
AACAACCCACCAGATTTCTGATTATTGTAATAATGCTAGTTTGTGGTGCTGCTGAACAAA
CTACGTCAATTTGAAAAAAATAAACATTAAACTCCAGTGTTATTGAACAAAACTTTCACA
>NODE_2285_length_1480_cov_11.966892
ATATGTACATATAATATAGGAAATCGGCCAATTTTTTATATGTCACCTATATGCGAAACC
TATATGCGAAACCTATATGTGGCAAAATGTCACCTATATGCGAAACCTATATGCGGCCTG
TCTATGTTACCTATGCAGTGTGTTACCAATATTCAGTGATACATAGAGCTGTGAATCTGG
CAATGACAAACTTGGAAAAAAATGCTTATTTGATGCAATAAACATAATCAAACCATTTTG
TTTTTATACTTGGTATTCTCTTCCACAATATAACATTACAGTCATTAAGCAGACGCTTTT
ATCATAAGCACTTACATAATTGCTTTTATCATAGGTGTGCTGGAGCTTAAAGGACTGTAT
GTAAATTTCACCTTAGGGGCTTGTCGGACGACTTAACTACTTAACCAATTATACTAAATT
ACCCACACTAAATAAACTAAATTAACTAGACTAAACTAGAGAGAGCGAGAGGAAACTAAT
TAACAATAATACAATTTATTACACAAATAGGGGAAAACAGACAGACAAATATTCTTATTA
CTTTAAATTATCAAACCTATACAAGCAAAATTTCCTATACAAGCTAAATTTAGTTGGGCG
CCCAAATTAACCTATTAAAATGTTCTGGCCAACGTTGCCGCGGTGAGTAGCAGAGGAATT
GGTCCCTCCGCATGGAGAGAGAGAGTGTGTTAGGGAACCTGGTTGGCTCTGTGTGGAGAA
GGGGGGGGTTGACTGCTGCGTTGACGGTGGATGTGGAGAGACGCTCCCAGTCCGATGGTG
CTCCCAGTCTGCCCATGCAGACCACGACGCAGTTGGTGATGTCAACTCAAGCAGGCAGCG
GGCTGAGGACTAACGTTAGTCCGCCTCTCTTCTCGCTCCCTCCGTGTTTTGGCTAAGACT
CTCGAAGCATCACTACTGCCTCTCTCGTTTCAACTCGGAGGCATTAAACCGCACAAACCA
ATCAAAGTAACGTTAATCTAGTGGCTAGGCTAGCTTACTAACGTTAGTAGGCTAAACGTT
ACAGGTTCCAAACTAACTAATGTCGGCTTTTAGCTACACCGTCTCCTCTTCTAATGTTTA
ACTAACACATTAATCTTAATGCCAGCTCCACACCGTTTGTACAGCTACGTTACTTTTCTG
AGCTACACCGGGACATGTCTGGACAAAGCTCTCTGGCAGAGTGAGTGATGCGCATGCTCG
TTAACAAATTACACCACGTTCTGAATACTCTCTCTGCTATTAACCAAAGCAAATATATTT
AAATAATACATTTGTGTTTCACAATGCAAACATCTGTTAACAGACGTATATAATGTGGAA
AATAATAAACCATAAATAATAATAACCCACATATAAAATATGCCCTCTAATGAACTAAAG
GGGGAAATGACAGTTGAGAGTTGCTAATGTGAGAATGAGATGTTAACATAGTATGACATA
CAGAATAAGAACCTGCCCCTGGCCTTCATGAGCTATGTATTATGGCCTACATGGATATTA
AGAAGCCATATAGGAGACCTATATGCCCTGTATTATGAACATATAGGGACTA
>NODE_2287_length_778_cov_44.379177
TCTTGTCATCCTTACCTCTCTGAGAGAGGATGGCGCCTACCCCAGAGTTGGAAGCATCGA
CTTCAACGACAAACGGAAGGGTAGGGTCAGGGTGAGCGAGGATAGGAGCCGTCGTGAACC
TGGCCTTGAGGTCCTCAAACGCAGACTGTGCCTCTGGGGTCCATCTCAATCTGGCTGGGG
AGCCTCGTGTCAGAGCGGTTATGGGTGCAACAACAGAACTGAAATTCCTGATAAACCGTC
TGAAAAAGTTTGCAAAACCCAGAAAGCTCTGTACCTGTTTAAGTGTTGTCGGAATGGCCC
AGTTGATCACAGTCGTCACCCGTCCAGAGTCCATGGTGACACCAGCAGGAGAAATCACCA
GTCCCAAAAAGGTTGTCTTGGTCACATGGAACTCACACTTTTCCTGTTTTACGAACAGCT
GATGCTCAAACAGCTTCTGGAGGACACTCCTCACATGTTCCCGGTGTTCCTCTAGAGACT
TGGAGAAAATTAGCACATCATCCAAATACACAAATACAAAACGGTTGATGAATTCTCTCA
GAACATCATTCACTAGTGCTTGGAACACAGCTGGGGCATTGGATAAACCAAAAGGCATTA
CAAAGTACTCGTAGTGTCCACTAGGGGTACTAAAAGCTGTTTTCCACTCATCTCCCTCTC
TGATTCGGACAAGATGATATGCGTTGCGTAGATCTAGTTTGGTAAAAACAGTAGCACCTT
GGAGCATGTCGTAGGCTGTGGACATCAGCGGTAGTGGGTATCTATTCTTTATAGTAATGT
TGTTTAGTGCCCGATAGTCTATACAGGGGCGTAACCCCCCGTCCTTCTTTGGGACAAAAA
AGAATCCTGC
>NODE_2288_length_255_cov_3.670588
TGTTTTAATCGTTGTAAAAGGCTGTTTCCTGTTTGACCAATGTACAGTTTTCCACAAGCC
TCACATGTAATGCTATAAACCAGATTTGAGGACCTGGGTCCCACGGTCTGCCACACCGGG
GAGCCCAGGCCTGTAAATCGGTTTCTAAGAAACTTGACGGCCCTGAAGTACATATCCAAT
TTGTCTGTGGGATTTTTATTTAGCGAGGCATGTACCAGAAAATCCTTTAAGTTTTTATTC
CTTTTATACGCTGCTATGATTCTAAAACTGGCCAAAGGGTCCATATTCTCTTGTACCTTT
AAAAAATTAAACTTAATTTTGggattt
>NODE_2289_length_814_cov_7.472973
TATTCACCAGTTGGTCGATTCATTTCCCCAGCTCTTTCAGGATGTGCCAGGTCGGACTGG
GAAAGCTCAGCATGATGTAGACACTGGGACTGCTGCCCCAGTCAGGTCACACCCTTACCG
TTATCCTCCGCGTAAGAAGGAGACTATACGGGAGGAAGTCGACTATATGTTGGAGATCGG
AGTCATTGAGCCGTCAGACAGCGCTTGGAGCTCTCCTGTGGTGTTGGCGGCGCAGGAGGG
TAGAGCAGATCGATTCTGTGTTGATTTTAGGAAGCTGAACGTGGTGACCCGCGGAGATGC
ATTCCCTATCCCACGCCTCGAGGACTGTATTGACCAGGTTGGCCAGGCCAAGTGGGTCAC
GAAGGTGGACCTGTTAAAGGGTTACTTTCAGTTTCCCCTGACTGAGCGGGCTAAGGAGAG
GTCAACGTTTGTGCTGCATGATGGGCTGTATTGCTTTACGGTCATGCCGTTTGGAATGAA
GAACGCCCCGGCCACATTCCAGCGGCTCATGAATACCATCACTCAGGGGTTGCGCAACAC
TGTCACCTATCTAGATGATGTGGTCACTTATAGCAAAACATGGGAGGAGCATGTCGCTCA
TGTTGGAGCATTGTTTGAGCGCCTGGCAGAGGCAGGGTTGGTGGTCAACCTTCCGAAATG
TGAGTTCGGGAAGGGCATGGTCACCTATCTTGGTCATCAGGTCGGCGGTGGGACGGTGTT
GCCTAGAACAGCGAAGGTGCAGGCCATAATAGATTTCCCCCCTCCCACTACGAGAACCCA
GCTGAGGAGGATTCTAGGGATGTGCGGGTTCTATAGGCGGTTTGTGTCAAACTTTGCAGC
CGTGACTGCTCCCTTGACCAACTTGCTCAGGAGTGGGGTGAAGTGg
>NODE_2292_length_443_cov_14.097066
ACCAAATCATGGAAATCGCTGTTCTAATGCACCGTGTTGCATATAGCTCCATGGATACTA
TAGCAGAACAAGCGATTACACTTCTGGAGCAAAGATTTAACTTTTGGGAATGAGTTTAAA
GTACAATAACCTTTGCATAACAACTATTTTTTCTCTCTCTACAAGTGTAGCCCGAGGCAC
TGCGCAGGCGCTGTCGTTCCTCGCTGTCACTAAAACATTTTTCTTCGCATTGGAAACTGT
CACAAGTGACGTCAATCACCGAGCTCTGACCAATTAGAACGCAGGGTGATTGTTTAGCTC
CACGGGCTGCAGCGCCTACCACGAATCTCTATTCAGTATATCAAAGCGTCCTGCTGCTGC
CTCTCAAGCGAATGGGATTCCATGTAGGCAACTGAGATAGAATCTAAACTTTAAAACTTT
TTTTTCCTCCATCTCTCCTCTATTTTTTTTCATTGCGATTAAAATATATTTGTCATCATC
ATTATTATTTTGCCCGCTGTCAAGTTATTCTAAAA
>NODE_2301_length_293_cov_22.808874
TGAGCGAACACCAAGGAGGAGAGAGTCTCTTTTAGCAGAACAGGCCGGCAGGCCGTTTAT
TCACAAACCGAAAAACTGAATTACAAAGAGTAGTAGGTTTCTTCGTCCTCGGCTGGTTCG
GGGAGACGTCGGCTCCACCCGATCTCGACAGCCTGGAGGGACAAAAAGAGGGAGAAAATC
AGTGGTTTGTTTGAGATCCAGCAATACAACACTCTACTCGTCTACTCCTGCTCTCACCAC
ATTACGAATCTCCCGTCTGCCGTTCTCCGTCGTCCTTTTCTCCTCCGCTCGTCAGAGGTT
GATTCCCCGCAGCTGGGCCAGAGCGCGCTCTCTCCCCTGATGAGGGAATCACACTCAGGT
GCGTG
>NODE_2302_length_201_cov_15.452736
CACTTCATTAACATATGAACACTCCCCCAATGTGTAATATATGCACGGGATTCTTAAGTC
TTATGTGGGGGCGCATGAAGACTTGCGGTAGGTCATAAATATGACCTAAGACTGGCGGTA
GACTAGCGGTAGGTCTTAAAACAGGCGGTAGGTCATATTTATGACCTAAGACGTCCATCT
AAGACGTCCATAATAGAGCCCTTAAGGTCTTTTGCCTTGGGAGGGCAGATCTGTCCTGAT
TGGTCATCTTCCATCCCTGACTAACCCTGACTT
>NODE_2314_length_2190_cov_13.478995
GGAGGTGAGAGGGCTCAGGGCGGCATACCAGAGTCGGTTCAGGAAAATGCGGGGGACGAT
GGACTCGGTACTGAGCCTGGAGTCAGAGGTGAGGAAGGCCCAGGTGAATAAGGAGGTGGT
GGTCTCAGTATTTTTCGATGTGGAGAAGGCCTATGACCTGATGTGGAGGGAGGGGCTGTT
GATCAAGCTCAGGAGGCTGGGGGTGGCGGGTAATATGTTCAGCTGGGTGAAGGATTTTTT
GTCGGGGCGCACTATGGAGGTGAGGGTGGGCGGGTGTTTTTCGTCTGGTCAGGTGGTGGG
TGCTGGTACGCCGCAGGGGAGCATGATTTGCCTGCTGCTGTTCTCAATAATGATTGATGA
TGTGTTTGCTGACATTGAGCCTAGTGTGGGGAGGTCGCTGTTCGCAGATGACGGGGCGCT
GTGGAAGAGGGGGAGGAATGTGGCACATGTAGTGGTGAAGGTGCATTAGACAATACAGCG
GGTGGAGCAGTGGGCCTTGAAGTGGGGTTTCAGGTTCTCGGTGGGCAAGACAAAGGCGCT
TTTTTTTGGGAGAAAGAAAATTGGGGCAGAGGTGAAGCTGTTTCTGTATGGCCAGGAGCT
TGAAAGGGTGGAGTCGTACAAGTTTCTCGGGGTGTGGTTTGACACCAGGCTCACCTGGAA
GGTGCATGTGGAAGCGCTGGTCAGCAAGTGCATGAGGGTGTTAAATGTAATTTGGTGTTT
GGTGGGAATGGACTGGGGGGCTGGCAGGGCTGCACTGCACACGATTTATGTGAGCATGAT
CAGGGCTGCTCTGGACTACGGGTGTGTGGCGTATGGGTCTGCGGCTAAGAGCTTGTTGGG
GAGGTTGGATGTGGTCCAGGCTCGAGCTCTCAGGTTGTGCAGTGGGGCCTTTAGGACGAC
GTCTGTGCCAGCGTTGCAGGTAGAGATGGGGGAAATGCCTCTGGAGCTACGGAGACTGCA
CCTTATGGTGACATATTGGGTGGCGGTTCAGGGTCATGAGGTGTTGCATCCTGTGCGGAA
AGTGCTTGAGCCCTGCTGGGAACATCAGAGGCAGGGGCGGAACAGTTTTGGTTGGGTGGC
GGCGCAGAAGGCAGGGGAGCTGGGGTTGCGGGACAGGGGGTTTGCACCAGCTGTGGCGTG
GCCAGCTGTTCCACCGTGGTTTTTGCCCCAGCCGGTGATATACTTTGCTGGGGTGGGACC
GGGAGGGCAGTGGGGTCGGCCCTCGGGGGCTGGGGTCATATGTGGGGCGGGAGTTTTATG
GCTACCTACAGGTTTACATGGATGGCTCGAAGGACCCTGAGACAGGTAGGACGGCAGCGG
CAGTGGTTGTACCGGAGTTTGACATTGAGGAGGGGAGGAGGCTCACGGATGACATCTCAG
TGTTTGCCTGTGAGTTGGTGGCTATGGTGCTGGTGTTACAGTTGGTGGAGGAGGTGCGGC
CTGAGCGGGTGGTGATCGCGTCGGATTCCTGTGCAGCTCTGGTGAGCTTACAGTCCGGGT
CATCTGACAGTAGGGGGGATTTGATATATGAGATCCTCCAGGCGCTGTACAGGATCCGGC
AGCTCAGGCTGGTAGTGCGGATTGTATGGGTCCCAGCTCACCTGGGGTTGGAAGGGAATG
AGAGGGCTGACAGGGCAGCAAAGAGGGCACTGAGGAGTAGGGGCAGGGTGGAAGTCTAGC
TGGGGAAGTTAGATTTGCCTGCAGGTACGCGGATGACAGGGCGAGTTCAAACAATGTCCA
CTGATGCAGGGCTGAGTGTCTTCGAAGAGACAGAACAGTAAGACATTGAGATCGCGGGAT
TGCCAGCCATCCGAAGCCATTTTTGGGTGAATGACGTTAATCAAGATAATTTGATGGGAC
GACATTTGATTGAGCGTTTGGGGATATTTGTCATCACATGAGGTGAGAGCAGGGACGTAT
ATAGCAGTGCAGCCGTGACCCAACAGAGGTGTGAGCCAGCGACCAGAGCAGCCTGGACCC
AACAGAGATGCAAGCCTGCGACCAGAGCAGCCTGGACCCAACAGAGATGCAAGCCCACGA
CTACAGGGTTGCTTTCCCTGCAAGAAGAAAAAGGAGACTCCCCCCAACCCTAACCCTGAC
CCCAACCCTAACCCTAACCCTGACCCCAACCCCCAACACTTGCCAGCTGTGTCTGTAACC
TTATGCAATGATGACTGCTTCAGGGCGGAGATCTCACTTCGAAGCGACAGAAGAGTTAGA
CATTAAAATCGCGGGATTGCCAACGATTCGAAGCGATTtttg
>NODE_2335_length_92_cov_5.402174
TTAAAGTCCCTCATATCCCTCTTAAAGTCCCTCATATCTCTCTTAAAGTCCCTCATATCA
CTCACAAAGTCCTTCATATCACTCCCAGAGTCCCTCATATCACTCCCAAAGTCCCTCATA
TCTCTCTTAAAGTCCCTAATATCTCTCTTAAAGTCCCTCATATC
>NODE_2336_length_1486_cov_13.004038
ATCTGCCTAGAGGTACTCAAATGACGGGGCATTCTAGAGCAATGATGACTGCTTCAGGGC
GGAGATCTCACTTAGAAGCGACAGAAGAGATACGCTGCTTGTCATGGTATCTGGTTTTAG
AGGGCGTTGGTGTGTTTGGCGTTGGTGTTGTTTACAGCTGCTAGCACTATCTATATTACC
GTTGCAATTATTATTACTATTTTATTCGTTTTTTTTTTCGTTATTAGTTATTAGTATTGT
TTATTAGTTTATTGGTAGCCTATTCTAGCTGTCAAAAAATGAGACCAGTGACCAGGATTG
CTCTTTTGGCAGCTTTAGCGGAGGAGGAGGAGAAGGAGAGGGTAGGCCTAGCGGCTTCTT
CTCGGAGATTTTGGGTTCACCCCATTAATAGGTTGAGACACCAACACGGGGAGTACCATA
GATTGGTGGGGGAGCTCCAGCTGTATGGAGAGGAGTTTAGGAGCTATTTCCGTCTGTCCC
GCAGCCAGTTTGAACTTCTGCTACGGAGAGTGGGCCCAGTCATCGGGAAAAAAGACACGC
AGTTCAGGCAGTCCATCGGGGCTTCTGAACGGCTTGCTATCTGTCTCCGGTATGTATAAC
ATAGGCTATACAATATCAATTCACTTGTCTTGTGTGCTTCCCTCAGTTGAGTGTAGGTTT
CGATGAGCTTGTGTAATTATAGGCTATAATTACGTCTTGGTTTAGGTTATAATAGATAGC
CTAGTTCATTCATTTGCCGAGTGTGTCAAATAGACCAGCGGTCCCCAACCCCCGTGCCTC
GGACCGGTGCCATTTGGTATCGGGCCGCAAGATGTAAATAAGATTATTTCTGTTTTATTT
ATTATCTGAGTCTCGAGTCTTTGCAACAGTTGCAGAGTTCTCAACCAGTTTCACGCAAAA
GCCAAACGCTGATATAACATTATGATATCAAATTGTCATATGGGTTACCATTTCCAACAT
TCCAACCGAGAGAATTCAACTCGACAATAGCGGGATGTGCTATAAGGATAACAAATCAAG
GAATTGCCTTTTCACATAGGCTACTGTAACAATCCAAGACTATGTTGATAAATAATTAAT
CATCTACAATCAGGCATAGGCCTAATCACAGAATAACTATGAGCTTCAAACGTGCAAAAC
AATGTGTTTGAGGGCATCAATTGGCCTACGCAAAAAAGGGGACCGCTGAAAGACTATTTG
ATAAACCTGAGGAAAATCAAATGCATGTGAGGCTCTATAACGAAAATATGGAGATAGCAT
AACGTTACATTTAGCTATTTACATAGGCCTACATTTTTAATTATGTAGGCTACTTTAAGC
ACTGTCATTGGGACGAAAACATGCTTATCACAGTGTGTAGAATAGCCTACATTTTGTTGT
TAAGGTGAGACACCCCAGGTGAATAGGGTAAAAAAAATATTTAAGGGATATCTCTCTGAA
ACTTACCCAGCTGATTAATGACATAATAACAAAGAAAAAATGTATTGCAACTAGTACCCC
CCTAGAACCACAACTAGTACTAGAACCACAACTAGTACCCCCTAGAACCACAACTAGt
>NODE_2337_length_619_cov_11.192245
AGACAATGGCATATCATTGTAGGGGGGCACCCAGGCAGGCTAATTAAATTCCAGTGGGGG
CCAGTGCCATCCCTGGCCCCCACCTAGGTCCACCCCTGGTGGCACTGGGCCCTCACATGG
ACCAGGGTGTCAAGCTGCAACATTAAATAACATCACACAAAACCCGGAAACCAAGTATAA
GATTGATTAAAGAACCAGGTCCTGCATACAAAAATAATAAGATGATAAATAAGAATTAAG
AATGGGTTACAAAATCAGGGATAAAAAAGAACGATTGAAGAGTGATGAAAAATAAGAAGG
ATTCTAAATTTAGTTTGCAATATTATCAAGAAACCAATCATAAATATCATCAATATTTCT
TAACCACATACTAACATTCTATGAAGCCAAATGGATAAACTAAAATAGGCTACAGCCCAA
ACATAAATTGAACATATTTATATGGTTCTAAGATTTTTTTAAATATTGTAATTTGACCAT
TGGTCATGTCATTATACTTAAGTGTAGAAGAGGTATTTATGAAGATTTACTTCTGCTGTC
ATATTGCTATCTCAGTGTAGCGTTTGTCTTGGATATGTGATCTGGCCACACTGATAACAT
TTCTGTGCTCTAGGATGTATCCTCCTCAATGTGTTCATGAAATACCTTTTAACCTATGTG
AGGATGGCTGCGTGAGGATCAATGTGTTCTA
>NODE_2339_length_87_cov_37.195404
TTCGAGTCAGTTTCGAGGGGATAAAAAGAGTCATCTGTCATGTTCAGTGCGTCTCGCGTA
TTTTAGCCTACACCACATAATCTAGGTTACCTGTAGCCTATTATAAATGCCGCCACAGAT
ATGAGTCTAATTTGCTGCGCAAGAACCGGAGCAAGTTGC
>NODE_2346_length_105_cov_17.495237
TAACCTCATTACTGTCAATGTTCAGCCAAAACTAGCAGGCACACCTAAAGAATTTATCCA
GCTCAAACTTGCTTTGTTTAACATTAGAGCCCTGAAACAAAAGTATTTTTTGATCAATGA
CTTAATACAAAAAAATGACCTCAACTGTATGTTTTTAGTGGAGACATGGCTAGACAA
>NODE_2364_length_73_cov_6.657534
ATATATTTCAGTCGGCTGTAGAATAAGCCTAATGTTACTTGTAGCCGAGTATTTTCAAGA
GCACTGCGATGGCTGGGTCTGTTGGGGGTGATGATATTGCATCTGGATATATTTTTTCAA
CTGCGTTGGCCTATTGGCCTACGTG
>NODE_2373_length_108_cov_6.898148
AAGAAGTGCTCCGATCGCAGAAGCACGGAGAACAAGAAACGCGCGTTCATGTGAGGCGCA
CTCGGATTCTGCCCTGTGCTGTGAGACTTGCACTGAAAGAGCCTCACAAAGGTTCCCCAG
AACAATAATAATTATTAGGTCGTCTGAACAAATTAAGATATTTACTTCTTGTTTTTTGTT
>NODE_2376_length_73_cov_74.643837
ATCATAGTGGACTGTGAGTTTTGTTTTCCTCCAAAGCCGTTCAGCTGTCCTACACTTTCT
CTTGTTTTCTTTGATATTGGTTTTGTTCAGCCAAGGAGAAATTCTCTCAGTTTTCACTTT
TCTAACCTTCAGGGGGGCTACAATG
>NODE_2377_length_114_cov_20.482456
CTATTGTACAGTCATCCTATACTGCAGTCTATACAGAGGATTTTTACCTACTATTCTATT
TGCACAGTCGTCTCATACTGCAGCTCTGTATAGAGGATCTCCACTTATTATTTTTAGTTA
TTTTTAGTGATTTTTAGCGACTGTTGATTCTGTTGATTCTTGCTGTGTGTTATTGCTGCT
ATTGCT
>NODE_2380_length_80_cov_76.300003
GCTTCAGATCTGATGACACGATAACAAAATCGATCATCGACCGTCGGCCTAAGGTGTTCT
GATGCCAGGTGTACTTGTGGGCATCTTTGTGTTCGAACATGGTGTTTGTTATGGCCAAAC
TGTGACTAGCACAGAAGTCCAACAACAAAACA
>NODE_2389_length_769_cov_18.522757
ATCCCCTTACTTTGGCATAAACAATGAAAATAATAGAGAATATGTTGGATTAAACAAAGG
AATTAACTGTTAGTATTAGGCTACTAATAGCAACTTTTACCTTATGAAAAAGATGTTGTT
TTGGCCAATAATGATGATGAGGATGAAGACGGGAGAGATCATAGCTGATCATGATGGTGT
TTGTAACTGAATTGATTATTGTCATCATTAAAGTTGATTTAGAGGATCTAAAGTTGACAT
AACTCATCTAGGACTGTTCTATAAACACCAACTTACAATCTGGGATGCCATCTCCACGGC
GATGCGCATGACAGGAGGGTTATTCTACATTGTTTCCATGACAACTGTTTGGGTGTGTGA
TGTTAAAGCCAACCTCAGCTGTCATCTCCTCACCTAAAAGCTTTGTAATTGGTCTAATTT
GCATAGTACAATTAACTGTGTTAGCTCACAGCTAGAATAATCACATCTAAAATGGAGAGA
CAGCATGATTATTATATCAGTGAGTTTTGTAGAAATGCTACTGACAAGTCCGTATCAAAT
AAACATTAGTATACTTCTTTTTTCTCTCTCTTTTTCTCAAAATAATACTATCAATTATCC
ATGGGCAGTTTTAGGCTACTGGTTATTGTACAGCTACACAATACTGTAGATCAGAAAGTG
TGGTTCTGTATCTTTCTGTTTCAAAGCACAGAATCATGGGGTAAAAAGTACCTCTTCCAT
GCAATAATATCCCTCCATGTTAAGGGTTATCACTGCCCTGTATATGGTCAGTGTCACATA
GGGCCAATGTGAATCGTATAAATTAATTAAGTGAGGAACCTTAGCTATGTGTCTCATAAG
c
>NODE_2393_length_258_cov_6.949613
CGAAACCTCAGCAACCAAAATCTGGAGCTGAGGGAGGAGGTCCACAACATCAGCACGCAA
GTCCGGGACCTACGGAATGGGATCATGGTCCATCCTTCAACAGATGTCGCACCACCTGAG
GCCATTGTGTCGCAGCTGACTCGGCTGCCTGACCTCCAAGACCTGGAAACACAGCTAGCT
GAGGACAGTGACCTTAAAGAAAAACTGGTTAGTTTTACTCTTGACTGTACTGAAGTGTGT
AACTACACGGTACATTTTGCGTTTGTCAATTTAAAGCTGCATTCAGCCTTGTGCCCAATT
CGCTTGTATTCTTAAGTTTCGTTTCTCAAA
>NODE_2394_length_187_cov_7.069519
GGTGGTATGAAGTTAGCCTACGACTCGTGTAATCTGGTGCTAGTATGAAGGAGAAAGCAT
GCCGGTTTGCTGTCTGCTCTGTTTCTACTGTACGTGCAGAAACAGAGAAACAGAGACGCC
CATGTCCTAAGTGGACAAGAATGCGATTCTTCAACTGGACATAAAAGCCGGTTTAAGGAA
ACCAATCCTGAGCATGTATCCCCGGGAATCAGCCGCCCAGCTGTCCGCACAGCGGTCCGA
CAGCCCGGCACACACGCAC
>NODE_2415_length_394_cov_43.934010
CCCTTGAGCTGGGTGTCCCGCGGGGCCCGCCGGAGCGTTTACTTTGAAAAAATTAGAGTG
CTCAAAGCGGGCGAACTCGCCCTCGAATACCAGAGCCAAGCACGATGGAACAGGGCCCCG
GGGTCGCACGCGCGTGGGAAAAACTTTGATGGCGACCGCCCGGGGCGCATGATTAAGAGG
GACGGCCGGGGGCATTCGTACTGCGCCGCTAGAGGTGAAATTCTTGGACCGGCGCAGGAC
GGGCGAGAGCGAAGGCATTTGCCAAGAATGTTTTCGTTAATCAAGAACGAAAGTCGGAGG
TTCGAAGACGATCAGATACCGTCGTAGTTCCGACCGTAAACGATGCCGACTGGCGATCCG
GCGGCGTCCAGACCTACGACCCGCCGGGCAGCTATCCGGGAAACCAAAGTCTTTGGGTTC
CGGGGGGAGTATGGTTGCAAAGCTGAAACTTAAAGGAATTGACGGA
>NODE_2431_length_170_cov_5.488235
TACATGTGGAGTAGTTATGTCTGTATGCATGTTGAAATCTAGTGGCTAGACCGTTGCTTT
CAAAATACTCTTGTATTTGTGAATGAACAATTCTCTCCATCAGTTTACTAAGAACAGGAA
GAATGGCCTGCTGTTTTTCCCACAAAGTGGTGATTTGCATGCTAATAGGCCTGGCTGGGC
CAGCAGGGGCCTGTCCCATTAGCATGTCAATGTAGAGTTCTGTGAATGGTTGGGTGGGgt
ga
>NODE_2446_length_73_cov_5.849315
TGAACACATCTGTGCGTCAGTTCTGCGTCATACGTATAGCGCCCCTAGTGGTGATGAAAC
AGGAAGTTCTCAAAACTTCTCCATTCATTATCCTATTTTTACACAGTTTCTCACACTTGA
TGAAGGTTGCGCGCTCCCTTTAACA
>NODE_2458_length_806_cov_47.359802
AAATAAACAAAGTCTTGGGCGACTACAGAAGTTGAAGGTAATATTTCAGAGGGGTGACCA
AGTCATATAAACAAAAGTACAAGACCAATGCCAACCAAGCCATTGTCATGAGAAATTGTG
GCGACCATAGAAAGTGCCTTCACCATTTACTTTAAATATAATGGGTAAAACTGCAACCGG
AGTGAACAAATCTGAGACACTGCACAGTCACACTAGAATGACACTGAGTATTATGCAACC
ATTTCAGGTTATACATCTAGAGAAGTAACTGATTATACAAATTATAATGTTCATAGTATT
AGTATCCAATGACAGGCACGCTGAACACTTTGGTGGCCCCTGGAAATAGTGCTGTAACTT
AAGCGTTAACAGCCCCAAACAGTACTTCCAGTCGCCCAAGCCTCTGCTTCATCTGGAGGA
TAAAATAAAACTACAACTACACACTTTTTTGCCCATGATGTCGTGAAAATGCATGTTGAC
AGCCTGGTCCACTGATTGTTCGGCCTCGAAAGTAATAAATCCAAAACCTAGCCAACGACC
AAGAGTGAATCAAGGCAGCAGGGTGTTGTGACAACACAGGATGAGAACAGTATTGGTGTC
AGGGGTCAGCAGCACGGGGCTGTCAAGGCGGAGCGCAGGCTCCTGGGGTTCAGGTGAGGT
GGCAGTTTTCAACAGCAGCACAGATATATGGCAGCAGGGGAATAGCTGGGAAGGACTCTG
GTCCTCAGCATGTTTAATCATAAGGGGTTTCAGATCAATTCATAGATTACTGGTAGGGAT
TTAAGTGAACTGATTTTGGCTCTATGAAGTTCTGTAAAAAGTCAATTTTTGAATTTGAAT
GCCAGTAGTTTGCCGTTTCATCCGAACCCCACCTTGAt
>NODE_2470_length_409_cov_6.029340
TAACAAAACAATATATTTTTTTAGTGAAAACCTTTACAAGTGTAACTGGCTTTTTTTGTA
TCATGGGATTTTTTTCACTGTGCTAGCCTCCAGCTTCTCGGTGACTGCATGTCCACTTCT
AATTTAGCCTACAAGTGGCCCTGTGGCTAACCCACATTCCTGATGGCTAATCTACTGTAA
TTCTCCATTCTGCTACAAGACCCTTTCTGGCAAGGGATTGGAAAAGATTGTCAACAGTCA
TACTCTACATTTTTGTTTTAAAATATTTTTTCATAACAATTATTTTTTTATTGAAAAAAT
GTTTTTAATGAAAGCCTTTTTTACTGAATGACTATCAACAATCGTAATCTACACTGGGGA
GCATTGAACAGGGGACAGCTCATCATTAATAACCCCAGGATTGTTGATTTTGGCATCAAT
TCATCCATCACTTAATTAATTCACCATGAAAATAGCCTACATCGACCGTCCTTGCCTTAT
c
>NODE_2471_length_209_cov_4.923445
ATTTGATCCCTGGCACGTAGCTAAAGGTTAGTCATGTTAATGCGACCGAGCTAACACTGT
CACACTCTCAGCGTTGATACATGAGATTCTATTAGGCGTTCATCTTTGCTTTACTTTACA
CTTTGATATAAACTTAGTGGTCAGGTCCACCATGCACATATATTTATAAGTATAGACATG
ATTGGATGTCCATCGACCCTGTATTGAACATTTCCACAGAATTAATCGTTATCATGGATA
TATATTTTTgtaccttttttaggtatcaaagcaaagttgcg
>NODE_2491_length_402_cov_58.828358
ATGTTTGGCACAAAACGTTTAGTAGGTGGAAAGTATGACTCATTTATTTACCTTAGATGT
GCCCAAATGCATTTTTACTTACATTGGGTCTTTAACTCCTATAGGCCTATTAATAATAAA
CATTACCCTGCAACATTATAGGTGAGTTATGATGATTAGTAATCAAACCAAACGTTTGCA
TCAGGCTGCCTATTATTTTATGTAGGCCCTATTTAGCCTTTTTTTAAGGCTGTCGCTTGA
AAGACCATTGAGGCCAGCCTAATTTACAATGATGTGGAGTAACTGTAAATGAAAAGTGTT
TCCAGACAGTTTCAGGCAACTGTATCGCCTGTATAGAGCATATTGTAGCCTACATCAAGC
CGTATTTTATCAAGTCGCATTTTCTCATAATTGTCATGAAGACAGCAGCGCATGCAAGCG
TCTCTAAGTTGTCGGCTAAACACAAGCAAGTTCAATTATTTATTTGCCAAAAAT
>NODE_2507_length_119_cov_66.067230
AAAACTTTAGACCAGTTTCCAATCTCCCATTCTTGAGTAAAATCCTGGAAAAGATTGTCT
ACAAACAGTTAAGTGATTTCCTCACGATAAATTGTGCATTTGATACTTTCCAGTCTGGCT
TTCGCGCCCACCACAGCACAGAGACGGCCCTAGTGAAAGTGGTAAATGATCTTAGAACAA
ATGCTGACTCC
>NODE_2508_length_259_cov_29.972973
TTATTAACATAAAAACCAGCTGACTGAACTATCTAAGTATCTGCGGAGGCAATTAGCTGT
TTGGAGAGGACGCGCGATAGCGGCTCCTGTAATGGTATCATTTGGAGTCGAGGCACACAG
ACGCGCCGTACGCCCAGGTTCTGTAATTAGAGAGAAAACGCTGTACAGGTTTTCCACTAA
TTAGCAAATTATGCTGAAAATAGCATCAAGCTAATTAACAGTTATTATGGCATTTTTGAA
AGTATGACTTTAATTAGCGAAGTCCTGACGCAGGCAATTTCAAACTCGTCTCGGAGAAGA
GAAGATGGGGAAGATGAGAAGAGGGGGGGGg
>NODE_2513_length_155_cov_19.161291
CGATCTTTACTCACTGTGCCTTGTACATACGTTAACATTTTCTTAAGCTGCTCTTTATTT
TTTTATCTAGTTGCTCTTTTTTATTAGCTAAGAACTGTGTGATTTCTTGTGTGATTTTGT
GTGAAGGGAGGACTAGCAAAGTAAGATTTTCATTGTACGGCAAACTGTCTGTTTAACTGT
GCATATGACAATAAACAATCTTGAATCTTGAATCTTGAATCTTCAAT
>NODE_2527_length_303_cov_15.095710
AGGTATCATAGGTTCTATGGGAGAACAAAGACACACATTGTTGTTGTAACACCCCCAACT
TACAACACATTTCAGTCTCTCAATACCCAGCAGAGGTGGCTGCTTAAATGGCCTTGGCCC
ATTGTGTTTGCCATTCTTCTATCTATTCATACACGTATTGATAAAAAAGTAGAATAATTA
ATCAAAAGTATATTTAACTCTCCGGGGCTATGATCCTACAGTCCCTACATAGATTTATTT
AAAAACATGTATAGACATGTCTCACCCCCTAAACCTTAGTTAGTAAACCTATCTGTATGC
AGAAAAACACACCAAATGGAATGTCACACACACACACACACACACACACACACACACACA
CACACACACACACAC
>NODE_2532_length_613_cov_24.743883
TCCTGTCCAGATAATAAATAATCTAAACATAGCCGTTGGAGAGGTTTGAATTCTGAAATA
CAAAACCTTCTAGTCACCTTTTCAAATGTCATAGCCATGGTGGTAATGTTAAACTGATTT
CGGACTGTTTGTTTCACTTCGGACTGGGATAAAATCCCACCCGTTTTTGGGCCGGTCCAC
TTGCGCGCCAATGAAAATTGATTATTTGTCAAGGGCCAATGGGAACCCGGGCCCAGACCC
TGTGTCCCGGAAGACACACAGAAAACGAGCATTATCCCAAAAGTCTTTTTCGTGTCTGTG
ACGCGCATTGACTTCTGGGTACTCAGATTAGCCCATAGGGGGCTCCTGCACATCGCCACA
CCTACCAGTCGTGTTTGGAGGGAGGGGGCGGGTTCTTTTGAAAAAGATGGCCAATCGGAG
GCCTTGTTGACCACCTATAAGCTTCACTGTTTGTCACCATTTCATTAAGGTTTCAACAGT
CGGTGCAAGCCGCCAAGCAAGCCACTGAAAGAGCCAATGAGTAAGTGAAACACCATTATG
AGTTCATAATATTGGTCAGATAAATGTCTTGGAAAAAGGTTTCAGGACAGCCGCTGTTTC
CTTGCATTATATTTAGTGTGTGTGTGTGTGTGTGCGCGCGTGTGCGTGTGTGTGTGTGTG
TGTGTGTGTGTGTGTGTGTGTGTGC
>NODE_2533_length_135_cov_2.244444
CCCTTCTCCTTTAACCACGCCCACTTTATATTTAACCACGCCCACTTTTCCATTAGCCAC
GCCCACTTAAAATAAAAAAACGGTCGGTCCCCCTTTAACCACGCCCCTACTCCTTTAACC
ACGCCCACTCCTCTTACCACGCCCACTCCTCTTACCACGCCCCCTTCTCCTTTAACCACG
CCCACTTTATATTTAaccacgcccact
>NODE_2536_length_259_cov_16.486486
AATGTGAAGTTGAACACCAGGCATATCTGACGTTACCTAGCTAGCTACCTAGCCGGCTAA
CTAATGACGAGCGTATCTGGCTTGCCAAATGGCTATCCAGTGCTAGGGCTAACTTGACTA
GCATAACCTGCCTTGAATTTTTCTAAGCGGAGTTGTTCAATCCTTCCAGGACACAATGGG
ACGCGTGATCAGGGGACAACGAAAGGGTGCGGGCTCGGTGTTCAAAGCCCATGTGAAGCA
CAGAAAAGGCGCTGCTAAACTCCGCCACATCGACTTCGCCGAGAGGCACGGCTACATCAA
GGGGATCGTGAAGGTACCCGGGGCCATCACt
>NODE_2540_length_80_cov_13.812500
TACAGGACACCGCGCCAAACACTCACACCGTACAGGACACCCAGCCAAACACTCACACCG
TACAGGACACCCTGCCAAATACTCACACCGTACAGGACACCCAGCCAAACACTCACACAG
TACAGGACACCGCGCCAAAGACTCACACAGTA
>NODE_2548_length_227_cov_25.462555
TGTGTGTGTGCGTGTGTGTGTGTGTGTGTGTGCGTGTGTGTGTGTGGGAATGGGACGGGG
GGCGAGTGGGAGTGGGGGGTCGTGGAAGTTGAAGGCTGTTCTTTTGTGCGGCCCCGGCTC
CTGATCATTTACATCAAGTTGACATTCGGGGAGTTTACTCTGGGGTCTGTAATTGTATTC
TTTCGCCAGTTCTGCATTGCCAACCGTGAAAATGGAATCTTATCAAGCCTGACCAATTTT
TAATGTACAAAATGAATTGGCAGAGGTTCAAAAAAGAGAGCGACAATTCAAATCAGGTG
>NODE_2599_length_150_cov_7.546667
AATGGACAAGCAAGAAACAGGAGACTTGCATACTCTTAGTGGACAATAAGACGAACCAGA
CCTTCAAATAAGAAGAGTGGAGCATGGTAGAACAAGAAACGGAATCACAGAGGAACTGCA
GGGACTGGACAAAAAAGGAACTAACAATTACTTAGGAAAGCTGGAGATATAGAGGCCGCT
GGATTGAGGCACTGGAGACGTAGCATTTAACacacacacgca
>NODE_2611_length_231_cov_5.324676
GGCTATTGGTCCAGCATGCAATCACCACCACCTGTTTAGTTCAGTCACTATAAAAGCTCC
CTGTTTTTTGCCACTCACTCTCTTTACTCCCTCACAACATGCACATCCTACGCTTTGGTA
TGGTAAGGTCCAGGTCCTGGGGCAGGTCAGACAGAGGCCTCTATACATTCCACCCGTAGG
TTACTTCTTGTTATACACACCAGGTCAGAGGGGGTATGCCATCTATGTATTTTATTCAGT
TAGAGTAGTTTAGTTAGTCAGGGACTTTCTTACTACTAGGGCTTTGGGGGGGATTTAGTT
AGg
>NODE_2613_length_333_cov_45.954956
AAATCTTTCCTTGCTCAAATTTCAATGAAGAAGTGAAAGAAAACGGTCTGTTGTGTTGTA
GCCAAAAGAAGGGAAGTATTAGCAGTATGCACAGGCTTTTATTTAACATAAAGTGCATGA
ATATTAGCAGCCACTACAAGGGCAATAACATTTTGTCTGGTTTAGACAGTTGGAACCTAC
AACCAACCAAAGAAAAGTCTCAGTGCCCCAGTGGGCAATAACATGTTGTGTGGTTTACAG
TCAGAACCTAGGCTAGAACCAAAAAACACAGTAGGTCTCAGTGTCCCATTGGGCAATAAC
ATTGTCTGGTTTAGACAAGCAGAACCTACAGTAGAATAAAACAGTTGCTCTCACTGTCCC
AGTAGGCAATAACATTTGGCAGACCCCCCCCAAAAAAAAGTTTAA
>NODE_2616_length_513_cov_37.923977
CTGAAGGTATTTTTTGCATATATTGAATTATTTATTAATCAAACTGCAGGATATCGAACA
ATGCCCCTTTAAGATCTTTTACCTGTAGCCTAGGCTTGGACTGATGGAAAACGTAGGCTA
CACCAATGGCTGTGGGATTTGATCATGACCATGGACTTGTAGCCTACAAGGATACAGTAT
GAAGTATTTGATGCTTTTTAAATTAAAATAAGTAAATAAAAAAAGTGGAATACAATTTGT
AAACACAAAGTTAAGGCTTACCCAAGTCTGGCTTTAGCTCAGTAGGCAAGCTTAATTTCC
GTGACATCTTTGCTGGAAAAAAGAGAACATGTCTCTTTACAAACACAAACCTACACTAAC
ACAAGACACCATGCAACGATAGCACTAAGGCTGGGGTTAGAGGTGCTTAGATGTACAGTG
TCAACAGACAGTTAAAACAAAACCTCTGGTATCATTTGTTAAAGTTAAAGTCCCAATGAT
TGTCACACACACACTGAAATGTGTCCTCCGCAATTGACCCATCATCCCCGTGTGATTTTG
ATCCATCCCCTGGGGGAGAGGGGAGCAGTGAGCAGCAGCGGTGCC
>NODE_2656_length_229_cov_10.393013
CAAGTACCCAGTATCGTTGGCTAACATGTATAAAACCACGTCACGTCGCCTACATAATCC
TATGATCATGGCAGAGTAGGCTTGGTGTGAAGGACATTCAGAGGGCTCTCATGTTGGACA
TGGACATAGACACTGGCTCACTGACAAACCAACCAGAATTTGGCAAACCTAGCTTTAGAG
TTCATGACCAATTTCAAAGGGCATCTTATCCCGTTCACAATATTCCAAGATAACACAATT
GTGATGACCCAAACCCAACTCTGGCGGTTCACCGCCGGCAGTTGTTCGTCCGAGTCGTGC
g
>NODE_2659_length_73_cov_104.575340
TGGGTTAGCAGTCCGAAACTGCACATCTTGGCTGTGGGCATGGCGAGGTAGCTCTGTGAA
TTTTCCCAGAATGTTTGTGCCTCTGAGCGATCGTTAAGGCGTGTTGATATATTTGCTCAA
ATATTTGAGCAGATATAACGGTTTT
>NODE_2660_length_480_cov_33.566666
GTGAGGCGGGCTCTTTGTGCCTGTCTGTCCCATGTGACGCTAACCAAAGCGGGAGAGTGA
GGGTCAGAGTTATTCGGCAGGGTACCAGGTTCTCCCCACCGGCGCATCTGCATGTGAAAT
CGCCATTTCACCCCTCCACAGTCCTAATTGTTGCTAAAATTATTTGTGAAATTGCCTTCC
ACCAGGAGTGTTTAACACGGCAATTGTCACACAATTTTCTATGCACGGCGGGCCCACGGA
GTTGACACACGCTCCTCTTCCATTCATGCGCTCTCGATATCCATAAAGAGTGTGATAGTT
ATAATGCTATTTCATAACAATTAGTGCTACCTCTAAGAAACTATTAAGAAATAGGCATGG
GTGCTCCATAGAAATACGCAGATTACCTGTTGGCACCATCATATCGTTCGTTGTAATTGT
TGTAATTACCCCTTAAGTGCGTGCTTTGCTAAAAAACGATTTAAGCATTCTGGACACGCC
ATTTTACCGAATTAGCTGTGTTAACATCCAATAGGATAAGTAATTTCGATATAGCCTTTA
CGTTTCAATAGa
>NODE_2666_length_636_cov_12.223270
GTTCTACTCCAACATCATCAATAACAGCCCCGCAAATTCTAAACAGCTTTTCTCCACCAT
ACACCATCTCCTCAAACCCCAAACCCAGGCACACAGAGAGTCCACTGAGAAGCGATGTAA
CGACTTCATGTCGTTCTTCACTGCCAAAGTTGAGGGCATCCGCTCTCTCCTCCCCGGCTC
CTCCTCTCCACCTGCCCCAGCGGCCGTCCCACAGCCTGAAGTCTCCCAGCCCCTCCGCTG
TTTCAGTAACACCACACAGCGAGAGGTTGAGGTCATTATTGGGAGGATGAAGTCATCAAC
TTGCGCCCTGGATCCCCTCCCCACAGCCCTGGTGAAAGCCAATATCGACACTATTGGTCC
CCTAATGACCAGCACCATCAACCTTTGCCTGCAGGCTGGCCACGTTCCGCCTGCTCTCAA
AACTGCCATCATCACCCCCCTCCTGAAGAAACCCACCCTGGACCCGGAGGCCCTCAGCAG
CTACCGGCCCATTTCCAACCTCCCGTTCCTCTACAAGGTGCTGGAGAAGGTAGTTGCCGG
GCAGCTCCTAGCACACCTTGGAAACAACAACATCTTTGAGAAGTTCCAGTCTGGGTTCCG
CTCTGCGCACAGCACGGAGACAGCCCTGGTCAGGGTCACCAACGACCTGCTGATGGCGGC
GGATGCTGGAACCCCATCCATTCTGGTCCTTCTCGACCTATCAGCAGc
>NODE_2673_length_229_cov_18.227074
AAGCGTTGGATTTCGCCGAAATCCAGTGCTTGATTGCGCTATAAAAGCAATAAGTATTTA
AACAAAAATGAATACTACCAACAGCAGAAAGTGATCACTAATAGGCGGTGGGGGGGGAAT
TAAAACGGAAAACTTTTGAGCTTGCCGGTAACTTCCTCGTGCTCGTGTGGCCAGCTGTGA
ATCCAGCTGTGAATCAGCTGTGAATCCGCATCTAGGCTAGTAGCCTTGCTGTAGAATACG
TGTCTGTCCTTGCAGGAACTAGAATAATGTTACGGTAACAAAGCTATCAATGTCTTATGC
C
>NODE_2674_length_83_cov_29.397591
ATCATCATTGAGTGCAACCCCTGTTCAATATTTTGGTTACCTGCAGTTGTACTGACTTAA
AGGGGAATTGTTCGATTTTGTTCGGCCACTAGATGGGGTGCTGCGACCAGATGTCAACAT
GTAGGCGTTACCACTCCATATATGGACATCCCCCC
>NODE_2683_length_354_cov_25.265537
CTATTTTAATACATATATATATATATATATATATTTGGCCTATATAGATATATATATTTA
TTTATTTTAAACCAAATTTTGTACCATTGCTTTCATGACTGTGCCTTTGTTGTAGAGCTA
CCTGGTTATGGCAAAAGACATGATTATGGAAAAACTTAACTTAAATAATCATTATTATCA
GGGTCCATAAAACACTTATTCCACACTTTTGAATCCATACAGTGCATTGATTCCAGACTG
ACTGCTGTAAAATAGCATGGTTGACCATTAGGTTATGGTTAATGATAATGAACTATTGCA
ACTACACTTGTAGTGTTGACATTGTCATGACCCCTCTCCATTCCTAATGGGTCAATGCTA
GTTTAAGTTGGCTAGCTAGCTAGCTTATATGTTGTTATAGTTGGCTCCCTAGCTTAGCTA
GCGGCT
>NODE_2685_length_73_cov_230.191788
ATCTGATTGGCTACTATGACCAACATTCCACATGGTGGGCATGTGGCCAGGCCGTTACTG
TAAATAAGAAAGTGTTCTTAATAACTAGCCTGGTAAAATAAAGGTCATTATTACTTAAAG
AGAGATATGAGGGACTTTAAGAGGG
>NODE_2690_length_560_cov_90.283928
AAAACCTAACTCGCCAGACACTATAACCATGCATTCACAGGTCATATGCGAGCCTTCCCC
TGTGGTCGGCATTCTGGTCTGTGGGATTTTTGTTTGGCTGGGATCGAGCATTCACTCTCC
CCTCATCCCCATTCAGTGAACAGGGATTGGAGGTCATTGCATTGGAACGTTGAGGGATCG
AACCCGCGACCCACAAATCACGCTTGGATATTTTCTCTCTCTCTGGGTGAGCGTATCACT
TTCCCCAGTTGAGCGCGGCGTGCGTGGATTATTTGTGGTGTCAATTCATCTGTCTATTTG
GATAGCCTGCATTCTAACTCCCATGGCTCACATGATTATCTCAGAGGGACACTGGGTTGG
ATTCTATCCTAAACATACTCTAAACCCTGCTCTAACCCCAACCTCAATGGCGGTCCGTGC
TCTAACCCTAAACCGTTGGGGGCGAACGCATCTCCATTCAGTTTACGGGGGTTGGTGGTC
ACTGGCCTGGTGCATCCCTAGTATAAAACAGTGTATTGTGATGTACAAAACCCCTCCTCT
CTCCTCCTCTCTCATCCTAGGCGGCGCTCCCGCCCTGCGCGCTCGCCCCGCACCTCCGGC
CGGGTGTGGTTGCGGCCTGGAGCAGGCAGCCC
>NODE_2693_length_780_cov_24.946154
CCCTGTACCACTGACATGGATAATGAAGGCCAATCAAGGCCACCTTTCAGATCTGGAACA
AGCCTAATCTGAGCATTACACTGCTGGCAGCGGAGCCCTGTTGACATAACGTCTTCAGCC
CAGCTGCGCGTCACGTAATCCACCGTAGGTGGCGGGTGCCTTACCCAGGATCCCTTGCAG
CGTGGCATAGTTAAGCAGAGCAGACTTGCTCTTAAGCAATGCCACAAAGCAGCCTCTTTT
TTTTCCCTTTTCTTTCTTCCCCCTTTCTTCCGTGGTGAGTGGACTATCAGTGAGGGTCCG
ACAGTGTTGTTCCTAATTACCTATTTCTCCACCGCTGGTCCTGCAGCTGGCATAATTAGT
TACCTGGGGCTGCAATCCAATTTGAAGTGATGACAAGAAAGTGATCCATGAAAAAGTAAT
AAGTTAAATCCAATTTCAGCCTGCCTCTAATTAAATGCACATGGAACTAATGAGTCAAAC
CCGAGCGTTTCAGTGATAATGGTAATTAGCGGGGTGGGAGTCGCCTTGCGCTCTTCCCGT
TGCCGCTGTAGGTGTGAAGCGTGCAGCTAAAGTGGCGCCGACTCTCTTTTTAATTACACG
TGTCATTCTGTCGGTAATTTACCAGCTTTTTTGACCAGTCAAGTATGTTTAGCCGATCTC
TCGCCTCTCTCTGCTGCTGTTTGTATATCCGGTCTGATTAAATGTGTCAGGGGGGCCACG
GAGCTAGGGGAAGGCATCTTCTAGACATTTCCACACAGGGGGCTATAGGACCCCCCCTTT
TGAAGACGCCAAAACCAAGAGCAATTTAATAACGCTGATCAAGGATTCTTGCACCGcttg
atttttcctttt
>NODE_2723_length_197_cov_6.025381
ACATCGAACACAATGAGTCTGGGGTAGGAGTTTCTCTTTGTCTCTCTCCATCTCCCTCTC
CCGATATAACTCGACAGTCAGCTATCCAGGGATTGGCTCTGCTGAGTTCTGTCTACAGCT
ATCTAAACTAACCACATGATAATGATCCGGAAACATTCTGCCCTCCCAAGGCAAAAGACC
TTAACTCACTAGAGGGCAGAACTGAGAAAAATGACTTTAAAGGTTTTTTGTTGTCCCGCA
AAATGTATTGCAGGTAGGATATTGAACTa
>NODE_2726_length_248_cov_11.544354
AGGAGGATCCACTGTACTCCAGCAGGCCATCAGGGGGCTAAACGAGGAGAGATCGCTTAT
TAGACCATCTGCCTGATGTTAATTAGATTATCGGAGATAAAGAGAGAGAGTTTTCTTTGT
ACATTTTAATGAGATAATGTGTCAGGCAATTGCGGCAGTGAAGATGGATGTAATTTCTCT
TTTTCGACGGAAGCACATTTGCGAGGGTTTCAGGTGAACGCGGCGAGACGAACAGATGCG
AGGGGATGATAAATAATGCTTATCGGGGGAAACAATCTTTGCGCGCATCAGGAAAAAAAA
GAAAGAAGTCTAGGTCGAgt
>NODE_2734_length_73_cov_11.972603
CAGTTGGGTTATGAATTTAGCAGACGGATGGCCTGGGGGAAGAAGCTCCTCCTCATCCTC
TCAGTCCTTGCCTTCAGGCTTCTGTAGCGACGGCCTGACGGCAGCAGGGAGAAGAGGGAG
TGGCTCGGGTGGCTCGGCTGCTTCa
>NODE_2766_length_910_cov_21.986813
CATTAATATAATATTAGTGAAAAGTCTGAGTTCAATATCGTGGAATATCTTATGGCTTGG
ATTGCATCTCTACAATGCGCAGCCGGACCTACTTGTTGTATAGTCAGGCTTATCGATCAC
TACTGAAACTGTTATTTAAGGCTTATCTATCCTTTCCCATCCACCTCTTAGGGTGTTTTC
ACACTTGGTCCCTTTCAGCCCTCCAAATGAACTCAGACTGATTAGTCAGCATTTTTGCGC
ATATGTGAACACTCCAAAAGGACTCAGACCCCTCTGAAACGAACCAAACTCAGACCACCT
CGGGAGGTGAAGAGAGAACCTCGGGAGGTGGTCTGAGTACGGTTCGCTATAAAGTCTGCT
TTGCGGTTCTCTTAACCTGGGCATTGTGAATACAAAGCGCTCCAGGTTCTCTTTGCCTAT
GCCATTGTGTAGTGTGTACTGATCAGAGCTGAGGTGGACCAGAAAGAGATTTGAGTCCTC
TTTCAAGAGACAGGACAGTGTGAATGCAAGGGGAGTTCTCTTTCTCCTGGTCCACTTTTT
GGTTCACTTCAAGAGGACTGAGTTTGGTTATTTTAATGAGAACTATATGTGAAAACACCC
TTAATAGGCTATATGCATAACTCTACTACTTCCTGAAATTAGTACAGCTTCTTCATTTCC
TGTCCTATACTATTTGGTGGAAGTGATTAATCAGGTGTGCTGTGCGGAAAATCTGATCAC
ACCTGATTAATCACTTCCACCCAATACATAGATCATCATCATACAACTCGACTGCGGTGA
CAACCGCAACTGTCTCTTCACCCGGCTCACTGTTATCTTCATCAATCGCAATGGACGTAG
TCCCAAAATAATCTTTTAACGTTCTCTTCATCTTGATAACGCTGAATTCACAGAGCTCTC
CTGAAGATTTGCTGCAGAGTGAATCACATTTGCATAGCATGTTGGGAAGTGAATGACTTC
TAACCAATCTAAAGCAGGCATA
>NODE_2770_length_302_cov_53.430462
ATGCAGCCACACAAGCCCCATTATTAGTCAAACACTGAGTGTGATTGTGAAGGGTGAAAA
AATAACGGTATGTAAAATACAGGATAGGATTAATCTGCTTAACATTTCTAAGTACATCCT
CCGCAGACTTTTGCTTTTTTAATCTTACATATGCTCAGCAGAGTTACTGGCAAAAAAACT
GTACGTTTTCCTCATTTCATCCTTTCAACATCAAATGGTGAGCAGCAAAAATTGGATCAG
ACTTCAAAGCCTGCGATGTGCTCCAAGTCACGGAGTGGCTCTTCTATTTCACATATTGAA
TTCGAGCAGGATATCAAAGTGCTACCAAAGAACCTCAGGTCTTTACTAAAAAAAGGCTCT
AACATCTGTAGAGA
>NODE_2811_length_91_cov_8.439561
CACACTGTCTGTCACACTGTCTGTCTGTCACACTGTCTGTCACACTGTCTGTCACACTGT
CTGTCACACTGTATGTCTGTCTGTCACACTGTCTGTCTGTCTGTCACTCTGTCTGTCTGT
CACTCTGTCTGTCTGTCTGTCACTCTGTCTGTCTGTCTGTCAC
>NODE_2856_length_80_cov_27.837500
AAGGTGATTTGAAAAATCAACATTTTTTTGATAACTTTTGATCCCAAAGGTCTCAAGATG
AAGCTGACCGATCGTGAAGTTCGTGAGATGAAATCTGTAGGAGGAGTTCGTTAAAGTACG
AGGCATGGAAATGGTCAAAACAACATCAAAAT
>NODE_2861_length_202_cov_44.965347
CCGAGCACTCTCATGGGCAACCGCTCAATGGGAAGCAAGTTCGCCTAACTGCAACCAGGC
TGATGCGTTCGCTACCGCTTTACGTCAGGTGTTCAATCACCCAGTGAGCGGCCGGGAGGC
CTCCCGCCGCCTGAACACACTCAAGCAAGGACCTAGGACGGTGTCTGAGTACGCCATTGA
GTTTCGGACACTGGCTACAGAAAGTAAGTGGAATGACGAGGCTCTCATGTCGGCATTCTA
CTCTGGCCTGACTGATGCTGTGAAGGATGACCTG
>NODE_2862_length_1162_cov_14.488812
GGGCTCGCACACACACACACGCACACGCGCACACACACACACACACACACACACACACAC
ACACACACACACGCACGTCTCCCTCTCTCACCACCTCTCCTCCGGTTCAACACGTCTCCC
TCTCTTACCAGCTGGTGCTGGTTGAGACATCAGGCAAACTAGGTTGTGGTTTGCGGACAT
TGTAGGTAAATCTGTCTATGGAAACATATTTGTTTGGGGGTATATATCTAGTAGATTCAA
CTAGATAGCGGTAGCTTTTTATTCTATATGTGGTCATTATTAATTTGGAGGAAATGACTA
GCCTACTGTAGCTCCTGGTGGCCGAGGCTCCCCTTACGTTACCCCCGTGTCAGAGCTCAA
CACGGCTCACTGATGGATGTTGGCAAATGTGTAGGCACATTAATCTGTTGATGGAAAGTT
ACAGTATTTGTTGGTGAAAGATAGCTTATATCATGATTCAACTAGCTAGCAGTAGTTTTT
TGTTATATATGTGGTAATTATTCATTTGGACAAATTTACGATCTATCAGCTGTTGTGGCT
GGCCGGACTGCATGGCTGTAACGTAGCTCCGAAAACGTTGTGGAATATAGTGTAGCTTGC
CGGTGGCACATCACTGTGACACCCAAGGGTGTCTGAAATATCAGACATGCCCATTTTGAC
GCTAATCAAACAGCGTCTGCGAACTCTGACGCTATGATGTGAGCCCCGCGTTAAGGCGCC
TCCCCATATACGCGACAGTATTTTCCCCTCAAAACAAAGTCAATGGGAGCGATGCGAGCG
ACGATTCAGCCTGTAGCGACGGCGTCGCGTGGAAATTAGCAGATAATGGACTTGGATCCC
ATTTTATGCAAATTTAGACGCGACATCGCGGCGCGTCGTCCAGTCATTCATTCAGCTGCA
CCGATTGCCCGCCTGTAGTAGTTGTTCTGCCAATCAAAGTAGGGAGAGCAACTCCGCGAC
AATTCACGGGCAGACGAACCCCTAGCGAAATCAGTCGCGCATATGGGGAGGGGCGCTTAG
ACGTTGAGATCGCAGGATTTCCAACGATCCGAAGTCATTTTTGGGTGAATGACAATAATC
AAGAGAATTTGTTGGGGCGATATTTAATAGACCGTTTGGGGATATTTGTAATAACTGCAT
TACACGAGGTGAGAGCAGGATTGTATTTACCAGAGTAGCCCCCCCTCCCTCCCCTCCTCC
TCCCTCCCACTCCCTCCCTCCCCTCCCCTCCTCc
>NODE_2865_length_149_cov_32.402683
TAAGTGATGGTTGAATTAGCGAACACATTAACGTTACCTATTGTAACGTTACCTGTTGTA
TTAACGTGCATTTGTGATCCATGCTTTTAATCTGATGATGAAATAAGCCTAGCCTATAAA
TGGAATATGCCTAGCCTATAAATCATTTGCACTAACGTTAGGAAATTGTTGGAAGCGATC
TAGCTAGCTAGATGGTAAGTGGTGGTGGTTGAATTAGCGAT
>NODE_2866_length_277_cov_36.140793
GGCGTGACCTCTGGGGCCGTAACACAAGTGATGGGTGAGTGGCTCTCAGCGGTAAGCTAC
TGGCAGTTGACAAAGTGCCTGAAGCAGAATGAATTTACTTCTCTTTTCCTCAATCATCAA
CAGCCACTGCCCTGACCCCCATCGTGACTGCTATAACAAGATCTCCCATCTCGGGAGGCT
GAAAAATTTACTGTCACATCTACTTTTCAATGAGCTCAAGTGAGCACTTCTTTCACCTTC
AGTGGAGCAGGTGCCGGCGGTAACCTGGTCGCTCGCCACACGCACGCGCACGGGCACGCA
CACACACACACGCACACACACGTGCAGAGATATACACACACACacacgc
>NODE_2876_length_317_cov_17.899054
TTTTTCAACATTAACAAAAGTCCTTGATGTTTCAATTTGAAAGAGTCCTGTTGCGGGCTG
AGTCCGAGTCCATTGAGGCTAAGATGACTGGCTAAGATGACTGCCTGTCCCGTTTGGCCT
TGGCTTTCACCTTACAATGTGTGTGTGACCTTTGCCCCTTGGCTGACCTAACCGGAAGCC
ATGATGACAGCAGCCTTTTGCCAATAGACCAGGGGTGATGGTGAGGATTCCCCTTGGTTT
CTATGTTGACAGAATAAGTGGAGCGCTCATTGTTACCGCTTACTGTAAGTCAGAGAACCA
AACTGAGTAGTATTCGGGTTGACAACCAATCAAAGGAAAACAACAGCTTTTTAGTGTTAT
AAATGGTCGCCTTGATTACATTTTAAACc
>NODE_2877_length_350_cov_8.125714
CTTATCTTCATATGGCGGCGGGTTTGTTACGACAGATGCCATGTGTGAAAAGGGCTTGTT
GACTTTTTCCATCAACTGTTTAGCGTCGCTCAAGTTCTTGTTCACAGTCTCTTTCCTGGC
CTGTGCAGCCTTCAACAACCTCTGCCCTTCACCGGTAAACAACTCCAAAACTTCCATCTC
CTTTTTTCTCTTGTCCTCCCGCTTTTGTCCATTCTTTGTCCACTTCCTCTGTCCTGCTTT
GTAAGTCTTGACTAACACCTCTAACGTGGAAAGGACCGACGGGTCGAACGTTCCTTCCTC
CGGCCAAGGTTGATCGAGCTTAGGCCATCTCTTATTCCATTTCTTTGACATCTTGCCAAT
GCAGGACACCAATGGGTTGCTTTTCTCGACAATCATCAGAGGTGTAGCCCTGGCcgcctt
tt
>NODE_2901_length_515_cov_19.269903
AGTTCACGTTGTGAGAATGAGATAATCTGCAACCGTAATACGGGTTTCCAAACGGATAAC
CATAGCCCAGAGATGTGCTGGACGAGGTTTGGGTGGCAGGACACTGTCGACCGGTGTCTG
GGGAAGAAATATCCGAGTAAACGGAACCCTGGTGAGTCGCTATGGTGCCAGAATGTCGCC
CCAATGCGGGGTGCGACATCAGGTCCCTGCAGTGGGTCGCAGGGCAGTTCCCGCTCAGTC
CCTCCATTGTTTGATTTTTATTCTGGTTATTTTCATTCGGGCTTTTTTCATAAACGTACA
TCAAGGTGTCCGCCCAGCGTGGATGCAGAACCAGCGAAGTCGTCATATCAGGGGCTGCCG
ATGCTTTTTAAAAGTCGACTACTCCAAGACGGACACCTCATTTCCAACTAGGCTACATTT
TACGCAGGCGCATGCGCACGCCCGACCCGTGTGTCCAGTTCATTAAGACTCTTGGCACAT
GATATGCTAACAAGTTCTACGAGATGGGCTTGTGCGTGGGGGGAGGATATCCCTTTAAAC
CACCACTCGCTCACGTGTCACCGCTTTTTCCAAGGGAATCCAGAGTg
>NODE_2902_length_186_cov_12.247312
ATAGGCCATTAAAAACGTATTTAAAGTAGGTCTTGCTGTTTGTAAATACAATTATATTCA
AAATAGGGCTGTCCCTAACGACTATTTTTCTAACGATTATTTTTTCGATTAGTCGATTAA
TCTAACGACTAATTTAACGATTAGTCTAACGATTATTTTTTACTGTTCGATTAATATATC
ACTTAAAGGGGCATTGTTCGATTTTGTTCGGCCACTAGATGGGGTGCTGCGACCAGATGT
CAACATGTGTGTTAGGGT
>NODE_2910_length_224_cov_17.714285
CCTTATTTATCAGCACAGATGGAAGCACATTCTTTTCAGTAACACAAGATTCTTGCACAC
TGTATAAAGTTCGAACCTTTTATTGGTTGTGGCACTCAATGAAGCTTGAAGGAGGAAGCA
GACGTGTCGGTAGCTGGTCAAAACAAAGAGCTATTTCTCCGGTGCTGGTGGCTAACGTTA
GGACCATGGATGTATTACTAGAACTGGATAGGCTACACACTCCATTCACTAGAATTAGCT
AGCAGTTAGCTACACAAAAACATGCTGTAGATGGATCACAGTTCTCTGAAATGTTT
>NODE_2920_length_90_cov_65.488892
TTGTTAGTAAGTATCTCACGACACGAAACGTTACGAATGAGTTTATGGAGCATTGCTGCT
TCCCCGTTTCAAGTCAGTTTAACGTAACTGCTGATGCCGGCTCATTTGCATACTAAACGA
TGATTGACACATTGCGTGTTGGGTCCGTGCAGCAGAGCAGCG
>NODE_2984_length_304_cov_6.953948
CACACAAAGACACCCCCCCAGAAGCAGTCACCCAGCCATACACACCTCACCACTGATAAT
CCCCTAGACACTGGAACACACACACACACATGCGCACACATATACGCACGCACACACACA
CACACACACACACACATACACATGCGCAAACGCACACACACGCAAACGCACACACACACA
GCGTCATTATGTTTATCACACCGAACCAGCCCACCGACACCCATCACTATAATTCCGTTT
GTCTGTTTAGATTCGTTTTGCTTTAATCCTGGCTTGTTTGTGCACATCTGCGAGCGCGGC
AGCAGTGGAGGACGAGAGAGAGAAAAAAGAAAGAGAGAGAGAGAAAGAGAGAGAGCAGGG
GAAGGAGGGAGGGAGg
>NODE_2985_length_579_cov_27.523315
CTGGATAGGGGGGGCTACATTTCAAAGAGGAAATCTTTAACATAAACAATACCAATTTTG
TGAAAACAACTGAGTAATTTGTTTAGTTCCGTAATAAGCTCGGGAAGACACACAATGAAA
GAAAGCATTCTGGCTTTTAAATGAATAAAAATTGATTGTGTCCCAATAAAGAACGAATTG
GCAGAGTGTTAACTGAATTGCACATAAACGTCTGTAGCAGTCCCTGGCTGCTTTATTGTG
TGCTAATGCAATAGAGAACACTTAGCAATAAATGGCTCGCTCTGATGAGCTCAGAGAGGC
TTTCCAAGATGGCTGATGAAACTGATGAAATTGTAAAAATTAGATTTGAGCGAGCTGCTA
ATGACTCCTAAAACAAAGGAAAATCTCTAAATAGAATTAGCCTGCCCGGCTCTGCTCTAA
ATACATCATATGTAAATTACTGTCATTTGGAAAAATATGCCTGCCTGGAAGGTAGAGGCT
TCATTAGATATCTCAGTGGGTTTGGGACTTAAATCAGAACTCCTCCAGGACAATTAAAAA
GTTTAGTCATAGAGAGACCACATAGGTATTATTCACTCCAGCCAATTTAACTAGTGATAT
TGAGCTGTCAGTGCTCTCGTCTCAATCTATTTTTCTTTTtctaaagaaagc
>NODE_2986_length_585_cov_42.986324
AGCTAGGGGTGGCGTTTCGAGAGGTGGTTGTCAGATTTGGCCAGTGGATGTTTAACCCCC
CCATAGACAGGGGGCCTAATTTTAAATCCTGCCCCCAGCTCACACTCTCGTACTCTGACC
ACACACATCACACAAACTGACCACATACACCATGGAACATCAGCTACAAGCAATGTCTGA
AAGAAATACAAATGCAATAAAAATGAAATGATGACACTGACTCTTTCATTTAGAATAGGT
GATGGAGCCGGAAGGAACTTTATATTGCTTTGACATGAGAAATGAATTAGTATATTAGAA
ATGAATTACAAAGTAGTATATTAGAAATGAATTAGTATAATATATATTAGTAGTGAAATA
GTTTTACTATCATGTGTTATTGAAATATGATTTTGAATGATTTAAGTGCAGCATGGCTTG
TTATAGCTTGTGTACTGGAATATTGCTTGGCCTGCATTGCCTAGGCTACCTGTATCATAT
TGACTTGAAGAGCTCCCCCTAGAGACGAACTATGGTAGCTCAGCTTTAGGCCTAATGTAC
CTGTAGTAGAATGTGAGATGGGTACAGTGGTGTTTGACTAAAAATTATTTGGGTGAGTGC
TCTAAAATAGTTTGCGGTGCTCCTAAATTTTAAAATTAGGAGCACCACTGCTACCAA
>NODE_2987_length_450_cov_106.091110
AACGACTACAATTCAATCGACAGCCTAGTAAATTGTATTTCGGATATAAATACATGGATG
TCCCAAAATTTCCTCCAACTAAACAAAGACAAAACAGAGGTCCTCATCTTTGGTGAAAAA
AACGAACGAGAGAAACTATCCCTACACTTAAAATCACTGAAATTTGACACTAGTTTCCAA
GCCAGAAACCTTGGCGTCATATTTGACTCAGAACTCCACTTTGAAACTCACATTAGGAAT
ATTACCAAGACTTCCTTCTACCACCTAAGAAACATAGCCAAGGCACAACCCTTTCTCTCT
CAGGCTGACACGGAAAGACTTATGCATGCCTTCGTCACGAGCAGGCTAGACTACTGCAAT
GCCTTATTGTCAGGCCTACCAAAGAAAACCATCTCAAAATTACAAACAATACAGAACGCG
GCAGCCCGTGTCCTCACTAAAACTAGACGTAGGGCACATATCACACCAGTGCTAAAATCT
CTACACTGGTTACCTGTCGGCTCTAGAATCGACTTCAAAATT
>NODE_2988_length_717_cov_49.741982
CGGCGAGGTGAAGGCCCTGATGAAGGTGCGGGACACTGCCTTCAGGCTCAAAGCAGGGGA
CCCACTGAGCTACACAGTAGCACAGACCAACCTGCGGAAGGGCATCAAGAAGGCCAAGCG
CGAGTACCAGCAGCGCATTGAGGATCACTTCAACACCAACAACTCCAGAGGCATGTGGCA
GGGGATTAAGATCCTGACTGGCTACAACGACAGCACCACGGCGACAATACCACCGGACAG
CACCCTCCCGGACACACTGAACCAGTTCTTCGCTCGCTTCGACCGCCACAGCAGAGAAGA
CACCGTTCCTGCTCTACCATCGGACGACGACCCGCTACAACTACAGCCGCAGCAGGTCAG
AGCCACCCTGCGCAGAGTCGACGCGAGGAAGGCAGCTGGTCCGGATGGCGTCCCGGGGCG
GGTACTCAAGGAATGTGCAGACCAGCTGGCAGAGGTGTTCACAACCATCTTCAACCTCTC
GCTCCAGCAGTCTGTGGTTCCCACCTGCCTCAAATCAGCCATCATTGTACCCATACCCAA
GAAGAACACAGTGAACTGCCTGAATGACTACCGCCCGGTTGCCCTCACCCCCATCATCGC
TAAATGCTTTGAGAGACTCATTCTCCCCTCCATCAAGTCCGCCCTCCCTGCCGACCTGGA
CCAACATCAGTTTGCCTACCGAGCAAACAGGTCGACAGAGGATGCAGTCATGATGGCGCT
CCACACAGCCCTCACCCACCTGGACCAGAGCAACACCTATGTGAGGATGCTGTTTGTGGA
CTTCAGCTC
>NODE_2994_length_534_cov_32.599251
GTCAACAATCCTCCTGCTTCATTGCTCCATGTAGGCTAGACTGCAGTGCAGCCTCCTCGC
AACCTGATACCGGCTCATTTGCATACTAAACGATGATTGACACATTGCTTTTGGTCTCCG
CACTCAGCACAACTGAGAGAGAAATGGAGCGGAGGGGAGACAAGAAAACTATATTTTTCG
GATTTGATTTGAAGGGGCTAGCACTTGCCACCTTGCATAATTTATTGCATGACTTGGCGC
AAATATGTACCCCTCCGAATTAACCCGTCAAGGCCATTTTTTAGGCGCATTTGGCGGGTG
GCGCCCGCTAATTTTCAGCCGTGAGTGGGACACTACGCAATCATCTCTCCTAAATATCAA
ACATGTTTGATATGAATCGGGGCGACTCGGAGCCAATCGGCCGGCATAAGATTCGATTTT
TGAACCCCGCAAACTACAGGAGTTCGGGCCAAAATAATCGGGGCTGATCAGATGTCTAGA
TCAAAGTTCTACCCCGATTCTCGGGCGTAGTGAATTTGACAAGAAATCGGGCTAAATTAT
CCTGTAGTGTGCGGTAGCCTTAACCCTAACCACCAACATTCACATTCATTCCCTAAccct
ccagca
>NODE_2998_length_80_cov_26.412500
AACGTTAACGAGACGATAACGAGCTAAATGTGGCTCTTTGATGACGAAAACATGACGAGA
CGATGTGTGAGACGATGTGTGATGCCTATAGAGCTTTTCTCATAATATCCAATAACATAG
TTTTCTTGTCTCTCCTCCGCTCCACTTCTCCC
>NODE_3003_length_408_cov_10.892157
CCAGTCCAGACCTTCACCAGTTTCAGCAGCTAGCCCACCTCACATTTTCTCCAGGAAATG
AACTTTCTAGTTCATAATAGAAATTGAAAATCAAACTATTTTATCAGTTTCACCCATCCC
TTTTGAAACAAAAATCGAATAACCACTCGTTTTTCAATCCAAGTTACAGAACGGGAAAAA
GGAAATACCAAAAGGTACACTGACCCTGACCCTCCTCAATATTTGATTTCTGTAACTGGA
TTAGCCTACTCTGATTTCAAAAAGTAAAGGCGAGGACGGTAATACAACGTCTCTGCAACA
TCAGTAAATAACGTTGCTGGCACAACTGTTGTTCTACATTGCAGCAACGTTGCCATTAGG
TCTAATGAGGTAAAGTTTTTTTAGACCATGTAGCAACGTTGTCACAACGTTGCCTGATGG
TAATGTTGCAACTTACCAACCGACAACCTATGTACAACGTTGTTGCAACCCACTGTGTTA
>NODE_3025_length_73_cov_134.301376
GTCTCTTTTCTCTACACTATCTATCCCTTTGCCAGGCCAATAACCCTGTCTTATTGGTTT
GGAGTTCTGCCTAGTTCCCGCCTGAGGAGGGCTACTTTAAGCCCGAAACGCGTCGCGGAC
GCGTTGTTCCAGTGCTCCCCCTCAG
>NODE_3026_length_155_cov_44.503227
GGTTGAATATTTGGCCCCCCCGCCCCTCCGTTCGGCGCGGTCGTGGCGTGGGTCGTATGG
CGGCGGCCTCCCCCCCACGGGTCCATCAGTATATTACCTTAACTTCTGGCGGCTTGGGAT
TGTTAATTCTGTCCTGAAAATCAATATTTCACCATTCCAAGAGGATATTCAATTTAAGCG
GAAATTAGCCGTGGCATGGGTTGTACGGCGGCCGCCTCCCCCCCACC
>NODE_3027_length_142_cov_16.042253
GGGTCATTCTAACCCTGAAACCTAACCCTGACTCTTGAAGCAGGTCATTCTAATCCTGAA
CCCTAAACCTGACTTAAAGCGGGTCATTCTAATCCTGAACCCTAATCCTGATTTAAAGCA
GGATTAGCTAACCCTGACTGCCTCATATACCCACCTATGCTTACATCTAGGGTTAGGGGT
CAGGGTTAGCGTTAGTTAGGGTGTGGTCAGGGTT
>NODE_3037_length_580_cov_14.286207
CTGTATCTGATTCTTCTTCAGCAACTCGTGTGCCCTCCTCATCTTCAGCTCAAGACGTGT
CTTCAATCTCTCCCTCTCCTGAAAAATTTTCTGCGACCTCTTCTCTCGAACAGCGTGTCT
CTTGTCCTCAACAGTCTGTCTTCTCTCCTCTTCCTGCAGTTTCAGCTTCTCCTCTTTCAT
CTCCTCCTCGTCCAGAACAGGCTCTGTCTCCTGCTCCTCCTCCACAGGCTGTCGTTTGTT
CGCCTTCTCCAGAAGAATCTGTCTCATCTTGTCCTCCTTCTCGTCCAGTCTCCTCTGAAC
AGCCTGTCTTTTTTCCTCCTTCTCCAAAGCTGCTCGTAGCCTTGCCTCCTCCCGCTGTCG
TCTCTTCTCCTTCAGCAACTCCTCTGATCTCCTCTCCTTGTCCCGGATTTGCTGCTTAAG
CATCTCGTTGTCGTCCACATCCTTCCTCCACCTCTTCTCTAGAACAGCGTGTCTTTTCTC
CTCTCTCTCCTCAACAGCTTGTGTCCTCTGCTCTTCCAGTCTTCTCTTTCCCTCCAGAAC
AGCCTGCTGCCTCTCCTCCTCTTCCAGTCTCTCCTCCTCTTCCAGTCTCCTCTCCTGCTC
CTCCTGAAAACGCTGTCTCCTTCTCTCCCCGTCCTCCGCCAGGGCGGCCTGT
>NODE_3038_length_344_cov_4.081395
GGTTCTCAAACTTGCTTACACGGTCTCAGACCAGACGTGAGATTTGATCGCCGTCTCCGC
TCACGTCCAAGTTGATGTCATGTTGATACATGCCGATTTCCTCTTGAAAATGATCGTACG
CCAGTTTTCCGGCGTACGATCGCTTAGTACATGCGGGCCATGGAGTTTAGACAGGCGTAA
AAGATCATTGACAGATTGGAAGAAGAGAATATGAAACGATAAGAAAAACTTTGTCCATAT
AATTCACCATGAACCATCCTAACAATGCAAACTCTAGGGTATTAACCACTCGCAGGGATT
TGATCTATGATGTATACAACCAGCTTTTTACAAGTATATCTAAAACAGTGTTGTTTTCGT
CAACGATGACGATGACGAAATCATTTCGTTGACGCCCCTTTTTTTTGTAACGATAA
>NODE_3039_length_615_cov_16.359350
TTGTGTTATTGAGCAACAGACAAAACACATTTAACTTTAAGCAGTTACTGTGGGCACATC
ATGGAGCTACCACAATTTGTAGCTCACACAATTTGTAGCTCAGAAACTATATCACAGTAG
CCATGATTACAAACACAGACAACTGATTAAATTAATAATATGGTCTCTGACATATAAACT
TGATGGAGCAGAGAGAGCGAGAGCGAGAGAGAGAGAGAGAGAGGTGGGATATAAAAATGG
AGCCGATAGTGCTGATTTCAGCTCTCTGACTGTCCCCATGCACCATTCCTCACAGCAGAC
ACTTCCTTAAGCTAAACTAAATGGGCTAATTAATCTGGCCTAATGTTGGGTGACAGCAAA
TATGCTAGCACAATTATCACCCTATTAAAGATTCATATTCCACACCCCATAATTGAAAAT
GAAAAGAGGGGGGTGGGAGAAGGCATATGAGACTGGAGGCAGGGGGGCAGATTTGTCTCA
GGTAGTGGAGCCAAACTTTAGCCAGGTGGACCTTCTCCCTCTGAGGTTTGGTAGTTGACA
GTGTTGCTAGATTTGCCATTTAGCCTCACTCAAATGGCCATCACTAGTGATTTGGGATGG
CAGAGCAGTTTCACTGTCTGGCTCATGAATCAGTAAGAGGCTGCATGAAAAGGTCCTATT
AGTGAGCTGTACGTggggcattaataa
>NODE_3040_length_356_cov_10.463483
TGCAGACTTTCCTTTTTATCCCGTTTATCTACTTTGGTTTTGCACCTGGTTGCATAGTGG
ATGTGCAGACGCTCTCTTTTCTACGGGCCCTATGCCCCCCCATGGCTTTCTGTGAAGCGC
TTTGTGTTGCCTCTGGGTATGAAATGCCCTATATAAATAAAGTTTGACTTGACTTAACTT
AAACATGCTGAGAAACTTTCCATCAGACCCACAACAACAACCACCTTATTGGACCCAGCG
ACACATATCTCTCTCTGATACGGTCACCTGTGTTCATGTTCTCTTGTTGATCACCATGGC
ACCCTGGCTACAGCAGCTGCCTCTCCCTCGTCTCTCCGCTCTCTCTCTCCCTCCCTGTTG
ACTGTCCATCTCCCTGTGTCAACAACGGCGGCGGACCCGCACTCCCGCCCGTTACGCACG
CCAGCCAa
>NODE_3041_length_272_cov_53.452206
CTGTGTTTTCTGTAACACCACTGTGCTCCCCGTTCCCTACACCTCTCTCTCCCTCTCTCT
CTCCCCTGGCCCTCTGGCCTTGTGTGTTGCTGCTCTCCCCTTTTCTCTCCACTTTTTGAC
CTCCGGCCCTATCCGGTTGCCAAAATTCTCTTCTGCCCGTGGTCAGCTGAGGAGCCTCAC
GGACGAGGCGAAACCTAGGTCCTGGCACGCCACACCCCTAGCCAAGTCACCAGGCGAGCG
CCCTTGGCAGAGGGTTGGCGCTGGTGGTGGGGGTGTGGCTCTAAAAATTATTTTCTATTT
CCTTTTCCCCTTTCTATTTCTTTTTTTCCCCAAACACCCCCCCC
>NODE_3042_length_554_cov_14.037906
ATATTTGAACTTTTGGCGGTGGATTCGCGCGGCAGCCCATTGAAAACCAATGAGGACCCT
CTCGCCTGGTGTGAACACAGCTTGTAACCGTGTGTTGCAAGCCCGAGCAGGATACCACAC
TATCCAAATCAAAGACTTAAATAAAAAAGGAGTCGAGCTCTTTTGTAGGCTACTTGTATG
GTTGCACGTAGGCTATGTTAAACATGTAAAGAAATCAGCTGATTGCTCGTTATTTCAATG
AACGTGGTTTCCGATTAGGAGGTGTCTCGCGGAGCTCGCCTCTCGGTCTCATCAGCCACA
ATCAGGGCCAGCCTAGGGTTCCACTCAGGTGACAATTGGTTCATGCTGGGAACCAGCACC
AAATGACGTCCGGAGTTTAGTCTACACAAGCGCCCACACTAGGCTATAGCCTACTATCAT
GAATAGGCTACAAACAGACAGATTAGGCTATAGCAAAGGAAATGTGAGCGGTCGTTATGA
AAGCTTTTAATAAGCTAGCCTAAAGTGTGTTGTGACTGCCTAAATAATGCACCTTTAGAA
AAAGACAACATGACCGATCTGGCTGTAGCCTACACACTCCCAGAGTGAGAATGGGTTTGG
TAGGCTAGACTAATTAAATCCAGCTg
>NODE_3047_length_548_cov_62.067520
ACCTTCCTCTCCAGACCAGCACGGTCCTCCTCTTCCTCACTCAACTTCTGACGAAGAACA
TCCATCTCTGAGGGCGGAGGGAGGAGGGCAGGGAGGGAAATAAATGGAGAGAAAGGAGAG
AGTGAGGGAGAGAAAGAGAAAGGAACGGAGAGGGTGGGAGAGAAAGAAGGAGGTAATGAA
AGAAAGGCAGTGACCGGAAGGGCGAGAGAGACGTGGAAGGAGAGAGAGTAGAGCGAGTAA
TGTTATACTAAGCCCCCAGGATTCAACATTTTGAGTGAAGCCAATTTAACCATGGCATCT
TTGAAATAAAAATAAAAATTGACATACACAGTTGTGGGGTGTATCTATGGGTGGACCCCA
TAGGTGTATTGTGAAACCCTGTTCGTGAACGCAGCCACAACAAACAAACAACTGCACTTG
CCCCAGGGATACACCCCACAACTGCGCAAGTCAAAAACCTTTTTTTTTCCTAAGATGGAG
CGGTCCAATTGGCTTCACTCTTTCAAAAGGCCAGTGAATGGAGTGACCATATACTACGGC
TGTCTTTGACTCAATTTTGTGATTCAACTCAGACTTGGGGCTCAGTCGAATCAATCGTTG
TTTCAATCGTGTTTTTTTTT
>NODE_3048_length_640_cov_18.965626
TTAAAAGCACATTACTCTGTCCCATACACCGTTGAGAGTTAAGAACACAGTTAATGTTTA
CAGTTGAGGAAAAAAAATAGAGAAAGGGAAAGGATTTTGCAAGGGAATCACACACCCCCA
CCCACATATACACACTCACTCACTCTCTCACTGCAGCGGTTGAACAATTGCTATTCACAA
TCCTTTCCTTAATGCCTAAGACCAACATAAAAGAGAGGACTTTAAGAATATAGGGATAAG
CCCTTTCAGCTTTTCTAAATCTTAAGGCTGGTTTATGATCCATGAATAGCGAGCACCAGC
AGCCAGTGCTGTTGCCACTCTAAATAGATATTACAATGATTTGAGAACAATGCTTTCGAC
TGATTCCCTCAGACACAAAAATACATATGTGTGTATATATAGTGAATAGGAGGCAAACAT
TAGTGCTACCTGACAATACAAGCATTTTTGATGTAGAAGGGTAGAGCAAGATTAATGTCT
GAGCGAGAAAAAAGGCCAGATACCACTTTGGGTGTTTGGTTGAAAAGCTGCAGCGGGAAG
ATGCTTTGAGACTAAATCCCCTCTGGAACACAATGCAGGGGTGCTGATACAACAGACAGA
CATGGGGTCACCTCCCCTCAGGGAGACAATGGAGCCACAACAACGCCAGGCAAAGCAGGA
AGTAGTATACTACAGTACACCAGGGACTGGGAGAGCCTATAGTCCGCCATCc
>NODE_3054_length_289_cov_10.588235
CTCCCTCCTCCTCCTCCTCCTCCTCCCGGCGTTCACCTGGAATCCTCGGGGCTCCTTCTC
GCACTCCTCCTCCTCCTCCTCCTTCCCTAACTTTGTTTTCTCTGACGTAGATTAGATCTG
CCACCCCATTACGGATTCATTTTCCTAATTTTTCATGTCGGCGCCGCTCCCCATCTGCGC
GCGGCTGATAATTGTGGGGACCAGCCCCGGTGATTAACATCAGCAGAATTAATTACGCCC
GCCATTAAGGCTCCAGGTTGCAGCACAATGATCAAGAGAAATTAACTTTCTCCCAGAGTC
CTAAATCATCTCACCTTCAGGCGGAGTGACGGCCGTGCGCGTGACAGCCATGTTGGTGGG
g
>NODE_3055_length_114_cov_8.807017
AGCTTACAAGAAACAGCAGGTCAGTCAAATCTGTTTATACATATCTATGAATCAACTCGC
TGGGATGACGAACAGTGTTGTTTTCGTCAACGATGACGATGACGAAATCATTTTGTTGAC
GCCCCTTTTTTTTGTAACGATAACGAGACGATAACGAGCTAAACGTGGCTCTTTGATGAC
GAAAAC
>NODE_3062_length_101_cov_14.247525
TCTGTCTGTCTGTCTGTCACACTGTCTGTCTGTCTGTCACACTGTCTGTCTGTCTGTCAC
ACTATCTGTCTGTCACTCTGTCTGTCTGTCACTCTGTCACACTGTCACTCTGTCTGTCTG
TCTGTCACACTGTCTGTCTGTCTGTCACACTGTCTGTCTGTCTGTCTGTCTGT
>NODE_3070_length_284_cov_10.514085
TATCTCACGACACGAAACGTTGCGAACGAGTTTATAGAGCATTGCTGCTTCCCCGTTTCA
AATCAGTTTAGTGACTGCTAGAGGTGAGAAACATGCCGGCTCATTTGCATACGAAACGGT
GATTGACACATTGCGTGTTGGGTCCGTGCAGAGCAGAGTTGAGGAGGGAGAAGTGGAGCG
GAGAAACTATGTAATTGGCTATTATGAGAAAAGCTCTATAGTGCGGTACAAAAAAAGCTT
GGAAAACAAGAAGAAAACGTAGGCTAGGCTACTGCTCAAGTTCAACAACACGCAAAACAA
TGCACTGCACTGCCGATTCCCTCGGGCTCGCACTGGTGCGAGTGAATGGTTAATTt
>NODE_3085_length_589_cov_23.910017
AACACTCCACATGGTGGGCATGTGGCCAGGACTCCCTTGAAAAAGAGATTCTGAATCTCA
ACGGGACTATCCTGGTAAAATAAAGGCCGTTATTATTATTATTATTCAGCACTTTTGTGT
GTGTGACAGATCTTGAAGATAATCAGAGTGCCATTGCAGAATTATCATTCAGGGAAAGAG
GTAGCTTGTATAGTGTAAAATCAATAACTGCTTAACATTCATAGCCAGGCAATCCATTTG
CCCTTTATGTTGCTAACCTTTCACTTAAATATGCACCGTATTAAGATTTCATTATATACA
ATGAATGTCACAATAGTTTGCCCGCTATGTTTCACGTTTGCGCGGGTTAACTGCAAATCA
TGGCGCTTGTAATAGTGCATGTGAAAAATCACCCCCATTACCACCAGTGCTTAAGGGTAG
AGAGGGAAAAAAAGCGAGCAGAAACATTTAAAAGTAAAAGACGTAAAAACACACCACAGG
ATGCTTGTGATGTTTTATATTCAAAGGGCCCCTAGAACTAAGTGGGTGGGCCCCGTGCAG
TACGTCTGACCCGGTTTATCAAAACACAATGCCTGTGGGAATGTAGGGCCTAACTATGCT
ATTGTACCTACTGTACAGTCTACTGTACACAGTCCCTTCCAGTCCCATACTTCccctcgg
t
>NODE_3103_length_363_cov_19.300276
AGACGGCCTGCGCACAATTTCCATGATAAAGGTGTTGATAAAGAGAGAGGAGAAGAATAA
ATGGAAAAATGAGGAGGGCCCTAGTTTATTTTATTATTTTTTTGCGCCGTAATATTTTCT
TTTGTGTGCCCATGGAGGGTTGGTCGTCAGGGAAGTAAGACACACTTCATCCCCGAAAAT
CACAGAAGGAACAAATGCAACTGTTCATACACAGAGGGTGTAAATACTTACTCAATACAT
GCTAATTTCACCCCCGTCATTTTGATCACGTCATTCTCTCCTGCAAAATTGCAATTAAGT
TTGCTAGAGATAAAACATGCCAACTGCTCTGCATTTCAAGGCATGATTGGACTATCAGAC
AGTCAGTGTGGCGGCATGGTTTTCATCACTGTTAATTGATCCTTTCTTTAATTAATCTGG
AAAGGAAAAGCCCAt
>NODE_3104_length_443_cov_12.532731
TCTTGTCGGATTTTCTATAACCTGCTAAATCCTAATGTGAGGGATAACAACAAAAACCTG
ATTGGATTGAGTAAATTTATCACATCATCTGACTGGGCAATTGCTACAGCTAGTGCTAGC
TACTGCTAGCTACAGTAGCTACCTTCTGCTCTCAGTAGCTGAACCAGCTAGCACCTCCAC
TCTGTAAGTACTCAATACCTACAGATAGCTACATACAAAATTCAACCTTAGCATAGGTTA
AGCTATATACTATCTAGCCTAGCACAAGCTAGGCTAACTAGTGCTACCAGGCTAGCTAGC
AGGCTAGCTAGCTTACTGCTACTGCCTGCCTACTCCTACTGACTGTCCCTACTGTAGGCT
ATTGCCTACAGCTAGACTATTGCCTACAGCTAGGCTGTAGCGGCTAGGCTAACTAGTGCT
ACCTAGTGCTACTCAGGGCTACCGCCTGGCTACTTTCTTCTGTTGACTAACTTACTGTAG
GCTAGTTCTATTGCTAGCCACTCTCTAAAAATCCC
>NODE_3105_length_657_cov_13.357686
CACACCCTAACTAACGCTAACCCTGACCCCTAACCCTGACCACACCCTAACTAACGCTAA
CCCTGACCCCTTTTTTATTTATTTTTTATTTGACCTTTATTTTACTAGGTGAATCAGTTG
AGAACAGGTTCTCATTTACAATGATGACCTAGCCAAGAGGCGCCTTCAGAAAGATAAAAA
CATACAGATAAAAAGAACATAGGCAGACATACAGTACATACAGTAACCTAGGGTCAAAAT
AGTGACGGCAGACCACAAACAGTAAAGACAGCAGACACACAGCAATGTCGATGCAGGGAG
TGTGTGTGAGCGGGTATGTGCACATGTTTATGTATTGGGAGCATGTGCGTGTGCATCTGT
GCAAGTCTGCGTGTGTGTGCGTGTGTGCGCGCGCGTGTACGCACATGTATATGTGCAAGA
GTGTGCACGTATGCCTCTGTATGTCCACGTGAGTATGTGTGTACATGCGCCCGTGAGCGC
GCCTGGCTCAAATGAGCAAGAAGGTGTTAGAAGCCAAGCGTCTTGAGCCAATCAGCAGGA
GCAACAATCAATAATGATCTGTTGGAGGTTCTGTCTGAAAGCGGCGAGTGAGATGAAAGA
TGCAAGCTTTAAAGAACCTTGAAGGGTGTTCCAGTCGTTTGCTGCTGCAAAGCGAAACCC
TAACCCTGACCACACCCTAACTAACGCTAACCCTGACCCCTAACCCTAGATGTAAGCATA
GGTGGGTAT
>NODE_3119_length_109_cov_17.871559
GAGTTTATGGAGCATTGCTGCTTCCGCGTTTCAAATCAGTTTAACGTTACTGCTCGAGGC
GAGAAACATGCCAGCTAATTTGCATACTAAACGATGATTGACACATTGTGTGTTGGCTCC
GTGCAGAGCAGCGTTGAGGAGGGAGAAGTGGAGCGGAGGAGAGACAAGAAAACTATGTTA
T
>NODE_3129_length_196_cov_6.132653
AACTTGCCCAATATTTCGGTAGCTTATGATTAGGCATGTGGTTGGGTTTACATGGTGTTG
TTGATTTGCGTTTGTGTCTGTGGGTTATGAAATGGGATGAAAAGCCAACGGAATAAGGGA
TAGCCTATCCTTTACGCACAAAACGCACATCGAGGTGAGGAGCAGTACATCACTATTGTT
TCCATGATATCCCAAAATCATCAGCGTTACATTGCTGCATTTTTCCAGTGGCGATTAAAC
AAAGCATTGTAGGCTAATGACCTTTAGt
>NODE_3130_length_653_cov_38.990810
CTCTTGTGGTGTACTTGTGTTGTACCTTACACAGTACTTCATCACCACATACTGTACAGT
ACACACACACACACACACACACACGCACACGCATAGTCTCTCTCCTCTCCTCCTCCTTCT
CCCGTCTGGTGGGGAGTCTGGCCTGCTCCGACTGACTGCGCCTCACTGCCCTTGTGCAGT
GGTGTGCCAGTTGTGCCTTCCCCCATCGCTGTGAATGCCACCATCTGGTGTGCCACGTGG
ACATCATAATCTCTCCTTAATTACATTAGCAGCGCAATCAGTTACTGCATTACAAGGCCG
GGCGAAGAGCTTTTAAATCTTGGAGGAAATCATAAATAATTGCACTAAGTACCCAGCGCC
AGATGTGCGTGCCAACTTGGCTGGCATGAGATAAATAGTAACCTCGACAACGACGACGTT
CGATATGGACTTTGTAAATGTTTTTTGGACAGTGTCATCCTTTTACCCTTTGCTCTTCTA
CCTCCATCCCATCCTCTCCCCTTGGTCTTCCTACCCTTCACGACTGGAATCAGAATGAGT
TTTATTGCCATGCAGTTTTTCAACATACTAGGACTTTTCTTTCGGTCATGGTGCATAGCA
TGGGGGTGCCATTGGACAGGGTGCAGGGACGAGACAGGATAGTGCAAGGACTGGACAGTG
CAAAGAGCAAGGACAAAATGCTAGTGCAAAAAAGGATCAGCTAAGAAAAAACAATATACA
AAAAg
>NODE_3131_length_288_cov_22.531250
TTACTACGACTAAACGAAGCGAAACTAATCAAAAATATGATATTGGTGCAAATTCACAAT
TCATTAGGATTTGTTTCAGCACTTTACTTTCATTCAAAAACGCGTATACCCACTTGGCAC
TATCTGTTCTGTCGTGCTTCGCCGGTGTCCTTCCACCGCCGCTAGCGTTAGCCCAATGCA
TTAGCCTCTAGCTAACGTCAACAAAGTGATTAGACTACAGCTGGCTAGGCGTGTTTCCGT
CTGCTACAAAACTGGAGAAATAGCCTAATGGATTATTTAGGAGACACATGAGGAAAGCAA
ATAACGTAGCCTACATTATAGACTGCTAGTTACTAATATGAGTGATGTTGATTATGATAG
>NODE_3143_length_224_cov_42.513393
ATGTGCACGTGTGTGTGTGCGTGTGCGTGTGTGTGTGTGTGTGTGTGCGTGCGTGTGTGA
ATGTGTGCGTGTGTGCATGCATGCGTGTGTGCGTGCGTGTGTGCGTGTGTGTGTGTGTGT
GCGTGTGCGCACAGGGTCTCTTCATCTTCCTGATATATGGGGTGTACAACACAGAGGTAA
GTCTGCATTGTGTCTCAAGGCTGTCGGAGTGAATGAGAGAAATGACAAGTTTCTGATGGG
CTCCCCGCTTAGAGGAGCGGATGGCGGGGGTGGCGGGAAGAATGGGGGTAGGGGGg
>NODE_3147_length_167_cov_12.143713
TTGAATGAAATTCAGCACTAACTGACCAAGGAGATAGCGACAAAATGAAATGTGAAGAGC
GCCCATCCCCGATTAATCCTACAAATTCACCGAATGAGTCATGCATCAGCCTATATAATC
TGAAGAAACCTCATTCCCACTTTCATAATACTACCCCAGTGTACACAGCAAATTAGCAAC
ATTATATAAGGTAGTCACTGCATGGTAGGATACGCCATTTGATTACTAGAAACCTGAAT
>NODE_3156_length_265_cov_8.354717
ACACAAGTCCCTGATATTCTATACCAAGAGTAGCCTGTCTTTAAAACGTGTGGATGAATG
TTTGGATGAAGTTTGTCTACGCCCCTTGTTAATTTGATTGGTTTGGAATATACCCGCGAT
TAAATCGCTACGGTGCATATGCGGACGGCTTCGCGCGAGTTTTCGTTGACGTTTCGCTGT
CTCGCTGGCAGTCAGGATGTGCTGCACAGCCCTGCCTGCACGCGTCTTCTGCCCCCATCC
CCACCCCCACAGCCCTTGATCGGGATATTGAAATGTGATCGCCTAGCCCTAGCTGCACTG
CACGCGCGCATTTCGAATGAATTCAAAAATCCCGGTT
>NODE_3157_length_253_cov_15.418972
CCGGGCAGCCATCTTGTTGTGTTTTTCTCTGTCGGTGGGCGTTCACTACCAACTTCATTC
AGGAGGTCGTAGCCAATCAGCGGCAAGGACATTTGCATACCCTACCAACCAATCATATCT
CTCTTCAGGGGATTTGGGGGTGGGACCAAGACAGAGAAACTGAGCACAGGAAGGATTTGG
GCCTTGAAAGGAAACTGAAAATTATATTCAACAAAAAATAATTACATTGTACTTATTAGG
ACCCCTAGGAACTATTTTAACTTAGTGAAATACACCATAATCCCTCCCCTTTAAATGTTC
TTTTGTACCTTGTTCTACATGGGGa
>NODE_3163_length_73_cov_31.273973
TCCTCAACAGCCACTTTGAGAAGAACACGCACCCCTCCGGACAGGAAATGACAGAGATAG
CCGAGAAACTCAGCTATGACAGGGAGGTGGTTCGCGTGTGGTTCTGCAACAAGAGGCAAG
CTTTGAAAAACACGATAAAGCGCTT
>NODE_3164_length_199_cov_22.603016
CTATGACAGGGAGGTGGTTCGCGTGTGGTTCTGCAACAAGAGGCAAGCTTTGAAAAACAC
GATAAAGCGCTTGAAGCCAGACCTCGGCCCCTCGGCGCCCATGGACCCGCTCAATGATTC
TCTAGAGGAGCTCCCGAAATGAAACGGCAAACCCCGGAGGACAGAAAGAAGAAAGAGCGG
AGAGAAAGGTGGCATGAAGTGGAACGAAGTCTGATTGTTCCTCTCTTTTTATAAAAGCCA
CCCGGATGGACAATGATGGACGTTTGCTAAg
>NODE_3166_length_868_cov_39.064518
AGTGAGGTATAGGCTACTTAATTAATGGTCACTCTTAGAGCTTCAATGTTCCTGTGCAGT
GACGAGAGAACCAGGTAGAAGGCCTACCATCTCTGCAGCACTCCATGAAGTCCAGAGCCC
GGGGTCCTGATGCCGCGACTCTTACGATACTCCGACGATGCGATGTTTCAGCGTACCACT
CTGATCTAACGAGTTTGACTAGTTGTCCCCGCCTCTCAGGTGGGCTTTGGCTTCAGTCAT
GCCATAGATTGATGGAGAGTTGGACAGAGATGGTTGTACTTCTGCCTGGTTCTCTCGTCA
CTGCACAGGAACATTCCCTCCGGTGTCCTGGACTCCACCACACCATTGAGATACTCTGCC
GCTACTGAAGTTAATCATAAACGCATGGTCTGACGAGTCGACTCTCAGCAAAAGAGCTTT
GTGCAGCGAACTCCGTCCAGACCAGGCCACGCAGGAGTCACGACACTCACTCACACGACA
CTGTCGTTGACCTTCTGTGGGGCGGGTTTCATGCTACCCATGCTCTGACTCAGTCTAGCC
ATAATAGTTGACATGGTGTCGGTGAACTTCCAGTCCAGTTGAGGGACAAGATTGATGGAG
AGCTGGAGAGAGAGTTGTTTTTCTGACAGAAGCTATTTTACAGTGACTGTTAAGTAGCCT
AGCTCACTGATGGTGGAGCAGAAACTGACTGTCCAACAGTTGAGTTTCACTGCCAGATAT
GTGAATATAGAGCCCTGCACTGAAGCTGACTTTTTCACACACGTGCGCAGCCATTTAAAA
CTTAAACTAGAAGTGAGCACTCAGAGTGCGTACCCCCAGGCCAGGGGCAGGGCCCCTCCC
CAGCCCCCCCAACCCCAGCCCCCCCATGTCAGCCCACCCCTCGCCTCTGGCAAGGACTTG
ATGTATAGGCCCGTCACACCAAATTTGGAAGCTGTGTGCC
>NODE_3167_length_370_cov_40.891891
CACACACACACACACACACACACACACACACACACACACACACACACACAGGCACGCCTG
TGGAAACACTACTTATCTATTCAGCGCAGGGTTGCCAGCAGCCCTTTAAGAATCGAGTTA
TGCTAAACAGAGGTTGATTTAAACCAGGGGTCGACCCCTGACCTGGGCTTAGAGGATAAT
GTCTCAGGCAAGGAGAGCAAAGTCCTGTTACCATCCATGAATCAGGGCCCACGGACATCA
TTTCAAAATTGCTTAGTTGCATGGAACTCCCTTTAGTGCTGAACGGACTTTCATAAAATT
GATTTTCTGAGTACAGCCTTTTAGCAGCTATAAGCTTGAAATATGAACCCTTCATTGCTG
AAAGCATTTCATTTTTTCTCTCTCTCTTGCTCTCTCTCTCACACTCTCTCTCTCTCTCTC
TCTCTCTCTCTCTCTCTCTCTc
>NODE_3171_length_115_cov_3.956522
TCGGCCTAGGAAGGGGCTAGACACACCTGGGTGCCAGATATATGTTCAAAATTGCTTGTA
CTACCTATCTGTGAGAGATTGTGAAGTTTAAAAATTTTGGGAAATTCTGAAAAAGCGATG
GACTATAGTCCATCGTTTTTTTCAGAATTTACAAAAAAATTAAATCTTCACGATCTTTCA
CAGGTAG
>NODE_3187_length_298_cov_22.493288
CATCCCCCCCCCCCCTGACACCCTGATAGAACGGCCTTCCTTAACTAAACTCGTAAAGCA
CGCCGCAATAAAACTCAATCTTCTGTAAAATCCAATTAAGTCATTATCTGACTGATTGTA
TCTTTAATTGAAAACAGAAGTGACAGTAAATTTCTGTGATATATCAGGATCGATCGATAC
TGGCTCTGGAGGAGTGATTTATAATGTCACAGCCGTATAGGTAACTCCACATTACTCCTG
TGAAACCACTGGTGGATGAAATTAAGAGTAAGTGACTTTAATAAAAAACAAGACGGTGGG
GTTATTGATTACAACAGATGGGGCAGAATCAAATGAATGTTTTCGCAGCGCAGGGCAAAG
AAAATACAAg
>NODE_3188_length_308_cov_12.889610
GGGTAGTAGGGTAGGAGTAGCTGAGGCCGGGGCACTATAGGGAACTAGGAGCTGTTGCCG
GGGTAAAGGGAGAGATCTACGGGGCCCTGCGAGGGCCAGACAGCGCTGCAGGGGATTAGT
GCACTCCCTGGCAGCAGAATGGTTTCACTTAAGAATTTCAGTAATCACTTTTAGGAGTGT
AATATATAGCTGACCTTCTGCTGGGCCACGCGGCCCCCCGCTCCCCAGAAGTCTGATCAA
AGGAGCCCCGGTGGCTGAGCAAACAGGCACGATCAGAGGACCCCAGCCCCTCTCCTGTCC
TCTGTTCTCCTCGTCTCCTCTCCCTTCTCCTCTCCTATGTTTCCCCTTCTCTCTCTCTCT
CTTTCTCTCCCCTCCCCCTt
>NODE_3189_length_261_cov_22.628353
GGTCAAGCTAACGTTTGATAGGTTAGAGACCATTCAGGCTAACCTATCAGTTACACCTGG
CAACCAGTTGGCAACGTTAAGGTCACTAAAAAGTGAGACAAATTTGATTGAAACTTGTAC
TACAGTTGTAAGAATCTTTTTTCATGTTTGTCTCTCTCCCTCCCAGGAGTGATGCCAGAC
TTGCCCCAGGCTCGGGTGTTCTGCTGTGTGTGCACATTCACCTGCACCTCCCAGATCCAG
CTAAACAAGCACATCAAGAGGAGCCATGACAACCTCTCCGTCTCTCTGCGGAGGCTTGGA
GAGATCACACCAGAGACTCTCTCCTCTTCCTCC
>NODE_3190_length_289_cov_47.615917
AACCCCGTTTCCTTCGATGAATTTGCTTCGTTCGAATATCACGCCATAACTCTAAAGTGT
CAGCCCTCGATTCTTGCCATCACTCTATACAGACCTCCCAAGAAATGTCCTAGCTTCCTT
ACAGACTTTTCTGAATTCCTATCCATTATCCATACAAATTTTGATAAGATTATCATAAGC
GGCGATTTTAACCTACATGTTGACGTAGAGACCGACTCGAAAGCCAATGAATTCATTGAC
CTATTAAATTCCATGGACTTTGCCCAGCACATTACTGAACCGACTCACAACCGCGGCCAT
ACCCTGGATCTAGTGATCACAAAAGGTCTTAAGACTACTATATCAGCCATTACGGATCCT
G
>NODE_3191_length_118_cov_17.491526
ACCGCGGCCATACCCTGGATCTAGTGATCACAAAAGGTCTTAAGACTACTATATCAGCCA
TTACGGATCCTGCCCTCTCAGACCACTACTGTATTTTCTACACAGTAAAAGTAGATAAAA
TTATAGATACTACTACTCATGTAACTAAGAAACGCTACCTTACCGCCGAAGTAGCTGAAA
ACTTTAAATC
>NODE_3192_length_739_cov_7.665764
AATTGAATTGAATTATATATTGCGATATATTTAACAGTTTAGCTAATGGTATTTAGCAAT
CTGGACCCTATTTTCATGTGCGGAGCATCACCCACCTCCTGACCGCAATGTAACGTATAT
CTACAGGCAATTCAGAGCATCAGTTTACTTGTAATAAAGCACATTTCCCCCTACACTGGC
AGGCTCAGATTGTTATTAATATTATCTGACAGCATCATGTAATAAAATGTACAGCTGAAT
TTACCTTTGCTGGCTTCTGCGATGCAGGGCAGGCAAGCATTAGCCTAGCCTGTAGCTATG
TTGTTTAGAACCGACCAGGTTGTCCACCTGTACAGGACCCTAGATCAACTGCAGTAGGGA
AAGCTTGTCTGTCTATCACGTTACGTAATAGCAATCTCAACATTCGCTCTCTATTTCAGA
AAGATATCACAAGCACGCCCTCTAGTGTTTCCTATTGGTCTGGTTTTGCTGACAACTTGA
ACTGGAAAGATATATGGTGCCTTCCGTACAAATATCTTCTTACTAACAAGATGAGAGAAG
TTTCCTTTAAATTGTTACATAGAATCTACCCTGTTAGATGCTACATTGTCTCTAGGTTTA
AGAAAGATATATCTGTTGAATGCTCCCTGTGTGAGTTGTGCCCGGAATCAGTCCTACATC
TATTCTGGCAATGTCCTTATTCTGTCAAATTCTGGAAAGATTTGTCACGCTATATTATTG
ACATTATTTACCCTGGCTTTTCCATTTATTGGCAAAATGTGTTGTTTGGTGTCCAAGAAA
CTAATGTTAAAAATAAAAGTAAAGAAATATA
>NODE_3193_length_185_cov_5.913514
GGCCAAAGGGGCCAGTGTGGTGAAAAGGTTAGGATTGTAGAGGTCAAATGTCCCAATCCT
AACCTTTAAACAAGGTATGAATGGTCGACACAACGCTTCACTTAGGCCTAGAGCTTTGTG
CTCGGAAGCACATGTAGAGCTCACATTGACGTACAACATGTCAGGAGTTGGAACATCCAG
GATTTATTGCCTCCATGGGAGGAGGGTCAAAATGTACTTACAATAGGCAATCAAAATGAA
ATTGTACTGAAGTTGTa
>NODE_3197_length_230_cov_11.921740
ACATCGGCTACGCTGTGTTCCTCTTCGTCATCCCAGCGAGTTGATTCATAGATATGTATA
AACAGATTTGACGGCCCTGTTGTTTCTTGTAAGCTCATATCAAGTCGAAAAGTGAAGCCA
GTTCCACTGTTGCTGCCTCCCTCTCCCGCCCTGCAGGCGCGGCTTGCTGTGCTGTGCTGC
TCAGGCACAGACAGGCAGCCTCGTCTCGTCACCCACTCAACCAAAGCTATTCTTACTCAG
ACAAATAGATTACACGTTTAGTCTATGAAACCCATGATGTTTTGATCGTAGTTCAAATCG
GT
>NODE_3198_length_84_cov_27.142857
GTGTGTATGTGCACAGGCAATCTTCTAGATCTAGATCTAGCTGTGTGCGAGACACGTGCT
GTATCAAACGGGGCTGCCCTCACAAACCGGCCACTTAACTGGACCGGCTCATTTGCATAC
TAAACGATGATTGACACCTTGCGTGTTGGTCTCCGC
>NODE_3209_length_387_cov_15.325582
CTTGTTTTCTCAGATGTATTCAAGCGTGTTTTCAAAGGCAAATATTCTTTTCCCCAACAT
GAAATAGGCCTTTCTGTTTGCACGGAGGTAAACGGGTGGAAAAAGTGAGAGAGGATCTGA
ACTGGTTTCCATGTCAAACACTTCAATTCACCATAGAAACTGAGATCTTAACGCGGAAAC
TTTATTAAACTCTGATGGTGGATTGATAAGGCCGCCCGTTTCTATCGGGCCGCTTTTTAT
TGTGGAGCCCGGGCGGGATGACAGAGGTAAATTGCTCTTTTAATTAAAGCAATGCACCAG
AGGAAATTGCTGTCTGAATATTGTCTCAGAGATGGGGTCTGTGACAGTTGCCTGGAAACT
TCAACCTGCCCCACATTTATTCCAGATCCCAGTTGTGAGATAAAGTTTAATAAAAATCTT
TCCCCGAAATGAAATCCCAACCCTTTCTCGAACAAGCAg
>NODE_3223_length_73_cov_32.315067
AGCCGGCCTAGCCTGGTTCAGCTGACTTAGCTAGCTCATAAATATCACCTTCATAAATTA
CTCAACAGCACAAAACTACCGTTGGCTAGCCTAATATTGATATAACGAACACATTCGCTA
CCAAAAAATAATTTAGAAGGTGACA
>NODE_3231_length_207_cov_8.468599
CTGAGGTGTATCTAACACTAATGTGTGTAGAGTATGCGTGCACGGCGGTGTGTGTGTGTG
TGTGTGTGCGTGCGTGTGTGCGCGCCTTGTGTGTGCGCGCCTTGTGTATGCGCGCGTGAG
GAGCATCTGACACCAGTGTCATTAACACCCCTGTGGAGCCAGGAGAGAGGGAGGGGAGAG
GGGACAGTGCTCTCAGCGCATGGAGCTGAAATTGCAAACCCAAGGTTTCTGATACTACCT
GTTATTATTTTTGACACAAGCCATTTACAATAGCCATGA
>NODE_3243_length_623_cov_19.412519
ACACATGGCATATAATGCAAGTAGCGTTTCCTGCCTCAGAAATTCTACTTGCATTATATG
CCATGTGTGATTGCGGAATATTAAATTAAAGTTGGATAAGTCCGCATGAGGCAGGCAGCG
TCCAATCCGCAACTCATTTCCCCTGTTGTTGAGCGGCATCACTTCGCTCCTCTCGTTTCA
ATGACAATGTGCCAAATCTAGGCATTTTGAAAACAGTTTCCATATGCTATAAGCGGATCG
CTACCGAGCCAGAAAGAAGAGAAACGGAATGCTTTATACCAAAGGTACATATACATTTTT
TTATTTATCTTCTTCTGCGTTTGGTTGATTTCTTATAGGATTTCCATAGAGGGAATTTGT
AACAAGTATCGTGGGCTATGTTTATGGATTGGCGTTGAATGGGTTTAGCAGTGCCTGTGA
AAACGTCTAAGGGTTATGTTGTGTTTCTACATAAAAACTTTATTTATATTACATTTAGAC
GCTGTTGCCAGTTTTATGCGGGGTTGGAGATTTCTCGATGCTGCTGCTGCTGCTCTTTCA
GTCGGCTTGTGGACATTGAAATAATACTTTCTGGACAGCTTTTTTGGCATTGGAACAATA
GAATATAGTTTCAATATGTCCAATTTGTTTTATTTTCAATTAATTCATTTGCACCCCAGA
CAGCCATTCAGATTCCTCATACGAGTAGGCTAATa
>NODE_3244_length_76_cov_159.486847
TCTGTTGATGGAAAAGTTATTTGTTGGTGGAAGATAGCTTAGTTATATCATGATTCAACT
AGCTAGTGTAACAGATGTGTTCCCGTAGTCAGACGGTAGTGTAACGGTATGGGCGTTTGA
CTGCGGACCCGGTGGCTAGTGACCGCAT
>NODE_3266_length_244_cov_25.352459
CATAAAAGGGGTACTCTCTCAGAAAAAAGGTACAAACTCTTGTCACTGGGGTGGTACCCT
AAAGAGACCATTTTTGTACCATTTCAGAAGGTATATTATATGTACAGGATACTGACCGCA
AAGGTACAGAAAAAGGTACAATGTATAAGGGTACTACTTATCATAGCTTCTGCCCCTTTT
TTGTACCTTAAGGTTAAGGTACCACCCCAGCAGTGTTGTTTTCGTCAACGATGACGATGA
CGAAATCATTTCGTTGACGCCCCTTTTTTTGTAACGATAACGAGACGATAACGAGCTAAA
CGTGGCTCTTTGATGA
>NODE_3274_length_588_cov_16.551020
ACACATGCACACACGCACACTCGCCCACTGACAGGCACCCTGGCGTTCGCGCTCACATTC
ACCACAACACTGAACACAGCTTTAACTCATAAAGAGGCATGATGGAGCCAGGAGCGAGAG
TGTCACCCTGTGAGTGACAGTCCCGGGCGGGTAGAAGCACATACAAGCACACACACAGAC
ACGCCACGCTCTCTGTACGGCTCGCTTAAACAAAGTCTGTTTTCCCTCGCCAAAAAATGT
ATGCCTGAACAATGTAATTGTGTGGAAAATGCATGCAGCCAGCATAACCACCCCTGGTGC
ACCCCCCTGGGGATAACAAATGGGGCTTTTCTCTGGGAATTGAGGCTAAACGATGGTTTC
ACTTAGAGAGCAAAGTGACTGTCCATCTTCATAACAGTGCTCTCCATCAAAGAGCAATGA
ATCCCATCCCATCCCACTGGCTCTGATTAAATGCAGGCAATGGATATCCCCTCTGTGAAG
GCCCCGCGAAGGCAGCCCCGTGTGTCAGCCATGCACCTGCAACTATCAGCTTCCTCTTCT
TCTCCTGCAATAAAAAAAGAAAAGAAAGAAAACCCTCACCACATCTGAACCCGGGGATCG
CTACAGCGCCGGCCTCTGGACGGACCATACGGCCCTGTCTGTTTgaaaatgacacacctc
>NODE_3275_length_272_cov_8.121324
GTGGGGTTTTTCTACCCGCCTTCTGGAGCTCTGCGGCGGCCACTTTTTCAAGAAGGCCCC
GCTCCCCCTGGAGCCCACCGGCGGGCGGTTTCCCCGGGCCCCCGGAGCTCCGGGACGGCT
CTTTTCGACGGGATTTTTTCCCCGATGGATCTGAAGACGGACGGCCGGCCTCCTTGAGCT
CCGGCCTCATTTTTTCTCATTTTCACCGTTTTTTCCAAACACGGACCGATGGTTCTCACG
GGTACCACACAACGATTGGCATTCGCGAACCGCCTCGGTAGGGCCCCCGCCGGTCAGCTC
AGGCTGCCCCCGGTCGGACGGCTCCTGTCGCTCGCGGTTTGGCc
>NODE_3305_length_200_cov_47.939999
TTTTTTTGTTAACTTGTACTGACTTGTGCAAGGCTGATTTATCCTGTACAGACTGTCAAA
TGTCATATTATTTTGTACAACTTTATTGAAAGAAAAACAAATCTACTTGTAGATCTTTGT
GCCTTGATTATGGCTGTACCTGTAAATGAGCTGAGATGTCAAGTATGTTTTGGACTGCGC
TGTACAGCTTGATGTCAACTCTATCGGCAGTAGACGGCTGCGGTAGGAACCTTCTCTGTA
GAATTTAGTTTTTTCTGGTTTATAAAAAAAAa
>NODE_3320_length_303_cov_52.148514
TTTTTTTGATGACGGGAGCATTTACAGCAAGCGGTGATTGGGTGATGAGAAGGCTGTCAA
TCAAAGGGCGGGTCTTGTGCGCTGTCCCCAGTTGGTGCAGGCTGCGTTCCGATCGCCTAG
TAGTTCCCTGGAAAGTGGACTGCGCAGGGTGCAGTTTACATGGCTGAACACCCTGTGGTC
CACTTTGCAGGGAACTACATGGGCGATCGGAACGCAGCAGCAGAGTCCAGTAGCTAGCTA
GCGATAGTAATATTCTACAGACACTTATCCTATAGGATAATTTCATACAATAACAAATGC
GTTACTATAGTAATCAGAGTATGGGGTGAGCAAGCGCGGGAAAAATGCAGACCAAATATG
GTAATATGACCATAT
>NODE_3321_length_73_cov_7.397260
TTTCATCAGGTTCCCGACATCTGAGCTTCTCGCGGATGGGCGCGTTGGTCTTCGCGTCTA
TGTTTTAGTGGGAGTAGATGGTGGTACTGAGTTGCTACGACCTTCCTTTCACTTTCCACC
ATTGAAATCAATTTGTGGGGTTGCA
>NODE_3331_length_444_cov_7.441442
TTGGTCAGGGGACCAGCTCCAGATCTTAGCCAGGGCCTTGGTCAGGGGACCAGCTCCAGA
TCTTAGCCAGGGAGTTTGTTTTGGGTTATTGTTATGTCTTGGGTGCATGGGGGCATAGGC
ACGGAAAACATTTCACTGCTATTTACATGTACACTGTGACAAATAAACCAAAGTTGAAAC
TTTATACCTGTGTAGCTGGAGCGAGTCTGTTGAACCGCAAGCTTCCCAGGCGGCTGCATC
CTTTGTGCTCGGCCAGCGTTGCCAGTTTCTTCAGGATGTGGAAGAGGATTTTCTCCATGT
ACAGAGGGCTCCCCGGGGCCCCCAGGTCCTCTGAGCTGTCATACCTAGAGATGGGCACCG
AAAACCACCGATTTAAACAGGTACTACTACCGAGTATCGATTCACTTCTGAATGAAAAGG
TGCCTGATTTAGGTGCCTAAGATGACAGAGAGTGCACGGAAACTACTCAAAACTGAGTAC
TCAACAGACAGACAGACAGACACAGACAGACAGACa
>NODE_3333_length_223_cov_10.627803
AAAAAGAAAAAAAGAATGACGTGATTTCTGTCAGGCTTCTTCTGCATTCCATTGTGACAT
CATAATGGAATTGTGACGTCACAATTTTGTGATGTCACATTTCTGATGTCACTTTTGTGA
TGTCACGACAGAAAGTTATTAAGACAGAATGAATCACAGCATGAATCAAAGAATGTGATT
GAGAAGCAAAGAGCTGCGTTCGCTTCCGCGTTCGCGTGTCTTACTTGGTCGCGTTTGCGC
GTCTAATAAATTAAAAAAAGACAAAAAGAATGACGTGATTTCTGTCAGGCTTCTt
>NODE_3337_length_699_cov_17.420601
GTCTAGGGGTATGATTCTCGCTTAGGGTGCGAGAGGTCCCGGGTTCAAATCCCGGACGAG
CCCTGCTAGTCTGGATTTAGTAACCTTTGCACCTCTATTCTTTTCTGGCTGGAAAGGCCA
TCAGTCTTAATTCCTGGCTCCCTTTTTTCCAATGTGCTGGGCTATATGATGACATCCGCT
AGCCGAAATAGCTCAGTTGGGAGAGCGTTAGACTGAAGATCTAAAGGTCCCTGGTTCGAT
CCCGGGTTTCGGCATTTATGTTGCAGCTTCATTCATTGTTGCAAACACAGTGAGCCCTAA
TGGTGTGTTCCAGGGATCCCGTGAACTCGTGCTTTCACGGCTTATGATGCGGCAAATGAC
GTGAAACGTGTCATCAAAGCCGTGACTTCCCACTCTTGACTCATACCAGATCGATGTACA
TCGTACTCCGACTCGGCCCTCTCTGACCCATTTAACGTCACACAGCAGGAAGTTCTCCGG
CAGACCGCATGATGTGGGCGGGGTGTTCCCTGGGAGTTCCGCGTTAGTGAATTGACGTGG
ATCACTACGTATGTGACTGGCCTGGAACGCTACGAAGTCGTGACTTTGAACTCGTATCTT
ATGACTTCAGAAGGGGCTTGGAACGCGGCATAACTATGGAAACCGGGCAGAACGTGTCTC
TGTCAAGCTCTCGCTCTCCATTGGCTTATTCCATTGTGATGTCATACTTATTATGATGTC
ACAATCATCTAATTGTCTGCCGCCACTCTCCTGCAGTGTGTCATGCATCGG
>NODE_3338_length_184_cov_25.342392
GAGAGAGAGAGAGAGAGAGAGAGAGAGAGAGAGAGAGGGACGAGGGAGAGCAGCCACTAC
CTTAATGAGACGCCTCTTTATGAGTTGCTGGTCAGCAGAAAGAAAGCCATGATTGATCTT
AGGGAAGATCATCTGAGCAGGTGTGTAAGGTCAAGAGGTCGACAGTCAAAGGCCAGAAAG
GGTGGAGGAGGAGGAGGAGGAGGTCCCAGAAGAATTGGTGGAAGTAGGAAAAAAAAACAA
ATAGATTGattagagg
>NODE_3343_length_230_cov_63.360870
TAGGAAGTTGGACGCCCTGTGATTGGACAACGGAGATTGGTGGCTTGATGAATGAATGCG
CTTCAGCTGCGGAGACCAGATGATGTGTGACATGAAAGGGGAGGGACAAAGAGGGAGAGA
CAGACACAACACAGCAGAATAGCCTACATGCAGAGAAATTACATGATAAATAACTATGCA
TCACTGTGCGTAACACTGAGTTACACAGGGAAGCAGTGCTACACAGCAGGAGCAGAGTGG
CGCAGCGGAAGCGTGCTGGGCCCATAACCCAGAGGTCGATGGATCGAAACCATCCTCTGC
TA
>NODE_3344_length_612_cov_15.555555
AGTATATAAGGCAAGTGTTTTTGTGCTGGTGGGTGTGGTCCGACTGATTGCGGAGGGCCT
GTCTGGGCCAAAAATGCCAGGGCCTAATTTTTGTCCCAGTCCAGCCCTGGTGACGTCCTG
CCACACTGAACATGGTGATGCATTGTGGGATTTATACTTGGGCAAATACCGCTCAGGTGC
GGTCTTACCGTAAGTGTGGGTAAAGTGTGAATCAAGCGCACTGCACTTTTGGTCGATGGA
GAAATGGGATACACTTTCGCACAAGCACGTGAACGTGCACGTCAAGTGCCGAAGCGTGTA
AGTGTGATCAAGCGCGCATAATGGGACAGCTCCACACACACTGTACACAAACACACATGC
AGGATGGGCCCGCACATATTCTTCCTACGACACAACACTGGGTGTGGATCACTCACTGGG
AAGGAGTGCCTCTTTCACCATGAAACTGTTCTCCTCCTCCTCTTTCACCAGGAAACCATT
CTCCTCCTCCTCTTTCACCACAATACCATCTGGCAGGACTGCGGTGGGATCAAACTCGCC
CGGTTCTGTTTTACAGACGGCAGACATGTTCTGAAAACAGAAGAGAGAAAACAGTCTCAC
TCAGCAAGGTGCTTGCAAGGTGCTAGCCTGCCCCACTGGGAGCAATTTGAGGTTCAGTGT
CTTTGCCCCCAAGGACACTTTGAC
>NODE_3361_length_108_cov_7.907407
GAAGGCATAGCGCCACCCCGACGGAAACCAGAGGGAAGCGAAGAAACAGCCGTCACCAGG
GGCCAGAAAGTGAGGCTGAAAAGAATTCTTCCCTGACCCCTCTCAACGAGACCCCTCTCA
ACGAGACGGTCGTTGAGAGACGATCGAGCAAGCTCCTGGAATACGTTTCCTAGTGGCTAa
>NODE_3363_length_202_cov_96.752472
TTTTTTTTTTGTTCCTTCGTCTGCCGCCGGGACTCGTCTGACTGTGTGCGGGCCGTCTGC
TTGTCTACCCTTCGTTCCCGGGTCGCGTGAGTACAAGGAAAGTCACTCACACATTGACTG
TATCACCGAGAGGAGTTAGTCCTATTTGGTTTATGTGCACCAACGTGTAGAAAGCAAAAC
CAAGCGCTAACATGGTTGCCAACTAGCTCATATGTTATTTCAGGACTCTATACCATGAGG
ATGGGATGATATTACCATTTGAATCTCTCTCTCT
>NODE_3365_length_277_cov_34.682312
TGATTACAATGGACAAAATCGACACCTGCAGATATTCTCCGCGAGGCGGCCGGCGACGGT
GGCGGCTGGACCATTTGACCACAGCTCTCATTCTCTTCCTCCTCCTCCTCATCCCTGCTT
CTTTTTGAAAAAAAGCTGTGGATGGAAGGCACACTTTAAAAAAAAGTTGCCTCCCTCTCC
TCATTTTCTCTTTTTCTCTTTCTCTTACTAGAACCGCTTCTCTCACTCATGTTTCTCTAT
CCACACTCCTACTTCCCCACAACTCAGTGCTGTCAGTGCTGTGTTTATAAGGACAGTGGC
GAGCATAGACATCATATAGAGCTAGACTGGCCACGCCCCTTTATAGAAC
>NODE_3366_length_201_cov_12.611940
ACTCCAGACAGGAGAGACGTGCACGTGGTGGATGGTGTCCACTAGGACTCGGTCTCCAGG
GGTTTAGTTCGACCGTCAGTACAGACAGAGCAGAGGGAACGAGGAGAGGAAGAAACTTCA
GTTTATTGAGATGTTCCTCCCATGTCATATTGGAGTTCAGGACAATTCAATAATCTTTTC
AGCAGCAGTAGGAAGAAAAGCATTGTGGGAGCACATGGAGCCTGGGGCTCCTGCCTGGCC
CCTCCAGGAGGCCCCGCCCTGCCCCAGGCCCCG
>NODE_3371_length_382_cov_8.863874
AAAATATATAACGTTTTCTCTTGCCCCCTCAAATCAAATCAAGAAAAATATATAGTTTTC
TCATGTCTCTCCTCCACTCAAATGTCTTCCCCTCTCAAATCAAATCCAAAAAATATATCG
TTTTCTTGTCTCTCCTCCGCTCCACTTCTCCCTCCTCAACTCTGCTCTGCGAGGACCCAA
CAGCAATGTGTCAATCACCATTTAGTATGCAAATGAGCTGGTGTAGGGTTTCTCTCTCGG
CTAGCAGTAACGTCAAACTGTTAAGAAACGGGGAAGCAGCAATGCTTTGTTAAACTTGTT
CGTAACGTTTCGTGTACTTAGTGCTACTAACAACAAAAAACAAGAGTAAATATCTATCTG
AAAAATGTGTTCAGTCAACCGGATAATTCTTCTGCTATTGTTCTGGGGAACTTCGTGTGT
GAGGCTGTCAGTGCAAGTCTCACAGCACAGCGAg
>NODE_3376_length_255_cov_22.882353
CTACAGTTCTAGTTCTACTGGCCTAGTTCTAGTTCTATCAGCCTAGTTCTAGTTCTATTG
GCCTAGTTGTAGGCCTAGTTCTCACTATCTAGTTCTATCAGCCTAGTTCTAGTTCTCACT
ATCGGCCTAGTTCTAGTTCTATAGTTCTAGTTCTACTGGCCTAGTTCTAGTTCAATAGTT
CTAGTTCTATGGTTCTATTGGCCTAGTTCTAGTTCTATAGTTCTAGTTCAATAGTTCTAT
TTCATAGTTTCATTTCATGTCCGAAATCACTATTGAAAAGGTTTATCTAAACGTTTGGGG
CATATAAAATCTTTTTTTTTTTTTTTC
>NODE_3379_length_115_cov_18.008696
TTTTGATGCAGAATATGAGCTACTCTGAAGCAAATCTGAGGTAAAAAATAATAATATTCT
GATCGAAATATTATTTGAGGTAGATAAAATAAAAGAGAGGTAGATAAAATAGAGAGAGAG
AGAGTGGAGGGGGGGAGAGGGAGAGAGTGGGGGAGAGGGAGAGAGATAATAGAATCTAGA
ATCAAGt
>NODE_3380_length_263_cov_31.749050
CTCTGCGGACAATAACTACGCTCATCATAGGCTAGATGTTCAGGTATTAAGCAAACTGAA
ATGCAATGACTAACGGGAGGGGCTGTATTATCGACCACCCTCTTGGCGACGTCATTTCCT
TTTGTTTAGCCACTACTAAAAACGGAAATTAGACAAAGTTATGTAATCACAATGTAGTTC
ACTTTGTAGCCCAAAATGTCCTCTAAACAACCCCGGTTTTCAAATCTAACGACGTTACTT
CGTTTTTAAACTGGATTGCAAAGTTTGACGGTAGCGCCGATAATACGACCCCCACGGCGG
GGGGGGACGTATTATCGACCACCGTcgccacggcc
>NODE_3388_length_541_cov_43.022182
CCCGCCCGCCTGCCCACTCCCGTATAGATTCACCGCTGCAGCTTATTTAGAAGACTTCCT
TTAGAAGAACATGTGCAGGCCGTTCACTCACAAAGGACTTAAATAGGATATTTTCTGTTC
TCTATAGTCGCTTTCCCCTTTTAAGTGCCGAGGCAAAAAAAAAGAAGAGAGGAGAAGTAA
GTTTACAACTCCCTCCTCAATGGGGGACCCTTCACTCGCAGGTTGCTGGGACCTGAGTGA
CCTAGCAAAGTTAATTAGGAGGTTAACAATGAGCGAGCTGGAGCAGAATGCCTCGCCTCT
CCTCCAGCCAAAGATGTCATCCATTAATTAGGAAAATCTTTAAGGTGGCCTTATTGAATT
TACAGAAAGCCCTGCGGTTGGCGGGCAACAGTTTTTTGATCAGGCCCTCCCTCAAACAAT
GGCTTTTTAAAAAAGAGGACGGACGGGGGTAAGGACGGGAGGAGATTGGCCGGTTGAAGG
AGAGAGAGGGAGGAGAAAAGGACCGTAGCCTGTATGGGTTTCCAGTGCGATACTGTTTAA
TGGGGGGAGCCGCCGATTGTGACAGCTCAGATTCACATGGGGATGGGGGGGCATAGTTtg
gggatgatgtcat
>NODE_3389_length_477_cov_11.742138
ACCCAGGTTTGTGACAAGGGTGGAGAGAGAAATGTCCTGTCCGGAGAAGGAGATGGTGGT
GATGGTGGATGACCGGACCTGGTGTGGGGTACCGACCAGCATGGCTTCGGTTTTGGAGCT
GTTGACCTGGAGAAATCTGTGGTTCATCCACGCCTTCGTCTCCTCCAGGCAAGCGGTCAG
TGTGGGGGGTGATGAAGATGAAGGTGGTGAGATCCGCATGTACAGCTGTGTGTCGTCAGC
ATAGCAGTGGAACGACACACCGTGTCGGCTGATGATGCGGCCGAGGGGGAGCATGTACAG
GGTGAACAGCAGGGGGCCGAGGACTGATCCCTGGGGGACACCGCAGGTGACAGGGTGGGT
AGAGGACGTTGCGCCTCCCAGGGAGACACGCTCAGTCCGTCCAGCCAAAAGGGACTGGAA
CAAGCCCAGGGCCAGGTCACGGAGTCCGACATCAGAGTGGAGACAGTCCAGGAGAATGGC
ATGATCCACAGTATCAAATGCTGCTGATAGGTCGAGAAGGACCAGAATGGATGGGGTTCC
AGCATCCGc
>NODE_3393_length_777_cov_49.787643
TCTCTCTCTCTCTCTCTAGACTAATGCAAAGCTACACCAGCCCTTGTGAAAACTCTTTTT
CAACGTTAAAAAATGTGTTTTCTGAACACAGGCGAAGCATCATGCTGCACAAGCGAAAGG
CCCAGACTTGATCCAGCCGGCGTTTGAAGAGGACCTCACACACGAGTCCCAGGCCGAGCC
TATGGATTTCTAAAAACAGTAGGTCTGCCGTGTGTTATAGAATCACTCACTGATTCTTGA
AACTTTGGCAAAAACATGTCCCACTAAGAAAAGTGCTAATTCTGTTTTAAATGAATAGCA
TTTTCATTAATAAAAAGGCTCAATGTAATAATCTTTTGCACAAATGTAATGTTGTTTCAT
AGGTTTATTTTTAATTTCATTCATTTTCATGATTATATATACTGGCCCATTGCAACTACA
AAAGCAGTTGTCCTCAGATAGGAGAGAGAACCATTTCAACTTGGACTAAAACACCAAAAA
GTAATAATTTAATTGAATAATATACTTACCAGATGATAGATTACAGTTTCATAGGTATTA
AAAACTACCAAACACTGATTTTTGAGCAATATTAACTATTATTTTGTGGTTGTTCAGAAT
GTGTCCCAGTGCAGTGCTGCAGACGATGTCCGCGGAGGAGAATTTCGGAGAGAAAATCCA
GTTTCTGCTGCAAACAGAACAGAACAGGTCCTTCAACAACAACAACAACAACAACAAGGT
ATCGCTGACGTACTCAACATGACTTATATACGGTAATGTCTCTGAGAGGATGATCTCACA
GCCCCATAGCATCAGCGGTTAGAGGCCGCACGCACACACACACACACACACACACACACA
CACACACAC
>NODE_3404_length_177_cov_24.186441
GCGCTTTTTGTTCACGTCATCAAAACTGTATTTATTCGGCAAAATATATTCGGCATTTTT
ATGTATTCGGCCGAATACCGAATATGTGTTTTTTCGTGATATTCGGCCGAATATATTCTG
CGGCCGAATATTCGGTGCATCCCTAACCGCAGTAGGCTATGTAGAGCTTTTCTCATAAGC
CAATTACATAGTTTTCTTGTCTCTCCTCCGCTCCACTTCTCCCTCCTCAACTCTGCTCTG
CACGGACCC
>NODE_3427_length_147_cov_17.761906
AACAACACCAGGTTGCAATTTGGACACTTTTCAAAAAGATTTCCAATGTTCTTAAAGCTG
AAATTTAAACTTGAAAAGGAGGCGAAAACAAAAAAAGGTATGGAGCTGCAACATCTGCTC
TTCACTGCAGGTAAGTGGTTAATTTGCATAATGTATACAGGTTTTGTAGGATTTTTTTCC
TATTTTTATTTTTTACTAAACAGCATTTCCTTTTTTTTT
>NODE_3431_length_443_cov_29.774267
TTAGTTATCAGTCACCCATTCGCTCAGAGAACTGTCAATCAAAGACTATCGCTGCCTTCA
GAGACACCCCCCCACATTCTCAGATGGGAGAAAGTTGCAGAATAATTAGCCTTTTTCAAG
CTTTATATTATATAGTTAGCAACATTTTTAATCATTCTTATTTGGCTGGGTGGCTAATGG
CATGTTTTGATGTGGCATGACAAGCTTAAAACAGAGATTTGAACTGAGTATACAAGCACT
TTTTCTAAAGCTATATTTACATTTGGTCCCAGGACAGGTACAATTTACATAACATGTGCA
TGTTTTAGTATTTTGTCCATGGACTATTTGAAAATTCATGGGCGGGACTGAAAATGTCCT
TCAATTCTGGAATGTCCCCTATACTTTTCATTATTGTCTCTTCTTGTGTAGGATTTTTGC
TTTCCAAGGCTGCAATCGGGGAAGAATTTTCTGTGAATACCAATACACTGAGGTGTCTTC
TCCCAGGTGGTCTAGTGGTTTGATTATCGATCAGG
>NODE_3432_length_73_cov_28.369864
GAATTTTCTGTGAATACCAATACACTGAGGTGTCTTCTCCCAGGTGGTCTAGTGGTTTGA
TTATCGATCAGGGAAATAAACCTTTGGTGCAAAGCGGGCCAGGTGGCTTATTTAGCCTAT
AGTACCAATATCTTCAAAGAAAGAA
>NODE_3433_length_459_cov_12.542483
ACTGTATGCCCTGGCAAAGCAAATCCAGTTTAAGTGGCCAGAGAAATATGGTGAAGGTAA
GTTGGTGGTTATGTTTGGTGGTCTGCATATTGAGATGGCGGTGTTGAAGATGCTGGGGAA
CTGGTTGCAGAGAAGTGGTTGGGTCGAGGCTCTAGTGCAAGCAGGCATCTACTCTCCTGG
GATAGCTGACTCCTTCCTTAAAGCAGCCCATGTATCTCGCACCAGGAGAGCTCATCAAGT
CACAGCAGCAGCTCTGAATGATCTGCAACACCGGGCCTATGACAACTACTGTCAGACACA
AACAGATGGCACTCCTCTGGAGTTTGAAGCATGGTGCAGCCAGAGAGCAGAAGACATCCC
ACAGTTTCAGTACTGGTCCACGGTACTTGAGCTAGAGCTGCTCATGTTGGTCTTTGTACG
GTCACTGCGAGAGGCATCTTTCCCCATGTACCTTGATTCCTTAACGGAACTAGCCAAATG
GTTTCATGCAATGGACCATACTCATTATGCAAGATGGATCCCGATTCACCt
>NODE_3434_length_316_cov_12.443038
TAAGATCTGGAGCTGGTCCCCTGACCAAGGCCCTGGCTAAGATCTGGAGCTGGTCTCCGG
GCGCTGCAACACGGCTGCCCACTGCTCCTATTCACCCTTTGCACAAACTCCCATCCTGAA
ATTCTACACGCATCATTATTTCCTGTCCTATACTATTGGATGGAATTGATTAATCAGGTG
TGATCAGGAGTGCCGCACACCTAATCACTTCCACCCAATAATATAGGACAGGAAATAAAG
ATGCATGTAGAATTTCAGGAAGTAGGGAGTTTGTGCAAAGGGTGAATAGGATTGGTCAAA
TGCAGAGACTGAATTTTCTCTATCTATCTATCTATCTATCTATCTATCTATCTATCTATC
TATCTATCTATCTATCTATCTATCTATC
>NODE_3435_length_116_cov_6.103448
CCTTCCCAGTTGTTCCCTGTCCTGTCTGTCCTCCTTGCGTTGGTCCCTGTAGTCCTTGCC
TCTTTTGTGTAGGCGTTCCAGTCCCTTGTGTCTCCTCGTGTCCCCTCTTGCCCCTAGTGT
CCCCTCATAGCCCCTCATGTCCCCTTGTGTCCCCTCATGTCCCCTTGTTGCCCCTCGTGT
CCCCTTGT
>NODE_3436_length_156_cov_41.230770
CTTCTCAACTTTGTGAGGCTGTTCTATTATCGTGGAGCTCCGCCTTCAGGCTCCGCTTCC
TATTGGCTTTAGACCAATCAACTAGCTCAAACGACTGAACAATTTTTCACCATGCACTAC
ATAGTACAGCCTACATAGTAGCCCCCTCCTCTCATGTAGACATTGTTCGATAGTAGAGTA
TGAATACTGATGATTATAAAGCGTTTCGCCGCACGGCGCTTGTTGGAC
>NODE_3437_length_580_cov_39.979309
GCCGGGGACGAGGCCCCGGACGGGCCGCCCGCGCGGCCCGCCTCCCCGAGGTGAGAACAA
ATCTTGGATGAAGGGCTGACTCTCAATAGATCGCAGCGTCGGAGCTGCTCTGCTACTTAC
GAGACCCCCACCCAGAATCAGGTCGTCTGCAGGCGATTTGACGCCGGGGCTCTGCGGTGA
ATGAGGTGTTGACGATCGGGTAAGAGGGGCCCCCCTTGTTCGGAGGCCCCCCCGGTTCCC
GTTCGCGGAGGGCTCTGCTCGCCCCGGGGGCCGAGGCGCCCCGGGGCTATCGCTGGCCGG
CCGGAGGGTCCGGCGCCGAGGTATCGCCGCGTCTAGGTGGGATTCTGACTTAGAGGCGTT
CAGTCATAAGCCCCCAGATGGTAGCTTCGCGCCACTGGCTTGTCAGCCAAGCGCCCGAAC
CAAATGTCTGAACCTGCGGTTCCTCTCGTACTGGGCAGGATTACTGTTGCGGCAACACAT
CATCAGTAGGGTAAAACTAACCTGTCTCACGACGGTCTAAACCCAGCTCACGTTCCCTGT
TAGTGGGTGAACAATCCAACGCTTTGGGAATTCTGCTTCCCAATGATAGGAAGAGCCGAC
ATCGAAGGATCAAAAAGCGACGTCGCTATGAACGCTTGGCCGCCACAAGCCA
>NODE_3444_length_173_cov_86.826591
AGACAAGCTGGGGGGCACGGTGGCACAGTCGGTAGTGCTGTTGCCTCACAGCTCGAAGGT
CCTGGGTTCGATTCCCGCAGGGGATGCTGTGGGTTCTGGGGGCGTGTCCTCTCCTCCATG
TCACCGGTGCCCACACCCTGGGTGGGGTCGGCAAAAGGGCCTTTCTGTGTGGAGTTTGCA
TGTTCTCCCCGTGTCCCCCTGGGGTTTCCTTACAGGAGCCCCTCACAAAAACATGCAGTA
ATCCC
>NODE_3458_length_592_cov_19.467905
TTCCATTAACAGCACAACAGCTACAGGAATCAAAATGTGACCTACCTGCTTTAGCCACCG
ATCGCTGCCATCTACTTACATCTTCTCCTTTGATAAAAAACATGACAGCATTGCATTGTG
GTATATGGGCGGAATTGTAGGGTACATCTTCTGTTCACTAGAGATCAATATGAGTTGTGG
GCATTTTGTAGTGGACTATATGGAGTGAAGGAAATGAACTGTTGAGAATTAGAGAGAAAA
AAAATGGCGGACTCATTATATAGTGCACTTTATAGGGAATAGGAAAGAGACACAGCTAGA
GAGTGATGTACGAGACCGACACCCACTCATCTCCTGTTAAAAGCCGACCCCGATGCTCTT
AGATGCATCATCAAGGCAACGCGCCTGTCCAAGTCGGTTACCGGTTAACCAAATAAACAG
TGACAATGAGATTAATAATGCATATTGTTTGCGGATGCCTCAGCTGGGTGATTTGACTGA
TGTATGCAAAGATGGTAATTTATTGAAAGTAAATTCATGTAATTGTACCGCGGAAGTTGA
TGAACCAAGAGGAGGTGTCAGCGCGGCTTCCATCATTGTCAGGAAGAGGGACATCATGAA
AGCACCGACAACAAATCCATCTTCAGACGACGCCCCACCGCAGAACAAACATTTAATTTA
TGGa
>NODE_3467_length_721_cov_24.521498
ATGTATATTGGGAAGGGCTGTTTCCCAGAGCACACGTAGAGTCATCGTAGCCAAGGTATA
GCCAAGGATACCTAGGCTACGATGATTCTACGATGGTTCGGGGAAAGAGTGCGCCATCTA
AAGGGGATCTATCAACGCTCGTATGATGCTGTTGGCGCTGGAATTGGATCTGGGAAACGC
GGCCTTGATAAATAGTATGTAGCTCAAATTGATTATAGAAACATGTTACTGTAGATCTAT
GCATAAACTGTGAAGCAATACAAATAGAACAGGCTTCTGAATGTTCCCTGAGTCTATTTT
TCTTGCTCCTCTGGTAGGCTGCCATGACTTTTATATTATTTATTTCAAAGCACCCAGATA
TTGATTATTTCACAAGGAAAATGACAAATGGCAGTAGGAATGACACGGTCAGCAGGTTCT
ATTAGAGAAATGATAGTATTGCTCATGGTTTGTTAAAAGGTCCAGTTTAGATACTTTATA
GGTTTACATCCATCATCGTCTAATGACCTATATGATGAAAAACACAGGGCCCGCTGACAA
CAGCCCTGTGCAGCCAACTCTGCTTTGTAATTGCTCCCATATTAAATATAGATTTTTGTT
TTGATATCTTGTGAGAATTCCATTCTGCGGGTCAAGATTGTGATAAAAGACATATATTTA
ATGGTGAAAGCACAGAGGAAGAAAAGTGTAAAAAATGGGCAGGTAAAAGAAATGGAGTTT
TCTCCTAAATATGTTAGGCCTGCATGAGAGACTCTGTTACAATGGTGGGGTCATGCCATC
ATAAACCGTAGGc
>NODE_3468_length_846_cov_27.689125
AACGGTAAGCGCTCTGCTATTATGGAGGTTGAGACAAGACGGTGAGAAACAACAATGCTC
GTGCATGAAGTCAATTGGCAATCTAAATATGAATATACTTAAAAACTCGAATATATTTGG
ATATAGGCTGTGTTTTTTTTAAGAGGGAACATTCGGATGTCATTTCTGTCCTATTTTGAC
AGCCCTAATGCATGCGCAAACCGAGGAGGTGCGCTCTTGTTTATAAACAAACATTTCCTC
TAGATCTAAGACGTGGTCTGACCCACTACCTGTGAGTCAGACGGCATAATAGCAGGGGCG
CCTAGCGCACTTCATCAACATATGAAAACTCCACCTACAACACACTCAAGCGTTTTAGGC
AGTTTATTTGTAAAACACATACAAAAAGATCATATACAAGACAATAAATAAAAAAGAAGA
CAGAACAGTTTGGGTTAAGCTATGCAACTTTTTGCATCATCGTTAGTAATAAATACAGTA
CAAAATCCACCCAGAGTGAATCTAAAGAGTTTCCACAATGTTTACTGATCATCGGATTCT
TCATTATGATGTAGCTATTGCTTTCATATTATTGATACATACTTCTACTTTCGTCTATAA
AATACTCAAGATCGTAAAACAATTGCGCGGTAACAGCAAAAAACAGCAGTGTGTTGTACA
AACATGGCCGCTTCCCTTTTTCACTGGCAGGTTAATAAACAACGTCTCGAGTCAGCAGCA
AAGAAACATGAATCTGTAATATTCAAGGTATACAGCATCATATCAACACGTCTAACACAG
CTACTCCCACCAACACACATAGGAAAACCTGAGAAGGACATGCATTAGAAAGCTTGTGCT
TTAAGGTCTAGTGTTATCACCGGTGTGACCAGCAGGGTTAATACTATGGCTACGGCCCGG
CGTCCTCggggtgagagg
>NODE_3469_length_1286_cov_42.183514
GTCATTCTCCAGAAATGGGGGGGGGGGTCCACGGGCTCGAGTGAGCCAGGGGGTTGAACT
CTGGGGGCATGGAATTAGCAGTTCCTGCGGCCTACTGGGCCTCTCTCGGTTTACAGGGGG
GTTCCCACCCCCATCTCTAGAGCCACAGTCTAGTATTTATTAAACTATGTTAACAGAAGC
ATCACCCTCACATGTGTTCGGGCTTTAGGGCTAGAAGGGCGAGGGGGGCGAGGTGGAGGG
CGAGGAGGAGGTGCTCTCGCGTGTGACTTGGCTCAAGCGCCAGGATAGGCCCTGGAATGG
GGCCTCGCTGTGTCGTTAAGAAGAGGTGAAGAGAATAGGCAGCAGTAATTAGGGTTCCCG
CCCCTGTCAAGAGGAGTGTTGGGAGAGACCAGTTAAATATTGATGTGATAATTAGAAGTT
CCCCCATGAGGTTGGGGAGGGGAGGCAGGGCCAGGTTGGCAAGGCTGGCCAAGAATCATC
AGGTGGCTATTAGGGGGAGGATAGCCTGTGCTCCACGAACAAGGAATATGACACGGCTGT
GGGTTCGCTCATAGCTGGTATTAGCCAGGCAGAAGAGGGCGGAGGAGGCCAGGCCATGTG
CGATTATTAGGATGATGGCCCCTGAAAACCCTCAGGGCGTTTGGATTAGGATGCCGCCGA
CTACGAGCCCCATGTGGCTGACAGAGGAATAGGCAATAAGCGATTTAAGGTCTGTTTGGC
GGAGGCAGATGGAGCCGGTCATGATGATGCCCCAGAGGGCCAGGATAATAAATGGAAGGG
CCAGTAGCTCAGTCAGGGGGCTGAGGATCAGGGCTATTCGAATTATGCCGTAGCCGCCGA
GTTTCAGAAGCACTGCAGCGAGGACCATGGAGCCGGCGATAGGGGCCTCTACGTGGGCTT
TGGGGAGTCAGAGGTGAGTCCCGTAAAGGGGCATTTTAACAAGAAACGCAAGAAGGCAGC
CTGCTCACCACAGCTTATCCCCCCAGGTTGAAAGTTGGAGGGGGCGGGCGTATTGAAGCG
TTATAAGGGAGAGAGACCCCGTGTCTTTTTGTAGGAGGAGGAGGGCGACTAGTAGTGGGA
GGGAGCCTGCAAGTGTGTAGAAGAGGAAGTATGTTCCGGCATTTAGGCGCTCGGTTTGGT
TACCCCAGCGGGTAATAAGAAAAAGTGTGGGGATAAGTGTAGCTTCAAATATGATATAAA
ACATAATAATTTCTGTGGCGCTGAATGCAAGGACAAGAAATATTTGTAGTGACGCGAGGA
GGGAGAGGTAAGTCCGTTGGCGATTAAGGGGCTCGGGGGAGATGTGGCTCTGGCTGGCTA
AAAGTATCAGAGGGAGGAGCCAGCAGGATAAGATAAGA
>NODE_3495_length_73_cov_69.232880
ATACTCGGCTACAAGTAACATTAGGCTTATTCTACAGCCGACTGAAATATATTCCCCCCG
CAGGCTATAGCCTACCTCTCCACCTCGCTGCCGCCAATGGTGTGTGAATGGGTGAATGAG
AGGCCATTGTAAAGCGCTTCAGGTG
>NODE_3526_length_379_cov_66.569923
GTGTGTGTGTGTGTGTGTGTCTGTAGCAGGGGAGAGGGCGTGCTGCTCCTGCTCCTCTGT
CTCCTCCCTTATCTGCCCTAATCAACAAAACAGCCTCAGCTGCCCCCTCGCATCCCCTGC
CAGGGTCCCTATCATCTTCTGATCAAATATTAATGTGTGATACTCAGCTTGCTCACTAAT
CCAAAGCCAATTAATATTATCTGTCAATTATTTACAGATCCTGAGGTGCGGAGGCAGATC
CCAGAGGAACGCATCGGCCAGGTTTGGAATGCATAATTGACTTCCTCTTTCTTTTCACCC
CCTCCCCACAATCCCACCACTCTTTTTATTCTATCTTCCTTTTCCTGCCTTTCATTTACT
CTCCTTTCTTTCCTCTTCGTCTCATCCTTCCCTTTTTTGTTTGTGTGTCTTTTAAGCCTA
AACGGCTGTCTTTTCCCTGTTTTTCGGGGGg
>NODE_3528_length_119_cov_160.025208
AGGGAGACATGCAGGAGAACAGGATTATACTCCAGACAACCTTAATAACCACCACCACAG
CAAGTATTACACCCTAACATTGCTATGTGTGTTTCTCTGTTGCTGTTTTAATTCCAAGCT
GCTCTGTTGTCATGTCCAGACATGTCCAGCCTAATTCAGCATGCATAGCTCTCACTGCTA
GCCCACATGGC
>NODE_3530_length_73_cov_18.452055
TGTCATGTCCAGACATGTCCAGCCTAATTCAGCATGCATAGCTCTCACTGCTAGCCCACA
TGGCTGTTTAATGTCCAACTCATCCCAGCCCCCAAGCTGAAGTCTAAAACTGGATTTTAA
AATTCTTAAAAAAGAGAGAAAAGAG
>NODE_3535_length_298_cov_14.033557
TTAAAAGAGCTTTTGGGTGGTTAGGAGCCGTGGAAAGCCGCCTCTTTACTTGGAGCTGGT
GTACTTGGTCACCGCCTTGGTGCCCTCGGACACGGCGTGCTTGGCCAGCTCACCGGGGAG
CAGCAGGCGCACGGCGGTCTGGATCTCCCTGGAGGTGATGGTTGACCGCTTGTTGTAGTG
AGCCAGGCGAGAGGACTCTCCGGCAATGCGCTCGAAGATGTCGTTCACAAAGGAATTCAT
GATCCCCATGGCCTTGGAGGAGATGCCGGTGTCGGGGTGGACCTGCTTCAGGACTTTGTA
CACGTAGATGGCGTAGCTCTCCTTCCTGGACTTTCTGCGCTTCTTGCCGCCTTTGGCTGC
GGTCTTGGAG
>NODE_3540_length_117_cov_47.076923
AGCATTTAAGGTATTTTTTCTCATTTTAAGGTATAAAATTAAGGGGTTTTGTCCATTAAA
AATCCCTTATACTGAGCAGATTCACCATTAATTTTCAAATTCACCCAGTTGAATCCCTTA
AACTACCATTAATTTGAACTTTATATCAAACCCATTAAATCCCCCCTGGAAATCTCAACC
ATCTCAATC
>NODE_3541_length_184_cov_4.576087
AGATGTTTACTCTTGTTTTTGTTGTTAGTAGCCTAGCCTAAGTATCTCGTCACGACATGA
AACGCTACAAACAAAAGCAGAGCAGTGCAGCCTCCTCGTTCCTAGTTTACTGCTAGCCAA
GAGATGAGCAACTCGACACCGGCTCATTTGCATACTAAACGGCCTGACACATTGCGTGTT
GGTCTCCGCACTCAGAGCACAGCTGAAAGAGAAATGGAGCGGAGGACAGAGataagaaaa
ctatatttttcggatt
>NODE_3551_length_598_cov_15.173913
TTAAAACCATTTTTTGCCCCATTGAAACCCATTGAAACTGATTCAAGTTCCTTGAAATCC
TCTTCAGCTTTTAAACCTATCTCCTCCTTCATTTTTTCAGCTAGAAACCTCATTCAACTT
TTAAAATGTTCAGGACATTTAGCTTATTTAAACCTTCTATTCAGATTTTTAAAATTCCTT
AAAGTTTTTACACAATTTAACTTTGTTCGGGACCTTTTTAACATTGAAGTCAATGACAGA
TTTTAGAGTGTGGGAGCCTGTTTTTTGAACATATCTACACAATTTGTAAACTGCACTGAA
GCCTACAGTTTTAACAGCACCTACACATATTATACATCGGAACGTTCACACGAGTGTGCT
GATTCTCACAATGCAAAATTTAAGCTTTCTGACTTATGCTGTTCGGTAGGGGACGATTTG
TTCGGCAACTGCGCTCTTCATTGAAACCAATGGGCTGCCACTCTAGCTGTTGGGGGTAAA
ATTTAGCATTTTACCCTTTTTTCTAACTCGTCCCCCTGACTACAATTTTCAACGTAGAGC
AACGAGAAGACACACGGATGTTCATCAACTTATCCGGATACTCTCTGTCGATTTTCTAAG
TTACCGGAGCTATAGTTTTCGGTGAGTGACGATTTGTTCGGCAGGTGTGCCACAATGGAA
ACGTATGGAG
>NODE_3555_length_477_cov_26.398323
GCGAAGGGAGGCGACCCTCTCATCAACTGGCGTGAACTCCAGCACAGAGGCGCTCAGCTG
GGGGCTAGCTAGAAAAGCCACACCTGCCTTACGCCTCATACCGTGAGCAACTCCGGAGAA
AAAGAGAGTCCAACCCCTATCCAGGAGTTGGGATCCAGAGCCGGTGCTGTGCGTGGAGGT
TAGCCCCACCAGATGTAATCGGTAGCGCTCCACCTCCCTCACAACCTCCGGCTCCTTCCC
CCCCAGCGAGGTGACGTTCCATGTCCCCAAAGCCAGCTTCTGCCGCCTGGGTCCGGTCCG
TTGGCGCCCTCCGCCTTCGCTGCCGCCTAGTTGGCAGCGCACCCGACCCCGATGGCTCGT
CCCGCAGGTGGTGAGTCCACGTGACGATGGAGGAGGAGGAGAAGATGGTCCCGTGTCGCT
TTTTCGGGCTGGGCCCGGCCGGGCTCCACGGCAAGCCCGGCCACCAGGCGCTCGCAGTCG
GGCCCTCCGTCCGGGCCTGGCTCCAGACGGGGGCCCCGGGCTTCCTCCGGGCCGGGTCTC
TCTTCCTCT
>NODE_3561_length_80_cov_21.987499
CTTAAAGTCCCTCATATCTCTCTTAAAGTCCCTCATATCCCTCTTAAAGTCCGTCATATC
CCTCTTAAAGTCTATCATGACCCTCTTAAAGTCCCTCATATCTCTCTTAAAGTCCCTCAT
ATAACTCCCAAAGTCCCTCATATCACTCCTAA
>NODE_3563_length_170_cov_8.341176
ATTTTTTGAACTCTTATGTTTTTCTGTGGTGCTATCATTTAAGTTTGATTTATTTTATAT
TTTACTACATTATTTTACTCACGTCGGGATGATGTTGTCACTTCCTGTTCCTGTTGTGTC
ATTTCCTGTTTTCTTTGGTATAAATCTGACACTAGACTTCCTGTCTTCAAGCAAGCCTGT
TTTGAGAAAGGGCCACGCCCGAAACGTCAACCTGTTTGGCTGCCAATAAAATTGAAAAAA
CC
>NODE_3607_length_95_cov_30.926315
GTGAAAACAAACAAATCACCACTTATCTACGTGGGATTCAATGTTCAATAAAGCATGTAC
ATAGCCCATTCACGTTATCAAAGCTAGTTAGCCCTCCTAGCTGACATTTAGCTTACCGGT
AGCTCCGTTAGCCAACATTAGCTTAGCCTAACACAGCTAGCAAACAA
>NODE_3616_length_165_cov_10.212121
CCCTCTTGGCCTGGTTCTCAGCCTCCCTCTTGGCCTGGTTCTCGGCCTCCATCTTGGCCT
GGTTCTTGGCCTTCATCTTTGCCTGGTTGTTGGCCTCCCTCTTGGCCTGGTTCTGGGCCC
GCTTGGCCTCCTTCTTGGCCTGGTTCTGGGCCCGCTTGGCCTCAATCTTGGCCTGGTTCT
CAGCCTCCATCTTGGCCTGGTTCTCGGCCTCCCTCTTGGCCTGGTTCTCAGCCTCCc
>NODE_3621_length_170_cov_24.788235
ATGGGCCTCCCGCGTGATTTTTTTCCCCAACCGAGAAACATGCCGGCTCATTTGCATACT
AAACGATGATTGGCACATTGCGTGTTGGGTCCTTGCAGAGCAGAGTTGAGGAGGGAGAAG
TGGAGCGGAGGAGAAGCAAGAAAACTATGTAATTGGCTATTATGAGAAATGCTCTACATA
GCCTACTGCGGTACATAAAAAAGCTTGGGAGAAAAAAAAGAAGAGAACGTAGGCTAGGCT
AC
>NODE_3623_length_82_cov_12.365853
CAGACAGACAGACAGACAGACAGTGTGACAGACAGACAGACAGTGTGACAGACAGACAGT
GTGACAGACAGAGTGACAGACCGACAGAGTGACAGACAGACAGTGTGACAGACAGAGTGA
CAGACAGACAGAGTGACAGACAGACAGTGTGACA
>NODE_3627_length_183_cov_25.868853
CTATGAACCACGCCTTCCGGGTGTTGGGTGCAGTTCAAGAACTGTCCACAAGACCGTTTT
GTAGTGGGTGAATGTGTTGAGTAGCCTACTGAGAGAGACAGAAACCCCGTTTTAAAAGAA
GATTATGGACCAATGATGAAATACCTGTGCACATTTGTTTGGTTGTGGCCTTAAGATATG
TGGAAAGTGATAAAAGTGAAGCTCTATGGTGTTCCTTTAAACCTCATTTGCATGTGAGCA
GTACTAGGCAGGCCt
>NODE_3628_length_268_cov_7.130597
TGTGTGTGTGCGTGCGTGCGTGCGTGAAACAGAATCACGTCACCTATGCTTCTGTGTGAC
TTGGACAGTGCATACAGAGCAGAGGGTTAATTGTGGCCGGGTCTTTACCTCCGCGGTCTG
TCAATCACTGCTCTGAATTGGGGAAAATTTGCTCTGTTCATTCTGCTAAATGATGTATCC
AATTAAATGCGTTTCGAATTCATGATCTTCAGTCAAGGTTAAATGAAAGCAGTTAGTGCT
GTCAGTAAAGGTGATTAAAAGGCCGACTACCACCCAGGCACACTTTGCGCAAAATTAAAA
TTTGGGTCTAAAGCGCAGAATCCCTTATTCATTATCAGCc
>NODE_3638_length_74_cov_82.270271
GTCAAGTGCATGACCTCCTCCCTGTAGGCTGACTCATCGTTGTTCTTGATCAGTCCTACT
ATGGTGGTGTCGTCGGCGAACTTGATGATGGTGTTTGTGGGGTGGATGGGGGAGCAGTCG
TGGGTGAAGAGGGAGTAGAGGAGGGG
>NODE_3641_length_408_cov_32.090687
CCTGGGGAGTCTTTGGACGAACCTTTCCCTCCGACCGGCACCTGAACGCCAATCTTATTC
CTTCTAACCGGGCCCCACAGTAGCTCCCCTCTTTTCTTTTGACTTCAATATGGTATGTAG
ATTAATAATTCATAGGCAGTTATTAGGGCCGGTTCAATAGGAGATCTGCTGATGGAGGAT
GGGGCGGGCAGCGAGCGCGCCCTGGGGGAGCCTGTGTTGTTGTGTCAGCCCCCATCTGCC
AGAATGCAATAAGGAGAACAGTGGAGGCCTTGATTTCCACCAGCAGGCCCATAATCTTTA
AATGGCTATTAGCAGAAGAGTGCAACCAGTCAATAACCGACAAAATCCTTTTAAAAGCTA
TTCTCTCTCTCTCTCTCTCCCTCTCTCTCTCTCTCTCTCTCTCTTCTCTCTCTCTCTCTC
TCTCTCTCTATTCCCTCCCTCTCTCTCTCTCTCTCTCTCTATTCTCTCTCTCTCTCTCTc
>NODE_3643_length_941_cov_26.177471
GTGTAGTTAGTAACGGTACGTGTGTAGTTAGTAACGGTACGTGTGTAGTTAGTAACGGTA
CGTGTGTAGTTACTAATGGTACAAGTGTAGCTAGTCACGGTACGTGTAGTTAGTAACGGT
ACGTGTGTAGTTAGTAACGGTACGTGTAGTTAGTGTAGTGCTGGTATCCAGAGATGGGAA
ATCCAGCTCCAGAAAGTAGAAATACTAACCATGTTTTTGCTCATACCGCACACTAAACCA
GCTGGGTAGAGGATCTCATTAGTGAAATCAGCTGGTTTACTGCAAAACATGGTTAGTATT
TCTACTTTCTGGATCCGGGTTTCCCCATCTCTGCTGGTGTCTGACCTGGGCTTTGCTCTG
CAGGGCGGCGGAGCCCTTCTCTGCCTGGGTCTGCATCCTGCTGAGCTGCTCTCTGAGCTC
CGACGCCTCCGCCCCGTGGCTGAGGGCCCGGGCCTCCTGCTCCCCCCGCAGGACAGCGCT
GGAACAGCAACAGCAGCAATCACATTCTATTCCAATGACCCTTATTATTTTCCCCAAAGT
CCGTTTGGAAAAACAACGCAGCTAAAAAGACATCACATACTGTATGGCTAACCCTAACAC
TGACAAACATGAATGAATTTACACATTAACTCAGAGACCAGTAGTCATTGAAAAAGTCAT
TAAGTACCGTTTCTCAGGAGGCAGTGGCACCATGAACGATGGCTGCCCAGTGCCCACTGC
TCCTCTCGCGCGTGCATGCACGCACGCACACGCACACTATCTAGACCATTGAGCTCATCT
GACTGATTGTATATTCAAGTGTTTCTAAATACAGGGTTCCTACAGGTTTCTTCAAGTTAA
ATTCAAGTCTTTAATACCTTTTTAAGACCATCTATACCAAAAATTAATACCCATTTCACT
GCCTATTTCACAGCCCTACCGGCAAAGAAAAACAAAATCCTTGAATCCTTGCTTTGGTGA
GATGTTCAAGGAATTTTCCCCGGGCGCTGTGTTTGTGGCGTAATTATTGGTTC
>NODE_3644_length_299_cov_14.290970
TCTCTCTCTCTCTCTCTCACTTGTGTGTGTATGTTTGCGCACGTGCGTGCCTGCGCATAT
GCGTGTGTGTGCGTATGTATGTGTGTATGTATGTGTGTATGCGTGTATGCGTGTGTGTCT
GCTTCAACGCGGACTCCCGACATTAGCTTCCTGAGTGAAATATATGGCGTGGACGCCTCC
TCACGGCCCCGTCCCACAATCAATTGGATTCTTTTCCTTTAATATTTAGTCGCCGTGGCG
ATGAGGCGCTCTCTCTCGTCTGCATGGTGATGAACAGGCAGCCGCTGGCGTCTGAAGGTG
ACCTGTCACTGACTATGGACAAATCTCTCGCTCGCAGAAACGCACCAAATAAATCATTAG
GGGGGgggggg
>NODE_3647_length_145_cov_34.186207
TAGGATGTCAAAGAACCTGAGTCAGCCCAGGTACCCAGATAACGTTTCAATGGCACTTCT
GAACATTAGGTCTCTATCGGGTAAAACCTTCCTTATAAATGAATTTATAAGGGATCATAA
ATTGGACTGTATGTTCTTAACTGAGACCTGGTTAGATGCAAATGGAACACCTGCCCTTAT
CGAAGCTTCCCCTCCTAACTATAGTTTCTGTCAGTCG
>NODE_3648_length_265_cov_21.467924
AAAACCTTATTCATAAACCACGACGTGGATTCACCAATAAAGTTAAATTGCGCTACAAAA
AAAATCGAAAATTGGAAGGAAGAATTAATGCATAAGTGTCCGTAGGCTAGGTTACTTACT
GTGTCAGCGGAGTGTACGCCTTCATTTCTTTATCACACCGTGTCAAATGGGATGCTTACT
CTCGACTATTTCTCAGAGATTCAAGTAAACAAGTGGAAACTTAGTGCCCTTCTGCACCAT
TATATACATGATGAGCCGTCAGTAATGGGATTATTAAACAAAAACGGTTTCAGGCGCTGG
CGTTAACCTTTTTTAATGCCTAATTAGGTTTTGCAAA
>NODE_3650_length_98_cov_126.816330
GATTCAGATTCAGATTCAGATTCAGATTCAGATTCAGATTCAGATATGTGTCTGTCACCT
CGTCTCTTCCGGGTTATCGGTGGTCTCCTTGTGCGCTGCGCTCTGCGAGTTTGTTGTCTA
AAACTTTTTTACTAACCTAATCTAAAGCTCTTGTTACTTAGCTACCTAGA
>NODE_3662_length_502_cov_9.934263
GGCGAGTTAGGTTTTATGTAAAGAGCTTGACGAACAGTGTGGAGCACGCGAACTATTGCA
CGTGACCACAAAAAACGCAAAGAGGCACTCCATCTCCTAACCATGTAATCACATCAGTAT
ATGCGAGCTCACACCCACCCGGGAGAAAGCCAGGTCAGAGTAAGAGGAGACATGAGAGGC
CGCACTGACCCTGGTAGGCCGGTGGCGCCGTCCAGGGGGTGTCCGGTCCGAGTTCCCGTC
CGGTCTGCGGCACCAGGGGTCATCCGTTCCGCGAGGGGCAGGAGCGCCTCCTGAGGTGAG
AGACAGGGAGAGAGGAAGGGTTGTGCGCCTAGTGCTCCACACTAGGGAAGCACGAAGCCA
GTGACCACCAAACCCCCATACACTGAATTGAGATGAGGGGAGAGTCAACACTCCAATACG
GCCAAGCCAAATCCCACGGACCAGAAGGCCGACCAAGGGGGGGGCCCGCATATGACCCTG
TGAATGCATGGTTATAGTGTCTGGCGAGTTAGGTTTTATGTAAAGAGCTTGACGAACAGT
GTGGAGCACGCGAACTATTGCACGTGACCACAAA
>NODE_3668_length_162_cov_7.024692
AAATAAAAACAACTCTATACTGCCTTACTATACCTCCAACCTACCTACATACCACTACAT
CCTACGCCCTGGACCCTAAATCCCTGAACATCCTATCCCCTGAACCTGAACCCTCTGCTT
ACATTGATCCCCTTCCGGGGATCGGTTGCTTCACTGAACTGTACCGTTCCAGTGGTCTGG
TTGTAGTCTGTTGCGTCCCACTGCCTCAACTGAGCGTGATTTACAAGCCAGCTa
>NODE_3669_length_404_cov_16.608912
CTGAAGGTATTTTTTGCATATATTGAATTATGTATTAATCAAACTGCAGGATATCGAACA
ATGCCCCTTTAATTTTACCCAAATAAATGTCAAAAACGTCTCTTATTAACATTTCAGTAT
TTTATTAAATCATTCTCTTGTACAAATATATAAATTATGCTTTTGCACTGCAGCGCAATA
TTCCACAACAAAAAGTATCCTCTCTGTCTTGCAGTCCAACATAAAATATTAAATGTTAAC
TTCAAGTAAAGGGAAAAGTGGAACACAGGCAAGTAATTTTCAGGAGGAATACCAAAACAT
AAAATCTTCTATTAGTGCAATTTGAGTGCAATTCTGTCAGGAATACTCTAAATATAACAA
TCTCACTAACAATATAACATTCTCCCCCTCTCTCCCTGCTCTCTCTCTCCCTCCCCCTTC
TCTCCCCCTTTCTCTCTTTCTCCCTCCCTCCCCCTTCTCTCTCTCTGCCCCCCTtc
>NODE_3685_length_671_cov_23.417288
TGTTGTTAGTGATTCTTCCTCTGCTCAATCTGCTGCCGTGGCAACGGTGGCATGTGCTCT
CCCTGTACCAACCTGTCAAGGCTCTGCCAGAGAGAGATGAGAGATAGGCACTGTGAAGGC
AGGAACCATTCTCACACTGCCACAGTTACAGAAACCATCATTACATTGCTCACTCTAACG
CAAATACAGATAGACGCCCCCAAAATTATGCACAGGCAAGGAGAAAGTGGCTCACTTCTG
TTTGCTAAATTAATCGCTTCCTAAATGGCTCCGGGCCAGGCAAAGTTAACATTTGCGGTT
TCAAAGGTTTTCAGCGCTTGCAATGAGCCATGAAATTACTGCATGCCGTCGAAAATGGCA
GCTGATGAAAAGCCCAAGGAGCAGGTCCCACAGGCGGAGAGTGCTTGGAAGTGAAATCTT
AAACACAAAGTCTCATTTCTGATGTGCATCGTGGTGAAATTCAGAACCCAAACTTCCGAA
AATACCCATATGCGAGAGTGAGACGGTCCGTGACAAGACAGATGAGGAACAGCTGTTTCT
GGTCCAACAGCCTGGTCTTGCGTCCAGAGAGAGGTGCAGGGAGGGTAGAGGTGGGGTTGA
AGCACCATAATAATGATGTTGGGGGGGGTTCACCTGAGGCCCAAATGGACCGACCCAAAT
TAGGGTTTGATTAAACCACCGGGGGTGACACGGCAGATCTCAAACATCATTAACAACAAA
ATGATTAAGGTTAGATGGCCATc
>NODE_3686_length_115_cov_10.756522
TTTCTCTTCCAGGTAAGTCCTATAACCCTAACCCTAGTCTAACCTAACCCTAACCTAACC
CTAGTCTAACCTAACCTAACCTAACATAACCCTAGTCTAACCTAACCCTACCCTTACCTA
ACCTAACCCTAGCCTAGCCCAATAGAAGTGAACTGAAGTACATCTGGAGAAGATGTAAAT
GAGTCCt
>NODE_3687_length_183_cov_32.989071
AGAGCTTTTCTCATTACATAGTTTTCTTGTTTCTCCTCCGCTCCACTTCTCCCTCCTCAA
CTGCTCTGCACCAGGGAGGTGGTATATAAAGGAGACCGGATAGGAAAATGGCGTCCCATT
CATTTCAATGAGAATTGCTCAGTGTCGCAGTGAAGCACCGGCGCCCCCTGGCCGTGATGG
CCAAGTGCGGAATTTCGCGGAAGCGCGGGGCCATGGGCGCCAACACCCGGAAGTACCCAT
TGACAATAATGTTAA
>NODE_3693_length_73_cov_6.013699
AGACAAGAAAACTATGTAATTGGCTATTATGAGAAAAGCTCTACATAGCCTACTGCGGTA
CAAAAAAAAGCTCGGCAAAAAAGAAGAAAACGTAGGCTACTGCTCAAGTTGTACAGCACG
CAAAACAATGCACTGCACTGCCGAT
>NODE_3695_length_287_cov_7.010453
ATTTATTCAGATAAGGTGTATTGGAACTAGGCTTGTCACGGTACTCGGTACTTCGGTACT
AATTCGGTACTTACAGTGCTGCGGTCCTGACGGTACCCGTTTTCCATGGTACCGAAGGTA
CCGTGTTTCTTATTTTCAGCATTAAAAACAAAATCCTTCCGCACATGACCTGGCTATGAT
TTGTATTCGTCCGGTAAAAGCCTGGAGATCGAGTCTATTTGTCCGCCTGCTTGCTACTGC
AGAGGAAAACAAGTACACGTGGAGCGCTAGTTGAAGAGCATGGCTTGCAACGGGAGACCA
TGCGTCTTTTGAGTAGATGTAAAGAACACATGGATAGGCAAGGtgcaccaagcaaagta
>NODE_3696_length_833_cov_21.567827
ATCTAATCTAACCCCCCGATTCCAACCCTTGATGCTGAGTGCCAAGTAGGGAGGCAATGG
GTCCCATTTATATACACTCTAAAAACTGCTGGGTGAATTGAATGGCCCAATCGCTGGGTC
CTTGATAAAATACCCAAATTGGGTGATTAATTTAGTCTTTGGTGAAATATATGTGGGTCT
TTTTTTGTTGTTGTTTGAATATTGACCATAAACTGGGTAACTGGAGTTTTACCCGTATTT
TGAATTGCGCATTGCATTGTGGGAAACCAACGTCCCGACTCAGAAGAAAAAAAATTCTGT
GGGTCGCGAGGTCACAGTTCAGAGGTTCAGAGTCACGGCCGGGTCAGAGGTCTACAAGCA
AGCCGAGTTAACGTTACCGGAAAGGAAAGTTGCTCGTCATTCAAACATCAAGGATTGTCA
GGTATTAGTAACATTAATTCACACACCATTTTATTATTATTTGTTCAGTTAGACCCAGCT
GGATAGTTTTATTTTGTGGCTTTAGCTATCGACGTTAGCTAGTGCTGCTAGCTAGCTAGC
TCGCTATATATAACTCAATGCTAGCTTGCCACAGCGGTGAACTCTAACAACGTAACGTTA
GCTAGCTAGCTAACGTTTTAGGGTGACATATTGCATTGCCAAATAGGTTGCTATGTAGCT
GGCTAACGTTTGCTAAATTAATATTAACGTTATCTTACCGTTAGCTAGCTAACGTTACTG
TAGGCGACCAACTGACGTTCGTTAGCTAGCTAACCAGTTGGTCGTCTAACGTTACAGTAA
CGTTATCTAACGTTAGCTAGCTACCGGTAGCTAAGATAACGTTAATATTAATTTAGCAAA
CGTTAGCCAACTTACGCTAGATAGCAACCTATTAACTAGTTACCTAGACCAACGTAGCCT
AATTT
>NODE_3697_length_182_cov_6.153846
CCCATGCCAGCTCAGTCTCAGTCTGCTGGTTGGTTCAGATGAGAATGCAGGCCGGGCACG
GACCTAGCAGGCCTACTGCGCCCAGCTGCAAAACAACCCTACATGGTACACAAGCTACTT
CCCAACATTACAAAACAAGTGTTAGTATTTTGACCACAGGCCTATATAAAAGCCTGGTCC
ACCTCTTTCAAACCAGTTCCACCCTGAGAAAGATATTCCTATCAGAACCAATCACAACCA
TGTTCAACCGCGTg
>NODE_3699_length_418_cov_9.583732
TGTGTGTGTGTGTGTGTGTGTGTGTGTGTCCATACAGGGGGGGCGAGAGAGAGAGAGAGG
GGGGTTGCTTGCTAACGAGGCAAAGTGGAGGGACGCGGGTCCCTCACAGGGGGGATGTTT
AGCTTTGTAATTTCACCCTTGAAATCCGTGATTACAAACGGGACAACTTTTTTTAATTTC
CCCTTTTGTCTCCCTTCAGCTGTCTGACGCCCCCCCTCACCAGCCAAGCCCTTTAATCAA
TCACCCAGATAATCAAATGTCACTGGCTATCTGCTCCATGTAATTACTTTTGCAATTAAA
AATCAATCTCCAGTCACCCCGTCTAATTAGAAGGATGGGCAGATCTCCATCCAGATTGAT
TTTGTAATACATATTGACTCCAGACACCATAATGTTGCTGTATCCCTTTCGTGCTCGCGT
CGCGAGCCACCAAAACAAAATGTCGGGGAAGGAACGCGCGGCGCCGGGCGTAGCAGAGCG
GAGCGGTGGg
>NODE_3700_length_101_cov_5.603961
TCATTTACTTGTTGTGTGAATCAATGCTGCTGGGTATCCCAGTGTTCGGGGGAGGGGGAG
GGTGTATGATCCCGCCTGCCTTCCCCCAGCTACCATTAGAAATTGGGACACCGTTCCCAA
GGGCGTGAGATGGCTAGTGCCCTTTCCAACTCATACTTACCTGGCAGGGGAGA
>NODE_3762_length_110_cov_11.763637
GGCCAAGCAGGCCCTGAACCAGGCTGCCCTGGAGATCGTGAACCAGCTCTTGCTGGAGGC
CGAGAACCAGGCCAAGAGGGAGGCCGAGAACCAGGCCAAGAGGGAGGCCAAGAAACAGGC
CAAGAGGGAGGCCGAGAACCAGGCCAAGAGGGAGGCTGAGAACCAGGCCGAGAGGGAGGC
CA
>NODE_3765_length_282_cov_39.099289
ACTCTGGAACGATTGCCGGATTTCGGTCGGGAAAGACGTCGGCGGGCGAAAAACGTGAAT
CCGTCGGATGGCCTTTACGACCGAGATATCTACGCTCCTTTCCGACCCAATAAAGAACGC
GCAAATCGAGTTTCGCGGATTCGAGGCAACTTGGTCGTAGACTAGCGAAGCCGGGAGCGC
GCGCCACTCCACGCCCATGAATGGGCAGAACCATGACTCAGCTTTCACCTCCATGTGACA
AAACCAGCGGCTGAATGAAATTATGTTAATCAAGGTGACGGAAGACACACACGCACGCAA
GCGCAGTGTCTCAGAAACGGGACTTCGAGTCAGTTTCGAGGGGATAAAAAGAGT
>NODE_3766_length_77_cov_4.311688
ACTAGCAATTCTGAATATATATCTGCCACCCAGGTTGGTCTAGCCCTTTCCTAGGCCGAG
CAGTGAGGAATTCTTTATTTCACCTGAAAAACGATAATGTCCCCACTGCTCGGCCTAGGA
AAGGGCTAGACACACCTGGGTGGCAGATC
>NODE_3772_length_117_cov_28.076923
TCTTTTTTTTCCAAGCTTTTTTTGTACCGCAGTAGGCTATGTAGAGCTTTTCTCATAATA
GCCAATTACATATTTTTTTTGTCACTCCTCCGCTCCACTTCTCCCTCCTCAACTCTCCTC
TGCACGGACCCAACACGCAATGTGTCAATCACTGTTTAGTATGCAAATGAGCCGGCATCA
GGTTTCTCA
>NODE_3774_length_240_cov_11.758333
CCCCTGACCAAGGCCCTGGCTAAGATCTGGAGCTGGTCCCCGGGCGCTGCACCGCGGCTG
CCCACTGCTCCTAAGAATAGCATGGGTCAAATGCAGAGAGAGAATTTCCCCAAGGGGACT
AATAAAGTGATCTTCTATCTTCTCCCTGGTGGAGATCCTATGCCAGGACCTGCGCCGGAA
CGGCCGGAGGAACTCCCTCCCCGTGGACTCGGTAAGCTAAAGCAGGCCCCGGAAATAAAC
ACCACCAGGGGCCTCACTTATAACTTATCATTTTAAGGATGCCCTTTAACATCTGGCTGG
GGACTAAAGCTg
>NODE_3775_length_133_cov_45.511280
ATTTGGGGGTACTAGGGGTATAGTGCTGAGGACTGGGCGGGGTTGTAGAGAGGCCTGCTG
GTGCGGGGGACAGGGGTAGCTGTTGGCATAGGACGAAGATAAGTGTAACTACAGGGGCTA
GGGGGGCTAAAAAAGAGTGTGGGCGGGCATTAAAATGGGCAATAAAAATGTGTACTTAAA
ACATAAATATGTGTATAAATTCAAG
>NODE_3795_length_485_cov_14.610310
ATCGATCATACCATCCTCATCAATCGTCTCCACCAGGCAGTTGGTATCAGTGGCACAGCT
TTATCTTGGTTCATCTCATACCTCAGCAATAGAAGCTTCTCTGTCAGCATCGGCAACTGC
TCCTCCCCCTCTACCCCTCTCTCCTGCGGGGTCCCACAAGGCTCCGTCCTTGGCCCCAGC
CGCCCCACCCTATTCTCTCTGTATATGCTCCCCCTTGGTTTAGTCATTCAGAAACACAAT
ATCTCCACTGCTATGCCGATGACTCTCCACCACTGTTATGCCGATGACACTCAGGTCTAT
CTCTCCATAAAACCAAATGACAGTCTAGACAATCTCCACTCCTGTCTAGAGGACATCAAA
TGCTGGATGGCCCATAACTTCTTACAACTTAATGAATCCAAATGTGAAATCCTCCTTGTC
GGCCCCCCAAACCAAACCAGCGTGATGGCTAGCAGCCTGGGCTACCTGTCTGGCTTAGTT
CAGCCCTTTGTTAGGGACCTGGGCGTGTTATTCCACCCTGAACTCCACTTTGACAGGCAG
GTGAACTCAGTGGTGAA
>NODE_3801_length_1551_cov_34.934879
AAAAAAAAAAGGTCCGTTGGTGCGGCTTCAACAGTGTCCCGGTGCGACCTCAGTTACCGG
TAGATAGCAGCTTGAGTCATGCTACCTCCAGAGCAGCCCCAAATAGCCGGCTAGCTACGG
TCCGAATCTTCTCCTCCAAGCCTCCTCAGACAGCCCCGCAGGTGTGTTCAGTAGACAGTC
CTCCCAACGATGTGTGGGTTACATACATTCCACACCTATACAAACACTTTTGAATAACGT
CTGTGTTTACTAGTGAAATTATGGACCGCAGTAATAGCTAATTCATTAGCACTAGTTAGC
AAGCAGTGTTGACAACAACGTAGCTAAAGTTACTAACGTTGCTAATTAGCAGCCAGAGGT
TGGCTAACTAACGCAGAACCACCACGCATTATGATTGGATAACGCATTCCATCCTTCTGA
TTGTTTTTTGTCCAGACGGCACTTGGAAATCTATTGAGGCTGATAGCAGGAAAAGGCAGG
GGGCGTGGAAGTAGTGTTCATGCTCGGATGTCTTCAAATATTGTTTTCTAAGAGAATATA
TAGTTGTTTTACAGCTTTTTGAACATAAAAACATCACTGAATGCACCTTTAACCAAGAGC
AACGTCACACACTCTCAAGGGCAACATCACAGAGATTCTCAAGGGCAACCTCAAAGAGAC
GATCAGTAACTCGCTGATCCAATGACTTGGATGAGGTTCACGTTTCAAGTGTAACCTTGG
TTTGCAAGCTATGAAAGGGCAATTTAGTTTTCAAGTTCTACATTTCTAGTTCTAAATAAA
CTACCCACACACACAGACAGTGGTAGGCTAATAATATTGCAGCAGATCCCATTAGAAGTG
ATTTCAAATCAGTTTTAGACTAACCACTTGGGCGATGGCATGCTGTTCTAGTTGCCTAAC
CACCTAGTGGTAATTAGAGGAAATTCATGCACTTGCTCAGACTTCTAGAAGTCTGGCAAG
CAATATGAAACACTCCAAACATAGCTCAGTGCTGCTCACGTGTTTCAAACATGACGAGGG
ATTCCGTAGTATTTAAAACAGCATTTATTTTAATATAGCAACATTAACAATGAGAGATAA
GACGACAAACACAAAGAGTGCTCTTCTAGAAACAAAAACAAAGTAGAAAATGTACAAACA
GTAACAATAACAAAACAATTCATCCGATAAACTCGGCTAGCCTCCGGAGCTCGTCGCAGC
TCTTCACCACGTGTGGAATGGAGAGCAAAGTCTACAGACAAAAAAACAGAAAAGTGCTCC
CATCAGCACACAAACAGCTTACACCTCCAACTCTCTATTGAACCTTGTCAAATTAACTTG
AATGCGTTATGATAAAATGCTAATGATGATGTCGTGTCGCGCTCTCACCTTGCGGACGGT
CTCGATCATGTTGTCCAGGAGTTGCAGCTCTTTGTTCAACTTTCTCTGGTTGCTTTCATG
GACCGATTGCTGCAGACAAACAGCGAAGACAAATGGTAAACGGACTGCTGCTTCGCACTT
TTCCCACCCTAGCGGCACTCAAAGCGCTTTACAACGGCCTCTCATTCACCGATTCACACA
CCAGTGGTGGCAGCTGCCATGCAAGGTGCTAGCCTGCCCACTGGGAGCAATTTGGGGTTC
AGT
>NODE_3811_length_261_cov_16.900383
AGAGAGGGTGCCAGGGCAGCGGATGCTCCCCTAACATCAAGAAGAGGCCCAGGGAGGACG
AGGACCAGCCCCGCAGATGCTCCAAAAAGATGAAGAGAGACCCCACCACCAGACACATGG
TGCTCAGGTCTGTCACAGACATTTTCTTGTTTGTATGTAATTCATCCATTTCAAGTGGGG
TTGATCTTTCTATCAACTAGATTGTTGAGCCCCTCCTCTTCTCCATCTCTCTTTCCTCTC
CCCTCTCTCTATCTAGACACAAAATCTAAACTCTGGCCAATCAAGATCACTTTCACAGAC
CCACCCCTTTTGTTAAAGGTGCATTGTTCGATT
>NODE_3822_length_73_cov_32.438354
ATCATATCAGATCTCATAAATGCGAAACTATGTCTATCAAATCTGTCATCAAATTAGATC
TCATAATTGCGATACTACGTCTATCAAATCTGTGATCAAATCAGATCTCAAAAATGCGAA
ACTACGACTAGCAAATCTGTCATCA
>NODE_3832_length_73_cov_10.657535
AGCTAGCTAACGTTCAATGCTGCTGTGGTATGGTAATGAGAGGGGAGGTGCCTGGTCCTG
TGGGGAGGTACATGGTCTTGATACGTCAGAAGTCCAGTGTGTTCCTATTCGCCCGTTTGC
CAGAGAAGCTTGCAGTTCACAATGG
>NODE_3838_length_753_cov_23.301460
TAATTCTGCTATTTGAGGTAGTTTGACAAGAGTGAAAAGCTTTTGAGTTCCACTAGCCTA
CCCTTTGTGACAAAACAGTTAAGGGTCTCAGTTTTAATCAGTATTTCCAAAGAGCCCATC
TTCATTTCATGTTTGATGCACAGCAACATCACATTTTCCAAGGGGCGGTGATTGACACTG
GTAAAAAGGGGTGTTTTCACTGTAAACGTAGCCTACTTTTGTTTAGTCCATGAACTAGCC
TAAGCAACTGACCTGATGAGATTTTCTTTATCTATTTCTAATTTAATAAAGAAAACACTT
ACGTTGCCTAGTTCGAGCAATTTTCGTTGTGCCAGTGCCAGGCTTTCCATTGGTTCCTGT
TTACTTGATGCCCACAGGAGACACGGTGATTGGTGGCGGTTTACACGTGACCAGACAACT
TTGTACATTTGACAGGGAGTAGGAGGGTTTTGTGGAGATCAGAAAAACGACAGCGCGATA
AAAATTAGTATTGTTGCACTTCACAAATTAATGACCATGAGTTCCTACTTGATAAACTCG
AACTATATCGAACCTTCCTTTCCGCCATGCGAGGAATATCAACAGAGCGGATACATCGCC
ACCCCTACTGACTACTACGAGCGACCTAAAGAGACGGGATTTTCCCATCACGATGAGGCA
TCGTACCCGAGGTCAAACTACACGGAACCTACCTACGACTACGGTAACGTGTCCGCCAAC
GGGCTCGACGAATTCACTGATGGGCATCACGCTCAGTCCCAGCCCGTTCCCCAGAACCAC
GGTCCACGCCTCAACCCGGTCCCAGACAGTGGCGCAGGGGCGACc
>NODE_3855_length_343_cov_4.877551
CACGAGATGAGTTTTGTACATTACTTTCCCCATTTGCTACATATCATTTTGCCATAGGTA
GGCTATTACTGTACTGTGTTTTGTATTTGGACTTAGTTCTGCTCATGTGCACTGTCCCAT
CTTGTCCCTGCACCCTGTCTAATTTTGTCTCCATTAGGGGTGTGCACGGCTAACCACTTA
TTTTGGATTTGCCGGATATTTCATAATGGTTTATCAGAATTTTCCCCAAGTGACGTTCTC
TTAATACATCCATGAAGTCAACACACGAGGGCGCAAGTGATCTATCTAGAGACCATAAGT
CTTCATTTCCGGCTTGTTGCAAAGCAAGAAGTTTGTTTTGGGATCATTAGCTAAAGACTG
TTGACTGGCAGTAGGCTAAGTGACTGGATAACGTTAAATCAAACATCAGTAGCCt
>NODE_3859_length_135_cov_11.333333
GCATGAGTAAGTATTATCCGTGTAGCACCTGGCTACTTCAAAAAGAGATGTGAATGTATG
AACAATCTCCAAAAGCTTCTCAACAAAATCCATTAACTCTTTGAGCGCCACGCGTCTGGC
GTCATCACACCTCTCCGGCGCCGGGGTTTTTCGGCTGTTTGTTTACATTTTTTCCTAAGT
CGAAGCGAACTCTGTACATGGTCCCAA
>NODE_3860_length_73_cov_14.479452
CGGCGCCGGGGTTTTTCGGCTGTTTGTTTACATTTTTTCCTAAGTCGAAGCGAACTCTGT
ACATGGTCCCAACACAAACCGTCTTAACGACATTGAAGAGTGAACTTTCAGCTTTCTCCT
CGAAAAAAACGCGAGTGTTTCGGTC
>NODE_3864_length_145_cov_5.662069
TTCATTTATGTTGTGAGCAGCCAGCCACCATTATTAAGTAAAAGCATAGTGATTGTTATA
GTGATGTAAAGTTAGCTTAATTAACATGTATGCAATTTATCATATATAATTTAGGGAGAG
AGGAAGGCTTGACTTGGTTTCTCTATATTTTGTGATGCTAAATACAATGTGTTCACCCAC
AAACAAGCGTATCTTCACGTTGGATTACATTCTGCTG
>NODE_3865_length_204_cov_39.642159
TGAATGAATGAATGAATGAATGAATGAATGAAACTTTATTGTCATTACTGTACAAGACAG
AAACGAAATTATTCTTAGGCTCCTCATACTGCAAAAAAGAATAGACTAAAATAGAATATT
AAATAAGCTACAATCCAGGACATTAGCATATAGGAATGAAAAATAAAAAAGTAGAAGATA
AAACAACCGAGCATAGTCAATACAAGCAAGGAGGTATAAAGTGTCCAGTTAAAGTGACGT
TCCGTGTAAACAAGTATTATTGCACAAGTGATCAGT
>NODE_3866_length_267_cov_12.059925
CAGGGCTGTTAATGGGGCAGGAATGCAGGACAAGACATTTGCTTTTCCCACGCTGCTGCT
TCCCCTCCCTCTGCCGGGCGCGCCGGAGACCGGGCCCTGGGCCGGCCGGCCGGGGCCTAA
TGCAGCCTGGCTGCAGACAAATGGAAAGTGACACTTGTGTGTGTAGAATGGTATTTGTGG
TGACGCTTTGACTACAGATAATAAAGTGCTCGCCCTGAGGTGATTTTGCCTGGCGAGCGC
CCCCAATGAAACTCACTTACTCAGAGAGGCAGAGAGAGAGAGAGAGAGAGAGAGGAGACA
GGGAGGAGAGGAGGGAGGAGGGACGACGAGGgggagggg
>NODE_3882_length_243_cov_56.037037
ATTTTATTTTTTTTTAAGAATTTTTATTGTAGTTGTCAATAGTTGTGAGCAAAGCAACAG
TGTCCTTAACTACTTTTAATTGTGATACCTGTACCTTACCTTTGTGTAAAAATGTGTAGG
CTGCTTGCCTCTTCTGTTGACATTTTATATTATATTGCTGCACTACAGGACGTCTTTCTC
ATTTGTGACAGTTCTGTTTAATGTCACTTCCAAATAAAGTGAGAAAAAAGTAAGCAGTCA
TGTATGTTGTATGATTTTTCATAGAATAACTGAAAACTTACTATATCGTGGTATATCGTT
ATCGTGATATGAAAT
>NODE_3883_length_802_cov_43.734413
AAAATCCCAATAAATGATATATATATATATATATATATATATATATATATATATATTAAT
AGGCTATATAATTATATTTATATATTATAATATATATAACATCTGAATCTGATAATAGCC
TACTTATAAACAATGTATTACAACATTGTTACTGATCTCAAATAAGGTTTTGTTTGTATA
TTTAACACAGTTAATCACACAAAATCTAACAAAAATCAAAAATGAAATATTTATTACAGC
ATTTGTGACTGAACACCTTTTAAACATTACGTCACAGTCCTCATACAAGTATTTAATGTA
TTTTTGACAAAGCTTAAGGGAGACGGTATTTAATCTAGTGAGGAACACGTGCTGAAAAAG
GAAGGAATTCATGACATACAATATCAATGCCACAGCAGATCTGAAACTAGCAAAAACATT
CTTTTTCAATTGAGGTAAACACATAGAATATCTAACATGAAACAATTCATAGACTGGACT
CTGTACGAAGTTTGTTACAATATTCTCTTAGCTTTTTCCCAAAAGCTTTGAGTTCATAAT
TTAAGTTCTTTTTTTTCCATCTTTTTTTTTGTTTGTTTTGTTTTAGGTTTTTTGGTGCAT
CAACCATCAATTGCCTCTCCCAGTGCCATAGAATCCATTGTGTCAGTCTAGTCCTCATGG
CAAGTATGTGTTGATCCAAAGAAGCGCTGTAGGATGTTGCTTTTCCACTATTAAGCTTCC
TTCAATAGGCTCTTTCAACGAGAGTCCAGGATACAAAAAAATAAAATAATAATAAAATAA
AAATGTATAAAACCAACCGATCCAGTGCTTGGGGGATTCAAACTAGCAACCTACAGGGCA
ACATTCATTCATGAACCAACGAGAACAAGAGAGa
>NODE_3884_length_156_cov_6.602564
ATAAGTTGCTCCTTTTGACATTGAGATCTTTACAGAGTGTTAGAAACAGTATACACATTA
ATTTTGTTGTTAGATGACCGCAGATCGAACATTGATATCTAGTGAACATGCGTTATGTGA
AAGTAGAGGTGGCTCACACAAGCAGAAAGAAGGACTCTGAGGGCCCTATTATGGACTTCT
TAAATGGACGTCTTAAGTCATAATCAAGGGAGCGTGGCTATGTTCCCC
>NODE_3885_length_425_cov_27.545883
AGGAATGTGTTCTCGTCTTCTTTTTTTTGTTCACAAACGTTTTTTCACTACGAGTGAATA
CAGGTGCGCGTCTGAAAGGTAAACGGCGTCCTAACAGGTCAGAGAGTTTCTGAACTCCTG
AAGCTCATGTTACAGTAAAGCTGAGTCAGCACATGGGCTCAACACCCAGGCAGTGATGGG
TCCATGTGGCTTAATATTGCACCATAATGTCAATGTTGCACCATATTTTTTAAATATTAG
TACATGGAGTAATGAATGAACAAAAATATTCATTTGATCTTTGTTCTCGGTAGACAGGAA
GGAATTAAAGTCCTTTAGTTGTATATACATTATGTATATATTTATACACTTAGATATTTT
TTACTTTTCAGTAAAAGTTGTCTCCACAAAATATGACAATATGCCATACTTGATGAAGTA
AGTCACAGACTTATTTTAGAACGGAGGAACGCTTCCACTACCATCTGAAAGACAAGAGCA
GAGAGAGAGAGAGAGAG
>NODE_3888_length_117_cov_79.923080
AATTAGCCGTGGCATGGGTTGTACGGCGGCCGCCTCCCCCCCACCTACATGTCAGAGCTG
CGGTGGATTGGACCATCCCGCATACCGGTCTCCACAGGAAATGCTCCCGGTAAACGCTCG
AACACAAATTGCGTTGGAATGATGAGGGATCAAACCCATGACCCACAAATCACGCTTGAG
TTATATCTC
>NODE_3905_length_111_cov_125.990990
TTGGTCTCTACAGAGAAGGCCTGTTCCAGGAAGCTGTAGGAGGCCAGGGAGGAGGAGACG
GTGGCAGACAGCAGTCACCTTCCTCTCCAGACCAGCACGGTCCTCCTCTTTCTCACTCAA
CTTCTGACGAAGAACATCCATCTCTGAGCCCACCCTCAGAGATGGATGGTGGGAGGAGGG
AGG
>NODE_3910_length_118_cov_7.533898
TTCAGAATTGCTTGTTCTACCTACCTGTGAAAGGTCGTGAAGATTTAATTTTTTGGGAAA
TTCGGAAAAAAAACGATGGACTATAGTCCATCGTTTTTTTTCTCCAGAATTTCCAAAAAA
TGTCAAACTTCACGACCTCTCACAGGTAGGTAGTACTAGCAATTCTGAATATATATCTGC
CACCCAGGTG
>NODE_3911_length_732_cov_15.840164
ATGTATGTCAAGATCAGAGTTAAGCTGTTTAAGTTTGAGTGGATTCAGCTTATGGATTCA
GTACAAAGAGTCAGATCACATCAGGTGACAGCTTTTGTAAACCTGTTGGATCACGTTACC
TCCCTCCAACATCATCACAATGGGCCTGTTTCTTTTGTATTAAGACTCACCTACAAATCA
ATTTAGAAGTATGTATTTGCTCCTGAATGAAATGCGGGAGAAACTATTAATTAAAAGTGG
AACAGGTTCTTATTTTAGTGGAAAGTGGAAAAATTGGGCCTTTGTTAAGGAAAGCCCAGG
AGCAAAGCTTTCATTAGCCTACATGCATGGCAAAAGCAATTCATCAACTATCATTTTCTC
TCAATGGGAAAAAGAGGGATCAACTTCAGTATGCTATTTATGGAGATTTGCAGAAGTCTG
GGAAATGCTAATGTGATTAACATTTATCTACAACATGTTCGAAATGGCCCTCACGTCCAT
ATTTTCCTTCAAGATTAAGCATTGCACTTGCGCCAAAGAGAAAAATATGAAAAAGAGATA
TGTGGCGATATCAAATCTGCTTTGCAGTGCAGGACTGAGCACACAATGATGATTTCTTTT
TTTTCCATGGAGAATTCTGTGTCACATTAGAGGAGGATTTCCAACCCCCTTCTCTCTTTC
TAAATATCTCTCTTTATGTGTGTCTGTCCCCAGATGAAGGCACGGTGAACGCAGCAACGC
TTTTGTCCTACCGGAGTGTCTGTCTCTCTCTCTCTCTCTCTCTCTCTCTCTCTCTCTCTC
TCTCTCTCTTTCTCTCTCTCTCTc
>NODE_3927_length_434_cov_29.384792
CATTGTTCAGTCAACCAAAGATGGGGGGACGGGGGAGGGAGGGGGGGGGGCGCATTTTTT
ATGCAAGAGCGACCCCTGATTAGAGGGTGAGTTTTAACGACAGCTAATTAGCCAACCTCT
TTAGCCCTGGCATAATGATCAAACGAGCTGTCACCGGGCTACCTGATACAATGATCGGCC
CCGCTCCCCGATATCATATTTTATTCCTCCTGCAATTACCGCGCCAAGCCCCCACCGCAC
CACGTGTGTTTATTGCCTGGAGCACACATGTCAAATTAAAGAGCAGCTTATGCACCTGAT
ATTTAATTATGGGATGCGCTGCACCGCTGTGCACAATGGGAAAATGTCAAAGACGGCAAT
CTGCTGCACACACTTCACAAGCAGCCGCAGTCGGCTCGCAAGCCATCACCATGCACCGTG
CAGGCACTCGCTGGCACGCTCACACACGCTCACACACACACGCGCGCACGCACACACACA
AACACACACACTCTCTCTCTCTCtct
>NODE_3935_length_101_cov_10.970297
TGTCTGCTCCTGAATCGACCATGAATAGAGTCGTTCTTCCCCTGACCAGTAGGCGTACCT
CTACATTAGGACCTGCCCTACTTCAAGTCCCTCTGTTCCTTAGAGACTGATATCAAACGC
GGCTATCAAATCCACCCCCAAAATATTATCTGATTGTGATACCAAGAAACGGT
>NODE_3939_length_213_cov_10.934273
GGAAAAATGACATAACTGCCTACTTGATCAATAGCCTCATCATATTCATGAACACGAGTA
GGCTAGCCTATATATCATTGGGCTGTATGGCGTATAAGGCAAATAGCCTACAGTAGGCTT
AGGCTATATCTTTCAGCTTCAAAGCCGCAGCTCTTAATGGGGTGCTTAAAAATCAATCAT
TTTAATAGTTAGGCTACAGGTGGGAATGGACAGTGTGAAATCGCCAGACAAGTTTAGAAA
CAGGCTATTAACATGGCAAAGGTGGAGCTGTAAATGGTAAATGGA
>NODE_3942_length_913_cov_11.248631
GGTGCCCAACGGTTAGCGCTATGCTATTATGGAGGTCTAGACAAGACGCCAAGAAACAGT
GCATGAAGTGCATGAAGTCAATTGGCAATCTAAGTATGAATATACTTAAAAACTTGAATA
TATTCAGATATAGGCTATGTGTTTTTTAAGAGGGAACATTCGAATGTCATTTCTGTCCTA
TTTTGACAGCCCTAATGCATGTGCAAACCGAGGAGGTGCGGTCTTGTGCATAAACAAACA
TTTCTTCTAGACTTAAGACGTGGTCTGACCCACTTCATAGCAGAATGCGGGAAGTCAGAC
CACATAATAGCAGGGGCGCCTAGCGCACTACATTAACATATGAACATGGACTCGACAAGC
TCTAAGCTTCTTCCGCTACCTTTTCGGTTGTACAACTGTAACCTTGATGATGATGATGTA
AAACGTTGTGATATTGAAATGTACAAACCGAAATAAACGAAATCAATCAATCAATCAATC
AACACTCCCCCAATGAGTAATATATGCACGGGAGTCTTACGTCTTATGTGTGGGCGCATA
GCGCCACCTGCATAATAGCAATAGCGCATGAGAACCTGGCGGTAGGTCTTAATTATGACT
TAAGACATCAATTTAAGACGGGCATAATAGGGCCCTCAGTGTCAGAGTGAATCGATACTG
AAATGGACAAATGAAGAGATACTGTATGTGGAAGAGTGTTTTGTGCGCATGAGTGTATAA
TTGAAAATATACAATCACACAACAAGACATCCGCTAACAAATACTGTATGCGAGTATAGA
ACAGTGACTGAGATAACACCACACACACACACACAGTACCTGGCAGGTCTCCAGGCCCCA
GGCACGTTCAGGGAGGACCAGTCCACCAGTCTTCAGGTAGAAGTCGTCCTGGAGCTCCAG
AGCGTCCAGACCTAGAACGGAATCTTGGAGATCTTACGCGTGGGTTTCCGTCGGGACCGT
ACCAGCTTTTGACTGGGGGGGGGGG
>NODE_3948_length_75_cov_2.346667
CCATAGTCTAAGCATTTTTTCTGTATCTCAATTCCATTTGGTATCTTTTCCCTGGTGGTC
TAGTGGTCAGGAGAGCGCGGCCCGGGTTCGATTCCCGGTCAGGGAAAGCTATTATGTAGC
TATTGTGTAATGTGGGTTATGTTATTT
>NODE_3951_length_202_cov_8.321782
TAATGAACATAAAAGTTCTATTCGCCGGGCTGACCCTAAGTCAGCTGTGGCCAGGCACTT
TTCAGATGGCAATCACTCCTTATCTGATTTAGCATTCTGTGGCATTGATATGGTATACCC
CAAACGTCGTGGTGGAAATATTGACCAAACACTCTTACAGTGTGAATGTAAATACATTTA
TTATCTAAAAACACTACACCCCCATGGTCTTAATGAAGAATTAGAAATGGCTTGCTTCCT
GTGATGTGTCTGTGTGTGCTAGACGACATTTCCa
>NODE_3952_length_175_cov_5.320000
CGCGCATATGTATTTTTTGCCACGCATGTGCACCTGCGCACCAGTTATGTGCACCCCTGG
TAATAAACCAGCACAGTAGGCAACTTTGTTCTCCATTCTCTCTCTCCCCCTTCTCCCTAT
CCTCTCTCTCTCTCTCTGTCTCTGTCTGTCTCCCTTTCTCCCTCTGTCCCAAGTCCAAGC
GAGGCAGCGAAGAGGAGGAGGGTAAGGGGTTTGAAGACGGCAAACCACCACCCAGTAAGA
AAAAGGt
>NODE_3956_length_171_cov_10.690059
CCCTGACCCCTAACCCTGACCACACCCTAACTAACGCTAACCCTGACCCCTAACCCTGAC
CACACCCTAACTTACGCTAACCCTGACCCCTAACCCTATATGTAAGCATAGGTGGGTATA
TGAGGCAGTCGGGACAGAGTGACCGTGACCCTGAATCCTGAAACCTGACCCCTAACCCTG
ACCACACCCTAACTAACGCTTACCCTGACCCCTAACCCTGACCACACCCTAACTAACGCT
AAC
>NODE_3967_length_147_cov_9.319728
CGTCTGATGAATCACCCACTAACATTTTCGTCCAGTCTCGTCTCGTCAACGAAAACTCAC
ACATCGTCTTGTAGTATATGATTAATATACAAAACCGAATTAATAACAGGTAGCCTTCAA
GAACGACGAGGAATTGTCTTTGTCAAATTAACAGAATTTATTGGAACTGGTCCGTGGGTC
AAAATCAACCGAGCTCTCCCTCCAACATGGTGACGGGGg
>NODE_3973_length_598_cov_40.225754
GGACGACATTTCGTCAATGTTGATATGGACTGTAGTGATCATAATTAACCTTATAGCAGG
GCTTATTCTAAATACTGAGCCTCTCCTTTAACAGAGGATGCTTGAGTTCCCTTTGACAAA
CACAAGGGAACACATGGCTACTGTATATACCACAGAGAGAGCAGTCACTGTAGCTAGCAG
GCTAATACTACAGCTTTGAATGCCTCCTCAGTTGATGTTCTCAGTTCAGCTCTGCTATTG
CACTTCCCTCGTGGAGTAACGGCAACATTTCCCAGTGGAACGGAAGGTTTTTCATGAGCA
GGCAGATGGAGAAAATATTGTTGACATTAAACTGTTCCTCTTTTAAGGAACTGTTGTGAC
AAGGTGGAGCTCCCATCACTTGAGATAGCAGCTGTGTACTGTTTACAAAGAGGCCCAAAG
CAATGTTTGTTTCCATCAGGAACGGTGGCAACTTTTTTTCTCTCCCTCCTGTCTATGTAA
CGAAGGAGCTGCTGGCATTGTATGTTCCCTTTACATCCGCTGTCATTAAAATACAATACA
ATCTGTTTCTTAATACATACAGTAAAAAATACTACCGCTTTAAAATCTGAAATATACATA
TATAGGCTATATACATATATAGGCTATATATATATATATATATATATATATATATACATA
TATATatata
>NODE_3974_length_110_cov_109.527275
AAAAATGAAAGGAAAAGACTGCTGTAGAATCCACGGTGGGCCGTGAAACTCTACAACAGG
GGTGCGTTGTCCCAACCCCCAGCGTGACCTCCCTGCCCCGGAGCAAAGCGCTGAGGGGGA
GCACTGGAACAACGCGTCCGCGACGCGTTTCGGGCTTAAAGTAGCCCTCCTCAGGCGGGA
AC
>NODE_3977_length_95_cov_133.705261
AGCTAACATTAGCTTAGCCTAGTTAGCAGTCTTAGCTAGCTAGCAAACAGCTTAGCTAGC
GAACAATGACGCACAGGAACCTGAAATGAGACAAAAGAGGTGCAAAATACAGAACGTGAG
CCATCATAACTCGTCTTTATTTCCAAGCAGTCCTGTTGACAGAGGCC
>NODE_3992_length_177_cov_7.740113
TAAAGTTAGCCTAGCCCTTAGCCTTCTCTCTGGATCGCCTATATCGTGAGGCTACATTAG
CCCAGAGAGAGAGACTCACATCGGCTAGGCCGTTACCAGCACCCGCCCCCTTTTCTCTCC
CCCTGTCAGCCAGAGGGAGATTGTTAACCTCTCAGAGGTAGGTCAGCTCCCAGCAGGCTG
ACAGAAGGAGCCCCCGGGACCCTCGCTCAATGACCTACACCCCGCCATCCATCCATTCAT
CCATCCATC
>NODE_3993_length_265_cov_20.471699
GTGTGTGTGTGTGCGTCTGTGTGTGTGTGTGTGTGCGTGGCATTCATTGTGATGACGTCA
ATAAAATAGTGTTCCCCCACGACAAACTCTCTGCTACCTCACTTGTGTGTGTGTGTGTGT
GTGTGTATGTGTGTGTGTGTGTACGAGTGGGAGAGGGGATGCCTAATCCAGTCCCCCTAT
GTGTGCAACTGTTGACATTTGTGCTTTTTCCCTCCTCCTTCATTATGTGACTGGGGCTGT
TTTGCGCTGGATTAGCAGGAAATCTCCCATGCAGCACATTCAGCATGCCACCAGTAGTTT
AACTTCATTAATAATGGATGAAGACACTGTAATCTGC
>NODE_4006_length_119_cov_67.806725
ACATTAAAACAATAAAAACAACTACAGGTGCAATAATACATAAAGTGCAATGCAATAAAC
CCACAACCACATAAACGACAGACAAAACAAAATAGAACAATCAGTGCCACTAGCAACCAT
ATGCCTGTTTGAACAGGAGGGTTTTTAACTGTTTTTTAAAAGCGTTCTCTGAGCTAGAGA
TTCTCAGGTCC
>NODE_4009_length_89_cov_12.067416
GTTAATGTGTTCGCTAATTCAACCATCACTTACTTACCATCTAGATCGCGTCAACATTTT
CCTAAAGTTAGCTAGTGTTGCAAGCAAAACAATTCTAGGCTGAGCTAGGCTAGGCTAAAC
ATGATCAGCTTTGTTCAACACACTAGCTAGAAGCATGGGTC
>NODE_4010_length_73_cov_27.863014
CTATGGAACACACTGCCCATAGATATAAGGAGGGCGAGCTCGGTAAACATTTTCAAAAGT
AAACTAAAAACGGATCTCTTCTCACTAGCCTTTAACTAGCGCACTATTTACTGCACCTGC
TCCCCGCTTGACCTGTACTGCTCAC
>NODE_4013_length_267_cov_29.374533
AACGGTTAGGGTTAGGGTCAGGGTGTGGTTATTCCCTCCAGACAGCACTTTTTGGAAAAA
GGGTCCTATGTTACCCCGGTCGAATACAAATGGGGGAACATAGAACCCGGGAACATAGCC
ACGCTCCCTTGATTATGACTTAAAGGAGACCTATTATGGTGGATTTCACTAACTGAAAAT
AGTTCCTAGGGGTCCTAAACAGTACAATTTAATGTCCTTTGTTGAAAATACTTCTCAGAT
GTCATCCCAGCAAACTTTACTAATGCATCTGTCTTGGTCCCACCCCCAAAACCCCTGACC
AGCGATATGATTGGTTGCTAGGTTCTCAATGTAGGTCGC
>NODE_4036_length_270_cov_19.196297
TTCGAGCTGTGAGGCAACAGCACTACCGACTGTGCCACCGTGCCCCCCAGCTTGTCTGTA
GTGCTAACAGTAGTTAGCCAATTGACAATCTTTATTGATTTTTTTGTTTTTGTTGGGGGG
GGTAACTTCCAGAGGGAAGCGAATAAACAGTTATCACCCAGGAGCCAGAAAAGTGAAAAA
CTGTAAAAAATTCTTCCCTGACCTCTCTCAACGAGACGATCGAGCCAAGCTCCAGGAATA
TGGGGTTCATATATAACCCTAACCCTTAGTTTAGGTTTCAGGGCTAGAATGACCTGCTTC
AAGAGTCAGGGTTAGGGTTCAGGATTAGAATGACCTGCTTCA
>NODE_4053_length_605_cov_32.897522
CCCCCCCCGCGTCTCTCAACACCCCCCTTCCCGTTTAATTACTCTTGATTATTCCCGATA
CCGTCTTGTCAGGGAGATGTTCGACTCCGAAACAAAAGATGCACTCACAGTCGCACAGAA
AAAGGGGAGAGAGAAGGGAGACAAAACATTCAACCGGATACCCATTTGCATGAAAATGCG
CCCCACTGTTCAGGCGGGCAAAAAGTGGATTGAAATGAGGACTTGCCAAAAAGCGTGGTG
GTATAATTAGCATTTGACCAAACAAACGAGCTTCAACAGAGCTATAATTAAGCAGCCCTG
TAATTAAGTGTATGCCCTTTATCATAATGATCATGGTTAAAATGGGGTGATGCCTGCCAG
TTGATTATTAATGGTGTAACCCCATACTGCACGCAGCCTGTGCAGGAATCAGGGTGTCAC
GACTTGTCAGGCTAGGGAGCAGCCCTTTGTTTATAAAATACATTAGCGCCCAAATTAACA
TTGGGTGACAGGGGGACACAAAGGCTCACGGCACCAGGCTGAGCGGGAAACTAGAGTTGC
TCGGTAGTAGGCTAGTCATTTAAAAAGTCCAAATCAAGAGGAACTCACTTTTTGCCCTCC
TCTCTTTCTCTCTCTGAGGGGCCCACAAATATCAAGAGGCCTTGAGCTTCTAACCTGTGT
TCTTTcacccgccatcc
>NODE_4068_length_417_cov_26.709831
TTAAACGGCTTTATGGTTCTTCGAAGAACCATCACCTACTAAAGAACCATTTTATTTAGT
TAATGGTTCTTCAGGTTCCTCATATGGTTCTTTGGGATTTTAAATGGTTCTTAAGTCGTA
TTTGAATGATGCCAACTGCCATTCGCTTGGAGGAACCAGAAACAGTTCCCTGATGAACCA
TTTTTTGATGGTTCTTTGAGGCACCTTTAAAGGTTCTTTATTGAACCATTAGAGTAAATG
GTTCTTTGAAGAACCTTAGTGTAAAAGGTTCTTCCTGGAACCAAAAATGGTTCTTCTATG
GAATCAGTCTCAAGAACCATTTTCGGCTCCAGTTGGAACCTTTATTTTTCTGTGTGTGGA
ACTGCTGCCTCCGCGACCCAACCCCAGATAAGCGAATGCTGATGGATGGATGGATGGATG
GATGGCCGTTTCAATCACGCTGTACCTGCCACCGCCTCCCTCCCTCCCACGCATCCGTCC
CCAGCTCTc
>NODE_4069_length_206_cov_8.286407
GGTCCTTCCCTGGCTTCCTAATTGGCACCACCACCGCCTCCTTCCACACCCTCGGTAACC
TACCCTCCACCCAGACCCTATTATACAACCCCAGCAGTGCCACCAGTGCCCCTTCACCCA
AGTGCTTCAACATAACATACCCCACCTGATCCGCCCCTGGAGCCGTGTGCTTAGCCCTAC
CTATAGCCCTAACCAACTCTGCCATCGTGAACCTATCATCCATAACCCCACCCGTGTCCT
CCCTCCTGTCCAGCACCCCTGCGTACTCGCCCAATGTa
>NODE_4070_length_222_cov_18.315315
TAGCCAGCACCGCACAGCTGCGCTTGCACTATTTGCACTATACCCCCCCATCTCATTCCC
TACTGTATATAGCCCTCCCATCACTGCTGCTTCTATACATCGTACTGCTGCTTTAGTCAT
TGTATTTTTCATTTTTATTTTGTTTGTATCTCCCTTATTTTATTGTATAAACCTACTTAT
TGCTGCTTTCACTCATTGTACTTTATTGTATTTTTATTCTACTTATTGGTGTGGTTGTGT
GTTATTGTCATAGTCTGTTGTCTATTTGTTGTCTGAGAGCTGAGAGAGCTGATA
>NODE_4071_length_824_cov_15.993932
ATGTCGAACTGCAATATAAAGTGATTATGCAATGAGATGACTGTGCAAATGTAGTGCATC
ACAGAAATAAGTAGTGGTACCCTCTCGTTCGTAGTAAAAAAACGCAGAGCAGAGAACAGC
TATGCCATGCAGAGGCGGGCACCCGAAAGAAGCACACGACAGTTCAGTGGCCCCTTCTAC
TGTGTCCTAGTGATGGTACAGACATGGTGCCAACCCAACGCTAGAGGGGAGAACAGACTG
AAAACACTGAACACGACAGTAAGCAGTGGATCTGAGTGACAGGCCACCCCCCTCTCTGGA
TCGAATTACCCCTAGAAATGCTGCCCTCCCCTGAACGTTGCCGTACTACGACATAGCTAT
CCATTATTGTCCTCCTGTGTGCCCTAGCCTTTATCCTGTAAACAATGCAGTGGAGAAGGA
ACTACTGACCCCTAATGGCAGAGGTACGGTATGGCCTTCCTACAGCCTACATTATGACCT
GAACTGAAGTCAGTGTGTGACGTGACAGCCTGTGACCTATCCGACCAGCAGTGAATGTGG
CCGTGCCCTACGACTCCCGATAGTGCAGAAACATGCTGAGGGCTTTTAAAATGTAACCAT
AACCGAACAAGGCTCTTCTAATGCCCCCAGAAGAGCTGCCATGGACCATGCCCCCGATGC
CATTAACTGGTATGGTAAATCCACACAAAACTTTTAGGAACAATCAAACATTGATTAGAA
AGTCGGTTCCCATAAACATGACGCACAGATAAGCTAGATCCTACTTGCGGAAGCACTACA
GGTTACGACCATCACCGAAGCACGGCGAGTGCGCGGAGCTCCAAGAAACTTGGTGATAAA
ACTTGACTAGCCTATAATACACATTTTGACCAGCTAAAATGCCCACGCGACATCAa
>NODE_4079_length_415_cov_42.303616
TGTGTGTGTGTGTCTGTGTGTGTGTGTGTGTGTGCTGGCTTGGGTTGCGGCGTGTGGGGT
GGGGGTCAAACTCAATCTATTTGAAGCAGGGCCAGGGCCCTTTGGGGATACAGCACAGGG
ACAGCACCAATTTTTAGCCCATCACACGTCCAATTTTTCTCCTTTTCATACCTGCTGTAG
TAAATGAGAAACAAATTAAATTTCACCCCACTATCTCCACAGAAACCATTTAAATCCTTT
ATGGAAACCAAATTGTCCCCAGACAAATTGCCCCTGGTTCTGTGGAAATACACTCTGGTG
CTGCAGCCCAAATGCATTGGTGTCACTATGGATAGGGCATTGTCTGTAATGCCATTCATT
GGACAGTCCTGCTGAAAGACAGAGCGGGAGAAAGAGAAGAATGAGAGAGAGAAAGAGAGA
GAGAGAGAGAGAGATGGTGGAAAATAAAAAAGGTAGCTATTTGAGAGGAACAAAAGTGTG
AAAAAGg
>NODE_4080_length_141_cov_50.063831
AGGATCGCAGTAGTACTTCTTGAAGAGATGAGTTTTCAGCCTGCGACGAAAGATGGGCAG
TGACTCTGCTGTCCTGACGTCGGTGGGCAGTGCATTCCACCACTGCGGGGCCAGGACAGA
GAAGAGGCGTGATCGTGTCGATCGACCGCAGGGCCCGCGGAGTGACGGGGCGACCAGTCG
CCCTGAGGAAGCAGAGCGTAGCGGTCGGGAGGG
>NODE_4087_length_439_cov_15.924829
GCCCTAGTCCCAGCCCTAGCCCAGCCTAGTCCCAGCCCTAGCCCCAGCCGTAGCCCTAGT
CCCAGCCTGACCGTGCTCAGGGTGCTGCTGCAGGCGCTGTCCAGGGAGCCCCTCCCCTGC
TTCATTAGGAAACAACATACAAGGTTTCCGCTCCATTAGGAATGACTTTAGGAGAGAAAG
CACATAAGACGCCGACTCACCTCATCAACAATGCATTGCAATAGCGGTGGAGATGAATGG
CGTGGAGGGAGAGGAGGAAACAGCATTAGCCTGTATACAATGTCTTTACAGCAGAGTGGA
AAGGAAAATCATTAATGCAATAAAATGTGGTCAGATTAATCAAATGCCTCCCAACTCTTA
TGAAAATATTGCAGGGGGAGAATGTTCTATTACAGTCTAATGGTATCTAATCTAATACAC
GCAGTTAAAGGCTTGAACATCTCTTCATTGTGAAACACAATTTGGGAAGTTTAAAGGGAG
GCAGTGGAGCATGGGGCAGGAACACAcgacg
>NODE_4088_length_228_cov_93.008774
AGAGAGAGAGAGAGAGAGAGAGAGAGAGAGAGAGAGAGAGAGAGAGAGAGTGAGTGAGTG
AGTGAGTGAGTGTGTGTGATAATGAGTTTCAGATTTACACATTACTGCTCTACTTACTTT
ACCACAGTAAAATCCTAATAAAGCCTACACCAAACCTGAAGATAATCTGTGGGGTTTTGT
GTCACAAGGCTATGTAAATTAAATGGCAAGGAGGCAAAGTGAGGAAAAAAGACTAGTTAC
CTTCAAATTTGGTGATGAGTTCTTCAAGGTTACATGACCTGAGTAGCTCTTTCACAAAAA
>NODE_4107_length_218_cov_4.577981
TTATTCGGATTTTGAGCCAAATAAAGGGGTTAGTAGATTTGAAAATTGGGCCAGACAAGG
TTTAACCACATATTATTAATTTGTCCACAAGGGGCCCTCCAGGACTTTGAAACTTAACAG
GAGAAATATGGTTTGGGAAAGGATGACTTTTATAGATATCTGCAAGTGAGGCATTATTTC
AACCAGCACCTGAAAGAGGCTATGGGGAATACTGAGACAGGGTTTCTGCAGGCATTTTTT
CTTTGAGTCTAAACCATGCACTAAAGTTATAACCTCACTGTacaatgcca
>NODE_4108_length_73_cov_292.917816
CGTTCATCAATGACAATGAGCCTATGACCCAAGTCATTACTCAATGCCCACTTCACGCTC
AGAGGAGAATATCACAGCTCATCATCGTGGGTAGCGAGACAGTACTCTTTAGAAACACAT
TCCTCAAGTCAAGAACTATAGAAAT
>NODE_4109_length_427_cov_14.936769
TGACTGACTGACTGTGATTTCAGTAGCCTACCTACTCCCAGAGCGCAGAACGCGACCCTG
TCCTCACATTGGCCTATAGGGCTAAATACGAATCTGTTCCTAATTTACCAGCCTGATGAA
ATCTATACTATACTACTATACATAGGCCTAATCATAAAGTGCATTGTTACTATCCGTAGG
ATGTTGTGCTGTGTCATTTTCATTAACACATTTGATCAATAGTAGCCTATCACGTTTAAC
TGCAGCAGGTGGTAGTGAACTGTCATGAATAATTATAAACAAGCGGACAGATATAATTGA
CACCTACGACTTACTTTTCAGTCTAGAAATCATCTAGGCTATAGATAAATAAGCTTATGC
CTCGTGTGCCTTGAAAGTTGGCCCGTTTCATTAATACATCCATGACCGATTGGTTCCAAG
CTTTACGACTGGGCCCTAGGCGGGTCTGGGCCGGGCTCGGCGGGGTAGCCTGGGACTTCA
AGCGGCAGCAGAGAAGCAG
>NODE_4113_length_78_cov_154.435898
TACTAATCGGCCCCAAAGCAAAAAGAGAAATGTTGCTTAAAAACCTAGGGAACCTAGGAA
CCTTTGTCAAACCTGAGGTTACAAGTCTGGGTGTCATCCTAGACTCAGACTTAAGCTTCA
AGTCCCATATTAGCAAGGTGACAAAAGTAT
>NODE_4116_length_134_cov_36.716419
TGCGGCGCTTCCTTAAAAACCTAGCCGATCAAAGGGCTCCTCCCCCAACAGCCTTCCTCC
CGTCCGTGAGAAATTTAGTAGCAGAGCATAGCATAGCGATTTAGTAGCATAATTATAATA
GAATAGCGAGTATTTAGCATAGTGATTAGCGGTAGATTAGTTTGTGAGATTGTGTGGTGA
GTGGATTTGAGTGCTTGGTGTATGAG
>NODE_4117_length_124_cov_87.806450
TAGCATAGTGATTAGCGGTAGATTAGTTTGTGAGATTGTGTGGTGAGTGGATTTGAGTGC
TTGGTGTATGAGGTGAGTGGTTTGTGTGTGTGTGAGTGTGTGTGTTAGCGAGCGAGTGTG
TTAGCCACGGGTAATGCTAGCTAGCTAGCTAGCATTACCCGTGGCTAGTTCGGCAGAACA
TCGCTAGCACTAGGCT
>NODE_4130_length_176_cov_13.329545
ACCGATTTGAACTACGATCAAAACATCATGGGTTTCATAGACTAAACGTGTAATCTATTT
GTCTGAGTAAGACTAGCTTTGGTTGACTTGCTGACGAGAACGAGACCGCCTGTCTGTGCC
TGTGCAGCAGCACAGCGCAGCGCGCCGCGCCTGCAAAACGAGAGGGAGGCAGCAACTGGA
ACTAACTTCACTTTCGACTTGATATGAGCTTACAAGAAACAGCAGGTCAGTCAAATCTGT
TTATACAT
>NODE_4139_length_334_cov_10.505988
CGCGAACCGCCTCGGCAGGGCCCCCGCCGGTCAGCTCAGGCTGCCCCCGGTCGGACGGCT
CCTGTCGCTCGCGGTTTGGCCTCCAGTCGCCCGGGGTGCCACGTCGGGGGAGCGCTCCCC
CGCAGGCCCCTGGCCGCGAAAGCAGAGCGAGACCGAGACGCCCCGTCTCACCCAGGTGTC
CTGCCACGGCGTCCCGGCGCGGGGTCCGGGCCCGGCCTTCGGGGCCGGGGTCCGCCCGCT
ACGCGCCGGCGCCGGAAACGATCGTATCTCAAACCCACCCGCAAGGCGTAACGGTGACGC
GCTCCCCAGTCCCCTCCGGTCCGACGGCGCCCCTCCGGCCCGGGGCTCTGCCAGCCCCTC
CGGCGGGGGCCTCCCGCTCCGACGGTTGGGAGGCTACCTGGTTGAt
>NODE_4157_length_73_cov_76.328766
TATGATGTTGGCATGGTTTAATTTCCCATTAGAATTAAAATGCTGCAAGCCTATTCTATG
TTTCAGTTTCGTAGTCAGGCCATGAGGCCTGGTGAAACGATAATTACCAAAGGCCTATTT
TTGTTTATTTGTGTAGTAATATATA
>NODE_4159_length_123_cov_39.869919
AGGCCATGAGGCCTGGTGAAACGATAATTACCAAAGGCCTATTTTTGTTTATTTGTGTAG
TAATATATAGCAGTAGCCTACATAGGCGTATTACACTTCAAAATACACTTAAAAACGAAT
AGGAACGAAAACTCATCAAATATTAACGGATATACTGTAGGCCATGTGTTTTCTTTTTTT
AAGAGGGAACATTCG
>NODE_4161_length_238_cov_9.184874
AACGTCTTAGAATCGGAGAAGCGAATTCGATACGAACGCTTGGCTTAAGCCGTTTATAGT
CGGAGTTCTCCCTGCTTGTATACCCGATCGTATCGTATTACGGTAGTGCGCATGCATTTT
AGACGGAGCTTCCAGGCAGTCTGCAGCTTATGTTCCAAAACCTATAAGAAATAATAGCAG
CGTTAACGTTCATGATGCACAGACTGTACAGAGTTTATAACCAGGGGTTGAAACTAACTA
TTGTATTGATTTCTTTGTCTAACTATTGTATTGATTTCTTTGTCACTTGTGGAGCCAAGC
AGAGAGACGC
>NODE_4164_length_1077_cov_41.079853
GTTCCCAGAAAGCCTGAAAACTGCAGTCATCAAGCCACTCTTAAAAAAGAATAACCTTGA
TACTTCACAACTGAACAATTACAGGCCCATATCAAACCTCCCATTTCTAAGCAAAATTAT
TGAAAAGGTTGTTTACCAACAACTGAATGACTTCCTGACACTGAGTAACGGCTTTGATGT
CTTCCAGTCAGGCTTTCGACCACTCCATAGCACTGAGACGGCTTTAATTAAGGTTTTTAA
TGACATCCACTTAAACACAGACAACGGCAAAATCTCAGTTTTAGTACTACTAGATCTCAG
TGCTGCATTTGACACGGTAGATCACAACATACTACTAGACCGACTGGAAAATTGGCTAGG
AATTTCTGGTACAGCGTTAGATTGGTTTGAATCCTACTTAAAGGACAGGGAGTTTTTTGT
GTCTATAGGTAATTTTAAATCTGAACTGACAAAAATGACTTGTGGGGTTCCACAAGGCTC
CATCTTGGGGCCCCTTCTGTTCAACATTTACATGCTCCCATTAGCTCAAATCATAGAAAA
CAACAAAATATGTTACCACAGCTATGCGGACGACACACAAATTTACATCACCTTATCACC
AGGAGACTATGGTCCCATACAAGCGCTGAGTGAATGCATTCAACAGATCAGCGTCTGGAT
GTGCCAGAACTTTCTTCAATTAAACAAAAAGAAAACTGAAATAATTGTTTTTGGAGCCAA
AGAAGAACGTCTAAAAGTCAGTGCTCAACTTCAGTCAATAATGCTAGATACCACAAATGA
AGCCAGAAATCTTGGTGTAGTCATGGACTCAGACCTGAATCTCAACAGCCACATTAAATC
AATTACAAAGTCAGCCTACTATCACCTGAAGAATATATCAAGGATCAAAGGATTTATGTC
CCAGAACGACTTGGAAAAACTTGTTCATGCTTTTATCTTCAGTAGACTTGACTACTGTAA
CGGCGTGTTTACAGGTCTCTCTAAAAGATCACTCAGACAGCTGCAGCTGATTCAGAATGC
TGCTGCTCGAGTCCTCACAAGGACCAAGAAAATAGACCACATTACACCGGTTCTAAGATC
TTTACACTGGCTTCCTGTCTGTCAAAGAATTGACTTTAAAATACTGTTGTTGGTTTATAA
AGCACTGAA
>NODE_4165_length_124_cov_19.161291
TACATAACTAAAATAGTAGTAACAACAACCAACTTTCAGTTTCTTTACATATTTAACATG
TAAATACATTAAGATGAAGACATTTACATTATAAAGAGTCCATAGAAAAGATAACTGGAA
ATGTATGAATGAATGAAATCTTTATTGTCATTTTCTGTACAGGACAGGAAACGAAATTTG
TCTTTGGCTCCACTTA
>NODE_4166_length_91_cov_217.890106
CTACCAAGGGCTAATCTAATTGTTGAAGTACCCTCCGCCCTGCCTCCACCTCTCCTCCCT
GCTTCACAATTCAAAGTTAGCCTGCCTCGACTGTGTTTGCCGCATCCATGGTGCCAGCTA
TACAATAAATGCTAGCTAGCTAACGTAACGGGTAGCTAGCTAG
>NODE_4167_length_257_cov_4.303502
GGGCGGGGGCAGTTGTCTGGCTGTGGCCTAGGTGGTGTCATTCAGGTCACGGATGGCCTG
GGGGAAGAAGCTGTTCTTGAGTCTCTCCGTGTTCGCCATGTGAGAGCGGTACCTCTTCCC
TGACCGCAGCAGAGAGAACAGTCCATTATCAGGGTGGCTTGGGTCCTTCAGGATTCTCTT
GGCCTTGGTCTTGCACCGCCTGGTGTAGATGTCCTGAAGGCGAGGGAGCGGTCCCCCTGT
GGTGCGTTCGGCTGCCCGTACCACTCTCTGAAGGGCCTTGCGGTCCTGCATGGTGCTGTT
CCCGTAccaggcagtgatgttccccgtca
>NODE_4177_length_275_cov_10.040000
TCTGTAGCTCCTGACGTCGTCCATCCCGGGTGATCTGTCACGGCAGCCTTCCTCCTGTCA
CTGCCCGAGGTCCACTCCCGCCGTGCCGGTTCTCCCGGCGTTATATAGATCACCCTGCCC
AATCTGAGTGCCGCTACTGATTGGGAAACCTCGCACCGGTGTGTCTCGCTGATTTGGGAT
GCGCCACAGCTGTGTTGGGGAGAGTTAATTGCACTGCACAGCAAAAATCAAAACAAATCA
AATGATCACACAAAAGCAACAAAGTCAATGGCTCTCCCCAATCAGACTGTGACACATACA
TACATACACACATACACACATACATACATACATACATACATACATAC
>NODE_4178_length_335_cov_12.337314
CTGTCACGTCCCGTTCTGGGCTCACCCCCTCCCCCTCGGGGTCGAGTGCACGTCCCCGGG
TGCAGCAAGCAGCAGCACGCAAGCTGAGGTTCATCATCAATCAGCACTCCCACGCCTGGC
GCCAATCAAGGGCCCTGACTACAAGTAGACGACAAGCCCGACCCTCCATTGCCAGATCGT
CTCCTTACCTACCATGTGAGGAGGGTTTCCAGCCTCACAGTCTGAGTATACTCTAGTTAC
CCTACCCGAGCGTTTTGTTATTTTTTGTGACCACTGCATTTTTTGTCTGCCTGCCCTCCC
AGTTGTTTTTTCTTCACTCTGACTAATTTCAACAACCTCTTTTGTCCCCCCTCTCCTAGC
TGTTCTCTCCACCGCCTACCAGTCTGTACAAGGACCCGAGTCAGAGA
>NODE_4189_length_486_cov_6.767490
CAGCGCCCTGTGTACCAACCAACGTTCAGACCGTTGTGGACTGTTATAGTGGAGAGGTGA
CTGTGACCTGGGGGCCTACCTATGGAGCCTTTGGCTACAAAGTGGCGGCTTATTGGGTAA
GCAGAGTCACGGCAACAGTCACTTTAACCCTTCACACTCAGAGAGAATTGAATTGTAAGG
GCAGGAAAGAGGTCCGCCACAACATCCATTGTCCATTAACTGGTCTGACAGCGACCAAAA
GTTAGGACCAGTGATGCACGCGTGTGACAAGTATGTATGTAACCTTGATCTCCAGGGAGT
TCTAATGGCTGTCTTCTGTGTTCAGTTTGATTACCATGGTGACAGTGTACACGTCTACTA
CTGCGAAAACACTAGTGACCTGGAGTGTGTGATCACAGACCTGCCCTGTGGTCATGACGT
CAACATCAGTGTCATCGCCACCGATGGCACCTGCGATAGTCACCACAGCCCTAACTTCCT
GTTCGAGACAGGTATGTACAAGTAAGACGCCTTAAGGGCGAGAAGCGACCGTTAGGCGTT
CATTTTATCCGCCACCTt
>NODE_4194_length_73_cov_88.698631
GTACCAAGCTCGAGTCTCTACAATGTTCCCTTAAAAAGTTACAGCCATGTGAACTGTTTC
CAAGGTGTGTTTTATCAGGTTCCCGACATCTGAGCTTCTCGCCGATGGCTTCGGTGGTCT
TCGCATATAGGTTTTAGTGGGGGTA
>NODE_4196_length_567_cov_42.929455
ACTGAGATGTGCATCTCTGGGACTACATTTTGCCAAACCCTATTGCTCAGGCCCATTCAT
AAACTAATAGCAAAAAAATCCCAGAAAATTTAGAACAGAACTATAAAAAGGTACATCGTG
CAGCTTTAAAACATGGAGCTCATGACGGTACATGTTTGATGTTGAAAATCTTTTGTTCGA
TTGATAAGGAGCCCGCGCTACTACTAGGTCTGAGGTCTAATGAATCTCCACTCCATTACA
ACTGAATCGGACAGATTGCTCTCCCGGAGAAATGAATTGAGTTTTTTGTATTTGTGAGAT
CATTCTCCCTCCATTAACTGCTCTTTATCCCCCCTCTTCATCACAGGGAAATCAGGTTAG
TCGGCCATGATTAGCTGGGGTGGCCTCCCTTTTTAAGCGGTAATTGGGTTTGGCGGCTCA
GCTGATAGTGCCATTAGGACCAATAAAGGCTGGGCTTGGCTCATCGAGTGAAACAGATTC
TTCACCAGCAGATGGTAGACAGAGGGAGAGGGCTCTGATGTATTGTGGCTGAAAACAAAG
TTTGTGTAACCAAAGTAGTTAGGCCTCCTCTCTGTGTAACCCTCCCTATTCTTTTTAAAT
ATATATATTTAAAAAGAATAGGGAGGGTTACACAGAGAG
>NODE_4201_length_147_cov_6.027211
AGGGGGCTGGACAGACAGGACGAGGGCTAGAGAACACAGAGGGGGGGTTAACAGAGGACC
CGAGTGTGGGGTTGGCAGAGGGCCGGAGTCCTGGGGAGGTGCGGCCTGTAGGGCTAGAGC
TGGGGGACCGGCCAGAGACCGGGGGAACAGTGAAGGGTGCAGGAACCCTCCGTACCATCG
GAGGGCTTGGGGGAGCTGTGGAGAGGATGGGGTTGGGCc
>NODE_4202_length_577_cov_13.239168
GAGAGAGAGAGAGAGAGAGAGAGAGAGAGAGAGAGAAAAGGAAAGAGAGAGAGGAGAGAG
CGAGAGAGAGCTAGAGAAATAATTTCCTTCAACGGAACTTGCCACCTTATTCTTCTCAAG
GGGCAACAGCTTGAAATTAAAACTAAATTTGAAATTAATGAAGCACATTCTGGAGGTGGC
ATTCGTTTCTGAAGTAATAAATTACTTGTATCAACCTCCGAGACAGCAGTTCCTGTCTGT
CAATTAATATGTTGTACGCTTCTTCTGCAGCCCCTAATGCGTTTCCTCACCGACACTCTC
ACCAGCAGAATTAAGCATTTTCACTCATTACTCTGCACAGGCTCGTCTTCTCGTAAATAA
AAATGAATGTCTGTACGTTTCCCGCAGACACATCTCCACCCGCAAAACACATTTGCTTCA
ATTACCAAAGATTAGAAAGTTTAGAGTTATCATTTACAGTTTAGAAGGAGAGCACTGCCG
GCTTTCAATTTATATTTAAATTCCTTCAGTTTGAAATAATAAAATGTAGACGGCGCCGAG
ATGGAGGAATTAAATCAATCAAAAACAGCAACAATAAAAAAAATGCTTTCAGCTTTGTCT
GTTTCTACGACAGTGTAATGCAACATacagtgtgttcttgttgggacgg
>NODE_4220_length_156_cov_76.769234
CCATGTCTGACTGCTAACACTGGATCACTGTGAAAATATGGATCATTGTGCAATAATACT
GTCTATACAGAATGTCACTTTTACACTTAGACACATTATATCTCTTGTATTTAGTTTACA
GCTTACAGTCATAGTGTTTAGTGTATAGTTTATAGATTACAGTGTATAGGGTATAGATTA
CAGCTTCAATTATAGTGTATAGTGTATAGTGTATAGTTTTATAGCTTA
>NODE_4226_length_366_cov_11.669399
ACTATGAGCGAATAAATAAAGCAGAGGGCGTGGCATTTCACAAAAAGCTCTATAATTTCT
AAAGGCTTTGAGTAAACATGACAAATCTTTGTAAACCTATCCACAGGTGTACCCCGAAGC
GATATCTTCATTATTGGCCTATAGGTGGCGCTATAGCAACCCACTAAAATTTCAAACTTT
GAAAATCCCCAACAAATCAGCCGTACCTGCTATCACTTTGCAACCTTGACCAACATGTAG
CCACAAGTGAGTAGAAACTTTCATACGCTCTAACCTGGAAGAAATAATAAAGTCCGTCAC
TCTGTTTTTTTTAAACACTGTAAAACTTCTAAAACGCTACTCCTCCCTCATTTATTGCTC
AATTCACACTAAAACGTCTACACTGCATCGGCAGACTGTCCTCCACAGGCTGGTTGAGGT
GGATTTTTGATTGATCAa
>NODE_4229_length_312_cov_9.647436
TGAGAACCTGGCAGAAACGGATGACAGGCATGCGCACAGCTCTGGTTCTGGTTCGTCTGT
CCTTCGATCTGGATGATTCTGGCACCACTGGACGTCAGCTTCTGTGAACTGAAGAACAGA
ATCTCTCCCCGCTTTTGCACTGTGCAAAGTGCAACTCCGACCGGGGTGGTTTCAACAATG
ATTAACAGCATTACAGTATACCGTCTCTGTTTCTCCGCTCTCCGCTCTGGTCATTTTCTA
ATCAACGTACACATTCCTTCATACACGTACACATTCCGATACCTTCCTTCATAAAAACCT
CTTTCTCTTATCACTCCTCTCTCTTATCACTTCCATTTCCAAACTTCTACCTTCTCGCAC
TCTTCTCTCTTCCAATCTCAGACC
>NODE_4230_length_312_cov_5.996795
ACATACATACATAGGCTACATAACGTTGCATAGCCTGCATACATCCATAGGCTACATAAC
GTTGCATAGCCTGCATACATCCATACATAGCTACATACATAGGCCTACATGCATACATAC
AGGGGTCTACATAGACATAGGCCTACATCAAGGCTGTAGCCATGGAATCAATATTGGGGG
GGACCAAAATGGTTTTTGGGTTAAATATCAGTTATATATTGGGGGGGGATGGACATCATG
AGCATGTGTAGACATTGGGGGGGATGTGTCCCCCTCAATGTATATGGTGACTACACCCCT
GGGCTACATAGCCTACATACATACATAGCGTACATACATCTACATGTAATGTCTCAGTTT
TGAAATGCTTCCTATGAGGTATCa
>NODE_4235_length_109_cov_2.889908
AACCAGGCCAAGAGGGAGGCCGAGAACCAGGCCAAGAGGGAGGCAAAGCAGGCCCTGAAC
CAGGCTGCCCTGATGATCGTGAACCAGCTCCTGCTGGATGCCGAGAACGAGGCCAAGAGG
GTGGCCGAGAACCAGGCCAAGAGGGAGGCCGAGAACCAGGCCAAGAGGGAGGCTGAGAAC
c
>NODE_4282_length_646_cov_23.136223
GCAAGTTTGAGCTGGATAAATTCTTTAGGTGTGCCTGCTAGTTTTGGCTGAACATTGACA
GTAATGAGGTTAGACATACATACAGGAGGTGCAGGTATACGGTTGTTTAGTCTGGTGGTG
ATGAAGGCCGGGATGACATTGCTCTTCAGTTTAAGGCTGCTGTCTAGTCAGGGACCCAGG
GACTTACCAATGTTGTTGCAGAGCTGCTGTGTACCTTGACTATTCGGGTGGAGACCGTCC
TTCTTGAAGAGGTGGGGTTTTGGGTTAAAAGGATTAAAATTGTCCACAAACTCCACAGCC
ACAGCAGAGCAGAAGTCCTGTAGCCACAGGTGCAGGGCACGGAGTCTGGACCACCGTTCA
TCACCTCTCCCATGGGTAGGGAGAGGGCCAGAGACAGTGACTCTGAGCCCAGTGCCTAGG
AGGAAGGTGAGAAGGTCTGTGTAGCTGGTCTTCAGGCGTTCAGACTGGCGGTGCATGATG
TCGTTTGTTCCGATGTGTAGTATGATGTTCTGTAGGTTGGGGTGCTTCTCTAGGATGGTG
GGGAGCATATGGAACAGGGTCTGCACCCTGGCACCAGGGAAACAGAGCGTCTTAGAGCTC
CCGGGGAGGGAGCACAGGAGGAATTCTACTCCGAAATTACTTACCCCATCTGTCCAGCGG
ATATTCGTGTTCTTGTGAATGTATTTAATCGCCACTTGCTTGATGCAGCGCGGTTTAA
>NODE_4283_length_189_cov_93.232803
AATGTTTTCTGTTTCAAATGAGTTTTATTTATACTAAAATCTGAAACTTTGCTAAAATCT
GAATAAAAGACAAATGACTAAAGCAAGCACCACAGCAAATGACTAAAGCAAGCACCACAG
CAAACAAAACACCCCCCCGTCCCCCGTCAACAACTAGCCTTGCCCCCCCTATAAAAATGG
TCTGGCTCCGCCACTGCTAGACTATAATGGGAATGTTGGATTTGCACGTTGCTGCAACTT
GTGTGCAAATTCCTTGTTTAC
>NODE_4284_length_159_cov_21.949686
GATCCTGAAATGGTTAAGGTCAGAACAAAGGTCACAGCCATTCTTAAAAGCACTCCATCT
AAACGGTTATGTTTAGGCATTGTTTAAAGTAATCCAGACGGTTAGGTTCAGACGTGGTTT
CCAGTCAACGTGTCCATTCCAAAATGGTTAGGGTTAGGGTCAGGGTAAGGGCTAGGTTTA
AATGCAATTAAGGCTAAGGTTAGAGTCAGGGTCCAGATTCCGAAATGAATA
>NODE_4291_length_1569_cov_34.715744
CGCGTGTGTAACCGCATGACAATATAAAAGAATTTCATTCATTTCATTTTAATGTTATCT
TCTGGTCGGCTGACGGAATTATTTTCTAAAAGCCAATAAAGTAGTGTTTGCCAGCAAGAA
CAGTGATTAGTGTACGGGACCTCTCCTTTTTATGCGCAAGTCTTGAACTTTTTCCAACTC
ACCTGTTTTAAAGAACTTAAGCGGTGTTTTATTGCATCCAACTTGAAATGTTAATGAGAA
CTGACTTTCTTTTTTTATATCGGCTAAAGTAATGAAATATGGGTTGTCTGGTTATCTAAT
TGAATCTTATTGCTCATTCATTCATGTGTCCATCCCATATTGTGTCAAATTAACTATTAG
ATTATATTGTAACTCAAAGTTTGTATCTCCTGAGGCCTATAGACGAATAACCATATATGT
GTGTTTTGATTATTTGGGGGAGCACTTGAACAGTAACAGATGTAAACAACATCCTAATAA
TATTCCGTGTGATTGATATACATCACTTGCAAGTACACAATGTCTCATATATAATGATGT
GCATTTAACCATCTTCTGCTGTAAAAGTCAGACAACACTGAGCTTCAAAAACAGCAACAC
ACCTGTAAATATAAATGGCACTTATATGGTTATTCGTCTATAGGCCTCCCTAACATTATT
TCCCGTGAGTCTGATCCGTTCTTTATTCATTTCGGACGAGACCCTAGGATTATAGACTCT
GAGTTCAGAACTGTGTGGATTATGCGGAGAATTGCCGGTCTCGTTCGCGTGAACACTCAC
CCTTTTTGAGTCTGAACCGACTCTTGCCAGCGGGATTCAGTTAGACTCTTGACTCTTTGT
GCTGGGCTTACCTTACCATGAACTGAAGTGAATTGTTTTGTGTGAACCGTGAACTGTGAA
TTGAACGGTATTTTGAGTGTGACTTATGTGAGCTGGCAATGTATTGAACTGTTGAGTGGT
GCGGATATTTCGTTTATGTTGAAGGATTATTTTGGTTGCCTTCTTATTTTGCATGTTTGC
GTCGCCTCAGGCAGGTATGGTCCGAAGAAGCTCTGTGATTGGTCAAGGCGTAGATACCTT
CTGGAGCACTGGGAAACGTGATTGGCTGTTCTAAACTCATTCGGGTTTAATTTATGCACG
CTTCAAGTTGCGGGGAGAACGTTATTGGCTGGTTTACCACATTTCTGGTTGCGGGGAGAA
ACGTTATTGGCTGGTGTACCAAAATTGTACCAACTTTTTTGTTCGACCCACCGGTGACAG
GGAGCACTAAGGATTGCGCGCATTAGTCGAGGTAACCCAACCAAGATATGCTCAAATACG
CCCGGAGAGACGCGAGTTCGAATCCCACCGCAGGTGGAAAATAATTGCGATGTCGTTCGT
AATACAGTCATACAGTTAACGGGATTGTGTTGTTGTTTGCATATCTTTACCTGAACGATA
TATTATATCTTGTCTTGCACTGGCCACGAACCTTTGATTTTGCTAACTTGCATTACTGTA
ACTTACCAGGCTTCATCGGTGATTTCGCTGCATGTGTGTGCATTGTGTGTCCTGGTTGCC
TGTTCAACGCGCGTGTGTAACCGCATGACAATATAAAAGAATTTCATTCATTTCATTTTA
ATGTTATCTTCTGGTCGGCTG
>NODE_4300_length_108_cov_92.055557
TGAAATGCTGAAGGCGCTGGGTGTTGAGGGGCTGTCTTGGTTGACACGCCTCTTTAACAT
TGCGTGGGAGTCCGGGTCAGTGCCGAAGGAGTGGCAGACCGGGGTGGTGGTCCCAATTTT
CAAAAAGGGGGACCAGAGGGTGTGTGCAAACTACAGAGGCATCACATTACTCAGCCTCCC
>NODE_4304_length_73_cov_5.342466
GACTCTTCTGGTCATCCTATCTAGACAAAACCAAGACCTCTGTACTCCAGGTAGGTCTGG
GAACAACATATTCAAAGATCAGAGCTCAAGCATGTTCAGAAAAAAAATTACTCCATTCTG
ACCAACTATGAAACATGGTGTTGTG
>NODE_4312_length_161_cov_11.298137
GTTTGTCCTTGTGTGCGATATAAGTCATCTAGTCGGTCGCTCAACAAGAGCATAGTCAGT
CGTAGCTTTTGGAGGGGGTGCGACGAAGAGATATGGACAAAAAATGAGAGAGGAGGAGGA
GGAGGAGGAAGGAAGGAGGATATGGATTGAAGGGGTGGTGGGGGGGGAGCAGCAGGCTGA
TTAGGAGGTGTCAAAATTGCCAGGAGCAAAAAGGTGAAAGCAATCAGGGGTGA
>NODE_4313_length_434_cov_6.516129
GCAGCATCGATTGGGATGTGATGCTAATGGAGTCAGTGGTGCTCGAGCCACTTTATGGTG
TTTGCAGCATGCTTTGGCATTTGAAGGAAAATAAATTAAATGAAGCAGCACATGCCATCT
TACCTGGTCTGGCTGGGGTACTGCACATGGGGTTTGGCAGTGTGTGGCTTTCACTCACCA
GGGATGAGCTTGGAAAATCTGCAAGATCAGTAAAATTGTATTCAAAATCTTTAAAAGGGC
CCAATTATCAGTGTGAAAATAGGCATAGACATTTCACAACAAACATGCATACCTGGACTG
TACTGCACAGACTCGTTGCAGCGGAATACAGGAAGAGGCCTCTCAATCCTGGGAGCGGTT
GTTGGTGGTGGTGGCAGCCTGGGACTGGGAATGTCTAGTGAATGAGTGAATTAGATCATA
TTAGTCAACTACTACAAAAGTAGGAGTCTATTGGGATGGTTAAATGCGGTTCAATGAATT
ATTACCTTCGTCACTGGAATCATAAc
>NODE_4315_length_148_cov_11.743243
TTGAGCAGTAGCCTACGTTTTCTTCTTTATTTCCAAGCTTTTTTGTACCGCAGTAGGCTA
TAGAGCTTTTCTCATAATAGCCAATTAGGCCTACATCGTTTTCTAGTCTCTCCTACGCTC
CACTTCTCCCTCCTCAACTCTGCTCTGTACGGACCCAACACGCAATGTGTCAATCACTGT
TTAGTATGCAAATGAGCCGGCATGTTTCTCACCTCTAGCa
>NODE_4336_length_748_cov_33.693851
AATTATTAGATTAGGCTATTGTTCATTCATGAACAACAAACAGACCGATATTACACTGCA
AAGAAAGTGTGGACTGTCATTTTCATTAAGAACCAATATGTGCCCTATGGAGAAAAGCCT
GAAACACACTTTGCAATCAGATGTAGGCCTACGTAGCCTATCATATAAAATGGGCTGATG
CCAGGCTTCCCAGCAGCAGCCAGTAGCCAAATGGAGACACCAAGACGCACAGCGTGCCCA
AGAACGCACTCCCATTAGAGCATGACATTTTTCGGGAATTCCCGCGGGTCACGTGATCCC
GTGGGATCGGGAGTCAATTTCACTTTAAATCACGTGATCGGGCAGGACCGGGAGTCAAAG
TTAACGGGAGCAGAAAGGAGCGGGAGCTATAGCAACAAAATCAACAGGAGTTGACGGGAT
TGTCTGAAAACATTTGATTCTGAAGTTATTTCGCCTAAACACCGAGCTAAACGATGCATT
GATTGCCGTCGCCATATTGTAGTTTTTATTCAGCCTCACACCACTACATCACTGTTGAAA
TGAACTACACCGTAAAAGTTGTATTACTTCCTGTAAGCGATCTCTGGCGCGAATAACCTT
TCACCTTGCCTTTCACCCCTCACTGACCAAGTTGGAGCAAGATGGCGGAGCGTACCGGTC
AAACTAATTCAATTCTATTCTATTACTGCTTTGATTAGTGCTGTTAGTGGTTTACTACCA
TACTAAAGGCGGATTTGTTTCACAGTCCGATCAGGACTTCCCATTTGGATGATGATGCAT
ATTGTGTCATCATCCGAATGAGAAGCCCTGATCGGCCGAA
>NODE_4337_length_261_cov_7.164751
ATAGAACACGAGAGGGAGTGTGATATCGTGTGATATCATACGACCTTGAGTGTTCTATTG
CGATTATACAACAAGTTACACCGTCAGTTTAGTTTATTTTATTTTAATTTTTAATACATT
TGTTTGTTTATTCCACAATTCAGTGGCTACGCCAGACAAAATAGTTACTAGGCTGTGCAT
GTTAGATTAACCTGTTAATGTTAGATACGGTCGCCAGGTGACGGGTGTTCTAAATCAAAG
CAGTGTGGAGTGAGAGGGACTGTTTACATTCAGAGTTACCATATTTTGGAATATCTTATG
GCTTGGAATGCATCTTTTCAATGGAGGGCCGGa
>NODE_4338_length_382_cov_24.500000
CCTCCCTCCCTCCCCACCACCTCCACCATTACAGAAATGTTTCTTCCCATCAGTAGCTTT
ACTTATCACTTTCCGGGTGACATTGAACTTCCCATGCTCCCAGCCGCCGAGACACATCTA
TGAACTCGCACGATTACTCTTCATCCCCCCACTAACAATTTAGTAATGAAGTATTGATTT
CCAGATTCCCCACTTATGGATGATATTAGATTTTGTTTGATAAACTGTGCCTGTGCCTCT
AATCAGCGCTGTCCCCCTTTCCCCCCCACACTGTCTGTAAAACAAAGTGCCACCGGAGAG
ATAATGACCACGGAACATCGATGAACTCATTTCATCAATTTGTAACACTTGACAATGAAA
AAGGGCAGACATTTTTCAAGCGGCAATGTCAAAGTTTATTGCTCAGGGTGCAGTCTTATT
GGGAGCCAGCCTATCCCGAGCGGCGCTCCGTTCt
>NODE_4343_length_73_cov_15.136987
GCCACCCCTGCTAGTCTCCGCCCTCCTCGCCCCTGCGCTCTCCTGTCTGGCCCTCGTTGT
CCCTTTGTTGTTCCACCCTTCCCAGTTGTTCCCTGTCCTGTCTGTCCTCCTTGCGTTAGT
CCCTGTAGTCCTTGCCTCTTTTGTG
>NODE_4352_length_261_cov_22.367817
CCCTCTCTCGCCCCCTCCCTCCCTCTCTCTCTCCCCCTCCCTCCATCTCTCTCTCTCCAT
CTCTCAGGCAGCAGTAACTGAAGGCACAAATGACTCTCCCCTCCACCTTTATCTCTCACT
AAATCTTCCCCCTTTTCCACTTTGCTGAGCCGGTATATTTTATTCCTCCATCAAATATGC
ATCCCATTAATTAAGTTAAATTACTCCTGACTGCCAACGCTCCCCTGGCGGACGGGTGTC
AACACAGAAATGCATGACTGTGAACCCGCAATGACACGGCCCAACACTTAAACATGAGTT
ACAGCCCTCCCCTGCCCCTGCGCTCCGCCAGCc
>NODE_4365_length_207_cov_4.642512
AGAGAGGTGGGTAATACCTAAAACACACTGGCATGCACTCCAGCGCATGCACTCCGACGA
AAATCTATTAACAGGTTGTGATAAAGAAATGACGAAATAGCGCGCGCGTAAACCCTATTT
AACTCAAACCCAACATTCGTTTTTATTCATTTGGTCAATTGATCTGAAAATAGATCTTTT
TTTTTCTGCAAATGAATAATTGAATAAGCAAAGTGACAATCTGGCGTCAAATGAAATGAG
TGAAGTTACCTTGAAGACATCACATAAATGCCACTGAGa
>NODE_4375_length_100_cov_41.080002
GAGTGATATGAGGGACTTTAAGAGTGATATGAGGGACTTTGGGAGTGATATGAGGGACTT
TGGGAGTGACATGAGGGACTTTGGGAGTGATATGAAGGCCTTCAAGAGAGATAAGAGGGA
CTTTAAGAGGGATATGAGGGACTTTGGGAGTGATATGAGGGACTTTAAGAGG
>NODE_4379_length_177_cov_11.016949
AGTTACAGTTTAGTGAGTTTAAAGAACATTTAATAGGATTATATAAGCTATAACTGTATG
TGGGAAGGTTAGCCTGGATTTGGCACACACATTTACCAACTTAAGTGTTTTACAATTCCC
AAAAATGTCCTGAGATGAACGAGCATGCTGTTCAACTTGAGCAGTAACCTAGCCTACCTT
CTCTTCTTTTTTTTCTCCCAAGCTTTTTTATGTACCGCAGTAGGCTATGTAGAGCTTTTC
TCATTACAT
>NODE_4380_length_334_cov_11.203593
TTGAACGCTCTGAATTAGCAATGAAGCAGCCGCTTATTAATCAAATAGATCCAATTGAAA
ACATTATCTCATACAAACATCGTATTTTTTACAATATAATTACAGCGGAACAGGTTTTGT
CTTCAGGAATGTGCTATCATACGGAGCCAGGCTGCCGACCTGCAGACGGGCTGTTTCCAG
CGGACAGACAGCTTCTCTGTTGCAGCTTGAAGTCCCCGGCGACCCCGCCGAGCCCGGCCC
AGACTCGTCGCGAGGGCCCAGTCGTAAAGGGAGCATATGAACTGCACAATTATTATTAAC
TACGTTATTTTTTGATAATCTGATGTTATATTTGTGCCCTACCGTCAGTGTTGTTTTCGT
CAACGATGACGATGACGAAATCATTTCGTTGACGCCCCTTTTTTTT
>NODE_4385_length_401_cov_17.376558
TAATGACGAGGAACTGAATTTAGTATTCCGATTTCGGATTGATGGTGTCGATTATGTTGT
TCACGTTAGTCTAACAAGTTGAAATGTTTTGGGGCATTTAATTTCCCGGAGAGAATGAAT
GAGTGAATGTGTGCTCTGAGCCGGCTGTCAGATCAGCGCGCGGCGAGTGGTACCGCGCGC
GTGCAGACAGTTGAGACACAGGGAGGGAGTAATGGAGCGAGGGGGGATCAGAGCGGTTCA
AACGACTTCTGTTCGCTTTAAATCCGTTGTAGAATGTTGCGTGGGTTTACATGTATTATG
ATCTGTTGGTCTGTGGTCATGAGCTCTGCTTCATTTCGGCTCTGTGAAGGAACCGATGCT
TCCACAGCGCTAAGCATTCTGGTCAATGTAGTCACTGTGGTTGTGAAGTGAAGGAGACTG
TGAATCAGATGTCGTTCCACAACATTAATATGCATGTAGCCTACATTGACTGt
>NODE_4389_length_73_cov_15.616438
AGTGCACTTTTCCCCGCCACTTGGAGAATTGATTGAAACAAAATGTCACAATTACACCCG
GTAGCTCACGGCATCAATTATTCATCAATTAGGGGTTCTTTTTCTTTTTCCAGACCTGAT
TTTTCATTCGGTTTGCCCGAGATGT
>NODE_4390_length_1136_cov_9.281691
CCTCACCAGCTTGTTGAGCTTGCCCGCCCCTGTCGTGCCAATGTGGCCCCCCCAGCATGC
CACTGCAAAGAAGAGGGCACTGGCAACGACTGTCTGATAAAATAACCGCAGCAGCTCACC
ACGGACGTTAAAAGACCTCAGCCTCCTGAGAAAGAACAGCCTGCTCTGTCCTTTCCTGTA
GAGCGCTTCTGTGTTGTCCGTCCAGTCCAGCTTGTTGTTCATGTGGACTCCCAGGTACTT
GTAGGTGCCCACAATCTCCACTTCCACCCCCCGGATGGTAATGGGGGTGGGGGTCCTCTT
ACTCCGCCCAAAGTGCACCACCATCTCCTTTGTCTTGCTGGTGTTGAGCAGGAGATGGTT
AGTGTCACACTCTGACACGAAGTTCTCCACCAGAGCTCTATACTCCTCCTCACTGTCGTC
ACTGATGTATCCGACGATGGAGGAGTCGTCTGAGAACTTCTGAAGATGGCACTTGTCAGA
GTTGGCCTGAAAGTCTGAGGTGTAGATGGTGAACAGAAACGGTGCCATGACAGTTCCCTG
GGGGGCGCCAGTACTGCAGACCACCACCTCCGACTGGCAGCCCTGCAGTCTGACGTACTG
GTGCCTGTTGGTGAGGTAGTCATGGGTCCATGACACCAGGGTGTCCTCCACACACATCAC
TGCTAGCTTTTCAGCCAGCAGCGATGGCTTGATGGTGTTGAATGCGCTAGAGAAGTCAAA
AAACATGATTCTCACCATGCTCCGTGGCTTCTCTAGGTGTGCGTAGGCCCTGTGCAGCAT
GTAAATGATGGCGTCCTCCACTCCCGTACCCTCCCGGTATGCAAACTGCAAGGGGTCTAG
GTAGTGTGTCACCTGGGGCTTGAGATGTTGTAGAACCAGCCTCTCCAGGATCTTCATGAC
TTGGGATGTGAGGGCCACAGGCCTGTAGTCGTTGAGGGTGCTGGGACGTCCCTTCTTGGG
CACCGGGACGATGCATGATGTCTTCCACAGCTGTGGCACCTTCCCCAGGCCCAAGGAGAG
GTTGAAGAGGTGTTGGAATGGCTCCGCCAGCTCCGCAGCACACACCCTGAGCACCCTGGG
GTTGATGTCATCTGGTCCTCTCGCCTTCCTCACGTTGACCCTGGTGAGCTGCCACCTCAC
CTGGTCGGCTGTGATGGCAATAGGACTGTGGCCCTGGGTGGCTGGGGGGGAGGAGGGGTG
GGGCTGGG
>NODE_4402_length_107_cov_14.710280
GAAGGTTGGTTGGTTAAACTCACTCCCCAGTCCTGGAGAAGGTTGGTTGGTTTAACTCAC
TCCCCAGTCCTGAAGAAGGTTGGTTGCTTAAACTCACTCCCCAGTCATGGAGAAGGTTGG
TTAGTTAAACTCACTCCCCAGTCCTGGAGAAGGTTGGTTGGTTAAACTCACTCCCCAGt
>NODE_4403_length_1355_cov_15.934318
AAAGAAAGAATTCGAATTTTTACATGTTAAGTCACCCTCCATTCCTGTTCTATATACCCT
GCCGAAAATCCATAAATCCCTTCTCTGTCCACCAGGGCGTCCTGTAGTCGCAGGAATTAA
CTCTGTCACAGCTACTTTATCAGCCTTTGTTGACTATCACATTAAGCCCTTGGTATTTGA
CACACCCTCATTTCTAAGAGACAGTGATGATATCATTCAATCACTGAAAGACATACACAT
TCCTGAGTCAACCATTTTGTGTACCTACGATGTCGAGTCACTCTACAGCAATATCCCACA
CACTGGTGGTCTAGAGGCCTTGGCTCATTTTTTGGACAAATCGGATTTTGAGGCCCCACG
CAAAAGATTTTTAATAGAAGCCACTGAGTTGGTGTTAACAAAAAATTACTTCAGTGTTGG
GAACGACTTTTTCCTACAGTGCTGCGGTTGTGCAATGGGAACCAAGCTAGCCCCAAATTA
TTCAAACTTATTTGTCAGTTTCTTCGAAATGAAACATATTCTGAACAAGGACAATAACCC
CTTCCATGAACACATCATATACTGGAAACGTTTCATTGACGACATCTTTATCTTGTGGTC
AGGTGGTGAGAGCAAGCTGGCCGACTTCACAACATGGCTGAATGACAGAAGCTCCTCACT
CAAGTTCAAACTTGAAAGCGATCATGAAAAGGTAAACTTCCTCGACTTGCTCATCATCAA
ACATGGAAGCACTCTTGTTACAGACCTATATCGTAAACCCACTGACCGTAACAACCTCCT
CAGAGTTGACAGTTATCACCCACAACATGTGAAGGACGCCATCCCAATTGGTCAATTTCA
TAGGCTGAAACGGATCTGTAGTGCACCAGCAGCTCTAGATCGTCAGGTACAGATCATGAA
AGGTAGATTCAGAGACAGAGGGTATGAGGACAAACAGCTGGACATGGCCCTTGAACGCGT
TATGAACCCCACCCAACCCAAACAGAAGCCTTTAGAGTCCCCTCTAGTCTGTGTTCTTCC
CTACTCTGCCACAACAACACGGATAAAGCGCTCAATCAGAAAACATTGGGGAATCATTCA
AAGCGACCCTGAGGTTGGATGTTTATTTAAAGAACCACCTAGAATAACCTTCCGTAGGGG
TAAGAACCTTAAGGACAAACTTGTCCACTTGGACTGCCTTTATACAAAACCAACGTCCAG
ATTCGCTCCACTACCAGAGGGCAATTTTAAATGTGGCAGATGCACACAGTGCAAACACAC
CAGTAAATGTTCCACTTTCTCACACCCCCTAACAGGAAAGGAGTACCGCATCCGAGGCAC
CATCTCCTGCACCACCACCGGAGTCATCTACGCGATCAAATGCCCGTGCGAGAAGCTGTA
TGTGGGTATGACGACTAGATCTTTGAGGACGCGAATGACAGAACACC
>NODE_4404_length_158_cov_12.094936
CCCCCCAGCCTCTGAGAGTTCCCGGCAAATTACAAACCATGACAAGGGTATTGATCCGGT
GTCACAAGTAGGCGGCGATGATTGGGAACCTTATCGCTTGTTGTCAGTGTCATATTAAAA
AGTAGAAACCTGTGTCTTTATTCCAGCTTTCCTTGCTCGCAGATTACAGTGTCTTCATCC
ATTATTAATGAAGTTAAACTACTGGTGGCATGCTGAATGTGCTGCATGGG
>NODE_4409_length_259_cov_7.447876
GAAATTCCTTTGTTTTTATGTTTTTTATAATAACGGATAGATTTTTTATATAGTCTGTGG
GGTTTGTGTTTGGTGGCCTGTAACTAGCGATAATTGTGATGGCATGTTGGTTGGTGAGGT
TGATGACTAGTTGCATTGTCTCTGTTTCTGTTGTGATTGGGGTTACTGTGTGTGCGTATG
ATTGGTTTACTAGTAATAGAATACCCCCACCTGGTTTATTTGGGCGGTCTCTTCTGTGTA
GTTGATAATTGTCTATAGTGATGAATGAGTCTGGTATTGTAGGAGAGAGCCATGATTCTG
TAATGATAAGAAGATGAGGTTTGCCTTGTTC
>NODE_4430_length_168_cov_5.172619
GGATTAAAATGCTTCAAGTGAATATATTTATTTAAAAATACAAGGGTATGCAAAAACAAT
GTTTCAGTTTGGTTCATTGTCATTAACCATAAAATGAGATGAACTTATAGTAACAAAATA
GAAAATTCAAATTCAATGAAGGCTGTAAATGTGGCCCTTCATTGTCAATGTAATTGACCA
CAGAATATGATGAAAATGAGACCTTGAGTATTTGCTTTGGACAACTGGGGTGTCATGGGt
>NODE_4431_length_182_cov_6.412088
GGAACAATTTGTCCATTTGGGGGCAATGAGTTGTGCCGACATGCAAAATGCTGTAGGAGG
CAGTACAGGATAAGAAATAGAAAACCAAGGTGGTTTGACTTTTGGTGGGGGGGGCAATGT
CCAAATGGGAGCAATTTGTCCATTTGGTATCAATTATATATACAGCTTAAGGGGAGTGTG
GGGATGTCCATTTGGGAACATTTTTTGTCCATTTGGGGAGAGTATAGGGATGTCCATTTG
GGAACATTTTGTGt
>NODE_4439_length_313_cov_7.325879
ACCGCGGAACCGCCCTGACACCTGGGCCAGGGCCCGGGTAACTTTAGTGCTTCTATTGTG
ACAAACTATTTCATATGAATAACAGCTTCTACTGTAGCTTCTAGTGTAGGCCTGTCTGTG
TCTCTCACTCCCTCTCACAAGATGAAACAGCTCTGACTGGCTGCTGCTTTTTGATTTGAA
AGGAGTGTAAGTAAGTAAGTAAGTAAGTAAGTAAGTAAAGTAATGAGTGTGACTAGCACA
TGCCTTGTTTATGAACTAACGTCACGTCATGCGTGATTGAACGTGGCGAGCTTGCCGGGC
ACCGGGCAAACCGCTGGCTGCATGACATGCCAAAACGAAGAGACCAAATTCAATATGATT
TTTATATACAAGTAAAGAGAGAAAa
>NODE_4440_length_408_cov_15.129902
TCACCCGTCTCGATTATCGACAACGTTACGCTGGAAACGTCTCGGCGACATCGATTGGAT
GATCGGGGTGACCAGTCGCCCTGCCCTCGGTTTCCATGTTCTCTCTCTCTCTCTCCCCCG
CGTGCGTTTCCCCATTCAAACCTTCCGCTCCGCCCAAGACTTTTGCCGTTACGAAAAAGT
TTAGGCAACACAAAAATAGAAGAGCGGTGGTGCTGTGGTGCCCATTATGACAATATAATG
TTGTTGATCCTGTCTGCACATATAGGGGGGACAGCACACTTAATTAGGGACGTGACAAGC
CGACTCTTCTAAAGTGACGAGATTAATCATAATTGGTGTCGCTGCGGATTAGTGTCCGCT
CCGATGGCCGCCTCGCTGGCAGGCCGGGCTACAGCGCAGACCCTCTCGGACACTGCTGTT
AGCCCTGGACTCGCTCTCTCGCTCTCCCTCTTGCTTCTCTCTCTTTCTCTCTCTCTCTgc
>NODE_4442_length_547_cov_14.349177
TGTTAATTAGGCCCAATCTCCTGGAGCTATGGAAGCCTAATTGTTTACCAAAGGTTTGCG
GCTCATTTGGTCCTGGAGATTGGGCCTAATTAACACTGAGTCGTCTGAGCAGGCACGAGC
GCTGCCCACTCCGCTCTAATCTAATCTGTACTCTTTCAAAAAAGAATGAGATCATTTCCA
CCTCATTAAGGCGTGGTAATGTTGAGGCATTCATCATAATGATTGCTTATCATTTCACTC
TGCGATATCATCCCCTCTAGTGAGACTGTTCACACAACTGCCAAGAGGGCCTTAATTGGT
TGTGTGAAATCACAGAGCTCCCAGCAGCTTGCTCACTACGTGTGTGAAGTTTTAATTTGC
ATGTACACACACACACACACACACACACACACACACACACACACACACACACAGATACAG
CATGTGTCCAAATACCCTCACACAAGTGAAAACATACTACTAAACAGGCTACTTTTTAGG
AGGACCTAAGCATATGGTTCTAGTAATGAAGACACAGAAATACCCCCTACTACCATTATC
AAGGTGAAGTTGAGGAATTCACAGTGAAGTTTCAGACTAACTTTACCCATGTGTGGTACT
GGAAGTGAGTGTGTGTgtg
>NODE_4452_length_90_cov_8.477777
TTAGAGCAAAATGGCCGACTTCCTGTTAGACTTCCTGTATAGCTCCAAGATACTTTTTGT
GTCTCCATGAACTACATATGCACACCGTGGTTCGTTCGCCTACGACAAACTGCACGGTGG
GGCTCGCCATTTCAAATATTCCAGGGGGCGCTCTAGAGCCAT
>NODE_4457_length_127_cov_27.614174
GTGATCAAGTGATCAAGAGCCAGCAGCCAGACATGGTAAATTGCACATTAGACCTTAGAC
CCCGGCCGTGTTTAGTGCCTGAATGGCCCTAGGGTAGAAGCTAAACTTTAGTCTGTTAGT
TCTTGCGTGCATGGTCCTAAACCTCCTCCCCGACCGCAGACGGACAAAGTGCTCGTGGCC
GGGGTGGGAGGGGTCTCTG
>NODE_4467_length_744_cov_14.825269
CGTTACGTTCCGCACGACTATGTTTGTGTTGGACATCGGCTACGTTGTGTTTTTCTTCGT
CATCCTAGCGAGCCGATTCATAGACATGCACAAACAGAGTTGACTGCCCTGCTGCCTCCC
GCAAGCTCACATCAAGTCGAAAAGTGAAGCTAGTTCCATTGTTGCTCCGCCTCCCCCCTC
TGCCCTGCAGGCGCGGCGTGCCCTGCTGTGCCGCCCGCCAGGCACAGACAGGCAGTCTCG
TCTCTCGTCACCCACTCAACCAAAGCTACTCTCACTCAGACAAATAGATCACACCCGTTT
TAGACTATGAAACCCATGATGCCCCGATCGCAGTTCAAATCGGTTCCATGCATCGGACAA
CCACTACACCCACACACAAGGTGAACGAGGGTGTCCACCACCGCAATCCGGAAAAAACGG
TTAAGACGAATATATTCGTCTTTGGCGCCACAGAGCAGGCGAGTTTAGATGAATATATTT
GTCTTTGGCGTTCAAAGAGTTAACAAAAGGGGTGGGTCTGTGAAAGTGATCTTGATTGGC
CAGAGAGTTTAGATTTTGTGTCTAGATAGAGAGCGGGAGAGGAGAGAGAGATGGAGAAGA
GGAGGGGCTCAACAATCTAGTTGATAGAAAGATCACCCCCACTTGAAATTGGTGAATTAC
ATACAAACAACGAAATGTCTGTGACAGACCTGAGCACCATGTGTCTGGTGGTGGGGTCTC
TCTTCATCTTTTTGGAGCATCTGAGGGGCTGGTCCTCGTCCTCCCTGGGCCTCTTCTTGA
TGTTAGGGGAGCATCCGCTGCCCTGGCACCCTCTCT
>NODE_4468_length_183_cov_10.502732
ACATTGCGTGTTGGGTCCGTGCAGAGCAGAGTTGAGGAGGGAGAAGTGGAGCGGAGGAGA
GACAAGAAAACTGTATGGGCTATTATGAGAAAAGCTCTACATAGCCTACTGCGGTACAAA
AAAAGCTTGAAAAAAAGAAAAGAAGAAAACGTAGACTACTGCTCAAGTTGAACAGCACGC
AAGACAATGCACTGCACTGCTGATTCCCTCGAGCTCGCACTGGTGCGAGTGAATGGTTTA
TTTTTTTCTCACTGt
>NODE_4475_length_323_cov_7.572755
CAACAGAAGGAGCAATTGGCAAGAGTCTGGAGGGAGAATCTGGCTTGGTGTGATCAACAT
TTAAGGAGCCAGATCATTCGGCTCCTGACTGAGCTGGAGGAGGCCCAGGCCTCTAACGTC
GAGTACAGGGAGAAGCTGGAGGAGGCCTATGCCTCAATCGACGATTACAGGGAAGACCTG
GAGGAGGCCCATGCCTCAATCGACGATTACAGGGAGGACCTGGAGGAGGCCCATGCCTCA
ATCGACGAGTACAAGGAGGGGATGGTTTTGGCCGATGCCTGTATCGACGAGTTCAGGGAC
AAGTTGGAGGACGCTCGTACTACTAACAATGAGCTCAGGGCTCGCCTGGAGGATGCACCT
TCCTCAGAACCTCTTCCAAGTCCAAGCGAATTCTT
>NODE_4477_length_1096_cov_29.152372
TTTTTTTTTTTTTATCCCGCGATTTTGTAACCCAATTGTTTTTTCACACAGTGCCAAAAT
TAGCCTAATCCTGTGACCCCGGGTGCTACTCTCGCTCTGTCAACCTGTGATAACCATGTT
CTCTGTGTGTCAGACCATAACGTACAGGGACCTGTGATAACCATGTTCTCTGTGTGTCAG
ACCATAACGTACAGGGAGCTGTATGTGAGCGCCCTGGAGAAGGTGCGGGGCCTGGAGCTG
GACCTCAGCGCTCTGCAGAACCTGCGGGACGGCATGCAGCAGACCAGGAGCTCCACGGTG
AGAGAGGGAGAGATGTGGAAAAAGCTTAAAGTCTGCACTGAAGAGCACACTGAGCACACA
CAGAAATTACCAGTAGTTTTATTAATGTTTAGGTCCACTGACCTTCATCACAATCATCCT
TCTTCATCAGAATTCAGAATCATCCTTCTGATTAAGTTCGGTGGACCTAATTTATAAATT
ATTTATTAATAAAAACCATTAATAAAACTCTAAATTCTATGTGTGCTCCAGAGTGCAGAC
TTTCCACCTTGTTGGTCTAGCACCTGGTTTGCATAGTGGATGTGCAGAAAGTTTCCTCTC
TCCGAGAGAGTGAGACGCACCATAGAAAGATTAGATTCACGAGTCAGTCTCTAAACTCTC
CTAGATACTCAAGACATTTGTGCAGGTTTTGTTGCTAAAAGTGGGAAAATTGAGAAATTG
GAAGAGAGAATGCATTGCAGCCCCCCAATCCAAGCTCTTTAGGGCAGTCCTTCCTATAGG
CTATATAGCTCCACTACTGCCTGAAATTAGGACAGCTTCTTTATTTCCTGCCATATACTA
CTCTTGGATGAAGTGATGAATGCAGGTGTTAGGGTTAAGGTTCTGCTGCAGCCAGGCACA
CCTGCATTAATCATTTCATCCAATAGTGTAGGGTGTGGTGAATGTTTTGTTTTGATGCTC
CACTCCAGTTTGTTTTACAGGACGTGGTTTCCATCCAATTTGATCTGAATAAATGTTTTA
ATTTTTATTCAGCGATATCGGGGTATAATACACACTAGGGATGTTAACCGATAGTCGTTT
AACCGATAACCGACCGTTTCAACATTAACCGAGAAATCTTGTCAGTTAAAAATGACCGAC
TGTAGCCTAGAACAAGTTACAAGTCACC
>NODE_4478_length_803_cov_26.297634
GCCTGCATCTCTGTATCTCTCCCCCTCCTCTACTGTATATCTCGCCTTTTGTATTTATAG
CTGCATTTATATTTCTGCTGAAAAGCCAGTCTAGTTCATTTGCTAGTCGGTTGTGCAGAG
AGGGCCCTATTCTTAGGATTTTATTAACATCATGGCCTCCACAACAACAGCTACAGAATC
TATTATTCATTAAGTGTAACCAATATAAAATTTAAAACAGTGTGGGTTTTTTGTCAAATT
ATGTAAGGTCAGCATAATTTTCTGCCTATTACTAATATCTATATCATCTTTGGCTTAGTC
AGCTCTATTTAAATATGCAATCATTTACAGCTTTTGACTATATGTGTGTGCGCACCCAAT
TTCCAATATTCCTCCACTACACTTTTTATGCTGACATCAATGCTAGGCTATTAAAGACAG
TATTTCATTATTGGTTCCTCGTCCCCAGTGGTTATTTACAATCCCATATATACTAACCAC
TGATATTAAAGGAGAGCATTTTAATGAGGTGCTATCTGCCATAGCAATATGTCTTTCTCC
GAATGAGATTGTGTTTAAAGATTTTATCAAGAAATGGCTGTTCACTGGGGTTAGGTTTTG
TCCATGAAATATGCATTTCATATCTCTTTCATTTCATTAACATAATTTAATTTGTGCTTT
GCATTCTGTGCATAATACATATTTGATTTACAAAACAAATATTTCCATTAGAAAATGAAT
TTCATGCAGGCAAAAGGCAGAACTGAGTGATGTATTGTAAGGAAATAAGAAAAAGGAATT
GTATTATCTTTGACTAAGAAAAAAACAAGCCTTGGCGAGGAGAGAAATACACTCAATAGA
TTTCTGTGTGTGTGTGTGTGTGTGTGtgtgtgtgt
>NODE_4479_length_362_cov_11.151934
GAGGGGCGATCCACTTCTCTATAATTCCTCATTTATATTAATTGATGTTCTTGCAATTTT
CGGGCTGCGTTCGCTTCACGCGTTCGCGCGTCTTGCTTGTTTCTAATCCACCAGGATGTA
CATGTAACTTTACCAGCCAGTATAATGCACCACAGGTAGTCAGCCCTTCGATAGCTCAGT
TGGTAGAGCGGAGGACTGTAGGTGAGATGTTGTCTGCATGGCAGTAATCCTTAGGTCGCT
GGTTCAAATCCGGCTCGAAGGACTTATTTTTTTGTGATGGGAGTGCCCACTGAAACAACC
TTGGGTCGAATTCACACAGAATGGATTTTACTGCAGGGACCTGTGTATTCAGCGGAAAAT
GATGAATGGGAATGTGTAGGGAGGATGCGGGCATCCATTCCGTCACCTTCAGCATTTGGG
TGAGCAGTCAACTT
>NODE_4489_length_126_cov_116.690475
CTCTCTCTCTCGCTCTACCACTCACACCCCACGCTCTGCGCGGATGGGGCTGCCTCTTTA
ATTGGCCCCAGAACGCACGCGGCCGGCAGGAAGGACTCTGATTGGCTAATTACCTCATGG
GATTCTCTGTGTGACCTGTTAAGTTTCTGTTTCTGTTCTCCCGGGCCGCGCAGCCATGGT
TGAGTGATTCAGCATCGA
>NODE_4490_length_276_cov_32.304348
TACAAACACTGCCCTGTGGTGATCAGAGGAAACAGTATGGACTACAAGCCATGGGCCAAT
TCCGACATGAGTGCAGTTTTGGAGAAATTGCCAGTACTCGAAGAAGGAGGACATCCGTGG
ACAGCTAAAGTTGATGAGTCTTTAGTGGGAACACAGGCTGGAATGGGAGATGTCAAGAAA
CTGTTAGCCAACATCCAGGGAGTGTCTGGTATGGAGGAAATCTTGACAAGAGCAGGGCTT
GGACGTTATGTTCGTACAGCAGTCCACGATGCAGAGCTGTTTGCCGCCAACAGGGGCTGT
CTGTGGAAGACATTGAGAGATATGTATCCTACCAACCTGCACCCAGAC
>NODE_4507_length_205_cov_17.107317
AACAGCTCTCACAGTTCTCAGACAACAGATGGACAACAGACTATGACAGTAACACTTCTA
CCCAGTGAGTAGAATAGGTAGAATAAGTAGAATAGTAAGAATTTAAAAATAAAATAAAAA
ATAAGTAGGATAAAATTACAGTAAGTACAGTGTGCAAAAGCGGCAATATGCCGGGCTGAC
TATATACAGTAGAGATATGCAATAGAATTTGGGGGATATAGACAATAGAAAAACAGATAC
AATGACTAAGCAGCAGTGATGGGAGGGCTATGTACAG
>NODE_4508_length_207_cov_28.753624
GCCATTAAACCCCTGGAACTCATACAGAAAGCTGCTGCTCGCTTGGTGTTCAACTATCCC
AAGTTCTCCCACACAACCCCCCTCCTCCGTTCCCTACACTGGCTCCCTGTAGCAGCTCGC
ATCCAGTTTAAAACTCTGGTACTAGCCTACAGGGCTATGACAGGAACAGCTCCCTCCTAC
CTCCAGGCCATGGTCAAAACCTACACCCCCTCCCGACCGCTACGCTCTGCTTCCTCAGGG
CGACTGGTCGCCCCGTCACTCCGCGGGCCCTGCGGTCGA
>NODE_4509_length_151_cov_22.271523
CCAACAGCTACCCATGTCCCCCGCACCAGCAGCCCTCTCTACAGCCCCGCCCAGTCATCA
GCACTATACCCCTAGTACCCCCAAATCTGTAATTTCCCCCTAGAGTTTATCTAACTAGCA
CCAGCAAACCCCACACACCCCTTTAAGCCCCCCCCAGCTAGATGAACTTGAATTTATGCA
CATAATATTTTAAATACACAATTTATTGCCCATTTTAATGCCC
>NODE_4530_length_187_cov_41.657753
TCTATCTATCTATCTACAGTATATCTCAAAACTGAGTACACCCCTGTGCAATATCACTAA
AATGTTAAATTATTTAAAATTGTATCATCTTACAATAATTGTATAATTTTTAAGTTGAAG
TGTAGGGTATTTGATCTTATGTATAATTAAAAACAAACAGGTTAGATAGACTACATTGAA
AATACGGGCCCCAAAGTACAAACTCAATGCAACAAAAGTGAGTACAGCCCTATGTAAAAG
CCCATTGGGAAGGGAGGGG
>NODE_4532_length_211_cov_9.440759
GAGTTTATCCAGGGTAGTTTGTTCTGTCGCAGATTGAATTTTCTGGTAGAGGTGTATTTT
TCTTGTATTGTCTCTAGACGGTTCTGGAAATCTGCAAGGATTTGTTCTGGGTCATAGAGT
GCTAGTTGGTTACTCCAGTCAATATTTTTAATTTCGGTTTCATACTGTGGCAGCTTGGAT
CTTGGTATATTTGAGATAGTGTGCTGTTGATGACTTTTCCGAGTTTTAGTGTTTTTCCTA
ACTGTGTATATGAGAGAGTGATCTGAAACAGCTACATGGATGa
>NODE_4534_length_171_cov_6.602339
TGTGTGTGTGTGTGTGTGTCAACACCACAAATAGGAGGCACCAATTCATTGCCCCGGATC
TAACTTTTCATATCTGGGTATGCTGTAGTAGTTTTGTCCTTTCTGATCAAGTCTCACCAA
GCCGTTTCCACTGGCCCCTGTCTCTGCCCCTCTCCATTTCTCCCTCTCCCTCTGCCCCTT
TCTCTCTGCTGCTGTCCATTTTCCCCTCCACCCCTCTCTCTCCGCTCCTCTCCATTTCTC
CCt
>NODE_4535_length_215_cov_9.158139
TAGCATAGCGCTAACCGTTGGGCACCGCCTGTGTTGTACCGGTTCTTAAAGGGAATGGCA
GCTGCCATGCTGATTGGGTTGATTGAGGTGACACCCAAAACACACCCATGACTAATTCAG
GGCCGTTTAAGACTTACCGATGTGGCGGTAGGTGCCTGCTACCGCACGCATAATAGCAAA
ACGGCCTTGACCACGCCTCCACGTCTTAAGTTTAGACCTACCGCCTCGTCTTAATTATGA
CGGGCATAATAGGGCCCTAACAGTCTTTCTCTCTCCCCAGGTGACTC
>NODE_4536_length_382_cov_11.039267
ACCTACCGCCTCGTCTTAATTATGACGGGCATAATAGGGCCCTAACAGTCTTTCTCTCTC
CCCAGGTGACTCCTTTGTGTGACTTCTCAGTAGAGGGCGACTCGGTGACATCAGTGGTCT
GGTCAGAGAGAGTGAGTATCACCCAGGAATGGCCTCATTTACCCATTGTACACGTGCATG
TGTCTCATGTGTGCGTGCATGCATTGTGTGTGTGTGTGTGTATGCATGTGTTTAAATTAA
GTGTGCGTGCTCACATGGGTGTGTGGCTATGTGCATGTGCAGTGTTTCTCCTAGGATGGA
GTCATAGCAGCGGAGGTGAAGCTCGCGGCCTCACCAAAATGTGACATTTTTTGCATACAA
AGTGTTAGATCACATACTAGGCAATGCCGTGCATCTTATGATATAAAACCTATCACTCAA
TAGCGTTGTTTATGAAATTAAAGCACCTTAGTGG
>NODE_4539_length_202_cov_5.668317
TATAGAAAAAGCATATGATTCAATGTGGAAGGAGGGCTTGTTGATTAAGCTACATGGGGC
AGGGGTACGAGGCAGGATGTTGAACTGGATTAAGGATTTCCTCAGAGACAGGACAATACA
GGTGAGGGTTGGGGGTGTGTGCTCTGAGATTGTTAGGATAGAAAATGGTACACCCCAGGG
TTCCGTCATCAGTCCAGTATTATTTAATGTAATGGTAAATGATATATTCAGAGATATAGG
ACAGGGTTTTGGGGTGTCCCTCTTTGCAGATGAc
>NODE_4544_length_266_cov_27.447369
TCGCTCTCTCTCTCCCCCTCTCTCTCGCTCTCTCTGTCTGAGTGTGTGTGTGTGTGTGTG
TGTGTGTGTGTGACCTGGGCTCAGAAGCATAGCGCTGGCTTGCATGAGGGAGTGTGGTGG
TGTACCGCCTCTCTGATGGGCCAGATCCAGTGTGCACTGAAGCCTTTCGCATATATATAG
AATTTCTGAATATCTAAACCATTATTTAGCATCCAAATCAGTTCTGCTTGTCTGACTGAT
GGACAATTTCAGCGTGACCCTGGTCTCTTTGCATGTGACCTATACTGTCGAGATTCTTGC
ATATTGTTTGGATGTTTCACGTTGACTTCTCTCTCTCt
>NODE_4550_length_114_cov_7.982456
TTATGGGCCCAGCACGCTTCCGCTGCGCCACTCTGCTATCCATGTGGTTGCATGTGACTC
AAAACCATATTCAATGGCTAAATCGAGCTACATTGAAGCGTGGAAGCGTGCTGGGCCCGC
AGATGCAGCAGAACCCTTTTTCAAATGTTCACATAACAGGGAAAAACATTAAGCATTAGC
AGAGTG
>NODE_4551_length_73_cov_9.054794
GCCCGCAGATGCAGCAGAACCCTTTTTCAAATGTTCACATAACAGGGAAAAACATTAAGC
ATTAGCAGAGTGAGGTTTAGAAACTGCAAATTGTCATCTGGTTTAGCATAGCAGCACACT
ATTGTGTTGCCACTCTGCTATTCAc
>NODE_4554_length_317_cov_14.208202
GTGCATTGTCTTGCGTGCTGTTCAACTTGAGCAGTAGTCTACGTTTTCTTCTTTTCTTTT
TTTTTCAAGCTTTTTTTGTACCGCAGTAGGCTATGTAGAGCTTTTCTCATAATAGCCAAT
TACAGTTTTCTTGTCTCTCCTCCGCTCCACTTCTCCCTCCTCAACTCGGCTCTGCACGGA
CCCAACACGCAATGTGTCAATCACCGTTTAGGATGCAAATGAGCAGGCATCAGATTTCTA
ACCTCTAGCAGTAACATTAAACTGATTTGAAACGGGGAAGCAGCAATGCTCCATAAACTC
GTTTGAAACGTTTCGTTTCGTGAGATACTTACTAACAACAAAAAACAAGAAGTAAATATC
TTAATTTGTTCAGACGACCTAATAATTAt
>NODE_4555_length_127_cov_46.173229
CGGTCTCCAGGTAGCTAGCTAGCCAAACGCCGCTAGCATGGTGACATTAACGGTGAGGTT
ATTTGCGGAGTTCCAGCCTAACGTCTCGTGATGAAAAGGCCGGTATATCCTGTCAGGGAG
CCGCGGTAGTGAAGCCGACTCATCTCGGTGCAGTAGCAGGGCCAACCTCGTGTCCTAGCC
CCGAGCCAGCATGCCTTAT
>NODE_4556_length_119_cov_49.941177
AGTGAAGCCGACTCATCTCGGTGCAGTAGCAGGGCCAACCTCGTGTCCTAGCCCCGAGCC
AGCATGCCTTATTGCACCATCCAACTCATCGTCAAAAGCTAGCTCGCCTCGGAACCGGAG
CTGTTTCCCGTACTGAGGGAGAATCTGAAAAACCGAACACCCACCCTTGCTCTGATTGGC
TAACAGCTGGT
>NODE_4557_length_410_cov_23.775610
CGGCGCGCATGGGACAAAGTCCTTACAGGCCCCGACTCAAGCAGGGCCTAGTCTATGGGC
CCAGCCTCGCGCAAGACCTCGTCTAACGCCCCCATGGGCTTGCCCACAACTGTGGGCCCC
TGCCCTCCCCTTAGGCCCCGGGGTGACCTGGGGCCCGGGGCGGGGGGGGGGTCCCGTTTT
CCTTTTTTGGTGGCAGATCCCCTAAATTTTACAGCCCACAAGCCCCTACTCCGGTACACA
CCCCAAAAAGCTCCCGCGCGCCCCCCCCCCCACTAGGCCTTCAGCCCAAAAAGCAAACGT
TGACCAAACGGCGCACATGGGACAAAGTCCTTACAGGCCCCGGCTCAAGCAGGGCCTAGT
CTATCAGCCCAGCCCCGCGCAAGACCCCGTCTGGCGCCCCCATTGGGCTTGCCCACAAAT
GAGGGCCGAGGCCCTCACCTTAGGCCCCGGGATGGCCCGGGGCCAGGGAGGAGGGGGGGG
GG
>NODE_4558_length_187_cov_6.101604
GATTCCCTGGGTGTTGATGACGGTGTGTGTGTGTGTGTGTGTGTGTGTGTGTGTGTGTGT
GTGTGTGTGTGTTACCTGTTGTCCAGGTTTGAGAGGAGACAGAGTGATGCCCTGGGTGTT
GATGACGGGCAGGATCTGGTTGCCGATCACCGTGGCGATGATCTGTCCCTGGGCGTTGGT
CAGCAGCTGCGGCGTGATTGGCTGAACCTGCAGCCCCGCCCCCGTCCCGCCTCCTGATTg
gctggagggccccgcaggg
>NODE_4565_length_712_cov_30.578651
GAGCGTCCGGGGGGCTCTGCCTGGGGTCTGGGAGGAGGCAGGATTCTGGAGAGAATACCA
GGTCACACACTTAATAATAATAATAATACATCCATTTATTATAGCGCTTTTCTTAACACT
CAAAGATGCTTTGCATAGTAACATAGACATAATAGAACATTCAATAATTACCAGGGACTC
AAAGCTGATTTACAAAGCTACATAGAGACAATAGAATAGAGCATTCAATCACCTATATTT
ATTTGTTTACTTCTAGTTTTTGAGCTTGATGCTGTTCTAGACTTGAATGCCACTTTAAAG
TGTATAGTGCAGGTTAGAGACCCCTGTGATTCAATGTCAAGAAAAGTGATATAGGAACTC
GATTTTAATACATTTATATATTAATACACACTACAGTGACTTTGTTGATCGTTTTAGTTA
CTTCCGTATTTAAAAAATCGCTAAACCGGAAGTGACGTGGACCCGGGGACTCCGCTAATT
TCTAATACATTAGAGAGACAAGACAATGGCTAGTTTTGACCATGATAGGAGGTAAATGTT
TATGCAGGAACATATGACGGACCACAACCTTATAGTTTTGAGCCAGCCAGAAGGCAAAGA
GAGCAGGAGCCGAGGGTTAGAACGAGGATTGATGGTCAGAGGAGTGAAATTGAGCTGCGG
TGTAGGCCTAGGCTACTGTGAACCAGTGTAACGTTAGGTGTCTTGGTGAGTGACCGGTCA
CCGGTGTAAGGTAGGCTAATTTTAACAAACATAAATTACATTAAATCGAACATAGAGGCC
ACCT
>NODE_4584_length_182_cov_8.395604
TCCTCTTGATGTGCTTGTGGAGGTGGATCTGGGAGGGGCAGGGGAATGAGCACACACAGC
AGGAGAACACCCCAGTCTGGGACAAGTCTGACATCCCTCCTGGGAAAATGAGAGAGACAA
ACATGAAAAAAGATTCTTACACCTGTAGTACAAGTTTCAACCCAGTATAGAGTGATTATT
TGTAGCTAGTGGGCTGGGATGGGGGGACGACACCACAGCTTCAGATTGTGGACAGGAGAG
AAAAAGGTATGAAA
>NODE_4594_length_281_cov_14.526690
CTAGCCTATTGTGTTGGGCTGAGATGGAGCATCGATCAGACACAAAACTAGCAGAGATTA
GCCGCTCGGCTACGACTGTGTCAATCTCATCTAAACTATTACTTGGTGATCGATCGTTAT
CAATAAATAGATAGAAACAGCAGCCTTACCGAATTAAGATGGCCGTAGCCTAGCCTACGG
TGGAAGGCTAGTGAGTAGCCTAGCTAGGCTGGGATGGTTTGTTTACTCAGGAAGAACAAA
CTCTTCTCTTCTTTTCTTCAGATGGTTAAAACATATTTACAAAAGGGAATCTGTAGTAAC
GAGGGTGGTCACTAAGGCACACCAACTCGTAATCCAGTTTAGATCTTTTAATC
>NODE_4595_length_478_cov_13.123431
CCAGTGTCCCCCGAGATATAATTTTTACAACCTTTAGGAAAGACTGCTTTCATGAAAGGC
AAAAGAGCTGCATCAAGAGGATTGCAACAGATGACAATTTTGGCAGCATGTTGGAGGGCC
CCGATATTTTGGGAAAATGCTGGCAGTGGTGGGATTCGAACCCACGCCTCATATGAGACT
GGAGCCTTAATCCAGCGCCTTGGACCGCTCGGCCACACTACCCACACTGCCCCAGTTTTA
AGCGTGGAACAAGAAACCATGCTCATTAGTGAACATTGCTTGCATGGTCTTGGAAGGCAC
AAACTCTTTTGACTTCAACATAGATATTCCTTCAATTGAGGCTCGTTGGTCTAGGGGTAT
GATTCTCGCTTTGGGTGCGAGAGGTCCCGGGTTCAAATCCCGGACGAGCCCTAGTTATAC
CTTTGAACATGAAACAATGCTCAGTAGTCAACATTGCTTGCAAGCCTGGTCTTGGACAGG
CACAAACTCTTTTGACTTCAACATAGGAATCTTGTCAGTTGAGGCTCGTTGGTCTAGGGG
TATGATTCTC
>NODE_4596_length_84_cov_16.785715
TGCTAAAAGCACTGATCTAATGATTAGCTAAGCTCAGCCAGTTAGCATAGTTAGCATTTG
GAGCCGGAGAAAACACTTGAGGTATGTTAGATCTGGATCTCGAGGAGGGCCGCTGATCAG
TACATGCTACTCCGCCTGGGCGGAGCTCAATCTAAA
>NODE_4604_length_765_cov_18.831373
GGTCTCAAGGTTGGCAAGTATGGACACTGTGTGTGTGTGTGTGTGTGTGTGTGTGTGTGT
CGGGTAGAGCAGTGTACATGTAGATTATAAAAGACTACTCATACAGTCCATATTTCTTTC
AGAGGACACATGTAGGAAGAGGTGGAGGAGCTTGAGGGATCGCTACATCAAAGAAAAAAA
AGAAGAGAAAGAAAAAAAAAAGAGTGGTGCCGGGGCCACACAGACAAAGCCTTGGCGCTT
TTTGGCCATATTGAGCTTACTAGAGCCATATACCTGATCGCGCCCCACTAGTAGCAACAT
CAATGTCAGGGAGCCAGAGAGAGAGCCAGAGCAGCAGGACACAGCTACCTTGGTCCAAGT
GAGAGAGGAGAGAGTGGAAGAAGGAGAGGAGACGCTGCAGGAGGAAGAGGAGGTGGAGGC
GGTTGAGGGAACATCTGCGGAGGCATCTGTATCCCTCCCTCCCCCCGTATCTTCCTGCCC
TGCTGTTGCTCGGTAGGCTACATACACAGACCTGTTGTTTGTGTATTGTGGTCCATTCCA
GTGCTCCTTTGCAAGACTGATAGATCCTTGTTTATTGTAGGGTGTAGCTTTGCTCAGGTC
CTAATCTGATGTTTTAGTACTGTCTACTACATTATTATTCTCACCGTGTTGCCTTATATG
TAGAAAATGTGCTATATTAATACAATTGTGATTTGTCCTAGGCGGAGGAGGCATCGGGCA
TCTAACAATGCTGGGCCTGGCACTTTCCATCAATCTGTGCTGGATGCCCTGGAGAGGGAC
CAGGCAGAGGATGAGGACGACCTCTTTGGGAGGACGATGGTCTTCACACTGAAGCGc
>NODE_4613_length_435_cov_35.308044
TCCGTCAATTCCTTTAAGTTTCAGCTTTGCAACCATACTCCCCCCGGAACCCAAAGACTT
TGGTTTCCCGGACGCTGCCCGACGGGTCATGGGAATAACGCCGTCGGATCGCTAGTTGAC
ATCGTTTATGGTCGGAACTACGACGGTATCTGATCGTCTTCGAACCTCCGACTTTCGTTC
TTGATTAATGAAAACATTCTTGGCAAATGCTTTCGCTTTCGTCCGTCTTGCGCCGGTCCA
AGAATTTCACCTCTAGCGGCACAATACGAATGCCCCCGGCCGTCCCTCTTAATCATGGCC
CCAGTTCAAGAGAAAAACCCACAAAATAGAACCGGGGTCCTATTCCATTATTCCTAGCTG
CGGTATTCAGGCGACGGGGCCTGCTTTGAACACTCTAATTTTTTCAAAGTAAACGCTTCG
GACCCCGCGGGACACTCAGTTAAGAGCATCGAGGGGGCGCCGAGAGGCAGGGGCTGGGAC
AGGCGGTGACTCGCCTCGCGGCGGACc
>NODE_4618_length_194_cov_8.288660
GTGTGCTGGAGGAAGGTGTGGTCAGGTCAGGAGTATTACCTGTACAGGTGTGCTGGAGGA
AGGTGTGGTCAGAGCTGCAGAAGCCTGCTAGGCAGCTGTCCATGGTGGCCAGGCAAGCAG
CAGACCTGGAGCAGACTCTGGTGCTGCTGATCTGGTAAACAAGACCTGGAAATGGTAAAT
GGATTGCTGCTTATAGAGCGCTTTTCCACCTTAGCGGCACTCAAAGCGCTTTACAATGGC
CTCTCATTCACCCATTCACACACACA
>NODE_4646_length_156_cov_9.076923
ACAGAGTGGGGGGCGGGGGGGCTCTGGCAAAGTCTGGGGCTCCAAGTGGTCACTTAGTTG
GCTTTTTGGTTGGGCCGGCTCTGAGTGTAGCCTATCACAGGCCAGAATGCTTTGTCTTGT
AGGCCTAGGCTAGGCAGCAAAGGAAAGGAGTTTTATCTTTTAGGACGAGAACAGGTAAGT
GCCGTGTGTTTGATTTGACACATTGATCATTATTTTTAGCAGAAATCT
>NODE_4647_length_73_cov_13.917809
CTTTTAGGACGAGAACAGGTAAGTGCCGTGTGTTTGATTTGACACATTGATCATTATTTT
TAGCAGAAATCTTAAATGATCACAGCTAGTGATTAAACCTGTTTTATGGCACACAAATTG
CATTGCAAAGTGAGATTATGCAAGG
>NODE_4654_length_403_cov_42.900745
GCACCAGTTTCTCCCCGCTCTTGCACTCCTTTAAGACAGTCGTGACAGCAAGCTCGAACC
ATATCATGAGTGCAGCGGAGGAGATTGCAAAGGCATTCGCTGAGCATTCTAAAAGGATGG
ACTATCAGCAGACCCACATGGTCCAGATGGGAGCAGCAATCAACACGGTGACTGCGGCTA
TCCAGGAGATGCGGGCGATACTCAGTCCGCCGGTCCCAGCACCAGGAGCACCGGCGGTCA
ATCCCGTCCCCATAGCCTGTCTTCATAAGCCACAGAGGTACGATGGATCGCCCGAATCGT
GTCAAGGATTTTTGACCCAGTGTTCTCTCTTTTTTGAGATGCAACCAGGACAATTCCCCA
CCGAGAAGTCTAAGGTGGCTTTTATGATTTCTTTATTGACTGACCGAGCACTCTCATGGG
CAACCGCTCAATGGGAAGCAAGTTCGCCTAACTGCAACCAGGCTGATGCGTTCGC
>NODE_4675_length_179_cov_5.759777
GATAGCCGTTTAACCTGTAGCAGACCGTTTCAACATTAACCGAGTAGCCTAATCTTGTGG
TTAAAATGACCGACATATAGCCTAGAACAACTAGAACAAGTTACAAGTTACCTCGCCTCT
CATAAACCACACTTTCTCATGGACACTAATAATTCAGAACAGATAGGCTAGAACAGATTA
ATGACATGTAAACCGAAGTGCATTACAAACAGGACGCGCGTGTACAAAGCCGATAATAGC
GTCTCTCTCTC
>NODE_4676_length_73_cov_308.027405
TCACTTTAAGGTACAGGAATTTTACTTGTGCTAAATTCATTTATCAAGTCTACACATTCC
ATCAGAGAGGGAGAACATACATCAGATTTGAAATTTTTGCAGGATAGAAATGCAGACTAA
CCACTCTGAACATATTCTCCTCCTC
>NODE_4681_length_2946_cov_21.201969
GGGGGGGGGCAGGCAGCCCTTATGATTAAGAAGGGGCGGGGCCCCTTAGGGGCACTGAAG
TGCCCTGCAGTGATGTTAACTTAATGAGTCCTTTTCTTAGACTTGCCGGGGGGGCCTCTT
ACTGCTTTAGTTGACTTCAGCAGGACGGGGAGGGAGGCGTGCCGAAGGCAGAGGCCTCTA
CTTTCCGGCCCTTTCGTACTGGGAAAGATGGGGGTATAGATAGAATCTGGCCTGGATTAC
TCCGGCCTGAACTCAGATCACGTAGGGCTTTAATCGTTGAACAAACGAACCATTAATAGC
GGTTGCACCATTAGGATGCCCTGATCCAACATCGAGGTCGTAACCCCCCTCGTCGATAGG
GGCTCTGGGAGGGGATTGCGCTGTTATCCCTGGAGTAACTTGGTCTGTTAATCGGCATGA
GCCGGATCACTATGGTCAGATATTCTGGGGCTTGGGCTGAGGGGCCGCGGCTGTGAGAGG
GGTTCTCTCAATCCTCGTGGAGGCTGTATTTTCCTCCGTGGTCGCCCCAACCAAAGACAA
GTAGAAGAAGGGCCCCCAAAATCATAGCCGGTGGGGCAGGTTTGCTGTGGGGGCTTTCTA
GTGTCTGAAGCTTCACAGGGTCTTCTCGTCTTATAGGGGTATTCCCGCTTCTGCACGGGA
AGATCAATTTCATTGACTGGGAAAAGGAGACAGTTAGACCCTCGTCTTGCCGTTCATACC
GGTCCTTAATTAGAAGACAAGTGATTGCGCTACCTTAGCACGGTTATTATACCGCGGCCG
TTTAACATTCGTCACTGGGCAGGCAGGACCTCTTATGTGGGTGTTGCAAGAGGCGATGTT
TTTGGTAAACAGGCGAGGCCAATGTTTGCCGAGTTCCTTTTTTTCCTTTTAGTCTTTCCT
TAGTAGCACTCCTGTGTGGGGGTAACGATAAAATATTTGGGGGCTTCTTGTATTTAATTT
AGCCCAAATTGCTCTCTTAGTTTGAGTTCGCTATTTGTCGATGGGGGGTCCGGTGCGACT
TACACGTGTGCTGGGAGAGAGGCGAATCGGGGTCCGACCTCTCTTATTACTCATATTAGC
AGGGGCTCTCCCATGGGGGGGGCATGGGGCGGCTTAGTAGAAATAGGGGGTAAAATTATT
AAGCAGAATTAGAGGTGTTGGTCTGTATGAGGTGTAACGCTTTCTATTTAGATGGCTGCT
TTTAGGCCCACTAAGACGGATAACCTTAGTTATTGTGATTTTTAGCCGCCTAAAAAGGTT
GTGTCCTGGCTCAAAGGAGCTGTTCCTCCTTTGACTAACTCTCTAATATTCTGTTGCCGT
GGTCAGTAGGGTCTGGGGGAGGGTTAGAGAATATGGGAGGCTGAACTTCTATTCATTTAT
TAAGCAACCAGCTATAACTAGACTCGGTTGGTTTTTTGCCTCTACTCGGAGCTCGTCCCA
CTCTTTTGCGACAGAGATGGGTTGGCCCTGGCAGGCTGTCTCGGAGTAGCTCGTCTAGTT
TCGGGGGCTCAAACTAAAGTTCTCTTTGCTTGAGTATTCTGGCTAAATCATGATGCAAAA
GGTACGAGGATTAGTCTCTGTTTTTTCAGGCTTAAATGAGTTGTTTCATTTCTATTTCAG
CTTTCCCTTGCGGTACTTTTCTATGGCTCAAATTTTCCTTTCTGTCTCCCATACTAGGAG
GGAAAAATGGTTTGGTAGGTGAATTTTTAGTTTTTAAAGGCAAGTTGACTTGGGGCGGCC
TTTAGGGTTTGGCTAGCTAGTCAGCTCAGGACAGCCCGATTTGCATGGGCGTTTTTTCAG
TGTAAGGGAACTGCTTTACTAATTTAGCTATGCCCTGTTATTCCAAGTACACTTTCCAGT
ACACTTACCATGTTACGACTTGCCTCTGCTTTGTCTTGTTATGTTGTTGGTTACGAGATA
CACAGGAACTAGCGGAGGGTGACGGGCGGTGTGTACGCACCTCATGTCCTGCTTCAGAAA
AATGTTCTAGCTTTTTCTTACTGCTAAATCCACCTTCAGGAAGCCAGATTTCATGGCAAC
GTCCGTGGTGCCCTAAGTTAGGGAATGTAGCCCATTTCTTCCCACCCCGTAGGCTACACC
TCGACCTGACGTTCTGGGCGGTGCCCCTTCTACTTACTGTTATTCCCTCACAGGGTAAGT
TGGCGACGGCGGTATACAGACTGAGAAAACGAGGGGTGGTGAGGTCAAACGGGGGTTATC
GGTTTAAGAACAGGCTCCTCTAGGGGGGTTTGAGGTACCGCCAAGTCCCTTGGGTTTCAA
GCTAGTGCTTGTACTTCCCTGGCGGGCACTTCGTGTGGATAAGTGTCGAGGTTTACGGCT
AGGCATAGTGGGTTTACTAATCCCAGTTTGTTTTCTAGCTATCGTGGGTTCGGATGGAGT
AAAGCCACTTTCGTGATGGGGCTTCATTTCTTCGTAAGCGTGCAACAGCTGGGGAGATGT
TCGGCTTTAGTTCTTGTTACTCTTAACCACTCTTTACGCCGGAGGTTGTCAACTTGAGTC
TCACGTGTAACCGCGGTGGCTGGCACGAGTTTGACCGACCCTAGAAACTGGAACTAAGTC
AAGCTTTCGCTTATGGCTTAAAATTTATCACTGCTGAATACCCTTGGGGGTGTGGCCTAG
CAAGGCGTTGTGGGCTGCGTTGTGCGCGCCTGATGCCAGCTCCTCGTCTCCGGGGGGAGG
GTTGAGGGCATTTGCACTGGGCTGCGGAGACTTGCATGTATAAATATAGTTCTAGCTGAC
AGTAAGGCCAGGACCAGGCCTTTGTATTGATGAGGGCTAAAAGCCCTGTATCAGCAGGAC
AGTGCTGTGTTCAGGGGAACTCCATTAATTTTTTGGGGGGGGGGAATGTTAGTGGAGCTT
ATTAGGGCTCATGCAAGCATTTTCAGTGCTACGCTTTAATTTAAGCTACGCCAACCTTTG
TGGGGCTGCTGGTGCGGGGGACATGGGTAGCTGTTGGTATAAGACGAATATAAGTGTAAC
TACAGGGGCTAGGGGGGC
>NODE_4683_length_179_cov_11.508380
ACAAACTTGCGAGGGAGACAGAGCTGGAACGCTTCCTCCTCCTTCACGCGGGCGTCGAAC
TTCTGTCGCATGGCTGCGATCGATGACCCGAACAGTTGACTGGGTACAACTGGGGCATCC
AGAAGCCCTTTCTTCTCCTTGTCGGAGAGACCGGACAGGTTGAGCCACAGGGAACGCTCA
CCTACAACATCCAGAGCCATGGCGCGGCCGGTGCTCTGCACGGCGCCGCGGAGGGTGCGT
AGAGTGTAGTc
>NODE_4686_length_501_cov_56.083832
TGAGTGTAAGTCTGTATTCTGGTGCATGTGTGTGTGTGTAACGCTGTGTCTGTGTGACCT
TGCATGTGTGGCCCACGATGAAATGGTGAATTCTCCCTCTGGACTTTTGTTTGGAGAATA
CCAAGGATTTTCAATGTCCGCCCGTCCATTCTTGTACTTACTGAAGCCATGTGAGCTGCT
CATAATTAAGGGAACTTTACACTGTTCCCATGTGAGTATATGTACCTGTGTTAGATATGT
CATCTTTATTAGCTGGCAAATGGTAAGCCTAGCTCTCCATGCACTAATCCCCAGCTAAAG
AAACAGCTTTCAAGGAATTAACATCAAAAGTAAAGCCCTGCGTGCCGGCGGGGGAGCTTT
CACCAGAGCCTGCCTCAACTATTTCCTAAGTATTTTCTGCGGCTCAGGGATGAAGTGGAA
GTTAAACTTAACTTGCTCTGTGTTCTTCCATAAGTCTTTGACCTTGTTCGCAGGTTTCCT
AATAATCTCCCCTCAGACGTATCTGAAACCGTGCAGGGTTTGGGAAGATTCCGTAGGGTA
AAGCCCAGAGGGCGGGGATGTATCTGAGGGTAt
>NODE_4687_length_2933_cov_20.411524
AACTCTACCAACTTCTCTATTTCGTGGCAGTTGTAGTTGCGTGCATCTTGACTGAGCTCA
CTGGGGTGTTGAGATAACATTTCCAGTCCAGTATTCCAGTATTGCATGTCGTGGAGCCTC
TGTGTGTACTGGCCCGTTTGACTCACAACTAGGATATCGAAGGCTTTAGTAAAGGTTGAG
GAAACGGGGCCGTCGTTTCGTATAAGAACCGGGGCGTCTTCGTCTACGAATACTAGACAC
CCGATGCCATCGTGGTTTTTCCCAAGCAAAGTTACACCAAAGGGGTTTGAAAACATTCCC
CTCTCACGGTCAACTTCACCTTCGTACGTCATCCACTCCAGACGCTCACGGTTCTGCTCA
TTGACCAAGACCTCGAACTGCGCATCTCTGTTCATGTTCTCGGCCGAGTATTTGCAGAGG
TTGAAGCAGTACGGGCCTTTGGAAGGGTTGTAGTAGCCGGTCGTCCTGTGGCAGCGGTCA
GACAGGGGAACGCAGATGTAGTTCTCTTGTCCTGTTTCGGGGATGAAGAGCTTCACAGCC
CATTCAGGCAGAGAGCCGTTCCAGGGAACCCGTTTCAGGTGCTTGCTGTCAATGCTTAAG
AGAATCGGGTTAGGAGGAGGGGGTCTCCGCTTGCGTTAAGGACATTTTGGTGGCGCCTGC
ATCGTCTCGTCTGTAGTCTCGCCCATAACCAGAATGCATTGCAGTAGAAAAGTCCAGATG
ACCAACGGTGGAGGAAGCTGAAATCCAGATTTGCATCCAATAGCAATGTAGCAAACACTC
CACAGGTAAGAAGATGACAACCGCATCACCTCGTCTTTCTGTACTCTCTCCTTTTGCATG
TTGCTGTTGATATTTTGGGGGCATTTTCTGCTTTATTATATTAAGACAGTTGAGAGTGAC
AGGAAAGGTGAGGGAGAGAGAGAGAGAGGGGGGGGGGCATGCAGCACAGGGCTCAGGCCG
GATTCAAACCCGGGCCTCGGGGCGCCCCCGGACTTACACTAGATTATGCTCTTACTTGTT
TAGAAAGGAGTCACACTTAGAGCTCTGGGGAGTAGTATGACGTCCAACGTTAAATGTAAT
TGTTGTAGGTCACCTTGGATACAATGCTAAATGACTAATGTGTAATGTGTCCTGTCTGTC
ATTCAGGATTCAACGTTAACCACTCCTCTGCCCTTCCTCCCAACAGTATGAGCGCTCTGT
GGCTCTCTGCCTCCCAGCACCTGTCTCACCTGGTCCTCCGCGGAAGGAAGTGATGTACGT
CAACACCCTTGAGACCAGTGACATGGCACCTCCCACTGAAGATCAGACCAGTGACATAGC
ACCTGTCACTGAATATGAGACCAGTGACATAGCACCTGCTGCTCATCACACCAGTGACAT
AGCACCTGTCGCTGAATATGAGACCAGTGACATGGCACCTCCCACTGAAGATCACACCAG
TGACATAGCACCTGCTGCTGATCACACCAGTGACATAGCACCTGCCACTGAATATGAGAC
CAGTGACATAGCAGCACCTACTGCTGAAGATCACACCAGTGACATAGCGCCTGTCGCTGA
ATATGAGACCAGTGACATAGCACCTGCTGCTCAAGATCAAATCAGTGACATAGCACCTGT
CACTGAATATCACACCAGTGACATGGCACCTGTCACTGAATATCACACCAGTGACATAGC
ACCTGCCTCTGAAGACGCCTGTGCCGGCGTGGCCTGTGGGCTGGGAGACGTCACGTTTAA
ATCCTTTGTTTGTGCCGGGGGCGAGGTTGTGCTATCGGACCTCTCCGCGGTGCCGGAAGG
TTCTCTCGTCTTCCCTCTGGTCCTGGATCAGTCTGCGGGGAGCCATCCTCTTCCTGGAGG
AGGTGAGACGTCCCTATCAGACAGCATGGTCGCTCAGTGCCGCGCGGACCACGCCGACCA
CCCTTACTGTGACGTGGCTCTGCCCTCCTGTGAGCTCCGCAACGACGCCCTGGGTGCGCA
TCATATCGAAGAATCCATGGATATCACCTTCAGATCCTACATCTGCGCCGGAGGGGAGGT
GGAAGTTTTGGACGCCTTCAAGTTCTCCGACGAGACCGTCCCGCTGTCCAGCGACCGGTG
TGTACCGCTCAGCCACCTGCAGAACAACGAGAGCGCTTATAGCAGTACTAGCGACGCTGA
CGACTGCGACCCACAGCTGGGAACAAGCAACCACGAGGATCACCCTTACTGTAACGCCGA
AATCGACGTCGCTCCCCTCAACGCCGACCTCTCCTTTTTCAAGGAGACTTCCTTTAATTG
TAACGGTGCTTTGGAGACAAGCGGCATCGCTGTGGCGGCATCGAGTCAGAGCTGTAAAGC
TGTCGCCGGCGGCCACGGAGAAGTCGCGTTCAAATCCTTCTCCTGCTCCGGAGGAGAGGT
GGATGTGTCTGACTCCGTCAGCCCCGGCCCGGTGGAGCGCACCGTCGGCCCGCTGCCTGC
AGGTCAGCTGGCGAGCAGCCGTTCGCCGTGCGACGTGACTTTAAATTCGAGCCTTCCCTA
CGAGCCTCAGTCCTCCTCCGACCATCACGCTGAACACCCGTACTGCCGCGAGGTAGAAGG
CGGCGTCTCTGCCGTCATCGAGGAACCAAGCGCCTGTCAACTACTGCTCCCAGAATCCAC
TAGACAGGACATTGTCGCCGGTCATCCTGTCCCAGAATGCACCGGGCAGGAGAGTCTCCA
GGAGTCGGACTCCTCCCCAGACGGCGGCGAGGCCACCGGCACGTCAGCCAGGAGCTCCAC
CCCGGTCGAAGGAGGGGAGGAGCCATCGCCGGCGGCGCTGCCGCCGCCTCCCTCACCGGG
CAGGGCCGGAGACGGCGTTCCGGACTCTCCCCGCGGCGAGACCCTGCTGGACGTTCTGAC
GGCGCTCCCCGGCTTCCGCTTGGTGGCCAGGACCCTGCCGTTCGAGCTGCTCAGCCCGGT
GCTCCGAGCCACGCCCGTGCTCCGCCGAAAACGCCTTCACGGGGAGTCCTTCCGAGCTCT
CGCTc
>NODE_4694_length_1343_cov_52.367832
GGCTGAGGGTTAAGTGGTGGGTTGTAGCCCCATAAAGAGAGGTTTGAGTCCTCTTCCTAC
CAGGGGGGGGGGTAGATGGATGCTCGTTGGTTTGGGCGCTTAGCTGTTAACTAAGAGTTT
GGGGGATCGAAGCCCCCTCATCTAGGGGGCCTTAGCTTAATTAAAGCGTCTGGGTTGCAT
TCAGAAGATGTGGGATAGAGTCCCGCAGGTCTTACAGGGGGTGAGAGGTTTTCACTCTCG
CTTAGAGCTTTGAAGGCTCTGGGTCTTACTATCCTAACCCCCTAAGTAAATCAGGCCATG
ATAGCCGGAGTGACTGGAAGGAGGCCAAGGGCAGCGACGGAGGCTAGCGCTAACAGGAAG
TGTTTTAGGCGGGGGAGGAGCCGTCAGGGGGCCGCTTTAATAAAGCCGTTGGGGGGAGAG
GTTAGAGTTAGGGTGTAGCAGACTCGGAGGTAGAAGTAGAGGCTCAATAGAGCAGATAGG
GCGGCGATTGTGGCGGGGAGAGGGAGGTCTTGTTTTGTTATTTCGGCGATTACGAGTCAC
TTGGGCATAAAGCCTGATAGCGGGGGGAGACCCCCAAGGGACAAAAGAACGGGGGTGAAT
GTGGCGGCTAGAATAGGGGTCTTGGCTCAGGAGGTTGCTAGGCTGTTGAGGCTCGTGCAA
TTAAAGGCCTTAAGGGCTAAGAATGCTATAGAGGTCATAGTGATGTATAGAAAGAGGGCA
AGAAGGGCAATAGGGGGAGCGAATTGAGTAATGAGGGCCATTCATCCTAGGTGGGCAATT
GATGAGTAGGCGAGGATTTTTCGGAGCTGCGTTTGGTTTAGGCCGCCTCAGCCGCCTACA
AGAGTAGAGGTTAAGCCGATGATAATAAGGAGGGAGGGGTCTGTTGAGGGGGCAACTTGC
ACGATTAGGGCGAAGGGCGCTAGTTTTTGTCAGGTGGAGAGAATGAGGCCGGTCGTTAGG
TCTAGGCCCTGGAGTACCTCTGGGAGCCAGAAGTGGGTAGGGGCGAGGCCAATTTTGAGG
GAGAGGGCGAGCAGGGTAAGAGCTGCAGGGACAGGGTGGGAGAGTTGCATAATCAATCAC
TCCCCGGTAAGTCAGGCGTTAGTTAAGCTAGCAAATAGAATTACTGCAGCGGCGGTAGCT
TGAATAAGAAAATATTTTGTGGTTGCTTCAATTGCTCGGGGGTGGAATTTTTGGGCTATA
AGGGGCAGAATGGCAAGAGTGTTAAGCTCTAGCCCCATTCACGCGAGGAACCAGTGTGTG
CTGGAGAAGGCCAGGGCTGTCCCTAGGCCTAGTGTCGAGAGGAAGCAGAAAATGATGAGG
GGGTGCATTAGTAGCGGGGGGAAGATCAGCCCCCATTTTTGGGGTATGGACCCAATAGCT
TTATTAACTTACGCTGCCTGCTGGGGGGGGGGGGC
>NODE_4695_length_715_cov_11.076923
AACTTTGTGTTGGTTGATGTGGGCGCGTATGGAAGGGCGAGTGATGGGGGCACCTTTAAG
GAGTCTGCCTTTGGTAGAAGTCTCCAGGACGGCACCAGCAACATCCCACCAGCTGCGGCA
CTTCCAGGTGCAGACCACCTTGGTCTGGTGCCGCATGTCTTTGTGGGAGACGAGGCTTTT
CCTCTGAAGCCAAACCTGATGAGGCCATATGCAGGGAGGCAAGATGCTGGCAGTCCAACC
CGCATCTTCAACTACCGTCTGTCCCGGGCCAGGTTAGTGGTGGAGTGTGCGTTTGGCCTC
CTCTGTGCCCGCTGGCGTATGTACAGACGGGTCATCCCTCTGAAGCCAGAGAATGTGGAG
GCCTGTGTGAAAGCAACCTGCGTGCTCCACAATTTCATCCAGAAGACCAGGAGTGACCGG
CCTCATCGCCCAACACCCCCAGAGGCAGACATCCCACAAGATGGCCTACAAGACCTGACA
AGGGTGGGAAGCAACAACGCCACTACAGAGGCAAAGAGAGTGAGAAAGACCCTGACGGCA
TACTTCTCCTCTCCAGCAGGTAATGTCCCCTGGCAGAACACCATCGTCTAGCCTCTCAGC
CTCTCCTCAAAGAACAATCTCCCTCCTGAGCTCTGCCCCTTGACACCCCCATCCCCCCTA
CTGAACTCTGCCCACCCTACCCTCCCGGAGAGAGTTATGGACACAGGGTTCGATGGTGCC
CGCCCTCCTCCCACCCAACCCCACCCTCCCGGAGGGCGTTATGGACACAGGGTTCGACGG
TGCCcgc
>NODE_4696_length_114_cov_9.921053
GACATTGTGGCCCCCCTGAAGGTTAGAAAAGTGAAAACTGAGAGAATTTCTCCTTGGCTG
AACAAAACCAATGTCAAAGAAAACAAGAGAAAGTGTAGGACAGCTGAACGGCTATGGAGG
AAAACAAAACTCACAGTCCACTATGATATATATAAAGACAATATATTGACCTACAATAAA
ACATTG
>NODE_4697_length_201_cov_106.810944
CTACCTAGACGTAAGATAATTCACATAACGACAGTTGTTGACGTTGTCACGTAAAGCAGT
GCTGTATAGAGCTTCGCGCGGTTTTGGTTAGTGTTGTCTCGAGTGATTCACGCTGCTTGT
GAACGGAGAATAAAGTGACTCCTATTCTCGGAGTTTTGAGCATTATATCTCGCCTCCAGC
CTCCTCCTTCCCGGCTCCTACACTAGTAACGTTAGGCTAGTTTTAGATTAGTCCACAGCG
GACAAAGCCGTATCCGCGCTGTGGACTAATCGC
>NODE_4698_length_152_cov_4.776316
GAAATGTGCGAGATTTGGGCGCAGGGCTGGATAGCTATGGCCTTCATCAGCTCTATGCTC
TTCTGGCAAAATCCGGTTAGTTAGTTAGTTAGTTAGTTATTAAGTAGACTCTCATCTCAT
GATCTCATGATGACACAAAAACGCTATGAGGGGCATTGCTGCTTCCCCGTTCCTCGCAGC
TGGGAGATGAGAACCCTGACACCGGCTCATTTGCATACTTTAAA
>NODE_4704_length_355_cov_11.022535
TTATTTCCTGTCCTACACTATTGGATGAACTGATGAATGCAGGTGTGAGGGTTAAGGTTC
TGCTGCAGCCAGGCACACCTGCATTCATCAGTTCATCCAATAGTGTAGGACAGGAAATAA
AGAAGCTGTCCTAATTTCAGGAAGTAGTGGAGCTGTGCATATCGCCTACTTCCTGTTCTT
TATCAAGCAGGGAGGCCTCCTGTGGGCGGGATGTCAACTGGATACCAATCAGTTGACAAT
CAGAGTAACTGCAGACAGCTGCCCAGTCCCTCCTGTGTGCAGCTTATAACCACTTCCTGT
CCCCAAGCTTGGCCTCTGTCCACCAGCACCAAGTTTACACCATGCAACACCACCTCACCA
CCTTCCACTGCAACCATCCACCTGCTGCTGATATACTGATTCTCACCACACTATTGTTCA
GTTGTTA
>NODE_4705_length_317_cov_16.940063
ATGTGTGTATGATTATGTGAGTATTGATGATTGGTTATGAATTGTATTTCATAGAAAGAT
ATGAATGTGTACTATCCTCGCCTAGCTTTTGTTAGTTATTAGTCCTAAAATCCTATTATG
AACTACTATATAAGTGTTATATACCATTTTCTTCAGAACAAACAGATGCTGTAATGTATG
TTATCAGAAACCACTGTAAGAAACAATATACATACCATAATAACCACAAAATGGTTAGAC
TTTATTTCAAGCTGCATAAAAATAGGTTCTTCCTGAAACCCTAATGTAAAAACAAAAGCA
ACTTCTCTCCTACCTCATCTTCTCTACTTCCCTCCCTCCCCCTCTTCTGTTCCTTCTCCT
TCCTCTCTCCTGCGGAGACACACAACACA
>NODE_4707_length_121_cov_115.396698
GTTGAGGAGGGAGAAGTGGAGCGGAGGAGAGACAAGAAAACTATGTTATTGGATATTATG
AGAAATGCTCTATAGGCATTTTGAACGTCTGATGAATCACCCACTAACATTTTCGTCCAG
TGAGTCTCGTCTCGTCAACGAAAACTCACACATCGTCTCGTCATGTTTTCGTCATCAAAG
AGCCACGTTTAGC
>NODE_4727_length_86_cov_19.837210
ATCGAACGACTGGTAAGCGCGCCTCCCCCCGCCCCGCCCCAGGAGTCAGCGATGAGATGT
GAGCAGTTTGCACTCTTCTTTAATGATAAGATAACCGCCATCAGAGCGAGCATAACCCCT
GACATAGGTCAAAGCGAGATCAGTAAGCCCCCAAATAC
>NODE_4731_length_197_cov_5.279188
ACAGAGAAAGAAAGAAGAAAGAGAGAGGAAAGGGGGATGGGGGAGGGGGAGGGAAGAGGA
GAATGCAGCAAAAAGGAAGAAGAGGGGGAAAGGAGAGACTGGGGGAGGGAGAGCCACAGC
ATAAGAAAGGATGTGGTAAAAAGAAAAGAAAGAGAAAGAAAAAGAGAATGAAAGAAGAGA
AAGAAAGAGGGGAGGGAGGGGGAGCGCTGGCGAGGGGGTGGGGAAGAGAGATAGAGAGAG
AGGGAGGGAGGGAGGGCTGAAAGAAAATg
>NODE_4732_length_101_cov_7.891089
AACCAGGCCAAGAGAGAGGCCAAGAACCAGGCCAAGAGGGAGGCCGAGAACTAGGCCAAG
AGAGAGGCCGAGAACCAGGCCAAGAGGGAGGTCGAGAACCAGGGCAAGAGGGAGGCGAGA
ACCAGGCCAAGAGGGAGGCCAAGCAGGCCCTGAACCAGGCTGCCCTGGAGATC
>NODE_4746_length_773_cov_9.579560
GTATCAGGCCCGAGGTTCGCCACACATTCACATGTTGGTTTGGTGCCAGAACAGCCCCGT
ATTTGAGGCAGACCCTGATCAGAAAGTGTGTGACTTTGTTGACAAGTACATAACATGCAA
ACTGCCTGACCAAAATGCAGACCCTGAGCTACATAAAATTGTGACAGAGGTACAGACACA
TAGCAAAAATCATTCAAAGTCATGCAAAAAAGGCAAGAAACACTGCAGATTTGGATTTCC
AAAACCACCTGTGAGGAAAACAATGATAACCCGACCTATGCCCCCAGAGGTCAGTAAGGA
CAATGAACAACCAGTGTTGACTCCAGAGAGTGCTAAAGCCAAACTTAAGCCAGTGTGGGA
CCTGCTTAATGACCCCAAAGCTACTTTTGAAAACACCACACAGCTACTCGCCCAATGCAG
CTTAAGCTATGATGAATATTTAGACAATGTGGAGTCACTGACCAACGCCAGCGTGATTGT
CATGGAGCGTGATCCAAAAGACTGTTGGGTGAACGGATATAATCCCCACTTGCTGAGGGC
TTGGAACGCCAACATGGATATCCAATTCATACTGAATCCTTACTGTTGCATTATGTACAT
TCTGTCCTATATTTCAAAAGCAGAGCACGAGATGAGCGACTACCTCAAGACAGTCATGAA
AGATACTAGTCAAGCCAACACATCTGATCGGGAACAAATGAAACAGATCATGCAGGCCTA
CTCAAAAAACAGAGAGGTTAGCGCTCAGGAGGCCGTTGCACGCACATGTAGTTTGAAGCT
GAAATCCTGTTCGCGCAGCGTTATATTCATACCCACCGATGACGACGCACTGAGAATGAG
CCttc
>NODE_4760_length_295_cov_7.457627
AAAAAAAAAATCGAACTCTGGATCACTCTACAGGGGCCCACGGACACACTGTGTAGGGAC
CGATGCAGCCAAAGGCCCCCCTCCCTGTCTGTCCCTGGATAATAGGTTTTTCGTTTTTTC
TTGGGGACTTAGTGCATCCCTAATGTTGGCTTATGAAATGCCTTTTTCAGCATTTTTGTT
ACAGAACGCCTCTAACAGGTTCTTTCTCCCCCATATATGTATGTATATCCATGTGTGTGG
GTACGCGCATGATATCCCCCCACTCCTGAGGACGGCACGCCACAAGACGGAGTATGGTTG
GGGTGAGGACCTTCTCGAGCCCTGGGGTTGGATTGCAGGACCATATCATCCCTTGATCCT
ATACTGg
>NODE_4782_length_156_cov_9.474359
GGTAGTTTGGGGTTGTTTGTGGTTGTTTGTGGTACCTGTTTGGGGATGTCTGACATACTT
TGTGGTAGTTTGTGGTAGTTTGTGGTAGTTTGGGGTTGTTTGTGGTTGTTTGTGGTAGTT
TGTGGTACTTTGGGGTACTTTGTGGTACCTGTTTGTGGTAGTTTGTGGTAGTTTGGGGTA
GTTTGTGGTAGTTTGGGGTTGTTTGTGGTTGTTTGTGGTACCTGTTTG
>NODE_4787_length_74_cov_14.891891
AAGTCCCTCTGTTCCTAAGAGACTGATATCAAACGCGGCTATCAAATCCACCCCCAAAAT
ATTATCTGATTGACTTGTGATACCAAGAAACGGTGTCCAATGGTTGCCCTTCTTGGTAGG
GCAGGAACTGATGTCTGGAGCGGCAC
>NODE_4788_length_224_cov_29.348215
CCTGGCCCCTGGCACCTCCTGTATTTGTACAAACCCAAAGCCGCTTAAAATCCAGTTTAC
CAGTATTGAAACGCCAACATGTCTCCATATTAAATCCCTCACTTTACCTCTTACAGACTG
GGAGATTTCTGCAATCTCATATGTTTATTGCAAACCCCACTGTGAGACACAGGGGCTGTC
CCATTTGTCCACACTTGGCTGAGTGCGCTTGGTTACGCATGCACTTTGGTGAGGTCCTGC
CACTCTGAAGGTGGTGATGCATTGTGGGATTTATTTATACATGGGCAAATACCGCt
>NODE_4791_length_73_cov_34.150684
GTTGGTTAAAGTTAGTTCCTAGAGAATACATTTGAGTTTTGTGGAAAAGGTGGTAATGTT
CATGTAGGGCTTACCCACTTAGGGTCATCATCACTCCCTTTGTGAGGATAAGCAAAGAAC
AATAGGTTGGCCAGACAGTATTGCG
>NODE_4792_length_619_cov_14.573505
TGGTGCCCTTGCAAAATAGTGTTGGGGAATACAGCACTGGCACAGTTGCTAGGAGGTCTA
GGTCTGTCTATGCGATAATGCAAGATTACTCTTCTTGTGACGGAGTCATACTTGTCATAG
ACTGAGAAACAAGATAACATGGTGCTCAATGGAGGAATAATCCAAGGCAGCAGTGCAATT
AAGTTAAAAAGCCTTTAAGGAGTCATGGCTTAGTTAACATCAAACAAAATGGTCTGATCA
GAACTGGTGAACGAGCAAACACACACACCCATGGGTGTAAAATACCCAAGGGTGAGGCAC
AAGACATTTGAAAGGGTGTTTGTTTGCTCGTTCACCAGTTCTGATTAAGACTGTTTGGTT
GAAACATGTTAACTGAGCCATGATTCATTAAAGGCCTTTTAACTTCATTGCACTCCTGAC
TCTGTATCACCATTGAGTTCCCTTGGATCCATTTTTTTCTTACTGGTCATGGACCATTTT
GCTGAGATGGACGTAGACACACCCCTACCTCGTATCACAGTGAACAGTTTGGAGCCCTCA
AACGCCACCTACTGATGTGGGCCACCACCTCATGTTGAAGTTGGCCACCCGTGCATCAGT
CAGCACCCTAAAATTGGATAAAAAACTGTTAATTTTTCTAAACAAATGACATTTATATGA
AAAAAAGGTTGTTGTTTTTTCTTGATGTGTG
>NODE_4803_length_218_cov_7.389908
TGGGCTTCCAGAAACGAAGGTGTTGTTTGTGCGGAGAGCTTGATAATCATCCGCCATGGG
GTGTACCTGTTGGAATGGTCGTTAGCGCCTGTCAAGGGGAGAAGGAGTTTCATGTTTGAC
GCTTTCACTTGAGTGCCTGTCAGGGGAGAGACTTATTACCCTATCAAACCCTCTTACACC
GGGAAGTTGCCACTTGAATGATTAATAGTATGTATCTCATTCGCTCTTTCATGTTTCTTT
AAACAAATGTTCTTGGTTGGTGGAGTGGGGGGGGGTGGTTGTCGAcctta
>NODE_4815_length_140_cov_11.964286
TAGAGCTTTTCTCATAATAGCCAATTACATAGTTTTCTTGTTTCTCCTCCGCTCCACTTC
TCCCTCCTCAACCCAACACGCAATGTGTCAATCATCGTTTAGTATGCAAATGAGCCGGCA
TGTTTCTCACAAGGAGGTTATCTAGCAGTAACTCATTTTCCACTGGGAGGCCCATGTGCG
TGCGGTGCGCCACCCAGTGGCAAAAAAACGGt
>NODE_4817_length_157_cov_3.019108
TACAAACTTGTTGTAGCTTTTTGCTTTTGATTTTCTACCAAAACTACACACATTTCGATG
GCCGTAATGCAAAACCTCCTTTCTGAAAAAATCACTTTTTTGGGGAAATCAATAAAAACT
GTTTATTTTTTTCACAGAATGCTTTATGTTAAGAAAACTCAGGTGACTTTTCTGGCTAAA
GTAACGGTGGGGTAACGCTGCAAACAGGCTAGAAATTAGCAGCCTTCCc
>NODE_4818_length_112_cov_8.535714
CAGTCCCATGCCAGCCCCACTGTTGTCGTCCCTCCTCGCCCCTGCTCTGTTTGTCCTGTC
CCATGTCGCCCCGTTGTTGTTGTCCCCAACCAGCTCCATGCCACGCCTACTTGTCTCCGC
CCTCCTCGCCCCTGCGCTCTCCTGTCTGGCCCTCGTTGTCCCTTTGTTGTTTCACCCTTC
CCAG
>NODE_4819_length_80_cov_29.725000
AAGTCGAAACGAACTCTGCACATGGTTCCCAAACAAACTCTCTCTCACTAGATTGAAGAG
TGGACTATCAGCGTCCTCCCCGAAAAAAACGCGAGTGTTTTGGTCGCTTGGTTAGTTCAA
ACGAAGGATTAGAAGAGAGGCTGGTTTGCCCT
>NODE_4828_length_686_cov_11.476676
AGTCATTATATCTCTTAACTTGGGCATAACAGTGGGAAGAATGACCTGCGGTAGTGCTCC
ATCCTACACTGTGGGCGTGGTCGTCTGCCACTGAAGGAGCTGCTCAGAGCCTCTACGGTC
TGATGCAGAGGGTGGGAGGTGTTAGGGTTAGGGTGGGAAGGTTAGGGTTAGGGTGGGAAG
GTTAGGGTGGGAGGGTTATGGTGGAGGTGTTGTCCCTGATGGATGTCAGCTTGGCTAGCA
TCCTCCTCCCACCCACCTCCTCCACACAGTCCAGTAGGCAGCCCAGGACACAGCTGGCCT
TCCTGTGCAGAGGTGTCTAAATGTGTTCAGTTGCTGACTGATTAGAGCAACGTTGTTTTG
AGACATAGAGGTTTGTGATAAGCATGTGAGGTTTCCACTGTATACTCTGTGTGACCTTTC
TTATGTGACGATGAGTCCAAGGGACCTTTATTTTTTTGTGGTTGTTGAATGACCATATAA
GGGCGTGTGGTGGGTGTGAAAGACTCGTCCCCACTATACAGGTACTTTTTAAGCCTGTTA
CAAATAAAAAAATAATGTCAGTTACTTTGCTGAGTAACTAATTACTTTTACAATTTGGTA
ACTGAGTTACTAACTCAATTACATTTTGGGAGAAGTAATTTGTAACTATAACTAATTACT
TTTTTAATGTAAGATGCCAAACACTGGTAGGTAGGTCATGTCCATGCCCCTTTAAAACCT
TGTACAACGCGTACAGTGTGTGTAGTCACGTGACTCCG
>NODE_4840_length_237_cov_5.265823
GCCGCCAGTTCTGATTGGCTGAGAGCCCTCACGGCGCCCGCAAGAGGCAAGACACTTACG
GCTTTACAGTACAGGGTAATCCAATTTCACCCACAGAGAAATCATCTCATGCCATATATA
CTTTTTCAATGGGCTCTTTTATAGGCCGCCATAAAAGCCATTGAGTAGTGTTGAATATCT
AGGCTCATTGATTTCTCCCCTGCGAAGCCCTTCCCCCACCTGCTTTCTCCCTCTCCCCTC
CCACCTCTCTCCCGTTATCTTTCTCTCCCCCTCTGGCCCAGACTTTTCTAGTTCCCTCTT
CTCTAGTTc
>NODE_4862_length_262_cov_15.072519
TCTCTGTCTCTCTCTCCCTCCATTTTGGCGTTTTTTTTTTTCTGTTCATTTTCTTTGCTG
TTCCCTTCCTCTCTCCCCTCTTTTTCCAGAAAGTGATGCACACTCGCAAAAGACACTCTG
AGCTGTACCATGAGCTCAGCTGCTCGTCCAAGTTCCACACCATAGACAGGTATAGCAGGG
ACCCGGCCATGTCCACCTTCAAGGTAAGACCCCCCCTCGCCCCCCCGCCCCCCCTCCCCC
CACCCCTCAGGGAAACTAAGGGCCTGGGAGGTACTGTAGGGGGGGGGCTGACTGCTCACC
CCCCCCCACACACACACACAcacacatacacact
>NODE_4884_length_299_cov_12.836121
CGCTGAAGCAGGGCTAACCGCCGCCTTCCACGTCAGCCTCAGATGGAGCCCTTGCCCAAG
AAACTTGAGATGTCGAGATTCCCTGTCTATTGCACTTGCACTTTATTTGTCTACATTACT
TTTCTGTTGCACATTCCAAAATAAACATTCCCTTGTTCCATCGCATCCTCGTCTCAGAGA
AATTCCTTATAATAGAAATGAGCTTTTTCTAAGAAGCGTCTTTCTATTAGGGAATTCTCT
TCCTGCCGCATTTCGCACACATTATCTACCTATCTCCTACATGCTCAACTGTTACCTCCA
CTACCGTCACACCATGGGCGGTCCTAACACTCCATTAGCCTACCACACATTATCTACTAC
TATCATCTAAG
>NODE_4891_length_275_cov_20.080000
GTGCCCGTTTGTGCGTGTGTGTGTGTGTGTGTGTGTGTGCGTGCACGTGCCCGTTTGTGC
GTGTGAGGGTGGGATCAGTGTGCCAGCCTTGCCAGGAAGTGCTAATAGGCGCAACACGTC
TTGCTTTCGCACATTAGGCCAAGAGAAGGGTGACATATCGGAGCTGTGATACTGCCAAGT
GGGAAAAAAAAGAAAAGAAAAGGGGCGATGCCACCCACGCTTGCCATGCGGAGCCGGCTA
ATGATGAGGACTGCTAAAGCCGAATGGACACTACAATGTATGACTGAAAAAATCTTAGAT
CAGAGATCCGTTCCCACTGTACGGCCGGGACTCCGTCTCATGATCAa
>NODE_4892_length_170_cov_10.894117
GCCGGTGGGGCGCTAGGGCCCGGCCGGTCGGCGGACCGACCGACGGGCCGCGAGCGCGCC
CCGCGGCTCGTGGCTCTGAGGGACGGGGACGACGCCGTCCTTCCGTGAATGATCCTTCCG
CAGGTTCCCCTACGGAAACCTTGTTACGACTTTTACTTCCTCTAGGCGGCCCGGTTCGAT
CGTCTTCTCGGAGCGGCGGCGGGCCGGAGGCCGGCCCGGCCGGGCTCCGATCCGGGGACC
Tc
>NODE_4893_length_73_cov_64.260277
ACCTAAATGGAAAAGAGAACCACCTTTACCAGCCTGAATCTAGAGACAAAACACTGACAG
ACTGTTTATCTTGAAGGCAAATGGTCAAACTGTTATTTTGGAGTGAATGTTGGGTGTGTA
ACATCAGTGTTTCCTCTGGAAGTGA
>NODE_4911_length_73_cov_3.876712
GAATGTTCCCTCATAAAAAAACACATGGCCTACAGTATATCCGTAAATATTCGATTAGTT
TTCGTTTCGATTAGTTTTTAAGTGTATTTAATTTCAGCATATGTAGGCTATTGCTATATA
TTACAACACAAATAAACGAAAATAG
>NODE_4912_length_572_cov_10.368881
TGTAGGCTATAGGTATTTCCTGATCTCGTGAACGGGTAAGGAAATCATGATTATGATGAT
AGCTAATGAGAATAACTAGCCTACATGGTGACTGATAATTAGGCTAAGGTAGGCTATGTC
AAATAGGCTACATTCTGACGGTGATGGTGAGGCAATCCCACCTTTCAAATGCACACACGC
TTGAATACACGTGCAATACACATGCGTGCATAGGGTTGACTAAGGGTTGACCTTACCCTA
ATGGCCAATGCCATATGTACGTCACCCATAGGGGGCCAATCAGATGAGATCTCCCTCTCA
GCACGCCGGATGGCCAATCAGATGCGTGGGTTCCCAAATAACACGCGTGGGTTTCCAAAT
AACACATGTCAACCTGTGAACTCAGTTCGCAGTTCGCTAGTGCCTATATAAACAGCTAAC
AACTATAACATATCCTTGTACAAAGGTGACTCAGTTATCTTAATCATGTGTAGGCTATAG
GCTACTTAGAATTCGGGCTACATGGAGGTTGGGAAGTGTAGTAGCCTAACACATTATAGC
CTACAATAAAGAAACCGGTATAGGCTACTCATTCAATCAATGAAAGACAGTAGCCTACAT
CCTCATTCATGCAACTTGTTCAGCTTCTCGCCAGCTTCTCGCTT
>NODE_4915_length_183_cov_15.262295
TAATAATTATTAGGTCATCTGAACAAATTAAGATATTTACTTCTTGTTTTTTGTTGTTAG
TAAGTATCTCACAAAACGAAACATTACGAACGAGTTTATGGAGCATTGCTGCTTCCCCAT
TTCAAATCAGTTTAACGTTACTGCTAGAGGTTAGAAACCTGATGCCTGCTCATTTGCATA
CTCAACGGTGATTGACACATTGCGTGTTGGGTCTGTGCAGAGCAGAGTTGAGGAGGGAGA
AGTGGAGCGGAGGAG
>NODE_4921_length_73_cov_7.671233
TCCCTCATATCTCTCTTAAAGCCCCTCATATCTCTCTTAAAGTCCCTCATATCTCTCTTA
AAGTCCCTCATACCTCTCTTAAAGTCCCTCATATCCCTCTTAAAGTCCCTCATATCTCTC
TTCAAGTCCCTCATATCTCTCTTAa
>NODE_4942_length_73_cov_6.808219
AGCCTGCTGTCTTCTGCTGCTTTGCTTCTCGCTCTCTTCTCTTCCGACACTCAGCCTGCT
GTCTTCTGCTGCCTTGCTTCTCGCTCTCTTCTCTTCCGACACTCAGCCTGCTGTCTTCTG
CTGCTTTGCTTCTCGCTCTCTTCTc
>NODE_4943_length_73_cov_10.027397
GCTTTTTTTGTACCGCAGTAGGCTATGTAGAGCTTTTCTCATAATAGCCAATTACATAGT
TTTCTTGTCTCTTCTCCGCTCCACTTCTCCCTCCTCAACTCTGCTCTGCACGGACCCAAC
ACGCAATGTGTCAATCACCGTTTAG
>NODE_4957_length_90_cov_12.755555
CAAACAGGTACCACAAACAACCACAAACAACCCCAAACTACCACAAACTACCCCAAACTA
CCACAAACTACCCCAAAGTACATCAGACAACCCCAAACAGGTACCACAAACAACCACAAA
CAACCCCAAACTACCACAAACTACCCCAAACTACCACAAACT
>NODE_4960_length_146_cov_9.191781
GTTTAACGTTACTGCTCGAGGTGAGAAACCTGATGCCGGCTCATTTGCATACCAAACGAT
GATTGACACATTGCGTGTTGGCTCCGTGCAGAGCAGCGTTGAGAAGGGAGAAGTGGAGCG
GAGGAGAGACAAGAAAAACTATGTTATATGAGAAAAGCTCTATAGGCATTTTGAACGTCT
GATGAATCACCCACTAACATTTTCGTCCAGTCTCGTCT
>NODE_4962_length_115_cov_44.365219
TTCCTTTCGCCGCCGGGCGTCGACGGAAAGCCCCGGCAGGCGGGAAACCTGCTTCTTCAG
ATTTGCAATCTGGCGTGGGCTCACCTCAGGCCTCTAGTACCCTAAACCTACAACGTGCAT
CGCCTTGACGGAGGCACAACACCTGCCTCCACACACTACAACCTGCCATGGGCCCCAGCT
CGCTGCT
>NODE_4963_length_158_cov_11.120254
TATACAAGAAGTTCTCACAACATGTCAATACCCAAAATGGGCAATAAAAAAAGGCACACG
ACAAGTGAAAAGAAAAGAAGAAATACAAGGAACAAAAAGGAAAAAGAAACACATGGAGCA
AAAAAACAGAGAGCAGGGGAGCAGTGACGCTGCCGTATGTCAGAGGGGTCACTGAGCGCA
TACAACGTGTCATGAAAAAATATCAAATCATCACACAGGTCAAACCacac
>NODE_4967_length_587_cov_17.580919
GGACAGAATAGGGGAAGGATGTGAAAAACAATGTGTTTGTGTGTGCATGTGTGTACTTGT
GACTGTGTGTTGGGGGTAGAGGTGAAGATCCACCATATCTTCTCCTACTGCCTGGTCCCT
AAAGTCGTTACTGATTGGGCAGTTCGGGATTCCAAACTGGACAATCACTGGCCGGGATTC
CTACAGCAGTTTAGAGCGATCAGTGTCCCAGACCCAGAGAGAGATCTGCAGCATGCAGTA
ACGTAGTTAGCGTAGCTAACGTAGTGTATCAGCGTAAGAACTCTCATGGGTCTGGTGTTG
AGACTACCTACATGGTAATAAAACATTCTAATTCTTGTGAGAACATTAAAATGTGTGGTA
AAACCTGATACTGTACAGTAGGCTAGATATTGTGACTGACTTACTAGGTTCTTGGAGAGT
CCGTCTGCGTTCCTCTCTCTGTCTTCTCCCTCCATCTCGGTCACTGGCAAGGTGAAGCCA
CCACTTGATGTGGGTGTCAACCTCCTGATCAATCGCACTCTGAGTCAGTCTGTTGTTTCT
CACAGTACCTAAAACAGAGAACATTGTAAATAGTAAAAAATTACAATAATGGTTTAATCT
CATGCAAACACACAAATACACACAAATACACACATGCACATGCAGACACATGCATGCAT
>NODE_4990_length_857_cov_11.163361
CATACATGCACACACACACACACACACACACACATACATACATACATACACACACACACA
CACATACATACATACATACATACACACACATACATACATACATATATACATACAAACATA
CTGTATGTGGGGTTGTTGTTGTAACCACCACTAAGTAGGGAGAGTCTGAGCGTCCAACAC
TGAGATGGTGTGGTGTAGGTGGAGAGGGATGGAGATCCACGGCCATTTAAGGTGCCCAAA
AAGTGAGGGTTTTATTTCACCAGTGATCAAAAAATACAAAAATGAATTAATCAAACAATA
GGAATAATAATAATCAAATTAATGTTCTCCGGATATACAAAGCAAACTAAAATAAACTTA
GATTCAACTTATAACATAACATAAATTAATGTGAGCAGAACGCTCCGCAGCCTCTCGGCA
AGCTGCGCACCCTCTCCCGTCCTGGGCCGGACTGAAGTCTTTTATCTCCCACGCTCCGCA
GGACCTGATTGGGAGAAACCACTTGCACAGAAAAGAGGGGGGGAATTCAGACACGTCACC
CAATAAATACAGGCGTGCCACAGCGCGCACCCGTTTACCGGGGAGAATAGGCAAGCCGCC
CAGCTTGTATCAACACCCTACAAACAATGTTAAAACCCGCCCCACGTCCCGAAGTCGGGC
TCTGAACTCGGTAAGAAATAATTGTTTATCATATGCAACACATTATGTCTGTTAGCAGAA
CTACAAACAGCTATAGTCTTCTGTGTGCACAACAAACATTCATAGACTACACGGTGCACT
GAACTCGCATTGAAAGGCGAGTGTGCCCGCGGAATGTGGGACCCGTGAACGAGGCACGGG
AGAGCCTGTTCACACTGTACATACATACATGCATACATACATACACACATACATACATAC
ATACATACACACACACACACACAGATCGg
>NODE_4991_length_357_cov_16.056023
ATAATAGGGCCCTAGGAGTGGGACATCCACTTAAAGGACTGGCACTTTTCACACAAAGTG
TCCCCCTAGCATGCTGCCGTAACAGAGATAGTGACCCTCTTGTTTAAACCCCACACTACT
GCAGCTGAGAGGGGTTTTTCTTCCAGCAGCCCCAGCCTGCAGCAGCCTGGAGCAACGTTT
AGCTAAACCTGCTGGTCTACGTAGGCAGAGAGAGTCCCCAGAGGGCTGAACAATCAGACA
ATTTCAAGATCATGAAGCATTAAACCAATCCCGGCAGGGTACACTAATTAAACAGCCGAG
CCCGGCACAGCCAACCAATCCCCACAGAGCAATTAAATCCATCCCCTCTAAAACACCGTG
GAACCTGTCTGGGGAGAACCGCTGAGGAGAGAGGAGGAGAGGAGAGGGAGAGAGAGAGGG
AGGGAGAGa
>NODE_4992_length_343_cov_5.460641
GAAAAACAGAGAGAGCTTCTAGTCATGTGCGTGTGAGCATCACTCTAGAGTCTAGTTAAA
TACCTACCTTTCCTGTTATTCCTGTCATTTCTTCTACCTACTCCTGTTGTCCAGTTCAAG
ACGTTCACTTTGTGTTGAGTCAATGACGAGAAGTAAGTGCCTGTCTGTCCTACCCATGTT
ATCCACGTTAGTAGTCTCACGTGTAGTAATTAGCAATTAGCCTAGCCATGCTTTTGCATG
TATTCAGATGGGAGGAAGCCATTCAGTAATGTTGTGATGTACATGCTGTAACTAACTGAC
TGTTGTTAATTAGCCTAGCTCATATTATGTTAGCTAATGTGATGATTCCTATGTCTCAGT
GTGTTTGTAGCCTGTGTCATGCCGCTGTGAACAGCGAGGGTCTGTAGAGTTTgta
>NODE_4993_length_90_cov_67.377777
ATTGGGACACCGTTCCCAAGGGCGTGAGATGGCTAGTGCCCTTTCCAACTCATACTTACC
TGGCAGGGGAGACACCTTGATCATGAAGGAGGTTCACCCAGGGCGAGGCTCAGCCATTGC
ACTCCGGCTGTGCTGACCCTTGCGAATTCCCCAAATGTGGGA
>NODE_4997_length_197_cov_7.030457
CTGAAATACAGAGGTTTCTTCTGGTTGGCAGGGGAACCACACATTAGACCAACCATAGGT
TAGGTTTACGCATAGGGTTAGGAGTTAGGTTAGGGTTAGTCTTAGGGTTTACTGAGGTTA
AAGTTAGGGTTAGGTTTAGGTCGGACAAATGGGCCGTCGGACCAACGCTATGCACCCGGT
TGGCAGTACTCACCATCTACATGTCCTTCTGTTGCTCGTCTCTCCGTCTCCATCCCTTCT
CTTCCTATATCTGCATCTCCGTCTGCTCC
>NODE_5000_length_75_cov_17.799999
TGGGCGTGACCAGGCTAAAGGCAGAAATGTCATGCATTTTGAACGTCTGACGAATCACCC
ACTAACATTTTCATCGAGTCTCGTCTCGTCAACGAAAACTCACACATCGTCTCGTCATGT
TTTCGTCATCAAAGAGCCACGTTTAGC
>NODE_5005_length_177_cov_21.129944
CCCCCCCCCCCCCCCATTCCCCATTGCAGCTCAGCTGTGATCAGATTATTGGCCACGCCA
CTATGCTTTGGATGCTTCTTGTCGTAATTCTGATTACCTGTGTTGCGTTGCGTCCCCCTC
ACCTCTCCCCGTTTGTGGTTAAATGCTGTTTATTTGGACTTTATTTGGATGTAACTTATC
GCCATATAATTTGTTGTTTCAAACTCTGTGATAAATGATCCTTCTCCCAATAGCCTATTT
CTGGATACA
>NODE_5006_length_80_cov_54.924999
CTAAACCCACCCACACTAGGGCTGGCTAGTAAAGTCAGTGCTCGGCTGCTGAGATGGGAC
GGAACGCACTAAACCCACCCACACTACAGCTGGCTTGTGAAATCAGCACTCAGCTGCGAA
AATACGATGGGACGCACTAAACCCACCCACGC
>NODE_5014_length_558_cov_16.234768
AAGCATAACATATTGGCATACTACAGTAACTCTTGGGGAATACTTTGGTCATCTCAATCC
AATCCATTCTTATTAGTCGTACCAATATACCACTATCTGTGCCTAAGCCCACTGAGGCCA
TCATGCATGGCCCACAGCCACTAAAGAGATCCTGTGTGGTTGGTGTCAGTCCAGTGATCT
TCACCCAGTTTCGTTCTTGGACTGTAAGAGCTCGATGCCACCTCTGTCACACATCTCGCC
CTGAAGCAAACAGGGATTCACACTGCTTAGTAATATCGACTCCCGAGAAAAACTGAAAAG
AAAAAATCCACTAGTTCATCCTCATGTTAACTATCCATGGCTTTTTTTGTCAGAGCCAGA
TGAATGGAGGTAAACCATTTAGGATTTCATTTAATGACGGGAAAAACTACTCCTATTGGT
GAAATCATTAACTTTGAAATGTATCATGGAAAATATATGTTGTATATTTACACATAACAT
TAAGTAACATATCACTGGTGTTGAAGCATGCAAAGTCAAGATGCTGATTTTACGAATCTG
AAAATAACTACAATAGAGTTTGGTGAAGAGGCAGTATTCATATTTTGCAGTAATAAATTC
CTTCAAAATACTAAATACTAAGCTACACAa
>NODE_5016_length_454_cov_29.077093
CAGCACCGCTCATCAGTCTGACATGACTGAAATTCTGAATGCCAAATATTTACAGATTAC
CCCTTATCCTAATTAATATCAACACAGTCCACGTTCAGGATTTAGTCTACGCAACATAGT
GGTAAAACGATAGGTACGATTGTGACACAAAATATAAACCCTCAAACCCCATTGAAAGCT
GCAGTCGTGCAATTCGGTGTGCGGGAGACATAGGAAAACAAATACTTCGCATAGAGGAAA
TGTAGATGGAACGAAGGTCTGAAAGCCACAGCTGCTTGGCAGGCAGAAACTGCCTGCTTT
TGTGTTTTATCTTCCTCTGTAATGTGCACAGGTGCTGCTTAATTCAATTGGAGAATGTTG
CCATGGTTTTACATTAATATATTTCCATGTTACCATTACTGACTGTTGTCATGGAGATGA
TAGGACCTATTTGAACTGAAAGCAGTGATGGTTTGTATGGGGGGGTACTCTTTCTCTCTC
TCTCTATCTCTCTCTCTCTCTCTCTCTCTCTCTCTCTCGGttcctc
>NODE_5045_length_217_cov_12.626728
AAATTGAACACTTATCGTTACCGGACTTTGAGCAAACGGACTACGTTACCCAGCATCCCC
TGGTGCATCGGTCACGCGCAGCTATCTCTCGCCTAACGTTAACTGCCAAAATGTCGAAGC
CAACACTGTCAATGCTCTCGGCATTTTACCAAAATGAAATTAAAAGCATCAGCAAAGGCG
AAAATCACTATGATTCTGGCCATGTAGAGAGTGTGAGGTATAGTCAGGCACAGTTGACAG
GGAATGTCAGAGCGAGTTGGAGGAAGAACAGGGTCTAAAGCGGACGCGC
>NODE_5047_length_73_cov_5.506849
TGTTATAATACATCCATGGTCCTGCCTTGTTATAATACATCCATGCTCCTGCCTTGTTAT
AATACATCCATGCTCCTAACCATGTTATAATACATCCATGGTCCTAACCATGTTATAATA
CATCCATGGTCCTAACCATGTTATA
>NODE_5050_length_86_cov_6.848837
GTTGGCTTAGACATTTCCGGTTGATTTTCGCGGAGGAGCGGAGCGCGAGTATTCCTTTCC
TAGGATGGCGAATGTATGTATGTATGTGTGTGTGTGTGTGTGTGTGTGTGTGTGTGTGTG
TATGTATGTATGTATGTATGTATGTATGTACAGTATGt
>NODE_5051_length_436_cov_29.162844
GCCTTTTTTTTTTTTTTTTTTTTGCATGAGAGATCGTTTTTTTGAGGCTATAAATTTGCC
GCGCCACAAATTGTCTGGCAATTAAAGCGCATTGCGGATAATAAGCGTTGTCTCTATAGG
GTGTTGGGTTTTATCGAGCTTGTCTTCCAACGACTGGTTCGTAGCGGGAAGCCCAGCTGA
ATTGCGTCGCATAAAAAGATGGACTGGATGTGTTCTCACGGAATATTGCCCTCTCCCGAG
GACCAATCCGTCTTGCTTAGGGAGGCAATCTGAGGTTGAGCAGATAAACTAATATTTGTG
TATAACCTCAGCCAGACAATACAAATGATGGGCTGATTTTTCATCTCCTTATGCATACAG
GGAAATATGAAAAATTGCGATTCGGGGAATATTTGCGGGGGGCTGCGGGTGGCGGCGGCG
GGGCTAGTCGTAGCGCCCTGGGCCACGTTCCCTCGCACCGCCAGACGTCACTCACCGCAG
CCCCCGTCCAGGAGTGATGAGAATAtta
>NODE_5060_length_91_cov_35.120880
ACAGTTCGACGTCATTTGAGGATTCACTTCCGCTTTACTTCCGTGTAGCATGCTTTGATG
CATACTGTATTGGCGACACGTTAAATCGGCCAAATACAGTATATACTATATAGCATAAAA
ATACAGTATGCACGAAAATGTGTAGCATGCTGCATCTCGCATA
>NODE_5063_length_95_cov_14.210526
TACTATATAGCATAAAAATACAGTATGCACGAAAATGTGTAGCATGCTGCATCTCGCATA
CTATATAGCATGCTACATGACCTTTCGGACACACCCATTCAGTTTATTATAATTGTGAAT
TTGTAACTATACAAAGCTGTTTTTTTTGCCTCTGCCTTCTCTGGGCt
>NODE_5064_length_451_cov_18.807095
AGGAACATTTTAGGCTATTTCGGAGCCACAATGGAGCTAGTTTTAACGTCCCACTGTGCT
GTGCTCCCGTAGAAAGGGTGAGCGGCGCTACGATTGGGGCATAATAATGTTGACCGATTT
ATGATCCAACCTACACCGCTCCAGACTGCCGCGTCCTGTTCCAATCGTAAGTGAAAAGGC
GTGCCTGCCCAAAATATTCAACGTATAGTTAAAAAATGGGAGGGCACAGTTGAACCGAGG
TCCTCTCTATGAAGGTAGGCTGCAGCGTGTGTTTATTGATGAGATGAAAGAAGATGGAAG
TGAGAAATGAAACAAAGTAAGGGAAAATATTAAAAACTCGAGGCTTGGCCGGGGAGAAAC
CGGGAAGGCTGCTTGGACGCTGTAGCCGCGGAGGAGACGCTTTGGACAGCAGGTAAGAAA
TTAGGAAAAGTAGAAAGGGGCGGGTGCTCATATAGTATCTATAAGGCAATTTAAAAGAGG
AGTACTGTCAGTTATTCACAATATACGAAACTTAACAAgagag
>NODE_5068_length_1069_cov_9.171188
TTCAATTTTCATTCATCACTAAATCATTATTTTATTCATTAAAGGTGGCAACAGCTCTGG
ATCCCAGATTCAAGGAGCTGAAGTGCCTGCCCCGCGCTGAGAGGGAGGAGGTGTGGCAAG
CTCTGAGTGAGATGGTGAAAGATGAAGAACCTGCACCACAGCCGTCTGGACAGGAGAACC
CAGAGCCACCAAAGAAGAAGATGGCCCCCCTACTGATGGGAACAGAGTCGGAGTCAGATG
AGGAGACCCCAGTAGACAATACTGTGTACAGGTACAGGGTAGAACCCAGTGCTGACTTAG
AGGAGTGTCCACTGAAGTGGTGGTCGGAGCACACTACTGTTTACGGTAAGATGATCCATG
TTGCCCAGAAGTACTTGGCTACTCCAGCCACAACTGTCCCATGCGAGCGTCTGTTCTCCT
TAGCAGGCCATGTGGTCCAGAAGAGGAGATCATGTCTGTCACCTGAACATGTCAACAAGC
TAGTTTGCCTGAGCAACTGGTGGAAAAAAGAAAAGTAGATTGGACTGATTGACTCAGATC
ATGTCACAAAGCTACTGACTGTTATACTATGTTCATGTTCATTTGCCTCTTATATAGGCC
TACTGTTCATTTGCCTCTTATATAGGCCTACTGTTCATTTGCCTCTTATATAGGTCTACT
GTTCATTGCCTCTTATATAGGCCTACTGTTCATTGCCTCTTATATAGGCCTACTGTTCAT
TGCCTCTTATATATGCCTACTGTTCATTGCATCTTATATAGGCCTACTGTTCATTGCATC
TTATATAGGCCTACTGTTCATTGCCTTGATTCCAGGAAAGGGAGCTGTTTATGAACCCTG
CTGGTCAATCCTTATTATTTCAGTTAGTGTCTGTGTCTTAGCAACTGGTGGAAAAAGGGA
AAGTAGACTGGACATGTTGACTCAAGTCATGTCAGAAAGACTTTTTAAGTAGGCCAATGT
TCTAACTTCTGAGCTCCAATGACATACAGTTCTCCCATGTTATCCCAGGAATAGGGGCTG
TTCATCCCTTCTACAGACAGTACTGTTCAATCCATGGTAGTTCAGCAGAAGAGACTTTGT
TACCAAATAACCATTACCAAATAAAGTGGAACAGCTTTATTGAGCAGTTTTTGAAGCATT
t
>NODE_5069_length_158_cov_7.810127
AAATGATCTGGTCCAATAGAGACGTTGCTGTTGGCAACCCTATTGGATTTTAATGTGCTT
TACTCAGCGAGCTACAACAATACAGCTGGAACTGCTACTTTGGCAGTGACAAAAGTGTTG
ATAGTAATAGCGCCATCCAATGGTAAATTACTGCATTACAACACCCCAACTTAATTTTTT
CAATGGCATAGGGAGGGAAAATAATCTCATCGCCCCCTAGTGGTTCCTAa
>NODE_5071_length_1500_cov_10.378000
CAGCGCCAATGTCGTCTTTAAAGGCCATCAGTATGTCTCTTCCCTTGCTGTATGATAGCA
TGTCAGGAAACACAGCAAGGAGCCTTTCCTTCAGCCGGGTACTGTGTACTCTGCTAACAG
CCTCTGCTCCAAGCTGTTCAATTCGTGAGTTGTAGAGATTTGCAAGGTCAGCAAGCTTGA
AGACACATGCTGTCTCATCATCTTGCCTGGTCTCATCTATGTAAAGCACCAGTTCAGCAA
ACGCAATCTCAGAGGCTGATGCTGCCGGTCCCTTACCATTATCCTCAACACTTTTGAGTT
TAGCTGCTCTTGCACGATTGTAGAGACCTTGTATGCATCTGAGGTGATACATTGCATCCA
GGGCCACCATGTCCCCAACACTAAGTCGCCCTATTAGTTCTGTGTCTTGGAGAAGGTTTG
CAGCAATGCGTACCCGTTTGTCCACCTCTAGTGTTGCAGATACACGTAATTTCTCTTGAC
CAGCAGGTTCTCCACAGAAGAAGCAGGTGTCTTGCATCAATTTAGAAGTACCTGCTGATT
GGGATCTTGTGCGCTTCTGTTCTGTCTGTGGACTTTCACTTTCTGTTTTCAGTGCTCGCT
TTTGTGCTCTTTGGAGCATGGTTGTATTGTACTTGAGCTTACATGTCTGATGGAATTGAG
CTTTGTTTGCAACCATGGCTGCTTCAATACCTTCGCCCTCATCTAGTCTTTCAAGTTTGA
ATGTTGAAGGGAGCTGGCCAAGATCTTTGAACTGGATCAAATTCTCTACAAGTGATCTGT
ATCCACCACCCTTGTCTAGTCGCCTGGACTGCAAAGAACATGTTAATGCCTCTGCTGTGT
GTTCTTGGCATATAACACAGAGCTTCCAGTCAGTCTTGTCAGCATGAGAAGTTGATGGTC
CTTGACCATCAAGTTCCACAAGCTTGAAGCGCTTTGACATTATCTTTGATAATTTCTCAC
AGGAAGTCAGGGGGGCTCCTTTTATCACTTTTTATCTGCTTTCCTTTTGTCTGTTTTTCT
TAAAGAAACACATTTATGTATGGGATACAACTAGGTTCGGAAAATGGACCTACACCTAGC
CCGATCGTTCATCCAATGTCATTTAATTCCTGTGCGATCTGTACACCCTCCGGGTAACTA
CATGAGTAGATGTACACTACATGTAAAGCCCTATTACCCTTGGCTCGGCTCTCCCGCGCT
GGCACATCCTGTCAATTCAGGTGCGGCTATCTAATTTCATCTTAATAATATTGAATAGAT
GGGGCTAAGATTAGATAGCATTTAGGAAACTAACTACACTCCCACTGAACTAAACTTTGA
AAGAAGCTGACACAGAAACCATAGCAGTGGTGTGTATTTAGCTGACACTGAACCCCATGC
TGAGTTTCACAGCAGCGGTGTCACCAGTGTGCCCTGGTTGTGCTTTGACATCCACTCTTG
AATTGTAGCTTCTGAGGAATTCAGAATTTCATGCATTTGAATTCAGATTCATAAAAAAAT
ACACAAATTGTCACAAATAAGTCTATAGAGTAGTATAGAATTTTACAATACATATTTTAA
AAGGACATTTTC
>NODE_5080_length_205_cov_6.697561
TGACGATATAAGCATTTTTCTGCCACTCTCCCCCATCATGCTGATAGGGACCACCCCAAA
TATTGCAATGGCCATGTCCACTTCAATATCTTTCCCACAAATATATGTGAATGTGTTAAA
AATCTCTGACCAAAATGTCTGCCGTTTCGGGCACAGACAAAACATATGTCCTAGGGTACC
AGGGGCCTGGAGACATCTGACACAGTGTGGGTCTGAGCCTGGGAATATGCACGCCAGTCT
GGCTCTACTATagtgtagacgattaaccactttaaat
>NODE_5093_length_168_cov_90.196426
TGTGTGTGTGTGTGTGTGTGTGTGTCAAGATCTGCGTCTGACCCCCACCCTCCACCCATT
TCTCCAATTTAGTACAGATGATATATTTTGGAGTAAAAAAGTGATCTGTAGCATCTATGT
CCTTTATAATGCATCTTCTGTCTCATGTAAAGCACTTTGAATTGCCCTGTGGCTGAAATG
TGCTATACAGCTAAATAAACTTGCCTTGCCTTGATTGCTCCAGAATCTATCCATCCATCC
>NODE_5094_length_310_cov_23.980644
GCTTAAAGTCGGCGTGCCACAGGCCTATTTCCTCCTTGATAATGATCATTGGGTGTTATT
ATTATATATCTAGGAAGATTTTGTTCAAAAAAGTGTACATTAAGTGTTAAAAGGCTGTCT
TTCTGTGGACACATCCAACAGCTCATTAAGAAATACAGGTTGGGAACTTAGGACCGCCCA
CCTGTCCCAGCCCCTCCCCACCCGCCCCACCTCGACAGAGTTGGAGAGGGGGGGGGTGGA
GATTACGGGTTGTGGGCATGCGCAGGACCGCAAGTTGCACCGATCGACGGGTTGCATAAT
TCGATAGAACACCGGCTCTGTTCGATCGCTGCCAGCTTATCTACAACGTTAGTTATTATA
GCTAGCAAGCTAGGTTGCCAGt
>NODE_5095_length_731_cov_40.445965
GAGATATTCACCAACATGCAGAGCAACTGGGAGACCACCGCCAGAGGCCCCTTGAGGTTC
GGCACGGCTGCGTCCGTAAACACATCTGTGGAAGTCTCTGTACCGCTGGTCACAACATCA
GAGTTTGATATGGTCTTAGCTTTAAAAGCATTAAAAGAGAAGAGTGGGGTAGAATACCCA
CCCAACAAATTATCCAATAGCAACGTCACAGAGATTCTCAAGGGCAACATCATAGAGATT
CTCAATGGCAACTTCACAGAGAGTCCGTAGTTGAGTTGGGTCAGAATCACGGTCCCTCCC
AACCACTCGTGCACGGTGAAGTGGACTGCGATGAGGTACACGTTTCAAGTCCCGTTCCAG
GCACGCCTCTCCAAGGAGTACACAGACGGGAGAGTCCATACCGTCACAGTGACTGGGATG
TACCACGGATTCCAGTTGGTGAAGATCGAAGATGGGAAAAAACGCTGCCAACGCCTCCAC
GACCCCACACCTTGTGGCCGCTAAACATGACATGGTTACTTACCAGGCAAATCAATGTCT
TAAACAAATAGTAGTTTGATTCATGTATGTAACTGATTTAAACTAAAGACTATTTCAAGT
TATTTTAAATACTTTAAATTGTCAGGCGGGTGGGGTGAATGGGCTGTACCATGGAGTCCA
GATGGGGGAGATCGAAGCTGTGGCAGAACCCTGTGAACTCGTCCGACCCCAAACCTTGTG
GTCGTATCATGACTTGAATGTTGGTTTTCTTTGACTTGATTAATACAAAATTAAAGATGA
TACTTTTCTGAGCAGATGTGTGT
>NODE_5109_length_466_cov_12.270387
TGCGTTCCGGCTCATTGGGCCAGCTGTGTTATGCGGGGCTCAGGTATGTGACCCAGAAGA
CGGCAGCAGGTAGGCAGGGGTGGAGGTTTCAAAATGAGGGATATTTATTAACTCAGGATG
GTGCAAACTCAGGAGCATGAAAATCGTGACTGGATACAAAATAATAACAACAGCTTAACA
AGCTGGGAGAACAAAAACAAGGAACTGGTAAAACGACTATGACTGTGAAGCTACAAAAAT
AAAACAGTAACACAAAACACTGAACACTAAACTGGATCAGGAATACATACACTGGGAATA
CAGAACGGAGTGACGTGGAGCAGGGTGGAGGACGAACGCAAACATAGACAATGAACCAAC
AAGAAACACTGGGAGCTTGGGGCTTAAATACACACAGGGGGGGGCAATCAACGAGACAAG
AGACAGGTGCACACACTTAACGAGGGAGCCAGGGAGACCAGGATGTTGGGAAGGAGAAGG
GCACAGGTGAAACAATCAGGACACAGAACACTAGGAGCTGGGAACCACAAGAGGGAGA
>NODE_5110_length_250_cov_18.584000
TGGGAAGGAGAAGGGCACAGGTGAAACAATCAGGACACAGAACACTAGGAGCTGGGAACC
ACAAGAGGGAGACAATAACCAAAACACAGGACAGAGGAGAATGAGAGAGAGAGAGGGACC
CAAGTGACATAAAACATAACCAACAAATGAAAGAAATCAAAAAGGGCAGACCAGAACCAC
AACACTTTTATTCCATAAAGTGTGGCTCTGACGCATTTCGGCTTGAAATAATATTCATTT
TCTACTGAGTCTATTATGGTCCAGAAAGTAGAAAGCAGAAAGTAGGAATGGAAGTTTTTT
AATTCTGGTCCTGTGTTGCCTc
>NODE_5111_length_413_cov_16.108959
TGCTGGATTTCACTAATAGTGGAGCTGTTAACCAAAACAATCGTGCATTTTGTGATACAA
GCACCAAATTTGGTACATATGTAGTCAAAGGCATTCTAAAAAGATTTGGATATTGGGGCA
TCTTGAATTTTCAATATGTCGCCCATGGCAACCATTTTTTTCAAAATGGCGACCACATAA
CCACAACCATTATGCATTTTGTTATAAAGGCACCAGATTTGGTACACATATGTCTCGAGG
CACTCAAAAAAGATCTGTATATAAAAATTTTGAAAAAAATAGTTTTTTTCAAAATGGCCG
CCAGATAACCACAACAAAAGGCATTTAATGTTACTGTATTTATATATAAATAATGCCACA
GTACAAATATATGAAAATCATCAGACAGGTATTAGGGCTTCTAGAAGAGGGCTGTGGTGG
TGGTTCCACACAACTTTTTGATTTAACCCTTTAATGAGCCTCTAAAGGCCTTTAATGTAA
AATAa
>NODE_5123_length_661_cov_15.910741
GTGGGCCTGCTCGTGATAAGCCGCGAGGAAAGCGTGGCTCCTGCTCTCCCTATAGCCGGA
GAGGTCACGGTACCTCCCGGTCCCGCCATGTTGATTCGACCTCGGTGCCAGCTGATCAGT
GACGGGTGGCATTCCGGCTCCGGAGAGAGTGACTCCAGAGAGAAGGTCCCTAGGGATGTG
ACCGGTGTCTACCCGCTGCTGGCCGGGGTATCCGGATTGTGAGAGACGGGGAACCGAGTG
GTCAACATATGCCCTGGCCCTCGTCTCGGGGTAGTCTCGCAAATCGTGCGCGGGGCAGAG
TTTTAAAGAACCGCCAGTGGGGTGCCCCATGTGCTCCCCTGCCAAAGGTGGCAGCCCCAC
GCTGGGCGCCGTATTGCTCTCCCCGGGGCTGACGCGAGAGAGAGGGCAGCCACTAAACCT
CGACAGGCTTGTCATGTTTTGCTGTGAGTTTGGCAGTGAGTTTGGCAAAATCAAACCAAT
TTCAAGTTGCTCAAGATTTTACCTAGAAATTTTGTTTCCATTTTTTTTGTCTTTTTTTTG
TCTTCAACATGCTGTTTTATCATCATGCATGTGCAATTCTTGGCCGTGAACTTGGCAGGA
GGAGCGGGAAGCAGACTCAAGTTCGTTAAAGTTGGTGTGAGTCCCATTCCGTTCACTTTG
CCCTCTTGATTTGTGGCAATAACCAGGGTAGTAAAAATGCTTCGAAACAGGCCACGGAGC
AATATAAAagcgc
>NODE_5128_length_190_cov_7.094737
GTCGCTTGAACTCATAGGATTCCCCTTTGTATGTGAACGCAAACAAACCATGAGAACATT
CGGACAGCGGTATGGAGAAGAAAGCTCCACAGAGGTCAATAACCGTGAACCACCTGGCTT
CTGCAGGAATCTCAGCTAGAAGCACATGAGGATCCGGAACGTCCGCAGGAAAGTCCACAA
CCACTTCATTTACAGCCCTCAGGTCATGCACAATCCGGTATGAACCATCTGGTTTCTTCA
CAGGTAGCAAAGGAGAATTGCt
>NODE_5156_length_153_cov_22.019608
TCCTCGGCCGGCTTCGTTTTCCCTCCGGACTGGATTAATCCACGGGTAGACTCCGAGACG
GCGTGGGGGAAAACGCAGTGACAGCTCCGGTCTGTTTTCTCCTGGACCCGCGCGCTACTG
GACCCGCGCGGTTCAAGGCGCGCTACTCGAGTAAGGTAGGACGGTTTTATATTAGCCTAT
CCTCCCATTTGACCGTGGTTGTCCCGTGGTTCAGAAACGGGATCA
>NODE_5178_length_219_cov_9.689498
TTCGGGGCTTGGCCCCTAAATATAGCTGCAAGCAGCGATAACGGGGCCAAGCGGACCATG
AGCACCAAAGCCGACAAGCAATGCAGGCTTTTGCAACATCTGAGCAATGTTGCCATTGAG
GTCAATGAAAATACAATGAAAACACAATAAGGGTGTTGTTCCACAAACATGGTCAGGGCC
GGACTGGGCAAGAAATACAGGCCGGGAGATTCTCAAGCTGGCAGGCCACCTCAAGCACCG
TGAGGGCGGTTGCGATCGTGCCGAAAATTTGTTTTTTTTTTTCTAAAAAAA
>NODE_5185_length_75_cov_18.226667
CTCTGTTTTGAACCTTTGCTCTTGGAGCCTCTTGTTATCTTTTTGTACCCTTTTGATGGA
TTAAATACTTTAAGTTTTTGCACCAGTTTCTCCCCGCTCTTGCACTCCTTTAAGACAGTC
GTGACAGCAAGCTCGAACCATATCATG
>NODE_5186_length_433_cov_8.087760
GGACAGCCCAGCCAATCACAGCAATCCACTTCTTGGCTCAAGGTGTATTCACTGATTGCT
TGGGTGTGTGCACAGATCCTGCTCTATGAGCAGGTGGGGGGTGTAACCCAGGAGGGGGGG
TGTAACCCATGGAACCCCAGCCTCCTGGGTGACAGACCACCCAGCTGCAAAAAAGCTTGC
TCTATTGGGCGCGGGTGGACGGTATTATACTGTATAAGGGACTGGGGAGTGCGTTTAACC
AACCAGCCTCTTAACCTACCACACCTAGAGCTCCAGGACATTTTTACAATAACAGAAAGA
GGAGTAAGCAAAACATCTTCGTAAATTCATGATACTCTAGAGAGATAAAAACAAATATAC
ACATGGACATACCGACTACCCCTTTGAGATCACACCACAATGAGCACTCCTTAGCTCTTC
ATCCGTGATCTCAACTGCTGTTAATGTAGTTTGCCCCGACTGAGTTGCTGAAAAGGGACA
GAGATGAAGAGGACACACACACACa
>NODE_5191_length_102_cov_12.392157
CCGCGTTCCCCTGTCAGAACGGTGGCACTTGCCAGGACGGCGTGAGCGGCTACACCTGTA
CCTGCCCGCCCGGCTACACCGGGAAGAACTGCAGCGCGTCCATCAGCCAGTGCGACCACA
ACCCCTGCCACAATGCCACCACCTGCCACGAGAGGTGGCAGCCGACCACCCTCA
>NODE_5215_length_599_cov_8.549249
CGAGTGATGCTTTCAAACGTGAAACTGGATCATAATTACATAGTAAATACGTTTTGATAT
GAATGTAAATAGAGGCAAGCCACCATGAATTAAACATGCTGTCTATAAACAGGGAATAAC
TTAGGCGGAGGGACTGACATCCCAACACGTCAGGCATCTCATTTTTATGATTGCTTAAGC
CAGAGGGGCAGCGGGCTGTTTTGTCAGAACCTATCAGACCAGGCAGAAAGATGTTATCTG
CAAGTTTGGCTGGGGCCTAGGTCAAATCCAGCTTAAAAAGTCAGTCCCCCAAAATCCAAT
CCACCGTCACATTCTTACCTACAGGCAACCTCTGCTGCTCCGCCGCCATTAATCAAAGCC
GAGCGCTAGTGTCCTGACCTGGCCCGCGTTCCCTTTGAAGTGCCCTGTCCTCTGCAGCGC
GGGGGGAATCACCGGCTGCCTTATTCAACGAGTCGGCAGCTGAGCCAGCGCCCCCTAATG
ACTTGAGAATATTAGGCCATATCCCCACGGAAACGAGACTGGTCTTTTTTTTTCTCGGTT
TGAAAAAGTTTTCCATAAACATGGGATCGTCTCGAGACAATTTCGTGTTTACGGGAATAC
ACTGAAATCGAAGTAGTATATATTTCAGGCCTGTAAGTGGCACTGTAATGCTGTCAAAAA
GTGTATGGAGc
>NODE_5216_length_78_cov_9.833333
GCCCCCACATAAGACTTAAGAATCCCGTGCATATATTACACATTGGGGGAGTGTTCATAT
GTTAATGAAGTGCGCTAGCCGCCCCAGGTATTACGAGGTGTGTCATGCCGCCCACGGTTA
TGAAGTCGGTAAACCACTTCTTATGCGCTA
>NODE_5248_length_667_cov_15.305847
CTGGGCGCATAAAATCTTCGCTGAGATCTCCAATCCAATAAACCATAGGGGTTTTAGGGT
CTCTCATCATAGGTAACAGATGATGGTGTTCAGGCGGCACCTCTACCTGACAGCCGTCAG
GACTACACCTGATAGTACATCTCAGTTGGCATAAAGCATCTCTTCCAAGTAGTCCAACTG
GAGTGTGTTCAGATATAAGAATAGGCAAAACTGTTTGTTGATGTTTGTAGCGGAGCACTA
CAGGTTCCGTGGAAGGTATGAGCTGTTTTATTCCCTCGAATCCGACAGTCCGAACATATT
GTCCAGACTTCTGGAGGTGTATGGCATCTTTAGGCTGGACACAGGTAAACGCTGCTCCGG
AATCAACCATCATTTCTAATGGATGATCATTAACTGTTACCCAAACTGTTGGATCTTGTT
CCGGCCTTGACACCACCAGCTCACACCCCCCATTCAGATTCTCCGGGCACCCCTATAGCC
CTCCGGGCTCCGGTCCTCTGTATGGATTCACCGGTCCCTGGGGCACACGCATTTGTCCTT
GAGGGGCAAAACCTCTGTATCCTCCCCTATTATTTCCTCGGCCACCTCCACGTGTTCCAT
GACAGCACTCACGAGCCCAGTGTCCAGTTCGTCCACAAAGGAAGCACGCTCCTGTTCCTG
TCCTCCCGGACCTTTGGAAGCCCTGTGCCCCTCTTCCGAAGAAATTTCCTCTTCCTCCAC
CACTGTTTGGACCTCCCCa
>NODE_5250_length_73_cov_21.753426
CACATCACTAAAGGGTCGAGCGCAGGTTTCAGTCCAACAGATGGCTACCATAGTCTGATG
GACTCAAACATTTGTTTAGTTTTTATTTATGTATTTATTAGTTTTCCTTCTATGGGCTAC
TGATGCACCCGAGATTAGTTCATTT
>NODE_5261_length_76_cov_19.763159
CCTACCTCCTTCCTCCTCTTCTTCTGCCTCTCTGCGCTTCTTCTCTCCACATTTCTTCTC
TCCTTCTCTCCTTCCTCTTCTCTCCTCCTCGTCTCTTCGCCCTGCAAATTGCGGAGGACA
GAATAGGGGAAGGATGTGAAAAACAATG
>NODE_5265_length_380_cov_6.565790
CAGCCGCTGCGCCTCGGTTCACTTGACTGATTACCAACCACACGACAACATTGCCCCAGA
CGAGGGGCTTAATAGATTTCAGATAGTGCAAAAGAACCAGAGGGAGTCATTCTGCAGGGA
ATTCAAATGTGAGTCACTTAGGGAGGGAGAAAAGGGTAGCCGACACATACGGGCAGACAA
CAGCTTGAGAGGGACGAGGTCTCAGCCCATGTCAACACTGTGCTTTACGCACCCCAAAAT
AGACCCCGTTTAAAAACCCTAGCAACACTTCTGCGTGCCTAAATCCATTTTATTCCTACG
CTAGAAAACGTGGCTCGCTGGGAAACCATTTCTGTCCATAATCGCTTGCACTTTTGGGCA
TTTTAGGTGTCAAATGCCACTGGAAACCAAGTGCGCACGGCTCCACCCGAGAGATAGACG
GCAGCGTTTTCACTCGGTCGCGAATAAACAGA
>NODE_5266_length_73_cov_4.821918
TATCTGGACATTGGCATGAGTGCCACAGTGCCTCTCATTCTCTGTTATCAGCCTTGAAAG
ATTTTGGGTCGCTGACTGGTTTTATCCAATCAGAAGGCAGAAATCCACAAACAGTGCGCG
CTCTATGGGTGAGGGAGGGAGGGGG
>NODE_5268_length_147_cov_25.972790
CTGTGGGCCCTTTTAAACCAAGAATATTGAGCAAAACGTGTGGACCAATCAGAATGTAGG
GAGGGCGTGGATTCTACTATGATGGAAAGTTGTTCCTCTTGAGTTGACGTATATGCGTGC
AAAATATCGTGACTGTAGGTCAAACAGGGCCTGATATATGCTTGTTTAATGTTTTCAGTT
GGGTGCTGTAGCGCCACCTATGGACGGATCCGCTCCAAA
>NODE_5278_length_151_cov_4.516556
TGGATGTATGTATGTATGGATGTATGGATGTATGTTTGTATGTATGTATGGATGGATGTA
TGTATGGATGTATGTATGTATGTATGTATGGATGTATGTATGGATGTATGCATGGATGGA
TGTATGGATGTATGTATGTATGTATGCATGTATGGATGTATGGATGTATGTATGGATGTA
TGGATGTATGTATggatgtatggatgtatggatgtatggatgt
>NODE_5282_length_618_cov_30.297735
GAAATTCATGATGCATGTTGTGCTGATTGTGTTGTGTCATTTCTGCTTTTAAATATAGGT
TCTTTGAAGGAACAACCTGCTTTCCCATTTCCGTGTAGTAACATTTGATGACTTACAATG
GGATAGTAAACCTCTGTGAGAGACGGTATACAAAAAATGATAAATTGCTTTTGTGTCTTT
CATTTCGTTGTTGTCTGCTTGGTTTTTTTGAGAACAAGATTTTCATGCAAAGTTCAAAAA
AAGGTCGGAATTGACAGTGGTATTTCTTCCATGCTAACACTCCTTCATATTTACTGTACA
AAGGGCAAGAGTCAAAGTGAGAAAGAGAGAGGAAGAGGAAAAATTAAGGACTGCTATTCC
TGTTTTTGTCTCTCAGGTGAGTGAGACTGAGATCAATGGCCAGTTTGAGTCAGTTTGCGA
GTCCGTTTTTAGCGAAGTAGAATCCCAGGCCATGGAGGCCTTGGACCTGCCAGGCTCATT
CCGCACTCGGAGCCACAGTTACCTGCGTGCAATTCAGGCTGGGTATTCCCAAGACGATGA
CTGCTTGCCTTCAATGACATCATCCACTGTCACTTCGACTCTCAGATCCACAACAGGTAA
CAGTATGCCTAAAAAAATCCCCCCCACACCCCCCCAAAAAAACAGAGAAGGCTTAGAATA
CATACCCTCCCCCCACCTACCCACCCACCc
>NODE_5305_length_73_cov_6.342466
GAGGAGTTCGTTAAAGTACGAGGCATGGAAATGGTCAAAACAACATCAAAATGTCAAAGT
AAGAGCAAAATGACCGACTTCCTGTTGGACTTCCGGTATAGCTCTGAGAGACTTTTTTGT
GTGTTTCCATGAAATACACATGCAc
>NODE_5315_length_339_cov_6.353982
TCCCTCCCTCCCTCCCTCCCTCCCTCCCTCCGGGGATGGAACCCCGGTCCTCCGGTCTCT
ATACTAGTGTGTACTTCCTCAGGGCGAGCGGTCGGCCCGTCGGCCCTGCGGTGGATGGAC
AGGATCTCTGGCCTCTCCTCTGGAGCGCACCGCCCCCCACGTCAGGACGGCAGAGTGGCT
GTCCGTCTCTGGTCTCAGGCTGAGAACTCATCTCTTCAACCAGTACTACTGTCTGTCTGT
CTGCCTGTCTGCCTGTCTGCCTGTCTGCCTGTCTGTCTGTCTGTCTGTCTGTTGCCGTCC
TCCCTTTCAAATCACCCATCTCTATCGCTGTACTCTTGTTCTGTGTCCTAGCCCTGTGGT
CTAGCCCAAGAAAACAGGCCTAGTGTGTGCTGTGCTGTGTAGTCCAATTAT
>NODE_5316_length_201_cov_5.422885
TAGGGGTTTCAGGCGAAGTTTAGGCGATTCAGAGCAGCAAGCGAGAGAATAGGAGAAGAC
AAGAAAGTTGGCATATCATTGTTGTTTATTTTCAGTTGAGGATTGTAGGCGACAGGGAGG
GAGAAGGGAACGGGGGGGTGACTCCTGGATCGGAATGCAAAGCGGGACCCCGTTGTCCTC
TCCCCAGGAGTGTGTGTGTGTGCGGGGGTAGAGGGGGAAGCCGATAATGCAGACCGACAC
AGGCAAAAGGCCAGAGGAACCTGTCCCTCCAAa
>NODE_5324_length_179_cov_48.648045
TGTGTGTGTGTGTGTGTGTGTGTGTGTGTGTGTGTGTGTGTGGTTTATTTACATTTGGAA
TCAGACACGTTGATATTTACAGGGTTCCCGCGGTGTCTTAAAAAGTCTTAAGCATTGAAT
TCATGAATATGGAAATAATACCTTAAAAAGACTGGAAAAAGTCTTGAATTTTGATGTCCT
GGTATTAAAAGTTGTGATGTATTATGTAGGTGAACTTCTCTATCACATTTCTCAAACGTT
TCATTTGTCAA
>NODE_5327_length_73_cov_56.287670
TATAAGGCAAATAGCCTACAGTAGGCTATGCTTAGGCTTTATCTTTCAGCTTCAAAGCCG
CAGCTCTTAAGGAGGTGCTTAAAAATCAATCAATTTTATAGTTAGGCTACAGGTGGGAAT
GGACAATGTGAAATCGCCAGACAAG
>NODE_5335_length_93_cov_130.967743
GGAGGTAGGCTATAGCCTGCAGGAAAAATAATATTTCAGTAGGCTATAGAATAAGCCTAA
CGTTACTTGTAGCCGAGTCTTTTCATGAGCATTATGGTTGCATCAGCATGAGTCTGTTAG
AGGAAATTAAATTGCATCGGGATATATTTTATCTACTGAATTGGC
>NODE_5341_length_174_cov_11.373563
GATATTTACTTTGTGTCTTTTGTTAGTAAGTATCTCACGACACGAAACGTTGCGAACGAG
TTTATAGAGCATCGCTGCTTCCCCGTTTCAAATCAGTTTAGTTACTGCTAGAGGTGAGAC
ACACGCCGGCTCATTTGCATACTAAACAATGATTGACACATTGTGTGTTGGGTTCGTGCA
GAGCAGAGTTGAGGGAGAAGTGGAGCGGAGGAGAGACAAGAAAACTATGTAATTGGCTAT
TATGAG
>NODE_5350_length_103_cov_78.223305
TTGCAGTCAAACCATAAGTCATAGCTACACAGCAATGAATGTGTGTCATCTCTAAGCAAC
TATCTTTGAGATTATCCCCCATTACTATGGTAGAATTAAAGGGTTCAACTGCAAAGCACC
TTACAACTTCACCACAATTTTCAGGTTAGGACTGTCCTAACTCAGAAATTGTGGT
>NODE_5366_length_713_cov_24.911640
GGAAAGGAGGAAAGAAAGAAAGAAAGAAAGAAAGAAAGAAAGAAAGAAAGAAAGAAAGAA
AGAAAGAAAGAGAATGGGAGGGGGGTTGGAGTGAAAGGTTGCTGGAGTGGGGTGGCAAAC
ACATGGTGGGTCAGTGGGAGCCGTCAGTTTTAAAAGCGGTACCCGGCTCTGCCCCTGTCT
CTTTCCCACCGTAGGGGCCTTCGACTGTGGGAACGGCCAGGACTCCATGCATGGCTTCCG
TCCACACCGGGCCTTACATCTCACACATGTAGATAAACAATCCCTGTCTTGTCTGCTGAA
GCCGGGGCCTTGCGTTTATACATGGCCGGAGAACATGTGTTGTGGCCAAAGTCGCATCAA
AGGTCACGCAGCTATGCTTTGAACACTTCAAAGACCCAAGGGGGATGAGACTGTAGCTTT
TAAGTTTTATGGCAGGTTAAGCAGGGGTTGCTGACCAGCCCAGGGTGGTCTTGCTCCCCT
GGTCTGGGGGCTGGAGGTAGTGCATGGTGGAGACTAGCGGTGATGGTAGGTGGGTGGAGG
TGGGGGTGCCCTGACCGACCAGGCTGTGTCCGAAATGTCTTCGTGCGACAGGGACCACAT
TTGGATTTTCAGGGGGGTGGGTGGAGAGGGCTGACTGGACACAGGCAGACGTCCACTTCA
AGGGTCTCTAGTTTCAGAGGTCTTCCCAGCAGGGAGCGGCTGAGGCCTGTGGTCAAACTA
CCCTTTGGAAACGGATACATTGGTTTGAAGGAGGGCAAAGTCTGCTGACCATACCTTGGA
CTGAc
>NODE_5372_length_79_cov_23.392405
GGGTATGCGGGGAGTAAGAATTCCATTGTACTTGTTGCATATGGCAAATAAAAACATCTG
AATCTGAATCTGAATCTGAATGCCAGCTCATTTGCATACTAAACGATGATTGACACATTG
CGTGTTGGGTCTGTGCAGAGCAGCGTTGAGG
>NODE_5374_length_73_cov_4.356164
AAATGTTTGGTTTATTCCCGGGCCGGAGCAGCGAGCTGGGGCCCATGGCAGGTTGTAGTG
TGTGGAGGCAGGGGTTGTGCCTCAGTCAAGGCGATGCATGTTGTAGGTTTAGGGTACTAG
AGCCCTGAGGTGTGACCACGTCAGA
>NODE_5382_length_614_cov_39.395767
CCCCCGCCTCCCCCGCCCCCTCCTCTCCAGAACCTGGCGCTCCAGCCGAGCCCGAGCACC
CACACTTAAGCACTCCCCCCCGGGCACTAGACCCCCATAACGACGGCCTGTAGAGATCTG
TGGCCCTGGTAACCCGTAAAATTGATTTAAACAGGGGGATATTAACGGAAGGTCGTAGCG
ACCTAGAACTGACATCCACCCCCAGTAAAACCTATACGTCAAGACCAACGAAGCCATCCG
CGAGATGTTCAGATGTCCGTAACCTGATGAAACACATTACTCACGGCTGTAGCTTTTTAA
GGGAACGTCGCAGAGACTCTCCCTCAGTACCGCTGGAAAGGCCATATGTGACTTTGTGGG
GGTAGAAAATAATAATATTTGAGGTACAACCTAGCGTTCGGGTTTTATTCGAAGAAAAGT
GCTCTGCGGCCCTGGTAACTCGATAACTCAGTCGGTAGAGCATCACCAGGGGCACAATGT
GTCTCCTCGTTAGTATAGTGGTCAGTATTCCCGCCTTTCACGTGGGAGACCAGGGTTTGA
CGGGGAGGTGCCATTGCTATTGTTCTCCAGGGGAATGGCAGCAATTGCTTTGTTTACCTA
GTAGATGGCAGACCTGGCTTCTGGCCATCCTCCTGTGAGGCTCTGCGAGCCTTGCTAGCT
CAGTGATAGTTAGTGGTAGTTAGTCA
>NODE_5406_length_261_cov_47.183907
GGGGGGTTCTCAAAACTCTCATCCACAAAGTGGAAAAACACCGGAGCAGGGACGCTGTTA
GCTTTACTGCTAGAGAACATGGAGGCCCGGACCGCGGAGCTTTACTGGGAGAGAAAATGG
AGGTCTATTCTCTTTTCAAAAGGGGGCGGGAACATTAGAATGACGTAACATTAACACTGA
AAACTAACTCGAGCATTTGTGGGGGGAGGGGCAGGGGCAGAATAGAGAGGCCAGACCATC
AACAAATGCCTGGGTTGTTTGAAATCAACGTTTGGGCACTGCTAGGACCACAGGAGACCT
AAATATATGTACTAAACAACTTAAAAACTGTGT
>NODE_5407_length_622_cov_27.802250
TGAGGGGGGGGTGTTTGTGTTTAGCTGTTGTAAAGTCTGAGTCTCGAGGTGAGTACAGCA
TTTCACAGCCTTCCCACCCACCATAGTTCCTGCATGCCTGCAGTGGGGGGTGAGGGTGGG
GGGAGTGAGGAAGTCTTGACCTTTTTTGAGGGGGGGGAGTTATTTTGATTGTCTTTACCT
ATCAGGTGTAAATTTCCAGGCACTCAGTTCATTTTGGGCCTGCTCCAGTTTGTCTTTAGT
CTGTTCCAGTTCGCCCTTCATTTTGAGGAAAAATAAGTTGATGGCCGGGTCTACCATGCA
CGATCGCAGTTGGGCTGCACTGGGCTGCTGCACTTGCTTGAGGTACTGGATCTGGGTCTG
TGGGAATTGAAGGGGACACGTGTTAGTGAAATGCACCAATGCCATTCAACCAACACTGAC
TCAACTAGAACCAAATATATTCTTCTTAAAGGTACTACTGGCTGTCGTCAGTTTGCTTTA
GCTATGTGCATTGTTGTTGATAAGCTGTTTCTCTCCCCTGGTGTTCAATCACCCCAAGTT
CTGCCACACAACATCACTTGTCTGTTCGCTACACTGGCTCCCTGTTGCCGCTCCTACAGG
GCAATGAAGGGAACAGCTTCCTCCTACCTCCAGGCTATGGTTAAGCTCTACACGCCCTCC
Caaccagctccctccaggctatggttaagctcta
>NODE_5416_length_80_cov_20.287500
ATGAAACCCATGATGTTTTGATCGTAGTTCAAATCGGTTTTATGTATCGGACAACCACCA
TATTCACACACAAGGTGTAGGAGGGTGCCTAATACTGTAATCTGGAAAAAAAGGGTTAAG
ACGAATATATTCGTCTTTGGCGCCACAGAGCA
>NODE_5417_length_75_cov_10.106667
CAATGTCTAAATGTGAGGAGGGAACCATGCAGGCTACACACCCAGTCACCCAGTCGGGAA
CTATGGGAGGGAACTATGTGGGCTATGCACCCAGTCACAAGGCGGAGCCCCACCGAAGCC
GAGGACCGCGTCACGTTCCGCACGACT
>NODE_5418_length_255_cov_12.427451
ATTTACAACTGCGACCTGTGTCAAACAGCTAGACCGTGACTCTGAGACTGAATGGAGTTT
CTCTCCGCTCTCGAACTCCCGAGTGGAAGCAGTGGATGAACTGTAGCCCATCATGTGTGG
TGTGTTCGCTCACTTGTCGCCTATCGGACAAAAGGTTTGGGATTTAAGACGCACTTGTGA
AGAGCAGAACTGCAGTCCCTGCTGCAGTCTGAAGTATATTTTCTAGCAGAGCACTGGGGG
ACAATTTTGAGCCTTAAAAAGGAGTGAAAACAAAAGACACTTTTCTGAAACATGTCAAAG
TAGAGTAGTGAGGCGTGACATTCCCAG
>NODE_5431_length_101_cov_85.346535
TCATTTACTTGTTGTGTGAATCAATGCTGCTGGGTATCCCAGTGTTCGGGGGAGGGGGAG
GGTGTATGATCCGGCCTGCCTTCCCCCAGCTACCATTAGACATTGGGACACCGTTCCCAA
GGGCGTGAGATGGCTAGTGCCCTTTCCAACTCATACTTACCTGGCAGGGGAGA
>NODE_5449_length_240_cov_10.062500
CTTCTTTTTTCATTCACCTATTATTTGCCCCAGTTCCGATGAGCACCTTTTTTTTTTTTA
CTCAGTACACAGATGCGCTCCACTTCTTTGTTTTTTTCCTACACAATCCATGTCATTATA
AAGTTGTGGGAGGTTAAGTGAGTGCAGATTTATGAATCCTTCAGCACTCCTGCTTTTTTC
GGTTTTGGGCACCTGAAAACGTTCTTCTCCATCCATGGTGGTTTATTGTATTGTTAACAA
CTAACTACTAGGCCCATTTATTCTTCAGCTAATGTTAACTCCGTTCTGAGTGAGGGAGCG
cagtgttggggg
>NODE_5452_length_511_cov_19.835617
ATAGTCAATGCATCAAGCATAATTATGGTACAAAAGTGCTGACATAGTTAAGTTTAAGTT
AAGAATGATTTTATTATATTTCAAGAATGGGCATAGGTGTGTCACACTATGGATAGAAAA
AAGCACACATTTACACAAGTACAATGTCTGATGTACATAGTCCATCACACATTTAGCCTG
AGACACAAAAGCACACATTAAAAAATTACAATTATATTACAAATGAGCATAGTCTGCCAC
ACTATGGAGAGACTGAAGAAAAAAAAGCATGAAAATGTTTTACAATGTCCAGGATGTGCA
GTCTGTCACACTATGGATACTGGATAGCCAGGAGAAAAAAAACATTAACAAATTACAATG
TCTACAATGTGCATAGACTATGGATATACAGAAGAAAACATGCACACATCCACAAACAAA
GCTTGCCCTGCATTTTGAGTTTAAATAGCAAGTGAAAAAAAATTCAGTGGGCTAAACTTA
GTAAGCTTATTCTGTAACATTTGAGTAAAATAATATGACCACTGTCATAGCACATTTAGG
TCTAATGTCACAAACCCGGCGTGACAGACACCGTTTAAACCAG
>NODE_5468_length_921_cov_10.828447
TGTTGGCCTCACTGATGACCCGTCGGCACTGCTGCGCTGGATGATAGCAGGACCAGAAGT
TGCCCGATCAGTACAGGAGTTTGAGACAAACTCCAAGAAACAGGGAAGACCAGATGACAT
ACGGCACCATGACCAAAGAACAAGTGTCCAAGTCTCATTCATCAATGATGTCCGCTCTCT
GGTTACTGCAATGGAACACCTTGGAAACCCCTTTGAAGAGGAAAGCAAGGACCTGATTGC
ACTCGACTCAAAGGAAATAGCTGGGCCTCCAGCTGTTGAGGCAGTGCGCAAGGTGAAGCA
GACAGGAGAGCACCAGTTTGAAGCTTTCACTAAAGAATGCATTATTGAAAGAACCAAGCC
ATTTGATGAGACCATACCAAGGAATAAGATAAAGGTGTTCAGTACCCCAACTGTGAGGAG
AGTATCAAAGGACAAGCAGCAACTGGTCTCCCTCAAACAAGACATGGCACTCTTCTCAAG
GTTGTACATTGCTTGTCAGACTAGAGCTGGAAACCTTGATGAGTTCTTTCGACATGAGAA
CCAGCCCTGTCCCCCAGCACTGTCTGATGGGGGAGGTCTCCGACTGGGGCAGAAGAGTGA
CCTTCTTTCATGCCTGGAGGATGTTTGTAGTCCATACTCTGATGGCCCCAAGGTTACCTG
CACTATTGTAGATGGGGCAGCCATCATCCAGATGCTTAAACCAACTTCTGTGAAGACTTT
CAAAGAGTATGCCAATGTCATCTTCATTCCATATCTGAACAGAAAACTTCAAGGTGTGTC
CAGACTTGATCTGGTGTGGGACCGCTATGTACCTGAGTCTCTGAAGGGTGCAACCAGGGC
AAAGCGTGGGAAAGGGGTGCAGATACGTGTGGTAGGCTCTGCAGCCATTCCCAGGAACTG
GCACAACTTTCTTAGAGTTGACAGCAATAAGACTGAGTTGTTCTCCTTACTGTCAGATGC
TCTACTCAGATGGTTTGTGCAGGAAGACAAACA
>NODE_5477_length_73_cov_5.438356
TGTTCTATTCTCGAAGAGTGAGTGTTCTATTCTCGAAGAGTGAGTGTTCTTTTCTCGAAG
AGTGAGTGTTCTTTTCTCGAAGAGTGAGTGTTCTATTCTCGAAGAGTGAGTGTTCAATTC
TCGAAGAGTGAGTGTTCTATTCTCG
>NODE_5479_length_1065_cov_35.169014
GCCCCCCCCCCCCCCCCAGCCTCGTGCGCCTGCCCCCGCAGCACATAAAATTTACATGAG
ACCCCCACATGTCTACTAATGCCATATTATATATGTACCCTGGCTTTTCTTTGTACTTTT
TAATACATTTATTGCTATGCATTTACACCATATTTTTCCTTGACACATATGCCTTAGTAC
ATACATATTTTACCCCCCACTATTTCTCTCAACCATGTGCTTTAAACAACTATATGTAAT
AACACCATTAATTGATTTCAAGGCACGTGCTCCAGTATTTAAAACTTAACTATTACACCA
GCCTCCTTAACTCATATATTAGCTAACCACAAATAATCCCTTGAAGCCTCCTTTACACAG
CTGTTTTAAAGAAATAAAATGCAAAAGGCCATTCGTTCCTCTAGTATCCGAGACCTTAAC
CATCTTTTTAAACTTACAATAACTTCTTTTACACATGTGCTCCAGTACAAATAAATTAAA
CCCCCATAATATTGTTCTCAACTCTCCCCTCTAATCACAATACTCATAACTCCCATTAAA
CCCTTCAAAATCCGGGCACTTAATAATTTAAATGACAAAATAAGTATCCATCTTGAAGCC
CCGAGTGATGATATGGTTTGTGCCCTGTTACCCGCTGTAAGTCGTTTAAAATTGATGACC
CCCACTAAAGTACTAAACCATTAACCGGTGTTTCTTAATGAATAACAGACTAATCCGCAC
CCAATTATTCACAATTGAAGCCTACAGTTTAATTATATAATACTAGCAACTAGGCACATG
CTGATAAAAACCATCTAGACGTTTACTTTAATTCTATTACCGAAGACACAATAACTGGAA
TTAAACATCATATGCTCCCTTGTCCCCTCAATTAATAAGAATTGCATATTCTCTATGCAG
CGATCAGCGGAACCTGGCCACCACGCCATATTCTGCTATGATTGGGTCAAGGGTATAAAT
CGTGGGGGTAGAACTTTGTGCACTATTCCTGGCATTTGGTTCCTGCGTCAGGGCCATTAC
CTGCGTTACTCCTACGAACTCAACGCACTTTGGCGCATCACGATGGTGGAGGCCATCCGA
CACGTTACCCCACATGCCGGGCGTTTACTCTAAAGGGTATTTGGTTCTTTTTTTTTT
>NODE_5480_length_504_cov_24.331348
GCATGATATGTTTCTTTATTTCATAAACAGAAATGGTGTCTAGACAAAATGTTCATTTAT
ATAACACTAGCAATTGAAATGAATGAAAATGGGCTTTGCACAATACCGTATTTACAATGG
TTATTAAGTCATTTTAATTCATTAGGGTCACGTAGCATTTCAAAATGAAAAAAGGTAAGA
ACTCTTAGTAGAGAATAAGCAAATAACAGCTATTTCAAATTGACAATATTAACACAAAAC
AGTCATCTAGAAAAACGAGAGAAAAAAACAACTGTGACTAAAAGCTTAAGAGCTATTACA
AAAAAAATGATGCACCAAATTCTACTAATACAATAATCCATAGAATCTGTGTAAAAAGCA
TGTAGAAAAAACACCTGATGCAGTTTGCTGATACAGTCATTGACCAGTTATGAGAGGTAT
GGAGGATTTCACAGGTAGATAAGTGTGAGAAAGTCTGCACTGGTGACTCAGGGATGGGGG
GGTGCATGGGCCCCTGCATACTTGCACACTTCACTTGAATGTGAACTATGGCCTCTGCAA
GTTCTAAGGCAAATATCGGAGGTGCACTTGTATCCa
>NODE_5482_length_212_cov_21.405661
ATGCTGCGCTGGATAGAGGTCCAGAGAGAAGGCACCTCGCACCCGATGATGTGCTGACCT
AGCTGGCAGTTTGAGCAATTCTCAGCTCCTTATGTGTTTTATAGTTCTGTGTATGGTAAA
GTGATCTTTATTTAACCAGGAATAGTTCCATTACTCCTTTTGGGCAAGGGGGTCGTGGCC
AGGACAACCGCAGCACACATAGTTCCACATAAAGTAGCCTACTCTAACGTTACATGTGAA
AACAAGTTTGCAAATCACATCATATGATTATAATTACCATCAAT
>NODE_5489_length_171_cov_7.309941
CAGACAGCATCTCTGAAGCTATAACGTCCTTACTCTGAAGGCATTTGTTGGTGGAAACGA
TGTTTTCGCTCTCGCTCTCGCTTTTCCCAACCGGGTTTGGCAAGAGCTCTCGCTCTCGCT
TTTCCCAACCGGGTTTGGCAAGAGCTCGTTCTGTCGTTCTGGTTTCGTCCTGCCTAGCCC
CGCCTACCTCCACTCATCCACTCATGTGAGTGGTTGAAGTAGCACGTCAGTAAAGATGAC
GGa
>NODE_5492_length_189_cov_7.677248
GGGAGGAAACATTCTGCTCCGTGAGATCCAACAAGGATATAATTACGGCAAAGAGCAACA
CTAGCAGCCGCTATAGAAAAGCCGCTTGGGAGAAAATGGACAGTTTGAATGCAAGTTAAA
TCTAATAAATATTTGGACATCAATAAAAAAAAGTCCCACGATTGACGTGATGAAATTAAA
CCTCACATGATTTGCTATATAAGCCTACGCATGATCAACCGAGACCCACTTCACTACATC
CTAGACTCATTCTACACGTAG
>NODE_5494_length_790_cov_6.612658
TCGGTTGACCCATCGCCTGTTGATCCATCCCCTGTCGACCGATCCTCTGTTGATCCATCC
CCAGTGCCACCGTCTCGCCTGATCCCTCTCACGACGATGATTATCGGCGACTCCATTATT
AAACACCTCCGTTACTGCAATGTTGTGACTCACTGCATCCCCGGAGCCACAGTCCCCGAT
ATCCTCAGGTCGTTCCCAAAGCTAGTCACTTCACTCCCCCCTACTATCAATAAAATCATC
CTCCATGTAGGCACAAACGACGCGGCCCGCTGTCAGTCCGAATGGACTAAATCAGACTTC
CTCCATCTAATCGATATGATTAACACCTGCGATAAGCCCGTCTTCCTCTCCGGTCCAATT
CCCACATTCGGTCGCGGCAGCTTCCACTTCTCACACCTCCTCAGTCTAGACACTTGGCTC
CACTCCCTGTGCAATACGCACAAAATCCCCTACATAGACAATTTTAATCTATTTTGGAAC
CGCCCCGAGTTCTTCTCCGCTGATGGGCTCCATCCTAGTGAACTAGGCAGCTGTGCTCTC
GCCGACAACCTGAGCCATGCTGTACTGTCTTCCCCACACGCCTGTTGACAATCATTGTTT
ACATTCTACCTCTGCCCCCCTCCTCCCCTTCCCCTGACACCGCTGGTTTCCCCCTGTCGA
CTGGAGGTTGAACTGCACCCCCAAATACCTCTGTCTCTGGCGCCATCTGGTGAACTGCTG
TGCCCTGGTCCGCAAAATCCCATTACAACCTGGATCACTGTCAGAGCCTATCTGCCACCC
TCCGGCTCGCACTCCAGGCGTGGCGCCTGCCTCGCCCACCTACGGCCCCTCCTAAGACAC
ACAGCATCGTCCACTGTTAaaa
>NODE_5521_length_88_cov_8.647727
TCACATAACAGGGAAAAACATTAAGCATTAGCAGAGTGTGGTTTAGAAACTGCAAATTGT
CATCTGGTTTAGAATAGCAGCACACTATTGCAGCAGAACCCTTTTTCAAATGTTCACATA
ACAGGGAAAAACATTAAGCATTAGCAGAGTGTGGTTTAga
>NODE_5527_length_343_cov_6.620991
ACCAAGTGGATATTTCAAGGCGAGACTGTTCTGTGTCGACAATCGTTTTGCTATGGACAC
AAATTATATATTTTTTGCACAGTTTGTCACAGAAATGCATATGGCCACCTCCAGCATGTC
TATACAACTCAGAAAAGGCAGGCCCACTACCAGAGACGGACGCAGAATAAGCACTAGATT
GCTGCAGGACAAACGTGAAGTTCAAAGGCTGGTGGAAAACAGAGATGTAACCAGATTTAT
GGCACCACTGAGAGGGACACCAGCTTACTGGGAAAAAACACTGAGGGACTTATTCGCAAT
GCTCCGACAAATGGGAAAACCAACTTTTTTCTGTACATTCAGCGCAGCAGAAATGAGATG
GCCTGAAGTGATAACAGCAATAATGGCACAACGAGGTGAACACGTAAACTTTTCa
>NODE_5529_length_203_cov_6.000000
GCCCAGCCCCAGGGCCCTCTCGCTGTTCACGCAGGCCTGTGGCGCGCATGCGCACTGTCC
CCCTGGGTCCTGAGGACGGTAACCAAGGGTTACAGGCTTCAGTTTGCTTCGAAACCACCA
CCGTTCAGAGGGGTGATCGAATCTGTTGCTCAGGGGGAACCTGCGTTGGTCCTCGAGAGA
GAAATCTCTTCTCTTTTGGACAAAGAGGTTGTACGGATTCTACCGAAGGGAGAGAGCCGT
CTGGGGTTCTACTCTCGGTATTTCCTCGTTCCGAa
>NODE_5532_length_4496_cov_19.496220
TCTGTTCTTTCCTCTATGTTTGTATGTACTCTGCCCTCTTCCTGTCTTTTATTATTTTAC
TCCCCTTCCCTGTCCCTAGGGGGCTCTTACCCCCGCCTAGGCTGTTATTGAAAATAAGAG
TTTGCTCTTAATTAACTTGCCTGGTTAAATAAAGGTACTACTACTACTACTACTACTACT
ACTAAGTCCTATAACCCTAACCCTAGTCTAACCTAACCCTAACCTAACCCTAGTCTAACC
TAACCTAACCTAACCCTAGTCTAACCTAACCCTACCCTAACCTAACCTAACCATAGCCTA
GCCCAATATCAAATCAAATCAAATCAAATTTATTTATAAAGCACATTTAAAAACAGCCGT
CGCTGACCAAAGTGCTGTACAGGGTGCATAAGAAAAATAAATAAAAATAATAATAATAAA
AAAATAAAAATAAAATCATAATAGCACTAAAGTTAGGGACAGATCTACAAACATCACAGG
ATCAATACAACATGGAACTAACAGTTAGAACACAGAATGACAACATCACAGTATCAGTAC
AACAAAACCACGACAACACAACAATAAAACGCTGGTTGACAGCATCACAGTAACAGAACA
ACAGAAACCAAGACAACACATACTCAGGCACATACTCAAGCCCTATCAGGGAACGCTAAA
GAGTAAAAGTGCGTTTTCAGCCTGGACTTAAAAACCTCGATGGAGGGGGCGGATCTAATG
GAGGGGGGGATGCTGTTCCACAGTCTTGGGGCTGCAACTGAGAAGGCGCGGTCGCCCCTG
AGCTTGAAGTTGGATCTGGGGACAGCCAGCAGCCCTAGGCTGGATGACCTGAGGGACCTA
GAGGTGGAGGGGGGGGTCAAGAGGTCTGAGATATATGAGGGGGCCAGACCGTTCATGGAT
TTAAAGACAAACAAGAGGACCTTGAAGTCTATTCTCCACCTTACTGGGAGCCAGTGAAGG
GAGGCCAAGACAGGGGTGATGTGGTCTCTCTTTTTGGTCCCCGTCAGGAGCCTTGCAGCG
GCGTTCTGCACCAGTTGCAGGCGGGACAGGGAGGATTGACTAATCCCTGTGTAAAGGGAA
TTGCAGTAGTCCAGGCGTGACGTTATAAAGCACTGGATAACCTTTTTGAGATCTTTGGGG
GACAGGAATGGCTTGATTTTGTTTATTGTGCGAAGTTGGAAAAAGCTAGCCTTCACTACT
GCGTTTATTTGCTTATCTAATTTGAAGGAGGAGTCGAGGATCACGCCCAGGTTTTTTGCA
TGGGGTTTCACTAGGGGGGCCAGATTGCCTAGGTTGTCAGTGATCAGTTTGGTGGAGGCA
GGGGGGCCAAAAAGGACAATTTCAGACTTGGTGTCATTCAGCTGTAAAAAGTTGTGTGCC
ATCCATGATTTGATATCTTCCAGGCAGTTCATGAGTTTATTAAGGTTGGAGTTGTCTTTT
GGTTTCAGGGGGAGATAAAGCTGCGTGTCGTCAGCATAGCAGTGGAAGGAGATGTTGTAC
TTTTGGATGATTTGACCAAGGGGAAGCATGTAAAGGGAGAAGAGGATCGGAGCCAGTATA
GAACCCTGTGGGACCCCGCAGGAGAGAGTGGCAGGGGGGGAGGAGGAGTTACCTAAGTGA
ACAGAGAAGCTTCGATCGCTAAGGTAGGATCTGAACCAGGTTAAGGCCGTATCTCTGACA
CCCACTCTGTCCTGGAGACGCGCGAGCAGGATTTCATGATCCACTGTATCAAATGCTGCG
CTGAGGTCTAATAAGATCAGCACAGCGCAGTCTCCAGAGTCGACGGAGAGGAGGAGGTCA
TTGGTCACCTTTAACAGGGCAGACTCAGTACTGTGACCCGTCCTAAAACCTGACTGGAAT
CTTTCCATGATGTTATTTTGGTGTAGGTAGGGCAGAAGTTGGCTGAGGATGACCTTTTCC
AGAATCTTAGAGAGGAATGGGAGTTTTGAGATGGGCCGGTAGTTACTGGGCAGAGTGGGG
TCCAGATTAGGTTTTTTCAGGAGGGGCTGTACCATAGCGTGCTTAAAACAGGCTGGCACA
GTTCCAGTGACCAGGGAGCTATTGATAATAGAGAGGATGCAGGGGCCGGCTGTGTCAAAA
ACATCCTTTAAGAGAGTAGTGGGGATGGTGTCAAGGGGGCATGTTGTAGCTTTCATGGGG
GAGACTATCTCTATAAGGGAGGGTAGCGTGATGGGATGGAAACCAGCTAGCACAGATGAA
CACAGCAGTGTGTCAGCTGAGTGGCTTGTGGATGGGGAGAAGTTCAGTCTAATATTCTCG
ACTTTGCTAATAAAAAATTGTCGGAATTCCTCACAATTTGCTGGGGAAAAATCTAGGCTG
GTGCTAGGGGCGGGGCGGATGACAGAGTTGATGGTGCTGAATAGGGCCCTTGGATTCTGA
GAGTTGTTGGCAATGAGCTCAGAGAAGTACTTGGCTCTCGCAGCCTTAACTGCCTCTTGA
TAGCTTGTGCGAGCATCCCTCAAGATTTCATATGAGATCTGTAGTTTGTCATGCTTCCAT
CTCCTTTCTGCAGCTCTACACTTCCTTCTCAGGGCTCTGGTGGTTTCATTAAGCCAAGGC
AGACCTTTGGGCTTTGGTTTTTTCACTCTGAGGGGGGCGACCGAATCCAGAATGGATAGG
CAGGTTGTGTTAAAAAGGGAGGTAAGTTTCTCAGTGCAAAGGTGGGGAGATGACTCTATA
GTGCAGATATTCGGAGCAACTATGAGGGCATTGGAGAACTTACAGATGGTAGAGGAGTTA
ATGTAGCGAGAACTATATGGAGGGCGATTCAATTTAGTAGGTGTGAAAGACAGAGATGAA
TCAAATAAAATGGCACTATGATCTGACAGGCAAGCATCCTTTGTTTCTAGGTTGGAAATG
TGTAAACCAAAAGTAAAAACTAAGTCCAATGTATGGCCTAGCTTGTGCGTGGGGCCAGTG
TTACATAAAACTAGGTTAAAAGATTCAACAAGGTGCATGAAATCATTCACAAGAGGCTTG
GCTGGACAACACACATGAATATTAAAATCACCAAGGATCAGGACTCTATCAAAGTTTGGC
AACAAATTAGAAAGAAAATCTGCAAATTCTGAGATAAAATCATTATGTATCTTTGGGGGC
CGATAAACAAGAACAATTAAAAGAGGATTGAGCAAGCCTACTTTAACAAGTTGCACTTCG
AAGCTAGCAAATGTGTCAGAGTTTAGAAGGCGGCAGTTAAAATGATTCTTAAACACCACA
GCTACACCACCACCGTGTCCAGTGGTTCTGGGTGTGCTAAGGAAATCACAGTCATTAGGA
CATAGTTCAATAAGCGGTGCGAACTCACCAACTTTAAGCCAGGTTTCAGTCACCATCAGG
AAATCCAGCCCATGCTCTGTAAAGAAGTCATGTAGGATAAAAGTCTTGTTGGATATGGAT
CTCGCGTTGATCAGGGCCATCTTCACCGGGGCAGCAGCAGATTCATAATCTGACAGCGGT
ACCCGCGCCAGCGAGCGGAGATTGTGGGCAACAACACCACGGTGCTTCACAGCTGGCCTA
GCGGGAGACTGCTTGTATAAACTAACAGTGACTAAGACTGGGATGGTGTAGTGGGAACTA
CCAGTGGGGACCACCAGGCCAGGGGGTGGCGCTGGTGAGTGTAGTTGTAGAGGGAGTGTA
GGGCCTGGAGGGGGAGAAGGAGAACTAGTGGGGGGTGGGCTAACGTCAGATGTCAACAGA
GGACGTCAGTAAGCACGTGTGGCTGACAACACCGCATGCCGCAGATTGTCAGCTAAAACG
CGACTGCCCAGGTCGTTGGGATGGAGCCCATCAGGAGAGAATAGTTCAGGGCGGTTCCAG
AATAAATTAAAATTGTCAATGTAGGCTAGTCTGTGGGTGTTGCAGAAGGCGTGAAGCCAG
GTGTGGAGGCTGAGGATCCGCGTGAAACGGCCAATTCCCCGGCCCAGCGTGGGGATTGGA
CCGGAGAGATGGACTGATTTGTCACAGCTGTTGACCAAATCAATCAAACGGATGAAGTCC
AGTTTTGTTGTCTCCGACTGCTTTGAGGTTGTATCGTTACTGCCAACGTGAACAATAATC
TTGGTGACGGAGGGAGGGAGTGAAGAGACTACTTTGGGAAACTGATCAATAATGTCGGGG
ACTGTGGCACCAGGGAAACAGTGTGTGACTACGTTAGTGAAGCGGAGGTTATCTACAATG
GAATCTCCGATGATCATTGTCGTGGGAGGAAAAAGGGGGACCCGTGGCACCGAGGGGGGG
TCAGCGGCGATGGCTGTTTTGGACAATTTTGCAGCCGACCTCTTGACAGCGGACCGTAAC
AGTTGGCGTCGCGCTTGTGCCTTGCTGGAGGACGATTTCACAGCGGGATGGGCCAGGGAC
TGTACGGAGTCGACAGGGGTTTGGGCAGCAACCCGCTCTGGGGATGCTGTGGGGTTCGGA
GGCGGCGCAGCAGGCAGTGGCGTTAAACTATGGGGGTGAGGGGGGTTGTTTGTGGGAAGT
GGGGGAAACATAACCTCATCCAAAACAGAGAACTGATTACTGGTGGTAATCGGAGGGGGG
GGCGATtt
>NODE_5535_length_170_cov_8.152941
AATCATGTTTAATAACATAATAATAACCAGCTTCACAGGGACAAGGAGGACTAACAGTGG
CACCAAAGAAAATGCAAAAAGAAATAATAACCCATCCCCCCCTTTGCAGGTGCCTAAGCA
CCCCTAAGGTACAGCGGGTGGTGCTCACTCTAAACTAGGGTACTAACAGCAGGTACAACC
TACGTGATGTGAGTATGTAGACCCCAGGGTATATGAACTGCTCACTTGTCCCTGTGAGCG
Ga
>NODE_5536_length_104_cov_20.336538
ACATGTTCTTTTAAGGTTAGGCAGTGTTCTCATCATGTTAATAATGCATTATTTTGACTT
TTTTAATATAGGGGTTTTATGGTCACAGGTTGCTTTTCTGAGCAAAACCAAGCGTTTGCC
AGGGGGAAAACCTGCTGATAATGCTGTGTAGTGACTTATGGAAACCTCCCTACTTG
>NODE_5538_length_73_cov_107.246574
CTGATGACTGGGCGGGGTTGTAGAGAGGCCTGCTGGTGCGGGGGACATGGGTAGCTGTTG
GTATAAGACGAAGATAAATGGAACTACAGGGGCTAGGGGGGCTAAAAATAGAGTGTGGGC
GGGCATTAAAATGGGCAATAAAAAT
>NODE_5546_length_358_cov_26.273743
CCCCCGCCCCCCACTCACAGACACAACGCTGTATAAATCTGGGTCTGGTTCTGCACATTG
TGTTTTGAGTTAATGATTTTCATCTGTTTGTTGTTGACTGTGATAGCGGAGGAAATGCGC
CATATGCTCGCTTGCAAAAGACAAATGATTAGCAAATGCAATTCTGGACAGCTGTCTGAC
TGAACGCGTTTGGTTGATAGCATTCTGCTGCCATAATTAGCTTAAGCTTTGGGTTAATTA
ACTTTCTACCTGGATATGCATAATAATAGCAATCAGCAGCGAACGCCAAGGAGCTCCTAG
TATCTCGGCAAAGCAAAAGCGGGTCTTTTTATTTTTGTATTTCGCCGGCATATTATTTCA
ATTTGAAGAGGCGACTTAGCTGTGGAGTGTTAGAGTATTGTAGATTCCACTCGCCCAGCA
CAGATAATGc
>NODE_5548_length_245_cov_56.669388
TTAAAGGGGCTCAACGGGGCACGAGTTTGGAACAGTGTTTTTTTTTAAATCACAACTGAT
TCGGCACCGCCCCCCACTCCTCCCCACCACTCCCTTCCCTTCCCGTTTGAAGGACGGCTC
AACGGACCAATGAATTTGCTGGAGGAAAGTAATTGCCCATTTTCTTCTTTGGGCTACTGT
AAGCGCTAGACAGCACGGATTGGAGTGATTTTGGTCTCAAACGTCTTAGAATATCGAGAG
CTACAAAATGAAGTCAAAATATCCCGATAAAAGTAAACTTTTGATGCGAAACTCGTGCCC
CGTTGAGCCCCTTTAAA
>NODE_5554_length_97_cov_9.474227
GTCTAGTTCTAGTTCTATCAGCCTAGTTCTAGTTCTATAGTTCTAGTTCTATCAGCCTAG
TTCTAGTTCTATCAGCCTAGTTCTAGTTCTATCAGCCTAGTTCTAGTTCTATAGGCCTAG
TTCTAGTTCTATTGGCCTAGTTCTAGTTCTATTGGCCTAGTTCTAGTTC
>NODE_5557_length_329_cov_6.264438
CGTATTTGCGGGTGCCTGTTTGGATCCGGGCAGCACAGTTTTGGATGTGCTGAAGCTGTT
GGAGGGTGGACTTAGGGACACCAGTGAGGAGTGCATTGCAGTAGTCCAACCTGGAGGAGA
TAAAGGCGTGGACTAGTTTTTCTGCATCTGACAGGGTGAGCATGGGGCGTAGTCTGGAAA
TGTTTCTGAGGTGATGGAAGGATGTCTTGCAGAGGTGTTTGATGTGGGTCTCAAAAGTGA
GGTGGGAATCCATTTTCACACCGAGATTGGTGACGGATTTGGAGAGTGTAGTGTCTTGAC
CGGAGAAGGTGATGCTGGTGACGTTGAATGACCTAACCCAGTGAGGTGTGCCAATTTGAA
TGATTTCTGTTTTTGAACTGTTAAGCTGTAGGAAATTGACt
>NODE_5560_length_274_cov_15.835767
CTAGGGAGGTGTTGATGATAGAGAGGATGCTTGGGCCGGTTGTATGAAACACCTCTTTCA
GAAGAGCAGAGGGAACTATGTCAAGGGGGCAGGTGGTTGGTTTCATGGCTGAAACTATAT
CTGTGAGAGCAGAGAGGGTGATGGGTTGAAAACAGGCCAGGTTGGATGAGCAGAGCGCTG
AGACATCTAGGCTACGTGGAGGTGGAGTGATGTTGCTCCTGATGGTCTCAACTTTGCTTG
TGAAAAATTGTAGGAATTCCTCACACTTTGTAGGTGACACCTCTAGGCTAGTACTAGGGG
GGCTGATGAGAGGGTTTATGGCGGCAAATAGGGTCCTAGGGTTTTg
>NODE_5562_length_719_cov_50.452015
TCATAGTTACTCCCGCCGCCGCCGTTCACCCAGGCCTCCTCGGCTCTCTGGATTTCCCTA
CCCCGCCGCCGCCGCCGTTCACCCAGGCCTCCTCGGCTCTCCGGATTTCCCTACCTTAAG
AGAGTCATAGTTACTCTCGCCGCCGCCTTGTGGCCCCGGTAACCGGAACGGAGAGCAGTG
GAGGAGGTGGAGGAAGGCGCCTTCCGTCCCCGACAAAAGCTTGGATCGAGGGCTGACTTT
CAATAGATCGCAGCGAGGGAGCTGCTCTGCTACGTACGAAACCCTGACCCAGAATCAGGT
CGTCTACGAGTGATTTAGCACCAGGTTCCCCACGAACATGATGTGCGCGTCAGGAGAGGG
GCGACCATCATCCGGCCGCACCCCGACCCTGTCACGAACGGCTCTGCGCACCGACCGGAG
TCGGCTATCGCTGACCAACCGAGGATCCGCGGCGCTACGGTATCGTTACGTTTAGGGGGG
ATTCTGACTTAGAGGCGTTCAGTCATAATCCCACAGATGGTAGCTTCGCACCATTGGCTC
CTCAGCCAAGCACATACACCAAATGTCTGAACCTGCGGTTCCTCTCGTACTGAGCAGGAT
TACTATTGCAACAACACATCATCAGTAGGGTAAAACTAACCTGTCTCACGACGGTCTAAA
CCCAGCTCACGTTCCCTATTAGTGGGTGAACAATCCAACGCTTGGTGAATTCTGCTTCAC
AATGATAGGAAGAGCCGACATCGAAGGATCAAAAAGCGACGTCGCTATGAACGCTTGGCC
GCCACAAGCCA
>NODE_5566_length_109_cov_137.018341
CAGCCACAACAGGCCGCGATTTCATAAAGAAATCGTGGAATTCAGATGCCCGATTGTTAC
ACCTACCACCTCCAAAGTACAAAATTGAATTCTGCGGTGCATTCGTGTTTCGGCACAACG
TAGGTAGTAATAATTACTTACAGTTAAAAGTTGCCCCGCTCCGCCACTAATCTCTCTCCA
T
>NODE_5567_length_713_cov_15.276298
TCATCATCAGTATCATAAAAGACTATATATAGCATAGGCTATACTAATCGAGTGCTTGCA
GGCCTTTTTAGTTTGTATGCCATTTTTTCTGTGAAATCCATCTGTTCATTTCAAGCCAAC
CTCCATGTTGCCTGCTTCATTATTCTACGCATAAATACTGTTTGTTACTATGACTTATTG
TCTAAATGCAGGAGACTGTGTTGTTTCCGTTCTGTTTCCTGCATGTGGATAAAAACAAAT
CAAAATGATATCGGCCCCGATGAAAACACTGCACTCCTTTTGAACCAGACTTCACTTCAG
CTCACACGAGTCCTGTCATCTCCATGACAACAGCTGTACGGCTAACATGGAAACATATTC
ATGTAATACCATGGCAACGTTTTCCAATTGAATTAAGCTGCACCTGTGCACATTACAGAG
GAAGATAAAAGATAGAAGGCTCTGTCTGTCTGTTGCTCACCGGAGAATTGTGCTCTCTGG
ATCAGATACTGTAGCTGTGCTTATTTGGACTAAATTGACAGCATTCTGCATTTTCTCCTG
TGAATGTAAACATTTTATTCTTGGACTACGGTACAATTTTCTTAGCTTGCAGCTTTGTAA
AGTCTTGGGTTGTGGTTCTTTCTTGACTAGCTAACAGTTTTGACATTATAAAGTCATCAG
TGTTTTACACAGCGACATTACTAATGCCGGATGATATCAACAGTAGATTATGAGTAAGGT
GCAGAGATGGAGTGACAGAGTGCAGAAGTAGACAGAAATAGAGATACTCAAAGCTATCCA
TTATt
>NODE_5584_length_332_cov_13.418674
TTTGGTTAGGAGCAGTGCTGGACTGGCCATCTGGCATACCGGGCAAATGCCCGGTGGGCC
GTGGTAGTTTTGGGCCGAACTAGTAACTGACTAACATAGCCTACTACTACCGCGCGATTG
CTTTTTCCGCGATCCGTTTCCTGCATGCACTAGTTCCCAAAATCATGTATGTTTGTGTAT
GCTTACCCACGTGCTCTGTTGGTTTCGAACCTGGGGCCCTTGTGGTGCTGACCTTCCTGG
CTAACCATTAGGCCAGGAGGCAGTTGCTTGTATGCTATGTCCCATGTGATAATTGACTCT
GTATTCATGTGATGTATGACGTGCTGGTTTCCCTAATTACCTGCCCTGATTGAGACTCCA
GGTGTGCCCAATCAAGCACACTATAAGAGCCATGTAAGCAGGAC
>NODE_5585_length_159_cov_8.962264
GTCTGTGTGTGTGTGTGTGTGCGTGCGTGTGTGCGCGCCTTGTGTGTGCGCGCCTTGTGT
GTGCGCGCGTGAGGAGCATCTGACACCAGTGTCATTAACACCCCTGTGGAGCCAGGAGAG
AGGGGAGGGCGAGGGGACAGTGCTCTCAGCGCATGGAGCGAAATTGCAAACCCAAGGTTT
CTGATACTACCTGTTATTATTTTTGACACAAGCCATTTACAATAGCCATGA
>NODE_5586_length_371_cov_16.873316
GAAATTGCAAACCCAAGGTTTCTGATACTACCTGTTATTATTTTTGACACAAGCCATTTA
CAATAGCCATGAAGGTGGCAATGGAAAATGTAATATTGATTGTATGCCCTCAAGGCTTTG
CTACTCTGACTTCCAAGCCTCCATGCCCTGCTTTCTGGCATGTTCTTTTTGATGGTATGT
TTTTGCTAGAGTTTCCCCCCCCCTCCCCCTTCGATTCTTTAGGGCTGCTATGGAGGTTTA
TTTGATGAAGTAATTATGCCCCTTAGATGGAAAGAAAGAGTAAAGTCTGACGTTATGGGA
GTTCAAGGAAGAAAAAAAAAAGAGATGAAGAAAAAGACGAAAAAGACCTGTGACAGCCAC
GTAATAGAAAAAGCCGCGGCGGTGTGGCGCTGAGGTAACGGAGGACTCCCCCAccgacac
aaatccacttgaaattagaccaa
>NODE_5587_length_216_cov_13.087963
GTGCTGGAGGATCCCATCTAACCGTAGTCGTGTGGAAGAGTCTGGGTCCAGACAGCATCT
GATGAAGTCCTCTGCATAAAGGAGAGAGAGGAGAGAGAGAGAGAGAGAGACAGAGAGAGA
GAGAGAGAGAGAGAGAGAGACAGAGAGAGAGAGGAGAGAGAGAGAGGAGAGAGAGAGAGG
AGAGAGAGAGAGAGTAATAACATATATATCGGAACCGAGAACAAATTATCTCGCGGCGCA
GACAATGTGCGCTGCTGCGGGTGGCCAATTTTGCGGGCGATCAAGTCT
>NODE_5590_length_662_cov_23.105740
AGGTGTAAAATACCAAATCTGCAGGATCCAGTGTTCCAACAGTATTTATATATAAACAGG
TGAGGATCAACCCCCGGATAAATCCGTGGGAGGCTAAATGGTTTACCCAGTTGTTTGTTT
GTTTACTTTCACGTCAATTAAGCAAATTAATCCGACATGACTAATGAGTATGACGGCAAA
CCCTGGTGGATCGCCGGCTAGCATCTCTGCATATCTTCCCGGTGAGTAACCGTGCCCCAA
CTCCCCCAGTCACCCCAGTCAGAGTGGAGATGGAAATGCAGTTGTGCGTCGGTGGCTGGC
AGTTGTTGTTTTCTCTCCTTTTTCTGCTCACTCTCCTTCTTCCTTTGTTCCGCTGGCCTA
ATCCAGTATGTGTGGGCCGGTAAGTTTAATGGAAACAATTTATTAAGTCCGGCTTAAAAT
GCCATCTGCTGCTAAGCCTCCCAAAGCCGGTAAGCTCCTGGTTTCGCCCGGAGCTCACTG
TGTTGGCGCTTACTGTAATGCGCTGTTTAAAATGAGCACAACGGGTCAAAATTAATCAGG
ATTACAAGGGCACAAATCCACTTCAGAAATGGGTTTTCTGCTGCAATCTTTCTCTACACT
ATCCCAAGATGCCCCAGGTTTGCCTGACGGACCTTACATACAAAAAGGAGGCGGTGTGTG
AGGGTGTTCCCTCGCTGACTGTGGCGCCTCGGCCTCACTGGACCTGGGACTGACCGAGCC
AATATGGCAGCGAg
>NODE_5595_length_125_cov_29.528000
GAGTTATTGTCATTTTTGGGGCATTGGAGGTCTACTCTATCATGTGGCCAAATATTTTGA
ATCAACATTGTTTTATTGAGAAAATAGTTCAATATCCTACCTGCAAATGTAGTTCCAATG
AAATTAACGTAAATTCAGGAGAACGCGGAAGTCAGGGCGTGCGTCACTAATCAGTCGGTT
ACACCTCACATGACGCG
>NODE_5622_length_198_cov_7.676768
TTACTTACTTGTTGCTCACTAGAAAGAGCACTGTCGGTCGTTGGCTGACTTGTAATGATT
GGCTGTGTGCCTACTTCATATGTTTTCTTATGTTGTTGATTAATTGTATTCTTCACTCGG
CTTTGGCAATATTGTTTAACCAACATTCATGCCAATCAGTGTTGTTTTCGTCAACGATGA
CCATGACGAAATCATTTAGTTGACGCCCCTTTTTTTTGTAACGATAACGAGACGATAACG
AGCTAAACGTGGCTCTTTGATGACGAAAAC
>NODE_5632_length_73_cov_5.438356
GCTCAGAAAAGCAACCTGTGACCATAAAACGCAACTATTAAAAAAGTCAAAATAATGCAT
TATTAACATGATCAGAACACTGCCTAACCTTAAAAGAACATGTTCTGATGATGAGCCAAA
CACTGGAAATGGCAGAGTGGAAAGA
>NODE_5638_length_291_cov_8.886598
TGTCATACAGGTGTTTATATGTAGGCTAGCCTAATTTCGCTTTAATTTTGAGACGGCCTT
ATTGCCGAGGAGAGAGGAGCCAGGCTCTAGCTACAGTCTACACGACTCGACCACGCAAAT
CAGTGAATTGTCAAATGACCTTACCGACAACTCTGCTGGGCACAACATTTGCTGTGATAT
GAACAAATGTATTAATAAAGATAGACTATGTAGGCCTAGTCCAACATTGTCATTCAGGTT
AGTCAGGTGTTTAATTTCCCTTTCATTTTGAGACAGCCTTAATGCCGTGGAGAGAGGAGC
CAGGCTCTAACTAGAGTCTACAGGACTCGACCACGCAAGTCAGTGAATTGTCAAATTACT
TTc
>NODE_5640_length_104_cov_9.346154
AGACAAGCTGGGGGGCACGGTGGCACAGTCGGTAGTGCTGTTGCCTCACAGCTCGAAGGT
CCTGGGTTCGATACCCGCAGGGGACGCTGTGGGTTCTGGGGGCATGTCTTCTCCTCCATG
TCACCAGTGCCCACACCCTGGGTGGGGTCGGCAAAAGGGCCTTTCTGTGTGGAGTT
>NODE_5641_length_148_cov_3.216216
TTAGGGGTGAATATACACACTAATTGGAAGGGTATTCACTGCAAAATGTATCAATATCTA
TAGGACCCTATATATGAATACATGTAGGCCTAACATTGTTGCTTACGGGATTCCCTGTCT
GTGATTGGTCATTTCGGTTCACTTGGATGTGCGCATCCATGGCCTCATCTGAAATAGCAT
TTGCGGCACATAATACTGTCGTTAAACCACTCTAAGTTTt
>NODE_5643_length_73_cov_11.424658
CTATTTCCACTGTCGCCGTGTTCTATTTCTCTCTCTGCGTGTTCCGTGTGTTCTATTTCT
CTGCGCGTTCCGCGTTCTATTTCCACTGTCGCCGTGTTCTATTTCTCTCTCTGCGTGTTC
CGTGTGTTCTATTTCTCTGCGCGTT
>NODE_5662_length_1041_cov_13.500481
GACAATGGGCCTCATTCCTGAACATTTTCGGAACTTTCTTCTGAAATGTTTTCTTACGAT
CTTCGTAAGAAAAAACTTTGGGAAAACCTCCTCCGGATTCCTGAACGCGTGAAAATGTGT
TCTCAAACTGCCAAAGTGTTCTCAGCTGCGCTCCTCTGACTGAGGAATGCCACGGCTTCT
CAATTGCATGCGCGTTCCCGCTAACCTGCATTTGCATACATACACGCCCAGCCAGCTCAT
GTAATATTGGGTCGTGTGCAAACGGACAGCGAGGAGAACGTCAGTGATTGGAGGATATGT
CGAAGCGATAAGCCAAAACCGGCGATGCATGCGCCACAGGCCAAACGCAGACCCAACTTT
ACAAGTGCAGAGGTGGAGGTAGCCTACTGCCCAAGGACTATGCTCCAGGAAACAAATAAT
ACGATCGACCACTGATTATTGGATGGCATGGTTCCCAATTGACATGATTGATGTTGAAAT
TCACATGCAAATTCGCCGTTCTATTCATCCATGCAACATATTAAAATGTGCAGTGAGATA
TTTCTCCGCTGGCTCTTACAACATTGCACACTATAAAGGCTTAAGCAAAGTGGAACAAAC
CAATGCAAAATAATCTAAAACAGTAGACCTATATGGACTTTTAATACAAAATGCCAAATA
GCCTATATGAAAGGGGTGGGTGGGATGTGCCAGCAGATCAAATTGTAGGCTATACAGTTT
AGAGTAGGCTACTTGTGGAACTTGATAGAACCATCTATAAGGTCCATGATAGGCCTACAT
TTATGGATATTCATATAGGCCTACTACTCATATGATGTAGCCTATGTGTCCCTTCTGACA
ACTATGGAATGGTGCTGTTGTGCCGAGTCTGAGTATAGCAACTGAGTTGCAGCTGAGTTG
GTTCTCTGCCGATTATTTCTTCATTTGCAGTGTTTTGTTAGGTCTATTTATTTTCGGGTG
CCATGCATCAATGTGAAACATAATTGGAAATGATACAAATATTTCCATACTTATTATTAT
CATTATTATGATTATCATTAGCCTATTATTTCAAGTCTAGTAGCCTATGTCTGTAGAATT
GATGTGAACGCAATCACCGCGGATTTCTCTAAA
>NODE_5663_length_327_cov_6.492355
CGAGTTATGTAGGACTTTTTCTGCTCTCTGTAAGGTTTATTATTTGCATACTTGTCTCTT
TGTTTAATTTTTTTAACTTCCTTTTTTTGTTTTACTTTCTCTACCTTTCTGTCATAGTGA
TCCTTTTCAGTTTCCAAGCGCAGTGCCCTCCTCTTTATTTTTTTCTGCTCCTGTTTAGTC
AATTTTGACACATCTGGAATGCGCTGCTTGCTCAGGTTTGACACTTCTGATGTAGGTCGT
TCCACCATGTTACTGGAGATTACCTGCGTCATATTTTCATTTACAGAAGATTCGGTGAGA
GGAGAAAGGTGTGGGGTACTCAAGTTTGAGGTTGGTTTCTGTTGAGTACTAGCATCATGT
GTGAGCGAAGTGAAGTTTAATGCACCTGACATAGCATAg
>NODE_5667_length_73_cov_7.876712
GCTACGAGGGGACACACTAAGGGACTGGAATGACTACACAAAAGAGGCAAGGACTACAGG
GACTAACGCAAGAAGGACAGACAGGACAGGGAACAACTGGGAAGGGTGAAACAACAAAGG
GACAACGAGGGCCAGACAGGAGAGC
>NODE_5668_length_239_cov_6.351464
GGCTGAAAAGCAGAAAGGGGGGGGACGTGTTACCGGGCTCTATTGTACCTCGTTTGTCAT
TGAGTGATCGGGCCCATTTAGCCGCCTTTCACAGTGAATGAAACCACCTGAACAGATGAA
AGAGCCAAGACAGCCCCTCTGCCGGCAAGCAGGGAAGACCCGCCGAATATTCATGGAGGA
GGGATCTGCACGGAAAAGATTAATGTATTAGAAATTAAAATGGGGGCCCAGCCATGGGCG
TATGATCTTGCTCTAACACTTGGCCAGACCCATGTCACCCGCCACTGGCTGCCTCTCCCG
CACACACACAc
>NODE_5671_length_96_cov_207.468750
TTAACCTCTTAAGCCCTAGGGGGGTCTGGGGTTAAATTCCGCCTAAAAGACATGCCCAAA
TTGTAATAGGTGTTATAAGGGTGTTATAAGGGCTATGGTTATGAGTGACCCACCAAATGT
CACCAAACCTTCCAAATTTGTGACTGTTGCATCAGACATCATATATAT
>NODE_5680_length_84_cov_15.226191
GAGAGGCCATTGTAAAGCGCTTTGAGTGCCGCTAAGGTGGAAAAGCGCTATATAAGCAGC
AGTCCATTTACCATTTACCATTTACTCATATCCCTCCCAAAGTCCCTAATATCTCTCTTA
AAGTCCCTCATATCCCTCTTAAAGTGCCTCATATCa
>NODE_5681_length_108_cov_22.787037
ATAAGGGCAGGTGTTCCATTTGCATCTAACCAGGTTTCAGTTAAGAACATACAGTCCAAT
TTATGATCCCTTATAAATTCATTTATAAGGAAGGTTTTACCCGATAGGGACCTAATGTTC
AGAAGTGCCATTGAAACGTTATCTGGGTACCTGGGCTGACTCAGGTTCTTTGACATCCTA
>NODE_5682_length_861_cov_19.418118
GCGTGTGTGTGTGTGTGTGCGCGTGTGTGCGTGTGTGTGTGTGTGTGTTATCGCGTGCGG
TGTGTGTGTGTGTGTTAATGCGTGACCTGGGTGTGTGCTCTAGATCCAGGAGGAGCTGAA
GCTGACGGCCTCCAGCCTGCAGGAGGCGACGCAGCAGATGGGAGACCTGAACCTGCAGGC
CACCATCATGATGTCTGGTGAGGACCCTCCTCCTAGCACACTAGTGTACGGCACATGGAT
GGATTATATAGGGCTGGCTGTCCCCATGAAGTTGACGATTCGAGCCGTTGGCATTGAGGC
CTTGAGTCGAGCTCGATGTATGAGCTCGAACCGTCGTTTTTTTCTCATTTGTAGGCCTAG
GGCATTAACTGAATATAACATGTAGAAGCTTATCTCAATTTGAAATGATTAAAGTTGAAA
AATTATCAATTCTAATTCATAATATAATGTGGTAGAGCATGCTATATTTATAAAGAGCAT
CACGTGAAATGCGTGCGTAGACCTACAACCATTTCGCTCTCTCCACTCCCAGCGCATTGA
GTCGTTTTCCGGGCCGCGGAATAACGAACGCGGCGACGGGAGGGAGCGAGACTTTGAAGC
TCGAAACTCCGAAATCTGATGCTTGTTTGTTAAAATACTTGTTGATTTTAAAGTGCAAAA
ATGAATACTACCAACACCAGAAAGCGGTCACAGATCACATTAGATGGCGGGGAAAAAGTT
TAAAGCAGCAAACTTTTAAGAGCTTGTTGCCAGTCAAAATTCCCCTACTTCCTCGTCTGT
CATCATCGGCTACTTATGCATTCAAATGTGCTTCAGCAACAGTTGTTTCTTTTGTTTATA
GGCTACCAATATTTTTTATAGGCTTAACCAAAGCAATCACGGAAAATGGATGTCAAGTGA
TTTTCTGATAGCCCAGAGAAAGAGAAAAAAAAA
>NODE_5695_length_176_cov_90.676140
CGCAGCCCCCACACTCACCAGCCCCCAGCTGCCTCACCCTCACGGAGCATGAGGTGAGGT
GCTCGCTGAAGGCGGTGAACCCCAGGAAAGCAGCAGGGCCGGACGGCGTCGCGGGGCGGG
TGCTGAGAGACTGCGCAGACCAGCTGGCCGGAGTCTTCACAAAGATCTACAACCAGTCCC
TGTCCCAGGCCACCGTCCCACCGTGCCTCAAAACATCCACAATCATCCCGGTCCCGAAGA
AAAGCACA
>NODE_5697_length_168_cov_35.011906
TCCGACGGATTCACGTTTTTCGCCCGCCGACGTCTTTCCCGACCGAAATCCGGCAATCGT
TCCAGAGTGAGGGGCCTGGTGGCCAATATCACTTGTTTAGTTTAGATAGTGTCATTATAT
AGCCTAACTGCAGTATACAGGGTAGAGTAGGGGTAGGATCAGTTAGGGGTTTGAGAGCAT
AGGGTATTCACTGTGTCCATGTTATTGCGTTTCTGTTGTTTTTGTTGTTGTTGTTGTTGT
>NODE_5698_length_73_cov_26.945206
TGAAAACTGCATTTACTGACATTCATCGCATCTTTGACATTGATTATCTGATCAGCGCGT
GTCATGCTAACCTCCAATTCTTCATTACACACTGTTTATGAGCTGTTACAGAACAACTTG
CTTGTTCCAGAGTGATTGATTGCCT
>NODE_5711_length_234_cov_61.000000
TATTTTGTTGTGTTGTGCCAAACATGGCCCGTTTGCACTATGTTCATTCAAATGCTTGCC
ACTGCCGCTAGGTTTGACCTGGAGAGAAATGCTAGCACTCATTTTGTAGCCGAGATTCAG
ACGAAGATTTTGCTATATGGCATGACCATATGTGACCTGTGGATCTACCTCTAAAAGTCG
TTTAAAAAAAAAAAAACGGCGCTCGGGCTTAAGAGGTTAAGTCAGGGTTAGTCAGGGATG
GAAGATGACCAATCAGGATTGATTCAAAATATTTGGCCACATGATAGAGTAGGCCTCCAA
TGCCCC
>NODE_5736_length_105_cov_83.571426
GGAATGTTTGTGTTGTCATGGTAACGGTTTGTTTGTGATGTCATAGATGTCATAGCACCT
GGTATTCCATCCTCAAGAGGTCGGGCATGCCCGGGCATGTTTCCATTAACAAAATGCTGT
CAGCACCTGGTATTGCACCTGGTCACTGCTTTGATGATGTCACAATAATTCTATGTT
>NODE_5758_length_619_cov_12.457189
ATGAGAAAGGCAGACCTGCCTGCAGGTACTCAAATGATGGGGCGAGTTGAAACAATGAGG
CTTCTTTTAGGGCCGAGTGACTTCGAAGAGACTGCAGAGTTAGACGTTGAGATCGCGGGA
TTGCCAGCGATTCAAAGCCATTTTTTGGTGACAGAATACGGGCGAGATAATTTGTTGGGA
CGAGATTTGATAGACCGTTTGGGGATCTTTGTGATATCTACATCACACAAGGTGAGAGCA
GGGAATTATTTACCGGAGCAGCCTCGACCCAACAGAGGTGTGAGCCAGCGACCGGTGCAG
CCTCGACCCAACAGAGGTGTGAGCCAGCGACCAGTGTAGCCGCGACCTAACAGAGGTGTG
AGCCAGCGACCAGTGCAGCCGTGACCCAACAGAGGTGTGAGCCGACGACTCGAGCAGCCA
CGACCCAACAGAGATGTGAGCCCACGACCAGAGCAGCCTGGACCCAACAGATGTGTGAGC
CCGCGACCAGAGCAGTCTGGACCCAACACAGATGTATGCCAGGGACCAGTGCAGCCGCGA
CCCAACAGAGTTGTGAACCGGCGACCAGAGCAGCCGTGAGCCCACAACCAGAGCACCTGC
GACCCAACAGAGGTGTGATCCCGCGACCAGAGCAGCCTGGACCCAACAGAGGTGTGAGCC
AGCGACCAGTGCAGCCGCGACCCAACAGAGG
>NODE_5759_length_205_cov_9.990244
ATGTCATCCCGTTGTTTATCCGAGTAGGAGAAGGCTTCTGATCTTACATCTGTGATTTTG
TTCAGTTCAGAAAAAATGGATTGAGCCATGTCGGGCGTTTGTCTGTTTCCGTAGAGAGCA
GCAACCTGTGAGGAGTAATTACTATGAGATGCAGAACAGGTGCGCGTCCTCTGAAGTCCA
GGTGGTGGGTGCTCTGCTATAAAATACTGACATGAAAAAATACACCAGAAGGTGTGATAG
CGGCACTCCCAATTTAAAAAAAGTGTAGACAAAGTCC
>NODE_5771_length_371_cov_7.293800
TGAGAAGGCTAGCTGGCACAGCCTACAGGCTACTGTTATATACCAGGTTACTATATACTG
TAATTTAGCCCTGTTATATACTAAAATATGTTTAACGTTATATACCAGGCTACTGTTACA
GTATACTGGAGTATATATGAGGCTACTGGTACACTATGTTATACTGTTACAGTAAAAACT
GTTGTATAGTGAGGCTATTGTTATGTACTGTTTTATACCAGGATACTATAGCCTACCGTC
ATGCAGCTTGTTGTGGTAATGTGTAGAGAACATGACACAGCTCGAGTTGTTGGATAAGTA
GTAGTAGTAGTAGTAATATCTGTGTTTACACAATAAGTATGAATATATGCAGTTGTTTTT
GGTAATATTGAATTTGTGTGTGTGTGTGTGTGTGTGTGTGTGTGTGTGTGTGTGTGTGTG
TGTGTGTGTGTGTGTGTGTGTGT
>NODE_5772_length_160_cov_7.181250
GAGGTGGTAGAAGGTGGCCAGGCGGCAGCGCTGCAGCTTCTCATAGGAGATGGAGTCAGA
ATCACACAGGTCCTTCACCGGTCACCATGCCCAGACCTGAAAGATGGACACAGAGAGAGA
GAGAGCGAAAGGGAGAGAGGGGGAATGAAGGGAGATGGTCAGAGAGAGAGGGAGCAACAG
AGATAACTAAAGTCATGGCTAGTTCTCTCATTGATGTTGACTAGCACAGTGg
>NODE_5776_length_163_cov_5.809816
CCGGTTTCAATTGCATTCATTGTAGGGTCCCTTATTTTATGAATTGTTCTGTCTGCTTGC
TGTTTTCACAGCTTAAATGCTAAAAGCTTTGATGACTTCCCCCCGTCTCATAATATTGTT
GCTTTGTAAATAGGAGCTTTTTCCTGTATCTCGTGTGGACCGACATGTAGATGGGACTGT
GATCTGAAAGAGTGCTTGGACCTATTTCACATTCCTTCGATCTATGGAAGTCTTt
>NODE_5783_length_417_cov_9.690647
CCGCACTGAAGCGCCTTCAGGGCTCGTTCTCTGTAACAGAAGAACCCCCCCCAATTTTTT
TTTTTTTTATAAATAAATAAAAAGAGTTAGCTACATTTACAATAGAGTAAAAGAAAGGGT
TCGCCACAGAATTGCGCTACAATCCCAAGTTAAAATTGCAACAGATTTCTTCTAGTAGGT
AACTAACTACAAATCAATGTACAACAAAAATCCATTCCCAAATCACCAGTAATGAGACAG
AGATTAAACAGGTTGATAATATCTTTAAAACTAGTCCAATACCTGTGACAGACAGAGGGA
CACACACACATTTCTCATACAGCTGTGACATGGAGTTAGTTGAATTCAGTACTAATCATC
TCTAACAGCCGTGACATGGGCAGTCATAATTATCTCTATCAGGTGCAGTGTGTGTGCATG
CGTGTGTGTGTGTGTGTGTGTGTGTGTGTGTGTGCACGCGTATGTGTGAGCACGCGTATG
TGGGTGCAc
>NODE_5808_length_86_cov_75.546509
ATTCGCCTACTCATTGATAATAGGTCTACTCATTCTAATGTTCCCGCCCCCTTCGATTTG
ATTCACTGTTCAACTGTTCAATACGAAGTTCAGTTCACTTCCCCGTTCAGCACAAGTTCG
ATTTGATTCACTGTTCAACTCAGAGTCAGACGCTATGC
>NODE_5811_length_226_cov_45.473450
CCTTGATCTACCGCGCCGAGACCTCCATGTCTCATCTCTCCCGACCGCCGCATCTGTTCC
AACCTGCGAGAAAAAACGTCCATTTCTCCGAATTAATTTCCCATCCACGCCTCCAGAGCT
CGCTGTGCGGTGTGTCGGTAGAGTTGGGCCTGATGAATTATGCATCAGGTTTAATTGCAA
ACCCAGAAACTAATGACTTTGGACTGGTTAACAGCAGGGGAGCCATACATCTCGGGCAAA
CCGAATGAAAAATCAGGTCTGGAAAAAGAAAAAGAACCCCTAATTGATGAATAATTGA
>NODE_5812_length_127_cov_15.779528
GAAAGAGCCTCACAGAACAATAATAATTATTAGGTCGTCTGAACAAATTAAGATATTTAC
TTCTTGTTTTTTATTGTTAGTAAGTATCTCACGACACGAAACGTTACGAACGAGTTTATG
GAGCATGGCTGCGTCCCCGTTTCAAATCAGTTTAACGTTACTGCTAGAAACCTGATGCCG
GCTCATTTGCATACTAAAC
>NODE_5813_length_103_cov_41.466019
GAACTAACGTGAGGGTTGTAGCCGGCTAAAGGAGGCTTATCATGGGCTGAGGACCCCGCC
TCTGACCGCTACACAGCACTGGCCTGGTTCAGCTAATGATGACTTGGCTAGCTCGTAGCT
AGCACCTAACGTGGCTCGTAACTACCACCTTCGTAAATTACTCAACAGCACAAAT
>NODE_5820_length_170_cov_3.764706
GGAGGTGGGGTGGGTCGGAGGAAAGTATCACTGTGAGTGATACTCAAAGTAGCAGGGGTA
CAGGCAGAGAGGTACGTGGTCACAGCTCGGGCAAACATACTTGGTCTCTTTTCGGACTCC
CTTGGCTGCGCAGTGGGCACATTTCCTAAACGAGGATTTTGTTTTTGTGAGTGGGACTTC
CACTGGCAGTGGTACATGTCCCGCAAAGTCCACATCCAGCCTGGCTGAAGCGGACCGTTT
Gc
>NODE_5821_length_114_cov_77.552635
TTAAGGTCTTTTGCCTTGGGAGGGCAGATCTGTCCTGATTGGTCATCTTCCATCCCTGAC
TAACCCTGACTTAAAGCAGGTCATTCTAATCCTGAACCCTAACCCTGATTTAAACCAGGT
CATTCTAATCCTGAACCCTAACCCTGACTTAAAGCGGGTCATTCTAACCCTGAACCCTAA
CCCTGA
>NODE_5824_length_226_cov_22.650442
CACCCCCTCAAAAATAGATTAAAACAAATAAACAGGATTGTAAATCTATAAACCTATAGT
ACCCTACACCCAAAGTAATATTTTTTAGATGGTGAGGGCAAAACTCCACCACTAGGGGAC
TGCTAAATAAAGGCCAAATTAATGGGTAAAAATGGGCAAATATTTCAGTGGTGATTGGCC
CCCAAAATGCTGACCCCTATTAAATTATTTTCCAATCTAATCCAGTTTCTTGACTTTGTT
CTCAAAGTGCACCATATTGATGCATTAAGTTAAAAAAAAATTAAACATTTTAAGTCTA
>NODE_5827_length_251_cov_47.788845
CGGAGAGGGAGCCTGAGAAACGGCTACCACATCCAAGGAAGGCAGCAGGCGCGCAAATTA
CCCACTCCCGACTCGGGGAGGTAGTGACGAAAAATAACAATACAGGACTCTTTCGAGGCC
CTGTAATTGGAATGAGTACACTTTAAATCCTTTAACGAGGATCCATTGGAGGGCAAGTCT
GGTGCCAGCAGCCGCGGTAATTCCAGCTCCAATAGCGTATCTTAAAGTTGCTGCAGTTAA
AAAGCTCGTAGTTGGATCTCGGGATCGAGCTGGCGGTCCGCCGCGAGGCGAGTCACCGCC
TGTCCCAGCCCCTGCCTAGATCg
>NODE_5828_length_287_cov_14.439024
GCTTCGAACCAACTTACAAACTCACACAGCGACCATCCAAGCTCCATCCGTATACATACG
CTGTGCCACCTCCACGGGGGGTCGGCATCCCGCACAGCCAGCCAGCGGGCTTCTCTAAGG
GCCTCTAGGGTACCGAGCGACATGCAGCATCTAGGGACACTTCAGACTTCTCATTCTGTA
ATCGTGATCACATGTTTCTGTTGTGACTATGTAGCGAGCTATCTGAGGTTTCTTGCTGCA
GTCGGCATCGGGGTGAAGCCAAGCCCGGTCCGACAGTGCGATACTGTATATAAACATTGG
TGTTGACTGTATTTAATAACGTTCATGACTGTTATCTTCTTACTTATGGAAAAAAAAAA
>NODE_5843_length_196_cov_13.928572
TCAGACCAGGGAGGGAGGAGTGGAGCAGGTGGCTGGACAGAACCTAGACAGACACACAGG
TCAGACAGACAGGACAGACAGACAGACAGACAGACAGACAGACAGACAGACAGACAGACA
GACAGGTCAGACCAGGGAGGGGGGAGTGGAGCAGGTGGCTGGACAGGACCTAGACACACA
CACACAGACAGACAGACAGACAGACAGACAGACAGACAGGTCAGACCAGGGAGGGAGGAG
TGGAGCAGGTGGCTGGACAGAACCTAGA
>NODE_5853_length_275_cov_9.378181
CCTCCTAACGGGACCAAACTTGAACCCTGATCTACTGAGTGTTCTCTTAAAATTCAGGCA
AAACAAAATTGCATTCATGTCGGACATAGAAAAGGCATTCTTACAAATTTCCATCCATGA
AAAGGACAGAGATGCATTAAGATTCTTGTGGACTTAAAATGCTCCTAGCCTGATAAAGAA
AATGAACAATTGTCCATAATGAGAATGACACGAGTTCCATTTGGTGCTACTACCAGCCCA
TTTCTACTGTCAGCTACGATCAAACATCATTTGGAAGGATTTGAGAGTGAGTACCCCAAT
ACAGTGAAAGCCTTAAGAGAAACACTATATGTTGATGATTTCATATg
>NODE_5854_length_404_cov_20.920792
ACACACACACACACACACACACACACACACACACACACACACACAGCAGTGTGTCCCAGG
TTTCGGTAATGTGCCCTCCTCCCAGTAAGCTGTGTAATTCAATGCCCAATTTGGCCCGGG
TCTCGCAGGAGGTTTTTTGCTGCTAATTGATAGAAATTAAGCCATTAATCAAGCCACTAG
CCATCACTCAGGTCCCGCAAGATGAATACACACTTTCATAATAATCACCCTCCCCATTTT
AGGGCTCGTTAGCATTCATTTTTAATGTAATTATGCTATTCTTTTACGCTGAGCTCATAA
ATTACTGGTCTTTTGTTGCTGGCTGGCCTTGTAAAATCCCCAGTAATGCTTTGTACTCTG
ATCTTTAAGGCAAATTACTGGCTTCTTCATTCTTTTATCTCCTCGCGTTTCCAATAACCT
GCTGCACTCTAATGATTTAGCGGCACAGACCCAGGGCTGCACCCCCCCCCCAACAc
>NODE_5855_length_303_cov_28.023102
GGGGGGATAGGGCCCGCCCCATCCTGACATATTCCAGAGGGAAGCAAAAAAACAGTCATC
ACCCTGGGGCCAGAAAAGCGAGCTGACAAATTCTTGGCTGACCTGTCTCAGCGAGACGAT
GGAGCAAAGCTCCTGGAGCATGTTATACCTCACATCACAATACATCACATGAAGATGGCT
CATTTGATCCCACTTACCGATGTGTATGTACCCATCCTTATACAATCTGTTGATGATAAG
GGTTAAGATGAGGCCAATGTTGCGAGAGTTGTAATAAGTTAAATATATGATCCATCCACA
GGACAGAATGGTAGCTGGAAGACAAGAGCAGAATAGGCCTAGCTTAGTATCCCTGACATA
CCGTTACATAAAACa
>NODE_5858_length_206_cov_9.742719
AAGAAATTTTTGGGTTTAAAGCGCCGCGAGGAGTGTTTTCGCGTGCGAAAAGGGCTTATA
AATCACATCTTACCATTTGCCATTATGGGGCATAGTCACCTGTAATTGCTCTCAGAGCAT
CCTCATGTGGTTCAAGGTGGTATTGCAATTACAGAATCGCGCACCCGACACCAAATACAA
AACACATAAAAACCAGGGGACACAGTAACAGTAGTAAACAGCACAACAGGTAATTAACTA
CGTTTGCACTAACAAAATAAGTCTTCATCTATAACTCt
>NODE_5860_length_308_cov_8.529221
CCTCTGCATGAGTCAAGTGAAGATGGTAAAGCTCCCTGCTAGAGCATTTGACTGCAGATC
AAGAGGTCCCAGGTTCAAATCCTGGTGCCCCCTGAAAAGCATTGTGGAGTTACAACATGT
TGCCACTTTTTAGACTAAAATCATATCAAATGCCTGGGAAAAGCAGATCTAAAAGGATAC
ACTTTGCAAGATTGTGCTATGATTTAAGATTGATTTTCTAACCCTCTGCAGCACTACATA
GAAGGGGGTATAGCTCAGTGGTAGAGCATTTGACTGCAGATCAAGAGGTCCCAGGTTCAA
ATCCTGGTGCCCCCTCAAAACCATTGTGGAAATGCAAGAGCGTCAACCTTTAGACAAAGA
TCAAGTCAAATGCCTGGGAA
>NODE_5870_length_126_cov_20.460318
ATAGTAGGTAAAAATCCTCTGTATAGACTGCAGTGTAGGATGACTGTACAATAGAATAGA
ATGGTAGAAATTATCTAAGGAACTGCAATATGACTGTGCAATAGGATCATAAGTAGGGAT
CCTTCAATGTCGAACTGCAATATAAAGTGATTATGCAATGAGATGACTGTGCAAATGTAG
TGCATCACAGAAATAAGT
>NODE_5871_length_81_cov_3.740741
CCAGCGTGTTCATACAGGAGAGAAGCCATACTCCTGTGACCAGTGTGGGAAGAACTTCAC
TACTTCAGGAGACTTAAAGAAACACCAGCGTGTTCATACAGGAGAGAAGCCATACTCCTG
TGACCAGTGTGGGAAGAACTTCACTCAGTCAGG
>NODE_5872_length_189_cov_68.592590
GGTGCTCGGGCTTGGATGGAGAGCCAGGTTATGGAGAGGAGGGGGTGAGGGAGGGAGGTC
TTTCCCCGGATCCTGTTTGGGGTAAACATTTTGGGTCAATCTTGGGCTATCCTTATTCTT
CGAATAAAACCCGAACGGTGGGTGCTAGCTCAAAAATCTTTTTTTCCACCCCCCCAAAGT
TGCATACGACCTTTCCAACGGTGACCAGCTCCAGTCTCTATGGCGTTCCCTTCAAATTGA
AATGACTGGGAGTTCATTTGA
>NODE_5879_length_143_cov_12.916084
TTGACAGTGAGAAAAAAATAAACCATTCACTCGCACCAGTGCGAGCCCGAGGGAATCGGC
AGTGCAGTGCATAGTTTAGCGTGCTGTTCAACTTGAGCAGTAGTCCACGTTCTCTTCTTT
TTCCCCAAGCTTTTTTTGTACCACAGTAGGCTATGTAGAGCTTTTCTCATAATAGCCAAT
TACATAGTTTTCTTGTCTCTCCTCCGCTCCACTTC
>NODE_5903_length_80_cov_27.825001
GGTGGCAGATCCCCTAAATTTTATAGCCCACAAGTCCCTACTTCTGTCTACACCCCAAAA
AGCTCACGCGCATCCCCCCCGCCAAACTAGGCCTTCAGCCCAAAAAGCAAACGTTAGCCA
AACGGCGCGCATGGGACAAAGTCCTTACAGGC
>NODE_5910_length_73_cov_20.465754
AGTGTTCTAGTGTAGGGTGGTGGAGGATGTTGATGAGTGTTCTAGTGTAGGGTAGTGGAG
GATGTTGGTGAGGGTTCTAGTGTAGGGTAGTGGAGGATGTTGATGAGTGTTCTAGTGTAG
GGTGGTGGAGGATGTTGATGAGTGT
>NODE_5911_length_590_cov_12.713559
CATTCCGGTTCATGGGTCGTGTGCCGCGGCGTAACTCTTCCCCCCGGGAAAGTTCGTTGC
GTTTGATCTCTCGTTTGGGGGGTCTGGTTCTAGATGGACTGATTTGCGATGCGGCATGCA
TAGTCGTGTCATGCCGAATTTCGTGCTGAGTTTAATTAGTGGTATTTTTGATAATGATGG
TAATGATAGTCATAATAATAATCATTTTTATAGTAGTTATTATTGAACTATATGGTTAAT
AGGCTAGTGACCACATTTCGTTTTCAGTTCACTCAGATAGCAGCACACAGTGGTAAAATG
CATATGCATGTAGTGAAGTAGCCTAGTCTGATAAAATCAGCATTGGCTGAACAACGTGAA
AACTGCATAGAAAATGGCATAAAAGCAGTCTCAGAGGTTCTTAGAATTCCTACAGGTCTT
ATTGGGAGTCAGTGAATCAATCTATGTCGGTTGAACTAAATACGATGGGCTGGTTCAATT
GCACTAGGTAATCGATTGTAGTAGTTGTATTATAGTGGTATATGGTAAATAGGCTGAGGA
TATTTGACGATTTAAGTTGGTTAGCTACTGGTCACCGGGTTAAAGGTGCTTTCAGCGATG
TTTTAGCTTTAAAATAGGTCTAAAACAGCTCTATATTCCCTTAGGAAACACTATTGTATG
GT
>NODE_5923_length_491_cov_39.022404
CAAACTTTCCAACGATGACCATACTTTTCAACTTTTTTTTCCTCCTTACACCGGCCATTT
TTATTAGTTTCAGTTTTAACGTACAAGAAAAAGCGGCAACCTTTTTTTTTTCACCCTCCT
CCTCTTCCAAAGATAATGATTTACAAAATGCCTCTCATCAAAGAATTCATTAACAACGGA
CATTAATTAAAATATAAATGAGTAAACATCAATATCAAATCTCAGCACTGTGGAAGCGAA
TACATTATGCACAGTAATGATGCTTGAAAGGAGCTTTGGAGCACCTCTGTGGGACTCTGT
TAAACCCCTTACCTCTTAGGCAGTTGCTTATTTTGCAACCCTTTGTTGTTTAACAACAAA
GAGAATGGGCTCCCATAATGTTATATTAATCAGTCGGATTAATATTTCAATTTGATTTGC
TTTATAGTTGAGGTGCTGTTGGCATTTCCATTTTCCCTCCATATGTGCAGCGATGTTAAG
TGCTATCATTACCATTTTCTACCTGGGGGGTTCGAGATAACAGGCACACCAGTGATAGCT
CTATTCTTTTTTTTGGGGGGGGg
>NODE_5931_length_378_cov_17.021164
TAGCCTGGTTCCAGACCCTAGACTCCGCCCACTCCCGTGTTCTCCGTTTGGGTCTGGCAT
TGCTGTATAGAACTGCGATTTATGGGGGGGAGGGACTTTGACTAAAACGTCTGTCTAAAA
TCGTATATACAGGCGTAATTTGGATAGTTACCACTTGGGATTCTATGGTAGTACCTTCTC
GCATTATATTTTATTAAAACGTAGTGCTATAATAACATCAAACTGTTTATAAACGTTTTA
AAATCCGAGCAATGGCGGCTAGTACAGGGGATGGAAATACGGGAGGTGGCGCTGATTGGT
TGGATTCGTTAGACCCACCCCCACCCCTGGCGCTCATTGGTTTTACCGCTTTTTCGGTAA
AATAAATCGCAACTTGCTGTGGCAATTCCAGACCAGAGAAGCAGTTCACTCTGGAGTGGG
CGGAGTCTCTGGGCTGGAGCCAGGCTAGTG
>NODE_5932_length_222_cov_8.000000
GCGGGGTCCTGAGCCCATGATAAGCCTCCTTTAGCCGGCTACAACCCTCACGTTAGTTCG
CTAATGTTTTAATTTCCGCTGGAGACGGATTAAGCATGCTGGATTCATCTGGCGTAGTAC
TCGGAACTGTATCATGCTGCAATGTATGTAGCATGTTAAGTTTCGCATACTATATAGCAT
GTAGCATGTAGTATATGGACCTTTCGGACACAGCCACTAACTAATCTGAAAAACCGAACA
CCCACCCTTGCTCTGATTGGCTAACAGCTGGTTGATGTAGGTACAAAGGACGAA
>NODE_5944_length_339_cov_7.230089
GCAGTCTTGCCATCATGTGTAGTGAATTCCATCAGACAAGCATATCCTTCTCCAAACGGA
CAGTACACTGGTTTCAAGGACTCACAAGACTTACTTGATCTGTTATAACATATTCATCCA
TTCTCCTATGCATCCTTCTTGAACAATCATATTTGAATGCCAATTTAGTTCCATTGGTTT
ACTCTCCAAAGTACAAATAAAGAGAAACATTCCTTGTTCAATAATGATTTATTTACAATT
TTAATATGTTGACCACACACCACCTTGAAATGTTTTTAATGTGTCTAAAATATGTAGGGA
TCCTGGTGGGCACCTCAGCAGGACTATGGTGGATGATTGAGAATAGAATAGAATAGAATC
CTTTATTGTCACCGTCACATTGTTTCCAACATCACTGTGAAAATCCGTTTG
>NODE_5952_length_531_cov_17.084745
AAGCAACACAACCACGTCTTTATCATTTCCTACATCGATTTCTGTCACTCGTGTGTCACT
CAGTAAAATGGACTGCTGCTTATATAGCGCTTTTCCACCTTATCGGCACTCAAAGCGCTT
TACAATGGCCTCTCATTCACCCATTCACACAATCACACACACATACACACCAACACTTAC
TACACACCAACACTTACTACACACCAACACTTACTACACACCAACACTTACAACAAACGC
TGCACTTTGACCAAGGTCACAAATTCAACACTGGTCTGCTCTTTATGAAGCAAACCTTAC
ATACCAAGAGAAGAAAAACCAGCCTAATTAATTAAGAACATTATTAGAAGTAATGGGATA
TTATTATATAAATTGCTACATTCTGGAACCAATTTAATCCAATTACTGAAACCCCTCATG
AATATAATACCTCAAAACCCACTCCAGACCAGTCTTCAGGGAGAGATGTCAAACTATGAC
ACAAAAAGAAAGAAAAAAAATCAGATTTTTTCAACCTGAGTGGTTTGATAATGTTTGATA
AAGACCTAACGACTCAAAGACTCCTGATGGCTTTAGGGACCGTTCGATGTTTAGCTGGGG
GGg
>NODE_5953_length_220_cov_31.872726
TTTTAAAAGCCGAAGTCTGGGCCTATTATAAATTGCTTTTTACTATTGCAATTTGCTATT
ATCATGGCATATTTAGTCTTGGCGATCAAACCACTGCTTTACAGTGAGTGACTAGGCTAG
TTGCAACCATAAGCGAGTACCGTAGCCTACAAATTACAGTGTTCGTCCAGCGCACTAAAA
CCTACTCAACACCACAGAAGGCATATTCGGGAGATTATTTTTATGTAGGCTATATACATA
ATCAAATTTACATTTATTTCGGTAAAATTCAATTGAAAATACAAAGGGCTGG
>NODE_5957_length_281_cov_12.149467
CCATTACATTTTGGAGCGGATCCGTCCATAGGTGGCGCTACAGCGCCCAACTGAAAACTT
TAAACAAGCATATATCAGGCCCTGTTTGACCTACAGTCATGATATTTTGCACGCATATAC
CTCAAGAGGAACAACTTTCCATCATAGTAGAAACCCCGCCCTCCCTACATTCTGATTGGT
CCACACGTTTTGCTCAATATTGTTGGTTTAAAAGGGCCGACAGCTGTCAAACTTAGTGTG
GGGGGCCTATACATTAAGCCCTAGCTAGTCCATGGTAGAAACCACGCCCTCTCTTGATTC
TGATTGGTTCAAGCGTTTTGCTCAATATCTTTCTTTTAAAAGGGCCCACAGCT
>NODE_5959_length_121_cov_41.297520
CCTCAATCTTGTCCCTTGGCTTAATGTTTCTGAGAATCGGGACAGCACTAGCAGTCACGG
GAACGCGCATTTTGAGATTGAGGGTTAAGATTGAGGATTAAGCGAGGAATTGGGATTGGC
CCTTGCACTGTCCGAAAGCCTCACAAGGTTCCCCAGAACAATAATAATTATTAGGTCGTC
TGAACAAATTAAG
>NODE_5960_length_151_cov_5.768212
TTATTAACCAGATGAGTATCTGAAATTTAAAATCTCTTTTCCAAGAGCGATCTGGGCATG
TAGACCTATAGTCGCCTACTGTAAATAGGCTATAATACATAGCCTATAGTCTACATCTAC
ATTATACATAGACTATTAGGCTATGCTGACAAGTCGTAGTCATCAACAGTAGAAAGCATT
AGCTTCTAATAGCTGAGCAACAGCTATTTCATGTCATTATAaa
>NODE_5962_length_340_cov_21.476471
TGTGCAAGGCAACATCAGGCTTGACTTAAGCATTACTTTCCTAACTTTGTAAAAGAAAAT
ATCAAAAGAGATATGAATGTAGTGAATAATTTATTAAATTATTCTGCACCAGTGCAAGCA
ACAGTTATAAATAAACTTTAAATGTAAAACATTCAAACATTAATAAAACCTCCTTGTAAA
GCCAGGATTTTAAACATTCAAAAAGGAATGGAACTTCCCTGTAAAACCAGGATTTTAAAA
TCCAGTATAATAGTTAAATAAAGTCAACTAATAGCTTCACTCGATTGGTAGACACTAGGG
ATGGCACGATACCACTTTTTCATGTCCGATACCGATACCGATATCACAGCCTTGAGTATC
TGCCGATACCGATACCCATCCGATACCGTTTCCCCCCACTCTTAAAAACAAA
>NODE_5963_length_176_cov_6.198864
AATGTTTGAGTCCATCAGACTATGGTAGCCATCTGTTGGACTGAAACCTGCGCTCGACCC
TTTAGTGATGTGCGGCGATGGCCTAGCCTACACTGTTTTTCATTAACCATTAGGGCCTAA
TTTAGTTCCCAACAAAAGGCCTATATACCAGCACACACTGCCGGAGGATTTCCACGTGTT
AATGCAGAAGGGTATGCTTCTTGAGATAGACTCAGATGGCATGTGTGTAGGCTATGTATC
AAATCAAA
>NODE_5967_length_810_cov_30.060493
GGGCTCGCCCGGTTCACCGCCGGCCTGGGCCGAGGGTCGAGACGGAGCCCCGAAAAAAAG
AAAGACCGGCCGCGGCGCCCCTCCGGAGAGGGAGGCCGCCACCGGCCCCGGCCTTTGGGG
GGCGCGAACGCCCCCGCGGCGGAGAAGGAGGGACGGTGCACCTCCGGCGCGCGCCGGCGG
GCTACCCGTTAATGATCCTTCCGCAGGTTCACCTACGGAAACCTTGTTACGACTTTTACT
TCCTCTAGATAGTCAAGTTTGATCGTCTTCTCGGCGCTCCGCCAGGGCCGTGACCGACTC
CGGCGGGGCCGATCCGAGGACCTCACTAAACCATCCAATCGGTAGTAGCGACGGGCGGTG
TGTACAAAGGGCAGGGACTTAATCAACGCGAGCTTATGACCCGCGCTTACTGGGAATTCC
TCGTTCATGGGAAATAATTGCAATCCCCAATCCCTATCACGAGTGGGGTTCAGCGGGTTA
CCCAAGCCTCTCGGCTAAGGGTAGACACACGCTGATCCGCTCAGTGTGGCGCGCGTGCAG
CCCCGGACATCTAAGGGCATCACAGACCTGTTATTGCTCAATCTCGTGTGGCTGAACGCC
ACTTGTCCCTCTAAGAAGTTGGACGCCGACCGCTCGGGGCCGCATAACTAGTTAGCATGC
CGGAGTCTCGTTCGTTATCGGAATTAACCAGACAAATCGCTCCACCAACTAAGAACGGCC
ATGCACCACCACCCACAGAATCGAGAAAGAGCTATCAATCTGTCAATCCTTTCCGTGTCC
GGGCCGGGTGAGGTTTCCCGTGTTGAGTCAAATTAAGCCGCAGGCTCCACTCCTGGTGGT
GCCCTTCCGTCAATTCCTTTAAGTTTCAGCTTTGCAACCATA
>NODE_5968_length_166_cov_3.668675
TGAATGTTGCATACAATGATGCTCTGCGGCTGCTAATGCGTGTGCCTAGATGGCACAGTG
CTAGTCTACTGTTTGTGAATCTGGGTATACCCACTTTTAAAGCACTTTTAAGGAAACTCA
TGTACAGTTTTATGTGCAGGCTAGAGAAGTCAAACAACAGTATCATAGTGGTGCTTGCTA
ATCCAGGTAAAAGTAGCTGTAGGTACAATTCTGGGTTGTGGAGACACTGGCTAAAAAg
>NODE_5970_length_85_cov_64.894119
TTATTGACTTGAGTTGAGTTTCCAACCTTTCATTTGAGGTATTGCATTTTGTTCAACTCT
AAGCAGAATTCATTCTGTAGGCTATCATACACCTTGATGCCATAAAAAGCAGCATCTTGA
AGTTGGTCTAAGCTGTTTTCAAATATTTGTAAAAAAT
>NODE_5974_length_577_cov_20.207972
TGTGTGTGTGTGCGCGCGCGCGCGTGCGTGCGTGCGTGCGTGCATGGGTGCTGCCCTCAA
CTGCTCATGCTATGGAACCGTCGCACCTTGTACGGCGAGCCACGTATCGAATTGAAAATA
CTGTTGAGTGGTTTTAACCTCATGCAGTTGTATTCTTCACTTTGCAGCTGTGATGTGATG
CTGTGATGACCACATTCCCTGCGCTCCTGCTGCAAGAACTACCAGAGCTTCTGCGTCTGT
CCAGGCTGGCAAGGTAGAACATTATTCATCCTTCTATCCTTTCAAACATTCACCCATCCA
TCAAACTTTTTCTGTCCTCAGTGCCTAAAGCCAAATGGACAATCATTATAAGCTGAGAGA
CTGACTATCCCCTCGAGTTTCAACATGTGATATTATTTTAAGACTTCACAACGATGACCA
GTGTGAAAATTATACGGTGAATTGCTACCCTACTGCCCTGATCAATCTGTCCAGGAGTGG
GTGATGGACGTTGAAGAATGCAAACCTATTAAGGTGGCCATCTTAACTCTTTGACCGCCA
CGCATTTTTCGTCATCACATCTCTCCGGCGCCGGCTGATTTGTTTATGTTTTAACGTTTC
TTCCTAAGTCGAAACGAACTCTGCACATGGTTCCCAAACAAACTCTCTC
>NODE_5976_length_75_cov_16.626667
TCGCGGGGTGTGGCGCCGTTAAAGGGAGCGCGCAACCTTCACCAAGTGTGAGAAACTGTG
TAAAAATAGGATCATGAATGGAGAAGTTATGAGAACTTCCTGTTTTATCACCACTAGGGG
CGCTATACGTATGACGCAGAACTGACG
>NODE_5988_length_196_cov_42.285713
TGAACTTGAATTTATACACATATTTATGTTTTAAGTGCACATTTTTATTGCCCATTTTAA
TGCCCGCCCCCCGACACCCTATTTTTTAGCCCCCTAGCCCCGGTAGTTACACTTACCTTC
ATCTTAAACCAACAGCTACCCCTGCCCCCTGCACCAGCAGGCCTCTCCGCCACCCCGCCC
AGCCATCAGCACTATACCCCTAGTGCCCCCAAATCTGTAATTTCCCGCTAGAGTTTATCT
AACTAGCACCAGCAAACCCCACACACCC
>NODE_5990_length_114_cov_9.280702
CTCACTGGCATCTCCTCCCATTCCCTCCATAGACTCCAAATGGTCCAAAACTCTGCTGCC
CGCCTCCTTACCAACACCCGGTCCCGTGAACACATCACTCCTGTCCTCCACACACTCCAT
TGGCTCCCCATCAAACAACGGATCAACTTCAAAATACTCCTCCTCACTTTCAAAGCTCTC
CATCAc
>NODE_6004_length_180_cov_12.350000
ACTTCATCTCTAGATCTGTTAAGACAACGCAGTTCCTTCGTTAATTGATCTATACTGCGA
TTAACTTCATCAGTCAGTTCTTGAAGTACATCCTCTTCACTCCCCTCATAATCCTCCCGG
ATGTTATCTTCATCTTCACTGCTGCTTCTGGTTTCTCCATGTTCCATTCTGTATATTCGT
CTACCGACCTTTTCAGCCTCTGCCAGCACCTTTTTGATTCGTGAGTCATATCCTCCGATG
TCCAAGCTCTTC
>NODE_6011_length_223_cov_12.430493
ATGTGCAAATGTTTTCATGTGCAAGTCAAAATGTTCTTATGTGCCAAGTGTCTATTGTAT
ACCAAGTGTCTATTGTATAGCACGCCATGTATTCTGCTAAGTACTCATGTTATACCTTCT
TACGTCTTGTTAAATAAATGTTCAAATTTCACATGTGTCAAAGATTTCAAGTCTCGAAAG
TGAAGGTTTCATAACCTAATTTTCGTGACGAACATCTTTGACGTTATCGCCTCTAAAAGC
AATTGACAACTCCGGCACGCCCGGTTCCAGTTCAAACAGTTGGCGGCAGCCATCc
>NODE_6026_length_104_cov_125.759613
TTTTAGTGAGAGCAGTTTCGGTGCTGTGATTTGTTCTAAAGCCTGATTGTAGTTCCTCCA
TGATGTTATTTGTTTTGAGAAAGGAGTTAATTTGTACTGAGACGATCTTTTCGAGTAACT
TACTGATAAAAGGAAGGTTTGATATCGGCCTGTAGTTTTTCAACTCATTCACATCT
>NODE_6035_length_74_cov_26.608109
ATTATGGTGGATTTCACTAACTGAAAATAGTTCCTAGGGGTCCTAAAAAGTACAATTTAA
TGTCCTTTGTTGAAAATAATTCTCAGATGTCATCCCAGCGCACTTTACTAATGCCTCTGT
CTTGGTCCCACCCCCAAAACCCCTGA
>NODE_6036_length_266_cov_7.187970
GGGGCATATCTAAAAGATAATAACGGATAAAAGGTGACGGTGAAGCCCATGAGGCCGCCG
CACAAATATCCGCCACCGCAATCCCTCCAAAGAGGGCAGCCGAGGTGGCCACTCCTCTCG
TGGAGTGCGCCCTCACCACACCTGGCAGAGGGCAACCCGCCGCCTTGTAGGCGTGAGTGA
TGCCGTCACACAACCAGTGGGAGAGGCGCTGCTTGGAAAGCGGCGAGCCCACCTTCCCAG
GCCCATAACAGACCAATAATTGGGATGTGGTTCTGATCCCTGCCGTGCGCCGGATGTATT
CCGCTAGCGCGCGCACAGGGCATAATGAGTGAGACCGC
>NODE_6037_length_253_cov_42.837944
GTTAGGGCTTACCTGCATAGGTAGGTGAAGGCGGCGGGCTAGATCAATGTCCAATAGGTT
GTCCTCGGCGCCAGAGTCGACCAAGGCGGTGACCTGGACGTTCTCGGGGTGTCCTGTCGT
CCACGACAGGTGTGCGTCTAACTGAAGACGCTTCGCTGGGAGGGGGAACTGTGCTGCCGC
GCTCACTAGGTTGCTCCCCTCTCCTAATGAGCCTTGGCGTTTCCCGGTAGCTCCGGGCAC
TGATCACGAAAATGACCCGCAGCCCCACAGTACAGGCAGAGCCTCTCCCGGCGACGGCGC
TCCTTCTCTGCGGGGGTCAGTCGAA
>NODE_6043_length_103_cov_29.718447
GCAATTCGCTCATAGCTCGGGCTGTGGGGGTACAAGAGACATAAAATTGGATGCTATTTC
ATGCGCCCGAGTCTCCTGAACACGTTGAGACAAACCCCGAGCTGATCGGAGCTATGATGT
CATAACAGCATTAGAATAACTTGATTCTAGATTCTAGAATCCTGTGATGTCATAA
>NODE_6053_length_77_cov_6.896104
TTTTTTGTATTAGGGCTATATGGACAGGGGTGGACTCTAATGAAACATTGGACACTCCTG
CTTCTTTAAAAAAAAAATTTTTGTTTCTGGACAGTTCCATTATGAAATTACAGCCTCTGA
AAGAAGAGCACTTTCAAGAATTTTCTGCT
>NODE_6054_length_90_cov_66.622223
TTTTTGTTTCTGGACAGTTCCATTATGAAATTACAGCCTCTGAAAGAAGAGCACTTTCAA
GAATTTTCTGCTGTTTTTTTTTACTTTTCGAGATAAACACACTTTTATGTAAACAAAGGT
CACAGAATGAATTCTGCTTCAAGTGTGGTAAAATGCTATACC
>NODE_6065_length_123_cov_35.934959
GTGTCTAGTGATATCCTGGCCATAATTAACAATTCCCTTACCACCGGTAATTTCCCTCAA
TCACTAAAGACTGCCATCGTAAGACCAATACTCAAGAAAAGCAACCTAGACACCTCTAAC
CCCAAAAACTTTAGACCAGTTTCCAATCTCCCATTCTTGAGTAAAATCCTGGAAAAGATT
GTCTACAAACAGTTA
>NODE_6087_length_135_cov_61.903706
CTTTCATAATGACCACAAGGTGGGGCACTTGACCAACCCAAACGGAACTCAGTTGGACAG
TCACGTTGCTGGGTCATATCCAGGGTTGAGAGACATTGCTGGAAGAAGCGTAACGGACAC
TTTCCATTTCAGTTACGGTTCCAAACCCATGTTTACTATTGGATGTCATCGCTGTTCCAC
CAGGAAATATGACATTCAGTTTGTAAT
>NODE_6090_length_205_cov_14.531708
CACCCTCTCTCTCTCTTTCTGCAGGGAAGAATTTTAAATCATCCACCCCTCTTCTATTAG
ACTAGAGACTTATTGAGGTAGAAACCATAAAAAATGAAGAAGGGAAATTTAATCCCTGAA
ATATTGATTTGCACATTAATATCATATAGGGAGAGGGCAATCCTAGCTCCATGGAAATGA
GACATCGTCGACCCGGGGAGAGGCCGGAGCCAATCTTCCAGCCGGATCTGTCGGCGAGGA
GGAATTATAGGACAGCATCGCCTCTCTCTCTCCCtct
>NODE_6091_length_141_cov_15.971631
CATTGCGTGTTGGGTCTGTGCAGAGCAGCGTTGAGGAGGGAGAAGTGGAGCGGAGGAGAG
ACAAGAAAACTACGCAATTGGCTATTATGAGAAAAGCTCTATAGGCATTTTAAACGTCTG
ACGAATCACCCACTAACATTTTCGTCAACGAAAACTCACACATCGTCTCGTCATGTTTTC
GTCATCAAAGAGCCACGTTTAGCTCGTTATCGT
>NODE_6101_length_126_cov_9.412699
AGGGCGTGAGAGGACTAGTGCCATTTCCAACTCATACTTATCTGGCAGGGGAGATACCTT
GATCATGAAGGATGTTCTCCCAGGGCGAGGCTCAGCCATTGCACTCCGGCTGTGCTGACC
CTTGCAAATTCCCCAAATGTGGGAATCTCCTGCATAATTTCTGGTAGTGGGGGTCTGCGT
CCACGCTCACCCTTGATT
>NODE_6102_length_362_cov_31.104973
GAGAGAGAGAGAGAGAGAGAGAGAGAGAGACTCCTTTTCCCCACATCCAATCAGAGCCTT
ATTACACCATCGCCAGCAAACTCTAAGTGGGGATCAAACTTTGCTCCTCCTAAGTGCTGT
GTAACCAGGAAATACCAGGGCAGTCCTCATTAAGTTAAAGGTAGAAAGGCTCCAAAGCAT
GAAATTACCCCCGAGCCTCCCTCTCCAAATAACCTGGCTCGCAAACAAATGATCCGAGCA
CACGCAGTAAAAGGCAGATTATTAAAATAATAGGAGGAATTTGAATGTGCATCCTCAGAA
CAATTCAGCAGAGTACTGCACAATTACCCCCCCACCCCCTCCTCTCTCCTCTCTCTCCTC
CTTCTCTCTCCTCCTCCTCCTCCTCCCCTGTTCACCATGAACTAACCCAGCTCTCCTCCG
CTGATGTTGTCGCc
>NODE_6106_length_151_cov_21.874172
TCTTTGATGACGAAAACATGACGAGACGATGTGTGAGTTTTCGTTGACGAGACGAGACTG
GACGAAAATGTTGTGGGTGACTCGTGGGTGATTAGTCAGACGTTCAAAATGCCTATAGAG
CTTTTCTCATAATAGCCAATAACATAGTTTACTTGTCTCTCCTCCGCTCCACTTCTCCCT
CCTCAACGCTGCTCTGCACGGACCCAACACGCAATGTGTCAAT
>NODE_6109_length_314_cov_23.719746
GTGTTCCATTTTTCACGTCCCCCCCCCTGCAACAAAGGTCACGAGCAAGTTACTGACCCT
CAGTTGCCCACGAAAACCCGATAAAGTTTCCACCTTCAACGTTTTGTAGGAACTAAAAAT
GTCCTCCTAGCTCAGTGTTATAGCAGGTGTTATAGCAGGTGTTACAGAAACACATTAGAA
AAGAACTTTTACTATTCCCATATTTGATGACGAGAAATTAAAAAGAGTATCCTATGGTGA
GATCAACCTGGGGGATGAAGGCCAGCTTCTCTAACTTTGTTATAATTAATTGTATACCTG
TGTATGTAAATATAATGCATTCCTATTTTGCAGTCAAGAACAAAATACTATTTGTAATAT
AGAATAAACTTTATTATGAAACAAAA
>NODE_6110_length_239_cov_7.075314
TGTATTGTATTGTATCGTATCGTACTTTATCGTGTCGTGTTGTGTTGTATTGTACTGTAA
TGTGTTTTGTGTATTAGGTATAAATGCCATGTTTTCCAGAACAAATTTCTCCCTTGGGAG
ACCAAATAAATTTCTATTTATTTTCTATTCTATTCAATTCTATTCTATTCTATTACTGCT
TTGATTAGTGCTGTTGGTGGTTTACTACCATACTTAAGGCGGATTCGTTTCGACAGTCTG
ATCAGGACTTCCCATTTGGATGATGATGCATATTGTGTCATCATCCGAATGAGAAGCCCT
GATCGGCCGAA
>NODE_6162_length_253_cov_31.027668
GGGGGGGGGGGGAACTCCCAATAAAACACGCGCGAACGAGGGGGTAATTGTGGACAAATG
CAGCATTGAAATTCATTTTCAACTCTTTACACACCATTTCAATCTTATTTTCTGCTTGTT
AACCACATCTTGTTGGCGAGGGTGGGCAAGACTGGCCAGTATTGATGGGTAATTGGGCAT
AATTCACTCCTCACACACGATTTGCATCAATACAAAATTTTCATTCTGTGCTACTTAAGG
CTCAACCCGAACCGTAGGGTCTTATTCTGATTCATTAATGACGCTGCCCAAAAAAGGATA
ACAAGCAGAATCCTCAGCCCCCCCc
>NODE_6163_length_73_cov_5.479452
AACCTAATCCTAACACTAACCCAACCTAGCCAAGGTAAGACTCAACCCTAACCCTGACCT
AACCCTAATACTTACACTAACCCTAACCTAATCCTAACACTAACCCAACCTAGCCAAGGT
AAGACTCAACCCTAACCCTAACCTA
>NODE_6165_length_329_cov_27.553192
CGGGAGCCCGGCTCGCTCCTGTGTCTGCGGTGATGGGTTGTGTCTCGTGCTCCGGGGGGC
TAGCCCTCCTCCTGTTTACCTGGGAGTCCTGGGGGGTTGAGCTTTAGCTGGAAAGCCCAG
TTGGAGCCAGTCAACGGGAGCGCGGAGCGGGCCTGACCCTGACGCTCCACTCATTGTGTA
GTGCAGCGGTGTAATGAGGCCCTGTGTGGATATTGATATGACAGAACAAAAGGCCAAGGT
GCAGTAAGGACAGCAATCCACACGTTTCACACCATTTGTTTTTCACACCGTATCCATCAC
ATTAATGGGTCACCTTTCTGTGACAGCTCATGATTACCTGCTTACCCATGGAGAGAGAAG
GAAGAGAGAGAGAGAGAGAGAGAGAGAGAGAGAGAGAGGGG
>NODE_6166_length_73_cov_46.369862
CAAATCAAATCAAATCAAATCAGGCTTTATTTATATAGCGCAATTCATACCCAGAGGCAA
CACAAAGCGCTTCACAGAAGCCATGGGGGAAGGCATAGGGCCCACCCCGACACAAACCAG
AGGGAAGCGAACCCCATAAAAAACA
>NODE_6181_length_73_cov_6.589041
AAAGTCCCTCATATCCCTCTTAAAGTCCCTCATATCTCTCTTAAAGTCCCTCATATCTCT
CTTTAAGTCCCTGATATCTCTCTTAAAGTCCCTCATATCTCTCTTAAAGTCCCTCATATC
ACTCCCAAAGTCCCTCATATCACTC
>NODE_6189_length_729_cov_7.179698
ACTGGGTGGCAGATCTATGATCTAAATTGCTTGTATAGCTGTGAAAGGTTCTGAAGATTC
GAGATATTCAGAGGTCAGTAATGCAACGACTTCTGATTAGAGATCTGCCACCCAGGGGTC
TTTAGCCTCTTCCTAATGTGAGCAGTGAAGAGTTTAATGAGCACCCAAAACTGGATGAAC
CACTTACCAGGAGTGGGATTTGAACCCACGAGGGCATACACCCATTAGATCTTGAGTCTA
ACGCCTTAACCACTCGGCCATCCTGGTGGATAGTGAGCAAAGTATTGGATGAAGACATTG
GGAAATAGCACTCAAAATGATGATGGAGAAGCAGTTGGACAAAACTTTAAGCTATTGGAC
ATGAATTGAGGAGCAACTTTGAGGGAATCTAGGAACAAATCTTTGCCTAAATTAAGCAAA
TTACCAGGAGTGGGGTTTGAACCCACGAGGATATACATCCATTGGAACTTAAGTCCAACG
CCTTAACCACTCGGCCATCCTGGTAGATATTACTTAAGCTTTGGGACCCATGCATCCTGC
CTACTGTCTGCTCTCTACTGCCATTGGGGGAAGGACAACGGGATGGGTTCAGAGCACAAT
AATTTTATCAGTGGACACTTCAGTCATTCATGTCTGTATCGGCATTGCCACCTCATTTTC
GTGTGCCGTGTTTCACTGTATGATACTCAGTAGTTTGTTGACAAAAATATTTTTGCTGCT
GCATAAAATTCCTCACTGCTCGGCCTAGGAAAGGGCTAGACACACCTGGGTGGCAGATCT
ATATTCAGAATTGCTTGTACT
>NODE_6190_length_239_cov_7.380753
CCAACTCCCTCTATAGTATAGTGGTCTGAGTTGGTGCCAGGTAATCAGGTTGGTGCTCTG
AAGGTTGGTGGTTCGAGCCCCCAGCGTAGTGAAGATTTTCAAATTGTGTTCTGTTGTTGT
ATTGAGCTCAATGCTTGACCCTATCACCTTTTTATGCGAGCCCATAATAGGCCTTCCTAT
GTTGAATGTATAATAAAGTCAATAGCAAATGTAGGCAACAGTGGCCTACACTTAATGCCT
TTCACCTGCTGCTCATGCCCACTGATTTTGGAATGAATTACAAAACTACAGTAACCTAGG
GTACGCCAGAT
>NODE_6191_length_173_cov_6.300578
CAAAGGTCCAATCAACTCAAAACCACTGTCATTGGTCTCTGGGCATGCTTAACTCCATAT
ATACCAAGGCTTACTTCTCTATCTTGATAGGAAGTGTCAAAAATTGCAATGTCCATATAA
GAACAAATTTTGTCCATATGGGAATAGTTTTTGTCCATATGGGAACAATTTTATTAATCC
CAAATGGACATTACATTTGTGGTACTTTTCAAAGGTCCAATCAACTCAAAACCACTGTCA
TTGGT
>NODE_6194_length_73_cov_39.109589
AGACTTTTTCAAAACTATCTTCGAGTCTGTGTCTAGTGATATCCTGGCCATAATTAACAA
TTCCCTTACCACTGGTATTTTCCCTCAATCACTAAAGACTGCCATCGTAAGACCAATACT
CAAGAAAAGCAACCTAGACACCTCT
>NODE_6205_length_176_cov_10.710227
TGAAACCTAACCCTGACTTAAAGCAGGATTAGCTAACCCTGACCACACCCTAACTAACGC
TAACCCTGACCCATAACCCTGACCACACCCTAACTAACGCTAACCCTGACCCCTAACCCT
GACCACACCCTAACTAACACTAACCCTGACCCCTAACTCTGACCACACCCTAACTCACGC
TAACCCTGACCCCTAACCCTAGATGTAAGCATAGGTGGGTATATGATTCCCTCTGGATGT
TACCTCCC
>NODE_6206_length_393_cov_22.839695
CGGGCGGGAAAATTTAAAGGTTGGGGGGGGTTTTGGGGGAGGGGAAATCCGGAGGAAAAT
CCTAATTCTTCCTTTTTATGTGTAAAAGCTCGTTTAAGGGGTAGCTTAGGAGGTGCCAGT
AATTTGCAGGCGCCAAGCGCCTTGTCACCCTGCAGGGATGCTGTGTTATATCAGCCCGGC
GTAAAAACACTCTTTTTAGTGTTGCCCCAGACTTACAGGTTTTAGTTAAAATGAGAGCGA
TGTCCCTATTAAGGGGGGTAGGGGGGTCTACGTTTTTTAGAAAACGTGTAAGAGAAAACC
TGGGAGGAATTTTTAGACGTATGCACCTGAGATTAATATATGCAAGAATTAAGGTATATC
TTTCCACCTCTCAGACAAATAGACCTGAATTCAAGAAATAGTTCACCCTTATCAAATGAG
CCTTAGCGCTGCACTCTGAAATGACAAATGAAAGGAAAAAAAAAA
>NODE_6208_length_120_cov_28.583334
CTCCTTGCGTTAGTCCCTGTAGTCCTTGCCTCTTTTGTGTAGTCATTCCAGTCCCTTAGT
GTGTCCCCTCGTGTCTCCTTGTATCCTCTGTGTCCCCTCGTAGCCCCTTGTGTCTCCTCG
TGTCCCCTTGTTGCCCCTTGTGTCCCCTTGTATCCCCTCATGTCCCCTCGTGTCCCCTTG
TGTCCCCTCGTA
>NODE_6223_length_340_cov_9.664706
CCTGATGAGAGGGAAGCATTGATGAGGTGGGTTAGGAAGGGGATGAGTTCAGGTGCAACA
GACTGAAGGAGAGGTGAGGGGACAGGGTCTAGGGAGCATGTTGTGGGGCGGCTAGATGTT
ACAAGGTTGAGGACCTCATTGGGGGAGAGAGCAGAGAAGTGAGTTAAGGTGGGACGTGAA
GTGGAGAGGGGGGGCAGAGATGGGGGAGCGGGTGGGGTGGTGGAGGTGGTGCTTGGTGGG
GAGGCCAGGGGGTGGGGGAAGGAGGATCTGATATCATTAACTTTCTTGTCAAAGAAATCA
GCAAAGTCATCAGGGAAAAGGGAGGAGTTGGGGGTAGGAGGTGGGGGCTGGAGTAGTGAG
GAGAAGGTTTCAAAGAGTTTTTTAGGATTGGAAGCAGAGGTTAGAATTTTAG
>NODE_6224_length_172_cov_81.872093
GTGTGACAAGTGACTGGAGGTGTGTTGTGCAGGACGTGCGCTGCATGCCAGGTGGTGGGC
GTGACCAAACAAATGATGCAGCAGCATTGCTGATGGGCTACTTTAGGTTTGACAGACTGA
TTAGGCTAAAGGCAGAAATGTCATGCATTTTGAACGTCTGACGAATCACCCACTAACATT
ATCGTCCAGTCTCGTCTCGTCAACGAAAACTCACACATCGTCTCGTCATGTTTTCGTCAT
CAAA
>NODE_6225_length_389_cov_41.010284
ACCAGACATATATAGCCTGCACTTACATTATATTCTCGGTATCCATCACTCACTTGGCTC
CTTAGGCTAGGGACCTTGGATGTGAAGTGATTTTGACTCTTGGATCACAACGTACCAACC
TCAGGGCACCTAAAGTGGGCACTACATCCTCCTATCAAAACAATCGTTGGGTGAAAGGAG
GTTATCGTTGGGCTGAGCTATCTGTCACCCGGGCCACCAGCAGCCAGCAGGACACAAGGG
CCATTTAATTAGGCCTACTGCTCCTCTCTGGTGTGAGAGACTCTCAGGCCCCCTTTGATT
CCCCACTGCTCCCCCAGCAGGAAGTGGTTGGTGATAATTGACACAGGATTTCCTTGTTAA
CCAGCGGCAGACTCTGTGGATTAAAGTGACAGAGATCTCCAGAAGAAAGTGGGGAGCAGA
TAAGGGTGAGGGAGGGAGGGGGAGCGCGGGGGGGGAGCTGg
>NODE_6226_length_347_cov_29.945246
CACTTCGGCCTTCAAAGTTCTCGTTTGAATATTTGCTACTACCACCAAGATCTGCACCCG
CGGCGGCTCCACGCGGGCCCGCGCCCTGCGCTTCGGCGCTCACCGCGGCGGCCTTCCTAC
TCGTCGCGGCGTAGCCCCCGCGGGCTCGACGGCCGGCGACGGCCGGGTATGGGCCCGGCG
CTCCAGCGCCATCCATTTTCAGGGCCGGTCGATTCGGCAGGTGAGTTGTTACACACTCCT
TAGCGGGTTCCGACTTCCGTGGCCACCGTCCTGCTGTCTGTATCGACCGACACCTTTTAT
GGGATCTGATGAGCGCCTGCGTCGGGCGCCTTAACCCGAGCGTTCGGTTCATCCCGCAGC
GCCAGTTCTGCTTACCAAAAGTGGCCCACTGGGCGCTCGCATTCCACGCCCGGCTCCGA
>NODE_6227_length_102_cov_14.000000
TCCTCCAGTCAGCTGCCAGCAGACTCCTAGCGCAGCTCACATCTCCTCCACTAACCTTCA
GTCAGTTCACTTTTAACACCTATCCCAGGAGTCTTCAGCTCTATCGTCTCGTTGAGAGAG
GTCAGGGAAGAATTTTTACAGTCCTCACTAATCTGGCCCCCGGGTGACGACTGA
>NODE_6228_length_273_cov_21.065933
ACACACACACACACACACACACACACACACACACACACACACACGATCCAACTAAGTCGT
TCAGACCGGCACCCAGTGTTGCACATAGCCTTGCATCACACACGCATCAACACAAACACA
CACACACACATCAACATGAACACACACATGCGCATCAACATTAACACACACGCATCCATC
AATACAAGCACACGCGTCAACATAAACGTGCATGCACGGTCTCTCGCTCGAGCTAGGGAT
GGCGAAAATGAAAAATTTCCAACTGATAACTGACCTTCATTAACCGATTATTGATCGGTT
AACTGAGAAGATTAAAAAGTGGTATTTGACTGTCTCTAACCCATT
>NODE_6229_length_87_cov_50.804596
AGAGGTGCAAAATACAGAACGTGAGCCATCATAACTCGTCTTTATTTCCAAGCAGTCCTG
TTGACAGAGGCCGGCAGCACAACAATGCGGTCTCCAGGTAGCTAGCTAGCCAAACGCCGC
TAGCATGGTGACATTAACGGTGAGGTTATTTGCGGAGTT
>NODE_6230_length_196_cov_5.448979
TAGACATGTCCCCCCCCGCCCGATGGTCTCTGGAGGAGGGAATCCCAGGTGTGGGAGAGC
ATATAGGCCCCCTCATCCCGGTTGATGGTATCTTGGGCCCGCTTCCTGATCTCGATGGCT
TCTTTTATCCAACGTTTGTGTTTGTTGCTCTCCGATGCGATGATCCTTGTGTTATCCCAG
TCCATAATGTGATTGTTTCTTTTGCAGTGATCTGATATGGCTGATTTGAGGTTTTCTTGT
TCTGCTTTATCTTTTTGTGCTCTTGTGa
>NODE_6231_length_192_cov_12.052083
AATATGATGTTGCCAGTGGCCTAATCCTTCTCGAAAAATAAAAAGTGTAGACATGCACCG
AATACGAAAAAACTAGTAAAAAATAGTCAGTGAATTGACCAAGTTATGTATTCAAACGTG
TAGGCTAGCCTATTTCCGCTTCCTTGCTTGTCCATCTCTCGACCCTTAGCCCCCTCCCTC
CCCACAGCATCTAGGCTACCATACATAGGCTATCTTCTTTAGCTTTAACGAGCCTCGTTA
AGATCGCAATAATATTCCACCCAC
>NODE_6232_length_342_cov_20.508772
AGGCTACCATACATAGGCTATCTTCTTTAGCTTTAACGAGCCTCGTTAAGATCGCAATAA
TATTCCACCCACTAATTGCTCATTCCATTCAACAAATCGGATAGCAGTGGCTTCTACTTC
GTATGAGCGGGTGCTGTGGGAGGGTGGTGTTGAGATCGGAGTTTGTGATAACCCCCTGTG
CGTGCTGCCGAAGTGGTGAAAGCCTGGCTCTACGTACTGGCTAATGATTGGCACGCTTGA
CAGTGATTGGCAGGGCTGCCATGACAACCTCACAACGACACCAAGAAGACCAATAGAAAA
AGCGACACAAAATGTTTCAATGCTACACTCACGGTGGATTTAGGGGGGAGATATTATGAG
GCTGGTGTCATTAGGCGATAGCTATTGAATCATTCAATCTTTACTCGtcgtttc
>NODE_6233_length_191_cov_29.565445
CTTGACTACACCGGCATCACTGATTGTTGATAGACACTTCAGGGCGGACTCGCCCATGAA
AAGGACAAGACAGTGACTTCCATTCACAAGTTATAGAAAATTAAGTTCTCATGTCGAACT
TGATCTAGGAAACAGCTCAATTAGCCTAATGATTAAATGGAATTAGCTTAATTCTATATT
GTATGTAAATTAAACAAGCTTTTGTTTTGTAGTACACAAGATTTTAAAACTTACTTGTAG
CTTATATTTAGAAACATTATGCC
>NODE_6246_length_156_cov_9.211538
AAATTTGGGGGGGGTTCTTCTGTTACAGAGAACGAGCCCTGAAGGCGCTTCAGTGCGGAG
ACCATGAAAGGAGCATCCTCCAACGATTATATACTGTTGAGTTGAGTTGTGTTGAGTTGA
GTAAATACAGTTGAAATACAGTCGTGTTGAGTTGAGTTGAGTAAATTCAGTTGAGACGCT
ATTTAAATACATTGTAAATAAATAACATACATCAACATATTTTGCTCt
>NODE_6257_length_1078_cov_26.485157
CTATGAGAATCACATATCATGCCATCTCAGCATGTTTTCATGTTTGAATAAAATACATTT
TCATACGCATTTATGTCAGGCCCTGTCACAGACAAATGTGCATATTTTAGAATTGTTTCC
TAATGAATATCTTTGATACAAATATAATTTTCTTTTTGATCACATGTCCCTGATTGTATC
TAACATTGTTTTATAATTCCTATAAGGAATATAAGCAACTTTTTGTTCACTTGTAGTAGA
TGGTAAGCACAGCATAACCGCCAGGCACTCATATAGTTAAACAAAAACTACGTTTACATA
GGAGATTTTTACAAAAACGTAATGGTGGAGATATACCCCCACGTTCATCTGCACAGTTAC
AGAGATTAATTCATGAATATCTTCTCAAATATTACATTTTTATATCATAATATCCTGTGT
GACAGGACTGACCGTGGTGTGACAGGCCTGACGTTGCCATCTAACTGCTGTATGAATTGA
AATAATGACAGTTATTATTGCAGTCGTTATTACTCAAAGGTGATATAAATGACAAATATA
TCTATATATGTATTAAAATATCAATAATATACAAAGTGTAACCTCAAAAGCAGTTCTACA
TATAGCCTAGGCCTGCGTGAAAGAGTGGCCAAATTCAAAAAGTTTTGTCTATGAGCATAA
AAGGCTTCAAATTTACAGTGTAATGACTATTTATTCAAATAATGTTTTACTATTGCATGC
ATTAAATGCATATTATATGCAATAAAGGTAATCAAAGGAAGAATGCCATTCATTTGTCAG
GCCCTGTCACATTGGTCAGGCCTCTCACAGTGCTGTACATGGGGCTGTGACAGGGCCTGA
CGTGACAGGGCCTGACTGTCAGCCATTTTAACTGCCATTGCTCAGCATGGTAGCATGCTA
GCATCAAAACTGTTAGCATGCAAGAAAGGAATTTCAGTAGCCTTTTTAGATATGTTTTGG
ATTTACAACAATGTCATTCTTTTCTGGGATATTTTAGTGTGACAGGGCCTGACCCTTTAG
CTCGTCCTCCTCAAAAATACATGCAAAAACAAGCTTAAAATCATCAAATCCAATGACAGA
ACTCACCCTTGAGAAGTGTCAGCCTCACTTCAGTCAAATGATGTCACTTCCCCCTGAGCC
ATAACCTTAA
>NODE_6258_length_396_cov_8.820707
CTCTAACCCTAACCATCCCTGGACCTTGCCTAAGCCTAACCTATTTAAGAATATGTGTCC
TTATGATGATTGAGTCCATATCGATTCGGTCTGCTGTTATCCGTGCGGCTCTCTTCTAGA
ACATGGAGAGTTAGTCTTCTTTGTGACCCACAGATGTTCCATCCAATCCTAGTTCCTGAG
GCTGAAAAACCGTTACACCCGAAGACGACGCAGACAGGTAGTTTGTAGGGTATGATAGTT
ATTTTAATCCAGGGCTCTACTATATAACAACTGGATACCTAACTCTACCCTGGCTCTAAC
CCTAACCATCCCTGGACCTAACAACTAGATACCTATCCCTACCCTTGCTCTAACCCTAAC
TATCCCTGGACCTAACAACTGGATACCTAACCCTACCCTTGCTCTAACCCTAACCATCCC
TGGACCTTGCCTAAGCCTAACCTATTTAAGAATATGTGTCCTTATGAt
>NODE_6259_length_780_cov_44.624359
CATGATATCCTAATCTAATACTGACACGGACTTGAAAATATCCATACATAATGTATCACA
TTAGTTAGAGAACTGTATAGGTCACCGTACGCGACAATAGCAATGCTAATGCAGTGGTAG
TTTGCGTGATGTAATCATGTATAATTATGCCTACATGGCATGACTGGTTGAGGGGACAAA
GGACAGAAGCCAATGCATTATTGTATGCCTAAATCCCTACATGCTTTAATTACTGGACTA
CCAAGCATTACGTGGAAAATTCATCATTCAACAACTACTGACCTAGCGCACAAATAATCA
GAGAGAATGAACAGATTCATTAAATTATCAGAAATATGATTAAATCACTGAGCAAATAGA
AAATGTATATGATATAGTAAGAAAAAAGCTGTAAAATATTATAGTTTACAATAATTATTC
ACATTCAAAGGCTTTACATCTCAATACATACACAACATGGCCCCTGAACATGACTTCAAT
CCAAATATGATTCATATATTAGAATTTAAATAACACAGAATGAACTAGAGGCTAACAAAA
GCCACCAAATAACCTTATACAAGAATAAAAATACAAAAACTGTATCCTAATATCATTGCA
TTACTTGCTTCAGATTTCAATAATACATGGTCTGTACATCACAGTTCTAGTCGGTTACAG
ACCAGGTAGAGTATTACTTACACTATGTAACCGACTTCCGCCCACTTGATTTTAAAAATG
TTCTAGCAAGAGAAGGAAACTATATTCTAGTGTTTCCCCATCTTCCTCAAGACAGATACA
GCAATTTCATCTGTTATTTGGATCAGATAGAAGATACCGTTTTACTGACATCCAACCACG
TTCAGCCCAAGc
>NODE_6285_length_143_cov_28.300699
CATTCGGTACAGCCTCCAATACATCCCTTGCAGTGAAGCAAGGCTCTCTCCTTGCTGGTG
GCATTCTGAAATTAAAATAAAGAAATAACTTTAGTACATTAGTGGTGTTTACACGTATCA
CTGCAGTACACATTTCACAAGGTACGCAATACTGTCTGGCCAACCTATTGTGCTTTGCTT
ATCCTCACAAAGGGAGTGATGATGACCCTAAGTGG
>NODE_6288_length_145_cov_16.841379
CGGGCGGGCAGGTACAGGTGTAGCCGCTCACGCCGTCCTGGCAAGTGCCACCGTTCTGAC
AGGGGAACGCGGTGCAGTCGTCAATGTTGTCCTGGCAGTAGGCGCTGGAGTAGCCGTCCA
GACACTGGCACAGGTAGAGATGACAAGGTCCACACAATGGGCACCTAGACACACAGACAA
TGCACAGTTACCTCTCTGCCAGCATGAACAGTTATTT
>NODE_6289_length_73_cov_26.041096
CTGTCTGTCACTCTGTCTGTCACACTGTCTGTCACACTGTCTGTCTGTCACACTGTCTGT
CACTCTGTCTGTTACACTGTCTGTCACACTGTCTGTCTGTTACACTGTCTGTCACTCTGT
CTGTCACACTGTCTGTCTGTCACAC
>NODE_6290_length_92_cov_14.032609
CCGAGGCGACTCACGAGGACACGAACTGCGCCTAGAAAGGCAAGTCACAAAAGTCACTTA
TTCTGCCGACGATGGGATTCGAACCCACGCGCGCAGAGCACAATGGATTAGCAGTCCATC
GCCTTAACCACTCGGCCACCTCGTCAATCTTGCCACCATCACAT
>NODE_6291_length_356_cov_29.882023
TCTCACTAGCGGCACGTCACTGCACAGTTTCCAGTCACAACAGATCAGTGGTGTATTAGC
TAGTTACTAGCTAGCTGGCTAGTAAATTATTAACTCAATGAACTGATCTGTGCTGTATGT
ATATTGCTTCACTATGCATTAAATAATTGCTTCGGTATGCATTAAATAGTTAGCTAGCTC
TTCCAGTATAGAATTGCCTGCTAGGATATTCGCGGTAGCTTAGTGCTTAGTAACAAATGC
ATTAAAATGGATAGGAATGCTAAGCTATCTTAGCTAGCACGCTACGTTAAGCTAACCTTA
ACTTTTTCGTGGCTTTTTGGAGCGGTGTACATACTACAGATCAGTAGTGTAGGTCGCTGG
CTAGTAAGTAGCTTATAAACTCAATGGACTGATATGTGGTGTGTGTACATTGCTTCAGTA
TGCCACTA
>NODE_6292_length_282_cov_61.737587
ATTAGTTTCCCTTCCTTTAACTGAAATTGCTTTGCCGGGACATAACCGGCTACATATTCC
CATTTGTTACTTTTTTTAAGTTGGCTCCTGGCTCCTTCCCTCCTCCTCCGCGCTGAGCTC
CTCTCTCCTGTCTTAGAGAAAGACACATAAAATACCTTATTAATCCCTGTGGAGAAACTC
AGGTGTCTCTAGCTAACCAAAACACAAAACAAGGACAATGCAAACAGTACAAGAAAGCAC
AGTGCCTACTACACAGAGTTACTCGAAGTGCCGACTCCCGGCCCAGTAGTCCACCCACAC
CAATGGCCGAATCAGAATAAAGGGGTTATGGTTTCTAACATGGACTAGTAAGGC
>NODE_6301_length_127_cov_31.653543
AGTCCACTATGATATATATAAAGACAATATATTGACCTACAATAAAACATTGCAACTTGC
GAGAAAAGATTACTTTTCCAAAATAATCTCAGAAAACACTGGCAACCCCAGAGTCCTTTT
CTCCACTATCGAACGACTGGTAAGCGCGCCTCCCCCCGCCCCGCCCCAGGAGTCAGCGAT
GAGATGTGAGCAGTTTGCA
>NODE_6310_length_114_cov_15.403509
AAATAACGAGACTGAGTACAGGGATGAGATAGTCCAGCTGACACGTTGGTGCAAGGAAAA
CAGCCTTGCACTCAACGCCAGCAAGACTAAGGAGATCATCGTCGACTTCAGAAAACACCA
GAACAACCACTCTCCCATAAACCTGGATGGGACACCGGTGGAAATCGTCAGCTGCTTCCG
GTTCCT
>NODE_6333_length_395_cov_9.929114
CCTCCATTGATCTTCTTTGTTCATCACTTTGGGTCAACCTTATGTCTTTTTTCAGCTGTT
TCTTGGTTTCTAGTAGCACTCTGCGATCTCTATCCATTTGTCTCAATTCACTCTCTTTCC
TCTCAAGCTTATCCATGTACTTCCTCACGCTCAATTTCTGTTTTACTCTCAAGGCTGCTC
CATCTTCACAGTCTTCACTTTCATCTTCACTTTCGCTGTCAGACTCCGACTCATCTCTTT
CATCAGTGCATCGTCCTCTTCGTTCGGCCCTTGCCAATACCCTCTTAATCTTTTGTTCAT
ATCCTCCAATGCACAAGTCATCATCACTACATTCTTGTCCCCAATCCTTTGGTACTTTCT
TCTTCTTTCCTTCTCCTATCTTGGCACTTGTCTTCTTTTCCTTGAGGTATTTCTTTGTCA
GAGCACGACCTCTTTGCACAGGAGTTGATGTCAGCCACTCTTCacta
>NODE_6345_length_237_cov_4.548523
GTGTTAGAAACGCATTTGAAAATTATGCAATCTTACACGAGATGCTGTTCTTTAACGCCC
GTTGTTGGTACGACAGTGCTGCGGCAGGAACGAGGCGCTTGCGCCGAGTTCCGTACGTGG
TACTGGAGTACCAACAACGGGCGTTAAAGAACAGCATTGAGTGTAAGATTGCGATTATAT
AACACAAACCATCATTATAATCAACAATATCGTAAAATATTTTCATGATGTCGGCTTATT
TGCTCTCAAACTGAAGCTTTCTGCTAAGAGTTCATCTCCCACAGAATATAGTTCCTTAGT
AACATACCG
>NODE_6363_length_153_cov_11.725491
AGCAGAAAACTCTTGAAAGTGCTCTTCTTTCAGAGGCTGTAATTTCATAATGGAACTGTC
TAGAAACAAAAAAAGGTTTTTGAAAGAAGCAGGAGTGTCAAATGTTTCATTAGAGTCCAC
CCTTGTCCATATAGCCCTAATACAAAAAATTCGATAGCTGTTTTCAACTGAATGGAAGTG
AATCTGGCACAGGCTCCAGACAATTTTACTGAAGCGCTGTGGCAc
>NODE_6364_length_424_cov_69.948112
TGTGTGTGTGTGTGTGTGTGTGTGTGTGTGTGTGTGTGTGTGTGTGTGTGTGTGTGTGTG
TGTGTGTGTGTTGGGTATTAGAGCGTTACAGCGCCCAGCCTGGCTGTGCCCCGCAGGCCC
GACCTTCTAATCATTATCTGTCTGTCTTATTACGCTCCAAACCGGGCCACTCTTAAATAA
AATATGCAAAGGTTTCTTAAATGATGACCCGAGGCTGCACGCGCCGCCCCTGCTCTACAT
GCTGTTAATCTGAGAAATGCAAATTCCCTTCATCTCACACTCGCCTTTATTAACTTTTTT
GAATTTAAAATTCCACGAACAATGAGTTCTGTCAGCTTCTGAAATGATATTTTCTCTCTT
CTTTTTATGTGCGCACGGAAGCGAGTTTGGAGCATGAAATTACCAGGGGAAATATGGAAC
GGTTTCATCTCTCGCGCACAATTTAATTGGCTGCTTTGCAATTATTAGTTTTTGCTACTA
AAGTTTTTTTTTTTTT
>NODE_6365_length_73_cov_12.876713
GGCCAACACCCACCGGAAAGGAGACCGACTTACAACCGAGAACACGGGCGCAGCTCTCGC
TCTGGGTGTACAAGGATTGGATGGCCCTGAGTAGGACCCCCCTCACCCCATACTCCCACA
GAACCCCCCACAGGACCCCTCGAGg
>NODE_6369_length_334_cov_19.176647
CACACACCCACACACAGGGTTCATAGTACAGCACACGTGTCCACACAGGGCCTGAAGCCT
GAATGAGGTATCACTGTATGAATGCACTTGAAATACTCCTCAATGTGCAGCTAGTTACTT
GATTCAGACAGTAGATTTTAGCTACAGAAAGAGCCATTTTGACATTTGCATCTGTTTATG
ATGCCAGCACCTTTTCCCATTTCTCAGTGATCTCACACACTTTGCATAAGCCTTCAACTC
CAATCGTCCCTCTAACTTACAGCGCGGCTGATTTCTTGAGAAGCCAGCGTTTTGCCTCTT
CATTATACATGCACACCTTGCGTGATAAATAGTCATATTTACTGTTCTCATGCAAATCTT
GACGAAACGTTGTTCATTCTCCTTGTTCCAGTAATGAATCAAACGG
>NODE_6370_length_73_cov_12.958904
GGGGTGGTTGTATGATCCCGCCCCCCCTTAATCAGCTACCGTTAGAATTTGGGACACCGT
TCCCACCGGCGTAAGAGGACTAGTGCCCTTTCCAATTCATACTTACCTGGCAGGGGAGAC
ACCTTGATCATGAAAAATTGGTTCA
>NODE_6376_length_99_cov_17.505051
ACCGGTGTCACATTACCACCCTGGACGTATGAATTTGGCACGACATAACCAGGACTCCAG
GGCGGTGACACCTGTAACACAGCACTCAATACACACTAAATTTTAAGAACAGAAAACAAA
ATCATAAATCAAAATTCAATAAGAGAATACAAAAAGAATAACAGTGGAAAA
>NODE_6381_length_314_cov_30.232485
GACCTAATGTTCAGAAGTGCCATTGAAACGTTATCTGGGTACCTGGGCTGACTCAGGTTC
TTTGACATCCTATTTACTGTAATTGTTCGCAGGTTTTGCCTGTTTTTCTTGTTTAGACCT
TGCTTCATGTTGAGATGATTTTTACCATACTGCCTACTACTGTATATGACCGGGATGCTC
TGAGGGGTGTCCTGGATGTACGTATGTCATGTGTTTACCCGCCCGTGATCGGGCTCTTTT
GGGGGAGTCTTGGTAGGCTCGTCTGGCTGGCGGGCTGGAGACCGTTCACTCCCGGACACG
GTCGTGGACAGGATCAGCTTTTCCATGGGGCTGGGAGAACTCGGGGAGGCAGAGGGAGAG
GGGGAGGGGGGGAGAGTGGAAAGAGg
>NODE_6383_length_82_cov_43.756096
CCTTCCAGAATGTCCTCTTTACTGGCGAAGGGGAACTTTCTTTGCAGCAGCCGGAAGCAC
ATCACGCCTAACGACCAGACCGTCGCGGGTTCCGCGAGGCAGGAACCGCCGGGTCTTAGC
AGCTCTGGGGGTAGGTAGGCCTCCGTCCCCAGCT
>NODE_6395_length_75_cov_32.320000
ACTAAGGGCCTCGGGGCCGAAACGGCCTCGACCCGTTCTCAAACTTTAAATGGGTAAGAA
GCCCGGCTCGCCGACTCGGAGCCGGGCGTGGAATGCGAGCGCCCAGTGGGCCACTTTTGG
TAAGCAGAACTGGCGCTGCGGGATGAA
>NODE_6396_length_173_cov_4.236994
CATCATCATATTCTGCATTTTCCATTAGTTTTTATTTTATTTTTTACTTTATTCAATGCT
TGTCTTCTCACAATTACTCTGCTCATTGTAAGCCCAAGTCCCCATGTCACTTACAGTTTT
GCTTTAATTGTCAAGCCCACAACCCTGCAAGAAAATAAATATTTAATATTAACATTTTTA
CAACAAGCCACAAAACACGTTTTTATTTAAAACTGTTGGCCTAAAAATTAACCTATTACA
TTGTt
>NODE_6398_length_129_cov_15.937984
TTCTCCAGGACTACTTGTCGGTTACACTCACCTCCTTAAACTCGCTCCACAGGGCATCCT
GGTCATGGCACCAGCCTTCCTCTCTCCCTAAATTATATATGATAAATTGCATACATGTTA
ATTAAGCTGACTTTACATCACTATAACAATCACTATGCTTTTACTTAATAATGGTGGCTG
GCTGCTCACAACATAAATGAa
>NODE_6402_length_349_cov_11.968481
CCCTCGCCCCCCCCTCTATCCCTCTATCTCTCCTTATTGCTCTCTCTCTCCCTCTCTCTC
TTTCACTCACTCACTCCAGGCCCCCAGGGTGTGAACCTAAAAGTGAAGCCCTATTGAACC
GCGCCATCTTAACAACATTTTGCGGCATCTTGGGAAATTTGACATCATTTGACGGTTACC
TTTGTACGAAAAGCACACTAACCGGACACACGTAAAAAACAACGTCAAATTTCCCAAGAT
GCCGCGGGATTTTGCCAAGATGGCGCGGTTCAACAGGGCTTCGCTTGTTATAGCGGTCAG
TGAATGGACTGGCTGTATCCAGTTCTATTCATACATCCATGACTCACTCACTGACTCACT
GACTCACTCACTCACTCACTCACTCACTCACTCAGACACACACACACACACACACACACA
c
>NODE_6403_length_99_cov_42.575756
AGGCAAACGACGTAAGCAGAAGAGAAATCTTGAACTTGCATTCTTGAAATTGTTTACCAA
AAGTGGGAAAAGGCAGAAGGCGGCCTTAGAGGCGTCTGTGATTGAGACTCAGTTTGTGGT
TGCAGAAGTCAATGATAAGGTTGATGAGTTGAAGAGTGAAATTGAGTCTCC
>NODE_6415_length_172_cov_8.058140
ATCGCCCGGGCAGAATGCTTTTAGGTCTATACAGGTAGCCTATATTCAATGTAGGCTAGC
CTATATATCTGAGACCAATTTGATTAGTAGCCTATGCGATCTCCGTGCATCCCATTTTGT
AGGCTTATGCGCATTAGTGCCACATATAGGGCACACATACATTAATATCAGATTATCCAA
AATAGCCTAGTTAATAATAATTGTGCAGTTCACATGCCCCCCTTGTCATTGATGCCACAC
ATGC
>NODE_6422_length_181_cov_23.375690
CACACACCTTTGCCTTCATCCATCAGGCAGGGAGCTCTCTTGAACTGCCTCGCTGCTCTG
ACACGAGGAGTGATAGAGCCGGGACGCCGTTACTGCTGTAGCCCGGACCGCAGAGTTTTT
TTTTTTTTTACTGGGAGAGAAAATGGAGGTCTATTCTCTTTTCAAAAGGGGGCGGGGCAA
AAAACTGACGTCACATTAAGCCTGAAAACTAACTGGAGTGTTGGGAGGGGGAAGGGCAGG
GCAAGAACAGAGA
>NODE_6423_length_251_cov_14.948207
TTTGATTAAGCTGTTAGGGCGGGACAAAGAAATTCAGCGGCCAATCATTATGGTTTGACA
GTAGCATGCGTACTAGCAAGCTCGCTTGCCTCGCGTTACCAGCTACCACGCATGCGCAGG
CATCCCTATAGCTACAAGCCAAGGAGGTTATAGCTACAAGCTAGCTTGCTAGCTAGGCTC
GCGGCTAGGAGCTACAACAGGACTGATTACAACAGGACTGCCTGATTACTGCCTGATTAC
CGAAGGATAAACCGGTGTTTTCGTCACGGAACGTTGGGCTCATGACTCCGCTACTACACC
GCTATTTCACCGTGCTTGGGGTG
>NODE_6427_length_235_cov_4.974468
AAACAGTATCCCCCGTCGTCACTGAACATCTTATCCCATAAACAAACCAAACATGCCAAA
CGACACTCCTTATAAGGTTCCCAGTCACGACCTTCACCTTAAGGTAGCATTCAGACAAAT
CTGTGTATCAAATAGATTTGACTGAATGCCTACCTATTGTTCAATCAAGGAAAACTCCAC
AGATAAACCAACATTAAGCTAAACATCAAAACAGACTTTCATTTTCAAACAAGTCACAAT
TAAAGATAAGAAAAGTCCTTTGTTGAAACGAAGCACATGACCACCCTCTGGAGAGGCTGG
TAGGGGG
>NODE_6462_length_194_cov_15.051546
ATGCTTGATCTTTAAACCGGTAATAATCACATCGTTCACCTTGTTCATCTGGTCAAGTAC
TTCCACTTTTCCCGTTAGCTCTTTGATCTGTTGATCTTTCTTTACGTTCTCCCTGTTTAA
GATTGCGCATTCTTCGGCCACCGTATCCACTCTTTTGACTTGTTTTTTTAACTGATTAAA
TTCTTCTCTGAGATCTTCCAGCCCGGTCAGTCGGTCTTTGATCTCCTTCAGATCCAACAG
GTGTTCTCTTATTTCTTGGAGTTCTC
>NODE_6473_length_73_cov_44.739727
CTACCCAGCTTGGATTTGTGCAAGGCAAGTTAGTTTTTTATTTTTTATTTTTTATCAGCG
CCCAGTTCATTTGTAGGGTTACTGGAATGTGTTCTTTCCTTCCCCTCGCCATTTAACTAA
TTAGGATTCAGGTACCATAAGCAGA
>NODE_6482_length_103_cov_9.038835
GGCCTGGTTCTCGGCCTCCATCTTGGCCTGGTTCTCGGCCTCCCTCTTGGCCTGGTTCTC
AGCCTCCCTCTTTGCCTGGTTCTTGGCCTCCCTCTTGGCCTCCTACCGGGCCCGCTTGGC
CTGGTTCTGGGCCAGCTTGGCCTCCCTCTCGGCCTGGTTCTCAGCCTCCCTCTTG
>NODE_6508_length_159_cov_5.503145
ATATTGAAGAGTACAATGAGGGCTCTCAAATGATTTCTAAATCAAGTGGATAGACCATCA
TATACAAAAGATCAGGCTATAGGCAATCCCTATGATCTAGTTGAGGGGCAAGATAGGTTG
CATTGCAGCAGACATGCCTGTGTCAAACCCAGGTCTCTATGACAAACGGGCGCGATGTTA
TTAAACAAAACGTAAATCGTGGAAGAAATTTTTATTTTTTTTATTTTCCAa
>NODE_6554_length_194_cov_9.304124
ACTAGACCTAGGGTTAAGGGTGGGCATGGGGTAGAGTGGAAGATGAGGGGATGGGGTAGG
GATGGCTGGAGTTACAGTGGGCCTCACATCTGTGGGAGATGGAGTGTGACTGGGTCCAGG
AGTGCGAACAATGGGGGTGTCAGGGCCCCCCTCCGGAAATCCTGGACCCCCCCTGGCACA
CCCCAACTGGGTGCTTCCTTCCCTTGGCTGGAGAGCCGTTCTGAGGGAGTCTGCTGAGGA
GACCAGGAATTTCCTTTTGTAGCGTc
>NODE_6556_length_73_cov_125.794518
AGACAATTCAACTGGAAGCGTCATTATAAGGTCTCCACTGACATTGTTCTGACTAGCGGT
AGAGAGGTGTCAAGAGGAACTCACTTGTTGGTCTCTACAGAGAAGGCCTGTTCCAGGAAG
CTGTAGGAGGCCAGGGAGGAGGAGA
>NODE_6557_length_131_cov_12.076336
TAGGGTTAGTAGGGGTTACCTGTAAGAGGTTGGGGTTAGGGGATGGGGTTGGCTTTCTCT
GTCGTTAGTGTTAGGGGCGCCGGGGGCCCTGCCTTGACGTGAGACTCAGCTTCCATCATT
GTGGTGTCTGCGTTGTTCTTCATCTTTTTGGATGAAGGCTGGTCCTCGTCATCGTCCTCG
TCCTCCCTCTTCCTCTTGAGACT
>NODE_6563_length_90_cov_4.855556
CCCCCTCCCCATGTCCCTCCACCTGTCCCTCATCACCTGCCTCTCCACCTCATACCTGCC
ACACCTCAACAGACAGTACGTGCTCCACCGACTCCACCTCACCACACCCCTCACACACAC
TCCTCCTCACCACACCCCTCACACACACTCCTCCTCACCACA
>NODE_6564_length_251_cov_19.593626
GTGGTAAGGAGTCATTACATTTCTATTTGTTCTATTTGCTTAAGAGAATGCGGGCGTTAA
CGTTAGCTAACATTAGCTGTAAGTTAGCTAGGTATTGTAGTTTATCAGAGTTATTATCCG
CAGACCATGCTGGGGTTAGCTAGCTAGCTAACCATGCTGGCGTTAGCTAGCTAGCTAACC
ATGCTGGCGTTAGATAGCTAGCTAGCTATATCTGTGAGCACACAAACGATAGTGTTATAA
TGTTAGCTTCAACTCAGGTGGTAGTCATTGCATTTCAGTTTGCTTAATACCTGAACATCT
AGCCTATGATGAGCGTAGTTATT
>NODE_6565_length_476_cov_25.228992
ACACACACACAACAGGTTTGTGAGAAAGGGAAGCCTTAGTCGTCCATCCATTTCAAGGCG
ATAAAGCTGCCACCGTAAAACGTGCCTGCGGGGGATGGATGGATGGATGGATGGATGGAT
GGATGGATGGATGGATGGGGGGGAGGAGGAGGAGGAGAGGGCAGGAAACAAGGACATGCG
ACAGGGAGAGAGAGAGAGCGGTGGCGGGTATCGACCGCCCGTATGGATCTGTCACTGACA
GACCCTCAGCCCGCGAGGGTCGATTAATCGACAGATTTTCGATTCGATTAATCGATTAAT
CGGATAAAAAATATAACACCTGATTTTGACCTTGTGATCAAAAGCTGTATGCATTAAAGA
AATGTGCATGGACCTGGGACTAGACCACAGTGTCTAGTGTGGTGCCCTGTTAGCTGAACT
TTACAGTAGACACACTATACACGGTCTTCTTTATCATTTAACCCAAAATTTGGTTATTTT
TCTGCATCTTCCTGTCTGTCTCTCTCTCTAGTCTCCATATTTTCTGCACCTTAAAACAAA
CTCACGCG
>NODE_6566_length_131_cov_4.969466
TAACAAAGTATATAGACTGAAAGAGCATAGTTTAACAGAACAGTTTGACAGAGCAAAATT
AAGCAGAATAATGTAACAACTTCAGACAAAAAATAATAATTATGAAGCAAGACCTATTTG
AAAACAATTTTTTTAAGCAAATATTTGTGGAACATTTTCGTATTACAGCATAGTTCAGAT
TACATTATTTAAGTAGAATAAGT
>NODE_6576_length_184_cov_6.000000
CAAACCTCGCACCACTTTCGGTCGTAATGCCTTCCACTTTGCCGCTGCTTACGACTGGAA
CAATTTACAACGCACCCTCAAACTCACTATCCTCACCTCACTCACAGTGTTTAAGCACAA
GCTGCGCCACCTCCTGGTCGATAACTGCACCTGCTGATCACCCCATCCTCTCATACACCA
TACACCTGCACCCCAACACCTCACTGTCCTTCTCCCTCCCCCTCCCTCTCTCTCTCTCTC
TCTCCCTCTCTCTCTc
>NODE_6578_length_75_cov_79.440002
CCTTCTAACTCCCATGGCTCAAATGATTACATCAGAGGGGCAGTGGGTTGGATTCTATCC
TAAACACACTCTAAACCCTGCCCTGACCCTAACCTCAATGGGGGTCTGTGCGCTAACCCT
AACCTTTAGGGGGGAACACATCTACAT
>NODE_6600_length_160_cov_38.131248
GGGGTGCCGTCGTCTCGGCCCCCGGCCACCGGCCGCCGGGACCCGCCCTGGTGACTCTAG
ATAACCTCTGGCCGATCGCTGGCCCTCCGCGGCGGCGACGTCTCATTCGAATGTCTGCCC
TATCAACTTTCGATGGAAGTTTCTGGGACTTCCATGGTGTCCACGGGTAACGGGGAATCA
GGGTTCGATTCCGGAGAGGGAGCCTGAGAAACGGCTACCACATCCAAGGAAG
>NODE_6601_length_73_cov_53.602741
GGATCGGAGCTATGATGTCATAACAGCATTAGAATAACTTGATTCTAGATTCTAGAATCC
TGTGATGTCATATCAGCATTAGAATCACTTGATTCTAGATTCTAGAATCCTGTGATGTCA
TAACAGCATTAGAATCACTTGATTC
>NODE_6607_length_204_cov_16.343138
AACACCCGGAAGGCGTGGTTCATAGGTAACTGATTGACAGTTCTCAGAGCCAATGACCAA
CTAGAATCATGATTGATTGACAGGCGCGCCGTAACGCCGTAACGTAACTAACGTAGCTTA
CGTAACGTAACTGACGTAGCTAACGTAACGTTACTAACGTAGCTAAACAGCTAATATACA
GAAGTCGATTTTTACAGTAATGTTTTTGCTATCTAGTTTAATCTAGACAAAGCACACCAC
TGTTGTCTTTACGCAAGTAACTATTAGCTAGAGAAC
>NODE_6608_length_214_cov_18.140186
ACGAACTCTGTACATGGTCCCTGAACAAACTCTCTCTCACTAGATTGAAGAGTGAACTAT
CAGCGTCCTCCTAGAAAAAAACGCGAGTGTTTTGGCCGCTTGGTTAGTTCAAACGAAGGA
TAAGAAAAGAGTCCGGTTTGCCCTAAAATCTAGCTCTCATCCTTGATTCGGAGATAAACG
CGTTTTTGTCAAACAAGTGCCGTGCGGCGAAACACTTTATAATCATCAGTATTCATACTC
TACTATTGAACAATGTCTAAATGTGAGGAGGGAACTAACTATGTAG
>NODE_6609_length_259_cov_6.065637
AGGTTTCTCACCTCTAGCAGTAACGTTAAACTGATTTGAAACGGGGAAGCAGCAATGCTC
CATAAACTCGTTTGTAACGTTTCTTGTCGTGAGCTACTTACTAACAACAAAAAAACAAGA
ATATCTTAATTTGTTCAGATGACCTAATAATTATTATTGTTCTGGGGAACCTTGTGAGGC
TCTTTCAGTGCGGCCAATCCCAATTCGTCTCTTAACCCTCAATCTTAACCCTCAATCTCA
AAAATGCGTGTTCCCGTGACTGCTAGTGCTGTGCCGATTCTCAGAAACCTTCGCCATCCT
AGGAAAAGAAATATCGCAGCCGGCGGCACAg
>NODE_6611_length_1915_cov_19.405745
GGAGGGTGACTTAACATGTAAAAATTCGAATTCTTTCTTTGATATGGTCCCCCTGCTTGC
TTCTTTTTCCAAAAAATTGTTGATTTCATTTTGGTACGTAGATGTGGGGTCACCTCTTAG
TTTCAGATAGTATTTTTTATCTCCCAATTGTCTCTCAATTTCCTTTCTGTTGTCAGCCAC
ATTCTGCAGAACGACTGCATTACCCTTGTCCGCCGGTTTGATAATAATGCTGTTGTCAGA
CTGTAGATCAAATAAAGCTTCTCTCTCAGCTTTTGTCAAGTTATCACAGGTGGTAGCTTT
TCTGTGTTTGTAAATGGAGTCTATATCTGAATTTGCAAGGCGGCAAAAGGTGTCAATGGA
GGCGTTTCGTTTGTTAGGTGGGACAAAAGTGCTTTTACCTTTGAAAGGAAAGGCGAGACT
TCCGGTGGTAGGCCTACATCGTTGTTCTTGTGGTGTATCGTCAGCGATCTCATCTCTACA
GGCGTTTGGCGTTGGGTCAGGTGGGTCGGGGGTAACGTTGGTTTGTGCATCACTGTTCGG
TGCGTTGTGGGCTGTTTGGGTTTGAAAAAACTCCTTTAGTCTTATATTTCTTGTGAATTT
GTAAAAACCGATCTTAACATCAAACGCATTATCTCTATGGAATGGCACAAAAGTGAGACC
TTTATTCAAAAGGGATAACTGGCTGGGATTCAGTACCTCTTCTGGCTGACGCCTCAACTC
ACGAAACTGCCTCCTATATGACTCGGGCACGCTACCATAGGCCTGCAGGACCGCTGTCCT
AAGTGCATCATACTCCAACCCGGTTCTGCAGTCCAGTGCAGCTACCGCTCTCTGAGCTTT
TCCTTTTAATACAGTCTGGACAAGGAGCGGCCATTTCTCCTCTGGCCAGTCACTTTCTTT
CGCAACCTTCTCAAACATCTCAAAGAAGACATCTACTTCTCCCTCTTCAAAGGGTGGTAT
AAAGTGACGCGCCCGGTTTATGTCAAAACTCTGAGATTTATTGCTATAGGCCAGTTTCTC
TAGTTCCATCTTGGCCATCTTAGTATTGTGCTCTGCCATCTTGGCGTCATGGTCTCTCCT
TTCTCTTTCTATTCTTTCCTCTTGATCCCTCTGTGCTGCTCTTTCCCACTGTCTCTTATT
CTCTTCTAATTGACAATGCTCTATAATTATCTTAGCTATAGCTAACTTCCTCAGATCCTT
GGCCAAGTCTATATCCTCCTCCTGTGCTATGGTGATCAATTGGTCCTTGCTCAGCCTCTT
ACATTGTTCTGGAGTTAACCACCACACATCGACATGGTCACTCATGACCGATTGTGGCAT
TGGGAAATCTCTCCCCACTCACTAATGTTACCAGGCTATCGAACAACACTACTGGCGCTG
TTGTAGCAGCACTCCTATGCTCCACACAAGCCCAGTCTATCCAACCAATTTACAACTCCA
CACACGCACAGCCAGACCCCGGGACATCAACAAGCGCCACTCTATGAAACCGTATACTTA
TTATTCCCCGTCAAATCCTCTTTACCATACTACCGGTGTACCCTATAACTTAAGCTTTGA
TATGGTTCTCATGAACTATTTGTATCTGGGAATTGGGATTACTTAACGCAGCAGCTTATC
TGCCATTTGAGTCCAACGCCCCTCTAATTAACTGGCAGCGTCTGAAACATCCAAGCTGGC
CAACCCAACTCAATGCGTCTTTCGTCACATTAACCAGATGCTGATACTACGGCAATTGCT
AACAACGCTAGCACTATGCTAAATAAAGCTAATGAATAGCTAGCGGCTAACAGCTAGCGC
TACACCACCTAGGGCTAACTCCCCAACCTATTAGTTACATTCACGTTCAATCCCGGACGA
GCAACCCACAATGTCACGGCCAGATACCACCCAAGGAGCATAACGCACAGTCGGAAGTCT
AGGGGTTACCTCGGGCTAGCAACTGAGCCGTGCACTCAAGCTCCGGTCTGTCACCGGCAT
GAAAATG
>NODE_6612_length_73_cov_2.821918
TTTCACAGTAGCAGTACACTAGCTGCCATTTTCACAGTAGCAGTACACTAGCTGCCATTT
TCACAGTAGCAGAACACTAGCTGCCATTTTCACAGTAGCAGTACACTAGCTGCCATTTTC
ACAGTAGCAGTACACTAGCTGCCAt
>NODE_6619_length_150_cov_5.200000
CAATCCCGCATTAAAGGAGCAGGAGGTAGCTGTTGATTTTCGGCAGAACTTAGACATTTA
AACAAAATCTTTCAGTTTGACAGACTGTTAGGCCGTTCCAATCATTTGACATGGTTATGC
AATTGATCGGATGTCTTGTTTTCGCCCCTTCTCCATCCAGGCTACAGATATTTTTTATTT
CTGTGTCAAATCTATTATTATATTTATTAATACATTAGGACt
>NODE_6631_length_205_cov_20.370731
GGTAGGTGTCAGCCCCACTACGTCTGGCCTGGTGTCAGCCCCACTACGTCTGGTAGGTGT
CAGCCCCACTACTAGGCTTGGGCCGGTGAATTTTTTTTCAAACCGGTTTGATATTTAGGA
AAATACCTCATCGTACCGGTAATACCGTTTTTTTTCCACTGGGTGGCGCACCGCACGCGC
ATGGGCCTCCTGAGTGGAAAATGAGTTACTGCTAGAGGTGACATGCCGGCTCATTTGCAT
ACTAAACGATGATTGACACATTGCGTGTTGGGTCCGT
>NODE_6637_length_73_cov_4.671233
TTAGGGCCCGAGCACTGACAGTGCGAGAGCCCTATTGAAACTGTAAGGATTATTTTTTTT
CTTCTTCTTCTTCTTTTTCTTTCTTTCTTTCTTTCTACCAAAACAAACCCCTTTTTGGAG
GCCTAAACATGCATGAAAACTCTTG
>NODE_6652_length_73_cov_17.150684
GCCTTTGACACAGTTAACCACCAAATACTTCATAACAAACTAGCATCCTTTCATCTTTCC
CCTTCAGCTCTAGCCATGCTCTCCTCTTACCTTTCAGACAGATCCCAGGTTGTTAATATT
GGTAAGGCAACATCTACTCCACTAC
>NODE_6656_length_73_cov_215.726028
AGTCCTTGACGGTATAATAACCACCATCATGGCGACCATCCAAAGGATAAACATCATAGG
CAGTCGGGAGGGTAGTCGGAACCGAAGAAGACTCAAAGCGAACCAAACAGGCAAAAAATT
TAGGGTCGGCATCAAAAGCAATATC
>NODE_6671_length_175_cov_6.908571
TAGAGAACTAATTATTTCTATTTGTCTTTTGTCACACTTCTCTAATCCTGCTATATTAAC
ACAGTCTGTGTTTATTAATTGGTTTTGCAGTGTTTTGAATCAGGTCCAAGAGGGAGGGTA
GCTTTGTTTAGAGCCCAGCCCTGCTACTGGGAACTGCACTAACGCCTGGCGCACGGTGCG
CGCATGAATATCTTCCCCCGCTATCTCCTCCTCTGGTTCCTGGCTGCTGGCTTGACACTC
GATGTGt
>NODE_6672_length_164_cov_8.463414
ACTAGGCCACTGAGCTGATGGGTTTTTGTTGTAGCCAAGGCTATGGGGCTATGGGATTTT
TCAGCTCAACTCTGTCAAAACTTGTGACAGAACTTTTTGGCTCTCCCAACATTAGCAGCT
ATAAATTGGGTTATTTTTCATTCTTTGTGGGAATTTAAATATATAGGCTGCTGTAGGCCT
ACATTTTCTGTATTTAACCCATTACCCACCGGTTATCTTGAACAGAATGAGGCCTg
>NODE_6685_length_181_cov_46.464088
AACTCTAGCGGGAAATTACAGATTTGGGGGCACTAGGAGTATAGTGCTGATGGCTGGGCG
GGGCTGCAGAGAGGCCTGCTGGTGCAGGGGGCAGGGGTAGCTGTTGGTTTAAGACGAAGG
TAAGTGTAACTACCGGGGTTAGGGGGCTAAAAAATAGGGTGTCGGGGGGCGGGCATTAAA
GGGGCAATAAAAATGTGCACTTAAAACATAAATATGTGTATAAATTTAAGTTCACTTAGC
TGTTGGGCTTAAA
>NODE_6686_length_271_cov_10.881919
AGCATCTGATGAAGTCCTCCGCATCTAGGAGAGAGAGGAGAGAGAGAGAGAGAGAGAGAG
AGAGAGAGAGAGGAGAGAGAGAGAGGAGAGAGAGAGAGAGTAATTACATATATATTGGAA
CAGAGAACAAATTATTTCGCGACGCAGACAATGTGCGCTGCTGGGGGTGGCCAATTTTGC
GGGTGATCAAGTCTTACCTTGGGTTAGGGTTACTTGGACTTTGAGTGGCTCTGCGGACAG
GCCTTCCAGAATGTCCTCTTTACTGGCGAATGGGAACTTTCTTTGCAGCAGCCGGAAGCA
CATCACGCCTAACGACCAGACCGTTGCGGGTTCCGCGAGgcag
>NODE_6692_length_665_cov_11.094737
AGTGGTGACGAAGATGATTAGTGGTGGAGGAGTTGAGTGGTGGATGGGATGTATATATGA
TTAACATGTACAGTGTTGCCTGGAAAATGTGGTGGATGAGGAGTTGGATGGGGGATGGGA
TGTATACATTAACATGTGTTGCCTAGAAAATGTGGTGGTGGATGGGGGATGGGATGTATA
GATGATTAACATGTACAGTGTTGATGTTAGGAACATTAGGTTCAGTCTGATTTGTTTGTA
CTTTTGTTCTGAATTGTTTAGTTTTTAAATAGAAAATAAAATGGTTAATGAGTAAATTAT
TGATTTGTGCATTTTTTTGGCATTATTTCAGGGATGGCGTATTGTTGATGGATTAACCAC
CTTGATAAAAAGTGTGTAGGTCTATTCTTTTTTCATTACACTATCTACTAAAGTGTTTTA
TGTGTACAACCTCCATTATTAGAAGAATGTACCAGCATATTTAATTTTGGAGGTTGTGAA
TCACAAGGTAAAGCGTTTTTGATACCAATTTGCTGCATATCATGGTATAAATCCATATTA
AGTACACTAATGCAACAAAACTTGAATTAGATGTTTGAGTACATGTGTAAATGTCATTTT
CAGAGAGATTTTGTCTTCACAACATGAAGAGATATCATTTTACAAGCAAAAAATGGAGCC
TTTGATTTTCGTTTTTTGGTAATTTCCATCATATACATTTATGGCTCCTGACAAAAAACT
GCAGGATATTTAGCGGA
>NODE_6703_length_651_cov_14.591398
TAGAGATGCAATCCAAGCCATAAGATATTCCACGATATTGAACTCAGACTTTTCACTAAT
ATTATATTAATGACCCTGTTTTACACTGTCAACATTCCAAATATAACAAACTTTTCATTC
AATCTCTTGGACTGTGGGTCATGTTTATCAACTTTGTAATATTTTCCTTCCTACCCAAAG
TTACCACATAGATTCCAAATATGTAGTCTATTTACCAAGATAAAGCCTTTTAAAAATTGT
GTCCACACAATGTCGGACTTCCCCAGTAACGTTAGGTCTATAGGCTAGGCTACACAGTGT
AGTCTAGTTGTCATCCATTCCACTAACGTTACAGCGAAATGTGTACATCTCCGGTGTGGA
TTTGCATCAAAGAACGCACGCAGGCTTTTTTCAAGATAGACACATGTGAACAGGAAACTC
CGGGATTTAAATCCTTTATCCTTTATCCTAATCTCGGCACATCTCAACTCCATACATGTA
GCCTATGGTCGGGACCCGGGGCTAAAACTCTAGGCAGACGTCAGAGGCCGCGCATTTCCG
CATGTCAGACGGGGCTTTCTTCACATGAGACCGACCTTTGTGTATGTCTGTTGCATAGCA
ACAGCTAAGGGGGACTATTTTATAAAACGTTACTGAAATGCGATACAAAACGTTGTTAAA
ACGATTAGAATGAACACTTATATTGAATAAATTGACGGTGTAACTTGTTGTATAATCGCA
ATa
>NODE_6704_length_305_cov_6.586885
CTCTCTCTCACTCTCTCTCTCTATCTATCTATCTAATCATAAACGTCGCCACTGTTCGGT
GTTTGCAGACAGGCTAGGCTATGGTAGGCTAAAACCTGCGAAAACCTGCTGTAGCTGCAC
AATACCACAAGATGGCGCACTCGACCATTTCATCGTGTCTTGTGTGAATTTGCAAACGCT
GTATAGGCCCACGAGATAATCCGTTTAGGCTGTGTACAATAGGCTACTGAATTTGGTTGT
CCCAATATGTTTTAAATGATTTGTTTTTATGACACTTTAAGCATGGTCAGAGATGACTGA
CAGGAGGGTCAAGACATGATGTGATTGTTGTAGCTAGGTATCATTTCAAAATATAGGCAG
TGTAAGCACTGGAGAAT
>NODE_6705_length_161_cov_32.260868
TTCCAATGAAACAGCTTTTTAATGTTAATTTTCCCACTGACAGACAGTTTATCAAGTCTT
GAATTTTTTTCCCTGATGTATAAAGTAGCCACAAACAGTGCCATCATGTGGTCATTTTAC
AAAATTGCGCCCTTATTCAAAAATTGTCGATCTATTTCGGTCTTTCATAATGACCACAAG
GTGGGGCACTTGACCAACCCAAACGGAACTCAGTTGGACAGTCACGTTGCTGG
>NODE_6731_length_150_cov_7.893333
TCTTGGCCTGGTTCTCAGCCTCCCTCTTGGCCTGGTTCTCGGCCTCCATCTTGGCCTGGT
TCTTGGCCTCCATCTTGGCCTGGTTGTTGGCCTCCCTCTTGGCCTGGTTCTGGGCCCGCT
TGGCCTCCCTCTTGGCCTGGTTCTGGGCCAGCTTGGCCTCCATCTTGGCCTGGTTCTCAG
CCTCCCTCTTGGCCTGGTTCTCGGCCTCCCTCTTCGCCTGGT
>NODE_6746_length_290_cov_9.334483
ACACACATACATACATACATACATACATACATACTGTACATACATACATACATACATACT
GTACATACATACGTACATACATACATACATACATACATACTGTACATACATACATACCTA
CATACATACATACATACACACACACACACACACACACATACATACGTATACAATTCGACC
CAGGCCCCCAGGATCGGTAATCTAAAGTGAAGCCCTATTGAAACGCGCCATGTTGGCAAA
AAAGCCCCCAAAAACTACCACAATGTCTGCTTTTGATACCTTGGGACTAAAAAAACGAGT
CATTGATACCTCCGGTGTAAAGGATTCTGGGAACAAATGTAATTTGTATATCTTTATTAA
CA
>NODE_6755_length_73_cov_3.917808
CCGTGGGTTTCGAAATTAGGCAGTGGGGTGAATGTTATAGCTCGCATTGCGATGTGTTCA
TCTTAAGAGCTACAACTCAAAATATAAGATAGTTTTTGTGATAAATGCACTCCTTGGGAT
GGTCTGGTGTGTACTAAACAGTAAg
>NODE_6756_length_73_cov_3.794521
GTCTTCTGCTGCTTTGCTTCTCGCTCTCTTCTCTTCCGACACTCAGCCTGCTGTCTTCTG
CTGCTTTGCTTCACGCTCTCTTCTCTTCCGACACTCAGCCTGCTGTCTTCTGCTGCTTTG
CTTCTCGCTCTCTTCTCTTCCGACA
>NODE_6766_length_126_cov_13.547619
CAAGACAATGATTGGTTGACACGACGAGATGATTAGCTGGCGGCACGTGGGACACAACAC
AGCTAACGATGACTGACAGGACAGGTGGCCAATGGGGAACAGGGATACCTGGATCTCAAG
GAGAGCGGAGAATAGAGAGAGAGGGGGAGAGACAACACCAAACAGACAAGCAACAACATA
ATACTATGGAATGAATAt
>NODE_6767_length_83_cov_163.734940
GTCCCCAGCTTTACTACATAGGGGGAATCTTTCCAGGCCTCTGCAAGCCCAAAGTCGGTC
AACTTCACCTGCTTGTTGAACCAGTTTATGATGAGGTTGGGCTCCTTCACGTCTCTGTGG
AACACGCCACATTCTCTGCAATGAACTAAGGCCCG
>NODE_6769_length_414_cov_10.659420
CTTGGGAAAGGGTACAGGTTTGGAAGGAGCCAACAACCAAAGAATCTGAAGGTCAACAGC
CAGTGGAGGAAATGGTACAGGTTTGGAAGGAGCCAACAACCAAAGAATCTGAAGGTCAAC
AGTCAGTGGAGAAAAGGGACCTGACAGTCACAGTCCAAAAGGAGCAAGAGCGTGTGGATG
AATCTGTGGAGGTACACGCCCCGCTACCTGCAGCGGCTGCGGACAAAGTACCTCTTACTA
ATACTAGGATTAGTACCACAGTTAATGCTACTTCGGCTATGACTACGGAAACAGAGTCTA
AAGAGTCTGTGGATCCTGGAATAGAAACCATAAATCCAGAAGCAAAGGTGACATCTCAAA
TACCGGAGCAGAGAACCATGGTGAAGCCCCAAGAGACAACTAAGAAGGATATCCCAGTCA
CAATTATTAGCAATGAAGAAACAACTCCAGAACGGGAAAACACACCAGAAACGAAGAAAC
ATGAAT
>NODE_6771_length_284_cov_36.563381
CGGAGAGGGAGCCTGAGAAACGGCTACCACATCCAAGGAAGGCAGCAGGCGCGCAAATTA
CCCACTCCCGACGCGGGGAGGTAGTGACGAAAAATACCGATACGGGCCTCTGTGGAGGCG
TCGTGATCGGAATGAGTACAAACACAAACCCCTTTGCGAGGATCCATCGGAGGGCAAGTC
TGGTGCCAGCAGCCGCGGTAATTCCAGCTCCGATAGCGTATATTAATGTTGCTGCAGTTA
AAAAGCTCGTAGTTGGATTTCGGCGACGGGCCGGCCGTTCGGGGGTGCCGGCGGCAGGCG
GCGGGGCGGGTGGCGGCGCGGAGCCCCCCGAGAGGGAGGCCCACCGCGCTCCGCCc
>NODE_6777_length_154_cov_38.935066
AAACCCCTGACCAGCGATATGATTGGTTGCTAGGTTCTCAATGTAGGTCGCTATACCCGC
ACGGTAGCTAACATTACAGCCATGCAGTATCAGCCATTATGTCAACAACAGCTGATAGAT
CGTTAATTTGTCCAAATGAATAATTACCACATATGCTATGACAAAAAACTACTGCTAGCT
AGTTGAATCATGATATAACTAAGCTATCTTCCACCAACAAATAACT
>NODE_6787_length_357_cov_10.551821
TTTCCTCTTCCTCTGCTAGGCTCAATAGGTTAAAGTAACAGGGTTGCATGCATGTTGTGG
GACACAACTTAAGTTTATTATTACAACTATTTAAAATATGTTGATGAATAATAATAATAA
TAATAAACAATTATAAGAGACATAGATGAAGAAAATAATAGCAAGAAAAGTAAATTAAAA
ACATCTTTTTAATGTTATATTTGACATGAAAGTTGGTCAACAAGAAGGTGGGACAAGAGA
AAAATGCTGTTTTAGGGGGTGCATGAGAGTTATTAGGTGTTTAAAAAAATATTTCAGATT
TTTTTTTTCAACAACTATATTTATGTTTGGTCTCAGGACAAGTATAAATTACATAACAAT
GTCATGTTTTAAGATTTTTTGTTTATATTATATGACATTTCATTTTTTTTCATGGCTGGG
ACTGAAAAT
>NODE_6790_length_889_cov_16.452194
TCTGCGACAGAACAAACTACCCTGGATAAACTCAGACATTCTAAACCTCATTGCACAGAA
AACCACTGCTCTGAAACTATACAGATCAACAAAAACTACTGAAAACAAAACAGCGTTCAT
GCAACTCAGAAATAAATGCACCCTAGAGATAAGCAAGGCTAAAACCTCCTACTTTAAGCA
GCAAATCACTCAGGCCGCCACAAACCCCAAAACCCTCTGGCAGACACTAAAATCCATCAC
TGGTCAAACTCAAGAACATACAAACAACAACATACAAATATCTTTACAAAACACACTCAC
CACTGATCGGGTTCACATTGCAAATGCATTTAATAATTACTTTATCACATCCATTAAAGA
ACTGGCAGAACACTTTGACCCTCCGTCACTACCCACACCTATAACCCCCTCATCGAACCA
GTTCACCTTCACAGAGATTTCATTCCCTCAGTTATCCAGTATTTTCAGTTCACTCAATAA
CTCAAAGGCCAAAGACATATATGGTTTTAACACAGACTTCTACAAGACCCACGCTAGTAA
CTTCCTACCCTTAATCCTCCACTTAATCAATCTCTGTATAAGACATTCCATATTTCCAAC
CGTGTGGAAAAAAGCAAAAATAACCCCCATATTTAAGTCAGACGACCGAACAACCCTATC
CAACTACCGGCCCATATCAATCCTCCCACCTCTATCAAAACTCCTTGAAAAAATCCTGTC
AAAACAACTGATAGAACATCTTGAAACAAACAACCTTCTCAACAACTCACAATTTGGCTT
CCGATCAGCACGTTCAACACTATCTGCACAGCTACTATTCACGGAATATATACGCACCTC
CCTTAATAAAGGCCACATCACAGGCGCAGTCTTTATAGATTTCCGTAAAGCCTTTGACAC
AGTTAACCACCAAATACTTCATAACAAACTAGCATCCTTTCATCTTTCCCCTTCAGCTCT
A
>NODE_6791_length_204_cov_17.264706
AAAGACAGCCAGTGCCAAAAAAAAGAAAGATCTGTGAAATCCCCCCCCCTCTCTCTCTCT
CTCTCCGGGCCCCCGGGGGACCCCGCCTTGATGCCAAGCATTCATCATCCAGCCTCTAAT
ATCAGTTATTCCGCGGGCTCCTCTGCTTACAGCGGAATTAATTTCTGCTTTAATTACTCT
CATCGGCGGAATGCTGATGAAGGCTTGGGACCCGGTACTGGGGGACCCGTGCCTCCATTC
CGCCGCGTTAATTTGAATGAATTCCACCAGGAGGGc
>NODE_6792_length_76_cov_4.000000
GATCTTTCACAGAAAGGTAGAACAAGCAATTCTGATTATAGATCTGCCACCCAGGTGTGT
CTAGCCCTTTCCAAGACTGAGCAGTGAGGACATTATCATTTTTCAGGTGATTTTTTTTTT
CTGTTGCTGAATTAAATTCCTCACTGCT
>NODE_6806_length_79_cov_100.468353
TTGCCCATTTTAATGCCCGCCCACTCTATTTTTAGCCCCCCTAGCCCCTGTAGTTACCCT
TATCTTCGTCTTGTACCAAGAGCTACCCCTGCCCCCTGCACCAGCAGCCCTCTCTACAAC
CCCGCCCAGTCATCAGCACTATGCCCCTAGT
>NODE_6817_length_145_cov_50.096550
AAACACAGAACAGCAGGTGAAGGACAGAGAGTGAGGGAGAAAGAGAGAGAACCCCAGAGG
AGACACAGAAAGAAACAATACTAACCAATAACAGAAACCAAAAGGGGAGACGGGGAGACC
CGGATCACAACAGGACCCCCCCCCCAAGGGCCGGATCCCAGACGGCCCCAAAACACAACC
ACCCAGGGAGGGCGGGAGGGGGCCCGGAGGAGGACCC
>NODE_6818_length_339_cov_12.289085
TTTTTTTTGTCTGGGGGTGAGATTCCCAGATGTTAGGGCCACCGGCGGGGAAGATAGCGA
GTCAGAGTGGAAAACGGGACAGTCAGCGTGAGGGACGGGGTTCTAGGAGTGCCTACTGCC
TGGTCTCTGCCTACCTGGCTGCTGGCTGAATTGGGACACCCGGCCTGCCGCCGCGAGTTC
CTGTCTGTCGCACCGCACCGAGGTCCTTCCCCCCTCGTCTTGGACTGAACCACTCGGCTC
GGTGAGCAAAGCCCGGACCCCAGGGGGGGGTCGCATTGACTCGCGAGAGTTAAGTTTTAA
TCTCTCTGTTTATGTTTGATGTAGGCCTATGTCTGTTTTTATGGGTAACTTGTTAGAAGT
GTTGTAACTGTCTAGTCTAGTAATTCACTGTTTACTCTAATTAAGAAGGAc
>NODE_6819_length_73_cov_25.767124
TAGCGTTAGTTAGGGTGTGGTCAGGGTTAGCTAATCCTGCTTTAAGTCAGGGTTAGGGTT
CAGGATTAGAATAACCCGCTTTAAGTAAGGGTTAGGGTTCAGGGTTAGAATGACCTGCTT
TAAGTCAGGGTTAGGGTTCAGGATT
>NODE_6820_length_138_cov_69.217392
GGCGAACTTGATGATGGTGTTTGTGGGGTGGATGGGGGAGCAGTCGTGGGTGAAGAGGGA
GTAGAGGAGGGGACTGAGCACGCACCCCTGTGGCGTTCCAGTGTTCAGGGTGAGTGTGGA
GGACGTGCGGTCCCCCAACCTGACGCACTGGGGTCTGTTCCTGAGGAAGTCCCATATCCA
TGCACACAGTGAACTGCTTAGGCCCAGGTT
>NODE_6821_length_112_cov_11.571428
ACGTATAGAACGTCTATGGTTCACAGCACGGCGTCCTGTCTACGTATAGAACGTCTATGG
TTCACAGCACGGTGTCCTGTCTACGTATAGAACGTCTATGGTTCACAGCACGGCGTCCTG
TCTACGTATAGAACGTCTACGGGTCCAGGCCTCTCACCTGTCCTATCAGCTGGACGATGA
ATTC
>NODE_6822_length_339_cov_22.595871
GCGTCCTGTCTACGTATAGAACGTCTACGGGTCCAGGCCTCTCACCTGTCCTATCAGCTG
GACGATGAATTCCACCACCAGCTTGGACTCCTTGTTGAACATGCCCTGCCACAGCTTGTC
CACCACGCGCTGCGTGAAGTAGAACACGTTGTTGACCAGCACGTGGTAGCTCCCTCCGCT
GGTGATGGGCAGAGACGCGTCCTCGCCTAGGAGGAGGAGGAGGAGGAGGAGGAGGAGGAG
GAGAAGAAGAAGAAGAAGAAGAAGAAGGAGAAGAAGAAGGAGAAGAAGAAGGAGGAGGAG
GAGGAGAAGAAGGAGAAGAAGAAGAAGAAGGAGAAGAAGAAGAAGAAGAAGAAGGAAAAG
AAGGAGGAGAAGGAGAAGAAGAAGAAGGAGGAGGAGGAGAAGAAGAAGGAg
>NODE_6824_length_234_cov_16.927351
TGATAAACCTTTTTAATACCTTTTAACGCTCTTAAATTTCACAAAATTAATTTATCAACT
TTTAATACTTTTCAAGACCCCGCGGACACCCTGGCTGATGTAGGTAATTGGAATGCCGGG
TCGCGCTCAGACGGGCTGGGGGTGACTGCATAGCTGGTTTGTGGATGTGCTGGGATGGGC
AGCGGTCAGACAAGCTTCCGCAGATACCTAAAGACATAATGAAATGGTTGTAAACACACC
TAAAATACATTCACAAAAGTAGGTAGTTCACTTTGAAGCATGCAAAGTCATTGGATAAGA
TAAATA
>NODE_6826_length_363_cov_8.534435
GAGGCAAGGTTAGACAAACAGCAGGGCAACTACAAAGACAGGGTTAGACACGGTTACACA
AACACACAGCAATCAAACTACAGAGACAGGCAGGGCAAGAACAAGAATAAATAGACAGGC
GACAATGTAACTACAGAAAGCAACACAACTACAGACACAAGACAGGATTAGTACACTGTT
AGACATGCAACAATAAATAAGGCTTCTACAGGTTATACAAATACACATAAGCAGGATAGG
AGGGGAAAGGGTAAAAACAATTTGAAAATAAAAACAAAAATATTTACAACAGCATGCAAC
ATATACCTAACGACTAGTGGGACCAGAGCAGCATCGGCGGGTATGGGTGTACAACATGAC
AGAGGGCTGGGTTAGAGGGAGGGGAAGCAGCTGCAGGGTTCAGAGAGTAAATGGGAAATG
GCTTCTTTGAAGGCc
>NODE_6828_length_73_cov_14.753425
CTCCTCAAAGCGTTCCCTAGGTAGTTCACTACATGGTGAATACTCCTCAAAGCGTTCCCT
AGGTAGTTCACTTCATGGTGAATACTCCTCAAAGCGTTCCCTAGGTAGTTCACTACATGG
TGAATACTCCTCAAAGCGTTCCCTA
>NODE_6832_length_91_cov_9.450549
GCAGACTAATCCCTACCTCCCTAACCCTCCCCTGGAACTAACTATGGGGGAAAAGGGACA
ACAGGACAAACGTAACTAAGGGACTACAAATCAGTGTTGTTTTCGTCAACGATGACGATG
ACGAAATCATTTCGTTGACGCCCCTTTTTTTTGTAACGTTAAC
>NODE_6858_length_89_cov_29.516853
TTGTCGTTGAAGTCGATGCTTCCAACTCTGGGGTAGGCGCCATCCTCTCTCAGAGAGGTA
AGGATGACAAGACCCATCCATGTGCTTTTTTCTCTCGTAAACTCAGCCCCACAGAGAGAA
ACTACGACGCAGGAGACCGAGAGCTGCTGGCGATCAAACAG
>NODE_6859_length_791_cov_13.016435
ATACGAACATGTAGGATTAACTGTGAATTCGACTAACGTTACGGGGACGCCACGTTAGTC
TCCTAGCTAGCTAGCTTCAATGCCGCATTGTACCAACAAGCTAAGCTAAGGCTTAGCTTG
CTAGCTAACTCGGCAGACTCATTTGCTGTCAGGTTCCAGTGCCAAACAATCCTCCGTTTG
CCCAATAAATTATAACGTTAACTTTACTACGCCAACGGCTTAACGTTACTGTCAATACCC
GCAAGTAGTGGCTCTGTGAGGGAGCCGGATCTCGAGGATCGGTTCCTTTTAAAGAGCCGT
TCGAAAGACTGGTTCGGGTAGCCGAATATGTGAATCAGAATCATTCAAACCTCCCTCATG
TATATCGGCTCTGCAACTGCGAGAATCGGTTCCCATCGTTCGTTTTTAGAGAGCCGTTCA
AAAGAGTCGGGTTCGTCACATCACTACAATTCACTCTGCCTCGTCTTTACCAGTTATCAC
CAATGTTATTAAACATTCCATTCAAACTAAGCACTGCAGCACTTCGATTAGGCTATAGGG
TTATTAGCTATGTTGATCAAATAGTGCACTTCATTCCAGATTCCATGTAGGCTGTGTTCT
TAACGCAGCTAGTAGGCACATGACTTGACGCAAACAATTCCCAAACCAATTTAATCAAAT
AACGTTAACTCACGCGTTTTGGATGGGAGTCCTGTGTGTGTCCGTGTAAAAATATTCTCT
TCTTGTGTCTTTCACCATAAAAGGGTATTCCAATTTCCAGAAAGAAGGTTTAGCCACACT
CAACATCCTCCACCACCCTACACTAGAACACTCATTAACATCCTCCACCGCCCTACACTA
GAACACTCATCAACATCCTCCAC
>NODE_6860_length_219_cov_15.799087
GAAACCTTAACCACAGAGACCTTAACTACCAAACAGAACCCTTAACCACAGAAACCTTAA
CCACAGAAACCTTAACCACCAAACAGAAACCTTAACCACAGAAACCTTAACCACAGAAAC
CTTAAAGGGGACGGATTATGGAAAAAACACTTTTTAAGTTGTTTAACACTTATATTTAGG
TCTCGTGTGGCCCTAGCAGCGCCCAAAGGTTGACATCATATCATCTGGGCGTTTGGTTAC
TATCTGGTTTCTCTGTTCTTGCCCTGCCCTTCCCCCTCCCAACACTCCAGT
>NODE_6884_length_96_cov_172.697922
ATTGGCCTATTAGCCTATACACGATGGCGCGTTTGGGCCATCAATTAATAGTTACGGGCT
GGGATGGACTATGTGACATCGGACAGGGATTAACGGCACCTGAAGCGCTTTACAATGGCC
TCTCATTCACCAATTCACACACCATTGGCGGCAGCGAGGTGGAGAGGT
>NODE_6886_length_171_cov_21.339182
AATACCTGGAGGTGAAAGCTTGCCGCACATTCCTTTTCCCAAACATGCTCTCTTGATGTC
AAAGTCGGCTCCAGGGCCCCGGGGCCCCTGGAGTAAAGTGGTAATTCTAAGGTTCCCTGC
TTGGGCTTGCTGAAATATGCATTAAACCTGGTCTGGATACACTTAGATGAGAAGAGGGGA
AGATCTAAACAGAATCAAACATACAATCTGTTTCTCTCCAGGGTgtactgttgattttga
agt
>NODE_6893_length_335_cov_11.725373
ATTCCTGTAGATCCTCAGATTGTAGCCTTAGCACCGTGTGAATGTGAATAGTAAAGGTGT
TTTTGTGAATGTTAGTAAAGGTGTTTTTGTGAATGTTAGTAAAGGTGCTTTTGTGAATGT
TAGTAAAGGTGTTTTTGTGAATGTTAGTAAAGGTGTTTTTGTGAATGTTAGTAAAGGTGT
TTTGTAAATGTTAATTGTAAAGGTGTTTTTGTGAATGTTCATAGTATATGTGTTTCCTCC
TCTCATTTCCTCTAGCAGCAGAACAGATAAAGAAAACCGGGGGGTTGAAAAAAAGATAGG
AAAAAGACCCTCAAAAAAAGAGAAATGCATGAAACATGAAACTCTGCAAATTTGACTTAT
AACAAGCAAAATTACACCCCGCTGTCATTTAAATTATGGCTGCCCTC
>NODE_6911_length_348_cov_13.560345
TGGTGTCGCATTTATCTTCCTCCTCCTCCTCCTCCTCCTCCTCCTCCCCCTCCCCCTCCT
CCCCCTCCTCGTGGAGTAGTTGCTCCTCCCCAGTAGAATTCAGAGCTGATCATTAACCTC
TCCGCTGTCCCGCCGTCCCCCTGCCTGCCTTGCCTGGTCGCATCTCTCCCCTCCATTCTG
GTTTCCTGGCCCCATATGCCGCCTTCCTATTTCCCGTCTGCAGACAGCAGGGAGCACTTC
TATTATCACCTTCCTCCGAGCTGTCTCTGAATGTGAGAGGCAATTCCATTTCACTTCAAC
CATGGGGGAGAGGAGGGTAGCATAGCCTACAGCCACACAGAAATTGGCTTTAGAGCAACC
GGTACCTTTCAGAGCTGAGTGGCAAGGAACAATACTGGTTTAGTTGGGTTTGTATTTCTt
>NODE_6912_length_482_cov_13.939834
GCAGGGATGCAAACTAACTTTTTGACCAACTCGCCAAGTGGCAAGTAGGTGAAAAAACAT
ACTCGCCAACCATATTTTTTACTCGCCAAAAGCCAAAACAAACCATTTCCTTTACCATTT
TATTCCGACATCACTAGTCATATCATAGCAGGCATCATAGTGCCATTTCAGCCAACCTGT
TCTTCTAAATTGGGTGGGGAACCTTTTTTCTGTCAAGGGCCATTTGCAAATGTATAAAAC
TTACTAAGGGCCACAGTATAGTATATAGAGTGTATTGAAATTTTAACTACCCTATATGAA
ACAAGCAAGACACATGATGCAGTCCAGATGAGATTTAAAAAGACCTGTATTCAATAGAAT
[truncated: 1,444,889 more chars]
