# Supplementary material for: Early-branching euteleost relationships: areas of congruence between concatenation and coalescent model inferences
Source: PeerJ. 2017 Sep 8;5:e3548. doi: 10.7717/peerj.3548 (PMC5592902; doi:10.7717/peerj.3548)
Supplement: Data S1 [file peerj-05-3548-s003.zip › DataSupplement/Assemblies/Chauliodus-sloani39-73.fa]

>NODE_35_length_616_cov_113.506493
AAAAGAAGCAGGGATTTTTTCCACCCTTCTTTACCAGTTAAACCAGTATCTCTGGATAGA
ACACACTCAAGTACTGGAACAGGTAGAGTCTGTGGCCGCAAACTCTCTCTGTGCCCTCTC
TGAAAATTACCTTCCTTCCCTCTCCGTTGACTTCAATTGAATTTCCAGATCTTTTGTTTG
CTCCTCTTATCACTTGGAAAAAGGTGAACCCTCGTGTTATTTTTATTTGATCTTTGCTTT
AATTGTAGTTTTTACCCTTGTGGTCCCTGATGGCTTCGCACAGTGATACTCTGGTGGTGT
TCTTTGGGGCAACAGCTGGTGCAAATAGGGGTAAACTGGGTTCGGATGAGAGGGAAATAA
TTCTCTTGGTGTGGCAAATTGTGGATCTACATGAGAAAAAGGTACGAACCTTTCTGACCC
CGTTGTAAGGTTTCTTTTGTAGTGTTTTTTTTTGTGGCACAGTCTGTAGTGGAATAGTCT
TGTTTTACCTTGACAGCTGACATTTATACCAACAAGGTGTGCGCTCTTACAAAACAAATC
ACACGTTTTTGCAAATTGAAATGAACTAATTTGGACTAACGCGGCCGGCGCTCTGATTTC
GGCGTTGGTTCACCAGGTGTGTGCACTACAAATGTTGACTAAAATAACGTAGCCTAGGCT
GCTAAATGTTTGATGGAGAAAAGCATAc
>NODE_43_length_109_cov_72.027519
CCAGTTCCCAGTTCCCCAGGGTCCCAAGTTCCCAGTTCCCCAGGTCCCTAGTTCCCAGTT
CCCCAGGTCCCTTGTTCCCAGTTCCCTAGGTCCCTAGTTCCCAGGTCCCTAGTTCCCAGT
TCCCTAGTTCCCAGTTCCCCAGGTCCCTAGTTCCCAGTTCCCCAGGTCATTAGTTCCCAG
T
>NODE_46_length_92_cov_320.315216
GTTTCATCTCTGTAGGACAAACAGGGCCTGAGATATGGCTGTTCAAAGTTTGCGATTTCA
AACGTTTGCTATAGCGCCACCTATAGGCCCAGAAATCTGAAACCCATCATTTATCAAATT
TTTCACCAGGACTGATGTATCTGCCGAGTATCAAGAGTTTTCAT
>NODE_47_length_468_cov_69.299149
AGTGCAGTGTGCACAGCCTATTTAATCATTAAATAAGAAATTGCAAGGTCAAAAATAAAT
TACATCCCATTATTTGCAGCACATCTCCCCAAAGCATTGGGAGCGAAACAGTTTTGAATT
TCAATTGGCTTCCAAGTGGCAAAAGCCCTCAGCTAATACATCAAAGAAAAATTGGTGTCA
ACTAATCGGTTTAGGACACAGCTTTAGAACAGCTAAAATCCTTTTGAATAGCCTACTCGA
ACCGTTCTCCGGTAGCCTACAGACCGACCGTGGTTCGCGCACCTGACCTTGCGCCCGTGA
GGGAAAAGCTGTCAACCCCCTGACGTTAACTAACGTTGCTTAACTTAACCAGCCTCCGTG
TGAACGAGAGAGGCAATTATTAGGCTATTCCGCAACAATAGTTAATGCTTTCTAATAATA
GTCTCTAATTCCAAATTAGATTACGCTTTACTCCCTCAGGCATTTCTGCGATGCACCCTT
GCTTGAGTTGATCTAAGTGCAGGGCTCTGCTCGGTTCAAGCTGCTTtcactgtctaggct
>NODE_60_length_351_cov_29.373219
CTTAAAGGGGTACTTACCCCTAGAACAACATTGTGCTCAAAGCTTTATTTTATCATATTT
CAATGGATGACGGTAATCCCAGTGAATGTATTAACTCCATGTAAGAGCCTCAACCCTCTA
AAGGGTACACTTTGGTGAAGCGCAGCATCATCAAATCACCACTTCCTGTTTACTTTTAAA
ATCTACTTCCGGTTTTGGGGGAAAAAATGGCGGCTTCTTGTTCTGTGGAACATACTGATC
CAGAGACATCATTAGATCGAGTCGCGTACTCCTTCCTGTGAGGAGTTATGGCCATTCAAA
GAATTTGCTCACATAAACAAATTGTTAGCTAACTTATGCATGCAAGGGATCTAGCATATA
TAAATGCTGTAACAGAGATCCTTTTGGGGTAAGGAATCATTAGAAATTAACTTGTATCAA
GGG
>NODE_61_length_741_cov_41.802967
CGCGTCTCCCATCGGGGGACTTGGTTGTGGGAGAAGCTCCTGGGGGTTCGGCTGGACCGC
CCCGGGTGCCTTGAGCAGGGCGAGCTCAGTTAACATGTTGTTAAGGGCAGTTCCGATCTC
GCTTCCCATGAGGGTCATGCGGTCATTTAGCCGAAGCTCCATGGTGGCTAGGCACTGGTC
CACGGTGCCCAGGCGGCTCTCCACGGCTTGGACTTGGTGAGTTAGGGTAGCGAGAGCCGG
GACGGCTGGGGCCGCCAGGGTTGGGGGTCGGATTAGGGAGGGGGAAGGTCTAACCCCAGA
GGGAGTTGTGCCGCTTGGGTCTGACATACTGGCCAGATCGTTCTGTCACAAGGAGCAGGT
TACGACCCAGAAAGTACGGCACACACAAGGGAGTTTCCAAATTAACTATCTTTATTAGAG
GACCGGGGAAAGAAAACCCCCCCTTTAACGGGGAGGAAAGATAACCCGGGGTCCGCGGGG
ACCGAGGTTGGTGAGGGGTGGGGCAGGAGGTAGGCGAGATAGCCCGAGGGCTGACGTGGG
GCAGTCTCTGGCTCGGGTTCTCGAATGGCCGGGTAGGCGATGGTGCGAATAGCTGGGGGA
GGGAAACACAAGAGTTTGTTGACATTAGCTGGGTTGACAAAATAGGAGCACGGAGGGGCA
GGCAGGACAAAAACAGCAGGGGTCACCAAAAATATATATAACACAAAAATATCGCTCGGG
TAATTTCGCTCAGGAGATACTCAGACTTGGGAAGGCTGGAAGATCTTCGCACCGGTAGCA
GGAAGACGATCTGGCAGAGACAGGACGGGTTCG
>NODE_62_length_247_cov_6.643725
CTTGTACAGGGCGTCGGTGTTGTGTGTCCAGTCCAGTTTATTGTTGAGGTGAACACCCAG
GTACTTGAAACTGTCCACCAACTCGATGTCCGCGCCCTGGATGGTCACGGGTGTGTGAGG
TGGTGCCCTTCTCCGGAGGTCAATCACCATCTCCTTGGTTTTACTGGTGTTTAAGCGCAG
GTGATTACTCTCACACCAGTCCACAAAGTCCATGATGACCGACCTGTACTCCAGCTCGTT
CCCCTCCGACACACAGCCAACGATGGCTGAGTCGTCAGAGAACTTCTGGAGATGACAGCT
GCTGGTGTTGTAGGTGAAg
>NODE_63_length_73_cov_44.630138
CATCTTCTCCCATCTTTCTTATCGTAACTGATTGTGCTGTAGAGACCACTTCATCACCCC
CTTGTATCCTCAGTGTTATTCTTGTAATGTCCACTTGTTTCTGATCCGGTGATGTCCAAA
TGCATCTGTAGTTTCCTGCATCACT
>NODE_84_length_372_cov_17.669355
CCTAGGATTCAAACAAAGCAGGGTGAAGCCGCATTCGGCCACTATGCCACCCATAGCTGG
AATAAACTCCCAGAACACCTTAGATCTGCCCCCACTCTGCCGGTCTTCAAAACTAGGCTG
AAGACCTTTATGTTTACTCTTTGTTTTTAACTGCTACTGAACTACTGTAGCTATATCTCT
TCTCCTCTCAATTCTTACGTCTAATGATGTTGCTCTGTTTTCCTAATCCAGGGAACCTAT
TGGAACGCTAGGTTCTGATATGGTGTTGATTCCTGTGTATTATTATTATTTTTAATGTGT
TATGCATTGCTGTGCTGCTTGTCTTTTCTTGTTTGTTTTTTGTACAGCACTTTGGATTGC
CTATGTGTATGAAAAGTGCTTTATAAATAAATTTGACTTGACTTGACTTGACTTCTCTTC
TCTTCTCTTCTCTTCTCTTCTCTt
>NODE_86_length_281_cov_33.316727
GTGGTGGACAGGATCAGGGGCACGGGGGCCTCAGTGATCTTGGTGGCTCCGACCAACCCC
GGCTCCCTGTGGTATCCGGGCGTGGTCTCCATGGCGCGCGGCGCGCGCTTCCCGCTGCCA
ATGTGGGCAGACGCGATGACGCAGGCAGACGGCATCATCAGAGAGTACCCGTTACTGTCG
GGGTTCCGATTAGCGGCCTGGCTGCTGAGAGGGCCAGGCTGCTAGGGGAAGGTTTTGATG
AGGGCACGGTAGCGACAATGCAGGCCGCGCGCGCACCGGGTACGGTGGCGCTGTACAACT
CCAAGTGGAAAATCTATGCGGAGTGGTGTGCGGCGAAGGATCTTGATCCTTTT
>NODE_93_length_577_cov_33.383015
GGTGGATGGACGGATGGATGGATGGATGGGGGGCTATTGGCTCCGGTTGGGGATGGTGGA
GGAGAGAGACAGTGGGGTCTGGAGACAGGAGCCGGGCTTGGCTGGGGAGGAGAGCCCGTC
CTTCTGTGAGGGTTGCCTGCCCCACCACATGCAGCGCTCCGACGGTGACCCTGCACAAAC
TGGCAACTGCCATCCGTCTGCTTCCGTCTGCTTGGCATATTTGGCCATTTAGTGGGGCGC
TTGTGAAGATCAAATGGGTTAAGATCGCCCCTCTTAGTCAGCGGGGAGAGAAAGAACATC
AAAAAGGTGTAAATTTCACTTCCCCACTTTTGATTAAGTCAAGCATGAAAAGAAATGTAA
TACTCTCAAGTGGCAAGGGTTTACACTATTGATGCTGTTACTTCTGCTTCAGGAGACCCA
ATCAGGCCGACAGCGAGCTGAGCAAACTCGCCCCGAGTTTTAGGGGGAGGCCAGATGGAA
GGCTTTTGCTGCGCCTGAAAAGACAGCTTAAGAGCTCGCCTCCTCAATCCCACTCAATAC
TGACTGTGTGAAATCCTGGCCCTGGCTAACCCCCCCACCCTCCCTCCCACCTCACTACTG
CCCCCCCCCAACCCAACCCACCCGCCTTCTCCAAAGCTGGTGgctacca
>NODE_94_length_73_cov_72.232880
TAAAGAATTATGTGAGGAAATCAAATTTGGCCTCGCCACTTGAGCGCCGCAAAAATGCCA
AACAATAAACTATCAGATTGCAAATTAGATCAGTAAAAATATCAAACACATTGCGGCGGA
AGAAAAATCCATAATTGCGTTTAGc
>NODE_95_length_467_cov_76.807281
TGGGGTGATGTTTGTGCATGGGGTCAGTCCTGTAGCGAGCTGCTACGGGTCGGCCCGGTG
CCCCCTCCGCAAGCCCCCTCATCAGGCTGGGTGCTGCTGCCACGCGCCCTCTCTCCTCCA
CAATCCCCATAAACTCTGATAATTGCCGCATTAAACCGGAGTTTATTATTTTTCTCCAGG
TGCAGGTGTGTGGATGATATGAGCCCCAGGTTGCATTTACATACAAATTGAAGGTTTTTA
TTAATCAGCCCGGCTGCAGGAATCAAACGGCAACACTCCATCAGCCCTTTAAATACATTT
GGTGACATTTTTACCCGGGCATTAGCATGATAGGGCAAGCGGAGTATAATGTACCAATGA
TTGCTTTTCCATTGAAAGCACAAACGGTTTCATTTTTCCTGTCATCTCAAATAAGTGTTA
AAGAGGGGTTTGGAGGCTATTGTGCGAGCGCCGTATGCCTGGGACCTGGGAGCGCTGATG
GCCATATTAAATAACCATTAGCCGCTAAGCTTAGATCATTGTGGCATCCaccctcctct
>NODE_115_length_101_cov_6.940594
AGTGTATGATGTAGTCTGTAGTGTTCACCCTAACCCACCCAGAGTGTATGATGTAGTCTG
TAGTGTTCACTCTAACCCACCCAGAGTGTATGATGTAGTCTGTAGTGTATGATGTAGTCT
GTAGTGTTCACCCTAACCCACCCAGAGTGTATGATGTAGTCTGTAGTGTTCAC
>NODE_128_length_394_cov_29.664974
TCGTGTTCTCATTTGGTACACACAGCCATATTCTCAAATGACACACACATACCATTCAAA
ACAGAACACACACTAAGCATTTGCTGCACACTACCAAGCATTCACAGCACACTGCAGAGC
AAAATTGAAAGCACAATTATAGAAATGGAACACACCATATGAATGACAATGCCTCTGGAG
AATGAGCCATTTCTCCTTTTGTAAAATGTCTCAGTGTAGGCCTACTTTTTTCGATTCGAT
AAATCGATTAATCATTGCAGCTCTATAATTATAAGCACTGCTAGAGTGCCACACATCACT
CCAAATACACAGAAAAACCAGCGTCACAGCCACCAGCGACTAGGTTGACACTCAATATCC
ATCACACTACTACTACTGGTATCACACCTCGATGAAAAGTGCAATCGCATTGTGACAGAC
ATATACTCTAACCTACTTTTCTGGGTAAAGAGGCAGGAAAAAGTAc
>NODE_129_length_73_cov_5.356164
AAGGGTCCTACCTGGTACTAGAGGTGTACCTAATAAAGGGTCCTACCTGGTACTAGAGGT
GTATCTCAAAGGTTCCTACCTGGTACTAGAGGTGTACCTAATAAAGGGTCCTACCTGGTA
CTAGAGGTGTACCTAATAAAGGGTC
>NODE_138_length_428_cov_56.049065
CTCTCGCCTCCCCTTTTCCCCCAAATGAACCCCCCCCCACCATCAACGATGATATCACAT
CCTCACAGTAAATCGTCCTGCACTCTCTCTTTGCGTGTAACGTTGATATGTGACTGTATT
TGTTGTATTAGGGGATGGCCAGCTTGCCACACAAGATTTGACTCCAGCATTTGCCAACTA
CTACGTTGCATCTTCTCCGTCTCCCACTACCTTACAGAAACTTATCTTATTGGTTCCATG
AAGGTGCTGATGGGTTTACAAAGAACATTTCTAAAAACGATCTTGTCAATGAAGAAATTC
TCTGATCGACTGAACGGGAAATTAAGGTTAAAAAATGTTGTCTGTCCCCCCTCGCCTCCA
TCTTTCTTCTCCTCTATCTGCCCCTCTCCTCTTCTAAACCCTCCTGCCCCCTCTCTCCCT
ATCTCTATCTCTCTCTCTCCACTCTCTCTCTCTCTCTCTCTCTCTCTCTCTCtctctctc
tctctccacacaagtatgca
>NODE_146_length_93_cov_11.838710
GCTTCCGAGATCAGACGAGATCAGGCATGTTTTCTAGGGAAATTTGAGATGAGGAATTTG
AATCTGAAGTCCATTTGTCGATAGGAGCTATGCTTGTTGAGTACCGGGAACAGGCCGGCT
TTTGAAGCCTGGCCTAGAGTACTTGGGAAAGGTCACATGGGGGTG
>NODE_148_length_393_cov_13.689568
AGATCAGTTATTCAGGAAACAGCATGGAAACACATATGAACAAAATACAACGAACATTTA
AGTTTAGGCTACTGCAGTAGAATTGGGGGTAGCATTAGAGGAAACCAACAGGCCAGCTTA
AAGACAGCTGTAGCCTACAGTTTAATGCGTCTTTACGCGCAGGGAGAGATACAGTTACAG
CTGCGCGTTAGGACGCATTGGAGCTGTAGGCTAACCCTAACCCCACCAAAACTCTGAATT
ATAGCCTATAGAATAAAAACTTTATTTTTCTTAATTATTATTTCATTTCAAACCGTATAT
ATAGCCTGCAACTGTGAATGGAGTGATGTGACGTTCAGGAAAAATCCGATCCTTTTGAAC
GGCTCTGGAAGTGATTAATCAAGTGTTATCAGCTGTGCTGCACACCTGATTAATCACGTC
CCTCCAATAGTGTAGGACAGGAAATAAAGATACCTGTATAATTTc
>NODE_149_length_161_cov_26.068323
AGCCCGGCCTGCCAGCGAGGCGGCCATCGGAGCGGACACTAATCCGCAGCGACACCAATT
ATGATTAATCTCATCACTTTAGAAGAGTCGGCTTGTCACGTCCCTAATTAAGTGTGCTGT
CCTCCCTATATGTGCAGACAGGATCAACAACATTATATTGTCATAATGGGCACCACAGCC
CGCCGCTCTGTTTTTGTGTTGCCTAAACTTTTTCGTAACTCAAAAGTTGGGCg
>NODE_150_length_705_cov_9.489362
GCGTACCGCCCCTCCCCCGGAGAGGAGCACTCGGAAACGGTGCGCAAGGACGAGGAAGCG
GGGTAAGCGCGGAGGAGTCCGAGCTAGGCTAAGAGCTCAGCCAACTCGCCCGGCCATCCC
ATCTATTCTCCTGGCCAACGTAAGATCTTTGGACAACAAAATGGACGAGATTCGACTTAT
GAGATCAGCAAACCGCAAAGTGAGTGACTGTTGTGTGGTAGTTTTCACTGAAACATGGCT
GAACGAAAACATCCCGGACTCTGCTATCCAACTAGAGCAGCTAGCTTGCTACAGAGCAGA
CAGAGCCCTCGCCGAGGGGGGAAAAACACGCGGAGGAGGTCTGTGTGTTTACATCCACGA
GGCGTGGTGCCGGGACGCTACTGTAGTGTGCAAACACTGTTCACAACTAGCAGAGTTCAT
GATCGTGAAGTGCCGTCCTTTCTACCTCCCGAGGGAGATAAGCTCGATCCTGCTGGTCGC
AACTTACATCCCCCCAACCAACAACAACGGAGACAGAAATGCGGCGCTACATGAACTGTA
CAAGGCCATCAGTGAACAACAAACTGCACACCCGGACAGCTTCATCGTTCTTGCCGGCGA
CTTCAACCACGCAAACCCAAAAACCATACTACCAAAACTGCACCAGCATGTGAACTTCGC
CACCAGGGGAGAGAACACATTGGACAATGTTTACACAGAACACAAAGGAGCCTACAGGGC
CAGCCCCCTCCCCCACATCGGAGCCTCAGACCACCTCACTGTTATGCTAATACCTGC
>NODE_154_length_561_cov_5.850267
GGAGAGAAGCGCCTGATTCGCGCTAACGATTGCACTGGCTTCCGGTTTTTCAGCCTTCAG
CCCGCCTCCCTGAGATGGGTGTTCCGGTTCCGGTCTAGTTCCGTATTTTCGAGCAAAACA
CGTAGCTTGTAGGCTAGTTGTCTTAACGAGTGATAAAGTCTCAAAATACCAGCAAAATGG
AGATCTCCGACGACATTTTTAACGAAGTGTTACAAGAAGCTTGCCGGATCCACAAAATCC
CGCAATTTAAGCCACTTCAGCGTCTTTGCATGCGCAACTTGATCGAGGGAAGAGACCTGC
TAGCATGCCTACCAACAGGCTATGGCAAATCGCTGATCTTCCAAGCCTGGCCCACGGTAT
GCAGTTTGTTGGAGAAGAAGTTAAACTTGAAGCGATGGCCTGTAGATGGAATCGTTCTTG
TCGTCTGTCCACTGTTGGCCATCATGGTGGATCAAGTCAAGCTCTCCAGCGGGTGGCCTC
TGCCAGCCCGCACCCCACCAATGCCTTTGCCAAAGTTAAATGTGTACATTGTGTTATGTG
TACCTGGGTAAATGCAATACATTCCCACTCTGACTATAACGTGCAATATATACCTGAACA
CTGAAACCACATTAGATATTATTGACAATCTTt
>NODE_165_length_5313_cov_232.844910
CCTTTCTTTTTGGGGTAATTATACTCATCGCGAATATCCTTAAGAGGGCGTTCAGCAGCC
AGCTTGCGGCAAAACTGCGTAACCGTCTTCTCGTTCTCTAAAAACCATTTTTCGTCCCCT
TCGGGGCGGTGGTCTATAGTGTTATTAATATCAAGTTGGGGGAGCACATTGTAGCATTGT
GCCAATTCATCCATTAACTTCTCAGTAACAGATACAAACTCATCACGAACGTCAGAAGCA
GCCTTATGGCCGTCAACATACATATCACCATTATCGAACTCAACGCCCTGCATACGAAAA
GACAGAATCTCTTCCAAGAGCTTGATGCGGTTATCCATCTGCTTATGGAAGCCAAGCATT
GGGGATTGAGAAAGAGTAGAAATGCCACAAGCCTCAATAGCAGGTTTAAGAGCCTCGATA
CGCTCAAAGTCAAAATAATCAGCGTGACATTCAGAAGGGTAATAAGAACGAACCATAAAA
AAGCCTCCAAGATTTGGAGGCATGAAAACATACAATTGGGAGGGTGTCAATCCTGACGGT
TATTTCCTAGACAAATTAGAGCCAATACCATCAGCTTTACCGTCTTTCCAGAAATTGTTC
CAAGTATCGGCAACAGCTTTATCAATACCATGAAAAATATCAACCACACCAGAAGCAGCA
TCAGTGACGACATTAGAAATATCCTTTGCAGTAGCGCCAATATGAGAAGAGCCATACCGC
TGATTCTGCGTTTGCTGATGAACTAAGTCAACCTCAGCACTAACCTTGCGAGTCATTTCT
TTGATTTGGTCATTGGTAAAATACTGACCAGCCGTTTGAGCTTGAGTAAGCATTTGGCGC
ATAATCTCGGAAACCTGCTGTTGCTTGGAAAGATTGGTGTTTTCCATAATAGACGCAACG
CGAGCAGTAGACTCCTTCTGTTGATAAGCAAGCATCTCATTTTGTGCATATACCTGGTCT
TTCGTATTCTGGCGTGAAGTCGCCGACTGAATGCCAGCAATCTCTTTTTGAGTCTCATTT
TGCATCTCGGCAATCTCTTTCTGATTGTCCAGTTGCATTTTAGTAAGCTCTTTTTGATTC
TCAAATCCGGCGTCAACCATACCAGCAGAGGAAGCATCAGCACCAGCACGCTCCCAAGCA
TTAAGCTCAGGAAATGCAGCAGCAAGATAATCACGAGTATCCTTTCCTTTATCAGCGGCA
GACTTGCCACCAAGTCCAACCAAATCAAGCAACTTATCAGAAACGGCAGAAGTGCCAGCC
TGCAACGTACCTTCAAGAAGTCCTTTACCAGCTTTAGCCATAGCACCAGAAACAAAACTA
GGGACGGCCTCATCAGGGTTAGGAACATTAGAGCCTTGAATGGCAGATTTAATACCAGCA
TCACCCATGCCTACAGTATTGTTATCGGTAGCAAGCACATCACCTTGAATGCCACCGGAG
GCGGCTTTTTGACCGCCTCCAAACAATTTAGACATGGCGCCACCAGCAAGAGCAGAAGCA
ATACCGCCAGCAATAGCACCAAACATAAATCACCTCACTTAAGTGGCTGGAGACAAATAA
TCTCTTTAATAACCTGATTCAGCGAAACCAATCCGCGGCATTTAGTAGCGGTAAAGTTAG
ACCAAACCATGAAACCAACATAAACATTATTGCCCGGCGTACGGGGAAGGACGTCAATAG
TCACACAGTCCTTGACGGTATAATAACCACCATCATGGCGACCATCCAAAGGATAAACAT
CATAGGCAGTCGGGAGGGTAGTCGGAACCGAAGAAGACTCAAAGCGAACCAAACAGGCAA
AAAATTTAGGGTCGGCATCAAAAGCAATATCAGCACCAACAGAAACAACCTGATTAGCGG
CGTTGACAGATGTATCCATCTGAATGCAATGAAGAAAACCACCATTACCAGCATTAACCG
TCAAACTATCAAAATATAACGTTGACGATGTAGCTTTAGGTGTCTGTAAAACAGGTGCCG
AAGAAGCTGGAGTAACAGAAGTGAGAACCAGCTTATCAGAAAAAAAGTTTGAATTATGGC
GAGAAATAAAAGTCTGAAACATGATTAAACTCCTAAGCAGAAAACCTACCGCGCTTCGCT
TGGTCAACCCCTCAGCGGCAAAAATTAAAATTTTTACCGCTTCGGCGTTATAACCTCACA
CTCAATCTTTTATCACGAAGTCATGATTGAATCGCGAGTGGTCGGCAGATTGCGATAAAC
GGTCACATTAAATTTAACCTGACTATTCCACTGCAACAACTGAACGGACTGGAAACACTG
GTCATAATCATGGTGGCGAATAAGTACGCGTTCTTGCAAATCACCAGAAGGCGGTTCCTG
AATGAATGGGAAGCCTTCAAGAAGGTGATAAGCAGGAGAAACATACGAAGGCGCATAACG
ATACCACTGACCCTCAGCAATCTTAAACTTCTTAGACGAATCACCAGAACGGAAAACATC
CTTCATAGAAATTTCACGCGGCGGCAAGTTGCCATACAAAACAGGGTCGCCAGCAATATC
GGTATAAGTCAAAGCACCTTTAGCGTTAAGGTACTGAATCTCTTTAGTCGCAGTAGGCGG
AAAACGAACAAGCGCAAGAGTAAACATAGTGCCATGCTCAGGAACAAAGAAACGCGGCAC
AGAATGTTTATAGGTCTGTTGAACACGACCAGAAAACTGGCCTAACGACGTTTGGTCAGT
TCCATCAACATCATAGCCAGATGCCCAGAGATTAGAGCGCATGACAAGTAAAGGACGGTT
GTCAGCGTCATAAGAGGTTTTACCTCCAAATGAAGAAATAACATCATGGTAACGCTGCAT
GAAGTAATCACGTTCTTGGTCAGTATGCAAATTAGCATAAGCAGCTTGCAGACCCATAAT
GTCAATAGATGTGGTAGAAGTCGTCATTTGGCGAGAAAGCTCAGTCTCAGGAGGAAGCGG
AGCAGTCCAAATGTTTTTGAGATGGCAGCAACGGAAACCATAACGAGCATCATCTTGATT
AAGCTCATTAGGGTTAGCCTCGGTACGGTCAGGCATCCACGGCGCTTTAAAATAGTTGTT
ATAGATATTCAAATAACCCTGAAACAAATGCTTAGGGATTTTATTGGTATCAGGGTTAAT
CGTGCCAAGAAAAGCGGCATGGTCAATATAACCAGTAGTGTTAACAGTCGGGAGAGGAGT
GGCATTAACACCATCCTTCATGAACTTAATCCACTGTTCACCATAAACGTGACGATGAGG
GACATAAAAAGTAAAAATGTCTACAGTAGAGTCAATAGCAAGGCCACGACGCAATGGAGA
AAGACGGAGAGCGCCAACGGCGTCCATCTCGAAGGAGTCGCCAGCGATAACCGGAGTAGT
TGAAATGGTAATAAGACGACCAATCTGACCAGCAAGGAAGCCAAGATGGGAAAGGTCATG
CGGCATACGCTCGGCGCCAGTTTGAATATTAGACATAATTTATCCTCAAGTAAGGGGCCG
AAGCCCCTGCAATTAAAATTGTTGACCACCTACATACCAAAGACGAGCGCCTTTACGCTT
GCCTTTAGTACCTCGCAACGGCTGCGGACGACCAGGGCGAGCGCCAGAACGTTTTTTACC
TTTAGACATTACATCACTCCTTCTGCACGTAATTTTTGACGCACGTTTTCTTCTGCGTCA
GTAAGAACGTCAGTGTTTCCTGCGCGTACACGCAAGGTAAACGCGAACAATTCAGCGGCT
TTAACCGGACGCTCGACGCCATTAATAATGTTTTCCGTAAATTCAGCGCCTTCCATGATG
AGACAGGCCGTTTGAATGTTGACGGGATGAACATAATAAGCAATGACGGCAGCAATAAAC
TCAACAGGAGCAGGAAAGCGAGGGTATCCTACAAAGTCCAGCGTACCATAAACGCAAGCC
TCAACGCAGCGACGAGCACGAGAGCGGTCAGTAGCAATCCAAACTTTGTTACTCGTCAGA
AAATCGAAATCATCTTCGGTTAAATCCAAAACGGCAGAAGCCTGAATGAGCTTAATAGAG
GCCAAAGCGGTCTGGAAACGTACGGATTGTTCAGTAACTTGACTCATGATTTCTTACCTA
TTAGTGGTTGAACAGCATCGGACTCAGATAGTAATCCACGCTCTTTTAAAATGTCAACAA
GAGAATCTCTACCATGAACAAAATGTGACTCATATCTAAACCAGTCCTTGACGAACGTGC
CAAGCATATTAAGCCACTTCTCCTCATCCAACGCGTCAGTTTTTGACAGAATCGTTAGTT
GATGGCGAAAGGTCGCAAAGTAAGAGCTTCTCGAGCTGCGCAAGGATAGGTCGAATTTTC
TCATTTTCCGCCAGCAGTCCACTTCGATTTAATTCGTAAACAAGCAGTAGTAATTCCTGC
TTTATCAAGATAATTTTTCGACTCATCAGAAATATCCGAAAGTGTTAACTTCTGCGTCAT
GGAAGCGATAAAACTCTGCAGGTTGGATACGCCAATCATTTTTATCGAAGCGCGCATAAA
TTTGAGCAGATTTGTCGTCACAGGTTGCGCCGCCAAAACGTCGGCTACAGTAACTTTTCC
CAGCCTCAATCTCATCTCTCTTTTTGCGTTCTGCTTCAATATCTGGTTGAACGGCGTCGC
GTCGTAACCCAGCTTGGTAAGTTGGATTAAGCACTCCGTGGACAGATTTGTCATTGTGAG
CATTTTCATCCCGAAGTTGCGGCTCATTCTGATTCTGAACAGCTTCTTGGGAAGTAGCGA
CAGCTTGGTTTTTAGTGAGTTGTTCCATTCTTTAGCTCCTAGACCTTTAGCAGCAAGGTC
CATATCTGACTTTTTGTTAACGTATTTAGCCACATAGAAACCAACAGCCATATAACTGGT
AGCTTTAAGCGGCTCACCTTTAGCATCAACAGGCCACAACCAACCAGAACGTGAAAAAGC
GTCCTGCGTGTAGCGAACTGCGATGGGCATACTGTAACCATAAGGCCACGTATTTTGCAA
GCTATTTAACTGGCGGCGATTGCGTACCCGACGACCAAAATTAGGGTCAACGCTACCTGT
AGGAAGTGTCCGCATAAAGTGCACCGCATGGAAATGAAGACGGCCATTAGCTGTACCATA
CTCAGGCACACAAAAATACTGATAGCAGTCGGCGTGTGAATCATTAGCCTTGCGACCCTC
GGCAGCAAGAACCATACGACCAATATCACGAAAATAGTCACGCAAAGCATTGGGATTATC
ATAAAACGCCTCTAATCGGTCGTCAGCCAACGTGAGAGTGTCAAAAACGATAAACCAACC
ATCAGCATGAGCCTGTCGCATTGCATTCATCAAACGCTGAATAGCAAAGCCTCTACGCGA
TTTCATAGTGGAGGCCTCCAGCAATCTTGAACACTCATCCTTAAT
>NODE_168_length_78_cov_9.307693
AATAATGAATTCTCAGCAAGTGTACAGGTTTCCAAAAATATTTAATAAGGCTTCTTACCA
AGTAGTGAGGTTTCCATTAGCCAATACTCACCATCATTAGCAGGCTGGAACCCTGGCAAA
TGCCTTATTTTACCCAGAAAAGCTCTCTCT
>NODE_196_length_458_cov_31.965065
TGAAAGCATGACTCAGATTCTGCTACCACGTGACAAAGCCCACAGGTGAATTAAATTATG
TGGGAGACGGAGAAAACGCGCGCAGCCGCACTGTGTTAGAAACGGGACTCAGTTCAGAGG
GAAAAGAAAGCATATGATTCCTACCGTTTGCTGTCATCTCGCATATCGTAGCTACACCTC
ATAATCTGCAGCTTATCATAATCGCTGCCACAGAAATAAATCCAATGAATATTCTAACAA
GTTGCCAAATAAGACAGTGTGCCTGCTTAGAAGCGTGCCTATACAATAAAACGCCTCCAT
CTAGGCGCCACACAGTCGAAGGATGATTTAACGTGATCAATGGTTGGGCTGTAGGCTATG
GGGTATAAAGGATACAGCCTACAGCTTACATCTAATCCTTCCAGCTTCAAGCCGCGGCTC
TTAAATGATGTTTAAATAAAGCACATATGAAAGTCTATCATTTTAATAGTTGAATGGACA
ATGTGAAATCGCTCTAGACAAGTTTAGAAACAGATTACAATCGCAAAGGT
>NODE_202_length_391_cov_55.255756
GATGGATTTGTTGTCGGTGCTTTAATGATTTCCCTCTTCCTGACAATGATGGAAGCCGTG
CTGACACCTCCTCTTGGTTCATCAACTTCCGCCGTACAATTACATGAATTTACTTTCAAT
AAATTACCATCTTCGCATACATCAGTCAAATCACCCAGCTGAGGCATCCGCAAACAATAT
GCATTATTAATCTCATTGTCACTGTTTATTTGGTTAACTGGTAACCGGCTTGGACAGCCG
CGTTGCCTTGATGATGCATCTAAGAGCATCAGGGTCGGCTTTTAACAGGAGATGAGTGGA
TGTCGGTCTTGTACATCACTCTCTAGCTGTGTCTCTTTCCTATAAAGTGCACTATATAAT
GAGTCTGCCTTTTTTTTCTCTAGTGTTTGAGCAGTTCATTTCCTTCACTATATATAGTCC
ACTACAAAATGTGCACAACTCATATTGATCTCTAGTGAACAGa
>NODE_203_length_104_cov_13.500000
CCAGATGTTTGGAGCATAGAAACTGAAAGCTGCCTCCCCGTGTCTTTTTGTCCTGACTTT
TGGAACTGTTAGCAGTTCGGTGCCTGAGGATCTGAGAGGACGATTAGGGATGTATCTAAC
CAGCATATCTGAGATGTATATAGGTGCATTACCGTGGAGAGATTTGTAGACAAGTG
>NODE_220_length_324_cov_9.839506
GTGTCAATCACTCATACAAGCCAGGGCATGCCCGCTTGTTGAGCCACCCACCTGCATGCG
TGGGCATGCGCCCGGTTTTCAATCATTCAATCAAGCTGCAGGGCAGCGCAGTGCAGTCAC
CACACGTGTGTTATCAGCTAACGTTATCAATAGACAAACGACAAACGTTAGCCTATCGCT
GATAACGAATTACCCGTAGCACCGCCTGCTGCAGCTGCCACAGCTGCTGCACCACTCTGG
ACTAGGTTGCTGATTCCCCCGGTCTAATGCGGAAATTCCACTGACCAATCGTGTAGCGTG
TCCCGCCCAGGTTTGAGATATTCAAAATCTTATTCCAACGTTTTCAAAAGCTTTCTCAAC
AATAGACACTGCAGCCGTTTTTGGTATTTATCCCAT
>NODE_224_length_609_cov_16.152710
GAAAAGCATATCAGTTAACCACAAGTAGGAGTTAAGGCAGTTCTCCGTTCATGGACATAA
AACTATACAGTTGAGTATAGCCTATGTTTGGCCTGACAACCTAGGCTACAATACATTGTA
ATCAGAGTGCCTTGATGTGTCCCCACAAATCACAAATGGGGCATACTGTATAGGCTGGGC
CAGCCCAGCAAATTTAGAGCCCTTCCAGAATGCTGCCATAATTGTCATTCTGTTGCATTC
CTGTTGATGCAGCTGTTTTGCCTTTCATGAAAGCAGTCGTTCTTGAAGGGTATCAATACT
ATTCTGAGTCAGGCACTGCTGATTTCACAATAACTTGCATCAGCAGAGGGCATTTTTTAC
AAGTCACTGGGAAAGATCATCAGTGGCATTCGCTATAACAAGCAACTTGGGCTCGTCCGG
GATTTGAACCCGGGACCTCTCGCACCCGAAGCGAGAATCATACCCCTAGACCAACGAGCC
TCAACTGTACAGACTTCCATATCGAACTCAAAAGAGTTTGTGCCTGTGTAAGGCCAGGCA
TGCAATGTTGACCACAGAGGATTGTTCCATGTTTCAAGCACAAATCTGTGGTAGTGTGGC
CGAGTGGTCCAAGGCGCTGGATTTAGGCTCCAGTCTCAATTGAGGCGTGGGTTCGAATCC
CATCACTGCCATTGCTTTTCT
>NODE_225_length_870_cov_6.388506
GACCTCCCCTGCTGGCAGGCACGGGGCTACTAGGGGGCCCGCCCGCTGCCACAGGTCCAT
GACGAACGGGCACTCCCAGAGCAGGTGCCTCACCGTCTCCTCGCCGCCACAAGTCGATCG
GGGGCACCTTGATGTTGTGGACATGCCCCGGGAGTGCATCACAGCAGTGACCGGCAGGAT
CTCATGGGCCACCATCCAGGAGAGGTCTCGGTGCCGGTTCAGCAGAGCAGGATGGGCCAC
ATTGCGCCAAACTGTGGAGGGCTCGCCTAGTGCCAGCCCGCGCACTTGACTCACCGGTTC
CCGTTCCTGCACAACAGAGAGAATGAGTTTGTGATTAGATAAAACCCTCAAAGTCTGCTG
TTCCAGATTAAAACTTTTCAAAAACTTGGTTAAAATCAGGTATGCCGGTGGCAGGTTAAA
GGCCACCGGCAACCTCAGGTCGACTGGGAGGAGCCTGCGGCTTCGCAGGTACCCGCCCAT
CGAATATTTGGTCAGCTGGCCGGTCTTGATGTTTTTGCCGGCCAGCGTCATGTGGATGGC
GGTGTACCTGCTAGCTAAAAACAAATAAAAGTCTGTGAGGCCCCTCCCACCATTTAAAAC
ACTCCTCTTCACCACCTCCCTCCTCACCCTCTCCCATTTGGAGCGCCATAAAAAATAAAA
AACCATGCGGTCCAATTTTAAAAGTACTCTCCGTGGAGGCATAAAAACAGCTGAAACCAA
TAAAAACAGGGGTAAAATCACAGTCTTGATGATTAAAATTTTACCTTCAAAGGTCAGGTC
GCGAAGTCCCCAGAAAGTCAGTCTTTGTCTTGTCTTATTTAGAATGCCCTCCCAGTTCCC
GCTGCCTGTCCCTAACCGGTCAAACTTTACCCCTAAAACCCGAATGTTGTCTGCCGTCCT
AGTCAGTGGAAGTCCTGTCATTTCCGGGGGGCCCCAGGGGCc
>NODE_227_length_409_cov_18.931540
TAGTGCGTTTAAGTCACGGGACTTGGTGTTGGGTGCTTTCTATCCTCCTCCTCACGGGAG
TGAGGAAGAGGCTCGCCTGCACCTGCTGTGTCCTGTGCGTGCGCTTGGGTGTTACGTCCG
GCGCACGGCTGCGGTCCGCTCCACCCCCCAGCTGTTGGTTTGCCACGGCTCAGGACGGGT
GGGGTCGCCGTTGTCCAAACAGCGCCTCTCCCACTGGATTTGTGAGGGCATCTCCAAGTC
TTATGAGACTGCGGGTTGCCCTCTGCCTGGGACTGTGCGGGCCCATTCCACTAGGGCTGT
GGCCACGTCTGTCGCCCTGTTTAATGGTGTGTCGGTGGAGGACATTTGCGCCGCGGCGAC
TTGGTCGTCCCCGTCGCCTTTTGTCCGTTTCTACCTGCTGTCCATGTCCTCTGCCTCGTT
GGCATCGTCGGTGCTGGGCACAGCTGCTGGTACGAGTCAGCGTTAGGAGAGTGACCTCTT
T
>NODE_231_length_16654_cov_36.123573
GGGGGGGGGATTCTGGGGCAATAGGCCCCTCCTCAGGTGCTCCTTGATCTGCTCCCTCAG
GTGCACCGCCTGGCATTGCGGGTGGTGCTACCTCGGGTGCTCTCTGATCTGGAACTGCTC
CTAGCTCTGATCCAGGTGAGCGCTCTGGGCTCTCTGGGTTCTGATGGGGGGGCGCTGGAG
CATCAACCCCATGGTGCGGGGAATCAGCTTCTGGGATTGAGGTTCGCATTCCGGCAGGTG
GGACTCCCACACCGAGCCAGAGCCGGTTTCTTTTGGGTTTGCTTGCACGGTCAGGGATCC
GAGGGGGGGTACCATCAGGACCGGGCGCTCCGGGCGCACAGGGCGCAACGGGCGCACCGG
GCGCACCGTGCGTTCCGGGGTTTTGCTGCGGCTCAACCGGTACGGGCGTATCAGTTTCAA
ATCCGGGGTTTCCGGGATGCGGAGGCATGCACTGAGTGTATGGCAAAGGCACACAAGGAC
CCGGTACAGGCTCGTCGTAGCATGAATCACTCTCGCACGCAGCGGGAGCGGAATCATTTC
TAGGACCATCCGCACACTGGCCCACAAAAACCCTGTCAATGCGACAATTTACAAAGTAAG
TAGAGCCGGTTGGTGTGTCAGGTAGATCGTATACATCGTGTAAACGCCGTTTCAGGTGCA
CCGTGCTTTTGTCAGTGCACCGAAGGGCACTCTTTCTCGATTTTAGCGGGGCAGAAGGGC
ATTGCAGAGGTGCAGAGGGAGATTGGGAAGGAGCAGGTGAACACATTTTGGAGTTCGGAG
TTGCCATTGTACTCACTTGTTGTTCGCTGTTGTTCACGTGCTGTAGGTAGAAATGAGAAC
ACCGTTAGTAAAGGGTGTATTACGTTCATAGTCACTGTGATATCTCAATAATAACATGTT
CCCTCACCGGAATCAACAGTGGTTAGTGGGGGGTTCTTGCTGGTCACTTTTCTTCAAAAT
CTGAGGTGAGAGAAATGCAATAACGTTAGGTTACCATGAATGTGCATTTTTACGTGCGTG
TGGTAAACCATTTATGCACTAGATTTCTCACCTTGAGATTGCTTTAGTTCCTGTTCGCTC
AGGTCCCGAATGTTGATTTCAGCAGGTGTTGTGTGCCCCCTTAGGAGATAGATATATGTC
ACGGGTTTTATTCTCACATAGGTTTCCAGATGCAGAGTGCTGTGTTACCTTCTCACCTTT
TCTCTAATTAGAGTATGCTTCTGGTTTTCCTGGGTTCAGGGAGAGGTACTTGGATCGTAC
TTGGATCTGGAGAACCGGTCTGATCTGGTTTCTGAGCGGGAAAGAGCACACAGAACAATG
GGGATATTGAGTGGTTGAGCATAAGGTACCCTTTTTTGGGGGTTCGTAATCTGTGAGGAA
TTTAGGACAAGGAACTAGGGAACGCTGCAACACACTGTGCTTTGTTCCCAGATCCTAAAC
GGAACAGGAAAAGCATTCATTGCCAAAATCAGGACAGTGAGACCATTCATTCATTCACAA
ACGTAACGTCTGCACGGAGTCTGGGGCATGACTGTAACCGTTAGTGTTTTTATTCAAATA
AAGCATGCACATTAGGAACATAAGCACATAGTGCCCTATAATGCACAGTGATTGTTGTTT
GTGTGTTCAAACCTAGCAGTAATGTGGCCAAGTTTGATATTTTATATCCCAAACGTGGAG
ACATCACTGGAAGGTTCTAAGCACGTAGTCTCATGTGGTTTATGTAGTGTTCATACATGA
AAGAGGTCCGTGGACACAACTCTGATCATAATTTAACAAAGGTGCTTCACGAATCTCCTT
CACGAACAAGCACATTATTGTGTTTCATCGCAATATTTGCCATTATGATGATATAACAAT
TGCTCGCGCAACGCGCGCATGGGTTGTATCTTATGTGAGAACACGTATAATTAAGGTTCT
GTAATCTCTAGAATGCTGATCAATGATTTGTTTCCTATTAAGGGTTATTACCCAAGTGCT
TTCTCAATAAAAGCAAGTTCTGTATTTTTCTTTAACATGCAGAAAACAGCTGTGAATAAA
CCCGGGTTTGTACAAATTTTGTTGTAATTTCAGTCTAATACATGAAACAGTTTGGGGATA
TGTTAGCGGGTTTGTTAGTGTGAATTTACAATCTCTAACATTTTGGGAACATTAGAATAA
ATGCTATGAACTGAGTAACATATATACACAACTTTGGTCAAAATGTTCTTATTCATCACA
GGGAACATTGCATTGTTATCGGGATTCATATATAGATCGGGTTTACCGTGTGCGCGTGTG
CTGTGCGATGCTCTATCACATAGATATCTGGATAAAACTATTTACAATTGTTGCTTTTCC
ATACAAATCTGAGTGAGTGAGCATGTTGCTAGGTTCATGGTAATATGCACTCTCATTTAG
CGAGTTATATGTTATAGTTAATAATTTTATAAGTGTATGTGAGCTCCGAGATCACTTAGA
ATCAAAAAGCACAATTATATTTAGTTATTAAATCGCTTAAACCCTACCTTTTATCTCTGT
CTTTAGGCAAAGCAAGGTCCTTACAGTAGCTCAGCGCAACTCGTAATGACTCAGTAGGAG
GAGCTTAGCAACGTTGCGTGGCTGTTCTGGGTACTGTTGAGCTCCCAAGTTCCTCTCTGG
ACACTAGTGCGCATGTGCTACTGACTTCTTTATAAGAGAAAAGAAATATATTTCTAAAAA
GATTTTTCGCACAGGGTAGAACCCTGCTCCCGCACATGCGCAATGGAAAATATCATAGGC
CTGCTCTCCAGCAGGGGCTGGCTGAAGAATGTGATCAGGGGCACTCACCCAACCCGGGGA
AATATACTTCTGGCTAATTGTGACTTCAAAAAACACGAATTAGTGTGTGTATACGAAGGA
GATTATATTTCTGAACAAGAAGCGACCAAACGCGAGGATATATACAAATCTCTAGAAAAA
CCATGCTGTCTCCTGCATTTTTCTTCTAAAAAGGGAGATAAATTGGTTTGCGATCCTACA
GAGATAGAAACCCCTGCAAAATACATCTCTCATTCAAGGGACCCTAACCTACAAACATCA
AAGTACGAGCTCCCGGACGGGACATACATTGCTTTGATTGCAAAGACATCCATCAGCCAA
GGAGAAGAGCTGTTTTTTGACTACTTTCCTGGAAAGAGACCTGATGTTGACTTTGGGAGC
TTCAGAAGAAAGGTAAGAAATAATACCTATACACACATGTGCCAGCATGGTTTTTCTAGA
GCTTTTGTATATTTCCTAAACACACTTTTGCTTAGAATGAACACTTTATTCATGATAGAA
ATCTTTCTATTTAAGGGAACCACAAAGAGCAATGTGCCAAAAGATGACCCAACTACTGGA
GCTGAACAGTTCCTCGAGACAGAGGCCCAGGAGTCTGGAGCAGAGAGCGGGAACGAAGAG
GAAGAAGAGGACGGGAGCATGACACAAATGTCAGACATATTCTCTGACAGCCCTACAGAG
GAGTATGATGATGGGGAAAACTCAATAATGTTCTGTGATTCGTTTAATGAATTAGCCTCA
ACCTTTACACTGTTTAGCTTTGCGAACAAGGTAAACTTTCTCCAGAAATATGTCACCTCA
CTTGAGAACAATCCGGAATGTCTCCCTGACCTAGTGACTAACATACAAAACTCAGCGTTC
AGTGACCAATTAAACTATATCCTTGGGGGTAGTACCATTCCTCTAACAGTCTTTGATATG
GCACAACAGCTCAGAGTTACAGAGGCCCTTACCCAGATAGCTCGAGTCACCCTCACATCG
AACGCGCAAATCCTAATCCAAGCACTCTCAGAACCCAGCGAACACCCCTCTGTTAGTGGT
TTAACAGCTGCAATGGGAAACCTAAGATCACCATCTAAACCCAATCACAGTCCAAGAAAG
AAAACCCGAAAGCTGAAACATCTAATATCACCAGAGATATCCCCACAGCAGAAACTCCCG
AAACGTTCTCGCACCTCTCACTCAAACAAGGACACACCCACATTGAGCAGCAGCAGCCCA
CTAACTCCAGCACAAAGGTCAGCACCACAAAAGAGCAGTTCTCGCAGATTGTCATTTCCT
TCAGACTCACAAGCATCACACTCATCAGTGCTTGAGATGCAAAATGGCATCTCACACAGG
CAGCTAACTATAAACACGATGCTGGGTAAATCTGATCCCAGAATGAACATGATCCCATCA
GAAATTAAATACCCTAAAAACATGGACATGCATGTGGTGCATGAACAGAAATACAGAACA
TACCTACTGTGCGTTCCTGGCCAGACAGAGTACACAGATAAATTCTGCTCTGCTTTTGCT
GAGAAAGCACAGAATAAAATAATGGGTATCGCAGCTCCCTTTGATACCACACAGGATATT
GATTCATCCAGAGGCCCAATCAGTGACTGCACTCTGCTTTGTTTTTCAGGATACAAACTG
TTGAAATTCGAGAACGTGCAAAAAGATATCTATGCCACCTTGCTCGCGCTAGGGGTAACC
AACCTAGAACTCTGCCTGCTCGTACCACTCACAACGGACGGGTATGACGCGGTTTACCTC
ACTATGGACACAGGTGAAAACTACAAACACGTAGGGAACCTAGACATCAAAACGCGCAAG
AGACTCAAGCTAGACGAACAGGACGTAAAGGATCAGTTCCTAAAAATGGTTAATTGGTTG
GAAAAATGCAAGGTGCGCACCCACCCAGAGATTATTCAGCTTATCGATAACCTACAGCCA
GGAGATCCTATGTACAGAACTATTTCGCACCTGCGCGATTCAGGTCCATCCATGAAAAGC
GCGATAGATACCTCAGTATGGTACCTAACTATGAGGGATAGATTTCTGCCCCAATCTTGC
CGTACCAACCTTGCCAAGGCATCCGGTACCTTCTGGTGGAATGTGTATAATGACTTCAAA
GAAAGATACACAGAAATGAGAGAATTCGATTGGGACGAGCCTGACCATCATGCATGGCTG
CTCGAAAAGATGCTTAGACCACAGACCCTAACAGAGAAGCTGATCCTAGCCCAAGGGATA
CAGCCTCTCATGTTCGTTAACGACCTTTCAGGGTGCCTGTTCGGAGAGAATAGGCGAGAA
CGCACAATTGTCTTGTTCTCTTCACAAAAGAAATGTGGAAAGAGCATTCTGACAGATGGG
ATCATGCGCTTGGTTCATGGAGGCCGATTGGCACTTGACCATGCTGAATCTAGGGAATTC
GTGATAGCGAGTCTAGCAGACGGTGGGTGCGTGGTGATCGAGGACCCAAGCCCAGAGGGC
ATACTATACATTGATAAGGCACTCAGGCCACACCTGGACGGAGACGTAGTACAGATCAAC
AAAAAAAACCAACCTGTAACATCAAAACAATACCCTCCCGTGCTGATCACAACAAACGCT
GTTGCATGCTGTAACAAGTTCAGAACCCGTGCAAAGGTATACACCTTCAAAACCACTATG
GACAAAGTGTTCCGCGATAGGTACGTGAACAAGATAGAGCCTAGCGATGTTGCCCGGTTC
ATTGCAAAGTACACACTGCTACCTATGTGCAACGCAATCTATAATGGCCACCTAACAATC
CCAAACACGCACTTCCTACAGTGCAGCTCCGACACAGAACATGGACACAGCCCATTCTGC
ACATTCCTGATCCATCTCAAACGCATCCATGCTCTCGGGGTAGGACCCAAAAAAGTGCTA
ACCTACAACAAAGGGTCAGAGGTCACCCTACGCACATACGAACGCCTCCGCCCTCGCTAC
ATAGGGCTGTTCGCTACCCAGAGCGCACTGGGCTCTGCCCGCACGTACGTGCTGCATCAG
GAACGCTTCGCAGTCTCTGCCTCTACGCCCATATCTGAGGATATGGAAGCTAAAGGCAAA
GATTGGGAAGCGTTCATGAGCGTGATCGCACCAAGATTCTCACACATTCTCTCTTGCTGT
GTGCAGGACCAGGAGCAAACAGAGTTTTCTCCACCAGAAGGGCCCGCTGGGGCCCCTGCG
CTTGCAATCACTACGCGCCCGTACACGCAAGAGCGCCTTCAGGAAGCAGAACCTGAAATG
CGTATGCACAGCTGCCCGCCAACACTACTTTTGTCGGATATTGAAAAATCACAACTGTAT
GCACATGAACCAAGTGTACTAGAGTCATATCTAGGTCAGTTCTCTGAGATGCTAGCTGCA
CTCAAACACAAACACAACATCATGTATGACCACTATGCAATGCTCACCGGAAAGATCCAG
ATGACCCTACGCGAGTGCCGCCCTGTAAACCCTGCCACACGTGAACCTGAGCATATGTTT
GGATAGAGAGGAACATTGTGTACACATGTGAAAAGTGAAAAACATGACATATAACAAGTA
TATATCTTTTGTGGCTTTTATTTTGAATTTCACCACAATACATGTTATCACTGTGATTAT
GCTAAAAGAAAAGAATCATCACTGTTTTTAAACAAGTTAAACCTTAGGACATTCACATAA
TGGTATGCATGCAGACAAATGTATTGTGGAAAATAAAAAACAGACACAAATATAATGGTA
TGCATGCAGACAAATGTATTGTGGAAAATAAAAAACATGCACACAATGTAATGAGTGTGA
TTATAAGAAATAAAAAACAAAGAACAAACTTGTTTTCATTCCTCTCTTAACAAGACAACA
TATATATGCATGCAAACATATAAACATTTTAAACTTCAGCACAACCTGGAACCAAAACAT
TAATTCAGTGATATTTGAGTTCAGTTCAGTGATATATTATGGTACACAGTCAGCGATTAT
AGGTTATTCAGAAAGTTCAGAGAAAGTTCAGAGCCCTCTTATTGTTCCCTGGCCTCTAGC
TATAGGCCTCACAGGACAATCTCTCACTGGTCATTCACAAAACAGTCACACGGTTTCTTA
GTACAGTTGCACCACTTTGCACAGGTGCATCGGCCAGGACACCCACACTCTAACCTAGCC
CTCATTGGCTTTTTAGCAGGGGTCCCACTTGTTCCACCACCTATACACCTGTCACTCCCT
GTTCTACCACATACGTCTACCCCTTCCTCATCAGGTCCCTCATGCTCGGTAACGATTACG
AGGCGGCCCGGGCTATCATCTTGGGCTGCGACAGTGATAGGTTCTGATTCCTGATCTGAA
CCATCGCTAATCATCAGCACCCGTACGTCCACTGGACTGCTGGCACCCTCCTGAGATCCG
CTACTAGGGCTCCTAGCTCTCTTAGCACTGATGTTTTGATAAGCGAGATCCCCCCTGACA
ACAAGGTAAACCATCGGGTTCTCTGGGCCCACCTGGCTAGGGCTCACACCTACTGGGTTG
CGGACCATGAATGTGCGGGGCGCGGGTACAGGGGCAATAGGTCTATTCCTAACAACGCTG
CTGAGCTTGGGTGTATTAGGTGCGGATAAGGGTGGAGTAGGTGCTGAAATGGGAGGTGCT
GGACCACACTCGGAGTATTCTGATTCGTATTCCACACTACCCCTTCTAGCTCTGGTCATG
AGCATGTATGGGTTAGGTCTGGTCACGACCATATATGGGTTAGGTCCCACATATCGGCTC
GGGCCAGCGCTCGTACCCTCAAGTGCATCATCCATATGTGAGCTACCCAAGCTCAGTACA
GCGCTCGGGCCAGCGCTCGTACCCTCAAGTGCATCCTCCATATGTGAGCTACCCAAGCTC
CTGCCAGAGTTCCGGGCAGCGCTCGCATCATGAACAGGTGTGCTAGGCAACTTCCTGAAT
GTATGCTTTGGGTTACTAGGGACGGTTTCCTCTCTCATAAGAAAGTTCCGGAAACGGGTG
ATCACGGCGGAAAGTGTCCCCTTCACTCCGCTGGGCCCAACGGCCCTGCGGCCAGCAGGG
TTCAGCTTCACAACCCCTACGTCTCCCAGAATGGTTGGATAATGACCAGACGGTGTACCC
AGTGAGTACATTGCTCTTTTAGTGGGCAGGTCCTCTCCCATGTACCCCATCCCGCTATTA
ACAGCGCTCATTAATGTGAAGCGCTCCTTTGCACAGAAACTCCCGTCCAGGACCTGGCCT
AAGGGGACAACACCTTTCAGATCTGATCCGCAGCTCACCGGATATGAGAGCCCCCCTGTG
AGATGGGGAGACATCGGGGCCTTGATCAAGTGGGTCATAGCCACTGTCACCTTCTCGTCA
AACACTGGGGCAAAGTGAGCGACAAGGAATGCCCGGGACAGGTGCTCGTGCACGCAATCC
ATCTCGGAGAGCAGCATTTGCATCCCTGCGCGGGCGGTCACCGATCCTTTGAGCGCGGTG
ACCTTGCACCAGACCTTTTCCACAACCTGCACAAGGGTGTCATCCTTGATCTGAGGGTAT
TTTATTACCCTATCTCTCTTGCCCTTATCCATGTACCTGTGCAGAACGAGCATAGCACGC
ATGGTTTTCTCCCTGTCAATAAAGCCCTGGGGATTACCGAGCACCATCTCAGCAAGATCG
CCTGAGTATTTAGCATAGACATGCGTGGTATAGCTCTGAAAGTAGGGCACACATGCACCC
CCGCGGTCCATAAGACAGCCCTGAAGGTACGAGAGTACCGCGTTCCGGGCAACCGTGTTG
AGAGCCATGGCCTCATCGTCCAGTGCTATCACGTGCAGCCCACGTCTCCCAGAGAAAACA
CAGAGTATTTTTCTCCAGCGCAGCAAGCAAGCGAGCAGAGTAGGTATCAGCTCAATGTAC
ATGTGCAGAAAAGGAATGCACATATCACAGAGTTTCTTCTCCTTACCGCAGCACGGCCTA
ACGCGAGCATCACTAAGATCAATATCCAACACAAACTCCCTGCGATCAATTCCTGCTTGC
CCTAGGTGGATTGCGAAGGGGGGCCTACTGGTAACTGCCTTTCTAAACTCCTGAACGTTC
CTATAGCTGCGTGCCCTCATAAACTTGTCCACGCCCCATTCACGGTAAACCAATGTGAAC
TTTCTTTCTGGTGTTCCAAACACGCTCCAGAACTGATCATAGTCAAAGAAATTCCTAAAG
AACACCCTAAGGTCGGTATCCTGTAGGTGTACATCATCCCCCCCATATAGCGTAGACACT
GCCACTGTAAAGAGAGAGAGGACATGAGATCATATAAACAGAGTCAATTTATTTACACAA
TCTGGGTAGAATATAAGACAGTAATACTGGCACATAAGCCAGGGGTTAACAACATAATCA
GCAACACTGACACAATCCGTCAGGGAAACACAAGTTATCGGTCACCATGGGCACTACGTT
CTATCAGGAACGGCTGGGTATGAGCGCCGCATGCCAGATTTCATATAGTGTGCTATTTTG
GGATATTTGGATGGGTTATGGAACTCCTCGCCTAGCCTGTGATCTACCACAAACATCTCT
GCCAGAGAATCGTTTGGTGAAACGTTCTCTCCGAGATCACCCAAAAAGAAATAACGTCTA
AGGTGCGTTCTAGCTTTGTTCCTAACATCTGATACATAAGCTGCGTGGTAGGTAGAAAGC
TCAGAAAGCATAATAACCAGAAACATTAAACAATAAGGCCCACAGTAAGGTGTGGTAAAA
GGCTGTATTTGTGTAAGCATATCTACAATTTTCATTCCGCTTGGCGGGGGCATAGCTAGA
GTGGCTGAATAGGGCTGTCCGAGAGGGTCAAAGTACACCAGCTCGTTCAGGCTGTTGCAA
TACACGCATACATAGTGTGCATTGCCCGACCTGTCCTCAACAAAAAGTACGGCTGCATGC
CCTTTCTTTAGTGGAGGCCAGCCCCTGGTAACAACCAATCTAGCTCTTCTCCGCCAAGGG
AAACATGTTAGCGACCGTTTCATTTCGTCCTGGGACATATAAGCCCAGCTAGTAAAAGGC
TCATATGCGCGAATAAAGCTTGCTGGTTGAGGCAACACAATAGGTGTTGGATCACGTGCA
AGGTAAAGAGCTTGAACCTGTGGGTCCGGGTGTGAGTACGGGTGTGCTGAGGGTGGTGGG
GGCGTAAGTGCTCGGGCACGTTTTTGTGGAGGGCTTCTAGTGCGTCTGGGCCTGATAAGT
GAGGGAATGTGTTGCTGGGTTCTGACAGGGACGATAAACCTTGCTCGGTTGTTGCTTGCC
AGCAAAAGCCTTCCGTCCATTGTGTACTATCACAAAAGAAACAGTACAAAAAACCAAAAG
GAAAGGAAAACGATTACCACCGTGGTGCTAGTCACTGTAAAATGCTTTTTAGACATGTAC
ACATTACGTTTGCGAGGTGCTCTGAATCCACCGGCTTTGTGTGCAGGTACGACAGCCCCC
TGATACCGCCTCATCCGAACATAAGAAGGCATTTTTCTGGAGAAAGACGTAATGATGGAT
CCGTTTAGCGTACGCATACGCGGCGAATTATTTCTCCTATAACGGGTTATTAAAACTATC
TCCACAAGTCATGTTAACACCACACAGGTTCTGCTCACTCGATCATGTCTTCGGAGCCAT
ACGGGTGGAACATTTCTGGGCCAGCCGCAAGTGTTACGTTCTGAGTGAACGCCTGCCTGC
TGTTAGCTACATCAAGGACATACTGAGGAGGGTTCCCTTCCAGATTTCTGACAAGCTGGA
CCTCGTGCTTTGTGTACCTGACACAGTACAAGCACTTGGGAGTGTCTGCTTTTGTTGCCT
CAGCGAGAGTGACGAGCAACTCTAGTCTTCCCATCTGTGCGGGCGCTGCCGCCTCTCTGA
TCAGGGTTGTGTTTGGATCTGTCACCAACAGGAACATCTGAAAGCCTGACTGCATGTGCG
GGACTGTGCTTGACACTGGAGGCCTTGCGATCAGCTGTCTCTCCAACCTGGGCACACCTT
TTCCACGGGACCTTGTTTTGAACCCAGTGAGCTTACCCAACCATGCGTTGCGCATGTCGG
TCAACTGTCTGTAGTCGGTAAAGTGCATTTTCCCGTCGTTGTACAGACTCATAAACTGAG
GCACGCTCTGACCCTGGAAGTTGGCCGTAACCTCTCTAATCACGCTGGTCTCAGCACTGA
CCCCCATCAAGTCGTCCCTAAGTGGGAACAGTCTGGTTTTGTCAAGGTCAGGGGGCCCTA
CGAACACCAACACGAACTGGGGCAGTATCTGGGTGTCTGTCTTTGTGACAGCGACCACGA
AGGTGTCTTTCCCTGACTCGAGCTGAGTGAAGTCTATGAGAGGGTCGAACACCGCAAACC
TGGTAATGCGCTGCTCGAGCTCGAGCTGGGGCTCAGGGATGGTCACTGTTTTGAACCATA
TCCGCACGTTTTGAAAGTGCAACTGAAGGTGACCGGTGTTTGTCTTGTCGGTCACCTCAG
ATGAGCCCTTTTTTATCTTGCCTATACCCTGATCGGCTGTCAGATTGACCCTGTCAGAGT
ACTGGCGTGTGTTCAGTGTCAGGGTCAACGGCATGCCACGGGGCCAGGTGCGGACCACAT
GGTGGTCGTCCTGGTCCTCTGTGGAGAGAGAGGCCCCGTGCGGGTTCAGCGGGTGGCACA
CGGTCTCCATGCACTCGTAGACGGTGCCATGGGTAGCGGCCGTGCGGGCCCTTCCATCGT
ACACATCTGTTGCATACTCCTCGTACACCCCTCCCTCCTGAGGCACGTTCGCGTAGTTGT
TCATGACTGCCTGGATCCCAACACCACCACTACTACCCTGGATACCAGGAAGCACTGAGT
TCACACTCGAGCCAGCACTCCCCATTTTGAGGTCCACGTGTGAGAACTGACCGTTCAAGC
AGAACTTAGGGATGTCGACAGGATCTGTGGAGTTAGTTTTAGCTTTACCGGTTGGATCAT
AGGAGACATAATTCGCAGTGTTTGTGTTCGATGTCTGGAATTCACCATTAGCAATGAGTG
AGTGTTTCACACTCACCAAAGCAGATATCTGAATGGAGCCAAATAATATGGCTTCACCAG
GGGGACATGCAAGTAAAACGTCGCAATTAGTTGTGTTGGTTCCATTGAGTTGGCCGCTCA
GTTCAGGCGCACCTCCGAGCGTTCCGGAGCGGCTGGTAACAGTTTTAACCAATGGTGCGA
GAATGTGGTGTTCCGTTTGATTGTCCTGTACAACGCTCGCTAAGGTGCTATCGAAAGGTT
CGCCGGTTGTCGTCATTCTGCAAGTGAAACCCCAGGTCAGTTTTTAAACAGTGTACGCAG
GCCTTGTTGATCTGTATACATTGTTTTTTGTTTGCGGCGCGGGTACTTTCCCTTTCCTTT
GCTCTCTGTTCTGATCACCACTTTGGTAGTGCACTGTCTGTTCCTGCGATCAGAGAAGTT
CAGCGCACCTGGCTGTTCTGGTTCATCGCACTCTGAGCTCTCACTTGTGTCATATGCGTT
CGGGTCATGCTGATGCCCGTAGTAACTGGTACTGGCCGAATCATCCCACATCCCTTGGAC
ATGGGTGTCAAGGGGCCCGGATGCATGGGTCGCTCTACGGTAATTAGCATTATCGCTGAA
AGGAGAAGGATAGTATGAGGCTATGTCCCCACCACCTCCACGGTGAGCCTTTCTGATAGC
TCCCACCGCATTTGCTATTCCTCCTATCATGGCAGGCAGAGCTGTGATCAATGGTATCAG
TAATGGTAGGAATCCAGCTCTCCCTTGTGGGTTCTGGGTCATTGTATGCAGGCACGAATC
ACAGGCCTGCTGAAGGATGTTAAAGGGACCCTGTAACCCACCCGCGGCTCTATCGAGTAC
ACCCACAGATTCTCCACCAACAATAGAGTCTGAGGAAGTGGGCTGATCGACCGGGCCTCT
CTGTAAGCGGTTCACTATCCATTGAACCCCCTTTGTACTCAGGTCCTCCGCGACCTCTCC
GTATGATGACCCTAATCGTTTTGTGAGCGCGCGTCCAAGCCATTTAGGGAAAAGGTTCAG
GTGCTTAGCAAGTAATGGGCGCGCACCTGCAAACAGGTTTGCGATCAGTCCACCAAAACT
GAACCCGCCTCTCCCAGCAGGACCACTGTGTTTCTGTGCGTACACGTGTGCGGCAATCGC
TGGGAGATGGTCCAACAGGTGTTCGCGCACTCCCAAAAGCCCGTCTTTCTTTAGAGCCGC
AACATAACTTGTCATGTTGTTTTTGGTATGATCCGCAACACTTTTTAAAAAGTAGCCTGG
GTCACTCGCAAGTACAGGCAGGACGCTTTTTTTAAGGTCCGAAACGTGGCTACGGATAAT
TTCAAGCGGGGAATTTCCCCCTCTACGTCTAACAATTGTTGTGGGTCTGAGCACCTTACT
AAGGTAAAAGGGCCCCGCTGCGCGGGCATTGTCCATTGGGTGTGTTATGCGCATGGTGAC
AGATTGGGTTTGTGTGTTTCACGCTGCTGTAACGTTTTAGTCCGTTCAGGTTCAGCTTTG
GCTCTCCTTCCCTCACCGGTATACGAGCTGAAACGAGAGCTATAGGTGTATCAGATTAAC
GAGTGCGGTGGGCAACCCAGATGCAAAGCGGACCTTGCGTCCTGACCGGTCAAGCAAAAC
AAGCGTAAGCACACTGATTGTTGGTAGTTTAGCTATAGGCCTGTACCACGCCTCCTGGGA
ATATGCGAAAACTGTCCTTGACCTAAAGCTTGCAACTGGCACAGCAGCGAGTACCTGGCC
GGTTTCGGGAGTAGAAATAGTTTGTTCACACGAAACCAATATGTCTGTGATCGGACTAAA
TATATCTCCTAATGAGGTGGCAACACTTTTTGGTTCTAGAGCGATGCAGTCCCACTGTTG
ATGGTCACCACGCTTGTGTAGGGTTTGCAGGTTTTGTTCGAATCCCAACTTCAATGCTAG
ATTGTCGGGTATGTGCTCTCCATGCCAAGCAACAGGAAGGTATACTGTGTCCGTTCCCTT
GTAGGTCACGAAACCCAGGAAATCGCACTCAAATACAGTGTCTTGTTTTAAACGGGAAAG
TTCTAGTAGTATTTCTCGCATAGTACCATAATGAGCGGTGCGCATCCTGTATTCTTGTGG
GTTTTGCTTTCCAATTATAATAACATTATTTCTGTTCCATTCAGATATATTTAAAAATGA
AACAATTCCGGAGAGTTGAGTGAGAGCTATTCCTGCATTAAATGTCTGTGCTCTCCGTCC
TTCCGATATACGAAATCCAGGTGGTTGGATCCTAGTTATGCTAGAGCTACCAGAATCATG
TTCAAAGGTAGCGTAGATTGGTCGTGGGGTTTCGCCCTCACGGACATTGTAATAATCATC
CCAGTGAAGCATCACTGGTGATCGTCTTTTCTCCCGGTGGGCAGGTTCTAGAAGGGAAGC
GAGGTGACCATTATCAGTTACAGGGATATGTCTGTTTCAGGTTCGGACTCGGGCTCGGGT
TCTGGTTCTGGTCGGAACCATGAGCTCGCCCCGGTTTTCGGGTTATAATAAAAATCTCTT
TTGCGTTTTGGATCATGGTGGATCTCCCATCCCAAAACTAGTGGCGTTTCTCTTTTAGAA
CGTTTCGGGTCAGGATTAGGTTGTGGCTCTGGTTGAGCGGGTTGGGGTTCGGGTTCGGGT
TCTGGTTGGGGTTCTGGTTGAGCGGGTTGGGGTTGGGGTTGTGGTTGTGGTTGGGGTTGG
GGTTGGGGTTTGGGTTTGGGTTGGGGTGCGGGTGCGGGTGCGGGTGCTGGATGGAGATCA
CCATGTTCCTTTTCTAGAAAGGTTATCCTACGCTCTAAATGTGCAATTCGTTCGTTCACC
GGGCGGATCACAGTCCGAAAGCGTCCTTCGTTAGCCAAGAGAACCTTTGCATGAGAATTC
TGTACCGATGTGGCTGTATCAGCTTTGAACTGAGCAAACACCTCTCCCATATCTACTTTG
TGATCTCTAATAACCCGATCAAGTTCCAGATAGTGACCGGACATCGTTTTGAGCACCTCA
CGCATTGAGTGCATTTCTTTGACTAGTTCTACAATCTGATTTGTGTTAACTTGATGATGC
GCATTAAGCTGCTGAAGGGAATAGCTTTTGTCCTTTGCGCCCGTGTAGCTAGGGAAGAGT
GCTGTGACTGGTACATAGGACGCGTGCATACCAGTGCACACTATAAGGTAGGGTTGTTTG
GGGCTTCTTCTGGTTTCCAGTAGACTGTGAAACATATCCAACGCTGTTCGTGGGTCATCA
TCGGAGGGTCTATCATCAGTCCCGTATGCAGAAGACACTATGGTCGAGTGGAATAGAGTG
AGTACGATGGTAGGCTCCGATCTATAAGTTGTGACAATTCTGCGCTAGGAACTGTGGAAT
CCTGTTCATGCTTATGAACCTGCTCGAGTGCTGATAGCAACTCCTGTGTGCGAGCGTACT
CCCCATCATATGATGTTGAGGCTAATGGAGGGGGTCGGATCTCTGGCATATCGGATACTT
GGCCCATCAATGACACCTGGTTGTGATCTGGTTCTGATTGGCTTTCAGGGAAATGAGGTC
TGCGCGCATGGCGATGATGTCCTAGCAAAGGGGTTACAGTTTGCAGATAGACGGGTTTCG
GGAACCTATGTTGCTTGGGTATTAGGTTACGCTCAAGCTTTCCCGGTTTAACGGATGCTA
ACATGCCCATTTTGGGTTTGGTTTTAGTTATGTGTTTACCAGGTTTCCTTTTTTTACCCC
GAGTTTTGCGTTTTGATACCCGCGGACGGAGAAAGCCCTTAGCACGGTTCTTAAGAAATA
GTGAGCCTAGAGTTGCCAACCCTGTCAAGGGAGATGACCACCATGAGCGTTGACCAATGG
GATCACGGTTTAGATCTGTGTGTGGGTGCGTAGCTCCGGTTTCATGATTTTCTAACAAGG
AATCATACATTTGTTGGCCTGTCCCTGAGAAATCGTATGCAGCATTAACTGGGCTGGCAC
CATTTACGGGGCCTTGGGGTTGAGCAGGAGATGTTGCTGAATAGGGGTTTTGTGCAAGGG
AGCGGTTTTGTACAAGGGAGCGTAGTGAATTTTCAGGGGATAGGTCGGGAGCGTTAGTTT
GCTGAGCAATTGTCGAGTTGCTGGTTGTATTTCCTATTATAGGTGACTGGACATATGGGT
CATGGTATGAGTGGGAACCTGTGTTTCCCATATTGGGGGCAGCAGGTGCGGGGTTAGTGT
GGGTAGCGTGGGTAGTGGGGGTAACGGGGGTGGAGCGGAATATGGAAGGTAGATATGAGC
TTATTGAGGAATAGCTTGGGATTAATGAAGGGAGATAACTACCAAGGATACTGGTAGCAA
CAACAGGTGCTGCGATCGAGGCTAACTTATACAATGAGCTTGATTCGGTTGGAGGTAGGG
GAATGCTGTATGATCCATGACCACTCGGTACGTTTAGGTTGATTACCGGGTTAGCGGTGA
GCACAGGGTTACTAGCAAGTTGTGAGGAAAACGTTTGTCTTTTACTTTCCCTAATCTTTC
CAGAACGAAAACGGGTTACAGGCGTTGCTCTACGAGCTGATAATTTCTGTCTAGCGGGAT
AAGGTGGGTCGTGAGTATGGTCATCTGAACTGCGTTTAGCTCTCACGCGTGAACGCGTTC
TGGGTCTCCTTCCTCTGGGCCGTGCAATGGGAGTTGTTTGGTGTGTTGGTTCGAGAGAGG
GTTCTGATTCTGATTCTGGTTCTGGTTCTGGTTCTGGTTCTGGTTCTGGTTCTGGTTCTG
GTTCTGGTTCTGGTTCCGCTTTTGCTCTAGTTTCCTTTTTTCTTACGGTGTTTTTGCGCA
TAGCGGGTTTCCTATTTGGTTGCGCACGTTCCTTTGTTACTTTGTTTTGTTTTTTGGGTG
TTTTCTCAAGCCTTTTTTTTACTAGTGTGCGTTTAGTTTTTTTTTT
>NODE_233_length_274_cov_11.036496
ACGGGCCACCCCCCGCTGCCAGGAAGAGAGGCTCCTCCCCGCCGGCCCCGGGTCTGCACG
CCAGGCGGGCCCTCATGGAAGACAGAGGACAAAACAAGGAAACGTTACCAGAGACCACGC
ATCCACACCGAGCCCAGACCGATCCGATTTTGAGTGCCCTAGATGGAGAACAAAATAACA
CACAGGAGGCTTCAAGCGATGAGACCCTCTGCCGCTCGGATAGAGCTGCCGTCCCGTGCC
GGGACATTAGGTGGCGGTAACGCCCCTTCTTCCCAGTGAGCACAAGGCAGGTGATTAGAC
CGCCAAACAATGCCCATACAACGTCTACATCGCCGCAGACGTCCAg
>NODE_267_length_270_cov_29.574074
AAACCCCCCCTCACACACTAGTGAGGCTTCCTGTCTGGCAGGAAATGTAGACTGTTTTAT
TCCCTGACTAAAGCCCCTTCATAATGTAATTGGGTTGGGGTCCTATTTCGCTCTATTCTC
CCTTTACCTCGCGGTCTTGGATGGTTCCTCCTCTGATTGACCCAAGCTCTGACTCTAATT
CTAGGCCCAAACTCGTTTAATTCTGGAAACTAGTCCCACGCCCCTATCCCCCACCTACTG
TGACCCCCCGGATAAGTCTGGATTCCCCGTCACCACTGTTCAGTGCAACTCTCTGCTTGG
AATTCATGGTCAGTCTATTCTCATCCCCAAACAGATTATCCC
>NODE_268_length_73_cov_6.054794
CCATAAGCCAATACTCACCAACATTAGCCGGCTGGAACCCTGGCAAATGCCTTATTTTAC
CCAGAAAAGCTCACTCTGACCATGAAAACCATGGATTATAAAAGTCCAAAAAACTGCATT
ATAAACATCATTATAAACTGTCTAa
>NODE_269_length_89_cov_39.539326
GGGGTGTTCAGTGTGTGTGTGTTTTGTGTTGGGGCTTGGGTTGGGGCGCTGTGGGTGGAT
GTTTGAGTGTGTGTCCAGTTGGGTGTGAGGGGGGCTGGTTGGGTGTGGGGCTTAGGTGTG
GGCAGTGGTCAGACATGTTTGTCTGTGTGTGTGTGTGTGTG
>NODE_273_length_270_cov_11.033334
CTGGTTGATTTCCGTTCTAGATCTGCCATGTTGGGTACCAACACAGGTGTTTCAATTCAT
CTGATTGGCTGTTTTGCATAGAATCATATGCAGTAGCCTACTATAATTAATTTGAAACAT
CTTTTTGATTTCCTTGTGATTTTCACGGGCAGACTTCTGTTGTTCCCCTTTACAATCAAA
GCACCGCTGGCAGAATGCATTTAGCCCATTGGTGGTTTGCTATTATTCTTGCCAGACAGC
CTTTCACCAGCACAGTGCATTTCAGGCTTTTTCACGTTCCCTCTAGGCTACAATCAGAGG
GTTTTTAGCCTAAGTCCGTAGGCGCCGTGGCTTAGTTGGTTa
>NODE_311_length_308_cov_6.909091
GACTTACATGTGATGGTGAGAGTCTCTTCAGGAGAGTGGAGATCTTCATGGTCCTTAACA
GCACAGGAGTAGCTGTCTGCATCCTTCCTGCTGACTGGATCAGGTAAGAGGGGGCGCGCA
GGGAGGAAAACGTTACAGCACTGTGACAATTGCGGCACGATGTCCAATCAGGAGAGGGTA
GTGTGTGTTTACAACCTCTCCAAACTGGTTATAAGACCATGGCTGTCACTGTAATGCGAG
GGCTCCGACCCTGAGTGAAAACATGCCCTCTCCTCCGACATGCCAGACATGCCCCCTCCT
CCGACACTGAGGAGAGGACATGTCTGGTCCTGTCCTAGCTACTGACACAGAGGAGAGGAC
ATGTCTGTTCCTGTCCTAGC
>NODE_312_length_96_cov_66.260414
TCCCGGTGTCTGAGGGCGGTCTTTGCCTCTGCTACCGCTGCAGATGGCTTCCATTTCCTT
CCCGTTGCTAGGGTTGGCGCAGCACCTCTGACGAATGGGTCCCGGGATTCTGTGAGAGTC
ATCTCCAGCCTTGTTTTGGCACATTTGTACTCCTCCTGAAGGCTTGAG
>NODE_314_length_274_cov_25.905109
CCCCTTCCAACACTTCCTATACCTTCAGCCCTGGCCAACCCAGTCCCCCACCACCCCCTA
TAGTTAACAGCCCTCTCATCCCCCTGCCTCCAGCCCTCTCCCAGCGTTTACCTCTGGCTA
GCCTGTAAAGAATTATACCGGCTCATGGAGGGCAAGCATTAGCATTTGCATTTTATTGGA
AGCGTGGAGATTTAGAGCGGGAGGATATATCAGCTCTGAGCAGACAGAATTAGTTAACAA
TGCATTACCTGCCTTTTATGGCAGCTATAACTCTCTCTCTCCCTCTCTCTCTCCCTCGGT
TGTGCGTCGAGGAGAGGAGGAAGGGGGACGGGAGAAGCATGCAGGc
>NODE_325_length_223_cov_75.654709
ACTTTATAATTTACCTTTCTGTAGCCTTACAATTCGTCCATGGCTCCCCTAAACATGTTG
CTGCTAACACATCGTCTAACACACTTGATGACATCTGATAGCCTACCACACTTGATGACT
ACTACAGGCTAACACAACTAGGGTGGGTTCGACTGAATTACTTGTGTTATAACCCCTCAA
CAATGTGGGTGAGTTCTACTGCATCAACCCATGGGAATTAGTCTGATCTAAAGGGTGAGT
TCTGTTGGTCAAGTAGTAGGCTAACACAACCAGGGTGGGTTCGACTGAATCACTT
>NODE_326_length_574_cov_40.728222
GAAAAAGTGTCCTGAATTTAAGGGCCGATTGATGGCGGGATATTTATTCAAAGAACTGCA
AAGGACACTGCCACTGTTTCAACGAAAAAGATGATCCAAAAAAAGATCAACAAAAAAGGA
AATGTCCCTTCACATTATCACTATACACAATATCATTAAATGTGCAAATGTATACAATTT
AATGTGTTTACATCAAAAAAATATTGACATATTTTTATTGATTTTACTGCAATTTCTGTG
CATTTGAGCCAAATTGTTACGTGTACGAGAGCTATATTGTGTATTTTATTAAATTAATAT
ATAGTTGTGTTGCAATATACATGGGCTTATATTGTATTTGGCGACTGTTGCCTTAGTAGC
TGTCAAACTCTATGAGTTTCATTTGGTTAGTTTTTTTTCTTTGGCGTTTCCTCCCCTCTC
GGTCTGGCTTCAGTGCTTTTGAGATAGCTCTCCCTCCTCGCCCGGGTCCAACGGACTGGG
CGGGGTTTCCTAAGAGCTTCTTTCACGAGAGCCTCTTAGGACATTCATTTAGAACTCTCT
GATTGGTCGACTGGTCTGGACAAGCTCTCTGATTGGTCAGCTGACTGGGCTCAGAGCCTG
TTAACAAAAGACGCTTTGGAGAAACCCAGACCCGGTAGGCCTACAc
>NODE_350_length_171_cov_91.450294
GAAGGATCGTGAGGCCCCGCTTTCACGGTCTGTATTCATACTGAAAATCAAGATCAAGCG
AGCTTTTGCCCTTCTGCTCCACGGGAGGTTTCCGTCCTCCCTGAGCTCGCCTTAGGACAC
CTGCGTTACCCTTTGACAGGTGTACCGCCCCAGTCAAACTCCCCACCCGGCACTGTCCCC
GGAGCGGGTCGCGCACCGGACGGAGCCGGGCGCTTGGCGCCGTCAACGGGGGCCCCGCGG
GGC
>NODE_351_length_1150_cov_16.931305
TTACTCTGTTCCCTTCTGAATCAGTAGGCATGATTGATAAACTGTTTGTCAACATGACAG
GTGCACACACACCATTCCACCCTGGCTCCAGAGAATCTCGAATTTGTCTATCACCCCCAC
AGTACCAGAAAATATCAGCCACTGAACGTGTGCCAGTGCCACCTACAGAAATGAACACAG
GATGTCTACGTACTGTTCCGTTTGCCCATGGAACGGAAGGCACAACCCCCCCTGTCATAG
TTGCTTCTCTACATTTCAGTGGTAGCTTAACTCTTCCAGCACACTCAAACCCTGGTACGT
AATCTGAACACTCTAATTTCCTTGCATCCCTCACACGGTAACTGATGAGGCACAGAGGAT
AAACCATATTCACTGGAATGGTAACCATTGGAGGAACAAAAGAATTTCCTGCCAAAGTAC
TCATTGAAAAATTTGCACATCGTGGTCTCTCTAGGGGTTTTCCCTCAGGATTTGCCATAA
AGTCCATAACACACTGCATGGGGCATACACCGTCACCATTTCGCCAATTCTTATCACAGG
AATCTAGGCCAAATGGGAAGGGTATCGCCTCGGGAAATCTCCTCTTATCAAAACAGATGA
TGCAATGGTTTCTACTAGTCACCTGTCGGCTACTAAAAGCCAACCAATCAAAAAAGAGGT
TCTTTCCCCCCCGCAGAGTAGTTCTCCTCTCACCCAATTCCAGTGAATTTGATTCCTCCC
CTCTCATCAGCAGATTAAAGGGTGCGCCTATTCCTACATCTACCACCCCTAGGGCAAGAA
CAACTACCCAAAACAAACAGCTTAGTGTAAATGACATCTCTAATCCCCTAACAACAATTG
TCACTTGAATTTTGATCTCTTGAAGTCCACAGTGTATTCAACAGGTGTCCTCCAACTTAG
GGTCCCTCCTCAATGCCACCTGCCACCTTTCACCTGCAAGGCAGGAGAAAGGATTAAATC
TCCACCCCAATTAGACAGGCGTGGTAATAGACCTAAATTGAATACTTCTGCTATAGAAAT
GTGTCTCTATCATAAAGTGAATTATACGCTCGCTCACTCCCCTCTCTACATTTCGCATCA
AACCCTTCCTCAAAACTGGAATACAACAACAGAAGGTCAGGACAGCAGAAACTACGCAAC
ACAGGACAACATTTTCTATCTGAGAGAAAAAACTGATCCACATCATGGAATCTGGTGTAG
CTTTCTTCTCCCACACTGGCGC
>NODE_353_length_241_cov_205.286301
CCCAGGAGGCCAGGCGGGAGGAGGCGAAGAGGGTTCAGGCAGAGGTATATTCGCTGTATC
CGTATTTGGTAGTATTTTATAGTTTTGATAGTTTAGTACAGTATCTTAGTATTTAGTATT
CAGTATTTTAGTATCTAGTATTTTATGTTAGAGTACAGTATTTTATAGTGTTCATATTCT
CTGTTGCTGCCTTTCTTGTTTGTTGCTGCTGTATTTTGAGCCTCCAATTTCATTGTATTC
CATTGCAGGCAGAGGGGGTCCCGTATGTCCCTGTGAAGGCAGCCAGGAGCCAGGCCTGGA
GAGAGACTGATCA
>NODE_354_length_606_cov_26.986799
GCTGGCAGTTATTTTGACGATTGTGATTTTTAAACCTATATCGCTTCTGGTGTTTGGAGG
ATTTCCAAAAAGAGATGGATGGTCCGCACCGTATTTTATGTTTGGAGGATTTAGCAAGGA
CGGGCTAAGAAGTAATATTTAAAAGTTGTGAGCTTGTTTTTTGTAGACCTGTACCAGAAT
AGTGCTGCTGCAGCTGAGGTGCTGGGGGAAGGCTCTGGGCTAGCAGAGCGAGCTCACTGT
CACCGGCCAGCCCGCTTGTGTGTCTGCTCTAAACCCCCACTGTTCTCTTGGCTTCTCTCC
CATGGTGTGTGTCGTCTGGAATCTGATTTGTAGTGGGTGAGGTAACGTACGTGGAACACT
TATTGGACGCAGAAGGCAAATCGAGGGTAAGTGGAAAAATCAGCACATAAGCTGTGTTTG
TCAGCTTGAGTTATACCTTTTCTTTCATTCTTGTGAGGGATGTTCTACAAACCTCGAAGG
AGCGAGGTGTTTTTTTGGAGAAGCTGCCATGAGTGGAGCTGCCATGTGTCTATGGTTGAC
ACTAGGGTGCAGTCAGTGTTCGCTGAAGTCTGTTGCACGGAACTGAGTTCATCAGGCATC
CTGTATGGGAGTTCTGGGTTCTCCCTAACCAATCCCATGTGATTGCAGTAGCTGGCAATG
TCCGTCTGCTGGTTCGAc
>NODE_393_length_500_cov_15.326000
TAGGTAGGTAGGTAGGTCGGTTGGTTGGTAGGTTGGGTGGTAGGTAGGTTGTAGATAATT
ATGTGAATTATAATAATTCACTTTGTGTCTAAGACATTGCTGTGGCTGTAACTTTTGATC
CGTACCTCCAATCGGAAAAATGAAGACACCGTTGGAAAGCTCGTCTCAAGGAGATCTCAT
GACATCCATTACATGTCCAATTGACTCCAGGAACGTCTTCAAAATGGCCGCCGTTTTTTG
ACATGATTCACTTCTTGTCTAGGCCTGTATGTAGGTTTCTGTTGGTCGCACAGCTTCGTG
ACCCAGCTCATTGGATTCAGCACCTACAGTTACCTCTAGAAAACATGTTTTCATCTCTCT
CACACCCCCAGGGATGTCTGAGACCCCCATCTGACCTCTCTCAAACACTTTACGTCAGGC
TTCAAAAGCAGGCCTGTTCCCGGTACTCAACAACCGTAACTCCTATCAACAAACGGACTT
CAGATTCAAATTCCTCATCTCAAATTACTCCTAGAAAACATGTTTCATTCTCCCTCACAC
CCACAGGAATGTTTAAATAAATAAATAAATAA
>NODE_396_length_172_cov_4.151163
GAAGTTGAATTCCTCAATACTGTGCTCTGAGACCAGGTTGCCTCCCTGACTCAGGCAGAA
CTCCTCGGCTTCAGCCCAGTTCTTGGGCGTGGCGATGTACTTGTAGCAGCGGTATTCGTA
GCTGAACCAGAAGGGAGGACAGGGGTCGTGGGGCACGATGGGGCCGCAGAGCACCGCAGC
CAGGGAGAGGCTGAGGAGACAGAGGACGGTCAGAGATGACATGCTGGGGAAGAGGGTTCT
Ctgt
>NODE_397_length_147_cov_46.068027
GACCGCAGGAACCTTTTCATAGTTCTGAGAACTATTGGAGGAACTGTCCTCTTTTTGTTG
TGTTCGCACCGCAGGAACTAGGGACCATTGTAGTTCCCAGAGGGCTGTTTTGAGGGACTG
TTTTAGCTCCTACTCCAGAGCAGGTACTCCCCAGGTCCCTAGTTCCCAGTTCCCCAGGTC
CCTAGTTCCCAGTTCCCCAGGTCCCTAGTTCCCAGTTCC
>NODE_405_length_451_cov_12.565411
CAATTAGAGAAGCATTTGTCTGCCGTCCGTGTCTCCTCCGCTCTACTCGGCTAGCACTGC
CGTATAATTAACCTCAAACGGCAAAAAAAATGATGTTGATAAATTACACAAGCAAACTGG
GGGAAAAAAGCAAACCAGCCTGAAAGCCAAGAGAAGCAGAGAGAGAGAGGATGAATAGAA
AGAAACGGGGATGGAGAGAGGGAGAAAAAAAATAATGAGAGCATAATTTTAGGAGAACTA
ATTATTTCTATTTGTCTTTTGTCACACTTCTCTAATCCTGCTATATTAACACAGTCTGTG
TTTATTAATTGCTTTTGCAGTGTTTTGAATCAGGTCCAGGAAGGAGGGTAGCTGCATTTA
CAGCCCAGCCCTGCTACTGGGAGCTGCACTAGCGCCTGGCAACGCCTGGTGCACGCATGA
ATATCTTCCCCCGGTATCTCCTCCTCCTCCTCTGGTTCCTGCCTGCTGGCTCGACACTCG
ATGTGTTCAGCAAGTTTACACCACCCTGTGCACAGAGATAAAg
>NODE_411_length_526_cov_26.682510
CCACCATGGACCCTCACTGTGCAAGTCACCAACAGTCAAGTGTAGAGTTGGAATGTACGT
TCTGCACAAAGACATTTAATTACCTAAGTCAGGTGAGACATTTGATGTACTGTTCGAAGC
TGAACATTTGCAACAGCAGGGAAGCTGGGTTTTAGAATAGAACATTCTGAAATGTAAGAT
ATGATTACAATTATGTGTGCCACTTTGGCTGATTTCAAATCAATCAGGTCAAATTTTACC
GGGCCCCGTCAAAAGGTGCGAGTGAGCATCCAGGAGCCAATCAAAAAAGTTTGTTCTATA
TAATTTCACGCAATCAGATTTCTCTCCACAGTCATCCAGCGCAATCAGGTAATCAGAAGG
CCGCATTAGCAAGACAAATGGGGATTGGGAAGTGGGTGCGCCCTGTTAGCAGGAACTTCC
CATGGAGAAACCCCCCCGCCCGCGCCCCTCCTTCTCTAGACCAGATTACCTCCATCCCCC
TCATAGAGCGCCACATCCCTGTTGTGATTGCTGGAATGATTTGGTTTCTTTCGACCTGGA
ATATGAAGTTCCATGGGGAGGGAATGCGAGTAGCTGAGATGTCATGCATATGGCACAg
>NODE_413_length_194_cov_4.768041
CCGATCACGTGAGGAGCAATATGTCTATTTAAATTACTTGTTTATGTACTTATATACTTA
TGTGCTGTTTCCTGAGTGTCAATCTTGCTATGCATGCCCCAATCTGACTGAGATACAAGG
GTTAAACATCAATGACCTCTAGAGGGCATTCAAAGACTGACACGTTCAGTTAAGTTCAGT
CTGGACAAACAAAAATATCACCTGAGACAAAAATAATTAGCACAACAACTTATAACTAAA
TGCCTTTATTTAGTAAATTTCTTTCa
>NODE_414_length_245_cov_31.163265
ATATATACATACATATAAAGCAGTAGTATTTTTACTCTATGTATTAAGAAACAGATTGTT
TTGTGTTGTAATGACAGGGGATATAAAGGGAACATACAACGCCAGCAGCTCCATCATTAC
AAAGACAGGAGGGAGAGAAGCAGCTCCTTCATTACAAAGACAGGAGGGAGAGAAGGGGAG
GGAGGAGAGGGGAAAAAAAGTTGCCACCGTTCCGATGGAAACAAACATAGCTCTGGGCCT
CTTTGTAAACAGTACACAGCTGCTATCTGGAGTGATGGGAGCTCCACCTTGTCACAACAG
TTCCTTAAAAGAGGAAC
>NODE_429_length_197_cov_6.152284
TTCAACTGCACTACAGCGCCACCAGCAGTTCCGGATGGAGACTGTGTCAAACTGTATTAC
ATGTAGTAACCGGGAAGAACCACCAGGCGTGGGGGGCGCTGTTTCGCGTTTGATACAGGG
AGGGAACACGGAAATTAAATGACTGTGTACGCCTAAACAAAGACCGATTTTGCAGCAAAT
ATGGATTATTTCGGTTTATACAACCCCCGACTGGTGAGTAGAGACTTCCAAATTTAAGGT
AGTGACATTGTTTTGGATATTGGTGCTAA
>NODE_443_length_365_cov_39.460274
ACGGCCGAAACGCCCCCCTCCCCGAGTTCCCTTACACACCCCCCAGCCTCTGAGAGTTCC
CGGCAAATTACAAACCATGACAAGGGTATTGATCCGGTGTCACAAGTAGGCGGCAATGAT
TGGGAACCTTATCGCTGTTGTCAGTGTCATATTAAAAGTAGAAACCTGTGTCTTTATTCC
AGCCTTGCTTTCCTGCTCGCAGATTACAGTCTCTTCATCCATTATTAATGAAGTTAAACT
ACTCGTGGCATGCTGAATGTGCTGCATGGGAGATTCAAGCTAATCCAGCGCAAAACAGCC
CCAGTCACATAATGAAGGAGAGGAAAAAAGCAGAAATGTCAACAGTTGCACACACAGGGA
CTGGATTAGGCATTCCCTCTCACTCGTACACACACACACACACACACACACACACACACA
CACACCAGtggggtagc
>NODE_455_length_281_cov_34.864769
TTCTTCCCCAGACTTGGCAAGGAAGTCCGGCCCCTGTATCCAAATCTCGTTGCTTAGGAT
TCCATTGCTGCGGCTGAGGTCCACTCCTGGAACCTTAACTGCGTAGCCATCTGCGATCCT
GTCTGACTCTCTGTTCTCCAAGTCCTTGACCATGTTCATGTACTCCTGCAGCCGTGTCTC
CTTGCCGGCCAGGCTGTCGGTGAGGCGCTGCACGGTGGCCTCTAGGCCCGCCAGCCTCCT
GCTGGTCTGGGTCAGAAGGTCCTGATACTGCTGCTCCAGTACGGCCTCCCTCTGTCCCAC
CTCTCCACTCAGCTTCCTCAGCTGCTTCTGCACCTCGTTGAGAGCCTTGTCTC
>NODE_456_length_519_cov_19.863199
GTGAGGAGAGAAGAGGTGACGAGACACAGCCCTGAGGAGAGCGAGTAGGTGAGGAGACAG
GAGGTGAGGAGAAAGTGTGTTGATGGTGTTGGTGTTTGTGTGTGTGTGTTTATGTTGGGG
GTGTGTGTTGGTGTTGGGGGTGTGTGTTTGTGTTGGTGTTGGGTGTGTGTGTTGGTGTTG
GGTGTGCGCAGCGGGAAGACCAGAGACAGAGATGTGGAGAGAGAGAAGAGAGGGAGAAGA
GGAAGAAGGGAGAGTAATTACCTCCAGTTGCTCTATTAATAGGTTGGCCCGCTTGTTCAG
CTCGTTCATCATAATCATCTTTGCCATTTTAATCTGGTTCTCTGCTTTCCTCTGGGTGAT
CTTCACGCTGTGCAGTCTGAGGGGAGCAGACGACACGACCACACTGTGAACACGACCACA
CCCTGACCACGACCATACCCTGACCACGACCACACCCTGACCACGACCACACCCTGAACA
CGACCACACCCTGAACACGACCACACCCTGACCACGACCATACCCTGACCACGACCACAC
TGTGAACACAACCACACCCTGACCACGACCACACCCTGACCACGACCACac
>NODE_457_length_247_cov_6.692307
GGCTCAGGGCTGGAGGATTTAGGATGGACATTGGGATTAAGCCATTGGCCCCTCTGCCAC
ACATACGCACAGGATAGGAGCCGTGATCTTTCTCTCTCTTTCACTCACCCACTAACTTAC
TGTGATGAAAGAAGAGAGTGTATTGTTTCTTCTGGTGGTTTCGGTTTTAACATAGTCATA
CAACAACATATTGTGTGGCTCTTGAAATATCAGTCACAATGCTCTAAAATGGCTGAAGCT
GGGGGTCGCCTCTTGTGAAAACGTTTGGCAGTCAATGAGTTAACATGGATGGGACAGCAC
TTGGGACAGCAGGTTACAt
>NODE_461_length_122_cov_57.819672
ACCATGCCGATTTTGCTGAAACTCGGTAGCATGATACCAGGCCATGCCAAATGACCAGTG
AACAAGTATAAACCAAATTGGCCACAGGGTGGCGCTATAATTGGCCGAAATGCTTAAAAG
TGGCTAAAACTCAATCAAGTTCAGTGGCGCCCCCAGTGGCCAAATGGGGTTCATATTACT
TGGAGTTGTAGGGC
>NODE_462_length_410_cov_31.787806
AATACCTTCTCTCTCTCCCTTCTCTTCTCTCTCTCCCTTCTCTTCTCTCTCTCCCCCCGC
CCGCTCGCGTGGAAAACAAATCAACGAGAGCTCAGTGGCCATCTGTTTTGTTATTTGATA
TGTGTGAATACATGTTGTAATGACTTTGTTTGTGAATCGCTCGACGCGCCGGAACACACG
AGGGCTCTCCAACTGCTGGAGTGTTCAAAGCTAATCATATAATTGGACACAATAGTCGAT
GACAAATGGAGGCGCCGCGAGGCAGCCAGCTGGGGGAAGTGAATGTAATCATTGTAAAAT
CATATCATTTCTGCATAGTTGTTGAAGACGGCTTAATAGAGTTTTGCCCGTTGACGTGCC
GTGGAGCAATGATCAGTCGAGGCTCTGCCTGTCGATACAGGTTTGTTTTCTGAATATTGC
TCAGTCGGTCGGTCGGTCGGTCGATCGGTCTCGCGGGGGTCTCACGGCTCGACACGTAAC
gc
>NODE_463_length_486_cov_15.032922
GTCTTTGCTCCACACAGACAGACTGCCAATCAGACACTGAATGGGCGAAAATGTACATAT
TTAAAATTGTTTTCTCTCTCTTCTCTCCCAGCCAGAGTGATTCTTTGAGGCCATGGATCC
GCCTTTTTGTTTTGTTGTATAAGGTAAGACCAGTTTGATCATTTAAGGGCCTGTCCAGTC
ATGATCCATGTTGTACTCCAAAAAAGTCACCCCAAACATAGTCATGTACTAGCATTGATT
TTCATATCTATACTTATGTGAAGGAAATATTCAGATTTTTATTAATTTTCATTTTTTCTT
TAAAAAAACATTTAAAATCACAAAAACATGTTGTAGATAAACCAATGCTTGCGTTTTGCA
TGGAAAAATATGTTGAACAAAGCGTCAGCAATTTTCCCCCAAAACCGGAAGTAGAAAAAC
CGGAAGTAGAACTGGTTTTGGGAGAGAAAAAAATGCCGACGTTTTGTTAAAGGTCCCATA
TTATGGAAAAATAGAGGTTTTAAGCTGTTTAGTACATATATTTTGGTCTCCTGTGGTCCT
ACCAGTGCCCAAACGTTG
>NODE_465_length_341_cov_11.768329
TGAGTACTTGTGGTCTGCTATTGGCTGTTTTTGTCTGCTGACCTCTCCTCCTTGGTCTCA
CAGACCGAAGTGTGTGCCGTGTGGACCAGATCTCAGGGGCGTATGGCTGGTGGGGGGAGC
GTACCCGTTTCCTAACCTCCCTCCACAACTGTCGCACCGAGAGCTATGTTCCAGGACTGC
ACCTGCTCACCTTCCAGCACCCACGCAACGACTCCCAGCCCGACAAGGTACCTCGAGTCC
CTGATCCCTGCACTAACCCTGGATCTGTACTGAAGTCTTAGGGCGTTTTCAGACCTGTGG
CTCATTTGCTTTGTTCCGATCCTGGGGGTGAATCGATACAATTGTCACGCTTGTCTCGTG
TTCACAAGGCTAAAATCTGTAGTGGTCCTAAGTTGTAAACAAATGCCATGCTc
>NODE_467_length_116_cov_12.362069
CCTTTCCTCCTCAGAGGAAGGAGAAAGGTGAAAAGCCGTCAGGACCAGGGGCACCCTCTG
GTACCGTGCTGTTATATGTTTAGGCTTGAAAGATGGATTCGGGTACACTATGACCCTCGA
ACCATCCGGATTAAAAAGAATGCCTTCCGTGGAGAGCGCGCAAAGTTCGCTGACCCGTCC
CAAGGACA
>NODE_478_length_462_cov_19.077923
GCAATAATCCTGACTCCTGGCCCTCCACGGTTGAAACGGGAGGAGAGTCTTGTAAACAGG
AACTAGTTTACTGAATAAGTGTTTTATATTCTGTGGATACGCGCCGTTGCAGTTCGGTAT
GACCCCGTGAAAACTTGTAACATCTGTAGGTGTCCGATGACTACCTTCCCTTTTGGAAAT
AATTACGTTAAAGTGTTGTTTTTAAGTATTTTTTGTTCGTTTGAGACGATTCTACCGATC
CGTGACAAGCGGTGTGACGTGAGTATGGCGATCGTCACATATGGGGCAATGGCCAGAGAG
GAAACAAGCAGTTTAGCAGCTGAAACTCGAACAAATACATTGTGAAATGATCCGGGGAGC
AATATCTCTAATGCTTAACACATACTATGTTAACGATTGCCCCCCCAAACCCCAAATAAC
GTTAATTAGAAGTTTAAACCTAACTAACGTTAGTAAAGTGGGGACAGCTGGACTAGATGG
GTCTGCGACCGTCACAGCCTGCAGAACGACAGCCAGCCACACAGACAAGCTGCG
>NODE_483_length_141_cov_110.617020
CTTTGACAGTTGAAATCAGGGGAGAGCGCGGACGCAGTCCCCCACTACCAGAAATTATGC
AGTCGAGATTCCCACATTTGGGGAATTCGCAAGGGTCAGCACAGCCGGAGTGCAATGGCT
GAGCCTCGCCCTGGGTGAACCTCCTTCATGATCAAGGTATCTCCCCTGCCAGGTAAGTAT
GAGTTGGAAAGGGCACTACTCATCTCACGCCCT
>NODE_487_length_99_cov_9.969697
AAGTGTTTTTTGAAGTATTTTTTGTTCGTTTGAGACGAGTCTACCGATCCATGACTATGT
TGCGGTGTGACGTCGCCTCGAACGCAGTGAGTATGGCGATGGTCACATATGGGGCTAGCG
AACATTAGCGAACTAACGTACAGGTTCGTGGCCGTTAAGGGAGGCTCTTCA
>NODE_488_length_165_cov_12.775758
GCTTCCAAACCTTCGCTGGATTATTGTGGGGGGTGTTGGCCAGCATACTGGAGGGTTTAT
ATTTCATTTACATTAACACTGAATTAGTAATCAATATTTAACACTATCAGTGCCAGCTAT
CTGATAATTTGGTAACCGCTGAGTGCCAGCCTTTTTACCCATTTGGGCCTGTTTTCAAGA
TCCACCAGAGTATGTTATACTACGCCAAAATCCACACCGAATGTCTTGAAATCCAAC
>NODE_489_length_140_cov_526.400024
ACTTACACTTATCAAGGCCCCTTATCAGCCTCACAACACGCCTCTTACCAGAGAGCCCCT
TTCACACTTCCTTAGCTATCAACGCCATGTCCCCAGTCAATTTTACTGTGTACCTTTTTA
TCTTAAATATTTACTTTGTACTAACTAACCCGTTATGGAATTAAAGCTAATAATAAAATT
AACTTTAATATTTTTAATAGTTTTAATATATA
>NODE_496_length_436_cov_24.850918
CGCTTACACCAGATGATGTTTGTCCAAACCACTGCTCTCCAGCTGATCCTGACTCCCTCT
TTATGCTAGGTAACGTTCACTTTAGAGCATTCTAGATATTCTCCCTCCTAATCCCTCCCT
CTTGCTGCCTCTCTTCACCTCCTCTACTCTCTCCCCGATCGCCCCCCCCTTCATCGTCCC
TCCTTCCTCCTCTTCTCCCTGTCTCCTCTCTCTCTCTGCCTCTGTGAGTAACTGAGTTTC
ATTGAGGGCGCTCGCCGGGCAAAATCACCTCGGGGCGAGCACTTTATTATCTGTAGTCAA
AGCGTCGCCACAAATACCATTCTACACACACAAGTGTCACTTTCCATTTGTCCACAGCCA
GGCTGCATTAGGCCCCGGCCGGCCGGCCCAGCGCCTGATCTCCGGCGCGCCCGGCGGAGG
GAAAGCGGCATCGTGGGAAAGCACGTGGTTCTGTCCTGCATTCCTGCCCCATTACCAGCG
CCCACACCAGCCCTGCTGTACGCCGCCa
>NODE_501_length_638_cov_17.697493
TGTCCCCCAGGGCATGTTTCCTGTGTTATAACGTAGAGGGGCCTCATTTGAATCAATCAC
CCAGATCAATACTTAAGGAGGTAGCTAGCTGAAATCACTGAATAGATCCATTAAGAGCAT
TGTCTTATGACGCAGTGTACTGATTTCTATGTCTCTGGCACTTTGGGAACACGCTTTAAC
AGTTACAAATGTTTGGCTACACTGCCAATGTAAAGTCTATGGAGGCCTTCTTTTGGAAGT
AAATTTTTCACTAAATCTCTTGCCATATCAAAATGGAATGTCTCAGGCTAAAATCCCTTT
ACAGTCTGCAACAAGGATGCCTGATGTATTAGTACACTGAATATTGTGTCCAACCTATTC
TTTTAAAGCTCTCCAGGGGCCTGTGACCTTTGTGATCTGCATTGGAATCCAAATTAGTCA
ACATTTCAATGGAAAAATGTTGACCCAATTGGACCGGTTTGGTCAACATTTATCCATTTT
GGGTACCTTTTTGAAATCCATTTTAGGGGACATGAATCCAGAAAAGGTACCTTTTGAGGA
AACACAAATCCATTTTTGGGGACACGAATCCATTTTGTGAGTTTCCCTCAGAATTTCTTA
ACGAAAGGTGCCCAAAATGGATTTTTGTCCCCTAATAAGGATTTAGAAATTCTGAGGGAA
ACTTCAATCCAAATAAGTCACCATTTTAATGGCAAAATGGTGACCAATTT
>NODE_511_length_73_cov_4.767123
AAAAACACGTGAAACACGTCCTTGGCGGTCTGATCCTTTGAAAAAAAACACGTGAAACAC
GTCCTTGGCAGGGAAGAGTTAAAAACAAATATATATATATATATATAAATATTTTTAGAT
TCCGGCTCCCTCTGTGATTGGTTAc
>NODE_512_length_122_cov_29.377048
GGCTCCCTCTGTGATTGGTTACCATGAAACAGGCCAATGGGATTGGTGGCAGGTAGTTGT
GACGTCACATCAACGAAGGCTGTCATCACCATATATTAATCAGTCAGCCAGCGAGTCAGT
CAGGTCTTGACATGCTACAATTCTAAACAGCAGTGAATAGGGTCTGGCAGGAACCAGGGA
CCTGGTCTAGTTTT
>NODE_513_length_164_cov_68.597565
TGTTGCGTCTCTGCTTTGCAAGGGATAAATGAAGCGTGTGAAAGTCTAAGCAAAGCCCTC
ATTTTCCAGTTAATCAAATCTCCCCCTAATCAAATTAGCACACATAATTCCGCTGGATGC
GCGGCACAAAAACGGCATTATCCCCTTCTCCGGTGCTGAAAGAGGGGGGGAATCAGCGCA
GAGCCTCTCGCCTCCGCATGAGCGGGTCTGAATGGGCGGGGGGAGGCCCCGGGGGt
>NODE_516_length_321_cov_16.875389
GTCCGGGATTTGAACCCGGGACCTCTCGCACCCTAAGCGAGAATCATACCCCTAGACCAA
CGAGCCACTTTGTTGTTGCCGGCCAGAGCGTGTCGGGCGTGGGGGTTACAGCGTCATGAG
CGTTGTGGCTTTAAATGTCGTCGCTAAGGTTTTAACCATAGACATTATATAGGTAGACAG
GACATCGTGCTGTGAGGTCCCAGTTGGCTGACGTCCAAGCTGGCGGCCATCTTACCGGGG
GCATCTCCTGAGTACCATTCATATTGCATTAACAATAAACCTCTTGAATATGATTATATG
GCCATTATTAATAAAACCATGTCCCAAATCACTATTGAAAAGGTTCATCTAAACGTTTGG
GGCAGAAAAAATATACTTTTTTTTCCCTGCTTt
>NODE_527_length_73_cov_68.082191
TATTGCTCAATTCACACCAAAAGTTCTACACTGCATCTTCAGACTGTCCTCCACAGGCTG
GTCGACGTGGATATTTAATTTATCAAAATTTGAACCCACAGTGCATCAAAACGTTTTACT
GTAAACAGTACTGTATACATCTACT
>NODE_529_length_525_cov_39.367619
TGGGGAGGGGATGCGCTGCATGGCGAAAACACGTCTGTTCTAACGGTAGAGTTCGGGAGG
GGGACAGGGTGGATGATTGGGTGGGGGGGTTGCACTAGTACTGTGACCATCCCTGCTACT
CTGATCCAACCCCCCCCCAACATGACACCTACCCGCTGCACTGTCGCAGTCCCCAGATTA
CAATCCTCTTCATTAATTTTATCTTTGCAGACATAAACTTTTAATATGCACACCAGCGGT
AGACAGGACTTCCAGGGCAGTTTAAATGACTGCAACCTGTAATTACTGTTCCAGCACTTG
ATTAGAATAATCTGATTGCAATTATTCAGTGACTTTAAAATACAAGCCCCGAGCTAGAGA
ACAATAATTCAAGGGCAGCGATTGGGAACGTGTTCCTTTTTGGCTGCAAAATGATGTTTT
AATCGGAGTCGACCGAGGGTTCCCCGCTAAGGAGCCCTGTTTCTTCAATTAAGGCCCGTT
TATGCAGCGATGGGGAAGAAGTCCACCGCGATGTGGAGTTAACCACCATGCCCACACTTA
CCCAGCCATCACGGATCAGAGGACTAACCCCCTAACGGGTAAGCAAAACAACAGAAc
>NODE_536_length_429_cov_21.375292
GCAAGTGCTGCGTCCGGGCCCGCCTCTCCCCGGGGGGAGAGGGGAAGGAGGGGATCGACG
CGACGGACGAAACCCGCCCCACGGTCTGCTCTTGAGGGCGCGCGGCGCTCTCCGGAGAGA
GCCCCTTGACGCCCCAGCCGCGGAGACCCGAGGGCCCCGATTGATAGCAAACCGACCCTC
AGACAGACGTGGCCCCGGGAGGAACCCGGGGCCGCAAGGTGCGTTCGAAGTGTCGATGAT
CAATGTGTCCTGCAATTCACATTAGTTCTCGCAGCTAGCTGCGTTCTTCATCGACGCACG
AGCCGAGTGATCCACCGCTAAGAGTCGTACGATTTCCTTAAACTTTCTTGGTCGGACAAC
GTTTCATTTGGGGTCGAAAAGCCCCGGGCGCTCCCCGGAGGGAGACATTAAGCCCCCGGC
CGCTCCCCGGAGGGAGCGGGCCGGTTGAGCTGGGCGCCCGGAGCCGGCTTCCGCGTTCAC
GACAGGCGGGCCCGCTCGGTc
>NODE_552_length_225_cov_12.480000
ATTTCGAGGCTAGGGTTCTAGTTTCTACATGATATGTAAATGATAAACTGCCACATAGAC
CAAAATGCACATGATTATTCCATAATATTTACCGAAATTCTCTGAAGACGTCTGCGTTCA
CCATAGCCTCGTTGAGACTCCCGTGGTTCTAGCCCCTTCTAGCTCTCCCACTACCGTCTG
GGACCACCCCCCCTTCTACATTTTGATTTTTTTTTTGCCGAACGATCCGGGGCTCATATT
AGCACCAATATCCAAAACAATGTCACTACGTTAAATTTGGAAGTCTCTACTCACCAT
>NODE_558_length_77_cov_88.961037
TGCGTTAGCAGGCTGGGCTAGGCTAGCTAACTGCGACAAGGCCTCATCTAACATTACTAT
CCAACGTTAGCTAATCCATCTAACTATTTATCAATGATTGTTCATGTGGTATTTCTCTAA
CGTTTCGGAATAGGCTACTAACGTTAGAT
>NODE_562_length_263_cov_315.745239
ATTGAAATGTTACTTGTCTTTCTGTATAACATTTTGATGCACTGTGGGCTCAATTTTTGA
TAATTCAAAGACGTGCATCACCCATTTTGTGGAGGACAGTCTGAAGATGCAGTGTAGAAG
TTTTGGTGTGAATTGAGCAAAACATGCAATCACTAGAGTTGCCTAAAGTCAGATTTCAAA
CTAGTGTCAAAAATTCAGTTTTCAAGAAAAAAATCTGATAATTTGTGTACTTCATCTAGA
CACCAGAGAGAGGTCTGTAATTGATTTTTCCAAAGATTGATTGCTCCATGAGTGACAAAC
TGATGTTTAAACGTGCTCTGTTTGCATTGACTTCA
>NODE_568_length_281_cov_23.875444
GACAGCCACGGTGTGTGTGAGTGAGTGAGGAGCTCTTCGCTGGCTGCTAAAAGCAGCAGC
TTCCCTCGTCTCTGTGGGTCGGCCGTGATTGAATTTCTCCTCCTTCCTTAAGACGGAAGT
GCCGAGCCTGCGAACGGTGCCTGTGGATGCACTTAAGGTTTTAGTTGCAGGCGTCGCTAT
GCCTGGGCAGATTTTATATGACACATGAAACTAACTACATGGTACTTAGGGCCCGCTGTA
AACTGATCCCAGGCCAGCCGGGAAAACCAGGCTCCATCAGCCAAGAGGCTTGTTTCTGTT
GCATGACAAAAGGACTGGCAAAACCGCATCAATTAAAAGTTCATTAAAGTTCa
>NODE_569_length_327_cov_32.611622
CATCCCCCCCCCCACCCACATATACACACTCACTCACTCTCTCACTCACTGCAGCGGTTG
AACAATTGCTATTCACAATCCTTTCCTTAATGCCTAAGACCAACATAAAAGAGAGGACTT
TAAGAATATAGGGATAAGCCCTTTCAGCTTTTCTAAGTCTTAAGGCTGGTTTATGATCCA
TGAATACCGAGCGTCGGCAGCCATGCAGTGCTGTTGCCACTCTAAATAGATATTACAATG
ATTTGAGAACAATGCATTCAACTGATTCCCCCAGACACAAAAATACATGTGTGTGTATAT
ATAGTGAATAGGAGGCAAACATTAGTGCTCCCTGACAATACAAGCCTTTTTGATGTAGAA
GGGTAGAGCAAGATTAATGTGTGAGCGAGAgaaaaaagg
>NODE_573_length_468_cov_17.301283
TGAGTACCGGGAACAGGCCGGCTTTTGAAGCCTGGCCTAGAGTACTTGGGAAAGGTCACA
TGGGGGTGTCAGACATCCCTGGGGGTGTGAGAGAGATGAAAACATGTCTTCTAGGGGTAA
CTCTAGGTGCTGAATCCAATAAGCTGGGTCACGAAGCTGTGCGACCAACAGAAACCTACA
TACAGGCCTAGACAGGAAGTGAATTATGTGAAAAAACGGCGGCCATTTTGAAGATGTTCC
TGGAGGACATTGGACATGTAATGGATGTCATTAAAATCTCCTCGAGACGAGCTTTCCAAC
GGTGTCTTCATTTTTCCGATGCGAGCTACGGATCAAATTATACAGCCCAAGAAATGTCTT
AGACACAAAGTGAATTATTGTAATTCAGATAATTCACTCTGTGTCTGTCCCCAGCACTAG
ATTACACACACTGTATGTTTTTAGTGTTAGGTTTACTTCAAATACTCTATACTTTTCCGC
AACATCAATATTGTGACAACCAAACAACCTACCTACCACCCAACCTACCTACCAACCAAT
>NODE_574_length_277_cov_19.072203
ACAGATAGCGAGACTCACAAGAGAAGCCCTACCACTGTGACTATTGAATTCTTATAGCGA
GGAAGAGAAGCCCAACCTCTGTGAGTAGTGAATCCTTTAGTTAATTTATTGACGCACACA
TAGAAGAGAAGCCCTACAACTGTGTCCATTGAAATCTCATAGCCAGGAAGAGAACCCAAA
CCACTGTGAGTAGAGGATCCCATAGTAAAGTTATTGACGCATTTTTAGCTTTTATTTTTT
ACTGATCTTATCTTTATTGTACAGTACCCTAGTGTATATAAGATGCTGTAAATAGATTGT
CTACTGTCTACTGTCTCGTTGTGCACTGCACTTTACTGTTGTCTGATGT
>NODE_575_length_295_cov_7.633898
ATAAGTTCGTTGATGAGGAAAGTTTTGCCCGTTAGGGACCTAATGTTCAAAAGTGCCATT
GAGATGTTATCCAGATACTTGGGCTGACTTATGCAATTTGGTAACATATTTAGTGTAATG
GTTCGCAGGTTTTGCCTATTACTCTTGATTTGGCTACGCGTCGATTTTTGATCTTTTTGG
CCATACAGCCTACTACTACATATGACCGGGATACTCTGAGGAGTGTCATTGGTCTGTCGT
TTGTTATTTTGTATTTGAGTGTGGGTCCCTAGATCTGTTTGACTGGAACTAGGTTGTACA
GTATGATGGGGGAAGGCCAGATTGTCCTCTAGTCATGTCTCCTGGGACCAGCTCGTGGAT
TCTAGTg
>NODE_576_length_75_cov_83.106667
TATTGCTTTACACGCCCAATCTAACGTTATAGGCTACCCTGCTGTTAATGTGTGAATGGG
TGAATGAGAGGCCATTGTAAAGTGCTTTGCGTGCCGCGTGTGAAGGGCTGCACACTAGCT
CAACCTTTGCGATTGTAATCTGTTTCT
>NODE_595_length_245_cov_23.326530
GTGTCAGACTTGGCAGCATTCTCCTCCTGCTCCTCCTCCTCCTCCCGGCGTTCACCTGGA
ATCCTCGGGGCTCCTCCTCGCACTCCTCCTTCCCTAACTTTGTTTTCTCTGACGTAGATT
AGATCTGCCACCCCATTACGGATTCATTTTCCTAATTTTTCATGTCGGCGCGGCTCCCCC
ATCTGCGCGCGGCTGATAATTGTGGGGACCAGCCCTGGTGATTAACATCAGCAGAATTAA
TTACGCCCGCCATTAAGGCTCCGGGTTGCAGCACAATGATCAAGAGAAATTAACTTTCTC
CCAGGGTCCTAAATCAT
>NODE_596_length_528_cov_38.810608
GCGCCACTGTCTGGGACCGGGTTGAGGCGTGGTGGACCGTGGTTCTGGGGAACGGGCTGG
GACTGAGCATGATGCCCATCCGTGAATTCGTCGAGCCCGGTGGCGGACACGTTACCGTAG
TCGTAGGTAGGTTCCGTGTAGTTTGACCTCGGGTACGATGCCTCATCGTGATGGGAAAAT
CCCGTCTCCTTAGGTCGCTCATAGTAGTCAGTGGGGGTGGCGATGTATCCGCTCTGTTGA
TATTCCTCGCATGGCGGAAAAGAAGGTTCGATATAGTTCGAGTTTATCAAGTAGGAACTC
ATGGTCATTAATTTGTGAAGTGCAACAATACTAATTTTTATCGCGCTGTCGTTTTTCTGA
TCTCCACAAAACCCTCCTACTCCCTGTCAAATGTACAAAGTTGTCTGGTCACGTGTAAAG
CGCCACCAATCACCGTGTCTCCTGTGGGCATCAAGTAAACAGGAACCAATGGAAAGCCTG
GCACTGGCACAACGAAAATTGCTCGAACTAGGCAACGTAAGTGTTTTCTTTATTAAATCA
GAAATAGATAAAGAAAATCTCATCAGGTCAGTTGCTTAGGCTAGTTCATGGACTAaacaa
>NODE_598_length_433_cov_18.457275
CCTGTGTTAACTGTGAAGAAGAAGCAACTTTAGAATAGGGAACCTGTTTGTGTTAATAGG
TGTCAAATTACTTATGAATTAGTCATGAACAAGACCTCACTTTAGATTGGGGAACATAGT
CTTAGCTATTAAGACTTAATTTGTAGTTAGTTGGACACTAATAACCCTTATAATTCAATG
TTTTGTTAGACAGGATTAGACAATATTTATTAAGAGTTATTGGCAGAGAATAACTATTCT
TGTGGTATTGCCACCTAATAAGGCCCTTACTGAGCAAAGCCTATTAAGATCATAATTCAT
GCACAACAACTTGCTTATTTCCTACTAATTAGCAGTCATTAGTGGGTTATTGAGGGAAAA
TGCTTAGTAAATGGCCTATTAGTTGTAGAATAGGGTCATGTGTAATAAGACATTAATAAG
TGCTTTATAATGACTAATAAACAGCTAATATACTACTAATATGCATGCTAATAAGCAGCT
AGTTAGTTGTTAATATGTGTACCTT
>NODE_600_length_131_cov_17.664122
GTTAAGGTTAGGGTTAGTTTATTTGGTTTTAAAGGGAGTTGAAATGAATGAAACGTATAC
CTAACTGCCTGTGGAACTGGCTGTGATTCTCCGGAGATGAACGGGGGGGTCCGGTTCCAT
CGGAGGGGGGGAGATCAGGGTAGGATGGGATAATCTGTTTGGGGATGAGAATAGACTGAC
CATGAATTCCAAGCAGAGAGTTG
>NODE_601_length_179_cov_86.307266
GGAAAGGGGCTTGCTCCGTCCGCTCCACGCATCGACCCAGTATTGCAGTACCTCTGGGAA
TGGTGCACTCTCATTCAGTGTTGAAAAGCCAAAGCTGGACTGTGCCATCTCACAAGTTTA
TAGGTAAAATCTCCTGTCCATTTAACTGCCTTTTAAGATAAAACAAGGCAGACGCACAAA
CGCCCCTAAGGGTCCGGCTCCTTGGCTTTGGTGCAGTACTCCGTCCTTGTGTGTGTGTGT
GTGTGTGTGTG
>NODE_603_length_771_cov_35.560310
TCTGAACTTTTATTGTGCCCCTGTATTTGTGCATGTCCCTCAAGGTATTGCCTTTAGATT
TCCCCCTCCTAGAAAAAGGGAAACAAATAATTATGAAAACAAAAAACCTGAAATACCTTT
TGGATGCCCAGAGGAAGGCTGTTGGGGGACAGATGAGGTGATATTCCTCTCGTTCAGTCT
CAGGCAGCTAGCTTCCTCTCTCTGCGGCTGAAAGAAAATGCTCGGAGACTGTGTGGCATA
TCTAATTAGAAGCAAGCTGTTTGCACTATCTGACTAGACGATCTACCTCTCCAATCTCTC
CTGAGTCAATCTTCCCCATCTCTGATTTTCTTTTATATTTATGCTGGAATATTTAATTGT
AGACAAAAGGTTACTCTGGCTGCATTCACCGCACAGAGGCAGAATAATCTGCTTTAAAAG
GCTTGACATTTCAGGCTTTTCAAAAGGGGCTGAAAAAATTATATCCCTGCTTTTGTTAAT
CAATGAAGTAGAACTCCCCTGAACAAAGGAATTAAATTGCTTGGTTGGTTTAATAAAACC
AACAGAAATAGCAGCTTCCTCTGGGCTTTGTGTGTGCTGGCTCCCCACATGCAGCCAGCT
CTGTAATTCCATATGATTTTGGGGCAAAAACTCTCATTTCTCCACACTGGGCTTTTTAAA
TCCTATTGAAAGCCCAGCCAGTGGTTGCCTGCATTGAACAGCACAGAGATGCTCCACCAT
TAAACCTGGCTTCCACTGACTGCTACACAAGGTCCACTACAATTTACAATTTCTATACTG
CCCTTGCCTTTGAAAAACATTGTAATTATGCAAATGATAGGGGCAATAATGAGGACCTTC
Cgg
>NODE_604_length_273_cov_26.201466
AGCTAGGCTAATTTAAAGAGCATCGAGATGTCATTATTTAAGTGGTCGTGGTGCCCTCAT
AAACTTCCGGGCGAGGGTGGCTGCGTATAGCCTATCTATACAGGTTAGGCTAGTGCGTAT
ATACAGCCTTTAAATCCCCACTGCTTGTTTGGTTTCCTGACTGCTACCACAAGGTGCCGA
GGTGTTGGAGAGTTTAAGCACGCAGATATTGCAAATGGTTATTAGATTCATAAGTCAGCG
AAGTGGTGGGCGATCTAGTGAGCTCGGCAGAAGTTCTCATATGATGACTTCAAACAAGAC
ACATTACCTACCGGCGCCTGTTGGACAGAGTGGATATTAACACAC
>NODE_607_length_551_cov_26.166969
ACGATTTAGGATTTATCACCAATCCATGCAAAAATATGTAATGTAATTTTTAGACATATT
CACCTTTAGCATGTTGAGTCGGAGACCAAAGTGGGAAGTCGTCCTCATCCTCGCTGGTTT
CAGGCTCAGGTCCGGTGTCATAGTCAGGCGGCTGGTCATCGGTTCCTAGCCGCCGAGTAG
AACACTTTCGTCGGGGCCGGACCACGGCACAGCCCGCTACCGCGCCCCGTCTCCGGGCGG
CAGCCGAGGTTCCTACCGCCGGGGAACTGGCGCCCCGTCTCCCGGCGGCAGCCGAGGTCC
CTGCATCCACCGGGGGGCTGACGCCTCGTTTCCACGCGGCAGATGATATCCCTGCAACCG
GGAGACTGGAGCCTCCAGGATCAGACGGCCTGACTCTTGAGCGGCTGGTTCCCTCGCTTC
GTCCCCTTCGGGCCGGAGGGTCCACGCGGCTAGTCTCGCCCCGCTCAGCGGTGCCTCGCC
CCGGGCTGCTATGCGCGCTCGGTTCGCTAGTACCACTGGGGCTCCCAGCCTCAGATGGTT
GAGATTTTACTCCGAATGAGAGCGTTTGCTGTCCTTGCAATAGTCGTTTCTTTCGGACAG
TCGTCCTCTTCGCTGGGGCCATT
>NODE_608_length_92_cov_25.815218
CCGAATGAGAGCGTTTGCTGTCCTTGCAATAGTCGTTTCTTTCGGACAGTCGTCCTCTTC
GCTGGGGCCATTCTTGAAATGGGATAGCGAACACGACACACGGACGGCAAACTAGACGAC
ACACGGACGGCAAACAAGACGACACACGGACGACAAACTAACTC
>NODE_614_length_1057_cov_14.447493
CAATTAATCTCAAATTTAATATATTTCCTTAATATTTGTAATATTTTATCAAGTATCATT
AATTAAATAAACAGTTTAAGAAAGACACATTTGTGTTTTCTTGCATTTTTTGTAAACCAT
GATTTTATAAGTTTATTCTCTAATGGCAGTGTCTCCCTTGTAATGGAGTTACAATACCCA
TTTTTGCTCTAAAACCCATAAAACCGATTTAAAATGTGTACAGATAGTATCCAATTAGGC
ATAGTATACCATTGATTAATATTTCAGCCAAAATTGATGGATATTCTATTTTTAATTTAG
AACAGTTATTGCCAATCGTTGGTTACCCCCACATGACAGATGGTCGCCCCAAATGATGAG
AAACCCGCAGGCAATTATAAGTCAATTTAAAATGTACACAATACAGTTCAAACAAAAGAA
ACAAAGTTCAGACAAAGTTTTTATTTCAACATTTATTATTTCAGTCAATAAAAAGTTAAC
AGAATTGTATGGATGGAATAAAAACGAAATACCAACACTTTACTATAGAGTCAAACCACA
TAGCTGCATGGATGAAATCAATGTCAAACCACTACAACACAGTAGTATGAGTACCATACA
AAACAGGCTGGTAGGAGCAGTGGATCTCTCATTGTCCTTTCATTTTTGTTGTCATTACAC
TGTTGTTTACTTATTGTAATGCAAGATGTTTAATCACAAACTTAAAACAATGTTTAGGAA
CATCAGCATTTAACAAACAAGGCTGGGATGATGAGCCTTAACCCTGAAATTCACACATGG
AATCTTGCCCTGTTCTTTTCTTCTCCGGTAGCTGAAAGAATAGGTCATTGCTTATCCTAC
TAAAGGCGTACTCACACTGCTAAGCCGTACCATGCCCAAGCACTTTTGACCCCTAAAATC
TGGATTCTTTGACTAGTGTCAGTCCTCCGTTCTGTGCTTCAACACAGTACACTTCCTTGG
CTCTGGCATGGTTGGAAGAGAGGGGCCGAGACACTGAACGATTGCACGAGCTGCGAGCAC
AGCCATGAAACGCAAATGCAACGTGGATGTGATGTATAACAAGACCAGGAGACCTGGTTC
CTGCCAGACCCCTTTCACTGCTGTTTAGAATTGTAGCAAGTCCAGACTT
>NODE_617_length_676_cov_17.860947
CTTAGCTCCGCTTAGCTCCGCTTCACTCCGCTTCAGCTCCGCTGCGCTTCGCTTCAGCTC
CGCTGCGCTTCGCTTCAGTTCCGCTTCGCTTCGCTTTCGTTCCGCTGCGCTACACTTCAG
CTACGCTAGCTACACCTCAGCTACGCTAGCTACACTTCAGCTACGCTAGCTACGCTTCGC
TACGCTACGCTATCGCTACGCTAGCGCTCCCGCTCACGCTACGCTGCGCTTCGCTCACGC
TCCCGCTGACGCTTCGCTAACGTTTACGCCCGGCGCGTTCATTTAGATGCATTTGGTTCT
TTTTTTTTTTCCTTTCACTTTTCATTTCAGAGTGCAGCGCTAAGGCTCCTTAGGTAAGGT
AGCACTATATTTTTGAATTCAGGTTTTACGTTTGAAAGCTTTCATAGACATTCTTTAATT
CTTGCATATAACACTTTCAGGTGCATTAGCCTAAATTTTTCTTGCAGATTTTCTCTTAAA
GAAAATTCTTTAGGCGAAGACCCCCCTGCCCCCCTTACCTGAGACATCCGGGTCATTTTT
ACTAAAACCCGTAAACCGGGTCAATGCTTGAAAAAGACCTAAAAAATTTATTATAGCATT
TTGGGGAGAAGAGTAAATAACCGCTCGTGGAAAATATTTACCACTCCCCCAATTATTCTC
TTGACCCCCCACCCAAGGTATAAACCGCAGCCTATTTCAGGGGTTCCCCCCATCTCAGAC
TGCCTAGCTTCCTCATGCGCCCCCCCcc
>NODE_618_length_272_cov_3.529412
GTCCTGCCGTATCCATTTTTTCCAGCTCATCCCGCAGCATTTCTGTTGCTTGGCGTTTAG
CTGCACGGGTGAAGAATAGGTCCTTGTACCGCGGGTCCAATATAGTGGAGAGGTAGTAGA
TTGGCTTTTGCTCGACGTCCCTAAAACGCGTTTCCACAGCGTTAAGCAGGGTCTCCTTTG
TCGTTTTAACTCCGCGGTCTGTTGGGACGGCAAATTGCAAGCGAACTGTTCTCCTCAGAA
ACTTTAAAAAAGTCCCAAACAACCGACGCCATGTTAGCTAGCTACCTCCTAGCTCTGCTG
CAGCTGCACAGGCGCGCAAAGCATGCTGGGGCGAGCCGCGAgtc
>NODE_619_length_73_cov_243.328766
TATTTCTTCCAGGTCAGAGTGTATGAAAGTTTCTACTGACTTGTGGCTACATTTGGGTCA
AGGTTGCAAAGTAATAGCAGGTACGGCCGATTTGTTGGGGATTTTCAAACTTTTAAACTT
TAGAGGGTTGCTGTAGCGCCACCAT
>NODE_626_length_73_cov_20.835617
TACTAATTTCTGGTACAGACCTCTGGAATATTCTACTTTGCTATTTTCTCTGGTGTTTTA
AGGATTACAACCCTTTCTTTTCAAGTTAAGGATACACGCTCGGGGCTCTCTTCCACAGAT
CTCCGGATTACTTTACTAATTTCTG
>NODE_627_length_8778_cov_26.051037
AAGCGCAGCGGAGCTGAAGCGAAGCGCAGCGGAGCTGAAGCGGAGTGAAGCGGAGCTAAG
CGGAGCTAAGCGTAGCTGAAGTGTAGCGCAGCGGAACGGAAGCGAAGCGCAAGCGGAGCG
AAAGCGCAGCGTAAGCGTAGTGTAAGGGTAGCTGAAGCGAAGTGTCAGTGGAGCTGTAAG
CGAAGCGCAAGCGGAGCGAAAGCGGAACGTGAACGTAGCGTAAGCGGAGCGTACGTCCGT
GCATGTGGGGTAACGGCTGATATGGCCTCCACCATCGTGATGTGCAAAAGTGCATTGAGT
ACAGGAGTAAAGCGAGTAATGGCCCTGAAGTAGGAACCAAATGCCAGGAAAAATTCACTG
TGTTCTACCCCCACGAGTGGTACCCCTGACCGATCATAGCAGGAAGGAGTATTGGGAGGC
AGGTTCCGCTGATCGCTGCATAGAGAATATGCATTATTTCATCAATTGATTGGACAAGAT
ACCATATGATGGTTAATTTCAGTTATAGTGTCTTAATTGTTAGAAGAAATGGAACGCCAG
ATATTCTTTAACAGCTTGTGCGCGATTGCTAAATTTTTACATATAAACTATAGGATTCAA
TTGTATATATTTGAGTGGGGATCGTTTAATAACTTGTTAAGGAACACCGGTTAATGGTTT
AAAGATTTAAATGGGATTTTCAATATTAGCTTGTTCACAATGGGTAAAAGGTCTAAATTC
ATCGTCTCTAGGGGTTATCATTTATATACTTATTTTGTCATTCTTAGTGATTTTTTCAGC
TGTTTCGAAGGAGATATGGGAGAGTAATATAAATAATCTTTTAAGGGAGTATTGAGTACG
GTGTTTAAGTAGAGTGGAATATAGGGTGCTAAGACACATGTGTTAATACAGTTTGTGTGG
TTATTAAATGTGGTTTATAAACCACTAACGCTAGAGTTAGTTATGGGCATTTTCATACAG
TTTATTAAAGCAGTTGCAACTAGATAAAATATTTGGGTTCTTAATGTTTAGTTAATAATA
TGATTAGAGGAATGATCATTTCGGAAACAATGATAATAGTAAAGCATGTGTTGTAATACA
ATAAATGGTGTTATTACATATACTTGTATTAAGCACATGGTTGAGATAGGTGGGGGGGGG
GTATCATTGATGTAGTAAGGCATATGTGTCAATGAAAAATATGCAATATATACATAGCAA
TAAAAACTGCAAGATAGACTAAATATGGGGGGGCGTGGGGGGCGTGGGGGGCGTGGGGGA
AGCCTCTGTTGCGCGTTATTCAATTATGTGTGTGCGTGTGTGAGACTAGTTTTGGGCGGG
AAAAATTTAGGTTAAGCTGGAAATCAGGGGGTAGTCTAGATTAGGATCTTAGCTTTGGGA
GTTAAGGGTGGGAGTTAAAATCTCCCCTCTCTGAGGTGGGGGGGGTGAGCACTAGGGGGG
ATTTAAACCCCCGACCCCCGGATTACAAGTCCGGTGCTCGACGTGCTGAGCTTCTAGGGC
CGGACTACTTCAATGCTCGGTTTTCGAGCAGGCCTGCTACAGGGAGAAGGGTTAGGAAAA
TGGAGAAGTAGATTACGGAGGCCAGTTGGCCAATGATAATGTATGGGGCTTCTACTGGCA
TACCTCCAATTCATGTAAGGATTAGGACGTCTGCAACTAGGGCCCAGAAAAGAAGCTGGG
TTAGGGGACGGTAGGTTGAGCCTCGCATTTTTGAGGTGTGGAGGAGGGGGACAAGTATTA
AAACTAGAATTGAAAATAGTAGTGCGAGAACACCTCCCAGTTTGTTGGGGATTGAGCGGA
GAATTGCATACGCAAATAGAAAGTATCACTCTGGCTTAATGTGAGGAGGGGTGACGAGGG
GGTTGGCCGGAATGAAGTTGTCAGGGTCTCCCAGGAGGTTGGGGGCGAATAGAGCAAAGG
ATGTGAGAGCTAGAAGGAGAATGGCGAAGCCTAGGAGGTCCTTGTATGTGAAGTATGGGT
GAAATGGAACTTTATCTGCGTCAGAATTTAATCCGGCTGGATTGTTAGAGCCTGTCTCGT
GGAGGAATAGAAGGTGTAGAAGTGTAGCAGCCAGTACTACGAAGGGGAGAAGGAAGTGAA
ATGCAAAAAATCGAGTTAGAGTGGCATTGTCTACGGAAAAGCCGCCTCAGATTCACTGTA
CAAGGGCTTCCCCGGCGTAGGGCACAGCGGAGAGGAGGTTAGTAATTACGGTTGCCCCTC
AAAAGGATATCTGGCCCCAGGGGAGGACGTAGCCGACAAAGGCGGTTATTATTGTGAGGA
GAAAAAGAATGACTCCGATATTTCAGGTTTCTTTATATATGTAGGAGCCGTAGTAAAGGC
CTCGTCCAATGTGAAGATAAATGCAGATGAAAAAGAAGGATGCTCCGTTGGCGTGCATGC
TGCGAATTATTCAGCCGTAGTTCACATCCCGGCAGATGTGGGTGACAGATGAAAAGGCTG
TAGAAATGTCGGATGTGTAGTGCATAGCTAGGAACAAGCCCGTGGCGATCTGGGAGATAA
GGCAGAGGCCCAGGAGGGAGCCAAAATTTCACCAGGCAGAAATATTAAGGGGCGCAGGAA
GATCCACGAGTGCGTCGTTGGCAATTTTTAGAAGGGGGTGCGTTTTTCGGAGGCTGGCCA
TTGGGTTCTTGTAGTTGAAAAACAACGGCGGTTTTTCAAGTCGCTGGTCTTGGTTAGAGT
CCTGGCAGGAATTATGACTTATTTTATGTCTCTTTTTCTGGTGGCTTTTGTGGCCGGGTT
GGTGGGGGTGGCATCTAGTCCTGCCCCCTACTTTGCTGCCCTAGGTTTGGTTGTAGCTGC
AGGTGCGGGGTGTGGGGTACTTGTCGGGTACGGGGGATCATTTCTGTCTTTAATCTTGTT
TTTAATTTACTTAGGTGGGATACTAGTGGTTTTTGCCTACTCGGCAGCTTTGGCTGCAGA
GCCCTACCCGGAGTCTTGGGTAGATAGCTCTGTGCTGTGACATGCGTTAGTGTATGTGTT
AGGGGTTACGGTGTCAGCATGGTGTTTTGGAGTGGGGTGGCATGAGGGGTCGTGAGAGAC
GGTGGAGGGGCTGAAGGAGATAAGTGTCTTACGGGGTGATACTAGCGGGGTTGCCTTAGT
GTACTCGTTAGGGGGTGAAATACTAGCAGTATGTGCGTTGGCTCTGCTATTAACTTTGTT
GGGGGTGCTTGAGCTGACTCGGGGGCTAAGTCGTGGGACTTTGCGGGCCGTTTAGATAAA
GACCAGGGTGGCGAGGGCTAATGTAAGGAGGGAGAGGCGGAGATAGGTTTTAATCAGGCC
CTGTTGAATTTCGGAGGCCAGGATAATTGCAGGGAGGTGGGAAGTGGCGGCTGCTTTAGG
CCCGATTTTTTCTAGCCATGAGAGGTCTAATACTTGCGTTGCAACTGATTGACCAAGAGT
TAGGCTTAGTTTGGGTGTGGAGCGGTGGATGATTGCCGGGAAGAAGGCTAGCATATTAGA
GAAGTTGTGGGCTAAGAGGTGTGGGGTGGGTTTTAGCTGTTTATTTGTTAGGTTGGCCAA
CTCAAGGGCAATTAGGAGGCCTATGATGGAGACGACTAGGGCAGCTAGTTTAAGAAGAGG
GGGCATAGTTATTGTAGGAGTTTTTATGGGGAGTATATGAGAAGTAATTAAGAGCCCTGC
AATGATGCTGCCCCAGGCTAGGCGTTTAATGGGCTGAAAGATGTAAGAGATGTTTTCGTT
AATGGGGGAGAGTGGAAGGAATCGAGGGGCACCCATTGATACAAGAAAAATTATTCGGAT
GCTATAGACGGCTGTAAAGGAGGTGGCAAGGATGGTAAGGGTGAGGGCCCAGGCGTTTAG
ATAAGAGGTGTTAAGGGCCTCAATAATTGCATCTTTCGAGAAGAATCCGGCCAGGAATGG
TGTGCCGGTGAGGGCAAGGCTGCCGAGGGTTATGCAGGATGTGGTAAAGGGGGCAAGGTT
AAATAGTCCGCCCATTTTTCGGATGTCCTGTTCATTGTTCAGGTTGTGGATGAGGGAGCC
GGAGCAGAGGAATAACATGGCTTTAAAAAATGCATGTGTACAGATGTGGAGAAATGCAAG
TTGTGGTTGGTTTAGGCCAATTGTTACTATTATTAAGCCGAGTTGACTAGATGTGGAAAA
GGCCACAATTTTTTTGATATCATTCTGGGTGAGCGCACATGTGGCTGTGAAAAGGGTGGT
GAGGGCCCCTAGGCAGAGGCAGGTGGTGAGGGCTGTCTCGTTGTTTTGTATTAGGGGGCT
TAGGCGGATAAGAAGGAAGATTCCTGCAACGACCATGGTGCTTGAGTGTAATAGGGCGGA
GACGGGGGTTGGGCCCTCTATGGCAGAGGGAAGTCAGGGGTGAAGGCCAAATTGCGCGGA
CTTACCCGTAGCAGCCAAGATAAGGCCGAGGAGGGGCAGTGTGAGGTTAAGTTCTTTTGT
GGAGGCAAAAATCTGTTGTATTTCTCACGTGTTAAGGTTTATGGCAAGTCAGGCCATGCT
CAAGATCAGTCCGATGTCCCCTACTCGGTTATATAGAACAGCTTGGAGGGCGGCGGTGTT
AGCGTCTACACGTCCATACCATCAGCCAATTAACAGAAAGGACATAATTCCAACCCCTTC
CCAGCCAATAAAGAGTTGAAATAGGTTGTTAGCAGTGACGAGGGTAATTATCGCTACAAG
AAACAGAAGAAGGTACTTAAAGAACCGGTTTATATTGGGGTCTGCGTGTATGTATCAAGA
GGCAAACTCTAGAATAGACCAGGTGACATAGAGGGCCACAGGCACAAAAATAGTGGAGTA
ACAGTCAAATTTGAAGCTTAAATTAATGTCAAATGTATACACATTTATCCACTGCCAGTT
AGTCATAACGGTTTGGGTGCCTTCGTCTAAGAAGATCAGGAGGGGGAGTAGGCTAGTGAA
GAATGCCATTTTTACTGCTGTTTTTACGTGCGTCTGAGCCCATGATTTTTGTTGAGGAGA
GGGGGAGAGGGTAAGTAGGAGGGGTGAGACGAGGAGGGTAATGGTTAAAAATAGGCTCGA
GGTCAAAATAAGGGAAGAGAGAGGCATAACTTCTGCCTGGGTTTGCACTAGGATGCTTGG
CTCCTAAGGCCAATGAATAGCTAATCATTCTCCAGAAATTGAGTTCAGGTTTGAGTGAAC
CAGGGAGTCGAACTCTGGGGGCAGGAAATTAGCAGTTTCTGCGGCCTACCGGGCTTCTCT
CAGTTCACAGGGGGCTTTCCACCCCCATCTCTAGAGCCACAGCCTAGTATTTATTAAACT
ATGTCAACAGAAGCACCACCCTCATATGTGTTCTGGTTTAAAAACCAGAAGGGAAAGAGG
AGAGAGGTGTAGGACGAGGAGGAGGTGTTCTCGTGTGTGGGTTGGTTCTAGGCCTGAAAT
AAGGCTTGGAATAGGGCCTCGTTGTGTCGTCAGGAATAGGTAGAGGGTGTAGGCGGCGGT
AATTAGGGTTCCTGCTCCTGTTATAAAAAGTGTTGCATAGGCCCAGCTAAATATTGATGC
AATAATAAGAATTTCCCCCATGAAGTTTGGGAGCGGTGGGAGGGCCAGGTTAGCTAAACT
GGCTGTAAACCACCAGGTGGCCATTAAGGGAAGAATAGCATGTGTGCCCCGCATTAAAAT
CAGCACTCGGCTGTGGGTGCGTTCGTAGCTGGTGTTGGCCAGGCAGAAGAGGGCAGATGA
GGCTAGGCCGTGGGCGATCATCAGAATAGTGGCGCCGGCGATGCCCCAGGGTGTTTGAAT
TAGAACACCGCCGACTACAAGTCCTATGTGGCTGACAGAGGAGTAGGCAATGAGTGATTT
AAGGTCTGTTTGGCGGAGACAGATGGCGCCTGCTATAACGATGCCTCAGAGGGCCAGTGT
AATGAAGGGCAGTGCTAGAAGCTCGGTTAGGGGATCGAGAATAATTACTATTCGGATTAT
GCCGTAGCCCCCTAGCTTCAGAAGTACTGCAGCAAGAACTATCGAGCCGGCAATGGGGGC
CTCTACATGGGCCTTGGGGAGCCAGAGGTGAGTGCCGTAAAGTGGTATTTTTACAAGGAA
GGCAATTATACAGCCTACTCACCATAGTTTGTCGCCTCAGGATAAGAGCTGAAGGGGGCG
GGAATACTGAAGTGTGAGAAGCGAAAGGGTGCCTGTGTCTTTTTGTAGAAGTAGCAGAGC
TACTAGGAGGGGAAGGGACCCTGCAAGCGTAAAGAAGAGAAAGTAGGTGCCGGCATTAAG
GCGCTCCGTTTGGTTCCCTCATCGGGTGATGAGGAAGAGTGTTGGGATAAGGGTAGCCTC
AAACATAATATAAAATATAATAATTTCTGTAGCACCGAATGCTAAGATGAGGAACATTTG
TAGAGATGAAAGGAGAGAAAGATAGGTTCGTTGACGGGCGAGGGGCTCGGGTGAGATATG
GTTCTGGCTGGCTAGAATTATTAGTGGGAGGAGTCAGCAGGATAAAATGAGGAGGGGCGT
GGACAGGGGGTCAGAGGCTAAGTAGTAGTTTGAGAAGGCCCAGCCAGTTTCAGCGGGCCA
TTGAAGTCAGGAGAGGCTAATTATGGCAATAGATAGGCTATGAATAAGGGAGGAGGACCA
TAACCATTTTGGGGGAGAGAGCCAGATTGTGGGAAAGAGCATAATCGTGGGAATTAATAC
TTTAAGCATGAGTTGCAGGCTAGGATCGAAGGAGGCTTAGGCTTTGAAGGTGATCTGCCC
CGTAAGCCCGAGAGGTTGCGACAAGTAAGGCTAGGCCCACGCTTGCCTCACATGCTGAGA
ATGCAAGGAGCAGAATTGGGGCGGTGGAAAATTCTGTGGTCTCGAGTTGTAGGGCCCACA
TAGAGAGGGCAATAAAAAGAGACAGTATCATGCCTTCTAGGCAAAGTAGGGCTGAGAGAA
GATGAGTGCGGTGAAAGGCCAAGCCTATAAAGCCGAGAATAAAAGCTGAGGTGAAGCTAA
AGTGCATAGGGGTCATGCGGCAGTCGAGCACTTAAGCAAGTTACATCATGTGTGATTGAT
GCCGTTAAGGTTGCTGCCTGTGTTTAGGGTGCGTGTGGTTAAAGGGAGTCATGGAGTTAA
ACCAGGATTGTCCGAGCCGAAGTCGAAGGTCTTATGTTAGACTAACTACCTGATAGACCT
GCCTGGGCTTGAGGGGGGGGGCTAGAGAAGTGCGTGGGTGGCTATTCGGCCCACTCGAGG
CCCCCTTGGGCTCATTCGTATGCGAGCCCCAGCGTTAGGAGAGTGAGGATTACAGCTGCT
CAAGCAAAGGTGATGAAGGGGGCGGTTATTTGATCCCCCCAGGGAAGGGGGAGTAGAAGA
GCAATTTCTAGGTCAAATAATAAGAAAAGGATCGCGACTAGAAAGAAGCGCATAGAGAAG
GGGAGGCGGGCAGACCCCAGGGGGTCAAACCCGCACTCGTATGGAGAGGCTTTTTCGTTG
CCGGGGGTGAGTTGGGAGGCTCAGAAGGAGAGGGAGACAAGGATTAGGGAAAGGGCAGAT
GTAATAACAACTACGGCGGTAACTACGTTCATTATCTCCCTCTGGGCTTCAACCAGGGTC
AGGTGATTAGAAATCACCCGTATGTTATTAGTACTAAAGAGATGGGCCGGGGCTATTAAT
GGGCTTCTTAGCTGTCTCCCCCCTGGGCTTCAACCAGGATCAGGTGATTAGAAATCACTC
GTATTGTCATCTGTACTAGGGGGACAGGATTTGGAAGATGGGGCGAGGGTGGTGGGTTTC
TCGTGGGCCCCCTTGGCTGTCTCCCCCTGGGCTTCAACCAGGATTAGGTGATTAGAAATC
ACTCGTATTGTCATCTGTACTAGGGCGACGATAAGTGGGTACCTGTGGGAGCTTTTGCGT
CCCTTATCTCTCCCTGGGCTTCAACCAGGCTCGGGTGATTGGAAGTCACTCATACTGTCA
TCTGTACTAGAGAGATTATGAGCCTCATCAGTAGATGGAGACGTAAAGGAAAAGTCAGAC
TACGTCAACAAAGTGTCAGTATCAGGCGGCGGCTTCAAAACCAAAGTGGTGTTCGGCTGT
AAAATGGTATTGGATTTGGCGGAGGAGGCAGACGGCCAGGAAGGTGGAGCCAATAATGAC
ATGGAGGCCGTGGAAGCCTGTGGCCACAAAGAAGGTGGCGCCGTAGACGCCGTCGGCAAT
TGTGAAGGGGGCTTCGTAGTATTCTAGGGCTTGAAGGAAAGTGAAGTAAAAGCCTAGAAG
AATTGTCAGGGCTAAGGAGTGGATCGCTTGCTTACGGTCACCCATCATGATGCTATGGTG
GGCTCATGTAACGGTTACGCCGGAGGCAAGGAGGACTGCGGTGTTAAGAAGCGGGACCTC
AAATGGGTCAAGGGCCTGGATCCCGGCAGGGGGTCAGAAGCCCCCGAGCTCGGGGGTTGG
GGCTAGGCTGGAGTGGTAGAAGGCTCAGAAGAAGCCTAGAAAAAAGAAGACCTCTGATGT
AATGAACAGAATTATTCCGAAGCGTAAGCCTTTTTGGACTGGCGGGGTGTGGTGGCCTTG
GAAGGTGCCTTCACGGATGATGTCTCGTCATCATTGAAGTATTGTTAGAAGGAGGAGAAT
AAGGCCGACGGTGGAGAGTACATACGAGTGGAAGTGGAATCAGATTGCTATGCCTGAAGT
TAATAGGAGGGCAGCTACTGCGCCGGTAAGAGGTCAGGGGCTGGGGTCTACTATGTGGAA
TGCGTGTGCTTGGTGGGCCATTGGGGTCTCTTGTAAATGGAATTATGAGATATTTTCTTG
TATGTAGAGGGTTACCAGAAGAACAAAGACGTATGCCTGAATTATGGCAACAGCCACTTC
CAGAAGGGAAAAGCCAACAACGGCGGGGGa
>NODE_647_length_73_cov_7.808219
AGCGCAGTGAGTATGAGTGATCGCTTCGGAAGGAGCTAGCGGACCTGGAGAGGGCGGTCG
TTAGAGTGACGTAATTATAACAGTGCAAACTGAACAGCGGTTTGGTGGGGGGATGGGCAG
GAGCAAAAAAGAGACGGCAGATCAc
>NODE_648_length_694_cov_35.409222
TCTCCGTGCCGACTGGTGGAGGAGAGACCCGCCCAGGGCAGGCAGGTTCTCTCTCTGGCC
CGGCAGGGCACCTAAGTAAGACTCTTCTCTCTCGATTCTCCCCCAGACACACCATCCTGA
GAAGCCACTTTTTCCTACCACAGGAAGCCCAAGAGAACACTATAGGTAGCAGTCTGACTG
GCAAACTGAACCCTGGCCTTTTATACCCTGCCAGGTTTGAGAAGTTGGACATCACCCCAA
AAAGCGCCCAGAAGATTAAGCCGGTTCTGGAGCGCTGGATGGCAGAGGCCGAGGCCCGCC
ACCGGTCCGGCATGCAGAACCTGACCGACTTTATCGGCAGCGAGCCGTCGAAAAAACGCA
AGCGCCGCACCTCGTTCACCCCGCAAGCCCTGGAGATCCTCAACGCCCACTTTGAGAAGA
ACACGCACCCTTCCGGACAGGAAATGACAGAGATAGCCGAGAAACTCAACTATGACAGGG
AGGTGGTTCGCGTGTGGTTCTGCAACAAGAGGCAAGCTTTGAAAAACACGATAAAGCGCT
TGAAACAGCCGGAGCTCGGCCCCTCGGCGCCCATGGACCCGCTCAACGATTCTCTAGAGG
AGCTCCCGAAATGAAACGGCAAAACCCGGAGGACAGAGAGAAGAAAGAGCTGAGAGAAAG
GTGGCATGAAGTGGAACGAAGAATGATCGTTGCTCTCTTTTTATAAAAGCCACCCGGATG
GACAATGATGGACGTTTGCTAAGAAAATaaatatgtgtttgtcagt
>NODE_649_length_73_cov_212.712326
TCAAATTTTGATAAATTAAAAATCCACGTCGACCAGCCTGTGGAGGACAGCCTGAAGATG
CAGTGTAGAAGTGTTGGTGTGAATTGAACAATAAATGAGGGAGCAGTAGCGTTTTAGAAG
TTTTACAGTGTTTGAGAAAAACAGA
>NODE_656_length_302_cov_7.152318
TGGTAATAGACCAGTCCCTTCCCCGCGCAGCCTGGCAGACTGGAAGAGTCAGCAAGGTCC
TGGCAGGTCAAGATGGAAGAGTGCGTACGGCAGTCGTACAAGTGGGGGCGAAGACGTACA
CCAGACCAGTAGCACGTCTTATAGAGCTACCCCGTATCTCAGACGAGACTGCTAGGGCTC
ACCTGACTTTGGCCACAGGCCACCAGCGTGTGCCTTATGTTAACTGAAACCGGTGGTTTC
ATGGGGCGGCTGTTATGAAGGCCCACGCATTATTATATAGAATTGGGTAATAGTTTATAT
TTTTGCCCTCCTTTAAGCCCAATTTATTATTTCCAGTGTTGTTCTTTAATGTTTTtacgt
tgttattatatgcc
>NODE_663_length_457_cov_64.776802
ACACACACACACACACACACACAGGCATAGTCTCTCCTCTCCTCCTCGTTCTCCCGTCTG
GTGGGGAGTCTGGCCTGCTCCGACTGACTGCGCCTCACTGCCCTTGTGCAGTGGTGTGCC
AGTTGTGCCTTCCCCCATCGCTGTGAATGCCACCATCTGGTGTGCCACGTGGACATCATA
ATCTCTCCTTAATTACATTAGCAGCGCAATCAGTTACTGCATTACAAGGCCGGGCGAAGA
GCTTTTAAATCTTGGAGGAAATCATAAATAATTGCACTAAGTACCCAGCGCCAGATGTGC
GTGCCAACTTGGCTGGCATGAGATAAATAGTAACCTCGACAACGACGACGTTCGATATGG
ACTTTGTAAATGTTTTTTGGACAGTGTCATCCTTTTACCCTTTGCTCTTCTACCTCCATC
TCATCCTCTCTCCTTGGTCTTCCTACCCTTCATGACTAGAATCAGAATGAGTTTTATTAC
CATGCAGTTTTTCAACATGCTAGGAATTTTCTTTCGGTCATGGTGCCTa
>NODE_664_length_512_cov_7.628906
ATAAGACAAATATGGTTGTAGTGTTCAGAGTGTATCACACATATTTAAAATAATACACCA
CATGAAAGAGAACAATTAGGACTTCTAAATGTCATCAAACATATGTCTCAGGACTAAATC
ATATGAATTATAGTCAGTCACAGTACAGATCAGTTATTCATAGTCAGCGGTCACACTGCT
CTCAACACATCCACAATAGCGGTCAGTTCTGGAGGTCCAGGGCTCCTCGTTCTCCATCAT
GTGTCTTTGTGGAGCACAAGTTAGTCCTAGAGGAAGGAGCTACATCATAATCCTTATTGA
GGCCTCCAGGTTGGCGAGTGCAGAGGGTATACATCTGATATGTCTCTCGCTGCAGTAACA
GCGGCTCTTGGGGTTCCGGGTGCTGATGTTGGAGTGGTGCTCAGTGATCCTCAGCGCTCT
GCTTGTTTGAGCTACATATGCCAGGGAACAAGGACACCAGAGCATGTACATCATATTAGT
TGTGTGGTGCAATTTACAATACTCAATAGACTGAATAACAACAATCACAGACAGGTGCAC
ACACTGGGGTGCCCCTCTCCGGGGCCCTCCTGGGGGGGTGGTTT
>NODE_669_length_269_cov_5.947956
ACAGGGTTCCCACGGTCATGAAATTCCTGGAAAAGTTATGGAATTTAAAAAACGTATTTT
CCAGACTTGAAAAGTTATGGAATAAACAAACTGTTTTGGAAAGGTTTTGGAAATATAGCT
ATAATGTTTTGTCTAATGTTTAGAATTTAGCCTAAGTTACATTAAAATGATTCAATATGT
CCAGCGTTATCGCAAAACGAGCGCGGCACCAATCAACGTAAAGCTAGTGACAGTTCAAAT
GAAAATAATGTGATAACGTTACGTGATGACGTTACGTGATGCGTCAGCTAGCTAACGTTA
GCTCATCACTCCAACGTTAGCTTGGCTAGTTCCAAAGGAGa
>NODE_672_length_224_cov_29.330357
CCCCCCCGCCGCCGGAGGGTCCGTGGCCCCGGTAACCCGGGCTCGTCGCTCCCCTTCCGC
TTGTTACGACTTAGTTTCAAAGTAAACGCTTCCGGCCGCTGCGGCGACCATTTCGCGCGC
CTCGCGCCGCCTCGCAGGTGCCAGCAATTTGCCAGCGAAGGCGGCTGCCAGAGGCTGTTC
ACCTTGGAGACCTGCTGCGGATATGGGAAGGGGACCGGCGACCGGTCTCACGACGGTCTA
AACCCAGCTCACGTTCCCTGTTAGTGGGTGAACAATCCAACGCTTTGGGAATTCTG
>NODE_679_length_140_cov_67.614288
CAGACGGCCTGCGGTGCTAGCCTAAAGACATAAGAAAATGGCTGTGAATAGCCTACACAC
AAAGAATGTGTGGTGTGTGTGTCTGTTGTAGCGGGGGTGGTGAACTCCAGTGGGGGTGAA
GTCATGTATGGGTGATATGATGAAGGTGGTGGCGCAGGCGGCTGTGAGGTGTCTGGGGAT
GACGGGGTATAAGTGGGAGGATGTGAGGGATG
>NODE_680_length_419_cov_22.665871
ATTTTTGCCATTTCCATGCCTTGTATTTGAACGAACTCCTCCTACAGTTGTCATCTGATC
GACTTGAAACTGTGCATGCATCATCTCAAGGCCTTAATGATCAATAGTTATTGAAAAAAT
GTTGTAGTTTCAAAATACCCTTGCCGTGACGCCATGGCGAATTTTGACATCTCGCCATGA
AACAGGAAGTGCTCATAACTCCTCCATTCATTATCTGATTTGTCCGATATTTGTCAGGCT
TCATGAAGGTTCAGCCCTGAACACATCTGTGCATCAGTTTTGCATCATACTTATAGCGCC
CCTAGTGGTGGTGAAACAAGAAGTCCTCATAACTCCTCCATTCATCATCCTATTTTTACA
CGATTTCTCACACTTGAAGGTGTGAGATGAAGGTTGTGCACTCCCTTTAACAGCGCCACA
CCCCAAGGTGCGCCACACCCCAAGGTGCGTGGAGTGCGAGGGCCCGGTCACTGCTGCTTG
CAGCCCTAGTT
>NODE_699_length_122_cov_479.991791
TGAAAGCTGTTTGTTATTTCCAGGTGTTTGTTATTTGCCTCAATCAACCCTGGTGATTGT
CTAAACCATAGTGTGAAGCCATCTGTGGCTTCTCACCTGACAGTTACCTCAACAAGATAA
TGACTTGCTCTTGGTGTCTGAAGTTGTGAGTTCAAGCCCCGGGTGGTGCATAATTAACAT
CTCATACCGAGTCC
>NODE_700_length_655_cov_72.364883
GGGGGGTGGGGGGGAGAGTCAGTGGGGGGGGATATGGGAGGGCAGTTTAAATGGGTCTCA
CCCGAAGGTGACAAGTGCACCACATTGACTGAACTGTAGGTGTGAGCTGGAGCCTGCCAG
TGCATATCTTTTGTCTTTCATTATCTTTATTTCCTTATTATTTTAAATGGCCAGCGTTTT
TTTCTTCTCCTCTGGAAGCTTTTTTGATATCCATTTAGATTGGAGCTTCATTAAAAACCT
CAGACAATAGAGTGACTTCTAATTAAGAGGCGCTGCATCTGGCCCCTGGCTCGCTATCCC
GTTGTTCCATCTATTTTGCTGGGGAGAATTCATTTGTTTCTTAATTAAGAAAAACACCAA
TAGCGTGAAAAATCTGCTTATGGTACCTGAATCCTAATTAGTTAAATGGCGAGGGGAAGG
AGAGAACACATTCCAGTAACCCTAGAAATGAACTGGGCGCTGATAAAAAATGTTTAAAAA
AATCAACTAACTTGCCTTGCACAAATCCAAGCTGGGGAGAAAGTGTGGCATCATTATGGC
TAAGACAAAATGCAAACTATCTTCAAAGAAATCAAATTGCCAGAATGTTTTCATTTGCAT
GCATTAACCATTAACATAATGAGGAGAAGTGACATTGGACCCGGATTGTGTGTCTGTTCG
GATTGATAACTCTGCATCTGCAAATAGTCTCTCTCCCACGCAAAAAATTATGCTCACAGT
CTAGTCa
>NODE_703_length_146_cov_8.102739
ATAAATCAACAATAACCAAAAGACAACACACCATAAATCTTGACATATTCATCATATCAA
CCATCCCTAACTTTTCTCTTTTTTTTTTCAAAATGAAACACACATCCATAAATTAAATGT
TTGTTCTGCGGTGGGCGTTGTCTGAGGATGGATTTGTTGTCGGTGCTTTAATGATTTCCC
TCTTCCTGACAATGATGGAAGCCGTGCTGACACCTCCT
>NODE_707_length_279_cov_12.057347
TTATAATTGGTGTTATAATGACTTATACATGTTCATGATGCATTATAATAACAATTATAA
ACAGATTATAATAATTTATTATAATGTTTTATAAGACTCAAAGCATCATAATGTATCATA
ACCATCATAGTTGTAACACATTACAATCGTCTCATGAACTCATTATAATCGCTATTATTA
TACTTTATAAGATGATTATAATGTATTATAACTAGTTATGTCAAATAATGGCCGTATAAG
AGTGTATAATGCTTAAATGATGGTTATAAACCATTATAAGCAGTCATTGGATGCTTTAAG
TAAAGTGAGGACATTCTGGTGTGTTATAGAAAGTCATAATACATTATAAAC
>NODE_708_length_301_cov_8.827243
TGGGGATTCACCATCATGCTTTACCCGGCTGAATGGGTTTAGTGCAGCTAGGTTGAATTT
TCGCCTGTGCTTGGGGTTACAGTGTGGAGGTGATTTAGTATGTCTGCTGATATTATATAT
TTTATTTTATTTAACCTTTATTTAAACAGGCAGAACGTTAAGAACAGGTTCTTATTTACA
ACGATGGCCTGCCAAGGTCATCAGGCGGATATGAAGGGAGGACCGTATATTATATGTGAC
AGGGGGATGATGAAAGAGGGAAGACAGATATGTGGGTGTTCCGTGTAGGAGGGTCTTATA
GATAAAGGTGAGCCAATGAGTTTGACGGCGGATGAGGAGTGAGGGCCAGCCTACCAGAGA
ATACAGATCGCAg
>NODE_709_length_445_cov_30.678652
GTAATATTTTCTTTTGTGTGCCTATGGAGGAGGGTTGGTCATAGGGGAAGTAAGACACAC
TTCATCCCCGAAAATCACAGAAGGAACAAATGCAACTGTTCATGCACAGAGGGTGTAAAT
ACTTATTCAATGCACGCTAATTTCACCCCCGTCATTTTGATCACGTCATTCTCTCCTGCA
AAATTGCAATTAAGTTTGCTAGAGATAAAACATGCCAACTGCTCTGCATTTCAAGGCATG
ATTGGACTATCAGCCAGTCAGTGTGGCGGCATGGTTTTCATCACTGTTAATTGATCCTTT
CTTTAATTAATCTGGAAAGGAAAAGCCCATATCTCTATCCTGTCTGATCGTCCCCTCTGT
CCGTCATAACATAATAAAGCCCCCGCTATGCCTCTAGTTACCCTGCCATGGCTCTGCTGG
CTCTCAGCCAGAGAGACTATTTATGGCGCACCTATCAGACAGGCCTGCTACTATAGGCAC
CCCGGTGTCTGCCTCCATTACACACTGGCTACTTTTa
>NODE_713_length_73_cov_6.767123
TTAGAGAGTTAAAGTGCTGGTGGAATGTTCAGTAACTATGTTTTTAGAGAGTTAAAGTGC
TGGTGGAATGTTTAGTAACTATGTTTTTAGAGAGTTAAAGTGCTGGTGGAATGTTCAGTA
ACTATGTTTTTAGAGAGTTAAAGTG
>NODE_714_length_719_cov_79.902641
CACATTGGCCAGTCAGACCACGTGTCCATCCTCCTGATCCCAACCTACACTCCCGTCAGG
AAACGTGCTCCCATCACTACTAGGACAGTCAAAACATGGCCAGAGGACCCCACCCCACTG
CAAATCTGCCTCCATGACACTAGATGGGAGGAATATGAGCACCAGGACCTAGAACGGTTC
ACCTCATCAGTCCTACATCACATCAAAAACTGTGTAGACTCAGTCACCAGGGACAAGCGT
GTCCGGGTCTACCCCAACACAAAACCGTGGATGAACACCAGGGTGCGACAGCTGCTCAGG
GAGAGAGACTCCGCCTTCAGGCTAAAGGACAAGGCCCTATATAACACCGCCAGGGCCAAC
CTCAACCGTGGCATCAGAGAGGCCAAGGCGGAGTACAAGAACAAGATCGAGGACTGCTTC
CTGAGCAACGACCCCAGGCGGGTGTGGCAGGGGGTTCAACACATGACCAACTTCAGAGCC
AACAGGCTCTCAGTAGGAGGGGAGGACCCTCAGTTGGCAGAACAGCTGAACACCTTCTAC
GCCCGGTTCGAGGCGGAGCCAACGGGGGAGGCCACACCACAACCCCCACACTCACCAACC
CTCAGCTGCCTAACCCTCACAGAGCACGAGGTGAGACGCACGCTGAAGGCCGTGAACCCC
AGGAAAGCCGCGGGGCCGGACGGCGTAGCGGGGCGGGTGCTGAGAGACTGCGCGGACCAG
CTGACCGGCGTCTTCACTAAGATCTTCAACCAGTCCCTGTCCCAGGCCACCGTCCCACCC
TGCCTGAAAAC
>NODE_715_length_293_cov_51.201366
CACCTAGCCCCTGTAGTATAGGCAGGGACAGTTATGAGGGGACAGGTATAGTACGGTCTC
CAGCTGCAGCCTCAGCTGGACTGTACTGGTGTGTTCGACGCCCCCTGTCCCTGTAACTCG
GTAACCTGCTCCGCTCCCCTGGTTCTTATTCTAATCTTATTTAACAGTCTCTGCTCGACG
CCCAATTCAATGCAGGGCCTCAGATTGGAGAGTTTCCAAACAATCCCGAGCTCACCCAAG
CTTGGAATTGGTTTTCTGTGGAACATCTCCCTCCTCCCTTTGGGCACTTTACCAATTTGA
CCAAATTTGTTCCATCGCTGGTTCTAAGTACCAGAAGTGTTTTCTGCCCACACTTGGACT
CATTT
>NODE_721_length_104_cov_30.471153
AATGCTACTACATGACTATGTTTGGGGTGACTCTTTTTTGGAATACAACATGGATCATGA
CCAGCCTGGCCCTTTAAACACGTTCATCAAGACGTTTCGTGTCATGAGATGCTTTACTAA
CAACAAAAACAAGAGTATATATCTTAATTTGTTCATTCAACCGGATAATTATTCTG
>NODE_724_length_998_cov_19.506012
TGTGCTCAGGAACTGTGCTGAGCAGCTGACCCCGGTGCTTACTGACATCTTCAACCTGTC
ACTAGCCCAGGCAGTTGTCCCGGCGTGTTTCAAAACCACCACCATCGTGCCAGTGCCGAA
ACACTCCTCCGCTGTGAGCCTCAACGACTTCCGCCCGGTCGCACTCACCCCCATCATGAT
GAAGTGCTTCGAGCGGCTGGTCCTGGCTCACCTTAAAGCCGGCCTTTCACCCTCACTGGA
CAAACACCAGTTTGCCTACAGAGGAAACAGGAGCACCGAGGATGCCATCTCCACAGCGCT
ACACTCCGCCCTCAGCCACCTGGATGAGAGCAACACCCACGTGAGAATGCTGTTCATAGA
CTTCAGTTCAGCATTCAACACCATCATCCCCTCCCAACTCATCTCCAAACTTGGCGCCCT
GATGGAAACCAAGGAACTGGACATCAACCCCTCTGTCTGCAACTGGTTACTGGACTTCCT
AACAAACAGACCCCAGTCTGTTAGGCTAGACCACCTCACCTCCTCCACGCTCTCCCTGAA
CACCGGTGTTCCACAAGGCTGTGTGCTGAGCCCCCTTCTCTTCTCCCTCTTCACCTACGA
CTGCATTCCTGTACATGGCACCAATACCATCATCAAGTTTGCAGACGACACAACGGTGGT
GGGCCTCATCAAGAACAACGATGAGCTGGCCTACAGGGAGGAGGTCCAGCACCTGGTGAC
TTGGTGTGCCGACAACAACCTGGCACTCAACACCAAGAAGACCAAAGAGATCATCGTGGA
CTTCAGGAAGACCACAGCTGGTGCGCACGCCCCCGTCCTCATCAACGGGACGGAGGTCGA
GCGAGTCTCCAGCTTCAAATTCCTGGGGGTTCACATCTCTGAGGACCTCACCTGGACCCT
CAACACCTCGTCACTGGTCAAGAAGGCCCACCAACGTCTCTTCTTCCTGAGGAGACTAAG
GAAAGCCCATCTGTCCACCCCAATCCTGGTGAACTTCTACCGCTGCGCCATAGAGAGCAT
CCTTACCAACGGCATCACAGTCTGGTACGGCAACTGCTCCGCCTCAGacc
>NODE_736_length_108_cov_88.351852
AAATTTGCCTCAAGAACCTATAACTTCCGGTTATATAGATTTTCGGCCATTTTGAATTTT
TTGAAAAACACATTTTTACGAACTCCTCCTAGAGTTTTCATCCGATCGACTTCAAACTGT
GCAGGCATCATCTGAAGACCTTTTTGATCAAAAACTATCCAGAGAATGTTGCATTTTCAA
>NODE_737_length_188_cov_13.170213
ATCATCCAAGGTGTCCTATTCCTCATCTGTAAAGTATTCTGTATACATCACCTCCCCGTG
AAACAGCCACATCATAATGTTATCAGCAAGAATTGATGTTTGTTTAATTCCAAAGTTTTC
CTTTTGCAATGGCAAAACATGTCCATTTCCTAATGAATTGAATTTTGGGGACATTTTGGC
AACAATGCCCCACGGTCTACGTGTGCTTTCTCACTCACTATAATCTGCACTTATTTGGTA
TATTTTTAACGATGTAACTA
>NODE_738_length_411_cov_38.133820
CCCACGGTCTACGTGTGCTTTCTCACTCACTATAATCTGCACTTATTTGGTATATTTTTA
ACGATGTAACTAAGCAACAACCATAATTGTCCCTTTCAAAAGCTTTTGTTAGGCCCTCTA
ACACGGTCCAAATATACGTAATTAGGCATAATGTCTACAGCTCATTACAGTACACATGTG
AGTAGTTAAATGGACCACGGGTGCAGCTCAGTGAATTGTGTGGATTCATTGCAAAAGGAA
TTTGTTTGTTTCTGGGGGTGCATATTACATTACATTATCATGATCATTCCAATTTCACCA
TCAGCTTTTGTGTGAAAACCTGTTTTGTTCATCCTCGTTTCAAGCTATCATCAGTTTGCT
ATCAAAGATTCACCGTCTTTGTTATAAGCTGAATGAGAATCAGGCTCCAGTCATGAAGTC
ATGACCTCAGAAGAGAGGTTTTAGGAAACAGCCGTAGCAGCAGCAGAGGTTAATTGTGTG
CTg
>NODE_740_length_130_cov_33.761539
GCTGCCTTGTTGGCCTTCTGCTCAGCTGCCTTCTTGGCCTTCTGCTCAGCGGCAGTGGCC
TTCCTCTTCCTCTTCCTCCCAACTGGAGGGTCCACCGGCTCCGCCTCTGCCGACACGTCC
TCTGAAATATAGGGAGATGATATTACTTACTGAAGGGTAGCTAAGCCATTCATCTCCTCT
GTGACACCCAACAGCAGTAACA
>NODE_741_length_79_cov_20.227848
TGTCCTTGGGACGGGTCAGCGAACTTTGCGCGCTCTCCACGGAAGGCATTCTTTTTAATC
CGGATGGTTCGAAGGTCATAGTGTACCCGAATCCATCTTTCAAGCCTAAACATATTACAG
CACGGTACCAGAGGGTGCCCCTGGTCCTGAC
>NODE_774_length_862_cov_108.191414
CCATCCCTGCTGGTCTGGATACACATCAGTTCGCCTACAGGGAGAACCGATCAACAGAGG
ATGCTGTCTCGCTCGCACTCCACACCGCCATGTCCCACCTGGAGCGCCCTAACAGCTACG
TCAGGATGCTGTTCGTGGACTTCAGCTCAGCTTTTAACACCGTGATCCCTGACAAGCTGG
TACTGAAGCTCCACACCCTGGGCCTGCCTACATCACTGTGTGCGTGGGTCAGAGACTTTC
TCACCAACAGGCCCCAAACGGTGAGAATTGGGCACAACACATCGTCCCCCCTGACCCTGA
ACACAGGCACGCCGCAGGGATGCGTGCTCAGCCCAGCCCTCTTCACCCTCTTCACAAGTG
ACTGTACTGCCATCCACCCCACAAACACAGTTGTGAAGTTTGCGGACGACACCACCATTG
TGGGCCTCATATCGGACAACAATGAGGCCCACTACAGAGAGGAGACCCAGCACCTGATCG
GATGGTGCTCAGAGAACAACCTGGTCCTAAACACCAGCAAGACCAAGGAGGTCATTGTGG
ACTACAGGAAGTCTAGGAAGACAGAACACGCCCCTCTCCTAATACACGGGGAGGAGGTGG
AGCGTGTGGAGAACATCAAGTTCCTAGGCATCCACATCACGTCTGACCTGACCTGGACTC
TGAACACGTCCAGCCTGGTGAAGAAGGCCCAACAAAGGCTCTTCTTCCTCAGGAAGCTCA
AGCGGGCTGGGCTCTCCTCTCAACTGCTCGCAAACTTCTACCGGTCAACAATAGAGAGCA
TCCTCTGTCTCAGTGCAACAGTGTGGTACGGGAACTGCACTGCACAAGACAGGAAGAACC
TGGCCCGGGTGGTGAGAACAGCACAGGGGATTGTGGGCAAGCGGCTCCCTGATCTGGACT
CGGTGTACACTAGCCGGGTCCAGAGGAGGGCCAG
>NODE_775_length_241_cov_7.419087
ATTCAGACTGTGACCTATTTTGGTCTACTTTAAATGAACAACCTAATGATTGCGAACAGA
TTAGTTTCTAATGAAGAAAAAGACCGGCTAATAAGGACTATTCATGAGCCATCCTCACGA
GGTAATCAAGAAGCTGAATTCTGTATTGGTCTGAACTCAGGAGGCTCCACCCGGCCGATA
CCGTGTCCACCCAGGCAGAAAAGGGCGCCAGCTGTGTTCAATCACATCCGCGCTTAAACT
CAGCAGGCACTCAAAGTAGGCTACACATTCGGAGTAGCTAAAATAATATTTAAAGCGAGT
CTACCACTAGATT
>NODE_808_length_158_cov_14.177216
AATTGACCCAACCACCATTCTCAAAGCTGTGTTTAATCTGGAGAGTGGTAATAATAGGTG
CCTGCGGACCGAACAGTTCTGGGGACTGGGGGAACTGGGAACTATAGGGACCAGGGGCCA
GATGCATAACGAGAGTTTAGGATCTGCGTAGCTAAGTTGGCTTAACTACGCTACGGTGAA
AAAATACGCAAAGCGTATCTCCGATTTAAAAGGCCCTGCGTAGCCCGTCa
>NODE_825_length_3074_cov_27.866623
CCAACGGCAGGTCTGAGAAAACGACACATTAAGACAGATTTTAGGGCGACAGCCCCCAGC
GGGGGCAGCCCCTCCTTAATGCCCCGCAGGAAGACCAAATAGCTTTTACCACGGGCCCCC
CTAAGTGGGCCCTGACCTCTAAGGGGTAAAGGAGGGGGCCTCAAACTAAGGCCCCCCATT
TTTTTACGTGGCAGATTCCGTAAAACTTTTCAACTTAAAACTTCACCGCCTTACATACAC
AAGCATTACCTCTACCAACTCTACCTCACATATTAACAAGAAACAAAAAAGCAGTAGGGC
TGCTCGAACCTAAAAATATTTCTACCTAGCCCCCCCCCTTTAATTTATCCCCATTAAGGT
GGCAGAGCCGGGAAATTGCAAAGGGCCTAAGCCCCTTGTTCAGAAGTTCAAATCCTCTCC
TTAATTTATACAGCTTAGGAAGCCGCACGACACAAGCCCAGCTCAGCAAACCACCTTAGA
GGTTAACTCCCCTCCTAAACAATGATTTCTTTTCTCTGTGTGTATATCATCAACCCCCTA
GCCTTCATTGTGCCTGTCCTTCTCGCAGTAGCTTTCTTTACTCTTCTAGAGCGTAAAGTA
TTGGGCTATATACAACTCCGAAAAGGCCCAAACATTGTCGGGCCTTACGGCCTCCTTCAA
CCCATTGCAGACGGTGTCAAACTTTTTATTAAGGAGCCTGTCCGACCTTCCACCTCCTTT
TCTGCCCTATTCCTCGGCACCCCCACATTAGCCCTTACCCTTGCCCTCCTACTCTGGACG
CCTCTCCCAATACCACACCCCGTCGTTGATCTTAACCTTGGCCTATTGTTTATTCTTGCC
GTCTCAAGCCTCGCCGTCTATTCAATCCTGGGATCAGGCTGAGCCTCTAACTCAAAATAT
GCCCTAGTAGGAGCCCTCCGGGCAGTTGCTCAAACCATCTCATATGAAGTAAGCCTGGGC
CTCATCCTTCTAAGTATAATCTTTTTCACTGGGGGTTTTACCCTCCGCACATTCAACATT
GCACAAGAATGCGCCTGACTCATCTTCTCATCCTGGCCTCTAGCCGCCATGTGGTTTATC
TCCACCCTAGCTGAAACTAACCGAGCCCCATTTGATCTAACTGAAGGAGAGTCCGAGCTT
GTTTCAGGCTTTAATGTAGAATACGCCGCCGGCCCCTTTGCCCTCTTCTTTCTAGCAGAA
TATGCTAATATCCTTCTTATAAACACCCTCTCCGCCACGCTATTTCTGGGGGCAGCCCAT
ATTCCAACCCTCTCGGAGCTGTCCACCCTCAGCCTGATAACTAAGGCCTCCCTTCTAGCC
GTTGCCTTCCTCTGAGTCCGAGCCTCTTACCCCCGATTCCGCTATGATCAATTAATGCAT
CTTGTGTGAAAAAACTTTCTCCCTGTGACACTAGCACTGGTTCTCTGGCACCTTGCGCTC
CCTGTTGCCTTTGCGGGTCTTCCCCCGCAACTCTAACCAGGAATTATGCCTGAATGACCA
AGGGCCACTTTGATAGAGTGAGCCATGGGGGCTCAAATCCCCCTGATTCCTAATAAAAGG
ACGGGATTTGAACCCGGGTCTGAGAGTTCAAAACTCTTTATGCTTCCTCTACACCACCTT
CTAGCGGTCCCTAGTAGAGTAAGCTAAATAAGCTGTTGGGTCCATACCCCAAAAATGGGG
GTTGAACTCCCCCTTCCACTGATGCAACCCCTCATTATATTCTGCTTCCTCTCCACACTG
GGATTGGGAACAGTTCTAGCTTTCTCTAGCTCACACTGGTTTCTTGCATGAATGGGCCTA
GAACTTAATACTCTCGCTATCTTACCCCTTATAGCCCAAAAACACCACCCCCGAGCAGTA
GAAGCAACCACTAAATATTTTCTTATTCAAGCCACCGCCGCCGCGGTAATTCTATTTGCA
GGCTTAACCAACGCCTGACTCACTGGAGAGTGACTAATTCTCCAACTCTCCCACCCTGCC
CCTGCTACCATTACTCTGCTCGCCCTCTCACTTAAAGTGGGACTTGCCCCCATCCATTTT
TGACTTCCAGAAGTCCTCCAAGGGCTAGACCTAACAACTGGCCTCATCCTATCCACCTGA
CAAAAACTAGCCCCATTCGCCCTAATTGTTCAAACTGCCCCCTCAACAGACCCCCGCCTC
CTAATCACCCTAGGACTTGCCTCCACCATCATCGGTGGCTGAGGCGGCCTAAACCAAACA
CAGCTTCGAAAAATCCTTGCCTACTCCTCCATTGCCCACCTGGGGTGAATAGCTCTCATT
CTCCAATTTGCCCCACCAATTGCCCTTCTCAATCTATTCTTGTACATTATCATAACCTCT
ATGGCTTTCTTAACCCTAAAAACCTTTAACTGCACCAGCCTTAATAACCTGGCCACTTCT
TGAGCCAAAACCCCCATCCTCGCAGCCACACTGACCCCCGTTCTACTTTCCTTGGGTGGT
TTACCCCCTCTTTCAGGTTTTATGCCTAAGTGGCTTGTAATTAATGAAATAGTAAAGCAA
GACCTCCCCCTCCCCGCCACCGTCGCTGCCCTGTCTGCCCTCCTCAGCCTATACTTTTAT
CTCCGTGTCTGCTACGCCATAACCCTCACCTCACCCCCAAACACTTTCATTAAAACTACC
CCATGACGTCTCTTCTACCCTAAAACTCACTTTCCTCTGGCCCTAGCTTCTGTCGCCGCC
CTCGGACTACTACCTATTACACCCGCCGTCCTAGCCTGATTTACCTGGGGGCTTAGGATA
GCAAGACCAAGAGCCTTCAAAGCTCTAAGCGAGAGTGAAAATCTCTCAGCCTCTGTAAGG
CCTGCAGGACTTTATCCCACATCTTCTGAATGCAACCCAGAAACTTTAATTAAGCTAAGG
CCCCCTAGATGAGAGGGCCTCGATCCCTCAAACTCTTAGTTAACAGCTAAGCGCCCCAAC
CAACGAGCATTCACCTAATCTAGCTTCTGGTAGGAAGAGGACTTAAACCTCTCTTTATGG
GGCTACAACCCACCACTTAATCCTCAGCCACCCTACCACTACACCCGTGCAACCTAAGCT
ACACCACCAACAGGCCCCCCTAATATGTGACTGACCGCCCCACAACCCCATAAAGCAGGC
TTCCTTTCGCCGCCGGGCGTCGACGG
>NODE_826_length_260_cov_21.961538
TACCAGTCTGTTATAGTCAATACCAGTCTGTTAAAGTCAATACCAGTCTGTTATAGTCAG
TACCAGTCTATTATAGTCAATACCAGTCTGTTAGCTTAGCGTGATTTCATCAGCATGTTT
CACATCCCACCTATAGGAGTGAGAGTGTTAGCTTTAGCTTCTTTGTGTCAGCATGTCTCT
ATATCCCTGCAAAACCCTGCAAACCCTAAGACTGCTACATACTTCTGTAGTAAACGGTGT
CATGTTTTGCTACAGAATTTCTAGTGTGTGTGTGTGTGTGTGTGTGTGTGTGTGTGTGTG
TGTGTGTGTGTGTGTGTGTGTGTGTGTGTGTG
>NODE_830_length_603_cov_10.590382
CAGTGTGACCCTCTGGCCCTTTTCCAATTCGCGTACTTCACAAGTTCGGACTTGTGTTCT
TGCAAGTCCGGACTTTGGAAGTTCGCTCAAAGTATGAACTTCTGAGAACGGGAGAACGGG
AGTTCACTCAGCAATTGGAACAGCAGCGTTCTTGGTGACGTCACCGCTCAGCTCGGCTGA
AAATCCCACCACAGCCGCCATTATTAGGATTTTGAAAAGCTTTTATCCTAACGTTTTAAA
TTAATATTGTTACATTTTGATGGCATAGTTGGCGGAGAATTACCATCATTGAAGTCAATT
CAGGGAACAGTTTATCCAAAAAACGTCTGGTTTTACCAGGCTAGATTTACTATTTAGTAG
GCAATTTCAATGGTGTTTCCCATAGCCAGCTATAACGTTACTGTGTAATTAGATTAAACT
AGATTAGATTCCGTGATCAACAGCTATTTGACACCCTTTACACAAGCTATCTGGGGGAAA
TATACCATTCACTCAATCACGTTATAGCCATCAGCTGCAACAGATTAGTCCGAGGCTGTC
GTTAGTGGATCTGTCGGCTGTAACGTGTTGACTGGCTGCTCTCGGCTCAGCTGTAACGTT
AACGAGTGGGTCTGCCTGGCTGCTCCCTCATGAATGAGACACAGCTCCCTCTTGCACAGC
TCCGGGCTTTTGTCa
>NODE_833_length_408_cov_46.139706
GGGTGGGTGGGTGGGTGGGTGGGGGGAGGGTATGTATTCTAAGCCTTCTCTGGGTTTTTT
GGGGGGTGTGGGGGGGGGGATTTTTTTAGGCATACTGTTACCTGTTGTGGATCTGAGAGT
CGAAGTGACAGTGGATGATGTCATTGAAGGCAAGCAGTCGTCGTCTTGGGAATACCCAGC
CTGAATTGCACGCAGGTAACTGTGGCTCCGAGTGCGGAACGAGCCAGGCAGGTCCAAGGC
CTCCATGGCCTGGGATTCTAGTTCGCTAAAAACGGACTCGCAAACTGACTCAAACTGGCC
ATTGATCTCAGTCTCACTCACCTGAGAGACAAAAACAGGAATAGCAGTCCTTAATTTTTC
CTCTTCCTCTCTCTTTCTCACTTTGACTCTTGCCCTTTGTACAGTAAATATGAAGGAGTG
TTAGCATGGAAGAAATACCGTACCACTGTCAATTCCCACCTTTTTTTTTTTTtttacttt
>NODE_836_length_258_cov_11.011628
ATCTACTCCCTCAGATCAGACACCCTGTCCCTGCTCCATGTCCCCCGCTCCCGTTTGAAG
GGGAAGGGAGATAGAGCCTTTTCAGTGGCAGCCCCAAAACTCTGGAACAATTTGCCAGTA
GACCTGAGGACCGCTCCCACCATTGGTGTTTTTAAATCTAAACTTAAAACATACCTCTAC
TCACTGGCCTTCACAGAGGTTTAATATGTTTTATATTCATGTGAGTTGGACCTCGTTTTT
AGTCCCTGTGTTTTGTTTTTATGCTTTTATTCATGCTGTCGCATCATGTATTGTATGATT
TTGCATGTTTTTATGGTGTTGTATGTGTTT
>NODE_837_length_136_cov_8.875000
GAAATATTCCATATAAAATGCTATTGAAAATGGCGCCTCTTGCTCTACGCTGTACTCGCT
CGTCTACTCACATTTCAACTGCGCTACAGCGCCACCTGCAGTTCTGGATGGTGACTGTTC
AAACTGTATTACATGAAGTAACCGCCGGAAAGAACTACCGGGCGAGGGGGCGTTGTTTCG
CGTTTGATACAGGAAGAGAATGGGGGGG
>NODE_838_length_367_cov_94.092644
CATGTGGACAGGAGTAATAAGTGACTTCCCAGATAAGCATAAACAACGTGCAGAGTTGTT
TTGTAACAAATGGCATTGCTTTCCCCTGACTTAAGCAATAAGTATTTCCGGCCCTCCTTG
CCGGGAATCGAACCTGTACCGCCACATTGATGACAAGACGACTCTAGCAGTGAGCTAGTT
GCCAAGTCTGCTTACCTCAATTTGGTTTAGCGTCTTGTGTTCTATGGTGATTGCGCAATA
CCTCGATGAGACGGAATCTCTACATTATCTATTTAAAATCACTACATCATAGAAAACAGA
GAAAGGAAAACATTATTTTAATAGTAAGTGATATCTGAGATTAACATGTATGCTTGCGTT
ACACTACATGTTATTAATTACACCTGTGCTTACCCTGCAATGACATGTCAAAATGGCTGC
TGTGAAAATAGTCACATGT
>NODE_839_length_458_cov_21.436682
CTCTCTCTCTCTCTCTCTCTCTCTCTCTCTCTCTCTCTCTCTCTTTCTCTCTCTCTCTCT
TCTCTCTCTCTTTCTCTCTGTCTCTCTCTTTCTCCCCCCTTCTCTGTGGCGCATCTCTAG
TCAGGGCGGGGGGAGCAGCCTCTGTGCCTTCTCAGATCAATGCCCCGGCTACTCACTCAC
TTTCTGATGTTGCACGACGGGAAATGCTTTGAATACTTGCGACATGGCCGCTCGCGTTGA
TTGCCAAGATTGACAGCTCCAACCCCATCGTCTTCTGTTGTCTCGGGGAGCGAGAGAGAG
GGAGAGAGAGGGAGGGAGGGGGGGGAGAGGGAGAAAGAGAGAGGGAGAGAGGCGGGGAGA
TAGAGAGAATAGTTTAACAACAAAAGCTTCTTTGCAGTTTTGACAGTCCAACTTCATAGA
TAGAACGGGATCCCCTCGCATGGCCCGTGTGGAAACAACAGAGGATACTTGAGTTCTCTC
GCCTGCAGACAGACAGCGATCATTGTTTTATtatagataggcaccgggat
>NODE_841_length_821_cov_7.806334
CTGCACCGGCAGACCTAGAGGATGGAGCTGGCCAGGGACAGATGAGAGAATGTGACTTCT
GTCAGAGTCGGCGTGATGAGAAAAATGGACAAACATTTCCTGAAGGATGACGACGTGAAA
GTGAAGTACTACCCTGGACAGAACCACCGCTTCCAAAACCTTCAATAACATCATAAGTGT
TTTGCATGCACACATCACCCCATTGATTAACTGGCCAGGGTGAGATGCCTTGTATGCAAC
TTTGCCCCATCACTGCTTTGAAATATTCACACAGAGACCATCAAATCTTAAAGCTCAATC
TCAGGCATATTCCATTTACAAACACAATTCAACCATGAAGTACCTTATTGTTCACACTCC
TTGATAAGATTGTGTCTGTCTGTTGTGCTCTGGCAAACATGAACCCTAGTGTTGTGCTGA
AATAAATGTGAGATTGCGTGCATGTGAAATGCGCGCGCGTTCACGTCATCACGTCTGACT
GGTTTGTATAAATGCGCGCGCGTTCACGTCACTTCATTACTACATACTAGTTCTTTATAT
CTTCATATTTGACACTTGTGTTATCTTCTTTCTCTTTATTCTGTATGCTTTTCAGATTGC
AGTGGATGATGCCACAGACACTATGAAAAAGCGTATTGCCCAACGGCTCAAATGGGACCT
GGAATCAACACCCGCGACAGTAACATTTGAGCAGCAGTTTGTAGTGCGCTTGCCTGACCT
CTGCGACCATAAGAACCACCCGATAGATGGAGAGGTCAGTGTCAAATAGCCGATGTATTT
TGCTTCAATATAATTTTTAAGGCAGAATGTGACTGAAGCACTTAATGGCCTTGATGTTTA
CCTGTATAAATTTCCTGTCCAATGTAAATATTCATGGCTTTCTCATtcattct
>NODE_842_length_108_cov_60.898148
ATAGCCTCAGCTATACGTCGATGCGCCGCTGTCATCCATGTCTCAGCTTCTTCGATGAAG
TTGAGAAAGGCGTCCGCCCTAGGCTCGAACCATACCTCCTGATCCTCGTCAATTCTCCTT
TTACCTTCTGACGTCTCACTCAATAACCTCATAACTGAGGTATTCAGCTCAGAAAATTCT
>NODE_848_length_667_cov_45.275864
CACACACACACACTCACACACACACACACACACACACACACACACAGAAATCTATTGAGT
GTATTTCTCTCCTCGCCAAGGCTTGTTTTTTTCTAAGTCAAAGATAATACAATTCCTTTT
TCTTATTTCCTTACAATACATCACTCAGTTCTGCCTTTTGCCTGCATGAAATTCATTTTC
TAATGGAAATATTTGTTTTGTAAATCAAATATGTATTATGCACAGAATGCAAAGCACAAA
TTAAATTATGTTAATGAAATGAAAGAGATATGAAATGCATATTTCATGGACAAAACCTAA
CCCCAGTGAACAGCCATTTCTTGATAAAATCTTTAAACACAATCTCATTCGGAGAAAGAC
ATATTGCTATGGCAGATAGCACCTCATTAAAATGCTCTCCTTTAATATCAGTGGTTAGTA
TATATGGGATTGTAAATAACCACTGGGGACGAGGAACCAATAATGAAATACTGTCTTTAA
TAGCCTAGCATTGATGTCAGCATAAAAAGTGTAGTGGAGGAATATTGGAAATTGGGTGCG
CACACACATATAGTCAAAAGCTGTAAATGATTGCATATTTAAATAGAGCTGACTAAGCCA
AAGATGATATAGATATTAGTAATAGGCAGAAAATTATGCTGACCTTACATAATTTGACAA
AAAACCCACACTGTTTTAAATTTTATATTGGTTACACTTAATGAATAATAGATTCTGTAG
CTGTTgttgtggaggccat
>NODE_871_length_306_cov_36.062092
GCACACGCACACGCACACGCACACACACACACACACACACACAGCTACAGAAGGCCAGCC
CCCCTCCCTGACACCCCTGATAGAACGGCCTTCCTTAACTAAACTCGTAAAGCACGCCGC
AATAAAACTCAATCTTCTGTAAAATCCAATTAAGTCATTATCTGACTGATTGTATCTTTA
ATTGAAAACAGAAGTGACAGTAAATTTCTGTGATATATCAGGATCGATCGATACTGGCTC
TGGAGGAGTGATTTATAATGTCACAGCCGTATAGGTAACTCCACATTACTCCTCTGAAAC
CACTGGTGGATGAAATTAAGAGTAAGTGAGTTTAATAAAAAACAAGACGGTGGGGTTATT
GATTACAACAGATGGGGc
>NODE_872_length_385_cov_16.761040
GTAGTTGAAGTAGTTGAAGTATGTAGTTGAAGTAGTTGAAGTATGTAGTTGAAGTATGTA
GTTGAAGTAGTTAAAAGAGGAGGTGACTCGGGGTGCGCCGTCCTCTTTGACTCAAGGGTG
CTAGGGTGTAGTGTGCTAGGGGGTAGGGTAGGAGGGTGCGAGTGTGGAGGGGGTAGGGTG
GTCTAGGGTGGTGTAGTGTGGTCCAGTGTGGTGTAGGATGGTAAAGCGACTATGCTCCTG
AATGTCAGATGGGATCCTCTCTCTCAGAGCAGGCCTGTGTAAGACGGTGGCTGGATCAGA
GCAGAGACAGAATGTTAAAGGTTTCCACAGCACCGCCATGCTGTGAGTTCAGACACTTCA
GAAGAAGACAGAAGCTCAGCTCAGTTCAGGTCTGAGGTTCTAGTAGTAGTAGTAGAGTTA
AAGGTTTCCACAGCACCGCCATGCTGGGAGAGAGCAC
>NODE_874_length_327_cov_5.605505
TACTAGTGAGTGTTATGAACATACTACAGTATCAGCCTCCTAGCCCTACCCAATTTGGAG
AAAACGGCCTTTAAAATTAACATGTAATCCAAGGGGAGCTGTACGACGACACCCTAGGGC
TGTACGAGGGCGTTTCTCCAAAGTGGGTGGGGCTAGAAGGCTTAGACCCGGTGGTCCTAG
ACTACTAGTGAGTGTTATGAACATACTAGAGTATCAGCCTCCTAGCCCCACCCACTGTGG
AGAAACGGCCACGTACAGCCCTAGGGTGTCATCGTACAGCTCCCCTTGGATTACATGTTA
AATGTAAAGGCCAATATCTCCAAAATGACAGGGGCTAGCATGCTCATATTTCACATACAC
TATCCCCTCATCATCAGGgacaagctcgttggataacag
>NODE_875_length_155_cov_9.464516
GTTATGCAGCAGCAAATTTCACCGAAACTGACATCCCTAATACACACATTTGGTGGTAAT
GATATGAAACACAATTTCCTATTTTGATTGAATAGTGTACCTTGAAACTGCTTCTTGATC
CTCTGAGGGCTGCTGGTACACATGTGGACTTGTACTGGGCTGGGAAGAGTTCCACCTCGA
ATTGCAGCTTGGGAACACGCCTAGCAGCCCCTCTGTGCTGAGGAAGc
>NODE_876_length_304_cov_5.789474
AACCGTTAAACCGATAGTTTCAACATTAATCTTGTCGGTTAAAAATGATTGACTGTAGCC
TAGAACAAGTTACCTCGCCTTGCATAACCACACTTTCCCATGGACACAAATAATTTACTA
AATGAAGAAAGCTTATAAGTGTATGATAGAACACATGACATGAAAACCGGAGTGCATTGC
GAACAGGATGCGTGCGTACAAAGCCAAAAATAGCCCATGCAAGTAGTTATTCGCTGCTCG
CTTCTGCGCTGGAACCTCGCCACAAACATTTTCTGTTGTCACCATGCTAGAGAAATGCAA
GTGAGAAAGTTAAAGAAATGTGCTTCTGTCGCAACGTAACTGATGAACAGCAGATGAGGA
GAGAGGTTTTACGTGC
>NODE_878_length_1175_cov_41.491917
GAAACCCTATATATTCTTCAATCCATTGACCCGAAGTGTGCCACGGGGGTGGATAATCTT
GACTCCTTCTTTATAAAACTGGCAGCTCCTGCTATCTGTGAACCGCTGACTCACATTTTT
AACTTGTCCATTGCTTCAGGAGTTGTGCCACAGGTCTGGAAATCAGCCAAGGTGGCCCCC
ATTCACAAAGGGGGTTCTAGGGAAGTGATGGACAACTATCGTCCTATTTCCAGGCTACCA
TGCCTAGCCAAAGTGCTGGAGACCTTGGTAAATGGCCAATTAAAGTATTTTCTCTTAAAT
TCCTCAATCCTAAGTACTCACCAGTCTGGCTTCAGAGCTAATCATAGCACTACTACAGCT
GTCACTTTGGTTACCAATGACATCACCACAGCGTTGGACAGCAGGAAACATTGTGCTGTC
CTCTTTGTAGATCTTTCTAAAGCATTTGATACAGTAGATCACCACTTACTTTTGAATAGC
CTGTCTAGTATTGGCCTGGACAGAGCTGCCTGCGAGTGGTTCCAGGATTATCTATCATCT
AGGTATCAATGTGTGACCTCGGCTAGTCTCCAATCTGACTTCCTGTCCCTAACCAAAGGT
GTCCCGCAAGGCTCTGTGCTGGGGCCCGTCCTTTTTACAATCTATATTAATGAGATTCTC
TCCAGTCTCACTACAGTATCTGGTTGTAAGGCTCATCTGTATGCGGATGATACAATCATC
TATTGTGTAGCAGATACTGCCCATGAAGCTATTGCTAGCCTACAGGCCGCGTTTGACATC
CTCCAAATAGCTCTCACCAATCTTAAACTGGTTCTTAATGTCTCAAAAACCAAGTATATG
TTATTCTCTAGAGCCAAGGCCAATGACCATGACTTGTTTCGCATAGCTACAGCAACTGGC
GTGTGCATCGAAAAAGTTAGTGAGTATAAATACCTAGGTATCTGGCTGGATGACAAGCTT
TCTTTCAAATTCCATGTCGATAACTTAGCCACCAAGTTACGTCAAAAAATTGGCTTCCTG
TATCGCAATAGTGCTAGTTTCCCCATGCCCTGTAGAAAGAGAATTGTTCAGGCTGTCTTC
ATGTCAGTTCTGGACTATGGTGATGTAGTCTATAGACATGCATCCAGCACCACCCTGAAG
CCTCTGGACTCAGCTTACCACTCAGCCCTGAGGTTCATTACAGGAGACAAATATGATACT
CACCATTGTCTCCTCTATGATAAGGTGGGTTGGCCATCGCTAACGCT
>NODE_879_length_313_cov_34.437698
AGAGAGGGAGAGAGAGAGAGAGAGAGAGAGAGAGAGAGAGAGAGAGAGAGAGAGAGAGGG
GGAGGAGGTGCATCTTCCAAACCAATCAGAGAGCTGGCAGTTCAATTACTAAGAAATAAA
GGGACATTCATCATTCAATTAGGCACCTGTCAGAGCTCACAAAGGGAAGAAAAGTTCTAA
CCTGGTACTCCAGGGACAGGATGCTCAGCAGAGTGGACTGCGAGTGACTGGAACAAACAC
GAGGAGGACAAAGTTAATTACCGAGGTGCATCGCGGCCAGACAAAAGGCAGGGGAGCTTC
AAAGCCGGGCGCGCCGCTGCCCCGTAATCTCAGAGAACATGAAAACAAGTGTGGCAAAGT
TGTTCCACATGAACACCTCCGACAa
>NODE_880_length_96_cov_50.802082
ACTGGGAACTAGGGACCTGGGGGACTGGGAACTAGGGACCTGGGGAACTGGGAACTAGGG
ACCTGGTGAACTGGGAACTTGGGACCTGGGGAACTTGGGACCTGGGGAGCTTGGAACTAG
GAACCTGGGGAGCTGGGAACTAGGGACCTGGGGAACTGGGAACTAGGG
>NODE_882_length_821_cov_45.388550
CCTAGGCCTACCCGATAGACAGCTTCCATTGTCGTGTTATGATTTATTTCACTGGCTACT
TCGTGTTGCCTTAGTAATTAGAAATCTCTTAATGCAATGAATGGAAATGAATACAATCTT
ACTACTGGGAATATTTAACTTGCTTTATTTTCTAAAATACAATTTAACATACTTTAGGTC
TGTTTAAAACATTTCATTCAACATCAAGAAAATACAAAATAGAAACATTATTTACATGGT
CTTGATATTTACATGTGGGTTGTAAGCTGGTATGGCATGGCTCCTTGCTTTTCAATCGAG
ACGCAATCAGTCCATTGTAAGATTGTGTGTCCACTCTTTTTGTGATTGTCCTTGGAAAAG
TAGAAAACGTCGAGTATCTTCTTCTGATTTGTCCGTTTTTAATTGTTTGTTTGTTATAGT
TGTCCAGCCCCCTCCTCTAGTAGTCCTGGTGAGGGGTGTGCGTCAAACTGTGCCGTCGCA
AGTCACAGTTGCGCCGAAACACCTTTCCGCAGCGGTCACAGCTGTAGGGCTTGATGTCTG
TATGGGTGAGAAGGTGAGTTTTCAGGTTACTTCTTTGATTAAAGGTTCTTCCGCATGTGG
GGCATTTGTGAGGAGATTCCTGTTTAGATTTAAAGCAAGCAAAGGATTATTCCCTTTAAT
TGTATAATAGTGTATTTCTATTTTTCAATCAGTTTATTGTGTAGTGCAAGCTTTTGTGCT
GAATGTATACACCTGTAATGTTATTTTTTCTATGAAATATTTGTTGATTATGCCAAAGGT
ATGATCAATCTTTACCCTACAGGAACACTGTCCCGAGTGTTAGCGTGCTGTAAGCATGCA
TGATGAGTAAAAATAGGCTACACTACTTTCACACCACACACTCTTGCAGACAt
>NODE_888_length_171_cov_15.245614
AGCTCTTTGCTAAGTATGTAATTTAAGGAGCGTACAGCCCCCCATACAAACCTATTGGAG
CTGTACGTCTCTCCTGTATTGCCTAGAAACATAGCACAGATATGAATCAAAGCTTGCATT
GCTCTAGAGTGTCCAACGAACAACATACTAAAGTCTCAGCCTCCTAGCTTCAGCGGTTTA
GTTAACGAGCTAAATGTTCAACTTTCTGCTCAGAAGGGTGTCAGAGTCTTAGCCCCAGAC
ACC
>NODE_897_length_218_cov_9.701835
ACATTCACACATGTATTAGCACACTAGCTTAGCATACTATGTTTACAACAGCAACAGCCC
GGAAGAGAAAGGATCTGCCACCGGGGTCATCAACTTTGAACTCTCCTCCTCCTTCCTGTT
GTGTAACGTTAGGCTAGCGCCGGCGGCTAAGCTAACGTTTACACAGGCAGACACGGACGC
AGCCCCCAGGCACAGATGACAAGATGACAGACGAACCCGAACCACTCGCGATTGGAATAA
ATTAACCCAACGATGACTGATGGAATGAATTAACCCTATGATTACTTATG
>NODE_898_length_560_cov_20.683929
CCTAGAGCTGGAGTCCCAGCAAGAGACTCGAGCCTAGACCATCAGCAACCCGGGTTGTAG
ACCCGGCACACCGATTCGACCCCAATCAGCATATGATACGACCGAGACAATTCGACCACT
GCTCGGCCAAGACCCACAAAAGGGGGTGGTAGGCCCCCCAGAACAAACGTTTCACCAAAT
TGACCTACCGGGCCAAGCCCTAACCAAGAAATTCCTTGTAGAATGGCGCACCCCTTTCCC
GCTTAGGAAACGGCCTTACGCCGGGACACTCCTTAGACTCTCCCCCAGCGCCACCACATG
TGTGTTTTGTGTAATTATGCAAATAACGCAACCTTTCCGGAGAATTTGGCCACTAGGGCA
CCCCTCTGGAAGGGAAAACCATCCTGGCTCGGTTAGACCTAGCAAGACAACCTGAGCCGC
AGTAGTAGCCCTCAACCATAGACACGGGCGACCCAACACCCCCGGTGGTGGGACGCCCAT
CCTGTGCATACATAAACTCTGCCTCTGTTCTCTCCAGGCGCCCGACCGGACCCCGACCGG
CGCCTACCAAGACCTGAACACTCTGCGCGCCCTCCAAAAGGGGGTGCTATATATCCAGAC
CACCATCTGGGGCCACGTGTGCGCCGACGATG
>NODE_899_length_112_cov_4.464286
TCTGTCTGTCTGTCTGTCTGTCTGTCTGTCTGTCTGTCTGTCTGTCTGTCTGTCTGTCTG
TCTGTCTGCCTGCCTGCCTGCCTGCCTGCCTGCCTGCCTGCCTGCCTGCCTGCCTGCCTG
CCTGTCTGTCTGTCTGTCTGTCTGTCTGTCTGTCTGTCTGTCTGTCTGTCTGTCTGTCTG
TCTG
>NODE_912_length_545_cov_20.693579
GACCGCTAACGACGCTGAAACAATGCCCGATCCGGCACCCAAGTCCGCGCCCAAGAAGGG
CTCCAAGAAAGCCGTCTCCAAGACCGCAGCCAAAGGCGGCAAGAAGCGCAGAAAGTCCAG
GAAGGAGAGCTACGCCATCTACGTGTACAAAGTCCTGAAGCAGGTCCACCCCGACACCGG
CATCTCCTCCAAGGCCATGGGAATCATGAATTCCTTTGTGAACGACATCTTCGAGCGCAT
TGCCGGAGAGTCCTCTCGCCTGGCTCACTACAACAAGCGGTCAACCATCACCTCCAGGGA
GATCCAGACCGCCGTGCGCCTGCTGCTCCCCGGTGAGCTGGCCAAGCACGCCGTGTCCGA
GGGCACCAAGGCGGTGACCAAGTACACCAGCTCCAAGTAAAGAGGCGGCGTTCCACGGCT
CCTAAACCACCCAAAGGCTCTTTTAAGAGCCACCCACATTGCCTGTAAAATAATGCAATT
CCATACTGGTAGGCTAGATCTTGAATTTCAAATTCAATGTATTTTGGATGCGCTGCATGT
ATACTTGGTCCCCGAATGTGCCTTTTGCTGGCCATATCTGTGAATCAGTGCCCATCTCTA
AGTACATGGTAAATAAa
>NODE_915_length_73_cov_10.027397
CGATAAAAAAAGAATGTTTCCAAAAGTCAAAATAATGAATTCTCACCAAGTGTACAGGTT
TCCAAAATGATTAATTGAGGCTCCTCACCAAGTAGTGAGGTTTCCATAAGTCAATACTCA
CCATCTTTAGCAGGCTGCAACCCTG
>NODE_916_length_246_cov_8.365853
TATTGTCTCAAAAAATGCAGGTAAAGGTGTAAAATGAAAATGCTATAGTGGGATTGCATA
TTAGAATGAACATTAGAATGAACATTTGAATTTTGTCAGCTACAAAGCATGGCATTACTT
TGAAAATGAAATGTCAAATGGCTTTTCATTATCATTTTAATATTGGCAGCAAATGTGCAT
ACTGGGGTACATGAAAATTCACGAGATTGCATTTGAATTTGAATATTGACTGAAATAATG
CATGCAAAAGTGGACAATGAGAATGCAATCCCGATTTGCATTAACATTTGAATTAAGTCA
GCAATATGCTTCCATACT
>NODE_917_length_206_cov_8.587379
ATCCACTTACTTGTCTGTTAGTCATTTGGCCGTCCGGACCCTGGGGTCTCCGTTGCCTCT
TCCAGTGTATTCGGTAAGAACGTCTCCAGCACCCCTCTTGTGTAGGGTGATACAAGGCGT
TTCTCCCTCGTCCAGCTGTTCCTCGACCTCTCTCAGTCGGAACTCTGCACGCATCCATTG
TCGGCAACAAACCGAATCCGACTCCCGTTCTTGGGCAGGGCAGAAATTGCACGTGCACCA
CTAGCTCCATATGTAACGATCGCCAGTGAGTATGGCGa
>NODE_918_length_176_cov_20.295454
TAGCATTGTGTTTGTGAAGAAAAAAAACAGTAGTGAGTTGTGTTTATTGACTTGTGGATT
ACCAGTGAAGTCGGCTATCTAGTGCTAATATATATGGAGTCGTTTTTTTAAGGATTCTTA
TTTTGCGACAGCAACAACAGTCATTATAAATGTTCATTTTAGCATCACCCGTCTTCCTTG
TCTTATTCCTTCACCACCACTATGCTCATCACAGTAACACCACCATGCCTCCGCCGGCCA
GGCCATGC
>NODE_923_length_160_cov_5.275000
TAATTTGATCGCACTAGCTCATAAAACAACGGTTCCCCTAAGCAATCTCCAGTTTTATGT
GGCAACGTTTGATCAAATGAGATCGCTAATAGGATTAAACGACTCCGGCGACAAACCATT
GCCCCTGCAGCCACACATCAGCCCTATGAGAGCAGAAAGACCACAAGAACCAGTCTCAGC
CTAAGGTCAGAGACCTCACAAAAACCTGACCTCAGGTCTGGCATAATAGATa
>NODE_924_length_73_cov_4.835617
CACAGGTGTTTCAAATGTAGTCCTAGACCTGCCATGTTGGGGACCAACACAGGTGTTTCA
AATGTAGTCCTAAACCTGCCATGTTGGGACCAACACAGGTGTTTCAAATGTAGTCCTAGA
CCTGCCATGTTGGGACCAACACAGG
>NODE_940_length_167_cov_22.820360
TGTGTGTAAGGATGCCAAGAGAAAGCGCAGCTCCCTCTGGTGCCCAGTGACTGAAGTGCT
CCATTGACCTTATATAACATGTATCTTTCATTAATTACGGTCAAATGCAAAAATATTTTG
AAAAAACGGCTTCGTGACGCTCTTCCTATATAGGTCAGCAATCTACATGTGTAATATCAT
ATGGATTGATGCCCTGACCGAGGAGATACACGTGGGGTCAGACGGACGGACGGACGGAC
>NODE_941_length_186_cov_77.822578
CCTAATAGATCCATATTCATTCATTTTCAAATGAGTTGATTAGCTAGCACAATGTCAGTG
GATCCAGGGGCCCATTACACATTTATGATGGTAAATTACTGAACATTTACAATCCAAATG
AAATTTCACGAGGAGGGGGATATTGAAAAAAAAGAGCCGTGCTCATCCCTGTAGCCTTGC
CTCATTGCTTCTCTCTCGTCCTCCCTCTCTCTGTCTGTCTCCCTCTCTGTCTCCCTCTCT
CCCCTTCTCTCTCTCTCt
>NODE_943_length_311_cov_37.138264
TTTTTTGTGTTTTTTATTTTCTTCTTTTTACCCCCACGGTAACCCCAATCCCCAGGACAC
CCCACCCTACACAGTGTACTTGTTGTAGGTCTTATGGTGGTAAATGTGTGAACAGCGTTG
ATGCAGTGGCACCCCACATGACACACAGTAGTACGTAGAGTCTTTTCTCAACCTACTCTT
GCGCAAGCAGACTCTGCAGCGTCTGGAGGGGTGCTTTTTTCTGTGGCTTGCGGGGAGTTT
TTTGAGGCTGTGGTCTAGTCCTTTGTTGAGGCGGTATGGAGGGTCCTTCGATGGAACCCT
CGCCGGCGGGCCGTGGCCATAGAGGGCTGGTTTCCCACCACCCTCCTCCTCCTCCTCCTC
CTCCTCCTCCTCCTCCTCCTCCt
>NODE_950_length_252_cov_5.746032
TCACTCAGCGTTATGCAAATGACAAAACATTCAGGCGTAGACACAGACAACGAATGACAC
AGCAAATGCGAGACAGATATAAGAACAATCCTGCATTTAGGAGTAACAGAACATGTGCAA
CGAAAATAAAAAAGAAATACAGATGGATACATAGACAAATACGGGAGAGTGACAATAACC
CTTTGATCAAAGAAGCCATATCTCTGTTCATGTCAAATATAAAGGCCGGTCCCACATATG
TGTGCACTGTTTGTCATAAAGCAGCATTTCCAAACCAGGTAATACCGTGCACAAGGTCAA
AATACATCAAAAAGCCAGATGTGg
>NODE_978_length_188_cov_12.707447
GACTGCATCCTATGGAGCAGCCCCTTCCCTGATGCCCCAGTGAGACTACAGACTGCATCC
TATGGAGCAGCCCCTTCCCTGATGCCCTAGTGAGACTGCATCCTATGGAGCAGTCCCTTC
CCTGATGCCCTAGTGAGACTCCAGGCTGCATCCTATGGAGCAGCCCCTTCCCTGATGCCC
TAGTGAGTCGGCCAGCCACTCTCCCAAGGCCTACTCCTTGATTAAATGCATAATCCACTA
TTCCCCATCCCCAATGATTT
>NODE_984_length_169_cov_27.213018
GACTTGGGGAACTGGGAACTAGGGACCTGGGGGAACTAGGAACTAGGGACCTGGGGAACT
GGGAACTAGGGACCTGGGGAACTGGGAACTAGGGACCTGCGGAACTGGTAAATGGTAAAT
GGACTGCACTTATATAGCACTTTTCTGCACCTTAGCGGCACTCAAAGCTCTTTACAACGG
CCTCTCATTCACCCATTCACACACACATTCACACACCAGTGGTGGCAGCTGCCATGCAAG
G
>NODE_987_length_1330_cov_14.315038
TAGCAAGTACAGATCACTGAATTCATTTGTCTTTTACAGTGAAAACAGTCTACAAAGAGA
CTATCAAAAATTGTCAGGCTGACTATATTTCAAGTCATCCAGACGGGGTATTGGGTTAAG
TTTTCAACCAGCAATAATCACGTCTCAGTTAAACTTCACAGACTATGAAATTGCCTCTGC
GAAAGAATGACCAACAACCCTGATGGTATTTGACAGGGTCGTTCAGGACAGCAAAACCTG
CCACGGTGAGTGCAGGGACTCAGCACAACTAGCAAACCCCCATGCCCAGCCTCGCCCATC
CTACACTGAGCCACGCCCCATTCTGTCCACTTCAAAGCTCTACTAGCCTGAGGCCCATTA
CCACCCACCAGATTTCTGATTATTTTAATAATGTTAGTTTGTGGTGCTGCTGACCAAACT
GTATGTCAATTTGAAAAAATAAACATTAAACTCCAGTGTTATTGAACAAAACTTACAGAA
TAGGCTCTCGGTGAGTTAAAAGAGGCGTGGGCAGGATTTGTGAAACAAGAGTAGGTTGAG
CTTGCCATACGAGGGGCTGGCGTGTTTGTTTCGAGTAGACAACAAATCATATGGTAATAA
TAATAATAGGCTACACAATGAGCGCATTTACCAAAACATACAGTCTGCGCAGCTAGATAC
ATATCTTGGCAATCAATGTCAAAACTACTTGCCAACAAACTGTAATGATAGCCAGACATG
TCATTGTCTCCAACCATGTTTAACTTTATAACCGAAGATTAAATGTATGGGCCATTGCCG
AGTAAATAGGCTGCTAATCCCTTGACACAGGCTGTTCGACTAAAGTTACTTCACAACGCA
ATGCCATTTTCTCAAACAAGATAGAGCAAACATAGCCTATATGGTCTAACCTTAATTTTA
GATACGTTAATCCATAGTGTCAAAGCAATACATTAATCCAAATTGTGAAAGTAATGATTT
TGTGGGTTTGTTTTTATACTTTTATCCAAGATTGAAAGATGGTCAAAATCAGCTGATGAA
AGTGAAAGTTAAGAGAATGGAGCCTGGGACCTCTTGTGTTGCGAGAGGGACATCTGGTGG
TCGGCAAAATACAACACATCCTGGCTCTTAAGTTTCGTTTCACTATTGAACCTGGGGACA
CAGCAGTGCAATGCATGTGGGACAACATTGAACCTGCAATTCACCGATGACTCGTGTAGG
TGGAGACCAGCCGTGCAAAAACAGACACACATGCATTTTAAGTGTTGTAATGGTAATGGA
CAGTAAGTATTCCAAAACAAAAACATTGAGCCCACCCACAGAACTCTCGGTTACCTTGAA
CAGGCTGTGTTGGAAAATGTACTGCAATTCATGGTCCGTATTTCCTGCAAATTTGACATC
ACACGCATCGGCTTGGCTGGGg
>NODE_988_length_722_cov_48.204987
ATGTGTCACTGTTGAGCTGCCTGATCTTACTGGTGCTAAGAAAGAAAGATGACTATTGTT
TTTTTGTTTTTGTTTTGTTTTTTCACCAGAAATGACAAAAAAGAAATGCAAATTAGATTA
TAGGAACCATGACCCTCTTTATGAATGTATATTATATTGTTATGTTATGTTCGATGTATT
CACTCCATGACTCTTTGACATTGATTGGGATTTCTTTTTGCTCTTTTCATTAAAAGAATA
TTGAGCTTTATATAAACTGTCTAGAGTTGTTACCAGAGGGGATATTAATGAACTCTTGAC
ATGACAAAATCTTGTATATTTTTTGTGTGCCAATTTGTAACATATTTTGTAAGTGTATAT
TTTTCTTAGAAAGTGCTGTGAAGTATTTGTGAGTGTGAGTAACCTTTTATGCGCCTCTAT
AGGCAGTGGAAAGGATGTAAAATGACAAGCTTCTGGTTTTAAAAACCAAAATATGAAAGT
AAACGATGGAAAAATAGAAATATCTACATTTTGTTGGGAGTTTTGTAATGAGACCATGAT
CTTGTTGTGAGAGTGTTGTGTTACTGTGCAAAACACAAATAAGCAAAGAAAAAAAAATTA
AAATCTGGAAAAAAAAATCAAATTTGTGAACAATTTGCTGTTTTATAGATTTTCATGTAA
ATTATTTGAGTATTATTTTGTTTTTTTGTTGTAACTGTTGCAAAGGTTTTAAATATTTGT
GATCAAGCCTGTACGGTGATAATGTAATATTGGTAACTTGCTGAGTTTTGTAATAATGTT
TATGGAGTAAATat
>NODE_991_length_73_cov_6.767123
CTAACCATGTTTCTGCTCTGACCGTGCACTAAACCAGCTGGGTAGAAATACTAACCATGT
TTCTGCTCTGACAGTGCACTAAACCAGCTGGGTAGAAATACTAACCATGTTTCTGCTCTG
ACCGTGCACTAAACCAGCTGGGTAG
>NODE_999_length_162_cov_20.117285
TGGTTGTAACTGCCTCTGTTGTTAATTTTGTTGAGGGAGATGTCACTGTTGTGGAAGGTT
CTGTTGTTGTGGTGGCGGTGGTGGTGGTGACTGTTGATAGAGTCTCATAAGGAGTGGTGA
CTGTGGAAGATCTAGTTGTCGATGTCCTTAATGTTGTCTTAGTGGTTGTAACTGCCTCTG
TTGTTAATTTTGTTGAGGGAGATGTCACTGTTGTGGAAGGTTCTGTTGTTGTGG
>NODE_1000_length_101_cov_15.891089
TATGCTAAGGGCTAGGCTAGCTGCGCTAACGTTAGCCAGTCTAGCCCGGCCGGCAGTCCT
ACATTCCGACAAATCAACAAAGGATTGGAACAACAACAAAGACATGAGTGAGTAGCTATG
TTTTTGATAAACTCATCTTTTAATCCTCTGATATTAGCATTGTGTTAGGAACT
>NODE_1004_length_552_cov_32.733696
CTTCCTTGGATGTGGTAGCCGTTTCTCAGGCTCCCTCTCCGGAATCGAACCCTGATTCCC
CGTTACCCGTGGTCACCATGGTAGGCACAGAAAGTACCATCGAAAGTTGATAGGGCAGAC
ATTCGAATGAGACGTCGCCGCCACGGAGGGCGCGCGATCGGCTCGAGGTTATCTAGAGTC
ACCAAAGCGGCCGGGGCGCCCGAGAGCACCCCGCATGGGTTTTGGGGCTGATAAATGCAC
GCATCCCCGAAGGTCAGCGCTCGTTGGCATGTATTAGCTCTAGAATTGCCACAGTTATCC
AAGTAACGTTGGAGCGATCAAAGGAACCATAACTGATTTAATGAGCCATTCGCAGTTTCA
CTGTACCGGCCGTGCGTACTTAGACTTGCATGGCTTAATCTTTGAGACAAGCATATGCTA
CTGGCAGGATCAACCAGGTAGCCTCCCACCGTCGGAACGGGGGGGCCCCGCGCCGGGCGT
GCCGGAGGGGCGCCGTCGAGCCGGAGGGGACTGGGGCGTCACCGTTAAGCCTTCGAGAGG
GTTTGAGTAACAATCGTTTCAGGCGCCGGCGCGTCAGGGGGCGAAACTCCGACCCATGGC
TGGGCCGGGCACGGTCCCCGCGCC
>NODE_1005_length_155_cov_15.929032
CAAGCCACTAGACCCAGTAGTGCAGCTAGCCCCTGTAGTACAGCTAGCTAGCCCCACTAG
TACCGTCATCCCTGTAGGACAGCTTGCCCAGTAGGACAGTCATCCGTGTAGTAAAGGCAT
CCCAGTAGTACAGCTAGGCCAGTACAGCTAGCCCCATGTAGGACTGCAGCCCATCCCAGT
GCCTCCGACAAAGCTGTTAATGTTCTGCAAAGAATGTGCAAATTGCA
>NODE_1006_length_201_cov_21.378109
GTTGCTCAGATCGGAAGGGATGGGTGATCAAACAAGTTGACACAACTTCGATCAGTCTCT
CCGAGGCTCTGGGAACTAGACACCACAGCGCACAGCCCTCCAGCCTCTAGTCAGGCTCGC
TCGGAGGCGAATCAAATCAGATGAGATGAAGGAATGAAGAGAGAAAAATAAAAAACCTCA
ACGGACAAACGCTTGCCTTTCCGCCCACTTTCTCTCGAGGAAACACTAAGGATATGCGAC
AAACATGAGCTATGAACAGAAACTGATTTTGGA
>NODE_1007_length_1597_cov_27.298059
AGACCCCCCCCCCCTTTTTTTTTACGCCAAGGCGCTAGTAAATACATTATACTGCCCTGT
CTCGGCAGAGTCGCGGGTTAGACCCCCGCGCGCCTTGAGCTATAGCTACAATGGCCCATC
CAACACAACTAGGATTCCAAGACGCGGCTTCCCCCGTAATAGAAGAGCTCCTCCACTTCC
ACGATCACTCCCTTATAGTCGTAACAATTATTAGCATCTTTGTCCTCTACATTATTGCTG
CAATAGCTACCACAGTTCTGACAGATAAGCTTCTTATTGACGCCCAAGAACTAGAAGTCG
TCTGAACCGTCCTCCCCGCCCTCGTTCTTATTCTGATTGCCTTTCCATCCCTGCTAATTC
TTTATGTTATAGATGAAATTGACGACCCCCTCCTTACAGTAAAAGCAGTGGGTCATCAAT
GGTACTGAAGCTACGAATACGCCGACTTCTGCGACCTTGGCTTCGACTCATATATAATCC
CGACACAAGACCTGGCCCCCGGACATTTCCGCCTTCTGGAAGCTGACCACCGACTGGTAG
TCCCTGTCAGCGTCCCCACCCGCGTTTTAATCACCGCTGAAGATGTTCTCCACTCCTGAG
CTGTCCCTGCCCTCGGGGTAAAAATGGATGCCGTCCCAGGCCGCCTAAATCAGGTGTCTT
TATTTACACACCGACCAGGGGTATATTATGGACAATGCTCTGAAATCTGCGGCGCAAATC
ACAGCTTCATGCCAGTTGTAGTTGAAGCTGTCCCATTTGAGCGCTTTGAACACTGATCCT
CCCTCATACTTGAAGACGCCTCCCCAAGAAGCTAAATAGGGAACAGCATTAGCCTTTTAA
GCTAAAGACTGGTGGCCCCCAACCACCCTTGGTGTATGACACTCCCTCATCTAGAGCCCA
CCCATTGATTCTACACACTGATCTGCGCGTGATTTGTCTTCTTAGTACTTATTTATCCCT
ACACTACATCCCTCACTTTCCCCAACGAGCCATCATTTACACCCGAAGAAAAAGCCCCAT
CAGCCCTTCAATCCTGAACCTGACCATGGGAATAGGCATCTTTGCCCAATTCGCCAGCCC
ATTTCTTCTAGGCATTCCACTCCTTGCCCTAGCTGTAGCCCTCCCCTGACTTATTCTTCC
CCCAACCTCCCGCCGGCTAGTTGACAACCGATTCCGCACCCTAGTTGACTGATTTGCAAG
CAGCGTTACAAAACACCTCCTCGGCCCAGTAGGCACAAAAGGCCACGTGTGAGGTGCCCT
CCTGGTATCTATTATTGTCTTTATTGCAGCCCATAATATTCTAGGCCTCCTGCCATACAC
TTTCGTCCCCACTTGTCTTCTCTCCTTCAACCTAGCCCTAGCAATCCCTATTTGACTTGC
AACAGTACTAATGGGATTACGACACCAGCCCACAATTACGTTTGGACACTTACTCCCAGA
AGGAACCCCTATTCCCCTCATCCCCCTTATGATCATTATTGAGTCTTTCAGCCTTCTCAT
CCGGCCCGTATCTCTAGCCGTCCGACTTACAGCCAACATAACTGCTGGCCACCTTCTACT
CAAGCTAATCTCCACCGCAACAGGCACAGCCCTGGCTAAAGCCCCTGAACTTGGCCTCTT
AGCATTCCCCGCCGTTGTTGGCTTTTCCCTTCTGGAAGTGGCTGTTGCC
>NODE_1012_length_533_cov_31.339588
ACAGCTATTCAAACGGCCATCAACATCCATACTGTACATGGCGATGATGTAAGAGCAAGG
AAACTTAAATGAACAAACAACTTTCAGGTCTAAAACGAGGTCTCTCTCGCTCTCTCGCTC
TCTCTCTCTCTCTCTCATATCCAAATCATAATAGCAAATACAGTCCATTTTGGCCAACCT
CTTCATTCAGTAACATTTAGGGATGGGACAGATAATGAGCCAAAAGCGTGCATTGGGGGG
TAATTTAATGAAGACCTTGTTCCCTACCCCCTAAATTTTTACACTTTCGATCCCATATAC
GTTGTACCCTTCCTTATAAGTTGCAAAATTCTGAGAATTCTGCGAGGAAGGTGGGTTAAT
ATTCTGTGCATTCTTTGCCACCTTCATGCGCTTGGCCTCGGCTCTCGACTTGTAACAGAA
CTCAATCAGGGCCACCAGCATGGCCAAACCAAGCCCGCCGACCAGAATGTAGAAGACGCC
GGCCACGTTGCTCAAGCTCAGCGCACTTGTCTTCTCCTGCAAACGCACACAAGATGGAAG
TCAGTGTGGCGGGCAAGGGTGAAAGGTCAAAGCACACACACACACACACACACACACACA
AACAc
>NODE_1014_length_206_cov_8.990292
ACTGTAGGAGCCAAATTGCCATTGATGATATTATTGAGGTTAGGAGATGGATTTATAATT
TATCTAGGTTGTTGTTCGTATTTAGAGCCTAGAAATTAGGATTGCATTTACTTGCTCTGT
TTGGAATGTTATCTGTTATAGATTGGAATGTTATCTGTTATAGATAAGCACAGAGAAATG
TTTAGTAAGCTCAGCTCCTATTGGCTAGTTACAAGCTTACGCCCGATTGGCCGGTGGAAC
CGCGGGAGTGTGACGTCACGGTACTGGGAACGGTACTG
>NODE_1020_length_384_cov_9.125000
AAAAAATATTTATTTAGGACAGACGAGGGAAACTGAGGTACATCAGCCTAGGAGGCTGGC
AAGGCAAAAACTCAAGAGTGCAAAACTGAACACAAAAAAACTCTCAACTGAAGAAAACAA
CAAACAGATAACTAAGACTGACAAAGAACTAGACTTGAGGGGAAAACAAACTAACAAACG
GTAGAATATAAACCTGGATACACTGAGGAGACAACGAGGGGTGACGCAGGGTAGACTTAC
GAGACACAATGACACCACGCAGAACTAACACAGGAGAGGGCTTAAATAGAAGGGGAACCA
ATTAGGGGAATCACAGACAGGTGAGGACAAAACACAGGTGGACAGTCACATGACACAAAT
GAGAGGGAAAACCAAGGTAATTCACAAAAGAGCCACAAGAGGGAGACAAACCGAAACACA
GAACAGGGGCCAAGGACAAGAGAGAGGGAGAGAGGG
>NODE_1021_length_461_cov_36.926247
CATGGTGTAAAGACGGCCCGCCTCCCCGAGAATCAGGGATATTTTCTCAAAATCGTGAGA
TAAAGGCGTTTTAGTGAAGGGCGCGCTGGGCGCCGGAATCCTTACCTTTGATGTGTTCTT
TCGGTCCGATGATGAAGGATATGTGATTCCACGTTACAGAAGATCCAAAGCAGGCATGGT
AACATGCTAGCAGCTTGCTAGCTAATGCTAACATTAGCTAGCTCGGTCCCTGAGAAGCCT
GGTCAGCCGTCTATGGAGCTCTGCGTCTAGATGAAAAGTCATGGAATCACCAGATCCTCT
CCGCCCGTGACGGACAGCACTGCCGCAGTGAACGCCGAGTTCTGTTGCTCTTGTAGATGG
GCAGATGGATGTTTATTCGTTTGTTTACCTGACGGTGGAACTAGCTATGCTAAGATATGC
TAAGCTATGCTCCACTAGCCAGCCTTAGCCGGAGTCAGCCGGCGCTGGAAGTGTTCATTG
GAAATTTGCCACACTCTGCTTTTATTATTGAAACCTGTATTTCTGTAGCAAAT
>NODE_1027_length_196_cov_9.831633
CCATGTAAATGTCAACCTCATCATGAAAAAATAAAGTAACACCATTCATGACAAAATCAC
TATAAAGTCTATAGTAAAGACTTAAGTAAAGTCTATATTTTATTGTAATGAAGGGCTGAC
ATTAACATTAGGCCTAGAGGTTCAAGCTATTGTGTTTGATTTGTGCATGGGCGCTCTGTC
AGCCTACAATTCTACTGCAGGACTGACTCATTTGAGATATTATAACCCTCAGTAGGCTAT
TTTTGACAGCAGCAGAAGCGCAGCCTTT
>NODE_1050_length_73_cov_4.821918
TATGATGGTGGGTCTGGAGTATGAACCCTAACATGCATGTCTTTATGATGGTGGGTCTGG
AGTATGAACCCTTACATGCATGTCTTTATGATGGTGGGTCTGGAGTATGAACCCTAACAT
GCATGTCTTTATGGTGGTGGGTCTG
>NODE_1085_length_466_cov_13.652361
TTCTAATTCCATTTCTACTGTCTTCTACTTTTATTAATACAAGCCGGCAATTATACAACT
TACCTTGCGCCTTTGGTCTCATTACTTACCTTATATGCTCCCTGAGTCGAATCTAACTGG
TCCGATACTTACCTACTGATTATTACCGTTACCATCTTAGTCATAAGGGTTACACAAGCT
GTGACTAATTTTTTTTTCTCTTCTCATACTCCTTCAGCCAAAATCATCCTCTCAGTCCTT
GGAATAGGAGCTCCATTTGTTGACTGTTTGTATAAGGTAAGACCAGCTTCATCATTAAAC
AACAAACGTTATCTACTGCGCTACAGTAACCTCAAACTGATGTGTTGTGGGTAGGGATGG
GTCGTGTATGAGTGTTGGTATCGGTGCCGATGCGGCCCTCGAGTACTCCTACTCGGTATT
GGTTCAGATGCCAGATACTCCAAACCGAGTAGCAGTTCAGATATGTTACATTTTGACCTA
GTCTTTTTGCCACACTGACACCAAACACTCCTTCAGGTCAGAAAGGTATCTAATCATG
>NODE_1087_length_91_cov_7.274725
TACTTGAGTTCATCTGCCGTGGCTAGCTAGCCTATTCCCAACCGGTGGATTGCTGTTTTC
AACTCATCTTCAGTCAATAATAGTGACGAAGGTTGTAGCCACTCGTTAGCTAGCTAACCC
GCTAACGTTAGCTCGAACCACCCCCCCTTCTAATCTTGGATTT
>NODE_1121_length_195_cov_6.676923
TCTTTATTGTCATTGTGCAGGTACGAGGTACAAGTACAACGAAATTGAGGAGTGCTCCCC
TTGGTGCAAAAATAGACAAAAACAATAAGTTGCGAAAAAGGAAACATAAGTTGCATAGAA
AGTGGACATAGGGTATGCATGTAAGAAATATATACATATATAAACACTGTGCTGTACATA
CGGTAAATACTCTACAGATACTCTACAAAAATGCTCTGCTCTACTCTCCTCTGCTCTACT
CTACCCTACTCTAAAAGACACTCTACA
>NODE_1131_length_310_cov_20.819355
TATTTGTGTGGGGGGGGGTGTTGGAGCGAGTGTGTGCTTGCTTAGTATGTGAGTCAGTGT
ACTGTACGTGGTGACGTGTGTTTGTGTGCATACAGGACAGTTATCTTATTGTACACAACT
TGGGGTGTTCGACATTTCTCTCCTGCAGCAAATTGGCCCCCAAATTAGCTAAGCAGCAAT
GACCGGTTTGTATTTGCACGCTCTGCTTTTCCTACTCCTGTCTTTTAGGATCTCCTTGTA
ACGCTTCTTTTCACACTCTCTTCTCTCTTTCTCTCTCTCCTGTCACTCTTCACATCGGTC
TACTTCTTTCTCCTGTCTCACCCAGATATCTTCTATCTGTCCATCTCTCTCTCTCTCTCT
CTCTCTCTCTCTCTCTCTCTCT
>NODE_1141_length_164_cov_5.847561
AAAAAAGAGATAGTTGAAGAAAATGAAGAGAATATACCAGATTTAGCATTAAATAAACAA
AAAGGGGCACAGTTAGAAAAGCAAAATAATATAATGTGTAGAAGTGATGGTTTGGCTTTA
ATACGATCTTTGAATGATACTCAGCTGTGTATATTTTATCAGATCAGAGAATGGTGCTTA
GCAAAAGTAAGAGGAAAAAACCCCAAGTCATTCCATGTATTCATTACAGGTGGTGc
>NODE_1167_length_151_cov_5.417219
TACGGGGAGCAGCGTGCCTCATCTAGAGTGAGCCGTGATAAGGGTATGGGCCCTTACTTG
GAGAACTCAGAGGAACCACAAGTTCGCAAACGGGCTGGATCTACTTTCCGTGCTACTTTT
AAACCAGAGCTGAGCAGCGTCAGCCACAGATCTGCTGGTGTCAAACAGACGGAGCGGGAG
GCCCCACGAGAAGCATCACAAGTCATGATGGACTACCTAGTGA
>NODE_1182_length_114_cov_53.429825
GTGTCCAGGGTGGGAGTGGTCCGCAGAGATCTTAGCCGCCCGTTTCCTGACCCTAGACCT
GTACAGGTCTTGGATGGGAGTCAGGTCGGCACCGATAATCCTCTCAGCGGCCCTGATTGT
CCGTTGCAATCTGGCCCGGTCCCTCTTGGTGGTGGAACCGAACCAGACAGTGATGGAGGA
GCAGAG
>NODE_1183_length_338_cov_8.576923
GATTGTCCGTTGCAATCTGGCCCGGTCCCTCTTGGTGGTGGAACCGAACCAGACAGTGAT
GGAGGAGCAGAGCATAGTAGTCAGCCTTCCTATCCTCCTCACAACCAGAGAAGACTGAAC
TCTGCTCCTCTCCTCTCTTCTCCTTTCCCATCCTCTGCCCTGCTCCCCTCTCCTCTCCCC
CAGGGTCTGTTCAGGAACTCCAGTGACTCCTTCCTGCCTGTGCTGTGGCCCCACATGCAG
CGATGCTGGCAGATTCCCACGAGAGCAAACCAGTGCTGTGTAGCAGAGATCATATCTGGA
CTGAGCAGGGGCTGCAAGCACTGGAACTATGCCAAGGTAAACACATGCACTCACACACTC
ACACACACACACACACACACACACACACACACATGCATGCACACACACAc
>NODE_1184_length_317_cov_9.649842
ATTCTACCGATCCATGACTACAGCGCGGTGGAACGGGTACATATGGAGCTAGATGGTGAC
CGCGCTAGGGACGCTGGGAGACACTCTATAAAAAACATAACATGTATAAGACTGGTAGAA
GTGCCGAATTATAAAACTTAATATTTATAATGCTGATATTTTGATAAACTAAACACTCAG
GGGTAATCTAAATGGTTACTTTGACCATCTCATTTTTTTTCTTAACTTATAAAATTGCCG
TTTTAACCCTTAACAGACCTCAAATGGTAGAGGCACATTGATACATGTACAGTAAAAATA
GTAAACAGGCCAATGTTGGAACTACTTGGCCAGCTGTCGGTTATCGCTGTCAATTATCAG
GTGATAATGGACAGTCAGCAGCCAATCAg
>NODE_1188_length_1064_cov_70.906952
AACACAAGAAGAAAGAGCGGACGAGGACTGCCTTCTACAGAGATCCCTACAAGTTCATCA
AAGACCTCTTTGCCAAGGAGAAAACCGGGACCCTCAAAGTACCCATTAAGGAACTGGAGG
AGCACCTGAGGAAGACCTACTCCGATGACCAGAGGCATGTGCCAGCCAGCATTCCGGACG
ACATGCCACCAATCCAACCACCGGAGCACCAGATGGAAACAAGACCCCCTACATGGAGCG
AAGTTGAGAGGGCAGTAAAGCGGACAAGAACAGCTTCAGCCCCTGGGCCCAACGGCGTTC
CATATAGGCTCTATAAGAACACGCCAGGAGTCTTGAAGTACCTCTGGAAGCTAATGAAAG
TGGCATGGGAAAAAGGAACGATACCAAAGGCATGGCAACGGGCAGGAGGGATCCTGATCC
CCAAAGAGAAGAATTCCTCAACGATCGACCAGTTCCGCCAGATCAGCCTACTGAACGTGG
AAGGAAAAATATTCTTCAGTGTGGTGGCCCAGCGGCTCTCAGCCTTTTTGCTGAAGAACA
ACTTTGTTGACACCTCAGTCCAGAAGGCAGGGATAGGTGGATTCTCAGGGTGCCTGGAAC
ACTCAAACATAATCTGGCACCAGGTACAGACGGCCAAGAAGGAGAAGAAAGACCTGCACG
TGGTGTTCTTAGACCTCGCCAATGCCTTCGGGTCAGTGCCTCATGAGATGTTGTGGACAG
CGTTCAACTTTTTCCAAGTCCCAGAGTGCATCACAAGGATGATCAAAGCCTATTTCCAGG
ACCTCCAGTTCTGCGTCACGGCACAGGCCAGTACAACTGCCTGGCAGCACCTCGAGATAG
GGATAATGGCAGGCTGCACCATCTCTCCGCTGGCGTTTACCATGGCAATGGAGCTCATTA
TTCGAGCCTCCCGATGGGTGGTTGGAGGTGAGCGGCTGAAGAGCGGGTTGCGTCTTCCCC
CAATCCGGGCGTACATGGACGACATGACGACAATAACAACGACGAAGTCATGCACCAAAC
GCCTGCTGGATAAGCTCCAGGAGAACATCAAATGGGCACGAATGGCGATTAAACCCAGCA
AGTCCCGCAGTATCTCCATCGTCAAGGGCCAGCTCGTCAATGAGAGGTTCCACATC
>NODE_1200_length_114_cov_4.868421
AGTGAGTGAGTGAGTGAGTGAGTGAGTGAGTGAGTGAGTGAGTGAGTGAGTGAGTGAGTG
AGTGAGTGAGTGCATGTACCTAGCAGGTCAGGTTTGAAGGAGCAGTCAGTCTTGTATGGT
GTGTGTGTGTGTGTGTGTGTGTGTGTGTGTGTGTGTGTGTGTGTGTGTGTGTGTGTGTGT
GTGTGT
>NODE_1204_length_74_cov_30.310810
CTGTCTTTACTGGTGTTAGATCAGACTAAGTTGTGTTAGGCTAACGTTACTACTGTTGTG
TTAGGCTACTACCGTACTTGACCAGGAGGCTATTGAATGTCATAGGCTAGCTAAGTAAGC
AGCGTGTTTAGAATTGTCATTCACTT
>NODE_1212_length_843_cov_14.640570
GAGCCAAAAACGACGAGCAGCTCTATACTTGCTTCTAAACTCGCCCCCGGTAAGATGGCG
GCCAGCTCGGACGTTTTCAAAAGGGACGTGGCCAGTCTAGTTCTTTATGATGTCTATGGT
TTTAACTCCCGGTCAGTCTAAGCAGTGCTTTCAATAGCTGTTTGGGAAGTTGAATGCTCA
CCCAAATGCTGAAGGTAGCGGAATCAATGCCCGCATCCTCCATACACATTATCATTGATC
ATTTTCCTCTGAATACACAGGTCCCTGCAGAAAAATTAGTTCTGAGAGAATTCGACCCAA
GGTTTTTACAGTGGGCATTCCCATCACAAAAAAACATCCTTCGAGCCGGATTTGAACCAG
CGACCTAAGGATCACAGCCATGCAGACTACATTTCACCTACAGTCCTCCGCTCTACCAAC
TGAGCTATCGAAGGGTTGACTCCATGTGCTGCATTATACTGGCTGGTAAAGTATCATGGT
CGATTAGAAACAAGTAAGACATTCAAATGCGTGAAGCGAACGCAGCCCGAAAATTGCATG
AGCAACAATTTAATAAAAGAGGAATTATAGAGAAGAGGATCGTCCATCCCTGATGCATGA
CACACTTCAGGAGAGCGGTGCGGTGTTCACAACAATGAGTGAAGCTGCAACAAGACTGCC
GAAACCCGGGATCGAACCAGGGACCTTTAGATCTTCAGTCTAACGCTCTCCCAACTGAGC
TATTTCGGCCAGTCTACTCTTGTCATATAACCCAGCATGTTTGAAAACAGGGAGCCAGGA
GTTAAGACTGACGGCATTTGCAGCGGGAAAAGAATAGAGGTGCAAAGCTTAGTAAACCCA
GGCTAGGAGGGCTCGTCCGGGATTTGAACCCGGGACCTCTCGCACCCTAAGCGAGAATCA
TACCCCTAGACCAAC
>NODE_1213_length_267_cov_19.059925
TCTCTCTCTCTCTCTGTGTTGAAACAAGAATAATAAACTAAGTGCAATTTAATTGACATG
ACACTAAAGAAGAAAGTTAGTTTCAACACTGTAGCCTACATGACACTGCACACAAACACT
GTCACTGAGTTATTGAGATGCGGTCATAAAATAGCCTACTTCTACAGCAGTGACCAGAAA
GAACCCCTCTCTCACAGTCACCATCTCCAGTCTCTTCTCATCTCCTTTAGCTTCTCATCT
CTTCTCTCATGTCATATCCTCCCTTCACTCACCACCTCATCTCACCTCCTTCTCTGCTTT
CACCCCCCTCAACTCCTCACATCTCCTCTCTCCTCTCCC
>NODE_1217_length_313_cov_74.977638
GTGCTTTACAACAAGATAAGAACAGACAGCAGAGTGGAAGAGCATGAACATACAAAAACA
TACAGAATACATGCAAAACAGAGGCATGAGACATACAAAATACATTAAGAGCATTCATAT
AACATATCAGGTTATCCTGATAGGCGCCTGTGCTTGGGGTTTGGGAACAGTAAGAATACA
GCAAAGAGCAATACAGGTGCAGCAGGGAGCATACAGTAAATAATATGCTAGTTGAAGGCT
AGGGTGAAGAGATACGTTTTTAGTTTTGTTTTGAAGATATCTACCGAATTTGCCTTCCTG
ATATCCATGGGCAGTGTATTCCATAGCTTTGGGGCATAATTTACAAAGGCTGCACTTCCA
ATCTTCTTCTGACTATTACTGGGTG
>NODE_1218_length_77_cov_75.363640
CAGGATCCTTGCGAGAGTAAAGAGCTGGTCCGTGGTTCCACGACCAGGACGGAACCCGCA
CTGCTCCTCTTCGATCTGAGGTTCGACTATCGGCCGGACCCTCCTTTCCAGCACCTTGGA
GTAGACTTTCCCGGGGAGGCTGAGTAGTG
>NODE_1225_length_349_cov_35.553009
CCTCTTACTCACCTCCAAATCTGGGGATTAGGGGTCCTGGCCATGCAGTGGCCGCCTGCA
CGGGGCTCTACCACCCCCGAGTCTCGGCTCCCTATCGGGGAATCGGCTCCACTTTTTTCA
GCTAAAAAACTTTAGTGGGCCCGTTCCGGCTCTCTGACATTTGAGTGCCAAATGAATGGG
CTTTTTGTCTATGAATTAGATCGTAAAAATCACCCGGAGAGCTGCCAGATAGGCTCACTG
GCCATAAACGGTCACGTGGTGGCCATTAAAGTAAGTTTTATGGTTTTGGGGAGTTGACAG
TATATTGCACATAACATATAATCGTACTGACGCGAGGCTTGGTCTGACTCTCTCTTTGCA
GGCTGTAAGTGTTGTAAGGGCTGTAAGGCTACTTGACCGTTACAGCTGCCCCTGCTCACA
c
>NODE_1226_length_299_cov_8.484950
AGGCCGGCTCCCGAACACAAATGTTTTTTTTTTCAAATGATAGCCTACAAGTAACGAGGC
TACAGGCCTATGCAGCCGCCAGCTAGTCTACTGTAGTTAATACAAGACTTGAAAATAGAG
CGAATTATAATGTTACATCAGTCAATCAATGTAGGCTGCTGTTATACTTAGGGCCTTAGC
AATCGAAATTAACAAACAAGGCTTCACTTACATATTTGGAGCTTGTCATCATATCGGTAG
GCTATTCTATGGAGCTCTGCGCGTCCTATCATTCTGCTGAGTGAGAGAGACAGGCCTATA
ATAGGCACACCTGTTTAGGACTGGTTAAAAAAGAGGAATATTTTACATTCCCTTGTTCAA
GTGTTACTTCT
>NODE_1228_length_73_cov_30.232876
TATTGTTGGGTCTGAAAAGGCCATCTAGCTGCTGAATGGTGTTCCCATATGCCTTCTGAG
TTTCATGACACAATGTTGCGTCTCTGCTTTGCAAGGGATAAATGAAGCGTGTGAAAGTCT
AAGCAAAGCCCTCATTTTCCAGTTA
>NODE_1229_length_73_cov_30.616438
ACCCTTGACCGTATCATAGGCCAAGCCCCCCCCCGACCGCCTGTGGTCCAGGAAGTTGGC
TATCTGAGCCACCGACGCAGAAAAAGGATCAAGATCCTTCGCCGCACACCACTCCGCATA
GATTTTCCACTTGGAGTTGTACAGC
>NODE_1235_length_108_cov_37.166668
CCCTTCGTCCACTCTATTTGAATTCTATAACCTCAATGCTACACTCTGGGCTCTGATTAG
TCTGCACTCCATCTTAGCCCTGTCCGTGACTAGCGGATACTACGACTGACCCTTGCCTCC
GGGCTAGAACCCGTGATCATCTGTGCCTCTGTCTCACCCACCCTCTCCTCTCCCTCTCAG
>NODE_1264_length_187_cov_24.401070
CCTCCCCTCCCCTCCCCCCTCCCTTTTTTTCCTCCTCTTTTGGGAAGCATGCCTTTCCCA
GCTGCACAGCCCCCACAGCGCGAGGCCAGGCCAGGAGCACAGCTGGCCAGACTTGGTGGA
GCCAGTCGACAGGCGCATGGAGCGCCGCCCGCCCAGGGCCCTCTTCCTCCGCAAACATGC
CCAGGTGTGGGGCCTCCGAGACGGGCTTCTGATCTGCTCCACACAGGGCTGTGTGTGTGT
GTGGGGGGAGGGTGGGAGg
>NODE_1277_length_253_cov_5.616601
TAAAGCGAGTTGAAGGAGGAGTCAGGGGTCTGGGAGGGATAGGGAATGTTAGGGTTCTGG
AGGTTAGGTGTGAGGGTAGGAGGGGGGTTAGAGTTTGGGTAGGTGTCTGGGTTCTGGGTA
GGGTTAAGGTTAGGGTAAAGGTTAGGGTCAGGGTTAGGTTGAGGGTTGGGGTCAGGGTTA
GGGTCTGGGCAAGGTTGGGGGTTAGAATTAGGGCCAAGGTGTAGGTTAGGGTAAGGGCCT
GGGCTAGATGGAGGGTTAAGGTGAGGGTCAGGGCTAGGGTCAAGGTTAGGTTGAGGGTTG
GGATCAGGGTCAGGGGCCGTGCAAg
>NODE_1281_length_543_cov_38.561695
GACGTGCAAATCGGTCGTCCGACCTGGGTATAGGGGCGAAAGACTAATCGAACCATCTAG
TAGCTGGTTCCCATCGAAGTTTCCCTCAGGATAGCTGGCGCTCAAAGTCTCGCAGTTTTA
TCTGGTAAAGCGAATGATTAGAGGTCTTGGGGCCGAAACGATCTCAACCTATTCTCAAAC
TTTAAATGGGTAAGAAGCCCCGCTCGCTGGCTTGGAGCGGGGCGTGGAATGCGAGCCGCC
TAGTGGGCCACTTTTGGTAAGCAGAACTGGCGCTGCGGGATGAACCGAACGCCGGGTTAA
GGCGCCCGATGCCGACGCTCATCAGACCCCAGAAAAGGTGTTGGTCGATATAGACAGCAG
GACGGTGGCCATGGAAGTCGGAATCCGCTAAGGAGTGTGTAACAACTCACCTGCCGAATC
AACTAGCCCTGAAAATGGATGGCGCTGGAGCGTCGGGCCCATACCCGGCCGTCGACGGCA
ACGAGAGCCTCGAGGGCTACGCCTCGACGAGTAGATGGGCCGCCGCGGTGAGCACGGAAG
CCTAGGGCGCGGGCCCGGGTGGAGCCGCCGCGGGTGCAGATCTTGGTGGTAGTAGCAAAT
ATTCAAACGAGAACT
>NODE_1282_length_75_cov_3.933333
GGGCTGGTTGGGTGTGGGGCTTAGGTGTGGGCAGTGGTCAGACATGTTTGTCTGTGTGTG
TGTGTGTGTGTGTGCGCATGTGAGCGTGTGTGCCTGTGCATGTGTTCATGGTTCCATCTC
TGCAACGGGAGGAGGGACAGGgacagc
>NODE_1286_length_109_cov_303.201843
ACATGTGACTATTTTCACAGCAGCCATTTTGACATGTCATTGCAGGGTAAGCACAGGTGT
AATTAATAACATTAATTGGCTGTGACACAATAAATCCAATGAGACGATAATTAATTCCAT
CAATTTTTGTGCACATTTTGTCCCTGTGTTGTGATTTTTATCACCCTCTAGTAAAAGGAA
A
>NODE_1288_length_81_cov_193.419754
GAAGTCCAACAGGAAGTCGGCCATATTGTTTTTAATTTGACATTTTGGTGTCGTTTCGAT
CATTTCCATGTTTTATACTTCAACGAACTCCTCCTACAGATTTCATCCCACCGACTTCAT
GTTCGGTCAGCTTCATCTTAAGACCTTTGTGAT
>NODE_1299_length_245_cov_14.257143
CACACACCTACCTACCTACCTACCTACCTCTACTCATCTACATACCTACCTACTTACCTA
ACTACTCACCTACATACCTACCTACCTTCCTACCTACCAACCTACCTACCTACCCACCCA
CCTACCTTCCTATCTACCCACCTACCTACCTACCAACCTACCTACCTATCTACCTACCTA
CCTATCTACCCACCTACCTATCTACCCACCTACCTACCTATCTACCCACCTACCTACCTC
CCTACCTATCTTTTTCCACTTTCATTCACTAGAGATGGGATTCATGGCTTTTTGAAGGGA
GTCGGATCTTGAGGATC
>NODE_1300_length_148_cov_35.918919
TCCTCTTCATCACTACCCTTCCTCTTCATCACTACCCTTCCTCTTCATCACTACCCTTCA
TATTCATCACAACCCTTCCTCTTCCTCTTCATCACTACCCTTCCTCTTCATCACTAACTT
TCATCTTCATCACTACCCTTCCTCTTCATCTTCATCACTACCCTTCCTCTTCATCACTAC
TCTTCATCTTCATCACTACCCTTCCTCTTCATCACTACCC
>NODE_1301_length_543_cov_17.329651
CCTCCCACAGTGGGGAGTCTAAGGCCCCAACTACACTAATCTGAATCCAGGATTGACTTT
GGATTCAGACACTTTTTTATCTCCTTCCACACGCAGATCAGATCGCCAAATATCTCAAAC
CACACAAATCCCAATACAATCCGCTGTCCCACGTAGCTTTGATTGACAGCTCATACCCCA
CGTGGGACAGGCGATTCCTATTGGTCTACGAGCGAGGGGGCGGGGCTCCTAGACCAATAG
GCTACGACACACACCAGGAAACACACACACACACACGGGGTGCGATCGAGTTGAGATTCG
CATTTCAAAGAATAACAATTCTGACTTTAACTGAGCGCAGAATGCATCCGCGCGGCGACC
TGGTCTGATGTGTCCAGTGATTTATTAAACAGCTACATCTGCGGCGGGCACGCCGCGCAG
CAGACGGCCCGAGGGGAGAGAGAAAGAGAGAGAGAGAGAGAGAAAGAGAGAGAGAGAGGG
AGAGAGAGAGGGAGGGAGAGAGGGGGAGAGAGAGGGAGAGCCTATGCTTCAAACGCGCAC
AGTCACACACACACACACACCATGGAGGAGAGGTGAAACACACACGGGGTGCGATGGAGT
TGAGTCACAATTCTG
>NODE_1321_length_73_cov_9.479452
AACACCTCCCTAGGGAGGCGCCCTGGGGGCATCCTCACAAGATGCTGAACCACCTCAACT
GACTCCTTTCGATGCAAAGGAGCAGCGACTCCACTCCGAGCCTCTACCGGATGACTGAGC
TTCTCACCTGATCTCTCAGGGAGAC
>NODE_1323_length_301_cov_10.169436
CCTGACTGTACCTGGGCCAGTCCCCGACAGTGAGAGAGATCCCCCAGGAGAGCTGCCCTC
AGCCCTGGGAGTGAGAGACCACCACAGAGAGACGGTGCAGCATCACCGATGCAGCCAGCC
ACAGACCCTACCCGCCCAAGGACTACATAGAGAGACAGACAGGGAGCCTGGCACCCAGGT
GAGCTAGCACCGAGCACGTAGCTCCACATAGTGCTATCCTTATTGCTGCGGCTTATCAGA
CCCACGAGCCTCGCCATCCCAAACAACGCTAACCAACGGAGCCGCACAATAATATTCACG
TGCGCGACGACACCCAGGGAACAACAAAATCCTTTACCACCGCTGCTGAAAAAAATTCTA
GAGGAAACACTGC
>NODE_1337_length_634_cov_11.930599
TCTATCTATCTATCTATCTATCTATCTATCTATCTATCTATCTATCTATCTATCTATCTA
TCTATCTCGTTGGGAGCATGGAGCTGGTTAGAGGCCCGCAGGGTTAGATCGCCCCCTAGT
GGTTGAGTTCCTAAAGCCGAGAGAATGAATGGGATTTCTCATAGACACGTCTTTTGAAAA
AATCTATCTCTTGGTCTAAGACTGAAGTTAGTAGAATGGCTCAAACTGTAGATATAATAG
TCCTACTTTTTCACCACATGGTGTGAAGGTGACCCTAGTGTGAGAAATCCCATTCATTCT
CTGGGCCTTAGGAAGTCAGCCACTAGGGGGCGGTGTCACCGTGCGGGCCTGCTAACAGCA
CGTGTCAAGCCTGCTCTGATCTCTCACACCTATCTACTCTGAGGTAAGAGCGTCTGACTT
TCATCTGTCTTAACACATGCTACTGTTGGCCTAAGTTACTCTCATTACAAGGTTGGCTAT
GTTCTGGAGAGGTTCAGGGCTTCTTATAACAGCGCTATTGAAATCTAATGCTTCTACATG
CTAATGTCCATTCACACCGTGTTAAAAAGGCCCTGTAGCCATCAGCTAGCTAAGCCTCCA
TTAAGTTGGCTAGTTGAGGAGAGAGAGAGAGAAGAGACGGTTTTAGTTTAATGACCAATT
CACCTCAGTTCACTTTAGTTTGGTCTATAGGTGGGCTTGTGTTCAt
>NODE_1339_length_442_cov_9.834842
CCTGGTTTTCCAAGTTGGTCTCCCATCCATGTACTAACCAGGCCCTACCCTGCTTAGCTT
CTGAGATCTGACGTGATCAGGCTTATTTAGGCCAGGGCGGATCTTTGAGATCTACTCTAT
GTATGCTGTGCTGTATTTAAATGCCTGCTCAAATGTGCAGCATCCACTCTGTCACTAGGA
AAAGTGAAATATGTTATGTGCAGCCCCAGCAGTCTTGGTGTTTTGCTTACCTAGTGAATT
GGTGTTAAACAAGACTAGTGAATTGGTGTTTACCAAAATATTTTGTAATATCTGTTTCAT
TTGAGAATTTTCTGCTGGTGGGCATGACTATATGTGTGACTCAGAAGTCCCTTAAGTATT
CATATTCCAGATTTAACAAGTTAGCTGGCTATGAATGCCCTCTAATAGACGTTTCTTAAA
CATTCTTCATAACCTGATTAGTTGCTGGTTAGGGGACAAATTATGATGCTGGCATAATTT
TGCATTGTTATTTAGTATTGTGCACTGTCTATAc
>NODE_1340_length_73_cov_4.739726
TCCTGTTTCATCACCACTAGGGACGCTATAGGTATGATGCAAAACTGTCGCAGGGATGTG
TTCAGGGCTGAAACTTCATGAAGTATGAGAAATATCAGACAAATCGGATAATGTATGGTG
GAGTTATGAGCACTTCCTGTTTCAt
>NODE_1366_length_251_cov_4.792829
TATGTCTTCCATTGTCCTTACACCCTCCAGCCTCTCCCTGAGTCTCTGTCCCGCTCTGTC
TGTTCCCAGTCCTGTCCCTAGTCCCGGCTCTATGCCCAGCCACACATCCAACCACAGTCC
CACTACCCGCACCAGCCCACCTCCCAGTCACACCTCCAACCCCAGTTCCTCTTCCCGTAT
CACCCCATCTCCGAGCCACACCCCTCTCCACAGCCCTACTACTGGCCTCTCTCCTCACCA
TCACACCTCCAGTTCCAACCCCATCCTCTCCACATCTCCCCCAAGCCCTCCTGTGGTCCG
TAGGGTTCCTGCGCCCTTCATGG
>NODE_1370_length_269_cov_10.613383
AAGCACTAGATTGCTGCAGGACAAACGCGAAGTGCAGAGGCTAGTCGAAAACAGAGATGT
AACCAGATTTATGGCACCACTGAGAGGAACTCCAGCTTACTGGGAAAAAACACTGAGGGA
CTTATTTGCAATGCTCCGACAACTGGGAACACCAACTTTTTTCTGTACATTCAGCGCAGC
AGAAATGAGATGGCCTGAGGTGATAACAGCAATAATGGCACAACGAGGTGAACATGTCAA
CTTTTCAGAGTTAGATTGGGCCACGAAATGTGAAATATTGCGAAGTAACCCCGTCACCTG
CATGCGCATGTTTGAGAAGAGAGTTGAAGcgctcatgagag
>NODE_1372_length_79_cov_25.594936
TCTTCTCTGTCTTTACAGTAACCGGAAGTCTCAACGGTTGAAACGGGAGGAGAGTCTTGT
AAACAGGAACTAGTTAACTTAAATAGTGTTTTATGATGTGGATACGCGCCAGTGCAGTTC
GGTATTACCCCGGCCAAACTTGTAACATCTG
>NODE_1373_length_414_cov_10.842996
AATATGGCTCCTTTAAATGATGGTAGAGGGACGTGGATAGATGTTAGGACAGGGAATGAG
TGGGCCTTAGATGTGACGCTAGTGTCAGTTGGCTTGGCAGGGGTAAGCAGGTGGGAGGTT
CTGAATGGGTGGACTGTAGGGAGTGATCACTATCCTGTGTTGTGTTCAGTGGGTGGGAGG
GTGGACGTAGTGTCAGGTGAGGGGATTGAGAGGTGGCTGTTTGGTAAGGCTGACTGGGGG
GTGTTTCAGGTAGTGAGGGAGGAGTTGGTGGCACAGCTTGATATGGTGGGGGGTGTAGAT
GAGGTGAATGGTAGGATTACGTCAGACATTATTGAGGCAGAGACTGAGACTATCCTGAGG
AGTAGAGGGAGGGGAGGCAGGAAGATGGTGCTGTGGTGGACAGAGGAGTGTAGTCAGGTA
GGCACCTACATGCAGGACTGAACTGTTTACCAGGCTGTTGTGTAGGACTTGGTTCTATTT
CTCTCT
>NODE_1376_length_474_cov_54.493671
CCCCGGACGGGCCGCCCGCGCGGCCCGGGGACAAATCTTGGATGAAGGGCTGACTCTCAA
TAGATCGCAGCGTCGGAGCTGCTCTACTACTTACGAGACCCTCACCCAGAATCAGGTCGT
CTGCAGGCGATTTGACGCCGGGGTTCTGCGGTCAATGAAGTGCGTACGATCGGGGAAGGA
GGCCCCCCTTCCTCGGGGGCCCCCCCCGGTTCCCACGTGCGGATACGGGCTCTGCTCGCC
CCGGAGCGGGTCCGGGGCTATCGCCGGCCGGCCGGAGGTCCCGGCGCCCGAGTATCGCCG
CGTCCAGGTGGGATTCTGACTTAGAGGCGTTCAGTCATAAGCCCCCAGACGGTAGCTTCG
CGCCACTGGCTTGTCAGCCAAGCGCCCGAACCAAATGTCTGAACCCGCGGTTCCTCTCGT
ACTGGGCGGGATTACTGTTGCGGCAACACATCATCAGTAGGGTAAAACTAACCTGTCTCA
CGACGGTCTAAACCCAGCTCACGTTCCCTGTTAGTGGGTGAACAATCCAACGCTTTGGGA
ATTCTG
>NODE_1395_length_80_cov_115.062500
AGTACATTTCCTGGAGAAAATGTGTGGTGGGCTAGATGCTGAAACTGGTTGAAGTATGCG
GTTGAAGTGGTGGAAGTATGTAGTTGAAGTAGTTGAAGTATGTATTTGAAGTATTTAGTT
GAAGTATGTAGTTGAAGTATGTAGTTGAAGTA
>NODE_1398_length_513_cov_41.021442
TATTCATCGCAATGTGATTTGCTGACGGGATCTGAATTCTTTTTCTTTTTTTTCCTTAAG
TCCCATGGTTGCTGGAAGCTTCTGTGGCATTTCAACTTTTGAGTCTTTGTTAATAAATCC
ATTAATATATAAATGATGAAACCTTTACCTGGTCCCAGTTGCTTTGGCTTTCATGTTGTT
GTTGTTGTGCTGTTGTTTGGATGGTAATCAGGTATTAATGCCATTCTGTCTGAACTGGAA
GATGGCAGGCTGCCTAGTAATTCATATGCTTGTTTTCTGATGGCATCTGTCGAAGTGTGC
TCTCTGCATATTGGTACATACCCTGTGGGAAATGGCAAGCCAGCCCTTGACTGAATGGGA
CGTAAGCAATTTCTTAACTGGGGCACTTTCCCCAACAGAAAAAAAACACTGATAAGAAGT
TAGAGGACAATTTTATTGTGACAAAGAATGACAAATTGTAATCAGACAGTTTCATATTTA
TTTGGTGTGTAAGGTTTAATCACAGAGTGGGAACATAGAGTACATTTTTCTGAATGGGAT
TTTATTGGAAGTATTCTGATACGATCAGAAAATGATATTAAGGTt
>NODE_1399_length_1095_cov_16.997261
AACCCTCCTGTGCCAATAGCTGCTGAACTTCTCTCCAACAAAGCATGTAATGAATTTGCC
TCTTTCTTCACCGACAAAATTCAGAAAATTAGGCAGGCAGTTAGTGCCTCTCTTCCAGGT
TCAGGACATGTGTCGTCGCAGTGTCCGCCTCAAATTAACACCATGGCACAATTTCACCCT
ATCAACCATAAAACCTTGGGGGACACTATACAACATCTGAAATCCTCCACCTCTTGCCTT
GATATTCTACCTACAGACTTTTTCAAATCTGTATCTGAATGCATGGCCTCTGATTTACTG
CAAATTGTAAACACATCTCTTCTTTCAGGAGTGTTCCCACAAAGCCTAAAAACTGCAGTC
ATCAAGCCACTTTTAAAAAAGAATAACCTTGATACTTCACAATTGAGCAATTACAGGCCA
ATATCAAACCTCCCATTTCTAAGCAAAATTATTGAAAAGGTTGTTCACAAACAATTAACT
GACTTCCTGGCACTGAGTAATGGTTTTGATGTCTTCCAGTCAGGATTTAGACCACATCAT
AGCACTGAGACTGCTTTAATTAAGGTTTTTAACGACATCCACTTAAACACAGATAATGGC
AAAATCTCAGTTTTAGTACTACTAGATCTCAGTGCTGCATTCGACACGGTCGATCACAAC
ATACTACTAGGCCGACTGGAAAATTGGCTTGGATTTTCTGGTACAGTATTAGACTGGTTT
GAATCCTACTTAAAGGACAGGGACTATTTTGTGTCTATAGGCAATCATAAATCTGAACTG
ACAAAAATGGCCTGTGGGGTTCCCCAAGGCTCCATCTTGGGGCCCCTTCTGTTCAACATC
TACATGCTCCCACTAGCTCAAATTATAGAAAACAACAAAATATGTTACCATAGCTATGCA
GACGACACACAAATTTACATCACCATATCACCAGGAGACTATAGTCCCATACAAGCCCTG
AGTGGATGCATTCAACAGATCAACAGTTGGATGTGCCAGAACTTTCTCCAACTAAACAAA
AATAAAACTGAAGTAATTGTTTTTGGAGCCAAAGAAGAACGTTTAAAAGTCTGTACTCAA
CTTCAGTCATTAATGCTAGAAACCACAAATGAAGCCAGAAATCTTGGTGTAGTCATGGAC
TCAGACCTGAGTCTCAACAGCCACATT
>NODE_1424_length_472_cov_38.938560
CTCGAGCTCACACACACATGCGCACACACACACACGCATACATACACACACACACACATT
CACCCCCCCACATACACGTGCCAGCCAGCCAGCCCGCGCCCAGGCAACAGTCTGCGGGCC
CAGGGGCAGAGCTCTCTCTCTCTCTCTCGCTCTGCCGGGAGGAGAGCTCTACCCTGCTGT
CCATGTTTACCGTCGTCAAGGTAGGAGCGCACAGCACTTGTCTTTCAGGTGGATGATTAA
ATGAGTGGCACGAGCAGAAGTGAAACAATTAGAATTTCTGCCTCATTATCATGGTAATCT
TATCAGTGGGATAATGAGGTATTAATGGATATTTAATGTGCATCTCATAACCCAATCCCT
TGGAGAAAACACATAAGGAAATCGCTGTAAATTCACTTAATGATGGAAAAGTCCCCCAAC
GCCATATTCCGAGGAATGAAAAATGGTGGATGCAAATGAGAAGGAACCAAGGTCAATAAG
ACTGCTGGGACTGAGTGAATGTCAGAGAGAGAGAGAGAGAGAGAGAGAGAGAGAGAGAGA
gaga
>NODE_1436_length_399_cov_21.466166
CTTCAGAAAACAGTTTCTACAGAGGGACCAACTACAGTGCTTTGGAGGACGCCCCCCCCC
CTTAAAAAACGAACCCAACTAAGCCAGTGTCCTTGCTTGCCACTCAGCTCTGAAAGGTAC
CGGTAGCTCTAAGCCAATTTCTGTGTGCTGTAGGCTATGCTACCCTCTCCCCGTGGTTGA
AGTGAAATGGAATTGCCTCTCACATTCAGAGACAGCTCAGAGAAGGTGATAATAGAACTA
CTCCCTGCTGTCTGCAGACAGGAAATAGGAAGGCGGCATATGGGGCCAGGAACCAGAATG
GAGGGGAGATGCGGCCAGACAAGGCAGGGGGACGGTACAACGGAGAGGTTAATGACCAGC
TCTCAATTCTACCGGGGAGGAACTACTACTCCGTGAGGAGGCGGAGAGGAGGAGGAGGAG
GAAGATTGATGTGACACAATTTGTGTCTTtcaagattttatacgtctccgt
>NODE_1440_length_73_cov_5.808219
TTTTATGCTGTGGATAGGCGCCGTTGCATTTCGGTATGACCCCGTGAAAACTTGTTACAT
CTGTAGGTGTCTTAGGACTATGTTCCCTTTTGGAAATAATTACGTTAAAGTGTTTTTTGA
AGTATTTTTTTGTTCGTTTGAGACG
>NODE_1441_length_150_cov_5.060000
GAACGGCGCATGTTTTCTTGTTTCCCTTTGTGCACAGAGATTAATGAATGTCATGTAACC
ATACTTGTTTGAGAATAAGAGACACTTGTCCTCTCTCATTACGCGCAAAAATATTTATTT
TTAGTGAAGCGGTTCGGACGCGAACGGCGTTTGAAGTGACAGAGCGACTACTTCCGGTTT
ATCGCCTCTGTCTGCTACAACGGCGCGCCCTTGTGGGAGAAA
>NODE_1442_length_77_cov_130.974030
TGGCTTGTGGCGGCCAAGCGTTCATAGCGACGTCGCTTTTTGATCCTTCGATGTCGGCTC
TTCCTATCATTGGGAAGCAGAATTCCCAAAGCGTTGGATTGTTCACCCACTAACAGGGAA
CGTGAGCTGGGTTTAGACCGTCGTGAGAC
>NODE_1443_length_236_cov_3.588983
TTATGCACTCTCTTATACACTTTACTTACACTTTACTTACACTTTCCTATGCACTTTGTT
ATACAATTTCTTATGCACTTTCTTGTGTATTTTCTTATGCACTTTCTTATACTCTTATGC
ACTTTCTTATGCACTTTCTTATGCACTTTCTTATACACTTTCTTATGCACTTTCTTATAC
ACTTTCTTATGCACTTTCTTATACACTTTCTTTTGTACTTTCTTATGCACTTTCTTACAC
TTTCTTATGCTCTTTCTAATGCATGTGCTTAGTCTCTTTTGCGCAACCGTGAACCTGTgt
atgcatat
>NODE_1444_length_83_cov_122.638557
ATGATGGCGGTGTAGAAGGTGATCAGCAGTTCCTTGGGCAGGTTGAACTTCCTGAGCTGT
CGCAGGAAGTACAGCCTCTGCTGGGCCTTCTTACGCACAGTGTCCGTGTGAAGGGTCCAC
TTCAGGTCCCGGGAGATGGTGGTGCCCAGGAACTT
>NODE_1446_length_446_cov_9.230942
CGAAATGAAAACCAACCAATCAAATGCCGCATCTATTTGGCGAACTGCCATGGGTGGGCC
TTAAACGCTGGACGGAATCCAGATTGAACTGCGAGCCAAACTGTGAGAGAGCTCGCGAGA
TCAGTCGGTCGTTACCAGGCTAGAGATAGAGATAGGGATAGAGAAATTAATACATGGAGA
GATTTAGAGATGGTAGGATGGAGGGATGAAGAGATGGAGGGATGGGAGGACGATGTAGGG
ATGGAAAAATGAATGCTTGGAGGAAGGGAGAAATGGAGCGGTGAAGGGATGTTTGTTGGA
CAGTTTTAGAATAGATTTTACAATAAGATTATTTTTTGTCATAGTCATGCACCTGAATAG
GTGGAGGAGGTAGAGAGGGCTGTTGATGTGAGGGTGGTGGAGGAGGTGGAGAGGGTTGTA
AGGCGGAGGGTGGAGGAGGAGGTGGGGAGGGTTGTTAGGCAGAGGGTGGAGGAGGTGGTA
GAGAGGGTTGTTAGGCAGAGGGTGGAGGAGGTGGTAGa
>NODE_1447_length_86_cov_17.162790
GAGCTGAGAGAAACCCGATACCGGCTCATTTGCATACTAAAGGATGATTGACACATTGCG
TGTTGGTGTCTCGGTGCAGAGCAGAATTGAGGAGGGAGAAGTGGAGCGGAGGAGAGACAA
GAAAACTATATATTTTTCTTATTTGATTTGAGGGGGCG
>NODE_1454_length_822_cov_27.131388
GTGTGTAGTAGGGGTGTCACGATCTCGATTTTTTATCGAGATCGATCGAAAATACGTCAT
AGTCTCGAGCATCGAGGTCAAATGGAGGATCGACGATCCCCCCTAGTGTAGGAAAAACCC
ATCTTAAACGAGCATGTGTTATATATAGAGCGAGTCGCATTGTAGCCTAGCCTACTCGAA
CGACAACAGTCACAACCAAACTTGGCTAAACTTGGACGAGAGGCGGTCTTAACTTTTTGG
ACCAATGACAGCGAGTTATAGGGGCGGTCTTTTAACTTTTCTCAAACACTATTGGTCAGA
ATCACGTCAGCTATGCCTGTCAGCGCTGTCTTCTACCAAAGATTATACAGTGATAAGATG
GGACAGTCCATTGGCCCGCCGCCATCTTGGACTGTCAAATGATAGCAATACCATAGCAAT
ACCGCCCCCTACTGGCGGTTGGCAGTTTTTCACCCAACTGTCCCATCTTATCACTGTATG
ATCTTTGCTTCTACAACACACTAATGTGATACATTATGGAAATTGCATCACTTATTCATG
GGTTTCACAGACCCCCATGCTGAGGACCTACACATGTGTATAATTTGTCTGATTGTCTCT
ACTGCATAGAATCCTATGAAATCAATTAATGTGAAACACCTGTAGGTCCTCAACATGGCA
GATATGGGACTACAAATGAAACCCATGAATATGTAGCCCATCTTTTGAAATAATATTTAC
TGTATGACATTTTATGAATAAAACCAAAGATTGTAGACTGAAGTTGTCTGAAAATAGCAT
AGGCTTCTGTGCTGTGAGAAAAAGGGAAAAAAATCGAGAATCGAATCGAATCGTGACCCT
AAAATCGAAAATCAAATCGAATCGAGGATTTGGGGAATCGTGACACCCCTAGTG
>NODE_1468_length_151_cov_40.158939
CCGGAAGAGAAAGGGTTCTGCCACCGGGGTCATCAACTTTGAACTCCCCTCCTCCTTCCT
GTTGTTAGCGCCAGCGGCTAAGCTAACGTTTATACAGGCAGTCACGGACCAGCATGGAGC
TATTTATAGCTGCATGGACGCAGCCCGCAGATGACAGACAACCTGAACCACTCGCGATTG
GAATAAATTAACCCAACGATGACTGATGGAATGAATTAATCCT
>NODE_1469_length_73_cov_31.657534
TAACGTTACAGGTTGTCTGGATTCCTACTTGAGTTCATCTGCCGTGGCTAGCTAGCCTAT
TCCCAACCGGTGAATTGCTGTTTTCAACTCATCTTCACTCAATAATAGTGACGACGTTAG
CTAGCTAACCCGCTAACGTTAGCTC
>NODE_1471_length_102_cov_34.676472
CTGTTTTCAACTCATCTTCACTCAATAATAGTGACGACGTTAGCTAGCTAACCCGCTAAC
GTTAGCTCGAACTAGCCCCCCTTCTAATCTTGGATTTTTTTCCCCGGAACGATCCGGGGC
TCATATTAGCACCAATATCCAAAACAATGTCCGTTTTCTTGGTGTTGAAGGCCC
>NODE_1472_length_159_cov_9.811320
AGCAGACCATCACCAAGAACGACTGCTGCCAGACCGCCATCAAACGCCGAAGCTACAACC
TCGAGACATCGGGCCAGCAGAGGGGGGGGCCAGTCACACCCCTCCGCATCACCAACGACC
TAGAGCTGGAGTCCCAGCAAGAGACTCGAGCCTAGACCATCAGCAACCCGGGTTGTAGAC
CCGGCACCCCGATTCGACCCCAATCAGCATATGATACGACCGAGACAATTc
>NODE_1480_length_303_cov_10.980198
CAAACGAAGCCGCAAGTCGAGGCACGTCAAGGAGGGAGGGCCGGCGAAGCGTCAGCCGGA
GAGCCAGGGGTCTTCATCTGACCGCCGCCCTCCCTCCTCCGCGCCCAGCCGTGGTCCTGC
GCCTGGTCCGCCGCCTCAGGGCGCGCCTCCTGCCGCCGGATCTGGCGCGAAGTCTTACAA
CCAACGCCGTTCATCATACTGATGGAACGAGGGGATGATGGACGGTAATGGGACGTTTAA
TTCCAATGTGTCATTGAGTGCTGTTCATTCTGACCCATTGACGGGCACCTTTTGTACGTT
TTTAAAAATTAAAAACCAGTCGAAGTGTTTGCCTGTGTCTCATTCAACGTCCACATCCCC
TGTTGGGTTTTCGAA
>NODE_1487_length_364_cov_48.868134
TTTCCGAAAGTTTAACCTATGTAGATCAATGTGCTTCCTTAAAAGAGTTTAATAAATTAA
AGTGCAGGGGGCTTTTTTTTTTTCCTTTTCCTCGGCGAGTAGAAAAAGCTGATGAGACAG
GTTTAGTTTAATCTCAGGCAATAGAAGTCATTAACCATTCTCCCAGGAATTAAAATATAG
CTTGCCCTTTTCTTCTCTCACTTATCATTAGCATCACTTTAATCTCCCCGCGTTTCACAC
TGCTATTTTAATCATTACTTACTGCCTTCTGACAACTGAGGCGCACGGCTTCGTCTCGCT
CAGGCAATATCCTGATTTTAGCTGACAAAATGTAGGACATTGTGTAAAAATATCTAAATT
TCCTCTCTCTCTTCGCCATTCACTCCTCTAACTTCCACTCGTCTGCCCCTGAATGTCTGT
CTATTTATATCAGAGa
>NODE_1511_length_92_cov_20.630434
TTCAACCGCGGTCCGCCCGTCCTTGAATCGGAAACCGACGTAAATCAGCCTAATCAATCG
ATCTAGACCCTCCAAATTACCTACAAATGGTTCCCGCGTGTGAAACGGTATAAAACAGAG
CTGAGACCGGAACTATATGCACTAAATACGGCGAGACATAGTTG
>NODE_1512_length_203_cov_44.354679
CCAATTATGCAAAGGGGAGTCTAAACAATTCCATCATCCTCCAAATTAGATTGTCCTAAC
GAGATAAAGGCGCCAATTAATCCTGAATTAATTCCTACAGCTCATTTTACCCCCAGAAAA
CACTCTAATATGCAAATGCAGAGGAGAGGAGACAGAGGGAGAGAGGCGGCCTTGTGCAGG
AGGAGCCGCTAATTGTTTGTGTCGGGGTGTTTCTGTGGAGCTTAAGCAGAGGTTCAACCA
GAATGAAGAAGAATCACCCCGCGGAGCAGAtggga
>NODE_1514_length_266_cov_13.078947
CAGACAGACAGGTCCTCAGTATAGATGTAGTTGTGAGTGTAGGCTAGGACAGACAGACAA
GCCCTCAGTATAACCAAAACAGTTGTACTGATGAGGTATGGAGATTTTAAATCTCAGTGG
GTATTACCTGGTTAAATAAAGGTATAATAAATAATAATAACAATGAGCTAGCTCCTCGGT
GTCCTGACTTCCAAGGTGGGCCAGATGATAGAGAGAGGGTGGAAGCACAGCAAGCCTAAC
CCTAGTGGTATATAGTGGTCTCTGTCTCCTACAGACTTCCATTTGGGCTCAACACATCAT
GGAGGCAGGAGTTGACATCAGGCTAGATGTAGTAGtag
>NODE_1521_length_512_cov_32.417969
GACTGTGCGTCACGATGCTATCACTGGCTGGGTCTGGGGATAAAATGTCGCTTAGGATAA
TGTGATTGCCCTCAAGGTACGGGGAGGTGAGTTATATTCCCTGATTTATAATCTGGAAAT
TAAAGACTCACTCAGTTTCTAATTTAATTCCATCTTCAATGGAACAATGTTCACTCTGAG
CCAAATTGGCAAATAATGTTACTAATTCAGATGCAGATGTAATTTCAATTCGGGGCTGCA
GTCGGTAGTGATGGACGAGTCCCCGGTGGATCGTTGCCACTCCTATCTCCTCGTCTCGCC
AATTCCAGCACAGTTGTGATAATAACCTGAGCAATAAAGGAGACAGAGGGAGCACTGCCA
TGTTCTGCTAACCCTAACTCGTGATTCTATATCTAATAGCCTTTCTGTCCTTCCCTGACT
TACTCTTCTTTCTTCCAGTATGCCACCACACTATGTACATTATCTCTCTGCGATACAGAA
ATACTGCACAGGAGAGTATGGGATGTCATCGGTGTATGGCTGCATTAGGCAGACTCGTAA
TAACCTGCATAATTACTGCTGCCTACTGCAATAcaaaaaagtca
>NODE_1527_length_73_cov_3.164384
ATCTCTACCAGGTTAGTGTTAGGATGGGGAGGAGAGAGGAGTCATCTCTACCAGGTTCAG
AGTGTTAGGATGAGGAGGAGAGAGGAGTCATCTCTACCAGGTTCAGCAGAGTGTTAGGAT
GGGGAGGAGAGAGGAGTCATCTCTa
>NODE_1533_length_89_cov_13.887640
GATGAGGTCATGTCTCTCTGCCTGTCTGGTTGTGTGTCTGGGCCCCAGAATGAGTCAGTG
CTGTTTGACAAGCAGAGAGTAAGGACATGGTTTGTTCTCTCTCTCTCTCCCTTTTGCCGT
TGCATAGAGGGACCCTGGCACTCCAGTTGAGTAATGTAAGT
>NODE_1537_length_425_cov_7.390588
GCTCCGGGGGAAAAAAAAATTTGGTTAGAGGCACACAAACACGGCTAAACAGACAAAGGG
AAGGAGGCATACAACAAGGCAAGTTAAACACAGCTTAACACATAGTAAGAATGTAATGAC
GGAGGTACACATTCTAGGAACACAACTACAACAAGAAACTGCAAAGGACAGGAAGATGAC
CACAGCAAGGACAAAGGGATACAAGACGCAGCACCGGTATCAGACCAGGCAGGTTAGACA
AGTTGAAAACAGAGTAAGAACTTATAGCAAGGTAAAAGTGAAATAAAAAATACATGACCA
GTACACACACACACTCACCTTCACCGACCACCTTGTTAGTTACGATTCTAGTAGCAGCAG
TAGCTTTAACAGTGAAGCGCTATTGATAATGTCCGCAGGACGAGCATGTACGACTCGCGG
GCGCGGGAGCGACGGAGACAGATCGACGAGCAGGAGGCCCTGGCCGCTCAGCTGCTGAGA
CAGGTGAGGCCGCGCCg
>NODE_1538_length_470_cov_76.174469
TCCAGCACCTGACTAGGAAGTGGAGTAGATAGGGTCTAAAACATTAATATGGAGTTAGTA
CATCGAATGGCAGCCCTACCCACCATTTTAATATGACAAAATAGAGTGATTGAGCCCAAT
ATTGTTCTAGAGGTGAATTCCGCTTTAATAAACCACAGGAAAAGGGTGAAGTGTGTGGGC
CTGAACTTCTTCTTTTAAATGCTTTATTTTCTCACCAGACAGTTATATTTTTCTCCTTAC
CAGTTGCCACCTGTGTTTACCACAAGAGAGCTTTGTTTGAGTGTTTTTTGCTAATCCATT
CCAGTTATTGCCATCAACAGCAGAGCAGCAGATACTGACTATGAACACTGTTAATACACT
GTTATCAATGAAAGAAGAAATGTTTGCAGCTGTGGTAATACTTCAGTTGGTTCATTATAA
AAGATACAAACCTGAAAACAAAAACACTTAAATGTTAAATAAAAGGACCACAGTAATGAG
GCAGGAGGAACTTATTTTTTTGCACTATAATGGTAAAATTGTTATTTAAAAAAGTACCCC
Ta
>NODE_1539_length_74_cov_56.864864
CTTGAAGTGCAGTAAGTCCAGACCTGCTCTGTTGCCTGGCTGTGACGTCACGCCCCAGAC
CTGCTCTGTTGCTGGCTGTGACGTCACGCCCCGGTGACCAATCAGCTCGCTTGGGGACGA
AATGGTCACCCAATCAGCTCGCTTGG
>NODE_1540_length_202_cov_10.678218
CCTATTTGTTTAGCTAACGTTAGCTAGCCTCTGGTCTGGTATAGGGCTAGACAAGCAGCA
ACGTTACAGTGATAAGCGTGGGGAAAAACTCACCTTGTTGAAGAAACTGCTGAAAGCAAC
AGGTAACGTTAATTTCCATTTCAGTTAGTTCCAAACCCATGTTAACTATGGGATGCCATC
ACTGTTTCTCCAGGAATATTGTATTGTTACTCTATATCACGGGTGCTCAAGCAACAATGT
TTACTAGTAGAGTAGACTGACTTTATTCTCCTTT
>NODE_1546_length_87_cov_12.873563
GGGGGCCTCCAACCATTCGACCATCCTGGGGGACTCCAACCATTCGACCATCCCGGGGGC
CTCCAACCATTCTACCATCCTGGGGGACTCCAACCATTCGACCATCCTGGGGGACTCCAA
CCATTCGACCATCCCGGGGGCCTCCAACCATTCGACCAT
>NODE_1547_length_97_cov_7.061856
TTTGTTTGATGCATGCTACTGTAGCCTTGAACACTTTGGTTCACAATGGTGAGGATATTG
GGTCATGTTGTTAAAACTACACCAGCTAGCTGTATGACTGGTGTTGATTTGTTGGTTTGT
CTGTGTCTATTGGAACTATGATTTGTGAAGGTGACTTGTAGATTGACTa
>NODE_1548_length_271_cov_27.210333
CCGAGAGGACAAGAAGCATCTGCGGAGGATGGAGAGCGACGTGGCGGCGCTGAGTGGCAC
GCTGACGCAGACAGGTGAAGATTAATATCTTCATCACTCTCCCCCTCCCTCCTTAACATT
TTCCTTCATTTATCTGTCGCCAAAATCGCGGGGCCCGGGCGTTTTTAACAAATGACGCCG
CTGTCATTTCGCTTTAATTTGAAATTGCTTGTTTACTGTCAGGCTCGGGCTCAATTAATT
ACGTTTCGCTGAAAAGCTCTTAACCTCGGAATATTAATGAGGAGTTGGGAAATGACAACT
TTTCTCTTTTTTTTTTTCTCTGTACTCCAACCCCGCCCACCCc
>NODE_1557_length_130_cov_9.307693
GTTAGAAAATGAGTAAAAATGTGAAAGAAGCAACTCAAAAATTTGTGTTTTTCCACTCGT
TTCAGTGAAGTGAAGGTGCCGAACAAACCCTTTTCTAACGAACAGCATGAGATAATATGC
TAAAATAATCATATTTTGAGCATCAGCACACTTGTGTGAACGTTTCGATCTATAATATGT
GTTTCTGCTGTTAAAATTGTAG
>NODE_1561_length_199_cov_30.648241
TTAAATAAATGAAGTGTTTTGTTTTATAACAAGTGTTTTTGTGATGACATGACCATGAGC
AGTAAAGGTGTTTTGGAGAAGAATGGAGTATTGTATTATTGTACTGTATTGTTTCCATTG
CTTCGCTGACTGAATGAATGACATGCACGCACTAGAGAGAGCAACATTTCATTAAAATAT
AGAGTGAGGGTTTAATAAGGATTCAAACCCACAATATGTAACACCTCAAAGCAGCACATT
GGCACAAAGTCAGAAGTAAGACAGCACGGAA
>NODE_1566_length_313_cov_31.846645
CTGTTTCGATTCCAAGCCACTGTGCAGATAGAATTCATCCATTTCCTGTGGCAGAGCGGG
CAGGAGGAGGTGGAGGGAGAACGGAGGGGGGTGGGGTGTGGGGGTGAGTGTGTGAAGCAC
CATCAAATCCTATTATCATTTCATATTTCACCACCACAGTTAACCAGCGGGATAATTGTT
AATTACAAACGGGATCAGTAGAAAGTAAACGGGACTGAAAAAGACAATAAAAGAGGAATG
TATTCATCTATGGGAGGATTCTCCGGCTTTATTTGAGCTCCGTGCTGATGTGCTAACAGC
ATTAATGACGTTATAAAGAATTATGTGAGGAAATCAAATTTGGCCTCGCCACTTGAGCGC
CGCAAAAATGCCAAACAATAAACTA
>NODE_1575_length_220_cov_8.400000
TCATTTATTTAATTTTGGCACATTTGGTATTCCATAGCTTTGAGCCAGCGTTGAGCTGAT
GCTCTGCAGCTTTGAGCCACCAGGGGGCGCCGGTACACTGCATGCCCCTAGCAACAACAC
AACACTCCTTCAGCTGGCGTGCTGTTATTTTATTCATATCATATTCAAACCCAGTATGAT
GCTCCTGCAGCCCACACACATTGGGAATTGGGAGAACTTATTTCTAAGGCATTAAGCCGA
CAAACGCAGGGTTTCATTACTGGCCCGGAAAGTGGTGGCTTTTAcgtcatta
>NODE_1584_length_249_cov_17.497992
TCTGGGCTTGGTAGTCTGGTCGGTTTGGTAGTCTAGTGTAGGGTTGGTAGTCTAGTGTAG
GGTTGGTAGTCTGGTGTAGGGTTGGTAGTCTGGTGTAGGGTTGGTAGTCTAGTGTAGGGT
TGGTAGTCTAGTCTGAGGTTGGTAGTCTGGTGTAGGGTTGGTAGTCTAGTGTAGGGTTGG
TACTCTAGTGTAGGGGCACTGCCCCCTTAAACAAATGGCCCGCCCCCTCAAATCAAATAA
GAAAAATACATAGTTTTCTTGTCTCTCCTCCGCTCCACTTCTCCCTCCTCAACTCTGCTC
TGCACTGAGACACCAACACGC
>NODE_1587_length_472_cov_9.938560
GCCAGCTGCCTTGCGTGCATTCGTCCTGCTCAGTGCAGCACACACCTCAGCGGGGGACAG
AGTGAGGGGTTGGAGGTCAGCGGGGAGAGCAGTCTTGGTGGCCGTCTCTTTGTTGTCTCT
GTCGAAGCGAGCGTAGAAGTTGTTGAGCTCGTTCGGCAGGGAGGCGTCGGTGGTTGGGGG
GGAGTTGCTGGAGGGTTTGTAGTCCGTGATGGCCTGAATGCCCTGCCACATGCGTCGGGG
GTCAGAGTTTATGAAGTGTTCTTCAACCCTTAGCTTGTGGTTCTGCTTGGCTCGGTTTAT
ACCCTTGGTCAGGTTAGCCCTGGCTGAGGAGTAGGCCGGCTTGTCCCCAGATCTAAAAGC
AGTGTCACGTGCCTTTAGCAGTAGACGGACCTCTCTGTTCATCCAAGGTTTCTGATTAGG
GTATGTTGTGATCAGTTTGTGGGTGGTGACATCATCAATGTTGGAGTTTATATAATCCAC
AACAGAGGAGGTGAAAAGGTCAATGTCTGTGGTAGAATCCACAGTAGCCAGGGCAGAAAA
AGTa
>NODE_1588_length_278_cov_11.309353
AAAGAAAGAAAGAAAGAAAGAAAGAAAGAAAGAAAGAAAGAAAGAAAGAAAGAAAGAAAG
AAAGAAAGAAGGGATCGTCCCTCAAAAATGAATGTATGTTTACCTCTTGCAGGGGAATGT
CGGATAGGGAAGTTAATAATTAAAGGGGAGGGGACCCGTCCCTTTAAGACGTCTGCCCAG
ACCGTGCTGGTAAGCCCTCCCGACCGTGTGACTCCATGTTGTTTCCTGTCTGGCTGCGGT
TGGAACCCCTTTATTTGTTATATTATGGTTTCACCCCTTACCGTAACCCCGCCCCCTACC
ACCCCACCCCGCAAACTCCTCCCCCTTCACCCTTTTgcatgtcaccccca
>NODE_1607_length_167_cov_44.760479
CTAGCTAGTGCTAGGGTCCAGCTGCAGCTTCGCAGCCGGGGCCCCACGCGTGAGGTGCCC
CAGGCGTGAGGTGGGGTTAACGCTCGGCTGCGCCTCGCTTATGGCCCGCCCGCTGCGCGG
GCTCAGGATAGGATTCCAACTCCTGGGGTTTTATGGTATGGTAATTTGCTTCCGTCATAC
ATTGATCCGTCAGGATCATTGCTTCCGTCAGGTTCTCATGCCCGCCTAACCGGCGGCTT
>NODE_1608_length_260_cov_9.965384
GCTTCCGTCATACATTGATCCGTCAGGATCATTGCTTCCGTCAGGTTCTCATGCCCGCCT
AACCGGCGGCTTTCAAATAAAAACAATGGAAACATTCTCTCTTTGTTATGTTTTTTATTC
AATAATTGATGGGATACAAGGGGTTGTATGCACATGTCTCAGGGTATGGTACAAACCCAG
GCCCCATTTCTTTCCAGATGAAGAAGGCATTAAACATCATATAACATCTTCTGTACTTGT
TCTGTTCTGTCTTGTTCTGGTTTTCTTGTGCGCGAGTGTACCGGTGTACCGTCTTCTGAT
GCCGCCTTCCAGcggcccctttcaaccctgtg
>NODE_1610_length_464_cov_47.754311
TTTGGTTCATAGACACAGGGTGCAAGGTCAGGCTTGGTTTCTCTGCTTCTATTGTCCCTC
AAGCAACTTTCTGTATTGCATATATATGAGTGTGTGTATATGTGTGTCTGTGTGTGTGTG
TCTCTTTAATGTGTTTACCCTTAAAACATGGCAGCTGCTGCCATTTATGTTTGCATGGGG
TGGGAGTGAGTTCTCAGCTGAGTGCCATGAGAATGCTTCTTCTCGATTTTCTCTACTCTC
TTTTTGTTTTGCCTCCTGAAGGACTGAAGAAAATTCGTAATCCGGATCGAATGTACAGAT
CAGCTGTGTGTTATGCTGGCCACGGTCCACCTAAGAGTATCAGTGATGACACAGAGATGA
ACAGTAAGAGTTGGTTATTAATACTGCATCCCCCCCGTGGCACTGCTGCTCGAAGGCGCC
ACTATAGCTGACCAATCTATTATTCATCCATCCATTCATTTATTAACTTCTTGATTTCAT
CAAATCCCTCCTCCTCCCTCCCTCCTCCTCCCTCCTCCCTCCTCCTCCCTCCTCCt
>NODE_1614_length_202_cov_29.688118
TAAATGTTCATCCTAATCAGACAGCCCCCGCGAGCCCCTCCCGCGGAGCCCTCCGCCTCG
CGCGCCCGTGATTGATCGCCTTATTAACGGGAGTTCTTGTAAGTGTGACCGAGCTGATTA
AAATGCATATGTTTGGAATAATACGCCGTTTAAGCCGCCCGGGTCGAGGCGAAACCAAGG
CAGATTTATGTAAGCTATCAGGCAATATCTGAGCCCGATAGAGGGACACGGGCGTAAAGG
AAAATGGGTGTTGGTTTGCGCATAATAAAACCAa
>NODE_1616_length_263_cov_14.574144
AGTATAATGTTATTTGACTATGTCAGGCTCCCAAAACTTAGAAGAAATGCAACGCGATCG
TGAGTATATCACTCATTATGCGAACGTAGGCTACAAAAACCAAACGAAACGCTTATTAAG
ACATGAGTATTCATTTTTATGTCGAATTTTGTACTGGGTTTAATGTTAATTTAAATTTGG
TCATAATCACCAGGTTAAATCACCCTGAAAACATGTGGGTGTATGCAAATGGTTCATCTT
TTACATGGAGAATAATGTCTATCGATTTGGGTTTGCATTTTCTGTTAGGCCATAAAATAT
CTGTAACCGGGTGTTGATATTCTCAACTGCTAGGC
>NODE_1621_length_384_cov_141.963547
CCGTATTTGGTTGGCTTGGCAGGATTGTAGACTCTGAATTGGAGGCGCCCTCTCCAGGAG
AGCATGCCTTCATCAATTGAGATCCTGTCGTATGGTGTGAACATTCTCCTGAACCTCTTG
GTTAGGTACTCTAACACCCACTTCACTTTGCCAAGTGGTTCTGTGGTGTCGATGGTGGTG
TTGTCGGAGAAGTGAAGGTAGCGCCATAGGAGCTCGAACCGGTTTCTTGACATGACCTTA
CTGATGAACGGCGTCTCCAGTACCTGTTGAAGGTAGGGGGGGACTTTGATAAGCAATTAT
GCCTCTCATAAGATGTAATATGTTGTGATATGGGTGTGATGTACAAACCGAAATAAATAA
ATGAAGTACCTTGTTCGTGCTCCAATACATGGCGACGGTTGGCTTCGCTATGATTCCAGA
CAGGAACCAGATTCCCAGGAACCTGCGCAGTTCCAC
>NODE_1624_length_73_cov_4.068493
GAATGTGAATGTTGGTGGTGGTTAGGGTTAGGGTATGAATGTGAATGAATGTGAATGTTG
GTGGTGGTTAGGATTAGGGTATGAATGTGAATGAATGTGAATGTTGGTGGTGGTTAGGGT
TAGGGTATGAATGTGAATGAATGTG
>NODE_1630_length_73_cov_6.315069
GAATGTGAATGAATGTGAATGTTGGTGGTGGTTAGGGTTAGGGTATGAATGTGAATGAAT
GTGAATGTTGGTAGTGGTTAGGGTTAGGGTATGAATGTGAATGAATGTGAATGTTGGTGG
TGGTTAGGGTTAGGGTATGAATGTg
>NODE_1632_length_292_cov_50.636986
TCTTAAGGTAGCCAAATGCCTCGTCATCTAATTAGTGACGCGCATGAATGGATGAACGAG
ATTCCCACTGTCCCTACCCACCATCTAGCGAAACCACAGCCAAGGGAACGGGCTTGGCGG
AATCAGCGGGGAAAGAAGACCCTGTTGAGCTTGACTCTAGTCCGGCACTGTGATGAATCA
TGAGGGGTGTAGAATAAGTGGGAGGCCCGCACCCGCGGGCCGCCGGTGAAATACCACTAC
CCTTATCGCTTCCTCACTCACCCGGTGAGGCGGGCAGGCGGGCCCCGCGGGCGCCCCGCG
GGGCCCCCGTTGACGGCGCCAAGCGCCCGGCTCCGTCCGGTGCGCGACCCGCTCCGGGGA
CAGT
>NODE_1633_length_2055_cov_12.142579
TATATAACTGATATTTAACTCAAGAACGATTTAGTCCTCCCAATATTGACTCCATGGATA
CAGCCTTGATGTGTTGGGTTATGTTGGGGTTAGCCTAGTTTGAGTTTACCCTGGCAGGAT
GGTGATTCTTTTTGGTTACCCCTTCTTTCCACTCTAAATCAACTCTTTTCTTTGTTGTTA
CTTTGGAGGGAAGGGGCCTCCTGTTTTCTTTCCTATCACCTGCTCTCCCATCCTGTCGTA
AGGGTTGTTGCTCAGTTTTCTTATTTGATGGTCTCATTTGGCTTGGCAGTTTTTGGTTAA
TGAATCTGTACACTGTTTTATTTTTTAACAATGACACTGACTGCTTTCTTATATTTGGTG
GCTTTCTAATGTTTACGGTCTGCAGTACTTTGGCTTATCATGCCCTTTTCCTTGCTTGGG
ACTTTTCAGCCATAACAATTTATAATTTATTAATTAATTAACTTAATAATCAAGCTGACT
TCCTTCTCTCCATCCGGCTTGTCCCTTCTCCAATGTCTCCATGGAAAGTGTCATTGCCTT
TCATATTTATTTATCTTCTCATTTATTTATTTACTTATTTATTTAATTTTTTATTTCTTT
ATTATGAATATGAATCTTGCAATGCACTACTTATTGTTTTCTCTTGATCTTGTTTAACTA
TGACTAGAAGAAAGAGCATTTCTCTCCTGTTTTATCTGAACTGCATTGGCTCCTTTCTTT
TAGAATTAATTTTAAGGTTCTTTTAAGCTTTATCCAGTGTTGTGTTTGTGGCGTTCTACT
TAATATAGTGTTCCAGGTCAAATTTGACTGGTCTGTTTTAACTGCTCTTATTAACGTAAC
ACACCATAAATCATCACCACATTGTTTCACAGCTTAAATAGGCATTACACAAAATGTGGT
GATGAGTTATGGATTTTGTGTTAATATAAGAGCAGTTAAAACAAACTTACTAAGTATTAT
TTAGTTTTGTTATGATGTTCTTTCTTTGTTGGCATTTTCCTTTATTATGTTTTGCTCCTG
TTTATTCTCTTGTGTTGAGCTGTGCTTGAGGAGGTGGGGTCAACTGCAGCTACCTCTGCT
CATATGACCGTTGTTAACAACTAATGTTAATATAAGAGCAGTTAAAACAGACTTACTCTG
TTCACACCATAAAATATTCACAATGACACTAAGCTGGAAACTCATTAAAAGTTTTTTTTT
TTTGGTGCTCACAGCTTTTTAATTTCTGAAAGTATATCACCAAAGTTGTCTGATACATTT
TATAATCCATTGTATAACTTTTTTTTTCTTTTAGATATATTCATTAATACTTATATTTTT
AACTTTAGATAGCAGGTATGTTACTTTTTCTTTCTCTAATGTAGCTCATTCTTTTATGTC
CAATGTTCACTTTTCATGCTTTATATTCATTGAGATATGACTCATACTGTTTAAAATTAT
TTTGTGTGTGTGTATGTATATGTTTTCTCATTAATAGTATTATTATGTCTGCTTTCTACA
CCGCAAGCACCCATTTTCTTCAGAGGGGTCAATAAACAGAATTTGAACAACTTGCAAGCT
AAAGACTGTTTTTCAATCAAAGCTTACACAAATCTATATACCTATGTTCTTCTTTAGGTA
ATTGAGTTAAGCTACTAGTTTGTACAGTTTGAAATTCCAGCTAAGTTTCTGGATTTTTCA
GCTTCCTGGCACAGTGGAGATACAGATGCATTGGAGGTTTAGAATGTCAGTTATGCCTTT
TCAGCAATGCTTTTAAACAGGTTACTCATGTTTCAAGATACAGGCCATGTTCAAAGCTTA
AACAGCTCAGGCTGAAAATGAATTAAGAAAGCGGTAGCTTCTATATGAAATGCAGTTCAA
CTTCCAATTATACTTATTTCCCATTTCAACTAAGGTTCAAGCTTTTTTCATTGACATTTA
AAAATGTTCACATTTCAACTACATACCATTTCAACTACACACTTCAACACTTCCACCCAC
TTCTACTGCACACTTCAACCACTTCAACTATACACTTCAACCCACTTCAACTGCATACTT
CCACCACTTCAACCACATACTTCAACCAGTTTCAGCATCTAGCCCACCACACATTTTCTT
CAGGAAATGTACTTTCTAGTTAGGTGG
>NODE_1634_length_1584_cov_13.380682
GGTCTCTTTGTAGCCCGGCTCCTTGATTGCCTCCAGGCGTGGGAGTGCTGATTACAGATG
AAGCGCAGCTTGCGGATTGTCAGCAGCTGTGCAGAGGAGCGCGCCCGTGAACGGGACGTG
ACAGTATCCCCCCCCCGACGGGAGACACCGGGCGACCTCCTGATCGCATCCGGGTTGTCC
CGGTAGAAATCCCGGACCAGTGACGGGTCCAGGAGGTAGGAACGGGGGACCCAGGTGTTG
TCCTCCACGTCGGGAAAACCCTCCCAAGCCACCAGGAACTGCAGGCCGCGACCGCGGCGC
CGGACGTCCAGCAGCTTCCGGACCCTCCAAGCCGGGTCACCATCTTGGAGCGTGAGAGAA
GAAGGGGGGGGAGTGGGGACAGGTGACAGCACACTCGTGGAAACAGGCTTCAATTGGGAC
ACATGGAACACAGGGTGTATTTTGAGAGACGGAGGCAGCACCAACTGCACAGCCGCGGGG
TTGACCACCTTGTTGATCTCGAAGGGTCCGATGAACCGGGACGCCAACTTACGTGACGCC
ACCGGGAGGGGGAGGTCACGGGCCCGTAACCAGACGCGCTGCCCGGGTTGGTAGGGGGGA
GCGGGCACGCGACGCCGGTTGGCGCCACGCCGAGTCCGTTCGGTGGTCCGGAGGAGGGTC
TCCCGGGCACGCTTCCAGGTGCGCCGGCAACGTCGGATGTGATCCCGGACGCAAGGGACG
GCGAGCTCGGCCTCCTGCTGGGGAAACAGGGGGGGCTGGTAGCCGAGCGCGCACTCAAAG
GGGGAGAGGCCCGTGGCCGAGCTCACCAGGGCGTTGTGGGAGTACTCCACCCAGGGTAGG
CGGTCCGCCCAGGTGACGGGGGCATGGGAGGCGACACAACGGAGGGTGACCTCCAGGGCC
TGGTTGGCGCGTTCCGCTTGTCCGTTGGTCTGGGGATGATACCCCGAGGACAGACTGACG
GTGGCTCCTATGCCCCGGCAAAACGCCCGCCAGACCCGGGAGACGAACTGGGGACCCCTG
TCCGAGACCACGTCCGCCGGGATCCCATGGAGCCGGACCACGTGTTGGGCGAGAAGGTCC
GCGGTCTCCAGAGCGGAGGGGAGCTTGGGGAGGGCGACGTAGTGAGCCTGTTTCGAAAAA
CGATCCACAATAGTCAGTATGACCGACATACCTCGGGAGATTGGAAGGCCCGTAACGAAG
TCCATGCCGATGTGGGACCAGGGGCGAGAGGGAACCGGGAGGGGCCGGAGGAGTCCGGAG
ACGGGCCGGCTGGAGGTCTTGTTGCGCGCACACACCGTACACGCGGCGACGAAGTCCCTG
ACGTCCGCACTCATCGTGGGCCACCAATAGCGTCTGCGGAGAAAAGAGAGAGTGCGCCCG
GCACCAGGGTGGCATGCCAGCCGGCCGGAGTGACCCCACTCCAGTACTCGGGTCCGGAGC
GCCGGGGGGACATACTGACGGTGGGGAGGGGCGTGGGCCGGACGGGGCTCCGAGCGGAGG
GCGTGACGGATGGCGGCGTCCATGGCCCAGGTGACCACCCCGACGACCCTGGAAGGGGGC
AGGATGGTATCCGGGTCCTTCTCCGGGGTCCCCGCCCCAGCATGCAGGCGAGAGAGGGCA
TCGGCACGGCCGTTTGCTGAGCCAGGGCGAAAGGAc
>NODE_1642_length_377_cov_40.427055
TTTTTTTTTTTTAAACGAACTATGTACAAGTGAATTATGTACAAACAACTGCGCTCCCGA
CGGGAGACAACGCAAGGCCCCAAGGACTCTTACGTATCAGTGCGCCTCGCGGTGCCAAGC
ACCGCACCAGCCACCGTAAGTGCAGATTGGTCAGTCAGGTAATGGCTAATGAATGTGTGT
GGCGAAGACCACATAGCCGTGGACATGACAGACTCCATTGACACTCCCGCGTAAAGGGCA
GCCGAAGCAGCGAGCCCCCTCGTGGAGTGAGCCTTGAACTTGGGGACCTCGCGCCCGGCC
TCCACGTAGGCCCTGGCGATACCCTCACAAATCCAGTGAGACAGCCTCTGTGATGACAGA
GCCGTACCCTGCTTACCTCCTGTCCCCCCATGGCAGATCAGAACCTGAGTCGACCGCCTA
AAAGGGGCCGTGCGGTCCAGATACAACCG
>NODE_1644_length_393_cov_7.221374
GTCTTCTTCAGGCAACGTTGCCTGGGAGCTACAAATCAGTGTGCGGATATCCTTTTTTGT
TCAACGTCTGATCCCCTGATCATCCGGCACCTGGCCTAAATACTGGACTGGATGTGCGCA
CAATTACTTTCCCTTTTTCTGCTCAGAATCACTTTATTGCCATGCAGCTCTCCATGCTTT
CCATCGTGGTGCATAACAGTCAACCAGACAATAACGCACCGCTTCGCTTTGGCCCAGTTA
GGACATGACAATAGAAAATTGAACCCATTTTGTCGTAGTTAGGACACAGTGTGAGGATCT
AGCAGGCCATGGGTGAGAGATAGGTGGGGGGGGAGGGGGGGGGTGACTACCTGACATTAA
AGAGACGTGTAATCACTGCGGGGACTTGGCCCGATGACGTGCTTATCAAACGGCATATTT
CAGAAAGGCTGGTGGAGGGGCCCGCAGGCCAAGCAGCGATAAGAG
>NODE_1645_length_190_cov_169.399994
TGCGTCACTGCTTTTTGCAGACGATGTAGTCCTGATGGCGTCATCGGCCTGCGACCTCCA
GCACTCACTGGATCGGTTCGCATCCGAGTGTGAAGCGGCTGGGATGAGAGTCAGTACCTC
TAAATCTGAGGCCATGGTCCTCAGCAGGAAACCGGTGGATTGTCAGCTCCAAGTGCTAGG
GGAGCCCTTACCCCAAGTAAAGGAGTTTAAGTATCTGGGGGTCTTGTTCACGAATGAGGG
GACCATGGAGAGGGAGATTGGC
>NODE_1646_length_214_cov_19.228971
GGGAACAAAGCTGAGAGTGGAATTCATACACAAGTTTCTAATTTATTACAATAAGAACAC
ACACATACAAGCAGTAAACATTAGTTAGGTTAGAGGTATCAAGCATCAACACATACATGC
GGTAGGCTAATGATAGTCTATACTCTACTACTAGTCCTAGAACTACATTAACTAGATAGA
TCTCACCGTAGTCAGTGTGGAGGCTTAAAGGGGACAGGGAAAAGGTATCTTGGGAAAGAG
TGAAAAATTGAAGTCCAAAATCAATACGACGCCGGCTGGCAAGACc
>NODE_1647_length_303_cov_6.333333
AAAGAATTTTAGAAGTTGAGATGTTACCCTGTAACTGGGACATGGCATAGGAAGTGTGGA
TCGCTGATTGTTGCTGGCAGACGGAGAGGTGGAGGAGGGGGGTAGTTACTGTGGGGTTTG
CAGAGTAATCACTAGACTGTCTTTTTATTTACTTTACAATCATTCCGCCAGTGGCCAGCT
TTGCCACAACGAAAACATATGTCATCTGATTTGTCAATTTGTTTGAGAGTAGATTTGGAT
CTGTATCTCTCTTGATGCCTCCAATTTCGAAATTGTCTATGTTGGATCTGTTGCAGTTTC
TCTGCCATTACACCCTCTTCAAAAGCCAAGAGGGGAGACAGCTGTGGAGGTGATAGGTGT
GACATTCCAGAGCTg
>NODE_1648_length_486_cov_39.061729
CCACCCATCCCCCTTCCTCCCCCCCATCCGCTTCTTCTTCCCTCTCGGACACGTGACGAC
TCCGCGTGATTATTGGCGCAATCACTCATGTAACGGCGCGGCCAGCTCTCCGTGGGGGCT
CCGGTATTTGTCACTGTCACTTCCCCAAGTGCTCCGCCATTGTCTTGGAAATTGTATGTG
TAAGGGAAGAGGTGCCTGTGACCCACTTCGACAAGGGAGCGGGCGATGTGAGGGCGCTCA
TCACACAAAAAAACAGCACTTTGATGTGTCCTATTATGTGTCCCGGCGAGAGCCATAAAT
AATTGTGACAAGTTTTTTGTTGCGCGTGAAAGTCCTTGACTCGGCCTCCTGTTCCGGCAC
CTCCTTGCCTGGTATGGAGAGGCTGCCAAGCACCCCCCGATGATAGATGGCACGGCGCAG
CACATGGCAACAGGATAGATTTTTAGTTTGTGCTTTGGAAGGGATCAGTAATGGTGCTTT
GCTGTACAAAGCAATAAAAGAGAAGGACAAGAGAGAGAGAGAGAGAGAGAAAGAGAGAGA
GAGAGCGGGGTGGGGgga
>NODE_1649_length_290_cov_22.593103
GTGAAGTGACGTTCGCGAACGAACCGACTCTTTTGAACGGCTCTCTGAAACGAACGATGG
GAACCGATTCTCGCAGTTGAGAGCCGATATACATTAGATTAGAGGGAGGTTTGAATGATT
CTGATCCAAATATGAGTCTACCCTATAGCATTCATACCAGTGGTTATTTCCCATTGTGTA
TGTATTTATTCATTCGTTAACAAATAAGTATAAAAATGAACCAGTCTTTTGAACGGCTCT
TTAAAATGAACGGATACTCAAGATTCGGCTCCTTTCAAAGAGCCATGAATTAGGGATTCT
CTGGTATTCTGATCATTAACCTAATTATTAAATCAACTGGGAAAATAAAATAGAAACGAA
Tc
>NODE_1651_length_306_cov_37.333332
GGCTAGCCTACATTGATCAGGTAAAATCATCCTTCCAGCCTATACACTGTGTATAGATGG
TAGGCGTTTTATTGTATAGGCACATTGTCATCTCTTCTTTAAGCAGGCACACTGTTTGGC
AACTTGTTTGGATATTCATTGGATTTATTTCTGTGGCAGCGATTATGATAAACTGCAGGT
TATGAGGTGTAGGGTAGGCTACGGTATGCGAGATCACTGAACATGGCAGCAATGTGGCTT
TCTTTCCCCTCTGGGACTGTCGAGTCCCGTTTCTGAGACAGTGCGGCTGCGCGCGTTACC
TCCGTCTTCATTCACCTGTGGGCTTTGTCACGTGGTAGCAGGATCTGAGTCATGCTTTCA
ACCATAGATGGCTTGAGA
>NODE_1652_length_179_cov_5.150838
ACCTCTATAACCTGGTGGACTGGACTTCGCTTCACACCAGACGGCTTCTGCACTGGTTCC
AGCTCATTTATAATTCCATTCTTGGGAAAACACCGTTCTACCTCTCCTCCCTTCTGCACT
TCTCCACGTCAAACTACAACCTTAGGTCCAGCGGTTTCATCCAGCTCTCCATTCCAAAAG
TCCGCACAGTTTTTGGTCGCAACGCCTTCAGCTTTGCTTCAGCTCATGATTGGAACACAC
TACAAACCACc
>NODE_1655_length_663_cov_37.475113
TGTGTCACCCCTCCCCACACCTCCCCATGTACTCACCCCTCTGCAGGCTGCACAGAAAAG
AAAAAACTAACTAGATCCAGGCGCAGTGCAGGACTCTAAGCATCCAATAGGAACGTTGAC
TAAACTTGACCCCTCACCTCCGCTGTCTGGAGGGGCCTCACCTGTTGGGAGGAAGGGGAA
CTTTTAAGACTTGAATGTGGTAAATGTTGCAAGTTAACTTGGAGTTGTTATGTGCAATAC
TTCTTTTGAACCTTTTCCAGATAAAGACTATTTGCAATGTAATTCTTTAATGCCATTTTT
AATTGCAGACATTTAAAGAAGACGTTGATATGTTTTTCACAGTCATTTTCTACTGTTCTA
GTAATCCTTTTCATGCTGGTGTTTGTAAAAAAGAAAAGAAAAGAAATCAAACTATTTGTA
CTAATATAAATAATTGGAGTTATTTTTAAAACATTAAAGGTTTGTGCTCATTTGCTTATT
TTGTTTATTTCAAGCTACTGTGATTGATTGCATTGTAATTATTAGGTCAATAATGTATTT
AGCTGTTTATTGGTATATTTTTAATTGGAATGTATAATTACTTTTTATAATTTTGATCAG
ATTTCTGTTATATTTTTGAGGTGAAGCTTTTAATATGTTAAAGTGACTAGTTTTTACTAA
TTGCTATATTGTGCTCCACAATATATGGTTCACATTTTCTGAAGGAAAATAAATATTTAA
ATATTTGTCTGTTAa
>NODE_1659_length_154_cov_11.162337
ATCTCACCTGCTCTTTCTCATTATTTTAGATCACTTCATGCTAGCTGGCTGTAACTGTAA
CAACTGTAACTATTGAGCCTACTGCTAGCCTAGCTGTGGCTATTCCCTCTCTGGTGCTTC
TCCTTCTTTTCCATCGTCTGAGAAATTGAAAGAGTTGTTCTCCTTATTTGTCTTATTTTC
TATGATTTCAAAGTGATGTCCATTTCTCTGTTTCACATTGTTGTGT
>NODE_1660_length_381_cov_62.543308
CTCTTTTTTTTCTTTTTCTTTCTTCCCCCTTCCGTAGTGAGTGGACTATCAGTGAGGGTC
CGACAGTGTTGTTCCTAATTACCTATTTCTCCACCGCTGGTCCTGCAGCTGGCATAATTA
GTTACCTGGGGCTGCAATCCAATTTGAAGTGATGACAAGAAAGTGATCCATGAAAAAGTA
ATAAGTTAAATCCAATTTCAGCCTGCCTCTAATTAAATGCACATGGAACTAATGAGTCAA
ACCCGAGCGTTTCAGTGATAATGGTAATTAGCGGGGTGGGAGTCGCCTTGCTCTCTTCCC
GTGCCGCTGTAGGTGTGAAGCGTGAGGTAAAGTGGCGCCGACTCTTTTAATTACACGTGT
CATTCTGTCGGTAATTTACCAGCTTTTTGACCAGTCAAGTATGTTTAGCCGATCTCTCGC
CTGCCCTGCTGCTGTTTGTATATCCAGTCTGAt
>NODE_1669_length_1184_cov_15.286318
ATCTATCTATCTATCAAAGTTCAAGTTCAAAGTTATTTATTTCGAACCACACCAAACAAT
GTACAGTACATACATGACATGAACATGAACATTCATTCAACGGTTCGAAAAGGAGGTGGA
AGAAGCTTAAAGCTTGTCATGTTCCAACCCCCCTTCATTCACACAACAACAACAACACAA
ACAACAGAAACTCAAAAACATGGACACAATGAATACCCTATGCTCTCAAACCCCTAACTG
ATCCTCCGCCCCTCCTACTAGCCCTCCCTCTCAATCTTTTCGTAAGATTCTAGCACTAAT
TGTCTGTATTTTTGTTTGAATTGTCTAATGCTGGTACTCAATTTCAAATCCACATTCAAA
GAATTCCAAATCTTTACACCCTTGAAAGAGATAAACATGCTTCTCAATGAAGTGTTGATT
CTTTGATGGTGGAATAAGTGATCTCCTCTCAATCCATACCTTTTGGTAGCCACTCTCTCC
TTAAACATATTCAGGATAGTGTGGGGTAAACACTTATTGAATACTTTAAACATGAATTGG
GCAGTTTTAAATTTAATCATATCCTCAAATTTCAATAATTTTGATTTTAAAAATAGTGGA
TTTGTATGATCTTTGAGTTTTGCATGATAAATGGTCCTGACTGCTCTTTTTTGTAGCAGG
ATTAAAGGGCCCAAATTGGTCCTATAGTTATTACCCCATATCTCCACACAATATGTCATG
TATGGCATAAGGAGAGCGTGGTAAAGCATTAGCAGTGCATCTGAGTTCAGCCAGTGTCTG
GCTCTCCTCATTACCCCAACACTCTTTGCCACTTTAGTGCGGACATGATTTATATGCGGT
TTCCAGCTCATTCTGTTATCCACCACTACACCAAGAAATGTTGCCTGTTCTACTCTTTCA
ATGTATTTGTTATCAATTTTGATTGGTTCAGATATTTCAATTTTTCGGTTTCCAAATAGA
ATATATTTAGTTTTTTCCAGGTTTAGAGATAATTTATTTTGATCAAACCAAATTTTTACT
TTGTCCATCTCTTGAGTGATATCATTCAGAAGCTGCTGCAAATTATGTCCTGAGGATATG
ATGGTAGTGTCATCAGCAAAGAGCACAAATTTCATGGATGGAGACACTAAACAGATATCA
TTAATATACAAAAGAAAAAGAATTGGCCCTAGTATTGACCCTTGAGGTACCCCACAAACA
ATTTGTCTAGCAGTTGAAGTGATATTTCCAATCTGCATATACTGGTGTCTGTTGGc
>NODE_1670_length_102_cov_94.480392
GTGAGTTCTACTGCATCAACCCCTGGGAATGAGTGATCTAAAGGGTGAGTTCTGTTGCAC
CACCTGTGTGCTAACCCCTGAGAATGAGTCTGAAGTAACACAAGTAAAATCTAACAACAT
TACATTACAGTCATTTAGCTGAGTAAAGAGTAAAGACAGACAACAACTCAAGTT
>NODE_1678_length_156_cov_30.384615
TTTTTTGAAGTATTTTTTGTTCGTTTGAGACGAGTCTACCGATCCATGACTATGTTGCGG
TGTGACGGTGTGTGAGTATGGCGATGGTCACATATGGGGCTAGCGAACATCAGCGAACTA
ACGTGCAGGTATGACACAGCTGGGCACAAAATCTAGCGCTGGTTAGTGTAATATTGATAT
AAGGAAGACATTCGATACCAAAAAATAACTTAGAATGCGATAGTTTAT
>NODE_1679_length_616_cov_7.383117
TGACCCTCTATATATAGTGGGAGGAGGCAAATATTCAGTCAAGGCTCCCTCTACTTCTCT
GCGCATGCACGGGACGCCTCCCTCCGTCTGGCTTTTCGTCTGCCTTTTTTCTGTTACGAG
ATGGATTATTCATGCAGCCTTAAATGATGATGTTGAGTTACACAAATAGGCCTAGATATA
ATTTATAGCTATAGCCTACATATTTTTTTAAACAAATTCAATTGAATATGATTTAACATG
TGTTTAAATAATAATAATAATTTAATCCAAAATAATCATCAGGCTACATATGGAGATGAG
CAAATCAGCTGAAAACATGCAAATACGTTTTGTTTCTCGAAGTGCTGATTTATGGAAATG
GTTGATATGTTTGTCTTCTTCCTCGTCTTCTTATTCCTTCAGAATCTTAGATCATTGGAC
TGGAGAAACCTCAAGACTGCTCTTCCAACAGGTTGATAGTTTGGCTCTGGTGTGAAAATA
GCCTCCAAAGAAACGTCTGCGAGTGACAGATCTACCAATTCCATAAACAGCTGTTGTTTC
TCATTCCTATTTACATCTGGTGAATGTCAAACCCTGATAGGTTAGCCTGCACAAGGGGAC
ACTGTCCACAAGGCCACCAAAACATACATCGTCTACCGGGCAAAGAAGATGAAAACTGTT
CTGTTTCAAGGCTGAGGACTGTGGCGGG
>NODE_1681_length_115_cov_7.156522
TAGTCGGCGGCGTCGGGGAGATAATTCTTCATCATCTCGGCGAGGAGGCTGATCATTTCT
GTCGAAAAGCTGCACGGGGAGATTGCTCTGGCGTTTTCCATCTTCTTCTTGGCAAAACAA
AAACACTAAGCAACTGAGTTGAAAAAGTGTCTTTGGGGGAGGGGTGCGCTTGCACAACGT
CTCTCTT
>NODE_1683_length_798_cov_10.918547
TAAACTATACACATTTTACGCTAGTTGTAAATTAAGCACATTTTATGTTAGGTAACTCCT
GTGAAATAATGTAGGCTGCCCACGCCATCATACGGAACAGAAAACACGGGTTGATGGAAA
AATGCACTTTTAAGGAGTGAAGTGGGTGGCTCTTAAAAGAGCCTTTTGGGTTGTTGTGTT
GGGTAAAACTCGGTAGAGACTTTACTTGGCCTTGGCAGCCTTCTCGGTCTTCTTGGGGAG
AAGCACTGCCTGGATGTTGGGCAGCACGCCGCCCTGGGCGATCGTCACTCCTCCGAGCAG
TTTGTTGAGCTCCTCGTCGTTGCGGACAGCCAGCTGAAGGTGACGGGGGATGATGCGAGT
CTTCTTGTTGTCGCGGGCAGCGTTGCCGGCCAACTCCAGGATTTCAGCGGTCAGGTACTC
GAGCACAGCGGCCAGGTAGACCGGTGCACCGGCTCCCACACGCTGAGCATAGTTGCCTTT
GCGGAGAAGTCTGTGAACACGGCCCACGGGGAACTGGAGACCGGCGCGGGATGAACGGGT
CTTGGCCTTGGCCCTAGCTTTTCCTCCTGTCTTGCCCCGACCACTCATGATGGATATCAA
AGTATACCTAACTTCAGAAACAGAATAACGGTGCGCTAGTCGGCGCTCAGGGTCTTATAC
TTTCCGTGAAGTCGCGCGCATTTTTCTTTGTTGTCTTGTCCAATCCCAGGTCCCGGGTAA
GTGACCAATGGGGAGAAGGAGGCGACTGCCAGCCAATGGAGCCGCCCAGAGAGACCGTCC
AATCAGCGCACGGCTACAGACTTGATAAAAACTGCTCTGTCTGTTTCCGCTTTGTGCTAT
CACTACAACAGACATCCTCGACCTCATCCt
>NODE_1684_length_353_cov_9.235127
TGTGTGTGTGTGTGTGTGTTTGTATGTTTGGATGTTTGGAAATGTGTCTGAGTATATGTT
TGAATGTTTGAAGCTGTGTGCATGTGCGTGTTTGTTTGGATGTTTAAAAATGTGTCTGAG
TATATGTTTGAATGTTTGAAACTGTGTGCGTGCGTGTATGGATGTTTGGAAATGTAACTG
AGTATATGTCTGAATGTTTGAAAAATGTCAAAACTATGTAAGTGTGTTGTGTGTAACATT
GTTTGAATTACAGAGTAGTTCAACCTAACACTGTGTATATTTACCTACAAAATATATTTT
TCATCACTGATTAGGTGTTTAAAGAGACTACATGTTAATTTTCTAAAACGATACATGCTT
TCTCTACCACTCAGATCAGTTAACCAAACCTAACACTGTGTGTTTTACCTTTGACAAATA
TTCTc
>NODE_1692_length_503_cov_9.143141
CTCTCTCATTGTCTCTCTCTCTGAGTGCGTTCACATGACCATGAGAAACCCGATTATTGG
GAATAGTCGGTTTATGACAATAATCAGATAACTCTGTTCACATGTGTAATTCATAATCCA
ATTACTCAATAGACGCATCCACATGGTTATTTGTAATAATCGGTGTATGCTCCACGGACA
AGACGCGCGCCGTTAAGTTCTGCAATAAAAAACTGTCACCGTGTCTTCCTGTTTCATTCA
TTCATTCACGTTGAATAACTGGTTACATAGCATATTACTATAACTGGTTACATATAGCCT
ATTACTATAACTGGTTACATCATTACTAACTGGCCTCTAATCTGTCCCATGTGAAATTCA
GCGCCACGCGCCATGGACAGCTCCATCATTTCATGTGTGCATGCTGTAGCCTATATTACA
ACGCGCGTGACCATTTCTCTAAGCAGTTACATCAAAAAAGTAAACGGTTTTCCAAATGGC
TGTCCATCTATGATTTCAAACCAAATAAGATATGGTTAAATCACCCAGAGATAATAAATG
TAGGCCTATCGGATCTCTGGGTGATTTAACCATAt
>NODE_1698_length_331_cov_4.540785
GCTCCAGTGCACCAGGTCCGTGCAGACCTTGAAACTGGCTGGGGGGAGGGCCGGGAGGTG
AGGATGGTTGGCGATGATGAGGTTGAAACCCTTTAGTCGGGTTCTAACTTTCTCTGGCAG
ATCTGGTGAGAAAGAGATAATGGGGATGCGTATTTGGGCGAGGGGGAATTTCGTAGCGGC
AACTCTGTACAGGCGACGCAGCTGCATGTCGAAAGACCGCACGGTGGTCTTGCTGCTATC
ATTGAGGCCAAAAGAGAGTATAACCCTGTGGACACTAGGAAGTGGGTCAGGAATGGAGGA
GAGGATGGCTATGGCGTTTCTAACATAGGCACCTGGGTAGCAGTCCAGACTCACATCCCT
ATCAGCCACCTTAGGGAGGCGCTTGAGGTTGGAGCTACCCAGG
>NODE_1702_length_169_cov_119.698227
CGCCATGCCCCCTGCTGCTGCACCGTCGGTGGCGTCCGGGGGGGGTTATGTGGATGCTGG
TCTCCTCCTGGAAGAGGTGTCCTGGCCTGCTCTTGGAGCCAGACCTAAGATCTCAAGCTC
CACTCCTTGGTCCACGGTCAGGAGAAAGAGAGGAAGGGATACCTCCAAGATCGTCTCCCC
TCCCTCTGACAATGACACCCTCCTGCTGAGGAACAGCTATGCCGCGCTGGCTGAGCCGGT
A
>NODE_1705_length_139_cov_42.381294
GAGAGAGAGAGATAGAGAGAGAGAGAGAGAGAGAGAGAGAGAGAGAGAGAGAGAGAGAGA
GAGAGAGAGAAAAGAATGTCTGGCTTTTTAAACAGAAGATGTACAATCCCTCTCACTCCA
ACCTGCATTTCTGGGTCACTGGAGACATTTAAACTGCACTTATAATTAACAGCTATTTTT
AAACAGAGAGAGAGAGAGAGAGAGAGAGAGA
>NODE_1706_length_73_cov_11.712329
ATAATTCAGATGTTAGGGCTTGTCAAATATGAGAAACATACATTTCCGCTATGGGTACAG
TAAGATTTTGAAGTGAAATTTCTCCAAAACTACACTGTAAAAATGAAAATTTTCTGCATG
GGTCTGTAGTGGGGGAGGTCCTGAA
>NODE_1708_length_473_cov_39.329811
TGAGCGGATGTATTCAGATTTTAAAAATACTTTATAGTTTTTAAATTATTTAACTTTTAA
AAGTCATTTTTTACAATGGAAGTCAATGGGAGAATTTTTCAAATTTCTTCAGCCTTTAAC
TCCTTGATACTTTGAGCTACAGAAACCATTCAACTATCAAAATGTTCAGCTCTTTAAGCT
TATTATGGAACAAAAACAGATTTTTAATAAATTTTCTACTTTTCAAATTATTCAGCTTTT
TTATCAAATTTATTTTACAATGGGAGTCAATGGGCAGACCTTGAAATCCTGGTCAGCTTT
GAAACCTAGCTGCTCCTTCATTCTATGGGCTAGAAACCTCATTCCACTTTTAAAATGTTC
AGGACCTTTAGCTGAGTAAATGAACATAGGTCCATTTTTCAAAATTCCTTATAGTTTTTA
CGTTATTCAACTTTGTTTGGGACCCTTTTTAACATTGAAGTCAATGGACAGAGTTTTGAA
TTTTTAGAGTGTAGAGGTGTGTTTTTTGAACAAATCTACCCGTTTTGTAAACTGCTGTGC
TGGCT
>NODE_1712_length_607_cov_7.978583
CCATGGAGTCAATATTGGGAGGACTAAATCGTTCTTGAGTTAAATATCAGTTATATATTT
GGGGGGGCATCGTGGACATGTGTAAACATTGGGGAGCATGTGCCTCCCTCGATGTGTATG
GTGACTGCACCCCTGCAACACATCCCCATGAACTGAATAAGATAACAGAATAAAAATGAG
TAGCATAAGCTGTAGCTGTGTTGAGGGGGCACCCGTGTCGAGGCCTTTTCACAGGACCCG
TCATATGAGCAGGGATAGCTGCAGTTGACCCCACCTCCTCAAGCACAGCTCAACACAAGA
GAATGGGCAGGATAAAGCTTAAAACAACCTTATACCAAAGGTGAATACCAAAGGAAAATG
GAAACAAACAAAAACATAACATAAATAAGAAAACAATATATGATATATTGATATGATAAA
GTGGTTGTTTAAAATAAAATATAAATTTATGATTTTATATTGAAATGTGTAAGCCAGTCA
AATTAAATGAATAATCACTATAACAAAAGAAAACAATATATACATAATTTAAAATGATAA
TGAATGTTTGGTTTCTAAATTAAGAAAATAATATTAACACATTGGGGGCCAATGACGTAA
AGTACGTCCTCGGATTTTCATGTCACAGATTGCCAACGACGTACTTTACGTCATGAATTA
TTTTTTTTTTttatcaaaa
>NODE_1717_length_285_cov_75.291229
CACCGGTTGGGAATAGGCTAGCTAGCCACGGCAGATGAACTCAAGTAGGAATCCAGACAA
CCTGTAACGTTATCAGCGTCATTGACCTGTGTGCATAGCCACTGTTCATGGCTACAGACA
AGGAACCAGACGTAGCTAGCTAACGCTAGCTAACGTTAGCCTCTACTAACTCTATGGTAA
AGTTAGCTCCATATGTAACGATCGCCATACTCACTGCGCTCGAGTCGCCTCGAGCGCAGT
GAGTATGGCGATCGTTACATATGGAGCTATGGTAAAGTAGAAAGTGGAATTGAGCCAGAT
GCTGCGTCGCATTCAGCACTAGTCTACTACATGCAAAGTATGATGTACAAAATAGTA
>NODE_1721_length_399_cov_16.015038
TTTTTAAAATTGTATAATGGGCATACAATGTGATCATCAAGAAGGTGCGACAAGAGAAAA
ATGACATTTTAGGCGGTGCTTGAAAGCTCTTTGGTATTTTAAATAATATTTAGGAAGCAC
TTTTCTACAGCTATATTTACATTTGGTCTCAAGACAGTTACAATTGACATAACATGTACA
TGTTTTAGTATTTTGTCCATGTAATATTTGAAAACTCATGGCTGGGACTGAAAAATTCCT
TCAATTCTGGAACGTCCCCTATACTGTTCATGATTGTCTCTTCTTGTGTAGGATTTGTGC
TTTCCAAGGCTGCAAACAGGGAATAATTTTCTGTGAATACCAATTCACTGAGTTTTCTTT
TTCCAGGTGGTCTAATGGTTTGATTATCGGTCAGGGAAACCTTTGGTGCAGAGTGGGTCT
TATTTAGCCTATAGTACCAATATCTTCCAAGGAAAGAACTTTTCCTGGCTG
>NODE_1733_length_154_cov_27.857143
GAACCTACCCTTCCCTGTCGGCACTAGAGGAGGAGGGGGCCGGGGCGGGCACTGTGACCG
TGCCAACATTATCCAGTCTGATCTGAATGGTGGTGCCTAGCGGGCTCCTCAGGTACCTTC
TCTCCACGTTGCGCTCCAGGTCGGCCAGGCGCGTCACCGCTATGTCCAGAGGGTTGTCCA
CGTGGCGCGTCACCGCACCCTTCTCCGCCGCACACTTCTCCACCCg
>NODE_1734_length_356_cov_52.674156
GAAGCGAAGAAACAGCCGTCACCAGGGGCCAGAAAGTGAGGCTGAAAAGAATTCTTCCCT
GAACCCCCTCAATGAGACCCCTCTCGACGAGACGGTCATTGAGAGACGATCGAGCAAGCT
CCTGGAATACGTTCCTAGTGGCTGAATGACGTTGTAGAGTACATATTAACCTTTTACTTC
TGTTTAGGCAAGCAGATCAATAAGAACGTTTTCCTATTTACAGTGATGGCCTGCCAAGAA
GTACAATAATTCTTGTGGGGAGAGGGGAAGGGGGCTGTAAAGGAACAAGGTGATTAGCAG
CAGACAAAGGCAAACAATACCACAGTATACACAATCAACAAGGCAACTCCAGAGGGTAGT
AGTGTGGGTAAGAATTTGGTTACGGAACAGGATGGGAACAGATCTGGGAGAGGTGTCCAG
GTAGGAGT
>NODE_1735_length_121_cov_35.223141
CCGCGAAGCAAAGAAACTCTTAAAGGAGCACTTCGGGAATGAATACAAGATTTCAATGGC
CTACATCAGCAAGGCACTGAACTGGCCACCTATCAAGTCTGATGATGGCGAAGCACTCCA
ATCCTTTGGCCTCTACCTCACTGGATGCCTCTATGCAATGGCAGACGTGCAGTATATGGC
GGAGCTCGACACT
>NODE_1749_length_1710_cov_18.329824
TCCACAGGGTACTGGATCCATCCATGGAATACCTGAGAAGAAAAAGAGAATGACTTTAAG
AACTACAAAGATGGAGGACAGGGCTCTCAGTCAGGATCAACCAATCAGTACCCCTCTCCC
CTCAATCAGAACACACTGATGGACTTGTGCCTACACCAATCAGAGGGACAGTTTTTAACC
CCACCCCCCCTTACCAGAGACTTCCTGTTCCTGGTAGGGCCTACATATAGAGCTCACTGC
TCATTGTTTTTTTACCCCTGATGAAGCAGTAACCGCTGCGAAACGTCGGGTAGATTTTAT
CTTCCCCCCTCTCTCCCCCCCTTTTTAACCACAGGGAGCTTTTACTAAGCCTGGCCAGGC
TTTTTTAACTTTAATAAAATTGAAGTTTTACACCTGGACCCTTCAAGGAACCTCTTCAAC
TGAGTCCACAGAACCTGAACCAAGGACTTCTGGATTACAGGACCTCCACTGAGGGTGGTG
AGATCTTTTTCCCTCTGTCAGAATCCCTTGTTTTTCTTCCTTAGCAGAGACATTATGCTA
CATACATCAAGCTATATGGAGAATAGTTCACAGTCATTTTGTTCTCTAGACCCTGTAGAC
ATTATGCTACCTACATCAAGCTATATGGAGAATAGTTCACAGTCATTTTGTTCTCTAGAC
CCTAACACAAGGAAAAAGGCCAAAACCTATTTCACAGTAATCCAGGCCATACACCACCAG
GAGAGAATGAAGGATGCCTTAGAAAATAACAATTTCCCTATTGGCATGATGAGGCATGTC
AGGAGAATGGCAGAGTACATCAAACCATCCTCTCCTACAGAACATATAAGAAGACTCATT
TTAGAATGCACAACACAGTGGATGGTTAACATTTGTAAACTCCTAGAAACACACTATCAG
CAGATCATTGACTCCAGTCAGCCAGACAATGACACGGCCCTAGAAGTTGCATGGAAATGG
GCTCAACAAAGATATGAACATAAACTGACTGATACAACTGGAAAGAAAGTGGGCAACATG
TTTCAACCAGGCACACCCACATACCTGCAATCACCCATAAACACACACACATCTACACCA
CTTACACACAGACCTCAGAAATCACAAACTGTGGATTGTAAAGAAATCACTATGCACTCA
CCACTCTCTCATATCTCCACAGGTGCTGCCACTGGGAGAGTCCATTCCAACACTGGACAG
TCTAAAAGGGTTAAGACATCAATGATGAAAGGACCATGTGAAGGGAAAGTTCCCATACCG
GTCCAATCTGAACCCTCCCCTTTAACATCTAGGAGACTGTCCAGTCTGGCCTCTCCACAG
ATGTGTGGCACATCCAATACACTAACACACGTCCGCATACACACACGTATGCTTACACCG
CCACACACACAGAATAAGAACACCCCCCATAGTAATACATCACACAGACCTGTAAGGTTA
ACTACATTACCAGCTACTCAGCCAGGTTACACACGGATCAATACTAGTACACAAACACAT
ACATCCACACACAAACAGACCACACAGACAAACCACACACAGACATCCACACACATACAG
GCCACACAGACAGACCACCACACACATACATCCACACACATACAGACTACACAGACAGAC
AACACACAGACATCCACACACATACAGACCACACAGACAGACACATGCAGGCCCAACAGT
AGGAGTATGACTTCTCAAACCCTAGGCCGGGTCAGAATACGGACCCCAAACCCCTTGCCT
AACCCTTAGACTAGCCCCTACGCTGACCTAGGTACAGATTAc
>NODE_1750_length_265_cov_12.837736
GCCTGCTACACTTTTCAGACCATTGAGCATTCTTGAGTCACCTTGAGTGTACACAATGGG
TCTAATCGAAACAATGAAAGTGAATGGGGGAAAAATATTGCAATTCATGAACTTGTTCAT
TCATTTCTCCTACTACAATGTGCAGTCCATTTAAGTGTGTGTTTGGCACTGCAGGTTAAA
ATGGTAAGGCTCTTTAAAAGCAAGGGATGACCCCCAAAAACATTTACAAAATGGCAATAA
ATGATATAGTAAATAATTAAGTGAGGGGCTAGTTAGTGCATTGGCGCTTAAAGCCAATAC
AGTTCACATAGCTATAGTGGCGCTTCGGGGATGCCGT
>NODE_1753_length_173_cov_12.150289
ATAGTTTATTGATAAATTCATGGATGTTGTAACTTAGATTTCTCCATCTCATGGCCGCCA
TCTTTTCTTGATATTTTTCTCTCAGCCGGAAAGCTTAACAGATAGACGTCACTTCCGCTG
TACTTCCGTATTACTTCCAATACAGTATGCAACGAACCATACTAGATTTTTTGACAGAAA
ATTAGCGAAATGTAGTATATACTATATAGTATGCCAGAAGCAGTATGCACGAAAAAATGT
AGTAT
>NODE_1754_length_169_cov_95.355026
AGTAATAGTTCCTGATTTTTTCCCCCCTCACAAATTATTTTTCGACTTGTTTTTGTATCT
ATGCATAAATTAAAAATTCTGCTGAAATTTATTATTCATCTGAGATGTGATTAATATGCA
AAATTATGCAAATTAAGATGCAATTAGGCTCCAATTCTCTAGTGGAATTTTCCATTATAA
TTTAATACAAAGTAACAGAGTAATTGGTGTCATGTGTAATTAGGGTTACTCTAGTGTACT
T
>NODE_1759_length_486_cov_7.594650
CGCGGTCTCCACCAGCACCTGTCCCTCTCCAATCAACACACCTGCTACTCATCCCACAAT
CAGCACCAACCTACAAGAACCCAGTCTACTCTCCACTCAGCGCCAGATCTTACCACAACC
TCGTTGGGTAAAGTATAGCCTAAGATTCTAGCCTACATTTTTACCGTCACTGTTGTTTTT
TCTCGCCTGTTTAAACTTCACGCAGTTGCAGCGCGCCTCTCTGTTGCTCTTTGTTTTTGC
CTCGTTTGGATTTTTACTTACCCACCTTCTCCTCCTCGTCTCCCCAGTATCCTGGATCCC
CTCTGCCGTGCCGTGACTCCCGCAGAGCTCCCCACCAAACTCCGCCTCAACCCAACCCAG
CCTCCACCGTGCTCAGAGACTCTATTATTTTGTGGCAACCTTTTTGTGGCACCTATAGTT
TATTCCCCATTGTTTTTGTGGCTTCCTATTTTTGTGGCAACCCTTATTATTGACTTTATT
AAACCGCCCCTCCGGGCTTGAACCTTTCTCTGTCTCCTCCTACCTGTTGCGCCTGGGTCT
CTAGACTGAACTCTAACA
>NODE_1762_length_73_cov_27.849316
TGTGGACGAGAGCACAAGAGCCGTGAATGCACGTTAAAGAGGCCGTGCAGGCAGTGCGGT
GAGGTCCACCTTAGCATCCTCCATGATGTCATCCCCCTTCTCGACCAGTGGAAGAAGAAC
TCCCGACCGTCTGCAGAGAGAGCAG
>NODE_1770_length_77_cov_109.233765
ATGGCGTCCTCCGTGGACCTGTTGGCCCGGTAGGCAAACTGGTGTGGGTCAAACCCGGGT
GGGAGGGATGAGGTGATGTGGGTTCTGACCAGCTTCTCAAAGCACTTCATGGCAATGGGT
GTGAGTGCCACCGGGCGATAGTCGTTGAG
>NODE_1771_length_305_cov_118.855736
AATGAATGAATGAATGAATGAATAAATAAATAGCCTGTGGCAAGGAGAGCTGAACACACT
TTCCCTGGGAGACATTCACTCGACGAGCGACGAACGGGATGGAGGGAAGTAATGTGACTA
TTCTCGAGTGTAGATCAACGGCGGCGGGAGTAACTATGACTCTCTTAAGGTAGGAAAAAC
GACCAAGTGTTGAACTTTCCGGTTACCTGTCGGGTTACCGTGAAGTGCGGAAAAACAACG
AAGTCCCAACTCTTTGGGTTACCAGGGCCACAGGCCGTTGGAGGCCGCCGGGATGGTCAA
ATTAGGGCCGGTCGGGGTGTGCTTAAGTGTGGGTGCCCGGGTTTGACCGGAGAGCCGGGT
GCCGGAGCGGCGTCCTC
>NODE_1776_length_421_cov_64.042755
CTCTCAAATAGCTCTAAAAGCTTTTTTATTTTCCACCATCTCTCTCTCTCTCTCGCGCTC
TCTCTCTCTCTCCCTCTCTCATTCTTCTCTTTCTCCCTCTCTGTCTTTCAGCAGGACTGT
CCAATGAATGGCATTACAGACAATGCCCTATCCATAGTGACACCAATGCATTTGAGCTGC
AGCACCTGAGTGTATTTCCACAGAACCAGGGGCAATTTGTCTGGGGACAATTTGGTTTCC
ATAAAGGATTTAAATGGTTTCTGTGGAGATAGTGGGGTGAAATTTAATTTGTTTCTCATT
TACTACAGCAGGTATGAAAAGGAGAAAAATTGGACGTCTGATGGGCTAAAAATTGGTGCT
GTCCCTGTGCTGTATCCCCAAAGGGCCCTGGCCCTGCTTCAGATAGATTGAGTTTGACCC
CCACCCCTCACGCCGCAACCCAAGCCAGCACACACACACACACACACACAAccaaacaca
cacccacacacac
>NODE_1778_length_342_cov_8.824561
CCTAATCTAAAAAATCATTATTTTTGAACCTTTGATTGTCTTTCTATGATGTTTTATTGT
CCAAATACCACACCAAATCTCAAAATAAGTGAAAATTGATTAAATGGCACTTTAAAGTAG
GGATGCACCAATGCATCGACTGAACATGACAAGTTCAGTCGATACAAGATACAGGTACCT
ATTGTACAAATGTGACAAAATGTCATTTTCAACGTTTTCCCTGACACAAAAGTTGGAATA
AAAAAAACATTGTCCATTGGCCAGATTGTTATTTTTCATCAGTCCAGAATGTTGCAGGCG
GTGCATCCCTATAGTAAACAATCATTCTAAGGTTACCAAAAAGTAATTATTCTTATTTCC
ATTGTAGTAGACATACTCGTGAATATTATATTCAGGCATCACAAGGAAACTTAt
>NODE_1779_length_565_cov_20.548672
GTCACTCAGTACCAGAGTCGGGGCTCATATTAGCACCAATATCCAACACAATGACACTAG
GCCTACGTTAAACTTGGAAGTCTCTACTCACAAGTCGGCAACGGCATCTTAATAATAATA
ATGCTTCTCACTATATTTTCCTTTGACAGGACGAGGAGAACACCTACAAGTAACCTACCC
CCGGGTTTCTACCCCAACAACTGCAAGCTGAGCGCCATGACGCGGTGTACGGGCCACGCT
TCAACGACAACGGGAAGAAGGCCCGCTCCCAGGGTTGAAAGGTCCCCTACTGACAGATCT
CTTCCTGACATCCACCACAACGAGTCTGTGCAGTGCAGTCCAGGTATGCAAGTTTGTGTT
GTGAAATGTCCATGCCTGTTAACACTGATAATTGGGCCCTTTTAAAGATTTTCAATACAA
TTTTACTGATCTTGCAGAATATCCAAGCACATCCCTGCTGAGGGAAAGCCCCGCGCCGCC
AAGACTCATGTGCAGTACCCCTCTCAGACCGGATAACCCTGACAGACCGGGTAAGTTGGC
ATGTGCCACTTATTTATTTTGTTTGAAATGCAAAACATGCTGCCAACACCAGAATGTTAC
ATGCTTGTAAAGCTTACATTGTACCTTTTGGTTTACA
>NODE_1780_length_591_cov_12.983080
GCCCCCACGCTCAAAAAGGGGGCTGATTTTCCAAAAGCCTGAGAAAAACACTGTTTTATG
TAGGGTGCACCCCGCGGCAGAATTCTTACCTTTTACGTCTTCTTCCGGTTCATAACCTTT
ATCTATGATGAAATATATGCGATTCCACATTCAAGAACAATTATAACATGCATGGTAGTT
TATAATTTTGCTTTCTGTAGCCTTACAATTCATTCATGACTTCTATCAAGTGGATGACGA
TTCTAAACAGGTTGCTAACTTATGACATTCGATAGCCTCCTAGTCAAGTAACACAAGTTG
GGTGAGTTCTACTGCATCACCTATGCTCTACCCCTCAAGTAGCAAGTTGGGTGAGTTCTA
CTGAATCACCCGTACTGTAACCCCACAAGTAACACAAGTTGGGTGAGTTCTACTGCTTCA
CTGGGAATGAGTCTGATCTAGGGTTGTGTTGCACTGCTTGTGCACTAACCCCTGAGAATG
CGTCTGATATAACACTGATATAACACATAAAGACAAACAACAACTCAAGTTCCATAGTTT
TATTATAAAACTATAAATAACTGAACAGTGCAGTCAAGTGATAAAAGAATATAAACAAGA
CCAGGAGACCTGGTTCCTGCCAGACCCCATTCACTGCTGTTTAGAATGGTAGCAAGTCCA
GAC
>NODE_1781_length_158_cov_71.405060
GCGATTAAACCCAGCAAGTCCCGCAGTATCTCCATCGTCAAGGGCCAGCTCGTCAATGAG
AGGTTCCACATCAGCAATGAGCCAATACCAACAGTGCTGGAGAAGCCCATCAAGAGCCTT
GGCCGCTGGTACAGTGCAGAGCTCAAAGACTCGGAGCAAGTGGAACAAATCCGGCAGGAG
ACAATCGGTGGCCTTAAGCAGATCAACAGCACTGCTCTCCCTGGGAAGCT
>NODE_1784_length_281_cov_10.846975
CTCCCTTAGATCCTCCTCCTCCCTCCACCTCACTGTCCCCCCTGCCCGGCTCACCACCAT
GGGGAGCAGAGCTTTCAGCCGCTCTGCCCCCAAACTCTGGAACTCACTCCCACCTGACAT
CCGCAATATTGACTCCCTCCCTCAGTTCAAATCCTCTCTCAAAACCCATCTTTTTAGGAC
AGCCTTTTCACTGTAATTGCCATGTTTTCTTACTTGCACTTTTATTGATTATTGTTATTT
TTTGCTCTTGTTTTTAACCTGTAAAGTGTCCTTGAGTGACCTGAAAGGCGCTTTTAAATA
AAATGTATTATTATTATTATTATTACATGGCAGCTGCCGCCACTGGTGTGGAa
>NODE_1785_length_330_cov_19.281818
CAGGCTGAGGATCTTGGTGAAGCGCACGATGCGCAGCGCGCGCGCCGTCTTGTACACCTC
CGAGTCGAAGCCCTTCTCCACTATTAGAAAGATATAATCCACCGGTATGGACGAGAGGAA
GTCGACCACGAACCAGCTCTTCAGGTAGTTCATCTTGATGACCTTGGGGTCCAGGATGAT
CTCGGAGCTCTCCTCGTTCACGATGCCCGTGCGGAAGTTCATCACCAGGTCCACCAGGAA
GATGGTGTCTGACGCCACGTTGAACACCAGCCAGGTGGTGGTGGTCTGCTCCGAGAAGAA
GGTTATTCCCACGGGAATGATGATTAGGTTTCCCATCATCATGATGAGCATGATCAAGTC
CCAGTAGAACCTGGGGTGGGGTGGGGTGGGGGGGGGGGGGGG
>NODE_1796_length_151_cov_6.390728
CATATGCTCTTCTGCATCAAATTAGAAAGGCTGTCAATGCGAGAGGAGAGAAACTAGGAA
CAGCTCAGCATCGCATAGCGCAGCGTACAGTTTGGACAGAACAAGAACAATGCAATGGAA
TGCATTTTGGGGCAGCGCGAATTCACATAGCATAGCCTATGGGACACAGAAATATTCCCT
GCTTGATCTTATTTCCCATGTGTTCGTTTGTGTTCATGTAGGc
>NODE_1797_length_370_cov_8.791892
CGAGTCCAAGTCCGAGTCCTCCATGCTCGAGTCCGAGTCGAGTCACGAGTCACGAGATTC
AGGACTCGAGTCCGAGTCGAGTCACGAGTCACCGAAGATGACCCCAAAAACCAAAACAAT
GATGAAGATCGAATAGCATTGAAACGTTTCTTGGTCATATTTCACTTTTACCGTGAGTTT
TTTTGCCCAGCACATCATCAAGTCGATGTAACCTACAGCATAGCCTATAGGCTACTGTAC
ACGTAGGTCTATGTGTGTAGCCTATCAGATGGCAGACGCACCATGAACGCTAGATGTTGC
CATAAGCGAGAGCAACAAAAATGATCAGAATACATCCAACAATTGGCCTTTATGTTAGGC
TTCAAACTTTGGTGATTGGTTTAACATAAATCGGTGGACACAAATATTAAAAATGTACAC
ACAGTAGCGGTGGCTTGTTTTt
>NODE_1798_length_102_cov_7.205883
CGCGTTTGACACAGGAAGAGAACACAGACAGGATAATGACTGTGTACGCCTAAACAAAGA
CCGATTTTGCAGAAAATATGGATTATTTCGGTTTATACAACACCCGGATGGTGAGTAGAG
ACTTCCAAGTTTAACGTAGTGACATTGTTTTGGATATTGGTGCTTAAATGAGCC
>NODE_1799_length_160_cov_5.093750
CTGACAGACCAGTAGACCTGCCCCCCCTCCCCTCGGGTACTGCGGGAACTCCCAGGTGGG
ACCACCCCCTAGTACCTCCTCCTGAGAAGGGTACAAAAAGACACTGCAAACACACCTCTG
TCTCTTAAGTAACCGACACGAACTGAAGATAAGAAGCAGTGAAGAACCTCTTCGCCCGGA
CCTCCTTTACCGCCGCCCTCACCCGCGACAACAAAGACTGTCCTAAGCCGTT
>NODE_1808_length_161_cov_3.124224
CTGACGCTCCAGTACTAGTAGAAACTGGGACCTCAGTTCTGGCTCTGACATCTGCATGAC
CATCTCCTATAGCAACAAACAAGCCATGACGCAGGTCAAATGAATGGGTAGCCAAGTAGC
CTAGTACTGATTGCCCAATTTCGAAATTATAGAAATTATAGTCTTAGTAGCCTAATGTTC
ATAAGTAATCCTCCTTCCAAATCACAACGTTACCTCCTGCATCTGAATCCTGt
>NODE_1810_length_543_cov_21.893187
ACGGAAAAGCCCCGGCAGGCTGGAAACCTGCTTCTTCAGATTTGCAATCTGACGTGGTCA
CACCTCAGAGCTATACGACCATGGACACTCCACTATAGGGCACACACCCCCGCCTGCTCA
ACATCCCACCTACCTGTGGCAATTACACGCTGATTCTTCTCCACAAACCACAAAGACATT
GGCACCCTTTACTTAATCTTCGGTGCTTGAGCCGGAATAGTTGGCACCGCACTAAGCCTG
TTAATTCGAGCAGAGCTCAGCCAACCCGGCGCCTTCATGGGCGACGACCAAATTTATAAT
GTCATCGTCACAGCACATGCCTTCGTAATAATTTTCTTTATGGTGATGCCCATCATGATC
GGGGGTTTCGGAAACTGACTAGTGCCCCTAATGATCGGGGCCCCAGATATAGCCTTCCCC
CGAATAAACAACATGAGCTTCTGGCTCCTCCCTCCCTCATTTCTTCTTCTGCTCGCCTCT
TCTGGGGTTGAAGCTGGGGCCGGAACCGGGTGAACTGTATACCCACCCCTCTCAGGAAAC
CTTGCCCACGCTGGTGCCTCCGTCGACCTCACAATTTTCTCCCTCCACCTAGCAGGGATT
TCTTCTATTCTGGGG
>NODE_1811_length_945_cov_11.283598
GCAATTATTGGCAATACCGATGAGCATCATTCCTGAAAATATCGTCCAATTTGGCGTATT
TCTTCAGGAGTTATAGTGTTCACAAGCATTTTTGAACTTTTGGCTATTGCGACCTTGAGC
TTTGACCTTTGACCCTTAAAATGAGTTGAGGACACTCCTTTTTTAGTAGGGGTTCATAGC
CCACAGTGTTACTGCCCAACTCCAATGGGAAAGGCCCAAAAACTGTGTTAAAGACGGAAA
TAGGCAATTTTTCAAAAATCGCCATTTTCAAAAAATTCTCAGGAAAAACTATACATGCCA
GAGTGCCCAAAAGTTAAACACTTCTTAGCCATACCCATGAGCATCATTCCTGAAAATATG
GTCCAATTTGGGGTATTCATTCAGGAGTTATCATGTTCAAAAGCATTTTTGAACTTTTGG
CTATTGCGAGCTTGACCTTTGACCCTGAAAATTAGTTGAGGACACTCCTTTTTTAGTAGG
GGTTCATATCCCATGGTGTCATTGCTCAACTCCAATGGGAAAGGCCCAAAAAGTGTGTTA
CAGACGGACAGACAGACGCCGTCGTCTGCCAGTTATTAGGCTGGACCGTTCCGGTCGCAG
CCAAAAATACTGTAAAACTGCTTGCTGCCATCTCTTTTGAAAATCACAAGGAAATCAAAA
ATATGTTTCAAATTAATTCATTAATAGGCTACTGCATATGATTCTATGCAGTAGAGCCAA
TCAGATAAATTGAAACACCGGTGTTGGTACCCAACAAGGCAGGTCTAGAACAGAAATCAA
AAAGATGGCAGGGAAATGTTGCAATCCTGGCCAAGCTAAGATAGTCAACGACTCTGGTGG
GACTCGAACCCACAACCTTTGAATGTCTTGCTTTTAAGGCCTAGAAGTCCAATGCGCTAT
CCATTGCGCCACAGAGCCACGATGAGCAGACCAAGGCTACGGACCACGACCCATGCAGAT
GGAGTTACCGACCACGACACATGGAGGTggagctatgtagcacgacacatgcaggtg
>NODE_1812_length_175_cov_9.417143
CACATTATTTGCGGAGTAAATCAAGTGCAAAAATCCGGTGTAAATGAAAAAGCGTGTAGG
CACAATGATAAATGAGGCCCAGCCAGGTGTGTGTGTGTGGCCTGAGTGGTGGAGGTAAGG
TTACCTGCTCGTATTTCTCCAGCTCGGTGTGGTAGATGTTGCGGATCTGGCTCAGCTTGC
TCTTGTAGTCCGAGTGTTCCAGCGAGCTGTCCGGAGACATGCCCCCCGAGCTGGTGGCCG
CTGAcac
>NODE_1813_length_239_cov_6.845188
GTCCAATGCGTCTTTACGCGCAGGAGAGATACAGTTACAGCTGCGCGTAAAGACGCATTG
GAGCTATAGGCTACAGCTGTCTTTAATTAAGCCCCCACCAAAACTCTGAATTATAGTCTA
CAGAATGAAAACTTTATTTTTCTTAATTATTATTTCATTTCAAACCGTATATATAGCCTG
CTCGTAAAGCACAGAGGTGTCCTAACCCTAACCCAACACAGATGTAGGCCTATTCTTTTG
CTAAATAAAGTATGATATTGCACGAGCGGGTTATTAGCCTATTCAATGAAATATATAGGC
CTACATGTCAa
>NODE_1814_length_74_cov_39.527027
TTGTTTTGGATATTGGTGCTTAAATGAGCCCCGGCTGGGTCTGGGAAAAAAATATCAAAA
TAAAGAAGCGTCACTGGTCCGAGACTGTAGAGGGAGAGCTATGCTAGAACCACGTAAGTC
TCAACGAGGCTAAGTGCAGAGCAGAG
>NODE_1817_length_87_cov_87.068962
GAAACGGCTGGATATGATTTCTAAAACACAAATTTAACATCTAATAAGGATTATTTCGGT
GATTATTTCGGCCAGGTACGCTAGTAAAGATGTGAAACGACCTAATGGTGAGTATTTTAT
GAAAATAGATGCTAAAATAAGTAGTGAAACTCTTTCCTG
>NODE_1820_length_332_cov_9.819277
TTCAATGACATAATGCTAATGGCTACATGCACATGCACGCACACCGGCTACTTGTTATTC
ACAGATAATGAATATGCGTCTGTCTGCACTACACTTGCTCGCTCGCTAACGTGAAAGGAG
ATCCATGTATTATATTAATGTTAATTAATTTGATTAACAATGAATTCTAATCTGTCATCA
GGGTCCAGCAGGAACAGACGGAGGGCAGGGTGCCAAGGGGCCATCGGTATGAACAGCAGC
ATGTCATCAACCTGATTCACTGAACACCTCTGTAGGCTGTCCTGCATCAGACCCTTTACT
GCTGTTAAACACGCAGTTTGTTTGGTTATTTAGAGCCTCATTACCTACTGCACTGTATGG
TAACAGTAGCCTTTCTTCCTGGAGCAGTGCCAcactgcaactag
>NODE_1821_length_73_cov_47.164383
AAGATGAAGGGTAGTGATGAAGAGGAAGAGGAAGGGAAGTGATGAAGAGGAAGAGGAAGG
GTAGTGATGAAGGTGAAGGGTAGTGATGAAGATGAAGGGTAGTGATGAAGAGGAAGGGTA
GTGATGAAGATGAAGGGTAGTGATG
>NODE_1823_length_630_cov_12.085714
TTGACCATGCTGACCTATAGCACAGGTTTGGGTCCAGCAAGAGTACATTGGATCGGTCGT
AAAGCTCCCCACTGGTAATAGAGCTTACCAGAGTAGCTTTACGAAATAGAACGATGGTTA
CGTATTGTAACCCCAGTTCTATGAGTAAAGCAGAGCTGGTAAGCTTTGGTCCTTTGCTGG
ACCCTGTGCTCGCTGAAGATTTTTTAACCGGAGACGAGATAAGGGCACACTGCCTTATAT
AGCAGTGGTGGAGCGCAGTAGGGCGCTACTCCCACTGGTCGAGGTGCGTCCAATGAAAAA
TGTTTCAGTCTGCGAGAACCAAAGAGATTGCTTCTGGCAATAGAGCTTACCAGCTCCGCT
TTACTCATAGAACTGGGGTTACAATACGTAACCATCGTTAGCACCAGGTGTAACGAAAAA
AGCCTGGAGTTTTTTCCAGCCCCCTCCCCATTTTCCAAGAGGGATCTGGGCATGTATATA
AGCCTACTGTAAATATAATACATATTGTAGTCTACATATACATTATACACAGACTATTAT
ATATGCTGACAAGTCGTAGTCAATAGAAAGCATTAGCTTCTAATAGCTGAGGAACAGCTA
TTTCATGTCATTATAAAAATAAACTATGTAATAAAATGTTACTCAGCTTAATATCCTCAC
CCCCTAGTGAGCGGCTGGAGCCTTTAACCCATCCTAGTTAGg
>NODE_1824_length_276_cov_13.373188
GGGTAGGTGGGAGTATAGGTAGGTGGATAGGGGGGTGGGTGGGTAGGTGGGTGACTAGGT
GGGTAGGTAGGTAGGTGAGTGGGTGCATAGGTGGATGCAGGTGGCAGGGTATGTAGATGC
GTAGGTAGGTTGTTAGGTAGGTTGGTTTTTAGGTAGGTTGGGTGGTAGGTAGGTTGTTTG
GCAGGTTAGTTAATTGGTTGTCACAATATTGATGTTGCGGAAAAGTTTAGAGTATTTGAA
GTAAATCTAACACTAAAAACATTCAGTGTGTGTGATCTAGTGCCGGGGACAAACACAGAG
TGAATTATGTGAATTATAATAATTCACTTTGTGTCTAAGACATTGCTg
>NODE_1826_length_561_cov_27.324421
TTTCAAACAGACAGGGCCGTATGGTCCAGAGCCCAGCGCTGTAGCGATCCCCGGGTCCAG
ATGTGGTGAGGGTTTTCTTTCTTTTCTTTTTTTATTGCAGGAGAAGAAGAGGAAGCTGAT
AGTTGCAGGTGCATGGCTGACACACGGGGCTGCCTTCGCGGGGCCTTCACAGAGGGGATA
TCCATTGCCTGCATTTAATCAGAGCCAGTGGGATGGGATGGGATTCATTGCTCTTTGATG
GAGAGCACTGTTATGAAGATGGACAGTCACTTTGCTCTCTAAGTGAAACCATCGTTTAGC
CTCAATTCCCAGAGAAAAGCCCCATTTGTTATCCCCAGGGGGGTGCACCAGGGGTGGTTA
TGCTGGCTGCATGCATTTTCCACACAATTACATTGTTCAGGCATACATTTTTTGGCGAGG
GAAAACAGACTTTGTTTAAGCGAGCCGTACAGAGAGCGCGGCGTGTCTGTGTGTGTGCTT
GTATGTGCTTCTACCCGCCCGGGACTGTCACTCACAGGGTGACACGCTCGCTCCTGGCTC
CATCATGCCTCTTTATGAGTTAAAGCTGCGTTCAGTGTTGTTGTGAATGTGAGCGCGAAC
GCCGGGGTGCCTGTCAGTGGGCGAGTGGGCGTg
>NODE_1827_length_500_cov_10.280000
TGCCGGACCGGTTCTTCATTTTGTGGGAGCTGGAACAGTTCGCTGCTGCGCAGGGGGAGC
TCAGCTTGAACGAGGGTCTGGTCACCCCCCTTTGTTGTCTTTGATGCCGCCGGTTCTGGG
TTCGCCGTGGCTTCCGGTTCAGGGCCCGTGGGTTGTTTTTCGGGGCCGAGGATTGGTAGG
GGCTGGCGGACTCGGGACCAGAACTTTAGTTCCTCGAAGTCGATGATCGGTTTGAACCGC
TTGAGGAGGTCTTGCCCCAGGAGCAGCGGGACGGTGTTCAGCGTTGACACGTAGACCGGG
TGGGCGAAGTTGGCTGGCCCGATGGTCATGTGGAGCAGGACGAGCGCTTTCATCTTGGTG
CCCACCGTGGAGTAGGCCTGCACTTTCAGGTTGCACCTCTGGGGAGTCAGGGTTTGGCCT
GACTGGCTGACGGCCGTCTGGAGCTGGCGGTGCAGGTGGTCGGACATGAGCGTGATGTCT
GACGCGGTGTCGACCAGGGCTTTAACGGTGAGTCTGTGCTCCAGGGTGGTGCTCAGGTAG
GGTTTGCCGGACGACCCCCTTTCGGTCAGGTT
>NODE_1828_length_583_cov_39.818180
AATTTGGGTCGGTCCATTTGGGCCTCAGGTGAACCTCCCCCCAACATCATTATTATGGTG
CTTCAACCCCACCTCTACCCTCCCTGCACCTCTCTCTGGACGCAAAACCAGGCTGTTGGA
CCAGAAACAGCTGTTCCTCATCTGTCTTGTCACGGCCCGTCTCACTCTCGCATATGGGTA
TTTCCGGAAGTTTGGGTTCTGAATTTCACCACGATGCACATCAGAAATGAGACTTTGTGT
TTAAGATTTCACTTCCAAGCACTCTCCGCCTGTGGGACCTGCTCCTTGGGCTTTTCATCA
GCTGCCATTTTCGACGGCATGCAGTAATTTCATGGCTCATTGCAAGCGCTGAAAACCTTT
GAAACCGCAAATGTTAACTTTGCCTGGCCCGGAGCCATTTAGGAAGCGATTAATTTAGCA
AACAGAAGTGAGCCACTTTCTCCTTGCCTGTGCATAATTTTGGGGGCGTCTATCTGTATT
TGCGTTAGAGTGAGCAATGTAATGATGGTTTCTGTAACTGTGGCAGTGTGAGAATGGTTC
CTGCCTTCACAGTGCCTATCTCTCATCTCTCCCTGGCAGAGCCTTGACAGGTTGGTACAG
TGAGAGCACATGCTACGGCAGCAGATTGAGCAGAGGAAGAATCACTAACAACATg
>NODE_1840_length_255_cov_9.945098
ATTTCAACCACTAGAGGCAACAGAGCAGGTCTGGACTTGCTACAATTCTAAACAGCAGTG
AATAGGGTCTGGTAGGAACCAGGTCTCCTGGTCTTGTTTGGGGAGGAGAAGGAGTTGAGT
TGTTGTTGTTGTAATTTGTAATTTATTTATTTATAAAGGGGACAATGCATATTAATAAAC
AATAAATGTAATCATGCCAGATTTAGCCAAAAGGCTAGTTTTCATCTGTAGCCCCTTGCC
AAGGTGTAAAAGAGGCTTCCTAAAAAAGAAACATGTTATGCAATAAAAAGTAGCAATGCA
ATATACATAGTAAAGCTAATGTGAAAT
>NODE_1842_length_1237_cov_22.310429
CTTTTGACAAATTCCAACCCTACTCCACCATGGCTCCAAGCACACGCTGCAGGCTGCGAT
GGCCGAGTGGTTAAGGCGTTGGACTCGAAATCCAATGGGGTTTCCCCGCGCAGGTTCAAA
CCCTGCTCGCAGCGAGTGCAATGTTGCAGATCCCTCTCTTCCCATAACTGGTGAATCATG
AAGGGTCGACCGATTGTGTGGCTGTTTTGAAGTGTCCTGCTATACCAGTGCTTTTGCAGG
TCCCGCTTATATTTGAACTCAGACCACTGGATTGATCCTGGACACTCTGCATTCAGTAGG
CTACAGCCTTCAATACATCCCTTGCAGTGAAGCAAGGCTCTCTCCTTGCTTGTGGCATTC
TGAAATGAAAATTAAGAAATGACTTTAGTACATTAGTAGTGTTTACACATATTACTGCAG
TACACATTTCACAACTCATGCAATACTGTCTGGCCAACCTATTGTGCTTTGCTTATCCTC
ACAAAGGGACTGATGATGACCCTAAGTGGGCAAGCCCCACATGAACATTACCACCTTTTC
CACAAAACTCAAATGTATTCACTAGGAACTAACTTTAACCAACCAAAATGTTAGAAGATA
TCTAGAGAAATAGTATCTGTTGAAAGTGATTACTGAAATATTGTATGCAATGACATTGTA
TAAGCTAATGGAGGTTCGTTCTTTGAGAGTGGTGTCATCCGCAAACTCAGATTCTCAGAT
CAGTAGCCCACTGGCAGTATAAGTTTATACTAATGGAGGATATTTTTATTATAGCAGGAG
AAATTGGTAAGAAATCATTAAAAGTCGAGCAAATTCTAACCCTAGTGACAGGTCGCATTT
TCAAACTCAATGTCATCTATGTCACGTCTGCACTATAAAGGCGAGGATGGGAATTGAACC
CATGATCTTCGGTTTGCCACTTGGCCAACACGCCAGATGGACGGTTGTGTTCATTGCCAG
ACCAGGCAAAGAGCAAAGTTAAAGGTTCACAATGCATGATACAAATGCAGCTTTGTGAAC
TCAAAGTGACTCTTCAAGCTCCATGTTGAGTCCCCAAAGCGATTCTAAAGCCTTGGTTAT
ACTTTCCACGTGGACACCTGCAAATACATCCGTCTGGGAGTTTAACCAAGGCTTGAGGCA
TCCATGTTACTTCCACAATATAAAGGCATGGATGGGACTTGAACCCATGATCTTCGGTTT
ACAAGACCGACGCCTTGCCACTTGGCCACCACGCCACGCACGCTAGAAACCGCCATGGCA
CTTTGGCACACTTTCTAACCTATTTGGTGCTCAGTGTGATAGAACAGGC
>NODE_1854_length_434_cov_38.467743
CAGCCCTCTCCACCCACCCCCCTGAAAATCCAAATGTGGTCCCTGTCGCACCAAGACATT
TCGGACACAGCCTGGTCGGTCAGGGCACCCCCACCTCCACCCACCTACCATCACCGCTAG
TCTCCACTATGCACTACCTCCAGCCCCCAGACCAGGGGAGCAAGACCACCCTGGGCTGGT
CAGCAACCCCTGCTTAACCTGCCATAAAACTTAAAAGCTACAGTCTCATCCCCCTTGGGT
CTTTGAAGTGTTCAAAGCATAGCTGCATGACCTTTGATGCGACTTTGGCCACAACACATG
TTCTCCGGCCATGTATAAACGCAAGGCCCCGGCTTCGGCAGACAAGACAGGGATTGTTTA
TCTACATGTGTGAGATGTAAGGCCCAGTGTGGACGGAAGCCATGCATGGAGCCCCGGCCA
TTCCCACAGTCGAAGGCCCCTACGGTGGGAAAGAGACAGGGGCAGAGCTGGGTACCGCTT
TTAAAACTGACGGCTCCCACTGACCc
>NODE_1861_length_160_cov_4.062500
GATGTGCATCTTAAAACTTTATTCATTCAGAATATGCACAAGCCGTTGTCATCTGAATTG
AAAAGGACATGTGTGGGCTGGGAGATGGCACCATTGGACACTGTGGTGGCCCATGCCAGG
CACCTGGAAAAACGGGCGGAGGAGAAAAAGGAGAGAACCAAGAAAAAAGACCAGGAGAAG
CTGAACAGAGCTGTCTGGACAATTGGACAGTGTGGCCAGGCCCAAGGCAGGg
>NODE_1865_length_202_cov_11.529703
ATAGCCAGTGACAGGTCACCTTGAGACGCCCAGCGCCCAGCCTGTTCATCACCATGCAGA
CGAGGCGCTCATCGCGGGGCGAGTAAATATTAAAGGAAAAGAATCCAATTGATTGCGGAC
GACGGGGCCGTGAGTGAGGGGCCGTGAGTGGGGGGCCGTGAGTGAGGGGCCCGCGCCGTA
TATTTCACTCAGGAAGCTAATGTCGGGAGTCTGCGTCGAAGCTGACAGACACACACACAC
ACAGACGCGCAGACGCACGCACAGACACATAAAt
>NODE_1889_length_538_cov_13.879182
GGAACCGAATGGTGAAACTGGATCGTAATTCTATAGTGAATACATTTTGATAGGAATGTA
AATACAGGCAAGCCACCATGAATTCAACATGCTGTCTATGAACAGGGAATAACTCAGGCG
GAGGGACTGACATCCAACACGTTAGGCATCTCATTTTTATGATTGCTTAAGCCAGAGGGG
CAGCGGGCTGTTTTGTCAGAACCTATCAGACCAGGCAGAAAGATGTTATCTGCAAGTTGG
GCTGCTTGGCTGGGGCCTAGGTCAAATCCAGCTTAAAAAGTCAGTCCCCTTCAAATCCAA
TCCACCGTCACATTCTTACCTACAGGCAACCTCTGCTGCCCCGCCGCCATTAATCAAAGC
CGAGCGCTGTCCTGACCTGGCCCCCCCGTTCCCTTTGAAGTGCCCTGTCCTCTGCAGCGC
GGGGGGAATCACCGGCTGCCTTATTCAATGATTCGGGCAGCCGAGCCAGCGGGCCCTAAT
GACATGTGAGAATATTAACCTCCCACCACCAAGAGCGCTGCTTCCCGGGAAGTGATCCGT
CGTTCAGCCGAAGGCTCCGGAGGAGGAACCCAGAGACCACATCTCCCTCACGTCTGCCTC
TCCaacaacc
>NODE_1897_length_73_cov_5.150685
AGGAAGAGAACACAGACAGGATAATGACTGTGTACGCCTAAACAAAGACCGATTTTGCAG
CAAATATGGATTGTTTCGGTTCATACAACCCCCGGCTGGTGAGTAGAGACTTCCAAGTTT
AACGTAGTGACATTGTTTTGGATAT
>NODE_1898_length_506_cov_42.610672
GGGCTAGTGGTCCAGTTGTGAAACTGGCGTTGTGAAACTTCAGGTGTGCAGCCAGGGGAG
TGGAGGGGTTCTCTGGGACCAGGGTTGGCCGCCCCAGGTAAGCCAGCTCAGGTAAGCCAG
CTCAGGTAAGACAGCTCAGGTAAGCCAGCTTAGGTGTGACAGGCAGACGGGGGTTTCAGT
GTATTAACTGTTTGTTGTTCTCATTGCCACTGCAGCCGCCTTTCTGTGATGGCTATTGGC
CAGAGCTGGCTTGCAGATGATGATGATGGTGGTTATGATACATCTACACCCTACTACCAC
AGCTCAGTATATGGTTGGTATAATGGGTTTGTATGATGGGTAAGATTTCTTTCCACCCTT
CATCTCCTACTTAGGGAAGAGGAGCTACTTTCAATGGGCAAAGCACGTTTTTTGAGGCTA
GTCATGACACAGCGTTTGGTCACATTGGTAAAACATCAAGCCTGAGCTTTGGCCATTGAA
TGCACCCCAGGACATCAAATTTTAGTGTCCAGTGTGTATGCCTTTTGTATTAAAGCCACC
TCCCGGTGCGTTTTATATTTCCCCCTGAAACATAGGCt
>NODE_1900_length_100_cov_72.150002
ATGGAGAACTGCAAGAAGATGAGGAAGTGTCCTCACAATGAGAATATAGACTTTCTCAAG
AGTCACGGCCTATGTTTTAGTTGCCTCAAGCAGGGACACATGGCTAAGACCTGTAGTGAA
AAGATGAGCTGCGAGGTCTGCCAGTTCCCTCATCCGACAGTTCTGCACTTGA
>NODE_1901_length_325_cov_17.784615
AGGGGGGTTTCTTCCCAGCCGGGGGGCACCTGACACATCGCATCACCACCCCCCGCGGGG
GCGCCCACTTCCCCGCACGCGACGGCACGGCGCCGCGGTTGTTGCCGGCTATACCGCCAT
CTTTACGAGAAACGCGGGAGGGAGGGAGAGAGTGGAAACGGTGACAGAAACATGGGAATA
ATCTCCGGAATGGAACATTTAACACTCCGGGGCACGATGAATAAGTAACCAGCGTGGAGC
AACCGACGTGAGCATTTTTCCTTGCGTCGAGTCGTATATGTTGACGCCGACCGCGGCGAC
TGGTGCGCAAATAAGTAAATAAATAAATAAAGGAGTGGGTGAAGAGCGTGCGTGCGTCTC
ACCCcctggtaggaataggaatactactgggttcatc
>NODE_1902_length_162_cov_7.611111
GGGCCTGGTGCTGTGAGCAGAGGTCAATATCAGAGCCCCTTTGTGGCATGGATGTGTATT
GGTGTGGCAGTGTGTTAATTGTTATCTCTCTTTAGATACACTGCCACTGCTGTTTCATTT
CCATATTTCTGTGTACTTTTGTTGTACATTAGGAGTTCACTGTTGTGGTGGCTCCCAATT
TGAGATCATTGTACTTTCCCCCAGACTTAAGCTATAGGCTTGGTTGGTGTTGAc
>NODE_1903_length_97_cov_110.309280
ACGGAAAAGCCCCGGCAGGCTGGAAACCTGCTTCTTCAGATTTGCAATCTGACGTGGTCA
CACCTCAGAGCTGCGTACGAGTCCACGGGCTCCCCTGTGTGCCCAGACACCAAAACTCCT
TCCCCCAATAACACACTCTATTAACCATGTCCCCCCTAATATGTGACTG
>NODE_1904_length_73_cov_17.027397
TGTGCCCAGACACCAAAACTCCTTCCCCCAATAACACACTCTATTAACCATGTCCCCCCT
AATATGTGACTGGCCGCCCCACAACCCCATAAAGCAGGCTTCCTTTCGCCGCCGGGCGTC
GACGGAAAAGCCCCGGCAGGCTGGA
>NODE_1913_length_328_cov_33.545731
AGGGCCCGCCGCCGAGAGCTCCCTGGCATGACCCTCCATACCGCCTAAACAAGACTCTAG
ACCACAGTCTCCGGGCGTTCCCCCCAACACCCAAAAAGTCAAACCCCTGCAGACGGTGCA
GAGTCTGCAGGTACAAGGACAAGGTGAGAAAGGACACAGCATTATATTGTGTGACATGTC
AGGTGGCCCTACACAAACACTGCACTGAGATCTACCACAGCAAGAAGTACAACCGATATG
TGGTGTCTGGGGGAGGGGGGGGGGCTACACTGCACTGACCTGGGGAAGGGGGGTTACACT
GCACTGACCTGGGGAGGGGGGGGTTACACTGCACTGACCTGGGGAGGGGGGGCTACACTG
CACTGACTTCAACCACCACAAGAACTACAACCAGAGGGTG
>NODE_1914_length_153_cov_6.300653
TGGCCGCGGGGTGTAGGAGGGAGCTGAGGTGTGGGAGGTGTGGTGGTGGGCATGGGTTTG
GGCAGTGTGAGGTGGGGGCGCGGGTGAGGTGTGCGAATTGTGGGGGGAATCACGTGGTGT
TCTTTGAGGGGTGTGAGGCGAGGCAGAGGGCGGAGGAGGTGCAGAAGGTGAGGGAGGTCA
GGGGGGTGTCATATGCGGAGGCGGTGAAGGTGGTTCAGCGGGTGG
>NODE_1915_length_153_cov_12.346405
GGACTCAGTGGCTCCACTTTTAACTAAAACTATAAAAACTAAAACCTTACCCCCGTGGAG
AAACGATGCTGTCATAAAAGAATCCAAGAGACGATGCAGGAGTGCAGAGAGAAGGTGGAG
AAAAAGTAAACTATCAGTGCACTATGAAATATTTCACGAACATCTCAAGTCCTACAATAA
AACAGTCAAACAGGCTAGAATTTCCCACTTCTCAAAACTCATCAc
>NODE_1916_length_86_cov_39.360466
AGTTGTACTCAATACAATTGTAGAAACTAAAGGCACGTCATTAATACAACAAAAGGAGCT
AATCAATCAAAGCTTAACAATGTTACATCACGTAATCTAATCAAGGCATATTTCAGAGTT
CTCAACATTTGGGGCGATATCCTACATAACCCCCTTTT
>NODE_1917_length_177_cov_30.135593
CTGGCCAACACCCCCCACAATAATCCAGCGAAGGTTTGGAAGCAATATGTGGGACGGTGC
GGTGTGTGGAGACGGAACAGACAGACAGTAGGATTTTCGACTGATATACTTTATATTTCT
CTAACCAATGTTTTTGCCAGACCCAGAGGGTCGGCCTACAGGAGCCTTTGTCGGTCTGTC
GGTCACACTTTTCCTAGCCTGGACCGCGGGTGTGACGTCACAGCCAGCATTCTATTGATG
ACGTCATGT
>NODE_1918_length_304_cov_9.559211
CACAGCGTCGGCCTATAGGAGGCTTTGTCGGTCGGTCTCTCTTTTTTCCCCCCAGCCATT
CAGGAACGGATCAGAGTTCAACCACTAGAGGGAGACAGAGCAGGCCTGAACTTGCTGACA
TTCTAAACAGCAGTGAATGGAATCTGGCTTGTTACATTTTTATAGGGTGCCAAGACCGCT
CAACCAGGTTCTGTGTGCAGGAGAGTGAAAAAGTCAAGTTCAAAACTAACTTACTAATTA
ACTAACAACTAACGAACTAACTAAGTGTGTTCAGATATGAAAACTGAGTAAGTATGTATT
TAAGTCAGAAGCCATCCCTGGAGCCAAGGCTAAATGAAGACTGAATCCTATTGGTAATGT
ATCCTCACTGTGTCGA
>NODE_1921_length_302_cov_33.933773
GATGACTTGTGTAGTAGGGCTGCACGATTACGGCAAAAATCATAATCACGATTATTTTGA
TTGATATTGAGATCACGATTATTTAACACGATTATTCATTGATTTTTTTGTAATCAAAAG
TTTTTCATTTTTCTTAACAAATCAAAATCATACATTGACTTTGATAACAATTAATGTATT
AAATGTTGATAGTGGCTTTTCTTTTTAACAATATTCTTTGGGTTAGAGCCATTGCTCCCA
TGTGAAACAAATAGTGAATCTTGACCTTGATAGATAAATAAAAATCGTTTTATGGCGATT
ATTTTGTTTTAATGATCGTTGACACCCCAAATCGTAATCACGATTAAAATTCGATTAATC
GTGCAGCCCTACTT
>NODE_1925_length_323_cov_43.260063
CTCCCTCTCTAACACACACACATCTCTCTCTCTCTCTCTCGCTCTCTCTCTCTCACACAC
ACACACACACACACCTCGCTGCCTCTGCTCCGGTTATCCCCTCTCTCTCGCACACGCGGC
ATGGATGATCAAAAGAGGCCAACGGCTGCCGACCATTATGCCAATGACACTTTGAGTCCC
AGTCCGGAGTGCCGGCGACATGACAGCCATTAGGCAGGAAGTGGGACTTTAAAGGCGGGC
TGAAGGATGACTGTCAGACGGGAATCAAAGGGCGAAAGTGAAATCTTCATAATGTATCAC
ACACACGCATGCGCGCGCACACGCACACACGGATATGTGCACACAGCCGCACACACAGCC
GCACACGCACATGCGCACGCATTCACACACACACa
>NODE_1926_length_611_cov_15.232406
GGGCAGAGGCGGCGGGGCGTTCCCCGGCCGCCTGGTTCCCTGGGGCGGGCAGAGGCGGCG
GGGCGTTCCCCGTCCGCCCGATCCCTTTTGGTAAGCAGAACTGGGTAAGAAGAGCCGAGT
CAGAGGAGTTCTTTTCTACTCAGCTTTATTCTCATTTGCCACATTCATTAGTCCCGCAGC
GAATCGATCAAACGTCTGGCCCGGAGGTGCGCTTCCGGGGCGCCGAGTCTAACGTAGTAA
CGCTCCTGCGTTGAAATCGAATGACTCATATGGCGAGCGAGGAGAGATCGGTCGCCGGGC
TCCAAGCGGCTCCACGCTCGGCTTGCGATGCAATGTCGGAGTCGATGAAGCGTGAGCTGC
GGGAAGCCCACGGCGGCCAGCTGCCGCGTGGTATAACGACTCATGTTATCCACCGGGCGG
CCGCCCGCAGTAAAGAAGACCGTTCGCGGGGCTTTACTGAAAAGGAAAAAATAAGAATTA
AACACGGACCAAATAGGACCAGGGAAGTGGGAAGCAATTGTCATAGTACCCGCTAACCTG
AATCCTGGAAGACTGGAGGAAAGCGTGATATACCGCTTCATCCATCCGAACTCCCGCTGA
GTGCAGCATATCACGGCGGAGCCGTGAATGTGGCTCGTTTTGTGACGCGGAACGCTTATG
AGTCGATGATCGTCGCGGAGCTc
>NODE_1927_length_687_cov_27.187773
AAAAAGAAACTTCAGTTTAAACAAAAAAAGTTACACCATATTTGCTCAGACTAACTATGA
TGAAAGGCAATGAAGACAAGGGCTCCTCATGTAGGTATCAATATAAATATTACTGGAAGG
TCAATTAATATGTAAATTAACTCCTCCATTTAATTAGCTATTTAACTATTTTCCAAGGCA
TGGACATATTAAATCATGCTTAAAGACCCCTCTAACTAGCCTCCTGACAATAGTGCTAGG
GAGTCGTGGGCTCATAAACTACCGGCTTGACCTATAAAGAGCCCCGAGTCTGCTAATTCC
ATCTCAGGCTAATTTTATGACTTGCATAAAATAACCATAGTGCAGCTTTGTGGCTGTAAA
GAGGATATGGGTAATAAAAGGAAGCCAGGAAAGCATCAGAAATCTCCTCTTTACTAGTGT
CCTCATTTATTATTCTATTATTCTTTGCAGGGTACCGGGCTCATGTGAAAGACAAATGAC
CTTATTATATTAAATAATTTGTGAGGATATTAACCGTTAATCACACATAAACAGCATTTA
AAAGGTATTGATTTTCCAGCACCCTCAACAGCTTGTAAAATTTATGTCCAATAACATGAT
AATAGATAATCAGTGGGATGATGGGTGCCAAGTAGAGGACAAAGGAAAGGTAATGGGCAG
CATCCTCCATGACCCCCCCAGCACCCCCTCAGATGACCTCCGGACAGCTCTGTGACCTTG
CCAACTCCTCCTGTGGCAAACCCACAGAGGACAGACaac
>NODE_1929_length_474_cov_17.487341
TAACGGGTTAAGAAATTAATATAAAAATGTGTATTTTTTAAATATGTATATATATTAAAA
CTATTAAAAATACTAAAATTTTAAACTTAAAAAATAAAAATGTAAAAGATAAAATATAAA
AAATTAAAATATTAAAATTAAAATTAAAATATTAAAATTAAAATATTAAAATATTTAAAT
TAAAATTTAAAAATATTAAAATTTAAAAGTATAAAATAAAAAATAAAGCCATTAAAGCTA
CTGTTTTAGCTTTACCCCATAACGGGTTTATTAATATAAAGTAAATACTTAAGATAAAAG
GTACACAATAAAACTACTAAGGAGATGGCTGAGGGCTAAAGAAGTGTGAGAAGGGGTTTC
TAGTGCTGTCTTGACGGGGTAGTGAGGCTTAGACGTGCTTTGGTGCGTTAGTAGCCTGTA
AAAAAGTTGGGCACCCCCTTTGTTTATGCGGGGCATGAGGGGGTTGGGTTTTACGGGTGG
GGGGGGGGAAGGGAGGAGTAAGTGTGGGGCTTGAGACGGCGTTGGGGTCTCAACTTGGGG
GGGGGG
>NODE_1934_length_79_cov_28.215189
CTCACCACTGAACTGGTTCCGCCTTCTACTGATGGCTCACCCGTAGGCTTTACTTCATCG
GATGCAGCAGCCTTATTCTTCAAGTGCAGAACTGTCGGATGAGGGAACTGGCAGACCTCG
CAGCTCATCTTTTCACTACAGGTCTTAGCCA
>NODE_1943_length_676_cov_36.071007
CGGTAAAAAAAAATAAAATAAAAAAAAATATTGCTGCTTCTCCCAGTTTTCTTCTTGTGA
GGTATAGCGCGAGCAGCAGCAGCGCGCAGCTGAAGCCAGTGCGTTGGAGCCTAGAATGAA
GTCAACTCTCCGACGAGCGAATGATAGCCTACTAAAACAAAAAGACCACAACCTATGGAG
CCTCCTTCATGCGCGGAAAAATATTAAGTAAAAGAATAGAGAATCAAAGTGATCAAATAT
GGTAAAAAGGGGGAGGTTAGGAAATGATTGCGATTTGTAGGAGCCGGGCTGGCAGAATGC
TTTCTCTCTGATCAGCTCACTGAGCTCTCTATATAGTGAACTTTGACACGACTGCTGCAA
CTTAGCACACGTTACCATGGAGATGAGCTGCCATATAAGGAAAGTGACTGTGTTTGACTG
GTCAGAGCTCACGGACCTCCCCCTGAACCCCATTGGCTAGTCGGCATTTGTGCTACTTGG
TGCCTTGCCAAAGCAAGGATAGGGGTCGAGAGGGCTGCCTGGTCCTAAAAAGAGACGGTT
TAGGATGGGGCGCCGTGTTTCTAAATCAGATAACCTATCCACACATCATAAAAATCCCAA
ATATCTTTCTATATTCACTTCACAGTATGAGACCATGCGACCGAATGTCCACGATGATGA
ATGCGATCAAGTGAGTGGATATTTACATAAAAAATGTGATGAATAGCCTAGGCGTAGTCT
AAAATTACCAATATTTAGCCTATGCCTa
>NODE_1947_length_106_cov_393.783020
AGACAAAATTCTCATCTCATGGTCGATGTAGTCTGAAAACTTTCAGAATTTTATTTAAAA
AACTGAATTTTTGACAATATTTTGAATTCTATGCTCATGTTCCCTATTGAAGTCAATGCA
AACAGAGCATCTTTAAATATTAGTTTGTCACTCATGGAGCAATCAATCTTTGTAAAAA
>NODE_1948_length_145_cov_13.351724
CCATTTGGACATTTAGAAGTAAAGTTACAGTTCCTAACACAATGCTTATATCAGAGGATT
AAAAGATGAGTTTATCAAAATCATTTCTACTCACTCGTGAGTGTCGTTGTTGTTGTTGTG
TTGCTCTGGGCTCGGAGCTAGGCTAGGGGCTAGGCTAGCTAGCTAGGCTGGCTAACAGCT
AGCTTAGCTTATAGCTTAGCTTAGCTTGTTCCATCAc
>NODE_1949_length_225_cov_8.377778
ATTCTGGTCCAGCTTGTCTACCCCGTTCATGTAGGCGTTGTAGTCGCAGACGCACATCGG
CTTGTCGACCATGACCTGAATGAATGAAATGAATGAATGAATGAATGAAATGTATTCACA
GTACCACATTTACATAAATATTGCATTTTGTGCCAAAGAACAGATCGGCAGCAAGATTTC
CATTGTAGCATCACCGCAACAAACATATACACATATACACACCTTGTGAGAAGTCTTCCT
TCTCCGTCCGTCCATGACCTGACCAATCCGCTTCCACCGCGGCACCTCCTCCGTCAc
>NODE_1962_length_116_cov_63.818966
TCCCATGTCAATCGGCTGGAGAGACTGGTGAATGCCCAAGTAAGGAAGTGGCTTGGACTG
CCAAGATGCCTTACCAGCATAGGCCTGTATGGAAATGGAGCTCTCTCCCTGCCAATCTCA
AGCCTTCAGGAGGAGTACAAATGTGCCAAAACAAGGCTGGAGATGACTCTCACAGAATCC
CGGGACCC
>NODE_1963_length_76_cov_4.486842
ACTCGGTTTTCAAAACAACATTTCTGCATAACAGTTGCACCAATATCCTAAAAGTCATTA
CTCACCAGTGGCTACGAACCTTAACTCACTATTGAGAAGGATAGTGTCCCGAAATATTCC
ATATTTTAGGCTCCAGCAGTCTGTAAAC
>NODE_1969_length_168_cov_21.577381
TTAAGCTGTTTAGTACATATATTTTGGTCTCCTGTGGTCCTACCAGTGCCCAAACGTTGA
TTTCAAACAACCCAGACATTTGGTGTGGTCTGCCCTCTCTATTTCGCCCCTGACCCTCCC
CCCACAAATGCTCTGTTCAGTTTTCAGTGTTAGTCTGACGTCACACACCCTAGCTCCATA
TGTACCGATCGCCATACTCACTGCGCTCGATGCGACGTTCCACCGCGCTGTAGTCATGGA
>NODE_1971_length_73_cov_11.465754
TATTGAGAGAACAAAGAGTGGCCACATATTGGGTGCTGTAGTGCCCCCTGTGGACGCATC
AGGTCCACGTTCAAACTCGGTCTTCCTTTTCCCACCATACACCCGTGTACCGAGTTTGGT
GCAAATAGGTTCTTTTGTTTTTGAT
>NODE_1972_length_264_cov_10.534091
TATAATTATTATTATTATTATTATTATTGCTGTTATTCTTACTGTCATTATAATCAACAA
GCATGACGAAAATGTGCGAATATGTAACTTGTGTATGCGTTCCCAGTGAAATGTTCGTAA
GTAGACCTACAGCTATTTGTGTTATTGGGATTCTTCCCAAGTTGCGAACGAATATCAGTT
GGGAACTTTTGGTGAATCCCAGTTTTTATCTGAGAACTTCCTAAGTACGTTTCAAGACCA
AATTCGTTCTCAGAACTTTTGGTGAATGAGGCCCACTGTCTATTGATTACCCTACACCAG
AGAACCCACTGTCTTGATTACCCTACACCAGAGAAC
>NODE_1973_length_488_cov_24.190575
CCCCACGCTCACCCCTCCCCACCCCCGAACCACCACCTCTCACACTCTCAATCCACTCCT
GGATCATTTCAATTTGCATCCCGCGCGGCGCGGGTCTTCCCCAGCCCAGTTAAAAGGCAG
GCTATTTGTTGTGCTCCCCGGTTAATGCTGCACAGAGCTTTAAATACCCATATCAAATCT
TCGAGGCTCAACAGATTCAGTTTTGCAAACCTGTATCGAACAGGGGTTCAATCCGCCAGC
TTACAAGTGTACACTCCTTAAGTTCTGCGATAAGGTAAAACCAATCAGTGGATTAGGCTC
TCTCACTGTCAGCGAGGGTGTGCTTCCTCTAACGCCGTCTTCACAGGGAATGCACAGCCA
GCTGCACCAATGAGATTGCAGTGTTTCAATTCTCCCCAACGGGGGAAAAATACTCAGATA
TTTATTCATTTTTCGGGATTTTTTTTCTCTCAGTGTAGCTATTGACTAGAGAACTAGACG
TGTATTAATACTGAGAGTATCATTTGCCAAGAACTTTGAGAACTGAGGTTCTTAAAAATG
TGATTGTGTGTAACAGTGAt
>NODE_1975_length_168_cov_15.791667
CACCTGGTCCGAGCATCCCCGGAACTATAAAAACCACCACGCACCTCCCCGTTCTGCCAG
TCAACCTACTTGCAACACGGATGTGTGTATGCATACTTCTACAGGCATCTTAGCTAGATC
AGCATGGCACCCGGGAGGAATAAACGGAGATCTGCATTGCTAGAAGGACAGACAAAGCTC
TCTTTCAAGAAGAAGTCTCCTGTTTCACCACAGCCCGGAGGAGCCTCTGCGCCGGGCGAG
>NODE_1976_length_348_cov_8.623563
GCCAGTGGTTCCCAAACTTTTTCAACCAGGCCCCACATGGATAGTTGGAAATATTTTGGA
GCCCCACCTAACCCGGTTGGTCAGGGACTGATGTGGCAATTTGTTTTTTCACTCGAATGA
GACAATGACAAATGTTTTTAGGGCCATAATTCTGTTCATTTTCATTTCCGGAGGTAGCTT
GTGGGGTTAAGTGGCCTAGGGAAGGTGTGTGAGGCAGGAGGGCCATTTTCCAGAAGTATC
TTGCGAGTCTAAGGTGTCTGGTGGCTGGGGTAGGTGTGTGAGGTGGTCACCAGGCACCTT
AACCCGCAACCTACCTCCAGAAAATGGCCCTACCACCCCATCTCGACCCCATCTCGTTGG
GTACAGAATGAAATAATGAAACTAGTTTTTGCTCAAAACCAAATATGGGTAAAAGGGACt
>NODE_1981_length_73_cov_85.041100
CCCTGACTACAATTTTCAACGTAGAGCAACGAGAACGCACAGGGATGTGGGTCAACATCT
CAGGATACTCACAGAGGATTTTCGAAGTTAGGGGAGCTATGGTGTTCCGTGAGCGACGAT
TTGTTTGGCAGGTGTGCCCCAATGC
>NODE_1984_length_285_cov_36.066666
GGTCCGGATCCTGTCTGGTCTGGTCTGGTCTGGTCCGGATCCTGTCTGGTCTGGTCTGGT
CTGGTCCTGGCTGGCTGGCTGGTTGGTCTGGGCCCTGCCTGCCTGCCTGGCTAGCTGGTT
GGCTGGTCTGGACCCTGGCTGCACATGTGGAACCGTTTACTGTAATGGAACTCTAAATTA
GTGGTGGTTTGAAGCTGCCTGCAGCAGTACGCTGTAATTAACTGGCTCTGTTGAAAGAGA
AAGAGCCAGAGAGAGAGATGGAGGGAGGGAGGGTGAGAGAGGGAGAAAGAGAGAGAATGA
GGAGAGAGAGAGGGAGAGAGAGAGGGGGAGAGTGAGAGAGAGAGAGGGAGGGAGAGa
>NODE_1985_length_419_cov_50.761337
CAGGGAAGGGTTAACGTCATTGTTCAGTCAACCAAAGATGGGGGGACGGGGGGGGACGCA
TTTTTTATGCAAGAGCGACCCCTGATTAGAGGGTGAGTTTTAACGACAGCTAATTAGCCA
ACCTCTTTAGCCCTGGCATAATGATCAAACGAGCTGTCACCGGCTACCTGATACAATGAT
CCGTTCGCTCCCTGATATGATATTTTATTCCTCCTGCAATTACCGCCAACCCCCACCGCA
CCACGTGTGTTTATTGCCTGGAGCACACATGTCAAATTAAAGAGCAGCTTATGCACCTGA
TATTTAATTATTGCCTGCGCTGCACCGCTGTGCACAATAGGAAAATGTCAAAGACAGCAA
TCTGCAGACACTTCAAGCAGCTAGTCGGCTCACAGCGATCACCAGGCACTTGCTGGCATG
CTCACACACACACACACACACACACACACACACACACACACACACACACACACACACACA
CACACACACAC
>NODE_1986_length_379_cov_5.775725
ACCAGGGACCTGGTCTTGTTCATCGGACAGCGACGATTTGTTGGTGTATATGTTAGGGGT
AATGTGGATAAATAGTAGTATGAATACTACCCAAGGTAGTACTCCCCTCAAGAAGTGTGC
GCTTCTTGCCAGGCTATCACTGTGAATAAGAACTTGTAGTTAATAGTTGTAAATCAAGGT
TAATGAGAGGTGAGGAGTACCTTTGGAGCCCACCGCTATGAGATGACCGCTGGAGGAGAG
GCTGAGGCAGAGGGCCCAGTGAGACAGAGAGATCTTCTTCATCACCTGCAGGAGAAAAGG
AAGGCTGTCAAAAAACTACTACAGAGCTACCAGGAGAAGGCTGTCAAAAACTACTACACA
GCTACCAGGGGAAGGCTGTCAACATACTACTACACAGCTACAGTACCAGGGGAAGACTGT
CAACATACTACTACACAGCTACCAGGggaag
>NODE_1996_length_73_cov_28.602739
AGCCATGGCTTTAGCTCGCTAGCTACATACAGCTAAGCTAACGTGTATGTAGCTAATATC
AAAGCTAGCTAACTATCAATGACTCTTCGTGTGGTATGTAACATTTTGGTTTAGGGTAAT
GGCGATCAAAACTAAATGCAGGTTG
>NODE_1997_length_1115_cov_13.303139
CCTTGAGCGCTGCGCCGGTTTTTTGTCCCAGTGCGCACTCATCTTCCGATTCCACCCGCG
CCGCTACCCCACCGACGCGCACAAGGTAGCCTACATCATCAGTCTTCTGAGGGGCCAGGC
GTTGCAGTGGGTCACCACGCTCGAGGCTAATGACTCTCCTCTCCTGAGCGATTACTCGAG
CTTCCGTGAGACCTTCCGGCGGATGTTCCAACACCCCACCAAGGGCCGGGACTGCGCCTC
CCGTCTCATGGAGATTAAGCAGGGCGCGCGCTCCGTTGCCGTTTTCACCCTGGAGTTCCG
CCTCCTCGCTGCCCAAGTGCCCTGGAACGACCACTTCCTCCGGGCCGCCTACCGCCGAGG
GCTCAACCACGAGATCAAGGACGAAATCATGCATTCCCAGCCAGCGGACCTGGAGGCGCT
CGTGGACCTGGCTCTTCTCACTGATGACCGGATCCAGGACCGCCGCGCCGACCGTCATCG
TGCCCCTGCTCCCACTCGTCCTGCCCCGGGGATCCCGGGGCCTACCACCCCCCGCTCGGC
GCCCGGGTCCTCCCCCCTCTCACCAGCGACTGGAGAGCCCATGGAGATCGGACGCAATCG
CCTCTCCCCCGCAGTGCGCGAAGCCCGCATGAAGAACCGCCTCTGCCTctACTGCGGCGA
GAGCAACCACATGATCCGGTCCTGCCCCTCTCGCCCAAACGCCTCGGCGCCCTAGCTCCG
GGGAGGCTAGCGCGCCGTCCCCTTAGATCCCCCGGGCCCTCCACCATGCCCTCTCCTGAG
CCCCCTCGACCAAGTCCCACCTACGCCGCAGTGCTTCGGCGCTCGTGTGCCTCCGCGGCT
GAGCCCGCTCCCTCCCGCGCTCCAGCGCCCCTAGTGCTCCCTAGTGCCTCGTCAACTTCC
CATAGTTTGGCTACGGCTTCCTCGCTGCCCTCTGCAGTCCCGTCTGCAGTTCCGAGTCCT
CTACCGCCCCTAGCGGCCCCTGTGTCCCTCAAGCCCCCTAGTGCCTCGTCGACTTCCCAC
AGTCCGACCACGGCTTCTTCGCGCTCTCCCGCCGTCTTGTCTGCAGTCACGAGTCCTCGG
CCACCCCCAGCGGCGCCTGGTGAACAGTCCCCGGCTCTCTCGTCCTCTGGCCCTACTGCT
CCGAAGCCCTCGGGCGCGGCAGCGCCCCCGGTGCCCCTTGGCGTTAA
>NODE_1998_length_73_cov_5.534246
TCTCTCGTCCTCTGGCCCTACTGCTCCGAAGCCCTCGGGCGCGGCAGCGCCCCCGGTGCC
CCTTGGCGTTAATTCCCTCCCCGACCAGGAAGTCCCATTTGACGTCACACCCCGGTTCTT
CTCCGCCATGCTCGCCTGGGGTTTg
>NODE_2002_length_516_cov_37.011627
GGGGAAGGGCTGCCCACACCGGGACCTGGCCATCACCATTGAAGACACAGTGGTGACACC
GACCCGGACTGCGAGGAATCTGGGTGTGACCCTGGATGACCAACTGTCGTTCTCCGCACA
TATCTCCTCTGTTACACGCTCCTGCAGATTCATGCTCTACAACATCAGGAGGATTCGCCC
CTTCCTCACTGCTGAAACTGCGCAGGTGCTCATCCAGGCCCTAGTCATCTCCCGCCTGGA
CTACTGCAACTCCCTCCTAGCTGGGACCCCGGCGGCAGCCATCAAACCCCTGGAACTTAT
CCAGAAAGCTGCTGCTCGCCTGGTGTTCAACCAGCCAAAGTTCACCCACACAACTTCCCT
TCTCCGTTCCCTACATTGGCTCCCTGTAGCGGCTCGCATCCAGTTTAAAACTCTGGTGCT
GGCCTACAGGGCGATGAAAGGAACAGCCCCCTCCTACCTCCAGGCCATGGTCAAACCCTA
TACCCCCTCACGACCACTACGCTCTGCTACCTCGGGTCGACTGGTTGCCCCGTCACTCCG
AGGCACCTGCGGTCGATCGACACGGTCACGGCTCTTCTCTGTCTTGGC
>NODE_2009_length_284_cov_6.704226
CTATGAAGTGGGTTTGGAGGAATTCATAGGTCTTAAACGAATGTTTGTTTATAAACAACA
GTGCGCGTCCTCCGTTGACGCATGCATTAGGGCTGCCAAAATAGGACAGAAATTACATTC
AAATGTTCCATCTTAAAAAGGAGGGAGGGGGTGAGGGTGGATAGTTTGTCGATGATGGTG
GAGTTGGAGGGGAGGGTGTTGCCAGAGGGAATACGGGTGGGGCACTTTAGTTAAGGTGCG
GCCATATGTCCTGCCGCCTCTGAGGTGCTATCGATGCCCAAAATACGGGCACATAGCGGC
GGGGTGTAGGGGGGAGCTGAGGTGTGTGAGGTGTGGTGGTGGGCATGGGGTTTGGg
>NODE_2010_length_510_cov_12.960784
TCTCATTAATATTCATGAGTCGTCGTCATCTGATTGGCTGCTGAACGTCCTCTTGCCTAG
TTCATTGACACAGCCAGACTCAGCGTTCCGTCTCTCGGCTAGAGAGAGCTGGGCTGTAGG
CTGTATGGACTGTCTTTTCTCAACAACCGTTTTCAAAATAACATTATATTCAATAACATA
GTATCTATACTTGGTAAAGAAGATGGTAGCCTAGGCTAAGATAGAGAGACTAGGCTGTTT
AGTTGGCTGTGAGTGCTGTGTTCTTCCATACTTTGACAGGCAGCTCGTGTTCGTCAGATT
GGGTGTTTTTTCCGATCATATTAAGGTCTGTTTACAGTGTGTTTTAGAATATGGTTTAAG
CTTGATCTTCACCTGGAAGCCTCTCAATCTGGTACACGCATGAAGGAAGATGAGCGCCGT
TCACAAACGGTAGAATGAGCGGGTTCACAATAACGTTCACCAAGCAGAAATACAGTAGCC
TACAGTTCACTGTCACCCAAAATATGACTGATCCAATGTGTTAAATCACGAAAAATATAA
AGTTTTCTCATGTCTCTCCCCTCCGCTCAAATTGCTTGCCCC
>NODE_2021_length_440_cov_47.772728
TGAGACAGGTATGGGTCTGGGGTGGTGACACAGACAGGTATGGATCTGGGGGGTGAGACA
GATATGGATCTGGGGGGTGAGACAGGCATGGGAGTTCTGGCTAAGGTGAGACAGACTGGG
GTGGTCTGGGGGTTGAGACAGGTATGGGTCTGGGGTGGTGAGACAGGTATGGTTCTGGGG
TGGTGACACAGTTATGGTTCTGGAGGTGAGACAGGTATGGGTCTGGGGTAGTGAGACAGG
TATGGGTCTGGGGGGTGAGACAGGTATGTGTCTGGGTGGTGAGACAGACATGGTTCTGGG
GGGTGAGACAGGCATGGCAGAGCTGGCTAAGGTGAGACAGGACTGGGGTGGTCTGGGGTG
TGAGACAGGTATGGGTCTGGGTGGTGAGACAGGCATGTCAGAGCTGGCTAAGGTGAGACA
GGACTGGGGTGGTCTGAGGGGTGAGACAGGTATGTGTCTGGGTGGTGAGACTGGGTTGGG
TCTGGAGGTGAGACAGGTATGGGTCTGGGGTG
>NODE_2022_length_135_cov_47.881481
GAGAATCGGTTCCCATCGTTCGTTTCAGAGAGCCGTTCAAAAGAGTCGGTTCGTTCGCGA
ACGTCACTTCACTAGAGCTAGAGAAAAGATGGCGGCCAGGAGAAGGAGAAATCGTCGACA
TCCATGAACTTATCAATAAACTATCGCATTCTAAGTTATTTTTTGGTATCGAATGTCTTC
CTTATATCAATATTACACTAACCAGCG
>NODE_2023_length_116_cov_21.198277
CACATCAACAGGAGGAGCAGGGGAGGTGGAGGGACAAACCCAGACTGTCAGCAGTAGGCG
ATGAAGCACAGCATGACATGTTTTGACAGCTTAAGTAGGGTCGTCTCTACACCTGGCCAA
TTACTTAATTGGACGCACAGCTGTTAGCTGTCAACGGTGTCGTAGGCTGATTGAGCCGCT
CGACTCCA
>NODE_2025_length_73_cov_21.986301
GTGATTCTCCAGAGACGAACGGGGGGGTCCGGTTCCATCGGAGGGGGGAAGATCAGGGTA
GGATGGGATAATTTGTTTGGGGATGAGAATAGACTGACCATGAATTCCAAGCAGAGAGTT
GCACTGAACAGTGGTGGTGGGGTCT
>NODE_2028_length_73_cov_13.068493
CTTCTCCAGGACTGGGGAGTGAGTTTAACCAACCAACCTTCTCCAGGACTGGGGAGTGAG
TTTAACCAACCATCCTTCTCCAGGACTGGGGAGTGAGTTTAACCAACCAACCTTCTCCAG
GACTGGGGAGTGAGTTTAACCAACc
>NODE_2029_length_417_cov_5.340528
CCCTCCTCTCCTCCTCCTTCTCCTCTCCTCCTGTGCTCTTCCTCCTCCTCCCCTTCCCCT
CCTCTCTTCCTCTTCCTCCTCTCTTCCTTTTCCTCCTCTCCTCCTCCTCTTCTCCTCTCC
TCCTTCTCCTCATCCCCCTCCTCTCCTCCTCCTTCTCCTCTCCTCCTGTGCTCTTCTTCC
TCCTCCCCTTCCCCTCCTCTCTTCCTCCTCTCCTTCCCTCTACTCTTTCACCTCCCCCTC
CTGATGATGTATTTACGAATTGCTTTTTGTCCTAGCGGTATTGCCGTAGCAGCCTTGTAA
TCTCAGTGCCGTCTCCATTGTGCTGCCAGCTTCTCTACCAGTTCTGTGTTTCCCAATGTG
CGTTTATGCCCACAGTAAGTTCACCCTTGATAGTTTATGACTTATATGTTACTGTAGAGA
TTATTCTATATCTGTAGTAAGCTACTTCATTTGCAAAATAGTAGTTAGTGGCTAGTCCTC
Tgtttacta
>NODE_2065_length_671_cov_75.433678
TTATTTTTTTTGTATCCTGGACTCTCGATGAAAGAGCCTATTGAAGGAAGCTTAATAGTG
GAAAAGCAACATCCTACAGCGCTTCTTTGGATCAACACATACTTGCCATGAGGACGATAC
TGACACAATGGATTCTATGGCACTGGGAGAGGCAATTGATGGTTGATGCACCAAAAAACC
TAAAACAAAACCAACAAAAAAAGATGGGAAAAAAAGAACTTAAATTATGAACTCAAAGCT
TTTGGGAAAAAGCTAAGAGAATATTGTAACAAACTTCGTACAGAGTCCAGTCTATGAATT
GTTTCATGTTAGATATTCTATGTGTTTACCTCAATTGAAAAAGAATGTTTTGCTAGTTTC
AGATCTGCTGTGGCATTGATATTGTATGTCATGAATTCCTTCCTTTTTCAGCACGTGATC
CTCACTAGATTAAATACCGTCTCCCTAAGCTTTGTCAAAAATACATTAAATACTTGTATG
AGGACTGTGACGTAATGTTTAAAAGGTGTTCAGTCACAAATGCTGTAATAAATATTTCAT
TTTTGATTTTTGTTAGATTTTTGTGTGATTAACTGTGTTAAATTTACAAACAAAACCTTA
TTCCAGATCAGTAACAATGTTGTAATACATTGTTTATTAGTAGGCTATTACCACAGTCAA
TTCAGATGTTATATATATTATAGTATATAAATATAATTATATATATAATTTTTATATATA
TATATATATATGTATATATATGt
>NODE_2066_length_152_cov_16.164474
CAGAGGCAGACTGGAGTTCACAAAAAGTATAATTTATTATAGATCACACTCCCAGGAGGG
GAGAACTCAGGCAGGGGCAAAAATACTAGACAAACAACACTACAGCTAAACCAGGAAAAA
CTAGAACAAAGAACTAAACTGAAAACTGGAGTAAAATAAAAACAACAAACAGTAGGGAAG
GCAACAGAGAACACTAGACTGGGGAAAGCTTACGGGGAGTGACG
>NODE_2069_length_508_cov_10.188976
GTCACGGGGCTATTTCTGTGTAAATAAAGAAAGAAAAATACTTATCTCTATAAAATAAAG
AAAACACTGCCAGCCACGAGGATCTCTCTCTGTAGATAAATAAAGAAAAAACTACCAACC
ACGGGGATCTATATGTGTAACACCCACGAGAAGCCCCAGTGATAGAGACGCCGCATTGGC
GTCCCAGAATTTTAACAGTACAGGTCGGTGCGGTTAGCGGCTTTTTCGCCATTTGACCTA
CTTACACGTTATAAAACGAAAGAGAAATGATTCGACATCTTTGTAACGTTATTATCTCGC
GTCCAGGACTATAAATGCACATATATACAACGTAGAATTGCTTAGCAGGTCCCTTTTTAT
CCAAGTTCCCGTCCGTATCTGCCATTGCTCAGGGCTGCATGTGCAGGTGCAGTACCTCCG
CTGACCATGGCAATAACGTTGAATGCGATGGGGGCGCTCGTGAGCATTGGCAGATATGGA
CGGAGTGAAGCAGATACACATGGATAAAAAGGGACCTGGTAAGCAATTCTACGTTGTATA
TATGTGCATTCATATTTCTGGACGCGAGATAACAACCTTA
>NODE_2070_length_229_cov_68.497818
GTGCGTGTGTGCGTGTGTGCATGCATGTGTAGTGTGGGTGTGGATGTGGCTTCCTGAATG
ATGAAAGGAACTGGGGCCAGACAAAAAAAAGAAGAGAAAAAAAAAGAAAGCAAAGAAACA
AATCCATACGGCCGCAGGCTCCTCAAATCTATTTTCTGCTCAGCTGGTTTTAAATGAAGT
TATTATGACTCATTAAAATGCCCGCAAGCTTGTGGAAGTCGGCCAATTACCATTTAAATT
TAGACCCTCTCCCTCTCTCTCTCTCTCTCTCTCTCCCCCTCTCTCTCTCCCTGTCTCTCT
C
>NODE_2076_length_393_cov_33.801525
CGCCCGGACCCAAACAAACTGCGAAAATGAAACATCCATGTACGCACGTGACTTTTATTT
ATTTATTTCCTCCATCTCGTCCAGTCTTCCTGAAGCCGGGGCTGTGATTGCGATCTTGTT
AAATGAAGTGCTGGGGCATTATTCCTGCATCCTCCCAGTCACTCCTTTAATTTAGTTGTT
ATAATTAGGCATTAACTGGTGTCAGCTCTCTGGCCACTAACCGACCACTCAGTTCTGCTT
GTCTGCATTATCACAGTTTGGGGGGGGAAAGTAAATTATAATGAAGGACTATATAGTCCA
ATTACAGATAAAAGCGGCAAGTGCAGTGGTGTAATTAGGTGCCACTACCTCTCCCTCTCT
CCTCCTGACGCCTCCAATGGGAATACCTAATAGCCATTTTTATTACTTTTAACCCTTCAC
TCCTGCTCTTAACCCCACCACTTTCAATCATAATGACCAcgccga
>NODE_2077_length_430_cov_14.186047
TGTGGGACTCTGGACTGAGAATATTCACTGATTCCAATCAATGTAGTTATTGAACACAGG
TGGGATTGATTAGCAGACAACACTGGTCAGATGAAGACATGCAAACAAGATTAACAGTAA
CAGTACTTACTAGAAATTAGGACCAGACTGGCCTGATCTAGCTTGAAGCTATACTCAACT
AGAGGGGGACTAACATGTTAAAAATTCAACACTGATGACAAACTACACATAAGGGACAAT
AGCTACACTAAATGGGGAAGTGTGCATGAGGTAGGTGGAGGAAGAGGAGACAAATGACAA
ACACCTTGATCTTGTCAGAACTAGAGAAGAACTGCCCGGACCATTAACTTTAAATATCAG
ATGATGTAGGCACCACACACCAAGTATGCCTTCAGATTTTTATTCTCCATCACCCTGTAC
ATGAACTCACAAAGTTACACCAAGAACAAGTCTAGCAAGTTTCTACAAAATGTTAAAGGC
CCCATGAGGGGTAAAAACTACA
>NODE_2081_length_131_cov_19.099237
GACCTGTACCTGGAGCCCTATAACCCTTCGTCCACTCTATTTGAATTCTATAACCTCAAT
GCTACACTCTGGACTCTGATTAGTCTGCACTCCATCTTAGCCCTGTCCGTGACTGGCGGA
TACTACGACTAACCCTTGCCTCCGGGCTAGAACCCGTGATCATCTGTGCCTCTGTCTCAC
CCACCCTCTCCTCTCCCTCTCAG
>NODE_2082_length_260_cov_31.303846
GGGGCATTTGGACAACATCAAAATACTTCCACAAAAAATGATTTTTAGGATAGTATGCAT
CTTTTAATTAAACATTTAATTTACCTTGTCACAAAAGAAAATTTGGAGTGCAGAAGTTTA
AGCATTTTACCCCTGCTACTGGCCAATCATAACTGAGTAGCCAAACTTAACACATTGAAT
CCCAGCCTTTTGATCAGTCTCTAGTCTCAGAGTACCAGAGAAATCAGCGTTTTTTGGGGG
GTGGGGTTTTGTGAGTTTTTGTCAAAGTCGTGTGGCCACTGTAGTGCACCGGAAGAGCTG
ATAGAAGATCGGAAGAGCCGATAGAATTTTTT
>NODE_2084_length_224_cov_6.964286
CAAATCCGCCGGACTCTCGCTGGATCCCTTGGTTCGGAGGAATCGGAGAACCGAGGCGAC
CCGCTTCACCGAGACGACCCGGTTCGAACGGTCTTTACCGTGGGGGAGGCTCCCCGACAC
GAATCCCACATACTCCCGCAGCAGGGCGCACGTCTCACGGCCGAGGTCTGGGTCGAAGGC
GGTCCCTCCTAGTTCCTCGTCCTCCGAGCTTTCATCCCACGGTGGTTCGGTTGTCAATTC
TTCGATACCGGGCTCGGCGGATGCCAGCTCCTCCGCCTGCCCGGGTGGGATCGGCg
>NODE_2087_length_703_cov_45.257469
AAAAGCAACGACAACAACATACATCAGAGCGAAAACAGGAAGGGAAACAAACAGGGAGTT
GAGTCAACCTCCTGCGTTGGGGATAAGGCCCTAAAAATATGTTTTGGTAAAATGATCAGC
GTCGGTGCGGCGATGTGATGTTTACTCCGAGGGCGCGCGGCGGCTCCCCACATCTCCCGA
CAAACAAGGAGGGCGGAAAAATACGGAGAAATATCTTTTGCATATTATTTTAAGTAACTG
TTCAAATTTCATTTCAGAATGGTAATCCACAAAACAAATATGTCGCACGGCATATTTTAA
AAAGGGAGGCTACCGCTTCAATTTCCTATTGTGGCGCTCGCTATGCGACGTGTGTGTTTG
CTCTTTTTGTCTGTTTGAATTGATTTGCACAGCTCGGCAGACAAGGGCTGAATGCTCCGA
CCAAGAATCCATAATTTCATATGATCTGATAGTTCTGCAGTATTAGATTGATTTTTTTTC
CCTCTCTCCCCCTCAACAATGTCGATGTTAACAAACAAGCTTAGCTACCTGAACCCACAT
AGCCAGAGCCAGCAGAGAAAGGCTTCTTTACTGGGGGAGACGTGCTAGCGCTCCTGGGGA
ATATATGCTGTGTATTTCTGAAGAGATGTCAACCATATGTAACAGAGTAAAAATAAGTCC
CTCAGTAGGTTGGTTAAACTCACTCCCCAGTCCCCGGCTTACAGTATAGATACCGTCCAC
CGTGCCATTGAAGAGCTAGCTTTTCATTGGCACAGCTGGTTACAACAGTAGTCTg
>NODE_2088_length_87_cov_13.931034
AGGATTAAAAGATGAGTTTATCAAAAACATAGCTACTCACTCATGTGTGGTTGTTGTTCC
TTTGTTGACGAGTCGTTCTCGGAATGGAGGACTGCCGGCCGGGCTAGGCTGGCTAACGTT
AGCACAGCTAGCCTAGCCCTTAGCATAGCTTAGCCGTAG
>NODE_2089_length_92_cov_67.021736
GCCCAGCCTGCTAACGCAGCTGGGCCAGAACTCTTCAAAGGCCTTATCTTATGTAACGTT
ACTATCCAACGTGAGCTAAGCTATCTAACTATTTATCAATGATTGTTCATGTTGTGTTTA
TCTGACGTTTCGGATTTGGCTACTAGATTGGTGATCGAAGCTAA
>NODE_2090_length_349_cov_55.229225
GGGGGGGTGAAAGAAAAGGAGAAACCGCGAGAGGGTGTGAGAGAGAGAGAAGAGAGAGAG
AGAGAGAAAGAGAGAGAGAAGAGAGAGTGGAGAGAGAGAAAGAGAGAGAGGGGGAGAGAG
AGGGAGAAGGAGGAGTTAATTATGCATTCCGAACCTGGTCGATGTAGTCCTGGGGGAATC
TCCGCCGTACCTCCGGATCTGTAAATAATTGACAGATAATATTAATTGGCTTTGGATTAG
TGAGCAGGCCGAGTAGAGCGCATTAATATTTGATCAGAGGATGATAGGGACCCTGGCAGG
GGGGCACAGGGGGGCAGCTGGGGCTGCCAGCCGGATTAGGGGGCCGGAGAGGGGAGGCGC
TACCCTCTGTTACTCTCTCTGTCTCTCGCTCTCCCTCTCTCTGTCTCTCGATACCCCCGc
c
>NODE_2091_length_73_cov_109.986298
ACCCTATTCACTGCTGTTTAGAATTGTAGCAATTCCAGACCTGCTCTGTTGCCTCTAGTG
GCTGAAATCTGAGGTGTAGTAAGTCCAGACCTGCTCTGTTGCCTGCCTCTATGTCTCTAT
GGCTCTGGTGTCAATGGTCTGGTGG
>NODE_2092_length_73_cov_218.068497
ACGCTGAATAGCAAAGCCTCTACGCGATTTCATAGTGGAGGCCTCCAGCAATCTTGAACA
CTCATCCTTAATACCTTTCTTTTTGGGGTAATTATACTCATCGCGAATATCCTTAAGAGG
GCGTTCAGCAGCCAGCTTGCGGCAA
>NODE_2115_length_312_cov_60.980770
CCCCCCCCCCTTCAACAAAGGTCACCAGCGAGTGACTGACCCTCAGTTGCCCAGGAAACC
TGATAAAGCTTCCACCTTCAACGTTTTGTAGGAACTAAAAATGTCCTTCTAGCTCAGTGT
TATAGCAGGTGTTCTAGCAGGTGTTACAGAAACACATTAGAAAAGACTTTTACTATTCCC
ATATTTGATGACAAGAAATAAAAAGAGTATCCTATGGTGAGATAAACCTGAGGGATGAAG
GCCAGCTTCTCTAACTTTGTTATAATTAATTGTATACCTGTGTATGTAAATATAATGCAT
TCCTATTTTGCAGTCAAGAACAAAATACTATTTGTAATATAGAATAAACTTTATTATGAA
ACAATAGTGCCTTGTGTGTTTTGT
>NODE_2116_length_152_cov_11.348684
TATATGTTTCCTGCTTCACATTATGTGATTTATTGACCTGCTTGCTGTATGATTAACACA
GTGCTGTGTTTGGCATTACAGTACGTTTGAAAAGAACCCTAACACTTACAAATTTAGTTT
GCCATGAAGTTTTTATTCATCTGTCCTTCCTGCGTCTTATTTTTTCCAGCCCATGGGTAA
AGGTATGTCCTGATTTGGAGTGTTACAACAATGGTTGATATCTT
>NODE_2130_length_1042_cov_50.531670
ACCGCGGAGTGCCCTCCTTGCGACGCACCCCCGGGACTGATCCACCTGGGGGGGGCCACC
CACGGCGGAGGGATGTATTGTGATAAGGGCCCGAAACATCTCAATGAAGTTGTGGCGCAC
AACCGATGATGCGTCGTAGGGAGGGCACTCCACGATCCTTGACAGTTTCCGCCCCACCCA
GGAGTGCTCCAATCCCAAACAGCTGTTGTACTGAACACGTAGGGATATAGAACATCTAGT
CCTAGTAAGAATCCTGACGTCTGGTGTCGAAACCAGTGACCGCTACGAAAGGGTAGCTGA
CGACCTGGGAAAGACCTGGTGACAGCGTGGAGAGACAGCTGACAGGAGGGAATAGACCCC
AACGGGGCTGGCACGGGCTAGCAACCCGTGTCAGCAGGAGCCTCCCACTAGGAAGTGGCG
GGGTTCCACCCAACCCCCTGCTACGAAAACCACAAAAGGAAAAACACCCCCAGAGTCTGC
GAGAGCGGGGGCGGAAGATGACTCATCGGCGGACCACACGGCAACAGACCCTGGAACGGA
AATGACAACGAGTGAAGTGTTCGGCACGGCAGCTAGTGGAGGAGCAACACTGGCAGGATG
CAAGCTGCAGAGCTGCATCTGCGGCTGGAAAAAAGTAACATCGGAGAGGGGTCTCAAGAT
CCACCAGGGCAGGAGAAAGTGCTTGAGCAAGCCTAGCGTGGGGCCTCGCATTGACCATTA
CTTCCTTAGAGGTAGGGCAAATCAGTCGAGTGAAGCCCAGTGGCAGGAGACTCACCACAG
TCCACAGGGTATCAGAACCCCAGACGAAGCCCAATCAAGCACAGATCTGCCAATGGACAT
GAGCCCAGAGCCCATCCAGCCACAGACAGCAGTAGAGAGGAAGATGGACGGACGAAAGCC
CCAAGTCTTGTGGCCTAAATCCTGCCAGAAAAAGGAGTGGGAAACCATCGACGCAGACCT
ATTCCATCTTCTAGAGGGTCTGAAAGGATGCGTCAATAGAAAACTGGACAGGATTGGAGA
GATCATCTACAGCTATGGAGCAGAGAGATTTGGAGTGAAGAGTGGGAACCACCGAACACA
GAAGGAACCAGCCCATCTCATGTCCAGGAGACAA
>NODE_2132_length_98_cov_55.581635
GGTGGGGGAGGTGTGGGGTGTGATTAGGAAGATGGGAGGGGAGAGGAGGGAGTGGGATTA
TCCAGTGATGTGGGCAGGGGGGGAGACAGCAGTGACTGATAGGGAGAAGGTGGAGATGAT
GGCGAGGGCGTTTGCTAGGGTACATAGTGAGGGTCATTTGACAGAGGAGG
>NODE_2134_length_467_cov_53.370449
GGAATACACCGCGCTACTGTATCGATCGGCTTGTCCTCCGCTCCCCTGGCACACAGAGAT
AAGGAGACACACTCTTTAGAGCAATATAATTTCTTTTGACCTATCTGCTTGCTACAGACT
TATGATGAATAGCCAGAGTGGCCAAAGTCCTTTATCACGAAAGTTACCCCTTGATATAAT
ATTGATTCTTTATAACTAGCTCGCCACACAAAAATCAAACTGTCCACTTGGCCATCATCA
TCATCAATATCATCACAAAGGCCATGGGATGAGGATCCCCCTGCGCCTTTAAAAAGAGAG
CTTTACAATCTGACCCCGATCTTTATTTCACTGATGATGAAAAGAGAGGAAACTAGACGA
AATGCCATTTAATCCTGTACACACAGTGCAACAAAAGAGGACACAATTCGATCAGTATTG
TCGAGGAGGAAGCGAAGGGGGGCTTATATGGGCAAATAATTAATTTGGGGTGATGAATTG
ATTGGCAGACCGCGTGCACGCGAGCGCGCGCCCCCTTGGCTGTCATGTTCTtccgtctc
>NODE_2135_length_323_cov_11.424149
CCATTACTCTTTAGTATGATGTTTAGCATTACTCATAAGCATGTACCATTACTTTTTAGC
ACGACTGTTTTACATTACTCATAACCATTTACCATTACTCTTTAGCACGACTGTTTTACA
TTACTCATAACTATTTACCATTACTCTTTAGCATGCTGTTCTACATTACTCATAACCAAT
TACCATTTCTCTTTAGCATGCTGTTCTACATTACTCATAACCATTTACCATTACTCTTTG
GCATAACTTTTTAATATGACTATTTCTTTATTCTACCATTACTCTTTAGCATGTCTGTTT
CACATTATTTCACAGTTAACCATTATTCTAACACTACCATTATTCGTAACATGACTCTTT
GGTGTAAGATGGGCAAGCCCCTCTATACAGTATGa
>NODE_2144_length_89_cov_9.561798
ATGGAAACCTCACTACTTGGTAAGAAGGCTTATTAAATAATTTTGGAAACCTGTACACTT
GGTGAGAATTCATTATTTTGACTTTTGGTAACATTCATTTTTTTATCGCTGCAAAATGCT
TATCTCAGTGAGATAAAGCGTTTTAGTCAATTTCCACTCTG
>NODE_2151_length_74_cov_4.216216
GCAGCTTGATGTACAAGTACACCCCCTGGACATGACGCTAGTATGTACTAGTACACCCCC
TGGACATGACACAGGTATGTACTAGTACACCCCCTGGACATGACACTAGTATGTACTAGT
ACACCCCCTGGACATGACGCTAGTAt
>NODE_2152_length_92_cov_43.641304
ATGCTAAAGGTGAATATGTCTAAAAATTACATTACATATTTTTGCATGGATTGGTGATAA
ATCCTAAATCGTCTTTTTTTGATAAGGCCATTTCCAACTAACACAAGCAGGCTAGGCTAC
ATAGCGCGGCCAAGGCCACATCATGTAACACCATCCAACGTTGG
>NODE_2153_length_262_cov_7.049618
TTACCTTGTCTGCTCTGTTCTCCTGTCACTTTCTTCAGGTGGTTCTTCCTCCTGAGCTGT
AGAGTGTGGATCTATAATGGTAGTCCATCTACTACCACCATGATCCTGCTTAATATGGGC
TTAACACTCAGTGCAACAATGGTGAACAATGTAGAATCTGCATTGGCCTCTCTCTCTCTC
GTCCAAGTGTGAAGGTCTTGCTCTTTGGTCCTGGCCCTGTTGCTGTGTCTTGTTTGTCTC
CCTCTACAGGGCTACCATGTAAGCAGCAGATCGTCCTGCTCTGATACACCTGGCTGGCTG
ATAACTGGGTTAATTGGCTGATGGCCTACACCTG
>NODE_2156_length_967_cov_12.177870
ACTGCCTTGGGAAAATACTGCTGGGTACATTTCATGAAGCCCGCTCATAGGTGTCACTTG
TTCATTGTAGCTCAGGACCACGTCGCCTAATTGATAAGGCGTCTGAATTTGATCAGAAGA
TTGATGCTTCAAGCCCATTTGATGTTGGGGAGCATATCTCCTTCAATTAATAAAAGGTAC
AGAATTTTCCTAACAGTTCTCAGTTTCATGAACAATGTAGCTTGAAGCTGTCAATATTCC
CGTTTATGACAGGACCATGTGGCCTAATAAGTAAGGTGTCTGACTTTGGATCAGATGATT
GAGAGGTCAAGTCCCTGCCTGGTTAAGGGTACATTTCTTCTTTGATTAATAAAATGTACA
GAATTTTCAAAATTCTGCTCTGTTTCATGAGCCACGCAGCTCATAGCTGTTAATAGTTCA
GGTCTGGAAGATGTGGCCTAAGGGATAATGCATCTGACTTCTGAGAAGAAAATTGTGCGT
TCAAATCCCTTGTTTGGGGAAAATCTCTTCTTTTATTAAAAAAATGTACAGAATTTTCCA
AACAGTGCTCTTTTTCATGAACCATGCAGCTCATAGCTGTCAAAAGTCCCATTGAGGTCT
GGACCACGGGACCTAATGAATAAGGCGTCTCACTTCGGATCAGAAGATTGAGGGTTTAAG
TCCCTTGGTTGGGGATACATCTCAAATGTACAGAATTTTCCAAACTGCTCTGTTTAATGA
ACCATGCAACTCTTAGCTGTCAATAGTCCTGTTTAGGTCTGGAGCATGTGGCCTAATGGA
TAAGGCATCTGACTTTTGATCAGAAGATTGATGGTTCAAGATTCATCTCTTCTTTCATTA
ATAAAATGTACAGAATTTTCCAAACTGTGCTCCGTTTCATGAACTATGCAGCTCGTAGCT
GTTAATACTCCCTTTCAGGTCTGGACCACATGGCCTAAGTCCCTTTGTGGTTGGGGATTC
CTCTCTTCTTCAATTATACTGCCTTGGGAAAATACTGCTGGGTACATTTCATGAAGCCCG
CTCATAGGTGTCACTTGTT
>NODE_2157_length_441_cov_17.539682
CAAAAAGGGAATACAAGGATGCCAGTTATGTCTTTAAGACTGGAATGCTACCATTTCTTC
TAAACATCAAGTACAATATCAAAACAGTAGAATAAAATATTTTCCTGGTCAACCATTATC
ATTACAGGTGGCATCCTTGAATATTTTTGCAGTTTTGAAATACTTTTTCAAATTGTCTGA
TGCTATTCTTCTAAATCAAAATGAAAAATTCAAACCAAAAAATAAGAGAAACAAATGCAT
CTCATAAGGCTACAATAAGAAGGTAAGATGATGTTCCGAACCTGGAACCACTTAGCGTGG
CGCAGGGCGGCCAGAGCATCAAGGCACTTTAGCCTGTCCAAGACGTCCGCTGGGTCGCTC
ACCGAACCCGAGGTTACATCTACAAACGGAGTCCAATTGTCAAAGTCTGCGGTGAGGAAC
GGGTGTTTGACCAGGCCAGCAAGACTGGCAAAAAAACAAACACATTGCCACACATACCAG
GAGTTCCCGCAAAGACACGGTGCTGTGGGAGGg
>NODE_2158_length_2143_cov_41.282780
ACACTCAGCGTTATACTGTATAGACCACCAAAGCATTCAGCATTGTTTATGCAGGAAATC
TCAGAAATGATCTCAAGCTGTGTGACTAGTTACGATAGATTAATTTTGAATGGAGACCTA
AACATTCATGTCAACAAACATGACGACGCCAAGGGCCGCGAGTTTCTTAGTTTACTAGAT
AGTTTCGAGCTGACTCAGCATATCCACGAACCCACCCACCAACACGGTAACACACTAGAC
TTAGTAATAACAGGAGGGCTCAACATTGAGAATGTGTCAGTACAACAAATGCCCATCTCT
GACCACTATTGCGTGCTCTTTGAGACAAGTTTAACCATAAAAATGACTAGAAGTGAAACC
ATAGCTCATAAGAGGCTACTGGATGAGAGCGCTGAAATCAAATTTTCTAATATCATGAGG
TCAATTAAACCATCCCATGACTCCTCTCTACATCAGACAGTCCAAAACCTCCACCACACC
CTGTCAACAGTATTAGACATCGTTGCTCCCCTGAAGGTCAAGAAAGTGAAAACTGAAAGA
ATTTCTCCATGGCTAAACAAAACTAATGTCAAAGAAAACAAGAGAAGATGTAGAACAGCT
GAGCGTTTATGGAGGAAAACAAAACTCACAGTCCACTATATTATATATAAAGACACTGTG
ACGACCTACAACAAAGCATTGCAACTCGCGAGAAAAGACCACTTCTCCAAAATCATCTCA
GAAAACGCTGGCAATTCCAGAGTCCTTTTCTCCACTATTGACCGGCTGGTAAATGCCCCT
CCCCCTCCCCCACCCCAGCAGTCATTAACGAGATGTGAGGAGTTTGCACTCTTCTTTAAC
GATAAGATAACCACCATCAGAGCGAGCATAACCCCTGACCTAGATCAAAGCGTGATCAGT
AAGCCCCAAAAAACGGAAGCAACCATAAGCGAATTCTCCTGCATTACTCTGTCATACCTC
TCCAAAATAGTCTCTGAGTGTAACTCTGCCACTTCCTGCCTTGATCCCATACCAACAGCA
TTCCTTAAGCGGGTGTTTGATAGCATCTCTGGTCATGTCCTGAAGATCATAAACATGTCA
CTTCAAACCGGCATCTTCCCAGAAGCCTTTAAAACTGCTGTTGTGAAACCAATATTAAAG
AAACCCAATCTAGATGTGAATGAGTTAAAAAACTACCGACCGATATCCAACCTTCCCTTT
ATCAGCAAGCTACTTGAAAAGATTGTTTCAGTACAAATAAACTCCTTTCTCAAAGCGAAT
AACATCATGGAGGAACTGCAATCAGGTTTTAGAACAAATCACAGCACTGAAACTGCCCTC
ACTAAAATTGTCAGCGACCTTAGGCTAAACTTTAATGCAAATAAGGTCTCAATCCTTGTC
TTACTGGACCTTAGTGCAGCATTTGACACAATTGACCACGATATCCTAATCGATCGTCTT
GAAAAGCTCGTTGGTCTTTCTGATAATGTTCTAAATTGGTTCAGAACATACATCAAAGGG
AGAAAATTCTGTGTTAAGCTTGGAGATCACATATCAGAGAAACATGATAGCAAGTACGGA
GTGGCGCAAGGCAGCTGCCTTGGCCCGCTTCTGTTCTCACTATACATGCTGCCTCTCGGG
CGCATCATCAGAGATCATAATGTATGCTTCCATAGCTATGCAGATGATACGCAGCTATAC
ATCTCTGCTGAACCAAACGACACCAAAGCAATGCAATCCATCACAAGCTGCCTCCAGGCA
ATAAACAAGTGGATGAGCAACAACTTCTTAAAATTAAATGAAAACAAAACTGAAATCTTA
TTGATTGGCCCCAAAGTAAAAAGAGAAATGCTGCTTAAAAACCTAGGAAAATTGGAAAAT
TGGGTCAAACCTGAGGTTACAAGTCTCGGTGTCATCTTAGACTCAGACTTAAGCTTTAAG
TCCCATATCAACAAGGTGACAAAAGTATCGTTCTTTCATCTCAGGAATATAGCGAAAGTT
AGACCATTCCTAAAACCAAAAGATGCTGAAAAGCTTATTCACGCTTTTGTCTCTAGCCGA
CTTGACTACTGTAACGCACTCTTTACCGGCTTGCCCAGAATAACCACTGGAAGGCTTCAA
CTCATTCAAAACTCAGCAGCTCGACTATTAACCAGAACCAAAAAGAGAGAACACATCACC
CCAGTCCTGGCTGCTCTGCACTGGCTACCAGTAACATCCAGAATCGACTTCAAAG
>NODE_2169_length_107_cov_7.934579
ATTATCTGATTTGTTCAATATTTCTCAAGCTTCATGAAGTTTCAGTCCAGAACACATGTA
TGTGTCAGTTTTCCTTTAACTCTGTAAAAAACGGCAGTTTTTCGGTAATTTTTGCCATTT
CCATGCCTTGTATTTGAACGAACTCCTCCTACAGTTGTCATCTGATCGACTTGAAACTg
>NODE_2170_length_104_cov_14.009615
CCGAATGAGAGCGTTTGCTGTCCTTGCAATAGTCGTTTCTTTCGGACAGTCGTCCTCTTC
GCTGGGGCCATTGTTGAAATGGGATAGCGAACACAACACAAAAGACGACACACGGACGGC
AAACTAGACGACACACGGACGGCAAACTAGACGACACACGGACGACAAACTAACTC
>NODE_2171_length_630_cov_31.600000
TGTGTCAAACAGCAGCTCATACGATATAGACCGTGACTGTGAGACTGAATGCACTTTCTC
TCCGCTCTCCAACTCCCGAGTGGAAGCAGTGGATGAGCCGCAGCCTATCATGTGTGGTGT
GTTCGCTCACTTGTGGCCCATCGGACAAAAGGTTTGGGATTTAAGCCGAACTGGGGCTGC
ACTTGTGAACTGCCGTCCCCGCTTCACTCAAGAGTATATTTTCTAGCAGAGCACTGGAGG
ACAATTTTGAGCCTTAAAAAAAGGAGTGAAAACAAAAGACATCTTTTCTGAAACATGTCA
AAGTAGAGTAGTGAGGCGTGACATTCCCAGGGTGACGAGACACAAAGGGCCCAGGTCACG
GGGATGAAGAACAGAATCAAACGGCCACTCTCATACGTCTGCCCTCCGCTGCTGCGCCGC
GCGACACAATAGGAAACAAATGTTGTTAAAAAGAGAATCGATTCTATTCAGTCTAAAGCA
GCGAATGATAGCCAAACAATATTGTCCGACTGAATGAAGTCGGGTTATAGGCCTCCGCTG
CCGCAGCCAGACCCTTGAGCAGGATTTGGACCAGCACCTGACTTTTTTTCAAGGATGCAG
CCGGGCGTATAGACCTCGTTTTCTTAACCTAAACACAATAAACAGAAAGATGTGTGTGAA
TTATATCCTACAAAGTATGGCCTagcactgcatcacatgaca
>NODE_2182_length_416_cov_47.442307
ACAGAGAGAGAGAGAGAGAGAGAGAGAGAGACAGAAAGAGGAGACAGACAGAGAGAGAGA
CAGAGAGAGAGAGACAGACAAACAGAGAGAGACAGAGGGAGAGACAGAGAGAGACCCTCT
CTCTTGCTGCACTGAGTGGCAAGGTGATAACCTGTAATCTCCGGCGCGGCAAACACCTTC
TCTCTCTGATGTCCCCCCACTAACATCCTGGCAACAAAGACCGGCCAATTACAAACCAGC
TAATTAACTAAATTGTCGGCGAAGCATGAAGAGTTCATTCAGGCCCGAGCGGCAGCGCCA
TGACAACAGCATAGAGAGAAGCCATTGTTGCTGGCGCCACGGCCGCGCATATCTATGGGA
GTGGTCGTTAGCTCTCGCTAGCGTTTTCACAAGCCTATCAGTCCCTTCACCACCTGTGTG
TGTGTGCGTGCGTGTGTGTGTGTGTATGTGTGTGTGTGTGTGTGTGTGTGTGTGTGTcgg
tccctttg
>NODE_2185_length_263_cov_10.889734
GCGCACGGATCCTCGTATGGTTAAGGTCAGAGTTAGGGTTAGGATGGTTAAGGTCAGAGT
TAGGGTGACCGGTCGTTCGGACTAACGGGTGGTCGGATTGAAGCTACTGGTCGGAGCAAT
GAGCCGTCGGACTAATAGCATGGCACCCTGGGGGGCTACGGAGGGAGGGAGAACGACAGG
GCAAAGGAGTTGATATCGACACTCCTATCACTGATAGTTAAGGATTGGGCACCGAAAAGT
ACCGATGGTACCGAAAGTACTGATTTAAATAGGTACTACCGAGTATCGATTCACTTATGA
ATGAAAAGGTGTCTGATTTAGGTACCTAAGATGAC
>NODE_2189_length_450_cov_10.455556
TCGGTGAGACAGGTACAGCGTCTCCTGGGTCTCATGTCCTCCGCGCACCAAGTTGTGCCG
TTAGGCCTGTGGTTTATGAGGCGCATTCAAGGGTGGGTTATACGCGCAGCGCGCGCTCGC
CCCCTGCGTGCCAAGGACAGGCTGGTCGTCCCGGAGGGGACAGACCGGACCTGGATCACT
GGAGGGGGGGGCATGCTCCTCCAGGGTGGGTGTTCCCCTCGCACAGCGGTCGGAGGAGGT
GACATTACCCAGTGAGCACAAGACCTCCTTTCAACCTCCAAGTCTGTGCTTCGCCCTCAT
ATAGCCCAGCTATATGTAGGCTATATTTTTTCAACTATTCTTACAGTGAAGTATTGATGT
TTAAACAACTTTAAATTCTCAATATAGTCACGCTCGTATCAGCGCACTGGAGCTGAGAGC
GGTGCTGTTGGCGGTGCGTTATTTCACTCCCCTTCTGCGTCACCGCCACGTCCTGGTCCG
GTCGGACAGCACGACAGCGGTGGCTTACATCAACGGAAGAAc
>NODE_2215_length_233_cov_19.197426
GTATGCTTGCGCCATTTCTGCGTGCCATGAGGGTTTTGCCAAAACCACGGTTTTTGGTCA
TCCCCTTGTGAAACGCTTTCTTACTGGCGTGCGCCGACTGCGTCCTGTGCGTAAAGCTAC
GGCTCCGCCGTGGGACCTGCTCCTGGTTCTAAGGGCGCTGTGTGAAGCACCGTTTGAACC
GTTGGAACAGGTGCCTCTCAAGTGGCTCTCGATCAAAACGGCACTGCTCCTCGCTTTGAC
TTCGGGCAAGCGTGTCAGTGATCTGAGAGCGCTGACAGTCGCCCACATCACAGGTGATGG
GAGCA
>NODE_2216_length_314_cov_44.028664
GAGGGCGCTCTGACCCGCTCAGTGTGGCCCGCGTGCGGCCCCGGACATCTAAGGGCATCA
CAGACCTGTTATTGCTCCATCTCGCGCGGCTTGTCGTCTCCGCTTGTCCCTCTAAGAAGT
TAGTGATCCGCGCCCGCGCCGGGGCCGAAAACTAGTTAGCAAGCCGGAGTCTCGTTCGTT
ATCGGAATTAACCAGACAAATCGCTCCACCAACTACGAACGGCCATGCACCACCACCCGC
GGTATCGAGAAAGAGCCGTCAATCTGTCAATCCTTTCCGCGTCCGGGCCGGGTAGGCTTC
CCCGTGTTGAGTCGAATTAAGCCGCAGGCTCCACTCCTGGTGGTGCCCTTCCGTCAATTC
CTTTAAGTTTCAGCTTTGCAACCATA
>NODE_2217_length_527_cov_21.905123
CTTCTTTCTGTTTTTTTTTGCCGACAGCCAATTTTCTCTCAATTAAAGCATGATATTAAC
ACTCAGTAGGGCACAAATGTAAAAATAACTATGTTCCGACAGAGAACCTCTTGATATTCC
CACTCAAGTGAGGGAGAGCAGATGGTAAAGCCGAAGTGAATAACATCGAGAATTTACATT
GTGTATTAGCACATCTCCCCACAGAGGAGGAAGCTGGGAGTTACAGTATTGATGTGCATG
TTTCAAGATGCGGTGAGAAAAAAGATTGGAGTCCCAGGTATTGGTGGAGTAACAGGGAAG
AGTGTGGGAGAGAGTCAGAACAGGGAAGAGTGTGGGAGAGAGTCAGCCGATGCCAGTTGG
CCCAAACTTAGCGGGAAGCTGTGGCAGTAAATGGCAGCAGCTGCTCGCAGTTCGAAAGAG
CATGTCCCAGTCAGAGGAGAAAAGCGATGGCATCTACATTAATACTACCTTAATGGCCCA
TCTGGCGCTCCGTAGGGTCCCTGGCTGCTCGGCGGACTCAGCCGTTTGACAGGCGGTCTC
CAGCGCTCCAGACGCGCATGGCATGCCAAATGGCAGGGAGACGCCTCCGCGGCGCACAg
>NODE_2241_length_621_cov_7.505636
AACCATTACACAACACCCCATTTTCAATAGGCTATATGTACAGCTCTACTACTTCCTGCA
ATGAGGACAGCTTCTTTAGGTCTGTCTGAAATGTCCATACTACATACTATATAGTATGCG
AAATGTAGTGTACTACATCATATGTAGTTTGCGAGATGTAGTATAATATATAGTATGTAG
TATGGACATTTCATACACACCCTTTATGTCCTGTCCTACACTATTGGATGAACTGATGAA
TGAAGGTGTGCCTGGCTGCAGCACCTGCATTCATCACTTCATCCAATAGTGTAGGACAGG
ACATAAAGAAGCTATACATGCAATACTGTAGGACAGGACATAAAAAGCTGTTATAATTTC
AGGAAGTAGTGGAGCTGTGCATAACGTTACAGCCTATTAGCCTAGCTAGCTAAGTGTGGT
GGTGGGTGTGATGTGAGCCTGTTTTAGCGAACAGCAAGCAAGATAAAAGAAAATAATGTT
GCTAGCTAGCTAGTAAGTGCACGGTGCTAGCTTGTAACGTCGGCCAAAATAGAACAGTCA
GATCTATAACATGCATCTTATTAATAGATAATGCATAACGTTATCTATACTACCATTATA
TAGTGTTGTAAAGTGAATTAATTACTATAAAGTTAGCAAACCCGTTACGTTACCCTGAAA
GATTCATCACCCGATCTGGGGGATGCGGCGAAc
>NODE_2242_length_394_cov_25.865482
GAGACAAGGCTCTCAACGAGGTGCAGAAGCAGCTGAGGAAGCTGAGTGGAGAGGTGGGAC
AGAGGGAGGCCGCACTGGAGCAGCAGTATCAGGACCTTCTGACCCAGACCAGCAGGAGGC
TGGCGGGCCTGGAGGCCACCGTGCAGCGCCTCACCGACAGCCTGGCCGGCAAGGAGACAC
AGCTGCAGGAGTACATGAACATGGTCAAGGACTTGGAGAACAGAGAGCCAGACAGGATCG
CAAAGGGCTACGCAGTTAAGGTTCCAGAGGAGGACCTCAGCCGCAGCAATGGAATCCTAA
GCAACGAGATTTGGATACAGGGGCCGGACTTCCTTACCAAGCCTGAGGAAGAATGGTCAC
AGAATCCTGACATCCCTGGGGATCTAACCACGGAGGACCCAGAGGTAATGAACGCCGTGG
TCAACATGACTGCAGCTGAAGAGCAGTCAGACACATTTCAGCGGTC
>NODE_2244_length_279_cov_9.136201
CCGCGGAGATGAAGTGAAAGTCAGAGCCAACTTCTCCTGCGTCTGCAGCCACTGCAAGCA
GCCCAAAACAAAGGCGTTTGGTCACAGCCGCTTTTACAGCAAACAAAATAAGACCATGCA
TCACTTCTGCAAAACAGCTGCAGGTGGCAGGAGTGTGGAAGACTGGCTGGAGGAGAAGAG
GAGGGAGGAGCAACTACTGTGATTGACTGTGTGTGTGCTGCAGAGTGGGGGGGGGTTTCC
AGCTATGGGAGACCACAGGACTCTGAAGGGACTGACTAGCCTGGCCCCCTGTGGTGCTGG
AGCCTTTGTTTCAGCCGTGTGTGTGTGTGTACCTATGTCTAGTGTGACAGa
>NODE_2245_length_232_cov_12.142241
GATGTGATGTGATGTGCAGTGTGTAGATGTTACCTGTTCATGTAAGATCAGGGTGTAGGC
TACAGGCAGAGAACTGAGTGAGCGACCTTGTGGTTCTGAAAGCATACAGAATAAAATAAA
CAAGAATTATACTCTTCACAATACAGCGCCAAGAAACATACTCGCTAGCTAAGTAACATT
AACCTCACAAACTAAAACAGACCATTAGCTAGCAACTACTAGTACTGCAATTTGGGTTAC
TGTTAACTAAACAGCCTCTAGATTAATAAACCTAACGTTAGGGCTACCTTAGCTAACATT
GGCt
>NODE_2248_length_73_cov_11.164384
AATGCTTATCTCAGTGAGATAAAGCGTTTTAGACCATTTCCACTCTGGGGCTAAATGTTT
AAACTCTGTCATGTCCAGTGTTTGGGTTATCATCAGAACATGTTCTTTTAAGGTTTGATA
GTTTATAATGATGTTTATAATGCAG
>NODE_2255_length_150_cov_15.933333
ACAAATGAAGTGAACGCCATATCAATGTATAAGCCAGAATGGCCAAACAAACGCCTGTTC
TATGCTAGCCTCGTTGAGACTTACGTGGTTCTAGCATAGCTCTCCCACTACAGTCTCGGA
TCACCCCCCCTTCTAATCTTTGACTTTTTTCTCACAAGTCGCGGGTTGTATGAACCGAAA
TAATCCATATTTGCTGCAAAATCGGTCTTTGTTTAGGCGTAC
>NODE_2256_length_328_cov_14.506098
TGTTCAGGGCGGATAGAACCGCAGCTGCGGCTAAAAACAAAGGCGGGGGACTAGCTGTTT
TCATCAACAACTCCTGGTGTACAGCGACCAAGATCATCGGGTCACACTGCTCCCCCGACC
TGGAATACCTGGCAATAAAGTGCAGACCTTTTAAAACGGTGAGAGAGTTCTGCTCTATTA
TCATTGTAGCCGTGTATATCCAACCCCGGGCTAACCATAGGCTAGCATTGGAGGAGCTCT
ACTGCCTGGTCAGCCGGCAGATGAATGCTAACCCGGAGGCGGCTGTGATATTAGCCGGGG
ACTTCAACCACGTGGAACTTAAAGCGGTACTGCCCAAATTTCACAAATTCATAGACTTTC
CAACCAGGGAAAGCAATATACTGGATCAAGTTTACTGCAA
>NODE_2259_length_192_cov_13.552083
GGGTCTATACCGGTTGACTCGGAGGGGGTCGGTTCTCGGTCCGTCAGCGGGTAGCCGCGG
TCGGGGCGAGAAGGACCACAAAAGAATTTAGATTTAAGTTAAAATCAAATAAGCGGGGCA
CCAGGTATTATTTACCAAATGAGTCAACTCGGTGCTCGTTAATCAGTTTCATAACCCTTA
GGAGTGAGTTCTGCGGTCAGGGAACAAGGCTGAGAGCGGAATTCATACACACGTTTCTAA
TTTATTACATAAAAACACACACAT
>NODE_2262_length_367_cov_52.021797
CACACACTCACACACACACACACACACACACACACACTCACACACACACACACGCAGGCA
CGCCCGTGGAAACACTACTTATCTATTCAGAGCAGGGTTGCCAGCAGGCCTTTAAGAATC
GAGTTATGCTAAACAGAGGTTGATTTAAACCAGGGGTCGACCCATGACCTGGGCTTAGAG
GATAATGTCCCAGGCAAGGAGAGCAAAGTCCTGTTACCATCCATGAATCAGGGCCCACGG
ACATCATTTCAAAATTGCTTAGTTGCATGGAACTCCCTTTAGTGCTGAACGGACTTTCAT
AAAATTGATTTTCTGAGTACAGCCTTTTAGCAGCTATAAGCTTGAAATATGAACCCTTCA
TTGCTGAAAGCATTTCATTTTTTCTCTCTCTCTCTCACTCTCTCTCTCTCTCTCTCTCTC
TCTCTCTCTCTCTCTCTCT
>NODE_2263_length_564_cov_27.179077
GTTCTGTAAACAAAAAATGAGACTTGTATTTTTATATAGTTGACACATGATTAAATGATT
AATTGTTTTCTTCCCACTAGTACCTTGCACTTACCACATGTAGCAATACTTACACAAGGG
AGATTATATCAGAATACACAGTATTTGTTAAGTAAAATTATTCATTTTCCTTGCTGGTTG
ATGCTCCATTTTGTACAATATATATGCTGTACAGTAAAGAAATATGAAAACTACAAAAAC
TCTTTTAGATATACATTATTTATTTTTAACATTTTGTAATTTAGACACTATACTGTAGTT
ACTATATTGCCAGAAATTACTGGAAGTGCCTATTGGTATTATGTATCAGTGAATATGTTT
TGAGATCAGTAGAAGTTGTCACAAGCTGAATAATGTGGATGTTGTAATGTGAATACATTG
AATTACAAGACTTTAATTCTGTGGTATGTAAGTCTCTGTGTATTTTTTCCCTGCTGGAAT
ATAAGTAAGAACGAGTATGGCTTAAGTATGGGACACACCTATCTGGCACATATAATTTTG
ACATGGTATGTGGCTTTACCAACAATGATCATTAATATTGCTGTAGGTCTACATCAAGGA
TTGCAAAGTGTATCCATTCCCAGCGTACAGTACACt
>NODE_2264_length_382_cov_11.895288
GAGAGAGCGCTCTCCACCGCAGGGCTCCAGGGTCAAAGGTCAGGCAGGGCAGGTCCACTC
CAGCCTCCCGTTGCAAGGTTAGGGATCAGCCAAGTTCACTGGGACAGGGAGAGGGGAGTA
CAGTGTTGTATCAGTGAGCCACACAGAAATATACAATCAGGAGTACACACTGCAGGACTT
GGGCTCATAGAGGGAGGTGGTCCAGGGAACAGTCAGTAGTACACCGTTTGTGGTACACAG
ATCATGGTTGAGAGGGCCCCCTAGGCATTTTTAGGGGTTCATGACTCCGACCGGTCCGTG
TGGTTAGGCTTAATGCCCAGACCCACCGTTCGGGTAGTCCACGGACCCACGAAAGGTTAG
GGTTAGGGTTAGGTAGTGTTTGTGGAAAGTTTTCACACCACCCGTTCTTAGGATCGGGGT
GTGAGTCTGCAGAGGGTTAGGGTTAGCGCACGGa
>NODE_2265_length_524_cov_25.893129
AAAATCCAATTAATTAATAAGACATTTAGCCAGTCTGGAGTGAAAGACATGAAGAGAGAC
ATCTCTAATACTAACCCTTACAGAACGCTCTGAATTCTTCCTCCCTTTCAGCCGACCAAA
CACACAGTTTCTGAACTGTTCATTCATTTCAGCCTCACCAAACACATATCTTTGAATTAC
AGTAGCTAACCAAACACGGCCCCATCCCCATAGGCCAGTAATGAATTATCATTAGCAAAG
GTCCACAAATTATTGATGTAAAATAAGCAATGATATTTTTTTTCTCACACAATTTATTGC
CATTAACAAGTAACTTGCAATCCAATAAATGTCAGCATGGCTTTCAGTTAATTAAAGAGA
AGGGTATTATGCACTAATGCACGATGGCATTTATACCTCCATTTCCACCCACTACAATTT
ATAGCCTGAGCATTATTTGAAGGGAGCCACAAATAATGGCTATTAAGACGCCAGCGGATG
GACAGGAGATCACATTAATGAAATTAGATAAGGTAGAGCAGTGATATATACAAAGTGCTT
CCTCTTGGGACTCTCTCTCTCTCTCTCTCTCTCTCTCTCTCTCTCTCTCTCTCTCt
>NODE_2268_length_93_cov_4.483871
GAGGAAGTCAGTCTACATGCAGGGTAGAGGAAGTCAGTCTACATGCAGGGTAGAGGAAGT
CAGTCTACATGCTGGGTAGTGGAAGTCAGTCTTCATGCAGGGTAGAGGAAGTCAGCCTAC
ATGCAGGGTAGAGGAAGTCAGTCTACATGCAGGGTAGAGGAAGTC
>NODE_2269_length_452_cov_9.477876
TAATGTAGTTGTTAAGACAACGTAGGTTTAGGAGTAGAGACCACACGCTGATTACCACAG
GCGCCCTACTCAATCATGCAATCAGTAATGATTGAGTAGGGCCAGTCAATCCCCGTTGTA
ATCAGCTCAGCATAAAAACACCTGCGACCTAGCATTCACCTGTTCTTACTGCTACGCGGT
CAAGGACACTCCCGCCATCCACCCCGGCAGCCTCCTTGCCATATGACTAACTTGATCCAA
CTTTCTCTACCTCTATCTCTATCTTTTCCAGGAACCCGGGGGGGGGGCATTGTCAAGGAG
AGACGGTCATTCCCTACCAACCGTCGATGGCCGTCTACTCCAGAGACTACACCCCCACCC
TGAGTCTCGCCCTACCTGGGTTCCCACATCACCTCACTTTCGTTCAATAAAACCTCTTAA
ACTGTAATCAGTCGTGTGGTCTCGTAACTAGTAAAATGTAGTTGTTAAGACAACGTAGGT
TTAGGAGTAGAGACCTCACGCTGATTACCACAGGCGCCCTACTc
>NODE_2270_length_203_cov_15.665025
CGCCTAAACAAAGACCGATTTTGCAGCAAATATGGATTATTTCGGTTCATACAACCCCCG
GCTGGTGAGTAGGGACTTCCAAGTTTAACGTAGTGACATTGTTTTGGATATTGGTGCTTG
AATGAGTCCCGGCTGTGTCTGGGGAAAAAATAAATAAATAAAGAAGCATCGGTGGTCCGA
GACTGTAGAGGGAGAGCTATGCCAGAACCACGTAAGTCTCAACGAGGCTAAGTGCAGAGC
AGAGTTGAGGAGGGAGAAGTGGAGCGGGGGAGAGA
>NODE_2277_length_73_cov_5.794520
CGCCCCTCGCGGCGGACCTCTCCTGAGCGTCCAGTAGCTAACGAGAGAGAGCCCAAAACC
TTACCACCCCAAAACAGCAAACCGCCCGATGGTGAACAGCTGAAGAAACGGCTGACCCAG
CTAAGAGAGGAGGATCAGGGGAGAG
>NODE_2281_length_242_cov_7.880165
ATCTCACCTGCTCTTTCTCATTATTTTAGATCACTTCATGCTAGCTGGCTGTAACTGTAA
CAACTGTAACTAGTTAGCCTACTGCTAGCCTAGCTGTGGCTTTTTCCCCTCTGATTCTCC
TCCTTCTTTTCCATCGTCTGAGAAATTGAAACAGTTGCTCTTCTTATTTGTCTTATTTCA
AAGTGAGTCACTGTTCATGTCCATTTCTCTGTTTCACATTGTTGTGTTTTCTGTTGATTG
GACTTAATTTTCATTCATCTATTGATAATCTATTGATAATCTATTGATATTCTCATGGTA
GCTAGCCTGTATTc
>NODE_2282_length_112_cov_192.276779
GTGTGACTCGATACCGATGCGTAGATGTGTCGAGCATGCAACATTCATCAACCGTGAGAA
ACGGCGTAAAAATCGGATAAAGTATGGAGGATTTATGAGGACTTTCCATTTCACCACTAG
GGAGGCTATAAGTATGACACAGAACTGACACACAGATGTGTTCAGGACTGAACCATCATG
AAGC
>NODE_2283_length_378_cov_24.164021
TGGTCCACAATCAACAACGTTTCTTACCCGATCCCAACAACCTTTCCAAAACCTTAAGGT
CCCGACGGAAAATTACAGATGTTTCAAGCATGTAGGTGGCCAAAAAGAACATGATGCATT
AAAATCTCGTAGCATTACCAGTACAGCGCGGAGAGAGAGGTCCTATGCATGGGGCTAGTG
TGGAGTATAGCGCGTCAGAGTCAAATGCTGAGCGGAAGTTTATTCACGGCTGTGAGGTGG
CTGAAAATAGTTCGAGCATGAACGTCAAATAAAACACGACAGAAAGCACTTTTCACAACG
ATATTTGCTATGGATTACCAGTGAAGACCATTAACCACTCCGGTGAGTTGATATTTTTAA
AAACAGATGTTTATGTTGGTTTTACGAGAGTGCCCACTACTAGCCATTCTGAAGCAGGTT
GAGATGAATGGAAATTAGCCAAAATGTCCG
>NODE_2284_length_170_cov_3.988235
CGTGCCCGTTCCACGCCAGCGCCTAGGCACGGGACCGCCGCGTCCAATGAAAACGGGATA
TAGGCACGTCTTTTTTGAACAAGGAAGCGCGCGCGTTAGACGGAGCAGCTGAGAGGAGCA
AACCGTTTTTGGACTTACCTAGCCCCGGTCGCCACTCTGGAGTCTTCCCCAAACCGAGAG
AGAGATCGGAGAGTGGAGCAAGATTCCATTGCTGCACATACTGGAGAGCGCTGGACGTCC
Tc
>NODE_2285_length_587_cov_10.797275
CTCTCTCTCTCTCTCTCTCTCTCTCAAGCCCCACCCCCCCAACCCCTGCTGTCCACATTC
TGGCTTCTATCTTTTCTCAACGAATTCTTCTGCCTGTTTTTCACCCTATCCATCCCATCT
TCCCCTCCCTGAGGCCTTGAATGTGCCATCGGCCTTGATTGTGCCATTCCCATCCCCCTC
CCTGAGGCCTTGATTGTGCCATTCCCATCCCCCTCCCTGAGGCCTTGAATGTGCCATCGG
CCTTGATTGTGCCATTCCCATCCCCCTCCCTGAGGCCTTGAATGTGCCATTGAGATACCA
TATTTTACAGAACCCTTTTGAGACGCAATTTTATACAAGATCCTCTTAAGACCATCATTT
CCTATACAACTCTTTGATAAAGATTTTCCTATCCGTAAAAGATTTTCCTATTTCATTTGA
CAGACTTTTCCATTTGAATACCTCTCTGCACTATCCTATCCTGTCCTTATATCCTGTCCT
ATCCTGTCCAATCCTGTCCTGCTCTTTTCAGACGCAGTGTGGAGAGAAGAATCGTCTGAA
GAGAAGAACTATCTGAATAGTCCAAGCACTACACTATTTGATTGCTCAACTAGCCTATAT
TAGTATATTATAGATTGTAGGTTCTGTGTTGTCATATATTTAACTGCAATTTATCTCTt
>NODE_2287_length_1867_cov_26.817354
GGCTGAAGGAGCACTACAGGGACCTGATCTCTACTGTCCTGTCTACTGAGAAGACCTGCA
TCATCTCCGGCCCCTTCCCCTCTCCCCGGTATGGAGATGCCAAATACAGCAGGATCCGTC
AGCTCCATATCTGGCTGAAAGGCTACTGCTGCCAACTCAAGATCCCCTTCATAGACAACT
TTACCACCTTCCTGAACCGCCCGGACCTTTTCGCCAGGGACGGCCTTCACCCTAACTGGT
CAGGTGCTTGGCTGCTCAGTATGAACATGGACCTGGCGCTGAGATCCTCCAGCGTCTGAT
GTGGGGTGAGTCCGATCCATTTTAACTTTCGTCCCCTACTAGATCACGGACCTGTACCTG
TGGATCGGGCTTCATCAGAGCATTCTGATGACTTCCCACCTTTTGTGACAGCTAGTCCTC
AGCCCATTCCCACTAGAATCACTGTTAGACCCCCTGTCTATCACACACAACAGCGAGCAT
TAAAGGGTGTGGTCCGGAGTAGTCTAGCGGGCCATAGAGATCACAGATATTTGTGCCCCC
TGTCCCAGGAATCTGTCCCCCTACCCACAGTTCCTACTGACTCAGCCCCAGTCTCAGTTT
TTCTAAGCACCCCATCTGCTTTCAAGGAAAGGAGGGGGCTTGGTCTAATTCACTTAAATA
TAAGAAGTCTTCTCCAACAACATAAACTTGATCACCTGAAAATTTTAGTTTCTCAAGCTG
AACCTGATGTCCTGGTGCTCTCAGAAACCTGGCTAAAAAAATCTGACAATGACTCGTCGG
CAGCTATCCAACAGTACAATTTATACAGATGTGACAGAGCTGGTAGAGGGGGAGGGGTTG
CAATTTATGTAAAATCCTGTCTGTCTGTCTCCGTTTTGAACGCCATCAGTATTCCTAAAT
GCTTTGAACTGCTTGTGTTGAGGATTGACTTGGGACCCTGTGCTTCCCTAGTTGTGATTG
GAGTTTATAAGCCACCTAAATCTGAGACCCACGCCATTGATAGCATTATGAGTACGCTCT
CCTCATACTCCAACTCGGAAATGATAGTGCTGGGTGATTTTAACTTAGACTGGCGGAAGA
CTGCTTCTAGCTATCTGAAAGAAAAGAGTGGTAACCTGGGTCTTACTCAACTGATTACAG
AATGTACTAGACCGAACCCAACAGACTACGCTAAATCATCTCTTATAGACCTAATATTCT
CCAATAGAACTGATAGGATCTCGGCAAGTGGTGTCTTTGACCTGGGTATAAGTGACCACT
GCCCTACGGTTTGTGTAAGATCCACCAAGCTGGTAAAATCAAGACCCCGTATCGTCTCAA
GGAGAAACTTCAAATTGTTCAACCCCCAAGCCTTCCTTAATGACATTAATGCTAGCATCA
GTCCATGCTTGGTCGAGTCTGATGATGTCCAAGTTGTACTTGATTCTTTTATAAAAACAT
TTAATTGCTTTGTAGATAAACATGCTCCAGTAAAAAGGATCAGGATAAAAGACAGAGTAG
CTCCATGGTTCAATAGAGAACTGTCAGCATTATTTACTGAAAGGAACTCCTCTTGGTCCC
GTGCTAAACGGACTGGGAACACGCAGGACTGGCTTGCATTTAGACAAATTAGAAATAGAA
CCACGGCAGCTGTGAGGAAGGCTAAATCCGACTACTTCCTGAACTTGGTTGCAAATTCCC
AATCAAACCCAGCCAAATTCTGGAGTGCAGTAAACCTGACTAAAAGCAACAACTCTGCAC
TGCCACAGAGTATTACTGTGGGTGATCGTAAGATCTCTGACACACAAGAAATTTGTCATG
CTTTTAATAAGCACTTCATCGAGGCTGGGCATTTATTCGGTAGGCAGTCTGATGGTCTTG
CTCCTTTGGACCCCGTTCCTGACCTTGGTTTACCCAGGCAGCATGTCTCTCACTTTTCCT
TCCAGCCCTTCTCACCTAG
>NODE_2288_length_120_cov_94.316666
AATTGTAGTCAGGGGGGCGAGTTGGAAAACGTGAAAAATTCATTTTTTTCCCCTCAACGC
TAGAGTGGCATTCTTTGAATTTAACATTGGTTTAATGAAGAGCGCAGGTGCCGAACAAAC
GGTCCCCTATCGAACAGCATTTGTCGAAACGCTAAACTAGGCACACCATGAGCATCAGCA
CACTCGCGTGAA
>NODE_2289_length_591_cov_13.423012
GACATTGTCCTAGTAAGTAACCAGTTCAGTGATTGGCTTATACAAGCCTTATAGGAGTTG
TAAGCACTGAGCGTGAGACCACAGTGCTCTGGTGTCATCTACAAAAAAAGATATGGAATG
ATTGGAGACCCTCAGAGCTCTCGTTAATACAGGCTTGTCCATATGGAGGCTTATTTAATT
TTCAACTCTGACTTATTTAGTTAAACTTTGGAATATTGTGGAATTCATGAACCTGGGCCC
ATTGCAGATTTGAAAGGACTGTTTTCTCTCCTGTTTTCAGAACATGTCTGCCGTCTGTAA
AACTGAACCAGGCGAGACTGAACCCACCACAGTCCTCCCAGACCCTGCAGAGGAGAAGGG
TTTCATGGCGAAAGAGGAGGAGGAGACGGTTTTCATGGTGAAAGAAGAAGAGAAGGGTTT
CATGGTAAAAGAGGAGAGAAAGATGACTAAAGAAGAAGTGGTGGATGACGCCATATGGAA
CTCTCTCCTTCCCAGTGAGGGCCGGTTGTATCTGAGCACTGAACCAGGCCAGACTGAACC
CACCACAGTCCTCCCAGACCCTGCCTGCGGAGGAGGACGAATTGAGGTAGAGGAGGATGG
TTTTACGGTGAAAGAGGAAGAGGAGGATGGTTTTACGGTGAAAGAGGAGGAGGAAGAGAA
AAa
>NODE_2292_length_259_cov_5.463320
GAAGGTGAATGTGGACATTATCAATTTTGGAGAAGAGGAGCTGAACACAGAGAAGCTGAC
TGCCTTCATCAACACCCTTAATGGGAAAGAGGGGACAGGGTCCCACCTGGTGACTGTCCC
CCCGGGGCCCAGCTTGGCCGATGCCCTGCTCTCATCCCCCATCCTGGCCGGAGAGGGGGG
CTCCATGATGGGGCTGGGCGCCAGCGACTTTGAGTTTGGCGAGGATTCCAGCTTCGACCC
TGAGCTTGCCCTGGCCCTGCGTGTGTCTATGGAGGGGCAGAGAGAGAGGCAGGAGGAGGA
GTCTCGCCGGGTGGCTGCTGCCTCCGCAGTc
>NODE_2293_length_95_cov_8.326316
TTTTAAGGTTAGACAGTTTATAATGATGTTTATAATGCAGTTTTTTGGACTTTTATAATC
TATGGTTTTTATGGTCAGAGGCTGCTTTTCTGGGTGAAACAAGGCGTTTGACAGGGTTAC
AGCCTGCTAAATATGGTGAGTATTGACTTATGGAAACCTCACTACTT
>NODE_2295_length_286_cov_33.538460
TTTTTTTTTAAAGAAAAAACTAATTCATCAAAATCTGAATATTTCACATAAGTATAGATA
TGAAAATGAATGCTGCTACAATGGCCCCCTCTCCTCCTTCTCCTCTACTCTTCCTCCTCC
TCTCCTTCCACTCCTCCTCCCCCTCCTTCTCTCCTCCTTCTCTCATTCTTTCCTTCTCCT
CCCCCTCCTCTCTTCCTCCTCCTCTTCTCCTCTCCTTCCCTCATCCTCCTCCTCCTCTGT
TCCACTCCTTCTCCTCCTCCCCCTCCTCTCTTCCTCCTTCAGGGAGCTGGCCCAGAGAAC
CTCCAGGGAGTCCAGAGGTGCCCAGGGGGCGACGCCCGGGACCTGGCTGATACAGTCC
>NODE_2296_length_391_cov_5.255754
AGCTGCACATACAAAGGACTCCAGTGTTGGCAGCATTTTTTCCGTCACTTCTGCTTCATC
CAAAAGCATCTGCAGAGCATTGATAACATCTTCATCTGTTTTGAGGTAGACCTGGAGCCA
GGTAGCCTTGCCTATACGGGAGAACCTCCCTGTGTTGTCAGCCCCAGTGAAAGAGCCTTT
GCTCTTTCTTTACCTAGAGCTCGCTACAGTGGTTCAATCTGCACAACACCAGAGGCCATA
GAAATGGATGTGTTCTTCAACAAGAGGTCATAGTTTGCTGTGACTAGCACTAAAACATCC
ATATCTGGAGAAAAATACCAGCTGTGCATCAGGTGTGTTTCGCTGTGAAGCCAGCACAGC
CTGGTGGATCAGCAGTGTCTGCTTCTTCATGGTTTTCTTCAAAGAGCAGGTCCTAGTTGC
TCCTAGTGTATCCAGAAGCAGACATGATGATCAGCTTGGATCc
>NODE_2298_length_1095_cov_38.557991
CATTTCACGGTAACCCAAAGGGTACCCCGAAAGTTCAACACTTAGTCGTTTTTCCGCATT
TCACGACCGGCCCTAATTCGACCATCCCGGGGGCCTCCAACGGCCTGTGGCCCTGGTAAC
CCAAAGAGTTGGGACTTTGTCGTTTTTCCGCACTTCACGGTAACCCGTAGGTAACCCCAA
AGTTCAACACTTAGTCGTTTTTCCGAGATCCTCTCGGCGCCGTTTACCCAGGCCGGACCG
CCTCGACGATGCGGCGACCCACGATGTTGAAACTCTACTCTCTCGGCCCGGGGTCGATCC
TCGAGCTCATGCAAGACCACCTCGAGGGTGTGGTACCTTAAGAGAGTCAGAGTTACTCCC
GCCGCCGTTTACCCAGGCCGGAGACCGCCGTGAACATGTGGCGACCCACGCTGCTGAAAC
TCCGCACGACGTAACAACTCTCGATTCCCTCGGCCCCGGGCCGGACCTCTCACTACCTTA
AGAGAGTCAGAGTTACTCCCGCCGCCGCCGTTTTACCAAGCCTTTGTGGCCCTGGTAACC
TAAACGGGCGGCGGAGGAGGAGGTGGAGGAAGACGCCTTCCGTCCCCGACAAAAGCTTGG
ATCGAGGGCTGACTTTCAATAGATCGCAGCGAATGAGCTGCTCTGCTACGTACGAAACCC
TGACCCAGAATCAGGTCGTCTACGAGTGATTTAGCACCAGGTTCCCCACGAACATGATGT
GCGCGTCAGGAGAGGGGCGACCATCATCCGGCCGCACCCCGACCCTGTCACGAACGGCTC
TGCGCACCGACCGGAGTCGGCTATCGCTGACCAACCGAGGATCCGCGGCGCTACGGTATC
GTTACGTTTAGGGGGGATTCTGACTTAGAGGCGTTCAGTCATAATCCCACAGATGGTAGC
TTCGCACCATTGGCTCCTCAGCCAAGCACATACACCAAATGTCTGAACCTGCGGTTCCTC
TCGTACTGAGCAGGATTACTATTGCAACAACACATCATCAGTAGGGTAAAACTAACCTGT
CTCACGACGGTCTAAACCCAGCTCACGTTCCCTATTAGTGGGTGAACAATCCAACGCTTG
GTGAATTCTGCTTCACAATGATAGGAAGAGCCGACATCGAAGGATCAAAAAGCGACGTCG
CTATGAACGCTTGGCCGCCACAAGCCA
>NODE_2299_length_270_cov_10.629630
ACTGTCCATACTGTACATTACTGTCCATACTGTACATTACTGTCCATACTGTACATTACT
GTCCATACTGTATATCACTGTACATACTGTATATCACTCACTGTCCATACTGTATATTGT
CCATCGTATTCATTTTTGTTAGCATTTTATAGTTTAGAACAGTATCCTAGTACTTAGTAT
TCAGTTTTTAGTATATTTAGTATTTTAGTATTTAGTATTCAGTATTTAGTATTCAGTATT
TTTAGTATTTAGTATCTAGTATTTTTAGTATAGCACAGTATTTTATAGTGTTTATATTCT
CTGCTGTTGCTCATTCTTTGTTGTGTTACTGTATGTTGAGCC
>NODE_2300_length_207_cov_8.328503
TGTCGCTCTGTCTCTATTTGAGCGACATTTCGCGGCGGTGTCCAGCCCCTAAACAGTTCT
GATGTAGGCCTACATGCTGCTTTCTGTTTCTCTGGTGAAACTAACACTACATAACTAAAC
TATTACTATAACCAGCGGTCGGGGGGAGGGCTGGTCCTCTCAGTAAATGAAACAGTCTGG
CGGAGGGAATGAGGAAATCACATCAATAAACACAGTCTGGGGATGTTGTCAGTGCCTTGG
AGAGGGACGGGGCGAGCTGAGTTGTGACACAAGTCTCTG
>NODE_2301_length_148_cov_12.925675
AAGGGAAATGGAAATTTTATCTTGCAAGTTGTTTTGTGTGACAATAGAGGTGGAAGAAGA
AAAGAAAAACACTGTCACTTAAAAGGTGCAGGTACAGAAGAGAGCATGCAAGTGACTTAG
ATGAAATTAAGTTTAGCTGTAAGAAAACAAAAAGAAGGAACATAACTAATTGTATATTAC
CAGTTTGTGCCATAAATTTAGCAGACTCAGCTTGCTCCTG
>NODE_2302_length_162_cov_60.876545
AAAAAGAAGGAACATAACTAATTGTATATTACCAGTTTGTGCCATAAATTTAGCAGACTC
AGCTTGCTCCTGAAGGGCCTTTGTGTCAAGAACTGATCTTGGTCGCTGACTTTTTACAGT
ATTCTCTCCGATCATTCCATATTCTAGGGGACAGAGTAAAGGGTTGTATGAACGCTAGGC
TTGGGGACAGAGGACAGAGTCTTCTGACAAACACAAACTTATTACATACTGTTg
>NODE_2312_length_165_cov_4.503030
CCTGATTAGTGTTAGGCTGTGGTAATTTCCACTGAGGAAATTCATATGACCATAGGATAC
TATATACCAAGGTTGGGAAATCCATATGAACATAAGATACAATATACCTAACTTTCTGTC
CACGGTAGAAAGGAAAAGTTGCCTCTATGTTCATATTGGTGTTAACATTGTTGCCCCCTC
TTTCTCTCTCACCAGAGGAGTCTGTTCTCTCACCAGTGGAGTCTGCTCTGTCAGCAg
>NODE_2320_length_147_cov_7.421769
GAAACAAAACACTGACAATGAATGACTGTGTGGTGGTGCCAAAATAATGTGGTACGTCAA
GCTACACGAAATAAAACCACCTATTTTCAAATGATGTTGTTTTCCTTTTATGGAATGAGT
TCTCAATTACTCTTGTGTTAAATTGACCACAGATTTTGTGACTTATCAAGTAAAGCCTGT
CTGAAAAGTGTTATAGATGTTTGGACATTGTAGCTAAAt
>NODE_2321_length_694_cov_10.211816
ACACAGAGTCTTTCGACACGTAAAATAAACTAACTAGTGGAATGTTTTGTCTATGTCTTA
AATGTTGAATGTTTAATGTTGTGTTAAACAGTATTGTGTGTTAAAGGCCTTTTGTTTTGT
TACGGTTGGGCCGTTTACTTAATAAATCCGGATATTAGGTAAATGAGGCGATCTTTTTAG
GCTGATTGCGCTAAAATAGATTCCTAAGCCATGGTGGGTGTGAACAGATACTAAAACCCT
TGAGATTGTGTGATCCTCCGACTGTACTTGGAATCAGTCCAGTAACAGACAGGTGCTTAT
CTTAGTTCGACCCTTCGGGAAAAGGAAAGATTACATCCAAGCGTTATTAGGTGACTTCCA
CAAACCGGTAACGGAAGACTCTGAGCGGCGTCTCAGATTGTTCGCCCCGATAGACAGGAG
ATCTAAATTTAATTTAGTGACTGTCGGGCTGTTACTCATCAATTCTGTATGTTCATGTAT
GTTTAATCATGTATGTTTAATATTTTCCTTGTTGAGGCTCAGGAATGCAATGTGTATGGT
TCCCTGTGTTTTTCTATCTACCGTGGAGCCATATCTTATCGGTAGCGGCCCACTAGAATA
GGAATGTGGCACGAGAGAGAGGGGGTGGGGGAGCCGCATACAGCCTTGGCCTCATTTGTG
CATATTTTATTGTGGGAGAACCCAGGAACTATACTGTGTTTGGATGGTGACGTGGCGTAA
ACGACACACGCACAGCTTAGATCCGGTTCTCCAAAAATGTCTGTTt
>NODE_2323_length_73_cov_24.616438
CGACCTGGGTATAGGGGCGAAAGACTAATCGAACCATCTAGTAGCTGGTTCCCTCCGAAG
TCTCCTTCAGGATAGCTGGCGCTCACTCGCAGTTTTATCCGGTAAAGCGAATGACTAAGG
GCCTCGGGGCCGAAACGGCCTCGAC
>NODE_2324_length_447_cov_41.521252
AGCTGGCGCTCACTCGCAGTTTTATCCGGTAAAGCGAATGACTAAGGGCCTCGGGGCCGA
AACGGCCTCGACCCGTTCTCAAACTTTAAATGGGTAAGAGGCCCGGCTCGCCGACTCGGA
GCCGGGCGTGGAATGCGAGCGCCCAGTGGGCCACTTTTGGTAAGCAGAACTGGCGCTGCG
GGATGAACCGAACGCTCGGGTTAAGGCGCCCGACGCAGGCGCTCATCAGACCCCGTAAAA
GGTGTCGGGCGATACAGACAGCGGGACGGTGGCCACGGAAGTCGGCACCCGCCAAGGAGT
GTGTAACAACTCACCTGCCGAATCGCCCGGCCCTGAAAATGGATGGCGCTGGAGCGCCGG
GCCCATACCCGGCCGTCGCCGGCAACGAGAGCCTCGGGGGCTACGCCGCGACGAGTAGGA
GGGCCGCCGCGGTGAGCGTCGAAGCCCAGGGCGCGGGCCCGGGTGGAGCCGCCGCGGGTG
CAGATCTTGGTGGTAGTAGCAAATATTCAAACGAGAACT
>NODE_2325_length_287_cov_11.829268
GGTGTACAGTGTACACCCCACATATGTTGGTGTACAGCGCGCATAGTTTTACATGTGCGG
TGTACAGTGTACACCGCGCATGTAAAACTATGCGCGCTGTACACTAACATATGGGTGTAC
AGCGCGCATAGTTTTACATGTGCGGTGTACTATCATATCACCTGTCAATCACAATTCAAT
TTGGGGACCAAGATCAAGCGAGCTTTTGCCCTTCTGCTCCACGGGAGGTTTCTGTCGGCC
CAGCGCATTGACTCCTCTGCTGGACGTGCAACTCCTGCCGCGTTCCTGGGGATGACACCG
CGCATGTAAAACTATGCGCGCTGTACACCAACATATGTGGGGTGTACACTGTACACCGC
>NODE_2329_length_593_cov_11.762226
TAAACAGGTCCTTAACACGTCAGTAGGCTTTGTTTTATGGTGCCTTTGCACTTTTTCCCC
AGCCGCATTTCAATAGGCTATTTCGTTATTCAATGGGATTTGGCTCTAGCCTACCTCAGA
TATTTCTTAATTAAACGTGTTATCATTATGACAGGTGAAGAACACAAGTGAGTGGGTCAT
GAGACGAGACGGGGATGGTACACATCGTGCGCAAGGACGCACACCGTCACCATGTCCGAC
TCGCGTTCCATCGGACGCTCTCTGAACGCATAGGCCTATGCGCATAGGCCTATGCGCCTC
TGAACGCATAGGCCTATTTCCCCTGTGTTCGTTTGTGTTCATGTAGGCTACAGTAGGCTA
TTGCCTACAGTAGGCTATTTCAATGTAGGCTCATTGATTTCTGAAACAGATAATATTGAT
GACATTTTTGTGAGTGTAAATAATGGTTTGTAAATAAGAAATGGATACCTACATCTAGCC
TCGAGGGAGCCACTTTCCCAATCAATCAAAGTAATTTGTGATGATATTCAGTCGGATATC
CCTGCCCTGCTCAGGTCGCGCCGAAGTGCCGAAGGGATGGCTATTTGCAATCGTCGGTGC
AATTGCAGGTGGCAGGTGGCAAATTTGTGGGCGTGTTTGCTCATGCATATCATTGGTGCA
AAATC
>NODE_2337_length_174_cov_47.804596
CACCAAGCGGGACCGGGCCAGACTGCAACGGACAGTCAGGTCCGCAGAGAGGATAATCGG
CGCCGACCTGCCTCCCATTCTGGACCTGTACCGGTCTAGGGTCAGGAAGCGGGCGGCTAA
GATCTCTGCGGACCCCTCCCACCCTGGACACAGTCTGTTCAAACTACTTCCATCTGGCAG
GAGATACAGAGCACTGGGCACACGAACCAACCGCCACAAAACTAGCTTTTTCCCCGAGGC
GGTCGC
>NODE_2338_length_2898_cov_19.314699
CCCGCTGGGGGCTGTCGCCCTAAAATCTGTCTTAATGTGTCGTTTTCTCAGACCTGCCGT
TGGGCCCCTCTCTGCTTTAGTTGATTTCAGTTGGATGGGGAGGGAGGCATACCGGGGGCA
TGGGCCTCTACTTTCCGGCCCTTTCGTACTGGGAAAGATGGGGGTATAGATAGAACCTGG
CCTGGATTACTCCGGCCTGAACTCAGATCACGTAGGGCTTTAATCGTTGAACAAACGAAC
CCTTAATAGCGGTTGCACCATTAGGATGCCCTGATCCAACATCGAGGTCGTAACCCCCCT
CGTCGATAGGGGCTCTGTGAGGGGATTGCGCTGTTATCCCTGGAGTAACTTGGTTTGTTA
ATCGGCGGTTGGCCGGATCTTTATGGTCAGATGTTCTGTTGCTTGGGCCAGGAGGCCGCG
GCTGTGGGGGTAGAACCCTCAGTCCTCAGGGAGGCTGTTTTTTCCTCCGTGGTCGCCCCA
ACCAAAGACAAGTAGTGTAAGGGCCCGCAAGATTGATGTTAGTGGGATAGGTTAGTTGGT
GGGGCTTTCTAGTGTCTGAAGCTTCACAGGGTCTTCTCGTCTTATATGGGAATTCCCGCT
TCTGCACGGGAAGATCAATTTCATTGACTGGGGAAAGGAGACAGTTAGACCCTCGTCTTG
CCATTCATACCGGTCTCTAATTAGGAGACAAGTGATTGCGCTACCTTAGCACGGTTATTA
TACCGCGGCCGTTTAACCCTTGTCACTGGGCAGGCAGGACCTCTTATGGGGGTATTACAA
GAGGCGATGTTTTTGGTAAACAGGCGAGGCCAATGTTTGCCGAGTTCCTTTTTTTCCTTT
TAGTCTTTCCTCGAAGGCACTCCTGTGTTGGGGTAACGATGGTATATCTGGGGCTTTCTT
GTGTGTAACTTGAGCCGGACTACTCTCTTAACTTGAGTTCGTTATTTGTCGCTGGGGGGT
CCAGTGCGATTTACACTTGTGCTGGGAGGAGGGCGGATAGTTTGCCCCCCTTATTACTCA
TATTAGCAGGGGCTCTCCCATGTAAGCATGGGGCGGCTTAGTAGAGGTTAGGGGGTAAAA
CTATTAAGCGTAATTAGAGGTGAGGTCCTGTCTGAGGTTTAACGCTTTCTATTTAGGTGG
CTGCTTTTAGGCCCACTAAAACGGGTGACCTTGATAATTATGATTTTTAACCGCCTATGA
AGGTTGTGTCCTGGGTCGAAGGAGCTGTTCCTCCCTTGACTAACTCTCTCATATTCTGGG
GGCCATGGTTAGTGGGGTCATGGGGTAGGCTGGAGAACATGGGAGGCTGAACTTCTATTC
ATTTCCTAAGCAACCAGCTATAACTAGGCTCGGTTGGTTTTTTGCCTCTACTCGGAGATC
GTCCCACTCTTTTGCAACAGAGTTGGGTTGGCCCTGAAAGGCTGTCTCGGAGTAGCTCGT
CTAGTTTCGGGGGCTTAAACTAAAGTTCTCTTTGCTTAAGTGTTCTGGCTAATTCATGAT
GCAAAAGGTACGAGGATAAGTCTCTGTTTTTCCAGGCTTAAACGAGTTATTTCATTTCTA
TTTCAGCTTTCCCTTGCGGTACTTTACTATTGCTCAAATTTTCCTTTCTGTCGCCTATAC
TAAGGAGGAAAAATGGTTTGTTGGGTGGGTTATTGGTTTTAAAAGGCACATTAGGGGGGG
GGGCCTTGGGGTGTTGGCTAGCTATTCAGCTCAGGGCAACCTGATTTGCACAGGTGTTTT
TTCAGTGTAAGGGAACTGCTTTACTATTTTAGCTATGTCCTGTTATCCCAAGTACACTTT
CCAGTACACTTACCATGTTACGACTTGCCTCTGCTTTGTCTTGCTATTTTGTTGGTACAA
GAGATGCGGGAACTAGCGGAGGGTGACGGGCGGTGTGTACGCACCTCATGTCCTGCTTCA
GAAGAATGTTCTGGTCTTTTCTTACTGCTAAATCCACCTTCAAGTTACCAATTTCATGGC
AGTATTCGTAGTGCCCTACAGTAGGGAATGTAGCCCATTTCTTCCCACCTCGTATGCTGC
ACCTCGACCTGACGTTCTGGGCTGTGCCCGTTTTACTTACTATGAGTCCCTCACAGGGTA
AGTTTGCGACGGCGGTATATAGACTGAAAAACAAGAGGTGGTGAGGTTGAACGGGGATTA
TCGGTTTAAGAACAGGCTCCTCTAGGGGGGTTTGAGGTACCGCCAAGTCCTTTGGGTTTT
AAGCTAGTGCTTGTATTTCCCTGGCGGACACTCGCTGTATATGAGGGTCGAGGTTTACGG
CTAGGCATAGTGGGTTTACTAATCCCAGTTTGTATTCTAGCTATCGTGGGCTCAGGTTGT
GTAAAGCCACTTTCGTGAGGGAGCTTCATTCCTCCGTAAGCGTGCAACGGCTTGGGGGAT
GTTCGGCTTTAGTTTTTATGCCCTTAACCACTCTTTACGCCGTGAGTGTCAACTTGAGTC
TCTCGTATAACCGCGGTGGCTGGCACGAGTTTAACCGACCCTAAAAACCGGAACTAAGTC
AAGCTTTCGCTTATGGCTTAAAATTTATCACTGCTGAATACCCTTGGGGGTGTGGCTTAG
CAAGGCGTTGTGGGCTGCGTGTTGCGTGCCTGATGCCAGCTCCTCGTCTCTAGGGGGAGG
GTAGAGGGCATTCGCACAGGGCTGCGGAGACTTGCATGTATAAATATAGTTCTAGCTGAC
AATAAAGCCAGGACCAGGCCTTTAAATTAGTGAGGGCGCAAGCCCTGTCTTAGCAGTTTA
CAGTGCTGGGCCCGCAGGGTTACACGAACATTTGTTGTTGGTGGAGCTTATTAGGGCTCA
TACAAGCATTTTCAGTGCTACGCTTTAGTTTAAGCTACATCAACCTTGTGAGAGCGGAGA
TGAACCGGGTGCCAGTACAGGCGTGTTGTGAGGCTGATAAGGGGCCTTGATAAGTGTAAG
TCTAGGGGTGGCTGATTGTAGATTTTGCGC
>NODE_2354_length_466_cov_19.145924
TGCATGTCCATAAAACATCCCCAAAACACCCTAAACATCCGTTTTATAAAACAACCAACT
CACCGAAGTTGTCCGTGGCCTTCCTTGGTATTCCAAAACAAGTATCATTGCGAAATGTGG
CTTCTGTCGTGTTTTATTTGGCATTTTGTAAATCGCATTGACTTCTATTGAAGACTCGTT
GTTCGTTGATATTACTCCGCCACCGGAACCAGGAAGAGGACCTGTTTGTAGTTCTGTCGC
TACCCTATTTGTTGTGTTTCTGCAACACCCCGGAAATGCAAACCGGATGTTTGCAGATAC
AGTTGTAGTCCTGTCGCTCGCCACGGTCACAACAAATAAATACAAACCAGATTGCCGATT
GATCTTCTGATCAATTCTGGCATGGCTAGCCTAAATGTCTCGGTCGAGGAGACGGTGGAA
TCCCCGGTGTGGAGTTAGCCCCATATAGGACCTCTCTCTCCGCGCTGTACTGGTAATGCT
ACGAGATACGGTCCTACCTCGACACGTCCGGAATGTTGTTCCTGGCTGCGATGGTCCA
>NODE_2355_length_400_cov_10.562500
GCATTTAGCATTTGGCTAGAGCGCCGTGCAGCTCAGTATCACGGCGCTGTGGACCAGAGC
TAAGCATTAGTTAGCTATTTCTCCAGGGTACTTGAGTTCTTTTTCTATAGCCTTGCTAAG
CTAGCTAGTGGCTACGTCTTCATTGTTTTCTGGGTGAAAATTTAAGCCAGAATGAGCCAA
GTTAGCTAACGTTACGTTAGTGCTCTGCTCCTCGTCTCCAGACAGACAGCCAGTCCGGAG
AGAGTCGCTTCTTTGGGAACTAACAGTTCTGGGACCGGGGAACTGAACTAGGGACCTGGG
GGTAGCTGGGTTGCTAGTGCTAGCTAACGTTACCTGCTGGAGTAGGAGCTAAAACAGTCC
CTCAAAACAGCCCTCTGGGAACTAGGATGGTCCCTAGCTGGCTAGTTCCTGCGTTAGAGC
TAGGGTTAGAGCTAGGCAGGGTTGGGGTTAAGTTAGGGTTAGAGCTAGGCAg
>NODE_2359_length_425_cov_46.865883
GTACAGAACATCAATAGGCCAGAGGCACAAATGGCCCTTGTTCCAACGGAGGTCAAAGCT
TTTCTTTCCTATTCTGTCACAGTGTCTCACAGACATATCTGAATATCCAAGCCTGGATAT
GCCATAGAAACAGAAGTCAGTGAACAAGCAACCAAGACTCAAATCAATACTGACAGTCAC
AGAGGAAAACACACAAGGCCAAATGGGAATGTTGGTAGTAGTTGCACACAACCGGCTATG
CGGATACTCACCAACGGGCTTTTGTGCTTCAAGGCTCTTTCCTTTGTAGGTATCAAACAG
GTTGAGAGATGAATACTTGCTTTTGCCATCCTTCCCCTTTGCAGTTTGCCCAGAGCGCTC
TGACATTGCGCTGTCCGCTCATTGAGTATGGTGAGCCCTGAGACTGGGGGAGAGGGAGGG
AGGAGGGGAGAGATGGAGAGAGAGAGAGAGAGAGAGAGAGAGAGAGAGAGAGAGAGAGAG
AGAGAGAGAGAGAGAGa
>NODE_2364_length_189_cov_20.523809
TGTGTTCGTGGGAGTAGCTCTGTAGACGTGTTGATATGATGCTGTATACCTTCTTGAATA
TTACAGATTCATGTTTCTTTGCTGCTGACTGAGATGTTGTTTATTAACCTGCCAGTGAAA
AGGGAAGTGGCCATGTTTGTACAACACACTGCTGTTTTGCTGTTACCGCGCAATGTTTTA
TGATCTTGAGTATTTTATAGACAAAAGTAGAAGTATGTATCAATAATATGAAAGCAATAG
CTAAATCATTATGAAGAATCA
>NODE_2365_length_445_cov_10.312360
TTTGGAGTGTCCTAGTCCCAGTATTAGCTTCAAACCTTTTTAAACATGATTGAAGCTAAT
ACTGGGACTAGGACACTCCAAACTAGCTCCAAGCACACAGCTACCAAACAGCAGAGTGAG
TTGTCTACAACGCATCTCCCCTTTGTTCTACTGAGCGTCTAATTAGTGATCAGTCCCACC
TGCGCTCTGGCACCGTGACAAGGGGGCGTGGCCAAACTCAGGGGAGACTCTAACCCATTA
CACTTATATCATCATGATACTTCACTCTGACAATTTAGTGTCCAATGAGTAATTTGTAGA
GCATACAATGCCCTAACAGAATCTATATTATGGACTGAATTTGACCATTGGGGGCGCAAC
TGTAATCATTGATGTTTTAGCCACTTTCAAGCACTTTGGCTTATTATAGCGCCACCCCAC
TAAGCCAAGGTAGAAGTTGCTTAATGGCTGTGTGTTTTTGACAAGAATAATGAGAATAAC
GCCCATTAGTCAGGAGCATTCTTATTTGGCTGGGTGG
>NODE_2366_length_117_cov_17.760683
GCCGAAATAATCACCGAAATAATCCTTATTAGATGTTAAATTTGTGTTTTAGAAATCATA
TCCAGCCGTTTCTGATAATAAACAGCTTCTTCTTCTACGGTTCTACTCGCTCGCCTACTC
ACTGTTTCAACTTCACTACAGCGCCACCTGCAGTCCCGGCGATGGCCTCTGGGATACTCA
GGTATTTTC
>NODE_2389_length_251_cov_15.764940
GTTCCTTCTCATTGTCTATATCTTCCTTAACAGCACCAATATTTATCTCATATAATTTTA
TTTTTGTAGCCAATTATATTGCTTTCCATGAAATAACTATGAAAATAGCCATACTCAGCT
CGGCTGGTATGAGGGCCTGTTCCATGTAATCACTTTGTGGTTTGTAGTGTTACGTGATTC
CGTTTGCTTCTGGTGTTTCATTGGATGGCAATATATACTGGGCCACCGGCCCCCTCCTCC
CCCCCTAACCCTAATTTACACTATCATCCTCTCCTGTCCTTGCAAACTATTAGATCTTAT
TTTTCTCCCTACACTATACTTCT
>NODE_2393_length_474_cov_33.014767
TGTTTAAGAGAAGGAGAAAGCCTCTCTAGAGAAAGGAGAAAGTGCCTCAAAAAAGCATGA
TGCTGTGTTTGGCTAAGGGTGAGATTATATTGGATTAAGAGGACTTTTGCAATGCAAATG
AATGCACCTAAAATCAATAAGCTCTGTTCAACTCAATATACAAACTAATTAAGAGGTAAT
ACAATCAAACTGGAATAAAATAGATTGTGCAGCTTCCTCAGAAAGAAATCCAATCAAACC
TTTTTATGTGAAAGATAAAATCTTAAGTGATCTTTCCTTGTGCCCATAACGACCTAGCCT
TTGTGTCCATTTAATAAAGGAAACTTGTCTTAAGAGGTTACATTCAACGTGCATATTCTA
ATCAATATGAATTACATAGGGTTTTATCTGTGTTATCTGCACTAGACTGCTAAACTAATT
AATGTTTTATTGAGTCTTTTCACTCAATTATTTTCCAAAGTCACAGAAAGGTACAAGACA
ATTTTCTATGTGTTGGATGAAGAGCTTTTTTCAGCATAGCCCAAGGACTAGTTcttagga
tgaaga
>NODE_2394_length_2964_cov_41.653172
ACCTGTAAGGATGGGGAATATGATGGAGAGGGAACAAACAGGCACAATTTTGTGGTGATG
TGGATTAAGAAGCACTTATCCTCCTTTTTAGAAGCACTTATAATCCAAATTAAATTCCTT
TGTTTGACTCTTTTCTACACAGTGTTTTTGGTTGTTATTTATTTGATGTAGTTGTGGCTT
CCCTCTCTCCATGTCCTCCAAACCCTTGTAAATTACCCTAATAATTAAACTGGACCTTCA
CCTACCTGTTTCCTTTGGTTTGGAACCAGAGGCCTGGTTCAATATTGTCAGCGTGCTCCA
TCTTTACTTATCTTAGTATCCAACCTGAAACCGGAGATCCTTGGATTGTGGATGGTGAAC
GGCTTTTTAACCTGTTAAAGAGAATTAAACAGAAAAAGGAATTAATTTGTGTGCCCGTGC
ATCCTGCCTAGGCAGATGTTATTCTTCCCCTCACCTAACCAGCCAGCGCCACAAATCATT
TCTGTTTTTATTCTGGATATCTAAGATTGGCCCTCCATTTTAATAAATTATTCATTTCTG
GGGTGGTGAGACCTATACAAAGATTGATAATCAGCAAGGTAACAGACAATTGCTTGCAAA
TCTGCCCAGGAATGCCTACTCAGCTGGGGAAGCAAGGATAGAGTAGGTTACATTTGAGGT
TTGGAGGCGACCATTTTGTTGGTTTTGATGGAGTTGGTGAGTTCTGATTTTGCTTTTTGT
TGAGAAGTTTTTTCATTGTTTCTTGGTTTTCCTGTGAGTTGTGGAACATTATATGAAATT
GTTTGGTGTTTCCACAGACCAGGTGAACAGATTATGTCAGTTCAGCCTAATTAGTGGCTC
CGCCCTACCACTAGGCATTGTGGTTTAATTTGACCAGGGAAGAGGAGAGCCTATTGGAGA
GAGGCCTTCTGTTCATTCCTACCCCTCTTCAGGGGGATGGACAGGACCTGAGGAGGGATC
TCCACAATTATCATAGGAGGCTAAAATTACTGGACCACTTTGGGTATAAATCAGACCATC
CCCGAGAGCCCTTCACTTTGCCCTCTGATTGGGAACCTAGGGAGGCTTTAGTTTCAGACC
CTATTAGGAATCTCATCAGGGAGGATGTGGGGGGTCTTGGGAGACTGTCCTTCCGGGTGC
GTCCAGCGAGTAACCTTTCTCAGGAGGAGAGGAGAGCCCTGAAAAAATAAAAAAATAACA
GAGACATAATCATTAAACCAGCTGATAAGGGGTCAAAAATAGTAATTATAGATAGAGCAT
CATATATATTAGAAGCGAACCGGCAATTAGAAAATAAAACACACTACTTACCTTTGAAGA
CGTCCATCCAGGCCGAGACACAGGCCCGGATCCGGGAAATCCTGGATGACCTGTGTGAAA
AAAGGAAAATAACAACAAAACAAAAAGTATATTTATATGGGAAGGATCCACCGAGGCCTA
GAAAGTTATATTTACTGCCCAAAATTCATAAGGACCCAGGCACATGGACAGTTCCCCACC
AGGTACCCCCGGGACGGCCTATAGTATCAGATTGTGGGAGTGAGTCCTACAGGATTGCCG
AGTATATAGATTTTTATCTTAATCCCCTTTCACAAAAACACAATAGCTATATCAAAGACA
CATATGATTTTGTAGACAGGTTAAAAACAATAGAGTTCCCACCAGGCGCCATGCTTTTCT
CCATAGACGTGGATGCCCTGTATACAAATATAGACACCCATCTTGGTCTGAAGGCAGTCC
GGGAGACCTTTCAAAGATACCCGGACCCCAACAGACCAGATGAGGCGCTACTGGAGCTAC
TGGAGTTGGGTTTAACAAAAAATGATTTTATTTTTAATGAAAAATATTACCTCCAGGTGC
ATGGTACGGCGATGGGAAAGAAGTGGGCTCCCGCATATGCGAATCTTTATATGGCAGAAT
TTGAACGAACCTTCTTCCTTAAGTGCCGTAAGCGGCCTACACTGTACCTGAGGTACTTAG
ATGATATCTTTGGAATCTGGCCCTATGGGGAACCAGATTTCAGAGATTTCATAACCGCCC
TTAATGGACACCACCCCGCCATCACGGTAAAATATGAACTACGGTCTGAAAAAATCAATT
TCCTAGATACCGAGGTGTTCATTAGGGGTGGGCCTGATGGGAGGACAGGGCTCGGAACAA
GGGTCTACTTCAAACCGACGGACACCCATGCCCTGCTCCACAGATCGTCCTACCATCCTC
GGCACACCTTCAGAGGGATTGTGAAATCACAACTGATTAGGTTTCGCCGGATCTGTGTGG
CAGAGGCGGATGTCCAGTCTGCAACTCGGACCCTCTTCCGGGCCTTGAGACCGAGGGGCT
ACAGCAGGACCTTCCTCCGGGGGGTCCACGCTGAGGTGAAGTGCATGTTTGAGGCGGGGG
ATGAATTCGTAGGTGAGAGGGACCAAAAACATCTGGTTCCCTTCGTCTCAACTTATGCGC
CGGCCGCCCTTGAAATAAATAAAACCATTAAGAGAAACTTTAAAATAGCTCAAACAAAAA
TAAACCCACTCCAGGACTTTAGAGTTATAGCAGCCTTTAGGAGAAATAAAAATATTAAGG
ATATATTAGTTCAGGCATCTTTAAAAACTGAACGACATGATCCACAACAGTTACATTTTA
GAAATATTAAATTCATTTCAAATAAATTTACTCACCTGAGTTCTGCGGTGTGGGGTGTCT
TTCAGCTTGATTCATCTAATGTGGTGTATGCCATTGAATGCAAAATTTGCAATAAAATAT
ATATTGGACAAACAAAAAATACATTACGGATGCGGTTGAAACAACATCTATACAATATTA
AAAATACTACAAAATCTACCGCAATCTACTTACATTTTAGGGATCATGGCTGGGAGAACC
TCCTCATCGCAGGCCTGGAAGCAGGAACGGGTTGGTCCAGAAACAGGAGACTGTGGAGAG
AAAATCATTGGATTACTAAATTAAACACAGTCTATCCGAATGGTTTAAATGAAAAGTAAA
TACATAAAAATAAAAAATACATAAAAAAATATCACT
>NODE_2395_length_83_cov_17.457830
CCAACTCCACCCAACACCACCCAAAACCACCCAACTCCACCCAACTCCACCCAACAACAC
GAAACTCCACCAAACTCCACCCAACTCCACCCAACTCCACCCAACACAACCAAACTCCAC
CCAACTCCACCCAAAACCACCCAACTCCACCCAAC
>NODE_2397_length_624_cov_26.951923
GGATATTATTGCATGGAAGAGGTACTTTTTACCCCATGATTCTGTGCTTTGAAACTGAAA
AATACAGAACCACACTTTCAGATCTACAGTATTTTGTAGCTGCACAATAACCAGTAGCCG
AAAACTTCCCGAGGATAAATGATAGTATTATTTGGAGAAAAACAGAGAGAGAGAAAAAAC
AAGTATACTAATGTTTATATTTGATATAGACTTGTCAGTAGTATTTCTACAAAACTCACT
GATATAATAATCATGCTGTCTCTCCATTTTAGATGTGATTATTCTAGCTGTGAGCTAACA
CAGTTAATTGTACTATGCAAATTAGACCAATTACAAAGCTTTTAGGTGAGGAGATGACAG
CTGAGGTTGGCTTTAACATCACACACCCAAACAGTTGTCATGGAAACAATGTAGAATAAC
CCTCCTGTCACGCGCATTGCCGTGGAGATGGCATCCCAGATTGTAAGTTTGTGTTCATAG
AACAGTCCTAGGTGAGTTATGTCAACTTTAGATCCTTTAAAACAACTATAATGATGATGA
TAATCAATTCAGTTACAAACACCATCATGATCAGCTATGATCGCTCCCGTCTTCATCCTC
ATCATCATTATTGGCCAAAACAACATATTTTTCATAAGGTAAAAGGTAGCTATTAGTAAT
ACTACTTTGTTAAATCCAACATATTCTCCATTCTTt
>NODE_2398_length_406_cov_11.581281
ATGCGAGCACGCAAAGCGCGCGAGCAAAAAAATTTTTGGCCTTTTATTTAATAATAAAAA
CGCATATGATTTAAAATGTAATCAAATTACATTGATTGATGACTGATTTTAATTCACTAT
CTGAAATTGTACATTTGGCCTAGACAAATCTGGTTTGGTATGAGCAAAGATATTATAATA
AAAGATAGAACACATGTACACCTATGTATTACAATACCTGCGGCCTCTAAAGATCTATAC
ATGAATAGCCAATCACAGCCAAACTAGCTGGCCATCATTAGCATGGATACAATACTGGAC
CTGCCTTAGCTTTTCTAACCCACTGGTGGCAGTGCCATGTACATTGGTACATGAGAAGTG
ACCACAACAATGGCCCACTTCTGTCTTGGCATAAAACATCTTTGGTATGAGTCAGTAGAT
TGTTGTAGAAGTGCTGGTGCTGCTTTGCCAATAAGTGCTTAATTTGGCACACGATGCT
>NODE_2400_length_536_cov_57.473881
TCAATCACGTGGCACGGTGGACTGTGACTTCATTTCTTGGGTTTAAGTCAGAATTCATTG
TGTAATGATGCATCTGTCAGGTTTGGATGCCAGAATCAGCAACATTTAAAGTATGACCCC
AGTATTGTAGCTGTGAATAAGCTAGTAACATGTCTCAGTTTTTTTTTTTTTTTTTTTTTA
AACATCCCTCACCAGTGAAATAAAAATATATAATATACTAACACTAACACTGTGTCTAAA
TTGTTTGTATTACGTTGTGTGAGTGATGTGGGTAGGGGTGGGTGGTCAGCAAAAACAGCA
GCAGAGAGCTGCGGACAGGCAGTGAGCCATGCACCAGAGCACCGACAAATGCTTAGCGGT
CGCGAACTACATCGATCTAGGGTATAATTCTCTATGAAATTGATGGATGAGGGCAGCCAT
TGACAGAAAGGGTAAAGACCACTTTGAGATGTCCCCTGTGAATAAGTATGATGGAAAATA
GATTGTTGAAGAAGATTTATGTTTGTTCTCGGCTGCCACTGGAGAGAGCAGCGTAGCCCT
GCTTTGACCGATCAAACATGCCATTCCCTGCAGATTAAACACACACGCACACACACACAC
ACACACAc
>NODE_2401_length_163_cov_13.092025
CCTTAAACAAATGGCCTGCCCCCTCAAATCAAATAAGAAAAAAATATAACATTTTCTCTT
GCCCCCTCAATTTAAATCACAAAAAATATAAAGTTTTCTCATGTCTCTCCCCTTCGCTCA
AATGTCTTGCCCCCTCAAATCAAATCCGGAAAATATATAGTTTTCATGTCTCTCCTCCGC
TCCACTTCTCCCTCCTCAACTCTGCTCTGCACTGAGACACCAACACGCACGTGTC
>NODE_2404_length_73_cov_32.849316
AGGCTAGTACGGCGAATCAGTAGAATAAAAATATCCCGATGCAATATAATTCCCTCCAGT
CTAACAGACCTAGCCTAAAGCTGATGAACCCCAGGCTTATTCTATAGCCTACTGAAATAA
ATTTCTCTTCTGCAGGCTAGGCGCT
>NODE_2405_length_181_cov_4.707182
CACTTCAGGCCAGAACCTTGCCGCGAGAGAGCCAGCGGTCACTTCAGGCCACCTTGCCGC
GAGAGAGCCAGCGGGACTCACTGTGAAATAGGAGAGAAGTGTCGAGTAGCCTACTCTGCG
CCCATGTCCTCATGGTGCATAATAAAAAATAAACTGAATGTCGTGTTATTTTCATACAGA
GCACTTAGAAAATAAAATAGTCATTGCTCAGGCCAGAACCTTGCTGCGAGAGAGCCAGCG
GAATTCAGCATGg
>NODE_2415_length_136_cov_9.352942
ACACCACCCAACTCCACCCAACTCCACTAAACTCCACCCAACTCCAACCAACTCCACCCA
ACTCCAACCAACACCATCCAACACCACCCAACACCACCCAACTCCACCCAACACCACCCA
ACTCCGCCCGACACCACCCGACACCACCCAATACCACCCAACTCCACCCAACTCCACCCA
ACACCACCCAACTCCACCCAACTCCACC
>NODE_2417_length_565_cov_41.138054
AGAGGAGGGCAAAAAGTGAGTTCCTCTTGATTTGGACTTTTTAAATGACTAGCCTTCCAC
CCAGCAACGCTAGTTTTAAATGACTAGCCTTCCACCCAGCAACACTAGTTTCCCGCTCAG
CCTGGTGCCGTGAGCCTTTTGTCCCCCTGTCACCCAATGTTAATTTGGGCGCTAATGTAT
TTTATAAACAAAGGGCTGCTCCCTAGCCTGACAAGTCGTGACACCCTGATTCCTGCACAG
GCTGCGTGCAGTATGGGGTTACACCATTAATAATCAACTGGCAGGCATCGCCCCATTTTA
ACCATGATCATTATGATAAAGGGCATACACTTAATTACAGGGCTGCTTAATTATAGCTCT
GTTGAAGCTCGTTTGTTTGGTCAAATGCTAATTATACCACCATGCTTTTTGGCAAGTCCT
CATTTCAATCCACTTTTTGCCCGCCTGAACAGTGGGGCGCATTTTCATGCAAATGGATAT
CCGGTTGAATGTTTTGTCTCCCTTCTCTCTCCCGTTTTCCCGTGCGACTGTGAGTGCATC
TTTTGTTTCGGAGTCGAACATCTCCTGACAAGATGGTATCGGGAATAATCAAGAGTAATT
AAACGGGAagaggggtgttgagagacgcggggggggg
>NODE_2418_length_210_cov_134.414291
TCTCTCTCTCTCTCTTGCTTAAAGACTTTAAAAGCCTTCAGCTCCGCAAACCAGCACAAA
TTATCTTGCCACCTTGCGCAGCTCTGATGCTTTGGCCGCTAACTTTGGAAGGCCCTTTAC
CACTGCATCAAAATTAGCATTGTCAAAGCAGTTAATGAATATTAATATTGTATTTGTCAT
TGGAGCTGGCCCATTGCTGAACTCCAAGTCATCCATCAGGGACAAGATTAAGCACACAAT
TATTTCTGACTGACAGGGACCAAATCTGGGAGCTTTTTTTTT
>NODE_2421_length_662_cov_34.042297
TCTCTCTCTCGCTTTCTCTCCCTCTCAGTCTATCATCTGGCCGTCTGAATTAGTGTGCGG
GAGCACTGAGGAGTGTGTGTGTGTATGTGCGAGGGCAGAGAGGTGGGGTGGGGGGGGCAG
AGGGTGTATAATATTCTCATCACTCCTGGGCGGGGGGCTGCGGTGAGAGGCGTCTCACGG
CGCGAGGGAACGTGGCCCAGGGCGCTACGACTAGCCCCGCCGCCGCCACCCTCAGCCCCC
CGCAAATATCCCCCGAATCGCAATTTTTCATATTTCCCTGTATGCATAAGGAGATGAAAA
ATCAGGCCATCATTTGTATTGTCTGGCTGAGGTTATACACAAATATTAGTTTATCTGCTC
AACCTCAGATTGCCTCCCTAAGCAAGACGGATTGGTCCTCGGGAGAGGGCAATATTCCCT
GTGAACACATCCAGTCCATCTTTTTATGCGACGCAATTCAGCCGGGCTCCCCGCTACGAA
GCACTCGTTGGAAGACAAGCTCGATAAAACCCAACACCCTATAGAGACAACGCTTATTAT
CCGCAATGCGCTTTAATTGCCAGACAATTTGTGGCGCGGCAAATTTATAGCCTCAAAAAA
ACGATCTCTCATGCAAAAGAAAAAAAAAAGAAAAGCCGGGCGACCTAATCTTCATATTCA
TTCCCGGCGTAGTTATGGAACACTTATGGAAAATGGATATTAAAGCAAAACAAGGAGGAG
AAATCAATTTGAGg
>NODE_2435_length_492_cov_32.873985
ACATGAATCCCCAGCGGCTCCAGAATCAGACAACCCAGGTGCAACACTAATATCCTCCCC
GTATCCAAACATTGCCTTTAAAAGTAACTGGCACATTGGGGCCCATAAATTAGAACGCAA
CGCCGCTCAGGATAGGCTGGCTCCCAATAAGACTGTACCCTGAGCAATAAACTTTGACAT
TGCCGCTTGAAAAATGTCTGCCCTTTTTCATTGTCAAGTGTTACAAATTGATGAAATGAG
TTCATCGATGTTCCGTGGTCATTATCTCTCCGGTGGCACTTTGTTTTACAGACAGTGTGG
GGGGAAAAGGGGACAGTGCTGATTAGAGGCACAGGCACAGTTTATCAAACAAAATCTAAT
ATCATCCATAAGTGGGGAATCTGGAAATCAATACTTCATTACTAAATTGTTAGTGGGGGG
ATGAAGAGTAATCGTGCGAGTTCATAGATGTGTCTCGGCGGCTGGGGCATGGGAAGTTCA
ATGTCACCCAGAAAGTGATAAGTAAAGCCACTGATGGGAAGAAACATTTCTGTAATGGTG
GAGGTGGGGAGGGAGGGAGGGAGg
>NODE_2438_length_273_cov_17.446886
ATTGCGGCCGTACGCATGACATGTGGGGGCTGTACGCAGCTCTTTCTCCAAAGTGGTTGG
TGGTAGGAGGCTAAAACTGCAGTATGTTATAACACCAATTTGAAAGTCTAAGACCACTAA
TCAAGAGCCTTCTAACCCTTGTCACTTTGGAGAAACAGGTGCGTACCACCCCCACAGGTT
AGCGTACAGCCCCAATAGGTTTGCATGGGAGATGAACGGGTCGATACCTCCAAAACGGTG
AGGGCTAGGAGGCTCATAATCTAACCACAGCATCCCCTTGCCATGAGGTACAAGACCTCT
GATCATTGGAAGGATTGGATGAAGTTGAATTTTAGCCTCTCGGCC
>NODE_2439_length_245_cov_12.187755
AGCTGTGGCACTCCCAGATTTCCCCCTGATTGCTTTCAGCTGGTACTTGAACCCGGGGCC
TTTCGGGTTTCTGGAGGCCGGCCCAGACCCCACAATCCCCCCAGCGCCCGTCCAGCTGCC
TGACCCCTGCCTGACCCCGGCCCAGGATAGGAAAATACGAGCCGTGCCAAGCCAGAGACT
CTCTTTTATTCTGCCTGCTGGCTGGCTGCCGGTGACCAAGGGCTTACATAATGGGAAACA
TCGCAGGACCCGGGAGAAACCAGACCCCCCCCTTCTATCCCCAATCCCCCCCCCTCCTCC
CATCCCTCCCACCccca
>NODE_2441_length_176_cov_20.295454
AGAGTTACTCGTCTCTTTCCGAACACAAGCCCTCGTCCCTCCCCCCTCCCCTCTCTCCCT
TCTAGGAAAAATCAATAGCCTACACACCCTTGTCAGGGAGGGATACAGCTCTGAGCAGAA
ATCTGAATGAGAAAGCTGAATGAGGAAGCGAGAGTAGGCTATACGCATTCTAGGATTCAA
GTGGCTTTTTCTCAGCTTCTAGATAATCGCTGGTGATTTTAGAGAAACTGGCCTCTATGA
AACTGCAG
>NODE_2450_length_319_cov_33.150471
GGAAAATAAATTTGCTTGTCTCTTCGCTGACTGTAGAAATTAATTGCTGAAATCTTGTCC
CATCCAAGTGTTACATTCACTCGCAAGACATTAACATAACTAATTTGAAAGAGCCCCAAT
GAGTGCATAATGGAGCTCAGTCAGCACGCATGACAGTGGCTGGTCATACCAAATTAGCTT
GCCTTTATAATTGAAAATATTTCTTCCCCCCGTTCCAATTTTTATACCATTTCTTCCCCC
CCCTCCAACTCCTTCACGTTGCTATCTTGCCTCTCCTCTCAGTTTCTGATAAGAACAAAG
GTTTTATAATTTACAAAAAGAGTGCTTGACCTATAATTAGAGAGAGGGAGTGAGGGGAGG
GGAGGGGCAGGAGTGGCGGAGtcagatcctc
>NODE_2451_length_222_cov_43.436935
ATCACGATATATCGTCATTGGGAACCAATGTGTTAAATAGCCTAAACAACATGAATCACC
AGACACATAAGGCAAGGCCTATTTCACAACCAAGCTAGTAGGCTAGACTACGTTCCCTGC
CAAGCTAATCCGATAGTATGGCTCGCCCTATTCATGAATACCTATATTCACTCGTTGTGT
GATCTCCTCAAACCTTCGCGCATCGCATTTTCTGAACATGGGTGAGACACTCATCAGTCT
GCGGATGTTTACTACGTAGATGGTATTGCATCGTAGTAGTGCTGCTGCTATATT
>NODE_2461_length_82_cov_9.756098
GGAACGCCCCGCCGCCTCTGCCCGCCCCAGGGAACCAGGCGGCCGGGGAACGCCCCGCCG
CCTCTGCCCGCCTGTGTCTACTCAGCTGAAAATGAATTAAACATCATGCAAATAGTTGGA
ATTTTCCCATTTTCCTCCTCTTTCCTCCCTTTCT
>NODE_2468_length_325_cov_7.624615
ACATCCACCACAAAAACACCAACACCAACACCAACAAAAACAACAACAACAACAAGTGAG
ACGACAGAGACTAAATGTCCTGTTTCTTTCTGTGACTGCTGACTGTAGGTGAAGAGTTTT
CATTTAACCAGACAAGTCACTGTCAATTCATGTTGGAAATATCTATCGCAATGTTCAATT
TATTTAGTTTTCTTTGTGCAGTCTAAAACCTATTGATGAGTAGTTGTCAGTTTTTTATTG
ATTGAGACCTGGGTCAAAAAGTACTTGAAATAATTTCAAATACTCTGAACATTCAGAGGC
ATGTGGGGGCGGCTGTGGCTCAGTGGGTCGGTGGTTTGAATCCCGCCTTCGCAGGTCCAC
ATGTCCAAGTGTTCTTGGGGGCAAACACACTGAACTc
>NODE_2477_length_226_cov_71.889381
CACACACACACACACACACACACACACACACACACACACACACACACACACACACACACA
CACACACCCCTATGTCACAACTGAGTGTTACAGGTGGGGAGGTTTGCCCTCTGCTTTGCT
GTTTTTCTGTCTGTCTCCCTCAGGTGTCCACCAGTGGTGTTGCGTGTGGTTCCTGGTCCC
GCCCTCATCCATTCCTGTCAATCATCATTGTCCTCCCCACCTGTGTGCAATCATCATCAT
CATCATCATCACCTGTTTACTGCTCCCTTTGTCTGCCTGTGTCTATAAGTTCAGTTCA
>NODE_2484_length_75_cov_3.546667
ACAGCGTAGAGCAAGAGGCGCCATTTTCAATGGGGGACGTGTGTGTAGTCGTGTTTACAG
ACTGCTGCAGCCCTTAAATATGGAATATTTCGGGACACTATCCTGTTCAATAGTGAGATT
AAGGTTCGGGGCCACtggtgagtaacg
>NODE_2485_length_220_cov_3.222727
TACCTCCCTGAGAGTGAGTGGTTCTGTTTGTTTTTGTTCGTCGTCCGTCGTCTGTGAGAG
CGACACTGGCTGGCTGGCTAGCTAGCTGTAGCTTAGATGAGCTTAGCTTAGCTGTAGCTT
AGCGATCATTCCTCGGGGTAAAAGAAGAATGCTGTTCCTAGGAAAAAACATTCATCTGCC
CTTCCACAAGGGCAATAGAAGTTGACGTTAAGTGTGAGAGTTCGTCCACTGTCGCCGGGA
GGGATCAGGCGAGCCAGCTTGGGCTTTTCCATCTAGCCTCCTGGTGCCTCCa
>NODE_2486_length_73_cov_115.287674
TGAAGGCATGCTCTCCTGGAGAGGGCGCCTCCAATTCAGAGTCTACAATCCTGCCAAGCC
AACCAAATACGGCATCAAGTCCTACATCCTCTGTGACTCGCGCACCGGCTACTGTCATGC
CCTGCAGCCCTACTGTGGCACCAGC
>NODE_2487_length_719_cov_34.997219
ATTCATATTCACATAAAAAATACAATATTATTTTCATGATATGTTTCTTTATTTCATAAA
CAGAAATGGTGTCTAGACAAAATGTTCATTTATATAACACTAGCAATTGAAATGAATGAA
AATGGGCTTTGCACAATACCGTATTTACAATGGTTATTAAGTCATTTTAATTCATTAGGG
TCATGTAGCATTTCAAAATGAAAAAAGGTAAGAACTCTTAGTAGAGAATAAGCAAATAAC
AGCTATTTCAAATGGACAATATTAACACAAAACAGTCATCTAGAAAAACCAGAGAAAAAA
ACAGCTGTGACTAAAAGCTTAAGAGCTATTACATTAAAAATGATGCACCAAATTCTACTA
ATACAATAATCCATAGAATCTGTGTAAAAAGCATGTAGAAAAAACACCTGATGCAGTTTG
CTGATACAGTCATTGACCAGTTATGAGAGGTATGGAGGATTTCACAGGTAGATAAGTGTG
AGAAAGTCCGCACTGGTGACTCGGGGATGGGGGGTGCATGGGCCCCTGCATACACACACT
TCACTTGAATGTGAACTATGGCCTCTGCAAGTTCTAAGGCAAATATCGGAGGTGCACTTG
TATCCATGTAACGCTGAAACATCCCAGGTGGATGAAAAGACAAGTTGAGGAAAACGCATA
GTTTGTTTACAAAACACTTATCCATATGTCCAATTAAACCCTACCAATCACTATATATAT
ACATTGCAAATTTAATACACAAAACATGTGACACCTTTTTGTAAACATATTTCTGATTTT
CTTTTACTCTt
>NODE_2489_length_74_cov_60.270271
AGCGCGTTAGCTCTTTTTCAAGGCTAAAGAAAGACAGATTATAAATGAGCATGCATGTTA
TTCCTGTTCTCGGCAAAAGGCATTATTCTAGCTCAGCCTACTAACCACAATTTCATTCAT
GACTTCCATAACACAATAAAACAGTC
>NODE_2495_length_110_cov_11.054545
CTCCTCCGGCGGCCACCGGAGGGTAGGGTTGGGGCCCCCCCGCCGCCGGAGGGTCCGTGG
CCCCGGTTACCCGACATGTTTGGACTTAGCCGTTTTGCGCTAAGATTCGGCCGAGCTCCG
GAGGGACCGACCGCCCCGCGCGGCCCCTCGTACCCACACTTAAGCCCTCCTCCGGCGGCC
AC
>NODE_2501_length_100_cov_86.989998
TAGAGTAGAGCAGTGTAGTAGAGCATTTCTGTAGAGTATAGAGTATTTGTAGAGTATTTA
CTGTACGTACAGAAATAGTGTTTACATATGTAGAGTGTCTTTTAGAGTAGGACAGAGTAG
AGCAGTGTAGTAGAGCATTTCTGTAGAGTATAGAGCATTTGTAGAGTATTTA
>NODE_2506_length_400_cov_14.387500
TAAACAAGACCAGGAGACCTGGTTCCTGCCAGACCCCATTCACTGCTGTTTAGAATGGTA
GCAAGTCCAGACTTGCTCTGTTGCGTCTAGTGGTTGAAATTTGAAGCGTTCCTGAATGGC
TGGGGAGGAAAAGAGGGACCGACCCACCAACAGACAAAGCCTCCTGTAGGCCGACCCCCT
AGGTCTGGCAATAACTGAACAGTGCAGTCAGTGATAACTGAACAGAGCAGTCAGTGATAA
AATAATGTACCAATGCACTTGTAAAGAGCTGATAAATGTAAAATAAAATGAACTATTTAC
AAGAAATTACTAGTTATAACTAGTTATAAATAACTGAACAGTGCGGTCAGTGGTAAAAGA
ATGTAAAATGCACTTGTAAAGAGCTGATAAATGTAAAATAAAATGAAAATGAACTATTTA
CAAGAAATGAGTAATAAGTTTTTTTTTTTTTTGCCTTTGCCCTACTGTAACC
>NODE_2510_length_203_cov_34.655174
CCCTAGCCCCAGCCCCCCTAGCCCCAGCTCCAGCTCTCAGCTCCAGTCTGGACAAAGCCA
CGGCTATTTCTGTTCCCAGACTGATCGCTCCAACTGAAGATCATTGATTTTACGGGAAGC
TGTGTTTACAGCCTGAGTGCCATCGACCTGAGGTGACTTTTTACCTCTGAACAGACAGAC
TACTGGAGCATCCTCCTGTCTGGTAGAGAGAGAGAGAGGGGGGAGAGAGAGGGAGAGAGA
GAGAGGGAGAGAGAGAGAGAGAGAGAGAGAGAGAg
>NODE_2513_length_428_cov_29.261683
ATTTCTAGGTAAAATCTTGAGCAACTTGAAATTAGTTTGATTTTGCCAAACTCACTGCCA
AACTCACAACACAACATGACAAGCCTGTTGAGGTTTAGTGGCTGCCCTCTCTCTCGCGTC
AGCCCCGGGGAGAGCAATACGGCGCCCAGCGTGGGGCTGCCACCTTTGGCAGGGGAGCAC
ATGGGGCACCCCACTGGCGGTTCTTTAAAACTCTGCCCCGCGCACGATTTGCGAGACTAC
CCCGAGACGAGGGCCAGGGCATATGTTGACCACTCGGTTCCCTGTCTCTCCCAGTCCGGA
TACCCCGGCCAGCAGCGGGTAGACCCCGGTCACATCCCCAGGGACGTCCTCTCCGGAGCC
GGGATGCCACCCGTCACTGATCAGCTGGCACCGAGGTCGAGTCAACATGGCGGGACCGGG
AGGTACCGTGACCTCTCCGGCTACAGGGACAACAGGAGCCACGCTTTCCTCGCGGCTTAT
CACGAGCAGGCCCACggctc
>NODE_2514_length_74_cov_9.108109
ACCACGCGGGAGGTGCAGCGGTGGAACCGGGTGGATACAGTCGTGGATGGCCGGAGAAGG
AGGCGTCATACGCAGGTGTGTACATGTGTATATGTTGTGGTGATGCCACAATACAAATCT
TGCTGCCGATACCAATATCGACATAA
>NODE_2519_length_316_cov_45.582279
TTTGTGTGTCTGCACACGCCTGCCTCTCCAGCCGATTCCCTCTCTCTCTCTCTCTCTCTC
TCTCTCTCTCTCCCTCTGCCTCGCCTGCCCAGCTGCGGGCTGGAGGAGAGAGTGATTCAT
GGGGCTGACAGACGCCGGGTGCAGCTGGATCTGTCCTTGATCAGCCCAAAAGCCCGGACA
GCACTGTCATTCACCATTGCCCAAATTATCTCTGTATTGACTGCACAACCCTCTGTGACA
GCAACGTAATGGCTAATTACCCAAGATGCTTTGGGTACTTTTAAACCCCAGAGTGTTCTC
CTCTCCTCCTCTCCTCCTCTCCTCTCCTCTCTCCCGGTCTCAACCCATGCTGCCGCTGCC
GAGTGTGTGTGCGTGTGTGTGTGTGTGc
>NODE_2523_length_436_cov_27.708715
TATGCATATGTGTGTGTGTGTGTGTTTGTGCCTTTGCTTTGTTAGTACAAGGTTGTGTGT
GTGTGCATGTGTGTGTGTGTATGTGTGCGTGCGTATGCGTGCTTGTATGTATGTGTGCGT
GTATGTGCGCACGTACGTCCGTATGTGTGTGTGCATCTTTGCTGCGCTAGTACATGGTTG
CGCGTGTGCGTTGGTGGCGTGCCTAGTCTCCCATGAATACAGATTCCTGTGTTAAGGGCC
AGAGAGCTTTTCTCCACTCTATCGACTCAGGGACTCTGGCCGTCTCATCTCTCTCCCTAA
GCAGATGTCCACCCAGAGCATCTGTTTGTATTAGCACTGTAATTGCTGTGATAATAAGGC
CATTGATTCAGTATCTAAGGAAATAGTCAATCAGGACACCTCGTTTGTCTTACTTTCGCT
GACAGTCTGCCTCCTAGCTAAACAGACAGCGCCGCCCGGATCTGAGCAGCGGAGAGGGGT
GGTGGGCGGAGCCTCGGGGGTGgtgggt
>NODE_2526_length_73_cov_2.616438
GTGTACTAGTACATACTAGCGTCATGTCCAGGGGGTGTACTAGTACATACTAGTGTCATG
TCCAGGGGGTGTTCTAGTACATACTAGCGTCATGTCCAGGGGGTGTACTAGTACATACTA
GTGTCATGTCCAGGGGGTGTACTag
>NODE_2529_length_575_cov_8.671305
CGGACCGCGATTCGACAGACCGCTGTAAAGTTTCGTCTAAATCCGTTGAAATACACAAAG
GAGAAAAAATGTCCGGCAGGGGAAAAGGCGGGAAAGGACTGGGAAAAGGAGGCGCTAAAC
GCCATCGCAAGGTTCTTCGTGATAACATCCAGGGCATCACCAAGCCTGCCATCCGTCGTC
TGGCTCGCCGCGGCGGCGTGAAGCGTATCTCTGGCCTGATCTACGAAGAGACCCGCGGTG
TGCTGAAGGTGTTCCTGGAGAACGTCATCCGTGATGCCGTCACCTACACCGAGCACGCCA
AGAGAAAGACCGTCACCGCCATGGATGTGGTCTACGCTCTGAAGCGCCAGGGACGCACTC
TGTACGGCTTCGGAGGTTAAGCGCTGTCTTCCCGTCTCTACAATCCACCAACACAAAGGC
TCTTTTAAGAGCCACCCACATCTACCATTAAGAAGCCATGTTTCTATGTCGAATGGGGGT
GTATGGCCTAGTCTATATTTCAAGCTTCAGTGTCGTGATCAATTTTATGCCCATCGTCTA
TTAATACACTGACACCGAATGTACTATAGAATGGAATAGAATCCTTAATTGTCACTTGAC
ATTGTTCCCAACAACACTGAACAATCTATTTAGCAGCTCCACATGTc
>NODE_2530_length_279_cov_8.508961
CGAACGCGCTAGCCTATTGCGCCACAGAGACCAGCCGTTGGTGCCAGCACAGAAAGTGGA
AAATTGTTTTGCAAATTCCACGTCAAGCGCAGAAAAGGCTGGGTGTGAAATCTGCTCTTC
TCAGAAAAGAGCCAGTTTGAAATCTTATCTTCTGAGGGTAAACAACTGGTACAGCTTCCG
CATTGAGGCTCCGCTGGGATTCGAACCCAGGATCTCCTGTTTACTAGACAGGCACTTTGA
CCAACTAAGCCACGGCGCCTACGGGTTTCACCTAAAACTCCTCTGATTGTAGCCTAGAGG
GAACGTGAAAAAGCCTGAAATGCACTGTGCAGAAAGGCTGTCTGGCAAGAA
>NODE_2531_length_161_cov_10.944099
TTTTGGGCGTGGGGGCCTGTACTCCGAGACTAACTGTGGAAAGACTACGCCGTGGAAACA
GTAATGGTTCGGCAGGTAAATAGGTGCAGGGTATCTGGTAGTTCAGGTCCAAACGGCACT
CAAATCGGTGCACTATTGTCGCCACACGGCTTTGCCAAAATACACCAAAAACGTCAGCTT
TCGTGGCGTGGGGGAGTAGGCTGGCTTTTCAAAGCCTGGCGGGGAATGTGTTa
>NODE_2533_length_150_cov_4.880000
CCATCTGCCGGGACCTGAAGTGGAAGCTTAACATCGACGCTCTCACGAAGAAGGCCCGGC
AGAGGATGTACTTCCTGCGGCAGCTGAGGAGGCTCAGGCTGCCGAGGTCGATGTTGACTC
TGTTCTACACCTCCATCATCCAGTCCATCCTCACCCTCTCCATCCTCATCTGGTTCCCTG
CAGCTACGGTCAGGGACAAGGCCAAGCTGCAGCGGGTTATTa
>NODE_2534_length_223_cov_4.179372
TGCGGAAGTCTGCCTTTTGTGGTGTTATTTCAGCCACGGCCAGTGCAGTAGACCCAGACG
CCAAGCAGTATGACACCTGGAGGGAGCTGTTGGAAGCTACAGTGCAGGAGCTGCACGGGG
CGGCTGATGAGAGCATCAGCTGTACTGCTGAAGATTACCGCAACGCAGAGCTCCTCATCC
TCAAGCGATCCCAGCATGAAAGTTTCCCAGATGAGCTGAAGCTCCTGAAGTCAGGCAAGC
CCGTCTTATCCAGCAGCAGGCTGATCACCTTGTCACCCGAGATGGACGAGGAGGa
>NODE_2554_length_186_cov_11.048388
CCCACACCTGTGGCATACATTTATTTGGGGTTATTAAATCTCAGGAGGTATAGGGTGGGC
AGTCCTCCTGTCCACATGCTGATGTGTCCTTGTCTGCTCTGGGGAGAAGAAGAAGAAGAA
GAAGGCCTTTATTCTACCAGGATCGTCCCGTTGAGATTCAGAATCTCTTTTTCAAGGGAG
ACCTGACCACATGCCCACCATGTGGAGTGTTGGTCATAGTAGCCAGTTGGATGCATGTTC
TTTTGTTACCACATCCAG
>NODE_2557_length_342_cov_78.672516
TTCATTCATTCATTCACTTAGGTCATGGTCGAAAAGCCAGAGTGTATCTTGGACTACAAC
ACCTACATGAACGGGGTCGACAAGCTGGACCAGAACCTGGCATACTACCCAGTCATAAGG
AAGACCGTCAAGTGGACGAAGAAGTTCGTCATGTACATGCTGCAGGTGACAATCTTCAAC
TCGTACGTCATCTACAAGTGCATCCACAAAGCTGAGGGTTTGCCACCAACGCTGAACCTG
CTCGGGTTCCACACCAGCGTGGTGGAGGCCCTGTGCAAGGAACCAGACCCAGCCACGACC
ACCGACAGTGAGGTGACTACTGTGCCGGACAGCCAGGTGCTCATGGAGGAGATGGAGATG
GAGGAGGAGGAGGAGACTCCAGCGGAGGAGGAGGAGGAGGAGGAGGAGGAGACT
>NODE_2558_length_435_cov_33.278160
CCCACACAGCCCTGTCAGAAAGCGCAAAGGCTAGATACTATAGATTACTATAATCCCCCT
GCCAGATATAAAAAGATAATTACATATTTGTGGTGGAGGCTGTGTGCTGTAAAAATCAAT
ATGGCCTTTTTTTGTATGACACTTCATTAGTGTGAAAAAATCCCGGCACTGAGATGAACT
GTGCCGCAATTAAATGGTTCTGCTGCCTTAGACTGCCTAATGGCTCTATATTATTATCCA
GTTTATTTGAAATAGTTGTTGCACTTGAGGAGGAATTGGAAACCATTGATTATGTACTTT
TATGTCTACAGCCCTCTAAATCAGTATGGAGAGAAGCAGTAGTTAGTTAGCCTTTCTAAT
GAAGCGCTAATTGCACTAAGTAGGTTAAGATGTTAGTCAAACGGCACTCAGCAGAAATCA
CAGCACAAAGACTTTGGGCTAGGATGAATCTGCATGGCTCTCCGTCTGACGGCAGCGCTG
GGCCGGCCCTGGGTTTGCACGCAGCCc
>NODE_2565_length_278_cov_8.320144
ACCGAGATATCCTGGGAGAACGCAAACTGGGACAGGAAGGGCCCCATGGGGAAGGTGGGG
CCCATGTTGTGCTGGACCGGGGAGGAGGCCAGGCGAGGGCTGGAGGGCTCTGATTTGATC
CTGGTGTAGGAGAAGCTGGCCTTGCTGCCCGGGTGGACCTCCCCCTTCTGAGCAGACAGG
ATGGGCTTCTTCTCGGCCTCTCCCTCGCCGCCACCCAGCTCTTTGCCCTGGCTTCCTTTG
GGACTTCCCAGGAGGAGGTCCTTCCTGCTCCCCAGCTCGCCACCGCCGCCCCCTCGGGCC
TGCTGCATCCCCTCTTCCAACCCCCGTGGGGAGAGCTCAGTGCCGTCGGC
>NODE_2566_length_118_cov_33.016949
GCCACCGCCGCCCCCTCGGGCCTGCTGCATCCCCTCTTCCAACCCCCGTGGGGAGAGCTC
AGTGCCGTCGGCATCCCTCTGGGGCTTCCCGACGTGGCCGTGCAGGTCCTGGTGCTGGAG
GAGCTCCCTGTGGCTCTGGAAGCTGATGTGGCAGTGATTGCATCGGAAGGCCGCCTGTGA
CAGGTGAGAC
>NODE_2570_length_239_cov_54.974895
AGACAGAGAGAGAGAGAGCGAGACAGGGGGATGAGACTGTGCCGCCTGGAAAGGCGATTA
GTATTCACGCGGCGTAGCGCTCCAGAGAGGATTAATGGAGTCTGATGCCTAATATCCTGG
AGAACAATTAATTTGCCCACAGTTTTGTCATGGTTGAAAGTCAAATGCTGGAACAGATCG
ATGCGCACAGCCGCCAGTGGGATCGCGGCGGCCCCCTTCTGCCGGGCGCAGAATTTTAAT
TTCATCATCATCATTTTCCCCGGCTGCCACCGCCGCCGACCACGCCGGCTCTGACATGGC
TGAGAGGgccg
>NODE_2571_length_150_cov_9.860000
CCATTCTGATCCTCCGTTGCAAGAGTTTCTCTCTCTCTCTGCAGATCAGACTGGGAACGC
TAGCCAGTGAGCTGTCTGAAAAGGGGCGGGCACTTAAAAAAATACTTGTTAGCTGATTCG
CTAAACTATCTGTTGATCACCGCCAGGGCCGTTTCTAGGCATGGACAAGAGGGGGCACTG
CCCCCTTAAACAAATGGCCCGCCCCCTCAAATCAAATAAGAA
>NODE_2573_length_73_cov_17.821918
AGGCATGGACAAGAGGGGGCACTGCCCCCTTAAACAAATGGCCCGCCCCCTCAAATCAAA
TAAGAAAAATATTAAGTTTTCTTGTCTCTCCTCCGCTCCACTTCTCCCTCCTCAACTCTG
CTCTGCACTGAGACACCAACACGCA
>NODE_2574_length_225_cov_9.688889
CGTGCCATTGATATTATCTTACCACAATCTAGGTATTTTTTGCCGTGTCATTGTTGGCAG
GTTCCATAACTATGTCTATTTATAGAAATTCTTCTCGTCAGCCATTTGCCTCCAGGCTTC
ATGTTTGATCTAATGGACTTTGTTTCTAACGTACCTACTGTACCTTTCCACTGTTCTCAA
TTACTGCCACACCTGCTCTCCTGGTATCATCACAGTCAAATGTTGCCAGGTTTCTGTTCT
ATCGTCACCTTTATTCAAATGATGCCAGGTTTCTGTTATTATCCCTCCCTTCAGGCt
>NODE_2576_length_164_cov_5.701220
GTAGGCTACAATGACAGGTAGGCTGTCCCTGCAGTGCCACCTATGTGACACCACCACAGT
AGCACTACCCCTCTACCTTCTCTTCTCCCCTCTCCTCCTCCCCTCCTCTCCCCTATCCTA
CTCTACTCCCATCCTGTCCCACTCTCCTCTCCTCCCATCTCCCTCCCTTTTCTACTCTCA
TCTACTCTAGCCCACCCCTCTATCATCTCTCTCAATGCTGTCTTGGTGAGACAGAA
>NODE_2580_length_86_cov_113.081398
CCGATGCAGTGCTTCGATTGACCACCAGAGGGTGCACCACATGACATCATCAATAGAATG
TCTTTATGACATCATCACTAGGCCTGAAAAGGGCGTAGGCTAAAGGTGCGTAGGGTCTGG
CTAGATTGTTGATGGAGAAACGGCCTAGCGCTGGGGGG
>NODE_2592_length_304_cov_25.585526
TTTTTGGCGATTTTCATTTTTCACATGGGATTATAAGAACAGGGAAGGCTGCTCATTTCT
AGCCTGTTTGCAGCTTTATCCCACCGTTACTTCAGCCAGAAAAGTGTCGTGAGTTTTCTT
AACATAATGGCATTCTATGGAAAAAATAAACAGTTTTTATTGATTTCCCCAAAAAAATGA
TTTTTTCAGATAGGAGGTTTTGCGTCATCACCCTCGACATGAATGCTTATCCTAGGCATG
GGATGTAACTACTGCATATTGACACTGGAAATTGTTTTTCCCAGACAAATCTGCTGACTC
CCAACGCCGCCCGCGATGAAACGGCCAGGCTGGAGGAGAGGCGAGGCATCATAGAGTTCC
ACGTCATCGGGAACTC
>NODE_2593_length_155_cov_7.851613
CCCCTAACCCCCCCCCTCCCGGGGTATCCCTCCTGGAACAAGGGTTAATAAAGGTCACCC
CCCCAAAATAAACACTTTACAGAATGTTCCTCCATTCATCTCTCTTTAAAATCAACTCGC
AATAAAAAACAGAAACAGAAAAAGAGGGTCTGGGTGCAATTACCAGTGCAGCATTGGGGC
ATGAAATCAACCTGCTCCGAGCAGCGACTTCACCCCCACGTtctagc
>NODE_2594_length_264_cov_34.015152
ACAAACGCGCGTTCTCTCTATCCATTTAATTCCCCGCGCCGGGAAGAGAAGGGTCAGGGT
GGGAGCAGTGGGCGCGCGGCTGCAGCTCTCTCTCTCCCCCCCCCTCTCTCCCTCTCTCTC
TCTCTCTCCGTCTCTCTCTCTCTCTCTCCCCGGCTCTCCTCGCTCCCCCAGTCACACAGT
AAACTACCTTTTAGGAATTGTTTCTCAATAAGAAATGATCAGTCCATTTATCTGCGGCGG
GCGGGCCTGTCTGCTCACCCAGACCTCCAATATTTTTCGTTTGACCTGATCAGGGCTATA
AACTAGAGCCAGACACTTTCAATTTGTCACCCGGGT
>NODE_2598_length_838_cov_8.053699
CACCGCCGCCTCTCCTGCTTTACTCTAGCCACCCCCTCAACCATTTCCAAACTCATCATT
TCATCAAAACCCACAACCTGCTCCCTGGACCCCCTCCCCACCCCCCTGCTGAAATCCTGC
CTCCCGGTCCTCTGTCCCTATCTCACCAATCTCTTTAATTCCTCCCTGTCCCATGGTATT
GTCCCCTCTGCCTTCAAAACTGCCTCTGTCACCCCACTCCTCAAGAAACCTGGTCTAGAC
CCCTCCACCCTCAGTCACTACCGGCCCATCTCCAACCTCCCCTTCCTCTCCAAAACCCTG
GAACGCCTTGTCACTACACAACTCCAAACTCACCTGCACTCCAATAACCTCTTTGAACCC
CTCCAATCTGGTTTCCGCCCACTCCACTCCACAGAAACTGCACTCCTCAAAGTCCTCAAT
GACCTTCTCACCTCTGCCGACACTGGTTCCCTCACCTTCCTCATCCTCCTCGACCTGAGT
GCGGCCTTCGATACCGTGAGCCACCCCATCCTGTTGTCCAGACTGGAGGCTCTCGGTATC
GAAGACACCGCACTCAGGTGGCTCCACTCCTACCTCACCAACCGCTCCCACTTCATCACC
CTTCACAACCACTCCTCCGCCCCCTCCACAGTTTCTCACGGTGTCCCCCAAGGTTCCGTT
CTCGGCCCACTCCTCTTCCTCGTCTACATCCTCCCCCTTGGTAAGATCCTCCGCCACTTC
AACCTCAACTTCCACTGTTATGCCGACGACACCCAGATCTACCTCAGCACCAAATCCCCC
CAGGACCCACCCCTCTCCCACATCAACTCCTCCCTGTCTGCAATAAAAGCCTGGATGCAA
CACAACTTCCTTCAACTAAATAGCAATAAAACCGAACTCCTCCTCATCGGCTCCAAATCC
ACCCTCAGCA
>NODE_2602_length_325_cov_10.849231
ATTTAACAAATAAGCACATTATACCTATACTAAAACATACCATGCACACTAGCGCCACGA
TGCGGCAATCGTACGCCCAAGCATCCATCCACATACCCGCACACAGACACACACAAGCAC
ACCATCCTAGCTACACAACTCAACATAGTTCTATAAATCAACTCTTAATCTCTTAACTTC
ACATCTCTCAACTCTTGTTACTCTTAATCTCTTCTCTTTAACTCATTACTCTTTTTTAAG
ACTATCTACACCGTGCTGGGTAGCACGCAAAACAAGACGTATATTTTTCAACCGCGCAGG
CGGCGGACTGAGGCTATCTGGAACAGAGCCGGCCTCCAGTCTCTTAACGTACTCGTAACC
CATTTTTAAGGTCCGGCTTAAAAGACCTTCAGAtcag
>NODE_2603_length_106_cov_121.641510
TGTGTGTGTGTGTGTGTTAGGGTTAGGTTAGGATTAGGGTTAGATTTAATAATAATAATA
ATAATGGCTTGGCTCCATTATTCATTCATACCGGTGATGGTACGCTACCTCAGTAGCCAC
AGCTGCCCTGGGGCAGACTGACGGAAGCGTGGCTGCCATATTGCGCCTACGGCCCCTC
>NODE_2604_length_98_cov_34.887756
TCTTTACCTGGTGATAGACCCATCTGTAAGTTATGCTACGGCTAAGCTATGCTAAGGGCT
AGGCTAGCTGTGTCCACGTTAGCCAGCCTAGCCCGGCCGGCAGTCCATTCCGACAACGAC
TCGTCAACAAAGGATTGGAACAACAACAACAACCACACATGAGTGAGTAG
>NODE_2605_length_633_cov_13.563981
GGAGAGACAGCCCACCTCTTCTGCTAGACTTACCCCTGTTTGCTTCTCAGATCACGCTAT
ACTTTCTTGCACCCTGTCACTTCCCTCAGGTGTGACTAGAGGAAGAGGTCTGTGGAAGCT
AAACTGCTCCCTTTTAGAGGATAGGGAGTTAGTTAGTCAGTACAGGGAGCAGTACCAACG
CTGGCAGACCCTTCATGACTTGTACGAGACACGCGCTCACTGGTGGGAAATGGTGAAGGC
GAGGACACAGACTTTCTTTAGAAAGGCAGGGAAGATGAAAAAAGATAGGGCCAACAGACG
CATGATGGGGCTGCAAAAACGACTGCAAAGATATTTTAATCTCATACGACAAGGCATTGA
TTTTAATGAGGAGATCAAAGAAATTAAAGAGGAGATGTCAATTTTAGCAGAACAGCACAG
CAGGGGGGTGATTTTAAGAAGTAGGGAAAGGGATTTGGAGGAGGGGGAGAAATGCACAAG
CTACTTTTTTAAGAAAATCATAAGTAAGGGTGGGATCATATCGGGGTTGAAAAGGGAAGA
TGGGGTTTTAGTCCAGACAACAGAGGAGATTTTAGAGGTAGTCGAGGGTTTTTATGGGGG
TCTTTTTAAAGAAAAAGTCACATCAGAAGACAGGAGGAAGGAGGTTTTATCCTTTTTAGA
TAAAACCGTTGGTGAATGTGCTCTTTTAGAAaatgattttacaaa
>NODE_2606_length_73_cov_8.821918
AAAATATTTAATAAGCCTTCTTACCAAGTAGTGAGGTTTCCATAAGTCAATACTCATCAT
CATTGTCAGGCTAGAACCCTGGCAAATGCCTTATTTTACCCAGAAAGGCTCCCTCTGACC
ACGAAAACCATAGATTATAAAAGTC
>NODE_2607_length_746_cov_50.816353
GGGCGGTAGTCGTTGAGACAGGTGACGGCTGATTTCTTAGGCACAGGCACTATGGTGGAG
GACTTGAGGCACACAGGGACTGATGCAAGTTGCAGTGACAGGTTGAAAATGTCCAGGAAC
ACTCCTGCCAGCTGGTCAGCACAAAGCTTCAGGACTCGGCCTGACACCCCGTCTGGTCCT
GCAGCTTTGTTGTGGTTGATTCTCCTCAGGGTGGAGCTCACCTGGTGTAGCTGCAGGACG
GGGGGTTGGTGCTCTGCCTCCGTCCAGGGGAGCTGGACAGTCTCTCTGCTGCCGCTGTCA
AAGCGTGCAAAGAAGCTGTTCAGGGTGTCAGGGAGGGAGGGGTCCTGACTGACCTGCTGG
ACACTGCTCTTGTAGTCCGTGATGGTTCTGATGCCTCTCCACATGCTACGTGGGTTGTTA
CCCTCGAAGTGCTCCTCTATGCGCTGCTTGTACCTGTGTTTGGCCAGCCGGATGCCCTTC
TTGAGTTCAGACCGGGCCCTGGTGTAGGCCAGCCTGTCACCTGCTCTGTGGGCAGCATCC
CGAGCCTTGAGCAGAGGCCGCACTGTGCTGTCCAGCCACGGTTTCTGGTTAGGGTAAACC
TTGATGGTTTTCTTTGGAAGGACAGCATCAGTGCAGAACGCCACATAGTCCAGTACAGCA
GAGGTGTAGTCCTCCAGATCTGAGCTCTCTCTGAACACATTCCAGTCAGTATGCTCAAAG
CAGTCCTGTAGAGCTGAGCCAGCCTCCTCAGTCCAGAGTTGGACTGTCCTGGTAGTAGGT
TTTGTTCTACAGATCAGAGGCTTGTATGCTGGTATCAG
>NODE_2608_length_324_cov_13.246914
GACCGCTCCCCTGCACCCCCGTCGCCCCCATGATTAATGCCACCCTCGTCCAGCCACAAA
CCTTTCTGCTGCAGATAATGCCAGGCAGCAAGCGCGGCTGACACTTTTAATGTATAATTA
AGTAGAAAAAGTCAGCAGCGGCTATGCAAATTTTTTAAAATGATAAATGACGCTGCACAG
CAGCAGGGATTGATTTGGTGTAAATGAAACTAATTAAGGAAATGTCAAACATAATTAATA
AAACAGGTTTAAGCTGCAAAACATTGTCAATTGAATGAATGAGGAGGCATTGGCTCCCAT
TGTTCAGGCTTTATTTAGGGCTTGTGTTTAGCTTGTTCCCTGCTCCAGAATGCTCTCTCC
CCTCCTCGCTCCCTCCGCCACCAATTCCCTGAGAGG
>NODE_2617_length_181_cov_23.817680
TGCCATAGCCCTCCTCTCCTCCTCCAGCCTGGCCTCCTGGCCGAGGAACCGGGTCGCGTA
CCGGTTGGTCTCCCTCGCCAACACGTCCAGCAGCTCATCAGTGAGGAAGAGGTTGAAGAA
CTCTATGGGGTCAGAGCTGAAGGCCAGCGAGAACGCCTCCTTCCTTGGGCCGACATGCGT
TTGTGTGAAGGCCAGCACGGTTGGGTCCCAGCCATCCTCCCTGAAGTTGGCATTCCGGCT
CTCTCTCTCCTTC
>NODE_2620_length_328_cov_51.481709
GCCCCCCCCCTACCCCCGCCCCGCCCCACCCTGTGCGTGTCTGCGTGTGTGTCTGCGTGT
GTGTATCTCTGCACGTGTGTGCGTGCGTGTGTGTGTGTGTGAGCGACCAGGTTACGCCGG
CACCTGCTCCACTGAAGGTGAAAGAAGTGCTCACTTGAGCTCATTGAAGAGTAGATGTGA
CAGTAAATTTTTCAGCCTCCCGAGATGGGAGATCTTGTTATAGCAGTCACGATGGGGGTC
AGGGCACTGGCTGTTGATGATTGAGGAAAAGAGAAGTAAATTCATTCTGCTTGGGGCACT
TTGTCAAGTGCCAGTAGCTTACCGCTGAGAGCCACTCACCCATCACTCGTGTTACGGCCC
CAGAGGTCACGCCGCCGCTATAAATCAGACTCGCCTCGCc
>NODE_2631_length_276_cov_11.358696
CATTCATATTTGTGCGTGGGTGTGCGTGTGCGTGCGGTTTTCCTCCATTCCGTTGTGCTT
GTCCCTCGTACCTGCACAATGACAATAAAGATCATTCATTCATGCATTCATGCATTCATT
CATTCATTCATTCATTCGTGCGTGCGTGCGTGCGTGCGTGCGTGCGTGCGTGCGTGCGTG
CGTGCGTGTGTCAAAGTAGAAAAACCTGAAGTAGAATGCGGCTGTGACTGTAGAGGCCTG
CTGTCTGATACCAGGACCTAGGAAGAGAGGGGAGCCAAAATCACAGTCAGAACTATAGTC
GTTTTACCATGCCTAGACACACTACCCAGCATGCCGCGCTCCACTAGC
>NODE_2632_length_249_cov_33.497993
CCCCCCCCCCTTCCTCCCGCTTGTTCCCTGCAGCTTTTCTGAAACACTGGGGTTGTTGGT
GTGGCCGAATTTTCCCTGGATTTGACCGGTAAATTCAGAAGACTGAAGCCCAGGCTCACA
GTCTACCTTTCACGGAGGCCCAGCCGTGAGAGGACTGAGGAAGGCACGTGGCGAATCATG
ACGGCCGACAAAGACAAGGAGAAGGAGAAGGAGCGTGACAGGGACCGGGACAGAGAGCGG
CCCGACAAGCGAGACAAATCCCGCGGAGGCGGCGGCGGGGGGGGCGAGGGCGAGAGCGCA
CGGCCGCGCCGTAGCTACACg
>NODE_2633_length_214_cov_27.345795
GGATACAGCGCCGGGTCACCACCCACGGCCCGCTGCACCGAGATGCAGCGACGGGTGCCG
GGGCATCGCCCGCTATTCAGAGAATTAGCGCTTGGGCGATTCTTACCCCCACCCCGAACA
GAGCACACCGCCAAAATTCTGTATTACCATGTTTTGCATAATAAATACTTTGAGTAAAGC
GAAGTCTACTGAAGTGAAGTTTAGACGTAATTTCTGGAGTCGAGCGGCTCAATCAGCCTA
CGACACCGTTGACAGCTAACAGCTGTGCGTCCAATTAAGTAATTGG
>NODE_2634_length_452_cov_12.557522
GGGACTACATTTGAAACCCATGGATAAATGGGGAGCGTACCTATGTTCCCCGGGTCCTAT
GTTCCCCGGGTCCTATGTTCCCCGCTTTGTATGTGACCGGGGAACATAGGACCCTTTATT
TTAAAAAGGGTTCTATGTTCCCCGATTTTCCCAAAAGGGGTCCTATGTTCCCCACTTTGT
ATGTGACCGGGGAACATAGGACCCTTTTTCAAAAAAAGGGTCCTATGTTCCCCGAGAGAC
CCGGGGAACATAGGACCCTTTTTAAAATAAAGGGTCCTATGTTCCCCGGTCTGTTATTTC
TTCCACCATAAGTGCTGAATTCCGCGACAAATCCTATGTAGACGTACAGGGCATTTGACG
CTCATATCCAAATAGGCCTAGATGAGGAGAGATTAGGCTGTAAATTGGCTTTCGTTGTTG
TCACGTTTGGGCAGTTTAAGTTAGATATTTAAGACGTGTTTGTGTGCTTGTCTTGAGTTT
TTGGTGTGCGAGGCTCCTGAATTTCCCCACAGGGATCAATAAAC
>NODE_2635_length_124_cov_12.653226
ACCAGCTTTGATGACCTGCCTGACCGGACGCCAATCTGAGCACTGCCCCATCTGCCTATC
TGAAAAAAGCCTATCCCAGTCCAGTCACTTTTTTCATTTACACCCGATTTGTATACTTGC
TTTTCTCCACAAATAATGTGATGTATCATGACAAAACTCAGTGGGACATAAAGTGAGATG
TATACACTGTATTTCC
>NODE_2638_length_204_cov_11.799020
GAAGATCTCTTTTTACGGAAGGGCAAATGGTCATATTGTACAACTACACATACAGAACAG
TACTCTTCTTCTCTCTCCTCTCAGGTTCACCACCACCTGTTGAAGAAGGGAGAGAGGAAG
GAGGAGAAGGGAGCTGGAGAAAGAGAAGGACCTGTGGTTGAAGTTGGAATGGACCTGGTT
TCTTAGATGTATCCCAGGTCTCTCTCTCACCTGAAAGAGGTATTGTAGATACATCTGAGA
TTAAGCAAATCGTTAAGTGTGTTCTGCGCTCTTACt
>NODE_2640_length_176_cov_14.414773
CGTCTCAACACTGTGCTTTACGCACCCCAAAATAGACCCCGTTTAAAAACCCTAGCAACA
CTTCTGCGTGCCTAAATCCATTTTATTTCCACGCTAGAAAACGTGGCTCGCTGGGAAACC
GTTTCTGTCCATAATCGCTTGCACTTTTAGACATTTTCGGAGTCAAATGCCTTTGGAAAC
CAAGTGCGCACGGCTCCATCCGAGAGATAGACGGCAGAGTTTTCACTCGGTCGCGAATAA
ACAGACAA
>NODE_2641_length_116_cov_9.267241
AAACCAAGTGCGCACGGCTCCATCCGAGAGATAGACGGCAGAGTTTTCACTCGGTCGCGA
ATAAACAGACAAAGCCACCGCTACGCAAACAACTTCATTTCGAGGTCAAAAAGGCCGTTG
ACTGTCAGACTTGCTTTCGGACAGGTTGTCCACTCCGATTCCGATTTGTAGTCCTTTAGT
CGCCAGGA
>NODE_2643_length_325_cov_27.883078
TGGTGCTCACCCCCCCCCACCCGCGGAGCCTGGAGGTGTCAGAAATATCGACACGCTTTC
TCATGACGGAGACTTCGCCAGCCTTTCCCCCCCTTCCCTTAAGCCTGGCATTCTGTCTGC
GCCGCCAGGTATTGTAGCCCTGGTGAATAGTGTCAAACTTCATAGTTCTCGTTTTGCTTC
CTGTACATGGCAGAAGAAAAAGTACCCGCAGTGTGGGTTTTCCTTTTGTGATGGACCTCT
CTAGTCTTCCTGGGAACACACATTCCACCCACAATCGCTCTCTTTGTGGACCTGGCTTAT
TGTGCTGGTGTCTGTTGTGCTGATGGCCCTCCTAGTTTTTTGCCTAATGTATGCAAGCAT
ATCATAAGAAAGTCTAGACTTATTTTGTTATTTtgtt
>NODE_2649_length_73_cov_55.054794
CCTCGCTCACCGAACACCATAGCTCCCCTAACTTCGAAAATCCTCCGTGAGTATCCTGAG
ATGTTGACCCACGTCCCTGTGCGTTCTCGTTGCTCTACGTTGAAAATTGTAGTCAGGGGG
GCGAGTTGGAAAACGTGAAAAATTC
>NODE_2650_length_77_cov_6.415585
CTGATGTATCTGCCGAGTATCAAGAGTTTTCATGCATGTTTAGGCCTCCAAAAAGGGGTT
TGTTTAGGGAGAAAAAAAATAATCCTTACAGATACAATAGGGCTCTCGCACTGTCAGTGC
TCGGGCcctaataatccttcgaaattcaa
>NODE_2652_length_353_cov_17.909348
AATAACATTACAATATCCCCACAATAGATTCTCAAACTAAGACAAGAAATTGATTTTGTA
CATATGCAAATAGCACCTAAACTTATTTAACATGCACTTGCATAAATACAACAACTGATC
AAAACATTGGACAGGTTAAAATTCTGTGTTGCACCCATATTGCAGTCAAGAATTGAGTTA
AGATCTGGATGGAATTAATGACCATGAGGATGGGGCCCTGTCGGGCCAGGTGGGCAGTCC
ATGTGCCTGGCTCTGTGGCTCAGTCCATGAGGATGGGGCTCAGGGGTCTATGTCTGTAGG
GATAGGTCAATGGAGATAGGGGCTCTGGTGTATGGGCAGGGCAGGAGATGAGGCTGAGGG
ATGAACAGGAGACAGGTAGTAAGGATAATGCATGAAGAGGACAGAAAAACAAAGAAGATA
AAGTA
>NODE_2653_length_73_cov_4.178082
CACTCACTCACTCACTCACTCACTCACTCACTCACTCACTCACTCACTCACTCACTCACT
CACTCACTCACTTACTCACTCACTCACTCACTCACTCACTCACTCACTCACTCACTCACT
CACTCACTCACTCACTCACTCACTC
>NODE_2658_length_478_cov_49.851463
AGTCGGGCCGGGGATGATGAAATCGGAGAGAAAGTCGCCAACATTGACACACGTTTCATA
CCAAACAAGACAAGTGCTTCGTCAGGAGATGACGACCAGTCAGCACAAACCCAAAGAAAC
AGAGTACCCCGGAAGAGAACTAAACCTCACTGGCAAGCAGATTACGTCTCTAAGTGAACA
AGAGAGAGAAGATGGAGGAGTAGAGTCGAAGATGGAAGAAACCGGTCCAAACCGAAAGAA
ACAGCAACCCTGGTCTATAAAAGCTAAACTAAAAGAATCAGTCACTCTCCCATGTGACTG
TGAGGAGAAAGCAAGCAATTACAAGTGGAAAAAAGACAGAAGAAGATTGGTGATGGTAAC
TGGAGTTCCACTAAACCGACACCTGTTACTAATGGGGAAAGAAGAAACAAGAAGGAACTG
GACATGGATGGAAAGTCAAGGAAAAGCTTGTACTCTGGAGATACAACATCTGAGGATCAG
TGATGCAGGAAACTACAGATGCATTTGGACATCACCGGATCAGAAACAAGTGGACATTAC
AAGAATAACA
>NODE_2660_length_282_cov_51.904255
CCAACACACACACATCCTTATCTCCTCTGTTGTCTTGTCTCTACCTCCTATGTCTGTGTG
CTCCTAACCCCCTGCATCTGAACCCTGTGTCTAGATAGTTGCTGTGTGTGTGTTGTGTCT
CTAACCTTCCTCCCACAGCTTCCACAGGTCACCAGCGGAGTGGACCACGTGGCAGAGTTA
ACTCTCCATTTCTCCTAAACAGGTGTTGATGTTTAGTTTGGGGAGCAGAGTCCAATGTTT
CTCTGTTAACATGCCATGTATGTTTTATGTATTTCTTCTGCACAGGGCCAGTAATGTGAA
GTGGACATAAAGTAAATGCTACATTGTCGAAACCAAATCCTTTGTTAAATGTTT
>NODE_2661_length_93_cov_57.053764
TCAACTTTCTGCTCAGAAGGGTGTCTGGGGCTAAGACTCTGACACCCTTCTGAGCAGAAA
GGTGAACATTTAGCTCGTTAACTAAACCGCTGGAGCTAGGAGGCTGAGGCTTTAGTATGT
TGTTCCTTGGACCCTCTAGAGCAATGCAAGCTTTGATTCATATCT
>NODE_2674_length_265_cov_54.667923
GGGTCAGTCGGCTTGCGGTTGGGAGTCAGAACATGTCCCCAGGCCAGTAGCGTGGTGCCG
GGGGGGGAGACAGAGGGGGGGCTGATGCGTCGTGGAGATGAGATCGGAGCGTGGGCCTGC
TCACCGTCAGGCTTCAGGGGGAAGAGGAGGGGGATGGGGGACAGGGTTAAGGGAATAGAA
AAGAGCTGCCTGCGATATTATCTATGTGCCTTGTCAGCGAAAAATGCAGTCCCAGTTGCA
CAAGCACCATGCCAGCACAGAATGACAGAGGGTACTGTACACCGAATCACTGTGTCATAG
AGAGAGAGAGAGAGAGAGAGAGAGAGAGAGAGAGAGA
>NODE_2675_length_213_cov_21.685446
GCTGTGCTTCATCGCCTACTGCTGACAGTCTGGGTTTGTCCCTCCACCTCCCCTGCTCCT
CCTGTTGATGTGCGTCTTCTTGTTGTTCCTCTGTTCGGGGTAATTTATATTAATATTATG
GTTAACACCATGTATTTTCTCTGTGCAGAATCCATGGCGGTGGACGATTCTACCAGCTTG
CCATGGAGACAGAGATCGGAGCTGTACTCCTAACCGGAGCAGCTCGCAGGCCCGCTGCAC
CAGGATGCAGCGCCGGGTCATCAAAAGCTCACGGCCCGCTGTACC
>NODE_2681_length_73_cov_53.397259
ACACAGTCTATCCGAATGGTTTAAATGAAAAGTAAATACATAAAAATAAAAAATACATAA
AAAAATATCACTTACCTGTAAGGATGGGGAATATGATGGAGAGGGAACAAACAGGCACAA
TTTTGTGGTGATGTGGATTAAGAAG
>NODE_2682_length_358_cov_6.927374
CCAGCTCTCCTCCCTCCCCCGCCCTACCCACCACCTCTCCTTCCCGACCACCCACGCCCC
TGGCCAGCTCACAGCAGGCACACACCAACTCCCCGACGCTCACACCCTCACCCTCACCAC
CTACCCTGGCAAACACACCCTCCACGTCACCCCCTCTTCAACACCTCACATCCCTCGCTT
GGCCCAAACAACCCACCTACAACTCCCTCAACCCCCTCTGTACTGGTGGTTGGATCATCC
ATGGTCCGCCACGTCACTATCCCCAAGGCCATCACCCACTCATTCTCCGGAGCCAAAGTT
CTAGAGATAAATTCCCGCATCCCCGCACTGACAGCAAACCAGCCACAGACTTCAACACTC
ATTGTTCACATTGGGGCCAATGACATCAAACTCAAACAGTCTGAGGTACTAAAACAACAC
TACCGCACAc
>NODE_2688_length_575_cov_28.685217
GAGAGAGAGAGAGAGAGAGAGAGAGAGAGGGGGGCCTGGTCTCTTCCCTTACCCCTACCC
TTATCAGCAGATAACTTATGTAAAGCAGCAGTTGAAATCCATGCCCATTCACGTCGGCTG
ATTGTCAAGCATTAAGCCTGCGTTCCTTTGAAACGTGATTGACCGTCTGAAAGGGTACAA
ATTAGGGGCCTGTTACTCTTTTCTTCCCCGGTCGCGGGGCTTATTTGCGGCAGATTCACC
CAGGCCCAAAATTAAGTGAACTCAGGCGGCGTTGAATGGGCTGAGCTCTGATTGAATAAT
TGATTTTCTTTGTGCGGCCCGTGTTTAAGAGGGATAACTAGACATCCTTTGGACTGTAAT
GATTGTAATTACTGCGATGACTGGTCATGTCAAATATGACACAGGAAAGGACTGTTATTA
ACCTTTATTATCCACATGGGAGGAAGAAAAAAAATCATCTAACCCAATATCGTCTTGTCT
GCGTGTTAGTTTCACCTCTGCTGCAGCTCTGCTCGACGCATGGATGAACTCATTCCCTAT
GTTCTGCTCCCGACACATGGAAGGTAGGTGGGGTAATTGACTGTGCAATCAGTCACCGGT
GTGTCATTGACACAGCTAGCCCCTTGGTAACTCCAGAAAGCCACGTc
>NODE_2699_length_664_cov_35.069279
TATGTTGGGCATGATTTCAGCGTGACACTGGGCTCTGGGAAGCTGCTTTTTGGCAAAGTG
ATCTAAATACAAACAAATAAACATTTTTGTTTGCTTTAAAATATCAAAAGTGACACAGGG
AGATATGGGGAGGAATAAACGCACACAAGCACTGTCCTCTTAATCAAATGTGGGTGGGAA
AAAACACAAAGCGTTTCCTTCCTCAGAAATTCTACTTGCATTATATGCCATGTGTGATTG
CGGAATATTAAATTAAAGTTGGATAAGTCCGCATGAGGCAGGCAGCGTCCAATCCGCAAC
TCATTTCCCCTGTTGTAGAGCGGCATCACTTCGCTCCTCTCCTTTCAATGACAATGTGCC
AAATCTAGGCATTTTGAAAACACTTTCCATATGCTATAAGCGGATCGCTACCGAGTCAGG
AAGAAGAGAAACGGAATGCTTTATACCAAAGGTACAAGTAGTCTACATTTTATTTATCTC
TTTGCGTTTGGTTGATTTCTTATAGGATTTCCATAGAGGGAATTTGTAACAAGTATCGTG
GGCTATATGTTTATGGATTGAATGGGTTTAGCAGTGCCTGTGAAAACGTCCAGGGGTTAT
GTTGTGTTTCTACATAAAAACTTTATTTATATTACATTTAGACGCTGTTGCCAGTTTAAT
GCGGGGTTGGAGATTTCTCGGTGCTGCTGCTGCTCTTTCAGTCGGCTTGTGGACATTGAA
ATAATACTTCTGGACa
>NODE_2700_length_363_cov_9.702479
ACAGTGGTGGAAATGGCCTGATTTTACTCTGTGTACTCTAGAATAAAGTAGATGGGCCCC
TGCCGGAAGCGTACGTACTCGGACCGCGGAGGTTAGTTGCTAGGCTAGCTAGCTAACGAG
ATTATGGTGGTCACGTTATCATTAGCTACGTTAGCTAACGTTGGCTAATTCGGTCAGCTA
GCTAGGTTAAGTCACCAACATTATTTCAACAATATACACAAATCATCGACATTGGCAGCA
GATTAGACAGAGACAACGCACCACTAATATTTGTGGAAATTCAAGAAAAGTCACCACTCA
CCGTGACACCATCAATTTCACTAGCTACTCCATGACGAATGACGCCTTGAATGCAGTGGC
GTATCTAGGAATCAATATTTAGGTAGGCACAGGAAAATTTAGGTAGGCGGATCAATTTCA
TGCGAGTGAGCGAAg
>NODE_2705_length_135_cov_14.607408
AAGTGTACAGGTTTCCAAAAATATTTAATAAGCCTTCTTACCAAGTAGTGAGGTTTCCAT
TAGTCAATGCTCACCATCATTAGCAGGCTGGAACCCTGGCAAATGCCTTATTTTACCCAG
AAAAGCTCTCTCTGGCCATGAAAACCATAGATTATAAAAGTCCAAAAAACTGCATTAAAA
ACATCATAATAAACTGTCTAACCTTAA
>NODE_2706_length_217_cov_9.423964
CTCAACCTCTGACGGTACACAAACCACAGCACCATGTATCGCTCTCTGTTGTCCTTTTGG
AAGAGGGATGATTTTACCAAACGCAATGATTTTGGCGATGACGTGTCTCTCAATTATGTT
CAGGTCACAGAGTTCAGGGGGGATCGGTGCCAACTCCAGTTTATTTGCCACAGCTAGGGG
GGGCATGCGTCCTGCCTTGACATAGTCATGACATGTATAGCATATCCATTCTTTCTTCCT
CTCACTGGCTACTTGGCAGTCTTGTGCACCTCTGCATTCATCATTACAA
>NODE_2707_length_73_cov_5.315069
AGGTTGGTTGGTTAAACTCACTCCCCAGTCCTGGAGAAGGTTGGTTGGTTAAACTCACTC
CCCAGTCCTGGACAAGGTTGGTTGGTTAAACTCACTCCCCAGTCCTGGAGAAGGTTGGTT
GGTTAAACTCACTCCCCAGTCCTGG
>NODE_2708_length_326_cov_10.730062
TTTGGCCAGCAAGGAGGACAAATCATCGAATGAAGCTTTTGGATCCATCAGAAGCTCTCT
GACCGGTTTGAGCTTCTCCCTGGCCTCCAACTGCTGCTTGAGGAGGACGTTCTTCCTCTT
CCTCGCAGCCGCCTTCGCATCTGGCTTCTTGCTGGTGTTCTCCTGGTCTTTGTCATCTTC
TCCGGCTTCATCATCGGGACCATTGTCCATCTCCTCCGTGGTGATGATGGTCTCTGACAT
GGGAAGCTTGGGGAACCCAAATCTGCACGAAACATTGCCTTTCCTGCATGATTTTGAGTG
ATTGCGACTGTGAAGTTGAACCTCTGACACAATCTGGTGGAGCTCGGGGTCCGCTTCAAC
ATCCGGCATCTGGCAGCATATGTacctgtctatgaacc
>NODE_2725_length_172_cov_114.761627
TCTCTCTCTCTCTCTCTATTTTGTTTCTTTTGCCTCCACAACGCGGAAATTGAAACTGTA
TCTGGGCTTATCGGCAGCCTCCCTGCGCATCAACTGACGAGATGTTTAGACAAATTTTAT
GCATTATGCAGCGCAAATATCAAAACAGTTCTTGGCAGTGCCAGCAGAAGCCTCATTAAA
AATTCCTTAATTAAATCTTCTTGCAAAATGTAATCAGTCCAAGGAAGGGGTTTTGTGTGT
GTTT
>NODE_2727_length_524_cov_14.736641
TATATATATATACTGTTTATATATAGTAATGCAAAGTGGGGGAAATACATATATAACTGT
TTAAATCTATTGTGAAAACTATATCTAAGGCTGAACAGTAGCAGGTGAACCCTTGTATTT
TTTGCTACCAAGAAGGCCCAACGTTGACCTAAAGCAACAAGTATAAATCATGCTCTAATT
TTAATTTGGGACATATATTTCAAAATAATAACATATGCACATGTTCTAGACATTGTAATG
TTCACCCAAAAAATTATTACAGGCATATTACTTACGTTTTTGTGAGGTATATCTTCCAGA
GAAAAAAGAGATGTGTTCCAACAGAGAGTTTTTCAAGTTGTGATGATTCCTCGCTCTGTG
GGGGGTATTTATATGCAAATATCCTGGCCAATGGCATTGTAAGACTAAACAATAGGACCC
AATGAGGATTTAGAGGTGAAAAAATAACAGAAAAACAAATTATTTACACTTTAAAAAAAA
TAAAATATAATTGTTGCTCTAAAGCATCGCTGGGTCTTAGAGGGTTAAAACCTTCTGTCC
CGCGTCACACTTGGTGTGTCGTCCTTGCCGTCATGCAAGCCGTGGTATGGTGGAAg
>NODE_2728_length_673_cov_26.313522
ACCCATTCACTACAGTTATGTCTGGTGCGCAGTTGGTTGAAAGTTGATGAAAATGACCGT
GTTTTTACGTTTTGGTGTCTTGGTCATATTAAGTCATGCTTATAATTAGTTTATTTCAAA
ATGTAGAGAGTAACATTATGGTAGAAAAGTGTTTTTATAATCTAACAAGTGCTTGGCATA
GACATTACTGATGTGCTATTATTGGTGTATTGTAATAGGTTACTCTAGAGATTGGCCTAC
AGTATGCATTTTGAAATACATGCTTCTCTTCGCTACTATTTTAAAATACATGTTCTTCTA
CACTTGTGTTATAATGACCATTAAAAGAGATATGCAGGCACTAATGAATGAGGGTGTGAA
TGCTTGTCTGAGCAACACTATGGAATCATTGAACCTGTCCCAAAACACCCTAAAACACCC
AAAGCAAACCACAAAACAAATACATGGGCTTAGTTATGTTATGGGGTTCATACATTTCAT
TTTGAGGCATGATTCTCCTCGTTAGTGGAAAATTCTAGACATTTATAGTTTGTAATATAC
CTCCATCTCCATAGCTTGGCCAAGACCTGTCTAAAAAAGCCAAGAAATACAACTAGACAA
AAGACAAATCTACTAGTCTACAATTTGAGAAAAAAAAGTTTATTGGGGAGAAAAATTGCT
TGGTGCATTATGGTCTCACACACACACACACACACACACACACACACACACACACACACA
CACACACACACACACACACACACAC
>NODE_2738_length_99_cov_16.848484
AGCTTGGTAACTAGTGTCGAGTTTCAGTGATTTTAAGTGTATGGATAGTTTCTCTCGATC
GTTTTTTTCCCCGAATATAATGACCTCGGTTTTGTCTTGGTTTAGTTGGAGGAAATTTTG
AGACATCCATGTATTTATGTCTGAAATGCAATTTACCAGGTTATCGGTTAA
>NODE_2743_length_1558_cov_15.118742
TCCCTGAACACCTTTCTACTGTCAAATGCAATGAATTTGCGACCTTCTTTAGGGAAAAAA
TTAACAAGATCAGACTAACTATCAGTGCCTCCACATCTAATAGTAATACGGCTCCACTGC
ACCTTCAGATAAGGAGCTCAATAAACCTGACTCAGTTTAGTGTCATTAACCAGAACAAAC
TAGAAGAAACGGTAATGAGCCTTAAGTCCTCATCATGTTGCCTTGACACCCTACCAACAA
CCTTTCTAAAAACTGTTTTTAGCTGCCTGGCGACCGACCTACTGCAAATAATTAATACTT
CTCTTCACACGGGCATTTTTCCGGATTCTATGAAAACTGCAGTTGTTAAGCCCCTGCTAA
AAAAGCGTAGCCTCGACCCCTCTGTAATCAGCAACTACAGACCAATATCTAATCTAACCT
TTATAAGCAAAATTCTTGAAAAAATTGTCTTCCAACAACTCAACGACTTCCTGTCCTCTA
ACGACATCCTAGATCCTTTCCAATCAGGTTTCCGTGCCCATCACAGCACTGAAACCGCAC
TCATTAAAGTTATAAATGACATCCGTATGAACACAGACTCAGGTAAAATCTCAATTCTTG
TACTATTAGATCTCAGCGCCGCCTTTGATACTGTTGACCATGACATTTTACTGGACAGAC
TGGAAAACTGGGTTGGGCTTTCGGGCACAGTCTTAGGGTGGTTTAGATCCTACCTACAAG
ACAGGAACTACTTTGTTTCTATTGGAAACTACAAATCTGATCTAACAAATATGACCTGTG
GGGTACCACAAGGTTCAATTTTAGGTCCTCTTTTATTTAACCTCTATATGCTACCACTAG
GCCTAATCATGCAAAAAAACAAAATAGCCTACCATAACTATGCCGATGACACCCAACTCT
ATATAGCCCTCTCTTCCGGTGACTATGCTCCCATAGACTCACTGTGCCAGTGCATCGAGG
AAATTAATGATTGGATGTGCCAGAACTTCCTCCAATTAAATAAAGAAAAAACAGAGATAA
TTGTCTTTGGTGCTAAAAAAGAAAGGCTCAAAGTTACCGCACATCTTGAATCCTTATCTC
TGAAACCAAAGGACCAGGTAAAAAACCTAGGCATCATTATTGACTCTGACCTGAACTTCA
ACTCCCACATCAAGCTTTTAAGGAAATCTGCTTTTTACCATCTGAAAAATGTAGCAAGAA
TTAGAGGCTTTATGTCTAAACAAGACCTAGAAAAACTAATCCATGCCTTCATTTCAAGCA
GGTTAGACTACTGCAACAGTCTTTTCAAAGGCCTCCCCAAAAAAGCCATCAAAGAGCTTC
AACTCATTCAGAATGCTGCTGCTAGAGTTTTAACACGATCGAAGAAAGTTGAACACATTA
CACCAGTTCTCAGATCTCTGCATTGGCTACCAGTATGTCATAGAATAGACTTCAAAATAC
TGCTAACTGTGTATAAATCCCTCAACGGGTTAGGTCCAAAATACATCTCTGATCTGCTTT
TACACTATATACCTCCTAGACCACTTAGATCATCAGGCACTAGTCTGCTGGTTGTCCCTA
GGATCCAAACAAAGCAGGGTGAAGCCGCATTCGGCCACTATGCCACCCATAGCTGGAATA
AACTCCCAGa
>NODE_2744_length_393_cov_26.544529
CCAGTATGGGTGCACCAGCACCCCAGAGGAGTTGATTATGGGCTTTCTGGCTCTACAGAT
TTCCGTTGAGACTCCTCTGTGGGGGGAAAAATGGTAGATTTCTCCCTCGACCGTGAAGAC
GCTTGAATCAAATCTCGTGAAGCAACCTCTAATCAATCTATTTGTTTTTTTTTCCTACTT
CCACCACTTCTTCTGGGACCTCCTCCTCCTCCTCCTCCACCCTTTCTGACCTTTGACCGT
CGACCTCTTGACCTTACACACCTGCTCAGATGGTCTTCCCTAAGATCAATCATGGCTTTC
TTTCTGCTGACCAGCAACTCATAAAGAGGCGTCTCATTAAGGTAGTGGCTGCACTCTCTC
ATCTCTCTCTCTCTTTCTCTCTCTCTCTCTCTCTCTCTCTCTCACGCTCTCTCTCTCTCT
CTCTCTCTCTCTCTCTCTCtctccctccctccctctctctactcc
>NODE_2745_length_232_cov_33.775864
CAAGACCTGTACAGGTCTAGGGTCAGGAAACGGGCGGCTAAGATCTCTGCGGACCACTCC
CACCCTGGACACAAACTGTTCAAACTCCTCCCATCTGGCAGGAGATTCAGAGCACTGGGC
ACCAGAACCAGCCGCCATAAAACTAGCTTCTTCCCCGAGGCGGTCGCTCTGATGAACACT
CCCACATAACACTACCCACATTACTACCAACGTTACTACCCTGCCATGCCCTTACCCTTA
CCATAATCCCTCGCACTGTCAGCCAGCACTGCACAGCTGCGCTGCTGTTTGCTTTTTTTT
TGCA
>NODE_2757_length_530_cov_6.143396
CCGTCTTGTATTATACACTTTGGAGGACGTATTCACTTTACAAAAACCATGACACATTTT
CAACTGAGGCTGATGAACACACACTACCGTTTCATAATGGTTGCCACTACAGTTTTGTAA
GTAGATGCCCTGGTTTGACAAAGAACTATATCTGCAGCTATATACTAGCCATCGGTTATC
ATAATAAGTATAAACATTAACTCCTAGACAATCTGCTGCTGCTTGAATTTCCACCTCGGT
TGCCCAACTGCGAATATACCGCATCTTCGAAATACTAATGTACTCTGCCACTGATGAAAA
TTCGCTTCTCAAAATCTGTTTATATTCCACTGCCTTATTTTCTAGTTGTTTAACAACAGC
CAGTCTGATTTTCCTATGGTTCTTCTGTGTGCCACTTACAGCTAAAGAGATTGCTCGAAA
GAAACAATTGCCATCAGCCACTATATTCTCATTCTTACATGGAGATCCCAACAAACCAAC
TGCTCTTGCCACTTGTGCTTCAGATTTCTCATACTCTATCTTCAACTGTGTACATAAAGA
CTCTTTCACTTCATTACTAAGAGGATCAAACTGTAGCTTTTCAGAAAccactttgctaat
aa
>NODE_2764_length_172_cov_4.290698
TTATATGCCAACTCTCCCCACTGACCATTCCCTTCGAAATTTTCAGCGAGACTGAGCTGT
TGAGATTTGATCGTAAAAAGAAGAAGAAGATGAGTCAGCGTTCTGAGACAATGGTGGAGC
AGTTCTGTGACTGCGGAGTCCGCTACACAGACCTGCACCGTGCCTGTTTCACGTGCTTGG
GGCTTCAGCACGCCCTCGGCGGCCTTGTCGAAAGGCCTGACTGCGGGGTTTGTGCCACCC
TGAg
>NODE_2766_length_155_cov_412.709686
ACTTGCTCTTGGTGTCTGAAGTTGTGAGTTCAAGCCCCGGGTGGTGCAGAATTAACATCT
CATACCGAGTCCGGCATGGTGCTGTGTGAATTAGAGATTCATGACTTTAAGGTTTAATGG
TAATTTTGGTCCAAACCGTTCTGCTGATGGACCCTCCTGTATTTCTCGTTAGTCTTCCTC
CTCTGCTTCTGCCTCCTCGGCCCCGACACAGCTGCGCAGCAGCTTTA
>NODE_2767_length_73_cov_3.356164
ATTATCACCGAAATAATCCTTATTAGATGTTAAATTCGTGTTTTAGAAATCATATCCAGC
CGTTCCGCCATTCTTATCCTCTTCCGCTGTCAAAGTCGCAACAGCACCACTAGTGGTCAT
ACTCCGATAATGCAGCTGAAAATAC
>NODE_2768_length_257_cov_16.217899
CACACACATCCTTTCACATTCATATCTCTGACACACACACATACACACACCAGATGCGCG
CACACACACACACACACACACACACACGCACACACACACGTTGGCACGTACACTTGCATT
TTCTCCCCAACAACTGCTCTTGTTTAGTATGCGTCAGCCTTGGTCTTGAGGAGGAATGAT
CCCCAGTCTAATGAACTGGGCCCTGCCACTTGAATGTAAAACAGGACTTAACCCGTCTTC
AATGTCAGAGCCCCTCCCTGGGGGTGCCTGAGACAACACACTCTCCCTCTCACACACACA
CACACACACACACACACACACACACATGc
>NODE_2769_length_106_cov_62.688679
TTATGTTACGGTATTGTAAAGCCAACCTAGCCAGCTAGTTACCACTAGCCAGCCTAGCTA
GCTAGCTAGCCCATAGCTCCATATGTAACGTGAGCCCTCCCCTAGCCTAGCTCTGGGCGA
GCCAACAACAACAACAAAACAATAACGACACTCACGAGTGAGTAGAACTGATTTTGAT
>NODE_2771_length_73_cov_6.986301
AGTTTCAGATGGAGAATCTCCATAGAGAGGCAAGGCACTCAAGTCTCCACGTTGCCTAGC
CCAACGCCTGTCGGCGCAATGCCTTCATCAGGGGAACGGGAACGTTGCAAACACAGGTGC
ATTTTATCAGAAACAGGCAAGCAAT
>NODE_2773_length_73_cov_9.739726
GCGTGAAACGTTAATTTTAATGCATCATGTTTGTTTTTGCCACCTACATGCTTGAAACAT
CTGTACTTTTCCATCGGGACCTTAAGGTTTTGGAAAGGTTGTTGGGATCGGGTAAGAAAC
GTTGTTGATTGTGGACCATCGCAGc
>NODE_2774_length_160_cov_26.450001
CTGGTTTAGATGAACCTTTTCAATAGTGATTTGGGACATGGTTTTATTAATAATGGCCAC
ATAATCATATAAAAGAGCTTTATTGTTAATGCAATATGAATGGTACTCAGGAGATGCCCC
CGGTAAGATGGCCGCCACGGTCGGACGTCAGCCAACTGGGGGTTCACAGCACGGTGTCCT
GTCTACGTATAGAATGTCTATGTTCACAGCACGGTGTCCTGTCTACGTATAG
>NODE_2775_length_211_cov_56.241707
AATACATATGTTAACCTATCACACACCATCCTCTCCATATCCTTACCCAGGTTAGATGTA
AGGGCTATGGGCCTATACCCTGCTGGCTGAGTGGGATCCTTCCCTGGCTTCCTAACCGGT
ATCACCACTGCTTCCTTCCACACCCTCGGTAACCTGCCCTCCTCCCAGACCCTATTATAC
AACCCCAGCAGTGCCACCAGTGCCCCTTCACCCAAGTGCTTCAACATAACACACCCCACC
TGATCCACCCTGGAGCCGTGTGCTTAGCCCTGTCTATAGCCCT
>NODE_2776_length_133_cov_20.263159
GGTTAGGGTTAGGGCTAGCATCAGGGCAGGTTTATGAGTCCAGAGAGCCAGCTAGGAGAG
CATTGTTCATGGCTAGGGTTAGGGCTAGCATCAGGGTAGGTTTATGAGTCCAGAGAGTCA
GCCAGGAGAGCATTGTTCATGGTTAGGGTTAGGGCTAGCATCAGGGTAGGTTTATGAGTC
CAGAGAGCCAGCTAGGAGAGCATTG
>NODE_2777_length_75_cov_38.919998
TATTCCTTATTTTCTGTAAATTGAATTAAAATTTGCATGAATTAACAAATAACACAGCAT
AGCTCACCTATTGTGTAGAATGCACACAATCATCCATGTGCAAAATGACATGCCCTCCGC
TGGCGGGATTCGATCACCCCACCTGGG
>NODE_2779_length_321_cov_30.753895
CCATTATCTCCTAAAGGCACAAACTCTGCAAGTTGTCACCTTGGAGTATTCGGAGGGGCC
TGCCGAAGCACTCGACTCCTCCGGAGAGAATGTCAGCGCAGGCTCGGGGCAGTTTTGACA
AACAGAGTATATATTGATACATGATAAAGTATGCTAGAAATCACCCGACTGCTAAAGGCT
ACTATAGCTTTAATATCATCATTTGAATTAACAAGCATTCTGTAGAGAAATAATGAGCTT
TCATTATTCAGAACATCATCCTAGCCGGGGACCTCAGAGGCTATTAGCGCTTGAGAACTT
AATGAAAAGAAGATAAAGAAGGTTTGAGATAAAAGTTTGAATGGCCGCACTTGGTAACCA
GAGTTAAAATTTAATGCGGCCGGCGCCCCCCCc
>NODE_2780_length_198_cov_6.373737
TAGTAGTGTGGGTAAGAATTTGGTTACGGAACAGGATGGGAACAGATCTGGGAGAGGTGT
CCAGGTAGGAGTGAGGGTTGGACATAACTCTGGGTGAATTTCCACATTGCCACATTTCCA
CATTTCCACAATTTCCTAAGGTTCACTGGTACCATTAAGTATACTCAGTGGCATTTGATT
CCATGTGGAAATGGGTTTAGGGAAGTTCGAGAGGAGATCTGCTAAAGCAGAGAGCTCAGT
GTCCAGAGGGTATGATGTAGGGATTGTAGG
>NODE_2781_length_924_cov_18.422077
CCGGGGTTGGTCGGAGCCACCAAGATCACTGAGGCCCCCGTGCCCCTGATCCTGTCCACC
ACTGCTGGTATGAGTTCCACCGGTGGGAACGCATACAGCAGCGCCTGTGGCCAAGGCGCC
ATGCCCATCGCGTTCACCCCCAACGGCGGGTCGTCGCTCGGGTATAGTGAAAACCACAGA
TCGCACTTGGCGTTCTTCCGTGATGCAAACAGATCCACCTCCGCCACCCCAAACCTCTCC
CAAATCATCTCCACGATGAGAGGATTGAGGGACCAGTTGGCCATGGACGGACCGCCGCGG
GACATTATGTCCGCCGCCTCGTTCTGTTTGCCCGGCACGTGCACCGCCCTGATTGACAGC
GCGTTCCGTTGCACCCATCCCCACAGATCGTAGGCGATGGCCTGGCACGCCGGGGACCTC
GTCCCCCCCTGTCTGTTGATGTAAGCCACCGCTGTCGTGCTGTCCGACCGGACCAGAACG
TGGCGGTGACGCAGAAGGGGAGTGAAATGACGCACGGCCAACAGCACCGCTCTCAGCTCC
AGTGCGTTGATGTGAGCGTCCCGGTCCTGCGGCCACACATCCTTCACCGTATGGTAGCCG
CAGATTCCGCCCCACCCCTCGAGTGAAGCGTCGGTGAATAAAGTCACCTCCTCTGACCGC
TGTCCGAGGGGAACCCCCACCCTGGAGGAGCATGCCCCCCTCCAGTGATCCAGGTCCGGT
CTGATCCCCTCCGGGACGACCAGCCTGTCCTTGGCACGCAGGGGGCGAGCGCGCGCTGCG
CGTATAAACCACCCTTGAATGCGCCTCATAAACAACAGGCCTAACGGCACAACTTGGTGC
GCGGAGGACATGAGACCCAGGAGACGCTGTAACTGTCTCACCGACACCTCCCGGCCCGGG
ATGAATTGTGACAGCTGTTCCTGTGTAGTCTGCCACCGATCGCTCGATATGGATGCTATC
ATCCCCACGGAGTCGATCGCCAACCCCAGATAGGTG
>NODE_2782_length_95_cov_6.378947
CTCTCTTCCCTCTGTTCCCTTCAATGCACGGCGCCCACGGTCATCCTTTGTGCCTTCTCT
TCTCAACAGAAAACAAGGACGTGCTTCCTCTTCCGGACTAAAGAGAGATTTGAGCCAGCC
AGGAGTCGAACCTGGAATCTTCTGATCCGTAGTCAGACGCGTTATCC
>NODE_2788_length_149_cov_8.912752
GGGGTGAGCATCATTCACAGAAAAACATACCAGCGAAATAGCTACTTACTTGCCTTCAAA
GACAGAGAAACCCTACCACTGTGACTATTGAATTCTCATAGCGAGGAGAAGAAGCCAAAC
CACTGTGATTATAGGATTCCATAGTAAAGTACTGACGCATTTTTAGCTTTTATTTTTTAC
TGATCTTATCTTTATTGTACAGTACCCTAGTGTACATAAGA
>NODE_2796_length_361_cov_46.418282
TCTCTCCCCTTTAAACTGCAAATTATTTTACGTTTATGAGTTTGTCTCATCTTCAAGGTC
AAAAATGTAATTTTTGCTCTTTCAAAGGGTTATAACCTTAAAAGAGAGCCTCCATCCTGC
CTGATTAATAAGAGACTCCCGCATTTGATGTTTCAACGGTGACATTTTAAACTTTAAATA
TTTTATATGCATACCTATGAAAAAAATGGGAGATATGCATTCATGTGGAATAAACGGCAT
TGCAGAGAAGAAAGGCCCGGGCCGGGTATCATTTTAATAGAACAGTTAGAGTGCAATGGT
TTTTCTTGGTGATTTTTATTTGAGGTTTTTATGTGTGCGCAAGCTGATTTAAAGGCACAC
TAAATCATTGGGGATGGGGAATAGTGGATTATGCATTTAATCAAGGAGTAGGCCTTGGGA
GAGTGGCTGGCCG
>NODE_2803_length_179_cov_10.720671
CCTAATTGAATCACTTGTACATTGTATATTACTTGTATGTTACATTGTGTATTACTGTTG
CACTTTACTGTTACATTTGCACTCTGGTTCGATGCCAAACTTATTTTCGTTGTACTGTAC
CTTACCGTGCTGTATGACAAATTTGAATCTAATCTAAATTATTTTTTTTCTGTTGCATGT
GGTACAGCTAAAAAAAATCCGTATCCTCTCTGATCCATAATGGAAACACCTGTTGAAACA
CCGGTTGAAAC
>NODE_2804_length_183_cov_19.519125
GGTTTTTATGGTAAGAGGCTGCTTTTCTGGGTGAAACAAGGCGTTTGTCAGGGTTCCAGC
CTGCTAAATATGGTGAGTATTGACTTATGGAAACCTTACTATTCGGTGAGAAGCCTTAAT
GAATCATTTTGGAAACCTGTACACTTGGTGAGAATTCATTATTTTGACTTTTGGAAAAAT
TCCTTTTTTATTGCTGCAAAATGCTTTTCTCAGTGAGATAAAGTGTTTTAGACTATTTCC
ACTCTGGAGCTAAAT
>NODE_2813_length_588_cov_55.477890
TAGTTCTGAGAACTATGAAAAGGTTCCTGCTCTGAGTTGATCATTGGCAGTCACTTGCCC
TGGCACATATGACGACCAAGTCTTGTAAAAATGTTGAAACGGATGATCTCATCTTTCTGT
TTGTGTTCGTTCCTTGCGGGTCCGACCCAGAACAATTGGTGGGCTATCAATTCAGCTTCA
TCTTAAAAGAAAAACAAAAGCTTTTTTTTTTCCCCGACGAGCTGTAGCCTAACTGTACAG
TGCCGCCTGTCTGGTGCCCGACCCCTCTGCTTCCACCGGCGTGTTTTTCCAAAGGTGTGT
GGCACATCTGTGCCGCTATTGTTTATTCATGGAGTAAACCCTTTGAAATGTGTTAAGATA
CTTCCCACTCATTATAAAAACCCTGCCACCCATGGATTAGGACTTTGATGTCACCAATCC
TGCTTCAAAGGCTTCGTTCTACTGCCATTAATCACAGTTTAGCCTCTGAAGATATAGCCA
GGGAAAACATTTGGACATCTTGTGCAGAAAAACTTTGAAATATTCCGACTGTCTTGCATG
TGCCTGGTTGGTTCACATCCTCCGGTGCGTGCGTGCGTGTGTGTGTGCGTGCCGGGCTGT
CGGACCGCTGTGCAGACAGCTGGACGGCTGATTCCACGGGATCCATGCTCAGGATTGGTt
>NODE_2815_length_258_cov_16.639534
ATGGACCTTTCGGATACGGTGACCAGTGTTTCCCCTGGATTTTAATTTCAAGGGGGGTGG
TAAGCTTATGGAAACTTTTGGTTGTACTGCGCGGGCATGTAGGGTGCCAATCGACAAAGG
TTTACTTGCCAGATGTAGGGCTGTATATTGTCTTGGATTTCACGATACGATACGAATCAC
GATACACAAGTCACGATTCGATATATCACGATACACAGGCCACATGCAACACGATACGAT
TCGATACTATCACGATAGACACACCATTTACTGAAAGATTTTAAGTGTTCAAGCAGTGGC
GTATCTAGTAATTATCTATCATTAACTAGg
>NODE_2832_length_332_cov_8.084337
AGAGTTGGGACTTCGTCGTTTTTCCGCACTTCACGGTAACCCGTAGGTAACCCCAAAGTT
CAACACTTAGTCGTTTTACCCCATTTCACAGTAACCCGAAGGTACCCCGAAAGTTCAACA
CTTAGTCGTTTTACCCCATTTCGAGGTTACCCGAAGGTACCCGAAAGTTCAACACTTAGT
CGTTTTTCCAGCAATCCTTTGGACCGGGGTTCCAGTGACCATACCGCCTCCTGGGCCCCA
CTCTTGGATTTGGGCAAAAAATGCAGGTCGGGGGCCACTCTGAGCAGAAGGCTTCCCAGG
CAGGAGGGGAACAACCAGAGGCCTCTACCCGCCCTAGGGAACCAGGAGGGAGGATAAACA
TCCAGCAATATCTCCCCATCCCCAGGAACCAGGCAGGAGGGGCA
>NODE_2833_length_149_cov_6.953020
CACTTGGATAAAAAGGGACCTGGTAAGTAATTCTACGTTGTATATATGTGAATTTATAGT
CCTGGACGCGAGATAACAACCTTAGGAACAGTTTCTATGTATGTCTGTTTCGTTTTATAA
CGTGTAAGTAGGTCAAATGGCGAAAAAGCCGCGAACCGCACGGAGCTGTATTGTCAAAAT
CCTGGGACGCCAATGCAGCGTCTCTATCACTGGGGCTAGTt
>NODE_2837_length_302_cov_9.741722
GGTGAAAACATGAACTAGAGAGGGGAGAGAGAAAAAAAAAGAAAAGAAAAAAGGAGACAA
AGGAGTAGGAAGAAAGAAGAGAAGAAAAGAATGAGATGAAAAGAAAAGAGAGAAAGGGAG
AGAGAGAGGGAGAGAAGGCAAAGGGGGGGAGCAGAAGAGAAGAGGAGAAGTAGAGAAAGG
GTTCTGGTAATCCTGGAATAGTGGTGTTGTGCCGTCTCCATGGCAACGGGCACAAAGGCC
CGCGGTTGGCTATTGATGGCTAATTGTATTCTTCGCAGCTCTTTTGTTAATTGTTGTCTG
CCCGGCTCCCACTTCCTGCTGGGGCCCAGCACAAAGCCAGAACAGGGAGGATTAGAAATG
Gcacatcagctctc
>NODE_2840_length_132_cov_328.060608
GCAAATCCTCGCTAAATAAAGCTCTGATGTTCATGAAAAAAATGACAACATTCTCATGTC
ATGGTCGATGTAGTCGGAAAACTTTACGAATTTTATCTCAAAAACGGAATTTTTGACTAT
ATTTTGAATTCTATCCTCATGTACCCTATTGAAGTCAATGCAAACAGAGCACGTTTAAAC
ATCAGTTTGTCACTCATGGAGCAA
>NODE_2842_length_177_cov_8.988701
CGCCAGGGCCCTCCCTCAGCTCTGAGCAGAGATCTGAATGAGAAAGCTGAATGAAGAAGC
GGAAGTAGGCTAAACGCATTCTAGGATATAAGTGGCTTTTTCTAAGCTTCTAGGAAATCG
CTGGTGATTTTAGAGAAACTGGCCTGTATGAAACTGCAGATGACATCAGAATGCAGGGTC
TGAAGAACAAACGGTTTGTCCCCAGTTGAAGGGGAGAGTCTCTAGTTTGATTTCAAGACA
TTCGGTGTg
>NODE_2845_length_89_cov_7.932584
TGATGTATGAAGTTGAAGTGGTTGTAGTATGTAGTTGAAGTAGTTGAAGTATGTAGTTGA
AGTATGTAGTTGAAGGATGTAGTTGAAGCATGTAGTTGAAGTAGTTGAAGTATGTAGTTG
AAGTAGTTGAAGTGTGTAGTTGAAGTATGTAGTTGAAGTGT
>NODE_2851_length_146_cov_16.705479
TTTGGAGAAAGAGCTGCGTACAGCCCCCACATGTCATGCGTACGGCCGCAATAGGTTTGC
ATTGCAGGTGTATGAGTCAATATCTCCAAGAATCAGAAGGCTAGCAGTCTGATATTGCAG
TATGTTTATGTCTTTATAGTGTACTATAACTGTGTGGTAGTTTAAGTTCATTTGATCACT
TTTGAAAATTTGAATGTAAACCTAATGGGAGCTGTACA
>NODE_2855_length_96_cov_5.343750
CCCGGCTACATTTTGGTCCCTACGAGCCGGATTGGTGTATTGTTTGTGTTAAGTATGGCT
GACCAGGTGGAGAATGTGTCAGATGTGTTGGATGTTCCCCCCCCTCTAAGACTGAGCCAC
GCCCTCAGAGGGCCAGACAGCCTCCAAAACGTCTGGAGGACTATGAGG
>NODE_2860_length_202_cov_35.148514
TTTCTCAATCTGTTAGCCCCGTGATACCGGTGCCAGACTTGAAAGGAAGTCTTAAAGGAT
GTGAGCTTATACACTGTGCCAGATTTTGTTAAAATAACCGGGAGATGTTGGTGCCAATTC
ATTGGTAATTGTCCCTTCTGGCAGCGTCTGTTGAAAGTGGCGGAGCAGCCTAAGCTCCAG
ATCACTGCACGTGTTAATCTTCTTATACTTAAGGTATCAGGTTTTCTTTTGATGTCGCTA
AACATGTTGACTCCTATCTTGGCGCTGAAGCCAA
>NODE_2861_length_410_cov_8.243902
GCTTATATATGTGGGAAGTTTTTCATATACATTTGAGGCAGTAAGATGTGCAGTAAGATG
TTGGAAATTGATCACTTTTAATGGCAATTAGTCAGGCGGAGAGACATTTTTTTGTCTTTT
GGGGTATGTTGAGGGTGATATTTGAGAATTGAAAGGCAGGAGGCCCTTGATTCTTTTTCT
ATAAGTTTCCCCTGGGTGTCAGGATATACCATGCAAAATATGAGAGTTGTCAGACCATTT
ATGCCTTTGCAGTACCTTAATATTTGCAATTACATAATTTCGCCAGAAGCTTTTCCCAAA
AGGGGGGGTTTTTGGCCCCTGAGACCAAACGGGGCCGAGTTGGAAGTGGTCACTATCAAC
TTGTGATGGCCCAAGGTATGAGATAACAGAAAATCATAGTGAAAAAAAGTTAGCAGAAAA
CATCCTGAGGGGTGGACCTGGCTCCCGGCCTAATATGGGTTAAGGCAGATTCATCACCGG
CT
>NODE_2862_length_565_cov_53.782299
CCCACAGAACTATCTCTGCCTGACCACTCTCTATTTATCCCTTATCAGTGTTTACCAAGC
GCTAGTTTTCTTTCATTCACACTGTGAGGCAGTTCTCTTACTATCAGTCAACAGCTGACA
CCGTGGAACAGCCTCAAAGGCGAGAGGAAGGGATCAAAACTAAACCAAAGCTGTTTAAAC
AATACAACAGAGGAAATAAATTCATAAATCCTAATTCTTCCCAACCCACAAGGGTACAAG
CAGATCCTTTATAGTTAGGCCAACAAACAAAACCGCAGCCAATGAGGTACATTACAATCA
AGGTAAATGCTGAAATATATTTTGAAAAAAAAAGAGAGGAGGGAATATCCCATGTAATTC
TAATTAGAAACAGTGCTTCCAGCCTGCATGTCAAGCAATGCATGTATTTCTAACATATAG
ATGCAAAAGGTATAGAAACATGAATATTTCACAATACCTTTTTTCTCTAAATCTTTTTTG
TATGGCTTATGTTGAACGGCATATTTCAACATAAAAATGTAATGAAATGCAAATGTAAAT
TCAGTGTCAAAATCAAAAACAATNNNNNNNNNNAGAGAGGAGGGAATATCCCATGTAATT
CTAATTAGAAACAGTGCTTCCAGCCTGCATGTCAAGc
>NODE_2863_length_217_cov_7.953917
CAAGAAACAATAGACTGTCTACTTTCATCACAAAGAAAAGTTTGTTGATCGCTTGTTTCC
TTCTTTCATACTCGGCAGTTGAATATGGGTGGGTTTCACCCAAAATGCAAGTTTCTGACC
AAAACACAGAGAAAACGAGCGTTTTCTAACATTCATGCAGAATGCAGAAACGGCGCTCTT
ATTTTCCGATTATCTCCTGCATTGTCGTCTATACAAGCATAGGTACTTTAACTTTGAAAG
TGTGTGTGTGCTTGTGTGTGTGTCACATGATATGATTGAACTTTGACAC
>NODE_2865_length_755_cov_30.033113
TGTCAAAGCATGGCAATATGTCCTATTTCTGTCACATACACTGATAAGTACTAACGCAGC
ATTCATAAAAGTGTGCTTATTTGAACGGGTCTTTTCACTTGAATGAGAAACAGTACGAAA
GATCTCTATATAGGATCAAGGAAAAATGGTGTTATCTGCACCTGTCTTCCAATCATTCTA
TCCAAACCAAGAGGAGAATCAGGTATGCCACTACATGCTGCAGAAGGCGTCGTTCACAAC
CTATAGATGATATTACGTTTATGAGTCTTCTTCAGAGTGTGAATGTTTGTGTGGTAACCA
TTGGTAACATCATTTGGGGGATTTGAGATATCTAAAAAGAGAGAAGTTTATACATTAGTG
CTGCAGTTGCAAAACACTGTTGATATTCAAATGATTATTGTGCAAAATCTGGGATAAGCC
TCTGTGTGAGAGCCCTTCTAAGTGCCTACAACTATTGCTAATTCCCCTCACCATTGTAGG
CTGCACAAAGGCCTTAATCCCATTTCACTTTTGCAGAAAGCTGGGGCTATTTTCCCTCTC
ATAAACCAACAACACTCCCCCTGGCCAGAGCTGAGAGGGTCTGAGAAAGAGGCCAGTGTG
TGTATACTTCAAGGCTTTTTTGTCTGCCTTGGCTAGTGCTCTGCACCAACTTTTAAGTGG
TCCCAGTAGGCCTCAAACACCTTTTGGCAGAAATATAAGCCACTATGGACTGTAAAAAGG
AAACCAAACACTCTCTTAACCTAGACAATCCAAAAGAAAATATATGAAGGCTTTTCTAAC
TCAGATTGGGGTTTGGACCATAAAGAGTTAACATgttttcttttttt
>NODE_2872_length_365_cov_7.860274
CCCCCAAAACTACCACCCTTACACTACCACCCTAACACCACCTCTCTAACATTACCACCC
CTAACACCACCACCATAACACCAGCACTCTTACACTACCACCCTAACACCACCACCCTAA
CACCAGCACCCTAACACTACCACCCCAGACAGTCAGTAACATGTCCTAGAGACAGACAGT
AACATGTCCTAGAGACAGACAGTAACATGTCCTAGAGACAGACAGTCCGAAACATGTCCT
AGAGACAGTCAGTACCATGTCCTAGAGACAGTCAGTACCATGTCCTAGAGACAGACAGTA
ACATGTCCTAGAGACAGACATAAACATGTCCTAGAAACTCTGTCTTCTCTCCACCTCTCC
ATCCACCCCCCTATTTGTTTGTCCATATACATGTCTCTCTGTATCCTTCTCTCCACCTCT
CCTGCTCCCCCCTATTT
>NODE_2873_length_201_cov_4.358209
GAGGAAAAATCACAGAAACATGTTGTAGACAAACCAAGCTAAGGTTTTGCTCAGAACAAC
ATGCTGAACAAAACGTCGGCGTTCTTTTCTCCCAAAACCGTGAGTAAACCGGAAATAATT
CTAATTCCGGTTTCTCTACTTCCGGTTTTCGGGAATAAAACGCCAACGATTTGTTCAGCA
TATTTTTCTGAGCAAAACGTCGGTGTTGGTTTATCTACAACATGTTTCTGTGATTTTTCT
GTGATGTCCTCACCTGTCCGATGAGCTGGACGA
>NODE_2874_length_303_cov_24.947195
GGTGTTGGTTTATCTACAACATGTTTCTGTGATTTTTCTGTGATGTCCTCACCTGTCCGA
TGAGCTGGACGATGAAGTCCACCACCAGTTTGGACTCTTTGTTGAGCATGCCCTGCCAGA
GCTTGTCCACAACGCGCTGAGTGAAGTAGAACACGTTGTTCACCAGGACCTGGTAGCTCC
CCCCGCTGGTGATGGGCAGAGACGCGTCCTCGCCTAAGAGAAGAAGGAGAAGAAGAAGAA
GAAGATCGCTTTATTAGTCCCCTTGGGGATTTTTTTTCTCTGCATTTGACCCATCCTATT
CTTAGGAGCAGTGGGCAGCCGTGGTGCAGCGCCCGGGGACCAGCTCCAGATCTTAGCCAG
GGCCTTGGTCAGGGG
>NODE_2876_length_172_cov_10.784883
TCACCACCACCTGTGCTCCCAAATACAGAGTGAGTAAACACACATCCTCTCTCGTGCACA
CATAGTCGACAGAATTAAACGACTTGGTTCCTTAGGGTATGAATCATATTGCCACTCTGA
TTTGATGTTTGTTTTTTTGTGATGTGTGTTGTATAGCTGCCCCTTCTTCCCCTATATGAA
CGAGGGTCTGATGCTGAGGAGTCTGAGGAGGGGGAGACATGACAGCTATGATCTACCAGT
CATC
>NODE_2877_length_213_cov_21.192488
TATATGAACGAGGGTCTGATGCTGAGGAGTCTGAGGAGGGGGAGACATGACAGCTATGAT
CTACCAGTCATCACCACCACCTGTGCTCGCAAATACAGTGAGTAAACACACACCCTCTCT
CGTGCACACATAGTCGACAGAATTAAACCACTTGGTTCCTTAGGGTATGATAATGATCTA
TGTGGTCACTTAGCTGAGGGTGTTTTTCTTGTCTGTGTGCAGGTAGGTCTGATTGAGGAG
CTGCTGCAGATTATTCTGAACACTACATTTGCATTGATTATTGAA
>NODE_2878_length_464_cov_39.780174
TAGTTTGTGATTTCCTAGAAATTCCCTAGTAAGTAGTTTGTATTTTTTTAGTAATTACCC
CCAAATACTACCTGGCAGATTTCCCAATTATTCCCTAGTACTTAGGGGTTAACTAACAAC
CAAATTACCATTGTTTGTTGAGAATCATGCCAATATAATTAACAACTAGTTTCTACATAA
CTTCTGCTGGTCATGCCAGCTTATTACCAACTAATTTCTACCTAACTTCTATGTACCAGC
CCCCCAAAATGGAGTGAGTTGTTGCTGCTTAATTACCAACTAGTTTCTACCTAACTTCTG
TGGAACATGCCATCTTAATTTGCTTAATTACCAACTAGTTCCTACCTAATTTCTGATGAT
CATGCCTGCTTATTACCAAGTAATTTCTACATAAGTTCTGTGTACCAGCCCCCCCAAATG
GAGTGAGTTGTTGCTGCCTAATTACCAACTAATTTCTACCTAATTACCAACTAGTTTCTA
CCTGGTCACTTAACCACGGCTAGCTAGCTACTCTAGCCTAGCTAGCTAGCTAGCTA
>NODE_2879_length_121_cov_10.595041
GGGTACCCTTTGGGTTACCGTTAAAAGCGGAAAAACGACTAAGTGTCGAACTTTACGGGT
ACCTACCGGTGGTGGGATACCACCGGGAAGTGCCCCTCCTGCCCGGTTCCTAAAATTAAA
TAGAGATGAAATAGAGTTGTTACGTCGTGCGGAGTTTCAGCAGCGTGGGTCTCCACATGT
TCATGGTCGGGTT
>NODE_2880_length_73_cov_64.767120
AAGAAAACTAGCGCTTGGTAAACACTGATAAGGGATAAATAGAGAGTGGTCAGGCAGAGA
TAGTTCTGTGGGAGCCCAGATTGTGTGCGGTCTGTTAAAATGAGATTCTGAGCCTGTCTT
TTTTTATTCTTCCCTCTCTGCCCTC
>NODE_2883_length_407_cov_7.695332
CCTTGAGTGCTGATAACGAGAAAAACGAGATTTTAACATTATTACAGCTAATGACGGTCC
ACATATCTGCGGACAAGCTTACCTCTTCAGGATCACCTCTCCACCATCACATGTAAGTCC
TCTTAGGATCACCCTGTCTTGATCTGGAACATTCAACCTCTTCCATGTCCGTATTCCCAT
GAATATCATTCCGACGTTTCAGAGAGAGGTTGACAGAGAGGTTGTCAAGGGCTGGCTACG
GAGAGAATTGGCTACGGAGAGAATTGGCTATGTCGGAGACTCTCCACCAAAGTGCTGTCT
GACTTTCCCGACTGACTCAACAACGTGACAAGTAACGGGAGGTAATTGCTGTTGTTTCAC
TTTACCTGCAGGCTTTAATTCTGTGCTGGTATTTCCCATATTGCTGTTGTTGTATTTCAA
ACGCAATGTGGCATGTATTCCCCAAACGTATCTGGTGACAATAGTTTCCTGTCCGCTAc
>NODE_2884_length_105_cov_162.638092
TCTGGCTCGTCCTCTGAAATAGAGAGTGGATTCAATATTACTGAAGGGTAGCTAAGCTAT
TTCTCTCCCCCGTGACACCAACAACAGTAACACACTTTCACACTGAATTGTTCTTATTTA
TTTCCAACACTTACCGAATGGCTCTGGTTCTAGCTGGTGAAACGACTCGTCCTCGGA
>NODE_2886_length_195_cov_5.794872
GAGACTGTAGTGGGAGAGCTATGCTAGAATCACGTAAGTCTCAACGAGGCTAGCATAATC
GTTGGGCTAGGTGGGAGGTCCTATCTTGTGAGGCTCCACCCAGGCAGAGAAGAGCTGCCT
GTGTTCAATCACATCCGCCCTCTCGACATAATACACATGCGACGGACGGCGATTCGACAG
TCTGTTGTAAAGTTTCGTGCGAAACCGTTGAAATACACAAGTAGAAAAAATGTCCGGAAG
GGGAAAAGGCGGGAAAGGACTGGGAAa
>NODE_2891_length_158_cov_7.575949
TCCAGTATCCCGGCTTCTATCGGAGTACTCCAGGTGGCAAAACCCGTTTTCTTGAAACCG
GGATAAGGGCAAAACCCGGTTTCTGAAGCCGGGATATGGTGTTTACATGCACAAACATAA
AAACGGGATACTCAAAAACCCAATCAAAACCGGGATACTAAAGACCATGTAAACGCAGTC
AGTCACTGACTCCGGAAGGAAAGACAATCCAGTTCAGAGGTAATGACCTc
>NODE_2904_length_73_cov_11.986301
TACGAACAAGTCAAACAGAGCAAAGCTGCTTCCCTGTTTCTCATCAGTTAAAACTACTGC
CAGCCGAGAGCTTAGAGAAACTCGATACCGGCTCATTTGCATACTAAAGTGATTGACACA
TTGCGTGTTGGTGTCTCAGGTCTCA
>NODE_2906_length_86_cov_14.116279
TGATGTTCATAATGCAGTTTTTTGGATTTTTAGAATCTAGGGTTTTTATGGTCAGAGGCT
GCTTTTCTGGGTGAAATAAGGCGTTCGGCAGGGTTGCAGCCTGCTAAAGATGGTGAGTAT
TGACTTATGGAAACCTCACTACTTGGTGAGAAGCCTCA
>NODE_2908_length_662_cov_37.632931
ATAACTATTGCTGAAGCTATAGGGGGGATATCTCACAAGTGTGCCAGTAGTCTTATGGGT
GCTCAGATGAGCAGAGTTTATGTGGGGGATTAGCTCAAATGGTAGAGCGCTCGCTTAGCA
TGCGAGAGGTAGCGGGATCGATGCCCGCATCCTCCAAGTGTGTTCCCTTTGATCATTTTC
CTCTGAACGTACGAGTCATCTCCCCATCCCCTCCCCTCTTTCTAGCCTCCAAAACCTCAG
GAGCACGAACAAAAGGGCACGATCCCGGCATGCACGTCAGGGCCCGGATAGCTCAGTCGG
TAGAGCATCAGACTTTTAATCTGAGGGTCCAGGGTTCAAGTCCCTGTTCGGGCGATCCTT
CAGAATCTATTGGGCCAAAATGTTCCAAGTGGAAAAGAGTAAATTTGACAGTGGAAATCA
GGGGATAGCGCGGACGCATTCCCCACTATCAGAAATTATGCAGTCCACTTTTGGGGAATT
CGCAAGGGTCATCACAGCTGGAGTGCAATGGCTGAGCCTCGCCCTGGGAGAGCCTCCTAC
CTCATCAAAGTATCTCCCCTGCCAGGTAAGTATGAGTTGGAAATGGAATTTGAACGGAAG
GTCAGTGCGTCTCACAACTGACATCCACCCCCACTAAATCATATACGGGAAGACCAAAGA
GGCCACCGGCGAGAAGGCCTGATGTCGGGAACTTGATGAAACACTTTAGAAAAAGTACAC
ATGGCTGTTACTTT
>NODE_2910_length_221_cov_9.538462
GTGTTGGTTTTATGTGGTGTTGTTGGTTTTATGTGGTGTTGTTGGTTTTATGTGGTGTTG
TTGGTTTTATGTCTGTTTTATGAGCTGCTTGGCATTTTAATTTCCTCCAGGATAAATCAA
GTGAATCAAACCAAATCAAATAGCTAATAATTTCCTGTGTTCTGCCGTTTACACTGACAA
CTGGAGCAGCAGCCCAGCGGATGAGGAGGGTTTGTGTGTCTCTCTAGTGGAGCTGCTGGA
GAAGTGGTCCCAGTCGTGTGTCCTCCAGGAGGACATCAGCTCTGCCCTGTTAA
>NODE_2914_length_196_cov_37.056122
TTTTTTTGCGGAACGATTCGAGGCTCATATTAGCACCAATTTCCAAAACAATGTCACTAC
GTTACTTTTGGAAGTCTCTACTCACCATCCGCGGGTTGTATGACCCGAAATAATCCATAT
TTGCTGCAAAATCGGTCTTTGTTTAGGGGTGGTCCTAGCTTCTCCATAGCGTTCAATTGT
AGTAGCTACGCGACGTGACAACAAAATGGCAGAACGGCCTTTGGTTCCCCCAGACCGGCC
TTGGCTCCGCCCAGACCGAACAGAAAGT
>NODE_2915_length_539_cov_18.408163
GTTGCATTCCTGTTGCAGCAGCTGTTTTCTCTTTCATGAAAGCAGTGTTTCCCAAAGGCT
AGCAATACTATTCTGAGTCAGGCACTTTTGATTTCATAATAACTTGTGTCAGCAGAGGGC
ATTTTGACAAGTCGGTGGGAAAGATGATGAGCAGCATTAGCTATAAACAATGTGGGCTCG
TCCGGGATTTGAACCCGGGACCTCTCGCACCCAAAGCGAGAATCATACCCCTAGACCAAC
GAGCCTCAACTGCAGGGATTTCTATGTTGAAGCCGAAAGAGTTTTTGGCTGCAAGACCAG
GTATACAAGCAATGTTGACTACTGAGCATTGTTTTATGTGTCTTACAACACCGGTAGTGT
GGCCGAGCGGTCCAAGGCGCTGGATTAAGGCTCCAGTCTCATATGAGGCGTGGGTTCGAA
TCCCACCACTGCCAGCCTTTTCCAAAACCTGGCCAGGTCAAGCCTGGCTTAAAATGTGTT
GGCTTGTTTGTGAAATGGAGTGGTTCCTTGGAGTGAAGTAGCTAGCCATGCCAGTGAAAG
TGCAGTGAACTGGAATGACTTAAATCTCATCTGTTCGATTTGTCACTCCCTTTTCGGCCA
CTAGATGGGGT
>NODE_2916_length_198_cov_4.974748
CCTATTACAGGGAATGTCCACTAACATCTCTTCTGTGAGACAGAAATCAAAGTCATCTGC
TCCACTGATACCTACTCAGGCCAGTGATAATGGGTTACACAACATCTGCCATACACTGTC
AAAACGTAATAAACAGGAAAGGAGAAAATTTAAGAGAAGACTATTGAGATCTGATAAGGT
ATCACAAAAAAGAAAGGAGAATCAAAAACACAAGGAAAGGGCAAAATATGCTTTAAATGA
AGGACACAGACAACAAAAGAAAAAGATCTA
>NODE_2918_length_517_cov_44.605415
TCATTCTAATGACAGACGAGCCCAGAGCTATTTCCACTGTCCAGCGCTCTCCCTGTAGCC
CTCGTCAATGCCCGCCTCCTAAGTGCACTTTTCCCCGCCACTTGGAGAATTGATTGAAAC
AAAATGTCACAATTATGCCCGGTAGCTCACGGCTTCAATTATTCATCAATTAGGGGGCTT
TTTCTTTTTCCAGACCTGATTTTTCATTGGGTTTGGCCGAGATGTATGGCTCCCCTGCTG
TTAACCAGTCCAGAGTCATTAGTTTCTGGGTTTGCAATTAAACCTGATGCATAATTCATC
AGGCCCAACTCTGCCGACACACCGCACAGCGAGCTCTGGAGGCGTGGATGGGAAATTAAT
TCGGAGAAATGGACGTTTTTTCCTCGCAGGTTGGAACAGATGCGGCGGTCGGGAGAGATG
AGACATGGAGGTCTCGGCGCGGTAGATCAACGCTGATGGGGGAATAGGGGTAAGATTATA
TATTCACATCAGAATTACAAATCACATGTGAGAAATCTAGATAAAGTGTATTTTTCATTT
TTTAATATGGCATTATGTCACCATATATTACATCAGTAATAGTCCTACt
>NODE_2919_length_138_cov_4.753623
CTCTGCTGCTCTGTTACTCCTTCTCTCCCTCCTCCCTCTGCTGCTCTGTTACTCCTTCTC
TCTCTCTCCCTCCGCTGCTCTGTTACTCCTTCTCTCCCTCCTCCCTCTGCTGCTCTGTTA
CTCCTTCTCTCTCTCTCCCTCTGCTGCTCTGTTACTCCTTCTCTCCCTCCTCCCTCTGCT
GCTCTGTTACTCCTTCTCTCTCTCTCCCTc
>NODE_2921_length_192_cov_12.005208
TACACTTCTTTTTTGTTGTTAGTAAAGCATCTCACGACAACGAGTTTAACAGAGTTCCTC
GCATTTGTGAAATCCGAGTCCAGCTCATTTACATACTAAATTGACACATGTGAAGTGTCC
GTGCCAGCTCCAAGCTCCGCGTACTGAGAGAGCTGACACACAGAGAGAAACTGAGCGAAG
AGAGACAAGAGGACTATATATTTTTCGGATTTGATTTGAGGGGGCAAGACATTCCCTCTC
TAGACATGCCCTCTCTAGACATGC
>NODE_2927_length_133_cov_31.375940
TACAGAACATCCAAAGTAAGAATGTTGGTGTTCTTTGGTAGCATGCTAGCTAATGCTAGC
TCAGTTACAGTGATCTCCGGTGGCTAGTCTGTGAAACTAGGCTATGGAACAGCCCGAAAC
CACGACCCCCTCTCCGGCCAGGACTTACCGCACCGGACCCGCGCCACCGCTGAAGATGGA
CAGATGTCCACCTCCCCACCCGGCG
>NODE_2929_length_83_cov_6.843373
CCAGACCCAGCCGGGGCTCATTCAAGCACCAATATCCAAAACAATGTCACTACGTTAAAC
TTGGAAGTCTCTGCTCACCAGCCGGGGTTGTATGAACCGAAATAATCCATATTTGCTGCA
AAATCGGTCTTTGTTTAGGCGTACACAGTCCTGTc
>NODE_2935_length_339_cov_11.557522
AATACCTTAAATAAACAGTCAAAGTTCTGTCAGATAAGCGACAGATCTGATTCCTGGCTC
AAACAAAATTAAATCCAGACTGTGAAACAGAAACTAGAAACCGCTCTGCTCAAGACGATT
GTGATTGGTTTAAAAAAAAAAATCCCTTTCTCCGAATGGTGATGAGTCTGGCCAGACCTT
CCTCTGGCATAGCATCAGCAAACTGTCAAAAGTGAGACAGGGAGGGAGAAGTGGAAAGCT
AAATAGGACATATGGAATAATGAACATTATTTAAAAATATAAATAAAAAAGACATCTGGA
AGTTGCCCTGAGGGCAAGATGATGGGGGTGAGCAAAAATCTCTCTACTTTCATGAGCAGT
GGCAGAAGCACATTAATATTAATATTCAAACTAAGaggtcttgatttatta
>NODE_2942_length_170_cov_5.705883
TCAGCAAGTTCAGGCCTGCTCTGTCTCCCTCTAGTGGTTGAACTCTGAAACCGTTCCTGA
ATGGCTGGGGGGAAAAAAAGAGAGACCGACCGACAAAGCCTCCTATAGGCCGACGCTGTG
GGTCTGACATGTTCATGACATGATATGAACTTTCCTGTAAGGATTTTACTCTGGAAGTGA
AATCTCGAGCACTTCCTGCCTGCAGGGAAAAGCATGTAAAGGCAATAATATCACATAATA
Tc
>NODE_2943_length_340_cov_18.488235
ACCCCGGTAAAGCTGCAGCCGATGCCAACGCAGCAGCCTGGGCAGCCTACTACTTCCAGT
ACCAGCAGCAGCCCCAGCAGGCCCCCATGACGCCGGCCGGAGGAGCCCCCGGCACCACGC
AGCCCAACGGCCAAGGTCAGCCAAGCCAGCAGCCCCAGGACTACACCAAGGCCTGGGAGG
AAAACTATAAGAAACAAGGTCAAGCGGCCCCCCAGGCAGCAGCAGCAGCAGCCCCCCAGG
CAGGCGGCCGGCCTGACTACAGCGCTGCCTGGGCTGAGTACTACCGCCAGCAGGTCGCCT
CCTACGGCACGGGCAGCCCCCAGGCCATGGGCGCCGCCCCACAAGCCCCCCAGGGCCAGT
AATGTGAAGTGGACATAAAGTAAATGCTACATTGTCGAAACCAAATCCTTTG
>NODE_2944_length_504_cov_18.829365
ATGCAGTGCCTGGCCAGCACTGAGAGGCGCCTGGCACGAGACGAGGCCATGGCTGTCTCC
TACAGGACTGAGATGAACAAACTGGTCGAGTCTGGTCTTGTGGAGAGGCTCGAATCAGCA
GACGCGGATCGGAGTGCGGAGTCGTGGTACCTCCCGCACCATAACGTCCGCCACAACGGA
AAGGACCGCGTGGTGTTCAACTGTAGTTACCAGGTTGGCAAGTTGAACCTAAATCGCCAC
CTCCTTCCCGGACCAACTCTGACACCCTCGCTCATCGGGGTGCTTGTGAGGTTCAGGCAG
CAGCCAGTAGCCATCAGCGGGGACATAAAGCGCATGTTTCACCAAGTCCGGCTGCTTGAA
GACGACAGGCCCCTGATGCGCTTTGTTTGGAGAAAGGACCCCTCTGATCTTGAACCGTCT
CTCTACCAGTGGAAGGTGCTCCCTTTTGGAACCACATGTAGTCCCTGTTGCGCGACCTAT
GCGCTCCAGACCCATGCATCAGCAGAAGAAGCGCCCCCTGGAATCCGAGACGTGGTCCAC
TCCAGTTTCTATGTCGATAACTGCCTCCACAGCGTG
>NODE_2946_length_355_cov_6.797183
CACACTGGTAATGCTCAGGCCTATCAACTTAGCGACCGGGGTTCAATCCCAGCTTCCGCA
CATTGTGAAGTTGAAAGCCATCCCCCATAAATAAGAAGGGTGAACGTTCAAAACGGCAGC
AAAATCCTGTTTTCGGAATAGCGGGGCTTCGGAATACCGGGGTTTCGGAATAGTGGGGCT
TAACGGTAGAAATATAAACCCCGCTATTCCGATGAATGGAAGTCAATGTTCGGAATTGCG
GGGTTTCGGAACAGCGAAGGAACACCCATACAGCTATATGTGAGCTGAAACTCTTTTATA
AATAAATGAGTGGAACTGAAGATTTGGAGCATTCTTATCGATGCACTACAGTGGTCACAC
ACCTCCCAACCAGAGAGTAGAGACTGAGTAGATAGTCCTCATTACAGCGGTAGTATGCAT
AAGCATt
>NODE_2947_length_371_cov_16.013477
CTGGAAGCGATCTAACGTTAGATAGTAGCTAACGGTAAGTGGGTGATGGTTGAATTAGCG
AACACAATACGTTAACGTTACCTAGACTAATGTTATTTCATAACTTAGCTAGCTGCAATG
CTAGCTAGCTAGGGTAGCTATGTAACTAGCTAATGCTAACGGCAGTCGGGAGTTGACATT
GTTTAGCTAGGGTATTCTTAATGTGACATTTTTCACACTGATGAACGTTACAGAATTATT
CTCTTCTCTGTAGCATTGAGAGTGATCTCAATAGATGTCAATCTTTGGCCCTAGATAACG
GTTGCATGATCTAGTTAGCCTCGGAATATAGCATAGCTAGCTAACAGACTAGGCTATCAC
AGGACTAATGTGTTCGCTAAGTTCTTCAACCACTTACCATCTAGTTAGATCGCTTCCAAC
AATCTCCTACAGCTACCACATTT
>NODE_2949_length_146_cov_5.712329
ACACACACACACATACAACTCCATCTATGAGAGAAGCATGGCCTCAAACATTGGCTTCTT
CAGCAGGCCTTCCAACTGGGAGCAATTGGTTAACCAGTGGTTCAACGTCAAGACGCAGCT
GGGCAACAGATGGTGGGGAAAGGTGAGCAAGTATGATGTTCATGCGGCACTGAAGAAGGC
AGGCACCGGCCACCTGGTGTTCTCTGAGTTCttctaca
>NODE_2952_length_413_cov_48.070217
TGGGTGGGGTTTGGCTGGCCACTTGATTCCCTATGAAAATTAATCGGCTATCAAACAATC
TCGGTTGTGCCCGGGACGATTAGAGCGCAGGGAGCGCGCGAGGAGAGAGAATGCCCTTTG
TGTAGGTGAAATGTGTCCGCGACTGTCATCGTAATATACCTCAGCGAGATGAAGGTTAAT
TCTGATGTACAGCCGGCAAGACAGTCATTATCAGCGAATCATGAAAATAAATTAAGCCAC
TGAAATAGATATGTCCTCCTCTGGCACGCGGCAGGGAGGCGCTGAGCGATGGACGGGTGA
ACTTTACAGATTATTATTGGAAAATAGTGACGAATTCAATTAATGCGCCTAAAAGACACC
TTTATAGAGGGCAGCCATAATTTAAATGACAGCGGGGTGTAATTTTGCTTGTTATAAGTC
AAATTTGCAGAGTTTCACGTTTCATGCATTTCTCTTTTTTTAGGGTCTCTTTCCTTTCTT
TTTTt
>NODE_2953_length_100_cov_12.420000
TCCACATCTTAAAACACTATTTAGTTCCTGTTTACAAGAATCTCCTCTCGTTTCAACCAT
CGAGACTTCCGGGTACGGGTATAGACAGGGAAGTAGTGCAGCGGTAAAGGGAACTAGTTT
ACTAAAATAGTGTTTTATGCTGTGGATACGCGGCATTGCAGTTCAATATTAC
>NODE_2954_length_222_cov_8.207208
GATTCGATTTAAATTGCGATTCTTAATCTTACAGTATTGCGATTCAATATTGCCGATTAT
TGCGATTTTTTGCTTGCTTTTTTAACACCAGACCATGGGAAAACGTTGAGTGATGATGGT
GTCTATAATCATCAGTCATATTTCCCAATAAAATCTGTTCATTAAGCAGGTGTCAAAGAA
ATTAATAATTAAATCGGTCAAAAAGTAACTGAAATCTCCACACAGTACAAATATGGACCT
TTAAATAAATGTATTAAATGTACAGATACAAAAGATTCAACAAAAAATACGACC
>NODE_2963_length_107_cov_9.915888
GTATGGGCGTGACCAGGCTAGTGACGTCACACCCGCGGTCCAGGCTAGGAAAAGTGGGAC
AGACCGACCGACAGACCGACCGACCGACAGACAAAGGCTCCTGTAGACCGACCCTCTGGG
TCTGGCAACAAAACTAACATGGAAAGTGATTGGTAACAGTAGCCAAATTAGCTAGGTCA
>NODE_2967_length_184_cov_4.092391
CTTGCTTACTTATTATTATTTTTATTATTCCCCACTTTTTTTGCCACGTTATAACTTTAA
CACACTTTAACCAATTTACACCATTTAAACTTTATTTAACTCGGTTTAACAGTCTTATTA
CTGCTATTACTTTTTACTTTAATCTGACTTCTACTTTTTGTGCAATTCTACTTTTTCTAC
TCATTTTTTTGAATGGAAGTCAATGGGGGGATTTTGCAACTTTCTTCAGCCTTCaactcc
ttcatactttgagcta
>NODE_2973_length_246_cov_4.459350
CCTGCTTGTTGCTTGTTGTTGCTGCTCGTTGTTATCGCCTTGCATTGCTGCTGTGATGGC
TACCCTGCCTTACTGCTCATGTTGTTGCCCTGCCTTGCTGCTTATTGTTGTTACCCTGCC
CGATGTTTGTTGTTGTTGCCCTGCCTTGCTGCTCGTTGTTGCCCTGCCTTGTTGCTTGTT
GCTGTTGTACTGCCATGCATGCCGCTTGTTATTGTTGCTCTGCCCCTGTCCCAGTAAGTG
GATTGTATCCTCTGATGCATTTGTGTGATGCCTGAATGTGCTGCTTGCAATCTTCTTTTA
ttctatgtgtcctatgtt
>NODE_2976_length_187_cov_45.401070
CAAGCTGCTAGCTACCCAACAAACACACCAGATGTCAATCAAATGAGGCTGCCCCCCTCC
CTTATATAGGGAGGCATTGAGGGGCGTGGCCAAGGGACGGTCCGTCTGGGGTTTGTTATG
AAAAGTAATCTGCAATTGCTCCGTGGACACCACACCTGTGGCTATATCATCAGTACAGAT
CATTATCAATCCCCTGAAGGTATTTATTGCATATATTGAATTATTTATTACTCAAACTGC
AGGATATCGAACAATGCAC
>NODE_2979_length_198_cov_7.616162
GGTGTGGTGAGAACACCAACCCACACAGCAGAATCTCGAGTGTTGACATCACCGTATAGA
TGTTGAGAAAGATGCACATCCAGTCCCATCTTTTCAGAATCATGATCTACTGTATTTTGA
AGCCTAACAGCTTTGAGGCTCTGTGGGGAGGCTGTGGCGCGGAGGTCGTGCAGGACGTAC
CATGATCATAGTTGGGTAAATCTCGCCTCTTCCACATGTCGAAGTGACCTTGGGGCAAAG
GCACTGAACCCCAAACTGCTCCCTAGAGTt
>NODE_2980_length_73_cov_16.027397
CCTCACTACTTGGTAAGAAGGCTTATTAAATACTTTTAAAAACCTGTACACTTGGTGAGA
ATTCATTATTTTCACTTTTGGAAACATTCATTTTTTATCGCTGCAAAATGCTTTTCTCGG
TGAGATAAAGCGTTTTAGTCAATTT
>NODE_2989_length_403_cov_13.550868
TCCTGTGGTGTGAACACAACAAAAAGAGGACAGTTCCTCCAATAGTTCTCAGAACTATGA
ACAGGTTCCTGGGGTCTGAAAGCAGCTATAATTATAAGTCTAGTACCAGAACCAGACTAC
AGTCTGTGCTTTCAGACTGTAAGAACCTTTTCATAGTTCTGAGAACTTTTGGAGGGACTG
TCCTCTGATTGTTGTGTTTGCACCACAGGAACTATGTCTCATTAGGTGCTTTCACACCAA
AGGAACCTTTTCATACTTCTGAGAACTATTGGAGGAACTGTCCTCTTTTCGTTGTGTTCG
TATCGCAGGAACTAGGGACCATTGTAGTTCCTAGAGGGCTGTTTTGAGGGACTTGTTTTA
GCTCCTACTCCAGAGCAGGTACTCCCAAGGTCCCTAGTTCCCCAGTCCCCAGAACTGTTT
GGTCCGAAAGCACCTACCCTAATTCAGTACCAGAGTCAGATTACAGTACCAGATA
>NODE_2994_length_223_cov_125.192825
CAAAGAGGTCTTTGATGAACTTGTAGGGATCTCTGTAGAAGGCAGTCCTCGTCCGCTCTT
TCTTCTTGTGTTTCTTTCTCAAGCATTCTGCTCTTCGCAGTGTTGCAAGGCGCAGCTTGA
TGTCGCCCTGTAGTGCCTCAAGTCCTTTTCTTTCCACTTCTGTGGCCTTCTTCCATTGTT
TCCTCAGCCCTCTTCTTTCCTTCACCAGTCTCTGAATCTCTTGTTGTCTCCTGGACATGA
GATGGGCTGGTTCCTTCTGTGTTCGGTGGTTCCCACTCTTCACTCCAAATCTCTC
>NODE_2995_length_314_cov_17.910828
ACAACGGAGAGTTTGAATACTTGATTCTGATTGGCTAACAGCCGTTGTAAAATGCTCTGT
AACCCACTGCTGTGACCGCATCACATTCCATTTTCCATATCAATACGCCTCCCAATCAAA
CTTTGAGCCGTCTGTCAACATTCCAATGAAACAGCTTTTTAATATTAATTTTCGCACTGA
CAGTCAGTCTATCAGGTCCTGATGTTTTTTCTTTACTGCAAAAGTAACCACAAAGACTCC
AGATATGAGGTTTGTTTACCAAAATAAACTCTGTTTGCAAATCTATCAATCCGATATCGG
AGTTTTCCGGTAGGGTCTGTTCCTATCTCTACAGTATAGCCTAGTATGTGTCATTCACTA
CGATACAGCCAAATGCGCACAGGTCc
>NODE_3000_length_73_cov_16.328768
AGTAATTTAAATCACCCTAAATATTATATTTCCCTTAGCTCACTTGGCTCCATCGCAGAT
ATCAAATTTTGTTTGAATCGGAGCATGTAAAATTTCAAGCGGTTCTATTGGTCAGAATCG
CTCCATACTGTAATCACTGATAGGG
>NODE_3001_length_267_cov_6.880150
AGCAGATTATCTGGTGCCTTTGCTTTTGGTACGGTGTGACCCTCTGGGGCTGCCGTAGAT
GTTTTGAGAACGCCCCGTGTCAGACAGCGAAGGTAAACGGGAGGAGATGCACACAGCACG
TTGTTTCAGCTGGGAAGGAGGTAGGAGAGATAGCCTACTGACAGCTTTGATACTGTGTAT
GATTTTAAATATGAAAAATAGAGCTCATACACAAACATGTGGTTTATGGTTCACCTTGAG
CCATACTGTACCCTATAGCCCGTAATCTTAGACAACTGTAGGCGAAAGAATTTTCCAAAT
CTGACCCATCCGTGAAAAGTTAGGGCCGAATCTCTCCCa
>NODE_3002_length_82_cov_41.402439
ATTACACAGCCTCCTCTCCTTCCAACCAGCTCCCCTCACACCCAACTGGACACACACTCA
AACATCCACCCAAACCCCAACACGAAACACACACACCGAACACCCCCTACTCTCACCCCT
TGCCCTCACTAGCCACCAGCCCATCCCTCACATC
>NODE_3003_length_160_cov_109.056252
CAACCTGCGGCCAGACCTCGTCCTCTGGTCCAAGTCCGTCCGTCGCGTCTACATCGTTGA
GCTCACAGTCCCTTGGGAAGAAGCCATTGATGAAGCATTCGAACGGAAGAGGCTGCGATA
TGCCAATCTAGCAGCTGAAGCAGAGGAACGGGGCTGGAATGTGAAAGTGTGGCCTGTGGA
GGTGGGCTGCAGAGGCTTCGTAGCTAGTTCCACCACAAGGCTACTGAAGGAA
>NODE_3007_length_93_cov_8.053763
GGGGAGGCTGAGTGCTGATGATTCACTCCAGCTGGCTCCAGCAATCAGCAGCCATCTTGG
AATCATGGAACATTCTGGAACACTCTGGAACACTCTGGGTTGGGCCACGCCCACCCGTGT
CTCAATAAAAGCCTTCCCCGCCCTAAGATCTGGTTCCCAGACTGT
>NODE_3008_length_208_cov_13.163462
TCTGGGTTGGGCCACGCCCACCCGTGTCTCAATAAAAGCCTTCCCCGCCCTAAGATCTGG
TTCCCAGACTGTTTGGAGAGAGTGGAGAGAGAAGACATGACAGAGGCAGGAGAGAGATGC
GTGAGTCAAACCCAACACAGACACAGAACACAACCACAACACAACCACACCATCCAGCAA
ACATTGAAACCCGTGTGCTTTGTAAAATAGCCCAATGAAAAGTGACATGAAAGATGAAAG
GAAATGTCTGCTAGGCTAATTGCTAAGTGATGATGTGGCg
>NODE_3022_length_923_cov_11.117010
GTATGTATGTATGTATGTGGGTCAATGACGTGACGCCTACTTTTTCTGTCCATCTGAGTT
TTTTACCTTAAGAAAAACATCAAAGTACATAAAAAGATGACATGTAAGTCTAATACCTTC
CCTGTACACATACCCACTCTAACCTCTCCAAACATTTTTTGTTATTTGCCCATTTTGGCC
ATCTGAAGTGTAAAAACATCATGTGGGGCGACCGTCCAGCCTTGACTTTTATTTTGACAA
CCGGCTTAAAATCACTTAAAATCAATTAAAATATATCCCATGACCTATTTGGCATAATTT
CAAACATGTTTTGTATTCACTGACAACATTATGCAACATTTGCGCATATATTTCCATCAT
AATATACAAACAAATATTGTCCGAATGTATACATTTTATGAAATATCATCAGGGGCGACC
ATCAAGAAAACACAATTGTGGGACTTTTATTTTGAAATCACCTCAAGGACAGATGTTGCA
TCAGCCAGCCACATCTGAGGGACCCAGAGAAACAGCTGGCAGGTTAGTAAGTCTCTCTCA
TATTTGCAAATGAATCTCTTTTTAACTGCTCTAATGTAGTGGTCACTTTTGGATGTCATG
TGGGACGACCGCCCCAAAACTGTGAATAATAAGTTTTATCTGCAAATCTACATTTTGATG
ATTAATTTGATAGTGGCATGTGGTAAGAAGTAGCTAGTTTGGTTTCTGTAGCTAACTGTT
AGCCTGTAATATTTGACTGAACTTGAAAACATCATCTGGGGCGACCGAGTGTCATGTGGG
GCGACCACTGCTCAGTGTTTTACATGATAGATATATATGTCCTGTGTTTATAGTTTCTGT
ATATTTATATTTTAATCATCATAAATACACATCTATTTGTTTTAAGAATAACTTGCTATA
CTTCAACACATATTTTGACCTTGTTATGACTATGGTATTACCCAGTTAGTATCTAGATAT
TACCCTGGTAACTACACAGGTTAGGGTTAGGGTTA
>NODE_3030_length_111_cov_32.027027
CTTCTGTATTTCCGGCAGTGTGGACGCCGTTCGGCGTATTACTGCCCTCCACTGGTTTGG
TGTTCAGTCACACATATCTTACTATTCAGTCCAGTGTCACACAGAAACTGCAGTACTATG
GAGTTAGATTTGTGTCTTTATTACATGAGAGAAAATAAGTGATATGAGAGAGGAAAAAAA
GTT
>NODE_3032_length_133_cov_76.654137
TCGAATCCCGCCAGCGGAGGGCATGTCATTTTGCACATGGATGATTGTGTGCATTCTAAA
CAAGTAAATAGTTGATATTTCAGTTCAAATCTGTGTTTTGAGATTTCCATTCCACATCAA
AACATTCCATTAGCCACCCAGCCAAATAAGAATGCTCCTGACTAATGGGCGTTATTCTCA
TTATTCTTGTCAAAAACACACAGCC
>NODE_3033_length_73_cov_26.465754
TGTTTAGCTTGTTCCCTGCTCCAGAATGCTCTCTCCCCTCCTCGCTCCCTCCGCCACCAA
TTCCCTGAGAGGAGGAAAATAAATTTGCTTGTCTCTTCGCTGACTGTAGAAATTAATTGC
TGAAATCTTGTCCCATCCAAGTGTT
>NODE_3035_length_571_cov_11.651488
AGTGATGTGCGGTGGGCTCGCATTAACCTACAGGTCCTAACTTTAGTTCCCAACAAAAGG
CCCATAGGCCTATAGCCTACTAGCACAGTGCCAGGGGAGTGACGGGATGTAGCCTATGTG
TGTAGCCTACTGTATGTAGTATGTAGCTGGGCTATGTTTAGGCTATTATACAGTATGTAG
GGTGTTGGCTTAGCCTACTCGGACTTGTTGGCTATGATGGGCCCTATATAATGAGTATAG
CGTACATAGCATATATATATATTTTTTTATTCTATATTATAGCCTATATCCACCTAAATA
TGACCTATTCCGTCACTGCCCTGGCTCTGCCGGTATTGCAGCTGGAAACACCATAGCCTA
AATGTTGAAATGTAAACGTAATAAAAATGAAAGCCTACCATTGATTCTGTGAAACATCCA
CCACAATGATTATGAGAATAATCCTGATCAGACTGATATAGCTGCACTAGCCTACAACTT
TTAAAACTACACTTTTAAAACACACGTCGATTAAGCCTGAGTTGACAGCACACGTGCGCA
GTATAGGCTGGAACATTCTTCTGCCGGTCACAGCAGGAACTGCGCGCTTTGGTCGCTTAC
GAGGGCTGGACGGACGCCTCGGGCCAGGCGTAGAAAATCTTCT
>NODE_3037_length_74_cov_100.324326
TTCCGGGTAGACGCGTTGTGTGGCCTCCTCCTCCTCCCCTCGTTGGACAGCATACCAGCT
GGCCCGTCAGTCGGCACCGTCCAAAATCACATCCTGAGAGGAAACACCAATATATTACCC
TAAACGTTACATACCACACGAACAGT
>NODE_3040_length_73_cov_8.986301
TCAAGTTGAAATGAATCAAACTGTTCCAGAATTAGTATTCCTGAATGAGAAGAACGAGAC
AAAGTCATACCACGCTGTGGAAAAGGTCACCCCCATTAACTCAACACCAGAGAGCATGCA
AGACAATGAAACAGTTCAATCCCAG
>NODE_3045_length_132_cov_52.348484
AAAAAAATAAACAAGAAGTATATGCTCAGGGGCCTCACTTATCATCGTGGATACATGCTT
TTTCGTTTACGACTGATTTTTATACTTGCTTTTGTCCTCAAATAATGTGATGCATCATGA
CAAAAATCAATGGGAAATACAGTGTATACATCTCACTTTATGTCCCACTGAGTTTTGTCA
TGATACATCACATTATTTGTGGAG
>NODE_3064_length_196_cov_15.066326
ACAGTACGGGGAATAGACACCCTCCGACTCTGTGCCCTGTTCCACTATTTGAATGGCACC
CTTGGCTAGCCTATCTCTGATCTCGAGCAACAAGACCAGTTCTTTGCTGTCTGACGAGAT
CAGAGTCTCTAGTATGCCCGTGAAAGGAGGGGGACCCGACATGAATTTTATTTCGTGTCC
CCGTTTGATTGTTTGTAGAACTTCGTCCGGGACCCCCTCTAACGCCTGCCAATGCGCGTA
GAAGGGGGTCAGCGGGCGCGTTATGTGT
>NODE_3065_length_186_cov_91.123657
CAATGTTAAAGAGGCGTGTCAACCAAGACACCCCCCCAACACCCAGCGCCTTCAGCATTT
CAGGGCGGATCTCGTCAACCCCCGGGGCTTTGCCACTGTGGAGTTGTTTGACTACCTCAG
TGACTTCCACCAGGGAAATTGGCGATGACCTCCCATCATCCTCCAGCGCTGCCTCGATGG
TAGAGGGTGGATTAGTTGGGTTCAGGAGTTCCTCAAAGTGCTCCTTCCAACGCTCAACAA
CCTCCTCAGTTGAGGTCA
>NODE_3066_length_358_cov_38.851955
AAACACTTTTTTTTGGGTCAGTTTTGCTACAGATGCAGATGTGATATCTCATCACACACA
CCTCACTCTCTGACTTCAGTGAGACACAGTAATGACGGCTGAGTTACGAGAGATCGCTAT
CGAAGGTCCCATTCTTACATCTTAATAAATGTGCCTTTTGATTTAATTAATCAATAACGT
ATGATTTCTAAGTAACTGTATTAAGTACTATTTCCTTTTTGGATAATTGATTTCTGCCAA
TGTGCATATTTTAAAATGTACGTATTTATTAGTTTTAAAGTAATTTATGAAATATTACCT
GTATTTATTTATTAAGATATTTATTCTGATTCTTTATTTTTGGAGACAGGTTTTTATCTT
CCGTGCTGTCTTACTTCTGACTTTGTGCCAATGTGCTGCTTTGAGGTGTTACATATTGTG
GGTTTGAATC
>NODE_3067_length_295_cov_24.793221
TTCCGTGCTGTCTTACTTCTGACTTTGTGCCAATGTGCTGCTTTGAGGTGTTACATATTG
TGGGTTTGAATCATTATTAAACCCTCACTCTATATTTTAATGAAATGTTGCTCTCTATAG
TGCGTGCATGTCATTCATTCAGTCAGCCAAGCAATGGAAACAATACAGTACAATAATACA
ATACTCCATTCTGTTCCAAAACACCTTACGTTTACTGCTCATGGTCATGTCATCACAAAA
ACACTTGTTATAAAACAAAACACTTCATTTATTTAAATCACTGCATTGGATAATGTGTTG
AAAACTACTCCTATATGGTTTGGCAGAATGTAGTCCCAGACACCGGATATCAGGTGTATC
TATttgt
>NODE_3068_length_1136_cov_15.149648
GAGAAAAGTGCCCTGTGGCCGGCCCGTCAGATTGTTTACCTAGGTATACATCTGGACACG
GGCACCATGAGGGCGCGGCTGTCCGACCCGAGAGCGGAGGCGCTGCAGCTGAGCCTCAGC
GCTTGTCCCCCTCTCAGGCCGGTCACGGCTCTGTCAGTGATGCGCCTTCTGGGTCTCATG
TCGGCCTCCCATGTAGTAGTGCCCCTAGGCTTACTACACATGAGAGGCTTACAGAGGTGG
TTTGCTCGACTCCGTCTGGACCCTGTGAGGGACAGACGCAAGTGGGTACGATTGCCCGCA
TCCCTGACAGCGGATCTCAGCTATTGGATGGACCGGCGCGTAATTGCGCACGGAGTCCCA
ATGAGCAGGGTATCCGACCACGTCGCCGTCTTCACAGACGCCTCACTCAGCGGATGGGGT
GGTACTTGTATGTCCCAGTTCGTAGGAGGGTTGTGGGCCGCCGGAGAGCGGCGCCACATC
AACCTACTGGAGCTGGAGACAGTACTAATGACGTTACGTCATTTTGTCCACCTGGTTCGC
GGCCGGGATGTGCTCGTGCGGTCAGACAACCAGACCACGGTAGCCTACATCAACCGGCAG
GGGGGGGTTCGCTCGCTTGCGCTCCACCGTCTGGCGGTGGAGCTGTGGCAGTGGGCTCAC
CTCAACCTCCGTTCTCTGACGGCGCGTCATATTGCCGGCCGTCTGAATGTCGGAGCAGAC
TTAATGTCTCGCGGCGGTCCTCACCGGGACGAGTGGAGCCTACATCCTCAGATTGTAGCC
CTACTCTGGTCCCGGTTCGGCAGGGCGGAGGTGGACCTGTTTGCCTCGAGGGAGAACGCG
AGGTGCCCCCTCTGGTTCTCTCTGAGGAGTCAGGACCAGCCTCCGCTGGGGGTAGATGCG
TTCGCGCATGCCCCGTGGCCGAGGACACTGCTGTACGCCTTCCCTCCGACGGGGCTGCTC
ATGCAGCTTCTAGCCAGGGTGCGGTCCGAGGCAGCGTCAGTGATACTGGTCGCGCCGGAC
CGCTACTGGGCCAGGTGGTATGCGGAGGTTATGACCATGACTACTGCAGACCCCTGGTTC
ATTCCCCCGTGGCCGAATGCGTTGTCCCAGGCGGGGGGCTTGCTCTGCACCCCTCCGGTC
CTGGGACGGCCGCTGGTGGCTTGGCGCTTGAACGGCGGAGGCTGTCCAACAGAGGACTCT
CTCCAGCc
>NODE_3074_length_242_cov_18.210743
GAGGGCGGACAGGACAGGGAACAGCTGGGTAGGGTGACACAGGACAGGGACTAGGAGGGC
TAGGCTGGTGAGTGCTGGGGCAAGAAGGGCAGAGACTAACAGGGCCGGAACGAGACAGAC
AGGAGACAACAACAACGGGACGACTTGGGAAAGGACAAACTGGGCGGGGGCGAGCAGTGA
GGACAACAATGGGGCTGGAACGGGACGGGGTATGGAACACTGAGGTGGGACACTAGGAAA
CGGGGAAACATGGGGCTGGAAGTTGGGAGCGGGGGCAGGCCGGAAGGGGGCCGACCAGAC
AGGATGGAGGCCAG
>NODE_3075_length_268_cov_59.220150
GGGCTCTTTGTGCCTCTCTGTCCCATGTGATGCTAACCAAAGCGGGAGAGTGAGGGTCAG
AGTTATTCGGCAGGGTACCAGGTTCTCCCCACCGGCGCATCTGCATGTGAAATCGCCATT
TCACCCCTCCACACTCCTAATTGTTGCTAAAATTATTTGTGAAATTGCCTTCCACCAGGA
GTGTTTAACACGCCAATTGTCACACAATTTTCTATGCACGGCGGGCCCATGGAGTTGACA
CACGCTCCTCTTCCATTCATGCGCTCTCGATATCCATAAAGAGTGTGATAGTTATAATGC
TATTTCATAACAATTAGTCCTACCTCTAAGAAACTATTAa
>NODE_3081_length_78_cov_248.346161
GCCTACCCTCCTCATCGGATCAGACAACGCCCAACTGATAGTCTCACTCCTTCCACCAAT
CCGAGGCCCGAGAGGATGTCCTCTAGCGGTGAAGACAGCACTGGGATGGGCGCTCCAAGG
TAGCACTGAGTGGGGAGACCGCGAGTGGAG
>NODE_3099_length_73_cov_3.273973
ACACCTGTGTTGGTCCCAACATGGCAGGTCTAGGACTACATTTGAAACACCTGTGTTGGT
CCCAACATGGCAAGTCTAGGACTACATTTGAAACACCTGTGTTGGTCCCCAACATGGCAG
GTCTAGGACTACATTTGAAACACCt
>NODE_3100_length_104_cov_23.519230
CACTTGTCTACAAATCTCTCCACGGTAATGCACCTATATACATCTCAGATATGCTGGTTA
GATACATCCCTAGTCGTCCTCTCAGATCCTCAGGCACCGAACTACTAACAGTTCCAAAAG
TCAGGACAAAAAGACACGGGGAGGCAGCTTTCAGTTTCTATGCTCCAAACATCTGG
>NODE_3104_length_103_cov_8.776699
GAAAAGCATTTTGCAGCAATAAAAAATGAATGTTTCCAAAAGTCAAAATAATGAATTCTC
AACAAGTGTACAGGTCTCCAAGATGATTTATCGAGGCTTCTCGCCAAGTAGTGAGGTTTC
CATAAGTCAATACTCACCATCTTTAGCAGGCTGCAACCCTGCCAAACGCCTTATT
>NODE_3105_length_199_cov_16.512564
AAATATGAAATAAATCATTTTCTTTTGTTGATAGGAAAGGGAAAGTGATGCTAACTTTTG
TCTTTCTGTTTTTTCTCTTCTGTGTTTGTGTGTGCGTGTGTATGTGCGTGCGTGTGTCTA
TGTGTGCATGTGTGCGTGCATGCGTGTGCATGTGTGTGCGTGTGTGTGTGCATGCGTGTG
CATGTGTGTGCGTGCGTGTGTGCGTGCGCGCGCAGGGTCTCTTCATCTTTCTGATATATG
GGGTGTACAACACAGAGGTAAGTCTGCATTG
>NODE_3106_length_97_cov_14.103093
TAGCACTCCAGTTAAGTAAGATATGTCTATCTAAATAGTACAGCGTGTTCCTTTTGTATA
TTCTCTCACAGCTGTGACTAGTCTAGCCAAGTAGCCATTATCTGAGTGTTTGCTGCGTCG
AATGTGGACTGAGAGCAACGTGTTCAGCTCTGAGTCAACGTGTTTCAGC
>NODE_3107_length_556_cov_41.158272
TACCACATCCAAGGAAGGCAGCAGGCGCGCAAATTACCCACTCCCGACTCGGGGAGGTAG
TGACGAAAAATAACAATACAGGACTCTTTCGAGGCCCTGTAATTGGAATGAGTACACTTT
AAATCCTTTAACGAGGATCCATTGGAGGGCAAGTCTGGTGCCAGCAGCCGCGGTAATTCC
AGCTCCAATAGCGTATCTTAAAGTTGCTGCAGTTAAAAAGCTCGTAGTTGGATCTCGGGA
TCGAGCTGGCGGTCCGCCGCAAGGCGAGTCACCGCCTGTCCCAGCCCCTGCCTCTCGGCG
CCCCCTCGATGCTCTTAACTGAGTGTCCCGCGGGGTCCGAAGCGTTTACTTTGAAAAAAT
TAGAGTGTTCAAAGCAGGCCCCGTCGCCTGAATACCGCAGCTAGGAATAATGGAATAGGA
CCCCGGTTCTATTTTGTGGGTTTTTCTCTTGAACTGGGGCCATGATTAAGAGGGACGGCC
GGGGGCATTCGTATTGTGCCGCTAGAGGTGAAATTCTTGGACCGGCGCAAGACGGACGAA
AGCGAAAGCATTTGCCAAGAATGTTTTCATTAATCAAGAACGAAAGTCGGAGGTTCGAAG
ACGATCAGATACCGTCGTAGTTCCGACC
>NODE_3108_length_129_cov_37.317829
AAGAATGTTTTCATTAATCAAGAACGAAAGTCGGAGGTTCGAAGACGATCAGATACCGTC
GTAGTTCCGACCATAAACGATGTCAACTAGCGATCCGACGGCGTTATTCCCATGACCCGT
CGGGCAGCGTCCGGGAAACCAAAGTCTTTGGGTTCCGGGGGGAGTATGGTTGCAAAGCTG
AAACTTAAAGGAATTGACGGA
>NODE_3115_length_472_cov_27.550848
CAACAATTACCTTTGAAGTGGCCTTCACCCCTTAAAACCTCATGTAGCAGAATTTAAGAG
GCCATCGTTCGATAAGAGAGTCCTGAAAATAGCAAACGTTGCCCCTCCCCAAGCCCCGCC
CTCTCCACACCTGATTGGACGGGCCTAGACGGGGGCAAAAGCACTGATTGGTACAATTCT
TCCCGACAGGGAGACATCCATGAGGATTTCTGCACTGTGTGCAGACGCAGTGGCCAGTTG
CTCATGTGTGACACGTGTTCGCGTGTTTATCATCTGGACTGTCTGGAGCCGCCCCTGAAA
ACCATTCCTAAAGGCATGTGGATCTGTCCAAAATGTCAAGACCAGGTAAAAACCCCAGCA
CCTGCCCCCCCATCCACCAAGTCCTGTGTCGTGGTTAGGGAGCTGGCCTAGCAGTCCAGC
CATTCAGCGCCCCCACAAACCTGAGATCTCACGATACTCCTTCCAAGTGGAGAAATATCA
CAGGCTATCTCTATCCTGTTGAGATGATTCAGTCCTACAGATCCCCCCCCcccctaaacc
ttca
>NODE_3116_length_264_cov_48.132576
CCCCCCCCGCACCTCACCCACCTCGCCAGGCGCACGCTCCCCCCTGTCTGAAGATCTTTT
GCGTAGAACACTCCTGGAGACGGTTCCATTTGCATGCCCACCCCATCAGGCTGCCGGATG
CACTCAGACTGGTAATAAAAGGCATTGACCCCCTTAACCTTTATGAATTACAATTTGTGC
CAGCAGCACATCCTGTCAGGAGGGCTCTGGGAGATGTGGGCACCGTAGCTGGGCGGTGTG
CTGCGCGGCGTGTGTTGTTTTGAGGTTGTTAAGGAGAAGGGGAAAAGGTTTTTACAGCTT
CTAGCCAGAGCTTCTGACAAGCAGGAGAGAGGGGgg
>NODE_3117_length_252_cov_24.170635
GAGGAAGGGAGGGAGGCGGAGGGAGAGAGAGAAGGAGAGGGGGAGGGAGAGAGAGAGAGA
GAGAGGGAGGGAGGGAGAGAGAGAGACCGATGCGATGGCCAGAGCAGTGAGGGGGCGATC
ACCTCGCCAAACTCCAAAGCCGTTTCTCTGGGACGAATAATTCCACAGTTGCTGAGGCAC
TGAAAAAGCAATCTGCAGCATCCCCCTGGGTCATGTCTGTGGCCGGATGATTTGTGTGAA
ATGTCATACATTAAATATAAGTTTAACATTCAGCCGTACACTGTAAAAAACTGCCCCCGC
CACCGCCGCCATCCACTGCAGCCA
>NODE_3141_length_73_cov_3.753425
TGTTGATGAGTGTTCTAGTGTAGGGTGGTGGAGGATGTTGATGAGTGTTCTAGTGTAGGG
TGGTGGAGGATGGTGATGAGTGTTCTAGTGTAGGGTGGTGGAGGATGTTGATGAGTGTTC
TAGTGTAGGGTGGTGGAGGATGTTG
>NODE_3142_length_182_cov_6.412088
TCGGACATCAGATACTTCTGGGTGAGTGAGGAAGACATCAGAAGATTTGATGATGCAGTC
CCTGAGGTTGTGCCCGCTGTAAAGGGAACTCTGGCGATCCACCAGGTAATTTCTACTGAA
CCAGGGAAGATCATGCACAGGGAGATCTCCTGCTTCTGTAGCAGACCACATACCTGCCAG
TGCCACAATCCCACAATGGTCAACCTGCACACTACCGCCAGTGCCCAGACCAGTGCCCAA
GATGAGGATGATCT
>NODE_3143_length_360_cov_9.925000
GGGAAAATGGCGTTTTTGACCATGTGACCATTCAGAACGCCGTTTTGGGGCGTGGCCTTG
CCGGCTGTACACAGTGTACAGCGCGCATACTTTTCAATGGGAAAATGGCGTTTTTGACCA
TGTGACCATTCAGAACGCCATTTTGGGGCGTGGCCTTGCCGGCTGTACACCATGTACAGC
ACACATACTTTTCAATGTAATAACAGCGTTTTTGACCATGTGACCTTCCAGAACACCATT
TTTGGGCGTGGCCTCGCTGGCTGTACACTGTGTACAGCGTGCATACAGCGTCCACTTTGG
AGAAACAGCAGTGTACACCCGGCATATGTTGGTGTACAGCGCGCATAGTTTAACATGCGG
GGTGTACAGTGTACACCCCACATATGTTGGTGTACAGCGCGCATAGTTTTACATGTGCGG
TGTACAGTGTAC
>NODE_3160_length_108_cov_13.203704
CTCCACGCCAAGGGCATTTACCCGACTCCACCCACCAGTCCCCCGCATCCACCGAGCGTG
CATCGATTTGCACAACAGCCAGAGAGGCGGGCGGCCTCTCCAACTACTAGGACAGTCTAC
CAGATGCTGAGTCCACAGGTGGAGGGACCTAAGTTCCCCCACTTCAAAGATGAAGATCGA
>NODE_3166_length_138_cov_14.094203
AGTGTAATTACGACGTAGTTACGGTGTAAGTACTGTGTAATTACGGTGTAATTACGATGA
AGTTACAGGTAATTACGAGTAATTACGGTGTAATTACGAGTATTACGGTGTAATTACGAG
TAATTACGACGTAGTTACAGTGTAATTACGACGTAGTTACGGTGTAAGTACTGTGTAATT
ACGGTGTAATTACGATGAAGTTACAGGTAa
>NODE_3167_length_87_cov_7.057471
ATGTGTGTGTATCATATGACTATATGTGTGGGTGTGTGTGTGTGACTGTGTGTACATGTG
TGTGTGTGTGTGTGTGTACGTGCATGCATGTGTGTGTATCATATGACTATATGTGTGGGT
GTGTGTGTGTGACTGTGTGTACATGTGTGTGTGTGTGTg
>NODE_3173_length_77_cov_243.337662
GGAGAATCGGAGCAGCTGGTGCGGTTCTGCAATCGCTCTACCGCACCGTTGTGACGAAAA
GAGAGCTGAGCCGCAAGGCAAAGCTCTCGATCTACCGGTCGGTCTTCATCCCCACCCTCA
TCTATGGTCATGAGCGATGGGTCATGACC
>NODE_3184_length_76_cov_5.868421
ACTGATTACGTCAGTAATGACGTAGGTACGTAGATCACGTACGCAGAGAGTTTGGCAGGA
AGTGAAGTCTGTGCGCCGGAGAGCTGGATGTATACACGTTATAGGCACGAGTTGAATAAA
TGGTCTACTGTTTAAATACGGATTGATT
>NODE_3185_length_382_cov_124.361259
AGAACTTTGTTTAATTTAATATGATCCAACATTAGTTCACTTAAACCCCTAATCTATGAA
TTGACCAGAAACCCCTTATGATTAAACATGCAGAGGACCAGAGAGTCCTTCCCAGCTATT
CCCCTGCTGCCATATTCGTGCTGCTGTTGAAAACTGCGACCTCACCTGAACCCCAGGAGC
TTGCGCTCCGCCTTGACAGCCCTGTGCTGCTGACCCCTGACCCCAATACTGTTCTCATCC
TGTGTTGTCACAACACCCTGCTGCCTTGATTCACTCTTGGTCGTTGGCTAGGTTTTGGAT
TTATTACTTTCGAGGCCGAACAATCAGTGGACCAGGCTGTCAACATGCATTTTCACGACA
TCATGGGCAAAAAAGTGTGTAGTTGTAGTTTTATTTTATCCTCCAGATGAAGCAGAGGCT
TGGGCGACTGGAAGTACTGTTTGGGGCTGTTACC
>NODE_3187_length_229_cov_14.283843
TCAAGCTGGACTTAGTCTGATTTTACACCCGATGGCGTGCGTGCGGAATTCCCAGACCAA
CTCCGGCATTTACCCGGAAAATTGCCAGAAAACCCATGTTAAATCCCGGGTGGTTTCCCG
GGTGACGGTAATTTTTTTTTCCCATGTTAATCTCGTGCCTCCCCTTACCCGTAAGCCATA
CTTTGACAGATTTCGGCTTACTCCTGGTAACCCGAAATGTTTGGACTTGGTCGATTTTCG
ACTCGCCCAGGTAACCCGAACTCGGTAACCCGAGCCGGCCTCCGGAGGGTCCGCCCGCCC
C
>NODE_3201_length_173_cov_4.884393
GGCTCCCGCTCGGAGACGAGGCGCGGTAGCGGGCTGCTCCGTGGTCCGCCCCCGACGAAA
GTGCTCTACTCAGCGGCTAGAAACCGAGGACCAGCCCCCTGACTACGACACCGGGCCTGA
GCCTGAATCCAGCGAGGATGAGGACGACTTCCCACTTTGGTCTCCGACTCAAAATGCTAA
AGGTGAATATGTCTAAAAATTACATTACATATTTTTGCATGGATTGGTGATAAATCCTAA
ATCGT
>NODE_3205_length_76_cov_18.434210
GAGCTAGTTTGCCAGGAGTCTAAGCAAACGTGTCTCTCTGACTTAGATGCAGGTAATGAA
TGAAATTAGCACTAATAGTAATAGTTCCTGATTTTTTCCCCCCTCACAAATTATTTTTCG
ACTTGTTTTTGTATCTATGCATAAATTA
>NODE_3207_length_92_cov_18.619566
TATGCTAAGGGCTAGGCTAGCTGCGCTAACGTTAGCCAGTCTAGCCCGGCCGGCAGTCCT
ACATTCCGACAACGACTCGTCAACAAAGGATTGGAACAACAACAAAGACCTACATGAGTG
AGTAGCTATGTTTTTGATAAACTCATCTTTTAATCCTCTGATAT
>NODE_3208_length_170_cov_13.182353
CACCACCTAACCCGACACCACCCAGCCCAGCACCATCTAGCACGGAGGACCACCCAGCCC
ATCACCACCCAATCCAGCACCACCCAGCCCAACTCCACCCAAACCAGCATCACCCAGCCC
CACCCAGGGCAGCCCCACACCGCACCATCCAGCCCAGCCCCACCCTGTCCAGCACCACCC
ATCCATTAAAGTCCACTTTCTCATGAGGGTGTTATTTAAAGGTGCTTTCCCTCCAGCTCT
GT
>NODE_3209_length_316_cov_25.386076
AGCACCACCCATCCATTAAAGTCCACTTTCTCATGAGGGTGTTATTTAAAGGTGCTTTCC
CTCCAGCTCTGTTTTCAACACGGGGCCATAAAATGTTAGTAGATCAGAAAAGAACAATTG
TGTGCTGCTTGATTAGGCTGTTTGACAGGTCAATCCAATTATTTCACAGGGCCAGAAGTG
TGCTAGGTTGTTTTTTCATCTATATCATGTGTGTTTCAAATCTCTTTAATTATTGATTTT
TGCCAAACAATCCGCAGGAGATGCACTACGTACCAGGCCGTGCAGTGGGTGGTACGGTCA
GATGATATGAACGTATCACTGGGGTGTCTCCCCCGAGAATATTTTCTTCAAGATTGTTTG
ATATATAATCATCATATTTATTCATAAG
>NODE_3211_length_185_cov_8.935135
TGAAAAGGTGTCTGATTTAAATAGGTACTACCGAGTATCCATTCACTTATGAATGAAAAG
GTGCCTGATTTAGGTACCTAAGATGACTGAGAGTGGCACGAAAACTAACAAACTGCATCA
AAATGTTGAAACTGAGAAGTTGGAAGACTTAACCACTGAAATTCCAGTGATTAAGTACTG
AAATACAGTAGCGTTTGGCACCGGTACCGAATCCCAGGTACCAGTATCAGTTCAAGTGTT
AAAGGTACCCATCCCTa
>NODE_3212_length_469_cov_34.614071
CCTCTCTCCCCTCTCCTCCTCTCCTCCCTTCCCCTCTCCTCTCCTCTCCTCTCCCCTGTC
CTCTCTCCTCTCTCCTCTCCTCTCCCCTCTCTTCCCTAATTCGCCCGTCGAGAGCGCGGA
GGGGGAGCCACGCACATGATGACATCATGAGACAGGCAGCTTTTGAAGTGCCATTCCTGA
AGGAACCACTTATAGCAATTAGGATATCCTTGAACAAGCGTTTGCGAAACATTGGCTGGT
TTTTGGCATTTGCCTCCCGTGCCTGCCTACTAACTAGCGAGGTTTGATCTCCCATAATTA
TGGAGCCACCGGCTCCCCCAGACCTGACAGCCTGCTCCCAGGAGAGGGCTGGATTCTGCG
GCTACTCGCTGATTGCATCAAAGTGTCAGAAATTGCAACATCAAAAATAATAAACTGATA
TTCCGGCAGCTAGACTCCCTCTTTGAATATTTCCCTTAAAACGCTCTCTAATTTGTGCCT
CGCGCGCTGCCAGTGTGTGCCTGTGTGTGTGACTGCGAGGGGCTTGAAGCAAATAAAAGC
a
>NODE_3215_length_580_cov_32.303448
CATGAGTCACAATCACATGAATATAATTATTCAATAGTATCCTATAACCCCACACCTCTC
ACTAGAGATGCAATCAGTGTTTCCCATTCATTATCATGTGTATGTCTTCTAGGTATAGCC
TTGTTATTAGCCAGTAATTCTCCCGCTCTACAGTCCCACAGAACTTCTCTGCTCTGTACT
TTTACAAATGTCTCCAGGCTATAAATACTAATGAAATCTCTTTGCTTAATTTGATTTTGC
TGGTACACTTGCAGTTATGGCTGAACTTTCCCACGAGAGAGGCTGATTGAATGCTCTCCA
GTCCGTATGGAAACGGGAAAACATTCCAAAGAGCCGAGAGATCATTTCCATAATTACCCC
GATTGGCAGCCTAATGACCTTCTGGAACAATAAAAAGATCTCTTGTTAATTCCATTTCTG
TCGCTGACATTCAAAAGATTCCGATCTTACATGTTTGAGGGTTCACAAGATAACAAGTGT
ACTTTTTTTCCTTTTTTTCAGCCCCAAAGAGCAGTCCATTCAATTAGCCCTAATACACTG
AGAGCGTGCTATGAAAGAGATCCGCTGGTGGCTCTATGCCTCGTCCCCCTGCCTCTATGC
CTCGTCCCGCTAAAGTTGGATAATTTATGGGCCCGGGAGATTATAAAGATGg
>NODE_3220_length_80_cov_40.887501
CTCTCTCTCTCTCTCTCTCTCTCTCTCTCTCTCTCTCTCTCTCTCTCTCTCTCTCTCTCT
CTTTAATAACCACCCAGCCCAACCTGGGGAACTGGGAACTAGGGACCTGGGGAACTGGGA
ACTAGGGACCTGGGGAACTGGGAACTAGGGAC
>NODE_3230_length_440_cov_49.250000
TGCATAATGTATACAGGTTTTTAGGATTTTTTCCTATTTTTATTTTTTACTAAACAGCAT
TTCCTTTTTTTTATAAACCAGAAAAAACTAAATTCTACAGAGAAAGTTCCTACCGCAGCC
TTCTACTGCTGATAGAGTTGACATCAAGCTGTACAGCGCAGTCAAAAACATACTTACATC
TCAGCTCATGTACAGGTACAGCCATAATCAAGGCACAAAGATCTACAAGTAGATTTGTTT
TTCTTTCAATAAAGTTGTACAAAATAATATTACATTTTACAGTCTGTACAGGATCAATCA
GCCTTGCACAGTCAGTACAAGTTAACCAAAAAACAAAAACAACAAAAAAACCAATCCATG
TCCTCTGGCGCCCCCCTCTGGCGCCCCTCCCTCTAAGATGAAAGGATGCTTCTGTGATCA
CGCAGGGGTCTGGAGGAGAGTGGTGGAGCGTGGCCCCTCTGGGACACCGTAGGCAGAGCG
CAGTGGCAGGGCTAAGGCGCACAGAGCTCCAc
>NODE_3231_length_169_cov_43.763313
CTCGGCGCGGCGCGGCGGCGTTATAACTTAGGCCTACGGGCCGAGGAGGTGAAGTGCTTA
CAGGAATATGACTTGACACGCTTTATCAAATGGGGAAAGATGAAGACGAAACAGCTGCTG
CTGCTGTCGTAAGCAATCTGGCCGGTGATTGAATAAAAGTGTCAGTGGAAAAAGGGCCGC
GTGATGGTCTTTTGTTCCAGCCCCCCCCCCCATCACACCACCAACCACCCccccacaccc
c
>NODE_3232_length_173_cov_6.543353
ATATTTGTGCACAAAAAATCGACAACTTGTTTGCGATGATCAATCGAGTAGGCTTCTTGC
TACTTAATGCGTATAACTTGTTAAACTCATAGCCTAGTATGTTCCTATCCTAGTCCTATT
TAACCCCCTAGTTTATTGTGAGCGGAGACGCAAAGCGGAAGGCAGCTTTAGGCGCAGTGA
AACAGACTTCCGGTCGCTCTGAGATTCCTGCTCCCCACTCTGAAATCCGTGCACTCCACC
CACTg
>NODE_3233_length_365_cov_13.493151
CTCCTTAATTGTGCTCAGAAGAATCCTTAATACTCTGGTTTCACATGGTCTCCCCAGCCT
AGGTAAAACGCAATCACACTCATACACGATGTTATATATTCCAGGAGTCGAGTGCACCAT
GCCTGCCTTCCGTCCTCGGGACATTAGTTTCCCCTGGTCTGTTGGTGGTGGATGTCCCTT
TTTTCCAAAACCTAACCTGGCCAGCGACTGTGGAAGCATATGCATCGTGTTGTCTGTGTT
CTGTAGTGGCCTATGTTTGGGTGGCAGCCTGTGACAACATGTCTTTTGTTGGACTGCATA
TGAGTGTCTGTCTCCTAGGAGGTTGTTATGTTTAGTCTGAAACTTCCTGTGAATAAGGTC
TGACAGTTTCCAAGCCATTAATTTAATCATGGACCCCTGGAGTGCTTGGTTTCtgatgcc
atgtgaagctgtttatc
>NODE_3234_length_259_cov_21.868727
TGTGTGTGTGTGTACCTGTGTGTGTGTGTGTGTGTACCTGTGTGTGTATACCTGTGTGTA
CCTGTGTGTACCTGTACCTGTGTGTGTACCTGTGTGTACCTGTGTGTACCTGTGTGTGTG
GTTGGTGAGGTCCAGCCTTCCTGTGGTCAGTAGCTCAGACAGCTGCTTGCGGTTTCCGAA
GTAGAGCGCCAGGTCTGTGGCGATGATGGCCTTCCTGATGATCTCCAGGACCTGCTCGTA
CTCTCCTGACGTCAGGTTGGAGAAGATGTTGTGCCCTTCCAGCTGTGAGCAACACAGAGA
CAGCATGAAAAGCACAAGGTCCTCTCTGATG
>NODE_3241_length_75_cov_15.240000
ACCACTAGGGGAGCTATAAGTATGATGCAAAAGTGATGCACAGGTGTTCAGGACTGAACC
TTCATGAAGCATGACAAATATCGGAAAAATCGGATAATATATGGATGAGTTATGAGGACT
TTCTGTTTCACCACTAGGGGCGCGTTT
>NODE_3245_length_126_cov_27.539682
ACGAAAAATATAAAGTTTTCTCATGTCTCTCCCCTCCGCTCAAATTGCTTGCCCCCTCAA
GTCAAATCCGCAAAATATATAGTTTTCTTGTCTCTCCCCCGCTCCACTTCTCCCTCCTCA
ACTCATCTCTGCACTTAGCCTCGTTGAGACTTACGTGGTTCTAGCATAGCTCTCCCTCTA
CAGTCTCGGACCACCGAC
>NODE_3249_length_1880_cov_26.378723
GGGGGGTTTGGAAAGAAAGATTTTTGAGCTCTGACCCACCGTTTGGGTTTTATTCGAAGA
ATGAGGATGGCCCAAGTTTGACCCCAAACGTTTACCCCACACAGGGAACCCGGGATCAGG
GAAAAGACCTCTGCCTCCCTCACCCCCTCTTCTCCAGAACCTGGCTCTCCATCCGAGCCC
GAGCACCCACGCTTAAGCACTCTCCCCCGGGCACTAGCCGCCCAAAACGCTGGCCTCTAG
AGTTATGTGGCCCCGGTAACCCAAAAATTGTTTTCAACGTTGGGAGGTGAAGGAAAGGTC
GTAGCAACTCACAACCACCATCTACCCCTACTAAAACATAGACGACAAAACCAACGGTGC
CATCGGCAAGAAGCTCAGATGTCGGCAAGCTTAAGAAACACACATTGGAAACAGTAAAAA
CGACTGTAACTTTTTAAAGGAACGTTGCAGAGACTCGAGCTTGTTACCGGCGGAAAGGGC
ATATGTGACTTTGGGGGGGTGCAAAAAAAAAGATTTGAGCTACGGCCCACCGTTTCGGTT
TTATTCAAAGAAATGCGCTTTGTGGGCCGGGTAACCCAAAAATTGATTTCAACGGTGGGA
GGTGAAGAGGAGGTCGTAGCGACTCACAACCACCCTCTACCCCCACTAAAACATAGACGC
CAAGAACGATGCTGCCATCCTTGAGAAGCTCCGATGTCGGGAACCTGATGAAACATTCTT
TGGAAACAATACACGCGGCTGTCACTTTTTAAGGGAACGTCGTAGAGACTCGCGCTTGGG
ACCGTTGCAAAGGGCATATGTGACTTTGGGGGAGGGCCAAAAAAGGCGCAGTCGAGATTC
CCACAATTGGGGAATTCGCAAGGCTCGGCACAGCCAGAAGGCAATGGCTGGACCTTGCCC
TGGCTGAACCCATTTTTCATGACCCAGGTGTCTCCTCTGCCAGATGAGTCTGAATTGGAA
GGGGCACAAGTCCTCTCACGCCCATGGCAATGGTGTCCCAAATTCTAACGGTAGCTAATG
AAGGGAGGCGGGATCCTACAGCCACCCCCGAACACTGGGATACCCAGCAGCACCGATTAA
CGCAACAAGTAAATGGGTATGGCTTAGATATTGAGCATTGGGTTCAAAACAAGTGTCATC
CGCACACCTCTGTGTGCTCCAACACAAGTTGCGATATTTGCTTTCAAACAACACATGCAG
GCTCTGCCGGTAGGCAAAACCTCCCAAAAATAAGGTAAACTCGTTGTTGTTCCTCTCCAC
GGAAGTCTTTAGTAAAAGGCGAAAGGCTTGTTCGTGTTGAAGAGAAACCAGAGTCTCTTT
GACAAGGCGGCTGCTTCCACCTTCAACCCTTTGCCACCGGGTGACAGCTTTCCCCACGGG
TATGCAGTGTGCTCCTCACCCCTCCCCCAACCACTGAGGATTCCCTGGCCCCTCCCAAGA
CATGGGAGGTGGGGGATGGGAGGAAACGTCTACCGTCCCCTGGGAACTTTGTCCAGATTT
GGTGTTATATAAGGTAGAGCACCATCTGAGGGGCTTGTGCTTGCCACGGCAGCACGTATA
CTAAAATTGGATCGATACAGAGAAGATTAGCATGGCCCCTGCGAAAGGATGACACGCAAA
TCCGTGAAGCGTTCCGCTTTTTGGTGCCTCGCCAAGCCAATGGGGCATGGGAATACTGAG
TCGGTGAATATTGAGCAGGTCTGGCAGGCTCAGAAGAAGGCGAGTGTCCTTTTTGTGGCA
GCTCCAAAGAATCTGGATCAAGCCACCCCCCCAATAAGGGAACAAGGGCTCTGGGGAAGG
ACCCAAGCAATACACCCCACTCTAGGAAGCAGGGCGCCCTGGTAAGCCTAAGTGAAATGA
ACTCCCATTCATTCCAATGGGGGAATTGGAAGGGAACACAATAGAGACTGGAGCTCATCA
CCATTGGAAAGGCCCTGTGCAACTTTGGGGGG
>NODE_3250_length_123_cov_8.138211
AAGAGAGACGTTGTGCAAGCGCACCCCTCCCCCAAAGACACTTTTTCAACTCCGTTGCTT
AGTGTTTTTGTTTTGCCAAAGAAGAAGATGGAAAACGCCAGAGCAGTCTCCCCGTGCAGC
TTTTCGACCGAAATGATCAGCCTCCTCGCCGGGATGTTGAAGAATCATCTCCCCGACGCC
GCCGACTACCAGAAC
>NODE_3251_length_84_cov_11.154762
TCGACCGAAATGATCAGCCTCCTCGCCGGGATGTTGAAGAATCATCTCCCCGACGCCGCC
GACTACCAGAACCAGTCGGAGGATGACCTGATGGCCCAGCTGGGGAGACTCCGAACGCAC
GGGGTCCAACACAAGCTGGCGGACAAGGCGCTGATC
>NODE_3253_length_701_cov_30.564907
TGTTTGCAATGATCGGATACTTTTACTTTGCACGGCCATTGTATCTTTCGCAAACCTGCG
TGACACGGAGGCGTTACTGTACCTGGGATGAAATCTGGCCATGATGCTGTGTGACTTCTG
AAGCGTGCCAGTATTGACAAGGAAGAGAAGGGATTGTGTAAATGGGCAGCGGGAGCTGAA
CAGAGAGAAAAGAGAGACAGAGAGATTTCAAGGGAGGGAGAGAGGGAGAGGGAGAGAGAG
AGAGAGAGGGAGAGAGAGAGAGAGAGAGAGAGAATAGCTTTTAAAAGGATTTTGTCGGTT
ATTGACTGGTTGCACTCTTCTGCTAATAGCCATTTAAAGATTATGGGCCTGCTGGTGGAA
ATCAAGGCCCTCACTGTTCTCCTTATTGCATTCTGGCAGATGGAGGCTGACACAACAACA
CAGCCTCCCTCCGGGCACGCTCGCTGCACGCCCATCCTCCATCAGCAGATCTGCTATTGA
ACCAGCCCTAATAACTGCCTATGAATTATTAATCTACATACCATATTGAAGTCAAAATGA
AAGAGGCGAGCTTGTGGGGGGGCACAGTAGAAGGAATGAGATTGGCGTTCAGGTGCCGGC
ACAGAGGAAAAGGTTCGTCCAAATAGTCCCCAGGTGGCCATTTCCAGGAACAGGACGTGC
ATTCCGATAACTGGCATGGGAAGATAAAATATATATTCATTAAATGTCAAGATTGTTGAT
GAAATGAGTGTGAGCCATTAGTGGGTAGCCCAGCAACCAGACTAATGCTTCCc
>NODE_3257_length_217_cov_10.142858
CCCGAAAGTCTGCGTACGAGTCCTCTTGGAACCTATGCGCACGCATTCTAGACGTGCCTA
CTAAAGGGAGCTGTCCAGCGCCTCGGTCCTGGAACTAAACCAACCGAACCCAGGCCAGTC
GATCCCCACACAGAATTACGCGTTCCCAACTGAAGTCCCGACGCAACAAGTAGCGTCCTA
TACCCTTCACACCAGTAAAATAACCACCAAAGATGAAACAGTGTAAATGAAGCACCCGAA
GGCACTTGTCCCTGCTAAATCAGTCAGCAAATGATGTGCGGGTAGTCCA
>NODE_3259_length_509_cov_9.253438
CACTCACTCCGCTGCTGAATCCCTCATTCACGCCTTCATCTCCTCCCGTTTGGACTACTG
CAACTCCCTCCTCACCGGCATCACCTCTCGCTCCCTCCATAGACTTCAGATGGTTCAGAA
CTCTGCTGCCCGCCTCCTCACTCACACCCGTTCCCGTGACCACATCACCCCTGTCCTCCT
CTCTCTCCACTGGCTCCCCATCAAATTCCGCATAACCTTCAAAACACTCCTCCTCACATA
CAAAGCTCTCCACTGCCTGGCCCCACCCTATCTGTCTGACCTGCTCATCCCTCACCGCCC
CACCCGAGCCCTCCGATCTGCTCCCACTCTCACCCTCACTATCCCTCCATCCAGACTCAA
AACCTACGGCGATCGAGCCTTCTCCCGTGCAGCACCCCGCCTCTGGAACTCACTCCCCCA
CCTCATCAGAGACTCACCCACAGTGCAAACCTTCAAATCCCGGTTAAAAACATATCTCTT
CTCCCAGGCCTACAACCTCCCCTACCCCTAATTACACACTCCACCCAAATCCAGCCTCTC
CTTCTTCTCTGTTACTGTTGTCACCTACCTCTCCCTCTACC
>NODE_3261_length_384_cov_10.020833
AAATCAGCTTGTATAGAGATTTTTTTTCCACAATATTTGAAAATTCTTTCAGAATCGAAT
AAGATCACCTAACATCCTGAAACTACATTTTCTAATATTTAAATATCATTGGGATTATGA
TTTTTATTTGTGTTTATTCTTTCCCTATGCTTATCGTTTTTAAATCTTAAGAGCAATTGA
AATGAATTATGTAATGTTTTGAGATATGAAACTGATCGAACATTTTTGTTTATTAATCTC
AAAAGGATTTTTTCCCTTAAAAGAGAGAAGGGTTTTTTTCATCCTTTTGAGAAATGTAAG
TGATCATACTGTAACTGTCATGTTTTACTGTGCTTCTGTAGAGTGTTTGCATTCTTAACT
AATTGAGAAATCATTCTGTGCCAGGCATTTATCATCATTGTATCAATCTTTATTCCATGT
TTTCCATTTAGCTAGAGAAAATGTGGATTTAttttg
>NODE_3268_length_336_cov_12.625000
TATTTCCTCTCCTCTCCTTACTTCTATCTCCTCTCCTGTCCTCTCCTATCTCCTCTCCTT
ACCCCCTATCTCCTTCTCTTCTACTTCTATAATCTGGACAGAAGCGGTTTCATCAACCTG
GACAAGCCAGCCAACCCGTGGTCCCACGAGGTGGTGGCGTGGATCCTCAGGATCCTGCGC
GTGGAGAAGACGGGTCACAGCGGGACCCTGGACCCCAAGGTCACCGGCTGCCTGATGGTG
TGTGTGGACCGCGCCACGCGCCTCGTCAAGTCACAGCAGAGCGCTGGTCAGTCTAGTCTC
TCCTCCTCTTCTCCTCTCCTCCTGTCCTGTTCGTCTAGTCTCCTCCCCTCTCCTCCCTTC
CTTCTCGTCTCTCCTCCTCTCTTCCTCCTCGTCTCTCCTCCTCTCTTc
>NODE_3269_length_220_cov_13.563637
TCCCGCCTCCGCCGGTCCACATGTCGAAGTGTCCTTGGGCAAGACACTGAACCCCAAATT
GCTCCCAGTGGGTCGTGGCGAGCGCCTTGCATGGCAGCTGCCGCCACTGGTTATTTTCCC
TCGATTTTGTTGTACTTGTAGCCTACCTCGTACCTGCACAATGACAATAAAAATCATTCA
TTCATTCAGTACTGCACCAAAGCCGAGGAGCCTGACCCTCAGTGGCGTTTGTGCATCTTC
CATGTTTTATCTAAAAAGGCAGTTAAATGGACAGTAGCTCTTACCTATAAAC
>NODE_3275_length_73_cov_3.972603
GGACTATCCTGGTCAAATAAAGAGATTCTGAATCTCAACAGGACTATCCTGGTCAAATAA
AGAGATTCTGAACCTCAACAGGACTATCCTGGTCAAATAAAGAGATTCTGAATCTCAACA
GGACTATCCTGGTcaaataaagaga
>NODE_3276_length_185_cov_12.870271
ACGGCAGGCTGTTCCCCTGTGTGGAGGCCGCCGTCCGGCAGAGGAGGCTGGCCGACGGCT
CTGGGGAAGCCTCCTGTCAGGATGACAAGAAGGTGGGGTTCGGGGAGCACGCCAGACTCA
CCTACAAGGACTTCTACGAGTCTAAGGACAGAGAGGTGCAGAGGTAAGCCAGATAGATAC
AGTGACATAAAATGGCACTAGGGGGTAGACCGTATACACGGTGTTTCCTAATCTAGCTTC
ATCCCCTCACACAGCTa
>NODE_3277_length_238_cov_85.810921
GGGTCCCGCCCACCTGTTGAAGGCCTCTGACTATGACGTCATCAGTTGTAAACCCAGTCA
CATAGCTAGATATCTGATGGAGTTTCTTCTATCCTGATGGTGTACTATCCCAAACCCCTA
AACGTGGATGTTGGGGGATGTTAATCATACGGTAAGGCCTTACTATACGGTGCATATAAT
TTACTGTACTTTCATCTTTACCAGATTTTTGGTACAGCCACATTTAATTCATCCAGAAAT
GTGTGTGTATCATATGACTATATGTGTGGGTGTGTGTGTGTGACTGTGTGTACATGTGTG
TGTGTGTGTg
>NODE_3287_length_265_cov_25.022642
TTAATCACGTCACCTGTTGTCTTTCTGCTATGGAACACTAGCTGCCCAGGTGGTGGTGAT
AATAATTAAACTGAGCGTCGTTCAAACCTGCTCTCTTGTGCTCACTTGTGCTCCGCATGA
GCGGAACTGAGCAACCAGTTAAGTAAATTCTGCTCACCGAGCGCTTACTGAGCGCTCAGT
TACTTAACGCACCCAGTGTCTCGGTGCAGAGCAGTTGAGGAGGGAGAAGTGGAGCGGGGG
AGAGACAAGAAAACTTTATATCTTCCGGATTTGATTTGAAGGGGCAAGACATTTGAGCGG
AGGGGAGAGACATGAGAAAACTTTATATTTTTCGTGa
>NODE_3297_length_103_cov_28.543690
CTCCTCAATACTGCCAAGGAAGTAAAGAACGGTCATCAATGACAATGAGCCTATGACCCA
AGCCATTACTCATTGCCCGCTTCACGCTCAGAAGAGAATATCGCAACTCATCATCGTGGG
TAGCGAGACCATACTCTTTAGAAACACATTCCTCAAGTCAAGAACTATAGAAATG
>NODE_3298_length_381_cov_7.692914
GCCCCTGTCTGTTGTACACCCATACCCGTCGACGTTGCTCCATTCCTGCTGGTTGCACAA
ATGTCACGTTTCTATTGTAAATATCGCTTTTATTGTTTTTATACACATATAGATCATTTT
TAACCCTCTAACACACTTCGCTTGCCGCATGCCCATTCCGTGTTTTAAATCCCTTTGTTT
GTTGTACGTATGTATAGTAGTGTATCAAGCCTGCCCGTGTCTGTAGCTATGTTGCTGTCA
GTCTTTTGTCGCTTGTCTGTTTGTGATTTTATTTTTATTCATGTTTTGCCCCGCCTGTTT
CTGTAGTCTTATTGCTATGTCTGCGTTACATTGTGAATCCCTGCCTTTGTAGTTGCCCCA
CTGTTCGTCTCTTTGCTGTGTTTTTACCCCTGCCTCTGTAGTTGCCCTGCTGTTTGTCTC
CTTGCTGTGTTTTACCCCTGCCTCTGTAGTTGC
>NODE_3314_length_860_cov_10.140697
TTGAAGAGTATATGTACCAAATTTCATGCTTATATCACCATTTGAACGATTCTTGCTATA
TTTTGCAATTATCTGCTTCACTAATCACTATAGGGACCTTGGGAGTAGGCTACCTACTCT
GGAGTAGGAGCTAAAACAAGTTCCTCAGAACAGCCCTCTGGGAACTACAATGGTCCCTAG
TTCCTGCGATGCCAACACAACATGAAGGGGACAGTTCCTCCAATATTTCTCATAAGTATG
ATAAGGTTCCTGCAGTCAAAAAGCACCTACTGTAGTCTGATTATGGTACTAGACTTAATT
ATAGGTGCTTTCAGACCGCAGGAACCTTTTCATAGTTCTGAGAACTGTTGGAGGAACTGT
CCTCTTTTGTGTTCGCATCGCAGGAACTAGGGACCATTGTAGTTCCCAGAGGGCTGTTTT
GCGGGACTTGTTAAGCTCCTACTCCAGAGCAGGTACTTCCAAGGTCCCTAGTTCCCAGTT
CCCCAGACCCCAGGACTGTTTGGCCCTAAAGTACTTAGTGGTAGACTAGAGGTCTGGTTC
TTTATCTGTAGTCTGGTACTGAAGTCTGTTTCGGACCAAACAGTTCTGGGGACTGGAGAA
CTAGGGACCTTGGGAGTACCTGCTCTGGAGTAGGAGCTAAAACAGTCCCTGAAAACAGCC
CTCTGGGAACTACAATGGTCCCTAGTTCCTGGGATATCAACACAACAAAAAGAGGACAGT
TCCTCCAATAGTTCTCAATAGTTTGAAAAGGTTCCTTTGGTGCGAAAACACCTTATAGTA
CCAAGTTCCTGTGGTGCAAAAACAACAAACAGAGGACAGTTCCTCCAATAGTTCTCAGAA
GTATGAAAAGGTTCTTAGTCAGAAAGCACCGACTGTAGTCTTGTACTGGTACTGGTCTGA
TAATTATAGGCACTTTTAGACCGCAGGAACCT
>NODE_3315_length_119_cov_37.932774
TTTTTTTTTTAATGGTGTGCGTTTAGCCTTGTGTTTAGTTTCTTGCGATGGATGTTTGAC
ATATTGTGCAGGCTGATGTTTCTGGCTGCGCGTCTTCATCCTGAGAAAAACCAAACTAGA
TGGTAGTGTGTGGAGCTCAGGAACTCAGTATTTGTTAGGGAACGACCTGATCTAGCTCGT
TTGGGGGGGGG
>NODE_3318_length_916_cov_20.281660
TGTTGAACTTGGGTTACTGTAAAATGCGGAAAAACGACTGAGTGTTGAACTTGGGTTACT
GTGAAATGCGGAAAAACGACTGAGTGTTGAACTCTCGAGGTACCTACCGGTTGCCGCGAC
CCCCGGCCCAGCGCATTGACTTCAATGCAAATCGACTTCGGTTTCGGTTTCGGCGCCCCC
CGTCCCGGATTTTGCCACAATAGTCGGCAGGATTTCAGGAACGACTTTTTTGAAAACGTG
AGGACCAGGGCGAGACGCCGGTTGACGGCAGAATCCTCTTCCGCCGAGGGGGAGACCTAG
AAAGCAGGTTTCGGTTGGGTCGGGCGGGCTTCCCCTGGAGCTCCAGAGCCCGGTAAAGAG
GTGCTTTTTCTACCCGATTTTGGAACTCTGCGGCGGGCACATTTTCAAGGACGCCCGCCC
CCCCCTGGAGCCCTCCGGCGGATGGTTTTGACGGGTTTCCCTGGTCCCAGGGAGCTCGGG
CTTGGCTCTTTTCGACAGGAATTCTTCCTTGGAGGATCTGAAGACGTTTGGGCGGCCTCC
CGGAGCTCCGGTGCGGCCTATTTTTCACGTTTTCGCCCGAAAACGGACCGAAGCCCCCGG
AGCTCCGGATCGGCTCTTTTTGACAAGAATTCCTCCCCGCAGGATCTGAAGACGTTCGGG
CGGCCTCCCGGAGCCCCCCTTTGAACATTTTTACCAAACACGGACCTGGATCCCACGGAT
CGCCCACGTCGATTGGCACTCGCGGACCGCCTCGTGAGGGCCCCCGCCGGTCAGCTCTGG
CTGCCTCCGGTCGGAAGGCCCCTCTCGCTCGCGGTTCGGCCTCCAGTCATCCGGGTCGGC
CCCCGCGGTGGGATACGTTCCTCCGCAGGCCCCCGGCTGCGAAAGCAGGGCGAAGCCGAG
ACGTCCCGTCTCACCCGGCGGTCCTACGACGGCGTCCCGGCGCGGGGACCGTGCCCGGCC
CAGCCATGGGTCGGAGTTTCGCCCCCTg
>NODE_3323_length_266_cov_12.894737
GCTGCTGCCCCTGTCCCCACAACCCCTACAGCCCCCACCCGCTGAACCACCCTCACCGCC
TCCGCATACGACACCCCCCTGACCTCCCTCACCTTCTGCACCTCCTCCGCCCGCTGCCTC
GCCTCACACCCACCATAAAACACTGTGTGTTTCCCCCCACAATTAGCACACCTCACCCCT
GCGCCCACCTCACACTGCCCAAACCCATGCCCCCCACCACACCTCCCACACCTCAGCTCC
CTCCTACACCCTGCGGCTATGTGCCCATACCCCTGACACCTGTAACACCTCAGAGGAGGC
ATGACATACGGCCGCACCCTGTAACTGACAGAACCCCA
>NODE_3324_length_214_cov_12.537383
GTTTTTATACTTATTTGTTTACGAATGAATAAATACATACACAATGGTAAATAACCACTG
TGATAATGCTATAGAGTAGAACTAGTATTTGGATCAGAATCATTCAAACCTCTAATCTAA
TGTATACGGCTCTCAACTGAGAGAATCGGTTCCCATCGTTCATTTCAGAGAGCCGTTCAA
AAGAGTCGGTTCGTTCGCGAACGTCACTTCACTACTTTTCAGTGGCTAGAAACGTAATGC
TGCTGCCCTCTGCGACCGAAATAAACAAGCAAAACATCAAATTATT
>NODE_3329_length_1002_cov_7.971058
AATCAACCTTTAAGAAAAGCAAATCCCTTCATACCTGATATCCAGATTGTATCTAGGTAT
GATTTTACCTGATGACATTTACCCGCGGTATTAACCACTGAACTTCACTTTGGTTAAATA
ACATTGTTGTATGTGGACTGACAATGGATTTCCATTTACACTTATGCTCAATGTGGTCGC
AATGTGTCTCTGACCACCGCACCACAGATCCACAATCCGACCTCAATGCGTTTGGATGCA
TTTACTGTACACCTGTACTTGTGATCAAGCACCATCCAACTGCAATCAGATCACCCAAAA
CATTTTAATGAGAGGTGTAAAGAGGCAAGAAAAAAATAGAGCATACATTAGCTATATTGG
GCCCTCATTTAATAAATCATGCCTCATTTAACAAATCATGATTAACCACACTTAACTTTC
AGGACTTTCAGAAATTGTCAGATTCTTGTGACCACTTGTGTTGTTAAAAAATACTAAGCT
TTGCGAAAGCAATACTAAATTGTGATGCAACTTTACTTACAGTTAGGCCATATATTCAAT
CATGCCTCCCTCCAATCCTGACTAAACACACACAGCATTGCCTACAACTTAGTCACATAC
AGTAGCCATACTGGCTCCTCATACCAATTCATGCCCCCTTAAGCCATGACTAGGGTCACA
CAAAACATACACAAGAGTTATACAAACATATCCTACATCTTAGTCACATTGAGTACCCAT
TTAGGGCCCTCATATACCAAATTGTGGCCCCCTAAACCATGACAAACCACACACAAACCA
CACACAACGGTTATACAACCATAATTTACAGTTTAAACATTAAGAATATTTTCTGATGTT
ATCCCTTCTTCATCACAATTTATTTTATCCCTTCATCAGAATTCAGTAGCCAATTACACC
CGACCTAGAATCCAATTGCCTCTTGCTACCATGGAGAGTCCGTCTCACAACCCCGCAGTC
GGCGATCCAGAGGAAAGAGCCAGCTACACGACTCAAGCCCATGACCGTGACTGACACCAG
ACGAGGTCACTGTAGAACGCTGGGCCCTCTCGCAAAAATTAAACTAACCATTct
>NODE_3330_length_222_cov_18.081081
ATAGCCTACTGGTGACAGTGTTGTGCCTACATGCGAGGAGAAGCACGGGGGGGGGGGTTA
TTAGGCTATGTATGTGGTTGGGGAGGGGCCCTTAAATCGTCCGTTGCCCAGAGGCCCTTG
GACTCATAATCCGTCCATGCATTTGCTGCATGCCCTCCCCTCTCTCTACCCCTTTTCTGT
CTCTCTACAGCTGTCCTTTCATTATGAAGCATACAAATGCCACAAGAATATCAACAACAA
AGCTACGATGTATCTGTAAGTAGAGTACAAAAAAAAAACCTAACCCttccgact
>NODE_3331_length_334_cov_32.269463
TATCACGTGGTTTAGCACATCATCAGCACTGCTTTGTCACTCTGCTATTCACCACCCTGG
GTGGGACTCGAACCCACAATCCCTGGCTTAGGAGGCCAGTGCCTTATCCATTAGGCCACC
AGGGCATGAGACAGCTTGATTTGTCTTTAAAATTACATTGGGCTTGAAAGACTTGCTTAA
AAAAGCACACGTTTCCGCTACACTATTCTGCTCAACTTCCCCTGTACTGCCAAGTAAAAG
GCAGTGGGCAAATTTGTGGAGAAATACAGAGGTGGAGTAATTCATGAAGGCCTTTACAAA
GTGCAGTGGGTTTTAAAGTAAAGCTTGCAACACTTCTTAGCAGAGGATGGTTTCGATCCA
TCGACCTCTGGGTTATGGGCCCAGCACGCTTCCGCTGCGCCACTCT
>NODE_3332_length_77_cov_6.649351
TTCTTTCTTTCTTTCTTTCTTTCTTTCTTTCTTTCTTTCTTTCTTTCTTTCTTTCTTTCT
TTCTTTGTGTCTTTCTTTCTCTCTCTTTCTTTCTTTCTTTCTTTCTTTCTTTCTTTCTTT
CTTTCTTTCTTTCTTTCTTTCTTTCTTTC
>NODE_3339_length_260_cov_14.303846
TAAAGCATCAGCAGCCAATTAGAGCAGGCAGGCTGTCTGCGTGTGTGTGTGTGTGTGTGT
GTGTGTGTGTGTACGTGTGTGCTTGTGTGTGCTTGTATATGTGTGCTTGCGTGTGCTTGT
GTATATATGTGTGTGTACGTGTGTGTGCATGTGTGTGTGTGTGTGTGTGTGTGTTGGGTA
TTAGAGCGTTACAGCGCCCAGCCTGGCTGTGCCCCCCAGGCCAGACCTTCTAATCATTAT
CTGTCTGTCTTATTACGCTCCAACCCGCTCCAACCCGCTCCAACCCGGGCCACTCTTAAA
TAAAATATGCAAAGGTTTCTTAAATGATGACC
>NODE_3340_length_314_cov_106.060509
CAACCCGCTCCAACCCGCTCCAACCCGGGCCACTCTTAAATAAAATATGCAAAGGTTTCT
TAAATGATGACCCGGGGCTGCGCGCGCCGCCCCCTGCTCTACATGCTGTTAATCTGAGAA
ATGCAAATTCCCTTCATCTCACACTCGCCTTTATTAACTTTTTTGAATTTAAAATTCCAC
GAACAATGAGTTCTGTCAGCTTCTGAAATGATATTTTCTCTCTTCTTTTTATGTGCGCAC
GGAAGCGAGTTTGGAGCATGAAATTACCAGGGGAAATATGGAGCGGTTTCATCTCTGGCG
CACAATTTAATTGGCTGCTTTGCAATTATTAGTTTTTGCTGCTAAAGTTTTTTTTTTTTT
TTTTGCACCATACACTGACTGTTTCT
>NODE_3342_length_234_cov_35.799145
TCCTCCTCCTCCTCCTCCTCCCCCCCCTCCTCTTCCTCCTCCTCCTCCTCCTGTCTGTGT
ACTTCCTCTCCTCCCATTTACCCAGAGATCTTTGTGGTGGGTCCCGGAGTTCAGGCAATA
TTAGGTTGCACCTCTTAAAACATGTCAGGGCACTTGTGGTGAAAATTAAAGAATGGAAAA
ATGATGAAATCTAACATTTCGCTGAGAGGTTTTTCATGTTGCCGACTGTTTGAAGGAGAA
AGAGAGAAAGGGAGAGCGAGGGAGGGCGAGGGGGAGCGATGGAAAGAGAGAGAGAGAGAG
AGAgag
>NODE_3348_length_183_cov_38.551914
TGGGAGTCTATGGGAGGCTTCCAGGGACCGCGCGGTTTGAATGGGAGTCGATGGGAGGTT
CCAAGGGGACCCTCCAGAGACCCCGTTCGGGGCGGCTGGCGCCTGATTTTGACCCGGGTC
GGCCGAACGGGCCGAGGTGGCAGAGGCGGCGGGGCGTCCCCCGGCCGCCCGGTTCCCCCG
GACGGGCAGAGGCGGCGGGGCGTCCCCCGGCCGCCCGGTTCCCCGCGGCGGGCAGAGGCG
GCGGGGCGTCCCCcg
>NODE_3349_length_73_cov_40.602741
AAAAAATGACTTTTAAAAGTTAAATAATTTAAAAACTATAAAGTATTTTTAAAATCTGAA
TACATCCGCTCAAGAGCTTAACAATACGAACATTTTAAAGTTTGAATGAAGTTTCTAGCA
CAAAGTATGAAGAAGTTATAACGGT
>NODE_3360_length_146_cov_5.568493
TAGGGTAATCAATAGACAGTGGGACAGTCTGTTCTCTGGTGTAGGGTAATCAATAGACAG
TGGGACAGTCTGCTCTCTGGTGTAGGGTAATTAATAGACAGTGGGTTCTCTGGTGTAGGG
TAATCAATAGACAGTGGGCCAGTCTATTCTCTGGTGTAGGGTAATCAATAGACAGTGGGC
CAGTCTGTTCTCTGGTGTAGGGTAATCAATAGACAGTG
>NODE_3363_length_75_cov_9.786667
TTGTTTTGGATATTGGTGCTAATATGAGCCCCGGATCGTTCCGGGAAAAAAAATCCAAGA
TTAGAAGGGGGGTTGGTTCGAGCTAACGTTAGCGGGTTAGCTAGCTAACGTCGTCACTAT
TATTGAGTGAAGATGAGTTGAAAAGAG
>NODE_3369_length_73_cov_9.780822
TATAGTTTTCTTGTCTCTCCCCCGCTCCACTTCTTCCTCCTCAACTCTGCTCTGCACTTA
GCCTCGTTGAGATTTACATGGTTCTAGCATAGCTCTCCCTCTACAGTCTCGGACCACCGA
CGCTTCTTTATTTTGATATTTTTTt
>NODE_3370_length_368_cov_25.407608
GCCAAATGAAAGTAGGCCTAACCATCCTTGACCTAATATAGGTTCCATTAATCCATAACA
GCAACAATCGCTCCTGCAGAGCGGTAAACTCATAGCCTACGGTCTCCCCATAGCCTACAC
GGGACTCTGAAATTTGGGGGGCATCTCGCCCGAAGATGCCTAACCCCATCCTTAACCTAA
GCCCTAACCCTAACCCTAGCCCAAAACCCCAACCCTAGCCTCCCCCCTGAGCCTAACCCT
AACTTGCGTCGAGATGCCCCACAATTTCTACCGTCTGCAGCCTATCTACCGACAGATATC
CTGTCGGATTGATTCATTCCGATATCAACTCCAAAAGTATGGTCTACAAGTTGCATGGAT
GGGTATATCCCAGAGTAAGCTTGTGTCCCGAATAATACATTACAGCCTGCCTTTGTATGT
TAATATTGTCACCATCTCAT
>NODE_3371_length_153_cov_3.928105
TTAGAGAGAGGGGAGAGAGAGGTAGAGTTAGAGAGAGAGTTAGAGAGAGGGGAGAGAGAA
GTAGGGTTAGAGAGAGGAAGAGTTAGAGAGAGAGGGGAGAGAGAGGTAGAGTTAGAGAGA
GAGAGGGGAGAGAGAGGTAGGGTTAGAGAGAGATTTAGAGAGAGAGGGGAGAGAGGTAGG
TTTAGAGAGAGGGGAGAGAGAGGGGAGAGAGAGGTAGAAGAAGAg
>NODE_3375_length_111_cov_18.315315
AGGTTCCCCAGAACAATACCAGAAGAATGATCCGGTTGATTGAACAAATTAAGATATCTA
CTCTTGTTTTAAAGTGCCATTTAACCAATTTTCACTTATTTTGAGATTTGATGTGGTATT
TGGACAATAAAACATCATAGAAAGACAATCAAAGGTTCAAAAATAATGATTTTTTAGATT
AGG
>NODE_3381_length_209_cov_61.971291
AGCATTGTGTTAGGAACTGTAACTTTACTTCTAGATGTCCAAATGGTCCAATACTTAACC
GGAAGGTAGTTCAACTAGTCTCCTACGCAGAAATGAAATAAAACGCATTATGACGACTTT
GTCGTCTTTGGGACTCTACGCGCAGAAAAAAATAGGACGACTTTATCGTCCATGGGATAC
AATGAGTTAAATGAGCCCCGGCTGGGTCTGGGAAAAAATATCAAAATAAAGAAGCGTCGG
TGGTCCGAGACTGTAGAGGGAGAGCTATGCTAGAACCACGT
>NODE_3386_length_120_cov_13.608334
CTGGCGATAGACCCATCTGTAAGTTATGCTACGGCTAAGCTATGCTAAGGGCTAGGCTAG
CTGTGCTAACGTGAGCCAGCCTAGCCCGGCCGGCAGTCCTCCATTCCGAGAACGACTCGT
CTCGTCAACAAAGGAACAACAACCACACATGAGTGAGTAGCTATGTTTTTGATAAACTCA
TCTTTTAATCCT
>NODE_3393_length_76_cov_88.105263
CGGCCTCCCTCTGTCCCACCTCTCCACTCAGCTTCCTCAGCTGCTTCTGCACCTCGTTGA
GAGCCTTGTCTCCCCTATTCTTGTGCTGCTGTAGCTCCTCCAGCTGCTGCTCCTGCCGGG
CCAGGCTGCGCTGCAGCTTCTGGGCCTC
>NODE_3394_length_838_cov_12.089499
TCTCTGTCCCCTTGAGCTGTTGTCCTGTTCAGTGGCAGTGGAGTTGGCACAGAGGTTTGC
CCTTTAATTTGGGATTCATGACTTGGTCTAGTTGGAGTGACTGCTGGAGTTGAGTTGGAT
TGGTTTGTTTGGATGGATGGTTTGTTCTCCAGTTCTTGTTTTTCACCCTTTCATTGATGC
ATTGACTGACTGTGTGTTTGTTTCTTGCATGCTTCCCTAGCCTTGAATTGTTTGTTCATG
GCACACTTTGGTTCACTATGGTGACAGCCAGTCATCCACAGGATACTGGGTCATGTCTTG
GCAGTTGTATTAGCATGATTATTTCTTTCTTTCTTGATTCTAAATTGTCAATGTGGCTTA
ACCTAACCTAGCCCTAACCCTAACCTTAACCTAACCCTAACCCTTACCCTAACCCTAACC
CTAACCTTAACCTAACCCTAACCTTAACCTAACTATAACCCTAACCATAACCTAACCCTA
ACCATAACCCCACCTAACCTTAACCTAACCCTTACCTTACACTAACCCTAATCTTAACCC
TAACCTCGTCCTAACCCTAACCATAACCTAACCCGAACCATAACCTAACCCTAAACCTAA
ACACAACCTTACCCTAACCTTAAGCTAATTTCACTCCATTTTGTATGTTTCTGTCTATAG
ATTCTTCATGAATTCAGTATTTTCAAGGCTGTTTTCTCCAAATGAAGGTTCATTTTCTGA
CCATGTTTTCTCCTCTGCAGTAGCACCTACATACACCATACTTTCCACATTTCTTCTTCT
CCATGTTCTGTGCTTTGCTTCACAAGGATGTGTTGATATGTCATTCACAGCCAGATGTAT
CCTTCATTTTAGGCCATGGAAGGTGACATTTGAGTGTTTCTATGACTCTAGCCCTCTCAT
GCATGTCAGT
>NODE_3400_length_471_cov_18.932060
GCCCCCGCCAAGTCAACTAATCTCAGCGCCGTGTTCCGTTTGGAAAACGTAGGGTCCATC
ACAGGGCTTCCCAAAGCATCCACGCTCATCACTCCTAATTTTAGAATAACTTGACAGCGG
GCAAAATAATAATGATGATGACAAATATATTTTAATCGCAATGAAAAAAATAGAGGAGAG
GTGGAGAAAAAAAAGTTTTAAAGTTTAGATTCTATCTCAGTTGCCTACATGGAATCCCAT
TCGCTTGAGAGGCAGCAGCAGGACGCTTTGATATACTGAATAGAGATTCGTGGTAGGCGC
TGCAGCCCGCGGAGCTAAACAATCACCCCGCGTTCTAATTGGCCAGAGCCCGGTGATTGA
CGTCACTTGTGACAGTTTCCAATGCGAAGAAAAATGTTTTAGTGACAGCGAGGAACGACA
GCGCCTGCGCAGTAGCTCTGGCTACACTTGTAGAGAGAGAAAAAATAGTTGTTATGCAAA
GGTTATTGTACTTTAAACTCATTCCCAAAAGTTAAATCTTTACTCCAGAAGTGTAATCGC
ttg
>NODE_3401_length_469_cov_10.808103
ATAATTCACCCCCCCCCTCATAAAGGACAGAATGGTGTCACCCGTCCTCATATCAGGAAA
TGAAACTCTAAATTGTACTCCTCCACAACTTATAGCTCCATGCTCATCACAGAGGGACTT
GGTAAGATACACATTCATTTACTTGCTCTGTGTTTGAAAAGGCTGTGAAGTTTGACAATG
TTCAACGTGTGGTAGAAGTGTGGTGTAGATGAGATGAGATGTGTACTCTATGCCAAGGTA
GAGTTATTTATTGTTGCGTAGCTAACAGGAGACAGGATGCTGTGTTAATGTGAACAGTGA
ACCAGGCTGTCGGTTGCTGCGTAGCCTCGTTGAGACTCCCGTGGTTCTAGCCTATAGCTC
TCCCTCTACCGTCTCTGACCACCCCCCCTTCTACATTTGGACTTTTTCTTTGCTGAACGA
ATCGGGGCTCATATTAGCACCAATATCCAAAACAATGTCACTATGTTACATTTGGAAGTC
TCTTCTCACCATACGGGGGTTGTATGAACCGAAATAATCCATATTTGCCACAAAATCGGT
C
>NODE_3408_length_235_cov_7.472341
GAGCCAAGGTTTCCCCACGGAGGACCGCAAACAGGAGGGGGAATGCGCACGCGCCGCGTC
ACCCTCATTGTGGTGGCGCGCATGCGCATTACCACTCACCGTGCTTCTGGGAACTGTATG
CTGAATCGACAGACCACGCCCACCCATTTCTGTCCGAGGTCCAGAAAATGGCGGCTTGGA
GCTGTCTGCCTGAGGAGGGAGAGAAAAACCCTTCTCCCTTCTCGGCTCAGCCGTAGTAGC
ATTGTTACCCTCAGAGCAACCTACCTTACCAATGGGAAACACATTCTGCATTGTAAAGGT
AGCGCTA
>NODE_3409_length_176_cov_8.244318
GAAGAGACAACCCCCCACTACGGCCAAGGTCCCCCGGAGCTACTGACGGGCTCCGGGGAT
GTTGGACTGTGTTAGCCCTGAGTCACTTTGTGTTGTGGGCCTTCCAAGCGAGTTAGCTCC
GGCATGCGCCAATGTAACTAGGGCCGGTAATATTAAACTACCCCAAACTTTGCCAAGTTG
TCAGAGTGAGGTTTGTAATATTACTAAGTCTACATCCCCAAGTGTGTTTTCATATCTTAG
AACTAGTg
>NODE_3414_length_518_cov_11.416988
TGTATTGCATTTCAGTAACAAAATAGTCCCCCTTAGCTGTTGCTATGCAGACAAATATCT
CGTCTTAGGAAAGCCCCGTCTGACATGCGGAAATGCGCAGCCACTAACGTCTGCCTAGTT
TTAGCCCCGGGTCCAGACCATAGGCTGTAGGCTATTGAGTTGAGATGTGCCGTGATTAGT
GTGAAGAGAACTAGAAACTACGTTCCCCAGCATGCCGAGGAAGTCACATGACTAGAGGGG
AGTCGGAGTAGGAAGTAGGCTACACTGTAGTCCACGCTGTATACTGATCGAAGCTACACT
GTAGCCTATGGACCTAACGGCGATATTACGAAACGTAGGCGAGTTCGAGGTAGCTCATTA
CCTCGAACTCGCCTAGGTTTCATAATATCGCTTACCGGGGAAGTCCGACATTGTGTGGAT
ACTATTTGTAAAAGGCTTTATCTTGGTAAATAGACTACATATTTGGAATCTACATGGTAA
CTTTACATAGGAAGGAAAATATTACAAAGCTGATAAACATGACCTACAGTCAGAGAGACT
GAATTAAAAGTCTGTTATATTTGGAATGTTGACAGTGTAGAGCAGGCTCA
>NODE_3417_length_561_cov_13.474154
TCTCTCTCTCTCTCTCTCTCTCTCTCTCTCTCTCTCTCTCTCTCTCTCTCTCTCTCTCTC
TCTCTCTCTCGTTAGGGTTAGAGATAGAGGGTCTGTCTGACTCTGCTCATTTTGGTTAGG
ATTTGCTCATCAATATGTCACGGCAACAGCCGCGAGACACAGTCGGCGTTTAACACAAGA
CCCACGTATACGTTCAAACCGATTATCAACAAGGTTTCTAGTGCCATGGGGAAATGCTGC
CTCGGTATTGGGCTACTTATACAAACTTTGCCAGGCTATCGTGATTGCTCTATCATGTAG
GCTTATCCTAGGCTATTCATGCATGTTTATTGATTAGTATGTGGTAGTATGTGCTGGGTT
AAATTTGGTTTATTAATCACCATAAAATGAACGACTCGGAAAGCCCTGAAAAGACATTGG
TTCTGCAAGCATTTCACATTAATGAATCTGACGTAGGGCAGGCTCTCGCCTAAAAGTAAA
CAAATGATCAAAATGTTTATTTTGTGACACGGTGATATTTAACCATATTTTAGATGGGTA
AAAATAAGGTGAAATCGTGTCTAAGACGTTTAAACCAATTATCACCGAGATTTCTACTAG
AAATCACCGTTGAAAAAACGTTTAGTGCCGGCT
>NODE_3420_length_76_cov_18.657894
AATGTTTTTTGAGAGTTTTTTTCTTCTTCTCAGAAATCATTTTTTAAATCTCAAATTATT
ATTTTTTATATTTATATATTTTCTCTCATGTAATAAAGACACAAATCTAACTCCATAGTA
CTACAGTTTCTGTGTGACACTGGACTGT
>NODE_3422_length_470_cov_14.034042
GCTATAGCAGGATTGGAATAGTAGAGAGCATGCTGCGGGTTTCCGAGGTGAGGTCTATAA
ACAGATCAACCGGGCATGCACTTTCCCTCTGTCCATCCCCTCTGCTTCTCCTCCCCCACT
CCCCCCCTCTCCGGGTCTGGGAATACCATTAGGCATAATGGAGCGCTGGGAGAGAGGGCG
GCCTACGGGGGGCGCGGTGTGAGGGACGGGGCATCAGCACGGCGTTGGTGTCAGTGACAC
AGACATGTATCCTGCTGCTCATTATCGCCCTTGAACAGCGCCAATTTACATCTGATGCTG
CGACTAATTCTGCTCCCCGTGTTGTCAGGGAGCCACAGGAAGTGGTCTGGCGCTGATGAC
AGCCTTCCTGTCAGGAGCCGGGATGGAGGATTCCTCCGGGCCATGATTTAATGCCCATGT
CAAGCCCCGCTGTCAGACCCCTCTCTCTCCCTCTCTCTCTCTCATTCTCTCTCTCCATCT
CTCTCCTCCTCTCCCTCTCTCTTTCTTACCTCTCTCTCCCTcactgtctctgtccctcgc
tc
>NODE_3423_length_198_cov_5.686869
TAGATAGATAGATAGACAGACAGACAGACAGACAGACAGACAGACAGACAGACAGACAGA
CAAATACTGATCACTTGTATTACAGCATTAGAGCAAAAAGGCAATCAGTGATTAAGTATG
TAAAGTACAGTATACTATACAAATATGCAAAGTATACCTCTTTCACTTGATGAGGTCCTT
CCTAGCGCGGCCTGGGCTGGGCCTGGTCAGATCAGATGATGGAAGGACAGACAGACAGAC
AGACAGACAGAGACAGACAGACAGAGGCAg
>NODE_3424_length_404_cov_46.772278
TGGGCGATATCAGCGGAGGAGAGCGGGGTTAGTTTGTGGTGAACAGGGGAGGAGGAGGAG
GAGGAGGAGAGAGAGGAGGAACAGGGAGGGGGTGGGGGGGTAATTGTGCAGTACTCTGCT
GAATTGTTCTGAGGATGCACATTCAAATTCCTCCTATTATTTTAATAATCTGCCTTTTAC
TGCGTGTGCTCGGATCATTTGTTTGCGAGCCAGGTTATTTGGAGAGGGAGGCTCGGGGGT
AATTTCATGCTTTGGAGGGTTTCTACCTATAACTTAATGAGGACTGCCCTGGTATTTCCT
GGTTACACAGCACTTAGGAGGAGCAAAGTTTGATCCCCACTTAGAGTTTGCTGCCGATGG
TGTAATAAGGCTCTGATTGGATGTGGGGAAAAGCAGTCTCTCTCTCTCTCTCTCTCTCTT
CTCTCTCTCTCTCTCTCTCTCTCTTCTctctctctctcttctctctctctctctct
>NODE_3425_length_466_cov_7.648069
TAAAACAAACGTGACGTCACCACCTCAGAGTGTCCGGAGATATACCCCCTCCCACTATAT
TCCCTAGAACCTTTACCTTAGACCCCCTCATCTCCCTTCCTTGTTCCTAGGCCCCTAGTC
CCCTTAGCTCTCCCCTTGTCTCCTCTGTCCTCCCCTCTAGCCTCCCCCCGTATTTTCTCC
TATTCCATTTGTTAGTCCCTCATTCTCCTGGGCAGTCCCTAGTTCTACCAGTCACTAGTT
CTATGTTACCTCCCTAGCCCCTAGTCTGTTCCCAGGTGTTGTCTTAGTTCATGTTATTCC
TTACGTTCGGGTTTTGGTTTCTGTGTTTACTTTCTCTTCTTCACTCCCTGTCTCTGTTGG
TTTGTGGTGTCTCCCTTCCTGTGTCTGCCCCTAGTGGTTGCTCCCCGTCGGTCTCCAGCG
TTTAGTGTCCCATGTTCTCTCCCTACCTGCATCTGTTTGTTGTTTACATCACTCTGTTTG
CATTGCTCTCTCCTCTCGCAGTCACCTCTCACCCCTACATTCTCTTCCTTGTTTTCCt
>NODE_3429_length_294_cov_25.615646
TGGGTGCTTACCAGACGACATCCTAGCGTTACAACCTCCGGGGTTTCAGCCTACTATGTC
CCGGTTTAGTTGTAGAAAAACGTCCTCAAATTACGACTTGTATCAGACTAAACCTAATCT
GGAGAAATTGAACTGGCGACGCTTTAAACTGCGACCAAAACTCCGTGCAGCCGTGAACCG
GAAGAGGAAATCACTAGCGATGGGATTCATGACTCTTTGAAGGGAGTCGGATCTTGAGGA
TCCGTTCATTTTAAAGAGCCGTTCAGAATCATTCAAACCTCCCTCCAATGTATATCGGCT
CTCAACTGCGAGAATCGGTTCCCATCGTTCGTTTTAGAGAGCCGTTCAAAAGAGTCGGTT
CCTTCG
>NODE_3433_length_78_cov_12.576923
ATGCCTTATTTTACCCAGAAAAGCTCCCTCTGACCACGAAAACCATAGATTATAAAAGTC
CAAAAAACTGCAAAAAACTCATTATAAACTATCAAACCTTAAAAGAACATGTTCTGATGA
TAACCCAAACACTGGAAATGACAGAGTTTA
>NODE_3437_length_146_cov_10.719178
AGGGAGACAGACAGACAGGGAGACAGACAGACAGGGAGACAGACAGAGAGACAGGGAGGG
ACAACTGGAGAATGCCAGCCCAGCATCAAGCAGAGGTTGGCCATCACACAGAGCAGCTAA
ACAGTAACGTTAGTCAGCAGGCCAGCCTATAGCCATTTTCACGAACCAGTATGCTCCAAG
TATGCGGAAAGGTATTGGAGCAGACTGGGTTGTGAAAa
>NODE_3450_length_129_cov_8.356589
GCATTCCTATAGCCTTCAATGAGTGAATGGAGTAACCCTATCCAGTTCAATTAATACATC
CATGCAGACACAGAAAGTGCTGAATCATTCTCCACTGAAATGCATTGTGGCACACCTGCC
GAACAAATTGTCGCTCACCGAACACCATAGCTCCCCTAACTTCGAAAATCCTCCGTGAGT
ATCCTGAGATGTTGACCCACa
>NODE_3451_length_73_cov_40.287670
AACACTTGGATGGGACAAGATTTCAGCAATTAATTTCTACAGTCAGCGAAGAGACAAGCA
AATTTATTTTCCCCCTCTCAGGGAATTGGTGGCGGAGGGAGCGAGGAGGGGAGAGAGCAT
TCTGGAGCAGGGAACAAGCTAAACa
>NODE_3453_length_73_cov_27.917809
CTGGCCCAGAGAACCTCCAGGGAGTCCAGAGGTGCCCAGGGGGCGACGCCCGGGACCTGG
CTGATACAGTCCGGCGGGTGCTGTCAGCTGTTGCCACAGACGCAGTGTGGAGCAGCTACA
GTGTCCACGGAAAGAAGGGCAAGAa
>NODE_3460_length_75_cov_9.346666
AATACTCACCATCATTAGCAGGCTGGAACCCTGGCAAATGCCTTATTCCACCCAGAAAAG
CTCCCTCTGACCTCTAAAACCATAGATTATAAAAGTCCAAAAAACTGCATTATAAACATC
ATTATAAACTGTCTAACCTTAAAAGAA
>NODE_3468_length_465_cov_36.180645
TCAGTCGAAAGCACTAAGAGGGGAGCCCGTGTTTGCACTCATGACCAATTTATTGCCGAG
GAACATATGGCCAATATTTTGTCTCACGTCATAGCAGGGGGAAAACAAACAGCGCGCAAT
GTTAGCGAGTCAGCAACAGCCCCAGCCACTTGGCCAGCTATGCAAACGCACTTGGACAAT
ATCACAAGAGGAGCACTTGCTTTCTGGGTATATAAACCACATCAGCCTTATCTCAGCACG
CACTCCTGACTCCCATTTGGAGATATTTCATTAACTCTCTAGCGCGCACGTCTTAACGCT
GGCAACACCACTCCACCCCTTCCTCCATCTCCAGGTGAGCGCAATACACTGTGTTGGTTT
CGATTCGAGAGGTAGCCTACTGCGAACGACAGCCTACTGTTCTCTAGAATAGCTCGTTGA
TTAATTTTTTTTCATGTTTTTACGCACGCCACACATTTTCCAAGCTTCAGCGTATAGACT
ATAAAACTGGGGGTTGACGATTAGCCTATGTAAGCTTGTGTTTAATGTTTCActcaa
>NODE_3469_length_124_cov_19.911291
TTTGTAGACAAGTGATAGAATTTTGAAGTCAATTCTAGAACTAACAGGTAGCCAGTGTAG
GGATTTTAGCACGGGTGAGATATGTGCCCTACGTCTAGTCTTTGTGAGGACACGAGCTGC
AGCATTCTGTATTGTTTGTAGTTTTGAGATAGTTTTCTTTGGTAGGCCTGATAGTAATGC
ATTGCAGTAGTCTAGC
>NODE_3474_length_310_cov_67.841934
GATGCAACGCAAAAAGCTGTAAAATTTGTTGTATCTTCTATTATCTCCATGTTAAAGGCC
ACAAAAGCTCTTCAGTGAAGTCAGCCATTAAGAAATGACAGGTATTGCTATCAGGCTTCT
TTATAGGCTATTACCTGCAATGACAGCAGCTGCTGCTGCACCACTGTACGGCCTATCACA
TTATTTGCAGCTAAAGTCAGCTACTGTGTCATTTCGCCTCATTTTCTTGACAGTGCTATC
ATAAATCCATTGGGCTGCAGGGGGAACTGTCGACTGCCTCGATTATCTTCAGAGCCTGAA
TGAATCCTGAAATGTATGTAACAGGCAATGACTGTTATGGATCAGGTGGCAGGGCTATTC
TCTCTCTCTCTCTCTCTCTCTC
>NODE_3476_length_277_cov_42.382671
CCGCTCTCTCACGCTAGTTCAGGGGGATGGGGGGGGGGGCCAACCCCTCCCCTCACACAA
TTAACTTTTCCGGCGTAATGAGATGATTGATATGCTGGAAGTGGTGTGCTTTAAGGAGAT
ATTAATCATTCCCTCTGGTAATTTTAATCATGCGTTCCATCATCCCCAGATGCAGAGGCT
CACCTTCCTGGCAAACAAAGGGCGCCCGCGCCACTTGCATAGTCATTTTGTTCTAGTTTA
ACTTTAGTTTACGCCGGGCGTTTGTTCCTCCCATCTGTTCGCATAGCCGACTTCTTCTCC
TCCTCAGCCCACGTCGTCACACGTTCCACAGGCTGGGGAGCACGCGACg
>NODE_3478_length_364_cov_34.019230
GGGGCTGTGGGTAAGGGGGGGGGGGGCATAGCTGTCAGTCAGTCTGCGGGACGGGGGATT
ATGCGGAGCTCAGAGCAGTAATTGAACAGCGTCGGGCCCGCCCTCATTTACATCTCTTGC
CTTCCTCCAGCTTTGATTGGCAGCTGTACATGAAATGCCACATCGGTTGAAAGTATGTTG
TGAGCTGGCACTAACAATCCCGTGGCTCCAGGGAGACCTGCCATATTGTAATTTGGTTAT
CAGGCATGAAGGAAATAATTCTAAGTGCCAGGAAATGTGAGGCAGAATAAATGCTTCATT
GCTGCAAGTTGCCCTGGGTGACAGTTCTTATTTAATGTACAAGAGCGTCCTGTTGCCTGC
AGGTTTTTTTTGTAGGGGGAGGGGGGGGGAGGTAGACTAGGTATGGGTGATGCTGGGAAA
TTctgatgcagatttt
>NODE_3479_length_74_cov_113.567566
GTGTTCTCGGTTGTAAGTCTATCTCCTTTCCGGTGGGTGTTGGCCTCCGCCAGGGCTGCG
CTTTGTCACCAATCCTGTTTGTGATCTTCATGGACAGGATATCGAGGCGTAGCCATGGGG
AGGTGGGTTTGCAGTTTGGTGAGCTG
>NODE_3480_length_552_cov_30.260870
GGGAACCAGCTACTAGATGGTTCGATTAGTCTTTCGCCCCTATACCCAGGTCGGACGACC
GATTTGCACGTCAGGACCGCTACGGACCTCCACCAGAGTTTCCTCTGGCTTCGCCCTGCC
CAGGCATAGTTCACCATCTTTCGGGTCCTATCGCGCGCGCTCACGCTCCACCTCCCCGAC
GGAGCGGGCGAGACGGGCCGGTGGTGCGCCCGGCCCCGAGAGGCCGGGATCCCACCTCGG
CCGGCGTGCGCCGGCCCTCACTTTCATTGCGCCACGGGGTTTCGAAGTGGAACACCCTCT
GACTCGCGCGCGCGTTAGACTCCTTGGTCCGTGTTTCAAGACGGGTCGGGTGGGTTGCCG
ACATCGCCGCTGACCCCTGGCGCCAGTTTACGTGAGCCGGTCCCCGCCCGGGCGGCGCGA
CGCGTTCGGGTACGCACTGAGGACAGTCCGACCCGGTTGACATCACGCCGGAGGCGGGGG
GCCCCGTCCCTCCCCGGGGGGAGGGATGGCGCAGCGGGCACTTTGTCCTCGGCCCCCGGA
AGCGGCGAGTTACGGGCAGAGGCGCTGTAAAGCTCGGAGCCGGAGCCCCTAGCCACCTTC
GCCCCCGGCCCTTCCAAGCCGACC
>NODE_3485_length_179_cov_47.446926
GTCGTTCCACAGTTAGTCCCGGAGCAGAGGCCCCTACGCCAAAATAAGGCGCTTATTTCC
TAGAAAGCGGAGGAAAACGCGTTTTAGTCCAGAGTGCGCGGGCGGGGCAAATCTTACCTT
TTACGCCGTCCTCTGGTCCACAACCTCCATCTATGATGCAGAATGTGTGACTCCACGTCC
GAGAACAATAATCCTCACACACAGAGTCATTTCGCCTCCCACGGGTAGGCCGGCCGAGGC
CACGGACAGCC
>NODE_3486_length_355_cov_25.225351
CGAGAACAATAATCCTCACACACAGAGTCATTTCGCCTCCCACGGGTAGGCCGGCCGAGG
CCACGGACAGCCCCGGTCTCCCTCCCGGTCCGTCCCCGACTGAGGCACTCGCCTCCCCGG
CCACTCCGCCCAGACTGCCCTCGCTGCATGGCCACCCGGGCCGGAGGCACGGCTCGCACC
TCCAACCCAACAAATTCACTGCAAACCACCCCAGATTACTACCTAACCACTATTTTACAC
TTTTCTCCTGTTCCAGGCAAGGGGGGGAGGGGGGGGGTTGACGGTTTTATAGTGGTGGGG
GAGGGGCGGCTGACGACAAGTCTCTCTCATCTTGTAAACAGAGAGACACAGGTCTACCCA
ACAAATTAACCGCAAACCACGCCAGATTACTTTTGATCTACTTGCTACACCAGTGTTGCA
GCAACTG
>NODE_3487_length_73_cov_12.260274
AAATCACGAAAAATATAAAGTTTTCTCATGTCTCTCCCCTCCGCTCAAATTGCTTGCCCC
CTCAAGTCAAATGCGGAAAATATATAGTTTTCTTGTCTCTCCCCCGCTCCACTTCTCCCT
CATCAACTCTGCTCTGCACTTAGCC
>NODE_3488_length_394_cov_15.725888
TTTGCCAGGGTTCCAGCCTGCTAATGATGGTGAGTATTGACTTATGGAAACCTCACTACT
TGGTGAGAAGGCTTATTAAATACTTTTAGAAACCTGTACACTTGGTGAGAATTCATTATT
TTGACTTTTGGAAACATTCATTTTTTTATTGCTCCAAAATGCTTTTCTCACTGAGAAAAA
GCTTTTTAGACCGTTTCCACTCTGGGGCTAAATGTTTAAACTCTGCCATTATCACTGTTT
TGGTTATCATCAGAACATGTTCTTTTATGGTTAGACAGTTTATAATGATGTTTATAATGC
AGTTTTTTTTACTTTTATAATCTATGGTTTTTATGGTCAGAGGCTGCTTTTCTGGGTGAA
ACAAGGGGATTGACAGGGTTACAGCCTGCTTAATATGGTGAGTATTGACTTATGGAAACC
TCACTACTTGGTGAGAAGGCGTATTAAATACTTTTGGAAACCTGTa
>NODE_3494_length_562_cov_7.717082
GTGATGTTTTAACTTGCCTGCTGACTTGTTTGGGAAACGTCTCGTCTTAGAAACATGCAG
GCTACAAGACTAATATCACACTATAACCAGAGATACTATATCATCCTTTTTATGTAAAGC
TTACGGTATGTAAAGACTTTAGTGCTATGTAAAGCTTTATGTCTGTGAAGCTTTAGACCA
TTCTTTCATGCTACAGATAATGTGGATATTTGTCAATAAATAAAAAAGTAAAATATATCT
TGATGGTACTTTTTTACCCATAGCAGATTTTAAAATACTGGGGGTGTTGAGAGTCATAAC
GTTACAGCTGGTGATAGTACAGCTACATCCATGACCACATAATGAACTATTTTTACAGCA
GCCAGTCATGTCATGGAAATGATAATGATGGAACTGGAATGACCCATTTATTCATATGAA
CACAATACATCAACAACTATATAAACATAACAAAAGAATGGAGACACGAAAAAGTAAATA
GATAAATAAAACAAAGGTATTGTGGAGGTAGTTCACAACTATATGATTGTCAGCAACACT
GACTACCTGCATTTATCAATGAATACCTGCATTTATCAGTTGTGACAGTTCTTACATTGT
CCAGGCAAATGACAAATGTACCCAGGTGATGGAa
>NODE_3495_length_73_cov_9.602739
TTTGAGACGATTCTACCGATCCATGACTACAGCGCGGTGGAACGTCGCCTCGAGCGCAGT
GAGTATGGCGATTGTTAGACTACATATGGAGCTACACTAACCCTAACCCTAACGATATGC
CTACTCCAGGTAATACTCATTATAA
>NODE_3496_length_537_cov_10.938547
GATCCACCCCCTCACGCCCATTCTCAAGCCATCTATGGTTGAAAGCATGACTCAGATTCT
GCTACCACGTGAGAAAGCCCACAGGTGAATGAAATTAAGTGAGACACGGAGGAAATGCGC
GCAGCCGCACTGTCTCAGAAACGGGACTCGACAGTCCCAGGGGAAAAGAAAGCCATATCG
CTGTCATGTTCAGTGATCTCGCATATCGTAGCCTACCCTACACCTCATAATCTGCAGCTT
ATTTTAATCACTGCCACAGAAATAAATCCAATGAAATTTCTAACAAGTTGCCAACAAGAC
AGTGTGCCTGCTTAAAGAAGAGATAACAATGTGCCTATACAATAAAACGCCTACCATCTA
TACACAGTGTATAGGCTGGAAGGATGATTTAACGTGATCAATGTAGGCTAGCCTAGGTTG
GGCTGTGGGCTATAAGGATATAACATTAGCCTACAGCTTACATCTCATCCTTTCAGCTTC
AAAGCCGCGGCTCTTAAAGGATGTTTAAATAAAGCACATATGAAAGTCTATCATTTCAAT
AGTTGAATGGACAATGTGAAATCGCTCTAGACAAGTTTAGAAACAGATTACAATCGCAAA
GGTGGAGCT
>NODE_3497_length_183_cov_14.092896
TTATGGTGTTTCAATGGCTGGCTGCCGTCCGACCATGTATTGTAGGCTAAACTTTCAAAC
GTAATTAGGTTTCAGTTCACTCAAACAGCTTGCAATGTAAACGAAAAACAAGCAAAACAT
CAAATCATTATCAACTTTATTGCTGACTAATATCAGTTACCCATAACCAGAGCCGTATAG
AGAGAAGAGAACTCTACTCTCTGCTCTGCCCATAACGACACCACGTTGGGACAAGCGATC
CTCAGCTGGCAGTCt
>NODE_3499_length_506_cov_20.741106
GAGGGGCCGCATGGCGGGCAGAACAATTACACGTATCATGGCGCCCTCTCTTTTATTTGG
GATGTCACTTGTGATGTCACTGCCGGCTCGCCTTCATTCGAATTCAGACCTTTATCTCGC
GCCCGCAGCAGATTTGAGTGACGGCCCCACCAAACGCTCGCGCCACTGTCCTATTGATTT
CTCTAAATCCCCAACAATAGCATTTGCATGCTTGTTTCTGTAATAATACAGATATGCCAT
TCGGAATTAAAGAGCCTCGCCGCGGACCCGGGGTAACTAATTGTGTGCTGTGTAATGAGT
GCAGTTTCAATTTGATATAACCCACAGCTTTCCCCTCGCAGCCCTCGCGCTAAGTACTTT
CAAGTCTTTGTGGGGAAATAATTGATTTTTTGTGCTTTGGGCGCGAGGAAAACTATTATG
ATCTTTTGAATAATGGCAGCGGAAGGCCCTGTGAATGATTTAAATTGGTATTAGAAGGAA
GGCTCGTTGGGAAGATAGCGGCCGTTTGACTGACAGTTTGCAAATGGCCCCTGGTTCTTG
ATTACTTATTCTCTTAAGGTGGAAACGTGGCGGAGTGg
>NODE_3501_length_80_cov_18.275000
TCAATTGTACTTTTTAGGACCCCCCAACACTCATTTCAGTTAGTGAAATCCATTATAATA
TGTCTCCTTTAAGTTTTCTTATGTCTCTCCCCTCCGCTCAAATTGCTTGCCCCCTCAAGT
CAAATCCGGAAAATATATAGTTTTCTTGTCTC
>NODE_3504_length_404_cov_7.534654
CTCAGGCTGTAGTCAGACCGAGACCATGCAGGACGTTCAGCTAGCTAACGTTAGCTAGCA
AAGCTTATCTTATCGACCGAAGGTCCTTGGATAACGTTAACGTTACCGGAGTTTACGAGG
CAAAATTGAGTTGGCTGGAGTTAGCTGGTGTTTATTTCAGTACCGTAGCTAGACTAGCTA
GCGCTAACATTAGCCCTGCGAGCAGGCCCAGATTTGCCGCTAGCTAGCTAATAAGCTAGC
CGTTAGCCGTAGCTAACCTTTATCAGCTACAACCGGTTCATCGACGCAAATAACTTTAAA
CTGTTATCTACTGTAGCAACCGTAGCTACAAAGTATGAATACTTACCAATATTGACTTTG
TTGGTCAGAGAAAGGATGGCGTGTCGAGACTGCTGCTAGTGATGTGACGTTCGCGAAGGA
ACCGACTCTTTTGAACGGCTCTCTAAAACGAACGATGGGAACCGATTCTCGCAGTT
>NODE_3506_length_76_cov_30.500000
CGTTCGCGAAGGAACCGACTCTTTTGAACGGCTCTCTAAAACGAACGATGGGAACCGATT
CTCGCAGTTTTGAGAGCCGATATACATTGGATTAGAGGGAGGTTTGAATGGTTCTGATCC
AAATATTAGTCTAGTCTATAGCATTCAT
>NODE_3509_length_74_cov_326.540527
GGTATCGAACCTAGAACCTTGTGATTCAAAGGCAAGCACTCTTCTCACTGAGCTACTCAG
GCATTGTGACACTAGCTAGTAAATTTGACCAATTGAAATGTTACTTGTCTTTCTGTATAA
CATTTTGATGCACTGTGGGCTCAATT
>NODE_3510_length_530_cov_77.679245
TGTTGGATTCATCAAATGTTTGAGGACCCTCGTGGTCAAAATCATTTCGGAGGATGCAAT
AGTTATTATCCTCCCCACGGTGTAAAGTCCGCCATATTTGTACGTACAGTATGTTGGTGT
GTAGGGATGATTACAAAAAAACAAACATTTCTGAGGTGAGAAAAACATAATAATGCAAAA
TAATGACATTAAAGTGCAGCCGGTGGCTCTACACCTGCGTGTGTTCAGACCCAAAATAGT
AGTTAAAATCTATCCACTCTCCCTCCACCCATCCATTGCTTGTGTGGATCCCAAATCAAA
CCTATTAAACATAATTATTCCGGGCTGATGGCAGAGTATTGTGGTCACAGGCCAGTGAAA
TGTGTGAGTCACAGGATATGCTGTTACTTTCCCTGGTAATGGGAAACATGACTCCTCTCC
CTGGTTTGCTGTTGTGATTGAAGGCACTGACCTGTCATACATTTATAATAGGGGAGCAGG
TGTGGCAGTGATGGACCTTAATTTCCTTTAATAAACCTTTTATGTGCCACACTCTTAATG
CCACGCCGCTGCCCTCTAAGGTCCAGCTCATAATAGGTTCATTACTTTTGATTACTAGAG
Cc
>NODE_3513_length_258_cov_16.248062
ATGTCTGGGTGGAGGTCTTGGAGGTGTAGGCTAACGTTAGTCCCGGACTGACTAACCTTG
CGCCACATAGATACTGAACTTTGATTGTAGTATTTGACAATCATCCGCTATCATGAAAAC
CCTGTGTCTTTCATCTGGCTACTAAGCCTAACTATTTTTTGATAATCTGATATGGGCTAC
ATTTGTGCGATATTGAAATGCTCGCAGCGTTTTCCACAGTATTGATCAATATAAACGATA
AAGACAGTGTTTGAGTTTTGTCCTGGGGATGACATGATATAACGTTTTAGCCTGTTCAAA
AGTAGCCTACAGCTGTGCCACATCGGGATg
>NODE_3536_length_268_cov_88.339554
ACACACACACACTGAGTATACTAACCTTCGTGCAGCCAGGAATCATTGTTCAAGAGATTC
GGGAGGGTCTAGGAGGGTAGAGGAGGGCCAGGGAGGGTAGGAAAGGGTCTGGGAGGGTAG
GGGAGGGTCTAGGAGGGTAGAGGAGGGCCTGGGAGGGTAGAGAAGGGTCTGGAGTGGTCT
GGGAGGGTAGGGGAGGGTCTAGGAGGGTAGAGGAGGGCCAGGGTGGGTAGTATCCGTTGT
ATCCCTGGGCAAGACACTTCACCCACCCTGCCTTGTGTGAATGTGAATGAATGTGAATGT
TGGTGGTGGTCAGAGGGGCCGTAGGCGCAATATGGCAGCC
>NODE_3550_length_327_cov_8.889908
CCCTCAAGGAGGAGTATCTGAAGGTAAGCTTGATTATGGCCATGCAGTCCCCCTCGTACA
AAGCTACTGCATCCTAATGTTTTCTCCTCCTCCTATCCTCTTCACTCACTCAAACCACCT
ACATGTCCTCTCTACCACATCCACAAGCCTTTGTCCTCTCTTCCATCTTCCTGGCAGTTC
AATCTCCAGCATCCTTTCCCCAACATATCCCTTGTGCGTCTTCTGTATGTTTTCAAACCA
TCTCAATCTCACCTCATGTATTTCCTTGTCATTCCCAGTGAGTACTGCATCAATGTAATC
AATTTTCCCATGGCGTTAACAACATTTGGAGTTAATACAACATCTAGTACTGACGGTGCC
TTGTGAGTGGTCTAGAGACATTTAAAGCCTGGCTAATAt
>NODE_3557_length_577_cov_9.688042
ATGAAAGAAAAAACCTTATGATAAATATATACTTGAGAAATAACATATTGAAGAACATTT
AAATGTAGACTTTAGTATATCCATTATCCCTCAAACTATTAGTTATAGTTAGGAATAAGC
CAACAGAGAAAAGTGCAAACCAAAATATATTTATCAAGACAGCTCAAAAGACAACTACAA
AATACATTAAAAAATATATCTATATATAGAGCAATAACAAAGTGTGTCCCAAAGAACATC
AAGAGAGTCCGGCCTGAGGGAAAGGGGACCTCAGTGGTGATCTGTTGGGGCCAAACAGAG
GTTTACACCTATTACACGAAAGGTGGAAGGGAACGAGCTGATGGAGAAAGTGGAGGCGGT
GGTGTTATGGGAGCCAACACATGGGCAGGTGACGCAGGTTCACTTGGAGGTCGGGGTCTC
TGCTAGGGTGGGGGGCTGGAGTTGATCAATGGGATGATGTGGATAGGCCTCCGGGGTGTC
CCATGTCTATAAGAAAAGGAAAAAAATTTAGTCTTCATATTAATTGCTATCCGTTCAACA
GGCAGCTTGTATTTTCAGTGCAGCTATGAAGTATAAGAAAACCTAAAAGGAGAAACTAAG
CTGTCACGCTTTTCAATGTACCTAGACCTCTCTTGTCTTGCATGCATAg
>NODE_3558_length_724_cov_31.722376
CTAGCCAAGGTATAGTCAAGGATACCTTGGCTACAATGATTCTACAATGGCTCTGGGAAA
CAGTGCGCCATCTAAAGGGGATCTATCAACGCTCGTATGATGCTCTTGTCGCTGGAATTG
GATCTGGGAAACGTGGCCTTGATAAATAGTATGTAGCTCAAATTGATTATAGAAACATGT
TACTGTGGATCTATGCATAAACTGTGAGGCAATACAAATAGAACAGGCTTCTGAACGCTC
CCTGAGTCTATTTTTCTTGCTCCTCTGGTAGGCTGCCAGGACTTTTATATTATTTATTTC
AAAGCACCCAGATATTGATTATTTCACAAGGAAAATGACAAATGGCAGTAGGAATGACAC
GGTCAGCAGGTTCTATTAGAGAAATGATAGTATTGCTCATGGTTTGTTAAAAGGTCCAGT
TTAGATACTTTATAGGTTTACATCCATCATCGTCTAATGACCTATATGATGAAAAACACA
GGGCCCGCTGACAACAGCCCTGTGCAGCCAACTCTGCTTTGTAATTGCTCCCATATTAAA
TATAGATTTTTGTTTTGATATCTTGTGAGAATTCCATTCTGCGGGTCAAGATTGTGATAA
AAGACATATATTTAATGGTGAAAGCACAGAGGAAGAAAAGTGTAAAAAAATGGGCAGGTA
AAAGAAATGGAGTTTTCTCCAAAATATGTTAGGCCTGCAGTTACAATGGTGGGGTCATGC
CATCGTAAGCTGTAGGCCTATTTGAATGTAAGAATGTATTTTCTAacgacgttagttcat
ctcccctccaccgttc
>NODE_3559_length_122_cov_16.770493
ATATTGGTGCTTAAATGAGCCCCGGCTGGGTCTGGGAAAAAAATATCAAAATAAAGAAGC
GTCGGTGGTCCGTGACTGTAGAGGGAGAGCTATGCTAGAACCACGTAAGTCTCAACGAGG
CTGTGCAGAGCAGAGTTGAGGAGGGAGAAGTGGAGCGGGGGAGAGACAAGAAAACTATAT
ATTTTCCGGATTTG
>NODE_3563_length_464_cov_45.109913
TGTTATGTTTATTGAAGAAGAAACAAAAAACAAGAAAAAGATATTGTGCATGATGAAGTG
TTTAGCAGTCCTAATGATGTCCATTTGTGAAACGTGTATCTTAAATTTAAAAAGAAAAAA
ATAAATAAAAAATACCGAATCGTAGATGCACTTATTGTACATGTGGTTAGGTTAGTAGGT
TTGACTTCAAGTCCGTGACTGCCTTACGACTGTACTAGGCAGGTGGTTCTGACATAAATA
CAGGAAATTTGTGAGACATAATAAAAAAAAATGATGAAAGGATTGTAGAATAATATTGAA
CAATTCTTAAATTGCAGTTCTTTTGATGCTTGTGATTATTGAAGATGTACTTTAGAGAAA
TTTCATGGAAAAAGATATGATTCTGATGTTAATTCTGTAGAATAGAAATGTATACCAAAA
TGTAATCTTTCCAATGCTATGAAGAATTTATACATGAAATTGATATGCAATAAAAACCTG
TGTGCTTTTTATATGACATGTCCTCTGGAATTTGTTGTTGCACAAGGTGGGGGGGg
>NODE_3565_length_168_cov_6.220238
ACAAAGCATAAACAATTTACAACAATAATACTATTAAGATGTACAACTGATGTACAACTT
ATCGACAGAGAGGGAGAGAGCACGTGAAAGAGAGAGATTAAGTGGGAGAGAGAGAGAAAG
TGGGAGAGAGAGAAAAGGGGGGGAGAGAGAGAGGTACTGGCAAAGGTAGGGGGATATTTG
GAGTAAGCAGCGTGAAATCTGGACGGGGCGGCTGTGGCTCAGTGGTAGAGCGGGTCGACt
>NODE_3566_length_249_cov_4.654618
CTTGGCTATTGACACTTTCTTGCTCACTTGAGCCACATGCACACGCACAGGCGCATACAC
ACACATACTCACGCAGACATACATAGGCATACGCGAACACTATGCATATATACACGTGCA
TACACTCACATTCATACATGCACACACACACACACTAATTCATGCACAGACTTACACAGA
TGCAAAGCACACGCCTTCAACATATGTACATGTGTACTCACATGCGCATACACACTCCCT
GCATCGATACTGCTGTGTCTGCTGTCTTGGTTGTTTGTGGTCTGTCGTCCTGTTTGTGGT
CTGCCGTCCTGTCCTGTCATt
>NODE_3592_length_267_cov_33.142323
TGATGTATGAAGTTGAAGTGGTTGTAGTATGTAGTTGAAGTAGTTGAAGTATGTAGTTGA
AGTATGTAGTTGGAGTATGTAGTTGAAGTATGTAGTTGAAGTATGTTGTTGAAGTGGTTG
AAGTGTGTAGTAGATGAAGATGGAAGAAGAAGGGTAGTGATGAAGAGGAAGGGTATTGAT
GAAGATGAAAGGTGGTGATGAAGATGAAGGGAAGTGATGAAGAAGAAGATGAAGAGTAGT
GATGAAGATGAAGGGTAGTGATGAAGGAGAAGATGAAGAGTAGTGATGAAGATGAAGAGT
AGTGATGAAGATGAAGGGTAGTGATGAAGAGGAAGGGTA
>NODE_3595_length_170_cov_5.364706
TCAGAGTTCACAAGCGCTCACATAGGCTATATCACGGATAGGCTAGACATATTTTAGCAG
AGGAAATGTGATGGGTCGTTATGAAAGCTTTTATTAAACTAGCCTACAGTGTGTTGTGAC
TGAGTAGCCTATCTGACAGAGGACTCAAGTGTCACCTATAGCCTAATAATAATGAATAGG
CTAATGCACCTTTAGAAAAAGAGAACATGACCGAGAAGGCTGTAGCCTACAAGAGAGAAT
Gc
>NODE_3603_length_351_cov_62.165241
ATTCATTAACAACGGACATTAATTAAAATATAAATGAGTAAACATCAATATCAAATCTCA
GCACTGTGGAAGGGAATACATTATGCACAGTAATGATGCTTGAAAGGAGCTGTGGAGCAC
CTCTGTGGGACTCTGCTAAACCCCTTACCTCTTAGGCACTTGCTTATTTTGCAACCCTTT
GTTGTTTAACAACAAAGGGAATGGGCTCCCATAATGTTATATTAATCAGTCGGATTAATA
TTTCAATTTGATTTGCTTTATAGTTGAGGTGCTGTTGGCATTTCCATTTTCCCTCCATAT
GTGCAGCGATGTTAAGTGCTATCATTACCATTTTCTACCTGGGGGGTTTGAGATAACAGG
CACACCAGTGATAGCTCTATTCTATACAGGGGAGAGAGGTTTTTTTTTTTTTGggtggag
aga
>NODE_3604_length_273_cov_7.542125
GGCTGTTGTGCATGAATATAAGCATAGGTGTGCCTTGAGATTTTGGCTTGCACTTTGGTG
TGCCTTGGACACAAAACGGTTGAGAACCACTGGGCTAGACAATACATTTTGATTGAGTTT
TTATGAGGTCATGATTTTGTTTCTGTGAGGTCATGATTTTTGTAGAGGTCATGTTGAACA
TATATTTAAACATGTTTATGTTCAATAAACATGAGTTATAATTTAAACAAATGTGGTTGT
GTACTTAATTTGCTCAGTAACTCATTCCCATGGATTTAACACTGGAAACTGAAAAGTTCT
GGAAAAATTGTACTTTTTAAGTTGATCAGCCTTAAAACATTTGAg
>NODE_3613_length_523_cov_20.315487
ACAGTGAGTAAGGTGGCAGTGTATAGGGAGGGTTATGTACAGTGGGCTATGCACTAAAAT
AGGGGTATTTTCATGACCGCGAGACAGTTTATTCACTTAAGACACCCTCCCTCCCCAAGA
GTGATGTCACATGTAGGATTTGGTGAAGGGGGGCACGGGGGGGCACATATCCATGGAAAG
GGGTCCTGAGCGCTGAGGAATCTTGTCTTTTCTGTTTGCACCCTCAATCGAGCCACACAA
AGGCTGAATTACTCATTCAAACCTCGCGGGACAAAGGGGCAAAGGAGCCGGATAGCACTC
CCCGCATTTGTAGTCAAACATTTAGAGACTTAAATCGAGTCGTCATGAAGGAGAAAGAGT
TTGGTGGAGGACAAAGCTCCATAGAATTGCCATCAGCAACCATTTTCCTGTGTCATATTA
GCGGGTCGCCATGGCTCCCCCTGGCCGCACGGACAATGGTCGCAAGCTTGCACACTCGAG
TCCTGTCACCCTGCCAACGGCCACAAGAGCCCCACACAGGACAACCCCCCCGGAGGACAG
GCCCTGGCCTCGCCGGGGGCAGGGAGAGGAGGAGAGGAGGAAGGAGGGGGAACtt
>NODE_3620_length_268_cov_35.690300
AGTGGGGGCGGCTGTCTGCTTTTCTCAGACAGACTCTGTAGACAGACTCTGTAGACACAC
TCTGTAGACAGACTCTGTAGACACACTCTGTAGACAGACTCTGTAGACAGACTCTGTAGA
CAGACTCTGTAACGCTGGACTTGCCAGGCCGGCCAGGTCCGCTTATTTGCAGTTAATTTT
TGCCGCCTTCACCAAAGCTCTTGGCCATGAATCTTCATTTTGCCGCTGACACCCTTGAAT
GTGAATTCCTCATTTCCTGTCCTTTTACTTATATGTGTTGCCTGGTGATTTGATCATGCT
GGGAATAGCAGATGAGCCATCGCCTCGCCCTTGGATTCGC
>NODE_3627_length_1716_cov_11.354312
TCATGGTAACCCGAAGGTAACCGGAAATTTCTACACTTAGTCGTTTTTCCGCATTTCACG
GTAACCCAAAGGTCACCCGAAAGTTCAACACTTAGTCATTTTTCCGCATTTCACGGTCAC
CCAAAGGTCACCCGAAAGTTCAACAATTAATCGTTTTTCCTCAGATTCCACGGGTAGCCT
GAAGGTAACCTACAAATTCTTTACTCAGTCATTTTTTCTAACATTCACTGGGAGTGTGGG
TCTGGTAACCCATTTATCTCGGTGGAGGAGGTGGAGGAAGACACTCTTTCTCGCTGCTCC
CCTCACTTATTTTCACTTTTTTTTTCTCACTTCTCCTCACTTCTCCTCGCGTCGGCCCCC
GGCAATCCGTTGCACTTCCGAACATGGCAGGAGATGGGGTGGCTGCGGGGGCCGACACGA
GGAGAGGAAACCGGGTGGCTGCAGGGGTCGGTCTTACCGCACATGCAGCACGAGTATATC
ACTGGCACCGGCTAGCCCACCACCAGTGGAAGAGTCACTTTCTCCCACATGATCGCCACC
ACACAGGGTCACCGGGGGAGTATTACCTTGTACCGCATGACCCCCACTCCACAGGGCCAT
CAGGGGAGTGTCGCTGTCTTCCGAGTAACCCCCAATCCGCAGGGCCCTCGAGGAAGCATT
ATCGGGGACCGTACAAACCCTCCTTCTTAGGGTTGCAGGCTTGTAAGCCTTCTGCAATCT
CACCATGGCTTATGGTAAGAGCAGTGGTATTTCCACAAGACGGGTCTGTCCATTAATTCT
TTTGGCTCTCGCACACTCTCACCAATGCACATGTTTCGATTCCTCATACTCTCGCCCGAC
AGTTGTGATGTAATTCTGTGGCTTGTGTTGCACATGCAAACCAAGACCAATGCATATGCT
TTCATTTAATCGCCCTCCATATGTACTTGCCTAGCTCGTACCGCTCAAATACGTACTGGC
TTCCGAAAATATGGACATCAGCCAGCCAACCCATGTGTGTGAGCTTAATTTCTCACCCTC
CATGTGTACTTGGTTTTACTAAGTGGTCGGCGTACGTACCAGCCACAAACATTGCGTGGT
CAGTCTGCAATCAGTGTCAGCATAGTCTCTCTCATTCTCGCCACTTTGCCCTCATAACAG
TCACCATCTTCTTCAGTACACTGGGTCAGAGCCACACCATCTTGCTATATTGTTGGGGGA
TGCTCATGGCCACATCGGTCGGCAATAGTTGTTTTCAGGACCCCTGCTTTTGGACACCCT
ACACACAGTCAGAGGTTCCAGATAACCACTGGGAGGACCCCAAAATCAACCATCATTTCA
GGCGGGAGCGGCACACCCCAGGTGCCCAGCTCCACACTTTCCAGACTATACCAGGGGTGA
GGCTTCACACAGCACCTTCCACAGAGTGGTTAAACCCATAGGGTAGCAGTCGGAGTAGGG
TATGAGGAACCCTTGTTTCTAGTGTCAGACACACCCTGGTAGGACACCCAGGTGAGAGGG
GGCATCTCAGCTTTGCTCAGCTTATGCAGCCTGGGGCGAAATGGGAAAACGCACTGCCAG
AGGCAGCCTGGCTGGCTAGAGGGTGGAGCACAAGTGAAAGGAACCATGCACCAGTGGTGG
CAGCCCTCCCGAGGTGCTCCTTGAATGCCAATCGGACAGAAATATTCATCCCTGGAGCTC
TTAACATCATTAGACCTCAAATACTGGTGGCTAACACTTGGGTAACCAGGGCCAGATTTA
GGTTACCAGGACTTTCCCACAAACCACTTAATAACGGGGGCCCTCCCt
>NODE_3628_length_443_cov_17.372461
TGAATAGAGAAATGGAGTAAATGGGAAATAAATAAAAGGAGAAATGTATAAATTAGGAAA
TCAATAACAACAAAAATACATGGGAAAAATAATTTAGCCTTTAATTAGTACATATTTTTC
CTTAATAATGAATTTCTTTCATTTCTTCTTTCCCCTATTATTTTATTCATTTTTAAATTA
TTTTATTTTTAATTTTGGCAGCTTTGGTCCTCCATAATGGTCCGGGTCCGTGTACCTTTT
GGTATTTTGTTTTTCCTTTCTGTAACTTGGATTGAAAAATGAGTGGTTATTCGATGTTCG
TTTCAAAAGGGATGGGCGAAATTGATAAAATAGTTTGATTTTCAATTTTTATTACAACTA
ACAATAAAGAAAATCATTAGACAACTGAAATGAAAAAAATACCTGTAATATTGTATTCTG
TTCCTCCTGCTCCCCTCCTCTTCTCCTCCCCCCCTCCTCCTCCCCTCCTCCTCCTCTCTT
CCACTCATTCTCCTCCTCCCCCTCCTCTcctcctc
>NODE_3629_length_73_cov_6.493151
AACCATGGATTATAAAAGTCCAAAAAACTGCATTATAAACATCATTATAAACTGTCTGAC
CTTAAAAGAACAGGTTCTGATGATAACCCAAACACTGGAAATGACAGAGTTTAAAGATTT
AGCCCCAGAGTGGAAATTGACTAAa
>NODE_3632_length_492_cov_29.560976
CTATGAGACAAAAGATCTGGATCGCATGCAGATGCAGCCGAGCGGCAATCCAGTAGAGGG
TGGCTATTAGCACAAAGCCTTGCCACTGTCTCTTTAAATGCCAATAAATTCCCATCATTA
CAGGATCTGGCAGTTTTCCTCGCTGTCTGCAGCCCGGTTTTATCTCACTCTGCCTCAGAC
TGAGAGCGTGTAGATCTGGCCCAGTTAGATTGTCATACTTAACAAACATTAATGATTAAT
TTCCTCCACTGAGTCAAATGGGGCTAAGGGGATGTCTCGATTCATCTTATCGCACCACAA
ATTAGCATTTTCCATATTCGCTGCATCAACTGTGCATTAACATTCCACATTTACCATTCA
GGGCACTGGCACTCTGGTTGAGGGGAAAGAAAGAAAAAAATAAACCAGAGATCTTCTGTT
CCTGGAGATTCTGATTACCTCTAAATCACACAAAGAGTGGCATAATTAATTCTGCCACAT
TCTGCGTATTACTCTATGTGGCTGACTGCTATGTCAAATTACTCACTCAGAGGTCAGTCC
AAGGGTCAACATGCtgttgtattc
>NODE_3640_length_294_cov_18.047619
CTGGTCGTGAACAAATTGCTTCCCAAACGACATTATTCAGACAAATGCATCTCACGACTG
GCAGGGTACACAAAGCGATCAGCAACCCATTGTTTCAAACCTGCAGTGTCCTAGCTGGGG
GAAGAAAGACCCGCTGTGCGCCGCCCTCGGCTGTTCCAGCAGGCATTCCCCACGCCAGGG
CCGTTGTGAGTCGGCGCCTCGACCCTAGCCACTCCGGGCTTCGGTCGGGTGCCGTCAGCG
GTCGCAGGGGCGACGACAGACAGACCCCCGTCCCATTCGGCGGGTCTGTCCGTCCGCGTT
CCGTAGCCTTTCAGCCTCCGAGAGACCTCCCCACTCATCCCCCGGGGCTGGAATCGAGGG
AGGTCC
>NODE_3641_length_441_cov_29.970522
GACTTCAGACATTGAGCAGCACACAGTTGATTCTCACCCAACAACACGTGGAATATCCCT
GCTAGGAGAAACCCCCCAACTCAGGTAAAGAGAGCCCCTAGGAGTGGGACATCCACTTAA
AGGACTGGTACTTTTCTCACTAAGTGTCCCCCTAGCATGCTGCCGCAACAGAGATAGTGA
CCCTCCTGTTTAAACCTCCCTGCTGCAGCTGAGAGGGCTGTTCTTCCAGCAGCCCCAGCC
AGCAGCAGCCGGGAGCAACGTTTAGCTAAACCTGCTGGTCTACGTAGGCAGAGAGAGAGT
CCCCAGAGGGCTGAACAATCAGACAATTTCAAGATCATGAAGCATTAAACCAATCCCGGC
AGGGTACACTAATTAAACAGCCGAGCCCGGCACAGCCAACCAATCCCCACAGAGCAATTA
AATCCATCCCCTCTAAAACACTGTGGAACCTGTCTGGGGAGAAACCGCTGAGGAGAGAGG
AGGAGAGAGGAGGAGGAGAGAGAGCGAGAGAGa
>NODE_3647_length_440_cov_16.465910
GATTTTGCAGCAAATATGGATTATTTCGGTTCATACAACCCCCGAATTGTGAGTAGAGAC
TTCCAAATTTAACGTAGTGACATTGTTTTGGATATTGATGCTAAGATGAGCCCCGAATCG
TTCCGCAAAAAAAAAATCAAAATGTAGAAGGGGGGGTGGTCTGAGACTGTAGTGGGAGAG
CCATAGGATAGAACCACGTAAGTCTCAACGAGGCTATGCTGTGTAATGCTACAGGAATCT
GAAATTTTGGGGCATCTCGACGCAAGTTAGGGTTAGAGTTGAAGTTGGGGTTAGGGTTAA
ATTAGGGGTTAGAGTTAAGGTTAGAGTTGGAGTTGGGGTTAGGGTTAAATTAGGGGTTAG
AGTTAGGGTTGGAGTTGGGGTTAGGGTTAAATTAGAGTTAGGGTTATAGTTAGGGCTAGG
GTTAGAGTTAGGCATTTGGGGCGAGATGCCCCAAAATTTCAGAGTCCCGTAACGGCACTC
ACTGTACTGTGAGACTTGCAACTGTCTGACAG
>NODE_3648_length_602_cov_38.234219
GTTCACAACCGCACGTTTAAGTAACAAGAGGGCAGAATTGTGTATTGATAATCTGCATGA
ACTATCAACTCTCCTCCAAAAGGATTACATTATTTGACACTGCACATACTGCAAAACAAA
CCAAAAATAAGCACTTAAAAAGCAGGGCTTATTAAGTACCTATGAGTGTAGAGACTACTT
TGTCATCATGCTTTTCATTGTGACATCCGAAAAGACCCACAGGTGCCATAGAACGCAGTG
ACTGTGTTGTCATATTTCATTTAGGCATCCTTCTGCAAAGCTGTAATTGCCTAATTAGCT
TGTTAATTAGGAGATTAGCATTCACTGATAGAGTGCCTTGCTCTGTTGTGATGGGAGCAA
TACAGTTTAAGTGAGGAAGTTCTGGGTGTATGGTTTTAGAATTCTCCTGTTCACACAGGG
TCAGGGATTATTAAATAATGTTTTTTAACCCATATAAAGTTCTGATTAAACACCCAGTAT
TCTTTGATGCATACAATTTACATTTCAGAAAGCATTGAATGTCCATTCAGAATGGATGTT
TCTCAGCCGTGGTAGTGAAGAGAGTGTTGGATAGCTCCTGGTCTGAGTGTCGCCTCGATG
ATCCGTGTTGCCGAGGGAGACTCCAGGAAATGACCAAGCAGACGGTGCCAGAGAAATAAC
TAACCAGATTATGa
>NODE_3649_length_186_cov_3.844086
GTGTTTTGAACCGCTGGTTTTAGCTGGTAGCTGGTCAAGCTGGTTTTAGCTGGTCAGGCT
GGTTTTAGCTGGCAGCTGGTTTTAGCTGGTAGCTGGTTTAAGGTGTGTTTTGAACCGCTG
GTTTCAGCTGGTAGCTGGTCAGGCTGGTTTTAGCTGGTTTTAACTGGTAGCTGGTTTCAG
CTGGTAGCTGGTTTAAGGTGTGTTTTGAACCACTGGTTTTAGCTGGTAGCTGGTCTGGCT
GGTCTTAGCTGGTCAAGC
>NODE_3662_length_94_cov_66.180855
TCCCTAGTTCCCAGTTCCCCAGGTCCCTAGTTCCCAGTTCCCCAGGTCCCTAGTTCCCAG
TTCCCAAGGTCCCTAGTTCCCAGGTCCCTAGTTCCCAGTTCCCAGTTCCCCAGGGTCCCA
AGTTCCCAGTTCCCCAGGTCCCTAGTTCCCAGTTCCCCAGGTCCCT
>NODE_3663_length_332_cov_5.159638
GCTATGGTGAGGGCAGCACTGGATCATGGGTGTATTGTTTATGAGTCGGCTGCTAAATGT
CACTTGCGGGTTATGGATGTGGTGTGGATGTGGTGGTCCTATTCACTTTCAAATCTCTCA
CCGGCCTTGCCCCACCCTACCTCTCTGACCTCATCCACACCTACACTCCCGCACTCGCCC
TCAGGTCGGCTGACCAGAGGCTTCTGCGGGAGCCGAAGGTGAGGAGGAAGCTCAGAGGGG
AGAGAGCCTTTTCAGCTGCTGCTCCCAAGCTCTGGAATAAGCTCCCCCTGCCCATCAAAC
AGGCCCCCTCGCTGTCCAGCTTTAAATCCAGGTTGAAAACACACCTTTTTCTACGGTCGA
TCAATGAGCCATGAGATTGTATCTGTACAGCCTTGCCCCTCCTt
>NODE_3664_length_75_cov_21.680000
TCACTGGATTCAAAGTCCAGCGTGCTCACCATTACACCATGGGACCCTTAAGGCTGGCAA
AACCTTTCATTTTCCAGGGTCGGTTTGTACAACTCCCCTCTGCTGCTCTGAGTTGCTTGT
CTCCCATCTTTTGTCAAGTTCAAATCC
>NODE_3668_length_180_cov_8.822222
TCGGGATGCTAGCTTTTTGCAAAACGGAATGAGGGCGGTCCCCTGGTGGATTCCTAGCGT
AGCAGGACAGCAGTCCGCTCATAATCCGATGTGGCCGCGTCTTCCGCTGGCAATCCGCCA
ACGGATTCCTAGCCAGTTCACATAGGAAAATCAGCGGACCTCTGGTGGATTTGTAGCGTC
ACAGACAGCAGTCCGCTGGTGATCCGAAATTATCCCGCTATTGCTCCACCACCATTCCAC
CAGTATTTTATa
>NODE_3669_length_211_cov_38.526066
AAGAAGTAATACCGGCAGTAAAGCCAGAGTTTTTGGCTCTCGTGAGTGATTTTTTTTAGA
CTCCCGGAGCCGAGAGTCTGAGATCGCGAAAAGCTGAAACGCGAGCTTCAGCATTTCGCG
ATCTCAGACTCACGGCTCCGGGAGTTTGTTTCCGGCAGTTTACCCGTATTTACACCTTGT
AATGATGTTTCATAACCAAATGTGTTCATCAATGTGCAATGTCCCATCCAAATAAAACAA
ATAAATGAAGGTAGGTGGTCTTATGAGGTGTATAGGCTAGTCG
>NODE_3673_length_224_cov_4.924107
AGCTGTGACTGGGGCTGGGCTATTTAGGCTCTGCGCCTGCCAGCTTCATTCTCTCTCTCT
TTCTTCCCCTGACGGCTGCTTTTGTTTGGTTTGGTTACTTTGATGCACCCACTACAACAC
CTTGCACACAGATACGTTTTCACTACATCCCTACACCGGCACTGCATTACTGATGACTGA
CGCCACACCTCATACATTGTACATTCTTTAATTATTGTTATTTGTTAGTATCTGTTAAAT
AAATATTCTTTGATTTACAATCCACACCCTGGTCTCTCGCCTCCTCTCTGTTGCGg
>NODE_3674_length_676_cov_71.295860
TAGCAATGCTAATGCGATGGTAGTTGGGTTATGTAATCATATATAATAATGTATGCCTGA
CTGGTTGAGGGTAAAAAGGACACGAGCCAAAGCATTATTGTTGCCTAAATCCCTACATGC
TTTAATTACTGGACTACCAAGCATTACGTGGAAAATTCATCATTCAACAACTACTGACCT
AGCGCACAAATAATCAGAGAGAATGAACAGATTCATTAAATTATCAGAAATATGATTAAA
TCACTGAGCAAATAGAAAATGTATATGATATAGTAAGAAAAAAGCTGTAAAATATTATAG
TTTACAATAATTATTCACATTCAAAGGCTTTACATCTCAATACATACACAACATGGCCCC
TGAACATGACTTCAATCCAAATATGATTCATATATTAGAATTTAAATAACACAGAATGAA
CTAGAGGCTAACAAAAGCCACCAAATAACCTTATACAAGAATAAAAATACAAAAACTGTA
TCCTAATATCATTGCATTACTTGCTTCAGATTTCAATAATACATGGTCTGTACATCACAG
TTCTAGTCGGTTACAGACCAGGTAGAGTATTACTTACACAACGTAACCGACTTCCGCCCA
CTTGATTTTAAAAATGTTCTAGCAAGAGAAGGAAACTATATTCTAGTGTTTCCTCAACTT
CCTCAAGACAGATACAGCAATTTCATCTGATATTTGGATCAGATAGAAGATACCGTTTTT
TCACTGACATCCAACCAcgttcagccca
>NODE_3675_length_240_cov_10.720834
CAAAAAAACGCTAAATCTGAAGTCTGGAAAACGTTTCTCTCCCTCTCTCTCCTCTCTTTG
TCTCTCTCTCTCCCCCGGACTTCAAGCCCTATCGCGTTATATTCATATGTTAATTAAGCA
TATTGTGCTTGTAGCAGCCTGTCTTTCAAATGGGTGATTCTTTTTTCAAGATTAGGCTAC
AAGTTGTTCCAGAAATGTTAACTTATCCAAATATATCCCACACTGTCTGTTGTGATCTGG
AATTTAAATGCGACAAGTTCACTACCCAATTGAGATAATAAATGGTGTTAAAGTATCAAC
AAGGTGATTTCa
>NODE_3676_length_450_cov_20.666666
TGATATTGAATACATTAGCCGATTGAACCTGCTAAGAACACAGGCGCGTGACAAGAGCGA
AATCGTCTTTGGCAACGACCGTGGCAACCGAGATTATCCTGAATGAGGAGGAGGGGGTGG
GTAAAAAAATATATATCTAGGCTTAAATATAAAACCTGAAAAGACGATACATAAATTAAT
TACAGGACAAAAAACAAGTGGAGAATTAAACTCGGAACATCTGTCAGCGACTTAGCTTGC
CATCGTAATACTAGTGTTAGAACACTTATACCCTTGAAGTTAATGATCCCCGCTTTAATT
GACAGTGAAGGAAAAGTGGCGGCGACTGCATCCTGCAGGCGACGATAAGAAAGCTCTTCT
CCCCCCGAAAAACGACAGAGAGAGAGAGAGGGAGAGAGAGGAAAAAAAACAGTTTAAAGA
ACCTTGGCACTAATCCCTATTGTCATCCCGGTGCAGTGGAAGGACTTACAAACACAGATA
TCTCGTCAGACGTGTGTCTGTTCTGTGGTTGCGGggggacag
>NODE_3677_length_229_cov_35.423580
ACACAAACACACCCCCACACACACACACACACACACACACACACACACAGACACTGAGCT
CATTTTTAATCCTCGCGGCTCACGCAAGGAGGAAGTTCCAATTAAAATTAAAACAAGCTC
TTTTAACGGTCTCTTAAATTGACAACTGAACAATGATTTTCGTATCGGTATCTGTCAGAG
GTCTCAGGAAAATCCTCGCTTGATAAAGCCCAACGCAGCCAATTAGGAGCAGGAGGAGGG
CCTCAGCCCGTAACGATTTCCAGGGGTCCCTGGCGGTGTGGCGCGGACACTTATTGCAAA
t
>NODE_3678_length_73_cov_7.712329
TAAGTCTCAACGAGGCTAAGTGCAGAGCAGAGTTGAGGAGGGAGAAGTGGAGTGGGGGAG
AGACAAGAAAACGATATATTTTCCGGATTTGACTTGAGGGGGCAAGCAATTTGAGCGGAG
GGGAGAGACATGAGAAAACTTTATa
>NODE_3679_length_94_cov_4.436170
GAATCAACTACTAATCTGACACCATTAGGACAGGTTGACCACACCATGAATCAACTACTA
ATCTGACAGCATTAGGACAGGTTGACCACACCATGAATCAACTACTAATCTGACACCATT
AGGACAGGTTGACCACACCATGAATCAACTACTAATCTGACAGCAT
>NODE_3680_length_73_cov_5.095891
GAGCCACCGACGATCCAACCCAGTCGTGTTCTTACCGCATACGGCCCTCCTTCTTCCAAG
CTGGGTACCACTTGCCATGGCTCCATAGCCTTGGGCACGTCTGTTCCTATGAGAAGGCCG
ACCTCCGCCTGTATCTTTGGGATCT
>NODE_3687_length_250_cov_6.928000
CAGGGGTGCGGCGCCTACGCCCTGTGACAAGGGCCACGGCCCCCCAGTGGGATCTTCCGC
TGGTGCTCGGCGCGCTCTGTGGAGCCCCGTTTGAGCCGCTGGAAGATGCCTCTCTCAAGT
GGCTCTCTGTTAAGACCGCTTTGCTCCTTGCTTTGGCTACGGGTAAGCGGGTCAGTGACT
TACGGGCCCTGTCTATCCAGCCAGGGTGCCTCGTTATTTCAGGGGACGCTAGCAAGGCTG
TTTTGCGTCCGAACCCGGCTTTTGTGCCAAAAGTGGTTCAGAGCGCTTTTGCCGCGCGTC
CTGTGGAGCTGTCCGCTTTCTt
>NODE_3701_length_152_cov_13.263158
CCCGTCCACGATCTGACTGTTCTGGAGGAGGGGTGGTAGGCATGCCTATTAGGGCTAGAG
ACCGTTCGCTCTCGGACATGGTTGCGGACAGAATCAGACTTTTCATGGGTCTCGAAGAAC
TCGGAGAGACAGAGGGAGAGTGGTTGGGGGAGGGGGCATGGGGAAGAGTGGAGAGAAGGG
AGGAGGGAGGAGATGGGAGAGGGGGCAGGGGAGGGGCGGCGGAc
>NODE_3702_length_647_cov_12.663060
CCTCTGGAAGTTCCTCCACTTCTCTGACAACACCACCATCGACACCGCCGCAGACCCGCT
GGCCAAGGTGAAGTGGGTGTTGGAGCATCTGACGGAGAGGTTCAGGAGGATGTTTCAACC
GAGTGACCGGATCGCCATAGATGAAGGCATGCTGCTATGGAGAGGGCGCCTGGAGTTCAG
GGTCTACAATCCGAGCAAGCCCACCCGGTACGGCATCAAGTCATACATCCTGTGTGACTC
GCGCACTGGCTACTGTCATGCTATGCAGCCCTATGTCGGCATCGGTAGCACAGTGGGCGA
GATTGTGAACAACCTCCTTGGCGACCTCCTGGACAGTGGCTACACGCTGTACATGGACAA
TTTCTATAACTCTGTAGAACTGTCCAGCGAGCTCCTCAAGAGGAAGACACACACCGTTGG
CACGCTGCGAAGGAACCGTGGGGCGCCGTCCGCGGTCAACAACGTGGAGGAGAGGGATCT
GCAGGAAGGTTTGTTGTATGACTGAGTCTTGTTGCATGTTCCCCCTGTTTGTCTGATGAT
TGGTTGTTACTTATGTTTACTTGTTGTTTTCTGTTTCCTGTCTTTCCCCTATAAAAGGAG
AGAGGAGAGTCCTCCACAACAACCGGGTCATGGTGTTGGCGTGGAAGGACAAGAAGGTGG
TGAGAATGATCTCCACCAGGCACACTGACGTGACGGAGGAGGTGCCGCGGTGGAAGCGG
>NODE_3703_length_232_cov_11.896552
ATAATTTCTGAAATCTTTCATCTATCAAAATCCCCTTTGGCCCACTCATGCGGGACCCAC
CCAAGACCCTTTTCGCCGAGTGGCATGTTGACACGTCGTGTACTCTAGCGCCACCAACGT
GTCAAAGTTGGAATCACGTTTATGCTTGTATCTTTTGAAACGTTTGTTTCATTGTCAAGA
TTCAAAGACGACTGGATTCCTTGCATCAAGCCGAATTCAGCACATTCCTTGGTTTCATTA
TTGGTGCATGTTTTGGATAGAAAAATGCAAGTTACACTTTTGCTGTCCAGCACTTCTGGC
AGTG
>NODE_3704_length_171_cov_68.807014
TTTCATTATTGGTGCATGTTTTGGATAGAAAAATGCAAGTTACACTTTTGCTGTCCAGCA
CTTCTGGCAGTGGATTTAGAGTGTAGAGGGGGCGGGATTTTGGAAAAATGTCACATTTTC
TAAACTGCGATCCCTCTTCCAATTTACTCAGTTCAGACACATTTTACATACAGAAACGTT
GACAAAACTCTTGTGATTCTAAAAATGGAGAAAGCTCAGCTCTTTCTCGATGTATCTTTC
TCT
>NODE_3705_length_98_cov_12.653061
GGCGACCAGCAGTACCATTCATGAACGGTAACGTGTAACCAGCTAGCTAATGGTAACGTT
AGTTCAGGATTTTGGACACCCTCGTGCAAGTGAGCTAGGCTAGATCAGTGGGGATACTTC
TCAACCACTTTGTTCCAGCCGTTCTAGCTATTGCTAGGCTAGTACAAGTG
>NODE_3706_length_914_cov_9.992341
GCTAGATCAGTGGGGATACTTCTCAACCACTTTGTTCCAGCCGTTCTAGCTATTGCTAGG
CTAGTACAAGTGAATGTTAGGTTGGTTAGTGTTAGGTTAGGTTTGGTTTTGGGGTGAGGG
TTTAGGGTTAGGTTAGGTTTATGTTGGTGTTAGTTTAAGGTTAGGTTAGGGTTAGTTTAG
GGTGGGGTTGGGTTAGGGTTAAGTTAGGGTGTTGGGTTAGGGTTATCTTAGGTTAGGGTT
AGGTTAGGGTCAGTGTGGGGTTAGGATAAGTGTTAGGGTGGGGTTAGGCTAGGGTTAGGT
TAGGGTTAGCTTGGTTTAGGGTAAGGTTAAGGTGGGGTTAGGGTAGGATTATCTTAGGTT
ATGTTAGGGTGGAGTTAGGGTGATATTAGGATTAGGGTACAATCAGTGAAGATGAATCGC
CCTATGAGGACCAATAAATCAAATCAGGGTGGGGTTAATGGAACAAAATGGAACAAAAAA
GACGTGGAGACGGTGGTCACGGTGGCCGAGTTGGAACACCGGTGGTGGCCTGAACACCGG
TGTCACCGAAAACCGCGGCAAGCCTAATACCAACCATGTTTTTGCTCTGACCATGCACTA
AACCAGCTTCCTCCTCCTCTCCTTCCACTCCTCCTCCCACTCCTCCTCTCCTCCTTCTCT
CCTCCTCTCTTCCACTCCTTCTCCTCCTCCCCCTCCTCTCTTCCTTCTTCAGGGAGCTGG
CCCAGAGAACCCCCAGGGAGTCCAGAGGTGCCCAGGGGGCGACGCTTGAGGCCCTGGATC
CTGCCCAAACAGAGGAGGAGCTGCAGATTATTGAGCTCCGGTCAAAGGAGCCAGCGCATC
AGAAAAAGATTGTGTGTATCCGCAGGGCAGAACCGTATGCCTTATGTTTGCATGGAAGGG
TACAGTGAGTGACTGTTGTCATGTTTTGCAGACACAATACCTGGGTTCCATCGGTGGCCG
GGACCTGGCTGATACAGTCCGGCGGG
>NODE_3708_length_133_cov_77.007523
CCAAGTGCCCAGTCTACCATCCCACGGAAGACAGCTTTCATCCGGGAGGGGGAGAAACGG
AGGACCAAGCCTCCACCGGCAGACCCAGGCCCACTGAATGCAGCCCGTGATTGGGAGATG
CGGGTGGACCTCAGCCAGAGGCTCATTTTCCCACTGGAAATCGCAGCGACCAACCTGCGG
CCAGACCTCGTCCTCTGGTCCAAGT
>NODE_3723_length_299_cov_28.093645
GAGAAGGTCCACCTGGCTAAAGTTTGGCTGCACTACCTGAGACAAATCTGCCCCCCCTGC
CTAGCCCCCTCCCTCCAGTCTCTTAGGCCTTCTCTCACCCCCCTCTTTTCATTTTCAATT
ATGGGGTGTGGAATATGAATCTTTAATAGGGTGATAATTGTGCTAGCATATTTGCTGTCA
CCCAACATTAGGCCAGATTAATTAGCCCATTTAGTTTAGCTTAAGGAAGTGTCTGCTGTG
AGGAATGGTGCATGGGGACAGAGTCAGAGAGCTGAAATCAGCACTATCGGCTCCATTTTT
AACAGTATACGCCCTCTCTCTCTCTCTCTCTCTCTCTCTCTCTCTCTCTCTCTCTCTCTC
TCtctctctct
>NODE_3725_length_159_cov_15.188680
GAATGTTTGTAAAGGTGTATTTGTGAATGTTAGTAGTAAAGGTGTTTTGTAAGTGTTAAT
TGTAAATCTGTTCTTGTGAATGTTCATGGTAAATGTGTTTTACCTCCTCACAGGAATTTC
CTATGGCAGCAGAACGGATAAAGAAAACTGAGAGGTTGAAAAAAAAGAAAGGAAAGAGAC
CCTAAAAAAAGAGAAATGCATGAAACGTGAAACTCTGCAAATTTGACTTAT
>NODE_3726_length_173_cov_15.393064
TACCGGAGCATGGAGCGCGCGACACTTAACAAGCCTGTCAATCACACTTTAGTATGTAAA
TTAGTTGGGCTCGAATTTCACAACTGCAAGGAACGCTGTTAAACTCTGTTCATGGCTCTG
TTCATGGCGTTTCATGTCGTGAGATGCTCTACTAACAACAAAAAAGAAGAGAGATCTTAA
TTTGTTCAGTCAACCGGATAATTCTTCTGACATTATTCTCGGGAACCTTTTAACCTAATG
TGTGA
>NODE_3728_length_73_cov_16.931507
ATAAAGTTTTCTTGTCTCTCCTCCGCTCCACTTCTCCCTCCTCAACTCTGCTCTGCACTG
AGACACCAACACTCAATGTGTCAATCATCCTTTAGTATGCAAATGAGCCGGTATCGGGTT
TCTCTCAGCTCTCGGCTGGCAGTAg
>NODE_3729_length_761_cov_12.063075
GTTGACTGTCAGACTTGCTTTCGGACAGGTTGTCCACTCCGATTCCGATTTGTAGTCCTT
TAGTCGCCAGGAGAAAACACAGGAGGAACAGCATTTTGGTAACAGAGAGCTAGGCGGCGG
TGGAGCTGAGTCCACACGGTTCTCATGGCACTTTTAAGGCCAGCCCCTCGCAGCGCCGAG
GACTCACAGTCAGCAGGACCGACATACAGAACGTGTGTGATACCGCAGTGCTAACTGAAC
ACAGACATGGCAGAAGTAGCCCCAGCTCCCGCAGCCGCCGCTCCGGCCAAGGCACCCAAG
AAGAAGGCAGCAGCAGCAGCCAGGCCCAAGAAAGTGGGACCCAGCGTCGGCGAGCTTATC
GTCAAGGCCGTTTCCGCCTCCAAGGAGAGGAGCGGTGTCTCCCTGGCCGCGCTCAAGAAG
GCTCTGGCTGCCGGCGGCTACGACGTGGAGAAGAACAACTCCCGCGTCAAGATCGCAGTG
AAGAGCCTCGTCACCAAGGGCACTTTGCTACAGACCAAGGGAACTGGCGCCTCCGGTTCT
TTCAAAATCAACAAGGCCGCCGAGGTGAAGGCAAAGAAGCCAGCAGCTAAGAAGGCCGCC
GCCCCGAAGGCCAAGAAGGTAGCCGCCAAGAAGCCCGCTGCAGCCAAGAAGCCCAAAAAG
GCCGTGGCTAAGAAGCCTGCAGCCGCCAAGAAATCTCCCAAGAAAGCCAAGAAGCCAGCA
GTAGCCGCTAAGGCCACCAAGAGCCCCAAAAAGGCCAAGAAGCCCGCGACACCCAAGAAA
GCCCCAGCCAAGAGCCCCAAGAAGGCTGTCAAACCCAAAGCTGCCAAGCCTAa
>NODE_3730_length_73_cov_4.465754
ACCCACAGACGGTTAGAGTTAGGGTCAGGGTGCGCCCACGGCAGAAGGCGCCCTCTCCAC
ATTCCTACTCCAAGAGGCCAGGGTTAGCGCACGGACCTACGAATGGCCAGGGCCAGAGCC
AGGTTGAGAGtgtggttacattagt
>NODE_3731_length_73_cov_52.123287
AGGAAGTGTGAAAGGGGCTCTCTGGTAAGAGGCGTGTTGTGAGGCTGATAAGGGGCCTTG
ATAAGTGTAAGTTTAGGGGTGGCTGATTGTAGATTTTGCGCTATAAAACCGGGGCTTTAG
ATAACGGGTTAAGAAATTAATATAA
>NODE_3741_length_89_cov_12.471910
AGACTTACGTGGTTCTAGCATAGCTCTCCCACTACAGTCTCGGACCACCCCCCCTTCTAT
ATTTTGATTTTTTTTTTGCCGACCGATCCGGGGCTCACTTTAGCACCAATATCCAAAACA
ATGTCACTACGTTAAATTTGGAAGTCTCTACTCACCATCCG
>NODE_3742_length_201_cov_10.572140
AGTCGTGAGATGCATTTGTCTGAATAATGTCGTTTGGGAAGCAATTTGTTCACGACCAGA
CATTCTCTCTGTGCTTTCTAGCCACGAGGTAACGCCATGTTTTCCTAATGCTAGTGAGAT
ACATGCAAATGCGATGTGTGGGTCTAGCCAGGAACCTTGCCTTGCTGCGACCAGGACGAA
GAGGACACACACACACAAGGATCTATGTCATGGTGTCTTTGCTAAACAGTTTCACGATAA
AAGAGTGTTTTGCAAGGTAAATGCCCCTGTAAC
>NODE_3744_length_137_cov_13.343065
CAGCAAATATGGATTATTTCGGTTCATACAACCCCCGGCTGGTGAGTAGAGACTTCCAAG
TTTAACGTAGTGCCATTGTTTTGGATATTGGTGCTTAAATGAGCCCCGGCTGGGTCTGGG
AAAAAAATATCAAAATCAAGAAGCGTCGGTGGTCCGAGACTGTAGAGGGAGAGCTATGCT
AGAACCACGTAAGTCTCAACGAGGCTAAG
>NODE_3745_length_184_cov_11.016304
CAGACAGATGGGCACTAAACTCAAGCTTTTTAATCTCAAGCTCAACTTCAAGTCTTTTTA
GGTCTAGAGCGTGTTGATTTTCAAGTTCAAGTTTCCGAATTGCCTCCTTGTGCCTGTACT
CGGCTTCTCTCTCCTTGTCTCTCTCCTCTGCCTCAAGCTTTAAGCGGGCCAAACGAACCC
TAAGACGGGGACTAGTGGAGCCTTCAGAGAGAGAAGGGACGTGCGACCTGTGGGGAGgag
acaactcctctggagc
>NODE_3746_length_504_cov_12.626985
CAAGCCCTTCCTCATCAGAATATGACAGGCTTCCCGGGGCTGGGGGCCCATCACCCTCTC
TCCCACCATGCCCACCTGCACCCCGGGGAGGTGGGCAGCGACCCCGGAGTGGCGCTCACT
CCGTTTGGACCCGAGCACATGGCATCACAGACCAACGCGGCTCTCAAACTTAGCCCCTCG
TCGCAGCACCACACTCAGAGCCATCCCGAAGCCCAGACCGCGGCTCACCATAACACCACC
ACCGCCACCACAGTTGGTTTCCCCGTGGCTCACCACCACCACCACCACCCCCACCCAGGC
TACTCCGCCACCAGCAGGGACTTGATCCTCAGGAGAGAACTCGCAGCCTCTGCTATGCAC
GCGCTTGGCGACCAACATAGTTCCGCCTCCTCCCCGCATCACCATGGCATGTTCATCTCG
CCAACAGGTGCTTATGGGCACGCGGAAAGCGGCGGCGCACATCCACTTTTCACTGGACTT
CACGACCAGCCGTCTCCTCCACCTCCCCACCACCACCACCACCCGCACCACCACCCGCAC
CACCACCACCATGCCCTCAACGGGCAGATGCGCCTg
>NODE_3758_length_128_cov_165.226562
TTTTTACGCCGTTTCTCACGGTTGATGAATGTTGCATGCTCGACACATCTATGCATCGGT
ATTGAGTCACACTAAGAGCGCCACCTACTGGTGACAGGAAGTTTTTCATTACTGGACACC
GAAACGGTGCTCCCTTTAACGGCGCCACACCCCGAGATGCGTGGAGTGCGAGGGCCCGGT
CAATGCTGCTCGCAGCCCTA
>NODE_3769_length_129_cov_17.248062
ACACCACCCAACTCCACCCAACTCCACTAAACTCCACCCAACTCCAACCAACTCCACCCA
ACTCCAACCAACTCCACCCAACTCCACCCAAAACCACCCAACTCCACCCAACACAACACA
ATTCTGTGTGTTCTGTGTCAGCTGGGTGGTGCTGCGGTGCTGTGCTGTGAGAGCCATGTG
ATCGGTGAGAGCCAATCAGAA
>NODE_3774_length_788_cov_10.288071
TTGTTCTGACACTAAAAAAAAAAAGTAAAAGGAATTGTAGAGGCGGATTGTCCATAATCC
ATTGTCCATTTGGCCCGGGAGAAAAGTTAGAATTCTGGCTTAAATGACGCACCTCTCTCG
CGGTGTAGTTCCAAAAAATCATTATTTATTTTCCCAATTCCATAGGGAAAAACAGTGTAA
CACCAGACACATTGACCCCTCAACTCATGCATGTGTGTGTGCATGTGTGTACGCGTGTGT
GTGTGTTCTAGGACGTCAGTGTGCGGGGAAGAGCAGCCCAGACGCCAGAGGAGCGGAACG
CGGGAAGGAGAGAAAAGTGAGCCAGGAATAAGTGAACCACCCCAGGACCTGGTGCCATTA
GCAAGAAGGAGGAAACTGAACACAGACACTCCATCAAATAAAGGAAGTGAAGATTTTTGT
TGTGTGTGTGAGCGTGGAAATCTTTGTGGTTGTGTGAGCCCCTGTATGCTTTTTTCTGTG
GTGGCTCAGTCCTTTTGGTTTCTGCTCTGCAGTTGCAGGAACGCGAGCAAGAACGAACAG
GACCAGCCAGAGATGACAGAGTGCCCAGAGAGGAGAGCCTGTGGTCCATACAAGATTCTA
CTGACCATCCAAAACCAACAGACCAGAGAGAACATCATGGAGTCATGCGTCACCCTACAG
TGTCCCTGGGCCTGGAAAACAGCGACAGAGAAAAGAAGATGAACAGCACCTGCCGTTGTC
CCATAATTTGAGAGCAGACGCCAAACCACACTGCTCTCACATCCCCCAAACAAACATCAG
ACTGCCCTCACACACACACACACACTAGCCCATTTTGAACATAAACAAGGTCTAATGCAG
ACAATGACACTGAACCGGTC
>NODE_3775_length_296_cov_19.787163
TTGTGATGATCCTCAGCCGAATCTCGTCCATCTTGTTGTTTAGAGACCGAGCGTTTGCGA
GGAGAAGGCTGGGGAGAGCCGGTCTGTAAGGGTTAGCCTCTAGCCTAGCCCGGAGGCCGC
TCCTCCGTCCCCGCTTTTGCTTGCGGTCTCTCCTCCGTCTCCGGGGCCGCCAAGGGCGGA
TAGAGAAGCCACTGGCGGTCCGCTGAATCTCCGGTGGAATGGAGTCCAGTTTCGGTGGTG
GAAAAAAATGTTTAATCCCCAATTCCAACAGTTCAGCCCTACCATAACGTGTTACGGTCT
CGAGCGACTGAACTGTGAGCAGAAAAATGCACATAAACACAGACAAAAACAACAAATGCC
GGGACCTC
>NODE_3776_length_246_cov_8.300813
GTGCTAAAAAATAAGTGCTGGTAAAGTGCAACAACTCAAATGTTGAGGGGGGTCTCAATC
CATAACGCCTACCCCTCATAATTAATCCTATAAAACATCACACATACAAATCCAATATAA
AATATAGTAAATAAATAAGGGCGTTCTCCCTCTTTCAGTATCCCTCCCGTTCAAGTTCCC
CACTTCTCCTCTCATCATTTCAATGATCCAATTGGTTCAGCCCCCCAGGATCGAGAGTAC
CTAACTTTTGAATCCATTGTCTCTCTCTGGCGAGCCTCTGTGCTCTGGACCACCTTGTAC
CCGACTCCAATCCTGCTa
>NODE_3777_length_362_cov_30.259668
ACACACGCACAATACTCATGCATTATACATAGATACACACACACACACACATTGAACACA
CACATGCACACACACACACACACTCACACACAGCTCTGTGACAGCGCGTGCGTCTGGCGT
TCCTAATGCGTTTCCCCGCCCCTCTCATGTCTGCGTTAGCGCGGCTAGCGGGAGTCTTGT
TTCTCACCAGAAGGTCTATTGATTTAACTCTTGCCACAATCTATAACACTATTGTCTTGC
CCTAAGTGTCTCATCTGTACGATTCACCAACAGGAGTCTATACATCAAAAACCCACGCCT
GCTTAAGGATATCGGTATTCCCTCAACGTGCCGCGAATCTCTCTCTTCCTCCCTCCCTCT
CTCTCTCTCTCTCTCTCTCTCTCTCTCTCTTCCTCCCTCCCTCTCTCTCTCTCTCTCtcc
tgctcctcgttgcc
>NODE_3778_length_176_cov_5.568182
CAATGGTGCTCCCCTGGCCCTCCACTGGTCCTCCCTTATACCTTGTTATGATGGACTGGA
AAGCTGTATTTCTCTACATGAACTTCAAAGAAGAGGAACAATGCAGATTCCATCCTGGTA
GTAGAACCACCAACCCTCATTTTTTGTCTGCCATCATAGAGGGTGGATACACACAGAAAG
AGAAGCCATACCAGTGTTTTAGCAAACATAGAAGATCCACACAGGAGAGAAACCATATCT
GAGATCGg
>NODE_3779_length_79_cov_35.126583
CACCAGTGGCCCCGAACCTTAATCTCACTATTGAACAGGATAGTGTCCCGAAATATTCCA
TATTTTAGGCTCTACCAGTTTGTCAACACAACTTGAGACCTTTCCGACATTGAAATCCAT
TGAAAATGGCGCCTCTTGCTCTACGCTGTAC
>NODE_3781_length_271_cov_8.800738
GCTTACAATAATATATGCGTTTTCTATTTGTTCATTGATTCACTAGCTGCATTTCATTCG
CTGTTTGAATTCATTCTGACCAGTTGCTGGTTAGTTATGAGAGGCAGGATCCCCGCCGTA
ATCTTTATATAACTAAGCTGCTATTCCACATTTCGTTACAATGTTACAATGTCCACAAAC
ATGTAAACCAGGTTGGCAAATTATTTATTTGTTTATCTCCCCACTTACGCGCGATCTGCG
AGACTGTGTGACGTCACCTCACGCCTGGGGTACCTCACGCCTGGGGCACCTCACGCGTGG
GGCCCCGGCTGCGAAGCTGCAGCTGGACCCTAGCACTAGCTAg
[truncated: 1,419,763 more chars]
