# Supplementary material for: Early-branching euteleost relationships: areas of congruence between concatenation and coalescent model inferences
Source: PeerJ. 2017 Sep 8;5:e3548. doi: 10.7717/peerj.3548 (PMC5592902; doi:10.7717/peerj.3548)
Supplement: Data S1 [file peerj-05-3548-s003.zip › DataSupplement/Assemblies/Coregonus-pidschian36-69.fa]

>NODE_6_length_69_cov_243.028992
GGGGGGGCGCCAACCCAGACAGGAAGATCACGTCAGTAACTCAACCCACTCAAGTGACGC
ACCCCTCCCAGGGACGGCATGAAAGAGCACCAGCAAGCCAGTGACTCAGCCCCTGCAACA
GGGTTAGAGGCAGAGAA
>NODE_38_length_69_cov_4.434783
CTGTGTACAGGTGCAGTGATCGGTAAGGTGCTCTGACAACTGATGCTTAAAGTTAGTGAG
GGAGATAACAGTCTCCAGCTTCAGAGATTTTTGCAGTTCGTTCCAGTCATTGACAGCAGA
GAACTGGAAGGaatggc
>NODE_40_length_459_cov_11.283224
AGTAAGGTGACAATCTGGTGACAAAGGAAAGTAGTTAAAGTTACCTTGAAGACATCACAT
AAATGCCACTGAAAGAAATGACCGCTAGACATCCCCACGGGTCTCCGCACGACAAAGCCC
AGCAAAAATGAACTTGTTTGAAGTCATTAAAAACAGTGAGAAAGAGGATAAGATGCAGGC
AATGTCACATCACAATATTCCGACTTTGTTCCATTGCGCAGGCTCCTTTTGGAGAAGTGA
GATTTAGCGAACAGGAGACGGATTTAGAGAGAAAATCCCTCACATGTATCTACATTACAG
AGACATTTTCAACAGGAAACAGCTGGGGCAGCATTTGCCTTCTCCTCATCCTAAGTTATT
CATTAAGGATTTTGGGCACATATTCAAATAACGTCATAATTTATACTTTTCTTAGAATGG
GATTGAATTTTGATCTCTTTGAGGCTTGGTGAGTAGTTCAAGATAGAACAAGACCCATGC
CACCCACACTTCTCAAAGCTTGTTACGTGTAGaaatctcatggatga
>NODE_106_length_476_cov_12.365546
GAGGGGAGCGGCGGATGAGCGGGCGGGGAGAGATGACATCATGCGGCATGCAGCAGGCAG
CGTTTGAAGTGCCAGTCCTGAAGGAACCACTTATAGCAATTAGGATATCCTTGAACAAGC
GTTTGCGAAACATTGGCTGGTTTTTGGCATTTGCCTCCCGTTCCTGCCTACTAACTAGCA
AGGTTTGATCTCTCATAATTATCTATCCACCGGCTTCCCGGTCCTGACAGCTTTCTCCCT
GGAGAGGCCTGGATACTGGGGCTACTCACTGATTGCATCAAAGTGTCAGAAATTGCAACA
TCAAAAATAATAACTGATATTCCGGCAGCAGGCTCCGCACTTTGAATATTTCCTTTAAAA
CGCTCTTTAATTTGTGTCTCGCGCGGTGCCAATGTGTGTGTGACTGCGAGGGCTTCAAGC
AAATAAAAGCAGAGGGGAAGTGCATTCATTATTGAACTGCTATTTACATATGGCAGACTA
TTCTGTCTGAACTGGTATGAAATAGACGTGTTGTTTTATTCTGAGGCTTCTTTAACGTTC
GTCa
>NODE_141_length_112_cov_16.133928
AGCCGTTCTTCAAACAAAGTCAACACAGTGGCCATTGCTAGCTACCCAACACGACCAGCT
AACTGTACGGTAGTAGCTAAATACAATATACTTGTCCTAGCTAGCCAACGTCTAATCATT
GCTGCGTCATGAAAGGAACTTGACACAGACACGAATGATCTGTTTAGTGTGTTATCACAC
>NODE_144_length_286_cov_5.846154
TTTGTCCGTTGGAACAAGAAAAGTATGATTTAAGGCCATAGCTGTTTTAGGTTAATCATT
CTCAGCTATTAGCCCTTGAGAGTTGACCTAAAGTGTTGTAATTATCGTGAAAGGAATGAC
TTCATCTTGGTCTATTGAAGTACGGGTCTATGAAATCCAGGATGATTTTTTCTCTGTCAA
TTCAGCTTTTGCTTCTAGAAAAACAAAGGTTTTCCTCGGAGTGTACACTGTAGCCTGGTT
AATGCTGCTTCCTGTTTCTGGAGCCGTATTTTTCTAAGGTGTGTGTCACATCTGTGCAGC
TATTGTTTATTCATGGAGTAAACCCTTTGAAATGTGTTAAGATACTTCCCACTC
>NODE_145_length_310_cov_14.345161
CCACTGTAACCAGAGTATTACAGCTGCCATAGAGAGGAAAATCAAGTTAACTCCTGCTTT
CAACAAGCATGTCTCTGAGAGCAGGCCAGTTCCATTGTGGACCAGTGTGTTGGGTAATCC
TTCAGGTAGACAGAAAGGGCAGTTTAGGACCAGTCTGAGCTGGATTTGATGGAATCAGCA
GTACAGCTGTCTGCACAGCGGTGCTACAGTCCCTCCAGCACACAGACGAGAGGATATGAA
CCAAGCATATGCAAGACAGTCTGAAACATTTCAAAGTTTCTGCACAAGATGTCCAAATGT
TTTCTCTGGATATATCTTCAGAGGCTAAACTGTGATTAATAGCAGTGAAAGAAGCCTTTG
AAGCAGGATTGGTGACAT
>NODE_152_length_2364_cov_17.583755
GGAGACAAACCAGAGGAAGCGTTAGTCAAGGTGTTATGAGCATATTCCACCCAGGGGAGC
ATGGAGCTCCATGACCCAGGGTTAGACCCTGTGACACAGCGAAGAGCGGTCTCCATCTCC
TGGTTCGCTCTCTCGGCTTGCCCGTTGGTCTGGGGGTGATATCCAGAGGACAGGCTGGAT
GTAATGCCCAAAGCTTTACAGAAAGCTTTCCACACCTGGGAGACAAACTGGGGACCCCTG
TCAGAGACAATATCCGTGGGTAGACCATGAGAGCGGAACACATGTTCAACCAAAATATCA
GCCGTCTCTCTGGCAGTGGGCAGTTTAGGTAGGGCCAAAAAATGAGCGAACTTAGAAAAA
CGATCAATCACCGTAAGAATGACAGTCTTACCAGATGAGGGGGGAAGTCCAGTGACAAAA
TCCATAGCGATATGCGACCAGGGCCGGCTGGGTATAGGTAGAGGTCGTAGATGACCAGCG
CTGGCCTGGGTGGAGTTCTTACTTCGTGCACATACCGTACAAGCAGCAATGAAGGCTCGA
GTGTCCGCCTCCATCGTGGCCCACCAGAACTTCCGTCGCACAAAGTCAAGGGTCCGCGAA
ACTCCAGGGTGACAGGTAAGGGGAGACGAGTGAGCCCACTGAAGTACCTGGGAGCGAGCA
GACTCAGGGACAAACATCCGGTTAGGAGGACCCCTCCCAGGGTCAGCTTGATGATGTTGA
GCCTGTCTAACAATCCCCTCGATGTCACATGTGATGACTGCAATACTGCAGGTAGGAGGC
AAAATGGGTTCAGGGTTACTACCAGTATCAACAGCCGAATGAACACGAGACAGGGCGTCA
GGCTTGACGTTGCGTGACCCAGGACGGTAAGACAGAGAAAAATTGAATCTCCCAAAAAAT
AGTGCCCACCTGGCTTGACGGGGGTTGAGCTGCTTCGCTGACTGGAGGTAAGCCAGATTC
TTATGATCCGTCCAAACGATGAAGGGTTGTTCCGCCCCCTCCAACCAATGTCGCCACTCC
TCGAGAGCCAGCTTAACGGCGAGCAGTTCACGATTTCCAACATCATAATTCCTCTCTGCC
TGAGAAAGTTTCCTTGAGAGAAAAGCACAGGGATGCAGTTTGTTATCTTCAGGAGAACGT
TGTGACAACACTGCACCTACCCCAGTGTCGGATGCATCCACCTCCACGACAAACTGGCGG
TCGGGGTCCGGCTGCATCAGAATGGGAGCCGAGGCGAAGCGATGTTTCAGTTCTTCGAAC
GCTGATTCGGCCCCTTCATTCCAAGCGAACGGTCGTGAGATGGAGGTGAGAGCGGTGAGT
GGCGCCGCAATGCGGCTGTAGTCCTTGATGAACCTCCTATAGAAGTTCGCAAACCCCAGG
AATCGTTGAAGTTGTTTGCGGGTAGAGGGAGCTGGCCAGTCCGTGACAGCAGAGATCTTA
GCTGGGTCCATCCGCAGCTCCCCCTGAGCTATGATGTAACCCAAAAAAGAGGTCTCAGAC
ACATGAAATTCACATTTCTCCATCTTCACAAACAGTTTGTTCTCCAACAACCTTTGCAAC
ACCTGGCGCACATGCAGTTCATGTTCCTGGGAGGACTCTGAGAAAATCAAGATATCATCC
AGATAGACAAAAACAAACCGATTCAACATGTCCCGAAGGACATCATTGACTAGTGCCTGA
AAAACAGCAGGGGCATTAGACAACCCAAAAGGCATAACCCGATACTCAAAATGTCCCAAG
GGTGTGTTGAAGGCAGTCTTCCATTCATCACCCTTACGAATGCGCACCAGGTGATACGCA
TTTCGTAGATCCAGTTTCGTAAAGATGGTAGCACCATGAAGGAGGGGAAAAGCAGAATTA
ATCAAAGGCAGAGAATACTTGTTCTTAATGGTGATGTTGTTAAGTCCACGGTAATCAATA
CAGGGTCTGAGGGTCTTATCCTTCTTAGCAACAAAAAAGAATCCCGCTCCTACAGGTGAC
GAGGAAGGACGCATAATACCTGCCGCCAAGGAGTCCCGAATGTAGTTCTCCATAGCCTCC
GTCTCCGGCCGGGAGAGATTGTACAGGCGACTGCTGGGGAGCGGGGCTCCTGGCTGGAGG
TCAATGGCGCAGTCGTAAGGCCGGTGAGGAGGAAGAGAAGTAGCTCTGTGTTTGCAGAAA
ACGGATGCCAGGTCATGATACACGTCAGGAACAGCAGAAAGATCCATGGACTCCAGTGGA
GGTTGAGGCACAGTACTGGCAGGAGTCTGAGCAGAACACAAACAATTCACATGACAAAAT
GTGCTCCATGAAACAATGCTACCTGTCACCCAATCAATGTGTGGATTGTGTTTTATGAGC
CAGGGGATACCAAGGACCAGGGGAGTCTGTGGGCAGTCGATAATATGGAATTGAATGTTC
TCCTGATGATTTCCCGACACTCTAAGACAAAC
>NODE_166_length_329_cov_7.322188
TCCGCCAGAGCCGTCCAGCCAGGATCCGCCAGAGCCGTCCAGCCAGGATCCGCCAGAGCC
GTCCAGCCCGGATCCGCCAGCCAGCCAGGATCCGCCAGAGCCAGCCAGCCAGGATCCGCC
ATTCAGTCCGGAGCTGCCCCTCAGTCCGGTGCTGCCCCTTAGTCAGGTACTGTCCCTTAG
CCCGGTGCTGCCCCTTAGTCCGGTGCTGCCCCTTAGTCAGGTGCTGCCCCTTAGCCCGGT
GCTGCCCCTTAGTCCGGTGCTGCCACTTAGTCCGGTGCTGCCCCTTAGTCAGGTGCTGTC
CCTTAGTCCGGTGCTGCCTATTAAGCAGTTTGTGACTGTGGTGGGGTGGGGATCACGACC
GGGGCCAGAGCCGCCACCGTGGACAGACGCCCACCCA
>NODE_190_length_69_cov_22.434782
ATCTCGATGGCCACAATAAATAGATATGCCGATAGTGGACAACCTTGTTTCACTCCTCTT
GACAGTTTGAAACTTTCTGAGAAATAGCCATTATTTACTATTTTACACCTAGGGTTACTA
TACATGATTTTGACCCA
>NODE_196_length_147_cov_18.809525
GATTACCGTGGTCTCAATCAGATTACTGTGAAATACAGTTATCCACTCCCTCTGATTGCG
ACCATGACAGAGTCATTGCATGGAGCGCGGTTTTTCACAAAATTGGATCTCAGGAGCGCG
TATAACTTGGTGCGCATTAGGGAGGGCGACGAATGGAAGACAGCGTTTAGTACCACGTCA
GGTCATTTCGAATATCTCGTCATGCCATATGGGTT
>NODE_202_length_218_cov_17.513762
ATGCAACTCCCATAACATTAGGGATGGGGCTAAAGACTTTCCATACTGTAGGATTCTTTA
GCATTTCTCTGTTCAAATATTTTTTTATTGAACACACACAAGAATGGTGTATAGGTATGA
AAGACATGTGTACAGTTCTTATCTAAACATAAGAGAACAGACATGAACAACAAGACCCAG
AGTTCTGGACACAAAACAAATATTACAAAACACGACATACAGAACAGGGACAGGTAGAAA
GAAAAAGGGTAGATGTAACCCCCCCACTTATACCCCCCTTTATCCc
>NODE_204_length_583_cov_22.133791
GCTGAACGTGCTTTGATGTCAGCTAAAGGGTATCTGATCCAAATAAGAGATGAAATTGCT
GTATCTATCTCTAAAGTAAGGAAACACTATAGAACGTGTTTGCTTCTCTTGCTAGACATT
TTTTTTTTTTTATCAAGTTGGGCGGCAGTCGGTTACATTGTGTATGTAATACTCTACCTG
GTTTGTAACCGACTAGAACTGTGATGTACAGACAATGTATTATTGAAATCTGAAGCAAGA
AATGCAATGATATTAGGATACAGTTTTTGTATTTTTATTCTTGTATAAGGTTATTTGATG
GCTATTGTTTAGCCTCTAGTTCATTCTGTGTTATTTAAATTCTAATATATGAATCATATT
TGGATTGAAGTCATGTTCAGGGGCCATGTTGTGTATGTATTGAGATGTAAAGCCTTTGAA
TGTGAATAATTATTGTAAACTATAATATTTTACAGCTTTTTTCTTACTATATCATATACA
TTTTCTATGTGCTCAGTAATTTAATCATTTCTGATAATTTAATGAATCTGTTCATTCTCT
CTCTGATTATTTGTGCGCTAGGTCAGTAGTTGTTGAATGATGAATTTTCCACGTAATGCT
TGGTAGTCCAGTAATTAAAGCATGTAGGGATTTAGGCATACAATAAAACCa
>NODE_206_length_69_cov_10.130435
TGAAACTGGCTCTCATGAGGACCACCACAGGAATGGAAGACCCAGAGTTACCTCTGCTGC
AGAGGATATGTTCATTAGAGTTACCAGCCTCAGAAATTGCAGCCCAAATAAATGCTTCAC
AGAGTTCAAGTAACAGA
>NODE_304_length_755_cov_15.758941
TGCGCGCAAAAGTACACTGCCGGCCCTTTATGCGCAATAATAGTCGCTGAAGTCAAGAGT
GAAATCTTATGTTCTAATCTAATGCCAGCCTGCTATGGCGAACGATGCCAATAGTCCACT
GCGCGCAGGCATTAGGACACTGCCGCGCGATAATATTCATCAAAGTCAAGAGTAAAATCT
TTTGTTCTAATCACCACATGTTCAGTAATGGTATTTCCCCCCTTTATTCAAATTACAACC
TCTCACTTTCAGTTATTTGAAATGAAATAATCTCTCAAATATCACTATATCTAAAACAAG
CCATAGAAAGTTGGTTGCAATTTCAATTAAATCATCCAGAAACGACAGAACAAACTCAAA
TACACTAATAGGAGAAAATATATATTTATTGATATTGTATGTTGTATAGCCTTACTTGTT
GGTATCTCAGACGACCAGAACCTTAATAATAATCACCATACTTACTTCACATAGCACGGA
CATATAGTAGACTACTGACACTCACTCCTATGGAATGGGTATGGGGACTGGACACGCCGG
GACCCAGACCCTACTGTTGTCGATCACACATATTAATGTCGTGTTCAGGGTGCTATCAGA
GTTATCGGAAATACCTAGTTCCGACTGGGAAGTTTCACTTGAATGACCCTCCAAGTAGGA
ATTACAAGTGAGAAATAGTGAAAATGTTGTTGCCAATCTTATTGGTTTAAGAATTGTTCC
GACTTCAAAACCACTTGAACACAATCATGTGGGAGTTACAACTTCCCATTTTCCACGAGA
ATGTGAAGTTGGCATAATACAGCATTCAAGTGCTAGTCGGTAC
>NODE_305_length_185_cov_13.491892
CCCCTTTTCCGTGTAGGCAACAGTACACGATTTTCTTCATAATGCATTTCATATTTCGTA
GAGTCTAAATTACACAATTTTCTTCATTATTCATTTAATACATGTTAAAGAGGTTAATGT
AAAAATAATGAAATATGTCGGCTTTCACTTATGGCACTTCCAAGGCCTTTCTATTGTGGT
TATGTCAATCATATTATATACTTAGGCTATTGTAACGCGTTCAACCAGTTAGCAAGTCAG
AAATGTCCGTTTC
>NODE_427_length_75_cov_61.493332
GGTCAGACGGGTCGTCTTGGTATCGCTCAGCGAGTCTCGGCCGGAGCATATCGGGGAAGC
GGGGTGAACCGTCTCCGAAAGGGGCTCCACCGATAGAGGCGAATCCACATGGGGCGGGAG
GAACCGTCCGTCCGAACACCGAc
>NODE_428_length_309_cov_17.893204
AGTAAAACTAGGGCGGCGCAGCTGCCGCCTCATAGACGGGGGGATTGTGCGATAGATCTC
CAGTCAGGAGCAGCTCTCCCGCGGAGCCATGTGTATCCCTTGTCTCAAGAGGAGAGAAAG
GCTATGGAGACATACATCTCTGAGTCTCTGAGACAGGGATACATACGGCCCTCCGTTTCA
CCCGCTTCCTCAAGTTTCTTTTTTGTAAAGAAAAAGGATGGAGGTCTGCGCCCGTGTATT
GATTACCGCGGTCTCAATCAGATCACAGTGAAGTACAGCTATCCACTTCCTCTGATTGCG
ACTATGACGGAGTCACTGCACGGTGCGCAGTTCTTTACAAAATTGGATCTTAGGAGCGCA
TATAACTTGGTACGCAT
>NODE_436_length_551_cov_22.983665
ATGAATGGCACGACAATGGGCCTCAGGATCTCGTCACGGTATCTCTGTGCATTCAAATTG
CCATCGATTTAAAATGCAATTGTGTTCATTGTCCGTAGCTTATGCCTGTCCATACCATAA
CCCCACCACCACGGGGCACTCTGTCCACAATGTTGACATCAGCAAACCGCTCGCCCACAT
GGCGCCATACACGCTGACTTCTACCTGGTACAGTTGAAACCGGGATTCATCCGTGAAGAG
CACACTTCTCCAGCATGCCAGTTGCTATCGAAGGTGAGCATTTGCCCACAGAAGTCAGTT
ACGACGCCAAACTGCAGTCAGGTCAAGACCCTGGTGAGGACGACGAGCATGCAGATTAGC
TTCCCTGAGACGGTTACTGACAGTTTGTGCAGAAATTATTCTGTTGTGCAAACCCACAGA
TTCATCAGCTGTCCGGGTGGTTGGTCTCAGACGATCCCACAGGTGAAGGAGCCGGATGTG
GAGGTCCTGGGCTGGCGTGGTTACACGTGCACAAAATTTGAGAGAAATAAGCTTTTTGTG
TGGATGGAAAATGTCTGGGATCTTTTATTTCAGCTCATGAAACATGGGACCAACACTTTA
CATGTTGCGTTTATATTTT
>NODE_437_length_1069_cov_12.824135
TGAGGTTTCTGTCGTGTTCCTCTTTGGTTCGACCATAGACAAGGATGTCGTCCACAATTG
CCACGACTCCGTCGAGGCCTTCGTACACCTCGTCGATCTTTCGCTGAAACTCGTCTTGGG
CTGAGATAATCCCAAAAGGCAGGCGACGGAACCTGTAGCGTCCAAACGGTGTGTTGAACG
TTGTGAGCTTAGATGACTCTTCTGTGAGCTTGATAGCCCAGTAGCCTGATCTGGCGTCCA
TGACACTGAAGTAGCGTGCGCCCGCTAGCTTGTGTGTGATGCCATCTAGCGTCGGTAAGG
GGTAATGGGGGCGTTTGATAGCCTTGTTCAAGTCTCTTGGGTCGAGACATACTCTGAGCT
TGCCTGTGCGTGGTTTCTCCACCACCACTAACGCGTTGACCCAATCCGTCGGTTCTGTAA
CCTTGGTGACGATGTCAGATTGCTCCATGCTCTCCAACTCTTTCTTCAGACGGGCGCGGA
GAGCAAGTGGAATCTTTCTCGGTGGGTAGACCACAGGGGTTGCGTCTGGGTCAAGGTGAA
TGGTACATTCTCCTGGGAATAGTCCTATTCCTGTAAAAACATCAGCAAACTCCTCCATGA
CATTCTCTATCTCTACTGGTGCTGTCACTGATAAAACTAGCTTGATAAGGTCCATGTCTA
AACATGCTTTAAGACCTAGCACTGCAGGTGCTCGAGTGTCAACAACGTAAAAGTCCAACA
TCATGTCCCTTTCCTTGTATTTGCATTTGAGAGTGCATGTGCCTTTTACTGGGAGCTGTT
CACCACCATAACCAGTCAGTCTGCGCGTGGTGGGCTGTAGCTCACACTCAGATGTCAAGC
TTCTGTACTTACTCAGAGGAATAATGTTTACTTGTGCACCAGTGTCTAGTTTGAATTTTA
GCTCTGTGCCTTGTCTTCCTATCTCAATGTCAGCAAAGGCTTGCTCTGTCTCTGATATCT
GACTTTTCTGTGTCACTGAATCAATAAACAGTTCATCAGCATTTGACTCTTTGATTGACA
TTTCATCTTCACTCACTGTATGTACTGTTTTTCCACGGTAAACTCTGCACACTTTTGCAA
AGTGATTCCATTTTCCACATTTAGTACACTGTTTGCCTTTAGCTGGGCAATTCCCCT
>NODE_476_length_1283_cov_9.554170
CAGTGCTACAGTGGGTAGAGGCGCAGGTGAGGCCACCATGGGAAGAGGTGACAGCGCTCT
CACTCGCGACCAAAGGGTTGTGGTCAAAGTTTGAGCGACTGCGGCTGGCTGATGGCGTGT
TACAGCGGGCATGGAAGGAGTCAGCTACGGGGGAGGAGAGGTGGCAGGTGGTGGTCCCAA
AAGCATTGCGGGAGGCTGTGCTCCAGAGTACTCATGGGGGGGTGGGGACTGGACACTTTG
GGGTCACAAAAACACTGCGCCGCCTCCGTCAGGGCTTTTACTGGGGGCAGCACAAGAGGG
ATGTGGAAGACTTTTGCCGCCGCTGTGACAACTGCACAGCGAGAAAGGGCCCCCCAGGCC
GCTCTCATGCTCAGCTCCAACAGTTCCCAGTGGGGGCTCCCATGGAGAGGGTGGGAGTGG
ATGTAGTTGGGCCGTTCCCCACCACAGACAGTGGAAACCGCTGGGTGCTCACGGCCATGG
ACTATTTCACAAAATGGCCCGAGGCCTATGCTCTGCCTGACCAGGAGGCAGAGACCATCG
TCGACGCCCTGACAGCGGGGATGTTCAGCAGGTTTGGAGCTGCAGAGTCCATCCACAGCG
ACCAAGGCAGAAACTTTGAGTCCCGTGTGTTCGCCACCATGTGTGAGAGGCTGGGTATGC
ACAAGACCCGCACTACTCCTCTCCATCCTCAAAGTGATGGCCTTGTGGAGCGCTTCAACA
AAACGCTTGGACAGCAGCTGGCCATCGTCTCTTCCAAACACCAGCGTGACTGGGACAAGC
ACCTGCCTATGGTCCTCATGGCATGCCGCTCCGCTGTCCAAGACTCCACCTCCTGCACGC
CTGCCCTCCTCATGCTGGGGAGAGAGATCCGTACCCCTGCGGAGATGGCGTTTGGTCGGC
CCCTGGATAGCCCTCATGTTTCCCCGGGGCCGGAGTATGCCCGGAGACTCCAGGACCGCC
TGGAGACAGCCCACACCTTCGCCAGAGAGCAGCTGCTGAATGCAGGTGTGAGGCAGAAGA
GGAACTATGACGTGCACACCCGGGGAAGGCACTTTGTGGCTGGGGAGCTGGTCTGGGTCT
ACAGCCCGCTAAGGAAAAAAGGCAGATGCCCCAAGTTGGACAGTCACTGGGTGGGACCCT
GCAGTGTCCTGGAGAGGGTAGGGGAGGTTGTTTACCGGGTGCAGCTTCCTCCCAGGGGGA
GAAAGGTGACACTGCACCGGGACAGGTTAGCCCCATATAGAGGGGCCTCTTCTCCCCAAA
CCCCAGGAACCCCCACAATTCCCCTCTCTGGCAATGACATTCTCCAGGCACCCACCCCCA
GGTGCCGCAGACAAGGCTCCAGACAGCCCAC
>NODE_487_length_69_cov_16.086956
AAGTACGTTTTAAACTGAGTTCCATGAACATTGTCCAAAATCATGTTTTTTGGCAAAATC
CACAATGCCACCAGTTCAGCATATGACAGGAGACACTGTTTGAGTGTAACAAACGTGAAA
CATTTCTTTTAGCCATT
>NODE_648_length_472_cov_10.542373
GAGTACAGCGGGATACACACAATACTATGTACAATATCTATTCTACAGGCTATCTACACA
GGCAGTAGACAGATCAAAGAGAGGAGGGATGGATATTGAAATTAAGTTTGTTAGGGAAAC
TACCATGAAAATACTGATACATATTGAGAAGGTAAATGTTATATTCTGACCAGACATGAT
TTATGGATGTGGAGAAATTGAGTAAACTTGTGTGCTTGTGCTTGTGAATGATCATGTTTC
CTCACTCTTTAACCCCATGTGTTTGTTTTCCTTTCCTTCCTACAGGAATTGCAATAGCAA
TCACTTATGTCACAATTCAAATCTCTCCCTGCCTTCTGCTCAAAGCCTGCACATCAAGTC
CGAACCTGTTTCTCCTCCTAGAGATCGCACCAGCAGCACACCGGGGGGCTACGGCGTCCC
ACAGCAACAGAACCCCTCGTCCCGCCAGGACTCAGGCCGCTCCCCTGTCGACAGCCTGAG
TAGCTGCAGCAGCTCCCACGAGGGCAGCGACCGCGACGAGCACAGGAACGAGTTCCACTC
>NODE_649_length_165_cov_4.242424
GGAGAGAGAGAGAGAGAGATAGAGAGAGCATGGGCTCTGGAGGTGAGTGACGCGTCGCGT
GGTGATATCGAGGGTAAGGGTGTCGGGGCATCATGATGTCGCAGCGTGAGCGGAGCTTGA
GCGACGGCCAGCGTTGTGTGTGGCTATCATGTGGCCCATCCCTCGGACAGGCGCACGCGT
TTGACCGAGGGGCTCTCGCGCCCGTCCAGGGCAGGCCGGGACATTCCCAGTGG
>NODE_657_length_72_cov_185.500000
TGGTTGGTGACAGAAGCACCAGATCCATCAGCAAACAGAAGACATTTGACTTCAGATTCT
AGTAGGGTGAGGCCGGGTGCTGCAGACTGTTCTAGTGCCCTCGCCAATTCGTTGATATAT
ATGTTGAAGAGGGTGGGGCT
>NODE_669_length_432_cov_11.164351
TTCAGTGATTCCGGCAGAAAAACTGATATGTTCTGGGTCGATAACGCGCTGTGCAGACTG
GCCGAATAATAGTCCAGACTAGAGCTGGCTGGTGAGTGGTGCAGGCCACGGACAATGGTG
AAAAACCGCTAACGGTAGCTGATAGCAAGTAGCTAGTTAGCTGGCTACTCCCGTCCGGTA
GACCTAGAGGTAGATAGCCGGGATATGAGCCTGGCTCTAGGCTAGCTCGAGGCTAACTGG
TGCTTGCATCGGGGGCAGTGGTGATTAGCCAAACAGCAACATCCATTCGGTTGCGGCTAG
CTAGTTGCGATCCGGTGATTAATGTCCAGTGATTAAATTATTCCGGCAGAAAAATCCAAT
GTTCTGGGTGAAATACCGCTAACTGTGGCTAATAGCAAGTAGCTAGTTAGCTGGCTAGCT
AGTTTCAACTGGAGATTCTAGATAAAAGGTAAGTCAATAATAGAATCCGTTCCACATTGA
GTGAGGCGGGTTGCAGGAAA
>NODE_789_length_470_cov_13.914893
TGTACATAGACAGCCCGATTAGCCGGAATCATGCTTTCCACCCTGCAATGGATGATGTGG
TGTTTTCACAGTGGAGGGAGAAGGGGCTCACAACAATTGGTAATCTATACATAGATGGTC
AGTTAGCTTCATTTCAACAACTACAGGCAAAGTTCAACATGCCAACAACACATTTTTTCA
GATACCTCCAAATCAGGAATTTCTTAAGGACACACATCCCACAGTATGGCATGAAGCCAA
ATAGTCCTACATTAGATAGCTTGATCCTTGTCAAACCCCATTCAAAAGGGTCGGTCTCCA
GACTGTATGATGTGCTACAGGCCCACATAGAGGTATCCACAGACACCATTAAAAGGGCTT
GGGAACAAGAACTTGGTTCAGAAATCTCAAATGAGGACTGGATAGAAGCTCTCAGGAATA
TAAACCACAGTTCAGTGAATGCCAGACACAACCTTGTACAGTTTAAGGTGATACACAGGT
TACACTACTCAAAAGTAAAACTGCATAAAATATTCCCGGACACCTCACCACTGTGTGa
>NODE_790_length_657_cov_13.587519
GTTGTTATTCTGTCTCTCTTTTTTTTTTTTAATAATATGTTTATTATTTTCCAATAAAAA
TAAAGTAAAAGAGACAGCAATACAAACAATGACATTCATTGTACTGTTGGATGGGATGGC
CAGTTTAGAGGACAAAACAAAAGTTAACTCACACATACACAAAATAAAACAAAATCCTAT
TAGGTGGTACGTGTATAAGAAGACAGCATATAGTCATTACAAGCAGTGTAGTTCAGCCAA
AAATAAATATTGAGTGGAGTACAGCACAGAGTAGCAGCAGATCGTCAGCCCAGTTATGAA
GCGGGACTAGACCATTTATCCAGTATCGGCTGCCATATTTTGTAAAACAATGGACTTCTA
TTGGAGGTGTTGTATCGAATCTTTTCCATATGGATTACATTCCCTAAATCCCGTAACCAC
ATTTCAAAGGTAGGTACAGTCTCCAATTTCCAAAATTGCAATATGAGCCTTTTGGCTAAT
AGAGTACAAAGAGAGACAGCTTTCCCCTCCTGGTTATTCCCATCAACTGTACCAAACAGA
GCGATCAATGGGTCTGGGGCTAGAACTCTATCAAAGGCCTTAGATAAGTAATCAAAAATG
AGAGCCCAGTAAGCCTGTAATTTAGGGCATGTCCAGAATAAGTGGGACAACGTCCCCTCC
TCCTGCTTGCACCTCTCACACAGTGGTGAGGTGTCCGGGAATATTTTATGCAGTTTTACT
GGGCT
>NODE_797_length_73_cov_95.794518
CCTGTGCAGAGAGGAGAGAACAGGGATAGGCAGAGGCATAGTTGACAGGCTGTAGCAAAT
GGCTACAAAAATGCAGAGGAGATCGGAATGAAATGAGCTAAGCATCTGGGAGAGGAGAGA
GCAGGGCCTCCCTCACCAAAA
>NODE_869_length_189_cov_8.671958
AGGAACCTAGGAAGAAACCTAGAGAGGAACCAGGCTCTGAGGGGTGGCCAGTCCTCTTCT
GGCTGTGCTGGGGGGAGATTATAACAGTACATGGCCATTAAGGCCAGATCGTTCTTCAAG
ATGTTCAAATGTTCATAGATGACCAGCAGGGTCAAATAATAATCACTGTGGTTATAGAGG
GTGCAACACGTCAGCACCTCAGGAGTAAATGTCAGTTGGCTTTTCATAGCCGAGCATTCA
GAGGTCGAGACAGCAGG
>NODE_881_length_83_cov_20.228916
CCGGAGGAGCGGTGCTGGGTGCCGAGGAGAGACATTTTGGACCCGTCTCTCCTGACGGAA
TTCCATCGTGGGCACCCGACGCACCCTGCTCCGCGTCCTCCTGGTCGTCCCCGAGGCCGG
AGTCGGCGCACGTCTGGAGCCGCGCGTCAAG
>NODE_888_length_77_cov_524.779236
TGGCAGAATTATACCGTGATCATTTGCATCACTCCAGTTGCCATTTGTTCTACAGCAACA
CCGCTTAACCAAACAAAGGTCTCTTCCTGGTGCATGCTTGCATTTAAGGGTAACTACACC
CCAAAATCTAAATGTCTTACATTTT
>NODE_905_length_69_cov_9.304348
GAGGAATGGGAGAAGGTCATGTGGTCTGATGAGACAAAAATAGAGCTTTTTGGTCTAAAC
TCCACTCGTCGTGTTTGGAGGAAGAAGAAGGATGAGTACAACCCCAAGAACACCATCCCA
ACCGTGAAGCATGGAGG
>NODE_918_length_69_cov_114.797104
ATTCTGCTCTGTATCAGAGAATTCTACAGGAGAATGTCAGACCATCCGTCTGTGAGCTGA
AGCTGAAGCGCAGCTGGGTCATGCAGCAAGACAATGATCCAAAACACACAATCAAGTCTA
CATGAAAATTGCTAAAA
>NODE_920_length_1353_cov_92.705101
ACCCTAGGCGAGTTGTGGGGAACAGAGCTCGGGCGGGTGGCCGGAGCCACCATCCCGGCA
CGTGAACCCCACGAGGAGTTGTGGGGAACAGAGCTCGGGCGGGTGGCCGGAGCCACCATC
CCGGCACGTGAACCCCACGCCTGAGGGAAGGGAGAGGCAGCGGGGCGCGAACCCCCCTAA
CCTACCCCAACCCACAGCCAGAGTGTTGTTTTTTGGAAGCACAGCCCCACCGCCGGCGGC
TGGCTACCCGGTAATGATCCTTCCGCAGGTTCACCTACGGAAACCTTGTTACGACTTTTA
CTTCCTCTAGATAGTCAAGTTTGATCGTCTTCTCGGCGCTCCGCCAGGGCCGTAACCGAC
CCCGGCGGGGCCGATCCGAGGACCTCACTAAACCATCCAATCGGTAGTAGCGACGGGCGG
TGTGTACAAAGGGCAGGGACTTAATCAACGCGAGCTTATGACCCGCGCTTACTGGGAATT
CCTCGTTCATGGGAAATAATTGCAATCCCCAATCCCTATCACGAGTGGGGTTCAGCGGGT
TACCCACGCCTCTCGGCGAAGGGTAGACACACGCTGATCCGCTCAGTGTGGCGCGCGTGC
AGCCCCGGACATCTAAGGGCATCACAGACCTGTTATTGCTCAATCTCGTGTGGCTGAACG
CCACTTGTCCCTCTAAGAAGTTGGACGCCGACCGCTCGGGGCCGCATAACTAGTTAGCAT
GCCGGAGTCTCGTTCGTTATCGGAATTAACCAGACAAATCGCTCCACCAACTAAGAACGG
CCATGCACCACCACCCACAGAATCGAGAAAGAGCTATCAATCTGTCAATCCTTTCCGTGT
CCGGGCCGGGTGAGGTTTCCCGTGTTGAGTCAAATTAAGCCGCAGGCTCCACTCCTGGTG
GTGCCCTTCCGTCAATTCCTTTAAGTTTCAGCTTTGCAACCATACTCCCCCCGGAACCCA
AAGACTTTGGTTTCCCGGACGCTGCCCGGCGGGTCATGGGAATAACGCCGCCGGATCGCT
AGTTGGCATCGTTTATGGTCGGAACTACGACGGTATCTGATCGTCTTCGAACCTCCGACT
TTCGTTCTTGATTAATGAAAACATTCTTGGCAAATGCTTTCGCTTTCGTCCGTCTTGCGC
CGGTCCAAGAATTTCACCTCTAGCGGCACAATACGAATGCCCCCGGCCGTCCCTCTTAAT
CATGGCCCCAGTTCAGAAGAAAAACCCACAAAATAGAACCGGAGTCCTATTCCATTATTC
CTAGCTGCGGTATTCAGGCGACCGGGCCTGCTTTGAACACTCTAATTTTTTCAAAGTAAA
CGCTTCGGACCCCGCGGGACACTCAGTTAAGAGCATCGAGGGGGCGCCGAGAGGCAGGGG
CTGGGACAGGCGGTAGCTCGCCTCGCGGCGGACCGCCAGCt
>NODE_930_length_409_cov_8.816626
TTGTAGTGAATTCAGGGGGTAGCCCCAAACAGGTTTTGAACCTGGGTCCATCAACTGTCA
AGCCAACACCTTAAGCGTGTTAGGTTCTAAATGAACCTAGTAAAACTCAGGGACGTTTAG
TAAAGCTCAAACCAAGTTTATTCACCCATTGGATCATACAGCTGCATAAGACAAAGAACA
TATTCACACAAGCACTGGTATTTAACCCTTTCTCCTATGCTGAGCCCCTCCTTCCACATC
TGAACAGCCAATACACCTCTGTTGCTATCCAGAAGATTAGTGATATATGTTCTTCCTCAC
TTCATCTAACCTGACCTCTGCCCAAATTGCTCACTCCTCCCCAACTCACGGCTGTCATGT
TGACTTGTACCAGACTGTGTCTCTTCTCCTCCAATAGGATCCCTGATGGCTAACAATAAC
ATATCCTGACAGAATGGAAACGTTATACATTCCCCTCTCTCCCTCAGTGACATgaat
>NODE_1058_length_69_cov_330.797089
AGTGGTCCTAAAACGGAACCTTGAGGAACACCGAAATGTACAGTTGATTTGTCGGAGGAC
AGACCATTCACAGAGACAAACTGATATCTTTCCGACAGGTAAGATCTAAACCAGGCCAGA
ACTTGTCCGTGTAGACC
>NODE_1059_length_771_cov_277.958496
GAGGAAAATAAGAACAATCCAAAATTTCTTTTTGATACTGTTGCAAAGCTAACTAAAAAG
CAGCATTCCCCAAGAGAGGATGGCTTTCACTTCAGCAGTAATAAATTCATGAACTTCTTT
GAGGAAAAGATCATGACCATTAGAAAGCAAATTACGGACTCCTCTTTGAATCTGCGTATT
CCTCCAGGGCTTAGCTGTCCTGGATCTGCACAGCTCTGCGAGGGCCTGGGATCGGGAGAG
ACACTTAAGTGTTTTAGTACTATATCTCTTGACACAATGATGAAAATAATCATGGCCTCT
AAACCTTCAAGCTGCATACTGGATCCTATTCCTACTAAACTGCTGAAGGAGCTGCTTCCT
GTGCTTGGCCCTCCTATGTTGAACATAATAAACAGCTCTCTATCCACCGGATGTGTACCA
AACTCACTAAAAGTGGCAGTGATAAAGCCTCTCTTGAAAAAGCCAAACCTTGACCCGGAA
AATATAAAAAACTATCGGCCTATATCGAATCTTCCATTCCTCTCAAAAATTTTAGAAAAA
GCTGTTGCGCAGCAACTCACTGCCTTTCTGAAGACAAACAATGTATACGAAATGCTTCAG
TCTGGTTTTAGACCCCATCATAGCACTGAGACTGCACTTGTGAAGGTGGTAAATGACCTT
TTAATGGCGTCAGACCGAGGCTCTGCATCTGTCCTCGTGCTACTAGACCTTAGTGCTGCC
TTTGACACCATCGATCACCACATTCTTTTGGAGAGACTGGAAACCCAAATTGGTCTACAC
GGACAAGTTCTGGCCTGGTTTAGATCTTACCTGTCGGAAAGATATCAGTTTGTCTCTGT
>NODE_1060_length_1622_cov_9.236128
GGAGCATCTAAATTCACTCTATGCAGCCCGGAGAGGCAAACTTGGAGTGTGTACACGCAA
AATGAATGAAATAAAAGTCCTTCTTGTTGATGGAGGAAACATTGCAACTGTGAATGAGAG
TCTTGAAGCATTTGATGCTGTGCTCAATGACTTTAAGAAGGCTCATGAATCTGTGCTAGA
GCTGGTCACAGAGGAGGAACAGGAACAGGAGAGCATTAACTATTATCAACCAAGAATGAG
AACTTATGAACATTTCCTGAAAGAGGTGGAAATATGGAAAAAGGCTGAAGTTGAGCCACA
AACGCTCATTGAACCACATGACAGCATTTCCAATGTGTCAAAAATATCAAGTAAAACTAA
GTATTCTAAGACTGCTTCCTCAGTGTCCTCTGAACGCCTTAAAGCCGAGGCAGAACGAGC
AGCTCTACTAGCTCGCCAAGCATCATTACAAGACAAGCATGCATTGGAACTGGAGAAAGC
TCAACTGAATGTTAGGATGGAAAAAATGGCACTGGAAACGGACATAGCAGCATATAATGC
CAAACTGAAGGTCCTGGAGAGTACCGAGTCAACTTCTCAATCCCATTCTGTGGCAGCCCA
TTTACTAAGCCAAGAAGATGGAATGAACTCTTATTTTGAGAAACAGGAACCAGAGGTCTA
TGTGGAACCTGAACCATCACCTGTTGAGTTTGCTGCATTAGGTGCAGTTCCAAAGACCCC
ACTACAAAGAGTTTTACAACAACCGACCACAAAGCCATCAAACCCTATTCCGAAAACAGT
CGTAAACCACACTCTTCAGCAGCCAACAGCAAGGTCTAGCAATCGACACAGAATCAACAC
TGCGGGTATCAGCCATAATACCAGCCATGATAACCTCTCTACTGTCATGCAAAGGCAGAA
TGAAATTGCTGACCTCCTTGTACTACAGCACAAACAAGCCACACTCCCTGTTAGGGAGAT
ACCTATGTTTGACGGTGATCCTCTAAACTTTAGGCCATTCATGCGTGCATTTGAGCATGG
TATAGAAGATAAGACAAGCAGTCACCAGGATAGGCTCTATTACCTGGAACAATACACCTC
TGGTCAGCCCAAGGATCTGGTCCGTAGTTGTCTGCATATGGAAGCCAGAAGAGGCTATGC
AGTAGCTAAGAGGTTGTTAAAGGAACACTTTGGCAATGAAATCAAAGTCACCACTGCTTA
CATGGAAAAGGCTTGGAACTGGACAAACATCAAACCCGATGATGGAAAGGGACTGGGTGG
TTATGCACTCTATCTAAGAGGTTGCTGTAACGCTATGCAAGACCTACAGAACATGGAAGA
GCTTAATCTTCCCTCCAACATAAAGCTGATCATGTCAAAACTTCCCTACAAACTAAGGGA
AAAATGGAGGTCTATGGCATGTGATATTTTAGAGAGAAGTCACCTGAGGGCCCAGTTCAG
TGACCTGGTAACGTTCATGGAAAAACAGGCCAAAATACTGCAGGATCCGTTGTATGGAGA
TATTCAAGATCCCCTGTACAACAAAAGGTTTTTAAAACCCAAAACAGAAGCTGACTTTAA
ACAGCAGTTCAAGTCCAAGAGTAGGGGAAGCAGCTTTGCCACTACAGTAGCTGTAGTGGC
AGATTGTGACTCTGAAAAACCTTTAAAAGAACAAACATTCAAAGTAAAGAGAACAGGCAC
CTACCCTTCt
>NODE_1175_length_457_cov_15.647702
GATTTTCAACACATTAATGTTTCTTATAAAAAGAAGAAGTGATGCAGTCAGTCTCTCCTC
AACTCTTAGCCAAGAGAGACTGGCATGCATAGTATTTATATCAGCCCTCTGATTACAATG
AAGAGCAAGACGTGCCGCTCTGTTTTGGGCCAGCTGCAGCTTAACTAGGTCTTTCCTTGC
AGCACTGGACCACACGACTGGACAATAATCAAGATTAGACAAAACTAGAGCCTGCAGAAC
TTGCTTTTTGGAGTGTGGTGTCAAAAAAGCAGAGCATCTCTTTATTACGGACAGACCTCT
CCCCATCTTTACAACCATTGAATCTATATGTTTTGACCATGATAGTTTACAATCTAAGGT
AACGCCAAGTAATTTAGTCTCCTCAACTTGTTCAACAGCCACACCATTCATTACCAGATT
CAGCTGAGGTCTAGAACTTAGGGAATGATTTGTACCAAATACAATGCTCTTAGTTTTAGA
GATGTTCAGGACCAGTTTATTACTGGCCACCCATTCCAAAACAGA
>NODE_1185_length_162_cov_22.086420
GAGCGGACCAATACGCAGCGCGTGGAGTGAACATGATGACTTTATTAAATTAAAGCAACC
ACGAAAAACAACAAATGACGATACGTGAAGTCCTCTGTGACACCGACAGAACATAGAACA
CTGGAACAATAACCCACAAAACAAAGGAGAAAACACACAGAATATATATGGCTCCCAATC
AGAGATAACGAGCCGACAGCTGACACTCGTTACCTCCGATTGGGAGTCAT
>NODE_1187_length_70_cov_29.542856
GGCTCCCAATCAGAGATAACGAGCCGACAGCTGACACTCGTTACCTCCGATTGGGAGTCA
TAGACCAATCACCATAGACACAAACAAAATGAAACTCACCCATCCCCAACACCACCAAAT
GAAATACACCCAAACACA
>NODE_1199_length_374_cov_8.743316
GATTGTGATGCGTTGTTGTCTCACCTAGCTATCTGAAGATGAATGCACTATTGTAAGTCA
CTCTGGATAAGAGTGTCTGCTGAATTAGTCAAATTTAAAAATGTGAATTGATATGGAATT
GACCCCAACCCTGATGGTTACTAACCCTTGTGATAGTGAGTGGAGGATGATATGGCTCGT
AACACTTTAGAATAGTTTTATTCCCCTGTATTGTACAGCATACTTATATTAAGTCATTTG
TTACCCAGTACAGCCAGAAGAGGACTGGCCACTGCTCAGAGCCTGGTTCCTCTCTAGGTT
TCTTCCTAGGTTCCTTCCTTCTAGGGAGTTTTTCCTAGCCACTGTGCTTCTGCATTGCTT
GCTCTTTGGGGTTTTAGTCTCGGTACCTGCACCCTCAGCGGAGTCAACAAACACCGGAAG
CATCCGTGTTTCAGGGAAAAGG
>NODE_1221_length_315_cov_10.857142
AGCAAACAATAACATTTCAGGAACAGATGTCCTTGAGGCGGATTCAAGGACGAGGCAATT
GCTAATCTTGTATTCTCAGCATGATCAAATCACCAGGCAACAGATATAAATAAAAGGACA
GGAAATGAGGAATTCACATTCAAGGGTGTCAGGAGCGAAATGAAGATTCATGCTGAAGAG
GGCCTAGTGAAGGAGGCAAAAATGTACTGCAAATAAAAGGCCAACCAGTCTCCAAAGTCC
AGCTGTATAAAGTAGGTTTGGGGAAAAACACACTTACGGTAAGAGATACGGTGTGCGGTG
GCGAACAGGCTGCACTTCGTCATAGAGACAGGTGCTTTGATTTGACAAGCAATAGGCCCC
TGCCCGACTGGATATTCTAAAAa
>NODE_1302_length_349_cov_9.919771
ACTGACGAGATGAACTGTTCCCCTGAAAGAGAACGGGGTGGACTAAACACAGACACAACA
CAACATACACCATACTTACCTGCAACACCACAAGAACTGTTGACTGACACAGAAGCATGC
TCAGCTTCATATCACACAAGGTCAGGAAGAGAGGTCAAGCCTAGAGCTGTCCTAGACCTG
TGAAATGTCAAAGGGTGTAGGCGGATCGCTGCCCTAAAAGAGTTCCAGACTGTAAACTTG
TTATTGAAAGTTAACTTGAAATGCTTTGGTATGGTATTTGTTTGATATGTTGAGATGTCA
TTGCTACAGTGAAAAGCTGAGTTGCTGAGAAATATTTGTTCTAAAAGTAACAGTATGCTG
AATCATTGTTTCAGTCTGTTATGATGATGCAGTTGGTGCAGTTTAAATGGTTAATTa
>NODE_1337_length_259_cov_12.891891
GAGATCTTCAGTTTCTTGGCAATTTCTCGCATGGAATAGCCTTCATTTCTCAGAACAAGA
ATAGACTGAAGAGTTTGAGAAGAAAGTTCTTTGTTTCTGGCCATTTTGAGCCTGTAATAG
AACCCACAATTGCTGATGCTCCAGATACTCAACTAGTCTCAAGAAGGACAGTTTTATTGC
TTCTTTCATCAGCACAACAGTTTTCAGCTGTGCTAACAATAATTGCAAAAGGGTTTTCTA
ATAATCAATTAGCCTTTTGAAATGATAAACTTGGATTAGCAAACACAACTTGCCATTGGA
ACACAGGACTGATGGTTGCTGATAATG
>NODE_1342_length_5386_cov_184.086700
CCCTCCCGACTGCCTATGATGTTTATCCTTTGGATGGTCGCCATGATGGTGGTTATTATA
CCGTCAAGGACTGTGTGACTATTGACGTCCTTCCCCGTACGCCGGGCAATAATGTTTATG
TTGGTTTCATGGTTTGGTCTAACTTTACCGCTACTAAATGCCGCGGATTGGTTTCGCTGA
ATCAGGTTATTAAAGAGATTATTTGTCTCCAGCCACTTAAGTGAGGTGATTTATGTTTGG
TGCTATTGCTGGCGGTATTGCTTCTGCTCTTGCTGGTGGCGCCATGTCTAAATTGTTTGG
AGGCGGTCAAAAAGCCGCCTCCGGTGGCATTCAAGGTGATGTGCTTGCTACCGATAACAA
TACTGTAGGCATGGGTGATGCTGGTATTAAATCTGCCATTCAAGGCTCTAATGTTCCTAA
CCCTGATGAGGCCGTCCCTAGTTTTGTTTCTGGTGCTATGGCTAAAGCTGGTAAAGGACT
TCTTGAAGGTACGTTGCAGGCTGGCACTTCTGCCGTTTCTGATAAGTTGCTTGATTTGGT
TGGACTTGGTGGCAAGTCTGCCGCTGATAAAGGAAAGGATACTCGTGATTATCTTGCTGC
TGCATTTCCTGAGCTTAATGCTTGGGAGCGTGCTGGTGCTGATGCTTCCTCTGCTGGTAT
GGTTGACGCCGGATTTGAGAATCAAAAAGAGCTTACTAAAATGCAACTGGACAATCAGAA
AGAGATTGCCGAGATGCAAAATGAGACTCAAAAAGAGATTGCTGGCATTCAGTCGGCGAC
TTCACGCCAGAATACGAAAGACCAGGTATATGCACAAAATGAGATGCTTGCTTATCAACA
GAAGGAGTCTACTGCTCGCGTTGCGTCTATTATGGAAAACACCAATCTTTCCAAGCAACA
GCAGGTTTCCGAGATTATGCGCCAAATGCTTACTCAAGCTCAAACGGCTGGTCAGTATTT
TACCAATGACCAAATCAAAGAAATGACTCGCAAGGTTAGTGCTGAGGTTGACTTAGTTCA
TCAGCAAACGCAGAATCAGCGGTATGGCTCTTCTCATATTGGCGCTACTGCAAAGGATAT
TTCTAATGTCGTCACTGATGCTGCTTCTGGTGTGGTTGATATTTTTCATGGTATTGATAA
AGCTGTTGCCGATACTTGGAACAATTTCTGGAAAGACGGTAAAGCTGATGGTATTGGCTC
TAATTTGTCTAGGAAATAACCGTCAGGATTGACACCCTCCCAATTGTATGTTTTCATGCC
TCCAAATCTTGGAGGCTTTTTTATGGTTCGTTCTTATTACCCTTCTGAATGTCACGCTGA
TTATTTTGACTTTGAGCGTATCGAGGCTCTTAAACCTGCTATTGAGGCTTGTGGCATTTC
TACTCTTTCTCAATCCCCAATGCTTGGCTTCCATAAGCAGATGGATAACCGCATCAAGCT
CTTGGAAGAGATTCTGTCTTTTCGTATGCAGGGCGTTGAGTTCGATAATGGTGATATGTA
TGTTGACGGCCATAAGGCTGCTTCTGACGTTCGTGATGAGTTTGTATCTGTTACTGAGAA
GTTAATGGATGAATTGGCACAATGCTACAATGTGCTCCCCCAACTTGATATTAATAACAC
TATAGACCACCGCCCCGAAGGGGACGAAAAATGGTTTTTAGAGAACGAGAAGACGGTTAC
GCAGTTTTGCCGCAAGCTGGCTGCTGAACGCCCTCTTAAGGATATTCGCGATGAGTATAA
TTACCCCAAAAAGAAAGGTATTAAGGATGAGTGTTCAAGATTGCTGGAGGCCTCCACTAT
GAAATCGCGTAGAGGCTTTGCTATTCAGCGTTTGATGAATGCAATGCGACAGGCTCATGC
TGATGGTTGGTTTATCGTTTTTGACACTCTCACGTTGGCTGACGACCGATTAGAGGCGTT
TTATGATAATCCCAATGCTTTGCGTGACTATTTTCGTGATATTGGTCGTATGGTTCTTGC
TGCCGAGGGTCGCAAGGCTAATGATTCACACGCCGACTGCTATCAGTATTTTTGTGTGCC
TGAGTATGGTACAGCTAATGGCCGTCTTCATTTCCATGCGGTGCACTTTATGCGGACACT
TCCTACAGGTAGCGTTGACCCTAATTTTGGTCGTCGGGTACGCAATCGCCGCCAGTTAAA
TAGCTTGCAAAATACGTGGCCTTATGGTTACAGTATGCCCATCGCAGTTCGCTACACGCA
GGACGCTTTTTCACGTTCTGGTTGGTTGTGGCCTGTTGATGCTAAAGGTGAGCCGCTTAA
AGCTACCAGTTATATGGCTGTTGGTTTCTATGTGGCTAAATACGTTAACAAAAAGTCAGA
TATGGACCTTGCTGCTAAAGGTCTAGGAGCTAAAGAATGGAACAACTCACTAAAAACCAA
GCTGTCGCTACTTCCCAAGAAGCTGTTCAGAATCAGAATGAGCCGCAACTTCGGGATGAA
AATGCTCACAATGACAAATCTGTCCACGGAGTGCTTAATCCAACTTACCAAGCTGGGTTA
CGACGCGACGCCGTTCAACCAGATATTGAAGCAGAACGCAAAAAGAGAGATGAGATTGAG
GCTGGGAAAAGTTACTGTAGCCGACGTTTTGGCGGCGCAACCTGTGACGACAAATCTGCT
CAAATTTATGCGCGCTTCGATAAAAATGATTGGCGTATCCAACCTGCAGAGTTTTATCGC
TTCCATGACGCAGAAGTTAACACTTTCGGATATTTCTGATGAGTCGAAAAATTATCTTGA
TAAAGCAGGAATTACTACTGCTTGTTTACGAATTAAATCGAAGTGGACTGCTGGCGGAAA
ATGAGAAAATTCGACCTATCCTTGCGCAGCTCGAGAAGCTCTTACTTTGCGACCTTTCGC
CATCAACTAACGATTCTGTCAAAAACTGACGCGTTGGATGAGGAGAAGTGGCTTAATATG
CTTGGCACGTTCGTCAAGGACTGGTTTAGATATGAGTCACATTTTGTTCATGGTAGAGAT
TCTCTTGTTGACATTTTAAAAGAGCGTGGATTACTATCTGAGTCCGATGCTGTTCAACCA
CTAATAGGTAAGAAATCATGAGTCAAGTTACTGAACAATCCGTACGTTTCCAGACCGCTT
TGGCCTCTATTAAGCTCATTCAGGCTTCTGCCGTTTTGGATTTAACCGAAGATGATTTCG
ATTTTCTGACGAGTAACAAAGTTTGGATTGCTACTGACCGCTCTCGTGCTCGTCGCTGCG
TTGAGGCTTGCGTTTATGGTACGCTGGACTTTGTAGGATACCCTCGCTTTCCTGCTCCTG
TTGAGTTTATTGCTGCCGTCATTGCTTATTATGTTCATCCCGTCAACATTCAAACGGCCT
GTCTCATCATGGAAGGCGCTGAATTTACGGAAAACATTATTAATGGCGTCGAGCGTCCGG
TTAAAGCCGCTGAATTGTTCGCGTTTACCTTGCGTGTACGCGCAGGAAACACTGACGTTC
TTACTGACGCAGAAGAAAACGTGCGTCAAAAATTACGTGCAGAAGGAGTGATGTAATGTC
TAAAGGTAAAAAACGTTCTGGCGCTCGCCCTGGTCGTCCGCAGCCGTTGCGAGGTACTAA
AGGCAAGCGTAAAGGCGCTCGTCTTTGGTATGTAGGTGGTCAACAATTTTAATTGCAGGG
GCTTCGGCCCCTTACTTGAGGATAAATTATGTCTAATATTCAAACTGGCGCCGAGCGTAT
GCCGCATGACCTTTCCCATCTTGGCTTCCTTGCTGGTCAGATTGGTCGTCTTATTACCAT
TTCAACTACTCCGGTTATCGCTGGCGACTCCTTCGAGATGGACGCCGTTGGCGCTCTCCG
TCTTTCTCCATTGCGTCGTGGCCTTGCTATTGACTCTACTGTAGACATTTTTACTTTTTA
TGTCCCTCATCGTCACGTTTATGGTGAACAGTGGATTAAGTTCATGAAGGATGGTGTTAA
TGCCACTCCTCTCCCGACTGTTAACACTACTGGTTATATTGACCATGCCGCTTTTCTTGG
CACGATTAACCCTGATACCAATAAAATCCCTAAGCATTTGTTTCAGGGTTATTTGAATAT
CTATAACAACTATTTTAAAGCGCCGTGGATGCCTGACCGTACCGAGGCTAACCCTAATGA
GCTTAATCAAGATGATGCTCGTTATGGTTTCCGTTGCTGCCATCTCAAAAACATTTGGAC
TGCTCCGCTTCCTCCTGAGACTGAGCTTTCTCGCCAAATGACGACTTCTACCACATCTAT
TGACATTATGGGTCTGCAAGCTGCTTATGCTAATTTGCATACTGACCAAGAACGTGATTA
CTTCATGCAGCGTTACCATGATGTTATTTCTTCATTTGGAGGTAAAACCTCTTATGACGC
TGACAACCGTCCTTTACTTGTCATGCGCTCTAATCTCTGGGCATCTGGCTATGATGTTGA
TGGAACTGACCAAACGTCGTTAGGCCAGTTTTCTGGTCGTGTTCAACAGACCTATAAACA
TTCTGTGCCGCGTTTCTTTGTTCCTGAGCATGGCACTATGTTTACTCTTGCGCTTGTTCG
TTTTCCGCCTACTGCGACTAAAGAGATTCAGTACCTTAACGCTAAAGGTGCTTTGACTTA
TACCGATATTGCTGGCGACCCTGTTTTGTATGGCAACTTGCCGCCGCGTGAAATTTCTAT
GAAGGATGTTTTCCGTTCTGGTGATTCGTCTAAGAAGTTTAAGATTGCTGAGGGTCAGTG
GTATCGTTATGCGCCTTCGTATGTTTCTCCTGCTTATCACCTTCTTGAAGGCTTCCCATT
CATTCAGGAACCGCCTTCTGGTGATTTGCAAGAACGCGTACTTATTCGCCACCATGATTA
TGACCAGTGTTTCCAGTCCGTTCAGTTGTTGCAGTGGAATAGTCAGGTTAAATTTAATGT
GACCGTTTATCGCAATCTGCCGACCACTCGCGATTCAATCATGACTTCGTGATAAAAGAT
TGAGTGTGAGGTTATAACGCCGAAGCGGTAAAAATTTTAATTTTTGCCGCTGAGGGGTTG
ACCAAGCGAAGCGCGGTAGGTTTTCTGCTTAGGAGTTTAATCATGTTTCAGACTTTTATT
TCTCGCCATAATTCAAACTTTTTTTCTGATAAGCTGGTTCTCACTTCTGTTACTCCAGCT
TCTTCGGCACCTGTTTTACAGACACCTAAAGCTACATCGTCAACGTTATATTTTGATAGT
TTGACGGTTAATGCTGGTAATGGTGGTTTTCTTCATTGCATTCAGATGGATACATCTGTC
AACGCCGCTAATCAGGTTGTTTCTGTTGGTGCTGATATTGCTTTTGATGCCGACCCTAAA
TTTTTTGCCTGTTTGGTTCGCTTTGAGTCTTCTTCGGTTCCGACTACCCTCCCGACTGCC
TATGATGTTTATCCTTTGGATGGTCGCCATGATGGTGGTTATTATACCGTCAAG
>NODE_1349_length_69_cov_4.942029
AGTGGCTTCCGTCTGGCCACTCTACCATAAAGGCCTGATTGGTGGAGTGCTGCAGAGATG
GTTGTCCTACTGGAAGGTTCTCCCATCTCCACAGAGGAACTCTGGAGCTCTGTCAGAGTG
ACCATCGGGTTCTTGGT
>NODE_1481_length_155_cov_9.432258
CAAATGTGATTTAAAAAAAAGCTTTTTTCAATGAATATTGTCTAAAATCATGTTTTAGGC
AAAATCCATAATGCAACTAGTTCGGCATAGGAAGGGATACAATTTTTTTTATAACAAACG
TGAAAAATATTTTTATACATTTTGCATGAAAAGGTTCTAAAATATTTTTTTAACGTTCAG
CACTAGAAGGACATATGTAGAATTCAACATACAAGGGTtttca
>NODE_1483_length_91_cov_11.142858
CAATTTATCTTGATTTGTTCGCCGACAAAAAGGAACTTCTTTCAAAGAGACAATCGAGTT
GCACTGAAGGCTAGCCATTTTGACAGTAGTAGTGAATTGATTGATGAGGCTACCCGCTCT
TTTCTTAGTTACGTTCATGGTTATGTTACGTATGACGAA
>NODE_1508_length_691_cov_10.683068
CTTCTCGATCTCCCAGGTGAGGGCCGCTACGACCAAGTGGCTGGGAAGAATGGGAGCTGT
CATGGCGGTGGTCTCGTCCTTCTGAAACATCCGGGAAAGAGCATCAGGTTTGATGTTGCG
AGATCCCGGGCGGTAGGAGAGCGTGAAATTGAAGCGCGTAAAGAACAGAGACCACCGCTG
TTGACGGGAGTTCAGCCTCCTGGCTGTTTGGATATACTCCAGGTTCTTGTGGTCTGTCCA
CACTACGAATGGTTCCTTTGACCCCTCTAACCAGTGCCGCCATTCTTCAAGGGCGAGCTT
GACAGCCAACAGCTCGCGGTTCCCAATGTCGTAGTTGCATTCGGCAGGGGTTAGCCGACG
GGAGTAGAAGGCACAGGGGTGCATCTTGCCATCCTCAGCTGCTCTTTGAGAAAGCACTGC
ACCCACTCCCACGTCCGAAGCATCTACCTCCACCACAAACTGCCTTGCTGCATCTGGCAT
CTGGAGGATGGGAGCAGAAGTGAAACATGTCTTGAGGATATTGAAGGCCTTATCAGCAGC
TGATGTCCATTGGTACGGTTGTTTAGTGCTGGTTAGCGCCGTGAGGGGTGCAGCCACTGT
GCTATAGTTTCTGATGAATCTCCTATAAAAGTTGGCAAAGCCCAGGAACTGTTGCAACTT
CTTCCGAGACTCAGGAACTGGCCAGGAAGTGACAGCCGACACCTTCGTGAGATCCATCTG
GATGCTGCCCTCGGTCACCACATACCCCAGGAATGAAAc
>NODE_1518_length_69_cov_3.811594
AAAGAAAAACTAACAGGTCTGTGAGAGCCAGAATTCTTACTGGTTGGTAGGTGATCAAAT
ACTTATGTTATGCAATAAAATGCAAATGAATTACTTAAAAATCATACAATGTGATTTTCT
GGATTTTTGTTTTAGAT
>NODE_1519_length_170_cov_9.182353
TGGTGCACAGACCATGGCATGGATGAGAAAAGGACTTCGGGCACTCATCAAGAAGGCCTC
ACCTAATGCTGAGTGGACACACTGTGTTATACACAGAGAAGCACTGGCATCAAGGCACCT
TTCCTCTGAATTAAGTGAGGTTATGACTGACATTGTAGGTGTAGTCAATTTTATAAAGAC
CAGACCACTAAAAACAAGAGTCTTCTCTGCTATCTGTGAGGAGATGGGAGCTGAACAT
>NODE_1554_length_2082_cov_76.699326
CCCCCGCCACTCCGGATTCGGGGATCTGAACCCGACTCCCTTTCGATCGGCCGGGGGCGA
CGGAGGCCATCGCCCCTCCCTTCCGAACGGCGTTCGCCCATCTCTTAGGACCGACTGACC
CATGTTCAACTGCTGTTCACATGGAACCCTTCTCCACTTCGGCCTTCAAAGTTCTCGTTT
GAATATTTGCTACTACCACCAAGATCTGCACCCGCGGCGGCTCCACCCGGGCCCACGCCC
TAGGCTTCCGTGCTCACCGCGGCGGCCCTCCTACTCGTCGCGGCGTAGCCCTCGAGGCTC
TCGTGGCCGGCGACGGCCGGGTATGGGCCCGACGCTCCAGCGCCATCCATTTTCAGGGCT
AGTTGATTCGGCAGGTGAGTTGTTACACACTCCTTAGCGGATTCCGACTTCCATGGCCAC
CGTCCTGCTGTCTATATCGACCAACACCTTTTCTGGGGTCTGATGAGCGTCGGCATCGGG
CGCCTTAACCCGGCGTTCGGTTCATCCCGCAGCGCCAGTTCTGCTTACCAAAAGTGGCCC
ACTAGGCGGCTCGCATTCCACGCCCGGCTCCAAGCCAGCGAGCCGGGCTTCTTACCCATT
TAAAGTTTGAGAATAGGTTGAGATCGTTTCGGCCCCAAGACCTCTAATCATTCGCTTTAC
CAGATAAAACTGCGAGACTTCGAGCGCCAGCTATCCTGAGGGAAACTTCGGAGGGAACCA
GCTACTAGATGGTTCGATTAGTCTTTCGCCCCTATACCCAGGTCGGACGACCGATTTGCA
CGTCAGGACCGCTACGGACCTCCACCAGAGTTTCCTCTGGCTTCGCCCTGCCCAGGCATA
GTTCACCATCTTTCGGGTCCTATCGCACGCGCTCACGCTCCACCTCCCCGACAGAGCGGG
CGAGACGGGCCGGTGGTGCGCCCGGCCCCGAGGGGCCGGGATCCCACCTCAGCCGGCGCG
CGCCGGCCCTCACTTTCATTGCGCCACGGGGTGTGTTCGGAGAAAACCCTCTGACTTGCG
CGCGCGTTAGACTCCTTGGTCCGTGTTTCAAGACGGGTCGGGTGGGTTGCCGACATCGCC
GCTGACCCCTTGCGCCAGTTTACGTGAGCCGATCCCCGCCCTGGCGACGCAACGCGGTTG
GGTGCGCACTGAGGACAGTCCGACCCGGTTGACAGTCGCGCCGGGGGTAGGGGGCCCCGT
GCCCCCCCGGAGGGGGGCATGACGCAGCGGGTACTAAGTCCTCGGCCCCGGGAAGCGGCG
AGTACGGAGCAGTGGGCGCTGTAAAGCTCACGGCCGAAACCGGTAGCCACCTTCGCCCCC
AGCCCTTCCAAGCCGACCCAGAGCCGGTCGCGGCGCACCACCGACGGAGGAAATGCGCCC
GGCGGGGGCCGAGCCCGACCGGGGGTCGGTCCCACGAGGGGATCCGACCACACCGGAACG
GCCGACCCTGACCCGCCGGGTTGAATCCTCCGGGCAGACTGCGCGGACCCCACCCGTTTA
CCTCTCAACGGTTTCACGCCCTCTTGAACTCTCTCTTCAAAGTTCTTTTCAACTTTCCCT
TACGGTACTTGTCGACTATCGGTCTCGTGCCGGTATTTAGCCTTAGATGGAGTTTACCAC
CCACTTTGGGCTGCATTCCCAAACAACCCGACTCCGAGAAGACCGGACCCCGGCGCGACG
GGGGCCGTTACCGGCCTCACACCGTCCACGGGCTGAGCCTCGATCAGAAGGACTCAGGCC
CCCGATCGACACCGGGCAAAGCGGTCTTCTATACGCCACATTTCCCGCGCCCGCCGGACG
GACGGGGATTCGGCGCTGGGCTCTTCCCTCTTCGCTCGCCGCTACTGAGGGAATCCTTGT
TAGTTTCTTTTCCTCCGCTTAGTAATATGCTTAAATTCAGCGGGTTGTCTCGTCTGATCT
GAGGTCGTAGTCAAAGTGAAATGGAGCGTGGCCGGTCGCCCGGGCTCACCTTCTCAATTT
CGGTTCAGGTCGGCGGTCGGGGCTCCGCGGCCCACACCTAACCCCGAGCGCTACCCCGAG
AACCGCATGCGTAACGCGGGCAGCACGGAGAGACACAGGGTCCACCGGCAGCCGCGCCCG
ACCATGCGGGGAACGTGGGCGCCTCCCGCCGAGGCGGGGAGGGGAAGGGa
>NODE_1578_length_69_cov_395.246368
TTTAAGTCTTTACTGAAGACTTATCTCTTCAGTAGGTCATATGATTGAGTGTAGTCTGGC
CCAGGAGTGTGAAGGTGAACGGAAAGGCTGGAGCAACGAACAGCCCTTGCTGTCTCTGCC
GGGCCGGTTCCCCTCTC
>NODE_1601_length_504_cov_14.718254
AAAACTCACTTTAGCTCTTGGGATCCCATTTTATGCCCACCTTGAGGTGCACCTAACCTC
TTGTTGTTCCATGTGAGTTGTGTTGGCTGTGTTTGGAGGGAACATTTGAGGAATAGGAGG
AAGAACGATATGGATTGGGAGGGAGAAGCAGCAGGCTGATTACGAGGTGTCAAAATTGCC
AGGAGCAAAAAGGTGAAAGCAATCAGGGGTGAGAAGAGTGCAGCATTCGTGAGGGGCAAC
TAATTATCCATCTCATTTGTGAAGAGCAGCATTTGAGGCAGCGCTAGTCCGCTGAACGGT
GACAGATTGGTGCGGAGGAGAGGGGAGGTGTTAGAACAATGGAGCCCGGCTCACCATCAT
TACTTCATGCTAATCAGGAGTGCTGCTGCACTGCCATTCTGAGCTACACAGAGTTCAGGG
AAAAATAGGAAGTGACCAGCTTCAGGGGACTGCAGTCAATTGCAACTGGAGGAGAGAGGG
GGGTGGGACTGACATATTTGTGCTGGCACCAGTTCTGCCAATGAATGAATAAGCCAAAAG
GTCATCCTAGGCAGGAGTTGATTTGTGTGGCc
>NODE_1667_length_90_cov_7.100000
AAAAATTACAGACCTCTACATGCTTTGTAAGTAGGAAAACCTGCAAAATCTGCAGTGTAT
CAAATACTTGTTCTCCCCACTGTATATATGACAAAAGTGAGTACACCCCTCACATTTTTG
TAAATatttgagtatatcttttcatgtgacaacactga
>NODE_1679_length_70_cov_21.428572
GGGAAGGAGACGACAGGCCTTCGAGAACCGATCCACAACGACCAGGATGGTGGTATTCCC
TTGTGAGGAGGGAAGGTCGGTAACAAAATCCACCGAGAGGTGAGACCAGGGTCGTTGTGG
AACGGGCAGGGGTTGTAA
>NODE_1686_length_154_cov_4.142857
GGCAGTAGGAAGACCCGGCATGGGGAGCAAACGACAGGCCTTAGAGAACCGGTCCACAAC
GACCAGGAGTGTAGTATTCCCTTGAGAGAGGGGAAGGTCAGTTATAAAATCCACCGAGAG
GTGGGACCATGGTCGCTGTGGAACGGGCAGGGGCAGTAACTTACCCCTAGGCAGATGTCT
AGGCGCCTTACACTGGGCGCACACCGAGCAGGAGGAAACATa
>NODE_1697_length_69_cov_3.376812
AGAGAGGCCTGTAATTTTCATCATAGGTACACGTCAACTATGACAGACAAATTGAGAAAA
CAAAATCCCGAAAATCACATTGTAGGATTTTTAATGAATTTATTTGCAAATTATGGTGGA
AAATAAGTATTTGGTCA
>NODE_1762_length_791_cov_17.489254
TGCTTATATAATATAATTTACATCTATATTTAATCATCTGCATTGCAACATGGCTCAAGA
TAACAGAACAGCAGCATTTAGTATGGTGCAATAGAAGTGCACCTATAGTGCAGTATCTGC
TTGTGTTGTTTTGTGCTGCATTGGCGGCCATCTTGTTTTCCCAGTCATTCAGCGCTAAGC
TGAGCTGGGGTTATGTTTGTGCATCGGGTCACTCCTGTAGCAGATTCATCCGGGTCGCCC
CGCTCCACTCTGTGAGCCCCCATCATCAGGCCAGCCTGTGACTCTCTCTGCCACTCGCCC
GCTCTGCCCGCCGCTCGCATACTCTTCTCTGCTCCTTCACAATCCCTATAAACTCTCATA
ATTGCCGCATTAAACTTTAGTTTATTATTTTTCTCCAGGTGCAGGTGTGCGGATGATATG
AGCCCCAGGTTGCATTTACATACAAATTGAAGGTTTTTATTAATCAGGCGGGCAGCAGGA
ATCAAACGGCAACACTCCATCAGCCCTTTAAATACATTTGGTGACATTTTTACCGAGCAT
TAGCATGATAGGGCAAGCGGAGTATAATGTACCAATGATTGCTTTTCCATTGAAAGCACA
AACGGTTTCATTTTTCCTGTCATCTCAAATAAGTGTTAAAGAGGGTTTGGAGGCTATTGT
GCGAGCGCCGTATGCTGGGGACTTGGGACCGCTGATGGCCATATTAAATAACCATTAGTG
CCTGAGCTTAGATCATTGTGGCATCCGCCTCCCTCCTCTCTGAATTTATACTGTGATTTC
AAATGAAGGCAAGCTGTGCCCGGCTCTTTCATAAAGTGCTCCAACCCTCTCCATTTTTCC
TCAAACAAAATGCATTACa
>NODE_1811_length_515_cov_13.355340
GATAAAGGGGAAAAGAAAAATCCACATTTAAAAATTGAAATCGGAGTGACAGTCACCGCA
GGAACAAGCTCAAAGTGAAAGCACAAAATCGATTCTGGAAAATAGATAAACATATTTATT
TTATTTCTCCTTCCCAAACTATATCTTAAAAATAATATAGAGCTGGTTGATCAAGATTCT
GAGCAAAGATGTCTCTTTCACTTTGGTGCAGGGTAATGAGAGAAATTACTGCAAATGCTC
TAAGTAATAGTTGCTGATTTTCCCCCATCACAAATTATTTTTCAACTCGTTTTTGTATCT
ATGCATAAATTAAAAAATCCGCTGAAATTTATTATTCGTCTGAGATGTGATTAATATGCA
AAATTATGCTAATTAAGATGCAATTAGGCTCCAATTCTCTAGTGGAATTTTCCATTATAA
TTTAATACAAAGTAACAGAGTAATTGGTGTCACGTGTAATTACGGTTACTCAAGTATACT
TTCAGGCATGCAAATGATTTGCTATATGTTGGTTATCCTATGCAAATGTACCATGTGGTG
CTTAAACAAGTTGGGAAATATGAAGGGAAACCAAgagggatta
>NODE_1817_length_1461_cov_100.093773
AGACTAAGTCCCCACCATTTTTTGTACCTGGTTACCTCAGAGTAACACGGGAGGAAGGTG
GAGGAAGACGCCTTCCGTCCCCGACAAAAGCTTGGATCGAGGGCTGACTTTCAATAGATC
GCAGCGAGTGAGCTGCTCTGCTACGTACGAAACCCTGACCCAGAATCAGGTCGTCTACGA
GTGATTTAGCACCAGGTTCTCCACAAACATGCGGTGCGCATCAGGAGAGGGGCGACACTC
ATTCGGCCGCACCCCAGCCCTGTCACGAACGGCTCTACTCACCTGCCACAAGAGGCAGGC
TATCCCGGGCCAACCGAAGATCCGCGGCGCTACGGTATCGTTACGTTTAGGGGGGATTCT
GACTTAGAGGCGTTCAGTCATAATCCCACAGATGGTAGCTTCGCACCATTGGCTCCTCAG
CCAAGCACATACACCAAATGTCTGAACCTGCGGTTCCTCTCGTACTGAGCAGGATTACTA
TTGCAACAACACATCATCAGTAGGGTAAAACTAACCTGTCTCACGACGGTCTAAACCCAG
CTCACGTTCCCTATTAGTGGGTGAACAATCCAACGCTTGGTGAATTCTGCTTCACAATGA
TAGGAAGAGCCGACATCGAAGGATCAAAAAGCGACGTCGCTATGAACGCTTGGCCGCCAC
AAGCCAGTTATCCCTGTGGTAACTTTTCTGACACCTCCTGCTTAAAACCCAAAAAGTCAG
AAGGATCGTGAGGCCCCGCTTTCACGGTCTGTATTCATACTGAAAATCAAGATCAAGCGA
GCTTTTGCCCTTCTGCTCCACGGGAGGTTTCTGTCCTCCCTGAGCTCGCCTTAGGACACC
TGCGTTACCGTTTGACAGGTGTACCGCCCCAGTCAAACTCCCCACCTGCCACTGTCCCCG
GAGCGGGTCGCACCCGGCTCGCGCCGGGTGCTTGACGCCAGAAGCGAGAGCCCGCTCGGG
GCTCGCCTCCCCGCCTCACCGGGTAAGTGAAAAAACGATAAGAGTAGTGGTATTTCACCG
GCGGCCGGGGCCTCCCACTTATTCTACACCTCTCATGTCTCTTCACAGTGCCAGACTAGA
GTCAAGCTCAACAGGGTCTTCTTTCCCCGCTGATTCCGCCAAGCCCGTTCCCTTGGCTGT
GGTTTCGCTAGATAGTAGGTAGGGACAGTGGGAATCTCGTTCATCCATTCATGCGCGTCA
CTAATTAGATGACGAGGCATTTGGCTACCTTAAGAGAGTCATAGTTACTCCCGCCGTTTA
CCCGCGCTTCATTGAATTTCTTCACTTTGACATTCAGAGCACTGGGCAGAAATCACATCG
CGTCAACACCCACCTCGGGCCTTCGCGATGCTTTGTTTTAATTAAACAGTCGGATTCCCC
TGGTCCGCACCAGTTCTAAGTCAGCTGCTAGGCGCCGGCCGAGGCGACCCGCCGGAGACC
CCGCGCGAACGGGGCCGACGAGCGCCGTAGCTGGGGAGATCCGCGAGAAGGGCCCGGCGC
GCGTCCAGAGTCGCCGCCGCCAACCGCCG
>NODE_1818_length_270_cov_10.496296
ATTGTGATGTTAGAGGTTGTGTTGTTAGTGTCACAAGCCGGGTTAGAACTCCGGTCTCAG
AAGTGTAGAGCTGGGGGTACTACCCCTAAGCCACAGAGGAGATGTTGTAGGACCCAAATG
AAACACCCAAGGCAATACTCCAGGTAAGTAGATTTAATGATCCAAAACAGGAGGCAAAAC
AAAACAACTCCACGAGGGGAGAAAAACAAACTAAAGATAACTTCAAAAACTTACTAGGAC
AGACACGGTGAGACAAAGCAGGAGACACACAGTCAGGACGCAATAACCAAGTGAGAAACA
AGGGGAAAACACACAGCTAAAATACACAAGGGGAAACA
>NODE_1819_length_103_cov_25.417477
CTGTCAGCTTCCTGCTTCTCCTGTTTGTCTCCTGGCCTCTAGAGGTCAGCTGTGTTCCCC
TCTGCCTTAGTTCTTCCTCATGTGTCCTAATTAGCTTATCCATGTCACCTGTGCCTTGTT
TCCCCTTGTGTATTTTAGCTGTGTGTTTTCCCCTTGTTTCTCACTTGGTTA
>NODE_1873_length_118_cov_16.050848
CTCCTGCTACTGTTACTGTTATAACGTTATGGGAACTGATCTGAACAGGTTTAGGCTGGT
CATCTAGGATATGTAGGCTATAGCTGAGGTATAGACCTCCATCTGTATCAGGACTAGGCT
CCTGCTACTGTTACTGTTATAACGTTATGGGAACTGATCTGAACAGGTTTAGGCTGGTCA
TCTAGG
>NODE_1901_length_588_cov_8.062925
AGTAGGCGCCCTACTTACCCAGAGCTTTCTGTCGTTCACATAACCTTGCCTGTTTGTTTT
CCACAGGTTGCACCTCGTTCCCAGCATAAGGCGCTAGTAGATTCAGGCGCAGCTGGGAAT
TTTGTAGATCGCCAGTTCTGTGTAGAGTTAGGGATTCCTCTCCTTCCCGTTGATAAGCCT
TTCCCTGTACATGCCCTAGATAGCCGTCCGTTAGGATCTGGGTTGATTAGGGAGGTCACA
GCGCCCCTTAAGATGGTGGCGCAGGGGGGTCATGAGGAGACGATTCAGCTCTATCTGATT
GACTCTCCTGCGTATCCGGTGGTGCTGGGACTTCCCTGGTTGATTACCCATGATCCTACT
ATTTCGTGGCGAGAGAAAGCTCTTAAAGGGTGGTCTGTTCAGTGTGAGGGGCTATGTCTG
GGTGTTTCCATAGGGGCGACCTCGGTGGAGAGTCCAAATCAAATGCCCGCACTGCATATT
CCCCCCGAGTATGAGGATTTGACACTGGTGTTTAGTAAGACAAGGGCGGCGCAGCTGCCG
CCTCATAGACAGGGGGATTGTGCGATAGATCTCCAGTTAGGAGCAGCACTCCCGCGGAGC
CATGTGTATCCCTTGTCTCAAGAGGAGAGGAAGGCGATGGAAACTTACATCGCTGA
>NODE_1903_length_204_cov_59.955883
TCGGCATCGACCTCCCACACCACCGGTGCCACAAGGCAAGACTCCGGTAGTATGGGAGTA
GGCTCAACGGACCTCTCCTCCGTGTCATACCGCCGGGACAGCGCATCTGCCTTACCATTC
TGGGACCCAGGGATGTACGTGATTTTAAATACGAACCTGGTGAGAAACATACTCCATCGA
GCCTGGCGAGGGTTCAGTCTCCTCGCTGCCCGGATGTACTCCAGGTTCCGATGGTCAGTC
AAAATGAGGAAAGGGTGTTGAGCCCCCTCAAG
>NODE_1930_length_69_cov_5.855072
TACTTTGCTCCGTTCATCTTTCCCTCGATCCTGACTAGTCTCCCAGTCCCTGCCGCTGAA
AAACATCCTCACAGCATGATGCTGCCACCACCATGCTTCACCGTAGGGATGGTGCCAGGT
TTCCTCCAGACGTGACA
>NODE_1973_length_174_cov_19.724138
CACTTGGGAGCCAGGCCCACCCACTGGGGAGCCAGGCCCAGCCAATCAGAATGAGTTTTT
CCCCACAAAAGGGCTTTATTACAGACAGAAATACTCCTCAGTTTCATCAGCTGTCCGGGT
GGCTGGTCTCAGACGATCCCGCAGGTGAAGAAGCCGGATGTGGAGGTCCTGGGCTGGCGT
GGTTACACGTGGTCTGCGGTTGTGAGGCCGGTTGGACGTACTGCCAAATTCTCTAAAACG
AC
>NODE_1975_length_103_cov_504.805817
TCTTCGGATGGGGCCACAGTGTCTCCGGACCGCTCCTGTCTCAGCCTCCAGTATTTATGC
TGCAGTAGTTTATGTGTCGGGGGGCTGGGGTCAGTTGGTTATACCTGGAGTACTTCTCCT
GTCTTATCCAGTGTCCTGTGTGAATTTAAGTATGCTCTCTCTAATTCTCTC
>NODE_1978_length_69_cov_7.956522
TAAGGTCCCACAGTTGACAGTGCATGTCAGAGCAAAAACCAAGCCATGAGGTCGAAGGAA
TTGTCTGTTGAGCTCCGAGACAGGATTGTGTCGAGGCACAGATCTGGGGAAGGGTACCAA
AAAATGTCTGCAGCATT
>NODE_2041_length_157_cov_27.694267
AAAATTGGTACGAACGAAAAACCTGGCTAGCAGGCTGCGATGTAGCTAATGCAGTCTTCT
GCTACCCCCTGCTTACTCTTTCACCCTGAAGGCGGCACGGCAGACAGCACCGCTTGGACA
GCGACTGGTGTGTAACGGACATGCACCATCTTTCAGGAAAGATTAAGAAACATGAGCTGT
CAAAGACCCACATGGATAGCTGTTTGAGATTGTCTGCTTTGGGGA
>NODE_2184_length_105_cov_46.438095
CTGACGGAAACATGGATTACCACAGAAAACACTGCTACTCCTACTGCTCTTTCCTCGTCT
GATCATGTGTTCTCGCATACCCCGAGAGCATCTGGTCAGCGCGGCGGTGGCACAGGAATC
CTCATCTCTCCCAAGTGGACATTCTCTCTTTTTCCCCTGACCCATCTGTCTAT
>NODE_2187_length_852_cov_8.730047
GTGAGGATGAGAGGAGGAGTACACAGAGGAGGAGAAGGAGGTAGAGGAAGAGGCAGAGGC
CGAGCCAGAGGTCGAGGAAGACCTGAAGCAGGAGGAGAACGTGCACAAAGAAGAAGAGGA
CCAAACTTATCAAATGACATTCGTGCAACACTAGTGGACCATGTTGTGAACCACGGATTG
ACGCTGAGGGAGGCTGGACTGAGAGTTCAGCCAAATCTTAGCAGATATACAGTGGCATCT
GTCATAAGGACTTTTCGACAGGAAAACAGGTAAAAGAAGATCTGTCTACAGTTACAGTAA
TCAGCCGCTTATTGTATGCACCATATCAGCACTTGTGATACCCCTTCCTGTGACATTGTA
CAGTAAGTTACATGTATTATTCTCTACATAGGATTGAGGGTCGGGAACGACAAGGAGGAA
GGGGGCCCATATTCACGCAAGAACAAGAGAGAGAGATAATAAACATGGTTTTGGCCAATA
ATGCTATCAGGCTCAGAGAACTACAAGCCAACATTATCGGTGACCATGCCATTTTCAATA
ATGTCCATCAGGTCTCTCAGTCAACACTGGCACGCATCCTGAAAAGACATCAGGTTCAAA
TGAAACAACTTTATCGAGTGCCTTTTGAGCGGAATTCAGAGAGGGTCAAACGGCTGCGGC
ATGAGTATGTGGAGGTTTGTATTGTTCACTTTAGCACTGTGATGTTGCATACTGCACACA
TGACTTTTTTACATTGACTGTATACTAGACCTATCCTGAACTACACAATCTTGTCTTTCA
CTGTATTTCAGAGAGTTTTGCAGATGGATGCTGAGGAAATCCTGCATGAATTCATATATA
TTGATGAGGCAGGGTTCAACCTCACAAAAGCAAGAAGGAGAGGCAGAAATATCATTGGCC
ACAGGGCTATAATCAATGTc
>NODE_2195_length_124_cov_7.750000
ACTAGTTGCATTGTGGATTTTGCCTAAAACATGATTTTAGAACATGTTAATGGAAAACAT
TTTTTTTTAAATCACATTTGAAAACCCTTGTATGTTGAATTCTACATATGTCCTTCTAGT
GCTTAACGTAAAAAAAATATTTTAGACCCTTTTCATGCAAAATGTATAAAAAATATTTTT
CTTGTTTGTTAt
>NODE_2208_length_74_cov_42.756756
TGGTGTTCATTCTAGTTTGTTGTATTCTATGTTTGCCTGAGTGACTCCCAATCAGAGGCA
ACGAGTGTCAGCTGTTGGCTGGTTGTCTCTGATTGGGAGCCATATTTAAACTGTCTGTTT
TTCCCTTTGTGTTTGTGGGTTC
>NODE_2225_length_69_cov_3.173913
TGGTTTGCGCTTAGTGGGACTATCATTTGTTTTTCAACAGGACAATGACCCAAAACACAC
CTCCAGGCAGTGTAAGGGCTATTTGACCAAGAAGGAGAGTGATGGAGTGCTGCATTAGAT
GACCTGGcctccacaat
>NODE_2266_length_334_cov_9.613772
CCTAAAAGCACATTGCGTGCCACCACAACCTCCACACAATCACATTATCCAGTACCCAAC
ACCACAGTACAATACACCATCCAGCACCACATTCCAACCGTCCATCCAACCCCTCCTCTC
CAGCCGTACAGACAGCCCCCCTGAGCCCCCATACCTCCTGAAACATCTCCACACTGTTGA
TCATTTTGTACAACTCAAACTCAACCCTAAGGCGTCAACAGTAATGGCATTACCCTGGCA
ACACAGAAAAAACATGATGAACAGTCTGTCATTGCAGAAAACGGACACCCCTCCCCAACT
CCCAGGTCAACCCGAGCCAACCAGCTATTGGTGTCCAGGGCTCCATGTAATACCCTCCAC
TGGAGGACCCCTGACCTTTCCAGCACTGGGAGCTTATAGAGC
>NODE_2295_length_69_cov_11.362319
GCTTAAGGACAACAAAGTCAAGGTATTGGAGTGGCCATCACAAAGCCCTGACCTCAATCC
TATAGAAAGTTTGTGGGCAGAACTGAAAAAGCGTGTGCGAGCAAGGAGGCCTACAAACCT
GACTCAGTTACACCAGC
>NODE_2354_length_311_cov_9.700965
CTTCAATATGCCAACCATTAAGCCTATGCTCAAAACATAAACACTATTACCCTGCATATT
TGTCCGCCCTCTCCTTCCCCCGTGTCCATTTTTGTGAGATCAACGCGCATCCATCCATGC
ATCTGAATCATTGGGGCCTGAGCACTAGCTGGCCACGTGGAGGCAGATTGATGTCATTGT
CTCGGCACACTGACCTTTGCTGTAATACCCACGGCAGACATCGCAAACTCTCACATCAAT
TTAGCCCAATTGGATGTGGCATGTCTTGGCTAACTCGATTTGTGGAGAAATGCACCTGTC
TCTGCCTTCTCTCCCTATAGATTTCGCTGAAGTGGGGGGGAGGAGTAGAGGAGGGGAGGG
GGCTTGGAGTggagctgtt
>NODE_2399_length_72_cov_6.166667
TCTCTCTTGGAAAGACTACAACATACAGTATGAATTAACTGAGATCAGTCTTGTGTGATT
TCTCTCTTAGACAGACTACAACATACAGTATGAATTAACTGAGATCAGTCTTGTGTGATT
TCTCTCTTGGAAAGACTACA
>NODE_2402_length_69_cov_4.710145
TGTGCAGGGTACCAGGTAGTTGAGGTAATAACTAGACTATATACAAGGAGTACCAGTACT
GAGTCAATATGCAGGGGTACCAGGTAGTTGAGGTAATAACTAGACTATATACAAGGAGTA
CCAGTACTGAgtcaatg
>NODE_2407_length_85_cov_4.305882
GTACTGAGCCTGCAAAGCCGCCCGTCTGCCATGAGCCTTCAGAGCCGTCCGCCAGACCGG
AGCCGCTAAAGCCTTCCGCCAGACAGGAGCCGCTAGAGCCTTCCGCCAGACAGGATCAGC
CAGAGCCTTCCGCCAGACAGGATCAGCCAGAGC
>NODE_2413_length_69_cov_24.623188
TTGTTTAGAAAAAATATTGCATCACTGCGTCACACATTCTCCTTAACTTGCACTGGTGAA
ACAGACGGAAAGGGCTGGCTCTCACTTCTGGACATGTCCGATGCCAGGGCATCAGTGCTG
GACAAGAAGATGCCTTT
>NODE_2414_length_431_cov_33.686775
GGCCCAGCCTTCAAATGTCTTTGGTGTGGTCTCGGTAGCCTGTAGGTTGGAGGTAAAGGA
CACTGGAGCGTAGGCTTGGACTGGGTAGGAGCCTGGGGTTGGAATGATTCTGCAATCAAT
GAGAACGTGGACAGATTTCAGAGAGCCTATCTATACCAGTAATTCTCTATCTAATCATGG
GGGACCACTAGGTGCCTATTGTACAGTATTCAATTACAGCTGCGGATCATCAATTATAAC
TGCACCTCATTATACTGTAGTACATTATGTGCTCTGGCTTGCACACAGCAATTGTTATTT
AATGACCTCTTGTCTTGTCTGATAAATGATATGTCTGGTGCTTTCTTAGTACTCACGGTG
GGTGGACCGTCTTCCTTCTCTCCTCTGTTGATGCAGGGACATACAGGACACCAATGTTCC
TCAGCAGCCTGAAAGGCATCTTCTTGTCCAGCACTGATGCCCTGGCATCGGACATGTCCA
GAAGTGAGAGCCAGCCCTT
>NODE_2415_length_341_cov_66.219940
GTAACTTTTAGCAACTGTGGTTAGTTGTTTCCAATGTTATTTCACGCTTAAGAGTACCTG
TAATTGAGCCAGCTAGCTACCGACCATTCAGCTGTTCTTCTAACCTCATTATCCGAGGCA
TTAACGTTAGATGGTTGGTGGCTGCTGTACTTAATTACAGCTACTGATTGCAGCCTGCCA
CCCAGTTAGCTGGCAAAATATGATTAGACAAATAATAATATTTATTTGAATGATACAGTA
TGTTACTAAATTGAAATTAAAATGAAATGTTTTTGTAATTATAACATTTTACGAAATGTA
AAAAGAAAACTTTAAAAAATAATAATAATAACAAAAGCAAGGTAAAAAGAAAAGGAAACC
GATCCAGATTCCTATTACCAGTGTAAAAACAAAGGGGGGAGGTGTCAAT
>NODE_2448_length_90_cov_6.788889
TTGTACCTGGTAGGTTCCTTGATAATTTGTGTGAGATTGAGGGCATCTAGTTTAGATTGT
AGGACGGCAGGGGTGTTAATCATATCCCCGTTTAGGTCACCAAGCAGTACGAACTCTGAG
GATAAATGGGGGGCAATCAATTCACATATGGTGTCCAG
>NODE_2481_length_466_cov_6.549356
AGAGGCAGAATGAACAGAACAGAATGAAAGAAAAGAAGAGAAAAGCCACAGAGAAGGGCC
AGATGGGTACCTTCACAGTCCATTTATCAAACCCAATGTGCCTCCCCCTCTCCTCTCCTC
TCCTCTCCTCCACGTCCTCCTCCCTTCCCCTCCCCGCCGCTCTCATGTCCTAAACCCCCA
TGTAATTCTGTAATCATTTTCATTATCATATAATGACCTTACAAAGCCTACAGCAGTTTG
CACGGTCAGTACAAAACTCACAGCTGTTCCCTTCAGTGTTTGCTCGCCGGCTGTGACAGT
GCAGCCTTTTTATTGGTCCAGAGGTGTGACCTTTGGCTCTGATAGGTCGGCACGGGGTCA
CCTCATTCAGGAGGGTCTGAAGTGGCCGCAGGCACAGCACAGGTCACAACACCTCTCAGT
CAGTTAGGACACACTAAGGCAAGAAATATAAAGTCATGATTCATGTCCACACGACAACTA
ACAACAACCTTCCAGGTCTCTGGCTCGAGGCTCTCTATATCTAGTCAATCTCAa
>NODE_2520_length_150_cov_16.273333
TTAAATTTCCGTGAAAAATAACAGACAGGATGGTCCACTCCACTCTGGTCTTGCTGCAGT
AGAACAGCACCAGCACCTCTGGCACTTGCATCTACCTCCAGTTTAAACGGCCGCTCAAAA
TCTGGCGCAGCAAGAACAGGAGTACTACACAAGAGTGCTTTAGCAGTGTTGAAAGCAGTA
CAACAATCTTCAGACCATACAAATTTTCTCGCCGGACT
>NODE_2521_length_953_cov_18.633787
CTGGTCCTTATGTCATTGAAAAGAAACTAAGTGAAACTGACTACGTGATACAGACTCCTG
ATAGAAAACGCCAATCTCGTGTGTGCCACGTTAACATGTTGAAGACATACCACACCAGAC
CCGTCACTCAGGTAGACAGTCCAGAGAAACTGGCCGAGTCGGCTGTCTCTATTGCTGCTA
CGGCTGTAGTGGGAGGTCATGTTAATGATGTGGACGGAGATGGTTTGGAGTTGCGCAATA
CTCAGCAGCAGTGTGCTAGATTGCCCAATTCAGAGATGCTGCTGTCTCTCCCGTCAAGCC
TGATTCATTTAACGGACAGACAGTCAGATGATATTGTGAGACTATTACACAGCTTTCCAT
GTCTTTTTAATGATGTTCCTACATGTACAAATGTGTTAGAACATGACATTAATGTTGGAA
ACGCTGCACCTATCAAGCAACATCCTTATCGTGTCAACGTCGCTAAGAGAAAGATAATGA
GGGGTGAGGTCGGTTATTTGCTGGAGAATAACCTGGCTATGCCAAGTTCAAGTCCTTGGA
GTTCTCCGTGCATTCTGGTTCCTAAACCTGATGGGACATCCAGATTATGTACGGACTATC
GGAAAGTCAATGCTGTCACAGTGCCCGACTCGTTCCCGTTACCCAGACTGGATGACTGTA
TTGATACTGTTGGTGCTGCTACTTATGTAACCAAACTAGATCTTCTAAAAGGTTACTGGC
AGGTGCCGTTAACCCCACGTGCCTCCGACATCTCTGCCTTTGTGACCCCAGATCACTTCC
TACAATATGCTGTCATGGCATTTGGGATGCGGAACGCACCAGCCACTTTCCAACGCCTGG
TTAACACAGTATTGGCTGGAGTTCCTAATTGTAGTGCTTACCTTGATGATCTGGTAATTT
ATTCAACTGAGTGGTCTGATCATGTTAACACTCTAAGGGTAGTGTGTGAACGTCTAGCAA
CCGCTTCTCTAACCCTGAACTTAGCAAAGTGCGAGTTTGGGAAGGCCACTGTTACTTATC
T
>NODE_2522_length_414_cov_8.613526
CCCTCGGGATACGAGAGCGTTTCCGCCCTCATCTCCTGTCTCTCCGGCAAGGCGTTGGAG
TGGGCCAACGCCGAATGGAGGGGAATAGACGCCGCCACCATCACCTACGCGGAGTTCTCC
CGCCGCTTCAGGGCAGTGTTCGATCATCCACCTGAGGGGAAGGCGGCGGGGGAGCGTCTG
TTCCACCTCCGACAGGGGAAGAGGAGCGCACAGGAGTTCGCCCTGGAGTTCCGGACTCTA
GCGGCGGATGCGGGGTGGAATGAGAGGGCCCTCATCGACCATTACCGGTGTAGCCTACGA
GAGGACGTTCGTCGTGAGCTGGCCTGCAGGGACACCAACCTATCCTTCGACCAGTTGGTG
GACATCTCCATCCGTCTCGACACCCTGCTGGCTACCCGCGGACGTCCCGAGTGGGGGTCG
TCCATTCCACCCTCCAGCACCTCCGAGCCGATTCCCATGGAGCTCGGGGGTGCTGGCGCT
AG
>NODE_2547_length_69_cov_23.101450
GAGAAGGAGAGGCCACAGTCCTTGGTAGTGGGCCTCGTCAGTGGCACTGTGTTATCCTCA
AAGCGGGCGAAGAAGGTGTTTAGCTTGTCTGGAAGCGAGACGTCGGTGTCGGCGACGTGG
CTGGTTTTCCTTTTGTA
>NODE_2548_length_75_cov_30.000000
AAGAAGGTGTTTAGCTTGTCTGGAAGCGAGACGTCGGTGTCGGCGACGTGGCTGGTTTTC
CTTTTGTAGTCCGTGATTGTCTGTAGACCCTGCCACATACGTCTCGTGTCTGAGCCGTTG
AATTGCGACTCCACTTTGTCTCT
>NODE_2553_length_229_cov_6.493450
AATCCACACAAAGCCACTCATTCCTTTAATTTACAGTGTTAAATAACACTAATATGTGAA
AACAATTTTTGTAAACAAATGTTTCATTTTGGCGTTATAATAATGTTGGTAGCAACATGG
AAACTCGTTGTGGAAATCTGTTGCAGCTCAAGTAGACTACAAAATCCACAATGCAATGCT
CTCTCTATGGGCTGGCTACACACAATAATACAAAGACAATATCAGCGTGTGAAGTAGCTA
GCTAGCTGTAAAATCGCCTAAACAAACTACACAATCAATTTAGGAGTCTACAATCTc
>NODE_2583_length_341_cov_19.085045
TGGATTCGACCCGGAGGGGCAGGTTCTTAGTGGCCAACCAAACTCTCTGACCAGCTCGGA
AACTAGGGGCCGTCCGGCGGTGGCGATTAGCCTGACTTTGGTATCTCTGGGAGGTCCGAA
GGAGGGCACGCCTGGCCTTCTTCCAGGTCCGCCTACAGCGTTGGACAAAGCGCTGGGCCG
AGGGAACACCAACTTGCGCCTCTTCCTCTGGAAATAATGGAGGGGTGTAACCGAACTGGC
ATTCGAAGGGGGACAATCCGGTGGCTGAGGACTGGAGGGTGTTGTGGGCATATTCAGCCC
AAATGATATAGGTGGCCCAAGACGTGGGATTACTGGCCGCCATACACCGCAGGGTGGTCT
CCAGATCCTGATTAATCCGTTCCGTTTGGCCATTAGACTCTGGATGGAA
>NODE_2584_length_837_cov_18.431303
TATGTCACACATGCAGCTAACAAAAATATATGGAAATGTCTGCTCTACCCAAAATTACAA
CCAACTAATTGCAGCATTAACGCAAAAATGGAAGAGGCAAGTGGAAGGGGGAAAAAATAA
GGAACTTGTCTTCATTAAAGACCAAAATTGGTTAATGAAAATTGTGATAAATAAAAAAGT
ATATCAGTTTTATTTAAGGACAAAAAATTTGACAGCTGTGCCATATAGATTGCAAAATAG
TTGGAAAGAGATTTTCGATGTACCGATACCATGGCACATGGTTTATGAACTGATACGCAA
AACAACGCCGGATTCAAAACCTAAAATTTTTCAATTAAAATTATTATACAAAATTCTTGC
AACCAATAGAATGTTATATATATGGGGGATACAACCATCCCAGCTCTGCAGATTTTTCTG
CGAAGAGACCGATTCATTAGATCATTTGTTTTGGTACTGTCCATGTGTAGCTTGTTTTTG
GTCAAAGGTCCAGGAAGAAGAAGTGCAACATTTACCTGGAGCTAACTCTGCAGATAGCAC
TACTGGGTGATTTGAAAAGTCATAGTCAATCGATCAATAATATAATAATACTTTTAACAA
AAATGTTTATCTTTAATTTACAATCTGTAGAAACTATGAGAATAGAAAGGTTCAGAACTT
TTGTGAAACATCACAGCACAGTTGAAAAATATATGGCAAATGTAAATAAAAAATGGATGG
TGTTAAGAGATAGATGGGAGGGGTTGAGTGGAGCTGAAGGGTGGGATTAAAAACAACAAG
ATAACTAATGTAAAATATATTGTGATGGGACCAACACTTTACATGTTGCATTTATATTTT
TGTTAAGTGTAGTTAAGGGGGAAAAACTGATAATACATTAGTGTGATAAAAATGTTTAGT
TTGAA
>NODE_2585_length_694_cov_47.381844
AGTTATCAGTGAAACAAACAATGATGTGTCCACTCACCTCAAAGAGGACATGGCAGCTGA
TCAAAGCCCTCCTGACCCTGCAGCACTGCCTCCAAGCTCGCCATGTATCCGAGACTCTGA
CCACAAACTGACAGAGGAGACAAAAGAGGATGCCACCGAGTCCTCCGTTACCACAGCGAT
CACTGCAGGCACATCCATTGTCCAGGGAGAGAACCTGTTGGGTGATAAAAGCCCGGCTCC
AATGCTGCCTTCAAAGTTGCCACACATTCTAGACAATGGCCACAAGCAGCCAGAGGAGGC
AGTAGAGGACACCACCAAGAGTCAAGTGTCCAGGGAAGCGGCCGTTTCCGTCTCCACTGT
CCACACTCTGCCAGGGGAGGCAGTAGAGGACACCAACAAGTGTCCAGTTGCCAGGGAAGC
AGCCGTTTCTGTGTCCACTGTCCACACGGAGGAGTGTTTGGCTGATAAAAGTCCTCCTGC
ACCTGCAACACTGCCTCTAATCCTGACCTGCACCCACAACAATGACCACAAACCGCTATG
GAAGACAGTTGAGTGCACTACAAAGTGCTCAGTCGACACAGAGGCAACTGTTGCTATTTA
CACCTGGGATGATAAAAGTCCTCCAGGTCTGCAATGCATTCACAACAACAATGACCACAA
GCAGCCAGAGGAGACAGTTGAGGACACCACATAGTGCTCAGTTAACACAGAGGCAAGTGC
AGTTGCATCCACTGTCAAGAGAGAGGAACTGATGAGTGATAA
>NODE_2586_length_413_cov_62.648911
TAATAGCCATAGATGTTCTTCCTGGGTCCACACCAAACGTAATACAAATGTTAACCCTAG
TAAGGGGTGATGTTTTATACTATGAGCATAGATTAGCAGGGTTGGGGTCAATTCAATTTC
AATTCCAGTCAATTCAGGAAGTACTTAATTCAATGCTTTGAATTGAAATGGAACAGACCC
CCAACCCTGTAGAGTAGAAGTGTAAAATAGGACACCTACCTTTGCCTTTTTCAGCGTCCA
GGGCCTGGGTTCCTCATCCTCTGACCTGCATATGGAGGCTCTCACTCTAACAGGCGTCTT
AGTGGCCATGCAGAGCAGAGGGGTTGCCAGAGTTAAGTTAGCATCTGGGACCAGCTGGTG
AGCATGAGGGCAGCGATCCACCTCTTCACTAGTGCCCTTCCCTTTCTGCTCTGGCTGCTT
GTGGTCCTTGTCATGGATGCATGCCAGGCTTGGAGGAAGTGCTAGGACAGGGCTTTTATC
A
>NODE_2587_length_153_cov_5.954248
AGGAGAGAGGGAGACAACTAAAGAAGGAGAGAGGGAGACAACTAAAGAAGGAGAGAGGGA
GACAACTAGAGAAGGAGAGAGGGAGACAACTAAAGTAGGAGAGAGGGAGACAACTAAAGA
AGGAGAGAGGGAGACAACTAAAGAAGGAACAAGGGAGAGAGGGAGACAACTAAAGAAGGA
GAGAGGGAGACAACTAAAGAAGGAGAGAGGGAGACAACTAA
>NODE_2589_length_69_cov_7.144928
CTCCTTCTTTAGTTGTCTCCCTCTCTCCTTCTTTAGTTGTCTCCCTCTCTCCTTCTTTAG
TTGTCTCCATCTCTCCTTCTTTAGTTGTCTCCCTCTCTCCTTCTTTAGTTGTCTCCCTCT
CTCCTTCTTTAGTTGTC
>NODE_2594_length_220_cov_9.727273
TCATATTTTGCAATTCTGAGTAATTACTACTTTAGTAAGGATATACTTTATTCAGTACTA
CTGCAGTTGCTAAATAATTCCAATAGATGGCAGCATAAGACCATGAATGACATTTCAGAA
GGTTAGTTTAGTTTTCTCCCTGGATACACCACCACTCCCCCTCACAGGAAAACTCCTGCA
CACGCTTTTTACTGTCCCTTTCCACACTGCTAACGCAAGAGGAACGACTGAAAAAGCATT
TAACAGATTACTGTGAAATAATATAATGATGATTCATGTTTATTATTA
>NODE_2600_length_155_cov_3.374193
AGGCGTTGGAGTGGGCCAACGCCGAGTGGAGGAGAATGGACGCCGCAACTACGAACTATG
CGGAGTTCTCCCGCCGCTTCCGTGCTGTATTCGACCATCCACCAGAAGGGAAGGCGGCGG
GGGAACGTCTGTTCTACCTCCGACAGGGGATGAGGAGCGCACAAGACTTTGCCTTAGAGT
TCCGGACCCTAGCGGCTGATGCAGGGTGGAATGAGCGGGCCCa
>NODE_2624_length_399_cov_426.837097
ACTCCTGGGCCAGACTACACTCAATCATATGACCTACTGAAGAGATAAGTCTTCAGTAAA
GACTTAAAGGTTGAGACCGAGTCTGCGTCTCTCACATGGGTAGGCAGACTGTTCCATAAA
AATGGAGATCTATAGGAGAAAGCCCTGCCTCCCGCTGTTTGCTTAGAAATTCTAGGGACA
ATTAGGAGGCCTGCGTCTTGTGACCGTAGCGTACGTATTGGTATGTACGGCAGGACCAAC
TCGGAAAGATAGGTAGGAGCAAGCCCATGTAACGCTTTATAGGTTAACAGTAAAACCTTG
AAATCAGCCCTTGCCTTAACAGGAAGCCAGTGTAGGGAAGCTAGCACTGGAGTAATATGA
TCAAATTTCTTGGTTCTAGTCAGGATTCTAGCAGCCGTATTTAGCACTAACTGAAGTTTA
TTTAGTGCTTTATCCGGGTAGCCGGAAAATAGAGCATTGCAGTAGTC
>NODE_2663_length_263_cov_18.247149
ATATGGCTCCCAATCAGAGATAACGAGCCGACAGCTGACACTCGTTACCTCCGATTGGGA
GTCATTGACGACAACATACAACCACCTGGAAAAACAACCCACAGACCTGCAAACATAGAA
ATACACCCAACAGAACTACCAACATAGAAAAACACCCAAATCCCCAACAAAACAACATAC
ACTCTAGCTCACATACAAAAGTCCTAGAGCCAGAGTGTCACAGTACCCCCCCCTAAAGGT
GCGAACTCCGGGCGCACCAGCCCACAGTCTAGGGGAGGGTCTGGGTGGGCGTCTGTCCAC
GGTGGCGGTTCTGCCCCTGGTCGTGGTCCCc
>NODE_2664_length_221_cov_5.914027
GATGGGCAGGGTGTCATCCTACATTCCAGTGTATACAGATGCCTGTCTGACTGGATGGGG
AGGGACATGTCAGTCTCAAGCGATAGGTGGTGCATGGCCTCAATCAGGTCGGCACATAAA
CCTCTTGGAGTTGGAGACGGTTCGACTGGTTCTGAACCACTTCGCGTCTACCCTTCGGGG
TCGCGATGTGTTGGTTTGGTCAGACAACCGGACCACAGTAGCTCACATAAATCGCCAGGG
AGGGGTCAGGTCTCCTGCCCTCCACAGGGCGGCAGAGGAATTGTGGCTg
>NODE_2677_length_656_cov_8.210366
TGTGTGTCTGTGTGTGTCTGTGTGTGTGTGTGTGTGTTCTGTAGGTGCTGAGATCGACTG
TGAAGAAAAGAATGGAAACACACCTCTGCACATCTCTGCTCGCTACGGCCATGAGTTACT
CATCAATACACTCATCACGAACGGAGCTGACACAGCCAAGTGAGAACACACACAGTTTCC
AGCAAAAATGCAACATGCATCTGCAATTCTGTCATTGACCGAATTCCCGCTTGGAGACTA
TGCTCAACACATTGTGGTGTGTGGGGGGTTGATAGACAGGGCATTGCAGCATGCTGATGT
GTTGATCTGCTGTGGGGTTTAATGAGGACTGTGATGTGGTGCTGTTTCCAATCTTAGCTG
AATCAACTGTAAGTCGCTCTGGATAAGAGTGTCTGCTTAAAGTCTAAAATGTAAAAATGT
GTTGCAGGCGAGGCGTCCATGGGATGTTCCGCCTCCACCTGTCTGCTCTCAGTGGGTTCT
CTGACTGCTGTCGGAAGCTCCTCTCATCAGGCTTTGATATAGACACCCCTGACGACTTTG
GAAGGACCTGTTTACATGCTGCAGCAGCTGTTGGGTGAGTGGACTGGTCCAGGCTTTACA
CCAAGGAATATTTAGTTCATGAACTGGAAAGCCACCAGAAAGAACAAACACATATTCACA
CTCTTACATTTCACATTGTTTAGCAGTATAAAAAAATCGTATAGATCATTAGTGCGGTAT
CATt
>NODE_2690_length_123_cov_100.804878
ACCATGATAGTTTGTTGGTGATGTGGACACCAAGGAACTTGAAACTCTCGACCTGCTCCA
CTACAGCCCCGTCGATGTGAATGGGGCGTGTTCCCAGTCCCTGTCCCTGAAAATCCTCCC
CGGAGCATGATGCTGCCACCACCATGCTTCACCGTAGGGATGGTGCCAGGTTTCCTCCAA
ACGTGATCTCA
>NODE_2693_length_321_cov_8.616822
GGCAAAGCCATGATCCCTCCATACCATTCTCCAATCTGTAAAGCACAACTTTTTTCCCAA
TTTACCTTTGCAGAGGATATTCCCCTAAAACGGTCAACCATTAGACTCAAACTATCCACC
TCCGCTTGATTTTTCACTAAAACAACTACATCATCAGCATAGGCTGAGAGACGAATAGGA
GGAATATCCTCTGAAAGGTACACCCCTTCAATGCGACTTCTAATGCTATTTAGTAGTGGC
TCTATAGCAATGGCATATAACATTCCCGACAAAGAACATCCCTGCCTAATACCTCTACAC
ACTTTAAAAGGAGCACTCAAACCACCGTTAACTTTCAATACACTTTCAATGTCACCATAT
ATCACCTTTATCATGGCAATAAAACCAGA
>NODE_2736_length_451_cov_76.345901
AATTTGTAGCTGATTCATTTCTAATAAGAATAATATGTTCTTAATTGAATGGACATCCAT
TTCAAATGGTTGAATTGATAGACCTCTTTAAATTGAGGTGCACTCAAGGGCACTCAAAGA
GAAGACTGGCATTTTTACCTCCTTGGTTTTTAAAATAGATGAAACTGTACAAGTTAGGTC
CTGCATGGATATAGAGTCATTTTCTACCCAAAACACAGTGTTTTCAATGATATGATGGAA
GTGATTAGTGTGGTTTGTGAGAACCAGGCCCAATATGGAGTAGAGCTACATGAGGGGTTG
AATAAGGCTCAATAGTAAGGTACAGAAAGACCCTGAAGTTTGCTTTTTAAAGTCTGTGTT
GTGCTTTTTCATCTGCCATGGCAACGCCTTGCATCACAATGATGATGTCATGAAGGATAT
TGTTCACGAAATGATAAGAACAGCCAAAATCGATTCATTTGAACTTGGTCGCTTTTCCAG
TAGCCAACTTTTTACTAGTAATTCAGATAGGCCTATTGC
>NODE_2833_length_330_cov_9.590909
TCTCTCTCTCTTTCTTTCTTTCCCTCTCTCCTTCTTAGCATGTTCTTGCAGCTTCTCCTG
CTGTCTGTCTCCCCTCGTCACATTTCAGAATATGTTACCCCTGTGATACCGGGGCCAGAC
TTGAAAGGAAGTCTTAAGGACCTGAGCTTATACACTGTGCCAGATTTTGTTAAATAACCA
GGAGATGTTGATGCCAATTCATGGGTAATTGTCCCTTGTGGCACAGTGCTGTTGAAAGTC
CTGGAGCAGCCTAAGCTCAAGATCACTGCAAGTGTTAATCTTCTTATGCTTAAGGTTTCA
GGTTTTCTTTTGATGTTGCTAAACATGTTGACTCCTATCTCAGCACAGAAGGCAATCCAG
ACGTAGCTATGAGCAATAAAGCTTTTGTCTGTTTTTTt
>NODE_2843_length_210_cov_3.466667
GTGGATCGGTTCTCTAAGGCCTGTCGTCTCATCCCAATGCCGGGTCTCCCTACTGCCCTA
CAGACCGCAGAGGCTTTGTTTACCCACGTCTTCCGGCACTACGGGGTTCCCGAGGATATA
GTGTCCGATCGAGGTCCCCAATTCACCTCTAGAGTCTGGAGGGCGTTCATGGAACGTTTG
GGGGTCTCGGTTAGCCTTACCTCGGGTTTTCACCCTGAGAGTAATGGGCAGGTGGAGAGA
GTGAACCAGGATGTGGGTAGGTTTCTGAGATCATATTG
>NODE_2911_length_148_cov_17.986486
AAAAAAACATAGCTGATATGGCTGACTTGCTTAAACAAATGTGGTTTCTACTGACAATTG
AGATGTACAAACTATGGCATAAGGGGACGACGAGCGGATAAGAGGCAATCCGTAATTTCG
ATTAAGACATTAATGAGCGAGCTAGGACGGACGTAGTCAATATAACTATTTGTTCAGCAC
TTTTGAAATGTACAGTGACAGAATTCAGAACATGGg
>NODE_2915_length_96_cov_28.052084
TAGGCATACACTGCCTTCCCACTGAAACCCTCTCTCACTCGGCCTGAGACTGCAGCTCAC
TCCCTGGACCAGCTTGCCTATTGGACCTCCATGCCTCCAGGCCCACACTCCCTGCCCACT
CAAACCCTCTCTCACTCGGCCTGAGACTGCAGCTCACTCCCTGG
>NODE_2919_length_318_cov_8.270440
CAGCCCATTCCTGCTACTCGCACCAAGCCAGGGATGCGAGTCTTCAGCCTGGTGAGGCCT
GTTCCGGCTCCACGCACCAGGCAAAGGGTGCGTATCGTCTGCCAGGTCCGGTCCATTCCT
GCCTCACGCGCCAAGCCAGGGGTGCGCGTCGGCAGTCCTGATCCAGCTAACTGGGTCAGA
TCGGACTGGGGGCACTACGGGGGGATTGTAGTAGGGTGGTGGTCAAGCCCGGAGCCGGAG
CCGCCTCCGAGGAGCAATACCCACCCAGCCCTTCCCTATTTGGGGTGTAGGCGCGGTCGG
AGTCCGCGCCTTTAGGGGGGGGTACTGTCACGCTCTGGCTCCGGGACTGTGTATTTTGAG
CCAGGGTGTGTTCATTTGGTTGTGTT
>NODE_2922_length_69_cov_6.869565
CATTTTTGACATGCGTTTTTCTGGATTTTTTTGTTGTTATTCTGTCTCTCACTGTTCAAA
TAAACCTAGCATTAAAATTATAGACTGATCATTTCTTTGTCAGTGGGCAAACGTACAAAA
TCAGCAGGGGATCAAAT
>NODE_2992_length_106_cov_3.415094
ACAACAGACAGAACAAACAGCCGTAGCTAGCTGACTAGCTAGCACCAAGGGAGAACAACA
GACAGAACAAACAGCCGTAGCTAGCTGACTAGCTAGCACCAAGGGAACAACAGACAGAAC
AAACAGCCGTAGCTAGCTGACTAGCTAGCACCAAGggagaacaacagacagaac
>NODE_2993_length_279_cov_9.917562
GATTGCTCCTCTGGTTTAGACACTTCCCACTCGCAGAGTAGAAAGAAATTACAGCATTTC
ATTAAGGACTTAAATCTATGTGAACCTTGGAGGACTCAGAACCCGAGTAAAAGGGAGTAT
TCATGTTACTCGTCAACATTTAAATCATATTCTCATGTAGACTACTTTTTAGTTTCTTGC
TCATTGCTTCCCAATGTAGCAGGAAATGGATATGATACTATTGTTTTGAATGACCATTCC
CTTGTGTGATTATTCTATAGGGATACAAAACTAGTAAAAGGATCCTCTAGATGGCGTTTG
CATCCCAGATGGTTACAGGACCCAGACTTCTTACAATACGTTGGAgt
>NODE_3047_length_632_cov_11.977848
TCTAACTTCCTCCCCATTTCTCTCTCTCTCTCTTTTTCCTTTTTGTCATTTGGAGCAAGT
GCCCCAGTTAAGAAATTGCTTACATCCCACTCAGTGTGGGACTGGGTGGGTTGCTTCCCA
CAGGGTATGTACCAATGTGCAGAGAGCGCACTTCGACAGATGCCATCAGAGAACAAGCAT
ATGAATTACCAGGCAGCCTGCCATCTAGCGAGTTCACACAGAATGGCATTAATACCTGAT
GAAGAGTCAGACAACAACACAACAACAACATGAAAGCCGTGGCAACTGGGACCCAGGTAA
AGGTTCCATCACTGATATATTAATGGTTTTATTAACAAAGACTTCCAACTAGCAGCTAGC
GAAACCCCTCAAAAGTTACAATGATGGAGGTGTCGAAGCTTGATGCCAGGCTGCAGCAAC
CAGGGGACCCGTCAGCGAATCACGTCCCGATGAATAAAAGATAACACCACTGTTGACCAA
TGACTAATTCAGAAGCCATGAGATATTTATGGATACAATTAAAGAAAACACAATCCTTTT
AAATTTAAATAGCGGTAGATATTAGCATTACCCAATTAAGTCACAATTTATATTAAGTAG
GTAAAGTACCTTTACAAGTGTACTATAATTGGATGGGATCAGTGAATCTGTTATTGGGGC
TTAATTAAAAAAGCATAAAGGAGAGGCCTCgttaagtctt
>NODE_3072_length_289_cov_6.217993
GGGGCCCATGTCCTCCTCTCTGACGGGGCCCATGTCCTCCTCTCTGACGGGGCCCATGTC
CTCCTCTCTGATGGGGCCCATGTCCTCCTCTCTGACGGGGCCCATGTCCTCCTCTCTGAC
GGGGCCCATGTCCTCCTCTCTGACGGGCCCCTTGTCCTCCTCTCTGACGGGCCCCTTGTC
CTCCTCTCTGATGGGCCCCTTGTCCTCCTCTCTGACGGGGCCCCTTGTCCACCTCTCTGA
CGGGCCCCATGTCCTCCTCTCTGACGGGCCCCTTGTCCTCCTCTCTGACGGGGCCCATGT
CCTCCTCTCTGACGGGGCCCATGTCCTCCTCTCTGACGGGGCCCATGTCCTCCTCTc
>NODE_3106_length_490_cov_5.357143
TTCTTCTTCACAAAAAAGAAACTCGAGGACGCAGGGGAAGTGGAGGGCCGTATGTATCCC
TGTCTCAGAGACTCGGCTATGTAAGTCTCCATAGCTCTCTTCTCCTCTTGAGACAAAGGA
TACACATGGCTCCGCGGAAGCGCAGCTCCTACCTGGAGGTCTATCGCACAATCCCCCTGT
CTATGTGGTGGCAATTGCGTCGCCTTCGCCTTACTAAACACAAGTGCTAAATCCTCATAC
TCGGGGGGAATGTGCAATGCGGGCACTTGGTTTGGACTCTCCACCGAGGTCGCCCCTACG
GAAACGCCCAGACATCGCCCTACACACTGGGCAGACCACTCCTTAAGAGCCCTCTGTTGC
CACGAAATAGAGGGATTATGGGTAATCAACCAGGGAAGCCCCAGCACCACCGGATACGCA
GGAGAGTCAATAAGATATAGCTGAATAGTCTCCTCATGACCCTCCTGCGTCCCCATCCTA
AGTGGAGCTGTGACCTCCCTAATCAACCCCGATCCCAACGGACGGCTATCTAGAGCATGT
ACAGGGAAAGGATTGTTg
>NODE_3134_length_117_cov_135.572647
AAACCGCTGAGGTCTCCCGAGACCCCCGGGTGCCCGGCGGGTGCAGGGTTCAATTTGTGG
GTTATCGCTTCTCGGCCTTTTGGCTAAGATCAAGTGTAGTATCTGTTCTTATCAGTTTAA
TATCTGATACGTCCCCCATTGGGGGACTACATATTAAATGGATTTTTCGAACAGGGAGTC
GGAAA
>NODE_3169_length_84_cov_55.619049
CTGTTTGTCTCCGGGCCTCTAGAGGTCATCTGTGTTCCCCTCTGCCTTAGTTCTTCCTCG
TGTGTCCTAATTAGCTTGATCCAGGTCACCTGTGCCTTGTTTCCCCTTGTGTATTTTAGC
TGTGTGTTTTCCCCTTGTTTCTCACTTGGTTA
>NODE_3170_length_120_cov_14.108334
ACAAAACAGGAGGCAAAACAAAATAACTCCACGAGGGGAGAAAAACAAACTAAAGATAAC
TTAGAAAACCTTACTTGGAAAGACACGGTGGAACAAAGCAGGAGACACATAGCCAGGACT
CAATAACCAAGTGAGAAACAAGGGGAAAACACACAGCTAAAATACACAAGGGGAAACAAG
GCACAGGT
>NODE_3173_length_621_cov_13.048309
TTGTAACACATCACAGCAGCCTGCCTCTGAACGGGAATAGCCCAGTGGCTCATATATAAA
AATGGCTGGTGAGGGTGCACTCGTGAGGTCGAATTTCTGAGCCATTTTGGCCCTCTATTA
TATGCCTCTCCCTTCGCACACACCCAGAGTGGGACAATGTTGTGTGCGTAAAAGTAGCCT
AGTGTGCGTAATTTCTTTTCCACGACAGGTAGTACATGGAAATCAATGCGCTTTCTATGG
AAAGAGGTGGGTGGCTCTTAAAAGAGCCTTTTGTGGTACAACATGTGTCGAGTAGAACAC
TGTTTGTAATAGGTTTACTTCTTCTTGGGGGCTGCCTTCTTGGCCTTGGCTGCCTTGGGC
TTGGCGGCTTTGGGCTTGGCTGCCTTTGTAGCCTTCTTGGGGCTCTTGGCTGCCTTCTTG
GCCGCTGCGGCGGGCTTCTTCACCTTCTTGGGGCTCTTGGCGGCCTTTTTGGGTGTAGCG
GGCTTCTTGGCCTTCTTGGGGGACTTCTTTGCGGCGACGGCCTTCTTGGCTGCTACCTTC
TTGGGCTTCTTCGCCGCGGCGGGCTTCTTGGCGGCCACCTTCTTTACTTTGGGGACTGCG
GCTTTCTTGGCGGGCTTCTTCGCCTCGACGGCTTTCTTGTTGAGCTTGAAGGAGCCGGAT
GCACCGGTGCCCTTGGTCTGGACCAGGGT
>NODE_3174_length_69_cov_7.637681
GCCTCGACGGCTTTCTTGTTGAGCTTGAAGGAGCCGGATGCACCGGTGCCCTTGGTCTGG
ACCAGGGTGCCCTTGGTGACGAGGCTCTTGACTGCGATCTTGACGCGGGAGTTGTTCTTC
TCCACGTCGTAGCCGCC
>NODE_3213_length_149_cov_4.328859
GGGATAAATGACTCAGCTGAGCTCAATGAAGCCAAAACATGTGCGTCCAGGCTTAATTGG
TTGCACAAAGACCAAGCCAGGATGAGCAGACACGGATTCATTAAGCCAGGTGAAACCAAT
CCTGGATAGGTGCGCGCTCACGGCTCACTCAAATAGACCCCGCCACAGATCACAGATTAA
CTGATTTACCATGGCAACTAGAGCCGCGTACTTTTCc
>NODE_3217_length_116_cov_3.948276
CGGTGGATGAGTGGGTGCGGCGCTCGGAGGAGACGTGGAACGCTGCACACGTCCACCTGC
AGCGGGCCATCCGTCGACATAAGACGAGCGCCGATCTCCACCGCAGTGAGGGGCCAGTGT
ACGCACCTGGAGATCGAGTCTGGCTCTCGACCAGAAACCTGCCCCTCCGCCTGCCCTGCC
GGAA
>NODE_3218_length_263_cov_5.041825
ACAGGTGTATAAAATCGAGCACACAGCCATGCAATCTCCATAGACAAACATTGGCAGTAG
AATGGCCCATACTGAAGACCTCATTGACTTTCAACGTGGCACCGTCACAGGATGCCACCT
TTCCAACAAGTAATTTAGTAAAATGTCTGCCCTGCTGGAGCTGCCTCGGTCAACTGTAAG
TTCTGTTATTGTGAAGGTATATGTCTAGGAGCAACAACGGCTCAGCGTGAAGTGGTAGGC
CACACAAGCTCACAGAACGGGACCGCTGAGTGCTGAGGCTCGTAAAAATCATCTGTCCTC
AGTTGCAacactcactaccgaattccaaact
>NODE_3219_length_69_cov_4.304348
AATTGTGCAAGTTCTCCCACTTAAAAAGATGAGAGAGGCCTGTAATTTTCATCATAGGTA
CACGTCAAGTATGACAGACAAAATGAGAAAAGAAATTCCAGAAAATCACATTGTAGGAtt
tttaatgaatttatttg
>NODE_3227_length_69_cov_4.130435
CATTTGGGTGTAGGGACTGATCAGAGCCTGAAGGTACGGAGGTGCCGTTCCCCTCACAGC
TCCGTAGGTAAGCACCATGGTCTTGTAGCAGATGCGAGCTTCAACTGGAAGCCAGTGTAG
TGTGCGGAGGAGCGGGg
>NODE_3266_length_93_cov_27.838709
AAAGCATAGGGTAGGGCAGTGTGAGCAGGACCAGCAGTGTCATTTGACTTAACAAACGAG
GATCGGATTTCGTCAACCTTCTTTTCAAAATGGATTCAGCAGGGAGGTGAAGGTGGTAAA
GAGCTTCCTAGGGTTAGAGGCAGATGCTTGGAATTTAGAGT
>NODE_3294_length_169_cov_13.727811
CAAGTTTTTTCATCCTATATCTCTTGACACATTCATGAAAATTGTCATGGCCTCTAAACC
TTCAAGCTGCATACTGGACCCTATTCCAACTAAACTACTGAAAGAGCTACTTCCTGTGCT
TGGCCCTCCTATGTTGAACATAATAAATGGCTCCCTATCCACTGGATGTGTACCAAACTC
ACTAAAAGTGGCAGTAATAAAGCCTCTCTTGAAAAAGCCAAACCTTGACCCGGAAAA
>NODE_3301_length_81_cov_5.148148
TGACCAAATACTTATTTTCCACCATAATTTGCAAATATATTCATTAAAAATCCTACAATG
TGATTTTCTGGATTTTTTTTCCTGATTTTGTCTGTCATAGTTGACGTGTACCTATGATGA
AAATTACAGGCCTCTCTCATCTTTTTAAG
>NODE_3304_length_3166_cov_9.594440
CGATCTAGAGCGCTGTCACCTCTTCCCATGGTGGCCTCACCTGCGCCTCTACCCACTGTA
GCACTGGCTGTAGGTCTGTGTCCCGTCCCTGCTGCTGCCCCCATTCAGCCACGTCGACAG
TCTGCAGCTCACAGCAGACAGGCCCGCTCGCCCGACACACTGTGGCACAGACCCCCTCCT
CTGCACACAGCTCTCTCTCCCGTCCCTCTCTCCGTTCACAGTGGCGGCAGCCGTCTGCAG
TACAGGGCCGACGGGACATGGCGTCGGCGTTGGAGTGGCGTGCCCCTGCCCTGTGCACCA
CCGTGAAGTCATACGGCTGAAGCTCCTCCAACCAGCGTGCCACCTGCCCCTCTGGCTCTC
TGAAAGACATGAGCCACTGGAGAGCAGAGTGGTCAGTCCTTACAGTAAAGGGCAGACCAC
CCAGGTAGTACTTGAAGTGTTTGACGGAAGCCACAACAGCCAAGAGCTCCCGCCGGGTGA
CACAGTAGCGGCGCTCATGTTTGTCAAATGTTTTGCTGAAGTACGCCACCGCTCTCTCCC
CCTCTGGCCCCACCTGGGCCAGCACCCCACCCATGCCCACATTGCTCGCGTCTGTGTCCA
GGATAAAGGGCAATGTGAGGTCAGGGGGGGCGAGCACGGGGGCCTCGATCAGTGCACGTT
TGAGGGTGTTGAACGCCTCCTCACACTCCACTGTCCAAGTGAAAGCCTTGTCCTTCGGCA
GCAGGCGGTTCAGTGGAGCAGCAACGCTTGAGAAGCCCCGTACAAACCTCCTGTAGTACG
AGGCCAGGCCCAGGAAGCTCTTCAGCTGACGCTGGTCGGTGGGGGTGGGCCAGTCTCTGA
CAGCCGCTACCTTGTCCTCCATGGTGCTGATCCCCTCCTTCCCCACTCGGTGGCCCAAGA
AGGACACCTCTCTCCTCATGAAGTGGCACTTCTCGGGGTGGAGCTTCAGACCTGCGGCAG
CCACCCTCTCCAGCACACACCGTAGCGCCCCCAGGGCTGACTGGAAGGAGCTGCCATGGG
CCAGGATGTCATCGAGGTATACCAGACACTGCTGTCGGGGGATGCCATCCAGCACCCTGT
CCATCAAACGCTCAAAAGTAGCTGGAGCGTTGCACAGGCCAAAGCACAGGACCTTGAACT
GCCAGTGTCCTCTGTTAGTGGAGAACGCAGTTTTGGCTCTGGCCTCTGGGGAGAGGGGCA
CCTGCCAGTAGCCACTGCGGAGGTCTAGTGAGGAGAACCAGGAGGACCCCCTAACCAGGT
CCAGCGACTCATCGATACGTGGTATGGGGTATGAGTCCTTCCTGGTTACCTCATTCAGCC
GCCTGTAGTCCGCACAGAACCTCAGCTTGCCCCCCTTCTTCGGAACCATGACGACTGGCG
CCGCCCAGGGGCTGTCTGAGGGCTCAATGAAGTCTGCCCGCTGCATCTCCAACACAGCCT
TGTCTGCCGCCTCCTGGCGTGCCAGCGGGATACGGCGGGGACGCATCTTGATAGGTCGAG
CATCACCTGTGTCGATCTCATGCTGCACCAGATGAGTCTGACCCACCTCTTCCTCACTCA
GCGCAAAGCTGTCTCTGAATTCAAACAGCAACTGCCTCAACCGTTCCTGCTGCTCGGGGT
CAAGACCAACACAGTTCCTCCCCCATATCTCCCTCACTGCAGACAGTGTCCTCTCCCCTC
CCATCTGGGGTAGCTGGGCTGGGGGGGCGCGGCCCGGGCTCACAGAGGACTGTGTCGTGG
AGGTAGCTGGGGGAATGTAACGCAACGCCGTAGGTGACAGGGGGGCTGGGGAAAAGTCAC
ACCCAGATGTGGGGGAGGGGGGGCAGCCATGAGTCTCTGCTGCTTTAACTGTTGGAGTAA
AGGGTTTGTTGGGTTGAGTGAATGTGACATTAGGGGCCATGGTGACCTCCGGCCCTCCCT
GGAAGCTCAGTGTGCCCCTATTTAGGTCTAACTGGCAGCCTGTGCTCCTAAGAAAGTCCA
ACCCCAGGATACAAGGGTCCTGCACAGCCGCCACCCACACAGGATGACGCACAGTCCTGC
CCCCTACTGTCAGAGTCATTATTCCCTTCCCTTTCATGGGTGCCAGCTCACCTGTGACTG
TGCGGAGCTGCACAGTTGTAGGCTCACACTGAGTCCAACCTGGCACAATATCTGGCCTCA
CCAGGGTTACTGTGGACCCAGTGTCCACCAGGGCGGAGCAGGGCACCCCCTCCACAGTGA
CAGGGACATGACAAAAGTCCCCAACACAGGTCCGGCCCACCACAACAACAGGCTCCATCC
GCTTGCCCTCGTCTGCTTCTGGGGGAAGTGGAGCCTTGCTTCCCCGTCTGTGCCGGTGGG
CTCCTCCTGAAGAAGATGGTGGTTGGGATAGAAAGCCAGGGGTCCGCACTACCCGGTCTA
TGCGGACCCCGAGCCGTTTCCCTGAGCTCTGGGGGACATGGGGCAATCTCGGCGCAGATG
GCCTGGCTGGCCACAACCCCAGCAGACCCTGGGACCAGGGCGTGTGTTTCGTGCCGCCTG
TAGCGACACAGCACGAATGAGTTCTGTCATTTCAGCCACCCATGCAGGCTTTTCCGGCTC
CGGGCTGCTCTGCCCCCCAGCTCGCACAGAGGGTCTGTCTCCCTGCACCCCCACCAAAGC
CCCAGCTGAAGCCCCAGCCCACACCAGCTCCCTCTCCAAAGCCATCTCCAAGGCTACCTG
CAATGACTCAGGATGAGCCAGCTGGGTCTGTATGCGCAGCTCCGTAGGAGAGAGCGCCTG
TATGAACTGGTCCCGTGCTAGCTCGCTCTGCACGGAGGGGGGCATGTGAGCATATGCCCG
CCGAGAGAGGCTCTCAATGTCATTAGCTAGCACCCGTAGAGGCTCTCCAGGCTGCCTGCG
TCTATTACTCAGTTCGGAGCGCAGTAGCCCGGGCTGTACACACTGTCCATAGCGCCTCCT
CAGTGCTCCCACTAAAGCACCATAATCACGTCTGTCCTCGGGGCTAATCAATATCAAACA
GGCCAGAGCTTCATCCGTGAGGCATAAAGCCAACTGCAGTGCCCTATCTTCATCCGACCA
CCCCCTAAAATGAGCTAACAGTTCAAACTGAGCATGAAAAGCTTCCCAATCCGCCTTACC
GGAATACTTCGGGGTCTTAACGGATACGGACGCAGCCGGGAACTGGGCGCCGCCATGTTT
GTTTACATCCTGAGCCCCAGATTCCTCGTCCCGCCGCGTCGACATCACCCCTTc
>NODE_3305_length_97_cov_11.216495
CCTTTAGGGGGGGGTACTGTCACACCCTGGCTCTGGGACTCATTATGTTGAGCCAGGGTG
TGTTCATTCTATGTGTTCTGTTTCTATGTTTGACTGAGTGACTCCCAATCAGAGGCAACG
AGTGTCAGCTGTTTGCTGGTTGTCTCTGATTGGGAGCCATATTTA
>NODE_3313_length_393_cov_7.050890
ATCATAATGCTTTAGCAAATGTACATTATACCAGGGGCATTGGTAGACACAATGTAAGTA
ACCTAATTTATGTCCCTCTAACTGCCCTGAATGCCTCTGCTGATCCTACAGCTATTGTAT
GCAGTAATCATGTGCCTAAGAACCAGATTTATACTGTTAGCACTGAGCCGGTGTGCCCGA
GGAGGAAGTCCACTGTGTGCAGCTCACCCTGCACTAACATAAAGAACATGAGCACATCTA
CTGCTGCTAAGCTTCCCAGTAAAGCAATAAAAACAAGTAAGCATCCCAGAAGAAAAGTGC
TCAAAATAGCCCACGTTAACATATGTAGCTTAAGAAACAAGGTTCATGAAATCAATAATT
TGCTAGTAACAGATGACATTCATATTCTGACAATCTCTGAAACTCACTTAGATAATACCT
TTGATGATACAGTGGTAGCAATACATGGTTATAACATCTAC
>NODE_3374_length_513_cov_106.559456
CCCGAAGGCACCCCGCATGGGTTTTGGGTCTGATAAATGCACGCATCCCCGGAGGTCAGC
GCTCGTTGGCATGTATTAGCTCTAGAATTGCCACAGTTATCCAAGTAACGTTGGAGCGAT
CAAAGGAACCATAACTGATTTAATGAGCCATTCGCAGTTTCACTGTACCGGCCGTGTGTA
CTTAGACTTGCATGGCTTAATCTTTGAGACAAGCATATGCTACTGGCAGGATCAACCAGG
TAGCCCCTCACAACGTAGAAGTTGTACCCAGGTGCGCTCAGCGGAAGACGGCCCGGGCAC
GGTCCAATTCCCGTCAGGGGTGGAGGCCCGGTCGCAATCCACGCGCACACCCAGCGGGAG
GCCCTGAACTGCCCGCGGCCGGGGGGGCCGCGAGTGCCGGGGCGCCGCTCGAGAGGTCTC
TTTCTAGCTGGAGGGTTTAGTAGGAACCGCACAACCGAGCCAACATCAGGGTGTGAGAAG
CACGTGTCTCTGGCGCCGGTACGTTATAGGGTGGACATCACTCCTGGCATCGCTGCCTGG
GAGAGCCACTCCCCGCACCGGAACACCAACGTAGGGCCACT
>NODE_3375_length_212_cov_5.981132
CTTCGTTAAGGAGCCAACCCCCGAGCCCTAGTGGTGATCGGTTCTTTCTCCTAACTCTGT
GTTTGTTCATCAGGTGTAACTGGGTTTACCTTTTTGCAGTGTGTGACATGCACCCAGGTG
GATCTAATAGGACTTGATAGGGCCCTTCCCAACAGGCCTGCTTCCAGTTTTTCTTCTTTT
AGGGACTGGATCCACACCCAGTCTCCTGGTGTGATAGAGTGGGTCACCTTCTCCTTTAGT
TCACCTGTGGGGCACAAAACCTCTGACAtacgggtgtggt
>NODE_3420_length_70_cov_433.214294
CAACAATATTCAAACATTTATTGAACTTAGTAAGAAATCAACTAAATCTATTCAACTTGT
TAGAAAACGCATTCATTTGCCCAAGTCAATCATAAGACATGAACAAAATGCATCAGTGAT
TCGTATTTCCATGAACTT
>NODE_3436_length_69_cov_81.782608
TTAACAGCTTCTATCCCCAATTCATAAGACTGCTGAACAATTAATCAAATGGCCACCCGG
ACTATTTACATTGACACCTCCCCCCTTTGTTTTTACACTGGTAATAGGAATCTGGATCGG
TTTCCTTTTCTTTTTAC
>NODE_3437_length_538_cov_76.206322
AAGCCTACCATTGACTATGTACATACCCAGTGTGCGACAGAGCTGCAGGAGTCGTGACCC
GTTTTTGTTGGTTATGTTGTCGTAGTTGTGCCTAGGGGGGCATATGGGGGAGGGAATGCT
GTCACCTCCAGGTAGGTGTTTGTCCCCCTGTGTGCTGAGGGTGTCAGGTTCTTGTCCAGT
TCTGGCATTTAGGTCGCCACAGACTAGTACATGTCCCTGGGTCTGGAAATGATTGATTTC
CCCCTCCAGGATGGAGAAGCTGTCTTCATTAAAGTATGGGGATTCTAGTGGGGGGATATA
GGTAGCACACAGGAGGACATTTTTCTCAGTTGAGATCATTTCCTTTTGAATTTCTAACCA
AATGTAAAATGTTCCTGTTTTGATTAATTTAATAGAGTGAGTTAGGTCTGCTCTATACCA
AATTAGCATACCCCCTGAGTCCCTTCCCTGTTTCACACCTGGTAGTTTGGTGGATGGGAC
TACCAGCTCTCTGTAACCTAGAGGGCAACCAGTGGGTCCGTCTCCTCTATACCATGTTTC
TTGTAGGATGACAATGTCTGTATTTCCGATTTCTTTGGTGAAGTCCAGATTCCTGCTCTT
TAGGCC
>NODE_3450_length_120_cov_17.066668
ACTCCGCCTCGGCGGCGGATCCGGCTCCGGACATGACCCAGGCACGGGTTGTGCTGGACT
GACGACGCACACCCCTGGCTTGATGCGTGGAGGAGGAACGGGCCGGACCGGGCTGACGAA
GCGCACCCCTGACTTGGTGCGGGGAGCAGGAATGAGCCGGACCGGGCTGACGACGCGCAC
CACTGACC
>NODE_3453_length_449_cov_81.489975
GTCACGCGGCGAACTTCCAACGGTGACGTGAGGAGGGCGGCGGAGCGACTGCTCCCCCAG
CCGCGGCTCGAGCCCAGCCCCGCTTCGCACCCCAGCCCGACCGACCCAGCCCTTAGAGCC
AATCCTTATCCCGAAGTTACGGATCTGACTTGCCGACTTCCCTTACCTACATTGTTCTAA
CATGCCAGAGGCTGTTCACCTTGGAGACCTGCTGCGGATATGGGTACGGCCCGGCGCGAG
ATTTACACCCTCTCCCCCGGATTTTCAAGGGCCAGCGAGAGCTCACCGGACGCCGCCGGA
ACCGCGACGCTTTCCAGGGCTTGGGCCCCTCTCTCGGGGCGAACCCATTCCAGGGTGCCC
TGCCCTTCACAAAGAAAAGAGAACTCTCCCCGGGGCTCCCGCCAGCTTCTCCGGGATCGG
TTGCGTTACCGCACTGGACGCCTCGCGGCGCCCGTCTCCGCCACTCCGGATTCGGGGATC
TGAACCCGACTCCCTTTCGATCGGCCGGGGGCGACGG
>NODE_3495_length_241_cov_40.755188
CATTTTTATATTCAAATGTAGGAACTGGGTTCTACAGTTTGAACCCCTGCTGTCTCTGGC
TCCACACCCACCCCGCCCGGCCATCTAGATGTGTGAAAGTTAGTGTATAAGCTAATGATC
CATCATGTATGACATTCCTGGGAGTGTGTAAACTTACATTTTGTATTACCATATCATTTT
TGTATGTTCTCTATAGTTATGTACTTGAAAATGTATCAATTGACCAATTCGGCACATTTG
GGCAGACTTGATACAAAATAGTCCAGTATTGCAATGCTTCACTGGATCAATCTGAAACTT
TGCACACAC
>NODE_3499_length_175_cov_112.639999
GCTCTTATCCAGAGCGACTTACAGGAGCAATTAGGGTTAAGTGCCTTGCTCAAGGGCACA
TTAACGTCATTTAGCAGACGCTCTTAGCCAGAGCGACTCACAAATTGGTGCGTTCACCCT
ATAGCCAGTGGGATAACCACTTTACAATTTGGGGGGGGGGGTTAGAAGGAATACTTTATC
CTATCCCAGGTATTCCTTAAAGAGGTGGGGTTTCAAATGTCTCCGGAAGGTGGTGAGTGA
CTC
>NODE_3519_length_84_cov_7.523809
GCCGGCAGGGATGTAGCTCAGTTGGTAGAGCATGGCATTTGCAACGCCAGGGTTGTGGGT
TCGATTCCCACGGGGGGCCAGTATAAAAAATAATGTATGCACTCACTAACTGTAAGTCGC
TCTGGATAAGAGCGTCTGCTAAATGACTAAAA
>NODE_3522_length_485_cov_13.443299
GGCGCCGCCATGTTTGTTTACATCCTGAGCCCCAGATTCCTCGTCCCGCCGCGTCGACGT
CACCCCTTCGGTCCGCCCACCAGAATCCGCGCGAAACACAGTCGACGAAGCACTCATGCC
CGCTTCAGCCGCCATCACTCTAACGTCCTCCCTCAAGCGGCCTCTGGGCTCCGATGCCCT
GGCGATCTCCTCAGCCAGAACCCCCGACGTCCATGCACACGCACCTCCTTGGCCATAATC
GTCCCCTACCTCCACCTTCACTTTCGGATTCCCTCGAAGCATCTTCAACCCCCGTTCTCA
CCTACGGTAGCTAGCCACAGAAGTCAGCTAGCTAGCTGGCTAACTTTTATCAACGTTTTT
ACTTCTGACACCAATGTAATGACCTGACTAGATCATAAAAGAACAACTGTCCAGACAGAG
GATTGAGTTTACGAATGGACGGTTTATTAAACCAACTTTACACAGGCTACTGTTTGGCCG
TAGCCCACGCCAAATAAATGAAAGATAACCCACAAGCCAATCGTGACCTTCTCTTGTGAA
GCCCAGACGTAAA
>NODE_3531_length_89_cov_15.179775
CTAAATTCCAAGCATCTGCCTCTAACCCTAGGAAGCTCTTTGCCACATTCTCCTCCCTGC
TGAATCCCCTCCCCCCCTCCTCTCTCTCGGTGGATGACTTCGTCAACCACTTTGAAAAGA
AGGTTGACGACATCCGATCCTCGTTTGTTAAGTCTAA
>NODE_3543_length_229_cov_6.807860
TTACGTTATGGATGGACATTACCTCTATTATTTTAGATTACGTTATGGATGGACATTACC
TCTATTATCTTAGATTACGTTATGGATGGACATTACCTCTATTATCTTAGACTACGTTAT
GGATGGACCTCTATGGAACTAGGCCACACCCAGACATCCCTGATTGGTTATTTGGTCCGT
TGAGTCCTTTGTATTGGCCCGAGACTATGGGAGACTCTCAATCTCCTCACCTCCTTCTCA
AAACCCATTGGATGAGAAGGTCAGAAGGGCGGGACCTCTGGCTTTCTCATCCAATGg
>NODE_3549_length_1267_cov_21.359905
GCAGAGGCATAGTTGACAGGCTGTAGCAAATGGCTACAATAATGCAGAGGAGATCGGAAT
GAAATGAATTAAACATCAGGAAAAGGAGTGAGTAGGGCCTCCCTCGCCAAAACTTACACC
TCAGAAACTATAATTGTTTCACTGAACCATCCAGATAAAAACTCTCCCAACTTCCACTTT
TAGAAATTAGAATTGTTGTGAACTACAGCAGTTCAATGTTTCAAGGAATAGACTCAACTT
GCTTTGTTCAGCTAGCTAAATATGACACCATGGCTGACTAGCATGCTAGCATCCAATAAC
ACACAGTTTAGCACCAATGGCACCATTGCTGACTAGCATGCTAGCATCCAATAACACACA
GTTTAGCACAAATGGCACCATGGCTGACCAGCATGCTAGCATCCAATAACACACAGTTTA
GCACCAATACTTGGTTACAACAAACTAACAGTAGTGAGCTAACACACTAAACAGATAATT
TGTGTGTTAACGAATTACGTTGGCTAGCTAGCACAAATATATTGTATTTAGCAGCTACAG
TACAGTTGGCTGGTCATGTTGGCTAACTAGCAATGGCTACTGTGTTGACTTTGTTTGGAA
AACGGCTAGCTAGCTACGTGCTACCTACAATAGCCACCCACAACAGCCCACGGTGCCTAG
CTATGACGCTTTAGCCAACAAGCATGCTAGCATCCAATAACACACAGTTTAGCACCAATA
CTTGGTAACAACAAACGACCGATAGTGTTTTAACACGCTAAACAGATAATTCGTGTCTGT
GTCTAGTTCCTATCATAACGCAGCAATAATTAAACGTTGGCTAGCTAGTACAAATATATT
GTATTTAGCTGCTGCGGTACAGTTAGCTAGTCGTGATTGGCTACTGTGTTGACTTTGTAT
GAGACACGGCTAGCTAGCTGGCTAGCTTCGTGCTAATCCCCGGCATAGCCGAATATAATG
CTAACCTACAATAACTATCCACAACAGCCCGCGATGCCTACTTACAATAACCAACTACGT
TCTAAATACATAATTAAGCCTTACTCGACAAAGCCCAAGCTATGTACAAAGCCAAACTTA
CCCGACGCCAGCTGATATTTGTCTTCTGCAATCAGTAGGTGTAATTAAGTACAGTAGGTA
CTAACTACCTAACGCTGATGCCTCAGATAATGAAGTTAGAAAAACGGCTGAAATGGTAGA
AAGCTAGCTGGCTTAATTACAGGTACTCTTAAGCGTGAATAACATTGGAAACAGCTATCC
ACCGTGGCATGACATCTCAGGTGTCAGGATGAAGCATTTTCTCACAAAAAGAGGACTCAA
GCAAACTATCTCTCT
>NODE_3578_length_356_cov_6.705056
CACAGGTACCTAGCCCTATCCCCTCCTCTCACAGATACCTAGCTCTATCCCCTCCTCTTT
TTGCAGGTATTTCCTGTTATAGGTACAAATATCCATTCCAGATCCACTTAGTGAGAAATA
CTACTTAGATACTACACAACCACTCTAAAACGTTTACTCTGAATGTTAATGTTTGCTCTG
AGTGTGGTTTGAGATGGTTCACAATGCTTCCTTTGAATAATAATAACAAGGTTGAGTTTG
TGTCCCAAATTCTTGGATCATATTTTTTATTTTGTTACCATATACTATTCATTTATGTTG
TGCATTCTGCAGGTCCATGACCTCTTTGCTAAGTGAGAATGAAGAGCGATATGTCTCCTC
ACCTGAGGGTGGCGATAGAGAGATGAGACACAGACAACACTCAGCACCACTGAGATCTGT
GTTt
>NODE_3581_length_69_cov_3.652174
CTTTGGTGCGAAAAGTGCAAATCAATCCCAGAACAACAGCAAAGGACCTTGTGAAGATGC
TGGAGGAAGCAGGTACAAAAGTATCTATATCCACAGTAAAACGAGTCCTATATCGACATA
ACCTGAAAGGCCGCTCA
>NODE_3588_length_463_cov_15.920087
TCCTTCGATGAGTCAGACTTTCTGGTATGTTCTGCAGCATGTATTTGAGTAACTCTTTGA
CTGAATGTGGAGAATGGACTATGACCAACTAGCTCTCTGACACACAGTGTGATAATGGCA
ATGATGCCTCTGCTGAGGACAGTCCAGGGCCTTCAAAGGAACCACTGAGAAAAGGGGCTT
CACTGAAGGACCCTCGACTGGTAGGCTCTTACGTGTGTGTGTGTGTGTGTGTGTGTGTGT
GTGTGTGTTAGTGGTGCGCGGGTCAGCTGTTTGTTCAACCGAACCCACCCGCAATTGCTA
ATAACCCATCCGCAACCGCCCGACTATATGTGATAAAGTGAAAATCTGAGGCCCGCACCT
GACCCTAACCCGCAAATATAGAACACCGTCAGAACGATTTCTTAGCAGGGGGTGCAGGAT
TTTTTTGTGCCTAGTTTGGATATGTTTCTGCTTATAATTTCCAACATTTTGGTAGGCTAT
TTGTTAGTCAACTTGTCTATAATTAGAGAGAAGACTAAATAAACCAAAAAC
>NODE_3643_length_69_cov_3.231884
GCAACACTGAAGCATGCATGAGAGCACCAGCTGTTCCGGATGACTATGTGATCACACTCT
CCGTAGCCAATGTGAGTAAGACTTTTAAGCAGGTCAACATTCACAAGGCCGCAGGGCCAG
ATGGATTACCAGGACGT
>NODE_3649_length_162_cov_3.086420
CCCTCAGAAGAGGGCAACCCAGTGACAAAGTCCAGGGCCAGATGCGACCATGGTCGCCGG
GGAATAGGGAGGGGGTGAAGAAGTCCAGAGCTGGGCCGATTGGCACTCTTATTCTGCGCA
CACACTGGACAGGCAGCAACAAACCTCCGAGTATCTTCTCCCATGGCAGGCCACCAAAAT
CGTCTGTGAAGTAACGCCAtcgtccaagccacgccagggtgacaagccat
>NODE_3650_length_405_cov_9.022223
GTTAGGGCGGTTCTGGATTGGGCCCAGCCCGGTACGAGATTGCAGCTCCAGAGGTTTCTG
GGGTTTGCGAATTTCTATCGTAGATTTATCCGTGATTACAGCCGTGTGGCCGCTCCTTTA
ACTGCCCTGACTTCTAGTACCAGAACCTTCAGTTGGAATCCTGAGGCGGACCGAGCATTT
CTGGATTTGAAGAGGCGATTCACCAACGCTCCGATTCTCTCTCAACCTGACACTGCCCGT
CAGTTTGTCGTTGAAGTGGATGCGTCTGATGTGGGGGTTGGCGCCATCCTGTCCCAGCGA
TGCTCCACTGACGGTAAACTCCATCCCTGCGCCTACTACTCTCGTCGTCTTTCGTCTGCG
GAGAGGAACTACGATGTGGGTAACCGGGAGCTTCTCGCGGTGAAGCTTGCCTTGGAGGAG
TGGCGCCACTGGTTGGAGGGGGCGGAGCAACCGTTTATTGTCTGGACTGACCA
>NODE_3677_length_78_cov_51.410255
CTCACTCACTCACTCACACTCTCTCTCTCTCTCTTTCTCTCTCTCTCTCCCCCCAAGTGG
GACGAGGGCCGCATATGTGGTTGGACTGGGAGAAGAGTCCCAGCAGGTGCATGCGGGTCA
GAAGGCTGATTGCGGCCTCTTTTCTT
>NODE_3679_length_89_cov_37.921349
GAGAGAGAGAGAGAGAGAGAGAGAGAGAGAGAGAGAGAGAGAGTGTGTGTGAGTGAGTGA
GTGAGAGACTCTGAGACTGAGAGAGAGACACTATACAACAGGGACAAGAAAAGAGGCCGC
AATCAGCCTTCTGACCCGCATGCACCTGCTGGGACTC
>NODE_3680_length_513_cov_7.345029
TGTAGTACAGTGCATTGTAGGCTGTATACTGTACAATGGACAAATTGTATGGCCCTGAAC
ATTGTGCTTTCCATTTGTTAACAGTACTGACTGCTCAATAGATTTTGACTGGTTGCAGGT
TCATATCAACAAAGAACAAGAATTACAGTATCACAGAGACAAAGGACAAGTTTGTGAGAT
GCAGGGTACAGTACTGTAAAAATAGGGGTACAAGGAGGAGGAAGAACAAAAAACAAAATT
GCAAAGAGCAAAGCAGAGTAGTAATTTCTGATCAATTTTGAGCTACTATGATAGAACATG
TTTTCGTTCATCAAAAGACAATGACGGAAAAATATGAAATTTGTTTTGAGATTAAAAATG
TACTTCTCCCTGAGAACTGTATGTTTTGAACAATGTGTTTTCTATTTTTCGGTGTATTGT
TTACTGACTGCTTGAGAGTGTATATCATTTTGATCACTTTGTTTATGATTTGAGAGCAGT
GTTTGATTTTGAACACAGGTAAAACTGTTTTGAGGCGAATGTTTCATTTTGCGAGAGGAG
TCAGAGGTTTTGTAAATAGTGCTTGAAGATGAGGTTTTGTG
>NODE_3708_length_625_cov_7.942400
ATAAAAAAGTACAGGGTACAAATACAGGGTTCATATTCAATGTGAACAAAACTCCAGGAT
ACAACAAAGGGTACAACAATGTGCCATTTCCTATTTATGGAAGCCCCACTACTGTGGACA
GTTGATTCCACATTTTGTTTTAAGAAAGAAAACTTTCTGAGTGATTTATAAACAAAACAC
ACTACCCTGTATCCATTTAGGTAAAATAAACCAAATCAGAAAAGAAATTCAATTCAAAGA
GGCTTTACTAGCATGACCATATTGACATACAGTATTGCTAAAGCACATAAACAGGGAAAC
GTGTTACACATTAACATCCAGTAGTCCAATAGGATGCAGACAATAAACATTAAGTTAACA
TTCGTTTAAAAGCAACAATCATGTCAACACAATGTAGCAATATGAACAACACTGATGGAT
ATCAGCAACAACATGAAAACAAGAATATTACAGGTGTCTGTGTGTGTGTGTGTGTGTGTC
TGTGTCTTTGTGTACTTCACTGTCAGTTGATGAGCAGGTGTACAAAAAAAGGCTTTACAA
CATATATGGGCAAGTCCATTTAGGACAGCACATTTCCACCATAGTTCACATTAGGAAAAA
ATGACAGCATGAATGCTCACTAAACAAACATATACTACATATACCTTTTTATACACATTT
TTTTTCAGTAATTTTTTAAGAGTGAAAGGGAAg
>NODE_3758_length_383_cov_40.430809
AAAGAATATGGCACCACAACAAACCTGCCAAGAGAGGGCCGCCCACCAAAACTCACGGAC
CAAGCAAGGAGGGCATTAATCATAGAGGCAACAAAGAGACCAACGATAACCCTGAAGGAG
CTGCAAAGCTCCACAGCGGAGATTGGAGTACATGTCCATAGGACCACTATAAGCCGTACA
CTCCAAAGAGCTGGGCTTTACGGAAGAGTGGCCAGAAAAAAGCAGTTGCTTCAAGAAAGA
AATAAGCAAACACATTTTGTGGTTGCCAAAAGGCATGTGGGAGACTCCCCAAACATATGG
AAGAAGGTACTCTGATCAGATGAGACTAAAATCGAGGTTTTGGCCATCAAGGAAAACACT
ATGTCTGGCGCAAACCCAACACTTCTCATCACCCCGAGAACACCATCCCCACAGTGAAGC
ATGGTGGTGGCAGCATCATGCTGTGGGGATG
>NODE_3788_length_69_cov_4.144928
AAGCACCTTTGGCAGCGATTACAGCCTTGAGTCTTCTTGGGTATGACGCTACAAGCTTGG
CACACCTGAATTTGGGGAGTTTCTCCCATTCTTCTCTGCAGATCCTCTCAAGCTCTGTCA
GGTTGGATGGGGAGCGT
>NODE_3789_length_221_cov_49.565609
CCTCTGGTTGCACATTTAACATGCTGGTAGAAATGAGGTAAAACGGATTTAAGTTTCCCT
GCATTAAAGTCCCCGGCCACTAGGAGCGCCGCCTCTGGATGAGCGTTTTCCTGTTTGCTT
ATGGCCGTATACAGTTCATTGAGTGTGGTCTTAGTGCCAGCATCGGTTTGTGGTGGTAAA
TAGACAGCTACGAAGAATATAGATGAAAACTCTCTTGGTAGATAGTGTGGTCTACAGCTT
ATCATGAGATACTCTACCTCAGGCGAGCAAAACCTTGAGACTTCCTTAG
>NODE_3815_length_259_cov_6.648649
GGGAAGAGGAGGAGAGAGAGCGTTGCTCTCAGGATTGACAGATCATGTACAACATCTACC
AGTAGGAAATTGGTGTCAGAATATAATATCTGACCTTTAGCAGTTCTAATGTCTTCATTT
GCTCCATTTCATTAGTCTTGTTGATTGATTGCTGATATCTAGTTTCACAGGTGAGATGGT
GTTGATGAAGAGCATCCATCCGTTTTAGTACTGCATTAATAGTAATGCATTCATAGACAT
ATAGTTGATACTGGTGGTCCTACCCATCCCCCACTTCACTCCATTAACCCTACACTTGCT
GCTCACATGGTGGTTTGTCTAAATGTA
>NODE_3816_length_72_cov_423.097229
TCTCAGTTGGCTTTTCATAGCCGATCATTAAGAGTTGAAAACAGCAGGTCTGGGACAGGT
AGGGGTTTCGTAACCGCAGGCAGAACAGTTGAAACTGGAATAGCAGCAAGGCCAGGCGGA
CTGGGGACAGCAAGGTGTCA
>NODE_3818_length_129_cov_18.224806
ATAATTCGTGTCCGTGTCTAGTTCCTTTCATAACGCAGCAATAATTAAACGTTGGCTAGC
TAGCACAAAGATATTGTATTTAGCTGCTACAGTACTGCTAGCTGGTAGTGTTGGCTAGCT
AGCAATGGCTGCTGTGTTGACTTTGTTTGAAAAACGGCGTCGCTGCGAACGAATGTAGCT
GGCTAAAATGATATTGT
>NODE_3819_length_69_cov_13.710145
TTGCACACTCTTGGCATTCTCTCAACCAGCTTCACCTGGAATGCTTTTCCAACAGTCTTG
AAGGAGTTTCCACATATGCTGAGCACTTGTTGGCTGCTTTTCCTTCACTCTGCGGTCCGA
CTCATCCCAAACCATCT
>NODE_3878_length_201_cov_4.796020
AATAAGGGAAGTTTGTGGAACAATACTTGGATGTAGAATGAGAGACGGAAATAAGTATGA
AATAACAATGTCTCATGTAAAGGGAAAAGAAAGACTAATGGACGGGCTAAAGATAAAGAA
CTGTCAAATCATGGCTAAAGAGCTAGGGAACGATGAGCTTGTGGTGTCCTTTTTGAACTT
GCCTGCATACATTACAGATGGGGAGATATATGAGAAACTAAGAGGTTGGAAAGTGAAGGC
GACCACGCCAATCAAGAGGAGGATGTGGc
>NODE_3897_length_69_cov_9.057971
GGAGCGGACTGCTCTGGCTCCGGAGTGGAGCCGCTGACCGGAGCTGGACTGGACCCCGGT
GGAGCGGATTGCTCTGGCTCCGGAGTGGAGCAGCTGACCGGTGCCGGACCAGGCACCGGT
GGAACAGGCACGGGCCG
>NODE_3917_length_104_cov_9.519231
TCAGGCAAAACATTGAAGGGATTTTATAGTGCCCTAATGGACTACAGACATTGACTGTCT
CCTAGACTGAAAACAAAGGCTGCATGTACTGCCTATATTTTGACGGAAACGCACTGTCCA
TTATTTGATTTGATCAGGGCAGGGCAGCACACACAAACTGCATTTAGTCCAA
>NODE_3925_length_106_cov_308.207550
ACTCTTCTGCCTCAGGAGATCCAGACCTGCTTCTGCCATTACGACTCCTGACTACTCTTC
AATCCCGGTAACTCTGACCAGCCTTCTGCCTTGCTACTACGTATTTTGGATTTCCCTTGA
ACTGTACTGCTGCCTGGTTTCATTCCGCCCTGTTGTGTCTGTGTCTCCCCCCCC
>NODE_3926_length_533_cov_247.857407
TTTCGGAGCCATTATCGACTCAGTGGGTTTTGTCCAACATGTCTCTGGACCTACTCACTG
CCACAGTCATACTCTGGACCTAGTTTTGTCCCATGGAATAAATGTTGTAGATCTTAATGT
TTTTCCACAAAATCCTGGACTATCGGACCACCATTTTATTACGTTTGCAATCGCAACAAA
TAATCTGCTCAGACCCCAACCAAGGAGCATCAAAAGTCGTGCTATAAATTCTCAGACAAC
ACAAAAATTCCTTGATGCCCTTCCAGACTCCTTCTGCCTACCCAAGGACGTCAGAGGACA
AAAATCAGTTAACCACTTAACTGAGGAACTCAATTTAACCTTGCGCAATACCCTAGATGC
AGTTGCACCCCTAAAAACGAAAAACATTTGTCATAAGAAACTAGCTCCCTGGTATACAGA
AAATACCCGAGCTTTGAAGCAAGCTTCCAGGAAATTGGAACGGAAATGGCGCCACACCAA
ACTGGAAGTCTTCCGACTAGCTTGGAAAGACAGTACCGTGCAGTACCGAAGAGCCCTCAC
TGCTGCTCGATCATCCTACTTTTCCAACTTAATCGAGGAAAATAAGAACAATCCAAAATT
T
>NODE_3932_length_112_cov_9.589286
AGGTATTTGTAGTTGTCCACATATTCTAAGTCAGACCCGCCGAGAGTAGTGATTCTAGTT
GGGCGGGCTGGTGCATGCAGCGTTCGATTGAAGAGCATGCATTTAGTTTTAATAGTGTTT
AAGAGCAGTTGGAGGCTACGGAAGGAGTGTTGTATGGCATTGAAGCTCGTTTGGAGGTTT
>NODE_3936_length_69_cov_3.797101
ATGATATCTATGAGGGTACCCATGTTTAAGGATTTAGGGTTGTACCTGGTAGGTTCGTTG
ATAATTTGTGTGAGGTTGAGGGCATCTAGCTTGGATTGTAGGATGGCTGGGGTATTAAGC
ATATCCCAATTTAGGTC
>NODE_3953_length_113_cov_4.318584
CTCAAAACTTGAGACATCTGTGGCATTGTGTTGTGTGACAAAACTGCACATTTTAGAGTG
GCCTTTTACTGTCCCCAGCACAAGGTGCACCTGTGTAATGATCATGCTGTTTAACCAGTA
TGAAAATGTATGCACTCACTAACTGTAAGTCGCTCTGGATAAGAGCGTCTGCTAAATGAC
T
>NODE_3956_length_81_cov_33.197533
ATGCTTTGTAAGTAGGAAAACCTGCAAAATCGGCAGTGTATCAAATACTTGTTCTCCCCA
CTGTACATATGAGATGAGTAGTGCAAGATATGTAAACATTATTAAAGTGACTAGTGTTCC
ATTTCTTAAAGTGGCCAGTGATTTCAATA
>NODE_3969_length_387_cov_10.439277
GCATTTGAAGTCATTTAACCAAAGATGTAAACATGGAATAAGCTATAGCATAAAGGCATA
TCTAAAATATGTTTAGTAACCACAAGGACCGCAGGAATATTTTGTAGTGAGGAAAATATG
TAAAGATCTGTTGGAAGAAACAAACATAAATCTATCCTAACAACACAGGGTCTTTTGCTA
GTAGCCTATATAGTAGCCTAAATATCACAACAAAAGGCCTCTCTAGCAAGATGATATGTG
AAATATCACGTAGTATTTGTTTGAAAAGTAGCAAAGAATAGCTCCACCTAAAACAGTAAC
GCTAGTTAGTGAAGCCTGAGACTAACGTTAACGTTACAGTATGGACCGTCCAAAATAGTG
GTAGATGATCCACAACACAGGGTCTGTTGCTAGTAGCTACCAAGTAACAATATGGCCCAT
ACGTATAGCGTTAATGTAGTATACCATGATACGTT
>NODE_4000_length_769_cov_58.851757
CAGGATTCTCACTTGATTAATTGTAAGTAGCTGGGAAGAAAACGTGTGCACATTGTAAAG
AGATGCATTATTATTTGGTTAGCAACACCCACTTACTACAACGTTGTGTATTTTCCAGAG
TTATTGTTAGCTAAGAGGAAGACATGGAGGGTTCAACGCTGACACAGAGGAGGGGTGAGT
GTCGGTTGGAGGAAAGGGCGATCTAGACAGACTACGTGATGGAGCTGGGAGCCAGGTTGG
CTCTGGTTTTGCAGATCCAGAAGGATCAGGAGAAGAAGATGAAGAGGATTTGGTTCAAGA
CGAGGAAAATGCCAAGACTGATTGAGGAGGTAACAAGACCAACTTTGACAAAGTCGACAA
GAGTTCTGTTTAACAATATTAATTAAAGCAAATATAAGTTATTGTAAGGGCAAAATGTTC
CATATGCCATGGAATGTAAGCTAACAATGTTTTGTCCTTATTTCTTTTTGTATTAGGCTA
CACCATGGCAATGCTTATAACTGTTCTTGTCTAAATGTGTTGTATCGTGTCTGTCTGTTT
CAGTGAATTTATGTCCTCAGTTCTTATGGTTGTCTGGTCATAAAAAATAAACAACCGTTC
TATCATAGACGCTCATATCAGGATTATGTGGTTGTCTCACCTAGCTACCTTAAGTTGAAT
GCACTAACTAACTATAAGTCGTTCTGGATAAAAGCGTCTGATAAATGGCTAAAATGTCAA
ATGTTATGCTGGGTGTGGGGCATGTATTTTTACACTTAGCTGGCCCATTGGCTAGGGGAC
CAAGGGTTGGGACAGACTGGTGCAGAGCATCTTAGAGGACACTATATATATATATAT
>NODE_4001_length_451_cov_18.317074
ACTACAGAAACCTCTGTTTTTCAAATACCACTGAGTAAATAGATATTTTGTGATATTCTT
TGCATGTACTGTATTAGAATTCCCATAATGAGGTTGCTATGAAATTAAAAGAACGCTGTC
TCTTCCTGGTTTTGAATCAGGGACCTTTCGCGTGTTAGGCGAACATGATAACCACTACAC
TACAGAAACCTCTGCTTTATGAATAAAGCTGAGTAAACAGATTTTTTGTGATATTCTTTG
CATGTACTGTATTAGAATTCCCATAATGAGGCATTCATGAAAAGTGTAGTTCTCTGTTAC
GAATCGGGGACCTTTTGCATTAGAGACATGCTTGATAAGCACTACACTATAGAAACTGCT
CATTGAAGCATGTACAATGAATGAACAGAATTTTAAGGATATTCCTTTAATGTATTTTAA
ATCCCATAATGAGGCAACTATTAAAAAATGAAACTATGTTTCTGCCTGGTTTTGAACCAG
GGACCTTTCGCGTGTTAGGCGAACGTGATAACCACTACA
>NODE_4044_length_408_cov_9.754902
GGCGCAGCTGGGAATTTTATAGATCGCCAGTTCTGTTTAGAGTTAGGGATTCCCCTCCTT
CCAGTGGATAAGCCTTTCCCCGTCCATGCCCTAGATAGCCGTCCGTTAGGGTCTGGGTTG
ATTAGGGAAGTCACAGCACCCATTCAGATGACGGCGCAGGAGGGTCATGAGGAGAGAATT
CAGCTCTATCTGATTGACTCTCCTGCGTATCCGGTAGTGCTGGGTCTTCCCTGGTTGATG
ACTCATGACCCTATTATTAGGTGGCGAGAGAAAGCTCTTAAAGGGTGGTCTGCTCAATGT
GAGGGGCGGTGTCTGGGTGTTTCCATAGGGGCGACCTCGGTGGAGAGTCCGAATCTAATG
CCAGCACTGCAGATTCCCCCCGAGTATGAGGATTTGGCACTGGCGTTCAGTAAGACTAGG
GCGGCGCAGCTGCCGCCTCATAGACGGGGGGATTGTGCGATAGATCTCCAGTCAGG
>NODE_4045_length_70_cov_18.114286
TGGCATGACTAGATACTCGTAGTGTCCGGAAGTCGTGCTAAACGCTGTCTTCCATTCATC
GCCCGCTCGAATGCGTACCAAGTTATATGCGCTCCTAAGATCCAATTTTGTAAAGAACTG
CGCACCGTGCAGTGACTC
>NODE_4046_length_160_cov_100.037498
TCATTGGCCCATTCCCTATCATAAGAGTGATTAGCCCAACTGCTGTCCGGCTCCAACTGC
CTAATTCCCTGAGGGTGCACCCCACTTTCCATGTGTCTAAGATTAAGCCCATCCATGAGA
GTCCGCTGGTCCCTGCTGCGCCTGGTCCTCCTCCTCCACGGCTCGTCGATGGTGGTCTGG
TTTACACCGTCCGCCGCCTGCTTCGGTCCAGACGGAGGGGTAGGGGTC
>NODE_4080_length_505_cov_7.425743
GTCTGCGAGCCTAGTGTGGCATCCCAGCACCCCTGAGGTGGTAATTATGGGCTCTGGCTC
CAAAATGAAGTCCACATTTCCAAAGCCACTGTGGTGGAAAAGTGTGGATTTCTCCCAATC
CGTGGAGGTGCTTAGTTGGGTATCGTGACGCAACTTCTAATTAAATCAATTTTTTCCCCT
TTGCCTCCTTCCTCCTCTTCTTCTGGGACCTCATCCTCCTCCAACCTCTCTCACCTCTGA
CCTTCGACCTCTTGACCTCACACACCTGCTCGCTCAGATGGTCTTCCCTAAGATCAATCA
TGGCTTTCTTTCCGCTGACCAGCAGCTCATAAAGCGGCGGCTTATTAAGGTAGTGGCTGT
CCTTGTTCGTCTTTCTCTTTCCTTCGAAGGGGCCTCTCACCTGACAACTTCTCCCTTTTC
ATTCCTCAGCTTGCATGCCAGACAGCCTTTAGACAGACCTATCAGAAGAACTCTGCTTCC
CATTCTGTCATTTTAGAGGAATGTCTAGAAGCATACTGTACATTTAGTTTAGAGGTGGAA
TGAATGATCTTCATACattgtcaattgtaacta
>NODE_4095_length_290_cov_6.441380
CGTTCTGTCACGGTTTACTAAGCCAGAACCCAGAAGCAGACCAGGACAAGGTAAGTTGAA
ACAAAGGTGAGTGTTTATTTAATAGATCCACGAGTGAGGCTGAATAATCCAGGGAACAGA
GCGGGTGGCGTGGATGGGTTGTTGAGGGTGCAGTGGTAGGTCCAGTAATGGCTCGGCAGC
CGCCGACCATCAGGCAGAGGTTGGGTGAAGGTTCCGGGTGAGTGACTGCAGATAGAACAA
AACGGAGGTAAGTATACAGCAAGTCAAAAAGGTGCAAAACAACAAAACTAACGCTAGAAG
TTCCAAGGCTGATACACGGACAAACATACTGTTCATGGCTAACGATCCGGCAGGGAAt
>NODE_4096_length_162_cov_3.537037
TCCAGACGTGAGGTCCATGGTGCTGAAGACAGCATTACCGCCAAGGGCAGCCAAGCAGTC
CGATTGATGGGGCAAAGGATGAGCATCCTTGATAGTTCTTGCATTCAGCCATCGAAAGTC
TGTGCATATCCGGAGGTCGCCATTTTTCTTCCAAACCATCACGAGTGGAGAAGCATATTC
ACTCATTGATTTCCGTATGATTTCCTGTTCCTCCATctcggtgagaactt
>NODE_4104_length_343_cov_18.801750
AATTACAGCCACAGCCAACCAAACACAAGACAAGTAAACAAAGCGGAAACAAAATGGCAC
CACATGTAACGTTCACTTCCAACTGCTTTAACTTTGGCTACAAACTGTCATGGATGTAAC
CAAGGCTGGTGGGTGTCTCTGTCCCAGTGGCAGCTGCTTGGGATAGGAGGCCCTTCCAGT
TCACTGAGGCAGGCAGGTTATCCCTTGGCCCAGCAGGGCACCTAAGTAAGATTCTTCTCT
CTCAATTCTCCCCAGACACACCATCCTGAGAAGCCACTTTTTCCTACCACAGGAAGCCCA
AGAGAACCCTATAGGTAGCAGTCTGACAGGCAAACTGAACCCTGGCCTTTTATATCCTGC
CAGGTTTGAGAAGTTGGACATCACCCCAAAAAGCGCCCAGAAGATTAAGCC
>NODE_4105_length_749_cov_5.724967
CACCCGAAGGTCGAAGGTAAGCAAAACGATTTAATATCATAAGTGACTTGTTGTTCTTGC
ACATAGCCTACATGTTCCTTTTGTTCCTCACACATAAATCAAATCAAGTTTTTAAATGTC
TGGTCTCGATTTGTTTAGAAATGTAATCATATCTAAGCAAACTCATCGAAGCAGAAGCAA
ATATCCAAATGTTAGTAGGCTATCCTTGCTAGGTCTACACAATGTTGTGATGTTAACCAC
GTAACTTCATCCGTCTTGGCTGTTGCATCGCGATAACAAATACATTTTTAGTAAAGTAAT
CAACAGGTTATCTGCCAGTGTTAAGTAGGGAGGGATGGTTAGGTAACAAAATGTAATGCA
TGCCCCTACGTTTTTTCTTCTTCTAATAGTTATCATGAAACGAGGAAGGGACATAAAGTC
ATTTTTTGCCCCAGCAAACAAAAAAGTGAGAGAAACAAATCGAGGTTTTGAGAAAGTTGA
GGAAGAGGGAGAGCCAGCATGTGATGAAAGTGAGGGGTCTGACAAAGAGAGGGAAATTCC
AGAGGGTGAGGAGGATGAAGAAGAGGGTGAGGAGGATGAAGAAGAGGGTGAGGAGAATGA
AGAAGAGGGCGAGGAGAATGAAGAAGAGGGTGAGAAGCATGAAGAAGAAAGCATACAGGG
ACAGAGAGATGAACAGCCAGAGGGACAGCAAGTGGATCCATGTGGATCAAGTACTGCACC
ATCAGGTTTGTGATGAGGAAGGTTCTTACTATTTGCAAAGCAATGCAATTACAATGTAAT
GGTAGGCCTGCTGGGTGTCCTTAAAATGCTGCTTTCt
>NODE_4137_length_485_cov_11.859794
CATTAAGCAGCCTTTTTGGCGTTTCGCCACCTACAAAGAAACGCCAACTGGAGCCAGAGC
CGAAGAAAATACTTTTTTCGGAAAAGTGGCTCCAAGATGTGCAGTGGCTTGAAGCTAACG
ATGAGCGCACTGAAATGTGGTGCAAGATTTGCCGCTCAAATCCACATCTAGCAGACAAAA
CAGGTGCATTTTATAAAGGCTCAAAGAATTTCAACCATCCTTTATTTGACAAACATGAAA
AGAGCAAGGAGCACACGAATGTGGCGCAAGCCATTGCTAAAAGCTAGCCGAGAATAAATG
TCCAGTCGCCCACTTGCCAGATGGCGAGACAAGCTGAATGAAGAACAGCGGCAAGCTCTG
TTTAATATTTTTCTCTTTCCATAAAGCTAAACACGCACGTCCCATGTCTTCCTATTCTGA
GGATGTTCCTTTACTGAATGCTTTTTGATGGATCTGAGGACATCACAAAAACTGAGCAGG
AAATAGTTTACATTGTGTCTGTGTCCAGCAACGGAGAGTTTACTTCGGACTTTATTGGAC
TGATTGAATTGGG
>NODE_4154_length_69_cov_18.275362
TTCAGATGGGCTGTGTACAGGTGCAGTGATCGGTAAGGTGCTCTGACAACTGATGCTTAA
AGTTATTGGGGGAGATAAGAGTCTCCAGCTTCAGAGATTTTTGCAATTCGTTCCAGTCAT
TGGCAGCAGAGAACTGG
>NODE_4155_length_815_cov_9.550920
TGTGTCCGGATGCCGCCACCAGGTGGACAGGGGTCCGCCCCTTACAGTCCCGAACCAGGA
AGCTGGCGCTGTGCTGCAGCAGGGCCTCCACACACTCCTCATGACCCGTCAACGCCTGGG
AGGAAGGGCGGGGAGACAAGAATGGATTTGAATAACTAATAATCAATGATATAATAATGA
ATCATCAATTATTACAAATGATGTCTGGAGACAGGTCCCCCTACAGGGATGAATACACCA
CTACCCATGGACAACTACTTTTCTGAAGATAATATGTATATTTGAGCCTCCCCGTCTCTT
TCTGTGTGTGAGCGTATACAGCCAGCTCTCCTCCTCACCCCTCTGTGTAGCGCTGTTCTG
CCCCACTTGTCTTTGGCTTCTACGCTGGCTCCCTTGTTGAGCAGTGAGTACACACAGTCT
GTGTGTCCGCTCAGCACCGACAGCATCAGAGGGGTTCTGATACACAAGACAACAAGGTCA
TATTACAAACTGGTAATAACCAGGCTGAGTCCCAAATGGCAACCTATTCCCTATATGGTA
CACTACTTTTGACCCGAGCCCATAGGGTTCTGGTTTAAAGTAGTGCACCAAGTAGGGCAT
AGGGTGCCATTTGGGACGTAGAACTAGTGTCAAAATCTCTTTATTTCAGGAATTGTATCC
AAAACCCAATTGACTTACTGTCCATTCCCGTCTTGAACGTCCACTGCACTCTGGAGGTCA
GCATTTCCAATCAGCAAACGCAAACACTCCGAATGACCGTTGGTAGCTAGAGGAGGATAA
ACAGAGAGGATATAAGAATGTGAGATGATTGACCATTGGTAGCTAGAGGAGGATAAACAG
AGAGGATATAAGAATGTGAGATGATTGACCGTTGGTAGCTAGA
>NODE_4254_length_1000_cov_9.290000
AAGTAATTTTTTGCAGTGTGACTCCATTAAATGTGTGTGTGTGTGTGTGTGTGTGTGTGT
GTGTGTAGATTAAACATGAACGGGCCAAAACGGACATGGCAGCAGGTCAAAATCAAATAC
AAGAACATTCTGCAGAATGGTATGGTCCCTGACTAATATTTAACAAAGCACAAGCATATA
TTGTACCCAGAAGGTGCCTGCTCACACATTGTCTGTACTGTTTTAGCAGTGAAAAAGAAT
ACCCACAGACAAGGCACGGGTGGTGGGTCACCAAAGGCTGACCTTACCCCAGCAGAGGAC
ATGGCCTTGGAGCTAAATAAAGGCAGGCCCGTCTTAGAGGGGATCCCTGGGGGGAAAGAG
ACGAGCATAGGTTCCTCCCAAGATGCCACCCGCTTCATTCAAGGTATGTCCTTCCATCTC
TACATGGGATACAACCACATTCATATTGAATCAATTTGGACTGTCTGACTTTGGTTTACC
TATTGCCTTGCAGTGTCTGGCAGCACTGTGTTCCTGTTAGAGCCACCAGCACAAGCACCA
GACGATGCTGATCCAGTGAGTACTCCATCAAAGGCATACTGTAGGCCTGGCATGTCTTGT
CTACTAGCTTCAATATGAATCCGATTAAATGTGATAGGGTGAAGGCCCCAGTGCAGCAGC
AACAGCACATGATGGAGACGATGATGAGGAGGAGACCATCTCTCTGGATTCCAGAAGGCA
TGAGGTATCATGTTAAGACTGTGAAAGTACTATTTACTCTACAATGGTGAGGAGTCCTCA
TCAAAATCAAAAAATCTAATTTCTTTTACAGGACCCAGATGCTATACAGTGGGAAAACCA
GCCTGGCAACATAGTGCGTATTAATAAAAGGACACCACATCCTGCCAAATTCCAGCTGCG
CTAATTGTATTGTGTTCACAGAGCTCACAAGCTATCAGAAAGTTGTATGGCAACCACCTC
CGGCGCCAAATAGAACTGGCAGACATAGACATTCAGTACAAGAAGAAAAAGATGGAAAAT
CTTGCACTGGAGTCCGAAATAAAAAAGAGGACAATTAGGAAACTGGAc
>NODE_4262_length_69_cov_6.942029
ATTGCAGCCCAAATAAATGCTTCACAGAGTTCAAGTAACAGACACATCTCAACATCAACT
GTTCAGAGAAGACTGTGTGAATCAGGCCTTCATGGTCGAATTGCTGCAAAGAAACCACTA
CTAAAGGACACCAATAA
>NODE_4263_length_128_cov_10.148438
TCATTGAAAAAAGCTTTTTTTTAAATCACATTTGAAAACCCTTCTAAATTGTATTCTACG
TCTGTCCTACTAGTGCTGAACGTAAAAAAAATATTTTAGACCCTTTTCATGCAAAATGTA
GAAAAAATATTTTTCACCTCTGTTATAAAAAAAATTGTATCCCTTCATATGCCGAACTAG
TTGCATTGTGGATTTT
>NODE_4264_length_157_cov_5.993630
ATTTTTCACCTCTGTTATAAAAAAAATTGTATCCCTTCATATGCCGAACTAGTTGCATTG
TGGATTTTAACTAAAACATGATTTTAGAAAATATTCATAGAATTATTTTTTTTTTAAATC
ACATTTGAAAACCCTTGTATGTTATATTCTTCATACATCCTTCTAGTGCTGAACGTTAAA
ACATATTTTAGACCCTTTTCATGCAAAATGTATAAAAATATTTTT
>NODE_4275_length_499_cov_11.801603
AAGAGCTCTGCAATGAATTCAATGTGCCAAGATCCCATTTTTTTAAATATCTACAAATTA
GACATGTCATCTCCTCATTTACTTCCAAGAGGAGGTTTAGAACTCAGTTGAATGAAGTTG
AAACCCTTCTTGTCACAGCACAATCCATTAAAGGCAAAATATCCTATATCTATAGACTCC
TTTCTGAGAAAGGAGGATCCTCCTTTACTCCTTTGAAAATAATATGGGAAAAGGACCTTG
GTCTGACTATCAGTGATGAGTTATGGGCGGAGGTTTGCGACAGGGTATACTGCTCCTCTA
CTAATGTAAAAATGAAAGAATCTAATTACAAATTTTTGTACAAATTTTATTACACTCCCC
TGAGACTCCATAAAATGAAAACAGACATTTCTCCTAATTGTAATAGATGTACCTCTGAAA
GTGGAACCTATATGCATGTATTTTGGAGCTGCAGAGAGATTGCCAGATTTTGGCAATCTA
TACATACTGCTGCACAGAAAATACTAGATGTACAGTTTGATATGACCCCGTGTCTCTATC
TTCTTAATGCCCAGCAGGACTTTGTTc
>NODE_4278_length_213_cov_9.741784
AGCATTACCCTAATATTGATATAGCTATTTAGCCAAACTTTGCTAACCATTTTCTGTCAG
AACCATGACCATGATAACTTTGTAATAATAATAATAATATACAACCTATAATAAAATATA
AACCCATTACTATGTAGGCCTAATTGCCAGTACTCTTAGTTATGTTCGTAACACACAGCA
CACAAAAATCTAACAAAAATCAAAAATGAAATATTTATTACAGCATTTGTGACTGAACAC
CTTTTAAACATTACGTCACAGTCCTCATACAAGTATTTAAT
>NODE_4279_length_131_cov_29.740458
GAATGTTTTTGCTAGTTTCAGATCTGCTGTGGCATTGATATTGTATGTCCATGAATTCCT
TCCTTTTTCAGCACGTGTTCCTCACTAGATGATAAAATGCCATCTCCCTTAAGCTTTGTC
AAAAATACATTATTAAATACTTGTATGAGGACTGTGACGTAATGTTTAAAAGGTGTTCAG
TCACAAATGCTGTAATAAa
>NODE_4339_length_192_cov_5.572917
ATGTAAGGTTACTCATTAAATTCTGTAATGGAATGGGACAAACACATAAGGTTACAAATT
AAATTCTCAAATGGAATGGGACAAACACGTAAGGTTACTAATTAAATTCTGTAATGGAAT
GGGACAAACACATAAGGTTACTAATGAAAATCTGTAATGGAATGGGACAAACACGCAAGG
TTACTAATTAAATTCTGTAATGGAATGGGACAAACATGTAAGGTTACTCATTAAATTCTG
TAATGGAATGGGACAAACAC
>NODE_4344_length_176_cov_8.568182
AATGTCACGAACGTTGACTGATGACTCCTGGAACCAAGGCGCAGCGTGATAAGCGTACAT
TTTATTTAGTACACAACACACGAACAAAACAACAAAACGAACGATACGTGAAGTCCTGAG
GTTACAACAACACAAACCTTTACGGAACAAGATCCCACAAACTAACTGGTGCCAACAGGC
TGCCTAAGTATGGTCCCCAATCAGAGACAACGAGCTACAGCTGCCTCTGATTGGGAACCA
CCCT
>NODE_4347_length_182_cov_6.351648
TACAAGGGCCGAGCATGTGTCCCTGGTGCGTAAAGTGCTTGGAAGACTGTTGGAGCATGA
CCTGTATGCTAAGGCAGAGAAATGCCTGTTCTTTCAGGAGTCCATCTCCTTCCTAGGGTA
CCACATGTCCGCGTCTGGGGTGAGGATGGAGAGTGACCGCATTTCGGCCGTGCGTAATTG
GCCGACTCCAACCACGGCGAAGGAGGTGCAGCGATTCTTGGGGTTTGCCAACGCCTACCG
GAGGATTATc
>NODE_4368_length_521_cov_29.310940
GTGGGTTTCATAACCACGTCTGTATAACAATTCAATAATGATGAGACAGGAGACAGGAAT
CAGTTCAACCATTTATCTGGAACGTGATCATCTCAACACATACAAACCCCCATGATGCTC
TGCAGCACAACCCCAATATACAACAAATACATACATAAGTAAATGGACACTAAACAAAAC
TCATAGAGGAATTTAAATGTTCAGTTGTAGAAAGTAGGGCCATGGGATAGGGTCAGAAAG
GTCAGTATGTTTGATAACTGGTTACAGAGGTGACATAACAAGCATAAGGTCCATTATAAC
ACAGTGAAGTAGAGGTGGGAGCTAAAAGCAGACATGGACAGTGAGACGGTGTGAGGAGGT
CAGGGGTGAAACACTAGATCAGGACAGGTAGAAATGGCAGGGCTGGAAATAGACACAGAG
ACACATTCTGATCATGGCTCAGACCTGACCTGAGACACCCAAACAGAAGATGCCATAGCA
AAGTCCTGTCCAGTAGGCTATATGGGATTTCCTTTCATCAAAATCCAACACATGGAAATG
TGTCCAGTGTGTGTGTGTGTGTGTGTGTGTCCAGTGTGTGTCCagtgtg
>NODE_4403_length_379_cov_128.018463
AAAAAGCAGGCGTTGTGACAAAGTTCAGAGAGAAAGTGCAATCTGCAAATGGAGGACGTG
ATTTTTTGACTTTTCACTGTATTTTGCACCAGGAGGCTTTGTGTTGCAAGTCATTAAAGA
TGGATAACGTCATGAAGGTGGTCATCCAAACTGTTAATTTCATCCGATCCAGAAGCCTGA
ATCACCGTCAGTTTGACAGCCTTCTCAGAGAGAAAGACCACATCTATGGCCTGCCATACC
ACACTGAGGTAAGATGGTTAAGCCGAGGTGCTGTGCTGAGGCGTTTCTTTGATTTACGAG
AAGAAATTGAACAGTTCATGGAAGAAAAGGGCAAACCAGTGTTAGAATTTCATTCCGCAG
AATGGATGCAGGACCTTGCATTTATGGTGGATGTTACAGAGCACCTGAATAACTTGAACA
AACAGCTGCAAGGGCGCAACAAAGTTG
>NODE_4474_length_164_cov_10.554878
CGGCCTTGAAAGTGATGTAGAAATGTGCATTGTAGAAAGTTGCGTACTACTATACAAGGT
GAGAAAAGACTCACTCGCACATAGTTTTCTAAAAGTCATAGACCGCACCACAGAAACAGT
CGAGAAAATACCTAGTGCTCAGGACGGGTATCAAACAAACGACGTTCGATTTATTAGCAA
ATCAGCTAACCGGCCTTGTGTGATAAATTGGGAATTTGATTATCTTTATCTC
>NODE_4606_length_69_cov_13.405797
CGTATCTGAAGATTATGCCTTTGTTAAATGTTTTTCATGACGAAATGGAATGTTGGTTGT
TCAGGCCAAAGGGGGGATGTTTTATGATGTTATTTGAAATGTGCCGCTTGGAGGGTGACG
CCCGAGGGGAGACTGGT
>NODE_4607_length_192_cov_7.802083
AGGGGGGATGTTTTATGATGTTATTTGAAATGTGCCGCTTGGAGGGTGACGCCCGAGGGG
AGACTGGTGATTGGCCAGAAGAGGGGGTAACCCTTATTTTGGTATTGTCTATATAAGAAG
GGTTTTAGACAATAAACCCCAGAGCGGTTATTATAATTCGAGGCAACTGCTCTCCAGACA
ACGCGTGTCTGTAATCTATGCTGTAACCTCGTGGTATGAATAAAAACTTCTGACACGATG
Cagcatggatggactctttt
>NODE_4614_length_395_cov_19.931646
CACCTGAGCTCAATTTCGAGTCTCATAGCAAAGGGTCTGAATACTTATGTAAATAAGGTA
TTTCTGTTTTTTATTTTTAATACATTTGCAAACATTTCTAAAAACCTGTTTTTGCTTTGT
CATTATGGGGTATTGTGTGTAGATTGATGAGGGAAAAAAACAATTTAATCAATTTTAGAA
TAAGGCTGTAACGTAACAAAATGTGGAAAAAGTCAAGGGGTCTGAATACTTTCCGAATGC
ACTGTATAGATATTGTAATGACCCAGCTGGGTCATAAAGTAAAAGAGAGACGGGCACCAG
GTGTACAGGCAGAACACAGGTTTATTCCTGAATGGGCTATTGTTCAGGCCACAACCCACG
CCGCTAAACCTCGAACATACACAAATAGAACATGTCAAATCAAGGGTCCCGAACAGAAGA
GAGAGAGATGAGACCGTAACCCCTATTTAATCATTCCAAAAAc
>NODE_4643_length_69_cov_21.608696
CAAACTCCACTATGGCCAAGACCAAAGAGCTGTCAAAGGACACCAGAAACAAAATTGTAG
ACCTGCACTAGGCTGGGAAGACTGAATCTGCAATAGGTAAGCAGCTTGGTTTGAAGAAAT
CAACTGTGGGAGCAATT
>NODE_4648_length_1161_cov_16.863911
CTCCTCTCTCTCTCTCTCTCTCTGTCTCTCTCTCTCTCAATTCAATTCAATAGACTTTAT
TGACATGGCAAGTAAAATTACTTACATTGTCAAAGTATACATATAACAAAAATGGTGGGA
CCAACAGCAATAATAATAGTAGTAGTGGAAATGGGATTACCATTAACAGCAACTACAACA
ACAATATTAATGAGAATAACAATACATTAAAGCAATAGTAGTCGACCAATCTCAACATGA
CTGAGAAGACACATTACATGCTATGAAAGCCAAAACAAAACAGGAAATATTATTGACATT
ACATTACACTTTTCACTGGCTGTCCCTCAGGTTGTGGCAGGAGGACACATATTTGGCTGC
CAAAATTGCACATTTTGGCTTTTCACCCAATAAATATTTGATTTTTTCTTCCTCTTTTAT
AGTTTCAAATTCGTTGTACTGAATGATAATTTTGGGAAAGAAAGATTCTCTTAGGTCTGA
GTATTTGTCACAGTGTAATAGGAAATGCAGCTCTGTCTCTACCTCTCCCCGGGGGCAGAG
TGAGCACAGCCTGTCCTCTCTGGGCAGCCAGGTTTGCCTGTGACGACCGGTCTCTATAGC
CAGACTGTGCTCACTGAGTCTGTACCTAGTCAGTGTTTTTCTCAGTTTTCTATCAGTCAC
AGTGGTCAGATAGTCTGCCACCATGTACTGTCTGTTTAGAGCCAAATAGCATTGAAGTTT
ACTTTGATTTTTTGTGGTGTCTTTCCAATAGGTGATATATTTTTCTTTTTGCTTTGTGAT
GATTTGGTTGGGCCAGATTTTCTGAGTGCTGTCCTGAGGCTCTATGAGGTTGGTTTTGGT
TAGTGAACTGAGCCTCAGAACCAGCTGGCTGAGGGGACTCTTCTCTTGTTTCATCTCTTG
ACATAGTAGAGCTGTGTGATGGAATGTTTTGGGGTCACTTGTTTTTAGATGGTTGTAAAA
TTTGATGGCTCTTTTTTCTATTCGAATAAGGAGGGGGTATTGGCCCAATTCTGCTCTACA
TGCGTTATTTTGAGTTTTTCTTTGCACTTGCAATACAGTCTTGCAAAACTCTGCATGCAG
TATTTCGATTGGATGTTTGTCCCATTTGGTAAATTCAGTATTAGAGAGCGGACCCCATAC
TTCGCTGCCATATAGAGCAATTGGTTCTATAACTGATTGGAAAATTTTGAGCCAGATTCT
AATTGGAATTTCGATTTTAATATTCATTt
>NODE_4649_length_411_cov_6.742093
ATCCAGGTCTGTGCCCAAACAGTTTGAGCTTCTACTTCTAAAAATCAACCTTTCCAGAAA
TAAGTCTCCCACTGTTGCCGCTTGCTACAGACCCCCCTCAGCCCAGAGCTGTGCCCTGGA
CACCATATGTGAACTGATCGCCCCCCATCTATCCTCAGAGTTCGTACTGCTTGGTGACCT
AACTGGGATATGCTTAACACCCCGGCCAACCTACAATCTAAACTAGATGCCCTTAATCTC
ACACAAATTATCAACGAACCTACCAGGTACAACCCCAAATCTGTAAACATGGGCACCCTC
ATAGATATCATCCTGACAAATATACCCTCTAAATAGACCTCCGCTGTCTTCAACCAGAAT
CTCAGCGATTATTGCCTGCGTCCGTAATGGGTCCGCGGTCAAACGACCACTCCTCATCAC
TGTCAAACGCTCCCTAAAACACTTCAGCGAGCAGGCCTTTCTAATTGACCTGGCCCGGG
>NODE_4668_length_147_cov_7.863945
CATGTAGGTATTACAGACTCGGTCAGGGAGAGGTTGAAAATGTCAGTGAAGACACTTGCC
AGTTGGTCCGCGCATGCTCTGAGTACATGTCCTGGTAATCCGTCTGGCCCTGCGGCCTTG
TGAATGTTGACCTGTTTAAAGGTCTTGCTCACATCGGCTACGGAGAGCGTGATCACACAG
TCGTCCGGAACAGCTGGTGCTCTCATGCATGCTTC
>NODE_4682_length_457_cov_10.109409
TCCGGGCCTCTAGAGGTCATCTGTGTTCCCCTCTGCCTTAGTTCTTCCTCGTGTGTCCTT
ATTAGCTTTATCCAGGTCACCTGTGCCTTGTTTCCCCTAGAGTATTTTAGCTGTGTTTTT
TCCCCTTGTTCCTCACTTGGTTTTTGAGTCCTGGCTATGTGTCTCCTGCTGTGTCCCACA
GAGTCTTTCCGAGTAAGCTTTTCTAAGTTATCTTTATTTTGTTTTTCTCCCCTCGTGGAG
TTATTTTGTTTTGTCCTCCTGTTTTGTTTACTGTACCTCTGTTAGTATACCTCTTTCTGA
GAAGAACTTTTGTTGGATTATTTTTGAAGTGCAAAGAAATACCTTTTTTTATATTAAACC
TACTTTGCCTGGAGTATTGCCTTGGGTGTTTCGTTTGGGTCCTACTATACCTCCTCTGTG
GCTAAGGGGTAGAACACCCAACTCTCCACATCTGAGACCTGAGTTCAAGCCTAGCTTGTG
ACAGAAAAACCAAGTCAATCATGGACCCAGAAACACTCAGTTCCa
>NODE_4710_length_260_cov_6.292308
GAGTTGGATGACGAGTGGTGGAGACAGAAGAGCGAAGGTTGGGAGAGGACTATAGAGGCC
TGGTCCACCGAGAGGAGAGACCCCCAGAAATTTTTTAGGGGGGGGCTCACGACGTCGGGG
CAGAAGGTGTACGGCCCGGAGGAGTGCAAGAGGTTGGCAGATATGGCCGCCAGTTTAAGG
GGGCCACTGGTTACGAAGGGGATGGAAAGTGTGGAGGCACGGCGAGAGGTACTGGGGGGT
GTTTCCAGTCCGGTCCGGCCCGTTCCTGATCCCCGTGTAGGGCCAGGGGTGTGTGTCCCC
AGTGCGGTTCTGCCTGTCCCTGCTCAAC
>NODE_4715_length_157_cov_6.089172
ACGTTTGGCAAACTCCAAGCGCTTGCGTCTGTGTCTTGGGGTCAGAAAGGGCTTTCTTCT
GGCAACCCTTCCAAAGAGCCTGTGGTTGTGGAGGTGGCGTCTGATGGTGCTTTTTGAAAC
CTGGTGACCCCAAGACGCCACCAAGGCCTGCAATTCGTTCACAGTTATTCTTGGGGATTT
TGTTGCTTCTCTCACCATCCTCCTCCCTATCCTGGGGGGCAAAAT
>NODE_4726_length_176_cov_4.181818
AGTCAATGATAGCTTGGCTATATACATGGGGTGCCAATACCTAGTCAATGATAGCTTGGC
TATATACAGTGCAATCTGAAAGTATTCAGACCCCTTAACTTTTTCCACATTTTATTACGT
TACAGCCATATTCTAAAGTTGGTTAAATCATTTTTTCCCCTCATCAATCTACACACAATA
CCCCATAATGTCAAAGCAAAACACAGGTTTTTAGACATTTTTCTGAATTTATTAATAAAA
AATg
>NODE_4727_length_350_cov_7.951428
CCAACCCCCACCCCAACAACCACCCACCCTCACCTTCTCAATCTACTCTCGGATCATTTC
AATTTGCATCCCGACTGGCCCGGATTCCCCCAGCCCAGTTAAAAGGCAGGGTATTTGTTG
TGTTCTCGGTTAATGCCGAGCAGAGCTTTAAATACCCATATCAAATCTTGGAGGCTCAAC
AGATTCAGTTTTGCAAACCTGTATCGAACAGGGGTTCAATCCGTCAGCTTAGAAGTGTAC
ACTCCTTAAGTTCTGTGATAAGGTAAAACCAATCACTGGATTAGGCCCTCTCTCTTCCAG
ACAGTGATGGTGGATTTCTGTATAAAGCATCTCTTGGTAGGAATGTAGTATGGGTTTATA
GGCTGGTGGGATAACATTGTGCTGTTTTGATTTTCCTCAAGGGTAAGAGATGCTACCg
>NODE_4754_length_116_cov_28.000000
TAAACACACCAGCCAGCTGGTCTGCGCATGCTCTGAGGACGCGGCTAGGGATGCCGTCTG
GGCCGGCAGCCTTGCGGGGGTTAACATGCTTAAATGTCTTAATCACGTCGGCCATGGAGA
AGGAGAGGCCACAGTCCTTGGTAGTGGGCCTCGTCAGTGGCACTGTGTTATCCTCAAAGC
GGGC
>NODE_4821_length_93_cov_107.129036
ATCTCTTTCAATAATGGCAGGAATGGAGGAGGTCTTTATCCTAATAAGATTGCTAGGGTG
AACACCGCCATGTTTAGTTTTGCCCAACCTAGGTCGAGGCACAGACACAGTCTCAATGGG
TATGGCTGAGCTGACTACACTGACTGTGCTATTGGCAGACT
>NODE_4822_length_136_cov_167.242645
GACGGACTCCATCCTAGCTGGAGGGGTGCTCTCCTCTTATCTACCAACATAGATAGGGCT
CTAACTCCTCTAGCCCCACAGTGAAATAGGGTGCAGGCCAGGCAGCAGGCTGTTAGCCAA
CCTGCCAGCTTAGTGGAGTCTGCCAATAGCACAGTCAGTGTAGTCAGCTCAGCCATACCC
ATTGAGACTGTGTCTGTGCCTCGA
>NODE_4823_length_100_cov_78.870003
ACACACACACACACACACACAAAAATCCCCTCTCTTAGGCTGAACATTTGAAGACAGAGA
ACCCGACTCAGAGCCAATGCAACAGTGACAGTAGCCTGGAGGGGACCTCGCCCAACTCAT
CAGGACCAATCAGAAGATCAGAACTACTAGATTCAACCTACTTCATTT
>NODE_4833_length_151_cov_5.317881
ATGTGCTAACTACGCAACAGACCAGATGAACAGGAATTATATTTACTCTCATGGGTGGCT
AAAAATAACTATCTGAAAGCCACACCCCTACTAAACTATGCCTACAGTCTTCTGATCTGA
CCTGCTGGGTCATATCTCAATAACCAAGCAACAATAACCCAACACCCAGCATCCATAACC
CAGCAGTTTTTAAAGAAAACAACCCAGCTAAGTGACCCa
>NODE_4836_length_153_cov_19.647058
TAAGTGCTTCTCTTTGGGGTAGCCTTAACTGTGTTTTGCCACTAGGCTCTGCTCTTGAGT
GCCAAGAACGACCACATAAGCTGCTTTTATGTGTTGTGTGCTTTGTTTGTACCTAATCAC
ACACTTATTTTTCATATCAACAATTAGCTGACCATGTGGAATACGACTCATCAACCTTGA
GCACCTCAGTCGTAAGCTGCATACTCACATTAGCATGAAGA
>NODE_4837_length_69_cov_14.797101
GTTGGCAGTCCTCCAAGGAGTCCAACTAAAGTGATTTTCTATCCTGGGACGTGCTCATTT
TAAATATTATTGGACACCAACTGATAGCTGTGCCATTTGCGGCCAAGCCCCTTCCACACC
TATTGTGAAATAAGTAT
>NODE_4839_length_90_cov_7.088889
CTCCTCAACACTCGGCGCACCAGGGCTACATGCTCTGCTCGGGTAGAACTGTACACCAGA
ATATCGTCGATGTACACGACTACTCCCTGCCCCTGCATGTCCCGGAAAATCTCATCGACG
AAGGATTGGAAGACTGAGGGAGCATTCATTAACCCATA
>NODE_4840_length_261_cov_13.996168
CTCCCGCGGAGCCATGTGTATCCCTTGTCTCAAGAGGAGAGGAAGGCGATGGAAACTTAC
ATCGCTGAGTCTCTGAGACAGGGATACATACGGGCCTCCACTTCACCCGCTTCCTCAAGC
TTCTTTTTTGTGAAGAAAAAAGATGGAGGTTTGCGCCCGTGTATTGATTACCGCGGTCTC
AATCAGATTACGGTGAAGTACAGTTATCCACTTCCTCTGATTGCGACTATGACGGAGTCA
TTACACGGTGCTCAGTTCTTCACAAAATTGGATCTCAGGAGCGCATATAACTTGGTGCGC
ATTAGAGAGGGCGATGAATGGAAGACAGC
>NODE_4859_length_276_cov_5.115942
CATCGTGGGCTGTTGTGGGTAGCTGTTGTGTAGTTATTGTAGGTTACTTTTGTATTCGGC
GGTGCCGGATGTAGCACGAAGCTAGCTAGCTAACTCACCTCCTGGATTAGCTGGCGAGTT
GCTATTAGCAACGGTTGCAACTAAAAACAATATCCTTTTAGCCAGCTACATTCGTTCGCA
GCGACGCCGTTTTTCAAACAAAGTCAACACAGTAGCCATTGCTAGCCAGCCAACACTACC
AGCAGGCTGTGGTAGCTAAATACAATATCTTTGTGCTAGCTACCCAACGTTTAATCATTG
CTGCGTTATGAAAGGTAAGCTTGGCTTCTTATATGGTGTTGAGT
>NODE_4862_length_89_cov_12.719101
GCAGACTGTTATCAGTAGCTGTAATTAAGTACAGCAGCTACCAACCACCTAACGTTAATG
CCTCGGATGAGGTTAGAAAAACAGCTGAATGGTAGCAGCTAGCTGGCTCAATCACAGGTA
CTCTTAAGCATGAAATAACATTGGAAACAATTAACCA
>NODE_4863_length_208_cov_12.355769
AGGATGACGGTGTTGCCCTGGGATAGAGGAAGTCCCGTAACAAAGTCCAGAGAAAGGTGT
GACCATGGCCTTCGAGGAACAGGTAAGGGATGGAGCAGTCCCTGGGGTCGCTGGCGTGTC
GACTTTCCCTGGTTGCACACAGGGCAGGCCTCAACATAGACCTGCACGTCCTTCTTGATG
GACGGCCACCAAAACCGCCGTCGGAGGAACTCCAGTGTGCGAGCACTGCCTGGATGGCAT
GTCAAGGGCGACTCATGACCCCACTGCAAGACGCGG
>NODE_4880_length_253_cov_82.972336
CCCTTACACTCAATAACTGGTTGTGCCACCTTTAGCTGCAATGACTCCAACCAAATGCTT
CCTGTAGTTGTTGATCAGTCTCTCACGTCGCTGTGGAGGAATTTTGGCCCACTCTTCCAT
GCAGAACTGCTTTAACTCAGTGACGTGTGGGTTTTCAAGCATGAACTGCTCGTTTCAAGT
CCTGCCACAACATCTCAATTGGGATTAGGTCTGGACTTTGACTAGGCCATTCCAAAACTT
CCAATTTGTTGCTTTTTAGCAATTTTCATGTAGACTTGATTGTGTGTTTTGGATCATTGT
CTTGCTGCATGACCCAGCTGC
>NODE_4884_length_310_cov_20.345161
GTCTGTGCCCAATAATGTTTGTACCATGTTTTGTGCTGCTACCATGTTGTGCTGCTGCCA
TGTTGTGTCGCCATGTGGTATTGCTACCATGCTGTGTTTCTGTTATTTTATTTTTTATTT
TTTATTTTTGGGGGTAGATCAGCTTTAATATTGCAGATAGATTGTAACTTCCATCAATGT
AATTGCCTGCATCACTTCCAATCCCCCATATGTATTTTTTCCTCGCAAATATATATATAC
ACACACTACCGTTCAAAAGTTTGGGGTCACTTAGAAATGTCCTTGTTTTCCATGAAAACA
TACATGAAATGAGTTTGAATAGGAAATATAGCAAAATGAATAGGAAATGTAGTCATTGAC
AAGGTTAGAAATAATGAT
>NODE_4885_length_110_cov_15.890909
ACAAATTGACAACTAGAATGCCAAAGGTCTGCAAGGCTGTAATTGCTGCAAATGGAGGAT
TCTTTGACAAAAGCAAAGTTTGAAGGACACAATTATTATTTCAATTAAAGATCATTATTT
CTAACCTTGTCAATGACTACATTTCCTATTCATTTTGCTATATTTCCTATTCAAACTC
>NODE_4886_length_565_cov_6.277876
CTCCCAGATTGAAGGGATTTGACAGCGTTAGACAGTTCTTCAACAGTGATCGGCTGCTCT
AATTTTTTTACCAAATCCCGGCCGACCGAAGGCACAGATAGTGAGTGGAAGAAATTATCC
AATTCCAGTGTATCCGCTTTACTTTCAGAGGTATATAGAGACTGGTAAAATCTCTTGAAC
TCCTCATTGATCCCCCCAGGATCTAATGATATCCCAGATGATGTACGAATTTTTGTAATC
TGAGATGATGATGATTGTTGACGTAACTTGTGAGCTAATAATTTACTGGCTTTCTCTCCT
TGTTCATAGTAAGTGCTCCTAGACTTGACAAGCATTTCAGTAACCTGGTCTGTTAATAGT
GTGTCAAATTCTGCTTGCAGAGTTAAACGTTCCTTATAAATATCCGGGGATGGTGAAACG
GCATAAATGTCATCTAATTGGGCAATACAGCGTGTTAACATAGATAACCTATTCCTTTTC
AATTTGTTCTCATGTGCGGTGTAGGAGATAATTTCACCTCTGATATAAGCTTTCAAAGTT
TCCCAGAGAGTAGACGCAGAGATGTTTGGGGTTCTATTTGTAATCATGAAAAAGTCGATT
TGACTCAAAACAAAATTGACAAAGTGTTCATTa
>NODE_4902_length_178_cov_59.455055
TTAGCAAGAACCGCCACATCCTCAGCCGGCTAATCCAGTGTGTGAAGTTTTGCGGAGTGT
TTGAGTTAGCTTTGCGAGGCAAAGATGAAACTGAGGGCTCCACCAACCCTGGTATTTTTC
TTGGACTTGTCAACTTTGTGGCACAATTAGATGAGGTGTTTGATGACCATCTTAAAAATG
CTAAAGTTTTCAAGGGCACATCAAAGACCATTCAAAACGAGCTACTGGAGTGTATGCTAG
CGGTCA
>NODE_4903_length_171_cov_152.198837
CCCTGCTGACATCCATGCAGGCCCACATTGACCTTTGTGACCTCTGGAGCTCCATGCACC
TTGTTCTAAACTCCCTGCCTAGTAAAGGGCATCTCCCATGGGCATGAGAGTACAGCTCAC
TCCCCTGGAGCACCATGCCTCTTTTTAATCACTCTCTCCCTATTAAAACCCTCTCTCCCA
TGGGCTTGAGAGTACAGCTTACTCCCTTGACCTCCAGAGGTATAGGAGGCCAAAAAAAA
>NODE_4929_length_543_cov_9.745856
GTGCAAACAGAGCATCTATATCAGGGATGGGCAACTCCAGTCCTCGGGACCTGATTGGTG
TTACACTTGTTCCCCAGCCCCAGCTAACACATTTGACTCTAATAATCAAGTACTCATGGG
CTTCAGTTTAGAATGCAATAAGTTTAATCAGCTGTGTTTGCTAGGGATGGGGAAAAAGTG
TGACACCACTCCGACCCCCAAGGACTGGAATTGTCCATGCCTGATCTATATGGTAGGACC
AGTACCAGATTAATATGGAGGCGAAAGAAACGCACACCTATTTAGGCGAGGTGCTGGCTA
TCGGAGTAGAACACTTGAAAAAGAAAAGGAGAGCCGCACACTCTAGGAGCTCAGATGCAA
TAATTTAATAACTTAATAACCAACGTCAGGATACCCTGATGAAGACAGCTTGTCTGTCGA
AACTTTGGTTATTAGGTTATTAAATTATTGCATCTGAGCTCCTAGAGTGTGCGGAAAAAG
TGTGACACCACTCCGGCCCCCAAGGACAGGAATTGTCCATCCTTGATCTATATGGTAGGA
ACTGTACCAGACCTGAATGAATGTGTCTGTTTTGAATATTCACGGAGACAGAATGATGTG
GTTGATAGCAg
>NODE_4937_length_591_cov_9.101522
TGAATCATAGTCAGTCGGAGACATATAGCAACAAACAGAAAGTGGCAGAATTCATATGCC
ACTCTTTGTGCCATTCAGAAATAATCAGGATCCTCACCAACAGAACATCTCCTCCGTTCT
CTGTTTTTTTTTTGCCACAGCTGCCAGCCCAGTGCCTGGAATGGTAAATGTGGAATTTTA
ATGCACAGTTGATGCTGAGGAATATGAGAAATGCTAATTTGTGGCGCGATAAGATGAATC
GAGACATCCCTTTAGCCCCATTTGACTCAGTGGAGGAAATTAATCATGAATGTTTGTTAA
GTATGACAATCTAACTGGGCCAGATCTACATGCTCCCAGACTGGAGGGAGAGTGAGATAA
AACCCGGCGCTACAGACGCCCAGGAAAACTGCCAGATTCTATAATGATGGGAATTTATTG
GCGGTTAAAGAGACAGTGGCAAGGCTTATTCACTAATAACCTCCCTCCATTGGAGAGCTC
CACTGCATAGTGTTGGTGGGGTGTTTTGACACTGCCTGTATCTCTGAAAGATTTATGATT
TATTCTCTGTAATGGTTTTTCTGAGAACAGAGACAGAAGTCTTAGAGGTATGCTTGACTT
TGGTGGGGACAGTGTCTTTTTGGAATGGCTGATAACTACATGTTATTTGCTgtatcaac
>NODE_4954_length_453_cov_14.637969
GTCTAAACTGTACTTCTGATCAATTTTATGTTATTATAATGGACAAAAAAATTGCTTTTC
TTTCGAAAACAAGGAAATGTCTAAGTGACCCCAAACTTTTGAATGGTAGTGTATATATCA
AGCGTGAATATTTATTTGGTATTATGCGCAAATCAGAACTCAGCAAATCACACATGACAA
AGGATGATTCTCAGGAGATGTTTGATGAGTTAGGTGGGGTTCAGTGATGTGTTGACTAAC
TGGAAAGGAGGGTGAAAATGATGGGTTAGGGGGAGCGGGATGGGAGTGAGTGCTAATTCC
TACTTTTCAGTTTAAATAAAGATTGGAGCTGGATAAAAGCCATTAAGGGAGAAATCAGAC
AGGGCATGCTATGTAGGACAAGAGCTGACTGCAGGGAGGTGAGTGGAGAGATCAATACTC
AGTCGATGCGCTCAACACCAAGCTCTGCACAGACACACATACACTGGGGGAGATGTGCTA
CTGCTGGGCATGAGTAATTGTGTGCGTGTGTGTGTGTGTGg
>NODE_4984_length_773_cov_23.956015
GATCCTCCACCAAATTTCACAGTGGGTGCGAGACACTGTGGCTTGTAGGCCTCTCCAGGT
CTCCGTCTAACCATTAGACGACCAGGTGTTGGGCAAAGCTGAAAATTGGACTCATCAGAG
AAGATGACCTTACTCCAGTCCTCTACGGTCCAATCCTTATGGTCTTTTGCAAACCTCAGC
CTGGCTCTTCTTTGCTTCTCATTGATGAAGGGCTTTTTTCTAGCTTTGCACGACTTCAGC
CCTGCCCCTAGGAGCCTGTTTCGAACCGTCCTCGCCGTGCACTTCACCCCAGCTGCCGTT
TGCCATTCTTTTTGTAGGTCACTTGATGTCATCCTACGGTTGTTGAGTGACATTCGAATG
AGTTGGCGGTCATCCCGGTCAGTAGAGAGTCGTTTTCGCCCTCTGCCGGTCTGTAGCTTT
GTTGTCCCCAATGTCTGCTGCTTGACCTTGTTCTTATGAACCGCCGTCTTTGAAATTTTA
AGGATGGAAGCAACCTGACGCTCACTGTATCCCTCTGCCAGTAAAGCCAGAATTGAACCC
TTCTTTTCCTCACTCAAAACTTTCCTTTTCAACTCTTTTGGCATGGTCAATAGTTATTTT
TTGATTAATATTACTTTTGAGGTACTATTAGCACTGTTTTTGCCATCCAGCTGGTCCTAT
TGCAAGAGGATAGTGATGACCACAGCAGTGGTTTTTATACTTTTCCTCGTTAAATAAGAT
TTGGTTCAGGTGATCACCTAATCAGTACCTAATTCAGTAGAATGAGGTGTGCCTGTGTTG
GAATTCAACAGACACTGGAATGGAATGGCTGTCATACATGTAGAGATGCTGATTTAAGAA
A
>NODE_4997_length_1633_cov_53.286591
CTGGAGGTTTCACCTTGGATTTATACAGAGAACCCCCCAGTACTCAAACTGCTTTACATT
GTAGAGGGTGATCTAATCTCATTGGAGGCGACCCAATGACCCAGAAATGCTCCATGGACA
GACTTCCTCCCTGCTCCCCGTCTCGCTGGCAGGGGGCTCGTAGGAACACCCTCCCTTCCT
TGACTCCAGCAACACCCCTTCTTCACCTGCCCCCCTTATCATGTTATGAGTCTCACCTAC
AGGTCCCGCCCCCTGGCCTACCTGTTGCAGGTGTAAGTATGGTGTGTCGGACACAGCTGC
CCTCCACCTCCTCCCCCTCCTCCCCCTCCTTCCCTCTTTCTCCCACTCCCCCCATCTCTC
GCGCTCTCTCCTCCTCCCCCTCTCTTCCCTTTAAAGCAATAGTTTAAACCTACACACTTC
CTTAAACCTAAAATAAGTCAAGAAGTAATTTTGTGTGGAAGTCAAACATTTGTTCAGAAC
GACAAAATCGAGACCTTTACATAGCCCATCTCTCATTGTCTATAGGAGTGATGTACACTG
GTCAAATTGCCCAAATGTTAATTTAGACATTCACAAATTTTACAGATTTTGACTCTCACT
AATGTCATGAAATGTTTGGCAAAGTAGTAAAGAAGGTTGTATTATACTTTTCTTGTGTAC
TAGATCATATGGTTTGGAAAGTGTTTTTTTTCTCAGACATAAATGAACAATTCCAGGTGA
AAGCTAAAGGTCGTAGCTTCCTGGGGGGAGGGACACCACTACATTAATAAAATATTTCCC
TCTTGCTAGATTGATGACTAAAGCCCTAGTGAAACAGTGCAAAATGGTTGTCAGCTCAAC
TGGTTAAATACAAGACCTGTTCATTGTGAAATGTATGTGTTCAAGTCTAATAATTTTGCT
CTATATATTTTCTACTCTGTATGTAATTTTATCTGTTTAAGCTGTTTGGATTGTTAATTG
ATATAACACAGGGCACCATTGAAAAAGAGACACTGGTCTCAATTGGGATTCCCTGTAAAA
ATAAAGAGGAATATGATAGAGGGAATATGATAGCGAGTATTATGATGGAGTGGAATATGA
TGGAGAGAAATATAATAGAGAGAATATGATGGAGGGAATATGATAGAGGAATTTGATGGA
GGGGAATATGATAGAGAATGAATGGAGGAATGTGTGACGCTCTTGAGCAACAAAGGTTGT
CTGTTTGGTTATATCAACTGGAAAGACACGGATAAGAAAATGTTCAAACATAATTTTAAA
CAATACTTTTCTATAGTCAGCTGATATTGATTTCTTTATTTAATTATTTATTAAACTTAA
ATGCTAAACATCAATGACACCTACTCTTCAATTACATTTTTTGGGCCTATATAATTACAC
ATCCAGCTAATTTTATCCCTCTATGAGCATGCGTACCGTAAAGATACCGTAAGGATCACT
CGACTGCAACAGCTCTCGTTGATTTAATCGATCAATGGCTCAGATCACTTGACCAAGATA
AACTTGTGGATGAGCTGCTTCTTGATTTTAGTGCTGCAGTTGACCTTGTTGATCATATGG
CTAATAGCTGAGGCCATTGAAGAGAGATGTTTTCTTGAACCCTCATTTCTTTTTTGGAAC
TTTGTTACTGAGGTGACATAGACTATGGAAGACTTGTTTTACTGTAGTAAGGTAGCCTAT
GTATTTCATTGATGATGATGA
>NODE_5026_length_69_cov_8.318841
GCTCACAGAACAGAGCTCCGGGCAGCGGAGCGGAAATGGAAGAAAACTAAACTCCCTGCC
GACCTGGCTTCTTTTCACTCCCTCCTCTCTACATTTTCTTCATCTGTTTCTGCTGCTAAG
GCCACCTTCTACCACTC
>NODE_5027_length_343_cov_16.545189
TTGCCAGTGCCTTTTTTTCCTGCTAACACTCCTTCATATTTACTGTACAAAGGGGAAGAG
TCAAAGTGAGAAAGAGAAAGGAAGAGGAAAAATTAAGGAGTGCTATTCCTGTTTTTGTCT
CTCAGGTGAGTGAGACTGAGGTCAATGGCCAGTTTGAGTCAGTTTGCGAGTCCGTTTTTA
GCGAAGTAGAATCCCAGGCCATGGAGGCATTGGACCTGCCTGGCTCGTTCCGCACTCGAA
GCCACAGTTACCTGCGTGCAATTCAGGCTGGGTATTCCCAAGACGACGACTGCTTGCCTT
CAATGACATCCTCCACTGTCACTTCAACTCTCAGATCCACAACAGGTAACAGTATGCCTC
ACAAAATCCCCCCCAAACGAGAGAAGGCTTAGAAAACATACTCCTCATACg
>NODE_5028_length_69_cov_12.739130
TTGTTACCTGTATAAAAGACACCTGTCCACACACTCAATCAAACAGACTCCAACCTCTCC
ACAATGGCTAAGACCAGAGAGCTGTGTAAGGACATCAGGGATAAAATTGTAGACCTGCAC
AAGGCTGGGATGGGCTA
>NODE_5029_length_322_cov_37.021740
CAATTTAAATAAATTCATTAGGCCCTAATCTATGGATTTCACATGACTGGGAATACAGAT
ATGCATCTGTTGGTCACAGATACCTTTAAAAAAAGGTAGGGGCGTGGATCAGAAAACCAG
TCAGTATCTGGTGTGACCACCATTTGCCTCATGCAGCGCGACACATCTCCTTCGCATAGA
GTTGATCAGGCTGTTGATTGTGGCCTGTGGAATGTTGTCCCACTCCTCTTCAATGGCTGT
GCGAAGTTGCTGGATATTGGTGGGAACTGGAACACGCTGTCATACACGTCGATCCAGAGC
ATCCCAAACATGCTCAATGGGTGACATGTCTGGTGAGTATGCAGGCCATGGAAGAACTGG
GACATTTTCAGCTTCCAGGAATTGTGTACA
>NODE_5030_length_69_cov_60.434784
GACATGTCTGGTGAGTATGCAGGCCATGGAAGAACTGGGACATTTTCAGCTTCCAGGAAT
TGTGTACAGATCCTTGCGACATGGGGCCGTGCATTATCATGCTGAAACATGAGGTGATGG
CGGCGGATGAATGGCAC
>NODE_5075_length_337_cov_271.735901
GCTGCTTGTGGTCCTTGTCATGGATGCATGCCAGGCTTGGAGGAAGTGCTAGGACAGGGC
TTTTATCAATCAATCAATCAATCAATCAATTTTATTTTATATAGCCCTTCATACATCAGC
TGATATCTCGAAGTGCTGTACAGAAACCCAGCCTAAAACCCCAAACAGCTAGTGATGCAG
GTGTAGAAGCACGGTGGCTAGGAAAAACTCCCTAGAAAGGCCAAAACCTAGGAAGAAACC
TAGAGAGGAACCAGGCTATGAGGGGTGGCCAGTCCTCTTCTGGCTGTGCCGGGTGGAGAT
TATAACAGAACCATGCCAAGATGTTCAAAAATGTTCATAAGTGACAAGCATGGTCAAATA
ATAATCAGGAATAAATCTCAGTTGGCTTTTCATAGCCGATCATTA
>NODE_5135_length_348_cov_6.347701
CACATTCTATTCCCTTTGTTATAGCTTTCTATCATTCTTCCAAAACTCTACCTTATCCTC
CCTAATCTAACAACATAATTACCTCATCAAATAAACCATAAAGAAAGCCCTAAAAACAGG
ATTTGTGAGGGGAGAGACATGAAAAAAACAACATCACGACAACAACATGTGTGAGAGGCA
TGAAACTGGGAATGTCAGGAGAGCAGAGCCTTGAGGGTATACAATCAATATTACATTTTC
CATTGCCACCTTCGTAGCTATTGTAAATGGCTTGTGTCAAAAATAATAACAGGTTGTATC
AGCAACCTTGGGTTTGCAATTACATTCCTCGTGCTAGGAGCCCCATCCTCTCTCCCACCT
CGCACCTAACACCACTGGGTGTTGATGACACTAGTGGCAGACGTCGCTCACTAGTg
>NODE_5145_length_140_cov_70.978569
GAGATGAGTACTGAATTGCATGGCCTCTAAAGGCACATTTAAAGGTGTCCCATACAATAA
GGGGATTCGCTGTACCTATGTTATGTTGGAAAAAGTCAGTTATAAATTCCTTTGTTCTAA
TTATAAATAAATTATCATCCAATAGGCTTTGATTAAATTTCCAATATCCTCGCCCACGTG
GAAATTCAGTAAGAGTAATGTATATGCC
>NODE_5146_length_69_cov_5.579710
CTTGTTGGCTGCTTTTCCTTCACTCTGCCGTCCGACTCATCCCAAACCATCTCAATTGGG
TTGAGGTCTGGGGATTGTGGAGGCCAGGTCATCTGATGCAGCACTCCATCACTCTCCTTC
TTGGTAAAATAGCCCTT
>NODE_5155_length_384_cov_15.479167
CTGAGGCCCTCGAAGCCTGTCACCTGCTAGCTGTGTACCTGGCTCTGGATAGAAGTCCCC
CTGTGCACTGATCTAGGATCAGCTTACCCTCCCCAGATCCTCAGCAATAATGACAAAAAA
TGACCTTAGATCAGTGTGTAGTGGGCATTTTCACACTATGCTATATAATATCCCTAGAGT
GGACATTGGCGTCCTAGCAACATGACCAAACAAATGTCCATCTTGGTAAGGAAAACTTTT
GAATTACAGAATCTCTAGGTCTTACGTGATATCCTATGCGTACCTGCAGCGTGGATGGGG
GTCCTCTTCAGGGTGAAGTCTTTAACCAGGATGGAGGCTCCCTGGTTGATGAGGACGTCA
ACACACTCCACATGGCCTTTAAAGGCATTCAGGTCCAGAGGGGTGCGCCCCTGGCTGTTC
CTCACGTCTAGATCCAGCAGAGACTGAACCAg
>NODE_5156_length_179_cov_10.005587
CATACCACTGGTCTACTATAGGACATTGATTATATTAGGAGTGTATATCTGTTCAGGCAT
ACCACTGGACTTTGCTTCAGACTGTGTGTTTGTTTCCATTCAGGCGTACCACGGCCACCA
CCATGCTATGGAGGTCCTGGTTCAGTCTCTGCTGGATCTAGACGTGAGGAACAGCCAGGG
GCGCACCCCTCTGGACCTGGCTGCCTTTAAAGGCCATGTGGAGTGTGTTGACGTCCTCAT
CAACCAg
>NODE_5168_length_287_cov_9.432055
CTTTCACTTTTACTTGAGTCATTTTCTATTAAGGTATCTTTACTTTTACTCAAGTATGAC
AATTGGGTACTTTTTCCACCACTGGAGTTAACATCGTCATGGACGGCAGAAAAGGACTGG
AGACGGACATCGGAGTGGGAAAACAACGTGATTAAAAAGGAGGAATATACAGTGATTAAA
GGAAAGGACATTTATTCAACTGTGAAGACAAACCTTTTAATTAAATCTGCTAAATGAGCG
AACTTAGGAGGAAACGTCAGTGAGTGAAGTGAATGAAGATCACGTGACTGAGGAAAATAT
TGCTTTGGTTGAGGACAATATTGAAGTGAGTGACAATCAGGAGCTTATTGAGAAA
>NODE_5178_length_172_cov_18.738373
TAGTTGACAGGCTGCAGCAGATGGCTACAATAATGCAGAGGAGATCGGGATGAAATGAAC
TAAACATCAGGGAAAGGAGAGAGCAGGCCTCCCTCACCAAAAAAAAATATATATATATAA
CTCTCCCAACTTCCACCTCAGAAACTATAATTGTTTCACTGAACCACCCGAGTAAAACTC
TCCCAACTTCCACTTTAGAAATTAGAATTGTTGTAAACTACAGCAGACTGTTATCAGTAG
>NODE_5181_length_273_cov_4.835165
GACATGTGGTACCCTAGGAAGGAGATGGACTCCTGAAAGAACAGGCATTTATCTGCCTTA
GCATACAGGTCATGCTCCAACAGTCTTCCAAGCACCTTACGCACCAGGGACACATGCTCG
GCCCGTGTAGCGGAGTATATAAGGATGTCATCAATATACACCACTACCCCTTGTCCGTGC
AGGTCCCTGAAAATCTCATCCACAAATGATTGGAAAACTGATGGAGCATTCATTAACCCG
TATGGCATGACAAGATACTCATAATGTCCAGAGGTGGTACTAAATGCCGTCTTCCACTCA
TCTCCCTCCCGGATACGCACTAGGTTGTACGCGCTCCTGAg
>NODE_5215_length_69_cov_16.536232
ATCCTACAATGTGATTTTCTGGATTTTTTTTCCTCATTTTGTCTGTCATAGTTGACGTGT
ACCTATGACGAAAATTACAGGCCTCTCTCATCTTTTTAAGTGGGAGAACTTGCACAATTG
GTGGCTGACTAAATACT
>NODE_5216_length_145_cov_9.296552
GGGCTCAACACCCTTTTCTCATTCTGACTGACCATCGTAACCTGGAGTACATCCGGGCAG
CTAGGAGACTGAACCCTCGTCAGGCTAGGTGGGCCATGTTTCTGGCCCGGTTTGTTTTTA
AGCTCACCTACATACCAGGGTCACAGAACGTTAAGGCAGACACCCTGTCCCGGTGATATG
ACACAGAGGAGAGGTCCATTGAGCCCACTCCCa
>NODE_5284_length_181_cov_14.961326
CAATTTTAATGCTTTTAATAATTAACTTATTACATTTTTTTTAGATGTATTATTTGACAA
AAAAGTGGAGGGCGCGACAAAAAAACTTTAATCATCATAGAAAACTCTTGCTCACTATTA
AAAATGCATTGTTTTATTTAAGCAAGGTTAAAAGATTAACGTTTCGGCCTAGTCTATGAC
AATATGCAAGTTGTGTTTGCCCAGTTAAAGGGGGACCCAGACTCACCCTGGTTCTTGAGG
GTTGCAGAC
>NODE_5301_length_585_cov_10.388034
AGTTGTGTTTGATTCCATGAGCATCTTCATCATTGCTTTCAATGTTTTTATTCTGTTGTT
TTCACTGAATAGCTTATGAGGGGCCTAATAATGCGACATCTAAATGATCTAGGAAAAGTA
TTCTGGGGTTTTGCACTGATATGAAATCCACACGCTGCCTCGATGTGAGGAGTTAAATGT
TTTGAAGGTCGCAGTTTCTCTCATTGATCTTGCAATGTTTGTTAATTACATTGTCACTGA
TGTTGTGAGAGATAATTAAGCCACTATGTTTATATGCATAATTATGCGCGCTCTGCATCA
GCCTTTGAAAGACAGCGGCGAGAGGGGGGGAAAATGTTTTAATTGTGAGCGCCACAGAAA
CATGGCAATATAGATGCCCTAGTTACAATCAACAAAGAGCAACGCAAAAAAAAACAAAAA
AAACAAAGACAAGAGTTGCTACTAATGCAGGATGCTCTCTCCACAGTCTTCAAACAGTTT
GCCTTTGTTGTGAGATGTAAAGTAGCAGGGACCCAACGGAGGGAAAGGTGTAAGCCTGTT
TCACAACACAAACACACATTTACAGACAGGTTTTTTTGTTACAGGCACCAAATAAACACA
AAATGACTAATTAAAACCACAAAGCCCCTGCATTTGCCGGAAAAAAATATTTt
>NODE_5318_length_165_cov_5.521212
GTGGGCTTTGAACGGGGCTCACGCCCGAATCCAAAAAATTATGTAATCAACTTTCACCCG
GTGCAAAACATCCCTAACCGGGTGCCTGGCCCAGATTAATCGAATCCCCTCAATGTCCGC
AAATTTGATGCGACCAATAACCATAATAACCAATCATATATTGCTGTGCGCGTCCAAATA
TCCAAAATTAACCAATGAGAGTGGAGTTATGGTTGTCTCTAAAATAAGTGGAG
>NODE_5319_length_1146_cov_16.910995
ATTTTGAAACATTTGTTTTGCTATTGGATTCATAATGGTGACCTGGGACAAGTAATTAGT
GAAACCAGAGTTCAGCAGTTGCCATTAAAGCGATCGAACCAAGTCATCCTAATAGGCTAG
TATTAGCCTAAAGCAGGGTTTCCCAAACTCGGGCCACATTTTGGGAGTTTTTGCCCTAGC
ACTACACAGCTGATTCAAATAATCAACTCATCATCATCAAGCTGGGAGTATTAGAATCAG
TTGTGGAGTGCTAGGGCAAAACGCAAAACGCGCACCCCTTGTGGACCCCAGGACCGCGTT
TGGGAAACGCTGGCCTAAAGAGCAAATGCTGAAAGGGAATCACCATGAGGTGCAGTACCC
ACATTTAACCACAAGATGGCCTCCGTGCTCCATTGTAAAGTTTGGGCCTCTGCATGAGTC
TCTCAGCAGCACTGCAACATGGGACTTTCAAAGTAAGTTGGCATGCAATGTTTTTTCTGG
ACTGCATGCAAGGCTATTATTACACACAACTAATAGTGTCAATTATTCATCTGAACACAA
TTCTTGTTACTATTCGGCCTATATTATCACTCGTTTCTTTTTCCCCTCCTTTGTAAAGCA
TTTTACTGTGTTACTATATAGTTCAAAGGAAGTGGATGATGCCAGATGGTTGTGTATATA
CACACACAAACATTGAAGCTAGACTTCAGGCAACTAAAAAGGTGCAATACGTAGCTTTTA
GACGTGTTAGTGAACAACATACATGGTGGCTAATGTAGAGGTGCGTGTATACATGGAACA
ATTGTGCCTTTTTGATGGAAATATGGAGGTGGCTCTTAAAAGAGCCTTTGGGGGATATTC
GAGTTCAGGTCATCCTCATTTATGCGCGCTCTCCGCGAATACGGCGGGCCAGCTGGATGT
CCTTGGGCATGATGGTCACCCGCTTGGCGTGGATGGCGCACAGGTTGGTGTCCTCGAACA
GGCCGACCAGGTAAGCCTCGCTAGCCTCCTGTAGGGCCATCACGGCGGAGCTCTGGAAGC
GCAGGTCGGTCTTGAAGTCCTGGGCGATTTCTCGCACCAGGCGCTGGAAGGGCAGCTTGC
GGATGAGTAGCTCAGTGGACTTCTGGTAACGACGGATCTCTCTCAGAGCCACGGTGCCGG
GCCTGTAACGGTGAGGCTTCTTCACACCGCCGGTGGCCGGGGCACTCTTGCGAGCAGCCT
TAGTGGCGAGCTGc
>NODE_5362_length_69_cov_5.898551
CTGCTGCCTTTGATACTGTGAACCATCAGATCCTCCTCTCCACCCTCTCCGAGCTGGGCA
TCTCCGGCACGGCTCACTCCTGGATTGCGTCCTACCTGACCGGTCGCTCCTACCAAGTGG
CGTGGCGAGAAGCTGTC
>NODE_5369_length_168_cov_7.869048
GTTGAGAGAAACTTGCCCCACAGTCAGAGCAGGAGTAAGGCTTCTCTCCTGTGTGTGTTC
TCTGATGACGTTTTAGCTCAGTTGATGTTATGAAGCATTTTACACAGTCTGAGCAGGAAT
AAGGCTTCTCTCCTGTATGTATACGTTCATGTGTTTTTAAGTTGGACAGTTGAGAGAAAC
TTGCCCCACAGTCAGAGCAGGAGTAAGGCTTCTCTCCTGTGTGTGTTCTCTGATGA
>NODE_5370_length_69_cov_4.840580
AAATAGCTGTGCAGCGACGCTCCCCATCCAACCTGACAGAGCTTGAGAGGATCTGCAGAG
AAGAATGGAAGAAACTCCCCAAATACAGGTGTGCCAAGCTTGTAGCGTCATACCCAAGAA
GACTCGATGCTGTAATC
>NODE_5393_length_493_cov_99.626778
GAAACAGGTTCGAGAATAGACAAGGGACATGGGGACATGAGGGTATCCGAAACCAGGCCC
TGCCCTGGGCATGAGAACCTCCAGTCGGTCGCCGGAGGGATGGTCCACTTCGGAGCGTTG
GAACCATGGTTCTGCGGGACCCAGAACCCTCAAAAAAGCCCATTTACCAACAACCGCACG
GGCCGAGAGGTTTGCCATCACCCCCGGATCAATCGGACATGTACGGGTGCTTCACGACAG
AGAGGGGCCATGGGGACATGAGGTAGCCGAAACCGGGCCTTCCCCTGGGCATGGGAACGG
CCAGTAGGTCCCTGGAGGTATGGTCCACTTCGGAGCGTTAGAACCATGGTTCTGAGGGAC
CCAGAACCCTCAAACATGCCCGATTCCCAATATCCGCACAGGCCGAGAGGTTTGCCATCA
CCCCCGGCTCGATCCGCCATGGAAGTCTATTCTCTGAAAACGAGGTTTTCAAAATCGCGC
CGGTACCTGTCTGGCCGACCTGGAACCGAGTGGGGCTACTACGGGACAGGCCAAATTATC
GACATAAGCCCTGCCACCCGC
>NODE_5410_length_96_cov_15.260417
GCCTTACACTGGGCACACACCGAGCAGGAGGAGACATAAACCCTCACATCCCTAGCTAAC
GTTGGCCACCAGTATTTCATGCTAAGACAGTGCACGGTCCGGCCAATACCTGGATGTCCA
GAGGAGGGTGATGTATGAGCCCAATAAATAAGACGATCACGAAC
>NODE_5411_length_162_cov_7.351852
GTCAAACTGAAGAACCTGTTCACCTCGGCTCCGGTGCTGGCGCATCCGGATCCCTCTTTA
CCATTCCAGGTTGAGGTAGACGCGTCCGAGACCGGTATTGGGGCAGTCCTGTCACAACGG
TCCGGCGCGCCACCTAAACTCCGCCCCTGTGCTTTCTACTCGAAGAAGCTCAGCTCGGCG
GAGCGCAACTATGATGTTGGGGACAGGGAGCTGTTAGCCGTAGTCCAAGC
>NODE_5439_length_246_cov_17.361788
ATGATTGAGAGTTTCATTTTGAGTTTTAATTTCATATCACATGTATCAAGGCAGTTGAGT
TACCTGGAGGAAATGGATGTGATCCTCTGTGTGTGAGAGCTGCTCCAGCTCAGTGCTTCT
CTTCCTCAGCTCAGCTATCTCCTGCTCCAGTTGCTCCAGGAGTCCTTCAGCTTGACTCAC
TTGAGCCTTCTCTTGGGCTCTGATCAGCTCCTTCACCTCAGAGCGCCTTCTCTCAATGGA
GCGGATCAGCTCAGTAAAGATCTTATCACTGTCCTCCACTGCTGCCTGTGCAGAGCTCTG
TTAAGAGAGAgaga
>NODE_5441_length_294_cov_13.979591
GGTAGGCTATACTCCTGTTGTAAATATAAGCAATGTGCTTAATATTAGGAAAGTTGAGAA
ATAAATATAGTAGGCCTAGCCTATAGAAAGCTGATGGGATCCTCCTCTTTTTAATAGAGG
CCATCACTCTGTTTTCTCACGCAATTGCATAGCCTATAGAAATGTTGCGCAACATGAGCT
CATGGGCTCTCATGAAGTGTTTGATTAGATTTTCGATTACATTTGCATTGATGTCAGAGT
GATTAGAGGGACAATAGAGTGCTGAGTACCAGGCAGTTAGCAAGTTTGGTAGGCTACTAA
TGACCATCAGCAGCATCAGAGCTTGGAGAAGCCTAATTACCGTGACTAAACGGTCACATG
GA
>NODE_5443_length_230_cov_8.517391
ATCACACGATCAAAACAACAACGATAACGTGACGTCTACGGTATAACACAAACCAAATCA
GAACAAGATCCCACAAAGAATAGCTGAAAACAGCCTACCTAAGTATGGCTCCCAATCAGA
GACAACGAGCAACAGCTGCCTCTGATTGGGAACCACCCTGACCAACATAGATCTATATGA
TCTAGAACAAAACCCAAAACATAGAAAACACAACATAGAAGCTACCCCGTGAAACTAAAC
ATAGAAAATCCACACCCTGGCTCAACATTTCAGAGTCCCCAGAGCCAGGGCGTGACAC
>NODE_5444_length_216_cov_111.689812
TCAATGACCATCCAGTCCTCCGACCGCAAACCCCTGCTGCAAGTTCACCTCCGCCTCTCT
GACTCAACTCACACCCTGGCTGCTCTGGTGGATTCTGGCGCCGAAGCCAACATAATGGAC
ATCAAGCTGGCACGCCAACTGGGACTGGAGAACCTCCGTTTGACACCTCCTATTCCTGCC
CGGGCACTGGACGGACACTTACTCGGATCGGTCACTCATGTCACGGCCCCGGTCTCGATG
GGTCTGTCCGGAAACCATCAAGAAACTATCCAGTTTCACCTGCT
>NODE_5448_length_234_cov_8.568377
ACAGGTGCGACAAAATGAATAAGTGCACAAACAAGTGCAACGAACGCTCCAGCAAACAGT
GGAGCAAATAACGCTCAACCGAGCAATACACAAACTGACGGTAACAATCACACACAACAC
AAGACAAACACAACGAGAAACTTATAGGACACTAATTACTACAAAACAGAAACAGGTGTA
GAAACAAACAGACAAAAGCAAACGAACATGAAACATCAATCGGTGGCAGCTAGAATTCCG
GAGACGACGAACGCCGAAGCCTGCCCGAACAAGGGAGAGAGGCAGCCTCGGCCGAAACCG
TG
>NODE_5449_length_188_cov_5.414894
ACATCTGTTTTGTGTACAGTCACAGGTGTCCTGCTGCTGTACCTGACAGGTTTCTCACTT
TTCACAGACACCTGGGTAGTTGAGGTGTAGAGGGTGAAGCTGGGGTCGTTTCTAATTTTC
GCCTGGTTCCTGATGAATCTCGAGAAAAACGAGAATGGTGGGAATGCTACCCGATAGTCC
TCCTTGTATTTGGATCCCTGTGCTATCCATTTCTCTTGTAAACTGAATGGAAGTTTCTCT
ACTATAGGGTTTACCC
>NODE_5450_length_217_cov_48.304146
TACACCCAGTCACTACAAAGATACAGGCGTCCTTCCTAACTCAGTTGCCGGAGAGGAAGG
AAACCGCTCAGGGATTTCACCATGAGGCCAATGGTGACTTTAAAACAGTTACAGAGTTTA
ATGGCTGTGATAGGAGAAAACTGAGGATGGATCAACAACATTGTAGTTACTCCACAATAC
TAACCTAATTGACAGAGTGAAAAGAAGGAAGCCTGTACAGAATACAAATATTCCAAAACA
TGCATCCTGTTTGCAACAAGGCACTAAAGTAATACTGCAAAAAAT
>NODE_5452_length_217_cov_9.138248
GAGTAGTGATTCTAGTTGGGCGGGCGGGTGCAAGCAGCGTTCGATTGAAGAGCATGCATT
TAGTTTTAATAGCGTTTAAGAGCAGTTGGAGGATACGGAAGGAGTGTTGTATGGCATTGA
AGATCATTTGGAGGTTTGTTAACACAGTGTCCAATGAAGGGCCATATGTATACAAAATGG
TGTCGTCTGCGTAGTGGTGGATCTGAGAGTCACCAGTAGCAAGAGCGACATCATTGATAT
ACACAGAGGACAGAGTCGGCCGAGAATTGAACCCTGTGGCACCCC
>NODE_5454_length_176_cov_10.250000
ATTCTAATATGCTCTCGAAATACCAAATAAAAAGGGCCTGCAATGTTGTTGATTTAGTGG
GGAAGCTTCTTGGCGTTATTCACAGTTTTCCATTATTATGCATATCCAGGTAGAAAGTTA
ATTAACCCAATGCTTAAGCTAATTATGATAGCAGAATGCTATCAAGCAAACGCTTTCAGT
CAGACAGCTGTCCAGAATTTCATTTGCTAATCATTTTCTTTTCTTTTGGCTGAGCATATG
GTAc
>NODE_5466_length_77_cov_529.844177
TGTTTTTGTGCTGGTCAAGGGCAGTCAAGTCTGAGGAGAACCAGGGGCTATATCTGTTCT
TAGTTCTGTATTTTTTGAATGGGGCATGTTTATTTAAGATTGAGAGGAAATTACTTTTAA
AGAACAACCAGGCATCCTCTACTGA
>NODE_5467_length_113_cov_7.539823
AGCTTGGCCCCAGTGATGTACTGGGCCGTACGCACTACCCTCTGTAGTGCCTTGCGGTCG
GAGGCCGAACAGTTGCCATACCAGGCGGTGATGCAACCAGTCAGGATGCTCTTGATGGTG
CAGCTGTATAATTTTTTGAGGATCTGAGGACCCATGCCAAATCTTTTCAGTCTCCTGAGG
g
>NODE_5492_length_324_cov_5.802469
AAGAAATTGAATTATACCAACAAGACACTTGATGAAATTGAAAGTGCAATTGACCAAAAT
CAGTTCTGGGACATGTGGAACAATTTAAGCATGACAAAGCCACAAGAATTAGCCATACAA
GATGAAGGAATTTGGAAAACTTATTTTGATAATCTATACAAAAACATCCCACAAAAAGAC
TTACAACAGAACCAATTAGAAATTCAAGAAAAATTGAACATCCTTGAATCGGTCATTAAA
AACAACCAAAATCCATTAGATTACCCAATAACCCAACAAGAACTAAATGAAAAGCTAAAA
TCTATAAAATCAAAGAAGGCTTGTGGTCTAGATAACATCAGAAATGAAATGCTGAAAAAC
AGCACACCTGAGTTGCAAAATGCTGTGCTTAa
>NODE_5493_length_577_cov_10.344888
AAGAGGGATCTAGAAACACCACTCACCCTGTTGCTCCTCGAATGCAGCCCACAGCAGGTG
AATGTTGGGCTTCTTGGTCAGGTGGATGGTACACGCCTTCTTGTACACGTGTCTCACTCC
ATCAATGCTGTAGCCCTCTAGATATTTTGCATACTTCAGAGTGAAGCGAGAGAAAGAAAG
GAGGGTTGGAGGAAGAGGGGGACAGGGTGGATGGAAAGGAGGAGGTGGAGAGAGAAGACG
AGGAGGGGAAGGGGACGACAACATTTTAAACACCCATTTCCGGGTCACTCAACCAGTGAA
TTTCTTCATTGACAAGATCGTGTTTTTAGAAATTTTCTTTGTAAACCCATCAGCACCTTC
ATGGAACGAATAAGATAAGTTTCTGTAAGGTAGTGGGAGACGGAGAAGATGCAACGTAGT
AGTTGGCAAATGCTGGAGTCAAATCTTGTGTGGCAAAGCTGGCCATCCCCTAATACAACA
GATACAGTGAGTCACAGATCAACGATACACGCAAAGAAGAGATGTGCAGGACGATTTACT
GTTGTCAGGAAGTGATGAAATCGTTGATAGGGGAAGTGCGGGGAGTTCATTATTTTTGGG
GTGTCGGTGGGTCAAAGGTTAAGGGTTGGGTTACCTTTGTCCAGa
>NODE_5497_length_157_cov_98.732483
GCGATAACCCACAAATTGAACCCTGCACCCGCCGGGCACCCGGGGGTCTCGGGAGACCTC
AGCGGTTTGGCTAAAGTGTGCTCCTCCCATCGCCACCACTCCACGTTTCCATGGCGACAG
GCAAGTGTTTCTTTCCCAAAAAGTCGCTAATGCGTCAAGTGACTACTTTGACTGGAAAAA
TACGCCGGTCAGCCAGCACGAACTCAAATGCCTGAGCAAAAAGTC
>NODE_5498_length_69_cov_77.057968
TTGGAGGGGCTTTGCTTCTGGCAGAGCCCGATATCTTGTTTCAAGAGAAATCAACAGAGA
CGGCGTCTACCTGCCTGCCTGCCGCGCAGACTTTTTGCTCAGGCATTTGAGTTCGTGCTG
GCTGACCGGCGTATTTT
>NODE_5506_length_143_cov_24.188810
GTGATTATTTATACCGTGTTGCATGATGGGAAACTAGCGGTTCATTCATATAATCTAGTA
AAGAAAATAAACTACTTTTCCACCGCTCTGTCTGCAATTGCAATCCTAAACGGCATTTAA
CGCAGGTCGATATGATGTGATATTATCAGAACACAAAGTGGTTACCGTCAGCCGAAAAGG
TTGGCACTGGAAAGACCTGCCCTCCACCGAC
>NODE_5507_length_171_cov_9.836257
GGAGAGCGCGAACGCAGTCCCCCACTACCAGAAATTATGCAATCGAGATTTCCACATTTG
GGAAATTCACAGGGGTCAGCACAGCCGGAGTGCAATGGCTGAGCCTCATCCTGGGTGAAC
CGCCTTCTTGATCACGGTATCTCCCTTGCCAGGTAAGTATGAGTTGTACAGGTCGGTGGA
GGGCAGGTCTTTCCAGTGCCAACCTTTTCGGCTGACGGTAACCACTTTGTGTTctgata
>NODE_5508_length_69_cov_62.000000
TCCGGATGCGCCAGCACCGGAGCCGACGTAAACAGGTCCTTCAGTCTCCTAAAGGCCCTG
TCCGCATCAGCTGACCACTGCAGGCGCACCGGACCCCCTTTCAGAAGGGACGTGATGGGA
GCTGCCACCTGTCCAAA
>NODE_5526_length_84_cov_139.035721
TCTCTCTCTCTCCCCTTTCTTCTGGCCTGCTGGATCACTTTTGTGTGTGGAGGGCTGGAC
TCTGTCTCACCCATCCCAGCCATGGGCACCCAGAATGCCCATGTGTGAGTCAGGAGCCCT
CCCCTGGTTCTCCTAGTGAAAATGACCTGTGG
>NODE_5527_length_69_cov_11.478261
TAAACCCTAAACCTCAACTAAATCTTGTAATGAATAATGTGGAAATTGAGCAAGTTGAGG
AGACTAAATTGCTTGGAGTAACCCTGGATTGTAAACTGTCATGGTCAAAACATATTGATA
CAACAGTAGCTAGGATG
>NODE_5528_length_257_cov_32.587547
GTGGCATGTCTTGTGGGGTATGCATGGGTGTCCGAGCTGTGTGCCAGTAGTTCAAACAGA
CAGCTCGGTGCATTCAACATGTCAATACCTCTCACAAATACAAGTAGTGATGAAGTCAAT
CTCTCCTCCACTTTGAGCCAGGAGAGATTGACATGCATATTATTAATGTTAGCTCTCTGT
GTACATCCAAGGGCCAGCCGTGCTGCCCTGTTCTGAGCCAATTGCAATTTTCCTAAGTCC
CTCTTTGTGGCACCTGACCACACGACTGAACAGTAGTCCAGGTGCGACAAAACTAGGGCC
TGTAGGACCTGCCTTGTTGATAGTG
>NODE_5529_length_202_cov_5.232673
CAAGGGTTCCATACTTCCATATCTTACAAGGGTTCCATACTTCCATATCTTACAAGGGTT
CCATACTTTCATATCTTACAAGGGTTCCATACTTCCATATCATACAAGGGTTCCATTCTT
CAATACCTTACAAGTGTTCATTGCTTCCATTTCGTACAAGGGTTCAATTCTTCCATATCA
TACATGGGTTCCATACTTCCATATTTTACAAGGGTTCCATAATTCCATGTCTTACAGGGG
TTCCATACTTCCATATCTTACAAGGGTTCc
>NODE_5530_length_298_cov_7.456376
CTAACCCCCGACTCGGAGGAATGAATAAGCATTCCTTAATTAGTACATTGGGTTAAGTGC
ACGCCTTAATGGGCTTTCCCAAACTCTGCAGTGACATCCCTCTCCAAACATGGCCAAGAA
GAGAAGTTCCATTAGCAATATTAATATAAGCTTAGTTGATCATTTTCATTCAATTAACTT
CTTTCAATTAAATAGATAGCTCGACAATGGGGGTGATAAAAGATGGGCGAGGGACGGCTG
ATGACTCGAACCAAACATTAGCGTGTTACGGGGTCAGCGGCGTTAAAGCGACTGTAAATC
CAGCCCCCGTTCAATTTGGAAAATGCATTTCCACTGCTCTCCCACTTCTTTAATGGGTCA
TTTTAg
>NODE_5531_length_321_cov_6.049844
ATTTGTCATTACATTTCTACGGTACCAGGACACTGTCCGCATCCTCTCTGCTGCCCGAGC
AAAGGGAGAGCTCAAGTACGGAGATGCCAGAATCATGATCTTTCCGGATCTTTCTCCCAT
ACTACACAAGAGGAGGATGGCTTTCTCCCCACTGAAGAGGCTTCTGCGGCAGGCTGGCTC
GGCATACGGCCTGCTGCTACCCGACGACTTTGTGGACGTAAACCAAGAATGGTGAGCGCA
CATTTGACTCTGTGAAGACGGCTGAAACATACATGAGGAAAGAACTCCCTGACTTGTTCC
CGTCTACTACATCAGGAGGAACTGTCTTTTGAACTTGGATACAGTGGATAGTGAACTGTT
AGAACATGAGGATACAACCAAATGACTCA
>NODE_5532_length_147_cov_107.455780
ATAAACATAAATCTGAAAGCGTTGCTCAAACTCCCGTAACAGTCCCGTTATTTTATCTTT
GAACCGCTTCATGTCTGCCACATGTTGGGTCGCGCACACATTTTTCAGACAGGGGAAGTG
AGCTGCATCACCACCGGCAAGTTGCGTCTCCCACAATGACAGCTTCAACTTGAAAGAACG
TATGCTGTCATAATACTGCGTGACAACTTTGTTGC
>NODE_5563_length_191_cov_3.617801
TTGTTTCCTGTGGCATCTCTGCTGAGTCCATGTTTGGCCAGTTCGTTCTGTTAGGTTGGG
TGGTGGACTCAGGTGCAGAGACGGACACACGGACCAAGAGAGTAAAATAGGATGTAGTTT
ATTCAACGTGTATTGGCAGAGAGAAGTAGTCAGGGTGGAATAGCTTCAGGCTGGGGTAGG
AGCTGAGTGGGGTGGAGAGCCAGTAGTCCTGAGAGCTGGATAACGAGGATATCAGGCAAC
AGAGGAGCaggtagcggcg
>NODE_5564_length_1900_cov_10.692632
TTTCTCATATTTTGTGTGTTCTTTCTTCCATATGGGAATGAATGCTGACAAATAAATGCT
CATATTATTTTATTGATGAAGTATTCCACTAAATGAAAGAAGATAGAAATGAACTTTTGA
CCAATGCTAGCTGATAATATTTACTCTTCCATATGCGTTGTGTTCTTACATCTTCTTCAG
TATGAGGTCTGGGATGTACACCATGTGATTTTCTTTGCCATATGCCTTTTTCAACAGCTT
TTCTCTTTCTTTCTCCCTCTGTTTCTTTTCGTTATAGTTCCTTGCCACCTCGTCCAGGTG
GGCTTTCACCCTCTCCTTATTCTTCCTCACTTCTTCCTTACTCTCTGCTTTTCTAGCTCT
GAGCAGTTCTTTTACTTTGTTCTTCTCCAACAAGTCTCTTTCTTTCCTCTCCTTTTTCTC
CTGCTTTGCCCTGACTCTCTGGGCGCGTTTAGTTTCCATCTGAAAGAGAAAGTCCATACA
TGTTGGTCAGTGATCTGAAATATTATTATTACTCCTTCTCTAGCATGCAGTCAACTTAAT
CTGTTGAATCTGATAGTATAACCATTAGGAGGTGACTTATGACCTCCCTGAACTGTGACT
GGTTAAATGGAGTACTGTACCTGTGCCTGCTCTTGCTCTCTGAACCTCAGGACAGTCTGC
ATCTGGTACAGCTTTATGTACGCCTCCTTCATCCTCTCCACCACATCCCTCTTCTCTATT
GCCCATCTCTCTTTGTCCCTTTGCATTTTCTCAATTTCACTACTCTTTCTCTCCCGCTCC
TCTGTAATCTTCCAGTTCTCCTTCTCCATCTCTCTCTTTTCCATCTCCCATCCCTTCTTC
TCTTGTCCATTCAGGCACAGAATCCTCATCTTTTCTCTTTCCAGAGCCTCTATCGCTCTC
TCCTTCTCTCTCAGCTCAATTATCCACTCCTCTGCTGCCTGCGTGCTCCTCCTCTTAATC
TCCTCCTTCTCCTTCATCCATCTTTCCCCCCGTTGATCCAAGAGGCTTCGTAGGCCAGCC
TTGGCCTTGGCCCATCTCCCCCTGTCCTCCTTCCAGGCTACTAGGGTCTGATTCCTCTCC
TGGTCTGCTTTGGCCAAAGCTGTCTCCAAACCATTTCTTATGAGGTTCCATCCATTCCTC
TCTCTCACCCTCTCCTTCCCCACCCTTTCATTCTCAGCTAACAGTCTCTTCTTGTTCTCC
ACTGTCACCTTCCATAACTTGGCCAAGGACATCTTCACCTTTGATATCTTGTCCACCATT
GTTTGTTTGTCGGTCGCTGCGCTTTCTCTCTGTTTGTCCGACACCTCTCTCACCCTTTCA
TTCTCAGCTGACAGCCTCGTGTTCTCCACGGTCAACTTCCCTATCTTGGCCAAGTGCAGT
ATGTTCTGCACCTTCAGCTTTGCCATCTTGAGCTCCATATTTTTTCTGTCTGACACTGCA
CTTTCTCTCTGTTTCTCAAACAACTCTCTCTCCAGCTTCCATTGGTAGCAGTTTACCTCA
ATAGAAGCCTCAGTCTCCCTTATCTGTCTCAGCAACTCTTCAATTAGCCTTTCTCTTTCT
TGCTCTGGTTCCACCCTCACCTTGTTGACTTCCTCCAACACCTCTCTCTGCAGCTTCCAC
CGGTAGTGGTCTACCTTGTTACAAGTCTCAATCTCCTTTCTCATTCTCAGCAGCCCCTCC
ATTTCTCTTTGTCTTTCTATCTCTCGTTCCCCCCTCATCTTGTTGCCTTTCTCCATCTCC
TCACTTTCAGTCATCTCTTTCTCCATCTCAATGACTTCTCTCTGCATCAATATGTATGGA
GAAACATGTATTCCTTATTTTTTTTATTTTGTGTGAATCTTTTCCATGTCATTTTCTTAA
AACTGTCTGGCCATGCCAGTTTTCCAACTTCAGTTACCTTCAGGCTAACTGGTATAATTT
ATTAAATGGTAATAAGTAGGCCTACCTTCACtgatttccttagaagtc
>NODE_5568_length_69_cov_130.753616
TTGAAATATATATGGCAAATAGAAATCCTATATGGATGGTGTTAAGAGATAGATGGGAGG
TATTGAATAGAGTTGAAGGATGGGACTAATAACAAATAACAACAAATAATAACAAAGATA
GCTAATAATGTAAGCAT
>NODE_5575_length_76_cov_489.855255
TTAAGGAAAGCTTTGACTATGTACAGACTCAGTGAGCATAGCCTTGCTATTGAGAAAGGC
CGCCGTAGGCAGACCTGGCTCTCAAGAGAAGACAGGCTATGTGCACACTGCCCACAAAAT
GAGGTGGAAACTGAGCTGCACTTC
>NODE_5576_length_228_cov_42.039474
TCAGAATGACAGTTTGTTTTACACCACTGTGCTAGTACAGGATAAAGTTGAGCTGAAGGG
GATGTTAGATAGTGGGTCCATGGCTACTACTCTGCGCGCAGATATTGTACCTCGGTTGAG
GGAGGCAGGAGTGGTAGAGGGGAACTTTCTAGCTCCTTCAGACATCATCCTGGTGGGTTG
TGGTGGGAACAAACTAGCCCAGTGGGCATGTGTGACTTAAAAATTCAACTTTATGGCTTC
TGTTATGTAGTCCCAGTGCTTATTGTTGATGGGCAGGTTGATGAACTCATTGTGGG
>NODE_5617_length_77_cov_16.857143
CAGGACTCTGGGGACACACAGGAGGCTTGGTGCGTGGTGTAGGCACTGGTGGTACTGGGC
TGGAGCGGAGAGGTGGCGCCGGAAATACCGGACCGTGCAGGCGTACTGGCTCCCTTGAGC
ACTGAGCCTGCCCAACCTTACCTGG
>NODE_5653_length_253_cov_11.667984
ATTTTTCGACCCTGCGGCTTATATAACGGTGCGGCTAATCTATGGATTTTTACAGCTAAC
GGCCACTAGAAGACCTCCTAAATCTATGGATTTTACAGGTTACAGTCCACCAACTTTAAC
TCTATGGGCTCTATGACCGGTCCGCGCCCCCCACCTTTAAGCGGCGGGCTCCAGCAGGAA
AAGCTGGAGGCCGGAAAAGAGTGAGACAGGTAGCGCGCAAAAGTAAAAGTGGAACCGAGA
GTGGTACGAGAGACAGAACGAGAGACAGAACGAGAGCAAGACAGACAGACATTACGAGAG
CGAGACAGTTTGTCTCTTTCC
>NODE_5656_length_69_cov_9.985507
CTTCAGATTACCTCAACAAATTGACAACTAGAATGCCAAAGGTCTGCAAGGCTGTAATTG
CTGCAAATTGAGGATTCTTTGACGAAAGCAAAGTTTGAAGGACACAATTATTATTTCAAT
TAAAAATCATTATTTCT
>NODE_5658_length_69_cov_6.666667
GGTCCAAACACACCAAGACAGTCGTGAAGAGGGCACGACAAAGCCTATTCCCCCTCAGGA
GACTAAAAGGATTTGGCATGGGTCCTCAGATCCTCAAAAAATTCTACAGCTGCACCATCG
AGAGCATCCTGACTGGT
>NODE_5662_length_245_cov_10.661224
ACTTAACCCTAATTGCTCCTGTAAGTCGCTCTGGATAAGAGCGTCTGCTAAATGACTAAA
ATGTAAAAATGTTCTTGACATATTCCGTATTGACTGACCTTAAAGTAATGATGGACTGTC
TTTGCTTATTTGAGCTGTTCTTGCCATAATATGGACTTGGTATTTTACCAAATAGGGCTA
TCAACTGATTGGCTCAAACACATTAAGAAGGAAAGAAATCCCACAAATTAGCTTTTAAGA
AGGCGCAACTGTTAATTGAAATGCATTCCAGGTGACTACCTCATGAAGCTGGTTGAGAGA
ATGCCAAGAGTGT
>NODE_5663_length_313_cov_6.699680
GAGCGCTGGGCCAGTAACTGAAAGGTCGCTGGTTTGAATACCGAAGCTGAAAAATGTGTC
AATGTGTCCATGACCAAGGCAGATAACAACACATTTCACTGCATTTATCCGTTATATGTT
CTTTAATCTTTTTGGTATTTCCATATACAGTACCAGTCAAATGTTTGGACACACCTGCTC
ATTCCAGGGTTTTTCTTTATTTTTACTATTTTTTACATTGTAAAATAATAGTGAAGATGC
CAAACTATGAAATAACACATATGGAATCATGTGGTAACCAAAAAAGTGTTAAACAAATCA
AAATATATTATAGATTTGAGATTCTTCAAATAGCCACCCTTTGCCTTGATGACAACTTTG
CACACTCTTGGCATTCTCTCA
>NODE_5682_length_494_cov_8.125506
GAATAGATAAATAGAATAAATAGCATTAACAGACACGTGTTAAGACATAAAGTACTTTCC
TGGTGTTACCATTCACTATTTACAGTACATATAGCCTATAAAATCATTTATGTAATATAA
GGCAGATGTTTCAATATGTGGGCATTAATACAAACGTAACTATACTGAGCTGCTATCTCT
ACAATAACGCCCTCAATTATTTGACAGTGAGGTTATTCTACATTGTTTCCATGACAACTG
TTTGGGTGAGGCCTGCTATGAAACCAAACTCAGCTGTCATCTCTTCACCTAAACGCTTTG
TAATTGCTCTCATTTGCATACTACAATTAAGTGTGTTAGCTCACAGCAAGACAAAATCAA
AATTTCTGCTATATGGTAGAGATGGTATTATTTTTATCTATGCATTTCTGCAAAACTTTA
TTGACAAGTTTCTGTCTCACGCATACCCTTTTCATCACCTCTTTTTCTTATTTGTTTTAG
AATAATTTTGTTGCTGGATATATTTATGTTTAGACAACTGACTGACTGCCTGGCCAGTAG
GACTGTTAAGATggttagtttg
>NODE_5686_length_307_cov_10.615635
TCCAAGTGCTCCGCCATTGTCTTGGAAATTGTATGTGTAAGGCAAGAGATGCCTGTGACC
CACTTCGACAAGGGAGCCGGCGATGTGAGGGCGCTCATCACACAGAAAAAACAGCAGTTT
GATGTGTCCTATTATGTGTCTCAGCAAGAGCCATAAATAATTGTGACAAGTTTTTTGTTG
CGAGTGAAAGTCCTTGACTCTGCCTCCTGTTCCAGCACCTCCTCTCTGGTCGAGACGCTG
CCAAGCACCCCCGATGATAGATGGCACGGTGCAGCAAATGACAACGGGATAGATTTTTAG
TTTGTGCTTTGGAAGGGATCAGTAATGGTGCTTTGCTGTACGAAGCAATAAAAGAGaagg
acgagagagagagag
>NODE_5687_length_101_cov_5.950495
TGGTAGCAGCTAGCTGGCTCAATCACAGGTACTCTTAAGCATGAAATAACATTGGAAACA
ATTAACCACAGTTGCAAAAAGTTACCAGTAGCTACCCGCTAGCTAGCTAGCTAGCTTTGT
TGGTCCAAGTAGTGGGTAGGCTAGCCTCGTGCTTCGCCGGAGTCCGCCg
>NODE_5728_length_104_cov_14.567307
TGGAGGACTGCCAACTCAATAAAGGGGTTCCAGTAAAGATAGGATTCAAGGAGTAAGCAG
TAAGCAGTCTTTACCAGATCTCTACGACTGTGGCCTGTTGTCTACCAAACCAGTAAGTAG
TCTTTACCAGAGATCTCCAACTGTGGCCTTTTCCCTACCAAACCTGTCACAa
>NODE_5746_length_369_cov_15.588076
TTGATGTTTTACAGTACTGTATTGTTTTTCATCAATATATTTCAGATTTTGTTCAATGAT
TCCACTGTGTCTGTAGTATTCTCTCTACTACTGCAGTACTTTTACAGGGATGTATTTACA
TGTAGTACCATAATGAAACATGTATCACCTATTTTGTACTACAATATTTAATGATTGTAC
GAACAATGACACAGTGAAACTATCGGTTGCTTGTGTGTGGGTGATCTAAATTAACGTTTC
ATTGGTATTTCACAATAAATTTGTTTTTTGAACCAATGATTGTGCAAGTGCAAGATTTCT
TTAAAGATATGAATGCACAATGCAATGTTTTGAACATTGGACAGCCTGTGTTACAAGTGA
TGACCGTTTTGAGTTTTGTGTCTAGAGTTTTGAAAAATGACGTCAAGGTTCTGAAATTAG
TGCCAAAGTGATTGTAA
>NODE_5767_length_69_cov_4.043478
ACCCGGACACTTATAAGAAATCCCGCTATGCCCTCCGACGAACCATCAAACAGGCAAAGA
GTCAATACCGGACTAAGATTGAATCGTACTACACCGGCTCTGACACTCGTCGGATGTGGC
AGGGCTtgaaaactatt
>NODE_5782_length_140_cov_11.378572
TTTTGTGTTTTTCCTCTCCTTCTGCCCTAATCACAGGTGTCCTGTATGTTCCTGATTGGT
GGTCGTTGGGGTGTCTGCTGATTGCTGAGGTGGACCAATCAGTGGACATTCCTCTGCATT
GCACCACCTGTTTCTGGTTTTTCAATCACACATCCCATTGTTTAAAAGCCGGTCAGTTGT
GTTTGTTGTTAGAGACTATTTCCGTATG
>NODE_5795_length_206_cov_90.092232
GGTGTGAGCTTTGCAGACGATCTGACACCGGAGAGCTGAAAGACAGGGCCTTAAATACTG
GGAGAGGTAGTGGGTAATGCAGCGCAGCTGGCAGAGTAATTAGAGCAGAGCAGAGCAGGG
ACAGGTGGAGCTAGTTAGGCTGAGTAGAGAGAGTGGTGAGCAGAGTGGAAGAAAATTAAG
GTGGTAACCCGGTGGAGTGAGAGGCCCATGACAGAACCCCCCCCCCAAGGGACGGCCCCA
GAAGTCCCAAGAGCAACACCACGCCGGGCGGGAG
>NODE_5796_length_313_cov_134.945694
GGATGTTGTTTCTGACCGTGGTCCACAATTCTCCTCCGCTTTTTGGAAGGAGTTCTGTCA
CCTGCTGGGAGCCACAGTCAGTCTGACTTCCGGATTCCATCCCCAATCCAATGGGCAGTC
AGAGCGGGCTAATCAGGAGCTCGAGAAGGCACTGCGATGCATGACTTCACGCAACCCCCA
CTCCTGGTCGCAGCAATTGACATGGGTGGAGTACGCACACAATTCTCTGACCTGCTCTGC
CATCGGTATGTCCCCTTTCCAATGTGTTTATGGATACCAGCCTCCTCTATTTGCCAGCCA
GGAGGAGGAGGTTACTTGCCCATCTGCACTTGCTTTTGCCCGTCGATGTCGCCGCACCTG
GTCACAAGCCCGAGCCACACT
>NODE_5801_length_294_cov_19.108843
CCAGGACAGCGGAGTCACTGACCACCTTCCGGAGACACTTGAAACCCTACCTCTTTAAGG
AATACCTGGAATAGTATAATAGTAATCCTTCTACCCCCCCTTTACTACCACTGTCTTTTG
TCTAAACTAACACCTGACTTATTTCACCTGCTAGCACTGACTTGTTTAAAGAAATGTACT
TATTGTGATCGAGATGTAGTTGTCCCTGATTGCACTGACTTTGCTCACAGCTGCTTGTTT
GAAGAAGTGTACTTACTGTGATCAAGATGTGGTTGTCCCACTGGCTATCCTAAGTTGAAT
GCACCAATTTGTAAGTCGCTCTGGATAAGAGCGTCTGCTAAATGACGTAAATGTAAATGT
AA
>NODE_5836_length_348_cov_12.899426
AAACTGCGCTACTTCTGCAATTTTTTCTTTTTTACATTACAGTTTTTCTCAATTGCTAAA
ACACTAAACCCTATTGTCTGAACCAAATGCTCAGTTGCCTGAACCCACTGATTGAATCAA
TCACTCTTTTGGCAAAACCATAAGCACTTTTCACCTGTTTAGACATAACTTGCCAACACA
TTTTCATTGTGATGCACCCGTGCTGCATAATGGTGAGCACAGGTGACAAAAGTCAAACAC
AATTAGAGCACAGGTGTCACCACTTGAACACAACAACTCAAAATTGATCACACTTGTGGC
TAATGATGTGAGGGAACATATACAGTAAGCCAGTTCAGAGAGCACTGGTTTGTGAGGCCC
TACAATGGATAGAAATCTGAGAGGAAGAGTTCGTGTGAGAGGAGGTCGAGGTGGTC
>NODE_5838_length_1214_cov_13.144152
ATGGCTTGCAGGAGATTTACCCTGGTGTAAGGTTGGCGTTCATATACCTTCCACCGCCAT
GAGGAGAATAATTCCTCAATGGGGTTTAGGAAAGGGGAGTACGGTGGAAGGCAAAGATTG
ATAAAACCTTGGTTCATATTGTACCACTCTCTAACCTGGAGGGCTCTGTGAAAACTCACA
TTGTCCCAAACAACAACATAGATGGGATGCTCATCCTGCTGCCCTAACAAAGCATCTCGC
ATGTGATTGAGGAAAATGAGGAGCTGGTGAGTGTTGTAGGGCCCCAGGTTGGCATGATGG
TGGACAACCCCATGATTGCTGATGGCAGCACATAATGTGACATTGCCACCACGCTGCCCA
GGAACACCAACAATGGCCCGATGGCCAATCACATTACGGCCTCTCCTTCTCCTTTTGGTG
AGATTAAACCCAGCTTCATCCATGTAGATGTATTGATGGGGTCTTTCCATTGCATCCAGT
TGAAAAACCCTCTGTAGAAATAGATATAGTTTTGTAAGTGATACGGAAAAAGTGATTTAG
GCCACTACAGTAAATCACTACTTAGAGTAATCAACATTGAATGTGTCTGGATATATGCCA
ACCTGTACATACTGGAATCTTTGCTCTTTGACTCTGTCTGAGTTGCGATCAAAGGGCACT
CTGTATAGCTGTTTCATGCGCAGTCTGTTGCGCTTGAGGACACGATCAACAGTAGAGAGG
CTGACACTGTTGATACCCTCAAAATTTAAATGGTCCTCAATGATCTTCTGCTGAATTTCG
CTCAGTTTAATGGCATTGTTCTCACGGACCATATCAACAATTAGGGTCTCTTGGTGTGGG
GAGAACATACCTGTCCTCCCACCCCCATGTGGCAGTCTTTCAATTCTACAAAAAGAGAAC
ATGGAGTTACAAAAAATATACATGGAATACTAGGCCTACAAACAGTTAGACCAACCCTCC
ATTACAATACTACAGTACATTGGTACAGTGATGTACTGAAACATATATTTACTTACAGTA
TACTGTGGTACAGTATATAGTATGTCATACAGTAATTGCTGTCAACATTTACATACTGTA
CTATAATGTCAAAAAAAGGTAATTACCTGTTCTCTTCTCTAAATCTTCGGATTATGGTGG
ACACAGTGAATCTACTGATGTTTGGTTGTACCCTTTGTCCAGCCTCCCTCATGCTCATAC
CATGGACAAGAACATGGTCAATCACAGTAGCTCTGATTTCATCAGATATTACTGTTCTTT
GTCTTCGCTGACCACCTCGACC
>NODE_5840_length_90_cov_56.988888
CAAGAAAGATCAAGTGTAATATATTATAAAAATAAAGCAAACTGGATGGAATATGGGGAA
AAATGCACAAAATTCTTTTTTAATCTTCAACATAGGAATGCTACCAAAAAGAACTTAATG
AAACTGGTTACAATTGACGGAGTCACCCATAATTCACC
>NODE_5849_length_69_cov_4.463768
CTTCTTGCCTTGTCTCTCAGATCGTTCACAGCTTTGTGGAAGTTACCTGTGGCGCTGATG
TTTAGGCCAAGGTATGTATAGTTTTTTGTGTGCTCTAGGGCAACGGTGTCTAGATGGAAT
TTGTATTTGTGGTCCTg
>NODE_5868_length_69_cov_5.463768
CTCTCCAGTATAACACCTGTCCTCTCACCTCTCCTTTCCTCTCCAGTATAACACCTGTCC
TCTCACCTGTCCTTTCCTCTCCAGTATAACACCTGTCCTCTCACCTCTCCTTTCCTCTCC
AGTATAACACCTGTCCt
>NODE_5876_length_314_cov_9.570064
TCATACTGTAGAATATAAACTGATTGTTCGTCCTTTGGAACAAGAGAATTGTGATCTAAC
GCCATAGTTGTTTTAGGTTGATCATTCTCAGTCATTAGTCCTTGAGAATTGGCCTAAATT
GTTGTAATTATAGTGGAAGGAATGACCTCATCTTTGTCTATTGAAGTACGGGTATATATG
AAATCCAGGACGATTGTTTGTCTGTCAATTCAGCTTTAGCTTCAACGAAAACAAAGGTTT
TCTCCGGAGTGTACACTGCAGCCTGGTTAATACTGCCTCCTGTTTCTGGAGCCGTATTTT
TCTAAGGTGTGTGGCACATCTGTGCAGCTATTGTTTATTCATGGAGTAAACCCTTTGAAA
TGTGTTAAGATACTTCCCACTC
>NODE_5877_length_182_cov_18.642857
AGAAAGGGCAGTTTAGGACTTCACCAGTCTGAGCTGGATTTTATGGAATCAGCAGTACAG
CTATCTGCACTGCAGTGCTACAGTCACTCCCGCACACACGAGAGGATATGAACCGAGCAT
ATGCAAGACAGTCTGAAACATTTCAAAGTTTCTGCACAAGATGTCCAAATGTTTTCTCTG
GCTATATCTTCAGAGGCTAAACTGTGATTAATAGCAGTGAAAGAAGCCTTTGAAGCAGGA
TTGGTGACAT
>NODE_5878_length_105_cov_53.885715
TATATCTTCAGAGGCTAAACTGTGATTAATAGCAGTGAAAGAAGCCTTTGAAGCAGGATT
GGTGACATCAAAGTCCTAATCCATGGGTGGCAGGATTTTTATAATGAGTGGGAAGTATCT
TAACACATTTCAAAGGGTTTACTCCATGAATAAACAATAGCTGCACAGATGTg
>NODE_5891_length_170_cov_4.652941
TCCATTTGGAAGACCCATTTGTGACCAAGCTTTAACTTCCTGACTGATGTCTTGAGATGT
TGCTTCAAAATATCCACATAATTTTCATTCCTCATGATGCCATCTATTTTGTGAAGTGCA
CCAGTCCCGCCTGCAGCAAAGCACCCCAACAGCATAATGCTGCCACCCCTGTGCTTCACG
GTTGGGATGGTGTTCTTTGGCTTGCAAGCAACCCCCTTTTTCCTCCAAACATAACGAT
>NODE_5902_length_226_cov_22.022123
TATTGCAGATAGATTGTATCTTCTATCAATGTAATTGTCTGCATCACTTCCAATCCCCCA
TGTTTTTTTTATTTTTTATATATATATTCCCCTTTATTACTTTTCAACCCCACCATCCTT
TCCCTACTTGGAGTAAATTAGTGAACAACAACGCCCAGGCCTCTACTTCCGGTCTATACT
TACTATCTACACCTTATGGACAGAGTTAATTTTACAATAATTATATTATATATATATATA
TATATATATATATATATATATATATATATATATATATATATATATATATATATA
>NODE_5935_length_111_cov_10.477477
GAAAATGAATGTGTTGTCCGTTTTCATTGAACATGGTCTAAAATCATGTTTTAGGTGAGT
TACCAGCCAAAAACGAGGACTGCCCTACAAGTGAGAGGTCATGACGGAGTATGTCTTTCA
CATCTTTGAAAATACGTTTTAAACAGGTTACAATGAACATTGTATAAAATCAAATATTT
>NODE_5942_length_171_cov_239.888885
AAAAAAAAAATGGCGTTTTCATCTTTTGAGCTTCTAGTCATGAAATCTATGCAGCCTACT
CAATCACTTTTTATAGCTACTGTTTACAGGCCTCCTGGGCCATATACAGCGTTCCTCTCT
GAGTTTCCTGAATTCCTATCAGACCTTGTAGTCATAGCAGATCATATTCTAATTTTTGGT
GATTTTAATATTCACATGGAGAAGTCCACAGACCCACTCCAAAAGTCTTTCGGAGCCAT
>NODE_5960_length_160_cov_11.275000
CCCCGCACCAAGCCAGTGGTGCGCGTCGTCAGCCCGGTCCGGCCCATTCCTGCTCCCCGC
ACCAAGCCTGTGGTGCGCGTCGTCAGTCCGGCACAGCCCGTGCCCGTTTCACCGGTGCCT
GGTCAGGTACCGGTCAGCTGCTCCACACCGGAGCCTAAGCAATCCGCTCCACCGATGTCC
AGTCCAGCTCCAGCCAGCGGGACCAGACCAGGGGCGCTACGGGGGGGT
>NODE_5970_length_69_cov_4.927536
GCATTCAGGCCAAAGAGTTCAATCTTGGTTTCATCAGACCAGAGAATCTTGTTTCTCATG
GTCTGAGAATCTTTAGGTGCCTTTTGGCAAACTCCAAGCGGGCTGTCATGTGCCTTTTAC
TGAGGAGTGGCTTCCGt
>NODE_6006_length_200_cov_5.700000
ACCCGTCCTGCGTCTCGATAAAGGTGACAGACTGTTATTTAAAGCCCAAATACTCCACCA
TCAAACAGTGAGTAAACAAGCTGAAGGTGAATGAGCCATCTCAACCCATAACAAAGTGAG
CAGGAATACATTTACATGGGAGAACAGAGGAGCACATTATTCTAACAACTACCTTTTGCC
AGACCAATCTATCTACCAAATTAGTTTATCGTGTAATACCCTTCCAGAAGCTCTTCTGGC
AGAAACAAGATATTATTCTCCTGGAATg
>NODE_6007_length_294_cov_9.251700
GAGCCCACGTCAAGAAAACAGCCCCCCGCCCAGCCAGCCCCCCACCCACCCTGCTCTCCG
GGGGCACGGAGACAGCGCTTTACAAGGACTGATGATGCTGCAAAGACCACAATAATGATA
ATTAACTTGCTGAATTTAGAAGATTATGCTGTTAATTAGTTGCAAAATAAAGATAAGTAA
TATAGCGGCAGATGGTTGAATAACACCCATGAGATGGAGGGTTATTACACTGATGAGGTT
TCTGTGGCAGAAATGAAATATGAATCTGACTGGCTTCTCCCTCCTTCTATGGGCCATTCC
AGGAGAATAATATCTTGTTTCTGCCAGAAGAGCTTCTGGAAGGGTATTACACGATAAact
aa
>NODE_6011_length_295_cov_3.837288
AAGGCTATATGGTGAAATACTTAACAAGCACTTCTGCTATAGTGGTCTTTAAAAAAAAGC
CTATAGGTGCTTCGGGAAATAGGTCCAACCATTTCCACTCTGCCCCAAATAAACGTGGAT
GTTCTCCATCCATCAGGTGACTACATGGAGAGCTGACCTGTCATAAATTCGCTGTGGGGA
TGATGACAGCGCTGGAGCCAATCTTCATGAAAAAAATAAAAATGTCACTGGCTCCCTCCT
ACCATCCCCCACTCCCTAAGCCCCTTCCAACCCCAGCTCACCCTTTACCCTCATAACTAG
AGCTCCTTCTCTCACTCTTTTCCCACTGTTTCTCTCTACCTTTCCCCATCTTACCcctct
ctc
>NODE_6012_length_1029_cov_9.150632
ATATGATGTCGGTTCTGGAGCATTTCGGATTTGGAAAGGAATTTATTAATTGGATAAGAA
TTATTTATGCACACCCAATGGCGTCCGTGGTGACCAATCAGGAAATGTCGCAGTCATTCC
GCCTGTTCAAGGGGTGCCGACAGGGGTGCCCTATTTCGCCTGCTCTCTTCGCTATAGCCA
TGGAACCCCTTGCTACGCGCATTCGGGCATGTGCCGATATAGCCTCTGTTAAAATAAAAG
ACACACAGCACAAAATTTCCCTATATGCAGACGATGTTCTTTTGTTTTTGTCCAAGCCTA
AAACGTCTATTCCACCATTACTTAACTTGATAAACACATTCGGCTCCTTCTCTGGCTACA
AGATAAACTGGCAAAAAAGTGAGATGATGCCAATATCACGGCCTGTGGATATGCAATTTC
TGCAATCTACCCCGCTTAGAACAGTGAGGGACAAGTTCACAAGCCTTGGCATTGTAGTGA
CAAGAGACCTTGACCAGCTATTGAAAGTGAATTGGGACATGAAAATATATCAGCTTAAAC
AAAATATAGATTTCTGGAAAACTCTGCCTATTTCCTTGGTTGGTCGTATAAACGCTATTA
AAATGGTTGTCCTACCCAGGTTTCTTTACCTCTTCCAATGTCTACCCAATTTCATACCAC
AAAGCTATTTTAAGAAACTGGATTCAATAGTAACTCCATTTTTATGGGATAACAAGGCAG
CCAGAATTGCAAAGAAGCATTTATGCAAGTACAAGATAGAGGGGGGCTTTGGCCTTCCTC
ACTTCAAACTGTATTATTGGGCTGCTAATCTGAACATTGTGTCTTTCTGGAGGGAAAGTT
TACCTGAGATGAGACGGAAGGATATGCCTTCATGGCTTTTGATTGAGCAGGCCTCCTGTC
AACGTTCCTCACTCCCTGCACTTGTTAATAGCCCATCATATGTGAAAAAAGCCACTTATG
ACTCCAATCCAGTCATTTGTCATACTCTTAGGATCTGGAAACAGATTAGGGATTTTCTTA
ACATACCCACTGTGTACATAGACAGCCCGATTAGCCGGAATCATGCTTTCCACCCTGCAA
TGGACGATGTGGtgttt
>NODE_6014_length_69_cov_17.101450
ATTTTTAATAACCCCATTAAAATCTGTCAGCTTTAAACTAGAGATATCTGTTTTTTTGCA
TCATAAACGCTGATGTCACACCTCCTCATCAGCGGTGAAAGGTGGCAAAGCTAGAACGGT
GTTTGTCAAACCGTGAG
>NODE_6015_length_143_cov_44.230770
GTTGTGGAGGTCGTATAGCAAAATGAAGAACACCACCGTGTTCGTGAGAGTATCCCCTTT
CCATAGAGTGGTCATAGGCTTTTGTAGGTCAAACCATTCGGAAGCTACAGACGTTTTTGT
GAGAAGACCGATTATCGGGATGTCTCACGGTTTGACAAACACCGTTCTAGCTTTGCCACC
TTTCACCGCTGATGAGGAGGTGTGACATCAG
>NODE_6026_length_69_cov_9.565217
AAGTTACATCCCCTGCCCGTTCCACAACGACCATGGTCCCACCTCTCGGTGGATTTTGTG
ACCGACCTTCCCCCCTCCCAGGGGAATACCACCATTTTGGTCGTTGTGGATCGGTTTTCC
AAGGCCTGTCGTCTCCT
>NODE_6031_length_314_cov_9.213376
GATGGGAGGTGTTGAATGGAGCTGAAGGATGGGACTAATAACAACAACTAATAACAACAA
GATAACTAGTGTAAGACATGCTGTGTCCATAATAAGTATATAGGTTATATATTGTGAGCT
TTTGTGAAAGAGCACAGTTAGAAAGATATGGCATATAGAAGCATACCAGATGGACATCAT
GAAAATGATCGGAGGAAGTTCAGGAGTAAAAACAAACAAAATATAATTAGTGACTGTGTC
CATAAAATGTATATAGTATGTATAAGCATGAAGTAGAGGCCTAAGCATTGTTGTTCACTA
GTTTACTCCAATTAGGGAAGGGATGGTGGGGTTGGAAAGTAATAAAGGGAAATATATACA
GTGGGGAGAACAAGTATTTGAT
>NODE_6033_length_278_cov_4.079137
CGCGTTCTGTAAATATTTGTGGGTCACAGTTTTAAAAGATAAGTGTGCACATGGGCCTCA
ACTAAACCAACCGATAGGCTGAGGGTGTGTAGCCTACACCTGTGTCAGATTTAATTTCAG
TGAAATGCTTTAAATATAGGATGAAAGAAAGCGTACCTTTTTGGTTATATGTCAACGCCT
TGACATTGGCAACTTTGCGTTGACAATTAACTGCTTGTTTGACAATTAACTGCTTGTTTG
ATAGTCGGTGAGTTCATAAAATGGGCCTGTCATGTTTAGTACTGACTTGGGAAATTAGTT
GTTGCGTTTTTACCAAGCTGTACTCTGTAGTTTAGAACTAAAATGg
>NODE_6034_length_423_cov_12.834516
GCACTGTCATCAAGTTGATGAAGGCAAACACCGATATGTCTGGCAAATACAGTGAATGAA
AAAAAAAAGGTTGGGGGGAGGGGGATTGTGTTTGTGCGTGCCTGCCAGCCGACCAGGTTA
CCAGGCACCTGCTCCACTGAAGGTGAAAGAAGTGCTCACTTGAGCTCATTGAAAAGTAGA
TGTGACAGTAAATTTTTCAGCCTCCCGAGATGGGAGATCTTGTTATAGCAGTCAGGATGG
GGGTCAGGGCAGTGGCTGTTGATGATTGAGGAAAAGAGAAGTAAATTCATTCTGCTTCAG
GCACTTTGTCAAGTGCCAGTAGCTTACCGTTGAGAGCCACTCACCCATCACTGTGTTACT
GCCCCAGAGGTCACCCTCCCGTCGTAAATCAGAGTCACCTCGCCTCGGCTGCTAAACCTA
TTGCCTGCTCTCCTATTGCTGCTCCCCCTGCTCCTGGAGAAATGAAAAAGGAAGATCAGC
CAAACCAAGTt
>NODE_6036_length_69_cov_3.188406
TTACTGTAGTCCAGAGGTAAACTGGGTTCTTACTGTAGTCCAGAGGTAAACTGGGTTCTT
ACTGTAGTGCAGAGGTAAACTGGGTTCTTACTGTAGTCCAGAGGTAAACTGGGTTCTTAC
TGTAgtccagaggtaaa
>NODE_6044_length_161_cov_13.161490
GACGATCGTGACAGAAAAACCCACCATAAAAGGACCAAGCAGCGCGTCCAGGAGCAAAGG
GTCTGGACATGGGAGGAACTGTTGGACGGTAAAGGGTCCTGGACTTGGGAGGAGATCCTG
GATGGTATGGATCGCCGACCATGGAACGAGACGGTGGAGAGGCGACGGCGAGAGGAGCAA
CGGCATCGGCAGGGCCATCGTCGGAAGGACGGGAGGCAACCCCAAAAAa
>NODE_6063_length_69_cov_6.681159
AGAGGAGGAATGGGAGAAGGTCATGTGGTCTGATGAGACAAAAATAGAGCTTTTTGGTCT
AAACTCCATTTGCCGTGTTTGGAGGAAGAAGAAGGATGAGTACAACCCCAAGAACACCAT
CCCAACCGTGAAGCATG
>NODE_6074_length_104_cov_9.038462
TTCTTTTTTGTGAAGAAAAAGGATGGAGGTTTGCGTCCGTGTATTGATTACCGCGGTCTC
AATCAGGTAACTGTGAAATATAGTTATCCACTCCCGCTGATTGGGACCATGACGGAGTCA
TTACACGGGGCACGGTTCTTCACAAAATTGGACCTCAGGAGCGCATATAACT
>NODE_6075_length_70_cov_4.300000
CAGTTCAGAATATGACAGGAGACACTGTTTGAGTGTAACAAACGTGAAACATTTCTTTTA
GCCATTTCAAATGAAAACAGGGTCCAAAATCATTGGTTTTCGTTCAGCACTGGAAGGACA
GGCGCGATCTACAATAGg
>NODE_6081_length_465_cov_6.526882
TTTTTTAGAAAGTACAGTCTCTGTTGGCTCTTTTTGTAGATCTGGTCTGTACATTTACTC
CACTGAAGCTTACTGTCCAAAAAGACACCCAGATATTTATATTCCTCTACAATTTCTATA
TTCTGGCCTCTGATAGATGTTGCAGAGGTAGGTGTTGTACGCTTCCTGAAGTCTATGCAC
ATCTCTTTGGTCTTGTTAGTATTGAGGACCAAGTGTGATTCCTCACACCACTCTACAAAG
TCATCTAGGACCGGGCCATGATGTTCCTCGTCATCATGCAACAGGCTGATCAAGGCAGTG
TCATCAGCGAACTTAACGAGGTGTCTGTCAGTATGGGAACTAGTACAACTATTAGTGTAC
AAGATGTACAGAAGTGGGGACAAAACACATCCCTGAGGAGAGCCTGTGTTGGTATTGCGT
ATATCCGACACATGGGGACCTATTTTGACTCGCTGTGAGCGTTGGCTCAGGAAGTCCAAC
AGCCACAAAACCAGCCCCCCATCTAAGGAAAAGTCCCGAAAGATCGGAAGAGc
>NODE_6102_length_87_cov_16.252874
GACAATGTTCATGGAACTCAGCTTAAAACCTGTTTGCAAGCTTGAAAACCCTTACATATT
GTAGAACTAGCCCGGCCCTCCAATGCAAAACGTGTAACAGTGATTTTGGACCCTGTTTTC
ATGCGAAATGCTGAAAAGAAATGTTTCCCGTCTGT
>NODE_6148_length_297_cov_8.521886
AAAAAGCTGGGATATTTTAATGTTAACTGTACTATACTGACTGTGTTTTACAAATCTTAG
TATTTAAACTTTTTGCATTGTTTGTTGGTTTGGCAATGCCACTGTCAGACAGAAAAATAT
GCTGAGAAGGATTATCACCACAGCAAGCAAGGTGATGAGATCTTTAAGTTCAGAGCCCTC
AGCAAGGCTCACAAAAACATTTTAGACCCAAGCCACCCCCGTACCTGAACTTTGAACTAC
TCCCCTCTGGGTGCAGGTATAGGGCACCCCCCGGCAGGAAAAACAGAACTAGACAAACAT
TTGTGCCAGGTGTGATATCCCTCCTAAACAGCTTGGGCTAATGTTCCTATCCACCAGTAA
GGCCa
>NODE_6176_length_69_cov_40.855072
CCTTCCTCCCGTGTTACTCTGAGGTAACCAGGTACAAAAAATGGTGGGGACTTAGTCTGT
GAGCGGAACAAAAAAAAAGAACCAGGGCAGCCCAAGGGCGGTGGGCACCCCGAGTCCGAG
CAGGGGTGGTCGGACTA
>NODE_6236_length_72_cov_156.347229
GCACAATCCCTCCATCAGTGCTCAGACTGTCCGCAATAGGCTGAGAGAGGCTGGACTGAG
GGCTTGTAGGCCTGTTGTAAGGCAGGTCCTCACCAGACATCACCGGCAACAACGTCGCCT
ATGGGCACAAACCCACCGTC
>NODE_6244_length_503_cov_39.930416
GAGCGCCTGACGAGGGGGCTGAGTGGTTAAGGTGATGGACTGCTAATCCATTGTGGTCTG
CACCAGCGTGTTCAACGTCGCACAACATTTATTAATTTCATCCTTGAAGGACTCTAAATG
AATATTGACATGCTAGAGTAAAGCAGACTTTGAATACGTACACAAACAAGGATATTGATT
CAAACCCACGCCGCTGGAGATTAAATGCAGCACCCAAAATCAGTAAATGCTTGCTGCTTT
GCATTGGCCGGGAATCGAACCCGGGTCAACTGCTTGGAAGGCAGCTATGCTCACCACTAT
ACCACCAATGCAATATAATTTAATACGGCAACATGGAGAATAAAATCATATCCTGACCGT
CATTTCTATGGCAAGCCAAAATTCTTTGACCAAACGGCTTTTTGGTCTAGTTGTATGATT
ATGGCCTAGGGTGCGAAAGGTCCAAGGTTAAAAAATCTCTCATTTTAACCAGTACCGGTT
ACCTTCAGACGACTCCCGTGACACTTGTGGGGAACGTAGGGCAAAACGTAGAACATTGTG
ACAAGTGGGGTCAAAGTAGCTTGAAGGCTAA
>NODE_6263_length_69_cov_12.144928
AGCTGGGACCAAAGTAACAAAGCCAACCATCAGTAACACACTACGCCGCCAGGGACTCAA
ATCCTGCAATGCGAGACGTGTCCCCCTGCTTAAGCCAGTACATGTCCAGGCCCGTCTGAA
GTGCATTTGGATGATCC
>NODE_6264_length_1624_cov_20.089285
AGAGAGAGAGAGAGAGAGAGAGAGAGAGAGAGGGGAGGGAGATAGTAAGGGGGTTAAGAG
AGAAACAGAGATACAAACACAGAGAGATAGGCAGAGAGAGGGAGAGATAGATTAGTTTAC
AGTGGTACACAGCACCATAAGCAACACCTACATCATGTTAGTACAACTGAAAACATCTAA
TCAACCTACTTAGTACATGATTCTGACATAATAACACACTAGACGTGGCTCATACAGCTG
AGCTGTGAGACTAACACACAGTCCATTCATTCATTCATTCATTGGTATAAAGGACATTAG
TCAGAATGTAAATGATGTGGTAAACTCATCACCCATGTAAGCAGCCCAGTGGATTGCTCG
GCGATCCTTCTTGTCAAAGGCATTAATGTTGGCTCCTCTGGAGAGAAGCAGCCTCACCAT
CTAACAGGGAGAGGAGAGAGAAACAAAACACAGGTTGAGGAAAACTAAACAGCAAAATCC
GCTAAATCTGGCTTCAAAGCCTTCCCTTTAAAATTATATATTTTGTATTCACAATGAATG
AAAGATAACATGTAAAGACATGGTACATTTCTCCCCTTTTAGTCCCCCTTTGACCTCCCC
CTCCCCCCAGAATGCCTCCAAACACATTTAAAAAGAAAGGGAAAGTAATTGAGTTACATG
TCAGAAAACAAAACAAAAGTATACAACAACGTTACTTCAAGCAAAAATGTAATAGCCTAA
CAATTTCAGGTGATTAAGTGATTTTATAGGCCTATATAGCAGTAATCTCAAGGTGGGGCC
AAGAGTACTAATCTGGAGGAAGTGTTTGGAGCTGTTCAAAATAGGATATCATCGGGTCCC
AGGAGGAATAAAATGAGTTGGTTGACCCTCGAATGGTAACTTCATTTTTTCTCATTTTAG
GAACAGCTTCAGATCTTTGAGCCAAAGAGAGGCTAAGGGAGGATTGATAGATTTCCAATC
CAATAAAATCCTTCTGCGGGCTAACATGGAGGCAAAGGCAATGGCATCTAGCTGTCTATT
GGTCAGAGAAGGATTGTTGTTTGGTACTCCAAAAATAGCAATTTCTGCACTAGGCTGCAA
CTTTATATCAAATGCTTCAGAAAGGGTTTTAAATAGTGGACAAATAATCTGCCAGACGGG
GACAGGACCAGAACATGTGGGTCAAGTCCGCCAAGGAGCTTTTACACCTGTCACATGTAC
CATCAATATTTGGGTAGAATTTGGACAATCTGGCCTTACTGAAATGGATACGGTAAAGTA
CCTTAAACTGTATAAGGCTGAGCCGGGCACAAGAGGAGCTTCCATTTACCCTCAGTAAGG
CATTTCACACTCAGATCGGATTTTATTCAAAGCCTCCTCTGAACAAACTCAAGCATACAA
CTAGGGCTGTGATGGTCATGGAACTTCAGGTGTCGGTGATTGGCGTGTCTTATGTACGTG
GTCATCGACAAAACTGACAGCTGACAGGGGGGCGGGACGGACATTAGCAAAGGAAAACAT
TAGCGCGTTTAGGCCAGTCTTGCTCTCAAGTTTGGGGAAGCTAATTTTCTCCATGAAAAA
TATCAAGCATTCCATGCATCATCACATTTGCAAACTTATAAAAAAAAAAAAAATTGTTCA
CCTTTATTTAACCAGGTAAGCCAGTTGAGAACAAGTTCTCATTTACAACTGCGACCTGGC
CAAGATAAAGCA
>NODE_6298_length_232_cov_9.724138
TGGTCTGCGAATGTACTCAATTGGCATCTTCTGTGAGTAGGAATATCTTCATGTGTCTTG
TATGTATTGTGTCTAATGTGTCTGTGCATGTGTGTGTACTATACAGTACGTGTGTGTGTG
GTTACCTGCTGTCCAGGCTTGATTGGTGACAGCGTGATTCCCTGGGTGTTGATGACAGGC
AGGATCTGATTGCCGATCACTGTGGCAATGATCTGGCCCTGGGTGTTGGTCAGAAGCTGA
GGTGTAATTGGCTGGACCTGCAGCGCAGGGTTTCCGCCCCCTGATTGGCTCGAGGGCCCc
>NODE_6299_length_69_cov_3.681159
GTTTGTTACACTCAAACAGTGTCTCCTCTCATATGCTGAACTGGTCGCATTGTGAATTTT
GGTTAAAAGATGATTTTGGACAATGTTCATGGAACTCAGCTTAAAACGTACTTGCAGACT
TGAAAACCCTTGCCTAT
>NODE_6307_length_530_cov_11.847170
TGAATACTCCCTTTTACTCGGGTTCTGAGTCCTCCAAGGTTCACATAGATTTAAGTCCTG
AATTAAATGCTGTAATTTCTTTCTACTCTGCGAGTGGGAAGTGTCTAAACCAGAGGAGCG
ATCTAGATGAAGATCAAGAGTGCAATTAAAGTCCCCTGCCATTAGGACCTTACCAGGAAT
GGAGGCTATCAATAGAAATACATTCTCAAAGAATTTGGGATTATCATCATTAGGACCATA
AACATTAACCAGATTAATATGCTCATTCAAAAGAGTTCCCTGTATCAAAATGTATCTACC
AGCTGTATCAGTTATAATAGTATCCACTTGAAACGGAACAGATTAGTGAATTAAAACCAT
AACACCATGAGAATGAGAGGAGAAACAGGATGCTATTACTTGCCCTTGTCATCTCCTGCA
TACTTTAAGTAGCTCATCCTTCAACAAGTGAGTTTCTTGTAGGAACACAATAGATGAATG
AAGTTGTTTAAGCCTAGTAATAACCTGTTTTAAGCTTGGATAGTTTACAAACTCCACAGA
CATTCCACAAAGTATATTTAAGTTTTACATTTGAAGTCATTTAACCAAAGATGTAAAc
>NODE_6326_length_193_cov_8.284974
TATATCATTGCAGACACTGGAATGTAGTCCACTACACTGCATCTCCTCAGCAGTGTCGAC
TTTCAATGAAACGTCGATGATGGAATCTGAACATTTCCACACCTTCCTTGTTCCACTTCC
TCCAGTCCATTCATATTGTCCATGTTTGAGTATTTGAATCCCCTCTACACATTCCCCCAT
ATGCTTCTGGAAGAAAAGAAAAGACCAAACAGTATCTTTTGCAAAACAACACATTCAAAT
TAAAACATCAATATCAACTAA
>NODE_6340_length_171_cov_28.058479
TCTTCAAGATGTTCAAACGTTCATAGATGACCAGCAGGGTCAAATAATAATCACAGTGGT
TGTAGAGGTTGCAACAGGTCAGTACATCAGGAGTAAATGTCACTTGGCTTTTCATAGCCG
GGCATTTAGAGGTTGAAATAGCAGGTGCGGTAGAGAGAGAGAGTTGAAAACAGCAGGTCT
GGGACAAGGTAGCACGTCCGGTGAACAGGTCAGGGTTCCATAGCCGCAGGCAGAAGAGT
>NODE_6351_length_129_cov_9.643411
GTCTGTGCCCAATAATGTTTGTACCATGTTTTGTGCTGCTACCATGTTGTGCTGCTGCCA
TGTTGTGTTGCTACCATGTTGTTGTCATGTGGTGTTGCTACCATGCTGTGTTGTCATGTG
TTGCTGCCATGCTATGTTGTTGTCTTAGGTCTCTCTTTATGTAGTGTTGTGGTGTCTCTC
TTTATGTAGTGTTGTGG
>NODE_6379_length_936_cov_28.423077
GTGCTGACAAGTTATTATGCACAGAACGGTGGGTCGGCCGTGTGAACAAATTAGGAGTGT
TGGGTGCAATGTCACTAAGTCAGTGTGAAAACATTAGGAGTGTTGGGCGCTAACCCTAAC
CCTTCTCACAAAAACGTCTATAGAGACTGAATGGTTTGAGCTAGAAACTACTATGACCCA
TCTATGGAAAGCTGAGACTCTCAAAAACACGTACATGTAATCGGTTCTGCTCTATAACGC
TCACAAGCCACACAAAAGCAGTTAGAAGGTAATGCGTTGTTCTACATAGAACATTGAGGG
AAATCCCAGGGCATTGTTGTCACAAACTCCAAACTCAACACAGTTGTCACTGACTTGTTG
GATATATTCGTTTCTCATTGAACAACTAATGTTTAGCACAAAGTAAATCACCTCACACAC
TGGAAATCTACAATGGATTCACAAAAGTCTACCTACTGAGAATGTGTAAATGTCCAAACT
GTAAATAAAAGCAAACTTGGTCTTTTCAAGAGGCAGTTGAGAACTCTACCATCACAAGAG
ATTTCTGGATAGCGTGGAAATCTTACACATTTTTCTACCTCTGGAGATTGCATAATTGTC
CGAATTTCATGTTCGAAATCTGTTGCATTGGCCGGGAATCGAACCCGGGCCTCCCGCGTG
GCAGGCGAGAATTCTACCACTGAAACACCAATGCCTTGCAATGTTGAAATTACCCCACTG
GCTAGAAATCGTATATCAGAAAGCAGTAGATTGAATTGATTGCGTTTATTCTGCTATGTG
GACTTAGTGACGTCTTACACCCTATATACGCCTCATAAAAAGACTCAATACTCCCCGTCG
GGGAATTGAACCCCGGTCTCCCGCGTGACAGGCGGGGATACTCACCACTATACTAACGAG
GAGCAGGTGGTTACATTTTCACCCTTTATAGTAGAAATGTATGGAGGTCCGTAAGGCCTC
TTCCCTCAGCTGGCATACCATATAGGTACTTAATTGGTGGATAT
>NODE_6380_length_69_cov_41.130436
TGCACCCAACACTCCTAATTTGTTCACACGGCCGACCCACCGTTCTGTGCATAATAACTT
GTCAGCACTATATCCACCAATTAAGTACCTATATGGTATGCCAGCTGAGGGAAGAGGCCT
TACGGACCTCCATACAT
>NODE_6381_length_243_cov_8.053498
CGTCTCTGGGAGTACGGGTGCATGTCAAGCGATTGTTGAATTGAAATATTGATGTGGAGT
ATCAAAGCCGTGCGTAGCACTCCTGTGTTTCCAGAACTAACCGCAAGGCGCTTTGATCAC
ACCCTCCTGTGATCTGACTTCTGAAGTTGTTAAGAGTGCCGGAAAACAAAATGCAAACAA
ACTTCAAGTGCACCTGGTATTGATAAAAGTTTTCTTTGACAAGTGGAGATGTTTGCTGTC
TGTCTGTGGCTGCCCAGGTGACTGGAAAGGCTATAGCTTGCATACATGCTAATAGACAGA
TGTAGGGCCTt
>NODE_6382_length_162_cov_3.771605
GCGACTCAATTACCACCTCATCGACAGGGGGATTGTGCGATAGACCTCCAGGTAGGCGCT
GCGCTTCCACGTAGTCACGTGTATCCTCTTTCTCAGGAGGAGACGGCCGCTATGGAGACC
TACATCACAGAATCTTTGAGACAGGGGTACATACGGCCGTCTACTTCCCCTGCGTCCTCA
AGTTTCTTTTTTGTGAAGAAGAAGGATGGGGGTTTACGCCCGTGTATTGA
>NODE_6391_length_275_cov_16.639999
CCGATCTTTGGGAGGGTTAGCCAGGGCCAGGATTTCACACAGTCAGTATTGAGTGGGATT
GAGGAGGCAAGCTCTTAAGCTGTCTTTTCAGGCGCAGCAAAAGCCCTCCATCTGTCCACC
CCTAAAACTGGGGGCGAGTTTACTCAGCTCCCTGTTGGCTGATTGGGCCTCCTGAAGCAG
AAGTAACAGCATCAATAGTGTAAACCCTTGCTACTTGAGAGTATTACATTTCTTTTCATG
CTTGACTTAATCAAAAGTGGGGAAGTGAAATTTACACCTTTTTGATGTTCTTTTTTACCC
GCTGACTAAGAGAGGGCGATCTTAACCCATTTGATCTTCACAA
>NODE_6394_length_69_cov_4.028986
TGAGGAGTACACCACATCAGTCACTGGCTTCATCAATAAGTGCATCGATGATGTCATCCC
CACAGTGAACGTACGTACATACCCCAACCAGAAGCCATGGATTACAGGCAACATCCGCAC
TGAGCTAAAGGGTAGAg
>NODE_6439_length_71_cov_26.943663
TGTAGCTGCGTGAGAGAAAATATTATAATTGAATCCATTTTGAATTCAGGCTGTAAGAAA
ACAACATGTGGAATAAGTTAAGGGGTATGAATACTTTCTGAATGTACTGTATATCTGCAA
GAAAATGATAAATATGTGA
>NODE_6440_length_412_cov_20.262136
TTCTACCCACCTGAAGTTTGTGGACATCACCCCTAACACAGAGTCAGACCCTGCTTCTTC
CCACCGTATGGTTGTTGACATCACCCATAACTCAGAGGCAGACCCAGCATCTTCCCACCT
GGAGGTTGTGGACATCACCCCTAACACAGAGGCAGACCCGGCTTCTTCTCACCTGGAGGT
TGTGGACATCACCCCTAACAAAGAGGCACACCTTGCTTCTTCCCACCTGGAGGTTGTGGA
CATCACCCCTAACAAAGAGGCACACCTGGCTTCTTCCCACAAGGAGCTTGTGGACATCAC
CCCTAACACAGAGGCTGAGACGGCTTCTACCCACCTGAAGTTTGTGGTCATCACCCCTAA
CACAGAGTTAGACCCGGCTTCTTCCTATCAGGAGGTTGTGGAAACCACCCCTAACACAGA
GACAGACCCGGCTTCTTCCCACCTGGAGCTTGTGGACATCACCCCAAACACAGAGGCAGA
>NODE_6441_length_216_cov_12.212963
TCTGCATCTGTGTTAGGGGTGATGTCCACAAACTCCAGGTGGGAAGAAGCAGGATCTGCC
TCTGTGTTAGGGTTGATGTCCACAACCTTCAGGTGGGAAGAAGCCGGGTCTGCCTCTTTG
TTAGGGGTGATGTTCACAACCTCCAGGTGGGAAGAAGCCAGGTGTGCCTCTTTGTTAGAA
TTGATGTCCGCAATCTCTAGGTGGGAAGAAGCCGGGTCTGCCTCTGTGTTTGGGGTGATG
TCCACAAGCTCCAGGTGGGAAGAAGCCGGGTCTGTCTCTGTGTT
>NODE_6460_length_166_cov_15.066265
AAATATGGCTCCCAATCAGAGATAACGAGCCGACAGCTGACACTCGTTACCTCCGATTGG
GAGTCACATGACGAGACAAGACACTACAACCAAAACCAAACACAACCAAATGAACACACC
CTATACCCAACACAACCAAATGAATACACCCTGGCTCAAACTACACAGTCCCGGAGCCAG
AGCGTGACAGTACCCCCCCCTAAAGGCGCGGACTGCGACCGCGCCTCAAAAACC
>NODE_6461_length_69_cov_16.043478
GACATCACTCCTGGCATCGCTGCCTGGGAGAGCCACTCCCCGCACCGGAACACCAACGTA
GGGCCACTGGGTCAGACGGGTCGTCTTGGTATCGCTCAGCGAGTCTCGGCCGGAGCATAT
CGGGGAAGCGGGGTAAA
>NODE_6469_length_137_cov_18.846716
GCCCTACAAGAGAGAGGACATGACAGAGTATGTGTCTTTCACATCTTTGAAAATACGTTT
TAAACAGGCTACAATGAACAATGTATAAAATCACATTTTTTCGATTGCACAATTCAACCA
GCAGATTAGTTGTAACTGCCAATGTGTGGAGACAACAGATTTGAATGAATGTGGTCAAAA
ACACAGGTTTTAGGGATTTGCAACA
>NODE_6481_length_69_cov_6.449275
GACGGAGTCTACAACCCACACAAGTGGCTCAGGTAGTGCAGCTCATCCAGGATGGCACAT
CAATGCGAACTGTGGCAAGAAGGTTTGCTGTGTCTGTCAGCGTAGTGTCCAGAGCATGGA
GGCACTACCAGGAGACA
>NODE_6496_length_69_cov_23.333334
TCCAGTGCTGAACGAAAACCCATGATTTTGGACCCTGTTTTCATGCGAAAAGGCTAAAAG
AAATGTTTTACGTTTGTTACACTCAAACAGTTTCTCCTCTCATATGCTGAACTGGTCGCA
TTGTGGATTTTGGTTAA
>NODE_6510_length_69_cov_12.942029
CTCCAAGCTGGCTGTCATGTGCCTTTTACTGAGGAGTGGCTTCCGTCTGGCCACTCTACC
ATAAAGGCTTGATTGGTGGAGTGCTGCAGAGATGGTTGTCCTTCTGGAAGGTTCTCCCAT
CTCCACAGAGGAACTCT
>NODE_6561_length_564_cov_23.303192
GGACACAACCATGGATATGGCCTCAAGCATAGCTTTGGGCCAAGTCACGGACATAGTCAC
GAACATGGACACAGCTGCAGCCACAGCCAAGGTCATGGACATAGTCACGAACACAGCTTC
GGCCATGGACTCAGTCATGGGCATGCATCTGCCTCTCAAACCAGCAGTCACTGGGCTCCA
GTGGCTCAACATCCACATTCTCAACATTCCCACCTCAGTCCACTGTCTGTGTCTGTCAGT
GCCCCCCAGAGTTTCACAGCAAAGATGCCGGAGTCACTGCCAGAATCTGTGATGGTTCAC
CCAGGAGCACCTGTGTCTTCACTGACAGATTGATGACTTCAATCCGTAACGGCAAAACTC
GCTATAGCTCGATTGAAATGTAAAGGCAATGTTCGCGAAGACCGGAAATTACATTTACAT
TTCAAGCGTGCTATTTTCAGCAATCACAATCCTTGTAAAAACGTCAACTCTTGGTATAAC
TAATAACATTAAAAAAATACAAATGTCAGTGTGGTTATAAGCCGCTATAGCTCTGAACTA
CGGCGATACGGATTTAATCGAGCCCATAGTTGTCATTCAATGTGTTTTCTGTCTCATGTT
ATACATTGAGATGTAATATGCTTGGACAAGTG
>NODE_6570_length_156_cov_16.993589
CTAACACTTTTTTCAATTGCTTGGATACAATACACATAAAACTAAGATCATTTGTTCATT
TAACAAAAATCACCTGTTCAATATGACACAACTTAACATCAAAGTACTACTATTTCAAAA
GGCAATTCACACATTACATTTCAGATGAGTGTCTATTCATTTCATTACAATTATCCAACT
ATCAATTGATACAACTGCTCAAAATGATAAGTAACTGTTGCATT
>NODE_6571_length_137_cov_9.693431
TACATCCATAGATAATGTAGTCTAATTGGTTCATGCTCCACGCTAATTGGTGACAATGAA
TCTCGTTATCTTGAAACTTTCATGATCTAAACATGGAATATTGTTTGTCTGTTTCCATAC
AACTATGCATTAAGAGTAATGCAACAGTTACTTATCATTTTGAGCAGTTGTATCAATTGA
TAGTTGGATAATTGTAATGAAATGA
>NODE_6572_length_289_cov_6.564014
CTGACTTTACCTGTCCCTGCGAGCGCCAGATGGAAACCCTGCATTCTAATCGCACTCTAC
CTAATATTCTACTTTCTCTTCTTCTCTGGATCAACAGCTCCAATGCATTTACATTACACC
TGTCTGTGTGAAGAGCTTCAAATAGAGCCACAGAAGCAGAAACAAATTAGTCTGTAATGC
ATTGACTAATGGCCACAGCCTCTGGAGACAGCTGGACTCAGCAGCCCAAATGCCACCCTA
TTCCCTACATAGTGCACTACTTTTGGCCAGAGCCATATGGGGAATAGGGTGCCATTTGGG
ACGCACTGAACTCAGGTCCACGTTGGATTCACAACCAAAATAATGTATCATTACAAg
>NODE_6617_length_213_cov_4.633803
GCACACATCCTAAGTGGCGCCGTGACCTCCCTGATCAAGCCCGTACCCAACGGACGACTA
TCTAGGGCATGAACGGGAAAAGGAACGTCAACAGGAATACGGGGAATCCCTAACCTTAAA
CAAAATTTTCTATCAATAAAATTCCCAGCCGCGCCTGAATCTACCAGCGCCTTATGCTGG
GATTGAGGTGCTACCTGTGGAAAACTGACAGGTATACAAAAATGGGCAACAGTGAGCTCT
GGGTGAGTGGGGCGCCTACTCACCTGGAGGGAATCCCCAGT
>NODE_6635_length_156_cov_38.775642
GAAACCGTGACAGTACCCCCCCCTTGACGCGCGGCTCCAGCCGTGCGCCGACCCCGGCCT
CGGGGACGACCAGGAGGACGCGGAGCAGGGCGCGCGGGATGGTCCCGGTGGAACTCCGAC
AGGAGAGATGGGTCTAGGATGTCCCTCCGCGGCACCCAGCACCGCTCCTCCGGGCCGTAC
CCCTCCCACTCCACGAGATACTGGAGACCCCCCATCCGGCGTCT
>NODE_6672_length_69_cov_12.014493
TTAACCAAAATCCACAATGCGACCAGTTCAGCATATGAGAGGAGACACTGTTTGAGTGTA
ACAAACGTAAAACATTTATTTTAGCCTTTTCGCATGAAAACAGGGTCCAAAATCATGGGT
TTTCGTTCAGCAGTGGA
>NODE_6689_length_104_cov_16.298077
GCTCTTCACGAGGACGGCGATATTCTCCCGGTTGATCCCAAGGCCCCTCACCATCCAGAA
TCTCCTCCCATGTCCATGAATCCTTTATGGGAGTCCATAAATCCTGTGTAGGTAGGTCCT
GTTGCCGCTTGACACGCTGCTTGGTCTTTTTGTGGTGGGTTTTTCTGTCACG
>NODE_6690_length_217_cov_5.433180
TAACGAGTGTCAGCTGTCGGCTCGTTATCTCTGATTGGGAGCCATATTTAATCTGTATGT
TTTCTTGTGGGAGTTGTGGGTTTTTGTTCCGTTTTCGGTCTGTGTACCGTGGACTTCATT
GAGTCGTCTTTTGTTTTGGATTTTGGTTACTTTGCTAAATAAAGTCATGTTTCTTGGACA
CGTTGCGCCTTGGTCATACTTGGACGACATAGACGACCGTGACAGAAAAACCCACCACAA
AAAGACCAAGCAGCGTGTCAAGCGGCAACAGGACCTACCTACACA
>NODE_6692_length_161_cov_99.745338
AGGCGAAAGGCTTGTGCGTAATGAAGAGAAACCAGAGTCGTATGGAAGTCAGAGGTCGGG
GCCCGAGATGCACTCTGTTTACTCAAGGCCGGGTTCTCGCGGGTTGTCCCCGAACCCACT
CGCCAACTTTTCGGGGGCTGTGGGGAAAAAGTCACAGACAAACAGACACAGACCCACTAT
CCTGGTGAAGTATTTGTTCTTTTTTTGGTGAAAAACAGACAGACAGACA
>NODE_6732_length_83_cov_3.795181
CCAAATCTTTTCAGTCTCCTTAGGGGGAATAGGTTTTGTCGTGCCCTCTTCACGACTGTC
TTGGTGTGTTTGGACCATGATAATTTGTTGGTGATGTGGACACCAAGGAACTTGAAGCTC
TCAACCTGCTCCACTACAGCCCCGTCGATGa
>NODE_6736_length_186_cov_4.897850
CAATTAAAAAATGCAAGCTCCTTTTGAACCAGACTCTGTTTTGGGCTTAAATAAATCCTA
TCATCTCCATGACAACAGTTGTACTGGTAACATGGAAACATATTCATGTAATACCATGGC
AACATTTTCCAATTGAATTAAGCTGCACCTGCGCACATTATAGAAGAGAGGGAGATAATA
TATATGTATTTTTAAAAGAGATTGTTGCTCTCTGGACAGCTGTGTCTGAGTCGGTTTGAT
ATTACTTTTATTTc
>NODE_6747_length_69_cov_4.101449
CGGACTTTCAGCTCCCTCCAAAGATTTTCTATTGGGTTCAGGTCTGGAGACTGGCTAGGC
CACTCCAGCACCTTGAGATGCTTCTTACAGAGCCACTCCTTAGTTGCCCTGGCTGTGTGT
TTCGGGTCGTTGTCATG
>NODE_6753_length_69_cov_19.579710
ACACATAAAGACATCAAGGAGCCTCCACATCATGTGCCACATTCCAGTCTTCTGTTGGAT
TTCTGCAATAGTCCTTGAACACATGCTGAAACATAAGAGAGAAGAGATGCCCAAGACTCT
GACTGAGATGTACTCAC
>NODE_6754_length_117_cov_7.854701
CTTTATTCCAGTGTGGACCTGTCTCTTCTTTCCCAAGATACTTTTCATTCTTCTGTTTGG
TATGAAACACCACAAGGTGTGAGTACATCTCAGTCAGAGTCTTGGGCATCTCTTCTCTCT
TGTCTGTACTCAACATGTGTTCAAGGACTGTTGCAGAAATCCAACAGAAGACTGGAATGT
GGCAC
>NODE_6759_length_1527_cov_9.620825
AGACGAGCTACTCCGGGACAGCCTATTATAGGGCCAACCCGTCTCTGTGGCAAAAGAGTG
GGAAGAGCCCCGAGTAGAGGTGATAAACCTATCGAGCCTAGTTATAGCTGGTTGCTTAGG
AAATGAATAGAAGTTCAGCCCCCTGGCTTTCTTAGGACCCTAAGGTAAAACTAACCTCGT
CCCATAGAAACCAAGGGAGTTAGTCAAAGGAGGTACAGCTCCTTTGAACAAGGACACAAC
CTTAACAGGCGGCTAAGGATCATAATTACTAAGGTAACCTGTTACAGTGGGCCTAAGAGC
AGCCACCTGCATAGAAAGCGTTAAAGCTCAGACAGACACGAACCTCTTATTTTGATAAGA
AATCCTACCCCCTAACCGTACTAAGCCATTCCATGCCCCCATGGAAGAGATTATGCTAGA
ATGAGTAATAAGAGGGAACAACCCTCTCCCAGCACATGTGTAAGTCGGACCGGACCCCCC
ACCGACAAATAACGAACCCAAACCAAGAGGGAAATGCAGGCCAGAAAAGAGACCAAGAAG
AGCCTACAAAACTAATCGTTAGACCCACACAGGAGTGCCCACAAGGAAAGACCCAAAGGA
AGAGAAGGAACTCGGCAAACACAAGCCTCGCCTGTTTACCAAAAACATCGCCTCTTGCAA
ATCAAAGCATAAGAGGTCCCGCCTGCCCTGTGACTATGGGTTTAACGGCCGCGGTATTTT
GACCGTGCGAAGGTAGCGCAATCACTTGTCTTTTAAATGAAGACCTGTATGAATGGCATC
ACGAGGGCTTAGCTGTCTCCTCTTCCAAGTCAGTGAAATTGATCTGCCCGTGCAGAAGCG
GGCATAAGTACATAAGACGAGAAGACCCTATGGAGCTTTAGACACCAGGCAGATCACGTC
AAGCAACCTTGAGTTAACAAGTAAAAACGCAGTGACCCCTAGCCCATATGTCTTTGGTTG
GGGCGACCGCGGGGGAAAACAAAGCCCCCATGTGGACTGGGGGCACTGCCCCCACAGCCG
AGAGCTACAGCTCTAAGCACCAGAATTTCTGACCAGAAATGATCCGGCGAACGCCGATCA
ACGGACCGAGTTACCCTAGGGATAACAGCGCAATCCTCTCCCAGAGTCCCTATCGACGAG
GGGGTTTACGACCTCGATGTTGGATCAGGACATCCTAATGGTGCAGCCGCTATTAAGGGT
TCGTTTGTTCAACGATTAAAGTCCTACGTGATCTGAGTTCAGACCGGAGTAATCCAGGTC
AGTTTCTATCTATGAAGTGATGTTTCCTAGTACGAAAGGACCGGAAAGAAGGGGCCCATG
CTTAAGGCACGCCCCACCCCCACCTGATGAAGGCAACTAAAACAGGCAAGGGGGCACACC
AAGGTGTGCCTGAGATAACGGCGCGCTAAGGTGGCAGAGCCCGGTAATTGCGAAAGGCCT
AAGCCCTTTTTCTCAGAGGTTCAAACCCTCTCCTTAGCTATGATCACGACCCTAATCACC
CACGTTATTAACCCCCTTGCCTACATCGTGCCCGTTCTCCTGGCAGTTGCTTTCCTCACC
CTCCTGGAACGGAAAGTTCTCGGGTATATACAACt
>NODE_6760_length_202_cov_4.608911
TCAGGCTTAAGCCATGTTTCAGTCAGGCCAATCACATCAAGATTATGATCAGTGATTAGT
TCATTGACCATAACTGCCTTGGAAGTGAGGGATCTAACATTAAGTAGCCCTATTTTGAGA
TGTGAGATATCACAATCTCTTTCAATAATGACAGGAATGGAGGAGGTCTTTATTCCAGTG
AGATTGCTAAGGCGAACACCGCCATGTTTAGTTTTGCTCAACCTAGATCGAGGCACAGAC
ACGGTCTCAATGGGGATAGCTAAGCTGACt
>NODE_6790_length_69_cov_3.057971
TGCAGCGCCCGCAAGGTCCCCCTGCTCAAGAAAGCACATATACAGGGCCGTCTGAAGTTT
GCCAATGATCATCTGAATGATTCAGAGGAGAACTGGGTGAAAGTGTTGTGGTCAGATGAG
ACCAAAATTGAGCTCTT
>NODE_6791_length_164_cov_5.908536
ATCTCTGATTGGGAGCCATATTTATCTGTATGTTTTCCTGTGGGTGTTGTGGGTTTTTGT
TCCAGGTTCAGTCTTTGTCACTGTTGGACTTCACTATCGTCTTTTGTTTTGTATTTACGT
GCTTTACTCATTAAAGTCATCATGTTCACTCAACGCGCTGCGTATTGGTCTGCTCCCTTT
CAAGACGGTCGTGACAGAAAAACCCACCATAAAAGGACCAAGCAGCGTGTca
>NODE_6801_length_585_cov_7.717949
CCAACAACTCAATTTGCGACTGGACTGTGAATGCAGGCACCATTCATCCAAGTACATTTC
TGTCCGACAACAGAGTGACAGAAGTGTCATCCGATGTTGTGGATCTTGTACTTGAGGTTT
TTTGGATAACAGGATTTTTGGATAACAGGAACCCGTCAAGGCCACAGAGTGCCTGCTCCC
ACAACTCAGCTAGTGGAGCAATAGATATGAGAGCTCTTGCTGGGGACTTGGTCAGACAGG
TGTCTGTCAAACTCAGCCCGTTTGTCTCTGAGAGTCAACTCTCCACCATGTCCATGACAG
ATCTGTCATCATCTTTTTCTGACTCCACCTTGAAGCAGTTGTGTTCTCGCTCTGTTGTTG
CTCTGGCAACTGCCTGTCAAGCAATCAAAACAGAGCTCGAGAACCAGAGACCTACCAACC
TGGCAGCCAGAGACCTACTATCGTCTCTGGTAGAGACCATTGAGGACATGGATATCTCTG
ACATCCTCCAGGGCCCGTCGGCCATTTTGGAGGAGGCTGCTGTGATAAAGCACCCAGAGA
TGTCCACCTCGACAATATACAGATCTCTGCTTCTCGACTCATCTCTCGCCTCCTCTAAGA
TGGTCACTGAGAGCATTATCTTCAACAACCCATGTCCATCAGAGGAGAATGTg
>NODE_6851_length_183_cov_8.038251
GCTGCGTTATGAAAGGAACTAGACACGGACATGAATTATCTGTTTAGTGTGTTAACACAC
TCTTGGTATGCTAGCTAGCTAGCGGGTAGCTACTGGTAACGTTTATTGGTAATTATCTGT
TTAGTGCAACGGTGGAGAGTTGTTTCCAATGTTAATGTGCTAGCTAGCCAACGTTTAATT
TTTGCTGCGTTATGAAAGGAACTAGACACGGACATGAATTATCTGTTTAGTGTGTTAACA
CACTCTTGGTA
>NODE_6852_length_83_cov_15.253012
CATTTGAAATGGATGTCCATTCAATTAAGAACATATTATTCTTATTAGAAATGAATCAGC
TACAAATTTTTATTTTTTATTTTTTTTATTTCACCTTTATTTAACCAGGTAAGCCAGTTG
AGAACAGGTTCTCATTTACAACTGCGACCTG
>NODE_6858_length_246_cov_36.040649
GGACATTGCAATTTATTGCCCTGGCCACATCTGCAGTCCTCATGCCTCCTTGCAGCATGC
CTAAGGCACGTTCACGCAGATGAGCAGGGACCCTGGGCATTTTTCTTTTGGTGTTTTTCA
GAGTCAGTAGAAAGGCCTCTTTAGGGTCCTACGTTTTCATAACTACCGTCTGTAAGCTGT
TAGTGTCTTAATGACCGTTGCACAGGTGCATGTTCATTAATTGTTTATGGTTCATTGAAC
AACATTTTACATTTTAGTCATTTAGCAGACACTCTTATCCAGAGCGACTTACAGTTAGTG
AGTGCATACATTTT
>NODE_6877_length_69_cov_41.289856
CAGCACCGCTCCTCCGGGCCGTACCCCTCCCACTCCACGAGATACTGGAGACCCCCCATC
CGGCGTCTTGAGTCCAAGATGGACCGAACGGTGTACGCCGGAGCCCCCTCGATGTCCAGT
GGGGGCGGAGGAGTCTC
>NODE_6899_length_351_cov_20.566952
ACTCTACAAGTGATGTGGCAGAAAGTAACAAGTGCGCCAAGATCATAAACTGTCTAGGCT
GAACCCTCTTGATTGCTCCTTGTGTCTATTTTAACCAGATGGGGAATTAGCTCAAATGGT
AGAGCGCTTGCTTAGCATGTGAGAGGTAGCGGGATCGATGCCCGTATTCACCAACACATG
TTATTTTTCAGGATTCAAGTCAGCTCCAGTTCAAACTTCCTGCAGCTAAGTCTTACGACA
AGCTACTGCAGGGTTCTTCAATTCCGGTCCTGGAGGGCCGTAACACTTCTGTTTTTATTT
CTACCTGGTAGTTAATTGCACTCACCTGGTGTCCCAGGTCTGAATTAGCCCCTGATTAGA
AGGAGAGGATGAAAAACAGAGGTGTTTCGGCCCTCCAGGACCGGAATTGAAGAACCCTG
>NODE_6940_length_94_cov_3.755319
GGATAGTCAGTTTTACGAGGGCATGTTTGGCAGCATGAGTGAAGGAGGCTTTGTTGCGAA
ATAGGAAGACGATTCTAGATTTAACTTTGGATTAGAGATTCTTTATGTGAGTCTGGAAGT
TGAGTTTACAGTCTAACCAGACACCTAGGTATTTGTAGTTGt
>NODE_6942_length_69_cov_6.507246
AATCCCTCCTGAGATGTGTGCAAACCTGGTGGCCAACTACAAGAAACGTCTGACCTCTGT
GATTGCCATCAAGGGTTTTGCCACCAAGTACTAAGTCATGTTTTGCAGAGGGGTCAAATA
CTTATTTCCCTCATTAA
>NODE_6945_length_215_cov_9.655814
GGCGACCATGGTCGCATCTGGCCCTGGACTTTGTCACTGGGTTGCCCTCTTCTGAGGGGA
ACACGGTCATTCTGACTATCGTGGACAGATTCAGCAAGTTCGCCCACTTTGTGCCCATTT
CCAAGCTTCCCTCGGCCTCTGAGACGTCCGAGATCCTGGTTAGGGAGGTTTTCAGGGTCC
ACGGGTTGCCCAGTGACATAGTTTCCGACCGTGGCCCTCAGTTTACCTCTGCTGTCTGGA
AGTCTTTCTGTTTGGCCATTGGAGCTACAGTCAGTCTCACATC
>NODE_6964_length_69_cov_7.115942
TCTCTGCTCTAGTTGTTCTAATCTAGTAGATGATCTCTGCTCTAGTTGTTCTAATCTAGT
AGATGATCCCTGCTCTAGTTGTTCTAATCTAGTAGATGATCTCTGCTCTAGTTGTTCTAA
TCTAGTAGATGATCTCT
>NODE_6969_length_410_cov_34.495121
CGCTGGCAACAAAAGTGAGTACACCCCTAAGTGAAAATGTCCAAATTGGGCCCAATTAGC
CATTTTCCCTCCCCGGTGTCATGTGACTCGTTAGTGTTACAAGGTCTCAGGTGTGAATGG
GGAGCAGGTGTGTTAAATTTGGTGTCATCGCTCTCACACTCCCTCATACTGGTCACTGGA
AGTTCAACATGGCACCTCATGGCAAAGAACTCTCTGAGGATCTGAAAAAAAGAATTGTTG
CTCTACATAAAGATGGCCTGGGCTATAAGAAGATTGCCAAGACCCTGAAACTGAGCTGCA
GCACGGTGGCCAAGACCATACAGCGGTTTAACAGGACAGGTTCCACTCAGAACAGGCCTC
GCCATGGTCGACCAAAGAAGTTGAGTGCACGTGCTCAGCGTCATATCCAGAGGTTGTCTT
TGGGAAATAGACGTATGAGTGCTGCCAGCATTGCTGCAGAGGTTGAAGGGGTGGGGGG
>NODE_6972_length_2854_cov_9.395935
ACACTTCAAAACTCCCGAAGAGGCAAAACGTTTTTTGAAAGACAACCCCGGTCAATGAGA
AATGGACCATTGACTAAATGCGATTAATGCGATTACTGTTATTACTAAAGGAGGTAAGAC
AACATATAGCCGATATCCAAAGACCCACCGCCCTGCTAAATTTCATTATAGCCGTCCAAT
CTATATTTATGTTCCTTTAGCTGAGAGGGATAGGCCCCATATTATAACTTAGGCCTACTG
TATGTAGGCTGGGCTATTGATTTTATTTTCTCCCTTTCTTAATGTGGTCTGGACGGGGGC
TACGTTGTCAGTTACTCAATGCGGGCGGAGAGGATGAGGCATTTCTTTGGTGGGGAGGGG
GAGACGTTGTGCGTTGCTAACTGTTCCCGGTCTTTTTTTTTGTTGGAACACAGAATTGTG
ACTGAGCGGGGAGGTAATAGATCCAACGGGATATGTCGAGTTGTTTGGGAACTCGGCTGG
GGTGTTCAGAGATTGTTATTTTATGTAAACCATTTATTTTCCTTTTATGTGAACGCAGCT
GTAACTACGATCCACCTTTACCCAGAGATGACTTGCACTAAAGTTCGATTACTGTTCGAT
GATGATGACTAGTACCTTAAATCTATTGACATGGAACTGCCACGGTCTAGGCCATGCAAT
AAAACGGAAAAAGATACTATGTGCTCTAAAAAAGGAAAAAGCAGACATCGCGCTATTGCA
AGAGACACACCTCTGTGATGCTGAACATGCCAAACTCCGCAGAGCTTGGGTGGGACAGGT
GTATTTCTCATCTTTCAAATCCAACAGTAGAGGTACAGCAATACTTATCCATAAGAATGT
TCCATTCATAATTGACAAAAACATATCTGATCCGGAGGGGAGATTTATCTTGATAACTGG
GTCACTGTATGGGCAACCAATTACTATCTTAAACATATACGCCCCTAACACAGATACTCC
TGCTTTTATGTCGAAAATGATAACTCTGTTCAATGAGCATTGTGTTTCCTTTGGAGTGTT
GGCCGGAGATTTTAATTGTACCCTGAACCCAACCCTAGACAAATCATCTCAAATCACCAC
CACAAATCCTAGATCTGCAAAGATGTTGAACTCTCTTACTAAAGAGATGGGACTGATAGA
TATCTGGAGAGAGACTAATAGCTCAGCTATGGACTATACATACTACTCTAATGTCCATAA
CACCTACTCCCGTATAGATTACATTTTTATCCCAAAGAGTTTCATAAATTCAGCCACGTG
TACAATCGGACCCATAGCGCTTTCGGATCACGCCTTTGTCCACCTCCGCTTTGACCTCTG
CAAAAACATCCCGAGATCAAAGAGCTGGAAATTCAACACCTCCATGCTATCAAACGAAGC
ATTCCATACATTGGTAACTACATGGATAGACAACTACACACAAGACAACAAAGATTCTCC
TGTTTCTCCGGCCACAATGTGGGACGCTGCTAAAGCCACACTAAGAGGTCATCTAATTGC
ATATGCTTCCTCTAAGAAAAAAGCAATGGAAGCACACAGGCTAGATCTGGAGAGGGAGCT
GGAACGCTGTGAAAAAGTACATAAACAATCCCCAGACAGCACCTCCTGGAGTCAACTTAA
AGCAGCCAAAGCCAAACTGAATTTGGACTATACTCGGGAGATTAAAAAAAAAGTTTTCTT
TACTAAACAGAAATACCATGAGTATAGCAATAGGCCTAGTAGATTGCTTGCTTATCAATT
AAAAAAAGAGCAGTCAGAGCGTACAATTATGGCTATCCGAACAGCAGAGGATGAGGTCAC
ATATGATCCAAAAAAGATCAATTTAACTTTTCATGATTTTTACTGCAAACTATATACCTC
TGAGAGAAAACACACGGAGGCAGAACTCCACTCCTTCCTAGAGGGAATCTCGCTACCTAA
ACTATCAGAGACCGACCAAGAAGATCTCAACTCCCCCTTCACTCCTGAGGAGATCCTGGA
GGCAATTACCTCCATGCCACCTAACAAGTCCCCAGGCCCAGATGGATTCCCCAGAGAGTT
CTACAAAGCTTTTTGGCCCCAGCTTAGCCCTATTTTCATGCCAATGCTGGAGGATTTTTG
CAAAAACGGAGTTCTCCCAGACTCAATGCACACAGCTCGCATTACAGTGTTGCTCAAAAA
AGACAAGGATCCCCTATCCTGCTCCTCCTTCCGGCCCATAAGCTTGTTGGATTTCGACTA
CAAAATAATCACCAAATTGCTCGCCAAAAGACTAAACACTCTTCTTCCCAAAATAATAAA
AGCGGACCAGACGGGATTTATTAGAGACAGATACTCTTCTGATAACATTCGCCGTCTTTT
TGATATTATTGATCAAGTAAACGCACAGAAGACCCCTGTCCTGCTGGCTTCACTGGATGC
TGAGAAGGCGTTCGACAGGATGGAGTGGAGCTTTCTGTTCTCAGTCTTAGAGAAGTTCAA
CATGGGCCCAAACTTTATTAAATGGATCAAATCACTATACTCTCATCCAAATGCCATGGT
GACTACTAACGGACTGAACTCTGACAGATTCCCTTTGGGACGGGGCACAAGACAAGGGTG
CTCGCTGTCCCCCCTGCTCTACTTGTTGGGGGCGGAGCCTCTGGCAGAGTTGATAAGGAG
CAATCCAAGTATTATGGGTGTTCCTGCAGGCGGCCTGCAGCACAAGATTTCGCTTTACGC
GGATGATGTCTTGCTCTACATATCCAACCCTGAGAAATCCCTTCCTCCCATCTTAGATAC
AATTGCTCAGTATGGCACGTTTTCAGGTTATAAGATTAATTTTAACAAATCCACTGTCTG
CCCTCTCAATATTATACTCACCAGTTCTATGAAGACACTATGCCCATTCCAATGGAAGAC
ACAGGGGTTTCAATACCTTGGGATATTCATAacaccagatct
>NODE_6973_length_69_cov_5.405797
GAAAGAAAGAAAGAAAGAAAGAAAGAAAGAAAGAAAGAAAGAAAGAAAGAAAGAAAGAAA
GAAAGAAAAAAAGAAAGAAAGAAAGAAAGAAAGAAAGAAAGAAAGAAAGAAAGAAAGAAA
GAAAGAAAGAAAGAAAG
>NODE_6974_length_131_cov_11.923664
TCTGAGACTGAGAGAGAGAGACTATACAACAGGGAAAAGAAAAGAGGCCGCAATCAGCCT
TCTGACCCACATGCACCTGCTGGGACTCTTCTCCCAGTCCAACCACATATGCAGCCCTTG
TCCCACTCGGGGAGAGAGAGAGAGACTCTGAGACTGAGAGAGAGAGACTATACAACAGGG
AAAAGAAAAGAGGCCGCAa
>NODE_6975_length_431_cov_17.570766
GTGAGGTATCAGATTTAGATTGTATTGAGTATACAGTCCACACCATATCTATTTTGACAG
TGAAGCTAACATTTTAAATGTGGCTCTATACTCCAGCATTTTGGATTTGAGATCAAATGT
TTCATATGAGGTGACAGTATATAATGTCACCTTTTATTTGAGGGTATTTTAATACATATC
TGTTTCACCGTTTAGAAATGAAAGCACTTTATGTATCTAGTCCCCCTATTTGAAGAAGTC
ATAAGTATTCTGACCAATTCACTTATAGTGTATTAAAGTAGTCAAAAGTTTAGTATTTGG
TCCCAAACTCGTTGGTTGCATTTGCAGTTTGTTTTGGTTGTGTTTTGGGTTATGTTTTGC
CCAATAGTAACTGAATGGTGGATGATGACTGGAGTAATTTTCTGTCTAAGTGAGTAGATA
ACAGGTTTCTGTAGCTGTGCCACTAGAGATCCTGGTTCGAATCCAGGCTCTGTCGTAGCC
GGCCGCGACCGGGAGACCC
>NODE_6979_length_133_cov_4.353384
TGTGTCATTGCCAACAAAGGGTATATAACAAAGTATTGAGAAACTTTTGTTATTGACCAA
ATACTTATATTCCACCATAATTTGCAAATAAATTCATTAAAAATCCTACAATGTGATTTT
CTGGATTTGTTTTCTCATTTTGTCTGTCATAGTTGACGTGTACCTATGATGAAAATTACA
ggcctctcccatctttttaag
>NODE_7008_length_255_cov_8.188235
AGCGGTGGCGGATGAAGAAAGGCCTATGCGGGCACGAACTCGCCCTGCTTATCTGGGGGA
CTACTTAACCTCTTTTCATTCTTAGGCTCCGTTAGGTGTCTTAGTCAACCTCCAGGTTAA
TGGACTGAACTGGCTAGTTTGGAGAGTCCATCCGTTTAAGGGTTAATGTTTATTTCTTAC
AGGTATCACTCTAGGTTCTTGCCCTATGGACATTTTATATATGGTACCAGTCCCTGGTTT
TGGAAAGGGGGGGGAAATGTTATGTATGGTACGACGTGCTGTACGTCATACTGTACGTTG
TTATGGTTTACGACAGTGTGCTg
>NODE_7020_length_169_cov_10.366864
AAAGCCAGTGTGTCTATGTATGCGGATGACTCAACACTATACACGTCAGCTACTACAGCA
ACTGAAATAACTGCAACACTTAACAAAGAGTTGCAGTTAGTTTCGGAATGGGTGGCAAGG
AATAAGTTAGTCCTGAATATTTCCAAAACTAAAAGCATTGTATTTGGGTCAAATCATTCA
CTAAACCCTAAACCTCAACTACATCTCGTAATGAATAATGTGGAAATTGAGCAAGTT
>NODE_7031_length_269_cov_7.107807
AGACCCTCCCCTAGACTTTATGCTGGTGCGCCCGGAGTTCGCACCTTAAGGGGGGGGTTA
TGTCACACTCTGGCTCCGGGACTTTGTATTTGAGCCAGGGTGTATTCGTTTTGTTGGGTT
TGGTTTGGTTATGTTGGGTATTTGGGTGTGCTTGGTTTTGGTTGTTCTTGTTAGTCATAT
GACTCCCAATCGGAGGTAACGAGTGTCAGCTGTCGGCTCGTTATCTCTGATTGGGAGCCA
TATTTAAACTGTGTGGTTTCACCTGGGTTTTGTGGGTTTTTGTTCCATGTTTCTGTCAGT
GTTACAGAGGACTTCACTATCGTCATTTGTTGTTTTT
>NODE_7064_length_146_cov_3.123288
GACCTACAAAGTTGCTAGTTTTACACTTTTTTTTCAAATTTGCATGTCATGACAAATATA
CAAGGCTTTTATAAATATCTAAATCAGAATAAGCCATGAAATATGACAGAACTTCTACAC
AATTGTGGACATAAGAGCTAAAAAGTGCTGTCCACGTATGTGACCACTAAGCCCTAGGAg
gttaaaataacatcaaattgatcagaaatacagt
>NODE_7066_length_107_cov_20.850468
GTTGAGTCAGAGAGGCGGAGGTGAACTTGCAGCAGGGGTTTGCGGTCGGAGGACTGGATG
GTCATTGAGCTCAACCGGACTCCCCCTATGCCCGGTGAGCTTCGGCTTTTAAAGGGCAGG
TTACCACACGATGTCCATCACCTCCACAATAGAGGCAGAGGTTTGAGGTGAAGCG
>NODE_7068_length_183_cov_20.513660
ATATCAAGGACGAGTTGGTCTCCCATGAACTGCCTTCCACTCTTGATGAAGCCATCGCAC
TGACTGTCCGGATCGACAGAAGGATACAGACCCGTCGTCGTGAGAGGGGGCGCCAAGGTC
CACCAACTACCGGCATTCGGAGAGATCCGACTGGGCTCCTGTCAGCTACTGCCACTCACC
CAAGTCAGCTTGATCAGTCTGAGCCTATGGAGATTGGGCGAGCCTCTCTCACTCCTGCAG
AGCGCCAGCGC
>NODE_7070_length_69_cov_4.000000
TAGAACCCATTGCCCTTTATGGTTGTGAGGTCTGGGGTCCGCTCACCAACCAAGAATTCA
CAAAATGGAACAAACACCAAATTGAGACTCTGCATGCAGAATTCTGCAAAAATATCCTCT
GTGTACAACGAAAAACa
>NODE_7075_length_90_cov_3.111111
GCAACAAGTTTGAGAAAAATGGTATCATATGATGAAATCTTCCCCTACTTCTCTGCTTTT
CAAATCCAAAATCGATTTCAAAATCGCATTAACCAATCAGAAACTAGAGCTGTTTTAGAA
AGGCACTGTTGGTGGGTTACTATCTGCTGTAAATCTTg
>NODE_7082_length_326_cov_11.039877
TCAAAATAAGTGTATCCAGATCACTTGATTGACGTACAACATTTGCAACTGGTTGCAGTG
CATCCACCGCCATATCTTCTTCAGAACTGTGGCCTCTTGCTACTATAACTCTCTTCACCG
CCTCCACATAGGAGATTTGCTGTACAGCCCTGATCCTTGACACCTCAACCTCTTTCACCC
TAACAGGGCACTCTGGGAATTCAGGAATATGACCCCCACCACAGTTACAACATTTTACAT
TCACATGCTCTTCAATAACATATTCCTTCCGTCTGCAAACACTTGACATGTGGCCAAACT
TTTTACATTTCTTGCATTGCATCAGGTTTTACACAAACTCTCTTATGGGGTATATTATAT
ATCCCAGCTTTACATAGGGTAGTAGATACTCTTc
>NODE_7084_length_163_cov_14.092025
AAGTGTAACACCAATCAGGTCCCGAGGACTGGAGTTGCCCATCCCTGATATAGATGCTCT
GTTTGCACACATCGAGGGATGTGGTGACAGTGGAGACAAGGGAACACACATAAACAGCTT
TGTCCTTTTAGAAGGTCGTCATAATCCTTACATAAATATGATGTGTATGCAAGAAATGCA
GAGCCACTTCCAAAAACATATTGACAGAGTCTAGTATCTAGTAATCTAATC
>NODE_7112_length_127_cov_5.212598
GATAGTCAGTTTTACGAGGGCATGTTTGGCAGCATGAGTGAAGGAGGCTTTGTTGCGAAA
TAGGAAGCGATTCTAGATTTAACTTTGGATTGGAGATTCTTAATGTGAGTCTGGAAGGAG
AGTTTATAGTCTAACCAGACACCTAGGTATTTGTAGTTGTCCACATACTCTAGGTCAGAC
CCGCCGAGAGTAGTG
>NODE_7116_length_341_cov_32.046921
CCTGTGGTCTGATGAGACCAAGATAAACTTATTTGGTTCAGATGGTGTCAAGCGTGTGTG
GCGGCAACCAGGTGAGGAGTACAAAGACAAGTGTGTCTTGCCTACAGTCAAGCATGGTGG
TGGGAGTGTCATGGTCTGGGGCTGCATGAGTGCTGCCGGCACTGGGGAGCTACAGTTCAT
TGAGGGAACCATGAATGCCAACATGTACTGTGACATACTGAAGCAGAGCATGATCCCCTC
CCTTCGGAGACTGGGCCGCAGGGCAGTATTCCAACATGATAACGACCCCAAACACACCTC
CAAGACGACCACTGCCTTGCTAAAGAAGCTGAGGGTAAAGGTGATGGACTGGCCAAGCAT
GTCTCCAGACCTAAACCCTATTGAGCATCTGTGGGGCATCCTCAAACGG
>NODE_7122_length_807_cov_7.052044
GTGAAGTGCAGACTGTCAGCTTTAATTTGAGGGTATTTTCATACATATCGGATGAACCGT
TTAGAAATTATAGAAGCTTTTGTACATGGTCCCCCCCATTTTCGGGCATCAAAAAACATT
GGACAGTTTAACATAATGTAGAATAAAGTAATCATTGTTAATATTTGGTCGCATATCCTT
TGCATGCAATGACTGCTTGAAGTCTGCGATGCATCGCCATCACCAGACGCTGGGTATCTT
CCCTGGTGATGCTCTGCCAGGCCTGTACTGCAGCCATCTTCAGTTCCTGCTTGTTTCGGG
GACTTATTGCCTTAAGTCTCCTCTTCAGCATGTAAAATGCATGTTCAATTGGATTCAGAT
CTGGTGATTGACTCGGCCAGTCAAGGTTTTTCCACTTTTTGGCCATCAAAAACCCCTTTG
TTGCTCTAGCAGTATGTTTAGGGTCATTGTCTTGTTGCATGATGAAGTGCCGTCCAATGA
GTTTGGAGGCATTTGGTTTTATCTGAGCAGATAAAATATTTCTGTAGACTTCAGAATTCA
TTGTTCTACTTCTGTCTGCAGTCACATCATCGATGAAGACAAGTGAGCCTGTTCCACTGG
CAGCCATACAGGCCCAAGCCATAACACCCCCTCCACCATGTTTCATGGATGAGGTGGTAT
GCTTTGGATCATGGGCATTTCTTTTTTTTCTCCACACTTTTGTCTTTCCATCACTCTGGT
ACATGTTAATCTTTGTCTCATCTGTCCACAATATTTTTTTCCAGAACTCTTGGGGTTCTT
TTAGGTGCTTTTTAGCAAACTGTAATCTTGCCTTTCTGTTCTTCAGGCTTATCAGTGGTT
TGCATCTTGTAGTGTACCCTCTGTAGTCCTGCTGG
>NODE_7136_length_69_cov_5.507246
AAAATCCAGAAAATCACATTGTAGGATTTTTAATGAATTTATTTGCAAATTATGGTGGAA
AATAAGTACTTGGTCACCTACAAACAAGCAAGATTTCTGGCTCTCACAGACCTGTAACTT
CTTCTTTAAGAGGCTCC
>NODE_7138_length_445_cov_16.957304
ACTTGCAGTACATGCCTCTAGCAGAGCAACGGGTCCCACCGTTCAAATCCTATTATAATG
TAATATTTCACATAGACATTGAACTACCAAGATGATTTGTAATTAGAACCAGAATCAGTC
AAATGAAAATAGGGTAGAGACAATAAAAAAGGAATGTTTTCATCTATGGGAGGATTCTCT
GGCTTTATTTCAGATCTGTGTGAATGTGCTAACAGCATTAATGATGTTAGAAAGAATTAT
GAGAGAAAATCAAATTTGCCTCGCCACTTGAGCGCCACTAAAATGCCAAACAATAAACTA
CCAGATTGCAAATTAGATCAGTAAAAATATCAAACACATTGCGGTGGAAGAAAATCCATA
ATTGCGTTTAGCGCCGGGCCTCTCCTGGGAGGCGAAACACTAGAGATCATCAGCACGCTG
CTACACGGTAGCTGCTACATAGGAACTGCTATTGACAGAGAAGTAAAAATCGACAGGCTA
ACTAAATAAACACTCCAGGCATCATTAAATATt
>NODE_7146_length_174_cov_5.735632
TTTTCTTGGTCCTGTTCCTTCTCGTCGTTGACATATCAGTATTCTTCAACCTTAGTTCTA
AGTTCTGTCCTCGAAATATCATCTTCCATCATCTTCTTACTTTTCTTCTGTGCCAGTCCT
TGTAGGACAAACTCCTCTTGAAAATAAAGCACCTTTAATCTCCAAATCTTCATCGCTTTC
TTCATCTTCAACTTCCATCAGAGATCAAATCTCGTGTACCCTTCTTCGTTTCTCTCTTGC
CA
>NODE_7172_length_109_cov_93.633026
GGAGAGGTCAGGAGCGGAGTTAGTAGGTACTGGCCGAGGGGGTAGTGCGGCAGCAAGCAG
GCAGGTTCGGTGGCAGTCCTCTCCCCACTCCCTGATCACCCCGGTCACCCAGTCGAGCTG
AGGGTTGTGCCGGCGGAGCCATGGGTAACCCAGGATGAGGGGTTGGCCTGGAGAGGG
>NODE_7173_length_69_cov_90.695656
CATGTCACGGCCCCGGTCTCGATGGGTCTGTCCGGAAACCATCAAGAAACTATCCAGTTT
CACCTGCTCCCCTCTCCAGGCCAACCCCTCATCCTGGGTTACCCATGGCTCCGCCGGCAC
AACCCTCAGCTCGACTG
>NODE_7205_length_210_cov_5.504762
ACACAACAACACAGGTCTCCCCGGCATCCCTCATGCTAGGTCGTGAGATGGAACTGCCAC
TGGACAGACTCAGAACACAGAGAGTAGCAGAACCGGCGACTAGGCGCACCCAAGAACAGC
AGGCAGTGACCAGGCACCAAAGAGCAATGAAACAGCGTTTTGACAAGGCACACAGGGTGA
AGAAGTCGATCATTCAAGTGTCAGACTGGGTCCGAGCCCGACGGCCTCAGCGGTGCAACA
AAATGGCCTCATTCTGGTCGGACCCCTTGCAGGTCAGt
>NODE_7223_length_242_cov_95.024796
GTGGCGAAGGTCCTTGGCTGCAAGGAGAACTGAAGTCGGCAGCTAGTCAGGAATGGCCGG
ACCTGGGTTGAATCGCCGTTGAACCGCTCGGGGTTTCCAATCTTGGGTTCCGGAGCAGCG
GCTGCAATGACCGGGGCAGGTAACTCGGGGGCTGGGCTGGTGGGCAGACTGGCTGGGGTA
AGGTTGGTGAGGAGTTGAATGATCATGGCGAGTTGTTGTTGCTGCTGCTGGAACTGCTGC
TCATGCTCATCGGTTTCCATGTCGGGGAAAGTGTGCGCTGAGTCCATAATGGTCAGATCG
TACTGTCACG
>NODE_7224_length_69_cov_47.478260
CCTTTTCCCTTAAGTTTAATAAACTTTCTGGTGTGACGCAATTGTGGTCCTCTGGTCGTC
TGTCTGAACCGTGACAGTACGATCTGACCATTATGGACTCAGCGCACACTTTCCCCGACA
TGGAAACCGATGAGCAT
>NODE_7232_length_378_cov_9.701058
AGTAGACATGTAGGAGTTAAAGTCCTTCAGTAGTATACATTATGTATATATTTATACACT
TAAATCATTTTTACTTTTCAGTAAAATAGCTCCACAAAATATGACAATATGCCATACTTA
ATGAAGTAAGTCACAGACTTATTTTAGAACGGAGGAACACTTCCACTCCCATCTGAAAAA
CACAAGAGAGAAAGAGAAAGGGGCATTAGTCTGGTATGTTCAGGGTTAACACATATTCAT
CCATTTATCAAACAGAGAAAGACAGTAGAACAAGTGAACTAGATGATTCTCACCTTTGTG
GAAGCACTGTGGCGGCTGGTGACACTGGAGTTGATACAACTCAGGTTGTTGACCCAAGCC
GGGGGCGATCGAGGCACCTGCCCCAAACATGGGTTCCAGGGCGGCCAGCTCCTCCAGGAG
GGACTGAGCGCAAGGCACGGCGGGTg
>NODE_7238_length_76_cov_57.605263
ATCTGTTCATGTTCATTTTTACAAATCTATACAATTGGCCAGAATATGGTTGTTCATATT
TACAAATCTATACAATTGGCCAGAATATGGTTGTTCATTTTTACAAAGCCATACAGATAG
CTGTGTTTACCTTTTCTAGAAATT
>NODE_7239_length_342_cov_45.985378
TGGCCAGAATATGGTTGTTCATTTTTACAAAGCCATACAGATAGCTGTGTTTACCTTTTC
TAGAAATTATTTTCAAATTCTGTTTTCAGGCAAAATGTCTATCACTGTTCATTTTCACAA
ATCTATACAAGAGGGCAGAATATGGAAGTCTATAAAAATGTCTTATTACCAATAACTTGC
ATCAATGTTTTCAGTAGCCTCTATCAAAAGCTCCTGCTTGCTTGTTGTGAATTATGCTCA
GGTGCACATATTTCCAATTCAACCATGAGGCAAAAAATGTGGTAAAAGCTCTTGTTGATC
CTGCAATCTGAACAAATACCAAGATGCTGTATTTTCAGCTGATATTTCATTTGTTTATGG
AAATGCATATTGTTTATGCAGTGTTGAGGAATGTGAAAGAACACCCTTGA
>NODE_7240_length_93_cov_94.677422
CCATGAGAAAGTTGTCCGGCTGCGGGGACTGTGCGGGGGGATTTATACTAACGTTACTAT
CTGTACTTACTGGTGGCACAGACGCTGTTTCTTCCTTTCCTACACTGAAATTACCCTTGC
CTAACGATTGCGTCTGAAGCTGGGCTTGTAGCACAGCTATT
>NODE_7247_length_69_cov_4.057971
GGGTCTTCTAGCATGACAACGACCCGAAACACACAGCCAGGGCAACTAAGGAGTGGCTCC
GTAAGAAGAATCTCAAGGTCCTGGAGTGGCCTAGCCAGTCTCCAGACCTGAACCCAATAG
AACATatttggagggag
>NODE_7288_length_168_cov_16.994047
GGTCTCCGACCACCAGATGAGCGTGCCCAGACGCTTCACCACCCTCAGCCCGATACGCCG
CTCCATCACTGGGGAACACACACACTAAGCACTTGGACTGGACACCCCCGGACATTTGGT
GACCCCCGGAGCACAGGTACCCACAGGAGGACCCTGAAAAACCCCTGACACCCCTGGGAC
TCCTCTTCCCGCCTGAAACCTTCAATAAAGAACTCTGAATTTGAACTTGCGCTCTt
>NODE_7302_length_69_cov_9.637681
TGTCCCAGGAAGGAGATGGACTCCTGGAAGAACAGACATTTCTCCGCCTTCGCATACAGG
TCATGCTCTAACAGTCTACCAAGCACTCGACGCACCAGGGACACATGCTCGGCTCGTGTA
GCGGAGTATATTAGAAT
>NODE_7311_length_242_cov_8.814050
TTGAAATACTTGAGCGTACAATGAAATGGATATTCCGGAAGCCTCGCATCTGGCATATTT
GCCACAATGAATTTCTCCCATATCTTAGCCTGCTTCAAAAAATCTTCACTGAGATTTCCA
ATCCAGAATACTGAAGAAGAATCCATCTCTGTCGTCATCAACAATTGGTAAACCTTTTCC
TTTGGCACTTCTACCAGACAGCCGTCTGGTGTACATTTTATTGTACAGTTCAATTTACAC
AATGCATCTCTTCCCAACAATGCGATAGGTGTATGTTCTGATACCAGTATGGGTATTGTA
ATTTTCAGAt
>NODE_7312_length_118_cov_10.618644
CATCTTTTTAAGTGGGAGAACTTGCACAATTGGTGGCTGACTAAATACTTTTTTCCCCCA
CTGTATATCTCACTGGTCATCCCCAAAGCCAACACCTCCTTTGGCCGCCATTCCTTAAAG
TTCTCTGCTGCCAATGACTGGAACAAATTGCAAAAATCTCTGAAGCTGGAGACTCTTATC
TCCCTC
>NODE_7326_length_658_cov_29.534954
AATAATAATAGTTATATAGATATATATATATAGAGGTGAAAGCATTGGAAATGCTTTTGG
CGGTTAACCTGCTTCTGTTTTGTGGGTGGCACTGTGTGCTGTTTTCGATGGATGGGTCCT
GGCCTCTCGGGGCCTTAGGGATCCGGAGGGACGTGGGTGGGATGCTGATCACTGGGATGA
CGGCTCAACTTGGGATGGGGAGGGGCTTTAGCGGGGGAATTAGTGGAGAACAATTGAAGG
GTTACTCCGTAGCAATGCAAATATCACGGTACAGCTATATGGACACTCAATCATTACGCT
ATTTTTTATTGGTAAATTTACAAACATATATAATGATAAATAGACTTGAAACTTGTATCT
CATTATGGTGTATGGTGAAATAAGTATAGCCAGTTATAATTGTAATGGCTTAGCTGATAA
TAACAAAAGAAGAACAATATTTACATGGCTCAAAGAGAAGGAATATAATATCTATTGTAT
ACAGGAAACTCATTCAACAATTCGAGATGAAGTAGCGTGGAAAAAAGAATGGGGGGGGGA
AATATACTTCTCCCATGGGCAAAGAAATTCAAAAGGGGTGATGATATTAATTAATAGTAA
TTTCGATCCGAATGTGCAAATTGTCCAAATAGATACGCAAGGTAGATGGATTATTTTAAA
TATGGTATTGGACCATAAACAGATATGGCTCATTAACCTTTACGGACCAAATAATGATGA
TCCACA
>NODE_7333_length_81_cov_6.827160
GCCATCTTGAAGCATGTGGGGACAGCAGACTGGGATAGGGAGAGATTGAATATGTCCGTA
AACACACCTGTATACAGTACCAGTCAAAAGTTTGGACACACCTACTCATTCAAGGGTTTT
TCTTTATTTTGACTATTTTCTACATTGTA
>NODE_7344_length_167_cov_6.053892
CAATTGAAAGACCACGTAGAAATGCTAGCATATTTGTGTGTTGCTGTGTCAGTATTTTTT
TTGGGTGGAAGGGCGTTTTTTTTATTACGCCCTTTGACCTTTTACCCGTGCGCTCCCACT
GACATCTGTCTCGTGTGCGTTTGCAGGAGAAGACGAGCGCCCTCAGTCTGAGCAACGTGG
CAGGTGTTTTCTACATTCTGGTCGGCGGACTTGGTTTGGCCATGCTGGTGGCCTT
>NODE_7345_length_638_cov_10.059561
GATGTGCATGATCATCACAAGCATTATCACTGAATGTGTAACTGGGACATACAGGTAGGA
TAGGAGCATGGTCATCAACAGTCATACATGAGCATGATGTTAAATAGTAAGGAAACTTAA
AATGAACCAAAAGACTGTCAACTCTAAAAACAGGGTAGTCTTTCTCTCGTTACCAAATCA
TAGCACTAATACATACGATCTGATTTTGCCAACCTCTTCATTCAATATTCAACATTCAGG
GATGGGACAGATGAAGCCAAAAGCGTGCATTGGGGGAATTTATATGAAGACCTCGTTCCT
ACCCCCTAAATTTTTACACTTTCGATCCCATATACGTTGTAACCTTCCTTATAAGTTGCA
AAATTCTGTGAATTCTGCGAGGAAGTTGGGTTAATATTCTGTGCATTCTTTGCCACCTTC
ATTCGTTTCGCCTCGGCTCGGGACTTGTAACAGAACTCAATCAAGGCCACCAACATGGCC
AAACCAAGTCCGCCGACCAGGATGTAGAAGACCCCAGCAACGTTGCTCAGACTGAGTGCG
CTCGTCTTCTCCTGCAAACGCACACAAGACAGGGGTCAATGGGAGGGCAAGGGTAAAAGG
TCAAAGGGCGTAAAAAATTTACAATAATCGCCCATCCACTAAAAAAACACAGCAACACAC
AAAAATGCTAGCGTTTCTACAAGGTctatcaatttaccaagcctgt
>NODE_7364_length_122_cov_73.172134
TTTTCATCCGCGGAGTTGATGACACATTGACCGTCACCGAGGAGTTCGTGGAGTTGGTGC
CGATGACAGATACAACGACAGCAGCTGATATTTTTACCGCACTCGTCGGCGCGCTGGACA
GGGTCGGAGTGGACTGGTCCCGCGCTGTCAGCCTGGCTACAGATGGTGCGCCCTCAATGA
TCGGGAAAAA
>NODE_7377_length_297_cov_13.797979
CAAGAGAAATCAATGGCGGCTCCGCGGGGGCAGAGAGGCCCTCAGAACGAGAGGAGGAGA
TTCTCTTTCTCTCTCTGGGTCTGTTTCAACTCATTTTCTTTTCCTGGGCGGTTGGCCCCT
CTGCTCAGCCCCTAAGGCAGCTCCCTCATAGCAGGCCCTGACAGCTTGACACATTGACAG
CTGCCGCTGAATGACAACTGATTTGTACAAATCTCAAGCCTTATAAATCTACCTGTCACA
ACAAAGGCATAAAAGAACTCGGACCCAGCAGGTAATTCAGTAGAAGAAGGGGCGAGGGAA
AAAAGAGGCTTCCGCCCTCCCTCCCTCCCTCCCTCCCTTCTTATTCTTCTTCTGCTACTG
ACAGc
>NODE_7385_length_120_cov_131.408340
GAACTGTTCAGTATTCGACAAGGCAGACGTACAGTCGCAGACCATTCCATCGACTTCCGA
ACCCTGGCTAGACGAAGTTCTTGGAACACACCATCGTTGGTGGACGCGTTCTTCCATAGT
TTGGCTGACTATATCAAGGACGAGTTGGTCTCCCATGAACTGCCTTCCACTCTTGATGAA
GCCATCGC
>NODE_7394_length_104_cov_14.644231
CACCCGGTGCCCTCGGGACACGAGAGCGTTTCCGCCCTCATCTCCTGTCTCACGGGCAAG
GCGTTGGAGTGGGCTAACGCCGAGTGGAGGAAGATGGACGCCAACACCATCTCCTACGCC
GAGTTCTCCCGTCGCTTCAAGGCCGTGTTCGACCATCCACCTGAGGGCAAAG
>NODE_7395_length_199_cov_8.603015
CACCATCTCCTACGCCGAGTTCTCCCGTCGCTTCAAGGCCGTGTTCGACCATCCACCTGA
GGGCAAAGCGGCGGGGGAGCGTCTAGTCCACCTGAGACAGGGGAGGAGGAGCGCACAGGC
GTTTGCTCTAGAGTTCCGGACTCTAGCGGCGGACGCAGGGTGGAATGAACGGGCCCTCAT
CGACCATTTTCGATGTAGCCTACGGGAGGACGTTCAACGTGAGTTGGCCTGCAGGGATAC
CCATCTCACCTTCGACCAGTTGGTCGA
>NODE_7396_length_377_cov_10.198939
TTGAACTCAATCTATATGATGCAGGGCCTGGGCCCTTTGGGAATACAGCAGAGGGCCAGC
ACCAATTTTTTGCCCATCAGACGTCCAATTTTTCTCCTTTTCATACCTTCTGTAGTAAAT
GAGAAACAAATTAAATTTTGCCTCACTATCTTCACCGAAACCATTTAAATCCTTTATGGA
AACCAAATTGTCCCCAGACAAATCGCCCCTGGTTCTGTGGAAATACACTATGGTGGTGCA
ACCGAAATAAATTTGTGTCACTCTGGATTTGGCATTGTCTGTAATGCAATTCATTGGAGA
GTCCTGGTGAAAAAGAGAGGGTGGAAATAAAATAAGGGGCACTTTTGAAAGAACAAAAGG
TGAAGAAAGAGATCCCAGCTCTTCATTCTCTCCCTCCAGAGTTTTTGCATTCATGAGACT
GAGATTGAAATGTAAATGaggttag
>NODE_7414_length_322_cov_13.158385
TTTGTCAGAATTATGTTGTATATCATTTTACTTGTATTGTATAGTGTGTTGTTAGGCACT
GAATGTGTCCCCTGTCGGTCTGTCCCCCTGTCGGTCTGTCACCTGTTTTTCTGTCTGTGT
CCCAGGAGCCAGAGTAAATGCCAAAGACAACAAGTGGCTCACTCCTCTGCACCGGGCCTT
GGCTTCCTGCAGTGAGGTACGTGTAGTGATACTGTCAGCCCTCACACACACTCCTGTGCA
TATGTGTTTGACTGTTAAGTGTGTTGTGATTTTTAAATGCACTTTAAACAAAGTTGAACA
TGATTTGTTCAACTTTGGACTGTGGTCCTCTGTAGCTCAGCTGGTAGAGCACGGCGCTTG
TAACGCCAAGGTAGTGGGTTCGATCCCCGG
>NODE_7419_length_298_cov_4.500000
GATACTGTTCAAGACTGAATTTTTTTATTATTGTTAAAGTCAGATTAATATCACATTAGA
TCCTATATCAGATTAAGATCAAATTATTGTACGTTGCATTTAAGTTGCATTGCAAGTCAA
TAATATTTACCTTTAACTCGTTGTGCCACCTCTGCCTTGATGTCACGGTTGACCAGCACA
TGGGGCTCAATCCACAGCAGACAAAAGGCTGGATCCAAGGCAGCTGCTTTCAGGTAGACT
GTGTCTGAAAAGGGGGCAGTGATCCCTTCTTGAGACTGGGCCATTTTTACATTAATGAAG
ATCCCAAGAAATCTTTTTTTCAGGGATGCCTGCAGACCTCTGACCAGGCCACTCAGGAAA
CGAACt
>NODE_7428_length_83_cov_145.987946
CCCCCGGACAGGGCCAAACAGGAAGGATATAACCCCACCCACTCCGCCAAAGCACAGCCC
CCGCACCACTAGAGGGATATCCCCAACCACCAACTTACAATCCTGAGACAAGGCCGAGTA
TAGCCCACAGAGGTCTCCACCACAGCACAAA
>NODE_7429_length_135_cov_15.629630
CACACCTGTATTTGAGGAGTTTCTCCCATTCTTCTCTGCAGATCCTCTCAAGCTCTGTCA
GGTTGGATAGGGCGTGTCGCTGCACAGCTATTTTCAGGTCTCTCCAGAGATGTTAGATCG
GGTTCAAGTCCGGTTTCTGGCTGGGCCACTCAAGGACATTCAGAGACTTGTCCCGAAGCC
ACTCCTGCGTTGTCTTGGCTGTG
>NODE_7445_length_169_cov_5.355030
CTTGGCCGGATCGTTCTGTCACGATTCTCTAAAGCAGAACCCAGAAGCAGACCAGGACAA
GGTGAGTAGAACGAAGGTGAGTATTTATTTACAGATTCAAATGTGGAAGCAGAATAATCC
AGGAGACGGAGCGGGCAGCGGAGGTGAGTTGGTGGGAGTGAATAGGCAGATCCAATGGTG
TCACAGAAGCCACCGACGACCAGGCAGGGGTGGGGTGAATGTTCCGGGAGAAtgact
>NODE_7446_length_126_cov_11.253968
TTGTCTTGGATGAATTTACTGTATGCTGGGGCCTCGTGTATGGTGAAGGTGGGGGGTGGT
TTGAGTTGTCCCATCCCTGTCCAAAGGGGCATCAGGCAGGGATGCCCAATTTCAGGGCAG
TTATACAGTCTGGCGATTGAACCAATGCTTTGTTTTTTAAGAGCGAAGCTTACTGGTTTC
TCTGTGCCAGGTGT
>NODE_7452_length_445_cov_22.150562
TGACTAAAAAGAGGAATAAAAAAATAAAAAAATCATCTTTTGGAAATTGATCTTAATGAC
TTAATTAAAAAAGTTGGAAAATCCAACCTTTAAGGACACCAATTTTCTTTTCTTTTTTAT
TCCTCTTTTTAGTCAACTTTAGCATGGGATCATAAGCTTATGAGCACCACTGTATACTGT
GCTGAACATCCAGGCTATGTGAGACACAAAGGCTAACTTAAACACTAAAGACTTTATGCA
TCCCTGCCCATTTTAAGTGGAACTGAAGTATTTGTACTATACATGGATACATTGCATATA
CCTGTGCATCACATAGACAACAATACTGTACAAAGCCAACAAACACATTGGTCTGTTTGC
CTTCAGGGACTCCTCTCAACAGCAGCTGCAAGAAGCAACAGGAGCCAAAAGACCCAGAAC
AGCTTTGAGAGAAGAGGAGAAGCAGAGGCTGTCTGAAGAGGTCTGCAACACCATCCTGGA
TCACACCAAAGAAAGGTTCTCTTTCTCTGGCCA
>NODE_7453_length_95_cov_36.715790
AGTGAGTTTCTATGTGCTCACGCAGGTGCCCGAGAGCTGTGGCTGCACCAAGGGCTAAGC
TATTGTGTGTTGTCTCTTCGTGTACAGGTATGTCATTTATTTTGTCAGAATTATGTTGTA
TATCATTTTACTTGTATTGTATAGTGTGTTGTTAGGCACTGAA
>NODE_7465_length_731_cov_8.685363
ATGGTCCTCAGATCCTCAAAAAATTATACAGCTGCACAGAGCATATGAGCGGAGTGGAGC
GGTGAGAATCTCAGCTCCTCGCTCACGGAGCTGTTCACCCCTCCGCTCCCCCCGCTCAAA
GCCACATCAGGCCAGTCCGCTCATTATCGCTCAGCGCTCAACGCAGTTTGCATCGCGCTC
CACTCAAATCGCCCCCCGCTCACTCCAAAAAAGGAACAAAATCTGCATGTATTTCACTTT
TAGCTTAAACCACAGCCTTACTTTATCTCCCCGAATTTGTTGCATACAGACTCATCTCGG
ATTATCCATTCTGTCTTGAAACGGGGATCTAACACTGACGCTAAAATGAGATGTTAATCA
GTATAGTATATTCCATAGCGAATTGACACGTTGTTTGCCAATGTTTCTGCAAAAGCAGCG
ATGCCCATTGGAAGTGCAGCGTGAGTGTAATCGGTGAGCAGGGATTTGATTTCTGTGACA
GCAGGGAGGATCATCCCCAGGTTCCCCAGCTCCTTCTGCATTTTGTCTGTGAGATCTGCT
AGTGGTGTCAGCACACTGACAAGGTGCGTCAGCTGCCGTACTTGATTCAGGGTGATGTTA
GCAACATTAGACTTGAGTTTGTTTTACCATAACGGGTCTTTTTGGAACAACCGGATGAAC
GACTGAATCATCCGCAGCTGGCTGCTCCATCGAATGGCGCAGGCATTTGTGGGGCGGACA
CCTAATTGGTCGGTTTCCTCTGTGCTCTTGCGTACACTTTTCACCAGGTGCCCGACTTTC
ACTAACAGCCTATTAATGt
>NODE_7475_length_72_cov_5.736111
GTCTGTTACCCTCAAACAGTGTCTCCTGGCATATGCCGAACTGGTTGCATTGTGGATTTT
GCCTAAAACACAATTTTAGACAATGTTCATGGAACTCAGCTTAAAACCTGTTTGCAAGCT
TGAAAACCCTTACATATTGT
>NODE_7485_length_157_cov_90.445862
AAGTTTGAGGTGTTCGGATCACAAAGAAGAACATTTGTGAGACGCAGACCAAATGAAAAG
ATGCTGGAGGAGTGCTTGATGCCATCTGTCAAGCATGGTGGAGGCAATGTGATGGTCTGG
GGGTGCTTTGGTGGTGGTAAAGTGGGAGATTTGTACAGGGTAAAAGGGATCTTGAAGAAG
GAAGGCTATCACTCCATTTTGCAACGCCATGCCATACCCTGTGGA
>NODE_7489_length_69_cov_22.115942
AAAATCCACCTTTCCAGAAATAAGTCTCTCACTGTTGCCGCTTGCTACAGACCCCCCTCA
GCCCCCAGTTGTGCCCTGGACACCATATGTGAATTGCTTGCCCCCCATCTATCCTCAGAG
TTCGTACTGCTTGGTGA
>NODE_7491_length_160_cov_13.181250
TCCACTCCGGAGCCAGAGCAGTCCGCTCCACCGGTGCCTGATCCAGCTCCGGTCAGCGGC
TCCACTCCGGAGCCAGAGCAGTCCGCTCCACCGGTGCCCAGTCCAGCTCCGGTCAGCGGC
TCCAGTCCGGAGCCTGAGCAGTCCGCTCCACCGGTGCCCGGTCCAGCTCCGGTCAGCGGC
TCCAGTCCAGACCCAGACGTCAGCCCCTCTCCAGGTTCGGGGTCTCCC
>NODE_7493_length_254_cov_8.145669
CATGGTGTTGTGCCGAACCATCCACGTTATTTTGGCTAAAGCACCAAGAGTGTTGAGAAC
GTCCGGTCTGTTTCAAGAAATGAGCCAAAGCAATTGAGAAGGATCTTTGCCATTTTCGTG
GCACTGACTCCTTATATGGGAAAGGAATTTAGTTTTGAAGCATGAGTGAACAGTTTTAGG
AGAGATATGAGCTTTTGCAAGTGAGCTATAGTGTTGTGCTGAACTGTAAGACTGTTTTGC
CAAATGATCTTAGAGTTTTGAGAATGTAATTTCTGTTTCAAGAAATGAGCCAAACCAATG
GAGAAAAACTGTAATGGCACCT
>NODE_7514_length_459_cov_5.819172
TCACTACTATACCATGTCTTCTGACAGGGACATAGAGCCTAGTTAATACATCACTACTAT
ACCATGTCCTCTGACAGGGACATAGAGCCTAGTTAATACATCACTCCTACTATACCATGT
CTTCTGACAGGGACATAGAGCCTAGTTAATACATCACTACTACTATACCATGTCTTCTGA
CAGGGACATAGAGCCTAGTTAATACATCACTACTATACCATGTCTTCTGAAAGGGACTTA
GAGACTAGTTAATACCTCACTACTATACCATGTCTTCTGACAGGGACATAGAGCCTAGTT
AATACATCACTACTATACCAAGTCTTCTGACAGGGACACAGAGCCTAGTTAATACATCAC
TACTACTATANNNNNNNNNNNNNNNNNNNACTGTCTTCTGACAGGGACATAGAGCCTAGT
TAATACATCACTACTATACCAGGTCTTCTGACAGGGACTTAGAGCCTAGTTAATACATCA
CTACTATACCATGTCTTCTGACAGGGacgtagagcctagttaataca
>NODE_7538_length_69_cov_6.115942
TGAATGGGGCCTTGTATCGTGAGATTTTGAGTGAAAACCTCCTTCCATCAGCAAGGGCAT
TGAAGATGGAACGTGGCTGGGTCTTTCAGCATGACAATGATCCCAAACACACCGCCCGGG
CAATGAAGGAGTGGCTT
>NODE_7540_length_279_cov_3.784946
CAAAGAGGGACTTGATGGAAGATGATGGCTGCACTCCTTCAGTTCGCAGAGTGAAGTCGT
TCCTGGGGATGGTATTTTATTACCAACACTACATACCAAATTGCTCCTCCATCGCAAAAC
CCCTGTTTGCTCTCACAGCTGGCCAGAAACGGAGAGGAAAGGCCGGGAAGTACAGTCAGA
ATGCGGGAGTCTACAGAAAGCTCAAACCTGCGGATTGGACCCTTGACTGCGATTCCGCTT
TCGCCGGCCTTAAGGAGAAGCTCCTGAATTGTGTGGTCCTTAGCCATCCAGACTTTTCTA
AGCCCTTGGTTTTGTCCATTGATGCGTCTCTTGATGGCCTTGGGGCa
>NODE_7567_length_69_cov_3.942029
TCCTTGGTAAAATAGCCCTTACACAGCCTGGAGGTGTGTTGGGTCATTGTCCTGTTGAAA
AACAAATGGTAGTCCCACTAAGCCCAAACCAGATGGGATGGCATATCGCTGCAGAATGCT
GTGGTAGCCATGCTGGt
>NODE_7568_length_69_cov_4.391304
CTTCTAAAAATCCACCTTTCCAGAAATAAGTCTCTCACTGTTGCCGCTTGCTACAGACCC
CCCTCAGCTCCCAGCTGTGCCCTGGACACCATATGTGAATTGATTGCCCCCCATTTATCC
TCAGAGTTCGTACTGCt
>NODE_7571_length_205_cov_36.073170
GTGCAATGCGGGCACCTGGTTTGGACTCTCCACCGAGGTAGCCCCTACGGAAACGCCTAA
ACATCGACCCACACACTGGGCAGACCACTCCATCAGAGCCCTCTCCTGCCACGAAATAGA
TGGGTTATGGGTACTCAACCAGGGCATGCCCAGCACCACCGGATACGCAGGAGAGTCAAT
CAGAAATAGCTGAATCATCTCCTGATGACCCCCCTGCGCACACATCCTAAGTGGCGCAGT
GACCTCCCTGATCAAGCCCGCACCCAACGGACG
>NODE_7591_length_149_cov_21.436241
CCCGAGGTGAGGCTCACCGAGACCCCCAACCGCTCCATAAACGCTCTCCAGACTCTGGAG
GTGAATTGGGGACCCCGATCAGCCACAATGTCCTCGGGTACCCCGTAGTGCCGGAACACA
TGGGTGAACAGTGCCTCGGCAGTTTGTAGGGCAGTAGGAAGACCCGGCATGGGGAGCAAA
CGACAGGCCTTAGAGAACCGGTCCACAACGACCAGGA
>NODE_7592_length_105_cov_23.095238
TACCTAGGGGTAAGTTGCTACCCCTGCCCGTTCCACAACGACCATGGTCCCACCTCTCAG
TGGACTTTATAACAGACCTTCCCCTCTCCCAAGGGAATACTACCATCCTGGTCGTTGTGG
ACCGGTTCTCTAAGGCCTGTCGTTTGCTCCCCATGCCGGGTCTTCCTACTGCC
>NODE_7593_length_296_cov_10.388514
GGGGGGGGTAAGGGGGACGGATGGAAATCAAGAGGTAAATAAATGAATGGATGAATGAAT
AATAGATGTGCCAGCTATAGTGGGCTCTTGGAGCAGAGCACAGTGCCACGGGGAGATGCA
GTATTAATAACACACTCTTACTGTTCATCTCTGTGTCATCACTGATACTCTTAGGAGGAG
CATGGCCGGCATAACACACAGCTGATCTGTACATTCGATCCGGATTACGAATTTTCTTCA
GTCCTTCAGGAGGCAAAAAGAGAGTAGAGAAAATCGAGGAAAAGAAGTAGGGTATTCTCC
CAGCTGCTTACAATAGCCCAGTGCAGCACTGTTTCCCTCATGCAAACACATTGACAGaca
gaca
>NODE_7608_length_319_cov_12.761756
ATTTACATAATCTAAATAGCTCACTATCTGTCAATTGCTTTCTATGCCATAAAAAAATTA
GGCGAGAGAGAGAGAGTTATCTGTAGGCTACATGACAAATACAAGGGACATTTCATATAA
AAAGCACACAGGTTTTTATTGCATATCAATTTCATGTATAAATTCTTCATAGCATTGGAA
AGATTACATTTGGTATACATTTCTATTCTACAGAATTAACATCAGAATCATATCAATTCC
ATGAAATTTCTCTGAAGTACATCTTCAATAATCACAAGCATCAAAAAAACTTCAATTTCA
GAATTGTTCAATATTATTCTACAATCCTTTCATTTTTTTCATTACATCTTTCTCCCACAA
GCTTTTTtgtattcatttaagaaccac
>NODE_7611_length_222_cov_5.563063
AGGTTATAATGTATAACAGTTTTTTTGTTGTTGTGTAAAGCAGATCAAGGTCTATACCTC
AGCAAGTGGCGACCCGTCATTCAGGGCAGGTGGCCTTTCCTGTTTTGCATGTTATTGTGG
CATTAATACATGTCACATATCAGTTTGCTAACAATGTAAAAAATATATACACTACCGGTC
AAAAGTTTTAGAACACATACTCATTCAAGGGTTTTTCTTAATTTTTTTACTATTTTCTAC
ATTGTAGAATAATAGTGAAGACATCAAAACTATGAAATAACACATATGGA
>NODE_7627_length_220_cov_9.000000
ACTTTATTAGGCCGGTTCCGGCTCGCTGACATTTGGGTGCCAAATGAATGGGGGTTTTGT
CTATGAATTTGATCGTAAAAATCATCCAGAGCGCGGCCAGATAGGCTCACTGGCCATAAA
CGGTCACGTGGTGGCCATTAAAGTAAGTTTTATGGTTTTGGGGAGTTGACAGTATATGGC
ACATAACATATAATCGCACTGACGCGAGGCTTCGTCTGACTCTCTCCTTGCAGGCTGTAA
CAAGTGTTCCTTGACGGTTACAGCCGCGCCTCGCTCACCAGAACGcct
>NODE_7628_length_483_cov_16.385094
AAACCAGACAATTTTCTTGTTTTTAAAATTTACATTCAGCCAGAGGCACACTCCAACACT
CAGACAATTTACAAACAAAGCATTTGTGTTTAGTGAGTCTGCCAGATCAGAGGCAGTAGG
GATGTTCTCTTGATAAGTGCGTGAATTGGACCATTTTCTGTCCTGCTAAGCATTCAAAAT
GTAACGAGTACTTTTGGGTGTCAGGGAAAATGTATGGAGTAAAAAGTACATTATTTTCTT
TAGGAATGTAGTGAAGTAAAAGTAAAAGTTGTCAAAAATATAAATAGTAAAGTAAAGTAC
AGATACCCCAAAAAACTACTTAAGTAGTACTTTAAAGTATTTTTACTTAAGTACTTTACA
CCACTGGTTAACTCTCTTTCTTAGCTAGCTCGACTATGCACTTGCCTCTGCTAGCAATAC
ACTGTGCTAACATTAGCCTAGACTGGACCACAGAAAATAACAGTTTTAAACAGTTGTAAA
AACCCACTTCTTCCAGACAGAATAGTTCCTGTAGATTCAGACTTACTCATCACCAATCTT
TTGTTATGTCT
>NODE_7634_length_84_cov_8.666667
AAAACAGCTTCTATCTCAAGGCCATCAGACTGTTAAACAGCCATCACTAGCACATTAGAG
GCTGCTGCCTATAGACATAGACTAGAAATCACTGGCCACTTTAAGAAATGGAACACTAGT
CACTTTAATAATGTTTACATATCTTGCATTAc
>NODE_7639_length_415_cov_87.043373
TTCGGGTGCCCCGGCCGCTTTGGTGACTCTAGATAACCTCGAGCCGATCGCGCGCCCTTT
GTGGCGGTGACGTCTCATTCGAATGTCTGCCCTATCAACTTTCGATGGTACTTTCTGTGC
CTACCATGGTGACCACGGGTAACGGGGAATCAGGGTTCGATTCCGGAGAGGGAGCCTGAG
AAACGGCTACCACATCCAAGGAAGGCAGCAGGCGCGCAAATTACCCACTCCCGACTCGGG
GAGGTAGTGACGAAAAATAACAATACAGGACTCTTTCGAGGCCCTGTAATTGGAATGAGT
ACACTTTAAATCCTTTAACGAGGATCCATTGGAGGGCAAGTCTGGTGCCAGCAGCCGCGG
TAATTCCAGCTCCAATAGCGTATCTTAAAGTTGCTGCAGTTAAAAAGCTCGTAGTTGGAT
CTCGGGATCGAGCTGGCGGTCCGCCGCGAGGCGAGCTACCGCCTGTCCCAGCCCCTGCCT
CTC
>NODE_7643_length_69_cov_5.420290
TCATCATGAAGTGCTTTGAGAGACTAGTCAAGGATCATATCACCTCTACCTTACCTGTCA
CCCTAGACTCACTTCAATTTGCTTACCGCCCCAATAGATCCACAGACGATGCAATCGCCA
TCACACTGCACACTGCC
>NODE_7658_length_69_cov_10.826087
TCTCTCAACCAGCTTCACCTGGAATGCTTTTCCAACAGTCTTGAAGGAGTTCCCACATAT
GCTGAGCATTTGTTGGCTGCTTTTCCTTCACTCTGCGGTCCAACTCATCCCAAACCATCT
CAATTGGGTTGAGGTCG
>NODE_7665_length_69_cov_5.347826
TGGCCAACGTTAGCTAAGGATGTGAGGGTTTATGTCTCCTCCTGCTCGGTGTGCGCCCAG
TGTAAGGCACCTAGACATTTGCCCAGGGGAAAGTTACATCCCCTGCCCGTTCCACAACGA
CCATGGTCCCACCTCTC
>NODE_7677_length_201_cov_3.278607
GAGAGCCTGGGTAGAACAGAGTTTGAACTAAACATGAGTGTTTTTACAAGATAAGAGATT
GATGATTGGATTACTAATTGATTCTGAACTGGATGAAAGTCGAATTTAGCTGCCATAAAA
GACAAAGGAAGTGGGAGGAGCAATAAAGAAGCAAAAGACAATCTCAAAAATGAAAGGCAT
GGCAATTGGTTGATAAATAACCTAAGGGAATGTTTAGGAAGGTGGAAAAAATTGACACAT
AAGCAGAACTATGTGTCAAGAGGGGGGAa
>NODE_7691_length_73_cov_7.123288
TAAGGTATTTGAGGTAGATACTGTATGTACATGAAGGCAGGGTAAAGTGATTAGGCATCA
TGATAGATAATAATAAGGTATTTGAGGTAGATACTGTATGTACATGAAGGCAGGGTAAAG
TGATTAGGCATCATGATAGAT
>NODE_7693_length_104_cov_12.923077
GAACAGTAGTCCAGGTGCGACAAAACTAGGGCCTGTAGGACCTGCCTTGTTGATAGTGCT
GTTAAGAATGCAGAGCAGCGCTTTATTATAGACAGACTTCTCCCCATCCTAGCTACTGTT
GTATCAATATGTTTTGACCATGACAGTTTACAATCCAGGGTTACTCCAAGCA
>NODE_7697_length_547_cov_20.892139
ATCCCAGCTGAAATAAATGGCTTTGTCCCATTATTCCACATTGACTCAGCATTTGTTAAA
TCTTTAGAAACACCTGGAAGTCGAGTTTCTACGACGTTAGACTCATGATCCAAATGAAGA
ATGTTCTTGTTGGTTTGAAACCCCCTTCTTGTATCTAGTTAAACTTGTATTTGGATGAAA
TCAAGTCTCATTTAGATTTTGTCCGTCTCAAAGCCAAAATAACTGACTTTATGCCCCTAA
TTCCAATTTGACAGAGCACTTAATTGTACTTTACCTAAACCAGGATGGCCGAGAGGTTAA
GGCGTTGGACTTAAGTTCCAATGGACATATGTCCTCGTGGGTTCGATCCCCACTCCTGGT
AGACTTTTAGCTCTGAATTGGATGTAATCAACTCTCCTTCCACTCATTTGGATTTTGGGT
GGATCAAAGCGGACCCGTTATTCCACTTTGACTCAGCACTTGTTAATCATTTAGAAACAT
CTGGATGGCCGAGGTGTTAAGGTGTTGGACTCATGATGGAATTGAAGATTATTCAAGTTG
ATTTGAAACTAACTCCTGGTTGAAGTTTGATTTTGATGTAATCAACCCTCCTTTCACTCA
TTTGGATGTTGTGTT
>NODE_7699_length_69_cov_8.753623
GATGCAACTCAGCATTCTTTGTCCTCCAAACACGACGAGTTGAGTTTTTACCAAAAAGTT
CTATTTTGTTTTCATCTGACCATATGACATTCTCCCAATCCTCTTCTGGATCATCCAAAT
CCACTCTAGCAAACTTC
>NODE_7703_length_212_cov_11.216981
CTGTGGTAGCCATGCTGGTTAAGTGTGCCTTGAATTCTAAATAAATCACAGACAGTGTCA
CCAGCAAATCACCCCCACACCATAACACCTCCTCCTCCATGCTTTACGGTGGGAACCACA
CAGCGGAGATCATCCATTCACCTACTCTGCGTCTCACAAAGACACGGTGGTTGGAACCAA
AAATCTCCAATGTCCATTGGTCGTGTTACTTTGCCCAAGCAGGTCTCTTCTTCTTATTGG
TGTCCTTTAGTAGTGGTTTCTTTGCAGCAATTTGACCATg
>NODE_7720_length_1033_cov_14.410455
AATTAGTGATTATCAGAACACACATAAATGACAGTTAATAGATGTATTCATGTTGTACTG
CAAGTGCACATACAATACAACACATATTGCATTGCCTAAATGCCGTGGTAGTGTCCAGCT
AAACATAACTAGTCGGTACTAAGCCTTACAGTGGGAGAGCATGAGAAAAAAACACCTGGG
CATTTTTACAGTAAACCACCATTTAATCTACAACCTTTTCGTTTAATGAACCGATGAAGA
ACAAGGCTCAATGACTAAACAGTTACTGCAATTTAAATGTAGGAATTGTACAGTACATGG
TACAATATGAATGTGCTACTAGTATGCATATTTGACTAATCTTGCACTGCTCTCTGTATT
TACACAACCTTCGTGCATCTGAATAGGCAGCCATGTTGAACTTGTAAATACATTTAAAGA
TGCAAATATAGAATGCTTTCAATGCCGTAGACATTTCAGGAGTTAATTTACAATATATTA
CTTTTTTTATCGCCTTGTGGGGATCTTCACAGCATGATAAACGTCCAGAGGCAATATTTC
ATATCATAATCACCTCTGTTTGCGCCTAGTTTCACTTACAAAAACGATGTGTAACATTCA
ATGTATAATATCTCCAATTTTTCTAATCTGATGGGAAACAATGAAGGTCTGCACTCTATT
TTATAAAAAAATCTATTGGTTTATTCCAAAATGTTCCATAACCTTAAAAGGAGCGCGTGG
ACCAAATCTACACTGAACAAAAATATAAACGCAACATGCAACTATTTCAAAGATTTTACT
GAGTTACAGTTCATATAAGGAAATCAGTCAATTGAAATGAATAAATTAGGCCCTAATCTA
TGGATTTCACATGACTGGGAATTCAGATATGGAACACGCTGTCGTACACGTCAATCCAGA
GCATCCCAAACATGCTCAATCAGTGACATGTCTGGTGAGTATGCAGGCCATGGAAGAACT
GGGACATTTTCAGCTTCCAGAAATTGTGAACAGATCCTTGTGACATGGGGCCGTGCATTA
TTGTGCTGAAACGTGAGGTGATGGTGGCGGATGAATGGCACGACAATGGGCCTCAGGATC
TCGTCACGGTATCTCTGTGCA
>NODE_7747_length_84_cov_4.654762
TTGGGTGGGCTAATTACAGATGGGCTGTGTACAGGTGCAGTGATCGGTAAGCTGCTCTGA
CAACTGATACTTAAAGATAGTGAAGGAGATAAGTGTCTCCAGCTTCAGAGATTTTTGCAG
TTCGTTCCAGTCATTTGCAGCAGAGAACTGGa
>NODE_7750_length_69_cov_137.898544
TTCTATTGGTAGCAAGAATTTTATATAATAATTTAAATTGAAAGATTCTAATTTTTGAAT
CCGGTGTCGTTTTGCGTGTCAGTTCATAAACACTATGCCATGGGATCGGTACGTCAAAGA
TCTCTTCCCAACTATTT
>NODE_7790_length_529_cov_11.737240
TGCTGGTGTGTTTTGGATCATTGTCCTGCTGCAGAACCCAAGTTCGCTTCAGCTTGAGGT
CACGAACAGATGGCCGGACATTCTCCTTCAGGATTTTTTGGTAGACAGCAGAATTCATGG
TTCCATTTATCACAGCAAGTCTTCCAGGTCCTGAAGCAGCAAAACAGGCCCAGACCATCA
CACTACCACCACCATATTTTACTGTTGGTATGATGTTCTTTTTCTGAAATGCGGTGTTAC
TTTTACGCCAGATGTAATGGGACACACACCTTCCAAAAAGTTCAACTTTTGTCTCGTCAG
TCCACAGAGTATTTTCCCAAAGGTCTTGGGGATCATCAAGATGTTTTCTGGCAAAAATGA
GACGAGCCTTAATGTTCTTTTTGCTCAGCAGTGGTTTTCGTCTTGGAACTCTGCCATGCA
GGCCATTTTTGCCCAGTCTCTTTCTTATGGTGGAGTCATGAACACTGACCTTAACTGAGG
CAAGTGAGGCCTGCAGCTCTTTGGATGTTGTTGTGGGGTCTTTTGTGACCTCTTGGATGA
GTCGTCGCTGCGCTCTTGGGGTAATTTTGGTCAGCCGGCCACTCCTGGGAAGGttca
>NODE_7792_length_69_cov_6.289855
CCTTCTAGTGCTGAACGTAAAAAAAATATTTTAGACCCTTTTCATGAAAAATTTATAAAA
AATATTTTGTACGTTTTTTATAAAAAAAACGTTGTATCTACATATGTCCTTCTAGTGCTG
AACGTAAAAAAAATATt
>NODE_7793_length_69_cov_10.507246
CAAAAATAATGGTGTTCCAAAAAAGGTCCAGTTGCCAGGACCACAAATACAAATTCCATC
TAGACACCATTGCCCTAGAGCACACAAAAAACTATACATACCTCGGCCTAAACATCAGCG
CCACAGGTAACTTCCAC
>NODE_7804_length_69_cov_524.101440
GGTGTCATCATGCCCGGTAGTCCTGACGTATGGTCCTAGGGCTCAGGTTCTCAGAGAGAA
AGAGAGAACGAGAGAATTAGAGAGAGCATACTTAAATTCACACAGGACACTGGATAAGAC
AGGAGAAGTACTCCAGG
>NODE_7808_length_178_cov_40.898876
CTCCCCTTTATTACTTTTCAACCCCGCCATCCTTTCCCTACTTGGGGTAAATTAGTGAAC
AACAATGCTTAGGCCTCTACTTCCAGCTTATACTTACTATCTACATTTTATGGACACAGT
CAATTTTACAATAATTATATTTTGTTTGTTTTTTCTCCTGAACTTCTTCTACTCTCAACC
TCTCCGATCATTTTCATGATGTCCATCCGGTTTGCTTCTATATGCCATATCTTTCTAACT
GTGCTC
>NODE_7827_length_84_cov_24.369047
TTAGGCCTGATTTCACTATGGGGACACAGGGGAGGCTTTTCACTCACACATCGGGGTTTT
GGGTGCCCATGGCCGGCATGGCCAGCTTGGGGGGGACCCCGAGAAGGGGTCCAAGCACCC
ACAGCCGAATCCATCCACAGGGGGGCGCCACA
>NODE_7832_length_230_cov_20.813044
ACTCCGGGCGCACCAGCATACAGTCTAGGGGAGGGTCTGGGTGGGCGTCTGTCCATGGTG
GCGGTTCTGGTCCAGGTCGTGGTCCCCACCCCACCTTAGTCACTATCCGCTTCCGTAGCC
CCCTCCACATGACCACCCCCCAACTAAACCCACCTGGATTAAGGGGCGGCACCGGACTAA
GGGGCAGCACCGGACTTAGAGGCAGCACCGGACTAAGGGGCAGCACCGGACTAAGGGGCA
GCACCGGGCTAAGGGGCAGCACCGGGCTAAGGGGCAGCACCGGGCTAAGGGGCAGCAC
>NODE_7834_length_129_cov_6.124031
CAGCTGGACTTTCACCTAATCAAAGAAATAGCTCAGCAGGAGAAGCTCTCCCTTGAGAAA
GATACCCCCACCCCGAGCGGGTCAGACCAGACCTCTTCATTAAATAACCCCACAGAGCAA
CCCCAAGCGGAAAGTCAACTTCCCAGCACAGAGTACTACTCCCTCATTGAAATGAAGGAT
AAATTCACCCAGCTGGA
>NODE_7835_length_106_cov_33.264153
GAAAGTCAACTTCCCAGCACAGAGTACTACTCCCTCATTGAAATGAAGGATAAATTCACC
CAGCTGGAGGTAAGGCAGGTGGAGCTGGAACAGCAGGTGAACACACTCCAGTCAGCACAG
ACCCAGACAACAGTCCAGCACAACAACACCCCCTTAACTAGACCTGGAGAGCTG
>NODE_7849_length_69_cov_4.144928
GTACTCATCCTTCTTCTTCCTCCAAACACGGCGAGTGGAGTTTAGACCAAAAAGCTCTAT
TTTTGTCTAATCAGACCACATGACCTTCTCCCATTCCTCCTCTGGATCATCCAGATGGTC
ATTGGCAAACTTCAGAC
>NODE_7855_length_261_cov_8.524904
TCCCCCACGTCATAATTGCGCTCCGCCGGACTGAGCTTCTTAGAATAGAAAGCACAGGGG
CGGAGTTTAGGTGGCGTACCCGAGCGCTGAGACAGCACAGCGCCGATCCCAGCCTCGGAA
GCGTCCACCTCCACCTGGAATGCCAAAGAGGGATCCGGATGCGCCAGCACCGGAGCCGAG
GTAAACAGGTCCTTCAGACGTTTAAACGCCCTGTCCGCCTCAGCTGACCACTGCAGGCGC
ACCGGACCCCCCTTTAGCAGAGAGGTAATGGGAGCTGCTACCTGTCCAAAGCCCCGGATA
AACCTCCGGTAGTAATTGGCAAAACCCAA
>NODE_7856_length_182_cov_65.615387
CCAGCAGCGTTGCAGTTCTTGACACAAACCGGTGCGCCTGGCACCTACTACCATACCCTG
TTCAAAGGCACTTAAATATTTTGTCTTGCCCATTCACCCTCTGAATGGCACACATACACA
ATCCATGTCTCAATTGTCTCAAGGCTTAAAAATCCTTCTTTAACCTGTCTCCTCCCCTTC
ATCTACACTGATTGAAGTGGATTTAACAAGTGACATCAATAAGGGATCATAGCTTTCACC
TGGATTCACC
>NODE_7860_length_492_cov_6.258130
CTTAGTAAAATAAACTATCTTAAAGTCCTCCTCTCATGCCTTTAGAATTTACTAGTGTGG
ATGATTAAAATAACACCAGAATGTTAAAACAGAGTTCAGAGGCCATTGAAATCATTTAAC
GAACTGTTTAATCCCATAGTATACTAAACAATTACCATTATTCTAAATATTTCATAAATG
TTAGTTATCCCAAGTGTTCATTAAGTCCTCATGACATTCATTCTCATAAGAAATCATATA
TACCCCAAACTCAGCCAAAACCTAAAAAACTCCATAAAATTCACTGTGTGCTCCTCTAAG
ACCTATCACCCTTGACCTGCTGAAAACCCCCCAAAATTGAAACAACAAGGCTTTATAAAC
ATCATACTAGGTGTGTTGTTTTTTGTTTGAAAAACCCAATTTGAAAAACAACAACCACAA
ATAGCCAGGCCTCACTTAATTTGGTAGCTCACTTTTATGACCTAAATACTGCCTAACTGA
GATGAGCTAATCTCTTTCTCCTGGTTATAATCTAAAGATGGTAGTATACACAAAACATGA
TACAGATATCCCcagtctta
>NODE_7861_length_153_cov_5.483660
AATGGGACATTTTGCTAGAGAATGTGAGGAACCGTGTAGTTACTGTGCAAGGAAAGGGCA
CCAGTTAAGAAACTGTAGGCAGAAGGGGAAGAGAGAAATCAGGAGTCCTCATGACCTGGC
TGTTTGGTTGTTGTTTTTTAATTGGGGTTTTCAAATAAAAAACAACACACCTAGTATGAT
GTTTATAAAGCCTTGTTGTTTCAATTTtggagggttttcag
>NODE_7863_length_213_cov_4.704226
AGAGCCCTGGGAATCTAAATGCTCGGTCTGGACCACAGGCCACAGGTCTAACTAGTAACT
CACTTATTGACATGGATCTGTGTGAAAGTACTGAGCTAGCCCTCCCTCTGACGCCCAATC
TTCCTCCATTGTCTGGTTTATCTCCAGAGGTTGTAGTCTTACAACTTCAAGGTGACATCC
TTGATATTCGTAAGACTCAACAACATCTCCAAACTCTAATCCATCATAAATTCAAATGTC
TGAGTGTAGAGCAACAACAGAGTGCCATGGAATTCAGAAAc
>NODE_7867_length_252_cov_10.242064
TCTAAATGAACCAATATCGTCCTTGAATCGTATCGACAACCACGAATCGTGATACAAATC
GAATCGTTGTTAAAACGAATCGTTACACCCCTAGTAGTAGGTGCCAGGCACATGCGGTTT
GAGTGTGTCAAGGACTGCAACGCTGCTGGGTTGTTCACCCTCAACTGTTTCCCGTGTGTA
TCAAGAATGGCCCAAGGACATCCAGCCAACTTGAGACAACTGTGGGACGCATTGGAGTCA
ACATGGGCCAGCATCCCTGTGGAACGCTTTCGACACCTTGTAGAGTCCATGCCCAGACAA
AGTAGCTATAACCCTAGCAt
>NODE_7892_length_69_cov_3.043478
ATTTTCCGGATTGACTGACCTTCATGTCTTAAAGTAATGATGGACTGTCGTTTCTCTTTG
CTTATTTGGGCTGTTCTTGCCATAATATGGACTTGGTCTTTTACCAAATAGGGCTATCTT
CTGTATACCCCCCTACC
>NODE_7918_length_598_cov_16.195652
GCTCCCTCTCACTCTCTCTCTCTCTCTCTCTCTCTCTCTCCAGAGTTATCAGTCTCTCTC
CAGTACCAGTGTATCTTCAGACTTACCCAGCATCGTTGTCCGTCCTCTTCAGTACTTTGG
AGATGTGAGTAAGACTGTGTCTGAACTGAGAGAGAAACTAGAAGACGTCCTTAAAGGAGA
ATGGACCAAGATCTCCACTACAGGTGTGTTGAAAATAATAAGAACATCAACTTTAGACCA
TTGAAAGTTCCCTACTAGTCATATACATGTGGAATATGGTATGATGATAACATTCCCTCT
CTCTGTGAATGTGTTTGTGTGTCTGTAGTGAATATAGTGGATGTTGTACTGCCTCCAGAG
CCCAAGACCAGAGAACAGTTCTTACAATGTGAGTCTCTTTATTCTGAAGTAACTAACAGT
CTCTTTTTACTGACACTCCTAACAATCCCTCTAGAAATATATAGCAATAGTAGATCTAAT
CAAAGACTGGGTATCTATCTGACTCCTCATATTTCTCTGATTTGATCTCTGCTGTGCTCT
AATCAAAGACAGGGTAGATACAGTATCTGACTTAACTTATTGTTCTAACTCCCCTCATTG
GTCTCTGCTCTGCTCTTCTCCCAGATTCCTGTCAGCTCACACTGGACCCAAACACAGCAC
ACAAAC
>NODE_7921_length_81_cov_20.432098
GTATACGCACCTGGAGATCGAGTCTGGCTCTCGACCAGAAACCTGCCCCTCCGCCTGCCC
TGCCGGAAGCTGGGTCGGCGGTTTGTGGGGCCATTCAAAGTCCTGAGGAGGTTGAACGAG
GTGTGTTACAGGTTAGAACTGCCTATTGA
>NODE_7930_length_662_cov_8.880665
TGGCAGTGCGACCCATAGAAGGGTAGGTACTGTCTGAAAGTCTGAAGTACGCAAAAACAG
GTTTATCCTCCATGCAAGCCACCTGGGAATGTGGTGAAAGAGTCTTGTAGTAACTTGAAC
TATCTGTATCCCCCGATAACAAAGTCATTCCGACCTAGGTTGCCTACGTTTGAAGTCTCA
GGGGATTCTAATTGTTTTTCTAGGACTAGTAAGATAGGATACAGAGTAGGGCATCTTAGC
TCCTGCTCCCACACAGAGAATATCACAACTAAAAGAGACCATGACTAATCTCTCCTCTTT
GTTGCAGCCAGAGGATTTTAGGAACCAAAACCAGGCCCGTGCTGACATCTGATGGTTGTG
TGGTGATAACTGATTGTGAACTCACCTACATACGCAAACAATCAAACGTGTCAGAGACTG
GTGAGTTGTCACGTAGAAAGTAGGACCTCCTCCCGGGATCCTTTGATGAAAGGATATATA
TTGATGGGATCCACAATCAGATCGCAGCTGGGTTTGAATCAAGTATTTTCTGGTGGTCAA
CAATTAATAAAAATGTAGATTGGATAAATTATATTTAATATAACCAGCAAAATATTTATA
AACCACACTCGTGATGCAATAAAGGGATTAGCTGAGCAGACAGCGGCAACTAGCTTAATG
ACATGGCAGAATAGAATAGCTTTAGATATGCTTTTGGCTGAGCGGGACGGGGTTTGTGTT
CTGTTTGGAT
>NODE_7931_length_136_cov_9.279411
CTCTTTGTTAAGTGTTGCAGTCATTTCAGTCGCTGTAGTAGCTGACATGTATAGTGTTGA
GTCATCCGCATACATAGACACTCTGGCTTTACTCAAAGCCAGTGGCATGTCATTAGTAAA
GATTGAAAAAAGTAATGGGCCTAGACAGCTGCCCTGGGGAATTCCTGATTCTACCTGGAT
TATGTTGGAGAGGCTTCCATTAAA
>NODE_7932_length_144_cov_8.576389
ATGGAGCCCACATGTGTCCCTAGCAAAGGAGCCAGCAGAGGACTGGAAAGACATGGGCCA
GTGGGTATCCAAGGGTAAGAGGATCACTGATTGGGTCAATATTGTGAGTGGCGATCAACA
CAGCCCATCCACAGATAGTACATTTAGATGAGAATAGCAGATGCTGAGGAGAGGAATACC
TGTTGACAGAACAACAGGAGTCAGACTTAAAA
>NODE_7936_length_73_cov_168.397263
AACATTTGTGGATAATTGGCCCTCTTTCTGGGACTCACCCACAAACAGGACCAAGCCTGA
CCTGCTGAGGAGTGACGGACTCCATCCTAGCTGGAGGGGTGCTCTCCTCTTATCTACCAA
CATAGATAGGGCTCTAACTCC
>NODE_7937_length_676_cov_8.776628
CAGGTCGCAGTTGTAAATGAGAACCTGTTCTCAACTGGCTTACCTGGTTAAATAAAGGTG
AAATAAAATAAAAAATAAATAAAATAAAATATTTTATGTGTTTCTAAAATCGCCTATGGG
AAAAATTAATGGTGGAAAAACGATTGGAACCATTTCCCTGTTTGACCGCTAGGTTTTATG
GGTATTATCACACCTCCACTGTAACACTCTATAGAGGGGTTGGTTGTTTAGCAACAAAAC
TGGCATGCAACTATGGGGCAAAATAGACAGGGTTTGACTTAGACAACATGTAAACTATAT
TTAGTCTCTAAATGTTTAATGCAAACATAAATACATTTGAACAATGAACTCGTCTCAAAT
ACATTGTTACAGTTGTTGTTGGTTAGCTAGGTAGCGAATTTTAGTCATTGCATAGACATG
ATATCAGTCAAAACACCTCAAAACAAGACATGGTATCAATAACACCATACAACGAGCTGA
AACATGCCATAGAGCTACGATTCCCCACATGGCAGCTTGTTGTTAGCTGAGGTACAGAAT
CATAACAAGATACACGACTTCCGGCCATCGATGCGCGAGCATCATTTTCGTGACGTCAGC
CAACCCTTCTATGGCTCCTGGTCAAAAGTAGTACACTAGCCTACATAGGGAATAGGGTGC
CATTTTGGACGAATTTATGAAGGTGCTGTCATAACCTTTGACCCCCATTTGACCCTACTG
TACCTTTAGCCAACTctcatgact
>NODE_7938_length_238_cov_10.676471
AAGAGGAGGGGGAAAATGGTATAAAAATTGGAACAGGGGAAAAATTTCAATTATAAAACC
GAGCTAATTTGGTATGACCAGCGACTGTCATGCGTGCTGACGGAGCTCCATTATGCAGTC
ATTTGGGCTCTTTCAAATTAGTTATGTTAATGTCCTGCGAGTGAATGTAACACTTGGATG
GGACAAGATTTCAGCAATTAATTTCTACAGTCAGCGGAGAGACAAGCACATTTATTTTCC
CCCTCTCAGGGAATTGGTTGTGGAGGGTGTGAGGTGGGGAGAGTGCATTCTGGAGCAGAG
AACAAg
>NODE_7944_length_69_cov_6.275362
TGAGGACCAGCCAACAAGAGCGTACAGGTCACAGTGGTGGGTAGTATATGGGGCTTTGGT
GACAAAACTGATGGCACTGTGATAGACTACATCCAATTTGCTGAGTAGAGTGTTGGAAGC
TATTTTGTAAATGACAt
>NODE_7952_length_93_cov_36.473118
TTCTACCACTCTAAATTCCAAGCATCTGCCTCTAACCCTAGGAAGCTCTTTGCCACATTT
TCCTCCCTCCTGAATCCTCCCCCCCCCTCCTCTCTCTCTGTGGATGACTTCGTCAACCAC
TTTGAAAAGAAGGTTGACGACATCCGATCCTCGTTTGTTAA
>NODE_7961_length_73_cov_6.958904
AAGTACAGCCAAAGGTTGCCAGATACAGGAAACATGAAAAGTGAAAAAGCAACACCAGTC
AGATGTATATATATATTTTTTTTTCAACCATGTTTCTTTTATTGCGGGTATAATAAAAAA
TAAAGTACAGCCAAAGGTTGc
>NODE_7962_length_352_cov_40.144886
ACAGCTCTGGAAAAAATTAAGAGACCACTGCAAAATTATCAGTTTCTCTGGTTTTACTAT
TTATAGGTATGTGTTTGGGTAAAAATAACATTTTTGTTTTATTCTATAAACTACTGACAA
CATTTCTCCCAAATTCCAAATAAAAATATTGTCATTTAGAGCATTTATTTGCAGAAAATG
ACAACTGGTCAAAATAACAAAAAAGATGCAGTGTTGTCAGACCTCGAATAATGCAAAGAA
AATAAGTTCATGTTCATTTTTAAACAACACAATACTAATGTTTTAACTTAGGAAGAGTTC
AGAAATCAATATTTGGTGGAATAACCCTGATTTTCAATCACAGCTTTCATGCGTCTTGGC
ATGCTCTCCACCAGTCTTTCACATTGATGTTGGGTGACTTTATGCCACTCCTGGCGCAAA
>NODE_7971_length_173_cov_119.421967
ACACTACTTTCCTTCCATCTATAGCATTTCTTAATATTATTCAGTTCCTTTGGCTTTGAT
GCCTCATGATTGAGTATTGCTCTGTTCAAGTAGACTGTGATTTTGCTGTGGTCTGATAGG
GGTGTCAGTGGGCTGACTGTGAACGCTCTGAGAGACTCTGGGTTGAGGTCAGTGATAAAG
TAGTCTACAGTACTACTGCCAAGAGATGAGCTATAGGTGTACCTACCATAGGAGTCCCCT
C
>NODE_7986_length_326_cov_11.322086
CTTATTCCAAACCAAAACTCCAAACCTACAACCTGATTTTGGACGGAATTACCTGGAAAG
CTTTCTACTACCAAGGATTACTATTCTCAAACTATACAGCAAATGCTCTGGAAAACAAAC
AGAAACCTGAAAACACCATCCAACCTGGAACTGAGTGAGTAATGTTTAGTATGAAGCTAT
TTTTCACTTTCAAAAACCAAGAAGAAAAATTCATTACAATGATATATTTTATATTATAAG
GACTGAATTCTAAGGCTACCAAGCTTAAGCTTGCTACAAAGAGATACAATTTCAATTAGC
ACTGACGTGTGAAGTGAGAGGTGTCAAAGCCCTTGAGCCCAACAATGGCAGGAGAGTCGC
ACAGTCTACCCCAACCAAATGGAGAGGCCTTAGa
>NODE_7987_length_168_cov_3.077381
GAGGATGGGACAGATCAAGGAGAGGAGCGGAGGAGGGATGATTCAACAGGAAAAAAGAAG
ATGGGGAAACAAGAATTGATGTTGGGGAGTAAATAGGAGGTGGAGGAGGAGGTGTCCAAG
GGAGACAGGGAGGGTGAAGTGGAGCAGGAACAGGTGAAGTCAGTCAGTGGTCATCCAGGA
GAGAGCAGCAGCGCCCAGAGAGGAAGAGAGAGAGGAAGAGAGAGAGGgagggagtg
>NODE_7988_length_395_cov_9.901266
ATTTCGCACGGATATTGAAAAATGAATCAAAGGCAGTTTATAAATCGGCTTCGACACCTA
GCTATACATCCATTCAATTGCCCATCCTTGTCCATCTTGCCTTGAGCTATGCAAGCCTAA
TTGTTTACCAAAGGGTTGCGGCTCATTTGCTCCTGGAGATTGGGCCTAATTAACACTAAG
TTGTCTGAACACGGAGGAGCGCTGTCCACTCCACTTTAATCTAATCTGTAGTCTTTCAAA
AAAATAATGAGATCATTTACACCTCATTAACGAGGGAATGTAATGTCTGGGCATTCATCA
TAATGATTGCTTATCATTTCACTTTGCAATATTATCTCCTCTAATGAAACTGTTCACACA
ACTGCCAAGAGGGTCTTAATTGGTCATGTGAAATCACAGAGCACCCGGCAGCTTGCCGCT
ACGTGTGTGAAGTTCTAATTTGCATGGGGGGAGGGGTTCAGGg
>NODE_7993_length_133_cov_32.789474
ACACACACACACACACACACAAAAATCCCCTCTCTTTAGGCTGAACATTTGAAGACAGAG
AACCCGACTCAGAGCCAATGCAACAGTGGAGGGGACCTCGCCCAACTCATCAGGACCAAT
CAGAAGATCAGAACTACTAGATTCAACCTACATCATTTATTGTATAAAATGTCTGCACAC
AATGTTTTCGGGGCTCTCTTC
>NODE_7994_length_625_cov_9.304000
GAGCTGATGGTTTACCTGCTTTGTTTTGTCCTTATTCAATAAAGGAACATAATGTTACAC
ATTGTGTTTTTATATTCATATGGAATGTGTATTTGTTTATATGACAGAGTACTAGGGCCA
CACTGAAGAAAAAGGATAAAGTCATAAATTTATGAGGCTGGTTCTTTCTGCAGAAAAGCT
ACATATTGTTTTTACAGTTTTGATACTTATGACAATGTGATACTTAATATTCTGGCACAT
CAGCATGTCTTTGTTTATGAAACCATACTGAAGTACAATTTCACGAAATGCCCCACATCT
GTCATTTTAACAACTGTCCTCCTTTAAAACAACTGGTTACAATATTATGACTTGTGTTTT
TTTCCCCTCTGTGGCCCTAATATTCTATCATTTTATATATAGCCTTATAGTCTATGGGAA
ACTGTAAATTATCTAATGATAGCAACATCATCTAAAAATCATTTTTTATCCAAAATCATT
GAAATTAATGATCACAAACGTTTAAATAATGACAGTGGGTCTAGTTATATGTGATAACAA
TGTATAGTGAGCAGTGAAATAACTATTGGTTTCCATTTGTGGTGACTGCTGACTGACATT
AGGGATGAGATTAAATAGATCCTGGAATTTAGCCTGGTCTGGAGCAGGCTAGCTCCACAG
AATAAATCTCCATGGTAATTTATACCATAACAt
>NODE_7995_length_473_cov_23.291756
ATGCTCTCCCATCAGGGGGCTCTGGCTTTGTAGGACCAACCCTGCCAGGCAGGCTCAGAA
TCTTGAGGGGGCGGTGCTGCTCAAGTAGGTCTCTGACCGCATTTATTTCTCTGTTTAGGC
TGCATATTCACAGCAGGTCCATAAAATAGATGGGAACTTCTCTTTGGTGTATGGGTCGCT
CAGGTGGGTGTCCAGGTTATAGGGTTAGGGATCTTTCCATCATGATAGGACAATGAATAA
TTAGATTAGATGTATACTATATTTAAAAATGTATATCCCTCATCTACACAAAATTGAAAG
CTCTCTCTCTCACTACCCCTGTTCATAGACCCCCGGTCGGCTCTGGGATATGCAACCATT
TCCCCTCTCACTCACTTAACGCCGCACCTTTTCAAACACAAAAATGCACACCACATGGTT
GACTGCGGAAGAAATGGGCCGAGCGTGCAAACGCACCCGCATCCACATCTGCCGCAAGGG
GGAAAGGACGCCAGAGAGAACACAGGACCAACCACAACAACCATCCGCCAAAACAACAAC
C
>NODE_7996_length_85_cov_42.776470
CTGTACCCCGACATTGAACTGCTTTCTGTGTCATTGAACCTTACTATTGTTGATAAAACA
AGTTTACTGGAGAACGGAGAAAAAGTAGAGACTTTTGGACAAGGTGGATAATTGTATAAT
ATAAGGCAGTTTATTCAGAGGTAAAGATATCTG
>NODE_7998_length_119_cov_10.436975
GGGGACCTCGCCCAACTCATCAGGACCAATCAGAAGATCAGAACTACTAGATTCAACCTA
CTTCATTTTATTGTATAAAATGTCAGCACACAATGTTTCGGGGCTCTCTCAGATATCTCC
CTACGAGATTGACGAACGGGTCCGTGCACGCGATTCCAGATATCTTTACCTCTGAATAAA
CTGCCTT
>NODE_7999_length_207_cov_5.082126
CTATAGATTATTGACAATGTGCCTTTCTGATTAGGAAGTGGGGTGAGAAATGTGTCGAAC
TGTGTTCCACCAGAAAGGTTGGGGAATCCTGGATCTATGCTGCGGACATAACTCCGGACT
TGTAAGAACCTAAAAAAATGATGTCTGGGGAGACCAAATTTAGCTGATAATTGTTGAAAC
GTACTAAATGTATTGTTAGTATACAGGTCTCTGAATCTTTTAATACCGAGATTAGACCAT
GTTGAGAAAGCACCATCAATCATAGATGGGGGAAa
>NODE_8000_length_224_cov_8.316964
GATGCCGGTGGGCGGAGTTGGGAGGGTCGTCAGCTACATGGGAAACACCTGGGCCGGGTG
TGTCCCAGCATAAATGGACCTCTTCCACATTCATTGAGGAGACTCTCTCCAGGCAGATAC
TTTGACTTTGGTTGTGGTATTTTTGTGGCCTTTTTGGTTGTTTGCTTTGGCACCTCTCAA
CACTTTTCCATATTACATTTATGCATGCAAACACTCACTTACACTACTGATTACACACAC
CATTGTTATTTGATTTAGTTTACTTTAGTTAATAAATATATACTTTGAGTAT
>NODE_8006_length_267_cov_10.790262
TTATTTTGTATGTGTACTGATGTGTGTGTGTGTGTGTGCAGGATTATCCATGAGGATGGT
TTTTCTGGGGATGATGTGAAGCAGTATAAGCCTGTGGTCTACAGCAACACCATCCAGAGC
TTGGCTGCCGTCCTCCGAGCTATGGACTCTCTGGGCATCGAGTATGCTGACAAGGACAGA
AAGGTGGGTACATGCTCCCTGTACAGGGTAGGGTTCATCCATAGTGTACAACCAATGGCA
ATTTCAAAACCTTACTTCAAAGTGTACTGTAAAGCAGACCTCAATGAGGATTCCAGTGAA
GTATGGTGGTACACATCCAGGAATTCAGCTATACa
>NODE_8007_length_241_cov_5.730290
AACACAATATGAGGAGGAAGATATAGTCCTAAAAAAGCTTTCCAGTTTCACTGACTCACC
CAATGATGTGCAGCTCACTCACCGGCCAAAAGCTTATCTCTCTCTTGCTTTACTTTTTTA
AACAATGCTGTTCGCTCAATAGGCCTATTTGGAAGTTGTTAACTTGGTAACATACAGACA
TTAGTATTTTATTTTCAGCAGGATCCATTTGCTTTACAACCTGTGTTTTCCAGCGATTGT
ATTAGAAATATTTGCTAAAGGCCTGTTTTGGCTGCATGCTGTTAACTGACAGATTTGCCA
CGTTAGGCa
>NODE_8008_length_152_cov_7.006579
CCAACTGTGGCCGCAGAGGACACACTGCTGGTCGGTGCTGGGGAGGGTCTCCTAGGAATC
GAGGCAGTGGGCGACGCACTGATGAGTCATTCCAGGTGAGTAGGCACCCAACTCACCCAG
AGCTCTCTGCTGATCATATGTGTATTAAAGTGGTGTTTCCCGAGGTTTCTCCTCACTCCC
AGCATAAGGCGCTAGTAGATTCAGGCGCAGCTGGGAATTt
>NODE_8009_length_69_cov_3.304348
AGGAACCTACCAGGTACAACCCTAAATCCGTAAACATGGGCACCCTCATAGATATCATCC
TGACTAACATACCCTCTAAATACACCTCCGCTGTCTTCAACCAGGATCTCAGCGATCACT
GCCTTATTGCCTGCGTC
>NODE_8015_length_383_cov_15.592690
CATAAACAGCAACACAACCTCTAAATACGCCTGTACGCAAGGTGTTTTTTCCTACCTACC
TATCTTGAACCTCGGGTTTTGATAGAGATCCTGTTCAATTAAGTGCTAGGGCATTATCCT
GCGCATTCTCCCAGTCACTTCTTTAATTTAGTTGTTATAATTAGGCATTAACTGGTGTCA
GTTCTGCGGCCACTAACAGCCCACTCAGTTCTGCTTGTCTGCATTATCACAGTTTGGGGG
AGAAAGTAAATTATAATGAAGGACTATATAGTCCAATTACAGATAAAAGCAGCCAAGTGC
AGTGCTGTAATTAGGTGCCACTACCTCTCCTTCCTTCAGAATGGCATGTCCATGGGAATA
CCTAATAGCCATTTTTATTACTTTTAACCCGTTACTCATGTTTTTAACCCAAGGACTTTC
AATCATAGAGACGGGCCAATggcaagagcct
>NODE_8023_length_69_cov_98.333336
GCAGACATTTCCATATGTTTTTGTTAGCTGCATGTGCGACATAACTCCACCAGTCCTACC
GATGATATCATTTACGAAGATTATACCTTTTTTAAACATTCTGTCAAAAAATAAAGGTTT
TTTGTCAATTAGTATAT
>NODE_8024_length_72_cov_35.652779
TATATAATGAATATGAATTCGGAGGACAGAAATTATTAAATATTAAAGCATTAGACCTAT
CACTAAAATCTTCAGTCATCCAAAAGTTATACTTAAATCCGAACTGGTTCTCAAGCAAAT
TAGTAAGATTGTCTCACCCA
>NODE_8033_length_258_cov_22.127907
GATGCGTGGTGCCGGAACTGGAGGTACCGGGCTGAGGACACGCATCTCAGGGCTAGTGCG
GGAAGCAGGAACAGGACGCACAGGACTCGGGGAACACACAGGAGGCTTAGTGCGTGGTGT
AGGCACTGGTGGTACTGGACTGGAGACAGGAGGTGGTGCCGGAAATACCGGACCGTGCAG
GCGTACTGGCTCCCTTGAGCACTGAGCCTGACCAACCTTACCTGGTTGTATGCTCCCCGT
CGCCTGACCAGTACAGGGAGGTGGAATAACCCGCACCGGGCTATGTAGGCGAACCGGGGA
CACCATGCGTAAGGCTGGTGCCATGT
>NODE_8034_length_601_cov_24.309484
TTTGCATGCTGCATTATAGAAAAATGAATGTGAAGGCACACCAAACAGGCCCTTTAAAAA
TGCATGAGTGCTCCCCAAACCTCCCTCTCCCTCCTTCGAATAGAGCTATCACTGGGGCCT
GTTATCTCCCGAACCCCCAGGTAGAAAATGGTAATGATACCACTTAACATCGCTGCACAT
ATGGAGGGAAAATGGAAATGCCAACAGCACCTCAACTATAAAGCAAATCAAATTGAAATA
TTAATCCGCTGATTAATATAACATTATGAGAGCCCATTCTCTTTGTTGTTTAACAACAAA
GGGTTGCAAAATAAGCAACTGCCTAAGAGGTAAGGGGTTTAAAAGAGTCCCACAGAGGTG
CTAAAGCCCCTTTCAAACATCATTACTGTGCATAATGTATTCACTTCCACAGTGCTGAGA
TATGATATTGATGTTTACTCATTTATTTTTTAATTAATGTTAGTTGTTAATGAATTCTTT
GATGAGAGGCATTTTGTAAATCATTATCCATGGAAGAGAAAAAAGGGGTGCTGTGTTTCT
CGGCCCGTTGAACTGGGTATAAAAATGCTAGGTGTAAGGAGAAAAAGTTGATGAAAAGTG
GGGTCATTGTCAAAAGTTATTTTCCCGGTGGTATATTTTTTGTTGTGTGTTTGTGATCGC
GACTTCTAt
>NODE_8035_length_322_cov_32.906834
GACCTAAGGATTGCTGCAATTTCACCTACAGTCCTCCGCTCTACCAACTGAGCTATCGAA
GGTGACAGTTAAAAAGCAATGCCGATCCCTTAGATTCAATATGGAGGGTCAGAAGTGATG
CTGAATCACAGCTGCCCTTTTATAGCTTGACATGCAGAGATTGGCTGATCCATGGAGATG
CTGGGGATTGAACCCAGGGCCTCATACATGCAAAGCATGCGCTCTACCACTGAGCTACAT
CCCCTCAGCTGGAAAGTAGTTGCATATGGAGATAGTGAAAAAGAGAGCAGAGGGAAATTA
ATGTTGTTTAGCCCCTTCATGGAGTTGGGTTTCAGACCTGTCCCTGGTGGTCTAGTGGTT
AGGATTCGGTGCTCTCACTGCCGCGGCCTG
>NODE_8038_length_70_cov_25.000000
TGTCAGCTAATTGTTGATATGAAAAAGAAGTGTGTGATTAGGGAGAAACAATGCACACAA
CACATAAAAGCAGCATATGTGGTCATTCTTGGCACTCAAGAGCAGAGCCTAGTGGCAAAA
CACAGTTAAGGCTACCCC
>NODE_8039_length_1868_cov_9.034797
CTACCGCCTCTACCTTCTTGGGGTCCATCTGGACTCGTCCGGGTTCCACTATAAATCCCA
GGAATTGTACTCGAGAGGAATGGAATTCACACTTCTCCGGCTTAACGTACAAATGGCTGT
CTAGGAGGCGTTTGAGCACTTGTCTGACATGCTTAGTGTGTTCTTGAAGGGAGCTCGAAA
AGATGAGGATGTCATCCAAGTAAACAAACACAAAGATGTTAAGCATATCCCTAAGCACAT
CGTTTATGAGCGCTTGGAACACAGCCGGAGCGTTGGTCAGGCCGAAGGGCATCACCGAGT
ATTCGTAGTGACCAGTAGGCGTGTTGAAAGCGGTCTTCCACTCGTCCCCGGGTTTGATCC
GCACAAGATGGTATGCGTTCCGCAGGTCAAGCTTAGTGAAGACAACTGCTTCCTGGAGCA
GCTCAAAGGCTGTGGCCATAAGGGGTAGCGGGTAGCGGTTACGGACGGTTATGGCATTGA
GTCCCCGGTAGTCGATGCAAGGTCGTAATCCACCGTCTTTCTTGGCCACAAAGAAAAACC
CTGCTCCCGCCGGCGAGGTAGATGGACGCATGAGGCCTGCTGTCAGAGCGTCCTTGATGT
AGGTATCCATAGCAGCTCGTTCGGGAGGAGAAAGGGAAAAGATCCGACCCCTGGGAGGGC
AGGTCCCCGGCAACAGGTCGATGGTGCAATCGTAAGGTCTATGGGGTGGTAGTTTGGTGG
CCCTCTGTTTGCTAAATACCAGTTTGAGGTCATGGTAACACTCGGGAACTCGGGACAAGT
CGATGGATTCTAGAGACTCGGAAGGAGAACTCTGGGAACTCGGGAAGATACAAGTGGCTT
GGCACGTAGGACCCCACTGCTTGATAGTGCCCACAGACCAGTCGATGTGAGGGTTATGGC
TGTGAAGCCAGGGATAACCAAGGACGAGAGGAAACTCGGAACAGGAGATCAGATGAAAGT
TCATCACTTCCTGGTGTTGGGAAACTGAAAGTCGTAAGGGGGTAGTGGCACGAGTGACAA
GTCCAGATCCCAAAGGACTTCTATCCAACGTAGTAACCCTTATGGGGTCACTTAGAGGTT
CAGAAGGAACGCCATTCTCCTTCGCCCAGATCCCATCCATGAAGTTACCTGCGGCTCCAG
AGTCTACCAAGGCTTGAAGAGAAACCTCGTGGTCGTCCCAGGAAAGGGTAACAGGAATGA
GCAGGCGGGAGTTGGATGGATGGGAGGAGGTTATGTTTCCCGTTACAGTCCTCCCAGGCC
TGCACGGGAGAGTGCGTTTCCCTGGAGCCCGGGACACGTGGAGCGGAAATGGCCCGGTTT
GCCGCAATATAGACAGCATCGCTCCCTCATCCGGCGGTCTCTCTCAGCCTGGGAGATGCG
TCCAACCTGCATGGGTTCTGGTGGAGCCAGCGAGGATAAAGGTGGAGACTCGGAGCTGGA
ACCGATAGGAGCTAGGGTGAGCGGTCTATGGTTTTGTTCTCTCTCTCTCAGACGCTGGTC
TATGCGTGAAGCCAACTTGATAAGGGACTCGAGGTTGTCCGGTGGTTCCCGAGTGGCCAG
TTCATCTTGGATGGTGTCAGAAAGACCCTTCAAAAAACACACTGTGAGCGCCTCGTCGTT
CCAGCCACTTGCTGCTGCCACAGTGCGGAACTGGATGGCATAGTCCGTCACGCTGCGCCG
ACCTTGGCGGAGAGTCAGGAGCTGTTTGGCTGAGTCAGGGCCGTTGGTAGGACCTTGAAA
CACTCGCTTGAATTCTTCAGCAAAGGTAGAGTAGCTGGCACAGCAGGGACTTTGGGCATC
CCACACAGCAGTAGCCCAGGCTAGGGCCTTTTCCGACAGCAGGGTGATGATATATGCTAT
CTTGGACCGGTCGGTGGGAAACGACGATGGTTGCAGCTCAAAGGAGAGAGAACATTGGGT
gaaaaaccccttacaa
>NODE_8042_length_72_cov_5.569445
AAATACTTATTTTCCACCATAAATTGCAAATAAATTCATTAAAAATCCTACAATGTGATT
TTCTGGAAAAATAATTCTCATTTTGTCTGTCATAGTTGACGTGTACCTATGATGAAAATT
ACAGGCCTCTCTCATCTTTT
>NODE_8046_length_629_cov_10.074721
GGTGAGTATTTATTAACAGATTCAAAAAACAATGCAGAATAATCCAGGGGACAGAGCGGG
CGGCGGAGATGAGTTGGTGGAGGTGCAGTGGCAGATCCAATAATGGCTCGGCAGCCGCCG
ACAACCAGGCAGGGGTTGGGTGAAGGTTCCGGGAGATTGACTGCAGATAGAAACAAAACG
GAGGTAAGTACACGGCAAGCCAACAAGGTGCAAAACAACAAAACTAACGCTAGAAACTCC
AAGGCTGATACACTGACAAACATACTGTTCATGGCTAACGATCCGGCAGGGAATGGATGT
CAGGTCAGGGCTTAAGAAGGGTGATGATCAGGACCAGGTGTGCAGACCGCTGATGAGATG
CAGGTGCGGTTAATCGGGAGATCTCCCGCCTAGCAACGTCGCCCGGCAACCAGGCCGGGA
GCGTTCACGAACCCTCAGGAAACTGGAGATTCCGAGCAGAAAAATGGCAACACAGGCAGG
AACCGACTCAGGATGCAGGGTTCATGACAGTACCCCCCCTCCGACGAACGCCACCGGGCG
GACTACCCGGAGCGCCAGGATGGAGGCGGTAGAAGTCACGAAGGAGGTCAGCATCAAGGA
TCTGACGCCGAGGAATCCAACTCCTCTCCTCAGGACCATACCCCTCCCAGTCCACGAGAT
ACTGGAAACCCCGGCCCCGCCGTCTGGAATCCATGAT
>NODE_8052_length_370_cov_6.008108
CGTTAAGGTTTATGGTGGAGTGGGATAATAGTAAGCCAAAAGCTGAAATTATCCCATTAC
ATTTTAAGAAAATAGTTGAATGGGCAAGGAAAAACCCTGTCTGCAAAGTAAAAGAAAATG
TAATCAACCACAGACTGCTATATGTGAAATTGATAGAAAATTGTTGTCCTAGAGACCAAT
TACCAATATCACCTTCCACCTGGCTACGGGCACAATTAAAAGGTTTAGACAACAGACTGA
AAGATTTTAATTGGCTTGTTTTACACAGACGTCTTCCGGTCCGTTCAACATTATATGATC
ATAATTTGACCCTGAATAAATTTTGTCCCAGGGACAACTGTTTCGCAATTGAAACAATTC
CCCATGTTTTATGGGAATGCTCTTTTGCCCAAATAGTTTGGAAGAAAATTAAAATAGATT
TTAATATTTTAAAAAACA
>NODE_8053_length_69_cov_9.391304
AACGATGGAGAATCTGACTGTCAAAGCAGCAAAATAACTAGGCCTTTATAACGATGGTGA
ATCTGACTTTCAAAGCAGCAAAATAACTAGGCCTTTATAACGATGGTGAATCTGACTGTC
AAAGCAGCAAAATAACC
>NODE_8057_length_211_cov_10.009479
TTGTTTTCGCTCTTTGTGTTTTTGGCCTGTTCTATTTACTTTTCTCCTGTGCCACAGATT
ATTGGAACCTGACTCCTGCCTCCGCTTCACTCCTGCCACCACCATCCTGCTTTCCACTAC
TGGACCTCACATTTGGACTCACCACGGACACTAGGACGTTACGGTACCACTCCTGCTCAG
AACCCTGGATCTGTTACCCTCCCTGTAGACCTGGACTTGCTCTTCCCCTATTTTTGGAAA
CCTGGACAATTTAACTTTGAAATAAACCTGTTAAACCTt
>NODE_8059_length_69_cov_3.869565
GGTCCTCCCCTCCTGCTCCGTGGCTTGACGACTCATTGCGAGCTCACAGAACAGGGCTCC
GGGCAGCCAAGCGGAAATGGAGGAAAACTAGACTCCCTGCGGACCTGTCATCTTTTCACT
CCCTCCTCTCTACATTC
>NODE_8060_length_128_cov_18.304688
TGAGGCAGGAGTCGGTCCCTGGTTCTCATAGTGTCAACCGGATGAGTTCCATATGGGGGT
GTCTGACCCCCACCCCAATCCGAAAAAAGTGCATCAAATCGGCCTTCCGTGAGCCAGGAG
TCGGTCCCTGGTTCTCCTGGTGTCCGCCGGCGGACAACCATGTTGGGGTGTCTGACCCAC
AACCCAATCCGACCAA
>NODE_8061_length_116_cov_23.931034
TGGTTCTCCTGGTGTCCGCCGGCGGACAACCATGTTGGGGTGTCTGACCCACAACCCAAT
CCGACCAAGTGCACCCAAATCGGCCTTCCGTGAGCCAGGAGTCGGTCTCTGGTTCTCCCA
TCGACCGCCGGCGGTCTTCCATGTGGGGGTGTCTGACCCACAACCCAATCCGACCAAGAG
CACC
>NODE_8066_length_236_cov_11.021187
GCTCCGTGGCTGGGAAAGGGTGCTCCTCTCTGGGCAAGCAGATATGCCTGTCTACCGCTG
GAGGTGGAGCCCTCTGTACCAGGACCAGAGGTGCAGGAGTGAAAGTACTCCCTGTGCTCT
CAGTTCTTCCTCTCTCTCGCAACGCTGCTGCAGTGCTTGCAGATGTGCACAAACAAGGGA
GGATTAAAGCAAAACGAATCTAAACAGACAAATGGAATTAGAGTGATGGGTGTCGGTGGG
CTGGTTTCGGAGTGATAAACATAATGATGCTGTGTGCGTGTGTTCCAGTGTCTAGGGGAT
TATc
>NODE_8067_length_69_cov_4.130435
AGTAGGTAGAGTTGGTGTGTATAGAGTAGGTAGAGTTGGTGTGTATAGAGTAGGTAGAGT
TGGTGTGTTGAGTAGGTAGAGTTGGTGTGTATAGAGTAGGTAGAGTTGGTGTGTATAGAG
TAGGTAGAGTTGGTGTG
>NODE_8104_length_73_cov_73.849312
TGTGTGTGTGTGTGTTTGTGTGTGTGTGTGTCCTCAGAGCAAGAACTCGTGAGTTGGAAG
AACTGAGAGGCCTATGGCGTGGGTGTTGTCCTTGGCCACCTGCTGACAAGGCTGACAAGA
TAGGACCCTTTTGTCCATTGT
>NODE_8124_length_69_cov_3.463768
CCGTCGAGAGTGGTGATTCTAGTCGGGTGGGCGGGTGCCAGCAGCGTTCGATTGAAAAGC
ATGCATTTCGTTTTACTAGTGTTTAAGAGCAGTTGGAGGCTACTGAAGGATTGTTGTATG
GCATTGAAGCTCGTTTG
>NODE_8153_length_726_cov_6.831956
TTTGAACAAGCAGGAGATGCTGCTCTTGCTTTTTCAGATTGGCAGATCTGAAGACCTGAT
AGTTGTTCCTCTTGCACTGCCAGCACAGGTCTGTCCTGGGCTTAGTGCTTGAGACGTGGG
GTAGCAATTGTCACCACAGAGTCTTGAAGGAAGACAGCCCGACTGCACGTACCTCTGGAA
AATACACAAATAATGTAAGATCAATAAAAATAGTGCCAATCATGTTGCCGGTAAATGCAA
TAATAAAAAAGGGTTTGTTTATGCTTTACATACTTTACAAGTGTTGTCATTGATTCCTTG
TAGAGACGCCACACCGCTATTTTTGTCACATGAGATGGCAGCAGCTTTCCACCAAAGTGT
TTGTGTCCTGGGTGGCGTCCTGGTAATACTATTGCATTATCCTCTGCATAGTTGTTGATG
AAGTTCATAACTCGCTGCAAGTCCTCATGCTTCAGGTGTAACCTGCGCTTGCTTGGGCCA
TCTATTTTTGAATTAGACCATTCTTCTTGTATGACTTGTGGAGGAGAGTCAGGCGTGTTC
TATTGATGCTGAAAAACAAATTCCAGTTACAAATATTTTAGCAATAAAAGATGAGGCTTA
CCCAGACACAATTCTCTAAATTGACATCTAGCTAAGTGGATGGGTCTCTATTGTCTAGAC
CTGTTCACATGTTCATGAAATACAATAGATGGGCGTAATCACCCCCAGACACACCTGGCT
AACTTGATGGGTCATGTAATCATTGGGCAAAGTGGAGTCTTTTGTTTAGATATGTAAATT
AGCTAGATAGCTAg
>NODE_8154_length_77_cov_8.077922
CCTCCCCAGTGTACCCATAGTGAAATCAGGCTTAAAGTGACCTGTGGCGCCCCCCTGTGG
ATAGATCCAGCTGTGGAGTCTTGGACCCCTTCTTGGGGTCTCCTCCAAGCCAGCCATGCC
GACCATGGGCACCCAAAACCCCCAT
>NODE_8166_length_579_cov_58.763386
TGATGATGATGAAAAATATTGGCATTAGTGGTAGGCTGAGATCGAACAAACAACCTAAGT
AAGCCTGGCTGCTATTTATGATATCTAAAACATATAGACTTTTAATTAGGCAAAACACAT
GTCGTTTGAATGGTCAACCATTTTACATGAGTTACAGCATTTTATTTTAATAAAAAATTA
GGTTATATGGATTCATTGTATATATTAGGTATGACTGTGCTGCATAGGTACAAAAAATCT
AAAATAAATAAACTAAATTGTGCCAGCATTTGATAACACATGAAAGCTGCTGTGGGTAAC
CATGGCAATGGGGACTCCATTGTGACATCACAAGATTCCGATTCTGGAAGGTTACCTGTT
GCACAGACAAACTGAACAGTGCAAAGAGACTGATTCAACTAACCACTGACAAATTATTAA
TGTCCTATTTCATTAGTGAGAGAACACACTGCTTACTTCAGAGGTAGGTTGTAATATAAC
TTATTGTGAATGTGTTTCAGTAGTATAACTTATTTTCAAATTACTTGTGTATGAATGTGA
CATTTTAAGTAGACCTAACATGACTAGTGAAACTGTTGAAGAGAGATAGTTTGCTTGAGT
CCTCTTTTTGTGAGAAAATGCTTCATCCTGACACCTGAGATGTCATG
>NODE_8167_length_69_cov_5.898551
AAGATGAGAGAGGCCTGTAATTTTCATCATAGGTACACGTCAACTATGACAGACAAAATG
AGAAAAAACATTCCAGAAAATCACATTGTAGGATTTTTTATGAATTTATTTGCAAATTAT
GGTGGAAAATAAGTATT
>NODE_8170_length_358_cov_5.011173
TTGTGTGTGTGATGGCTGAGCCTCTGCTGGTAGTAAGATCACATACATTTTAAAGAGCTG
CCATTATCGCCGTTGGTTACCCCGGCCCCCATCAGAACCTGCACAAACCATTTTCATTCC
AAACTCATTAATATGCAAACGTATTTAAATGAGATTGTAATTAAGCATCTACTGAGTGGG
AACCCTTTTCATGATAATTTATGATAAACTCACAGCACCTTTGATTGAGATTGATTTTTG
GTGCAGAGAAACCGTCATGAATACAAAGGTGCACCAGAAAGACCTGGAAGAAATGTTAAA
AAATTAACACCTAACTTATTTAATGGATGATTGTGCCACAATCATCTGAGAAGAATAATA
AACTAATAAAATACTGTAGATTCTTATGCAAAATACAttctcatctgcctttctagccta
aatgct
>NODE_8175_length_128_cov_23.062500
GTGGCGCAGCGGAAGCGTGCTGGGCCCATAACCCAGAGGTCGATGGATCGAAACCATCCT
CTGCTATCAATTTGGTTTTAGCTATGAAGTGCAAACAGGGATGAAAATACTAATTTCATG
AGCTGGTGTCAGTCCCTTCAACTTAGTATTTTTTTCACTGGTTCTGTCAATTCGTATAGT
TCTAACTAATTAACCT
>NODE_8177_length_330_cov_8.400000
ATGTCTTCAATTTTTCCAAGACCTCATAAATGGTCTCCTGATAGAGTTGAAACATTGTTG
TGGACATAGAACATCCAACTGTGCTGTTTTTTCTATTAAAAAGGTGTACTTTTGAGAGCG
AAAACCTGCAAAAACAGGGACAAACGGTCAACAGGGAAATCTAAAAGAAGAAAAGGGATC
TTGGGAAAAAACGGAATGAGGCAAAACATCCAAGGGATTTTATAGTGCCCTAATGGACTA
CAGACATTGACAGTCTCCTAGACTAAAAACAAAGGCTGAATGTACTGCCTACATTTTGAG
GGAAACGCACTGTCCATTATTTCATTTGATCAGGGCAGGGCAGCACATACAAACTGCATT
TAGTCCAATAAAAATACATGATATTATTAGGGTGATAA
>NODE_8178_length_69_cov_7.898551
CACTGCCCTTTCCCACCTGGACAAAAGGAACACCTATGTGAGAATGCTGTTCATTGACTA
CAGCTCAGTGTTCAACACCATAGTGCCCACAAAGCTCATCACTAAGCTAAGGACCCTGGG
ACTAAACACCTCCCTCT
>NODE_8187_length_69_cov_60.985508
GCTACAGAGACCACTGCAGGCACAGCTACTGTTGATTTTGGAGTGTACAGATCAGCAGCT
AAATGCCCTGTCCCAATGCTGCCTCCAAGTCTGCCACTTGTCTTTGAAGTTGACTACAAA
CTGCCAGGGGAGGCAGT
>NODE_8188_length_87_cov_45.862068
CCCAATGCTGCCTCCAAGTCTGCCACTTGTCTTTGAAGTTGACTACAAACTGCCAGGGGA
GGCAGTAGAGGACACCACCAAGTGTCCAGTTATCAGTGAAACAAACAATGATGTGTCCAC
TCACCTCAAAGAGGACATGGCAGCTGATCAAAGCC
>NODE_8190_length_69_cov_111.768112
GCGTCCACCTCCACAATGAATTGCCGGTCCACATCAGGCATCTGGAGGATGGGAGCGGAG
GTGAACCTCACCTTGAGGGTACTGAAGGCTTTGTCGGCTGCTGGGGTCCAGGTGAAGGGT
TGCTTGGTGCTGGTTAG
>NODE_8198_length_659_cov_9.135053
TCCCAAAGTATTAATCGAAATCAAGCATAGAAAACAGCGTTAGCATTAATAAAACAATTT
TTCCCACGAATTAAGTTGCACGTAAATGTGTGTATTTTCTCACAAATGATGTTCAGAAAA
TCTCAAACAGTACATAGGCATACAACTACAATGTTTGAAACATTATTAAATAAAGACAAC
ATTTCTGTATATTCATAACGTTTAATTAGCCATAATAAAGAAAATAAAGAAAAATAGGCT
ATCCGTTTATGGTTGTTGTGTGTTAAATTGCTGTCTTTTCGCACGAATTAAGTAGCACAT
AAATTCGTGTCTTTTCACACAGAAACGCACGAAATCTGATGAAATACATTATGCTACCTG
TGGTTTTCTCGAGCACGGTTATATGTCAGACATTTAAACGGCGACGGATAGCGGAAAGCA
AACCCCGTATTGAGTCAATACTGTCATCGATTGGTAAACATAATCCTTAACGTAAATATC
CCAGGTTCGTACACAACGATTTTCCTTACATGTTGACTTTGCGCGCAGCCTTGGCGGCGA
GCTGCATCCTGTAGGCTTTGCCACGGGTGGATTTGCGAGCGGTTTGCTTGGTTCTGGCCA
TGGCGCTAGCTTCCTTCTTAGACAGTCGGAGTATAGCCTCGAAATGCCCATGTGAAATGT
ATAAAGCCGGCAGTGGCATCTGCTGATTGGACACCATCTCCCCACCACCCCGATTGTCCC
GTTGCGG
>NODE_8213_length_179_cov_12.664804
GCCCGAGTCCTGGCGGGACGAGGGATTATGTTGCTGATGGATGCCGTAGCCCCCCGGTGT
GCTGCTGGTGCGATCTCTAGGAGGAGAAACAGGTTCGGACTTGATGTGGAGGCTTTGAGC
AGAAGGCAGGGAGAGATTTGAACTCTGACATAAGTGATTGCTATTGCAATTTCTGTAGGA
AGGAAAGGAAACGCAAGGGGTTATAAAGTGAAGAAACATGATCATGCACCCGCAGTTACA
CACAAGc
>NODE_8215_length_1135_cov_7.964758
CTGCTAAATGACTAAAATGTAAATGTAAATCTACACTGAACTACACAATTTTGCCTGACA
CTGTTTTTCAGAGAGTTTTACGAATGGATGGAGAGGAGATCCAGCATGAGTTCATTTACG
TAGATGAGGCTGGGTTCAACCTGACGAGAACACGAAGGAGGGGAAGAAACATCATTGGCC
ACAGGGCTATAGTCAATGTCCCAGGGCAACGTGGGGGTAATATAACACTCTGTGCAGCCA
TTACACAGAATGGGGTCCTCCACCGCCATGCCCATATGGGCCCTTACAACACAGCACTCA
TACTTACATTCTTGGACCAATTGCACAACATAACAGCAGCAAATCAAATCGATCATATGC
AATACATTGTTGTCTGGGACAATGTGTCTTTCCACCGCTCTGCTCTGGTTCAGAACTGGT
TTCAGCAACATCCACATTTCACCGTCCTATATCTTCCACCATACTCTCCATTCCTCAACC
CTATAGAAGAGTTTTTCTCGGCATGGCGGTGGAAGGTATATGATCTCCGTCTCCAGGCTG
AGGTACCCCTCATCCAAGCCATGGAGGAGGCCTGTGACCAGATGGAGGTAGCAGCAATGC
AAGGATGGATTCGTCATTCAAGACGTTTCTTTCCAAGGTGTCTTGCTAATGACAACATTG
CCTGCGATGTTGATGAAATTCTCTGGCCAGATCCAGCTAGGCGAAGAGACAATGTCTAGT
TATTTTTTTTAAAAAATTTTTGAACtNNNNNNNNNNTTACAGTATTATGAATCTCCATGT
CAACATTTTGGGCGTGTTGAGAAATAAATGAGTTTCTTCAGTCTGCAACATTGGTCTTGT
GTAGTGTTTGGTGAATTTACATTATATTTGTACTTTGTTGAGAGTAGCCTACTCTAATCA
TAGGGAAGTAGAAGTGCTAAAAGTGTTTTAGGTTTATCACAGCAGAGTGTAACTCGTGCA
AACAGAGTATAGTAATGTGAAACGTGTGTGTTTCATATGGTAACAAAGTGTGGTTTTTAA
AAAGAAGTGTATAGTTTTTACAAGAGTGTTTAATTTTGCAAAGGATCTGTAGTGTTTTGC
TAATTGGGTGTGTGGTTGTGCTAATTGTGTGTAGTGTTTTGAAAACACGGGCCCTGTTTT
GAAAATCGTGCTTAAGCAATCAAAAAAAACTGTAATACATGTAACTTACTGTACAATGTC
ACa
>NODE_8218_length_75_cov_411.866669
AAAGTTTTCAGCCATCCACTTCCTTATGTCTGAAACACAGGCTTCTAGCGAGGGCAATTT
TGGGGCTTCACCATGTTTCATTGAAATGTACAGCTGTGTGTCATCCGCATAGCAGTGAAA
GTTAACATTATGTTTTCGAATAA
>NODE_8219_length_180_cov_4.211111
TGTACAGCACTCAGTGAGGGACCTAGGGTAGAGGGGCCAGGGGAGGGGAGGGGCCTACTA
TAGCCTGACATTTCAAAATGGGAGGGAGGAGGATTGGTTCAGGGAATGGGTAGAGGGTGA
GCTTTGATGGGAAAATATGATTTATAGATTTTAAGGGTTAATATGAGGGTTAATTTGGCT
TGAAAGAGAACACAAAACGGTAGGTATGAATGTGTAgaggactgaggctgtagcttacta
tctactgt
>NODE_8223_length_297_cov_3.505050
ATATGAAACATTTACAAAACGTTAATACATTTTTCCCTGATAAATCAAAGTGCATATAGA
CATAGTGCACATAGTCCTTCTGAATGTTTCCCCGACGTCAATCCAACGTCAATCCGATGT
CAATCCGACGTCAATCCAACGTCAATCCAACGTCAGCCAGCCCCACCCAGCAGGCTAGTG
AAGCCACGAAACAGTTACCCATAGTATAGAATATTATATATATTTTTTTCCCATAAGTAA
GAAGATAACAGTCATAAACATTATTAAATACAGTCAACACCAACATTATATACAGTATCG
CACTGCAAGGTCTAGCTTAATTGGCCTCCTACTGTCCGACTCCAGCATGAAACATCGGAT
agctc
>NODE_8225_length_69_cov_3.231884
ACCTGTGGATGTATTTCAAGGCCTACCTTCAAACTCAGTGCCTCTTTGCTTGACATCATG
GGAAAATACAAAGAAATCAGCCAAGACCTCAGAAAAATTATTGTAGACCTCCACAAGTCT
GGTTCATCCTTGGGAGc
>NODE_8226_length_377_cov_13.135279
TTGCCTTGATGGCAGCTTTGCACTCTTGGCATTCTCTCAACCAGCTTCATGAGGTAGTCA
CCTGGAATTGTCAAGGGGTGCTGAAGGTGGGTGTGGTGCAGGAATCAAGCGCAGGACGCA
GAAGCTAAGTCCAAAAGACTTTAGTGAGTTATTCACGTAGTACACGAGAACAATAAGCCC
GGAGGCGAAATAAAGGCGCACACAGGCGTCAAACAAAAGGCGCACTAACATGTGCGAAAA
CCTCTCCAAACAACGGAGGGAAGTACGTAGCTCAGAACACCAAAACAGAAGAGCAATCAC
ACACAACACCATACACACACAACGAGAACTAAATAGGACACTAATGAGGACTAACTAGAC
ACAGGTGTACAACATCAAGACAAAACCAAACGAACATGAAACATAGATCGGTGGCAGCTA
GTACTCCGGGGACGACGACCGCCGA
>NODE_8230_length_254_cov_9.503937
CCAGTGCATGTTAGGGTCCCTGAACATATATTTTAAGCCCTGCTGTAGCGTTAATGGCAG
CAGACTGTATTGTTCACAAGCTAGAGGCAGAACAAAGCAATAAGGAGGAACATCAAATCA
ACTGTGGGGAGTCTAGACATATTCAAACACACATACACACACACCAGTGGGAAACGGGAG
AGCGAGTAAAACAGTTCTGTTACCTTTCCCAATATTCTTTTTGGTAGCTGACGAAGAAGA
GGGAATCATAGGTAATTTCAACTCAGCACGATTTGACTCAGTCAGAAGGTAGTGGGACTT
ATAGGCATATGAACTTAATATG
>NODE_8231_length_282_cov_12.014184
ATTTCAACTCAGCACGATTTGACTCAGTCAGAAGGTAGTGGGACTTATAGGCATATGAAC
TTAATATGATGTCAGTAAGGTCCTGCACTAACAGTCCTACACAAGACACACAGGAAGAGA
TGGGGTGAGCCGCAATCAGACTACAGTACCCATGATTCCACAGGAGAGAAAGAACACATA
CGCTGTTAGAACACATAAACGAGAGAGAAAAACTGAGTAAAAAGTCAAATGAAAGAGTCG
TCCCAACAGAATACTGTAGATATACAGTGCACTTCGCTTTTTACGAAATTGAGAATCAAC
TGCTTTTAGTAACCATGGGGACAAATGTCACAAATACATTCACAAACAGg
>NODE_8233_length_69_cov_6.043478
ACGACGAGATGAGCGCAGAAGGACGACGAGATGAGCGCAGAAGGACAACGTGGGACGACG
ACGAGATGGGCGCAGAAGGACAACGTGGGACGACGACGAGATGAGCGCAGAAGGACAACG
TGGGACGACGACGAGAT
>NODE_8235_length_502_cov_8.577689
AGAGAGAGAGAGAGAGAGAGAGAGAGAGAGAGAGAGAGAGAGAGAGAGAGGACATCAGGT
AAAGTTCTGGAGATGAGGGAATATGTGTGCAGAAAGAAACCCTCCAGTATGGTTAACCCC
AGTTAGGCCCAGTATGGACTATCAATACAAGTGACCATTTAGAATGTGACCCAGTTCAAT
GGGTCTTAACAGAACTGGGGGATGTCAGCCATGAAGTTGTCTAAACACAACTGGAATATA
ATTTGTTTGTGATTCATTGTTAATGGATTTTCCATTAGGAACACAGGGGGAAAACCTAAC
ACAACAACACACATAACACACAACCAATAAAAACAAAGGGGGAGGAAACCACTAAAGTCA
TTACCATATTGTCATTTTCTAACGACAGGGAGAAAACATGTAAAATCTAGAAGACTACTT
TAGATCTGGTCAGAAGAAGCCTAGTGCACTACGTAGGGAACAGGGAGAGATTTGGGACAG
AGACAGTAACTCCTGTATGGAAATCTTCATTCTAATGACAGTGAGCAAATCTCCACCCTA
TTCCCTATGTAGTGCACTACTTTAGATCTG
>NODE_8246_length_573_cov_14.321117
GCTGTTTTGTGGTTCCCATTCAGCCTGTGTTGATGCATTCTGTCTGCAGCTCCAGGGGCT
CCCTCTTCCTGTTTACCTGGGAGTCCTATGGGGCGAGGTTTAGCTGAAAAGCCCAGTCGG
AGCCAGTCAAAGGGAGCGTGGCGCAGGCCTGACCCTGGCGCTACACTCATTGTGTAGTGC
AGCGGTGTAATGAGGCCCTGTGTGGATATTGATATGACAGAACAAAAGGCCAAGGTGCAG
TAAGGACAGCAATCCACACGTTTCACACCATTTGTTTTTCACACCGTATCCATCACATTA
ATGGGTCACCTTTCTGTGACAGCTCATGATTACCTGCTTACCCATGGAGAGAAAAGGGGA
GAGAGAGAGAGAGAGCGGGAGAGGGACAGAGAGAGGGAGAGAGAGAAGGGAAAGATGGGG
AAAGGGAGAGATAGACAGAGGAAAAAGAGAGGGAGAGAGGGAGCTCTAGTTATGAGGGTA
AAGGGTGAGCTGGGGTTAGGGAGTGGGGGATGGGGCTTAGGGAGTGGGGGAAGGTAGGAG
GGAGCCAGTGCCATATTTTGTGTATTTTTTTATGAAGATTGGCTCTGGCCCTGTCATCAT
ACCCACAGAGTGAATTTATGACAGGTCAGCTCTCTATGTAg
>NODE_8249_length_328_cov_25.728659
ATATTTGGAACCTGACTCCTGCCTCCGCTTCACTCCTGCCACCACCATCCTGCTCTCCAT
TACCGGACCTCTCTTTTGGACTCACCACGGACACTAGGACATTACGGTACCACACCTGCC
CTGATCTGGATCTGTTACCCTCCCTGTACCTGGACTTGCTCTTCCCATATATTTGGAAAC
CTGGACTTTGAACATTGTAAATAAACCTGTTAAAACTTCTCTGGCTTGGTGTACTTGTCT
GCATTTGGGTTCTTATCCAGTTAAATCATAACAGTATGATCTGACCAACATGAACCCAGC
AGACAGTAGCTCGGATACCACCCCAGAGTGCACTCAAATTTGGACTGCCATAGCCAATCA
GGGCATTTTACTTGGCCAACATGATACCCTGTTTAA
>NODE_8264_length_167_cov_14.239521
ACAATGGACAAAAGAGTCCTATCTTGTCAGCCTTGTCAGCAGGTGGCCAAGGACAACACC
CACGCCATAGGTCTCTCAGTTCTTCCAACTCACGAGTTCTTGCTCTGAGGACACACACAC
ACACACACACACACACACACACACACACACACACATCATCACTGATAACACACACACACA
CACACATCATCACTGTTAAACACACACACACACACACACAAAAATCCCCTCTCTT
>NODE_8287_length_69_cov_15.101449
GGCGAGGCAGTCATTTGAGAAACCAAGGCTATTTAGTCTGCCAATAAGAATGCGGTGGTT
GACAGAGTTGAAAGCCTTGGCCAGGTCGATGAAGACGGCTGCACAGTACTGTCTATTATC
GATCGCGGTTATAATAt
>NODE_8294_length_726_cov_8.775482
CGCCCGTTTCCTCCCCGACACAATGCCCCAGCTGCGCATCCAGGCTGCTCAAACGTTGTC
TATGTTTGGCAGCACATACCTGTGTGAACAACTGTTTTCTTTGATGAACCTGAACAAAAC
ATCACACAGAAGTCGACTTACTGCTGAACACCTCCACTCAATTCTGAGGATTTCCTCAGC
TCAGAGCCTTACCCCGAACATTGATGAACTTGTGGAAAAGATGGGACACCACCAAGTATC
ACCCTCAACCTCAAACAAGTGAACATTACTGTGCAATCACATATTTAGAGTTTTTACTCA
GTTCAAGTTTAAAAGTTAAAGTTTAATATTTGTTTTCACTGCATGTTACTTCTCCTTAAA
CAAAGTGTTGTTTTTGATTAATAGATTTTTGCACTTTATTTTATTGTATTTCAATCCAAT
TATATTTTAAAAATATTTCAGTTGAGTGGATGATAGAAAATTGCTATTATTGTTTTTTTC
TTTGAAGTAAATTTAGCCCACTTTTGCTAAAATAGAAAATATAGGCTACTGATGGTGCCT
TGAATACCGGTTTCTTTCATTTAATGTTCATGTTATGGGGATTTTTATATAAAGGAAATT
TGTCTTTTGTGTCTGTTGAAAATTAAAGATTACTGACAGAGCCATAAGAAAATATTGCTT
TATTTATCTGATCATATTGGAATATATTTGTTAGGTTTTCAGTAGGTTCAATTAGGTTCA
CTAGACTATATGCGTCATTTAAAAAATTTTCAATGAACATTCGAACAGTCCGGCCCTCGG
CTTGTAGCTAagtt
>NODE_8305_length_375_cov_9.522667
ATTCTTTCTCTCTCTCTCTTGCTCATCCCTACCTTTCTCAATCTCTCCATCACTTCCCCT
TCGTTCCATCTACCCAAATTAAGAAATTAATGAGGGATAGGTTCTTTACCAACTGCCATC
GCAATGTTTACCACTGATGATATTATAATGTAGGCCCTGCTGTATTATTTATAAGCCAAT
TAGGGGAAGTGTTACTTGATTTGATGGGGAGACGACACACAGAGTACATTTGACTAATAG
AGAGCAAGAGAGTAGAGGAGAGAAGGGAGAGAGCGAGAGGAGAGCTGAGGCTGACGATTC
CGTACGATGCTCTAGGATTACGTGGCTAATTGCCCTGCTTTATCTGTCTGTCACGGATAG
CCATGCATTTTTCAGCGTTCCCAAACACTTTGATTGTTTGCACTCGTGTTGGGGCTGTAA
CAAGTAGAGCAGAGGCCAGAGTG
>NODE_8353_length_69_cov_8.927536
AGCTGTAGAACTTTTTGAGGATCTGAGGACCCATGCCAAATCTTTTCAGTCTCCTGAGGG
GGAATAGGATTTGTCGTGCCCTCTTCACGACTGTCTTGGTGTGTTTGGACCATGATAGTT
CGTTGGTGATGTGGACa
>NODE_8354_length_111_cov_31.207207
GCTTGAGCACGTGTGACAGCACAAGCGGGGAACACATCTGGATAACCCTGTGCCAGCTCC
TCGGAGAGAGACTGGTCACTTTTATCCAATACCTCCAATACGGGTATCACCTTTCCTCCG
GCAATATCGTTGCCCATTATAAATGTCACACCTTTTACTGGCAACATAGGACGTACGCC
>NODE_8358_length_276_cov_19.423914
TCAACTATTGTCTTTCTCTCTCTTTGAGTCAACTACTCACCACATTTTATGCACTGCAGT
GCTAGCTAGCTGTAGCTTATGCTTTCAGTACTAGATTCATTCTCTGATCCTTTGATTGGG
TGGACAACATGTCAGTTCATGCTGCAAGAGCTCTGATAGGTTGGAGGACGTCCTCCGGAA
GTTGTCATAATTACTGTGTAAGTCTATGGAAGGGGGTGAGAACCATGAGCCTCCTAGGTT
TTGTATTGAAGTCAATGTACCCAGAGGAGGACGGAAGCTAGCTGTCCTCCGGCTACACCA
TGGTGCTACCCTACAGAGTGCTGTTGAGGCTACTGTAGACCTTC
>NODE_8361_length_138_cov_3.760870
TGATTTGGTGTAAATGAAACTAATTAAGGAAATGTCAAACATAATTAATAAAACAGGTTT
AAGCTGCATAACATTGTCAATTGAATGAATGAGGACGCATTGGCTCCCATTGTTCTGGCT
TTATTTAGGGCTTGTGTTTAGCTTGTTCTCTGCTCCAGAATGCACTCTCCCCACCTCACA
CCCTCCACAACCAATTCCCTGAGAGg
>NODE_8362_length_127_cov_3.574803
ATATTTTTGTACCTGTTTCCTCCAGCATCTTCACAAGGTCCTTTGCTGTTGTTCTGGGAT
TGATTTGCTCTTTTCGCACCAAAGTACGTTCATCTCTAGGAGACAGAACGCATCTCCTTC
CTGAGCAGTATGACGGCTGTGTGGTCCCATGGTGTTTATACTTGCGTACTATTGTTTGTA
CAGATGAACGTGGTA
>NODE_8363_length_114_cov_19.377193
AAAATGTCATCTACGAAGGATTGGAAGACTGATGGAGCATTCATCAACCCATATGGCATG
ACGAGATACTCGAAATGACCTGACGTGGTACTAAACGCTGTTTTCCATTCGTCGCCCTCC
CTAATGCGCACCAAGTTATACGCGCTCCTGAGATCCAGTTTTGTGAAAAACCGCGCTCCA
TG
>NODE_8376_length_69_cov_3.434783
TATTGGTGTCCTTTAGTAGTGGTTTCTTTGCAGCAATTCGACCATGAAGGCCTGATTCAC
ACAGTCCCGTCTGAACAGTTGATGTTGAGATGTGTCTGTGACTTGAACTCTGTGAAGCAT
TTATTTGGGCTGCAATT
>NODE_8390_length_232_cov_11.939655
AGAGACTGCCAGAGGTCCAGACAACAGGCCCTCCGATTTGACTCATTGAACTCTATCTGA
GAAGTAGTAGTTGAACCAGGCGAGGCAGTCATTTGAGAAACCAAGGCTATTTGTCTGCCA
ATAAGAATGCGGTGATTGACAGAGTCGAAAGCCTTGGCCAGGTCGATGAAGAATGCTGCA
CAGTACTGTCTTTTATCGATCGCGGTTATAATATCATTTAGGACCTTGAGCTTGGCTGAG
GTGCACCCATGACCAGCTCGGAAACCAGATTGCATAGCGGAGAAGGTACGGTGGGATTCG
>NODE_8391_length_1192_cov_15.645134
TTAAATATATTTTTCTGTAGTTGCTAAAGTTGGTCAGGGTATCTAGGAACTTTTAATTAG
TAATTCATGACTTCCTGTTTCCCTGGGGTATAAATATGACGTGACACAGAGGCCTAATTC
TCTTACCCATTTGTCAACATGGCAAAGACAAGAGAACACACCATTCAAGTAAGGCAGATT
TGTGTCGACCTTCATAAGTCAGGCAATGGCTACAAGAAAATAGCCACTCGCCTTAACTTG
CCCGTATCTACAGTCAGAGGAATCATTAAGAAGTTTAAAACAACTGGAACAGTGACAAAC
AAGGCTGGAAGAGGTCCCAAGTTTATCTTGCCACAACGCACAGTGAGGAGGATGGTAAGA
GAAGTAAAAAAAAGTCCTAAGCTCACTGTCACAGAATTGCATCAAAGAGTGGCATCTTGG
GGTCACAAAGTCTCCAAAACAACCATCAGACGCTCTCTACATGCCAACAAGCTGTTTGGG
AGGCATGCAAGGAAAAAGCCTTTTCTCACTAACACTCACAAACGTAAACGTCTGGAGTTT
GCTAAGCGGCACTGGGACTTCAACTGGGATCGTGTGCTTTGGTCAGATGAGACTAAGATT
GAGCTTTTTGGCAACAAACACTCTAAGTGGGTCTGGCGTAAAACAAAAGATGAGTATGCC
GAAAAGCACCTCATGCCCACCGTGAAGTATGGTGGAGGATCTGTGATGCTGTGGGCCTGT
TTCTCTTCCAAAGGCCCTGGGAACCTTGTTAGGGTGCATGGCATTATGAACGCTTTGAAC
TACCAGGACATTTTAAATAAAAACCTGATGGCCTCTGCCAGAAAGCTGAAGATGGGTCGT
CATTGGGTCTTTCAGCAGGATAATGATCCAAAACATGTGGCAAAATCTACACAAAAATGG
TTCAGCAGTCACAAACTCAAGGTCCTCCCATGGCCATCTCAGTCCCCAGACCTCAACCCA
ATCGAAAACCTGTGGGGCGAGCTAAAGAGGAGAGTGCATAAGAGAGGACCCAGGACACTG
GATGATCTAGAAAGATTGTGCAAAGAAGAATGGTCAAAGATCCCTCTCTCTGTGTTCTCC
AATCTTGTGAAATGTTATAGGAGGAGATTAAGTGCTGTCTTGTTGGCAAAAGGGGGTTGT
ACAAAGTATTAACATCAGGGGTGCCAATAATTGTGGGACACATGATTTCAAGTTATTTTT
TTTCTAAATGTGTGATTATTTTTTTTTACACCAAAGTAATGTACTTAAATAAAAGGTTGg
>NODE_8393_length_69_cov_15.362319
ATATACCTGCTGGAGCGCATACTACGGGTGGGTGTTGCTATGGTGACCAATGAGCTAAGA
TAAGGCGGAGATTTGCCTAGCAGTGATTTATAGATGGCCTGGAGCCAGTGGGTTTGGCGA
CGAATATGTAGTGAGGA
>NODE_8416_length_69_cov_9.420290
CTTGTGCAGGTCTACAATTTTATCCCTGATGTCCTTACACAGCTCTCTGGTCTTGGCCAT
TGTGGAGAAGTTGGAGTCTGTTTGATTGAGTGTGTGGACAGGTGTCTTTTATACAGGTAA
CGAGTTCAAACAGGTGC
>NODE_8429_length_270_cov_5.174074
CTCTCCCAACTTCCGCCTTTGGAAATCAGAATTGTTGTGAACCACAGCGGTTCAATGTTT
AAAGGAGTAGACTCAACCCACTTTGTTCAGCTAGCCAACTATGACTCCATAGCCAACTAG
CAGACTAGCATCCAATAACAATAACACACCGTTTAGCGCCAACACTTGGTCACAACAAAC
CACCAATATTGTGATAACACACTAAACAGATCATTCGTGTCTGTGTCAAGTTCCTTACAT
GACGCAGCAATGATTAGACGTTGGCTAGCTAGGACAAGTAAATTGTGGTTAGCTACTTCA
GTACAGCCAAATGGTCATGTTGGGTAGCTAgcaatggc
>NODE_8430_length_168_cov_15.089286
TAACGAGTGTCAGCTGTCGGCTCGTTATCTCTGATTGGGAGCCATATTTAATCTGTATGT
TTTCTTGTTGGGTTTGTGGGTTTTTGTTCCTTTTGGTCAGTGTACCGTAGGACTTCACAT
TCGTCATTTGTTTGTTGTTTTCGTGGTTGCTTTTATTTAAATAAAGTCATCATGTTCACT
CCACGCGCTGCGTATTGGTCCGTTTCCTCAGACGATCGTGACAGAAAAACCCACCA
>NODE_8432_length_194_cov_9.221649
TCATGTTCACTCCACGCGCTGCGTATTGGTCCGTTTCCTCAGACGATCGTGACAGAAAAA
CCCACCATCAAAGGACCAAGCAGCGTGTCAAGCGGCAACAGGACCCAGCTCCAAAGGCTT
CCTGGACATGGGAGGAGATTTTGGACGGAAAGGGGTCCTGGACTTGGGAGGAGATCCTGG
ATGGGATGGATCGCCGTCCATGGAGCGAAACGGTGGAGAGGCGACGGCGAGAGGAGCAAC
GGCGTCAGCAGGGCCATCGTCg
>NODE_8439_length_146_cov_8.705480
GGCTCCCAATCAGAGATAACGAGCCGACAGCTGACACTCGTTACCTCCGATTGGGAGTCA
CACGACACTACAAATAACTCACCCAAAACACAACCAAACGAATACACCCTATACAACAAA
ACCCCACAACAAAACCCAACAAAACAAATACACCCTGGCTCAAATACAAAAGTCCCGGAG
CCAGAGTGTCACAGTACCCCCCCCTAAAGGTGCG
>NODE_8442_length_310_cov_9.248387
CGGCGTACATGGCACCAGCCTTGCGCATGGTGTTCCCGGTTCGCCCACATAGGCCGGTGC
GGGTTATTACACCTCCCCGTACTGGTCGGGCGACGGGGAGCATCAACCCAGGGAAGGTTG
GGCAGGCTCAGTGCTCAAGGGAGCCAGTACGCCTGCACGGTCCGGTATTTCCGGTACCAC
CTCCTCGCTCCAGCCCAGTACCACCAGTACCTACACCACGCACCAGGTTTCCAGTGCGTC
TTCAGAGCCCTGTGTCTCCTCCACGCACTGGCTCTATGGTGCGTGTCTCCAGCCCTTTAC
CACCAGTGCATACACCACGCACCAAGCCTCCTGTGTGTTCCCCGAGTCCTGTGCGTCCTG
TTGCTGCTCTCCGCACTA
>NODE_8460_length_908_cov_18.779736
CAACTCAAACCACCCCCCACCTTCACCATACACGAGGCCCCAGCATACAGTAAATTCATC
CAAGACAAAAAAACATCCCCAAACCCAAAGGCTTTCATTGTTTTAAACAAGTACTGGTGG
TCCACACGATCAAAAGCCTTCTCCTGATCCAAAGAAAGTAAACCCACATTTACATCAGAC
AGTTTACAAATGTCCAAAACATCTCTTATTAGAAACAAGTTGTCAACAATAGAGCGATCA
GGTACACAGTAGGACTGGTCCTTGTGGACCAACAATCCCAGATACTCTTTCAACCTGTTT
GAGAGACATTTAGAAACAATTTTATATTCTGCACACAGCAAAGCAACAGGTCTCCAATTT
TTTATGAGAGCCAAATCCCCCTTTTTTGGCAACAGTGAAAGTACCGCACGTTGACAAGAT
ACAGGAAGAGAGCCCTCATGAAAAGATTCACACACCACTTCATAAAAATCCTCCCCAATA
GACCCCCAAAAGTGCTTATAAAACTCAGATGGTAAACCATCAATGCCAGGGGCTCGGCCT
GTTGAGAGCTGCATAACTGCTGTGGACAGCTCTTGCAGTGTAATGTCAGAGTCCAATGCG
ACTCTTTGCTCAGGTCCCAATTGAGGAAGACCGTGTAACAACTGTTCAGTACACAGAGAG
TCACAATCCTCCGCCTTATAGAGGGCAGAATAGAAATCCACGGCATGTTGACGCATTTCA
CTGTCATCCGTGGTCACCTTCCCATCAGGGAGACGAAGGCAGACCATCTGTTTACGTTGC
AATGTCGACTGTCCTAGGTTAAAAAAAAAAGCACTAGGAGCATCCATATCCTTGAGGGAA
GCGAAACGAGACCTAATCAAGGCACCCTTCACTCTTTCATGCAGAAACGACCTCAATTCA
TGTTTCTTGTCCTGTAAGTTCATGACTAGTCCGGGGTCATTCTGAGTGAGCAACTTCAAT
TCAATAGATTTAATGT
>NODE_8463_length_69_cov_10.014493
ACTAGAGATCCTGGTTTGAATCCAGGCTCTGTCGTAGCCGGCCGCGACCGGGAGACCCAT
GGGGCGGCACACAATTGGACCAGCGTCGCCTAGGGTAGTGGAGGGAATGGCCGGCTCAGT
TCGTAGAGCATGGTGTt
>NODE_8464_length_461_cov_19.806942
ATTGTGTTCTGAAAAATGACTGTGTTGTTCTTGGGTACTGACTCACAAAAGTAAGAATAA
ACAGATTGGATATCATCATCAGTGGAGGAAAAATAAGAATGCCCCACATTGCCCTCCTCA
GAACGGAGGCTTTCTAGTTTTCCTGAGACCTGCCAGTCTGTCCACATCCAGGGTTCTGTC
GCTGCCCAGCCTCACTACAGTCAAAGCTCATGTGGCCCGGAGAAAAGCACTTGACGCACA
GCTGGTGCATCTGACAGTGAGCTTTGGTCCAGTGATTAGTGCTTCCACAGTCAGCGCACT
CATGCTGACGTTTGTGGAACTGTTTACGGGGCCCTCTACATTTAACATGTTTAAGTCATT
TAGCAGACGCTCTTATCCAGAGCGACTTACAGTTAGTGCATACGTTACTTTTTTTTTTTC
ATACCCCCCGTGGGAATCGAACCCACAACCCTGGCGTTGCAAACACCATGCTCTACGAAC
TGAGCCGGCCATTCCCTCCACTACCCTAGGCGACGCTGGTCCAATTGTG
>NODE_8465_length_149_cov_110.067116
AAGAAAAGTAATAACAGTGATAAATGGTTTGATGAAGAATGCAAAAACCTAAGAAAGAAA
TTGAGAAACCTATCCAACCAAAAACATAGAGACCCAGAAAACCTGAGCCTACGCCTTCAC
TATGGTGAATCACTAAAACAATACAGAAATACACTACGGAAAAAGAAGGAACAGCATGTC
AGAAATCAGCTCAATGTAATTGAAGAATCCATAGACT
>NODE_8483_length_107_cov_247.981308
ACACTGTGGCCCCATCCGAAGAAACCCCCGGACAGGGCCAAACAGGAAGGATATAACCCC
ACCCACTCTGCCAAAGCACAGCCCCCGCACCACTAGAGGGATATCCTCAACCACCAACTT
ACAATCCTGAGACAAGGCCGAGTATAGCCCACAGAGGTCTCCACCACAGCACAAA
>NODE_8484_length_69_cov_9.318841
AGGCAAGTAACACTGAAACATGCATGAGAGCATCAGCTGTTCCGGACGACTGTGTGATCA
CGCTCTCCATAGCCGATGTGAGTAAGACCTTTAAACAGGTCAACATTCACAAGGCCGCAG
GGCCAGACGGATTACCA
>NODE_8493_length_236_cov_9.288136
TCCCAATCGGAGGTAACGAGTGTCAGCTGTCGGCTCGTTATCTCTGATTGGGAGCCATAT
TTATTCTGTATGTTTTCTTGTGGGCATTGTGGGTTATTGTTCCGTTTCTGTCAGTTTAGC
AGAGGACTTCACGAATCGTCGTTTGTTTTGTATTTACGTGCTTTACTCTATTAAAGTTAT
CATGTTCACTCAACGCGCTGCGCTTTGGTCCGTTCATTCATCAGACGATCGTGACACCCA
GCCAACAGCGAGTTGCAGTAATCCAGACGGGAGATGACAAGTGCCTGGATTAGGACCTGT
GCCg
>NODE_8495_length_69_cov_15.173913
TCCCTTCGTGCATGGTAACCCAAATGAGAACCAGGGGGAACGGCTCCTGACTCACACAAG
GCCGACATAGGTGCTCTTGGTCGGATTGGGTTGTGGGTCAGACACCCCCACATGGAAGAC
CGCCGGCGGTCGATGGG
>NODE_8501_length_122_cov_7.770492
GGCGCCCCCCTGTGGATAGATCCGGCTGTGGGGTCTTGGACCCCTTCTTGGGGTCTCCTC
CAAGCCAGTCATGCCGACCATGGGCACCCAAAACCCCCATGTGTGAGTGAACAGCCTCCC
CTGGGTCCCCCTAGTGAAATCCGGCCTAAAGTGACCTGTGGCGCCCCCCTGTGGATAGAT
CCGGCTGTGG
>NODE_8502_length_368_cov_16.918478
AGAAATATTGTATGAATCTGAATTTCTACTCATAACATGCAAACCAACTTTCACATGTTC
AGGGACCACTTTTGGTCACAAACCACAGTTTAAGAAACCCTTTTGCTAATCAATTGAAGG
TGTCCGTACCGTTTCCAATATTAGGAAATTACATTTGTTTTGTGATGTGATTTTGTAAGA
CAGAGATATGGGTTAAATGAATGACTGTTTTGATTGAACATAGGTGTGTGTTTTCATACC
CATTAAAGAATACATGTATTGGTGCTGTGGCTTAGTTGGTTAAAGCGCCTGTCTAGTAAA
CAGGAGATCCTGAGTTCGAATCTCAGCAGTGCCTTTTCAAGCTGTTCATTGTACCCATTG
GTGGAGAAGATCAGAGGGGAGGTACCTTTGGTTTTCTCATCCAATTTGTTTTGAGAAGTA
GGCGTGGCGAGAGGAG
>NODE_8530_length_79_cov_4.797468
CATGTCAGAGCAAAAACCAAGCCATGAGGTTGAAGGAATTGTCCGTAGAGCTCCGAGACA
GGATTGTGATGAGGCACATATCTGGGGAAGGGTACCAAAAAATGTCTGCAGCATTGAAGG
TCCCCAAGAACACCGTGGCCTCCTCCa
>NODE_8549_length_251_cov_14.167331
AGTATATCAGTAATGTTCAGAATTGTACTTTAATATCATTGGAGATTGATGGTCTTTTTA
ATCCACTATCCAGAGTCAGGAACAGATGAAGTTAGGTCTGCTACTGTTCAGTTATTAAAT
ATGATTCATGGTGATGGGAAATAAAAAATCCATCTAGTAGTAGTTTTCCTTTGCTATTTA
TTCCAAGGTGTGTCTTTAACTTGTAAATGGATTGTGTTGAAGCTGGCATGTGGTGTGGAT
GATAGAATAGAGTGAATAGAGGAGAGAAGAGAGGAGGAGAGGAGAACATAATATAGAAGA
CAGATAAGATAGAGAGACA
>NODE_8552_length_99_cov_25.757576
GACACGAATGATCTGTTTAGTGTGTTATCACACTATTGGTGGTTTGTTGTGACCAAGTGT
TGGTGCTAAACGGTGTGTTATTGTTATTGGATGCTAGCTTGCTAGTTAGCTATGGTGTCA
TAGTTGGCTAGCTGAATAAAGTGGGTTGAGTCTATTCCTTTAAACAT
>NODE_8553_length_157_cov_25.152866
TTTGCTAAAACAAATACTTCCACCTTTTGATTATGTGTAACATTTGCCCACCAAGTCTAT
TTCACAGCTGATTTCAATGAAATCCATAAGCGCAGCACAAGGTCAGTTAATGCACAACAA
TCTCAAGCAACAGTTTATCATTAAACAAGACATCAGGGGAGAGCGCGAACGCAGTCCCCC
ACTACCAGAAATTATGCAATCGAGATTTCCACATTTGGGAAATTC
>NODE_8565_length_474_cov_6.213080
GATCTCAGCTTTAATGCACAAACATTTGGATTTTCAATTCATTTGGAAATGTTGTTGATT
CATTCGTTTTGTGTTCAACAGGACTGGGTGGTTTACAGAATTTTCGTGTTTCTTTTTAAA
AAACTCTTTAGTATTCCCTTAACCCCTTGCAGACAACAGCCTTCTAAAATCAGACACCCA
TAACTTCCTCACTTAAACTGTATCCCTCCCATCACAACAGAGCAAGCCACTCTATCAGTA
AATGCTAATCTCCTAATTAACAAGCTAATTAGGCAATTACAGCTTTGCAGAAGGATGCCT
AAATGAAATATGACAACACAGTCACTGCTTTCTATGGCACCTGTGGGTCTTTTCAGATGT
CACATTGAAAAGCATAATATCAATTTGAACAGATGACAAACTGTTGTCTCTGCACACTCA
TGTGTAGTTCAAACAGACGAGCATGCTCTGCTTTAAAAGTCCTCATTTCATTAGTAATGA
CGAGTTGATGAGGCTCAGTAATTTAAAGTCCTCATGCATTAAACATATAATGttatacca
ta
>NODE_8579_length_314_cov_6.458599
TTGTCGTACTATTGTATGGGCAGTGTCTAGGCTTATAGCTGTAAATGACAAACCTGGTGG
AGGGCAGTCAGACCGTCTACATTGGCGTAGTTGATGTCAGCACCCCGGTCAATCATTCGG
AGCACCTCCTCGGTATCGCCGCTTGAGCAGGCAGCCAAAAACACGGCGCCATCGTCGAAC
TTCACCTTCGTCTTCTTCTTTTTCAGAATAGGAGGCTCGATGTCTGTCTCCGACCCTAAC
CACCGTTTCAACTGTTCGTTCCTTTTTTGCTTGGCGTCCGCCATCTTCATCCCCTCCTGT
CTCGGGTTTCTTATCTTTCTCCAAGAGAGGATATACTTTATAGTGCCACTATCCCACAGC
GCACTGGGGCGTGGGAAGGGGG
>NODE_8589_length_306_cov_7.094771
ATCTTCTCTCTCTACGCGTGGCCCCTCTTCTGTAGGTGCTTTAACACAATGTGACAAATG
ATACCACGTAGGAGACCCCTTAACCTGGACAGCTGTTCCAGTACTACGAACCACTTCAAA
TGGTCCTTCACGACGTTCGTTATACCACTTCCTTCTGAATACCTTTACGAATACTTTGTC
TCCCGGTTGTACTGTATTCCTCTTATCCTCCTCAAGCGCCTTCTGCACCTCTTCTTGTCT
TTGCCTGTCAGAAACATATGTGGACAACTTTTTATGAAAATTGGCCATATATGTAACGTA
CGCTCTCATTTCATCTTCCAACAGAGCCAAGCTTGGACCCTTTCCGCTTGTTCGCAAACA
AGGCGTAGGCATCC
>NODE_8590_length_201_cov_9.542289
AAAACTGTGATTTTGACCTTATGGATGGCCAGTCCTTGTATTCATAGTGTAGTGAATTCC
AGGGGTAGCCCTGAGCTGGACTCAAACCTGGGTCCAGAGACTGTCAAGCCAACACCTTAT
AACTGTTATACCAAGATGTCTGAACTTCTTGATGAGGTCGCTAGGTTTTGGGTTAAGGTT
GCTACAATAGCTTTCTCTATGAATTTGAGAGTGGTTACATTTCTCCAGCCCCCATCCCTC
AGCTGTTTACCAAACCAAGTCTAAGGGCA
>NODE_8600_length_69_cov_6.623188
CATACTGTGTCCATAATAAGTATATAGGTTATAGGTTGAGAGCTTTTGTGAAAGAGCACA
GTTAGAAAAATATGGCATATAGAAGCAAACCAGATGGACATCATGAAAATGATCGGAGGA
AGTTCAGGAGTAAAAAC
>NODE_8613_length_246_cov_4.520325
AAAAGGAGACGTGAGCTATGTAATGGAGGGGAGGAATGGTTTTCTCTGTCAGACCGGGCC
GTCAGGACAGCTTTGTTTCATGTTTGATTTAATTCTCTCCTCTGACAGCCCCATTCATCA
ATGGCTTTAATGGTCAATCAGAGACAGGCTGAGTGAGTGCTCCCATTCTGTTTAGCCATA
CGCTGGCCCAGGCTTTTATTTCATCAAAATGCCCCTGCCTAATGTACACGCTCAATCTCA
TCCAGAGAGAGAGAGAGAGGCTGGGGGGAGCACATAAAGAATGACTGAAAGCTttctgat
ttgagatcagtgga
>NODE_8620_length_220_cov_22.577272
CCCTGCTCCTGTCTCAGTGCCTGTCCTGTCTCCCGACCGTGACCCTCCAGCTCCTTCTGA
GGATGAGGAGATTCACTCGGACCGCTCGGAGGAGTTCTGACCCGCCGCCTGCTCCCCTCC
ACCCTCCCGGCATGATGTTGTTCTTGGGACTTCTGGGGCCGTCCCTTGGAGGGGGGGTCC
TGTCATGAGCACTCTCTCTCCCTGGTAGCAACATTAATTGCATTCAATTCTCTGCCACTC
TGCTCACTCTCTCCCTACTCTGCCTAACGAGCTCCACCTGGCTCCGCC
>NODE_8627_length_171_cov_11.391813
GAGAGTCCGAACCAAGTGCCCGCAATGCGCATTCCCCCTGAGTATGAGGATTTAGCACTT
GTGTTCAGCAAAACGAGGGCAACACGGCTACCACCTCATAGACAGGGGGATTGTGCGATA
GATCTCCAAACAGGAGCGGCACTTCCGCGGAGCCGTGTGTATCCCCTGTCTCAAGAGGAG
ACAGCGGCTATGGAGACTTACATAGCCGAGTCCTTGGCACAGGGATACATACGGTCCTC
>NODE_8629_length_813_cov_12.665437
GATTCGTTGATGTCGTACTCTTACATTCTTTGATGTCATACATTTTTTGGACGTCAAACT
CTTGACATTTTTTGGAAGTTGAACACCTTTACACTTCAACTCAGACTGAGATCTATGGAC
TATTTTCCTATATGGCACCTTGTATATTTGTATATAGCTATGAACTGTAATGGTGCTCTG
GTATAGAATGTTTTTGTATTGGCTCTACGTTTGAATATTAAGTAATTGTTGTGCATTCAG
TGCAGTCAACAATTAGGGGCCGGTATGTTAGAGCCGATTTGGGCATATTTTGTATAAAAG
ACTGAACATACTGAGCTCCATGTACATTTGTGTAAATATATTAAATATTAATGTATATGA
TGAAATATTAGGTACGTACCTTTATGATTTATTTACCGGATTGAGATATATTCATTTGTT
ATTAGTGTAACTCAGTTTTTGGCCCCCCCTCTTGCCCATTCATTGTACTGTGTTAATTGT
GTTAGTATAAAGGCAGGAAGTTGGGCCTTCGGGGGGAGGAGTCCTTGCTAGATGCGGGAG
CGGTATAGTTTTTTGACCATATAGACATACAGAAATACAGACAGACAGGTCATATTATAT
TATGTATTTGCATTTCAAGTAATCTCTGCTTTAAGTTGATTGGAGAATACCTTTTTGTTA
GATAAGAAGAATAAACATTTTTTGTTGCACTATATCCCTGGATCTCATTGAATGTTTGGC
CGTTTGGAAACGTTGAGTGTGGACTGTATGCGTCCGAAACAACCCCGCTTCAGGCTAGGG
CAGTGGCTATGGTAAAGAGGAAAGGAAGCCACTACATTCAAGTCAAAAAACTCCGTGAAG
GATTACTACCGGAAGGAAATCTCCGGTTCGGACACACGCTg
>NODE_8631_length_204_cov_9.230392
TCGGGTCTTCCTACTGCCCTACAGACCGCTGAGGCCCTATTTACCCACGTCTTCCGGCAT
TACGGGGTCCCCGAGGATATAGTGTCTGATCGAGGCCCCCAGTTTACCTCCCGGGTGTGG
AGAGCGTTTATGGAGCGTTTGGGGGTCTCGGTTAGCCTTACCTCGGGGTACCACCCGGAG
AGTAACGGGCAGGTGGAACGTGTCAACCAGGATGTGGGTAGGTTTCTGAGGTCGTATTGC
CAGGACCGGCCTGAGGAGTGGTCAAGGTACCT
>NODE_8637_length_301_cov_5.667774
ATGTTTTTAAATAATCTACTGTACTGACACGAAATATATGTTTGAAGATGATTGACAAGA
GGGTCATATAGCCTAATGATGAGATTGTGGTAGATACCATTAGAAAATATAGGCAGTGCA
ATGCTGAATCTAATTATTTATTTGTAAAACCTAATTAGGCATTAAAAAAGGTTAACGCCA
GCGCCTGAAACCGTTTTTGTTTAATAATCCCATTACTGACGGCTCATCGTGTATAAAATG
GTGCAGGACACTAAGTTTCCACTTGTTTAAGTGAATCTCTGAGAAATGGTCGAGACAAAA
CACCACATTTGACAAGATCTGAGATTGGAAAGCAGGACATCGTCACAGTAAGTAGGCTAT
AGCATGTGt
>NODE_8639_length_2678_cov_18.256908
TAGAATGGTCTGTCTTACAGTTTTTCTCAGTCGCTTTGGTGCATTTTTCACATCATCCCT
AACATGTGCAAAATAATAAGTGCATTTCTCAGAACAATTTGTACAAACTGCAATATACAA
TAGATATGTTTCTAAAGCTAGTCAGTCACTAAAAATCCTTAGTACATCTCTCAAAAGTAA
ATATTCATGCCAATGATCATGTCAGTGTCATCAGAATGATAAGTCATTGAGTCATTGTTC
ACGAACAAGGTTGTCAAAATGTTTAGGCATGTTGTCAATGGAACTGTGTACTTTGACAGT
ATTACCTGATGTAAACTTAGGCTACAGTTTGGATGACAGTTACTGTATTGAAAATGCACA
AGGCTGCACTTCTATGGCATATATCAATTTCAACAGTACTATTTACATATTACTGTATGT
GGGTTATTGATTGAAAGAGACTGGACAACCCAAGGGGCACAAAGGAAAAAAAACTAAATT
AGAAAGAAACACAGGAAACCACCCCTAAGGCACAACTTTGCCCACAGCACTGTTCTAGTG
CTGTCTCTACACATCCAGACGTTCCTGTCTGTCAGCCCACATATTCTCATCCACATCACA
CCGGATATTTTCCCTTCCAATGCAACGTGGAAAGAATCTTTTGGAATGCCTTATCCATCC
TCTGCAGGCGTCTACTGTGGTGTCCTCACATGCTGCATCCATTGCAGCCAGCAGGGTCAT
CTGTGTGTGTGGCTGACGATCGTACACCTTCCACCTCCATGCTGAAAAGAACTCCTCAAT
TGGGTTAAGGAATGGTGAATAAGGTGGGAGGAATTCTATGAGCATCCTCGGGTGGGTCAC
AAACCATTGCCTTATGATGTTTGATCGATGGAAACTCACATTATCACAAATGACCACATA
CTTTGGCAAATCCTCTCTAAACAGACCCCTCTCATCATCAGGGATGAGAGCCCTGTAGAG
AGTCTCTAAAAAGTTGAGTAGATGCTGGGTGTTGTATGGCCCTAAAAGGGGGATATGGGT
TAGGACACCATGCTCCGAAATAGCAGCACACATGGTGATATTTCCTCCCCGTTGGCCTGG
CAAATCCACAGTAGCTCTGTGACCGATGATATTCCGACCCCGCCTTCTGCATTTGGTCAG
GTTGAAGCCAGCCTCATCCACGTATACAAAGTTGTGAGAGGGTTCACTTGATTCCAACTC
CATTATACGCTATATCCCAGAACACACAGTTGAATTTGTTTTGGTAAGGAAGAGTGACAT
AAAATGTACATATATTGCATGTTCCTTCCACAGCAATGGAAATGTGTGCAGTTTATGCTT
ACTGTACTATGTAACACTATAAAATGTTGCTGTAAAGTAGTTACATAGATATATGTTTTA
CCTGTACATACTGGTACCGTAGCTCCTTAACTCTGTCCTCATTCCTTTGGAATGGTACAC
GGTACAGCTGTTTCATACTCATCTGGTTTCTATGCAGCACCCTGTCGATGGTTGAGATGC
TAACCGTATGGATGTTTTCAAAGACATCGTTGTCTTCTATAATGGTCCTTTGTATTTCCC
TGAGTCTCATGGCATTGTTTGCTCGGACCATGGTGCAAATAGCCTCCTCCTGTTGAGGTG
TGAAAAGGCGTCCTCTGCCACCGGTTTGAGGTAATCTTGCAGTCCTATGTGTGGAAAAAT
GCAGTGATGCATCGCACACTTTCACATAGACAAAAACTATGCGAACACACATTTTACTGT
AAAACATACAGGTGGGTGCATGTAAGGTGCAGTATGTATCTGTATAGAGTATATTTCTGT
ATGCTGTGAAATACAAGTGGACTACTGTAATATGAAGCATTGTAGGAAGTATACAGTATA
CTGCTTATATACAGTAACAGTGCACTGTACATTGGTGGACATACCTGTTCTCTCTTCGAA
ACGTTTGTACTATTGAGGACACGGTTGATCTCCCAATATTCGGCTGCACCCTTCGACCCG
CCTCAGCCATTGTAAGGCCATGATTGACAACATGGTCTACAATAGTGGCCCTTATGTCAT
CAGATATGCGCCTATGTCCTCTTCTGCCTCTTCCTCTGTTTTGCCTTCCACCACGCATCC
TTGCTCCTCTTCTTCCTCCTCTTGGCTGTTGACCCTGTTCGTTTCCTGGTCCATCCATTA
TTGGAAAATTGCAACTCTGTGTTGTGGTCTGTCTATATATGCTTGCCAATTGATTCTTCA
TGAGATGCACCTTTGAGCAATTTAGACAACTGGTTGATTGTTGGTTGAACTAACACTTTA
CATTCCTTCATGAGTGAGGGTTAATTTCACCTGCACGATTCAGCAATTTACGTTTTTGTA
CAAAAGGTCTAATAGAAATGTGTAAAACTATGCTTGACAGTTTATGACAAATAGTTCAAC
AATTTTGCATGTAATGGCTTATGCAAGGAACTAATGCCTAGATGTTTTGAGGGGTAAGAC
TATTCAACAGAGAACCATCTACTATATTTTGATCAACATGACATGAGCAATTGAAAATGT
GGAAAAAAGCTGACACTTGTACATTATCAATTGCAATATGTACAAAAGCAATTGCAATTT
GTTCAAAGGAATAAGAAATTGCTTTAATGATGTGCACAAGTGACTAGATGATTTGGAATT
TGTACAAGTAGTATCAAGAATTGCACTTTTGATCTAAGAAATGCACCAAAGCGACTGAGA
AAAACTGTAATATTCTGACTGGTGCTTTATCATTTGGGTGAGCGAg
>NODE_8640_length_69_cov_49.666668
TAGAGAATGGTCATTCAGTTCATTCAGACAGTGGAACAGATTGATGCACCTCTCTGGAGA
GGGATTCTCCCTGATCTTCTCCTTGATGTACTTGACTGTTTCTTCATGGCTCTGTGAGCT
GCTTCTTGTCTTTGTCA
>NODE_8649_length_184_cov_16.777174
CATGTTCACTCCACGCGCTGCGTATTGGTCCGTTTCCTCAGACGATCGTGACAGAAAAAC
CCACCATAAAAGGACCAAGCGGCGTGTCAAGCGGCAACAGGATCCACCTACACAGGATTT
ATATCCACCCATAAAGGATTCATGGACATGGGAGGAGATTCTGGATGGTAAGGGGCCTTG
GGCACAACCGGGAGAATATCGCCGTCCTCGTGAAGAGCTGGAGGCAGCTAAAGCCGAGAG
GCGGCGATATGA
>NODE_8650_length_423_cov_7.534279
CTCTCGCTCTCCACGGTCAGTCCAGGGAGTAGGCGCAGGTCTCCTACCTGACTTCGCCAC
ACTCCCTTTTAGCCCCCCCCCAAGAAATTTTTGGGTAGTACCCACGGGCTTCCAGCCTCG
ACTCCGTGCTGCCTCCTCATACCACCTCCTCTCGGCTTTAGCTGCCTCCAGCTCTTCACG
AGGGCGGTGATATTCCTCCGGTTGTGCCCAAGGACCCTTTCCAGCCCGTATCTCCTCCCA
TGTCCAGGAATCCTTTGGAGGCGTCCATAAATCCTGTGTAGGTAGGTCCTGTTGCCGCTT
GTTACGCTGCTTGGTCCTCTTGTGGTGGGTTTTTCTGTCACGATCGTCTAAAGAAGCGGA
CCAAGGCGCAGCGTTGCGAGTGAACATGATGACTTTAATCAGAAAAGCACGTCAAATACA
AAACAAAAGACGAAAGTGAAGTCCTACAGTGACAAAGACTGAACTTGGAACAAAAACCCA
CAACCCACATg
>NODE_8698_length_69_cov_6.579710
ACACAGTCAGGAGGAAAACACTACAACACCAACAGGATGTGGACTGACCAGACCTGGAGG
GAAGGTCAGACACAGTCAGGAGGAAAACACTACAACACCAACAGGATGTGGACTGACCAG
ACCTGGAGGGAAGgtca
>NODE_8702_length_177_cov_6.248588
GTTATTAATCAACCTACCAGGGTGTTTACAAACACTACAGGAACAAGATCATCCACATGT
ATCGATCACATTTTTACTAATACTGTAGAACTTTGTTCTAAAGCTGTATCCGTACCCATT
GGATGCAACGATCACAATATAGTGGCTATATCCAGGAAAGCCAAAGTTCCAACAGCTGGG
CCTAAAATAGTGTATAAGAGATCATACAAAAGATTTTGCTGTGACTCATATGTGGATGAT
GTAAA
>NODE_8707_length_376_cov_6.757979
CAATGCCTCCACACCTTTAGGGCCTGGACTACAGCCAACAGCTCCCTGTCCCCTACGTCA
TAATTACGCTCCGCCGAGCTGAGCTTCTTAGAGTAGAACGCACAGGGGCGGAGCTTGGGT
GGCGTGCCGGACCGTTGCGACAGGATTGCCCCAATACCGGCCTCGGACGCGTCTACCTCA
ACTTGAAATGGTAAAGCGGGGTCCGGATGCGCCAGCACCGGAGCCGAAGTGAACAGGTTC
TTCAGTCTAACAAATGCCCTGTCCGCTTCAGCTGACCACTGCAAACGCACCGGACCCCCC
TTTAGCAGGGACGTAATGGGAGCTGCCACCTGTCCAAAGCCCCGGATAAACCTCCGGTAG
TAATTAGCAAAACCCCAAAACTGCTGCACCTCTTTTACAGTGGTTGGAGTTTGCCAATTA
CGCACGGCCGACACACGGTCAACC
>NODE_8708_length_147_cov_9.925170
GACGACATCCTAGTGTACTCTTCTACACGAGCCGAGCATGTAGCCCTGGTGCGCCGAGTG
TTGAGGAGGCTGTTGGAGCATGACCTGTATGTCAAGGCAGAGAAATGCTTGTTTTTCCAG
GAGTCCATCTCCTTTTTGGGTTATCGATTGTCCGCGTCTGGTGTGAAGATAGAGGTTGAC
CGTGTGTCGGCCGTGCGTAATTGGCAAACTCCAAc
>NODE_8722_length_69_cov_11.231884
GCGAAAAGTGCAAATCAATCCCAGAACAACAGCAAAGGACCTTGTGAAGATGCTGGAGGA
AACAGGTATAAAAGTATCTATATCCACAGTAAAACGAGTCCTATATCGACATAACCTGAA
AGGCCGCTCAGCAAGGA
>NODE_8723_length_294_cov_16.204082
AGTCTGAAGTCCTGAGCGCTCTGGAGCAGGTTTTCATCAAGGATCTCTCTGTACTTTGCT
CCGTTCATTATTCCCTCGATCCTGACTAGTCTCCCAGTCCCTGCCTCTGAAAAACATCCG
CACAGCATGATACTGCCACGACCATGCTTCACCGTAGGCATGGTGCCAGGTTTCCTCCAG
AAGTGACGCTTGGTATTCAGGCCAAAGAGTTCAATCTTGGTAACAACAGACCAGAGAATC
TTGTTTCTCATGGTCAGAGTCCTTTAGGTGCCTCTTGGCAAACTCCAAGCGGGCTGAACT
CTGGAGCTCTGTCAAAGTGATCATCGGGTTCTTGGTCACCTCCCTGACCAAGGCCCTTCT
CC
>NODE_8730_length_232_cov_6.706897
GCGGACGATGGGCTCGGAGAGAGACTTACCCCCTACTCAGGAGGAATGAATAAGCATTCC
TTAATTAGCCCATCGGGTTAAGTGCACGCCTTAATGGGCCTCTCCCAAACTCCACCATGA
CATCCCTCTCCAAACATGGCCAAGAAGAGAAAGTCCATTAGCAATATTAATACAAGCTTA
GTTGATCATTTTCATTAAATTAACTTCTTTCAATTATATAGATAGCTCAACAATGGGGCT
GATAAAAGATGGGCGAGGGACGGCTGATGACTCGAACCAAACATTAGCGTGTTAGGGGGt
>NODE_8731_length_84_cov_9.916667
ATGCATCTCTTTACAATGTGCACACGTTTTCTTCCCAGCTACTTACAATTAAGCAAGTGA
GAATCCTGCTCCAGATATGTTTACGCAATAGGCCTATCTGAATTACTAGTAAAAAGTTGG
CTACTGGAAAAGCGACCAAGTTCAAATGAATC
>NODE_8732_length_101_cov_3.831683
CAACAGTCTTGAAGGAGTTCCCACATATGCTGAGCACTTGTTGGCTGCTTTTCCTTCACT
CTGCCGTCTGACTCATCCCAAACCATCTCAATTTGGTTGAAGTCGGGGGATTGTGGAGGC
CAGGTCATCTGATGCAGCACTCCATCACTCTCCTTCTTGGTAAAATAGc
>NODE_8738_length_191_cov_6.277487
GTTTAAAAGAGAATCAAGAGATATTCTGAAAAGGCCGGCCCACAGAGGGATCCCAGTCCT
AAATAGAAGTCAGAGATCAAACTCCTGGTTCTCCCCTGTTCCTTCCACACGCCCTCCCAT
TGTACTGTATGTATGAACACATTTTGAACAATGGCTGCCTAAAATGCTGTGGTGCTTACA
AACACAATAGGAAAGGTTGTGGTAGACGTGGGCCATCACAGGTGAGTTCACAGCTCTTTT
ACTCTGAGCATTCATATCa
>NODE_8750_length_539_cov_94.113174
TTTGGCACCCTCATTGCCCCAATATGTCTCTGTCAAAAAAGAGAAAAGTGGACACAGAGT
GCAGAGTGTTCCAAGAAAAATTGTCATCCTTCTATTTATTCACGGAATTGAATGGGAAAG
CTGTATGTTTGGTGTGTTCACAGCATGTTGCAGTGCTGAAAGAATATAACCTTCGTCGCC
ACTATGTGAGTCTTCATGCCGACAAATATGACAACTTTCAAGGACAGCGGAGATGAGAGA
AGGTGAATGAACTGTTGGCGGGTCTGAAGAAACAGCAGTCTGTGTTTACTCACAGCCGAG
ACATCAGTGACGCTGCAGTGAAAGCTAGCTACCTCATTGCTAATGAAATCGCAGTGGCTT
CAAAACCATTTAGTGAGGGTGAATTTGTAAAAACATGCATGATGAAGGCAGCGGAGATTG
TGTGCCCTGAAAAGCGGCAGGCTTTTGCAAATATCAGCCTGACAAGAAACACAGTTGCAG
ACAGGATTTCCGATCTTTCAGTGGATTTGGACAGCCAGTTGAAGCAAAAAGTAAAGTCAT
TTATTGCGTTTTCGGTTGCAATTGATGAAAGCACGGACATTACAGATGTTGCACAACTGG
CCATTTT
>NODE_8775_length_154_cov_9.922078
GCTGTGAAATAGACTTGGTGGGCAAATGTTACACATAATCAAAAGGTGGAAGTATTTGTT
TTAGCAAAGCATTGTTATCATTTTGTGGAAACTTTATTTTGTGAAATGCAACAAGCTATA
TATGCCGTGCTGAAACGTCAAACAAGAGAAAGTGGTGATTATTTATACCGTGTTGCATGA
TGGGAAACTAGCGGTTCATTCATATAATCTAGTAAAGAAAAT
>NODE_8776_length_171_cov_16.853802
GGAGAGCGCGAACGCAGTCCCCCACTACCAGAAATTATGCAATCGAGATTTCCACATTTG
GGAAATTCGCAGTGGTCAGCACAGCCGGAGTGCAATGGCTGAGCCTCGCCCTGGGTGAAC
CGCCTTCTTGATCACGGTATCTCCCTTGCCAGGTAAGTATGAGTAGTACACGTCGGTGGA
GGGCAGGTCTTTCCAGTGCCAACCTTTTCGGCTGACGGTAACCACTTTGTGTTCTGATA
>NODE_8781_length_79_cov_16.962025
CATGGGGGTTTTGGGTGCCCATGGTCGGCATGGCTGGCTTGGGGGGGACCCCAAGAAGGG
GTCCAAGAACCCACAGCCGGATCCATCCACAGGGGGGCGCCACAGGTCATTTTAGGCCTG
ATTTCACTATGGGGACACAGGGGAGGC
>NODE_8788_length_69_cov_43.028984
TTACACTCAGAAGTTTCAAAAGAATAAAGACATTTCAAATGTCATATTATGTATATATAC
AGTGTTGTTACAATGTGCAAATAGTTAAAGTACAAATGGGAAAATAAATAAACATAAATA
TGGGTTGTATTTACAAT
>NODE_8789_length_69_cov_22.463768
CACCTGCCCACAGGTGCGCCATGTGGCCGTGCCTAACGGGGAAAGGGGGGATGCAGCCGG
TCGGGCGCAACCCTAGGCGAGTTGTGGGGAACAGAGCTCGGGCGGGTGGCCGGAGCCACC
ATCCCGGCACGTGAACC
>NODE_8807_length_191_cov_8.554974
GGGTGATGCATTTTCTTCTTTGACGCACCTTATGTCTAAACTTCTTTACAGTGAAATGAT
CTTGATTGGTGATCTCAACTGGTGTTGGTTAAAGCCGGTGTCTGATGATTTAAAAATGTT
TTGTAATTCTATGAATCTTACCCAGTTGATTAATTCACCCACTCGCCCAAATCTTAAATG
CCCTGATAAATCTACCCTGATTGATTTGATATTGACAAATGTTCCACATAAATATTCTGC
GGTTGGTGTTTTTTGTAAt
>NODE_8808_length_1867_cov_15.483128
GTCAATTGATCTCAAACACTGAGCGGAAGCATTCATATATAAAATATCCCCATAATCTAG
TAAAGGCATAAATGTAGCTGATACTAGCCTCCTTCTGGCTTCAAAAGAAAAACAGGCCTT
ATTCCTAAAATAAAATCCCAATTTCAGCTTCAATTTTTTTGTAAGTTGTTGAATATGCAA
TTTAAAAGAGAGGCCGTCATCAATTAGAATTCCAAGATATTTATATGAGGTTACAACCTC
AATCTCCTTGCCCTGACAGGTAGTAACAGGTGAAAGGTTCAGAGGTCTATTTCTTGCATT
AGAAAACACCATTAGTTTAGTTTTGTCAGTATTGAGGATAAGCTTCAATTGACACAAGGT
ATGTTGAACAGTATAAAAAGCAGTTTGCAAGTTCTGGAAAGCTTTTGTAAGAGATGAGGC
ACAACAGTAAATAACAGTATCATCAGCATAAAAATGAAGTTGTGCATTTTGGACATTTTT
GTCTAAATCATTAATATAAATAGTGAATAAGAGAGGACCAAGTACAGAGCCCTGGGGCAC
ACCATTCAGGACAGACAATTTAACAGACATAAGCCCATCAAATTGAGTGCACTGAGTTCT
ATCAGACAGATAGTTAGCAAACCATGCAACTGCATGCTCCGAAAGACCTACACTCAACAA
TCTCTGCCTTAGTATAGCATGATCAACTGTATCAAAAGCCTTAGAGAGATCAATAAAAAG
TGAGACACAGTGCTGTTTTTTGTCAAGGGCTTCAGTGATATCATTTAAAACCTTCATGGC
TGCTGTAATTGTGCTATGCTTCTTCCTGAAGCCCGATTGATACATTGATAAAATAGAGTT
AGTAAATAAAAACTCTTTTAGCTGTTCACTTACAAGGGTTTCAAGTATTTTCACCAGGGG
TGACAGCTTTGAGATTGGCCTATAATTATTTAAAAGAGTTGGATCTCCCCCTTTTAAAAG
TGGTAGGACAAATGCTGATTTCCAGATCTTTGGAATTTCATTACATTCCAGGGTTAGATT
GAACAGATATGTAAGTGGTTCAGCTATGAAATCAGCTGCCAGATTTAAAAAGCAGGGATC
CAAAAGATCAGGACCTGCAGGCTTTCTTTGATCTAAGGATTTCAGGGCTTTATGTACCAC
CTGCACTGAGAATGGCAGAAAACTAAAAGTTTGACCAGCTCTCACTGGTTCATCCACACA
GGGTTGTACAGAGACAGAGGACACTGGTTCATCCACACAGGGTTGTACAGAGACAGAGGA
CACTGAATCAAACAGCCTACCAGATGATACAAAGTGCTCATTGAAACAATTCAGCATTTC
AGTTTTGTCATATATAGCAACAGAGTCCTTCAAAACACATGACGGTAATTCATTAACATT
ACTGTTACCAGACATAGACTTAATAGCATTCCAAAACTTTCTAGGGTCATTCAGGTTATC
AGTGGTAACAGACATAAAATATTCAGACTTGGCCTTCCTGAGAAGAAAAGAACACTTGTT
TCTTAACTGCCTAAAAATAAGCCAATCAGCATCAGAACAAGATTTCCTTGCTTTAGCCCA
GGCTAGATTACGGTCGTGAATAATACAAGACAGCTCAGAAGAAAACCATGGATTATCCCG
CCCTTTAACCCTGAACCTGCGGAATGGTGCATGTTTGTTTACTATTTGGAAAAAACCATC
ATGAAAGAATATCCAGGCAGTTTCCACATCAGGGATAAGCTCAATCTTGCTCCAGTCAAA
ATAAAACAAATCATGAAAGAAAGCCTGCTCATTAAAACACTTCAAATTTCTCTTACGAAT
AAAACGTGGATTTGTCTTTGGAACCTTAGTATTTCTAACAGCAACAACAGCACAATGGTC
ACTTAAATCATTACAAAAAACACCAACCGCAGAATATTTATGTGGAACATTTGTCAATAT
CAAATCAATCAGGGt
>NODE_8821_length_458_cov_28.973799
CAAAGAGATCATCATGATTTCACAAACACACTGTTAATTTAACACCAGTAGTGTAGAAGG
ACAATGGCAGATGCATTTGGTTTATTCTCTTAAACAACATATAGATTCATCTTCCGTCTC
CTAGAATTGTATGGTCATATTGTTATACTAATGTGAACATCAATGCATTGATTCAATATG
TTTTTCAATAATACATATATTTCTCTAAACTGAATATTTCTTCCTGATGATTAGTACTTA
AATGTCATTTTATGTACTCACAGAGCAGCTCTGGAGGCTTTGACCACTGGCAGCAGCCTC
AGAAGACCTTCCTCTGATCTGGAGTATTTCTTCAGGTCAAACACATCCAGCTCCTTTTCT
GAAGTCAGCAACACAAAGACCAGAGCTGACCACTGTGCAGGTGACAGTTCTTCTTCTGAG
AGACTTCCTGATCTCAGGTAGCTTTGGATCTCCTCCACTAGAGAATGGTCATTCAGTTCA
TTCAGACAGTGGAACAGATTGATGCACCTCTCTGGAGAGGGATTCT
>NODE_8836_length_356_cov_10.117977
TCAAAGTCAAATGAGTCCCTTGTTGGAGAGGTTCCAACAAACGTAAAAGCACCATAGTAC
ACGTCGGTTGGGAGCTCTGCCGGGGCAGTCCCGTTAGTTGTCCTATATACTGCTTACACA
GACAAGTTATATTTGCATGATTTTAGCTTTATTAATAATTAATTAATCGTTAACATTTGG
TTCCTGCATGTGACCGACCAATACCTCACAAGGCTTCTTCTCTCCAAGCTGAGACCTTGA
AACTGAGATATCCCTTTTGGATCCCAGAACAATGTTCTGGGCGTACTGCCAATTGGTCTG
AGGAGGTCAGTCATCTGCACGAACCAAGAACATTTACCCTCACATTTTTTAGAGCAGGCT
AATACTGCAATTTTGTATTAATTACCGTATCAATGAATTTAATGTATATAGGCTCTGAAT
GGCc
>NODE_8859_length_149_cov_8.073826
CATACACACACAACATGCAAATGCTCCTTTGTTACTTGCTGTTATGCATCCTAATACCCA
GAGAGTAAAATACCTTTTTTCGCATTATGGAATTTGTCATGTTCAGTTGGAGCTGTCATA
TCTAGGAGTGTGTGCGTTAATGTGTGTAATCTGCTTTGCAACACATCAATTATGATGGAT
ATTCCTCCAGCGACAGGGTTTTGATAGCAGcctttat
>NODE_8863_length_139_cov_5.201439
GGAAAAAGTGCACTCGAAGAATTATGTCACGGGGCCTCTCCCCATCCCGGGGCTTTGGGC
GCAGCGACCGGTGGGCACGATCAATCAGGGGCTTTTCATCTAAGGCTAGAACATCTTTCA
GCAGCCCAGAAACGAAATCCGTGGCGCGAGGCATTTCCGCTGACTCTGGGACTGATACAA
GTCTCAGGTTATTGCGGCGAGAGAATc
>NODE_8891_length_97_cov_93.927834
AAAAGGTGAACCCTCGTGTTATTTTTATTTCATCTTTGCTTTTAATTGTAGTTTTTACCC
TTGTGGTCCCTGATGGCTTCGCACAGTGATACTCTGGTGGTGTTCTTTGGGGCAACAGCT
GGTGCAAATGGGGGTAAACTGGGTTCGGATGAGAGGGAAATAATT
>NODE_8892_length_169_cov_6.946745
TATCTGTCTTTCACGTTGTGTTTGTGGTTTCTTGTTCTCGTTGGGTTGTGTTCAACTGTA
GACGTCACGTTTCGTTTGTTATTTTGATCGTATGATCATTTATCTAATAAAAGATGTTCA
CCTTCAACGCTGCGCATTGGTCCTCATTAGACGATCGTGACAGAAGAAACCACCAAGATG
TGACCAAGCAGCGTGTCCAGGAGCCATCGCCAGGGAGATCCCTAACAGATCTCCTTC
>NODE_8894_length_95_cov_13.978948
GAGATAACGAGCCGACAGCTGACACTCGTTACCACTGATTGGGAGTCACACGACCAAACA
AGGAAACACAACCAAATACAACACAACCAATACCAAACACAACCAAATGAACACACCCTG
GCTCAAAATACACAGTCCCGGAGCCAGAGCGTGACAGTACCCC
>NODE_8931_length_2057_cov_16.335926
TGGACAAGGAGATAAAGTAATATAAGCTTATGGCTATTTTCTACTCTTGAGCTACGATAT
CTAGAGTTATGATATACTGTAGGACATATGGCCAATATCCCCTTCCTGTTTCCTCTCACC
TGTGGGTACACTCCTGTCATTTTCTGCGCCATTTCCTGGAGCAGCTTCCTGCTGTTCTCA
CTCAGGTTGGTGATGGGGGCCAGGCGAGGGCTTCCTGTATTGGTGATGGGGGCCAGGCAA
GGGCTTTCTGTATTTCCTCTCACCTGTGGGGCCACTCCTGACATTTTCTGGAGCAGCTTC
CTACCGTTCTCGCTCAGGTTGGTGATTGGGGCCAGGCGAGGGCTGTGGTGGTATGGTAAG
TACTCCACAGCAGGCGGAGCAACAATGACAGGGACAGGGCTGGGAGGAGTCAGAGGCTTT
GGGACATCCTCTGGAGAGGGCAGGGCCCGTAGGGCTTCAGCCAGGGTCCAGGGTGCTGAG
GTCACAAGAGGAGAAAGGCAAGTCTGGCCAGGCACAGGACCAGAGACTTTCCCTGGGCTC
TGTAATACCAGAAACAACAAACAAACTGTCAGGACAGTGCTATGTTATACACAATCTCTA
GATATACTGTATAACTAATCTATAAATACATTAGATACATGACTACACTCAATAAGTAAG
AGTAACTTACAAAGCGCTGGACTTCATACTTCTTTTTTTCAAGCTTGAGGAGCCTGTTCT
TGGCTATGCTGGTCTTCATTTCTGCCATGCTCTCTACCATTTCGGCCATCTCTCCAGTGC
ATTTCTTGAAAGCCACTTTCAACCTTTCCAAGTCATTCAGCCAACTGTCCAGGTCTACTG
CCTCAAGATCTCATTTTGCTGCAGTTTCTCTTCATCACTTGGATCAGTGCCCTCAACTCC
TCGCCCCTCCTCCCATTGTCTTCCCTATTCACATCTTCATCCCTCAGTCTTTCATCCTTC
CTCCTCCCCATCCACTTCTCAATCCAGGCTCTGAAGCATCCCTCATTCTTCTTCTGCCTC
TCTTGGTTGATGTCCAGACCGTCATTGACCGTCTTCAGGCCTTCCTCCAGGTCAAGCTCT
ATGGAGGCCAGGTTTTCTTTAATTCTCCTCAGGCTCTCCTCATTGGTGTTGGTCCACTGT
GTCTTCTTGTCCAGCTGCTGCCTGCAGGGCCGGACAGAAGGGACCACCTCCATCTGGCGT
GACACCTTCTTCAGGGCACTCACAGAGGCAGGGAGAGGGATGTTGGGTTTGGCCACAATA
ATATGTACAGACATCGGGTCAAACAATTGAGATGTGACACACACTAGTGATGCGCGGGTT
GACTCATAACCAGAAGTCCTGCGGTTATATCCACAGGGCGGGGGATTTAGGGTCATGAAA
TATTGTTGAATAAACAGAAAACAATACATTAAAAAATCCATAAATGTATAATTATTGTGC
AAGTTATATCTATAGGCTATTTGGCATTAGTGTGTAAGCCTAAACTTTAGGGCATAACTT
GACGCGCGCCAGATAGACTACACACCAATCACCAAACGCTTTAATTCAATAAGAGAAAAG
CTACGAAATGGAAAGTTGAAAATAAAGAAGGGACGGCCAGAAAAGTAATGTTTGGAAAAT
ATTTGGTGAAGTGTTAAAAGAGGATGATGGCAGTGCCTATGTTATGTTTGATGATTGTGA
GGCACTATAGAAATTCGACAGTCACAAGAGGGGGATTCAAATAGGCCTATGGCACGTCAA
GGGAACAAACAGCCTACTGTTCAGATGGATTAAATGGAAACTGAAATCTGGACACTGACT
GTAGATCTTTAACCTCTCACAGTCTTAATATTAACTCCTGCAGAATTAAGCATTTCTTGC
AGTAAAATGATAGGCTACACCAAATGTAGGCTTTATTTTGACTCGGGAACAGCAGTGGAG
AAATATGATTTCTTTCAGCATCTTGAGGGAATGCAAATGCGCAGCTAGGGACTGCTTTAT
CAGCATCATAAAAGCTGATAATATTTCAACCACATAAAATGTGCATCCAAGCCAAACTGA
AATCTTATCAGAAACATGTCTGGTCGTTTTCAACCCGTCAAACTGATGTCATTTGGAAAT
TTTGCACAGAAAATGTTTCCCTTTT
>NODE_8936_length_69_cov_6.768116
GTGCCACATTCCAGTCTTCTGTTGGATTTCTGCAACAGTCCTTGAACACATGTTGAGTAC
AGACAAGACAGAAGAGATGCCCAAGACTCTGACTGAGATGTACTCACACCTTGTGGAGTT
TCATACCAAACAGAAGA
>NODE_8937_length_170_cov_10.147058
GCCCAAACACAGTGCTGAGGCTTTATCCTTCACAGGCGGAGGAGCAACAATCGCAAACAC
ATTTTCTCTCGCCCTGGCCCTGGGAGAGATAAAAAAGCAATTTGTATTCTATTCCTATTC
AGCGCCGCTTGGCCTGTTTCTCTGCCTGCATATTTGTAAACACAGCTTCGTCAGAGAAGC
TTAATCTAACCTACACAAACGCAGCAGGCTACAGGGCCGAGGGGtggtgggtgggggg
>NODE_8942_length_390_cov_3.441026
AGTGGTAGCCTAATACAGACCAGGGTAGCGGAGTGGGAATTGCCATGCTTTGTTGTTGGG
TCTGTTGTAAACAAATTGGAGTTTGGTTTGAAATGTAAACAATAATGAGATTACTACTTT
TTCCTGACTTGATGACTGCAATGACAGTAACATATTCCACTCAGCTATTCTTCAAACTGC
TGATGTTCTACTCAAAACTGTCCTGTCATCTTTACTTCTTTCTTTATAAACATATGGCCC
AACTTCCTTGCTTTTGTACTTGATGTTTCTACTTTTCAAGAGGAATTAGGAGCAAAACCT
TCACTCTACTGTTGTTATTGGTACTAGGCTACAATGTTGCACCACTCACCTACTGCTCTG
CCAATACTGTTTGAAGGTAGGTAAATGGCACAAGACAATAGGTAAGTGGTGGGAGACAGT
ATAGCCAAGTGGTGCAAGACAgtaggaaagtgatgcag
>NODE_8945_length_127_cov_10.913385
AAAAAATCACATTTGAAAACCATTGTATGTTGTATTCTACATATGTCCTTCTAGTGCTGA
ACGTTAAAGAAATATTTTAGACCCTTTTCATGCAAAATGTATAAAAAATATTTTTCTAGT
TTTTTATAAAAAAACTTTGTATCCCTTCATATGCCGAACTAGTTGCATTGTGGATTTTGC
CTAAAACATGATTTT
>NODE_8956_length_111_cov_4.207207
TCCCTTCTCAGGCCGGTGGTAGCGGGCCCACTCCAAGAAAATGAGATCTTGGAGACTCCT
CCGCCCCCATTGGACATCGAGGGGGTACCGGCGTACTCCGTGAGGTCCATTTTGGATTCG
AGACGTCGGATGGGGGGTCTCCAGTATCTAGTGGAGTGGGAGGGGTACGGTCCGGAGGa
>NODE_8964_length_114_cov_29.298246
AAGGCACAAGTGAATAGGTGTGCCTGTGTGAGTGAGTGAACCTGTCTCATAGGGGGGCAG
AGCAGGCAACCCCTTTGGGGGCTGTCTGCTCTGTCCCCCTTTTTTTTTGGCCTACTATAC
CTCTGGAGGTCAAGGGAGTAAGCTGTACTCTCAAGCCCATGTGAGAGAGGCTTTTAATGG
GA
>NODE_8968_length_86_cov_13.906977
GAACTCTATTCAGCCTCCAGCTTCTAGTACAGGGGAAGACGTAGAAGAGGATAGTGACAA
TATGATTGGTTATATCCACAGTTAGCGAACTCTATTCAGCCTCCAGCTTCTAGTACAGGG
GAAGACGTAGAAGAGGATAGTGACAATATGATTG
>NODE_8971_length_313_cov_15.958467
AGTGATTGTAATGGATTGAACTTTGCTATTTTTCTGGACTAATAATATGACAGTAGCAGG
TCAATAATAGCTGTCCTCCAGCTAAGCCTCAAACTTACAACTTCGAAATCACTCTTCTGT
ATAACTAACTAGAGCTAAAAGTTTTTACCACTCAAAGCACTCTCTTGCTGATCACCAGAC
TTTGCACAAAGCATTACTCTCCTAATCTCAGGGTTGTAGGTTCGAGGCCCAAACAGACAC
TCTGACTCACCTTGCAAACTGCAATCCAGGTACGAATGTCAGGTAAATCCAAAGCAGGAG
TTTGAATGTATAGCCTGACTAGCTCAGTCGGTAGAGCATGAGACTCTTAATCTCAGGGTC
GTGGGTTCGAGCCCCACGTTG
>NODE_8983_length_1218_cov_20.484400
GTCAGGGTAAGAGTGACAACAGGTCCACATGTCAAAATGGTGGAAATCTTAGCAAATGGC
TTAATAGTTATTTATGACAATGGTGTTGTTATTTTTTAGGGTTTATAGAGGGATCTCACC
TGTGACCTATGGCTTGACGACACACCTGTAATCTATGCTACCTTGGCCTATAGAGCTAGA
CGGATGGATAATGGTCCTCTGTAGCTCAGCTGGTAGAGCACGGCGCTTGTAACGCCAGGG
TAGTGGGTTTGATCCCCGGGACCACCCATACACAAGAAAAAAATGTATGCACGCATGACT
GTAAGTCGCTTTGGATAAAAGCGTCTGCTAAATGGCCTATTATCTTATTATTATAATGAG
GGTGGGATAGACATCCTGCGGCACAATCCCAAATGGACCACTAAACCCTGTCTACATGAA
GAGATCTGAGAGGATGTGATTGGTATAAGCAAGATGACCAAACTTCAACCTAGGGAGGGG
TCACCATAATGCAAAGCCGTTGTCGGCAGGATTCGAACCTGCGCGGGAAAATCCCAATGG
ATTTCTAGTCCATCGCCTTAACCACTCGGCCACGACAACTATAAAAAGAAAAACAAGAGG
GGGGTTACAAGTGAAGGGCCCTGCAGGCATAGTCTTCAGCAAAAGATAATGTAATAACTA
ACAGATAATGTAGTAACTCATAATAATGTCATCACTTTATGTAATGCAATGTTCCCCACG
TTCATTTTTATGAAGTATTGCTTCTTTTTAATTTTCTTAGATATTTGCCCAAGAGCAGAA
TGTTTCAATGAGAGAGTGTTTATGACTACTGGTTATTTCACTGTGTGTAGTTATTTTATC
ATCTTATTTTCACAACAAAGCAGCGTCACTCCTCTTTGAGAGGCGTTAAAAAACTGTCAG
AAGTGGGATTTGAACCCACGCCTCCAGGAGAGACTGCGACCTTAACGCAGCGCCTTAGAC
CGCTCGGCCATCCTGACTACAGATGCACTTTTGGTATGGGGATAAAGGCTATCGGGTAAA
AGTAGACATAGGCATGGCCTCCCGAGAGCGCCACAGAGACCAATAAATGCACCATAGTGA
CTTGCATGTTCAACATGAGATGGTCATTGGTTTTTATCAATTAAAAACTCCAGTCATGGA
TTTAACCTCAATATGGCCTTCAATGGGAAAAGCAAAGTAAATCCTAATTGATTGTGTGCT
AGAGTGTCTTCAGAATATGGCCATTCTGACATGAATTGTAAAAGACATCAGATAAGACCC
AAATAGTTTCCGGAGGTATCGACAAC
>NODE_8984_length_69_cov_28.811594
GGCCATTCTGACATGAATTGTAAAAGACATCAGATAAGACCCAAATAGTTTCCGGAGGTA
TCGACAACCGTCAGGGTAAGAGTGACAACAGGTCCACATGTCAAAATGGTGGAAATCTTA
GCAAATGGCTTAATAGT
>NODE_8988_length_69_cov_15.942029
ATTTCCCTCATTAAAATGCAAATCAATTTATAACATTTTTGACATGCGTTTTTCTGGATT
TTTTTGTTTTTATTCTGTCTCTCACTGTTCAAATAAACCTACCATTAAAATTATAGACTG
ATCATGTCTTTGTCAGT
>NODE_8989_length_215_cov_8.762791
GATGCCGTCAGATGTGGGAAGTAGCGTCAGTGACTCCCGGAATTCGGTGATGTCATTCGA
CAGCTCCGGGGTCCAGTTCAGGAAGCCCATGGCTCCCCGGGACGGCTTCAGCCACCACTC
ACTGGACCGCAGCGCTATGCGCAGCAGGGCCAACTGTCGGCTACGACGGCGCTCCTCCAA
GCTCAAGCTGAAAATCCCCAACCTGGCAGATGTCAGCACCATTGACAAATGGTCCCGGGT
CCTTTTCCCCATCATGTTTGGATTTTTCAACCTAATCTACTGG
>NODE_8990_length_214_cov_12.556075
GCACCATTGACAAATGGTCCCGGGTCCTTTTCCCCATCATGTTTGGATTTTTCAACCTAA
TCTACTGGCTGTACTATGTGAATTGATGTGAATCCCACTAGGAATCATGGGCCATATTTT
GAGAGCACATTAAATTGGCTTTGATACAGTTGGAAAATATGTATACACATGTACAAGTTG
ATACATATGTATATGCATATTTCTATATATTATATTTATATATACACGTGTGTGTGTAAA
TCTGAAGGACTTTTCTCCTGTATAAAGCATTATTAGAATGAc
>NODE_8991_length_620_cov_5.841936
GGGGGGGGAAGCTGGATATTAGGGACTTGACTCTGCCGATGCCTGAACACACAAGCCACC
TCTGATTTGATGAGCTGCGGTAGAGGATGCTGATTACAGTGAGTATCAATAAAAAGCCAA
TGAGACTCTGAGACATCTCTTCTCTCAAGAGCTTTCGCTTTCTTTTTAGCAAAAATATCA
TGCAGTCTTTAGTTCCAAAATCCCCCAAAGGGATCTGATGGTTATTTGTTAGTTAGTTAG
TTAGTTTGTTTGTTTGTTTCAGGAGaNNNNNNNNNNNNNNNNNNNNNNNNNNNNNNNNNN
NAGGGATTTTCAGCTTGAGCTTGGAAGAGCGCCGTCGTAGCCGACAGTTGGCCCTGCTGC
GCATGGCGCTGCGGTCCAGTGAGTGGTGACTGAAGCCATCGCGGGGAGCCATGGGCTTCC
TGAACTGGACCCCAGAGCTGTCGAATGACATCACTGAATTCCGGGAGTCACTGACACTAC
TTCCCACGTCTGACGGCATCACCTCATTATTCATCTCCAGCGTGGTGAGCAGGATGTTCC
CGTAAGCGTCCACCTTGGAGGACAGAGGAGGGGAGAGAGAGAACGTCAGGGAGAAGCAGA
ACACAGTGACATTACCCCAAACTGCCCTAATAATAATCTACACCCACCCAGCTTTTCATT
TTCGTGTCCAATTTTCAAGCTAAAGCaa
>NODE_8995_length_69_cov_5.289855
GTGTACTGTACATCAAGCTGTCTCACTACAGAAACAGGAGATAGACTAGTGTCCTGTCCA
GGGGGTGTCCTGTACATCAAGCTGTCTCACTACAGAAACAGGAGATAGACTAGTGTCCTG
TCCAGGGGGTGTACTGT
>NODE_9004_length_577_cov_13.514731
TAAGTCTTTAACCACACTGTGTTGTTACATTGGTGAGTAAAAACACATGCTTCCTACCCT
TTAACTTTTTGTCTGAAAATAAAATCTACATTTTACTCAACTTCGTTACCCACTCCAGTC
AGCAGATGGCGATGTGGGACTTTAAGGCTATGCTGCTAGTGTGACGTATAATCTAGTGGA
CGGGACGCTTCTTTCAACAGCAGCAACAGTTAGTCAGACACCTCGGTAGCTTGCTAGACA
AAATAGCCCAACCAATAAAGCTCTTTAGACGCTTTCGTGTATATTAGCCACTGTGTTTTA
AACCCACTTCTGTCGTCTAGTTAGTTATCCCATTTAATTTCATATTTACGGTGTTGTTGT
TATTGGTCAGCTAGCTGGCTGGTTAAGTTAGCACTAGCCTAGCTAGCTAACATCCCCGAC
CATGAGCTCACTAAGCTACTCTCCTCCTGCTAAAGAAGAGGAGGTCTGCTGGACGGAGAA
AGAAGCTCTAGTGAAAGAGGAGGAGGAAGAGGAGGATGTTACAATACAAAAACAAGTAGA
GGGTGAAGCTGTTACCGTGAAAGAAGAAGAGAAAGACGTTACAGTGAAAGAAGAGGAAGA
CGCGTTCAGAGTGAAAGAGGAGGAGGATGTTACAGTGAAAGAAGA
>NODE_9022_length_91_cov_151.296707
GCGGTGATGAGAGTCCTATCCACAATCCGACTAGCTGGCACCCAGGTCCTTTCCTCAGGT
CCATAGCCCTCCCAGTCAATGAGGTACTGGAGACCCCTACCCCTCCGTCTGGACCGAAGC
AGGCGGCGGACGGTGTAAACCAGACCACCATCGACGAGC
>NODE_9030_length_873_cov_5.263459
AGCCAGGATCCGCCAGAGCCGTCCAGCCAGGATCCGCCAGAGCCAGCCAGCCAGGATCCG
CCATTTAGTCAGGTGCTGCCCCTTAGTCCAGTGCTGCCCCTTAGTCCAGTGCTGCCCCTT
AGTCCGGTGCTGTCCCTCAGCCTGGTGCTGCCTCTTAGTCCGGTGCTGCCCCTTAATCCA
GGTGGGTTTAAGTGGAGGGTGGTCATTGGGAGGAGGTTAAGAAAGCGGGTAGTAACTATA
GTGGGGTGGTGGTCAAGCCCGGAGCCGGAACCGCCTCCGGGGAGCAACACCCACCCAGCC
CTCCCCTATTGTGGGGTTGTGAGGCGCGGTCGCAGTCCGCGCCTTTAGGGGGGGGTACTG
TGACGTTCTGGCTCCGGGACTCTTAGTTGTGAGCCAGGGTTGTCATTTTCTTTTGGGTGT
ATTTCTATGTGGGATCTAGTTGGTTCATTTCTATGTTTGGGTTTTATGTTGATTAGTCAT
ATGACTCCCAATCGGAGGTAACGAGTGTCAGCTGTCGGCTCGTTATCTCTGATTNNNNNN
NNNNTGTTCATTTTCATTTGTTTGGGTGTATTTCTATGTTGGGGTGTCTAGGTTGTTGAT
TTCTATGTTTGGTGATTGTGCTTGATTAGTCATATGACTCCCAATCGGAGGTAACGAGTG
TCAGCTGTCGGCTCGTTATCTCTGATTGGGAGCCATATTTATACTGTGTGGTTTCACCTT
GGTTTTGTGGGTTTTTGTTTCCTTGTTGCTGTTAGTCATTATCAGTATTGAACTTCACTT
TCGTCATATTTGGTTTGTTGTTTTGATCGTGGTTTCTTTATAATAAAGTCTACGATGTTC
GCTCAACACGCTGCGCTTTGGTCTCCTCCTTTTGACGATCGTGACAGAAAAACCCACCAT
AAAAGGACCAAGCAGCGCGTCCAGGAGCAAAGGGTCTGGAC
>NODE_9031_length_206_cov_5.519417
AATTAGAATGGAGATTAAATAAAAATAATTAGAAAAAGTTCATCTAGTTTTGATGTATTA
ATTATTCCACCCCTGCTTTATTCCAAGTCTAATTATCTGCTTCAGTGAAAATGCCAAGAT
TTTGTGTGAGTCATAAAAAAAATGACATTCATGTAATTATGTCAGCAATTTGGGGGGAAC
TCAGCTAAGCAGAGCGTCAGCTTTCTTCTCCCCCCTCAGTTTAAAGTAAGTCACTTCTAA
CTACTTATAACTTATAAGTTAATACAGTCCCTTt
>NODE_9042_length_69_cov_10.449275
CGCAATTCCTTCCAGTTCTCTGCTGCCAATGACTGGAACAAATTGCAAAAATCTCTGAAG
CTGGAGACGCTTATCTCCCTCACTAACTTTAAGCATCAGTTGTCAGAGCACCTTACCGAT
CACTGCACCTGTACACa
>NODE_9048_length_229_cov_19.218340
TATGTACATTTGTTTTTGTTTACCTCAAGTAAAGTTGATCTGTCAATCATTCATTAATAT
GTTAATGAGAAAGCATTTATTCTCTTGCTTAACTTATTTACTTGATTTATTTCAGTTGCT
TGAAGAGAATATTATGACATTTGTGAAGAACGAGCTGAAGATGTTCAAGAGGATTCTTAG
TCCAGAACTCCCAGAAGGCTTTGAGAGTCAGAAGCAGGATAAGGAAGTGGTGGACGCTGA
AGATGAGAAGCAGGAGAGCAGTGCCAGAGAGGGGGCTCTGAAGATCACACTGCACGT
>NODE_9052_length_128_cov_7.867188
TTTCATGCGAAATGGTGAAAAGAAATGTTTCCCGTCTGTTACCCTCAAACAGTGTCTCCT
GGCATATGCCAAACTGGTTGCATTGTGGATTTTGCCTAAAACACAATTTTAGACAATGTT
CATGGAAATCAGCTTAAAACCTGTTTGCAAGCTTGAAAACCCTTACATATTGTAGAACTC
GCCCGGCCCTCCAGTG
>NODE_9053_length_209_cov_9.775120
GTCTGTTACCCTCAAACAGTGTCTCCTGGCATATACCGAACTGGTTGCATTGTGGATTTT
GCCTAAAACACGATTTTAGACAATGTTCATGGAACTCAGCTTAAAACCTGTTTGCAATCT
TGAAAACCCTTACATATTGTAGAACTCGCCCGGCCCTACAGTGCTAAACGTGTAACAGTG
ATTTTGGACCCTGTTTTCATGCGAAATCGTGAAAAGAAATGTTTCCCGTCTGTTACCCTC
AAACAGTGTCTCCTGGCATATGCCGAACTGGTTGCAT
>NODE_9055_length_141_cov_80.127663
CATGAGGCATCAAAGCCAAAGGAACTGAATAATATTAAGAAATGCTATAGATGGAAGGAA
AGTAGTGTTGAAACCTACCAAAAAACAATTAGGAAACAACAAATTCAATCCATTCTAGAC
AACTTCCTGGACAAAACGTTCCACTGTAATAGTGAAGGTGTAAACTTGGCAGTAGAAAAC
CTAAACAGTATATTTGACCTCTCAGCTTC
>NODE_9063_length_306_cov_4.669935
ATCCCTTCATATGCCGAACTAGTTGCATTGTGGATTTTGCCTAAAACATGATTTTAGACA
ATATTAATGGTAAACAGCTTTTTTTTTTATCACATTTGAAAACCCTTGTATATTGTATTC
TACATCTGTCCTTCTAGTGCTGAACGTAAAAATATTATTTTAGACCCTTTTCTTGCAAAA
TGTATAAAAAATATGTTTCACGTTTGTTATAAAAAAACTTTGTATCCCTTCATATGCCGT
TTTTAGTTATATTGTGGATTTTGCCTAAAACATGATTTTAGGAAATATTCATTGAAAAAA
GCTTTAAAGAAAATCACATTTAAAAACACTTGTATGTTGTATTCTACATAAATCCTTCTA
GTgctgaactttaa
>NODE_9065_length_452_cov_16.134956
AGATTGTATTCATTGAGTGGTCAGTTGGGGTCCCTCATAAACTTGACTGCCTTCGCTTAT
TTCAATCACGTAAGACCTCTAATGGCGTTGTCCGGGAGAGGGTATTGCGTATATCTGTCT
TTCTATCTATACAGGCTTTTGTGAAAATCGCGGCTGGTTGTTGTTTGTCCTGACTGTAGA
GCCACCAAGGTGTTACAGAGTTTAAGCACGCGGAGATTGCAAAGGGTTATTAGATTGATA
AGTCACCGAAGTGGTGGGCGATCTACTGAGCACGGCAGAAGTTCTCATATGATGACTTCA
AACAAGACACATTACCTACCAGCATCTGTTGGAGTGAGTGGATATTAAGACACTTCTATC
TCCAGGACAGCGTAGAGGAAAATGGTAAGTAACATGGAAACACAATCGAAACAGGAATGG
TATCCAAGAAATAGCAATGCTTGCGATTTAATCCGGGAATTAATATAGGCTAGCTATATA
GCTGGATGATGGGTGGACTATGTGGGCTACTTAAGAAACt
>NODE_9067_length_167_cov_5.107784
CGCGCCGAGCATGTGTCCCTGGTTCGCAAGGTACTGGTCCGACTGCTGGAAAATGATCTT
TATGCCAAGGCAGAGAAGTGTGAGTTTTTCCAGCAGTCAATCTCCTTCCTCGGATATCGC
ATTACCACCACAGGTGTGGAGATGGAGGGAGACCGCATTGCAGCCGTGCGTAATTGGCCG
ACTCCAACCACAGTAAAGGAGGTGCAGCGCTTCCTTGGCTTTGCCAACTACAATc
>NODE_9069_length_134_cov_139.507462
CACACCTATTCACTTGTGCCTTCTCTCTGTGGCCCTGCTGACAGCCATGCAGGCCCACAT
TGACCTTTGTGACCTCTGGAGCTCATTGCCTCCATCTCTACACTCCATGCCCACTGAAAC
CCTCTCTCTCTCCCCAGGGCATGAGACTCAGCTCACTCCCTGGACCTCCATGCCTCTAGG
CATACACTGCCTTCCCACTGAA
>NODE_9072_length_167_cov_5.580838
TATGTGGGGATGTGTGGATGTATTGTGATGGAAGGTGTGGTGTGCATTTTTGTGTTTGGA
AAAGTGTGGCGTTAAGTGAGTGAGAAAGGAAATGGTTGCATATCCCAGAACCAACGTGTG
TCTGTGAGCAGGGGTTGTGAGAGAGAGCTTTCAATTTTGTGCAGATGAGGGATATACATT
TTAAAATATAGTATACATCTAATATAAATTTGTATTGTCCTATCATGATGGAGCg
>NODE_9073_length_116_cov_15.310345
CCATGTTCGTGACTATGTCCGTGACTTGGCCCAAAGCTATGCTTGAGGCCATATCCATGG
TTGTGTCCGTAATAACCTGAGAGCTGAACAGGGCTCCCCTGTGTATAGTAGGAGTGGGCC
CAGCCTTCAAATGTCTTTGGTGTGGTCTCGGTAGCCTGTAGGTTGGAGGTAAAGGACACT
GGAG
>NODE_9074_length_69_cov_12.478261
GGGGGAAAAAAGTATTTAGTCAGCCACCAATTGTGCAAGTTCTCCCACTTAAAAAGATGA
GAGAGGCCAGTAATTTTCATCATAGGTACACGTCAACTATGACAGACAAATTGAGGAAAA
AAAATCCAGAAAATCAC
>NODE_9087_length_69_cov_5.057971
GTACCGCTTGCCGTGCGGTAGCAGAGAGAACAGTCTATGACTAGGGTGGCTGGAGTCTTT
GACAATTTGTAGGGCCTTCCTCTGACACCGCCTGGTATAGAGGTCCTGGATGGCAGGAAG
CTTGGCCCCAGTGATGT
>NODE_9098_length_105_cov_8.780952
TGGGTGTGGGGGGGTCGTCATGAGGGCTATCAGGGTGTCTGACTGGGGGGTTGCTCAGAG
GGGTTGGGGTCCCCAGGGCTTGGGGTTCTTCATTTGTTTGTCTGGGTGTGATGTCGAGGC
TATGGTCAGGGTCTAGGGTGTACTGTTCTGCTGCGGTGTCGAGACTTTGGCCA
>NODE_9099_length_83_cov_18.228916
AAGAACAGAGCACTAGAGGAGAGGATCAGAGTGCTGGAGGAGAAGGTGAGAACGATGACG
GGTGACATTGAACAACCCATTAGAGAACAGCCCACCTCAGATCCTGGCCAAAGTCTCGAC
ACCGCAGCAGAACAGTACACCCTAGACCCTG
>NODE_9100_length_69_cov_3.594203
ATAAAGTCCACCTGTGTGCAATCTAAGTGTCACATGATCTGTCACATGATCTCAGTATAT
ATACACCTATTCTGAAAGGCCCCAGAGTCTGCAACACCACTAAGCAAGGGGCACCACCAA
GCAAGCGGCACAATGAa
>NODE_9102_length_162_cov_16.975309
AAATGAGGCGATCGCGTACCTCGAGCGGAACGTACGTCCGACCCACTGGACACTGTGGAG
GACTTGGGTCGGTGCGTAACGCCCGCTCGATCTCTGCATCGACCTCCCATACCACCGGTG
CCACCAGACAAGACTTTGGTAGTATGGGAGTGGGCTCAACGGACCTCTCCTCCGTGTCAT
ACCGCCGAGACAGGGCATCTGCCTTCCCGTTCTGGGACCCAGGGATGTAA
>NODE_9105_length_943_cov_6.417816
GGCAGCAAAGTAGGGAGCAGGATTTGATGCAACAGCTACAAGACCCAAAACCAACCCCAA
TAGAAATAAAGACACAAGATAAGTCATAATTCCTGCTCGGACTCTAACCGAAACTAATGA
CTTGAAAAACCACCGTTGTTATTCAACTACAAGAACCTAATGGCTAACCTCCGAAAAACC
CACCCCCTTCTAAAGATTGCTAATGACGCACTAGTCGATCTTCCAGCGCCCTCAAACATC
TCAGTGTGATGAAACTTTGGCTCACTTCTGGGCTTATGTTTAGCCACCCAAATTCTCACA
GGACTTTTCCTGGCCATGCACTACACTTCTGACATCTCAACAGCCTTCTCCTCCGTATGC
CATATTTGCCGAGATGTCAGCTACGGCTGACTTATCCGAAATATTCACGCCAATGGAGCA
TCTTTCTTTTTTATCTGCATTTATATACACATTGCCCGAGGACTTTACTATGGCTCCTAC
CTGTACAAAGAAACCTGAAATATTGGAGTTGTCCTTCTACTCCTTACAATAATAACTGCC
TTCGTGGGCTACGTTCTTCCATGAGGACAAATATCTTTCTGAGGTGCAACAGTCATCACA
AACCTCCTTTCTGCCGTGCCCTACGTAGGGGGCGCCCTTGTGCAGTGAATCTGAGGTGGG
TTTTCCGTAGATAATGCCACCCTAACACGATTTTTTGCCTTTCACTTCTTATTCCCCTTT
GTTATTGCAGCTGCAACAGTCATCCACCTCCTCTTCCTTCATGAGACAGGGTCTAACAAC
CCAGCAGGGATCAACTCTGATGCCGATAAAATCTCATTCCACCCCTACTTCTCATACAAA
GACCTATTGGGATTTGTGGCTATACTACTAGGACTAACATCCTTGGCACTATTTGCACCC
AACCTCTTGGGGGACCCAGATAATTTTACACCGGCCAACCCACTAGTCACCCCACCCCAC
ATCAAGCCTGAGTGATATTTCCTCTTCGCCTACGCAATCCTACGATCGATc
>NODE_9106_length_307_cov_28.615635
ACCACATTTTCAATTGACAATCATTGATTTAAATGGATGTGGTCAATAGATTTGTATAGG
CATATATACTAATTTAATTTAACTTGTAAGCCAAGGTTGGATTAGTAGGTCTATGCAACA
TGCACCTGGATAACCGCGTCATGAATCGGAACGGGCTCCAACGTCCTCATATACACATTA
TGACAAAATAAAGATCTTAATATTTCACGAAATAAAGACATAGAAGAAAACAGGTTCTAG
AAACTCAATTTCTCCATGGCAATAGAATGTAAACATGTAAATTGCGCCAAACATATCCAA
ATATCGCCTACAACTCAATTCTCAGCGCAGCATATTGGACGACTCCACAGGCATTGATCA
TTCGCGACTTTAAGT
>NODE_9107_length_101_cov_21.633663
CCATAAGTGAACTCAGGAATGCTCCCAACCCTATCCATGGTCAGAGGGGGACGAAATGCA
GCGCTATAAATATACGGGATGCTCTAGAGATAACAGGAATGACTTAAAGTCGCGAATGAT
CAATGCCTGTGGAGTCGTCCAATATGCTGCGCTGAGAATTGAGTTGTAG
>NODE_9108_length_69_cov_37.217392
CTTAGAGGCTGCCGCCCGATATACACAGACATGGAATCACTGGCCACATTAATAATGGAA
CACTACCAGCCGGTTCCTCAACCCTGCACCTTAGAGGCTGCCGCCCGATATACACAGACA
TGGAATCACTGGCCACA
>NODE_9128_length_470_cov_8.219149
AGATCATTTGCAAAATGGAACACTTTTGTCAAAACTATACACGACTTCATAAAAACAATA
TTTTGTTACCATACGAAACACACACATTTCATATGACTTCAATCTTTTTGAACCAGTTAC
ACACTGCTGTTGCTAACCTAAAACACTTTTAGCAAGTCTAATTCTCAGTGATTAGAGTAC
TGTAAATGAAGTACACAGAGAAAGTGCAACTATACAAACACTACACAAGACCAATGCTGC
AGACTGAGGAAAATATCATTTATTTCTCTCCATATACCCAAATCAGTCAACATGTCAACA
TGGAGAATCACAACAAAACATGTCCCAGTTTTCATGCTACTACAGTAGTGTGCATAACAC
TGTTAGCTCAGCAAACAACAGACAAACGTAAAATACTGTATCCAGTACAGGTTACAATTA
CAGTAAATAACAACAACAACAAACATAAAAAATAATCTGAAAAAAACTGACAATATTGTA
CAGAAAATACTACAGTAAACATACTATACATTATCTCTTCGCCTAGCTGGATCTGGCc
>NODE_9132_length_71_cov_4.352113
AAATACTTATTTTCCACCATCATTTGCAAATAAATTCATAAAAAATCCTACAATGTGATT
TTCTGGAAAAGAAAATCTCAATTTGTCTGTCATAGTTGACGTGTACCTATGATGAAAATT
ACAGGCCTCTCTCATCTTT
>NODE_9141_length_240_cov_7.658333
CGGTAAAATACTGTGAAATACAAACCCCCTCCCCTCAATGAATTTCATTCATTCAGATTA
TGGTGGCATTTACTTTTGTACAGTATAATACAATAAATGTACTTGCTTTGATACCATAAC
TAGATTATATTACAGTAGATTACAGTAGTATGAAATACAGAGATTTACTTTCAGTGCCTT
GCAAAAGTATTCATCCCCCTTGGCGTTTTTCCTATTTTACAACCTGTAATTTAAATGAAT
TTTTATTTGGATTTCATGTAATGGACATACACAAAATAGTCAAAATTGGTGAAGTGAAAT
GAAAAAAA
>NODE_9173_length_131_cov_6.717557
AAAAGACACCTGTCCACAGAAGCAATCAATCAATCAGATTCCAAACTCTCCACCATGGCC
AAGACCAGGGACAAGATTGTAGACCTACACAAGGCTGAAATGGGCTACAAGACCATCGGC
AAGCAGCTTGTTGAGAAGGTGACAACAGTTGGTGCGATTATTCGCAACTGGAAGAAACAC
AAAATAACTTTCAATCTCC
>NODE_9174_length_103_cov_6.038835
GGTTGTAATAATAATAATAGACTATATGATGTGGTATCAGACATCAGTTGGTTGTAATAA
TAATAATATACTATATGATGTGGTATCAGACATCAGTTGGTTGTAATAATAATAGACTAT
ATGATGTGGTATCAGACATCAGTTGGTTGTAATAATAATAATAGACTATAT
>NODE_9181_length_69_cov_10.028986
CACTTAAAAAGATGAGAGAGGCCTGTAATTTTCATCATAGGTACACGTCAACTATGACAG
ACAAAATGTGGAAAAAAAATCCAGAAAATCACATTGTAGGATTTTTAATGAATTTATTTG
CAAATTATGGTGGAAAA
>NODE_9182_length_141_cov_5.687943
TAAATTGATTCCCCCACCCGTATTTCATATATTATTATTCCGATTTAGCTGTTAATCTGG
ATTTAATTTATAAACGCTTTCTGTCATTTCCGATTGGAGGGCAGATGACCACGTGACTTA
CGAACCTACCAATTTGTTACTTTGTAACAGTCAAAAGTGGTTATTCCCAACGTTGATCAA
CTCCCAATCTATGCCAAGATTTTTTAAAA
>NODE_9204_length_72_cov_7.166667
CATTTCACTGGTAGTCTACACCTGTTGTTTACCAAGCATTTCACTGGTAGTCTACACCTG
TTGTTTACTAAGCATTTCACTGGTAGTCTACACCTGTTGTTTACCAAGCATTTCACTGGT
AGTCTACACCTGTTGTTTAc
>NODE_9205_length_201_cov_50.258705
TCTAGTTTAAAGCTGACAGATTTTAATGGGTTATTAAAAATTATTTTACTTCGATTTACG
TACCTGTACATCAATCGACTTAAAATAAATGAGTTCCCAAACATTTAGATGATTTCTTTT
TTCATTTTCTCTTTTTAAATCTTCATTCATCTCATTCTTCATTTGTCTACACTCGTTTTT
TGCTGTTACGGCTAAAGAAGATAGAATCTGAAAGACACAGCAGACAAATTACAGAGGATT
TGAACTGAACCCTGCAAATGCTTGGAAGA
>NODE_9206_length_240_cov_7.620833
CCTTAGTCCAGGTGGGGTTAGTTGGAGGGTGGTCATTGGGAGGAGGCTACCGAAGCAGGT
TGTGACTGTGGTGGGGTGGGGATCACGACCGGGGCCAGAGCCGCCACCATGGACAGACGC
CCACCCAGACCCTCCCCTAGTCCTGATGTTGGTGCGCCCGGAGTTCGCACCTTTAGGGGG
GGGTACTGTGACACTCTGGCTCTATGGACGTTTATATTGAGCCAGGGTTGTTCATTTTCG
TGTGTTTGGGTGTATTTCATTTGGTGGTGTTGGGGATGGGTGAGTTTCATTTTGTTTGTG
TCATGTGG
>NODE_9207_length_1258_cov_11.192369
AGCTGCTTCCTGGGGGCTTTGCCACCGGTGGATTTGCGAGCGGTTTGCTTGGTTCTGGCC
ATGGCGCTGCTCTGACAGTCGGGAGTATAGCCTCGAAATGCCTATGTGAAGTTTATAAAG
CCGGCAGTGGCGCCTGCTGATTGGACACCATCTCCCCACCACCCCGATTGGCCCGTTTCG
CAGGCCTCCTCCGTTGGCCATTGGACGGGAGGCCCGGCCTCTCCAAAACTCAAACTCCCG
GTGCGCGCGCAATAGGACGCCGCCGGCCCTTTACGCGCAATAATAGTCGCCAAAGTCAAG
AGTGACAGCTTATAGGCACGTATCATCTAATGCTAGCCTGCTATGGCAAATGAGGCCAAG
TAGGTGTTGTTGTTCATGCAAGGCCTCATGTGGGCACAGAATGTCGAAATAGTTGTGTAT
ACACCCACTCAATGTATTGCGGTCATAGAAAGGTACTTTGCGCTTTTGGAGAGCTAGGTG
GTTGGCTCTTAAAAGAGCCTTTGGGGGTTGAGTAGTCAAGTTGAAGTCGCAGTAGCGAAT
TTACTTGGCTTTGACTGCCTTCTCGGTCTTCTTGGGGAGTAGGACTGCCTGGATGTTGGG
CAGCACACCACCCTGAGCGATGGTCACACCGCCGAGCAGTTTGTTCAGCTCCTCGTCGTT
ACGGACGGCCAGTTGCAGGTGACGGGGGATGATACGAGTCTTCTTGTTGTCACGGGCAGC
GTTGCCGGCCAACTCCAGGATCTCAGCAGTCAGGTACTCGAGTACGGCGGCCAGGTAGAC
TGGTGCGCCAGCGCCCACACGCTCGGCGTAGTTGCCTTTGCGCAGCAGCCTGTGCACACG
GCCCACGGGGAACTGGAGGCCAGCACGGGATGAACGGGTCTTTGCCTTCGCCCTGGCCTT
GCCTCCGGTTTTGCCTCTTCCGCTCATATTGGTAGCTTGAGAAAGTCACAGAAAGTCTGA
ATGAGCCGCTCGCCACTTCGAGAGCCGTACATATACCTCGCCACAAGAGGCAACGATTGG
CCACCGGGCCGGTGTGGCCTTATCCAATTGGAGCGAGGGACAGACAGATGGACAGACAGA
CAGCCCTAAGCCGGTTCCCACCCACAGGCAGCGAGTGAGAGGCTACTTTGTTTCCCTCCG
ACTTTGTTACTTTGTGTCATTTCGCGTGAGCGCCAAAATGTCCGAAATGACATCCACACA
TTATTTCTCTCCAAATGGGAAACAAACAGCTGGTGAGGGTGCACTCTTGAGTTTGAAATC
GAAGCCACTATAGTATTGTTATTGTTATTACATGGCACTTGTAACACATCACAGCAGCCT
GCCTCT
>NODE_9208_length_94_cov_5.872340
AGAGGCAGGCTGCTGTGATGTGTTACAAGTGCCATGTAATAACAATAACAATACTATAGT
GGCTTCGAATTGAAACTCACGAGTGCACCCTCAACAGCCATTTTTATATATGAGCCACTG
GGCTATTCCCGTTCAGAGGCAGGCTGCTGTGATGTGTTACAA
>NODE_9209_length_390_cov_28.930769
GCAACATGTAAAGTGTTGGTCCCATGTTTCATGAGCTGAAATAAAAGATCCCAGAAATTT
TCCAAACGTACAAAAAGCTTCTTTCTCTAATTTTGTATACAAATTTGTTTAAATCTCTGT
TAGTGAGCATTTGTCCTTTGCCAAGATAATCCATCCACCTGACAGGTGTAGCATATCAAG
AAGCTGATTAAACAGCTTGATCATTACACAGGTGCTTCTTGTGCTGGGGACAATAAAAGA
GCCACTCTAAAATGTGCAGTTTTGTCACACAACACAATGCTACATATGTCTCAAGTTTTG
AGGAAGCGTGCAATTGGCATGCTGACTGCAGAAATGTCCACCAGAGATGTTGCGAGAGAA
TTTAAAATTCATTTCTGTACCATAAGCAGACTCCAACGTCGTTTTAGAGAATTTGGCAGT
ACGTCCAACCGGCCTCACAACCGCAGACCACGTGTAAC
>NODE_9211_length_827_cov_14.510278
GTCGTTTTAGAGAATTTGGCAGTACGTCCAACCGGCCTCACAACCGCAGACCACGTGTAA
CCACGCCACCCCAGGACCAGCAGAGTGCCCAATGGTGGCGGTGGGGTTATGATATGGGCA
AGCAATGAACAGCAACTTCGCACAGCTGTTGAAGAGTGACACAACATTCCACAGGCCACA
ATCAACAGCCTGATACACTCAATGCGAAGGATATGTGTCGTGCTGCTTGAGGGAAATGGT
GGTCACACCAGATACTGTTTGGTTTTCTGATCCACGCACCTACCTTTCTTTTAAGGTATC
TGTGTTCTTAGAATAAAATACAAAATAGCATCCACTCACCACTAAATTAGATCCATTACA
TTCAGTTTGTTTTGCAATGCATCGTTCAAAAATTTTGGAAATTCAGAAGCAGGGGACAAG
TGGGTGAGGTGATCAAGAGTGTGGGCTACAAGGGCAGATTATGATGTAATCTTTGGAAAA
TTAACTAGTCGTGCACAGTAAAGAGAAGCCATAAATGACAACCAAGACTAAATAAAGCAA
ATCAATGATCTCCATTTATTATTTCTTTACAAATGCATGCTTTAAAGTTACTGTTTATAT
ACAAATAGCTATTTTGCATATAAAACTGGATCAAGTGGTAAGAGTCATGTAACACAGGTC
AATTTTAAAAAGGCACATTTCTTATTTAAATGACAACATGTACCATACCATATTTGATTC
TGTATCACTACAATAGTTGAGGGTTTCTCTATTAAAAGAAACACAAAATGACGTGCTAAA
ATGATAGACTGCTGAACATCACCCGTATATCATCCACTTGATTCTATTTCATACGGTTAC
AGAACCTCAGAAAATTGAAGTAAATATTTTGTATTTAGGCTTTCAACCAtcagca
>NODE_9212_length_104_cov_3.817308
CTGACGCGGACAACCGATGTCCCAGGAAGGAGATGGACTCCTGGAAGAACAGACATTTCT
CCGCCTTCACATACAGGTCATGCTCCAACAGTCTACCCAGCACCCGACGCACCAGGGACA
CATGCTCGGCTCGTGTAGCGGAGTATATTAGAATGTCATCAATATACACCAC
>NODE_9220_length_242_cov_5.640496
TATAAAAAAAAAAAAACTTTAAAGATACCATACTTTAGACAAGTTAAACACACCAGGCAG
AAGGCTACAAAAGGTTAAAGGGCAATCTATAGAATAGGGACAGAGCAAACACCTCACCAT
TGTTCCTGTAAACAGTTAAGGGATGGGGTGGAGAAATGCAACCACTCACAGACAGTCAAG
GCCACAGACCAATCATCCACTGGACCAAAAATAAAAAGTTTACAATGCTTTAAAATAAAA
AATGAATATTGATAATTTTATGTAGGCGTGAACAGAAATAAAAAATAAAAATAACTGGGA
AAAACAAGCt
>NODE_9225_length_87_cov_10.620689
TATTGCCTTACCTCCATAACTTATTACATTTGCAAACACTGTATATAGATTTTCTATTGT
GTTATTGACTGTATGTTTTGTTTATCTCATGTGTAACTCTGTGTTGTTGTTGTTTTTATC
GCACTGCTTTGCTTTATCTTGGCCAGGTCGCAGTT
>NODE_9233_length_69_cov_3.376812
ACTGTCTGTGATTTATTTAGAATTCAAGGCACACTTAACCAGCATGGCTACCACAGCATT
CTGCAGCGGTACGCCATCCCATCTGGTTTGGGCTTAGTGGGACTATCATTTGTTTTTCAA
CAGGACAATGACCCAAC
>NODE_9238_length_141_cov_15.560284
TGTTCCTTTTTCCGGTACAGATCCACTTGATGGGCTATATGATCTGTATAGACACCTTTT
GTCATGCTTCCAAGTCCAACCACCTCTGCCAGTTTGCTCCTTACTGGTGAGGGCAGTCCC
ATCTGCAGTTTAGCTCTCAAAATTGACTGCTCAATTTGACTCACATCTGGATCATTTCCG
GTAATATTTCTCCACACTTGATGAACTCT
>NODE_9240_length_209_cov_5.397129
CCACCTAAGCTGAGCCGAATGCCTCATAAGCGGAGCTTTTGCTTTTTATTGATCTCTTTG
TTTCCCATAGCTGGAAGGGCACAATATTTTCTCCAACCTGACTTCCAGTGAGTACGAGCA
GGTGCTAGAGGTCATCCACAAGGCCATCATCGCTACAGACCTGGCGCTCTACTTCGGCAA
CCGCAAACAGCTAGCTGAGCTACTGACCACGGGAGCACTGGACCTCAACAACCACCAACA
CAGGTcagaggttacacacacactggacctcaacaac
>NODE_9246_length_69_cov_7.826087
AGCTCTTTGGTCTTGGCCATAGTGGAGTTTGGAGTGTGACTGTTTGAGGTTGTGGACAGG
TGTCTTTTCTACTGATAACAAGTTCAAACAGGTGCCATTAATACAGGTAACGAGTGGAGG
ACAGGGGAGCCTCTTAa
>NODE_9247_length_69_cov_5.188406
TGAGCCTGCAGGAAGGGTACCACATGAGGGAGGAGGATGTCTTCCCTGTAACGCACAGCG
TTGAGATTTCCTGCAATGACAACAAGCTCAGTCCGATGATGCTGTGACACACCGCCCCAG
ACCATGATGGACCCTCc
>NODE_9256_length_277_cov_5.617329
CCCTACGTGGGAGATTTTTGAGAATTGTCGTAGAGTGGATCTACAGGCTTTGGCTGACCA
CTTTTCTGCACCCATACCGAGGGGTTTAGTGAAAGCAGAAGTTAGGGAAGTAGTGCTAGC
GATATTGTTAAACGAGCGAGTGCTTGAGTTACCGCCGCCTGAGTCTGCTGCTCCTGTAGG
GGATGTGGTTGCTGTTCCTGTAAGCCCATCAGTGTCTGAGGACGAGACTAAGGCTCCAGC
CACATTGCCCCGTTATGACCCACTCTCCCCACTGACTGACAGTGATGCCAGGATGGATGT
CCGCTCGACACGGCTCCAAATGGAGGCGGAAGAGCGGGCACAAAt
>NODE_9274_length_166_cov_5.602410
CACATAGCGCATGTCATTGCATCGCTGGTACGGGTAGCGGAATACTCTGGCAAATTCTGA
TTTGTTTACCATGTAGGAGTGGTCAAAATGGCTAAGGTCTCCAGCTACCTTGGAGAACTC
AGCCTTTAAAGGGCCAAAGTATGCCACGTCCAGCGGCTGCAGGACATGGGTGCAGTGTGG
TGGAAGACAAAGAAGTATAACCCCTTCCCTTAGTGCCACCGCGAGCACTTccgg
>NODE_9281_length_201_cov_6.656716
GAATCTTCCTGTATTGCTGATTATATTGACTTTTATATCAACCCTCTATCCCAGAAACAC
CCCAGGTATGTTAAGGATAGTTATGAATGCAGGGTTTATTACTATTGTATTACTCTTTAT
ATTAACTTAGCTACTGACTTGTTCTATTGTTGTTGTCAAGAGGTTAACCTGCTAGTCAGC
ATTTCATTGCACTGTTAACTCCATGTATATGACAAATAAACCAACTTGAACTTAGAAGGG
AAGGGGGAGggcagccagaaagggagggg
>NODE_9285_length_141_cov_12.397163
GAAGCTGAGAGGTCAAATATACTGTTTAGGTTTTCTACTGCCAAGTTTACACCTTCACTA
TTACAGTGAAACGTTTTGTCCAGGAAGTTGTCTAAAAGGGATTGAATTTGTTGTTGCCTA
ATTGTTTTTTGGTAGGTTTCGACACTACTTTCCTTCCATCTATAGCATTTCTTAATATTA
TTCAGTTCCTTTGGCTTTGATGCCTCATG
>NODE_9286_length_223_cov_8.094171
CTTACCTGAAGAAAGGATGCATCTCTTCAGTATGCGAACAGAGACAGATAAGCTTGATGT
TGGAGAGTGGTCAGTAACAGTTGGAGAACGGGCATCAGTTCATAGTAAGGTTGCTGGGGG
GGTTGGATGTTGAATTTCGGACCCCCTGGTTGAGACCCCCTCTTCCGCTGCCCTGACCCC
CAATCCCTGATCTTTGACCTCCAGGTGGGTCACTTCCAGAGCTGTGTGCTGAGTGTCTGA
CCGGAGGGTGAAGCGGCCCAGCCTCCCATGGTGGAGGCAGGCTGACGGAAg
>NODE_9295_length_1160_cov_9.506035
AAGAGCAGAACCCAACCATGAAGCATCACGGCCCAATAAATTACATGGTACTAAACAGAC
CTATAGATGGAGTGCAAACAGTACAGAAATCTACCAAAAAGCAATTAGTAGCCAAAAAAT
ACAATCTCTCCTGGACAACTTTTTAGCATTAACATTCTCCTACACCAATGAAGGTATAAA
TTTGGCCGTTTGGAACATAAACTTTATATTTGACAAATTAGCCTCCTTGGCTAATCTTAA
GAAACATAAGAGCAAACCAAAAATAATAGATCATGAAAAATGGTTTGATAATGATTGCAA
AAATCTAAGAAAGTCATTGAGAAATATATCTAATCATAAACACAGAGACCCAGACAACAA
AAATATACGTCTTCAATATGGGGAAACACTGAAGCAATACAAACACACCCTAAGAACAAA
AAAGGAACAGCACATTAGAAATCAGCTGGATGTGATTGAGGAATCCATAGAATCAAACCA
CTTCTGGGAGAATTGGAATAAATTAAACAAACCTCATAATGAGGAATTGGCTATCCAAAA
TGGGGATATGTGGAGAAATCACTTTGCAAACCTCTACAGCAATATAACAAAGAGCCCAGA
ACAACAAGATATACAAGAAAAATTACAAATCCTTGAATCAGCAGTCAAAGACTATCAGAA
TCCTGTGGATACCCCAATTACAGAACAATAATTATTGGAAAAACTTTGCACTCTCCAACC
CAAAAAGGCCTGTGGTGCTGATGGTATTTTAAATGAAATGATCAAATATACAGACCACAA
ATTCAAATTGGCTATACTCAAACTCTTCAACATTATCCTAACTGCAGGTATTTTCCCCGA
TATTTGGAACCAAGGATTGATCACACCAATTTATAAAAATGGAGACAAATTTGACCCAAA
TAATTACAGAGGAATTTGCGTTAACAGCAACTTGGGGAAAATTCTCTGCAGTATCATAAA
CAGCAGACTACATAATTTCCTTGATGAACACAACGTCCTAAGCAGAAGCCAGATTGGATT
TGTAAAAAATTATCGTACAACAGACCACATTTACACCCTCCAGACTCTAATTGACAAACA
AGTAAATCAAAACAAAGGCAAAATCTACTCGTGTTTTGTAGACTTCAAGAAAGCATTTGA
TTCAATTTGGCACGAAGGTCTTTTTTACAAACTAATAGAAAGTGGTATTGGAGGGAAAAC
ATATGATGTTATTAAATCAATGTACACT
>NODE_9311_length_107_cov_11.336449
TTTCTAATTGTACTATATCACTGTAGACCCCCCAGCCTAGCTAAACCTGCCTTAGATAGC
TCCTTTGCACCTCCCCCTATACACGCGGAGACCGACTCAATTGATGACTCCAGCGATGCT
ATCTCTTTCATTGTTACCCAACGCTTAGGTTTACCTCCACTTTACTCATATCCTT
>NODE_9313_length_105_cov_11.457143
TCAGACGATCGTGACAGAAAAACCCACCATAGAAGGACCAAGCAGCGTGTCCAGGAGCAA
GACAGCTGGACATGGGAGGAAGCGCCTGGTAAGGAGCTCGAGAGGCTGGCGATGGCCCAG
GTGGGCAAATCGTGGTCCTGGGAGGACATGCTCGGGGGCAAGGGACCTTGGGG
>NODE_9326_length_69_cov_10.492754
AATTGCACGCTCCCTCAAAACTTGAGACATCTGTGGCATTGTGTTGTGTGACAAAACTGC
ACATTTTAAAGTGGCCTTTTATTGTCCCCAGCACAAGGTGCACCTGTGTAATGATCATGC
TGTTTAATCAGCTTCTT
>NODE_9327_length_229_cov_7.903930
CAACTCATTTCAGTGTTAAGAGCCAAAGCAACATGACTAATCCTTATTGTGAAGCAGGGG
TAAGCATGCAGACATGGATAAGACTACATCCCATGCATCCATGTCCCAGAGGCACAAGCA
CCCAGCTCTCGCTGAATGGGAAGTCATTTGTGAAGTCCTTTACAACAGCCAGTCAGAGGT
TAATTGAAAAATTCCTTAGTGTCATTACGGCAGAACTAGATTAACCCAAGCTAATTCACT
TTATTGTTCTGAAGAAAGGAGACTAAAGtgctgaacacttgtgcaaacgtgagccca
>NODE_9335_length_130_cov_14.323077
AGTAAACTTGTTTTATCAACAATAGTAAGGTTCAATGACACAGAAAGCAGTTCAATGTCG
GGGTACAGTCGCTCTCTTACCAGGATCGCGGTCCGCTCTGACCAGGGTGAAGGTGGCCGG
CTCCACCTCTCTGCCAGCAGCGTTTTCATTATTTAGTCCGTTCGTAGCGGGTATGTACAC
GATCAACAAGATCAGTCC
>NODE_9340_length_183_cov_98.732239
GCGCTGGCGCTCTGCAGGAGTGAGGGAGGCTCGCCCAATCTCCATAGGCTCAGACTGATC
AAGCTGACCTGGGTGAGTGGCAGTAGATGACAGGAGCCCAGTCGGATCTCTCCGAATGCC
GGTAGTAGGTGGACCTTGGCGCCCCCTCTCACGACGACGGGTCTGTATCCTTCTGTCGAT
CCTGACAGTCAGTGCGATGGCTTCATCAAGAGTGGAAGGCAGTTCATGGGAGACCAACTC
GTCCTTGATAT
>NODE_9341_length_69_cov_9.318841
AGCAAAAGACCTTGTGAAGATGCTGGAGGAAACAGGTACAAAAGTATCTATATCCACAGT
AAAACGAGACCTATATCGACATAACCTGAAAGGCCGCTCAGCAAGGAAGAAGCCACTGCT
CCAAAACCGCCATAAAA
>NODE_9350_length_604_cov_8.793046
TCCTTAAAAAAAGCAAATTTGGCAACGATTGGGCGCTCATATTTCTGTCCTCTTTTTCCG
AAACGATGTACACGTTCGAGTTGGATTTTATCGACAGCCTCGAGTGGGATTTGTAGCGCT
GTATGCAGGAAGTCCTTCATAATATTCTCTGTTATTTCTCCCTCCTTTTCCTGAATACCC
GTAAGTACTAGATTTTCCCTCATCGATCTAGTTTGGATGTCTAGTAAGGCTTCTCTCAGA
AGATTGTTCTCCTTTTTTAATTCCCTAACGTCCGTTTCCATTTTAGAGACTGTCACTTTT
ATTTCTTTGGTTTCTTTCTCCATTACCAAAGCTTTTTCGTCACTCATTTGAAGACTCGCT
TTCAACTCTTTTACGTCTTTACTGACCAATTCTAGTATGCCCAATTTGTCATTTATCGAC
TTCAACAGGTCGCTTTCCACACTTACCATACCCAGTGGTGAAAAGCATATATCATCTGTA
TCAGTCGATGAGTCGCGTTTCCTTTTGGGGATCGGCTCTCCACGCTTGTCTTCAGTCATG
TTTGGGTGTTGCTTGTTGTAGTAATATTTGTCGATATATTTCTCTAGCCTTATGATCTTA
TTTCTGTTATTATCCAGATTGAATTATATTAACTGCGAATATATGAAATGCTAATATTTA
GTCTAACTTACT
>NODE_9352_length_69_cov_7.956522
AAGGAAAGAAATTCCACAAATGAACTTTTAACAAGGCACACCTGTTAATTGAAATGCATT
CCAGGTGATTACCTCATGAAGCTGGTTGAGAGAATGCCAAGAGTGTGCAAAGCTGTCATC
AAGGCAAAGGGTGGCTa
>NODE_9353_length_1277_cov_12.964761
AATTTTGATGATTTGAAGTGGCAACAAATGAAAATCCAAAATTCCGTGTGTCACAAAATT
AGAATATTGTGTAAGGGTTACATTTTGAAGACACCTGGTGCCACAAACTAATCAGCTGAT
TAACTCAAAACACCTGCAAAGGGCTTTAAATGGTCTCTCAGTCCAGTTCTGAAGCCTACA
CAAACATGGGGAAGACTTCAGATTTGACAGCTGTCCAAAAGGCGACCATCGACACATTGC
ACAAGGAGGGAAAGACACAAAAGGTTATTGCAGAAGAGGCTGGCTGTTCTCAGAGCTCTG
TGTCCAAACACATTAATAGAGAGGCAAAGGGAAGGAAAAACTGTGGTCAGAAAAAGTGTA
CAAGCGATAGGGATCACCGCGCCCTAGTCAAGATTGTGAAAAAAAACCCATTCAAAAATG
TGGGGGAGATTCACAAGGAGTGGACAGCTGCTGGAGTCAGGGCTTCAAGATCCACCACCA
AGAGACGCTTGAAAGACATGGGTTTCAACTGCCGCATACCTCGTGTCAAGCCACTGTTGA
CCAAGAAACAGCGCGAAAAGCGTCTCACCTGGGCTAAGGAAAAAAAGAGCTGGACTGCTG
CTGAGTGGTCTAAAGTCATGTTTTCTGACGAAAGCAAATTTTGCATTTCCTTTGGAAATC
GAGGTCCCAGAGTCTGGAGGAAGACAGGAGAGGCACAGGATCCACGTTGCCTGAAGTCTA
GTGTAAAGTTTCCACCATCAGTGATGGTTTGGGGTGCCATGTCATCTGCTGGTGTCGGTC
CACTCTGTTTCCTGAGATCCAGGGTCAACGCAGCCGTCTACCAGCAAGTTTTAGAGCACT
TCATGCTTCCTGCTGCTGACCTGCTCTATGGAGATGGAGATTTCAGGTTCCAACAGGACT
TGGCGCCTGCACACAGCGCAAAATCTACCCGTGCCTGGTTTACGGACCATGGTATTTCTG
TTCTAAATTGGCCAGCCAACTCCCCTGACCTTAGCCCCATAGAAAATCTGTGGGGTATTG
TGAAAAGGAAGATGCAGAATGCCAGACCCAACAACGCAGAAGAGTTGAAGGCCACTATCA
GAGCAACCTGGGCTCTCATAACACCTGAGCAGTGCCAGAAACTCATCGACTCCATGCCAC
GCCGCATTAATGCAGTAATTGAGGCAAAAGGAGCTCCAACCAAGTATTGAGTATTGTACA
TGCTCATATTTTTCATTTTCATACTTTTCAGTTGGCCAACATTTCTAAAAAATCCCTTTT
TTGTATTAGCCTTAAGTAATATTCTAATTTTGTGACACACGGAATTTTGGATTTTCATTT
GTTGCCACTTCAAATCATCAAAATT
>NODE_9362_length_168_cov_6.880952
GGTTTGATGCTTCTGTTAGCTCCAGGCTGCTGTCCTGCCCAACCTCCTACTGGCAGCAAA
TTGCCTGCTGGTTGTTTCGCCAAAGCAGATAAAAAGGGGGAGGACTTTCAGAGTTCCTTT
GATTGTTATTTTAGTAGAGTGCATGTTCGAGCTGCAGCCAGCAGACGATGGTGTGATATT
ATAGTGAGAAAGCCTCCATTCTCACTCCTCTGATGTTCCAGAGGCAGCttcataac
>NODE_9379_length_190_cov_19.636843
ATCTGACACAGGTGTAGGCTACACACCCCCAGCCTATCGGTTGGTTTAGTTGAGGCCCAT
ATGCACACTTATCTTTTAAAACTGTGACCCACAAATATTTACAGAACGCGTACCTTTGTT
GATTAATATATGTCAGCTGTCAAGTTAAAACATGAGTCCACTACTTAGACACAAAACACT
AAAAAGAAGAAACCTTTACAACGGTTGAGAAAGTCCGTACCTTTTTCTCATGTAGATCCA
CAATTTGCCACACCAAGA
>NODE_9380_length_69_cov_20.956522
TGGTGTTCTTTGGGGCAACAGCTGGTGCAAATGGGGGTAAACTGGGTTCGGATGAGAGGG
AAATAATTATCTTGGTGTGGCAAATTGTGGATCTACATGAGAAAAAGGTACGGACTTTCT
CAACCGTTGTAAAGGTT
>NODE_9381_length_69_cov_5.666667
TGCCAACAAAGGGTATATAACAAAGTATTGAGAAACTTTTGTTATTGACCAAATACTTAT
TTTCCACCTTAATTTGCAAATAAATTCATTAAAAATCCTACAATGTGATTTTCTGGATTT
TTTTTCTCATTTTGTCt
>NODE_9399_length_170_cov_5.600000
CCGGACCGTACTGGAGGCACACACCACTGGCTCTACCCCGGGAACTGGAACGGGCCGGAC
CGGACTGGTAATACACCCCAGTACCACTCGCCGTGCCTCTACATCTCCTTTCCCTACTTT
GCCCAGTGACCCCCGTAACCTGGTTGCCCTTTGAATATGCCCCTTCTCTGCCTCCGTCAG
CCCTGTGGTAGCCTCCTGCTGCCCAGCCGCCCAAGCCATGTGCCCCCCCCCAAAAACt
>NODE_9409_length_173_cov_3.976879
GTTTCGCTGTTCTAAATAAAGAGCTGTTGCCCTTAGAAGTGTACGCATGTCAGCGCTCTC
CCCCCGTGGGGTGGGCCAGGGCTGCTGCGTCACTCCGTTGTTCCTGCCATTTCAGAAGCC
TCGCTCTTACTCTCTCTCCGAGCTAAACGCAAAAGGCCTCGTCGAGTTTACGCTCCACTC
CTCCCTCCCTCCTCCTATCTATTAGTAGCGGTTACTGTGGAGCTGTGGAATTTGGGTTCA
T
>NODE_9430_length_148_cov_8.162162
GGTACATTCCAGCTCCACGTATCGGCCGGGCTAGATTGAGCATTGAGCCGGAGGTCATGA
AGCCGGCCCTACGCATCAAGCCACCAGTGCGTCTCCTCGGGCCGGCTTACATGGCACCTG
CCTTACGCATGGTGTCCCCGGTTCGCCCACATAGCCCGGTGCGGGTTATTCCTCCTTCCC
GTACTGGTCGGGCGACGGGGAGTATACAACCAGGTA
>NODE_9435_length_69_cov_6.927536
AATTGAGATGGTTTGGGATGAGTCAGATGGCAGAGTGAAGGAAAAGCAGCCAACAAGTGC
TCAGCATACGTGGGAACTCCTTCAAGACTGTTGGAAAAGCATTCCAGGTGAAGCTGGTTG
AGAGAATGCCAAGAGTG
>NODE_9439_length_81_cov_5.086420
GAGCAGCCAGATCCGTCAGCCAGCCATGAGCAGCCAGATCCGTCAGCCAGCCATGAGCAG
CCAGATCCTTCAGCCAGCCATGAGCCGTCCAGCCAGGATCCGCCAGAGCCGTCCAGCCAG
GATCCGCCAGAGCCAGCCAGCCAGGATCC
>NODE_9467_length_200_cov_4.490000
ACAGTGAATTATAAGTGAAATAATCTGTCTGTAAACAATTGTTGGAAAAATTACTTGTGT
CATGCACATATTAGAAGTCCTAACCGACTTGCCAAAACTATAGTTTGTTAAAAGGAAATG
GGAGTGGTTGAAAAACTAGTTTTAATGTCTCCAACCTAAGTGTATGTAAACTTCCGACTT
CAACTGTATATTATCAATATCTCACAAACTCCTTCCACAACCACCTTCGCTCTCTCTCTC
TCGCTCTCTCTCTCTCTGTCTTTCTCTc
>NODE_9473_length_148_cov_9.155405
CCTCTCCGATCATTTTCATGATGTCCATCCGGTTTGCTTCTATATGCCATATCTTTCTAA
CTGTGCTCCTTCACAAAAGCTCCCAACCTACAACCCATACACTTATTATGGACACAGCGT
GCCTACATTATTAGTTATCTTGTTATTGTTTGTTGTTAGTTGTTATTAGTCCCATCCTTC
AATTCCATTCAACACCTCCCATCTATCTTTTAACAC
>NODE_9474_length_69_cov_5.347826
GTTGGCAGTCCTCCAAGGAGTCCAACTAAAGTGATTTTCTATCCTGGGACGTGCTCATTT
TAAATATTCTTGGACACCAACTGATAGCTGTGCCATTTGCGGCCAAGCCCCTTCCACACC
TATTGTGAATTTAGTAt
>NODE_9485_length_109_cov_17.733946
ATGTTTCTCGCCCGGTTTGTGTTCAAGATCACTTACATCCCTGGGTCCCAGAACGGGAAG
GCAGATGCTCTGTCCCGTCGGTATGACACGGAGGAGAGGTGCGTGGAGTCCATTCCCATA
CTACCGGAGTCTTGTCTGGTGGCACCGGTGGTGTGGGAGGTCGATGCGGAGATCGAG
>NODE_9511_length_617_cov_9.442464
ATGGCCAGACACATGGACATGCAAGTTATAGCTAGTTAATAAAGAGCTACGTTTATAAAT
ATCCTGTCGTCCTGCATTTTATTATTTTGTACAAAGCATACAAAACAAGACATGGTGTCA
GAGTAAAAGGACTAAAAGATGGATTTTGCTGGAGTTCCTTCACCTCGAATGGATTGGGGG
TCTACAAATCTACCCGATGCATGGCGTAAGTTCAAACAGCATGTGGAGCTGATGTTCACG
GGTCCTCTGAAGGAAAGAGGAGAAGAGGAAAAGTGCAGCTACCTGCTCCTCTGGATCGGT
GAAAAAGGGAGAGACATTTACAACACATGGACACTTACCGAGGCTGAATCAAAGGTACTG
AAAACATACTACGATCGTTTTGAAGCATATGTTGTGCCAAAGACCAATACAATTTTCGCT
AGGTACAAATTCCATGAGAAAGTACAAGGCGCTAGCGAATCGTTTGAACAGTTTGTCACT
GAGCTGCGTCTGCTTGTGAAAGACTGTGATTATGCAAACAAGGATGAGATGGTCAGGGAC
CGTATTGTATTTGGAATACACTCACCGCGAGTGAGAGAGAAACTTTTGAATGTTGGACCA
GAGTTAACGCTGGACAAAGCTATCGACATAGCCAGATCTCACGAGCTAGCACAGGTTCAG
ATGAAAACCATTTCAGGCGGCAGCA
>NODE_9512_length_299_cov_5.508361
TGCGTCACACCAAGGCTTGGGAGCAGTTCTTTATCAAGAGCAAGATGGGAAGCTTAGGGT
CATTGCTTATGGCTCTCGAACCTTAACAGCAGCTGAGAAGAACTATCACTACCACTCTGG
CAAGCTAGAATTTCTAGCTCTAAAATGGGCAATCACTGATAAGTTCCATGATTATTTGTA
CTATGCTCCGACCTTCACTGTATACAGTGATAACAACCCGCTCAGCTACATTCTGTCTAC
TGCAAAACTGAACGCAACCACTTCCAGGTGGGTTGCAGAATTGGCTGATTTCCACTTTAC
AATAAAGTACAGGCCAGGCAGAGAGAACGGTGATGCAGATGCTTTGTCGAGGATGCCACT
GGATGTa
>NODE_9513_length_97_cov_57.989689
GCGATGACGTCACGGATAGGCAGACTGAATCGAGTAATGTTTAAAGCCTTTATCATTAAA
AGTGCTAAGAAAAAACATCCATATAAAGTCTGACGTGCTTAAATCCAATGGGTTATTTCC
TAGTATCGATACAATCGATTTATTACATTTTAAAACGATGTTAGA
>NODE_9514_length_487_cov_11.268993
ATCTCCCTCGTTGTCATTGATCACAGCTCAGTGGAGGGGGCTGAACGAGTTGCCCTCGGT
CTTGTGGAAAACCTCCTGTTCCAGCAGCACCTCTACACACGTGTCATGGCCTAGTGGAAG
ATTGATTCATACCGGAAAAAGATGACGTCGCTGCAGACCACAACAATACTCTCAGAGAAA
GCTACACATCTGACAATGGTGAAGTCACAAAATATGTTTTAGCTACAACATATGCTATGT
CAATCCCTGACAAAGTCCTGTTTCAGTGTAAGGTCCTCCACTGAGAGTCATAACCCCTAA
TTCTGTTGTAGTCTTGTTCATTCCCCCACATGGCTCCGTCCACACCAATCGAATGCTTTT
CAAGCCACAAGAGGGAGTGAATGAGTGTACACTTCATGGAGGAGAGAACAGAGCTACAGT
CCAGTTAGTCAGTACGTACCGTTGTATGTAGGGGTGTAACGATCCATCTACTACATCGAT
GTATCGATTTATATTCCTATGATCCAACTACATCGATCTGTGCTCGGCGAGTTGGCCTTT
TGGACAACATATATC
>NODE_9515_length_69_cov_27.840580
TTTATATTCCTATGATCCAACTACATCGATCTGTGCTCGGCGAGTTGGCCTTTTGGACAA
CATATATCGATCTAACATCGTTTTAAAATGTAATAAATCGATTGTATCGATACTAGGAAA
TAACCCATTGGATTTAA
>NODE_9516_length_72_cov_9.111111
GGTCACTTTAAGCCTGATTTCACTATGGGTACACTGGGGAGGCTGTTCACTCACACATGG
GGGTTTTGTGTACCCATGGTCGGCATGGCTGGCTTGGAGGAGACCCCAAGAAGGGGTCCA
AGCACCCCCACCAAGATCCA
>NODE_9521_length_101_cov_10.009901
CGGATGTACTCCAGGTTACGATGGTCAGTCAGAATGAGAAAAGGGTGTTTAGCCCCCTCA
AGCCAATGCCTCCACACCTTCAGGGCTTGAACCACAGCTAACAGCTCCCTGTCCCCCACG
TCATAATTGCGCTCCGCCGGACTGAGCTTCTTAGAATAGAAAGCACAGG
>NODE_9522_length_244_cov_7.930328
GGTGTAACATTTGGGAAGATCATATTGATAAATATTAGTTATACTTTGAGTCCAGATAGT
TCAGATAAGATCACTGGGGTTATAGATGCATTATAAGGGATGTGTTTGGGAGATCTGAGA
AGATTTGGTTGCAAGATCAATTAGGCCAGTAGGGGCAGTGATGGGTCAGATTTTAGTTTC
AGCTTTGATAACACTGTGTGATGTTTGTAATTTGTTACTGACCTTTGAGAAAGCTATGAT
ATTGAGATAGGTTGGAGAGTGATGCCTGGAGACAACACTCAGATGCCGGTGTTGACTGTT
CCTGATCTGGAT
>NODE_9523_length_513_cov_10.964912
TACAGCTCACTGTTTCTTTGACACTCTCTCTCTCTCTTACAGGATGGGTGTCTTTCACCC
AGCTCACATCACAGCCATGCAAACAGCAATTAAAAGGGATGTGCTACCCTAACTCTGTGT
GGAGAGAGAGAGCAGTGAGACTGTAAAACACCTCCTCTCCTCTCCCTTTCAAAATGATGA
CTGATATCGTGTCTATTGATCTTTATTACAATAGCAGCAAGCTGTAAAATGTTTGATGGT
TTTGTACAGATCTTAGTGCCCCTCATTCATAATTACCACTACACATGTAGAACCAAGGGT
AACTTCAGAAGGGGCTGCAGAGGGAAAAGCTGCTAGGGGGAGAAGTCTCGCTGGGCCTTG
GCTTCACAGGGAGGGAGCTCACAGCCCTAAGGCTATCATTCCTCTTGCCATATACCTGCT
CCCAACTGCCTCAACTTAGTTTTACAAAGATCAGATTATATTATGAGTGTTGAGTTTAAA
TAAGAAATGACTGACTTCTCTTCCTTCCAGCAGTACTAACTCCACTTTATTTTTGAATCA
TGGATTTTGATTTTGACAAGAACAAGTactagggggaaaag
>NODE_9524_length_374_cov_18.644384
TCTTGAGGGTTGCAGACACTGAATAATTATCATTTGAAATAAATGGCACTTTTCAAGTCT
TGACTAAAAATCTTTAATGAATATGAATTTAAATACAATTGACTTGAGGATCAGAGCAGG
CAGGCTGACTGGCTTGCCCTGAAGGCCCTCTGCCTCTACCTCTGTGTGGTTAATCTCAGC
CAAGAGGTTGTATGGGTTGTCTGTCTCTCTCTGGGTGTGAATCACTATCACTATGACCTC
TCGCTCCGCCTGCCCGTTGGCCTGATTAGAAGGCTTCCCCTCTCATTCCTTGTTCACAGG
AGCAGGGGTGATGGCATCCGGGGTAACCTCCTCCTCTCCTGTATCTAACCCATCTTTCTG
GCTGTGAGTTCGACTGAGGTCACTCGTTCTCTCTCCCAGGGTGTTGGATAGTTTCTCCTC
CTCTGTGTCTTGTGTATTTTCT
>NODE_9534_length_69_cov_7.521739
TCGGTGTTCCTCAAGGTTCCGTTTTAGGACCACTATTGTTTTCACTATATATTTTACCTC
TTGGGGATATTATTCGAAAACATAATGTTAACTTTCACTGCTATGCGGATGACACACAGC
TGTACATTTCAATGAAG
>NODE_9535_length_69_cov_14.202899
TGGCATCTTTTCACTCCCTCCTCTCTACATTTTCTTCCTCTGTTTCTGCTGCTAAAGCCA
CTTTCTACTACTCTAAATTCCAAGCATCTGCCTCTAACCCTAGGAAGCTCTTTACCACCT
TCACCTCCCTGCTGAAT
>NODE_9538_length_326_cov_5.766871
TTCCACCTAGAAAACATCATTTAATGGAAATCACAACCGCTCCTCTGTGTGATCTATGTA
ATCAAGGTGCCTTGGGCTCCTTTAATCATATGTACTGGGAGTGACCAGGGGACATGTTTT
GGAAAGAGGTATCCTCATACCTTGTTCCCCCAAACTGTTATTACTGAATGATAATTCACC
ACTGTCATTACAGCAAAGACGTATAATGTTGTCAGGTTGGACAGCAGCTAAAAAGATGTT
GGAACTAAGATGGCAACCACCACACCTCATTGGATCAGCACTTTTATAGATATCATTTAT
TTAGAACTATCCACTGCTAGGATCCATGGGGCTAGCCAAACAACAATTGCAGCTGAAACC
ATAAAATAACTCCTGTAGTGGGTTTTACCCAACa
>NODE_9547_length_111_cov_9.513514
GGGGGGGCACATGGCTTGGGCGGCTGGGCAGCAGGAGGCTGCCACAGGGAGACGTGGAGA
GAAGGCTATCGGATTACGGGAGCCATTGGCGAGTAGAGGAAGGGAAGTTGTTGCGGCACG
GCGTGAGAGACTGATGTGTGTTACCAGTCCGGTCCGGCCCGTTCCTGATCCCCAGTTAA
>NODE_9558_length_88_cov_8.795455
ATGGCGGTTTTGGAGCAGTGGCTTCTTCCTTGCTGAGCGGCCTTTCAGGTTATGTCGATA
TAAGACTCATTTTACTGTGGATATAGACACTTTTGTACCCGTTTCCTCCAGCATCTTCAC
AAGGTCCTTTGCTGTTGTTCTGGGATTGATTTGCAC
>NODE_9578_length_69_cov_24.811594
TTGTTACACTCAAACAGTGTCTCCTGTCATATGCTGAACTGGTCGCAATGTGGATTTGGC
CTAAAACAGGATTTTGGACAATGTTCATGGAACTCAGCTTAAAACGTACTTGCAGACTTG
AAAACCCTTGCCTATTG
>NODE_9581_length_397_cov_27.397985
TCCTAGAGGAAAACCTGGTTCAGTCTGCTTTCCAACAGACACTGGGAGACAAATTCCCTC
TTCAGCAGGACAATAACCTAAAACACAAGGCCAAATATTCACTGGAGTTGCTTACCAAGA
CGACATTGAATGTTTCTGAGTGGCTTAGTTACAGTTTTGACTTAATTCGGCTTGAAAACC
TATGGCAAAAAAAAAATGGCTGTCTATATAATGTATATTGCATATATTTTACAATCCAGT
TGTGCAAAGCTCTTGGAGACTTACCCAGAAAGACACAGCTTTAATCGACTCAGGGGTGTG
AATACTTATATAAATGAGATATTTCTATATTTCATTTCCAATACATTTGCAAAAATTTCA
AAAACGTGTTTTCACTTTGTCATTATGGGGTATTGTATGTAGCTGCGTGAGAGAAAATAT
TATAATTGAATCCATTTTGAATTCAGGCTGTAAGAAAACAACATG
>NODE_9596_length_69_cov_352.289856
TTTCATTGAAATGTACAGCTGTGTGTCATCCGCATAGCAGTGAAAGTTAACATTATGTTT
TCGAATAACATCCCCAAGAGGTAAAATATATAGTGAAAACAATAGTGGTCCTAAAACGGA
ACCTTGAGGAACACCGA
>NODE_9610_length_176_cov_113.607956
GCAATTGTAAAATGTCAACACAATTGGAGACACCACGTCATTTTTGGAGACATGTTATTG
ACAGTAAACTATTGTAGATGCGACTGCTAACTAAATAAAACATTTTAGCTGGCTAGCTAA
TCATCTTAGCTAAATGTGGGGCAAACAATTCAGTTATTTACCGTTAATTTGAGGGATTGG
GGTGAAAGAAATCGAGTTACATAGTGATACTTTACGATATACTGTATTGACAATATCGCA
ATAT
>NODE_9614_length_166_cov_6.373494
GTCGTACACATAACTATACCTGTTTGTTTTCCACAGGTTGCACCTCGTTCCCAGCATAAG
GCGCTAGTCGATTCAGGCGCAGCTGGGAATTTTGTAGATCGTAAATTCTGTGTTGAGTTA
GGGATTCCCCTCCTTCCAGTCGATAAGCCCTTCCCTGTACATGCCTTAGATAGTCGTCCG
TTAGGATCTGGGTTGATTGGGGAGGTCACAGCGCCACTTAGGATGATGACGCAG
>NODE_9616_length_171_cov_5.327486
GCAATGTAAGTCTCCATTGCCCTTTTCTCCTCCTGTGACAAAGGATACACATGGCTCCGC
GGAAGCGCGGCTCCTGTCTGGAGGTCTATCGCACAATCCCCCTGTCTATGAGGTGGCAAT
CGTGCCGCTCGGGTCTTACTAAACACGAGTGCCAAATCCTCATACTCAGGAGGAATGTGC
AGTGCTGGCATCTGGTTCGGACTCTCCACCGAGGTCGCCCCTACGGAAACACCCAGACA
>NODE_9621_length_86_cov_4.476744
TCCTTCCTCATGATGCCATCTATTTTGTGAAGTGCACCAGTCCCTCCTGCAGCAAAGCTC
CCCCACAGCATGATGCTGCCACCCCTGTGCTTCACGGTTGGGATGGTGTTCTTCGGCTTG
CAAGCTCCCCCTTTTTCCTCCAAACATAACGATG
>NODE_9622_length_1494_cov_7.388219
AATTTGATCCTGAGTGTAGGTTATTTCCCTGACATCTGGAATCAAGGACTCATAACCCCA
ATCTTTAAAAACGGAGACAAATTTGACCCTAACAATTACAGAGGCATTTGTGTGAACAGT
AACCTGGGGAAGGTTTTCTGTAGTATTATAAATGTAAGAGTTCTAAACTTCCTTAATAAG
CACAATGTCTTGAGTAAAAGCCAAATTGGATTTATACCAAAACATCGCACGACCGATCAT
ATTTACACCCTACACACACTGATAGATAAACATGTCCACCAAAATAATACCAAAATATAC
GCTTGCTTTATCGACTTCCAAAAAGCATTTGATTCTATTTGGCACACAGGACTGtNNNNN
NNNNNNNNNNNNNNNNNGGTAAAACATATGACATAATTAAATCAATGTATACTGGCAATA
CGTGCAGCATTAAAATTGGCAAGAAAAGAACAGAATTCTTTAACCAGGGGCGGGGCCTTC
GTCAGGGTTGTAATCTGAGCCCAGCACTCTTCAATATTTACATCAACGAATTGGCCACTA
TTCTAGAAAAATCCTCAGCCCCTGGTGTTAGTCTCCATAATTCAGAGGTTAAATGCCTAC
TCTTCGCCGATGATCTATGCCTGCTGTCACCCACAGCACATGGCCTACAGCAGAGCCTGG
ACCTGCTAGAGCAGTACTGCCAGACCTGGGCCCTGGCAGTAAACCCCAAAAAGACTAAAA
TAATGATTTTCCAGAGAAGATCCAGATCTCAGGGAATTAGACCAAAGTTCTCAATTGGTA
CAAAATATATAGAGCACTGCACACACTACAATTACTTAGGTTTAAAAATAAGCTCAACTG
GACACCTTAATGAAGCAGTGAATGAACTGAGAGAGAAAGCACGCAGGGCATTCTACGCAA
TTAAAAAGCAAATTCAAATTGAAATACCTATTAAAATTTGGCTAAAACTAATTGAATATG
TCATTGAACCAATTGCACTTTATGGCAGCGAGGTGTGGGGTCCACTTGCAAAACAAGATT
TCATCAAATGGGACAAACATCCCATTGAAACCCTACATGCAGAGTTCTGTAAGATTCTCC
TACATGTCCAGAGGAAAACTACAAACAATGCATGCAGGGCAGAATTAGGCAAATATCCAC
TAATAATAAAAACTCAAAAAAGAGCAATTAAGTTTTGGAAACATCTAAAATACAGTGACC
CCCTCTCATATCATTACCAAGCCCTGCAATACCAAGAGCTGAACAAAGAAAAGAGTCCCC
TCATCCAGCTGGTCCTGGGGCTGAGTTCACAAACCTGTTCTACTAACACACTAAAGCCTC
AGGACCAGAACATCCAATCAATCAGGATAAACCAAATTACAACACAGTCAAAACAAAACT
ATATTGCTTATTGGGAAACACAAGCACAAGCACAGAGCAAAATGCAGTGCTATCTGGCCC
TAAATCGACAGTACACCGTGGCTAAATATTTGACCATGGTTACTGATCAAAACTTTAGAA
AAACCTTGACAAAGTACAGGCTCAGTGAGCACAGCCTTGCCATTGAGAAGGGTAGACACA
GG
>NODE_9627_length_374_cov_19.267380
CCCAACCCCTCTGAGCAACCCCCCAGTCAGACACCCTGATAGCCCTCATGACGACCCCCC
CACACCCACTGAGGACATACACAAGCCACAGATTGTACTCCTTATGGACTCAAACGGGAA
ATACATACAAGAAAATAAACTTTTTCCAAAACACACAGTGTCTAAACTCTGGTGTCCAAA
CACCCAGCGCGCCCTAGACCTTCTGTCTGAGGACCGACTAGGATCACCCAGCCACATAAT
AATACACACAGGCACAAACGACCTGAGAACACAGCAGGAAAGGGTGGCCACATCACTCAA
GGGCGTGATAGAAAAAGCTTCTTCTACTTTCCCCAACGCACAAGTGGTTATCTCAACCCT
GTTACCACGAAAAGACTTCCACCCTGCTACCATACAGCGGGTAAACGCAAGTATTTCCCG
TGACTGTGCATCAAAACCAAAT
>NODE_9630_length_466_cov_16.296137
TATTTGAACTTCAATTTTTTCCAATTGTCCCCTACCCCCACCCTTACCCTCATCCTGCTT
CTTTTTTAAGCTAAAAGACTGATTCTGATTGAAACTTACTTCGTTTTGTTTGCTATCTGG
GACTTTTGGATTTGTTTTTGGGATTAACACTCTAACAGGGATTTGGCGCTTTTTCATGGC
TTCTTGCTTCTTGGCTTTGGTTTTGCTCAAACGCCAAGAGGGGCTGACTTGACTTGACGT
CTCGGGCGGCAGCAGGCGGTGGACATTGGGCTTCTAATTAACCTTACTGCTCACTGTTTG
TCCCCTTGTCACTTGTGTTTTAGAGAGAGATGAGGCTGCAATTGAGAGCTCTGAGTTCAA
TGCCACGTCAGTAGCTGATGTGGACAAGCGGGTGAAACGGCGGCTACTTATGGGTAACTC
TTTTCTTCCTCTTTCTATGTGTTGCCATGGCGCTTGTGCTTGTATCCCCCCTTTACTCTC
TCTCTCTCTTTTTATTTTTTATTTTATTTTTTAATGAAAGTCCTTgttaccctc
>NODE_9632_length_69_cov_10.420290
ACTGCCCTTTCCCACCTGGACAAAAGGAACACCTATGTGAGAATGCTGTTCATTGACTAC
AGCTCAGCATTCAACACCATAGTGCCCACAAAGCTCATCACTAAGCTAAGGACCCTGGGA
CTAAACACCTCCCTCTG
>NODE_9642_length_253_cov_11.901186
CCCTAGTTTCCGAGCTGGTCAGAGAGTTTGGTTGGCCACTAAGAACCTGCCCCTCCGGGT
CGAATCCAAGAAGCTTTCCCAGAGATACATCGGCCCTTTCCGCATTGCTAGAAAGGTTAA
CCCTGTATCGTATCGTTTGGTTCTGCCTCGCTCCCTTAGAGTTAACCCCACTTTCCATGT
TTCACTCCTTAAACCTGTCTTGTCTTCTCCTTTTGCCCCCCCACACAGACCCCCGCCACC
TCCCAGGATCATAGACGGCCAGCCAGCCTACACAGTCCGCCGGATACTGGACTCCCGGAG
GGTCCAGAACTCTCTGCAGTA
>NODE_9647_length_147_cov_6.945578
TGTGAAGCAACACAAACATAGACACAGACACATGCATACACACACGATAACATACGCACT
ATACACACACGTACACATGGATTTTGTACTGTAGATATGTGGTAGTGGTGGAGTAGGGGC
CTGAGGGCACACAGTGTGTTGTGAAATCTGTGAATGTATTGTAATGTTTTTAAAATTGTA
TGAACTGCCTTAATTTTGCTGGTCGCAAGAGATCg
>NODE_9648_length_181_cov_21.939226
ACCTGCGTGAGCACATAGAAACTCACTCAAACACTGACCCAAATACTCCCGAGTTACAAT
AGGTACCCAAATTAGCGAGCTTGGTGAAAGTTGTTAACATAAATCTTTATATTGTCCACA
TTGTAACAAAACCTATAGTTGCGTAACAGCACTTTGTGTAACTTTACCACAGTTTTATAT
TGACAAATTACGGCGCCAAGGACAACATACCTTGCTAGTTGAAGGTCAGGCAAAAGAGAA
CAATAAGAG
>NODE_9649_length_223_cov_22.076233
GACAAATTACGGCGCCAAGGACAACATACCTTGCTAGTTGAAGGTCAGGCAAAAGAGAAC
AATAAGAGGGTACATAAATACAGATAACCCGCGATGGACCAAACCAAAATATACACAACT
TTTACAATTAGGTCTATTTGCAATATAGATACATAAAAATGTTTGTACACCAAAAAATAA
CATTAGCTATGCAGCTGTAATTAAATAAAGAAACCACATTGAATTATTATTATTATTAAC
TTATTAACATCCCCTCTTGACCTGGCCTACTTGAACTGTCCTTGTGTGCAA
>NODE_9671_length_84_cov_72.083336
ATGCATCTCTTTACAATGTGCACACGTTTTCTTCCCAGCTACTTACAATTAATCAAGTGA
GAATCCTGATCCAGATATGTTTAGGCAATAGGCCTATCTGAATTACTAGTAAAAAGTTGG
CTACTGGAAAAGCGACCAAGTTCAAATGAATC
>NODE_9678_length_90_cov_79.155556
CCAGCCAACAGCGAGTTGCAGTAGTCCAGACGGGAGATGACAAGTGCCTGGACCAGGACC
TGCGCCGCTTCCTGTGTAAGGCAGGGTCGCACTCTCCGAATGTTGTAGAGCATGAACCTG
CAGGAGCGGGTCACCGCCTTGATGTTGGCGGAGAACGA
>NODE_9680_length_318_cov_6.704402
GACTAACTATACCTGCTAGGGCACTGCTCTGCACTGACTGCATACCATTATAAATGCAAT
GAGCAATTCAACTGAAAATGGAAAATAAATGACCAAGGCTAGGGAAAATGATAGTTTATC
AAACACCCAGATACAGGCTAGAGGGTGCAATGCAATGTAAAAACAGTATGAGTGAATCCT
GATCAGTGGCTGATATTTTTCAGGTATTTTTAGGTGTGATGAGACAAAAGAACAAAGGAT
GCCGTAGAAGAGAGGCTGCTTACAAGCCGGGAATCTGCTTCAAAGCACAACAAATGGATC
TATCACCTCCCCCTGCCGCCTCTAGATAATGATACTTGGCTGAAGCTACTACATCTTTAT
GATCCCTCCTCCATCTATGGCGAACT
>NODE_9681_length_415_cov_8.653012
ACTGCCAGACACGTCCAGAAGGTGAGCCTCTTGGTGTAGAAGCGGTGGTGTGCTATGGCC
AGGTAGCGTGTCACACTCACACAGAAGAGCATGAACGCTGTGTGAAAGCAGGACAGAACC
CCTAGGAAGGCTATCACTTTGCAGGTAAGCGTGCCATACGTCCAGGTAGAACCATTCTTG
ACGGAGGTGAAGACGAAAGGGAAGCAGATGGCAGAGCGCAGGATGTCCGAGGCGCACAGG
TCCAGCAAGAAGTAGTATGGCGCACGGTGCAGGCTTTTGTCTTTGACCAGTAGGATGGAG
ATCAGGAGGTTGCCAACGACGCCGACTCCGATGATAAAACCCAGGGATGTCAGTTTGAGA
AAAGTGGCGAGAGGAGAGACATTCTGCAAGATGTTGTGGTCCCCTGCATGGCTATAGTTC
GCCATAGATGGAGGAGGGATCATAAAGATGTAGTAGCTTCAGCCAAGTATCATTATCTAG
AGG
>NODE_9692_length_69_cov_5.623188
GTTTTACGAGGGCATGTTTGGCAGCATGAGTGAAGGAGGCTTTGTTGCGAAATAGGAAGC
CGATTCTATATTTAACTTTGGATTGGAGATTCTTAATGTGAGTCTGGAAGGAGAGTTTAC
AGTCTAACCAGACACCT
>NODE_9693_length_342_cov_21.652046
GTCGGCTGAGAACGGCTTCATGGCGCTGGAAAGAAGCCTCATGTCGAGTGATCACCGCCA
ACAGGTCCGGGGAACTGAGTGTTTCTGGGTCCATGATTGACTTGGTTATTCTGTCACAAG
CCGGGCTAGAAACTCCGGTCTCAGATGTGGAGAGCTGGGGGTACTACCCCTTAGCCACAG
AGGAGGTGTTGTAGGACCCAAATGAAACACCCAAGGCAATACTCCAGGCAAGTAGATTTA
ATGTTCCAAAACAGGAGGCAAAACAAAACAACTCCACGAGGGGAGAAAAACAAACTAAAG
ATAACTTTGAACAACTTACTAGGACAGACACGGTGGGACAAAGCAGGAGACACATAGTCA
GGACGCAATAACCAAGTGAGAAACAAGGGGAAAACACACAGCTAAAATAC
>NODE_9694_length_130_cov_15.000000
CTGTCAGCTTCCTGCTTCTCCTGTTTGTCTCCTGGCCTCTAGAGGTCAGCTGTGTTCCCC
TCTGCCTTTGTTCTTCCTCATGTGTCCTCATTAGTTTGATCCAGGTCACCTGTGCCTTGT
TTTCCCTTTAGTATTTTAGCTGTGTGTTTTCCCCTTGTTTCTCACTTGGTTATTGCGTCC
TGACTATGTGTCTCCTGC
>NODE_9708_length_142_cov_5.936620
ATATTGACATTGATTCTTTGATCTTCTCCCACAGACTGAGGAGGATAAGAAGAACGTTAG
CAGACTTCAGGACCTGGTAGATAAGCTGCAGTTGAAAGTGAAGGCCTACAAGAGGAATTC
TGAGGAAGCGGTGAGTCACAGACTTAGTCAAATACTCTGAAAGCATACATAAAaaataaa
aattccctagtagacatgacaaaacttgat
>NODE_9714_length_69_cov_5.507246
CAGGTTTCCTCCAGATGTGACGCTTGGCATTCAGGCCAAAGAGTTCAATCTTGGTTTCAT
CAGACCAGGGAATCTTGTTTCTCATGGTCTGAGAGTCCTTTAGGTGCCTTTTGGCAAACT
CCAAGCGGGCTGTCATG
>NODE_9715_length_261_cov_6.540230
CTATGCGCTGGCTACACACAATAATTCAAAGACAATATCAGCATGTGAAGTAGCTAGCTA
GCTGTAAAATCGCCTAAACAAACTGCACAATCAATTTAGGAGTCTACAATCTCCTGCAGA
TCGATGTCGCTCACAGAGTGGAGTCTAACATTCACAACAGCAGATATACTTGGAGGAGAT
GGGAAACGTTGCCCATACTAGGTCAATGGGCAGCGCGGTGCATTCTGGGTGATTCTGGTA
CAAGGAGAGCTCTCCTTCAAGAAGTGAATGGGAGTCTATTGGGCGCTAGCTCAAACACCT
AATATTAGCACGAATTTCGTCAACAAGAa
>NODE_9724_length_219_cov_10.415525
CTATGGCAAAAAAAAAAATGGCTGTCTATATAATGTATGATGCATATATTTTACAATCCA
GTTGTGCAAAGCTCTTGGAGATTTACCAAGTAAGACACAGCTTTAATCGACTCAGGGGTG
GGAATACTTATGTAAATGAGATATTTCTGTATGTAATTTCCAATACATTTGCAGAAATTT
CAAAAGCGTGTTTTCACTTTGTCATTATGGGGTATTGTGTGTAGCTGCGTGAGAGAAAAT
ATTATAATTGAATCCATTTTGAATTCAGGCTGTAAGAAAACAACATG
>NODE_9730_length_69_cov_7.347826
ACACCTGGCTTCTTCCCACCTGGAGGTTGCTGACAAAACCCGTAGCACAGAGGCAGACCC
GGTATCTTACCACCTGGAAGTTGAGGACATCACCCCTAACACAGAGGCACACCTGGCTTC
TTCCCATCAGGAGCTTG
>NODE_9731_length_77_cov_18.428572
CCACCTGGAAGTTGAGGACATCACCCCTAACACAGAGGCACACCTGGCTTCTTCCCATCA
GGAGCTTGTGGACATCACCCCAAACACAGAGGCAGACCCGGGTTCTTCCCACCTAGAGAT
TGCGGTCATCAACCCTAACAAAGAG
>NODE_9732_length_133_cov_4.548872
TACGGTGGGAAGAAGCAGGGTCTGACTCTGTGTTAGGGGTGATGTCCACAAACTTCAGGT
GGGTAGAAACCGTCTCAGCCTCTGTGTTAGGGGTGACGTTCACAACCTCCAGGTGGAAAG
AAGCCAGGTGTATCTCTTTGTTAGGGTTGATGACCGCAATCTCTAGGTGGGAAGAACCCG
GGTCTGCCTCTGTGTTTGGGG
>NODE_9733_length_114_cov_35.692982
CCCATGCAGTGAGCTGCAGTCTGAGGCCGAGTGAGAGAGGGCTTCAGTGGGAAGGCAGTG
TATGCCTATAGGCATGGAGGTCCAATAGGCAAGCTGGTCCAGGGAGTGAGCTGTAGTCTG
AGGCCGAGTGAGAGAGGGCTTCAGTGGGAAGGCAGTGTATGCCTAGAGGCATGGAGGTCC
AG
>NODE_9746_length_181_cov_5.044199
CGTTGTTTCTCAACGTTCTCTGAGCAATTTTAGAATATTACTTTCAATAGAACCATGAGG
AAACCTGTAGGAAATGTTATGGGAAGGTTCATTCAAAATAGCGATAGGACAACCACCCTC
TCACCAAGCTCTAAGAAACATATGGTTCTCAGAACGTTATATGCTAGCTGGGATGGAACA
AACATAGGCCTACATTAAGAAACCTGATTATCTCTCACTCTCACTCTCTCTCTCTCACTC
ACTCTGTCt
>NODE_9747_length_228_cov_3.004386
GCGACGCGCATCACTGGCCAAATTGTTTTTCTTGGGGCTGCTTCTCGGGCTTCCTCCTCG
ACCGGCCTCCTCCGTGTTGCCGTTGCTCCTCTCCTGCCTGGGCATCTAACTTAGCCCATG
GTCCTCTCCCCGCAAATATCTCTTCCCATGACCACAAATCGGCCACCTGTGACATGGCCA
TTCGCTCCGCCTGGGCACGCTGCTTGGTCCTCGTTTGGTGGGATCTTCTGTCACGTTCGT
TGAATGACGGGTCAGACCAAGGCGCAGCGTGATATGCGTACATGTTTATtaacgta
>NODE_9792_length_288_cov_6.750000
TCCAACGAAAATAGGATGCCATGATATCAGCAATCTAAAATAGAGGTATGGACAGGGATC
GAACCCATTAACTTCAGTTTACAAAAGCAAGGCCTTACAAGTTTGAACACCATTCCACTT
ATCTTCTATAAGGGAACGAACAGGAATTTGAAGCATGTTTTCAGGTTACAAGACCAATTA
CTTACCACATCTCTATTTCCTGCTAAATATCAACATTTTGGAAAGTAGGAATTGTCTAAA
AGAAACAATGGAGATGCTGGGGATTGAACCCAGGACCTCATACATGCAAAGCATGCGCTC
TACCACTGAGCTACATCCCCTTTCTATGATATAAACAATGCAATATCAATAAaatt
>NODE_9794_length_69_cov_5.768116
GAGAGTGAGTGAGTGAGTGAGTGAGTGAGTGAGAGAGAGAGTGTGTGAGTGAGTGTGAGA
GAGAGAGACTGAGAGAGAGAGAGAGAGAGAGAGAGAGAGAGAGAGAGAGAGAGAGAGAGA
GAGAGAGAGAGAGAGAG
>NODE_9804_length_69_cov_5.579710
GTTGTGGTGTCTCTCTTTATGTAGTGTTGTGGTGTCTCTCTTTATGTAGTGTTGTGGTGT
CTCTCTTTGTGTAGTGTTGTGGTGTCTCTCTTTATGTAGTGTTGTGGTGTCTCTCTTTAT
GTAGTGTTGTGGTGTCT
>NODE_9805_length_69_cov_3.811594
AACTGAGATTAGGAGCACTCCCTTTAAGAGTGTGCTCCTAATCTCAGCTCGTTACCTGTA
TAAAAGACCCCTGGGAGCCAGAAATCTTTCTGATTGAGAGGGGGTCAAATACTTATTTCC
CTCATTAAAATGCAAAt
>NODE_9815_length_419_cov_4.405728
CATTGTCAACGAGGGAGCGCAGGCAGGCAGCTTATTCTGTTGATCTGAACTGATCCAAAG
AAACAAAAATGCATTGTTCCTCGCAGATGGAAGCCAGTGTCGTCAAGGTAACCACATTAA
TCTCCTCTTTCTGTGCTTCCTCTCTTGTCGAGCGGTAATCGGTGCGCTCCTTTCACTGCA
AAGCCGGCCTCAAAGCCAGGCCTCTAACTAGCCCCCTAATTAGCTGCAATTACAATGAAG
ACAACATGATGAGATAATAGAAATTTGCAAAATAATGACATACCACGGCAAAATATTCCT
CCTCCTAAGCACCGTTTTTTCCTCTCTGGAGCTCCACAATGAGCTTGGGCCCTTCTAAAG
CTGGGGCTGGAAAATGGTGCTGTATTATGTTCCACAGAACCCCATTGTCTACCTCCTGTT
TCCCTCAATCAACAGCCTATTGTCCTGCTGTTTAAATAAAAATGACTCAAATACAGGCCA
CAtaatg
>NODE_9816_length_235_cov_6.931915
GATCGAGGGAAAGATGAACAGAGCAAAGTACAGAGAGATCCTTGATGAAAACCTGCTCCA
GAGCGCTCTGGACCTCAGACTGGGGTGAAGGTTCACCTTCCAACAGGACAAGGAGCCTAA
GCACACAACCAAGACAATGCAGGAGTTCTAAAAACCCATAACTTTGTCATTATGGGATGT
TGTGTGTAGATTGATGAGGGAAAAAAACAGTTTAATCAATTTTAGAATAAGGCTTTAACG
TAACAAAATGTGGAAAAAGTCAAGGGGTCTGAATACTTTCCGAAAGCACTGTGTAACTAT
ACA
>NODE_9817_length_271_cov_49.974171
CACACACATTGTCAAAGCAACTCTTTGTAAACTTTGGTGTCCCTGATTTGTGCTTCTGTA
GAACTACAGCTGATATTTAATATGACCAAGTAAGTAATGATGGTGGTCTTTGACTTTGAC
TTCACTTGAATTAAGACTTATTCTTAGTCATATTCTTCACAGCAGTCAACACTCACATTT
TCTAAGTCCAGGTTTCATTGTGTTCTCTCCACCATGTTCCACACTGTAGCGGTAAGCAGA
AGAACAGACAGTCATTGAGGGATACACCTGAACTCACACACACACACACACACACACACA
CACACACACACACACACACACACACACACACACACACAC
>NODE_9829_length_69_cov_13.188406
CTTCCATTTCCTAATAATTGCTCCCACAGTTGATTTCTTCAAACCAAGCTGCTTACCTAT
TGCAGATTAAGTCTTCCCAGCCTGGTGCAGGTCTACAATTTTGTTTCTGGTGTCCTTTGA
CAGCTCTTTGGTCTTGG
>NODE_9831_length_69_cov_10.869565
ATTTGAGCTGTTCTTGCCATAATATGGACTTGGTCTTTTACCAAATAGGGCTATCTTCTG
TATACCCCACCTACCTTGTCACAACACAACTGATTGGCTCAAACGCATTAAGAAGGAAAG
AAATTCCACAAATTAAC
>NODE_9832_length_113_cov_40.230087
AGACTCGATCTCCGGGTGCGTACACCGGCCCCTCACTGCGGTGGAGATCGGCGCTCGCCT
TGTGACGAAGGACGGCCCGCTGCAGGTGGACGTGGGCAGCGTTCCACGTCTCTTCCGAGC
GCCTCATCCAATCATCCACCGCAGGGGCCTCGATCTGGCTCTGCTGCCAAGGTGCCAGAA
C
>NODE_9835_length_72_cov_3.930556
ACACTAGACAGAACACTAGACAGTACACTATACAGAACACTAGACAGAACACAAGACAGA
ACACTAGACAGTACACTAGACAGAACACTAGACAGTACACTATACAGAACACTAGACAGA
ACACAAGACAGAACACTAGa
>NODE_9843_length_121_cov_5.355372
ACGTCCCTGTCAAAAGACAGTGTATATTAGTGATGTATTAACTAGGCTCTACGTCCCTGT
CAGAAGACGTGGTATAGTAGTAGTGATGTATTAACTAGGTTCTACGTCCCTGACGGAAGA
TATGGTATAGTAGTGATGTATTAACTAGGCTCTACGTCCCTGTCAGAAGACATGGTATAG
TAGTGATGT
>NODE_9846_length_204_cov_13.303922
GGAAGCGGTTGTTCAGCTCCTGCCGCAGGAGGTCATGCTCTGCAAGAAAGGAGAGCGAGA
AAAGGGGGAAAAAGGGAGACACAAGAAAGGCACAGCGCCAGTCAGTCTTAACAACGGGGT
AGAAGAGAAGAAAGAATAGTCACCTGGCATTCTCTGTTTCTCCAGCTCATGCTGTGAGGG
TTTTCTACGTGAGGACTCATTGGGGGTGGTAAGAGAGTTGCCTGTGACAATGTGCCAATC
AGAATCCCCGAATGAGGCTGGCAATACATGAT
>NODE_9867_length_138_cov_8.326087
GGAGTGGGCTCAATGGACCTCTCCTCTGTGTCATATAGTCGGGACAGGGCGTCTGCCTTA
GCGTTCTGTGACCCTGGTCTATAGGTGAGCTTAAATACAAATCGGGAGAGAAACATAGAC
CACCTTGCCTGGCGAGGGTTCAGCCTCCTCGCTGCCCGGATGTACTCCAGGTTACGATGG
TCAGTCAGAATGAGAAAAGGGTGTTT
>NODE_9869_length_401_cov_10.438903
TAAACCATGTCCCACCTTTAACCGTGGCCACAGTGAAAGTGAAATGGTGAGTCAGTCGTG
TGTGGTGTTGGTGGCAATTGTGTTTTTTCCTTCTCCTTCTGCTCACTCTCCTCCTTCCTT
TGTTCCGCTCGCCTAATCCAGTATGTGTGGGCCGGTAAGTTTAATGGAAACAATTTATTA
AGTCCGGCTTAAAATGCCATCTGCTGCTAAGCCTCTCAAAGCCGCTAAGCTCCTGGTTTA
GCCCGAAGCTCGCTGTGTTCACGCTTACTGTAATGCGCTGTTTAAAATGAGCACAACGGG
TCAAAATTAATCAGGATTATATGGGCACAAATCCACTTCAGAAATGGGTTTTCACCAATC
TTTCTCCCCCACCTATCCCAAGATGTCCCTGGTTTGTCTCAGAGAACAAATTTGGTTTGT
CTATCCACTCACAGAAAACCCCTGTTAGACACGACAGAGCCAAAATGGc
>NODE_9883_length_123_cov_36.186993
GGGATACTCTCACGGACATGATGGTGTTCTCCGTTTTGCTCTATGACCCCCACAAGTCTC
AGGGGGCTCGTCTAAAGTCGGTACTGTCTACATGCCAACTTCTGTTTGTAGCGTCAGAGC
AGATTAGCCTTCAAGCTACTTTGACCCCACTTGTCACAATGTTCTACGTTTTGCCCTACG
TTCCCCACAAG
>NODE_9884_length_69_cov_25.797102
GTGTGCAAATGTAGTAAGTTATGGAGGTAAGGCAATAAATAGGCCATAGTGCAAAATAAT
TACAATTATAATTTAGTATTAACACTGGAGTGATAGATGTGCAGAAGATGATGTGCAAAT
AGAGATACTGGGGTGCA
>NODE_9887_length_120_cov_12.383333
TACACTGAACAAAAATATAAACGCAACATGTAAAGTGTTGGTCCCATGTTTCATGAGCTG
AAATAAAAATCCCAGAAATGTTCCATTCGCACAAAAAGCTTATTTCTCTCAAATTGTGTA
CACAAATTTGTTTACATCCCTGTAAGCGAGCATTTCTCCTTTGCCAAGATAATCCATCCA
CCTGACAA
>NODE_9900_length_73_cov_43.410957
CCTTGGCCACCTGCTGACAAGGCTGACAAGATAGGACTCTTTTGTCCATTGTTATAGGAT
AGGAACAGCATTGATTGAAAACAAACGCCCAACACAAAATGGGTCATGCACAAGATTTTA
GTCAGACCAAGCTATAACATT
>NODE_9904_length_89_cov_80.932587
GTTTGTTGTAACCAAGTATTGGTGCTAAACTGTGTGTTATTGGATGCTAGCATGCTAGTT
AGCTATGGCGTCATAGTTAGCTAGCTGAATAAAGTAAGTTGAGTCTATTCCTTGAAACAT
TGAACCGCTGTAGTTTACAACAATTCTAATTTCTAAA
>NODE_9933_length_180_cov_10.922222
CAAAGCGACTTACAGTCATGCGTGCATACATTTTTGTGTATGGGTGGTCCCGGGGATCGA
ACCCACTATCTTGGCGTTACAAGAGCCGTGCTCTACCAGCTGAGCTACAGAGGACCACCA
TTCTAGCAAGCTAGCTAACGTTACAACACTCTCATACAAAGTAGCTACTGAGCATATATA
ACTGTTGATTCACTCAGACCCTCCTAGCTAACTTACCATGCCCATTGCCAAAAACTGTCG
TTCCAAGA
>NODE_9934_length_139_cov_39.381294
TTTTAAAACATATGGTTCAGAGGTTCAAGAGTTTTACTCCTGAGTTCAGGCTCACGAGTG
GGATTGTTGCTGTCATTAGAGTATCATTTGTTTTGTTTACTGTCACTACATATTTCGGTT
TATCAGAGGATGTCTTCAGTCTTGGAACGACAGTTTTTGGCAATGGGCATGGTAAGTTAG
CTAGGAGGGTCTGAGTGAATCAACAGT
>NODE_9953_length_295_cov_31.264406
TTTATCTGTTGTTTATTTTACCCACACCTCCTGGAGTGCTGCTGGTGACAGAGAATGGCA
GTGAAGGTGAGAGCTGACGTGGTACTCACCTCTCCCTAAGGGATTTTTTGCCCTGAGACA
CCAGCCAGTCGCTCATGTGCTCCATGGTGACATGGGGCGAGACCTGGCCTCGACTCTGGA
GCAGCAGATAGTGGACCATGAGCTTCTTCTGCAAGATGAGGTAAGGTGTGAGACCGTGCC
ACTAAAGACCATATAATGTGCTTTCAGAAGGGCCTCTCGCAACATTTCACAACTGCTCAT
GTCTCACAATTTGCAAGTGATATTAAAAACTCTTATGACCATCTTCTCTAAACTGTCTTG
AAA
>NODE_9954_length_331_cov_5.918429
CTGGAAGTGTGTGCTTTAAGGAGATATTAATCATTCCCTCTGGTAATTTTAATCATGCGT
TCCATCATCCCCAGATGCTGAGGATCACCTTCCTGGCAAACAAAGGGCAGCCACGCCACT
CGCATAGTTATTTTGTTCTAGTTTAACTTTATTTTACGCTGGTTTGTTCCTCCCATCTGT
TCGTGCGAAGCCTCCTCGGCCCACGTTGCACATTGACAAGCTGGGGAAGCAGCGTGTGGG
AGTGTGCTTGTGTGAGAGTGTGTGTGTAAACTTTCGAAAAACAGGCATCTTTGAAATGGT
AAATGTAGTCCTCTAGGTTCGTGACTATCTGGTAGACTGCCATCAGCCATCCTAATATAC
ACACACACACAAACACacaaacacacatatattcacacg
>NODE_9966_length_2366_cov_27.702028
GGTGGAGAGTAAAGGTGCTTGCAGGGGGGGAGGGGTGGGTTGGATACTGCTCGGGTGTAG
GTGCTACATATGCTGATCGTGATGGTTTGGTGCGCTTTCTTACCTTTTTAGTGAGTTACA
TGTTATGCAGGCCACCATAGGAACTACAAATGAGAGGAGGGCGGGACTTACATTCACTTC
CTGGAATGTCAAGGGTTTAAACGAACCAATTAAGAGAGGCAGGGTCCTAGCCCACTTGAA
AGCACTTTCGTCTGATATTATATTTTTGCAAGAAACCCATCTGAAAAACAAATCTCATAA
CAGACTTAAATGTAAGTGGGTGGGACAAGTGTATCACTCTAACTTCTCTGCCAAAACGAG
AGGCACAGCGATTCTGGTACGGAAAGGAATTCCCTTTCTACATAAAACCACTATTGTGGA
TAAAGAGGGTCGTTATGTGATCGTAATAGGAGAGATCCATTCTACTTCTGTAACTCTACT
AAATATCTATGGGCCAAACATTGATAACCCCTCTTTTTTCAAAAGAGTCCTTGCCCTGAT
TCCAGATATCTCCCATACTAATCTGGTCATTGGAGGGGACCTTAACTGTGTACTAGACCA
ATATTTGGATAGATCCTCTACCCGGCGAACCCCTACCTCCTATTCAAGCGAATTCTTGAA
TACCTACATAAAAAATTCTAACTTATTTGATATATGGAGGATCTCTAATCCTACGGGTAG
GGAATACTCCTTTTACTCTCATGTTCACAATGTATATACTCGAATTGACTACTTTTTGGT
TGATGCTAAACTACTCCCCTATACCTGTAATGTGAGATATCATGATATTATAATCTCTGA
CCACAGTCCACTCATCTTCTCCCTGAGATTGGGTGACATCGTACCAAACGAGAGGGTCTG
GAGGTTGAATCCTCAGCTCCTCACAGAACCAACATTCTGTGAACATCTTAAAGACCAAAT
TACATTTTTCTTTGATACCAACGACAACACAGAGACTTCCCCAGCATTATTGTGGGAAAC
GCTGAAGGCTTATTTGAGAGGCTGTATCATCTCCTTTCAGACTGCCAGTAGGCAAAACAG
AAAAAAATTGGTAGAACTGGAGGGACAAATTCACTTACTGGATAGGGAGAATGCTAGACA
TCCATCTATGGAGAAACATAAACAAATTATGTCTTTAAAATTTTAATACAATCAGATCCT
CTCGGCTAAAATTGCTAAATCTTTTCTCTATGCCAAGCAAAAATATTTTGAGTTTGGTGA
CAAACCACACAAATTACTCGCCAGACAACTTCGAAAAAACGTGAGTGACCGAATGATTCA
CAAAGTTAAATCTGCATCTGGGGAATTACTCTCCTCCCCCAAAGACATCAATGACAGATT
CCGTCAGTTTTATGAGACTCTATATACATCTAAAGCGGATCCTAATCCCTTAATTATGCA
TAACTTTTTGGAGGACTGTAATCTTCCTGCCCTGAACCAGGAAGACTCTAACTTCCTGAA
TAAGGAAATATCTCTTGAAGAAATTAGAGAAACAATTAAATCTCTAAAGAGTGGCAAGAC
CCCGGGCCCAGATGGATACCCTGGTGAATTCTATAAAACATTCAGCAACATGCTATCTCC
CTACCTGCACAAAATGTTGGTTCGGGCCAATGAGGATGGAGCTCTCCCATCTACTTTGGA
TGAGGCGTTTATTACAGTTATACATAAGAAGGGTAAAGATCCGGAAGAGGTAGGGTCATA
CAGACCAATATCCCTCCTTAATACAGACCAAAAGATTTTAGCAAAAACTCTGGCTAACAG
GCTTAGCACTTTAATTGGCAAATTGGTCCATTCGGACCAGACCGGCTTTATCCCTAATAG
AAACTCATTCTTCAATCTCAGGCGCCTCTTCACATTATGTATTCTCAGAGGTTACCTAAC
GTGGACCTTGCCGTTATATCTCTTGACGCCGAAAAGGCCTTTGACCAAGTTGAGTGGCCC
TATCTATTCAAGGTCCTACAGAAATTTAATATTGGAGATGGGTTCATAAATTGGATCCAG
CTTTTATATAGGAACCCCTGTGCGAGAATACTCACTAACCAATCAATGTCGCCCCGATTT
AACCTCCACAGAGGGACAAGGCAGGGTTGTGCGCTGTCGCCTATGCTCTTCGCCCTAATT
ATTGAACCTCTCGCTCAAGCGATCAGATCTCATTCAGCAATACACGGCTATAATACTAAA
GATACTCTAAATAAGATTTCCCTATACGCAGATGATATTCTCCTCTATGTAACAGAACCC
CACGCTAGTATTCCAGCTATTCTTGAGGTGATTAATTTGTTTGGTACCTTCTCGGGATAT
AGAATAAATTGGAACAAGAGGGAATTAATGCCCATACGGTTGCAAAACACCTCCTGGCTA
GAACATCTTCCAGTTAAGTTATCTTCAGAAAAAT
>NODE_9972_length_141_cov_90.439713
CTTCAGCTTCAGCTCACAGACGGATGGTCTGACATTCTCCTGTAGAATTCTCTGATACAG
AGCAGAATTCATGGTTCCTTCTATTAAGGCAAGTCGTCCAGGTCCTGAGGCAGCAAAGCA
TCCCCAAACCATCACACCACCACCACCATGCTTGACCTTTGGTATGATGTTCTTACTGTG
GAATGCAGTGTTTGGTTTTCGCCAGGCAT
>NODE_9980_length_272_cov_5.125000
GAAAAGGATTCCTGTAAACGCGGCCTGCTACAAGCAGGAAACAAGTTATGGATGTGTGAT
CTATCTTGTCATCTTTTTGGGGTAACCACATTGGAACATTCCAACATTCATCTTTAAGGA
CATGAACTGGCAGAACAGGTTTCAGCAAAGTATGGAGTCATTGTTTTCAGGAAGGTGTCT
CCATGGCGATAGGAGGGACAGGAGGCAGACTAAGGGCAAGGGAAGCCACCTGAACTACTG
CCCTACAAAGGCAAAGAGCAGTCTACGCAAACAGTGAATCTGAGAAAAATGGCTTTAAAG
TTGTTGTTTTTTGTCCAATCATATCAACCATGACCACTGa
>NODE_9981_length_72_cov_32.000000
CTCCAGGACTTTGAGATTGAGGAGACTCCTCCGCCCCCGTTGGACATCGAGGGGGCTCCG
GCGTACACCGTGAGGTCCATCCTGGATTCTAGACGCCGGATGGGGGGTCTTCAATATCTC
GTGGAGTGGGAGGGGTACGG
>NODE_9984_length_259_cov_54.374516
GGTCTGCACTTAGGGGGACGAAGGCCGCACGGAGGCGGCCTGCGACTGCCCCAGCCGCGG
AAACCCGGGGGTTCCGATTGATGGCAAAGCGACCCTCAGACAGGCGTAGCCCCAGGAGGA
ACCTGGGGCCGCAAGGTGCGTTCGAAGTGTCGATGATCAATGTGTCCTGCAATTCACATT
AGTTCTCGCAGCTAGCTGCGTTCTTCATCGACGCACGAGCCGAGTGATCCACCGCTAAGA
GTTGTACTCTTACATTGTTTTTTACGCAGAGGCTAGTGGGCTAGGCGCGGTTGGGGAGGT
TGCCCTCCTTACCCCCGCCCGCCCCTT
>NODE_9985_length_321_cov_53.214954
GCGCCCGACCGGCTGCATCCCCCCTTTCCCCGTTAGGCACGGCCACATGGCGCACCTGTG
GGCAGGTGAGTCGGCCGCGTCCGAAGGGGACTGGGGGTTGCCGGTGAACCGGGTCTTCCC
GCCTCGGTCTCCCATCTCAAAGCGCTTGGGGCTCGCCCAGGTCCCTTGCGCGGCTCCGGG
TACCCAGCTAACCTCTCTGCACCCCGGTGCAGGTGGGGGTTTAATGTCTCCCCTCCCGTA
GCTTCGGCGACGGCGGCGGCGGAGCACCCGGGTGCTTTCTTGTTAAACCTTAAACCCTTT
TCAGCTGAAACTATGGCCTCTCGCTCTGGCGAAGGGGCGGGCGGGGGTAAGGAGGGCAAC
CTCCCCAACCGCGCCTAGCCCACTAGcct
>NODE_9987_length_170_cov_6.600000
CACAGGGGAGGGACCGGGTGGGCACTCCGCCTTGGCGGCGGATCCGGCTCCGGGCATGAT
CCCCACTCCCTCTCTAACCCCCCAAAGTACCCCTGGTCCGGTCTGGCCCTGCTGGCCGGA
GCTGGACTGAACACTGGTGGAGCGGATTGCTCTAGCTCCGACGTGAAGCCTCTGACCGGT
GCCGGACCAGCCACCGGTGGAACAGGCACGGGCCGTGCCGGACTGACGACGCACACCA
>NODE_9991_length_661_cov_19.161877
AGAACATTTTAGTTCTGCTCTGTTATGACCAAGTGAGTGTGAGAGCTGTTGTTGTATTCC
CAGGAAGAACTATTGACCTGTTTAATTAACCTTGTGTGCTGATTCATTATCACCATGCAA
AAACCGTTTAGTTGAGGATTGTGTAAGATCTTACAAGTACTGCCTCATACCTACTGTATG
GTCACCAATGGACACAATATATTATATTCGAAATGATCTCTCTTTATAAAATATTATAGA
ATTGAAGGAGTGAATTCTTCTCACAGTTTGCATTGTTTAAAGATAAATATATCTTCAAAA
ACGGGGATAAGTGGATATTAAATAGACAACATACACGCCAAACAGGCTTTAGTTTACACA
GCTTTTGGAGCCTGTAAAGGAAATGGTGGGATGGACTGGGCGGAGGGCTTGTAGCATTTT
CCCATAAATGTTAAGTAGTAGGGAAAAAAAAAAGAAAAGAAAAAAAAAGGAAACGAACAG
AAAGGATTTCAACCACGGGAGGAGTTTTTACATTTGGAATGGTGGATGCAATCAGTTGTG
CGAGGCTGGTTAGTGGACTCCCCGGGTGACAAATTGAAAGTGTCTCGGTCTAGTTTATAG
CCCTGATCAGGTCAAACGAAAAATATTGGAGGTCTGGGTGAGGAGACAGGCCCGCCTGGC
GCAGATAAATGGACTGATCATTTCTTATTGAGAAACAATTCCTAAAAGGTAGTTTACTGT
GTGACTGGG
>NODE_9992_length_150_cov_11.406667
CTGAATGCTGTCTTCCACTCATCTCCCTCCCGAATGCGCACCAGGTTGTAAGCGCTCCTG
AGATCCAATTTTGTGAAGAAGCGCGCCCCGTGTAATGACTCCGTCATACTAGCAATCAGA
GGGAGAGGATAGCTGTATTTAATAGTGATCTGATTGAGACCACGGTAATCAATACACGGG
CGTAAACCCCCATCCTTCTTCTTCACAAAAAAGAAACT
>NODE_9993_length_69_cov_4.188406
CGTCTGGCACTGCAGGATTTGAGTCCCTGGCGGCGTAGTGTGTTACTGATGGTAGGCTTT
GTTACTTTCGTCCCAGCTCTCTGCAGGTCATTCACTAGGTCCCCCCGTGTGGTTCTGGGA
TTTTTGCTCACCGTTCT
>NODE_9995_length_69_cov_4.695652
TGTTCAACCTTCCCAAGTTCTCTCACGTCACCCCGCTCCTCCGCACACTCCACTGGCTTC
CAGTTGAAACTCGCATCTGCTACAAGACCATGGTGCTTGCCTACGGAGCTGTGAGGGGAA
CGGCACCTCCGTACCTt
>NODE_10006_length_123_cov_6.300813
GATATGATATAAACCTCTCTACCACTCTAACCCTAACATAACCCTAACTCAATACAGATA
TGATATAATCCTCTCTACCACTCTAACCCTAACTCAATACAGATATGATATAAACATCTC
TATCACTCTAACCCTAACTCAATACAGATATGATATAAACCTCTCTACCACTCTAACCCT
AACATAACCCt
>NODE_10009_length_138_cov_8.833333
GTGTGTGTGTGTGTGTGTGTGTGTGTGTGTGTGTGTGTGTGTGTGTGTGTGTGTGTGTGT
GTGTGTGCACTCCCTGGATGAGGAGATGTAATCTCTATCCTGATTGCCTAGTCACTTTTA
CCCCTACCTACATGTACATATTACCTCAACTACCTGGTACCCCTGCACATTGACTCAGTA
CTGGTACTCCTTGTATATAGTCTAGT
>NODE_10013_length_69_cov_287.115936
TCAACTCTTAATGATCGGCTATGAAAAGCCAACTGAGAGACCTGAGCCCTAGGACCATAC
GTCGGGACTACCGGCCGTGGTGACTCCTTGCTGTCCCCAGTCCGCCTGGCCTTGCTGCTA
TTCCAGTTTCAACTGTT
>NODE_10014_length_162_cov_11.796296
TCCGAGCGCCGAATCCACTCGTCCACCGCAGGGGCCTCGATCTGGCTCTCGTGCCACGGT
GCCAGGACCGGCTGATAACCTAAAACACACTGGAAAGGTGTTAAGTTGGTGGAGGAGTGG
CGGAGAGAGTTCTGGGCCATCTCTGCCCAGGGGATGAACCTCGACCACTCCTCCGGCCGG
TCCCGGCAATAGGACCTCAAAAACCTACCCACATCCTGGTTGACACGTTC
>NODE_10021_length_211_cov_3.090047
TATCTAGGCTTTGCTTCCTCCTGTACGGTCGTCTGGGGGATTGCAGGCTGGACTCAACTC
ACTGGTATGCTAGTACTCCCTTATCTTTGCCAGAATAATGATAATTCTCTGTAACCACAT
GATGATATGTACTTTCTTGCTGCTGAGAATTTGTATTACCTGACACACTGCAGAGTAGGA
ACTGATTCTCGTTGTAGTCTAGGTAGATCATACTGTCCGCCGGACCAGATGCTTCAATGA
TGAACTAGGTTTAACCCACATTAAACCTCGACATTATGA
>NODE_10023_length_219_cov_18.091324
ATCGCACACACACACACACGCACGCATGCACGCACGCACACACACTAACACACACACGCG
CCCAGCAGTAGCACATCTCCCCCAGTGTGTGTGTCTGTGCAGAGCTTGGTGTTGAGCGCA
TCGACTGAGTATTGATCCCTCCACTCACCTCCCTGCAGTCAGCTCTTGTCCTACCTAGCA
TACCCTGTCTGATTTCTCCCTTAATGGCTTTTATCCAGCTCCAATCTTTATTTAAACTGA
AAAGCAGGAATTAGCACTCACTCCCTTCCCGCTACTCCTTCCCCATc
>NODE_10024_length_69_cov_49.260868
TCACCCTGATTAACTCTTTAGTATTATCCCAGTTTACCTATTTGCTTATGGTCTTGCCTA
CGCCTAGCAAACAGTTTTTTAAATTATATGAGAAAAAAATATTCAATTTTATTTGGAACG
GCAAGCCAGACAAAATT
>NODE_10027_length_331_cov_16.045317
CAACATGGCAGCAGCACAACATGGTAGCAGCACAAAACATGGTACAAACATTATTGGGCA
CAGACAACAGCACAAAGGGCAAGAAGGTAGAGACAACAATACATCACGCGAAGCAGCCAC
AACTGTCAGTAAGAGTGTCCATGATTGAGTCTTTGAATGAAGAGATGGAGATAAAACTGT
CCAGTTTGAGTGTTTTTTGCAGCTCGTTCCAGTCGCTAGCTGCAGCGAACTGAAAAGAGG
AGCGACCCAGGGATGTGTGTGCTTTGGGGACCTTTAACAGAATGTGACTGGCAGAACGGG
TGTTGTATGTGGAGGATGAGGGCTGCAGTAGGTATCTCAGATAGGGGGGAGTGAGGCCTA
AGAGGGTTTTGTAAATAAGCATCAACCAGTGGGTCTTGC
>NODE_10032_length_69_cov_11.173913
GCATCAGGATAGATAATAATAAGGTATTTGAGGTAGATATGTACATGAAGGCAGGGTAAA
GTGACTAGACATCAGGATAGATAATAATAAGGTATTTGAGGTAGATATGTACATGAAGGC
AGGGTAAAGTGACTAGG
>NODE_10040_length_69_cov_4.507246
CACAGTTCCCGCTCAGCCCAGTCAAAACTGTTCGCTGCTCTGGCACCCCAATGGTGGAAC
AAGCTCCCACACGACGCCAGGACAGCGGAGTCACTGACCACCTTCCGGAGACACTTGAAA
CCCTACCTCTTTaagga
>NODE_10050_length_69_cov_37.768116
TTTTGATGCACTTTTCTCGGATTGGGTTGGTGGTCAGACACCCCCATATGGAAACCATCC
GGTTGACATTAGGAGAACCAGGGACCGACTCCTGGCTCCCGGAAGGCCGATTTTGATGCA
CTTTTCTCGGATTGGGT
>NODE_10055_length_169_cov_4.958580
ACTTGCCTACGCCCAGTTAGCGCCATTTTGTATGATTGAACTGACACGTACCTGTCCCAG
GTGAAATGGACTGTTAGATCTGAGTGTTTTACTGTCATTCTCTATACTATAATAACACCA
TATATTTAATTTCCCTACACACTTTACAATAATCCCTTGGAAGAGTCTTACCTTGTAGCC
TGTATTCACAACCAGAACATGTCAAGTCactgagatattttccgttgtgctgagaga
>NODE_10060_length_707_cov_21.468176
TTTCTGTGTGCTCTGGGTTATCAACCTCCCCTGTTCCCTTCCCAAGAGAGGGAACTTGCG
GTACCCTCGGTGCAGTCCCACATGCGCCGCTGCTTCAAGGTCTGGAGGAAGGCCAGGGTA
GCTCTGTCCCGAGCTTCGGCGTACATGCAGAGGCAAGCCAACCGTCACCGGTCCCAGGCT
CCCGGTTACTCTCCTGGTCAAGAGGTATGGCTGAAGTCACGGGACCTTCCATTGAAGGTG
GAGTCTAAGAAGATGGCGCCTCGTTTTATAGGACCGTTCAAGATACTGTCTATTGTTAAC
CCCTGCGCGGTTAAGCTACAGCTTCCTGCCTCCCTACGGGTTCATTCCACCTTTCATGTT
TCCCAGATTAAGCCTGTGTCGGTTAGCCCTTTGTGCCCGCCCTCTCGTCCCCCTCCTCCG
CCCAAGATCGTGGGTGGGGGTCCGGTCTACACTGTCCGGCGACTTCTGGATGTTCGCCGC
CGAGGTCGTGGTTTCCAGTACCTGGTGGATTGGGAGGGTTATGGTCCCGAGGAACGTTCC
TGGGTGCCCAGGAGCTTCATTGTGGATCCTGATCTGGTCCGAGAGTTTCATAGGTTACAT
CCCGATAAACCCCGTCGGCCGCCAGGTGGCGTCCGTAGAGGGGGGGGTACTGTTAGGCCT
ACTGCTGCTAGGTAGCTCTCTCTCTGCTCTCTCCCTCCCCTCTGTCTGTCCTTGATTGCA
GGAGTGAAGTCTGGTGTGCGGGAGTCAGGGTTCCAGCTGCAGCTCATTCACCATA
>NODE_10083_length_153_cov_19.633987
AACTGCATTTCCCCACTAACCTCTCCCAGTATATCAAGCCCTGTTTTTCAGCCAAGCCCT
GTCAGATCGTCTTCAAACCCGGACCAGTAACCTGCCTGTCTGCGCTCTGACTCCTGTTTG
TGATACCGATCCTTTCTTGACTGCCTCCTTGTTCTACTGCCCCGTCTATCCCGACCTGCC
TTCTGGACCTCGACTACTCTCCGATCTTCAGCCCCTCCGGT
>NODE_10095_length_113_cov_13.433628
GTTCTGGCACCTTGGCAGCAGAGCCAGATCGAGGCCCCTGCGGTGGATGATTGGATGAGG
CGCTCGGAGGAGACGTGGAACGCTGCACACGTCCACCTGCAGCGGGCCATCCGTCGTCAC
AAGGCGAGCGCCGATCTCCACCGCAGTGAGGGGCCGGTGTACGCACCCGGAGATCGAGTC
T
>NODE_10101_length_93_cov_13.096774
TGGTGCGCGTCGTCAGCCCGGTCCGGCCTGTTCCTGCTCCCCGCACCAAGCCAGTGGTGC
GCTTCGTCAGCCCGGTTCGGCCCGTCCCTGCTCCCCGCACCAAGCCAATGGTGCGCGTCG
TCAGCCCGGTCCGGCCTGTTCCTGCTCCCCGCACCAAGCCA
>NODE_10111_length_368_cov_108.722824
TGTCATCCTTCTGGAATTGACGGGAGAGGGCGTCTGGCTTGGTGTTGCGTGATCCAGGCC
GGTATGACAGAGTGAAATTAAACCTGGTGAAGAACAGGGCCCAGCGGGACTGCCTGGAGT
TCAACCGTTTGGCCGTGCGGATGTACTCCAAGTTCTTATGATCGGTCCAAACGAGAAATG
GAATGGTGGACCCCTCCAGCCAGTGACGCCACTCCTCCAAGGCAAGCTTCACAGCCAGCA
GCTCACGGTTCCCTATGTCGTAATTGCACTCAGAGGGGGACAACCGACGTGAGAAAAAGG
CACAGGGATGGAGCTTCCTATCCTCCGCAGCCCACTGAGAAATCACAGCACCAACTCCCA
CATCCGAGGCGTCCACCTCCACAATGAATTGCCGGTCCACATCAGGCATCTGGAGGATGG
GAGCGGAGGTGAACCT
>NODE_10113_length_562_cov_15.540925
GAAGCATGTAGTCAACCTTGGGCCCAGGTTATTTTAAGGGAAGCCAATCTTTGATCAGCC
AAGCTGAAATGGCTAAGATAAGTGGGAGCTACGTCTCGCGGCAGGACCACGCTCTGCTCT
GTTATTGCTATTTCCTTCCTGGTTTCTCGAGAGCGGTAAATAGCGGCTACCCCCTCCATT
TCTTCTTTCCCTGCACCCCCTCCTGTCTCCCCTCCACCTTATCTGCTCCCCACTTTCTTC
TGGAGATCTCTGTCACTTTAATCCACAGAGTCTGCCGCTGGTTAACAAGGAAATCCTGTG
TCAATTATCACCAACCACTTCCTGCTGGGAGAGCGGTGGGGAATCAAAGGGGCCTGAGAG
TCTTTCACACCAGAGAGGAGCAGTAGGCCTAATTAAATGGCCCTTGTGTCCTGCTGGCTG
CTGGTGGCCGGGTGACAGATACCTCGGCCCAACGATAACCTCCTTTAGCTGACGATTGTT
TTGATAGAGGAGCTAGTGGGCACTTCGGGTGCCCTAAAGTTGGCAGATTGGGATCCAGAA
GTCAAAATTAATTAACGTTCAAAGTGCCTGGTCCTAAGTAGGTGAATGATGGATGAATAC
TTAGGAATGTGTAAGTATGGCGGTAATATt
>NODE_10118_length_69_cov_34.971016
TGAATATTCCTTTGAGCATGGTGAAGGTATTAATTACGCTTTGGATGGTGTATTAATACA
CCCAGTCACTACAAAAATACAGGCGTCCTTCCTAACTCAGCTGCCGGAGAGGAAGGAAAA
CTATCAGGGATTTCACC
>NODE_10127_length_471_cov_13.377919
GTCCAGCCAGATGGGTTCTCAGTTCATCGCGCAGACAGGAATAAATATCTCTCCGGGAAG
CAGAAGGGCGGAGGTGTGTGTTTCATGATTAACGACTCATGGTGTAATTGTAGTAACATA
CAGGAACTCAAGTCCTTTTGTTCACCCGACCTAGAATACCTCACAATCAAATGCCGACCG
TATTATCTCCCAAGAGAATTTTCTTCGGTTATAGTCACGGCCGTGTATATCCCCCCTCAA
GCCGATACCACGACGGCCCTCAAAGAACTTCACTGGACTTTATGCAAACTGGAAACCACA
TATCCTGAGGCTGCATTTATTGTAGCCGGGGATTTTAACAAAGCAAATTTGAGGACTAGG
CTGCCGAAGTTCTATCAACATATCGACTGTTGTACTCGCGCTGCTAAAATCCTCGACCAT
TGCTATTCAAACTTCCGGGATGGTTATAAGGCCCTCCCCCGCCCTCCTTTCGGCAAATCT
GACCACGACTCCATTTTGCTTCTCCCTTCCTATAGGCAGAAACTCAAACAGGAAGTACC
>NODE_10128_length_366_cov_11.218579
TATTGTGGCCAGACCCAGCCCGGAGAAGAGATGAAGCGTAGCTTAGCACCCTACCAATTC
CTGGACTGCCCCCCGGGACCCCACACACACAATTGTGTTCTTTACTGTATTCTAAAGAAT
ATACTTTTGGTTTACATATGTTTATGGTTTTGTTGTATGCTACTGTATACAACAGTAATG
TTTGGCCTAATAAATATTTTCTGTTTCTACATTGCATTGGTGTTTACAGTGTACTTGTTA
CCCCTCTCAGCAGATTACTTTCACTGTAGAACATTGTATTGAAATGTAGATATAAGCCTA
TGAAAGACCAAAGAGCTTTAGATTTAGAACAACAGTGTTTACATGGTATATCCAAAAATG
TACTATTATGAAAGAAGTGTTTGCCATTTGATGCAAATGCTTCATTCTGACATGTGTTTA
TGGCATTTTGAATG
>NODE_10131_length_104_cov_16.115385
CCTCACATCCCTGGCTAACGTTGGCCACCAGTACTTAGTGCTAAGGCAGTGAACTGTCCG
GCCGATACCTGGATGTCCAGAGGAGGGGGACGTATGAGCCCAATAAATGAGGCGATCGCG
TACCTCGAGCGGAACGTACGTCCGACCCACTGGACACTGTGGAGGACTTGGG
>NODE_10144_length_84_cov_9.273809
CCATGGTCACACCTTTCTCTGGACTTTGTTACGGGACTTCCTCTATCCCAGGGCAACACC
GTCATCCTTGTGGTGGTAGACCGTTTCTCTAAGGCTGCCCGGTTTATTCCCCTGCCCAAG
CTGCCCTCGGCTAAGGAGACTGCTGAGCTCCT
>NODE_10145_length_100_cov_12.620000
AAGCCTGCAGAAGGCCCCCCAAAACCGGGACGAGAATTGGGGACCTCGGTCAGAGACCAC
GTCCAGGGGAATGCCAAATATCCGGAAGACATGGTTCATGAGGAGCTCAGCAGTCTCCTT
AGCCGAGGGCAGCTTGGGCAGGGGAATAAACCGGGCAGCCTTAGAGAA
>NODE_10148_length_168_cov_53.434525
GGGGGGTCAGCCTGTCAGTGCTCAGACCATACGCCGCACACTGCATCAAATTGGTCTGCA
TGGCTGTCGTCCCAGAAGGAAGCCTCTTCTAAAGATGATGCACAAGAAAGCCCGCAAACA
GTTTGCTGAAGACAAGCAGACTAAGGACATGGATTACTGGAACCATGTCCTGTGGTCTGA
TGAGACCAAGATAAACTTATTTGGTTCAGATGGTGTCAAGCGTGTGTGGCGGCAAC
>NODE_10150_length_220_cov_14.704545
AGATTGTTCAAGCCTCTTCAGAAAAAAAATCCAATCAAACCTTTTTATGTGAATGATAAA
ATCTAAAGCGATCCTTCTTTGTACGAATAATGACCTGAGCTTTGTGTCTACTTAATAAAG
GAAACTTGTCTTAAGAGGTTACATTCAATGTGCATATTCTAATCAATATGAATTACATAG
GGTTTTATGTTATCTGCACCAGACGGCTAAACTAATTAATGTTTTATTGAGTGTTTTAAC
TCAATTATTTTCCAAAGTCACAGAAAGGTAAAATGCCATTTTCTATAc
>NODE_10172_length_111_cov_14.432432
AACAATATGATGGACTAACACTAACAATATGATGACTAACACTAGAACACTATGATGACT
AACACTAACAATATGATGGACTAACACTAAAACACTATGATGACTAACACTAACAATATG
ATGGACTAACACTAACAATATGATGACTAACACTAGAACACTATGATGACTAACACTAa
>NODE_10177_length_69_cov_3.681159
GATTAAAATCCTGCAGCGCACGCAAGGTCCCCCTGCTCAAGCCAGCGCATGTCCAGGCCC
GTCTGAAGATTGCCAATGACCATCTGGATGATCCAGAGGAGGAATGGGAGAAGGTCATGT
GGTCTGATGAGACAAAA
>NODE_10179_length_69_cov_19.666666
TGGGCAAATGTCTAGGCGCCTTACACTGGGCGCACACCGAGCAGGAGGAGACATAAACCC
TCACATCCCTAGCTAACGTTGGCCACCAGTATTTCACGCTAAGGCAGTGCACTGTCCGGC
CAATACCTGGATGTCCA
>NODE_10180_length_107_cov_4.205607
CCCAGAACGGTAAGGCAGACGCCCTGTCCCGGCGGTATGACACAGAGGAGAGGTCCATTG
AGCCTACTTCCATACTGCCGGAGTCTTGTTTGGTGGCTCCGGTGGTGTGGGAGGTCGATG
CGGAAATCGAGCGGGCACTGCGTACCGACCCTACTCCCCCCGAGTGTCCTGTGGG
>NODE_10205_length_127_cov_5.645669
GTGGGGTGGCATTTCTTTGGGGGGCCGCACAGCCCTCCATGTGCTCGCCAGAGGTAGCCT
GACTGCCAATAGGTACCGAGATGAGATCCTCAGACCCCTTGTGAGACCATATGCTGGTGC
GGTTGGGCCTGGGTTCCTCCTAATGCAAGACAATGCTAGACCTCATGTGGCTGGAGTGTG
TCAGCAGTTCCTGCa
>NODE_10207_length_235_cov_18.110638
TCCTTTATATGTCACTCCTATAACAGCCCAACTCCCACTCCACTCTACCTCCCAGTAACA
GCGCCCAGTCAGACCCTCTCTACACAGCACCTGTTTCCAGTCCTCAAATCTCTCTGGGTG
ATCAGGATACGGCTGCTTCTCTCTCCTCCATGTCACCTTTCTGTTCTCCTCAGACAGAGA
GAGGAGTCTGTTTACTGTGTTTAGGTCCAGTGTGAGATCACAGACATCTGATGGATGAAA
CCAGACACAATATTAGAAATCATCATCATTCACATTAGAATGTTAACTCACTTTTCACTA
ATT
>NODE_10208_length_69_cov_41.333332
TGAAACCAGACACAATATTAGAAATCATCATCATTCACATTAGAATGTTAACTCACTTTT
CACTAATTCATTTAATGTAGATGTTTCTAGGTATCAAAAGGAGAAGTTAAGGTAACTTGA
GACTTGTTGAATGATCA
>NODE_10213_length_69_cov_7.318841
ATTCACCTGATAGACTACTGCTGTAATATACCCTTCACTGTTATTCACCTGATAGACTAC
TGCTGTAACATACCCTTCACTGTTATTCACCTGATAGACTACTGCTGTAATATACCCTTC
ACTGTTATTCACCTGAT
>NODE_10214_length_485_cov_6.876289
CAAAGCAAGGGGATGTGTCTCAGCAGAAGAGTGCGTGCTTCGCATATATGAGGTCCTGTG
TTCAGTCCCCAGTGTTTCTGTTGTAGCGTTTACACAACTGTTAGTTTCCAGAATGTTCAT
TTTCAACAAATAAAAAAGTGGCATGGTGGCCAAGAGGTAAGGCGTCGGTCTCGTAAACCG
AAGATCATGGGTTCAATCCCCGTCCGTGCCTTTATTTAAGATAACTTACATATTGGAATT
GTACCCTCAATGGAGTTGTTTGAAGAAAAACTCATTGTATTTATATGTCATTTCTTCCAT
AATAAACAGAGGATGTAGCTCAGTGGTGGAGAATATGCTTTGCATGTATTAGGTAGCAGG
TTCAATCCCGAACTCCTCCATTGTATATTTTTTGGTTGTTGAAATTTGCTTTTACAGAAC
TCCTACTTTCCAGAATGTTGATATTCTAAGCAGGAAATAGAGACGTGTAAGTCATTTGGT
TTTTAAAACTGAAGCACATGGGTTCAATCCTTGTTCGTAACTTTAGGGAAGATAGCTGAT
ATCATGGAATTGT
>NODE_10220_length_71_cov_19.577465
CTACCCGAGTCGAGCATGTGGCCCTGGTGCGCCGAGTGTTGCGGAGACTGTTGGAGCACG
ACCTGTATGTCAAGGCAGAGAAGTGTCTGTTCTTCCAGGAGTCGGTCTCCTTTTTGGGTT
ATCAGTTGTCTGCGTCAGG
>NODE_10223_length_77_cov_27.714285
CTAACATCCCCTTCAGCTCAACTTTATCCTGTACTAGCACAGTGGTGTAAAACAAACTGT
CATTCTGAGTAATTCTCATTGTGTTCTGAAAAATGACTGTGTTGTTCTTGGGTACTGACT
CACAAAAGTAAGAATAAACAGATTG
>NODE_10238_length_69_cov_4.362319
TGGAGATGCTTAATGTGAGTCTGGAAGGAGAGTTTACAGTCTAACCAGACACCTAGGTAT
TTGTAGTTATCCACATACTCTAGGTCAGACCCGTCGAGAGTAGTGATTCTAGTCGGGTGG
GCGGGTGCCAGCAGCGt
>NODE_10239_length_201_cov_10.487562
AATGGATGTTGCTGTTGGCTAATCACCACTGCCCCCGAAGCAAGCACCAGTTAGCCTTGA
GCTAGCCTCGAGCCAGGCCCATATCCCGGCTATCTACCTCTCTGTCTACCGGACGGGAGT
AGCCAGCTAACTAGCTACTTGCTATTAGCCACCGTTAGCGGTTTTTCACCATTGTCCGTG
GCCTGCACTACCTACCAGCCAGCTCTAGCCTGGACTATTATCGGCCAGTCTGCACTGTCT
GCACAGCGCGTTATCGACCCAGAACCTAT
>NODE_10242_length_111_cov_8.252253
CCCAAGTTTGAGTTATTCACTGCGTTAGCACACTCTGCCAACCCTGATGTTCTAGCAGTG
TCTGAATCTTGGCTTAGGAAGGCCACCAAAAATTCAGAAATGTCCATTCCGAACTACAAC
ATTTTCCGTCTAGATAGAACTGCCAAAGGGGGCGGAGTTGCAATCTACTGTAGAGATAG
>NODE_10247_length_101_cov_4.485148
AGCTTGTGGAAGGCTACCCGAAATGTTTGACCCAAGTTAAACAATTTAAAGGCAATGCTA
CCAAATACACTCAATTAGTATGTAAAACTTCTGACCCACTAGGAATGTGATGAAAGAAAT
AAAAGCTGAAATAAATCATTCTCTCTACTATTATTTTGACATTTCACAT
>NODE_10259_length_69_cov_29.536232
GTGTGTGTGTGTGTGTGTGTGTGTGTGTGTGTGTGTGTGTGTGTGTGTGTGTGTGTGTGT
GTGTGTGTATGTGTGTGTGTGTGTGTGTGTGTGTGTGTGTGTGTGTGTGTGTGTGTGTGT
GTGTGTGTGTGTGTGTG
>NODE_10276_length_433_cov_8.422633
GTGGGGTGCAATGCTTTCCTTTCTCTTTTCAGGAATCCCTTGGAATAATGATGAAAAGGA
CGAGAAAATCCCGGGGAGGAGGAAAGACGGGGAAAAAAGAGAGGAAAGGGATAAAATGCC
GAACATGAAACTCTGCAAATTTGACTTATAACAAGCAAAATTACACCCTGCTGTCATTTA
AAATGTGGCTGCCCTCTATAAAGGTGTCTTTTAGGTGTGTTAATTGAATCCGGCACTATT
TTCCAATAATAATCTGTAAAGTTCAGCCATCCATCCCTCACAGGATCCCTGCCGTGTGCC
AGAGGAGGACGTATCTATTTCAGTGGCTTAATTTATTTTCATGATTCGCTGATAATGACT
GCCATGCAGGCTGTACATCAGAATTAACCTTCATTTCACTGAGGTATATTACGATGACAG
TCTCAGACACATTTCACCTACACAAAGGGCATTCTCCCCTTCCCTCTCCCCGCACTTCAT
AATCATCCTCGGCAAGATGAa
>NODE_10286_length_69_cov_4.507246
CCAGGAAGCATAGGAACTGAGAAGTGGTCTGTGGTCACCACCTGCAAAACCAGTCCTTTA
TTGGGGGTATCTTGCTAATTGCCTATAATTTCCACCTGTTGTCTATTCCATTTGCACAAC
AGCATGTGAAATGTATt
>NODE_10296_length_219_cov_17.027397
AGCAAAAAATTAAACGTTGGCTAGGACTACATTAACATTGGAACCAGCTCTCCAGCGTTG
CTAATCGTTACCAGTAGCTACCCGCTAGCTAGCTAGCCTCGTGCTTCGATACTAACCTAC
AATTACCTACGGAAACCTACAATAACAACAATACTAACCTATAATAAATACAATACCTAA
CTACAGCTAACTACCTACCTACGATCTAATACATGGTTAAGCAAAAAATTAAACGTTGGC
TAGGACTACATTAACATTGGAACCAGCTCTCCAGCGTTGCTAATCGT
>NODE_10323_length_309_cov_19.456310
GCTGGATGTTTGAAATATGAGTATGTTATTTGAGTCATGCTTCTTCAGTAGTGGAATAAA
GACAAGTAGCACTTGAATGTTGTAAAGAAATACTGGAGTGATGTAAGATTGTTAATAAAA
CTGATTATAGACCAATTTATTATACTGCGTCCATGTTTATAGGCTGCAAGTACGTTGAAA
TTAAGTTGTTGTCAAGTCGTTGAAAAAACGACCTGAAAATACATATTTTCAACTAAAACC
GAATGTAAACTCAGCAACAAAAAAAGTCCTCTCACTGTCAACTGCGTTTATTTTCAGCAA
ACTTAACATGTGTAAATATTTGTATGAACATAACAAGATTCAACAACTGAGACATAAACT
GAACAAGTTCCACAGAC
>NODE_10324_length_129_cov_28.651163
TTGAGGAGACTGTTGGAGCATGACCTATATGTCAAGGCAGAGAAATGTCTGTTCTTTCAG
AAGTCGGTCTCCTTTTTGGGTTATCAGTTGTCTGCGTCAGGGGTGAAGATGGAGGTTGAC
CGGGTGTCAGCTGTGCGTAATTGGCAAACCCCAACCACTGTGAAAGAGGTGCAACAGTTC
TTGGGTTTTGCGAATTA
>NODE_10325_length_71_cov_7.887324
ATATGGAAAACATCCGGTTGACACTATGAGAACCAGGGACCGACTCCTGGCTCCCGGAAG
GCCGATTTGGGTGCACTTTTCTCGGATTGGGGTGGTGGTCAGACACCCCCATATGGATAA
CCGCCGGCGGACACCagga
>NODE_10340_length_257_cov_27.579767
TATATATGCCTATACAAATCTATTGACCACATCCATTTAAATCAATGATTGTCAATTGAA
AATGTGGTAGTTGTGTTATCCTGTTGTGCGTGTCAGGGCTCCTCTTAAGCACGTTATTCC
AATATTTCCTAGAATTGACGCAGGTTACACTTTTGCAAAACTACTAGGTTAAAAATAAGA
GCATGAATGACAATAAAGGTATGACTTGAATTATATGTGTAGTAGTGTGATGTTGTTCCC
CTAGATTATGCACCAAATTGCACACAAGGACAGTTCAAGTAGGCCAGGTCAAGAGGGGAT
GTTAATAAGTTAATAATAATAATAA
>NODE_10369_length_69_cov_5.333333
TCCTGGAGTGGCCTAGCCAGTCTCCAGATCTCAACCCCATAGAAAATCTTTGGAGGGAGG
TGAAAGTCTGTGTTGCCCAGCGACAGCCCCAAAACATCAATGCTCTAGAGGAGATCTGCA
TGGAGGAATGGGCCAAA
>NODE_10379_length_106_cov_15.009434
ACATTTTGGTAGGCTATTTGTTAGTCAACTTGTCTATAATTAGATAGAAGACTAAATAAA
CCAAAAACTTTTAGGGATCAAGAAGAAAATGCAATAACTTAAGATCAAAAGGGAAACATT
TTCTGTGCAAAATTTCCAAATGACATCAGTTTGACGGGTTGAAAACGACCAGAC
>NODE_10387_length_69_cov_25.724638
CACACACACACACACACACACACACACACACACACACACACACACACACACACACACACA
CACACACAAACACACACACACACACACACACACACACACACACACACACACACACACACA
CACACACACACACACAC
>NODE_10403_length_192_cov_92.802086
ACTTGCCCATCTGCACTTGCTTTTGCCCGTCGATGTCGCCGCACCTGGTCACAAGCCCGA
GCCACACTCCTCAGGTCCGTTGCCAGCTACACTACCGGGGCCAACCGTCGGAGAATTCCT
GCTCCCACCTACCATGTTGGTCAAAGGGTGTGGTTGTCATCGAAGAACCTGCCACTCAGG
GTGGAGTCGCAGAAGCTGGCACCTCGGTTCATTGGCCCATTCCCTATCATAAGAGTGATT
AGCCCAACTGCTGTCCGGCT
>NODE_10404_length_375_cov_10.624000
GTGGGCGACGAGGAGGAAGAGGAGGAGGAGGGCAAGAAAGAGGAAGAGGAGGACGAAGAG
GAAGAGGAAGACAAAGAGTGGAAATATCTGATGAAATTCGAGCAACAGTCATAGACCATG
TTCTTGTCCATGGACTGACAATGAGGGAAGCAGGACTTAGAGTGCAACCCAATTTGAGCC
GATTTTCTGTGTCCACCATAGTAAGGACATTCAGAGAAGAGAACAGGTACAGTGTACTAC
TGTATTTTTGTAATTGCAAATTTACTGTACTACACTATATGCAGCTGTTTCAATAGACAT
TTGTAAAGTTAATCACTGTATGTATTGTACTGCATGAATATGTTTTGTAACTGCACAACT
ACTTTTTGTAGAATTGCAAGGCTGCCACATGCAGGTGGAAGGACAGCTATATTCACTGGG
GAGCAAGAGGCCGTTATAGTTGg
>NODE_10408_length_88_cov_10.750000
CACTATAACGGTGACAAACGGTGCCCACAAACTGTTAGGGCCTACATAAAGCTGTCCCAA
CAGCAGAGTCCCAACAGCAGTCCCAACACCTTACCACTGCTACACCTGGCTATCAGCGGA
GCCTTGTCTGGCAGCGAAACAGTTCATTCAGCCTCA
>NODE_10415_length_660_cov_20.660606
CACACCCACAGGGCGACAGAGTAACCCAGTGTAGTCCCTTAATTCTAGACCCACAAATGG
TCGATCAGCTGGAAAGCTATCCCGTGAAGGATTAGGAAAAATAAGAGGTAGCTAATCCCT
TATTCAACCCTATACAAAAAATGCCAAATACATTTTATGCTGATGAACTACACACAAAGT
TACATGAATTGTCAAAAATATTAGACAAACCCACAAATCACTCTAAGACCCACTTAGATT
ACCACATACACATAACAAAGAAAAGGTAGGCAATATCCTACCGTCACTGAGAAACCAAGA
ATTGTTTCATTTCCTGTGTAGACATAGTTTGGATTAGCCTATTCACTGGATTAATAAATC
TACCTAGTCTAGTCCGAACACCCTCACCCAAAAACCTAGCAGGAATGTCACGGACAGCAC
CAACCGTGCTCAAAGGTCTAACCTCAGGTTGGGGAGTACTACAGATCAGCATATCCGGAG
CCAGCACACTTTCAATTTCCGACTCAACACTAGTAGTGTCAGACGACTGATCAGAATCCT
GGTAGATTGTCACAGACCAGACTGACAAAGCATCTTCAACCAAGTTAACAACATCAGGCA
CAGCACCATCCCAGCTGAGTGGAGTTTCACTATCAGAATTCTTGTAGGCTTTGGGGATCT
CAGCCCCGAAACCTGAAGGATCTGGAGAAGGTCTGTATGGAGGAGCGGGCCAAAATCCCT
GCTGCAGT
>NODE_10416_length_656_cov_5.289634
AAAAGTTGCCATTCATCAACTAAGATGAGCTTAGCTGCTGTACATTTTTTGTTTCTCAAT
AATGAAACTGTAGAGGCCTATTCTGGGGTATTTTCCACAGTACCAGAGCGGCTCTTTGCG
AGCTTAATCGAGGGGGCCCAACAAAGAGATAAACACGCTTGCATCTCAATGGGGACATTT
TGATGTATAGATTGTATAGACTGTGAGGCGGCTGGCTACATTAACTCTAGATGTAAATGA
CCTTTTTACACCCAAATCTCCTCTTCAGCTCACCGAGTTGCAGTGAAAGGGCCTGATAGG
CTTGTGTGAAGAGCATCAAAaNNNNNNNNNNAATGGCAACTTGTATAGATGCGCGGGGGC
CCCACAATGGCTGCATTCAGTGTTGTCATGGCGCCTGCGACGGACTGAATGAACTCTTCA
TGCTTCATCAACAATTTAGTTAATTAGCTCATTTGTAATTGGTCTGCTTTGTTGCCTGGG
ATGTTAGTGGGGGACATCAAAGGAGAAGGTGTTTGCTAGCGCCGTAGATTACAGGTTATC
ACGTTGCCACTCACTGGAGTAGCTAGGCTCTTTCTCTCTCTTCATTCGAAAATAGAGAGA
AAGGGGGCGAAGCATTCATTGGAATATTCTAATTAGATTTGTAATTAGCTGAGAAATAAT
GATCTCGTCAAGCGTTTTCATGGGTGTAAATGTCCATGGACATTCCACACAAACTCTTTT
GAAa
>NODE_10421_length_140_cov_20.142857
CCCGTTGTCCTAGGGTCAAAATGACCCGCCACTGTGTTGAACCAACTTTATTTAATTTTT
ATATTTTTGGGATCATTTGTGAGAAGGAGGCAGTGAGACTTTAAAGAAAGTATCACTGCC
TCCTTCTCACAAATGATCCAAAAAATATAAAAATTAAATAAAGTTGGTTCAACACAGTGG
CGGGTCATTTTGACCCTAGGACAACGGg
>NODE_10424_length_267_cov_4.329588
TCATAGCTAATGTTGACTGGCTGGCTGGCTAGATGGCTAGCGCCATAATGACAGGCCAGG
TAAAGTTGTATCATAGCTAATGTTGACTGCGCTATTTAGCCAGCTCGCTAAGTTTACCAG
GGTGTTACTATAGCTACAGCCACACTATGCCAGGTAGTTACATTTTCTTTCTGGATACTT
TTATTTTACCCATAGAGGTCCAGTGGGGTTTGGTTAAATAGTGATGTGGCTTTTGACTGG
GTTTCAAGCCTAACTATGGTGTTTATATTACTTCAGGGAATTTTTAGCTACTATTACGTT
TGCTGGCTTGTTTCTTGTTAGAGATGTATGCTAGc
>NODE_10437_length_145_cov_6.413793
AACGTACGTCCGCCCCACAGGACACTCGGGGGGAGTAGGGTCGGTACGCAGTGCCCGCTC
GATTTCCGTATCGACCTCCCATACTACCGGAGCCACCAAACAAGATTCCGGCAATATGGA
AGTAGGCTCGTTGGACCTCTCCTCCGTGTCATACCGCCGGGACAGGGCGTCTGCCTTACC
ATTCTGGGACCCTGGGATGTATGTGATCTTAAa
>NODE_10442_length_74_cov_30.472973
GGGCAGCTAGGAGATTGAACCCTCGTCAGGCTAGGTGGAACATGTTCCTGACCCGGTTTG
TTTTTAAGATCACATACATCCCAGGGTCCCAGAACGGTAAGGCAGACGCCCTGTCCCGGC
GGTATGACACAGAGGAGAGGTC
>NODE_10443_length_286_cov_25.765734
TGTGCCTACATGTTTTAGTGTAATGGGGCCAAAGACATTTAATTTACTAGGCAGCCTGCT
ACAGCCAGACAGAACAGGTAATAAGACGTATGGGGATATTGTGGAGATACTTAAAGGACA
TTTTTCACCAGAACCACTAGTTAATGCTGAAAGGTTCAGGTTCCACAGGAGACATCAGGA
AGAGGGAGAATCAGTAACAATGTTTGCTGCTGCATTAAAGAAACTACCAGAACACTGAGT
TTAATGCTGTTCTAAATGACATCATTAGAGACAGACTAGTATGTGGGCTACGGAGTGAAG
CTACACAAAAGAGACTGTTGACTGAAAGTCATCTGACCTTGGCAAAGGACATTG
>NODE_10456_length_69_cov_4.000000
GGGTTGTACTCATCCTTCTTCTTCCTCCAAACACGGCGAGTGGAATTTAGACCAAAAAGC
TCTATTTTAGTCTCATCAGACCACATGACCTTCTCCCATTCCTCCTCTGGATCATCCAGA
TGGTCATTGGCAAACTT
>NODE_10457_length_167_cov_5.275449
GCACTATAGTGCTGTCCGGTTAGAACATGGTGTTGAGGCCCATACTAAACACTTGGTCAC
CACCACACGCACACATGCAGACACAGCTGTTTGTATTTGAGGATGTTTATATGATTGTGG
TAATCCGAATAACTTGGAATCTTATTGTTGTGGTTCTATAAGACAAAGATATGCACACAT
GTAAACAGTATTAGTTAAGGGTTTTAACTATGCAATATAGATATACTGTATGTAc
>NODE_10458_length_302_cov_6.009934
GAGTACACAGAACCCTGGTGGCTTAGGGTGCCGGAGTGTCGTCCCAACGCAGAGTGCGAT
ATCAGTTCCCTGCAGTGGGTAGCAGGACAATTCCCGCTTAGTCCCTCCATGGATTGGTTT
TTATTCGGATTACTTTCATTCAGGCTTTTTTCATATACGTACATCAAGGTGTCCGCCCAG
CGTGGATGCAGAACCAGCGAAGTCGTCATATCACGGGTTGACAATGCTTTTTAAAAGTCA
ACTACTCCAAGACGGACACCTCATCTCCAAGCACATTTTTTGCGCATGCGCAGCGCAATA
CCCAAGTGTCCAGTTCATTATTGAGACCCTGGGATCCGACGACACGTGATACGATAACGA
gaccgacacg
>NODE_10459_length_192_cov_9.770833
CACACTAAGTGTGTGCCCTCAGGCCCCTACTCCACTACCACATATCTACAACACAAAATC
CATGTGTACGTGTGTGTATAGTGCGTATGTTATCATGTGTGTGTATGCATGTGTCTGTGC
CTATGTTTGTGTTGCTTCACAGTCCCCGCTGTTCCATAAGGTGTATTTTTATCTGTTTTT
TAAATCTGATTCTACTGCTTGCATCAGTTACCTGATGTGGAATAGAGTTCCATGTAGTCA
TGGCTCTATGTAGTACTGTG
>NODE_10461_length_303_cov_12.765676
TTCCTCAGTAGTTCCACTGACTGCACTGGATATAAATATATTACAATGATATAGAAATTA
CATTTTCAAACCCCTATATAATAAATGAATACAGTACAAGGAGACTTTGCTATGTTAGAA
GTAAAAAAACAACAACTGAAACCCTAGTTAGTTGAGCATGGAAAGGATTGGTGCAAAGTT
TATCTTGGATGATACAAGTGCCTCAGCCCTCAAACGTCAGCTTGTGTATTGCTGCAAGTC
AGCGACATCATCTGAACCCCAGGAGCCTCCAGCTCAGTCTTGATGGATCCCTGTCTTGCT
GAGCCCAATACTGTTCTTCATCTTGTGTTGTCACAACACCCTGCTACCTTGATTCACTCT
TGGTCGTTGGC
>NODE_10462_length_120_cov_56.508335
ATCTTGAGGGTAAAATAAAACTACAACTACACACTTTTTTGCCCATGATGTCGTGAAAAT
GCATGTTGACAGCCTGGTCCACTGATTGTTCGGCCTCGAAAGTAATAAATCCAAAACCTA
GCCAACGACCAAGAGTGAATCAAGGTAGCAGGGTGTTGTGACAACACAAGATGAAGAACA
GTATTGGG
>NODE_10463_length_291_cov_11.725086
CCGGGCTGTTTCAACCGCTTTATTGTGTTTTTCAACGCTTGCCTCTTGTTGCAGAACCAG
ACGCGGACTACCTCACGGTCATAGTTCAGTTTCTCGGCTATCTCGGTCATTTCCTGTCCA
GAGGGGTGTGTGTTCTTCTCAAAATGGCTGTTGAGGATCTCCAGAGCTTGTGGGGTGAAA
GAGGTCCTCCGCTTGCGTTTTTTGGAGGGCTCGCTGCCGATAAATTCGGTCAGGTTCTGC
ATGCCGGACCGGTGGCGGGCCTCGGCCTCGGCCATCCAGCGTTCCAGAACCGGCTTAATC
TTCTGGGCGCTTTTTGGGGTGATGTCCAACTTCTCAAACCTGGCAGGATATAAAAGGCC
>NODE_10471_length_72_cov_16.111111
CTAGCTGCTGTGGTGATGGTAGTAATACTGGAGGATGTCCTGGGTAAACCCCAGGATGTA
GACCACAGTTATCTAGCTGCTGTGGTGATGGTAGTAATACTGGAGGATGTCCTGGGTAAA
CCCCAGGATGTAGACCACAG
>NODE_10474_length_86_cov_10.488372
GACATCAAAACTATGAAATAACACATATGGAATCATGTAGTAAACAAAAAAGTGTTAAAC
AAATCAAAGTATATTTTATATTTGAGAATCTTCAAATAGCCACCCTTTGCCTTGATGACA
GCTTTGCACACTCTTGGCATTCTCTCAACCAGCT
>NODE_10488_length_144_cov_7.451389
CTTGTTTTACCTCATAGAGACCTCATACTACAGACTTCTAGGAGTACTGTAGTGAAGGGC
TCTGATAGCGAATTGCAGTCACCTAAGATGACGCAATCGCTTGCTGGGGATGGTGCCCTG
CCGCAGGCTGTGGCCTCGGTCAGCGCAATTCAGACCCGCGATGCGTTCAAGGAGGGCAGG
AATACGACGGTTACGGGTTTAACCGACGTCCC
>NODE_10492_length_69_cov_29.507246
CTCCCGTGTTACTCTGAGGTAACCAGGTACAAAAAATGGTGGGGACTTAGTCTGTGAGCG
GAAAAAAATAAAAGAACCAGGGCAGCCCAAGGGCGGTGGGCACCCCGAGTCCGAGCAGGG
GTGGTCGGACTAGCGGG
>NODE_10514_length_270_cov_8.959259
AAGAAGATTCTCTGGTCTGATGAAACCAAGATTGAACTCTTTGGCCTGAATGCCAAGCGT
CACGTCTGTAGAAAACATGGCACCATCCCTATGGTGAAGCATGGTGGTGGCAGCATCAGG
CTGTGGGGATGTTTTTCAGAGGCACGGACTGGGAGAATAGCCAGGATCGAGGGAAAAATG
AACAGAGCAAAGTACAGAGAGATCCTTGATGAAAACCTGCTTCAGAGCGCTCAGGATCTC
AGACTGGGGCGAAGGTTCAACTTCCAACAAGACAACAACCCTAAGCACACAGCCAAGACA
ACGCAGGAGTGGCTTCGGGACAAGTCTCTGAATGTCCt
>NODE_10515_length_230_cov_4.886957
AGACCCAGAGTTACCTCTGCTGCAGAGGATAAGTTCATTAGAGTTACCAGCCTCAGAAAT
TGCAGCCCCAATAAATGCTTCACAGAGTTCAAGTAACAGACACATCTCAACATCAACTGT
TCAGAGGAGACTGTGTGAATCAGAACTTCATGGTTGAATTGCTGCAAACAAACCACTACT
AAAACATACCTAGTCCCCTGAATACAAACCAAGTAATCTTACATTCAGTGGCTTGTGAAA
GTATTCACCCCCCTTGGCATTTTTCCTATTTTATTGCCTTACAACCTGGAATTAAAAt
>NODE_10522_length_177_cov_22.745762
CTCTCGTTCGACCAGTTGGTCGACATGTCCATCAGGCTGGATAACCTGCTAGCTACCCGC
GGACGTTCCGAGGGGGGTCCGTCCATTTCACCCTCCAGCGCCTCCGAGCCGTGCCCCATG
GAGCTCGGGGGCGCTGGCGCTAGAGAGAGGAGGGGTCGGCTTACGAGGGGGTCCATCTCC
TGCACCAACTGTGGTCGGGGAGGACACACCGCGGCTAGGTGCTGGGGATGGCCTCCTAGG
GGAGA
>NODE_10523_length_81_cov_8.530864
CCCAACGGACGGCTATCTAGGGCATGAACGGGGAAAGGGACATCAACAGGAAGAAGGGGA
ATCCCTAAGGCTAAACAAAACTTCTTATCAACAAAATTCCCAGCCGCGCCTGAATCTACC
AGCGCCTTATGCTGGGAATGAGGTGCTAC
>NODE_10529_length_90_cov_7.277778
AGAGAGAGAGAGAGGACCAACAAGAAGAAAACACATTCACCTGTAGAGAGAGAGAGAGAG
GACCAACAAGAAGAAAACACATTCACCTGTAGAGAGAGAGAGAGGACCAACAAGAAGAAA
ACACATTCACCTGTAGAGAGAGAGAGAGAGGACCAACa
>NODE_10530_length_140_cov_7.792857
CATCGTTTCGGAAAAAGAGGACAGAAATATGAGCGCCCAATCGTTGCCAAATTTGCTTTT
TTTAAGGATAAAGCTATGGTGAAAAGCCTAGGAAAAAGACTTGCTGGCACGAAAATAGGC
ATGAATGATCAGTTCCCGAGGGAGATTGTAGAAAGGCGCAAAGTTCTGTATCCAATCTTC
AAGGAAAACAGATTAAAAGGGAAACGTg
>NODE_10531_length_180_cov_9.683333
GAAAAAAATGAAGATATGCATTCATGTGGAATAAACGGTATTGCCGAGAAGAAAGGCTGG
GCTGGGTATCATTTTAATAGAACAGTTAGAGTGCAATGGTTTTTCTTGGTGATTTTTATT
TGAGGTTTTTATGTGTGCGCAAACTGATTTAAAGGCACACTAAATCATTGTGGATGGGGA
GTAGTGGGTTATGCATTTAATCAAGGAGTAGGCTTTGGGAGATTGGCTGGTCGAGTCAGT
GAGGGCTT
>NODE_10535_length_69_cov_9.956522
AAGGAAATCATCTCCCAAATATCACTATTTCTAAAACAAGCCATAGAAAGTTGGTTGCAA
TTTCAATTGAATCCTCCAGAAACGACAGAACAAATAATGCAACAAATATTGTGGTTAAAT
TCAAATATACTAATTGA
>NODE_10536_length_175_cov_6.794286
CCCTCTCTCAATTCCAAATTAAACAAGGACAATGAAAACATGCAAGCTCCTTTTGAACCA
GACTTGGTTTCAGGCTCAAATAAGTATTATCATCTCCATGACAACAGTTGTACTGGTAAC
ATGGAAACATATTCATGTAAACCATGGCAACATTTTCCAATTGAATTAAGCTGCACCTGT
GCACATTATAGAAGAAAGGGAGATAAAAGATAAAACATAGACTGGCTGTTGCTGtctgaa
cag
>NODE_10544_length_101_cov_3.821782
AATATCCATCCAGGATACCCGGGCCAGGTCAATTAGAAAGGCCTGCTCGCTGAAGTGTTT
TAGGGAGCATTTGACAGTGATGAGGGGTGGTCGTTTGACCACGGACCCATTACGGACGCA
GGCAATGAGGCAGTGATCGCTGAGATCCTGGTTGAAGACAGCGGAGGTG
>NODE_10560_length_242_cov_7.719008
ATCAAAAAATGTCCACATTCAGGCTGGTCGACCCATCGGACCCTCCTGTGGATTCTCTCT
GTCCCTGCCTAGACCCAATATCCCTAAGCATCCACGAAATAAACAAAAACATCTGAGATC
CCCACATGTACCCAATAACAGCAAATATCATTCTACAAAAATTAATACAGAAAGAATATG
ACACAAATTATGTATTACACATGCAAATATGTCTATATATCATTGCAGACACTGGAATGT
AGTCCACTACACTTCATCTCCTCAGCAGTGTCGACTTCCAATGCATCGTCGATGATGGAC
TCTGAACGTT
>NODE_10563_length_240_cov_6.016667
CTATTGAACAAACTTGTTTACAACAGTCCTACATGATATCGGTGAAATAAGTTTCCTCTC
TCTCCAGGACCCCCCTGCATGCGGCGGCTTTCACGGACCACGTGGAGTGTCTTCAGCTGC
TGCTAGGCCACAACGCCCAGGTCAACTCCCCCGATGCCTCCGGGAAGACCTCCCTCATGA
TGGCTGCTGAGAACGGACAAACCAACGCTGTCGGTACGCAGCCCCCTCTCCTCCGCTTTG
CCTCGCCCAGCCGGCTTAAGTTCAACATGTCTGTTTTACATTTTAataagtcgcttcatt
tcctaatt
>NODE_10564_length_342_cov_9.833333
AATTCTTCTGGCCCAATTAATACAGCTGAACCATACGTACGTCTGTAAGGCTGCGTTAGT
CGAGTTGATGAGGTTCCTGTCTGTAATCTTCTCCAATATCAACAAGGCACTGGTTTCATG
CCCCTTTAAAAACCAGAGTCAAACATGTCAGACCAAAATTTCAACCAGAGAGAGCCAACT
GTTCAGATGAACGTCATCTTCATGTGGGGATGCTCACCTTACTGCAGGCCAGATGAAGAG
CAGTGTTCTTGACTGCATCCTGCAGGGTGAGCTCTGCTTTGGCACTGCTCACCAACAGCT
CTGACACAGACAGAGAAACATAAAGAAACTCAATTAGGAAATTAAGCGACTTATTAAAAT
GTAAAACAGACATGTTGAACTTAAGCCGGCTGggcgaggcaaagcggagg
>NODE_10565_length_138_cov_31.500000
GTAGAGGAGTGGCGGAGAGAGTTCTGGGCCATCTCGGCCCAGGGAATGTACCGTGCCCAC
TCCTCCGGCCGGCCCTGGCAATACGACCTCAGAAACCTACCCACATCCTGGTTGACACGT
TCTACCTGCCCGTTACTCTCCGGGTGGTACCCTGAGGTAAGGCTAACCGAGACCCCCAAA
CGCTCCATGAACGCTCTCCAAACACG
>NODE_10570_length_1346_cov_27.303120
TTTCATAAACAACTGGACTCTATTATCAATCCTTTCATCTGGGATTATAAAACACACAGG
ATAGGTATAAAACACCTATGTAAATCCAAGATGGAAGGAGGATTGTCTCTCCCAAATTTT
ATATTTTACTATTGGGCCGCTAACCTCCGCGCTGTTACGTTTTTGCTGGATGACGCAACC
CCGCCATCCAGCTGGCTTAACATGGAGCGGGAGGAGTGTCATCCCTTCTCTATTGGTGCC
GTGATTTTGTCACCTGTTAATCTGGAGATGTCACTTTACCATAACAATCCTATTATACAT
AGCACAGTCCGAATCTGGAAGCAAATTAAAGTCCACTTTGAGCTTAGACCAATATCATTC
ATGCTCCCTGTTGCCAGGAATCCCTCCTTTGCCCCCTCTAACCTTGATAACACCTTTGAG
CGATGGGGAGAGTTGGGGATAAGTACCATAGGGGATTTATATATAGGAGGGACCTTTGCT
TCCTTTGAAGCGCTGAGGGAAACTTATAACCTTCCCAGAAGTAACTTTTTCAGATACCTA
CAAATTAGAGACTATGTTAGAAAACACCTCCCAACATTTGAGAATGCTAAACCTTCCATG
TTTGACGGATGCATAAAAATATGCCCCACCTCAGACAAACTGATATCTCGTCTATATGAC
GCTTTTCAATCTGTTAGCGCACCCTCTACAGATGCCATTAAGGCAAAATGGGAGGAAGAA
CTAGGGACTGATATTTCGGTGGCAGACTGGGAGGATAGCTTGGAGTATATCCACACCTGC
TCCATTAACTCCAGACATCGTCTCATACAATTTAAGGTATTACACAGATTACACTACTCC
AAAACTAAACTGCATAGGATATTTCCTGATACATCCCCTATGTGTGATAAATGTCAGGCT
GAGCAGGGTACACTACTCCACTGCTTTGCCCTATGCTCTAGTCTGTATGGTTATTGGTGT
GGAATATTTGGGGTCCTCTCTGAAGTTCTGGAGACTTCAATAGACCCAGACCCGCTTCTG
ATAATCCTGGGAGTGTCCGATTCCCTAAACGGATTAACCAACTCCCAAAAACAACTCATC
TCTTACAGTCTCATTTCGGCAAAAAAATTAATCTTGTTGTTTTGGAAAAGGAGGGAAGCG
CCCTCTACCAAATTATGGCTCAGCGAAGTGGCAAAAACTGTACACTTAGAAAGAATTAGA
TATATTCTGAACAATAAATTATCAACATTTGATCAAATCTGGCAGCCTTTCCTCTCTTAC
CTGGACCAGTCGGTGCTGTGAATTTGTACTTTTTAACGCACTCTCAATTGTCATATTGTA
ATCTACCTTTGGGCAGCGTGTGCTGGCCCTGACACTCGAGCAGTCGGGAGGGGAATAGGG
TGGAATAGGGGGGGATAAGTGGGGGGGGTTACAt
>NODE_10579_length_120_cov_69.525002
TTTACTGTCAATAACATGTCTCCAAAAATGACGTGGTGTCTCCAATTGTGTTGACATTTT
ACAATTGCAATGCGCATCCATGAGTATCCACTTTCTGTAGCTCAGCTGGTAGAGCATGGT
GCTTGTAACGCCAAGGTAGTGGGTTCGATCCCCGGGACCACCCATACACAAAAATGTATG
CACGCATG
>NODE_10580_length_69_cov_7.289855
CTGCAGAGATGGTTGTCCTTCTGGAAGGTTCTCCCATCTCCACAGAGGAACTCTGGAGCT
CTGTCAGAATGACCATCGGGTTCTTGGTCACCTCCCTGACCAAGGCCCTTCTCCCCCGAT
TGCTCAGTTTGGCCAGG
>NODE_10587_length_263_cov_33.064640
ATTGAACTTCTCAATCACTTCTCAATGGAAACCAAAGAATCAAGAATCTCCAACTACGAC
AAGTACAAAGTTCTGTTCATCTTTGATGGTCTGGATGAGTGCCGACTGCCCCTAGACTTC
CAGAAGAACAAGATCTGTTGTGACGTCACAGAGTCAACCTCAGTGGATGTTCTGCTGACA
AATCTCATCAAGGGAAATCTGCTTCCCTCTGCTCTCCTCTGGATAACTACCCGACCTGCA
GCAGCCAATAAGATCCCTTCAGGGTGTGTTGACCAGGTGACAGAGGTACGAGGGTTCAAT
GACCCACAGAAGGAGGAGTACTTCAGGAAGA
>NODE_10590_length_1181_cov_12.624894
ATGAGAACGGTAAATGCAGTGGCGGCTGGTGAAAAATATTCTCGGTGGGGCTGTGCCATA
CTTTTTTTTTCCTGTAACCATCGCGATATATTTTAACACAAACTGCAGGACAGCAGTGCT
CAGTGAAACATTCAGTAATTATTTAATGCCAATATTAAAAAGTTGAGGCATTCTTACACA
AAAACATATTACACAAACCCAAGCCTTTCATTTGCATTTAAAGTGAACTTTTCACCATTG
GTAGTAAACAGGCAACGCAACAGGCATGCTGTCAGAACAGAGTGGAAAGTGGACAATAAC
ATGAAATTATTATAAAGTTTATAGGAAATCTTACACTGTATAAAAGGATGTATAATATAG
AAATGGATATCAAGTGGATGAACTCAAACCTTTGACTGGAAGAATAGCATACAGTATTTT
ATGATCATACTAAATGTGACTAATTGTTAATGTGCTCCAGAACTGCAACAATTAATTGAT
ACAAAACAACATATATACAGTAATATTAGCAAAGACACTATTAAGACTTTCTAGAGTACC
ATATATAACTGGATTTTTTATGCTAAGGTCAACTATATACAAAGAAACATGCGGCCAGAG
CTGCTCTGTGTGTGTGTGTCTGTCATCTTATTTGTACAGGAATTTTGCCCGTCTGTCCTT
CTGAGTGGCAAACCTCTCAATGACCCTTTGATTAAAGTCAGGAATGTCCCTGACAAGTTT
CTTCTCCATGGAGAGCATGGCCAGAGCGTTCAGGCGATCCTGTGTCATGCTGTTTCTCAG
GAAGGTCTTGATCCTTTTCAGTGTAGAGAAGCACCTTTCTGACTCAGCAGTTGTCATGGG
TGTGGTGATGAGGATCTTGAGGAGGCTGGCAGTCTCTGTGAAAGTGCTCTGAAGGTTGTT
CTCCATGAAGAACTGGTACAGGGGCACTGCACCACTACAAGCCTTGAACTCACTGTTCTC
ATAGATGAGGGACAGTTCGGTTTTGAGCTTGGCCTTGTTCAACATGGGGTACGCCTCCAC
GGTTGTTTCAAGCGCTGTATCGGGGAACTTCACACTGTGTTGTGGGAACAACTCTCCGTG
CAATAGTGTTGCGCTGATGAGGTGCTGGGTGAAGGAGAACCTCTCTTTGGCATGACTCAG
GATGGTATCACATACCTGTAAAAGATACATCATCAGCTTTAATTTGCAATTAAGCTATTT
TGATGCAAGTGATCCTGACTGACACATGCCTATGTCCAACTCAAGTATa
>NODE_10594_length_131_cov_56.900764
AACGATTCGATTTGTATCACGATTCGTGGTTGTCGATACGATTCAAGGACGATATTGGTT
CATTTAGAACGATACGATCCGAAACGATTCAGTGACTTGAAATCGATTCAGTAACCTTTT
AGCCAAAAATTCAACCAGTGTGACTGAAATAAATACCTGGATACTGGACAGTGCAGGTGA
AGTTTCCTAGATTCCTGTT
>NODE_10595_length_69_cov_33.492752
CATGGCGGACGACAGAGGAGAAGCCGACGAGCGAGAAATTATCAAGCCACCATTGCGGTC
CTTACAAGAAACAGGAATCTAGGAAACTTCACCTGCACTGTCCAGTATCCAGGTATTTAT
TTCAGTCACACTGGTTG
>NODE_10604_length_228_cov_28.149122
GGCAATCTGATTTTCTATGAAGAAGACCTGAAAGAGGCTGGCATTGATGTCAATGAAGCC
TCAGTGTACTCAGGATTGTGCACACAGCTCTTTAAAGAGGAATGTGGGCTGTACCAGGAC
AAGGTGTACTGCTTCGTGCATCTGAGCATTCAGGAGTTTCTGGCTGCTGTATATGTGTTC
CTCTCATTCATCAACAACAATGAGAATCTAATGGCCGAACCGCAAGTTACTGAAGTTACT
GTCTACAAGAGTGCTGTGGATAAAGCCTTACAAAGTGAGACAGGAAACCTGGACCT
>NODE_10609_length_228_cov_7.210526
GTGCGACTTTAAGGCTTTTATCTTCCTCCCCTGCTCCGTTCCCAAAGGGTCATGTCTATA
ACCGCACCAGCTGATCTTCACGGTAACATAACCAGTAAGGGCTTATTGTTTGGACAATAT
TGGAGGCCTCCTCTCTTGCCCCCACCCCTGTTCCGTCCGCTCTCTCCCTTGATTCATTTC
ACCGACTGTCCACGGCTGCTGGAAAATGGCGTTAATTTTTGTATTACTTGTTTGACTCTC
CAGCCTTATTACTGGAGCCCCTTAATGTTCTCCGTAACCGTGGAAACCAGATGAAT
>NODE_10610_length_161_cov_11.024845
CTTATTACTGGAGCCCCTCTCTGTTCTCTCGCTGTTAGCCCAGTAAACAATCGCCTTGTT
AGCAAACTATTAAGACAGCCACTCGGTAAACAAATTGCGCTCGACCAAGCAAATTTGTTT
TGCAAGGGTGACCTGATTTAATCATCTCATTTTCTTTGGCAGACATTTATTCATCTGGTT
TCCACGGTTACGGAGAACATTAAGGGGCTCCAGTAATAAGGCTGGAGAG
>NODE_10611_length_345_cov_7.788406
CATGTTCCCTTCCACACATCATTAAACATATTATTATAACATGACTGTCAGCTCACGTCT
CTCTTCGCTCCATTCTTGCTCTGCCAGGTAATCAATTTGTCGTCACTCTCTGTAACCCCA
GTAAAGTCATCAAGCGAAATGAGTTACAGCTGCAAAGAGCTTTCAAGAATACAGAGAAAA
AAAGCAAGCGAGAGAAATGACAACACAGCCCAGGAATATTCAGCCGCCTGATAGCACATC
CCAGGTCTTGAAGATGAAATATTAATGCACAATTTGTTTATCTGCAGGCCCACATCTCTC
CAGTGCCGAGCTGTTAATTTTCTATCGGCACAGACAACGGATCAGTCAGTCATGAACTCT
TCACAGCCATTACCGGGAGACATTTTGATTAAGTATTCCTAATGTAGTGGATa
>NODE_10613_length_234_cov_8.760684
AGAAAAAGCTGGAGTTCCAGCTCAAACCCAGAGTTGTCTTTGACAACTTATTGGATGCTG
CTCAAACCATGTACCACAGAGTAAAGGATAGACTGAACATCTTTTTCTCTTTTCCACCAG
TGTCAGTCACCACAGCCAAATATGTGCTGGACTCCGCCCCTGTGGAGACACTCAGACGTT
CTAAGTCCGCTGACACTGCTCTTGTTGAGGACAGGAGCCGCCCTCCGTCTGTGAGAAGTG
AGAAGCCTTTGTCAAAAGTCTGTTTGGCTAAAAGGTCTAAAACCCTTCTGTCTTCGAGTG
Gc
>NODE_10615_length_259_cov_7.640927
CTTCTTCTTCTTCTTCTTCTTCTTCTTCTTCTTCTTCTTTAACCCCCAGAAAAAGCATTG
TTTGAGGAAGGGCTTGATCAAAAAACTGTTGCCCTCCAACTGCCGTGCTTTCTGTAAATT
CAATAAGGCCATCTTAAAGATTTTCCTAATTAATGGATGACATCTTTAGCTGGGGGAGAG
GCAAGGCATTCTGCTCCGGCTCGCTCTTTGTTAACCTCCTAATTAACTTTCGTAGGTCAC
TCAGGTCCCAGAAACCTGAGAGTGAAGAGCCCCCATTGAGGAGGGAGTTGTAAACTTACT
TTTTTCCCTCTCTGCACTTAAAAGGGg
>NODE_10658_length_192_cov_10.750000
CCTGTGCTTTCTATTCTAAGAAGCTCAGTCCGGCGGAGCGCAATTATGACGTGGGGGACA
GGGAGCTGCTAGCTGTGGTCCAGGCCCTGAAGGTGTGGAGACATTGGCTTGAGGGGGCTA
ACCACCCTTTTCTCATTCTGACTGACCATCGTAACCTGGAGTACATCCGGGCAGCGAAGA
GACTGAACCCTCGTCAGGCTAGGTGGGCCATGTTTCTTGCCCGGTTTGTATTTAAGATCA
CCTATATcccagggtcacag
>NODE_10663_length_69_cov_14.826087
ACCAATTGTGCAAGTTCTCCCACTTAAAAAGATGAGAGAGGCCTGTAATTTTCATCATAG
GTACACGTAAACTATGACAGACAAAATGAGAAAAAAAAATCCAGAAAATCACATTGTAGG
ACTTTTAATGAATTTAt
>NODE_10664_length_88_cov_8.488636
ACTGCGACCTGGCCAAGATAAAGCAAAGTAGTGCAATAAAAACAACACAGAGTTACATAT
GGGGTAAAGAAAAAAAACATAAAGTCAGAAAATACAACAGAAAATATATATACAGTGTGT
GCAAATGTAGCAAGTTATGGAGGTAAGGCAATAAAT
>NODE_10665_length_216_cov_6.527778
TAGACACTGTAATGATGAGGGCACGAATTTCGGACCCTCGAAGGGCAGCATTGTTACTAG
CCCTGAGGAAGTGTCGTCCGAATCACACAGTAACGGCGCTATCGATCATGTCACTTTTGG
GTCTCATGTCGGCAGCCCACTCTGTGGTACCGCTGGGGCTTCTGCACATGCGCAGAACAC
AGCGGTGGTTCGCCCAACTAAGACTAGACCCAGTGCGTCAACGTCATCGGTTGGTGGTGG
TTCCTCTCTCGCTAAGAGCAGACCTGGACTATTGGAGGAACCCG
>NODE_10676_length_780_cov_19.558975
CCTAACCCTAACCCTAACCCTAACCCTAACCCCTAACCCTAACCCTAACCCTAACCCTAA
CCCTAACCGCAGTGACTGTGCAAAGAAAAAAGGCCCAAATTGAAGCCTTGACCTCAATTT
ATAGGCTTTTGGGCCACAGCGAGAGAACCGTTGAGGCTAGAAACACAATTCAACCACAGG
AACGCTCCTAAGGTCCTCCCGATCCGTGCAAGCCTACCCGTGACCATGTGGAATTAACCC
TTAACAGTGACAACAGCGTGCATTTATTCACTCTCATTTCCCCCCATAGAAATACATTGC
CTGCTGCCCTAACTTCAAATTGATGCCTATGTGGGTTTTGATTGCCAAATCAAACTGTCT
TCTTTGTCAACCCATCAGGCCACTATAAGGATTACCTGTGTTGAGTTTAAGCTTCCTGGA
GCAACCGGAGGTGGTAAGATTGACCCTAAACATGGTTTAGATTGACCCAACCTGCAGATT
GTGAAAACACTACATTCAACCCTCTGTAAAAAAGGTTAACATGAGTATATTACGGGAACA
TTATGATATGGTGATAGCTCTGGGTTTAGAGGAACTTCATGATTTTCACCTGGAGGCCTT
TAATAAGGCAGTAGTTTGGGGAAAAGCCAAATATAGGCACAAGTTTACTATAACTTCAGT
GGATACATTGAGATCCATGCTACAGGCCCGTCGAGTAGCTCCATCTACTCAGACACCTTT
AACATTGTGTCCTATGGAGTTTCCACCTTTGCCTAAGATTTCCCAACCTTTGAGGCCCAA
ATCGATGGACATCTACGGCCTCCCAGGAGTACAACAAAACAAACCCCAGCTCCCCACGAC
ATTACCTT
>NODE_10682_length_211_cov_3.753555
TCCATCCACCTGACAGGTGTGGCATATCAAGAAGCTGATTAACAGCACACCTTGTGCTGG
GGACAATAACAGGCCACTTTAAAATGTGCAGTTTTGTCACACGACACAATGTCACAGATG
TCTCAAGTTTTGAGGGAGCGTGCAGTTGGCATGCTGACTGCAGGAATGGCCACCAGAGCT
GTTGCAAGATAATTTAATGTTCATTTCTCTACCATAAGCCGCCTCCAATGTCGTTTTAGA
GAATTTGGCAGTATTGTCCAACCGGCCTCAAAACCACGT
>NODE_10692_length_175_cov_3.605714
CTGGAGCCCTCCTGCAGCCTGGAGGAAGTGGAAACACTCCTCCTAAATGCATCACGATCA
CCTTCTCAGGGTGCACATTCTATCATGACAGAATTACAGAATCCCTGGTTGGTGGGGGTC
TATGGTGATTTTCAGTCCAGTGTTTAGACACTTAGGGCAAATCAAATCATGTACAAGTTG
GTTTCTTTGTGACATGTGGAATAAAAGCCACTGTTGGCTGTCTGTCTGTCTGCTGTCTGG
TTg
>NODE_10703_length_246_cov_14.361789
TCTGCAGGTTAGGAGAGGAGGCCACCATGTTACGGGGGCTATTGGTTCAGAGGGAGCAGG
AGTTATTCGGTCAGAGGGAGGCGCTACAGGAGGCTATAAGGGAGAAGGAAAGTGTAGAGG
CACGGCGAGAGGAGCTGGTTAGGCAGCAGAAGGAGCGGGGGTTAATAAAGGAACCCAGTC
CCGCTCCTCGCACCAAGCAAGTGGTGCGTGTCGCCAGTCCGGTCCGGCCCGTTCCTGCTC
CCCGCACTAAGCCAGTGGTGCGTGTTCCCAGTACGGCCCGACCCGTTCCTGCTCCCCGCA
CTAAGCCAGTGGTG
>NODE_10704_length_293_cov_6.771331
AGAGAGAGAGAGAGAGAGAGAGAGAGAGAGAGAGAGAGAGAGAATGGCCCTGGCACCTGA
TCCATAACAGTCATTGCCGGTTACATACATTTCAGGATTCATTCAGGCTATGAAGATAAT
CGAGGAAGTCGACAGTTCCCCCTGCAGCCCAATGGATTTATGATAGCACTGTCAAGAAAA
TGAGGCGAAATGACACAGTAGCTGACTTTAGCTGCAAATAATGTGATAGTCTGTACAGTG
GTGCTGCAGCAGCTGCTGTCGTTGCAGGTAATAGGCTATAAAATAGCCTGATAGCAATAC
CTGTCATTTCTTAATGGCTGACTTCACTGAAGAGCTTTTgtggcctttaacatgaagata
a
>NODE_10713_length_270_cov_6.125926
CCTCACTGTTGATGTTACCGGCCTCAGACTTACCTGAATCGGCCAGTAGTAATAAAGAGA
AACAGATACAAAAAGTTATTGTCTTGACAGTTCTGGCACTTTCTTTATTCTCTAAAAATA
TTTTCACTTTTTTCTTGTTCAATTATCTAATTCAGTGCTTGACTTGGACTGAAATAGGTG
CCAATACTCATTTTGGGTGCCGGTACTGTTTATATTAAGGTGCAGGAGCTCCACAATACT
TTTGAGCTAATACCTAACCTATAGTAGATAAATGCATAAATGACTCAAAATCCATTTAGT
ACAAGGTTACAGTTTGTTTTAGACAGCACTGTGTGCTa
>NODE_10720_length_330_cov_11.030303
CTCATCGATCTATACCGATGCAGCCTACGAGAGGACGTCCGTCGGGAGCTGGCTTGTAGG
GACACCAGCCTCACTTTCGACCAGCTGGTTGATATGTCCATCAGGCTGGATACCCTGCTG
GCTACCCGCGGACGTCCTGCGGAGGGTCCGTCCATTCCACCCTCCAGCGCCTCCGAGCCT
TGTCCTATGGAGCTCGGGGGCGCTGGCGCTAGAGAGAGGAGGAGTCGGCAGGCTAGGGGG
TCCATCCACTGCACCAACTGTGGTCGGGGAGGACACACCGCGGCTAGGTGCTGGGGATGG
CCTCCTAGGGGAGATGACGACAGGTCCCGCACTGGGGATTCCCTCCAGGTGAGTAGGCGC
CCCACTCACCCAGAGCTCACTGTTGCCCATTTTTGTAT
>NODE_10729_length_670_cov_15.037313
CCCCTCATTCGAGCCTCGCGCAGGATAAGATCCTTGGTCTTGAAACTGTGACAACAGATG
ATTACTGGGCGAGGACGCTGGCCCGGTCCAGGCACTGGGACAAGGGCGCGATGTGCACGG
TCCACTAGGGGATCCGACGCCAAAACATCCGGTCCCATTGCATCCTTCAGTAGCTTGGCG
AAGAAGTCGGTGGGGCGAGAGCCCGCCTCCACCCCTTCTGCCAGACCCACAACGCAAAGG
TTATGCCGCCTGGATCTGCCCTCCAGGTCGACCACTTTCACAGAAAGCCTCTGCACATTA
TCCTGCAATGACGTGCATAGCATCTCTAACTCGTCGATCCTACCAGCGTTGAATTCAGAA
GCTTTCTCAAGGTCCACAATACTCTGGCCCTGCGAAGCGACCGTTCGAATGGTGCTCTCG
ATTTTAGTGTCCAGTTCAGCAATAGTAGCCTTAAGATCCTCCGCTATAGCAACACGTAGT
TCTCCCAAAGCCCGGGTAAGTTCTGTAAGTGTCACGTTGTTACCTGTGCCTTCCGCCATG
TTTGTCTCGTTGTTTGGTGGGGTGTAGACCTCTGATGTGGATTTATTGTCCTTTGGTCGC
TTATTACTAGGCATTTTCACATAGAAAGTTACAATATTGTATTAGTAAGAAAAGTTTGTT
GTAACAAGTGCAATAAAGTAAGTTAGGTTAGATTATTTCGCAAAAAAGTTGCGGGAGCCT
CTCACACACAGCCGTTCa
>NODE_10731_length_183_cov_5.071038
ATCAGCAAGGTGGTGGGTAAGGGAAGTTTGTTCTTAATTTTTTAAAAGTCGTTGTCTGAT
TCCCCCGCGTTTTCCACGTTTGCATTTGGGTTTGTAATCCACTCGCAGACAATCAGGTAT
TAGATGGGCCATTGGGATATCCATCGCGTTCGTATTTGAGTTGCATTGTAGTAAAAACTC
CCTGCTGTATTGGATTCCGCTGCCAGCAGCGTTTTCATTATTTAGTCCGTTCGTAGCGGG
TATGTACACGA
>NODE_10776_length_69_cov_6.275362
CTGAGTGAGGAGACAGGTTAGCTACATGGTAATGACACTGACAGGAGGAGAGACCAACCT
GAGTGAGGGGACAGGTTAGCTACATGGTAATGACACTGACAGGAGGAGAGACCAACCTGA
GTGAGGAGACAGGTTAg
>NODE_10791_length_69_cov_4.057971
GGACTCCAGACCAAAGGACACATTTCCACCGGTCTAATGTCCATTGCTTGTGTTTCTTGG
CCCAAGCATGTCTCTTCTTCTTATTGGTGTCCTTTAGTAGTGGTTTCTTTGCAGCAATTC
GACCATGAAGGCCTGAT
>NODE_10797_length_298_cov_12.218121
GGCAGTGATTGCAGCCAAAGTCTTAATGTGTATGACGCTACAAGCTTGGCACACCTGTAT
TTTCATATCGAAAATAGCATCAGATATTTCAACACCATCCAATTCCTTTTCCAGATCCAA
TTTAGTGTCTTCTGAAGTAGAGGGAAAATCAAGACCTGACTAGTTCAGTTCTCAGGAGAT
TCAGAGTTGTAAAGTGTGTTGTAGTAGGAAGCAAATGTTTGGTTTATTTCTACAGGATCC
ATTGATAATTGTCCTTGTAAATTATGAATTGCATTAAAGGCTGAATTTTACTTCTTAATG
TGCCAGGCCAGCAATTTACCAGGTTTTTCACCTTGATCATAGAAGGACTGTTTCAGCCTA
GTTAAG
>NODE_10804_length_768_cov_6.266927
CCATTCAGAGTGCCTTAGGTCAGCGGTTCCCCCCACTAAGTGTAACCCAACTCATCCCTC
AGCTCCTCTCGATCTGTCATCTGTCCCCAAAGAATACCATGACTTAGCGGAGGTTTTCAG
TAAGGACAAGGCTCTGTCTCTACCACCACATAGGCCTTATGATTGCCCTATTGAACTGCT
TCCTGGTGCTCCCTTGCCCTCTAGTCGGTTATACAATCTGTCCCGACCGGAAAGAGAGGC
AATGGAGCAGTACATTGGTGATTCTCTGGTCTCGGGCATAATCCGTCCCTCGTCGTCTCC
TTTGGGTGCAGGTTTCTTTTTCGTGGAAAAGAAGGACAAGTCGTTACGCCCCTGTATCGA
TTTCAGGGGTTTAAACAACATAACTGTTAAAAACAAGTATCCCCTTCCACTCATCAACTC
AGCTTTTGAACCTCTGCATGGCGCCACAGTGTTTTCCAAGCTCGACCTCAGGAATGCTTA
TCACCTTGTCCGTATCCGAAAGGGAGATGAGTGGAAAACCGCTTTCAACACTCCACTGGG
ACATTTTGAGTATTTGGTCATGCCCTTTGGGCTTTCAAATGCCCCTGCGGTTTTCCAAGC
CATGGTGAACGATGTTCTTAGGGATTTTTTGAACCGTTTTGTCTTTGTATACCTGGATGA
TATTCTTGTTTTTTCCAAGTCACCCGAGGAGCATGAGTCACACGTCCGTCAAGTCCTTCA
ACGGCTCTTGGAGAACAAGCTGTACGTCAAAGCAGAGAAGTGTGAGTTCCACAAACAGTC
TACATCGTTCCTTGGATTCATAATTGAGAGCGGGCAGGTGAAGGCGGACCCCGAGa
>NODE_10806_length_69_cov_4.884058
AATGCCAAGCGTCACGTCTGGAGGAAACCTGGCACCATCCCTACGGTGAAGCATGGTGGT
GGCAGCATTATGCTGTGGGGATGTTTTTCAGCGGCAGGGACTGGGAGACTAGTCAGGATC
AAGGGAAAGATGAACGG
>NODE_10807_length_88_cov_24.943182
CAACATAATCCAGGTAGAATCAGGAATTCCCCAGGGCAGCTGTCTAGGCCCCTTACTTTT
TTCAATCTTTACTAACGACATGCCACTGGCTTTGAGTAAAGCCAGTGTGTCTATGTATGC
GGATGACTCAACACTATACACGTCAGCTACTACAGC
>NODE_10809_length_302_cov_14.976821
ATCACGTTATATCTACAGTAGCTTTGATTGGACTGATCATGTCAACATCATACTTTCAAA
ATCTTAGCTAGCAAGCTAGCAGTCATCATCATGAATCAAGTCGACAATCTACTGGCAAAT
CCTTTTCAATCCTTGTCATATGAAGAGAAATTATAGATAAAACGTATCGGTGCTCATCGG
CCATTGGACATAAACATTACACAACAAGTTGGAAATCGCAAATTCAACAATGAGTGGTTT
GGAAGGAATCAGTGGCTAACTGCAAGCATTGCAAAGCAATCACTAGCCTGCTATTCAGTG
GAGTGGGTGTGTGGTCCAAGTCTGGGTTTAAGGGTCTCTTTTCCAAGCTTAAAAGGATAA
ACATTCAACA
>NODE_10811_length_187_cov_17.037434
GGGCCTAGACAGCTGCCCTGGGGAATTCCTGATTCTACCTGGATTATGTTGGAGAGGCTT
CCATTAAAGAACACCCTCTGTGTTCTGTTAGACAGGTAACTCTGTATCCACAATATAGCA
GGTGGAGTAAAGCCATAACACATACGTTTTTCCAGCAGCAGACTATGATCGATAATGTCA
AAAGCCACACTGAAGTCTAACAAAACAGCCCCCACAATCTTTTTATCATCAATTTCTCTC
AGCCAATCATCAGTC
>NODE_10813_length_148_cov_6.520270
TCTGTCTGGGTGTCTGACAGTAGGTGACAACAGGTACAGTAGGTTATAGGTCTGTCTTAA
CTAAGGTATAGATCTGTCTGTCTGGGTGTCTGACAGTAGGTGACAACAGGTACAGTAGGT
TATAGGTCTGTCTTAACTAAGGTATAGATCTGTCTGGGTGTCTGACAGTAGGTGACAACA
GGTACAGTAGGTTATAGGTCTGTCTTAACTAAGGTa
>NODE_10815_length_215_cov_5.093023
TGCACAATTGGATTTGAGATCTGGTGCCTTGGAAGGCCACTGCAGTAACCTGAATTCACT
GTCATGTTCGTGGAACCTTTTCTGGACAAGCCTTGTGGCATGGGGCATAATCCTGCTGAA
AAAATATATTTGCAGATGGATAACTTCTGCCATGAAGGGATGCACCTGATTGACAATGAT
TTTTAGATATCCTGTGGCATTCAAACGTTGCTCCACTTTTATCAAGGGGCCCAATGTCTG
CCATGAAAACACACCCCACACCACCACCAtcctgcaatgctga
>NODE_10816_length_280_cov_5.453571
CCAGGACCGTTCCTCAGGTCCATATCCCTCCCAGTCCACGAGATATTCGATGCCCCCTCG
TCTCCGTCTTGACTCCAGTATCTCGTGGACTGTATAGGTGGTGTCCTGTTCATCCTCCAA
AGGTGGTGTAGTAGGTTGTTGAGCGATTGGTGGATACATCGGGCTATAATGGACAGGTTT
CAACAGGGAGACGTGGAACGTAGGGTTTATCCTGTAGTGTCGAGGGAGTAACAGACGGTA
GGTGACAGGGTTAATACGTCTCTGAACTTTGAAAGGACCAATGTACCTGGGTTGGAGCTT
CTTGCAGCTCCGTCGGAACCGCAGGTCTCGGGTAGACAGCCACACTCG
>NODE_10817_length_206_cov_5.504854
CCACCCCTCCTTTGTCGTACCAATACCACTATCTGTTCCTAAGCCCACTGAGGCCATGCT
TGGCCCACAGCCGCTAAAAAGAGATCCTGTGGTTGATGTCAGTCCAGTGATCTTCACCCA
TTTTCGTTCTTGGACTGTAAGAGTTCGATGCCACCTCTGTCACACATCTCGCCCGGAAGC
AAACAGGGATTCACACTGCTTAGTAATATGGACTCCCAAGTAAAACTGAAGAAAAAAAAA
AATCCACTAGTTCAgcctcatgttaaatgtccta
>NODE_10824_length_393_cov_6.671756
AAGAGAGGTGCTGGATGTGCCTTTTTGGGTGGGGATAGTGGGGGTGAGGGTGGTGCTGGT
GGAGTTTGTCTTGTGGGAGGGCATGTCACTGGTGGTGTCCTTCTCTCTCTCTGCTCTCTC
CTTAATGGTCTGAAAGTCTGTTTCAAACAGCCTAAGGTTACCTTGCACCATGACAGTCCC
AGTCTTGTAGAGGTTGATTGTTATCATGGTGCTGTCAGGGTCATCTGTCTCTTTCACTTT
CAGCTTCCACCCATTACAGATTCCCTCTTTCTTTACGGATGGGTAGTGAGAGCAGACTGC
TGAGCGCCATGCATTTGGCTGGTCAGTGAGAAAGATGAGATTACTCACATCACCGTTTTT
GTAGAGGTCTGTGAAAAGGGTTTCTGGCCTCCCCTTTAGTAGATTCTGTTTAAAAGCTTT
CCTTGTTGTGTCATTTTTGGCCTCTGGAGGGTAGAGAATGg
>NODE_10835_length_69_cov_9.724638
GGTGTTCTTCGGCTTGCAAGCATTCCCCTTTTTCCTCCAAACATAACGATGGTCATTATG
GCCAAACAATTCTATTTTTGTTTCATCAGACCAGAGGACATTTCTCCAAAAAGTACGATC
TTTGTCCCCATGTGCAG
>NODE_10836_length_77_cov_5.805195
GTGCGCGTCGCCAGCCCGGTCCGGCCTGTTCCTGCTCCCCGCACCAAGCCAGTGGTGCGC
GTCGTCAGTCCGGCACAGCCCGTGCCTGTTCCACCGGTGCCTGGTCCGGCACCGGTCAGC
TGCTCCACTCCGGAGCTAGAGCAAT
>NODE_10854_length_117_cov_155.982910
AGACGCCGTCTCTGTTGATTTCTCTTGAAACAAGATATCGGGCTCTGCCAGAAGCAAAGC
CCCTCCAAAAATACGTTGAACTCATAAGTGTTCCTCTCCACGGAAGTCTTTAGTAAAAGG
CGAAAGGCTTGTGCGTAATGAAGAGAAACCAGAGTCGTATGGAAGTCAGAGGTCGGGGCC
CGAGA
>NODE_10858_length_69_cov_9.101449
AAGGGATTTTATAGTGCCCTAATGGACTACAGACATTGACTGTCTCCTAGACTAAAAACA
AAGGCTGCGTGTACTGCCTATATTTTGAGGGAAACGCACTGTCCATTATTTGATTTGATC
AGGGCAGGGCAGCACAC
>NODE_10877_length_95_cov_6.526316
GAAATGTGTCCTTTGGTCTGGAGTCCAAATTTGAGATTTTTGGTTCCAACCGCCGTGTCT
TTGTGAGAAGCGGTGTGGGTGAACGGATGATCTCGGCATGTGTAGTTCCCACCGTAAAGC
ATGGAGGAGGAGGTGTTATGGTGTGGGGGTGCTTTGCTGGTGa
>NODE_10880_length_69_cov_3.188406
CAAGAACACAAAGAAACAGGGCTACGTTCAAGAACACAAAGAAACAGGGCTACGTTCAAG
AACACAAAAAAACAGGGCTACGTTCAAGAACACAAAGAAACAGGGCTACGTTCAAGAACA
CAAAGAAACAGGGCTAc
>NODE_10888_length_577_cov_6.197574
CACTGCAATCAAACCTGTTAAGTCAGCAGAGCAGCTCTACAAGGTAATGACAAAGGTTTC
CTTGGAAACGCTATAAAAACCACAAAGTAAGAAGTCTACTACAGGTGATAGATACACTTC
GAAAGGACATTTAAAAATAAAATAAAAACACAGAAAACGACCAAAGAAAGAAACTGCGTC
AAATGAAAAAACTCAACTACTTTAAGACAAATAAAGACAAGATGCAAACCTGGAACCACT
TGGCGTGGCGAAGAGACGCCAAGGCAGTAAGGCATTTCTGCCTGTCCAGAACATCCGGGG
GATCGTTGACTGATAGCGTTTCTATTGGCGGGTGGAATAAGAAGACAAGGTACAGTTTGA
CCAAGGGGGGTTCTGTCACACGGCCAGGGGGAGCAGGCAGCTTTCCCAAACCACAGGCAG
GACGGGGAAGGGGAGGGGGACCCCCCCACCTGGAGAACTAATGGTCTGAACCTCCCAGTG
AAACTGCAATTACACTAAAGACATGTAACTTCAACCCACTTCAGAAACTGCTGTTAAGTG
GGTGATTTCTGAAGATCACTCCCGGTAGGACTATATGGAGAAAAATGTGTATGATGTAAG
ATTACAGTGGGAGTAAATCATCAAAAGGGAGGTTGTCTCCATTAt
>NODE_10899_length_240_cov_7.704167
TCTGGGCACCTCTAGAATCCTTGCTCCGGGCCCCTATAAGGGTTCACCGGTCCTCCAGAT
GATCTTGACTGGCCCCTGTATCTTCCTCTGAAATTCCCTCTGGTGTTTCCTCCTGGCCCA
TTACACTCACGGGCAAAGTGACCAACCTGTCCACAATTATAACACACTTCTGAAGATTGC
TGGAAGTATGGCTTAAATCTTCCTCCTCTTCCTCTTCCTAAGCCTTCTCGTCCTCTTCCT
CTCCAATTCTGTGTCTGTCCAGAAACTGGCTGTGGATATGAAACAACTGGTACCGCCCTT
GGTGGCTG
>NODE_10904_length_92_cov_152.413040
AAATCAGCTAGAAAGATGTGTCGGCATCGAGTAATTGTCTCTGGCCCCCTCCCAGTTAGG
GGAAGTGACGAGCTCTACAGCAGAGTCTCAGCACTTAATCGCTGGTTGAAAACTGTTTTC
TGCCCCTCCCAAAAGATAACATTTGTGGATAATTGGCCCT
>NODE_10906_length_174_cov_15.994253
GCGATTGAGATTGCGTCATCTGTGGATCTGTTGGGGCGGTATGCGAATTGGAGTGGGTCT
AGGGTTTCCGGGATGATGGTGTTGATGTGAGCCATGACCAGCCTTTCAAAGCACTTCATG
GCTACCGACGTGAGTGCTACGGGGCGGTAGTCATTTAGGCAGGTTACCTTCGCTTTCTTG
GGCACAGGGACTATGGTGGTCTGCTTGAAACATGTAGGTATTACAGACTCGGTCAGGGAG
AG
>NODE_10913_length_177_cov_11.197741
CCGGAGCTGGACTGCACACTGGTGGAGCGGATTGCTCTAGCTCCGGCGTGAAGCAGCTGA
CCCGTGCCGAACCAGGCACCAGTGGAACAGGCACGGGCTGTGCCGGACTGACGACGCACA
CCACTGGCTTGGTGTGGGGAGCAGGAACGGGCCGAGCCGGGCTGACGAAACGCACCCCTG
ACTTGGTGCGGGGAGCAGGAGCGGGCCGGACCGGGCTGACGAAGCGCACCACTGACTTGG
TGCGG
>NODE_10920_length_101_cov_3.207921
CTCTGTGAAGCATTTATTTGGGCTGCAATTTCTGAGGCTGGTAACTCTAATGAACGTATC
CTCTGCAGTAAAGGTAGCTCTGGGTCTTCCTTTCCTGTGGAGGTCCTCATGAGAGCCAGT
TTCATCATAGCGCTTGATGGTTTTTGCGACTGCACTTGAAGAAACTTTC
>NODE_10927_length_138_cov_5.782609
CCCTCTCAGCCAGGTGGCTCCACTAGGGCCCTCTCAGCCAGCCGGCTCCACTAGGATCTA
TCTGTACTTTGCTATGTTCATCTTTCCCTCGATCCTTACAAGTCTCCCAGTCCTTACCGC
TGAAAAACATCCCCACATCATGATGCTGCCACCACCATGCTTCACCGTAGGGATGGTGCC
AGGTTTCCTCCAGATGTGATGCTTGG
>NODE_10935_length_194_cov_20.716496
GGCCTGTTCCTACTCCACGCACCAGGGATACGGTGCGCTTCGCCAGCCCGGCCCGGCCTG
TTCCGGCCTCTCGCACCAGGGATACGGTGCGCGTCGCCAGCCCAGCCCGGCCTGTTCCTG
CTCTCCGCACTAGGCCTTATGTGCGTCCCCAGGGTCCAGCATGCCCTGTTGCTGCTCTCC
GCACTAGGCCTTATGTGCGTCCCCAGGGCCAAGCATGCCCTGTTGCTGCTTCCCGCACTA
GCCCTGAGATGCGTGTCCTCAG
>NODE_10938_length_153_cov_3.026144
AGCACACAGCCTCAGCCCAAACCAGAGCTCTCCCTCTTAACAGCCCCAGAACATAATGTA
CCTTAGAGGAATCAGTAGAAAACGACAGTGGTCTCTGCCGAAAAATCAAGTCACACTGAA
GCAAAAATCCCCGGCACTTGTCCAATTCTCCATTGAACGGTTCAGGCGACGTGACAGGGG
GTTCCCGATGGaacgaagccttcataatgtccgaggaaaca
>NODE_10939_length_69_cov_5.927536
CCCTTGCTTAGTGGTGTTGCAGACTCTGGGGCCTTTCAGAACAGGTGTATATATACTGAG
ATCATGTGGCACTTAGATTGCACACAGGTGGACTTTATTTAACTAATTATGTGACTTCTG
AAGGTAATTGGTTGCAC
>NODE_10940_length_220_cov_8.436363
AAATTGAAGATTTTATAGAAAAGACATGAAAACTACATTTACTGACATTCATCGCATTTT
TTTTTTTTTACATTGACTATCTGATCAGCGCGTCATGCTAACCTCCAATTCTTCATTACA
CACTGTTTATGATCTGTTACAGAACAAACTCGCTTGTTCCAGAGTGATTGATTGCCTTAT
TAACGGGTGTTCTTGTAAGTGTGACCGACCTGATTACGACGCATATGTTTAGAATAATGT
TTCATTTAGCTGACTGCGAGTAATGCGGGGTGACAgctgctgcgggag
>NODE_10969_length_80_cov_9.250000
TACATTTTAGTCATTTAGCAGACGCTCTTATCCAGAGCGACTTACAGTTAGTGAGTGCAT
ACATTTTTATTTTTTATACTGGAATCGAACCCACAACCCTGGCGTTGCAAATGCCATGCT
CTACCAACTGAGCTACATCCCTGCCGGC
>NODE_10973_length_69_cov_7.507246
TTAGTTCCTGCCAAGGCAGCAGCTACTCTTCCTGGGGTTTATTATGGATCCCCATTAGTT
CCTGCCAAAGCAGCAGCTACTCTTCCTGGGGTTTATTATGGATCCCCATTAGTTCCTGCC
AAGGCAGCAGCTACTCT
>NODE_10997_length_179_cov_4.251397
TTCTGATTTTTATAGCAGAGCTCAATTGGTTCCGTAAGAGGAATCAGCTGTTTCACTCCC
TCAAATCCGATTGTCCTAATTAGTTGATTGGACATAGGGAGATGTGTAGCATCTTCAGGC
CGAACACAGGTAAAAGCAGCTCCGCTATCCGCCATCACTTCCAATGGTCGGTTGTTTATT
TTCACCTCAATTGTTGGATCTTTTTCCGGTCCTGATGCTACCAGCTGACACCCCCCTTTT
GGATCTT
>NODE_11001_length_69_cov_5.623188
ATTCGCCACCTGGTTATCAGAAGGGGGAAAGGAGAAGATTAATTGTGTGTCGTCTGCGTA
GCAATGATGGGAGAGGCCATGTGAGGATATGACAGAGCCAAGTGACTTGGTGTATAGCGA
GAATAGGAGAGGGCCTA
>NODE_11023_length_109_cov_15.779817
GGTGAGCCGAGCAGCGGATTCTTCCTCTTCTCCCCGCATTCTGCTCCAGGCATCCCTCCA
GTGGCAGTCCCAGAATTTCTCTGTTAGTGCGCTGATTGACTCTGGTGCCGACGAAAGCTT
TTTGGATAGAGAGTGGGCTCAACAAATGGATTTGGAGACTGTTCCTATGGACTGTCC
>NODE_11024_length_129_cov_22.434109
GACGAAAGCTTTTTGGATAGAGAGTGGGCTCAACAAATGGATTTGGAGACTGTTCCTATG
GACTGTCCGCTGCAGGCTAAGGGTCTAAATGGACAATTGTTGACCCGCATTACCCATCAG
ACTGTTCCTGTTTGTCTTAGAGTGTCGGGAAATCATCAGGAGAACATTCAATTCCATATT
ATCGACTGCCCACAGAC
>NODE_11026_length_119_cov_15.218488
ATCAGGAGATTGGAGGGAGAAGGATTGAGCAGAGGGAAGAGATGATAGGATGGAGGAGGA
GAGAGTAGTGGGAGAGAGAGAGGGAAGGTTGCGACGACGCATTACCATCTGAGTAGGGAC
AGAGTGAGTAGTGTTGGAGGAGAGCGAGAGAGAAAAGGATACAAAGTAGTGGTCGGAGAC
ATGGAGG
>NODE_11030_length_69_cov_9.536232
CGTATGATCTCTGTAATTGCAAACAAAGGTTTCTGTACCAAATATTAAGTTCTGCTTTTC
TGATGTATGAAATACTTATGTCATGCAATAAAATGCAAATTAATTACTTAAAAATCATAC
AATGTGATTTTCTGGAT
>NODE_11031_length_69_cov_5.231884
GGACTCATCAGACCAAAGGACAGATTTCCACCGGTCTAATGTCCATTGCTCGTGTTTCTT
GGCCCAAGTAAGTCTCTTCTTCTTATTGGTGTCCTTTAGTAGTGGTTTCTTTGCAGCAAT
TCGACCATGAAGGCCTG
>NODE_11051_length_130_cov_86.223076
CCAGGGCAGGGCCTGGTTTCGGATACCCTCATGTCCCCATGTCCCTTGTCTATTCTCGAA
CCTGTTTCCTATATACTGACCGATTGGCATTCGTTATCCACCTGGGAGGGCCCCTGTCGG
CCGGCCTCTGGTCGGTGTTCGGACGGACGGTTCCTCCCGCCCCATGTGGATTCGCCTCTA
TCGGTGGAGCCCCTTTCG
>NODE_11061_length_978_cov_7.752556
CAATCCTTCTGTCGACAATACCTCTGAAGCCATTATATCCCTGGACGCGGAGAAAGCGTT
TGATCGGGTGGAATGGAAATACCTTTTTTACACTCTAAATAAATTTGGCTTTGGCTCCAA
ATTCATGACCTGGATAAAACTTCTGTACTCATCCCCCCAAGCCTCTGTCAGGACTAATAA
CACTCAATCAGATCGCTTCCCTCTGCAAAGATCGACACGTCAGGGTTGCCCTTTAAGTCC
CTTACTGTTTGCCCTCGCCATAGAGCCACTTGCAATAGCACTTCGCTCCAACCCCCTCAT
CAAAGGCATAGTCAGATACGGGCACGAACACAAACTGTCTTTATATGCAGATGATTTATT
AATATACACATCCAATCTTTCTGTCTCTGTCCCTGCTGCCCTTGCCACTTTCGCATCCTT
CGGTCACTTATCAGGGTATAAACTAAATCTCAGTAAAAGTGAATTGATGCCACTTAACAT
GGCTGCAAAAAAATCCCCTTTACATAACTTGCCATTTAAAATAGCTCACAGTAGTTTTAT
TTATCTCGGGGTACATGTCACAATTAGGTTTGAAAACCTTTTTCAAGCCAACTTTGCTCC
TCTCTTAACCCGTACTAAGGACGATTTGGAACGGTGGTCTTTGCTACACCTCTCCTTAGT
TGCTAGAATTAACTCTATTAAAATGAATACTCTCCCTAAATTCTTATACCTCTATCAGTG
CCTTCCAATATTTCTACCCAATACATTTTTCAAAAAGATCGACGGCCTAATTCTACCCTT
TATATGGGACAAAAAGCCTCCTAGGATGCGAAAACAGCTCTTGCAGAGGCCCAAACCAGA
CGGCGGTCTAGCTCTACCAGATTTCAGATTCTATTATTGGGCCGCTAACCTTAGGATCAT
TCAGTACTGGTTGCAGAGCAGAGTGATATTCCCACCCCCAACTTGGCTGGAGATGGAGGC
TGCCTCGTCTACACCGGCATCACTGTCTTCCCTCGCTCACTCCTCTATTACAGGCCCTTA
CTCCTCCTTCACcaataatacatgtg
>NODE_11065_length_479_cov_4.947808
ATTGTGCGTCCTAGCAGGGCAATGTCGTGGTCAGTGGGGTTAGAGACATCAAGCATGATA
ACTGGAAAAACACCTTTCCTAACTCTGACTAGTGTGTCAAAGAACTCAAGTTCATCTGGC
CACTGCGGGTTCAGGTCTGGCTGGAAAAGCATTGTCATGTCGTCTTTGAAAGGCTGGGAA
GCTACACGGCACTCAATCTGAATGCTACTGTGTTTTGGTACAGCAACCTTCTCTTTCTTG
GTTTTCACTGCGTATTCATCTGTCTGTTCTGCGCTAACAGCCTGTATAAAAGCCCTCACC
TTATTTCTTTTGAGGCTTGGGAAAGCTTTTTTTACTGTACTGTACCGTTTAGTCTTTTCG
GTCCTTGTCAGGATGTGCTCAATAACATTGAAACCTATGATGGGATGAGATAGGTGACAG
CCTTTCATTACCAGCACTGGGATGATCAGTTCCTTTGTTTGGTCAGTTTCAGAGGCTAGC
CGAAAAGTTGTTTCAATCCATCCCAGGTACGGCATTTCAGTCCCATTTGCTGCCGTCAAT
CTTAGAt
>NODE_11068_length_218_cov_56.064220
AATTTACCAACTTTTTAGTTTTGTCCTCACTCATCTTTTTTCGTTAAACTTTTTCACCCC
GGACGTTTATCCCGAGACAGAAGAGTCATTTTCCTGTGCGTTTTAGCTGCCAACTTTACG
TTATTTTCCTTTTTTCCATCGCAACTTTTTTCCCTTATTCAACTTTTTCACTCCGGACGC
TTTATCTGGACATGGTTCATCAACATCTTCAACAGCCGAAGCTAAGTAGTAACATTAACA
TGATGTCTTCTAATTGCAGTCGCTGTACTCATAATATACAGGAGAA
>NODE_11083_length_138_cov_11.463768
AAACACCCTTTTCTCATTCTGACTGACCATCGTAACCTGGAGTACATCCGGGCAGCGAGG
AGGCTGAATCCTCGCCAGGCAAGGTGGTCAATGTTTCTTTCCCGCTTTGTATTTAAGCTC
ACCTATAGACCAGGGTCCCAGAACGCTAAGGCAGACGCCCTGTCCCGACTATATGACACA
GAGGAGAGGTCCATTGAGCCCACTCC
>NODE_11084_length_360_cov_10.366667
CAGAACGCTAAGGCAGACGCCCTGTCCCGACTATATGACACAGAGGAGAGGTCCATTGAG
CCCACTCCCATACTCCCGGAGTCTTGCTTAGTGGCACCGGTGGTGTGGGAGGTGGATGCG
GAAATCGAGCGGGCGTTACGTTCCGACCCTACTCCTCCACAGTGTCCAGAGGGTCGGAGG
TACGTGCCGCTCGAGGTTCGCGACCGGTTGATATACTGGGCTCACACGTCACCCTCCTCT
GGTCATCCGGGTATTGGTCGGACAGTGCACTGCCTTAGTGAGAAGTACTGGTGGCCAACC
TTAGCTAAGGACGTGAGGGTTTATGTTTCCTCCTGCTCGGTGTGCGCCCAGTGTAAGGCA
CCTAGACACCTGCCCAGGGGGAAGTTACAACCCCTACCCGTTCCACAACGGCCGTGGTCT
CACCTATC
>NODE_11098_length_166_cov_19.421686
TGACCTGGTGAATAAGTGTAGCATTTTGATTGGTTGTGTTTGGAAAAGGAAAGCAAGTCA
CTTCCTGTTAGATTTTTGTGTTTTAGGTAGAGAATTGTGTGTAGTGTTTTGAAAAAAGTG
TTTTATGCAATTGACAACTGAGTCAAAGGCTGAGAAATAGCTTATGGTTTTGGAGATTTG
GTGTGTAGTTTTGCACTTTGAGTGAGAGGTTTCAAAAATCGTGTGACATGAAAA
>NODE_11100_length_69_cov_13.666667
AAAACAAACAGGTTGAGTCGGCAGCGAGACTAACATGGTCGTCTTGACTATGATCTGACG
ATGAGTGGCAAGTTTGACCGGGTCTTAAAGGCTGAGGTGATTATGGTGAATGAGCTGCAG
CTGGAACCCTGACTCCC
>NODE_11117_length_69_cov_13.521739
ACACACACACACACACACACACACACACACACACACACACACACACACACACACACACAC
ACACACACCCACACACACACACACACACACACACACACACACACACACACACACACACAC
ACACACACACACACACA
>NODE_11118_length_240_cov_6.800000
ATGAGTTGTTCGACGAGCAGGTGTCCACATACTTTTGGTCATTTAGTGTACATTCCCTTT
CCATGGAAATGTGTAACTCTCTTTGCAGATGAGTTTATATCTAATTTAATACCTTTGCTT
TGTCTGTTTTTGAAATCATTCATTTCAGAGGTCAGAGGTCAAGCTGAGCCGGACCAAAAG
TGGAAGAGTGGAAAAGGTTACTGGTTGTGATGACATCACTGGTTAGAAGTCAGTGATGAA
AAGATATTCAGTTGACTGCATGTTAGTCTGTTGATGTTAATTTAACCTCTCTCCCTCTCT
CTCCCTCt
>NODE_11131_length_69_cov_8.782609
AATTGTGCAAGTTCTCCCACTTAAAAAGATGAGAGAGGCCTGTAATTTTCATCATAGGTA
CACATCAATTATGACAGACAAATTGAGGAAAAAAAATCCAGAAAATCACATTGTAGGATT
TTTAATGAATTTATTTg
>NODE_11133_length_69_cov_19.391304
CCACAAATGTGCATGTGTCTGCTCAAACGGTCAGAAACAGACTCCATGAGGGTGGTATGA
GGGCCCGATGTCCACAGGTGGGGGTTGTGCTTACAGCCCAACACCGTGCAGGACGTTTGG
CATTTGCCAGAGAACAC
>NODE_11137_length_69_cov_5.434783
GCAACAGAAGAGGGGAGACAAGAGAGACAGCAACAGAAGAGGGGAGACAAGAGAGACAGC
AACAGAAGGGGGGAGACAAGAGAGACAGCAACAGAAGAGGGCAGACAAGAGAGACAGCAA
CAGAAGAGGGCAGACAa
>NODE_11139_length_69_cov_7.521739
ATCACATTGTATGATTTTTAAGTAATTAATTTGCATTTTATTGCATGACATAAGTATTTG
ATACATCAAAAAAGCAGAACTTAATATTTGGTACAGAAACCTTTGTTTGCAATTACAGAG
ATCATACGTTTCCTGTA
>NODE_11140_length_110_cov_6.418182
CACATAATTAGTTAAATAAAGTCCACCTGTGTGCAATCTAAGTGTCACATGATCTGTCAC
ATGATCTCTGTATATATACACCTGTTCTGAAAGGCCCCAGAGTCTGCAAAACCACTAAGC
AAGGGGCACCACCAAGCAAGCGGCACCATGAAGACCAAGGAGCTCTCCAAACAGGTCA
>NODE_11152_length_93_cov_50.322582
CTCTACCCACATGTACATATTACTTCAACTACCTCAACTAGCCGGTGCCCCCGCACATTG
ACTCTGCACCGGTACCCCCCTGTATACAGTGGGGAAAAAAAGTATTTAGTCAGCCACCAA
TTGTGCAAGTTCTTCCACTTAAAAAGATGAGAGAGGCCTGT
>NODE_11165_length_69_cov_5.000000
GGTCAGGGAGGTGACCAAGAACCCGATGGTCACTCTGACAGAGCTCCAGAGTTCCTCTGT
GGAGATGGTAGAACCTTCCAGAAGGACAACCATCTCTGCAGCACTCCACCAATCAGGCCT
TTATGGTAGAGTGGCCA
>NODE_11173_length_164_cov_14.963414
TGGGGATCACGACCGGGGCCAGAGCCGCCACCGTGGACAGACGCCCACCCAGACCCTCCC
CTAGTCCTGATGTTGGTGCGCCCGGAGTTCGCACCTTTAGGGGGGGGTACTGTAACACTC
TGGCTCTATGGACGTTTATATTGAGCCAGGGTTGTTCATTTTCTTGTGTTTGGGTGTATT
TCATTTGGTGGTGTTGGGGATGGGTGAGTTTCATTTTGTTTGTGTCATGTGG
>NODE_11174_length_565_cov_12.169911
GGCGGGGCTGCGGCTAACGGTTTCCTCATGATTGACTCGAGGGGCTTGTGGTCTGATTCC
ACAATGACTTGTCGTCCATAGACATACTGATGGAAACGCTTACATCCGAACAGAATGGCG
TACAGCTCCTTTTCGATTTGAGCGTAGTTGATTTCACAGTCTGTGAGAGATTTGGAAGCG
TAGCCGATGGGTTTTCCTTCTTGCAGTAGCACTGCCCCTAGTCCATACTTTGACGCGTCC
ACCTGGAGTCTGAGCTCTTTGTTGGGGTCGTAGTAGGCAAGGATTGGTCCTGGTTCTCTC
GTGATCAAGTCTTTCACTTTCTGGAAAGCGATGTCGTGTTGGTTGTCCCAGAGGAACTCA
CTGGACTGCTTTAGCAGCTGACGCAGGGGTGCATTAGCATTGGAGAGGCTGGGTGCGAAC
TTGGCTAAGTAGTTGACCATGCCAAGCACTGTTTCCAGCTCTGCGCGGTTCTTTGGTGGC
TCCATTTCCTTTATGGCTGAGATCTTCTGCGGATCTGGCTTGATTCCATTCGCTGTGAGA
AGATGTCCGAAGTAGCTGACCTCTGTAGCGCCGACTGTGCTCTTCTCGGGGTTGAGCCGG
ACTCCTCTCTCGCGGGACCTTTGCAGCATCGCG
>NODE_11175_length_69_cov_4.202899
TAGCGCCGACTGTGCTCTTCTCGGGGTTGAGCCGGACTCCTCTCTCGCGGGACCTTTGCA
GCATCGCGCTGAGGTTTCTGTCGTGTTCCTCTTTGGTTCGACCATAGACAAGGATGTCGT
CCACAATTGCCACGACT
>NODE_11176_length_363_cov_12.035812
ATCACCAGTGTGCATTTCCCTTTCCTTACTCCATCCCTCCTACCCTGTCTCTGCACCAAG
CATTAATTGTGCCCGAACAGTGCCACATGCCTCAATGAAAATAAATTGCTTTTAATTTGG
GCTTTCCTATTTTCCACGGCCGGCGTCATTTAATTTCATTAGCAGCGAACCTGTTGAGCG
CTTTTTCAAAAGCGTCGTTTCGCGGACGCACTTGAAAATGAAACCAAGCCTTTTTTTCTC
TTCTCCCCCCTCCGCTCCTCAATTAACAGAATCGTTCCCTTTCAACTAAAATGAATGTTA
TTGAAACCAATTAGCATAGACTGGAAAATCTCTCATTAATGAGGGGAGTGTGGGTGAGTA
AACAGGAATGAAAAGATGAAATTAGAGGAGAGCCTCTTCTTGTTGGCCCAGAATAATGAC
ACGCTTAGTCG
>NODE_11177_length_171_cov_10.116959
GAAGCAGGGAATGGAAATTACAATGTTGTCTTTGACTTGTGTGGCATAAACCAGAGATGT
ATCCATCCGAGCCCGTGTGTCCTTCACAACCCTTTATTATTTATAACGCTCGTTCTTTGA
GCAATGACCAGTACTAATGCATAACCTTCTGTCCTTCTGGCTGATTCGTTTCCTTTGAAA
CCAAAGATTGAAGGAAGAGATAAGGGGTTGCAAGGGAAGGGGTGCAGGGGAGGAGGTGt
>NODE_11179_length_376_cov_8.029255
TCTCTACCTCTTCCTATATGCCTCGCTCTCCATCCCTCTCCTCCTTTTGTGACTCTGTTC
TTCTTAATCATCTGTGTTGCTTCTTGATCATGTCCTGTGTTTTTTTTTGTTTTTTGTTGG
ACAAGTTTGAAATTGCATGCGTCAGGACTTTGCTAATTAAAGCCATACATTCAAAAATGC
CATAATAACTGTTAATTAGCTTGATGCTATTTTCAGCATAATTTGCTAATTAGTAGAAAA
CCTGTACAGCATTTCTGCCTAATTACGGTGCGGCGCCACACACTGGCATCTGTGACTGGA
CTCCAAATGATGCCATTACAGCAGACCCACATTACCCATTCATTCAAAACACTTCATTAC
CTATCCTGATATTGACAAACTCTGAAGTCAGCTGAATTTGAACCAATATGATTTATGTCA
TGTCTCTTTCTTGTCTTTTTTCAc
>NODE_11184_length_179_cov_145.994415
TCTGGCATCTTCCCCAATATTTGGAACCAAGGACTGATCACCCCAATCCACAAAAGTGGA
GACAAATTTGACCCCAATAACTACCGTGGGATATGCGTCAACAGCAACCTTGGGAAAATC
CTCTGCATTATCATTAACAGCAGACTAGTTCATTTCCTCAGTGAAAACAATGTACTGAGC
AAATGTCAAATTGGCTTTTTACCAAATTACCGTACGACAGACCACGTATTCACCCTGCAC
ACCCTAA
>NODE_11185_length_69_cov_14.405797
TTAGTGGTAGCCAGATGGAAAGCATGGCCAGCTGTAGCAAAATGCTTGTTGAAATTCTCG
ATTATTGTGGATTTATCGGTGGTGATAGTGTTTCCTAGCCTCAGTGCAGTGGGCAGCTGG
GAGGAAGTGCTCTTATT
>NODE_11192_length_69_cov_3.826087
CAAAGAATATCACAAAATATCTGTTTACTCAGTGGTATTTGAAAAACAGAGGTTTCTGTA
GTGTAGTGATTATCACGTTCGCCTAACACGCGAAAGGTCCCTGGTTCAAAACCAGGCAGA
AACATATTTCTCTGATT
>NODE_11194_length_69_cov_4.420290
CGTTTGCCCACTGACAAAGACATGATCAGTCTATAATTTTAATGGTAGGTTTATTTGAAC
AGTGAGAGGCAGAATAACAACAAAAAAATCCAGAAAAACGCATGTCAAAAATGTTATAAA
TTGATTTGCATTTTAAt
>NODE_11195_length_69_cov_6.710145
TTAAGAAGGAAAGAAATTCCACAAATTAACTTTTAAGAAGGCACACCTGTTAATTGAAAT
GCATTCCATGTGACTACCTCATGAAGCTGGTTGAGAGAATGCCAAGAGTGTGCAAAGCTG
TCATCAAGGCAAAGGGT
>NODE_11200_length_69_cov_3.420290
CTGGTCCTGCTCACACTGCCCTACCCTATGCTTTGACTTCTTTCTCCCCTCTCTCTCCAG
ATAAAATCATGCGACTTGTGACGGCAGGCCGCCCAACAACCTGCCCGCTTGACCCTATCC
CCTCCTCTCTTCTCCAg
>NODE_11201_length_295_cov_139.535599
TCACTTCCCCTAACTGGGAGGGGGCCAGAGACAATTACTCGATGCCGACACATCTTTCTA
GCTGATTTACACGCTGAAGCTATGTTGCACTTGGTGACCTCTGACTGTTTCATCCTAACA
TCGTTGGTGCCGACGTGGATAACAATATCTCTATACTCTCTACACTCGCCAGTTTTAGCT
TTAGCCAGCACCATCTTTAGATTAGCCTTAACGTCGGTAGCCCTGCCCCCTGGTAAACAG
TGTATGATCGCTGGGTGATTCGTTTTAAGTCTAATACTGCGGGTAATGGAGTCGCCAATG
ACTAGGGTTTTCAATTTGTCAGAGCTAATGGTGGGAGCCTTCGGCGTCTCAGACCCCGTA
ACG
>NODE_11202_length_106_cov_9.811320
TACTGATTCAACTAGTCATCTAGTCATCAACCACTTCACTAGGACAGCACATCTACTGAT
TCAACTAGCCATCTAGTCATCAACCACTTCACTAGGACAGCACATCTACTGATTCAACTA
GTCATCTAGTCATCAACCACTTCACTAGGACAGCACATCTACTGATTCAACTAG
>NODE_11209_length_69_cov_3.492754
GCACACCTGTTAATTGAAATGCATTCCAGGTGACTACCTCATGAAGCTGGTTGAGAGAAT
GCCAAGAGAGTGCAAAGCTGTCATCAAGGCAAAGGGTGGCTACTTTGAAGAATCTCAAAT
ATAAAATATATTTTGAT
>NODE_11224_length_235_cov_10.825532
ATATTTGTAATTTGTGGTTTCAGTCCTTTCAGTAAAAACTGTAAAAATCCTGAGTCAGAA
TATTTATATCTTTCTCTTTTTTTCTAACGTTCCTCCAGCTCACGCACAATGAAATCGTGC
TTCATTAAAAGTGTATTCATCTTGTCTCTTGTCTCCAGGGAGGCACCTTAAGATGATGTT
GTGTCTTTTTCTTTAAATTGTCTGAGAGAAAAAAATCTCCCAGATTTGGTCCCTGTCAGT
CAGAAATAATTGTGTGCTTAATCTTGTCCCTGATGGATGACTTGGAGTTCAGCAATGGGC
CAG
>NODE_11225_length_366_cov_12.778688
ACCATGTTATGCTCTTTTTTTGGTTGCGAATTTCTGTAAAAAAATTAAAATATTCGCTCA
AAGATGCGGTATCGGAGGTGTCAAATTTTTTTTGCCGTCTCTTGATCGTATTACTTCCGC
AGTCCTGGTTTCCAACGCGTCTGAACTTTTTCCTTTTCTCTTGTATTTTGTTTGTGGTAC
CCAGCTTTTTTTTCCCCTCCTTAAGACTTTAAAAGCCTTCAGCTCAGTAAAGCAGCACAA
ATTATCTTGCCACCTTGCGCAGCTCTGATGCTTTGGCCGCTAACTTTGGAAGGCCCTTTA
CTACTGCTTCAAAATTAGCATTGTCAAAGCAGTTAATGAATATTAATATTGTATTTGTCA
TTGGACCTGGCCCATTGCTGAACTCCAAGTCATCCATCAGGGACAAGATTAAGCACACAA
TTATTTCTGACTGA
>NODE_11228_length_69_cov_8.811594
TGGTGTTCTTCGGCTTGCAAGCACCCCCTTTTTCCTCCAAACATAACGATGGTCATTATG
GCCAAACATTTCTATTTTTGTTTCATCAGACCAGAGGACATTTCTCCAAAAAGTACGATC
TTTGTCCCCATGTGCAG
>NODE_11248_length_208_cov_17.009615
GGTAACGAGTGTCAGCTGTCGGCTCGTTATCTCTGATTGGGAGCCATATTTAAACTGTCA
GTGTTCACCTTAGGGTTGTGGGTTTTTGTTCCATGTTTCAGTCTGTGTACTGAGGACTTC
ACTATCCGTCATTGTTTATTGTTTTCTCGTTCGTGCACTTTAACTTTAATAAAGTCATGT
TCGCTACAAACGCTGCGCTTTGGTCCACTCCTTCCGTAGACGGCCGTGACAGAAAAACCC
ACCATACCAGGACCAAGCAGCGTGTCCAGGAACAGg
>NODE_11252_length_579_cov_12.682211
TAGCTTTCAGTCCACCCAAAAATCAGGAGGATTTGGAGTAAGCTTGGCATAATGCATCAG
TTTTTGATCGTAGCCGTAGTTAACATTAAGGCAGAGTGGGAAGGCGAAGAGGAATCTCAA
CAGTGTCCTTTAATCTCCCTAACAGGTGTCAAAATGGAAGAGACGCTCCCCCCTGGCACC
AGCTTGAAATGCACAATCTGTAACTACACGGCGGATTCTCTTATTACATTCCAACATCAC
ATCCTCTCTCACCTGTCACAGGCAGCCTTCAGATGCAATCACTGCCATATCAGCTTCCAG
AACCACAGGGAACTCTTGCAGCATCAGGACTTACACAGCCACCATGGCCACGGCGGTGGC
AGCAAACTTCACAGGGAGAGCGACAGTGAGCACTCCCCCAGGGGGGCGGAGGAAGCCCTG
CAGCAGGCAGCGGCCCGCGTCGAGCTGGCCAACCGGAAGGAAGCCCTCCAGAGTCCCAAA
GGATCCCTCAGCAAGGACGCCACCACCGACAGCGAGCTGGAGAAGGCTGAGAAAAAGCCC
ATGCTGTCAGGGCAGAAGGACAGTGGCCACCCTGGCAGTAAGGCGAGCTTCTCTTACACC
CGGATCAAGTCTGAGCCCTCCAGCCCCCGCCTGGCCTCCTCtcccgt
>NODE_11259_length_207_cov_8.859903
TTTTCTAAGTTATCTTTAGTTTGTTTTTCTCCCCTCGTGGAGTTATTTTGTTTTGCCTCC
TGTTTTGTTAACATACCTCTTTCTGAGAAGAACTTTTGTTGGACTATTTGTGAATGGCGA
AGAACCTTTGTTTTTACATTAAATCTACTGGCCTGGAGTATTGCCTTGGGTGTTTCATTT
GGGTCCTACTACACCTCCTCTGTGGCTAAGGGGTATTACCCCCAGCTCTCCACATCTGAG
ACCGGAGTTCTAGCACGGCTTGTGACAGAATAACC
>NODE_11260_length_224_cov_6.553571
GTCGGCTGAGAACGGCTTCATGGCGCTGGAAAGAAGCCTCATGTCGAGTGATCACCGCCA
ACAGGTCCTGGGAACTGAGTGTTTCTGGGTCCATGATTGACTTGGTTTTTCTGTCACAAG
CTGGGCTAGAACTCCGGTCTCAGATGTGGGGAGCTGGGGGTTCTACCCCTTAGCCACAGA
GGAGGTATAGTTGGACCCAAATGAAACACCCAAGGCAATACTCCAGGCAAGTAGATTTAA
TGTAAAAACAAAGGTTCTTCGCACTTCAAAAATAGTCCAACAAAAGTTCTTc
>NODE_11262_length_964_cov_9.927386
CTTAGTCGTGATAGACCTGAGAGGATAGGCAGCAGGAAACCTAGTGGTCTGACACATCAC
AGTCAACAAATAATTACTACCCTTTCTGGAACGAGGCAGAGGACCAACACAGTCAATAAT
CAGATACTCAAAAGGTTTACTGAGTACAGGAATAGGGAACAGTGGTACCGGCTTAATAGC
TTGATTAGGTTTACCAGTTAATTGACAGGTGTGACAAGTTTTGATGAAATCAGAAACATC
CCTCTTTAATCTTGGCCAAAAAAAATGTCGTAATATGCGATTGTAGGTTTTTCTCACACC
CATATGCCCAGCAACGTCGTTGTGAGAAGTTGTCAGCACCAACTCACGAAGCTTAACTGG
TACCACAACCTGACTAATCGCCTCCCCCAGAAAACAACTACCATGAGACATCCACTTTCT
CATCAGGACCTCCTCTTGGAGAAAATAGCCCTGTGCGACATCTCCCAACTGTTCCACAGG
CACAATTTGGTCCCGCAACTCTTCTAATGTAGGGTCAGTCCGTTGCGCCTCGATTAAATC
GGAGCGGGATACAGATAACGGGATAACAGGGAAAACAGTAACAGACTTCTTTATGGTATT
CTCGTTAGCCAGCTCCGTGACCAGGTCGTCATGGATCATAGAACGCGTCACTGCACACGC
AGAAAACACCTCTGGGAAATTCTGCGCACTCTCATCAGGAATCCCTACAATTGACGGCTT
AGTGGAAACCACTAAAGATGGAAACGCGATAGGCCACACACGCTCCCCAGCCAAGTTATT
TCCAAGGATCACGTCAATACCCTCAATAGGCAATGAAGGACGCACCCCCACAACAACCTC
ACCTTTCACCAGTCCACAATCCAACATCAGTTTATGCAATGGAACTGACAGAGTGTTCAA
ACCTATTCCCCTAATTAGAACACTATTCCCCGAATCAGTCTCCGCAGAGAAGGGTAACAC
AGATTCCAACACAAATGATTCAGAGGCACCTGTGTCTCTTAGGATCTTTACTGGCACTAG
GTTCTTACTTCc
>NODE_11263_length_457_cov_6.719913
ACATGTAAAAGTCAGCAGTCATCATACAAAGCAAATGGAACATTAGAAAACAAAATACCA
TTTTTTTCCCTTTTGGACTAGTGGTTGGTGGATTCAAATTAAACAAGCCTAAAGAAAACC
AAACAAATCAACGCAGAATAACCTTGAACTGAATCAAATGCAAGTGACTTCCAAAAATGA
AGAAAACAAGATATAAATCATTTTGTCAACATGGACATTTGGCATTCAGTGAAGTTTTAA
TTACCTCTTTACGCCATAGGCCATATTAAGCAAATTGTCCAGCCTGTAAAGAGAAGGAGG
GTTCTGGGGTTAATGCCAGGCAGATGGTCGACTCACTCAATGGAACTAATGCTACATCCC
TGCCTCAATCAAAGAAGAAAGCCATCCAGAGATGGGCCATTACACTGAGGAGCCACACCG
GTCAGGGTTGGTGTCATTCACACAGTAACAAAGCAGCAGGCTAGCTAGCAACAGTACTGT
ACAGCGCTATCACAAGAGGTCACTTTGACGCCCAATCAGCCAGCa
>NODE_11266_length_2286_cov_10.398951
GGGTCCTCTTCTGTGCCTGACAGAACGATCTGACCATCATGGACCCAGCGCACTCCCTGA
CCACGATGGAAGAAGAGCCAGAGATGACTGCCCTACAGCGACTGGAACGCTCTGAGGGAG
ACATAAATCGGATGGCTGGCGACATCGCTTCCCTTCTCCAGCTATTCAACCAGCAGCAAC
AACAGTTCCAACTGCAGCAACAACAGCTAGCCCAAGCCCTGCAACTACTCTCAAACCCGG
CTACTCCACCTGCACCCCCCCCTGGTCCTTTTGTTCCTGTACCACCGATACTCCTTCATC
CCTCCGCTGGAGGTCCCAATGCTGCAGGCCCGGCAGTGCTGCCACCAGATCCCCACGCTC
CTGAACCAAAGATTGGGAACCCGGAACGTTTTGATGGCAACCAGAAGCAAGTAAGACCAT
TCTTGAGCAGCTGCCGAATCCAGTTTGCACTACAGCCCAGGACTTTCTCAACAGAGGGAG
CCAAGGTGGGGTATGTCATCACACATCTCACCGGTCGAGCTCGGTTGTGGGGAACGGCGG
AATTCGACCGGCAAACCCCAGCCTGTGCCTCCTTCAGTGCCTTTGAGGAGGAGATGTTAA
AGGTCTTTGACCTAGGCTCGCCAACAGCCGAAGCGTCACAAGCTCTGCTCACCATCCGTC
AGGGCAATCGGACAGTGGCAGACTTCTCCATTGACTTTCGTACCCTGGCCAGTCAAAGCT
CGTTTAACCCAGAGGCACTGGTGCAAGCCTTCCTCCATAGCCTGGCGGACTATATCAAAG
ACGAGCTTGTTTCCCATGACCCGCCCTCAACGCTTGATGCCGCCATTGACCTTGCCGTTC
GCATTGACCGCCGTATACAGACCCGGAGGAGGGAGAAGGGCCGTCTCAGTCAACCTGCCA
TCCGTACTCGGGTCGATACCGCTTCTGTCCAGCCCCTGCCTGTCAAGTCCCATAGCCAAC
TCAATCAGCCTGAGCCCATGGAGATTGGCCGTGCCTCTCTGACTCCCGAGGAGCGTCGGC
GCCGTCTAAGCTCCAACCTTTGCCTCTACTGTGGTGGCGAGAATCACCGTGTCGCTACTT
GTCCGGCAAAAGCCGCAGCTCACCAGGTGTAGGGGAGATCCGGGTGAGCTCAACAAGCCT
TCAGTCTCCCTCCATCCGAAAGACCCTGCTTCATCTCCGCCTTCAGCTTTCTGACAAGAC
TCATACATTGGCCGCCCTTGTGGATTCCGGAGCCGAAGCAAACATCATGGACCCTGAGCT
TGCACAGCAACTGGGCGTGAACCATCATCAACTGACACAACCCATTCCTGCACGAGCCCT
GGATGGGCATCATCTTGGCACTGTCACTCATATCTCCGCCCCTGTGACAATCCTGCTGTC
AGGAAACCACCAGGAGTCCATCCAGTTTCACCTCCTACACTCACCTGGCCAACCACTCAT
TCTTGGATACCCGTGGCTCCGTCAGCACAACCCCCACATCGACTGGGAGACAGGAACAGT
CCGTGAGTGGGGAAGGAGTTGTCACCAGACCTGTTTAAGGGGGGCCACCCTGCCCGTTCA
CCGGGAAGGATCTAGCGCTACCTCCGACATATCCAATGTTCCGGCCTGTTACCACAGCCT
GAAAGAGGTGTTCAACAAATCCAAGGCGACATCTCTACCCCCACACAGACCCTATGACTG
CGCGATTGATCTCCTGCCTGGCACAGCACCTCCCAAGGGTCGTCTGTATTCACTGTCAGC
CCCGGAAAGAAAGGCCATGGAGGACTACATTAATGACTCTCTTGCCGCCGGGATAATTAG
ACCGTCATCTTCCCCCGCAGGAGCGGGATTCTTCTTTGTCGGCAAGAAGGACGGTTCTCT
TCGTCCATGCATAGATTACCGGGGTCTGAACGACATCACGGTTAAGAATCGCTACCCACT
GCCCTTACTTTCGTCTGCCTTCGAACTGCTGCAGGGAGCCACTGTATTCACAAAGCTGGA
CCTTCGCAATGCCTACCATCTGGTGCGGATGAGGGAGGGAGACGAATGGAAGACAGCGTT
CAACACACCAACCGGCCACTATGAATATCTCGTCATGCCCTTCGGCCTCACCAATGCCCC
AGCAGTTTTTCAAGCCCTAGTGAATGATATCCTCAGGGACATGCTAAATACGTTCGTATT
TGTGTACCTTGACGATATTTTAATATTCTCAAAGACTCTGTCAGAACACACGCACCACGT
CCGGTTGGTCCTGCGCCGCCTGCTGGAGAACTCTCTTTTCGTGAAGGCAGAGAAGTGCGA
GTTCCATGCCAAGACCGTTTCATTCCTGGGGTATGTGGTGACCGAGGGCAGCATCCAGAT
GGATCTCACGAAGg
>NODE_11274_length_69_cov_5.550725
TGAAAATGGGTTGTGGATGGGTATTCCAGCATGACAATGACCCAAAACACATGGCCAAGG
CAACAAAGTAGTGGCTCAAGAAGAAGCACATTAAGGTCCTGGAGTGTCCTAGCCAGTCTC
CAGACCTTAATCCCATa
>NODE_11282_length_148_cov_8.466216
AAGCTAGCCTCTTCAGCTAGCTCCTCGTGAGTCGGCGACGTTGAAATTGGTTCGTTGTCT
ATCTCATTCCAATTATCTTGTTTAGCGCCCCCTTTTTTGTTGCCTTTTCCCTTTGTCATA
TTTGTTTGAAGTTATAGGTTGTGAGAGGTTAAGATAAATATTAATTTGTTTCAAAATTGA
GCGGAGCTCTAGCAATGCACGTCTACTCCATAGCAc
>NODE_11283_length_69_cov_70.913040
ACAAAAACGGGTCACGACTCCTGCAGCTCTGTCGCACGCTGGGTATGTACATAGTCAATG
GTAGGCTTCGAGGGGACTCCTATGGTAGGTACACCTATAGCTCATCTCTTGGCAGTAGTA
CTGTAGACTACTTTATC
>NODE_11287_length_158_cov_5.848101
TTTCAGTCTTTTTGTAGTGTAGTCCTATTCTATTACCCCAGTGATATCTGAGACGTGCTG
AGAGCTAGTCACATAGTAAAGGAGACATACAGTTGAAGTCGGAAGTTGACATACACTTAG
GTTGGAGTCATTAAAACTCGTTTTTCAACAACTCCACAAATTTCATGTTAACAAACTATA
GTTTTGGCAAGTCGGTTAGGACATCTAATTTGTGCATGACACAAGt
>NODE_11296_length_163_cov_7.245399
TTCAAGCGGCAGACAAAGATACACTTGCCTGTGTGCAGATGATTGGTGTGGTTAGCTAGC
TAGCTGTGCAAAACTGGCTAGTGGCGACGCACCTCAATACCTGCTTTGTTATTGTTTTAT
TTCCGAAGGGGATGCTGACAAAGACACGAGCGGAGAGCAGAAAAATAAGAAGGGTGTTAA
GAGACGCCGGGAGGAACATGGAAGGGGCTACTTTGAGTTTATTGAAGAAAG
>NODE_11297_length_458_cov_5.399563
TACCTGACAAACCAAAACACCTACCTAGCCACCTAGCTGAACTGTGTGGACCATCATGTA
ACACCTGGGTCGGGACGCACCGCACACTTGGGGGGCGGGACGCACCTCAATACCTGCTTT
GTTATTGTTTTATTTCCAAAGGGGATGCGGACAAAGACACGAGCGCTGAGCAGAAGAATA
AGAAGGGTGTTAAGAGACGCCGGGAGGAACATGGAAGGGGCTACTTTGAGTTTATTGAAG
AAAGCAAGTACAGCCGGTAAGGATGGTGCAGTAGCCGGGTTAACCCTTGGTTAGCTCCGA
GTCGCCCTGGCCTGTACAACTCCCAGCTCTCTGCCTTATCGACCTGCTGTGTTGACATTA
ACAGCCAACACAGTCCTTAATGCTACCCCTGACCCCTGCTGCTAAGAAACATAATTTTTT
CAATTTACCTCTACATGGGCATTACCTTACTATAACCTGTTATTACTGAATACAGGGTTG
ACAGTATGCATGCAAAGCCCAACTGTAGTGTAGGTAATGGTGGTTg
>NODE_11314_length_69_cov_8.217391
AGGAAAGAAATTCCACAAATTAACTTTTAACAAGGCACACCTGTTAATTGAAATGCATTC
CAGGTGACAACCTCATGAAGCTGGTTGAGAGAATGCCAAGAGTGTGCAAAGCTGTCATCA
AGGCAAAGGGTGGCTAT
>NODE_11321_length_157_cov_8.108280
GTCTCTGGGCCTCTCCTCTGTGTCATACAGCCGAGACAGTGCGTCTGCCTTCACGTTCTT
CGTACCCGGAATGTATGAGAGTGTGAAATCAAACCGGGTGAAGAAGAGGGCCCACCTGGC
CTGGCGAGGATTCAGCCTCCTCGCTGCCCGAATGTACTCCAGGTTACGGTGGTCTGTCCA
GACGAGGAAAGGGTGTTTCGCCCCTTCGAGCCAATGCCTCCACAC
>NODE_11322_length_203_cov_3.684729
TTACCTCCTTGTTGAAGGGTGGGCCGTCCCGGCTCAGCTGGTCTGCTGAGGCTGATTTGG
CCTTCAGTAGATTGCGGGGTCTGTTCACCTCAGCCCCGGTACTGGCTCACCCCGATCCAT
CACTACCGTTCGTAGTGGAGGTGGATGCGTCCGAGGTAGGGATAGGAGCTGTCTTATCCC
AACGCTCGGGCACGCCACCCAAGCTCCGCCCCTGTGCCTTCTTTTCTAAGAAGCTCAGCT
TGGCGGAGCAGAACTACGGCGTTGGTGATCg
>NODE_11327_length_69_cov_7.101449
CCCTCGCCAATTTGTTGATATATATGTTGAAGAGGGTGGGGCTTAAACTGCATCCCTGTC
TCACCCCATGGCCCTGTGGAAAGAAATGTGTGTGTTTTTTGCCAATTTTAACCGCACACT
TGTTGTTTGTGTACATG
>NODE_11340_length_256_cov_8.832031
CCAAGCATCTTCTCGACCCCCATCCTGCTTTGGCAAGGCACCAAGTAGCACAAGTACCGA
CTAGCCAATGGGGTTCAGGGGGAGGTCCATGAGCTCTGACCAGTCAAACACAGTCACTTT
CCTTATATGGCAGCTCATCTCCATGGTAACATGTGCTAAATTGCAGCAGTTGTGTCAAAG
TTCACTATATAGAGAGCTCAGTGAGCTGATCAGAGAGAAAGCATTCTGCCAGCCAAGCTC
CTACTATTCGCAATCACTTCCTAACCTCACCCTTTTTAACATATTTAATCACTTTGATTC
TCTgttctttttcttattattttt
>NODE_11352_length_73_cov_25.410959
AGAATTTGTAGATAATTGGCCCTCTTTCTGGGACTCACCCACAAACAGGACCAAGCCTGA
CCTGCTGATGAGGGACGGACTCCATCCTAGCTGGAGGGGTGCTCTCATCTTATCTACCAA
CATAGATAGGGCTCTAACTCC
>NODE_11354_length_178_cov_13.421349
CTTTCTCTGGCCACCTTGTGAGTGCTACCTTACTGCAAGCAGACATGTTTGAAAGGTACT
GCCATTCATTTCCTGATGAGGCTCTGAATGCCACTGTGAATGCATACCCCATGCTGAGCA
AGGCAAAGCTCAAGACAGAACTATCTCTGATCTATGAGAATCCTGAATTCAAGGGAGGCT
GTGGTGCACTGGCACTGTACCAGGTTCTCATGAGCTACAACCTCCAGGAGACGTTCTCTG
AGACTG
>NODE_11360_length_414_cov_10.316425
CTCTTCTCAATTTACATCAACAATATAGCTCAGGCAGTAGGAAGCTCTCTCATCCATTTA
TATGCAGATGATACAGTCTTATACTCAGCTGGCCCCTCCCCGGATTTTGTGTTAAACGCT
CTACAACAAAGCTTTCTTAGTGTCCAACAAGCTTTCTCTGCCCTTAACCTTGTTCTGAAC
ACCTCCAAAACAAAGGTAATGTGGTTTGGTAAGAAGAATGCCCCTCTCCCCACCGGTGTG
ATTACTACCTCTGAGGGTTTAGAGCTTGAGGTAGTCACCTCATACAAGTACTTGGGAGTA
TGGCTAGACGGTACACTGTCCTTCTCTCAGCACATATCAAAGCTGCAGGCTAAGGTTAAA
TCTAGACTTGGTTTCCTCTATCGTAATCGCTCCTCTTTCACCCCAGCTGCCAAACTAACC
CTGATTCAGATGACCATCCTACCCATGCTAGATTACGGAGACGTAATTTATAGATCGGCA
GG
>NODE_11362_length_339_cov_9.076696
AATTATCAAAACTGTGTTTGAAAGTGAATGAAGGGTGACTCGCTCTCTCTCTCCCGCTCT
CCCTCGCTCTCCTTCCCGCTTTGACATCTCTGTTTTTTTTTTCTTACTTGCCACCGTTTC
TGGGCTAGGTGATAACTGCCGGTAATAGGATTAACATTGATTTCTTTTTTGCAAGAACAG
AGATGTGCCAGTTCCTGCTATTTATTGAACTGCCAGCTTTGAACTATGAAAACTGACTGC
AGGAAAATACCTAATGCAGCATTTTAAAGGAAAGAAAAGCCTCTGTGCAATTCTTTCTCT
TTTTTTGTTATTTCTGTCTTCTCTGTCTCCCTCACTTATTGTTGTTGCTGGATAAAAGGG
ACTGTGTTCTAAGCCCTGGTAATGCCTTTATTTATGGGCattgtttc
>NODE_11365_length_69_cov_4.521739
GCAATCGGGGGAGAAGGGCCTTGGTCAGGGAGGTGACCAAGAACCCGATGGTCACTCTGA
TAGAGCTCTAGAGTTCCTCTGTGGAGATGGGAGAACCTTCCAGAAGGACAACCATCTCCG
CAGCACTCCACCAATCA
>NODE_11379_length_192_cov_5.020833
TTCAGACCTTTATCTCTGGCCCGCAGCAGATTGAGTGGCGGCCCACCAAACGCTCGCGCC
ACATTCCTATTGATTTCTCTAAATCCCCAACAATAGCATTTGCATGCTTGTTTCTGTAAT
AATACAGATATGCCATTCGGAATTAAAGAGCCTCGCAGACCTGAGGTAACTAATTGTGCA
CTGTGTAATGAGTGCAGTTTCAATTTGATATAACCCACAGCTTTCTCTCAGAGCCCCGcg
ctaagtactttcaagtcttt
>NODE_11380_length_199_cov_5.065327
TTTGAGTTTCCGCTCTACTTCCTGAACTCCTCCCGTCGATGCAATCCACTTCCGTTCTGC
CGGGCTGGGTTTGTTTTGCTAGCTAGCTCCGTTGTGCCGACAAAGCACTGATATCGCAGT
GACAAAGAGGATATAAAAATTACAATTACAACATGAAGAAAAGTGGTTCGGGAACGACGT
GTGCGGTAGTTGGTTGCAAAAACTCGAGAAAGCACCTGAACGAGTGGTTAGATAGAGAGT
GCTACGACCACAAACCAGCTACGAAGa
>NODE_11381_length_417_cov_12.071942
TTTAATAAACTTTCTGGTGTGACGCAATTGTGGTCCTCTTGTCGTCTGTCTGAACCGTGA
CAGTACGATCTGACCATCATGGACTCAGCGCACACTTCCCCCGACATGGAAACCGAAGAA
CCTGAGCAACCCACCGCCATGCTACGCCTGGAACACACTGAGAGAGAGCTAGGCCGCATG
AGCGGCGACATCACCTCTCTGCTTCAGGTCGGCCACCAACAGCATCAGCAGTTCCAGCAG
CACCAGCAGCAGTCCCAGCAGCAGCAACAACAACTCGCCATGATCATCCAACTCCTCACC
AACCTTACCCCAGCCAGTCTGCCCACCAGCCCTGCCTCCGAGTTACCTGCCCCGGTCATT
GCAGCCGCTGCCCCGGAACCCAAGATTGGAAACCCCGAGCGGTTCAACGGCGATTCTACC
CAGGTCCGGCCATTCCTGACTAGCTGCCGACTTCAGTTCTCCTTGCAGCCAAGGACCTTC
GCCAC
>NODE_11386_length_124_cov_129.790329
AGATGGGACAGGTCCCGAGACAGGATCAGGCACAGGACAGGAAGCCGAGCGGGCCGGACG
GTTAGGGACCCCTCTGGGGCGGCCCCTACGGATTGCAGGTTGATCAGGATGCCGTTGGTG
GAAAGCGGTGATGAGAGTCCTATCCACAATCCGACTAGCTGGCACCCAGGTCCTTTCCTC
AGGTCCATAGCC
>NODE_11387_length_1228_cov_10.184039
CCTCAGTTTACCTCTGCTGTCTGGAAGTCTTTCTGTTTGGCCATTGGAGCTACAGTCAGT
CTCACATCTGGTTTTCACCCCCAATCTAATGGTCAGGCGGAGAGAGCCAACCAGAAGATG
GAATCCACGCTACGCTGCCTTGTCTCCTCCAACCCCACCTCCTGGGTCTCTCAGTTGCCT
TGGGTTGAGTATGCCCACAATACTCTCCCTACATCTGCCACTGGGATGTCTCCCTTCCAG
TGCCTGTATGGCTACCAACCTCCCTTGTTCCCTTCTCAGGAGAAGGAGCTCTCAGTGCCC
TCTGTTCAGGCCCATATTCGTCGTTGCCACCGGACCTGGCATCGGGCCAGAAAGGCACTC
CTTAGAGTTTCGGACCGGTATCAGCTCCAGGCGAATCGTCGCCGGATCCCCGCTCCCACC
TATACCATCGGAGATAGGGTCTGGTTGGCCACACGGGATCTTCCTTTACGGACTGAGTCT
AGGAAGTTGTCACCGAAGTTCATTGGTCCGTTTGTGGTGGAGAAGGTGATCAATCCGGTG
GCAGTTCGACTCAAACTACCGAGGACGCTCAGAGTCCATCCCACCTTTCATGTCTCCTGC
CTCAAGCCTGTTCTCCTCAGTCCTCTGTTGCCNNNNNNNNNNTCCTTCTCAGGAGAAGGA
TCTCTCAGTGCCCTCTGTTCAGGCCCACATTCGTCGTTGCCACCGGACCTGGCATCGGGC
CAGAAAGGCCCTCCTTAGAGTTTCTGACCGGTATCAGCTCCAGGCGAATCGTCGCCGGAT
TCCCGCCCCCACCTATACCATCGGAGATAGGGTCTGGTTGGCCACACGGGATCTTCCTCT
GCGGACTGAGTCTAAGAAACTGTCACCGAAGTTCATTGGTCCGTTTGTGGTGGAGAAAGT
GATCAATCCTGTTGCGGTTCGACTCAAGTTACCTAGAACGCTCAGAGTCCATCCCACCTT
TCATGTCTCCTGCCTCAAGCCTGTTCTCCTCAGTCCTCTGTTGCCTCCTCCGCCTCCTCC
TCCTCCTCCTCGGATGATCGGAGGTGGTCCTGCCTACACGGTGCGACGCATCATGGATTC
CAGACGGCGGGGCCGGGGTTTCCAGTATCTCGTGGACTGGGAGGGGTATGGTCCTGAAGA
GAGGAGTTGGATTCCGCGGCGACAGATCCTAGATGCTGACCTCATTCGTGACTTCTACCG
CCTCCATCCTGGCGCTCCGGGGAGTCCGCCCGGTGGCGTTCGTCGGAGGGGGGGTACTGT
AACGATCCCGGCAGTCTGAGTCGGGTCCTGTCTGTG
>NODE_11388_length_71_cov_10.408451
TAGCAGGTATTTATATAGTAGTGGCATAATGTTACCTCATCAGCGTAGCAGGTATTTATA
TAGTAGTGTTTATAATGTTACCTCATCAGCGTAGCAGGTATTTATATAGTAGTGGCATAA
TGTTACCTCATCAGCGTAG
>NODE_11397_length_2566_cov_21.063133
TTTGGATGTGGAAGAGACATCCCTGAACTGTTAACCCTTAAAGAGCCACAAGAGAACAGA
ATTTTGTTATATTTTCGTTAATTTCCCAAGACCTATAATAAAATCCTTGTTTTGTTTGAA
CCTTGTCTCCTTGCACTACTTGAGCAATCCCGCTGAAAGCTGTGTAGCCTCTCGTGACGT
CACAGATGGTGGAGAATACGGGCACGCTCAAGCGTTAATAGTGCATGTCAGAGGAGGATA
CCGAAGGTTTGATCACCCAGTTTTCCAAGTTGGCCGTAGGCTCCCCGCCGACTGAAATGG
AGGACATATTGAAAGCCCTTGTTGCTGGCCAGCAAGCCCAGATGCAAGCAAACGTGGCTC
TCTTGGAGGAGCAAAAGAAAGCCAACCTTCTGAAGGCAGAGGAATTGCAGTTGCAGAGAC
AGAGGGTGGTCCAAAATACCCGCCCAATAAAGGCAAGTGACTTTATATCTAAGATGGGAG
CTACCGATGACATTGAGGCATACCTGCATGCATTTGAGGCCACGGCCACTAGGGAAGCCT
GGCCCAAGCAACAGTGGGTTGGTCTGTTAGCCCCCTTTCTAACCGGGGAATCGCTGAATG
CTGTCCGGGACCTGGGCCCTGACCAGGTTACTGACTATGATGCCCTGAAGTCTGAGATCC
TCAGCAGATATGGACTCACAAAGTTTGGTATGGCCCAGCGCTTTCACAGCTGGACCTTCC
AACCAGACCAACCTCCTCGGGCGCAGATGCATGAACTTGTCCGAATCGCAAGGAAATGGC
TGGATCCGCAGAGGAATACAGCAGCGGCGGTGGTGGAGGCCGTTGTGGTGGATCGTTACC
TACGCGCCCTGCCTTATGAGGCAAAACGGTTCATCAGTCAACAGGCCTTGACCACGGCTG
ATCTGACCGTGGAAGCTGTGGAAAAGTACCAGGCCACAGCGGAGATGCTGAATGCTTCCC
GAAAAGACCCCAGGAGTGCGGCCCCACCACAAATGGGAAGAACCCGTCCAAAGGACCCCA
AGGTCTCGAACCCAGCCACGTCAGGACTTATCCCGGCTCCAGGGGGAGCCAGAAACCAGG
CGGGTCCAAGAAGAGTACACCAGGAGGGGGAAACTCGACAGTGTTACCGGTGTGGGGAGA
TGGGACATATCTCCTGGCAGTGTGGGAAACCAGCCGATGAACCTATGCCCACTGCGGAGT
CCTCCAGCTCAGCACCCACACACCGTTTTGCCTCGCTCTTGGGAGTCGTAGATGGCGGCC
CAGATCGACCCCCCACCTGCCCGGTAACTGTGAATCACCATGATGTGGAGGCCTTACTGG
ATTCTGGTAGCCGGGCCACCCTGGTGCGTAAGGATTTGGTGGGCCCAACGTGTCTGACCC
CGGGGAAAGTCCTCCCAGTTTCCTGTGTCCATGGGGACACCAGAGAATACCCCATTACTG
AACTTACAATGACCAGCACACGGGGAACCATACACACGACGGCGGGGGTGGTTGATTCCC
TCCCCGTCCCTGTCCTAATTGGACGAGACTGCCCAGCCTTTTACCCACTCTGGAGAGAGT
CTCAGGAGAGGATAACCCGAGTACCTCGGAAACGGAGAGGCAAGACTCATCCTGGGAAGG
CTCCGGTGCAATCCTCCGAGTTACTCACTCCCGCCCGGGCTCTGATAGGGATGGCAGGTG
CCCAGACCGACACAGAGACGGAGCTACAGAATCTGGACAAAGAACTGTCTGGTCTGAAGG
GGACCGCTGAGAGGTATCGTTTGTTAAAGCAACAGTTAGACATGAAGACAGAAGAGTTAG
ATATCCTCCAGGCTAAACTCCAACAGAGCTCCTTCCCTAAGCAACAGGAGGAGCTGGAGA
GGCTGCGCAGGACCATCGAGGAGTGTGAGGAGACCCTGCGCAGTAGTAAGGAGGTCCAGA
AGAAGGCAGAGGAGAAGTACAAGGTGTTGGAGAACAAGATGAAGAATGCGGAGGCAGAGA
GAGAGAAGGAACTGAAAGCTGCTCAACAGAAGCTAAACTCTGCTAAAACCAAGGCTGATG
CGTTCAGTAAGAAACTCAAGGAGAGACAACAGGAGGCTGAGTCCCTGGTCCTAGAGTTGG
AGGAGTTGAAGAGAGAGCAGTCTGGCAAGCACCACGGCAATGCGGACGCCCTCTCCCGGC
GTGATGCCTTCTTCGCTGCCTTTACCCCGACGAGGACGTCGGTCCCGAGGAGGGGGATGT
GTGATGTCACGAGAGGCTGTGTCCTGGAGGGACGTTACATCCCCCTGAGGTGGCTGCAAA
CCCAGACAGCTATGGCTCCATCTGCTGGTATGGTCGGGAACTCCACCCCTCTATGGCCAA
TCTTCCCACGCAGCTGAAACAAATGAGGAGCTGATGAGCTGAAGGTTTGGGAAGGGAAGA
GACACAGTCTCCAACCTGGGCTCTCTGGAGGACAAGAGTGCTGCACGTCCACTTCCATGA
GGAATATAAGGATTTGGAGATACTTACCTTTGGGAAATACTCACCTTTGGATATATGCAC
CTGTGGAAATACGTGAGAGACATTTGGAAGGACTTTTTGCTGGGTTGGCCACTAGCTGCA
ACGTGGACTACAGTAAGGCTGGGGAAAAGTTATCTGAGCGAGTGAGAATTATGA
>NODE_11399_length_118_cov_8.864407
TAGTTAGTTAGTTAGTTAGTTAGTTAGTTAGTTAGTTAGTTAGTTAGTTAGTTAGTTAGT
TAGTTAGGTCACTATAGCTATGGCTGAATATAGAGATAATATTGATCATCTTTCCTGTGT
AGTTAGTTAGTTAGTTAGTTAGTTAGTTAGTTAGTTAGTTAGTTAGTTAGTTAGTTAGTT
AGTTAG
>NODE_11403_length_72_cov_8.333333
GCCCAGGGCCTATAACCATGTAACCTGCTGTTATCATTCCAAAGTGTTGTAATATCCTAT
GGGTGATAGTGGGCCCAGGGCCTATAACCATGTAACCTGCTGTTATCATTCCAAAGTGTT
GTAATATCCTATGGGTGATA
>NODE_11406_length_145_cov_149.779312
TCCCTAACCGTCCGGCCCGCTCGGCTTCCTGTCCTGTGCCTGATCCTGTCTCGGGACCTG
TCCCATCTCCCGACCACGGCCCTCCGGCTTCCTCCGAGGATGAGGACGTTCACTCGGACC
GTTCGGAGGAGTTCTAGCCCTCCTCCGGCTCCCCTCCTCCCGCCCGGCGTGGTGTTGCTC
TTGGGACTTCTGGGGCCGTCCCTTGGGGGGGGG
>NODE_11422_length_69_cov_6.173913
GAGTGGCTTCCGTCTGGCCACTCTACCATAAAGGCCTGATTGGTGGAGTGCTGCAGAGAT
GGTTGTCCATCTGGAAGGTTCTCCCATCTCCACAGAGGAACTCTGGAGCTCTGTCAGAGT
GACCATCGGGTTCTTGG
>NODE_11423_length_288_cov_14.545139
TATGTGTGTGCGTGTGTGGTGTGTGTGCGCGCGCATATATGCGGTGTGGATGTTGTGTGT
GTGTGCGCGCTTGTGTGTGTATGTTTCTCCAGCTTCCTCGGTTGATTACGGTTCCTTTGC
AGACAGATGCAGCACCTGGCTAGAGCTGCTTAGGCTGAAAGCTCACACCATAAGACGAGG
ATCAGTTAAGACAAGTAGGAGGACACAGTCGCTAGCAAACTCTGGTACACTCGCACACAC
ACAAACACACACACAAAAATATACATCCCTCCCCAATTGCCACCGGGGGGCGGAGCGTCG
CAGATCATGCACCAGCTGATTAGCTAGAGTGTGAAAGTTGAAGCCCCGCCCCTCAg
>NODE_11425_length_176_cov_4.244318
GTCTGATCTAGCCAGGCTGTACATGCAATAGCTAATTTGGGATTTACCTGACCTTCGAAC
CTGGATTGTAGTTTTCTAGGTGAGTCAGAGAGTTGGTTTGGGCCTCGGACCTATAACCCT
GAGATTAAGATTCTCATGCATTGTGAAAAGTACGGTGATCAGCAAGAGAGTGCTTTGAGT
GGCTCCTGTAGTGCAATCGGTTAGCGTGTGGTAGTTATAAGACAGTACGCAGAAGATTGA
TTAg
>NODE_11426_length_196_cov_11.688775
TGACACGGAGCCCCGCCGATCCTACACGACTGGTCTGCCGACGAAATCGTCTGATGTGGT
TACGACGTAACCACGAAGATTCCATCCATCTGCTAGCCCTGGCCCGTTAGCACACGCTTA
CTCACTAAACTGAACTAGCTACTGGACTAGCTACTTGCTATTAGCCACAGCTAGCAGTGT
TTCACCCAGAACATTTGATTTTTTTCCGCGGGATTAATTTTAATCACTGGACTTTGATCA
CCGGATATTCGGCCAGTCAGcact
>NODE_11427_length_116_cov_17.517241
CCATGTTCGTGACTATGTCCGTGACTTGGCCCAAAGCTATGCTTGAGGCCATATCCATGG
TTGTGTCCATTATAACCTGAGAGCTGAACAGGGCTCCCCTGTGTATAGTAGGAGTTGGCC
CAGCCTTCAAATGTCTTTGGTGTGGTCTCGGTAGCCTGTAGGTTGGAGGTAAAGGACACT
GGAG
>NODE_11436_length_631_cov_151.204437
ACCTTGAGGGTACTGAAGGCTTTGTCGGCTGCTGGGGTCCAGGTGAAGGGTTGCTTGGTG
CTGGTTAGAGCAGTGAGAGGGGCAGCAACGGTACTGTAGTTCCGGATAAACTTCCTATAG
AAGTTAGCAAACCCCAGAAACTGTTGCAGCTTCTTTCTGTTCTCCGGAACTGGCCATGAA
GTGACTGCTGATACTTTGGCAGGATCCATTTGGATACTTCCCTCTGCCACTATGTACCCC
AGGAAGGCCACTGTCTTGACGTGAAACTCACATTTCTCTGCCTTGGCGTAGAGGGAATTC
TCCAGAAGACGATGAAGGACTTGCTGGACATGGCGGGTGTGTTCAGACAGGTTTCTGGAG
TAAATTAAGATGTCATCCAGGTAAACGAAGACAAACTTGTTTAACATGTCCCGCAGTACA
TCATTCACTAGAGCCTGGAACACAGCAGGAGCATTGGTGAGGCCAAAAGGCATAACCAGA
TACTCGTAGTGGCCTGTTGGTGTATTGAATGCGGTTTTCCATTCATCTCCCTCCCGGATC
CGCACTAGGTGGTAAGCGTTTCTGAGATCCAACTTGGTAAAAACAGTGGCTCCCTGGAGC
AACTCAAAAGCAGAGGTGAGCAGAGGCAGAGGGTAACGGTTTTTCACTGTGATGTCGTTG
AGTCCCCTGTAGTCGATGCAGGGGCGAAGAGATCCGTCC
>NODE_11439_length_81_cov_18.000000
CCGAGTGTGACCCCCTCCCCATGGGTTACTGCAGCCAGTGTTGCCAGCACTGCCACTACC
TGGGTGGGGGTACCCCACCGGAATCCCCACCGGCTAGGTACAAGGTCGTCAAGGTTCTCA
TTAGCAGCTTTGAGAATTTCCTTGTATAT
>NODE_11440_length_158_cov_4.740506
TCATGATGCCATCTATTTTGTGAAGTGCATCAGTCCCTCCTGCAGCAAAGCACCCCCACA
GCATGATGTGGTCCTCTGTAGCTCAGCTGGTAGAGCACGGCGCTTGTAACGCCAAGGTAG
TGGGTTCGATCCCCGGGACCACCCATACACAAAAAAATAAAAATAAATGTATGCACGCAT
GACTGTAAGTCGCTTTGGATAAAAGCGTCTGCTAAATGGCATATTA
>NODE_11454_length_182_cov_10.505494
AGCCGAGGCTGCTCCTCCTCCTTGCTCGGGCAGGCTTCGGCGTTCGTCGTCCCCGGAGTA
CTAGCTGCCACCGATCTATGTTTCGGTGTTTGACTTGTTTTGTCCTGATTGTGTACACCT
GTTCCCCATTATGTTGTATTGTATTCCCTATTTAACCCTCTGTCGTTCATTGTGTGTTGT
GTGTTATTGTATTCGTCATCGGCAGTGTTCGTGTGCGGGTTGTTTATTCCTCCTTATGTG
GAGATAGTTt
>NODE_11458_length_801_cov_21.349564
GTCTGATGCCAACGTTCAAGCGCACCCTGAGACTCTGGGTGATATGCGCTTGACACACGG
TGTGTAACTGACAAGGATTTTAACACTTGTTTGAAAAGTTTAGAAAGGAAATTCGTACCC
TGATCAGTTTGTATCACCTTAGGTAATCCAAAAGTTGAGAAGAATTTGATCAACGCTTTA
CTCACCACCGGAGCAGTAATCCTTCGCAGAGGAATGGCCTCTGGGTACCTGGTGGCCACA
CACATAATTGTCAACATAAACTGGTTACCAGATTTTGTTTTTGGTAATGGTCCAACACAA
TCAACCATCACATGTTCGAATGGTTCACCTATGGCCGGTATGGGACAAAGAGGCGCGGGG
GAAATAACCTGGTTCGGTTTCCCAACTACTTGACAGGTGTGGCAAGTCCGACAGAACTGA
GCCACATCTTGTTTTAAGCCAGGCCAAAAGAAATGTCGCAAAACACGATCATAAGTCTTG
GTGACTCCCAGATGTCCGGACCACTGGTGATCATGAGCGAGGGATAAAACATTTTGTCGA
AAGGCTGTAGGAATCACTATTTGGTAAACAGCATTCCAATCTCCGCCAGCGTCAACATGG
GATGTCCATTTACGCATGAGGAGATTACCATCAATGAAGTATGCCATGTTTTTCTTCTTT
AGCTCCTCCTCTGAGACAACACTAGAAAAACATTTAGCCAGGCTAATGTCAACCTGTTGG
TTAGCGATCAGCTGCTCACGAGTAACTGGTAACTGTATTGCCTCAGCAACAAGTTCCACA
TCCTTCTTCCTTTCTCTGGGCTGTTGGTCAGACTGCACCAGCTTACCAGAGGTAGCACCC
GAACTATCCTCTGGGTCACACTCTCTGAA
>NODE_11463_length_552_cov_7.391304
[truncated: 1,206,136 more chars]
