# Supplementary material for: Early-branching euteleost relationships: areas of congruence between concatenation and coalescent model inferences
Source: PeerJ. 2017 Sep 8;5:e3548. doi: 10.7717/peerj.3548 (PMC5592902; doi:10.7717/peerj.3548)
Supplement: Data S1 [file peerj-05-3548-s003.zip › DataSupplement/Assemblies/Dallia-pectoralis38-57.fa]

>NODE_1_length_329_cov_289.556244
AGCACTCCATCCCTGGGTAAGTTAGTAGAAATAATAGGGATAAATACAAATAAATTACCC
CCACTAGCATCACTCCATCCTGGGTACATGTTGACATGACAGGGCCCTGGTTCTCATACA
TGGGCCTGTCACAGGTCAACAGGTCACCCGGGCCTGTGGTACTCTGTGTCAGGGAGACAC
ACACATAAACTAACCCCACTGTCATCACTCTATCCCTGGGTACATGGTGACAGGACAGGG
CCCTGGATCAACATGCATGGCTGCCACAGGTCACACAAGGTCACCCGGGCCTGTGGCACT
CATCTACGGATACCAGGGATGGGAGAGAAAGAGACACCCCCATGACAGAGTACGGGGAAA
CACACATAGATCACCCCCCTTTGCA
>NODE_2_length_520_cov_33.549999
AGAGGATGGAGGAAGGGGGTGGAGAGAGAGGGTGGAGGAAGAGGATGGAGGAAGAGGGTG
GAGGAAGAGGGTGGAGGAAGAGGGTGGAGGAAGAGGATGGAGAGAGAGGGTGGAGGAAGA
GGATGGAGGAAGAGGGTGGAGAGAGAGAGGATGGAGGAAGAGGGTGGAGGAAGAGGATGG
AGAGAGAGAGGGTGGAGGAAGAGGATGGAGGAAGAGGGTGGAGAGAGAGAATAAGTAGAA
AGAAGAGCGTAGAAGAGGGTAGTTAGTATGCAGAGCTGAGCTGCTCCATCTGCTTAGCCC
AGCAGTTCCTGTCGTATAACTGTCAGTGAGCCACGGGCTGCATAAAGAATGTCCTGGATT
TGATGTAATTCCACAAAATTAATGACAGCTTTACCCTGGATGGGCAGAGAGGGAATGATT
ACTGTTTGATTATCCATCTGATCCGATCCTGGGCTGGGCCAGAGGGAGGTGGGGTAGAGG
GAGGTGGGCCAGAGGGAGGTGGGGTAGAGGGAGGTGGGGTAGAGGGAGGTTGGGTAGAGG
GAGGTGGACAGAGGGAGGTGGGGTAGAGGGTGGTGg
>NODE_3_length_57_cov_222.929825
TAGGCGGCCATGATTAGCTGGGGTGGCCTCCCTTTTTAAGCAGTAATTGGGTTTGGCGGC
TCAGCTGATAGTACCATTAGGACCAATAAAGACTGGGCTTGGCTCATCGAGTG
>NODE_4_length_159_cov_55.301888
GGCTCAGCTGATAGTACCATTAGGACCAATAAAGACTGGGCTTGGCTCATCGAGTGAAAC
AGATTCTTCACGAGCAGATGGCGGACGGAGTGGAAAGAGCTCTAGGCTCTGATCTATCAA
GACCGAAAACAAAGTTTGTGTAACCAAAGTAGTTTTCGGAGAGGCCTCGTTGCTTTGTAA
GCACACCCCCCCCccccgcccgaccctcgtttctc
>NODE_6_length_743_cov_150.703903
ATCAACATATTGTAGTTGTATATTAATTACTTTTGAAAAATCCTTTTTTAAGCCCTTATT
ACAATAAATGACCAGAGTGCTAGTGTTAAAAATTCAAAATCTATGAATTAACATGTTAGT
GTAAAAAGAATGCCGTAGGGCAGAGAGAATTGGTGCAGTGTTTTTCTAGGGTAGATACAA
ATGCCTCAGCCAACTCCTAATCTTCCGCCTGTGTATCGCTGGGAGGCCGGCAACGTCATC
CGAACCCCAGGAGCCCCGAGCTCTGTCTTGATGGATCCCTGTCTTGCTGACCCCAATACT
GTTCTCCATCTTGTGTTGTCACAACACCCTACTACCTTGATTCACTCTTGGTCGTTGGCT
AGGTTTTGGATTTATTACTTTCGAGGCCGAACAATCAGTGGACCAGGCTGTCAACATGCA
TTTTCACGACATCATGGGCAAAAAAGTGTGTAGTTGTAGTTTTATTTTACCCTCGCGATC
GAACGGAGGCTCGGGCGATATGAAAGCATTGTTTTTTGTGCTGTTGCCTTTTCGAGTAAC
GGCTCATATTTCCTGGGGTCACCAATAAGGTTGAGGTAAAATTGAATCTTCATTTCATTT
TAATAATTTATAATTAATATTTTTATGTATTACTGCTGATGTGCGCAAATATGCGGCCAT
TCAAAGAGTAAAACACGAAAACAAGTACCAGACATTGTATTTGCTTAGACGTACTACCAA
AAAGACTTGGTGATCCCTCTGAAATATTAGGGACAACTTTTTTTGTCGCCCAAGGCTTTG
TTTATTTTTGACCTCTCCt
>NODE_10_length_276_cov_32.786232
ACTGTGAGTATGATGTTACGCTGTTCTCTAATCTGTTCTGATTGTTTCTTATTATAGTTG
TCAGAGTAAAAAGTCTTCAATTAGCAGTAACACATCATAGTGAGATTTTGTAGTGGGGCT
ACTTCATTTACTCTTATGAATTCTTCTATGTTTTATGACCTCAGTGTTTTGGTTATTACT
GATCGACATGCCTGTATTCTTTTCAGACCCAGATCCAATACCTGAAGCAAGCCCAGCAAC
CCAATGTGGCCCAGTTGAGATCTACCTTGGTGGACCCCGGGGTCAACTTGTTTTTCCTCA
AGATGAAGAGCGAACTGGAAGAGAACAAAGAC
>NODE_11_length_379_cov_24.321899
GTTATCGAGCTAAGCCATTCACAAAGAAATGTCCAGTTCAAACAAAAAGTATATCAATGT
TCCTAGCGGGGAGGAATCTGGTTGCTGAGTGTCAGGGACCAGTGACCGTCTCTTCTGAGC
AGTGGCGATTCCATCAAGCCCCGTCACCAAGATCACTCAGAGCGGAAACCAGTTCACCTG
ACAGAGAGTCTATCACGTGTGCAGGAGTTGTGGGGGGTGATCTGACTCCTGGTTTATTTG
TTTTTAAAACACAGTCATGTTTGAGCGCATTGCATTTTCCTGCCTTCCTCTCCCTCCATT
TTGCATTCTTGCGGAGGAGAATCTGTGGTCTGGCTGGTACAGTCTTTGGCTGGAGGATCG
AGGGTTATTTTGGTTTGGTTTACCTATCAGGTGTAAATTTCCAGGCACTCAGTTCATTTT
GGGCTTGCTCCAGTT
>NODE_18_length_587_cov_25.146507
TGAGATCAAGTGGGAGACGCAGTAGGAAATTTACTTGGCTTTCACTGCCTTCTCGGTCTT
CTTGGGGAGAAGCACGGCCTGGATGTTAGGCAGAACACCACCCTGCGCAATGGTCACACC
TCCGAGCAGTTTGTTCAACTCCTCGTCGTTGCGCACGGCCAGCTGCAGATGACGGGGGAT
GATACGAGTCTTCTTGTTGTCGCGAGCGGCGTTACCTGCCAACTCCAAGATTTCAGCAGT
CAGGTACTCGAGCACGGCGGCCAAGTAGACGGGTGCGCCTGCGCCCACACGCTCGGCATA
GTTGCCTTTGCGCAGCAGCCTGTGCACACGGCCCACTGGGAACTGGAGCCCGGCACGAGA
TGAACGGGTCTTCGCCTTTGCTCTGGCCTTGCCTCCGGTCTTGCCGCGTCCGCTCATTTT
GGTGTCTTTGAGTAAATCACAGAGAATGTGCTGAATGAGCTGCCCGCCGTTTCGACACCC
ATTCTTATACCTCGCCTGAAAATGCGTCGATTGGTCACCGGGCTGTGAGACATCATCCAA
TCGAAGTGAGCCACAGTCCTCTCTTGCCGCCCCCCCCCTCCCTCCCTCTTCTGTTTTCCC
TCCGTTTGGTTACTTTGTCTCCACTTTATGCGCGCCTAAACGa
>NODE_19_length_703_cov_76.958748
ACACTGAACTCGTAATAAACAAACATGTTTCTTTTGATGCTTTGACAACTTGCTACATGA
AATAAGGTCAAGCTTGCTGTAAGTGATTCCTTCTCAATCTGCTCCGGCGCGGTGTTCCTC
ACTGAAGTTAACCGGCAGGCGTGTTTCAGCCACGGGAGATGCCGAGCGATAGGGCGGCTG
AGGTAGGAAATGTTTTCACACCGCCACAATTACCGAAATTGCATTACATTGCTCACTCTA
ACTCAAATACCGATAGAAGCCCAAAAATATGCACAGGCTAGAAGGAGAAAGTGGCTCACT
TCTGTTTGCTAAATTAATCGCTTCCTAAATGGCTCCGGGCCAGGCAAAGTTAACATTTGC
AGTTTCAAAGGTTTTCAGCGCTTGCAATGAGCCATGAAATTACTGCATGCCGTCGAAAAT
GGCAGCTGATGAAAAGCCCAAGGAGCTGGTCCCATAGGCAGGGCGAGAGAGGGAGGGAGA
ACGAGAGGAGCTTGGAAGGGAAATCTTAAACATAAAGTCTCAGTCCTTTCTGATGTGCAT
CATGGATGGTAAAATTCACAACTGAAAACTTCTGAAAAAGATTTGACATGAAATGAGGGA
GCCAGCGAGACAGACTGTGACTGGACAAGACAGATGACAAGCAGCTCTCCACGCTTTTCC
AGCTAGCTCTCCAGTGACCGGCAACCATTGTGGTTCTGGTAGGGACAGAGGTGGTGCTTT
ATTAAAGACCACAATAATGATGTTGAGCCGTTCACCTGg
>NODE_20_length_503_cov_95.608353
GGCTGTTGAGGATCTCCAGAGCTTGCGGCGTGAAAGAGGTCCGCCGCTTGCGTTTTTTCG
AGGGCTCGCTGCCGATAAACTCGGTCAGGTTCTGCATGCCGGACCGGTGCCGGGCCTCTG
CCTCGGCCATCCAGCGCTCCAGAACGGGCTTAATCTTCTGGGCGCTTTTTGGGGTGATGT
CCAACTTCTCGAACCTGGCAGGATATAAAAGGCCAGGGTTCAGTTTGCCTGTCACACTGC
TACCTATAGAGTTCTCTTGGGCTTCCTGTGGTAGGAAAAAGTGGCTTCTCAGGATGGTGT
GTCTGGGGAGAATTGAGAGAGAAGAATCGTACTTAGGTGCCCTGCTGGGCCAAGGGTTAA
CCTGTCCGCCTCAATGGTCAGGAAGGGTCTCCTCCCCTAGGCTCGCTTTCACTGGAACAG
AGACACCAACTAGAGGTTTGATCCAGCGTGTAGCCAAACACTGTTCTGTTATATGTGGTG
CCTCTATCTCTCACGCTGTGTTAGCATGTCTTCTGTTGGCTGTGGCTCTCTGTCCCAGAA
AGGTagcgtccgagtgagg
>NODE_21_length_1154_cov_19.254766
TATGTAGTAGAAATGTGAAAGCATTTTTGAAATTTGTGCCATCTAGGCAGAGAAAAAGAT
TAAAATGTGTTTTTGGCTCATGTGGATGAAATACACCAAATCCCAGAATGCACTTGTTTC
GCTGCTCTACGAGTCCACTCCCAAGCCACGCCTACCGGCTCGAGAGGGCAGGCAGAAGGG
AAGGCTAGCTACTAGCTAATTGACTGGAAAACAGAAGACACCGGTTAACATGAGTCTCCG
TGACGAGTTTCTTGATAAAGTAATTTAAATACTAGCCTTGCGTTGTACCGGGATGTACAT
CCAACACAAGGAAAGGACATGTAGTTAGTTTCCATCGTTTTCCCGTTGAACATTTAGAGC
GGTGCAAACAGTGGCTGCGGGCTATCAACCACCCCAAGTTCCGAGAATATTTGTAATTAA
TAAAAGTATATACATTTCTTCATATTTCCCTGTACTCTTTTGTAAATCAAAGTAATACAT
TATAAACTTTGAACTTTTATTGTTTTTAAACATAATATAAACAATTGCACACTCATAGCT
CTTCCAGAGCTTCAGCAGTTTCTTGATAGCCACAGTATTGTCCGTCACTAGCTGGAAATC
TCTGTCTGATGTCCTGAACAACACAGGCAGGCAAAACAAGACGATATAGCCTTTCCCCAG
TCTCTCTCCTTGCAGGACCCATTCCACGAAATGACGGTAGGCTGTTAGGCGATATTGTCT
GAAAACAATAAGCACAACGTTAGCAACGCAAGCTATTTGCACCTACAATAGGCTAGCTAG
CATATATGTAAATATAACCGATAGCTCAGCTAACTGACGTGAACAACAAATAAATACTCA
CTTATACTGAAGCGTCCGTTTGTCCCTGCGGGCTTTGGCTGGCGTTTCCCATTGACCTTC
GGAATCCTGAAATAAGTTTCAAAAACTCGTGTGGATCAAAGCTGGGGTGCTCTATTACGC
ATGCTGGCGGTCCCGTTTCTAATGCAGATTCAGTTATTTCTTCAAGAAGAAAATGGCATC
GCTGAAATTCGCAACAGCAGCGGGACTCTATCTGTGTCCATAGGCGCACAGCGAGAGCAC
TGGCACCACCAGTCCGCCCCAGCTCGACTCTGTACGGGCTCTTCCTCATGACCGCCAGGC
AAGCTTCGCTCCTCTGCAGCAGCAGCCTCTTGTTCCCCCATCAAACGCAACTGTTTTTCC
GATGTATTGc
>NODE_22_length_205_cov_159.663422
TAAGTCTGTAAGTCTCTTTCAGGGGGGACGTCACTATTGTCTCTAGATGCCGGACCTCCG
TCGGTCGCACGCGGCTCACCTCGGAGCCCCCCGGGGTCCCGGCGTCAACAGGGTCCCATT
TGTGGGTTATCGCTTCTCGGCCTTTTGGCTAAGATCAAGTGTAGTATCTGTTCTTATCAG
TTTAATATCTGATATGTCCCCCATCGGGGGACTATACATATTAAATGGATTTTTCCAACA
GGGAGTCGGAAGCGGGGCTTG
>NODE_24_length_368_cov_46.692936
GTGTTCTTCCTCGCCCGCAACCCCACGATGTTTTTGAAAAGTCGAGAACAGCATGGCATT
GTGTGTTGCACAGAGGAGAGTCGTAGTCAGAAAAACCGCAAATAATGGAGATGAGGTCTG
ACGGTAGCCCTCGGAGCAGCTGTCATATTAAATAATAATGAAGCGTCTATTAATATGCAA
AGGAAGCTGCAGCCTCGACTGGCTTAACGCTGTCATGCCTCTGCATATTGTCAGGATCTT
CATCATTAATTAACATGCCGAGCTGCCCCATACCTGGGCCCAATGTCAGAACATTTCTCT
CTTATGACAAACACCTACCCTGATGCCATGGCCCTCTGTGACACCGACCCGTGGACATAA
TTCAATTAAAATCAGCTCGAATTGGAACACCAAAGAAAGACTGTTTCCCCGTCTCTGTTG
ATAa
>NODE_25_length_556_cov_47.570145
GGGGGGGTTTGGGGCGCGGCGTGTTCGAACCAGCAAGAGTGAGGGAATGAAGTGCATCGA
TTGCTTGTGATTATTAACTAGACTGAGATAAGCCCTCTCCTTATTATGCAGATTACTGAG
GCTCCCCGCTCCAGCATATTGTGCAGATGCAAAGGAGCAGCTGCTGTTACAGATGGCGGG
TACACGGATCTATCATCGCGCCTCCATTGTCTTCACTCCAATTGTTCGGGGGACAGGAGG
ACCGCATCGGAGAGGAGCCCGACTGCAGTGAATTAGGAACGGAAACGGGAAAACCGCCGA
GCGAGTGTATCCACCGGAGGCCTCCGGGAAGGAGGAGAGCGTAAAGCGGCAGACGTATCG
CGTACAGCCACGGAGCCATGGAGTCACCACTCATGTATACTGCACCCAGAATCAGTTGGA
TGCAACAACCTGCGCCAGACATATGTTCTGATTTTAATGGCTTCCAAATTGGTGCGCGCC
AGACGTAGACGCACTCAAACTCGGGAGAAGGGCTTAAGTTTAGACAAAAGAAATGCTTAA
CCCCGTTTAGAAGGCAATAAAAtatatacattttccccctgacaaccattgattttttat
tgctctctaaat
>NODE_27_length_303_cov_48.247524
GAGAGAGAGAGAGAGAGAGAGAGAGCGATATGAGATCAGGCTGGCTGTCACGTCATAAAG
GATGCAGTCTGTGGGAGCAGACATGATTTCATGGCTAATGATTCCTGCAGCACTAAGATC
AGTGTGGGCTGCACTAGGATCAGTGTGTGCTGCACTAGGGATAACCAAGTTGAGCTGTCT
TAGCTCAAATGATTCAATTAGGGCAGCTGTCCCTATTTGTCATGGCTCAACTGCCTGCTA
GATTACCTTTCCACAGCCCATCGGTGCTTTTGCATTGAACTTACCAGCTCAACAGTTTCC
TGAAAAAATGTGAGGAGGCAGAGTGGAGGGGGGGGGTTACGGATGTGAACACGggataa
>NODE_42_length_606_cov_44.118813
AATGACATTGAAGTGCATGTGGTTACACTGCACAGACAGACAGACAGACAGACAGACATG
TGTTTAGACCAAAATAGTTGTTAAAATCTATCCACTCTCACTCACCACCACTGTTTGTGT
GGATCCCAAATAAACCCTATTAGAGGTAATTATTCTGGGCTGATGGCCCTGTACAGTGGT
CACAGGCTAGTGAAATCTGTGAGTCACAGGATATGCTGTTACTTTTCCTGGTAATGGGAA
ACATGACTCCTCTCTCTGGTTTGCTGTTGTGATTGAAGGCACTGACCTGTCATACATTTA
TAATAAGGCAGCAGGTGTGGTACTGATGGACCTTCATTTCCTTTAATAAACCTTTTATGT
GGCCCTCTCTTAATGCCACGCCGGGGCCCTCCAAGTGCCAGCTTATAATAGGTTCATTAC
TTTTGATGGCCCTCATACTATGGCCCTATTGAGACAAACAACTAGCCAAACACTATACAT
TACATTCTCTAACAGCTAATGTACCTGATTAGTTCATTACACTTTCTCCGTCATTGAAGA
AAGGTAACACACACGGAGACGGATATGTGTACATGTTTTTTACGAAGTTACGTCAAACGT
GATTTTTTTAAGCAATAGACACAGATGTGTTTTTTATGTGTCACAGTAAAAAAAGTATAG
Aa
>NODE_43_length_379_cov_42.886543
AGTTTAACAGTTTAACTTTTCGAGCAGAGTTTAAAGTATAATAACCTTTGCATAACAACT
AGTTTTTTTTTTCTTTTCTTCGGAGTGTTGCCTGAGGCTCGGCGCAGGCGCCCTGACTGC
TTGCTGTCACTAAAACATTTTTCTTCACATTGGAAACTGTCACAAGTGACGTCAATCACG
GAGCTCTGACCAATTAGAAGGCGGGATGATTGTTTAGCTCCACGGGCTGCAGCGCCTACC
ATGAATCTCTATTCAGTATATCAAAGCGTCCTGCTGGTGCCTCTCAACCGAATGGGATTC
CATGCAGCCACTGAGATACAATCACAACTTTAGAAAGTTGAAAAAAATCTTTTAGTTTGA
ATTTTTTTTCTTCTATATTTTTCACTGTGATTAAAATATATTTGTCATCATCATTATTAT
TTTGCCTGCTGTCAa
>NODE_44_length_474_cov_35.478905
TAAACCACCCAACAGAGGCTTCCAGCTGTCTGGAAGGTGGTTTTTTGTCTTTGTTTTTGT
GAAAATGGACGGATCTACTGTGGACGACTTGGAAATGGCTGGAGGGACACGCACTAATAA
TGACAATGGACCGGAAAATGGACAAAGAGATGGACATGGAAATGATGGTAATAAGAAAAA
CAATTTTGGGAAGAAGAAATATATGAAGGAAGCAACAGTAATTGTAAATATGGACAGAGC
GACTGGTGTAAAGGCAGAGGATATAATTAAGGCAGTAGCAGGGAAAGTTGGGGAAGGAAA
ACTTTTGGCGGTGAGACCGAGACAGGGAGGGGAGTATGAGCTGACGGTGGAGAACGAGGA
GCTGTGCGAAGTTTTATTAGAGGGCCTGGAAATAAATGGAGCTACATGTGAGGTCCGCCA
GCTACAAAATCGTGACTATGTGGTTTCTTTTATGCATGTGCCGGCTTATCTGGAGGATGA
AAGCATTTTAGGAAAATTGATAGGATGGGGAGTTCTCCCCATTTCTGATt
>NODE_45_length_2555_cov_39.924461
CCCCAAAACCAAACCTCCTTAAAACCGCAAATAAATACCCATGTTCCACCCTATCAAAAG
CCTTTTCAAAATCCAGACTGATAACATAACCATCTTCTTTTTTTTCTTTCATATACCATA
TTGTGTCCCTTATGCTCATAGTGATGTCTGCAATATCTCTTCCCTTTATTCCATAGGCTT
GGTTGGTTTTAACAATACTTGGCATTACTTCCTTCAATCTGTTTGCTAAAACCTTTGCTA
AAATTTTAAGATCTGTGTTCTGCATTGTGATTGGTCTGTAATTTTTTAAATCGACCTTTT
CCCCCTTCTTTTTATATATCAGTTTCATTAATCCCATCCTCATTCTTTCATTAATTTCAC
CTTTTTCAAAAATTCGATCAAAAACCTCCTTTAAAATCTTTGTTAAAACCTCTTTAAAAC
ATATATAGAACTCACTTCCCAAGCCATCTATTCCCGGACTTTTCTTTTTACTCAGCTGAT
CTATTGCATTTTCTATCTCTTCTTCCCTGATTGCTTGGTCACAATCTTTTTCATCTACCG
TGCTTATCTTTGCAGTTATTTGATTTAACAAATTCTCCTTTCCCCCCTCTTCTACACCCC
TTGTACTAAAAAGGTCTTCATAAAATATTTTTATTTCTTCTAAAATGTTTTCATTCCCTA
CCACAATTTCCCTATTTCTACCTCTTATCTCTTTAATTGTTTCTGCTTTTCCTTTCTTCT
TTTCCAAATCAAAAAAGAACTTTGTGCATTTTTCACCCTCCACCATATATTTTGCCTTAC
TTCTTAAACTTGCCCCCTCATATTCTTTTTCCTCCATTTCTTTCAGTTTCTCCTCTATTC
CCATTATCTTTTGGATATCTTTATTGTCCTTTTTCAATTCCTTTCCCAAACTGTCCTTTA
TTTCTTCTACTTTGTCCCTTTCGTATTTCCTTATTGAACTACAATACTTTATTGAAAACT
TTTTGATTGAAAACTTTACATTCTCCCACCATTGTCTCTTATCCTCTTCATACATTTCAT
TTCCCTTTTCCTGTTCAATTATTTCTTTAACTTGTAAAACATATCCTTCTTGTTTAAGCA
TCTCTGCATTTAAAATCCATAACCCTGGCCCTCTGCGCACTTGACTCCAATCTAATTTAA
AAAATAAAAACTTATGATCACTAAAACTTGCGTCTTCATACTTAATGTTTTCGATAAAAT
CCTCCACATTTCTCGTACATAAAACAAAATCAATTCTCGTTTGGCACACAAAATTCCCCA
CTATTTGTCTCCTTGAAAATTCTACTTTGTTTTCATTCCTTTCTCTCCATACATCAATCA
TATTATTTTCTCCCATCAACGCTTTTAATTCATTTCTCCCCCTATCTGTTCTAAAAACCA
TTCCTTCTGCCATATCACGTTTACTAAAAACTGTGTTAAAATCCCCCAACATAATTATTT
CCTTGTATTTCTTTATAATAATTCCTAAAACATTAAAAAACTCCTTCTTTTCCTTCTCCT
CCGTTGGCGCATGTACATTTACTAAAATCAATTCTCTTCCATCCCAGTTTATCTTGATCA
CTATACATTTCCCTATTTTATCCCTATAAACAACTTTACTTACTTTAAAAACATCATGCT
TCATTAAAAAAGCCACTCCTCTCCCAATCCTCCCATCTCCATTATTGTATAAAATCCCAC
CATCCCATCTCTTTTTAAAATCAATCATCACATTTTCCTTCCAGTTAGTTTCTTGTAATA
CAATAATGTCTTCCCCTTTACATTTTTCTGTAATCTTTTCAAATTTCCTCCAATCCATAA
GCCCTCTTGCATTGAAACTCACACAACTTAAAACCATTAAAAAGATAAAAGATAATAAAC
AGCTAAAACCCATCATCTCATTCATCCTCCTCCAAATCCTCTAACACTTTATATCTATTG
AAACTTTTCCCTAAACTAGTTTTCAATGCTTTTTTCCTTGTAGCTTTCACATTGGGTTTT
ACCTTAAAAGATCGCCTTCGTGTTAACCCTGTCTCCACTTTGTCCTTCTCCAACTCCTCC
TGTGCCTCTCCTTCACTGTCAGTGTCTTTATTGTGTTCCGTCTTTCGTTTGACGCTTTCC
ACCTCAGGAATAAAAATGTTATCTGTGGAAGATATGTCCATCTGTGCCCCGTCTAATCCT
CCATCTTGGGTTCCGTCTTCACCATTCTTCTTCTCAATAATGTCTTCGCTCGTCTCTCCG
TTGTTAGCTCCCTCTTCTGTATCCTTCTGTTCCTGTGTCTCATTTTCCGGCTCATCCTCC
TTATTTTCTCTCCTCTCACCTTCCCCTTCCATCCAACACTCACATTTATCCAATGTCTCC
CTACACTCTGGGCATCTTACTGGATTGCAGTTCCTAGCAAAATGTCCCCTCTCACCGCAC
TTGTAGCACATAAAGGTTGGGCAATCTTTCATAATATGCTCCGGGCTCATGCACAGCCTA
CAGGTTTTCACCTGGTGACTGTGCATCACCCGGAAATACTGTGGCCCGTCTGCAGTGTCT
AGTTTTGTGCTATAGGGCAGAGAAGAAACCGCTTTAGGGAATCTTACTTTTAAAAACCTG
GTTCCGTCTTCGATGTTAGTGCCCGGATACa
>NODE_53_length_307_cov_88.853416
CTTTCAAATGAAGAGAGAGAAAACTAGCTGGCTACTCCAGTGAGTGGCAACTTGATAACC
TGTAATCTACGGCGCTAGCAAACACCTTCCCCTTTGATGTCCCCCACCAACATCCAAGGC
AACAAAGCAGACCAATTACAAATGAGCTAATTAACTAAATTGTTGATGGAGCATGAAGAG
TTCATTCAGTCTGTCTCAGGCGCCATGACAACACTGAATGCAGCCTTTGTGGGGCCCCCC
ACGCGTCCATGCAAGTTACCATTAGCTTTTGACGCTCTTCACACAGCCCTATCAGGGCCC
TTTCACAGCGATTCAGTGAGTTGAAGAGGAGATTTGGGCGTAAATCAGAGGTCATTTACA
TGt
>NODE_54_length_57_cov_256.263153
TTCCCCCTGTCTTCGGGTGTCAGAAACACGTTCTCCTCCCAGCTGTACTCAGGTGCTAGG
AAACACAAGCTCTTTTTAGCCCTGCTCGTTGCCCTCTGTTCTCAGAAACACAC
>NODE_58_length_440_cov_26.136364
CCCCATGTTTTAGCAGTACCGTGCATATTCAGATCCTTCTTTCCCTTTCATCTCTTTCCC
AGTTAAGACTAGAGAGAGAGGGGCTTATCCCTTCTGTTTCCTCGCCACTTCCTCTCTCAA
ATTCCCAGTCTATTACAGCGCACTCGCATACCAGAAACAAGATGCGTTTGTATACTGTCA
ACCTTTTCATCTGAAATGTAAATTAATTCTTTCTCGGTGTGCCTTGGCGAAGATCAAAGT
GGGTGCATTAACCTTTTGCGTCCCTCCCCCACTCCTCTGAGCCTCTCACAGGAGGACAGG
GGACGCTGCCAAGAGGAGGGCTGGGGGAGGAGACTTGGCATAGTTTTTTTCGCCTATTCT
AACGGCTGCCCTCATCTGGGCTCCCGGAGCATCTTAGTCGCCTGCACACCTTGTGTTAAT
GTCCTTCATTATAGCCTGTGTAAATACCACAGTGGAACGGGTAGTTTTTTTTCTCGGAGT
GTGAGAAAAAGCCCTg
>NODE_59_length_716_cov_58.307262
TACCATACTGGAACGTTCAGTTGGCGCATGAAGCGGAAAACATAGCAATGTGATTATGAA
ATCGTGATAATAAAACCAACAACAGATCTAAAATCTAAAAAAGGTTCCGTAGCCTATGTC
CTCGGTCATGTAAAAGATTATAACCAGCCTTTATTTCAATCATGCCCCCGATTAGAAGTC
ATCCCCTTCCAGATATCTTTATGTTCTCCCGACTTTCTGTTTTCTCCTTCAGTTAGGCCG
GCAAACAAATCCCCTTGTTAGCAAACTGTTAAGACAGCCGCTCGGTACACAAATTGCGCT
CGATCAAGCGAATTTGTTTTGCAAGGGTGACCTGTTTAATCATCTCATTTTCTTTGGCGG
ACATTTATTCATCTGGTTTCCACGGTTACGGAGAACATTAAGGGGCTCCAGTAATAAGGC
TGGAGAGTCAAACAGGTAATAAAAAAATTAACGCCATTTTCCAGCAGCCGAGGACAGTTG
GTGAAATGAATCAAGGGAGAAGGGGAGAGAGCGTTGGGAATGGGGGTCGAGGGGCGGGGT
AAGAACGAAGGCCTCCAATATTGTCCAAACAATAAGCACTTACTGGTTATGTCCCTCTGA
AGATCAGCTGGTGCCGTTATAGACATGACACTTTGGGCACAGAGCGGCGGAGGAAGATAA
AAGCCTTAAAGTCTCACTGCTCTCCGTTTTATTGTCTTATTGAGATTACATATCAGGGCC
AATTAAAAAGTTACTATATGATAGTTATTAACTTTTTTTATTAATTAGATCg
>NODE_75_length_95_cov_12.063158
CTTTCCCCCTGTCTTTGGGTGTCAGAAACACGTTCTCCTCCCAGCTGTACTCGGGTCCCA
GGAAACACAAGCTCTTTTTTGCCCAGCTCGCTGATCTCTGGGCTCAGAAACACACTGTCC
CTGGCCTTTCCCCCTGTCTTTGGGTGTCAGa
>NODE_76_length_175_cov_10.525714
TATTCCAGCATGTCTCCGATGGTAAACTCCATGGTAATTCCTGACCCAGGGTAGCAACGG
CCAATCAAGCCTTCAAAGTGTTTGTACTGACGGATGAACTCATCCTGCATGGAATGCCAC
ACATCCTAGTGGACAAAAAAGAAAATGCATTCAGTAATTACACAGGATTTAGATCAACTA
CAGAAACAACAGGCAAGGCCATCGTCTGTACTGATAACAGATCAGAAGTTc
>NODE_77_length_521_cov_18.560461
ATGTGAAATTAGTGCTGATCCGTAGAAATGTCCCCCTAAAAAAGATCACGTCAAGTGTGA
AAAAATCGTTTCTAAAAGCATAAAACACAAAGACAAAAATAAACCAAAAGAGACAGAAGA
ATCACAAACACACATGTTGTTCCTTTTGAAAACGGATGTATTTGATTATTAAGAGTAAAG
AATTACAGTATCTTAGTTGTTAGTAAGTATTAAAGTGTAGAGAAACTGGACCCATAAAGA
TCTTCCAACTTTCCAAGAAAGTGCATGTAACAGTCCGAAGGTTGTCAAACCTAATATATA
TTTATATTTATAAAAACACTATCATTTGTCCCCTGGCCAAGGTGGACTTTGTCTTGTGAG
CTATATATACATTTTGTTGTGAAGAAATGTGTTGTTCCCACATATGACATTATTTACATA
CACGCCAAAACATATTTTGCAATTGATGTCAAAGAGGATGTTCAGGACATAGCAGCAATG
TGGAGATCCAGCAGATGATCCAAAGGAGAATCCCACCTACAGGACTGGCTTTCTTCTTCT
CATTTCAAACCAGGAAGTGGATCTCTCTAGATTTCAt
>NODE_78_length_117_cov_10.076923
AGGGGCGACCCTGCGGGATGATGCGGATTGCGAAGTTTAAATGGCCGAGCAGGGATAAGA
GTTCGCGTTTCGAGAGGAAAGATTTCTCGAGGAAGGTAGAGGAGACGAGAATTATTCGGT
CGATTTTCTCCTTTGGTAGGGATGCTTGGAATTCCCTAGAATCCAAATTGATT
>NODE_79_length_464_cov_45.075432
TGGCAGCTCAAACGGCTCCGTCTCAGTTCAGAAGTACTTGATACAAAACTATGGCAGTGC
CTTAGTGAGCCTTCTAGAGAAATTATGTTGTGGCCGAATAAGGCCCACCTTTACTGAAGT
TCGCAATAATCCATTGTAGCTCAAACAATTCAATGTAATTATTTACTTCAGGGCAATTAC
AATGACACTTTTGTGTTCCCTGCAGTGTCAGCTTTACAGAAACTCTGGAAAATAGTTTGC
TGCCTAAAGCGTTCATTACCTACAAACATTTTCAGTGAGGAGAATTTGTGTTAGCTGACC
TGAAGAAACAACTTCACTAGGGATTGTGAGCATGTTTGAATTGGGCTTGAAGTACAAATC
CTATTCAAACTAGTCTATTGTGCTTCCAGAGCATTCCACTTCAAAAGCAACGACAGTTCA
ATGTGTATGGGTATGACATGAATAAAGTGACCTGGCAAGATCAATGGCAGCTCAAACGGC
TCCGTCTCAGTTCAGAAGTACTTGATACAAAACTATGGCa
>NODE_80_length_929_cov_57.459633
ACTGGAGCTCGTTTATTTAGTTGAAAGCTGGTTTATCATTCAGCCGGACAGAGGCTGGAA
CGACATGTGTCTGTGACTGTAGCCGCAGGGCAGGCAGCAGTTTGGTGTGTTCCCTAATCC
AGTCTGTGTGTACCCCCGAGCAGACGCCCAAACCCGCCAAACACCAATGCATCCCCCTCT
AGCCAGCTGACCTTGTTGGGTCATCAGGACTTAAGTAAGAGTGAATGTCACTTTAAATGG
CGTGCGCGGCAGCTCTGAGGGGCCCAGTCAGGTCTTGGCTGAGCAGCAGCAGCTGCTGAG
GTCTGTGACTATTACTTTTCCAGGGGCTGACTTTGATGTTTTAACAATCCATACATATTG
ATTCAGACTGATAATAAACAATTTGATTAGCCTCTTTCTATAGGCTGTCATTTCAATCAC
TTTCAGAGCTCAGATGGAGTGGAAGTGAGGGCTGAGAAATAGAGGGAGGGAGGGGGGTGG
AGGGCGCGAGCGAGCGAGAAAGGCGGAAAGAGAAGGAGAGAGAGAGAGGGCCGAAAGGGA
GGGAGACAGGGAGGCGATAGAGCCCCCTCCCTGGACAGAAACAGGAATCCAGCCCTGATT
AGGCCTATGCCTTTGGTGAATTGGACAAGACAGCTGAGCTGCCAGGTTATTAACTCCCTC
TGAAAATTCTCCGGCCTCTCCCGGGCCAGCCTGAATACTGTGATCTGGATCGATAAGCAA
TCTCCGGTGTGTACCAAATGCCTGGTGGATTCATTTGTCTCCCAGCACCCTCCCTCCGCT
GGACAATGCACCTGCACAACAGACGGCCCCTCCTTTCTCTTTAACCCCCCCTCCATCTCC
CCTACTTCCATAACGCTCTCCCTCTCCTCACCTCCCTCACATTCACTCACTGGAGGCACT
GTCACTTTTTAAATAATGACCCCGGGGCTGAAGAAACAACTGCCTGCCTGCCTCTATTCC
ATCACGGTGACGCTGAACCTCCTCc
>NODE_82_length_559_cov_83.182472
TGTGTGTGTGTGAGCAGAGCTTGGTGTTGAGCCCATCGACTGAGTATTGATCCTTCTACT
CACCTCCCTGCAGTCAACTCTTGTCCTACATAGCATGCCCTGTCTGATTTCTCCCTTAAT
GGCTTTTATCCAGCTCCGATCTTTATTTAAACTGAAAAGTAAGAATTAGCACTCGCTCCC
GGACCGCTCCTCTTACCCATCATTTTCACCCCCTGTCTTCAGGTGTAGTCAACAAAGCAC
TCGAACCGGGTCTCGTCTCTCCACCCGTCCACATTTGACCTCCACCACTCGCCTTTCCAC
GTGTTCCTCTTTCACGGGCTATAGCAATTATTCCCATGCTGTTTGTGTGTCTGTACGCTG
AAGACGGACGCGGATTTCCTATGAGCTGAGACAATATTGGGATCAGATTCCTGCATATTA
CTGTAACATACACGGATGAGCCGAAACATTATGACCACCCACAGATGAATGAAGTTGATC
ATCTCCTAACAAGGCCACATGTCAAGGCCTGGGTAGATTAGATGGTAAGAAAACCATCAG
TTCTCGTATTCAACGTGTTGGATGCATGAGTCATGAGATATTGGCAGGAGTAAAGACCTG
AGCGACTTGTTatag
>NODE_83_length_111_cov_7.387387
TGGGCTTTATATATCATTGTCTCCTCCCCTTTTCCACCAGGTGTTCCCTATGTGCTTGTT
ATTCCCTGGCCTTTATATATCATTGTCTCCTCCCCTTTTCCACCAGGTGTCCCCTATGTG
CTGGTTATTCCCTGGGCTTTATATATCATTGTCTCCTCCCCTTTTCC
>NODE_89_length_310_cov_35.003227
ATTAAAATTAATATGTTGTTCTTTATCCGGGAACTACTTCACCGGCTGCTATTGGACTGC
TGTATCACGTGGTTAAAGTAACTTTTACAGGATCGCATGCTAGTAGGAGGGCTTTATGGA
GCAGAAAAACGACCACGGTAGAATAATAATTTTTCACTTCAGAAATTAATGGTCATGAGC
TCGTATTTGATGGACTCTAACTACATCGATCCGAAATTTCCTCCTTGCGAGGAATATTCA
CAAAATAGCTATATCCCAGAACACAGTGCTGAGTACTACAGCCGCACCAGAGACACTGGG
TACCAGCATCACCAGGAGTTGTATCCTCCGCCAGTGACCTACCAGGAGCGCCCGTATAAC
TGTGTa
>NODE_90_length_399_cov_41.656643
GTGTGTGTGTGTGTACGCCGTGTGTGTGTGTGTGTGTGTGTGCCTGTAACGTTGTGTGAA
GTGGGAGAGGCAATGTGACATTTGAGGGGCACTTTACGGAACCGGCGGCAGGCAGAGATG
TTCGGTATCACCTAAAGAGCCTTTGTCAGTCATTGGAAAGCTGTCACCTTTCAGCAGGTC
TGATGTGGCAGGAGACTGGCTGACAGGTAGGAATTAATGAGAGGTGTATGACAGTGGACC
CAGTCACTGTTACGCCGTGTGTGTGCGTGTGTGTGTGAATGTGACTGAAGCCCTTTGTCT
CACGAGGACGGGTCTCCTTCAGGGATAGAGCCATCGATCTCTTAATAGGAGAAGAGAAAG
AGAGACGAGGTGTTGTTGTCTGTAAATGTATTTACGTCTAGCCTCTACAACGGAGACCTG
GAAAAGAAAAGAAGAACACTTTATATATATTTATa
>NODE_96_length_325_cov_24.138462
CAGTTGTCTCTTAGAAGTAAAAAACAACCGTTGTCGGATGCGTGACTTATTAAATGACGG
TGTATCAAAGCGGGCTTTCACATGCGTTTGTGAGGCACGCCGCATAGCATTATCTCACGA
CGCACTGCCAACTTCTCACCCCTCCCCACACAAACAACATCCCGCTCCATCTTTCTCCCT
CCCTCCCTCGCTTAGAGTAATGGAGCTTCACGTCTCCGGGGAGCATCAGTGCAGTATTCC
GTGGTGCAGAATGGTCTGAACTCCAACGGGTGGGTGAGTAGGCTGCCGAAAGAGGGAGGA
ATGTCGGAGAGAATTAGAGAGAGAGAGAGAGAGCGAGAGAGAGCGAGAGAGAGAGAGAGG
GAGAGAGAGAGAGAGAGGGAg
>NODE_101_length_1252_cov_38.714855
GACCAGGCCACCGTCAACCGCCACCCCAGACTCTTCCCCGGTTAACCCTTTCCAAGACGC
CCTGCCGCCATGTCAAACATAAACAATGCTCTCTGCATTGAGAACGGACAAAACGCAGAA
GTGGCCCTTTTACAAAAGGATAACCTACAGAACCTGCAGAACCTACAGAACCTTCAGAAC
CTCCAGGATGGTGGATTAAGTCAGCTTTTGGATTACAATGCCGAGATGGAGCGGTACCGC
TCGTTCGCGAACTTCTACAAGACCAACTGCGCGTTCGGCCAGACCGCCAAGATCGCCCGC
ATCACGACGCCCATTTTCCCCAGCGCCCGGATCGGCGTGTCCCCGTGGAACTGCGACAAT
GCCATGCTCTGGGGGAGGAAATCGGCCGCGATAAACCCTAATAGGACGGGCATGCACAGG
AACGACTCCCAGAGGCCGGGGAAGCCTGGCGCCCCGCCAGAGACTCTGCAGCAAATGGCA
AATAATAATTTCCTCTCTACCTTATCCCCTGAACACTGCAGACCTTTAGCGGGGGAATGC
ATGAACAAGCTGAAATGCGGCGCCGGCGAAGCAGAGATAATGAATCTCCAGGAACGCGTC
GGGACTTTCTCCGCCATTCCGGCTTTGGGGGGCATCTCATTACCTCCCGGGGTCATCGTC
ATGACAGCCCTTCACTCCCCCACAGCCTCGGCGGCCGTTACAGACAGTGCGTTTCAAATT
GCCAATCTGGCAGACTGCCCGCGGAATAATTCCTCGGCGTCCGGCGGGAACCCGGCGAAG
AAGAAGCGGAAACGGTGTGGCGTGTGTGCGCCCTGCAGGCGGCTAATCAACTGCGGCGTG
TGCAGCAGCTGTCGGAACCGCAAGACGGGCCACCAGATCTGCAAGTTCAGGAAGTGCGAG
GAGCTAAAGAAAAAGCCTGGATCATCGCTGGAGGTGAGCGAATATAACCGGGAAATCATG
TGGGTGGGTGGGTGCATGGGGTGGTGTTACCTCATCCCCTCTCCTATTGTTAGGCTACGA
TCCATGTATCCTTCCTACCCAGCACCCCCCACCACCCCTTCTGTATCTTCCCCTCACTCC
AAAGCATTAACCTTTTCATCCAGTCACGTTTCTAAGCTCTCGAAAATTGTTTCCATGCCC
ACCCATGCCTGAACATTCTCCCGGCTTCTCCAATCTGCCTACCCGCCTAGCCTAATTGGC
AGTAATTAGGGGTGTTTGTGTGGAGCGCAAGCTGAGCTTGGCTCAGACACCCCATAATTG
CTGCCAGTCAGGCTGGGACTGGAACGCATCCGAACAACCCCGAGCTTg
>NODE_103_length_285_cov_13.059649
GAGGGTGAGCAACTTTGTGACCAGGCTGCGTGTGTGTGTGTGTGTGTGTGTGTGTGTGGA
AAGGACGGAAGGAATTACTGCCAATTCGGATACAATTGGCATATTCTTAAAGTGTTGATG
CGTAAAAAAATATATGAATAATCACACAGGGGTAGAGAGAGAGGGAGAAAGCGAGGGAAT
GGGGTGGGAATAAGGAGATGCGGTCCCTGTCTCGCCTCCACCCAAGCGGAAATTTCAAAT
GACAGATGGGGGAGAGAATATGCAGCTCTCCCGGGTTGGGATGATAGGGCAGGCTGTCCC
CCTATAAACCGCATTTCAGTGGGAGAAAAACGGTTGAGATt
>NODE_106_length_652_cov_25.414110
CCAGGGTACGTCGCCCTCCCACCCCTCGCTTCCAGACACTTTCATTTACAGACCTGCTTG
CTCTGAGACGCTTTGTTCCTGGGCGATTCATGTTTTCGTGGGACGTAGCTAGATTTCGGG
AACTTTTTTTTTTCTACATGCGCGCGTGTCGCAGAGACTGAGTCGGAGACGGCGAAAGCG
GGTGCTCTTGGTCTTCTTCGGCGTTATACATTATGAAGATTTCACTTCCTCTCTTTGATT
CCCCACCGACAGTCGTCCCTCAGCCCTCCTTTAAAGTTCTACTTTCAAGCCCTAATGGCT
GTCATGTCGTGCCGTTCTCTGGACTCTCACTCAAAGTGTCATTTGGCATAATGGTCGGCA
GCCGTAGGTCTCTTTTGATCATCTGTGCCGTGTGCTAGCGAGAGGGGTACCCGGGAACGG
AGACAGAGAGGTGTGCGTTTGTGCTGCCTCCAGCCCCCCAGAACACAGCAGCCACTCCCA
GGGAAAACGCCACGACCGGAAATCTAAAATTCACTTTTAAATAGTTCCCCCTTTTGCCAC
CTAATAGCGTGCGCGTATGCCTGTGTACACTCATTAAAGCCAGGGTTCTCCTGTATCAGC
ATCTCAATCTCCGCTCTGCCAGCCACTCGTCGTGAGGCTATGCTGGCACAAGCAAAGACA
GAAAGAATGGAGGAGATGTCGAAAGAAAAGGTGGCACGTGTCAAATTg
>NODE_107_length_711_cov_27.945148
TGGAATTCATGTACTTTTTGTTGTATTAAGTAACTACGATATTGCATGTCCTGCTACTTG
TATGTGCCATGCAATTCATAGCCTGCTTGAGTTCAGGAAATATAGTAAATATGGTCAATA
TTAAAAAGCAAATGCCACACAACTCCAAAAATGTCACTCTTGTTTTGGACGAGTTAACGT
GGCTTTTCTGATATGCATGCGCAAGTTGTCAGAAACCCGATAGAATGCGCTAAACCAGTG
AACATATATATTTCTCAAATTAAGTATATGGGGCTATTAAAACGTAATATAATAAATTAG
AGCGAAGCTAAAAGGGAAAAGGGGTAGAGCCGCCTCTTGCGGCGTGGGTGGGGCTGACAA
GAATAGACTACATTATGCAGTTCATTTAGTTAACAAGTGAAATAATGGGGAAGCGTGCAG
TGTGAATGCCAAGAGAAAAGGCACAAAACCCTATTGAGAGCTCTTAGACGCTCACCGCGT
AACCGTCACATGGCCTAACCCGGACTAGAACTATTTAAGGAGCAACAGTGTCCTTTCAGC
ACCACTCCGCTGTCCATCCGCGAAGCAAGCAGTTCAGAACAAGACCGACGCGTCGACAGA
AATACTACGAAGCAGGCTACTAAGCAGCAAGTTTGCCAAGATGCCGAGGTCCTTTCTTGT
GGATTCCTTGATTTTGAGGGAAGCTAATGATAAAGGGAGAGAAAACAATCCACCTTTATT
TCCTTACGCCATGCACCCATCTCACCCGCTCCATGGTCTGTCTGCgg
>NODE_114_length_573_cov_36.174519
GAATATATATTTTATCTCCCTGTGCCAGTTATCGGAATGTCCACCCTGTTCCGAGAAATG
GCCACCCTGGGACAGTTTGAATGGACCTTTTCCCTCCGACTGGCACCTGGACGCCAATCT
CCTCCCGTTCGGCCCGGGCCTACAAGCCCCTTTACCACTCTCTCTCTCTCCCTCTCTCCC
TCTCTCCCTCTCTCCCTCTCTCCCTCCATGCTTTTCCTCGTCTTCAATATCGTACGCAGA
TTAATAATGCATGGGTAGTTATTAGGGTCGGTTCAATAGGAGATTTGCTGATGGAGGTCG
GCATGCAGTGAGTGAGCGTGCCCAGAGGGAGCCTGTGTGTTGTTGTGTCAACCCCCATCT
GCCAGAATGCAATAAGAGGAACAATGGAGGCCCTGATTTCCACCAGCAGGACCATAATCT
TTAAATGGCTATTAGCAGAATAGTGCAACCAGTCAATAACTGACAAAATCCTTTCTAAAA
GCTACTCCCTCTTCCTCTTTTATCTCAAACTCTCTCGCTCGCTCGCTCGCTCTCCTTTTC
CGTTTTCGTCCCGTCAACATCGCTCTCTTTCTTTCTCTCTCTCTCTTGCAATCCTTTTAT
CCTCTCCATTCAGGTTTTGTCCTGGCGTc
>NODE_121_length_231_cov_15.692640
CATCATTACATCAGGACGTTCCAGTTGATTAGTGACGGCATTTCGCTGCGTAGTTTCAGA
CGGGATTTTATTTCGTCATGCTAATTTGCGTCTCCGCTGCTGCTTGATTCGTGTCTGTAC
ATACACGGAGGAGACAACAGGAGAAGACGTCTCCTTGCTCCGGCTCTTATTCCTCACCTT
ATTTCCAATGTCATTCATTTGCCATCCGGAGGTAACAAGGCTTTTCCACCCGGTGCTCTC
TACCGGCAGGCCTTTAATAGCCATTTCCCCGTGTGGCGGAGGGGGGc
>NODE_122_length_534_cov_55.005619
ACGTTAAAAGATTGTTTTCAGTTTAAACAGTTGCTGATAACTCAGTGTTTGTAGAGAGAA
ACACGAGGTCCTTTAAATAAATCCCAAGCTTCGTGCAGAAAGCCAGGGGCGCGGTGACTG
GATTGACGACAGACAAATAGGAAATGGTAATTTATGTGTAAACCTCTATCCTGAAGGATC
CCCGGAAAGACAGCCCACCAAGCCCCACTGAGGCCACTGGAGAAATATTTTGTTGCCCGG
AAATCACTGCATAATGTCTGGGAAAATGGATATAATGCCTTACCTCCCCCTTTGTCCCTG
GCTTCTTAGGAGTCAGTGCTCAGACGAGGACCGGGTAAAAGGTGCCGCTCACGACAAGCC
TTGGTTGCAGCCGCCTGGCAAGAAGGAGAACACTCCAGGGTTTAAAAGTACCCAAAGCAT
CCTGGGTAATTAGCCATTACGGCGCTGTCACGGAGGGTTCTGCAGTCAATACAGAGATAA
TTTGGGCAATGGTGAATGACAGTGCTGTCCAGGCTTTTGGGATGATCAAGGACAGATACA
GCTGCACCAGGCATCTGTCAGGCCCATGAATCACTCCTCCAGCCAGCAGC
>NODE_126_length_662_cov_54.971298
ACAGCATTGATGCCGGGCAATTCCCTATGGTGGAGGTAGCCAACCCAGCTGGTGGAGGAG
ACACGGATAACCCAGCGACTATACTAGTCTACAGACCGTGGTCACCCGCCGACCTGAGAG
ACGTGGCTTCTACACTACCTGACCCAGAAACAGAAGGTGGAGAGGAATTTGTCCGTGTGT
TTCTACAGATCGTGAATCAATATAGACCGACCTCTGTGGAGATTGAAACAATTTTGATGA
AGGCCTTGCAACTAAAATGGGGGAGAGTGAAAAGAAACTGGCCTAGCGAGAGAAACATTA
TGTTCAATTGGGATGCGCACTCTAACTACCGGAGTGCTGTGGAACAGCTGAGCACTGGAC
TTATCGCTGCTTTTCCTAAGCGAATGAACTGGGAAAAGATCTCTGATTGTAAACAGACAC
TGGGCGAGAAAGTTTCAGACTACAGGAATAGACTCGAAAAAGCTTTTGAATTACACAGCG
GAATGGGAAAGAGACCGGACGGTGATGAAGAGTCGGCCTGGGAGCAACAGTGTAAAATGA
GGTTAGTTGCAGGCCTTCTACCAGACATTAGGAAGCACATTCAAAACCACTGTGTAGACC
TGGATGAGGGTCGCATGGAAACCGTCTGGCCGTATTTTAAGCACGCTGAAAGAGTCTACG
AGGACCAGCTGTACAAACAGACCGAAGAAAGACGGGAGCGTGAAACGCAAATTCAGAT
>NODE_128_length_488_cov_363.817627
GAAGGAGGCCTTCAGGGATATGCTAGCCCTGGGGACTCCGGAGGCAGTTGCAGGGTACCG
ACAGGCCCGAAGGGCTGCAGCCGCTGCCGTGTCAGAGGCAAAGCAGCGGGTGTGGGAGAA
GTTTGGAGAAGCTATGGAGAAGGACTTTCGGTCGGCACCAAAATGCTTCTGGAAAACCGT
TCGGCACCTCAGAAGGGGAAAACGGGGAACCATCCAAGCTGTGTACAGTAAGGATGGGAC
ACTGTTGACCTCAACTGATGATGTGATCGGGCGCTGGAAAGAGCATTTTGAGGAGCTCCT
GAATCCGACCTACACGCCCTCTAGTACAGAGGCAGAGCTGGAGGCTGATGGAGGGTCATC
GTCAGTTTCCCTGGGGGAAGTCGCTGAGGTAGTCAAACAACTCCACAGTGGCAAAGCCCC
AGGGACTGATGAGATTCGTCCAGAAATGCTAAAAGCTTTGGGTGGGGAAGGGCTGTCTTG
GTTGACACGCCTCTTCAACATTGCATGGAAGTCTGGGACAGTGCCAGAGGAGTGGCAGAC
CGGG
>NODE_129_length_267_cov_389.400757
CCCATACTCCCGCAGCACCTCCCACAAAAGATCCCGGGGTACCCGGTCATACGCCTTCTC
CAGATCCACAAAACACATGTAGACTGGATGGGCATACTCCCAGGCCCCCTCCAGGATCCT
TGCGAGAGTAAAGAGCTGGTCCGTGGTTCCCCGGCCAGGACGAAAACCGCATTGTTCCTC
TTCAATCTGAGGTTCGACTATTGGCCGAACCCTCCTTTCCAGCACTTTGGAGTACACTTT
ACCAGGGAGGCTGAGGAGTGTGATACCTCTGTAATTGGCACACACTCTCTGGTCCCCCTT
TTTAAAGAGGGGAACCACCACCC
>NODE_130_length_320_cov_247.896881
ACCTCTTTCTCCCTCTCTCTCTATAGATTACTCCACCTCTTTCTCCCTCTCTCTCTCTAG
ATTACTCCACCTCTCTCCCTCTCTCTCTAGATTACTCCACCTCTCTCCCTCTCTCTATAG
ATTACTCCACCTTTCTCCCTCTCTCTCTAGATTACTCCACCTCTTTCTCCCTCTCTCTCT
AGATTACTCCACCTCTCTCCCTCTCTCTATAGATTACTACACCTGTCTCTTGCTCTCAAT
CGCACCTACTCGATATTCCAGCCTTGTTCTCCTGCAGTCTCCAGCACAACTTTCTGACCC
ACTTCCTCTCTCCTCCCTGGCCCTCTGATCAAAGCCTGCAGGACGGCATTGCCTTGGGCA
GAGGAGAGAGAGAGAG
>NODE_131_length_360_cov_24.669445
ATTACCGGTACCAAAATGGTCTGGGTAGGAGGACTAGGTTTTACAAATTTAACAAATATG
GGAGAATTAGAGAAAGCTTTTTCTGTAAGTGTTAAATATTGGAAAGGTGGCATGAGGGGT
TACGTCGTTTAGAAAGTAAAGTGTGCGGGATGGGAATACTGGTCGTCACTGAGAAGTAAC
AACAACAAACACCATGCAAATAACATCCGTCACAAGTGACAGCGTAGCTTTTAAAGGCTA
AATTGAAAAAACCGCTCAAGTGGTAAATTAAAAGTGACAACACAACCGTGAGGAAGGACA
TCAGAGAGGACAGAAGGTACAACAGAAGATAGAAGGACAGAGAGGAAACAGAGAGGGAGA
GAGAGAGGGAGAGAGAGGGGGGGGAGAGGGAGAGAGGGAGACGGGGAGAGAGAGAg
>NODE_135_length_249_cov_7.457831
GTTTAGACAGTAACACCGTAAGACCATTATTAAACAACGGAAACAGGGCACTCGTGGAAT
TTTAGCATAGTCTTATTTTAATAGTATTAAGTATCTTATTTTGGGCATAATCTATAAGCC
TTGTACTGTATACGTTTGAAGGTGAGGGAGAGAAGGGGGAGAGAGAGGGAGAGAAGGGAG
ACAAGGGTATCACAACTCACTGACAGGTTCTGCTCAGGTAGCAACACTCCACTGGTAATG
TAGGAACCAGATGAGGTCGGGCTGGTGAGAGACGAGGGGAGGCGGGGTTAGAAGGAGAGG
GGTGg
>NODE_136_length_263_cov_13.410646
ATATAGAGGATAGAGTAGCAGTAGAGTCAGAACTATATAGAGGATAGGGTAGCAGTAGAG
TCAGAACAATATAGAGGATAGGGTAGCAGTAGAGTCAGAACAATATAGAGGATAGAGTAG
CAGTAGAGTCAAAACAATATAGAGGATAGAGTAGCAGTAGAGTCAGAACTATATAGAGGA
TAGAGTAGCAGTAGAGTCAGAACTATATAGAGGATAGGGTAGCAGTAGAGTCAAAACAAT
ATAGAGGATAGAGTAGCAGTAGAGTCAGAACAATATAGAGGATAGAGTAGCAGTAGAGTC
AGAACTATATAGAGGATAG
>NODE_138_length_303_cov_25.211222
GATCGGGTCACCCGGAGCTCTACACAGACCTCCTGCCTGTCCGTACGAGGCCCTGCCCTC
TCCAGCAGGTGCAGCGGTTTCGGTGTAATCTGCCATGGCAGCCCCATACCTGGCAGCAGT
GAGGGCCACAGTGAGGGGCTCAGCCGAGCATTGTGCCGCTGTCCTGCAGCAGGGGGGGAT
GTGAGTCAGCCGCCCTTCCCCCCCCTCCTGTGACTGGTGGTATGGAAGTGTGTCGGAACG
GATATGTCACATCTGTCCCTGTCACAACGCATCAACGGGATGGCTGCTCTGGCCAAACGT
GGAGCACACTTAAAGCCACACTGGCCCTTTGGCCTGTACGCGTGCCCCTGAAGCCCCCg
>NODE_139_length_147_cov_55.775509
ACACAGCCCGAGTCGAGCGGGTCAGAGTGACCCTCGATCTCTTTTCACAGCCCTCAGAGT
ATTGCAAAAAGAAGGAGGCCGAAATACAACAACGTGCGCGTGTTTCACTGTTATCGGTTT
ATTATTATCATCGCTGTTAATAATTATCTGGTAGGGCAAAAAAAAACACCGCCCCGGGCG
AGGCTCGAACTCGCCACCTCGGC
>NODE_141_length_59_cov_30.779661
GTCACATACAGGGTAGTAGTCCCACCCCCACTGGAGCTGCAGAGAGAGGTCACAGAGAGG
TCACATACAGGGTAGTAGTCCCACCCCCACTGGAGCTGCAGAGAGAGGTCACAGA
>NODE_142_length_346_cov_23.722544
AAAAGCGTTTTTCTAAAATGGCCCCTGACTGAATTGCCATCTTACTAGAAATTCCAAACA
GTGAAAGGAGAGAAAAAATGTGGAAAATGTCCAATTCTGCTTTAACGCGCGAGAGTGACA
CTTGCGCATTTCCACCGCGGACAAGGTGGCAGTTAGAAACACTGATAGAGGAGAGGAACT
AAAGGGCCTTCTCATGACAAACTTCGTTGGAAATGTCAGCCTTTCATGGTTTTGAGAAGA
CCCATTTCATATCTATTACAGCAGGCATTCTGCTGCCCGATATTTTAGATTTCAGTCCTA
CCGCGCCGCAAATCCTCTGCCAATCTTCTCCTTAAGAATCCTCTGCCAGTCGCTGACACA
TTATTCCCTCTCTTTCCCCTTCTCTCTCTCTCTCTCTCTCTC
>NODE_144_length_123_cov_192.731705
TCTCTCTCTCTCTCTCTCTCTCCCTCTCTTTTGATGTGACAGAACAAACCGCGACCTGTT
AGGATTAAGGCTTTGAAAAGATCTTTGAAGCCGCTCAAGGTTTCTTTAAACTGGGAACTG
ACAATATGAGCTGTGTGGCAGCAGGCACTGAATGGTGTGATTGCTAGTTCTCCCCAGCG
>NODE_145_length_771_cov_84.412453
CACAACAGAAGATATATGCTGAGAATATCCTCACACATAAGCAGTCCTTTTAATAGAAAG
TCAACTACTGTAACCGGAGTATTACAGTTCCCATTGGGGGGAGATCAGGTTAACTCCCGC
TTTCAATAAGCATGTCTGCAAGCGGGCCGGTTCCATTGTGGACCAGTACGTTGGCTAATC
CTTCAGGTAGACGGATAGGGCAGTGTAGGACTTCTCCAGTCTGAGCTGGATTTTATGGAC
TCAGCAGTCCAGCTTTCCGCCTGAACAGCCGCTCTACAGTCACCCGCACACAGACGAGGG
GATATGAACCTGAGCATATGCCAGACAGTCTGAAACATTTCAAAGTTTCTGCACAAGATG
TCCAAATGTTTTCCCTGGCTATATCTTCAGAGGCTAAACTGTGATTAATAGCATTGAAAG
AAGCCTTTGAAGCAGGATTGGTGACATCAAAGTCCTAATCCATGGGTGGCAGGATTTTTA
TAATGAGTGGGAAGTATCTTAACACATTTCAAAGGGTTTAGTCCATGAATAAACAATAGC
TGCACAGATGTGCCACGCACACCTTAGAAACGCAGGGCGCCAGAAACCGGAGGTGGAATT
AACCAGGATGTACAGAAGCACACTGATGCAGAAACAGTGAGATCTTCCACTCCTCATGGT
AAACAACCTAATAAAGGGCTCAGAAAACAGAATGGCGGAAATCATCAGTTTATTGGCAGA
CAAAACAGAAATATGAACTCCATCCACCCGACTGGACACGCACATCTGAGAGGAGCTCTT
AGGAGACAAACAAGACAACGGTCGGACTGGTCTGAGTCGAACAGCTc
>NODE_146_length_578_cov_21.884083
GGTAATAAGATTGAAGGAAAAGTTTTTCAGTATGCTGATGACACTATATTAATCGTAAAA
GGAAAAGAGAGTGTCAAAGTAGTTATGAATGTTGTCGGAGATTATTGTAAAGGGTCTGGT
AGTAAAATAAATGAGGATAAGACTGTGTACATGAGATTCGGTAAAGCCCCAGTGTTAATG
GATTGTTTTAATTTTAAAGAAGTAGAGGAAATTAGGATCTTAGGCATTTTAATGGGGAAA
AACGAGAGAAAAGTAAGAGATGAAATGTGGGAGGGATTGATAAAGAACATTGAAAGACGT
TTAAACTTTTGGAAATTAAGAACATTGACATTGAAGGGGAAGGTCTTAATATTGAATGTT
TTAATGGTTTCAAAGTTATGGTATGTTTTATATGTCTCAGAGATGCCTTTGTGGTTTGAA
AAGAGGATGAAGAAATGTTTTATAGATTTCTTATGGGGGGGGAAACCGTCCAGAATAGCA
TACAATACAATTATAGGGAAGGTGGAAAAGGGAGGTCTGGGGTTACTGGACATAGAACAG
AGAAAATATAGTTTAAGAGTGAAAATAGTGAAAAAATACCTGCAAGGAGAATGCAAAATG
GAGTGGACAAAAACAATGAAGTATTTTTTAAACa
>NODE_147_length_236_cov_16.533897
GGTCAGCCCGATGCACAATCCTGTCTCTGCTTGGGTCAGTGTGCTGGATGCGGACGTTTC
TCTGGTAACGGGACGTACCTGACCCAACCAGGAGCCTCTGGTCTCGCCTACTGGTCCTGG
AACTGCAGGCCTGGTCCAGTCAGAGGCGATTGAATGGTAATATTGTTTTTTTCTGTGAGC
CACGCTGATGAAAGGCTGATTGATATGGTGTCAGGAGCTCTGTGATGGATTAAATTGTGT
GTGCAGACGGCTGTGGCCCCGGTCAGTCATGGCGGTTGCTGCCTCTTCCTCc
>NODE_148_length_293_cov_21.692833
ACACACACCTAGCTAAAGATAATCCTGTAGACACTGACTGGAACATACACACGCACACAC
AAACATCCACACGCTAGCAAGCAGAAACACACATCCACACAGCGTCATTATGTTTATCAC
TCAGTACCAGACTCACCGACAGACATCACTCCAATTCCCTTTTTTCTGTTTAGATTCGTT
TTGCTTTAATCCTCCCTTGTTTGTGCACAACTGCAAGCACTGCACTAGGATAGAGACAGA
CAGAGAGACAGACAGACAGAGAGAGACAGACAGACAGAGGGAGAGACAGAGAGACAGACA
GGGAAACCGAGAGACAGACGAACCAGCACAGGGTGTACTCTCACTCCTg
>NODE_160_length_553_cov_17.065100
CGTACGGAAGGCAGTAGGCATTATTGACTTAATACAGTTTTCCTTGTAGCTTGGCTTCTG
TTCCTCCTGTTGATTCCTTCTGCCACCTGGGCTTTAATCTAGGTGACTGGCAGAAAGACT
CCAGGTGGACGTGCTTGGCGGGGTGAGACTGGCGCTGCCACTTCTCTCTCCCTCTTCCTC
CCCTCCCGGTATTATATATAGAGTGGCAGCCGGCAGAGTGACAGACTGCCCCAAGAGATG
ACACCTGTCACTGAGGGGAGCACTGCTAATCTACAAGCCTCATTTTGTTTGAACTCTCTG
TCACCTCGCTGTCAAATCCTCATCTTCTCAGTCACTGCCAGCCTCCCTCCCCTCAGCTTC
TCTCCGCTTCGCTCAATCCTTCTGGAACATGCCTTTACAACCTCTAGCACCACCGAATAT
AAGACCGACCGTATACCTTGTATGCGCAAACAAACACACAGACATTAAGGTTTTGCATTT
TCCAAGCTTAAAGTGGCACAAATATAGCTCGGGTTTAACGGGTCACATGTGCAGATAGAG
GTAAGTTAGCCCGATCCAAAGCCTGACGTGGATTGTCAGAAAAGTATGAGACGATATGGA
GGCCCTGTt
>NODE_161_length_762_cov_47.799213
ACTGTCCTCATCGACCGATGGACCGTTCATCCAAACTCCTCAATATGTCCCATATAGCTC
GGAGTTACTCATATTGTGCTGTAATTTCTCTGTTCTGTTGATGCTTCCTGCCGGACTACA
TTGGTTTTGTTTGGTCTCCTTTCATTTGTACCCTCCTGATCTAAAACTCCCCATCCCAGA
GTGATGTCAGATGTAGGGTTTGGTGGAGGGGGATCTAAAGAGCACATATCCATGGGAAGG
GGGCTTGAGCGCTCAAGAATCTAGTCTTTCTGTTTGCCCCCTCAATCGAGCCACACAAAA
GCTGAATTACTCATTCAAACCCCGCGGGACAAAAGCAAAGGAGCTGGATAGCACTCCTGC
ATTTGTAGTCAAACATTTAGAGACTTAAATCGAGTCGTCATGAAGGAGAAAGAGTTGGAC
AAAGCCCATAGAATTGCCATCAGCAAACATTTTCCTGTGTCATATTAGTGGGTCTCCATG
GCTCCTTTTGCCCCGGGGACAATGGCACAAGTTTGCACACTCGAATACTGTCACCCTGCC
AACCGCAACAAGAGCTCCAAACAGGACAAAACAGGACAATCCCCGGAGAAAGGAGGGAGG
GGAGGAGGAAAAGGGGACTTGTGAAATGCTAATTGAGCTCCATCCCCTTATTGAAGAAAA
ACAGACCAGGCCTACCTACCGTTCCACTGAACCACCTCCCATTGGCAGCAATGTGGCATG
AGATGTGAGGATACAGATAACCTATACCGCATATTACATAACCATATTACAACCATGATA
CAGATGtctcccctgatacctttgcaaggtatttttaa
>NODE_162_length_57_cov_22.596491
GCAGAGATGGTGGCTGTGATCATTGGGTTGAGATGGGTGGAGGATGTGGCACCATGTAGG
GTGGTGATATGTTCAGACTCAGCAGCAGTGTTGAGTAGTGTAATGGATGGTAG
>NODE_163_length_542_cov_23.490774
AGGGTGGTGATATGTTCAGACTCAGCAGCAGTGTTGAGTAGTGTAATGGATGGTAGGTCT
GATAGGGAGGACATACTGGGTGAAATGATGGGGATATTGCTGAGGTTGGAGAGACAGGGG
GTAGTGGTGAGGTTTTGTTGGGTGCCCGCTCATGCTGGAGTGGAGGGTAACGAGGTGGCT
GACCTGGTGGCAAAGAGTGCTGTAAGGAGGACTGAGGTGGATGTCAGGGTGGCGTTGGGG
CGCAGGGAGGTTAAGGCGTTGATTCGTGAAGCAGGGATTGCAGTGTGGGAGAGACAGTGG
GGAGAAGGTGGTAAAGGCAGGCACTTCCGGGGTATACATAGGTCAGTGAGGGAGGTTGAG
GGCATGATAGGTTGTAGAAGGGAAGAGGTGGTGTGGAGTAGGTTAAGGTATGGGCACACA
GGGTTGAATGGCACATTGAGAGTTGTGGCAAAACATGACACAGGTTTGTGTGATAGGTGT
GAGGTGGAGGAAACGGTTGAGCATGTGCTGTTTTTCTGTGGGAGGTATGATATGGATAGG
GAGGTTATGTATGGTAGTGTTAGGGAGACTAAGAGGGGTTGGGACTTAGGTGGGGTGC
>NODE_164_length_400_cov_90.364998
CTCCAGCACATTCACCTCCTGCTCCAGTGCTGCTCTTACTTCAGGAGGTAAAAAGTCACC
TCAGGTCGATGGCACTCAGGCTGTAAACAGGGCTTCCCGTAAAATCAATGATCTTCAGTT
GGAGCTATCAGTCTGTGAAACAGAAATAGCCGTGGCTGAGCTGGGATAGAGGCTAAGAAG
GAGAGGGGAGAGTGTAGTAGTGTGTGTGTGTGTGTGTGTGTGTGGAGGGGGGGGGTTCTC
TGGGAGTCCATCAAGGAGCAGATAGAGCTGGGCTTGCTGCCTTTATCACGACACAAGCAC
TATACACACACAGTCTCACGCTTTGACGTGGATGAAAAACTACAATCGACTGCAAACTAC
AGTCCCCAGGATGCAAAATACTTTTAGCCTCAAATCCAGAATAGGATGAACAAGTGCCCT
GCTGGCCAGTCTTATGCCTGGAGAAGGCACATCTGg
>NODE_165_length_429_cov_30.324009
TCATTCGGGCAAAGATTTTTATTAAACTTTATCTCATAACTGTGATCTGGAATAAATGTG
GGGCAGATTGAAGTTTCCAGGCAACTGTCACGAACCCCCATCTCTGAGACAATATTCAGA
CAGCAATTTCCTCTGGTGCATTGCTTTAATTAAAAGAGCAATTTACCTCTGTCATCTCTC
CCTGGTCTCCACAATAAAACGAAGGCGAGAGAAATTCGGCCTTATCAATCCACCATCAAG
GTTTAATAAAGTTTCCGCGTTAAGATCAGAGTTTCTATGGAGAATTTAAGTGTTTGACAT
GGAAACCAGTTCAGAGCCTTTCTCTTTTCCGCCTCTTTACCTCTTTGCAAACACTAAGGC
CTATTTCACGTAGGAAAATATTTACCTTCAAAACACGGATCATTGCACCTGTGAAAACAA
GAACATTTTATCCCCGACCTTCTGTTTTTGGGTGTAAGGCATACAGTCGAAGTGTAACGA
TATTg
>NODE_167_length_57_cov_28.929825
TATAATGTAATGCTGTACTGTTCTGTATAAAGTATGTTCATTATGTCCTCAGTTGTTTAT
AATGTAATGTAATGCTGTACTGTTCTGTATAAAGTATGTTCATTATGTCCTCA
>NODE_168_length_708_cov_68.980225
GGCCATATATCTCCCGCGGATTATCTCGATGACTTTAGCTGGCCACCCTGTCACACAGGT
GGCCGATATAAACAAGCGATTGCGGCGACACCCAGTAATCAATATAAGGACGGCTTAGTA
CAAAACATAATTTGTCTCCGCAAGCCATTCTTTTGACCAAACGAAGCATTAATTCAAATC
ATAAATCCGAGAACAATTTAAATCCGGGAGAGTGTATGAGAGGTGTGTGTGGGGGGTCAG
GTTGATAGAAGTGTGTGTTCGTGGGGGGACCCTCTATGCCTGCCTAGCTGGCTAATGATT
TATTTTCTATATTTCTGCGAGCGAGAGATTTGTCCATACGCAGTGACAGGTCACCTTCAA
ACGCCAGTGGCAGACTGTTCATCACCAAGCGAGCGAGAATCTCATCGCTGCGAGTAAATA
CTAAAGGAAAAGAATCCAATTGATTGTGGATGGGGCCGAGAGGCGTCGCCATCATATATT
TCACTCTGGGAGCTAATGCCAAGGCCATTTCACTCACACCACAACAACACACAAACACAC
ACACACACAAATATGCACGCATGTACGCACGTACGGACACACACGTGTCTCTACAGACAA
ATAAACACGGACATGCATAGATGGAAACGTGCATGGACACATCTACACACTCATCCAGAT
ATTAACACACGCCCCCTGCTCCGCTTCCACAGAATTATGATTCTTCAGGGTTCGCTTTCT
TATATATGGCTGGCTGTGTGCGCAAGGTAACAATTTAAATTGTa
>NODE_169_length_376_cov_214.853729
AAATCACCGTTTCTATGGATGTCTATGGGGAGGCGCAAGTTGGAAACAAAAGGACATAAC
GAAATAAATATATATGTTACAGCTTATATTTGAACATTTTGAGTGACAGCACAAATAGAT
GAACGTTTTGATATGCCATTTGTGTGTAAAGGGTTGAAACTCAGGCAGCAGTAGCAGTTT
ACAAATGTTCTCTACATTTTCTGCTGAATGGGCTCTCACACTCTAGTTTTGAAGATTCCG
TCAATGTATTTCAATGGGGATTAATTAGCGACATTATCGTTAATATTTCGTAAACTACAT
AACGAAACCTTCTACAAAACAATGCCAACTAAATAGAGTTCGGGACGCACATTTTGACAC
CTTTTTTGTCCATCTAGTGCAAAAACTGTGGGAGGAGTAGGGGTGGACAAAAGTGATATA
ATAATAATAATA
>NODE_170_length_121_cov_8.909091
CCCTCACACTGACTCTGTCCCTGGTCTGAGTTCCTTCTCCACGCTCAGTCCGGAAGACAC
CCTGCAACTGGTCCAATCCAGCCGTCCGACAACATGCCCGCTTGACCCTATCCCTTCCCC
ACTCCTCCAGTCCATCTCCACGGACCTTCTTCCATATCTCACATCTCTAATAAACAC
>NODE_171_length_298_cov_12.010067
TGACCAGGGGCTGCATGTTCGACGGCGAGCCTCGCCACACCACCTGGTAAAAACGGTCCG
ACAAGTACGAGGAAAACCAGGAATGCACCGCTCCTGAGATCCCCAGGTCAGAGAGGGTGG
AGAGCAGGATCTGATGGTTTACTGTGTCGAAGGCAGCAGATAGGTCTAGTAGAATGAGAA
CAGAGGAGAGAGAGTTGGCTTGGGCCTTGCGTAGGGCTTCAGTTACACAGAGCAGCGCTG
TTTCAGTTGAGTGGCCCGTCTTGAATCCTGACTGGTTAGGGTCCAGGAGATTGTTCTGCG
AGAGGTAGGAGGACAGTTGGTCAGCTATGACGCGTTCAAGCGTTTTGGAAAGGa
>NODE_172_length_502_cov_41.191235
CAAGTTAGAAACAACGTTTTTATATTACTGGAAAACTCTGACGCGTAGGTCTACATGGTC
CTGGACATTTGTTTTCTATAAGCAACGCTCCCTCGACCATTGCAGATTCTTTTGGAATAC
CATGCATAGACTAGTCTCGGTTGCGCGCAAACGCAAAAAGGGGCTGCCTTTCTGAAAAGG
CTACCCAGAAGTTGGAGATACACACGAGGGTTGTCCGCTTGGGTGGTCTCTACTTTAGTG
AGCTGTTGCTAAGCAGCTAATAATAGTCGTGTTTGCTGAGTAATTTTTTTGCCCTTCTGG
AACCAATCAGATGCAAGAAAGTCCGGCCATCTGACAGCCCTGGGGGCGGGATTTCAATTA
TTTTTGCTTTCGCCCCTCCCCTCTGTCTCCAAATGGAGAGAGGTCTTTTTTCTCATCTAT
TGGACCTCAGAGTTCGCCTTGTCGCGCTGCCCGAGTGAAGACCACATAGAACACACAGAA
TGCTACGGTCATCGGGAGTTCCAAGACGCTTTTTTAGCAGATGGGAGTCGCTTTTTCCAC
TGTGTCTTTTACGATAAa
>NODE_173_length_810_cov_54.799999
AGAGCGACGTGCATACATTTTCATACTGGACACTTATCTAGAGCGACGTGCATACATTTT
CATACTGGACCCCAATATGAATCTGCTTTTTCAGCAACACTACATGGGATACATAAAATG
TAAAAATAACGATATATATAAATATAACTGACATTCCAGATTTAACAAATGTTTTCTTTG
AAGGTGATATTGAGCTGGTTGTTGCTGTCAGGCTTTTGTAAGTAAATTGAAAGTAATTCA
TATCCGACATAAACATTGTAAGTAATTAAAAGAATGGATGACAGGAAGGTATTTCTACAT
ACTACAGTATGGTTAATGTTCGCACATACTGCATCACATACTGCACCACATACTGCATCA
CATACTGCACTCCATATCACTCGCCCCATATGAAAAATAGTTTGCTATTTTGGAACCCCC
TTGCAGCCAGAGTGGATCACCACAGACCCAGAGCTCATTTATCTTTTGTCAGAGATGAAG
CCAAACTAACGCCATCTCCTGAAGCCGCTAAAGAACGAGGAGGGACACAGACAGGGTAAA
AATAAACCTGGAGCTCAGGTAACGACACAGAGAAGTCAATCCACAAGTAATGGCTATCTC
CTGTAAAGTGGAACTATCTCCTGTAAAGTGGAACTCTCTATGCTATAGAAGTATGCTGTT
TAGTTGTGAAGAAACATCATTAAGGCTCATTTGCCTGTTTTCATTTGCAGGGAACCAACA
GCGACTCATTAAAAAGAGTTGTTACAAATGATTAGTGATTGACAGTTTGAAACATGTTGG
ATGATTATTCAAGACTCTGTGTAAGCTCATTTTATTGGTACTACTAGAAAGGCAGATTGT
TTCACCAGGCAATTAGACTGTTGAAc
>NODE_174_length_544_cov_28.174633
GTGTTCATGCGACCCACCACCAGGCTGGGAGTTGATGATGCACGAGAAGAGAGGGAGAGG
GAAAATGAGACTAGGAAGTGGTCCGATAGCGGTAGGGGTGTGGTCTTAAAGTTGGTCAGC
GGGCAGCATCTGGTGAAGACAAGGTCCAACACATTGCCTGCGATGTGAGTCGCCGTTGAC
TGGGTGAGGCTGAGGCCGAACGATGAGAGGAGGGGTAGGACGGATGAGCCTAAGAAGGTG
TTGAATGTGGTCGTTGGCAGGTTGAAGTCACCTAGCAGGACAAGCGGTGTGTCGTCATCG
GGAAATTCGCTAATCAGGGTGTCGAGCTCTTCGAGAAAGACCCCGGGGGCTCCCGGTGGA
CGGTAGAGGACAATTATATTAATATTGAATGGAAACGTCACACGGACAGCATGGAATTCA
AACGAGGAAGGGGAAAGGTGAGGGAGGGGGAAGGGAGAGAATCTCCATTTAGCAGAAATG
AGAAGCCCTGTTCCGCCTCCGCGACGACCGGAAGTTCTAGGACTGTGGGAAAACACATGG
CTGGATGACGAAAGGGCAGCCAAGGAAGCAGTGTTTTCGGGTGTAATCCACGTCTCAGTC
>NODE_179_length_203_cov_43.024632
CTCTCTCTCTCTCTCTCTCTCTCTCCCTCCCCCTCTCTCTCTCTCCCTCCCCCTCCCTCT
CTGTCTTTGCCAGTTTGGCAGGCATATATCAAGTTAAAAATGTATTTCCTCACTGTGTGG
TAGCACTGGCACATCGCTTCCATGATAAAGGCGTGTGCTCCAGCATCACACGGATCATGG
ATCAGGCCTGACGGACCAGTCACACCACTGTTTGAAACGGCTAGATATAGGGAGAAACGA
CTAGATATAGGGAGAAACG
>NODE_187_length_57_cov_11.701755
TGATGGAGCAGACTGTAGAGTGAGACACATTAGGCTGGATGATGGAGCAGACTGTATAGT
GAGACACATTAGGATGGATGATGGAGCAGACTGTAGAGTGAGACACATTAGGc
>NODE_194_length_656_cov_21.969513
GGCTAGTCAGCCGACTGCTTGTTGATGTTAGCATTATTAGCCAGCTAGCTAACTAGCTAC
ATAGCGAACAGCATAATAATAGGACCGAACTTACTAGGGATCGTTTGTAAACCTGGGTGT
TCGGGGAGGTTGGTATCCATACAGGTGGCAATAAAGCACGTCGAAACAGAAGCAGCACAT
TTCAGCCGAAACAACCATCTTTCTGCCTCCACTTCCAGAACCAGATCCCGGGCTAAGATT
TGGGGAGAGGCCAGTTGAGTTGTAGCCTCCCGGGGTCGGGGACAGAGCGTTGGTGCTGCT
ACTACTACCACCCCCAGGACCCCCAAGGCCGTTCACTCGGTTCATGTTCCCGGCGGCCAC
AGTCGAGGAGGAACCAATCCCCAAGTCCGATCCACAATGTCCGGTCCCTGCCACCCCGTT
TCCCGCCCCCACCCCACCAGGACCCCCCGACCCGGGGGATCCCGACAGCTTCTGCTTCTT
CACCCCGCAGCACCCGGCCGCCATCTTGGAACAATCTGCACCCACACACCGTTTCCGACC
CATCACCGTCACGGCGGGAAGGGTGGGGGTGACGCCGATCAGACGTAAAAATCCCACTAC
GTGAATACGTATGACGGACACTGGCCCCGCTTCAACTTTTATTTTGTCGGGCGACGTTTA
TTCCAATATAAAGAGACTGCAATGTCACCCTATCTTTGCCTTTAAAAAGTGc
>NODE_195_length_582_cov_37.324741
AGCTGAAATGAAAATGTTTAGGACCAAGTCACACGAATGAATCCCCTGTCATCCTTTTGT
CATTGAACTGTGGTCCCACAAACTAGAGCTATTTACTGTCTGTTGGTGACTACTGCAAAA
AAAAGTGTTTCCGCTACATTGTACTACGTCTCTGAATTGCCTGTACCTGTGTCTCCGTCG
GCTAAAGGTGGTCTCGTGTGTGCGTGTGCCAACCAGCGAACGGGGCTCCTAATCCAGTCC
CAGTGTGAAACTGTTGACATTTGTGCTTTTTCCCCCCTTCATTATGTGACTGAGGCTGTT
TTGCGCTGGATTAGCTGCAAATCTCCCATGCCGCACGTTCAGCATGCTACTCGTATCTTA
ACTTCATTAATAATGGATGAAGAGATCGTAATCCGCAAACAGCGGCGACAGGACACTCGG
AAACGGAGGACGGCGGAGACGCACGGCGTCGCGGCTCTTCAACCCGACGATGGCCCGGAT
CGTCGATAAACCGATAACATTCCCGATTATCCTTGTCCAATCGCGCTAGCCAATCTCCCA
TCGGTGACATCGTCCAAGGTTGTAATTTGCGCGGAAGTCACAAAGGTTTCGGGGCATTTA
ACCAAACGCCAGGGAAGGAAAAACAGATGGGTGGCGGg
>NODE_205_length_57_cov_46.157894
AGCTGTCCTCGGCTCCCGGGAAACACAAACTCTTTTTTGTCCTGCTCGCTGCACTCCGGT
CTCAGAAACACACTGTCCTTCGCCATCGCCGCTGTCTTTGGGTGTCAGAAACA
>NODE_208_length_936_cov_72.108971
GTCTAAAATGAGAGACCTTTTGGAATATGCTCTCACTTCTCAATGTATAAAATAATAAAA
TAGTTAACCCGGAGTGTAAACCACATTATTTTGTTGTTTAGGAAAGCAATACGTCTTCAA
AATAGATACTGACTGAAAATCCCATCAGTGGACATTAGGCAGATTGCATATAGTAAATTT
GACTGGACTACTAAGCAAGCGTTTAAATGGCATTTGAAACATGGGCTGGGCTGGCTGTGG
GGGCGCGTAGCCTTTCACAACACACGTTGTGACGGAGAAAATGAAATGAAGGGGAGTACA
AGAACGGAGTGAAAAAGGATTTGGAGCGCGGGAGGAATTTTACATTTGGGACGGTGGATG
CAATCAGTTGTGTGAGGCTGCCGAGCGGGGCTCCCGGGGTGACAAATTGAAAGTGTCTCG
GTCTAGTTTATAGCCCTGATCAGGTCAAACGAAAAATATTGGAGGTCCGGGTGAGCAGAC
AGGCCCGCCTAGCGCAGATAAATGGACTGATCATTTCTTATTGAGAAACAATTCCTAAAA
GGTAGTTTACTGTGTGACCGGGGAAGCGGGAAGCGGAGAGCATGACACGTACCCACGGCA
CCCTCCGTGACCCTTCCTCCAGCGTCGGAATGAAATGGATAGAGAGAAGGCGCGTTTCTG
ATGGCACTCCTCCGCCGACGAGACACTCCATTTGTTATGAAGTAGGGGTCCTGATGATGT
GTAGGGAGCTCTTTCTTTTTTCCACACATCCCTCCTTTCTCAGGCACTACAAGGCCGGCC
TTCAGTCTGCTACACCGGGAATGGATGGAAGGAGCCGATTGAATTTTACACTCCCCTGGT
CATGATTAATGTGCTGGGAGTAGGGGCGCGGCGCAATGGCTCTCCGCGTCCACTAGGTGG
GGGTCAAGCTCCTCTGGTTACAGCCAGATGCTCGCATTAGTGGGGATACGCTTCTTCTTT
TAGCAGTCCACCCCTTCAACtcctctctctgg
>NODE_218_length_199_cov_30.381910
ATAACTCCAGCCAAAGTCCCAACTCTGATAGCTGTTTCAACTGTGGTGCATTTGGACACT
GGGCTCGTGACTGCACTGTGCCGGACACTAGAGACTATTACCATGGGAACAGAGACAGTA
TGGGAGACGGTGATGGCACAACAGCAGACAACGAAATGGAGCGTCACAGGACCCATGGCT
GCCACGGACGGGGGTACTGACGGTCAGAGGGGACGGGCAGGAAAACATCAACCCGGTGAG
ATCAAACCATTATGT
>NODE_223_length_472_cov_34.247883
ATGGAAACTGTGGGCCGTGGTAGAGTCAGCACAAACCAGCGCATCTCTCTCTCTCTTTCT
CTCCATGCGCCCCTGGCACTCGGAGCCTCCTGAAACGGATCAACTGCAGGGCCGCTGGGT
CAACTGTTCGCACTACTTTTATCAGATCCCCCCAGGCCAGACAGGTCAGCCATTCCACAG
CGACACTCTGCCTCTACCATGCAGTCGACAGCCCGGGCCTGGCTCGATCTGTTTAGCTAG
CAGGCAAACTGTCAGGACAAGTAAGACAAATGAGCTGCCCTGATTGACTATTTCCTTAGA
TACTGAATCAATGGCCTTATTATCACAGCAATTACAGTACTAATACAAACAGATGCTTCG
ACCAGACATCTGCTGAGGAAGACCACAGCTACACTCAGAGCCAATAGAGTGGAGAAAGCT
GTGGCCCTTAACAAAGAGATTGGTATTCATGAGAGACAGACACACACGCACGCACACACA
CACACACATTCAAACACGCCCACACAAATACACACAAACACTCACAAt
>NODE_224_length_204_cov_255.377457
CACCCGGGCCTGTGGTACTCTGTGACAGGGGGAGACAGACATAAATTACCCCCACTTACA
TCACTCTTTGCCTGGGTACATGGGGACAGACAAGGGCCCTGGATGACCATGGATGGGCCT
GTCACAGGTCAACAGGTCACCCGGGCCTGTGGTACTCTGTGACAGTGAGAGACACACATA
TATTACCCCTAGTGACATCACTCTATCCCTGGGTACATGGTGGACAGGACAGGGCCCTGG
GTCTCATGCATGGGCCTGTG
>NODE_226_length_492_cov_77.069107
GCAGGTCCAAAGCAGACAGTCCATCAATTTACTTGAAACAACACATGGCAAGGTAACTCT
TAACATTACAGTACCTTCACGATTCCCTTGATGTAGCCATGACGTTCAGCGAAGTCAATG
TGCCGGAGTTTAGCAGCACCTTTTCTGTGCTTCACGTGGGCTTTGAACACGGAGCCAGCA
CCTTTTCTCTGTCCCCTGATAACACGTCCCATCGTGACTGCAAAAAAGCGACACAAACAA
GTTTATAAACAGTTCAACAATGCAAGACAGACAACGTCCAGCTAGACTAGATTAAACCGT
GTTTGACATTACGTTGAGTATTCAGAGATTTGGTACAGTAATAACACCAGCTGTAGCAGT
TGTTGAAACTAATGACAGTAAGGTACGTAGCCACCCAAGGAAATTACCACTAAACCAAAA
TGCGAGCACTGGTGCACTTCTAATTAGCTGAACACTACTGCACTTCTACGTTGACAGTAA
TCGTCTTTACTAGCCGACATGCGGAACCTAATAGCTAGCATGCTAATGTTAGGCTTTCAT
TAAACTTt
>NODE_230_length_515_cov_45.427185
GCTCCCAAAACAAAAACGTGGGACGAGGAGAGGAATGTGAAACCGGAATTCTTCGAGGAC
AAAAATAAAATAATAAACGCAGACAAAACCTTCCTTGCTCATAGCTACAGTATGTCTGGA
TTGCCTTCTGTGGTGAGATAGGAGTCAACATGTTTAGCGACATCAAAAGAAAACCTGATA
CCTTAAGGCTTAAGAAGATTAACACTTGCAGTGATCTTCAGCTTAGGCTTCTCCAGCACT
TTCAACAGCACTGTGTCAGAGGGGACAATTACCAATGAATTGGCACCAACATCTCCCGCT
TACTTAACACATTCTGGCACTGTGTATAAGCTCACGTCATTAAGACTTCCTTTCAAGTTT
GGCCCTGGTATCACGGGGTAGCATAGTCTAATATGTGACGAGTGGAGACAGACAGCAGGA
GAAGCTGCAGGAACATGCTAAGAACGAGAGAGAGAGAGAATGAGTGAGAGAGATAGAATG
AGTGAGAGAGAGAGAATGAGTGAGAGAGATAGAGAGAGAGAGAGAGAATGAGTGAGAGAG
AGAGAATGAGTGAGAGAGAGAGAATGAGTGa
>NODE_231_length_271_cov_26.062731
CCACCATCTCTATGCACAGCAGAAAAGATATGTAATTCAATGCTCATTTTAGGGCATCGT
CTCGCAGGAGGATATTTTCTGCCCGCTAATTGATAGAAATGAAGCCATTAATCAAGCCAC
TAGCCACCATTCAGGCCCGGGAAGATGAATACAAACCTTTATAATAACCACCTTCCCCAT
TTTAGGGCTCATTAGCATCCATTTTTAATGCAATTATGCTATTCTTTTTTAACGCTGAGC
TCATAAATTACCCGCTCTTTTGTAGCCGGCCGGCCTTGTAAATTCCAAAGTAACGCTTTG
TAGTCTGATCTTTAaggcaattactgg
>NODE_232_length_199_cov_13.658292
CGAGCGGGTTAGGTAAAGGAAAAAATGGATTACACCATCATAGATGGTGCAAATCAATGC
ATTAACTTGTATCCCTCGGCCACATCCAGGACTCAACCCTCCCGGAAATAGCACTGAATC
TGTGGTTTAATAACATTTCCTTAGTGGGATCCCATTGACATACTAGCCTCATGTCTGACT
AAATCACAATCACTGACCCTGGAAGGGCAGAAGGACCCTGTTTAGCATTAGTCCAGTCAG
TATAGTACATGAATA
>NODE_234_length_777_cov_39.826256
GTCTCTCGGCAAAACTTTACAGGTTGTTTTTGTTTCCCCTTCACCTAAGGATTGCGTGCA
TTCCCTTTAAGAGTTTTCTTGTATGCAACTTCAGCCAATAATCGGGCCCTGTATTCCAGA
AAGAATCGGTGAAATGCGAGATGCTAGTTGTTTAAAGGGGTTTTCTCCACCCACTCACAC
GCTCCAATCTTTTTCGGCTCGTTAGCATATCACGTGCCAGAACCTTAATGAACTGGACAC
ACGGGGTACTGGTTGCGCATGCGCTCGCGTAAAATGTAGTTGGAAATGAGGTGTCCGTCT
TGGAGTAGTCGACTTTTAAAAAGCATCGGCAGCCCCTGATATGACGACTTCGCTGGTTCT
GCATCCACGCTGGGCGGACACCTTCATGTACGTTTACGAAAAAAGCCCGAATGAAAATAA
TCCTAATAAAAGCCAAACAATGGAGGGACTGAGCGGGAATTGCCCGGCGACCCATTGCAG
GGACCTAATGTCGCACCCGGCGCTGGGACGACATTCTGGTACTATAGCTACCCACCAGGG
TTCTGTGTATTCGGATATATCTTCCACAGACACCGGTCGACAGTGTCCTGCTCCCCAATC
TTCCTCCAGTGCATCTCTGAGCTACGGTTATCCTTTTGGAAACCCATATTACGGCTGTCG
GTTATCTCACTCGCACAACGTGAACTTGCAGCAGAAGCCATGCTCCTACCACCCTGCAGA
TAAATACGCCGACCCCACAAGCACCGCGTTGCCCACGGAAGAGCTGTCCAGCAGAGCTAA
AGAGTTCGCATTCTACCCCAGTTTCGCCAGCTCGTACCAAGCGGTTCCTGGAt
>NODE_235_length_551_cov_20.678766
AGAGCAAACAAAAGGACACACCATAGGAAACGAAACCTGAAATGGAGACCGACCGAAACT
GAACTGAGACTGGAAAAGAGGTAAGAACTCAGAATGAGCTGTTACACTTCACGATTAAGT
CGTTTATCAGACGCTCGTATCCAGGGTAACTTAAAGCAGTCAGGGCAACGCTTTTATACT
TTTAATCCACGCTCTCCCTTCGCCGTGGCTGTCATCGCTCTCAGTCCCCCGGCCGCGTCC
ACCTGGTCAGCCGGTCCTTTCCCCAACTCCTTCCCACCCGTGCCTCTTCAGCTTTTATTT
TCTTATTCTGTTCATTTTTGTTGTGCCTTCCTTTCCCTTTCCAGAAAGTGATGCACACTC
GCAAAAGACACTCTGAGCTCTACCATGAGCTCAACCACTCCAGCACCAAGTTGCACACCA
TAGACAGGTATAGCAGGGATCCCGCCATGTCCACTTTCAAGGTAAGAGTCTGACCCACCG
CTCCGAGTGGGAAACAGGGAAAGCGGCCCTCCTCGCCAATCACTACACACTCCCCCTCCC
CACACTGGGCACAGCTTATTTCCCACCCTGCTGGATCCACTGGGACCGTTTTTGTAAGGG
CATTCAg
>NODE_236_length_141_cov_17.900709
AGCATGCTCGACACACTATGTTCTCCCTGCTAATTCTTTGGATGTTCTCACTTGGTATGG
GCGCTACACCTATTTAACGTTGCCTGTCGTGTAAACCCTTACTCAGCAGGAGGCCAGATT
AAATAAATACAAAAATGTCATTTGTTTACTACCTTAATCAGTAATCACAGTCCCTCATCT
GTCTAGAAGCTAGGTTT
>NODE_237_length_162_cov_61.364197
AAAAAAAAGGCATTGTACTTAACTCATTGCATCTGGCCTCCTGCTGAGCCGCCATGCCAA
GAGAGAACCTGCAAAAGAATTAGAAGGCAGAACATACAAATGTCAAGCTCAAAGACCTCA
AACAACATCATATGAGCCACAGCGTGATGTGGAAAAGGCATAAAACCTAGCTTCTAGACA
GATGAGGGACTGTGATTACTGATTAAGGTAGTAAACAA
>NODE_239_length_599_cov_38.994991
TGATGAAAAGGTTTGGGGCACAAATGATCTTCAATAGGCATCGAAATAGGGGCCCTACTC
TTTCTGTCAGTGATCTGCCATGCAGCCAAACTAAAATGTTCATCACCTCCTAGACCTTCC
ATTGATAATAAAGCCAAGGCAGTAGGTTTTCTGCACCCAATGAGTTTTCCTTCATATTTC
CAACTTGTTAAAACACCCCATGGTACATTTGCATAGGATAGCCAACATATAGCAAATCAT
TTGCATGCCTGAATGTACACTTGAGTAACCGTAATTACACGTGACACCAATTACTCTGTT
ACTTTGTATTAAATTATAATGGAAAATTCCACTAGAGAATTGGAGCCTAATTGCATCTTA
ATTTGCATAATTTTGCATATTAATCACATCTCCGATGAAAAATAAATTTTAGCAGATTTT
GTAATTTATGCACAGATACAAAAACAAGTTGAGAAATAATTTGTGATAAAAAGAAAAACA
GAAACTATCACTTAGAGGCGTTCGCGCTCATCTCCCATATTACTGACAAAGTTAATACTT
TGCACTTGGTTTGTTAATTACATCTATATTCGTTCATTTTCTAAAATCAATTGGATTTTT
TTATAAATCCGTATTGTTTCTCCTTGATCATCACACCTGTGCTGATAAACGTGCg
>NODE_240_length_577_cov_29.563259
AACAATTAGTTATAATAACAAGTAAAAACAACACAAACACGTTTCGACAATTCCTCTTAT
TGAAAGCATCACGTTCACCCACCCACAACATCAAATATAAACGAATCATGGTAAAAATAT
ATTATAAACTTACTGCAAAATGCAAGGATCCATTTGTGACTGTGAGCCCAGCAACACCAC
TACAGACTTGTCCGGGCCAAAGTAATCCACACTAACTGACACAGAGCCTTTTCTTCCTCG
GGTAAGAGAAGCCAGCAGCTGCGATTCCGGACAGTTAAGATTATATATGGTGTGTATATA
TCGAAGGTTTGTCAGCTCTTCCAGGCCATAAAACCCACTTTAATGGCACCACGTGCTTCC
CATGCACCATTCACAGGCCACTTTCGAGGCAATTGGCATAAATAACCCTCCAAACTTTAA
AATACTAAAAGAAAGAGATGGCCTATTCTAAAAAGGGAAATTCGATAGCCCTACATAGGC
CAGCGTAGGATGGTTAGGCCCAACAGTGTTATTGAGAACGCAGTCCAGTCTCAGTTGCAT
TTACATGGCACTGAGTGAATCCACGCTACAATTCTGCGAGGTGAGTGAATTATCATTATT
TTCCTTCATGGAAGAACATTTCTTTAAACCGGc
>NODE_241_length_467_cov_46.021412
ACACACACACACACACACACGTTCTCTCTCACCAACGGGATGAGCTCCTCTAATCCTGGC
GGCTCACTGTGAATGGAGGAGGAAGTTCCAATTAAAATTAAAATAAGCTCTTTTAACAGT
CTCTTAAATTGACAACTGAACAATGATTTTCGTATTGGTATCTGTCAAAGGTCTCGGAAA
ATCCTCAGTTGATAAGGCCCCCAATGCATCCAATTAGGAGCTGAGCAGGGCCTCGGCCAG
TAATGATTTCCTGCGGGTCCCAGAAGATGTGGCGCGGACACTTATTGCAAATTACTGACA
AAAAGGCCTGATCTATTGATGAGGTGGAGAACAGACCACTAGCCATGTTCCCATCAGGTA
GAGGAGAGACCGGTCTGTATGAAGGTGCTTAGTGGCTGGACGTTCGGCACCTGGTCCCTC
TCACATCTTGCTTTCCAACCATCTCCCTTTCTCTCTCTCCCTGTCGCACGATAATCTCCC
TGTCTCTGTATCTTCCTTTGGTTTCTTTCCACCTCGATCTTTt
>NODE_245_length_424_cov_46.365566
CAGAGGAGGTTCCCCATCTGACAAACCCCAGGATGGAGACATGGCTGATGGGTTGAGTGA
GTGACGTGGTGGTGGATGTTTGTCTGTCTCTTCTGGAAGCCGCCACCTCCTGTAAAGCCG
GAATAAGTCCAGCGATGTGTAGCAAAGCCGAGGGAAGGGAAGACGTTGCGCTCATGTGTT
GTGATTAGCAGGTAATGATCTTTGATCTAATGCGCTGACTGGGAAAGTGCGGCTTCCATT
GAAATCCAGTGGATTCTGGGCCGACCTGGAGCCAGTGTCACTTCTCGTTAGGGCCCCGGG
CCCCGTGACCCCCCGTGACCTCCCCATTGCCTGGCCGGACCACTGCCTCTCAGCATGAGT
AACCAGAGTAATGATATCAATAGCAGCAGGGGTGCAATGAATACAAGTCCGCGGGCAGAA
TGTTTGGACAAGAGTTCTCTCCCAGCCTCCTGGTTTTCCTCTACACCCCCCCCCCcacac
>NODE_246_length_644_cov_22.434782
TGCGGTCGCCATTCAGCTCGTGCATACACAATAACAGTGGGTGTAAACGGTATAGGTTTA
CAAAGTGGTGTTAGGGGCACTACTCTACCTGTCGTTCCATACGAACAATTCGTTTGAACC
AGAGTCATCTGTATGTCCAGCTCTTCCCAAAAACGATGGACCTTCCGGTCATATCTCAAT
CTAAACAGAACAGTGCTACTGATACTAGGGTCCTTAAAGCTCTGATCAAATGTTTTTATT
ATGTGCCATAATACTTCCTGCCTGTCTTCTCTCTGCCCCTCATCTGTGAAAACAGTCGTG
GGGTTGGTAAAACAGTCCTCATCTTTTTCAGTGGGTGTTGGCGACCAGCCATATTCTTCC
CAATCTGCTTTAGAGAAGGGAACTGAAGTTAACATAGGAGAGCGCGATGAGGTTGGTATA
TGTTGGCAGATCCAACAGTTACTCATGTTAACATGTGATGCATAGTCAACCATCATCCTA
AGGGCGATGTTCTCAGGTTCTATCAGCCCTCTCCTCCTCCGTTTCTCAGTCGGTGGGCAT
TCCCTAGCAGGTCTATCTTTTGGATGATCTGGCGATCTACAAGGAGTGTGGAATTCACTG
TTGTTACTGTTGAAACACCAATAATCTTTGTTTAAATCAAGATCATCAGAAACATTCACA
TGACAGATCATTGAGTCATTATTGCAAACACATTCAGTAC
>NODE_247_length_942_cov_114.350319
TGAGTCTGTACGTTGAAGAATCAACGGATTCTCATTGGTCACTATACTTCCTTTAAATTC
CCTCGACCAATCATCTTAGGTTACATGGGAATCGGGTGCGCTTTGTCCCGCCCTCACCTT
TGCCATGTGGCCAATAAGTCAACTCCTTTGGGAGATTGACTGAAAATAAGAGGCTGGACA
ATACACAGGTAACAAAAAAAATTGCGAGCCAGAGAGAAAAAAAACCTCCAGGGCTCGTTA
TGGAGTTGGCGTGAAAGAAACACGGATTTTATCCCACCCTTCATTACCAGTTGGACCAGT
ATCTCAGGATAGGACACTCAATTACTGCACAAGGTAGAGTTCTGGTCGCAATCTCTTTCG
TGTCTTCCTTGGGAAATAATCCTCCTTTTTCCCCCCTGTTCGTTTACCTCAATTGCATTT
CCAGACCTTTTGTTCGCTCCTCTTATCACTGGAGAAAAGGTGTTATTTTTGTTTTTATTC
CACCTTTGCTCTTAATTGTAGTTCTGTTCCCCTTGTGGTCCCTGATGGCTTCGCACAGTG
ATACTCTGGTGGTGTTCTTTGGGGCAACAGCTGGTGCAAATGGGGCTAAACTGGGTTCCG
ATGAGAGGGAAATAATTCTGTTGGTGTGGCAAATTTTGGATCTACATGAGAAAAAGGTAC
GGACATTCTCGCCCGTCGTAAAGGTTTCCTAGACTCTTTGTAGTGTCGTGTCTAAAGTAG
TCGTGTTTTAACTTTACTACTGGCATGCCAATCAACCAAAAAGGTACGCTTTCTGTTATT
TATAGGGCCGTATATTATAATAAGTGCGCATAGGAGTTGTCTAGTGCGCATAGGTGTGTC
TGTCACCTGTGTTCGCTATAATCAAAGGTTAAAGGCTCATAATATATTAGGAAAGAAAGC
ATGCATTTTTGATTGCATGTCACTGCCTTGACATAAGTCTCTTTCGAATTGACAAACTGC
TTTGCCACTTTATTGGTTATTGTTTGACCATTGTGAGc
>NODE_248_length_729_cov_36.526749
GTGCTGGAACGTACACTGGTCCTCCTCCTTTATGAAGGAGTACGTCCCCACGTCCAGCAC
CGGCGGAAAGGCCATGGCCACGGACAACGTCCACACCATGCAGATGACCGCCAGACACGT
CCAGAAGGTTAGCCTCTTGGTGTAGAAGCGGTGGTGGGCTATGGCCAGGTAGCGCGTCAC
GCTCACGCAGAAGAGCATGAATGCCGTGTGAAAGCAGGACAGCACTCCGAGGAAGGCAAT
GACTTTGCAGGTCAGCGTGCCGTACGTCCAGGTGGAACCATTCTTGACGGAGGTAAAGAC
AAAGGGGAAGCAGATCGCCGAGCGCAGGATATCCGAGGCGCACAGGTCGAGCAGGAAGTA
GTAGGGCGCGCGGTGCAGGCTTTTGTCTTTGACCAGCAGGATGGAGATTAGTAGGTTTCC
GACAACGCCGACGCCGATGATAAAACCCAGGGATGTCAGTTTGAGAAAAGTGACGAGAGG
AGAGACATTCTGCAAGATGTTGTGGTCCCCTGCATGGCTATAGTTCGCCATAGATGGAGG
AGGGAACATAAATATGGTAATAGCTTCAGCCAAGAATCATGATCTAGAGGCGACAGGGGG
AGGCAATAGATCCATTTGGTGTGCTTTGAAGCAGATTCCCGGCTTGTAAGCAACCTCTCG
TCTACGGCATCCTTTGTTCTTTTGTCTCATCACCTCAAAAGCCCTGAAAAACACCAGCCA
CGAATCAGGATTCACTCATACACAAAATACCAGCAATGAATCAGGATTTATTCATAAACA
AAACa
>NODE_250_length_460_cov_20.363043
CGTTTTAACGTCGTTACATGTTCACACTCAACTTCTGTATTTCTCCCGGTGACAGATAGT
CGGCCGGAAGGAGCAGATGTATCTATACATAACAACGAAGCGGTAACCTTTTTAAGGGAG
TGATTGAGAACACACCAGCCCTGACTTCCCCCTCAGAACCAGCAGCCAAATCTCTCCGGG
TGTCGTTCAGATGACAGATTGATTGACTAATGCAGTTTGACAAGAGAGATGCTCCCCAAC
ACATCTCCTGTTCACCTCCCCCCACTTCCCCTCGCCACCTCTCCACTCTCTCCTTCACCC
AGATAGCACCTGTGTCCCGGCTGGTTCTCCTCACCCGCGGGGCGCGGGTCTGATGTTATT
GTGTTACGGCACCAGATCACCGGCTGTGGTCGCGGCGGACGGAGGAAAAGACACGTACCA
AAATAAATACAATTGAGTCGGCATGGCTCCATCAGTACGTGTTCCCTCTGAGGAGCGAGG
TTAGAGGAGCGAGGTTAGAGGTTAGAGGAGCGAGGt
>NODE_262_length_492_cov_15.510162
GGGATTGGTCCCGCTGTGCAGTTGGATCCAGATGTAGAAGGCCTGGTTGTCAGCTGCACT
TGTCATCTGTCATTTCTGTGGGGGTAGGAAAAGGGAACAAAAGAGTGTGTGGACCTATAA
CAGACCAGTATATTGTGGGAGAATAGGAGCATGTGCGAGAGGAGAAGTGGAGAGTGTGCA
GGGGGAGGGAGAAGTGGAGAGTGTGCAGGGGGAGGGAGAAGTGGAGAGTGTGCAGGGGGA
GGGAGaagtggagAGTGTGCGAGGGGAGAAGTGGAGAGTGTGCGTGGGGAGGGAGAAGTG
GAGAGTGTGCAGGGGGAGGGAGAAGTGGAGAGTGTGCGGGGGGAGGGAGAAGTGGAGAGT
GTGCGGGGGGAGGGAGAAGTGGAGATTCATCTCCTGCTGAGTGGACCAGGTGCTGATGTA
AGATGCCATATCAAATGAATGACCACTCACTAAACTGTTGGTCCAGATGGCATCCCCTTC
TTTTGTGTGTGTGCTTGCCAGCTGGAGGGCATCTTCACAGACATATTTAACCAGTCACAG
GCTTGGTt
>NODE_263_length_656_cov_63.910061
GTCGTACCGGCTGACGAGCACGCCGGAGTCTAGTGTCAGACACAAAGCCTTGGCAGAGAT
CTGCCTCCTGTACCTCTAGTATCAGCAAATGTCAGGGCGATTCCTGCCCGCAAGTATCCA
GACCAAAGCACTGCAAAGACAACCATTTAGACATAAAAGGACGACTTAAAAGGGAAAAAA
GAAAAGTAAATAAAGCGGGGAGAGGAAGAAAGAACGGAGATGGGGGGTGGGGGGGGGGGC
GGGTGAAAGAGGAAGTCAATTATGCATTCTGAACCTGGCCGACGCAGTCCTCGGGGAATT
GCCTCGGCACCTCAGGATCTGTAAATAATTGACAGATAATATTAATTGGCTTTGGATTAG
TGAGCAGGCTGAGTATCACACATTAATATTTGATCAGAAGATGATAGGTATCCTGGCAGG
GGATCCGAGGGGGCAGCTGAGACTGTTTTGTTGATTAGGCCAGAGACGGGGAAAGATGGA
GGAAGCCCCTATCCTCGCTATTCTGTACCAGACAAACACAGGCTGAGACGTGGAGCCGCG
GTTTGAAGCTCCCGTTGGCTCCGGGCTGCTGTCCTGCCCAACCTCCAACTGGAAGCAATT
TGCCTGCTGGTTGTTTCGCCGTAGCGGGGAGAAACAAAAAACGGCAACAAAAAAACAAAA
AAAAAACCAAACGCGAGACTTTCGGAGCTCCTTTGATTGTTATTTTATTAGc
>NODE_264_length_872_cov_75.818810
AACTATGTATCTGTCACGCTAACTATGCGCCGCGGACTGCATTGTGGGGGAAGGGGTCGG
TGAATTGCCTGCGGTTTAGTTTCGGTTTTCTCGTCTGATTTATTATGCTATTGTAAGGAC
TCAAAAACATGGAACAGTTGGACATTGGTCAATTTTTCAACCCTTTTTACTAAGAAATAA
TCGCAATGGGAGTAATTGCACCCATTACACAGGTATCCTTATTGTATTGTCTGTAATGTT
GACCAGCTATTTAACCATCCCTACCCCCTGGTCAAAACAGCCGTAGCCTCCTACTGTCTT
GTCACATTCAGAAGACAACCAGGTCCTACTGGACAACTACACGGCCGTCTATGTGGGCCA
TCCCCCACCACAGTGCGTTCTATCCTTTCAATAAAGGAGCACCTCATTATATTCTTCTTT
TATTTCCAAAGGGGATGCGGACAAAGACACGAATGCTGATCAGAAGAATAAGAAGGGTGT
TAAGAGACGCCGGGAGGAACATGGAAGGGGCTACTTTGAATTTATTGAAGAGAACAAATA
CAGCTGGTAAGGACGGGAGACCGTGGCCTTCGGTATGCCTGAAGCGCCATCACAGCTATG
TGAACTGTATTGGCTTTAAGCGCCAATGCATTAACTAGCATCGAAGCCCTCGCATAACTT
ACTTTTGTCAAAATTACGTAAGTTCTATTCATTCTTGAACTAAGGGTCATCCCTGGCTTT
TTTAATTAACCTTACCATTAAAACCCATGCAGTGCCCACATGCACCTTTAAGTGGACTGC
ATAACGTAGTAAGGGAAATCAACGACAGTCTCCGAATTACAAGTGTTCCCCATTCACTCT
CTTTGTGCAGGAAGGCGTGTTGTGTACACTGACGCTAAAGCTGCTCAGAAAATAAACTCA
CGAAAGAGTAGCCGGCGTTGGTAGGGGt
>NODE_265_length_548_cov_61.118614
GTAAAACAACGTTTAAAAAAGGATCATTGGATGAACAAAGCAAGGGTTAGACATTAAAAC
TTTCCTGACATTTACATAACAAATGCAGAATGGATCTCTGTTTCCACGTGACGCTGTGAT
CCGGCTTCGACAGACACAACAAAACGAACGAATAGGAAACGGCGGAAAAATGGAAAATAA
CATTTTGCACTGATCTCAAATCAGAAAGCTTTCAGTCATTCTTTATGTTATCCCTCGAGC
CACTCTCTCTCTCCCTTTCTCCCTCTCTCTCTGGGAGTGAGTGAGCATGTACATTAGGCA
GGGGCATTTTGATGAAATAAAAGCCTGTGCCAGCGTATGGCTAAACAGAATGGGAGCACT
CACTCAGCCTGTCTCTGATTGACCATTAAAGCCATTGATGAATGGGCCTGTCAGAGTAGA
GACAATTAAATCAAACATGAAACAAAGCCGTCCTGACGGCCCGGTCCGTCTGACAGAGCA
AACCATTCCTCCCCTCAATTACATAGGCCTAGTGCACGTCTCCTTTTACAACCCCCTGAG
TGTGTGTTTCTAGGCTGTGTGTGTAGTAGGGAAGGTGTGTGTGTGTGTGTGTGTGTGTGT
GTGt
>NODE_266_length_846_cov_69.918442
TTTCGGGGAACTGCGTGATAGAGTACACAAAGCATGACAAAAAGCCAGTCATTTCACTTT
CCTCTCAGTACCATATCTGCCCAGTGTGTCTTTCTCATTTTCACTCTCATTTCATCCTGT
GTTCTCCTTCTGTTCTCCATAATTTCTTCCTCTGTTCTTCATCACTTCTTCCTCTGTTCT
CCCTCTTTCCCCTCTCTCTACTGAAACCCATCTCAGTCACCTCTACCCTAAAGCTCTCTC
CGCATCTCTCTGTCCTCTCTCCTGTGCGCCGCTGATTTAACAGATGCTAATGATCCATCC
CCTCTCTGTTCTGATGCAAGGTCGGTCTGCGCGCTTCCCTTTCATCCACATACAAATGTG
ATCTTATTGCCTCTTCGCCCTCGGGCCTTTTAAGATGCCTTTTTGAAATATGCCGTTTGA
TAAGCACATCATTGGCCAAGTCCCCGCAGTGATTAGAGCCGCCTTTAATGTGAGATGGGG
AATGCGCCGGGGGCCCCTGAACCTGGGCCCCAATTGGCCCTGGGGGCCCTGGCGTATGTT
TGGGCCAATGGGAGTGTAGTGTTGAAGAGATGAGGTCCGGGTGAACGCGCGCCGTGTCAG
AGATGCTCACAGCCCTGTTCACACGTGGTCTCTTTAAGTCAGGAGCAGGACAGGGACAGG
CGCAGTTCCCATGCCGATCTGTGTATGAGGAGAACCATTGATCTTAAGGTTGTATGTTAA
GTAGGCTGACCAGTTATGCCGTTTCTATTGATCTGTCGCTGTCCACAAATGAGCACAGAT
ACAGTTGTGGTAGCAGGTACGTTCAGTCATTTTTCATACTGTTAGATCCACCCCGACACC
TGTTGGTTGTTGAGGATGTTCAAACAGTATCTGTAGCACTGTTTATTATGTCGAGTCTGT
Gt
>NODE_267_length_659_cov_24.007587
GTGTTTACAAGGAAGTAATATTTCACCGTCTCACTTCGCCGCTAGGTTGCAATCGTCTGT
TTGGACCGAAAGTGCAAACCACGCCCATGTTTTGGTAAACAGTGAGGATTGGGACACCAA
ATAAGAACTGATATGTCAAAACGTTTTTTCACCTTATGGTCTAACTTCAAAATATAGGAT
AACAATAAAGTAAAAATGCAATTTGACCAGGTACAGTAAATTCATTGGATGTGTATTTTT
TCTTTCCTAGTCCCTTGAAATATAAGAATATGCTTTGGGCAATTCAGAGAAGATAGAATA
GGGAATTGTGTTCTCTGCATGTAGATGACAAATGCAAGGGACATTTCATATAAAAAGCAC
ACAGGTTTTATTGCATATCAATTTCATGTATAAATTCTTCATAGCATTGGAAAGATTACA
TTTGGTATACATTTCTATTCTACAGAATTAACATCAGAATCATATCTTTTCCAAGAAATT
TCTCTAAAGTACATCTTCAATAATCACAAGCATCAAAAGAACTGCTATTTCAGAATTGTT
CAATATTATTCTACAATCCTTTAATTTTTTTTCATTACATCTCTCCCACAAGCTTTTTTG
TATTCATTTAAGAACCACTTGCCCGATACATCTGTAAGGACTTGAAGTCAAACACTAATC
TAGCCACGTGTACAATAAGTGCATCTACGGATTCCTTATTTTTTATTTCATTTTt
>NODE_268_length_82_cov_142.621948
CAAAAGAGGAAAAGTGAGACTGTATAGAGACAGAGGTAGAGAGACCATGGGAATGATAAA
ACCAGAAGAGAATGGGAGATGGCAAAAGAGGAAAAGTGAGACTGTATAGAGACAGAGGTA
GAGAGACCATGGGAATGA
>NODE_269_length_481_cov_37.528065
GTGTGTGTGTCTGTGTGTGTGTGTGTGTCTGTGTGTGTGTGTGTGTGTGTGTGTGTATGC
GTACACGTATTGGTGTTTGTTTGGACACATGTGTTGACGGTTGTGCCAACAGCAGTACTG
CTTGGTTTCAGGTCTACGACCAGACCGGCTCTATGACCAGACCGAGGTCTACGACCAGAC
CGTGGTCTATGCGAACAATAACAATGGCCACAGTGTTGTTGAGGGATTTAGGCCCCGGAC
CTTGGGACATTCTTCCCATGTCAGTATAACCACTACTGGGAGGTAGCTCCATTAAGGATT
AACATCTCATTTATAGTATCCATGACTTTTGTTCAAAGGCTACTTGTTGTAATGTTGCCT
TGTGGATGACGCCTAATCCTCTGAGCCTGCAGCTGTAGCGAAGGAGAGGGGTAGATCCCC
CCCACACACACACACGCACACGCACGCACACGCACACGTACACGCACACACACGCACACG
CACACGCACACGCACACGCACGCACACGCACACGCACACGCACACGCACACGCACAc
>NODE_270_length_701_cov_91.987160
CAAGGAGCAAAGCGGAGATGAGGAAGGAGGTACGGGCGGAGGCATCCAAATGGGAGTCAT
CCGGAGGTGACAAGTGCACGGCGCGCTCTGAACCGTAGGTGCCCGCTGCCTGCCTGCCTG
CGCATATCTTTTGTCTTGCATTATCTCCCGTTTCCTTATTATTTTAAACGGACAGTCATT
TTTTTCCCTCCACCAGAAGCTTTTTTGATATCCATTTAGATTGGAGGTTCATTAAAAAAA
GCTCAGACAATAGAGGGACTTCTAATTAAGCCGTGCATCTGGCCCCTGGCACCCTATCCA
GTTGTTCCATCTATTCTGCTGAGGAGAATTCATTTGTTTCTTAATTAAGAAAAACACCAA
TAGCGTGAAAAATCTGCTTATGGTACCTGAATCCTAATTAGTTCAATGGCGAGGGGAAGG
GGAGAGGAGACATTCCGGTAGCCCCAGAAATGAACTCGGAGCAGATAAAAATGAACTAAC
TAGCCTCTGCATAAATCGAAACCGAGGGAGAGAAAGTGCATCATCATTATGGTTAAGACA
ATATGCAAACTATCTTCAAGGGAATCAAATTGCCAGAATGTTTTCATTTGCATTTATTAA
CCATTAACATAATGAGCAGAAGTGACATTGCACCCGGATTGTGTGTCTGTTCGGATTGAT
AACTCGCCGGGCAAATAGGCTGGCCACAGACCGACGCTACCAGTCAAATCAGCGTTGAAC
TGTGGAGGTTTTGTTTCTTCTCCGTTATCGGCAGGAc
>NODE_271_length_104_cov_283.173065
TAAAACTCTGGTTAGTAGAGCTAAAAGTATACGACCATGTCTGAATCTTTTGAAATGATA
GACAGTGAAGCAGCATTTTCTGGTTGTTGATTGGCTAAATAGTAGGAACATTCTGGAAGG
GGTGGGGGGGAAGGAGGCAGCGCGCTCTGATATCGATGAG
>NODE_283_length_64_cov_152.812500
TGAGAACCAGGGCCCTGTCCTGTCCCCATGTACCCAGGGATAGAGTGATGTAAGTGTGGG
TAAATTATGTCTGTCTCCCCCTGTCACAGAGTACCACAGGCCCGGGTGACCTGTGCACCT
>NODE_289_length_112_cov_157.008926
GTCACAGAGTACCACAGGCCCGGGTGACCTGTGCACCTGTCACAGGCCCATGCATGCTCA
TCCAGGGCCCTGTCCTGTCCCCATGTACCCAGGGACAGAGTGATGTAAGTGTGGGTAATT
TATGTCTGTCTCCCCCTGTCACAGAGTACCACAGGCCCGGGTGACCTG
>NODE_301_length_517_cov_25.297873
GCTGTGATGCTGTGTGCAATATGGGCCCTTGCCTCATGGTGTAGCAGTGGAAGGGTGGGT
GGGGCTGTAGTGTGGGACTCGTTGGGGATGGCCAAAGCAATGGCAGCTTCATTAGGTTTT
CATTCTATTTTAATCACGCGGTCCGACGAGAGCTGAAATAACAGCCAGGTATTAATAGAC
CTCCATCGCCGGTCTGACCACTACAATAAAATGGATACCCAGGGGAAAGGGGTAGAGAGA
GGGAGAGTAGGGGGGTGGGGGAGAGAGGGAGGGAGGGAAAACAAGGGAGGGAGAAGGAGT
GAGGGAGAGCGCAACCGAAGGAAAGGCAAAAGCAAAGCGAGGGAGAGAGAGAGAGAGGTG
AGAAAGGTAGAGAGAGATTCAAGGGAGGGAGAAAGCAAGGCGGAGAGAGAGCAAATGAGA
GGACTGTTTGGAGAGATATAAAAATTGCTGTGAGTAATGTGCAAGTAGAGTGGCTGATTA
CTGAGAGACTAAACCGGTGGGGTACCAACGCATCCCGACAACAGAGGCCAATCATCTCTG
CTAGCTCACGTTAATGCTAGCTCACGTTAATGc
>NODE_302_length_736_cov_64.699730
GCCTATGCAAAACCAAATGCAAATGAATGACTTATAAGTATGTCTGTGTATGATTGGACG
CAGAATTAAAAACGCTGTTTGTATATGTCCATTATATCCATGTGATTGTCAGAAGTTGCA
GGTCATATCATGGAGCTAACACAATGCCTGCTATAATAACTTAAGCTATGAACGGTTGCA
ACAATTTCCAAATCAATAGACAGTTCAGTTTTGTCAGTTTCTTATTTTGAAGTTCCACCT
AAACGGCGGAGTGTTTTGGCCCCACTTGCTCCCTGTAGTTTAGGTTTTTGTCCTCCTGCA
GCAGCTGTCACCCTGCATTACTCGTAGTCAGCTAAATGAAACATTATTCTAAACATATGC
ATCGTAATCAGTTCGGTCACACTTACAAGAACACGCGTTAATAAGGCAATCAATCACTCT
GGAACAAGCAAGTTGTTCTGTAACAGCTCATAAACAGTGTGTAATGAAGAATTGGAGGTT
GGCATGACACGCGCTGATCAGATAATCAATGTCAAAGATGCGATGAATGTCAGTAAACGC
AGTTTTCATGTCGTTTCTATAAAATCTTCAATTTACAACAAGCAGTTCAATTACCCAGAA
AATACAGTCAATTAAATAGGGGTGATTGGACAGTAGGGGCAGGATCATCGATCTTTGCAT
TTCTATCTCGATGGTGGACGTTTAATTTGTTTTTCTATTAGCACTGAAATAAAGAAAATA
TAAAATATATTTAACAAACCATAGATTTACTTTCCTGTCAAAAGCAATTCGGCAAAGGTG
ACAGTTTTCTGc
>NODE_303_length_871_cov_42.758900
TAGTACTTAAATGTTAAGTATAGTTGCATCGTGCACAAGTATTGCTATATCAATAGACCT
AGTACTAACCTTCATTTACCACACTGCTTTTATAAAGTAACCCCTAAAGAAAAAGGCAGC
AGTGTTTGTGGTTTGTAGCTTTGTCCTGATGTGTGCTTTAATGTACATTGATCGGCCTTA
TAAATTGATAAACCACATGGATGACGCTGAGATATTTGTGTGTTGCTTCGTCCGTCCTTT
TTTGTTTTATTTTTGCTGAAAGGGCGTTTGTTTTTAGTATTTTTCATAGCGCCCTTTGAC
CTTTCACCCGTGCCATCCGACTGACCCCTGTCTCGTGTGCGTTTTGCAGGAGAAGACGAG
CGCCCTCAGTCTGAGCAACGTGGCAGGGGTTTTCTACATTCTGGTCGGCGGACTTGGTTT
GGCCATGCTGGTGGCCTTGATTGAGTTCTGTTACAAGTCCCGAGCTGAGGCGAAACGAAT
GAAGGTGGCAAAGAATGCACAGAATATTAACCCACCTTCCTCGCAGAATTCACAGAATTT
TGCAACTTATAAGGAAGGTTACAACGTATATGGGATCGAAAGTGTAAAAATTTAGGGGGT
AGGAACGAGGTCTTCGTATAAATTCCCCCCAAATGCATGTTTGGCTTCATCCGTCTCATC
CGTGAATGTTGAATATTGAATGAGGAGGCTGGCCAAATCACGCCGGATGCTTTGGTCTTA
TGATTTGGTAACGAGAGAGAGAGAGACTACCCTGTTTGAAATTTGACAGTCTTTTGGTTA
ATTTGACATTTCATGATTGTGTATGACTGTTCATCTCCATGCTTGTAAACATTTGTCTCA
GCAACACATTCAGCAATACTCGCTTGCAGTGATACATATCAAGCTATATGTGGGCATTGG
CATCCTACATTCTGTTATACACACGTa
>NODE_304_length_354_cov_72.697739
TAGTTTGAATTGTATACCGAAGAATACACTTCACGTGAAAAATATTAGAATAGCCTTTAC
ATTTAGGTCGGGATTAATTGAGACGCTTGACGTTATTTCGAGCCTCGTATTATCCTGCTA
ACATGTCAGTTATGAGAGAGACCTGTCTGATGTCTCAAATCTTTTGTCTTTTGGTTGATA
CCGGGACGGCAGCGTTACCACTAAGGCCTGAGGTCTAATGAAACTCCACTCCATTACCGC
TGAATCGGACAGATTGCTCTCCCGGAGAAATGAATTGAGTTTTTGTATTCGTGAGATCAT
TCCCCCTCCATTAACTGGTCTTTATCCCCGCTCTTCATCACAGGGAAATCAGGTTAGGCG
GCCATGATTAGCTGGGGTGGCCTCCCTTTTTAAGCAGTAATTGGGTTTGG
>NODE_306_length_716_cov_99.287712
CTGCTCTGGAGGGGAGATAAGGCTGCAGACGGCTATTTATTGTACAATTTAATTAAGTGC
TTGTTAACGCTAGTTATCTTAACAGTCACAAAATTACCGTTGTAATGCATTTTGTTTAAG
GAAAAACGGAGAGGGCCGAAGCACTTTATGAAAGAGCCGGGCACAGCTTGCCGTCATCGG
AAATCACAGAATAACTCCGGAGAGGGAGGGGGACGCCACAATGATCTAAGCTCAGGCGCT
AATGGTTATTTAATATGGCCATCAGCGGGTCCCAAGTCCCCAGCATACGGTGCTCACACA
ATAGCCTCCAAACCCCTCTTTAACACTTATTCGAGATGACAGGAAAAATGAAACCGTTTG
TGCTTTCAATGGAAAAGCAATCATTGGTACATATACTCCGTTTGCCCTATCATGCTAATG
CCCGGTAAAAATGTCACCAAATGTATTTAAAGGCCTGATGGAGTGTTGCCGTTTGATTCC
TGCCGCCCGCCTGATTAATAAAAACCTTCAATTTGTATGTAAATGCAACCTGGGGCTCAT
ATCATCCGCACACCTGCAGCTGGAGGAAAATAATAAACTCAGGTTTAATGTGGCAATTAT
GAGAGTTTATGAGGATTGTGCAGAAGCAGTAAGCGAGTGGCGGGCGGAGGGAGATGCACA
CTGTGGAAGACACGGGAGCTCATACAGAGAAACAGGGCTGACCTGATGATGGGAGCTCAT
ACAGAGAAACAGGGCTGACCTGATGATAGTGGATCATACAGAGAAACAGGGc
>NODE_311_length_57_cov_7.947369
GGTGTCAGAAACACGTTCTCCTCCCAGATGTACTCGTCTCCCGGGAAACATAAGCTATTT
TTTTACCCTGCTCGCTGACCTCTGGGCTCAGAAACACACTGTCCCTGGCCTTt
>NODE_313_length_522_cov_48.042145
GAGAGTGCTTTCCATGGGCCTTGTGCCTCTGTATGCTGGCTGATTGGGTGTCGGAGTGGC
CTCTTGTGATGCCGCTGTACAGTACAGTTGCTAGCTATCCTGCTGCTTTGTTGCTGTGTG
AATGACACCGCCCTTGACTTGTGGGGCTCCTCGGTGTAATGGTCCGATCTCTGAATGGCT
CTCTTCCTTGAGTGAGGCAGCGATGTAAGAATTAGTTCCATTTAGTCAGTCAACCATCTG
CCTAGCATTAACCCTAGAACCCTCCTTCTCTTTACAGGCTGGACAATTTGCTTAATATGG
CCTATGGCGTAAAGAGGTAATTAAAACTTCACCGAATGCCAGATGTCCATGTTGACAAAA
TTATTTCTATCCTGTTTTCTTTGTTTCTGGATGTCAGTAGCATTCAATTCAGTTCAAGGT
TATCTTGCCTTGATTTCCTTTTTTATTGTTTGCTTTGTTTCATTTGACTCCACCAAACCC
TAGTGCAAAAGGGAAAAAACGTCTTACATTTTCTATTGTTCAATTTGCTTTGTTTAAAGG
GCAGCTGAACTCAAAATCTTCTTTTTTTGGTCAAAAAc
>NODE_314_length_497_cov_31.965796
GTGAGACGACCTGGACCTAAAGTCAAATTGGACTGTGAACTCTCCAACGCTGACGGAGCT
CCACAAGCAGACCAATAACAGTGTGTTCATTAACGGCCAGGGAATTCTGAGAATGTGCAC
TCGTGACGTGTCTCTGACACCGGTACTTTGCGTAAATGCTAGAGCAACTCCAACTGGTTT
CCTCACGGACCAACTTACACACATCAGGAGGAGAGGAAAAAACAGCCTAATTAATTAAGA
ACAGTATTAGAAGTAATGGGATATTATAATATAAATTGCTACATTCTGGAACCAATTTAA
TCCAATTACTGGAACCCCTCATGAATAGAACAGCTCAAAAATCACTCCGTGCCGGTCTGA
AGGGAGAGATGTCAGACTATTACAATAAAAGAAAAAGAATAACAAAACACGTTTTTTTCA
TCCGTGAGGCCGGCGATAATTTGAATGGTAACTAATGGTAATTTCAATAGCAAACCTAAT
GATAGTTTGTTAATTGACATTTTAGGTCATTTTCACCTGAGTGTTTCTCGCTCCAACACT
TCTCTGTGTGATa
>NODE_327_length_462_cov_27.534632
AAAATACATAATTTGTTGTTAAAAGACACAAGTAGTGACCAGAGAAAGTTGAAAAGGTTT
GTCAAGGACACCAGCTGGAGTCTTTCCAAAGTGTACATTATGTATGAGCTCTCTCTCCAA
GGCCTGTTCAGCTCTTTATTCTAGGAAGCCCTCTTGACTTGGTACAATTAGCTCTGATTT
CATTATTTCTTTATTTTTGTATATTTAAAGGCAACAGTGTTATGTACGGTGTGGGATTAG
GAGCTGCTTCCTCTGATAATATGCTGCATGGACTGATTGATTAGTTTTTCAGGAAGCTTA
TGACAGAAAAACGAATCCGTCTTTGGATTGTGGCAGCCTTGTAAGGTTTTCCGCTTTGCC
ACTTTATCATTGCAGTGAATTACAGAGCTGTTGGGCTGTGATAAGGCTGCTCTTTTTCAC
AGTCTCTTCCCAACGGACAATAAAAATGTGTTTTATATTCTTGTGAAGCAGCTGTATCCT
CGTCGGTAGACCCAGCTCCACATCACCCTCACACAGGa
>NODE_328_length_191_cov_24.821989
AAAGTGACAGTTTAGGGGAAGATGTTCTACTTCCGTTTCAAAATATTTTGACGTCATAGA
GCTACAGAAATCTAAAGAAAGTGTCGTCCCTGGGTGGGCTCGAACCACCAACCTTTAGAA
ATGTTCTACTTCAGTTTCAAAACATTTTGACGTCAAAGAGCTACAGAAATCTAAAGAAAC
TTTTGTGCTGTAAAGTGACAGTTTAGGGGAAGATGTTCTACTTCCGTTTCAAAATATTTT
GACGTCA
>NODE_331_length_57_cov_17.964912
GAGGGCAGCGAGCAGGGCAAAAAAGAGTTTGTGTTTCCCGGGAGCCGAGTACAGCTTGGA
GGAGAACGTGTTTCTGACACCCGAAGACAGCGGCGATGGCGAAGGACAGTGTG
>NODE_332_length_697_cov_65.219513
CCCCCCTCCCCCATCCACCTCGCTGGAAATAGCAGCACACTGGCTTAATTGTGAGGGTGA
AAATAACAGCACACTCACTTTCTCTCATATTTAATTTTTATTGTTGAATAAAAGAGCTGT
AGGAAAGTATTAATCTGCTTAACATTTCTAAGTACATCCTCCAAAGGATTTTGCTTTTTT
AATCTTACATATGCTCAGCAGAGTTACTGGCAAAAACTGTACGTTTTCCTCATTTCATCC
TTTCGACATCAAATGGTGAGTAGCAAAAATTGGATCAGACTTCAAAGACTGTGATGTGCT
CCAAGTCACGGAGTGGCTCTTCTATTTCACATATTGAATTCGAGCAGGATATCAAAGTGC
TACCAAAGAACCTCAGGTCTTTACTAAAAAAGGGATCTAACATCTGTAGAAAGAGAAGCG
CAAAGACAAATCACCTCAGGGAACAGCGGGCATTTATTCTCAGCCGTGAATTTCCAGCCT
TTTGATTCCCCCATTCCCGTACCACCCTGTTTCTCCTTCGAGATGGAGAGTGGAGCAAGA
GAAGTCTTTTGTCTCAAGGACACAAAAAACTCTAACGAATAATCTATGTTCAAGGGGCTT
TTGTAGAAGTACAGTATAATTTATACATAGCCGGAGCTGCATGCAGAAATGTATTCATTT
GTCAGATATAAACTCACCCCGTCTCTATGATCATTGACAGGGTGTCTGCCTTCATACCTA
CAGAGGTGAGAAGAGAGTTTAGAGCCCGGATCc
>NODE_334_length_184_cov_200.440216
CTGTGTGTGACTGTGTGTGACTGTGTGTGACTGTGTGTGACTGTGTGTGCCCAGTCTCTC
ACTCGGTGACTTGACTAGTCACTCAACTAACTAGTCACCAACTCACTCATGCCCCCATTT
GTTCATTCACTCACTCACAAATCCACGAGGCCTGTGTCTGGCACTGAACGAGTGTTTCTC
GACCCCTTCACTTTGTCCGAAATCAAAACTCTGGTTTCTCTTCAATTTACGCACAAGTTT
>NODE_335_length_214_cov_24.616823
CTCAGTGATCTGAACTCAAACCACCTCAGTGATCTGAACTCAAAACACCTCAGTGAACTG
AACTCAAAACGCTCTCTGTTTTTCAACTGAAGGTTATGACAAGCCTTGGAGTGCCCTAAG
CAGCATGTCTGGCATGAGCGTGAGTGGCCGGGTCGACCATGACACCCCTGGGGTGTCGTT
GTCCTGCGTCTCTGCCCTGCCCTGCAGTCCATCCTGTCTCATCCAGCACTCACACTCCCC
CATCCCATCGTTTCTCTAAAACTCTGCGAc
>NODE_336_length_331_cov_74.477341
CTCTCGGACGGGTGCCCAGGGGTCTGACTTTCGGATGGGTGCCCAGGGGTCTGACTAAGT
CCCACGGGTGACCAGGGGCACGAATGTCAAAAGGGTTACCAGGGGTCCGGTTGTCTGGGA
CCCGCGGTTATTTTGGTTTAGTTAGTGGGGGGGTGCTTAAGGGTGGGTCCCCGGGCCCTA
AGGGAGCGCCGGGTTCTGGAGGTGTGTATTCCCAGGCTGACACAGGGGCATGTGCTGGCG
GGGGATGTGCGGTTGTAGTGGGGCATGGGTGTGTGGATGGAGAGGGTGGGTTGTGGTCCC
CGTCCCCGGGTGGGTGGGTGGTGGTGGTCCCTATGGGGGTCAGAGCTGGGTCCCTCTGTA
CGGAGGTGAGCCTGGCTCTGGCCCCCT
>NODE_337_length_157_cov_468.388550
GGACAATGGACCTTTCTGCTTCCCAGGGTTGTGTGCTGTGGATTGTAATTAGACGTTGAA
GGTTTACGCCTGTTCAACGTCTAAGATCGAACTGTTTTCAACATTGAAAAGTAGGACAAG
ATCGACCTGTTTTCAATGTTGAAAAGTAGGACAAATCTGACGTCTTTTCAATTGTACATG
CACCCCATGGAACGAGAGAATAAACTGACCCCG
>NODE_339_length_1448_cov_55.907459
TAAACATGTTTGTAAACTAATGCAACGTGAACAATTGGGGCTGAAGACATGAAAAACTGA
CACTAGTTCCTCTGCACAATGATATAGCAGCGTAGAACTGGGTGCAGATGCTGACACACG
GGGGTGCAGAGATACAAAGGTGTCCCCACACAGGACCAGGCAGGTGTTTGTAATTGGATT
GTAATTAGATCGTGAGCCAGCTTACTATTCTAGTAACCAGTGTAATAAGTTCTGTATGAA
CATATAATGTACACGAACACACACTGGAAAACCTTAAATTAGAAAACACACATGACATAA
TAACTCCCTTCTCACCCTGTTGCTCTTCTTCTCTTTGTTTTTCTCTAGTTCCACCAGGTT
AGAAGAGTGATGACCATCCTGTTCCTCACAATGGTTATTTCATACTTCAGTTGCATGAGA
GCTGCGCCCATGAGAGACGTCCCGGGAATGCGGGGCCACCGAACAGATGGTTACTTGGGC
GCGACAGTGATGGCCGGCAGGGGCCACGGGACTCCACAGAGTGGGGGCGGGCCTGGCCAG
CGCGGGGGGCTGCCGTCGTTCACCGACACGTTCGAGCAGGTGATCGAGGAGCTCCTGGAG
GTTGAAGGGGAGCCGGTGGCTGACAACGGCCAAGGAGGAGGGGGTCCTTCTGTGGTCACC
ACGGAGACCAAGGATGTTGACCTGTATGCATCACGAGTGATGATCAGCAACCAAGTGCCT
TTGGAGCCGCCGTTGCTCTTTCTCCTGGAGGAATATAAAAACTACCTGGACGCCGCTAAC
ATGTCCATGAGGGTGCGACGGCATTCTGACCCATCTCGGCGTGGAGAGCTCAGTGTGTGT
GACAGTATTAGCCAGTGGGTGACCGCTGTGGACAAAAAGACAGCAATTGACATGTCTGGG
CAGACCGTTAGTGTCCTGGAAAAGGTCCCTGTCCCCAATGGCCAGCTGAAGCAATACTTT
TATGAGACCAAATGCAACCCCATGGGGTACACGAAAGAGGGCTGCCGTGGAATAGACAAG
CGCCATTATAACTCCCAATGCAGGACAACCCAGTCCTACGTGCGAGCGCTCACCATGGAT
AGCAAAAAGAAAATTGGCTGGCGGTTTATAAGGATAGACACTTCGTGTGTATGTACACTG
ACCATTAAAAGAGGAAGATAGTGTATAAGATGTATAGATTTTATTGAGAGTTTAAAAAAG
AGAAAGAGAAAATATCTATTTGTGTATATATACATAACAGGGTAAATTATTCCGTCAGAT
GAACATTTTATGGACTGCATGTAAAAAAGATGAAGTTTATACAGTAAAAGTGATACTACA
GTATATTTATTGAACATACTCATGACCTTGTAAACAATTAAAAAAAGAACTGATCAGTCA
TTTGCGCCCTGTTTAAATTACTATATCACATTCTTCAAGAATGTTTACGTTGCCAATAAT
TCGAGGAAGAACAAAAAAAGTGATGAGGACAAAGGAGGAAACGAAAATAAGTTCAATATT
TTTt
>NODE_340_length_333_cov_11.066066
TCATGACATTTAATATATATGAGTTATTGACTCGGTCCCTCAGCACATATTTGAAACATA
CTTAAAAACACACATTTACATCGTAACACTTCACTTTCCTCACAACTTCAACAGATGCAG
TTTTTCTTATTACATTTATCTCTCTCTTCTGACTCTCTAGATTCAATATCAGCATGAAGG
GATTTAAAGGCATAGGAAACATTTGTTTACATTGCCCGAGCTTTCTTCCTTCCCTCCCCC
TCCATTTTCTCCCTCTCTCCTACCCCCTTTCCGCTTTCCCTCCATCTCTACCTCCTCTCT
GAGGCTCTGTGGCGTTTGCGGTGCGCTCCTCTGTCTCCAGACTGTTTGAGAAAGAGGGAG
CGCCAGAGGCCTTCAGCGTAGAAACACAa
>NODE_348_length_117_cov_10.299146
TCACTTTGCAAAGAATTCTCTTTTGTGTTGTGACCCATCATCATTTTATGTCCCCCTGTT
TTAACAGTAACCACTGCTTTAGCCTGTTCTGCCATCGCCCGGTGCCCTTGTTGTTCTGGC
TCTGGAGGGGGTATAAAGGAAATTGTGTTACTACAGGGAACCACCACATTGGa
>NODE_353_length_57_cov_24.754387
CTTAAATAGCCCACTGATTAACTAACCTATGTAACATTATATTAATAACAAGCACCAGTG
AACCTAACCAGGGACCTTAAATAGCCCACTGATTAACTAACCTATGTAACATT
>NODE_355_length_460_cov_34.839130
CTGGTTTAAGGACATATGATAACGCCAGCTACGTCAGGTTAATCACGAGCAGGAGAGTGG
CAAATCGCTGAGAGAGGGAGAGATGGAGAGAGGGAGAAAGAGAGATGGAGAGAGAGCGAG
AGATAGAGAGATGGAGAGAGCTCTCTAGGATTACTTGCCTAATTGCGCCGCTTTATCCGC
CTGTCACGGATAGCCATGCATATTTCATAGTTCCCAAAGACTTTGATTGTTTGAGCTTGT
GTCGGGCCTGTAAAGAGCCCAGGTGTAGCCAGCGTGGAGTGTAGTTAAAGACGTGCCGCT
AGAGGAGTTCGAAGGAAAATGAGCTTGGAGTGAATACCAGTCGTTATGACGTGCCTTTAT
AAAGTATTCGGATTAAATGGGAAGTTTGATCCAAATGTGGAAATCCCAAGACACTCCAGG
AGTTCACAGCGTTTCTTGTGCCCTATAAGTAGTGAACATCTAGAGAACAAGGGGCGCTTT
GGGGTCAAGCTTCATGCAGCGATGTCTTCCTCTGAt
>NODE_356_length_376_cov_26.765957
ATAAAAAATGTCATTGTACCTTTCTGTGACTTTGGAAAATAATTGAGTTTAAACACTCAA
TAAAACATTAATTAGTTTAGCCGTCTAGTGCAGATAACACAGATAAACCCCTATGTAATT
CATATTGATTAGAATATGCACATTGCATGTAACCTCTTAAGACAAGTTCCCTTTATTAAA
TAGCCACAAAGCCCAGGTCATTATTCGTACAAAGGAAGATCACTTTAGATTTTATCTTTC
ACATAAAAAGATTTGATTGAGTTTTTTTTCTTTTTCAGAGAATCCTCGGACAATCTCCAT
TTTATTCTGGTTTGATTGTATTACCTCTTAATTAGTTTGTATATTGAGTTGAACAGGACC
GATCGATTCTAGGTGCGTTCATTTGCATTGCAAAACTCCCACTTAATCCAATATAATCTC
ATCCTTTGCCAg
>NODE_362_length_73_cov_16.945206
AGTCACATAAGCCAGTCACATTAGTCAGTCACATTAGTCACATAAGCCAGTCACATTAGC
CAGCCACATTAGTCAGTCACATAAGCCAGTCACATTAGTCAGTCACATTAGTCAGTCACA
TTAGTCACA
>NODE_364_length_548_cov_107.423355
GGCCTGTGAAGGGGACCAGGCTGGGAGGGAGGGAGACAGAGAAATTACCCCCACTAACAG
CACTCCATCCTGGGTAAGTTAGTAGAAATAGGAGGGATAAATAGAAATAAATCACCCCCA
CTTTCAGCACTCCATCCCTGTGGACAGGGCACTGCACTCTCCCTTGCAAATCAGTGAAAA
CTCGATAACTAATCGTCACAGGCGTGAGTTTCTATCAAAGGAACGGGGACCACCAGAGAT
GGGAGGGAGAGAGGGAAATTACCCCCACTGACATCACTCCATCCCTGGGTACTAGGTGAC
AGAACAGGGCACAGGGCCCTGGTCCCCATGCATGGCTGCCACAGGTCACAAGGTCACAAG
GCCTGTGGTACTTAGACCAGAGCAGGGATAAATACAAATAAATTCCCCCCACAGACATCA
CCCCATCCCTGGGTAAGTTAGTAGAAATAATAGGGATAAATATAAATAAATTCCCCCACT
AACAGCACTCCATCCCTGGGTAAGTTAGTAGACATTAGGAGGATAAATAGAAATAAATTA
CCCCCACTAACAGCACTCCATCCCTGGGTAACTTAGTAGAAATAATAGGGATAAATAGAA
ATAA
>NODE_367_length_57_cov_35.473682
TTATTTCTATTTATCCCTATTATTTCTACTAAGTTACCCAGGGATGGAGTGCTGTTTGTG
GGGGGAATTTATTTCTATTTATCCCTATTATTTCTACTAAGTTACCCAGGGAT
>NODE_368_length_616_cov_62.970779
ATATATATATAAATACGATAAATGCGTGCCTCAGCTTCTGTACTCAAATCCCCAGATGCA
GTCAATGACGATTGCACGTTTTTCCAATCTCTAATCACTGTCTGTTATAGAGTATGCTTT
TGTTGGCTAGGAGTCAGCAGCATCTATCAACTACATGAGAAAGGATTCTAATAACAACAA
AAAGACTGAGTAATGAACACATACCGTTTCTCCAGGAACTGGCCTCAGGTCATCTTCTCT
TCTTTTGACCGGCCTCATCTGCTCCTGTCTCTGTTTCTCCGCCTCCACTTCTCCCTCCCT
GTCTCCTCGCAGCCTCTCTACTCTTACGACCTCTTCTTGCTCACTTCTTTTTCTCTCACT
TTCCTTTCTCCCCAAGTTCTCCCGCTCGCCTGCGTCTCCCTGGTGTTGTCTGAGCAGGCG
GGATCGGGAGGAGGTGGCTGAAGCAGAGAGGGTGTGTGGTGCAGGGGTGTTTGTGGCACC
ATTCAGAAGCATGTTCTCCTGCTCCTCTGGTGCCTGAGCTAGCTCCTCCATGCGCTGGGC
CTGCTGCCTGCGTCTCTCCAGCCGCTGGGTCCAGTCGCTGAAGCCCTCGTCCTCTTCCAC
AGAGAGTGAGCTGCTGTTAGGCTTCAGATTGCTCTCATACCTGGGACACAAAGAGAGAAA
AGCAGAGAGAGa
>NODE_369_length_567_cov_37.035275
TGTGTCTATGTGCGTGAGTGTGTGTGTGTGTGTGTGTGTGTGTGTGTGTGCGTGTGCGTG
TGTGTGCGCGTGCGTGTGCGGTGGGGCTGTGGCTTCCTGGGCAATAAAAGGGACTGGGGC
CTGAGCCTGACAAAAACACAAATCTATACCGGCCACAGGCTCCTCTCCAATCTATTTTCT
GCTCAGCTGGTTTTAAATGAAGTTATTATGACTCATTAAAATGCCCGCAAGCTTGTGGAA
GTCGGCCAATTACAATTTAAATTTAGCCCCTCTCACTAGCAAACCCCTCCTTCCCTCCCC
CAGCCCCGCTCCACTCCACCCCCACTGCTCCCCCTCTCCCAGAACACCCCCTCTCTTCTA
TACGTCTGTTCAAATGCCCCACCACCGGTTTACAGCCACAGGTTTACAGCCGGTCTCAAT
TCCTTAAACTCTGAACACAAACTAAAACCCATGCAACAAACAAATACTCCTTTCTGCACT
TCTGAGACAGACGTAGAACTTCCAGGACAACAGAAATTGTGCGCTTCCAACAGGCTGCCA
TTACAGTGACACAGAAAAAAAAGACATTTTTTTCCGTACAAATATTAGCAAACATAAAAC
CGCTATCAAAACAACCACTGACt
>NODE_370_length_57_cov_585.912292
CTCGGGTCGCCGGGACCCGAGGGTAGTGTGAGGGATAACGGTGGCACGGCAACGATATCA
TCCTCTGGTGACAGAAATGTGTAGTGTGTGCATGAAAAATAAATGCAAAATAT
>NODE_372_length_283_cov_6.731449
TGGGCTCAGAAACACACTGTCCCTGGCCTTTCCCCCTGTCTTTGGGTGTCAGAAACTTGT
TCTCCTCCCAGATGTACTCGTGTCCCGGGAAACATAAGCTCTTTTTTTACCCTGCTCGCT
GACCTCAGGTCTCAGAAACACACTGTCCCTGGCCTccccctgtcttttggtgtcagaaac
acgttctcctcccagctgtactcgggtgccgggaaacacaagctcttttttagccctgct
cgctgacctcaggtctcagaaacacactgtcCCTGGCCTTTCTCCCTGTCTTTGGGTGTC
AGAAACACGTTCTCCTCCCAGCTGTACTCGGGTGCCAGG
>NODE_378_length_700_cov_79.978569
TCGCCGTATGCAAATGTACTGAACGTGATCTTGATCTGATAGAAACATGATACACGATGT
GAAACCATTTTATGCCCACCATCGTTCATATTTACATTGTCAGGAGTCCAAGAACCGTTC
AGAAAAAGCGTTACATCTGCGCTACATATTTGACAACACGTTCGGTAGATAAAAGAAATA
GCATGGGTAAAACATTTCACATTTTACTTGGATAGAAGTGCAACAAAATTGAAGTGGTTT
TATGTTCGATATCCCTCTCATTCATCTCTGAAAAGCAATGTCTTCTCCGGGGTCTTTTAA
GTGATTATAAATGTGTTTTTTTCTCCTTCTCTTTTGATCCAGTCTTGAACAAAATAAGTG
CAGATTTGCTGGAAATCAGTGGCTTTTGTGTGCGTCCGCAGGAGCATGGTGAAACGTTTG
GACACTAATACCCATTCATTTCGGTAGCACCATAAATAAAAGCTGCCAGCTATGCGTCTG
CCGTGAAGTGGTATTCTTTGGTGCCCAGCGGGATGTCCTGTTCACATTAGCACAGCGGGA
GAAACTGTCCGGAACAGCCAGAAAACTAAATCAAGACATTTTCAACTTCTGACAAAATTG
CTATAGGGGGGAGAGCCAGTTTAAAAAGGGATGGGTTAGTCAATGCATGTGTGTGTTTGC
GTGTGTGTCTGTGTGTGTGTCTGTGTGTGTCTGTGGGTGTGTGTGATTTTTTTTTTAAAG
ACATTAGTGTCACCTGGAAAAAAATATAAACTCACt
>NODE_381_length_125_cov_265.208008
ACAGGTCAACAGGTCACCCGGGCATGTGGTACTCTGTGATAGGGTGGCACAGAAATAAAA
TACCCCCACTTACATCCCTCCATCCCTGGGTACATTGTGACAGACAAGGGCCCTGGATGA
GCATACATGGGCCTGTGACAGGTGCACAGGTCAACCGGGCCTGTGGTACTCTGTGACAGG
G
>NODE_384_length_681_cov_81.281937
GAGGAACTTCTCTCACATGCCATCCCATCTAGCAACGCATGCCAAAAAAAACTATATCTC
AACAATTACGTTCCCTGGGAACTATTGTAGGAACACGCGATTACGTTACTGGTGACAATC
TGATAGTGATTTGAAGTTAAGGCCAAATGGTTAAACAGCTATTGAATTAATAACGTAGAG
ACTTGTACTTTATAGACAGTCCCTAACTATAAGCAGACGGAGGGCCCATATTTCTGATGT
TGAAAGAATTGCATGCGTTTATTATAACTGGGATCCACCAATTAAACTGCCCCCAACAAC
CAGAGCACACGGATCTGTGCATGCACACACTAAAAAAATACTTACCAACAGGCTTTTGTG
CTTCAAGGCTCTTTCCTTTGTATGTATCAAATAGGTTGAGAGACGCATACTTTGATTTGC
CATCCTTCCCCTTTGCAGTTTGCCCAGAGCGCTCTGACATTGCGCTGTCCGCTCATTGAG
TATGGTGAGCCCTGAGACTGGCAGAGAGATGAGGTTAAGACATTGGACACCATGTAGCTA
TGCAGCACTCAAGGTAACAGCAGAGATGCATTGACACCAGTTCTAAACACAGGGGAAATA
CTATTGTGCTGTTGAGAGGGGCACTTAACATTAAATGCTCTTGTTAGTCACTAGTACATC
TGCTAAATGAGTAATAGGTTAAAAAAAGTCAATAACAGAGAACAGTGTGTGTGACCAAGG
ACATTGTACAAGTTAAa
>NODE_386_length_294_cov_22.496599
GTCTGGTGTTGCCATCATTTCCATTACTTTAATTTCCCTCCTACCCCTCTTCATCCTCTT
CTCTTGGATTGCCTCGCTAAGGGCCGGTCTACATTACCTCCACCCGGGCCCCGCCTTGTG
GCCCCAGGCCCCACCCTCCAGCATTTACCTCCAACTATCCAGTTAAAATGATATCTGTTC
ATAGGGGCCAGGCATTAGCATTTACAATTTATTGGAAGCATTGAGATTTAGAGCTGGGGA
TATATCAGCTCTGAGCAGACAGAATTAGTTAACAATGCATTACCTGCCTTTTATGGTGGC
CATAACTCTCTGCCCTGGTCAGTAGAAAATATACAAGGGGGAGGATAATc
>NODE_387_length_218_cov_22.596331
CCAGGGCTGTCTGGTGGTGGGCTGACCAGGCGTGTACAAACAGCTTGGTGTGTCCATGCA
TATTGTGTGCCCCCCTTAATACAGATTAGTCAGGCCTTTACAGGCCTGTTGTATAGTTAA
CTCTCAAGTCCCACCTGCTTTGTAATTCCTTCCAGAAACATGTTTATTCTACCGCTCCAT
TTCTCCCTCCATCTCTTCCTCCGTCTCTTCCTCCATCCCTTTCTTCCTCCATCTCTTCCT
CCATCCCTCTCTGCCTCCATCTCTTTCTCCATCt
>NODE_388_length_912_cov_26.059210
GAAATAAAAATCTACAAGATACTTTGGTCAAGGCTAAAATCACACCCCTCTCTAAACCCC
AAGTGGTGGGAAAGGGGGAGTTTTACAAACACTACCTGTGGGTTACAAACCCAAATAATA
GAGAAGTTTTCAAAACCCAGGGGGGCACCAGTGTGCACACTAAGAACTGTGTTTACCTGA
TTAAATGCAAACATTGCCATATGCAATATGTAGGGGAAACAGGAAATACCCTGTTGACCA
GATTCACACAACACAGGTATAACATCATTAGGAGAAAGGACACTGGTGTCCCTCTGGTCC
AACATTTTATAATACAGGGTTGGCCCCAATTAGAGGCCACTATTTTGGAGGCCAACTGTA
GGTGGTCCACGACCCAGAGACGGAGGGCTGAAAGGTTGTGGATCCACAGATTGGGGACAA
TACAGCCTCTTGGTTTGAATGAGAGGTGAGGGTCCGGGGGGAGACCGCGGGTACATAGTT
CATGCATTGGTGTACATCATCTATGATGATGTCACCCAACTGTTTCAGTTTCCTAACCCG
CTCGCACTTGTCCGTGGTTTTTTCTCTGGACTCTTTCCTTTCTTCATTCACCTACAATAA
AAGAACAAGTGTTGGATTATAACAATAAATTCAGGACTGATGTTGCATTCTGGTAATTTT
CCAGTCTTAGTATTTGAATTAATATCTGAGTTGATACACTGTTATTACTGTTCTATGTGT
ATTAGATATGACAATTATACTTCGTGATGTTGTAAGAATAATTATTATTCTCCAGGCGAG
TGCTTGATCTGCGTATGGAAGGAAGGCCTTCAAAATTTTGCCCTGTTTAAATTTATTCTT
AAGATAACGCAGGCCCATTACCTAATCCCAATTTTATGGATCTGGACCTAATTTCAACTC
CTTGGAACATATAATTTAATTAGAGGACATTTGGGGGAAATACCCTCCTGGTCCCTTATC
CTAACCAT
>NODE_400_length_498_cov_43.172691
TCGTTTTCAAATCCAGCATGACCTTTCTCAACCTGTGCACATGGTTTCAACAGACCTTTA
ACATATTCAGTAAAAAAAGAAGTAACTACCGTATGTCAGAGACTATCACGGAGAAATTGG
CCCCGCTAACTTCTTTCCAATTTCTTCTCCTCTCCCGTTTTTTTTGGGAGCAAGTGCCCC
AGTTAAGAAATCGCTTCCGTCCCACTCTGTCTGGGGCTGGCTCGCTAGTCTCCCACAGGG
CATGTTCCAATGTACGGAGAGCGCACTTCGACAGATGCCATCAGAGAACAAGCATATGAA
TTACCAGGCAGCCTGCCATATATACCGAGTTCACACAGAATGCCATTAAAGCCTGATTAA
GACCCAAACAACAACACCACAACAACAACATGAAAGCCGTGGCAACTGGGACCCAGGTAA
AGGTTCCGTCGTTTATATATTAATGGATTTATTAACAAAGACTCCGGCTAGGAGCTAGCG
AAGCGCCCCGCTCAGAAGTTACAACGACAGGGGCTGTGTGATGCTCGACGACACGCCGCC
GCGAACGGGGGACt
>NODE_401_length_118_cov_11.466102
ACTGTGATGAAATATAATAAATGTGTTAATTCCCCCCTTAGAGGACAGTCCTGTAGAGGA
TGCGGCTGTGGAGGAGCTGGAGGAAGAGGATGACCAGAAGTTTCAGGCCACAGGAAAACT
GGGAGCCAAGAAGCAGAGGAAACTGGAGGAGAAGCAGGCCAAACGAGCTCAGAg
>NODE_405_length_204_cov_9.436275
GTCCATGTTCCGTGTCCTAGTCCCGTCCTGGTTCCCAGTTCTTGTCCTGTCCGTAGATCC
GTCCCTGGTCCTGTTCGTCCTTCTGTGTCTAGTCCCGTCTGTGTGCTAGATCCTGTTCCC
GTCCGTATCACTCTCTCCTTTCCAGTCCGTGTCTTTAAATCTGTGTCCATTCCCGTGTCA
GTGTCTATCCCCGTGTCAGTGTTCGTCCCCTTACCTGTGTCTCTCCCCTTACCCGAGCCT
GTCCTAGAGCCTGATCCAGa
>NODE_406_length_74_cov_522.581055
AGGGGGCCAGAGCCAGGCTCACCTCCGTACAGAGGGACCCAGCTCTGACCCCCATAAATA
CAAATAAATCACCCCCACCAACAGCACTCCATCCCTGGTACACGGTGAAGGGACAGGGCC
CTGGTTCTCA
>NODE_409_length_68_cov_77.132355
CCAGGGGCACGAAAAATATTTCGAAAATTGCACTAAGTCCCACGGGTAACCAGGGGTCCT
AATGTAAAATGGGTGCCCAGGGGTCTGACTCTCGGACGGGTGCCCAGGGGTCTGACTTTC
GGAT
>NODE_410_length_425_cov_39.802353
GCATCCAAAGGTCAAGGTCAAAGGTGGTTCCTCTCCACGTCCAGATGCCCCCCCCCCTCT
CCCTCCCACCTGTGCCTGGCTGAGCTGAACGCCTCATAAGTGGAGCTTTTGCTTTTTTAT
TGATCTCTCTGTTTCCAATAGCTGGAAGGGCACAATATTTTCTCCAACCTGACTTCCAGC
GAGTACGAGCAGGTTCTGGAGGTCATACGTAAAGCCATCATCGCCACGGACCTGGCCCTC
TATTTCGGCAACCGCAAACAGCTGGCCGAGTTGCTGAGCACTGGAGCTCTAGATCTTGGC
AACCACCAGCACAGGTTAGCAGTTAGCAGTGAAAAACAACAACACAATAACAGTTTACAA
TACCTTCGATACCCCAGCTACCGATGATGTGAGATTAGATGTGGGATTAGATGTGGGATT
AGATGTGGGATTAGATGTGAGATGAGATGTGAAATTAATTCAGCGATTCTCGAACCTTGC
a
>NODE_411_length_276_cov_26.782608
GCTCTGTCTCTCTGTCTTTAAATAATATAACCTATGTTGTTATCTTTATGTTGGTCTGTC
TGTCTCCTTCCGGGTTAACCTGGTGGGGATATGATAGAACACTGTGTTGTGTGTGTGTGT
CTCCTTCCGTCCAGGTCACAGCCATGGGGAACCTCATTAAGGTCCTTGGCAAGGATTTAG
AAAACTGTCCGCATTTTTTCCTGGACTTTGAAAGTAAGTAAATGCTGAGATGTGTGTGTG
GGTGGGTGTGTGTGTGTGTAACTGTATGTGTATCAGTGTGTAAAGTCGGGTGGAGGCGTT
GGCAATGGGAGGGGTTAGGGTGGAGGCGTGAg
>NODE_412_length_512_cov_54.291016
AAAAGATGAATGCTGGTTACTCTGACTGTATTTCTGAGGAGAGACATGAGACGCAGCTCT
GGTTTTAATAACTGTGAGGCCATTGACATGGCTATTTGCCAAACATAGGGCATTATAATT
ACTCACACATTGTAAAGGACATACTCCGTATGCTTCTATACATAAAGAGTAGCCTAACCA
TGTAAGTTTTCACCATGACACTTCCAGAGACCATTTGCACTTGAGTGAAACCCAGTTTGG
AGAAAAAGAAAATATTCAGTAAAAAAAATGTAAACACGAGGTTAAGGCTTACCCAAGTCT
GGCTTTAACTCAGTAGGCAAGCTTAATTTCCGTGACATCTTTGCTGGAAAAAAGAGAACA
TCCCTCTTTACAAACACACACCTAAGCTAAAACGACAGGCCATGCAAAGCTAGCTAGGAG
CAAGGAGTTTGGATATTGCAGCTCTGACTGGGCTGGGGTTGCCCTTGTAGCATAACAATA
CACATAAGCTAGTACAAAAGCCATGGCTTTGGTATAACTGTTGAGGATTTCTCCATCGTG
CTTCAGGGGAGTCAAACAGCTTTAGAAt
>NODE_413_length_396_cov_52.537880
TCCCCGTTCGCATAAGAGGAACGTTTACCATTTCAGAGGCACAATGGAGACAGTTTCACC
GTCCCACTGCGCCCCGTAGAGAGTATGTACGGCTCAATGATTGGGGCAAAAGCACGCTGA
CCGATTTATGTTCCAACCTACACTGCTCGAGAGAGGGCTCTCTGTTCCTATCGTAAGTGA
AAAGGCGTGCCTGTCCAAAATATTCAACGTATAGTTAAAAAATGGGAGGGCACACTTGAA
CTGGTTGAGGTCCTTTATGAAGGTAGGCTGCAGCGTGTGTTTATTGATGAGATGAAAGAA
GATGGAAGTGGGAAATGAAACAAAGTAAAGGAAAATATTAAAAAACTCGAAGCCCTGCCG
GGAAAAAACCGGGGACGCTGTGAAACACTGTCGCCACTGGAGAACAAGCTTAAGACAAGC
AGGTAAGAAATAGGAAAAGTGAGGGAAGTGGc
>NODE_422_length_941_cov_83.124336
CGGGGGTGAAGAAGAAATAAACAGTTTGCACAACTAGACTGTATATTCTCTCATCTCATA
CCACACGCACCTCCACCAACCCCACAAGCACTCCCTCCCCCATCTGTCGGCTGGACCGTG
GAGGCAGGAAGCCTTTGTCCGAGGTGTTCATCTGGAACAACTTTGCCACACTTGTTTTCA
TGTTCTTTTAGATTACAGGGCAGGGGAGCCGGCCTCGTCTTTGAAGCTCTGCTCTCTCTC
CCTTTGTCTCTGTGCAATGCACTCTGGTAATTAACTTTGTCCTTCTTTTATTTGTTCCAG
TCACTCCCAGTCCACTCTTCTGAGCATCTTCTCCCTGGAGTACCAGGTTAGAAGTTTTCT
TCCTTTGTGAGCCCTGACAGGTGCCTAATTGAATGATGAATGTCCCTTTATTTCGTTGTA
ATTGAACTGCCAGCTCTCTGATTGGTTTGGAGGAGCCCCCCCCACCACACCTTCTCGTTC
TCTCCTCTTTCTGGTGGTGAGCCCCGCTTTTGCCCGGGTCTCGGTGGATGTCTGCCAAGC
CTTCCCATCCATCTGTCTAATAACATCTAGCCCCTGCTTATTTGGCGGACCTGTAATAAA
TTATGCTAAACCATTATTATTCTGACAATAATAATTTCCCAGTGTAGTGCGGCTGCGTGT
GCTAAATGTTTGCTGACTTGCACTGTCACTGCCGCTTTCCACGTCTGACAGCGGACGATG
ATAAATGACCGCTGCCTCGAGTGGCAGAAGGCTGCACAGGCAGAAAATGGAGTCATTTAT
CATCCCCGTGACAGGTGTCAGTCACACCGCCCGTCTCTGCGGAATTACTTATTTTTTCTT
TCTTCTCTGGTAGCGGTAGTAGCGGTTTTTAAATAACTTGTTTTTTAAGCAATGCTCTTT
CTCCGATTCCCTCGCCCCGGTTAAGACGGGCTGAAATCGAATCGGGCCATGGAAATAAGG
CATGTCGTCGTCGCGGCGGAATAGGTCGCCGTTTGGc
>NODE_423_length_278_cov_19.471224
CAGTAATTTACATATGATGTATTTAGAGAAAAGAGAGGGTAAACTTAATTGTATTTGGAG
ATTTTCCTTTGTTTTTAGCAGTCATTAGCAGCTTGCTCTAATCCAATTTTTACAATTTCA
TCAGCATGCCATCTTGGAAATCCTCTGTGAGCTGATCAGAGAGACAGAGAGAGAGAGCGG
TTTACAGCTAAGTGTTCTCTATTGGATTAGCATACAATAAAGAGTCTGAGGACTGCTATA
GCCGCTTAGCGCAGATTCAGTTAACACTCTGACAATTCCTTTTTTTATTGGAACACAATC
AATTTTTATTCATTTTAAAGCCAACATGCTTTCt
>NODE_424_length_761_cov_45.621552
GGCCGCACAATTCATAACACAATAATCGGAACGTTCTATAAAGTGCGCCGCCGAGGAGAA
AAAACACACCGCGTGGAGCGCGGGGGGGAGGGTTCACGCGAAAGAGCTCAATTCTCTCCG
ATGTCATAATAGTGAAATGAGCACAAATAAAAGTGTTAAGAGTATCTCTTTGCATCTCGC
GTAGACCGCATGCATTGAATCGGTAAAGCTTATTAAGGCAGAGTCATTGCTATGCAAAGC
AGCGCCCAGTGGCTTTCTTTTGCTTCTCAGTCGAGTGCAGTGTTCGGCCAATGGGACCGG
GGCCCCCCGCCTCTCGTTCTGCATTCATAACATGCAACATTTGCACAATGTATCTCTCAA
AGGCTCCTGAATAGAGGGGCCTTAATACTCATGTAAACAACTGCAAACCAATTACTTAAT
GAATCGAGGCCCACACATAATGAGGGGACACACAAAGGGCTATAAATGCATTTTTTGCAC
CAAAGCCTCGGCTTTAAACTACAATGCCTCAGCTGTAGTCGCGGCTTAACCGGCGAATCA
TAATTATTGTCTAAGACAACAGGGAAGGAAGCCATTTTTTCTTTGTATTTCGCGTCCGGC
CACACAGCGTCTTTTGATGTCGCTCGTCGTCGGCGGCGGCTCACTGAGAAAACGAAGCAA
ATAATTTTTAAAAAAGGATAGACGAGGAAGCGAAGGAGTGAGCGAACGAACGAGGACAAG
ACGCAGGGTGAAAGACGACGAGAAAGGTTGAATGGAAACGGGGGTGAAGGGACGTGGAGG
GAACCGGGAAAAAGAGAAAGGCAGGGCGAAGCACGGt
>NODE_425_length_621_cov_53.903381
CCCAGACGTTTTTTAAAGCCATCACATATGCACGCACACTGATGGAAAGCTTAGTTTTTG
TTTCCATCTGGTGAGGCGGCAGTTGTGATTGATTTGTGGATTTACACCCTCTTTTTGTCT
ATCCATTTAAGCGAAATAATGTATGGAAGCAATCTAGCGACAGACATTTTGGAAAATCTA
TTTGAAATCATTTCAGCTCAAGCCGTGGCAGTTTGTCTTCTAAGGGGAGAAGAGCAAAGG
ATAATTGTCTGCAGTCCAGTAAAACACAGTATAACTGCCATCACACTTGAGTGAGCTTAT
AGCTAGCGAGTCCCAGGGCCTCTAGAAGATAGAGCAGTTAATGTTCCCTTTTATTTTAGA
GGATATGTCACTTGTATCACAGATTTATACCATGATACAGCAATTTTGTACAAACAGATG
GATAATGGTGTCAACGGGAAAAAGGCCTGTTTTTATTGAGCTTCAGCACGCATTGTTTAG
ATAGGGGCTCGTGCTGAACGACTCCGCCAGACTGTTTTTCCTTAATCTCCCTAATCTTTG
CGGTATTAGATTTGATCATTTTTGTTTGAAGGTGGAAAATGTGTCCGTAATGGCTTCCTA
ATAGCCAACACAAGGGACACAAATCCAGAGAACCTGTTCTGCAGTGTTTCCATAAGCACC
ACTGATTTATAGTGGTc
>NODE_426_length_516_cov_25.505814
GCATATCACAACTGAGTTTTTTTTAAAGGCTCTTCAAATTAAAATTCAAAGGAGGAAATA
AAACAAATACAAAAAATGGAGATCGGATGGAATAAACTGAAAAGGACAAAGAAGAAGGAA
GGTTGTTAATGGGAGGGAAATGGGATTCAGGAAACAGGACAGAAATGGAGGCGGACGGTC
GGATGGATGGGACGACAGCAAGAATGAATTTGTTTGGTTCATTCTGTGAACGTCAGTTCA
GCAATCTTACCTCTTATTGGTGTACCACCTGGGTGGATAATATGAATGCAAATAAGATTA
GAAAGAAGAAGCATTAGTACGAGTAGATTGAGTCTGGGGGCTTTGGAAGAAGAATCAAAT
TAGACTTAACAGAGTACGTAAATAAAGAGTACAGGAGAGAGAAAGGAGAAAGAAATATAG
AGAAAGATAGATAGAACTCTGTACTCTATTAGCAAAAAAGACAGGATTCATCATAGGAAG
GTATCGAAAGGTCAGAGAACTTTGTGCAGTGGTGTGCCACAGGGGAGCAGCCATTTTGGA
AGAAAAAGTGGCATGGCTTCTGAAGACCATCt
>NODE_427_length_505_cov_45.722771
CACTGCGCAACAGTCAGTCGCACTGCGCAACAGTCAGTCGCACTGCGCAACAGTCACACT
GCAACAGTCACACTGCGTATTCCCCTTTAAATTCTACCACGCTAGCGGCCCAAAAAGAAC
TGTGGTGAGCGTTTCTCTGGCGATTGGCTTGGAGTAATCATGGATTTACATGTGATGTTT
TTTATTCCCCCTGAGAGACAGAGGGAGAATGGGTGAGTGGGTAGGGGGAAGGAGGTAGAG
CGAGAGAATGGGTGGATGGAGTGATAGAGAATAGGTACAGACCTCTTCCTCCTCAATTCG
AGCAGGCTCAATCAGCAGATTATTGACTTGATCAAATGACACCCCCTGTTAGGACAGGAA
CCAGCGAGAGGCATGCGTATTAGTGAGGCCAAATCAAATATACACACACAGGTTTACTCC
CACCAAATAGACCAATCAAATATACACACACACAGGTTTACTCCCACTAAATGGACCAAT
CACAGATACACACACAGGTTTAAAACACACACATTCAGCCACTGGGATAAAACTAAACAG
GCCACATCTGCTATTATGCAg
>NODE_428_length_617_cov_50.265800
GCCCCGTTTGGCCGGGGCCACTGCTGAGGCGGCTACACTTCTCCTCGCTACACCCGAACC
TCATTTACATTTCAATCTCAGCCTCATGAATGCTAAAACCTCCGGACGAAAATTAATGAA
ACACAGCGCCGGGGAAGCGGACGTGAGGGAGAGACAGAAGGAGGAGAACGGGAGAGGGAG
GCAGAGAGAGCCAGGATTCCTTCCTCCACCTTTTGTTCTTCCAAAAGTGCCCCCTTTATT
CCATTTTCACCCTCTCTCTTTCACCAGGACTCTCCAATGAATGGCATTACAGACAATGCC
ATATCCAGAGTGACACAAATGTATTTTGGTTGCACCGCCACAGTGTATTTCCAAAGAACC
AGGGGCGATTTGTCTGGGGACAATTTGGTTTCCATAAAGGATTTAAATGGTTTCGGCGGA
GATAGTGGGGCGAAATTTAATTTGTTTCTCATTTACTACAGCAGGTATGAAAAGGAGAAA
AATTGGACGGCTGATGGGCAAAAAATTGGTGCTGTCCTTCTGCTGTATCCCCAAAGGGCC
GAGGCCTTGCATGATATAGATTGAGTTCGACCCCCCCAGCCCACCGCAACCTAAGCCAAC
GCAGACACTCCCTCCCGCGCCGACCCCCCTCCCCCCACACACACACACACACACACAcac
acacacacacaca
>NODE_430_length_107_cov_233.009338
GAGGGCTGTGAAAAGAGATCGAGGGTCATTCTGACCAGCTCGACTCGGGGTGTGTACGCG
ATGCGAGGACAGCACAAGGGTTATACAGCAATATGCATGGGCACCGCACGGGAGGTTCAT
TTTAGGGGGGGCATTTTAAAATCCACACCCAAATTGGCACAGC
>NODE_432_length_64_cov_51.406250
CTCAAGATGGCTGTTGCCGTCACGCCAGCGCTCAAGATGGCTGCCGTCGTCCCGCCGGCG
CTCAAGATGGCTGTTGCCGTCACGCCAGCGCCCACGATGGCTCCCGCCGTCACGCCAGCG
>NODE_433_length_1046_cov_39.856598
TATATAAAACTACTATTTACATGTTTTTTGATACCTAAACTGCCTTCCTGTCGCCAAAAT
CCCACGCCGCTGGGCGTTGGTACCCTAATTGCGGTACCCAGACACCGATCACACTTCACT
GAGCCTATATGGCAATGGTTGAATGGGCGATACACAGACAAATACTACGAGAACACATAT
AGACAATAGTCTGATTGGCTTGGTTGAACTACAAAAAAAGAGGTACGTTTATAAAGAAAT
ATGTTTCACTAAATAAACAGAACGAATTCCGCCAAATACATACAGCCCCATTCATGTGTC
ATGCGCCTATTGCACTCAATAATTAATAACGAATGAACCACAGTGTATTCATATAGCCTA
CAAGAGACTTCAACAAAATATTGTTTTGTATCGAAATTAAACGAATATAAACAATAATTA
TTAATAGGCTAACTACAAATGGGCGATAAATGAAATTACTCATGCACACAGAAGGACGTG
GGACATACATAAGTCCGGGGGGCATACGGCAGAAAGAGCATAAAACTGGAACGGTTATGG
TCCGATCTATATGAAACTGAACCCGTTTTGGTCCGATCTTTATTAAACTGGAAGGGTTTT
GGTCTGATCTATATGAACACTGTGCGCAGTTCAACCGGGTTAGTTTGCTGCTGTCTCATG
TGCACTCGTAACAATAATGAACACTGTGCGTAGTGCAACCGGTTCGTTTGCGTGTCCTGC
TCAAGCAGACAAACAACTGAAGCTGCGTGCCTGTGGACGGATAAATAATTATAAATAGAT
TTGTTTATCGGCCAATCATGCGCAAATCATTTGATTGCAAGTCGCTTGTGATCTAAAATG
TGTTAGCATTTACTACATCAACATAGGACATACAGTTTGATGGATTTTCATTTATTCGAT
TTTTAGAAATTTTAATATCATAGCCTGTGCATTTTAAAATCATGGTTTTATTTTCGTATT
TTATGTTTACATAAGACAATAAATAGGCCTACATACTCTTTTAATAAAATTCATTTAATT
CAGGATGACAACACAGTAGATGATCTGATGCTGTTGGTCAAGTGTTTTTTTACATTGGTC
ATTGGACCAAAAACATGTCATa
>NODE_434_length_61_cov_482.311462
CAGGGCCCTGTCCTGTCCACCATGTACCCAGGGATGGAGTGATGTAAGTGGGGGTAATAT
ATGTGTGTCTCTCCCTGTCACAGAGTACCACAGGCCCGGTTGACCTGTGCACCTGTC
>NODE_439_length_123_cov_249.203247
CCATGCATGGGCCTGTTACAGGTCAACAGGTCACCCGGGCATGTGGTACTCTGTGAGAGG
GGGAGACAGAAAATAAATACCCCAACTTACATCACTCCATCCCTGGGTACATTGTGACAG
ACAAGGGCCCTGGTTCTCATATGGATGGGCCTGTGACAGGTGCACAGGTCACCCGGGCC
>NODE_443_length_3471_cov_85.682510
ATTCCGCCTCCGGGCGCACTTCTTCCGCCGGCGGTGTGCCGCGACCGTCTCTGGGTCGGC
TTGGAAGGGCGGGGCGAAGGTGGCTACCGGCCTCGCGGCCGTGAGCTTTACAGCGCCACG
TCCCCTACTCGCCGTTTCCCGGGGACGAGGACAGAGTGCCCGCTGCGTCATGCTCCCCCG
CGGGGGAGCACGGGGCCCCCGACCCCCGGCGCGACTGTCGACCGGTCCGGACTGTCCCCA
GTGCGGGTCCGACCGCGTCGCGCCGCAGGGTAGGGACCGGCTCTCGTAAACTGGCGTCAG
GGGTCAGCGGCAATGTCGGCAACCCACCCGACCCGTCTTGAAACACGGACCAAGGAGTCT
AACGCGTGCGCGAGTCAGAGGGTTTCACCGAAACACCCCGAGGCGCAATGAAAGTGAGGG
CCGGCGCGCGCCGGCTGAGGTGGGATCCCTGCCCCCCGGGGCGGGGCGCACCACCGGCCC
GTCTCGCCCGCTCTGTCGGGGAGGTGGAGCATGAGCGCACGCGATGGTACCCGAAAGATG
GTGAACTATGCCTGGGCAGGGCGAAGCCAGAGGAAACTCTGGTGGAGGTCCGTAGCGGTC
CTGACGTGCAAATCGGTCGTCCGACCTGGGTATAGGGGCGAAAGACTAATCGAACCATCT
AGTAGCTGGTTCCCTCCGAAGTTTCCCTCAGGATAGCTGGCGCTCAGAGTCTCGCAGTTT
TATCTGGTAAAGCGAATGATTAGAGGCCTTGGGGCCGAAACGATCTCAACCTATTCTCAA
ACTTTAAATGGGTAAGAGGCCCGGCTCGCTGGCTTGGAGCCGGGCGTGGAATGCGAGCCG
CCTAGTGGGCCACTTTTGGTAAGCAGAACTGGCGCTGCGGGATGAACCGAAAGCCGGGTT
AAGGCGCCCGATGCCGACGCTCATCAGACCCCAGAAAAGGTGTTGGTCGATATAGACAGC
AGGACGGTGGCCATGGAAGTCGGAATCCGCTAAGGAGTGTGTAACAACTCACCTGCCGAA
TCAACTAGCCCTGAAAATGGATGGCGCTGGAGCGTCGGGCCCATACCCGGCCGTCGCCGG
CCACGGGAGCCTCGAGGGCTACGCCGCGACGAGTAGGAGGGCCGCCGCGGTGAGCACGGA
AGCCTAGGGCGCGGGCCCGGGTGGAGCCGCCGCGGGTGCAGATCTTGGTGGTAGTAGCAA
ATATTCAAACGAGAACTTTGAAGGCCGAAGTGGAGAAGGGTTCCATGTGAACAGCAGTTG
AACATGGGTCAGTCGGTCCTAAGAGATGGGCGAACGCCGTTCGGAAGGGAGGGGCTATGG
CCTCTGTAGCCCCCGGTCGATCGAAAGGGAGTCGGGTTCAGATCCCCGAATCCGGAGTGG
CGGAGACGGGCGCCGCGAGGCGTCCAGTGCGGTAACGCGAACGATCCCGGAGAAGCTGGC
GGGAGCCCCGGGGAGAGTTCTCTTTTCTTTGTGAAGGGCAGGGCGCCCTGGAATGGGTTC
GCCCCGAGAGAGGGGCCCAAGCCCTGGAAAGCGTCGCGGTTCCGGCGGCGTCCGGTGAGC
TCTCGCTGGCCCTTGAAAATCCGGGTGAGAGGGTGTAAATCTCGCGCCGGGCCGTACCCA
TATCCGCAGCAGGTCTCCAAGGTGAACAGCCTCTGGCATGTTAGAACAATGTAGGTAAGG
GAAGTCGGCAAATCAGATCCGTAACTTCGGGATAAGGATTGGCTCTAAGGGCTGGGTCGG
TCGGGCTTGGGAGCGAAGCGGGGCTGGGAACGCGCCGCGGCTGGGAGAGCAGTTGCTCCG
TGCCCTCCCCTCGCCACCGCCACTAGGCGCCCCGGAAGGCCCGTGCCGCGGGCTCTCGTG
CGCGGCCCCGCAAGGGGTTGCGCGCGGGGGTCCCGTCGGTGCGGTGTCCGACCGGAGTGT
CGAAGGGCGGACCGGTGGGGGGTCGGGGTGCGGTCGGCGGCGGCGATTCTGGACGTGTGC
CGGGCCCTTCCCGTGAATCTCCTAAGCTACGGCGCTCGTCGGACCCGTTAGCGCGGGCCC
CGGCGGGTCGCCTCGTCCGGCGTCTAGCAGCCAACTTAGAACTGGTGCGGACCAGGGGAA
TCCGACTGTTTAATTAAAACAAAGCATCGCGAAGGCCCGCGGTGGGTGTTGACGCGATGT
GATTTCTGCCCAGTGCTCTGAATGTCAAAGTGAAGAAATTCAATGAAGCGCGGGTAAACG
GCGGGAGTAACTATGACTCTCTTAAGGTAGCCAAATGCCTCGTCATCTAATTAGTGACGC
GCATGAATGGATGAACGAGATTCCCACTGTCCCTACCTACTATCTAGCGAAACCACAGCC
AAGGGAACGGGCTTGGCAGAATCAGCGGGGAAAGAAGACCCTGTTGAGCTTGACTCTAGT
CTGGCACTGTGAAGAGACATGAGAGGTGTAGAATAAGTGGGAGGTCTCGGCCGCCGGTGA
AATACCACTACTCTTATCGTTTTTTCACTTACCCGGTGAGGCGGGGAGGCGAGCCCCGAG
CGGGCTCTCGCTTCTGGCGTCAAGCGTCCGGCGCGTGCCGGGCGCGACCCGCTCCGGGGA
CAGTGGCAGGTGGGGAGTTTGACTGGGGCGGTACACCTGTCAAACGATAACGCAGGTGTC
CTAAGGCGAGCTCAGGGAGGACAGAAACCTCCCGTGGAGCAGAAGGGCAAAAGCTCGCTT
GATCTTGATTTTCAGTATGAATACAGACCGTGAAAGCGGGGCCTCACGATCCTTCTGACT
TTTTGGGTTTTAAGCAGGAGGTGTCAGAAAAGTTACCACAGGGATAACTGGCTTGTGGCG
GCCAAGCGTTCATAGCGACGTCGCTTTTTGATCCTTCGATGTCGGCTCTTCCTATCATTG
TGAAGCAGAATTCACCAAGCGTTGGATTGTTCACCCACTAATAGGGAACGTGAGCTGGGT
TTAGACCGTCGTGAGACAGGTTAGTTTTACCCTACTGATGATGTGTTGTTGCAATAGTAA
TCCTGCTCAGTACGAGAGGAACCGCAGGTTCAGACATTTGGTGTATGTGCTTGGCTGAGG
AGCCAATGGGGCGAAGCTACCATCTGTGGGATTATGACTGAACGCCTCTAAGTCAGAATC
CCCCCTAGACGGAATGATACCGTAGCGCCGTGGGACTTCGATTGGCCCGGGATAGCCTGC
CTCCTCGAGGGGCAGGTGTGTAGAGCCGTTCGGTACTTGGCTGGTGTGCGGCCGGATAAG
CGTCGCCACCTCTCCAGAATCGCACCAAAAGTTTGTGGATAACCTGGTGCTAAATCACTC
GTAAACGACCTGATTCTGGGTCAGGGTTTCGTAAGTAGCAGAGCAGCTCACTCGCTGCGA
TCTACTGAAAGTCACCCCTCGATCCAACCTTTTGTCGGGGACGGAAGGCGTCTTCCTCCA
CCTTCCTCCCTTCATTTATTACAGGACACCAGGGGTCCAAAGGGAACATTAAAAAATGCA
CTAAGTCCCACTGGGTCTCAGCAGAGAAGGGAGACAGCCCATAGAAG
>NODE_445_length_321_cov_11.140187
CAACCAGGACACAAAGCTAGCTCCACATGCCTTTCTCCATCCAATTGAGAGAGAAAAAAC
ACAGTTTGGCACTTTAGAAACACTGTAAAAACACAGATTTGGCTTCAAACCGCAGACATT
ACAGTGGTGTCGTTCCCTGAAGCCTGCCACTTGACCTCACTTGCTGATATCTGAACAGCT
CAGATTTTCGGCAGCGCTAGCCGACCCTCACACTGGTGTCAGATACAGTATGCGTGTGCC
TATCGCTGGAGAAATAGCGCATCCACGACCGCCATCGTCTAGTGTCAGAGAAGAGACGGG
AAGGGAGGGAAATGTCTGTCCGAAAACTCATCAACTCGGTGATCGCCGGCGAGGCGTGGC
CGATCCACCACATCATt
>NODE_446_length_416_cov_29.812500
TGTGTGCTGTGTGCTGTGTGCTGTGTGCTGTGTGCTGTGTGCTGTGCTATGTGCTGCACT
CTGTGCTCTGTGCTCTGTGCTCTGTGTTGTGCCCCCTGACACAGCGCGTCATACGGATGG
GCCATGGTGCTAAAGCGCCCCGCCTGCATCGTGGCCTCTGAGCCGCGGCAGCGCTAACGT
CGCCGCAGCGATGCGTGATTTGTTGTGACAGCGGAAGCCAGGCCGGGCTGGCTGGCGGTG
ACTGCGCCGTACCATATTGCCAGGCTCCCCGGGGACCAGGGGATCACGCGCGCCAGCCTT
GCCAGGAAGTGCTAATAGGCGCAACACGTCTTACTTTCGCACATTAGGGGGAGCGAAGGG
TGACAGATCGGAGCTGTGATACAGCCGCCTGAAAATAAAGGGCCTACGCCACCAGTTTGC
CGGGCGGCGTCGTCTAATGATGTGGTGGATCGGCCACGCCTCGCCGGCGATc
>NODE_453_length_117_cov_208.700851
CCTGTGGCAGCCATGTGTGAGAACCAGGGCCCTGTCATGTCACCATGTACCCAGGATGGT
GTGATGCTAGTGGGGGTAATTTCTCTGTGTGTCTCCCCCTGCCACAGAGTACCACATGCC
CGGGTGACCTGTGCACCTGTCACAGGCCCATGCATGAGACCCAGGGCCCTGTC
>NODE_454_length_341_cov_28.536657
GTGTGTGTGTGTGTGTGTGTGTGTGTGTGTGTGTGTGTGTGTGAGGAGGCCTGAAGGTGA
ACACACACACTCCAGTCCTCTCTAACAGCAGTACAGAGTAGACTCATTATAGCCAGGCAT
AACAATTCACACATTAATTTTCCAGCATCCAGTTTTTAATTAATCCAGCAGGCAGCCTTA
AACACAGGGTACACAAACTGCCCCGGGCCTCATCATTAATTCTAATGGAAGAAATTAAAA
ATTGGTGGGGTGTGTTTGGACTGTTCCACTGTATTACCGTGGTTTTTGTGAGTCTGCTGG
AGCGACTCTGTCACCGACAAGGATCTCTCACTGCCTGGGCCGACGCGGCAATATACGCCG
CTCGTGCACACACACACACACACACACACACACAcac
>NODE_455_length_479_cov_43.139874
GGATCGTCTCTCCCCCCGTGGCCCCGGGGCGGTGTGCAGAGCCCAGCCAGTCACCGCACA
GCGCACCCAGCAAATATCCCCAAACCGCAATTCTTCATATTTCCCTGTATGCATAAGGAG
ATGAAAAATCATCCCATCATTTGTATTGTCTGACTGAGGTTATACACAAATATTAGTTCA
TCTACTCCACCTAAGATTGCCTCCCTAAGCAAGACGGATTGGTTCTGGGAGGGGGCAATA
TTCCACAGAACATATTCAGTCCATCTTTTTTTGTGGGCTGCAACTCGGCGGTTCCCCTGC
AGGTAGCAGGCGGCTGCCGCCGTCGTCGTCGCTTCGAGAAGACAGGCTCGATAAAACTAA
ACGGCCGACAGAGGCGGCGGCTCGCTTATTATCCGCAATAGGGTTTAATTGCCAGGCAAT
TCGCGGCGTGCGGGCAAATTTATAGTTCTCAAAGTGAAACGATCTCGCAGGCACAGCTAA
CGGAGTCCCGGCACCTGGTCTTCATCTTCGTTCTATCTGCATTTACCGAACACTt
>NODE_456_length_121_cov_285.297516
CAGGTCACCCGGGCCTGTGGTACTCTGTGACAGGGGGAGACACACATATATTACCCCTAG
TGACATCACTCCATCCCTGGGTACATTGTGACTGGACAGGGCCCTGGATGAGCATGCATG
AGCCTGTGACAGGTGCACAGGTCACCCGGGCCTGTGGTACTCTGTGACAGGGGGAGA
>NODE_457_length_172_cov_265.831390
AGGGCCCTGTCCTGTCACCCTGTACCCAGGATGGGGTGATGTTAGTGGGGGTAATTAATG
TGTGTTTCCCCCTACTCTGTCATGGGGGGTGTCTCTCTCTCCCATCCCTGGTACCCGGAG
ATGAGTACCACAGGCCCGGGTGACCTGTTGACCTGTGGCAGCCATATATGAGATCCAGGG
CCCTGTCCTGTCCCCATGTACCCAGGGATAGAGTGATGACAGTGTGGG
>NODE_461_length_113_cov_236.371689
TGTCCCCATGTACCCAGGGATAGAGTGATGACAGTGTGGGTAATATCTGTGTGTCTCCCC
CTGCCACAGAGTACCACAGGCCCGGGTGACCTGTCACAGGCCCATGCATGGTCATCCAGG
GCCCTGTCCTGTCCCCATGTACCCAGGGATAGAGTGATGACAGTGTGGG
>NODE_465_length_235_cov_21.144680
AGTTCTATACTCGTTTTGAATCTTGAGGCATTTTAACCAATGGCCATTGGATGCACCTGG
CTCCAGAGGCTGAACTTCACAGCAGAAAGCCTGGACCAAGAAATATGTGGACTTTCATTC
ACAGTTAGCGCGAACACAGATTTTGGCAGATGTTCAGAAATGGACAAGGCATCTATTGTT
AAAATGTCCCTTGCTCACCAATACATTCTACAAGTTGATTTTATTGTTGAGTAGATTTTC
ATTGAATAAACTACGGTTCAATGATTCCGCAAGAAAACGACCAGCAAAATc
>NODE_466_length_194_cov_19.953608
TCAGCTAATTCACCTTAAAAATGTGGTAAGCTAGTAAAGTAATCATGATGCAACCATTGC
GTTTTTTGAAATACTGTCTAACCAACTGATCTAACTTTCCAAACTGGACAAATCCCTGTC
CTTAAAAGAGTCTAAGTCATTTTGGGAAAACCCACTGTTGATTGAAAGGGGGCATGGATT
TTGCTGGTCGTTTTCTTGCGGAAACATTGAACCGTAGTTTATTCAATAAAAATCTACTCA
ACAATAAAAT
>NODE_473_length_240_cov_38.870834
TGTTTAAACTGTGTGATTAAAACTCTGGTTAGTAGAGCTAAAAGTATACGACCATGCCTG
ATTCCTATTCATTTTGACACACACTAATTACTAGGAACATTCTGGAAGGGGCGGGGGGAG
GAGGCAGCGCGCTCTGATATCGATGAGGACAGGTGTTCCTCCTGACAAAGGCATAGTTGC
CTGGTTACAGACAAAGACTCTGCCTGCACCAATGAACGAATGAATGAATGGGTAAGTTCT
TTCTCTGGGTCTCTGTTTACATGTTAGCATGTTAGCTAGCGTTAGCGCGCTAGCTA
>NODE_474_length_428_cov_50.100468
CCGCCGAACGTTGTCAGGGGCCTGGCGCGACTCGGATCGCGCATGTTTGCGAGCGCGAAA
GGAGGCTTCCGTCGTTGGCCCGTCGCCATGATTGAAAGTCCTCGGGTTAAAAACATGAGT
AACGGGTTAAAAGTGATAAAAATGGCTATTAGGTATTCCCATGGACATGCCATCCTGAAT
GAAGGAGAGGTAGTGGCACCTAATTACAGCACTGCACTTGGCTGCTTTTATCTGTAATTG
GACTATATAGTCCTTCATTATAATTTACTTTCTCCCCCAAACTGTGATAATGCAGACAAG
CAGAACTGAGTGGGCTGTTAGTGGCCGCAGAACTGACACCAGTTAATGCCTAATTATAAC
AACTAAATTAAAGAAGTGACTGGGAGAATGCGAGGGATAATGCCCTGGCACTTAATTTAA
CAGGACCACTATCAAAGCCCAGCCTCCGAGATAGGTTGATGCAAAAAAAAACACACACAA
AAAa
>NODE_475_length_115_cov_10.521739
ACCCTTTACACACCCATCAGCACACTCTTTATATCTGATTATATATAATATAGCCTATAT
AACTCTTTACACACCCATCACCACACTCTTTATATCTGATTTTATATAATATAACCTATA
TAACCCTTTACACACCCATCACCACACTCTTTATATCTGATTTTATATACT
>NODE_476_length_655_cov_28.767939
ACTCCAACATCACTCTCGCCATTTGCCATTTTGACACCATCTCTTTTCACCAAACAAGGC
CACAATAACTTTATTTTATTTTCCCTCCTCGCTTCAAAGCACAATATTCTACCCCTAGCT
TTCTTTTCTCCTTTCAATGTATTTTTTTGTCCTTTCTTTCTGCCTTTCTTTTTTTTTACC
TCCAAGGTCAGACAGGACAAACAATGCCACTGGTGTCTGCTTGAATGGTGGTCGCTACCG
GCGACCAGTGCCTACGTTGCCACGGCAACACTCTAACCATTAATTTTCAATTAAAACAGA
CAAAGAAATGACAGCTCTGGGTCTATGGAAGATGTCAAGAATCGGTATTAATTTACGACA
AGTGAGTATAATTGTGTGTCCATTTCCCTCACACTCGTCTCTGTTATCAGGGAAATGTGA
AAGTGGTAGATAATTTTGGGTTGTGTGATACACAGTCCACTGTTTTCTTTTAAAGAAGAG
AGCCTTCTAATGTATATCTCAGAAGCAGCATTCAGAATTACCCTTATGAATATTTTGGAG
GAGGTGTTATTATTTTAATTACCATACGATTACACAGATGCCATTTCATTTATGTTTCAA
TCGTGTTCCCATCGTCTTATGCAAGTGCACGTGCACACGCGGCAGAAATCACATTAACAT
ACACACAGAAACGCACACACACACACACACACACACGCGCGTGCACACACa
>NODE_477_length_374_cov_18.842245
TTGAGAAGGCATAGTCGATCAATTCTACAAAAAGATAGAGAAAGGGAGAGAGGGACCCAA
AGAAAGAGGGATACGGGGGAGGAGGGGAACGTAGAATGCGGAGTGATTGCAGTTATATTC
CTACTGCAGGTCGTGCAGACGTGCGGGTGTTTATTTCCGCCTCTCGATCACACCCCGGAA
ACACTTCACCTTTAACACCGTGCTCACAGCAAATTAGAATCGTCTCAAGCTCTCCCATTA
TGTGAAATATTCGACAAATGCATAAGAGCTCTGGATTGTACATTGTAATATTTTTATCAT
ACACAGCAGCGGCAGCACATCTCGCCCCAGTCTTTGCGCGAATGTGTGTGTGTCTGTGCG
AATGTGTGTGTGAGTCTGTGTCTGTGCGAATGTGTGTGTGTGTCTGTGTCTGTGCGAATG
TGTGTGTGTG
>NODE_478_length_172_cov_23.319767
TCGATGGTCTTGACGAATTGTTTAATTTCGGCGCTTGGCTGAGGCAGGGCCGTGGTATTT
CCTGCGGTGAGGTCTGCATTGGCTGCTAATAGAGATCTAATTGATGGCTGAAGTCCCGTT
TCCGTGCTCTTCTCCTTTTATTGCGCCCTGGCGTCTGCTGTAAAATAGAACCATAATCAG
ATTGTGCTATTCCACCAGGGAGGAGAGTGAGAGCTCATGGCTGAAGGg
>NODE_481_length_59_cov_11.389831
ACTAACCTAGTTCCATCTTCACCTTCTCTCCCAGTAGATACTAACCTAGTTCCATCCTGA
CCTTCTCTCCCAGTAGATACTAACCTAGTTCCATCTTCACCTTCTCTCCCAGTAG
>NODE_483_length_515_cov_30.145632
ATGAAAGCTGAACCAACGCTCCCCAGTGTGTCTCTGAGGGGGGAAAGGGAAGCACAGTTT
TAATATCACTTTAATACCACTACTTCAAATAGTTCTGTTCTGTAAGCGATGCAATAGATA
CGGGACAGGATAAATGAGGAGGGGGAACGAGGGGTTAAACTTCACCACCCCCCCCCCTCA
ACCCGCACCCGCTTAAAAGCTGCATCTTTCCTCTGTTGCACTGAAGAAGGGGAGGAAAAA
AGGAGAATTGAGGAGAGGAGAATCTTTCGAAGCTAAGAAGAGGGGTCTGTTTCCAGTGAA
CGAGAGAGCTGAGAATGGTTAGACAATTTAATTGGATAAAAGGAAAAGATTAAAGAGTCC
CTGACTCTGTTCCATAAATAATTGATTTCTAATGTATTTGTAGTGGCAGGAAGAGAGGCG
TAGTTGTTTGGGGACCGGGAGTTTCTGAGTGGCAGAGCTCTCTACAATCCCCTGTTTCAC
TCCGACTCTCTCTCCCTCTCTCTCTCCCTCCCTCTCTCTCTCTCTCTCTCCTCCTCGTCT
TCTCTTTGTTTCTTCGCGCCGTGATGTTCAa
>NODE_484_length_57_cov_9.877193
AGAAAGAGAGAGTGAAGAGATTGGAGGGGATGGGACTGTGGCTGAGACAAGTGTCATGCC
GTAAAAGCACCACGATCACTAAAGGAACACAGAAAGAGAGAGTGAAGAGATTG
>NODE_486_length_57_cov_40.456139
AGAAAGAGAGAGTGAAGAGATTGGAGGGGATGGGACTGTGGCTGAGACAAGTGTCACGCC
GTAAAAGCACCACGATCACTAAAGGAACACAGAAAGAGAGAGTGAAGAGATTG
>NODE_496_length_707_cov_29.176804
CCGGGTGACTCCTAATACCTGGGTCTCTTGTCACTTCAAAAGACAGAGTAAAGACGTTGT
CCATCAGTCCATTAACCACCTACAGTACTTCACTTAGCGTGTCCCCATCAGAATTTTAGT
CGATTCCAGGTGTCCAGCGTTTATTGGGATTTGTTTTACCTTAAAGCACAATAAAGTCCG
AGAGGTTCAAGTAAAAGGGCAAGCCAGGGGAATAGAGAGACGAGGACTTGTTTATTAGAC
AGCGAATGGACGGCGAGCGGTTTTACGGTGTGGAAGGTCATCATTGGTTAATAAGTGACC
ACATGAGCGGAGGCAGGTGCGGTGTTAACACCTTGTCTTAACTCTGCCTTCCAGCAGCAG
CCATTCATCTGGCCGGTGTTAATGAAGGCCATATAATTAATAGCTGGGAGGCAGAGAAAG
CCCACTCGGGTTAATCAGTACAAGCCTGTTTGGAGAGCTGCGATGAGATGGGACACTGGG
TTCTCGTCAGGGCCCGGGAAGGTGGCCTGTCCTTCACTCCAAGGTTTTGTGTTGTCCGGA
TGTCCACATTTGAGTTTGTAGAGATATCTAGAAGGGGGTTCTCAGCGAACACAATCGGTT
CTGTAAATATCCCCTGTAAATTGTGTTATGTTGCGGTAGATATGCATTACACAAGTTGTG
ATAATCATTAATGGGGCATTATGTAACTTTTTTTTTTAAACACAAGCGGAAAATGACTAA
TAGACTAGCAAGCATTATGTAAAGTTAATGTTTGAAATATTTt
>NODE_497_length_147_cov_7.006803
CATAAAAGCGTTTAAAGAGGGAAAACTGCGACTAAACACAGAAGAAGGTGGGTGTGGACA
TCATTTACTAAGCAGGGTTTTTAGCACTGGTGTACGCTAGTTAGTTTAACTTCCCCCACA
CCCCGGCCCCATACCCGGGCACCCAACATGTACCCTGTCTACATTTGCCCCTTTTATGAA
TCCTCCGTTTCTGTATATTTTCc
>NODE_498_length_177_cov_13.237288
AGATTTAGAGCACACGAGGACTTTTGTCTTATTTGATGCAGACAATAATGGAATCTGAAA
AACAATATAAAAATGTATATTAGCCAAGTGTGGAGGTCTGCTTGCTGACTTGATTTGTAG
GCTGGTCACTGTTCTAACCTGCCAATTTGACCTACATGGTATTTTACCGGAAAGATGATT
CTCTCCAGCCCCTTCATTCTAGAGGGGTTGTTAACACACACACACACACACAC
>NODE_500_length_124_cov_9.927420
AAACATAACGAGGACTAACAAGCAACAGGTGAGAAAAAGGGCGGGAAAATTAAGGTAATA
GGGGAAATTAAGGTACCAGGATGAAACACTAGGAACACCCACAAGATGGAGACAAACAAG
CACACCACAACCCAGGAACACACGGGAACACCCGTGAACCATGACAGTACCCCCCCCTCa
>NODE_506_length_765_cov_57.282352
CTCTGTCCCTCTCTCTCTCCCTCCCTCTCTCTCTCTCTCTCTCTCTCTCTCTCCCCCTCT
CTCTCCCTCTCTGTCCCTCTCTCTCTCTCTCCCTCCCTCTCTCTCTCTTTCTCTCTCCCC
CTCTCTCTCCCTCTCTGTCCCTCTCCCTCTCTCTCCCTCTCCGTCCCTCCCTCTCTCTCT
CCCCTGCCCCCTGTCTTCTCTCGGGGCTGTGCTGTGACCTTCATTGCCACTCCACCTGCA
GGAAGCCATGTTTGATTCTCTGTCCGCCGAGACGTCTGCTTGACAGCAGAATGGTGTCAT
AGGAGCGAGTGGAGGAATTTCTCTTTCTCTGTCATCATTAAGGGGCTTCCCCCTATGGTG
AGGGGGATGAAAAGTACGATTTAATGTTCTCAGGAGAGTGGCAGCCGAAGAAAGGCTCAA
AGCATTGCATGCTGGTTTTTGAGTGGGTCACTCCAGCCCTCGCAGCGAATGGGATGTCCC
TGTGGAATTTGCCATAGACTCGGCTGAAAGAAGAAGGATTAAGACCCTTTTAAGGATGGA
AATGTAACAAAGGAAGCACTTTTATGATGTAGCAGCATAAAATGAGGGCCTCCATTGTGT
TACTGATTGCAAAAGATCTTTGAAATGAGCGGCCCGCGATGTACGCTCTCTCTGGGCCCA
GTGGGGCTTTAGTGGCTCCTACAAAATGACTTGTCTACATGAGAACCCGAATGCCTTTCG
TTTACGGAGACAAAGTAGAAGATTATCGGTGGGCTGCTATTTTCTCCTGCTGCCCTTCTT
CGATCCCTCCGTCTCGCCTTGGCGATGGTTGTCGAGGGAAg
>NODE_507_length_298_cov_14.097316
AGTGCATCACAGAGATAGACAGCAGAGCACTGACAATGAAGGTGCTTTTAGTTACATTTC
CTCAGGTGGTCTACAGGGGTGGGAGTTGTGATGGGACGGGGGTGTAGACGAAAAGGGAGG
GAGAAATGGAGGCTTAAATAGACGAGGTAAAGAATAACTTGGTATCTACTTGATCTGTTT
GTGTTTAGGGTATTTACCGTGTAAATGGAGTGAAGACCCGTGTGGAGAAGCTGTGCCAGG
CCTTAGAGAATGGAAAAGAGCTGGTGGAACTGTCTCAAGCCTCACCTCATGATATCAGCA
ACATACTTAAACTCTACCTCAGACAGGTAACACGTGTACAGAAAAAAATACACt
>NODE_508_length_721_cov_83.564491
ATACCTGTCGTAACTACACCACACTTCGGTATACCTGTCGTAACTACACCACACTTTCAC
ACAGTTTCACATATTTACCCCCGAAGGTATTGGCTTTGTTCCTAAGTATTTATCCATCAT
TCTCCTACTTAGGACCAGGCACTTTGGACGGGAATACATTTTGACTCCCCGATCCCAATC
TGCCAACCTTAGGGAAGCCAAAGTATCCAAAAGCTCCCCTATCAAAACAATCGTCAGCTA
AAGGAGGTTATCGCCGGGCCAAGCTATCTGTCACCCGGGCCACCACCAGCCAGCAGGACA
CAAGGACCCTTTAATTAGGCCTACTGCTCCTCTCTGGTGTGAAAGACTCTCAGGCCCCTT
TGATTCCCCTCGTTCTCCCAGCAGGAAGTGGTTGGTGATAATTGACACAGGATTTCCTTG
TTAACCAGCGGCAGACTCTGTGGATTAAAGTGACAGAGATCTCCAGAAGAAAGTGGGCAG
CAGATAAGGGGAGGGGAATCGGGAGGCGGGGGGCAGGGTGTGTATGGGGGTTGCAGGGCA
GAAGGAGAAGTGGAGGGGGTAGTCTCTATTTACCGCTCTCAAGATACCACGGAGGAAATA
GCAATAACAGTGTGGACTGCAGTCCTGCCGTGAGATGTAGTTCCCACTTATCTCAGCCAT
TTCAGCTTGGCTGATCAAAGATTGGCTTCCCTTAAAATAACCTGGACCCGAGGTTGACTA
CATGCATCCACGCCATGTTTTTTGGGGGCAAATTATCACTTTTTCTccaaacccgca
>NODE_509_length_760_cov_44.928947
GAAAGTTTCTGTTCCAGATAAAAACAATTCTATGGACTCGATTCTATTACGTGTAACAAC
GATGCTACCAAGCCAAGTTACAAGCTCATGGGGGATTTGCCCCATTTTAAATCGAGTCCC
CAATGAACAAATCCACAGCAGACGGGACATTCCCAGCTACTGCAATCACATGGGATTGTC
TAGTGAAACCTGAATTCCCTACAAGACACAAACCCATGAGATGACCTCATGCGGTGCCAG
ACTGCACCGTGTATTCAGCTCGGTGGCACACACCGAACCAAAACTCCTCCAGTTTTGAAC
ATCACCAAAATAAAATGAAACTCAAGCGGAGGTTTGTCTATTGCACTTACCCTCGATTTG
CCTTCTCCGTCCATTAAGTGTTCCACGTACGTAACCTCACCCACTACAAATCAGATTCCA
GACGACACACACCAAGGGAGAGAAGCCGAGAGAACAATTGGAGTTTAGAGCAGATACACA
AGCGGTTGGTGACCGTGAGCTCAGCCTGCTACTCCAGAGCCTCCCCCGAACACCTCAGCA
GAACAATTCTTGTACAGGTCTACAAAAGGCAAGCTCTTCATGAATCTTACAATGACTTCT
TAGCCTGTCCTTGCAAAGTGCCCAAACACCAAGAACCAGCCGTCTAATCTGGCAAGTTGC
CATCATTAAGGAACCATTTGAGAATAAAGTGGACCAAATGGCAGTCTGTGGACTCATCCG
AAACCATGAGATGACCGTTCGAAAATCCATGTTCGTTGTCGAGTGTATTTGGAACCACTA
ACTGATACAACTGTTCGACCACACCTATCAAAAACc
>NODE_510_length_57_cov_57.964912
TTCCATGGGCCACTACTCGGGCATACTTTGTCCGATTTTCTCCATTCAAAGTCTGGATAA
TTCTGTGGGCTTTGCCCTTTACAACGAGACCAAGCTCGCGGGGGTACGATGTG
>NODE_511_length_118_cov_43.161018
TAATTCTGTGGGCTTTGCCCTTTACAACGAGACCAAGCTCGCGGGGGTACGATGTGAGGT
CGCCCCGCTATTAATTAAACGATTTTTAATAAATGTCTCCATTGGTTATAATGGGCCGGC
TGCTCGGGTGTAGTGACCTCGTTCCATGGGCCACTACTCGGGCATACTTTATCC
>NODE_512_length_562_cov_27.201067
TACAAGTGACTAGTTTAATCATGACCAAACGCAAAAGGTCATAATTAATACACCAACGCA
GACACTAATAAACAAGTTTAAATTGCCACCATAATCAAATGATGCAAACATCCACGAGAT
ACAAAAGTTCACAGCGCCATTGACAATGTCTTAATTGTATTCAGTCATTCATGGCAATTT
TATTAACATAGAGCTGATGTCTCCTGCCCTGCCACTGTCACAGCACCAGGGATCTAATTT
CATTATTTTCCACAAGATTTGCTTGACTACTGCAGCACCAGTCCAGATGTTTATGCTATT
TAAATTAGGAAGCAAAGCCTGTTGGGTAAACATAATTAAAGAAAGTCAGGGTTTTTTCTC
CTTCTCCTTTGCCCTCCCTTTGTCACCCACCCTTCTTTCTTCTTGTTCTTTTTCTCTTCC
TCTCTCCCTCCTTTCCAAGTTTACTTCGTTAAACAACTTTCAATTAACACCGGAGCCACA
TGTTCCCTCAGCCAGCACGACACAGGCCTCCACAGCTCCGTGGCTGCGCACAGGGCCATG
AAGTGAAGAAGTGGTCTCCTGACTCCCAGGTACACACTTACACACACACACACACACACA
CACACAAACACCAAAGCt
>NODE_515_length_128_cov_12.851562
GTCGCGGTTGGAAATCAGCTTGTTTGCCATGTTGGCCCGACTAAGCTTAAGTCGGCATTT
GTGCTGATTGGTTGGAACTTTAGACTGTCCACAACAACGCTATTCCCATGCAGCGATGAA
CAAAGTGCTGTATCACATGAAATTATAATACGTTTCCTGGCCTATACTATTTTGCTGTAA
TGTt
>NODE_528_length_496_cov_30.106855
CTCTCTTCCTACTCTCTCTCCCTTTCTCTCTCTCTCTGCTCCGCAGCACCGTGCTCCCTA
ACTGTTGAGCACTTTTAATTATGTATATAATCAGGTTGGGGTCAACATATTTCATGCCAA
AAGAATGATGTGTATTTAATGACTCCAATACATTACCATCCCTGTGCAATCTCATTGACG
GAGTGCTTGTAAGTTTAACTACCATTAATCAGCATCAAGGTTTGTCTAGGTGGAGAAAAA
TAGATTAGGGCCTGATTTTGTCCTATGGCGCATAACAAGAGATACACATCGTAGCAGTTA
ACAGCTATGCAGAGTCGCCTGATAGATAATGGTTACCTCGAGGCTGCCTAATAAAGCATG
CTAAAGGGCTTAGCAGCTCCATGTTACAGAGTGTAGGTTTTACTATGTAAGATGTATCGA
GTTAATATAGTTACCCACTGATGCTTACCTGACTAAATGCCTCTCACGCACAATCAAGGC
CAGCTGCAATCAGTTATGTCAAAGGAGACAAGCACGTAGGAGATAAAGGGCTCGGAGGAG
TTCCGGAACTTt
>NODE_529_length_348_cov_24.316092
CACTCCGCCCCCCCTCAACATTCCGGACCATGGCCTCAGCTCAGCTGACACACATGATAA
AATGGCTTTCCTTAACTAAAGTCATAAAGCAGTAGACAATAAAACTCAATCTCCTGTAAA
ATCAAATTAAGTCATTATCAGACTGATTGTATCTTTAATTGAAAACAGAAGTGACAGTAA
ATTTCAGTGATATATCAGGATCAATCGATAATGCTGTACGATCCGGCCAGGAGAGGTGAT
TTATAATGTCAAAGCCATATAGGTAACTCCACATTATTCTCTGTAAAACCACTGGTGGGT
GAAATTAAGAGTAAGTGCATTTAATAAAGGACAAGATGGTGTTGTTATTGATAACAACAG
ACAGCAGACAGAATCAAATGAATGGTTTCAAAGAGCCTGGCTAa
>NODE_530_length_70_cov_277.328583
CAAGAGAGCTTGTACGTATGCAGAGTATGGAACATTGTACAAATAGTGAGAACTCACAAT
ACACAGTCGCCTTTACATTTCCTTCGTCTGTATTACACTGCTTCCCAGGGTTGTGTGCTG
TGCCAA
>NODE_538_length_125_cov_20.856001
TTACCCTTTCTCATTTCTTCAGGCTTCAGAGGAAGTTAATGTCAATGCAGAATACTCTGT
ATCTGATCCCAACAGCAAAGAGGGAGACATACCCAATCTCAGTAATGAAGAGGATGATGA
CATACACAATCCCAACAGCATGGAGGACAATGTACCCGATCCCAGCAGTGAAGAGGAAGA
c
>NODE_540_length_234_cov_73.188034
GGCTGCCCGGGCTGAGCCCAGGGGCCGACAGATACACAGAGAGGGGGGGGGGGAGGAAAA
AAGGAAAGCCCAGGGAGGCTCCTGGCTGAAGCCAAAGTGAGCGTTGCACACTTACCAGCG
CTGGCGGAACACAGCAGAGACACCAAGAGCACAATCACCAGCGTCAGGATCTTCACATTC
ATTTCTGCACTCCCCTCTGGCTCTCCGGTAGTCGCTAGCTGATATACTGTAGCAGTGTGT
GTGTGTGTGTGGAGGGAGGGAGAGAGTGGCTGAGCGAGCAAGGGAGAGAg
>NODE_541_length_802_cov_66.860352
ATAGTTCAGTAAATGTTTGGTACATTTCGACAGTAACCTTTATGTCCCCTCGTGTGATCA
TTTTATTGAGTAACCCATGACAAAATCAAGCATTACGCTTAGAAAAACTGGAAACACAAC
ATTTTTCAAATGTCTCCCCAGGGCCCTTTGCATGTGGGGTCCCAGACAGGTTATTTTAAG
CCCTGCTGTGACAGTCGCAGAATTCGTTCTGAAGCCGGAGCGATAACCAAGCAGTAAGGA
GGAACACCAAATCAAATGCGAGGAGGCTATACACTTTCAAACAGATGCTAACACACAGAC
ACACAAAAAGAGAGAGAGAGAGACACACACAGACAGACACACAAAGTGAGAAAGAGAGAG
AGACACACACACACACAAACATACAGACATGAGAAGATTGAGAAAAGAGTAAAACAGTTC
GGTTACCTTTCCCAATATTCTTTTTGGTAGCTGACGAAGAAGAGGGAATCATAGGTAATT
TCAACTCAGCACGATTTGACTCAGTCAGAAGGTAGTGGGACTTATAGGCATATGAACTTA
ATATGGTGTCAGTAAGGTCCTGCACTAACACTCCTACACAAGACACACAGGAAGAGACGG
GGTGGTCAGACTACAATGCCCACGATTCCATAGGAGAGAGATAACACACGCACTGTTAAC
ACACAGAGAGAGAGACTGGAGAGAAACAGAGGAGTGAGACGTCTACTGAAGAGTTGTCTC
GACAGGATATATATATAAATATACAGTGCACCTCTCTTAGAAGAATTATCACAATCAACC
GGTTAACTAACCACGTGAGACACAGCATTTCTAACACAGACGGACGTGTCTGTACAAGGT
GATCAAAGCGCACACACa
>NODE_542_length_66_cov_8.439394
ATTTTAACACACTTCTCATCCAGACCCACTGCAATTTTAACACACTTCTCATCCAGACCC
ACTGCTATTTTAACACACTTCTCATCCAGACCCACTGCAATTTTAACACACTTCTCATCC
Ag
>NODE_543_length_428_cov_73.922897
CTAAAACCTAAAAAAGAAGAAAAAATAACTTAAATTATGAACTCAACGCTTTGGGAAAAG
CTAAGAGAATATTGTAACAAACTTCGTACAGAGTTCAGTCTATTAATTGTTTCATGTTAG
ATATTCTATGTGTTTACCTCAATTGAAAAAGAATGTTTTTGCTAGTTTCAGATCTGCTGT
GGCATTGATATTGTATGTCCATGAATTCCTTCCTTTTTCAGCACGTGTTCCTCACTAGAT
GATAAAATGCCCTCTCCCTTAAGCTTTGTCAAAAATACATTAAATACTTGTATGAGGACT
GTGACGTAATGTTTAAAAGGTGTTCAGTCACAAATGCTGTAATAAATATTTCATTTTTGA
TTTTTGTTAGATTTCTGTGTGCTGTGTGTTACAAACATAACTATTTAGTCATTTGTATAT
ATATTTTTATCATATGTTGTATAATATAATAATATGAATATTCATAATAATATTTGGTAG
TTTg
>NODE_544_length_464_cov_34.728447
ACTGAGCGTTCTTCTGGCACCTGACAAGTTTTCCACGGCAACAGTGATTTTTTAATTCAG
ACTCTGAAGTACTTTAAGTGAGGCTGAGGGAACGCTGGAATGAGTAGAGGAGACAAACAG
AGCGAACAGATGCAGATTAGAGTCCGCAGAAGATGAGGGCGTGACGGGGATTTAACGGTA
GGATTGATTAGAGAAATCCTTGTAACAATGTTAAATAATTATAGTTCCAGCCGAGATCAA
AGCACCATTGATTGAACCCCTCAAGCCTACAGCACACAGAGCCTTGGAAAGCAAAGATTG
GTAAACTAGTGCTCGAACCACTCCGGCCGCGCCAGTTAAATTGGATTGGAAATATTAGGA
TGTAGATTTATCCTTCAGGAGAAGTTTGCACAGCTTTCGTCGCCGCAAATTTAGCTAGTG
AGATCCATTTGAAAGGTTTGATAGAACTGTCTGTCTGGTCAGAATCATGACGAGATGATG
AGGTTAAAGCCAGCCTCTCTGACAGATACTTGACAGATAc
>NODE_545_length_266_cov_34.454887
TCCAGCCCTCTGTCACCTTCTGCCGGCTTCTCCCCTGTCTGCGTCTCCTCCACCACCTCC
GCCTGCGTCTCCTCCACCACCTCCTCCTCTTCCATTACCCCTTCCTCCTCTGCCCCCCTT
GCCTGGGGCTCCACCACTATTTCAGGCACCACCTCCTGGGGTCCCTCCGCCTTCTCCTGT
TCTTGGGGCTCCTGTTCCTGGGGCTCCCGCTCCAGGGGCTCCGCCCCTGCTTGCTGCCGG
GGCTCTGCCGCCGCTTGTTCCTGCGTCTCCGCCCCTGCTTGTTCCTGGGGCTCCGCCCCT
GCTTGTTCCTGGGGCTCCGCCC
>NODE_546_length_550_cov_45.500000
TTCTGTTTTACAAAAAGGGGGAAACGTTACTATGTTTCTGCTCGTCCGTCTCCGTTTCAG
CCATTTGGCAAAACTCTCCTGCTGAAATTCAAAGACACATCGCTTGTGCAGAAACCTCGT
GATCTTTCAGCCGATTAAAAATTCACAAGACGTATTGAATCAAGGTGGAAATCCCAAAGA
TATGCGCCCTGATCAATCGGGGATTAAAAGTGTCATCGTGCTCGTCAATTGGGGGATGAC
GGTGGCTTGGAGGTATCATATTGACTGCTGCTGTATTAATACTCAATGTCCTATTGGTCC
ATCAGCTAATTGTTTGGAATGTAAATGATGGTGTGGATAGATCCAGTGACTGATGGCTTG
AATTCCAATTAATCAATTGCTTCATCAGTTCAACCTAATTCAGATCAAATATCTCCTGAG
TGCACACTCTTCTTTCAGTGGTATTAGGCGAAATAAAAGGCTTTGGAAGTCATTTCCATC
AATCTCGCGAGCATGCCAATACGACTCAGGAGTGCAGTACGGGTTGAAGTCTTAATGTCT
TAAGTGCGTATGTGTGTGTGTGTGTGTGTGTGTGTGTGTGTTTGTCCTCACCATGTGTGT
GTGCGt
>NODE_558_length_684_cov_38.102341
AATGTGCAAATTTCAACCAGCATTTATCGATCTCACAGCATCTCTGTCTTCCCAAGACAG
GTGTCTTTCGCTAGGTCACGTTACAGCCGTACAAATGACAACCAAATGGGACGCGCTAGG
TCGACACGAACTACAGAGCACGGCGAGACGCTAAAACGCCTCTCTTTTGCTTTTTCGAAA
CAACGACTGATACTGCGTCTAGTGATCTTCATCGCAATCGCAGCAAGCTGTAGCATGTTT
GAAGGTTTTGTACAGATCTTAGTGCCCATCATTCATAATTACCACTACACATGTTGAACC
AAGGGCAACTTCAGAAGAGGCTGCCGAGGGAGCGGCTTCTGCCAGACTAAAGGGATGACG
GTGTGGGAAGTCTCACCGGGGCTCCGGGTTGGCAGAGAGAGAGCCGACAGCCCCGGGGCG
ATCAGTCCTGCTGCCGTGTACCTGATCCTGACGGCTGCAACTTTGTTTTACAAAGATCAG
ATAATATTATGAGGGTTGAAGTTAAATAGGAAACGACTGACTCCTTCGCCGTGCTAACTC
CGCTTTATTTGTCGATTCACGGGGTTCTGTTTTGACAGGAACGTCGGGGCGCCAGGGGAG
TGGGAGGGGACACGGCGTTCGGTTCATTTGCCACCCAGTGAGTGTTGCGTAAAACACCTC
GAATCTCTTCCGTCGAAACATCAAAAGCCAACAAATACCGTAGATGAGAGTTCTTTGCGA
TGGCGTGTTCGCCAGTTGTt
>NODE_559_length_521_cov_32.596928
ACTGATGGTATAGGCTAGTATTGAGACCTCAGTTAAATACATACTGATATACTGATGGTA
TAGGCTAGTATTGATACCTCAGTTAAATACGTACTGATATGAGGTTTTACGCACTCACTA
TTTTGCACATTTCTCCTTTTCGTTATTTGATTATTAACATATTCTTTCTCTTGCCCCTCT
ACAGCTTTTCTGAAACACTGGGGTTGTTGGTGTGGCCGAATTTTCCCTGGATTTGATCGG
TAAATTCAGAAGACTGAAGCCCAGGCTCACAGTCTACCTTTCACGGAGGCCCAGCCGTGA
GAGGACTGAGGAAGGCACGTGGCGAATCATGACCGCTGACAAAGAAAAACCGGACAAGGA
AAGGGACAGGGACAGAGATCGGGAGAGAGACCGGGAGAGGGACCGTGACAGGGAAAGAGA
CCGGGACAAGAGAGACAAGGCGTCCAGAGAGAGTGAAAGCTCACGGCCGCGACGGAGCTG
CACACTGGAAGGCGGAGCCAAGAACTACGCCGAGAGCGACCACAGTGAGGACGAGGATAA
CGAGAACGGGGGAGGGGCCGGGGGAGTGGGCGGGGCc
>NODE_560_length_231_cov_129.341995
GGATGGAGTGATGTTAGTGGGGGTAATTAATTTGTATTTATCCCTCCTTTTTCTACTAAA
TTACCCAGGGATGGAGTGCTGTTAGTGGGGGTAATTTATTCCTATTTGTCCCTCTAATTT
CTACTAACTTACCCAGGGATGGAGTGCTGTTAGTGGGGGGAATTTATTTACATTTATCCC
TCTATTTTCTACTAACTTACCCAGGATAGAGTGCTGTTAGTGGGGGTAATATCTCTGTCT
CCCTCCCTCCCAGCCTGGTCCCCTTCACAGGCCTGTTGACCTTGTGT
>NODE_561_length_57_cov_424.789459
AGGCGTATGACCGGGTACCCCGGGATCTTTTGTGGGAGGTGCTGCGGGAGTATGGGGTGA
GGGGGTCTCTTCTCAGGGCCATCCAATCTCTGTACGCTCAAAGCATGAGCTGT
>NODE_563_length_252_cov_433.488098
TCCGATCCTCCGACCAATCTCCCGCTCCATTGTTCCCTCACTCGCGAACAAGACCCCGAG
GTACTTGAACTCCTTCACTTGGAGTAAGGACTCATTCCCTACCCGGAGTAGGCACTCCAC
CGGTTTCCTGCTGAGAGTCATGGCCTCAGATTTAGAGGTGCTAACCCTCATCCCAGCCGC
TTCACACTCGGCTGCGAACCGATCCAGTGAGTGCTGAAGGTCACCGACCGATGAGGCCAT
CAGGACCACATCATCCGCAAAAAGCAGTGATGTGACCATCAGCCCACCGAACGGGAACCC
CTCCCCCC
>NODE_567_length_757_cov_36.402905
AAAGCTGTAATCCAACCCAAATAGCCAAAGCCAGAAATAACACAGCTAAACACTGCCAGT
GCACAAAATGGCTGAGTGAACACTCGAGAACGGAAAGCATTAGAGCCATCTTCAATATGT
TTAGCACAGTTTCACAGCAGCGTTATACATCGCTGCTTTACGTCCATTAATATTTCAGGA
CGAGACCGAACTCTTAGGAACAATGAGATGTTTGGGTCACAGCCGGACATATTTAGAATC
GTTTGAAACTTCAGAACGAATTTATCCACGTACGTTGTACGCTTACTTACAACAGTAAAA
AAATAAAGAAAAAAAAGAAGCAGTACAAGCACACAAACTGTGTTCTTTCTGGCCCTTTGA
CAATTTCTCTGCTGTACTGTGTGCCTCACTGTCCTCCTCCCTATGGCAAAGTGAAATGGA
ATTGCCTCTCACATTCAAAGACAGCTCTGTGAAGGTGATAATAGAGCTACTCCCTGCTGT
CTACAGGCAGGAAATAAGAAAGCGGCATATGGGGCCAGGAACCAGAATGGGAAAAGAGGC
GACCAGGAAAGGGAGGAGACCAGAGGAAAGGTTAATGATCATTTCTGAATTCTGCAGGGA
GGAACTATGCTTCATGTTGAGAGGACAGAAATGTGACATGATTGTCAGACTGACATATCT
CTTCCTTATAAAACACAAACACAGGTGAAAAACAGAAATATATTTGTGCCGCTTTAAAAA
TCCTACTACGAGAGTCCTGTTGGGTTGTCGCAAGAGATACCGCCGAATTGAATTGACACC
GAATTAAATAGATCGACCTATCAGAAAACTAAa
>NODE_568_length_655_cov_47.929771
CTCCTCCGGTCTCTCTATCAGGCCAATGGCATCTGTTCTCTTCCAACCTGAGAGACAAAA
CTTCACTCCTCTGAATTAATTTCTCATCTCTGCCTCCAGAGGAGAAAGCTCAACTCGTTG
TGGTAGTCGGCAGTGGTGGAGTTCCAAACGGCATCATATTCCACGTGAAGAACACTACTT
GACACTACCACTGTCTACATCCCTATAACACCTGGTCAAGGTAGTGCACTAGATATAAAA
CGAAATGCTATTTGGGACGCAGTCAATCTACAGGGAGACAGACAGAGCTGGTCCTGACTC
ATGAATTATGCATAAGGTTTAATTGCAAACCCAGAAACTAATGACTTTGGACCAGTAACA
GCAGGGGAAACATCCATCTCTGCAAACTGAATGAAAAATCAGTTTGGAAAAAAAGGAGCT
CGCTAATTGATGAATAATTAAGACCATGCATGGAAGGATTTCTCGGAGCTCAAAGCTTCA
GGGCATAATTGTGACATTTTCTTTCAATCAATTTCAAAGTTCCGTAGTTTCGTTGGCAGG
CGAAGTGCACTAATATGAGACGACCATGACAGTAAAGAGGATGTCCAGTTGAGGGCAAAT
AACCTGCTAGGATTAATCTTTAAGTGCTCTCACTAAGGGCCCACAATGGCCACATCCACA
TTAGAAACTATTTTAAATTCAGTAattccatatttaaccatggctgttaac
>NODE_569_length_745_cov_46.719463
AAACACCAGCCCCCCAAACACCAGCACCTCTTAACACAAAATGATATAAATGACCTCCTG
TTCTACTCTACATGCTTCAATGGAATGTGCTTGTAATGATAAATTATTTTGGTTGTGAAT
CCGGTGTGGACCTGAGTCCAGTCAGAGGGAGCTGAATGACTCTTAGAACAATGCTGGCAT
GTGTCCCAAGTGCTGCCATATTCACTATGTTGTGTCCTACCCGTAGGGTTTTGGTTGGCA
CGTTTGCACTACGCAGGGGATATGTTGGCATTTGTGCCGCTGGCAGCTGTCTCCAGAGGC
TGTGGCCATTAGTCAATACATTACAGTCTAATTAGTTTCTGCTTCTGTGGCTCTATTTGA
AGCGCTTCACACAGGTGTAATGAAAATTTATTGGAGCTGTTGATCCGGAGAAGAAAAGAA
AGTTGAAGATTTAGTGGAGTGAGATTAGAATGCAGTGTTTCCATCTGCCGCTACCAGGGA
CAGGTAAAGCTATGTTGACCATTCACAGGATTTTGCTGTGTGTTTGTGTGTGTGTGTGTG
TATGTGTGTGCGTGTGTGTGTAGCAAGCATCGTCAACATGCCTTTAGCTGCTAGTAATAA
ATATTTGACTTTCTTCCGATATTTAATCCTTAATATGAACCGGCCTTATTGTGAATTCAT
GTAATGAAATGCTTCAGTTCTCTTAACACGACCTTGCTGAAGGAGGTGCAGCTAAATTAA
CCTCAGCAATGTTGCTTTCTCTTCTTTTCTTCTTCTCCCCCCACATTCCCCCGCCCTTTC
CCTGTTCTCTTTGCCCACCCt
>NODE_573_length_66_cov_247.500000
TGTCCTTTTGTTTCCAACTTGCGCCTCCCCATAGACATCCATAGAAACGGTGATTTTCTC
CACTCTAATTTGAAAGCGATTTTTTGTGTTTTTTTGTTCGTTTGTAAATTGTGATAGCGC
CT
>NODE_574_length_135_cov_10.977777
CCAACCCGTATCACGTGCAGGCTAAACTTCTGCCGTTAGCTTAGCAAACCATGCTAGCTT
TTGTTATATTGTTAAAGTTGATGCTAATCACTGCAAGAAAAACCAATTGACTATTTGTAA
ATGGTAAAAACGACGCGTGTCCCTATCCAAGGACGTTGACAATACTGATATATTTTGTCG
TAAAAATGTAt
>NODE_575_length_74_cov_10.594595
CTGCGTCTCCTTTCTCCCTCTACAACAGTCGTTTCCCCTGCGTCTCCTTTCTCCCTCTAC
AACAGTCGTTTCTTCTGCGTCTCCTTTCTCCCTCTACAACAGTCGTTTCCCCTGCGTCTC
CTTTCTCCCT
>NODE_576_length_125_cov_11.648000
CGTATCATGAATATGCAACAGAGGAGAATGGATGAACTCGTATCATGAATATGCAACAGA
GGAGAATGGATGAACTCGTATCATGAATAATATGCAACAGAGGAGAATGGATGAACTCGT
ATAATGAATATGCAACAAAAGAGAATGGATGAACTCGTATCATGAATATGCAACAGAGGA
g
>NODE_577_length_4115_cov_45.697693
CGGTCGGGGGGGTGGGCCGGAGCTCACCCGCCGAGACGTCCCGGTCTGCACTTAGGGGGA
CGGGGCTCACTCGAGGCGAGCCACGACGCCCCAGCCGCGGAAAGTAACCCGCCCGGAGGC
GGGTGATCCGATTGATTGTAAAGCGACCCTCAGACAGGCGTGGCCCCAGGAGAACCTGGG
GCCGCAAGGTGCGTTCGAAGTGTCGATGATCAATGTGTCCTGCAATTCACATTAGTTCTC
GCAGCTAGCTGCGTTCTTCATCGATGCACGAGCCGAGTGATCCACCGCTAAGAGTTGTAT
TGTTACTTTTTTTTTCTCACGCCCTCGGTCACGGAAAGGCCCTGTTTCTCGCCACTACTG
CCGGGTGCTCCCGCCCGAAGACGGGAGACTTTGAGCCCCCGCCCTGCCCCCGGAGGGCCA
GAGACGGTTGACTGGGCGCCCGGTTAGCGCCGCGCGAGGCGGCGCCGCGTCGGGAAGTCC
CGTCTCGGCCGGCCCACGCGGGCCGACCTGGGATCTACCCAGGGTGAAGTGTTTTTCGCG
GAGTTCCACCCCGGAGGGCGGAACCCCGCTGCCGCGCCGCGCCGAGCCGAAGCCCGTCGC
GACGCGGCGAACCGGTGCTTGTCCGCTGCGTGCAGCTGCGCGACCCCATCTGCGGCGGCC
GGCAACCCGTTAATGATCCTTCCGCAGGTTCACCTACGGAAACCTTGTTACGACTTTTAC
TTCCTCTAGATAGTCAAGTTTGATCGTCTTCTCGGCGCTCCGCCAGGGCCGTTACCGACT
CCGGCGGGGCCGATCCAAGGACCTCACTAAACCATCCAATCGGTAGTAGCGACGGGCGGT
GTGTACAAAGGGCAGGGACTTAATCAACGCGAGCTTATGACCCGCACTTACTGGGAATTC
CTCGTTCATGGGAAATAATTGCAATCCCCAATCCCTATCACGAGTGGGGTTCATGGGGTT
ACCCACGCCTCTAGGCGAAGGGTAGGCACACGCTGAGCCGCTCAGTGTGGCGCGCGTGCA
GCCCCGGACATCTAAGGGCATCACAGACCTGTTATTGCTCAATCTCGTGTGGCTGAAAGC
CACTTGTCCCTCTAAGAAGTTGACCGCTAGCCACTCGGGGCCGCGTTACTAGTTAGCAAG
CCGGAGTCTCGTTCGTTATCGGAATTAACCAGACAAATCGCTCCACCAACTAAGAACGGC
CATGCACCACCACCCACAGAATCGAGAAAGAGCTATCAATCTGTCAATCCTTTCCGTGTC
CGGGCCGGGTGAGATTTCCCGTGTTGAGTCAAATTAAGCCGCAGGCTCCACTCCTGGTGG
TGCCCTTCCGTCAATTCCTTTAAGTTTCAGCTTTGCAACCATACTCCCCCCGGAACCCAA
AGACTTTGGTTTCCCGGACGCTGCTCGGCGGGTCATGGGAATAACGCCGCCGGATCGCTA
GTTGGCATCGTTTATGGTCGGAACTACGACGGTATCTGATCGTCTTCGAACCTCCGACTT
TCGTTCTTGATTAATGAAAACATTCTTGGCAAATGCTTTCGCTTTCGTCCGTCTTGCGCC
GGTCCAAGAATTTCACCTCTAGCGGCACAATACGAATGCCCCCGGCCGTCCCTCTTAATC
ATGGCCCCAGTTCGGGGAAAACCCACAAAATAGAACCGGAGTCCTATTCCATTATTCCTA
GCTGCAGTATTCAGGCGACCGGGCCTGCTTTGAACACTCTAATTTTTTCAAAGTAAACGC
TTCGGACCCCGCGGGACACTCAGTTAAGAGCATCCGGGGGACGCCGAGAGGCAGGGGCTG
GGACAGGCGAGTGCACGCCTCACGGCGGACCGCCAGCTCGATCCCGAGATCCAACTACGA
GCTTTTTAACTGCAGCAACTTTAAGATACGCTATTGGAGCTGGAATTACCGCGGCTGCTG
GCACCAGACTTGCCCTCCAATGGATCCTCGTTAAAGGATTTAAAGTGTACTCATTCCAAT
TACAGGGCCTCGAAAGAGTCCTGTATTGTTATTTTTCGTCACTACCTCCCCGAGTCGGGA
GTGGGTAATTTGCGCGCCTGCTGCCTTCCTTGGATGTGGTAGCCATTTCTCAGGCTCCCT
CTCCGGAATCGAACCCTGATTCCCCGTTACCCGTGGTCACCATGGTAGGCACAGAAAGTA
CCATCGAAAGTTGATAGGGCAGACATTCGAAAGAGACGTCGCCGCCGCTGGGGACGCGCG
ATCGGCTCGAGGTTATCCAGAGTCACCAAAGCAGCCGGGGCGCCCGAGAGCGCCCCGCAT
GGGTTTTGGGTCTAATAAATGCACGCATCCCCGGAGGTCAGCGCTCGTTTGCATGTATTA
GCTCTAGAATTACCACAGTTATCCAAGTAACGTTGGAGCGATCAAAGGAACCATAACTGA
TTTAATGAGCCATTCGCAGTTTCACTGTACCGACCGTGTGCACTCACACTTGCATGGCTT
AATCTTTGAGACAAGCATATGCTACTGGCAGGATCAACCAGGTAGACGAGGCCCTTAACT
GCAACCAAACGGCACGCCCCGCGGACAGGTACGCACCTGCCGCTCCAGGAACACCGAAGG
AGGGGCCCCGGACGGAAACTCACCGGGGTAAATGTCCCGCCCGGGACATTGTGGACTACT
TAGAACTGGGCCCTAGGTCGGATTAGACCTTAGCCAACGGCTGAGTCTGTCACTTTTACA
CTGGGAAGTTTTTGAGTAACGTGCCCTCGCTGCCGGAGGGGGCTCATAGGCGGATCTGTA
CTGGCCGGGTAAACCTACCCTAAGCCACTTCTGAACTGCCCTGTGCCACGTGCACCGGCG
ACGTTGTATTGCCCCTAGGACGGACCGGCCTGCTTTGGTTCGCTCCGAAAGTTCTCAGAT
GGAGTACCGTGGAAGGTAGTATTTAACCCCCCACAAAACACCTCCCCTGATAGTGGCAGA
CCCGCTAGGCAGGAGGAACCCAAACGCGACAAGCGCGCGGGCCCTCCCATGCGGGTCACG
TTTTCCAATCGACTAGAAGTGGGACTTAGACATCCGGAGGCGACAGAGTGCACCTGGGGG
ACACCAGAGCACCAGCACTGACTTTGGAGTTGAGCTTGACTCCAATGGGAAGCTAAAACG
CCTGACCGGACGTCCCCACACACGTGCGGGGTGCTCCCGGCCCGGGCGCGGCGTCACCAG
GCCCGTACCATCATGGGGCAGGTGCACGTCAAGTTTCGTCCAAATCGGTGCTTGGGCTGG
GGCAAAACAGCCAGTGAGAAGTCGGTGTCTTCTCCGGTCCGTAACGCGCTCCAGGGACCC
GTATCTGTCATAATATCATGCCCAAACATCATCCCCCCCCGCTGGGAATGAGTTCTGTGA
GGTCCCGGTGCACTCACATGGAGCCCTCTGTTTTCAAAAACCAGGTTTCTGATTTCGCGC
CGGTACCTGTCTGGCCGGGTGTCACCTTTTTTCCACCGCAACGGGGCGAACCCCCGGACC
TGCCGGGGCTTCGGCGCTCCCCGCTTGGCCCTATCTTAACAACGAAAAATGTCCAAAATG
CCAAAACGGAATAAAATTAAAAATACAAGTCCGATTTGAAAAATTCTTTTTTGGCCTATT
TCAGCACGTCGGCCCAGACGTGGGAAAAGCATTTTTAGCGTTTTGACATTTTTACTTTTT
TCTACTAACTTGTTAGAAGGTCGTTGCAGGAAAAAAATTTTCGCCGATTCCAAAAGTAAC
ACCGCACATAAATCGGGCCCCGGCAGAAACTCGGTGAAAATTAATATCAGCCGAATTGCT
CCATGGGAAAGGGTCGAAAAAAAATACAACCGGTTATTCGGGTAACCGGGCGTTGCTCCG
GCTAGGAATGTCCGATTTTCACCGGTCCAAGTTCCACGTCTTCAGTGGAATTTTACCTAT
CCAACGAGACCAGGGTCGAGGGTGTGCGACTTTCGCTCGCCCCGCTATTAATCGAAAGAA
ATTTAATAAATCTCCCCGTTGCTTTTAATGGGCCGCGGGCACGAAAAAAGTGACCTCGTT
CTTTGGGCCACAACTCGGGCATGCTTTGTCCGATTCTCTCCGTTCGAAGCCTGGGTGAAT
CTGTGGGCTTTGCCCTTTCCAACGACACCAAGCATGTCCCGATCCGATGTGTGGTTCGCC
CGCTAGAGCTCGAAGAAGAAGACCGTTTGGG
>NODE_578_length_631_cov_64.020599
GAGGGGCGCCCCGATATCAGTCCAGTCAAAAGCTGTCACTCCCAGCGTCCTCTCAACACG
GGGGGACGCTCCATTCATCTAGCGGCTCAGCGTCGCATCGACCTTTGAACCCAAGTCCCA
TCCCACACAAACACCTTCAACCCTCTCCTCCCTCCCCGTCTCTGACCGCCCACACGTTCT
CTCCCACCTCCTCTCTCCTCTCCCCCCGCTGCCTCCTCCTCTCCTCCTCTCCTCCTATCC
TGTAGCAGCAGTAGCCGAATGCAGCAAATTACTCTCCCCTACACCTTTGACTCCCACTAA
ATCTTTTCCCCTTTTCCACTTTGCTGAGCCGGGATATTTTATTCCGCCATCAACTATGCA
TCCCATTAATTAAGTTAAATTACTCCTGACTGCCAAATATCTCTGTGCCCCGATGGGTGT
CAACACAGAAATGCATGAGTGTGAACCTGCTGTGACACGGCCGCACACTTAAACGTGAGT
TACAGCCTTCCTGGGCTTCCATTCGCGGGCGTGATCGCCCTTACAGTTCCCGGGTGCTGA
AATTAAGAGCTGTTCTCTCTTTCCCCTCCCGGCTTTTAATAAGAGCACGATGGATGACAC
ACGGTGCCCACAGAGAGAGGGATGGATATTTTAATTACCCTTTCTTCTTCTTTCCACTCT
CTCCCTCTCCTCTTCCATGTATCTCTc
>NODE_579_length_382_cov_33.732983
AATTCCCGTCACACATGAATCATGTGATGTGCCTAAAATCCTAAGTGGCGCAGACCAAAA
TAATCATTATACTGCCCTAAGCCATATTCTCAGCTTTTATAAATCTGTCAGATTTTTCAA
CAGTGCCCATTGTTTTTAGGTAATGATTTTCATATGTTTGTTGTGCCTCTGATAGCAGGG
AAATGTACCATATGCTCTTCCAGAAGACAAATGATTAGCAAATGAAATTCTGGACAGCTG
TCTGACTGAAAGCTTTTGGTTGATAGCATTCTGCTACCATAATTAGCTTAAGCTTTGGGT
TAATTAACTTTCTACCTGGATATGCATAATAATAGCAGCACCATGCAGAAAGCCAAAAGC
ATCACAGTATATCAGCAGAAAATCCTCTGTTTTTATTTTTGTATTTCAAGAGCATATTTC
AATTTCAAGATGCAATTt
>NODE_580_length_192_cov_10.026042
AGAGCGTCTTGCCTCTCCCACCACTTACACACATTTTTTAACAAGCAGGCCTGATGCTCT
ACAAAAGCATTGAGAAATCTGGGATGGCTTTCATCTGCTTTAATTACAATACTGAAATTA
GTATTTCTGCTGCATAATTCACCCTTTTTAATTGCTAAAAAAACAAGAATCTAAATGTTT
TAGGATAATCCTAAGGTAAATTGCATCTTGAAATTGAAATATGCTCTTGAAATACAAAAA
TAAAAACa
>NODE_581_length_101_cov_78.534653
GCACCATAGTATACAATGTGTTAAACCTATCAGTCATTACTCATAAATACACACTGCTGC
TGCAAGCACCATAGTATACAATGTGTTAAACCACCATAGTATACAAATGTGTTAAACATA
TCAGTCATTACTCATGAATACACACTGCTGCTACATG
>NODE_587_length_413_cov_33.256660
ACAAAAAATGTACACTTTCAAATTTAAATGATGTATATGCGCTGTATAGATATATACGCT
GATAGTATGAGAGATTATAGAAAACTTACAAAATTGAATAAATGTCGGGTTAAATTGAAT
AGATATCCTGTGTGATAAATCTATATAATGTAGACAACAGTAAGCAATTTTATTACATTG
TAAATTCATTTATCCAAAACAGGATTTTGTCCTTCATGTCTTCTCTGCAAGTTTTGCTAG
CAGATGGTGTTGGGGGTGCTTATGTCCAATTTGATTTGAACCAAAATCTCAGCCAAATTT
ACACTGGCACAACTCTCCCAGCGCCAAATGCGTACTGGCAGATTGAAAATAACCGCGTAG
AGGGCATGACATTGGGGAGGAAAGACGGAGGACGAACTTGTAATGACATTTTGGAAAAGT
CTGCAAAAACAACAAAAAAGGAAAACTTCGTATCTCCTAACTGATTTGt
>NODE_588_length_178_cov_38.095505
ACCCGGACGTTGCTCCGGCTAGGAGTGTCCGATTTTCACCGGGCCACTTTCTACGTTTTC
CGGGGGAAATTACCTATCCAACGAGACCAAGCTCGCCGGGGTACGACGTGTGGTCGCCCC
GCTATGAATTAAAAGGATTTTAATAAATGTCTCCATTGATTATAATGGGCCGGCTGCCCG
GGTGTAGTGACCTCGTTCCATGGGCCACTACTCGGGCATACTTTGTCCGATTTT
>NODE_589_length_145_cov_9.862069
CTCCGTGCTCCATCGGAAGGCTGTGCATCCGCTTTTTTTCTCCCCGCTCATTCTAGCCTT
AATTGTTCCACTTTATAAGGTAGGGGTAATCAATTTTGATGCGGGGCGAGCTTGTTTATC
GCCCGGAGTGTGAATCCTAAACAGACTGATGGCCTGCACCTGTTCTCCCACCTTCCTGCT
AGCTGAATCATAATGGCGGGG
>NODE_590_length_445_cov_39.523594
TCAGCCAACATGTGGACAGGTGAAGACAGCCGACTGACCCTTTCCAGCAGCTCCATCCAC
TCAGGCCACCGTGCCCGGCCCGCAGACCCCGAGTGCACAAACCGATGGACTGAAAACAAA
CTTTCTTTCACTTCCGCCGTCATCTCCTCCGCCCGGCCTTAAACCCCATTACGGATAATA
GACCGGAAAGCGGTGGCGCCGGGGTGTGGCGGCCAAATCAAGATGGCGTCGTGTCAGCGG
CACCGACATGTATCCCGGTATGCTCATTATTCCTCCTTGAACAGCACCAATCTACATCTG
ATGCGCTGACTAATTCGGCTCCCGTGTTGTCAAGAGGCATAGGAAGTGGCCCCGGCCAGA
TGACAGCGAGCCTGTCAGTGGCCCAGACATGGAGGATTCCTCCGGGCGATGATTTAATGC
CCATGTCAAGCCCCGCTGTCAGCCTCTCTCAGTCCTCCCCTCGCTCTCGTCGCTCTCTCC
ATCCCGCCATTATGATTCAGc
>NODE_593_length_57_cov_37.491226
AGCAGTGTGTATTCATGAGTAATGACTGATAGGTTTAACACATTGTATACTATGGTCCTT
GCAGCAGCAGTGTGTATTCATGAGTAATGACTGATAGGTTTAACACATTGTAT
>NODE_594_length_544_cov_35.632355
GGGAACCTTTTGTTCAGCAGAATCCTGGCTGACCTGCACTCCCCCTCGCCGTACACGGCT
CATCAGCAAACACCTAATGAGCCCACGTCAAGAAGAACGACCACCGCCCGCCCTCGTACA
GACCCCGCTACACTCGCCTCTCCGGGGGCACAGAGACGGCGCTTTACAAGGACTGATGAT
GCTGCAAAGACCACAATAATGATAATTAACTGGCTGAATTTAGAAGATTATGCTGTTAAT
TAGTTGCAAAATAAAGATAAGTAATATAGTAGCAGATGGCTGAATAACACCCCTGAGATG
GTGGGTTATTACACTGATGAGGTTTCACATATGAAATATGATTCTGACTGGCTTCTCCCT
CCTTCCTATGGGCCGTTCCAGGAGAATAATATCATGTTTCTGCCAGAACAGCTTCTGGAA
GGGTATTACACGATAAACTAATTTGGTAGATAGATTGGTCTGGCGAAAGGCAGTGGTTAG
AATAATGTGCACCTCTGTTGTGCCATGTAAATGTGTTCCCAGTCACTTTGTTACGGGCCT
GAGATGGCTCGTTCACCTTCGGCGTGTTTACTCACTGTTCGAATGCTTTAGTGTCTGGGa
>NODE_595_length_514_cov_54.445526
GAATTGAGCATATTGTTTAAAAGCAAATCAATGTTGTGTATTGGATGATGAGAAACCAAC
AATTGCAATATGAAGCTCCGGAAGCTCTAGAGCGTCTAGTTTATTTCAGTCTCCAATCTC
TACAGAAGTGCTCGCAAGTTTGCAATGTGTGTGTTTTAGAACTGTTGCCTTGGACTTGAT
ATTTTGCTGTTAATAAATAGTACAGAAATCGAAAAGAGAGATTACGAAACAACTCAGAAC
CTTTGACATGGACAATACATGGTCAGTGGTTTTTCATGCACCGTTATTCCCTTCACTGTT
TGTAGATTGTAAATGCGACATATAAACGAGCTGGGAAAAGTATTCTGGCGTATTGCGCTG
ATAGGAAATCTACACAGTGCTTCGATGTGAGAAGTTAAATGTTTTGAAGGTCGCAGTTTC
TCTCATTGATCTTGCAATGTTTGTTAATTACATTGTCACTGATGTTGTGAGAGATAATTA
AGCCACTATGTTTATATGCATAATTATGCGCGCTCCACATCAGCCTTTGAAAAACAGCAG
CGGGTGGGGGGGTGAGGGGGGTGAGTTTAa
>NODE_596_length_200_cov_17.075001
CTTGCATATTTTCCTCAATTCATTATCTCTCTCTTTCTCCCTCTCTCTAACCCCTCTCCC
CCACATCCCAACAGAGTATGATTTCCTCAATAGTTAACAGCTCCTACTATGCCAATGTCT
CTACGGCCAAATGCCAGGAGTTTGGACGCTGGTACAAGAAGTACAAGAAAATCAGAGGTG
AGGTTGTTGCCTTGGGTATCCTGCGCTGGCACGGACCAATTCTCTCTGGCACAGCGTATC
ATCTAACTGCCTTCTc
>NODE_597_length_337_cov_51.872402
GGGGGTGGGGTTTGTTGAAGTTGAAGCCTGTTCTTTTGTGCAGCCGCTTCTGATCATTTA
CATCAAGTTGACATTCGGAGAGTTTACTCTGGGGTCTGTAATTGTATTCTTTCGCCAGTT
CTGCATTGCCAACCGTGAAAATGGAATCTTATCAACCCTGACCAATTTTTAATGTACAAA
ATGAATTGGCAGAGGTTCAAAAAAGAGAGCTACAATTCAAATCAGGTGAATGATACACGC
GGGTTTTTTTCCGAACGCACGGAGCAGAGAGCCCACCCGACCAACCCAAGCCCCCCCACC
CCACCCGACCAAGCCCCCCTCCACCTCTAAACCAACCCCCGCCCAGATCTTCCTCTGCTC
TCAGCTATCATATTACAATGGATTTATTTTGCt
>NODE_598_length_703_cov_66.823616
CACACACACTCAACTCTGACAGGTTGCATCGAGGGGAGATTTGGTGGGATGTCCTACAAC
AGATTGTTCTGCTCCGGCACCGCATGACCTGATTTGGGAATATTACCAGACTCTGTGCCT
TATCCACTCCACTGGGTGAGATATCTGAGAAAGGGGACGCTTGGGAATGTATTTTGTGTG
TGTGTAGTTTGTTCTGTATGTGTGTTTGTGTGTATTTAGGACAGTTACCTCAGAACATTG
CAGTATTGTACACAACTTGGGGTGTTCGACGTTTCTCTCCTGCAGCGAATTGGCCCCTAT
TAGCTAAGCAGCAGTGACCTGGTTTGTATCTGCACGCTCTGCTTCCCTACTCTTGTCTGT
TAGGGTCTCCTCGTAACGCCTCCTTCTCTCTGTCTCTCCTCCTTCGGTCACTCTGTCGTC
ACATCTTTCTACCTCCTCGTTCACTCTCCTCCGTTCTTCTCATGCATCCGAGTTCGTTCT
CGTCTCCATCTCACTGCCTCATTCTCTCTCTACTACACACTGATTCGGCGTACAGTAGCC
TCTGTCGTTCTGTGCTGGCATGGTGCTTGTGCGACTGGGACTGCATTGCTCGCTGACGTA
GGCACGTAGACGATATTGCAGGCAGCCTCCTTCAATCTCCCTCGTCCGTCTCCTTCTGTC
TCGGCTGAAGCACCATGAGCAGGCCAGAACCACTCTCTCGTCTCCACAGTGTCGTTCCTC
TCTCCTCCTCGAAGCGCGGGCGTTGTCCTCCGACTGCCa
>NODE_599_length_615_cov_21.975609
GTGGTCTGCCCAGGCACTGGAAATAGAGCCGCTAGAGATGTATCCATGCGCCACCTCATA
TAGTCATTAAAGGAACAACTCGGCACCCAAATGGATTGGCAGGGGGCACACTGATGCGAG
TTAAATCAGTATAAGAGCGGGGCACTGCAGTTTATCTACGCCGCTTAAAGGTTTCTCCGC
TAACAAGGTCACTTGTTGGGCCGCGGTCCTCATGCCGTTAGAAAGTCCTCTCAACGTTTC
CTCTGGATATAGTTGCTATTGCGCCCCGTTCCCTCCCCGCTGATCTCACTTCTCCCTCTC
TCCCCGAGGAGGTGAGAAGAGCGGGAGGACTCCGTGCTGCCGGGGGCGACAAGCAGGCTC
TCTGTGCCATCTTCTTACACAAACGGCGGGATCAGCGCTCCACACAAGAATAATTAAAAG
ATAATGGGGAGTAATGCAGCCCGATCTGTCCCGATTATCTCCTGGAACCCACCGGCACAG
CGCCATCTGGTGCCGGATAGGCAGACAGCAGCTCCTGTGCAATGTGTAAAGAAAGCAGGC
TTAAGTATTAATCCGAACGCCGCTCAGTTTATTGATAGTCGGTTTTGGTGGTGCGTGTGT
TTATGTGTGTGTGTGTGTGTGCTCAGACTATTGCATGCTTGTGTGTGTGTGTGTGTGTGT
CTATGCGTCAc
>NODE_600_length_186_cov_40.010754
CGCCTCCCCAATATCAAACTAGTTATGCCTGTCATAAATCAACCATACACCCCACAGTGA
TGTAATTGGGCTCATTGTAAAGATTAGATTGCCCTGTGTATAGATGAAGTGAAAATAATG
TAATATCTCAATCAGAACCCCCAGGATAAGCTATGATGTGGTCAAAAGAGAATGTGCTTT
CAAATATTCACTGACCAGGAATTATGAAGTTAGTTTGGCCTCCAGTAAACCAACCAAATG
TC
>NODE_601_length_91_cov_29.175825
TTCACTGACCAGGAATTATGAAGTTAGTTTGGCCTCCAGTAAACCAACCAAATGTCCTAG
AGAGCTGTGGGTACACTTATTTAATTCCTTGTAGTGTAAGGTCTGTTTTAAAAGTGGAAT
GGTTATCCTAGGCCATTGTGAACAGAT
>NODE_602_length_153_cov_7.392157
TGTGTGTTCTTGTGTGGAAGTGGGTTCTTGTGTGGAAGTCACACTGTCCTCAACTTCAGG
CTCCTGTGCTTCTGGAATAAAGTCATCTGAGTGCAAAGGGAAAAAAAGATTATTAAAGAA
AAAGACAAATCAAAATATAGACAAAAGCAATGATCAACAGTACAAGTTTATAAATATTCA
GTATATGACATGAGTCTTGCAGATTATAt
>NODE_605_length_326_cov_20.886503
TTCACTACATCGCCTCTGTAAAGGTGAGGGTTTAGCTAAGACACGGTAAATCTGTCCAAA
TATCTGTTTAGATATGTTTCAATGTCTGACTATCCAGGGCAAGGAACCCGATGACAGAGC
CAGTTACATGGGGGACCAGGACACCTCTTTGCATGAAAGCTTTCCACCCTAGTTCTCCGT
CTTGCAAGGAGGCCGGGAGGAGAGGCGAGGCTGAGCAAAGAGCGAACTGCAGGGCTACCA
GATCGCTCCTGTAACGGAAGGCTGGAGCATCAGAGCGTCAGATCTGAAAGAAGGATGGCC
TTTCAGGAATTACGAGCCATTAAATCAGAGGCGGGAACTCTCAAGGTTCCCCAAGACTGC
TGCACAAGGAATATGAGACCAg
>NODE_607_length_725_cov_47.453793
TTAAGCGTGTGGGCTTTGACGCAAAATTATGTGAAATGCTTATGGGAGACACTACTTTAA
CAAACTACCCACTGTCACATGGAAAACCTCAAGAGTAAACTGCAAGGCCTTTGTGCATAC
GCGATTAGGCTAAAAAAAGGTGGCTTTAAGACAACAGGCAAACTCATTGGGTACCAGGTA
CCTAACCTAAGGCCTGGGGGTGCGTTCAATGGTCAAAGCACCAGCTCGCTCTGTCGTACC
AAGGGCAACATCGTTCAACATTGAGGCAGCCGATAAACTGCTTTGCCCACTGAACGTAGC
TCCTTGTCCCTAACATAAGGATGGAGGGTGAAAAGAAATCTTACCCATCATACAAACCCA
TTATACCAACCATACACTGAGCTGTGGTAGTAGGGTGTAGATGTATCAAAACCCATCATC
ATCATCTGCAAGCCAGCTCTGGCCAATAGCCATCACAGATAGGCGGCTGCAGTGGCAACG
AGAACAACAGACAGTTAATACACTGCAGGGCCGGCATGAGACATCCCCCAGCACAAGTCA
AACCTCACCTGAGTCGCGTCGTACCATGCAGGTGGGCAGCCCTGGCCCCAGGGAGGGACT
TCCGGCCCAAACCCGTTCTTTGGGCACAACAGAGTGTACCAGCGATGAATCAGCAGCTGG
GTTCCAGGACAACCACGTCACGGTCACACTGTGCCAACCGGCTACCCTCATTACAGAGTC
ATATTTGGTACACAGACTGACCTCTACAAGCCAATCAGCATTTAAGGCTCCAATGGTTTT
a
>NODE_612_length_201_cov_20.960199
AATGCACCTTCGATAGCTCAGATGGTGGAGCGGAGGACTGAATTGTTACATGCTGTAATT
CTTAGGCTGTGTTTCAAATCTGGCTTGAACAATGTCTGTTCCTTTTTGCTGCTGTACCAT
TTGATGTTTCATATGCTCAAGACGTACGTACTTTCTGGAATGTCAAGATCATGAATGTTC
GCTGTAGCCTACGTGGCCAATTCTTAAGGTTTTTGTCTTGTGAAATGCAGTTCCCAGGTT
ATATATGTGCTTTTATG
>NODE_617_length_57_cov_56.280701
AGTGAAGAAATCAATAAGAGCTGTAATTTCAACTTTTCTAATAGCTTACGGCCACAACAC
CCTGAAAACGCCCGATCTCGGAAGCCAAACAGGGTCGGGCTTGGTTAGTACTT
>NODE_622_length_251_cov_217.852585
GCCCGGGTGACCTGTTGACCTGTAACAGGCCCATGCATGGTCATCCAGGGCCCTGTGCTG
TCACAATGTACCCAGGGAAAGAGTGATGTCACTGGGGGTAATATCTGTGTGTCTCTCCCT
GCCACAGAGTACCACAGGCCCGGGTGACCTTGTGACCTGTCAAAGGGCCATGCATGAGAC
CCAGGGATGAGACCCAGGGCCCTTGTCTGTCACACTGTGCCCAGGATGACGTGATGGGAC
TGGGGGTAATTTATTTGTCTCCCTCCCTTTACTCTCTAGTCCCATACCCAGGGATGGAGT
CATGTCA
>NODE_623_length_57_cov_15.298245
AGGGCAGCGAGCACGGCAAAAAAGAGTTTGTGTTTCCCGGGAGCCGAGTACAGCTGTGAG
GAGAACGTGTTTCTGACACCCAAAGACAGGGGGAAAGGCCAGGGACAGTGTGT
>NODE_626_length_57_cov_19.491228
AACAAGCATTATATAAAACCGGCACACGAGTACAGTGAAACCAACAAGCATTATATGAAA
CCGGCACACGAGTACAGTGAAACCAACAAGCATTATATAAAACCGGCACACGA
>NODE_630_length_568_cov_32.644367
AATGCTTTCGTGAGGAAGATCTTCTTTCTTCACACCCCCCATCCCCATCTCCTTCTCTCT
CTTTCTCTCTATCCATATATACCTCGATCTCTATTAACCAGGGTAACTGACCGACCGACA
GAGAGACATTCTTCACCATATTTGGGCACATTTAGTCAGAACCCGTGTCACCACCGCTGG
TTTGTGAAGGAGGCTGGTGAGAACTGGAGCCACGTCTCCCGTCGATGTGCCATGACGGCA
GTGATTGAATTTCTCCTCCTTCCTTAAGACGGAAGTCAAAAGGCCCGAGGATGATGCCTG
TGGATGCACTTAAGGTTTTAGTTGCAGGCGTCGCTGTGCCTGGGCAGATTTTATATGACA
CATGAAACTAACTACATGGTACTTAGGGCCCGGCTGTAAACCAATCTGAGCCCAGACGGG
AAAACAGGCCCATCAGCACACTGCCTTGTTTCTGTTGCCTGACAAAAGGACTGGCGAAAC
CACATCAATTAAAAGTTCATTAAGTTCAGCAGTGGCAGGGTGAGGGTGCTCTGTATTTAC
ACCGCGGTTCCAGGCCATTATCTAAAACCTGATTATTCAAATCCCAGGATTAGAACACAG
GCCGTTCTCATAGCGTTGCATAAt
>NODE_638_length_60_cov_14.466666
ACCCTCCGCTCTCTCCCCACCTCCTCCCTGTCCCGTCCTCCCTTCTCTCCTCCCACGTCC
ACCCTCCGCTCTCTCCCCACCTCCTCCCTGTCCCGTCCTCCCTTCTCTCCTCCCAC
>NODE_639_length_3807_cov_32.206726
ATGCCACGTGAACGGTGGCAAGGAGAAGATTATTACTGGGACAATTATGAGTTTAGACGA
CCCAGACAACGTCGTTTATCGCCTTCACCAACTGGTAGGAGATATAATAGGTCCCAGTTC
AATAATTATGAATATGATGGGCGCAGTTATGCGGAGGTAGCTAGAGCAGCCCGTTCACGC
ATGCCCAATCCTACGGAACAACAGTGGGCACCACGTGGAAATACAAGGGCCCAGTTTAAT
GACAACCGTCGAGGACCCCGACGAAGAGAGGACCGTTCCTATCCTCGGAGGAGGAGATAT
GATGACCACCAACAAAAGGAACGTCGACGACCGAGCCGGGACCAGGGGGTACGTACCAGA
GGACAAGGGCGACGGGAGTGGTCCAATAGGGACCCACCGTCAAATAAGCCCACCAGTACT
GACCCGGAATTCACGGCTAAAACCCGTGGCATATTTAGACTTATTAAAGCCACGCATCAC
TTGGGGAACGTCACGGCGGAGCACCCTCCAGCCTCAATAGCTAAAATGGCTGACCAATTG
ATGGCAGCTATTAAACCGGCTTCCCCTACAACATCCACAATGACACTAATTGAGGGTAAT
GCTAGATATTGGGCTCAAAATACCCTGATAATTCTAAGAGACCATTACCAGGATGATATT
CAGAATAACATCCAAATCCTTATCCAATTGGAGACATGGGACTGGGCCCGGAACTTTGAC
ATTGCTACGACATGGGCTAAAAACCAATTCGGACGCAGATTAAGGGGAGAGACTTTGGAT
AAAGTACGATCTCAGTTGCAGGAGAAGATGGTCAACACGGTCAGAACACGAGATACCCCA
CAGCCCAGACTGGAGGAACGGAGGCAGATGGTATCAACCCAGACCATGACGGAGGATGAA
CCCCCGCCTCCGGTACCGGAGGTGAGGAACTACAAACAGACAATCATGGTAGAGGTACAT
CCTCCTCCCAGAAGAGCGATGGACTCTGTGTTGCTGTTGACCCCTGAACCACGATCCAGA
TCCGGCAATGTGGACTGGACGACGAGGACCACTCCGGCACACGAGGAACAATCAGAGGGA
CAACTAGAACGAGAGGGGGATGGAAACAGTTCTCCCCTGTTCCTTTCTCCCTCCCCCCAC
TCTCCCGTTCTCCCCTTTGTTTCTCTCCCTCTTTTGGGCCCTTCTGCTCTAACCTCATTC
CAGGTACCCAGGGAGCAGAGGAGAGGTCAAAGGTCAAGGGAGTCGACTTCAGGGATTCGG
GAGCCACAACAGGGAGAACCGACATTGCAGACCATCGATGAGGATCCCGGGGAAGCTACA
ACAAATCAGGAAGGGCCGTTTGTCCCTCCGGTGGTGATGACCCCCCGATACCAGGGGACC
CCCTCTCAGTCGGATCTGTCATCTGAGGAGGAGCTCTCAGGTGAGGAGGGGGATTTAGAT
TCCCCTATTCCCCCAACCCCACCACCAGTGGGATCACCAGTACAGACCAAACTGACTTTC
AGTAGGCCACGGGTGTCCTCACCCCTGAATGTGCAGAAACCATTCAGACACATGTCGACT
CTAAACAAAATGAAAGACTGGAAGATCCACTACAAGCAGAACATAGTTCTGATGGGGGAC
TCTAACCTGGCCAGAATGCCCCCGTTTACACGAAAGGATCTGCAAATTGACAGTTACCCG
GGGGCCAACTTTAGACATGCTGAGGCCATCCTGGCTAACTCCAGGGTCTCTCCCGCTGTG
CAGACACTGATTCTTGCTTTTGGCATAAACAATAGAGCACAGAGCCCGGACAAAACGTCA
ATAAAACAACTACAAGGAGCCATCAGAATGGCCAGACATGTGTGTCCCACAGCCCAAGTG
GTGATCCCATTAATTAACTTTTCCACAAGATTGCCTCGGCAGGAACAAGACAACCTGTCT
AAACTGAACTCGCATATTGCAAAACATCAGTGCTTCCTACCCAAACTAACTGAGGGAGCA
TTCGAGACAGAGAGAGACAGGATCCACTGGACAGACAATACAGCAAAACGTATGCTGGAC
CACTGGCTGATCTGTTTAAACAAATAGTCCCCGTGAACCCTGCGACAGATACGGGGGGTA
AGAATGTGATTAATCTATCCAAACATTTTATTCCAACTGGCGCACAGTTGGCACTATTGA
ATAGGGGCCTAACTTTTATTCCGGCTATAGAGAACCATAAGAATTCAAAAGCCAGAGATC
AAATTAGATTTGATTTACAGCAATATCATAGAAGACTTAAATTGGCTGTGTTTTTCAGAG
ATCAACCAGATTCTGAACCATTACCGTTCACACAAAAATCTGTCTGGGTCCCTCCCAGGG
ATAAATTACCGAATAGTGTTATAAGACTTATCAATAAGGATATGGAATATTTCAAAAATG
ACTTTACTATTGGCAGAACCAAATTAAACCTGGACCAATTAGAAATTCAAGCACACAAAA
CCCTGATCAATAATAAAAATATTATTATTAAACCGGCAGACAAGGGGAGTGTAGTAGTAA
TTATGGATAGGGAACAATATCTCTGGGAGGGATACAGACAATTGAATGATGCCACATATT
ATACCAAGTTGGATAGACCAATCTTCAGGGACACAATTCCCATGGTTGATGAGATTCTTA
AATCCTTGCGGAATAAGAAGTTTATCAACCATAAACAACTACAATATTTACAAGGAGATT
CTGAACCCAGAGCCAGATTGTTTTACATGCTGCCAAAGATTCATAAGGCCAGAGCATCCT
GGAATAGAGCGGGAGAAATCCCTCCGGGTAGGCCCATTGTTTCGGATTGCAGCAGTGAAA
CATACTTTACGGCTGAATATCTGGATTTCTTTCTAAATCCCCTCTCAATCAAGCACCCCA
GTTATGTTAAGGATACCTATCATTTCATTGACACTGTCAGAGACCTTATTATCCCAACAG
ATGCCTTCCTATTTACAATGGATGTGGATAGTCTATATACTAATATTGATATCCAGGAAG
GCATACAGTCTATTAGAAAGATTCTATTTAAATATCCGGATGCCAAAAGGCCTGATAAAG
AACTACTTAAGTTACTAGAAATAAATTTATCCAGGAATGACTTTGAATTTGATGGGAAGT
TTTTCCTACAGATTAAGGGAACAGCTATGGGCAAGAAGTTTGCCCCGGCCTATGCAAACA
TCTTCATGGCTGAATGGGAGACTGCTGCCCTGGCCACCTGCCCAAAAAGACCCTTACAAT
ATTATAGGTTTCTAGATGACATCTGGGGTGTTTGGCCTTATTCAAGGGAGGATTTCACAG
AATTTGTAATTAATCTCAACAACCACAATCCATCCATCCAGGTGAAGTCCACATTTAGTG
ACACTTCTGTGGACTTCCTGGACACCACCACATTTAAGGGACCAAACTTTTCAGACACCG
GTAAATTGGAGGTTAAAGTATACTTTAAAGATACAGATACACATGCCCTTTTATTCAGGT
CCAGTTTCCATCCCCAACATACCTATGCAGGCCTACTGAAATCTCAGCTGCTGAGATTTC
ATAGGATCTGTACGAGGGAGGAGGATTTTAAACTGGCTACCAGGATGCTGTTTTCGGCCC
TTACCACTAGGGGGTACACTAAAACCATGTTCAGGAGAGCCCTTGGGACTTTCCAACAGG
TAAGACCACAAATTGTGGATACACTCTTACCAGTCATCACCACCTACTCTCCATACACGG
TACAGCTAATGAGGGTAATCAGAAATAACTTCAATTCATTTACGGAGCAATCCAATTTAT
TATTAGACTACAGACTGATTGCAGCATATAGAAGAAATAAAAATCTACAAGATACTTTGG
TCAAGGCTAAAATCACACCCCTc
>NODE_642_length_173_cov_502.838165
CCTGTGGCAGCCATGTGTGAGAACCAGGGCCCTGTCATGTCACCATGTACCCAGGAATGT
AGTCATGTCTGTGGGGGTAATTTCCCTCTCTCCCTCCCATCTCTGGTGGTCCCTTTTCCT
TAGATACAAACTCACGCCTGTGACGATTAGTTATCGAGTTTTCACTGTTTTCAAGGGAGA
GTGCAGTGCCCTGTCCCCAGGGATGGAGTGATGTATGTGGGGGTAATTT
>NODE_644_length_356_cov_73.426964
TGGCAGTTCCGCGGCCCCCGTTCGGTCCGTGTTGATGCGTTCCGTCTGACGCTCCGGAGA
CTCACCGCATCCAGTTTACCTGGGAGTCCTACGGGGTGAGGTTTAGCTGAAAAGCCCAGT
CTGAGCACAGTCAAAGAGAGCGTGGCGCAGGCCTGACCCTGGCTCTCCGCTCATTGTGTA
GTGCAGTGGTGTAATGAGGCCCTGTGTGGATATTGATATGACAGAACAAAAGGCCAAGGT
GCAATAAGGACAGCAATCCACACGTTTCACACCATTTGTTTTTCACACCGTATCCATCAC
ATTAATGGGTCACCTTTCTGTGACAGCTCATGATTACCTGCTTACCCATGGAGAGAAAAG
GGGGCGAGAGAGAAAGGGGGCGAGAGAGAAAGGGGGCGAGAGAGAGGGGGGg
>NODE_645_length_187_cov_15.288770
ACATGGTGAGCTACCTGTCATATATTCGCTCTCCGGGGATGACGACAGGGCCGAAGCCAA
TCTTCATGAAATAATAATATTCTCATTGGCTACCTTCCGCCGTTCCTTAAGCCTCCGCCA
ACCCCAGCTCACCCTTTACCCCTGATAACCACGGCACCTTTTCTCCCTCTTTTTCTCCTG
TTGTCTCTTTCTACTCTTCCCCGTCTTCCCCCTCTCGCTCAACCTTGCTCTCGTTCTCGC
CCC
>NODE_646_length_118_cov_10.542373
ATAGCCCGTCAGTAGCCAGATGTGGAGCCGCTACTGCACCGCCGCACCCCCCGCAGCACA
GAGGCAATCCTTTTTGTGTGGGAGTCGGGAGCTTGAGTACGCAGGACCCATACGCGTTAG
CACGAACAGTACATTACGGTTCGGACCGTGTAGCTTAACATTGCACCGGTTGTt
>NODE_657_length_464_cov_24.734913
TGTGTGTTCCAAAGTGTAAGTGTGTGTATTACGCTGTGTGTGCTCCAGCGGCTCCACACT
AAGACACGCGCGGAGGGCGTAGCAGCGCCCAATTCGACTGTCATCCCCAGCTTCCTGCCC
GTTGTTGACGGGGTGCAGCCAGGCTGTGCCGGCCGTGCGAGGGGTTAATCTAGCACCAAG
CCTGCCTTACCGCAGGGGAGCCCGTCTGGAGAACGGGTTAATAAAGGTCACCCCCCAAAA
TAAACACTTTACAGAATGTTTCTCCATTCATCCCTCTTTAAAATCGCAATAAAGTGGGTC
TGGTGGCAATTACCGGCGCAGCAATGGGGCATGAAATCAACCTGCTCCGAGCGGCCACGT
TCCCCCCGCGTTCTAGCTGAGGTCTGCTTATGATCGTTACATTTCACTCGTCTGCTTCAC
CGGTGAGTCCTGAGCTGGTGCAAGCAGGGCCCATACGATACGTCCTCGGGACCAGTATAT
TGATCCGCCCAGAGGTCCAGAGCCCGGAGCCCAGAGGTCc
>NODE_658_length_750_cov_41.409332
CTAAAGCAATGGCTGAAAAGAACATCACTTGACTTGGTGCAACATTGCAATGAAGGTGTA
AGAAAAATACATGTTAAAGATTTCTTCTCACCAGCTTTCTTTCTTCGATACACTTCCTGT
GCTGCCCCCTTCCACGTTCCCTAGATCTCTCTCACTCTCTCTTCCTTCCTTTCGTCTTTC
GTCTCTGGAAGTACGGGTGCATGTCAAGCGATTGTCGAATTGAAATATTGATGTGGAGTA
TCAAAGCCGTGCGTAGCACTCCTGTGTTTCCAGAACTAACCGCGAGGCACTTTGATCACA
CACTCCTGTGATCTGACTTCTGAAGTTGTTAAGAGTGCTGGAAAACAAAATGCAAACAAA
CTTCAAGTGCTTCTGGTATTGATAAAAGTTTCTTTGACAAGTAGAGATGTGTGCTTTCTG
TCTGTGTCGGCCCAGTTGACTGAGGAAGCCTACGTACATTCCAATTGACAGGTGTGGAAG
ATGACATCACGGCTGAGTGCGACGGTGGTAGCTTACGCAAACATTTGTACATTTAAGTCA
TACATCAGGTGGTTTTTCCCTGAGCATCTTACCGTAGTAATTAGGGGGCATTATCAGGGA
TTATCTAACTACGATCTAGCGATCGTTCGATGACCTCACTGGCACTCTAATTGTTAGAAA
GGCTGTCGAATCAGCCAATGACATTTCCCTCAAGGCGGAGCTCCCACTCGCCACCAAGGT
AAAATAGTCACATCGTTGGGTAATGGCGAGGCGGAGCTGTCTGTTGCTTCGGGGACACTG
TTGCGACGCTGTCCGTGCGTACCTGc
>NODE_660_length_120_cov_7.558333
CCTTCTCCACTTCCTCTGTCGCCAAGCGGAGTGTCGGTCGTCATCATTAGACCGAGACCA
GATGAACCTTTCCAGGGCCCGAGACCTTTTCTTTTCTGGGAATCAAATCTCAGCGCGTCG
GAGAAACCCCTCCCAGATCATATCTCATGCCCCTACCCCCATTCTTCTTTGTTGTg
>NODE_661_length_628_cov_66.347137
ACAGACCTCTGCCGCCCCCCTCTCCCTATTCCCAAGCCCCCAGGTTGCCTTTGCATGACA
TCATCCCAGAAGTATGCCCCCCATACCCATGTGAATCTTAGATGTCACAATTGGCAGCTC
CCCCATTAGACTGTACGGCACTGGAAACCCATACGTTTCTTCTTTTTCTACTCCCTTTAT
TTCTTCTTTTTCTCTCTCTCTCTCTCTACTCCAACCTTACCAATCTCCTCACTTTTTCTT
CTTCTTTTTTAACCCCTCAGAAAAGGCATTGTTTGAGAAAGGGCTTGATCAAAAAACTGT
TGCCCGCCAACCGCGGGGCTTTCTGTAAATTCAATAAGGCCACCTTAAAGATTTTCCTAA
TTAATGGATGACATCTTTGGCTGGAGGAGAGGCGAGGCATTCTGCTCGGGCTCGCTCTTT
GTTCAGCTCCTAATTAACTTTCGTAGGTCACTCAGGTCCCGGCAACCTGTGAGTGAAGAG
CCCCTATTGAGGAGGGAGTTGTAAACTTACTTTTTTTTCCCCCCTCTCGGAACTTAAAAG
GGTAAAGCAACTATAGGGAACAGAAAATATCCTATTTAAGTCCTTTGTGAGTGAACTGCC
TGCACATGTTCCAATAAAGGAAGTCTTCTAAATAAGCTGCCGTGTTGCTCTCCTCTGCTC
CCCCTGCACCTCCCTCTTCGTCCa
>NODE_662_length_393_cov_50.335876
GAAGTCTGCTGCTTTGCCTTCTGGAAATCAGACAAAACAAAATAGAAACCAAAGTTAACT
CATGTGAAAACCGTTTCTGATCTAGCACAGCTGAAATATAAGAGCATACATTCATCTTTT
CTAAAGGTAACAGTAAGTGTCACAGTAACAAATATGATTGTGCAATGCCTTACATACAAA
AAACTCATTCTGAACATTCAGCAGCTGGAGAAGTGTTGAATTACACTTGCAATTACATTA
GTTTAAATATTGACAGGTGTTGTCCCAATGATGTAAAAGCACTAAGAGTGAGATTCATAC
GTCAGGGCCCCACAAGTCCAAGACTAGAAATGTGTGTGTGTGTTTGAGCTTAACTATGAA
TTTATTAGTTTGAGGGGAGGGCCCCATAAGGCAAAGACTAGAAACGTGTGTGTGAGCCTT
TGACATGCAGCATGAGGGCAAGACTAGAA
>NODE_664_length_631_cov_91.705231
TGCGAATCTGTGAAGAGTTGAACATGGTGCAGACTGTACGGTTCTCCCTGGAATCATCGA
CAGATGCTTGCACATAATTATGTTGTCACTGCTTGTTATTTGGAAGACAGAAGCTGCACT
GACAGCTAGCTTTATGCTGATTTTTTTCTCTCCCTCTTTTATATGTTTACTCACTTGTTA
ATAAAGCAAGGTGGACGGCAAGAGTAGGAGACTCACGTGAGCTCCCGGGAGCCCGTTTGG
TGCCCACCTTCAGCCTCCCAGCTTGTGTACCTCAAACCTAATCTTGTTGTTCCGTGTGAT
TCGCCGTCGAATCTGGCAGGTATGTTTTTGAGGGACGATTTTAGGGCCGTAAAAAAATGA
GGGAGGAGGAGGAGGAAGAAGAAGGATATGGATTGAGAGTTAGAAGCAGCAGGATGATTA
CGAGGTGTCAAAATTGCCAGGAGCAAAAAGGTGAAAGCAATCAGGGGTGAGAAGAGTGCA
GCATCCGTGAGGGGCAACTAATTATCCATCTCATTTGTGGAGAGCGGCATTTGAGGCAGC
GCTAGCCTGCCGAACGGTGACAGATTGGTGCGGAGGAGAGGGGAGGTGTTAGAACAATGG
AGCTCGGCTCACCATCATTACTGCATGCTAATCAGGGAGTACTGCTGTACCGCCGTTCTG
AGCTGCACAGTTCAGGggacaaaatag
>NODE_665_length_246_cov_11.150407
CAAATAACAGGGACACGTCTGTGTGTGTGTGTGCGCGCGCGCGTGTGTGACCAACTTCTG
CCACTTTACAAACAGTATACAGTAAAAACTGACATGGCCACAAAATGCTCTTTTTAGAGC
AAGCTCTCTGTCCAAAAAGAACATCGAATTCCATGTATTATTTAGCAGCTGTCTAGAAAC
AGATCCCGCGAGGAGGCCACATTATTGTATACAACAATGTTACAATGTATACATTGTATC
CCTTCCTCCCCATCATGTCACATTAGCAGATGTGTTCGAAATAATCCGTGGCGTCATAAT
CA
>NODE_667_length_5386_cov_68.793167
CCTTGAATGCCACCGGAGGCGGCTTTTTGACCGCCTCCAAACAATTTAGACATGGCGCCA
CCAGCAAGAGCAGAAGCAATACCGCCAGCAATAGCACCAAACATAAATCACCTCACTTAA
GTGGCTGGAGACAAATAATCTCTTTAATAACCTGATTCAGCGAAACCAATCCGCGGCATT
TAGTAGCGGTAAAGTTAGACCAAACCATGAAACCAACATAAACATTATTGCCCGGCGTAC
GGGGAAGGACGTCAATAGTCACACAGTCCTTGACGGTATAATAACCACCATCATGGCGAC
CATCCAAAGGATAAACATCATAGGCAGTCGGGAGGGTAGTCGGAACCGAAGAAGACTCAA
AGCGAACCAAACAGGCAAAAAATTTAGGGTCGGCATCAAAAGCAATATCAGCACCAACAG
AAACAACCTGATTAGCGGCGTTGACAGATGTATCCATCTGAATGCAATGAAGAAAACCAC
CATTACCAGCATTAACCGTCAAACTATCAAAATATAACGTTGACGATGTAGCTTTAGGTG
TCTGTAAAACAGGTGCCGAAGAAGCTGGAGTAACAGAAGTGAGAACCAGCTTATCAGAAA
AAAAGTTTGAATTATGGCGAGAAATAAAAGTCTGAAACATGATTAAACTCCTAAGCAGAA
AACCTACCGCGCTTCGCTTGGTCAACCCCTCAGCGGCAAAAATTAAAATTTTTACCGCTT
CGGCGTTATAACCTCACACTCAATCTTTTATCACGAAGTCATGATTGAATCGCGAGTGGT
CGGCAGATTGCGATAAACGGTCACATTAAATTTAACCTGACTATTCCACTGCAACAACTG
AACGGACTGGAAACACTGGTCATAATCATGGTGGCGAATAAGTACGCGTTCTTGCAAATC
ACCAGAAGGCGGTTCCTGAATGAATGGGAAGCCTTCAAGAAGGTGATAAGCAGGAGAAAC
ATACGAAGGCGCATAACGATACCACTGACCCTCAGCAATCTTAAACTTCTTAGACGAATC
ACCAGAACGGAAAACATCCTTCATAGAAATTTCACGCGGCGGCAAGTTGCCATACAAAAC
AGGGTCGCCAGCAATATCGGTATAAGTCAAAGCACCTTTAGCGTTAAGGTACTGAATCTC
TTTAGTCGCAGTAGGCGGAAAACGAACAAGCGCAAGAGTAAACATAGTGCCATGCTCAGG
AACAAAGAAACGCGGCACAGAATGTTTATAGGTCTGTTGAACACGACCAGAAAACTGGCC
TAACGACGTTTGGTCAGTTCCATCAACATCATAGCCAGATGCCCAGAGATTAGAGCGCAT
GACAAGTAAAGGACGGTTGTCAGCGTCATAAGAGGTTTTACCTCCAAATGAAGAAATAAC
ATCATGGTAACGCTGCATGAAGTAATCACGTTCTTGGTCAGTATGCAAATTAGCATAAGC
AGCTTGCAGACCCATAATGTCAATAGATGTGGTAGAAGTCGTCATTTGGCGAGAAAGCTC
AGTCTCAGGAGGAAGCGGAGCAGTCCAAATGTTTTTGAGATGGCAGCAACGGAAACCATA
ACGAGCATCATCTTGATTAAGCTCATTAGGGTTAGCCTCGGTACGGTCAGGCATCCACGG
CGCTTTAAAATAGTTGTTATAGATATTCAAATAACCCTGAAACAAATGCTTAGGGATTTT
ATTGGTATCAGGGTTAATCGTGCCAAGAAAAGCGGCATGGTCAATATAACCAGTAGTGTT
AACAGTCGGGAGAGGAGTGGCATTAACACCATCCTTCATGAACTTAATCCACTGTTCACC
ATAAACGTGACGATGAGGGACATAAAAAGTAAAAATGTCTACAGTAGAGTCAATAGCAAG
GCCACGACGCAATGGAGAAAGACGGAGAGCGCCAACGGCGTCCATCTCGAAGGAGTCGCC
AGCGATAACCGGAGTAGTTGAAATGGTAATAAGACGACCAATCTGACCAGCAAGGAAGCC
AAGATGGGAAAGGTCATGCGGCATACGCTCGGCGCCAGTTTGAATATTAGACATAATTTA
TCCTCAAGTAAGGGGCCGAAGCCCCTGCAATTAAAATTGTTGACCACCTACATACCAAAG
ACGAGCGCCTTTACGCTTGCCTTTAGTACCTCGCAACGGCTGCGGACGACCAGGGCGAGC
GCCAGAACGTTTTTTACCTTTAGACATTACATCACTCCTTCTGCACGTAATTTTTGACGC
ACGTTTTCTTCTGCGTCAGTAAGAACGTCAGTGTTTCCTGCGCGTACACGCAAGGTAAAC
GCGAACAATTCAGCGGCTTTAACCGGACGCTCGACGCCATTAATAATGTTTTCCGTAAAT
TCAGCGCCTTCCATGATGAGACAGGCCGTTTGAATGTTGACGGGATGAACATAATAAGCA
ATGACGGCAGCAATAAACTCAACAGGAGCAGGAAAGCGAGGGTATCCTACAAAGTCCAGC
GTACCATAAACGCAAGCCTCAACGCAGCGACGAGCACGAGAGCGGTCAGTAGCAATCCAA
ACTTTGTTACTCGTCAGAAAATCGAAATCATCTTCGGTTAAATCCAAAACGGCAGAAGCC
TGAATGAGCTTAATAGAGGCCAAAGCGGTCTGGAAACGTACGGATTGTTCAGTAACTTGA
CTCATGATTTCTTACCTATTAGTGGTTGAACAGCATCGGACTCAGATAGTAATCCACGCT
CTTTTAAAATGTCAACAAGAGAATCTCTACCATGAACAAAATGTGACTCATATCTAAACC
AGTCCTTGACGAACGTGCCAAGCATATTAAGCCACTTCTCCTCATCCAACGCGTCAGTTT
TTGACAGAATCGTTAGTTGATGGCGAAAGGTCGCAAAGTAAGAGCTTCTCGAGCTGCGCA
AGGATAGGTCGAATTTTCTCATTTTCCGCCAGCAGTCCACTTCGATTTAATTCGTAAACA
AGCAGTAGTAATTCCTGCTTTATCAAGATAATTTTTCGACTCATCAGAAATATCCGAAAG
TGTTAACTTCTGCGTCATGGAAGCGATAAAACTCTGCAGGTTGGATACGCCAATCATTTT
TATCGAAGCGCGCATAAATTTGAGCAGATTTGTCGTCACAGGTTGCGCCGCCAAAACGTC
GGCTACAGTAACTTTTCCCAGCCTCAATCTCATCTCTCTTTTTGCGTTCTGCTTCAATAT
CTGGTTGAACGGCGTCGCGTCGTAACCCAGCTTGGTAAGTTGGATTAAGCACTCCGTGGA
CAGATTTGTCATTGTGAGCATTTTCATCCCGAAGTTGCGGCTCATTCTGATTCTGAACAG
CTTCTTGGGAAGTAGCGACAGCTTGGTTTTTAGTGAGTTGTTCCATTCTTTAGCTCCTAG
ACCTTTAGCAGCAAGGTCCATATCTGACTTTTTGTTAACGTATTTAGCCACATAGAAACC
AACAGCCATATAACTGGTAGCTTTAAGCGGCTCACCTTTAGCATCAACAGGCCACAACCA
ACCAGAACGTGAAAAAGCGTCCTGCGTGTAGCGAACTGCGATGGGCATACTGTAACCATA
AGGCCACGTATTTTGCAAGCTATTTAACTGGCGGCGATTGCGTACCCGACGACCAAAATT
AGGGTCAACGCTACCTGTAGGAAGTGTCCGCATAAAGTGCACCGCATGGAAATGAAGACG
GCCATTAGCTGTACCATACTCAGGCACACAAAAATACTGATAGCAGTCGGCGTGTGAATC
ATTAGCCTTGCGACCCTCGGCAGCAAGAACCATACGACCAATATCACGAAAATAGTCACG
CAAAGCATTGGGATTATCATAAAACGCCTCTAATCGGTCGTCAGCCAACGTGAGAGTGTC
AAAAACGATAAACCAACCATCAGCATGAGCCTGTCGCATTGCATTCATCAAACGCTGAAT
AGCAAAGCCTCTACGCGATTTCATAGTGGAGGCCTCCAGCAATCTTGAACACTCATCCTT
AATACCTTTCTTTTTGGGGTAATTATACTCATCGCGAATATCCTTAAGAGGGCGTTCAGC
AGCCAGCTTGCGGCAAAACTGCGTAACCGTCTTCTCGTTCTCTAAAAACCATTTTTCGTC
CCCTTCGGGGCGGTGGTCTATAGTGTTATTAATATCAAGTTGGGGGAGCACATTGTAGCA
TTGTGCCAATTCATCCATTAACTTCTCAGTAACAGATACAAACTCATCACGAACGTCAGA
AGCAGCCTTATGGCCGTCAACATACATATCACCATTATCGAACTCAACGCCCTGCATACG
AAAAGACAGAATCTCTTCCAAGAGCTTGATGCGGTTATCCATCTGCTTATGGAAGCCAAG
CATTGGGGATTGAGAAAGAGTAGAAATGCCACAAGCCTCAATAGCAGGTTTAAGAGCCTC
GATACGCTCAAAGTCAAAATAATCAGCGTGACATTCAGAAGGGTAATAAGAACGAACCAT
AAAAAAGCCTCCAAGATTTGGAGGCATGAAAACATACAATTGGGAGGGTGTCAATCCTGA
CGGTTATTTCCTAGACAAATTAGAGCCAATACCATCAGCTTTACCGTCTTTCCAGAAATT
GTTCCAAGTATCGGCAACAGCTTTATCAATACCATGAAAAATATCAACCACACCAGAAGC
AGCATCAGTGACGACATTAGAAATATCCTTTGCAGTAGCGCCAATATGAGAAGAGCCATA
CCGCTGATTCTGCGTTTGCTGATGAACTAAGTCAACCTCAGCACTAACCTTGCGAGTCAT
TTCTTTGATTTGGTCATTGGTAAAATACTGACCAGCCGTTTGAGCTTGAGTAAGCATTTG
GCGCATAATCTCGGAAACCTGCTGTTGCTTGGAAAGATTGGTGTTTTCCATAATAGACGC
AACGCGAGCAGTAGACTCCTTCTGTTGATAAGCAAGCATCTCATTTTGTGCATATACCTG
GTCTTTCGTATTCTGGCGTGAAGTCGCCGACTGAATGCCAGCAATCTCTTTTTGAGTCTC
ATTTTGCATCTCGGCAATCTCTTTCTGATTGTCCAGTTGCATTTTAGTAAGCTCTTTTTG
ATTCTCAAATCCGGCGTCAACCATACCAGCAGAGGAAGCATCAGCACCAGCACGCTCCCA
AGCATTAAGCTCAGGAAATGCAGCAGCAAGATAATCACGAGTATCCTTTCCTTTATCAGC
GGCAGACTTGCCACCAAGTCCAACCAAATCAAGCAACTTATCAGAAACGGCAGAAGTGCC
AGCCTGCAACGTACCTTCAAGAAGTCCTTTACCAGCTTTAGCCATAGCACCAGAAACAAA
ACTAGGGACGGCCTCATCAGGGTTAGGAACATTAGAGCCTTGAATGGCAGATTTAATACC
AGCATCACCCATGCCTACAGTATTGTTATCGGTAGCAAGCACATCACCTTGAATGCCACC
GGAGGCGGCTTTTTGACCGCCTCCAAACAATTTAGACATGGC
>NODE_668_length_71_cov_115.915489
GGTCCATTGTCCCAAGATTTTGCATGTATTTTTCATGCACGCACTACACATTTCTGTCAC
CAGAGGATGACATCGTTGCCGTGCCACCGTTATCCCTCACACTACCCTCGGGTCCCGGCG
ACCCGAG
>NODE_670_length_152_cov_10.282895
TTTTCTCTCGCTGATTCATTCCTTCCCTCCCTCCGTTTCCCCTCCGCATTCCCACTTCCG
TCCATCTCCCCTCCACTTCCTCCTCTCCCTGTTTCCATATTTCTAGTGAATGGAGGGTGG
TCGTTGTGGACAGACTGGTCTGCCTGTAATGTGCGCTGTGGGCGGGGCGTGCAGAAGCGT
TCGCGTACGTGCACCAACCCGGCCCCTc
>NODE_671_length_425_cov_133.529419
GGTGCTCCCCTGCTGACCCCTGAACTACTGGCAGGAAATGGGGCTCCGGGGAACCAAGGA
GGCTCGCAAAAAACACACCCCAGCACCGTTGCCTCCTGCACCCCAACACTGGGGAGGGGG
GGAACATATCGTGACCCTGCCATCTCCACCACCGTCCTTCCTCTCCACTCCTCATCCTCC
GCTCTTTCTACCGCTGTCTCTATCTCTGTCGCCGTGTGAAATCACATTTCCATGTGGCTC
CCATATCTGTTGCACAGCGAGGTGATTTATCAGGGATGCAAAGAGCATGCAGAAACAATC
TTTATTACATCCATTTCCTGCTTGTCAGCCGGGATCATGTTGGCTGTTCATTAAAGGCGC
GGCGCAGGTGAGGAGAATGCCTCCCGATGCCTTGATAGATTGTCTGCTCCCCCGCTGTGA
CAGCGGCTGGATGGATTGAACAGCGGGAGGTGGGGGGATTGTGGACATGGAAGCGGGGGG
G
>NODE_672_length_504_cov_42.077381
GTGGAGTTCAAAACAGCTCATCAAAAAAAATCAAATCTCTATATATCTGGCATGGCATCG
GGCTCCGGGTTCATTGTATTAATTTGTGAGAGGTACGGTGGAATTACGCAGTATGAAAAA
TGGCTGGATAATTCAAATGATACAAACTCATCTTATTAGCAGTGAGACATAAAAACACAA
ACAGAAGCCCCGTGTGTAGCGCTAATTTGTCTCGGGCATGAATAGAGCTTGATGGATGTA
TCTTACCTTATTCATAAGCGAGGATAAAAGAGATGTATTCCCCGGTAGAGGGTGTCCGTT
TGATTCATTACTGGAACAAGGAAAATGAACAATGTTTAGCGAAGATTTGCATGGGAACAG
TAAATATTATTATTTATCACAGGACCATGATGAAACGCAAAAATGATGCATCCCAAAATA
AGTTCTGGGGAGGCTTGAAATCTATTGTTATACCGACGTCTATGGCGTGCGATCAGAACG
AGATAAATGTCTGGCTGCTGGCCATGAACTGATATGTAAATCGATATCGTACAATCATTT
TATACTTTCATTATTAAGTc
>NODE_673_length_141_cov_27.588652
AAACCTAGCTTCTAGACTGATGAGGGACTGTGATTACTGATTAAGGTAGTAAACAATAGA
CATTTTTGTATTTATTTCATCCGGCCTCCTGCTGAGTAAGGGTTTACACGACAGGCACCG
TTAAATAGGTGTAGCGCCAAAACCAAGTGAGAACATCCAAAGAATTAGCAGGGAGAACAT
AGTGTGTCGAGCATGCT
>NODE_674_length_227_cov_67.854622
CCTCAATCAGTTCTCATAGTTAATAATGAGTTTTGGTTGGTGACTGTGGATTTAAAAGTT
GTGGGTGGTTTGTGTTTAGGGGATGGGGACGGTGAGAGTTTTGGAAGTGTGGCTGCCATG
ACCAAGCTTTGTATATCCAGGGCTAATATGCCTTACTGAATTATGAAACATAGTGTAACT
TTTCCTGGGGTTGTGCGGTGTATGGAACACAGGAATTGCATAAAATACCAGTCTCTGTTC
TTTTCCTGGGGTTGTGCGGTGTATGGAACACAGGAATTGCATA
>NODE_676_length_75_cov_141.106674
TCCTGGGGTTGTGCGGTGTATGGAACACAGGAATTGCATACCATTCCAGTCTCTGTGTAG
CTCTCCATTTGTTTGAGCATGCTCGACACACTATGTTCTCCCTGCTAATTCTTTGGATGT
TCTCACTTGGT
>NODE_678_length_312_cov_93.227562
ACCCTGTATTTCCGCAGAAGACTCATTCGTCTCCTCTTCTTCCTCCCTCCCCCCTCAGGC
CACAGACCATACTGATGACCAGTTGAGACACACAATATAGCATGTGCACACACAAGCACA
TACACACACACTAACTCAGCACCAACACTTCACACCCACACACACACACACACACACACA
CACTAACTCCCACTACCCACACACACCCACACATATTGATGGGTTCTCTGGTTTGCTGGC
GTAATGTGCTTTGTTGTGTGAAGGTATCAATCAGTGGGGAGCAGATTATTAGAGTGTCTG
AAAGAGATCAAACAATGTTGCCGTCTGCACCCACACATGGCTGATTTACAGGCAGGCTGA
TAAAGTAC
>NODE_679_length_342_cov_36.266083
ACCGCTCACTCTCCATTCTTATAATGGGATGTTTAGTTAGTTAAGTTAGGTGCTGAGTTT
GTTACCTTCAGCTGACTGCAATAGAGGTCATTCAACATGTTCTCCGAGACATTTGAAAAG
CAAAAAGACATCAGTAGTGTGCTCACATTTTTTCTAATCTCGCTTGATGGATTCAGGCCA
TGATTTTCATTTAGTCCAAAAGAGATAACCAAACTGTCAGCTATGTTGTAGTTCCTCCTT
TAATCTCCACCCGCAGTCAATAATCAGCCTGCAACCCAAAAACCTGTCAATTGTTAATCT
TATATTGAAGACATTCAGACACTGCCTGCCGAAATTGTATTCTGCAACACGCTGTGATGA
TCCAGACTCGGCAAAGTAAAGGGAAAATTGGATTAATt
>NODE_681_length_99_cov_532.696960
TGACGTCTTTTCAATTGTACATGCACCCCATGGAACGAGAGAATAAACTGACCCCGGTCA
GATAGAAAGAAGAGGCCGAGGTGAACATAGCGATAAACACTGTTTCAAGATCTATAGCAA
GCTTAGAGGCCAACATAGCTCTACTCAAGCGGAGA
>NODE_686_length_120_cov_9.908334
ATTGTCATGGTGAATGAATGTACCCCTGAGGAAACCCTGTTTCAAGGTGGGAGGGATGGA
AGGAAAGAACGGAAGATAGATAAAGTGGGTGAGAAAGGGAGTGAGAAAGGGAGTGAGAAA
GGGAGTAAGAAAGGGAGAAAAAGTGATTGACAGGTGGAGGGGAGACCCACTGAAAg
>NODE_688_length_516_cov_66.622093
TCTTTTTGTAAATTATAAAACCTTTGTTCTTATCAAGAACAGGGAAAAGAGGCAAGATAG
CAAGAACGGAGGGGAAAAGAGGAGGGGAACGTTTTTATAAAAATTGGAACAGAGGAGCAT
TTTCAATTATAAACCCAAGCTAATTTGGTATGACCAGAGACTGCCATGCATGCTGACGGA
TCTCCATTATGCAGTCATTTGGGCTCTTTCAAATTAGTTATGTTAATGTCCTGCGAGTGA
ATGTAACACTTGGATGGGACAAGATTTCAGCAATTAATTTCTACAGTCAGCGGAGAGACA
AGCAAATTTATTTTCCCCCTCTCAGGGAATTGGTGGTGGAGGGTGTGAGGTGGGACGAGA
GCATTCTGGAGCACGGAACAAGCTAAACACAAGCCCTAAATAAAGCCAGAACAATGGAAG
CCGATGCCTCCTCATTCATTCAATTGACAATGTTTTTCAGCTTAAACCTGTTTTATTAAT
TATGTTTGACATTTCCTTAATTAGTTTCATTTACACCAAATCAATCCCTGCTGCTGTACG
CCGTCATTTATCATTTTAAAAAATTTGCATAg
>NODE_689_length_713_cov_40.935482
GTTATGTATGTAAATACATTTTGTTTGAAAAAATTGAATTGCTAGATATCTATGCATTCA
AAATCTAGAAAAGTAAAAGAGATTTAGTAATGGTCAAAGATGTTCATGGATCTCACATTT
CAAGGAAAAATAAGCCTAAACACAATAACAAAGTCCAGATGTAATCAGATGAATATATTA
AACTGGTAAAGGTGAAGGAAAGAGTCAATGAATAAAGTAATTACCAGGGCTTAGAACATA
GCCAGCCGATTCTCCCTTTATCCAGCAACAACAAAACGCAAGGAAGAGAGAAGGGAGGAA
TAACAAAAAAGAATTGCACAGAGGCTTTTCTTTCCTTTAAAATGCTGCATTAGGTATTTT
CCTTCAGTCAGTTTTTATAGTTCAAAGCTGGCAGTTCAATAAATAGTAGGAACTGGCACA
TCTCTGTTCTTGCAAAAATAAATCAATGTTAATCCTATTACCAGCAGTTATCACCTAGCC
CAGAAACGGTGGCAAGGAAAAAAAACTGAGATGTCAAAGCGGGAAGGGGAGAGAGAGAGA
GGGAGAGAAAGAGAGAGCAAGTCACCCTTCATTCACTTTCAAACACAGTTTTGATAATTT
ACTTCTGTAGAGGAAGAAGGAGAACGGCAGGGGATAGTAGAGGAGCGGTGAGGAGGGAGG
TTGTATTTACTGGGTGATGTGTGTGTGTGTATGTGTGTGTGTGTGTGTGTGTGTATAGGG
CACACACCTGGTGAGAGAGAGAGAGGTCCATTCCTACTGATGTATTTGc
>NODE_690_length_115_cov_13.200000
TGAAAATTAAAGTGGTTAAATTCTTGACGTTAATCATTGACGCATCTAGTAAAGAGAGAG
AGAGAGAGGAGGTGGAGAGAGGGGAGGAGAAAAGGGTAGAGAGAGGTGGAGAAAGGCAAA
ATAAGTGTACTAAAATCAGAACAGCAAAATAAGTGTACTAAAATCAGAACA
>NODE_691_length_116_cov_7.775862
AAATGCAATGTCTATTTCATTTGAACTACATACAATATCACACCATCCAAATGCAATGTC
TATTGCATTTGAACTGCGTGCAACTTAACACAGTCCAAATGCAATGTCTATTGCATTTGA
ACTACATACAATATCACACCAGCCAAATCCAATGTCTTTTGAATTTGAACTa
>NODE_717_length_403_cov_30.235731
GTACGAAACACACACACACACACACACACACACACACAAAGACGAGGCAGTAACAAAACT
CCATAAGGCACAGCCCTAGAGCCTTCTCAGTATGTCAATAAATAAACCAAACAGCATTAA
CAATAACTCGAACTATATAATACGGGCTATAATATGATGACATTAGTATCAGTGTTTTAA
GGTTTGGCCATTTATGTGAAATCCTAAGCCAGACGCGGAGTAATTTGGACGTAGGGAAAT
TGATTTTGACCATCAGCACTTTCTCATTTTTCTAACAGTGCCTGCGGCAAACGAGGTTAA
TTTCTGTTAAGCACATTACACAGGTAGCTTCGTCTTTCCTCCACAATGATTATGTGTCTC
CGCTGAAGAATTGACATTTCGCGCAAATAAGAAAATTATCATATTGCATGACTGGAAAAG
GGAAATTAAGAGCGACCAGGGCAAAGAGTGAAACCTGGa
>NODE_718_length_737_cov_42.670284
TGTAAGAGCACTGCGTGAAATTAACACTTTAAATCAGGTTTTTAAAGACGTACCTAAAAT
AATTATATCGCCTTCATCTAAGCCTGTGCGTGGGCTGGTATATTAAAGGAAAATTACAAA
TCCATAAGCAACAGCCCAAAAAAATACAAAAGGTTGAAAATGCTATGGAATGAGCGTTAG
GTGGAAGCATGGCTTTAAAGGGATAGTTTACTCAAATGACTGAAAACAGTGCTCATTATC
TCTATTTGTTCTCCCCTCTATTTCCCCCCTCTCCCCTCTATTTCCCCTCTCTCTCCGGAA
ATTTAGACTGCTGAGCCAAAACAGATCACTTCAAAGCGCCTTATTTAACGCTCGCTAAAT
TTTTCATCACAGTCGCTTAATATCCTGGGGAAGAGAAGCTTTTGAAGTTGCTGCATGACC
GTGATGTTCTTCCTACATTTTCGTACAATTCCCTCCGCACCTCCAACCCACCACCCCTAA
ACATACACATACTGTACGCCAACTACACACACACACACACAAACAAACACAAAAGAACTG
TGACAATACCAGAATGGCAATATACTCTTTTATACTTTTCAATGCTTAAAATCAAAAAAG
CTGACCAAACATTTCAGTCTTCAAAAAACCTGCAATCTCTTAAATATTATACGCTACACA
CCTTGGAAGATGTTTGCTTACAAAAAGTGTTCACTCATATGCGCAAATTAAATATACTTC
CTTTACATGCTTCAATACGAGTTATGTAGAGTCTCAGCCTACACACAGAAGACAAGACAC
AGACGCCAGTCAg
>NODE_719_length_388_cov_38.907215
TCTCTCTCTCTGTCTCTCTCTCTGTCTCTCATCTCCTCTCTTGCTTGCTCACTCTGTCTC
ACTCTATTCTCTGTGACATTCAGTCAGTCCCTGCAGTCGTATTGACCTTGGTTCCTTGCT
CATTTGCATCCACCATTTTTCATTTCTCTGAATATGGCGTTCGGGGACTTTTCCATCATT
AAGTGAATTTACAGTGATTTCCTTATGTGTTTTCTCCAAGGGACCGGGTTATGAGATGCA
CATTAAATATCCATTAATACCTCATTATCCCACTGATAAGATTACCATGATAATGAGGCA
GAAATTCTAATTGTTTCACTTCTCGTTGTGCCGCTCATTTAATCATCCACCTGAAAGACA
AGTGTTCTGCACCCCTACCTTGACGACTGTAAACACGGACAGCAGGGTAGAGCTCCCCTG
CCACTAGAGAGGGCTTTTACCCCc
>NODE_720_length_339_cov_10.522124
GTAATATCTCACCCCAACTCTGCCCGTTGAGCCATGACTTTGAGCTGTTGATTAATTTGG
GCATTACTCACAACCAAATTACCCCTCGTACTCTCGCTCTCACAATGTCCTCGACGTGAC
ATCCCTCCATTTCCAGTTGGGAAGCTGCGGTTTAACCAGGCGGAAGGATGCGGAGGAGGG
GGGAAAGGCTAGCATGTGTGAGGCTGGGTAGGCCGGCCAAGGTGTGGATCAGGAGTCGAC
CTCGGTTACCCGCACCTCCAGGCACGCCGGGTTTCCGCTTCACGGCACACGCCCTGAGCG
CACGTGCACGCCAGTGCCTGGGAAACAGTGTGGGGCCGGGCATGGGCGTGTGCGCGTGCG
GGGGGGGTAAAAGCCCTCTCTAGTGGCAGGGGGGC
>NODE_721_length_619_cov_37.856220
CAGTAAATACTATTCAACTAAATATAACATCATTCAATACTATTCAACCAAATAACATCA
GTCAATACTATTCAACTAAATATAACATCAGTCAATGCTATTCAACTAAATATATCAGTC
AATACTATTCAACTAAATATGAAGAATTGGAATACTGTTTTTTTTACAATTGTCATTATC
TACACACCGTGTTGGAGTTATTTCATACTAGCAGATTGTTTGCCTGCTATATGGTTCTAG
ATAAACACTGAAGTGGTATTGTTTGTTTTTTACACAATTCAATCCCCTATGTCTGGTAAT
CGGGGATCGAAAGTCACAAGACATCAGCTTGACTCTATTAACTACCACCTGATCCTTTCT
TCCTGGATAATTAGGTACCCATTAGTTCTAATCAAGTAGTTACTTAATTATTGCAGTAAT
TAGTCTAATGGTCTAGCAAATTGAAGCGTTATCACTTTCGCATACTTAATGTTCTTGGCA
GAGTGCATTACAAGTGTCAAGGCTTAGGCACCAGCAGTCAAGCAGACAAAACTAAATTTA
TTACTGTGTAAATTATCTGACATTTATTGTTCAAAATGTCTAGAACTAAAGATTTTATTT
CCATGGTTGAGGCAAAACACAAAAATAACCGGAAAAAATACCAATATTTTAATTCATTTA
ATGTATTTTCTGAAc
>NODE_722_length_687_cov_24.254730
CAGAGTCTCAGCGATAAATGTTTAAAGTGAATGAACAATTAAACCGTATGTTGTTTTTTT
AAGTTTTAGCTCATGACAGATATAATAGGCCTCATTATCCTTATTTGTTTGAACATTTCC
ACAAAATTCATACTGTTTTCTTTTAAATGCCCTTTACCAAATATTCCTACATCATTCTCT
TCCAGAGCATTATCCCTTTAGATTGGAGTGGATCATTTCAGGCACAAATAGAGTTCTTGT
TGCCCTGTCAAGAACAGGTTAACCACACAATCTGTAATAAATCCTGATGTCAATGCATTA
GTGAGTCAACTTTTGTCTTTGCTCTTAGAGACTATGAGGAATTACACGGATGGCATGGGA
GCGCCTTGTTGCTATGCCGGCGAGTGTAGAAACAATTGGTCCGTGTGGTTGTCGTGTCCT
CCGGGAACCCATTCTCAATGCCGAGAGGCAAACTATCTCAAGAACAAGCAGATATTTTCA
CTCTGGTTGGAGAACTCTAGAAAGGAGAGATACGTTCTCAGACAGGTCTTCTATGCTGTT
TTACTGTGCTTTGTGCTGCTGTGGGCATAGTGAAGAGTTGACCGCACTGCCCTTTAGTCA
GCTTGAAGACATCTCCTTTCATCATGGCAACTCTATAAGGTGTCAGGATGGCCGAGCGGT
CTAAGGCGCTGCGTTCAGGTCGCAGTCTCCCCTGGAGGCGTGGGTTCGAATCCCACTTCT
GACAATCATTTAGCGTTCCTAGC
>NODE_723_length_641_cov_50.950077
CACTCAGACAATAGCGCACACAGGCGAGGCAAATATCCCCAAACATCTCAATGTAGCCCA
TACCTTCATTTCCTGAGCACAGAAAACTATTGCAAATAGGCTACACACAGACTACCCTAT
GTTGAGAGTTTCTTAAGTAGCCTAGTCCACAGAGTCCACAGATCCAGCTGTGTCTGCAGC
CTTTATTAACACCAAATCGAAAGCATCCCTATATCTATTATCTGGTAATCATTGCTTCAC
AACCACTGTGTCTCGGTGTTACTTACCATTTTCTCCTATACGCGGTCCTGGAGACAGAAG
TGCCTTAATATCCACTCACTCCAACAGATGCTGGTAGGTAATGTGTCTTGTTTGAAGTCA
TCATATGAGAACTTCTGCCGTGCTCTCAGTAGATCGCCCACCACTTCTCGGTGACTTATG
CATCTAATAACCCCATGCAATATCCGCGTGCTTAAACACTCTCTTACACACCTATAGGTC
GCTCTGCAGTTATGAGGACAAACAACAAACAAGCGAGATTTTCACAAAAGCATGTATCCC
ATGGATAGATGAACGCAGTATCCCCCCCCCCCCGCTGCCCAACGCCATTAGGTCTTATAC
GTGACCGAAATACGCACAGTCAGACACGTTTATAGGGGGGACCTCTGGATTAATTACATG
CATATCATTTGTATTATGTTTGCACaaggatgtcatc
>NODE_724_length_771_cov_42.143970
AAATTGATTGATCATTTTTTTGTAGTAATATCTAATATCTGATGCAAAATTTACTATGCG
GGATATTTGTAAATCCTAATGTTCCCTTTAAATATTGTACGCCTCCGGTACAGAGAGAGA
GCGAGTTCTCCTAAAGATGGGAATACACTGTGAGTTAGGTCATAAAAAAAATGAATGACC
AATTTCCAGATAAGCTTCTCAGTCGACAATACTATACTGATCGAATTGTGTCTCCCTTTC
ACACAAGCTGTGTGTGTGTGTACAGGATTAAATAGTATTTTGTCTCCTTTCTTTTCTTTT
CATCATCAGCAGCGGGAGTAAAGATCAGGGGGTAGATTGTGAGAGCTCCCCTTCAGAAGG
CACTGGGGGGATCTTCACTCAGCTCTCTGCCTTTGTGATGATATTGATGATGATGATGGC
CAAGTGGACAGTTTGATTTTTGTGTGGCCAGCTTGTTATAAAGAATCAATATTATATCAA
GGGGTAACTTTCGTGATAAAGGACTATAGCCACTCTGGCTATTCATCATAAGTCTGTAGC
AAGCAGATAGGTCAAAATAAATTATATTGCTCTAAAGAGTCTGTCTCCTTATCTCGCTGT
ACCAGGGGGGTGGAGGACACGCCGATCGATACAGTAGCTCCACTACACTCCTTGCAATTA
TCAATAGCTGATTTTGTCTTCCCTGCAGTTGCATCTATTAATAGGTGGTAATAACAGCCC
CTCGGACATAACTTCTAAGGCAATGATGGAATAAAAAGTTTGCTTGTTGGGTGACTTTTC
TGTCATGGAAATGTATCTTGCTATAGAAAGGGGGGAAGTATAGGCCt
>NODE_725_length_373_cov_19.273458
AAGTTACTTGTAGTGTCACCCATCCTCATTTGTTCCACTGTTGCCGTTGCTGTTAAAACA
GACTGTGTTGTCCCCACTCTAGGGCTATGTGGTACCAAGTCTGGCTGGGATGCAGAAGAG
ATGGAGTTGCTGCAAGGGAGCACAATGTTGGAGTACGTATGGATGTAGGTTCTAGGGGAC
TGAATTATGTTATTGCTTGACTGTGACTCTAAGCCCACACTCTCCTCTTCTAGGCCGTCA
TTGCCACCCTGGAGAAGCCCAGGGATAGTCCCACGGGGGTTGGGCTCCATTATTGCCTGA
ACTGTTATTGTACGGGGATGTCGCCGAGGGAGTGGAGGCAAGCAAATCTGGGAGGAAGGC
CCTGGCAGGACCAGCGGAGGGGAACGGGGTCGGTGGGGGGTGGGAGTGAATCTGAGTACT
GGGGAAAGg
>NODE_727_length_313_cov_20.773163
TCACGTGCACGTGCCCACCAGGAAAAAAATCCACAAACGGTTCCGCCAAAACAGGTAACA
CAGACAGCGAAAGAACAAGTGAGAAGGTGGAGATGGACTGGAGCAACTCTACCTAGCCTC
CACCACTTAGACCCAAACGATAAGACAGAGAGAGGGAAAGATTAAAAGAGAACGGGGAGG
GAGAGTGTGGAGGGGCGAGGCTAGGGCACATTCCTGCAGAGAGACCAGGATGATGTCAGA
GGCAGGGGGCGGAGTCTTGCCAGCATTAAATAAACAAAGCAAGCTGAGGGACACACTGAA
TTCCATTCTGGAGGTGGGCCTAGACAGAGAGAGAGAGAGAGGCAGAAAGAGACAGGGGGA
GAGAGAGAg
>NODE_729_length_133_cov_12.037594
GTTGATGCAGCAGTGGTTGTTGTGTTGACAGCAATGATTGTGTGGACAGGTGTTGTTTCC
TTAGCAGTTGTTGAGGACGTAGCTGCAGATGATGTAGTGGTCGGAATAGTTGTAGTTGTT
ATCTTATCAGCTGTGGTTGTATTTGGAGCGACAGTGGTTGTCTCTCCAACTGTGGATGTT
ATTAATGCA
>NODE_731_length_663_cov_22.969833
GATACAATGTCGCACTGGACACGCTCTTATGTTACGAGCGCACACACACACAGAGAGAGA
GGAGCCACTGTGACGTTGTGCGGGGCTACCGGACAGTTGATACAATCGAAACATATCGAT
ACAATGTTGCACTGGACACGCTCTTACGCCACGAGCGCGTGCTAAAATGGAACGGCTTTT
TTACAGATATGGTGGGTGGCTCTTAAAAAAGCCTTTGGGTTACGAGAGCGGAGTCGCTCT
TTACTTGGAACTAGTGTACTTGGTCACGGCCTTGGTGCCCTCGGACACGGCGTGTTTGGC
CAGTTCGCCGGGAAGCAGCAGGCGCACGGCGGTCTGGATCTCCCGAGAGGTGATGGTGGA
CCTCTTGTTGTAATGGGCCAGGCGAGACGACTCTCCGGCGATGCGCTCGAAAATGTCGTT
CACGAACGAGTTCATGATTCCCATGGCCTTGGAGGAGATGCCGGTGTCGGGGTGGACCTG
CTTCAGGACTTTGTACACGTAGATGGCGTAGCTCTCCTTCCTGGACTTTCGGCGCTTCTT
GCCGCCTTTGCCGGCGGTCTTAGTGACGGCTTTCTTGGAGCCCTTCTTGGGCGCGGACTT
CGCTGGCTCGGGCATGACGATGTTGGCTCGTTGCTTCTCAGAAACGAATGAAAGGGGGAG
GGTGCAAACGCCTGCTATAAGGATGCGCGGATGCAAATGACGCTGACTGCGAACGAGTc
>NODE_732_length_613_cov_18.243067
GGCTGCTCTAGCTTCTGGTGAACTCTGTAGTTCTTTTCTTAAATATCTCCTAGAAAAAGC
AGATGCTGCCCAAAAGAGCTTCTCTACTGATGCTGCAACCACTAGACATCGGCTTAACCA
ATCTGATCAGTCCCTAACCTTATTTGCTCTAACTACTCCATCCTCTGTTTCTCAGTTAAT
TTTGAAATCTAACCCTTCGTCATGTCATCTTGACCCTGCACCCACTTCTCTTCTGAAACG
TTGTCATTCAGTTATCTCTGCACCTATCTCCCACTTCATCAATGCATCTCTCACCTCTGC
CTCTTTCCCGCTGTCACTCAAAACTGCCGCTGTTACCCCTGCTCTTAAAAAACCCAGCCT
TGATCCTTCTATTTTATCTAATTATCGTCCCATTTCAAATCTACCTTTCATGGCCAAATT
ACTGGAAAGTACTGTTGCTTCCCAGCTTCAGTCTTTTCTTGTTGCAAATAACCTCTTTAA
TCCCTTTCAATCTGGTTTTCGTCCTCTACATAGTACTGAAACAGCCCTTGTCAAGGTGCT
GAATGACTTGCTTCTTTCTGGCGACTCTGGCGTGCTGTCGTTACTCTTGCTTCTTGACCT
TAGCTCTGCCTTCGACACAGTCTCCCATGAACTACTTATGCTGCGCCTTGCGGATGTAGG
TATTTCTGg
>NODE_735_length_356_cov_42.794945
AAAAGCAACCTGAACGAGAAAAGTCTGGTCGGCTCAGTTAAAAGCACCATCAAGTGGGAG
TCGTGTTTGCTTTCATGTCCAATTTATTGCCGATGAACATATGGCCAATATTTTGACTCA
CGTCATAGCTGGGGGAAAACAAACACCGTGCAATGTGAGCTATAGTCCGCAGGAGCAGAG
CCACTTGGGCAGCTATGCAAACGCACTTGGGCAATATCAGAAGAGTAGCACTTGCTTTCT
GGGTATATAAACCACATCAGGCTTATCTCCGCACGCACTCCTGACTCCCATTTGGAGATA
TTTCATTAACTGTGCGCGGTCTTAAGGCTACACCACTCAGCCCCATCCAGTCTCCTGTCA
CCAGGTGAGCGCAATAACCTGCTATTCAAAATTCAACTGTGTCTCCGTGTTt
>NODE_736_length_74_cov_41.891891
TCTCTCTATAGATTACTCCACCTCTTTCTCCCTCTCTCTCTATAGATTACTCCACCCCTT
TCTCTCTCTCTCTCTAGATTACTCCACCTCTTTCTCCCTCTCTCTCTATAGATTACTCCA
CCTCTTTCTC
>NODE_738_length_488_cov_15.311476
TGTTTATTTCTCGGCACACAAGTCATCGCTGTGACAAAGGGATCATGGAAGCAGGTGGTG
ATCGTGATCTCTACAAAATCGTTGCTTTAGATTCTTTTCAATCACTTTGTGAGGCATGTA
AAGGCAACAATGACCAAGCACACAGAGGACATGACCTTGGTGTTCTAAACAGTAGATATG
GGCGTGTTTACATGAACACACCGCTTACAAGGGTTGCCAGGGGCCAGGATGCCGGTGTCA
AAACTTAACAATACAGTATGCATACCATCATGAAAGCATGTGGCAGAAGATGTGAATGCC
ACTTTGTGCCGAGAAATAAACACGACATGAGAGCATTTTCTCACTTGCCTTTAAGTTACC
CTTTGTAACATTCCTATGGACGGTATCTAACTAACAGATATATCTACCTTGTTCAGCATC
GTGGTGTTGGCAGATTATGTGATTTGTTTGTGGTGCTATTAATCACAAACCTTTTTTGGC
GGTCAGGAATAATTGCACCGTGGGAAACCTTAAAACCCATCAGCTTTAAATGCAGCACAA
TTAc
>NODE_739_length_404_cov_19.972773
GAGAGAGAAAGAGAGAGAAAGAGGACTCCAACGCTGACATGTCAGAGAGGATTTCACCGG
GTGGCTAATCGAAAGTGATCAGCGGAAGATTTTAATATTTAAATAGCCAGAGAAACGCGA
CGCACCAGAAGTTTCTAATTAAATTATAACTCATGCTTGAAAAGCAAAAGTGCATGTGTT
GTGGGACGTGTGAATAATTCAGCTCCGCGCCTGCCGTCCTGGCCTATATCTAGTCTATCT
GTTAACCCAGAGACAAATGGCACTTGCGAGCTTTTCGAGAGAGGCAGGCGTTGCCGTCGG
AAAAGACGAGCGCCGGCGGACGCCGTAACGCGGTCCTCAGATGTCAGCGGTCGAGATTGA
ATCTGACGCGACCCACAAAGGTGCGTATTCCCAAACCTCGGGACTTGAGTCATGTTAATT
CTGCTGTTAATTAATCCATTATTTACGCCGGCTGAGGCCa
>NODE_740_length_253_cov_57.300396
GTAGCTTTTGCTACGCAAAACCGACGCTGTGTTTGGATTGGTTGAACACTGCTGTGTTTG
GATTGGTTGAACACTGCTGTGTTCGGATTGGTTGAACAATGTACCCACCTTTCTGTCCTT
GTCGGCATATTCCACGCCCAGAGAGTCCATAGCTCGGAGGATGGCAGCCAAGCTCTGGAT
GGTGTTGCTGTAGACCACAGGCTTATACTGCTTCACATCATCCCCAGAAAAGCCATCCTC
GTGGATAATCCTGCACACACACACATTAAAACACACACAATAAAACACACAATAACACAC
ACACACACa
>NODE_747_length_57_cov_206.666672
ATATTACAAACAGGATTGGTGACAAAGCGCAGCCCTGGCGGAGGCCAACCCCCACCGGGA
ACGAATCCGACTTACTGCCGAGGACACGGACACAGCTCATGCTTTGAGCGTAC
>NODE_754_length_139_cov_442.215820
ATCCAGGGCCCTGTCCTGTCACCCTGTACCCAGGATGGAGTGATGTAGGTGGGGGTAATT
AATGTGTGTCCCTCCCTGTCACAGAGTACCAGATGCCCGGGTAACATGTTGGCATGTGAC
AGGCCCATCTGTGTGACCCAGGGCCCTGTCCTGTCACCCTGTACCCAGGATGGGGTGATG
TTAGTGGGGGTAATT
>NODE_755_length_120_cov_17.191668
AAAAACCCAATTTATCTCAGTAAGATAGTCAGTTGTCCATTGCATTGGCCGGGAATCGAA
CCCGGGCCTCCTGTGTTGTTTTTATCTCTCAAACATGCTCACAATCCCTAGTGAAGTTGC
TTCTTCAGGTCAGCTAACCCAAATTCTCCTCACAGAAATTTTTTGTAGGTAATGAa
>NODE_758_length_266_cov_25.815790
CCAGGGGCCTGCTTGTCAAAACGTAACAACATTCTGTACTGTTCTCCGTTCCGGTCTTAC
TCACCCCCTTCTTGCTGGCACAATAAAGTGCGGTCCAACAGATGGACAAAGCCATATAGC
CAGAACCAGAAGCTGTGTAAAATGTCATGACCTCTCTCTTGACTCTAAACCAGCTCTTCC
CACTGCTCCACTTCCTCTCTCCCTCCCTCCACTCTGAATGCTCCTGTCTTCCTATGGTGT
TCACTATATGATGTATAAGTATTTGTAAAAGGTCCGTGGGTACGGTCTCCGTCTGTTCTC
AATACGTTCAGTGTTTTCCAAa
>NODE_762_length_773_cov_61.905563
TAGTTCAAGAGCCTGCCTGGCACGTATAGACCATAGACCGAGTCCACACTGGCTGTAAGA
TCCCAGTGGATGGGGCAAACCAAGCAGCATAAAAGATGATGCATCACAGTCGACATGCCT
AAGGGAGTAGCTATATAGTCATAATCTAATTTGGATTTAGGGACTATTATTAGAAAGCAT
TAACTAGTGTAGGCTACTAGACTAATTGCCGCTTGCGTTCACATCATAGAGGATGGTTTA
AGGTGAGCTAAATGGGTAAAAGTCAAGATCACAGACAGATATCCCCCTCATTGGCACAAG
GTCAGGTGTGTTGCGCCAGGACGCACTGACCGGCCTGTTGGTAATAAGTACAGGAAGGGC
TCGGCTTCAAGTATTCATAAGGATTTGAGCCAGTCTAAATCTGTGCCCTAAACCGATTAG
TCGACACCAGTTTTTCTTTGATGTATTAGCTGTGGGCTTTTGCCACTTGGAAGCCAATTG
AAATTCAAAACAGTTTACCTCCCAATGCTTTGGGGAGATCTGACGCAAATAATGGATGTC
ATTTATTTTTGACCTTGCATTTCTTACACGAAATGATTAAACACACGTGCACATGCGCAC
AACAGCACTGTTTTCGGATCCTTGTTGCTGCTCACAATAGCAAGTTTATTTTGCCTGGTA
ACCAAAAAAACAAATAAAATTGCTTAATTACCGATTTCTAGGTTAATAAGCATTTTGGAA
TTAATGCAGGCATAACAAAATATTATGCAAATAACAATCTACCAATCTAAAATGTCTCCT
GATCTAAAACAATAAAATTAATGTCGCTGTTGGAACTGTTATACCTTGt
>NODE_764_length_137_cov_20.277372
GGGGAATTAAATGTTATATACAACATAATTTGGTAAATGTCTTGCGACAAACAAAAATAC
AAAAAAAACAGTTCTGGTGATACACGTGTATAGCCTAAACTAAGGCACACCTTCAATTAA
ATTCAAAATAGCATTAGAAAATCTAATGAAAACACTCTTATGGCATCCCGGATCCGGTGT
TAGAAAAAAGTGA
>NODE_765_length_125_cov_13.448000
CTGTGCAACAACTGTGCCAGGAGCAGTAGTCTAAACAAAAGGACCAATGGATCAATTTAA
GTTACATTTTCCAAGTTTCCAAGTTTCCCATGCAAAACTACCGTAAAATCCAACAATCTC
ACTTTGCTGGCACGAAAAGCAACCTGAACGAGAAAAGTCTGGTCGGCTCAGTTAAAAGCA
c
>NODE_766_length_531_cov_33.894539
GATAAACGAATGTTGAGACAGAAAAGCATGCACTCTTTCAACAGTGTAAGAATGCGGTAG
GAAATTCGTAACGAATCAAGCTGCGCTAAACGGATCCCCGTCAGCTAAAGCAACCCATTT
AAAGGAGTAGAAGAGCCGGGGAAATGCATTTTCTAAATTGAACGGGTCTGGATTTACAGT
TGCTTTAACGCCGCTGACCCCATAACACGCTAATGTTTGGTTGGAGTCATCAGCTGTCTC
TGTACCATCTTTTATCACCCCCATTGTCGAGCTATCTATTTAATTGAAGGAAGTTAATTG
AATGAAAATGATCAACTAAGCTTATATTAATATTGCTAATGGAACTTCTCTTCTTGGCCA
TGTTTGGAGAGGGATGTCAGCTCGGAGTTTGGGAAAGACCCATTAAGCCTTGTACTTAAC
CTGACGGGCTAATTAAGGAATGCTTATTCATTCTTCTGAGTCAGGGCTGAGTCTCTATCC
GAACCCATCGTCCGCGTGGCGAACAGCGTTTTGCACTCCCCGTTATTACCCTGGACGCCG
CGCTAGAGTCATCGCCGACTACGGCCCGAGATTGACCGCGCCGGTAg
>NODE_768_length_148_cov_197.304047
TTACCCAGGGATGGAGTGCTGTTAGTGGGGGTAATTTATTTGTATTTATCCCCATTATTA
CTACTAACCTACCCAGGGATGGAGTGCTGTTAGTGGGGGTGATTTATTTCTATTTCTCCC
TATTATTTCTACTAACTTACCCAGGGATGGAGTGATGCAAAGGGGGGTGATCTATGTGTG
TTTCCCCGTACTCTGTCATGGGGG
>NODE_770_length_93_cov_272.623657
TGCAAAGGGGGGTGATCTATGTGTGTTTCCCCGTACTCTGTCATGGGGGTGTCTCTCTTT
CCCATCCCTGGTACCCGCAGATGAGTACCACAGGCCCGGGTGACCTGTTGACCTGTCACA
GGCCCATGCATGGTGATCCAGGGCCCTGT
>NODE_773_length_412_cov_73.953880
CCCAAACGGTCTTCTTCTTCGAGCTCTAGCGGGCGAACCACACATCGGATCGGGACGTGC
TTGGTGTCGTTGGAAAGGGCAAAGCCCACAGATTCACCCAGGCTTTGTATGGGGAAAATC
GGATAAAGCATGCCCGAGTTGTGGCCCGAATAACGAGGTCACTTTTTCCGTGCCCGCGGC
CCATTATAACTAATGGAGACATTGTTCGATTTCCCCCGGGACAACGGAAGGTCACACTGC
CACAATCTTGGTGTCCATCGAAAGGTCTAATCGCCCGGAACACGCCAGTCTTGGTCCCGT
GAAAATCGGACTTTCCTAGCGGAAATGGCGGTTTTTCCAAATATTGCCCGATTAACGGCG
GAGCGACCACGCGTCGCACCCCCTCGACCCCGGTCTCGTTGGAAAGGTAAAATTGCCCCG
AACACGTAGAAAGTGGCCCGGTGAAAATCGGACACTCCTAGCCGGAGC
>NODE_774_length_420_cov_31.442858
GAGAGAGAGAGAGAGAGAGAAATTAAGGGTGTACGGAGGCAGGGCGAGTTGGCTGTCGGT
CCGCGCTGTTGACGACATGACAGCCATATTCTGCGAAGCCGTAATGCTGCTGGCAGCTCT
CTCTCCTTGTTTCTGATTCATCTGGGGCCGTATGGTAAAGCTTTGTCAGTCTGCGCTGTG
TATAAATTATTCAGGGTGAGAGATGGCAATTACAGGGGGCCTGCACAACCAGCATGAATA
TTTTATAAGGACTAAAACTGCTCTGGAATGAATCATACACACAAACACACACACACACAC
AAAGAGAGACAAAGACACACGCGGGTGGAGACACACACCAATATACATAGACGGACATTG
TGTTTAAACGTGGCGAGACCACAGGCCAGGAACGGTTTTCAAATTGTTTACTGAAATCCA
GAGGATTCCAACAAGCAAACACATGCTAATAGGTGTGTTTACATGTTAGCCTATAg
>NODE_775_length_145_cov_13.489655
AGGTGTTTTTTTGTTTTTTTTACTTTGAAAATGTCTATCTCAGACTCTAATTCTCCGGTC
AAAATTACAAAGCAGAAAGTGTAAATGTGAGCAATATAGAAAAACACACCGTATTGCTCA
CATTGACAGTGCTAGGATGATGCTAAATGAATGTCAGAAGTGGGATTCGAACCAATGCCT
CCAGGGAGACTGCGACCTGAa
>NODE_776_length_654_cov_75.613152
ATCTTCAAATGGCGATAATTGAAAAGATGAAAAGGATAAAACAAAACGAGAAAGTGCTGA
CTTACCATGTTGTGTTGTTTCTTTGGTTGCAACTTTTTGTTTAAATGAAAAAAAAAGATT
TGCTCAAAGATGCGGCATTGGTGGTGTCAAAATTTCCTCGCCGTCTCTTGATCGTATTAC
TTCCGCAGTCTCGGTTTCCAATGCGTCTGAACTTTTTCCTTTTCTCTTTTATTTTGTTTG
TGGTACCTAGCTTCTTCCCCCCTTCCTTAAGGCTTTAAAAGCTTTCGGCTCAGTAACGCA
GCACAAATTATCTTGCCACCGTGCTCAGCTCAGATGCTTTGGCCGCTAACTTTGGAAGGG
CCTTTACTACTGCATCAAAATTAGCATTGTCAAAGCAGTTAATGAATATTAATATTGTAT
TTGTCATTGGAGCTGGCCCGTCGCTGAACTCCAAGTCATCCATCAGGGACAAGATTAAGC
ACACAATTATTTCTGACTGACAGGGACCAAATCTGGGAGATTTTTTTCTACAACAATTTA
AAGAAAAAGACACAATATCATCATAAGGTGAATCCCTGGAGACCAAAGACAAGATTAATA
CACTTTTAATGAAGCAAGGTTTCATTGTGCACAAACTGGAAGAACATCAGAAAAAAGGAG
AAGATTCTGACTCACAATTTTGTCTGTTTTACTGAAAGGACTGACACCAt
>NODE_778_length_448_cov_48.714287
CTGAGGGAGCGAGGGATATGGAGGTAAAAACACTGTATACAGTATAAGGGGGAAGAGTAG
ACGTTGGGGAGAAGGGAGAAGAAATGTTGATTACCAAGAAACTGCAAAACAAGTCCTACC
AAGATCAGCAGGGGGGAATGAGTACGGAGAGGAGTACGGAGAGGAAAAAAGGAAGAAATA
AAGAGGGCGGCAGAAGAAAGAAGAGAACAGGGACAGAGAGAGAGGCTAGGGTGAATGCTA
ACAGCTCTAACCCAATGCTGAGGCTTTCTCCTTCACAGGCGGAGGAGCAACAATCGCAAA
CACAATTTCTCTGGCCCTGGCCCTGGGAGAGATAAAAAAGCAATTTGTATTCTATTCCTA
TTCAGCGCCGCTTGGCCTGTTTCTCTGCCTGCATATTTGTAAACACAGCTTCGTCAGAGC
AGCTTAATCTTCCCAACACAAACGCAGCATGCTTCAGGGGGTGGAGGAGGGGTGGTGGGT
GTGTGCGGAAGGGGTGGGGGGTGg
>NODE_783_length_121_cov_32.446281
GTAATGACTGATAGGTTTAACACATTGTATACTATGGTGCTTGCAGCAGTGTGTATGTAT
GAGTAATGACTGATAGGTTTAACACATTGGATACTATGGTGCAGGTAGCAGCAGTGTGTG
TTCATGAGTAATGACGGATAGGTTTAACACATTTGTATACTATGGTGCATGTAGCAG
>NODE_786_length_914_cov_56.308533
TCTCCTCGTGGCATCTATTTTTCATCCGGGCTGGCGGAGGCGACCTAATGAAGAGATCTC
GATGAGATCCCAACCCCACGTTCTGCCTTCAACGCGCCGAGCCCTGTCGTGACAAAACGG
GTGATCCAGAGGATGAAAGGAACGGCAAAGAACGAGCGTGGAATACAAACAGAAACGGAA
CGCCGTGGCTTATGGAGAAAGAGGTGACGGAAAAAGAGGGGAAGTGTGTCAGGGCCAACG
CGGACAGAAAAGGGAGGAGGAAAAAAGCGAAGGGAAAAATATTTAGGAAAAGGCGAGGAG
AACCAGACCGAGAGAAAGAGAGAAGGGAGACAGAAAGGGGAAGAGAGACGGAGAAATCTG
TGAATTTTCCCCCTCTGTCTCTGGAGACTTTCCTTGATGCCAAGCATTCATCATGCAGCC
TCTAATATCAGTTATTCTGTGGCTCCTCTGCTTACAGCAGAATTAATTTCGGCTTTAATT
ACTCTCATCGGCGGAATGCTGATGAAGGAGAGGGACCAGGCATTCTGGGACCCGGGCCTC
ATTCCGACGCTTTAATTTGAATGAATTCCACCCGGAGACGCTGGCAAACAACTGGCAGCC
GGGCCCGGGGAGTCACTCTGGGACCGCACCACACCACGAGAGGAAGAACGGCAGCCGCGG
CCCTACCAAACCTACTGTGTGTTTGTACGTGTGTGTGTGTGTGTTTGTTGATGTATTAGC
TCGTGTGTGTGTGTGTGTGTGTAAGTGCGCGCGTGTGCTAAAGGACTGCTAAAGGGTGAC
TAGAAAATCCAGGGAGACAAACTGAAAAAGCAAATAATATTCATGGAGAAAAGATGAGAC
AATCACAGAATTCACCAGAACGTTGCGACTGAGCTCGCCTTTTTACCATACGCAATAACA
CAACGGTTAAATTCAATATGGGCATTAATAGCTGATATTATTTTTATGGATAGGGCATAT
TGTAGCGAGc
>NODE_788_length_670_cov_26.164179
AAGTGGGAGGAGTGGGTGGTGTGGAGTGGGGGCTGTGGGTGGAGTGGGTGGTGTGGGTGG
AGTTGGTGGTGTGGAGTGGGGGGGTGTGGAGTGGGTGGAGTTGGTGGTGTGGGGGGTGTG
GATTGAAGTGGGTGTAGTGGGTGGGGCTAGTGTGGGTGTTGTGGGGGGTGTGGGTGATGG
GGTAACGAAGGCTGTGCTCTTGTAGCAGATGTCTAATGGCGTTTCCAGGCTCTCCACTTT
ATCAAGCCGGGCCAGCACTGACAGTTAGATGCTGGAGGGCAATTAAAATTAAAGCGTGCC
TGATTAGAATATCATATTCATCTAGATGGTAATTACTGTGTCTGGCTCGGTATAAATAAT
TAATTATGCAAAACCCATGCAGCTGCCACTGGCTAGAGTTAACTGACTTTCTGTCAACAT
CTCACAGTTCTAGAAAGGATAAAGAGATTTGGGAAATAAGCTCTTTAGCCGCTATCTGGG
GTCCTGCTGTGGCCGGGAAGCTCCATTGAAACAGTGGCATGTTGGCCTCAGACCAGACGC
AGGTGGCTGGGCTGGGCCTGCTCTATTTGGCCTCCCCTCCTAAGGACCTGTGAAACCGGG
GCATATTTAAAAAAGAGGAGGCGTGCATAATATTTACACTGTACATTTTATTTGTCTATT
GAAAAAACATCAAAATGATCAGGAATACAGTGTATACGGACGTTGTTCATTTAATAAATG
ACTATt
>NODE_792_length_432_cov_41.055557
CATAGAATCAAAATGTCCTAAAGTTAGTTTTACACATATTGAAATGTTTGTTATAATTAT
TATTGTGGTCTACTTCGGTATTAGTGACCAGGTCATAAATGCCGTAGTATGTACAGCAAC
GCTACAGAGCGTTGTGTTATAATGTAGCACTAATATACCATTCTAGTATGTTCATCAGAA
ACCTAAACAGCCCTCAATATAAATGGAAGCTACAGAAAAGGCCTCCTTAAACCTTCTTAA
CTGAGAGGAATTCCTCCCCTTCCATCCTACCAGTTCATCACCTCACCACCACACCCTCCA
CCCCCTTCGTCTCTCTTTTCCTCTTGTAACTCCGTTCCACTTTCTCTTTCCATGGGTAAG
CATGGGTAATCATGAGCTGTCAGGGAAAGGTGACCCATTAATGTGATGGATATAGCGAGC
CAAACCAATGGCGTGAAGCGTGCACGGCGCTCTCCTCATGGCACCTTGGCCTTTTGTTGG
GTCCTACc
>NODE_793_length_324_cov_10.120370
ACCATATTTTATGCCTCACAGATGATTGTTAACCTGTAATAAGGTACCAACCTGTACTCC
ATCACAAAGACAAAAGATCCATCGGAACTGATTATGCTTATTAAATTATATATTGAATAA
AGACCAGCAAAAGTGCTTATATGACAAGGAGGATCCCCGGAATGCTGCGAGACTGGTGCG
GGCCGGTTAGGAATTGAAAAGAAATGTCGCCGCCGAAGGCGGTGACATGTAATGCACAAA
CCAAGTGcNNNNNNNNNNNNACCTCACCTGTCATTGAGGCCCAGCGGATGCAGAGTGCCA
AGTCGGTGTATCCACAACCTCTCTGCCCTTCTCCTCTGGGGCGTGGACCACCTGAAATTG
CACTCTAACACAGTGGCTGT
>NODE_795_length_651_cov_37.870968
ACATGGGAATCTCCAGCATACAGACATAGGTGCCTAGTAATAAATAGCATGTAGTCAGAT
AATGGAGATTAATTAATAAACACTGGGAATTGCATACATGTGCATTTCATATTAAATTGG
GGAAATTGAAAGTGTCCCTCTCTACTAACGCGTCTCCCTTTAGGACCGGGCATCTCCTCG
ACCCCCTCTCCTTTGCGTTGGCACGGCACCAAGTAGCACAAGTGCCGACTAGCCAATGGG
GTTCAGGGGGCGGTCCGTGAGCTCTGACCAGTCAAACACAGTCACGCTCCTTATACGGCA
GCCCGTCTCCATGGTAACGTGTGCTAAGTTGCAGCAGTCGTGTCAAAGTTCACTATATAG
AGAGGCTCTGTGTGCTGATCAGAGAGAGAGAGAGCAGACCGGCTCCAACTATCCACTATA
TCACTTCCTAACAGCACCCCTTTTTAACATATTTGATCACTTCGATTCTCTGCTCTGTTT
CTTATTATTTTTCCGCGTGAGAAGAAGAAGGAGGAGGAGGTGGTTGTTGTCGTGTAGGTT
GTGATCTTTTGGTTTTATTATCACTTCTTGCTTGTCAGAGTTGAGACTTCATATTTGACT
AAAGCCTTGGTGCTGTGCGCCTCCTCGCAAGAAGAAAAGGGACAAGCAGCAATATTTTTG
TACCAGTTGATGCATTTCTTCAAGACCTGAGCTGGAATTTGATATCt
>NODE_798_length_783_cov_109.381866
GACAGCGCAACACAATCAAATGCCAGACAGACATCAAGCTCAGACATTGTCTGATCGTGT
TCGACACATTTGACTTCTCATTTTGCCATTTCCCTGATGCCGTGTTTCTGATGCGGCACA
ACAAAAATTCCTCGCGAAAATGAATTATTGTAAGTACTCGCAGTCATGACAGCTGTCTAT
AAGCATCTGGGACGTGTCTATTGGCCAACTTGACCCTTGTTAGAAAACAAAACCCGCGAA
ACAGAATAGTGTAGCTTGGGACTGGCGTGCAAGGTCACGGGAGATTTCCCAGACAAACGC
AGAACGCAGGAGGGGAGGGGGAAGAATAAAAAGGACAGGCTCAGAATCTCATTTTAACAG
ACCGCACACAATCTGGGCTCCCACAGAACTATCTCTGGCTGACCGCTTTCTATTTATTCC
TTATCAGTGTTTACCAACCGCTAGTTTTCTTTCATTCACACTGTGAGGCAGTTCTCTTAC
TATCAGTCAACAGCTGACACCGTGGAACAGCCTCAAAGGCAAGAGGAAGGGATCAAAACT
AAACCAAAGCTGTTTAAACAATACAACAGAGGAAATAAATTCATAAATCCTAATTCTTCC
CAACCCACAAGGGTACAAGCAGATCCTTTATAGTTAGGCCAACAAACAAACCCGCAGCCA
ATGAGGTAACATTACAATCAAGGTAAATGCAAAAATATATTTTGAATAAAAAAGAGCTGA
AAAAAATCCCATGTAATTTTAATTAGGGACATTGCTTATAGCTCCACCATGTCAGGCATA
CAAAAACGATTCATTTCATATGTTTTCTCTTTCAAAAGACAATCCTACCTGTTTACTTc
>NODE_800_length_73_cov_14.013699
TCCAGTCCTGTCTCCTCCCTCTACCTGATCCACCCTACTCTCCAGCCCTGTCTCCTTCCT
CTACCTGATCCAACCTCATCCACCCTACTCTCCAGCCCTGTCTCCTCCCTCTACCTGATC
CACCCTACT
>NODE_805_length_57_cov_8.105263
ATAGATAAGGCAGACTACAGAGCAATAGATAAGGCAGACTACAGAGCAATAGATAATGCA
GACTACAGAGCAATAGATAAGGCAGACTACAGAGCAATAGATAAGGCAGACTa
>NODE_806_length_236_cov_32.131355
CTTCAGGTAGTTCATTTTGATGACCTTGGGGTCCAGAATGATCTCAGAGCTTTCCTCGTT
GACAATCCCAGTGCGAAAGTTCATCACTAGATCCACGAGGAAGATGGTGTCGGATGCCAC
ATTGAATATTAACCAGGTGGTAGTTGTCTGCTCAGAGAAGAAGGTTATTCCAACAGGAAT
GATGATCAGGTTGCCCATCATCATGACAAGCATTACCAAGTCCCAGTAAAACCTAGAACA
GAAAGAAAATGGTTAACAGGAAGATAACATGGCTTTTgagtatagaacaaac
>NODE_807_length_129_cov_15.689922
ACTACCTCGTAATTTTTATAGCCAAACGAAACTATCTTCGGTATCATTTTGCCAACTGGC
GCGTTGTTGCTTGCGCTTCATTAGTTGTCTTGCAATGTGCCTGCTTAGATGCTGTCCAAT
CAAAACAATGTGGGACTACAGTGATTGGATGTCGAATCAAAACAACGTGGGACTACAGTG
ATTGG
>NODE_808_length_57_cov_12.631579
GTGTGTTTCTGAGACCAGAGGTCAGCGAGCAGGGCAAAAAAGAGCTTGTGTTTCCTATCA
CCCGAGTACAGCTGGGAGGAGAACGTGTTTCTGACACCCGAAGCCAGTGGCGA
>NODE_814_length_179_cov_17.614525
TTTGTGAGAGAAAGTGTGTGTGTGCGCGTGTGTTGCGCGTTTCCTCCTCTGACCGCGCCA
CAGCACGTACGCGCGCGTGCACGTGTGCGTTCTCATTCTCGTGCACTAACTCTGTGTTTA
TCAAGTCTTTATTACGGCCGCATCATCATTTACAATGGAACCATCTGTTCATTACCTAAC
CTGTGCATGTGGCAAATTGCTTTTACAGGGAGCCAATCAGTGCAGGGACAGTGGa
>NODE_815_length_85_cov_268.694122
AGGGAGGGACACACATTAATTACCCCCACTAACAGCACTCCATCCCTGGGTAGGTTAGTA
GAAAAAAGGGGGATAAATACAAATGAATTACCCCCACTAACATCACCCCATCCTGGGTAC
AGGGTGACAGGACAGGGCCCT
>NODE_816_length_100_cov_18.980000
AACTGAGGACATAATGAACATACTTTATACAGAACAGTACAGCATTACATTATATATAAC
TGAGGACATAATGAACATACTTTATACTAAACAGTAGACCACTGAGGACATAATGAACAT
ACTTTATACAGAACAGTACAGCATTACATTATATAc
>NODE_819_length_165_cov_9.278788
ATTAATTTGTAGTAAAACATCATGACCACGCCTAAAGGGGAGACATCGCTACCGGGTCCA
GAGGGAGGTTGGGAGGAAGCGGATGCTAGGGGGTGGAAGGAGGGAAGGGACCATTTACAC
TAGGCTTAGAATAGGGCACTGTAGGCTGAATGGATCATTACATAGGATAGGGAAGCACCC
AACAGGCATGTGTGAGTACTGTGAGAATGAAGAGACTGTAg
>NODE_825_length_57_cov_34.807018
CCCTCTTTGCCACCTCTCTAGTCCTTCTCCCCTCTTGTCTACCACAGTTCTCCCCTTTTT
GCCACCTCTCTAGTCCTTCTCCCCTCTTGTCTACCACAGTTCTCCCCTCTTTG
>NODE_826_length_554_cov_19.976534
ACATGGATAAACAAACATGCTGTCTCATTTGCATGCAAATGTAAACAATTCATTTCTGTA
TCTGCAGTCCTGTCACACGTGCATTGTGCTATCAGCTTAAATTTCTAAGTGGCAGAGACC
AGAAATAATCATTATTTCTTACAGCGTGAATATCTGGCTTTTTGTTTGACACAAAAGCCT
TATAATACGGCTCCTGATATTATGGCCATTGTTTTTGGTTAATGATTTTCAGCTGTTTGT
TGTTCCTCTGATAGCACGGAAATGTACCATATGCTTAGGCAAAAGAAAAATGATTAGCAA
ATGAAATTCTGGACAGCTGTCTGACTGAAAGCGTTTGGTTGATAGCATTCTGCTATCATA
ATTAGCTTAAGCATTGGGTTAATTAACTTTCTACCTGAATATGCATAATAATGAAAAACT
GTGAAAAATGCCAAGATGGTTTCCCCACTACATCAACAACATTGCAGGCTTTTATTTTGT
ATTTTGATAGCACATTAGAATTGCGGGAGGGATTTATCGGGGGAATTGTGTTACATTCTG
TAGATTGTATTTGCAAGGACCAGGAAGATAATACTGAAACAAACGGAGGCTATTATATAG
CAGGAATACc
>NODE_827_length_126_cov_8.507936
TTCTCAATGAGTGAGTGAATGAATAGCTTCATTCACCTTTCCATGTCATAATTGGCAACG
GCTGGGCAATTCAAAGTCCAATTTAAATGGGGGAGATTCATTAGATGATGTAAATCAACC
GTCAGCTTGGCTGAAGGCAGCCAGGAAAAGAGGCCAGGAGAAAGGAGAAAAGAGGAGACG
Ag
>NODE_828_length_711_cov_41.177216
ACACACACACTTACTCTATTGCTCTCTTTGGTACACACACACACACACACACACACTTAC
TCTATTGCTCTCTTTGGTTCACACCCACACGCACAAACTCACACATACACACACATTAAC
TCACTGAAACACCGCCCTCACCCACATACATTTATTTATTCGTTATATTTCCTAATTCAG
TTTGACGAATGAGTGACAGCTTGACACTTCATTCGGCAAGATTAATAGAACGACACAATA
TTTACGTGGCAGAGACAGCCAATTATCCCACCATCTATCATCCAGATTATCTTTCTGATT
GAAAACTACTCGTCCATGTAATCGGAATTATTTGGAATTAGAAGGGAATTTATGGCTTCT
TGTGTCACTTTTCCTGGACGGTGGTAAATTAGAAATATTAGATACATAAAGAGAGTGCAG
GAAAAGGGGTGAATACAAGCTGAGAACGACTCTCACATGCCGGGTTTTATTCTACTGGTG
CTGTGTGACCTGGTATGAACCCAACCGTTTTCAAAACATCATTTGCTATGTTTATGTCAA
CTATATAAATCGTTTAGACCAGAAATATTGAATATATTAATTTAAATTTCCAGTGGCAAG
ATTGCATATTTAATTTGTAAATAATTCTAATAAAGGGATAAAACAATGTATTTAATCGTT
TCTTCGCAAATAGATTTGTGTGCGTTTTAAAGACAGTTGATGTTATCGTTAGAAACGCTG
CCCTGTATTGATCTTATGCTATGTTTTAAATGTCTCATTCAGTACAg
>NODE_830_length_152_cov_292.638153
AACCTACCCAGGGATGGAGTGCTGTTAGTGGGGGTAATTAATGTGTGTCCCTCCCTGTCA
CAGAGTACCACAGGCCCAGGCAACCTGTTGACCTGTCACAGGCCCATCCATATGAGAACC
AGGGCCCTGTCCTGTCACAATGTACCCAGGACGGAGTGATGCAAAGGGGGGTGATCTATG
TGTGTTTCCCCGTACTCTGTCATGGGGG
>NODE_837_length_670_cov_24.840298
TGGTTAGGAAAAATAATCATCGGCACAACACGAGCGTCGGCTGTTTACAATGTGGCCGCG
GCGTCGCTACCCACATCTCTGACAAACAAGACCGGGTCGTGGTGAGGAACGGGAGGAGGG
GGGGAAAAACAGGAAATATCTTTTGCATATTATTTTAAGTAACTGTTCAAATTTCATTTC
GGAATGGTAATCCGCAAAACAAATATGTAGCGGCATATTTTAAAAAGGGAGGCTCTGCTT
CAATTTCCTATTGTGGGGGTGCGCCGCGTGTTTGCTCTTTGTGTCTGTTTGAATTGATTT
GCACAGCTCGGCAGACAGAGGCTGAAAGCTCAGACCAGGAATCCATAATTTCATATGATC
TGATAGTTCTGCAGTATTAGATTGATTCCCCCCCCCCACTCCTCATCCAATGCTGATGTT
AACAAACAAGCTGAGCTACCTGTTCCCACTGTGTAGCCAAAGCCCAGCAAAAGAGTTGTT
TCGTACTGGCTAAGATATTAACCTGGACGGCTCTCGTGTGTTCGACGGGATTCTGTGTAG
CCCGGGTGACACGTGAACGGTCTTGTCAGCTGATTGCAGACCTGACATTTTAGAACGCCT
GTCACTACAGGTGTGTAGAGAGAGGGAAGTGGGAACCTCTGAAGAGCATTGCAATTGTCC
AACTACAGGATTTATAGTCAAACGCCTGTTCTTAAATAGCCACAATCTACATCATCGAAT
GGTAGa
>NODE_838_length_1008_cov_84.208336
CAGTACCCACGGTGAGGGTAGGACAGAGGGAGGGAGAATAGAAGTTGGTGGGAGAATGAA
AGAATAAGGGGGTAAGACGAAAGTAGAGAGATGCAGCCGTCTCTCCCGTGCTCCTGGTCA
GCATCCCGTCACCCGGTGGTTATCTGGTCCAATGTAGACACCTTAGCCGTCATCCCAACA
ATGGACACCCGGAGTCGCTGACGCGCCATCTTTAGTTCAATGTTATCATCACTACACCGG
AGGAACTCGCGCTGAACTAGTCAAAAAACGCTATAAAAATACACTATAAAAATAATAATA
ATCCGTGATGAACTGAGTAATATATTTCTTTTATTTTCTGTACACAAGTATTTTCAGAAA
AAGCAACGTTTCGACCGTACATTGGTCTTCATCAGGCTTATAACTGGGTATTAACTCACA
TGCCATGTTTGCTTCTAGAGTGCGTGGCGACAAAGAGAGAGATATGGTCCGGTCCCGTGC
ATTTGTAACACGAGACCTGCCTGGCTCGCGCTGATATTGTACTTTAACCCAATGACATCA
TCAATACGAGACTCAGGTCAAAGGTAAGTAAGCGCCATTGTAACCGGACCAAAACAATAA
CAGACAGGACCCCATCTCTCTCCCATGAGCCCTCAACACTCACCTGGCACATCCCTCCTC
AGACATCACGAATACATAATAAAATCAACTGATTATTAACATCTCCTAGAACAGTAGTGA
CTACATAATATATACATAATTAAATTGGTTTTAAATAAAACACAAATTATAATATTACCT
AACAAGGTTTTATGATATTCAAAATAAAGAGCTGGGTTAGGGTTATCCCTTAGACTCTCA
TCTTATAGCCCATACATGTCCTAAAAATTAGGGTTAGGCACGGAAGTAACTAATGGTGTG
TTCCCCACTGTTAGGGTTAGATATCACGGCCAACTGGTTAAGGTTAGGTCAGAGATTAGG
GTTAGTTATAACCTCTAAGGTCTCCTCCCCTATACTATAATTAGCCTCCAAAGGTTAGGT
TCGGGCATAAGGTCGAATGTGAAGTGTAGGATATCACAGGCTAC
>NODE_841_length_399_cov_35.135338
TTCATCATCATTCAAAATCTCCAAGAATGAAATTGGGGCCGCGGATTAGAGCAAAAACTA
GTGGCCATGTTTGACGGCATGCCACTCTCTCTCTAACTATGTCGAACTGCTGAGCTCCCA
TTTAATAGATCTATATTCATTTTCAAATGAGTTGATTAGCCAGCACAATGTCTTTGGATT
CAGGGGCCCATTACACATTTATGATAGTAAATGACTGTACATTTACAACCCAAATGAAAT
TTCATGAGCGGGGTATATTGAAAAAAATAGAATCTGTGTTCATCTATAAATCCCTGCTTC
GTAGCACTTGTTCCCTCTGCAAACACATCACATCAGCGCCCCCTGTGGTTGAACGAGGAA
TTGACCTGTGCGTGGTGGTTGATTAACTGGTTAATGGGATTTTTTTTTTATTGTTGATAA
AGCGCATGAACTCTCTCTGAAAGTTTATGGGTAAa
>NODE_843_length_594_cov_45.067341
CGCTAACTGCATGTATTTACTGTGTTGCACCATAATTTCTGCTTCTGAATAGGTTCTTGA
AGGGACATCCGCTTTCCCCTTTCCCCCCAGTAGTAACGTATGTATGTCTATGCCGGTGAC
CTGTTTCGGCCTTTAATACGGTACTCCAAGTGATGCATTGTTTTTCCTCATTTAATTTTG
TTGTCTTTGTATCTTTATTCATTGTTATAAGGAAAACAAAGATTGTGTGATTTCTTTCAA
ACGGTCGGGAATTCCCACTGCCTTTCTATAACGCTAACCCTCCTTCATATTTACTGTGCA
AAGGGCAAGAATCAAAGTGAGAAAGAGAAAGGAAGAGGAAAAATTAAGGACTGCTATTCC
TGTTTTTGTCTCTCAGGTGAGTGAGACTGAGGTCAATGGCCAGTTTGAGTCAGTTTGCGA
GTCCGTTTTTAGCGAAGTAGAATCCCAGGCCATGGAGGCCTTGGACCTGCCTGGCTCGTT
CCGCACTCGAAGCCACAGTTACCTGCGCGCAATTCAGGCTGGGTATTCCCAAGACGACGA
CTGCTTGCCTTCAATGACATCCTCCACTGTCACTTCAACTCTCAGATCCACAACAGGTAA
CAGTATGCCTCAGAGAAAATCCCCAAATGGGAGAAGGCTTAGAACACATa
>NODE_844_length_64_cov_36.437500
GTATGCTGATTGGGGAGGTGCATGGGAAAGAGAAAAGGAGGATCCAGAGGAGGGGGAGGG
GTTAGTATGCTGATTGGGGAGGTGCATGGGAAAGAGAAAAGGAGGATCCAGAGGAGGGGG
>NODE_845_length_679_cov_41.599411
GGCTATATCTACATGAAAAAAATAAATAAAAAAAATCTATAATTGAGTTGATTTATATAA
AAAGTAGCATTTAACATTATTTTATGTGTACTTGTTTTTTGTTAAATCATATCATTCGTT
TTACTTCCTTATATTATTTTTTGAAAATAATTCACAAATAGCCTATAGTGTAATTTGTGT
GTGAGAAAAAAAAACTTTGCTTAGACATTCTAAAAGATTCTTGCATAAGTGTATTTTTAG
ATTTTGGTTAAAGCCAGAGAGAGCCTGTTCAATAAAACATGCGCTGGTGTTCCCGGTCTT
ATCTCCGACTGGAAATTGGTTGCCAAGCATTGCATCATTCCTTTCATGTGACTCCCCTCA
CGCCCCAAATTCGTCCTGACCGTCTTATGACTGCATCACATCTTCCTGTCACACAAACTA
CCCAGATGGAGACAACTAGCAAACCTTGTTATAGAACCCGCCTTCACCGAAGACGAGAGT
TCTCATTGGATGTCACCAAGCAAAATAATGCTGCGTGTAAATTACCATTGGACCGTCGGC
ACGTCAGTCATTTCATCATCGGCTTAAGGGTGTTAGGTTGTACAGAAACCCTTCCCACAT
GGTTTGGTTGGCCTCCTATATAAAGATCGCCGGGAGTTTCCGAAAACCTCACATTCAGTA
TCCTAAACTGAACAATGGTTAACATGAGCTATCACCAATCTCAACTAAAATACAGACACA
CTCCGAATCCAAGAc
>NODE_846_length_275_cov_22.010910
TATTAGCCAATGTGTGTGAGGGATGGCCGGGTCCCAGCCGGAGCGGCCGTGTCAGTGTTT
AATGGTGGTGGCTGGATGCATATAAGTTAACCCAGGCATGAAGGGCAGTAGGACACTCAT
GTGGAAAGACACCCCCTCCCAGCACCACCACCACCACCATCCCAACCCTCCCCTCCGGTC
TGTGCCGAGCGAGTCTCGTCTGAAACTTGTCATTTCTCTCATTCACTGCCACAGCCTTGA
GACACAATGCAAACTTACCTGTGTGTTGTAGATCCCATATATCAGGAAGATGAACAGGCC
GTGCGCAAGCACACACACACACACACACACA
>NODE_848_length_760_cov_45.332893
CTTCTGCTTGTTCATCTATTTTAAAATTACACAATTTGTCTTTTTCAACCGTCAAATGAA
ACACGGTTAGAACAACTCCATTCATGTCATGTAATGAGATAATTTACGCTGTAATGCTAA
CCCTTTGTTTCATTATACACATACGTTACATAACAATGCGTTCAAATGTTTCAAGCAAAA
CTTTGACATGAAAAACAGTGGGTGAGAAAATTAGTCTATTGACTCTTTCTTCTCCCACCC
TCTATTGCTTTCCTCTCTTCTTTATTCCTGGTGAAGTATTCAAATGCAGCCCCTGCCTTA
CCTCGCTGTGTCTCTTTCTCTCTAATTATCTGTGAGGTCAGTAAGCAAAATGGGGAAGAA
GCCAGGAGATCAATACAAATTATCCCAGAGCAAACCAGTGCTGACAGTTTGAATTGCAGC
ATATGTTTACCCAAAATCAGGCAATTTATCTTAATATCAGCCGAGTAATGCAGCAGGGGT
GAAAGGTCAGACAATCTCTCCACCTCATAATTACCCTCCTCTAAAACAGGAAAGTGGTAT
TGATTGGCCGCGGGCCGGGAAGCGGGCGTGACTGGATCGTGCCAGCACGCCCCAACCCCC
ACCCAGACCCGACTCACTCCCCACCCAGCCCCCCCACCACCCAGAGCACAATTTATGGGA
TGTGTGTGTAGGGTTTCATGTTCCCTCACCATGGCTGAAAACCCCTGCAGCTCCGGTGGC
CAGCTCCCCTCCCCACGTTCTAATCCCACCACGCCATCCTCTCCTCTGgacgtctctcta
caccacgctggcagcgtgggggcattccaagagcgt
>NODE_850_length_144_cov_8.590278
AATGACTGGCAGTACTCCTGTAAAAGCTGCTGTCAGAGCTCCTATGAGCTTGTGGGGAGA
TTGGGGACTTGTGGGGGAACCCAGCATGTGTTTTTATTCACAACCACCAGTACCCACCTC
CTTCTCCCCAACCCCTTGTGTCAGCAGGCTGCTGTTTTGTTACGCTGTTGCCCCAGCAGG
GGTCCGGTCTGGTTTAAGCa
>NODE_851_length_513_cov_37.619884
CATTTTGTAATCCTACAATAAGTTTTTACTAGTGTATGATTTTTAATAGGATAAATATAA
AACAACATTATAAGTGCATTCTTTTAATTATTTACATTTCAATGTATAAATATCAACAAA
GTCTGTCTAAAGGCTGGCATGAAAACAGGAATGAACAGGTAGAATGTATTTGGCCCCTTA
AAAATATAGATAAGCAAGGACAGCCACTACCTTAATAAGCCTCCGCTTTATGAGCTGCTG
GTCAGCAGAAAGAAAGCCATGATTGATCTTAGGGAAGACCATCTGAGCAAGCAGGTGCAT
GAAATCGAAAGGTTGAAGGTCAGAGGTGAGGCAGGTTGAAGGAGGTTGAGGTCCCAGAAG
AAAAGAAGGGAGGAAAGAGCAAAACATTGATTAGCAGTTGCATCCCAAACCCTTAACAAT
AGGGAAAAATTCACACTTCCAAATTGATAGCTTTGGATGGCTCTACTTCATTTTGGAGCC
AGAGCCCAGAAATACCATCTCAGCTGTGTTGGAATACCACACTGGGCTCAGAGATCCAGG
AAAATGGACTCCTCTGTGGAGGTGCTGCa
>NODE_852_length_340_cov_40.055882
TCCCGATCCGATGTGTGGTTCGCCCGCTAGAGCTCGAAGAAGAAGACCGTTTGGGTTCCG
GGGCTTCTGTGCTCCCCGCTCGAGGGTATCTAAACAACGACATTCTGCTGAAAGTTTACA
AGGTCATTAAACCTAAAGTACACGGCCGAATTGAGAAATTCTTTTTCGGCCTATTCCAGC
ACGTCTGCCCAAACGTGGGAAAAGCATTTCAATGATTTTGACGTTTTTACTTTTTTCTAC
TAACTTGTTAGAAAGTGTTGCACGACATTTTTTTCTCCCCGATTTGAAAAATAACACCAC
CCATAAATAGGTCCTGTGCAGAAACACGGGGAAAAAATATTTCAGCCCGATTGCTATATG
GGAAATGATCGAATAAAATCCGTGAAGGCTGCCGGG
>NODE_856_length_139_cov_66.489212
GATTATTTGGCGGGAGACCCTCATGTGGTGCTTATATTCGCCGAAGGACGTGAATGTGGC
ACTACAAATCTGGCACCGGAAACAGCGTTTACCTTCGTGCTTCAGCCGATGCATCTTAAG
GGAGTAGGCCCGTGTAAATTTTTTCCCACATCGATCACACTGGAAGGGCTTAATGCCTGT
TGAGAAAGGAGGCGa
>NODE_859_length_58_cov_11.775862
TTACATGGTTTAGTTCACCATACAGTGGTCATTACATGGTTTAGTTCACCATACAGCTGT
CATTACATGGTTTAGTTCACCATACAGTGGTCATTACATGGTTTAGTTCACCAt
>NODE_870_length_132_cov_90.068184
CCTTCACTTTGTCCGAAATCAAAACTCTGGTTTCTCTTCAATTTACGCACAAGTTTTTCG
CCTTTTACTAAAGACTTCCGTGGAGAGGAACACTTATGAGTTCAACTCATTTTTGGATGG
GCTTTGCTTCCGGCAGAGCCCTAGTATTTTGTTACAAGAGAAATGAGCCACCATGTCTGT
CTGTCTGT
>NODE_871_length_62_cov_10.225806
CACAGTGGTACTCTGGTCCCAACACCGTAGTAAACACACAACACTTCAGCACAGCCTGCC
AACACAGTGGTACTCTGGTCCCAACACCGTAGTAAACACACAACACTTCAGCACAGCC
>NODE_873_length_531_cov_41.998116
GGCGGGAGCTCCCCTCAGCCCACCCCTGTTCCTCCCTCCTCCCCTCGACTGCATTGGCAG
AGGAGCAGGGGCCTCGCATGGTCTTGACGGTTGGGACGTTTATTTTGTGGGCCTGTGATT
TTCGACGTGGGACAGAGGGGGAGCCCGGGGGCGGCTGTGTTTGGAGTGGTGCCTCGTCAG
ATTAGACGCATGCTGGCTGGGTTTGATGGGCGACCTGGACAGACAGGCCCTGCTAGGCAC
AAACTGCTCAGGCACATGATGTCAGGAGGACAAAAAATTATCCACCGCGAGACCAAGGAG
ACAGATGACACCCAGCAGGAAGCGAGAGCCAAATCTGTAAGCATCCACAATCCAGCTGGC
TAGCCCTAGGGTACCTGTCTCTCTGAAGTGGAATCCACATCACCCCATGAGCTGTCAAAT
TAGCTCACAGGACTGGAAATGCTGAAAAGATTTGGCCCCTTGTAGCGAGGAGGGGGTATT
ATAAAATTATATAAATTCATCTTTCTTTTCTGGCCGTGAGTATCGGCGGGGACGCAAAAC
GTAGATGTGTAGGGAACAACAGAAGTCACCTGTGGAGGAACATTCCa
>NODE_874_length_118_cov_22.457626
AAGCACGACCTCATGCAGGAGAACTGAGCAGGGCATGGTTGTGTAATGCAGTGCCAGGAG
CGTTGAGTGAGGTGTAGAAGGAGGTGGATAGGGTGGTGAGGAGAGGAAGTGGAGCGGGGT
GAGGAAAGGAGGTGGAGAGGGAGATAAGGAAAGGAGGTGGAGGGAGGTGAGGAa
>NODE_875_length_287_cov_20.404181
ACCTGACTATAGTCAAGCCGTGCCAGACCAAAGTACCGCATTAGTAAAGGTAAAAGGTGC
ATCTGGCCACTTGTGTTCTCTCCACTAACTCCAGTCAGACTGTGGCATTAACTTGTATTC
GAATGAGATTAAAATATATTTGTCCTGGGGATTAGCATAGTGTGGTGCTCTTTTGCCTTG
TTTTTCTCCCAGTGGTATGGCGATAGTAGACTTAGATCTGTGTTGCATGGCAAGGGTCCT
GGCTTGGTACTGGCCATTCGAGTACCAAGTGTAAAATCGGCCTGATGTCATCCCCATTCT
CCACTTTATATTTATTTCACCGCCTTAATGATGTTTTTGCCAT
>NODE_876_length_417_cov_29.832134
AACGACTAACCTTTTAGCTCAGAATCGGCTGTATGTAAGTTTGGGTGGAGGGGTTGCGAT
GGGAGAGAATATGTTGTCATATAATTCTAATTATGGTTTCCTTTTTGTTTTCTTTAATAC
TTGTACGGGCACCGTGTACAGACTGTAAAGTGTAATATTATTTTGTACAAGTACTTTATT
GAAAGAAAAACAAATCTACTTGTAGATCTTTGTGCCTTGATTATGGCTGTACCTGTGCAT
TGAGCTGGGATGTAAGTATGTTCTTTGACCCTTGACCTGCGCTGTGCAGCTTGATGTCAA
CAACACTCTATATGAACACACACACACACACGCAGCAGCAGCGGCCAGGAGCGGCCAGAC
ACACACTCACTGGATTATCTCGGGGTTCTGCTACACTGTGGAGACTCCACTTTCTCTTTA
GAGGATAGGTTTTTTTCGTTTATAATAAAAAAGAAAAGAAGGAAATGCTGTTt
>NODE_878_length_717_cov_31.030684
GGCCTCACCTCTCCCTCTTCCCAACACAGAAGGTGGCGTAATTGATACCCATCAGCCCCG
GCTGTAACCCCCTTGGTGGGCGGCAGTAGGTAGGCAGACACGACGTGGGCGGGGTGAGAT
TCCATGCCTCTTGTTTGGTTAAGAAGGTGGCAAACTGGAGGCGAGGTCCCTGGCTGTCCC
TGTGCCATCACTTCACTTGAAGGTGAGATGATTTAGGGGCTGGGGAGAAAGTTAATTTCT
CTTGATCATTGTGTGCAACCTGGAGCCTTAATGGCGGGCGTAATTAATTCTGCTGATGTT
AATCACCAGGGCCGGTCCTCGCAATTATCAGGCCTGTGCAGATGGGGCGCGGCACAGACA
TGAAAAATTAGGAAAATGAATCTGTAATGGGGTGGCAGATCTAATCTGCGTCAGAGAAAA
CAAAGTTAGGAGGAGCAAGGAGCCCCAGGATTTCAGGTGAAAGCCGGCGCCGCGACAAGC
CCGCGTGACAGAGCTGAAAAATGTCGCCGTGTCTGAGGTGTTTGGTAATTACCGGGCCAT
TGAATGGTTCTATTGTTAATTCATCACTGTAACAGAGGTGAGAAGAAACATCTCCGTGCC
CGGCTTTCGGATGGAGAGGAAACTGGCGGGCGTCACGTGCACCTTCTGGAGTCAACCAAA
GGTTAATCAGGTTCCCCACTTGGTTGTGTGGGCTCTGCAATCAACTCCCATTCACTTTTG
CAGGGGGCAAAAATTGAGTAgctgttaactgagaatgtattactgatttggat
>NODE_883_length_667_cov_63.533733
GTTAACAGTAATCCGCTGCTTAATGTATGATACAAATAAAATGTATTTCTTCTACCACAA
CACACATTTCTAGTGTCTATTATTTCTATTGCAAATAGCTGCAGTAGGGGGGAGAATGAC
TGATAAGGTTTGGGGCATTGTTCACTCACCTGGAGACGGGCACATTCTCTATGCACGAGC
GACCCCTGATTAGCGGGTGAGTTTTAATGGCAACTAATTAGCCAGCCTCTTTAGCCCTTG
CATAATGATCAAACGAGCTGTCATTGGGTACCTGATACAATGATCCGCTCACTCTTGATA
TTCTATTTTATTCCTCTGCAATTACTCTGCCCTCAGTGCACCACATGTGTTTATTGCCTG
GAGCACACATGTCAAATTAAAGAGCAGCTTATGCACCTGATATTTAATTATTGCCTGCTG
CACCGCTGTGCACAATGGGAAAATGTCAAAGCCAGCAATCTACAGCACTTCAAGCAGCAG
AGCTGTGCGCCCGCGATCGCTAGGCATTCACGCTTGTGTCACATTCGCTCACACACATTG
AATTTCAATATTGAATACGAATGTGAACTTTCTCCTGGTTATCCTTAATTGGATTTCTCT
TTGACTTCGGAACCATTTTTATATAGTCGGAATTGCATTTTATTTGTTTGCAACTGAGGA
TCAATGCACATAATAATATAGTGACAATGATTAAATGAGTATTTCTTCTTTAAAGATTAG
ACa
>NODE_884_length_605_cov_40.044628
ACTGTTAGGTGTGGGTCTAACCAGACGGAAGAATATTCTTCCTTCCTTCCTCACGTCTTT
CAGGCAGCCACTCCACCATAAATGGTCAACCCAATACGTCCAATTACACAGGGTACCCTT
CCGCAAAAATTGCGACGCTATGAACGACAAAACTGAAAATAGGTCTTAACAGAATGATTA
CTAGATGCGTTTTAACAATATGTTCGCGTCAGGTTTCAACCTTGTGTTTTAAGCACACTG
AAATTATATTCAGTATTCAGAATTAAACTAAACAGGCAACATATTAGAAGATATGACAAA
ATTCATCACATCTAGAATTCCACTCAATTTTTAATCAAGACGGGATTACAAATTTTTTTT
CTCCAAAAAATCTGCAGTTTCAAAGGGCAAAAAAGGGTAAAACTAGCGGAACCTACTGAG
GTCTTTAAAAACCTGTTCAAGTGTGACTCAAAACATCCTGAACATAAGATGGTGTAACAG
GCTTAGCACTCTAATATTGAATCAGATTGTAAGCATTGGTCTTAACCAGCATATGATACT
TAATATAGTCCTCTGTCTTATCCCCTTATTGTCACTGGTTCTTGAATATAACACAGCTTC
CTTATCGCCTGCATCATCTATCCTATTTCCTTCTCACTCTTTCCTCTTTCCTCATCCTCT
c
>NODE_886_length_473_cov_24.251585
GGGGTTCTGTGATTTTCCGTCTCCACGCTCAGTTGATATTTCACTGGGACGAGGATTGAA
CGCCACGGGTGCATTTCACACCCTGAATGAGAGAGGCAATCGCACTCAGCCGACCAGAAC
AATAATTAGAATGGAGATTAAATAAAAATAATTAGAAAAAGTTCATCTAGTTTTGATGTA
TTAATTATTCCCCCCGTGCTTTATTCCACTCTAATTATCTGCTTCAGTGAAAATGCCACG
ATTTTCTGTGAGTCATAAAAAACCCGACATTCGTGTAATTATGTCAGAAATTTGGGGGGG
AACTCGGCTAAGCAGAGCGTCAGCTTTCTTCTCTCCCCTTAGTTTAAAGTAAGTCACTTC
TAACTACTTATAACTTATGAGTTAATGCAGTCCCTTTCAAGACATGGGGTATAAATAATA
GAATGCAATAGGAGATTATTTACTTCGTTAAATGGAGCGTCTCACTCTCTCGCTCCTTTA
TTCCAGCGAGAGTCGAGCCCCAACCTAGAAAGGCATCTGCATTTTCACt
>NODE_887_length_413_cov_42.845036
GTCAACGACAAAAATGTTCCCCTTCTAATTCTGCGACACACTTCCTATTCAAACTCATTT
CCTGGACGTTTGCACGGAAATAACACGGACATTTCTACGTGACCCCAGACGTTCAAACTG
CAGATAGTCTAGATGTTCGCCAGTACCTTCTCACTATGACTATGCTGATTGTCCTCATTT
AGGGTGGTGCTACTGCACGTATCAACGCCAGAGTCTTTAACCTGGGGTTCGCACCATTCT
GCATCCTCCTCCACTGAACGGCACCCAAAACGAACCGTTTTCTTTTGCCCCTCAGATAAG
GTGTTGTGTGGCGAGTCGGGCAAAAATGCCCGCTCAATAGTTTTTCTTTTCCCCCTTTGA
CTGTGCCCTACAGGTATGGGATAAAAAAAGAAAAAGGAAACACATGCAGAGGTGTAAATA
AAACAAAGGAAACATGAAATGACAAGGACTCTGAGGGGGAAGGGGGGGc
>NODE_893_length_521_cov_42.474087
CGGCCGCGGCGCACTCCGCACGTCAGCCCCTCGCCCCCCCATCCCCGAACCCCTTGATTG
AGGGCTAATGAAAAAGCTGTCCTGTGCGTCGCTCCCCTCCCCGTATCCATTAGGAATAAT
TAGGCGGGAACAATTTTGATGCCTGTAACCTCGGCGAGTGTGGCTAATGGCGTTATAAAT
TGCTCCTTGTCCTGGGCCCTGCTAGCGTTTGTCGACGCGCCGCGCGAGCGAGGAGGGCGA
GACGCTTAATTCAAAAGCACTCTGTCAACAGGGCTGATTTGTGTGGTTAATGAGAGCGTT
TAAAACAACAGCCGCGGCTCATGCATCCTAATGCGGCTGGCAGGAGCTGGTTCTGTGCAG
AGGCTTGTCCGTCGTAATTAGCCGCGACAAACGCGCAGGATTAAGGGAAAAGGGGCCTGA
AGGCACGGCACTCGAATGGCCGGCTTGTTACTCTCACTGCCCGATGCTGTTCTCTCGCCA
GTCCCCTTTAAACCGTCTGCCTGTCTCTCTAGCTGGGCCTCGGCACTTTCCCTCTGTCTT
TGGTTCCCTTTCTCGACGGGCTTCTCTTTCTTTCGCt
>NODE_898_length_118_cov_11.889831
ATCATGGAGAAAGAAGGATAGAGATCGAGGAAAGAGAGAGTGGGGGAGAGAAGGGGATAG
AGGAGAAGAGAGGAGAAGAGAGGAGAAGAGAGGAGAAGAGACATGGAGAGGAGAGGGAGA
GAAAGAGGGAGAGAGGGAGAGAGGGGAGAAGAGAGGGAGAGGGGGGAGAGAGAg
>NODE_912_length_633_cov_41.488152
TGGGAACTTAAACGCTGCCAAAGTTAACCCCGGTCATGCCAGCTCAGTTAGGGAAGTAAC
AGCCCTTTAGCCCCCTGGACCCCCCCTGGTTCCTCTGTTGCCCCCCACCTTACCCCTCAA
CCATCCAGGCCCTCCTTTTCCTTTTAGGGCCACTCATCCAGAGGAGGTAGAGGGCGAGAG
AGAGAGGGAGAAGGGGGAGGGAGAGGCTTCACACTGGGTCCCCCTCTTTCAGCTCAGGAG
AACAAGATAATGCCTTTTTTGTGCCACACATCCAGATGAATTATGTGCGCTAATTTGATT
AGGGGGAGATTTGATTAACTGGAAAATGAGGGCTTTGCTTAGAGTTTCACATGCTTAATT
TATCCCTTGCAAAGCAGACGCAACATTGTGTCATAAAACTCTGAAGGCATATGGGAAGCC
TTTTCAGAACCAACAATATCAAGGATTGCCACGGTTCATATTGGGATAATCAGTTTAGAG
CTTTTTGCCAGGCCACAGAATACAAATTGCATTTGGCATCGCCAGTGAAAAGATTGAAAG
CATAATGAAGGTAATGTTGTAGGGAAATGGGCAAGTGGCAAGAATGTGGATTTTTCTTTA
TTGTTACAAATACTTTTTGTGTTTGTATAATTGTTATTTTGGCTgttaggttagtataat
ttttataatcatctacatgtgaatgtcac
>NODE_915_length_501_cov_40.946106
TGGCCAGAATCACTCATTCAACTGTGATCAATTGTTTGGTGAGATTCCATCTTCTGATAG
TATGGCTTACAATATTTCTCTCTGTCTACTTTAGGTTAAGCTGTATTTCACAAAAACCGT
TGAAGATTCTACTAATTCCGAGGCAAGCACTTCAACGTCTGTCACTCCGGATGTTAGCGA
CAACGAGCCTGACCATTATAGATATAGTGACACCACTGACTCTGATCCGGAAAATGAACC
TTTTGATGAAGAGCATCATACGCAGATCACCAATGTTTGACTCTTTTAACAAGGAGAAGA
GAAGATATATACACCAGAGAGAAAAGGAGAAAAACTTGAATATGATATCTTAAAAGAATA
CCCGTTGTCATCCTTTCCTCCCCCAGATGGCAAGAGAGCATCATGTCAAATTTTAGGAGA
AAAAAAGGAATATCCTGACCAATATATTGTTTGTATTTTTTTTTTGGCACGGCCATGTAC
CATACGCTAGGTATTGAGACTGTTGCCCTGTGGGGGAAGGTGCTGTAGCTCTGTGTGTAT
GTAGATATTATGTCTAt
>NODE_916_length_1196_cov_170.916382
CTTCAGTCGGACAGCTTCCCTGACCACCGTGGTCCACCACGGTGTTCTAGGGTTACCACC
CCTTGAGGCACCTAGGACCTTGAGACCACAGCTCACCGCCGCAGCTTCAGCAATAGAAGC
TTTGAACATTGCCCACTCAGGTTCAATGCCCCCAACCTCCACAGGGATGCCTGAAAAGCT
CCGCCGGAGGTGTGAGTTGAAGATCTTTCGGACAGGGGCCTCCTCCAGACGTTCCCAGTT
CACCCGCACTACCCGTTTGGGCTTACCTGGTCTGTCCAAAGTCTTTCCCCACCCTCTGAT
CCAACTCACTACCAGATGGTGATCAGTTGACAGCTCTGCCCCTCTCTTCACCCGAGTGTC
CAAAACATGCGGCCTTAGATCAGCCGATACGATCACAAAATCGATCATTGACCTTCGGCC
TAGGGTGCTCTGGTACCATGTACACTTATGCACCTCCTTATGTTCGAACATGGTGTTTGT
TATAGACAATCCATGACTAGCACAGAAGTCCAATAACAAACGACCGCTCGGGTTTAGATC
AGGGAGGCCGTTCCTCCCAATCACGCCTCTCCAGGTGTCTCCATCGTTGCCCACATGTGC
GTTGAAGTCTCCCAGCAGAATGATGGAGTCCCCTACTGGAGCCCTATATAGGACTCCCTT
CAGGGTCTCCAAGAAGGCTGAATACTCCGAACTGCTGTTTGGTGCATAAGCACAAACAAC
AGTCAGAGTTTTCCCCCCCACCACCCTTAGGCGTAGGGAGGCAAACCTCTCATCCACCGG
GGTAAACTCCAACACCGCCGTGCTCAGACGTGGGCTCGTGAGTATCCCCACACCAGCCCG
CCGCCTCTCACCCTGGGCAACTCCAGAGAAGAACAGAGTCCAACCCCTATCCAGGAGTAA
GGTTCCAGAGCCACGGTTGTGCGTAGAGGTAAGTCCCACCAGATCCAACTGGTATCGCTC
CACCTCACGCACAAGTTCTGGCTCCTTCCCCCCCAGTGAGGTGACGTTCCACGTCCCCAA
AGCAAGCTTCTGCCGCCCGGGTCTGATCCGTCGAGACCCCCCACCTTCACTGTCACCCAT
ATGACAGCGCACCCGACCCCTGCGGTTGTTCCTGTGAGTGGTGGGCCCACAGGATGGAGA
GGAGAGAGATGCCACGTATCTCGTTCGGGCTGTGCCCGGCCGGGCTCCGTGGCAAACCCG
GCCACCAGACGCTCGCTTTCGAGCCCGCCGTCTGGGCCTGGCTCCAGACGAG
>NODE_917_length_675_cov_77.672592
GACTTTAAAAGAAGTGCGGAATAATGCAAATGGGATCAATTGAAGAGTTATGCAGAAACC
TGTAAGAGTAACCGTTAGTTACTGCTGGAAGGCTAGATACAATGGTCGTTTCCCACAGAC
AAGAGACGAGGATGTGGGAGTTTGGGTAGTTTATTAACTGCGGCCCTGAGGGTGGACATG
AAGGGAACAACCAGGAAATGTAAAAAATCCCCAAATGAAATAATAAAATGAGTACAGACA
GAGAGATAGAAGAGGAGTGTGTAGGGGAGGAGGGGATACAAGCACAAGCGCCATGGCAAC
ACATAGAAAGAGGAAGAAAAGAGTTACCCATAAGTAGCCGCCGTTTCACCCGCTTGTCCA
CATCAGCTACTGACGTGGCATTGAACTCAGAGCTCTCAATTGCAGCCTCATCTCTCTCTA
AAACAAAAGTGACAAGGGGACAAACAGTGAGCAGTAAGGTTAATGAGAAGCCCGATGTTC
GCTGCCCGCCGCTGCCCGAGGCCTCAAGTCAAGTCAGCCCATCTCTGCGCTTGAGCGAAA
ACCAAAGCCAATAAGCACGAAGCCATGAAGAAGCCCCCAAAATGACGGTTAGAGTGTTAA
TTCCAAAAACAAATCCCAAATCCCCAGATAAAAAGTAAATAAATCAGAATCAGTCTTTAA
GCTTACAAAAGAAGCAGGATGAGGGTAAGGGTAAAAAAGTGATAAATAAAAATAGGTGAG
ATTTTTAAGTg
>NODE_918_length_489_cov_34.255623
TATGAAATAAGATGGGGACATGTGTGCACATAATAGGCAGGTAAGGAAGCATTGTCCTGC
TCCCCGCACGATTAAATACTATACTGGAAAAACACACAAAGCGGTTCCTTCCTCTGAAAT
TCCCCTTGAATTATATGCCATCACTGTGTGATTGCGGAATATTAAATTAAAGTTGGATAA
GTCCGTGTGGAGGGGAGGCTGCGTCCAATGCGCAACTCATTTCCCCTATTCTGTATCAGC
ATCACTTCGCTCCTCTCTATTCAATGACAATGTGCCAAATCTAGGCATTTTCCAAACAGA
TCCCATATGCTATAAGCGGATCGCTACCGAGACTAAGACAGAGAAGAATAACGGAATGCT
ATTTTACCAAAGGTATATATATTTTATTTATTATTTTTATTTTTTTTCTTCTGATCTGCT
TCCGCCGCCTGCGCGGGTTTGTGCTGTTGGGAATTTAAATGATGAATTATTTAAAGTTTT
AAACAGGTTGTGTGTTTGTAGATGCAAGTTGTGATGTTTTAGTGATCGTGTCATTAAACC
GTCGa
>NODE_929_length_57_cov_54.000000
GTGTGTGTGTGTGTGTGTGTGTGTGTGTGTGTGTGTGTGTGTGTGTGTGTGTGTGTATGT
GTGTGTGTGTGTGTGTGTGTGTGTGTGTGTGTGTGTGTGTGTGTGTGTGTGTG
>NODE_930_length_174_cov_10.201149
GTGCTTTGTATTTGTCTTTTCCATCTACATAAGTCTTGATAGAGTAAACCCATCTACCCC
CCACTATCTTCTTGCCTATTGGCAGTGTTGTCGGGGTAAAGGTTTTGTTCTCGTTTAAGG
ACTGAATTTCCTCATCCATGGCTTTTACCCATTCGTTTGAGTTAGCTGACTCCATTGCTC
CCCCACAACTCTGTGGAATGCCACACACTGCTCTACAGCAGTAGTCTACt
>NODE_932_length_369_cov_38.701897
AACACAAAACAGTCTTCAAGATAAACGAGAGAATCACTACTTTGTGGCTAGAAACTTAGA
AGAAGAGCTAATACATGAAAATTATACACCAAAATGTACTAATACAATAATCCATATTAT
CTGTGTAAAAAGCATGTAGAAAAACACCTGATGCAGTTTGCTGATACAGTCATTGACCAA
TTATGAGAGGTATGAAGGATTTCACAGGTAGATACGTGTGAGAAGGTCCGCACTGGTGGA
AACTCAATAAGCCCAGCTCCCTGCATACACTCACTTCACTGAATGTGAACTATGGCCTCT
GCAAGTTCTAAGGCAAAAACTGGAGGAGCACTTATATGTAACTCTGAAACATCCGCAGCT
GAATGTAAAGACGAGTCCGAGGAGACGCATAGTTTGTCCGATTACAAATGTAAAAACGAT
AACCg
>NODE_933_length_659_cov_49.456753
TGTGTGTGTGTGTGTGTGTGTGTGAACTATATGAAGAAGGGCAATACTATATGAACTATT
ACTCATCACTTTTGGCATATTGTCTGACGCCTAAAATATCTCCTTGTGAATGACCTGTAT
GAACAGGGATTGTGTTTCAATCATATTTATGGAAATAACTGAATGATTAGGAAATTGTCC
TTGGTCAATGGCCATACAGTTGACGTTGTTTAAACACAACCCACTTTCAGCACAATGTCA
CTGACTAAAGGCTAATATTATAATACATTACATCTATTCAGCTAAATAAACTAAAGGGAA
TAATCCTTTGCTTTAAATCTAAACAGGAATCTCCTCACAAATGCCCCACATGCGGAAGAA
CCTTTAATCAAAGAAGTAACCTGAAAACTCACCTTCTTACCCATACAGACATCAAGCCCT
ACAGCTGTGACCGCTGCGGAAAGGTGTTTCGGCGCAACTGTGACCTGCGACGGCACAGTT
TGACGCATACACCGCATCGAGACTACTAGCCTATCTGAGGAGGCTGGTGGACAGCCAAAC
AAACAAACAAACAATACAGGCATAAACAGAGGACACAACAGCATCAAAGAAAGATTTATT
TTGCCGTTGAAAGAATATCAAACCGAACTGTGGACAAACAATAGCCTAGTACAATGGACC
GATTAATAGCGTCTCAAGTGACGGTCAAGGGACCCAGACAGACGTCAAGGAACCc
>NODE_943_length_671_cov_40.000000
AAAGGTCAAAAAGTTGGTTTAATGTTAATAACAGATTTACAACACGTCAATATGCTTTCC
ATCAAGCTTATCAAAAATTAAAGAAGCATAACAATTTCCTTTGCATATTTGCCCTAGTGT
CCATGTTTGTGCAAACGATGCCTGCCCACCGCTTCCATCTGAATCATGAGGTCCAGGGCA
CTAGCTGGCCACGTGGAGGCAGATTGATGTCATTGTCTCGGCACACTGACCTTTGCTGTA
ATACCCGCGGCAGACATCACAAACTCTCACATCAATTTAGCCCAATTGGATGTGGCATGT
CTTGGCTAACTCGATTTGTGGAGAAATGCACCTGTCTCTGCCTTCTCTCCCTATAGATTT
CGCTGAAGTGGGGGTAGGAGGAGGCGTTCGGGGAGGAGGGAGGGTGGAAAAGGGAGGGTG
GAGGAGGGGAGAAGGGCTTGGAGTGGAGCTGCTGGATGTAGCTATCCACCCCTCCCTCCC
TTCCTCCATCTCTCTGCGGATACACGGCCCCTTCTGCAGTAGCACAGCCCCTGTGAGTCT
TCCCTTTCCAAGGTCTGGCCAGAGCGTCTCCGAGCAGCAGAAGGAAAGCTATTAGCCGTC
CGGATAATCTGATTAGGGAAACGTTAAAGGGGGGATGTGGATTTAAACGAGGAGGAGAAT
AAGAAAGGAGGAAAAGTTTGAGGTGTTATTAAGGTTGTTCATTTCTCATATGGCTTGCGT
GTGTGTg
>NODE_945_length_328_cov_25.917683
AAAGAGTTTAATAAATGAAAGTGCAGAGGGCTTACTTTTGCTTTCCCTTCTTTCTCTCCT
CCTCTCTCTCTTTCTGTGAGCAAGAAAAAGCTGATGAGACAGGTTTAGTTTAATCTCAGG
CAATAGAAGTCATTAACCATTCTCTGAGGAATTAAAATATAGCTTGGCCTTTTCTTCTCT
CACTTATCATTAGCATCACTTTAATCTCTCTGCGTTTCACACTGCTATTTTAGTCATTAC
TTACTAGCTTTAGACAACTGAAGAACATGCAACAGAATTTCTCAGGGAATAATTGTGTTT
GAGCTGACAAAATTTAGGGCGTTGTTTACAAATACAAAATAGTCCCTCTGTTTTTTTTTT
ATTAATTAATAATATCAGaaaata
>NODE_948_length_161_cov_7.819876
GGGATGACAGGGAGAAGGGATGACAGGGAGAAGGGATGACAGGGTGATGGGATGACAGGG
AGAAGGGGTGACAGGGTGAAGGGATGACAGCTGAGGTAGCTGGTCGTCTTCGAGGACCAA
GGCAGCAGAAAACCAGGAGGGTCAATTCCAACTCCTGCTGTAACCACCTGTCAGATCTTC
TACTCCGCGGCCATTGTGTCTAATGCAGTCTGTTGAg
>NODE_949_length_144_cov_8.687500
AGGAGGGAGGAAAAGAGGGAGGGAGGACAGAGAGAAAGAGGGAGGAAGGGGGGGCAGGAG
AGGAGGCAGGGAAAGAGGGAGAGAGAGATGAAAGGAGGAACGTCTAGGACAACTTGTGTG
ACAACCTGTTGATACAGTATGTTGCCGAGCAGCAAAATGGTTGCTAAGCTGGTCGCTAGG
CTGTTCTTTACTCAGCAATt
>NODE_952_length_239_cov_44.263599
AGAGAGGCGGAGAGAGCAAGGGAGAAAGAGGAAGAGAGAGAGGGAGAGAGAGGGGGAGAA
AAAGAGGGAGAGAAAAGGGTAGAGAGAGGGAGAGTGCATGATTCAAAAGCACAGAGTAAA
CAAAATAAAAGAGACAAATAGACAGACAGACAGAAATGAGTGTGTGGATCAGATAGAATT
TGACGAGGTCAGAGCCTCTGTGTCTAGACTCTACAGCCCCTAAACTGAAGCTCTGTGGCA
CGATGAGATTAGACACATTTAGAGGGACATTTCTTGGCAACAACTTACGTTATTt
>NODE_953_length_209_cov_87.631577
GTCTCAGCAGAGAAGGGAGACAGCCCATAGAAGAGCCCAGAGAAAGTGCACCCCAGTCGG
GGATGGAAGGCGGCTTCCATCCATCCATTCACCCTGGTTAAATATATTAAATAACCAGGG
GTCCGAAAAAAATATTAAAAAATGCACTAAGTCCAAAAAAAGTGCAATAGGTTATAAGCG
CCACAAGAGGGCGTCCTTGCCCCTGGATTACCAGGGGCACGAAAAATATTTCGAAAATTG
CACTAAGTCCCACGGGTAACCAGGG
>NODE_968_length_556_cov_38.325539
TTCAGTCTTTTACAGTTCCCGTATTGACTGGCAGACACACACACACACACACACACGGGC
GGCGACATGCGCGCGTACACAGCACACACACCAATCCCTCTGGAAACACTACTTATCTAT
TCAGCGCTGGGTTGCCGGCTGCCCGTTAAGAATCGAGTTATGCTAAACAGAGGTTGATTT
AAACCAGGGGTTGACCTATGAACCGGGCTTAGAGGATAATGTCTTAGGCAGGGAGAGCGA
AGTCCTGGTACCATCCATGAATCAGGACCGGGCAACATTATTTCAAAATTGCTTAGCTGC
ATGGAACTCCCTTTAGTGCTGAGCAGACTTTCATAAAATTGATTTTCTGAGTACACCCTT
TTAGCAGCCATAAGCTGGAAATACATTTTTCTCTCCTTTCCTTTCGCCGTCCGCGTGTAA
CTAATGATCCGGGAAAAGGCGTGTGTTAGAAATGCTCCTCGGCAGCCATTTCCATAATTA
AACACTGCTAATTATAGAGCTTTGGCCAACTTTAAACAAACAGGCCCCGTCGCGACGCCG
ACCGGAGTGAAGGAGAAAGGCTTCACGCCCGATGCCTTCCGTTTGGAAATCTGTGCGAAT
CGACACCCGCGg
>NODE_969_length_274_cov_28.266424
GGTCCTTTTGATTAATCTAAATACATACCTTTTTATTACGTTAACGATTTCCTCTGCCGC
CGTCGGTACGTTGCGTGTGGGCTAATACGTTTTTTATTTCTCCCCACAACCCTCTGCTCC
CCTCGTCTCGGTCCCCCCCGTTCAAGCCTCTCCAGTTACTTCAATGCATCGTTGATGAGG
TGAGTCGCCGTCTTATGTGCTTTCGCTTCTAAAGTCATTCCTAATGGGGTGGAAAGCTTA
TATTTTGTTTCCTAATGAAGCACGGTGCTCAGACGGCTTCGCTCGCGCCTGCTCGCCAAT
CCCCACACCACACCCCACCACCCCATACAc
>NODE_974_length_633_cov_51.935230
AGTAAGGAAGGAGGAGGGTGGCTGAGGAGGGAGCCAGAACCAATGAAGTATGGAAGGAGG
AAGGTGGAGGAGGAGAGAGTCAGAACCAATGAAGTAAGGAAGACGAAGGGTGGAGGAGGA
GAGTAGGAGATTGTTAGTGATAGATCCTCAAGAAGAGAGGAGACAGAGTGTGAGAGGTGG
GGGAGTGGAGGAGAAGAGTGGGGGATGTACGGGCAGTGGTGTTTAGTATTCACAGCCGAG
CTGCCCCATCTGCTTAGCACAGCACCCCCACGTCGTATAACTGTCTCCTGGCCTCCCGGT
CACATAAAGAATGCCTCACATTTGATGTAATTCCGCAAAATTAATGACAGCTTTACTTCG
CTATGGGCCGTGAGGGAATGATTAGTGTTTGATCGGCCATCTGATCAGACACTGGCCACG
CCTGAGCTGAGCTGGAAGGCTGGGAGAGATACAAACACGTGGTGCTGCTGGCCGTGGCAC
GCAGAAACAAACCGGCAATGACATACACATGCCAACACATCTCCAGTGCCCTCTGCGGCC
CCGTATCACGCCACACGCGGGGCCAGACGGGTCAGCCCCCCTGTCCTGTCTCTGCTCCGG
TGTGACCGGTCCGATCCAAACAAACACCCGGTGTAGGAGCGTGGATCTTCCACTGGCATA
ATGACTGGCCGCTTTTATATCACACCAGa
>NODE_975_length_736_cov_59.669838
CGAACCAAATTACGAAATTAATGAGGGATATGTTCTTTACCAACTGCCTCCGCAATGTTT
ACCGCTAATAAATTATAATGTAGGCCCTGCTGTATTATTTATGAGCCAATTAGGGGAAAT
GTTACTTGATTTGATGGGGAGCCGACACACGGAGTACATTTAACTAATAGAGAGCAAGAG
AGGGAGGGAGGAGGGAGGGTGAGGGAGGAAGAGTGGGAGAAAGGTAGAGAGAAAGAGTTT
GAAATGGTGAGAGAGGAAGAGGGTAAGGGAGGGAGAGGGGAAGGGAGAGGGTGACAGGGA
GGGAGGGAGAGAGAGAGTGAGGGCAAGATAAGGAGGACAGTTGCAGCTGACGATTCCATA
CGATGCACTAGGATTACGTGGCTAATTGCCCTGTTTTATCTGTCTGTCACAGATAGCCAT
GCATATTTCAGCGTTCCCAAGCACTTTGATTGTTTGCACTCGTGTAGCAGCTGTAACAAG
AAGAGCACAGGCCAGAGTGGAGTGTAGTTAAAAACTGTCAGTAGGGGTGGGTGGGTGTAT
AGAAAACAGCCATTGCACCGGGTAGAAGGCAATTTTTGAAAGGAAGGAAATAAGACAAAT
ACAGTTTATCTTGGCCACGCCCACTTAAAACGCAAAACAGCAGTTTTTATTTTTCGCTTT
AGTTCCATAAACACAGTAAATTACGGCTAATATGATGGACTTTGTGCAACCGTTGTCCAG
CTTGTTTCATTGCACTGTAACCAGAGGCGTCTGTCTACAACGGTCAGCTGTTAATAATTG
TATAAAAGTTTt
>NODE_979_length_705_cov_57.323402
GGTGGTTATATGGAATACAGATGAAGTAATACTGGAGGACGATGATTACTTCACTGGGGA
AAAGTCCAGTGACATTTTTGTCAGGGGGTAGGTACCACAGAGGGCCGTGGCTTTAATGCC
ACGGTCACCCTGTGGGTGTGACCATGTTGCACACTTTGTTTTCTTTCGCCGGTAATTGTA
GTTTTTTTGTTTTGTTTGTTTTTTCCCCCTCTGGTGTTTTGTCTTTGTTTTGTCGTGTCT
CTTGTCTGTCATCTTCTTTCTCTTCTGTGTGTTGGTGCCGTGCTGTTGTCTAGCTTTGAG
CTTCGTGTTATTATTTGGAACACCGATGACGTAATTCTAGAGGACGATGCTTTCATGACA
GGAGAGAAGATGTCTGACATCTATGTCAGGGGGTAAAACACACATGATTCCTTTGCATGG
CATGTACAAAACCCACTCCCTTTCCTAATCACCCCTTTCCAAGCAATCCAACCATTTTGC
ACCCTCTTAACACTAGAAACACCGGTAGTGGGTCATTTGAACCAGAGGAACGTAAAAAAA
TATTTTTGCGGTACTCTATTAAGTTACAGAAATATCCTTTTAGGAATGCTCCTAGATACC
GTATATCTTCCAATAGTAGCCCCAGCGTTTATTGGAAAAATTATTTGGACGCTCCGGCGT
TTAAAAGAGACCGGCGGTTGTTGGAGACCAGCTATTATTCGCCTCGCAGACGGAATGGTG
AGGGGTAAACAGggttcatttcacgttgaaatacggtatga
>NODE_983_length_198_cov_45.550507
TAGATCAATAACAGTGACAGTAGATAGATGTAATGCACAACGCTATGGCCGTGTGTAGAG
TAAACTAAGTGACGCGGTGCTCTTGTTAGGATAATGCGTGCTTCTCATTAGCGAGAGTAA
TAAGTGTATCAAATTCACATAATCATGTCTAATTAGTATCAGTAATTATCTTGTTGGGCC
CAGGAATATTAATCTTCAGGTCCCAGAGGGGAGGGAGCGAAATCACAGTGAGAGAGGGGT
GGAGAGAGGATAAg
>NODE_988_length_214_cov_16.612150
GTGGACAAAAACAATGAAGTATTTTTTAAACAGATGTAGGAATTTTAACATGGGGGATGC
CATTTTATGGATGAAAACCAAAAACTGGATGACTGAGGGTTTACCGGAGTTTTATAGAGA
GATGTTCAGTGCCTGGGGCAAATTTTTAACAACCATAAATTATGATCCACAAGGGAGAGA
AACAATTTTAAATCAGCCTCTGTTTTTAAATTGTAACATATTAAATCAAGGGAAAGAAAT
ATTTTTTAAGAAATGGATGGCAGTGGGGAt
>NODE_994_length_136_cov_101.110291
GGGTCTCAGCAGAGAAGGGAGACAGCCCATAGAAGAGCCCAGAGAAAGTGCACCCCGGCC
GGGGATGGAAGGCGGCTTCCATCCATCCATTCACACTGGTTTAATTTAGGTAACCAGGGG
TCCGAAAGAAATATCGAAAAATGCACTAAGTCCCACTGGGTCTCAGCAGAGAAGGGAGAC
AGCCCATAGAAG
>NODE_998_length_433_cov_46.002308
TCGCTCACTCCTGCCACATGTTGGCTGACACCTATCTAAGAGTGAAAAGATTACAATCCT
GTTCATTAATTTTATCTCCAGACATAAACTTTTAATATGCGCACCAGCGGTATATGGGAC
TTGCAGAGCAGCCTAAATGACTGAAACCTGTAATTACTGTTCCAGCACTTGATTAGAATA
ATCTGATTGCAATTATTCAGTGACTTTAAATACAAGCCCCAAGCTACAGGACAATAATTC
AAGGGCAGTGATTGGGAACGAGGAACGTGGTTCTGTTTGGCTGTAAAATTATGTTTTAAT
CGGAGCCGACTGAGGAAGCCCTACTAAGGAGCCTTTCACCTCAATTAAGAGCCATTTATG
CAGTGATGGGGAAGAACTTTGTGCCGCGATGTGGAGTTAATAACCAGGCTGGCACTCTGT
GAGCCATCACGGATCACAGAGCTAACCTCCCAGACCAGTAAACAGGCGGGAACAGACGCA
CGAAGCCAa
>NODE_1011_length_334_cov_9.206587
AGAGCCGGGTGGTTAGCAGCAATCAAACTCCAAACACTAAGAGAGGGGAGAGATTGAAGG
GAGACAGGCATAAGGTAGCGGGTTGACATGTCAAGAAAACCTGAGGTGAAGTGCTGACAC
GCCAACGTCTTAGCAGATAACGCTTAAATCATTTTCCCCCCATAACATCGGCGGTAAAGG
TTNNNNNNNNNNNNNNNNNNNNNNNNNNNNNNNNNNNNNNNNNNNNNNNNNNNNNNNNNT
GTTTGAAGTTATTTTATGGGATTTCGCTGTAAGGCCCAGAATTGATTTGCAGAAGGGATA
AAAGGGAGACACTTTATCTTCGGAGCTTTGTCGGAAAAAGCTTAGCATCCATTGGTAGTT
CCGCCAATATGCCCGCAGGCTGTGGAGGTg
>NODE_1016_length_301_cov_57.312294
GTGATCACAGTAGCCAATAAGCCCATACCACACTCCTACTGAGAGATGCTCTGTACAGAA
ATCCACTGTCGCTGTCTGGGAGAGAGAAACAGAGAGAGACTGAGAGTGAGAGACTCTAAT
CCAGTGATTGGTTTTTACCTTATCACAGAATTTAAGGAGTGTACACTTCTAAGCTGATGG
ATTGAACCCCTGTTCAATACAGGTTTGCAAAACTGAATCTGTTGAGCCTCCAAGATTTGA
TATGGGTATTTAAAGCTCTGTGCGGCATTAACCGAGAGCACAACAAATAGCCTGTCTTTT
AACTGGGCTAAGGGAATCCAGGCCAGTCTGGATGCAAATTGAAATGATCCGAGAGCg
>NODE_1017_length_445_cov_76.134834
TGTGTGTGTGTGTGTGTGTGCACGCCTGTTTGTGTTTTCGCCTCATCTTCAACATGAAGA
GAAAAAAGGACCATGTCATTCTTCCACAACTTAATCAGGAGCTACACACAGGAGAGGGCT
ACGGCGGCACGGACCTCCCTGATCATGATAATGAGGTCCCCTGGCTATGCAGTCATTGAA
GTATAATTGACTTGTTCGTCTCTTATTTTCCTAATGGACACTCTGACCCAGAGCACGTTT
ATTTCGCTATGAGAAATGTCAAGAAGGATTGGAAGTTTTCTCAGCGGGCCCCATTAAAAC
TGAAGGCATGCCACCCTGTCTCCGGCCAGCACTGGCTACTATTGGCTCCCTGGTTCATTA
TGCAGATGCCAAACGTAAATAAATGATTTGCAGATTTGCTGCCACCACCAAAACCCTCCC
CCATTCCATCTACAATTTTTCCTTAGATTTGGAAGGGTTGATGTTACCAAAAACAATTCA
AACAAAAAGAGGACTGACCGa
>NODE_1018_length_565_cov_65.359291
GGCAATTAGGGCCCTTTTATCTTCGTTCCGTATGATGTTGCAGGAGACCCATGATGCAAC
GGGGCTAAGCTGCCGTACCTTTGCCACGTCGCCTCTCGGAACACCGTGCTCGCCATGCTT
CGATCTGCGGCACAGGGCCTTGAGGAACCCCGGCTCGCGGCTCACCGACCCCCCGGTGGA
GTTTTGAGGACCACTTTGGAGCTCTAAACCACTCAAAATGTGCCGATAATTTTGCTTGCC
AGGACACTCTGTGCCTGGTGTCACAAGAGTGGCCTCCCGGGAGCGGATCAGCCAATGATA
ACAAAGTAGCCAGATGTCTTGTGCTGGCAGGGTCCCAGCAGCTCAGACAGCGGTACGCGG
CGGCATCCGCTTTGGGCCGCAGATCAAAGATACCTGAGAATTACTTATGGGCACAAAATA
TGTGTTGCTTACTCTACAGTTCCCATTAATAACAATCTGGGCGGAATTTGTATTTCTAAT
TAACTGGTTTCTTTCGGCGTTGCGCAAAAAGTCCTATAGGTTCCTTTTCCTCGGCTGCAG
CACATTTTTGCCTTCTTCTTCGGCAGGCGAACGCGAGTCAACAAACAGGAAGTTGGGCGC
GGGCAGCGGCTCCCCCCCCCc
>NODE_1020_length_192_cov_8.750000
TATAAGGTGCACGTGTCCCTCACTCAGAAACACGATAGAAAGAGAATTGCAATGGGCTGC
TTGAGACTGGCCAAGAAAGTACCGGCCACTGCTGTGAATGGCCAGGGCAGATCAATTTGA
ATCATTCCAGAGAAAAAAGTCCATGGGTCAACCTCGTTGTTTTCACTCGTAAACCCTCAC
TCAGAAACACGATATAAGGTGCACGTGTCCCTCACTCAGAAACACGATAGAAAGAGAATT
GCAATGGg
>NODE_1021_length_77_cov_14.610390
ATTAAAATGGCACCATATCTACAGGTAACATGTTTAGTCATTAAATACCACCATATCTAC
AGGTAACATGTTTAGTCATTAAAATGGCACCATATCTACAGGTAAcatgtttagtcatta
aataccaccatat
>NODE_1041_length_1048_cov_40.282444
CAGGATACCTGAGAGAGGGTAGGCTCTGGACCAATGCGAGGGAAGGGTTCTGTAGAGCGA
GCAGGCTCTGGACCTATCAGAAGGGAGGGTACTGGATAGAGGGCAGGACCTGGACCTATC
AGTAGTGAGGGTACTGTAGATGGAACGAGGCTGGTTATTTGGCAGTTTTAGTGACGGGGG
TCGGTAGGGAGAGGGGTGGGTCAAGGCGCTGTATATGGGAGCTTTACTTATCCTCACATT
TCTGGCTGGGGTACGCACCATGGGGGGTGCAGTGGGCGGAGTTATGATGGCGGCCGGGGG
CAGACTGGGCGGGAAGGGCGTGAAGGTGTGCTGGTGGGTGTGTTGGTGCTGATGCATGTG
CTGGTGTTGATGAAACTCCCCCCTCAAGAGTGACACGGGGGCCAGCGGGGACCCCGCAGA
GGACGGCCCCCGGTTCCGCCTCTCTGAACTCTGAACTAGGAAGCGGTTGTTCAGCTCCTG
CCGCAGGAGGTCATGCTCTGTAAAAAAGGAGAGCGAGAAAAGGGGGGGAAAGGGGGAGAC
ACAAGAAAGGCACGAACGCCAGTCAGTTTTAACAACCGGGGTAGAGAAGAGAAAATAGTC
ACCTGGCATTCTCTGTTTCTCCAGCTCATGCTGTGAGGGTTTTCTACGTGAGGACTCATT
GGTGGCGGTAAGAGAGTTGCCTGTGACAATGTGCCAATCAGAATCCCCGAATGAGGCTGG
CAATACATGATTGGTTGGTTGAATGATATCAACAGGCTGGTATCTAAAGACAAGAGAGAA
CCAAGAGTCACCTCAGCAGAAAACACAGCAACCTAATCCCTGCACTCAATGCTACTAATG
CGAGCTACATTGGCTACTATTACTGTGAATGTCTATTACATTACAATAAACATTTAAAAA
GTAACAATGAAGAATAATTGACAAGAAACAATTATTCCCTCTATACAGTAACAAACGTAT
TACGTTTTGCTACACTTTACATATATCATGATATGCAAATATATATATTACAACAAGAAC
ATAATAGAAGAACAAAAAGGCAGCTTTAATAAGAAAGTCTTATGTAATTTTGTCTCGTCT
AGCATGATTTCCCCGACCTGGCAt
>NODE_1042_length_600_cov_27.768333
CTTCACTTCCCAATTTAGAGAGAGAGAGAGAAAAAAAGTTGCCATCCGGTTATGGTCTGA
GCGAGAATTGTTGCTGCAATGTTTTGCGCCAAAGCGTAAATGCGCCTGTGCATGGGTTGA
TGCTATACAGTCAGGTTATCCATACTAGTTATAACGTATCTAAATGACTCCATAAGAAAC
AACGACCAAGTGACTTCTACAATGGACTGTACGATAAAGGTAGGCGTTTGATCTGGTTTT
AATCTCGCTTGTGAGAACGATACGCAGCCACCCACTGAGTCGGTTAGCAGGTCTCTGTGT
TTGCTGAGTGAGAGAGTCAAGGCGGTGATGCGAGGTCCCCGCTCTTTCCTTCTTGAACAA
AATTTCCTCTTCCTTCCCGTTCGTGGTTGTATGTCGGCTCTTTAATAACACAAGTAACCA
CTACATCTTTACACTCAGATACAAACTAAATGGTGTCCAGAGCGCGTAAAAGGGCATGCG
CAAAACTCGCGACTTTGGTTATAGTTTAATCAAGATGTGAACATGCGTTTATGGGTAAAT
AGCACATGATGCTATGCTATAGCCTAAATAAAGCAATTGACAATTTAAAGAAGAAGTGGT
GCACTTGACTCGATACGCACTAAAGAAAATAGGCACATTACGCAGAATAACCCATc
>NODE_1046_length_464_cov_44.118534
GACTTTAAGCTTGTAGTTTTAACTTATTGTTAACTTAAAAACTATTTATTATTATTATTG
CCTCGTATAAAGTATGTTTTGTGTATATTTATGGTTTATTTCATTATATTTGCAAGTTTA
AAAGATTTTAAGTTTGCCAAAATTGTGGTTACACCATTTTTTTCTTAAAAAGGGAACAAA
TAGATTAAAAAACAGCTTTAGAAGTACGATTTGGAAATGTTCTCCATAGTCAAAGAATGC
ACTGCTATATTTAACTAATTGAAGTGTATAAACATACATGCTGTGTGCTAGATGTTATGC
CTTTACTGCCTGTGTTCTGTTTGTCTTGTTAAATGAAAACCTTTTGATTATTTAATCTAA
TCACAGTCTTGTTTTTCTGTCTGAGAACCCCTGGGGTGTCAGTAAAGACATGGGCGGGGC
CTGTGACAGGGGTGTGGCCTATTCCATAGGCTCCGCCTGAGGCTCTTTGTGTCCTCAACA
TGCTTTTCCTCCTACTGCTGACATACAGAACTGCTTCAGt
>NODE_1047_length_457_cov_49.056892
TTGTCCGGAAAACGGGTCATCGATCAAAACGGGAATGCTTACGTTCACTCGGGCTTTGGA
GCCGTTGCTCCGGGAGGATTAGTCTATAGTCATAATTGATTGGTAGAAATGTTGATGTTC
GCACAGGCCTGCAGCTTCACGTTAGCGAACGGGCTAATCATCAGAAAAGCTGGCAGCTGA
ATAAATCCAGGTGGCGTGTGTTTAATCTGCCTAGAATGGCATGTAAAAGCTGTCAAGTGC
GGGCGGCGGTTGTGTGTGTGTGGAGGGGGGGGCGGGGGGCCTGCCCTGCACCTCGCTCTC
TCCCAGTGGCAGGAGAGAACAAACATAAATCTTCTTCAACAATCTATTTTCCATCATACT
TATTCACAAGGGACATCTCAAAGTGGTCTTTACCCTTTCTGTCAATGGCTGCCCTCATCC
ATCAATTTCATAGAGAATTATACCCCAGATCGATGTAGTTCGCGACCGCCGAGAATTTGT
GCGGAACCCCGGCGGACGACCGCCTCACCGCTt
>NODE_1048_length_703_cov_29.378378
CAGCGTTTGTTTGAAGGTGGTTGAGCTTTTGTTTGTGACTTGACATTGTGCAGAGAGACA
GATCACATCAGAAGAAAGTATTTGTAAACCAGTAGGATCACATTACCTACCTCCCACCTG
AAACACAATGGGCTTGTTTCTTTGGTATTAATAACCAAGCCTCACCTATACAAAATCAAT
TTGAAGGTAGGACCTCTGCTTTTACTCCTGAATGGAAGGGGGAAGAACTATTAATTAAAA
GTGGAACAGGTTCTTATTTTAGTGGAAAGTGGAAAAATTATGAGCCTTTGTTGAGGAAAG
CCCAGGAGCAAAGCTTTCATTAGCCTACATGCATGGCAAAAGCAATTCATCAACTATAAT
TTTCTCTCAATGGGCAAAAAAGGAGGGATCAACCTCACTGCGCTATTTATGGAGATTTAC
GGAAGTCTGGGAAATGCTAATGTGATTAACATTTATCTACAACATGTTTCGAAATGGCCC
TCGTGTCCATATTCGCAGCGAGATTAAGTATTGCACATCTCCCAGAAAAATAAAAATGCT
ATGTGGTGATATCAAATCTGCTTTGCAGAGCAGGAGTAGCGCACAATAATGAATTTTTTG
GGGAGAATTCTCTGTCACATTAGAAGAGGATTTCCTCTCACTCTCTCTCTCTCTCCAACC
CCCTCCTCGCTCTCTAAATATCTCTCTTTATGTACGTCTGTCCCCAGATGAAGGCTCGGC
GAGCAGAGCGTCTGCTTTTGTCCTACCGGAGTGTCTCTc
>NODE_1049_length_109_cov_78.844040
GTTTTAGAGACCAAAACATCTCTGATCGAGCACTCTTCCCATGACGACTCCAACAACGAT
GCTGTCGTCACACAGGTAAAGGAGTAATGTCAACTGTCATCACAATCTGTTCTAGTCTTG
CCCTCATGCTGCATGTCAAAGGCTCACACACACGTTTCTAGTCTT
>NODE_1060_length_195_cov_34.384617
TTGTGTTTTGGGCGCTTCAGGAGCCGCGCCCCTTGGTGGGGGATTCTGTAAGGGACAGAG
CCCTGTCCTCGCACTCCATGGTGGTGATGACACCTCCCCCGCATCCGGAGAGAGGGAAAA
TTAGGGACTTGTTCGTTCACCTGTGTTTTTGTCCGCACCTGTGTTGTGTTTGCTCGTTAG
TCCCTGTACTTAGTTCTGTCGTTTCCTGTCTTTCAGTGTCGGTCATTGTTAAGGTATGTT
TCTCTTGTTTT
>NODE_1061_length_156_cov_7.205128
GCCCCTCTCCTCGTGTGGCCTTAAGCTCATCTCATCCTGGGTCTCGAGTTTCCACCCCTG
CCTGCATCTGCTTCTGGTGGCTGGGGAGTGAGTGAGTGATGTGGGTTTGTGTAAATGATG
ATGTTGCCACTGTTCAAATGACCTCCACCGGCAAGAACATTGGTGCCCTATGGAGTCATT
AGTTGACACACTGCATAATAGCAGATGTGGCc
>NODE_1062_length_382_cov_113.366493
CTCCCTCCCTTTACTCTCTAGTCCCATACCCAGGGATGGAGTCATGTCAGTGGGGGCAAT
TTCTCTGTGTGTCTCCCTGTGACAGGGTTCCACAGGCCCGGGTGACCTTGTGACCTGTCA
CAGGCCCATGCATGAGACCCAGGGCCCTGACCTGTCACCCTGTGCCCAGGATGAAGTGAT
GTCACTGGGGGTGATTCCTGTGTGTGTCCCCCTGCCCTGTTATGGGGGTGACATTTCTGT
GGCCATTCAAAGTTGCTGATCTGACAACGGCTACCTTTGTCCGGGTACCAGCGGGGGAAC
CGAACGTCACACACCCACAAGCTTGGCATCATTGTAAAGGGCAAAGCCCACAGATTTACC
CAGACTTTGAATGGAGAAAATCGGATAAAGTATGCCCGAGTAGTGGCCCATGGAACGAGG
TCACTACACCCGAGCAGC
>NODE_1063_length_164_cov_14.237804
CTTTGTCTCCCTCCATCATCCTGAAGATCCAAAAGATGGAGATGGAGAAGGGGGAGGTGG
GATGAAGGGGGGTGGGAGGAGGTGGGAGTACGGTCACAGGGGGACGGGTGAGGGAAGAGC
AGATGATTAGGGGAGGAAATTAATTTGTGCCAGAAGAGAAGACAGTTGAAATTGGGTTTT
CTATTTTGCCCCCCCGGGGGGAGGGATTTAAAGACGTGAc
>NODE_1065_length_435_cov_33.827587
CCACCTCCTATCCCTTTACCACATCCCCAATGAAATGGAACTGTTCTCTGATTGGTCTTC
GGTATAGTGAGGCCCCTCCCACCTGCCGCCTGCCAACCCCAAACAGAAAGAGAGTCAATG
TGAAGTTCTTAATAGATATGAGGGCACATTTCACAGCTCTGTGACTTACAGAAACCCTAT
CCTGTGATTAGTCAGTGCTTTGACATTATCTTAAGTTCCTTGTCAGAATTAATTTAGTGC
GGGTGGGCTCGAGGTCTGCCTGTCACGCTCCAGGGAGAGGGGAGCAGGGAGAGGGCAGGA
ACAGATCCCTTTTAAATAAGCCCCTGCTTTAAACCTGAATGGCCACCCGAGAATCGAATA
TCTGCCCTATCAAAGGGCCCTATTCTACACCAGGATGACAGTGAAAGGGCCTGAATGAAC
AGCCTGGAAACAGATCCTCCTCAGCTTGCCTGTGGTCCACCTGAGTGTCCTTAAGCATTC
CATTAAGATGg
>NODE_1066_length_57_cov_75.105263
TTACCTATCAGGTGTAAATTTCCAGGCACTCAGTTCATTTTGGGCTTGCTCCAGTTTGTC
TTTGTTCTCTTCCAGTTCGCTCTTCATCTTGAGGAAAAACAAGTTGACCCCGG
>NODE_1077_length_405_cov_83.274071
AAGGTGCCGATTCACACACACAGAAACAGACAAGTGACATCAAACGGTAAGAGTCAAACC
AGACGACACCCGGGGAGAGGCGAGAGAAAGAGAAACAGAAAGGGTGTGCGAAGAGCCAAA
GATGGAGAGACGTGAACGGTGGCGAAGGAAAGGGCGGAGGGTTGGGGGGGTGGGGGGTGG
TAAGAGAGGAAGAGAGGAGAAAGACGGAGAGAGAAAGGAGGAAGTTAATTATGCATTCCG
AACCTGGTCGATGTAGTCCTCGGGGAATCTCCTCCGCACCTCCGGATCTGTAAATAATTG
ACAGATAATATTAATTGGCTTTGGATTAGCGAGCAGGCCGAGTACAGCCCATTAATATTA
GATCACAGGATGATAGGGACCCAGGCAGGGGATCCGAGGAGGGCAGCTGAGGCTGCCTGG
CTGATTAGGGGCCAAAGAAGGAGGTGTTCATACCCCCCCCC
>NODE_1078_length_215_cov_24.386047
AGAGCCCCCGGGGCCCCGTGGAGGAGGAATGCCAGGCCAGCTGGTGGTCCTGCCTGTGGT
TGGGTGGGTCTGGTGGGTTCAGTCCCTCCTTCTGCTGCCTCTGACATATCTGCTGTGTTT
ATTAAGAGGATGACAAGTCTATCAGGCCCCATAAGCAGGCCCTCATGCGCAGGAGTTCCT
TTGTTACTTTGCGGGGAGTGTGTCATCAATCTTTCTGCCAATGCTCCTCTCCGGAGCTGT
TGATGGCAAACCCAGATTCCCTTCCTTTCTg
>NODE_1079_length_198_cov_10.075758
GAAGGAGACATATGACTTCAGTTATACATCAGGATGTGTGCCTCTTTTAAAACCAAAGCA
GCACCTGTCAACATCTTTTCATTAAATGTTCCCAGATACTTCTGGAGCTAGCCAATACAC
CCATGGTGGATGACAGTCAGCCACTGGCCCCATCAGATAGAGCCTCTCTCCGTCTGGAAA
GACATTCCTATCTCTCTGATCCTGCTCTGCACGCCTGACTCCAGCCGGCTAGGCGAGGAG
AGCAGAGGCGGGGg
>NODE_1080_length_697_cov_65.229553
GATGAGTCAATTGTTCCATAAGAAAGGGAGAGAAGGTGTACTTCAGGCGGGAGATTTATG
TTCGCCATTTGTTCATATTCACATGCTACTGAATACCCCCCAATACACATGATGGTGGCA
GCTCCTATCAGCTTTTCCACAGACCCACAGATCACTAACCGCCAGCGGGGGAATCGCACT
CGCAGGACAAAAAATTGAGGAGAAATTAGCTCCAACAGTTTATTGATTTTTGCTCAACAG
AAGCCTGTATAACAGCTCTATTGCCCTCATAATGATTAGTGACAAAAGTTTAATTAAGCA
ATTATGAAGCCAATAATAGAGTTGTCTGGTTTGCTTAGCTTGAGCCTGTTTAGGACTTAT
CTCCCGACCACACATCACAGCAGCTGGAATGTGCTTGAAGAGATTAATGCTGCCAGAACA
CAGATGCCCATTTTAATGTCTCCGTGATGCCGTCGCAATGAAGTTCACAACACAACGCTT
CCCTTTATCAAATTACAAGTCTGCTTTTCATGAATATGGAAAGGAAGAAAAAACCTCTAT
GGCTTCAAGGTGTAATTATAAAGACATACAACAGAACGACACACAATAGTGATTTAGTAA
TCTCCCAGTATGAAATATGCATGATAATGTGTTAGTGAATAAAGACTGACAATGTTCTAA
GAGGCTTTAGCATTTTACAGCTACTCAAGACAAATAGTGGATATTTTTGAATGTTGCTTA
ATGTTTTATTTGATTGCTCTTCTGTATTTTTTt
>NODE_1086_length_427_cov_32.412178
CTTTTAATTGAAAGGAAATTAAAGACGCATCCACATCCGCGAGTGACAAAGGAAGATCAC
AAGCCTTCGGAGCGATGACGGCTTTTGTTTAAGACGGATTTCATAAAGAAAACCCCCCAC
TGATAATGATAAAAAAAGAAATCTTGGACATTTCTCCAAATACAATTACCTCCGCATCAC
CTGATTCAATCAAAAGCATTTGCATTCTGTTTGCATCCAGTGTTCCGTGAACCAGTAAAC
AAGACAGGGGGAATAAATCTGATGTGTTTTCCCGGTTCTGGCTGCTCCTCTGTTTGCTAC
ATTTTTATCAGAATATTTTAATTTTTATGAATTTGAGAAAAAAAAACACAGCAGAATGCG
CGCGCGTATGTGAATGAGTGTTTCCCCCCCTTCCCTTCGAACGGGGGTTGTCATATCGAG
TCGAAACGGGAAATGTTTCGTCCGTGTTTTCAAAACAGATGTTGCTTGGCTGGTGAGCAC
TTg
>NODE_1087_length_180_cov_23.194445
CACTGTCTGGTTTCGGGTGCCCACTTCCTGGTTTATGTTGGTTACAGCTGTTGGGGATTT
GTAATCACTGGGTTATAAAGGGATTGCCTAGATGTCACTGTTTGCTGTTCATTGTTACAT
GTCACAACGTTATATGTAGGTGAGTGTTTGTTTGAAGACGGGTTGTTAGGGGAATGTTTA
TTATAAGACGCTATACGCGCACTTTCATTTATCCTTTTCACCAGTCGTGTTTGTCG
>NODE_1088_length_206_cov_41.169903
GGAGGGAGGGAGAGACAGAGGGAGAGAGGGAGGGAGAGACGGAGGGAGGGAGAGAGAGAG
GGAGAGAGGGAAGGAGGGAGAGAGGGAGAGACGGAGGGCGGGGAAGGCAGGGAATTCCCT
CAGCAGTTGTTATTGATTCCGCTGTTTACGGACGGATAGTTTAGTGCCGTTTACAATACA
GAACAGATGCAGCGACTGAGCAAAAAGGTAAACAATTGCTGTGTGGCTGTCTGCCAAGTC
CCCGGCCTGCTGTATTAGACAC
>NODE_1092_length_640_cov_27.332813
GAACAGACCTCTACACTGATAGACCAAGCAAACACCAGAACGTTAACATGGTGTCTTCTC
CATCCATCCTCTTCATTTCCTGGCCCTCCACTCTCCTCTCTGTCTCTATTTGTCTCTCTC
TTCTATCTTACCCTTATCATCTCCGGTGCCTTTCCCCTGTCCAGACCCTTTTCTATTCAT
TCTTCTCTCTCCTCTCCTCCCTCTCCACAGTCTCAACACCTCACCAGAGTTTCTGAACAA
CATGTGTGTGTCAGGAAGTTCCCATGCAATCCTACATATGGCAACATTTAAGGGCTTCTT
TTTTTCCATCAGGCCAAGCTTTAACTTAATTTGCTGTTCCGCCATTGGCAGAGCCGGCAT
ACAGTAAGAGGACAGACCAGAAGTGTATAATATAAGCTCTAAACAGAGCTAGAGGTCGAG
CAGCCGAGTACAGCCGAAGACACAAATATTCTGAAGAGTTTCTGATGTTACACTAAGAGC
CTGTCTTCAGACGAATGCCTCGGAGCGTAGACTGTGGTTGTGTTGCGAGACGAACAGAGA
TAATATCAAACATTAAGGACCTTATGGTCCCGTAAACAGAGCATAGTCCAAGAACATTGA
GTGAAGTACACATCAGCTCCCTCAAAAGGATTCTGTGAGGCATTATCCAATGGAGCACTT
AATGACCATAAGGGGACACAGTCTTGTATGTGGTCa
>NODE_1095_length_93_cov_14.000000
GTATATAAAGGAGAGGGATGAAGAGAGGAAATACTGTATATAAAGGAGAGGGATGACAGA
GAGAAAATACTGTATATAAAGGAGAGGGATGATAGAGAGGAAATACTGTATATAAAGGAG
AGGGATGACAGAGAGGAAATACTGTATAT
>NODE_1098_length_834_cov_24.281775
CTCTATGGTCGTAAATTTCCGTTGTAAGGGCTGCTACTAGTGCTGCCTCGATGGGCGTGC
ATATACGTTCCAGTGGTGGCTTGCTCAATTGTTCCGGTATTTAAACCGTGGCGATAACTC
ACCGGTGTTAACGTGGACCTTCTTCATCCAGGGATAGACCACCGGTTCCTTGCTCTTCTG
TGTGCTGGGATACGACTCAGCCGCGAGGCTGCACTCTTTGCTGAGATCCGCCACTGCACC
TATGTCTGGGACTGGGTTGAGGCGAGGACCATGGTTCTGGCCAACGGGTTGAGGTTGTGC
GTGATGTCTGCTGGTGAATTCGTCAAGCCCGTTGCTGGGGACATTGCCGTAGTCGTAGCT
CGGTTCTGTGTAGTTTGACCTCGGATACGACGCCTCGTCGTGGTGGGGAAAGCCCGTCTC
TTTTGGCCGTTCGTAGTACTCAGTAGGGGCGGGGATGTATCCGTTCTGTTGATATTCGTC
GCATGGAGGAAAGGAAGGTTCGATATAGTTCGAGTTTATCAAGTACGAACTCATGATCAT
TAATTTGTGAAGTGCAACAATACTAATTTTTATCGCGCTGTCGTTTTTCTGATCTCCACA
AAACCCTCCTACTCTCTGTCAAATGTACAAAGTTGTCTGGTCACGTGTGGAGCGCCACCA
ATCACCGGGTCTCCTGTGGGCATCATGTAAACCGGAACCAATGGAAAGCTTGGCATTGGG
AAAATGAACAGTGCTTGGAATAGGCTATGTTGGTGTTTTCTTTATGAAATATAAATGAAG
AAAAAACAATCAAGTCCGTTTGAAACGCAACAAACAGAGATAATGAACATGTCTCCAGCA
TAAACTCTCGGGTTGTCTTGAGAAAAAGATTACACTGGGCCTGTGTAACt
>NODE_1099_length_252_cov_10.742064
GCCTTATTGGATAATTCTTAATTTGGCCCTTCAGCGAACTGCAACCACATTTTATCCAGT
TCCCAATTACCGTTTCATCTGGAGGAGAAGGCGAGGCGTCATCTCCAGAAGGGGAGGAGT
CATCGTTAAGAAACAAAGGCTGTATGTTGTGGGGGGAAGAGGAGAGAGGTGCCCCCGGGA
TCTGATTGGTTGACACCTTTTGCTCTGCCTTCTGTCCCTAAGCACAATGGGAGATGCATC
ATAATTAACTCATATGCTAATTAGTTCAACGCTTCATTGTCTGTTTGAAACATAAATCAC
ACAAAGAt
>NODE_1101_length_57_cov_20.035088
GGGACAAAAGACACATAGAGATGGAGGAGTGAGAGAGAAGGACATAGTGTTATGACAGGA
TTGGAGAGGGACAAAAGACACATAGAGATGGAGGAGTGAGAGAGAAGGACATA
>NODE_1113_length_57_cov_92.087723
GTCTTCGGGTGTCAGAAACACGTTCTCCTCCCAGCTGTACTCAGGTGCCAGGAAACCCAA
GCTCTTTTTAGCCCTGCTCGTTGCCCTCTGTTCTCAGAAACACACTGTCCTTC
>NODE_1114_length_832_cov_63.080528
CCGACTTACGCTTTTGTTATTCGCTCGGTCGATCCTTTATGTTAATGACAAACGTTAATT
GAAAAACAAATGAAGTACACTGCAATCCAAATTGGTGAAGATTGGGCAATATGAACTGGC
AATCACTCAGAGAGGGCGGTCTGACCTGGATCTTGTGTGTGGGTAGGGTTGGACATGGTT
GACCAGGGGCCAGTTTACATAAGCCAGGGGACGGGGTGGGGCCAGTGAGGGGGAATAATA
GAGATAGAGGTGTTTAGGGGGAGGGGGGGGGTCTTCGTTCAGTTCAGGGGCCTTTTCCAA
GAGCCGTAATCAGACATACGGGATGAAAAGGCTGATATTCAGGGAATTAGCATGATAAGC
GAGAACACAAAATCAATCCCCGTCCTTGTGAGGCCTCCTCTGATTGCTTTGAACTGTCAG
AAAAATGGCAGAATCAAATCGAAAGTGCTCGAGGTTACGGGAGTGATTTGTTCAAGAAGA
GATCGCTGGAGCAATTGACACAGCTCTTGAGACAATAATTGGGTTATCAAAGAGAAAACA
GTTCAAGTACCAAAGGGGTGAAAACCTATTTGCATTGGATTTTCATACGGAAAGAGACAC
ACCTCCGTTTTAATGTCTTCATTTTTGATGTAGTCAAGGATTACGACGGGCCTGGAATTG
CGCCCATTATCATCAGAAAGTTTGTTGCTTCCGTGTGCCACCTTTGATTAACCGGGGGTC
CGCTTTCTGCTCATTTACAAGACAATGTATGACATCCCTGTGTCTCAAGATGTTCTGAAG
TGTGAGGACATGTAAATATACTGGATGCATTTACTAAACCCACATATGCTCATGGGCGTC
GTGCCCAGCGGTAAGAGGGGGTGGGGGGTGCAGACATTGGAGGGTCGt
>NODE_1116_length_57_cov_30.508772
TGTCATTGTCTCCTCCCCTTTTCCACCAGGTGTTCCCTATGTGCTGGTTATTCCCTTGGC
TTTATATGTCATTGTCTCCTCCCCTTTTCCACCAGGTGTTCCCTATGTGCTGG
>NODE_1124_length_441_cov_27.269842
CCCGTACGACAACACACACAGTAAAACACACACACACACACACACACACACACACAAGGC
AGTCGTGGACTAAAACACGGTATACACAGACATGCTAAATCACACACACATATGCCTCTT
TCAGAGGCGTCTCACCCTTTCTCTCTCCCTCCTTCCCTCTCTTTCTGGCTTTTTCTCTTT
CAACAGAGCCAGTTAATTACACCCTACCGCTGCAGGCAGCTTCAAACCACCAGTCATTTA
GAGTTCTATTACAGTAAACTGTTCCACATGTGCATCCCAGGCAGGGCCAGTCAGTCAGGC
ATGTAGGCAGGGAGGCAGAGCGGGAGGGATGGAGACTGGGAGGGAGAGAGACTGGGAGGG
AGGGAGAGAGACTGGGAGGAAGAGAGACAGGGAGGGAGACTGGGAGGGAGACTGGGAGGG
AGACTGGGAGGGAGACTGGGAGGGAGACTGGAGGGGGAGACTGGGAGGGAGACTGGAAGG
GGAGACTGGGAGGGAga
>NODE_1125_length_568_cov_32.626762
GGAGGCGCGGCCGACTCGGGCCCGCGGGCTTCCCCGAGGACCAGGTGTCAGAGTTGTCTA
TCAGAAGGCTGAAAGGAGAAAAGGGACGTGTTGCCGGGGCCCCATTGTGCCACAGTTGTC
ATTGAGTGATCGGGCCCATTTGGTCGCCTTTCACGGTGAATGAAACCACCTGAATGGATG
AAAGAGAGACAGCCTTCCTCGACAAACAAGTAGCCCTCTAGAATATTCATGGAGGATCTG
CACGGGAAAGATTAATGTATTAGAAATTAAAATGGGACCCCGGACGTATGATCTTGCTCT
AACACTTGGCCAGACCCGTGTCACCCGTCGCTAGCTGCCTGAAGTCACGGCGCCCGAGCG
CTGCCAAGGTGGCGAGGAATCATTAAGCACCCGGGCCATTGTGTGAGCGGAATAATCAAA
CTTTACCCTCCCATTCTTCCCAGCGTCGCGCGCCGACAATGAATAATTCCGGAGCCATTT
GCAATGTTAACGGCACCTATCTGGGCCATCCACGCTTTTACGATAAGAGCTCCAAATATG
CATTTCAACAGTCCAACAGAAGCCGGTTCGGCGGCGTTTCAAAGGACACCTGTCAGTCAA
ATGAAAGACCTGTCAGTCTCTGtc
>NODE_1126_length_1333_cov_54.483120
GTGTCCTTTTGTGAATCTTTAGATTTTCCGACCGAGCGAACACTTTTCCACATCCTGGGA
AAGGACAAGGGAAGGGTTTCTCTCCCGTGTGAACTCGAATGTGGTTTATTAGTTTATACT
TCGCCTTAAAAGCTTTCCCCTCGCGCGGACATTCCTCCCAGAAGCAAACGTGACTGCTCT
GCTCCGGTCCCCCGACGTGCTCCACCGTCACATGGTTGACCAGCTCATGCATGGTGCTGT
ACGTTTTGGAGCAGGGTTTCTTCAAAGTTTGCTCCTGGACCTGGTCAATCCATTTGCAGA
TTAACTCTTGCTTTATGGGCTGCCTCATGTATCTCAAAAACGCCCCCGCGGCTCCGTGAG
GAGCAGAAGTGATATTTACATTGAGGTTCATGGAGTTGTAGCTGTGAAGGGAAGAAGGTC
CATAGTGCTCGGGCCTGTGGCTGAAGTGCTCTGGCCTGCCGTAGATGTCCCCCGGTAGAC
CCAGACGCATCTGTCCGTTGAGGGCATGGTGGTGGTGGTGGTGGTGGTGGGCACCTGGGG
CTGCCTGGTCGTGGAGTCCAGAAAAAAGTGGATGGGCACCAGTCTCGGTGTGCCCATAAG
CACCTGTTGGGGAGATGAACATGCCATGGTGATGAGGGGAGGAGGCGGAACTATGCTGGT
CGCCAAGTGCATGCATAGCCGAGGCTGAGAGTTCTCTCCTGAGGATGTAGTCCCTGCTAG
TAGAGTAGCCTGAGTGGGGGTGAGGAGCCACTGGGAAACCAACTGTGGTCTGAGCAGAAG
TGAAAGATGCTGCTGCCGCTGCGGCGGTCTGGGCTTCCGGATGGCTCTGAATGTGCTGAG
AGGGGCTAAGTTTGAGAGCATTTGTCTGTGCCATGTGCTCGGGTCCAAATGGAGTGAGTG
CCACTCCAGGGTCGTTGCCCATCTCCCCAGGGTGGTGGTGGGCATGGTGGGAGTGAGGGT
GATGCCCCCCTAGCCCCGGGAAGCCTGTCATATTCTGATGAGGAAGAGGTTGAGTCGCTG
CCAAATCCGCTAATCTTATCGCCGGATTCCTTTTACTCAAAGGGGGCTCCATCACTACAC
TGTCATTCCATCCACACTCACCGCTATTGTTTCTCCCCCCACCACCACGATTTTCTAAAA
CATTAAAATGTATGTATATAAGCGGTCTATATAACTTCTTTTGTCCTGGCTCTAACTCTG
CTTGTTCCTTTTCCCACTCTGTCCTCAAGCGATTGGCAGAACATACAACAGTTGGAGGAC
ACAGTAGGGAATACAGTTTAGAAATGGCACTGCGGGTATTGGACGAATTTCGGTGACTGG
CAGTTAAGAGAACGAAGCGATTGGCTGTCGTTCAGCACAGGGGCTCAGCGGGGTTCCGCC
CCCTCGCTc
>NODE_1135_length_74_cov_9.243243
AGGAGTACGAGGTCAGGGACGGAGGAGGACATCATTTTAGAGTTTATTTTATTGTGTTGC
CTGTTTGTTTGCTGTTTGTGTTGTTTTAGGCTGCATTTATTCACTTTGACCAGAGAAGGA
GGAAGGAGTa
>NODE_1136_length_244_cov_17.008196
AGCTGCCAGCTTCTTCTCCTTCTCAGCTGCCAGCTTCTTCTCAGCTGCCAGCTTCTTCTC
CTCCATCTCCTTCTCAGCTGCCAGCCTCTTCTCCTCCCTCTCAGCTGCCAGCCTCTTCTC
CTCCCTCTCAGCTGCCAGCCGCTTCTCCTCCCTCTCAGCTGCCAGCCGCTTCTCCTCCTT
TTCAGCTGCCAGCTTCTTCTCAGTCTCCTCCCGTTCCTTCTCTTCTGCCAGCTTCTTCTC
CCTCTCCTTCTCTTCAGCCAGCTTCTTCTCAGTCTCCATCCGCGCATTTTCTGCTGGCAg
>NODE_1137_length_108_cov_17.388889
TTGTATATAATGTAATGCTGTACTGTTCTGTATAAAGTATGTTCATTATGTCCTCATTAT
ATATAATGTAATGCTGTACTGTTCTGTATAAACTATGTTCATTATGCTCTCAGTTGTATA
TAATGTAATGTAATGCTGTACTGTTCTGTATTAAGTATGTTCAt
>NODE_1142_length_317_cov_29.747635
TTCGGCTATCTGGGGAGCTAGCCTTTTAGTGGGGGATACTGTCACGATTGGTGTGGGGGC
GTGGCTACACAGACCTTTCGGTGATTCACTTCCTTGTTTATGTTTTGTCACTCAGCTGTT
TCTGCTTGTAATCAATGGGATATAAGAGGGTCGCGAGCAGTGCACTCATTGCTTCGCATT
GTTCTATGTCACACGTTATTTTAGAGGTGAGTGTGTTATACTACTGTTGTCATTATATGG
GTTTTGTGTAAGACGCTATATGCGCACCTTTTATTTCATATCAACAGTTTAGTGTTTGTC
GCCGTTTACGGTTTGTTTTAAGTTCGTGTCTTTAAATAAACCTGTCAAAACGGATATACG
ACTctgcacatgg
>NODE_1143_length_57_cov_16.350878
TGTGGGGTGTATGGTTGATTTATGACAGGCATAACTAGTTTGATATTGGGGAGGCGACTG
GCAGTAGAAGGCCTCAGGTCACAGCCTCACTGAAAGGGTCACAGAATCTGTTC
>NODE_1149_length_206_cov_14.796117
AAGAAGGGAGTAATGAGCTTAACACCACATAATGTAACAACATCCTGGTAAACGGAAACA
GCCTTTAAGGAAGTAGACAAATACACACCTACCGTCTGCAACGTCACGCCACATACCGGA
GGAACAAATGAGAATGTGAAATCCAGGAGGGAGGGAGGAAGTGGGGAGCGGGTACCAAAA
CCACATACCAATGCAGAACACCAAGGATCTCAGAAACAAATTTTGCATCTCCAAAAATAA
ACTTTAAGTCCTTCCTACTATg
>NODE_1150_length_803_cov_19.146950
TACATGCCGATATCGCTGCATTGTTCTTTCTGTTAGATAATTTAAATAATGTTGTGAAAT
GTCCACAGTAAATGCATTAACAAACTATCAATGATAAATCCATTTTGAAAACTCATTTAA
AAAACAGGTAATAAGAGTTATGTGTTTCCTCTGTTTAAGAAAAAGCCTGAACTCCTACAT
TTTTGTATGTTGTTGGATTTCAGTTGCTACAAGTAGAAGAAGACTGAACTCCTAAATCTT
TTGATGTTGGTGGTTTTCGGTTGCTAGAAGTATATCGCCTTCGCAGAGCGTGGTTTCAAT
CCACAGTCCTCTGGGTTATGGGCCCAGCACGCTTCCGCTGCGCCACTCTGCTGATGGTAA
AGATGCCAAGACTCAATCACAGAGCTCTTTGtgcaagaaactgacgtcatagctatcaga
ctactgggaatacatGCCGATATCGCTGCATTGTTCTTTCTGTTAGATAATTTAAATAAT
GTTGTGAAATGTCCACAGTAAATGcattaacaaactatcaatgataaatccattttgaaa
actcatttaaaaaacaggtaataagagttatgtgtttcctctgtttaagaaaatgcctGA
ACTCCAACATTTTCGTATGGTGTTGGTTTTCAGGTGCTAGAAGTATATCTTCTTAGCAGA
GGATGGTTTCGATCCATCGACCTCTGGGTTATGGGCCCAGCACGCTTCCGCTGCGCCACT
CTGCTGATGGTAAAGATGCCAAGACTCAATCACAGAGCTCTTTGTGCAAGAAACTGACGT
CATAGCTATCAGACTACTGGGACTACATGCCGATATCGCTGCATTGTTCTTTCTGTTAGA
TAATTTAAATAATGTTGTg
>NODE_1152_length_200_cov_40.314999
GAGTGTTTGTGTGTGTGTGTGTGTGTGTGTGTGTGTGTGTGTGTGTGTGTGTGCTAACCG
AGAGCTGAACTACAGCCAGGTCCCTACCGGCTGTACTTGCTCTCTTCAATAAACTCAAAA
TAGCCCCTTCCATGTTCCTCCCGGCGTCTCTTAACACCCTTCTCATTCTTCTGCTCAGCA
CTCGTCTTTTTGTCCGCACCCCCTTTGGAAATAAAACAGTAACAGAGCAGGAATTGAGAT
GCGCCCCCCCCCCCCc
>NODE_1154_length_120_cov_160.508331
TACTGGTAATTTAATGTAAACTGTTGAGGGTTTCCCTTCTTTAAAGAAGGCTACCTGATG
AGTCCATGTTTATTCTATAACAAATCAAAAGTCACTGCGTCAGGGCTGGCAGGAAAGTGA
TATGAGACAGGGGGCCTGTATGGTAACTTCCTGTTGAGCTTGACTGCCAGGTTAAC
>NODE_1155_length_66_cov_135.257568
TATGAGACAGGGGGCCTGTATGGTAACTTCCTGTTGAGCTTGACTGCCAGGTTAATACTA
AGTACGTTTATACAATACTAAAGAATGTGAATTGTTGCTGCTTGCTCTCCCTCCCTTTAG
GC
>NODE_1163_length_547_cov_45.340038
GCGGGTGAGACAGAAAAGGGGTGAGAAAAGACAAGAGGGGGGACGGCAACATTTTAAACA
GCCGCTTCCGGTTAGCTCAACCACTGAATTTCTTCATTGACAAGATCGTGTTTTTAGAAA
TGTTCTTTGTAAACCCATCAGCACCTTCATTGAACCAATAAGATAAGTTTCTGTAAGGTA
GTGGGAGACGGAGAAGATGCAACGTAGTAGTTGGCAAATGCTGGAGTCAAATCTTGTGTG
GCAAAGCTGGCCATCCCCTAATACAACAGATACAGTGATTAACAGATCAACGTCACACGC
AAAGAAGAGAAGTTCAGGGCGATTTACTGTTGACAGGAAGTGATGAAATCGTTGATGGGG
AAAGTGCAGGGTGTCAGTATTTTCTTTTTTTCTTTTCGGGAGGGAGAGAATATCAAAGGT
TAGAGGTTGGGTTACCTTTGTCCAGAATTCCTCGTAGAGAGCACAGGCGATGAGGCAACG
TTCAAACAGAACAACCACGCGTTCAGGAGTGCCGTTTTCAATCTCAAAGTCCAGATATTC
CTTCCAGTTGCTCAGCTGGGTCTTCTCCAGGGCTTTGACGTGGAAGTAGGGGCGTTTTAT
CTa
>NODE_1165_length_253_cov_13.252964
CCCCTTATGCGGCCGTGCCCCCCCCCCATGTGGCCGTAGGTATACCTTTGGAGCATACAA
AGCACCAGCAGACGTTGACGTGCGCATGGTGGCTGTAGCCCTTCTTGGCTGTGAAGTGGT
TGCTACAGATGATGGTGGCGGGGGTTAACATTTCACTGCCGGCTGCTACACACATCTCTC
CCGTATGGTAGGCGACAGGACAGCGCAAGCAACGCATCATCTTACCTACAACACAAAAGA
AAACACACCTGAACACCTGAAACAACCTTAGACCACCCGAAACAGGCCGGCTGATTTTCA
ACAGACCTt
>NODE_1166_length_229_cov_10.030568
TCTATGCTTAATCAAGTATATTTTTGTCACTTCCCTGTTTTTTTCTGTCTCATCGTCTCT
CTATAAATCTAGCCTGTCTTGCTATATTTCTTTTCACCCCTTTTGTTTCTACTTTTCTAC
CTCAGCCACCTCTCCACTCTCCCTGTCCTCTTCTCAAATCCCTTCAAACAGTCTTTATTT
TGCCTTTGCATCTGTGGATTTGTTTTCGTTGGTGCTTGGAAGCAGCTGATGCATCGTGAC
ATTTCCTCGCACTGCTATTTCTCATTTCCAGCTGCTTTTGTAGCt
>NODE_1170_length_600_cov_33.036667
ACATAAAAATAACTTTATGCAAAAGGTAGAGGCAGAATAATATACACTGCAGATCTTACT
CAAACATCAAACCGAAGCGAAGGAAAACATCAGTTTAATTCATTTGGTCAGTTAATTTAA
AAAGATAAATAATCTGAAATGCTTCATTTTAAGCAGTTTTCGAATTTCTGCAGTAACTAA
TGGTAACATCATTTGGGGGGGATTTGGAATATCTAAAAGAGAGAACTTTATACATTAGCG
CTGTAGTTGCAAAACACTGTTGATATTCAAATGATTATTGTGCAAAATCTGGGATAAGCT
TCAGTGTGAGAGCCCTTCTAAGTGCCTACAACTCTTGCTAATTCCTCTCTCCATTGTAGA
CTTCACAAAAGCCTTAATCCCATTTCACTTCTGCAGAAAGCCGGGGCTATTTTCCCTCTC
ATAAACCAACAACACTCCCCCTGGCTGGAGCTGAGAGGCTCTGAGAAAGGGGCCAGTGTG
TGTATACTTCAAGGGTTTTTGTGTTACTTGGCCAGTGCTCTGCATAAACTTTTAAGTGGT
CCCAGTAGGCCTCAAACACCTTTCAGCAGAAAAATAAGACATCATAGAATGTTCAAAATG
AAACCAAACACTCTCTTAACCTAAACAATCCAAAAGATAATCTATGAAGTTGAGTt
>NODE_1173_length_57_cov_30.701754
CAGTGTGTTTCTGAGACCAGAGGGCAGCGAGCAGGGCAAAAAAGAGTTTGTGTTTCTCGG
GAGCCGAGAACAGCTGGGAGGAGAACGTGTTTCTGACACCAGAAGACAGGGGG
>NODE_1177_length_590_cov_48.079662
CAGACAAACAAACTTTGCCTTGTACTTAAATCAAACTACAGTATGAGTTAGCAGTTGGTG
TGGGATCTTATGTTTTGTCATCTGTTACCGGCTGTACACTCATAGATTACTGTACATATA
ATGTAAGTTGGCTATTTGACATTGAAATGTGTGCATGTATCCACAGACGCTAGATGCTAT
CAAGCCTTTAGGCTAGGTTGACTAACTCATTTAGAGGAGAGTTTATTATGCATTAGCATC
TTTTTATGTTAGTTTATTATTCTTCTCAGATGATTGCGGCACAATCATCCGTAAAGTTAG
GTGTTGAAAAACCTTATTCAGGTGCACCTTTGTATTCACGACGTTTCCCTGCACCAAAAA
TCAATCTCAATCAAAGGTTCTGTGAGTTTATCATAAATTATCATGAAAAGGGTTCCCACT
CAGTAGATGCTTAATTACAATCTCATTTGAATAAGTTTGCATATTAATGAATTTGGAATG
AAAATGGTTTGTGAGGATTCTGACGGGGGCCAGAGTAACCCACGGCGATAATGACAGCGC
TTTAAAATGTATGTGATCTTATTACCAGCAGTGCCTCAGCCATACACAGACACACACACA
CACACACAGACACACACATACATACACACACAGACACACACAGATa
>NODE_1178_length_142_cov_54.105633
CACACACACACACACACACTCGTGTGATCAGCCAGCAGGAAGAGTGTTTGTCCTTGGGCT
ACGAGGGCACCTGGCTCTTTTACCACCCTTGTGATCTCGGCGCTCCTTCTCTTGCGTGCG
TTTCTATCCCTGCTCCATCACTCTCTTCCTCTTCCCCCTCTTCTCGGATCCCTTCATCCC
CCCGCCTCTCTCTCTCTC
>NODE_1180_length_417_cov_43.117504
CTTTTATCACAATCTTGACCCGAAGAAAGTAATTCTCACAAGATATCAAAACAAAAATCT
ATATTTAATATGGGGGCAATTACAAAGCGAAGTTAGCTTCACATGCAGGGCCATTGTCAT
CGGACTGCGTGTTTTTCATCATATAGGTCATTAGATGATGATTGATGTAAACCTATAAAG
TATCTAAACTGGACCTTTTAACAAACCATGAGCAATACTATCATTTCTCTAATAGAACCT
GCTGACCGTGTCATTCCTTGCTGCCATTTGTCATTTTTGTTGCAAAATAATCAATATCAA
GGCGCTTTGAAATAAATAATATAAAAGTCAGAGTAGCCCACTGGAGGAGCAACAAAATAG
ACTTATGGGACATTCAAAAGCCCATGTTGCTTTACAGCCTTTGCATTCTGTACAGATTTT
TTTCAACATCATTTTTTTAACATAATCAACCTAAATAGCAAGCAGAAATATGc
>NODE_1181_length_375_cov_23.544001
ACTACTCACTTGAGATAATGGAATCAGATAAACAGAACGATTGTAATAGGTTTCATTATT
TATTTTTAAATATGAATACTGTCTCCCTGACCAGGCCTATTGTGATGGTTTCCGATTCGT
AAATCAGCATTCTGACTTTGCATGCTTGTTATCGACCAGTTATATTAAAATATATTTTCG
TGCTCCTTGTAAGATTTACATTTCAAGACTTCATTTTCATTATACGTTTCGTTAATGATT
TTACCAGTAGGAATAGTTTCCCCCATGAAATACATGCCAATATGGATCTCCTCCATTCAA
CTGGCACAAACATAAGGACATTTAACATGAGCCTGAACTAGTGGATTTTTTCTTTTCAGT
TTTTCTTGGGAGTTCATATTACTAAGCAGTGTGAATCCCTGTTTGCTTCAGGGCGAGATG
TGTGACAGAGG
>NODE_1182_length_264_cov_43.734848
CGGCGTTATTTCTACATGTTGAACTCAAGCCAACCAAAAAGTCAAAGTGTATAGGAAAAG
TATCTAACATTTAGTGGCATGCTACAGTAAACCATGGGAACACTGGTTTGCTCAAGCCCA
CCCCTCCTGCTTTGTCGTACCAAATACCACTATCTGTTCCTAAGCCCACTGAGGCCATGA
TTGGCCCACAGCCACTAAATGAGATCCTGTGGTTGGTGTCAGTCCAGTGATCTTCACCCA
TTTTCCTTCTTGGACTGTAAGAGTTCGATGCCACCTCTGTCACACATCTCGCCCTGAAGC
AAACAGGGATTCACACTGCT
>NODE_1183_length_128_cov_7.851562
GGACTCGAGCTGCGGGACTCGTGAACAATGTTGATTTTTATGTATCATCTGATGAGCTCG
CTGTTATTCCCCTCCATAGACCGTAAAAAAAATACGGTTCGCTGTTGTTCCCCTCCCTCC
GTTACCTATAACCTTCCAACGACGTAACACGTGACGTACTACGTATCTGCTGCGTGCGAG
GCCa
>NODE_1188_length_254_cov_20.405512
GGGCGGTTTTAGTTTCAAATAAGAAGTGTTCCCGAGCCCTCACACACTCTCATAGGTCTA
AATGGCACCCGATCCTCTATTTTCGGTTCTTTGGGTTTTGGTTCTGTTCATTATTCCCAT
CCAGGTGTACCTGGCTCCCCTCCCTCCCTCCTGTAGCCCCACACCCCTCTCCACTACCCA
CCTCAGATCTTTAAATATCTTCTGTTCCAGCCCCCGGCCTATTACCCAGATCTGGTCTTA
CTGTAAGCCATGTTGCTCAGACAGTTGGGCCAATCATCAGGTTCCAGCGCTGTGCTCTCA
CGCTTTCGTc
>NODE_1190_length_261_cov_99.314178
TTCGTTGATGTGTATTCCCTCATGTCTGTCTCTATGTGCATGACCTGCGAGGCTCCGCCC
CCCAGCGGCATGCAGGGAGGGATGTGTGTGTTTGTGTGTACCAGAGTGTGCTAGCGACTG
TGTCCTCCTACTTGTCTTAACTGATCCTCGTCTTATGGTGTGAGCTTTCAGCCTAAGCAG
CTCTAGCCAGGTACTGCATCTGTCTGCAAAGGAATCGTAATCAACTGGAGAAGCTGGAGA
AACACACACACCGCACACACTCACACACACAGACCCCGTGCACGCACACACACCGctata
gaacacgagctccacac
>NODE_1199_length_143_cov_10.083916
ACGCCGGCAGTGGTAAAGGGCCTACAGGGCAATGTCCGTGACAACGCCTTTGATGTCACC
TACTTCAAGGAGGCGGACATGGAGGAGGCGGCGAAGAAGGTGAAGGATGCGGGAGAGACC
ATGCCGTTCAACTTTTTCAGAGTGGTGGACCTCTCAAAGGGGGGGGAGAGAGTTGTCACC
GTCCGCATGTATGATGCAa
>NODE_1200_length_127_cov_13.204724
ACCTAGTGGTGTCAGACGTGCACAGGCGCAGGGACTAAAATATATTCTTCAACATGAGTT
AGTTAAAAACCATAATATTAATAAAAAACAGACGGAATAGACAAGGACTAAAATACAATG
ACTTTAACACCAGTACAATAAAAGACAAAACATTTAAAAACCGGGGTGAAACACTTATGG
GAg
>NODE_1201_length_597_cov_30.847570
GCACTAGCTTAAACCTGCACAACTATTAGCCACTCAGAACAGGGATGGTGTTCTGCTTGT
CGACAGTGTGTTTCAACATCATTTTTTTCATCCTGGTCTGCTTTCTGAATCTTGCCGATA
CCCTCTATGCTCCTCTCTCGCCCTTTCCTGCTCTCCGTCCTTCTCGCCTGCTCCTGAGGA
CAAAAAAAGAACGTAACTTTTTACCCCTTTTTCTCGGTCGGTGTTGTGTGTGTGTGTGTA
TTTAAAGACTCCAGTCACATCCGCAATCCCGAGGCCCTATAAGGAGCTTTCACGCTTTTT
GGTTTGCCTTAGATGTTTAATACCCCTCTCTTTTGTGTCAGGGAGCTGGAGAGCCGTTAA
GAAGCGCTGATAAACCCACTTAGATCCCTTCCTGGCCCGTCACCCCGGCCTGCCAGGCCG
CTTTAGCGGGGAGCTGATCTGTGACGGCCTGCCACTCAAACCGAGAGCTTCTGAAGGCTG
ACACAATGGAGTGAGCAGCACACAGGGCTGCGGTGGAGGGAGAACAGGATAGGGAGGGCT
ACAGGGTAGAGGAGAGGGGGAAGGGAGTGAGCGATTCCGGGGCGCTAAGAGGTGCAGAGA
AAAGGGCGATTAGGAGCCAGAAAGGCCTCTTCCCTATTCGTTGAATGTCTTTg
>NODE_1202_length_403_cov_34.352356
TCATGCTGTCTGTCTGTATCACTCCTCTTTCTATCTTTATATATATACATATCTCTAATT
CTCTAATTCTCTGTCTCCGTGCTGAATCTCCACACCCTGCGAAGTGAAGAGACAGACATA
ACAAACTGGAGATGGGAGATGGATGAATGAATGAATAGATGGATGGATAAATGAATAGAT
GGATGAATAGATGGATGAATGAATGAATAGTGAGAAAAGAGGGGATGAGAATATATATTA
TTTGGCCAGAGCTGTGAGACAGAGCAGGTTGCTGTCAGTTTAAAGATGACTGTAATAAAA
CTGACTAAGAAGATGGATCAGGTGATTTTGGCTTTCTAATCAGTCATCTGTAAAGAACAC
ACGCTCACACACTCACACACTCACACACTCACACACACACTCACACACACACGCTCACAC
ACACTCACACACACACTCACACACTCACACACTCAACAc
>NODE_1203_length_117_cov_8.529915
GGCGTATCCCGTGGTGATGGAGAAGGGGTGGGGTGGGAAGGGGGTCGGTTGCGGAAAGGC
GAGCGAGGGGAAGGCTGCTGACTCATAATCAAAAGCCCCGATCTGATCCAGGGTCTGTCG
GTGCTGTTGTGACAACGCTCACATTAAATACTGTCTCACAAAAACATCCCTCc
>NODE_1206_length_433_cov_42.304852
AAAACGAATTTCCAGGGCTATAGGGCTCCTCCGATAAGTTGTGGTCGAGCTAATCCGCAT
TCAACTCAGCCTCTGTCTCTAAATAATATTACACCTTTTTATGAGCAAGGCGCAAAAAAA
TAGAAGAACGCCAGTACAAGCAACGAATGACTGCTCAAAATGACCCGTGCATCCTCTCTA
GCTCAAATGTCATTCATCAAAAAGTGGTTGCTGCTCGTCGGTAAGGTGCGTCTGACGCTG
CACGAATGATCATTTATTGTAACAGGTTTATAAGCAAATAAATACGTGAGTGCTGTCAGC
TGATGATGGAGGCGGCCTGCGGTCAGACGAATATATATCCAAGTGGAGAGGAAGAGGAGA
AGTGAGGAGTGGAGCGAGTGTTCCTGGGTTGATCTGAGTATGCTTTAGAGGTGGCTCTTG
GGTTTGGCCTCTGGGGTGAAATTGACAGTCTGATTAATAAAATGAGCGCGGCAACGTTTC
CTTCTTCAt
>NODE_1207_length_357_cov_54.960785
CCCCTTGGGAGTTGACCTGGACTCCCCTCCTGACTGGCTGTAGCTGGTAGGTCTATTTGC
TGAATGTGTCCCAGTCTGAACGAATAAAAGTGTGTAAATCTGTTCTGAATGACGTCATTG
AGAGAGGAGACATGTGGGTAAAATATAGAGTGAGGGTTTAATAAAGATTCAAACCCACGA
TATGTTACGATTACACCTCAAAGCAGCACATTGGCACAAAGTCAGAAGTAAGACGGCACG
GAAGGTAAAAACCTGTCTCCAAAAATAAATAAAGAATCAGAATAAATATCTCATTAAATA
AATAAATAAACAGGTAATATTTTTTTAAGTAATTACTTTGAAAAATTAATAAATACATAC
ATATTAAAATATGCACATTATCGGAATTAAATTAGTTGACCAACGAATGAAAt
>NODE_1209_length_231_cov_13.779221
GGAGGAGAGAGTGGGAGATAAGGTGGAGAGAGTGGGACAAGGGGGAGAGAGTGGGAGACG
GGGGAGAGAAAGGGAGACGGGGGAGAGAGAGAGAGTGGAGGGAGATGGGGAAGAGGGAGA
GAAAAGGGTGAGAGAGAGGGAGACGAGGAAAAGAGAGGGAAACGGGGAGAGAAAGAGAGA
TGAGAGAGGGAGAGAGATAGACCCAGGCTTAGTGTAGATAGATCACAATCTGCCTCCTGG
CTACAATTATATTGCTCTCTCTCCCCCGTCTCTCTCTCTCCCCCGTc
>NODE_1210_length_519_cov_43.206165
GTGTGTGTGTGTGCGTGCGTGCGTGCGTGTGCGTGCGTGTGCGTGCGTGTGTGTGCGTGT
GTGTGTGAAGGTGTTGAACCACCAGAAGTGAATTTCCCGTGAATAGATCCGGGGCCCAAC
AAAGCTGTGGAGCTGCGGGTTTCTGTGGGTCTCAGCCCAATGTTTGGTAGCAACTGGGTC
GTGTGATGACACCAGAGGGGAGCAGTGGGACTGGAGGCTCCTCGGTGCATTAGCCAGTAA
TAGGTTTGGGATGACCTAAACGATTTGTTGACTGGGACAATAAATCTGTTGTGTGTTTCT
TGGCATGCTGAGGAGGGGATTACAAGTTGTCGCACAAAGGAATGCAAATTGCCTGGCCAA
ACTCTCAGAGAGGCATTTGAAGGAGCATGGCTATTCGGTGCGTTTATGCGGATTCCTGCT
TCTTTTTCTTTATTTTATGTTTTTCTATTAGTCCTAATAACTTTGGAGGGTCTGAGAGTG
GCCACTGTATTCATCTCAAACCAATGGATTACCAACACCGAGCCCTATAGACCTACAACA
TTTGCATTCGAAACGTTGAGCCGAGAGGTGACCAg
>NODE_1211_length_95_cov_162.263153
TGACAGGGAGGTATGAACCAGTCAATAAAAATAAGTACATATTAACTGAGAAGATTTAAA
CATGTGCTAAACTCCTGTCCATTGTACTGTCTTCTCTTTTTCACAGAGGTCACGGTGATA
GGATAGGATGGAAAGGCCCAGGAAAAACATT
>NODE_1213_length_128_cov_61.226562
GGGAATTAGCCTCCAATGGTTAGGTTAGGATATCACAGGTATGTATAATTGAACCTTGTT
GTAATGACCTTTTTCTTATTTTGCAGATACCGAAAGGAAAGAGCCCTGAGGCAGCCGGTG
GACAAGTGCGAGCGGGTTAGGTAAAGGAAAAAATGGATTACACCATCATAGATGGTGCAA
ATCA
>NODE_1214_length_198_cov_64.090912
CGAGCGGGTTAGGTAAAGGAAAAAATGGATTACACCATCATAGATGGTGCAAATCAGTGC
ATTAACTTGTATCCCTCGGCCACACCCAGGACTCAACCCTCCCGGAAATAGCACTGAATC
TGTGGTTTATAACATTTCCTTAGTGGGATCCCACTGACATACTAGCATCATGTCTGACTA
AATCACAATCACTGACCGTGGAAGGGCAGAAGGACCCTGTTTAGCATTAGTCCAGTCAGT
ATAGTACATGAATA
>NODE_1215_length_486_cov_27.255144
CTCCATAAATAGTCCATTTGGCTGTGTGCCAGAGCGAGAGGCTAAGCCAGAGTTAGCGAC
GGTAGGATAGAGCCTGCATTATGTTATGACGGACGGAGAGGACCGTCAGACAGGACAGAG
ATATGGGCTTTCCGTTCCAGATTAATTAAAGGAAGGATCAATTAACAGTGATGAAAACCA
CGCTGGAATACCGACTAGCTGATAGTCCAATCAGGCCTTGAAATGCAGAGCAGTTGGCAT
GTTTTATCTCTCCAAACTTAATTGCAATTTTCCAGAGAGAATGGCCAGATCAAAATGATT
GGGAGGAATTAGCATCATATGAATAAAGTATTGACACTTTCTTGTTGCATTTGTTCATCT
GTGATTCTGGTGAAGTGTGTCCGGCTCATTTCGGAAAACATGCGGCGAAAAAAATATTAT
GCCGTGCAAATAGGAGCTTTTCATTTTCCAATTATTTCACCTCCTCTTTTCTCTTTATGC
TCACCTTTATCATGGAAATTGTGAACAGGGCTGCGCTATTAAGAACATCAGCACTAGCTT
Tt
>NODE_1217_length_141_cov_205.531921
ACCTGTGGCAGCCATGTATGAGAACCAGGGCCCTGTCCCGTCACCATGTACCCAGGGATG
GAGTGATGTATGTGGGGGTAATTAATGTGTCTCTCTCCCTGTCACAGAGTACCAGATGCC
CGGGTAACATGTTGGCATGGTACAGGCCCATCCATATAATCCAGGGCCCTGTCCTGTCAC
CCTGTACCCAGGATGGA
>NODE_1219_length_286_cov_14.258741
CATAAATAATCCAGATAAAAGATGTACCTTGTTCTCAGAAAGCCTTACTGTTCAGTCCGG
CTTCTGGGGCCCTCTTCTGGGAGGATGGGAGGAGTGTGATAGGAGAGTATTGGGAATACA
CACCAAATCTGACACAAAAGAAGGAGAGAGAGAGAGAGGTGGAAGAAGAGAGTGAGGTGT
GGAGGGAGAGAAGTGGGAACAGAACGGGACAGGGAGAAAAGGGGGAGAGAGAGGGAGTGG
AGGGAGAGAAGTGGGAAGAGTAAGGGACAGGGAGACAAGGGGGAGAGAGGAGAAAGAGGG
AGTGGGGGGAGAGAAGTGGGAAGAGTAAAGGACAGGGAGACa
>NODE_1220_length_106_cov_9.735849
CTGTCCTCTTCTCTCCTCTCTTACTCTCCAGTCTCCTCCTGTCCTCTTCTCTGCTCTCTT
ACTCTCCAGTCTCCTCCTGTCCTCTTCTCTCCTCTCTTACTCTCCCGTCTCCTCCTGTCC
TCTTCTCTCCTCTCTTACTCTCCAGTCTCCTCCTGTCCTCTT
>NODE_1222_length_274_cov_25.565693
ATTCCCACATTTTTTATAATATAAAATGTGACCATATTTTGGCACAAACTAATTACCACC
AGGGGACACAATCCCACAGGCTTCTTTTTCCATGTCAGAACCATAACCAAAAGTGATATA
AAACCAGCTTCATGTTGTTGGATAATTTGCTGCTGCATTTTTGTGAGAAAGTGGTTGTGA
GTTCGAATCTTACCTGGAGCAGAGTCTTTTCTTGTACCGTGTTTTTTGTCATGCTTTGTC
ATGCACAATACATCTCCTCTATCATACTGATTTCGTTTTTCATATCTATATTTATTGCAA
TTAGTTACAGTCCATATTACTTATTAGTAT
>NODE_1229_length_640_cov_67.692184
AGAGCCGGTCACTGTGCGTTCGGCGAGGTAGCCCATCTCTCTTTAGGGTTTAAGCACTGG
CCATTTGTCAGAGACCAAAGGGTTTCAATCTCTTTTTCATTTCATTCAGAAAGTGGCCTC
GTTTCATTTTCCCCAGACCGGGCGACACGGACGTCGTTCACGGAGTGAAAAGGAGTGCAG
CCTGTGTGCGCGCACACGCACGGGCACCGAGATAAAGTTGGAGGTTTACGGCTATCTCCG
GAGCGCCCGGTAATGCATTATTCCGTTAAAGCAATGATCAGGTAGTGTTGGATGAATGGG
AGATGTTCAGCACCATTACAGCCTGGCACATCAGTGAGACGCATTATTACATTATCGCTG
CTCTTTAGTAGGAGATTGGGTGTGTGACCGGGTTCTGAATACACTCATCCTGCTCTCGCC
GGCGCAAATTGCAGATTGGCTCATTGACTTCAATGATAAAATGTAAAAATTGCCAGTAAA
AGGAGCATAGACTCAGGTTCACTCCTTAGCTGTTTGTCAACGGGCAGATGTGACTCAGAC
AGCACGTTAAAGAGACGCGTTTCATCTCCCAGAGACGGAAAGGCAATGTCATTTAGGTGT
GGAAACCGCTAAAGTAATATCTCACAAGACATAAACATTTAAAGGAGGCGAATTCCGCCT
CTGGTGTGTCATAGCACAATGCCCCTGTCcgagatt
>NODE_1234_length_653_cov_58.701378
CCGCTGCCTCTGTTCTTCCGGCAGCATTCCGGGTCGTTCTTTCACTTTCCATGATGATTT
CACCCGATGCCCGTCTCCCTCCTAAAATGTCCCATCGTCCTTTCCCGTGTCCTGTTCTGC
CTGGACCGGGACCCCGGTCTGATTATTATGCCATTAAGCTTCTCCTCCGGCTCCTACAGA
GCAGCCGGGTCCCTCGCCAATCTAAAGAAGTCCTGGGTTTTGTTCTACCTCCTATCCCTG
AAATTACCCGGCGTGCGACGCGTGCCTGAGTTTCTAATTGGCCCTGGTTTCCCAGGAGAA
AGGCCCCTCCTTTCCTTCTAATGAAAAGCCTTGGCCTTAATTACACTTTCCAAACGCTGA
TTGTTATTGACAAAACTCCTGTGGCTCGGACAAACGACGGCAGATTAGCTCCATTACAGG
CAGCCCTCCAAGAAGAAAAAGAGAGGGATTCCAAATCGACAACGCAAAGTGAGGGACGAA
GAAAGAGAACTCTTTCCATCTTCCGTTTCATGTACTTCCTTCTTAATTGTTCGGTCCATT
GCACCACTTAAGACGTCTCTTTCATTCCTAGATTGCTCTTTTCTTTTCTATTGTGTGTCG
CCGTCAATGTTTTGTAGCGAGCGGACAAAAGCGCAGTTATGTTACTTGAGGGAAAATGTT
CATCTTTTGTCAATAGACAGGATCGCTGATGGCAGCATGGTAAACAGCt
>NODE_1235_length_276_cov_89.362320
ACAGGCGATAGGAGAACATGCGAACATGCCGCTGCAGCTGATTTACGACGGGGGGGGGTG
ACCTCTGCGACCGTAACACTGGGATGGGTGACTGGCTCTCTACGGTAAGCCACTGGCACT
TGACAAAGTACCCGGAGCAGAATGAATTTACTTCTCTTTTCCTCAATCATCAACAGCCAC
TGCCCTGACCCCCATCCTGACTGCTATAACAAGAGCTCCCATCTCGGGAGGCGGAAAAAT
TTACTGTCACATCTACTTTTCAATGAGCTCAAGTGAGCACTTCTTTCACCTTCAGTGGAG
CAGGTGTGTCACACACACACACACACACACAc
>NODE_1239_length_573_cov_29.481676
CGTTAACCTGACCCTGCAATTAAAGCAGGCCAGCAAGTTTCCAAGCTAATGTCCCCTTGC
ATATGCTAGTTGTTTACACAGAATTTCAAAACCCCATGGATACATTAGACGCTAGTCATG
CTGTACAGCTAGCAAAATAAACACAACTGTTCCATATGAACCCGAAGACGGTGAAATTAA
TTAAAAGTAATAGAACTGTAGTAAAATGTAAACCATAAACGACAACCACGATGGCTGTTG
ATTTACAGCAACGGTGAGTTTGGTACCGGGCTTCAATGTATATTAGTGCTACAAATCTGG
GTCCATTTAGCAAGGAGACGCTCATACATACATCAACGACTCCTGCTTGAAGCCAAGGTC
AGTCCTTATTGCATCAATCTTTTCAACAGGGGCTACTTTACACGGCAGCAGTTTTGTAAC
TGTCTGAGCTGTAATAGAATATTTTCCCAGTGATTCATCTTTCTTTTATCGTGTGAAATA
TATATTCAATTTCTGTTCTTTCCTTCATTCTCCCGGTTCTTATTTTATCTTTAAAACGTT
CTCCTACCGCGGACGCTCGAAGGATCAAAGATCTCCCGTTATAGATTCAGCGGAGACTTT
TCATTTCAACGTAGCAGCAACAGCGGTGa
>NODE_1248_length_187_cov_12.711230
TGAAGTGTGCTTTAATCAGACCATAAACATTTAGGCCCAATTAAAACAACCTGAAGTCTA
CATTTCAATTCACCCCCAAGTTAGTGCATTACAGCAGGATACACCAATGGCCCATTATAT
AAAGAATAGGGGGTGATTTGAGAGGTGTCAGTTTAATATTCTCATTAATCATCACAGTTA
ATGACAGCTAATTCTCAAAGCACAGAAATATCAAACAGCCTTTAATCCGCTTACGCCGTT
TCt
>NODE_1249_length_443_cov_20.878103
GGTGTCGCTAGATCTCCCCTCGCAGTACCTCAGAGAACGGTCCACAATCGTTTTTTTCCT
GTCAAACAAAGGAATACGTGATGTCAAAGTGAGTAGCCAGGTAAAAGCTATCCGTAGTGG
GAAGAGGATCGCTGGCCAACGAGCTGCTGTTTTTAGTTTTTCCTCAACGTGGTGTGATTC
GTATGAAGTTTTTTCCCTCAGTTTTACATAAAAGAATTAATCATGTTTTTTGTCAATAGA
GTGTGCGTGCGCGTGTCTCTCTGACTCAGTGACTTACTCAACTAGAGACTAACTCACTCA
GGCCCTCATTTGCTCACTCACTCATTCAATCAAGGTTTGCATGCGCACAAAGCGTCTATT
CTTGTTTTTGAAGCTCCTCTGCATGTTCTAGGTTCTAGCGTGGTGCCTTCTTTGTGACTA
TGCGAAAACAATGTCTTTCCGGCCCAAAATATGGAGCGCTTCACGGATTTGCGTGTCATC
CTTTCGCAGGGGCCATGCt
>NODE_1251_length_288_cov_36.541668
CTTCCGGACTGAGCGTGGAGAAGGAACTCAGACCAGGGACAGAGTCAGTGTGAGGGGAAA
TAGCGATTTCTGGCGAATGGGTGAATGATGCTCGAATGTTGTCCACTTTCTGTTGAAAGT
GGGTAAGAAAGTTGTCAGCTGAAAGGGACGATGACGGAGGAGGTGGAGGAGGGGTGAGGA
GTGTGGAGAAGGTGGAGAAGAGCTTTTTAGGGTTGGAAGCGGAGTCCTGGAATTTCCGGT
GATAGAAAGCAGCTTTAGCGGTGGTCAGATTAGAGTTGAAGGCGGTGAGGAGGGACTGGA
GGGAAGCCAAGTCGCTTTGAATTTTGGTGGATCTCCATTTCCGC
>NODE_1256_length_57_cov_13.789474
ATTCCTAGGCGGTCTCCCATCCAAGTACTAACCAAGCCCGACCATGTTTGGCTTCCAAGA
TCGGGCGTTTTCAGGGTGGTGTGGCCGTAAGCTATTAGAAAAGTTGAAATTAC
>NODE_1258_length_152_cov_10.592105
AAGTTTTAACAAAAGCTGGAGGCTTTTCACCTCCATCTAGGGCTTTGAAGGCCCTTAGTT
TAAATTATCCTAAGCTTTTGCTAGGGAAGAACAAGTGTCAGAATAGGAGGGGTAAGCGGG
AGAAGTATGAGGCTTAGGGTAATGGTTAGTGGTATAAAATATGAGGGGCGGAGTGGGTCG
AATCGTCAGGGGGTTGAGTAAGAAGAGg
>NODE_1260_length_620_cov_53.251614
GTGAATGGAATGCAGACAATATAAATAGGAGCACTCCGAGTCCTGCCTGGGCTTTAGGAC
CTAAATAAATCATGGAATTATCCATGTTGTAAAAATTTAAGTAATTGTTTGATTGGGGAG
ACGCGTGGATATTATTGGAACTTTTCTCAATAAAACAGAAGAGAGCCATGACCCTGCCAC
TTTCTTTTGTAGGCAAACCTCTTCTCCCTATCTCCTCGTCCTTCTTTGACTACTGCTACC
CCTCTACTCCTACATCCTACCTGCACCCTATCCCCTCCCCCTTACCCAGAGTGCCCGTGC
AGAGGCAGTTGTGGGTCCGGGGAGGAGGCTTGGTTTGGTGGCTGTCCAGAATCTGCTGCA
CCAGCTGCTCCACTGAGAAGCCAGAGCTGCTGTTCCCATTGCTGCAAGTCCACTTGATGC
CATGAACTGCCAGGAGAGAGGAGGAGACACAGACGTCAGCCAGACAGCCACTACCACCAG
CCCCCCTCCTTACCACACAACCTATTGCACACCACCACCTCCACTATTACCACACTACTA
CTACCACCACCTCCACCACCACCAACTCCACCACACTACTACTACCATCACCATCACTAA
TACCAGCACCATCACTAATACCAGCACCATCACTAATACCAGCACCACCACTAATACCAG
CACCATCACTAATACc
>NODE_1264_length_224_cov_11.250000
GTGACAGAGGAGGTACAGAAATTGAAGGGGAGAGAGAAGGTGGTGACAGAGGAGGTACAG
CAATTGAAGAAGGAGAAAGAGGAGGTGACAGAGGGTCAGGTGACCAAAGTGAGGGAGAGA
GAGCACAGAGACAGGCAGCGCAGGAAGCACAGATGACCAGGTAAGAGACCTTAAACAAAA
TTGTGCATGCAAACATACACTGTCAGAACACTGACGTTCTGTGAACAGCGTGTGAGTGGT
GTCAAGTACCTTATTAAACTCTGTAGTATTGCATAAGAGt
>NODE_1265_length_694_cov_33.567722
GGAGACACCACGGAGGCATTATGTACACCTCTCTCCACGCGCCCTCTCTCCTCACCCTCT
GCCACATTTCTACATCTCTCTTCCTCCCGTCCTCTCTCCGTCCCTGTCCCCCATGTTGGG
ACCGGGAGGCCTTGACCGGGCCAATGACGGGGCAGCGTCTGACCCCTGCACTTTCGTGGC
GACTCCTCCCATGCTCCTCCTGGCCGCGCGACCATGTTACCAGAGGTCTTTCGGGCGATA
GATCATCCGAAGCCCGACGTCCAGGTCCTGAGCGCTGGCATGAAAGATTCACCCCGTCTT
TGTCTTCTGGTGTGTAAATATTGTGCTAGCGGAATATAAAAGTAGTGCAACTGCAAGGTA
CAAAAACACAGGGAGAAAAAGATCAAGAGCGGGTCTTACATCAAGCAGGACCCCGAGGAG
GTCTTTGTTGTCAACTTCAGAAAGGGAAGAGAGTAGCAGAGGAGGAAACTGGCAGAAGGA
GGAAAGATGCCAGAGTCGAGCTCAAAGGATTCGGTCTGGGCAAGGTGATCGGTATTCCTC
GGCAGTCTGCCTTCTGGCTCAGATCAGTGGGAATAAGCTGGCAGCCAAGCCAGAGGGCAT
AACAGCCCAAACACACCTTCAGTGCTGCACTGCTAGAGGCTCGGGCCTCGCAATCTGGTG
GGGCGGGAGGGGAAGGGGAGGAGAGCGCGCCGGGGAAAATAAATACCGTTGTAATTACCT
CACACACACACACACCAGTGCCACATCTAt
>NODE_1268_length_186_cov_33.806450
AACATGACTAGAGGAAAGAGGATAAGTAAATAGTGAGGTTTCCACTGGCCATATAGGAGT
AGATCCGGTTGTTTCTATTAAGTTGAACTGTCAAAAGTGCAAGGAGCTTTTGTTGTTATC
TGTCCTCTATCTCCCTCTCTCTTTCTCTCTCCCTCCCTCTCTCTCTCTCTCTCTCTTTCT
CTCTCCCTCCCTCTCTCGCTCTCTCTGTCTCTCTCTCTCCCTCTTCCTCCCTCTCTCTCT
CT
>NODE_1270_length_150_cov_202.093338
CTCTCTCTCTCTCTCTCATCCTGGGCTGGGAGGGGAAGTCCTGCCTCTGCCTTCCTCACA
TCAATGCTCTCTGGACACTCACTTTCTGATGTTGCACGACGGGAAATGCTTTGAATACTT
GCGACATGGCCGCTCGCATTGATTGCCAAGATTGACAGCTCTAACCACGGTCTCCTCTTG
TCTTGGAGAGAGAAAGAGAGAGAGAG
>NODE_1271_length_104_cov_182.278839
GATGCCGAGGTGGCGAGTTCGAGCCTCGCCCGGGCAAGTGTCTTTTTTTACCCCTCCCAG
ATAATTACTAATAACGATAAAAATAATAAATCGATTACAGGGAGACACGTGCACGTTGTT
GTATTTCGGCCTCCTCCTTTTTGCAACACTCTGAGGGCTG
>NODE_1274_length_505_cov_21.871286
GCATAGCCTCCCAAAACGGTTCATTTTATTATTTTTTCCCGAAATATTTGAAATGCTATT
GGCTGTTGTTTTTTTTAGCTCACTAGTGCACTGGGAATAGTTGTTCAGTTGTACAAGGCA
AATTGAGAGAGGACTACATTCAGGGCTGTAGTTCTCACAGTTCCAAAAGCTTGTGGGCAT
TTTAATGAGTCATTTTAACTTCGTTTAAAGCCAGCTGAGCAGAAAATAGATCAGTGAATT
AGCCCTGGGCCAGTATGGATCTGCCACCGATTTACATCTCACAGTCAGCCCACATCCAAA
CAGCTGGGAGTGTATCCAGTGTGTGTGTGTGTGTGTGTGTTTCCACCCGTGCCTGTGCAT
GTACTCACTCACCCACACCAACATGTGTGTGTGCGAAAACACAGCTGAAATCCCCATTCG
TCAGAGCAGCGGGCTTCTCCTGTAGCAGAGTGGTTTCTGCTCTCTTGTCTCTACTGATCT
CTTCATAAGAGAAGACAAGGGCGTTCCAAAGGTGAGAAGCGGCCCCTCTGTGTGTGTGTG
TGTTTCTGAGGGAGATGCCTa
>NODE_1275_length_422_cov_36.194313
TATGTTGATACAATGTGTACGTGCGTATGTTACGAAACAAGAAATAATTAATAAATATAT
CATTGGTGTCAAGAAACCGATCTTTTACTATTTATGTTTGGTAGTATTTTTGGAATGACT
TATCTGGTGACAAAATTGAAAAGCAAATGTTCCAATGTGAATTTTGATGTGTTTTTGTTT
TATTTATCCAAGCCATTTAAGCTATGGTGTGTTCTTTGAAAAAGCCCAGCTAAGTTTTAT
GTGGCAGCTTATGTTGTGTGTTTGCTAATCAGACTACAGGGTCTTGTACTCAAAGCGTGT
AATTAAGTGCTAAAAATGCAAAAGATTGTAATGTTTTATATCAAGATTACTATTCATGAA
AATGTCATTCAAGTTTATACTTTTGTAATAAAGTGGCACAATGAAAAGGTATGTTGCTTT
ACTTTTGTCCCTCAAAAGCCATAAAAAATAACTTAACCAGAAGATAATACTTATTTCt
>NODE_1280_length_683_cov_41.617863
ACCCCTTCAAACTGAGGCTAAATATGAGGGGAGGGCCAGCGGATAAATGGAATTAGCGAT
AAACAAGCATTTCTGCTTGGGTCCTCGGGCCCATGATGTTAACTATGGCCCCGGTTAAAG
TTAAACGGAGAGTTAGTCGTGTCTGCCGGTGGTTGGGTTTATCCTCCCGTTCTGCTCAAC
TCTCCTACAGCCTTTGTTCCACTCTCCTAATCCAGTATGTGTGGGCCGGTAAGTTTAATG
GAAACAATTTATTAAGTCCGGCTTAAAATGCCATCTGCTGCTAAGCCCTCCAAAGCCGCT
AAGCTCCTGGTTTGGCCCAGAGCTCGCCGTGTTCACGCTTACTGTAATGCGCTGTTTAAA
ATGAGCACGACGGGTCAAAATTAATCAGGATTACAAGGTCACAAATCCACTTCAGAAATG
GGTTTTCACCAATCTTTCTCCCCCACCTATCCCACGACGCTCCAGGTTTGCCCCGGGAGG
AAATTGGGTTTGTCGATCCACTCACAGGAAAGCCTGGGTGGACTTGACAGAGCCAAAATG
GCCCCCCAGTTGGAGTCAGAGTATAGTGCCGTTCCCCTCACACATTTCCTGCTCATACTA
GTGTCTCGGTTTTCTGCCCGGTCGATAGGTGGTAGGTCGCCCTTTCCTCTTCTGAAGGAG
TCGTCTTGAGTTTTGTAAATACCCCCAAAATGTGTTCATCCTCTCATGGCGGCACAGCCC
ACATACTCAGCAGCTACAt
>NODE_1281_length_264_cov_11.242424
AGTTCTGCTTTACTTAAGAGTAAAGAGGTGTGGGGAAGTTGGCTAGTTTTTCACAAGCAC
CTCCACCACTACATTTAACCCGTTTTTTAGAGGAGAGAAAAAGAAACAAAGTTGTATGAA
GGAGATGCTGGTGGCAAGAGTGTAGAGGAGCGGCATATGGCTGTAAAAGGAGCACAGCTG
GAGGTAGCATTTCCATCTGAACATGATGTCAGAGCAGCTGACAGGCTGCCATCCTTCCGT
CTTTTATTCTAACACACAGACTGGGAGTTAGTGTGTGTGCAGATCTGTGTGCAGGAGGAG
GTATCTCATTCCCCTCCAAc
>NODE_1282_length_351_cov_23.487179
TGTATTCCAACATGACGTTGTGCGTGCATACATACACGTGGTGGGTTTGACCGACACACT
GTTTAATATCTATAACCGTGGCTGAGGGGGTGTGTGTTAATAGGAGTGTGTGCCTCTCTC
ACACACACACACACACTCTTCGGACTTGCCAAAGGCCTGGACGGCAGACGTCTCTGGTCC
CAGAGTGTTTTCCCGCACCCGGGGGGAGGTTAGTTTTATTTTATTTTTATTTTGAGTGTT
TAATGTATTAAAAGGGCTGAGGTAATGAATTATAATCTTTAATGCAGCAACCGATCGATA
CCACAAGAGAATAAATCAGCTTTTACTGAGAGCGTCAAACTCTTTAATACACTCGGAGAA
AACCGGGGGGAGGGGGGGGGAATTGAGGAGGGAGAGAGGACAGGCTa
>NODE_1283_length_163_cov_14.889570
AGATTTGCTGAGAGGAGAAAAACAAAAACAGACAGTAGAGAATTAAATGTTTGTCTTAAC
TCCGTCTGACCCTGCAACCTGGCTTCCTCACAAAACTGTCACAATCTCAGAGCGTTCAGG
GTCCTTTTAGTCGATGAGGCTACAGCTAGGTAGGTCCGTCCGCAATCTCCTTCTTTAGCC
TGTCCTCTCTCCCTCCTCAATTCCCCCCCCCCCCCCCCc
>NODE_1284_length_371_cov_60.765499
AGAGAGAGAGAGAGAGACGGTGAGAGGGTGAGATGAGATTGGAGAGAAGGGAGAGAGAAA
AGGATAGGAAAGGGACGAGGCTGCTGCCTGGAAAGGCAATTAGTATTCATACAGTGTAGC
ACTCCGGAGGGGGATTAATGTACTCTGAAGCCTAATATCCTGGAGAACAATTAATTTGCC
CACAGTTTTGTCATGGTTGAAAGTCAAATGCTGGAACAGATCGATGTGCACAGCCGCCAG
TGGAATCGCGGCAGCCCCTTCTGCCGGGCGCAGAATTTTAATTTCATCATCATCATTTTC
CCCGGCTGCCACCCCAGACGAAGCTGTCCCTGACATGGCTGAGAGGCTGGCTGCAGTCCC
CCAGCTAGAGTGCACACACACACACACACAAGCAGACACGCACACAAGCAGACACGCACA
CACGCAc
>NODE_1285_length_154_cov_14.175324
GACAAAATACAAGAAAAAGCGATTCTCATGAAGGCGCTGTTAAGATACGAACTCAGGATC
TCCTGTTTGCTAGACAGGCGCTATAACCAAATAAGCACCAGCGCCGATACGTGCTAAAAA
TCGTTTCGGTTTTGAAAGCAAAATGTATCTTCCAGACCATGAGACAAAATACAGGAACAT
GCGATTCTCATGAAGGCACTGCTAAGATTc
>NODE_1289_length_393_cov_54.923664
ACGTTTGGTGTTCGCACACACACACACAGACACACACACACACACCATCTTCAAATCATA
AACAACAGAAATGGAGAATTTTAACACATACAATGTTAACACAGGGAGGGATATGGTCGT
TATTGGCAGCCTTCACGATGCCATTAGTTAGAGGAATTACTTTTGTCTTGTTTTTTAACA
GTCGGCAATTTCCCTGACGACACACTTACACAGGAACGCGCCCAACACGAAATGACATGG
AGTTTGCCCAACTGTGAGGGCAGCCGCTCCCTTCTCCCTCCCTTAACTTTCCCGACCAAT
CGGTTTCACTCTCTGGACAGATCTACATATGTGACAACTGTTGTTTATTCCACTTGTTTG
CGTTGGCCTGCTGATAACCTGCGAACATCGGAAGAGATGTTGCGTTTGCCCGCTCAGGGG
GGAAGAGGAAATATGAGCCTTTGGATGTg
>NODE_1292_length_265_cov_74.483017
CACACTAAACTGTGAACTTAAATCAAAGATGCGCACATAGCGACTTACACACAAACATTT
AAGAACGACAGCTATATATGTACAAACACTCACCTCTAAAACACAGTGACATGTAACAAC
AAACAATGCTAAGCAAGGAGTGACTTGCTAGCGACCCCTTTTATCCCCACATAAAGTGAC
AGATTACTAACAGCTGTGACCACGTGAAAGAGGAAGTAATCACAGCTAGTGAGAACAAAA
ACACGGAAGTGGATCACCGAAATGGAAGTGTAGCAACGCCACCACACCAATCGTGACAGT
ATCCCCCACTAAAAGGCTAGC
>NODE_1293_length_347_cov_39.178673
TGCTTAGTCTAGTTTCCATAAACAATATCTGTGAGCTCTTCATGTCGCACTAACAAAGAA
ACGTCACAACTTTGCGCGGAAGCGGTCGGCGTCGTCGGGATTTCAATTGAAGCTGGGAAG
AGGTCACACTTTCGGGAATGGAAATTACAATGTTGTCTTTGACTTGTGCGGCGTGAACCA
GACATATTCATCCCACAGCCTGTGTGTCCTTCACCAGCCTTTATTATTTATAACGCCGGC
TCTTTTGAGCAATGACCAGTACTAATGTATAACCTTGTGTCCTTCTGGCTGATTCGCTTC
CTTTGAAACCAAAGATTGAAGGAAGAGAGAAAGGGTGTGCGGAAGGAGGGGGGCGGGTGT
ATAGGGCAGTCGAGATCCAGGCTATCGAAGTTATTACAGGTTt
>NODE_1297_length_166_cov_7.168674
ATGCGCACTGTTTATTTCCTTAGCCCAGTTAGCACTGTTTCGCCGTTTACGGTTTGTTTT
ACTTTTGTTGTATTGAATAAAACCCGCTAAACGGATTACCTTGGCTCTGCATATGGCTTC
CCACACTACACCTACTGCAACTCGTGACAGAATGCGAAGCCACCCTAGAAGCCCGCAGAG
CCGGACGGTGAGTGGATTCCTCGGAGGGGCAAGCTATAGCGC
>NODE_1298_length_1245_cov_36.497189
CGCCTGTCAATCATAGCACATTCCAACCAATCCCAAAGCGCCCTTTTTTAAAAGCAGGTT
GGCCTGCTGTGCTTTTATATTGCACCATGGCCTGTTTCGAAGCATTTTTACTACTACAGT
TATTGCCACAAATCAAGAGGGCAAAGTGAACGGCATGGGACTCACACTAACTTTAACGAA
CTTGAGTCTGGTTCCGTCTCCTGCGAAGTTCACGGCCAAGAAATGCACATGCAGATGATA
AACTGCACAGAAAATGGATTCACGGTGTCTAGGTAAATCCTGAGCACAGAGCTGGTAGAT
TTTGCAAACTCACGGCAAACCTCACAACTAAACATGACAAGCCTGTCGAGGTTTAGTGGC
TGCCCTCTTTCTTGCGTCAACCCCGGGGAGAGCAATACTGAACTCAGCGTGGTGCTGCCA
CCTTTGGCAGGGGAGCACACGGGGCACCCTACTGGCAGTTCCTTAAAACTCTGCCCCTCA
CACAATTTGCGAGACTACCCCGAGACGAGGTCCAATGCATATGTTGACCATTCGGTTACC
CATTTTGCAGACTCCGGATACCCCGGCCACCGGTTAGACCACGGCCCTAGGAGCATTATC
ATTGGAGCCAATCTTACCGGAGCCGGGATGCCACCCGTCACTGATCAGCTGGCATCGAGA
AGTAACCAACATGTCGGCATTGGACGGTACCGTGACCTGCCCAGCTATAGGGACAGCAGA
AGCCACGCTTTTTTCACCGCTTATCACGAGCAGGCCCATGGCTCCTCGGACGCGTCCCGA
GATGTCTCCGGTCAAGTGATGCTGGGTCTGCCCGGTGACCTTCTCACCCGGACGCAGCCT
TACGGCCAGGGCATCGGCGGCTCGAGGGGAAACAGCCAACAGCTTGTTTCTCAGTTCTTG
GGTCTCTACAAACCGCTGAACATGGCAATTCAACGTGGAGGGGGTGACGCCTTCCTCAGG
TGCTCCAAACCTCATCTGAAACACGAGCTCGTGTGTAAGTGGAGTGACAGCCAAGAGGGG
GCTGGGAAGCCGCCCTGCGCCAGAACTTTCGGGACGATGTATGAACTTGTCACCCATGTG
ACAGTGGAACATGTCGGAGGACCAGAGCACTCTGAATACGTGTGTCACTGGGAAAATTGT
CCGAGGGACAGAAAGTCTTTTAAAGCCAAATACAAGCTGGTGAACCACGTCAGAGTCCAC
ACAGGGGAGAAACCCTTTCCATGCCCTTTCCACGGCTGTGAAAAAGTTTTTGCGAGATCA
GAGAACCTCAAGATTCACAAAAGGACCCACACAGGTATGTa
>NODE_1300_length_519_cov_74.998070
GGCGGCTACAAGTCCGGACCGCCGGGCCGTGGTCCAAATGGCCTCCATGTTAGGAGGCGT
TGAGGACCGATCGGCTGTAGAGCGTCTGGTAGTAGGCCCCAGAGTCCATCGCCGAGGGCC
CTGCGCTGTCGTAAATCTGCTTGGCCGCCACCGGCGTGGAGGAGGCGTAACCATTGTAGG
CCATCACCTGGTCCTGGTAGGTCTTCAGGTCCATCTTCTGCTCGTTGGACATGAGGTTGG
TGATGGAGAAGGGGTGATTGAAGTTGTAGTGGGGGTCCATGGATTTGAGCACGTCGCTCT
GCAGGTCTAGATGATGCATGGAGTTGGGCAGGAGGTGTGGGCTGCCTCCCATGGCCTGGG
AGTGGAGGAGTGGGGAAGAGGAGGAGATGGAGGAGGGCACGGAGGAGGGAACGGCCACGG
GGCTGCTCTGGATGTGGGACTGGGCCTGCGGGGGGAGGTCCAGCTGGACCATGCTCCTCT
GCTGCTCCTCCGTTGAGGAGCCCGGATGGGAGGTGTCAGAGTGTGCGGACTCGGCGCCCT
CCGAGCCCCCCGTCGggctgtgctcctccatcagg
>NODE_1301_length_378_cov_27.238094
GTCCTAAACCTGCGCTGCCTTCCATCGCCGTGGCAACGGCTACCCTCGAAAACCCTGTCC
CCTGTCGGTCGTCTCGTGACCTGCTGATGACCCGCTGGGTGCTGAAAACAGCGGAGTGGC
AGCCGGACGAGGGCACTGAGTGTGAGAGACGACGAGGAAGGGCACCTGATCTGTCGGAGT
GGGGACGTCCTGCAAGAGAGATGTACTCACTGCCACTACTCTATCGTAACCCTTCTCCAT
ATGAGTATTTAAAAAAACAAACCAATCATAGGGCATTTACTGACAGTGGAGTGCCCGGCG
ATGCCCGTGGTAGAATGCTGTTCGCTCTAGCTCAGAAAGCCAGGGCGGATCGCACAAAAC
ATTTTTGATGTATATATTGGTTTTAGGTTAATATTGCTCGTTGTTTTTGAGGATATCTAG
CTTTGGTATGCTTt
>NODE_1304_length_57_cov_11.701755
CAATGTGTTAAACCTATCAGTCATTACTCATGAATACACACTGCTGCAACATGCACTATA
GTATGCAATGGGTTAAACCTATCAGTCAATACTCATGAATACACACTGCTGCT
>NODE_1310_length_57_cov_47.526318
TTACCTATCAGGTGTAAATTTCCAGGCACTCAGTTCATTTTGGGCTTGCTCCAGTTCGTC
TTTGTTCTCTTCCAGTTCGCTCTTCATCTTGAGGAAAAACAAGTTGACCCCGg
>NODE_1312_length_105_cov_10.704762
GAATAGGAATAGAAATCCGTGAATACGGACGGACTTGTATTTCATTTATTCTCTTCGGAA
TTGTTTCATCCAAGTTAAGCTTTTATCAATTGAATAATGACTCTGTCGTTTAGGCGCGCA
TAAAGTGGAGACAAAGTAACCAAACGGAGGGAAAACAGAAG
>NODE_1313_length_200_cov_16.850000
ATCTTAACAGATGGATGACTTGAGGTGCAACTGTTGGTGTACAGGGAGAAGAGCAGAGGA
GAAAGGACGCAGCCCTGGGGGGACCCGGTGCTAATGGACCGGGAGTCAGAGACTTGTGAC
CCCAGCTTGACGCACTGCTTCCTGTCAGACAGGAGTCTGGTGGAGTCTGGAACGTTGAGC
TGGGAGAGCTTGTCCTCGCATATGTTGCAGGGGAATCCAGGTGCTGGAGAGTGAAGTGGA
GGGCCAAATTGACTGc
>NODE_1314_length_184_cov_102.010872
CAGAACGTGCAGGGTGTCCAGTGATTCTCCGAGTGCAGGAACAGAACAGGAACAAACTGT
AACGGAGGAGGCGAGACAAGAGGTAAGTACGGGACACGGACTAACACGACACAAAACAAC
AAACAGCTCTCGATAAGACTAGAATTCTTCTGACTGAGACTTTATATGACCGAGGTCGAC
ATACGTGACTCTAGGTAACAATCCGACGTCGGCTGGTTGTCAGGCTCTCCCTCTTATACC
>NODE_1315_length_349_cov_17.320917
ATTAACGATTAAACAAACACGTTATTCTGTACATCAGCCATCTTCAGCAGGTGTCACACA
CACTTACACACACAGATACGCACACACACCTGGGCGATTGAGAGGACGCAAAAGACGGAA
GGGGAGAGGGATTGATAGAGAGAAAGAAAAAAATAGGAAGATAGATAGAGACAGATGAAG
AGTGAGAAAAAGAGGGAGGGAGAGAGGGAGCGGTAAGAAGGAATGAGATAGCGCCATAGA
TAGATAGAAACATTAATATTACATTTGTTATGATACTACACCCGATAATGGCTTCGCGTG
ATGACAGCGAGTTACGTCCGAGGCCCTGACCCCCATGGCAGTAAGATGAATGAACGGAGG
GAAAGAGGAGAGCTGGAGAGGAGAAGACAGGAAAAGGTCGAGAGg
>NODE_1316_length_989_cov_53.187057
AGAACCGCATATGCTGATCCACCAGTCAGGGAAACTGATGTCCATTAAACTGACTGGCAG
TTGGGAATAAACTGTTATATTGAGTCACAGCCTTCGTGATAAGACAAAGGCTGGTTTGAA
CCAGAATGTTTTCACTGAAACCAGTAAGGGCAGCAGTTACGTTAAACCTAATTGCTTCCA
TGTGGTTGCTATACATGGTGTTGGTGGTCAATTGACTATGTTTTAAATAATCATTTTAAC
TGGTCGGGTACCGTAATGGCCTCTGTGTATGTGTCAATATGTCGTAAGCCACTTTATTGT
TGTTTTTTACATTCAGTCAGTCAAATGTAGTTTTGTTGCAAAGATTAATTTTCTAACTTG
AGTTTGTGCTTGTATTGACACATGTCTCTTTCATCCTGCAGACTCAGATCCAGTACCTCA
AGCAAGCGCAGCAGCCCAGTGCAGCCCAACTACGATCGTCAATGGTTGACCCGGCCATCA
ACTTATTTTTCCTCAAAATGAAGGGCGAACTGGAACAGACTAAAGACAAACTGGAGCAGG
CCCAAAATGAACTGAGTGCCTGGAAATTTACACCAGATAGGTAAAGACAATCAAAATAAC
TCCCCCCTCCTCCAAAAAAGCCAAGAGCTCCTCACACCCCCTCCCCCCACCCAAACTGCA
GGCATGCAGGAAACTTGGTGCGGGGGTAGGCTGAGAAATGCTGTACTCACCACAAGACTC
AGACTTTACCAAAAGCTCAAACCAAAAACACACCAAAAAAACTGCCATCCATGTTTTGAG
TACTCTTGTGTTGTCCCCCTGCTACATATCACATATACATATGAATGACAAAAAAAATGA
CCATGGTGTGGTCAGGTGACACTTGTGTTTCAGCTCTCTCTCCTAACCCTTTCACCGGCC
AGGGGCTCTGAATGAGTCGGGATTGATCCTGAAGAGGTGGTCAAGCCCAACACGGATATC
ACCTGCCCCCCACACCCTCCTTCAGCCCATGCCAGACAGTTACCATATTAAATGGGGAGG
GTGGGGGTTATGGTGGAGATTGAGg
>NODE_1317_length_508_cov_26.889763
GTCTTGAACCGCATTCTTCCGCGACGTTTAGGCATGGTCAAAACGTTACGTTCGCGACAT
GGACCTATGAATGAATTTTCAAAGTTATAATACAAGACAGTGTTTTAAATGCTGTGCAAC
TCAGTGTCTAAAACATAATCATTGTCAGTAATTATAGACAAAAATAGTACTTATTAGTCA
AAACAAATGAACAAATAATGATTAGGTCCCCATTATGGGGGGTGGGTGTGGGGCTAATAA
TAACAATACTTAGAAATGTTTTATTTATTCAAAAACAAACTCCTTGTAGTTGCAACATAT
GTCTTTAAAATATGAATAATTACAGATATTTGAAAAGATAATGTGTTGTCCCTATAAGAA
GTTTAAACAATGCACGTCTGCAATCGGTTCACAAATGTATAAATGTTATGCAGCTTTGTG
TGTCAACTGAAATTGTATCTAGCGAGAAGAAAGTGGACCACTTATTTTGTCAGTCGTTTT
CTATGGGACTCAAGATCATTCATCTTTCATTTGACATGAGTAAGTGTATCCTATTTTTAT
CATGATAGATTTCACCTGATATGt
>NODE_1318_length_385_cov_39.142857
GGAAGTATCTCAGTATCTGTAGAGTCAATTATCTGTTTTGAGAGAATGCTTAATATGGGA
CTTTGTAATGGTATATTTTGGAGTCAAGGCACAGATGCGCTGTGCAGAGCCATACTGTAA
TTAGAGAGAAACGCTGTACAGGTTTTCCACTAATTAGCAAATTATGCTGAAAATAGAATC
AAGCTAATTAACAGTTATTATGGCATTTTTGAAAGTATGACTTTAATTAGCAAAGTCCTG
ACACAGGCAATTTCAAACTCGTCTCAGAGAAGAAGGATAAAAGAAAAAAAAAGAAGAAAA
ATACATGGCATGATCAAAAAGATACCCATATTATTACGATGCTGTCAAAACTAGAAGAGA
AAACAGAGGGAGTCTGGTGGTTGGGGAAGGGGAGCAAAGCTTTGTGTGCTGTGTGTCTGA
ACCTCcatctaagggagggga
>NODE_1320_length_699_cov_57.364807
CTGTGTCCCAAACGACCCCCGTGTCCCATTCGGCGCACTCGTCGTCAGACAATTAAAAAA
GCGGCACACTTTTTCGGTTTGGAGATCGGGTCGCCTCGTCGGAGGCTGATTACGACATGT
TGCCGCGCGGACAAATCGGAAGGAGCGATCCTCGAAAGGTATTATTCGTCTGGAAAACAC
AAAGAGGAAACGGCGTCTCGGGTAAAAAGCTTTGACTCCTCTATGTGAACAGATGGATAT
GCGCCGCGGAGAGCAGTCAATTGTAGCGGGCTAATGCTACGTCTTTGACTGCGCTCCCGG
TTGATGTAATCGGTTTGTATTGTGTATCGCACTTCCCCGGATCAGAGAACGAGAAAAGCT
ATTTCCCTGTGGAACGGAAGGGTTTTCAAGAGGCAGGCAGATAGAGAAAATGCTGTTGAC
ATTAAACTGTTCCTCTTTTAAGGAATTGTTGTGACAAGGTGGAGCTCCCATCACTCGCGA
TAGCAGCTGGGTAGCGACTGTTCACAAAGAGGCCTAAAGCAATGTTTGTTTCCTTCAAAA
TGGAGGCAACTTTTTCTTATCTCTCTGTCTTTGTAACAAAGATGCTTCTGGAATTAGATT
TTTCCTTCATGTCTGTTGTCATTAGAATAATATCTTAACGCTAAATACAACAATATACTG
TAGCAGTCGAATACTATTAACAGTAATATACAACCACGGTATCGTAACAGTTTTATTTAG
ACTACGGTGTGAGCTTCTGTACTGTGCGGAACAAt
>NODE_1321_length_756_cov_52.880951
GACACTATTGGTTGCCTGTGGCCAGGAAAATGGGCCCTCCCTTTCTTATTCAAAGTTTAC
CTAAGGAGGGGATGATGACTAAATAGATGGAAGGAGGTTTTTGACAGGAGGAACCATTTG
TTCCTCTCTCTCTCTCACTCCCCCTTTCTGTCCCTTTCTTCTTGCCTCTCTTTCCTCCTC
TCCTCCCTCTGCCCTTGCTGAATTTCCTTCTCTTAAACAACACGTTAAGAAGTCGAAGAA
GAGGTGGGAGGGAACGAGGGAGGGCGAGGGAGAGAAATGAGGAGGCGAAGGGAACTGGGA
GAGGCTAGGAAGAGATTTTTTTCCCCTCTGAATTACCTGCTGGGTCCAAGCTCTTTTATG
CCATTGTTGTGACAGGTAGATTTATAAGGCTTGAAATTTGTACAAATCAGTTGTCATTCA
GTGGCAGCTGTCAATGTGTCAAGCTGTCATGGCCTGCTGAGAGGGGCCCGCCTGAGGGGC
CGGGCACAGGGGCCAACCGCCCAGGAAAAGAAAATGAGTTCAAACAGACCCAGAGAGAGA
GAACCAAGCTCCTCTTTCTCCTCCTTTCATTGAGGGCCTCTCTGGACCCCGTGGAGCAGG
CATCGATTTCTCTTGATGTTGAGCAGCGCCATGCCCAGAATGACACGCCGCTACGAGCCG
CGCGGTGACGCTACGCCAATCCGCCCCGGCAATCTGCAAACGCCGTTGTCTCGTCGCCTC
CTAAATGGCTGGGAATGTGTAATCTCTCTGTGGAGAATGAATGATGTGGTCGCGATTCCT
GGACTGTTTTTGTGCTTTCTGTGTATTCGTct
>NODE_1322_length_454_cov_61.986786
CCGTTCTGTTGTCTAAGTAAACATGTCCAGGGGCGGGCTACTTTTTCACGGTTCAGGGGC
TCCAACCCTCCCCTCACACAATTAACTTTTCTAGTGTAATGAGATGATTGATACGCTGGA
AGTGTGTGCTTTAAGGAGATATTAATCATTCCCTCTGGTAATTTTAATCATGCGTTCCAT
CATCCCCAGATGCTGGGGATCACCTTCGTGGCAAACAAAGGGCGGCCACACCACTCGCAT
AGCCATTTTGTTCTAGTTTAACTTTATTTTATGTCGGTTTGTTCCTCCCATCTGTTCGCG
CAGAGCCTCTGCAGCCCACACTGCATGCTGACAAGCTGAGGAAGCAGCATGTGGGAGTGC
GCTTATGTGACTGTGTGTGTGTAAACTTTAGAAAAACAGGCATCTTTGAAATGTTAAATG
TAGTCCTTTAGGTTTGTGACTAACTGGTAGACTGCCATCAGCCACCCTAAACACACACAC
ACACATGCGCGCACACACACACACACACAc
>NODE_1326_length_63_cov_7.761905
AGATAATGACACAGGTGAGGAAGATAATGACACAGGTGAGGAAGATAATGACACAGGTGA
GGTAGATAATGACACAGGTGAGGAAGATAATGACACAGGTGAGGAAGATAATGACACAG
>NODE_1329_length_288_cov_109.395836
CAGAAATGTGTAGTGCGTGCATGAAAAATACATGCAAAATCTTGGGACAATGGACCATTC
TGCTTCCCAGGGTTGTGTGCTGCCACATACAATAAAGTATTCTCGCACTGCGTTCACACG
TCTCTGGGTCTTTTTTCACAGATCGCATTGGTGAAACGATACGCTGTATGTCTTGCCTAA
TCATTACGGAGACACGGATAGAGACAAAGTGAACTGGTTGCACAGCTATTCAGATTTATT
CAGTTTCAGTATCGTAGTACATGCTACACGGTCACAAATTCAAGGTGGGGTTTAGATGTC
GCGCGATAAAAATCGAGCCCAGAGGTCAGCGAGCAGGGCAAAAA
>NODE_1330_length_585_cov_37.688889
GTACTGTTTACAGGGCAATAATGGTTAAATTACACTTTTAGAACAAAAAGCAAGCCTTGG
TGTTAAAATAAAACATTAATAAGACTACGCAATTATGTTTAACCCAATCAGTGACCAGAC
ATTACTTTGGATGGGCTCGGCTCCTAGAAAATCTAATATGATTATTCCCTCTCCCAAGGC
CGTCCCCCTACGCTCTGTCAAAAGGTCAATTACGTCCCCAAACTGCCATGCAGTGACACT
GACCTGGAAGCAGTACTGATGACCCCACATCCAGGGGCCCAAAACAGTTGATCATCTAAC
ATGCACCCTGCCTGAAGCCATGGAAATCTGACATTTGTCCTTATTTAAATGAACACAAAC
AATATGCATCTCAGGCCTTTCCCCAACCTGTGCCAAAACCAGACACAGGGACCAGCAGTC
CGTTTCCCCAGTGTCCTACAAACATGTCAGGGTCTTTATCTCCTATCAAAACCAACCGGA
AATCCAATTGATATAGAATATATATACCGTGCCAACTTTCACACGTTATATATTATGTTA
TGGTTGGTTTAAGATCCTAAATCTAAGTGTTACGTGACAGATTTAACAAAAACTGAGTGC
AATATTTTTTTGGCATGAATGTTGTAGCCTATATACACAAa
>NODE_1338_length_575_cov_28.770435
GGAATAGAAGGCTACTGGCCATTCCTGGGCAATAGAAGCAAAAACTCACCTCCAGACAGG
GGCCGTCTACCCGTGTGCGTCCGAGGCGTATGGTCCATTGCTAAGCGTTCTGGTAAGCGA
GACGCTGCTGTAACGGTCAAGGAACACTAACAACCTACAAGAGGAGAGTCAGACGGAGAC
TCGCGTCAGTCCGAATATATGTTATGTGCAATATACTGTCAACTCCCCAAAACCATAAAA
CTTACTTTAATGGCCACCACGTGATCGTTTATGGCCAGCGAGCCTATCTGGCAGCGCTCC
GGATGATTTTTTACGATCTAATTCATATAGACAAAACCCCCATTCATTTGGCACCCAAAT
GTCAGGGAGCCGGAACCGGCCTAATAAAGTTTACGACTCGAAGTCGAAATGATTCCCCGA
GCTCGAGCGCAGAGGACGCATGAGCCTCTCCAGCTGGTCATTCCAGGACCTGCGTTGGCC
CCAAGTGCAGAGGTGAGTAAAGAAAGCGAATGTAGATCGTTCCGTTTATAGACCTGTTGA
TTTCCTAGAATACTTTTTCCACTTAATATAGCAAGCAATAGGATGAACGGGTTCATCtga
ttcattttccaaggcctgtataacccttaag
>NODE_1344_length_57_cov_26.105263
TAAACAGAGACCCAGAGAAAGAAGTTACCCATCCATTCATTGCTGCAGGCTGTCTGGATG
TATGCATAAACTTACAGTAGTAGCTAACGCTAGCTAACATGCTAACGATAGCt
>NODE_1347_length_1442_cov_25.387655
ACAATTAGCCAGACAGAAATCACTCCAACTTAAAACGCGGTTAGTGGACCAGTCGACCGT
CGGATTGTGCTTTGCTAACCAGGGGTAACCCAGAACCACGGGTACTCTAGGAGACTTAAA
AACAAGGAAACTGATCTGCTCTAAGTGGTTACCCGAAATTTGGAGCTGGACCGGCTCCGT
CTTGTCCGTGATTCTGGCCAATAATCGGCCATCTAGGGAGTTAGCTTCAATAACCTCCTG
AAGAGGAACTCTACTGAGTCCTAAAAGGTTTACCAGCTTGTGGTCCATAAAATTGTCATC
AGCCCCCGAGTCAATGAGTGCCTCCACCTCCATCACTGTAGTGCCCCTTCTAACAGAAAT
CCTAAGCGGCGTCCGAGATATGTGGGAGGAGGGACCTAGACACTCGCTCGCTAGAATCCT
CCTTACTTCTAGTGAGCGGAACCGTTTCCCCCCTTCCATGGGCAAGACGATAGAAAATGG
CCCGATTTCCCACAGTACAGACAGCTGTTGGACGTGCGTCTGCGCCGAAGCTCCGCCTCC
GAGATCTGGTAACGGCCCAATTGCATGGGTTCGGGGTCAGTAATTCCCTCTGGGTTGTTG
ACTCTGGGACACGGGGCTCTCCCTGGTGCTGAAGCCTGTTCACGTCTCCGCTCTCTACTA
CGGTTATTAATCCGTGTGGTTAGCCGGATCAACTCCTCCAAGCCCTGTGCCTCCGGATAG
GAGAGTAGCGTGTCCTTAATGTCCTCATTTAATCCATTGTAAAAGACGCCCTGTAGCGCC
TCCTCGTCCCAGCCACTCTCCGCAGCCAGAACACGGAACTCGATGCCATACTGTGCTACA
CTACGTGAACCTTGGCGTATTGACAATAGTCGCTTCGAAGCGTCCTTACCCCGAACGGGG
TGATCGAAAATCTTCCGCATCTCTGCGGTGAACAACTCACATGACTGGGTGATTGCGCCC
TGCTTCTCCCATACGGCCGACGCCCACTCCAACGCCTCACCGCGTAGTAGCCCGAGTATA
AAAGAAATCCTGGCTCTCTCGCTCGGGTAAGAACGGGGCTGTTGTTCAAACACCAGTCCC
ACCTGCATCAGAAACGAACGGCACCTGCCACTGTGTCCGTCGTATCTGTCTGGCATGGGG
ACCTGGGGCTCGCGGTCGGGAATCGACATGACCACCGAAACTGGTTCAGCCGGGCTGGGT
GCCGGAGGCTGGGGTGGTGTGTTGAGATGCGCCTGAATAGCGGCAACGCTGTCCGACAGG
GATCTCAGGTTGTCCACTATTCCTTGAAGCGAGGACTGGTGCTGTCCTAACATGGCTCCT
TGGGATGATATCGCCTGGCGTACCGCGTCCAAGTTCGCTGGGTCCATGGTATGGTCGGAT
TGTTCTGTCAGGGTTGTGATGAGGAAGAACCCAAATGCAGAACGATGACACGGCAGTCAG
ATGGCAAGTGAACAAATGGATGTTTTATTTGGAAAACAACTGATGGTGATGAGCAGAC
>NODE_1349_length_719_cov_73.264259
GGCTCCGGTCTAATCTCGGCTGTTGAATATTTAAATAAGGCCCGAAGTGTTTATTTAGTT
AGCCTGTCGATTCTTACTGCCGCGTCGATAGCGCGTCTTGTGTTGCCGTGCGCTGATGAT
CTTTGGTGTCTCGTCTCCCCGGAGACGCCCGGGCGCTAAACGCAATTATGGATTTTCCTC
CACCTCAATGTGTTTGATATTTTTTACTGATCTAATTTGCAATCTGGTAGTTTATTGTTT
GGCATTTTAGTGGCGCTCAAGTGGCGAGGCAAATTTGATTTCCTCTCATAATTCTTTATA
ACATAATTATCGCTGTTAGCGCTTTGGCACAGATCTTAAATAAAGCCAGATAATCCTTCG
ATAGACGTAAATATTTCTTTTTTATTGTTTTTACCCAATGTAAATTTGACGGATTCTTGT
TCTAATTAAAAACCGTCTTGATAGTTCAACGTGCACACGGAGTTTGAAATCACAATAGGA
TTTGAATGGTGTGTCCTCTTTGAATGGGGTTTTCACGTTTGTTTGCGTAACATTTTTATT
CAGGACTGCTAATGAAATATTACAATGTCACAGATTTGCCTGCTTATGTTCCTTACTGTC
CAGTTACATGTGAAGGATGAGAGCAACTTGTATTTTAGGTACTAGTTTCAGTAGATGGCT
GTTTCTTTGTTATTACGCACCAGGCGTTGTCTCCCCGTGGCACTGGGGGCGTGCTTGGGT
CCAGGACTTTGAACAACAGTGTAGGTGGCATGCACTCTACTTTTAAGAAGTTGTa
>NODE_1350_length_665_cov_38.094738
TCAGCCCGGCAGAACTTGTACCCTGGAGAAAATGTATTATTTTTTTCCAGACCTCATTTC
GTACTGAGTACTTTACAATCTGAAACGCATGGTTCTGATTGATTTCCGTCTGTGTGTCTG
TCTGTGTGTCCGTCTGTGTCCTGCAGAATACTCTTTGAGCAGTGCAGACCTGTCCTCCCT
GTCCGGCTTTAACAGTGGTAGTTCCCTCCATCTGGGATCCATGAGCAGTTGGCAACAGCA
ACACCTCCAGAACATGCAGCACTCTGCCCTCAGTCAGCTAGGGTGAGTACCGACGTATTC
GTGTGCATGCCAGCTGCTAATATACACCAAGATGTGAAATGTTGTTTCACTTTCACTGGA
CTTAGGATGGGAACGCGTTTGACACGACGCAAACAAGTGTGTGTGTGTTCCTGTGCAACT
GCTGTGTGTGACCGTGTGTCGTCGCTGTGTAACCCCTAACGTGTATTTTCCTTCCTACAG
AAATTGCAATAGCAATCACTTATGTCAGAGTTCAAATCTGTCCCTGCCTTCTGCCCAAAG
CCTGCACATCAAGTCCGAACCTGTCTCTCCTCCTAGAGATCGCACCAGCAGCACCCCAGG
GGGCTACGGTATTCCGCAGCAACAGAACGCGTCGTCCCGCCAGGACTCGGGCCGCTCCCC
CGTCGACAGCCTGAGCAGCTGCAGTAGCTCCCACGAGGGCAGCGACCGCGACGACCACCG
g
>NODE_1353_length_150_cov_8.320000
CGTGGTGGTGTGGAAAGAGAAGTGACTAACAGGTTCTGGCAAATAATCTTATATTCCTTA
TCATCCGTCTCTCGACATCCCTCCCCTTAGATGAGTTGCTGCTAAATGACTGTCACTCCA
GACAGTGCTGTGATATGTTCTGCTGTAGCGCTCCGTAATTGGGAAGGGGTCGCCGGCGCC
TGTTTCCAGGCAAGACCTCTCTTAAa
>NODE_1358_length_540_cov_13.825926
GAAGGCTTTCTCCCTATCTCTCATATCAGAGAGGCTTAGCCAGAGATGCCTCTCCGTAGC
CACCAAGGCTGCCATAGCACGGCCCACTGATTTGGCCGTCTCCTTAGTGGCACGAAGTGA
CAAATCCGCCGCCTGACGAAGTTCTCGAACATCATCAGGACTTACAGTCTCCCCCTGAGC
CCCGTCGCTAAGCAGCTCTGCCTGATATGCCTGTAGAATAGACATAGTATGGAGGCAGGA
AGCTGCCTGACCCGCCGCCGAATAAGCTTTGCCCACCAGCGCTGAAGTAGTCTTCAACGC
CTTGGAGGGCAATGCCGGTGTCCTCAGAGACGATGCcNNNNNNNNNNNNNNNNNNNNNNN
NNNNNNNNNNNNNNNNNNNNNNNNNNNNNNNNNNNNNNNNGTTGAGCTTTCCCACAGCTC
GGGTGAGTACCTCCAGCAGCTCCTCGTTCGCGGGTGACTGAACCAACAATTCAGCCTCCG
CCTCGAGGTTTTCAACCTCCATTTCCTCAGAACTGGACGGCTGAGAAAAAGGTGCCTCAC
CCAGGGCGGAAGAAACCCGCACGGGTGCTTCCGAACCCCGAGCCGAGGCACTGGCt
>NODE_1359_length_206_cov_28.393204
AAGTATCTGTTCCCTGTGATTAATACCTGCTGCCAGTCGTGTCATCCTCTTCTCAACACT
GCTGTGTTTATCTTCTATAGGTGCAGCGTTCTCCGACAGCTGGGCTGTAAAGATGGGAAA
AACTGGAATAGCAAGTATGTAATTAGCTGATATATGTGACACCAGATTAATAACAACCTC
TTATCTCTCTCAAAGAGATGCATTACAAATCAGTGTTTTAGCCAGAGCCAAATGAGAGAC
TGGGGGGAAGAGACTGTGGGGc
>NODE_1360_length_461_cov_31.950108
AGGATTTCAAACAAAAGGGTTTAAAAAATGTATCACAGGCTCCTAATGTAACCCCCTTCC
TCCTCCCTCCCCTCTGTTCTCGGCCACCAACTCCTTCTTCTTTTTCTCTCCTTTTCTCAT
TCATTTATTCTGCTGTGTGTGGAAATAGGCCGGGCAACAATTAATTTCAGGGTGAATTCA
GGCGGGATCTATTACCCCCTCTCTGCCTTCTATTGCTCTAATGGAAATCTATTTCACTTC
TCCATTGTGTCCAATATAATTTAATGCCCATTTTATTAATGGCCTGAAATAATTACGGAA
GCCTTTTGTGATTCTTGAGTATGTTTCATTTAATTGTGTAATAAATGTCTAATCAAGGTT
CCAATCTGAAGCCATTATGGCATTCAAATTAACAATTACGCCACAAATGTCTTGGTGAAT
GCGTTGGGGTCTATAGAAATTGCTGCTGATAACAAGACACATATAAATCATTTATGAGAA
TTTATTTCTCTGAAGAAAAGAGGGGCAGAGAGATAGg
>NODE_1361_length_57_cov_23.315790
CTGTACTCGGGTGACAGGAAACACAAGCTCTTTTTTGCCCTGCTCGCTGACCTCTGTTCT
CAGAAACACACTGTCCCTGGCCTTTCCCCCTGTCTTTGGGCGTCAGAAACACG
>NODE_1362_length_57_cov_50.596493
TCGCTGACCTCTGGTCTCAGAAACACACTGTCCCTGGCCTTTCCCCCTGTCTTTGGTCGT
CAGAAACACGTTCTCCTCCCAGCTGTTCTCGGCTCCCGGGAAACACAAACACT
>NODE_1363_length_153_cov_11.261438
GTCATGACAATAATGGTGGATAAAGAGGTGTAGAGAGAGAAGGATGTATGAGAAAGGAGG
AAAGAGGAGTAGAGGATAGGGAGATGAAGCGGGAGAGAAAGGAAAGGAGAAAGATGTGGA
CAGTGGATACAGAGGAGGAAATGGAGCAGAAGCAAAAAAGACAAGGAAATTGAGTGAATA
GATAAGTAGAGAATGTAGTAGAGGAGTAa
>NODE_1364_length_303_cov_15.481848
CCGCCGCCGCCACGGCCTAGCCGGCCCACATCTAGTTCTGCCTCCTCCCCGTGTCCAAAG
GCCTCCTCCTCATCTTCCTCCTCCTCCTCTTCCTCCTCCCTCCGTCTCTCTCCAACCCCA
GCCAGGGCCAGTGACAGTAGCAGACACAATCCCATAGGTCAGAGACAATTCCATGACCCC
TGTCCCCTTTTTCAGCTGCCATTTTGTTTTGCTTTTCCCTTCCTCTTTTTCTTGTTTTTG
TTATCCTTCTCCAACCCCCTCCCCCCTCTCCGTGTCTCTCACTCTCACCTTGTCTTTTAT
TGAATGGGTGACAATTTATTTTGAAAGTCCAGCTCTTAGAACTAGATTTGCAAGAAATg
>NODE_1365_length_78_cov_19.346153
GTGTGTGTGTGTGTGTGGTTATGCTGTAGTTGTGTAGTAGTGGTCGTACCAGTGGAGTAC
TAAAGTGTAACAGAAGGTGTGTGTGTGTGTGTGTGGTTATGCTGTAGTTGTGTAGTAGTG
GTCGTACCAGTGGA
>NODE_1366_length_680_cov_21.764706
CAGAACTGGCTATTCCAGTCAGTAAGGGAGGTGGTAGGAGGAGGGTGGTACCGTGGTGGA
CTGATGAGTGTTCCAAAAGAGTACGTGAGAGGGATAAGGCGTTTAGGGCACTGAGGAGAA
GCATGTCAGATACGAAAGTATTGGAATATCAATGTAGAAGGGCCGAGGCTAGGAGAACGG
TAAAGAGGGCTAAAAGGGACGCATGGCGTGAGTTCTGCTCTACCATTGGGAGGGGGACGG
ACATTGGCAGGGTGTGGAAAATGTTTAGGAAGATGTTGGGTAAAGGAGGAAATGCGGAAA
TACCAGTGTTGGTGGTGGGGGATGCTATTGCTATGACGGGTAAGGAAAAGGCGGATGCGC
TTGGGGTAGCGTTTGCGAAGGTTCACAGTGGTGATCACCTATGTGAGGAGAGTAAGAGGA
GGAGATGTGAGATGTTAAAACAGAAGGGAGATGTGTTGTTGAAGAAGGTGGTGACAGGTG
AGGTGATGGATGCTGAATTCACTAGGTTTGAGCTGACGAGGGCATTGGTGGGATGTAGGC
GTTCGGCACCGGGAGAGGATAGGGTATGCTACGAGATGGTGAAGAAGGCCCCGGATAATG
TAAAGGAAGCTATAGTAGGGCTGTTCAACAAGGTGTGGAGGACTGGGGTGCTGCCGGATG
GGTGGAAGCAGGCGGTAGTGCTGCCGTTTGCCAAACCGGGGAAAGATCCAGGGAAGGTGG
ATAGCTACAGGCCAAt
>NODE_1370_length_486_cov_24.833334
GATTAAACTAACCTGCCAGTGACTAAAGGGAAGTGGCCATGTTTGTACAACACACTGCTG
TTTTGCTGTAACCGCGCAATGTTTTATGAGCTGAAGTATTTTATAGACAAAGTAGAAGTA
TGTATCAATAATATTAAAAGCAATAGCTAAATGAAATTGAAGAATAACATGGATCAATGG
ATATTGTGGAAAATCTTTAGATTCACTTTCAGTGGATTTTGTACTGTATTTATTACTAAT
GATGCAAAAGTTGCATAGCTTAACCCAAACTGTTATGTCTCCTTTTTTATTTATTGTCTT
GTATATGATCTTTTTGTATGTGTTTTTCAAATAAACTGCCTAAAATGCAGAAAATACCTA
GTTACAGATTATTACTTTTTTTCAACTGGATGATATGACACAAGAACAGGTAGAAACCTT
TATAAAAACATAAAGCAAATGTAATATTGTAATTCAATATCAAGACCGCTCACTGGCAAT
TAGGCTATGGACATACGGGGACTGTACATGTGAACATAATAGAAAATCATCGTACACTGT
Ca
>NODE_1371_length_382_cov_30.348167
ATAAATGCAAAGTACGCTATCTGAACCTGTTCCTCTTAATGAATGTATATTATATTGTTA
TTATTATGTTCTGTTTGATGTATTCTTTCTTTAAAGACATTTGATTGGTATTTTACTTTG
TTGTTTTTGTGTGGACAGAATATGGAGCTTTATATAATGATACGATGATACTGTCTAGAG
TTGTTACCAGAAGGAATCTTAATGGACTCTTGACACGCCAAAATCTTGTATATTTTTTGT
GTGCCAATTTGTAACATATTTTGTAAGTGTATATTTTTCTTAGACAGTGCTGTGATGTGT
CTGTGTGTTTGAGTAACCCTAACCTGTGCTGGGCGGGCAGTGGAAAGGAAGTACGATGAG
AAACTTCTGGGTGTAGAAACCCAACGATGAAAGTAATGACAGGAAAATATTCTACATTTT
GATGGGAGTTTTGTAATg
>NODE_1374_length_644_cov_71.430122
ATGCTCGCCCGACCCGGGTAGATATCTCAAGGCACCACGTCTGGTCCTCTACACGACATA
AAGGTCTCGCTGCTCGATCTCCAAATACATCCCATCTACCCGAACGGCGACGTGCTCCCG
AACCGTGTGGAGCCAACAAGCGAGCCGTGGTCTCGAACAACAAACTGGAAAATGGCGTTA
TAAACTCACGGGTATGTCTTCTTCTTCTTGTGGAGAAGCGGTCCTCTTCCTAAAAGTTGT
CCCGTGTTTCATGCATGCGGCCGGTCTAGTGGGTGATCGCCATCTTTCCTGCTTCTCCTT
CGCTGCTGCAGCTGCGGATGACCTGAGATCCGCCTCTGTCTCTGAATAATGAGCGACCAC
AGAGAGACAAGGAAGACAATCTGCAAGCCAGGGCAACACAAAGAAGTTTGGGAGACGAGC
GAGCACCAGAGGGTGCACAAGAGTTTGCGATGAGACGACAGGAGAGCAGGAGCAGATGGG
TGATGGTCAACGCGTGCACCCTGAAAGCAACTCATCCTTCTCTGGGTCACATTAAGCTCC
CGTACAGTCAGACTAACTGCCAGAGAGGAATCTAGAAGCATTATATCCGAGTGCATACGT
CATTAGGGTTATCTGTAGGTCACAGCCTGAACTCTGGTAACAGTGCTGTGTGCTGTGTAT
GACCACATTCAACTTCTGTCCCTGACATATATTCAGATTa
>NODE_1376_length_68_cov_15.088235
GCTGGTTGACCAGCTAATACCAGCATGACCACATCAGATTCATTAGGCCGGACCATGTGG
TAATGGTCGCTGGTTGACCAGCTAATACCAGCATGACCACATCAGATTCATTAGGCCGGA
CCAT
>NODE_1378_length_175_cov_21.834286
ACGCGTATCGTGCAAAGTCACACGCTTGCAAGCAAACGCCTTAGGCAGGACAATACAAGA
CACGCGACGACAACAGCTGCCCAAAGGAAAGAACCGGAAACATTAAGCCCAGCATCTTTC
AAAGCTCAAGGGTACCCCACTGTACATATGTAGGTATGTCGAGTATGTTTAAGAATGTAT
GAGGAGTATGTGTTCTAAGCCTTCTCCCATTTGGGGATTTTCTCTGAGGCa
>NODE_1379_length_576_cov_40.946182
AAAACAGGTCAGGTAAATATTTATAATAGTGATGCCTGATCTTCCCAAAATCTCAGGTTT
TAGAAGGAGTGGAACATGCATGCGCCTGATTGCAGAGTTTTAGGCGACTGGAACCGGAGA
GATGTAAGATTTGTTTAAAGCCCCGCATTTCCATTTAAGAACGTGATTGTGTTTGCAAAG
ATCCCTTTCAATCTTCGCATCTCCCCCCCTCTGTACCCCTCAGCGTCTCCGAGGCTGCTT
TGCAATTCATAGAATTGGTAATTTGCTATTGGGACAAAACGTGAAGGGAAAAATAATCAG
ATCAACCGGGAGAGAGGAGTGTAGAAGGAGCCAGGAGGAAGAAACTGGATTTTCTCTCCA
AGTTGCTGTTTAGTAAAATGCTTCAGAGAAAACGCTATAAAATACGCTCGGCTTTTCATG
ATTGTTTTTATACTGTACTTACACATTTTCATGGGGGGCAAAAGTGATATTTAAAGACGA
TATTTTATTTTATTTAGCTTTTTTTTAACTTATATTCTGTATCCTTAAATTATTTTATAA
AATAGGCCTGTATTACATTATTCTCATATGTAAGGATGTGTTTTATAATGTTGAAATGCT
CATCTAGTGGAAAAGTATTACTGCACAATGTg
>NODE_1385_length_57_cov_18.526316
TTTATAACTGGTAGTCCTCATACTCTGTTTATAACTGGTAGTCCTCATACTCTGTTCATA
ACTGGTAGTCCTCATACTCTGTTTATAACTGGTAGTCCTCATACTCTGTTTAT
>NODE_1386_length_173_cov_10.450867
TTGTTGATGTAACCATCGTGGTTGACCATACTGGAGCAATCTTCAAGAAACCAGTCTACA
TTAGCAAACCAAAAGCAGCTACTAAGACAACAGTCTTGCCCAGCAAGTCAGAAGTTGCAG
CTCCTATTGTTGATGTAACCATCGTGGTTGACCATACTGGAGAAACCTTCAAGAAACCAG
TCTACATTAGCAAACCAAAAGCACCTACTAAGACAACAGTCTTGCCCAg
>NODE_1387_length_429_cov_32.741261
ACATATCGCGGTAAAAAAAATCAATAACGGTGATATGATTTCTAAACACATTTTCGATAT
TTCAATATTTTTGCTGATCTCCAACACGGCAAGTTTAAGCTACAAAATGAGCGCCCATGA
CCGCAATTCAAACGTGACTGAACGAGCTTCCATAAGTGAGGAGAAAGCAGACAGTTGATA
TGAGAGGAAAGACTAATTCAGTGGTAGGGAAGTGGTTCAGCTTTCTGAGATCTGATAAAC
TTCAGGTTTCAGCGTGATGCTAAATGTGCCGGAGAATGAGAGGCTCAAAAGCGCATAAAG
CCAACATAGGAGCTTGGATCTTCCGCGTTGACTGGCCCATGACGTCATGATGGACATGCG
CTTTTGAGCACTCTCATTCTCCGAGCATGTTGCGACATGCGCGTTCATGAGCTTCTCTGT
CGTGTCTCTTAAATCCACGGTCACGTAGCGAACTCATGAACTCACCTCTTCATTGTCTAA
CATGt
>NODE_1394_length_128_cov_8.757812
CCTGTCTTTCTTTCTCATTTCACCATGTAGCTCAGACTCGCGTTCAAGACGATTTCTGAA
GTCTGCAACACGTCCACCTTTTCCCTGTTCACATTCCGAACTTTCTTTTCCGTTTGCATT
TGGGACAGATGGTTGTGTCGCGCGTTCCTCTCGGGCCGGACCCACGGTGTCAGCTGATGA
TGCG
>NODE_1395_length_592_cov_10.498311
ACAAAGCACATGCTCTGAGGGTTCAGCCAGCTTTGGAACTGCCTCACTTCACTGGAAGCT
CCAGCATTTCCATCTGCGTCTGCCTGGTCTGTCCGTGCGCTTTCCCTGTTCCAATATCAA
TTTTGCTCTCTTTCCACAGTCGTTCTTCTCTGAGAGGAACAAAGGTGAGATGAGGAAACT
AGCCCCTCCCAGCGTTCTGCTTTTAAACGATATGCGCACCCAGCAGAGAAACCATGTGAG
CAAAAGCACAGGCGGCGTTAACAATTTGTACCCCAGAGCTCTGGTCGCCCGtNNNNNNNN
NNTCCCCCACCACATGCCTCCTCCCGCTCCCGCCTCCACTACCTCCCTCCCCTGCCCACT
TCTTCAGACGGAGCCTGTCTCACAGGCAGGCAGGCGGTCAGACACACAGACACACAGGCG
TTGGATACTGACCCCCTCTGCCCATTGCAGGCCCACCGTAGTAGCCCGGGATCTCACTGG
CAGGCAGTCAGTCACAGACCCGGGCCTTCCTCTCATTCCTTTCCCGTGTCGCCGGTTGTG
CGGTCTTTCTCTCCACTCCTCCCCCACCTCTTCCACTTTCTTGCTACTCACGCATCGAGG
GGCGAAATGAGGCGCGCTGGAAATTCGCTGGGGCTGACAATGGAAGAc
>NODE_1396_length_636_cov_33.204403
GAACCCGCGTGGAGACGGAGCAATAGCGCACGGAGCAGTAGGGCACGGAGCAGCAGGGCA
CGGAGATCAGAGCGCAGAAAAAAAGACTTGTCTCTGCACTAGATGAGGGGCATGCACCCT
CGTTGTCTGATATGTTCAGTGAAATCCTGCAAGAAAGTGCCTCACATGGGCGTAGGTTTA
GGGGGGGACGCTGGGGACATGTCCCCAACAACATTTTAACATGACTAAATTGTCCCCACC
AATATTTTAGCGAACTCCGTTATGAGTTTGTGAAGCGATTTGGGTCAATTCCGACCGCAG
CGCCAGGAGGACGGTACTAGAAACGCCGTAATTTGATTGGCTAAAAAACCTAGGGGAGGG
GAGTTATCTGACACGCTATAAGTACACAGGAGAGTGACTGAAGACAACGGTAAAGTTACC
AGTGCTTTCTGTTAATACATACCCCATATGTTAGAATCTTGCAGTCACAATAAACAGTGG
AAATGTTTCCTGTGTATATTTTGCTTATGTAATGTGGCCTATTTGGGATATCCCATTAGT
AGGGGCGGAGTAGTGGCACCACCAGGGTCGCTACAATATATTGAATCTGACAAACAGCAT
TACCATCTAAAAGCAACAGGCTATTGTCTCAACTAAACGCAAAAATAATCACATTATTCT
CAGTAAAAGTTCACTTGCCGGAGGGGGGGGGG
>NODE_1397_length_61_cov_19.327869
AAATGCTTACTACTAGGATTTAACACTGGTCCAGAGTGGAGAGACATACGCTTATATGGA
GAAATGCTTACTACTAGGATTTAACACTGGTCCAGAGTGGAGAGACATACGCTTATA
>NODE_1398_length_220_cov_11.040909
CTCGGCAACACAACAAAAACAAAAGACCTTGGGTTAGAAAACCCCAGAGCTGGTCCACCC
TCTTCCCAATTGAACTCTCGTGTGCGCGTGTGTGCGCGTGTGTGTGTTTGAGCGCTTGTA
TACACATGATTATGTAAGACACCGAAAACTCCTCTGGGGGAGCTTTGTACTGAGTCAAGG
CAGCCGCCAAATCTAGTCTTGACCCTGACGTGGTCTCCTCTCACTTCTGGGGTCTCCCTC
TTAATGAGGCCTCTGGTGGATAGGTTTCACCGGCGg
>NODE_1400_length_91_cov_23.439560
GCGCGCTAACGCTAGCTAACATGCTAACGTGTAAACAGAGACCCAGAGAAATAACTTACC
TATACATTCATTGCTAAATAACTTACCTATACATTCATTGCTGCAGGCTGTCTGAATGTA
TGCATACACTTAAAGTAGTAGCTAACG
>NODE_1403_length_199_cov_49.567841
CATCTCAGGCGCTGGCTCCTGTAAATCCAGCCATGTCCTCCACCACGTCCTAATAACAGC
CGAGGGCTGATCATCCAACCCCTCCGGGGGTTTTTCTGTCCCTGACGTCGGTGGCCGAAA
AGGGTCTTCCCACTGCGGGGTTTGTGGCTGTAGCTCCAGCCATGTCCTCCACCACGTCCT
AATAACAGCTGAGGGCTGTTCATCCAACCCCTCCGGGGGTTTTTCTGTCCCTGTCGTCGG
CGGCAGAAAAGGGTC
>NODE_1404_length_62_cov_92.161293
CGGGGCTGCAGACAGGGGGAGGGAAACCCCTGGAGCTACAGCCACTACCCCCGCCGTGGG
AAGACCCTTTTCTGCCGCCGACGACAGGGACAGAAAAACCCCCGGAGGGGTTGGATGA
>NODE_1405_length_136_cov_37.830883
TAAGGAGATGTACTACAAAGTCAACAAATATATGAACAACATCGCTTGAAAACGTCTTCC
CCACATTCACCCCACAAAGATCTTGATGTGCAATCGAAAAAAAATCTATAGTAAAGAATG
TATCGGTGGCTCGTTGGTCTAGGGGTATGATTCTCGCTTAGGGTGCGAGAGGTAAATGAA
TCGACACAATCC
>NODE_1406_length_173_cov_12.630057
TATACTCCAATAGAGGTCTCTTCTCAGTTCATCTCAAAGAGACATTGACAGGAGACAAAG
AATCTGTATTGTACAGAAAGGACCCATACTAGGATTTCCATTCATTAAATGGCGAGGCGA
CGGGTAAGAATAATTAGTCCATGAATAGAACTCATCCTTTTTATCTGTTACGTTTATGGT
TCACGCGCTCCCAAAACAAAAACGTGGGACGAGGAGAGGAATGTGAAAc
>NODE_1408_length_286_cov_19.853148
TCTTCCGATTAAGTGTGCGGATGGCGAGACGGTCGCAATGCTTACAGCTAGCCTCTTCCA
AGGCTAGCTGGGCATGCTCCTCTCCCAAACAAACTACGCACAGAACATGTGTGTCCCGGC
CCGTGAGAAAGCGGTTGCAGGGAGAAGCACACTGTCTGAAACGCCGCTCGGTTGCCATAA
TCGCGGTGAGCTCTTGTACATAAATGCCAAGAAAATTTCTGAATTAACAACGTAATAGCA
GAAACCCGCGAGGACTGTCACAACATGCACTTGCTGAAGCAACAAAAAACTGAAGGTGCC
GGTAATTAGGGGTGCTTTTATGACTTCCTGGTCGCGACGTCA
>NODE_1411_length_126_cov_7.373016
TGGATGGCTGACACAGGTCACCAGGCCCAGGGGGGAGACAAATAAATTACCCCAGGTAAA
TACACCTCATCCCTGGGTAAGTTACAAGAGATGGGTGGGTGGGATACAGATAATTTACCC
CCTGTGACAACACCTCATCCCTGGGTACATGGTGACAGGACAGGGACCTGGATCACCATG
Ta
>NODE_1412_length_57_cov_81.771927
CAAAAAAGAGCTTGTGTTTCCCGGGACCCGAGTACAGCTGGGAGGAGAACGTGTTTTAGA
GACCCGAAGACAGCGGGGGCCGCGTTAGGGTTACACAGGTTGACCCGAGGACG
>NODE_1419_length_179_cov_13.664804
GAGAACGACATACCGACTATACTTTGTTTAAATTCCAGCGGGGGGACCGAGAGTCACTGT
CCCGCATGGCTGGTGTCGTTAGAAAGGGCAGATCCCACAGAATTGCCCGTATTTTGAATG
GAGAAAATCGGATAATGTATGCCAGAGTAGTGGCCCGTTCCGTGGCCGCATTCAAAGTGT
CTGTCCTGAGAACCACATAACGACATAACGACTTTGTTTAAATTCCAGCGGGGGg
>NODE_1423_length_606_cov_29.283829
GCACTCTTCCGGGGGCCTTGTTATTGCCAATCATTTGAATTCTAGTGCCCAATGTCACCT
GCTTTGTAATAGTACTACTTCGTATGAGGAATTAGTATGTATATTTAATGTACGCTTTTT
TATGTCTCCTTTCAGAAAATCTTGAATGTTGCAATAGAGAAACAGGAAGAGAGAGAGAGG
CAGAGACATTGTGAGGCTTGACTAGCATGTCTGACGGGTATGCCAGCACCACGCTAATAA
ATGACAGCTGATTTATGCATCTGTATTCTTTTATTTATAAAAAAAATAGCAAGCAGACCG
ATTTCTGCTATGAATAATACAAGTGGATCCACTTTGATTAGGGGCTTCAGTGAAGAGCTG
TGCATATTCAGCATTACAATTAAATCTTCTGATGTGAAATAGGAATGACACGCTAATGAA
GCGAGCCAGCGAGCCTGAACCGAGACTGTCCAACATCGTTATGGGATATCTTAGATGAAG
AGTAATTATACCAGGAACACTGAAATGTCATTAAAAATCTTCAGTAAGTGATTTAACCCA
CTATTCCTCGCTAATACTAGATTCTTCTCTCCTTTTCTACTCCTCTCTTCAGTTTTTAAT
CCCCCTCCGTGTATTTTCCGAGGCCAGGACCGAACAGAAAGTTCCTCTTCAGAAGTTCCG
Gc
>NODE_1425_length_343_cov_29.941690
GCCTGTAATGAATAATCATTAGCAAAAGGTCCACAAATTATTGATGTAAAATAAGCAATG
ATATTTTTTTCGCTTTGCAATTTATTGCCATTAACAAGTAACTTGTAATCCAATAAATGT
CAGTGTGGCTTTCAGTTAATTAAACGCCGGATATGAGGCTGTAATGCAGGGTGGCGTTTA
TATCTCAATTTCCACAGGCTGCAATTTACAGGCCGGACTTTATTTGAAGGGAACCACAAA
TAATGGCTGTTGAGACGTCAGGGGATGGACAGGAGATCACATTAATGAAATTAGATTTGA
TGAGAAGGTGGAGCGGTGATATACACAGCACGCTCACCGGACAGTCCTACGCTGGTTCAC
AGATGGATGGACGCGCGCACACACACACACACACACACa
>NODE_1426_length_205_cov_13.780488
TCAACCCAGCTGAACTGGTGCGGTAGGGGTCAGAAGACAGGCCTTAAATCACGGCCTATT
CATCAAGTACTCCTGAGTAAGTCCTACAATGTGTTGAAGCAACATTCTGTCACTATTCAA
CCCATATATGGTGTCTGTATTTATATCAGTTCTCGATTTTTATATACTGTCTTCACACTA
TTCTCAACCAAATGTCTTTTAAGTTTCTTTTTTTTTTAATGCTCTGACTTTTCTGAATTG
TCTTTATAGAAACAAACGAAg
>NODE_1427_length_119_cov_8.831933
TAAAGAAATGATCTGGTATTCTGTATATAAAGGAGTGTTCAGCAGTGTCAACAGATCTCA
ACCTTATTGAGCAGTGTGACTGTATGGTACGTGAGAGTGGGCAATCAAGGTCTTCCACGT
TCGTCAACGACAAAAATGTTCCCCTTCTAATTCTGCGACACACTTCCTATTCAAa
>NODE_1429_length_852_cov_49.298122
TTGTGTCCAGTGAATGCTAGAGAAATACTGTAGCTGGTCTTTAGATGAATGTCAGCGTCC
TCACACTTAGAAAAAAATCGATTAATAATACTATTTGCCAAGGAGACGCAGCACCACCAA
AACAAATGTCCCATAAACCCATGTGTTGCATCTGAAGACTTTCTCCCTGCTACACCGTAA
AAGATTGCAATTTCACTGAGGAATGGGCCTGCCTCATCTACAAAAAATGAATCCTATTCG
TTGCATCTCTTATTTCAATACGCCTCTCCCCTTGTTCCCTTCCACACATCATTAAACATA
TTATTATAACATGACTGTCAGCCCGCGTCTCTCTTCACTCCATTCCTTGCTCTGCCAGGT
AATCAATTTGTCGTCACTCTCTGTAACCCCAGTAAAGTCATCAAGCGAAATGAGTTACAG
CTGCAAAGAGCCTTCAAGAATACGGGGGAAATAAGCGAGCGAGAGAAATGACAACGCGGA
CCAGGAATATTCAGCTGCCTGATAGCACATCCCAGGTCTCGAAGATGAAATATTAATGCA
CAATTTGTTTATCTGCGGGCCCACATCTCTCCAGTGCCGAGCTGTTAATTTTCTATCGGC
ACAGACAACGGATCAGTCAGTCATGAACTCTTCACAGCCATTACCGGGAGACATTTTGAT
TAAGTATTCCTAATGTAGTGGATAGGAAAGAATGAAAACACTCTGCCTGCCAACTTTTGA
TTGACCATTAAGCCACTGATGAATGTGCCTGTCAAAGAGGAGACAATTACCTCAACAATG
AAGAAACTCTTCTGGAAGGCTTATTTCTCTATAGGGCTGACACATTTACCAGATTACAGG
CGAGGCAGCTGAGAGCTGTAAAGGGATCGCTTAGGCATCTCCTAAAAAGTTCTCTGAATA
ATTGAGGt
>NODE_1430_length_134_cov_9.074627
TGCACAAATAATGAGACAGCGTTTGGTGCATTAACTAACTGCAGGCTCCTTGATCCCTCC
AATCCCCCTGTGATAAGAACAGAGCAGAGAGAAAGAGGCTGCTCGCTCCTGCCGTCGAGG
CGTGCGATTACACGAGGAGTTGAGGCGACGTCTCCATCCGTCCGTGAGCTCAACCTGTCC
CCTATCATGg
>NODE_1435_length_445_cov_7.591011
GTGGCGGGTTTCGTTGTTCGTCGTCGCCGACGTATTAGCGGCCGCCGCCCCCTCATTTGT
CACTTTGTCTAGTCCTGTCTATTGCACACACCTGGTGTTCATTCCCCATTAGTCTCCTAT
ATAGGCTTCCTCTGTGGGGTCATGTCCTCGTGTGGTATTGTTGACTGTTGTACGTGTGTA
CACGCCTCCCGGCGTTATATTAGAGACATTTGTGTGTCTATGTTCATATTGAGCCCTTGT
TGTCGGGTCTTTACCTTTAAGCGCTGTGTCGCTGGTTTTGTTTCGGTTACGGTACTAGTg
NNNNNNNNNNNNNNNNNNNNNNNNNNNNNNNNNNNNNNNNNNNNNNNNNNNNNNNNNGTG
GCGTTGTCACGAGAGTGTTCATTAAAAACTCATCAACGCTACGGATCCTGGGCCTGCCTC
CTTTTCTGCATTCACACACCTCGCCGGCTACGAGACAGAGCCGGCGTGACAACCCTGTGG
TGGTTTAGTGTTAATCTGCAt
>NODE_1438_length_399_cov_17.771931
CATTGAGGCGAGGAAAATGGAAAAAGAGGGAGAGCAATGGAAATAGATAGTGGAGAGAGA
GAGAGTCCAAGACTCTGCTGATACCAGCAGTTTTGGTGTTTTCACCGCCTCAAAATACAA
TTTGAGAGAATGAGGCCATACACTTTCCCGTACGCCTTCACACATCAGCTGACCCCTTGC
CTTCTAATCAACTGTCAGCAAATGCCTCAGGTTATCTTCCTGGTGCGTTTCTTCTGTTTT
TACTTTCACCTCATGTCATGCAGCTTAACTTGCACTCATGGGCATCGACGGGCGCTACCT
CTCTCTACCTCTGTTTTTCTCTCACTTTCTCCCTCTCTCTACCTCTGTTTTTCTCTCACT
TTCTCCCTCTCTCTACCTCTCGTGTGTGCGACCGGGGTTGACTGAACAGTGAGCACCGAT
ACCTCTGGCCATACTCTCCAGAGATCTCACACACg
>NODE_1441_length_75_cov_11.573334
CCATCCAAGTACTAACCAAGCCCAACCCTGCTTAGCTTCCGACATCAGACGAGATCAGGC
GTTTTCAGGGTGGTTTGGCCGTAAGCTATTAGAAAAGTTGAAATTACAGCTCTTATTGAT
TTCTTCACTGC
>NODE_1443_length_572_cov_24.655594
AATTACAAATTTGTTGAAGAACACTGGGAAAAAAGCGAGGAAATGTGCCGGCGTCTGCCT
GCTTTTCTGCCTGCTTTTCTGTCTGTCTGTCAGTCAGTCAGTCAGTCAGTGGTGGGAATG
GGGAGGATTATACAGGGCTCAGAGCAGTAATTGAACACCGTGCGGCCCGCCCTCATTTAC
ATCTCTCCCTTCTGTGCTGTGCTTGATTGGCAGCTGTACATGAAATGCCACATCGGTTGA
AAGTATGTTGTGAGCTGGCACTAACAATACCGTGGCTCCAGGGAGACCTGCCATATTGTA
ATTTGGTTATCAGCCATGAAGGAAATAATTATAAGTGCCAGGAAATGTGAGGCATTGCTG
CAAGTTGCCCAGGGTGACGGTTCTTATTTAATGTCCAGGGCTTCGTCTTGCCTGCTAGAT
TTGGTGGCGATGGGAGGAAGAAGAGATGCTAGCGAAGGTGCTAGAAAATGTCAGTTTAGC
TGCAGTGAGAGTCCGGTAAGAATGTATAGACGTAAAATAATATGATCATTCAATATAATA
AGAAATCAAATTAACGTCTTTTTCAGAATTTAGGCAGAAACTATAATATTTACTTTTTGG
ATTAGACTCTTTCACTCCAATAACAGCg
>NODE_1444_length_57_cov_129.824554
TGTCCCCATGTACCCAGGGATAGAGTGATGACAGTGTGGGTAATATCTGTGTGTCTTTCC
CTGCCACAGAGTACCACATGCCTGGCTGACCTGTTGACCTGTCACAGGCCCAT
>NODE_1447_length_145_cov_7.282759
CTGATGCAGTCGATCTCTGTCACCTGGTGTTTGCGGAATATATTCTCCGCTCCACGTGTG
TTTTCATCAGGGCCCCTGGCACCCGGTGTAATTGCTATGCGCTGATGAGAAGAAGTGCGT
CTTAAAATACCATCTTGAACTGCAATTACATCCACGGAAGTGAGGTTTGCGCGCTCGTGT
CTGTGTGTGTGTGTGTGTgtg
>NODE_1449_length_289_cov_15.512111
AACCATTGATTAAGCAATGCCTCCGTTAAATAAATCTATTAACTGACAGGGGGAAGTTAA
TTCCGGATCAAACTAAAAGCAAATGAAATGACCCCTGCTCAATATGCAAAGGAAATGCCT
GAGAAGCCTGTGAAAACTGGGCTTCTCTCTCCCTCACACTCACTCTCTCTCTCTCTCTCA
TTTTCTCTCTCTATCTCGGTCTTTCACTTCTCGCTCTGCGTTGGATGTTGCATTATGACA
AAAGCAAACATGATTATTTTTGATTTCCTGTTCCGCGGCGCACTCCTCACGCGGCCGCGG
CGCACTCCGCACGTCAGCCCCCCCCCCCCCCCCCCCCCCCCCCCc
>NODE_1452_length_538_cov_12.804832
ATTTGAATTGGCCCTTTCCTTACTAGTGAGCAGCGGTCTCTATCTGACAGAGGTTTTGGC
CAGAGCGCTGGGTCATCATCTAGTGTAGTCATTAAGACATGTTGACGGGAGAGATCATCA
CTTGCATTGTCATTTTCAGGCAGTGGGAGAAAGACAGTTTCAATATCTCTATCACTTTCA
TTAGTGAGTTGTGCCGTTTCAACATTACTATCTTCCTGACGTTGTTCATATGTGACCGGG
TGGGGAGATGCTACAGGTGTGTCACACATGCTGACAGCACTTGTGCTAGCTGCCCGCATC
ACTTGATGTTACCGGTTGAGAGAAAAAGGaNNNNNNNNNNNNNNNNNNNNNNNNNNNNNN
NNNNNNNNNNNNNNNNNNNNNNNNNACTTCATTTTGATGATTACTATTTCGTATTCCCTC
TTAACTTCTCTAACACATTAACCTACTGATAGACGTTCTTTGCTCGCAGCGGAGTTGCAG
CATTGGAATAGTCCAAAGTAGCAAGGAGTTGGAGGGGGAGCCTGCGTTTACACAAATAGA
ATAAACGCtttattattttttttaatgatactgttcagggtggttatgatttat
>NODE_1453_length_179_cov_10.335196
AGAAATACAGGGCTTATAAACTGGTCAAAAAAATTTAGTATCATGGTCAGCTTCAGGGCT
CAGTTTTAGGTTTTTCTGTATTTTGTGGGGCAGGTTCATTAATAAAAGTGTGATTAAGTA
TTTTTGGTGGAATTACGATTAGAAATACAAGTCAAGAAAAAATAAGAATAGAAAATCAAG
GGGCAGGATTAAGTTGGGGCATGTCACAAAGGGCGGGCGGGAGCCGCCAGTCTTt
>NODE_1455_length_148_cov_10.027027
AGAGAGAGAATAAATGATAGAGGACAAGAGAGAGAATAAATGATAGAGGACAAGAGCTAG
AATAAATGATAGAGGACAAGAGAGAGAATAAATGATAGAGGACAAAAGAGAGAATAAATG
ATAGAGGACAAGAAAGAATAAATGATAAAGGACAAGAGAGAGAATAAATGATAGAGGACA
AAAGAGAGAATAAATGATAGAGGa
>NODE_1456_length_628_cov_40.746815
GACATTGGTGTGAAAAAGAAAATAACATTTTGCTCATGTTAGCAGTCTGTCTTAAAAAAA
TAACTTTTTCAAAACAGTGGTGTGTCTATGCATGTACCGTTTGTTTGTGTCAATCAATGT
TCATAAAATGCAAACTGTTTCTAAATGATTTCCTCTTTAGTTGTGTTTAATCCTGAGTCT
CTTGGTGGCTGCCTGCAAGAGCACACTAACCCACTGCACAGCCATACTTGAGCGTGTCTG
TGTGCAGCGTGGCTGCAAGGTCACTCCAAGTATTGATAAATCACCCAGCTGTGATTCCCT
CCTGACAGCTCAAACTAACATCAAGCTGGATGAGGGAGAACAAAAGACCATCAAGCGGCC
CTTTTCTTGACACTTTTATTCAATCACCGCCAGATTGCTTACGACAGCACCGGCAGCTGG
TTCGTCTCCATCTTTCCCCATTTGATAAAGCGCGTCAAGTCATATTTCTTTAAGTACTTC
ACCTCACCCCATGCTGCGGCGATCTGGAGCGATTCACAGTGATTCAGGCATATGCACATT
CCACATGAGGAAATTGTCAGATGGGGTCACGGAGTAATGACACCCCTGTGACGGTCACAG
TGAGTAGGCGGGAGGAAGCAGCAACAAAGAAACAAGCTGAAGGTCATAGATAAGAACAGC
TAGCAAGAGATATCAAAGATAGGc
>NODE_1457_length_162_cov_13.493827
TCTCTTAAACTGTAGCAGGCATATATTACCAGGCTTAGAGCTTGGCAAACCCTGTATCCC
AAAATAGATTTCAACAATACTCTACGAGGATGCATTAAATAAATCTCTGCTCTGCTAATC
CGTGGAACAGTTCACATTTTCGAGAGAGACACTCCGGTAGGACAAAAGCAGACGCTCTGC
TCGCCGAGCCTTCATATGGGGACAGACGTACATAAAGa
>NODE_1459_length_451_cov_29.578714
CGTGAGTGTAGCATTGAAACATTTTGTTTCGCTTTTCTATTGGTCTTCTTGGTGTCGCTG
TGAGGTTGTCATGGTAGCCCTGCCAATCACTGTCAAGCGTGCCAATCATTAGCCAGTACG
TAGACCGGGGCTTTCACCACTCTGCTGCACGCACGGGGGGTTATCAGGAGCTCCCATCTC
AACACCACCCTCCCACTGCACCGGCTCTCATGGAGGAGAAGCCAAGGCTCGCCTATTTGT
TGAATGGAATGAGCAATTAGTGGGTGGAATATTATTGCGATCTTAACGAGGCTGGTTAAA
GCTAAGGAAGATATGTAGTGTGGAGATGCTTAGAAGGGGCAGGCTTAAGGGTCGACTATA
TTGGGCAGGGACACCGGAATACACGCTTGAACGAAATGGCTCATAGCAGAAACAATTCAC
ACCTTTTCGGGTCGTTTTTCCTTTTTGCCCCACGTGTGCCCTTCCACATTTTGGCGAGGG
GAAGCGGCATCGTTAAGGCCTGTATAg
>NODE_1460_length_282_cov_12.925532
GTTTGTTCGTCCGTTATGCTTTCCTATTTTGTTCGTTAGTCTGTCTGTTCACCTTCTCAT
TCTGAATCGGTGGAAGGCGTTCATTACGTTGATACTAAAAGAGGTTCATTGTCTTTTTCC
CATTTCGCTGTGAAGAACATTCCTTTCTCTTTTTTTCTCCCTTTCCTTTTGTTTTGTCGA
TATTGCATACGTGTCTGATTGATATGGAAGGTAGGTACCGCTTTGCCTTGGCACGCGTGG
TATTGATATACATGCAGATATGAGAATGTCAGAAGCACCCTTTAGCTTGACGTCAATGTT
TCTCTATTTTTCTCTATGATTTCTTCACCGGCAAAAAa
>NODE_1472_length_68_cov_12.779411
CACCTGGGAGTGATAATCTGCATGTGTTTACCTCGCCCATCTCCTCCTGATACTGTGTCC
ATATAAACCACCTGGGAGTGATAATCTGCATGTGTTTACCTCGCCCATCTCCTCCTGAta
ctgt
>NODE_1475_length_76_cov_15.078947
TGTTAGAACGTTACCAGGAGGGAGACAGGAAGTACACGTGTTAGAACGTTACCAGGAGGG
AGACAGGAAGTACACATGTTAGAACGTTACCAGGAGGGAGACAGGAAGTACACGTGTTAG
AACGTTACCAGg
>NODE_1476_length_120_cov_11.308333
GGGGTCGGAGGGATGGTGAAGGGAGAGGGTTCTTCTAAAACACTACCAATGGTGAGGTCC
AGTCCGTCTCCCTCAAACCCTTCATCCTCCTGTTCTTCCTGGTCCTCCAGCTGCTGGTCA
GTCTCCTCAGAATCTGGGTCCATGCTCTGCAAGGGCTGCCCTGTCTGGCTAGGTTc
>NODE_1477_length_217_cov_10.622120
CAATTGTAACTGTTGAAGGATGTGAGGAACTTGTTTGCGTCACAGAACTGATTCCAGTTT
CGGTTGCGCTTGAGGACATAGCTGTAGTTGTTTCCAAAGTGTCCTTGGATGTTTCTGGTG
TCATTGTCACTCCCAAAGTTGAAAGTGTGTCTTCCGCTGTTCCAGTTGTCAAACCAGCAG
TAGTAGCTGTGGATTCTTCAGGAGATGTGCCTGTTTCAGAAGTGATTGTTGATACATCAC
TCTGTGTTGAGGTTATAGCAGTGCTAATTCCCg
>NODE_1479_length_203_cov_11.123153
CCCTACATCTTAGTTATCATGAGTTCACATATCCTGTGTCATAAAATTTAACCCCTCCAA
TTGCCAGAGGCAAAGGGCAGTCTGACTTAAGAAAGAAAATACATATCAGAAAGTATTGAT
GCCTCGTGTGTCCTTTAAACAAAGGAGCCACCCTGTCCCTTCCCCCCACAGAGTTATTTA
TCCAGGGTTTTTAAATGCTTCCTAGTCAAACTTGAATATGGAATGAAGCGCTGGGGCTTT
GTGGCGGAAATATAATTAA
>NODE_1480_length_279_cov_22.896057
GTCCAGGAAGACCATCTCATTCAGAAATGTTTGGAAAGTGAATCTTTCCCTTACTCTCTG
TAAAGTTCACTCACTCAGCTGTGGCATTAACTTGTATTCTAACAAGATTAAAATATATTT
GTCCTGGAGATTAGCATACTTAAGTTCTCCTTTGCCTTTTCGGTAGTGGTAGTGTGCTTT
GATCAGTGTTGCGTGGCAAGAGCCTAGCTTGGGCCTGGCCATTCCAGTGCCAAGTGTGAA
ATTAGCCTGATGTCATCCCTATTCTTCACCTTATACATCTTTCACCAGCTTAATTATATT
TCCGCCACAAAGCCCCAGCGCTTCATTCCATATTc
>NODE_1483_length_410_cov_44.636585
GACTCCACCGCCTGCAGGAGCCCCTCTAATTGTTTCTCTTTGATTTTTTTCAGTATCGAG
TGGGTCAGGGCTTTCAATTCAGCCTCCGTCCCGGAGCTGTTTTTTCCGGCGACCTTCGTC
GATTTACCCATGCAGCAGCCCCCGGGTCCATGCGTTCGTGTATCCGTCTCCCCGTCGCCC
TCCACGGGCGCACGGCTCCTCCAGAGTCGCCGGACGAGCCCCGTTCGTTTGGTCCTAAAC
ATGCGGGACGGAAAGAGGGTTTCCCGGCTAAAAAACGAGCATGATGTCCGCAAATCATGA
ATATTCCGGGGTCCGAGTCCAGGCAACGACAAGCAGCCTGATATAATATTATGGAGAAAC
TGCGGGTTGGAGAAGCAGAGATATTCGGTCGCATACGCCAGTCTTTAATTTGCAGGAAAC
TAAACGCCAGAAAAAAGTCACGGCTCCGGTCCTGATAGTAACCTTc
>NODE_1489_length_92_cov_176.445648
ACAGGCCCATGCATGGTCATCCAGGGCCCTGTCCTGTCACAATGTACCCAGGGAAAGAGT
GATGTAAGTGGGGGTATTTTATTTCTGTGGCACCCTATCACAGAGTACCACATGCCTGGG
AGACCTGTTGACATCTCACAGGCCGGCC
>NODE_1490_length_68_cov_164.132355
CCCTATCACAGAGTACCACATGCCTGGGAGACCTGTTGACATCTCACAGGCCGGCCCATG
TATGAGGCCCAGGGCCCTGTCCTGTCCCCATGTACCCAGGGATAGAGTGATGACAGTGTG
GGTA
>NODE_1492_length_57_cov_26.859650
AGATCAGACGAGATCAGGCGTTTTCAGGGTGGTGTGGCCGTAAGCTATTAGAAAAGCTGA
AATTACAGCTCTTATTGATTTCTTCACTGCATAATTAACTTTTTGATTGTTTG
>NODE_1493_length_128_cov_12.804688
AGGCAATAAGTACATTGTTCCTGGGTGGGTGCAGGGGGAAGTGCTAGAGATAGAAGAATG
ATTCGGTAGTGAAGTTTCAAACGGTCGAGAGTTGTGGAGCTCCATTCATGGAGCTACTGG
AGGTACAATTTGAAGAGGAATGTTTTTAGACGTTTTTTGAAGATTGGTAGAGAGTCCGAT
GATc
>NODE_1497_length_448_cov_13.044642
TGGTCCACGAGCGGTTCCCCATAGACGCCGGGATGATGCAGGTGTGCAACCTGTGGGGCG
GCCTCCTCTACCTGATCGCCCCGCCCAATACCCAGGTGGAGGGGCTGGAGGTGGTGTTTC
AGCAGGTGGTGCCAGCACCCTACTATAAGTCTGGTAGGTGGGGTGGGGGTTTGGGGTCAG
GGGGAGGATGGAGGGATGGGGGGAGGGAGAAGGGAGGCGGGTGGCTTTGGCTTTCTGAGG
CCAACTGCTGTCTGTGCAAACGTGATGCGTTCAAATCGTCATGTTCAAACTAGTTGCGGA
TTAACAAGTCGGTGTGACGCTTATCACAGGAACGTAACTGAAGGACACACTGTTTTGGAA
CGTGGATCATAGCATATATTCTCACTACATTTGGCAACTAAGGGGGTGGCCTTGAACAAT
AAAAAACGTGTGTGTGTTTGTGTGTCGGTACCCTAATTTAGGAACCGACTTCAAacagcc
ctaccctgatgtaggaacacatgt
>NODE_1500_length_227_cov_19.929516
TTCAACCTTTTGCGCTAGTTCTTTTCAACAGAAAAACCAACAAGATTCCTCACCATCACC
CTGGTCTATTGGCAAAAGGTTGCTGTCATCATGGCTTCCGGTAAGGTCAGCCAAGAGGTC
ATACGTCAAAGGTCACACACACATTAAGGTGAAAGCCAAGGCCAAACGGGACAGGCAGTC
ATCTTAGCCAGTCATCATCAGTCATCTTAGCCTCAAGGGAAACGGACTCAGCCCGCAGTG
GACTATTTCAAATTGAAACATCAAGGACTTTGTTAATGTTTAa
>NODE_1503_length_256_cov_21.277344
CGGCCTCCTGACCCGTGCCCTCCGGGCCGGCCTCCTGACCCGCTTCCTCCGGGCCGGCCT
CCTGACCCTCTTCCGCCCGTACGGCCTCCTGACCCTCTTCCGCCCGTACGAGCCTCTGCT
CCGCCTACGCCCGTCCGGCCGCCTGACCCGCATCCGCCTGTCCGGGCCTCCGCTCCCCCT
CAGCCAGTCCGGCTTCCTGACCCGTCATCACCGGTACGCCCTCTAAACCCGTTCCGTGAT
CTGTCCTCTCCCTGGGGGCTTCTGGGGTCGCTTAGTTCTGCCCTGCCCAAGACCAGTTCT
CTCTGCCCTGCC
>NODE_1504_length_194_cov_11.644330
CATCGTCTTGTCTTGTCATTAGACACTCTGGGCCTGATTTATCAAGCCGTTTGCGCCTGT
TTTAAGGCGATAATTGGTCGCAAAGACGGACGTAACCGATGCGGGCTATTTACCAACAGG
ACGCAATTGGCTAAAATCGCAGATTGCGTGCCACAGCGTGAAGAGACAAGTTGCGCTTTC
AATATGCGTTCGTAGGAGGGTCATGGGGAAAGTGGGAGGAGGTGGGAGGAAACGTGTTAA
TTGCGCCTAA
>NODE_1505_length_307_cov_16.100977
TAATATATATTTTTGTTTTTGTTGATTATCTTGTACACTGTGCAAGGTTGATTATCTTGT
ACAGACTGCAACATGTAATTTTGTACAACTTTATTGAGAAAAAAATGACTTGTAGAAGAT
CTTTGTGCCTTGATAATGGCTGTACCTGTACATTGAGCTCTGATGTATGTTTTTGACTGT
ACAGCTTGATGTCAAACTATCTGACAAGAGACTGCAGATGGGGAGTTTCTCTCCGTAAAG
GTTCGTTTTTCTGGTTTATAAAAAGAAAAATGTTATTTAGTAGAAAAGGAGGAAAATTAG
CGAGAGGTAAAGGAAAAACATGAAAATCCTGTATACATTATGCAAATTAACCACTTACCT
ACc
>NODE_1507_length_390_cov_33.582050
CTGCTTACTCCTTAATTGACAGTTCTGGGGGTGGGGCTGGTCCTTCCCAGAATATGGCTA
GTGATCCAGAAGTAAAGCCATGGCCACAGTTATTCCTCCTTCCTTTCGTCTGCATCCCTC
CCCCCTCGCCTTCTCTCCAGCTCCTTGAGGAGGAAAGAAATCTCCTTGTTCGACAATAGA
CATTTGGGGCCATATGTTGGCTTGACATTGTCATCAGGTTCACAGCAGGTTACCTTAGTT
AACTTTCACTCCAGTGGTTGATGGGATTTTCTTCTGAGGCTCCTTGACTAGCTGGCACAA
AGTCTAGACTGCCTCTGATGCTGGCCCCCGATGCCCCCGATGCCCCAGCAGCTCCTGCAT
CCTTCGCCCCACAATAGCGGCCATTGTGCTATAAGTAGCGGCACCTTCCTCTCTGCCTGT
CGCTGCCTCCTCAGTCAGAAACGGac
>NODE_1508_length_58_cov_10.206897
CTACTCCTCCTCTTCCTCTTCTCATTCTCTTGTTATTCCACCACTCTCATCTTCTCACCT
CCTCCTCCCCCTCTTCTTATTCTCTTGTTATTCCACCACTCTCATCTTCTCTAC
>NODE_1510_length_672_cov_42.709820
GATTGAGATCCCTTTTAATAAAGAGACTAAAGCAGAGATTTAAAATGAACATGGTGATTA
AGAGCAAATGTGCTGGGCATTTATATAGCAGGACTGCAAGATAATGAATAAAGATTCATG
CTTTAGACCCACATTTTAATTTTGCACCAAATGTGCCTGATGTAGGCACCATTTAATCAC
GTTACTGACAGGAGTAACTGCTTTCATTTAACCTTGACTGAAGATCATGAATTCTAACGT
GTTTAATTGGATACATCATTTAACAGAATGAACAGAGCACATTTTCCCCAATTCAAAGGC
TCTGATTGGCAGACAGTGGCAGTAAGGCCCGCTACAATTAAAGCTGATCTGTATTCACTG
CCCCTGTCACCCAGCTCCATAAGTGATGTGACTGTTTGATCATCGCTGCAGAGGAACTTT
GCTGAACTTCACCTTGTTTTGAAAGGGCTAGACGTTGAATGAAAGGAGAAGGTTAGGGAG
GCCCTCCAGGGTGGACACACACAAGCCCTGTAGGTGCCAGCGATGCCCCCCACCTCTGGC
CTAACCGCAGTCATCCTCCGGATCCCTGACAGGGAAATGACAGTGCGAAAGACAACACTC
TTTCACTGCATTATGTTTGTTATCGTCAGGAGCGTAATTGAAATGTTTCAGAATCAGGAA
ATTGACAATGCCATTTCCCCAGACTTTGGCAATAATGACTGAGTCTCGTAGCCCTCCACA
GACAATTg
>NODE_1511_length_420_cov_58.204762
ACGAATGTATAATATATGTATCTCAAGTGTCTGCCAGGACCGGTCAGTCATCACGAAGCG
TGAGACAGGCCACTGTGGTAACGCTGCCATACTTAGTCTGCCTCAAAACACATCCACAGT
GGACTGTCATGTAGGCGAGGCACAGAGAAAGAAAGGCAGGAAAAGAGGAAGCAGGTTGGT
GTGCTTAAAGCTAACAGGTAACCTTTCTTTGCTCCTAGGAGAAAGGCTGAGGAAAATAAA
ATGTCAAATTAAGAGGGGCCAGGCTGAGAGATGTAGCTGCCAGTGCTGTTGGCAGCAGAG
ATGGCTGCTTTCTGATTCATCTGGGGCCGTATGGCAAAGCTTTGTCAGTCTGTGCGAGGT
ATAAATAATTCAGGGTGAGAGATGGCAATTACAGGGGCCTGCACAACCAAAATGAATATT
TTATAAGGACTAAAACTGCCCTGGAATGAATCACACACATGGACTCTCTCTCTCTC
>NODE_1513_length_292_cov_52.945206
TTTTAGTAGTTGCATTTAAAGTTTAAACCCAAGATTTATTCGTTGGACCTGTCCCAACCG
TGACCCGGGTGCTTTCGATGAATCCTTTCTTGGAACACGGGTACGGAAAGCTTGAAAAAA
CCTCTGGCATGAGGTGTTGATGGTTTTATATCCACCCCTAAATGTGTGTGAGAAATACTG
TTGATGTGATCAGGGAGAGAGAAAAGAGAGGCAGAGTGATCAATAAGAGTGAGTGAGCTG
AGCAAATGCCATTGTTATTCTGATCTGTCAAAACACACTGAGAACAATCCACATTGTACC
TGCAATCTCCACTCCAAAGTCAGCAGGCAGGCATGCAGGCAGGAGCAT
>NODE_1514_length_695_cov_31.882015
TGGACAGAGGTTGTCGGGAGCAAAGGGGTTCGGGTGAAAAGGGGCCGCTAACAGCAAAAG
CCAAACAAAAACCAAGTTGATGTACCCCTAAAGACCCTGGGGCAGGTTTTCGCCTGCCAA
GTCGTGCCCCTCGTCACTATCATATCATTGTACACGGAGAAAAGGAATCACTTTTTATTT
ACCCGTCTGGTTATCGCCGGAATATTGCTTTTAATTGCTGTCCTGGGTCTCCTGCTCCCG
TAGCTCCCGTAAGGGGAGTCGGGGGCGATTAATCAAAGTAACGGAGCATAATGATGTCTC
GGAATGGACCAGAAGCCCGGGTCAGGGGTTGGACAATGTGAACATTCAGCTACTTAGCTT
CCTTTGCAACTTTGTGACAAAATCTGTTTGCCCAACACCAATTAAGATGCCTCTCCCTGT
GCCCCGGTCAATGGGTTTGACGGAGGGGGTGGTCCAACCGCCTGACATGTCCCTGAGCAC
GAACAGGCCGCCCTGTGTCCTCACCCGATAATTGGTGTCCCTTGCAGTGTGCTGCTTCCC
AGGGCTGTCCTTTGTGTCCGCGTGGAAGTCCTAAACGAGGGGAATCAGGGCTTTAATGGG
ACTCCTGTGAGTTTTAAACAAACAGACAGCGACCCCCTACTGTTCAACATGTTGCATAAA
GCAACGGGGCGCCCGGAGGATTTCGCCAGGAGCCGGCAGCCCCGGGGCCCGGGGGCCTGT
CGTCCGGTCCGTCATCCATGGGAGGGCCTTt
>NODE_1515_length_369_cov_22.555555
CAAAAAGCACTATTTACAAAAAGCAACGTTTCAACCAAATAGGTCTTCCTCAGGCTTATA
AATTAGTCGTGCTCTTTCTCAAAGCGTGCGTGCTTGGTGTATGCGCAATGGATAGGAAGA
TAACAGGGCTCGTGCCCTGCTGCGCTATCATTGGCCCAAATTGTGTTAACTACCTTGGAA
CAGTAACCCTTTACAGTGAACCAGCCCCAGAGGGATTAAGTTCAAAGGTCATATGGAAAC
CGAATGGTTAGGGTTAGAACAAAAGTCAAGGAAAGTGATTCCTTAAAATGTATTCCAATT
ATCCCTAACATTCCCAAAGTTAGGGTTAGGCATGAGATCAAAAATTAAGTTTAGGTAATC
CTCCTAAACTTAGGGTAAGGTATTAAAATCTAATGGTTATGGTTAGGACAAGGGACCAGG
AGGGt
>NODE_1516_length_644_cov_43.394409
GACTGAGGCATACGAGTTGTCAATGAGTTAACATAATCCAGACAACCTCCCTTCGGATCA
GTGACACCCACCGTAACTCGGAAGTTTTCCCTTTTTTATATGCGAGTAGCCTAAACTTCC
TCACATAATACACAACAGTCCAGTTTCTGAAGCAGGTTGAAGTTGCTTATCATTATTGTA
ACTGCAGTTTCACTGGGAGGTTCAGACCGTTAGTTTTTCAGGTGGGGGGGTCCCCCTCCC
CTTCCCCGTCCTGCCTCTGGTTTGGGAACGCTGCCTGCTCCCCCTGGCCGTGTGACAGAA
ACCCCTTGGTCAAACTGTACCTTGTCTTCTTATTCCACCCGCCAATAGAAACGCTATCAG
TCAACGATCCCCCGGATGTTCTGGACAGGCAGAAATGCCTTACTGCCTTGGCGTCTCTTC
GCCACGCCAAGTGGTTCCAGGTTTGCATCTTGTCTTTATTTGTCTTAAAGTAGTTTGAGT
TTTTCCCTTTTTTTATTTGAAGCTGTATCATTTTTTTGGTCGTTTTGTGTTTTCCAATTT
TGTTTCCTTTCCAAGTGTATCAATCACCTGTGGTAGACTGTATCAGCTTATTCAGTGGTT
TTAAAGCGTTTCTCAGTAAACCTTGTTGTAGAGATGCTTCGCTGACTTTAACATTTTAAT
TGCGGTGTCATTGAAATTTCCCATTGCTGCGTTTAGTCAg
>NODE_1518_length_138_cov_11.644928
AAAACATCATAAAAAATAATAATGAAATATAGTTCAACATACTGTCACTCCTGCCCTGAT
TCACTCAGGAAACTGACTCAGGAGAGGCCGGGAGATGAGGAAGAGAAACTATGTGGAAAG
GGAGAGAATGGGGTAGTGGGAGGATGGTGGAAGGAGAGATGGAGAAACTAGGAGGGGAAT
TTTAGAGGCAAGGa
>NODE_1519_length_75_cov_9.173333
TAGAGGGAGCAGGACTAGAGGGAGCAGGAGTAGAGGGAGCAGGAGTAGAGGGAGCAGGAC
TAGAGGGAGCAGGACTAGAGGGAGCAGGACTAGAGGGAGCAGGAGTAGAGGGAGCAGGAG
TAGAGGGAGCa
>NODE_1523_length_319_cov_37.241379
CGTCAACTCGATTTTATTTACATACAATGAAAATGATTTATTTCATTTAAGAGGGAGAAT
GATGGGTGACTGAAAGTGAAAAGAAAAAGAGAAATGGTGTGTCAGCGCGCTGAGAAAAGG
AGTTTAAAATGCCTTGAACTATTCACCGCTGAGATGGCTAATCAGTATTGAGGCTCGGGG
GCAATCGGGCAGCCTTTCAATGCGGGCCTCCTTTCATCTCAATCGGGATGGAGGCGCTCA
ATTAAAAGCCTATCAGTTTGTAAGTAAATCAACGCCTATCAAAGTTGTCACTTCAAACAA
AACGATTATTATTGCAACCCGCCTCCGCCATTAATCTCTCTCTACGGTAATCCGTTTGAC
AGGTCATCTAGGAGa
>NODE_1524_length_205_cov_9.746342
CCAGAGTCCCCAGATTGAGTTGTTGAACAGCTGATGAGTAATTTTCCATATGTTGTTTTG
GAGCCGTCACTAGTCACCAGATGCTCAGGAACAAACACATTGATCTAGATGCTGGTGCAG
TGGCTCATGTGGTTACTCACTGTCACAATGACATCCAGTATGTATGATGACGGCTGTAGA
AACCCCCCACAGTGAGAGACAGGGGGGCGTGAGGAAGGAGCAGACTCTCATCCCCCTCAT
GATTTATTCCCAAAATTACCa
>NODE_1525_length_266_cov_39.917294
AATTTCTCTCCCTCTCTACCTCTCGTGTATGTATGCCTCTTCCCACAGCTAAACTTGATT
ATGGAATGACTGACTGCGGAAAGAGGGGGGAATAGAAAGGAAGAGACCTATAAAGGCTTA
AAGGAGGAAGCAAAAAGCAGCGTGGCAGACAGGAGGGAGGGAGAAGTGGAGAGGGTTTGG
TACCAAGAAACACGAAAGCAGAAGGTTTAGAAGACGAGGCATGAACAGAACAACCGAGGG
AGATAAAGAACTTGAGAAATAAATGATGTTGGTAATTTTGGGAATAAATCATGAGGGGGA
TGAGAGTCTGCTCCTTCCTCAc
>NODE_1526_length_280_cov_10.275000
TCTACGGTACAGTACGCCATTGCTCTCCTCGATTTTGTCCCACTGACGTAACAGCTCAAC
AGTCTTAATGTCTTCCTCTGCCCTTTCTCGTTTCTCAGGCCTCGTCCCTCTCCTCCAGTA
CATTAAGAAAGACCTGATCACAGGATCTTCTTGCTGCTGAGCTGCCAATCCCTCTGCgNN
NNNNNNNNNNNNNNNNNNNNNNNNNNNNNNNNNNNNNNNNNNACCTTATCCCAGCCGTCA
GTGAGCTTGTTACCTCCTCGGTTTCTTCCATGCTCTCAGATGGGTCCCCCGTGTTCTGGT
TCTCTGAATACTGCCTGGACAGGGCATCCGCATTTc
>NODE_1528_length_432_cov_32.192131
GTGTGTGTGTGTGTGTGTGTGTGTGTGTGTGTGTGTGTGTGTGCGTGTGTGTGTGTCTGT
GTTGTACTACAGAGAGACAAGGGGGGCAGACAAGCAAAGTGGAAGGACGCGAGTCTCTCT
GAGGAGATGTTTGGCTGTGTAATTTCACCCTTGAAATTCGTGATTACAAACGGGACAACT
TTTTTAATTTTCTCTTTTGTCTGGGATGCGGCTGCCTGACAGTCTGCCCCAGCAGCCAGG
CCTTTTAATCAATCACCTAGATAATCAAATGTCACTGGCTATCTGCTCCATGTAATTACT
TTTGCAATTAAAAATCAATCTCCAGTCACCTCGTCTAATTAGAGCGATGAGCAGATCTTC
ATCTAGATTGATTTTATAATAAATATTGACTTCAAATGCCATAATGTTGCCATATTCCTT
CATTTTCATGCTCTGCTGATGAACACAACAAAGAAGAATGGGGGTAGGGGCATGAGATAT
GATCtggg
>NODE_1530_length_482_cov_24.423237
CACTTTTAAAAAACATATACAATCTTGCCAAATATCCTTCAGTTTTCTTTCTAAAAACAG
ACCAAACATCTAACACAGTTTTTTCCTTTTTAGCCACAATTCTTCTTTCCCATATTGCAC
TTTTCATTAACATAACACACAGATTTGTAAACTGTTTGTTCCGATGTTTCTTTTCCCAAC
CCAGCAAAAAAACTCTGCTCCAATCCATGACATCTTCATCCCATTCCTGAATCAAATCCT
TAACTAAAAGTTTACAGTTCTTTAAAAAATCCTCCAATTCCTTGCAATATAAAAACATAT
GTAAAATCCCCTCCTCTTTTTCCTGACACACTTTACACCATGCATCTTGCGCCAATCCCA
CCTTATTTAAAATAATCTCAGTAAACACCACTTTATGCCTTATAAAATATTCCAAACATT
CTAATTTTGTTTCCACACACCTACCCCTCATATTTCCCCATATACTCTCTGTTTTAAGGT
CAGGGAATTTAAGCACCCAATACTGATTTACAGATGGCTCTTTAAAAACACCATCTCt
>NODE_1533_length_105_cov_17.504763
CAAGTATATTATATACGCTAGTAACAGGAAGAGCAAACACATACACCATTTATTAGTATA
CAAGTATATTATATACGCTAGTAACAGGAAGAGCAAACACATACCCCATTTATTAGGATA
CAAGTATATTATATACGCTAGTAACAGGAAGagcaaacaca
>NODE_1534_length_185_cov_29.502703
CCTCTGTCTGCCGTTTATACGTAGACCAGGAACATGTGTTGTGGCCGGAGTCGCATCAGA
GGTCAGCATGCTATGCTTTGAACACTTCAAAGCCCTCAGAAGGGGCCGTAGCTTTTAAGT
TTTATGGCAGGTGTAGGCAGGGCAGCAGGGCTTGCTGGACAGTCCCAGGGTGGTCTGACT
TCCTGGCCTGCACACTCTGGCTGGTGTGGTGGTGGTTGGTAATGTGTGTGTGTGTGTGTG
t
>NODE_1535_length_132_cov_7.886364
GAGGGGTTTGCGAGTTAGGTAGGTGTCTTGTGTCTGGAAAGCTGTGTGTGTATAGCTGTG
TCAAAGAGAGGGTCCCCAGGGGCCAGATGCTGCCACACAGAGCCCATAGCATCTCCAACG
TGGACCAGAATCACTACCATACTGTAGCTACTGCAGAACACTTCCTCCATGCCTGCTAAA
GCAAGATt
>NODE_1536_length_116_cov_8.431034
TACTCTCCAGTCTATTCCTGTCCTCTTCTCTGCTCCTCTTACTCTCCAGTTTCCTCCTGT
CCTCTTCTCTGCTCCTCTTACTCTCCAGTTTCTTCCTGTCCTCTTCTCTGCTCCTCTTAC
TCTTCAGTCTCTTCCTGTCTTCTTCTCTCCTCTCTTCAGTCTCCACATCTGt
>NODE_1537_length_400_cov_22.032499
CAAATATCTTATGAAAATGCATTAATGTTGAATTTTTACTCCCTCACTCCCATGTTACAA
TCAGACCTGGTGCCGTTCTTCATCATGTAGCCTGATGTCATGGTAACTAGGTAACCGAGG
GAGACCGCAGGGTCTGGGTGTAATAAACGTGTCCGGATCAGGCGGAGATTCCGGTATTGA
CCAGTCCGGGAAAGATTAAATGGCTGCTGACATTTCAGAGGAGGAATTTGCAATTTCCAC
AAATATGAGGATGTCGGCTGGCCAGCACGACGGCACACGAAATCAATACAAATAACCTGA
ATCCCTAATACCTTGATCCGTGTTAGTGGAGGGATGAATTACAACTAAGACACTGGGAAT
GGGAGACACAACCCCTCAGATTCCTATCGACTGTCTCCAGGCCAAACACAGGCGCAATAA
CAATTAGGTGGGCAGGTGTGCCAAATCTCTCTTTCa
>NODE_1538_length_121_cov_7.347107
AGACATCACCGATCTATTCGGAAACTGTTTATTCTAGCGACCTAATAATGTTTTGTTAAC
GATAAGACGATTTTCTAATGAGTAAAAAAATAACGATTATATTATGTGATTTATCATAAA
TATATATCTGACGAGAGATGCCCAATTAATAACTCCAATCCGGGACACGTAGCGTTt
>NODE_1539_length_124_cov_10.088710
GATGATCGTCATGACAACGAGAGTCAAGATTACATTTTCAGGCTCACATATTATCTGTGT
TGTTGCTGAAACTTGAATGTCCCTCTCCGGGAAGTGGGTAACTGGTTATGGGGAATACGG
TGCGAGCGAGGAAAAGAGGGGAACATGGAGAGAGAGGGGTAGAGAGAGAGAGAGAGAGTg
>NODE_1540_length_353_cov_51.050991
TCTTGTCTTGTTAAACAAAATCTTTAAATCTTTTTCAATAAAGTTTAGTCTTAATAGAAT
GTTATAACAGTTGTTCTGGTTCAATATAACCTGTGATAAGTTTGTGTCCTTTTAAAGCCA
CTCCGCACCCTCCCTCCACACTACCGCTTTGTGATGAAACTTTATGCAAAAATGTGGGTC
TGAAGCATAGTTTTCCATTTTCAAACATTTTATAACACCCAAGTTTGAAGGCTCGGGCAT
ATGTATCCTAATCCTAATCAGTCAACTCACCTAAGAGTCAAACATATTTTTAAAGAATAA
TCATGTTTAGAAATTACATAAGAACATCTCTTTAAAGAGATCTTGAGCATTGCACACTAA
CTGTACTTATGGCTACAGTTTGTTGCTATTTAAAAAGACAGAAGGTATt
>NODE_1542_length_391_cov_67.682861
AATAAAGTCGCCGCTCTTTGTGCCATTCAGAAATAATCAGGAAACTCACCAACAAAACAT
CTCTTCCGTTCTCCGTTTTATTTTATTTGCAGCTGCCAGCCCAGTGCCTGGAATAGTAAA
TGTGGAATTTGAATGCACAGTTGATGCTGAGGAATATGGGAAATGCTAATTTGTGGCGCG
ATAAGATGAATCGAGACATCCATTTAGCCCCATTTGACTCAGTGGAGGAAATGAATCATT
AATGTTTGTTAAGTATGACAATCTAACTGGGCCAGATCTACATGCTCCCAGACCGGAGCG
AGAGCGAGATAAAACCCGGCTCTGCAGACACACAGGAAAACTGACAGATTCTGTAATGAT
GGGAATTTATTGGCGGTTAAAGACACAGTGGCCAGGCCTTCTCAGTAATAACTACACCAG
GCCTTCTCAGTAATAACTACACCAGGc
>NODE_1543_length_74_cov_119.905403
CCCCCCTAAAATGAACCTCCCGTACTGTGCCCATGCATATTGCTGTATAACCCTCGTGTT
GTCCTCGCATCGCCTACACACCCCGAGTCGAGCGGGTCAGAGTGACACTCGATCTCTTTT
CACAGCCCTC
>NODE_1544_length_175_cov_24.491428
GAAAACAATAATAAAACAGAGAAACTGGAACTCTTGAAGACTGAGCTAGTGAACGAAAGG
CAAGAAACTGAAGACATCAAAGCCATGCTAACAAAAGAGAAGGGTGAACTGGAACAATTA
AAGGTTGACATGGAAAGAGAGAAACAAGAAATTGAAAATAATAGGACCAAGGTTGCAGTT
GATATGGAACAGCAGGAAGTAAGACGGGCTGATGTAGAACAAGGAAGAGTt
>NODE_1545_length_215_cov_20.823256
TTTCTTGATCAAATTCCATCCTTTCTTTTTCCATTTCTTTCTTTTTGATATTGAGCTCTT
CTGTTTTACTGTCAATGTCTTCTTTCTGTAGTTGTATTTCTGCGTTGATTTGTTCCAGGT
TGTCCTCCATCTTGCTGATTTGCTCCTTGATACTTTGCTCTTCCTCTTTCAGTTTAGCCA
TGAACTTTGCTGCTTCAACTCTTCCTTGTTCTACATCAGCCCGTCTTACTTCCAGCTGTT
CCATATCAACTGCAACCTTGGTCCTATTATt
>NODE_1556_length_58_cov_17.637932
ACAGTAGTAGCTAACGCTAGCTAGCGCGCTAACGCTAGCTAACATGCTAACGCTAGTTGC
GCGCTAACGCTAGCTAACATGCTAACGTGTAAACAGAGACCCAGAGAAATAACT
>NODE_1559_length_596_cov_30.501678
TCCCCCCGCCTGTCACGCGGGAGACCGGGGTTCAATTCCCCGACGGGGAGATTGCAGCCT
TTTGCAAGCCTTACTTCAGAATGACTGTTTCACTCTTCTATGTGTCTTTTCATTTTTGAC
AGCATCTGCCGAGGATTTTCCGTAAACGCACCATTTCCAGCCAGCTCGTGCATTGGTGGT
TCAGTGGTAGAATTCTCGCCTGCCACGCGGGAGCCCCGGGTTCAATTCCCGGCCAATGCA
ATGGACAACTGACTATCTTACTGAGATAAATTGGGTTTTTTGGATACGTGGAGAGTAAAA
CAAAGTAATATTTGAGTCAATGGGCAGTTTAAACATTTACAGTACACAGAAATTAGAAAA
GGCTTTTAACTGCCTCAAATTGAGATGGAATATAAGACAAAAGATCTTTTGGGTCTGGCA
GTGAAACGCAACGTGGCATAAAACATTATCTTTTGCGACATGTGTTGATCAATTGGGCTT
GAAGTACAAATCCTATTCAAACGAGTCTAGTGTGCTTCCAGAGCATTCCACTTCAAAAGC
AACGACAGTTCAATGTGTGTGGGTATGACATGAATAAAGTGACCTGGCAAGATCATTGGC
AGCTCAAACGGCTCCGTCTCAGTTCAGAAGTACTTGATACAAAACTATGGCA
>NODE_1560_length_134_cov_116.111938
TCTTCTATGGGCTGTCTCCCTTCTCTGCTGAGACCCAGTGGGACTTAGTGCATTTTCTGA
TATTTTTTTGGACCCCTGGTTACCTAAATTTAACCAGTGTGAATGGATGGATGGAAGCCG
CCTTCCATCCCCGGCTGGGGTGCACTTTCTCTGGGCTCTTCTATGGGCTGTCTCCCTTCT
CTGCTGAGAC
>NODE_1563_length_1479_cov_28.513186
GTGACTCTAGGTAACAATCCGACGTCGGCTGGTTGTCAGGCTCTCCCTCTTATACCCTGG
TGATTGAAGACTTGGTGCAGGTGTGTGATTACGGGAATGGTGACAGGTGCGTGCAGATGC
CAACCTCTCCAGATCCACCAGAGGGAGACCTTACCCGGGTCCAGAGCGGGGAACTCTGAC
AGTACCCCGTCCCCCACGACCGCCACCAGGCGGTCCACCTGGGGCTCCCGGCTTCCGCCG
ATAGAAGTCCTGGATCAGGCTGGGATCCAGAATCAGACGCCGGGAAACCCAACACCTCTC
CTCCGGACCGTAACCCTCCCAGTCTACCAAAAACTGGTAACCCCGCCCTCTGCTCCGAGA
GTCCATAATCTTCTTTACCGTGAAGGCCGGGGCCCCATCAATCATACGGGGAGGCGGCCG
AGGAGGTGGGGGGGGAAGGAGGCGACAAAAGGACACAGGTTTAATGCAGGACACATGGAA
TGATGGGTGTACACGAAGAGACCGAGGGAGCTTGAGGCGGACCACAGTGGGGTTGATGAC
ACGTTGGATTGGGAAGGGACCGATGAACTTGGGTGACAGTTTCCTGGACTCGGTACGGAG
GGGGAGGTCCCTGGTTGACAGCCATACCTTGTCTCCCACTGAGTAGGATGGTGCTGGAGT
GCGTCGGCGGTTAGCCTGTTGCTGGTACTGATTTGAGGCTCTCAGCAGAGATATCCGGGC
GCGATGCCATGTCCGGTGGCATCGGCGAAACTGCTGCTGTATCGATGGTACGGCCAGGTC
CTTCTCCTGTGATGGGAATAGTGGAGGCTGATAGCCGTAAACACACTGGAAGGGGGACAT
ACCGGTCGCTGTAGTGGGGAGCGTATTGTGCGCGTACTCCACCCATGGGATCTGCTCAGA
CCAGGTCGTGGGGTTAGAGGAAGCCAGGCATCGTAGGGTCGACTCCATCTTTTGGTTGGC
CCTCTCAGCCTGACCGTTAGTCTGAGGATGGAACCCGGAAGAGAGGCTGGCCGTAGCTCC
AACGGCGGTGCAGAAAGCCCTCCACAAGGCTGAGGCAAACTGAGGACCACGGTCAGAGAC
AATGTCAACAGGAAGACCATGAATGCGGAATATCTCCCTTACCATAATTTCCGCTGTCTC
CTTGGCCGACGGGAGCTTGGGCAACGGCAGGAAATGAGCAAACTTGCTGAACCGGTCCAC
TACCGTTAGTACCACCGTGTTACCTCCAGACACGGGAAGTCCGGTGACGAAATCCATGGC
CAGATGGGACCAGGGACGATGAGGGATCGGCAATGGCCTCAATAGTCCCACGCTGGGCCG
GTTTGAGCCCTTGTTTTGCGCACACACTGGACAGGCCGCCACGTATGCCCGGGTGTCCTC
ACCCATGGCCGGCCACCAGAATCGACGGCGCAGAAAGGACATGGTACGTGCCACTCCAGG
ATGACAGGTCAGTTTAGACGAGTGGCCCCACTCCAGCACTGCCGGTCGCGTCCCCTCGGG
AACAAACAGCCTACCCGGAGGGCCATTACCTGGGc
>NODE_1564_length_598_cov_28.946487
AACCCTCAGCGCCGGGGCACGGATCGAACGGGATCGATATCTCGCCCGGGACAATAAATC
AAACGCCCTCTCTCCCCTCTCCCTCCCCTCTCTCCTCGCTCTTTACTGTTTGCTGAACAT
ATTCAAATGTTCTTGTAACAAATTAATTCCAACATTCTCTCTCGATTGAATTAGGACAAG
TGCCGGTGCTGTCGCGGGTGTTTGGCTGCTTCGGGGGGAGACAGATCGCCGGCCCGGACA
CGCGGGTAACAAGCGGCGGTGTTGAGTCCCTGATAATCTCCCCACTAATTCTCCATTACA
GCAAAATGAAGCCATAAATCTTCCTGACAGCTGATCGATGTAAACATTGTTTCCCACCGT
GATTGCCAGCTCTCCCAGAGGAGCTACTGTCTGCTCACTGGCCACTGGAATTACTGCGGA
ACCCAAAGTCACTGCAGTGGAAACAGTAGCTCAAGGCCCCAATTACCAGCGTAGAAATAT
TAATCAAATGGCCTCTGAGAAAGGCAATTATTTACAGCTGAGAAGTCGTCCTCTGCAATC
CCTCTTATCGTTCATATAGTGAATTCTACCATGTTACGGTCCAAATGACAATGTTACAAT
TAAACCTGTGAGAGTTTCTAAGAGAAATGTGTCAAATTaatatataaactcatt
>NODE_1567_length_184_cov_23.456522
GAGAAGGAGCTGCGCTGGGCGGAGGGAGAAGGAGCTGCGCTGGGCGGAGGGAGAAGTAGG
TGCGGTGGGCGGAGGGAGAAGGAGGTGCGTTTCACTCCGCGTTGCATGCAGACAGACACA
CGGCTGGTTGAGGTCGACCAGCGAGACCACTGGACGGTGGAGAGCGGAAGGAAGCAGGCG
AAAAGGGAAGAGGAAGAGAAGGAGGAGAGACGAGCCGGAGAGACGTTTCACAGCAGACCc
>NODE_1568_length_369_cov_11.861789
AGTCAGACAATGGGTGCCGGTTCACATTCCATCTGGTTGCTGTCTAACAATGGAGCATCT
GAGAGACTTTAAGTGAACATTACACGAACTACTGAATTCTACAAGTTGTTTTCATATGTT
TCTGAAGATGTAGGTCTGGAGCTCTTGTTCTCTCTACTCTGTCTCCCACACACACACAAA
CATACACAAACACACAGACACACATACCTGCCATCAGTCCGTCTCTCTCCCTCTCCTTTT
CTCCCTCGCCCTTTCTCCTCTTCTCCCTCCCTCCTCTATCTGTCTTTCTTTTCTCCCCAG
CTCCTGTCCTCCCTCCCTCCCATCCATTTCTAACAGATACTTAACCATGTGCCCCACCTC
AGCCTACCCGTGGGAGCCTGTGTTTCACTGAGGCCTGCATTCCCCTGGGGGTAATGTGGA
ATACa
>NODE_1569_length_386_cov_42.497410
ACAACGAGCCATAACAAATCTTGTTGGTTAAAATTCAGCTGACTTCAGAGTTTGTCAATA
TCAGGATAGGTAATTAAGTGTTTTGATTGAATGTGTAACGTGGGCCTACTGTAATGGCAT
CATTTGGAGTCGAGTCACAGATGCCAGCGTGTGGAGCCGCGTCGTAATTAGCCAGAAATG
CTGTACAGGTTTTCAGCTAATTAGCAAATTATGCTGAAAATAGCATCAAGCTAATTAACA
GTTATTATGGCATTTTTTTAAGTATGACTTTAATTAGTGAAGTCCTGACGCATGCAATTT
CAAACTTGTCCGACGGAGAGAGAAAAAACACAACACAGGACATGATCAAGAAGCAACGTA
GATGATTAAGAAAGACGGAAAATGGAGAGAGAGAGAGAGCGAGGGAGAGAGAGAACGCGA
GTGAGGCATATAGAAGAAGGAg
>NODE_1573_length_57_cov_20.456141
CTGTATTCTGTATAGTATTTTGTATATTACTATCCATATACCCCTCACCCTCTTACATTA
CTTATCTGTATTCTGTATAGTATTTTGTATATTATATCCCTATACCCCTCACC
>NODE_1574_length_817_cov_36.439411
AGACAACATGAGAGAGAGAGTAAGAGAGAGGAAGAGAGAGAGAGAGAGAGAGAGAGAGGA
GGAGAGAGAGAGATTATGCCCACAATGGCGACCAAAGGTTTGAAAACCTTTGGTTTCTTA
TCCGGGAACTACCTCTTATTCTGCCATTGGGCCGTGGGGTCACGTGGTAAAAGTAACTTT
ACAGGGCTGCTCGCAAGTAGGAGGGCTTTATGGAACAGAAAAACGACAAAGCTAGAAAAA
TTATTTTCCACTCCAGAAATTAATGATCATGAGCTCGTATTTGATGGACTCTACCTACAT
TGATCCGAAATTTCCTCCATGCGAGGAATATTCGCAAAACAGCTACATCCCCGAGCACAG
CCCTGAATATTACAGCCGCGCAAGGGACCCTGGCTCTGGCTACCAGCATCACCATCAGGA
GCTATACCCTCCGCGGGCGAGCTACCAAGAGCGCCAATATAACTGTGCAAGCATCCCTGA
ACCAGACACGCAAAGGGGACATGGACTACCCCATTCTGCGCACCTGCTTGCAGGGAAAGG
GCAGCCAGCCCCATGTGAGACACCACAGTTACCCCTATCCCCCTCCACCCCACCGACTGC
ATCATCTGCCTGCAACCAAGCTACACCGGATCATCCAAACAGCTCTGCCTCCTCCAAGCA
GCCCGTGGTGTACCCATGGATGAAGAAAATTCACGTCAGCACTGGTAGGCAACTTGTCTG
CTTGTTTGTCTCTCCCCTCCGTCTGCACTCTCTACTCCTCTCTCGTCCTTCCCCTGCTTT
TATCTGTGCCCCTGACTCCCATCTTCTTCCCAGCCCCTTCTACGATAGGGGAGAAGCCTT
TGAAATGGCACAATTGAGGCGGATTTACGACTc
>NODE_1575_length_123_cov_29.008131
GTGGCTGTGCTCAATACAAATATGTTTCTCCTCTGTACTGTTTCTTCTTATCTCCCTCGT
CATCGTCTCCCACTTTTCCTCCCTCCCTCCCTCACCGTCGCTTTCCACCGCAGAAGTTCG
ACGAGTTCATCTTCGCCTTCTTCGCGCTGGAGATGCTGGTGAAGATGTTGGCTCTGGGg
>NODE_1576_length_559_cov_30.572451
AACATTTTCGTTCCTCTTTCGAAAGCAGCTCATCGCTTCACCACAGCACTCCATTTACAT
CGACTCCCATGTACTAGTCGACCTCTATCTGTAGTATTTTCAGCCACAGTTAACTGGGTT
TGTGGGGGACAAGATGTTAACTATTGTTTTTGGACACTTGTTACCATGACTTTTTAATTT
ATTTTAATACACACGGCACTGTGTTGGTTCAGCGTGTTTCATCCGTGTGGATAGAAACAC
ATCTCGAAATTAAACAAGGAGACAATGAAAACACCCCAGCTCCATTTGAACCAGACTCAA
TTTCGGGCTTAAAGAAAAATTCTATCATCTCCATGACAACAGTTGTACTGGTAGCATGGG
CCCGTATTCATGTAAAACCATGGCAACGTTTTCCAATTGAATTAAGCTGCACCTGTGTAC
ATTACAGTGGAGATGGAGATAAAATACAGGGTCTGGATGGGTCTATCTTAGTCTGACGTT
ATGGGTTTGTTTCCTGTCAACTGACAATGCAGCTGTCTTTTATCCAAAACCGTTAAATAC
GAGAGGACTCAATAGTCTTATAATCTTATGTACATTTGTGATTTAACTagcattgtgtgt
tgggtgttttatttg
>NODE_1577_length_516_cov_13.321706
TTCCTCCAATGAGGTAAGACAAGATGTTGCCTACAGGGAACGCACCTAAAAGTTAAGATA
ATTAAAACATAGTAATAAGTGCTTTCTGTAAAAACAAAATAAAAGTGTCATGCATAAGTG
CTATGTTGGATTTCACACATTAAAACAATAAATGAACCAGATAAAAGTTTAATAAATATA
CACAAATAAATTAATTAGTGCAGCCCTGCAGTCAACACCCTCCCCCCGTCCTGACGATCC
ACCTCCCCTCCAACTCTGCCTCCAACACTCCAAATGGTAAGGTACCAGACAGTTTAAAAC
TTTTCATTTAACCCTGTTGGGTCAACAGTCCCTAATGCTCTGATCCATCCTCTCTCTGCT
CTCTGTCTCTGTGGTTTGGACCAGTTTTTATTAGTCTCAAGCCCGAAAACAGTTATATTC
TCCACCGCGTGTGTCTGAAAGTGAGTGTAAAGCACTGTGGTTTTATCCCTTTTATCAATG
TGATAGAGATGTTGTTTAAACCGAGCACCTATTGTGTTTTTTGTTTCCCCAATATATATC
TGCCGACACAAACTGCACCTAATCCCGTAGAc
>NODE_1581_length_81_cov_25.111111
GACCACATTCACCTACCAGAGCCCAGTCTGTTCTTATATAACATGTCACTGGTGACACAC
ATTCACCTACCAGAGCCCAGCCTGTTCTTATATAACATGTCACTGGTGACCACATTCACC
TACCAGAGCCCAGTCTG
>NODE_1582_length_312_cov_20.913462
TTCCGGGATCCACAGCATGGGTATTTCAGTACAGCAGAAGACACACACACACACATAATG
ATTCGTTTCCCCCCCTTTTTTAACCATTTATGGTGAGACTGCAAGTGATACGACAGGGAG
ATATGATATGATCTCACATACGATCACACATACAATCCCACATACGATCTCACTACCACA
CCAGTGGCAGGCTTCACCGCAGAGAACGAATGCAGTACAGCAGCCTTAAGTGTGCTATCA
TAGGCGTCTCTTGTGCCGACCCGCTTTATTCGCTGCAGTCAGGTTAATGGGTCCACCAGC
CCACTTGATGTTGAGAGGCCCGGCCACAAAGAGCCGCCTCATTAGAGCCTGGCACGGTGC
TCCCACAc
>NODE_1583_length_267_cov_12.546817
CAGAGCATACATACTAAAGATCCACTTAGCTTCCTTGGGACCCCATGTCTTTCAATCACC
TGGACCAGGCTGACGAGACAGGGGCTGAGCTCTGCCTCTCTGCATTCTCCTTCTTCACCT
CCCTCTATATCTCGGTGATTCATCCCCCCGTATAGATCTAGTAATGGGAGGTTAACACAG
AAGCAGGACTCCCATTATTGAGTGAATTTAGCACCTTGGACAGCGCTCCACAATCTTTAT
TGCTTTGCTGACCCTTCTGTCATGTCCTGTGTGTGTGTGTTGGGGTGTGTGTGTGTGTGT
GTGTGTATCATAGGCTGATTGAa
>NODE_1584_length_170_cov_15.241177
AATTGCAAATTCAAATTCACTTGGACGATTCGAGCACGATGAGTGAAGTATATTAATATT
GGTGCCATGAATTTGTTGACGGAAGCTTGAATGGCCATCAGAGGAATTTTGCCTTGATTG
GTTGCGGATATGAATCTCAGCCATGACAGGTTCATGTCTGTCTTACTCCTCGCTCAGCCT
GACTGCACCTCATACCCCCCCCCCCCCCCCCCCCCCCCCTTAAAAA
>NODE_1587_length_57_cov_20.210526
TCAATCGTCCAACCGGAGAGGGGTCTGTCACACTGACTTAGACCGGTTGGATATTTAGCA
ATTGGCCAACCGGAGAGGGGTCAGTCACTCTGACTTAGACCGGTTGGATATTT
>NODE_1589_length_488_cov_26.100410
TTAGAACTTATTTGAAATGCGTTATTCTGAATTATTTTGTCTCATACTGTTCAAATAGTC
CTATCAATAAAATTATAGATGGATCATGTCTTTGTCAGTAGGCTAGAGTACTAAATCAGC
AGGGGAAATACGTTCTTCACTGTACATCAATCTATATATGTATTTCAGGTCTGAAAGAAA
CAGCTGCTTGGCAAGCGGAAGACAACTTTTTTGTCTTTTATCTTTCTGTGTAATGTGCAC
AGGTGCTGCTTAATTCAATTTGAGGACGTTGCCATGGTTTTACATTAATACATTGCGATG
TTACCATTACGGCTGTTGTCATGGAGATCATAAGACCTCTTTAAACGAAAAGCAGAGATG
GTTTGTATGGGGGTACAGAGCTCTCAGTTTATTTATTGGTTGAATTCACCAGTGTTTTTT
TACTGTTGTTGTAACTTATCTGATAAACCTTGATAATCTAATTGTTTTTCTTTCATAAAA
AACAATTGTTAGAACTACAATCATATGACACTGTTTGCCCGAGAATCTCACTAAGCGATG
TGAa
>NODE_1590_length_57_cov_24.157894
TGTTTCTGAGCCCAGAGGTCAGCGAGCAGGGTAAAAAAAGAGCTTATGTTTCCCGGAAGA
CGAGTACATCTGGGAGGAGAACGTGTTTCTGACACCAGAAGACAGGGGGAAAG
>NODE_1595_length_468_cov_57.006409
CTTCAGAAGACTGAAAGCCGCACACACCTTCAACACATCAATTAACCAATTAATGTACTA
ATGAAACAGATACAACAACATGGTTTGCAGTTTAGAATCCCCATAACAATAATCACATAG
CCAAAATAGTCATGGAGCCTGCGTTAAAATTGACCACGTAGAAATAAACCGTGAGAACAT
CCAGTCAGAGGAGGGCTTTCTACATGAGCTTTAACGTTCTAGCGCTCTAACGTTCTAGCG
GTCTAACGTTCTAGTAGAAGATGTGGAATAAGCGTGCACACTTACATATGAAGGGTCTTA
GTGACTTACATATGAAGGGCTTGACACTGCTGTGGATGTGCTTGTGCTGTTTCAGCCCCG
AGGACGTGGCGAAGGTTTTCCCGCAGTCGGGACAGGCGTGAGCTCGCGCCCCTACGTGCT
GCGAGCGGATGTGCCTCTGCAGGTTACTGGGGTCTGTGAACACCTGCTGGGGGGGGGAGA
GGGCACAAGGAGGGGTCACCCATCTGAGACTGGAGATGTACAGa
>NODE_1596_length_57_cov_13.491228
TATTATCTGTATATTGACTCTCCACTTGATCCTGTATTATCTGTATATTGACTCTCTACT
TGATCCTGTATTATCTGTATATTGACTCTCCACTTGATCCTGTATTATCTGTA
>NODE_1600_length_57_cov_44.333332
TTCTCTTTTGCTTGTTAATCTAATAATTCCCTGTATTTCCTTCTCTTTTGCTTGTTGATC
TAATAATTCCCTGTATTTCCTTCTCTTTTGCTTGTTAATCTAATAATTCCCTG
>NODE_1603_length_61_cov_13.295082
TTCCTTCTCTTTTGCTTGTTAATCTAATAATTCCCTGTATTTCCTTCTCTTTTGCTGGTT
GATCTAATAATTCCCTGTATTTCCTTCTCTTTTGCTTGTTAATCTAACAATTCCCTG
>NODE_1604_length_709_cov_39.622002
ACTTTCTCTTTCTTTTGTCCCTTATGTTAAGTGCTTGTCTGTTATCTGTGAAGACATTTC
ATTTATTGTACCAGGCCATTTATGGTTGTTAATACTGTTCAATAAAAAAGGTACATTTAA
TGGTACATCAGTCGAATTACGTCAGTCGTAACAAAAGACAGGAGTCATGGTAGTATTGTA
TGCCTAAATCCCTACATGCTTTAATTACTGGACTACCAAGCATTACGTGGAAAATTCATC
ATTCAACTACTGATCTAGCGCACAAATAATCAGAGCGAGAATGAACAGATTCATTAAATT
ATCAGAAATATGATTAAATCACTGAGCAAATAGAAAATGTATATGATATAGTAAGAAAAA
AGCTGTAAAATATTATAGTTTACAATAATTATTCACATTCAAAGGCTTTACATCTCAATA
CATACATAACATGGCCCCTGAACATGACTTCAATCCAAATATGATTCATATATTAGAATT
TAAATAACACAGAATGAACTACAGGCTAAATAATAGCCATCAAATAACCTTATACAAGAA
TAAAAATACAAAAACTGTATCCTAATATCATTGCATTACTTGCTTCAGATTTCAATAATA
CAATCGTCTGTACATCACAGTTCTAGTCGGTTACAAACCAGGTAGATAATTACATAGACA
ATGTAACCGACTGCCGCCCAACATGATTTTAAAAATGTTCTAAGAAAAGCAAACACCTTC
TACAGTGTTTCCTTACTTTAGAGACAGATACAGCAATTACATCTg
>NODE_1605_length_121_cov_10.198347
TATGAGGGACAAGGGCTGAACCCTTTACACTTAAACTGCTCTCTGTACTTAGTATTATTA
TATATGTTTTGTGATTTATACATGCATTACTTTTTTACCCATGTAGGCCTATATATTTGT
GTATGTCTATTGCTTTGGCAATATTGTGCTATTGTACACAGTCATGCCAATAAAGCt
>NODE_1606_length_338_cov_23.781065
AACCGTTCTGAGAGACTGCAGGTGCCCAGTACTCATTCAATGCTTATTTTGTGGTACCAG
GCGTCCCCTGGCCTGGGTTGGTCAAGGACACCATACGTGACGCCGCAGTGGCCCTGCTGA
CAGAGGGAAGGACGGGCACAGGACACTTATTGTGTGACATGCATCCAAACTTGGCCTGCT
GTCGGGAAGAGGGGAGGAGAGAGGGAGAAAGCACCTTTGTGTGCAGGGCAGGAGACTGTG
TGAGGCAGACTATTTTATGTCATATGAGATGGTGGGTATCAGAGTCATGGGTCACAAGAC
AGATAGAGAGAGAAAGAGACAGGAGAGGAGGCAGATGAAGAGTGAGACAGAGGGAGAGTG
AGAGACTGGAGACAGATAGAGAGTGAGAGAGAGg
>NODE_1607_length_419_cov_24.257757
GCCCAGTCTCTAAGCCTCCCACACTCTCCAAACAGAAGAACTTCAAACACCTTTTCTGTG
CATTTAGTGTAATGAACAATGCTTTAATTGAGATTGCCTAATTACCCAATTTAAAGATAA
TTAATATGATCCTAATTAGAATATGTAAATGAGCCTGATGCATAATTGAGAACCCCTGTT
TTGAATTAGATGGCTTTAAAATGAACACGTCCGTGCTGCTGGGAAGGACTCAAAGCATCT
AGTATGACTGGTGGTGTGTTAAAACAGTCAGTCAGATGTGGACATGGGAATGTAACTATT
GTCATTATACTGGTGGTGCGGTAAAACAGTCAGTCAGATGTGGAACTGTGTGACAGGTTC
CTCAGGGTCATGTGGTGTGACAGGGTAGAGGAAACAGGTAGAGGAAACAGGTACAGGAAT
CAGGTACAGGAATCAGGTACAGGAATCAGGTAGAGGAAACAGGTACAGGAATCAg
>NODE_1608_length_287_cov_58.135887
TAGGTCCACAGGCCTGGTGAGCTGAGAACCAGGGCCCTGTCCCTTCACCGTGTACCCATG
GATGGGGTGCTGTTGGTGGGGGTAATTTATTTGTATTTATCCCCCTTATTTCTAGTAACT
TACCCAGGGATGGAGTGATGTCTGTGGGGGTAATTAATTTGTATTTATCCCCCTAATTTC
TACTAACTTACCCAGGGATGGAGTGCTGTTAGTGGGGGTAATTTATTTGTGTTTCACCCT
CCTATTTCCACTAACTTACCCAGGGATGGAGTGCTGTTAGTGGGGGGAATTTATTTGTAT
TTATCCCTATTATTTCTACTAACTTACCCAGGGATGGAGTGCT
>NODE_1609_length_127_cov_7.236220
ATCAGATTCCATTTCCCCACAGAGATGCTTTTATGAATGCAGGAGAGGCACTGTCCCAAT
ATCGGAGCAGACCTCATGGCCACTTACCCATGAGCCAAGGAGCGAACTGGATCTGAGGTG
TCAATACCAAAACCGAATGGCAAACAAGTTAGGCCGTCTCTCACAACCTGTTATCTGCAG
GGg
>NODE_1610_length_296_cov_21.260136
CGAAAACTAAAGCAAAAACTGAAGGACAAGAAGTGGCGAAGAGAGAGAGAGAGAGAGAGC
GACGGTAATGACGTACGATGGGGAGCAGATTGTGCTGATTCAAGCTCAAAGCCCAGGTCC
CGTGCACCATTCCTCACGGGCGACACTTTCTTAAGCTAAAGTAAATTGCCCAATTAATCT
CGGCTAATGGTGGGTGACAGCAAATATGCTAGCACAATTATCGCCCTATTAAAAATTCAT
ACTCCGCCCTATAATTGAAATCAAAATGGGAATGGGGCACCGGGTCGGGTTGTAAAGGAT
ACCCCCCCTGCAGATAACAGGTTGTGAGAGACGGCCTAACTTGTTTGCCATt
>NODE_1612_length_389_cov_25.868895
GATATAGAGGAGCAGGTAGGGGACAGGTGGATATAGAGGAGCAGGTAGGGGACAGGGGAC
ACTATATCTCTGTCTCTACCCCTCATTCTATTTCTCCCTCTCTCTACCCCCCACACACAC
TATATCTCTGTCTCTACCCCTCACCCTGTCTCTCCCTCTCTCTACCCCACACACACTATA
TCTCTGAGGGATTTAGTGAATGGTCTACTGTCTGAATGCTACCTACTCAGCCATGCGCCT
CACATGCTTCATCTGGGTTGGACAAAAGTAGTTGCTGTGTTTTTCGGCCTTGGGTTTCAC
TAATAAGAACAGAACAATTATTGTGCGTTTCATTCTAGTATCCCAGCTCAGCTCATTATT
CCCTAACACAGTGTGAACTCCCAGCCTGCACTGTGGCAGCAGGACCAgaaacatgatcct
tactgtgggatgctgtgaaacaaac
>NODE_1613_length_171_cov_191.964905
AATGGGGATAAATACAAATAAATTACCCCCACTAACAGCACTCCATCCCTGGGTAAGTTA
GTAGTAATAAGTGGGATGAATACAAATAAATTACCCCCACAGACAGCACTCCATCCCTGG
GTAAGTTGGTAGAAATAATAGGGAGAAATATAAATAAATTACCCCCACTAACAGCACTCC
ATCCCTGGGTAAGTTAGTAGAAATAATAGGGATAAATACAAATAAAT
>NODE_1616_length_179_cov_24.564245
GCTGTTCTAAGTTGGGAGCAATTTGAATAAATTATTCCGCAGGAGAGGAGAAGAAGGGGG
GAAAAGGAATCACTCGCTGGGTTCATTTTGTGCGAAATTATATTTTCGCTGGAAAGGTTA
ATTTTGAAGGGAGCTTGAATCGCTGCGAACGGCACAGCTAAGAGAAGCAGCCAGACTGAC
TCAGTCAGAGCCGCGTGGAGGAGAGAGGAGGAGAGAGGAGCGGAGAGGCGGGGGG
>NODE_1617_length_418_cov_45.454544
TGTTGTGGACGACATTTTAAGATGTAAAAAAAAAGGTTTCCCTCCCGAAAAAACACTGGA
ACACATCTGTGCAGGTTGCATTTATATTCCTCTGGGGTGGCCTGCTTAGGTCAACGGTAA
CAAATGCAATTTCAAAAAGGCTGCATAAATTCCTCTTTTTTTTTAACGGTTCCTAAGAAA
AGGCCATAGTGGATTTCGGCGTGAATAAATCTGCCCGTATGTGTCCACCGTGAGGCTTCT
TCCTTTTTACCCTTGCAGCCGGACCTTGCCAACATCTTTGCTTGCACATTGACATGCAAC
AAAGCTAATGGTGCCTGGTACAGGAGGGCCTAATCTAGACTAACTGACAAGATTTAAATT
GAGGAGACATCTTCCACTGATTAGCTCCCACACCCACAATTATCCAACTGGGGTGTCTAG
CAAGGTTTAACATCTCCACTGATTCTCCTCTCTGGAGACATccgggaggaaatg
>NODE_1623_length_122_cov_9.459017
GGGACACAAACAGAAAACTGAACAGGGCAAGGTTATGCTTCAAGACCCTACAGTCCCCTG
CAAAGTATGTAGAGCTCAAGATCATACAACAAAGACTCACTGTTTTAAGGAGGGACTGTG
TTATAGGTGTTTCAAGACAGGACACAGGGGTTTTGAATGCCCGGACAAAAGACAAATa
>NODE_1626_length_795_cov_20.811321
TTATGTGACCATGGTGGAGAACGCCTACTACTACTGTAACCCTCCACCCATGGAGAAGAG
CGTCAGGAAGAAGAGGCCTCCGCTGCAGGAATACATCCGCAAACTGCTCTACAAGGACCT
CTCCAAGGTTACCACAGAGAAGGTACGTTGTTACAGTGCTCCGTGCACATGTAGTGACGT
TGCACGTTTATGTTGATTCTTTTTCTCTAGTCAATTTTCCTCCAGGTGCGGATAATGGCA
TCGCTACAGAAATGTGCCGATCGCTGTTCTCGACTTTCTTGTTTTCCTCTCCTCCACCTA
ACTCTCCATCTCCTCCTCCACCTTTTGCAGGTGTTGAGGCAGATGCGTAAACTCTCCTGG
CAGGACCCGGAGTGTAAAGGCTATCTGATCTGCTGCATGGTCAACATCTGGAACGTGAAG
TACAACAGCATCCACTGTGTGGCCAACCTGCTGGCCGGTCTGGTGGCTTATCAGGAGGAC
GTGGGCATCCATGTGGTGGACGGTGTGCTGGAGGACATCCGACTGGGCATGGAGGTTTGC
TACGGGGCGGGGGAGTGGGGGAGGCAAGCCTGGGACAGTCAGCTGTTTTTTGGTCTGATG
ACCAGGCTGGTCCCTGGATGCATTGGGGAATGTGAGAGGAAGTATGTATGCACTCGCTAA
TGCAGGTTGCACTGGATAAGAGCGTCTGTGAAATGACTTGAATGTACATGCAGCAGTAGA
CAGATCCTTATCTCATGGTGTGGTTGAGGCGATATGTTGTCTTGCACGTCATCAGGCTGT
ATGGTCTGCTTCAGCTATGTGATTTGCATCTCACAGCAACAACATTTGTGCTTTATATAT
TTGTGATTTTt
>NODE_1627_length_676_cov_51.081360
TAACAGGATACATGTATCACTGTTTGGGCAGTGGGGGAAGTGCTGCAGCTACAGGAACAG
TTGGGCAAATGGCTTCTAAACACTCCTTGGATTATTTCACATGGAGAAGACCGGCCAGCA
CCCGATACGCAGGTAGAGATGTGCCGAGCGAAAGGTTAAAACGATGACAGCGTCCAAAAA
ACATTTGCGGTGAAAATACCAGACACGGTCGTCGAGGTCGCTATTTATCTCGTGCCAGCC
AAGTTGGCACGCACATCTGGTGCCGGATACTTAGTGCAATTATTTATGATTTCCTCCAAG
ATTTAAAAGCTCTTCGCCCGGCCTTGTAATACAGTAACTGATTGCGCTGCTAATGTAATT
AAGCGGAGATTATGATGTCCACGTGGCACACCAGATGGTGGCATTCACAGCCATGGGGGA
TGGTACAACTGGCACAACTGGTACAACTGTCACAACGGGCACACGGCGGCACAAGGGCAG
CGAGGCGCGGTCAGTCATGGCGAGCCAGACGCCCAATCAGACGGAAGTAAGCCCGAGTGT
GTGTGTGTGTGTGTGCATGTGTCGATTTGGTTAGGCGCGTGCACGTTTCGGTGTGTGTGT
TTTTATGTGTATATGGCGCAGGTTGTCAAGTGTAAGGTAACGATGAACGATCAGTGAAGG
CACCTAGAACATCCTAGCACATCGGACAGACCCATCGTGGCTCGGCGAGACTCCGAATTA
AAACAATCTAAa
>NODE_1632_length_493_cov_57.886410
AGAGATATATACGAGGGGGGCAATAGACTGGTAGAAGAAGAGATATATATATACACGAGG
GGGGCAAGAGACTGGTAGATGGAGAGAGAGGGAGATTGGATGAGACGCACACAGCAGACG
AACGGAAAGACAAATGAACTGGACAGACACAGAGACGTCATGAATGCAGTCCTTAAATTG
TTTCAGCTGCAAAAGAGGCCTATTCTTGCGCCATTATAAAGGGAACAATTTCTCCCTGCT
GATCGGCCTGTCTCCTCTCTCCTCCCATACTTTGATCTGGCAGCATATTGCTGTGATGTG
TCCCATTCAATAGCTGAATCTGGGGCAATTTTAATGCTTTTGTACCTCACCACTGCTCCA
TTTCTCTCACACTGTTTAAAAATAGCTGTTAATTATAAGTGCAGTTTAAACGTCTCCAGT
GACCCAGAAATGCAGGTTGGAGTGAGAGGGATTGTACATCTTCCATTTAAAAGAGACACT
TTTTCGCCTCCTCTTCAATCTCTTCTTCCTTTTCTCTCTCTCTCTCTCTCTCTCTCTCTC
TCTCTCTCt
>NODE_1635_length_172_cov_12.162790
CCCTAACTCGCTCGCATCACAAAAGTGATGTAATTCGGCTGTTTTCACCACGCCAAAATC
CTTAGGCTTCATGCACCTGCCCACTTCAAATCTGCTCAGCTGATTTAGTTCCGTAAGCCA
TCTTTGCCATGGTCTCATCATTTCATTTGGGATTATTTCATCCCACCCATACTTCTCATG
GCAGAGCCTTCGCAGGATTTGCTTAGCCTTGAGGACAAATGGTGAGAg
>NODE_1637_length_671_cov_44.692997
TTTACTTGTGTGTGTGAGCTGTTCTCACACATGTGTGTGTGTGTGTGTGCTTTCGTTTGT
GTGTATGGTGGCATGTTCGTGTTCAAGGAGTCTGGGTTCAAAAGGGCAGTGTGGTGTCAG
GAAGCCTTCCACATGTCTCGCGCGGTTCACCCTCCTCCCCGACTCGTCCCATTGTGAGTG
GAGACGGAGGCGGTCGGGGAAAGATGACATCATGCGCCATACAGCGGGCCGCGTTTGAAG
TGCCAGTCCTGAAGGAACCACTTACAGCAATTAGGATATCCTTGAACAAGCGTTTGCGAA
ACATTGGCTGGTTTTTGGCATTTGCCTCCCGTTCCTGCCTACTAACTAGCGGGGTTTGAT
CTCTCATAATTATCTACCCATCGGCTTCCTGGTCCTGACAGCTTTCTCCCAGGAGAGGCC
TGGATGCCGCGGCTACTCGCTGATTGCATCAAAGTGTCAGAAATTGCAACATCAAAAATA
ATAACTGATATTCCGGCAGCAGGCTCCCCTCTTTGAATATTTCCTTTAAAACGCTCTTTA
ATTTGTGTCTCGCACGGTGCCAATGTGCGTGTGTGACTGCTAGGACTTAAAGCAAATAAA
ACCATAGGGGAAGTGCATTCATTATTGAACTCCTATTTACATATGGCAGACAATTCTGTC
TGAACTGGCATGAAATAGGCGTGCCGTTTTATTCTGAACGTTCTTTAACGCTCCTCGCAG
ATTTTTt
>NODE_1639_length_384_cov_32.260418
TTTGGATTAACATGAACTCATGCTTGGTGCAAATACTTGTGCTGCCAACAGTATGAACAA
AGCAATAACTTTATTGAAAGTGACCCTAGGGTTAGGGATGCATAGCTATTGGTCCCCTGG
TGTGTGAAAGTATGGCACTGGCCCTCAGGTTTAAACCTTCGTTCCGGCTTTTCTCTGCAG
GGTTTATGTCCTCCAGCCCCTTCCAGCAGAAGCCTGGAGCAACGTTTAGCTAAACCTGCT
GGCCTACGTAGGCAGAGAGGGTCTCCAGGGGGCTGAACAATCAGACAATTTCAAGATCAT
GAAGCATTAAACCAATCCCGGCAGGGTACACTAATTAAACAGCCGAGCCCGGCACAGCCA
ACCAATCCCCACAGAGCAATTAAATCCATCCCCTCTAAAACACTGTGGAACCTGTCTGGG
GAAAACCGCCGAGAGAAAGa
>NODE_1640_length_186_cov_45.026882
TGTGTTCTCGCTTCCGTTTTCTGTTGTCCGTCTCGTTCAACCCCTCCCCACCCCCCAAGA
ACGTGGCCGTTAAAAAAACGCAGGCAACACAAAAATATAGTGTTCTACGATAGCCATCAT
GACAATATAGCGTGTCGTTGATCCTGTCTGCACATATAGAGGGGACGGAGGAACTTAATT
AGGGCCTTGACAAGCCTACTCTACTGAAGTGATGAGATTAATCATAATTGGTGTCACTGG
Gg
>NODE_1641_length_118_cov_11.355932
GGACGCCTGCGAGTTACCAGCAGGTTGTCTAACCGGATAGCCATGTCAGCCAGTTGGTTA
AAGGATAACATGAACGTCCGCTTGTAGATGGCACCGGAAAATGTCAGTGAGCGCCCGCTC
ACCCCAACCAGCCTCCGCCACCAGAGTCCTGAACCTCCTGTCCTGCCTCTCTGc
>NODE_1642_length_305_cov_18.750820
AGGGTTTTAGAATAGAAGAATAGACTGTTCTGAGAACAGAGATCTAGAGTCTGATTACAA
TTACAGGTGCCACTTTGATTATGTCAAATCAATGAGGCCACATTTCACATCAGTCCGGTC
AAAAGAGGCAGTTGGGCGATGATAAACCCTACCCAATCAAAGGTTTGGCTCTAAGTCATT
TTGGCAATCAGATTCTCCCCAGTCATCCATTGCAATCAGTTATTCAGAAGGGCACATTAG
CCAGACAAATTAGGTTTGAAAAACTGGGTACAGAACCGAATAGTATATTTCCTGCCTGGA
GTGCCAGATAGGCCGGTTTTGCCACTATGCCATTGGTTAAACGAAGCTATTGGTGAAGCC
a
>NODE_1647_length_128_cov_10.140625
TGCGTTGTACCGGGATGTACATCCAACACAAGGAAAGGACATGTAGTTAGTTCCATCGTT
TTCCCGTTGAACATTTAGAGCGGTGCAAACAGTGGCTGCGGGCTAGTATCAACCACCCCA
AGTTTCGAGAATATTTGTAGTTAATAAAAGTATATACATTTCTTCATATTTCCCTGTACT
CTTt
>NODE_1648_length_156_cov_12.019231
GGGAGGAAAGGAGTGAATGAGGAAAGAGACGAGTGAAGGAGTTGGTTTGCATTTTCCAAC
TTGTCGCTATTAATAAAGACTCAGTGGCTGATCTATGCTTTACTGCTCAGAGAGAGAGTG
AGGAATACCAAGGGTATGGAAATGACAGACACAGAGAGAGAGAGAGAGAGAGGAACACAA
AGGGTATGGAAATGACAGACACAGAGAGAGAg
>NODE_1653_length_515_cov_58.996117
ATTTTATCTAATTAAATGGTTCCGCGTGTGTGAAATGTGAACAATTTCTGACATTTGGAG
ATTTGGCATCCGCCAAGAGAACTTGCACATTGTCGACTCATGTGATGCCTAGTCATTTTC
TAGATCCTTGTGAACCCTTTCCTCAAACTGAACCCACTGACATCCATGTGATGGGGATGA
TTTCTATTCCCAAGTCCCCCTCCCTATGTTTCCTTGGTTCTTGTTTGATGGGCCTCTGTG
TTAAGCTCAATTAAACCCCAAAATAACAACCGATCCTAAGCCGTTCCAAAACCCCTGCAG
AAGGGCACTTGTCGGTCTCTGCACTGGTTGTCATTTGCATATTAGAGTGTTTTTCCGGGG
AAAATGAGCTGTAGGAATTAATTCAGGATTAATTGGTGCCTTTATCTTGTTAGGACAATC
TAATTTAAGGGATGATGGAATTGTTTAGACTCCCTTTTGCATAATTGGATTGCGTTGAAT
GGCTCGTCGTTAGCGTCTTTTTAGCGTTGTCTGTGGGCCCTCTCTTCATGGCCCCAGACT
CATAAAGAGCGAGCATGTGTTCCGCCACTGt
>NODE_1654_length_196_cov_19.719387
ACGAAGCAATATGAACTCGGCTTTGACTACGTGCTAATAGCTTCCTCTAATGGTTGATCA
TTGCTGTGTTGTTAGCCCTATGCTAATGTATTCATATTATACAAGAGCTCCTCAATGGCA
TGCTGTTAGCTTCATGCTAATGGCCTTAAAAGAGAGTTAATCACTGCTGCGCCATTAGCC
ACATGCTTGTCTATTGCTAGATTATCGGGGCGATGTGTTCCAGGGGTTAGCAAAACAGTG
GCGGAACACATG
>NODE_1655_length_118_cov_8.211864
TTCTCTCTATCATTCTCTCTCTCACTCTATCTCTCTCACTCACTCTCATCCTCACTCACT
CTCTCTCAGGCATTGCTTAGCTCATTTCCACATCACACATCAGCTGTCCTTTTGATCTCA
AGGAAACCCAGTAGTTTGAGCCATACTGGATGAAAGCACCATGCATATGAATCc
>NODE_1656_length_265_cov_14.313208
GCGAAGCCTCTGTGGTTTAAATTAGTCATTTTGAGTTAATTTGGTGACTGTAAAAAAGCA
CTGTCTGTAAATATGTGTTTGTGTTGTGGAACAGGCTTTCACCTTTTCCCACCATTGGGT
ATCTGGTACTTTACATCGTACAACAAAGGCAGACTCTTTGAAGACTGCGGCGAGAGCACA
CTGCATTAGTCAAAACTCCTGTCTTTGGATTATTTTCTTTTTTACGTTGCTCTTTGTTGA
TTGTAACTAGGGCATCTATATTGCCTTGTTTCTGTAGCGCTCACAATTAAACTCACCCCC
CCCCCCCCCCCCCCCCCCCCC
>NODE_1657_length_118_cov_13.771187
CCAAGAAGGCCAGTGCTACTTGCTGGAATTGTTGAGCCTTCTGTGGTGTGACCTCTCTAG
CCTCAAGGAGCCTGTTGCGTGTAGCTCTGGTGGTGAAACCCACATTGAATTTTTCTCCTG
ACAGTGTGACAGAAGACATATAGAAAGTTAGTCAAATAAAGGCATCTTATAGTa
>NODE_1658_length_329_cov_28.647417
ATAGGTTTAATGCGTATTTGGCGTGCTGTCCGGAGGGAGGGTTCCGGGCTCGGAATCCGG
CCCGGGGCTCCGGGCTCGGAATTCGGCCCGAACCCAGAGTACCCCCCCCCGCATGTAAGT
GGTTAGGACTAGAATTTGAGCGGAGAAGGGGTGGTGGGGGGATGCTGCGAGCTGTCAGCG
GAGCGAGGTAAGACTGCTGAGTCTATATGTACCCTCTAGCTGTTAATTGCTGAGGGCTTC
CACCTGTAATTAATTAGCTGGAAGTCCTCCTCCCGAACCTTGTTAGTAAACCTCATTTCA
CGAGTTCGCACTTACATGCCAATTAAGGGATAGGTTTAATGCGTATTTGGCGTGCTGTCC
GGAGGGAGGGTTCCGGGCTCGGAAT
>NODE_1659_length_57_cov_37.789474
CACACACACACACACACACACACACACACACACACACACACACACACACACACACAAACA
CACACACACACACACACACACACACACACACACACACACACACACACACACAC
>NODE_1660_length_194_cov_7.881444
TGAAGAGAGGGAGGAGGAGAGGATGAAGAGAGGGAGGACTGGGAGAGTTGGCGAGCTGAT
CGGCAACAGAGAGAAAGGAACAGAGTGACAGATAGGAATAGGAGAAAGGGAGAGAGGTGG
AGATATAATAGAGCAGAGTAGGGGAGAGAGAGAGAGAAAACATGGGGGACAGAGAAGAAA
AAGGAAGAAGAATCAAACAGCAGCTACATTTAATCAACTGAAGCACATCACTGAAGGTCT
GTGTGTGTGt
>NODE_1661_length_414_cov_61.956520
AAAACGATACCCCCCCCGCACCCCGCTCCCTCGACTAGACTATAACTTCACAAAGCCAAC
GTGGCGACGGTCGGGAGGGCGGGGGGAGTGTGTGTGGGGTGGGGGTGTGGAGAGGAAGGA
GGCAGTGGTTTTTTGTTCAATTACAAAAGGCAAATATTTATTATTTATAAGTACTTTCCT
TGTATGGGGCTTAAATGTTATTTATGAACCTGTTGCGTGGAGGTTTCCAGTGTATCTCAT
TCTTTTTAGCCAGAGGGTGTTGTAGAGGAGCAAGGATATATTTAATGACACTCTGCTAGT
CGGCGCAATTACAGTGTAATCATTATGTAAAATGTGCTATTAATTAAAGACATTTCTAGG
CCAGGGAACATTCGTTTCTGCAGGGCTTTCCTCGGCTCCACGTTCTCTAGATGGCCAGGA
AAACCAGTAGAGAATGCCAGCCGGGTCATTTTTCGGTTTTTCAGTGAAAa
>NODE_1665_length_348_cov_39.781609
CCGTTAATGCACGCAGGTTGGCAGTCCTACAGGCAGGACAGGAGGGCCTCCGTCTGTGCT
GTAAATCGCAGGATGTGCTAATGACGCTCGCCCTGCTGCTCCGGCTGTTGTCGGTGTTGT
AGATAACCGGATCAACCCGTGTGATTTCCTCTCTCCTTTGTAGATAATTGGAACCATCCC
ACTGATGCCGAACTCTGGGGGGCCCTCGAGCCAATCAGGGGGCGTGAACCCTGCGCTGCA
GGTCCAGCCAATTACACCTCAGCTTCTGACCAACGCCCAGGGCCAGATCATCGCCACGGT
GATCGGCAATCAGATCCTGCCGGTTATCAACACCCAGGGAATCACGCTGTCGCCAATCAA
GCCCGGGCAGCAGGTAGATGAGCGCACACACACACACACACACA
>NODE_1669_length_417_cov_10.194244
CCACCAACCTCCAGGGCCCAGAGACCACCTAAGGGCCTGGAGTGCCAGCCGCCCGGAGTG
ATAAGGAGATGGTGGGGGGTGTGGTTCACCCTGCAGGACCAGCCTCTTCCACTCCAGGGT
GAGTGCCTAGATGAGCCCCTCCCACCATTGCTTAAGTGCCCTGAGCGGCTCCTCCCTCCT
CTTCGTGAGTGCCCGGACCAGCCCCTCCCACTTAAGCGTGAGTGTCCAGAGCGGCTCCAT
CCCCCTCAACGTGAGTGCCCGGACGAGTGGCCCCTCCCCCCTCAGCATGAGGCCTTGGAG
TCGTCCCTCCCCCCTCAGCATGAGTGTGTCGACGAGTGGCTCCTCCTTCCTCCGCCAGAG
TTTCAGGATTGGCCGCTCCCACCTCCGCCTGAGCTCCCGAAGTGTCATCTCCCTCCTCTG
CCAGAGCTCCCAGAGCGTCCTCGCCTGCCAGAGCTCCCAGAGCGTCCTCGCCT
>NODE_1670_length_449_cov_24.106905
CCAGAGCTGGAGTCAATGTAATACGTTAAATAGTGTGTGTCAGTGTGTGTGTGCGTCTGT
GTGTGTGTGTGTGTACATGTGTGCGGGTTCCAGGAGGTCTTCGGGGAACACTGATCTCGG
TTGTCCTCACCTGTCCAATGAGTTGAACTATGAACTCCACCACCATCTTGGACTCTTTGT
TGTACATGCCCTGCCACAGCTTATCCACCACCCGCTGTGTGAAGTAGAACACATTGTTCA
CCAGCACCTGGTAGCTCCCACCACTGGTCAGGGGGAGGGCCGCATCCTCACCTGGTATGA
GACAGGGGGAGGGGGTTAGACGACAGGGTACTGGTACCAGCACCAGGTGTGACTGTTCAA
TAAAACCAGGCTATCTGCAGCTGATGTAAGCTCACCCAACAGGACTTCTGCGGCCAGGAG
GTGTTCGATGACCGAGTCCAGGATGTAGGACTGAAATTCTTTCTGCTGAGTCCTGGTGGA
ACGTTCTGGAGAGGCCTGGACATAc
>NODE_1677_length_63_cov_72.349205
GGGATAAATAGAAATAAATTCCCCCCACTAACAGCACTCCATCCCTGGGTAAGTTAGTTG
AAATAAGGGGGATAAATAGAAATAAATTCCCCCCACTAACAGCACTCCATCCCTGGGTA
>NODE_1678_length_325_cov_85.424614
ATTTATTTGTATTTATCCCTATTATTTCTACTAACTTACCCAGGGATGGAGTGCTGAAAG
TGGGGGAATTTATTTCTATTTATCCCTCTAATTTATACTAACTTACCCAGGGATGGAGTG
ATGTCTGTGGGGGTAATTTATTTGTATTAGTCCCTCCTCTCTCTGGTTAACTTACCCAGG
GATTTGAGTGCTGTTGGTGGGGGTAATTTATTTGTGTCCCTCCCTGCTCTGGTCCCCTTC
ACTGAGTACCACAGGCCTGGTGACCTTGTGACCTGTGGCAGCCATATATGAGATCCAGGG
CCCTGTGCCCTGTCCTGTCACCCTGTACCCAGGGATGGAGTGCTGTTAGTGGGGGGAATT
TATTTCTATTTATCCCCCTTA
>NODE_1679_length_268_cov_22.705223
TGAGGGAGAGAGAGGGCCGTAACATTATGTGACTGCTTCATCAAAAAAAGGAAAATATTT
GCTCCGAGGATATGATCCGACACAGCTGGGTTGCCATTCATATCACGACAGTTGATAGTT
GGCACGCACATCTGGTGCAAGATACTTAGCGCAATTATTTATGATTCCCCGGCTGATTGA
AAAAGCCCTCTGCCAGGCCTCGCCGTGCGGTAACTGATGGCGCCGCTAATGTCATTATGG
GGAGATTATGATGCCCGGGTGGCACACCAGATGGTGACACTCACCGCCACAGGAGTGGGG
GGAGAGCACGGTGGGTAAGGCTGg
>NODE_1680_length_228_cov_10.241228
CTACACTGTAACAGGTCTCAGTCTACACTGTAACAGGTCTCAGTCTACACTGTATCAGAT
CTCAGTCTACACTGTAACAGGTCTCAGTCTCTATACTGTAACAGGTCTCAGTCTCTACAC
TGTAACAGGTCTCAGTCTCTACACTGAAACAGACCCATTTCCAGGCCTTACTACACACAC
ACCCATATCTAATATCTTTTGACTGGCTGGCATGGCCACGGTGCCCTATCCAAGCACTCT
TCCAGCCTTACCCACCGTGCTCTCCCCCCACTCCTGTGGCGGTG
>NODE_1683_length_444_cov_16.646397
CCCTGGCTTTAAATGCAAAATTAACTCAAGCAAGAAAAAAGAAATAGCATAGAAAGCAAC
CCCACCCGGAGTGTGTGAAAGAAAGAGCTGTAAGACAGTCAGCAGAACTAGCAGGTAGGT
AGGCGCACAGCTCAACTGAGGCAGGCAGACGCGAGGCATTTAGAGTGGCGACTTACATGG
CTGTTGAGCAGCGAACTTCTCTGACTGGATAAACCTTCAGTCTTTTGGAGCGTCTCAATC
GCCATTTCAATCTGATAGACCAAGGAGCAAAACGATAGGAGAAAGAACAAAAAAACAACA
ACGGAAAAAAGTTGCAGTAGAACAATGACACAATACTGACACGCGTAGAAAAACGAGGAA
ACTCCAGAACCCGTCCCCGAAAGCAAGCGACACCCGAACTAGCTCCAAAAGCACAGCACA
GCAAAGTCAGTATAAACGTAATTAACTCAGCCAGCAGAGGGCAGCACACATCAACTTAGG
CAGAcccgatgtaattgtcg
>NODE_1684_length_338_cov_11.718935
CTGAACTGCTCTTCTTCAAAGGAAGAGCCTGCCCGCTCCAGGATCTGTCCATTACGGTGG
ACAACGTCACAGTCCCTGCTACCCAATGTGGGAAAAACCTTGGCGTGACCCTTGACAACT
CCCTCTCATTTTCTGCACACATCAAGGCGGTGTCCCGGTCTTGCAGGTACATGCTCTACA
ACATTCGGAAAGTAAGGCCGTATCTTACGCAGGAAGCCGCACAAGTGCTGATCCAGGCAC
TTATCATCTCCCGTCTCGACTACTGCAACTCCCTTCTGGCTGGTCTCCCAGTGTGCGCCA
TCAAACCCCTGCAACTCATTCAAAATGCAGCAGCCCGCCTGATCTTCAATCTACCAAAGT
TCTCCCACGTCACTCAGCTGTTCCGCACACTACa
>NODE_1685_length_455_cov_36.962639
GATGCTCCAGCAGGAGAGAAAATCTCTTTTTTGTCACCAAAATCCTTAATTCTTTCTTCT
CTTAAGAATGACGAGTAATACCAAGAATGTTTCCAATCTGCTTTGAGAAATATTTGAAGA
AGAAGAAGAAGACGAGGAAAAAAGCTCCCGATAAAACATGTGTGAACGATGGGGTAATTG
CGGACAAATGCGCCATTGAAAATCATTTTCAACTCTTTACACTCCATCTCAATCGTATTT
TCTGCTTGTTAACCACATGTTGTTGGTGTGGGTGGGCTAAAATGGCCAGTATTGATGGGT
TATTGTGTATAATTCACATCTCACACAACATTTGCATCAATACAAATCATTTTTCCATTC
TGTGCTTCTTAAGGCTCAACCCCTTACATCGCTTACACAGAGTCACATTTTTATTGATTC
GAACCCCAATTAGAACAGCAACAAATCTAATTCCTCTGTCTAATTCTCCACAGCGTTTTC
ACCATAGGGCCAAACGGGGGAAGGAAGTGGt
>NODE_1686_length_71_cov_15.760564
TGTGTACACCTCTGGTTATAGAACCATTACATGTTCCTGTATGTACATCATTAACTATTA
TTTATCTGTGGTGTGTACACCTCTGGTTATAGAACCATTACATGTTCCTGtatgtacatc
attaact
>NODE_1687_length_542_cov_57.811810
TGTCAAGAAATTAATGAAAACAAGATTGTCTTTCATTTTACGCTGATCTATCAGCGTGAC
AGCCAGCTGCTCAGCTGGGGAAGTAAAAAAAACAGTCAGCATTAAACGGAACTTGGTGAA
AATGCTTTATTTCTTTTGTGGAAAACAAATCAAACACCGGCCGCAGTGGCCATCTGTTTT
GTTACTTGATATGTGTGAATACATCTTATAATGACTTTGTTTGCGAATCGTGTGGCAGAA
TACACAAGAGCTCTCCAAGTGCTGGAGTGTACAAAGCTAATCATATAATTGGACACAATA
GTCGATGACAAATGGAGACGCACGGAGCCAGCCAGCTGGGGAAGTGAATATGTAATCATT
GTAAAATCATATCATTTTGCATATTTGAAGACAGCTTAATAGAGTTTGCATGTCAGCACA
CTATCAAGTGATGATCAGATGTACTGTCACAGTATTTGTTTTCCAAATAATGAAGAAAGG
TTAATACTTAACACTAAAGCTCTTCATAGCCAGGACCAAACACTCTTCCACAACTAATGT
TGGATTAGGACCAATTTTATAATGCCTCTTTTGCCAGTACAGTAAAATCACACAGCAa
>NODE_1690_length_118_cov_8.440678
GTCATACTGGAGGAACTGACAGACGAGACTCAGGTCACTGAGGTGACAGAGGATGGCGAG
CAGGAGAAAGAAGATGAGGAGGAAGAAAAGGGAGAGGGAGAAGATGAGAAGCAAGATGAT
ACGAACAAAGCTGCTGTAGATGATGCAGAAGAGGAGGAAGAGGAAGGAGCTACa
>NODE_1691_length_417_cov_24.510792
CCCCTGATGTCTGAGGCCTGTCAGGGAGAAGGGACATTGCAAACTGCATAACTCACTGTC
TTTACACCCGCTGCTGCCATTACTTAATTATATGCAGGTGTTTTCCTCTCACAGGTTCTC
GGTCTTGATGTAATAAAACCGAAGCGGTAAATACATACAGCGAGACTGAAAGGGAAGGAA
GGGGAGAAGAAAGGAGGAGGAAGTAGCTGAATATGCTGTGTGAAGCAAATTACTGGCCCC
ATGTAGATTCATCAGTCCTCCCGGCTGGATTAAGGAAGGGCCTTTCTAATGAAGTTCGCC
CTGTCAAAATGAAGGGACTAATTCTGATTTAGCTGAGGTAATGAACTTCCCCTCTCCAAG
TGAGAGACCGGCACCACGGGGCGACAGAGGGGGACAAAGGGAGCAGGCTATAGAGATAAA
GACAGGACAGAAGAAAGAGAGAGAGAGAGAGAGAgggagggcaggcagagaat
>NODE_1695_length_453_cov_34.017658
CAAACAGAAGTAGATTCTGTTGAATATTTTCGGTAGATTTTCCCCCGTTTTCCAGCCCTC
CATATTGGAGCTCCTACTGTTTTTCTGTCTGTTGGTGGCCCCAGCACTAATCACCCTCAG
CTCCCTCTGAGGCCATAAATAATCCAGATGAGATGGTGCTTTGTATTCCTGCTGCTGGGG
CGCAGGGCGAAATCACACTGCTGTATTTTGACAACCCGGACTTTAAATCATTGTTTTATG
ACAGATGGGAAAACGTGTACACGTTCACGGAGCAGATTTATGTTCATTTGGGTCGGGAGG
ACACTATAATCTGCGAGTAATGTGAAAACAGATGGATTGAAAGATACCAAAGGGCAGATC
TAACTGTACATTCTCACTGCTTACAAATGGCAACCATATGTTTCAGCAAAACGACCAGTT
ACATCTCCATTAGAGTGTGCGTATGTGAGTGTGAGTGTGTCTGTGTGTGTATGCGAGTGT
GTGTGTGTGTCTGTGTGTGTATGCGAGTg
>NODE_1699_length_223_cov_31.156950
AACCCATGCACCTGTGTGCGGTCTAAAGAGTGTCTGTGGAGTGCCAAGGAGCAGGCTCCA
GAGGATACATCCATCTCAATCTGAGGTTGTAGCTGACACCTTACAAAGAGGTACAATTAA
TAAGGACATTATCCGCCAGTAGGCAACAATGGAGTCCTAACGCAGAGACAGCAACCCTGG
GAGGCCCCGGGAAGGACACGGCGAGGGGAGGAGCAGGGGGGCTGAGGAGCAGGGGGAACG
AGGAGCAGGGGGACTGAGGAGCAGGGGGACCGAGGAGCa
>NODE_1700_length_57_cov_20.666666
AAATGGAGAATCAGAAGGTCAAAGGGCAGAGTGAAATGGAGAATCAGAAGGTCAAATGGC
AGAGTGAAATGGAGAATCAGAAGGTCAAAGGGCAGAGTGAAATGGAGAATCAG
>NODE_1703_length_409_cov_22.706602
GTAAAAACTAGACACTTTAACATATTAAAAGCTTCACCTCAAAAATATAACAAAAATCTG
ATCAAAATTATAAAAATTAATTATACATTCCAATTAAAAATATACCAATAAACAGCTAAA
TACATTATTGACCTAATAATTACAATGCAATCAATCACAGTAGCTTGAAATAAACAAAAT
AAGCAAATGAGCACAAAACCTTTAATGTTTTAAAAATAACCTCAATTATTTATATTAGTA
CAAATAGTTTGATTTCTTTTTCTTTTCTTTTTACAAACACCAGCATGAAAAGGATTACAA
TAAGAGTAGAAAATGACTGAAAAACATATCAACATCTTCTTCAAATGTCTGCAATTAAAA
ATGGCATTAAAGAATTACATTGCAAAAAGTCTTTATCTGGAAAAAATTCAAAAAAAAATG
TATTGCACATAACAACTTGAAGTTAACTTGCAACATTTTACCACa
>NODE_1704_length_137_cov_30.160583
GTATTGTGATCCAGTTTATTTGAAATAGCGGTTGCACTTGAATAATTGGAAAGCATTGAT
TATGTACTTTTATGCCGACACTCTCGCAGATCATTGTGGAGAGAAGCAATAGTTAGTTAG
CCTCCGTAATGAAGCTCTAATTGTACTAAGTGGGTTAAGATCTTAGTCAAACTGCACTCA
GCTGAAATACCAg
>NODE_1705_length_153_cov_11.117647
CTCCACTCTTCCCACTCAATTACGTGTTCTGCTGCCCATGGTCTAATGGCGAATAATAAA
AAAAAAAAATGCAATGTACGACATGCAGTTCTGATAAATCCATATTGCCAGTCGTGTGCT
CCTCGGCGATAGCTCAGGTCGGGTTCCTGCCGTTTGCTCTGTGAGTCTTTGTGCTGGTAT
TTCAGCTGAGTGCAGTTTGACTAAGATCt
>NODE_1708_length_447_cov_15.187920
CAACCTCAAAGCCGAAGAATAGAAGTCAAAGCGTTCTAGATGTCAACAATGATAATACAA
TAAAAGCATTTTGGGAGTACGTCCACACCAGCAACTTAGCCTTTTGGCAGGGCTTTATCA
AGATGGAATAAGCTTGTGACTTTTCAATTCCAGCCATAATTTGTTTCTATATTACATCTT
TGGATTgNNNNNNNNNNGATTTTTTCCTGCATGGTCTGGCAGGCAGGTTGAGGTGGTGAT
GTCTTATAATAGCTTCTACCGGCCATATCTTCACTGAATAGAAATAGAAATAATAGAAAG
TCTACACATGTACATCTGTGGCCCAGTGTCACAGCCTTAAATATACATCAGAAATGTATT
AAATCCTCTGATTGCTATTCTTTTCTAACAACGTGTCAAGGCCACATTTGTTTCTGTTTC
GCGGTATTTCGATTACTTTGAATTACCGGCAGTCTCCTTCGACACGGAAAGGTTTGAGAG
AAACGACAACGACATTTTATTTg
>NODE_1709_length_60_cov_78.800003
ATACTCTGCATACGTACAAGCTCTCTTGCCCTGCTCGCTGCCCTCTGGTCTCAGAACCAC
ACTGTCCTTTGCTGGTCTCACTGTCCTTTTCTGTTCTCAGGAACACACTGTCCTTC
>NODE_1711_length_135_cov_16.029629
GATGATGCAGTTAATAGTGACGATTCTCTGACCAATCAGCAGTCTGCCTTGTTTTCACGT
CACATTTTAGTATCGCCTCAGCTCGCTCAGAACCTCGCCTGAGGTGGTACGAAAAAAAGT
ACCTGGAAGCAGGTACAGGTACAACTTTTACCCAGTGGAAAACCAAAAAAGCCGAGTCGA
GTCGAGCTGAg
>NODE_1712_length_746_cov_26.191689
CACCATGCAGACGACCAGAGAACGGAAAAATCCAAACGTGACAAAAAGCCAAACGAAAAA
CGTCAAAAACATTCGGCGCGATGAGAAGTATCAGCCGAAAAATTCCAATTAACCCATTAA
ATGCCACGCGCCCTCCCGGAGAAAGACGGCGAACGAGGTGACACAGAGGAAAGCGCCGGC
CGCGGGCAGCGGAAGGTAGACGTCCTTCTCTTTGAAACATTGAGATAACAGAAAGCACAC
AGAAGTGTTGAATGCTGGATGACCTACCCTTCCCTGTCAGCACTAGAGGATGGAGCGGGG
GCGGGGACTGTCACCGTACCGGTACCGCCCACATTATCCAGCCTGATCTGAATGGTGGTT
CCTAAGGGGCTCCTCAGGTACCTTCTCTCGATGTTCCTCTCCAGGTCCGCCAGACGGGTC
ACCGCTATGTCCAGGGGGTTGTCCACGTGACGCAGCACGGCGCCCGTCTTCTGGTCCGTC
CGGTCCTCCGTGTGGTCCTTGGCCTCCTTGTCCCCGCCCACACCCGTCACCGTTTGGTGT
TTGGGGAGGGGCTTGTGCTCGTGGTACACCAGGTCCTCCCGCTCCGACTGGGGCTCGGGA
TACATCCAGCCCTACGCGCAGAGGAATGCTGGGTAATGTGGTGCTTCAACACGTTTCCTC
ACTATAAAGCCTCAAGTGGGACTAAACCCTATAATACTGTGGCCCGAACGGACGTCTGGT
AATTATGTTGTAGCCCTGAAATTCTGATGAAACGACCATTAAAGCCATatgcagattgat
tatcctgctggataatgtttat
>NODE_1713_length_225_cov_7.791111
TTTGTCTGTCGCTCTGCGTAGGTCAGCCGGGTCGTCGGCTGCGTCGGCTCCGAAAATGAG
AAGCCCTGCTCAGCTCTGGCGCTGGCATCCGGGAGCACCCCTCGCCCGCTCCTGCCCGAT
GATTAATGCCACCGCCGTCCAGCCACAAACCTTTCTGCCGCAGATAGTGCCATGCAGCAA
GCGCGCCTGACACTTTTAATGTATAATTAAGTAGAAAAAGTCAGCACTGGCTATGCAAAT
TTTTTAAAATGATAAATGACGGCGTACAGCAGCAGGGATTg
>NODE_1721_length_57_cov_39.491226
ATACACACTGCTGCAAGCACCATAGTATACAATGTGTTAAACCTATCAGTCATTACACAT
GAATACACACTGCTGCTGCAAGCACCATAGTATACAATGTGTTAAACCTATCA
>NODE_1725_length_114_cov_7.850877
ATTTGTTATTGGTAACATTTATTCAATATAAAATAATTTATTTCTTACTATTCTCTCTTT
CTTCCCTGGTTTCTTTCTGCTCTTCCATTCTTCTCTGTTATGTCTTATAAATACTTTAGG
TTGTGAATACAGGCTGAGGTGTTTAAAGATCTTTAAACACCTCAGCCTGt
>NODE_1730_length_266_cov_18.984962
CTCTCTTAAAAAACATTTAAAAAAGATAATCCATTGGATCTAATTGACACAAAGGCCTCG
GTTCCCCACCCCCAGCCCCAACACACACACCCCCTCCCATTCCATAGGCCGTGTTACCTC
TGAGAAAGGCCAAGTGTTTTTGTCCTGTAAATGCCACAACGCCGAGACAAAAAGAGGGTT
TTTAAAATGCAGTCTACAATCCATTACATATATTCCCTCTGCATATCCATTCAGTAATTA
TTCATTAGAAAACATTTAACGTCATAGTCAATTTCACACTGGCCAGTCGAAACACAATAG
GGGAGATTTGCCCTATTTTgag
>NODE_1731_length_60_cov_10.633333
AATGGGGATAAATACAAATAAATTACCCCCACTAACAGCACTCCATCCCTGGGTAATTTT
GTAGAAAAAGGAGGGATAAATACAAATTAATTACCCCCACTAACATCACTCCATCC
>NODE_1732_length_104_cov_155.740387
GTAGAAAAAGGAGGGATAAATACAAATTAATTACCCCCACTAACATCACTCCATCCTGGG
TACATGGTGAAGGACAGGGCCCTGGTTCTCGTACATGGCTGACACACAGGTCACACAAGG
TCAACAGGCCTGTGAAGGGGACCAGGCTGGGAGGGAGGGA
>NODE_1733_length_382_cov_27.704189
CAGTGTTCCAACATAACGTCTCCATTTTTACCCCACGTTCCCCCGGCCACAAAGGTACTG
ACCCCTTTGTCGCAGAGGGACTCGATAAAGCTTTCACCTTCAACGTTTTGTAGGAACTAA
AGATAAGTCCTTCTAGAGCTCAGTGTTATAGCAGGTAGAAAATACTTTTACTATTACCAT
ATTTGCTGAGAGAAAGAGAGTATCCTTACAAGAGATAAAACTGAAACCTGGGGGGAAAGG
CCAGCTTCTCTAACTTTGTTATAATTAATTGTATACCTGTGTATGTAAATATAATGCATT
CCTATTTTGCAGTCAAGAACAAAATACTATTTGTAATATAGAATAAACTTTATTATGAAA
CAACGGGCTCTGTGGTTTGTGTTTATTTCAATCTCATATTCTGTCCTGGCACAGCAGAGG
TCAAATGTACTTCATACc
>NODE_1735_length_183_cov_17.650272
CTACGCGTCAGCGTTGTGTCGACTTTTTGACGTTTTATTTGACCGGTTCTAATTTATATA
ATGATAGTTCGGGTCTCCGGCCGTCTTTCATCGGCTGTCTCCGGATAATGTTCAGCGTGA
CCTCTTTAATAAACCCGAACACGTGTAAATTGTCCACCCGCACCGTGTGAATTATCCAGG
CGCGGGGTTTGACAGTCTGCGAACGCGGCCCGAGAGCAGCGGAAGCGGTGAGGCGGGCg
>NODE_1736_length_82_cov_7.170732
ACACTATTACACTGGACCATCCTACTGGTTCTGGTATTCTGACACTATTACACTGGGCCA
TCCTACTGGTTCTGGTATTCTGACACTATTACACTGGACCATCCTACTGGTTCTGGTATT
CTGACACTATTACACTGG
>NODE_1737_length_57_cov_78.754387
CACGGGTAACCAGGGGCACGAAAAATATTTCGAAAATTGCACTAAGTCCCACGGGTGACC
AGGGGCACGAAAAATATTTCGAAAATTGCACTAAGTCCCACGGGTAACCAGGG
>NODE_1739_length_557_cov_34.100540
CTCCTTCGTAGTTGCTGTCGGGGAAAAAATGCACGGCACAAACAACAACAGGAAATCTCC
ATGATAATGGGGACACTTGAATGAAGAGGGCGTCTAGGTCTGCTGTGGCTGTAACAGTGG
TGTCCGCAGCCCTCTGTAGGGCAGGAATGCCGGAGGACGTGTGCTTTCCCACGCTGTTGC
TTTTCCTCTGCCGGCCTCGTTTGAGACAAGGCTCCATTCTGGGCTCGGCTGGGCTTGCCT
AATGCAGCCAGAGAACAGACAAATGGAAAGTGACACTTGTGTGTGTAGAATGGTATTTGT
GGTGACGCTTTGACTACAGATAATAAAGTGTTTGCCCCGAGGTGATTTTACTCGGAGAGC
ACCCCCCGACTGGAACTCACTCAGTCAGGAAGAGGGGGAGAGGGGACTCAGGGCAAGACT
GGAGGTAGGGGTGGAGAGAGATAGAGCGAGAAAGGGGAAGAAAAACAGGAATGGTGGTTG
AGAGAAAGAGAATATCCAGACTTCTAGAAAGATCCGAGACAGTGTTAGCTGAAGGATGTG
AGGTTGAACTGACGTGCGGACAGCTGATCCGTTCTGAACAGGGTGGTGTGTGCGGTTGTG
TGTGTGTgcggtt
>NODE_1740_length_85_cov_13.117647
GTATTCCCCGGCTCCTGTCACCATCCTGGTGAACCTCGAGGGCACTATCCCCTCCGACAA
CTCCCGCAGACCAGCCAGGGCCTCCTCCAGCCCTCTGTCACCTTCTGCCGGCTTCTCCCC
TGTCTGCGTCTCCTCCACCAC
>NODE_1742_length_57_cov_18.350878
GCGAGCACGGCAAAAAAGAGTTTGTGTTTCCTGGCACCCGAGTACAGCTGGGAGGAAAAC
GTGTTTCTGACACCCAAAGACAGTGGGAAAGGCCAGGGACAGTGTGTTTCTGA
>NODE_1748_length_58_cov_12.844828
AGGGCAAAAAAGAGCTTATGTTTCCCGGGACACGAGTACATCTGGGAGGAGAACGTAATT
CTGACACCCGAAGACAGCGGCGATGGCGAAGGACAGTGTGTTTCTGAGACCAGA
>NODE_1753_length_175_cov_12.857142
TACATAAAGTTTTTCATTCTGCTGTACATTTGGGTGGGAAATCCTGAAATGTTGGCAATT
GAACTCAGGGTAAAATGTTCTGTAGCCTTATATGCGCTAAGCTTGACTTAGTATTAACTT
CACTATATCTCATATATTGAGAGTACCTGTAATTTTGTATTCTTATAAATTAATAGCCTA
ACATAGGAAGTAATAACACACGCCACTTCCCTCACTTTTCCTATTTCTTAc
>NODE_1755_length_184_cov_8.483696
GACAGGCACTGCAGTCGGACCATGCAGACAGGCTTCGCAGAAAAAACAGCCTGATGAAAT
TGTGACAAGTTAAGAAAACGTTTTCACAGCATACAGGAATAGAAAGAGAATAGGTTGAAA
AAGACATGATCAGAAAGTGATATAAAGACCCTGGGAATAAAGAGAGGTGAGAAAAATAGG
TGTGTGAGAGTAAGATAAAGAGAGTGAGAAGTGAGAGTATTAAAGAAGGTATATCAAAAt
>NODE_1759_length_124_cov_7.258065
CAATCTGATATTGATTAGAATGGATAAAATAACATCTGAGTAATTTCAAATTAAATCAAA
ACTGCAAAGATAGCTATAGCAAAAAAAGCAAATGACAAAATGTAAATGATATGTTTCTTT
ATTTCATAAACAGAAATGGTGTCTAGACAAAAAATGTAATTCATATAACACTAGCAATTt
>NODE_1761_length_79_cov_7.303797
TCCTCCTGTTGTGTACCCTATCTCTCCTCTATCATCTCCGTCCTCCTGTTGTGTACCCTA
TCTCTCCTCTATCGTCTCATCCTCCTGTTGTGTACCCTATCTCTCCTCTATCATCTCCGT
CCTCCTGTTGTGTAC
>NODE_1762_length_74_cov_107.783783
TATATTTTGACAATATAATCACTTTTGGAGAATGAAGTTGTTATTAGTAAATAGTGAAAC
ATGTTCACTATGGGACTCGACCCGCAGACTTTTTGATCCACTCTATACCTGCCCCAAATT
CTGCAATACG
>NODE_1763_length_80_cov_8.275000
ATAGTGGAGGATAGAGAGTTAGAGAGATGGAAATATAGAGATAGTGGTGGATAGAGAGTT
AAAGAGATGGAAATATAGAGATAGTGGAGGATAGAGAGTTAGAGAGATGGAAATATAGAG
ATAGTGGTGGATAGAG
>NODE_1764_length_140_cov_9.571428
GATTGTTAAAAGGGCAGAAAGTTAATTGTAACTCTTTATCTCCCTGTCTAGAGATGGTTT
CTGTTAATTTAGGGGTGTTTATGAACTTTTCTTTGACCCTCCCTGGGGTGCTTCTCTGGC
TCAAAAAGAGGGGGCACACCCAAGTTGCTTATTTAGAGGGGGGGCTGGTTTACTGTGTGA
TTGTGAGGTGGCTCAg
>NODE_1766_length_114_cov_16.842106
ATCTACAGGGGAGTGGACACTGGTGTCTCTCTGGTACAGCACTTTATTCTGTATAACATC
TACAGGGGAGTGGACACTGGTGTCTCTCTGGTACAGCACTTTATTCTGTATAATATCTAC
AGGGGAGTGGACACTGGTGTCTCTCTGGTACAGCACTTTATTCTGTATAA
>NODE_1772_length_578_cov_43.304497
ACACACACACACACACACACCTACACACACAAACACACACACACTCCCAATCCCACCTCT
ATCTAAAGTTGTGTGTTTCTGTCTGTGTGTTCTTGTGAGAGTGTTTGAATATCTTTGACT
GTTCACTTGGTCTCTGGAGCTTCTCTCTCTTCTTCTCTGTCTGACAATCTCACCTTCCGT
CTATCTCCATTCGTACCCTCTCTCTCTCTAATTCTCTGACCTCTCTTTCTCTCTCTTTCT
CCCTCTCGTCGTCTCCCTTTTTCTCCCTCACTCCAGGTGCTCACCTCTGTTGATTGCCTG
TGGCCTCTTGTACTGTGAATGTTAAGTCCTGCCATTTTGCCCAGATGCATAAATAATAAC
AGTAATTACTGGGCCAGCAATCAAAGTGTCGCCCCAGTGCACCAGGCCTGTCTAGGGGAG
CAAATCGATAGGCATCTGAAAAGTCACATTGATTGTGGGGAGGAGCAGAAACCGAGGAGG
TTGGGAAGACTGATAGAACAGGAGGTGGAGGGAGGTAGGAGAAGTAAAATACAGTGGGAA
GGAAAAAGGATGGGGGTAGAGCATGAAAAAATACAGGGAGGACACAGTCCGGAGGGGAGT
GTGTGTGTGTGTGTGTGTGTGTGTATGTGTCTGt
>NODE_1777_length_85_cov_39.352940
GTATTCCCCGGCTCCTGTCACCATCCTGGTGAACCTCGAGGGCACTATCCCCTCCGCCAA
CTCCCGCAGACCAGCCAGGGCCTCATCCAGCCCTCTGTCACCTTCTGCCGGCTTCTCCCC
TGTCTGCGTCTCCTCCACCAC
>NODE_1778_length_130_cov_10.753846
GTTTTAATGCTAAATGTTATAAGATTATGGTCAGATAAACCAGGATTTTGAGGAAAAATA
GTTAGATCAATTACATTTATTCCCTTTGACAACACTAAATCTAAAGTATGATTGTGACAG
TGCGTAGGTCCTGAGACGTGCTGGAGAAAACCTACCGAGTCAATTATGGCATTAAATGCC
TTTTGa
>NODE_1787_length_494_cov_35.696358
TTCAATAGGATTTAAAAAGCCAACTGTGTGAAGAAATTAGAGTTTTGCCCCAAAATCATA
TGGAATTACAGTGCTGGGTGCATGTGGTGAGTCTACACACAAAAAGCCCAGAGGAAGCAG
CTATTTCTGTTGGTTTTATTAAACCAACCAAGCAATTTAATTCTTTTGTTCAGGGGAGTT
CTACTTCATTGATTAACAAAAGCAGGGATATAATTTTTTCAGCCTTTTTGAAAAGACTGA
AATGTCAAGCCTTTTAAAGCAGATTATTCTGCCTGTGTGCGGTGAATGCAGCCAGAGTAA
CCTTTTGTCTACAATTAAATATTCCAGCATAAATATAAAAGAAAATCAGAGATGGGGAAG
ATTGACTCACGAGAGATTGGAGAGGTAGATCCTCACACTGATAGTGCAAACAGCTTGCTT
CTAATTAAATATGCCAGAGTCTCAAAGCATTTGCTTTCAGCCGCTGAGAGAGGAAGCTGC
CTAAGAATGAGGGGAAAAATATATCACATCATCTGTCTGTCCACAGCCATCCTCTGGGCA
TCTAAAAGGt
>NODE_1791_length_145_cov_12.234483
GGAGAGAAAAGGGAGAGAAAAGGGGGAGAAAGGGGAGAGAAAGGGGGAGAAAAGGGAGAG
AAAAGTGGAACGGTGGAGAAGGGAAGAAGAATAGCAACATTTTATATGTGTATTTTATTT
TTACAGACAGAATATCACATTTAAAAACACTTGCTAGGTTTCCATCTGGCAACAAATATT
ATCTCATCTCATCATCTTCAa
>NODE_1792_length_404_cov_21.103960
CTCTCTCTCTCTCTCCACATCACTGCCAAAATGCCAGCGCAGTTGGTTTGTCCCAGCAAG
CAAAGGGTGAAGCTTTTAGGCAATGAGCAGCAGGTGATCTCAGCTTTTCTGCAAGTCCTA
ATGCTCCTAAAAGCCACTCTCCCTGGTTCTGTAATTGGGCATCAGTAGTTAATGTAGTAT
TGACTGCATTACATGCTCCCGTGCACCCTTTCTCTCTAATGCCATTTGCATCACCTTGTA
CATTTACCATATTGCTTAGCCAATAGCTGTTAAAAGCAATCTGAATCATGAATCATATAG
GGAACTTAGCAAGACAGACATCTAAAGGAGACGATTTACAGTTGAGTTAATCTGGGTACA
TTAGCACAACATGGATTCAGCTAGACAGACCAATTTATGTTTCTACGGCAATCCCTTTAT
TGGTTTTTAGATGGGTAAGTGAAAGGATGCTCAGCTAAGa
>NODE_1794_length_57_cov_8.964912
CAGCAGGGATGGCTCTAGGCATCTCTATGGTAGCTTAGAGGTCCTAATAGGACAGAACAG
CAGGGATGGCTCTAGGCATCTCTATGGTAGCTTAGAGGTCCTAATAGGACAGA
>NODE_1796_length_208_cov_21.346153
TCCTTTGTTGTCCAAATCTTTTTATTTTGCATGCTCGTTCATGAGGAGAAAAGGTTCATT
TCCGCATACGTCCATTATATTTGCCACCATTTTGATAGAACTAAATGCAAACAGTAGGAA
ACATGGAACACCTCTGTGCTGCTGGCTACAGTACCAACTAGGGCATTTCACAAACCTCAT
CTTATATTTAATCATGACTTGGTAGTCGATATTACTAAGCAGTGTGAATCCCTGTTTGCT
TCAGGGCGAGATGTGTGACAGAGG
>NODE_1797_length_162_cov_38.216049
ATCCGGATTATTTTTCTTCAGCAGCCCCATCCAGATCAGTACCACAGCTATTCTTTGCCT
AATACCAAGGTGGCAATGCTAGCAGCCAGACACTGATCGATATCCAGTGGGGGATGCCAT
TCCAGTGATCTTCACCCATTTTCGTTCGTGGACTGTAAGAGCTCGATGCCACCTCTGTCA
CACATCTCGCCCTGAAGCAAACAGGGATTCACACTGCT
>NODE_1800_length_161_cov_14.391304
ACTCTGTTGCACTTCTCAGTTTCAACACTAGTTGGAGCCAGCCATGGAAACGGTGCTTCT
CCACTAAACAAAATTAAGCAAACAAAAACTTTTACTGCGAGTCACCAGAAATGGCAGCAC
CAAAGAAACGCAAAATAGCAAGTGAGTGTAGAAGATTTCAAACACAGTGGGAAAACGAAT
ATTTCTTCAAAGAAATCAACGTAAAGTGTATCTGTTt
>NODE_1801_length_115_cov_10.365217
ACGGCCTGTGGGTCATCTACGCCACCGAGTCAAATAACGGACGGTTGGTGGTCAGCCAGG
TGGGTGGAGGAGAGGCGAGGAAGATGGAGGCAGTAGGAGAGGACGTTTGAACTGCATGGG
AATACAGCAGGCCTTATTTATATGCAGGAcatctgaggatagaaaaggtca
>NODE_1802_length_144_cov_29.145834
GTTCGTTCCCAGTTGGAGGCAAACCAAGATAGCAACCACAGTCCCCCCCCCCCCCCACTC
ACCCTCACTTCCTACCGGAGCAAAGTGGATCATGAAATCCAGTCCTTTCCTCTCTTTTTT
TTCCTCCTAAGATCTCCTTTTTCGGAGAAAGGGAGGTGGTATAGAGGGTGCGGAATGGGT
GTAGGGGTGGTGGGGGGGGG
>NODE_1807_length_132_cov_8.787879
CCACCTCTTTCTCCCTCTCTCTATAGATTACTCCACCTCTTTCTCCCTCTCTCTCTGTAG
ATTACTCCACCTCTCTATAGATTACTCCACCTCTCTCCCTCTCTCTCTATAGATTACTCC
AACTCTTTCTCCCTCTCTCTATAGATTACTCCACCTCTTTCTCCCTCTCTCTCTATAGAT
TACTCCAC
>NODE_1808_length_123_cov_13.422764
GATCATGTTCGACCAAGAATACAAAATATTAAACAGTAGCTACACTCTATGTCAGACTCT
CCTGGATGTACTTAATACCCATTCAGGAATGAATAGCTAACCACATGCTACTTGTTGAAA
GCAGAATTAACCCACGATACTTACTCCTAAAACATGTCAGAATGCAGTTAGCATCAGCg
>NODE_1809_length_356_cov_37.707867
GGAAAGTGAGCTCTGTCAAAACCATCACTGTGCTCAGCACAATTAGAATATGTTAATTAT
GCATTTCATTAAGGGCCCAGGCGCTCTTTGAATGTGAGATGAAATGTCACTAGTGTAGGC
AGCCGAAAAATGGAAGATTGCCAGGCACAACTTTCTTTGTGCAATATGTGACACCTTCAT
TAACATCCGGGATTGCTAGTCTGATTACACTTTTTTGTATTAGTTTAAGCCTTTAGGCCT
TCAAATGCCCTGTCTTTTTTTCGGCATTTTGATGTGCCAGGCTATAAAAGCCCACGCCGC
TCGCTTGCAGATATTGTCTTTTGGTTTGATTCTTTGTTGACAATGCCATGACACATTTCA
TGGATTCCGCTGATGCTAACTGCATTCTGACATGTTTTAGGAGTAAGTATCg
>NODE_1810_length_114_cov_7.017544
TTGCCATGATGCTTTCTATATTAATCGCTCGCTTTCGGGTCTGAATGAAGCTGCGCGGAG
ATCTACTGCGCAACTGACTTAGCCTAGAGGTTGCCAGGTCCAGATGACAAAGGTGCTGAT
AATTGTTTGTTGATTGTGTGTATACTGTATATACGAGATCTGGCAACTAg
>NODE_1812_length_114_cov_9.754386
ACTCTGTTGTTGTTGAGGGTTCTGCTGTGGATGTTGTAAGTTCTGCCATGGTTGTTATGG
GTGCTGATGTGGTGGTCGTAGGTTGTGCTGTAGTTGTTGTGGGTGTTGCAGTGGTTGTTG
TGGGTGACTCGGTTGTTGTTGAGGGTTCTGCTGTGGATGTTGTAAGTTCt
>NODE_1816_length_374_cov_16.443850
AATCTGATTACCAAATTAGGGGTTTTAGGACAAATCCTTTTAAAGATGATAGCCGGCTGT
TGACTGGAGAGAAGATGGGGGTATGAGAGTTGGACAACCCCATCACGTAGGTAACGATCC
CGTTCTAAAAGGACTTTTAAACCTTATTTGACAACAAATGCAGCTGCTCCTCTATTGCGG
AAGATATTAGGCGAAAATGAATGCAAATCTGTGTTGGGCAGCCATCTGGACTGGAATAGG
GGAATCAGCTGCTCGGCACAACAGGCACTGAGCCTGAATCTATTTCAGCTCATTTTCTAG
AGGATCATCTGGTCCCGGATCCAACGCGTGCTAAATGCACTCTTTCATTTCCAGCAAGTT
TTACTTGGACGGCCGTTTCTCTAATGCTGCCGTCAGACAGAAGCAAATTAATCAAGGTGC
TTAGGGTGAa
>NODE_1817_length_166_cov_9.831326
GTTTCTGATCAAATCCAGCTGGCGTCGCCTTTCTTTTGAATTCTTTGGCAAGCTTAATGC
CTTTGCGACCTCAACCACGACGCTGTGTCTACGCGACAAGTGTCTTGACATTTTCTGAAC
TACCTGTCCACAATACAGGCAGTGATGTTTTTTATTATATCTTCTGGAACCATCCTCCTT
CTTTAAAACTGGATTAACGAAGACCGATGGCTCTTCTTCAGg
>NODE_1823_length_465_cov_36.724731
ACAGCAGGGAGAGCATTCCCCTGAGCCGCGTGGACCCCGCCCAGACTCCCGCTGCTCCAA
CACTCCCCTATCACAGACAGCGTGTTGTCCTTGTTGTGCTGGGGCCTTTGGAGATAAATT
ATGGATGCAACGCAGGAGCTGTAAAATTTGTTGTATCTTCTATTATCTCCATGTTAAAGG
CCACAAAAGCTCTTCAGTGAAGTCAGCCATTAAGAAATGACAGGTATTGCTATCAGGCTG
TTTTTTTATAGCCTATTACCTGCAATGACAGCGGCAGCAGCCACACCACTGTACCACCTA
TCACATTATTTGCAGCTAAAGTCAGCTACTGTGTCATTTCGCCTCATTTTCTTGACAGTG
CTATCATAAATCCACTGGGCTGCGGGGGGACCTGTCGACTGCCTCCATTATCTTCATAGC
CTGAATGAATCCTGAAATGTATGTAACAGGCAATGACTGCTATGGATCAGGGGCCAGGGC
TACTCTCTCTCTCTCTCTCTCTCTCTCTCTCTCTCTCTCTc
>NODE_1825_length_175_cov_9.611428
GACAGGGGCAGGGAAGTGGACCGCCAACACCAACAACACCAGTGGACACCACATCCTAAT
TGAGAGGATCCAAGAGAGCATTCTTGTACCAGTCTCGCTGTCTCCTCCTGGATGGGGGGA
ACCGACGGGAGAGGAGACATGGGCGTTAAGGGGCTATTCAGAGATGCCAGGCTGTCATTA
AAACCGACTTTGGAAAACACTGAACGTATTGAGAACAGACGGAGACCGTAc
>NODE_1827_length_84_cov_8.059524
TCCCTCTCTTCTCGTGCATCATCAACTCCCAGCCTGGTGGTGGGTCGCATGAACACTCGA
TCCCTCTCCCCATCTGCTCTTGCCGCTTCTGTTCTTTCATCCCTCCCGTCTCCCGAATCC
TTCTCCCTCCTGTCTACGGA
>NODE_1829_length_178_cov_13.938202
CACCGACTGTCCATATAGGTTCAGATGCCACATTTACAAAAAAATACTAACAACAGTTGA
ATGCGATCATTTGTTTTGTAAAATTGCATAGTTCATAAGGTCTTCACATTTTCTTGGCTG
ACTGCATTATCTCCTAGAGCTGGAGGAATAAAGATATGGTGGAGATGGGAATCTGGTGAA
GGCATTTAAGTATACAACCCCCCCCCCCCCCCCCCCCCCCCCCCCCCCCCCCCc
>NODE_1835_length_57_cov_34.491226
TATCTCACTCCAATAGAATCTCTCATCCCTGTCCATATCTCACTCCTATATCCTATTTCA
TCCCTCTCCATATATCACTCATGTATCCCCCCTCATCCCTGTCCATATCTCAC
>NODE_1838_length_57_cov_13.578947
GTGACACCATCAAACACCACCAGGGGGAGACAAACACACACAAGACAAACAATAGAGACA
TTAACCCCAACACAGATCACAGAGGGTCCGTGACACCATCAAACACCACCAGG
>NODE_1839_length_951_cov_29.548897
ATGCTGAAACAACCTCACAACCAGTCCTGGCCCTGCAACAATTGGGAGGCTAATATCCAC
CACGAACCTCTGAAAAAAATTCAAAAAAACATATGCAATAAACGGTAATACGAGATGGAA
CGCAGAACTGCATGGCTACAATGCACAATCAACATGTTTTTGAAAAGCCAAATTCTTGAA
AACTGGTAGCTATAGCCTCCTTTAATCCAGAACAGGATCCCCACTACTGGGATCCAGTGA
TTCCATTTGACATAATATGCCTGGCTATAGCTTGGCAATAAGGACACCACATTGCAGCAT
ATTGGCAGGCTCATTTGCTTTTCATAGCGAGGCAGTGTGTCCAAACAACCCCCCATCCCC
CTGGGAACAGCACATGTAGGGGAACCGCGGGCGGGCCGGCCCCAGCAGCAGGTGGGCCAT
CGCTGCCTAATGAACACGGCAATCTGTTACTATTGCGGCGGCGCTTTTCACCAGACAATT
AGGCGACTAAGCGTGTCATTATTCCGGGCCAGCGAGGAAAGGCTCTCCTCTAATTTCGTC
TTTTCATTCCTGTTTACTCACCCACACTCCCCTCATTAATGAGAGATTTTCCAGTCTATG
CTAATTGGTTTCAATAACATTCATTTTAGTTGAAAGGGAACGATTCTGTTAATTGAGGAG
CGGAGGGTTGGGGGGAGGGGGGGAAAGGCTTCTTTTCATTTTCAAGTGCGTTCGCATGAA
AAAGCGCTCAACAGGTTCTCCGCTAATGAAATTAAGTGACGCCGGCCGTGGCGAAAAGGA
AAGCCCCGAATTAAAAGTAATTTGTTGTCATTGAGGCATGTGGCACTGTTCGGGCGCAAT
TAATGCCTGGCGCAGGGAGAAATAAATAAAGGAAAAAACGCGCCCGTGTTTTGGTTGGTG
GACCGCTGCAGGGACAACGCGCACGCGCACACGCGCCTCCATGATGCTGCTTGTCGGCGT
CAATCAGATGCGGTCAGTTGGCTGCTTAACTTAACGAGACGATCATt
>NODE_1840_length_112_cov_14.723214
GGACAGGGAAGGGGCAGGAGGTGCACACTACATGTTTATATAGTATATGGGGAGATGGAC
AGGGAAGGTGCAGGAGGTGCACACTACATGTTTATATAGTATATGGGGAGATGGACAGGG
AAGGGGCAGGAGGTGCACACTACATGTTTATATAGTATATGGGGAGAt
>NODE_1841_length_421_cov_36.353920
CGGCGGGGGTAGTGGCTGTAGCTCCAGGGGTTTCCCTCCCCCTGTCTGCAGCCCCGGAGC
AGTGGGGGGCCGTTCCTGCAGCACCAGGACCGTGGGTGCTCTCTCCGCGGTCCTCCCGGA
ACACCTCCTTAGCTCCCCCCCAAAAACCTTCTTGGGACGCCTTCGGGGTGCCCTCTTGCC
TTCCTCCGGGAGGGACCGCGGACCCGATGTAATCGGCCCTGATAGCTGCATCGGTGGCTC
ATACCCGAAGTAAGCACGGAGGCGCCTATACTCCTCTTCGGGCGTCTCCGGCTTACCCCA
GTCCCACTGCTCCGTGGTGCGACGGTGAGCTTCATCCTTCGGGGCGCTATAGCTTGCCCC
CCCGAGGAATCCACTCACCGTCTGCTGGCTCCGCTGGCTTCTTTGTTGGCTTCGCATTCT
GTAACGATGCTGGATGGGTGTAGTGCAGGTTGAGCCAAGTGCAGAGCCGTAGGATCc
>NODE_1842_length_217_cov_36.525345
CCCCCCCGGCGGACGCCGGTCCTGTCTCTTGGACCACCATAGGAGTCCCATTGTCCAGGC
CTACCACCCCCGAAAAAACGAACTCCTTGGCCTCAAAACCAAAAACCCCCGAAATGCCCC
GGTTGTCTGTTTCCCCCTGCGCCACTCTCTTGGCAGCGTACTCCTTCCCGACCCAAATCG
CCCTCTTTTTTACTGGTACAACCTCTTTAAAAGTGATGTATTCCCCGGCTCCTGTCACCA
TCCTGGTGAACCTCGAGGGCACTATCCCCTCCG
>NODE_1843_length_586_cov_35.329353
GTGGAACGAAATAATTTTGTTACGAAGACGAGGGCCGCTCTCGGTTGCTCGTAAGACAAA
AGGCTTTTTATTCTCCACTGTTCCTTAAACCTTCTCCTTCTTTTCACTAAAAACCCACAC
CAGCCCGCTTCCCGTTTAATTACTCTCGATTATTACAGACTCAGTCTTGCCGGGGAGATG
TTACACTCGAAAAACAAAGACGCGCTTGCACCGGAAAAAGTGGAAAGACCGAAGACAAAA
CGCTCGCCGGATACCGATTTGCATGAAAATACAGGCAGGCGAGGATGTGGATCGAAATGA
GAACTTGCCAAGAGCGCGTCGGTGTAATTAGCATTTGACCAAACAAATGAGCTTCAACAG
AGCTATAATTAAGCAGGCCTGTAATTAAGTGTATGCCCTTTATCATAATGATCATGGTTA
AACTGATGTGACGGCTGCCAGTTGATTATTAACGGCGTCACTCGGTTCTGCGTGCAGTCG
GCATGGGAATCAGTGTGTCACGACTGTCAGGTTAGAGAGCAGCCCTTTGTTTATAAAATA
CATTAGGGCTCGAATTAACGCACGCTGACGGAGGACACAAAGACTCCTGTTCCGTTACTT
AAGAGCGTGGGGAGCTAACCGCGGCAGCTCGGCTACACTTAa
>NODE_1845_length_57_cov_13.771930
CATGCCATGTGCCAGCCTGTCTTAAGGCCTCCACCATCATCCCAGACATGCCATGTACCA
GCCTGTCTTAAGGCCTCCACCATCATCCCAGACATGCCATGTGCCAGCCTGTC
>NODE_1847_length_127_cov_7.433071
AGAGGGAAAGAGAGATAGAGGCCCAAGTGACTCAGCGACTCTAGAGAATTGTGAACAGGG
GGAGAAGAAAAAAGAAATGGTGAAAAAAAGTCCAAATGAAAGGGGATGAAGTAGAGGACA
TGGGAGAATGGAGGGAGAGAAAGAGGGTGGAGAGAGAGGGAGAAGGTGAGAGGTTCAGAC
AGa
>NODE_1850_length_197_cov_14.071066
TTCCTCATTGTGTCTTGTTAAAAGTATTTCAGCCTGACATTTGTATGTTCGCCTTCTAAT
TCTTTGGATGTTCTCTCTTGGGATTGTCAGCTTGTCTTTTTTAATGGTGCCTGTCGTGAA
CACACTAATTCAGCAGGGGGCCAGATGCATTAAGTTAAGTATTACAATGTTATTTGTTTA
CAATCTTGATTAGTTATCACAGTACATTATTAGCCTAGATGCTAACATTCTACCAATTTC
TCATTGTGTGTTa
>NODE_1851_length_145_cov_8.896552
CCTGATGTGGAGACTGGAAGTTCTTTCACTAGCAAATCAAAACACACTGGAAACCACACT
TCACCAGCGGCCATTATGGGGTCTGACGTGCTTATGAACTCTGACCTCACCCGAGACAGG
AAGAGGAGTGGAGCAGATGGCGATAAATGTGGAGGAGGAGTAGAGAGAAAGGGAGAAGAG
ATACAGATGAGGGGAGAAGGa
>NODE_1852_length_149_cov_26.221476
GGGCCTGATTTATCAAGCCGTTTGCGCCTGTTTTAAGGCGGTAATTGGTCGCAAAGTTGG
ACGTAACCGATTTGGGCTATTTACTAACAGGGCGTAATTGGCTAAAATCGCAGATTGCGT
GCCACATTAGAGTGAAGAGACAAGTTGCGCTTTCAATATGCGTTCGTGGGAGGGTCATGG
GGAAAGTGGGAGGAGGTGGGAGGAA
>NODE_1853_length_146_cov_17.952055
CTTTCAATATGCGTTCGTGGGAGGGTCATGGGGAAAGTGGGAGGAGGTGGGAGGAAACGC
GTTAATGGCGCCTAATTATATATTCTGTGGTATTTACAAAGACTGCCAGTAACTGCACGG
CTCAATTTTGAATGTAGAATTCTGCACCTCTTAAAAGCAGATCTAACTAGATAGCGCGTT
TCACTGTCCGTTCAAATGGACc
>NODE_1858_length_316_cov_27.329113
CCATTGCTGTTAAACAATAGCCTAATTACAACATTTATAACTCTGAATCTGGAATTGGAT
TTTGTCTAACTTAAGGCTGCGCTGGCATGAAAATACTATTTCATTAGAGCAGCAGTTGTT
TCATTTGTGTTGCAGCAGATTGCAGTGCATCTCTATCCGGTGCACAATCTGTATTCATTA
CGTTGTGTAAACGATGATCCATGTCCCGATTCGGTGCTGGATAATTTCATGCAGATGCAC
AGCTCTCCACATGGCCCCACCGCTTCCCTTACAGCGGCTCTCTGCTCAGCTCCCTGACGC
CTTCGCATGCTGGGCTCGGCGGTGCAGCTCTGCCAATTTCAgccttttaggaactcaaaa
ggcctcccaggc
>NODE_1859_length_74_cov_19.432432
ACTCTGTTTCTTCTTCTCCACCAAACACACTCTGTTTCTTCTCCACCAAACACACTTTGT
TTCTTCTCCACCAAACACTCTGTTTCTTCTCCACCAAACACACTCTGTTTCTTCTCCACC
AAACACACTC
>NODE_1864_length_72_cov_13.305555
GGTAGAGGTCAGGTTCAACTCTAGTGACTAGGTAGAGATATGGGTAGAGGTCAGGTTCAA
CTCTAGTGACTAGGTAGAGGTCAGGTTCAACTCTAGTGACTAGGTAGAGATATGGGTAGA
GGTCAGGT
>NODE_1867_length_57_cov_25.456141
CCGCTCAATCCGGGGTGTGTACGCGACGCGAGGACAACGGCTGGGGTTAGATGCCGAGGT
TGTGAGTTCGAGCCTCGCCCGGTGCGGTGGTTTTTTACACCCTCGCCGATAAA
>NODE_1868_length_120_cov_11.533334
TAATAAACAAGAAGCCCAGAGCTCACAACGAGACTCGGGCTGTACATAACACACGTAACA
CGAAACAATTCCACACAAAGACCAGACCAAACACAGGGAACTTAAATAGTACACTAATGA
GATAATGGACACCAGGTGTAGTGATGACGAGACTGAACAAGGTGTGCAGGGGGAGg
>NODE_1875_length_57_cov_14.263158
AAAGGCCAGGGACAGTGTGTTTCTGAGACCAGAAAAGGACAGTGAGACCAACAAAGAACA
GTGTGTTTCTGAGCCCAGAGGTCAGCGAGCAGGGCAAAAAAGAGCTTATGTTt
>NODE_1876_length_81_cov_7.172840
TTCACTGACCAGGAATTATGAAGTTAGTTTGGCCTCCAGTAAACCAACCAAATGTCATAG
AGAGCTGTGGGTACACTTATTTAGTGTAAGGTCTGTTTTAAAAGTGGAATGGTTATCCTA
GGCCATTGTGAACAGAt
>NODE_1877_length_57_cov_31.719297
TGTGGGGTGTATGGTTGATTTATGACAGGCATAACTAGTTTGATATTGGGGAGGCGGCTG
GCAGTAGAAGGCCTCAGGTCACAGCCTCACTGAAAGGGTCACAGAATCTGTTC
>NODE_1878_length_687_cov_53.404659
TGCCCGCCGTCCCCCTTCTGCCCCGACAGCAGAGTCTTCTTCTCAGACTTCTCCAGCTCC
ATATCCGTGCTGGTGTCCTTGCTCATGGATCCTTTGGGACTCTGCAGGGCCTCCTTGCGG
TTGGCCAGCTCGACACGGGCTGCCGCCTGCTGTAGGGCTTCCTCCGCGCCCCTGGGGGAG
TGCTCGCTGTCACTCTCCCGGTGGAGTTTGCTTCCTGCGCCGTTGCCATGGTGTCCGTGT
AAGTCCTGGTGCTGTAGCAGTTCCCTGTGGTTCTGGAAGCTTATGTGGCATTGATTGCAT
CTGAAGGCCGCCTGTGACAGGTGAGAGAGGATGTGATGTTGGAACGTAATAAGGGAATCT
GCGGTGTAGTTGCAGATTGTGCATTTCAAGCTGGCACCCGCGGGGAGAGTCTCCTCCATC
TTGACACCTGTGAGGGAAATAAAAGGACACTGTTGAGATTCCACTCTGCTTTAATGTTAA
CTACTGCACCGATCTGAAACGGATTAATGAAGCCTTATTCCAACCCAGCCGGACTGTTAA
GGCTGAAACATAAACTCACGGGGGAAACGTGTGTGTTTTTCTAGAGCAAAGAGCATTATT
TCTGTAACCATTCATTTCACCTGGTTAATATGATGCGGACATTGTCTCTGTCATACAATA
TGCAGTGATTATAAATCCATATATTGAAATCACTGAAACTATTAACTTAGTGGAACTAAA
CTACTCTTCTGATGTTACTACCa
>NODE_1879_length_469_cov_37.863541
CGAAATACTATTTTAGCTTTTTTCGTTGCTGTTTGCACACACACACACACACAAATATTA
GTTTTATTCGCTTGGATCTTTTTCCTCATCATGTCTGTCGATCTAAATAGAAGTCTTTTT
TTCGATCACGTATTTCAGACAAAAGGAGGACGAGCGTAGCCCTCCAAACGTGGAGAAACA
ACGATTTACACGGAAACCTGCGGTGCTTCGCAGAGGTTGTGCTGTTTGCGTTGATGTCAA
TTAAAAGCGGATTAACGGGTACATAATGACCTTTAGCGGTAAATTGTGTGTAATGTTGCA
GGGCAGGATACAGTATATATCCCAGATGTCATGCAAGCCCCTCACGTATGATGGAGCAGA
TGTCTCGGGGAGTCCAAATGGCACACAAAGAACACCCTCTACCAGACGTGCACGCTCGCA
CGCACACACACAAGCGCCCGCACGTTTACGGTATACATTTCCCAGCCGTGTATACAGTGC
GGTGATTGTAAGCTTTGTTGAGAGAGGCCCTGTATCCGATGTTCt
>NODE_1882_length_341_cov_14.565983
TAAACAAGACACACACAAATCACAAATAAAACAAGGAACCACATAACAGGATAACATTAA
CCTAATACACAATGAACATGAACTACAGTGTAACCAAAACTGACCCTACATCCAATAGTA
AACATAAAACATCTAAGAAACAACAAACAAGAAAACATAAACGTGTTAACAGCACGAGCA
ACGTAGAAACATACCTTAAACAATGCCCCGACACCAACAGACTGACAAGACCCACACTAA
ATACAGACACTAACGAACCAAACACAAACAGACATGAAACAGAAACCCCACGTACCTTAA
ACAATGACCCGACAAACACACAGGAAAACAGGGAAGACTAAATACAAAACGTAACGAGGA
CTAACCAGCAACAGGTGAGAAAAAGGGCGGGAAAATt
>NODE_1884_length_492_cov_15.286586
CAAAGACAGAGGGCGAATGAAAAAAGTGAAAGAAAACATGAGAAAAGCCAGAGAGAGCAA
CCAGATGGGTACCTTCACAGTCCATTTATCAAACCGAATGTGGCTCCCCTCGCTCCTCCC
CTCCTGCCGCCTCCTCTAAACCACCTCCTCTTCTAAACCACCTCCTCATCCTCCCATTGC
TCTCATGTCCTAAACCCCCATGTAATTCTCTAATCATTTTCATTATCACACAATGGCCTT
ACAAAGCCTACAGCAGTTTGCGCGGCCAGTACAAAACACACAGCTGTTCCCATCAGCGGT
CGCTAGTTGGCTGCGACCACGCCGCCTATTTATTGGCCCAAAGGCGTGACCCATGGCTCT
CATAGGTCATCGACGAGTGAACTTGCTCAGGAGGGTCGGCGGTGGCCGGCGGGCGGGCGG
GCACATGGCAGGACACGACACCTGTCAGGACGCGCTAAAACAGGAACGATGAAGTCATGA
CTCGTGTTCAGACCACCCGTCCAACCAAGTCAGGCTCAGAGTCGCCGGGGCCAGTCAAAC
ACAGCTTc
>NODE_1887_length_196_cov_19.954082
CCTCTGTGTTCTTCTCTCTCCTGGCCTCCTATGGGGAGGCGCGACTTACTCTGGTAGGAC
GTACGGATCCTTTTCTTTGAATCTGAATAAAAGTGAGACAGGCCACGCATGCAAAAGTCT
GTAGGCAGGCCCTCATGCCCACACACCAGCAGCCAATGGGAAGGGAGGGAGAGAGAAGAA
CACAGAGGCACCGAGTGAAAAAGAAAGTCAAGGCAAGCGGAAACCCAGTTAGTGTACCGA
AGGGAGAACGGa
>NODE_1889_length_627_cov_35.550240
CAAGTATCTGCTGTGGATTAACCAAGTACCCCCCGGGGCCCCTGTACCCTTGGTCGGGCA
CCGCCGTAAATACCTTGTATTTCCCTCCTCCCAGCTCCCGTTACAGCCCGGTTTGTCATG
CCAGGAAGGTGTGCAGAAAACAAATTAGTCAAAGGGAAGGGAAGAAGCCCAGGTATCGAT
TGGCGCTCTTTTCATGCAAGAGAGGAGAAGAGAAAATATTAGGCCATAAAAAAGGCAACA
AGGACATAAAGCCATTACCAACTTGGCTTAATTGATCTCACTTCCCATAACAAATAAATT
GTGCGGAAAATGGCAGATGGCTTTGATGAATGTCATAAAAAATGCTTGTCAGCAAAGCCC
CCTGCTCAGCCTGGTCCACTCACCCGTTACGACGCAAAAGTCTGTGTAAAAATTGCATCC
TATTTTCTACTGTGCGTGGTACACTGCTCTGGACCAAGGACGCCCACTATAATGACGCGA
GGGCTTAAATCTAGGGAATGGTGAGCCATTTGGAACGCTATATCTAAACTGGCCTCACAG
ATCCATCGACTATAATGATCGTGTTGCTAATTATAACGACGTAGCATAACTAAGTAAATG
CTAAGATCATTGTTTATTTGTCTACTGTTCCCATCTCCGTGAGCGCCTTAGCCCGAGCTT
TCTTCtaaagtggtcagaaatga
>NODE_1890_length_162_cov_7.956790
AACAGGGAAAAGCAATGCAGTGGCAGGGTGCGGAAGTGGTGGTAGCTCGTTGGTGATTGC
TGAGGCTGGTGAGAGCGCTGGGATGGAAATGTCCTACAGCAGGGACAGTGAAATGGCGGC
ACTGAAAGATTTAGACCTGGTGTGTGTGGAGAGTACAGTTGAAGATGGTGTGAAGGTGAA
GGGAGGTGGCAGTCCTACTCAGGGCACTGTACCTCCAG
>NODE_1899_length_374_cov_66.411766
TCCCGATCCGATGTGTGGTTCGCCCGCTAGAGCTCGAAGAAGAAGACCGTTTGGGTCCCG
GGGCTTCGGTGCTCCCCGCTCGAGGGTATCTAAACAACGACCTGTTTCCAAAAGTTTACC
ACGTAATAAAACCTAAAGTACACGGCCGATTTGAGAAATTATTTTTCGGCCTATTCCAGC
ACGTTTGCCCAAACGTGGGAAAAGCATTTAAATCATTTTGGCGTTTTTACTTTTTTCTAC
TAACTTGTTAGAAAGTGGTGCACGACATTTTTTTCTCCCCAATTTGAAAAATAACACCAC
AGAAAAATAGGACCAGCTAAGAAACACGGTGAAAAAATATTTCAGCCCGATTGCTATATG
GGAAATGATCGAAAAAAATCCGTGAAGGCTGCCGGGAGACCCGGACGTTGCTCCGGCTAG
GAGTGTCCGA
>NODE_1900_length_57_cov_7.701755
TTTATAACCAGACACCTGAACACCCTGTTTATAACCAGACACCTGAACACCCTGTTCATA
ACCAGACACCTGAACACCCTGTTTATAACCAGACACCTGAACACCCTGTTTAT
>NODE_1904_length_821_cov_30.922047
GGGTTTTTAATAGAGTGGCACCGGGAGCATTGGAGTACATCCTTGCTTGTAATGCAATTG
CAATGAGCCATTGTGGTGAGTGTGAGGGAAATGGCCGCGCTGCTGTGCTGGCTGGGAGTA
GCTGCCTGGGATGAGGCGTTAGCATTTAAACACAGTTCTTACTGAGGTGGAATAAAATTA
GGTAGAAAAATGCGTGGGAATTTATAGGCTGGTTAGAGGCTCCTGTCCTAGATAGATTCG
TAGAACAAAGACATTGAACCAGCATGTTTCTGAACGTCTTCCTATTTAGAGCTAAAGTAG
CAGTTTGGTTTGTGAATCTGTCCTGATCTTATTCAACAGCGAACCCACCCAGACAAAGAG
TGCCCCGCCACACCACATCAGGGCCACTCGCCAATGGCTGAGCCCCTGACAAGGCTGTTA
ATGTTCTGCATAGAATGTGCAAATTGCAGAAACGAGTCCAAGTGTGGGTGGAAAACACTT
CTGGTACTTAGAACCATTGATGGAACAAATTTGGTCAAATTGGTAAAGTGCCCAAAGGGA
GGAGGGAGATGTTCCACGGAAAACCAATTCCAAGCTTGGGTGAGCTCGGGATTGTTTGGA
AACTCTCCAATATGGGGGCCCGCATTGAATTCAGCGCCAGGCAGAGACTGTTAAATAAGA
TTAGAATATGGACCAGGAGAGCAGCACAGGTACCACAAGGCTAGGACGGATCACACAACG
TTGCATTGTGGTTACAATGTAGCAACGAGCATCTCACACCTCACAGCCACGTTAGTAAAA
CATTGCATTTGGTTGCGCGTAGACTCATTCGGTAATCGCTCATTATGGACGTTGTTTGCT
TCGtcgttgggtctgttcagaaagcatcctgtttctt
>NODE_1907_length_90_cov_20.644444
TCAGTCATATGTCCATCTCTCTATGTCTGATATCTCTTCACATTCGCGTCCTCCTCTCAG
TCATATGTCCATCTCTGTCTGTCTGATATCTCAGTCATATGTCCATCTCTCTATGTCTGA
TATCTCTTCACATTCGCGTCCTCCTC
>NODE_1908_length_380_cov_28.728947
CCCTCTCTCACGCTCTCTCTATCCCTCTCTCCCGCTCTCTCTATCCCTCTCTCCCGGTCT
CTCTCTCGCTCAAAAGCCAGCATCATAATGGAATAGCAGCCAGCCTCCAAAGTGGATCAT
TATTTACTAAACAAGTTTCTTGCCTAACAAGAGAAGACTGATTACCATGAAGTCTGCTAT
CAAAACCCCGGCGCTGGAGGAATATCCATCATAACTGATGGGTTGCAAAGCAGATTACAC
ACATTAACGCACACACCCCTAGAAATGACAGCTCCAACTGAACATGACAAATTTCATAAT
GCAAAAAAAGGGTATTTTACTCTCTAGGCATTCGGATGCGTAACGGCACGAAGCAAAGTA
GCATTTGCATGTAGCGCGCGTCTCCGTGTGTGAGCGTGTGTGAGCGTGTGTGTTTGTGTG
TGTGTGTGTGTGTGTg
>NODE_1909_length_348_cov_26.741379
GCAAAACCATCTCCCCCCCGCTACTTTGCCTCCCACAAACACACACGCTCACCCAAACAC
ACACACGTGCTCTTGTCTAGCCTGTACAGTCCCTCACACAGTGGGGTCTAGTGCCATAGC
TGTTTCGTGAATCACTGATCCTGTGGTTCGGCGAGAGCCTGCGACTCCCGGTCCCCGTGG
CAGTAGATACAGGCTATTTAAATGCTCCATTGGAGAGAGATTAAAGTTTATGCAAGGTCA
CTGGGGATGTGATAATTATAATCACAGGTTTTTGGCTCGGCAATGACAGCCATTTGTTAT
TTTCACTTGAGTAATTCCTGCGGCCCGACGATGTTGACAAGCGTGCCCTGATTTAGAGGC
CTCGGGCCCCCTCCCCCCCTAAGCCCTCCCAATGGACACGCCAg
>NODE_1912_length_192_cov_16.390625
GCACAGGTAAACATTGACACAAAAGATTCCTACAAACACATAACGAAATAACCAGCCTAG
GAATAAACACAGACACGAAACATTCCTACACACAAAGAACTAACAATCATAGAATTAACA
CAGACCAGAAACAGAAACCACGTACCTTAACAAGACAATGATCCGACAAACACACAGGAA
AACAGGGAAGACTAAATACTAAACATAACGAGGACTAACAAGCAACAGGTGAGAAAAAGG
GCGGGAAa
>NODE_1914_length_57_cov_25.578947
TGTATGTATGATGTCCTGGGTTCCTATTGGAGGAGTTGGTATCTCAGTGGTAGAGTACAT
GCTCTGTATGTATGATGTCCTGGGTTCCTATTGGAGGAGTTGGTATCTCAGTG
>NODE_1915_length_182_cov_12.571428
CAAGGCTGCCGAAATGCTGTTCCACTTGTGTTTTCTCCTGGCAAATATCGGCGCAAATGT
GCCACACGGAGCCGTATGGACGTCCATAGGGCAACGTGTCACCGAGCGGACTTTTGTCCC
CTCCGAATAAAATCATCTGAGCCGCCATAGACCCGTGCGTTTGCTTGCAACTCGTTGAAA
ACGTCACCGTTCGACTGTCATGGAGAGCTCTGCGCCCTCGTTTTCCTGTGCTATTTGt
>NODE_1917_length_57_cov_17.280703
AGATGGCTGCCGCCCCGCAGCTGAAGATGGCTGCCGCCCCGCAGCTGAAGATGGCTCCCG
CCCAGCAGTTCGAGATGGCGTCCAATCCCCTGGCCCAGAGATCGGTCTCCGTT
>NODE_1918_length_319_cov_19.636364
GCTCAGAGGGGACTGGGACAGGCTCAGAGGGGACTGGGACAGGCTCAGAGGGGACTTGGA
CTGGCTCCGAAACAGGGACCTGGAGGAGGTGTGGTGCCCGGCAGAACAACCGTGGCAATA
GGTAGTCCAGAGCCGGACGAGAAAGCTCCCCCTTGTAATCCTTCCATGCGAAGAACTCGC
TGTAACACCTCTCTTCCTCCTCCTCGTCAACTCCTGTCTCCTTCATCCAGACCATTAAGT
CAATGAGGACCTCCCAGTCCTTCCGTAGTGCCTCGTCTATGGCCAGGAGTGCCTGAGAGG
GAACTGGTGTGGTGGACTGAACGGAGACCGATCTCTGGGCCAGGGGATTGGACGCCATCT
CGAACTGCTGGGCGG
>NODE_1921_length_175_cov_9.325714
CACAGGCATCACGCACCGCAATCATTATGTCCATCACAACGCGGTTGTATTTCTTCCGAG
TCGAATAGAAAAGCCCTAACAAAGCGTTTATTGCCAGACCTCCTCCTCGAGAAGACTTAG
GAAATGGCGCGTCGTAATAATGTAGTTTTCCGGGTTTGGTTTTTGAAGACGTAGCCTTCT
GCGCCCAAACAAATGTGGCTTGCTCTCCAGTGGCTTGTACACCATCTAGTG
>NODE_1922_length_542_cov_54.265682
CAATCCATTAAATGTCTATTACACCAAACAGGCTTTGAGCTGCGCGGGTGGTATGCGTTT
TACATTGAACTACTAACCAATGTCTCAAAAGGATCAAAATGCAATCCCATTCTAAGAAAA
ATAGAAATGACGTTATTTGAACATGTGCCCAAAGTCCTTAATGAATAACTTAGGACGAGG
AGAAGGCAAAACGCTGCCCCAGCTGTTTCCTGTTGAACATGTCATGTAGATAAATGTGAG
GGATTTTCTCTCTAAATCCGTCTCCTGTTCGCTAAATCTCACTTCTCCAAAACGAGCCTG
CGCAATGGAACAAAGTCGGAATATTGAGATGTGACATTGCCTGCATCTCGACCTCTTTCT
CGCTGTTTTAATGACTTCAAACAAGTTCATTTTCGCTGGGCTTTGTCGTGCGGAGACCAG
TGGGGATGTCTAGCGGTCGTTTCTTTCAGTGGCGTTTATGTGATGTCTTCAAGGTAACTT
TAACTCGTTTCATTTGACACCAGATTGTCACCTTGCTTGTTGGTCTTTTTTTAGCAAGAA
ACAACCCGATTTAGCTGCAGTATCAAAGCACAGATGGTTTAAGACCAAATGTTTGATt
>NODE_1923_length_422_cov_8.068721
GCTCGGGGACAATATGTTTCTGGCTGGCAATAATTATAAGGGGGAGAAGTCAGCAGGTTA
AGATTAGTAGGGGGGCGGATAAGGGGTCGAGTGCAATATGTATGTTTGGGGCTGTTCACC
CGGTTTCTATTGTTCAATTGAACCACACTAGACTTATAAGAGCAACTATAAGGCTTTGAG
CAGTAATAGTTGTTCATAATCATTTGTTTGGGGCGAGTCATGtNNNNNNNNNNNNNNNNN
NNNNNNNNNNNNNNNNNNNNNNNNNNNNNNNNNNNNNNNNNNNNNNNNNNNNNNNNNNNN
NNNNNNNNNNNNNNNNNNNNNNNNNNNNNNNNNNGTGGGTACGAGTAGAGGCTACAAGAA
GGGCTAAGCCTGCGCTTGCTTCACAGGCTGATAAAGCGAGGAGTAGTATGGGGGCAGTAG
AAAAAGTGGTTGTTTCTAATTGAAGGGCTCATAAAGAAAAGGCGATAAATAGGGAAAg
>NODE_1927_length_202_cov_7.178218
GACTGAGTGATGGAGAGGAGGTGGGGGAGAGAGAAGGAGGCAGGGGAGCTAGGAGACAGA
GGAGATGCGGAAAGACACAGAGAGACAAAAGAAAAAGAGACATAGGAAAGGGGAGAGACA
GTGGAGATGGAGAGAGGGAAAGAATTAACGAATCCTACCGTCCAAGAAAGTGTAAACATG
ATTATAGTAAGAACGACAGAGGATAGGGagaacatgattatagtgtgaatatgaatatag
taaaacacaatgacagtg
>NODE_1930_length_58_cov_21.965517
GGGAGTAACTGAAGGCAAATGAGAGAGGGTCTAAACAGGGAAACAAGGTAGAGGGACGAA
CTGAAGGCAAATGAGAGAGGGTCTAAACAGGGAAACAAGGTAGAGGGAGTAACT
>NODE_1934_length_386_cov_39.844559
CCGTAGTATTTACATGAGAACGGGGCTACACACCTGAGACTAAATTATTCCTGGCTTTTG
GGTTTTTCTCCCCTGAAACCGAAGGCAAGTAAAGGGAAAACTGTAAATACACTATCACTG
GTGTTAACACCCATCCAGTTCCCCTGTCAACCCCCCCTTTCCCCCCCATTCCCTCTGGTG
CCCTGCCTATCAGAGTAGAGCAGTGGTCTGTGAAGAAATTCCCAATATCTAAATTTACAC
ACTGTATCAATCTTGTTTAATAGACTGGAAAGCTTATTGCTCCGGCGCGGAGCCGGGAGA
GAGGGCAGCGGTGATAAATTGCGCCGTCCCCGCGACAGCCGCCCGTGATGTATAATGAAA
TATTTATGATTTATCCCGGCTAATAAACTGAAATGAAGTGCGTGATGTATGGGAACAGAT
GGGCCCTCTATTGACGCCCGGc
>NODE_1941_length_235_cov_19.025532
TGTGTGTGTGCCCGTGCGTGCGTGTGTGTCCATGTAAACGTTTCGGCCGCCCCCTCCACC
TCCAGGTGTTCACGGACCCCAGCAACCTGCAGCGTCACATTCGCTCTCAGCACGTGGGCG
CGCGTGCTCACACCTGCCCAGAGTGTGGCAAGACCTTCGCCACCTCCTCGGGCCTCAAGC
AGCACAAGCACATTCACAGCAGTGTCAAACCCTTCATCTGTAAGTCTGGGTCTCCGTCAC
CGCCGCCGCCACGGCCTAGCCGGCCCACATCTAGTTCTGCCTCCTCCCCGt
>NODE_1942_length_134_cov_11.634328
TGAATGTTGTAGCTGGCAGAACCTACGCAGAACTTACACAGAACACTGTGTAGTCCGGCA
GCACAACCTTATGCCTTTTTGATGGCCTGTTTGCAATGCTCATGTTGCAGTATGTTCAAT
AAGCATAAAAGACATGACCCCGACGTGATTTGAACACGCAACATTATGATCTGGAGTCAG
CCACGCTACc
>NODE_1944_length_263_cov_19.958176
CCCCCATCAGCAAGGACGACTCCCCCTATTACACCCCCCTTATCCAGGTGTGTGTATGAA
TAGATGCATGTACTATAAACGACATGTTCCACGCATTAAATGTGTTTCTGGGTTCATCCA
GGTGGACTGGCGTAGGCCGGACAGTGTGACCAGCATCCCTGTGAGAAAGAGCTCCTGGTA
CACTGATGGTCCAGTAGCTCCCATCAGCCACACCTGCTCCCCGTCACACCTCCAGATCCC
ACCAAGGATGACCCGGCAATACCATGAGAAGCTAGGCAGTGCCAACAGTCTAGTGGAGGC
TGTGAGTAGCTCTGACACt
>NODE_1945_length_57_cov_41.052631
CCATCTGCATAAAGACCAGAGATACAGGTGAGAGAGGAGTTAAAGGAGGTGTTGTACATG
GTACCTCCCATCTGCATAAAGACCAGAGATACAGGTGAGAGAGGAGTTAAAGG
>NODE_1947_length_186_cov_12.338710
TGAAATCTGCAACATGTTCACCTTTTTCTCTTTACAGTCCATGACTTCCTTGAAAAGTGT
ACAATAACATTCACACAATTTAGTAATTGCCTTCATTGTGGTCTGGATGACACGTTTTTC
CTTGGTTCTGGTTTGACCTTTTCTGTGGTCTGTACCTAAAGTCATTCAGTTAGCTTCTGA
TATATATGTGTGTGTGTGTGTGTGCGTGGGGGTAGGGCTCAGATGCTCTGCTCCAGTTGT
Tc
>NODE_1948_length_57_cov_65.210526
CCAGTGGTATCATTGGCCTCTATTGGTTGCTTTTTATCTCCATCTAGCTTAAATTCTTAT
ATTTTGACAATATAATCACTTTTGGAGAATGAAGTTGTTATTAGTAAATAGTG
>NODE_1950_length_91_cov_7.890110
GAGCGTAGGATTCCCCCTCACTCCCGCCGTCCTCGGGTCAACGGCTGGGTTAGATGACGA
GGTGGCGAGTTCGAGCCTCGCCAGGGGAGGTGTTTTTTTTTACCCTACCAGCACACAACC
CTGGGAAGCAGAAAGGTCCATTGTCCA
>NODE_1959_length_442_cov_33.411766
ACACACTCCCGCCCACACACACACACACACCAGCCTAACCCACCCCACCACACCCATTAA
AGAAATGTTTCCTCCCATCAGTGCGTTTACTTATCACTTCCTGGGTGACATTGAACTTTC
CGTGCCCTGGCCGACCAGACACATCTCTGAACCTGCCCAATTACTCTTCATCCCCCACTA
ACAATATAGTAATGAAGTATTGATTTCCAGAATCTCCCCCTTTCTCTTATGGATGATATT
AGATTGTGTTTGATAAACTGTGCGTGGTCCCCCAGTCTGCGGCACCGTCCCTTTTTCCCA
CTGTCTTTAAAACAAAGTGCCACTGGGGAGATAATGACTTGGGTACATCGATGAACTCAT
TTCATCAATTTGTAACACTTGACAATGAAAAAGGGCAGACATTTTTCACGCAGCAATGTC
AAAGTTTATTGCTCAGGGTACAGACGGTCCTTATTGGGAGCCGGCAGACATTTTCAGCTG
CCGTTCGGTTGGTAATTt
>NODE_1960_length_320_cov_26.028126
GTAATATCTATTTAGAGTGGCAACAGCACTGGCAGGCAATGCTGGAGTATTCATAGAGCA
TAAAGCAGCCTTAAGACTTAGAAAAGCTCAAAAGGTTTATCCCTATATTCTTAAACTCCC
TTCTTTTATGTTGGTCTTAGGCATTAAAGATAGGATTGTGAATAGCCATTGTAAAACTGC
TGCAGTGAGTGAGTGAGAGTGTGTGTACGTGGGTGGGGGTGTTCTATTCCCAGACACAAA
AATGTTCTGTCTTCTAAAATGCCCCCCTCTCCCCTGAAATTCAAAACTGTAAATATTAAC
TGTGTTCTTAACTCTTAACAGTGTTCACAGACAGAGTAATGTGCTTTTAAAGATACATTA
TCTGAAAGATTTTCCa
>NODE_1961_length_151_cov_13.701986
TAATCGTACAAATGGAAGAAGTAATGCCGGCCTCCGCTGGCCCAGCTAGCGGATTATGTT
CAGGCACCATGGAGTTGAATTTAACCGGGAGGGATCTGGCTCACTCGCTGCAGAGTAATC
GTTATCTATCCCACAGATGATGGCGGCATCACGCCTAAGATGTTTCAGAGACATAAAAGG
GGAGATGTATTTTACAACACAGACATt
>NODE_1964_length_105_cov_47.676189
GAATAGGAATAGAAATCCGTGAATACGGACGGACTTGTATTTCATTTATTCTCTTCCGAA
TTGTTTCATCCAAGTTAAGCTTTTATCAATTGAATAATGACTCTCTCGTTTAGGCGCGCA
TAAAGTGGAGACAAAGTAACCAAACGGAGGGAAAACAGAAG
>NODE_1965_length_869_cov_11.866513
ATGGGACCCAGTTGATGGATTGAGTTCTGCATTAGGACCATATGGATGGTCAATTTTTAG
AATATTAGCATATGTATTAGCCTTTGTTACATTTCTGATTGTTGGTTTTATGTTAATCTC
ATGTTTGATAAAGATGTGTGCCTCCAGGGTGGCGGCTCAGGTCCTTGTTCAAGTGCCTGA
TGNNNNNNNNNNGCCCTCCTCATCCCCCCATAGTAAACGGTACACTCATCTCATCATTAT
TTATCNNNNNNNNNNNNNNNNNNNNNNNNNNNNNNNNNNNNNNNNNNNNNNNNNNNNNNN
NNNNNNNNNNNNNNNNNNNNNACTTTTTCTGAACTTAGGGTGGATTGTTGTGGATTATTC
TACATGTCAGCTGTGAAGTTCAGAAAATAGTGTAGATAAACATGTGATAGAAGATGTGTA
TATTAGTGAGGCCTGGGGAGGAACAGGGATGACATCTGTATGTCTTAAGAGGGGCCCAAT
GCTAGAAATAGATGTCTTGATTCAAAGCAACTGTATGGTTTTACATGTGTTTCGCCATAA
AAGGATATGTATACTGTATNNNNNNNNNNCACAAAACCCTGAGAAACAGGAATGTGATCT
TCAGGCTGTTAGAGAGGCCAAGGCTAGAAACAGATGTCCTGAACACCTTATCTGTGATGA
ACTGTATGGGTCTTTGTGTGCCTCTCTATTGTTTCTGTCCTTATCTACCATGTGTCTGGC
CTCCCTTGGCTTGAGAGCACTGACCTTCGAGTTTTGTTACAGCTTTATGTGTTTTCCAGA
TTATACTGTATAGTTGGTGGAATCATCTAACAGCGTCATCCTGTTCTCCATCTGATATTG
TTTAAGTTTGTGTGGAAGTGTGTGCGTTATCAAACCCTATATATACTGCAATGTTCTTCA
TATTAGTTGGGAATAACCTGCCACC
>NODE_1967_length_170_cov_15.047059
GGGGAGGGGAGGGAGGGAGAACCAGAGGGTGAGGGGGGAGGGGAGGGTGGAGGGATATAG
GGAGAACCAAAGGGTGGGGGATGGAGGGAGGAGGTGGAGCGGTGGAGCATCTCACTAATT
GGGTCTGGTTGAGATATGTGCTGTCACTCATCATCATCTTCACTAAATCAGGTTCTGAGA
CTGAAGTCAAATAAACGACATGAAGCTGAGAGGAGAGATGGTCGTt
>NODE_1968_length_362_cov_41.408840
CGGTTGGACTTCGGGAGAGGCTAGGTGTCCCTTTATTTGCAGTTAATTTTGGCCTCCTTC
ACCAGCTCCTCTTCGCCATGAATCTTCATTTCGCTCCTGACAACCTTGAATGCGAATTCC
TCATGTCCTTTCCTTTTATTTACATCTGTCGCCTGGTGATTTGATCATGCTGAGAATACG
AGATTAGCAATTGCCTCGTCCTTGAAACCGCCCCAAGGACATCTGTTCCTGAAATGTTAT
TGTTTGCTGGGTTTTTAACCCTCTGCCTGCCTGACCGACTTTCAACTTAGCATTATATGC
TACGCTAAGTTTTCTTCTGAGGTAATTTTATTCTCCAAACCAAATTGGAATAGATGTGGG
TTTGTTCTTCATGCATTGATTATATGTGGATCATAATATGACATGATATCTGCTCCTt
>NODE_1969_length_301_cov_22.172758
ACAACAATAATTATTATTACTACCACCCTCTCTTTAATTTTAACCACTGTTTCTTTTTGA
ATCCCTCAAATAAGCCCAGACACCGAAAAATTATCTCCCTATGAGTGTGGATTTGATCCC
CTAGGCTCTGCCCGTCTCCCCTTTTCTCTCCGCTTTTTTCTTGTGGCTATTCTATTTCTA
CTCTTTGACCTAGAAATCGCTCTCCTTCTTCCTCTCCCCTGAGCAAATCAGCTTCCTGCC
CCCTCCTTCACACTATTTTGAGCCGCCACCATCCTCTCCCTTTTAACCCTTGGTTTAATT
TATGAATGAGTTCAAGGGGGCCTCGAATGAGCCGAATAGGTAGTTACTCTAAAATAa
>NODE_1970_length_118_cov_7.838983
TTAAATAATTTAGGGGGACATGACAGGCTGCGACATCAGAATATTACACCCCTTTCCCCA
GACCTAGGGCTGGCTGGGCTTCAGGTAGCAGCCACGGCACTCGTCTCACCGCCTCAGGCA
CCCGATAAGATTCCCTAGCCCATGCATAAGTTATCACTGCACACAATAGTACAc
>NODE_1971_length_359_cov_55.286907
TGTACCCTGTCTACATTTGCCCCTTTTATGAATCCTCCGTTTCTGTATATTTTCCTCCCA
TCCTCCTTTCTTTTTTTCCTCTCCCTCCCTAACACGGAAATTGAAACTGTATCTGGGCTT
ATCTGCAACCTCCCCGCACATCAACTGCCGAGATGTTTAGACAAATTTTATGCATTATGC
AGCGCAAATATCAAAACAGTTCTTGGCAGTGCCAGCAGAAGCCTCATTAAAAATTCCTTA
ATTAAATCTTCTTGAAAAATGTAATCAGTCCAAGGAAGGTTTTGTGTGTCTACGTGTGTA
AGATTGTGTGTGCGTGCGTGTGTGCGTGCGTGTGTGTGTGTGTGCACGTGTGAGTGTGAG
TGTGTGTGTGTGTGTGCACGTGTGTGTGTGTGCGCGTGTGTGCGCGTGTGTGCAc
>NODE_1975_length_666_cov_25.855856
TAATAAATGTGGCCGAGCGAGTGCGTCTGAAAAGATGTCTCACATAGCAGGGGAGCAGGA
AAAGTGCAATGGGAAGAAGAGGAGGACAGAGGAAATAGATGGAGAGGGGAGATGAGATGG
AGAGGGGAGATGGAGAAGAAGATGGAGGGGAGAAGAGGATATCGGAGAGGGGAGACGGGG
GGAGGAGGGAGAAAGGGGAGATTGGTGAGGAAAAAAGTCAAGAGTTGGGGTGAGGCTTTC
TCCTGGGTCCTGCGATGTTTCCCATTATGTAAGCCCTGGTCACCGGCAACATGCCAACAG
GCAAAATAAAAGAGTCTCTCTGGCTTGGCACGGCTCGTATTTTCCTATCCTCGGTGAGGG
GTCAGGGAGGGGTCAGGCAGCTGGATGGGGCGCTGGGGGATTGTGGGGTCTGGGCCAGCC
TCCAAAACCCAAAAGGCCCTGGGTTCAAGTACCAGCTGAAAGCAATCAGGGAAATCTGGG
AGTGTCACAGCTGCTCTCAGCGGCGCTGATCTGTGGCTCAACCCTCTTTCTCTCTCACTC
CATTTCTCCCGTACCTCTCTCCGTTTCTCCTTTTTTCTCCATCACTCCATTTCGCCTGCT
ATCTCTCATCCCATTTCTCCTTCTCACTCCATTTGTCATTATCTCACCCTCACTACATTT
CTCAATTTCTCACTCCATTTCTCCCTCACTCTTCTCCATTTCTCCCTCACTCTTCTCCAT
Tt
>NODE_1976_length_120_cov_9.141666
ACACAGAGAGAAAAAGGGTCCCTCCATCCCAATGAATGTATACTATTTTTACCCTCTTGC
AGGAGAATGTCCGATAGGGAACTAAATAATTAAAGGCCAGGGACCCTTTTTGACTGCATC
AACCATGGCACTGCTGGTAAGCTCTACAATACCTTGTGAATCCATTTGCCCCCCCC
>NODE_1977_length_199_cov_47.326633
TAGTGTTAATGCCTGTGGCCAAGTTCACAGATGTGAGTGACTGTGGACTTAATACCGATC
GCCTTGTTTTCAGCACTTGTCCTTCCATATTTGCCACCCTGGCTGCACAATTTCCTCCAC
TTCTAATTATTCATCAGCTCGTTATGCTCCTTCCCAGACCCTGCATTAATTAGAGCTGAC
GCAGGGTTTCGTTACAGCCTACCCTGGAGTGAGGAAACCAGTTCAGAACCAGTACCCTGG
AGTGAGGAAACCAGt
>NODE_1978_length_516_cov_31.079458
GTGCCTCTCTCACGACATCCACCGGGCCGGTGTCGAATCCGTGGAGAGAGAGAGAGAGTG
GGGTGGGAAAAGAGAGTGAGAAGAGAGTGAGGGAGACAGAGGGAGCTGGGAGTGAGTGCG
CCGAAGAAGAGTGGGAGAGAGAGAGGGAGGGTGGGAGGGAGAGATGATGAGAGAGGGAGA
GGAGTAATGGCGGAGGCATAACAAGCAAGCTGCTCAGAATTAATGAGCTTACCCAATAAG
AAAAGAATAACCAATCAGTGTGTGTTGGGTAAATATAATTTAGGAATAATTGCTTGATTG
CTTTTCTATAGTAGCCTGATTTGACCGCGCGCAAGAAGTGAGAATTAAGATGTCAAGACA
AGAATTAATTTGGCAGCAGAGGGCACACACATTTCTCCCGTCCGCGGGCTCCGAGCAGAC
CGCGGCCTCGGTTCTAGTGCGCTGTAGCTAATGACGAGAACACAGTGCTAGATTGCGTAT
TCATTTCCCTGCCTCCATTTTACATAAAGACAACCGTGCCTAATACTACAGATGCTCGGA
TATCATAAAAAAAAGTGTCTGTGTGTGTGTGt
>NODE_1984_length_352_cov_49.428978
CCCTTTAGGCATCCCCCCAAAGGCTCTTTTAAGAGCCAATTCACAAATGTTCTTTTACAG
AACGTTGTGTGTGTGTGATGTATGTATGTATGTATGTATGTATATAATGTTTGTTGCAAT
TATATTATTTCAATGCTGATGGTATCATGTGCTCTGCAGGAGTGTTGCTGTATCTTGCCT
AACACCAGTAGGGTTGTTTACCTAACATTAGTAGGGTCGTTTACTTAACACTAGTGGGGT
TTTTTGCCTATCGGTTGTGGGGTTTGTTTTGTCTTGTCCCTCACAGGCTATGCCAAGCTC
TCTTCTGGTCCTCCCTGGCTCTGTTGTCCTGCTAAGTAACACGTGACACATATGACAGGG
AGGTATGAACCAGTCAATAAAAATAAGTACATATTAACTGAGAAGATT
>NODE_1990_length_57_cov_54.771931
TGCCCAGGGGTCTGACTCTCGGACGGGTGCCCAGGGGTCTGACTTTCGGATGGGTGTCCA
GGGGTCTGACTCTCGGACGGGTGCCCAGGGGTCTGACTTTCGGATGGGTGCCC
>NODE_2002_length_324_cov_10.895061
GTAGAGCGCTCCTGTTTTCTCTTTCATCCAGTGAGCATTCGGTCTCCAGCAGATGCCGCG
TGAGAAAATCTCCCGGGCAGGCACTCACTTTCGCTATTTCCCGTTTCCTTCCGTCCAGCG
GGCACTAGTCTCACAGCGGACGGAATGAGAACCTCCCCGGTTGAGTTCGTACGTTtNNNN
NNNNNNNNNNNNNNNNNNNNNNNNNNNNNNNNNNNNNNNNNNNNNNNNNNNCATCCAGTG
AGCATTTGGTCTCCAGCAGATGCCGCGTGAGAAAATCTCCCGGGCAAGCACTCATTTTCC
CCTTTGCGTTTCCCCTTTCCGTCCAGCGAGCACTAGTCTCACAGCGGACGGAGTGAGAAC
TTCCCCGGTAGAGCTCCAAC
>NODE_2003_length_57_cov_50.263157
TCCCTTCGTGACCTTGCCCTGACCCTGGCAGCCCAGAGGGCCGCTGCTCTTTGTGCCATG
CTCCTGCCTGCATGCCTGCCTGCTGACTTTGGAGTGGAGATTGCAGGTACAAT
>NODE_2004_length_57_cov_22.719297
AATAACAGCTGTAATTTCAACTCTTCTAATAGCTTACGGCCACACCACCCTGAAAATGCC
CGATCTCGTCTGATCTCGGAAGCCAAGCAGGGTTGGGCTTGGTTAGTACTTGG
>NODE_2005_length_66_cov_7.969697
ACACTACTACAGCCCCTGGTACCTGTCCTCTTTAGATCCATCTACACACTACACACTAGA
CACTACACACTACTACAGCCCCTGGTACCTGTCCTCTTTAGATCCATCTACACACTACAC
AC
>NODE_2013_length_560_cov_43.205357
TAATAAAGTTGTATGGATACATAAATAAATGAAGGAATGAAATAGCATGAATAGCAGACA
AAAACATTGTGTTAAATGTTGTTCTGTCATTGTGAGAAAAAAATAGAATATTAGGCAGAT
GTTTCAAAATGTGGGCATAAATAGAAACTTAACTATACTGAGATGCTATCTCTACAATAA
CACCCTCAATTATCTGACAGTGAGGTCATTCTACATTGTTTCCATGACAACTGTTTGGGT
GAGGCCTGTTACAAAACCAACCTCAGCTGTCATGTGTCTTCACCTAAAAGCTTTGTAATT
GCTCTCATTTGCATACTAAAATTAAGTGTGTTAGCTCACAGCAAGAGAAAATCAATCGTT
CTGCTATAAACTAGAGATGTCATTAAAATTTGTATTTATCCACGTTTCTCTTTTTATAAT
TGTATTGCTGAAAATATGTTTAGACAAACATCCGGATATCTGACTAGTAGCACTGTTAAC
CAATGTGAATATTGGTTAATTTATAACTATATGGACAAAATATTTTAAATGTGTTGCTCA
AAATTACATTGATGCCAAAAGTAAAATGCTTTGCAATTAAGTGCCACATGTGCCATATAC
GGACCATGAAAAGCTa
>NODE_2015_length_214_cov_21.724298
CGTTGTGTGGCGTGCCTCCTGGTGGACTGGTGCCTTGGCATCTATTGTGAAACACTTTTC
AAACCAACCAACCCACCAAGAAGGACATTATGATCTTGAAGACGTCTGCATCATCCAACA
CATTTAACATAGGGGGTTTGTTTCATATACTTTATGTCCACGCCACATTACAGGCCCTGT
GCAGAAGAAATACATAAAACATACGTGGGTCGTTAACAGCCGAGCACACGCACTTCTCCA
CACATACATGAAATCAACCCTGTTTCAGAg
>NODE_2016_length_393_cov_39.155216
TCAATCATTTTTTCCGATTGCTATTACGCCGAACCTGAAATTTAGCTTGTTTGTGTGTCT
GTGTTTGTGTGTGTTTTTTTGTATGTGCTTGCGTGCACGTGAGTGTGTGGAGCTGGGCTG
GCAGCTGTCAGGAGCCAGGAGTAGCAGACACTAATGAACCAGATGAATAGTGCAAAAACT
CCCAAATACAAACAGGACAGTTGACATTTTTCATCTGTCAAAAGCAGAAGATGCATGAAA
ATACAGTGGTCTTTGTTTAACCCTTTACTGGCTGCATGAATACATTCTTCCCTGTGTCTC
TCTCTCTCCCTGTGTGTCTCACTCTCCCTGTGTGTGTCTCTATCTCCCAGTGTCTCTCTC
TCCCAGTGTCTCTCTCTCCCTGTGTGTCTCTCTCCCTGTGTGTGTCTCTCTCTCCCTGTG
TGTCTCTCTCTCTCCCAGTGTCTCTCTCt
>NODE_2019_length_195_cov_14.287180
TATAATATTTCCCCGAAAGCGTGCGGCGATGTCCCAAGGCGACGACGTTTCACTCTTGGT
GATCTCACACCCGTAAAGTACTTCATTCTCCGGTTGGAGACGGCGAGTCAAAGTCTGCGC
CTTCCATCCCAACATTTCGTGATTCGGAGGTCTCCACCGCTTCGCACATTCGCCGTTTCT
CTTCAAAAAAAAAGTTATTTATCGTAAAAGACACAGTGGAAAAAGCGACTCCCATCTGCT
AAAAAAGCGTc
>NODE_2020_length_144_cov_17.104166
GGGGGTGTTGAAACAGAGTAGAATAGATTTAGTGTTAGTACAGGCAGATATGATTGGATA
TATAGACAGAGTTAGACATCAGGGAAATAGCTTTAGTGATCACGATGGGGTTAGGTTTAG
TATCAAGGTAGGGACCGAGGAGGTAGGTGGAGGGATGTGGATTTTGAATGTGGGGTATAT
TGAGGAGGAAGAATATGAGc
>NODE_2021_length_826_cov_23.444309
TATTTGCTAACACTTTTGTCAATATCTTATAATCTACATTTAATAAACTAATTGGCCTAT
AATTCTCTAAATCTAACTTGCTCCCCTTCTTATATAATATTGTGATCACTCCTTCCACCA
TCCTGTCCTGCACTACCCCTGTTCTCTCCATACAACTAAAAACCTCTACTAATATTGGCG
CTATCTCTTTCTTATATACTTTGTACAACTCTATCCCTATCCCATCACTCCCCGGACTTT
TCCCACTACCTAAACCTTCTATCGCTTCTATCACCTCTGCTTCTCTTATTCCCCTGTCAC
ACCACTCCCTATCTATCACATTCAACTCACTATCTACACTATCCAGCACTTCTTCTATAA
TATCCTCCTCTACTCCTCCCCTCTTATATAATTCTCCATAAAACTCCTGCACTCTCTCCA
GTATCTCCACATAATCCTCCGTTGTCTTCCCCTCTTTGTTATTGATTTCATGTATGTATG
TCCTACTCTGCTTCCTTTTCTCTAACCCTAAAAAATATCCGGTACACTTCTCTCCCTCTA
ATGCATATTTTGCCTTGCTCCTCAATATTGCCCCTCTACACTTCTCCCTCTCGTAGCGCT
CTAACTCCATCTTGACACCTAAATAGTTCTCCATGCTATATCCCTCTTCCTCCTCTGTCC
TCTCTAACTCTACCCTCAACCTTTCCCTCAAGCTCTGCTCTTCCCTCCTCAGCCTTTCTT
TCCTTTTCCTACTGTATCTAATACTCATTGATTTTATACTATTTTTAATTCCCTCCCATC
TCTCACCTATACCGTCATCTACTCTATCATTCTCTATATCCTCTTCTATCCTAGCATTCT
CCATATCTAGTAACCCCCTAATCTTTTGCTCATATTCTTCCt
>NODE_2022_length_629_cov_58.011127
GGCAGAAACCCTGTGACTCAGCTGTTTGCCCTGCTACATAATAGAAGAATGGTTGTGAAG
GCACACCAAACAGACACTTTAAAAATGCATGAGCCTTCTCCTCACCTCCCTCTCCCTCGT
TGGAATAGAGCTATCACCGAAGCCTGTTATCTCCCAAACCCCCAGGTAGAAAATGCTAAT
GATACCACTTAACATCGCTGCACATATGGAGGGAAAATGGAAATGCCAACAGCACCTCAA
CTATAAAGCAAATCAAATTGAAATATTAATCCGCTGATTAATATAACATTATGAGGGCCC
ATTCTCTTTGTTGTTTAACAACAAAGGGTTGCAAAATAAGCAACTGCCTAAGAGGTAAGG
GGTTTAGTAGAGTCCCACAGAGGTGCTAAAGCCCATTTCAAACATCATTACTTTGCATAA
TGGATTCACTTCCACTGTGCTGAGATTTGATATTGATGTTTACTCGTTTATTTTTTAATT
AATGTTGGTTGTTAATGAATTCTTTGATGAGAGGCATTTTGTAGATCATTATCCACGTAA
GAGGAACACGGGCCGGCGCGTCTCTCCGTCCGCTTGGACGGGGTAAAAAAAAGTGCTAGG
CGTGAGGAGAAAAAGTTGAGGACGAAAAGTGGGGTCATTGTGGAAAGTTTTTTTCCCCGC
TGATGCGTTCGTTTGTTGTCGTGTg
>NODE_2026_length_348_cov_32.425289
TTGACTTGACTTCATTTTCGTAACTGCAGTGCAAATAATTACCTAAAATATAAAGAAATT
ATATATACACTTTAAAGTGGATAAAGTAATCCAGAACTTAACTTGAATAAACATCACTGG
ATTTTTCTTAGTGTCCAACTCAAAAACTTTTTAATGGGGCAAAGTTTTATGAATTGGACC
ACCAATTGGATTGATTTCAGTGAAATTACCTTTGTCAGTTTTGAAACAATAATGACATTT
GCCTGTGGAGCAGGAGGCTGTGGCGCAGGTGATATGAAAAGAATCAAGAACGGTCCCTGA
ATGAGGTGAGATTACACATGAAGGTGCGCTGGTGAAGGTAGGTGTGACTACAGGTGTTAC
TGTAGTAGCTGCTGGTCTGGTCACGGAAGCTGGTTGAGATGTTa
>NODE_2031_length_130_cov_7.815384
GAGTGTTTTATAGAAGTGGCCCAGTTTGTGTGTTATCCTCGCCAGCCTGAGTCGTAGTGG
AGACTTCAGAGTGTTTAAAGAAGTGGCCCAGTTTGTGTTTTATCCTCGCCAGCCTGAGTC
GTAGTGGAGACTCCAGAGTGTTTAAAGAAGTGGCCCAGTTTGTGTTTTATCCTCGCCAGC
CTGAGt
>NODE_2035_length_158_cov_9.265822
TGCCTGCTTTTCACTTTCTCCACACCCTCTCTTTCACTCCAACTCTTTCTTTTAGCCCCT
GCTATGCCTGGAGGAACAGGGGCAAAGCAGCCCAAACGTGGCTGACTGATTACTGTAATT
CACACACGTTAATTAGCTGTACAAACCATTAGCCACAATTACGGAATGCTTTGTGGCAGC
AGCCAGCCCGTGGAGACATCTTTCTGCTGGAGGg
>NODE_2036_length_128_cov_10.875000
GTTCTGTGTACAGCAGGTCATACAGCAACTTGGTGGACTCACCTGGGTCACACTAGGAGC
GGAAAAAGGGGGAGAGACCGATGGAGGGAGAAAAGGGAGAGATAGATTCAGAACCGATGG
TGAGAGGGAGGGAGAAATGGAGTCAGAATCGATGGAGATAGTGTGGGAGAGATGGAGTCA
GGAc
>NODE_2037_length_304_cov_27.835526
GCTTCTCAACTCAAGAGAGGAGGTAAAGCAGCGTATCCAAACACAGATTTCATCAACGTA
CCAAGACACAGGCAAACACGCGCCCAAAGACAAAAATAACAAGAAAGTCCACCGGCCCCA
TTGAAGGATTTCTAAAATAGGGCCAATTTTAATCATCTCCCCATTCAATCTCGGTAGGAT
AAATCATATCGGGGAGATTTGCATAAATACAAACCATCAAAGAGTTCTCATCTTCAAAGG
GGTTTTCGAGACCCAATAGGCTTTGTACTGTAATCATCCGAGGTCACCACCTCACAAGAG
ACACGTTGCCGTGGCAACGTCAAAAATAAATAATGCCGGCCGGCTGGGGGCTCCGCACAa
>NODE_2038_length_539_cov_29.773655
CACACACACACACACACACACGTTCGCTCTGTCAACGGGCTGCGTCCAATCACGCGGACG
CACACTCACTCCACTACAGCCGTTCCTCCTTTTACACTTAGCTTGTATTCAACGGGCGAG
CCTGAGTAACCAAACACGCAAATTGCCCCGCTGTCACGCGCATCCCCTTTAAGTGCGCCT
TTTAGCCTCCTAAAGGACAAATAAAGTCCATTTAATAACTGCACTAAACACTAATAGTCC
GTGTGTGGTTGACATTTGTGTTGGGACTAAAAGCCCCCCTCAGGCCAGCGCTGGTAGAGA
GACAGAGGCAGGCGGCACCCCTCTGTAGCACTAACAGGTCCAGCGCAGCTGAAAGCACAG
GACAACAGCTCTTAAGACACTCTCTCACACACTGGGCTATTGATCCGTCTAATAGAACAC
ACGACGGCTCTCTGCTTTCAAAACACATTTTTCAACAACAGACAAAACCCGGACACGGCC
TGCGTCACGCGGGGCTGTGGCTGTGTGTATAGGTTTCTATGAAAACCACAGAAGCCCGAT
GATTTAAAGACATTATACAACAAGCGGGGGGGGGGGTTGCATTTATATAGGCTTa
>NODE_2039_length_184_cov_15.472826
TCACCCCGCTTTGGCCCAGTCGCTTTGCCCGATACTTCAGTGAATAAATGAGTCGTTTTA
ATCCTACTGACAAGCTGGCATTGCCCGGCCCTGCCCTCCATCTGCACTGGCGGCCAGCAC
AGCAGCAGGCCCAAGGCAACCCGATGTGCCAATCCAACACACAGCTTATCCTGGCTGCAG
CTTCGGGGACAGACGGGTTAGAGCCCCACGCCACAGCGCCACTCTCCACCAACGAGctat
>NODE_2040_length_232_cov_10.206897
AGGTTCAGTCCTCTCTCTCTCTTCCTCTCTCCCTCTCAAAAACAGTGCTGGCACTCCCCC
TGCCTGGCAGGAGGAACTATTGCACGGACAATGGCATTAATTGTATCACCTGTGTTTCTC
CTGAGTCTCGTCACACCTGTTCTTTGTTAGTAATTAGTTCCTTGTATTTAAGTTGGGGGT
TGTCTGTTTGTCAGTGTCGGGACATTGCTTTCAGGTATGTTGGTGTTTGTTTGGGGTTGT
GTTCCTTGTCTGTTTACatggtctgttcttgttgtttgtagtcggtct
>NODE_2042_length_260_cov_7.888462
CCTCCAGCTCCCCACCCCCTTCCGCCGGCCTCTCCCCCGGCTGTGTCTCCTCCACCACTT
CCTCCTCCATCTCCTCCACCTCCTCCGTCCCTCTTGCCTGGGGTACGTCCATCTCCGCAG
GTGCCCCCTCCTGGGGTCCCGCTGCCCGCTCCTGGGGCTCCTCCCTCGCCTGCTCCTGGG
TCTCTGCCCTCGCCTGCCCTGCCGCCTCCGCGTAGGTCCTCTGCATCTGGCATGCAGCCA
CCAAATGCTCCTCCGAGCCACACCTCCTGCATGTCTTTGGTGCCGCACACCTTGCCACCT
CGTGCTGGTCCGACCC
>NODE_2045_length_461_cov_32.631237
CATTTTTGCAATGCCTTGCAAATCAGACAATTGACGAAATTGAAAACACTAAATGTATTT
TTCCCATATCAGAGAAAACAAAGCAATCATAGACAAGACCACTTCATATCATAAACTGTT
GCTGTAATTCCATTTCCACTTCCCCACTGCATTTACGTCCTTTCCAAACGGAATAAACTT
CCGCCACCCTCCCCTTTTGTTCTTACTGCAGAGAAAGACAGGCAGAAAGAAGAGGGATAG
AAAAAAAATGTCTCTTCAAACACAACTTGCCGCCTTGTTCTTCTCAAGGGGCAACAGCTT
GAAATTAAAACTAAATTTGAAATTAATGAAGCACATTCTGGAGGTGGCATTCGTTTCTGA
AGTAATAAATTACTTGTATCAACCTCCGAGACAGCAGTTCCTGTCTGTCAATTAATATGT
CTAACGCTTCTTCTTCAGCCTCTGATGCATTTCCTAACAGACACGCTCACCATTTAAATT
AAGCATGCATTTTCACTCATTACCCGCCATAGGCTCg
>NODE_2048_length_86_cov_8.279070
CTTCACTCCATCTCCCATCATGCTCTGCTTCACCCCACCTCCTCCCACCTCCTCCCACCT
CCTCCTTACTCCACCCAGCCTCCTCCCTTCACTCCATCTCCCATCATGCTCTGCTTCACC
CCACCTCCTCCCACCTCCTCCC
>NODE_2049_length_287_cov_13.202090
AATGAGTTCATTCATCAGTATTGCTGACTATCAATAATGAATAATACCACAACTGAAAAG
CACTTTCTGTTGAAATAACTAAGAATAGTGCTCAAGTCGAAGTATTGTTCAGCATGTTTG
AGGCTTGTCCCAATAGCTTGTTTTGGTGGCGCTCTTTACCAAACCATATGTTGTGTTGTA
TAAGTCACGTCAAACTGCCCCAACAAGTAGCACTTACTGAATTATATAGACAAGTCAGTA
CCAGTGTTAGGGTACCAATTGTGACATGTTCAGTTGAATCTTGTCAGGCTCTGGTTTGGT
TTAAAAGGAGAAAACATATCTGGACTGTTTTGTTATGAGAACa
>NODE_2051_length_726_cov_34.046833
TGTTTGTCATGTGTTGCATCTGCTGCTTGTGTACTGTTTCCCAGAGCCTTCAATACGATT
AAGTAATACAGGCAGCTGTTAGCAGGCGGGCTAACAGCCAGACATACTTGACTGGTCAGA
AAGCCAGTAAATTACTGACAGAATGACACGTGTAATTAAGAGTCCGCGCCACTTCACCTT
GCACTCTACACCTACAGTGGCGCGGGACAAGAGTGTGCAACTCCCACCTAATTAGCATTA
TCAGTGAAATGGTAGGGTTTGACTCATTAGTTCCGTGTGCATTTAATTAGAGGCAGGCTG
AAATTGGATTTAACTTATTACTTTTTCATGGATCACTTTCTTGTCGTCACTTCAAATTGG
ATTGCAGCCCCAGGTAACTAATTATGCCAGCCACAGGATCGGGAGTGAAGCAGTTGATCA
TTAGGAGGAGCACCGTCGGACCCGGGTTGATGGTACACTCACACGGTGGAGGGAAAATAA
CAGGCTCATTTGTGTCATTGGTTAGGAGCTTGCCATGTTAACTACTCCACGCTGCAAGGG
ATCCTGGGTAGGCACCCAGCGCCTAAAGTGGATTACGTGACGTGCAGCTGGGCCGAAGAC
GTTCTGTCAACACGGTTCCAGTGCCATGATGCGTAGATTAGGCTTGTTCTGTTCTGGATT
GGAGGTTGGCCTTGATGTGCCTTTCTAATTAATTTCCCCCGTACCATTCGGTACCATTAG
GCGCTGCAGGTCATATTCGGCTCTCCATATGAACGCTCCATGAACATTCAAGTTAGAAAG
Tg
>NODE_2054_length_57_cov_10.210526
GTGCAGCGAGCAGGGCAAAAAAGAGCTTGTGTTTCCCGGGAGCCGAGTACAGCTGGTAGG
AGAACGTGTTTCTGACACCCGAAGACAGGGGGAAAGGCCAGGGACAGTGTGTT
>NODE_2055_length_126_cov_8.007936
ACACACACACACACACACACACATTCCTGGTTTGAGGACCAAAACACAGAGATTAAACCC
AAGCAGACATGCAGCTCACCACACACAAAAGCCACAGGAAAAAGGACCGGCCTTGGGTTT
TGGAGAACACATCCTGACCAAACTTCACACATGCCAGGGCCTCCAGAAAGGAGATGGCCC
Tg
>NODE_2059_length_391_cov_14.588235
GAAACAGGCAAGCAAGCAAGGTCATTTATATAGCACAATGTATTCATACATAGACGTATT
CACTGTGCTTTACAGAGGAAAAAAAATAACATAATGAAATACATGCATTTCATATTTATA
GCAACCGGTGTACTGGCATTAAGTAAAACATTCACTCAGTGAGCACAAGCAGACAGAGaN
NNNNNNNNNNNNNNNNNNNNNNNNNNNNNNNNNNNNNNNNNTGTATTACCCTTTATGTCG
ACAAAAATCCACTTGCTTGCTAACCCACTCCAATCCATTTGAACATTTTCATATTCACTT
GTGAAAACTCTCTATAGGAATCTCCTTCTCCCTTTCATTTTTATCCATGCGTTCGTCACT
CCCAAACAGGGGCCTCCCCTCCTTATCCCTCCAAGTCCACAGCCATACTTATTTCCCGAC
AGCTCCAAAACCTCCGTTTGGTTTTAC
>NODE_2060_length_60_cov_22.133333
AAAGAGAGAATAAAACAGAGAGAAAGGGCAAAAAAGAGAATCAAACAGAGAGAAAGGACC
AAAGAGAGAATAAAACAGAGAGAAAGGGCAAAAAAGAGAATCAAACAGAGAGAAAG
>NODE_2061_length_57_cov_37.017544
TGTGTGTGTGTGTGTGTGTGTGTGTGTGTGTGTGTGTGTGTGTGTGTGTGTGTGTGGGTG
TGTGTGTGTGTGTGTGTGTGTGTGTGTGTGTGTGTGTGTGTGTGTGTGTGTGT
>NODE_2066_length_496_cov_24.929436
CGGGCGGGCGGGGGGGGCAGGGGGGGGGCTTAAGAAAAACACACCTCAGCTCGTGAGTCT
GACTGTAGTGAGGAGCGCTCGGCGTGTGTGTCATAAACACCCAGCGGTGTTTGGGTGTGT
GTGTGTGGGGGTGTGTGTGGGGGTGTGTGTCTGTGTGCGTCTGTGTGTGTGGGGGGGTCA
GGCAGGGAGCTCCTTGCACGAGGAATGAAATTGCAAACCCAAGGTTCCTGATACAAGCTG
TTATTATTTTTGACACAAGCCATTTACAATAGCTATCAAGGTGGCGACGGAAAATGCAAT
ATTGATCTGAATGCCCGCGAGGCAGCGTTCTCCCGACACTCCCAGTTTCATGCTCCTCGC
GCGTTGTGCCGAAGCCGCAGCGTTTGTCCGTCTCTCTCGCTCACAAATCCTTTTCTCGGG
GCTTTTTTGATGGTTTATTTGATGAGGTAATTATGTTGTTAGATTAGAGAGCGTAAGCGG
GTGATTTGGAAGGTGGAATGAAAGAGAGGTTTTTCAAAGAGAATAAAACGTCAACCACAC
ACACGATGTGAc
>NODE_2067_length_57_cov_16.929825
CACCCGAGTACAGCTGGGAGGAGAACGTGTTTCTGACACCCAAAGACAGGGGGAAATGCC
AGGGACAGTGTGTTTCTGAGACCAGAAAAGGACAGTGAGACCAGCAAAGGACA
>NODE_2071_length_569_cov_34.189808
AGCTCTCCTCTTTGTGAGTGTAAACGCTCCTAAATGCGGGAGATGTTTCCTTAACATACA
GCTCGGAGCATCGCACTAAACAAAGCAGCGTGGTGCGCCTCAATTCAAAGAACAGATAAA
AACACACTAACAAGCCGATGTATACCGATGTGGAGACGGGGAATCTGATCCGGGGCCAAC
TCGTTCTTCTTTGTGTTTGGAGCCAAAGCAACATGGCTAATTCTCATTGTGGAGCCGGGG
CTAGCATGCAGACGTGGATAAGGCTAGATCCCATGCATCCATGTCCCCGGGGCACAAGCA
CCCGACTCTCGCTGGTTGGGAAGTCACTTGTAAAGTCCTTTACAACAGCCAGTCAAAGAG
GTTAATTGAAAAATTCCGTAATGTCATTACGGCAGAACTAGATTAACCCAGGCTAATTCA
CTTTATTGTTCTGAGGAAAGGAGACTCTAGAGCCGAACTCGTGCGCAAACAGAAACCCAG
AGTTAGCGGGCGAGGTGTTGTTTTATAAGTGCATTGTGGGTTCTTGTGAGATTTGACAGT
AAGGCAGGTTTATTTCTATATCACATTTCATACACAGGGAAATTTTAAGTGGTTTTCATT
AGAAAATATATTATAAATATAATAg
>NODE_2073_length_379_cov_33.108181
GGTTGCTGCCTCTTCCTCCAGCCACCGCCGCGGCAGATTTAAGAAAATGTGATTTTGGCC
GCTCAGAAACACACGGCAGCCCCTTTCTCTCTCCGCTGGCTGGGTTCCATTTAGTTTGAG
AGAGCGCAAGTGATTCTTTATTGGATGAAATCTGCGCCGGATTGGATAAAGTGTTAGAGC
GCCAAACCATCTATCACCATCACCGCGCCCCGGCTCCAGTTCGGTCTTAAAAGAAAAGAA
CGAAAGCTGAAAACGGTGGAAAAGAAGAAGAAGAGGAAGAACAGACAGCCATAGGACGTT
GGCGATTTGAAAATTAACTGTGGCGACGGAGAATAAAAGATCCATCCTCCGAGCGCTAAG
CGTGTTAGCGCGGCTAACAGAAGCTAAACCTCCCTCTAGAAACCTGATTGAATGCTGGGC
GTCCGGGACTtctcc
>NODE_2074_length_376_cov_29.789894
CATATTAGGCATGTGGTCATAATGTTTTGGCTCATCAGAGTCTAACTCCCTCTCCCACAT
TCTGTCTTCCTCTCTGTCCGTATCTTTCACTCACATTTTGTCTCGCGTCCTCTCGCATTT
TCCCTCTTGATCATTCTTTGTCCCTCCCCCTTCCTGTCCTCTCTTCTCCTCTGTTTCACT
TGAACCTCATGTCTGCATGGGTACAGATGGTTTCATTTCAGACCAGATAAAACCACATTT
GGTGGAGCGCTGATTAAACAGCAGAACAACATCCCCATCTGCTATTTATCCCGATCCCAA
ATTGCTCGGGCAGATGCTGACATCTTTGGATATGATTGATTCACCTCTGACTGGCCCGGC
CAGGAGGCTCCTCCCTCCCCAGGCTCCAGCTGGTCCCGTGGCACCGTAACCGGGCCGCGC
CACCACAACCTg
>NODE_2075_length_312_cov_16.708334
AGAAAGATAGAGTGACAAGAAAGGAGAGAAAGAGACTGACAGAAAGCACGAGGGGGAGGA
ATAAGAAGAGTTAGCCAGAACTGCATGAGGGGTGGGGGTGTCGGGCTGAGGGGTGTGGGG
GGAGGAGAAAGCGATCTAAGGGCAAGAGAAGGCGATTGTGAGACGGTCCGGCACTGCCTG
AGGACCAGATGGTGACATTCCACATGACCGAACTGATCAATCAGCCTGCTGGGACCCAGG
TGCAACACAGACGGGTACCAACCACACTACCACACCCACCACCCCGACACCCACCACACT
CAGACCCCCACCACCCAACACCACCTCCCCACCACCCAACACCACCCCCACCACCATATC
CCCAGACc
>NODE_2076_length_550_cov_56.094547
GATGTGTACGATATGGCTGTGTATGATATGAATGTGTAAGATATGGCCCCACTCTGAACA
GCGGCACAGCCACCACCACCACCCCTTGACACTGACAGAGATACTGTTCTGCATGCAGGA
GAAACCTCTGGAGGCAACCTGCTATGTCAGGTGAAGCCAGACACGTCTCGTCCCCTCCGA
TAGCTCCTCGTCAAATTTCAGGCTTAACATTTTATGTGAAAGGATACTGTTTGATGCAGT
CTACCAGTGGTCCATAACAGCAGTCATTTATTGTGCACTAAGAAACAGGGGGAAGAAATA
TTACATAGAGTGCAGGCGGGGTGAGGGGCACAAAAAGAGGAAGCCTACACACCAGTCAGA
GACCTAAGGCGGGAGGTACACAGTGGCGGAACAGCAGGCGTGACCTGTCCGCTTTCACGT
GACTTTATTAGTAAACATGAGCTCGATGTTTAGTCTGCAGCCCAGCTGGTCGTCTACAGA
CCCTCAGAAGTTAACTATAAACCAACAGCTCATCACCTGGGAGCGCAGAGGACAAACTAA
ATAATGAGCGGTCATCATGtctagtatttctctaattggtcactgcatgtgcacttcatg
agaatg
>NODE_2081_length_114_cov_16.763159
CAGGCACAAGGAACTAAACTGAGAGAGACAGGCTTACTGTGGCAGGGAACAGGAAATAAT
GATCCGACAAACACAAGAGACACTGGGGAGATTATATAGAGAACATAACGAGGACTAACA
GGCAACAGGTGAGAAAAAGGGCAGGAAAATTAAGGTAATAGGGGAAACGa
>NODE_2082_length_125_cov_8.672000
GAAAATCCGTCTGCAACAGAATCGTCAAATCGAGAAAGCAAAACGAAGACATATAATTCA
TAGTTCGATACAAAGCACAAAGTAGAAACGTTATTCCAGCTCTTAATTATATAACCGACG
ATATTTATTGAATATTTCGTTTTTTTAAATAAAAGCAATATAAAATGGGCTTCACAAAAA
t
>NODE_2083_length_357_cov_39.168068
TCTATGTGTAAAGCTGTAGGCTATTTGATCCCTACATGTTTTAAAATTATCTACTGTAGG
CTACTCTGCCACAAAATATCCCTATGTTTAAATATGATTGACAAGTCGGTCGTATAATGA
TGAGATTGTGGTGTAGATATCAGTAGAAAATATAGGCAGTGTAAGCAATGCTGAATCTAA
TTATTTCTTTGCAACCTAATTAGGCATTAAAAAAGGTTAACGCCAGCGCCTGAAACCGTT
TTTGTTTAATAATCCCATTACTGACGGCTCATCATGTATAAAATGGTGCAGAAGGACACT
AAGTTTGCACTTGTTTGAGTAAATCTCTGAGAAATAGTCGAGACAAAACACAGCACATTT
GACAAGAGCTGAGATGGGAAAACAGCACATCGTCACAGTAAGTAGGCTAGGCt
>NODE_2084_length_62_cov_12.903226
CACACATACAATAACAACAGCACGTACAGTATATATACCACCTCACACCCTCCGCATTAC
CACACACATACAATAACAACAGCACGTACAGTATATATACCACCTCACACCCTCCGCA
>NODE_2085_length_391_cov_23.723785
TAAGACAATAAATAGGCTACATACTATTTTAGTAAAATGTTTTACTTGATAATTCATAAT
TCATTTAATTCAGGATGATAACACAGTAGATCATCTGATGCTGTAGATGGATGGCAGGTT
ACACAGTGAATGGATGGTGAAGCTGCGGATGAGAATGAAGGTGCTTCTTTGCACCATTGC
ACTTCCTTTAAATATACACGTGATTAAAATATGCTACTTTAATTTTTTTTTCCCTTTTAT
GTTTTGTTACCTTGTAACGCTATATTCTTTAAATGGAGATATAATTTGCTTGTATTGCAG
CTCAGTAATTAGCAAAATAGTCTTAAAAAGCAACATGAAAAAGAATCGTGATAAAATCGT
GAATCGTGATTTTTCCTGAAAAAATCGTGATATGATATTTTTCCCATATCGCCCACCCCT
AACGGGGTGTTGGGAACAAAAGTAAAG
>NODE_2086_length_116_cov_12.482759
TCCCTTACTGAGTAGTCCTTCTGGGGAAACATAGAAAGCCATGTTCCCTTGGTCATAATC
CACACCCCAAGCTTAACCTGAATAATATAACCTCTATACCTTCATTTCGGGTCGTAGCCA
ACGATGTGAATCAAGAGTTAATGTGTGTTCTGGCAGTGTAGGATCCATCGAc
>NODE_2090_length_199_cov_11.778894
GCCTAGTGGCTCTTACGCAAGCCGAGTGCAGTGTATGGACACGACAGCCGAGGAGGTGCA
AGACGCCGTGATGTGGATCTCTGCGGATGTCGACGGAATGCCTAGTGAGTCTTACGCAAG
TGGAGTGCAGTATATGGACACGACAGCCGAGGACCTGCAAATCGACGACACCACAATGGT
CAGCATCTTTGACAGCACGGTTGATTGGACCGAACCCGAGACCCTACTACAGTCCCTACC
ATGGTTAGATAGGGt
>NODE_2092_length_123_cov_121.943092
CCCTGCCACAGAGTACCACATGCCTGGCTGACCTGTTGACCTGTCACAGGCCCATGCATG
AGACCCAGGGCCCTGTCCTGTCCACCATGTGCCCAGGATGAAGTGATGTGACTGGGGGTA
ATCTATTTGTCTCCCTCCCTTTACTCTCTAGTCCCATACCCAGGGATGGAGTCATGTCA
>NODE_2093_length_69_cov_23.463768
TTCCATGGGCCACTACTCGGGCATACTTTGTCCGATTTTCTCCATTCAAAGTCTGGGTAA
TTCTGTGGACTTTGCCCTTTACAACGAGACCAAGCTCGCGGGGGTACGATGTGTGGTCGC
CCCGC
>NODE_2094_length_102_cov_40.313725
CTTTGCCCTTTACAACGAGACCAAGCTCGCGGGGGTACGATGTGTGGTCGCCCCGCTATT
AATTAAACGGTTTTTAATAAATGTCTCCATTGATTATAATGGGCCTGCTGCTCGGGTGTA
GTGACCTCGTTCCATGGGCCACTACTCGGGCATACTTT
>NODE_2099_length_517_cov_45.266926
CTCAAAATGTACCAGCTTATCAATTCATAACACAAAATGGCTAAACTGTCAGAAAAATCT
GAAGTCACACTTAAATGAACTCAATACCCACCGTTAGACGGTTTGACATAACAGGAAGGG
TGCCAATAATTGTACATAAAGATATGGAAAAGCCATAGTCCAGACATGAATATTTCATGA
ATTCCAACACAAAGAGCACGTTAAAAGGATCAAAGAGAAACGGGAAGAGTCAATGTGAAC
ATCCGCACAATATGCAAGAGCCTAGACACTGTAGGTCACATGCAGACCGGGGTCACGCCG
AAATTGTCCATCAGTCAGACAAGCAGAACTGATTTGGATGCTAAATAATGGTTTAGATAT
TCAAAAATTCTCTATATATGCGAAAGGCTTCAGTGAGCACTGGATCTTGCCCATCAGAGG
CAGCCCAGCCACCGCACTCCCTCGTGCAACCCAACACACACCTCTGAGCCCAGACCCTGC
AGACATGCCAGCATGCACACACACACACACCTACACACACAAACTGACACGCAGACACAC
ACACACACACACACACACACTGAGAGGAGGGCg
>NODE_2106_length_177_cov_27.056498
CTCGCTGCCCTCTGGTCTCAGAAACACACTGTCCTTCGCCATCGCCGCTGTTTTCGCCTC
TCCGCTTGAGTAGAGCTATGTTGGCGTCTAAGCTTGCTATAGATCTTGAAACAGTGTTTA
TCGCTATGTCCACCTCGGCCTCTACTTTTTTTCAGTGTGACAGTCAGTGTGACAGAACCC
TCTCCGGTTGGACGATTGAGAATGATACGGTATCTTGAGAGACCGGATGGATA
>NODE_2111_length_57_cov_24.105263
CCATCTGCATAAAGACCAGAGATACAGGTGAGAGAGGAGTTAAAGGAGGTGTTGTATATG
GTACCTCCCATCTGCATAAAGACCAGAGATACAGGTGAGAGAGGAGTTAAAGG
>NODE_2113_length_371_cov_26.835579
AGAAACAGTTTTTTGTACTGTTTACACTTCACTACATCAGTTTTTCAGTCGACAGTCCAC
TTTGTGCAGTTATTTTATCTGGAAACATGTTTTTATGCATCGTTTTGAAAATACAGCTCA
GAAGATTTTAACTAATCTTTTAGGCCAAGAAACAGTTTTTGTACTGTTTTTAGTACACTA
CATTCGTTTTTCAAACGACAGTCCGTTTTGAGCAGTTATTCTATCAGGAAACATGTTTTT
TAGCATCGTTTTGAAAATGCAGTTAGGTTACTTCCAACTAAGCTTTTTAGGCAAAGAAAC
AGTTTTTGTACTGTTTTCACTTCACTACATCAGTCGACAGTCCACTTTGAGCAGTTATTT
GATCTGGAAATATGTCTTTAAGCATCGTTTTGAAAATACAGTTCGGTTACTTCCAACTAA
GCTTTTT
>NODE_2116_length_161_cov_23.385094
CCACCAACCTCCAGGGCCCAGAGACCACCTAAGGGCCTGGAGTGCCAGCCGCCCGGCGTG
ATTAGGAGATGGTGGGGGGTGTGGTTCACCCTGCAGGACCAGCCTCTCCCACTCCAGCAA
GAGTGCCCTGAGCGGTCCCTTCCACCACAGCAGGAGTTCCAGGATGAGCCCCTCCCACCT
TTGCTTGAGTGTACTGAGCGGCTCCTCCCTCCTCTGC
>NODE_2117_length_66_cov_30.166666
GGATGAGCCCCTCCCACCTTTGCTTGAGTGTACTGAGCGGCTCCTCCCTCCTCTGCGTGA
GTGCCTAGATGAGCCCCTCCCACCTTTGCTTGAGTGTACTGAGCGGCTCCTCCCTCCTCT
GC
>NODE_2119_length_487_cov_18.334702
GGCTTGTCTCCCGTATGCAGCTTCATGTGGTTGTTCAGAGCCCACTTCTCGCTGAACGAC
CGCTCGCACACATCACACTCAAATTTCCTGTGGGGGAGGGAGAGCGGGAGAGAGGGAAGA
GTTATTTACAAGTCCAAAAGCTGAGGCTGAAAGTAGAAACTGAAGCCTTTAAGGCAGAGA
AGGAAGGAAGCGGGAAAACACACACACACATACACACAGACACACACACAGACACACACA
GAAACACAAACACACACGCTGTATAAGGAGGCATTGATTTTTCTGTCCTGTACTGCCACC
TCCACCATTTATACTATGCTTTGCGCCAGGGCCCAGAGGACTAGAGAAATCCTGTTACAA
TCCACACACACGCGCGCGCGCACACAGTGGCCCCAGTGTGGAGAATAGAGTTCACCTGTG
CTGTGGACTCACACCACTTAGTGAGGGCCAGCAGGAATCCTGTAGGCTAAAGGACAAAGC
TGGCCACAGTTTATTTCCCATCATCCCTAAGGTATTACTCAATCCTTCAATCCCCTattg
tcc
>NODE_2120_length_148_cov_9.324325
CAGGTTGGTAGTTTGGTTTGCTGGCGGTCGAGGACAAACACTTGTTTCGGTTCTGGAAAC
AGGGGAGAAAAAGAGAATGGTCAAAAAATAACACAAGGAAGTATTGCACTGGGAATAATT
CAATATAGTTCTTGGTCGAGTCGTGAAATAGCTACCACTGTTACGGAAGCAACGATCTGA
CGAGGAGTGGCTGGAAAACCGGGg
>NODE_2121_length_283_cov_36.123676
GGGGCAGCGGCGCCACTGAAGGCCCGGTCCGGGTTGTCGTCGTCGACGGCGACGCGGGAG
TGGGCCGGGTCATCTCCGGAGTTGTGTCTGGCCGCGGGGGACCTCAGCGAGCCAGCCCGG
TTTAGGAGCGCCGGCTCTGTGGGGGGCAGACCCCGTGGGTAGCGAGGGAAGTAGTCAGAG
ATCTGCTTGATGGGCTGGATGGGACCAGGACACACGTCAATGGCCATGTGCTCCTGGATG
CTGATGGTGGGCTTCTCGCCTTTGCGTTGTGTCATGCATGCGGTCCCTTGGAGCTCCCAC
CCAGCCCTGTCGAGACCCAGTCCAGACAGTAACGACCCc
>NODE_2125_length_132_cov_20.022728
CGTATTGCAGAATTTGGGGGAGGTATAGAGTGGATCAAAAAGTCTGCGGGTCGAGTACCA
TAGTAAAGATGTTTTACGATTTACTAATAACAACTTCATTCTTCAAAAGTGATTATATTG
TCAAAATATACAAATTTAAGCTAGATGGAGATAAAAAGCAACCAATAGAGGCCAATGATA
CCACTGGA
>NODE_2126_length_103_cov_93.388351
CGACCCGCAGACTTTTTGATCCACTCTATACCTGCCCCAAATTCTGCAATACGCTCGCTT
AGCATGCGAGCGGTATCGGGATCGATGCCCGCATTCTCCAACCAGTCTGTTTTCATTGGC
CTCTATTGGTTGCTTTTTATCTCCATCTAGCTTAAATTC
>NODE_2129_length_113_cov_28.893805
TGTCCTTTTGTTTCCAACTTGCGCCTCCCCATAGACATCCATAGAAACGGTGATTTCCTC
CACTCTAATTTGAAAGCGATTTTTGGTGTTTTTTTGTTCGTTTGTAAATTGTCATAGCGC
CTACATTTCTGGGGTTACAGATACATGTTATACATCAAAATGTCCGCCT
>NODE_2133_length_68_cov_23.882353
GCCTAAAGGGAGGGAGAGCAAGCAGCAACAATTCACATGCTTTAGTATTGTATAAAAGTA
CAGTAAGAATTAACCTGGCAGTCAAGCTCAACAGGAAGTTACCATACAGGCCCCCTGTCT
CATa
>NODE_2134_length_502_cov_45.563744
GGGGTCCAGTTCAGGAAGCCCATGGCTCCCCGGGACGGCTTCAGCCACCACTCACTGGAC
CGCAGTGCCATGCGCGGCAGAGCCAACTGTCGGCTACGGAGGCGCTCCTCCAAGCTCAAG
CTGAAAATTCCCAACCTGGCAGATGTCAGCACCATTGACAAATGGTCACGGGTTCTTTTC
CCCATCATGTTCGGATTTTTCAACCTAATCTACTGGTTGTACTATGTGAATTGATGTGCA
CCCTTTTAGGAATCATGGGCCATATTTTGAGAGCACATTAAATTGGCTTTGATACAGTTG
GAAAATATGTATACACATATACAAGTTGATACATATGTATATGCATATTTCTATATATTA
TATTTATATATACACATGTGTGTGTGTGTGTAAACCTGAAGGACTTTTCTCCTGTATAAA
GTATTAATAGAATGACTTGAATGTTTAAGAATAATTGCGAGAAACATTTCGAGCCTTTAA
ATTTCCCTCTCCTCCCGAAACAAGCAAACCAACAAACAAACATCAGATCCCTTCGGGGGA
TTGCGGAACTAAAGACTg
>NODE_2135_length_161_cov_7.571429
AGCCCCGGGGCGCCGATGACGAGGACATGTTCGAGCTCAGCAGCACCTCCCTGAGACACG
AGGATGAAAAGTCTGAGAGGGAGGTGAAGGAGGGTGGCGAGGTGGAGATCCGGCTGCTGA
GGGAGACCCTACGGAGTGTCCAGTCCAAACTGCTGGAGACGCGGAAGGAGAACCACACGC
TCCAGGCCAGGCTGAAACCTGTGCAGGGGGAGGAGAc
>NODE_2141_length_124_cov_50.483871
GCATGTTAGCTAACGTTAGCATGTTAGCTAGCGTTAGCGCGCTAGCTAGCGTTAGCTACA
GCTGCAGCATGAATGAATTGGTAAGTTCTTTCTCTGGGTCTCTGTTTACACGTTAGCATG
TTACCTAGCGTTAGCGCGCTAGCTAGCGTTAGCAGTTTATAATGCTGTTTCATATGCTAC
>NODE_2148_length_276_cov_13.094203
AGGCAAGAGACACGCAGTTCCTACACTGAGAAGTGAAAGGCAACAGGATCCCTGCATTAA
ATGAACTATTCACAGAACGTTTGTGCATCAAAGAGCCATGGAAAGACAAAAAATACTGAA
AGGTTTGACTTCAAAGTCCAAAGGTGATGAGCAATGCACAGAGATATAGAGAGAGAACGA
GGGGAGAGAGAGAGGGAGAAAGAGAGAGTGGAGAGATGGGAGGAGACATAGAGAGTGTGT
AAGAGAGCTATATGACAGAGGAAGAAAGGGGTAGAGAGAGAGAGAGAGGGAGAGACCGAG
ACAGAGAGACTGAGAGAGAGAGGGAGAGAGAg
>NODE_2149_length_263_cov_14.673004
CTGCTGAAAAACAATTGGTGGAGTCAAAGCCAAGGTGGTGCGAGGGAAGCTTCTCCATCA
CGGTCAGCGGATGCTGCTTCAGCCTGCCGGCTGGGGTCCTGGTGCCAGGGGCCAGATAGT
AGCGGCCCAGTGGGCCACAGCTCACTATTACCAGCACTTAGCCTAGAGCCCCAGATGGGA
CGGTTTGATCCTGCGACTGGGACTGAAGATGTCTTTTACCTCCGTTTCCAGCCTCACTCC
GGGCACCTTAAAGACTGATACAGCTGAGAGACAGATGAAGGTAGAGAGAGGGAGAGAGGG
AAAGAAACGTGTACAAGGg
>NODE_2150_length_427_cov_42.477753
CCTGCATGCAACTGGCATACATCTTCATAACAGGGTTGGGGGGGCAACACTTTCTGTCCA
TCTCGTCTCACGAATCCTTCCGGATGATAAAAAGGAGGGGATCTTAGAGAGGGAGGGGGA
AGAAATGCAGAACACGAAACTCTGCAAATTTGACTTATAACAAGCAAAATTACACCATGC
TGTCATTTAAATTATGGGTGACCTCCATAAAGGTGTCTTTTAGGCACGTTAATTGAATCC
GGCACTATTTTCCAATAATAATCTGTAAAGTTCAGCCGTCCATCCTTCACCGGATCCCCA
CCGTGTGCCAGAGGAGGACGTATCTATTTCAGTGGCTTAATTTATTTTCATGATTCGCTG
ATAATGACGGCCATGCAGGCTGTACCTCATAATTAACCTTCATTTCACTGAGGTATATTA
CGATGACAGTCTCCGAGACACATTTCACCTACACAAAGGGCAGTCTCCCCTTCTCTCGCC
GTg
>NODE_2151_length_273_cov_15.556777
AGCTCGGTTTTATATGCGCAGGTTGGAGGCTAACTTGCACTGAATGCACACAGTGTCAGA
AGGTAAAGCGGTCCGAGCTGTTATCTCCAGTTAATTCGATTTCCTCTTTGCAAGTCAGGA
ACTTTGTTCATTCCCCAATCGTCACCAGCAGCCAAACGACCTACTGCTTATTAAGTGAAT
GTGGAAGTAGCGAATGTAGACCCGGCTGGTGCTGTATCCCTTCGTGACCTTGCCCTGACC
CTGGCAGCCCAGAGGGCCGCTGCTCTTTGTGCAATGCTCCTGCCTGCATGCCTGCCTGCT
GACTTTGGAGTGGAGATTGCAGGTACAAt
>NODE_2152_length_704_cov_39.276989
TTCCCCCCGCCGTGGGGCGCGGCTGCCGGTGGTAAAACGCCGCTGCCCGCGTTCCCGCGA
CGGGGTTCCTACGGGAGGATAGGACCGGGGAGCCCCGAGGCGTCCCGAAAAAACGCTTCA
GGTGAGCCCGGGTCTCGCGGCCCGGCCACCGCCCCGTAAGCTTCGACCACGACCTCAGAT
CAGACGAGACAACCCGCTGAATTTAAGCATATTACTAAGCGGAGGAAAAGAAACTAACAA
GGATTCCCTCAGTAGCGGCGAGCGAAGAGGGAAGAGCCCAGCGCCGAATCCCCGTCCGTC
CGGCGGACGCGGGAAATGTGGCGTACAGAAGACCGCTTCTCCCGGCGTCGATCTGGGGCC
TGAGTCCTTCTGATCGAGGCCCAGCCCGCGGATGGTGTGAGGCCAGTAACGGCCCCTGTC
GCGCCGGGGTTCAGTCTTCTCAGAGTCGGGTTGTTTGGGAATGCAGCCCAAAGCGGGTGG
TAAACTCCATCTAAGGCTAAATACCGGCACGAGACCGATAGCAGACAAGTACCGTAAGGG
AAAGTTGAAAAGAACTTTGAAGAGAGAGTTCAAGAGGGCGTGAAACCGTTGAGAGGTAAA
CGGGTGTGGTCCGCGCAGTCCGCCCGGAGGATTCAACCCGGCGGTCGGTTTTTACCACGG
TGCGTCCGGATCCCTAAGCGGGGATCGGCCCCGGGGTTCAAATTCCGCCGCCGGGCGCAC
TTCTTCCGCCGGCGGTGTGCCGCGACCGTCTCTGGGTCGG
>NODE_2153_length_212_cov_17.957546
CATCAAACCAGATAAGAGTCTGTTGATGGATGAGCTTTGTGTGGGGTTGGGAGAAAGAAA
AGGCTCAGGGGGTGGAAGGATGGGGAGTGAGTGGAGAGGCCAAAGGGGTTGTCACAGATG
TCCGGACCTTTGAAAGAAAATTAAACAAGTACCTCATTACAGAACGCTCCAGTGCTCCCT
GGAGGTGGCCACTGAGACAGCCTTTTTAATGAGCTGGGAACTTAAACGCTGCCAAAGTTA
ACCCCGGTCATGCCAGCTCAGTTAGGGa
>NODE_2156_length_522_cov_29.134100
TCCCTCTGTGTCATTGTTGCACGCCAACTATAACCAAAGTGAAAATGGGCTATTATTTTG
ACAGGAACAAAAACGATAGGCCCAAATGCAATCGAGGTCAGCCGTCGCCGATGCCCTGGT
GACTCCACTAGCCACTCTCCCAAGACCTACTCCTTGATTAAATGCATAACCCACTACTCA
CCATCCCCAATGATTTAGTGTGCCTTTAAATCAGCTTGCGCACACATAAAAACCTCAAAT
AAAAATCACCAAGAAAAACCATTGCACTCTAACTGTTCTATTAAAATGAAACCCGGGCTC
AGGCTTTCTTCTCTGCAATACCGTTTATTCCACATGAATGCATATCTTCATTTTCTTCAT
AGGTATGCATATAAAATATTTAAAGTTTAAAATGTCACCGTTGAAACATCAAATGCAGGA
GTCTCTCATTAATCAGGGAGGATGGCTCTCTTTTAAGGTTATAACCCTTTGAAAGAGCAA
AAATTACATTTTTGACCTTGAAGATGAGACAAACTCACGAACGTAAAATAATTTGCAGTT
TAAAGGGGAAAGTGATATCTGTTTCCTCAGCCAACGGt
>NODE_2163_length_165_cov_16.157576
TCCCCCCCAACCCATCCGACCGTTCCTTTCTGCTGCATTGGCAACCACGGCCCTGTTTTA
AATTCATATTTTAGTTTTCCTGCTCTGTCCCCAACCTCATCCTTTAATTTCTCTTTTTTT
GTCTTTGTACCATGTTTTATGTTGTTTGTTCGTGTGTGTATTGGGTTTTCGGTGCGTGTG
CTCATGTGTGGAGCTCGTGTTCTATGGCGGTGTGTGTGCGt
>NODE_2164_length_172_cov_27.732557
GATGGGATGGAAAATAGAGAGAAGGTGACAAAAATATATGAAAAAATTAAATCAGCTATA
CCTGTGAAATGGACCAATGAAATTGAAAAAGAATGTGTGATAACAAATGAAGATTATGTG
CCTGAGATTTATGTGGTGGAAGATGAGAAAAAATGTAAGATGAAAAGTATTAGTGTGAAG
AAAGTGTATGAAAGGTTGATTGTTGATGTGAGAAAGGAGCCGGCGGCg
>NODE_2165_length_106_cov_40.141510
GAAGAGAATAAATGAAATACAAGTCCGTCCGTATTCACGGATTTCTATTCCTATTCACTG
TTTTGGATTCCTAGTGTTCTGCTTTCACCCACTTATATGGCGAGAATGATTATGACGCCA
CGGATTATTTCGAACACATCTGCTAATGTGACATGATGGGGA
>NODE_2171_length_644_cov_33.010868
CTGATTAAGAGCGACCTAAATGCCACGATGGATTTAAATTTGATCATGTATTGGGTTGTA
GCTAATTGAGGAAAATAAACGATATATCAGGTTCTTAATAAAAACACTTTACTCAGTTTC
ATACAGAAAATCAACGTTATTTATTAGGAACATGTGACTGCAACATTCTCCAAAATAGTG
TAAACAATGCAGATGATCCCGGAGACGGATTCAGGCATGTCGCCTGCGTGGAGCAGCTGA
AAGCTTCTCGCCATGCACGTCCAGATGGCTTTTGAACACAGATTTGCATTCATTTCCCTC
TAATATCTTCTGAAATAGCGGGGCAGCTGCATTTGTTGTCAAATAAGCATACGTTTTACA
GATCCCTTTCAGGACAGCAGCGTTACCTACGTAACAGAGATACACGTCCCCATCCCCAGT
CAACAGAATCAGATGTAAGAGGATTTGCCTCAATGTATCCTAATTTGAAAATCAGATTTA
AATTGCCTTTGTGCGTGCATTTGGGGGTTAAGTTCTAATGAATCACTTGAGAGCCACGTT
ACAGAACCAGTTGTCTATAGGCCTGTAAAGAAAGACAGGTTGACAATCTGGAATGCACAA
AGACTCGTTTTTCAAGAGCCTTCATTCATCAAACCATTAACCATGGAAACTCGGACCACC
ATGTATATTAGGTTTCAGAGATGTTGTAGTAGACTTTATa
>NODE_2175_length_402_cov_29.803482
GGTGACGATCGACGCGACATCTAGAAAAACACTTCAGACCTGTCATTGTATTGTGATCCC
ATATTTCTGTTGTGACTATGTAGCGAGCTATCCAATGTGTTGTGCTGGACTCGGACAATT
TGAGGTCGTTGATGCCAGGCCTTGCAGTGCGATACTGTATATAACATTGGTGTTGACTGT
ATTTAATAATGTTCATGACTGTTATCTTCTTACTTATGAAAAAACACACATATATATATA
TATTATATTCTATACTATGGGTAACTGTTTCGTGGCTTCACTAGCCTGCTGGGTGGGGCT
GGCTGTTGTTCGATCGATCTGGGGAGACATTCAGAAGGACTATGTGCACTGCGTCTATAT
GCACTTTGATTTATCAGGGAAAATTTATTCATGTTTTGTAAATGTTCCACAGGACACTTA
AACGTGCCATTCCAGTTTTTACATCACTCGCCATGGAg
>NODE_2176_length_968_cov_15.926653
AACGCAGTCCCCCACTACCAGAAATAATGCAATCGAGATTTCCACATTTGGGAAATTCGC
AAAGGTCAGCACAGCCGAGAGTGCAATGGCTGAGCCTCGCCTTGGGTGAACGGCCTTCAT
GATCACCGTGTCTCCCTTGCCAGGTAAGTATGAGTTGTATACGTCCGCAGAGTGGTGGCC
ATTTCGGTGGCCATGTTTCCGGCTGACGGTTGTGGAAATTGAAATTTGAACGTTACAATG
TGAGATCTTTCGAGTGTTATAGTATTACGTCATATAGAGCCATGTGAAATTAGGACCACA
CATTTTGTAGCGTGCAGATGTGAGAGCAGTGGGCATTTTCCCCGTCATATAACAGTGCAG
AACTGGTCGAAATATGCAAATTGACCCTCCCCCTCGTGTGAATGACATGAATCTGAACAG
AATCCCACGCTTTTATGCCTTGTGAGCGAAATTCCCTTCCTCATGCCATGTGAGAGTGTG
CTATTGCATTTTGACGTGGCCGGCAGAAATGCAGAGAACCGAGCGACTCATCCATAACAG
CAGCCTCTCTCTAGCACCTTTTATTGGCCCTGCATAAGAACGTTCGCAAATTCCCTTTGA
GTGAAGTGGTGACGACGAGAAGAGAATCCANNNNNNNNNNGACGAGAAGAGAATCCATGA
GCACGCCCTAGTGGGGGGAAAAAAAGCTTACAGAACCTGGTATTCCCAGGTGGTCTCCCA
TCCAAGTACTAACCAGGTCCGACCCTGCTTAACTTCCAAGATCNNNNNNNNNNAAGATCG
GACGAGATCGGGGTATTCAGGCTGGTATGGCCGTAAGCGACAGAATAACTGTCGGTGCCT
ATTATAAAGAGTGCAATTTGGACACAAGCAAGACAGGGAGGAGCAAAGGATTTGCAAGCC
AATCACACTGAGAATGAGAATGTCAAATAAAAGACATCAATGACAGACAATTGAACAGCA
ACAATAGCAGACAACATCCGTAACTGTATGTTTCCCATTCCAATGAAGCCCATTGAATCG
AATc
>NODE_2177_length_135_cov_20.429630
ACAGTCCATCACAGATAAGGTGTTCGGGACATCTGTTTCTAGCCTTGGCCCTTCTAGCAA
CCTGAAGATCACATTCCTTTCTCTGTGCATTTTGGCCTAAACAACATCTATGACTTACAT
GTAACTAAACTTCTTGAGTGATCATAAAATTCCATAACAGGGCAGAGATAGGAGGAACCG
CTGTGCCCTCc
>NODE_2186_length_302_cov_18.569536
GTGCTGGGGGATGGTTAAGATCAATAAATCTGGCAGATTCTCACACACACACACACCCTC
CTTCCCTCCTGTCTTCACCTGTCTGCCGAGGTAAACACATGCATTTTAAATGAGGTCCTG
GGTGGCATGGTAACAAAGACAAATGATGTTGTATGTAATATTTCTCTATTAACATAAAGT
AATACAAAGTGAAGGGTGGCCGTGTGTGGAGGGAGTTAGAGGCTAATGTCCCGTATCAGA
TGTGGACAATGTCAGGGCTGTATATTGATCAACCTGTGTCCTTCTCTCCTGAAGGAATGT
GTGTGTGTGCTGTGTGTGTGTGTGTGTGTGTGTGTGTTCGCGTTCACGTGCAACACGa
>NODE_2187_length_183_cov_28.038252
CTCTGTGTTGGGGACAGTGGGGTACCTGGTTACCTCAGCGGCACATTAATCATTCATGTT
TTAGCTCGTTAGAGAGTGCAGGGAGGAGAAGTGGAGAGGTGGAGATATGGAGAGGTGGAG
AAAAGGATAGGAGGAGGGAGGAGAGGAGGGAGAGGAGGGAGAGGTGGAGAGGGGCAGAGG
AGGATATGTGGAGGGGAGGTGGAGAGGAGGAGGGACACGCCAGCCTTTGTCTAAACGGa
>NODE_2190_length_126_cov_13.277778
GACAAACCACCTTCTCCAAAAATACTTTATTTTTTATTAAAATGTATAATCAATATTTAA
TGAGAAACAAACAAAACCACACGGTCGGATATAAGGAGAGGAAATAAATACACTACAGAA
AATTTCCAAAATGGCTTGAAAACATCTTGCCCCTAACACAACCCACAATAATCTTGATGT
Gc
>NODE_2193_length_173_cov_26.612717
GTAGTCTGTTGGGGGTGACTACCCCCCATATCGCCCGGCTCCTCAGTGAAAAATAGCTTG
TTATCGTAGATCACAGACACTGCTCAAACATCTTATGAAAGATGAATTAATTTCAGTAAT
GCTTTAATGCAGAGCTCTCATGAGGAAGGCAGACGCCTGATAACCCCTGCCTCATCCCGC
TGTTCCCAGGACCTGATTTATGTCCTCTTTTAGTAAATGAAGACGCCTg
>NODE_2197_length_88_cov_8.000000
GGATAAGGTATCTGAGGAGGATAGGGGACATATAATGGATAAGGTATCTGAGGAGGGTAG
GGAACATATAATGGATAATGTATCTGAAGAGGATAGGGGACATATAATGGATAAGGTATC
TGAGGAGGATAGGGGACATATAAT
>NODE_2200_length_121_cov_12.049587
GCCAGTGTTTTCGAATGCCGTAATGATGAGTTTGAAACAGGGTGGTGTAGAGGTCGGAAC
AGTCAGGTAGACTTCTTAACGGGAGATTATCTCTATTGGAGTGATACTGGGTTATGTGCG
TGGTCAGTGAGGGGCACAAAGGAGGTGTCACGTTTCTTTCAAGTACATGGATCAGTt
>NODE_2201_length_417_cov_20.083933
GACCAGAAAATTCAAAATCATTACAATACTAAAGTTTAACTGAATAAATGTCATGAATAT
AAAATATTCAATCTGGTCAAAATCTTATCATTACATGCGGGCGGCATCCTTGAATATAAA
CATCTATACTTTATTCCCATCAAAAAATGTGTTTCTCAGGTTTAAAATTTACCATCAATT
CCTCCGTTGAAACAAAATTTAAACAAGGAGTTCAAAAAAAATGAAATTCATCTCATAAGG
CTACAACAAGAAAGTAAAATGAGGTGTCCGAACCTGGAACCACTTAGCGTGCCGCAGAGC
CGCTAGAGCGTCAAGGCATTTTAGCTTGTCCAAGACGTCCGCTGGGTCACGCACCAAGCC
CCACGTTACATCTAAAAGTGGATGAGTCGAATTGTCAAAATGGTGGTGGATCGCTTGTGG
TGCTGAGGAACGGGTGTTTGACCAGGTAGAGAGAGAGACAGGCTCGTTGGCGa
>NODE_2202_length_136_cov_20.617647
ATGCCCCTCAGCTAACTACAGCCCCTTATAGGGTAATAAACACAGTACACACTCACCAGT
CTGACCTGAAGCCCCTCAGCTAACTACAGCCCCTTATAGGGTAATAAACACAGTACACAC
TCACTAGTCTGACCTGATGCCCCTCAGCTAACTACAGCCCCTTACAGGGTAATAAACACA
GTACACACTCAC
>NODE_2210_length_314_cov_29.707006
CGTTGGACAGGCGGTCACACGCTCACAGGATTCATGATTAATGGTGTTTATTCTTGACAG
AAGGCTCCTTTATTTATCTGCATTGCCGTTTCACCGATACAATCAGTCACCTGAATGAAA
AATATTCAGTCATACCAATTTTGCAGTATAATTGAGTAGAGTCACTTCCTTTCCAGCCCC
CCTCCTCCTCTCTCTCCCTCTACTTTTGCACTTTATCTGGCAGTCTTATCATGGCCACAG
TAATTTTCGCGCTGCGTCGCTTGATATCGAGAGGCTGGCTTGAGCCGTATTTGACATAAA
GCCTCTTCAATTTTCACTGGAGAAAAAAATAGGGGAGAAAAAGAAAGTTGCGTGCCACTC
TGTGAAACGg
>NODE_2211_length_274_cov_19.383211
ACAACAACAGCAACATCAGCAGCAGGTTATCCCACAGCCGGGGATGATGCAGGAGGTAGC
GTTTTCTAGTTCTTTCTATGGCTCAAGCGAGCCCGCGCCGGGCGGGCCGTGCCTGGTGGC
CGACGGTGGTGGTAGTGGTAACCATGACGGCGCGGCCGCCGGCAGCTACAACCCTTCATA
CACATCCTCATTTGTGTTCAGCTACCCAGAGGGAGGCTGCGGGGTCAGCGCTAACCAGAG
GAACAGCAGCAGCGAGCAGTCCTCTGATTCCCTGAACTCACCCTCGCTGCTCGCGCTCTG
ACTGACCGACACAGGCACACACACCACACa
>NODE_2212_length_389_cov_35.365040
CCCCCCCCCCCCCCCCCCCGCCCCGCCTTAAAAGATAAATACCTGGAGGTGAAAGCTTGC
CGCACATTCCTTTTCCCGAACATGCTCTCTTGATGTCAAAGTCGGCTCCAAAGCCCCAGG
GCCTGCAGGAGTAAAGTGGTAATTCTGTGGCACCTTGCTTGGGCTTGCTGAAGTATGCAT
TAAACCCAGGCTAGATAGACTAAAATGAGAGGAGGAAAGATCTTTACTGACTCACACTAA
AATTATCCCTGATGTCTTTTCGCTGGCGTGCATTTCTGATTAAAACATGCAGCTCATGTT
TATAGCGATGACATAGGCAGGGTTAATTTGATTCCGCAATCGTCCGCGATTCGTCGGTGA
TCGTAGATAAGCTTAGGAAAGGTTTTTATGTCCTTCCTTTTGGCAACAGTCAAAGAATGT
AGTTGACAGCGTACACGTTTACCGt
>NODE_2220_length_181_cov_7.370166
AGTGTGTGTGGGAGAGAGAGAGACGGAGAGAGAGAGAAGTGTGTGTGGGTGAGAGCGAGA
GCAGAAAAGAGCAGTGGTAACACTGAACAGAAAGTTACATGAAGACACTGGGAGGAGACC
AGGAAGAAAGACCGAGGGGCAGAGAGAGGGAGAGAGATACAAATATAAGAGAGGAATAGA
GGAGAAGAGGTAGAGGAATAGAGGAGAAGAGGAATAGAGGAGAAGAGGCAGAGGATt
>NODE_2221_length_199_cov_21.939699
TTTCCCCCCTCCCTCTCCTTTTTCTCTGTCTCTCACTTTTCTCTCTCCTATCAACTTCCC
CATGCTCACCCTCTCCAGACTATCAATACGCATTTTCACTGAAAATTAAAGGATTGTGAG
TCATTTTCAAATGAGGACCTCGTCTCTCCTCTCCACTTCCCCTCCCTTCCTCCCCATCCC
TCTGTTCCCAGTCTCTCTTAAATCACATCTTCATCCATCCCTCTGTTACAACAGCTCTGT
TAAACCTCGGCTGGc
>NODE_2222_length_201_cov_13.054727
GACACAAAGGCTTGGTCCTGACTTTATTATCAGCTTTAATTAAACTTACACATGCAAGTC
TCCGCACTCCTGTGAGAATGCCCTTAATCCCCTGCCCGGGGCTGAGGAGCTGGCATCAGG
CACGCCCCGCAGCCCAAGACGCCTTGCTAAGCCACACCCCCCCGGGCAATCAGCAGTGAT
AAATCTTAAAAAATAAGCGAAAGCTTGACTTAGTTATTATTTAGAGGGCCGGTAAAACTC
GTGCCAGCCACCGCGGt
>NODE_2226_length_57_cov_31.929825
AACTTTGGTTTCTATTTTGTTTTGTCTGATTTCCAGAAGGCAAAGCAGCAGACTTCTGTT
TTAGAGACCAAAACATCTCTGATCGAGCACTCTTCCCATGACGACTCCAACAA
>NODE_2227_length_58_cov_21.206896
AGTAATGGTGACATAGTAGAGAGGGAAGAGAATAAAGACAGTTAATAACATCATGTCCAG
TAATGGTGACATAGTAGAGAGGGAAGAGAATAAAGACAGTTAATAACATCATGT
>NODE_2232_length_237_cov_10.531646
TGACGGACAGCTGGGCGGAGGCAGCCTCTGTCTGCCCCTCGCCCCTGTCGTCACGGTTAC
ATGCCGAGGGTCGTGTCACCGCGGCAACCAGGAGAAAGAAAAAGCAGCGCAGGGCAGTCG
GTCGTGTGGCAGCAGAGATGAAGCTTCGGGGAGGACAGGAAAGAGAGTGAAAGAGAGACG
CAAGGAGGAAAGGGGCAGCGGAAGGAGGTGGGAGAAAGAAGGAAAGACAATAAGAGAACA
GAACAGAGAACAGCACAGAACAGAGAACAGCACAGAACAGACAACAGCACAGa
>NODE_2233_length_77_cov_31.298702
AGTACAGCATTACAATATATACAACTGAGGACATAATGAACATACTTTATACAGAATAAT
ACAGCATTACATTACATTATACACAACTGAGGAAATACTGACCATACTTTATACAGAACA
GTACAGCATTACA
>NODE_2241_length_181_cov_22.767956
GTCGCTTAGAATTTTGGTGGATCTCCATTTCCGTTCGGCTGCACGAAGTTCTCTCCTGTG
GCTACGTAGGGTTTCATTTAGCCACGGCACAGGAGGTGCGGCTCGGGCTGGCCGGGAGGA
AAGAGGGCAGAGCGAGTCATAGGATGTAGATAGCGATGCTAGAAGGGTGGAAGAGGCAGA
TTCCGTAGACAGGAGGGAGAAGGATTCGGGAGACGGGAGGGATGAAAGAACAGAAGC
>NODE_2242_length_84_cov_39.654762
TCCGTAGACAGGAGGGAGAAGGATTCGGGAGACGGGAGGGATGAAAGAACAGAAGCAGCA
AGATCAGATGGGGAGAGGGATCGTGTGTTCATGCGACCCACCACCAGGCTGGGAGTTGAT
GATGCACGAGAAGAGAGGGA
>NODE_2244_length_307_cov_41.475571
CCTGAGGGCATTCAGTTGGCGTGAGATTGGCACCATGAGTAAATGTTGCCCCGTTTGTTA
AACAACAAATACATGAAGTAGAAGTACATGAACAAAAATATGAAGATAATCTTTGTTCTC
AGTAGACATGTATGAGTTAAAGTCCGTTATTAGTATACATTATGTATATATTTATACACT
TAGATAATCTTTACTTTTCAGTAAAATAGCTCCACGAAATATGACAATATGCCATACTCA
ATGAAGTAAGTCACAGACTTATTTTAGAACGGAGGAACACTTCCACTCCCATCTGAAAAA
CACAAATAGAGAGAGAGAGAGAGAGAGAGAGAGAGAGAAGGGTAAATTAGTTGGGTATGT
TCA
>NODE_2248_length_269_cov_10.684015
TTCACATCCAGGTGAGAAACCGCACCAGTGCAGCATCTGCTGGCGCTCGTTCTCCCTGAA
GGATTACCTAATCAAACACATGGTTACACACACGGGTGTGCGCGCCTACCAGTGCAGCAT
[truncated: 305,654 more chars]
