# Supplementary material for: Early-branching euteleost relationships: areas of congruence between concatenation and coalescent model inferences
Source: PeerJ. 2017 Sep 8;5:e3548. doi: 10.7717/peerj.3548 (PMC5592902; doi:10.7717/peerj.3548)
Supplement: Data S1 [file peerj-05-3548-s003.zip › DataSupplement/Assemblies/Esox-lucius3-61.fa]

>NODE_2_length_100_cov_65.169998
GCGGTTTTCCACTCGTCTCCTTCCCGGATACGCACCAGGTTATAGGCACTCCTGAGGTCT
AATTTAGTGAAAAAGCGGGCCCCGTGCATCCTCTCCACCTCCGCAGAGATCAAAGGGAGA
GGGTAGCGGAACGGAATGGTGATCTTGTTCAGCGCCCGGT
>NODE_25_length_733_cov_50.064121
CTGCACGCACGCTTACACGTCGATAAATGATTGAGAAGGAATGGAAATTGAAACGTTTAT
GTGTGAAGTAAATGATCATTTCTGATTAAAATGCTTTTACTGGATTTAGTGTGTATTTGA
AATAATGTACTGCTGGTGTCCTCCGGTTTCAGATGTCATGAAAAGGCCATGAATTGTCAC
TGTTAGTATTTCTTAGCATGTCTATTAACGTCAACCCTGTCATACGTAATTAGCCACAGC
GAGAATGACAGTAGTGACAGGACACACACACACACACACACTCTTGTGATCAGCTAGCAG
GAAGAGCATTTGTCCTTGGGCTAAGAGGGCACCTGGCTCCTCTACTGCCCTTGTGATCTT
GACGTTCCTTCCCTCTCGTGCGTTTCCATCCCCGCTCTATTCCTCTTTTCCTCTTCCCCC
TCTCCTCGGATCCCTTCATCCCCACATCCCTCTCTCCTCTGCCCAAGGCAATGCCGTCCT
GCAGGCTTTGATCAGAGGGCCAGGGAGGAGAGAGGAAGTGGGTCAGAAAGTTGTGGTGGA
GACTGCAGGAGAACAAGGCTGGAATATCGAGTAGGTGAGACTGAGAGAGGGGGATAGAGA
AAGAAAGTAAGAGAGGTAGACTGAGGTGGAGTCATCTAGAGAAAAAAAGAGAGAGAGAGA
GGGAAGGAAAAGGATGAATGTGAGATGGGGAGATATGATGGGAGGCAGGGAGAGAGAGAG
GGAGTGTAAAGAAGATGGAAAAAAAAGCAGAAGGATTCAACAGGAGGGGATAGAGGAGAA
GGACGTGGGAAAg
>NODE_29_length_585_cov_50.704273
TAAATGTTGTTTGCTGCCAATTTAGTTTAATAATTGTAACTGTTTGGCTATAGTATAGGC
CTCTGTGAATGTATAGATCTGTCATAAGCCCCATAATTGCCGCTTCTGTAGATTCAGTCA
GTCGTTTATTTTTATTTGATATTTTTTTTCTATGTTGAGTATGTGCTTGTATTGACACTG
GTCTTTTTCAACCTGCAGACCCAGATCCAGTACCTCAAGCAAGCACAGCAGCCCAGTGCA
GCCCAACTGCGGTCGTCCATGGTAGACCCGGCCATCAACTTATTTTTCCTCAAAATGAAG
GGCGAACTGGAACAGACTAAAGACAAACTGGAGCAGGCCCAAAATGAACTGAGTGCCTGG
AAATTTACACCAGATAGGTAAAGACAATCAAAATAACTCCCCTACCCCCCTCCAAAAAAG
CCAAGAGCTCCTCACACCCCCTCCCCCCACCCCCACTGCAGGCATGCAGGAATCATGGTG
CGGGGGAAGGCTGAGAAATGCTGTACTCACCACAAGACTTTACCAAAAGCTCAAACCAAA
AACACACCAAAAAACCAAACTGCCATCCATGTTTTGTGTACTCTTGTGTTGTCCCCCTGC
TACATATCACATAATCTAAACTGAATGACAAAAAGACAGTATGGt
>NODE_30_length_430_cov_15.120931
CATCGGGTCTTCATTCCCCCAGCGAAGAGGTTCGCGACCCCACCTGAGGACACCTGTTTG
AGGAAATTTGGGGGATTGAATTGGACTATGTCAAGGGGTCGCATACGAGCATTCTGGGAT
AGATAATCCGCTGGAGGAATGGCTGACCTCGATGTTCGGCCAGTGGAAAGGTTTGATAAT
GTCTGTTCTTTTATCGCTTTCTACATTTGGTGCTATAATGGTTACTTGTGGGTGTTGTTG
TATCCCATGCATAAGAGGGCTTGCCATGAGAGTGATTTCTACAGCCATTGAGAAGGCTCC
AGGATCGCCATCAGGGATGCTGATGCCTCTACTGGAGCAGCATGACCCGGGAGAACTGGA
GCTTGGCGAATAGGGGTGATCTCTCTGGGGAGAGATCAAAAGGGGGAATTGTAGATGTAG
TGATTGTATAAGTTAGTGAACTGTTATAAGCTGTTGTAACCAATGTAGATGTATTGATTA
TATAAGTTAG
>NODE_32_length_5386_cov_91.399551
AGTCGGAACCGAAGAAGACTCAAAGCGAACCAAACAGGCAAAAAATTTAGGGTCGGCATC
AAAAGCAATATCAGCACCAACAGAAACAACCTGATTAGCGGCGTTGACAGATGTATCCAT
CTGAATGCAATGAAGAAAACCACCATTACCAGCATTAACCGTCAAACTATCAAAATATAA
CGTTGACGATGTAGCTTTAGGTGTCTGTAAAACAGGTGCCGAAGAAGCTGGAGTAACAGA
AGTGAGAACCAGCTTATCAGAAAAAAAGTTTGAATTATGGCGAGAAATAAAAGTCTGAAA
CATGATTAAACTCCTAAGCAGAAAACCTACCGCGCTTCGCTTGGTCAACCCCTCAGCGGC
AAAAATTAAAATTTTTACCGCTTCGGCGTTATAACCTCACACTCAATCTTTTATCACGAA
GTCATGATTGAATCGCGAGTGGTCGGCAGATTGCGATAAACGGTCACATTAAATTTAACC
TGACTATTCCACTGCAACAACTGAACGGACTGGAAACACTGGTCATAATCATGGTGGCGA
ATAAGTACGCGTTCTTGCAAATCACCAGAAGGCGGTTCCTGAATGAATGGGAAGCCTTCA
AGAAGGTGATAAGCAGGAGAAACATACGAAGGCGCATAACGATACCACTGACCCTCAGCA
ATCTTAAACTTCTTAGACGAATCACCAGAACGGAAAACATCCTTCATAGAAATTTCACGC
GGCGGCAAGTTGCCATACAAAACAGGGTCGCCAGCAATATCGGTATAAGTCAAAGCACCT
TTAGCGTTAAGGTACTGAATCTCTTTAGTCGCAGTAGGCGGAAAACGAACAAGCGCAAGA
GTAAACATAGTGCCATGCTCAGGAACAAAGAAACGCGGCACAGAATGTTTATAGGTCTGT
TGAACACGACCAGAAAACTGGCCTAACGACGTTTGGTCAGTTCCATCAACATCATAGCCA
GATGCCCAGAGATTAGAGCGCATGACAAGTAAAGGACGGTTGTCAGCGTCATAAGAGGTT
TTACCTCCAAATGAAGAAATAACATCATGGTAACGCTGCATGAAGTAATCACGTTCTTGG
TCAGTATGCAAATTAGCATAAGCAGCTTGCAGACCCATAATGTCAATAGATGTGGTAGAA
GTCGTCATTTGGCGAGAAAGCTCAGTCTCAGGAGGAAGCGGAGCAGTCCAAATGTTTTTG
AGATGGCAGCAACGGAAACCATAACGAGCATCATCTTGATTAAGCTCATTAGGGTTAGCC
TCGGTACGGTCAGGCATCCACGGCGCTTTAAAATAGTTGTTATAGATATTCAAATAACCC
TGAAACAAATGCTTAGGGATTTTATTGGTATCAGGGTTAATCGTGCCAAGAAAAGCGGCA
TGGTCAATATAACCAGTAGTGTTAACAGTCGGGAGAGGAGTGGCATTAACACCATCCTTC
ATGAACTTAATCCACTGTTCACCATAAACGTGACGATGAGGGACATAAAAAGTAAAAATG
TCTACAGTAGAGTCAATAGCAAGGCCACGACGCAATGGAGAAAGACGGAGAGCGCCAACG
GCGTCCATCTCGAAGGAGTCGCCAGCGATAACCGGAGTAGTTGAAATGGTAATAAGACGA
CCAATCTGACCAGCAAGGAAGCCAAGATGGGAAAGGTCATGCGGCATACGCTCGGCGCCA
GTTTGAATATTAGACATAATTTATCCTCAAGTAAGGGGCCGAAGCCCCTGCAATTAAAAT
TGTTGACCACCTACATACCAAAGACGAGCGCCTTTACGCTTGCCTTTAGTACCTCGCAAC
GGCTGCGGACGACCAGGGCGAGCGCCAGAACGTTTTTTACCTTTAGACATTACATCACTC
CTTCTGCACGTAATTTTTGACGCACGTTTTCTTCTGCGTCAGTAAGAACGTCAGTGTTTC
CTGCGCGTACACGCAAGGTAAACGCGAACAATTCAGCGGCTTTAACCGGACGCTCGACGC
CATTAATAATGTTTTCCGTAAATTCAGCGCCTTCCATGATGAGACAGGCCGTTTGAATGT
TGACGGGATGAACATAATAAGCAATGACGGCAGCAATAAACTCAACAGGAGCAGGAAAGC
GAGGGTATCCTACAAAGTCCAGCGTACCATAAACGCAAGCCTCAACGCAGCGACGAGCAC
GAGAGCGGTCAGTAGCAATCCAAACTTTGTTACTCGTCAGAAAATCGAAATCATCTTCGG
TTAAATCCAAAACGGCAGAAGCCTGAATGAGCTTAATAGAGGCCAAAGCGGTCTGGAAAC
GTACGGATTGTTCAGTAACTTGACTCATGATTTCTTACCTATTAGTGGTTGAACAGCATC
GGACTCAGATAGTAATCCACGCTCTTTTAAAATGTCAACAAGAGAATCTCTACCATGAAC
AAAATGTGACTCATATCTAAACCAGTCCTTGACGAACGTGCCAAGCATATTAAGCCACTT
CTCCTCATCCAACGCGTCAGTTTTTGACAGAATCGTTAGTTGATGGCGAAAGGTCGCAAA
GTAAGAGCTTCTCGAGCTGCGCAAGGATAGGTCGAATTTTCTCATTTTCCGCCAGCAGTC
CACTTCGATTTAATTCGTAAACAAGCAGTAGTAATTCCTGCTTTATCAAGATAATTTTTC
GACTCATCAGAAATATCCGAAAGTGTTAACTTCTGCGTCATGGAAGCGATAAAACTCTGC
AGGTTGGATACGCCAATCATTTTTATCGAAGCGCGCATAAATTTGAGCAGATTTGTCGTC
ACAGGTTGCGCCGCCAAAACGTCGGCTACAGTAACTTTTCCCAGCCTCAATCTCATCTCT
CTTTTTGCGTTCTGCTTCAATATCTGGTTGAACGGCGTCGCGTCGTAACCCAGCTTGGTA
AGTTGGATTAAGCACTCCGTGGACAGATTTGTCATTGTGAGCATTTTCATCCCGAAGTTG
CGGCTCATTCTGATTCTGAACAGCTTCTTGGGAAGTAGCGACAGCTTGGTTTTTAGTGAG
TTGTTCCATTCTTTAGCTCCTAGACCTTTAGCAGCAAGGTCCATATCTGACTTTTTGTTA
ACGTATTTAGCCACATAGAAACCAACAGCCATATAACTGGTAGCTTTAAGCGGCTCACCT
TTAGCATCAACAGGCCACAACCAACCAGAACGTGAAAAAGCGTCCTGCGTGTAGCGAACT
GCGATGGGCATACTGTAACCATAAGGCCACGTATTTTGCAAGCTATTTAACTGGCGGCGA
TTGCGTACCCGACGACCAAAATTAGGGTCAACGCTACCTGTAGGAAGTGTCCGCATAAAG
TGCACCGCATGGAAATGAAGACGGCCATTAGCTGTACCATACTCAGGCACACAAAAATAC
TGATAGCAGTCGGCGTGTGAATCATTAGCCTTGCGACCCTCGGCAGCAAGAACCATACGA
CCAATATCACGAAAATAGTCACGCAAAGCATTGGGATTATCATAAAACGCCTCTAATCGG
TCGTCAGCCAACGTGAGAGTGTCAAAAACGATAAACCAACCATCAGCATGAGCCTGTCGC
ATTGCATTCATCAAACGCTGAATAGCAAAGCCTCTACGCGATTTCATAGTGGAGGCCTCC
AGCAATCTTGAACACTCATCCTTAATACCTTTCTTTTTGGGGTAATTATACTCATCGCGA
ATATCCTTAAGAGGGCGTTCAGCAGCCAGCTTGCGGCAAAACTGCGTAACCGTCTTCTCG
TTCTCTAAAAACCATTTTTCGTCCCCTTCGGGGCGGTGGTCTATAGTGTTATTAATATCA
AGTTGGGGGAGCACATTGTAGCATTGTGCCAATTCATCCATTAACTTCTCAGTAACAGAT
ACAAACTCATCACGAACGTCAGAAGCAGCCTTATGGCCGTCAACATACATATCACCATTA
TCGAACTCAACGCCCTGCATACGAAAAGACAGAATCTCTTCCAAGAGCTTGATGCGGTTA
TCCATCTGCTTATGGAAGCCAAGCATTGGGGATTGAGAAAGAGTAGAAATGCCACAAGCC
TCAATAGCAGGTTTAAGAGCCTCGATACGCTCAAAGTCAAAATAATCAGCGTGACATTCA
GAAGGGTAATAAGAACGAACCATAAAAAAGCCTCCAAGATTTGGAGGCATGAAAACATAC
AATTGGGAGGGTGTCAATCCTGACGGTTATTTCCTAGACAAATTAGAGCCAATACCATCA
GCTTTACCGTCTTTCCAGAAATTGTTCCAAGTATCGGCAACAGCTTTATCAATACCATGA
AAAATATCAACCACACCAGAAGCAGCATCAGTGACGACATTAGAAATATCCTTTGCAGTA
GCGCCAATATGAGAAGAGCCATACCGCTGATTCTGCGTTTGCTGATGAACTAAGTCAACC
TCAGCACTAACCTTGCGAGTCATTTCTTTGATTTGGTCATTGGTAAAATACTGACCAGCC
GTTTGAGCTTGAGTAAGCATTTGGCGCATAATCTCGGAAACCTGCTGTTGCTTGGAAAGA
TTGGTGTTTTCCATAATAGACGCAACGCGAGCAGTAGACTCCTTCTGTTGATAAGCAAGC
ATCTCATTTTGTGCATATACCTGGTCTTTCGTATTCTGGCGTGAAGTCGCCGACTGAATG
CCAGCAATCTCTTTTTGAGTCTCATTTTGCATCTCGGCAATCTCTTTCTGATTGTCCAGT
TGCATTTTAGTAAGCTCTTTTTGATTCTCAAATCCGGCGTCAACCATACCAGCAGAGGAA
GCATCAGCACCAGCACGCTCCCAAGCATTAAGCTCAGGAAATGCAGCAGCAAGATAATCA
CGAGTATCCTTTCCTTTATCAGCGGCAGACTTGCCACCAAGTCCAACCAAATCAAGCAAC
TTATCAGAAACGGCAGAAGTGCCAGCCTGCAACGTACCTTCAAGAAGTCCTTTACCAGCT
TTAGCCATAGCACCAGAAACAAAACTAGGGACGGCCTCATCAGGGTTAGGAACATTAGAG
CCTTGAATGGCAGATTTAATACCAGCATCACCCATGCCTACAGTATTGTTATCGGTAGCA
AGCACATCACCTTGAATGCCACCGGAGGCGGCTTTTTGACCGCCTCCAAACAATTTAGAC
ATGGCGCCACCAGCAAGAGCAGAAGCAATACCGCCAGCAATAGCACCAAACATAAATCAC
CTCACTTAAGTGGCTGGAGACAAATAATCTCTTTAATAACCTGATTCAGCGAAACCAATC
CGCGGCATTTAGTAGCGGTAAAGTTAGACCAAACCATGAAACCAACATAAACATTATTGC
CCGGCGTACGGGGAAGGACGTCAATAGTCACACAGTCCTTGACGGTATAATAACCACCAT
CATGGCGACCATCCAAAGGATAAACATCATAGGCAGTCGGGAGGGTAGTCGGAACCGAAG
AAGACTCAAAGCGAACCAAACAGGCAAAAAATTTAGGGTCGGCATC
>NODE_35_length_198_cov_7.929293
CCTGGGGCCCATGGTTAAAAGGGCGGTCGAATGCACTGATTGGACACTCCCTCAGGCGCC
AAACGTATGGTACTCACACAGCTGTAAGATGTAAAAATGGTTCACCTGCATTGACCTGGC
TAATGTTTTTTCTGTCTCCCACTAGCAGAGGAACTTCGTGATATTTTTTCTTTCACACAT
AGGGGTCGACAATGGCGATACACGAGACTACCACAGGGGTTCGCGCTTTCCCCTGGTATA
TTCAACCAGGTACTGAGA
>NODE_36_length_594_cov_35.585857
ACTGAATTTAAAATAGTTTATAATGTCAATGTGTTCTTTCTGAAAGCTATTATAAATGAC
TACAAACCTGACAGGTTTTTCCCCCAAACTGGACATCCTCTCCCTCCACTGTCATGGCTC
TCTCTCATAAGTGCCCCTTCCCTCCCAGCCCGACTACAGCACTTTGGGATTGATTGAAAC
AAAATGTCACAATTATGCCCTAAAGCTTTGAGCTCCGAGAAGTCCTTCCATGCACGGCCT
TAATTATTCATCAATTAGCGAGCTCCTTTTTTCCAAACTGATTTTTCATTCAGTTTGCAG
AGATGGATGTTCCCCCTGCTGTTACCGGTCCAAAGTCATTAGTTTCTGGGTTTGCAATTA
AACCTTATGCATAATTCATGAGCCAGGACCAACTCTGTCTGTCTCCCTGTAGAGTGACTG
CATCCCAAATAGTACTTAGTGCTGTATCAAGTGCACTACTTTTCACCAGGTTTCATAGGG
CTGCAGTCAGTAGTACTAAAAAGCAGTGCACTTCATATGCAATAGGACGCCGTTTGGGAT
GACGCCACTGTAGACTTCCACAATGAGTTGCGCTTTCTACTCTGGAGGCAGAGATGAGAA
ATTAATTCAGAGGAGTGAAGTTCTGTCTCTCTCAGGTTGGAAGAGAACAGATGc
>NODE_37_length_78_cov_13.333333
CAACCCCGGGCCTGGCTCCAGGGTGGGGCCCCGGCTGCGCCATGCCGGGCGACGTCACAG
GACACAAATTATTTATCATCATTAAGGGGTTTTTGAACCGCTCTTAGTCTGACCCGTCGC
CTAGGACCTGTTTGCCTT
>NODE_38_length_116_cov_78.224136
GCAGCTTGGTGAGAAGGCAACAACTGTTGGCGCAATTATTAGAAAATGGAAGAAGTTCAC
CCCTCCAAGAACTGCCACCTTAACGTGGTGGAGGGGTTTGAGTACCCGAGTGACCCTAGG
AGCTATGTTGTCTGGGGCTATATGCCCCTGGTAGGGTCTCCCAAGGCAAACAGGTC
>NODE_40_length_492_cov_38.445122
TATGCGTGTACGTCCATAGTCGCAGATGGGTGACCCCTCTGTGTCCCTCTGTCCCCCCCC
CAGCAGGTGTTCACAGACCCCAGTAACCTGCAGAGGCACATCCGCTCGCAGCACGTCGGG
GCGCGGGCTCACGCCTGTCCCGACTGTGGGAAAACCTTTGCCACGTCCTCGGGCCTCAAG
CAGCACAAGCACATCCACAGCAGTGTCAAGCCCTTCATATGTAAGTCACTCAGACCCTTC
ATATGTAAGTCTGCACGCTTTTTCCACATCTTCTACTAGAACGTTAGAACTCATTTAGAA
AGCCCTCCTCTTACCGGATGTTCTCACATGGTCTTGCTCCTAGTTGAGATAATATGAATG
TCTACATGGTCAATTATAACACCGCCCGGTGCCTACTTTGGCAGTCTCATGATTTTAAAG
GGGATTTTCACTTGTTCATTGTTTAAATAGAAGTGTGCATGTCAACTTGCAAGTGTTCAA
GATACGTGGCTTTCAGTCTCTTGAAGCCAAAGAGCCAAACATCTAAACATCCCACgtttt
gctctcgttttg
>NODE_41_length_359_cov_30.362118
AAGTGAGCTCCCCTTCTGCCTTTCATGGTGCTTGAACATCACGACGTGAAGAAACAAAGA
GAAGAAGGCGAAGAGAAAAGAGGGAGATGGAGTGAAAGAGGGAAATGTGGCACACACTGC
CACTCAGCGCACCCCATCCCCAAACAACTGCGCCTCTCCTCTTGCCACTACAAATACATT
AGGAATCAATTATTTATGGAACAGAGTCAGGGACTCTTTAATCTTTTCCTTTTATCCAAT
TAAATTGTCTAACCATTCTCAGCCTCCCCTGCTCACTGGGAACAGCCTCCTCTTCTGAGT
TTAGAAAGATTCTTCCCTTTCTTCAATTCTCTTTTTTTCTTCTTCTTCGATGTAACAGAG
AAAAGACACAGCTTCTAAGGGTTGGAATGAAAAGGAAGGAGGGGggggtaaagtttaaa
>NODE_66_length_61_cov_4.245902
TCGAAGAGATTCTGGCAAACCATCCGGCGCCTCAGGAGAGGGAAACAGTGCCCTACCAAC
ACTGTTTACAGTAGAGGTGGGCAGCTGTTGACCTCAACTGGGGATGTCGTCGGGCGGTGG
A
>NODE_136_length_229_cov_22.266376
CGAAGTGCTAACACTGGTTTTTGACTGGGCGACATGGCTGAAGCAGCTGAATCCAGACAG
AGCAGAGGACAGTGACTCACGCCCAGCAGGAGCTGCAGTGCTGGTAGGAGAAAGGGCATT
GGACAAGGACATGTGACTGGGACTAGAAACATTGGTTACATCCTGGTTCTGGCTGGTGGT
GGAGGACTGCCTCCTCAGCTGGCCCTGAAAGGAGCTGCCGCTCTTGAACGTGTTCACCAC
ATCGATCTGCAACGAAGGAGAGAACAAGACACGGGCCGCTCAGACAGAc
>NODE_137_length_584_cov_19.650684
AGGGACTTGAACCCTGGACCCTCAGATTAAAAGTCTGATGCTCTACCGACTGAGCTATCC
GGGCTCTGTAAGCTCCTTCACACCACCCTGGTGTCCCAGTCCAATCTCTATATTCCTGCA
ATGAATGGATTTGCCATGGAATCAACAAAGCAATGAGGCATCAACATGAAGTGTTGTGTT
TCCTTGGGATCAGGGTCAAAGTTTTGACAAATTCAAGACATTTCAAAGACCCCAATAGCC
GTGTCGGTGGGAGAGCATCTACAGACAACGTGAGAGAGTTCCGAAAGTCACAGCTTCCAT
TGTGGGTGTGCTGATCTGCGTGTATACCTGTGAAAAGTCCATATTAACGTCAGTGTGAAA
AACAAAAGTAACGTATTGCATGAACTCTGTGGCAGTAAAATTTCAACTTGTCAGCATTTC
ATGGATAACATACAGAATAAACAAATGTGTGAGGCTACAGGGGGCATTTCATGGAGTTTT
GGGTTTAATTTGGAATCCAGTCGAAATGTGGGAACATTCCAAAGCTTCCCCGGAAGAGGG
ATATATAAAGGGCCCATGCTGAACTGCAAGGTTGAGATACTCTTCGCCTGAACAGGGACT
TGAACCCTGGACCCTCAGATTAAAAGTCTGATGCTCTACCGACT
>NODE_138_length_61_cov_29.557377
AGCCGAAACAGCCAAAACAGCTCATATTGGAGAGCGTAAGATACCGTTTCCAGCTGTCGC
ATAATTAATAGCCATGTTCTGATGCTTTCCAAACAGAGAAAAGAGGATGTATGTTTTCTG
T
>NODE_139_length_69_cov_156.101456
TAATTAATAGCCATGTTCTGATGCTTTCCAAACAGAGAAAAGAGGATGTATGTTTTCTGT
GAAATGTGAAAACATTCCCTGTAGACCTGCCGAAATAGCTCAGTTGGGAGAACGTTAGAC
TGAAGATCT
>NODE_144_length_449_cov_35.523384
ATGATCGGAGAACATGCAGCAGCATACCAGTACAGAATGACAATACAAATGGTGTTATAA
CAAAACATACATAGGCCTACACAATTATTTTTAACCCAATCAGTGACCAGACATTACTTT
GGATGAGCTCGGCTCCTAGAAAATGTAATCTGATTATTCCAGCCCTGGGAGAAGGGCTGT
CTCCCTACGCTCTGTCAAAAGGTCAATTATGGCCCCAAACCGCCATGCAGTGACACTGAC
CTGGAAGCAGTACTGATGACCCTACATCCAGGGGCCCAAAAGAGTTGATCATCTAACATG
CACCCTGCCTGCAGCCATGGAAATCTGACATTTGTCCTTATTCAAATGAACACAAACAAT
ATGCATCTCAGGCCTTTCCCCAACCTGTGCCAAACAAGACACAGGGACCAGCAATCTGTT
TCCCAATGTCCTCATGTTCGGATCTTTCTCTCCTAATGAAACCAACCAGCAATCAAACTG
ATACAgaacttatacagtgccaatattca
>NODE_145_length_760_cov_62.414474
CCATGGGGGGTGCAGTGGGCGGAGTAATGATGGCGGCCGGGGGCAGACTGGGCGGGAAGG
GAGTAAAGGTGTGCTGGTGGGTGTGTTGGTGCTGATGCATGTGCTGGTGTTGATGAAACT
CTCCCCTCAACAGTGACACAGGGGCCAGCGGGGACCCCGTGGAGGACGGCCCCCGACTCC
GCCCCTCTGAACTCTGAACCAGGAAGCGGTTGTTCAGCTCCTGCCGCAGGAGGTCATGCT
CTGCAAAAAAGGAGAGCGAGAAAAGGGGGGGGAAAAGGGAGACACAAGAAAGGCACGAAC
GCCAGTCAGTCTTAACAACAGGAGTAGAAGAGAAGAGAAAATAGTCACCTGGCATTCTCT
GTTTCTCCAGCTCATGCTGTGAGGGTTTTCTACGTGAGGACTCATTGGTGGTGGTAAGAG
AGTTGCCTGTGACAATGTGCCAATCAGAATCCCCGAATGAGGCTGGCAATACATGATTGG
TTGGTTGAATGATATCAACAGGCTGGTATCTAAAGACAAGAGAGAACCAAGAGTCACCTC
AGCAGAAAACACAGCAGACTCTCCCTCCACTGTCTTAGATCTCAATGCTTACTTATACTA
ACTACACTGACTACGATTACTGTAAAATGTCTATTACATTACAATAAACATTTCAATAGT
AACATTGAAGGATAATTGACAAGAAACAATTATTCCTTTTCTACAGTAACAAAGTAATAA
AAAGATAAAATGCTGCTACATTTTACATAATGATATGTAAATATTACAACATGAACATAA
CAGAAGAACAAAAAGGCAGCTTCAATATGAAAGTCTTACg
>NODE_154_length_61_cov_3.032787
TCTTCTTCCTCCAAACACGGCGAGTGGAGTTTAGACCAAAAAGCTCTATTTTTGTCTCAT
AAGACCACATGACCTTCTCCCATTCCTCATCTGGATCATCCAGATGGTCATTGGCAAACT
t
>NODE_273_length_428_cov_15.301402
ACACACAAGAATTTGACTCTGGTGGGACTCGAACCCACAACCTTTGAATCCCTTTACACA
GGCCGCCTAGAAGTCCAATGCGCTATCCATTGCGCCACAGAGCCCTCCGTCATGGGGACT
CTTTTGCTCTTTGGATCTTTAAAATACACCAAACCTTGTTCACTGCACTGCTTTAGGAGA
ACATTCTTTACTTAATACCCTCTTACTTCTCTGATACATTATCTTGCTAAAAGGGACGAA
AACAATCTTTTAAAACAGAAACTTTTGTACGTTGCTTGTGTGAAGAACCTTTTATTTTGT
CATTTCATCCCACATAAGGAGAGCATTCACCTATTTTACATCGCCTCACCTCTGTGAGCT
TACTTTTGTCTTTTGCCATCACATATTTTGCTGCAGAAATCATGTCAAATTCAATGTGAA
TTCCATTGTGCCACACAGGGCCCAGATAAAAAGACACTTTTGCACTTTGGAACTGTAAGG
AACACCAA
>NODE_274_length_186_cov_8.365591
GCTGTCTCCCCGCTTCATCGGGCCCTTTCAGATCTCTCGGGTCATCAGCCGTTCGGCTGT
TCGCTTAGTGTTGCCCCGCTCCCTCCGTGTCCACCCGACCTTTCACGTGTCTCGTATCAA
ACCCGTCACTAACTGTCCTTTGTCTCCTCTCCCTAGGCCTGCTCCTCTCCCCCGTCTCGT
GGACGGCCACCCAACCTTTTCTGTTCGGCGTCTCCTGGGGGTTCGGGCCCGGGGCCGGGG
CTTCCa
>NODE_307_length_74_cov_3.594594
TGTGTTTCGGGTCATTGTCATGCTGGAAGACCCAGCCACAACCCATCTTCAATGCTCTTA
TTGAGGGAAGGAGGTTGTTGGCCAAGATCTTGCGATACATGGTCCCATCCATCCTCCCCT
CAATACGGTGCAGT
>NODE_309_length_264_cov_21.617424
CACTGTCACAACCCGCTAGGTAAGACGACCAAGCTCCTCTGTCATTCTTCAGAAACATTT
CGCTATCTCCTCTGCCCCCAACACTTTCCTTGGTCCTCCCCTAAGTGTGTATAAATGTAT
GTGTTGTATTTGTGTGTGACGCTCACTCTCACACTCTCTTTCTCTCCCTCTCTCTCTCCC
CTTTTCTCTCCCACTGCGATTCAGTTTAATCTTTCTGGGGAGTGGCAGTTTGGTCTTGAG
CTCCTCATCTCAAGATTCAATCAATATTTCATAGTCCTTTGAACATCATTGGTTGTCAGC
TCCTCCAAGAATCCAGACAGGTAa
>NODE_368_length_61_cov_116.491806
GGGGGAGATTCACAAAGAGTGGACTGCAGCTGGAGTCAGTGCTTCAAGAACCACCACGCA
CAGACGTATGCAAGACATGGGTTTCAGCTGTCGCATTCCTTGTGTCAAGCCACTCTTGAA
C
>NODE_375_length_239_cov_67.577408
ACTGCGTCAGTAGATGGCGATGGATGTACTACTTACTGTACCAAACTTCTGTGTTCTTTG
CTTATTGTCACATGTATTCATTAATCAAACCTAGATGGTTTCGTTTTTGCCGTTGTCTGA
CTTGCACTGTTCAACTCCAACACTGTTTGGTACTGATTCGTCTCACTTGTTTGCAGTCAC
GATGGGACGTGTTATCAGGGGACAGAGAAAAGGTGCGGGTTCCGTGTTCAAAGCCCACGT
GAAGCACAGAAAAGGTGCAGCTAAACTCCGACACATTGACTTCGCTGAACGTCATGGCT
>NODE_385_length_562_cov_24.489325
ATGTATGTAAATTGTTTGTTGGCGCAATGGGAGAAATTTAAATTACAGTTCAATCAGAAG
AGAGAGAAGGAGAGAGAGAGAGAGAAGGAGAGAGAGAGAGGGAAGAGGAGAATTGCGGAG
GGCTCTGTGATTTCCCGTCTCCACGCTCAGTTGATATTTCACTGGGTGAGGACTGAACAC
CACGGGTGCATTTCACAGCCTGAATGAGAGAGGCAATCTCACTCAGCCGACTAGAACAAT
AATTAGAATGGAGATTAAATAAAAATAATTAGAAAAAGTTCATCTAGTTTTGATGTATTA
ATTATTCCCCCCTGCTTTATTCCAGTCTAATTATCTGCTTCAGTGAAAATGCCACGATTT
TCTGTGAGTCATAAAAAAATGACATTCATGTAATTATGTCAGCAATTTGGGGGGAACTCG
GCTAAGCAGAGCGTCAGCTTTCTTCTCCCCCCCCTTAGTTTAAAGTAAGTAACTTCTAAC
TACTTATAACTTATAAGTTAATACAGTCCCTTTCAAGACATGGGGTATAAATAATAGAAT
GCAATGGGAGATTATTTACTTCTTTAAATGAGGAGCGTCTCACTCTCtcgctcctctcta
gcagcgagtcgggccccgtcct
>NODE_386_length_509_cov_27.159136
GCTTTCCAATGTGGTCTTTAACTTCATACACACAAGCACACACACACACACACACACACA
CATGCACGCGCACTCTAATGGAGATGTAACTGGGAGCGTTCCTGAAGCATATGGATGCCA
TTTGTAAGCAGTGAGAATGCATAGGTTGGTCTGCCCTTCGGTATCTCTCAATCCATCTGT
TTTCACATTACTTGGAGATTATAGTGTCCTCCAGACCCAAATGAACATAAATCAGCTCTG
TGAACGTGCACACGTTTTCCCATCTGTCATAAAACAATGATTTAAAGTCCGGGTTGTCAA
AATACGGCACTGTGATTTCGTCCTGCGCCCCAGCCGTAGGAACACAAAGCACCATCTCAT
CTGGATTATTTATGGCCTCAGAGGGAGCTGAAGGTGATTAGGGCTCAGGCCACCAACAGG
CAGAAAAACAGTAGGAGCTCCAATAAGGAGAGCTGGAAAACAGGGGTAAAATCTATCAAA
AAATTCAACAAAATCTATTTCTGTTTGGAGAGAGGAGGGAGATCTATTGCATGTTTAGTA
TAATGGTACATCTCTGGAACATTCAGTCa
>NODE_388_length_2093_cov_48.687531
CTGGGTAACCAGGTCTCCGGCTGGACTTAGTGCATTTTCCGTTTGGGTAACCAGGTCTCC
GTTTGGACTTAGTGCATTTTCCGTTTCCATTTGGGTAACCATGTGCCCAAAAATGCGGTT
TTCAGAAAATTATTAAAAATACTTCCCAGCATGGTGGGTGTCTGAAACTCGGTTTCTATA
TGTTTCTCGAATAGGGCTACCACCCCTGAGTGTCCGCTTCCCCGTAGCTTTACAAAAAAA
ATTGTGCAACAACTTCCAGCTTCTTAGTAGAAAAAACTAAAATGCCCAAAATGAAATTAA
TGCTTGGTAAATGTGTAGGCAAATGCGATTTAATAGGCCGAAAAAGAATCGTCCAAATCC
AACGTGTATTTCTCGAGTTATTCAAGTTTCAGTGTTTTTTAAAACAGCCGCTTTGACCCA
CTCTGGCCGGGAGCGACCAAGCCCCGCGGCTCCCGGGGCTTTGTCCCGTCCGGGGGCCTG
GCTCCAAGAATAAAAACGGCCCACAAGCAGACAGGTACCGGCGCGGATTTGGAAACCTGG
TTTTCGACAACATGAGCTCCACAGTGGAGGGTGTATCTCTGGATAGGAAAGGCCTAGAGA
CAAGCCGTCTTCATCGGCTGAATCAGGGAGGCCGTCCCCATACGATAGGCCGTGTCACGG
ACCACGGCGAGGCCCCGACACCCCCCCACGGCCCCTGGGGGCCCCGATCAGATATCTCTG
GATAGGAAAGGCCTAGAGACAAGCCGTCTTCTGCGTCTGATGCAGGGAGGCTGCCCCTCT
CCGGTAGACCGCGTCACGGACCGCGGTCGGGCCCCCGCGGCCCCCCAAGGCCCCTATCCT
ATATCTCTTGATCGGAAGCCCCTAGAGACGCGCCGTCTTCTGCTCCCGGATGGTAGGCGG
CCCCTCTGTCCGCCCACCCCTCCGGCTTCCACCCTACTCGATTGGCACTCGTAACCCGCA
TGGGAGGGCCCCCGTCGGCCGGCCTCTGGTCGGTGTTCGGACGGACGGTTCCTCCCGCCC
CAGCGGGTCCGCCTCTATCAGCCGAGACGCTTTCGGGACACCCGTGCCCCGATATTGCTC
GTGCTGAGCACCGTTCGAGCGAACCAAAGCAGGCCGGTCTCACCCAAGGGTCATACGACG
GCGCTGTGCGTGGCGCGTAGGGGAGGCTCCGTGGTCCGGGATGCTTCGGCCCCCGGTCCG
GTTCCACCCCCGTGTTCGCCCGCCTGCGTCGGAGGCGCAAGTTACTCAAACCCTACCCCT
TGACTCAGTTGTCTCGCGGCCCTCCGGGGCTCAAGTCCTGTACGACACCAAGTCCCGGTC
GGCGTCCCCCTCGGGGGGCTCCGGCCGGGGCACCCCCGGGTCTGCGGCGGCCCACGCGGC
CGGTGCGGGTGCGGACCCGCCTGAGCGCTCCCGGGGTCTCTCGATGCGTACGGTTACCTG
GTTGATCCTGCCAGTAGCATATGCTTGTCTCAAAGATTAAGCCATGCAAGTGTAAGTACA
CACGGCTGGTACAGTGAAACTGCGAATGGCTCATTAAATCAGTTATGGTTCCTTTGATCG
CTCCAACGTTACTTGGATAACTGTGGTAATTCTAGAGCTAATACATGCAAACGAGCGCTG
ACCTTCGGGGATGCGTGCATTTATTAGACCCAAAACCCATGCGGGGCGCTCTCGGGCGCC
CCGGCTGCTTTGGTGACTCTGGATAACCTCGGGCCGATCGCGCGTCCACTGCGGCGGCGA
CGTCTCTTTCGAATGTCTGCCCTATCAACTTTCGATGGTACTTTCTGTGCCTACCATGGT
GACCACGGGTAACGGGGAATCAGGGTTCGATTCCGGAGAGGGAGCCTGAGAAATGGCTAC
CACATCCAAGGAAGGCAGCAGGCGCGCAAATTACCCACTCCCGACTCGGGGAGGTAGTGA
CGAAAAATAACAATACAGGACTCTTTCGAGGCCCTGTAATTGGAATGAGTACACTTTAAA
TCCTTTAACGAGGATCCATTGGAGGGCAAGTCTGGTGCCAGCAGCCGCGGTAATTCCAGC
TCCAATAGCGTATCTTAAAGTTGCTGCAGTTAAAAAGCTCGTAGTTGGATCTCGGGATCG
AGCTGGCGGTCCGCCGCGAGGCGTGCTACCGCCTGTCCCTGCCCCTGCCTCTC
>NODE_389_length_209_cov_122.540672
CACACACACACACACACACACACACACACACACATATTGATGGTTCCTCTGGTTTGCTGG
TGTAATGTGCTTTGTTGTGTGAAGGTATCAATCAGAGGGGAGCAGATTATTAGAGTGTCT
GAAAGAGATCAAACAATGTTGCCGTCTGCACCCACACATGGCTGATTTACAGGCAGGCTG
ATAAAGTACTGCAGCTCTCTGTCAGGGGCTACATGACGGCTCGCCGCGCTCTTAGGATAA
ATTATTGCAGAGGCCCGCGGTAATGTCTC
>NODE_470_length_444_cov_7.981982
CCTGTTTAAATCTCCGGTTTAGGTTGAGCGGATTTGAACACCGACCGTGTTTGGTAAACA
CATTTTTGGACCTCCAAATCTTGGTAAGTAGACTTTTGACATTATTGTTAATCAGCTTTA
ATTACCTGTATACGCTTGTTAATCCTATTTGTATTTAGTTCAAGTGACCGGCATCTGCGT
CAGTTGGACTGGGTGGCCAGACTGTGATCTTACACAACCTGAGCAGATACTTTGTGTAAG
TTTAATTATTTACAGACATTTTTAGTCTTGTTCTAAAGTGTTATTAACAATTATGACTAT
GCATACTGACCCTTGGTACAACATTCTATATTCCAACAGATTGAGGACAGCCGGGTGATG
ATACAAAGTACATTACCACAATGGGGTCAGTTACGGACACCCTTCCTTGTGGCTGCACAG
CGTGAGGGGATTTTTGTTTTCTTTCAGGCTTGAAAGCTGAAGGTAATACAGCCAACTCTT
CAAAACTGCGCTGTATGTAAATGT
>NODE_502_length_78_cov_7.153846
GGATCATGTTGGACCGGATAGTTGATGTATCAGTGAAACGGATCATGTTGGACCGGATAG
TTGATGTATCAGTGAAGTGGATCATGTTGGACCGGATAGTTGATGTATCAGTGAAACGGA
TCATGTTGGACCGGATAG
>NODE_515_length_286_cov_25.437063
GCACTAGCTGAAATGGATCTGGGCAGATGGATAAAGAGGGCGGATGGAGGAGGGCGAGGC
CTCTGGAGCAACCACAGGAAGTGAGGTAGGGAGAAACCTACTTGCAGCGTGGTTTGTTAA
GGGCAGTGATAGTGCACATCCCCTCATTCTGACAGAAGTAATCACATGGGTTGGCCAACT
CATCACAACGTTGGTTCTTGAACCCTGACGTGCAGCTGTAAAACAGTACGGTGAAGGGAT
AGTTATATGAAGTGTAGGTACTGTAGGAGATGGATGACGGAGACCCTTCGGCATTGCAAA
CAATACAATATTATGCCTCTGTTCCAAGGTACTCCAATAGATGTGc
>NODE_516_length_597_cov_74.541039
TTGCCATATGGACAATAATGACACAATGGTGGATTCTTTGGCACTGGGAGAAGCAATTGA
CGGTTGATGCACCAAAAAACCTAAAACTTAAAAAAAGAAGAAAAAAGAACTTAAATTATG
AACTCAAAGCTTTGGGAAAAGCTAAGAGAATATTGTAACAAACTTCGTACAGAGTTCAGT
CTATTAATTGTTTCATGTTAGATATTCTATGTGTTTACCTCAATTGAAAAAGAATGTTTT
TGCTAGTTTCAGATCTGCTGTGGCATTGATATTGTATGTCCATGAATTCCTTCCTTTTTC
AGCACGTGTTCCTCACTAGATGATAAAATGCCGTCTCCCTTAAGCTTTGTCAAAAATACA
TTAAATACTTGTATGAGGACTGTGACGTAATGTTTAAAAGGTGTTCAGTCACAAATGCTG
TAATAAATATTTCATTTTTGATTTTTGTTAGATTTTTGTGTGCTGTGTGTTACAAACATA
ACTATTTAGTCATTGGTATATATTTTATTATAATTTGTATATTATAATAATATGAATATT
AATTATAATATGTGGTATTCTGAATTGTATTATTATTAATGTTCATATTGTATTTTATAT
TCATATTATTATTTATTATTGCAACGTTATCATGGTCATGGTTTTGACAGAAAAGTt
>NODE_574_length_62_cov_4.387097
TGGAACATGGTCACTATACAGGGAATAGTACTGGAACATGGTCACTATACAGGGAATAGT
ATTGGAACATGGTCACTATACAGGGAATAGTACTGGAACATGGTCACTATACAGGGAATA
Gt
>NODE_587_length_214_cov_30.644859
AACCGGTTCCACAAAGGGCCGAGTGTCTGCAGGTTTTTGGTTTTTCCTATAAATTGGTTC
CTAGTTCATACCTACACAACCAGGTGAGGGTAGAAACTAACCAATCAGTGACCTAATTAA
CCAATCAAGTACAAGGAGAGAGCAAAAACCTGCAGACACTCGGCCCTCCGTGGAACCGGT
TTGACACCTCTGTCCTAGATGTTTAACACTCTGTTTGAATGTGCTGTCTGTAAAAATCAT
GAGCTTGCTACCATTAGCAATAAGTGTCGTgcca
>NODE_591_length_319_cov_102.858932
CCCCCACCCCCATCTGTCGGCCGGACCGTGGAGGCAGGAAGCCTTTGTCCGAGGTGTTCA
TCTGGAACAACTTTGCCACACTTGTTTTCATGTTCTTTTAGATTACAGGGCAGCCGAGCC
GGCCTCGTCTTTGAAGCTCTGCTCTCTCTCCCTTTGTCTCTGTGCAATGCACTCTGGTAA
TTAACTTTGTCCTTCTTTTATTTGTTCCAGTCACTCCCAGTCCACTCTTCTGAGCATCTT
CTCCCTGGAGTACCAGGTTAGAAGTTTTCTTCCTTTGTGAGCCCTGACAGGTGCCTAATT
GAATGATGAATGTCCCTTTATTTCGTTGTAATTGAACTGCCAGCACTCTGATTGGTTTGG
AGGAGGTCTCCCCCCCCCC
>NODE_607_length_627_cov_10.087719
ACATCTACTGTATTATGTGGGCCTTGTTTTGGCCCCAAATAAAACACTTTTCGAAAGGTG
GCCCATAAACTGGCATTAAAAACCATTTGATCAGTCACACCAGCCTTAAACACTTGGCCT
TCGGGTAATTCATAAAATGCAACCTCTGGTTGCTCTGGGTTGAAGATGTATCCCCCGATC
CGACCATCGTCCAATTTCCACTCCTGTGCCACCATATCCGGGTGTAATTGATGGATTCGG
GTTAAACTCTGCATCGGTTTCTTCGGGGCTGGCATGTTGATTGCATCTCTGCGGTCCATT
AGCAATTTCTTACCAAATCGCTGAGCTGCGTTTAAGCTGTTAGCTTTCACCGGTGTTTCA
CCCAAAACATTGATAGCAGCACAATCCTCCATGTTATGTAATGTGTAGGTAAGTTCGCTC
AGGCAAGACTGAATGACCAACCCCGATGTCGGCGTGGTTTAAATACACATACCACGCCAG
TCAACCCATAAAACATGAAAGGTTAACAAACACCGTTTGTATGCCAGCTGTTGCAACACT
TGTCAGAAGATAAAACACCCGGGTTTTATATTTGTCGAACACCATTTGCTGTACACCAAA
CACCTTACCGCTGACACAACACTTATTTACTGCCTGGGAATTTAACATTCCGGAACCCTA
AGCCCCATTTGTTAATCATCAAACATA
>NODE_624_length_317_cov_44.381702
TGAAGGGGGGAATGTGTTAGGGTGTTCCTCCATGCGTTTGTATATGTACTCTGGGGAAAA
TGGGGGACAGGGGTGATATTGTGCAAAGCTCCCAGCCGGTCAGCATAATTTTTTTTATGT
TGCCGTGGCAACGTGTCTCTTGTGAGGTGGTGACCTCCGATGATTACAGTACAAAGCCTA
TTGGGTCTCGAAAACCCCTTTGAAGATGAGAAGTCTTTGATGGTTTGTATTTATGCAAAT
CTCCCCGATATGATTTATCCAACTGAGATTGAATGGGGAGATGATTAAAATTGCCCCTAT
TTTAGAAATCTTTCAGTGGGGCTGGTGCTCTTTATTATTTTTATTTTTTTGGATGTGTGT
CTGTGCTTGTGTGTGGg
>NODE_641_length_99_cov_150.717178
GTTGGTGCCAACGTGGATAACAATATCTCTGTACTCTCTATACTTGCCAGTTTTAGACTT
CGCTAGCACCAACCCCAGATTTGCGGCTACGTCGGTGGCTCTGCCCCCCGGTAAACAATG
TACGATCGCCGGCTGATTCTTTAGTCTAATACTGCGTGT
>NODE_660_length_161_cov_17.366459
GCTCTCTCTCTCTGTGCTGATAGAAAACACCAGCGTAGCGAAGGATGGAGAAACTGCAGC
CGGTCGGCGTGTTCCTCGGAGGCCTCTGTGTCTCAGACAACGCCACGGGGGATTACAGCA
CACCCTAGCAGCGGAATGGTTTCACTTAAGAATTTCAGTAATCACTTTTAGGAGCGTAAT
ATATCGCTGACCTTTGGCAGCGACACACGACCCCCCCCCCc
>NODE_661_length_657_cov_46.006088
TCCCATAAATGAATGTGTTGCATCCGAGGACTTTCTCTTTACTACACCTTAAAAGATTGC
AATTTCACTGAGGAATGGGCCTGCTACATCTACTACAGAAAATGAATCCTATTCGATGCG
TCTCTTATTTCAATACCCCTCTCTCCTTGTTCCCTTCCACACATCATTAAACATATTATT
ATAACATGACTGTCAGCCCGCGTCTCTCTTCACTCCATTCTTGCTCTGCCAGGTAATCAA
TTTGTCGTCACTCTCTGTAACCCCAGTAAAGTCATCAAGCGAAATGAGTTACAGCTGCAA
AGAGCCTTCAAGAATACAGAGGGAAATAAGCGAGTGAGAGAAATGACAACACAGACCAGG
AATATTCAGCCGCCTGATAGCACATCCCAGGTCTTGAAGATGAAATATTAATGCACAATT
TGTTTATCTGCAGGCCCACATATCTCCAGTGCCGAGCTGTTAATTTTCTATCGGCACAGA
CAACGGATCAGTCAGTCATGAACTCTTCACAGCCATTACCGGGAGACATTTTGATTAAGT
ATTCCTAATGTAGTGGATAGGAAAGAATGAAAACACTCTGCCTGCCAACTTTTGATTGAC
CATTAAGCCACTGATGAATGTGCCTGTCAAAGAGGAGACAATTACCTCAACAATGAAGAA
ACTCTTCTGGAAGGCTTATTTCTCTATAGGGCTGACACATTTACCAGATTACAGACg
>NODE_676_length_61_cov_6.885246
TTTGCTCACCGTTCTTGTGATCATTTTGACCCCACAGGGTGAGATCTTGTGTGGAGCCCC
AGATCGAGGGAGATTATCAGTGGTCTTGTATGTCTTCCATTTTCTCATAATTGCTCCCAC
A
>NODE_681_length_4599_cov_76.305717
GCCTCCCCGAAACCCCGGCCGGGCGGACGTTCCGCGGGGGCGGATGGAAAGAAAAAAAAA
AGAAAAAGTACAACTCTTAGCGGTGGATCACTCGGCTCGTGCATCGATGAAGAACGCAGC
TAGCTGCGAGAACTAATGTGAATTGCAGGACACATTGATCATCGACACTTCGAACGCACC
TTGCGGCCCCAGGTTCTCCTGGGGCCACGCCTGTCTGAGGGTCGCTTTGCCATCAATCGG
TAACCCCCGGGTTATCCGCGGCTGGGGAGTCGTGGGCCGCCTCAGAGCGGCCCCCGTCCC
CCGAAGTGCAGACCGGGACGTCACGGCGGGAGGGTCGGCGCGTGCGCATCCCCGGGGCTC
AGGCCCCGGGGATGCGTCGTCGTCCGGCCACCCCCCCTGTCCGCCTCCCCCCTTCGACCA
GCGCTGTGGGCGCGGCTGCCGGTGGGCAACGCCGCTGCCCGCGTCCACGCGCGGTCCCAG
GGGGGTCTCGGCGTTCGGGGAGCACCGCGGCGGCCCGACAGAACGTCTCAGGTGAGCCCG
GGCGACCGGCCACCGTCCCACGTTCCGACCACGACCTCAGATCAGACGAGACAACCCGCT
GAATTTAAGCATATTACTAAGCGGAGGAAAAGAAACTAACAAGGATTCCCTCAGTAGCGG
CGAGCGAAGAGGGAAGAGCCCAGCGCCGAATCCCCGTCCGTCCGGCGGACGCGGGAAATG
TGGCGTATAGAAGACCGCATCTCCCGGCGTCGATCTGGGGCCTGAGTCCTTCTGATCGAG
GCCCAGCCCGTGGATGGTGTGAGGCCAGTAACGGCCCCTGTCGCGCCGGGGTTCGGTCTT
CTCAGAGTCGGGTTGTTTGGGAATGCAGCCCAAAGCGGGTGGTAAACTCCATCTAAGGCT
AAATACCGGCACGAGACCGATAGCAGACAAGTACCGTAAGGGAAAGTTGAAAAGAACTTT
GAAGAGAGAGTTCAAGAGGGCGTGAAACCGTTGAGAGGTAAACGGGTGTGGTCCGCGCAG
TCCGTCCGGAGGATTCAACCCGGCGGTCGGCTCTCGCCACGGTGTTCCGGATCCCTTAGC
CGGGATCGGACCCGTGGCTGAGTTCCGCCGCCGGGCGCACTTCTTCCGCCGACGGTGTGC
CGCGACCGTCTCTGGGTCGGCTTGGAAGGGCCGGGCGAAGGTGGCTACCGGCCTTGCGGC
CGTGAGCTTTACAGCGCCCGTCGCCCCGTACTCGCCGTTTCCCGGGGACGAGGAACAAGT
GCCCGCTGCGCCATGCCCCCCCGCGGGGGGGCACGGGGCCCCCTGCCCCCGGCGCGACTG
TCAACCGGGTCGGACTGTCCCCAGTGCGTATCCGACCGCGTCGCGTCGCCGGGCGGGGAG
CGGCCCTCGTACAACTGGCGTCAGGGGTCAGCGGCAATGTCGGCAACCCACCCGACCCGT
CTTGAAACACGGACCAAGGAGTCTAACGCGTGCGCGAGTCAGAGGGTTTTCCCCGAAACA
CCCCGAGGCGCAATGAAAGTGAGGGCCGGCGCGCGCCGGCTGAGGTGGGATCCCGGCCCC
CCGGGGCCGGGCGCACCACCGGCCCGTCTCGCCCGCTCTGTCGGGGAGGTGGAGCATGAG
CGCATGCGATGGTACCCGAAAGATGGTGAACTATGCCTGGGCAGGGCGAAGCCAGAGGAA
ACTCTGGTGGAGGTCCGTAGCGGTCCTGACGTGCAAATCGGTCGTCCGACCTGGGTATAG
GGGCGAAAGACTAATCGAACCATCTAGTAGCTGGTTCCCTCCGAAGTTTCCCTCAGGATA
GCTGGCGCTCAGAGTCTCGCAGTTTTATCTGGTAAAGCGAATGATTAGAGGTCTTGGGGC
CGAAACGATCTCAACCTATTCTCAAACTTTAAATGGGTAAGAAGCCCGGCTCGCTGGCTT
GGAGCCGGGCGTGGAATGCGAGCCGCCTAGTGGGCCACTTTTGGTAAGCAGAACTGGCGC
TGCGGGATGAACCGAAAGCCGGGTTAAGGCGCCCGATGCCGACGCTCATCAGACCCCAGA
AAAGGTGTTGGTCGATATAGACAGCAGGACGGTGGCCATGGAAGTCGGAATCCGCTAAGG
AGTGTGTAACAACTCACCTGCCGAATCAACTAGCCCTGAAAATGGATGGCGCTGGAGCGT
CGGGCCCATACCCGGCCGTCGCCGGCCACGGGAGCCTCGAGGGCTACGCCGCGACGAGTA
GGAGGGCCGCCGCGGTGGGCACGGAAGCCTAGGGCGCGGGCCCGGGTGGAGCCGCCGCGG
GTGCAGATCTTGGTGGTAGTAGCAAATATTCAAACGAGAACTTTGAAGGCCGAAGTGGAG
AAGGGTTCCATGTGAACAGCAGTTGAACATGGGTCAGTCGGTCCTAAGAGATGGGCGAAC
GCCGTTCGGAAGGGAGGGGCGATGGCCTCTGTCGCCCCCGGTCGATCGAAAGGGAGTCGG
GTTCAGATCCCCGAATCCGGAGTGGCGGAGACGGGCGCCGCGAGGCGTCCAGTGCGGTAA
CGCGAACGATCCCGGAGAAGCTGGCGGGAGCCCCGGGGAGAGTTCTCTTTTCTTTGTGAA
GGGCAGGGCGCCCTGGAATGGGTTCGCCCCGAGAGAGGGGCCCAAGCCCTGGAAAGCGTC
GCGGTTCCGGCGGCGTCCGGTGAGCTCTCGCTGGCCCTTGAAAATCCGGGGGAGAGGGTG
TAAATCTCGCGCCGGGCCGTACCCATATCCGCAGCAGGTCTCCAAGGTGAACAGCCTCTG
GCATGTTAGAACAATGTAGGTAAGGGAAGTCGGCAAATCAGATCCGTAACTTCGGGATAA
GGATTGGCTCTAAGGGCTGGGTCGGTCGGGCTTGGGAGCGAAGCGGGGCTGGGAACGCGC
CGCGGCTGGGAGAGCAGTTGCTCCGTGCCCTCCCCGCGCCACCGCCACTAGGTTCGCCGG
GAAGCCCGCCTCGTGGGCTCTCGTGCGTGGCCCCGCAAGGGTGCTGCGTGCGGGGGTCCG
TCGGGGCGGTGTCCGACCGGCGTTCTGAAGGGCGGACCGGCGCGGGGTCGGGGTGCGGTC
GGCGGCGGCGATTCTGGACGTGCGCCGGGCCCTTCCCGTGAATCTCCTAAGCTACGGCGC
TCGTCGGTCCCGTTAGCGCGGGCCCCGGCGGGTCGCCTCGTCCGGCGTCTAGCAGCCGAC
TTAGAACTGGTGCGGACCAGGGGAATCCGACTGTTTAATTAAAACAAAGCATCGCGAAGG
CCCGTGGTGGGTGATGACGCGATGTGATTTCTGCCCAGTGCTCTGAATGTCAAAGTGAAG
AAATTCAATGAAGCGCGGGTAAACGGCGGGAGTAACTATGACTCTCTTAAGGTAGCCAAA
TGCCTCGTCATCTAATTAGTGACGCGCATGAATGGATGAACGAGATTCCCACTGTCCCTA
CCTACTATCTAGCGAAACCACAGCCAAGGGAACGGGCTTGGCAGAATCAGCGGGGAAAGA
AGACCCTGTTGAGCTTGACTCTAGTCTGGCACTGTGAAGAGACATGAGAGGTGTAGAATA
AGTGGGAGGTCTCGGCCGCCGGTGAAATACCACTACTCTTATCGTTTTTTCACTTACCCG
GTGAGGCGGGGAGGCGAGCCCCGAGCGGGCTCTCGCTTCTGGCGTCAAGCGTCCGGCGCG
TGCCGGGCGCGACCCGCTCCGGGGACAGTGGCAGGTGGGGAGTTTGACTGGGGCGGTACA
CCTGTCAAACGATAACGCAGGTGTCCTAAGGCGAGCTCAGGGAGGACAGAAACCTCCCGT
GGAGCAGAAGGGCAAAAGCTCGCTTGATCTTGATTTTCAGTATGAATACAGACCGTGAAA
GCGGGGCCTCACGATCCTTCTGACTTTTTGGGTTTTAAGCAGGAGGTGTCAGAAAAGTTA
CCACAGGGATAACTGGCTTGTGGCGGCCAAGCGTTCATAGCGACGTCGCTTTTTGATCCT
TCGATGTCGGCTCTTCCTATCATTGTGAAGCAGAATTCACCAAGCGTTGGATTGTTCACC
CACTAATAGGGAACGTGAGCTGGGTTTAGACCGTCGTGAGACAGGTTAGTTTTACCCTAC
TGATGATGTGTTGTTGCAATAGTAATCCTGCTCAGTACGAGAGGAACCGCAGGTTCAGAC
ATTTGGTGTATGTGCTTGGCTGAGGAGCCAATGGGGCGAAGCTACCATCTGTGGGATTAT
GACTGAACGCCTCTAAGTCAGAATCCCCCCTAGACGGAATGATACCGTAGCGCCGTGGGA
CTTCGATTGGCCTGGGATAGCCTGTCCCCCCGGGGGCAGGTGAGTAGAGCCGTTCGGTAC
TTGGTTGGTGTGCGGCCGGATAAGTGCAGCCACCTCTCCAGAATCGCACCAAAAGTTTGT
GGATAACCTGGTGCTAAATCACTTGTAAACGACCTGATTCTGGGTCAGGGTTTCGTAAGT
AGCAGAGCAGCTCACTCGCTGCGATCTACTGAAAGTCACCCCTCGATCCAACCTTTTGTC
GGGGACGGAAGGCGGCTTCCTCCATTCCTCCTTGGGTTAACCTGGGTTACCAGGTGCCCA
AAAACATTTCAAAAATCAGGCTAAGTCCAGAGGGGGTAACCAGGTGCCCAAAAAGTTTTT
AAAAATCAGGCTAAGTCCAGAGGGTTTCCAGGTGCCCAA
>NODE_682_length_528_cov_46.119320
TAGATAATTGCATTAATGAGAAATTGAACAGGTGTTCCTAATAATCCTTTAGGTGAGTGT
ATATATATAAAGGTTTCTACCAGTTCTAGTGTAATGTTATCCAGTTGAAAAAAAGTAATC
TGTACCTAGGTATTTTCTGCATTTTAGGCAGTTTATTTGAAAAACACATACAAAAAGATC
ATATACAAGACAATAAATAAAAAAGAAGACAGAACAGTTTGGGTTAAGCTATGCAACTTT
TTGCATCATTAGTAATAAATACAGTACAAAATCCACCAAAAGTGAATCTAAAGATTTTCC
ACAATATTCATTGATCCATGTTATTCTTCATTATCATTTAGCTATTGCTTTTCATATTAT
TGATACATACTTCTACTTTGTCTATAAAATACTTCAGCTCATAAAACATTGCGCGGTTAC
AGCAAAACAGCAGTGTGTTGTACAAACATGGCCACTTCCCTTTAGTCACTGGCAGGTTAG
TTTAATCAACGGTTTGTCAGCAGCAAAGAAACATATCTGTAATATTCAAGAAGGTACAGC
CTCATATTAAACACATCTACAGCTACGCCCATGTACACATATGAAAAc
>NODE_683_length_595_cov_33.574791
TGAGGACTAAAGAGTTTGGTCAGCTGTTTTAATTTTCAGCATAAAAAAGTAGTGCCATTC
TGTTATTGTTACGGTCCTGTGTGTGCGTGCGTGTGCGTGTGTGTGCATGTGTGTGTTTGT
TTGTTTGTGTGTGTGTAGTTGGTCTACAGTATGTGTGCATGTATGTTTAGGGGTGGTGGG
TTGGAGGTGCAGAGGGAATTGTAAGAAAATGTATGAAGAACATCCCGGTCTTGCTGCAAC
TTCAAAAGCTTCTCTTCCCCAGGATATTAAGCGACTGTGATGAAAAATTTAGCGAGCGTT
AAATAAGGCGCTTTGAAGTGATCTGTTTTGGCTCAGCAGTCTAAATTTCCGGAGAGAGAG
GGGAAATAGAGGGGAGAGAGGGAAAAGAGATGGGGGAGAGTATACTGAGATAGAGACCTA
TGTGTTTTGTAATTTGGGTAAACTATCCCTTTAAAGCAGTGCTTTTACCAAACGTTCATT
CAGTAGCATTTTCAACCTGTTAAAGCATTGCTATTTTCTTTAACTGTTGCTCATGGATTT
GTAATTTTCCTTTAATATACCCGCCCACGGGCTTAGATGGGAGGGGTGTAATTATTTTAG
GTGTGTCCTTAAAAACATGATTTAAAGTGCTAATTACAGGCAGTGCttgtaaaga
>NODE_685_length_1049_cov_12.036225
ACAAATAATGAATCGACCACACCCCAAAATACAAATGAACCAACCGCTACTTTGTTACAC
AGCGATGCGCACAATAATCCTCAGATACAAGGCTTGTTAACCGAGCTTAGTAGCCCCCAT
TTTTCACACGATCTAGTTGACACTCCTTCGAGCTCTCTGATGCAAACTCAGTGCAGTGAT
GGCGATGTTAGAGTTATACAGCGTAATGCGTTTGACAATGTTGAATTACGACAGTTGATA
AATTTACAAAATACTGGTGAAGTTGGTGATTTTGGCACATTCTACACAAGTATTATGGCA
GGCTTGGATACTTTGATTGTTAGAGCCTCAGACTTTGTACAAGGGCCTGGTGATCGTCTG
CAGATTGAGTTGATTGGTGAATCTCTGATAGATCCCGTACATGTGACCATGAGAGCGGAT
GAATATAATGAACGCACGTTTGGTAATTTACTTGAAAGTGTTATGCAGAGTAATGCCGAG
ATTATGATTGATGAATCACTAGAACTGGTGGTACAAATTGTCAAAAACCGTGAGGGTGGT
GCCCCGCGACGTAAAGCTCAAACATTGTTGATAGATCAGATTATCAATAAAAAAAGAAGA
CATTTATATGTGGCTGTGAATAATGATTCTACGTGTTTTTCTGTTTGTTTGATGGGTATG
TTGAACCCGCAGTACACATATCCCGAGGCCCTGGTTAGTGGTCGTGAGCTACATAAGGGG
GCTGGTTTAGCGTTAGATGAATGTGTGTCATTCACAGATATTGTTCGGTTTGAAGAAATG
ACAGGGTGTAAAATTGTTGTCTTTCACCGAACACGGGATGGTCACTTTACCAAGTTTCAA
AACAGCAAGGAAACCCACCCTAGAACTGTCTTTATGTACTTACACGATAACCATTTCTAC
GGTATCATGAATCTGAAGGGTTTTCTGGGTGTGTCTTATGTTTGTGACTGGTGCTATACC
GGTTTCAACACACGTGGTGATCATGGTTGTAAACATAGCTGTAGTGTCTGTCTTCATGAA
GATTGTCATACCCAACCCCGTAACACAAAGCAGTGCCCTGACTGTAAACGGATATGTTAT
TCAGATTTTTGTTATAGCCAGCATAAACG
>NODE_701_length_356_cov_21.617977
CTCACACACACACACTGACATGAATAGACGTGTACACCCATGCACACTCAAACCAAACCG
GCAGATGTGGGGACACACACACACACCTTTACCTTTAGGCTCTTACATTATCCCTCTGAG
TCAGTCAGTCTGTCTGTCCCACTCTCTCTTCCTCCTCCACCATGTCCAGTACAGCTACAA
CCAGAGAAAGAAATTAGACTAACTTAACCACGCTCCACTTCTCCCTCTCTCTAGCATTTC
CTTCATTTGGCTCATTATCTCTTTCTCCTGTTTCTCTTGCTCTCGTCATGCATTTTTAAA
TGCTCTGAGTTTAGAAAGTGTGGGGGTTTCTTGATGTGTGTGTATTATTTAATGATAAGC
TGAATCAACACACACGCACATTCACACACACACACACACTCATTGCACTCTAAAga
>NODE_702_length_204_cov_8.906863
GGCGCCATGGTTACTGAGTGGCAGGAGTTAACTGCTTCCTGTCCAGGGCCAAAGGTAGGA
GGGAGAAAGAAAATCAAGGGAAGCGGGGCGAGGTTTTCAAGACAGGGAGAGTGAAGCAGG
AGGAGATGATCTTACCATCCGTTTTATCAGAGGCATCATCTTAGTGGCAGAGAGAGGGAA
GGAGAAAGAGAGAAGAGAAAGGGCGGAGTGAGAAGGTGAGAGGACCAAGAAAAGAGGGGA
GAAAAGAAGGGGGAGAGTGGCATa
>NODE_703_length_1019_cov_43.128559
CTTCCTGTTTTCCCTTCTCACTTTCTGTCCTCCATAAGATCCCTAGCGATCAATATGGAT
GAGGGGAAGGACAGGGTTCCACCAAAGGCTCCATGGAGAAACCAACCTGCTTCTCTTCTC
CTCCTCTCGGAGCCACTCATTTGAAGCCTTGAGTAAGATTCATTTAATTAGCTAAGTATC
TGGCTCTCTCAGTGCTCCCGCGCAACTCCCAGACGACTCCTCAACACACATTGCCGCGTG
GAGAGAAGTTGCAATCATAAACACACAACAACAAATGAATGCATCAGGAAAAAAAAAACT
TTTGACAATGACCCCACTTTTCATCTTCAACTTTTTCTCCTTACACCTAGCACTTTTACC
CAGTCTAACGGACAGAGAAATGCTGCACCCCTTATTTCTCTTACAAGGATAATGATTTAC
AAAATGCCTCTCATCAAAGAATTCATTAACAACGAACATTAATTAAAAAATAAATGAGTA
AACATCAATATCAAATCTCAGCACAGTGGAAGTGAATACATTATGCAGAGTAATGATGTT
TGAAAGGGGCTTTAGCACCTCTGTGGGACTCTTTTAAACCCCTTACCTCTTAGGCAGTTG
CTTATTTTGCAACCCTTTGTTGTTAAACAACAAAGAGAATGGGCTCTCATAATGTTATAT
TAATCAGCGGATTAATATTTCAATTTGATTTGCTTTATAGTTGAGGTGCTGTTGGCATTT
CCATTTTCCCTCCATATGTGCAGCGATGTTAAGTGGTATCATTACCATTTTCTACCTGGG
GGTTTGGGAGATAACAGGCTTCAGTGATAGCTCTATTCCAAGGAGGGAGAGGGAGGTTTG
GGGATGGCTCATGCATTTTTAAAGTGCCTGTTTGGTGTGCCTTCACATCCATTCTTCTAT
AATGCAGCAGGCAAACAGCTGAGTCACAGGCTTTCTGCTCGCCACGGGACAGGAAAAAAC
AATAACACCTTAGATTCCAAACCGGGATCCCAAACATATAGAACATCCATGGGAAGGTCA
GAATTATTGGATTTTATTCTGAAATgtagttatcaggatcactcttttgagataatacg
>NODE_704_length_401_cov_15.244389
CATGTTGACAGAGGAACATTTACATGTTGTTGACAGAGGAATGTCTGTATGTTGTTGGCG
GCGGAACGTCCATAATTATGTTGTCCAATGTCCTCGCCTTGAAAAATCACTCATTCACTG
ACCACAGTAATGACCCAGACCACAGTAATGACCCAGACCACAGCTGTTACTCAGTGTCTA
GTATGTTAACAAAACCATCCATTCCTCTTCACTTCTCCCTCCCTGTTTTCCTGCCTCTTT
CCCTCTGACTAAAAAAATCAGCAGATTTTCTTTATTTAAATATAAATGAAGTGGTGTTTT
GTTGTTCCTTTAGGAGAACATGTTTTTTAATCCATTTTGAATGCTTATGGTTCTAATCAG
AACACATCTGAGTTCCAGATTTTGCCAGGAACCCAAAAGTGGTTCTATCTGGAACCTCGT
TTCCCAAAAAGTTGggacgctgcgtaaaatgcaattaaaaa
>NODE_705_length_112_cov_25.508928
TCCAGAGTGGTGAAGAGTCCATCCTCTCTCAAGGAGTGTGGTTCCAGAGCCCAAGCCGTG
TGTAGAGGTGATCCCGATTACCTCTAATCGGAACCTCTCAACCTCACGCACCAACTCAGG
CTCCTTCCCCGCCAGCGAGGTGACATTCCACGTCCCTAGAGCCAGTTTCCGT
>NODE_743_length_511_cov_24.532290
GGAAGTAAATGGGCCAAATGCTTTGTGAGGAGGATATTCTTTCTTCCCCCGCCCCCCTCT
CTCCCCTCATCGCTCTCCCTTTTCTCTCACTGTATACATATATATTTCTAATAACCAGGG
TGACTGACTGACCGAAAGGGAAGACATTCTTCACCATATTTGGGCATATTCAGTCAGAAT
CCCTGTCATCGCTGCTAGGAGCGAGAGGCTTGCAGAGGCCGCTAAAAGCAGGAGCATCGT
CTCCCCTCGGTGTGCCATGCCGGCAGTGATTGAATTTCTCCTCCTTCCTTAAGACGGAAG
TGAAAAGGCCCGAGGATGATGCCTGTGGATGCACTTAAGGTTTTAGTTGCAGGCGTCTCT
GTGCCTGGGCAGATTTTATATGACACATGAAACTAACTACACGGTACTTAGGGCTGGCTG
TAAACCAATCTGAGCCCAGCCGGGAAAACAGGCTCATCAGCAGACTGGCTTGTTTCTGTT
GCATGACAAAAGGACTTGCAAAACCACATCAATTAAAAGTTCATTAAGTTCAGCGCTGGG
AGGATGAGTGGATGCTCTCTATTTACACTCt
>NODE_744_length_571_cov_34.110332
CACAGCCCAGCATCCATCACCAGAGAGAGAGGGAGAGAAGAGAAAGGAAAAGAAAAAGAG
AAGAGCGAGAGAGGAGAAGAGAGAGGAAGAGAGAAGAGACATAGAAGAGAGAGAAGACAG
GCTTTTGGAGACCGCTGTTTGATGCTCTCTGTAGCCTCTCTCCCTCCCTCCATCTACCCC
TTTGCCACTCTCCCTTCCCTCCTGACGCGTGAGCCAGAGTTGAGCAGCAGGTGCCATATT
ACTGTGTACAGAAAAGCAATTAGGAAGCATATTGGATGAATGAGGAGTGCATTAATATTA
GCAAGTGCATTTGTCAGTTGGTTTGATGCAAGTCCTTTTCTTTTCTTTCTGCAACATTAA
GATTGTGGCGCTCATAAATTCTCTGCTTAAACCACCATCTGCTCTCCTGTCAGGCCACAC
TGACATACTCAGGGGAAGGAGAGAGAGTGAGAAAAGGGAGAGAAAGGCATTTATTCTTTC
TTTCTTTCTTTTTTCTTTTTCATGCAGAATGACTCTGTATTAGGATTTATAGAGACGTCG
GGCCACAGGACCTAGTGACAGTCGTCTTAAATTTAGCTCATTGCTTTTGTCCAGATCTAT
ACCTATTGTTACTGACTCACGCACAGAGGCa
>NODE_745_length_139_cov_9.805756
TGTAATACTACGCAACAATGATTTAGCAGCATTCAAACCTGGAATTCTTGTACCTGTCAA
AGCCATGATTAGCATTCTTTTAATCAACTGTATTTGGATAGAGGATATGTCTAGGAAAGT
TCAAAAAAGTAGTTAATGGCAAAATATTTTGATGGTTTTATTCCAATCCCCAAGGGTGTG
AGAGAAATACTGCTGATGA
>NODE_746_length_272_cov_51.580883
CAAAATATTTTGATGGTTTTATTCCAATCCCCAAGGGTGTGAGAGAAATACTGCTGATGA
GATCAGGGAGAGAGAAAAGAGAGGGCAAGTGATCAATAAGAGTGAGTGAGCTGAGCAAAT
GCCATTGTTATTCTGATCTTTCAAAACACACTGAGAACAATCTACATTGTACCTGCAATC
TCCACTCCAAAGTCAGCAGGCAGGCAGCAGTCCTGTGAGCTGCCAGGTTCAGGGCAGGGT
CATGAAGGGATACAGCACCAGCCGGACCTACCACCAATGCTTCCACATTCACTCAATAAA
CATTAGGTTGGTTGGCTGCAGGTGACTTTTGg
>NODE_747_length_439_cov_23.412300
GCTTCCTCCTCTAATACCAATTTAAATCATTCACGGGCCTTCCGCTGCCATTATTCAAAA
GATCATAATAGTTTTCCTTGCGCCCAAAGCACAAAAAAATCAATTATTTCCCCACAAAGA
CTTGAAAGTACTTAGCACAGGGCTTCGACAGAAAGCTGTGGGTTATATCAAATTGAAACT
GCACTCATTACACAGTGCACAATTAGTTACCTCTGGTCTGCAAGGCTCTTTAATTCCGAA
TGGCATATCTGTATTATTACAGAAACAAGCATGCAAATGCTATTGTTGGGGATTTAAAGA
AATCAATAGGACAGTGGTGCGAGCATTTGGTGGGCCGTCACTCAATCTGCTGTGGGGCAG
AGATAAAGGTCTGAATTCAAATTAACGAAAGCAGCCAGTGACATCACAAGTGACACCCAA
AATAAAAGCGACTGCTCCATGATATATGTAATTATTTGGTGCACATTCTCAGTCTTTTTT
TCCTCATCATAGTATATAc
>NODE_748_length_397_cov_14.964736
CAAATTGTTTATATTAAAATGTTATTGAGTTTGTTAACTACATTTTTAAATAAAACATTG
AATTTCTTCCATAACGTATTACAATTTACATTCATTTTTTTTCCATTTAGGCCCTCTTGT
TTTTTGGCATGAGTGTGCCATATAGCATGTGTGATATTGTGTCATGTAGTACAATGTGTG
ATGTGGACATGATATCCTTGCTCATGTAAATCTGACCATTGAATCGTGTTTGCAGGATTA
TCCATGAGGATGGCTTTTCTGGAGATGACGTGAAGCAGTATAAGCCTGTGGTCTACAGCA
ACACAATCCAGTCTCTGGCTGCCATTGTCCGTGCCATGGACACTCTGGGCCTGGAGTACG
GAGACAAGGAGAGAAAAGTGAGTCTTTTTACTCTGCATATACACACGCACACACACGCAG
ACACACACACAAACATTTGTCTTTCTGTTCCTATTGg
>NODE_749_length_178_cov_16.089888
CCTCAACATGGCCACTATGGGAAATATCCTTTTCTTGTATGCTTACTTCCCCTGCTACGT
TAAGCTGAGTAAATGGACTCCTCACCTGCTTTGGAAGTAGTTTGCTAGTTCAGATGCCTC
ATGGTTCAGACTCCGCAGGTGTACAATTAAATTGCCAGAGTTGGTAAACATGGCGCCGCA
CGTTTTGCACTCGTAAATCCGGGGCTTGCGGATTATGTGGCGGGAGACCCTCATGTGg
>NODE_750_length_291_cov_111.594505
GCCGGGGAACCAAGGACGCTCCCAGAAAAAACATACCCCAGTACAGTCGTCCCTCCCCCC
ACCACCCAAACTATGGGGGAGAGAAACATAACGTGACCCTGCCACCACCACCACGTTCTT
CCTTCCTCCCCTCTCCTCATCCTCCGCTCTCTCTATCACAGTCTCTCTCCCTCGCCGTGT
GAAATCACATTTCCATGTGGCTCCCATATCTGTTGCACAGCGAGGTGATTTATCAGGGAT
GCAAAGAGCATGCAGAAACAATCTTTATTACATCCATTTCCTGCTTGTCAGCCGGGATCA
TGTTGGCTGTTCATTAAAGGCACGGCGCAGGTGAGGAGAATGCCTCCCGAT
>NODE_772_length_147_cov_7.129251
CTGAATCTGCAATAGGTAAGCAGCTTGGTGTGAAGAAATCAACTGTGGGAGCAATTATAA
AAAAATGGAAGACATGCAAGACCACTGATAATCTCCCTCGATCCAGGGCTCCACGCAAGA
TCTCACCCTGTGGGGTCAAAATGATCACATGAACGGTGAGCAAAAATCCCGGAACCACAC
AGGGGGACCTAGTGAATGACCTGCAGa
>NODE_815_length_698_cov_29.925501
TATGTACTGTACCTTTGCATGCAAACAAAAGCATTAGGCCAAATCCTGCTGTTTACCATG
CTGCCATCAGCGATCCTGTCTATTGACAAAAGATGAACATTTTCTCTCAAGTAACATAAC
TGCGCTTTTGTTCCCTCGCTACAGAACATTGATGGCGACACACAATAGAAAAGAAAAGAG
CAATCTGGGAAAGAAAGGGACGTCTTAAGTGGTGCAATGGCCCAAACAATTAAGAGGGAG
GTACATGAAAAGGAAAATGGAAAGAGTTCTCTTTTTTCCTCCCTCGCTTTGCATTGTCGA
TTTGAAATCCCTCTCTTTCTCTTCTTGGAGGGCTGCCTGTAATGGAGCTAATCTGCCGTC
GTTTGTCCGAGCCACAGGAGTTTTGTCAATAACAATCAGCGTTTGGAAAGTGTAATTAAG
GCCAAGGCTTTTCATTAGGAGGAAGGGAGGGGGCTGTCTCCTGGGAAAGCTGGGCCAATT
AGAAACTCAGGCACGCGTCGCACGCCGGGTAATTTCAGGGAAAGGAGGGGAGAAAAAAAC
CCAGGACTTCTTTAGATTGGCGAGGGACCTGACTGCTCTTTTGGAGCAAGAGAAGAGAGG
CTTAATGGCATAATAATCAGACTGGGGTACCAGTCCAGGCAGAACAGGACATGTAAGAGG
ACAATGGGACATTTTAGGAGGAAGACAAGGAAGGGGTGAAATCCACAGAAGAACGCTGaa
ggaagagccgagagacggtggtaaataggagccctttg
>NODE_816_length_82_cov_29.939024
GTATGACGTATGTTAGGGTGGGACTTCAGGAGTGACGTATGCATGTCCGGTGACTTTGTG
ATTTATGATTACATTGATGTGTCAGTGTTTGATGTTTTACAACGCCTGATGAGCAAACCA
GACTAGTGTTATAACAGGTGGG
>NODE_817_length_257_cov_24.638132
CCTAACCCTCTGGGTAACATGTCCGGGTGTGAGCGCTTGGTGCCTAGGGGCCAGCAACTG
ATTGATGCAATTCTTCCCGACAGGGAGACATCCACGAGGACTTCTGCACTGTGTGCAGGC
GCAGTGGTCAGTTGCTCATGTGCGACACATGCGCACGCGTCTACCACCTGGACTGCCTGG
CTCCGCCCCTGAAAACCATTCCCAGGGGCATGTGGATCTGTCCCCAGTGTCATGACCAGG
TAACCACAGCCCCCCGTCCCTGCAGCGTCAGCCCAATTCCCCGGGCTACAGCTGGGGTGC
AGTCGCCTCTTTTATCc
>NODE_820_length_61_cov_220.918030
CATCCTTACATTGGCTGCCTGTTAGGGTTAGGGCTGATTTTAAGGTTTTACTCTTAACCT
ATAAATCAATACATGGACTTGCTCCTACTTACCTTGCTGAAATGATCCAGCCATACATAC
C
>NODE_821_length_143_cov_5.097902
ACATTATTCCTCTCTCCTACAGCGTCCATCACAATTACATGAACATGGCCAATTATGCAA
ATTAGGTGATGTCATTTAGCGACTTTTAGGACAGCCAATAGCTACTTTCCTTACAGAGGA
GTTGGCAACACTGGTAAATAGACATTTACCTGCCGTGTGGCTAGTCTCACCCGGCAGGTA
AATGTCTATTTACCAGTGTTGCc
>NODE_827_length_612_cov_61.279411
CGTACCATGGATTGCATTATTGTTAACCCAGCATTTCCTGTGTTGATGTGCTCATGGCAG
TCTTCACTTGGACAGTGTTATTGGTCAAACACACTTGTCTCTAATGTTATTGGTTTGTTT
GCATGTTAGTCATTTAGCAGACGCTCTAGAGACTTAACATGAACATTTAAGGTTACTTGT
CCTGCTCAAGGGCCCGATGGCATTTCCCTCCATGTTTCGAACCGGCGTTAACGCATTTCC
GGGTTTGCCTCCACTTTCAGTGCTGTTTAACTACATGGTGTCCAGTGTCTTAACTTCATC
TCTATCCCCCTCTCTGTCAGTCTCAGGGCTCACCATACTCAATGAGCGGACAGCGCAATG
TCAGAGCGCTCTGGGCAAACTGCAAAGGGGAAGGATGGCAAATCAAAGTATGCGTCTCTC
AACCTGTTTGATACATACAAAGGAAAGAGCCTTGAAGCACAAAAGCCTGTTGGTGAGTAT
TCTCGTTTCCAAGTGTTTGTCCTGTGTGCCTGTGCAGGTCCTTGTGTTGTGATCATAGAC
AATTGGATTTGTGGATACAGGTTATATTGAACACTGTCTTTCAGCCTGTGTTGCATCAAA
TATATCTAGGCTATATCTGCGTTGTAGATCCTGGAGTTAAACTCTTGTTGGATTTGGcca
tttgaatgccgt
>NODE_828_length_168_cov_18.273809
GGAGGTGTACGAGTGTCTCTCTATCCCACCACCCCCTTTTCTTTCTGTCTGTTCGTGGTG
AGGGCTGAGATGGAATTGGCCATCAGGGTCTTAGTCCGTGGGAGCCCCTGGCTCCCTGCC
TCTGTTTCCTCGCCCCAGCTCTTCTCCCTCCCTCGCTCACAGTGGCTCCCCATTGTTTTC
CTTACGTCTTGTTCTGGTAATGACTTTGTGCTCGGGGTTAGCTTAGGc
>NODE_829_length_89_cov_454.808990
CTGTTGACCTCCATACACAGGCAGCCTGCACTTTCCCCACATAGCACAACTCTCCCCTGG
TTACATGAGGCAGGATAGTGCCCTGGCTCTCTTCCCCTATTCAGGCAGCACTGTGCAGGT
CACACTCTGACCTAGAGGACCAAAAAAAA
>NODE_833_length_62_cov_91.645164
GTTGCCTGTATGGGGGACCAGAGCCAGGGCAGTTGACAGGCTGCTGTAGCCAGGAGAGAG
TGTGTGTAATGCGGGGGTCAGGACTGGGTGCCTCTGTATGGAGGTCACCTGGCCCTGGCC
CC
>NODE_835_length_61_cov_23.327869
GGGCCGGTGCAGAGAGGATCGGGCGGCAGTCGAAGGCGGGGGCCTAGACAACCCGATCCC
CGGACACGGAAACTAGCTCTAGGGACGTGGAATGTCACCTCGCTGGCGGGGAAGGAGCCT
g
>NODE_836_length_152_cov_288.072357
TAGGCACAAACAACAGTGAGAGACCTATCCCCGACCCGTAGGCGCAGGGAAACGACCCTC
TCGTTCACCGGGGTAAACTCCAACACATGGCGGCAGAGCTGGGGAGCTATAAGCAAACCC
ACACCAGCCCGCCGCCTCTCACCATGGGCAACTCCAGAGTGGTGAAGAGTCCATCCTCTC
TCAAGGAGTGTGGTTCCAGAGCCCAAGCCGTG
>NODE_854_length_61_cov_32.622952
TAGGCGCAGCCAGGGGCCGGAGGGTGTCAGGTTTGGGGACCACACAATTTCGTCTCTGCT
TTTTGCAGATGATGTTGTCGTGTTGGCCCCTTCTAACCAGGACCTTCAGCATGCGCTGGG
A
>NODE_859_length_191_cov_47.947643
CAAACGTCAGGCCGGCGTCCCCGGACCGGGGAGGTCCAGCAGAGTCACCCGGGCTTTGAA
TGGTCTGAATCGGATACTCCTAGCCCGGGCTGGGGGGCAAAACGTCTCCCAGTGGGACCC
TGTGCTTGTAGCCTATTCTCCTGGCTGTTTTGGGTAACCAGGTCTCCGGCTGGACTTAGT
GCATTTTCCGTCTGGGTAACCAGGTCTCCGGCTGGACTTAGTGCATTTTCCGTTTGGGTA
ACCAGGTCTCC
>NODE_863_length_784_cov_126.664543
GGAGCTTATCTCCTTCCGGAGGACAGAAGCTCGCAGCATTACTGTCGGTCTACGTGGGCC
CCCTCTTTCCTGGAGCGGAGGGGTGGGCTGGGGGGCAGTGTTATGAAGCTGCCTCTGGAA
CATCGGAGTGAGAACCGAGGCTTTCACACTAAAATATTTCTGGGTATCACACCAACGTCT
GCCGACTGCAGCAGGAACATGCGCGCTAATAAAATAACAATCAAAGGAACTCTGAAAGGC
TCCCCCTTTTTTTAGCTTCTTTTATTTTATTTTTTTCCATTCTGCTTTGGCGAAACAACC
AGCAGGCAATTTGCTTCCAGTTGGAGGTTGGGCAGGACAGCAGCCCGGAGCTAACAGGAG
CTTCAAACCATGGCTCTATGTCTCAGTCTGTGTGTGTCTGGTGCAAGAGAGGAGAGGATA
TGGGTTTCCTCCATCTTTCCCAGTCTCTGGCCTAATCAACAAAACAGTCTCAGCTGCCCC
TTCGGATCCCCTGCCAGGGTACCTATCATCTTCTGATCAAATATTAATGTGTGATACTCA
GCTTGCTCACTAATCCAAAGCCAATTAATATTATCTGTCAATTATTTACAGATCCTGAGG
TGCCGAGGCAGGTCCCGGAGGACTACGTCGGCCAGGTTCAGAATGCATAATTGACTTCCT
CTTTCACCCCCCCCTCATTCTTTCTTCCTCTCCCCTCTTTATTTACTTTTCTTTTCCTTT
TTAAGTCTTCCTTTTATGTCTAAATGGTTGTCTTTGCAGTGCTTCGGTATGAATGCTTGC
AGGCAGACGTTGCCCTGACATTAGCTGATATCGGTGGTACAGGAGGCAGATATTGCTTTG
TGTc
>NODE_870_length_254_cov_25.102362
CGACAGGCCGGGAGGAAGGTGCCGCTACTTAGTCCACAATGGCCGCCATTGTAGGGCGAA
GGCTGCAGGGGCCTGCTGGGCCTGCAGGGGCCTGCTTCAGAGGCAGTCTAGACTTTGTGC
CAGCCAGTCAAGGAGCCTCAGGAGAAAATCCCATCAGCCACTGGAGTGAAAGTTAACTAA
GGTAACCTGCTGTGAACCTGATGACAATGTCAAGCCAACATATGGCCCCAAATGTCTATT
GTCGGAACGAAGAGCTTTCTTCCTACTCAAGGAGCTGGAGAGGAGGCGAGGGGGGGCAAG
GAGAGGGGAGAGGg
>NODE_875_length_81_cov_4.629630
TCATAGGTACACTTCAACTGTGAGAGACGGAATCTAAAACAAAAATCCAGAAAATCACAT
ATGATTTTTAAGTAATTAATCTGCATTTTATTGCATGACATAAGTATTTGATACATCAGA
AAAGCAGAACTTAATATTTGg
>NODE_899_length_643_cov_42.027992
CCCATAGGATTCACAGCAAGACAGCCTTTTTAATTCCGAGCAGTGCCTGAGGTCCGGCCA
CCGAAACACTTTGTAGAGCAGTAGAGGGAGGGAATAAGACTGCTGACCCAGTTTGGTGTC
CACTTTGCTGGGTAGGAGCAGGCAGGGGCTCCGCGCACCCCCCTTTGACTCCACCGCTTG
CAAGAGCCCCTCTAATTGTTTCTCTTTGATTTTTTTCAGTATCGAGTGGGTCAGGGCTTT
TAATTCAGCCTCCGTTCCGGCGCTTGTTTTTCCGGTAACCTTCGTCGATTTACCCATACA
GCAACCCCCGGATCCATGCGTTCGTGTATCCGTCTCCCCGTCGCCCTCGACGGGCGCACG
GCTCCTCCAGAGTCGCCGGACGAGCCCCGTTCGTTTGGTCCTAAACATGCGGGACGAAAA
GAGGGTTTCCCGGCTAAAAAACGAGCATGATGTCCGCAAATCATGAAGATTCCGGGATCC
GAGTCCAGGCAACGACAAGCAGCCTGATATAATATTATGGAAAAACTGGGAGTTGGAGAA
GCAGAGAAATTCTGTAGCATACGCCAGTCTTTAATTTTCAGAAAACTAAACCCCACAAAA
GTCAAGGCTCCGGTCGTGATAGTAACCTTCTCTGTAAGGAGAAATGAACCATCACCATAA
CGACATTATAAAACTATAGGTAGGATATATAGTCCTACTAAAa
>NODE_900_length_506_cov_58.577076
CACTCCCCCATGTGATGCAGCCTCTTGACGTCACATTAAAACCACTTTCAAAGCATTGTG
TACTTTTTCCCCCTTCTCCTCTGCTGGTCAAGTGACTCACGAAAAAGCAAGAGGGGTAAA
GTGGTTTCACAGTCAGACATCACTGACTCTCTAACACACACATACGCACACATTCCCTAC
AACACACAGCTTAGAAACACACACACACACACACTCTGTGGGTTGTAAAAGGAGACGTGC
ACTGGGCCTATGTAATTGAGGGGAGGAATGGTTTGCTCTGTCAGACGGACCGGGCCGTCA
GGACGGCTTTGTTTCATGTTTGATTTAATTGTCTCTCCTCTGACAGGCCCATTCATCAAT
GGCTTTAATGGTCAATCAGAGACAGGCTGAGTGAGTGCTCCCATTCTGTTTAGCCATACG
CTGGCACAGGCTTTTATTTCATCAAAATGCCCCTGCCTAATGTACATGCTCACTCACTCC
CAGGGAGAAAGAGAGCGAGAGAGTGGCTGGGGGGGGGGCAAACATAAAGAATGACTGAAA
GGTTTCTGATTTGAGATCAGTGCAAt
>NODE_901_length_148_cov_33.168919
TTATTGCACAGGTGTGCCTTAGGCTGGCCACAATAAAAGGCCACTCTAAAATGTGCAGTT
TCACTGTATTGGGGGGGTCCGGAAACCAGTCAGTATCTGGTGTGACCACCATTTGCCTCA
CGCAGTGCAACACATCTCCTTCGCATAGAGTTGATCAGGTTGTTGATTGTGGCCTGTGGA
ATGTTGGTCCACTCCTCTTCAATGGCTG
>NODE_903_length_663_cov_39.469078
CTTCCCTCCTTCCTTCTTTTCACTAAAACCCTCACCAGCCCTCTTCCAGTTTAATTATTA
ATGATTATTCCTGATTCTGTCTTGTCAGAGAGATGTTACACTCCAAAACAAAGACACACT
TGCACAGAAAAAGGAGGAAAGAAGGGAGACAAAACATTCACCGGATACTGATTTGCATGA
AAATAAGCCTCGGTGTTCAGCAGGCAAAACGTGGATTGAAATGCGGACTTGCCAAGAGCG
TGGTGGTGTAATTAGCATTTGACCAAACAAATGAGCTTCAACAGAGCTATAATTAAGCAG
GCCTGTAATTAAGTGGATGCCCTTTATCATAATGATCATGGTTAAAATTATGTGATGGCT
GCCAGTTGATTATTAATGGTGTAACCCCATACTGCATGCAGCCTGCATTGGAATCAGAGT
GTCACGACTGTCAGGCTAGAGAGCAGCCCTTTGTTTATAAAATACATTAGGGCTCAAATT
AACACACGGTGACAGGGGACTCAAAGACTCTTGTTCTGTTACTTAAGAGAGTTGGGAACT
AACTGCTACAGCTCAGCTACACTTAAAAACAAAAACCTTCACAAGGCACACAACTTCCAG
GTCCTGTCTGTCGGTCTCTGAGGACCTACATAATATTCCAGAGGCCAAAGTCTCAAAAAG
AATTTTTGTATACCCATGGTCCATGCCATCCTGTTGTCACaggaaagggaacttataaat
gtc
>NODE_944_length_61_cov_38.327869
TCAACTGCTTGGAAGGCAGCTATGCTCACCACTATACCACCAATGCACCCTGACCACAGA
AGGACATTTTCAAACACACTTGAACTTTTTATCAATTTCTTCAAAACCGTAGACATTCAC
A
>NODE_999_length_811_cov_15.711468
TCACTCGCTCGTAGTCCCGCCGTGTCCTGGGGTCCGCTCCTGGCACCGGTCCGGCTGGTG
CTGGTCCTCCTTCCGTCCACACTGGGGAAAGCTCCTCCTTCCCGGTTTGGATGAGGTCCG
TTAGCGACCTCCCTGGCTCCTGCGCTGGTGTACACTGACTCCAATGGTACCACGTCTCTC
CTTTGTCCCTCAGGCGGACCGCATGACTCGTTCTCTCCACCACCTGATGAGGACCCGTCC
ACCTTGGCTCCGACCACTTTCGCTTGATGACCTTCAGCAACACCCACTCCGCCTGGGGCA
GGTTCTGGTCCAGCGGGTGCAGGTCCCTCCTTTCTCCGACTCTGTTGGTGAATTCTGAAA
CGAGAGCTCGCAATTCATCAAAATACACTCTGTGATCTTTGGGCCACTTTTCCCCTTCCG
GGACCGCAGGCCCCGCGGCTGGTCCTGGAAACTGTCTCCCCGTCAGCAGCTCGTATGGGG
TGAACCCAGTGGTCTGATTTAACGAGCATCGAATCGTCATGAGTGCCAGTGGCAGTGCAT
CTACCCAGTTCAATTTAGTCTGTGCACATATCTTAGCCAACTTGTTTTTTAAGTTTTGGT
TCATCCTTTCTACCTTTCCCTGGGACTGTGGATGGTACACAGTGCCAAAAGCATGTTTTA
GGCCCAATAAGCTCTCTACCTTCTGTAAATCACTGTTCTTAAAGTGAGTCCCATTGTCTG
ACCTGATTTTCTCTGGGAAGCCGTGTCTGGGAATGTACTGGTTCACTAAACACTTGATCA
CTGTCTGACTGTCCTCCCTTCTTGCCGGCCAGGCTTCTGGCCACCCTGTGAACATGTCCA
CACACACTAACATGTAACGGCACCCCCGTAC
>NODE_1000_length_538_cov_38.362453
GCAGCCAGTCATTCATGCGGTTTTTCCTTGTCTTATTTGTTTGTATTTTTCTCCTCATTA
TTTCCGTTAATATACATAGATGTCTTTTTTTTTTCTTTTACGTGTTTCACACAAAAGAAG
GATAAGTGTGCCTTCCCAAACAATGAGAAATGATCATTTCCATGGAAATCTGTGGTGCTT
TGCAGAGGTTGTGCTGTTTGCGCTGATGTCAATTAAAAGTGGATTAACTGGTACATAATG
ACCTTTAGCAGTAAATTGTGTGTAATGTTGCAAGGCAGGATACAGTATATATCCCAGATG
TCACACATGCCCCCGACGTATGATGGAGCAGATGTCTCAGCCAGTCCAAATGGCCCACAA
AGAACACACTCTTCCAGGCGTGCACACGCACACGCTTGTGCACACCCACACGCTTGTGCT
CAAAGACACACACGCACACACATTTACGGTATACATTTCCGAGCCATGTATACAGGACCG
TGATTGTAAGCTTTGTTTAGAGAGGCACTGTATCCTATGTTCTGTTCATTCGAATGCCTG
AAGCTGAAGATATAGCATGCTTGGATTTATACATTTATCAAATATTTGGATGGCCGtg
>NODE_1003_length_163_cov_5.576687
GCTCTAAGTGGTGCCAGAGTGTTAAGGGAGGAAGAGAGAGCGCTGTTGAACTGATTTGCC
AGATCATCAGGGTTGTTGGGAGCATGTTCCAGGGGTAGTGCAGAGCAAATGGCAGTGGAG
AGATGGAGAGGGTCGACAGCTTTGATATTACGGAAGGAGATTAGACGCTTATCAGTGTTG
TGGGGTATTTTGGAGGAGAAAGAAAAATGTAAAATCTTGTGAt
>NODE_1005_length_67_cov_94.328362
ATGCGAGCGCCTGGTGGCCGGGCCTTCCCCCATGGGGCCCGGCCGGGCTCAGCCCGAACG
GGCGACGTGGGGCCGCCCTCCCGTGGGCTCACCACCCACAGGAGGGACCATAAGGGGCCG
GTGCGAA
>NODE_1007_length_139_cov_7.532374
GAACTTGTTGTTGTGTTCCTCAAACCATTCCTGAACCATTTTTGCTTTGTGGCAGGGCGC
ATTATCCTGCTGAAAGAGGCCAATGCCATCAGGGAATACCGTTGCCATGAAAGGGTGCAC
ATGGTCTGCAACAATGCTTAGGTAGGTGGTACGTGTCAAAGTAACATCCACATGAATGGC
AGGACCCAAGGTTTCCCAG
>NODE_1017_length_107_cov_12.317757
TAATGAATACATGAACTACTTTGATGAAAAGATCGTCACCATTAGAAAACAAATAACTGA
CTCCTTAAATAGTTATGGTCCTCAAAATCTCAGTTGTCCAAAAAATTTCCTGAACCTCCC
TGACCAGGTGTCAATGGGGACACTTGAATTTTTTGATACCGTATCGC
>NODE_1023_length_135_cov_36.799999
TTTCTTTTAATTGTGATGATTATAACTGACAACTAATGAAAATCCCAAATTCAGTATCTC
CGAAAATTTGAATATTACTTAAGACCAATACAAAAAAAATATTTTTAGAAATGTTGGCCA
ACTGAAAAGTATGAACATGAAAAGTATGAGCATGTACAGCACTCAATACTTAGTTGGGGC
TCCTTTTGCCTGAAT
>NODE_1035_length_182_cov_91.560440
GACAATACTAGAGCACTTAAGCAAGCCTCCAGAAAATTGGAGCGAAAGTGGCGCTCCACC
AAGTTGGAAGTATTTAGACTAGCCTGGATAGACAGTACAGTACAATACCGAAAATCACTC
ACGTCTGCTCGATCAGCTTATTTCTCCAACCTGATTGAGGCGAACAAAAACAATCCAAAA
TTTCTCTTTGATACAGTTGCAAAGTTAACAAAAAAGCAAAGCTTAGCATGTGAAGTGGGT
CT
>NODE_1036_length_492_cov_31.040651
AGATGCAGAGGAGGGAGGAGGAGAGAGATGCAGAGGAGGGAGGAGGAGAGAGATGAAGAG
GGGAGAAGGGAGAGAGGGGAGGAGAGAGGGAGAGAATAGATTGGTGAGGAAAAAAGGCAA
AAGTGGGGTGATGCTTTCTTCTGGGTCCTGCTATGTTTCCCATTATGTAAGCCCTGGTCA
CCGGCAGCATGCCAGCAGGCAAAATAAAAGAGTCTCTCTGGCTTGGCACGGCTCGTATTT
TCCTATCCTCGGTGCGGGGTCAGGGAGGGGTCATGCAGCTGGATGGGGCGCTGGGGGATT
GTGGGGTCTGGGCCAGCCTCCAAAACCCAAAAGGCCCTGGGTTCAAGTACCAGCTGAAAG
CAATCAGGGGGAAATCTGGGAGTGTCACAGCTGCTCTCAGCGGCGCTGTTCTGCGGCTCA
ACCCTCTTTCTCACTCACTCCATTTCTCCCTCTCTCTCTTTCACTCACTCCATTTCTCCC
TCTCTCTCTCTCTTTCACTCCATTTCTACCTCTCTCTCATTCACTCCATTTCTCTCTCTC
GCTCACTTCATt
>NODE_1040_length_528_cov_69.715912
GTGGCGTGTCATTTTGGGCATGGTGTTGCTCAACATCAAGAGAAATCGATGCCGGCTCCA
CAGGGGCAGAGGGGCCCTCAATGAAAGGAGGAGAGAGAGGAGCTTCGTTTTCTCTCTCTG
GGTCTGTTTGAACTCATTTTCTTTTCCTGGGCGGTTGGCCCCTGTGCCCAGCCCCTCAGG
CGTCTCCTTCTCAGCAGGCCCTGACAGCTTGACACATTGACAGCTGCCACTGAATGACAA
CTGATTTGTACAAATTTCAAGCCTTATAAATCTACCTGTCACAACAACAGCATAAAAGAG
CTTGGACCCAGCAGGTAATTCAGGGAATGAAAAAAATAAAAAACCTCTCTTCCTAGTCTC
TCCCTCCACCTCCCTTTTCCCCTCCCTCCACCTCCCTTTTCTTCAACTACTTACAGAGTT
GTCTAAGACGGGGAGATACCGAGAGGTTAGGGGGAGGAGAGAAAGAAAGAGAAGGAAGAA
AGAAGGGATTGAAAGGGGGAGTGAGAAAGAAGAACAAATGGTTCCTCCTGTCAAAAAGCT
CCCTCCATCTAGTTAGTCATCATCCCCTCCTTAGGTAAACTTTGAATa
>NODE_1044_length_595_cov_19.934454
CACCAAGTACACCTTTGTGCATTTTACAAGTAAGCTTAATTGTCTCACTAGTCATCTCAA
GTACCTGCTGTGGATCAACCAAGTACCCCCAGGGGTCCTAGTACCCCTGGTTGGGAACCA
CTGGAGCAAATGGTTTGCACTAGCCCCTTTCTGGCTCTCGTTACAGCCCAGTTTATTATG
CCAGGAAAGGGTGCAGAAAACAAATTAGTCAAAAGGAAGAAAAAAGAAGCTTGGGTATTG
ATTGGAGCTCTTTTCATGCAAGAGAGGAGAAGAGAAAATATTAGGCCATAAAAAAGGAAA
CAAGGACATAAAGCCATTACCAACTTGGCTTAATTGATCCCACTTCCCATAACAAATAAA
TCGAGCGGAAAATGGCAGATGGCTTTGATGAATTTCATAAAAAAGGCTTGTCAGCAAGCC
CCCTGCTCAGCCCGGGCTACTCACCCATTACAACACAAAAGTCGGTGTAAAAATTGCATC
CCATTCTCTACTGTATATAGTACACCACTCTAGATCAGGGACCACAGAGCTCTTGACAGA
TCTAGTTCACTATCTAGGGAATAGCGTGCCGTTTGGGACGGGAAAACAAAACTGGCTTCA
CAGATCCATttactctaatgatcatgttgctaattataactacttagcataacta
>NODE_1075_length_311_cov_5.816720
CGCTGCCAAAGTTTCTTTGGAAAATCTGATTCATTGTATAATTGAGAAAACAAAGTTTAC
GTTTGCTGAATGAACAACTGCACATAGCTAGCATAACTGTGTGGATTATTCATCTCCCCA
TTCTCCCGACGGAGCGCGCCGAAAACGGTGCGTCTATCTGCGACCTACTCTCCGCGATAT
GTCAAAAACTCACAAATCCAAATGTCATCAAATTTCATCTTTCCCAGTGTCATAAAGAGC
TGTGCTTTGGATATGTTCATCGGGGGTGGGCCTAGTCTACCTGATACCATCCATAGCCTC
CTGCATCCACGGGAAGTCACCTGTGACCCCCGAAATGTGTTACAACGTCCTCCCATAGTC
AATACATTGCC
>NODE_1076_length_270_cov_36.248150
CCCCCGCCGGCCCCGGGGCCGACCCGGAGGACGCCGTGCAGGACGATCAGGGCGCCGACG
ATGGAAGTCGGCGAGGAGCTCCGGATCAAGAACATCCACCGCCGGCACCCAGCAACGCTC
CTCCGGGCCGTACCCCTCCCACTCCACCAGGTACTGCAGGCCCCTCCCCCGGCGCCTCGA
GTCGAGGATGGAACGGACAGAGTACGCCGGGCCCCCCTCGATGTCCAGAGGGGGCGGAGG
GACCTCCCGCACCTCAGACTGCTGGAGGGGACCAGCCACCACCGGCCTGAGGAGAGACAC
ATGGAACGAGGCATTAATCCTGTAATCAGG
>NODE_1077_length_260_cov_10.376923
GAGAATTTTGCTTAGGTGTTGTTGCCTGAGGGAAGTCATAGTGAACATCTGTGAATTTAC
ATACGCCACTACACTGTGTGTTGTGAGTATCTGAAGGTGATGCCCCATCACTATGTGTGC
GCATTTTTGAATGAGTCTCGCTACTCCCGCTGCATGCTGTGTGCAGGTGGGGTGCCTTTT
TTCGGTTTTGTCAAATCCTACGCTTATGTACATAAGGATGTTCCTATCTCCCCCTTTTTT
CTGAAACAGGACCCCGTTCATGACTTGTCCTGTTTCAGAAACATCTAGAAAAAAGGGTTT
TGTGTAGTCGGGTATGGCCA
>NODE_1103_length_566_cov_48.452297
GGTTACTTTCTCACGAGTAAACAGAAAAAAAAAACTCAGTCTACACAGAACAAGATTTTC
TGTTCTACCCATACTCATAGCTTATGTCTTTGTGTATCTGTGAGCATTTGTTTTTGGTCT
GCAAATGTACTCAATTTGCGTTTCCTGAGAATAGGAACATACATTTATCTTGTGTCTTTT
ATGTATGTGTTTGTGCGCGCGCGCATTTACCTGCTGTCCGGGCTTGATTGGTGACAGCGT
GATTCCCTGGGTGTTGATGACCGGTAGGATCTGATTGCCGATCACCGTGGCGATGATCTG
GCCCTGGGCGTTGGTCAGAAGCTGAGGTGTAATTGGCTGGACCTGCAGCGCAGGGTTTCC
GCCCCCTGATTGGCTTGAGGGCCCCCCAGAGTTTGGCATCAGTGGGATGGTTCCAATTAT
CTACAAAGAAGAGGTGAGAGGAAATGAAATCAGATGGGTGGTTCCAGCCCTCATGTCAGC
AGGAGCAGGAGGGAGAACATCATTAGGGCACATTGTTCCTATGATTTACAGCAACAGAAG
TTAGGAAGCGCTTTTCCCGATTCTATTGGAACTCCCACCCAGTACTGCCAAGGCACGTGT
GTCGATGGAGAACCATCGGCGCTACa
>NODE_1119_length_206_cov_14.834951
AACTGTTTATAGAACCTGGTGGTTTTCTGGTGGTATTCTGGCATTCTGTTCCATAAATAA
CAGTATAAAGCCTGAAAACAACACTGCAGATAGAGCCACAGAGCCTGTTGAGCAGGAAGA
TCAGTCTCAGTCCTCCCTGGCTGTTTTGCTAGAAATATGGATTGGATCACAGTTGTGTGA
GAGAGGGGTGTGGGGTGCCTTTGTTGTGACTGCCCAGACCTAACGAGGGCACCGCTCCAT
CCCGCTCCGGGCCAGCCTGCACCACC
>NODE_1120_length_61_cov_56.918034
TGACTGCCCAGACCTAACGAGGGCACCGCTCCATCCCGCTCCGGGCCAGCCTGCACCACC
GCATCCCAGGATCAGATCAGATGGATGATCAAACACTAATCATTCCCTCTCTGCCCATCC
A
>NODE_1173_length_403_cov_12.213400
GATAGAGAGAGAAACAAGTAGTGGGAGAGAGTGAGAGTGAGCGAAGGAGTGGTCTGAGAG
AAGAGTTGAAAGATGTTCCAGTAGACTAGGCTTGAACAATGGAGAAGACAGCTGTCATAC
AGGACTACAGAAACCTGGACAAATGACCAGCCATTCAGATCAGTCCAGAGGGGTGCACAC
GTTGGGTACTAGGAGGAAACCAAGGAAGACTAAGAGGAGACAGGACCCACCTGGTGCTGA
GAATGTGTGTTCCGCTCTCCCCCCTCTACCCCTCTAAGTACAGTATTTCCTTCTGGAGCA
CCTGAAAGTCACAAACCTGGAGTTCCCCAAGGAGGGTTCCAAGCTCAGTAATTCACAGAA
ACCATAATGCCCTTTCATATGTAAGTGGAAGTGTATCTATACAATTGGATGGTCTTTCCT
TGAGGTTCTAATTCATCCATTACCAATTTACTGTTAATAATTc
>NODE_1174_length_520_cov_42.248077
CTTCGAAAATACAAAGAGAAAACGCATCCAGAGGAAAGCTTTGACTCCTTTTTGTGAACA
GATGGGTATGCGCCACAGAGAGAAGTCAACTGTAGCCGGCTAATGCTACATCTTTGACTG
CATTCTCAGTTGATGTAATGGGTTTATATTGTGTATTGCACGTCCCCGGAGCAGAGAATG
GGAAAAACGATTTCCCTGTGGAATGGAAGGGTTTTCAAGAGGCAGGCAGATGGAGAAAAC
ACTGTTGACATTAAACTGTTCCTCTTTTAAGGAATTGTTGTGACAAGGTGGAGCTCCAAT
CACTCGGAATAGCAGCTGGGTAGCTACTGTTTACAAAGAGGCCTAAAGCATTGTTTGTTT
CCATCAAAATGGAGGCAACTATTTTCTATCTCTCTCTCTCTCTCTTGTAGGTGCTTTTGG
AATTAGATTTTTCCTTCATGTCTGTTGTCATTAGAATAATATCTTAACACTACTGTAAAT
TCAACAATATACTGTAGCATTTGAGTACTATTACCAATAATATACTACCATGCTGCATAA
CTGTTTTAATTAGATTACTGCTTGAATTTCTGTATGGTGc
>NODE_1175_length_318_cov_5.349057
GGCAGGTCCGCCATTGGCACCCCGTTCTCTTCACAGATGAGAGCAGTTCACATTGAGCAC
ATGTGACAGACGTGACAGAGTCTGGAGACACCGTGGTGAACGTTATGCTGCCTGCAACAT
CATCCGGCATGACCGGTTTGGTGGTGGGTCAGTGATGGTCTGGGGAGGCAAATCCTTGGA
GGGTCACACAGACCTCCACGTGCTAGCCAACGGTACCCTGACTGCTGTTAGGTACCGGGA
TGAAATCCTCAGACCCATCATCAGACCTTACACTGGTGCAGTGGGCCCTGGGTTCCTCCT
GGTGCAGGACAATGCCCAGCCTCATGTGGCCAGAGTGTGTAGGCAGTTCCTGGATGACGA
AGGCATTGATGCCATTGA
>NODE_1176_length_216_cov_22.027779
CTGCAGGCAGAAGAAGCGAGTGGAATGTTGCTGTTGGTGTTTCACATTCCTCCCTCACTT
TTTCTCTCTCAGTCCCACTCATGCTTTCTCCCTCTCTCCCTTTTCTCATACAATCACTTT
CCCAGTGGAACACTGGCTGTGGGCTCCCTATTGTGTCAACCAGATGATGCTTTTTTCTCT
TGTGCTGTATTAGGTATTATCCCTTGAGAGGGAAGCGGCAACCCCTTTTTGTGGCACACG
ACAtaacgcttcctctattgcgtgggtccatggctg
>NODE_1177_length_120_cov_4.791667
TAGAGGTCTGTCATTTTTATCATAGGTACACTTCAACTGTGAGAGACGGAATCTAAAACA
TAAATCCAGAAAATCACATTGTATGATTTTTAAATAATTAATTTGCATTTTATTGCATGG
CATAAGTATTTGATCACCTACCAACCAGTAAGAATTCCATCTCTCACAGACCTGTTAGTT
>NODE_1194_length_625_cov_29.158400
TACATGCTTCAATGGAATGTGCTTGTAATGATAAATTATTTTGGTTGTGAATCCAGCGTG
GACCTGAGTTCAGTCGGAGGGAGCAGAATGACTCTTAGAACAATTGCAGGTGCGTGTCCC
AAGTGGCTCTATATTCCCTATGTAGTGTCCAACCTTTTCCGGGGCCCACAGGGTTTTGGT
TAAAAGTTTGCGCCCTACATAGGGAATAGGTTGGCATTTGGGCCCCCTCCAGAGGCTGTG
GCCATTAGTCAATACATTACAGTCTAATTAGTTTCTGCTTCTGTGGCTCTATTTGAAGCG
CTTCGCACAGGTGTAATGAAAATTTATTGGAGCTGTTGATCCGGAGAAGAAAAGAAAGTT
GAAGATTTAGTAGAGTGAGATTAGAATGCAGGGTTTCCATCTGGCGCTTGCGGGGACAGG
TAAAGTTAGCTATGATGACCATTCAAAGGATTAGGCTGTACGTGTATGCGTGTGTGTGTC
TGTGTGCGTGCGTGCGTGTCTGTCTGTGTGTGTGTGTGTGAGTGTGTGTCTGTGTGTGTG
TGTGCGTGTATAGCAAGCATTGTTAACATGCCGATTAGCTGCTAGCTATAAATATTTTAC
TTTCTTCCGATACTTAATGCTTAATATGAGGCCTTATTTGGAAATCATGAAATGAAATGG
TTGAGTACTCTTAACAAGACCTTGc
>NODE_1206_length_61_cov_5.213115
GACCAGGTTTGCACACACTGCAGCAGGGATTTTGGCCCACTCCTCCATACAGACCTTCTC
AAGATCCTTCAGGTTTCGGGGCTGTCGCTGGGCAATACGGACTTTCAGCTCCCTCCAAAT
a
>NODE_1207_length_431_cov_28.148493
GTGAGGTGTAGAGGGCTATTAGGGTGCCCTTGTCTGCAGAGAAGGGGTGAAGGGTCAGAG
GTTAGAGGAGTGACTTGGCAGAGGTTAGATGAATGACTTGGCAGAGGTCAGAGGAGTGAC
TTTGCAGAGGTCAGAGGAGTGACTTGGCAGTTAACAGCTTATAGAAGATTCATGACTCTC
TGAATATGTAGATCACTTCCCCATGATTAGCCATACCCAGACTTCTCTCTGCCCTTGTGT
CCATCTCTGCAAAGACAGGAAAGGGAGAAAGAGACGAGAGGGAGGGAGAGAGGAGCGGTG
GAGAGGGGGATTAAGGGGAGAGATGGGTGGTATAAAGAGGGGGGAAGAGAGAGATGGAAG
GGAAAGAAAAAGGGAGGGAGGGAGAGAAGATGGACAAACAGATTGAAGGAGACGGGGTGA
GATGAAGCTAAGTGGAGGAAGATATGGGGGAGAATTAAAGGGGATATGGGGGGTAGCGCT
GGAAAACACAg
>NODE_1213_length_132_cov_5.575758
GGAAGCATAAGCGATTGTGAATCAATGTCATTGGCTTTGGTGCAAATGAAAGTGACAACA
GGTGCACTGGAGAGGCAACAGCAAGACAACCCCCTAAAAGGGAATGGTTTTGCAGGTGAC
AGACAATTAGATGACAAAGGCATTGATGCCAATGACTGGCCCTCACGTTCCCCAGACCTA
AATCAAATTGAg
>NODE_1241_length_798_cov_27.566416
CTTGGGAATGTATAGGCTGGTTAGAGACCCCTGTTTCAGGTAGATTTGTAAAACAAAGAT
AAACATTGAAGCAGCATGTTTCCAAACCTCTTCCTAAGTGGAGCTAAAGCAGCAGTTTGG
TTTGTGGATGTTGGAGGGGCTGGGAATCTGTCCTGACCATATTCAACACTGAATCTTCAC
AGACAAAGAGGGCCCGCCACACCACATCACGGGCGCCCGCCGATGGCTGAGCCCCTGACA
AAGCTGTTAATGTTCTGCAAAGAATGTGCAAATTGCAGAAACGAGTCCAAGTGTGGCCAG
AAAACACTTCTGGTACTTAGAACCAGTGATGGAACAAATTTGGTCAAATTGGTAAAGTGC
CCAAAGGGAGGAGGGAGATGTTCCACAGAAAACCAATTCCAAGCTTGGGTGAGCTCGGGA
TTGTTTGGAAACTCTCCAATATGGGGGCCTGCATTGAATTCAGCGCCAGGCAGAGACTGT
TAAATAAGATTAGAATATGGACCAGGAGAGCAGGACAGGTACCACACAGCTAGGACGGTT
CATATAACGTTGCTTTGTAGTTACATTGTAGCAATGAACATAGGCCTCAGAGCAACATTA
GTAAAATACTGCATTTGGTAGCATGTAGGCTCATTCAGTGACCAGTCATGGGTGATATAG
ATGTGGCTTCTGCTTTGTTTGGTCTGTTTGGAAAGCATCCTGTTTCCTGCTTTGATTTAT
TCCTGGTAGCACCAATTAAGCACAACCCATTCCTTCAGGAGATGAAGAGTTGCTGATGGA
TCTGTCATGGGATTGCCTGATCAAAGAGCAAAGAGAAAGAAAGGGAGAGAGAGGGAGTGA
AAGAGAGGAAGATTGAAa
>NODE_1242_length_372_cov_32.655914
GTTTGCAGCATTTTGTCGAGTGCAAACCCACCGGAATTTTGAGTGTCAGTGAGATTTCTG
AAAATTGTCAAAAAGCCTGTGTTCCCAATTGAACACAACACCGAGAGCAGAGTACATTTC
CAGGAACAGGGATGGCTAGGCCTACTCTATGTTTGGATTATTTCTTGTCTGCAATGCAAT
TCAACCTCGTCTTGTTTGTATAAAACACATGACCCCGACGTGATTTGAACACGCAACCTT
CTGATCTGGAGTCAGACGCGCTACCGTTGCGCCACGAGGTCCTATAAGGAAAGGCCCTGG
GTTTTTTGGCACGACACTTTAGCATGACTCTACATACATTTTCTGACCCTCAGAACAGAG
AATCAGTGATTTTGTGACTGTTTGAAGTGGGTATTTCCTGCGACACAACGTGACGAAGGC
CGACTGCACAGA
>NODE_1243_length_61_cov_11.950820
TGTGACTGTTTGAAGTGGGTATTTCCTGCGACACAACGTGACGAAGGCCGACTGCACAGA
ACCTGGATAGCTCAGTCGGTAGAGCATCAGACTTTTAATCTGAGGGTCCAGGGTTCAAGT
C
>NODE_1258_length_659_cov_49.336876
CCTCTGGGTCCAACTTACAAAACATCCCCCAGCACCAGAGAGCAAGATGAGTTTTGATGC
TGGCTGCCCTCCTTGGCCCCGCCCACACATCACCCCTCCCCCAGCCCCTGAAGCCTGGTG
CGTTTGTGTAGGGAAGATTAAGCTGCTCTGACGAAGCTGTGTTTACAAATATGCAGGCAG
AGAAACAGGCCAAGCGGCGCTGAATAGGAATAGAATACAAATTGCTTTTTTATCTCTCCC
AGGGCCAGGGCCAGAGAAAATGTGTTTGCGATTGTTGCTCCTCCGCCTGTGAAGGATAAA
GCCTCAGCACTGGGTTAGGGCTGGCTGTTAGCATTCACCCTAGCCTCTCTCCTTCTGTCC
CTGTTCGCTTCTTTCTTCTTCTTTCTTCTTCTTTCTTATTTTTTCTTCCTTTTCTTCTCC
TTTTCGTCCTCCTTCTCCTTTCCATACTCCCTCCCCCTTGCTGTTCCTGGTAGGGAGTTG
TTTTGCTGTTTCCTTGGTAATCAACTCTCCTTCTCTCCTTCTTCTCTCTTCTCCCTAATG
TCTACTCTTCCTTTTTCTACTGTATACAGTGTTTTTACCTCCATCTCCCTCGCTCCCTCA
GTCATTTATTTCTGACTCACTCCCCTCCTGATTTCTAGAAGCAGGTCTCCCTTAACTCTT
CTCTCGCCCCTATTTCCTCCCTGTCTTCGGCTCTTTCTGCCTTTGTTTCTTCATCTGTc
>NODE_1259_length_466_cov_21.186695
GAAAAGAAACCTTTAAACAAAGCGTTTACTCCCACACCGCCTCAAGTCTTAAGAAATAGC
GTAAACTGTAGTTTTCCAGGTTTGTTTTTTGAAGACGTAGCCTACTCTCCAGTGGCTTGC
ACACCATCTAGTGAGGAAATGCGATGTAAAATGGGAGCAGAGCAGACAACCCCCAGGCTC
TGATCCTGTTGCCATGCGGCCGTTTCCCAGGCAACCTGTTCCAGTGGTTCGTGATAAGGC
AGTTGAATTGTTGGGTATTGATAAAATCCGATACAATAGCAAATAAATATATCGACTGGA
GAATCATCCTAACCATATGGGGAAATTAACAATACACTTTACACGTGTGCTATTTTGTTA
TTAAATATGCAAATATTTAAAGCACTATACTTTTCCATTAGAAGGGACGAGTACAGGTGT
GGTGTGATCAAGACTAATTGTGAAGGGTTGACTCCAAAGTAATTGATTCCTCGACTCCTA
TTCGTTCTACTAATTTCAGGGAGAATAAGCTTTGCCAGAGTACAGa
>NODE_1262_length_163_cov_83.079758
GTGTCGTAACACGCTCCGTCCCTGTGCCTTCTTCTCCCAGAAGCTCAGTGCGGCGGAGCG
GAACTACGACATAGGTGATCGTGAGCTGCTGGCCGTGGTTCGAGCTCTGTCGGCGTGGAG
GCACTGGTTAGAGGGGGCTAAACACCCTTTCCTCGTCTGGACTGACCACCGGAACCTGGA
GTACATGCGGGCAGCGAGGAGGCTGACCCCTCGCCAGGCAAGG
>NODE_1263_length_395_cov_41.197468
ACACATCTGTCTGGACACAGGTATATTTTAACCAGCCCGTGTTGACAGTGTTGACTATTA
GCCGGCAAATAAATTATTCAGCACTTACAAGGGAGGAAAAAATGAGAAATCTCCCCGACC
CACCCACCCACCGACCAGCCTATGACTTGACAAAGCCAACGTAGGGATGGTGGGGGGGGG
GGAGCAGAGGAAAGAGGCAGTCATTTTTTGTTCAATTACAAAAGGCAAATATTTATTATT
TATAAGTACTTTCCTTGTATGGGCTTAAATGTTATTTATGGACCTGTTGCATAGTGATTT
CCAATGTAACTCATTATTTTTAGCCGGAGGGTGTTGTAAAGGAGCAAGGATATATTTAAT
GACACTCTGCTAGTCGGTGCAATTACAGTGTAATCATTATGTAAAATGTGCTATTAATTA
AAGCAATTTCTAGGCTAGGGAACATTCGTTTCTGC
>NODE_1265_length_179_cov_89.005585
AAAAAAATAATGAGATCATTTACACCTCATTAACGGGGGAATGTAATGTCTGTGCATTCA
TCATAATGATTGCTTATCATTTCACTTTGCAATATTATCTCCTCTAATGAAACTGTTCAC
ACAACTGCCAAGAGGGTCTTAATTGGTCGTGTGAAATCACAGAGAACCCGGCAGCTTGCC
TCTACGTGTGTGAAGTTCTAATTTGCACGGGGGCGGGGTGTGTGTGTTGAGGGGTgggg
>NODE_1278_length_238_cov_15.592437
ATTTCTCAACACGCCCAAAATGTTGACATGGAGATTCATAATACTGTAACAAAATGTCAC
TTTACATATTGTACTGTAAGTTTACTGTAAAAAAATACTAAAACAAAAAAACTAGACATT
GTCTCTTCGCCTAGCTGGATCTGGCCAGAGAATTTCATCAACATCGCAGGCAATGTTGTC
ATTAGCAAGACACCTTGGAAAGAAACGTCTTGAATGACGAATCCATCCTTGCATTGCTGC
TACCTCCATCTGGTCACAGGCCTCCTCCATGGCTTGGATGAGGGGTACCTCAGCCTGG
>NODE_1279_length_126_cov_4.928571
CTGACAAATGAGATCCGTGCAACACTGGTTGACCACGTTGTCCACCACGGCCCGACGCTG
AGGGAGGCTGGACTGCGAGTACAGCCAAATCTAAGCCCATACACAGTGGCAAGTGTGATA
AGAACATTTCGACTGAAAAATAGGTATTGTATCTCGACATGGCGGTGGAAGGTATATGAT
CTCCGt
>NODE_1317_length_224_cov_3.084821
CATCTGGCTGCCCTGCACAGCCACCTTCGCAGCCACAAGGGACGGACGTCCAACCAGTCA
TCCCTCAACACTGAGGGCGACTGGCTCTCCTCGGAACCCCTGACACTCGACTCTCAGAAT
AGCTATGTGCAGGAGGGGAGTGGCGCCACCACTCCCATCTCCCTCCCTGGCAATCTCGGT
GACGCTGCTCACTTTGTCCCTGACGGCGGCCACAGCAGCGGTTTGGATTCGCTGGAGTTC
CATGATCGATTCGATGGCTCCCTCGCCCAGAGCAACtccgggca
>NODE_1319_length_61_cov_4.885246
AATATAGCTTTTTGGTCTAAACTCCACTCACCGTGTTTGGAGGAAGAAGAAGGATGAGTA
TAACCCCAAGAACACCATCCCAACTGTGAAGCATGGAGGTGGAAACATCATTCTTTGGGG
A
>NODE_1322_length_92_cov_3.815217
ACAAGGCTGGGATGGGCTACAGGACAATAGGCAAGCAGCTTGGTGAGAAGGCAACAACTG
ATGGCGCAATTATTAGAAAATGGAAGAAGTTGAAGATGACGGTCAGTCTCCCTCGGTCTG
GGGCTCCATGCAAGATCTCACCTCATGGGGCA
>NODE_1329_length_166_cov_4.650602
CAAATATCAGTCTCATGTTATTGTGGTGTTCAGTACAGTACCTAATTTTTCACTCTTTCC
CCCATTCATTCTTTCCTTTACATGGGTCAGTCGTCCTGGTCCGTTAGCAGAAAAACAGCC
CCAAAGCATGATGTTTCCACCACTATTTTTGCTCACCGTTCTTGTGATAATTTTGTCCCC
ACGAGGTGAGATCTTGCGTGGAGCCCCGGATCGAGGGAGATTATCa
>NODE_1330_length_357_cov_11.397759
CTGCGACTCGGTTAAGGGTATTTTACCGCGCCTTAGATTAAGCGCTATTTCACAGAGTGA
TAGAATGAGGTCGGTGTATGCTGATTCTAAAATAACTTTTCGTTGACTTGCCGGTGCCTT
AAATATCATTTTCAAAAGTGGTAAATTTCTACGAATGCGTTTAGACATGATCAAACTTTC
TTAGGAACGTACACGACAGGCCAATCCCCTGAAAATAACCCTGTTCTCAGACGGTAGTCT
TCTGGTGTTGTAGCTTTAAAGTCAATAAGTAAATAACCAAAAGGCGGATGTGTTGCATCT
TTAAAACTCTCCATGAAGAATCGAGAAAGACCGGGGTATATCTGTCTGCCTAAAATACTA
ATCTGCTGATTGTCGCGGGGGTTTTTAAACAAGATGAGGTAGTTTGTGTTCAAGTTa
>NODE_1374_length_353_cov_15.249291
TTTCTTTCTTTCTTTCTTTCTTTCTTTCTTTGTGTTGCTCCATATTGTTCCTTTTCCACA
CAATATCAGCCCAAAGAGTACTCTTTTAGAACATATGATCATGCGATTGAAAGAACCTCA
ACACCTGAGTGTGCTTCCTAGATGGGAATCAGCTGTGATTTATATATTTGCATAACTTCA
ATAAGCTGTTTCTCATTAGCAATGGAATAAGATACAGGGAATATATTTGTGTTTCAATTC
ACAATATAAACAGCTGTTTACCTTGACTTTAGCCTGTAAGGTTAGGTTTAGAACATGGTG
TTATCTGTTCTGACATACAGTGTGAAAGCATTTGTAAATTTGACTGTAAAATTACATTGT
TTTGGTCTTGGTTGAGCTTGTGTGTAAAAGAAGTTCAAGCATTTTAaatttgt
>NODE_1381_length_493_cov_47.344826
GCTACATATACACTACTCTCTGTTGAGAGTTTCTTAAGTAGTCCACATAGTCCACATTTC
CAGCTGTGTAGCCTATATTAACACTAGTACAAAATCGAAAGCATTACTACCTATCTATTT
CTTGGTAATCATTGCTTCTACGACTGTGTTTCAGTGTTACTTACCATTTTCCCCTACGCT
GTCCTGGAGATAGAAGTGTCTTAATATCCACTCACTCCAACAGATGCTGGTAGGTAATGT
GTCTTGTTTGAAGTCATCATATGAGAACTTCTGCTGTGCTCAGTAGATCGCCCACCACTT
CGGTGACTTATGAATCTAATAACCCTTTGCAATATCCGCGTGCTTAAACTCTCTTACACC
TTGGTGGTTCTGCAGTTAAGGACAAACAAACAACCGCGATTTTCACAAAAGCATGTAGAC
CATGGATAGATAAACGCAATATCCTCTCGCTGGCAACGCCATTAGGTATTACGTGACTGA
AATACACAAAGGCAGTCAAGTTTATGAAGGACCTCTCGATTAATTAAATCTACATTATTT
TGATTAtgtttgc
>NODE_1391_length_66_cov_3.333333
TCTGCAAAGGGGACAGGACGACTGCACCCTATTGAGGGGAGGATGGATGGGGCCATGTAT
CGCAAGATCTTGGCCAATAACCTCCTTCCCTCAGTAAGAGCATTGAAGATGGGTCGTGGC
TGGGTC
>NODE_1395_length_367_cov_20.991825
GGATAAAAAGTGTTTCATTTTTTTCAGTTTTACTCCCACTCTTCCCCGTTTTGTTTTGGA
CATCCATCCCTCTCCCACCCATTCTGTCTTTCTCTTTGTCTGTCTCTTTCACTCTCGTTT
TGTCCCTCGTCCCCTCACTCTGTCCCTCTTGATCATTCCTTTTTTCTCCCTCTTTCCTCG
TTCTCTTCTCCTCCTGTGTCGCACTTGATCCTTACGGCTGCTCCGGTGCAGATGGTTTCA
TTTTATACAAGATAAAACCACATTTGGTGGAGCTGATTAAACAGCAGAACAACATCCCCA
TCTGCTATTTATTCCAATCCCAAATTGCTTGGGCAGATGCTGACATCTTTGGAGATGATT
GATTCACCTCTGACTGGCCGGCCAGGAGGATCCTCCCTCCCTGGGCTCCAGCTGGCCCCG
TGTTTCg
>NODE_1396_length_143_cov_3.216783
GGATGAAATCCTCAAACACATCGTCAGACCTTACACTAGTGCAGTGGGCCCTGGGTTCCT
CCTGGTGCAGGACAATGCACGGCCACATGTAGCCAGTATGTAGGCAGTTCCTGGATGACG
AAGGCATTGATGCCATTGATTAGCCCTCACGTTTCCAAGACCTGAATTAAATTGAGAACC
TCTGGGCCGTTATGGATCAATGc
>NODE_1398_length_106_cov_20.226416
TTGGCGATGGTCTTGTAGCCCATTCCAGCCTTGTGTAGGTCTACAATCTTGTCCCTGACA
TCCTTGGACAACTATTTGGTCTTGGCCATAGTGGAGTTTGGAGTGGGACTGTTTGAGGTT
GTGGACAGGTGTCTTTTATACTGATAACAAGTTCAAACAGGTGCCA
>NODE_1399_length_589_cov_46.561970
GCTCGTGTTCTTTCATTCTCTCATTCTCTCTCTCCTCATCCCTACCTTTCTCTCCACACT
TCCCCTTCATTCCATCTAACCAAATTAAGAAATTAATGAGGGATAGGTTCTTTACCAACT
GCCTCCGCAATGTTTACCACTAATAAATTATAATGTAGGCCCTGCTGTATTATTTATAAG
CCAATTAGGGGAAATGTTACTTGATTTGATGGGGAGCCGACACACAGAGTACATTTAACT
AATAGAGAGCAAGAGAGTAGAGCAGGGGAGGGAGGGAGAGAGGGAGGGAGGGAGAGAGGG
AGAGGACAGCTGAGGCTGACGATTCCATACGATGCTCTAGGATTACGTGGCTAATTGCCC
TGCTTTATCTGTCTGTCACGGATAGGCATGCATATTTCAGCGTTCCCAAGCACTTTGATT
GTTTGCACTCATGTTGGGGCTGTAACAAGTAGAGCATAGGCCAGAGTGGAGTGTAGTTAA
AAACTGTCAGGAGGGGAGCACGGGGAAGGGGGGTCTATACAAAACTGTCATTGTGACAGG
TGGAAGGTGACTTTTGACAGGAAGGAAATAGGACAAATGGGTTTAAAAAATGTACTTTAG
CTCTGTCACACCCATTTTAAACGCAAAACATACAGTTGTCATTATTAGt
>NODE_1400_length_82_cov_60.597561
TGTACGTGAAAGCCGAGAAGTGTCTGTTTTTCCAGTCGTCTGTGTCCTTCCTGGGATATC
GCTTTTCCAGCACAGGTGTGGCTATGGAGGAGCCTCACATTGACGCCGTGCGTAATTGGC
CGACCCCAACCACGGTTAAGGA
>NODE_1403_length_122_cov_5.967213
ATCTTAACCTTTTCTTTTTATTGGCCAGTCCGAGATATGGCTTTTTCTTTGCAACTCTGC
CTAGAAGGCCAGCATTCCAGAGTTGCCTCTTCATTGTTGACGTTGAAACTGGTGTTTTAC
GGGAACTATTTAATGGAGCTGCCATTTGAGGACCTGTGAGGCATCTGTTTCTCAAACTAG
Ac
>NODE_1404_length_172_cov_3.418605
TGAAGATCTTGATGATCTGATTAATGGTTTATTTAGCTGCAATCTTACTAGCAGCAATAT
CCTTGCCTGTGAAGCCCTTTGTGTGCAAAGCAATGATGAAGACATGTTTCCTTGCAGGAA
ACCATGGTTAACAGAGGAAGAACAATGATTTCAAGCACCACCCTCCTTTGAAACCTTCCA
GTCTGTTATCCTAACTCAATCAGCATGACAGAGTGATCTTCAGCCTTGTCCt
>NODE_1419_length_61_cov_3.557377
GCTGTGTAAGGACATCAGGGATAAAATTGTAGACCTGCACAAAGCTGGGATGGGCTACAG
CACAATAGGCAAGCAGCTTGGTGAGAAGGCAACAACTGTTGGCGCAATTATTAGAAAATG
g
>NODE_1421_length_61_cov_4.622951
ATAAAAGGCCCAAATTCAAACTGCTAATAGGCTTACGGCCACACCTCCCTGAGCACGCCC
AATCTCGTCTGATCTAGGAAGCTAAGCAGGGTCGGGCCCGGTTAGTACTTGGATGGGAGA
C
>NODE_1440_length_690_cov_39.210144
CATTTCAATAACTTTTTTTTCTTAGTTGGCTTAAGACTTGCATGTTACTGTATGTCTTTA
ACTTCTACATCAAAAATATGGTATCCTTGTAGTTTTTATTTATGTATATATTTTGTTAAA
GAATAATGCATATTGTTTATATAGTCTAACTGTGCATGATTTTGTTTGTCAAGCTGAAAG
AACAGAGTATATAAAAAAAGATTCCCATGTGCAGTACATTATATTCCTCTGCACAAACTA
TATATATGGATTTCAGGTCTGAAAGCGACAGCTGCTTTGCAAGCACAAGACAACTTCTTT
TGTCCTTTATCTTCTTGTGTAATGTGCACAGGTGCTGCTTAATTCAATTGGAGAACGTTG
CCATGGTTTTACATTAATACATTGCGATGTTACCATTACGACTGTTGTCATGGAGATCAT
AGGACCTCTTTGAACCGAAAGCAGAGATGGTTTGTATGGGAGTATTGAGCTCTCTATACA
ATGGTTGATTTCACCAATGTTTTCCATTTTTACTGTTGTTGAAACTGGGACTGGCATTCA
AACTTTACTTGATAAACCTTGAAAAATTCTAGATTGCTTCTCCATCATAAAAAACACACA
TGGTAGTACTACAGTCATATGACAATATTTACTCCAGGATCACATTAGGTAATGCAAAAA
AATAAAAACAAATATATATACACCTGGAATGGAAAACCAAATGAACAAAAAATATTTATA
AAACAACTACGAACCTGAAGATGTACAATt
>NODE_1442_length_61_cov_174.508194
CCTTACAGTACGCTTGGGCCTGCCGAGTCTGTCCAGCTTCCTCCCCCGCCATCGGATCCA
ACTCACCACCAGGTGGTGATCAGTTGACAGCTCCGCCCCTCTCTTCACCCGAGTGTCCAA
G
>NODE_1444_length_534_cov_43.033707
ACTCTATTCTCTGTGACATTCAGTCAGTCCCTGCAGTCGTATTGACCTTGGTTCTTTCTC
ATTTGCATCCACCATTTTTCATTCCTCGGAATATGGCGTTGGGGGACTTTTCCATCATTA
AGTGAATTTACAGTGATTTCCTTATGTGTTTTCTCCAAGGGATTGGGTTATGAGATGCAC
ATTAAATATCCATTAATACCTCATTATCCCACTGATAAGATTACCATGATAATGAGGCAG
AAATTCTAATTGTTTCACTTCTTGTTGTGCCACTCATTTAATCATCCACCTGAAAGACAA
GTGTTCTGCGCCCCTACCTTGAAGACTGTAAACATGGGCAGCAGGGTAGAGCTCTCCTGC
CGCTAGAGAGGGCTCTACCCCCGCCCAGCCCCACGTTGTTTCCCAGGCACTGGCTTGTAC
GTGCACTCAGGGTGTGTGCTGTGAAGTGGAAACATGGCGTACCTGGGGGTGCGGGTAACA
AAGGTCGACTCCTGATCCGCACCTTGGCCACCATACTCCCACTCACACATGCTAGCCTTT
TCCCCTCCTCCGCGTTCTTCCGCCTTGTTAAACCACCGCTTCCCAACTGGAAAt
>NODE_1445_length_675_cov_100.168892
AAAAAAACTCCAGGGCTTGTTATGGAGTTCGCGTGAAAGAAACACGGATTTTATCCCACC
CTTCTTTACCAGTTGAACCAGTATCTCTGGATAGAACACTCAATTACTGGATAAGGTAGA
GTCTTTGGCCGCAATCTCTGTCGTGTCCTCTCTGGAAAATAATTCTTCTTTCTCCCTTTT
CGTTTACTTCAATTGAATTTCCAGACCTTTTGTTTGCTCTTCTTAGCACTGGAAAAAGGT
GAACCCTCGTGTTATTTTTATTTCATCTTTGCTTTTAATTGTAGTTTTTACCCTTGTGGT
CCCTGATGGCTTCGCACAGTGATACTCTGGTGGTGTTCTTTGGGGCAACAGCTGGTGCAA
ATGGGGCTAAACTGGGTTCCGATGAAAGGGAAATAATTCTCTTGGTGTGGCAAATTGTGG
ATCTACATGAGAAAAAGGTACGGACTTTCTCACCCGTTGTAAAGGTTTCTTCTTGACTTT
GTAGTGTTTTGTCTTAGTGGAGTCGTTTTAACTTTACAACTGACATATAAATCAACAAAG
GTACGCTTTCTGTAATTTATAGGGTCACAGATTTTGAAAAGTGTGCACATGGAAGTACTC
TAGAACCGATAGGCGAATAGGTGTATAACCTTCACCTGTGTTGGCTATAACTTGAGTTAA
AGGCTCTAAATTCAGGATGAATGACGGCATACCTTTTTGATTATATGTCAGTGCCTTTAC
ATTTGCCCCTTTTGg
>NODE_1446_length_65_cov_8.476923
GACTGGCCAAGCATGTCTCCAGACCTAAACCCTATTGAGCATCTGTGGGGCATCCTCAAA
AGGAACGCAAGGTCTCTAACATCCACCAGCTCCGTGATGTTGTCATGGAGGAGTGGAAGA
GGACT
>NODE_1476_length_121_cov_3.826446
TTGAGGGGAGGATGGATGGGGCCATGTATTGCGAGATCTTGGCCAACAACCTCCTTCCCT
TAGTGAGAGCATTGAAGATGGGTCGTGGCTGGGTCTTTCAGCATGACAACGACCCGAAAC
TCACAGCCAGGGCAACTAAGGAGTGGCTCCGTAAGAAGCATCTCAAGGTCCTGGAGTGGC
C
>NODE_1491_length_340_cov_38.158825
TAGATTTGCAGTGGTCTGATACTCCTTCCATTTCAATATTATCGCTTGCACAGTGCTCCT
TGGGATGTTTAAGGCTTGGGAAATCTTTTTGTATCCAAATCCGGCTTTAAACTTCTCGAC
AACAGTATCTCGGACCTGCCTGGTGTGTTCCCTGTTCTTCATGATGCTCTCTGCGCTTTA
AACGGACCTCTGAGACTATCACAGAGCAGGTGCATTTATACGGAGACTTGATTACACACA
GGTGGATTCTATTTATCATCATTAGTCATTTAGGTCAACATTGGATCATTCAGAGATCCT
CACTGAACTTCTGGAGAGAGTTTGCTGCACTGAAAGTAAAGGGGCTGAATAATTTTGCAC
GCCCAATTTTTCAGTTTTTTATTTGTTAAAAAGGTTTGAA
>NODE_1492_length_220_cov_3.427273
AGGTCTGGGATGATATCCACTGTACAAAGAGTTATTGCGTTTCCATATCCCAAAGAGACA
ACAGCATATCACACAACACGTGGAAATAGTAACAAACACAATTGCAATACCAATAGTTAT
GTACAACCCATATGTCTCCCACATGATGACCCACAGTCCCTCATCCTCCTGGTATAGATC
CTCGCCTCTCATAACATCTTGGCGTTCGGACTCAATGAAAGACAGTAGCTCCGCGTAGTT
GATCTCATCGTCCTCACAATCTTTCTCgatcgcttgttcc
>NODE_1524_length_324_cov_131.728394
TTGTGGATGGTGGATGAGGAAGGGAGGATTGGGTGTAGGGGGGGGGTGGGGGGTAAGAAC
ACCTCCCTCTTTGGCCCCTAATCAGCCAGGCAGCCTCAGCTGCCCTCCTCGGATCCCCTG
CCAGGGTCCCTATCATCCTCTGATCAAATATTAATGCGCTCTACTCGGCCTGCTCACTAA
TCCAAAGCCAATTAATATTATCTGTCAATTATTTACAGATCCGGAGGTGCGGAGGCGATT
CCCTGAGGACTACATCGACCAGGTTCGGAATGCATAATTAACTTCCTCCATTCTCTCCGT
CTTTCTCCTCTCTTCCTCTCTTCCACTCCCTCCACCCTTTCTTTGCCACTATTCATGTCT
TTCTTTCTTTGGCTCTTTgcaccc
>NODE_1526_length_591_cov_32.893402
CATCCCTGAAGGCATTGCCTTTAGATACTTCCCACAAAAAAGGAAACAAATAATTACAAA
AACAAAAAAATGAAATACCTTTTAGATGCCCAGAGGATGGCTGTGGACAGACAGATGATG
TGATATATTTTTCCCCTCATTCTTAGGCAGCTTCCTCTCTCAGCGGCTGAAAGCAAATGC
TTTGAGACTCTGGCATATTTAATTAGAAGCAAGCTGTTTGCACTATCAGTGTGAGGATCT
ACCTCTCCAATCTCTCGTGAGTCAATCTTCCCCATCTCTGATTTTCTTTTATATTTATGC
TGGAATATTTAATTGTAGACAAAAGGTTACTCTGGCTGCATTCACCGCACACAGGCAGAA
TAATCTGCTTTAAAAGGCTTGACATTTCAGTCTTTTCAAAAAGGCTGAAAAAATTATATC
CCTGCTTTTGTTAATCAATGAAGTAGAACTCCCCTGAACAAAAGAATTAAATTGCTTGGT
TGGTTTAATAAAACCAACAGAAATAGCTGCTTCCTCTGGGCTTTTTGTGTGTAGGCTCAC
CACATGCACCCAGCACTGTAATTCCATATGATTTTGGGGCAAAACTCTAATTTCTTCACA
CAGTTGGCTTTTTAAATCCTATTGAAACTCCAGCCAGTGCCTGCCTGGTGg
>NODE_1527_length_447_cov_8.219239
AATACCGTGTCACATGGCAACACTATCACTTTGCCCGATGATCTCTTCCATGGCCATGCT
GTACGAGGACACCCGAACAGACGTAATTGTCTACATGCACGTCGATCCGTCGACACGGTA
CAAACCATGGCCGGTCATTCTATGGAGCACGTGGAATAGGTCAGGTTCCCTAGGCCTGGG
TCTCAGTTCTGGGCCTTTGGAGTGAACCACAGTCAGAATGATGGGATGTATTGTTGACCG
GGCCTAATGTCCTCCCGGTGTGTGATGGGAGAACTATGCTCTTTTTCTCCCCCAAGGAAT
CCCCCCCAACGAATGTGCTCACGGTGGGACAGGGCTTTCCGTTTACAGTGGTGTCTCATA
GCCACGTCACATGCGGTGCTATTGGGATGTGTTCACCATTATTCGGTCTGTTGACATGTG
ACAATACAAAAGAGGACTCGATGGAGAACTTGACAGCCTGCGTGACTACAAAGCCACTCT
TCCCTAGGACATCCCAAACTACACAAg
>NODE_1528_length_165_cov_12.400000
TTTCTCTCGGCAGGGTGTCCACACTGCTCCACCTCTGGGAGACGTTGTTTGAACTTCACA
TCTCTGAGTCTGTTACAGAGTGGAGCTGGTTGCCGCAGTTACAGAGAGAAAGGGGGCTGC
CGCATCAGACCAGATTAAACTCGCCGGGGAAAATAACAAGGCCAACGTGAATGGTGTTGC
ACGAATCACATTGACAGTCATGGCTGCATAAAATCCCTTTGTTTa
>NODE_1533_length_131_cov_5.244275
TGCTCAGGTGGATGGAGAATATGACGATGAAGGTGACAGCCACCTGTGGTCACCCCCCTG
AGCTCTGGGACCAAAGTGTGAGGGATGTCCATGTCTTTAACAACTGCTCAAGTATCTCCC
CTGGCAGGCCCCTCAAAGGACTCAAAACCCCCAAATCAATTAAACCTAAACTCACTCTCC
AAAAGATGACc
>NODE_1534_length_475_cov_59.204212
CAGCTGAGGGAAGCAGCCCGGCTGGCTCAGTCAGTGCCGTGTGGAGGAGAGAGGAGGAGA
GAGGAGGAGAGAGGAGGAGAGGAGAGTAGGCAGTTATTAAAAGCGATTGCATTTCCTCCC
GGATGTCTCCAGAGAGGAGAATCAGTGGAGATGTTAAACCTTGCTTGACACCCCAGTTGG
ATAATTGTGGGTGTGGGAGCTAATCAGCGGAAGATGTCTCCTCAATTTAAATCTTGTCAG
TTAGTCGAGATTAGGCCCTCCTGTACCGGGCGCCATTAGCTTTGTTGCATGTCAATGTGC
AAGTGAAGACGTTGGCAAGGTCCGGCTGCCAGGCTAGAAAGGGGGAAGCTCGACGGTGGA
TTCATACGGGGCAGATTTATTCACGCTAAAACCCAGTATGGCCCTTTCTTAGGAACCATA
AAAAAGGGGGAATTTATGCAGCCTTTTTGAAATTGCATTTGTTACCACTGACCTAACCAG
GCACCCAGTGGAATTTGAATGCAGTGCGCAGGGATGTGTTCCAGTGTTGTTGTTt
>NODE_1576_length_374_cov_26.828876
ACATAATGGACTAGTTCGTCGACTGACCGAATGTTAAAATATATGCCGGTTGTTAATGAA
GTTGTTTCTACAGTATCAAACACTTTTATGTTTCATCAGGGATGTTGGCTAAGTGCTCTG
TTTCTCTTATAGCCACCATTCTGTCCTGTGGATGGATTATATACCTTACATACTACAACT
CCCGCAACATTGGCCTCATCTTAACTCTCATCATCAACCGACTCTACAAGAAAGGCTACA
TTCATATCGGTGAGTATAAATAAAGTACAACCCCATTTCCATAAAACAGGAAAAATAAAA
TAATGTAAGTGTAAAATGTAGAGAAAACAGAATGCTATGCAAATCATTTAAACCCTATAT
TCTATAGAAAATAGTACAAAGACATCATATCAAATGTTGAAACTTAGAAATGTTAGTTTC
TTGAAAAAGGTATa
>NODE_1577_length_150_cov_3.473333
CGCACATCCATACGTGTCATCACTAGAAGGTTTGCTGTGTCGACCAGTACAGTCTCAAGA
GCATGGAGGAGATACAAGGAGACGGGCCGTTACACGAGGAGAGCTGGACAGGGCCGTAGA
AGGGCAACAACCCAGCAGCAGGACCGGTAACTGCTCCTTTGTGCGAGGAGGAACAGGAGG
AGCACTGCCAGAGCCCTACAAAATTACCTc
>NODE_1578_length_432_cov_68.377312
TCTTTTTTGCCGCTTCCCCCCACCTACTCACTGTGACCTTCACAGGGGTGTCATTACTCC
GTGACCCCATCTGACAATCCTCTCATGTGGAATGTACATATGCCTGAATCACCGTGAATC
GCTGCAGATCGCCACAGCATGGGGTGAAGTGAAGTACTTAAAGAAATATGACTTGACATG
CTTTATCAAATGGGGAAAGATGGAGACGAAACAGCTGCCGGTGCTGTCGTAAGCAATCTG
GCCGTGATTGAATAAAAGTGTCAGGAAAAGGGCCGCTTGATGGTCTTTTGTTCTCCCCCA
TCCAGCTTGATGTTAGTTTGAGCTGTCAGGAGGGAATCACAGCTGGGTGATTTATCAATA
CTTAGAGTGACCTTGCAGCCACACTGCACAGACACGTGCATGTGTGTTAGTGTGTACTTG
CAGGCAGCCACCAAAAATCCCTGGATTAAAAACAGTTAAAGAGGACAACGTTTGCACAGT
TTGCATTTCATa
>NODE_1579_length_135_cov_4.400000
CAAATCATTCCCAACAGATTGTATTACATCTTTGCTAGTCGTTTTGGATTCTCGCAGTTT
TTCTAACTGATGTTGTGGCACCAGAAACATTTTCTGAGCATGATCCATGTTGTTGAACCC
TGTCTCGATGCAATTAGACTGGTTAAGAATGGAACTGCAACGCTTTGTAATGGCAGTAGA
AAACCTCCATATTGg
>NODE_1580_length_151_cov_6.172185
GTCTTAGCCATTGTGGAGAGGTTGGAGTCTGTTTGATTGAGTCTGTGGACAGCTGTCTTT
TATACAGGTAACAAGTTCAAACAGGGGCAGTTAATACAGGGAATGAGTGGAGAACAGGAG
GGCTTCTTTAAGAAAAAGTAACAGGTCTGTGAAAGCCGGAATTCTTACTGGTTGGTAGGT
GATCAAATACTTATGTCATGCAATAAAATGC
>NODE_1591_length_161_cov_82.472046
CTTAGGCACACTGCACTTAGCCCCTTATAGGAGCACACTGTCCTGGCTACAGGAGTCAAG
AAATAATGCCCTTCCTCTGGTCCCCTATTCAGGCAAGACTATTTACGCTGTTCCCTATTC
ATGGGAAACATTTACAAAGGTCAGGGCCTGTTGACCTCCAAACTTAGGCACACTGCACTT
AGCCCCTTATAGGAGCACACTGTCCTGGCTACAGGAGTCAA
>NODE_1593_length_429_cov_82.920746
CTTAGGCACACTGCACTTAGCCCCTTATAGGAGCACACTGTCCTGGCTACAGGAGTCAAG
TGATAATGCCCTTCCTCTGGTCCCCTATACAGGCAAGACTATTTATAAAGTTCTCTATAG
ATGGGAAGCATGTACAAAGTTCAGGGCCTGTTGAGCTCCATACACAAGCACTCTGCATAT
GCCCCATACATGAGTGCCCTCTCCTGGCTACAGCAGTCATGGAATAATGCCCTTCTTCTG
GTCCCCTATTCAGGCAACACTGTGTATGCTGTTCTCTATTAATGGGAAACATTTACAGAG
GTCAGGGCCTGTTGAGCCCCAGACTCAGGCAGCCTGCACTTACCCCCTAAAAGGAGCACA
CTGTCCTGGCTACAGGAGTGATGGAGAATGCCCTTCCTCTGGTCCCCTATACAGGCAAGA
CTATATACTCTGTTCTCTATTCATGGGAAACATTTACAGAGGTCAGGGCCTGTTGACCTC
CATACACAG
>NODE_1604_length_228_cov_21.504387
CTCCCTCCCCACCCCCTCCTTCCTTCTCCCCATCTTTTTTTCCAGGGTATTTTTTAAACA
ATGTCCTTCATGTTAGAGTGGTTACGGGCAGCAGAAGGACATCATTAGCGCCGTGGTTAA
ACTGTAATTTACACCATTAGAGAGGCAGGAGCCATTTTTATTGCCTAGTAAATTTCAGCT
CTGAAATATTTAGACCATATGGCTCAATTTGTGTAGTAACCTTAATTTCTGCACCCTTCA
GGTCCTGGTGGCTGGCGGTGGAGCACAGTGCACACACACGCACACACa
>NODE_1610_length_97_cov_112.907219
AATGCTTCCCATCAATAGAGAACAGAGTATATAGTCTTGCCTGAATAGGGGACCAGAGGA
TAGGGCATTCTACATGACTGCTGTGGCCTGGACAGTATGCTCCTATAAGGGGCTAAGTGC
AGTGTGCAGTGTGCTTGTGTATGGAGGTCAACAGGCC
>NODE_1613_length_92_cov_19.902174
AAGCATGCGTTTCAGATATTAGGAAGTGGATGACAGAGAATTTCTTGCTCTTAAACTCAA
GGAAAACAGAAATGCTCGTTTTAGGACCCAAGAAACAAAGAGCGTTGTTAGCAGATCTCA
CTGTGAACCTCGACGGCTGCATGGTCGTATCC
>NODE_1614_length_287_cov_13.780488
AGGGCTGCCATCTGTCTGTGTTTCTTTTTACACTTGTTTGCCTTTACTTTGGCCTCCCGT
AGCTGTAAGCGCAACAACTTCTCTTTCAGTCCCTGTATCTGTTTGTCTTTCTCTGTCTCC
TTGTCTTTAGCCCTCTGTAAATGATGCACTATGTGTCTTTCCCATACGTGTGATTCACTA
CCCGGCAAGTCAGGATTTGCCATCATTGCCTCTTTTATTTTCTCTGGAAGTCCCTCTAAG
ACCGCCCTTCTAAACCACTCCTGCTGCAGACCCCCCTTCCCCGGGTGGTGCCCTGTGTGT
TTGGCCCATGTTTCTTTACATACTTCTAGATACTGTCTAGGGTGTTG
>NODE_1615_length_123_cov_9.682927
ATTTTTTTATTCAAATTACCTTTGAGGTACTACTTGCACTGTTTTTGCCATCCAGCTGGT
CCTATTGCAAGAGGATAGTGATGACCACAGCAGTGGTTTTTATACTTTTCCTCGTTAAAT
TAGATTTGGTTCAGGTAATCACCTAATCAGTACCTCATTAAGTAAAATGAGGTGTGCCTG
TGT
>NODE_1622_length_115_cov_81.295654
GCATTTACCCCTTATAGGAGCACTATCTCCTGGCTACAGGAGTCATGAAATGATGCCCTT
CCCCTGGTCCCCTAAACAGGCAACACTATTTACTCTCTTCACTAGTCATGGGAAACATTT
ACAAAGGTCAGGGCCTGTTGAGCTCCATACACAGGCACTCTGCACTTAGCCCCTT
>NODE_1625_length_805_cov_59.778881
TTTCTGCAGGCGAGATAATTGACCTCTGTTGGTTTAACAAACACTAATTGCATATATTTA
AATGCAGCAACGCATAGAAATTGTGCCTCAGTGGTTATAATTCTTCTACTCCTCAGACCG
CATCGACCAATCTTTCTTTTTTGTTTTGTCTCTCTTTTTCCCCCTCTCCCTCCCTTGTCC
TTCTCTTTTATTGCTTTGTACAGCAAAGCACCATTACTGATCCCTTCCAAAGCACAAACT
AAAAATCTATCCCGTTGTCATTTGCTGCACCGTGCCATCTATCATCGGGGGTGCTTGGCA
GCGTCTTCCGACCAAAGAGGAGGTGCTGGAACAGGAGGCAGAGTCAAGGACTTTCACGCG
CAACAAAAAACTTGTCACAATTATTTATGGCTCTTGCTGGGACACATAATAGGACACATC
AAACTGCTGTTTTTTCTGTGTGATGAGCGCCCTCACATTGCTGGCTCTCTTGTCGAAGTG
GGTCACAGGCATCTCTTGCCTTACACATACAATTTCCAAGACAATGGCGGAGCACTTGGG
GAAGTGACAGTGACAAATACTGGAGCCCCCACGAAAAGCTGGGCAGGCTGTTACATGAGT
GATTGCGCCAATAATCATGCGGAATTGTCACGTGTCTGAGAAGAGCCAGGGAGAAGGAGG
GAGATGCCCAGCGTAGGTGGCAGGGGGTGGGAGGAGAGAAGATGGGAGTGGAACGGAGGG
AGGAATGGAGTGAAAAGGACTGTGTGATAGCTAGTGTGTGTGTGAAGGAGACGAGGAGGA
TGAAGAGGAGGGTTGGGGTGGCGGGGAGTCGAAGCAGGGAGCGGCGTCCCGGGGCGTGCt
ggtgtggaaagagaagtggctaaca
>NODE_1627_length_271_cov_66.073799
AGCAGAGTCACCCGGGCTTTGAACGGCGCGGATCGGACTCTCTGAGCCGGAACGGCGCCC
CTCGGGGACCCTCGGAGCGCTCCCGTCTTCCGGGGCCTATTGCGCAACCGTGCTCCACGG
TGCGCACAGGGAACCAATTGCTCCAGGCAGGGGGGACCCGGCAGAGTTGCCCGGTGTGCG
TATCGCGACCGTCCCACACCCCCACCCTGCGCAGCGCCCCCTAGAGCTTCCCCGACTTCC
GGGGCTTGTGGCGCGGCGAGGGGGCGGGGCACAAACGTCAGGCCGGCGTCCCCGGACCGG
GGAGGTCCAGCAGAGTCACCCGGGCTTTGAA
>NODE_1628_length_358_cov_38.064247
GGTCTCGAGCTGTCTTTCATCGCCTGTCTTCAGATAATGTTCGACGTGACCTCTTTAATA
AACGCTAACATGTGTAAATTGTCATCCCGTACCGTGTGAATTATCTGGGCATGGGTTGAC
GGTCAGCCAACGCAGCCCAAGAACACTAAGAGCAGTGAGGCGGCATACACCAGGGCTCGA
CAAATGCTTACCGGTCGCGAACTACATCGATCCAGGGTATAATTCTCTATGAAATTGATG
GATGAGGGCAACCATTGACAGAAAGGGTAAAGACCACTTTGAGATGTCCCTCGTGAATAA
GTATGATGGAAAATAGATTGTTGAAGAAGATTTATGTTTGTTCTCTCCTGCCACTGGGAA
AGAGAGAGATGCAGACCAACCCCCAACACCAACCCCCACCCACCCCCCCACCCCCACc
>NODE_1634_length_698_cov_85.147568
CCCCGTCCAATTGGCACCCTTTATATAGAGTAGGCTCTGAGACCACAAACATGTATATGT
CTTGAAATTAATCGTTTTAATATTCGTCAGTAGTTCCTCTGACTGCACTTGATATAAATA
TTTTACAGTTGTATATTAATTACATCTTCAAGCCACAATTAAAATGTAAGAACACAGTAC
AAGTGTTAAAAAAAAGAGAGCTAATATGTAGGATGGACAGGATTGGTGCAGAGTTTATCT
AGAGTTCATACAGATGCTTCAGCCAGCTCCTAATCTTCGGCTTGTGTATCACTGGAAGTC
TGCAACGTCATCCGAACCCCAGGAGCCCCCAGCTCAGTCTTGATGGATCCCTGTCTTGCT
GACCCCAATACTGTTCTTCATCTTGTGTTGTCACAACACCCTGCTACCTTGATTCACTCT
TGGTCGTTGGCTAGGTTTTGGATTTATTACTTTCGAGGCCGAACAATCAGTGGACCAGGC
TGTCAACATGCATTTTCACGACATCATGGGCAAAAAAGTGTGTAGTTGTAGTTTTATTTT
ACCCTCAAGATCAAACGGAGGCTTGGGCGACGTGAAGCATTGTTTTTGCGCTGTTACCTT
TTGAGTTACAGCTTATATTTCCAGGGGCCACCAATGAGGTTGTTCCATCTTTCATGACGT
CCTTTTTAAACGTAATGTTTGAATATCACTGCTGAAGTGCCCTAACATGTGGCACTCGAA
AGAGTAAAGAAAAAGAACTAccacacatttcagtgacc
>NODE_1635_length_246_cov_9.219512
TGGGAGAACGCTACCAAGCTTGTACTAGGACCCTATGCTGGAAGAACTTCTGGAGGATTT
ATTCACTGTAATTAACTGTTGTTTCTTTTCTCTGCCGTCCAAACTCTCTCCCTCTCCCCA
CTCTGTCTGCTCCATTCTTTGACCCCCACCTGCTTCTCTCCCCTCTCTCCCCCCTTTCAG
GCCCCAGAGCCTCTAAGTTCTCTGAAGGCGATGGCTGAGAGAGCTGCTCTAGGATCAGGA
CTGGATGGTGAGATTCCCAACCTGCATCTTACAGACAGAGGTCAGAATCTTCTAATGTgt
ttctga
>NODE_1641_length_154_cov_4.383117
GGTGGGAGGCCATGTAGGAGGAGTTTGTCCGACTGGGCTGAACCTCCCACGCTCCCCGCC
GGTCGGACGCTGCAGTCTGCTCAGGTGATTGCGGCATTGTGTGGGGGGTGGGGGGGTGAG
GGAGGGAGAGTGGGCGGTTGCGAGTTGGGGTGGAATGTGGGAGGGGTTAGAGAATGTGTG
CGGGGGGTGCCGGGCGAGGTGTCATGCAAAGCGg
>NODE_1642_length_507_cov_54.234715
CCCCGGCCCAGCACCACTCACTCTCCCACTGAGCCAAAGAACCGCCTCAGAGGAAGAGAA
GAGGGGGCGGCAGCGAAGACAGGAGAGAAAAGAAGAGAAGACAAAGAGAGAGATAGAGAA
AGGGAAAAAGAGATTGAAGAGGAGGGAAAAAAAAGTGTCTAGCTCTTTTAAATGGAAGAT
GTACAATCCCTCTCACTCCAACCTGCATTTCTGGGTCACTGGAGACATTTAAACTGCACT
TATAATTAACAGCTATTTTTAAACAGAGCGGGAGAAATGGAGCAGTGGTGAGGTACAAAA
GCATTAAAATTGCCCCAGATTCTGCTATTGAATAGGACACATCACAGCAATATGCTGCCA
GATCAAAGTATGGGAGGAGAGAGGACTCAGGCCGATCAGCGGGGATAAATTGTTCCCTTT
ATAATGGCGCAAGAATAGGCCTCTTTTGCAGCTGAAACAATTTAAGAACTGCATTCATGA
CGTCTCTGTGTCTGTCCAGTTCGTTTGTCTCTCTGCTGTGTGTCCCTTCCTATCTCTTTC
TCTCTCTCTCTCTCTCTCTCTCTCTCt
>NODE_1643_length_308_cov_5.525974
AGGTTTGAGTTGCCAAACGTCAGCCTTGAAACCTTAATGACTTGGAGAAGATCTGCAAAG
TGGAGTGGGACAAAATCCCTCCTGAGATGTGTGCAAACCTGGTGGCCAACTACAAGAAAT
ATCTGACCTCTGTGATTGCCAACAAGGGTTTTGCCACCAAGTACTAAGTCATGTTTTGCA
GAGGGGTCAAATACTTATTTCACTCATTAAAATGCAAATAAATGTATAACATTTTTGACA
CGCGTTTTTCTGGATTATTTTGTTGTTATTTTGTCTCTCACTATTCAAATAAACCTACTA
CTAAAATTATAGACGTGATAATTTCTTTGTCAATGGgcaaacgtaaaaaatcagcagggg
attttccc
>NODE_1665_length_502_cov_25.181274
TATTCTCCTCTTTTTTCCGCTGCTTACTTCTCTTCTTACCATCCTCCAATCTCTCTGCCC
CCTTTTCTTCAGAAAAATAAATTCTCATAAATGATTTATATGTGTCTTGTTATCAGCAGC
AATTTCTATAGACCCCAACGCATTCACCAAGACATTTGTGGCGTAATTGTTAATTTTAAT
GCCATAATGGCTTCAGATTGGAACCTTGATTAGACATTTATTACACAATTAAATGAAACA
TACTCAAGAATCACAAAAGGCTTCCGTAATTATTTCAGGCCATTAATAAAATGGGCATTA
AATTATATTGGACACAATGGAGAAGTGAAATAGATTTCCATTACAGCAATAGAAGGCAAA
GAGGGGGTAATAGATCCCGCCTGAATTCACCCTGAAATTAATTGTTGCCCGGCCTATTTC
CACACACAGCAGAATAAATGAATGAGAAAAGAAGAGAGAAAGAGAAGAAGGAGTTGGTGG
CCGAGAATAGAGAGGAGGGAGAAGGAGGGGGGTTACATTAGGAGCCTGTGATACATTTTT
TTAAAACCCTTTTGTTTGACAt
>NODE_1666_length_742_cov_34.633423
AGAGCCGCCAATACATTCACCTGTGACAATCCTTTATGGGCCGATAAAGTAAGGGAAGTC
TCTCAAGGAGAAGGCGGCGCAGTGACTTGGCCATGGGCATCCCTGAGGACCAGGTGTCAG
AGTTGTCTATCAGAAGGCTGAAAGGAGAAAAGGGACGTGTTACTGGGCTCCATTGTGCCA
CAGTTGTCATTGACTGATCGGGCCCATTTAGCCGCCTTTCACAGTGAATGAAACCACCTG
AATAGATGAAAGCGAGACAGCCTTCCCCAACAAACAAGAAGCCCCCAGAATATTCATGGA
GGATCTGCACGGGAAAGATTAATGTATTAGAAATTAAAATGGGGCCCGGACGTATGATCT
TGCTCTAACACTTGGCCAGACCTGTGTCACCCGTCGCTAGCTGCCTGAAGTCGGCACACA
GCGCTGCCAAGGTGGAGAGGAATCATTAAGCACCCTGCCATTGTGTGAGCGGAATAATCA
AACTTTACCCTCCTATTCTTCCCAGGCACACCGACAATGAATAATTCCGGAGCCATTTGC
AATGTTAACGGCACCTATCTGGGCCATCCATGCCTTTATGATAAGAGCTCCAAATATGCA
TTTCAACAGTCTGAACAGAAGCTGGTTCAGCTGCGTTTCAAAGGACACCTGTCAGTCAAA
TGAAAGACCTGTCAGTCTCTGTCATACACCGGTGCCAGGGAAATGGCTGAAGAGATAATC
TTTACTCTCTCTTTCTTTCCGCCCACCTTCTCTTTCAGATTCTAACAGTTACATTTGCAA
TAGAGTGACAAGTGATTTACAc
>NODE_1668_length_150_cov_11.666667
CAGGGTCTCCTATCTGGGCAAGGACTAACTGGGAGTGTGGCCCCTCTGGATTGGGAGAGG
GTGGGTCGGGAAGGGAGGGGGGCAGGAAAGTAAGAAAGGGGTAGAGAAGAGGGAAGAAAG
GAAGGGGGCTAGTGGGGCAAGGGAAGGCCTTTGTGAGTGTTTTTAGGAAGGGGGCAGGGA
GTTGCAAAGGAAGAGAGGGGAGAGGgggct
>NODE_1670_length_567_cov_30.601412
CCTCAGGGGTCCGACTTAGCATGACAGCGCCTGGACAGAGGAGTCCCTATTTTCCCTGGA
TCTGTGAGCCCAGTAAGTTGAGCCGAGTGGGGTGAGCTGGTAATTTTGGGCTCTGGCTCC
AAAATGTTCAAAGCTATCAAAGTGGAAAAGGGTGAATTTCTCCCTATCATGAAGGCGCTG
AATTAGGTCTTGTGATGCAACATCTAATCAATGTTTTGCTCTTTGCTTCCTTCCTTCTTT
TCTTCTGGGACCTCATCCTCCTTCAACCTCTCTCACCTCTGACGTTCAACCTTTTGATTT
CATGCACCTATTCGCTCAGATGGTCTTCCCTAAGATCAATCATGGCTTTCTTTCTGCTGA
CCAGCAGCTCATAAAGCGGAGGCTTATTAAGGTAGTGATTATCCTTGCTTGTCTTTTTCC
ATAAAGGGCCAATTACGTTCTACCTGTTCATTCCTCAGTTTGCATGCCAACCTTGAGACA
GACTTTGTTGATCTTTATACATTGACATTAAAATAATCTGAAAAATGCATTTATATGATT
AGTTTGTATTTTATATTCATCCTATTAAAAAATTATACCCTTGTCAAAGGTTATTGTTGA
ATTATAAATTGCCGTTACTAGTCTTCa
>NODE_1671_length_464_cov_18.665949
CTATTTGACCAAGAAGGAGAGTGATGGAGTGCTGCGCCAGATGACCTGGCCTCCACAGTC
ACCGGACCTGAACCCAATCGAGATGGTTTGGGGTGAGCTGGACCGCAGAGTGAAGGCAAA
AGGGCCAACAAGTGCTAAGCATCTCTGGGAACTCCTTCAAGACTGTTGGAAAACCATTTC
AGGTGACTACCTCTTGAAGCTCATCAAGAGAATGCCAAGAGTGTGCAAAGCAGTAATCAG
AGCAAAGGGTGGCTACTTTGAAGAAACTAGAATATAAGACATGTTATCAGTTATTTCACA
CTTTTTTGTTAAGTACATAATTCCACATGTGTTCATTCATAGTTTTGATGCCTTCAGTGA
GAATCTACAATGTAAATAGTCATGAAAATAAAGGAAACGCATTGAATGAGAAGGTGTGTC
CAAACTTTTGGCCTGTACTGTATATTTATGCAATAAGACAAGGTGTGATATATGGCCAAT
ATACCACGGTTAAGAACTGTTCTTAGGCGCACCTAATTGCAATg
>NODE_1672_length_182_cov_27.692308
AGCACAACCACACACCCAGTTAGCAAAACACTACAGATCCTTTGCATAATTAAACACTCT
TGTAAAAACTATACACTTCTGTTTAAAAACCACACTTTGTTACCATATGAAACACACACG
TTTCACATTACTATACTCTGTTTGCACGAGTTACACTCTGCTGTGATAAACCTAAAACAC
TTTTAGCACTTCTACTTCCCTATGATTAGAGTAGGCTACCATCAACAAAGTACAAATATA
AT
>NODE_1675_length_914_cov_28.222101
CCCAGTTAACCTTTCTAACTCGTCCTGCAGCCATGTCTAATATAAACAATGCCCTCTGCA
TTGAGAATGGACAAAACGCAGATGTGTCCCTTTTACAAAAGGATAATCTTCAGAACCTGC
AGAATTTGCAGAACCTACAGAACCTTCAGGATGGTGGATTAAGTCAGCTTTTGGATTATA
ACGCCGAGATGGAACGGTACCGTTCTTTCGCAAACTTTTACAAAACCAACGGCGCGTTTG
GCCAGACCGCCAAGATCGCCCGCATCACGACGCCCATTTTCCCCAGTGCCCGGATTGGCA
TGTCCCCATGGAACTGTGATAACGCCATGCTCTGGGGGAGGAAATCAGCGGCAATAAACC
CTAATAGGACCAGCATGCACAGGAATGACTCCCAGAGGCCGGGGAAGCCTGGCGCGCCGC
CAGAGACTCTACAGCAAATGGCAAATAATAATTTCCTCTCTACCTTATCCCCTGAACACT
GCAGACCTTTAGCGGGAGAATGCATGAACAAGCTGAAATGCGGCGCCGGCGAAGCGGAGA
TAATGAATCTCCAGGAACGCGTCGGAACTTTTTCCGCCATTCCGGCTTTAGGGGGCATCT
CATTACCTCCCGGGGTCATCGTCATGACAGCCCTTCACTCCCCCGCAGCTTCGGCAGCCG
TTACAGACAGTGCGTTTCAAATTGCCAATCTGGCAGACTGCCCGCAGAATAATTCTTCGG
CGTCCGGCGGGAACCCGGCGAAGAAGAAGAGGAAACGGTGCGGGGTGTGTGCACCCTGCA
GGAGGCTAATCAACTGCGGCGTGTGCAGCAGTTGTCGGAACCGCAAGACGGGCCACCAGA
TCTGCAAGTTCAGGAAATGCGAGGAGCTCAAAAAGAAGCCCGGCTCGTCGCTGGAGGTGA
GCAAATATAACTGGGTTAGGGGGTGGCTGGGgggtggtggggttgcctcgtcccgtttcc
tattgttaggcttc
>NODE_1679_length_89_cov_3.112360
GTCCTGGAGTGGCCTAGCCAGTCTCCAGACCTGAACCCAATAGAAAATATTTGGAGGGAG
ATGAAAGTCTGTATTGCCCAGCGACAGCCCTGAAACCTGAAGGATCTGGAGAAGGTTTGT
ATGGAGGAGTGGGCCAAAATCCCTGCTGC
>NODE_1682_length_62_cov_14.387096
TGATCTCTTTTGTCGCACATTTAGAGTATAACAAATTGAGTCATATTCCATTGACTGCAC
TAACACACAAGAATTTGACTCTGGTGGGACTCGAACCCACAACCTTTGAATCCCTTTACA
CA
>NODE_1693_length_424_cov_48.851414
CCAGTTGACTTTATAAAAGGAATGTTCTTTCAGTTTTCATTCCAAATTGGGTCATGATCC
ACCTTGTTAGGACTTTCCTCTTTTAACTCCACTAGATTTGGTTGGTCATTTTCGGGAGCT
CATCCAAAGAATCAGAGAGAGGGTCCATGGACACGGCTGGGCCAAGGTCCAGGTCACCTG
GCTGTTTCAACCGCTTTATCGTGTTCTTCAACGCTTGCCTCTTGTTGCAGAACCAGACGC
GGACTACCTCGCGGTCATAGTTCAGTTTCTCTGCAATCTCGGTCATTTCCTGTCCAGAGG
GGTGCGTGTTCTTCTCAAAGTGGCTGTTGAGGATCTCCAGAGCTTGCGGTGTGAAAGAGG
TCCTCCGCTTGCGTTTTTTCGAGGGCTCGCTGCCGATAAACTCGGTCAGGTTCTGCATGC
CGGACCGGTGGCGGGCCTCGGCCTCGGCCATCCAGCGCTCCAGAACAGGCTTAATCTTCT
GGGC
>NODE_1694_length_179_cov_4.893855
CTCATCTGAGTTTGTACAATACCTCAGTGGTTCGCCTATAAAGGCTTCATTCCAGATCTC
TCTCTGGTTTGTTAGTGGGCCATTGGAGAAGTGCCAGTGCCCACTGAGTGTGGGAGGACC
GGGCATCAAAGCTCCGGTTGTGTTGGAGAACGGGGAGGGAGAAGTGGCACGGTTGATGTG
TTCTCTCCGTTCTCTGTGTTCGGCCAGCGGCCAATCTATTTCTGCTGCTGGCGTGGGGg
>NODE_1706_length_124_cov_33.572582
GGCAAGTTGTGCTGAATCCCCTGTGTCTGCTTTCTTGAAGTCTTGTCTTTATGGTGGTGT
GGATGGCGACTCAACGTGTCAGGCCTTATAGAAACCGCTTCAAAAGCCGTGCCCCCTGTG
AGGATCGAACTCACGACCTTCAGATTATGAGACTGACGCGCTACCTACTGCGCTAAGGAG
GCAG
>NODE_1707_length_144_cov_40.583332
TCGAACTCACGACCTTCAGATTATGAGACTGACGCGCTACCTACTGCGCTAAGGAGGCAG
CACGCAGGATTGGGGGACAGAGTGATACAGATAAAAGTGGAGTAACATTAGACAAGTTTT
GAAAAGGGCGTTCGCTTCTGTCACGGGTCACACCATTTTGAGTACGTCTCACCAAGTTGA
CCAAATGATCAGGAAGGATCCTGA
>NODE_1708_length_647_cov_29.098919
TTGTGTGAGTGAGATAATCTACAGCCGTAATAAGGGTTACCAAAAGGATAACCGTAGCTC
AGAGATGCACTTGAGGAGGTTTGGGGAGCAGGACACTGTCGACCGGTGTCTGTGGAAGAT
ATATCCGAATACACAGAACCCTGATGGGTAGCTATAGTGCCAGAATGTCGTCCCAGCGCT
GGGTGCGACATTAGGTCCCTGCAATGGGTCGCCGGGCAATTCCCGCTCAGTCCCTCCATT
GTTTGGCTTTTATTCGGATTATTTTCATTCGGGCTTTTTTCGTAAACGTACATCAAGGTG
TCCGCCCAGCGTGGATGCAGAACCAGCGAAGTCGTCATATCAGGGGCTGCCGATGCTTTT
TAAAAGTCGACTACTCCAAGACGGACACCTCATTTCCAACTACATTTTACGCGAGCGCAT
GCGCAACCAGTGCCCCGTGTGTCCACTTCATTAAGGTTCTGGCACGTGATATGCTAACGA
GCCCAAAAAGATTGTAGCTTTTGAGTGGAGGGAAAAGCCCTTTAAACAACTAACATCTCA
CGTTTCACCGATTCTTTCTGGAATACAGGGTCCGATTATTGGCTGAAGTAACATACAAGA
AAAGTCTTAAAGGGAAAGTTCGCAACCGTTATGTGAAGGGGAAACGTAAACAATCTGTAA
AGTTTGGCCGACagaacatattaagatgaagttaacatattcacctc
>NODE_1709_length_517_cov_71.976791
GTAGAAACGGTTCCAAAGTCATTGAAAAATCTAGCATAAAACCAAATTAAGGATAATCAG
AAGAAAGTTCACATTCATATTCAATATTGAAATTCAATGTGTGAGAGTGAATGTGACACA
AGCGTGAATGCTCAGAGATCGCAGTGCACAGCTCTGCTGCTTGAAGTACTGTAGATTGCT
GGCTTTGACATTTTCCCATTGTGCACAGCGGTGCAGCAGGCAATAATTAAATATCAGGTG
CATAAGCTGCTCTTTAATTTGACATGTGTGCTCCAGGCAATAAACACATGTGGTGCAGTG
GGGGCAGAGTAATTGCAGAGGAATAAAATATCATATCAAGAGTGAGCAGATCATTGTATC
AGGTACCCGATGACAGCTCGTTTGATCATTACGCAAGGGCTAAAAAGGTTGGCTAATTAG
TTGCCATTAAAACTCACCCACTAATCAGGGGTCGCTCTTGCATAAAAATCTCTGCATGAG
TGAACAATGCCCTTTTCAGACAGTCTCACCCCTACTGCAGCTATTTGCAATAGAAATAAG
GCACTAGAATTGTGATTAAAAAAAGACAATGAAATCt
>NODE_1710_length_74_cov_5.459459
TGGTGTTCTTGGGGTTGTACTCATCCTTCTTCTTCCTCCAAACACAGCGAGTGGAGTTTA
AACCAAAAAGCTAAATTTTTGTCTCATCAGACCACATGACCTTCTCACATTCCTCCTCTG
GATCATCCAGATGg
>NODE_1717_length_380_cov_37.531578
ACCAGCTCCAGAGGCTCATGCCTCCCCTATGCTCGAGCTCGGGGAATCATTTCGACTTCG
AGTCGTAAACTTTATTAGGCCGGTTCCGGCTCCCTGACATTTGGGTGCCAAATGAATGGG
GGTTTTGTCTATGAATTACATCGTAAAAATCATCCAGAGCGCGGCCAGATAGGCTCACTG
GCCATAAACGATCACGTGGTGGCCATTAAAGTAAGTTTTATGGTTTTGGGGAGTTGACAG
TATATTGCACATAACATATATTCGGACTGACGTGAGTCTTCGTCTGACTCTCTTCTTGTA
GGCTGTTAGTGTTCCTTGACCGTTACAGCAGCTCCTCGCTTACCAGAACGCTTAGCAATG
GACCCTACGCCCCGGACGCACACAAGGAGACGGCCTCTGTCTGGAGGTGAGTTTTTGCTT
CTGTTGCCACGAATTACCAg
>NODE_1722_length_909_cov_11.785479
CTTAACTCGGCAGCGTGCTTGGTGGCGCCTGGGACTCTCCGAAAGAGAAGCGGCGTGGGG
TGTTTGTACAGAGGGAGCGCTGGAAATCAAACTGTGTTTCAAAAGTAAAGACTGTTATCC
ATCCATGAACCTGCTCAAAGGTCCGTTGTGACTAAATCTCTGTAGCACCCTCTTTTTCAA
GGGACCAAAAGTCATTGGACAGTTGATTGCAAAGCTGTTTCATGGACAGGTGTGACTTGT
TCCTTCATCAATTAAGCCAATAACAGGACTGGAGTTGATTCCAGGTGTGGCATTCGCATT
CGGAGATGTTGCTGTGAACCCACAACATGGACTGAATGGGGCTCTCTTTTCGCAAACAAG
GAGTTCTCCAGGAGATGTTGCAGATCCAAGCTCCTTGCGAGCAGAAACTAGCGTCCGTGG
GCGTGGCCTAGCAGTTTTCAATGGAACAACTTTTGGGTCACTAACGGAAGACTTTTTGAG
TAGCTAAGGCAACGCCAAGCACATGGGCCACATCACTTATTCATTGGTTAAAAGGCTGTG
TTTCCGCCCGGTTTCGAACCGGGGACTTTTCGCGTGTAAGGCGAACGTGATAACCACTAC
ACTACGGAAACTTAAAGGCAGCCGTGGAAAGAAGAGGATCCTTCCTGCCGATCCGGTCAA
CTTGGTGGGAATGCAATCAAACTCAGAATGTTCTATTTGTGACCTGTGTCAGGAAGGGAA
CACCCAGGGAAGAACCCTCGCCCCCACACACGCACTGGCACATTCTTATCAATTGTCTCT
TGGGCAATTTTCCGATCAACGCGTTGCATTAGCAGTTCTTTTTAGTTAAAGCCCTGCAGC
CACTCTCGTCTCTCTTAAAGCTATCTGCTCATTCACTAAAAATGTCAGTCAACGCACCAA
ACACATTGTTGTTATTGAGTCAAGTCCAACCAGTTCACCAAGAAAGAAGTTGGCGTTGAA
AGCCCCTCt
>NODE_1736_length_1261_cov_68.567009
TCCCGCCTGTCCCTGCCCCTGCCTCTCGGCGTCCCCCGGATGCTCTTGACTGAGTGTCCC
GCGGGGTCCGAAGCGTTTACTTTGAAAAAATTAGAGTGTTCAAAGCAGGCCCGGTCGCCT
GAATACTGCAGCTAGGAATAATGGAATAGGACTCCGGTTCTATTTTGTGGGTTTTCCCCG
AACCGGGGCCATGATTAAGAGGGACGGCCGGGGGCATTCGTATTGTGCCGCTAGAGGTGA
AATTCTTGGACCGGCGCAAGACGGACGAAAGCGAAAGCATTTGCCAAGAATGTTTTCATT
AATCAAGAACGAAAGTCGGAGGTTCGAAGACGATCAGATACCGTCGTAGTTCCGACCATA
AACGATGCCAACTAGCGATCCGGCGGCGTTATTCCCATGACCCGCCGAGCAGCGTCCGGG
AAACCAAAGTCTTTGGGTTCCGGGGGGAGTATGGTTGCAAAGCTGAAACTTAAAGGAATT
GACGGAAGGGCACCACCAGGAGTGGAGCCTGCGGCTTAATTTGACTCAACACGGGAAATC
TCACCCGGCCCGGACACGGAAAGGATTGACAGATTGATAGCTCTTTCTCGATTCTGTGGG
TGGTGGTGCATGGCCGTTCTTAGTTGGTGGAGCGATTTGTCTGGTTAATTCCGATAACGA
ACGAGACTCCGGCTTGCTAACTAGTAACGCGGCCCCGAGCGGCCCGCGGTCAACTTCTTA
GAGGGACAAGTGGCGTTCAGCCACACGAGATTGAGCAATAACAGGTCTGTGATGCCCTTA
GATGTCCGGGGCTGCACGCGCGCCACACTGAGCGGATCAGCGTGTGCCTACCCTTCGCCT
AGAGGCGTGGGTAACCCCGTGAACCCCACTCGTGATAGGGATTGGGGATTGCAATTATTT
CCCATGAACGAGGAATTCCCAGTAAGTGCGGGTCATAAGCTCGCGTTGATTAAGTCCCTG
CCCTTTGTACACACCGCCCGTCGCTACTACCGATTGGATGGTTTAGTGAGGTCCTTGGAT
CGGCCCCGCCGGAGTCGGTAACGGCCCTGGCGGAGCGCCGAGAAGACGATCAAACTTGAC
TATCTAGAGGAAGTAAAAGTCGTAACAAGGTTTCCGTAGGTGAACCTGCGGAAGGATCAT
TAACGGGTTGCCAGCCGCCGGCACGGGGCTGAGCACTAGCAAACACTCGGTCGCTGCCGG
GGCTCGGGTCCGGGGTCCTCCCCGTTCCCGTTCCCCGAGTAGCCGCGGGGTTCCGCCTCG
GCGGTTCCCCGTGTCAACCCCCCTTTAGCCTGGGGCGCTCCCTCGAAACGGGacgccccg
c
>NODE_1739_length_323_cov_38.504642
GACCACCGGAACCTGGAGTACATGCGGGCAGCGAGGAGGCTGACCCCTCGCCAGGCAAGG
TGGGCTATGTTCTTCACCCGGTTTGTGTTTACTCTCACCTACAGGCCGGGGAGTAAGAAC
GTCGGGGCTGACGCGCTGTCCCGCCAGCATGACACGGAGGAGAGGCCAGTGGATGATGCT
CCCGTGCTCCCGGAGTCATGCATCGTGGCACCGGTGGTATGGGAACTGGACGCGGACATC
GCCGGAGCGCAGCGCGACGAGCCCTCTCCGCCCACATGCCCTGAGGGCCGTACGTATGTG
CCGGCGTCTGTCCGCGACCGCCTCATCTACTGGGCGCATACATCTCCCTCCTCCGGTCAT
CCTGGCATCGGGCCAACGGTGCG
>NODE_1741_length_1950_cov_15.325129
TAAATCGTCAATAATTAAAAGGTTGTTTTTCTGAATCGGTAGCAGATTGTCATCACACAG
CGATGTTGGTAGACCTTCTATAAAATGTATCTCCCTTACTTTCAACAGTTCGTCATACAG
CGGTTGCCAACATGAATAAACCCAGACAATATTTTGAATTTCTTTGGAGAATACAACCTC
TGCATTATCCAACAACATCTTCACAAAATATGTTTTACCAGAGTTACTGGGGCCACTAAT
GACACAGCTGAACGGGTGTTGTAGTCGCGGGTCAAAACCGCTATCCATCCTAGACTGTGG
TTTAGTACCCATAAGGCCTTGTGCTGTAATCAGGGAGCAGTACACGCTTGTTGTACACAA
CTCTGAAACGCTTAGACACTACTCGGTTTTTCAACGTGAATGTTCTTTTATCTCTAGCAA
TTGTGTCTGCATTAGCAAGGACATGATCATCATCACCGCCCTCACCCCGTACAAAGTTGT
CAACCAGTCGTGTCAGCGTCTCCAAATTAACAATGGTTGTGTTGTAGCTGTTGAGCGTAA
TGCCTTTTGCTTTGAGACAGGTCAGACCTTTAACGGTTTTGTAACCATATGTCTTTGGCC
CACCACTAACAAATTGAGCTATGCTGTCACCATCCGGTAACTCATCGGTCAAGTCACCCA
AGAACGGGCCCAGTGGGGGGACCCAATCCCCATGGCGTGTGACAAAGATCACGGAATCAG
TGTCTGTGTAGAGTACACGTCTATCCAACTTTTCCAAGAGTGAATACAACTCGAGTCTAG
CATAAGCTGTTGTGAACGCGGCAATAAATATGTTGCCGTTACGTGGTTTGATTGGTGTCT
GTTTTGTGTAACGCCACTGTACCATCGCAACAGTGTCTGAGATGAACGAGAAATAACCAA
CATCTATTTCACTGGAAAAAAGGTAGTGGCTAAACTCCTCCGGATCTGTAATTAACATTG
TGTTCATAAGGTTAGTCCGCTCACCCATCTTACCCCAAAGACTATTCATTGCCAATTTAG
CTAAAGATCGCCTAGCACTGTTTACAACAATGTTTTCCTTGTCAAGCTGCACACCCTCCT
TTTCATGATATTCACGGATATACCGGTCTTTAGCCTCATCGTCAACCACAGATGGTGGGA
AGCCACTAGCTTCCTGCTTGTGCTTCAGGAATGTTCTCATGTAATCTGCAAAAAGATCAT
CTGATGTCCTGGTGAAATCCCAGACTTCAAATATTTCCACAATGCGATAACCTTTCTCAA
CAGCTTTAACCAGCTCAATAGAAACCCAGGTACCGGTTAAAGATCTTTCTGAATCAGTAT
GTGAACAATCAGTTACCTGGTTTTCAGACTCTGCACATAATCTACACAATGGAAAGAACA
GCTTACCGCCAACCCTGTGTGGTAAAACGGGGTGATAAAGGCCTTTCGGTGGACACACTG
TAGCCTTAACAATACCAAAGTAGTTGTCTAGTGGTTTGAAATCTCGAAAGATTATGTCTG
GATGCCCAATCGGATAAGTCTTTGTCTTGTTGCAGAATGGGTAAAGACTACAGACATCGT
TATACTGAATAGTCTCCCCTTCTCGAGCCGTAAACTTCAGATGAATCGCATTAGTACGAC
CACCAAAAAGAGCATCCCGAGGGTCAAGGCGCTCTGGAGAACCAAAGGTCTTCAAGAAAG
CTTTGACATCTGCGGATGTGTTTTTAAGCCGGTTCCACTCACACTCCCATATGTATTGAA
CATGTACGTTGTGTTGTTCTTTCAAAGCCTCTAGCTTTGTCAACCATTGCTGGTGCATCA
ACCCATACTGAATCTTTGTCATTGGATTGATGCTGGTTGAACAATGACACTTTGGGTGAC
CGTGCCAGAAACAACCTAGAAATTCATAGACCGTGCTAAAACCATCACGTTCAGCATAAC
CATCAACGTAGTAGGGACCGATTTTCACTTCACCCCTGTTCAGGGCGTGCTGTATTGATA
TATTCTTATCGGAGGCCACATATTCAAGCc
>NODE_1748_length_182_cov_8.280220
CTTGCTCGTGTGTTTGAGTGCGTGACTGCTTATGTTGAAGGGTTGAGTTGTGTGTGTGGA
TGTCCATTTCCGCTTCCGTGTAAGTGTGCATTAGTGTGTGTGTATATGTGTGGGTAGTTG
TGTGGGTAGCTTGGCTGTTTGGTACGAAATGACACTGCCGGCCATGTAAAATCCATCTGA
CAGGGGGAGTGACTGGAGTCAGCGCTTTTCTCCCCACTCTCCAACCACCACGTCCCCCCC
Cc
>NODE_1783_length_134_cov_6.000000
GTTCCAGTCATGTTTCCAGTACAGTTACACCAGCGACACCAGTCAAACCCAGAGCAGAAA
TCAGTTTCTCTGAGAACAATGGCAAGTCCATTCCAGTGACCAAAAACAAAAAACCCAGCC
CTGCATTGTCTTTTGTATGGCACGGAGAACAATTTTGGGCCAATGGGATTTGCTTTCTAC
ACTCTGCATCCAAt
>NODE_1785_length_487_cov_55.492813
TCTTTCAGGGAAGACCTTGCATTTTCCAACATGACAATGCCAGACCACATACTGCATCAA
TTACAATGTCATGGCTGCATAGAAGAAGGATCCGGGTACTGAAATGGCCAGCCTGCAGTC
CAGATCTTTCACCCATAGAAAACATTTGGCGCATCATAAAGAGGAAGGTGCGACAAAGAA
GACCTAAGACAGTTGAGCAACTAGAAGCCTGTATTAGACAAGAATGGGACAACATTCCTA
TTCATAAACTTGAGCAACTTGTCTCCTCAGTCCCCAGACGTTTGCAGTCTGTTATAAAAA
GAAGAGGGGATGCCACACAGTGGTAAACATGGCCTTGTCCCAACTTTTTTGAGATGTGTT
GATGCCATGAAATTTAAAATCAACTTATTTTTCCCTTAAAGTGATACATTTTCTCAGTTT
AAACATTTGATATGTCATCTATGTTGTATTCTGAATAAAATATTGAAATTTGAAACTTCC
ACATCATTGCATTCTGTTTTTATTCACAATTGTACAGTGTCCCAACTTTTTTGGAATCGG
GTTTGTA
>NODE_1837_length_61_cov_6.934426
CTTCTTCCTCCAAACACAGCGAGTGGAGTTTAGACCAAAAAGCTCTATTTTTGTCTCATC
TGACCACATGACCTTCTCCCATTCCTCCTCTGGATCATCCAGATGGTCATTGGCAAACTT
C
>NODE_1852_length_61_cov_4.295082
AGGCTGGCTAACAGCCTGCAGCCTGACCTGCACCCTATCTCATGTTAAAGCTATAGGAGT
AAGACTCCTGTCAATGTTCCTAGACAAAAGAAGAGCACCACTCCAGCTAGGATGGAGTCC
g
>NODE_1865_length_189_cov_10.878307
GACTTGCCGGGTAGTGAATCACACGTATGGGAAAGACACATAGTACATAATTTACAGAGG
GCAAAAGATGAGGAGACAGAGAAAGACAAACAGATACAGGGACTGGAAGAGAACCTGTTG
CGCTTACAGCTGGGTGAAGCCAAAGGGAGGCTCAATGAAGGGAAAAAGAAACACAGACAG
ATGGCAGCCCTAGGCTCAGGAGAACCTGACACACCCGATTTATACCCTGTTCCCACATGG
GCACCCCAA
>NODE_1880_length_128_cov_9.859375
CCCCATGTAGACACCTTCACCCATCACCTAAATGTAACCGTTCCATTGACCTTAACTCAT
GCCACCCACCCACCCACTTCCAAGCCAGCCTGCTGGGGTTGTTCTGGTAGTAGGGAAACC
CAGGATGTGTGTTAGATGTATTTGGTGAATGTCAGTAGACACTCCTGTCTATCTGTCGGT
AATGCTGg
>NODE_1889_length_572_cov_35.402100
GTCAGCACTCGCCTCTCTATCTCTCTCAACCTCCCTCCTTCTCCTTCCCTTGCTCTCTCA
GGGCTGCGAGGCACATAGCTGTTTTATTTCTCTGCTCATTTTTCTGGGAGATTGGTACCT
TCACACGCAGATCCATACCATACTCCCGTGCAGGCAACGCCAGCCATGAAGAAAGAGGGT
TATATCTTCCCCTGGAGTTAGGACACCTCATGACAAATGATAATGGATAATCAATAAAGC
GGGAAATATGAGCCAGCAAACTTTATGAAGCCGGGAGACATATTACTCCCCAACAACACT
CGTTTCCCTTAACAAAGTCACTACTCGGCTGTGCCTAATAATCTGAAGGAAAATCAAAGG
ACCCACAACCACATCAGCAATATTGGCAACTTATTCCACTTTAATGGCATTTTGATTGAT
TTTTCCCCCTCCTAATGGTAGTTTTATAGATTTGATGCTGCTTCTGCAAAACAGTAGCGT
GTAATAAACCTCCCTGAAGGCAAACCAGCCACCATTAAAGCTCTTGTCTTACTAGAACTC
ATAATTGGAGGTTGACCACCACCACCCTCTGCTCTGTCACATAACACAACACTAACACGG
CTCCAGTTTAGCTGCGGCCCAGATGGActccc
>NODE_1890_length_723_cov_46.013832
ACTTAGAAAACGCTGAGATATGTGTGTTGCTGTGTCAGTCTTTTTAAAATGTTATTTTGC
TTAATGGGCGTTTGTTTTTAGTATTTTTATGACGCCCTTTGACCTTTCACCCATGCCCTC
CAACTGACCCCTGTCTCGTGTGCATTTTTCAGGAGAAGACGAGCGCCCTCAGTCTGAGCA
ACGTGGCAGGGGTTTTCTACATTCTGGTCGGCGGACTTGGTTTGGCCATGCTGGTGGCCT
TGATTGAGTTCTGTTACAAGTCCAGAGCCGAGGCGAAACGAATGAAGGTGGCAAAGAATG
CACAGAATATTAACCCAACTTCCTCGCAGAATTCACAGAATTTTGCAACTTATAAGGAAG
GTTACAACGTATATGGGATCGAAAGTGTAAAAATTTAGGGGGTAGGAACGAGGTCTTCGT
ATAAATTCCCCCCAATGCACGCTTTTGGCTTCATCTGTCCCATCCTTGAATGTTGAATAT
TGAATGAGGAGGTTGCCCAAATCAGATCGTATGTATTGGTCTTATGATTTGGTAACGAGA
GAGAGACTACCCTGTTTAAAATTTTACAGTCTTTTGGTTCATTTTGCATTTCTTTACTCT
TTACCATCATGATCATGTATGACTGTTGATCTCCATGCTTGTAAACATATTGTCCCGGCA
ACACATTCAGCAGTACTGCTTGCAGTGATACATATCAAGCTATACATGCACATCCACATC
CTACGTTTTGTAATACACTCGTAAATCAGTCATATTTGGTTTTGCATCTACATTTTCATA
TTt
>NODE_1891_length_102_cov_77.352943
TTGTGCCATATTTTCTCCACTTGATGATGACTGTCTTCACTGTGTTCCATGGTATATCTA
ATGCTTTGGAAATTATTTTGTACCCTTCTCCTGACTGATATCTTTCAACAATGAGATCCC
TCTGATGCTTTGGAAGCTCTCTGCGGACCATGGCTTTTGCTC
>NODE_1892_length_231_cov_14.761905
GGCTGAGTATACGGCTACACATTTTTTACTTGAGACAGGTCAAAATAAAAGTCCCGTCTC
TTCACACATGCGCACAATTAACTCTTGCACAATTTTGGGTATACAACAGTCAGTATCATA
ATTAAACAACATAATATAACATAAATGATGAGAACATATAACTCAACATGCGCATTTCCG
CACTAACTCAAAACGTGCGTACACCACCTCCTGAGCTGGCGTAGGATTTGAGAGTGCCGT
ACGCCAACGTCCATATTGATAAATCTCAAAGTCACCGTGGTTTTGGGTGTA
>NODE_1893_length_762_cov_37.213909
GAATTTTTACATCAAATTATGGACAGTGAAAGAGAGAGAATTTATTTAGGAAAATTTTGT
AAATACAAATAACCAATGTCCCTAATGATTGTGCATTGCGAATCTGTGAAGAGTTGAACA
TGGTGCAGACTGTATGGTTCTCTCTCTGGAATCATCGACAGATGCTTGCACATAATTATG
TTGTCACTGCTTGTTATTTGGAAGACAGAAGCTGCACTGACAGCTAGCTTTATGATGATT
TTTTTCCCTTTTATATGTTTACTCACTTGTTAATAAAGCAAGGTGGACAGCGAGAGGAGA
AAGTCACTTGAGCTCTTGGGAGCCCATTCTATGCCCACCTTGAGGCTTCCAGCTTGTGTA
CCTAACCTAATCTTGTTGTTCCGTTTGATTTGTGTCGACTCTGGCAGGTATGTTTGGAGG
GATGAATTGAGGACCATAAAAAAATGAAAGAGGAGGAGGAAGATGGATATGGATTGAGAG
TTAGAAGCAGCAGGATGATTACGAGGTGTCAAAATTGCCAGGAGCAAAAAGGTGAAAGCA
ATCAGGGGTGAGAAGAGTGCAGCATCCGTGAGGGGCAACTAATTATCCATCTCATTTGTG
GAGAGCAGCATTTGAGTCAGCGCTAGCCCGCCGAACGGTGACAGATTGGTGCGGAGGAGA
GGGGAGGTGTTAGAACAATGGAGCCCAGCTCACCATCATTACTGCATGCTAATCATGGAG
TACTGCTGCACTGCCATTCTGAGCCGCAGAGTTCAGGGGAAAAATAGGAAGTCACCAGCT
TCAGGGGACTCTAGTCAATTCCAACTGGAAGGGAAATAGGGa
>NODE_1894_length_61_cov_10.377049
TTGCATGACATAAGTATTTGATCACCTACCAACCAGTAAGAATTCCGGCTCTCACAGACC
GGTTAGTTTTTCTTTAAGAAGCCCTCCTGTTCTCCACTCATTACCTGTATTAACTGCACC
T
>NODE_1903_length_127_cov_5.740158
AAGCCCTCCTGTTCTCCACTCATTACCTGTATTAACTGCACCTGTTTGAACTCGTTACCT
CTATAAAAGACACCTGTCCACACACTCAATCAAACAGGATCCAACCTCTCCACAATGGCC
AAGACCCGAGAGCTGTGTAAGGACATCAGGGATAAAATTGTAGACCTGCACAAGGCTGGG
ATGGGCT
>NODE_1915_length_139_cov_3.136691
TATGACATTCTCCCAATCCTCTTCTGGACCATCCAAATGCTCTCTAGCAAACCTAAGATA
GGTCTGGACATGTACTGGCTTAAGCAGGGGGACACGTCTGGCACTGTAGAATTTGAGTCC
ATGGCGGCGTAGTGTGTTACTGATGGTAGCCTTTGTTACTTTGGTTCCAGCTCTCTGCAG
GTCATTCACTAGGTCCCCc
>NODE_1951_length_332_cov_22.912651
TCAATAAACAGAGCGGGGTTGAGATTAATACTAAGCCTGCTTTCTTTACACATAGCACAG
GAGCTGCTGTTTCCCGATCAGGCACCAGATGGCGCTGTGCCGGTGGGTTCCAGGAGATAA
TCGGGACAGATCGGGCTGCATTACTCCCCATTATCTTCTAATTATTCTTGTGTGGAGTGC
TGATCCTGCCGTTTGTGTAAGAAGATGGCACAGAGAGCCTGCTTGTCGCCCCCGGCAGCA
TGGAATCCTCCCGCTCGCCTCACCTCCTCTGGGACAGAGGAAGAAGTGAGATCAGCTGGG
AGGGGGCTACCAACCGTATCCAGAGAAGACATGTTGAGAAGACTCTATAACAGCGCCATT
CCTAAAAGTGAGCAAGGACCCTGGCACACCAa
>NODE_1957_length_643_cov_27.765163
CGCCCCTGCATGTGTGTGTGTGTGTGTGTGTGTGTGAGCGCATGTGTGCGTGTGAATGCA
AGTACGTGTGTGTGTGTGTGTGTGTGGTGTGTTTCTGGAAAGCTGGGGATTCCATGTTAT
CCTCTGTGGGCACCTCCATTAATGAGCATTTAAAATGTGACTCTATGTAAGGGATGTAAG
AGGTTGAGCCTTAAGTAGCACAGAATGGAAAATGATTTGTATTGATGCAAATTTTGTGTG
AGGAGTGAATTATACACAATTACCCATCAATACTGGCCAGTCTTGCCCACCCTCACCAAC
AAGATGTGGTTAACAAGCAGAAAATAAGATTGAAATGGAGTGTAAAGAGTTGAAAATGAA
TTTCAATGCTGCATTTGTCCGCAATTACCCCCTCGTTCACACATGTTTTATTGGGAGTTT
TTTCTTCTTCAAATATTTCTCAAAGCAGATTGGAAACATTCTTGGTATTACCCGTCTTTC
TTCAGAGAAGAAAGAATTAAGGATTTTGGTGACAAAAAAGAGATTTTCTCTCCTGCTGGA
GTGTCGGAGGATAACATGGAGGCTCACAGCGTGTTTGATTGTTAATCGTGGCACAGGGGC
TTTAAGCGCTAATGCTCTCACTGCAAACCTGCAGAAAACACCAGGAACATGGACCACTTT
TTTCATTAATGGCTCAGTACTTAACATAGGCTGACGACACAGc
>NODE_1959_length_138_cov_10.326087
TATGTAGAGCAACAATTCTTTTTTTTCAGATCCTCAGAGAGTTCTTTGCCATGAGGTGTA
ATGTTGAACTTCCAGTGACCAATATGAGGGAGTGTGAGAGCGATAACACCAAATTGAACC
CACCTGCTCCCCATTCACACCTGAGACACTAACGAGTCACATGACACCAGGGAGGGAAAA
TTGGTGTTATCGCTCTCa
>NODE_1960_length_475_cov_41.397896
AGCCGCGAAGGCATCAGTAGGAGGGCTGAGGAAAAGGTGTGGGTCTTGGGTAGCAGGGTG
CTGGTTGGGTAGCTTGTTGGATAGCTTAGGGAGGGACGATAAGGAAAGGGAGTGAGTTTT
GTACGAGCCATGCAATGGAATTTTGTGTGTTTTACCCCCTGACATAGATGTCAGACATCT
TCTCTCCTGTCATGAAAGCATCGTCCTCTAGAATTACGTCATCAGTGTTCCAAATAATAA
CACGCAGCTCAAAGCTAGACAACAGCACGGCACACAGAACACACAGAAGAGAGAGAAGAT
GACAGACAAGTGACACGACAAAACACCAGAGGGAAAAAAACATGGAAACAAACAAAACAA
AACAAAAATCTACGATTAACGGCGAAAAGAAAAAGCGCGCAACTTCGTCAGACCCACGGG
GCGACCAGGCTTTAAAGCTGCGGCCCTCTGTGGTACCTACCCCCTGACAAATATGTCACT
GGACTTTTCCCCAGTGAAGTAATCATCGTCTTCCAGTATTACTTCATCTGTATTc
>NODE_1961_length_546_cov_30.910257
CATGTGATTCCCTCAGACATTTCACAATTACGCCATGGTTGATGATATTTAGAGACATAC
ATGTAACGGGAAACCGGAGCGAAGAAGAGAGTTACCTTGTGAAATGAAATGTTATGACTG
TCACTGCTCGTACTCAGAAACACGGTAAAGAGCGCACCCGCACCCTCTCTCTGCCGTGTG
CTCGGGGTCTGCATGCGTGTGTCTTTGTGGTGGGGCTGTGGCTTCCTGGGCAATGAAAGG
GACTGGGGCCTGAGCCTGACAAAAACACAAATCTATACTGGCCACAGGCTCCTCTCCAAT
CTATTTTCTGCTCAGCTGGTTTTAAATGAAGTTATTATGACTCATTAAAATGCCCGCAAG
CTTGTGGAAGTCGGCCAATTACAATTTAAATTTAGCCTCTCTCACCAGCACCCCTCCCTG
CCTTAGCCCCCCCCTCCACTACAGTTCCATGGCTCTTTTTATTGCATGGCTAGCCCCCTC
CCTCTACACCCCCGCTCCCCTTTTCGGCTGTTCCAAAACCACACCACTGTTTTTCAACCA
CAGGTTTACAGCTGGTCTCAATTCTTTTAACTCTGAACACAAACAAAAACcaacacacaa
acaaat
>NODE_1963_length_579_cov_27.288429
TTTTCTTATCCTCTCCATCATTAAGTCTTGTAGAAAAAGAAAAAAAAATGTCCAGGGCTA
GTTCTCCGATGAGTTGTGGTGGAGCTAATCCGCATTCAACTCAGCAACTGTCTCTAAATA
ATATAACACCTTTTTATGAGCAAGGCGCAAAAAAATAGAAGAATGCCAGTACGAGCAACG
AATGACTCTTCAAAATGACCCGTGCATCCTCTCTAGCCCAAATGTCATTCATCAAAAAGT
GGTTGCCACTCGTCGGTAAGGTGCGTCTGACGCTGCTCGAATGATCATTTATTGTAACAG
GTTTATAAGCAAATAAATACGTGAGGGCTGTCAGCTGATGATGGAGGCGGCCTGCGGTCA
GACGAATATATATCCAAGTGGAGAGGAAGAGAAGTGAGGAGTGGAGCGTGTGTTCCTGGG
TTGATCTGAGTATGCTTTAGAGGTGGCTCTTGGGTTTGGCCTCTGGGGTGAAATTGACAG
TCTGATTAATAAAATGAGCGCGGCAACATTTCCCTCTTCATTTAGGAATATCATTATGCG
TTGATTCTATTGTTTCTCCCCTCTGTTCCCTCTGTTCCTCAGTCTGCTTCTTATTTCTTA
TTCTATTTTTTCCATCGATAATTTCACCGAcgcattttt
>NODE_1969_length_61_cov_18.590164
TGTGTGTGTGTGTGTGTGTGTGTGTGTGTGTGTGTGTGTGTGTGTGTGTGTGTGTGTGTG
GGTGTGTGTGTGTGTGTGTGTGTGTGTGTGTGTGTGTGTGTGTGTGTGTGTGTGTGTGTG
T
>NODE_1970_length_61_cov_7.114754
ATCCCCAGTCGTCATCCCTTCACCACTCTGATACAGAACATCCCCAGTCGTCATCCCTTC
CCCACTCTGATACAGAACATCCCCAGTCGTCATCCCTTCACCACTCTGATACAGAACATC
C
>NODE_1972_length_61_cov_9.786885
TCATCAGACCACATGACCTTCTCCCATTCCTCCTCTGGATCATCCAGATGGTCATTGGCA
TAATTCAGACGGGCCTGGACATGCGCTGGCTTGAGCAGGGGGACCTTGTGTGCGCTGCAG
G
>NODE_1976_length_84_cov_4.892857
GGCTAGGCCACTCCAGGACCTTGAGATGCTTCTTACGGAGCCACTCCTTAGTTGCCCTGG
TTGTTGTCATGCTGGAAGACCCAGCCATCTTCAATGCTCTTACTGAGGGAAAGAGGTTGT
TGGCCAAGATCTCGCGATACATGg
>NODE_1977_length_652_cov_46.492332
ACACTCTTACTTTTTGTTTTGAACGTGTCAACAATTTCTAGTTGGCTGGCCAGACACTAC
CGCATGGCTGTTTTGTTTCTGTGCGCGTCCGGATCCGGTGGACTATGTGTGTGGGTGCAC
GCGTGTTTGTGTTTTCGCCTCATCCTCTACATGGAGAGGAAAAAGGGCCATGTCATTCTC
CCACAACTTAATCAGGAGCTACACACAGGAGAGGGCTGCAGCGGCACAGACCTCCCTGAT
CATGATAATGAGGTCCCCTGGCTATGCAGTCATCGAAGTATAATTGACTTGTTCGTCTCT
TATTTTCCTAATGGACACTCTGACCCAGAGCACGTTTATTTCGCTATGAGAAATGTCAAG
AAGGATTGGAAGTTTTCTCAGCGGGCCCCATTAAAACTGAAGGCATGCCACCCTGTCTCC
GGCCAGCAATGGCTACCATTGGCTCCCTGGTTCATTATGCAGATGCCAAACGTAAATAAA
TGATTTGCAGATTTGCTGCCACCACCAAACCCTCCCCCACTCCCCCACAATTTTTTCCTG
AGATTTGGAGGGAAGATTTCAAGAAAAATTGCAAACGAAAAGGGAATAGACTGAGTGTAG
CAAACAACAAGTTTTCTCAGAGAAATAAATAATACATAGATAAAAATTATAATAAGACAT
TTCCTGGACGTGAAAACCTGGCGAAGCGCATTGATGTTGTTACAGCGACGTa
>NODE_1983_length_328_cov_2.865854
GACACAAGGGTGTCCCCTCTGCCTTAGGGGTCTCTCAGACACGAGAGGAGGTTTCGCCGC
TCGCATCGCCTTAGGGTCTCTCTGACACAAGGGTGTCCCCTCTGCCTTAGGGGTCTCTCA
GACACGAGAGGAGGTTTCGCCGCCGGCGTTCCCCTCTGCCTtagggtctctctgacacaa
gggtgtcccctctgccttaggggtctctcagacacgagAGGAGGGTCCCCCTCTCGCATC
GCCTTAGGGTCTCTCTGACACAAGGGTGTCCCCTCTGCCTTAGGGTCTCTCAGACACGAG
AGGAGGGtccccctctcgcATTGCCTTCGGGTCTCTCTGACACAAGGGTGTCCCCTCTGC
CTTAGGGTCTCTCAGACACGAGAGGAGG
>NODE_1984_length_90_cov_8.366667
GACACAAGGGTGTCCCCTCTGCCTTAGGGGTCTCTCAGACACGAGAGGAGGTTTCGCCGC
CGGCGTTCCCCTCTGCCTTAGGGTCTCTCTGACACAAGGGTGTCCCCTCTGCCTTAGGGG
TCTCTCAGACACGAGAGGAGGTTTCGCCGC
>NODE_1985_length_568_cov_33.651409
CTGTAAAAAGCTGTGGTCTCTGGGTTTGCAGCAGGCTGCGCCGGGAAGGTGTTGAACCAT
CAGAAGTGTATTTCGCATGAATAGATCAGGGGCCCAACAAAGCTGTGGAGCTGCGGGGTT
CTGAGAGGCTCAGCCCGGTGTTTGGTAGCAACTGGTTCGTGTGATGAGACCAGAGGGGAG
AGGTGGGGCTGGGGGCTCCCGGTGCATTAGCCAGTAATAGGTTTGGGATGACCTAAACGA
TTTGTTGACTGGGACAATAAATCTGTTGTGTGTTTCTTGGCATGCTGAGGAGGGGATTAC
AAGTTGTCGCACAAAGGAATGCAAATTGCTGGCCAAACTCTTAGAGAGGCCTTTGAAGGA
GCTGGCTATTCGGAGCGTTTGTGCGGATTCCTGCTTCTTTTTCTTTATTTTATGTTTTTC
TATTAGTCCTAATAACTGTGAAGGGCCTATGAGTAGCCACTGTATTCATCTCAAATCAAT
GGATTACCAACACCGAGCCCTATAGACCTCCAACATTTGCATTCGAAATGTTGAGCCGAG
AGGTGACCAGCAGGACAATGGGCGTTAACTCTATTCAGAAGGCCAAATAAAAATCTTGAA
TCTTAaaagtgacattctgtctctatcc
>NODE_1994_length_422_cov_53.201424
TCACCTGTACAGTTCCATTCTGGTTTACATTTTGATTGCTGTTACATTAAAATCATCCAA
ATATTTGTACAATACAAAATACATTTTACCCCTGCTGTGCCAGGACTTATTGCTAGATTG
AAATAAACACAAACTACAGAGCACTTTGTTTCATAATAAAGTTTATTCTATATTACAAAT
AGTATTTTGTTCTTGACTGCAAAATAGGAATGCATTATATTTACATACACAGGTATACAA
TTAATTATAACAAAGTTAGAGAAGCTGGCCTTTCCCCCCAGGTTTCATTTTTATCTCTTG
TAAGGATACTCTCTTTATCTCTCAGCAAATATGGTAATAGTAAAAGTATTTTCTACCAGT
TTCTACCTGCTATAACACTGAGCTCTAGAAGGACTTATCTTTAGTTCCTACAAAACGTTG
AAGGTGGAAGCTTTATCGAGTCCCTATGAGACGAAGGGGTCAGTACCTTTGTGGCCGGGG
Aa
>NODE_1995_length_279_cov_19.713263
CGCCCGTAGCGCCGGAATGGGAGCGGCAGACAGCGGCAGCACGTCGTCGTCCCCCGCCAG
AGGGTTAGGGCCGCCTAATGAAAACAGATGAAGCAGAGATAAAGCGTTCGCAGACATTAG
GGGACTCATTAATCACCGTTAGGCCCCAGAGCTACGGAACACCTTGGTCTGGGCTTCTCC
TTTAACGGGCATACAAGTCAGTATCCCGGACACATACGCGCGCCATCCCCTTATGTCTGA
GCTCTGTGCGTACACTCCTGTCAGTCCCAATCACACGGTGTCCCTCTTGGAAAGCCCGCG
ACTATTACACTCAATACCATCTGGACGTGACCGAGCGTc
>NODE_1996_length_534_cov_26.211611
TGCCACAATTCCTCTCTGAATATGTAAAACACTGTAATTTGAGGATTGAGATCCCTTTTA
ATAAAGAGACTAAAGCAGAGATTTAAAATGAACATGGTGATTAAGAGCAAATGTGCTGGG
CATTTATATAGCAGGACTGCAAGATAATGAATAAAGATTCATGCTTTAGACCCACATTTT
AATTTTGCACCAAATGTGCCTGATGTAGGCAGCATTTAATCACCTTACTGACAGGAGTAA
CTGCTTTCATTTAACCTTGACTGAAGATCATGAATTCTAACGTGTTTAATTGGATACATC
ATTTAACAGAATGAACAGAGCACATTTTCCCCAATTCAAAGGCTCTGATTGGCAGACAGT
GGCAGTAAGGCCTGCTACAATTAAAGCTGATCTGTATTCACTGCCCCTGTCACCCAGCTC
CATAAGTGATGTGACTGTTTGATCGTCGCTGCAGAGAAACTTTGCTGAACTTCACCTTGT
TTTGAAAGGGCTAGACGCTGAATGAAAGGAGGAGGTTGTCGGGACCCACCAGGGTGGGGA
CACACATAAGCCCCGTAGGTGCCGGCGATGCCTCCCAcctctggcccaaaggca
>NODE_2019_length_225_cov_19.271111
GGCGGGATGGGGGAGACTGGGGGTTGATGGGATAGAAGGAGGCCCTTGTGTGGGGCTAAT
CCAGGAGAATCTCCCCTCTTTCCCTTTGAAGGGGAACAGATGTAGATTTACATATGTGGA
GGTCCCTGGTCCCTGGCCTCTGATGAGATTAGCTGGGTGGTGGTGGTGGGGTTTCATGCC
GGGTTTCATCGGAAGGTGCATATTTAATCAAGGCCTGAAGCTAAGGCTGGGGCTGTCTGG
GCCAGGCGGCGTGGGCCGGGCCCTCAGAGACCAGAGGGGACAATg
>NODE_2025_length_127_cov_4.346457
AAAAGAAAAGAAAATATTTTGTCTATTAAAATAACATCAAATTGATCAGGAATATAGTGT
AAACATTGTTTATGTTTTAAATGACTATTGTAGCTGGAAACAGCCAATTTTTTATGGAAT
ATGTAAATAGGCATACAAAGGCCCATTATCAGCAACAATCAGACCTGTGTTCCAATGCCA
CGTTGTt
>NODE_2026_length_714_cov_29.735294
TTTCAGTTATTGTTGTGTTTTTCCCCAACCATGGAAATAAAATCTATAGTTCTAGACATT
TTTAACCATAAATGTTGGAACATTTTCTTAAAAAGCTTGAAAAACATCTATGCCACGGTA
ATAACTTTATTTTCTTCTGCTTGATTGCTGGTGCCTAAGCCTTGACACTTGTAATGCACT
CTGCCAAGAACATTAAGTATCCGAAAGTGATAAAGCTTCAATTTGCTAGACCATTAGACT
AATTACTGCAATAATTAAGTAACTACTTGATTAGAACTAATGGGTACCTAATTATCCAGG
AAGAAAGGATCAGGTGGTAGTTAATAGAGTCAAGCTGATGTCTTGTGACTTTCCATCCCC
GATTACCAGACATTGGGGATTGAATTGGGTACAAAACAAACAATACCATTTGTATGTTTA
TCTAGAACCATATAGCTGAGGCACACAATCTGCTAGTATTAAATAGTACCAACAGGGTGT
GTAGATAATGACAGAAAATCCATTCCAATTCCAATTCTTCATCCACATATTTAGTAGGAT
AGTATTGTTGTCTGTTTGATAATCAGTTGCAACACAGAATAAAAAACTAAGACATTGGGA
ATAAATGTGTTAAAAAAAAAACATAACCATGTATTTATGTTTCTATTGCCCACATATTAT
TTTCAGTGTGGGAAATATTTTTACTTCTTCTATTGTTGATGGTAAAGAAAGAAACTTAAA
TAAAGGAATGCAAGAATTACCTTAAAAAATGGAAATCTATTCTGATTTCTCAAa
>NODE_2044_length_481_cov_46.985447
ATGGCCGTGCCAAAGAAAAGAATACAAATAATATTGGTCGAGATATTCCTTTTTTTCTCC
TAAAATTTGACGATGCTCTATTGCCATCTGGGGGAGGAAGGGGGGACAAAGGGTTTTCTT
TTAAGATATCATATTCAAGTTTTTCTCCTTTTTTCTCTGGTGTATATATTTTTTCTTCTC
CCTGTTAAAAAGAGTTCAAACTTTTGTGATCTGCGTGTGCTGCTCCTCATCAAAAGGTTC
ATTTTCCGGATCAGAGTCAGTGGTGTCAGAATACCGATAATGGTCAGGCTCATTGTCGCT
AACATCCGGAGTGACTGACGTTGAAGTGCTTGCCTCAGAATTTGAAGAATCTTCGACGGT
TTTTGTGAAATACAGCATAACCTAAAGCAGACAGAAAAATAGGGAAAGCCATAATGTCAG
AAAAGGAAACCTCAAAAGTGGTCACCAAATAATTGACCGCAATCGACTGGTTGATTTTGG
GCATTCCTAGTTGACTGCAAAACACTTATGAGAACAGAACGGAAGACATTATTTCCTTTT
t
>NODE_2045_length_461_cov_58.559654
ATGTGTTTAGACCAAAATAGTTGTTAAAATCTATCCACTCTCCCTCGCCACCACTGCTTG
TGTGGATCCCAAATAAACCCTATTAAAGGTAATTATTCTGGGCTGATGGCAGTGTACAGT
GGTCACAGGCTGGTGAAATGTGGGAGTCACAGGATATGCTGTTACTTTTCCTGGTAATGG
GAAACATGACTCCGCTCTCTGGTTTGCTGTTGTGATTGAAGGCACTGACCTGTCATACAT
TTATAATAGGGGAGCAGGTGTGGCACTGATGGACCTTCATTTCCTTTAATAAACCTTTTA
TGTGGCCCACTCTTAATGCCACGCCGGGCCCTCCGAGGGCCTGCTCATAATAGGTTCATT
ACTTTTGATTACTAGGGCCCTATTGAGACAAACAACTACCCAAATACTATACATTACATT
CTCTAACAGCTAATGTACCTGATTAGTTCATTACACTTTTTCCATCATTGTAGAAGAGAA
ACATTCACAGAGACGGACATAGTCACGTGTTTTGTATGACg
>NODE_2052_length_75_cov_104.693336
GCTAACAAAAACAACCTTATTAAGATAAAGCCTTCCTCCACCTCGGTCAAAAATAAAAAT
AATTGTATCACTTCGCATCTCAAAATGGGACTCCTAAATATTAGATCTCTTGCTCCAAAG
GCAGTTGCGGTAAAT
>NODE_2073_length_68_cov_182.397064
ACACATCCAAATCCACAAAAGCATGGCTTCACCAGAAGAAGATTAACGTTTTGGAATGGC
CCAGCCAGAGCCCAGACCTGAATCCAATTGAACATCTGTGGGGTGATCTGAAGAGGGCTG
TGCACAGG
>NODE_2076_length_574_cov_35.667248
CCTTACATTTGAGGATGATGTAATATTGGCGTATATCATAAATGCCTATACACATTTAAG
GATCCAGAAGTGTTTAAGTCTTAAAAGCTAAATAGAATCAAAAAGCGTCTCCAAATATCA
CTTTTGCCACCCATGAAAATGTGTAACTGCAGTGTAGAAAGGCTCATGAAAAGCAGAGTA
TATTTTATATCGCTTTCTCTGAAGCATTTTACTAAACAGCAACTTCGAGAGAAAATCCTG
TTTCTCCCTCCTGGCTTCTTCTACACTCCTCTCCCGGTTGATCTGATTATTTTTCCCTTC
ACGTTTTGTCCCAATAGCAAATTACCAATTCTATGAATTGCAAAGCAGCCTCGGAGACGC
TGAGGGGTAGAGAGGGGGGAGATGCGAAGATTGAAAGGGATCTTTGCAAACACAATCACG
TTCTTAAATGGAAATGCGGGGCTTTAAACAAATCTTACATCTCTCCCGTTCCAGTCGCCT
AAAACTCTGCAATCAGGCGCATGTTCCACTCCTTCTAAAACCGAAGATTTTTGGAAGATC
AGGCATCACTATTATAAATATTTACCTGAATGCATTTTTTTTTAATCTCACGCGCGTGTT
TATGTGTGTGTTCTCGcctctcatgtcagtgctc
>NODE_2092_length_70_cov_9.257143
GGCCTGGCTCCAGGGTGGGGCCCCGGCTGCGCCATACCGGGCGACGTCACGGAACTCAAA
GTCTTTATCATCATTAAGGGGGTTTTGAACCGCTCTTAGTCTGACCCGTCGCCTAAGACC
TGTTTGCCTT
>NODE_2132_length_134_cov_4.462687
TGTTTGACGGTGGGGATGGTGTTCTTGGGGTCATAGGCAGCATTCCTCCTCCTCTAAACA
CAGCAAGTTGAGTTGATGCCAAAGAGCTCTATTTTGGTCTCATCTTAACACAACACTTTC
ACCCAGTTCTCCTCTGAATCATTCAGATGTTCATTGACAAACTTCAGATGAGCCTGTaca
tgtgctttcttaag
>NODE_2133_length_373_cov_39.319035
CCCATCTACCAAACAGCGGCTCGGAACTCTCGATGATCGTAGCATTCTGTGTGTTCTATG
CGGTCTTCCCTTGGGCCGCGCGACACGGCGAACTCTGAGATTCAATAGATGAGAAAAAAG
ACCACTCTCCATTTGGAGACAGAGGAGGAGGGGTAAAAGCAAAAAGAATCGAAATCCCGC
CTCCAGGGCTGTCAGACGGCCGGACTTTCTCGCATCTGATTGGTTCCAGAAGGGCAAAAA
ATTACTCAGCAAACACGACTATTATTAGCTGCTTAGCAACAGCTCACTAAAGTAGAGAGA
CCACCCAAGCCGACAACCCTCGTGTGTGTATCTCGAACTTCAGGGGAGCCTTTTCAGAAA
GCCAGCCCTCTTTTGCGTTTGCGCGCAACCAAAACTGGAGTCGATGGTTTTCCAAAAGAA
CTGCATTTGTAGa
>NODE_2146_length_547_cov_48.420475
TCACACACACACACACACACACACTCATTCACTTACTGCCTCACTGAGAAGCAAGCATCT
ATTGCTCTGTCTGATTCACACCCACACATACAAACACACACACACACACACACACATTAA
CTCCCTGAAACACCGCCTCCCACCCACATACATTTATTTATTCGTTATATTTCCTAATTC
AGTTTGACGAATGAGTGACAGCTTGACACTTCATTCGGCAAGATTAATAGAACGACACAA
TATTTACGTGGCAGAGACAGCCAATTATACCACCATCTATCATCCAGATTATCTTTCTGA
TTGAAAACTACTCGTCCATGTAATCGGAATTATTTGGAATTAGAAGGGAATTTATGGCTT
CTTGTGTCACTTTTCCTGGACGGTGGTAAATTAGAAATATTAGATACATGAAGAGAGTGC
AGGAAAGGGGTAAATAGAAGCGAGAATGAATGTCACATGCATTGGTTTTATTTCACTTGG
GCTGTTTGCCCTGGTGTGAACCCAAACATTTTCAAAAAAAATTTGATAGGTTTATGTCAA
CATTTTAAATTGTTTAAACCTGAAACATTGAACTTTCTGTAGATATTGTGATCCTCATTT
CCAAGAt
>NODE_2148_length_325_cov_64.061539
TCTCTCTCTCTGCCTATGGGACCAGCTCCTTGGGCTTTTCATCAGCTGCCATTTTCGACG
GCATGCAGTAATTTCATGGCTCATTGCAAGCGCTGAAAACCTTTGAAACTGCAAATGTTA
ACTTTGCCTGGCCCGGAGCCATTTAGGAAGCGATTAATTTAGCAAACAGAAGTGAGCCAC
TTTCTCCTCCTAGCCTGTGCATATTTTTGGGCTTCTATCTGTATTTGAGTTAGAGTGAGC
AATGTAATGACGATTTCGGTAATTGTGGTGGTGTGAAAACATTCCCTACCTCAACTGCCC
TATCGCTCCGCATCTCTCCTGGCTGAACCTCGCCTGCAACTCGCTACAGTGAGAACACAT
GCCGGAGCAGATTGAgaagaggtgg
>NODE_2150_length_115_cov_4.165217
TGGTGGAAACATCATTCTTTGGGGATGCTTTTCTGCAAAGGGGACAGGACGACTGCACCG
AATTGAGGGGAGGATGGATGGGGCCATGTATCGCGAGATCTTGGCCAACCTCCTGCCCTC
AGTAAGAGCATTGAAGATGGGTCGTGGCTGGGTCTTCCAGCATGACAATGACCCG
>NODE_2154_length_85_cov_18.894117
CCACCTGGCAAGACAGCAAGGGTGGACAGTATCAAGCCTTTCTGGTCACCTTCACGCCCC
TGGGCCAGGCTACACCTAATCATAGACCGTGCTGTAGAGATGAGTCTTTAGTAGACACTT
GAAAGTTTGCACTGAGTTTGCATTT
>NODE_2165_length_81_cov_67.641975
TCTCATCTGACCACAACACTTTCACCCAGTTCTCCTCTGAATCATTCAGATGTTCATTGG
CAAACTTCAGACGGGCCTGTACATGTGCTTTCTTGAGCAGGGGGACCTTGCGGGCGCTGC
AGGATTTCAGTCCTTCACGGC
>NODE_2170_length_250_cov_14.052000
AGAATAGGAAACCCTGTTCAAGCGGTTGCCGGGGAGAGAAAGATTTAGTATGTCTGTCTT
TTGAGAAACAGGACACAGGTTAGAGACACACACACATAGTCTGACAGGCCAGACAGAAAC
CAGGAGGGGACAAGAAGATGTTTGCGTTTATCCTTATAAGGAATAGAACTGGAACTGGAC
CAATAGCACACTTGTTTTGTGAATTTAACGACTCTATCTTTTGGGCGTAGTAGAAGTATA
AAATGATCTGTTGAATGTTGATCCTTAGACATTGTGCGGCGACACGTGTCTCCAGAAGCT
TCTGTAATAa
>NODE_2173_length_61_cov_12.327868
CTACAGGACAATAGGCAAGCAGCTTGGTGAGAAGGCAACAACTGTTGGCGCAATTATTAG
GAAATGGAAGAAGTTCAAGATGACGGTCAATCTCCCTCGGTCTGGGGCTCCATGCAAGAT
C
>NODE_2174_length_491_cov_19.413443
AAATTGTCTGCTAACATTTTTAATCAAAAGAAAAACACTCCTCTATGTATGCAACACACA
CATGCATACACGCATACAGCACACACACAAAGCCGAGGCAGTAACAGAACTCTGTAAGGA
CTTGCCCTAGAGCCTTCTCAGTATGCCAATAAATAAACCAAATAGCATTAACAATAACTT
GAACTATATAATACGGGCTATAATATGATGACATTAGTATCAGTGTTTTAAGGTTTGGCC
ATTTATGTGAAATCCTAAGCCAGAGAGGGAGCAATTTGGGCGTAGGGAAATTGATTTTGA
CCATCAGCACTTTCTCATTTTTCAAACAGTGCCTGTGGCAAACTAGGTTAATTTATGTTA
AGCACATTACACAGGTAGCCTCTTCTTTCCTCCACAATGATTATGTGTCTCAGTTGAGGA
ATTGACATTTCTTGCAAATAAGAAAATTATCATATAGCCTGACTGGAAGCGGGAAATGAA
GACCGGCTAAGACAGGGTGAAACCTATAAGTATTTATTTTATTTTCATTTTTGCGACGGG
TGACGTGCAGg
>NODE_2197_length_681_cov_38.274597
TCCGCTTTCCCCTTTTCCCCAGTATTAACGTATGTATGTCTATGATGATGACCTGTTTTG
GGATAGTACTCCATAATACGGTATACCAAGTGATGCATTGTTTTTGTTCTTTTCATTTTG
TTGTTTTATTTGCTTTTTTATGTATTTATTTTTTTAGAAAACAAAGATTGTGATTTCAAA
AAAAAAAAGGTCGGAATTTCCACTGCCTTTTTTTAATGCTAACCCTCCTTCATATTTACT
GTACAAAGGGCAAGAGTGAGAAAGAGAAAGGAAGAGGAAAAATTAAGGACTGCTATTCCT
GTTTTTGTCTCTCAGGTGAGTGAGACTGAGGTCAATGGCCAGTTTGAGTCAGTTTGCGAG
TCCGTTTTTAGCGAAGTAGAATCCCAGGCCGTGGAGGCCTTGGACCTGCCTGGCTCATTC
CGCACTCGAAGCCACAGTTACCTGCGTGCAATTCAGGCTGGGTATTCCCAAGACGACGAC
TGCTTGCCTTCAATGACATCCTCCACTGTCACTTCAACTCTCAGATCCACAACAGGTAAC
AGTATGCCTCAAAAAAAAATCCCCCCCAAATGGGAGAAGGCTTAGAACACATACTCCTCA
TACATTCTTTAACATACCTGACATACCTACATATGTACAGTGGGGTACCCTTGAGCTTTG
AGAGATGCTGGGCTGAATGACTCCGGTTCTTTCTTTTGGGCTACTGTTGTCGTTGTGTGT
CTTGTATTGTCCTGCCTATGg
>NODE_2217_length_172_cov_4.203488
GGTGCTGTTCTCTCCCTGGGCCGTGGCACACAGGACCATCCCAGTTAGAGGTAAAGTCTA
GACAGACAGAGGAGATGCAGTGAGGCATCAGGATAAGAAAAGAGGTATAGGGGGGAGACA
GTAGAGGTAGGGGCGTGGAGAGGACAGTAAGAGAAAGATGGAGAGAGAAGGGGCAGAGAG
GACAGGAGGAGAGATGGAGGGAGAAGAGGTGGAGAGGACAGAAAGAGGGGGa
>NODE_2218_length_525_cov_30.900953
TCTGTGTGTGTGTGTGTGTGTGTGTGTGTGTGTATACTCTAGCTGGGGGGTGCAGCGGGC
CTCTCAGCCATGTCAGGGACAGCTTCGTCTGGGGTGGCAGCCGGGGAAAATGATGATGAT
GAAATTAAAATTCTGCGCCCGGCAGAAGGGGCTGCTGCGATTCCACTGGCGGCTGTGCAC
ATCGATCTGTTCCAGCATTTGACTTTCAACCATGACAAAACTGTGGGCAAATTAATTGTT
CTCCAGGATATTAGGCATCAGAGTCCATTAATCCTCTCCGGAGCGCTATACTGTATGAAT
ACTAATTGCCTTTCCAGGCAGCAGCCTCATCCCTTTCCTCTCCTTTTCTGTCTCCCTCTC
CCATCTCATCCCACCCTCTCCCTGTCTTCCTCTCTTTTTTCTCCCTCAACTGTGTTTTCC
TTCTTTTGCCCTCCCCTTTGTGATTCTTCTCTCAGTCTGTACACACAGTCTTTCCTCTGT
CCCTTTCATTTCCATTCTCTCATCACTTATTCTTTTCCTCGTGTCTTTGTTTCTCCTTTT
CTTCTTTCTCTTAGTTTTCATCCTCAATTCAACAAAAATATGGTt
>NODE_2226_length_61_cov_11.377049
AAAAGAACTGTCAATCTCCCTCGGTCTGGGGCTCCATGCAAGATCTCACCTCGTGGAGTT
ACAATGATCATGAGAACGGTGAGGAATCAGCCCAGAACTACACGGGAGGATCTTGTCAAT
G
>NODE_2238_length_83_cov_38.385544
ATTTATCTTTGTCTCATTCTTTTACATCACAAGAACCTGGCATTTTAACAGGGGTGTGTA
GACTTTTTATATCCACTATTCAGTGGGGAGAACAAGTATTTGATACACTGCCGATTTTGC
AGGTTTTCCCACTTACAAAGCAT
>NODE_2240_length_137_cov_4.773723
GCCTAAATGAGTTATTTAAATTTAAAATAGACCATATAAGTTGCATGGGCTCTCTGTGGT
TAAAATTATTTTTCATATATTTTTTCACTACACCACACATGCAATTATCTGTAATGCATG
TGTCGATTAGTGAAATTCATGCACATTTTTAACCACAAAGACCAGGGAGCTGAATAGCTG
TAATTTGAGAAAACTGa
>NODE_2241_length_257_cov_7.961090
TTTATAGTGTTTCATTTCTAGGTTGAAGAACCAAATTTTTTGGGGGTGCCTATATTTTTT
ACCTTCTATTATATAATTATTTCATTATTTTCAACCCAATTACAGTGTAATTTGATAGTA
AAGGCATGAAAGTATGAGGAAATACCATTGACACAAAATCTCATAATGCTTTAAAAAAAA
AATCTTGATGCTGAATGGCAGAAATGTTTTCCGAAAACAATTTTTTTGCCTTTCAAACAG
ATGAGTTTTATAAATAGTGACCCAGAAGTCTGTTTTTATGTGTTTTTATTGTAGCCAGAG
GGGTTGCTATTAAAAGg
>NODE_2249_length_126_cov_3.373016
ACGGCCATCTCCTGAAATCTCCTCCATGCTCTTGAAACTGTACTGGGAGACACAGTAAAC
CTTCTTGTGACAGAATGTATGGATGTGCCATCCTGAAGGAGCTGGAATACCTGTGTAAAC
TGAATCGGCTGCAGGTACCCCCTCATGCTACCAGTAGTGACAAGGACCTGGCAAAACACA
AAACTa
>NODE_2253_length_287_cov_3.742160
TGAGAACGGTGAGGAATCAGCCCAGAACTACACGGGAGGATCTTGTCAATGATCAAGGCA
GCTGGAAACATGGTCACCAAGAAAACAATTGGTAACACACTACACCATGAAGGACTGAAA
TCCTGCAGCGCCCGCAAGGTCCCCCTGCTCAAGAAAGCAAATGGATAGACCCGTCTGAAG
TTTGCCAATGAACATCTGAATGATTCAGGGGAGAACTGGGCGAAAGTGTTGTGGTCAGAT
GAGACCAAAATTTAGCTCTTTGGCATCAACTCAACTCGTCGTGTTTGGAGGAGGAGTAAT
GCTGCCTTTGACCCAAAGAACAACATCCCCACCGTCAAACATGGAGg
>NODE_2263_length_125_cov_44.880001
CTGTGTTCAGAATTAACCAATCACATTCAAACTCATGTTAAATAGAAGTCATTACACACC
TGCCATCATTTAAAGTGACTCTGATTAATCACAAATAAAGTTCAGCTGTTCTAGTAGGAT
TTTCCTGACATTTTCTTAGTTGCATCTCAGAGCAAAAGCCATGGTCCGCAGAGAGCTTCC
AAAGC
>NODE_2264_length_247_cov_8.380567
GTCAAATGCTATCTTCCCCCACCTTATCCTTCCTGCCATAATGTTTACTGTAGTGTTTAC
CCAAAGGGGCCAACTGACCTTACTCCCCCCAAGGACCACATTCCTGAGGAACAAAAGACT
GACACCCTTCTTCTAGGCAGGAGGACATGGCCCAAATACCTGTTAATCCTCTGATATTAT
ACAGACATGTGTGTCACAATCAAAGTAAAGATCTACATATCAGCCAAATGGAAAGACAGA
CATTTCTCAAATGTACCTTAGTTCAAAATTACCATAACATGAGTCATTTACAAATGCTTG
TATGATt
>NODE_2267_length_659_cov_36.921093
CCAATATGCTGCAATGTTGTGTCCTACTGTTGGGTTCCAGTGATTCCATTTGACATAATA
TGCCTGGGTACCTTGGCAATAAGGACACAACATTGCAGCATATTGGCAGGCTCATTTGCT
TTTCATAGCAAGCGTTGTGTCCAAAAAAACCACCCCCTGGGAGTAACACGTGTACAGGGA
CCGCGGGCGCGCCGGCCCCAGCAGCAGGTGGGCCATTGCTGCCTAATGAACACGGCAATC
TGTTACTATTGCGGCGGTGCTTTTCACCAGACAATTAGGCGACTAAGCGTGTCATTATTC
CGGGCCAACAAGAAGAGGCTCTCCTCTAATTTCATCTTTTCATTCCTGTTTACTCACCCA
CACTCCCCTCATTAATGAGAGATTTTCCAGTCTATGCTAATTGGTTTCAATAACATTCAT
TTTAGTTGAAAGGGAACGATTCTGTTAATTGAGGAGCGGAGGGGGGGGGAGAAAAAAAGG
CTTCTTTTCATTTTCGAGTGCGTCCGCGAGACGACGCTTTTGAAAAAGCGCTCAACAGGT
TCGCGGCTAATGAAATTAAGTGACGCCGGCCGTAGCAAAAAGGAAAGCCCCAAATTAAAA
GTAATTTATTTTCATTGAGGCATGTGGCACTGTTCGAGCACAATTAATGCTTGGCGCACA
GATATGGATAGAGGGATGGAAGAAAGAAAGAAAGAAAAAAAGAAAGGGAAAGGCACCTc
>NODE_2293_length_521_cov_81.449135
TGTGTGATTTTGTGTTTTTGTGTGTGTGGAGTTTGTACTGTGTGTGTGTTTGTGTGTATT
TAGGACAGTGATCTCAGAACATTGCAGTATTGTACACAACTTGGGGTGTTCGACATTTCT
CTCCTGCAGCGAATTGGCCCCTATTAGCTAAGCAGCAATGACCCGGTTTGTATCTGCACG
CTCTGCTTCCCTACTCTTATCTGTTAGGGTCTCCTTGTAACGCTTCTTCCTCTGTCTCTC
GACCATTCTCCCTCAGCCACTCTGTCTTCACATCTCTCTGCCTTCTCGATCATTCTCATC
TGTTCTTCTCATGCATCTGAGTTCATTCTGGTCTCTGTCTCACTGCCTCTCTACTACACG
GTGATTCGGTGTACAGTACCCTCTGTCATTCTGTGCTGGCATGGTGCTTGTGCGACTGGG
ACTGCGTTTTTTGCTGACATACGCACGTCGATAATATCGCAGGCAGCCCTGTTCTCTCTA
GCTCTTCCGTCTCCTGTTACCTGAAGCACCATGGAGACCAGGCCTGAACTCCTCTCTCGT
CTCCACCGCGTCGATCCCCTCCTCCTCAGGGCACAGTGGTt
>NODE_2294_length_89_cov_7.831460
TCACTTAGGGGTGTACTCACTTTTGTTGCCAGCAGTTTAGACATTAATGGCTGTGTGTTG
TGTTATTTTGAGGGGACAGCAAATTTACTCTGTTATACAAGCTGTACACTCACTACTTTA
CATTGTAGCAAAGTGTCATTTCTTCAGTG
>NODE_2295_length_314_cov_34.792995
TGTTTTTCGCCCGGAGTGTGAATCCTAAGCAGGTGGATCGCCCGGACCTGCTCTCCCACC
TTCCTGCTAGCTGCATCATAATAGCGGGATGGAGGGAGCACAGGAGAACGAGAAGAGGAG
TGAGAGAGGCTGACAGCGGGGCTTGACATGGGCATTAAATCATCGCCCGGAGGAATCCTC
CATGTCTAGGCCACTGACAGGCTTGCTGTCATCTGGCCGAGGCCACTTCCTATGCCTCTT
GACAACACGGGAGCTGAATTAGTCACCGCATCAGATGTAGATTGGTGCTGTTCAAGGAAG
AATAATGAGCACCGGGATACATGTCGGTGTCACTGACACAACGCCATTTTGATTTGGTCG
CCACACCCCGCCGc
>NODE_2296_length_523_cov_33.894836
GATCGGAAGATACTATGACCTAGCCCACATACTCAAAAATGACCTAAGAAAATTGTTTTT
CCTGTTAAAAACAATGTCCCCCCTCAAAAAGCAAAACATTTCTGTTTCAAAATGAATTGA
ATTTTGAGCATTTTGGCAACAATACCCATGGTTTACATGTGCATTCTCACCCACTATAAT
CTGCAGTTATTTGGTATATTTTTAACGATGTAACTAAGCAACAAACGTAATTGTCCCCTT
CGAAAGCTTTTGTTAGGCCCTCTAACACAGCCCAAATATACATAATTAGGCATAATGTCT
ACAGCTCATTACAGTACACATGTGGGTAGTTAAATGGAGCTAGAGAGTAGCTCAATGAAT
TGTGCAGATTCATTGGAAATTGAATTTATTTGTTTCTGGGGTTCATATAACGTTACAATT
ATCGTAACCCTTTTTGCACTAGCTTTGCCATCCGTTTTATTCCCTCAGATAACTTTGTTC
CTATACCACTTCCCTCCAAAGCAGACCTTCTGGTTATGTATGTATTAATTATCTATTCAC
CTCCAATTTTTTGTAATCAAGAAAAGTTttcctttatcaatag
>NODE_2308_length_307_cov_5.377850
GTCCCTGGCCTAGCGATCAGTGTCAGCTCATCTCGCTCAATTATCGAATGTGAAACGCAA
CGTAAGAACAATGCGTAGGTTGTCCTGCATGAGGATTCGGGGTGTCGGGACGACATTCCG
GCGTGCACAATTGAAATCAACATGTCAGTGTGCAAACCCCCCAGCCTACCCTCACCCACC
CCCCGATAATATTCTCTCTTTGTGTTTTCGTTTCCTTTTCCTGTTGCCCGTCTAGTTTTT
TTCCTGAAGGACGTGGCCGTTAAAAATGTAGGCAACACAAAAATAGAGTGTTGTATGATG
CCCGTTATGACAATATAACGTGTTGTTGATCCTGTCTGCACATATTGGGGGGGGGGGGGG
GGGGGGg
>NODE_2309_length_139_cov_10.870503
CATTGAGGAGAGAAAGGGGGAAGGGGTGAGAGAGGGGTGAGGCTTCAATCCGCAGCGTCC
GTGGGTCTTCACTAGCGTGGCTCAACCTGCCAGTGGGGCAGCCAATCGGAGCGAGCGCTA
ATCCCCAGTGACACCAATTATGATTAATCTCATCACTTTAGTAGAGTAGGCTTGTCAAGG
CCCTTATTAAGTTCCTCCC
>NODE_2310_length_527_cov_135.349152
TGTACAAGGCTGTCTTACCGATAAGGAAGAAAAACCCCTCCACAGTTCAACACTGATTTG
ACTGGTAGCATCATTTTGTGGGGAGACTATTTGCGGCAGAGTTATCAATCCGAACAGACA
CACAATCCGGGTCCAATGTCACTTCTCCTCATTATGTTAATGGTTAATACATGCAAATGA
AAACATTCTGGCAATTTGATTTCCTTGAAGATAGTTTGCATATTGTCTTAGCCATAATGA
TGATACACTTTCTCTCCCTCAGTTTCGATTTATGCAAGGCTAGTTAGTTCATTTTTATCA
GCTCTGAGTTCATTTCTAGGGCTACTGGAATGTGTACTCCCCTTCCCCTCGCCATTGAAC
TAATTAGGATTCAGGTACCATAAGCAGATTTTTCACGCTATTGGTGTTTTTCTTAATTAA
GAAACAAATGAATTCTCCCCAGCAGAATAGATGGAACAACGGGATAGGATGCCAGGGGCC
AGATGCAGCGCGGCTTAATTAGAAGTCCCTCTATTGTCTGAGGTTTTTTAATGAACCTCC
AATCTAAATGGATATCAAAAAAGCTTCTAGTAGAGAAAAAAAAAAAa
>NODE_2311_length_193_cov_5.544042
TAAATCATGGTCTCTCAACGAGAGATGCTGGTCAGAGAGTGCAGCCAAATCTGCAACGCT
CAACAGTGGCATCTATTGTTAAGAGTTTTCCGGCAAACCAACAGGTAACTTGTATTCTGC
AAGGGCATTTGACTGAGTTGCACATTACAGAAGTAAATAGACTTGTGTGTAATTGCTTTT
GCATATCTGCTTAGGACTCAATGGTTACCTCACACAGGTGGGAGAGGAAGGATGTTCACT
GATGTGCAGGAAA
>NODE_2312_length_564_cov_44.086880
ACCTCTATCCTGAGAGATCCGGGGAAAGACAGCCCACCAAGCCCCACTGAGGCCACTGGA
GAAATATTTTGTTGCTCGGAAATCACTGCATAATGTCTGGGAAAAGGGATATAATGCCTT
ACCTCCCCTTTTGTCCCTGCCTTCTTAGGAATCAGTGCTCAGACGAGGACCGAGGAAAAG
GTGCCCCTCACGACAAGCCTGGGCTGCAGCAGCCTGGCGAGAGGAAGAACACTCTGGGGT
TTAAAAGTACCCAAAGCATCCTGGGTAATTAGCCATTACGGCGCTGTCACAGAGGGTTCT
GCAGTCAATACAGAGATAATTTGGGCAATGGTGAATGACAGTGCTGTCCAGGCTTTTGGG
ATGATCAAGGACAGATACAGCTGCACCAGGCATCTGTCAGGCCCATGAATCACTCCTCCA
GCCAGCAGCTGGGTGACTGGAGCAGAGAGAATCGCTGGAGAGGCATGTGCAGACACACAA
ATAAACATGTTCTCCGCTCCCCTCGCCACACCGGGAAATGGCTATTAAAGGGCTGCCGGT
GGAGAGCACCGGGTGGAAAAGCCTTGTTACCTCCGAATGGCAAATGAATGACATTGGAAA
TAAGGTGAGGAATAAGAGTCAGAc
>NODE_2314_length_85_cov_3.823529
AATAAAATGCAAATTAATTACTTAAAAATCATACAATGTAATTTTCTGGATTTTTGTTTT
CGATTCCGTCACTCACAGTTGAAGAGTACCTATGATATAAATTACAGACTTCTACATGCT
TTGTAAGTGGGAAAACCTGCAAAAT
>NODE_2315_length_283_cov_38.462898
TAACACAAAGTGTGTCCTGGTTGTGTGTCAGATCAGTGAGAAGAAAAACATGTGATATTT
CAAAATTATCATTCATGCAGAGGTAGCATGTAGTGTAAAATCAATGGCTGCTTAATATTC
AAAGCCAGGCCATCCATTTGCCCTTTATGTTGCTAACCTTTCACTTAAATATGCACCGTA
TTAAGATTTCATTATATACAATGAATGTCACAATAGTTTCCCCACTATGTTTGCATGGGT
TAACTGCAAATCATTGCACTTGTAACATCAGAAAAATGACTCACATTAGTGCTCTTGAAG
AGCAAAAAATAGACCGGGAGGCGAAAATAAATAAATAAAATAt
>NODE_2342_length_187_cov_21.128342
CCCCCCCCCCCCCTCTTGTCTCTCCCTGCACAGGATTTGGCTTTGTAACTTTCGAGAGTG
AAGACGTCGTAGAGAAAGTCTGTGAAATTCATTTTCATGAAATCAATAATAAAATGGTAA
GTCCACTCTTTGAAATTCCTTGATGTTAAAGGATTCATGTTACATTTCCTTTTTTAATGC
CGTGTTAATAATGTGCGTGTGTGTTCTCATGCATGCCTACCTATGTGCCGGTGTGCACGA
GTGTGTg
>NODE_2348_length_359_cov_35.972145
TGGAAAAGCCATAGTCCAAACATGAATATTTCATGAATTCCAACACAAAGAGCATGTTAA
AAGGATCAAAGAGAAAAGGGAGAAGTCAATGTGAACATCCACACAATATGCAAGAATCTA
GACACTATAGGTCACATGCAGACCTGGGGTCACGCTGAAATTGTCCATCAGTCAGACAAG
CAGAACTGATTTGGATGCTAAATAATGGTTTAGATATTCAAAAATTCTATATATATGCGA
AAGGCTTCAGTGAACACTGGATCTGGCCCATCAGAGGAGTGCTCTGCCAGCACGCTCCCT
CATGCAACCCAACACTATACCTCTGAGCCCAGACCGCACAGACATGCCAGCATGCACACC
GATACAAATGCACACTCACACACAGACACACACTCACCGGCTCACACCGGCTGACacag
>NODE_2352_length_133_cov_12.766917
CCTTAATATCTTGTTTAAATAAAGAATGAATGTGAGACAGTGACAGAGCGTGTGCATGTG
TGTGAGAGGACACAGAGCCGAGGTCGAATCAGCCTATACAATGGATGAGACATGGTGATC
CACTGAGTTGTTGAGAAAACATCAGGACTTTGCCTGCTGGAGATTCAGACCCCAATTCAA
TCACTCAAAGTCa
>NODE_2360_length_590_cov_31.245762
ACACCTTAAACTTTTTCTCCTTTCTTATTCTCCTCCCCGTTTAAATCCACATCCCCCCTT
TAACGTTTCCCTAATCAGATTATCTGGACGGCTAATGGCTTTCCTTCTGCTGCTCGGAGA
CGCTCTGGCCAGACCTTGGAAAGGGAAGACTCACAGGGGCTGTGCTACTGCAGAAGAGGC
CGTGTATCCGCAGAGAGATGGAGGAAGGGAGGGGGGGTGGAAAGCTCCATCCAACAGCTC
CACTCCAAAACCCTCTCCCCTGCTCCACCCTCCCTCCTCCCCGACCGCCTCCTCCCGCCC
CCACTTCAGCGAAATCTATAGGGAGAGAAGGCAGAGACAGGTGCATTTCTCCACAAATCG
AGTTAGCCAAGACATGCCACATCCAATTGGGCTAAATTGATGTGAGAGTTTGCGATGTCT
GCCGCGGGTATTACAGCAAAGGTCAGTGTGCCGAGACAATGACATCAATCTGCCTCCACG
TGGCCATCTAGTGCTCTGGACCTCATGATTCAGATGGAAGCAATGGACAGGCATCGGTCA
CACAAACATGGACAGAGGGACAAATATGCAAAGGAAATTAGATTTTTTTATTTGCTTCAG
CTTGATGGTGGGCATACTGAAATCCTGTTACCAATCTTTTCCACACTTTa
>NODE_2365_length_630_cov_33.134922
CATGGTTTCTGAATTGTCCTGTTTACCAATCAAAGCAAAGTTGACCGAAAGATCTGTCAG
GAAGGCCACTCATACAACACAGGCAAGACCTTGCCAGGAAGTCTCACCTTTCAATTAACA
ACACAATATCCCATTCTCCAGTCATTTTGAACCCCACACTAGAAAGGTGATTATCACTTG
TTTATTTGGTTGCTTTAAAAAGAAAGGAAAATGACTTTTTCAAAAGCCAAAATTGGCTTT
GGCGTTAATGATTAATTCTACAAGCCATAACATGAAGGGCACAAATCAAAAGCCCTGGTT
CTGACAGACACACACATTTTCATTGTGCGCGCACACACACTCACACACACAATCTTACAC
ACATAGACACACAAAACCTTCCTTGGACTGATTACATTTTTCAAGAAGATTTAATTAAGG
AATTTTTAATGAGGCTTCTGCTGGCACTGCCAAGAACTGTTTTGATATTTGCGCTGCATA
ATGCATAAAATTTGTCTAAACATCTCGGCAGTTGATGTGCGGGGAGGCTGCAGATAAGCC
CAGATACAGTTTCAATTTCCGTGTTTGGGAGGGAGAGAAAAAAGAAAGGGAAAAGGAGGA
TGGGAGGAAAATAGACAGAAAAGGAGGATTCATAAAAAGGCCAAATGTAGACTGGGTACA
TCTGGGGTGTGGGGGTGGCGGGCTAGGGTt
>NODE_2366_length_226_cov_41.451328
CATCCCAGGATCAGATCAGATGGATGATCAAACACTAATCATTCCCTCTCTGCCCATCCA
GGGTAAAGCTGTCATTAATTTTGTGGAATTACATCAAATCCAGGACATTCTTTATGCAGC
CCGTGGCCCACTGACAGTTATACGACAAGGACTGCTGGGCTAAGCAGATGGGGCGGCTCT
GCCCTGAATACTAACTACCCTCATCTCTCGCTCTTCTATCCACTTCCTCCCTCCACCCTC
TCCATCCATCTCAGTATGCTGCCTATATACCTCTCCCTCCACCCTc
>NODE_2367_length_540_cov_48.218517
TCTTCCTCTCTTTCTCACTAGATCCCTCCCTCTCTGGTATCTTTCCAGTGCAGAGGCCTT
CCTTTACCAGTCCAAACCAAATTAGCAGGGCAGGTCTTATCCTCTTCATCAAGCCATCAC
ACCGGGCGGCCGGCGTCTCCTTTGGCTCCAGACTGACATTCCTATCTGACGGCGTTTTAC
ATCTCCCCTGCTCTGCCTACCACTCCACTCCACGGCCAGACAAAGAAATTAATACCCCTA
GTGACTGTGTTTTAATTAAGCAATTTCATGCAAATTACACATTTTAGATTGTCAAATAAT
ATACTGCGCAAAATTGTAGGCAGGCTGATCTGATATGCATGGAGTGTTATTCTTCCAGGC
GCTGTGCATACATGGAAAATGAACAAAAATGCTAATTTCTAATCTATTATGCAAACAGTG
AGATACTTACATAGATTTGCACGCCTTTCTTGGCATGGAACGCCACTCTGGAATTCTATG
GATAGAATGGATGTCTGGATAGGATATCTAAAGTGCTCTTTTGCTTACATTTTTTTGTTC
TTTTCAATTGCACCTTTCCATTTTACCTCTTGGTAGAAATGTTATGTCCTCATCTGGAAa
>NODE_2372_length_99_cov_261.939392
CCTGTAGCCAGGAGATAGTGCTCCTATAAGGGGTAAATGCAGTTGTGCTTGTGTATGGAG
CTCATCAGGCCCTGACCTTTTGTAAATGTTTCCCCTGACTAGAGAATAGGAGTAAATAGT
GTTGCCTGTTTAGGGGACCAGGGCAAGGGCATCATTTCA
>NODE_2374_length_95_cov_46.431580
ATTTCGCAGTATTGAGTTTAGATCCTCGATTTGATCGTTTACAGATTTATTTACTCTGTC
ATTTAAGAGCGAACTAGTAAGAATATCAAGGAATTTATTTGTAATCCGAGAATTTATAGT
ACGGCTTTTGAAACTCATTGTTTGGGGGGCAAGTG
>NODE_2375_length_61_cov_60.803280
TATTTGTAATCCGAGAATTTATAGTACGGCTTTTGAAACTCATTGTTTGGGGGGCAAGTG
AATTTCTTGTTTTAACGGTAAATGTAATAAGACAGTGATCCGATAATCCAGGATTTTGGG
G
>NODE_2379_length_146_cov_5.623288
TGATGTTTGAGGGGCTTCTTGCATGTACAGTCCGTTTCAAGTCACCCCACAGCATCTCAA
TGGGATTAAGATCTGGGCTTTGACTGGGCCATTCCAGGACTCTCCATTTCTTAGTTTTCA
GCCAGTCCTTGGTGGATTTACTGGTATGTTTAGGGTCATTGTCATGTTGCAGGGTACAGT
TCCGCTTCAGCTTTAATTTTCTTACa
>NODE_2380_length_276_cov_186.731888
CACGGATTTGCGTGTCATCCTTTCGCAGGGGCCATGCTAATCTTCTCTGTATCGATCCAA
TTTTAGTATATGTGCTGCCGAAGCGAGCACATGGAGTGTGGGCGTAGCCAAGCTTTTGTT
TGACGCCGTTTGTTGAACACGTGGAACCTCGCGGTCTTTGGGGCTGGCGGGGGATGACAG
AGGGTGTAGCCGGAATTGTCCCGCACGCAAGGAAGCCCCGGGGTCCCGGGGGTCCGGCGT
CAGCGGCCTTCCTTTCTGGGGTTATCGCTTCTCGGCCTTTTGGCTAAGATCAAGTGTAGT
ATCTGTTCTTATCAGTTTAATATCTGATACGTCCCC
>NODE_2381_length_145_cov_387.627594
CTTTTGGCTAAGATCAAGTGTAGTATCTGTTCTTATCAGTTTAATATCTGATACGTCCCC
CATCGGGGGACTATACATATTAAATGGATTTTTCGAACAGGGAGTCGGAAGCGGGGCTTG
CTCCGTCCGCTCCACGCATCGACTCGGTATTGCAGTACCTCCGAGAACGGTGCACCCTCT
GTTTCCTGTCAAAGAGAAGAAGGAC
>NODE_2383_length_142_cov_35.676056
GATTTTCTGGATTTTTGTTTTAGACTCCGCCTGCTAAATCGACAGTGTATCAAATACTTG
TTCTCCCCACTGTATATCTCACAAAAGTGAATACACCCCTCACATTTTTGCTAATATTTG
ATTATATTTTTTCATGTGACAACACTGAAGAAATGACACTTTGCTACAATGTAAAGTAGT
GAGTGTACAGCTTGTATAACAG
>NODE_2397_length_383_cov_20.386423
TCTCACGCTCTCACCAAGCGCCTCTCTGAGCCTCCAGTGCCAGACCAACCGGCCGTCGGG
TCAACTGTTTGCCGCACTATCATCGGGCCCTCAGCCCTGACAGGTCAGCCAGCCATTCCG
CAGCAACACGCTGCCTCTACCATCTAGTCAGCAGCCCAGGCCAGGCGCGATCTGTTTAGC
TAGCAGGCAAACTGTCAGGACAAGTAAGACAAATGAGCTGTCCTGATTGACTATTTCCTT
AGATACTGAATCAATGGTCTTATTATCACAGCAATTACAGTACTAACACAAACAGATGCT
CAGACGAGACATCTGCCGACTTGCCCAGGAAGACCACTACTGCACCCAGAGTCAATAGAG
TGGAGAAAGCTGTGGCCCTTAACAAAGAGATTGGTATTCATGAGAGACATCGTCACGCAG
GCGCACACGCACACAGACACGCa
>NODE_2398_length_328_cov_48.746952
CAATCATAATATACACGCTGCATTATTTTGCTTGGTGACATCCAATGCGTAAATCTCGTC
TCCAGTAAAGGCGGGTTCTAAATAGACTTTGCTGGTTGTCTCCATCTGGGTAGTTTGTGT
GACATGAAGATGTGATGCAGTCATAAGACGGTCAGGACGAATTTGGGGCGTAAGGGAGTC
ACATGAAAGGAATGATGCAATGCTTGGCAACCAATTTCTAGTCGGAGATAAGACCGGGAA
AACCAGCGCATGTTTTATTTAACAGGCTCTCTCTGGCTCTAACAAAAATCTAAAAATACA
CTTATGCAAGAATATTTTAGAATGTCTAAGCAAAGTTTTTTTTCTCACACATATTACACT
ATAGGCTATTTGTCATTTATTTTCAATa
>NODE_2399_length_157_cov_17.898088
ACTGGCAAACCCGTCCATCACTGGCAAACCCGTCCATCACTGGCAAACCCGTCCATCACT
CGCTAACCTGTCTTACTCCAAATAAAACGACGTGGTCCCTCCCAATAAAACAACGTGGTC
CCTCCCAATAAAACCGCCAGATCCCTCCCAATAAAACCCGCCAGATCCCTCCCAATAAAA
ACCGCCAGATCCCTCCCAATAAAAACCGCCAGATCCC
>NODE_2403_length_136_cov_3.257353
CCACCACGAGCCTGCCTGCTACCCTTGTACCTTCGACCATCTGACCTTCCCGATAATGAC
CTCTGCCTGTCCCCCACTGTGAGCCTGCCCTCTCCCTGGTTATTCAATACATACTTTGGA
CCGCCCTCCTATGCCTCTGTGTCCGCATTTGGGTCCCCGCTTGCTCACCGTTGTGTCAGG
AATGGGCTACAAGACc
>NODE_2408_length_61_cov_221.836060
AGTCGAAGCTCTGCCGGAGGTGGGAGTTAAAGATCTCTCTGACAGGAGACTCGGCCAGAC
GTTCCCAGCAGACCCTTACAGTACGCTTGGGCCTGCCGAGTCTGTCCAGCTTCCTCCCCC
G
>NODE_2409_length_225_cov_50.662224
GCTAAGTATCATTACAATGCCTTATCACTGTAATTGTTGTAGCAACAACACGGAGGAGAA
TGTTCGTCTTAAGTTAAAGATAGCAGAGTTAGAGGCTCGGCTTCTGACGCAAATGCCAGG
CAAGGATTATGCTAGTGTAGAAATAGAAAAATCTGCGTCAGTGCCACCAGGTAGAAACGA
TAGTTTTGTTAGCCCCCCGGCACAGCTCCTGCAGCCGGGCAATAACTTTCTCTTGGTCAC
TGGGAAGAAATGCCGTCGACCAGTTAAACCTGAATCGTTGCTAAA
>NODE_2412_length_212_cov_14.669811
GCCAGGGCTGCGCTTTGTCACCAATCCTGTTTGTAACTTTTATGGACAGGATATCGAGGC
GTAGTCGGGGTGGGGAGGGGTTGCAGTTCGGTGGGCTGGGGATCTCATCGCTGCTTTTTG
CGGATGATGTGGTCCTGATGGCATCAACGGTCTGTGACCTTCAGCACTCACTGGACCGGT
TCGCAGCCGAGTGCGAAGCGGTTGGGATGAGGATTAGCACCTCTAAATCTGAGGCCATGG
TTCTCAGCAGGAAACCGATGGAGTGCCTCCTC
>NODE_2413_length_136_cov_6.808824
TCAGCCTGCCTTACAACAGGCCTACAAGCCCTCAGTCCAGCCTCTCTGTCTGTTGCGGAC
CATCTGAGCAGTGATGGAGGGATTGTGCCTTCCTGGTGTAAATCAGGCAGTTATTGTTGC
CATCCTGTACCTGTCCTACAGGTGTTATATTCGGATGTACCAATCCTGTGCAGGTGTTGT
TACACGTGGTCTGCCa
>NODE_2426_length_127_cov_4.606299
CAGATTCAGTCTTCCCAGCCTGGTGCAGGTCTACAATTTTGTTTCTGGTGTCCCTTGACA
TCTCTTTGGTCTTGGCCATAGTGGAGTTTGGAGTGTGACTATTTGAGGTTGTGGACAGGT
GTCTTTGATACTGATAATAAGTTCAAACAGGTGCCATTAATACAGGTAACGAGTGGAGGA
CAGAGGa
>NODE_2431_length_352_cov_38.599430
GGGCTGTCTACCAGGGACTCCTAACCACAACCCAATCTTTCCTTTTAAAATCCACTCAGC
ACTGTCCTCCCTGTTTTCTCATGCTGTATCCCCAATCCTTTTTCTTCCCACTGTATTTTA
TAACCCCTACCTCCCCCTCTCTCCCCCTCTATCAGTCTTCCCATCCTCCTCTGTTTTTGC
TCCTCCCCACAATCAATGTGGCTTTTAAGATGCCTATCGATTTGTTCCTCTAGACAGGCC
CTGTGCGCTGGGGCGACACTTTGATTGCTGGCCCAGTAATTACTGTTATTATTTATGCAT
CTGGGCAAAATGGCAGGACTTAACATTCACAGTACAAGAGGCCACAGGCAATCAACAGAG
GTGAGCACCTGGAGAGAGGGAGGGAGAGAGAGAGAGTGTGGGGGGGGGGGGT
>NODE_2447_length_670_cov_59.526867
CAAAGAGAGTGAATGGGGAACAATATATATTAATTAACTGCCGTAGAATTCTCTTACTAC
ATTATGCAGCCCTGTTAAGGGTGTATGTAGGCACTGCATGGGTATTAATGGTAAGGTTAA
TTTAAAAAGCCAGGGATGACCCTCAGTTCAAACATGTATGAAACTTACATAATGTTGACA
AAAGTAAGTTAAGTGAGGGGTTTGATGCTAGTTAATGCATTGGCGCTTAAAGCCAATACA
GTTCACATAGCTGTGATGGCGCTTCAGACATACCGAAGGCCACGGTCTCCCGTCCTTACC
AGCTGTATTTGTTCTCTTCAATAAATTCAAAGTAGCCCCTTCCATGTTCCTCCCGGCGTC
TCTTAACACCCTTCTTATTCTTCTGATCAGCATTCGTGTCTTTGTCCGCATCCCCTTTGG
AAATAAAAGAAGAATATAATGAGGTGCTCCTTTATTGAAAGGATAGGCCGCACTGTGGCT
GTGGTGGGGGATGGCCCACATAGACGACTAGCTTGTTGTCCAGTAGGACCTTGTTGCTTT
CTGAATGTGATTAAGACAGTAGAAGGCTAATGCTGTTTTGACCAGGGAGTAGGGATGGTT
ACATAGCTGGTCAACATTACAGACAATACAAATCACGACACGTGTAGAATGGGTGCAAAT
ACCCAACTGATTACAGTTTTTATTAAAAAGGTTtaagaaatagaccattgtccatctgtc
ccagatttga
>NODE_2448_length_384_cov_52.307293
TCTTTGTCTGTCACTATGGCAACAGGGTTAGAAATGATATAGTGTCTGTTGGTTGGTTAT
CCCTCTGAGGGGCGGGGCTTCAACTTTCACACTCTAGCTAAACAGCTGGTGCATGACCTG
CGATGCTCCGCCCCCCAGCGGCATGCGGGGAGGGATGTGTTTGTCTGTGTGTGTTTGTGT
GTGTACCAGAGTGTGCTAGCGACTGTGTCCTCCTACTTGTCTTAACTGATCCTCGTCTTA
TGGTGTGAGCTTTCAGCCTAAGCAGCTCTAGCCAGGTACTGCATCTGTCTGCAAAGGAAC
CGTAATCAACTGATGGAGCTGGAGAAACATACCCACCACATACACACACAGACCCCAAGC
ACGCACAGACACACACACATACCACCATAGAACACAACCTCCACACACACACACACACAC
ACACACACACAccaccagagaaca
>NODE_2449_length_509_cov_47.398823
TCACCTTTGCCGAATTGCTTTTGACAAGAAAATAAATCTCTGGTTTGTTTAATATATTTT
ATATTTTCTTTATTTCGGTGCTAATAGAAAAAACAAATTAAATGTCCACCAGCGAGATAG
AATGCAAAGATCGATGATCCTGCCCCTACTGTCCAATCACCCCTATTTAATTGACTGTAT
TTTCTGGGTAATTGAACTGCTTGTTGTAAATTGAAGATTTTATAGAAACGACATGAAAAC
TACATTTACTGACATTCATCGCATCTTTGACATTGATTATCTGATCAGCGCGTGTCATGC
TAACCTCCAATTCTTCATTACACACTGTTTATGAGCTGTTACAGAACAACTTGCTTGTTC
CAGAGTGATTGATTGCCTTATTAACGCGTGTTCTTGTAAGTGTGACCGAACTGATTACGA
TGCATATGTTTAGAATAATGTTTCATTTAGCTGACTACGAGTAATGCAGGGTGACAGCTG
CTGCGGGAGGACAAAAACCTAAACTACAGGGAGCAAGTGAGGCCAAAACACTCCGCCGTT
AAGGTGGAAATTCAAAATAGGAAACTGAc
>NODE_2450_length_487_cov_44.535934
GGTGCGAAAATCCTAATAATGGATTCAGGCTTTCTTCACCCTCTCTATATTGCTTTCTTC
TCTTCTTTATTCCTGGTGAAGTATTCAAATGCAGCCCCTGCCTTACCTCACTGTGTCTCT
TTCTCTAATTATCTGTGAGGTCAGTAAGCAAAATGGGGAAGAAGCCAGGAGATCAATACA
AATTATCCCTGAGCAAACCAGTGCTGACAGTTTGAATTGCAGCATATGTTTACCCAAAAT
CAGGCAATTTATCTTAATATCAGCCGAGTAATGCAGCAAGGGTGAGAGGTCAGACAATCT
CTCCACCTCATAATTACCCTCCTCTAAAACAGGAAAGTGGTATTGATTGGCCGCGGGCCG
GGAAGCGGGCGTGACTGGAACGTGCCAGCACCCCCCCTCTACCCCCCTCCCCCAACCCCC
ACCCAGACTACCCACCCAGACTCCCCACCCAGAGCAGAATTTATGGGATGTGTGTGGAGG
GTTTCATGTTCCCTCACCATGGCTGAAAACCCTTGCAGCTCTGATGGCCAGCTCCgctcc
caacgtt
>NODE_2461_length_191_cov_6.146597
CCCCCAGGCCTGTAGGTGGCGCTACTCTGTATATTTAACTGTGTTCTCTGTGTTTATTAT
CGCCTGGTCATGTAACAGTGACTATGAACTACCACCACACCCCCAGGCCTGTAGGTGGCA
CTGTGCATTTTGTATAACTGTGTTCTCTATGTGTATTATCACCTGGTTATGTAGCGGTGA
CTATAAACTACCACCACACAACGGGCAGCCGTGCTCCCTCGCTGGATGACGACGAAGAGG
AGGAAGATAGa
>NODE_2462_length_351_cov_29.333334
TCTCACAACTGTGATCTGGAATAAATGTGGGACAGATTGAAGTTTCCAGGCAACTGTCAC
GAACCCCCATCTCTGAGACAATATTCAGACAGCAATTTCCTCTGGTGCATTGCTTTAATT
AAAAGAGCAATTTACCTCTGTCATCTCTCCCTGGTCTCCACAATAAAACGAAGGCGAGAG
AAATTCGGCCTTATCAATCCACCATCAAGGTTTAATAAAGTTTCCGCGTTAAGATCAGAG
TTTCTATGGAGAATTTAAGTGTTTGACATGGAAACCAGTTCAGATCCTCTCTCTTTTCCG
CCTCTTTACCTCTTTGCAAACACAAAGTCCTATTTCACGTAGGAAAATAATATTTACCTT
CAAAACACGGCTCATTGCACCTGAGAAAACAAGAACATTTTATCCCCGACc
>NODE_2464_length_374_cov_39.056149
ATGCATGCAATGTAATATAAGATGCATAAGTTACAGTATCTATTTTCTTTGCTTGGTGAG
CGTTATGTATGTTGTAATGTGGTTTCAAAAGCAGACTTCCACATAACAGTGTAATAATGC
ATTTTGGGCTATGGGGGTCTGGCATTGTGTTGCGCTCAGTATAATTAAGTGGTACATTAG
AAAGAGGGCTGGAATAAAACATGAGTATGTAAATGCAGCCTGGAGCCGATCTGGTAGTGA
ATATTACAATGCAGATAAAGCATTTCTCATAAATGCCTGTGTCTACTGAAGCCTCCAAAA
ACATCTGGACCTTTTAATTGAAAAATAGCATGTTGCTCTGCTGTGCTGGTACTTAACTAA
CTAACTAAAGTCAAAATTTAAGAAAAACAAGGAATTGAAAAAATGTCATAAATGTAAAAT
TTGGTTCTGCAGTc
>NODE_2465_length_92_cov_74.913040
AAGCATGCGTTTCAGATATTAGGAAGTGGATGACAGAGAATTTCTTGCTCTTAAACTCAA
ATAAAACAGAAATGCTCCTTTTAGGACCCAAAAAACAAAGAGCGTTGTTAGCAGATCTCA
CTGTGAACCTCGACGGCTGCATGGTCGTATCC
>NODE_2467_length_95_cov_115.400002
AGATGAAAATAAGCAACTCTTGAGACATATTTTATATGTTCTTCAAAGGAGAGGTCAGGG
TCAAGGGTAACGCCAAGGTTTTTTACAGTTTTTTGGGATACGACCATGCAGCCGTCGAGG
TTCACAGTGAGATCTGCTAACAACGCTCTTTGTTT
>NODE_2468_length_469_cov_43.460556
GCGCTCACAATTAAAACAACCCCCCCCCTCACCCCCACCCTCTGCTGTTTTTCAAAGGCT
GATGTGGAGCGCGCATAATTATGCATATAAACATAGTGGCTTAATTATCTCTCACAACAT
CAGTGACAATGTAATTAACAAACATTGCAAGATCAATGAGAGAAACTGCGACCTTCAAAA
CATTTAACTTCTCACATCAAGGCACTGTGCGGATTTCCTATCAGCGCAAAATCCCAGAAT
TTTCCTAGCTCATTTATATGTTGCGTTAATAGGTTATCATAAGAGAGTCAGTGAAAGCCA
CAAACTAAATACAATGAAAGCAATAACAAAGATTCCAAAACATCTGGCTATGACTTGTCC
ATGTCCGAGGTTATGAATTATTTTCTAATCTTTCTTTTTGATTTCTATACTCTATATTTC
TACCAAAATATCAAGTCCAGAACAACAATTTCATAACACACAAATTACAAATGTATGAGC
ACTCCTGTAAAGACTAGAGGCTGAAATAAACTAGAAGCTCTGGAGCTTc
>NODE_2469_length_218_cov_4.931193
GATAGATGAAAATGGGCAGCACACTGTAGATGTGCTGTGAATCTATCCGCCTCATTTCCA
CAGTGTCTCACAGCTAGCTGAAACACAGTCTGTGACTGTACTGTCCTTGCCCCCCACTCC
ATTTCTCCCTCCCACCGCTATCTGTCACAGCCAGTGCTGACACCTAACCTCATAACACAC
ACTCTGCTGATCAATACCATGACATCATCAGTAGGAGCCACTGTCAATGCCTGTGGGAGA
GGTGATGACCTGAGGGACACGATGCCTCTCTCTGCCCg
>NODE_2470_length_268_cov_14.820895
CATGAACAAAACATTTGACCTGTGGTTGTTTAAAGGATATATTGATTTGTACATTTACTC
CACATAAGGAGAGCATTCACATTTTTAACATCATCTCAGCACTGTGAGCTTAATTTGGTC
TGGGGCGTCTACCATGAGCTATTTTGTTAGAGAAATCTAGTAAGACTTGCTCATCAATTA
GTGCGTTTGCCAAGGTGTGGGAGAGATCAAGTATTATTGAGTGAAGTGAGGCTAAATACC
GTCGACAACGCTCCATAGATATCCGTCATGATCTCTTTTGTCGCACATTTAGAGTATAAC
AAATTGAGTCATATTCCATTGACTGCAC
>NODE_2472_length_384_cov_12.710938
CGTCAGGTCTTGCTGCACGGGACCTGCGAGTGTACACCTTACAATTGCAACATATTTCAA
TGGCGTTAAAAATAGTGCCCAATTTCACAAAGGACTTGAACACCTTGAGAGCAGACTTTT
CTAAGGAAACATCAAGAGGCCCTTTCAATAGGGCCTGAAACGAAGCATGTTATGCCTTCT
CTGTCTTGTACCATTGGAAGGTTTTCCTAACCATTCATAAACATTGCCTGTGGAGGGTTT
ACTCTTGCTGTGTGTACAGTTGAAAGGAAAAGACTTGTGGTCCTGAAGATATACAGCTCT
GGAAGAAATTACGAGACTGTGGCATAACTTTCTTTCCTTTCCAAAAAAGTTGAAAAGGAC
ATTTTTGAGTGAGGAACAGAAGCGTTCAATTTGCAGTGGTCTCTTCATTTTAACCCTTCT
GTTCCTCACTCAAAACCTTCCTTT
>NODE_2473_length_183_cov_27.092896
CGCGCAGGTTCGAATCCTGCCGACAACGTACCGTTTGTGCAAGTCCCTGGTGGATCCTGA
CCTTCATGCGCAGTGACGAGTAGATCTCTAGCGTGGTCTGCGCTTTAGCATTCTCTCTCG
CATACTGTGGAATTTTTTGTATTTTGCTGCTCAGGGCTCATCCGAGATTGGAGCACTGCA
GCCTTTTCTTTCCTTCCCAAAAAAGTCGAAAAGGAAGGTTTTGAGTGAGGAACAGAAGGG
TTA
>NODE_2474_length_131_cov_4.625954
GACCTGAAGAGAGCTGGGACCACAGTCTCAAAGAAAACCATTAGTAACACACTACGCTGT
TATGGATTAAAATCCTGCAGCGCACGCAAGGTCCCCCTGCTCAAGCCAGCGCATGTCCAG
GCCCATTTGATGTTTGCCAATTACCATCTGGATGATCCAGAGGAGGAATGGGAGAAGGTC
ATGTGGTCTGA
>NODE_2477_length_512_cov_33.984375
CGGCCGCTGATTCATCGCCAGAACACTCCGTTGTGCACAAAGAACAGGCAAGGGAGCGGA
GGTCCCCCGGGACCAGGGCTGCCCACCCGCCTGGTATGACGCGACTCAGGTGAGGTTTGA
CTTGTTCAGGGGGATGTCTCATGCCGGCCATACAGTGTATTAACTGTCTGTTGTTCTCGT
TGCCACTGCAGCCGCCTATCTGTGATGGCTATTGGCCAGAGCTGGCTTGCAGATGATGAT
GATGATGGGTTTTGATACATCTACACCCTACTACCACAGCTCAGTGTATGGTTGGTATAA
TGGGTTTGTATGATGGGTAAGATTTCTTTTCACCCTCCATCCTTATATTAGGGACGAGGA
GCTACGTTCAGTGGGCAAAGCACTTTATCAGCTTGCCTGAACGATGTTGCCCTTGGTAAG
TCAGTGCTGGTGCTTTGACCATTGAACGGACCCCAGGCATTGGGTTAGGTAACGGGTGCC
CGATGAGTTTGCCTGTTGTCTTAAAGCCACTTCTGATGTTTCACATTTTTAGCACAAGCA
CTTACATACAAAGGCCttatcgtttactattc
>NODE_2481_length_1172_cov_46.872013
CTGTATAAACTTCATCTTTTTTACATGCAGTCCATAAAATGTTCATCTGACGGAATAATT
TACCCTGTTATGTATATATACAAATAGATATTTTCTCTTTTTTAAACTCTCAATAAAATC
TATACATCATATACACTATCTTCCTCTTTTAATGGTTAGTGTACATACACATGAAGTGTC
TATCCTTATAAACCGCCAGCCAATTTTCTTTTTGCTATCCATGGTGAGCGCTCGCACATA
GGACTGGGTTGTCCTACATTGGGAGTTATAATGGCGCTTGTCTATTCCACGGCAGCCCTC
CTTTGTGTACCCCATAGGGTTACATTTGGTCTCATAAAAGTATTGCTTCAGTTGGCCATT
GGGGACAGGGACCTTTTCCAGGACGCTAACGGTCTGCCCAGACATGTCTATTGCTGTCTT
TTTGTCCACAGCTGTCACCCACTGGCTAATACTGTCACACACACTGAGCTCTCCACGCCG
AGATGGGTCAGAATGCCGTCGCACCCTCATGGACATGTTTGCGGCATCCAGGTAGTTTTT
ATATTCCTCCAGGAGAAAGAGCAACGGTGGCTCTAAAGGCACTTGGTTGCTGATCATCAC
CCGTGATGCATACAGGTCAACATCCTTGGTCTCCGTGGTGACCACAGAAGGACCCCCTCC
TCCCTGGCTATTGTCAGCCACTGGCTCGCCTTCCACCTCCAAGAGCTCTTCAATCACCTG
CTCAAACGTGTCTGTGAACGAAGGCAGTCCCCCACGCTGGCCAGGCCCACCCCCGCTTTG
TGGAGTCCCGTGGCCCCGGCCAGCCATCACTGTCGCACCCAAGTAACCATCTGTTCGGTG
GCCCCGCATTCCCGGGACGTCTCTCATGGGCGCAGCTCTCATGCAACTGAAGTATGAAAT
AACCATAGTAAGGAACAGGATGGTCATCACTCTTCTAACCTGGTGGAACTAGAGAAAAAG
AAAAAGAAAAAGAGCAAGAGGGTGAGAGGGGAGAAGATATGAGCTGTAAGTGTTACGTAT
ATTATGTGTGTTTTACATGTAGTATGTGAAATGTTTTCTACCCAGTGTGTGCTTATGTAT
ATTATATGTACACACAGCACATATTACACAAATTATTACAATATTACATCTCAAAGCTAT
ATTATCTCAAAGCTTGCTCACAATCTAATCACAACCCAATTGCAAAGCGTCTGCCTGGTG
GGCCTTGTATGGTTTTACCTTCGGATTGGCCa
>NODE_2490_length_88_cov_109.590912
CTAGACCCGATTCCTACAAAATTACTTAAGGAGTTATTTCCTGTGCTAGGTCAGCCAATG
CTGAACATAATAAATTGCTCCCTTTCCTCCGGATGCGTACCAAACTCACTAAAAATTGCG
GAAATTAAGCCTCTTCTAAAAAAATCTA
>NODE_2495_length_148_cov_3.108108
CCTAGATTTGATGATGTTAAAGCCTCAACTAGATGGAAAGGAACTGAATAAGATTTGGAA
AAGATTTACTGTCAGTCAGATGATACATCTCTACAAACGAGTAAGCCTCTATCTAAAACC
ACACAGATGTTTGGAAAACACAGTGGCTATTTTTAGAATGTGCTAAGTTCTTCCCCCAGG
TCTATCTAGGTATAAATATATTTTGTCc
>NODE_2503_length_235_cov_7.297873
ATTTACTAAACCCAACAAAACAAAAATGTAGAGAGGCATCAAAAGAAACTGCAGTGCAAA
ACACAATCTATGATCAATACAATATACTGTCTATTGTATAAGGGCAGACCTGATACATAA
AATAATGCAGTTTCTGTAATTTCAGCTGATGATAGTGTTTTTTTTGTCATTGTGTTATGA
TTGACTAAATGTTCCTGTTGGAAGAGAACATGTGTTAGTGTTTTGAATAATTATTTGATT
TTGAAACATGTTTGCAGTGTTTTGTTAGACATAGTGTATTGTGTTAGTGTATTAt
>NODE_2505_length_434_cov_43.225807
TATGGACTGTCAGGCGGCTGGCTACAGTAACTCTAGATGTAAATGACCTCTGATTTACAC
CCAAATCTCCTCTTCAACTCGCTGAATTGCACTGAATTCACACATGATAGGCTTGTGTGA
AGAGCGTCAAAAGCTAATGGCAACTTGTATAGACGCGTGGGGGCCCCACAAAGGCTGCAT
TCAGTGTTGTCATGGCGCCTGAGACAGACTGAATGAACTCTTCATGCTCCATCAACAATT
TAGTTAATTAGCTCATTTGTAATTGGTCTGCTTTGTTGCGTTGTATGTTGGTGGGGGACA
TCAAAGGGGAAGGTGTTTGCTAGCGTCCTAGATTACAGGTTATCAAGTTGCCACTCACTG
GAGTAGCTAGGCTTTTTCGCTCTCTTCATTTGAGCGGGTGGGGGCTTTCATTTTAATAAT
CTAATTCGATTTGTAATTAACTGTCAAATAATTATCTTGCCGCGCATATGCACGGGTGTA
AATGGCCATGTAAa
>NODE_2514_length_528_cov_42.376892
GGGACATTCCCAGCTACTGCAATCACATGGGATTGTCTAGTGAAACCTGAATTCCCAATA
AGACACCAAACCATGAGATGACCTCATGCAGTGCCAGACCGCACCATGTATTCAGCTCAG
TGTCACACACCGAACCAAAACTTTACCAAAACTCCTCCAGGTTTGAACATCACCAAAATA
AAATAAAAGGAAACTCAAGCTGAGGTTTGTCTATTGCACTTACCCTCGATTTGCCTTCTC
CGTCCATTAAGTGTTCCACGTACGTAACCTCACCCACTACAAATCAGATTCCAGACGACA
CACACCAAGGGAGAGAAGCCGAGAGAACAATGGGGGTTTAGAGCAGACAAACAAGCGGTT
GGTGACCGTGAGCTCGGCCCGCTACTCCAGAGCCTCCCCCGAGCACCTCAGCAGCACAAT
TCTTGTACAGGTCTACAAAAGGCAAGCTCTTTATGGATCTTAAAATGACTTCTTAGCCTG
TCCTTGCGGAGTCCCCGAACACCAAGAACAATAGATTAAAGAGAACAATCTTCAAATAGC
TACCAGCCctctaatcaaatgagttgccatcattaaggaaccattttc
>NODE_2516_length_61_cov_16.131147
TCTCCAGACCTGAACCCAATAGAAAATCTTTGGAGGGAGCTGAAAGTCCGTATTGCCCAG
AGACAGCCCCGAAACCTGAAGGATCTGGAGAAGGTCTGTATGGAGGAGTGGGCCAAAATC
C
>NODE_2533_length_640_cov_27.389063
TTCTCCAGCATACAAGCATAGGCGTAGTTAGAAATAGCATGTGGTCAGATAATGTAGAGT
AATTAATAAACATTCAGGATTGTATATGTGCATTTCATAACAAATTGAGGAAATTAAAAG
CATGTTCCTCTCTTCTAACTCGTCTCCTTTTAGGACCAAGCATCTTCTCGACCCCTATCC
TTGCTTTGGCAAGGCACCAAGTAGCACAAGTGCCGACTAACCAATGGGGTTCAGGGGGAG
GTCCGTGAGCTCTGACCAGTCAAACATAGTCACTTTCCTTATATGGCAGCTCATCTCCAT
GGTAACGTGTGCTAAGTTGCAGCAGTCGTGTCAAAGTTCACTATATAGAGAGCTCTGTGA
GCTGATCAGAGAGAAAGCATTCTGCCAGCCCAGCTCCAACAATTCGCAATCATTTCCTAA
CATCCCCTTTTTAACATATTTGATCACTTTGATTCTCTGTTCTTTTTCTTATTATTTTTC
TGCGTATGAAGGAGGTTCTATAGGTTGTGATCTTTTTGTTTTATTATCACTTGCTTGTCA
GAGAGTTGACTTCATATTTGACTAAAGCCTTGGCTTCAGCTGCGCGCTGCAGCTCGCGCC
ACCTCACAAGAAGAAAAGGGAGAAGCAGCAATATTTTTTTACCAGTTGATGATTTTCTTC
AAGACTTGAGCTGGAACTTGATATCTCTGCTGCTAGTGTg
>NODE_2534_length_228_cov_6.815790
GCCACTTTTCAAACAAACCAGCTATCACTTAAAACACCCTATGTACGTTTATTTTAACTA
TGCATTACTAGCATAAATTGAATTTACCCCCTCATACATCAGCATCTCCCCAAGAATTAC
ATAAAGCAATACACGAGATAATAACCAACTAAAAAGCTCTACCACTAGAGAAATTGAAAA
ATTCAACAGAAAAACCATAACCCACGTGCTCTCTCACAAACTCAACATCCCTACAGTTTA
GTGTTATTTAATGTAGTAAGAACCGACCAACGATTCCACTCGTGCATa
>NODE_2550_length_416_cov_22.127403
AGCTTCATAACTGAACCATAAGCTTTGTGATCGTGATGCCGGGTGCATCTCTTATATGAT
CTGGGACAGCTGAATTATTGAAGACACCATCAAGCACGTTGTGTGAGGGTGTGTGTGTGT
GTTTTTGTGTGTGTGTGTGTGTGTGTGTGTCTGATTGGAATATGGCAGCCAGCCCAGTCT
CTAAGCCTCTCATACACTCCGAACGGGACAACTTCAAACACCTTTTCTGTGCATTTAGTG
TAATGAACAATGCTGTAATTGAGATTGCCTAATTACCCAATTTAAAGATAATTAATATGA
TCCTAATTAGCATATGTAAATGAGCCCATTGCATAATTGAGAATCCCTGTTTTGAATTAG
ATGGCTTTAAAATGAACCCGTCCGTGCTGCTGGGATGTGATCAAAGCATGCTGTATGATT
GATGCAGCGTTAAAACAGTCAGATGTTGACGGGGGTTTATAAATCCACTCTCCATa
>NODE_2569_length_99_cov_9.131313
AGCATGGAGGTGGAAACATCATTCTTTGGGGATGCTTTTTTGCAAAGGGGACAGGACGAC
CGCTCCGTATTGAGGGGAGGATGGATTGGGCCATGTATAGCGAGATCTTGGCCAACAACC
TCCTTCCCTCAGTAAGAGCATTGAAGATGGGTCGTGGCT
>NODE_2574_length_121_cov_52.074379
CATTGAAAGGCACTGCTGAGATTCGAACTCAGGATCTCCTGTTTACAAGACAGGCGCTTT
CACCAACTAAGCCACAGCGCCAACCATGGACAAGATGGTAAGGCAGGGCTTGAAACAGAT
TCTAACAAATGGACCTCTTTTAAATGGCGAGGAAATTACATTCAGGATCTCCGGCATACA
A
>NODE_2577_length_1018_cov_13.231827
GTTGTGTGTGTGAGAGAGAGAGAGAGAGAGAGAGACTGTCCCTGCCTGCCTGCCTGCCTG
TGTGATGGATTTCAGATGGATAACTTGCTATTGCTCACAGATCCATTTGTGATTTCAGTC
CTATACTTCACCGGGTTCTGACTTGGGGGAGAAAAGGGAAACCTTCCGTTTCCTTGGCCT
TTGTTGTGGAGGCGTTCCTAGCACGGGCTCCCTCCCTCCCTCCCTCCCTCGTACTGTAGG
TTGTGTGTGTGCCGCTGGTTTCAATCAGGTCCTCCAAGCACCCATAATTTCGCTGCGCAC
GCCTCCTTCGCACTCATTCATTCACTAGAAGCGATCCAGTCTAGTCGACACGATGTCAGG
AAGAGGAAAAGGGGGTAAAGGACTCGGGAAAGGAGGAGCCAAGCGCCATCGCAAAGTTCT
CCGCGATAACATCCAGGGAATCACCAAGCCCGCCATCCGCCGCCTGGCTCGCCGTGGCGG
TGTGAAGCGCATCTCTGGTCTGATCTACGAGGAGACCCGCGGTGTCCTGAAAGTGTTCCT
GGAGAACGTGATCCGTGACGCGGTCACTTACACAGAGCACGCCAAGAGAAAGACCGTGAC
CGCCATGGACGTGGTTTACGCTCTGAAACGCCAGGGACGCACCCTGTACGGCTTCGGCGG
GTAAAGGCTTTGTCCTCCCAACTCGAGCATTCCATCTTGAACCCAAAGGCTCTTTTAAGA
GCCACCCATATCCGCTTGAAAAAGAGTCTTATTCCATCCATGTCGTACCGGGGTCACGTG
GGACACAAACATGAGCCGCACGCTGCGCGAGTGGACTTGGCCCAATGAAACCGGTGCCCT
TCCCAGTAGCCCCAAATGTGGCTTTTTGCCCCTATGAATGACGCAAGGGTGTCACCTGTT
GTTTGTTCTATAAATAGGAGGATGATGAAGGCTCTGCACTTTGCTCGAGCCGGGCCGTGT
ACAGTCGAGCTCAGCCTTGCCAGGCTGGGCCGCGCCATGACATCTCTCGGAGGGCCGGTT
TTCTGGCGGGATCCGAGCCGTGACTGGGAGGGGGAGGGGGAGGGGGGGGAGCCCTGTg
>NODE_2596_length_61_cov_5.147541
GTCTAAGCAGGGATGCCCAGACTTCCCTCTCCCCAGACACTTCCTCTAGCTCTTCCGGGG
TGACACCGAGGCGTTCCCAGGCCAGCCGGGAGACATAGTCCCTCCAGCGTGTCCTAGGTC
T
>NODE_2597_length_61_cov_11.770492
ATCGCCTACAGGACAGGCAATCATTACACTAGGCAATAAGACATTGTGTATCTGACAATG
TGAATTTCAATGCTACAGGACAATGCATTTTTAACATTATGAAAGAGGAGGAAAGGCAAT
t
>NODE_2600_length_61_cov_20.918034
AAAAATAGAGCTTTTTGGTCTAAACTCCACTCTCCGTGTTTGGAGGAAGAAGAAGGATGA
ATACAACCCCAAGAACACCATCCCAACCGTGAAGCATGGAGGTGGAAACATCATTCTTTG
G
>NODE_2603_length_281_cov_15.405694
CAGCAAGTGAGCAATCAAAGGTGGCACCTCTATCCCTGGTGGAGAGCTCTTGCTTTTACA
TGACCAAGGAAGGATAACAAACACCTAGATATGGAGGCAGGCCAATGACTCCGCACTAGC
AAGAGAAATCTGTTCAACACAATATGCCTAGATGCGACAGTGATTCGAAAGGGACGACAA
GCAACAACATTTGAAAGGCACGGACAGGGATTGAACCCATGCTCTTTGGTTTACGAGACA
GACGCCTTACCACTTGGCCACCATGCCCAGCCGGCTGGGGCTTTCCCTCAAAGTAGGTGA
TTCAGCCATTGTAAAATGTACAGTTTTCCCAGTCTATCCCT
>NODE_2605_length_127_cov_3.716535
CGACCCCTCTGCAAAACTGTGACAACTGCGCCCTCTGCTGCTTCACCTCCCCCTGCAGCG
GACGGGCTCCGGCGTTCGACGTCACCGGCCTTCTGACACCATCGCCCATCTCATCATGCT
TGTCACCTGTGTCCTGTTTAGCGCACCTGTTCCTCATCCTCATCATTTCCCCCCAGTATA
TATGTTC
>NODE_2606_length_123_cov_10.130081
CCCCTATGATGGATCACCACAGCAATTAAAAGCATGATCTATGTTAGTAGGGACAAAGAG
TTTTCTTGCTATGGGGAGCAGGAATGGCAGTGGTTTAAGGTCAATGTGCGTCTTAATTCC
AGTTGCATATTTTCCTATGTATGATGGTATAATGACTATAAAGTGAGTGATTAACACTAT
GCt
>NODE_2607_length_1069_cov_17.120674
AAGGGACTCGAACCCTCAATCTTCTGATTCGAAGTCAGACGCCTTATCCATTAGGCCACG
TGGTCTGCCCGTGTCGTCTGCCCAAGTCCGAAAGCGATTCAAAGCTTTTTGTATTTCCTG
AGAGGTCAGATTGTCCTGGCTACAACAATATTTTTGGGTTTGAGAAAAAAGACTGTCTGG
AACAGCAGAAAGTAACAAGAAAAGAGACCACGAAGGGACTCGAACCCTCAATCTTCAGAT
CCGGAATCTGACGCCTTATCCATTAGGCCACGCAGTCAGCCTAGGGGTGCCAGCGATGCC
CAACTCAATAGCTCACTCTTTTCAAGAAATGTGACAGAAACCTGGATATACCCACAATGA
TTTCAGGGCAGACATTGAAAAGTGAGCACAGTAATGCAAGAGAACCACCGCAAATTGTAA
GGGAGAGACCAAGTGAACAAACAAACCCATGAAGACACTCAAATCCACAATCTCCTGATT
CCGAGTCAGACGCCTTGTCCAAAAGGCCACATGGCCAGCTGCTTGGTCAAACCGATTCCA
AATGCAATTCAAAAGACTATCATTTTTACGGGAGGTCACATCAAACTAACAGCTCATCCA
TTTGGGCAAGGTTAGAAAGACACAGCCCAGTCTATTTAAGAAACATGACAGAAACCGTGA
CAAACCAGCAATGTTTTCGGGGAAGACATTGAGAAATGAGCTATCAAAAATGGTTAGGGT
GAGACGCAGTGAAAACACAAGCACGGAGGTACTCAAAATCTCAAAAATGTGGATTCAAAG
TCAGACACCTTATCTATTGGGCCATGTGGTGAGCCACTGGGTCCTGCCCCAGTCCAAAAG
CGAGTCAAAACATTTAGTATTTTCTTCAGAGGTGAGATTATCCTACTCGCTACAAACATT
TTGGGTTATAAAGAGATAGATAACTCTAAACAACAGAAATCACCATTAACCAGCAAGGTT
TTCACGGGAGACATTGAGAAATCCATTAGGCCACGTGGTGAGCCATTTCTCCCCGCCCGA
GTCCGAAAGCGATTCAAAACTTTCCGTATGTTTCTGAGAGGTCAGATTATACTATCCGCA
CACACTGTGAGGGAGCAGCCGAGAAGACATCCAACCACGAAGGGACTCa
>NODE_2608_length_396_cov_28.813131
TCTTTCTTTCTTCCAGGAGAGATATACTCACACCCTACTAACCTCTCTTTATTCTCTGCC
TGTCCCTCCTCTCTCCGTGTCCCTTCTGTCCTGTCTTTATCGCCATCCCTTGCTCCCTTT
GTCCCTCGCTCTCGCCCCATGGTGCTGCTCTCACTTGGAGAGGGGAAGTTCATTACCTCA
GCTAAATCAGAATTAGTCCCTTCATTTTGACATGGCGAACTTCATTAGAAAGGCCCTTCC
TTAATCCAGCCGGGAGGACTGATGAATCTACATGGGGCCTGTAATTTGCTTCACACAGCA
TATTCAGCTACTTCCTCCGCCTTTCTTCTCCCTTCCGTTCCTTTCAATCTCGCTGTATGT
ATTTACCGCTCCGTTTTTATTACATCAAGACCAAGAACCTGAGAGAGGAAAACACCTGCA
TATAATTAAGTAATGGCAGCAGAGGgtgtaaagaga
>NODE_2628_length_61_cov_13.819673
TAAGGATCCCTGCCGTTTCCCCTACAGTCCTCCGCTCTACCAACTGAGCTATCGAAGGCA
TCTCTCCTCCTCGGGACAGTACGATCACTGCAATGTGCCGCTTTCACGTCACACACACAC
A
>NODE_2641_length_136_cov_9.786765
AGAGGAAGGAACCGGCAGGCCTTTGAGAACCGGTCCACAACAACCAGGATCGTGGTGTTG
CCTAGTGAGGGGGGTAGATCAGTCAAAAAGTCAATGGACAGGTGAGACCATGGTCGTTGT
GGAACGGGCAAAGGATGTAACTTACCTGCCGGAAGGTGTCTAGGTGCCTTACACTGAGCG
CACACCGAACAGGAGG
>NODE_2644_length_394_cov_24.373096
TAAAAATGCTTTTGTTTCCCAGAAAACTGGGAAAACCAAGGAAATTTGCAGGTGTCTGTC
TGCTTTCCTGGCTGCCTGTCAGTCAGTCAGTCTGTCAGTTGTGGGGATGGGGGATTATGC
AGGGCTCAGAGCTGTAATTGAACACCATCGGGCCCGCCCTCATTTACATCTCTCCCTTCT
GTGCTGCATTTGATTGGCAGCTGTACATGAAATGCCACATCAGTTGAAAGTATGTTGTGA
GCTGGCACTAACAATGCCGTGGCTCCAGGGAGACCTGCCATATTGTAATTTGGTTATCAG
GCATGAAGGAAATAATTATAAGTGCCAGGAAATGTGAGGCATTGCTGCAAGTTGCCCAGG
GTGACAGTTCTTATTTAATGTCCAAGGCGTCCTGTTGCCTGCTGGATTTGGTGAGGGGAA
AGGAGGAAGAAGGTAAACCACAGTAGAAGTGGTa
>NODE_2646_length_585_cov_73.859833
AATGCATTTCTGTCTGCCGCGCCAATTTGGAAGCCATTAAAAAAACAACATATGTTTGGT
GCACGTTGCTGCATCCAACAGATTTCGGGCGAGGTATACATGAGCGGCCACTCCATGGCT
GTGTGTGATACTCCTGCTGCTTTCCGCTCTCCTCCATCCCAAGGCCTCCGGTGTATACAT
TTGCGGGATGCTTTTTCGTTTCTCTTTCGTAATTCATTGCAGTTGGGTTCCTCTCTGATG
CAGTTCTCCTGTCCCCCAAACAATTGGAGTGGAGACAATGGAGGCATAATGATAGATCCG
TGTACCCACCATCTGTAAGAGCAGCTGCTCCTTTGCATCTGTACAATATGCTGGAGCGGG
GAGCCTCAGTAATCTGCATAATAAGGAGAGGGCTTATCTCAGTCTAGTTAATAATCACAA
GCAATCGATGCACTTCATTCCCTCACTCTCGTTGGTTAAAAAAAAACTCCACAACTTTTC
AGTATGCTCGCTGTATCCTCGAGACACGCTGGGGTCACAGTGCAATGCCCAGGCTGTTGA
TTTAGCCCGGAGCTACGGATTTAGATTGCGCTCAATTTCATATTTTCATGAATACCATAA
TTAGGACACTCTGGGTTATCATATTGCTTGACTGAttacttatac
>NODE_2647_length_234_cov_5.205128
AACAGTTCTGATCGGTCCCTGAAACCAATAGGTTACACCAAACCAAAATGCAGTGGGTGA
ACAACATTATTACTGGTTTTGATCCTCTGGTTAGAGACCATCCAATTGCTGATGTTTTGT
TCGTAAATCTTCATTTTGACATCATCACAAAAGAACTTCAGAAAAGAAAGACTTAGACTG
AATTAGGAAAACAAACGATAAAGCAGTGGAGTAACCCTGTATAAGTAATCAGTCAAGCAA
TATGATAACCCAGAGTGTCCTAATTATGGTATTCATGTAAATATGAAATTGAGc
>NODE_2648_length_138_cov_6.144928
TACAGCAACATTAAAGGAACTGCAAGAATTTCTGGCAAGTACTGGCTGTGTGCTAAATGT
GACAACAATCTCCCGTATTCTTCATATGAATGGGTTATGGGGTAGGGTGGCAAAATGGAA
CCCTTTTCTTGCAAAGAGAAACATCCAAGCCCGGCTGAAGTTTGCAAAAACAAACATCAA
GTCCCCCAAAAGCATGTg
>NODE_2650_length_484_cov_16.359505
GAATACAAGTTAATGCCACAGCCTGACTGGACTTGTGTTCTCCCCACCAAGTCCAGTCAG
GCTGTGGCATTAACTTGTATTCTAACGAGATTAAAATATATTTGTCCTGGGGATTAGCAT
ATTGAGGTGCTCTTTTGCCTTCTTTTTCTTGCAATGGTGTGGCGATAGTGGGCTTTGATC
TGTGTTGCATGGCAAGGGTCCTGGCTTGGGCCCGGCCATTCGAATGCCAAGTGTGAAATC
GGCCTGATGTCATCCCCATTCTCCACCTTTTATTTCTTTCACTGCTTTAATGATGTTTCC
GCCGCAAAGCTCGGGCACCTTGGAGCAGATTCCACTTGAGCTGTAGGGAGCATTTAGAAA
CTGTGCTCAAATGATACAGTGGAAAAGATGGATGGCATAGCACAATTCTGTTTTAGGAGA
GCCGGACCAGGGACGTTCATAGTTTACTGTTTTCTTCCCTGTATTCTCTGTTTCCCTCGG
TTTTATTCTAGTTTTTTTGTTTTTATaactcaatttctttctgcctgttgaatggaaact
tttg
>NODE_2658_length_459_cov_58.468410
CTGTGGGGAGTTTTAATCTTGGACAAAGGCACTGTGGTATGACATACCAGAGGCAGAATT
CGCCTCCTTTAAATGTTTATGTCTTGTGAGATATTGCTTTAGCGGTTTCCAGACCTAAAT
GACATTGCCTTTCCGTCTCTGGGAGATGAAAAGCGTCTCTTTAACATGCTCAGCGCCTGC
TGTCTGAGTCACATCTGCCCGTTGACAAACAGCTAAGGAGTGAACCTGAGTCTATGTTCC
TTTTACTGGCAATTTTTACATTTTATCATTGAAGTCAATGAGCCAATCTGCAATTTACGC
TGGCGAGAGTGGGATGAGTGTATTCAGAACCCGGTCACACACCCAATCTCCTACTAAAGA
GCAGCGATAATGTAATAATGCCTCACTGATGTGCCAGGCAGTAATGGTGCTGAACATCTC
CCATTCATCCAACACTACCTGATCATTGCTTTAACGGAATAATGCATTACCAGCCGCTCT
GGAGATAGCTGTAAACCTCCAACTTTATCTTGGTGCTGC
>NODE_2660_length_244_cov_8.631147
ATAGTTTCCAAGACAAAAAAATTCACAAATAACATCACTTACTTGTACTCAAACTCTTGG
CTCTGTGAAGTGGAGTCTGGATCTGGGGAGAAACCTGGTTCTGAGAAAGAGGGAACAGAA
ATTTGAAAATCTAACAAAGTGTACAGTTTAGTTACAGGATCACAAATTAAGCATCACAGC
AATACATTTTACATACCAACTCTGAAGTCTACAGATGGCTCAACATTTTCCTGGTTTTCT
GGAATCAATGCAACTTCTGTAGAATGTAGTGATTCAAGTGAATGTCCTGTTTGTCCCTCT
CAAc
>NODE_2678_length_908_cov_37.994492
TTTTAAAGCTATCACATACACACGCACACTGATGGAAAGCTTATTTTTTGTTTCCATCTG
GTAAAGCGGCAGTTGTGATTGATTTGTGGATTTACACCCTCTTTTTGTCTATCCATTTAA
GCGAAATAATGTATGGAAGCAATCTAGCGACAGACATTTTGGAAAATCTATTTGAAATCA
TTTCAGCTCAAGCCATGGCAGTTTGTCTTCTAAGGGGAGAAGAGCAAAGGATAATTGTCT
GCAGTCCAGTAAAACACAGTATAACTGCCATCACACTTGAGTGAGCTTATAGCCAGCTAG
TCCCAGGGCCTCTAGAAGATAGAGCAGTTAATGTTCCCTTTTATTTTAGAGGATATGTCA
CTTGTATCACAGATTTATACCATGATACAGCAATTTTGTCCAAACAGATGGATAATGGTG
TCAACGGGAAAAAGGCCTGTTTTTATTGAGTTTAGCACGTATTGTTTAGATAGGGGCTCA
TGTTGAATGGCTCTGCTAGCACTTTTTTCCTTAATCTCCCTAATCTTGGTGGTATTAGAT
TTGATCATTTTTGTTTGAAGGAGGAAAATGTGGCAGTAATGGCTTCCTAATAGCCAACAC
AGGGGATACAAATCCAGGGACCCTGTTCTGCAGCGCTTCCATAAGCACCACTGATTTATA
GTGGTCTTTATGACAGAAAGGAAAATGATCTTCTGCAGGTATAAATCAGGTGAGGAGTAG
GAAATTGAACTTAGATATCATCTTGTCAGATGCTTAATGCTCTTCCTCCTGTCACATTCG
ATAGGGCCAATTTGGAGAATCCTGCAGAGGTAAAAAGAAGACAATTAACAATGACAGTGT
GGTAATAGATGAAGCCATAAAATGAACCTGCTGCCTGCAGGATGCTTTGTATGATTTCCA
CATGAGGTACTTCCAGGGATGTGTATTAGTTCAGGCCAGCCTTTCTCCATTTCCTCTTCC
AGAACTTg
>NODE_2689_length_372_cov_12.940860
TGCCATTCTGTTGCACAGAGACATTCAGAACATTGCCTGGTCGGTTGGATCATTGGCACC
CCCCTCCCCTGAACAATACTACACACACACACACACACACACACACCACCACCAGACCAG
GGAGAGAGTGCAGGCTGGGGTGTCAGACCACCCTGGGACTGTCCAGCGAGCCCTGCTGCC
CTGCCTACACCTGCCATAAAACTTAAAAGCTACAGTCCCTTCCAAGGCTTTGAAGTGTTC
AAAGCATAGCAGGCTGACCTCTGTCCTGACTCCGGCCGTAACACATGTTCCTGGTCCGCG
TGTAAACGCAGCCTCCCGGCCTGGACGGCAGACAGAGGAGGACAGGATTGTTTACCTACA
TATGTGAGATGTAAGGATCCATGCATAGCatccatccgtggcctgactgactgtcagggc
ccagactgtggc
>NODE_2694_length_237_cov_5.459916
CAGCAATGCCATCCTTAGATACTGCCACAACAACACATGTCCAAACAACAACCACAGAAG
TACACACAACAAAAGCAGCTGCTGAAACAAAAGCCACGTCTGGCGAGACAACCACTACTC
TTCCGAAAACATCCACTGTTACTCCGTACATTACAACAATTCCTTCCACAATGACCACAG
GATCACACGAAACTTCAGCCGTATCATTATCATCATCCACTTTAGCTACAAAAACACCTG
TTCTCACAACAACCACAGGTGTCCACATGAGCACCacagctcctgtaccaagagtta
>NODE_2700_length_232_cov_24.000000
TACAATGGTTGTTCCCCACAGACAGGAGACGAGGATGTGGGAGCATGTTTGGGGGAGTTT
ATTAACTGGGGCCTTGAGGGTGGACATATAGGGTACAACCAGGAAATGTCATAAAAATCC
CAAAATAAAATGATAAAATGAATACAGACAGATAGAAAGAGATAGAAAAGGATTGTGGGG
GGAAGGGGGGATACAAGCACAAGCGCCATAGCAACATATAGAAAGAGGAAGAAAAGAGTT
ACCCATAAGTAGCCGCCGTTTCACCCGCTTGTCCACATCAGCTACTGACGTG
>NODE_2701_length_61_cov_175.639343
AAAGAGTTACCCATAAGTAGCCGCCGTTTCACCCGCTTGTCCACATCAGCTACTGACGTG
GCATTGAACTCAGAGCTCTCAATTGCAGCCTCATCTCTCTCTAAAACAAAAGTGACAAGG
G
>NODE_2702_length_166_cov_5.337349
GACCTGGAGAGGCCTACAAGCCACAGTGTCTCGCACCCACTGTGAAATTTGGTGGAGGAT
TGGTGATGATCTGGGGATGCTTCAGCAAGGCTGGAATCGGGCAGATTTTTTTTTGTGAAG
GAGGCATGAATCAAGTCAAGTACAAGATTCCTGGAAGAAAATCTGATTCCTTCTGCTCTG
ACAATGTTCCCCAACTCTGAGAATTGTTTTTTCCAGCAGGACAATG
>NODE_2703_length_208_cov_8.610577
GAGCAGCTCATCAAAAGTCTGTGTGTTGTTCTGGTTCCTTGTTTCTCTTCTACTGAAGGA
TGGTCTTGCAGCTCACATAACTGTTGCTCTCTTCTCAGCGTAGGCTAGAGGGAGAGGGAG
CGGTGGAGAGGGAATGAGAGACTGTCACTCCTGCTCCTGTTTTGGATGACTGTGCAGCCT
GGTGGGGGGGGTTTCTTGTAGACTGGCCCACAAAGTCTCACAAAAAAGACTCAAAGATGA
CAGTGCAGACGGCCGTCCTCACGACACa
>NODE_2704_length_61_cov_5.295082
TGACGGCGTAGTGTATTACTAATGGTTTTCTTTGAGACTGTGGTCCCAGCTCTCTTCAGG
ACATTGACCAGGTCCTGCCGTGTAGTTCTGGGCTGATCCCTCACCTTCCTCATGATCATT
G
>NODE_2705_length_979_cov_57.211441
AAGGGGCTAAGTGCAGAGTGCCTGTGTATGGAGCTCAACAGGCCCTGACCTTTGTAAATG
CATCCCATGAACAGAGAACAGCATAGACAGTCTTGCCTGAATAGGGGACCAGAGGAAGGG
CACCATTTCTTGACTCCTGTATCCAGGAGAGAGTGCTCCTGTGTGGGGTAAATGCAGGTT
GCCTGTGTATGGAGGTCACAAGGCCCTGGCCTATGCACATGTTTCCCCATGAATAGAGAA
CAGAATAAGTAGTCTTGCCTGAATAGGGGACCAGAGGAAGGGCATTCTACATGACTCCTG
TAGCCAGGAGAGAGTGCTCCTGTGTGGGGTAAATGCAGGTTGCCTGTGTATGGAGTTCAC
AAGGCCCTGGCCCCCTGTATTTGTCCCCCATGACCACAGCATTGTGTGTCCCCTATACAG
GGGACCAGAGCCAGGGCAGTCCCCGGCCTCCTGTACCCAGGTGAAGGTCTTCCTATGCTG
GGATTCCATTGCTGGGCCCCTGTGTATGGAGGTCACCTGGCCCCGGCCCCCTGTCCAGTT
CTCAGCCTGACCCCGGGCCCCCAGAGTGTGACGGCGCTGCGTTTTAGGGGGGAATTCTTA
AGAAAACACCCCCCGAAACGGATCCAACTCTTGGGGTACGTCGGGGCCCATGCCCCCAGA
TGGGCAGATGAATAATTTCCCAAATGGGACTTGCAGTCCCGGAGATATTCCCCTTTGAAG
CCCCCCTTTTGGGGTTTTCCTTCTGCTTGGACCCCTAACGATGCTTTTTGCAAAAATCCG
GATGCAGCGTCGCACGGACACGGGACCAGCGTCTGCAGACAGGGGAGGCCCAGCCGAGTC
GGGCAGGCTTCGAACCGCGTCCGTCCGACTCTCCGGGCCCGAGTGGCGCCCCCTACAGGT
TTACGCCTTCCGGGGCTTGTGGCGCCGCGAGGCGGCGTTGCACGGACCTCAGACCGCCTT
CCCCAGACAGGGGAGACCGAGCAGAGTCACCCGGGCTTTGAACGGCGCGGATCGGACTCT
CTGAGCCGGAACGGCGCCC
>NODE_2710_length_61_cov_3.934426
GGGACAGCAACGGGCCCTCCAAACCAGGTAATCCGCAGGTGTGGACCAGGACCTCATCTC
GTCCTAAAATTTAAAACTGGAGGAGACTGAGAAAAGTTAGAAGTGCATTCCTCATATCCC
C
>NODE_2721_length_61_cov_3.819672
GACACTGTGGCCCTACCCGGGGGAGGCCCCGGACAGGGCCCAACAGGCAGGAAATCAATC
AACCCACATTGCCAGGCATCAACCAAAGGGACACCCACCAACCGCAACCCCCCTGAATGA
g
>NODE_2722_length_212_cov_4.990566
CGCTATTATGCAGTGTGTGACCTAGGGACTCCATAGGGCCAATGTTACTGCCGGTAGAGG
TCATTTGAACAGTGGCAACATCATCAATCACACATACCCACAACACTCACTCCCCAGCCA
CCAGAAGCAGATGCAGGCAGGGGTGGAAACTCGAGACCCAGGATGAGATTAGCTACTGGC
CACACGGGGAGGAGGGCAGCTTGTGTTCAGAAAAGACAAAAAAAGGTGGGTAGAAAGAAG
ACAGTGCCTCCCAAAGCAAAGTACCCTCCAGc
>NODE_2728_length_61_cov_4.786885
ACAGCCCCGAAACCTGAAGGATCTGGAGAAGGTCTGTATGGAGGAGTGGGCCAAAATTCC
AGCTGCAGTGTGTGCAAACCTGGTCAAGAACTACAGGAAACGTATGATCTCTGTAATTAC
A
>NODE_2732_length_133_cov_4.368421
GGATGAGTACAAGCCCAAGAACACCATCCCAACTGTGAAGCATGGAGGTGCCCATTCTTT
GGGGGTGCTTTTCTGCAAAGGGGACAGGACGACTGCCCAGCAACAGCCCCGAAACCTGAA
GGATCTGTAGAAAGACTGTATGTGGGACAAAATCCCTGCTGCAGTGTGTGAACTACAGGA
AACGTATGATCTc
>NODE_2733_length_426_cov_28.035212
TTTTTATGTTTCCATGTTCTTGTTTGTGAACCGTTGGGAAATCTATTCCAGGGTGTAACA
CATCTCACCTCGCCCTCTCTCTGTTTCCTGTCTGTCCTTCTTTCCACTGCACCTTCTGCC
CTGTCTGATGTCCTTCCCCATGGTTGTGTTGTCACTTTTAATTTACCACTTCAGCGGTTT
TTCAATTCAGCCTTTAAAAGCTGCGCTGTCACTTGTGACGGATGTTATTTGCATGTGTTT
GTTGTTGTTACTTCTCAGTGACGACCAGTAACCCCATCCCGCACACTTTACTTTCTAAAC
GACCTGACCCCTCATGCCACCTGTCCAATATTTAACATTTACAGTAAAGCTTTATCTAGT
TCTCCCATATTCGTTACATTAGTAAACCTAGTCCTTCTCCTACCCAAACAATTTTGGTAA
CAGATATACAGTGGGGAGAACAAGTATTTGATACACTGCCGATTTTGCAGGTTTTCCTAC
TTACAA
>NODE_2734_length_695_cov_57.709354
GCCGCCATTTTAGGAGAGCCATCTTTTTTGGGTTGAGCTCTTTGACTCAGACCAGCCCGA
CCTCTGTCTTGCTTTTCACCGAAGAGCCCCTCTCAGATGTGTGTCCAGTGTTGTGGATGT
AGTACATAATTCAGTTTTGTCCGCCAATAAAAGATGATTTCTGACGTTCATTTTCTGAGC
CCAGTTTTAGGTTGTTTACAGTGAGGAGTGGAGGATCTCATCGTTTCTGCATTAGTTTGC
TTCTGTACATCCTGGTTAATTCCACCTCCTGTTTCTGGAGCCCTGTGTTTCTAAGGTGTG
CGTGGCACATCTGTGCAGCTATTGTTTATTCATGGAGTAAACCCTTTGAAATGTGTTAAG
ATACTTCCCACTCATTATAAAAATCCTGCCACCCATGGATTAGGACTTTGATGTCACCAA
TCCTGCTTCAAAGGCTTCTTTCAATGCTATTAATCACAGTTTAGCCTCTGAAGATATAGC
CAGGGAAAACATTTGGACATCTTGTGCAGAAACTTTGAAATGTTTCAGACTGTCTTGCAT
ATGCTCGGGTTCATATCCCCTCTCGTCTATGCGCGAAGGGGACTGTAGAACGGCTGTTCA
GACAGAAAGCTGGACTGCTGATTCCATAAAATCCAGCTCAGACTGGTGAAGTCCTACACT
GCCCTATCTGTCTACCTGAAGGATTACCCAACATACTGGTCCACAATGGAACCGGCCCGC
TTGCAAACATGCTTgttgaaagcaggagttaactt
>NODE_2742_length_140_cov_9.000000
CCATTCTGGGATGGGCTGCACACCACTCGGTGACTGCACGGGAGTGGTGAAATGCCACAT
TGTCCCATACAATTATAAATGTTGGCTGATTTCTTCTCTCCATCCCTTTCCTCACCTAGC
ACAACCCTTCCATAGAGGTCATGCAGGAACGCAAGGAGACATTCAGTGTTGTATGGCCCA
ATTAGTGGTTTGTGTAACAg
>NODE_2750_length_140_cov_4.550000
TCCTTCACGGCCTAGTGTGTTACAAATAGTTTTTTTTGGTGACTATGGTCCCAGATGCTT
TGAAATCATTGACAATATCTTCCCGTGTAGTTCTGGGCTGATTCCTCACCGTTTTCATGA
TCATTGCAACTCCACGAGGTGAGATCTTGCATGGAGCCCCAGACAGGTAGATTGACAGTT
CTTTTGTATTTCTTCCATTt
>NODE_2759_length_124_cov_9.782258
GGAAGTCATTTCCCACCTCACTCTCACCCCTCCCTGGAGTCTGCCTGGACTGCTGCTGCC
ACCTCCTTTCAGGGTCTGACCCAGCCCCTCACCAGCTCTGCCTCCCCCCTGGGTTTTGGC
CCCTTCCTGGGGGCAGCCATGTTTAGACACCCCACCTTTATTAGTCCCTCCtttggaagg
taag
>NODE_2760_length_572_cov_13.155595
TCTCCCTCTGATCAAATCTGAAGCTTGTGTAACTGAATAGCTGCATCGGATGGACCCAAA
ACTCAGTCAGTTATGAGTCCATTCGGTTGATATATTTTGCACCATTAAGTAAATGTTGCA
CCATTTGTTAAATAACAAATACATGAAGTAGTAGTACATGAACAAAAATATGAAGTTAAT
CTTTGTTCTCCGTAGACATGTAGGAGTTAAAGTCCTTTAGTAGTATACATTATGTATATA
TTTATACACTTAGATAATCTTTACTTTTCAGTAAAATAGCTCCACGAAATATGACAATAT
GCCATACTTAATGAAGTAAGTCACAGACTTATTTTAGAACGGAGGAACACTTTCACTCCC
ATCTGAAAGAGAGAGGGGGGGGGGGTGTTAGCCAGGTGTGTTCAGGGTCAACAGCTCAAT
CCGTTCATTGGACAGAAAGAGACAATAGAACCAGTGAGCTGACTGACTCTCACCTTCGTG
GAAGCACTGTGGAGGCTGGTGACACTGGAGTTGATACAACTCAGGTTGTTGCCCTAGGCC
GGGGCCGATCGAGGCTCCTGCCCCAAACGTGGGTTCCAGGGAGGCCAGCTCCTCCAGGAG
GGACTGGGTACAAGGCACGGCggacgtggagg
>NODE_2761_length_134_cov_4.447761
AAGGACTAAAATCCTGCAGCACCCGCAAGGTCCCCTGCTCAAGAAAGCACATGTGCAGGC
CCGTCTGAAGTTTGCCAATGAACATCTGAATGATTCAGAGGAGAGCTGAGTGAAAGTGTT
GTGGTCAGATGAGACCAAAATCTAGGTCTTTGGCATCACCTCAACTCGCCGACAATGACC
CAAAACACACGGCc
>NODE_2766_length_441_cov_37.224491
ATTGGGTGTCAGAGTGGCCTCTTGTGATGCCGCTGTACAGTACTGTTGCTAGCTATCCTG
CTGCTTTGTTGCTGTGTGAATGACACCGCCCCTGACTTGTGGGGCTCCTCAGTGTAATGG
CCCAATCCCTGAATGGCTCTCTTCCTTGAGTGAGGCAGCGATGTAAGAATTAGTTCCATT
TAGCCAGTCAACCATCTGCCTAGCATTAACCCTAGAACCCTCCTTCTCTTTACAGGCTGG
ACAATTTGCTTAATATGGCCTATGGCGTAAAGAGGTAATTAAAACTTCACCGAATGCCAG
ATGTCCATGTTGACAAAATTATTTCTATCCTGTTTTCTTTGTTTTTGGAAGTCAATTGCA
TTCAATTCAGTTCAAGGTTATTATGCCTTGATTTCTTTTTCCTTTTTTTTGCCTTGTTTA
ATTTAAATCCACCAAACACTAGTGCAAAAGGAAAACAATCGTCTTGTGTTTTCTAATGTT
CAATTTGCTTTGTTTAAAGGg
>NODE_2774_length_661_cov_31.544630
TAAGACTCAGGACTAGGCTACCCAGACTTGAGGTGCTACATGTACAGTAATAACTTGTAT
GTCCAGTCCAGCACTTTATGGTGCTTAATAGGCTTTTGAATTTGTAAAAAGCCTTCCCTC
ATATCCCTCTGTGTCATTGTTGCACGCTGACTATAACCAAAGTGAAAATGGGCTATTATT
TTGACAGGAACAAAAACGATAGGCCCAAATGCAATCGAGGTCAGCCCTCACTGATGCCCT
GGTGACTCGACCAGCCACTCTCCCAAGACCTACTCCTTGATTAAATGCATAACCCACTAC
TCCCCATCCCCAATGATTTAGTGTGCCTTTAAATCAGCTTGCGCACACATAAAAACCTCA
AATAAAAATCACCAAGAAAAACCATTGCACTCTAACTGTTCTATTAAAATGATACCCGGC
CCAGCCTTTCTTCTCTGCAATACCGTTTATTCCACATGAATGCATATCTTCATTTTCTTC
ATAGGTGTGCATATAAAATATTTAAAGTTTAAAATGTCACCGTTGAAACATCAAATGCAG
GAGTCTCTCATTAATCAGGGAGGATGGCTCTCTTTTAAGGTTATAACCCTTTGAAAGAGC
AAAAATTACATTTTTGACCTTGAAGATGAGACAAACTCATGAACGTAAAATAATTTGCAG
TTTAAAGGGGAAAGAGATATCGGTTACCTCAGCCAACAGTGCCCTGAGTTGAGGAGGATA
c
>NODE_2778_length_520_cov_19.982693
TGTGTGTGTGTGTGTGTTCCGCTGTGTGTGTTCCAGTGGCTCCACACTGAGACACACGGT
GAGAGCCGAAGCAGGGCCCAATCTGACTGTCATCCTCAGCTTCCTGCCTGTTGGTGATGG
GGAGCAGCCAGGCTGCATGGGCCTGTAAGGGTTAATCTAGCACCAAGCCTGCCTACCGCA
GGGGAACCCGCCTGGAAAACGGGTTAATAAAGGTCATCCCCCAAAATAAACACTTTACAG
AATGTTTCTCCATTCATCCCTCTTTAAAATCAACTTGCAATAAAATGGGTCTGGGTGCAA
TTACCGCCGCAGCATTGGGGCATGAAATCAACCTGCTTTGAGCGACGACTTTCCCCCCAC
GTTCTAGCTGAGGTCTGCTTATGATCTCCACATTTCACCCGTCTGCTAGCCCTGAGCTGG
TGCAGCAGGGCCCATTCCCTTTTCACTCTATGTCCTCAGGACCACTCTATTGATCTGCCC
AGAGGTGCAAAGCTAGACTAAAAACTAAACAAACAGAACACTTTCTGTCCACTGAGCTTT
Tcaagaaagtgcaagtatagaaagtacattagaaaaagta
>NODE_2780_length_495_cov_15.585858
TGAATTCCCTTTTTTCTGCCTAGTTCTGGTCCTTCTCACTGTGTCACTATCGTCCGACCC
TGACCTTGAGTCCTCACCTAACCTGCCTTTAGTACGGCCTGATCTTTTCTTTATGGCCCC
AGTAATCTCCTCTTGTTTATTCTTTCCTAGTCGTCTCCCCTTCTCGCTCCTCTTTCTCTG
CCCTTGCCTTGAACGGTTTCACCTCCCCCTCAGTGTCTGTCTCGCTCTCTGACTCCGCCT
TCCTACTTAATTTTCTCTTATCTTGCTTTCCTGTGAATTGAGTTATGGGCTTGCTGTTCT
GTGTGTCTAAAGACAATATCCCACTCTCTAAACATAACGCTGGATATAATGGTACACGGT
ACCATGCACCACCAGGTCATCTTCATATGCTGGGGGTTCTATCTCTCCTCCCTTTTTCTC
CTTAATTTTCTGTCCCTTTTTCTCTTTGTTCACATGGTCTACGCCCTGACACCACACTGC
TAATTTACACCATTCTTTTCTGTGCTTTTCCCATTCCTTCTCCTTTTCTCTATATCTCCC
TCTCTTGACCAAATT
>NODE_2781_length_263_cov_8.977186
AGAGAGAGAGAGAGAGAGAGAGAGTCCCACAAACATAGACAGTCACAAAGGCAGGCCGTT
ACACTCCCAGACAGGCAGAGAGACTTGGCCCGAGAATTCCTTCAAGGCCACATATCACAG
ACATGATCAGAATGATTGTCAAACCCCAGAAAACCTAGTAGGCCCTAGGAGCACCTGTTG
CTCATCCAAACCTTCTATGGGTCTTCCCAATTGGATTGTCCATAGAATCAGGCCCGGCAT
TCGATGGAGCATATCCAAAGACAAACCACAGGCCTTTTGGGTCACAGGCCTGACCGTGCA
CTGGGAACTGAGAGACTCCGGCg
>NODE_2783_length_577_cov_28.003466
GGTAAAAGCCCCACACAGCCCTGTCAGGGAAGCGCAAAGGGTAGATACTATAGATTACTT
TAATCCCCCTGCCAGATATAAAAAGGATAATTACATATTTGTGGTGGAGGCTGTGTGTTG
AAAAAAAATCAATACAGACTTTTTTTTTGTATGACACTTCATTAGGGGAAAAAAAATCTT
GGTGCTGAAAAGAACTGCACTGCAATTAAATGGTTCTGCTACCTTAGACTTTGTAATGGC
TCTATATTATTATCCAGTTTATTTGAAATAGTGGTTGCACTTGAGTAATTGGAAAGCATT
GATTATGTACTTTTATGCCTACACTCTTGCAAATCATTATGGAGAGAAGCGATAGTTAGT
TAGCCTCTGTAATGAAGCTCTAATTGCACTAAGTAGGTTAAGATCTTAGTCAAACTGCAC
TCAGTTGAAATAACAGCACAAAGACGCACAAGGAAACGGCATAACCAAACCAGAACAATC
ACCGAGGAGCAGACAACTTGCAATATGGACATATCAGAACTGCATACTGTACATTACATT
TTTTATTATTTGATATTAGGCCATGGGCTGTACAAGTAATTGAGTAGGAAGAGTGGAGAA
ATAAAAAAGGAGGCTAGCGAAAGGAAAAATAGAAAGt
>NODE_2804_length_812_cov_32.133003
GATTTACAAGGGTTGCAGCCACAATATATAGCTTTTATGATACCTATGGGCCATGTTTAT
TAATTTTAATCAATTTATGAAAAAAAATAATGAAAGGCAGTATTATCTGAATTAGAAAAA
TATTTCCACCCTTTTATCTCAGAAAATACTCCTGCCAGAGCTCTGCAACCAACACCTCCT
TATTCTGTAAGTCCAGATCTTTGATTTAAGCCCATTTCTGTTGTTTTTGGCCTATTATAG
ATGTTTATAATCAATAGGTGCCATATGGATTTTTCTCTGAACCTGCACAAAATGGCCACC
GTTCGTTTTGCTTTTATCTCTGAAAATACTTATGCCAGAGCTCTGCAACCAAAAGCTCTT
TATTCTGTAAGTCCAGAGTCCGTGGTGTCAGAATATCGATAATGGTCCGGCTCATTGTCA
CTAACATCTGGCGTTACTGAGGTGGAGGTGCTGGCCTCAGAGTTGGAGGGGTCTTCCACA
GTCTTTGTGAAATACAGCTTCACCTTGAAATTGGGGGAGAAATATCTGTTTGCTTTATCT
TTGTTTGCCTAGTCCAGATCATTCTTGGTGAGTGAGAGGATCAGGTAGTCCCTGTATTTG
TCTCCCGTTCCTGCTGCCGTTTGGATTCCTTCCGGCTCATTGGGTAACGTGCCGTTCTCA
ACCTTCTCAAAATGCTCCTCTGGTCCAGGGATGACTGGGGATTATTACTCCCTTCTTGTC
TCTGGTCCTAACTGCGCAGTAGATGTCAATAGCTTCTTGTGCTTTGAGGAGCTTGCCCCG
GTGTAATAGGTAAGCAAAGATCATGACGCCTGTGCGACCCTTTCCAGATTGCAGTGAATC
GCCGCTACATGATTGTCATCTTCACTTACCCa
>NODE_2806_length_61_cov_6.016394
ATTTTGACCCCACGGGGTGAGATCTTGCGTGGAGCCCTGGATCGAGGGAGATTATCAGTG
ATCTTGTATGTCTTCCATTTTCTTATAATTGCTCCCACAGTTGATTTCTTCACACCAAGC
T
>NODE_2811_length_601_cov_67.700500
CATTCAGTCTGTGTTGATGTGTTCTGTCTGCTGCTGCAAAGGCTCACCACATCCAGTTTA
CCTGTGAGTCCTATGGGGTGAGGTTTAGCTGAAAAGCCCAGTCGGAGCCAGTCAAAGAGA
GCGTGGCACAGGCCTGACCCTGGCTCTCCACTCATTGTGTAGTGCAGCGGTGTAATGAGG
CCCTGTGTGGATATTGATATGACAGAACAAAAGGCCAAGGTGCAGTAAGGACAGCAATCC
ACACGTTTCACACCATTTGTTTTTCACACCGTATCCATCACATTAATGGGTCACCTTTCT
GTGACAGCTCATGATTACCTGCTTACCCATGGAGAGAGAAAAGGGGAAAGAGAGGGAGGA
AGAGAGAATGAGAGCGAGGTTGAGAGAGAGATTGGGAAGAGTAGAGAGAGACAACAGGAT
AAAAAGCGGGAGAGAAGGAGCTGTAGTTATCAGGGTAAAGGGTGAGCTGGGGTTGGAAGA
GGCTTAGGGAGTGGGGGATGGTAGGAGAGAGCCAATGAGATTTTTTTTATTATTTCATGA
AGATTGGCTCCGGCCCTGTCATCATCCCCACAGAGTGAATTTATGACAGGTCAGCTCTCC
ATGTAGTCACCTGATGGATGGAGAACATCCAAGTTTATTTGGGGCAAAGTGGAAATGGTT
g
>NODE_2817_length_61_cov_11.557377
AATGAATGGAAATTCTTAAGACATTGAAATTGATCATATTGTTGCTCTAGAAGCATGAAC
CCATGGAATTCATGGTTATAGAAAAGGTTTTAATGCCAATATGTGACATGTGGGCCCCAC
T
>NODE_2821_length_555_cov_47.715317
CAATCACTAACTAGCTATAGTGCCAACCACCATTACACCACCTACAGTAGGGCTTCCTAC
GCATTCTGGAAATGCTGTATTCACCTAGAATAAGGTCCTCTCCACAAGGGACATTAGAGG
GAAAGGTAGGTTTCTTAGAGGCATTGGTCAGGGTGAACTTAGGGACTGTGTTGGCTCTTA
ATGTCAACACAGCAGGTAGATAGGCAGAGAGCTGGGAGGTGTGCAGGCCAGGGTGACTCG
GAGCTAACCGAGGTTCGGACCTCTGCACCATTCTTACCGGCTGTACTTGCTTTCTTCAAT
AAACTCAAAGTAGCCCCTTCCATGTTCCTCCCGGCGTCTCTTAACACCCTTCTTATTCTT
CTGCTCAGCACTCGTGTCTTTGTCCGCATCCCCTTTGGAAATAAAACAGTAACAGAGCAG
GCATTGAGGTGCGTCGCCCCCAAGTGTAGGACCCAGGTGTTACTTGATGGTCCACACTGC
CTAGCAGATGACTAGGTATGTTTTGGTTTATTAGGTCTCTGCATGATTAAAATGCATGGA
CCACACAATAGCGATTTGATCAGAAAATATTTAACAATACAATTATGTGGCTCTATAAAT
AAATGTGTATCCCTa
>NODE_2824_length_634_cov_52.712933
TACATCTGTAAGTCTCTTTAAAACGCTTTAGGTATCTTTCAGAAGAGCTGGTTGTAACAT
CCTCATCTTATTATGATTCGGACCAGACAGACAGTTCTATCAAACCTTTCAAATGGATCT
CGCTAGCTACATTTCCGGCAACAAAAGCTCTGCAAACTCCTCCTGAAGGATAAATCTACA
TCCTAATATTTCCAATCCAATTTAACTGGAGCAGTCGGAGTGGTCTGAGCACTAGTTTAC
CAATCTTTGCTTTCCAAGACTCTGTGTGCTGAAGGCTTGAGGGGTTCAATCAATGGCGCT
TTGATCTCGGCTGGAACTATAATTATTTAACATTGTTACAAGGATTTCTCTAATCCATCC
TACCATTAAATCCCTTTTACACCCTCATCTTCTGCAGCCTCTAATCTGCATCTGTGCGCT
CCGTTTGTCTCTTCTGCTCATTCCAGCGTTCCCTCATCCTCACTTAAAGTACTTCAGAGT
CAGAATTAAAAATGCACTGTTGCCGTGCAAAACTTGTCAGGTGCCAGGAGAATGCTCAGA
AAATATTTGTGTGTGTGTGTGTGTGTGTGTGTGAGTGCGTGCCGCGTTAATGTCACGGTC
CTCTGGCCCTGTGTGTTGTGAAGGGGCTGTATACGATGTGCTCATGGGGAGCCCCTGGAC
tatagcgccctgaacccccaacatggaggtggac
>NODE_2826_length_263_cov_7.224335
GAATTCCCCCTTTTCTGTTAAAACAACATTCAGTCACACTGTGTCAGCTGTGGGCATGCA
GACATACACTGTAAAAATTAATGTGTCCTTCATATCATTAAACACTAACATAGAAATGTA
ACCGATAGAATGGTTGTACTCATTAAAGTGCAATGAGTGGACTGGGATAGAGGTGCCAGG
GCCATTCTATTGATCATTTCTCTATGGGTTAACATCCCTCATCCGCCTCACCTGATGTGG
AGTTTGGCAGTGATGAGTTGACTTGTGCTCCTCTACTGTGCTCGCTGGTCGGGGGACCGG
CCAGGGCATTTCTTGCCGTTACa
>NODE_2827_length_228_cov_13.434211
AATTGTACATTTGAAGGAAACATCTTAAAGACATGGGAGTTGGATTTTCCAAGTGTACAT
CAAGAAACAATTGTGTTGCACATTATTATTATACATTTTAAGGCTTTTTTTCAATGTACA
ATTGGGCAGTATTTCCTACCCATTCATTTACATTGCAAATGTACAGGACATGTCCTTACC
TACTCGTGTACATTTGCAATGTAAATGAATGGGTAGGAAATACTGCCCAATTGTACATTT
GAAGGAAACATCTTAAAGACATGGGAGTTGGATTTTCCAAGTGTACAT
>NODE_2831_length_171_cov_12.532164
ACAGAGTACCTCTCAGACAAGTTATTTCTCGCCCATCTATTTTTCCTTCCTCTTGTCCTG
TTACTCTTCTGTTTGGCTTGGCTTCTGCTGGTGCTGCCTGCCCCTGTACCCCACTCCTCC
CCTTCCCAATTACTCTGGATATCTGAGTTAGATATACCCCCCTCTTCGGACTCCTTCTTC
TTTGTCACCCTGCTTTCCCTTTTCCCTGGTGAAACAGAAGATACACTGTGa
>NODE_2832_length_669_cov_25.535128
CTTCAGAAACTCAAACTCCTCGTTTCCGGCCGAGCGCTACCTAGTGTGGTCTACTCACAC
ACCGTTTTGACAGGCTTCCTACAATGTCAGATCAGCAATCAGCTGACTAGAGGGTTAACA
TCTCACCTGAACACCACAGCTTCCTGTCTAACTCATGAGAGCCTACCAGGTTAATACCTT
AGCTAGTATGAAACATCTCTTTTGCTGGGCTTTGGGTACGCAGTGGATACAGGTAGCTCA
GCTTATTTGTTAACATCGGCATTGGAGGAGGGGGAAAAAAAATCAATCTAATACTGCAGA
ACTATCAGATCATATGAAATTATGGATTCTTGGTCTGAGCTTTCAGCCTCTGTCTGCCGA
GCTGTGCAAATCAATTCAAACAGACACAAAGAGCAAACACACGGCGCGCCGCCACAATAG
GAAATTGAAGCAGAGCCTCCCTTTTTAAAATATGCCGCTACATATTTGTTTTGCGGATTA
CCATTCTGAAATGAAATTTGAACAGTTACTTAAAATAATATGCAAAAGATATTTCCTGTT
TTTTTTTCCTCCCCCCCGTCTTGTTTGTCGGAGATGTGGGTAGCTGCGCCGCGGCCACAT
TGTAAACAGTACACGTTGTGTTATGCCGATGATTATTTTTCCTAAACATATTTTGGGCCT
TATCCTCAGTGCAGGAGGTTTACAGAACTCAGTGTTTATTTGCATTatttttttctgttg
ttctcatcg
>NODE_2835_length_531_cov_28.683617
TGCAACATTGCAACGAAGGTGAAAGGAAAAGACATGTTAAAGATTCCTTCAATCCGGCTT
TCTTTTATATACAGTTCCTGCACTGCCCCCTTCCACCTTCCCCAGATCTCGCTCACTCTC
TCTTCCTTCCTTTCGTCTTTCGTCTCTGGAAGTGCGGGTGCATGTCAAGCGATTGTCGAA
TTGAAATATTGATGTGGAGTATCAAAGCCGTGCGTAGCACTCCTGTGTTTCCAGAACTAA
CCGCGAGGCGCTTTGATCACACGCTCCTGTGATCTGACTTCTGAAGTTGTTAAGAGTGCT
GGAAAACAAAATGCAAACAAACTTCAAGTGCTCCTCGTATTGATAAAAGTTTCTTTGACA
AGTGGAGATGTGTGCTGTCTGTCTGTGTCTGCCCTGGTGACTGCAGAAGATGTAGCTTAC
ACACATTCCAATAGACAGGTGTAGGACACCAGCGCCGCTGAATGCAAAGGTTTTTTTATT
TTTATTTTTGTCATTTAGCAGATGGCCTCATCCCTGAGCACCTTATAGAATCAATTAGGG
TGAACCTTCTAGCCCAAAACAACAGATGTTGTTTTTTGATGTTCGATCTGg
>NODE_2836_length_404_cov_34.056931
GCGGCTGGGAGAGTTTGACAGATCTGCGCGCCACAGAGGCGTCTCCCTGCCATTTGGCAC
GCCATGCGCGTCTGGTGCGCTGGAGACTGCCTGTCAAACGCCTATGAGTCCATAGAGCAG
CCAGAGACCCTACGGAGCGCCAGATGGGCCATTAAGGTAGTATTAATGTAGATGCCATCG
CTTTTCTCCTCTGACTGGGACATGCTCTTTCGAACCGCGAGCAGCTGCTGCCATTTACTG
CGACAGCTTCCTGCTAACTTTGGCCAACTGGCATCGACTGGCCGACTCTTTCTATTCACT
ACCTGGGACGTTTTGTCTTTTCAACCTCACTTGGATGGGAAGGTTGACATCGTTCAGCTT
CCACGTCTAGAGTGAAAGCTTAAACTAAACCACACACATACCCCTACGACTAAAATAATT
GCTGTTACAGCCAGTGTAAatactgtaaattcttgaatccttta
>NODE_2843_length_788_cov_41.715736
GGTTCTTTAACTTATATTCTCAGGCATTTTTACATTTAAAAGATTATCACAAGCAGTTAT
TTCAATCATGCCCCCCCTTTTCTAGTCATCCCGTTCCAGATATCTTTATATTCCCCCTAG
TCTCTGTTTTCTCCTTCAGTTAGGCCAGCAAACAAATCCCCTTGTTAGCAAACTGTTAAG
ACAGCCGCTCGGTACACAAATTGCGCTCGACCAAGCGAATTTGTTTTGCAAGGGTGACCT
GTTTAATCATCTCATTTTCTTTGGCGGACATTTATTCATCTGGTTTCCACGGTTACAGAG
AACATTAAGGGGCTCCAGTAATAAGGCTGGAGAGTCAAACAGGTAATAAAAAAATTAACG
CCATTTTCCAGCAGCCGAGGACAGTTGGTGAAATGAATCAAGGGAGAAGGGAGAGAGCAT
TGGGAATGGAGATGGGGGTGGGGGGCAAGAAAGAAGGCCTCCAATATTGTCCAAACAATA
AGCACTTACTGGTTATGTCCCTCTGAAGATCAGCTGGTGCAGTTATAGACATGACACTTT
GGGCACAGAGCAGAGGAGGAAGATAAAAGCCTTAAAGTCGCACTGCTCCTTTTTTATTGT
CTTATTGAGATTACGTATCAGGCCAATTAAAAAGTTACTATATGATAGTTATTAACTTTT
TTTATTAATTTTTTGTCTTGAACTTTGGTAGTCATCGAGGCAATGTGCAGTTGTGGCAAC
TGCTCTGAGTCAATAACATGTGGGGGACAACGTGACGTTTATGAGGCTCGGTGAGAAATA
TTTCATAGTCTTCTCAAGTCATATTATGTTGTCCAATAATGGATTATTCACAGCTCGGGA
AAATGTGg
>NODE_2852_length_601_cov_23.858568
AAGGTTTCAGCTCACATTCTCCTTTAAAAAACCATCGGCCGGAGATTTTTTTACCAGCAG
TTCTGATTCTATTGAATTTACATAGTATGAGTCATACCAGGCAGAAACTTTGTTGAATTC
TCTTGTTTTTGTGTTTAAATGCACTAAGTGGTTTTACAGTGGTTTACTTTTTTAACTCTT
ATTTTCTGACCACTTGAAGATAGCAGCCTTCTAAAATCATACAACCATAACTTTCTCACT
TAAACTGTATCCCTCCCATCACAACAGAGCAAGCCACTCATCAGTAAATGCTAATCTCCT
AATTAACAACCTAATTAGGCAATTACAGCTAAATGAAAAATGACAACATTGTCACTGCAT
TCTATGGCACCTATGGGTCTTTTTTAGATGTCACATTGAAAAGCCCAAAATCAATTAGAA
CAGATTAAGCATAATATCAATTAGAACATATGACAAAGTGTTGTTTATGCACACTTGTGC
AGTTCTGACTATCATGCTCTACTTTAGAAGACATAATTTCGTTAGTCATTTAACACCCTA
ATGAATCAATTGCATAATAATTTGCGCTGTTTCACATTCTGTTGCTTTACAAAGTGTGAT
TAAACTGATTACATTTTGCTTACTTCTCAACAACCTCCACTTATTTGTTTGTAAGGAAAT
g
>NODE_2864_length_266_cov_47.842106
CCCCCCTCCACCCTTCCTCACCTCAAAATAGGGCAAATCTCCTCCATTGTGTTGCGACTG
GCCAGTGTGAAATTGACTATGACGTTAAATGTTTTCTAATGAATAATTACTGAATGGATA
TGCAGAGGGAATATATGTAATGGATTGTAGACTGCATTTTAAAAACCTTTTTTGTCTCTG
CTCCGTGGTATTTACAGGACAAAAACACTTGGCCTTTCTCAGAAGTAACAAGGTCTATGG
AATGGGAGGGGGAGTGTGTTGGGGGTGGGGTGGGGAACTAAGGCCTTTGTGTCAATTAGA
TCCAATGGATTATCTTTTTTAaatgt
>NODE_2865_length_443_cov_31.729120
CCTGACAAGAGTTTATGACTTGTGCAGGAGTAGTGGGGGGTGATCTGACTCCTCTTTTTT
AATTATTTGGTTTTAAATCACAGTCATGTTTGAGCGCACCGCATTTTCCTGCCTTCCTCC
CCCTCCATTTTGCATTCTTGCAGAGGAGTGTCTCTGGTCTGGCTGGCACAGTCTTTGGCT
GGAGGATCGAGGGTTATTTTGGTGTGGTTTACCTATCAGGCGTAAATTTCCAGGCACTCA
GTTCATTTTGGGCTTGCTCCAGTTTGTCTTTGTTCTCTTCCAGTTCACTCTTCATCTTGA
GGAAAAACAAGTTGACTGCTGGGTCCACCAGGGTGGATCTCAACTGGGCCACACTGGGTT
GCTGGGCTTGCTTCAGGTACTGGATCTGGGTCTGAAAAGAGCACATGTATGTCAATCCAT
ACCAAATCCATCCATACCATATAACCAAAGCACTGAGTTCATAAAAAAAAAACTGAAAAA
TGACGTAAATGAGGTTTCCCCAc
>NODE_2869_length_230_cov_28.386957
GCATGTAACCATTCTTACTGTCTGTCTTCTGTGTGGCAGCCTATATCACTGTTTTTGCAT
GGGGGAAACAGTGCAGTTGTGAGCAGAAGGAAGAATACTATGCTGCTTTTCCTCGATTTT
CTCTACTCTCTTTTTGCCTCCTGAAGGACTGAAGAAAATTCGTAATCCGGATCGAATGTA
CAGATCTGCTGTGTGTTATGCCGGCCACGCTCCTCCTAAGAGTATCAGTGATGACACAGA
GATGAACAGTAAGACTGTTATTAATACTGCATCACCCCCCCCCCCCCCCC
>NODE_2870_length_61_cov_4.803279
CTTCTTCCTCCAAACATGGCGAGTGGAGTTTAGACCAAAAAGCTCTATTTTTGTCTCATC
CGACCACATGACCTTCTCCAATTCCTCCTCTGGATCATCCAGATGGTCATTGGCAAACTT
C
>NODE_2879_length_182_cov_7.648352
TTTTGCACTGAGTAATTCCAAAATACAAGAATTTGTATACACACCATCCACTGATACAGA
TACAATAGTAATGCTAATCTACTCGGTCTTCTCCATTTGGCCACAGGTTCTCATCCACAT
CACATCTTATGTCATCTAGGGCAATACACCTAGGAAAGAATCTTCTGGCATGCCTGATCC
ATCCCTGACAATCTTCTGCTGATATGTCCAGGCATCCAGCATTCCTTGCGTCCATGAGGG
AT
>NODE_2882_length_260_cov_7.453846
TGATGCACGCAACCGCAGGAAAGCCCCGGTTGTTTTCAACATGTTCCAATGTCTCTTCTA
GAGGACATAAATATTGTATGCAACAGTGAAACCCTGTTCATGTAGTCAGGCGCTCAGTCC
TGTTAATTAGTTGTAGAAACAAACTGTAATCTGGCTTGGGAGGAGAGAGCGAGGCAGTTT
GCTAATGGACCAGGGCTCCAGGCATCCTAGCTGGGCTTATGCCATCACAGCTGGGCTTTG
TAACTGGCTCTGTTTCTTACCAGAAGTACCATGAGAAGAGATGAGAATTGGGGCAAGGAG
ACTCTTTTAGACAGTTGGAg
>NODE_2886_length_263_cov_22.958176
CGGCATCCTTGAATATTTTTCTTTAAAAAAAAAACTAGTTTCTCTCAGGTTTAAAATTCA
CGATCAATTCCTCCATTAAAATAAAATTCAAACAAGGAATAAAAAAATAAATTCATCTCA
TAAGGCTACAACAAGAAAGTAAAATGATGTGTCCGAACCTGGAACCACTTAGCGTGCCGC
AGAGCCGCTAGAGCGTCAAGGCATTTTAGCCTGTCCAAGACGTCCGCTGGGTCTCGCACC
AAGCCCCAGGTTACATCTAAAAATGGATGAGTCGAATTGTCAAAATGGTGGTCGACTGGT
TGAGGTGCTGAGGAACGGGTGTt
>NODE_2889_length_510_cov_30.437254
TGCAATATTTACTGGTATTCATTTTTATTTTAGTTTACAATGTTGTCATTTATCACACAT
TTTTTTCTACTTGTTTTGGCAAATAAATGTTGCCAATGCCAATAAAATGTTTTAAATTAA
ACAAAAATTGATACAGAGAAAAAAGAAACCAGTAGTGAGATACAGAGAAAGAAACGGAGA
ACCCGAAACAGAGTAACACTGAGAAATAAAGAAACAGAAAGAAATACAGAGAAACAGAAA
AGGAAGGGTGTAGGCATGCAGTCAGTAAAGGGTTAAACAAAGACCACCGTATTTTCATGC
ATCTTCTGCTTTTGACAGATGAAAAATGTCAACTGTCCTGTTTGTATTTGGGAGTTTTTG
CACTATTCATCTGGTTCATTAGTGTCTGCTACTCCTCGCTCCTGACAGCTGCCAGCCCAG
CCCAGCACAGCACACGCACACAGAAGTGCGCGCACACTCGCAGGTATGCACGCATGCCTG
CACGTGCACACGCACAGAAACACACACAGAAACAAGCTACATTTCAGGTTGGGTATAATA
GCAATGGGCAAAAATGATTGACTTGCTCTa
>NODE_2896_length_150_cov_19.673334
GTAGTGCCGGAAGACATGGGTGAATAGAGCCTCTGCGGTCTGCAGAGCCGTAGGGAGACC
AGGGAGGGGAAGGAACCGGCAGGCCTTTGAAAACCGATCCACAACAACCAGGACCGTGGT
ATTGCCTAGTGAGGGGGGAAGATCGGTCAGAAAATCAATGGACAAGTGAGACCATGGTCG
TTGTGGAACGGGCAAAGGGAGTAACTTACC
>NODE_2898_length_192_cov_4.489583
GCCAAAATTAAATAATGAAAAAGCTCAAAGACAGGCTGAAGATGTCTGAAATAACGTCTG
AGGGTTCAGGTAAACAAGGAAGGACAAAACGTCTGTACAGCATCTATACAGAGCTCTACA
TCACAGCAGGTGAAAGTGGAGAGGTCAATAATGAACACGAATTGAGGAAGATTGAAAAAA
ACAACCAGAAAACAAGGAAGACCAGAGATGGCAATGAAATGTAATAACATCTTCAAACCC
ATACCTGTACAa
>NODE_2905_length_325_cov_15.972308
CGCAGCGCACGTGGAGCTAGGACAGTGGTTAAAAGCTGGGTTTAGAACAGCAGGAGACAA
ACCGATTAAACACGAGGCAGAGATGAGAGAACTAGCTGAGGCCCTAGACCTGCCCGAAAA
GGTAGCCATCATAAAATGCAAAGGACACGATAATTCAAATAGTGTAGTAGCTCAGGGAAA
CCAAGCGGCAGACACAGCAGCAAAACAGGCAGCAGGGTACACTCCGCGAGTGATGGTGGT
AAGAGCAGAAGAGGAAGTGGGGTGGGGAGAAGGCCCTGAGAGAGACGAGCTAGTGAGACA
TCAAAAGGGGGCTTCCCCACAAGAGAAAACAATTTGGCAACAGAGAGGAGCAACAGAGAC
GAGCGGGCTCTGGAGAGGGCCAGAC
>NODE_2907_length_61_cov_7.639344
ACATGGCAGTTGCTTCAATGCATTTAGGGGTGTGGTCCTGGTCAAGACAATCTCCTGAAC
ACCAAACTGAATGTCAGAATGGGAAAGCAATTTTGAGCGTGGCATGGTTGTTGGTGCCAG
A
>NODE_2910_length_171_cov_6.684210
ACTGTTTTCTGCAGCTCTGACCTGATGGCACTGCTAAACATCTTCCGAAAACAAGGGATG
ATGCTGTTTGTGGCATAATGTGTCTTTCCTCTGCTGCAGCAAGTTTTTCTTTGGATGATC
ACTACGGTCCTCAACATTGTCAGTTTATTTGTGCTTCTTTAAAAGAGCTTGGACAGCACA
TCTGAAAACGGCTGTCTGCCTTTTTTGTAGTGCTCAGTATAACTTttgaca
>NODE_2911_length_249_cov_35.654617
CCCCCCCCCCCCCCCCCCCCCGCTCCGTTGCCCTGCCTATCAGCGTAGAGCAGTGGTCTG
TGAAGAAATTCCCAATATCTAAATTTACACACTGTATCAATCTTGTTTAATAGACTGGAA
AGCTTATTGCTCCGGCGCGGAGCCGGGAGAGAGGGCAGCGGTGATAAATTGCGCCGTCCC
CGCGACAGCCGCCCGTGATGTATAATGAAATATTTATGATTTATCCCGGCTAATAAACTA
AACTGAAATGAAGTGCGTGATGTATGGGAACAGATGGGCCCCTCTATTGACGTCTGGCTC
TGGGCTCGa
>NODE_2919_length_838_cov_39.743435
GTTTATAACGTTACTCTTAAACGACTGATTTAATAATGTTGCGTTTGTTTTTTGATTGCT
GTATTTCTTTCTCCTCCTCTAGATAAAGCGGCCCTACTTCCACGTCAAAGCCCTGGAGAA
GACCCAGCTAAGCAACTGGAAGGAATATCTGGACTTTGAGATTGAGAATGGCACTCCTGA
ACGCGTGGTTGTTCTGTTCGAACGTTGCCTCATCGCCTGTGCTCTCTACGAGGAATTCTG
GACAAAGGTAAACCAACCTCTAACCTCTGATGTTCGCGCCCGTGCCCCTAAAAAGAAAGA
GGAAAAAAATACTGACACCCCCCGCACTTTCCCCATCAACGATTTCATCACTTCCTGACA
ACAGTAAATCGCCCTGAACATCTCTTCTTTGCGTGTGACGTTGATCTGTTAATCACTGTA
TCTGTTGTATTAGGGGATGGCCAGCTTTGCCACACAAGATTTGACTCCAGCATTTGCCAA
CTACTACGTTGCATCTTCTCCGTCTCCCACTACCTTACAGAAACTTATCTTATTGGTTCC
ATGAAGGTGCTGATGGGTTTACAAAGAACATTTCTAAAAACACGATCTTGTCAATGAAGA
AATTCACTGGTTGAGCGAACCGGAAACGGGTGTTTAAAAATGTTGCTGTCCCCCTTCCCT
CTTGTCTTCTCTCTCCTCCCTTTTCTGTCCACCCCCCTCCCCCACCCCCCCTTTCCTCCA
ACCTTCTCTTTCTCTCTGAAGTACGCAAAGTATCTAGAGAGCTACAGCATTGAGGGAGTG
CGACATGTGTACAAGAAGGCCTGCACCGTCCACCTGCCCAAGAAGCCCAACATCCACCTG
CTATGGGCTGCCTTTGAGGAGCAGCAGGGTCAGTGATGTTTCTAGTTCTTGATTAATc
>NODE_2920_length_273_cov_12.139194
GTTGGAAGAGTCCCTACACATTATCACTCTATTACACAATATCATTATGTGCAAAAATGT
ATCCGATTCAGTGTGTTTACATCAACGACAAAAAAAATACTGAACATATTTTTATTGATT
TTACTGCGATTTCTGTGCATTTGAGCCAAATTGTTACGTGTATAAGAGCTATATTGTGTA
TTTTATTAAATGAATATATAGTTGTGTTGCTTATATTGTATTTGGATACTGTTGCCTTGG
TAGCTTGTTGAACTCTGTGAGTTTCGTTCGGTTTTGTTTTGGTCCACAGCGGCACCCTCT
TCCCCAACGGTGTGTACTACTCTCGACCAGGGg
>NODE_2922_length_328_cov_29.826220
AAATGTTTTACTCTTCGTCAGTAGGTGAGGGGTTATATCAACAAATCTATAATATCAGGA
AATGCTTTACTCAATGTCTTGGGCGGTCACAGTTTCGGCTTGCATCCAGTATAACCACGC
AATGGGTTCTCATTGGATTTCAGAGACGAAACGCATGTAATATTATCTAGCCGTTTTTAA
TTGGATGGCTTTGGCGGTCACAGAGTTACAGCTAGCATGCTTTAAAGCTAGTCAAGGTGT
TTTCATTTACAAACCTACAAAACTCCATTGCATTGGCCGGGAATCGAACCCGGGCCTCCC
GCGTGGCAGGCGAGAATTCTACCACTGAACCACCAATGCCTCATTCCCATAGAAAACGAC
CGCCTCGACAAAACGCAGAGGAATCCCG
>NODE_2930_length_464_cov_29.883621
AATTACATAAATGAATAAATATATTTGAAGTTTGAATAAATAAAATACATAATTCTCCAT
GATGAATGATGTAAAAACTGGAATGGCACATTTAAGTGTCCTATGAAACATTTACAAAAC
ATTAATAAATTTTCCCTGATAAATCAAAGTGCATATAGACGCAGTGCACATAGTCCTTCT
GAATGTTTCCCCGATCAATCCAACGACAGCCAGCCCCACCCAGCAGGCTAGTGAAGCCAC
GAAACAGTTACCCATAGTATAGAATATAATATATATATTTTTTTTTTCATAAGTAAGAAG
ATAACAGTCATGAACATTATTAAATACAGTCAACACCAATGTTATATACAGTATCGCACT
GCAAGGTCTGGCTTCATTGGCCCCCAATTGTCCGACTCCAGCACGAAACATCGGATAGCT
CGCTACATAGTCACAACAGAAATATGGGATCACAATACAATGACAAGTCTGAAGTGTTTT
TCTAGATGCCGTCAGTGTGTCGATCGATACCCTAGGCCCTTTGt
>NODE_2935_length_163_cov_9.398773
ATCAGAAAGAAAATAATAGACAAGCATGGTAAAGGTAAAGGCTACAAGACCATCTCCAAG
CAGCTTGATGTCCCTGTGACAACAGTTGCAAATATTATTAAGAAGTTTAAGGTCCATGGA
ACTGTAGCCAACCTCCCTGGGCGCAGCCAAGGAAGGCGTTCCTGAGGCATCCGAAACAGA
TGCCCAAGCCACCTCAGCTGACCCCTCTCGATGTGGAGGAGCA
>NODE_2937_length_132_cov_22.136364
GCACCGGCCCCTTATGGTCCCTCCTGTGGGTGGTGAGCCCACGGGAGGGCGGCCCCATGT
CGCTCGTTCGGGCTGGGCCCGGCCGGGCCCCATGGGGAAAGGCCCGGCCACCAGGCGCTC
GCGAACGAGCCCCAACCCCGGGCCTGGCTCCAGGGTGGGGCCCCGGCTGCGCCATGCCGG
GCGACGTCACAG
>NODE_2938_length_456_cov_37.739037
ATCCATGCTTCTGTTTCCGCCTGTTTACTGGTTAGGGAGGTTAGCTCTGTGATCCGTGAT
GGCTCAGAAAGTGTCAGCCTGGTTATTAACTCCACATCGCAGCACAAAGTTCTTCCCCAT
CACTGCATAAATGGGTCTTAATTGAGGCAAAAGGCTCCTTAGTAGGGCTTCCTCAGTCGG
CTCCGATTAAAACATAATTTTACAGCCAAAAAGAACCACGTTCCTCGTTCCCAATCACTG
CCCTTGAATTATTGTTCTGTAGCTTGGGGCTTGTATTTAAAGTCACTGAATAATTGCAAT
CAGATTATTCTAATCAAGTGCTGGAACAGTAATTACAGGTTGCAGTCATTTAAGCTGCCC
TGGAAGTCCCATATACTGCTGGTGCGCATATTAAAAGTTTATGTCTGCAGATAAAATTAA
TGAAGAGGATTGTAATCTTTTGACTGTTAGATAGGTGTCGCCCAACGTGAGGCAGGAGTG
AGCGACGGCCTGGCAGTCGGAGGACGTACCATGTGg
>NODE_2939_length_558_cov_26.412186
CTGTTCAAACATTGTTGCTGTGAGATGCAAATCCCATACAGAAACATGCAGTCGGACAGC
TTTTTAGGGAGTAAACAACGTCGCCCCAGCACTCAATCAATCAAGGAGATAACCATCCCT
CTACTGCTAGATGTGCCTTTAAGTCATTTCACAGATGCTGTTACCCAGACTAACTTTTAT
TAGCAAGTGCATACATCCCTACATACAAGTCATCTTCTCACATTCCCAAATGAACACCTG
AAGGCAGCCAGCTCCAGCGACCAACCTGGTCATCATCCCCATTCCCAGAAACCGTCTCGC
ATCCCCAACCCCCCCGGGCCCCGTGTGCAAACCTCCATGCCCAGTCGGATGTCCTCCAGC
ACGCCGTCCACCACGTGGATGCCCACGTCCTCCTGGTAGGCCACCAGACCGGCCAGCAGG
TTGGCCACACAGTGGATGCTGTTGTACTTGACGTTCCAGATGTTGACCATGCAGCAGATA
AGGTAGCCTTTACACTCCGGGTCCTGCCAGGGGAGTTTACGCATCTGCCTCAACACCTAG
GGCGTGGCAGGGAGGGGAGGGCCGGGGGGGAAAAAGCAACCAACGTCATGCCGCAATCTT
TCCACGATGGGTTAACCg
>NODE_2943_length_83_cov_121.253014
TGCGTGGTGGTTCTTGAAGCACTGACTCCAGCTGCAGTCCACTCTTTGTGAATCTCCCCC
ACATTTTTGAATGGGTTTTGTTTCACAATCCTCTCCAGGGTGCGGTTATCCCTATTGCTT
GTACACTTTTTTCTACCACATCT
>NODE_2944_length_292_cov_197.260269
CAATCAAAGCCGGACGAGCGGCAAAGACAGCAGCGGACCTAGCGGCCGTTCTGCGTACGC
CGCGCCAATTTCTCTTCAAACAAGGTATGGGGCTCTGCCGGGAGCAAAGCCCGTCCAAAA
ATACGTTGAACTCGTAAGCGTTGCTCTCCACGGAAGTCTTTAGTAAAAGGCGAAAAACTT
GTGCGTGATTGAAGAGAAACCAGAGTTGACTGCTGGTCGGAGGCCTAGAATCCGGGTACA
CTTGTTATATTCCGTCCCAGAGTCTCGTGGGTTTGCCAGCTCGGACACTGTCGCAGGCAG
GCAGGCAGGCAGGCAGGCAGGCAGGCAGGCAGGCAGGCAGGCAGGCAGGCAg
>NODE_2946_length_136_cov_4.125000
TAGGGTCTAGGGTTTAGTGTGTAGGGTTAAGGGTATAGGGGTAGTATTCAGGGTTAAGGG
TGCTGGGTCAGTGTGTAGGGCACATACCCTGCTGCATGGAGCCACTAGGTAAGCCAGGGA
GAGGCCAGGCAGTCCAACAGCCACCCCCAACACCACCAGCAGTTTAACAGCAGTAGTTTG
TTGTCTCAGACCTGGg
>NODE_2947_length_127_cov_5.614173
CCTCTCGTTTGCCGCGCTCCACCTGTCACGTCTCTATTCCCCACCAGTGGGGCGCGCCTC
ACGCTTTGAGAACCACCCGTACTGTGTGTATTTGTGTGTGTGTGTGTGATAGGCTATGCT
ACGTTATTAAACAACCTAAACTACTATAAAACAAGAGAGTAACGTTATAATTGCTAACAA
AGCAGAa
>NODE_2948_length_451_cov_34.093128
CCACCCCCCCGGCGTTATAACTACATGTTGAACTCAAGCCAACCAGAAAGTCAAGGTGTA
TGGGAAAAGTAGCTAACATTTTTTTTGGCATGCTACAGTAAGCCATGGGAACACTTTGGT
TTGCTCAACCCCACCCCTCCTGCTTTGTCGTACCAATACCACTATCTGTTCCTAAGCCCA
CTGAGGCCATGCTTGGCCCACAGCCACTAAAAGAGATCCTGTGGTTGGTGTCAGTCCAGT
GATCTTCACCCATTTTCCTTCTTGGACTGTAAGAGTTCGATGCCACCTCTGTCACACATC
TCGCCCTGAAGCAAACAGGGATTCACACTGCTTAGTAATATGAACTCCCAAGAAAAACTG
AAAAGAAAAAAATCCACTAGTTCAGGCTCATGTTAAATGTCCCTATGTTTTTGTGCCAGT
TGAATGGAGGTGATCCATTTTGGCTTGTATTTCATGAGGGGAAAACTATTCTTACTGGTA
AATTCATTAACGAAACGTATAATGGAAATTa
>NODE_2949_length_309_cov_12.783172
CATTATCCAATGCTGCTGCATGGTATTATCTTGTACTATACCTCAAACCGCTTTGGTGAA
CTGAACTCAAGCCACCTCAGTGAACTGAACTCAAACCACTTCAGTGAACTGAACTCAAAC
CACTTCAGTGAACTGAACTCAAAACCTCCTCAGTGCACTGTACTCAAAACGCTCTCTGTT
TTTCAACCGAAGGTTATGACAAGCCTTGGAGTGCCCTAAACAGCATGTCTGGCATGAGCG
TGAGCGGCCTGGTCGGCCATGACACCTCTGGGGTGTCGTCGTCCTGCGTCTCTGCCCTGC
CCTGCAGTCCATCCTGTCTCATCCAGCACTCACACTCCCCCATCCCATCATTTCTCTAAA
ACACTgcca
>NODE_2953_length_63_cov_3.063492
CTGTATTAATTGCACCTGTTTGAACTTGTTACCTGTATAAAAGACACCTGTCCACACACT
TAGTCAAACAGACTCCAACCTCTCCACAATGGCCAAGACCAGAGAGTTGTGtaaggacat
cag
>NODE_2964_length_129_cov_6.883721
CCACATCATCTGTAAAACACGGTGGAGGCAGTGTGATGGCATGGGCATGCATGGCTTCCA
ATGGCACTGGGTCACTAGTGTTTATTGATGATGTGACAGAAGACAGAAGCAGCCGGATTA
ATTCTGAACTGTGTAGGGATATACTGTCTGCTCAGATTCAGCCAAATTCAGCAAAGTTTA
TTGGACGGc
>NODE_2965_length_438_cov_42.956619
TACCTTTTCTAATCCACATACGCTTTCCTCTAAACTTTCAGCAATTTCAACTGAAGAAGT
CACCATAGTATGTCACAGATTGTCACAAAGAAATTGGCCTCTAACTTCTTTCCAATTTCT
TTTCCTCTCTCTTTTTGGGAGCAAGTGCCCCAGTTAAGAAATTGCTTCCATCCCACTCAG
TCTGGGGCTGGCTCGCCAGCTTCCCACAGGGTATGTTCCAATGTACTGAGAGCACACTTC
GACAGATGCCATCAGAGAACAAGCATATGAATTACCAGGCAGCCTGCCATCTACTGAGTT
CACACAGAATGGCATTAATACCTGATTAAGAGCCAAACAACAACACAACAACAACATGAA
AGCCATGGCAACTGGGACCCAGGTAAAGGTTCCATCATTTATATATTAATGGATTTATTA
ACAAAGACTCCAACTAGCAGCTAGTGAACCCCCCTCCAAAAGTTACAACGTTGGAGCCgc
tgcagcaaccgggggggg
>NODE_2966_length_427_cov_37.545666
AAGATAAAATAAGAATCGGGAGAATGAGGGAAGAACAGAAATTGAATATATATTTCACAC
GATAACAGAAAGATGAATCACAGGAAAAATATTCTATTACAGCTCAGACAGTTACAAAAC
TGCTGCTGTGTAAAGTAGCCTCTGTTGAAAAGATTGATGCAATAAGGACTGACCTTGGCT
TGAAGCAGGAGTCGGTGATGTATGTATGAGCATCTCCTTGCTAAATGGACCCAGATTTGT
AGCACTAATATACATTGAAGCCCAGTACCAAACTCACCATTGCAGTAAATCAACAGCCAC
TTTGGGTGTCATTTATGGTTTAGATTCTGCTACTGTTCTATTGCTTTTAATTCATGTCAC
TGTCTTTGGTTCATCTGGAACAGTATTTATTTTGCTAGATATACACCATGCAGATGACCA
GTATCTAATTTAACTATGTGGATTAACAGTTCTGAGTAAACCCATAGCATATACAAAGGA
ATTCTTt
>NODE_2980_length_332_cov_5.831326
GCACCATGGCATGCCCATTTCTGAATGACATTTTGGATGAAGAAGCGCTGATATTTAGAC
ATGCTTTCAAACGTGAGAGGGTGTTTCGGGACAGATCAGACCCTTTAGCTTTTCCCGACG
AGTACCTGCATGAGAGGTATCGATTTACTGGAGATGGAATCCGTTATTGTGTGGCACTGC
AATTTTTTAGAAGCGGCATGTTTTTATATGCCGTGGGACATGCCGAAATTCTAAATAAAG
GCACTATTTGCCGTTGTGTCAGAAGTGTGTTTGGCACTGAAATCCTTGGCACACATCTTT
ATTACCTTCGCTGGCCACAGAAGAATGTGCTTCATCAAAGAGATTTCTACAAGATTGCAG
ATTACAGATTACAGATTACAAAAACGTGTTAc
>NODE_2981_length_412_cov_7.041262
TGTAGGACCGTGCAGGCTACAGTAATGTCACAGGCCCTGTCTGGGGTGACCCTCAGGTGG
TGGAGACACTGAAATCGTGACTTGAGAAGGCCAAATGCCATCTCAATTCAGGCCCTTGTT
CTTGCATGGGCAAGATTGTATCCTTGCTGTGCTGCTGTCTGAGGGTCTGCAAGGGGAGTG
AGAAGTTATGTCTCAGAGGCATAACCCTTGTCTCCCAGCAGAACGCCAGATAATTCACCT
GAGAATACAAAATGTACTCATTACAACTACACAAGTAAAACCTTTGACGCAATTGTGTTT
ATCAGTGAAATGTGTGTGGCCTACCTTGTGATAGTCGCTGGGAAATGGTACTGGATTTTA
AAACTCGGGAGTCATGGACGGACCCAGGCCACTTTGCCTCCACATTGGTAAAGATGCAGG
CAGCATCACAGATCATCTGAAACAATGCAATGTTTCCTATTCAGTATACATG
>NODE_2982_length_313_cov_47.722046
GAGAGCAGAGGAGGGTTTTGGTGGGGGCTGGTTGAAAAGAGGGGGGGGGGGCTCTCGGTT
CTGTGCATTCAGAAAAAAAAAACCTCCCATGTATCATTCACCTGATTTGAATTGTAGCTC
TCTTTTTTGAACCCCTGCCAATTCATTTTGTACATTAAAAATTGGTCAGGGTTGATAAGA
TTCCATTTTCACGGTTGGCAATGCAGAACTGGCGAAAGAATACAATTACAGACCCCAGAG
TAAACTCTCCGAATGTCAACTTGATGTAAATGATCAGAAGCGGCTGCACAAAAGAACAGG
CTTCAACTTCAAACCCCCCCCCCCCACCCGACCAGCCACCCACACACCACGCAACCACAC
TCCTCCTCTCACa
>NODE_2997_length_181_cov_6.585635
TGGAGCTCTACTTTGCCTCCCTCAGCCCTCACCCGGGGGATAGGGAGAAGGTCTCGGCCC
TTGTCTCCTGCCTGAGGGGCAAGGCGTTGGACTGGGCCAACTCCGTTTGGTCCACTAACG
GGCCGGAGTTGGCCCATTACGGGGCGTTCGTCGGCCTCTTCCGGGCCGTGTTCGATCACC
CGCCCGACGGCAGGGAGGTCGGCGAGCGTCTCGTGCACCTGAGGCAGGGGACAAGGAGCG
T
>NODE_3000_length_327_cov_26.027523
GCAGAGTGAAGCGTCTTCCGCCGGACACAGCAGACATTCCCACGGGGGCCGAGTACAGAG
AGGGCTGTCTGAATGAAGCCAAGAGGCAACATGTTCTATGAACCGATGCCAGCTTCAGAA
TGCACGGCCAACTCTGTGTTATCGCCCCATCTCCCTCGAAGGAACACCTACAGTAGCCAC
CGCTCCGCTCCCTCCCTAACACGGCCCGAGGGGAGCAAGAGACGTTCTGCTGCATTTGCA
AAGCACATTTTCAACTTCAGACCTGACTCTGTTTTTGAATGCGTCTCGTGTGGTTTTTCA
AATTGTTAGTTACACTCGGCGTTTATTTATTTTTTGACAGGTGGGGGGGAGTAGAGGGTG
GGTGGTGAGCATAAATGTTCAATTAGg
>NODE_3005_length_291_cov_8.646049
TATTGCCAGGACCGGCCGGGGGAGTGGGCGGAGTTCCTGCCCTGGGCAGAGTATGCTCAG
AATTCACTCCGTCACTCCTCCACGTCCTTGACTCCCTTTCAGTGTGTCCTGGGGTACCAG
CCGGTCTTGGTACCCTGGCAGAGCCAGCCCGAGTCTGGGGTTCCGGCGGTGGACGACTGG
TTCCGGCGCGCCGAGGACACCTGGTCCGTGGCCCATCGACACATCCGGCGCGCCGGGGTT
CGCCAGAAGTCCGCTGCTGACCGCCGGCGCAATGACACCCCGGTCTACGCTGTGGGCGAC
CGGGTCTGGCTCTCGACCCGGAACCTCCCTCTCCGCCTGCCCTGCCGGAAG
>NODE_3006_length_349_cov_25.269341
TCGGAAAGTCGAGAAAACACGAACGAATAGGAATGAAGACGCAGGGGGTGGGGGGGGGGG
CACTACAACACCGACATGTCAGGGAGGCTTTCACCGGGTGGCTAATCGAAAGTGATCAGC
GGAAGATTTTAATATTTAAATAGCCAGAGAAACGCAACGCACCAGAAGTTTCTAATTAAA
TTATAACTCATGCTTGAAAAGCAAAAGTGCATGTGTTGTGGGAGTTGTGAATAATTCAGC
GCCCTGCCTACCGTCCTGGCCTATATCTAGTCTATCTGTTAACCCAGAGACAAATGGCAC
TTGCGAGCTTTTAGAGGGAGGCAGGCGGTGCTGTCGGAAAGATGAGCACCGGCGGGCGCC
AAAACACGGTACTCAGACGTCATTGGTCCAGATCCAAACTGACACGACc
>NODE_3019_length_102_cov_8.431373
CCATACGCCGCACACTGCATCAAATTGGTCTGCATGGCTGTCGTCCCAGAAGGAAGCCTC
CTCTAAAGATGATGCACAAGAATGCCTGCAAACAGTTTGCATAAGACAAGCAGACTAAGA
ACATGGATTACTGGAACCATGTCCTGTGGTCTGATGAGACCa
>NODE_3020_length_159_cov_9.842768
GCCCCTCCCCCACCCCACTCTACCTCTCAGTAACAGCGTCCAGACAGACCCTCTCTACAC
AACACCTGTGGCCACTTCTCAAATCTCTCTGGGTGATCAGGATACGGCTGCTCCTCTCTC
CTCCATGTCACCTTTCTGTTCTCCTCAGACAGAGAGAGGTTTCTGTTTACTGTGTTTGGG
TCCAGTGTGAGATCACAGACATCTGATGGATGAGACCAA
>NODE_3027_length_340_cov_48.541176
GGGGCTGGCGTGGCTGGCTGGTGGTAGTGGCTGTCTGGCTGACGTCTGTGTCTCCTCTCT
TCCGGCAGTTCATGGCATCAAGTGGACTTGCAGCAATGGGAACAGCAGCTCTGGCTTCTC
AGTGGAGCAGCTGGTGCAGCAGATTCTGGACAGCCACCAAACCAAGCCACCTCCCCGGAC
CCACAACTGCCTCTGCACGGGCACCCTGGGTAAGGGGGAGGGGATAGGGGGCAGGTAGGG
GGTGAGAGGGGTAGGAGTAGTCAAAGAAGGAAGAGGAGATAGGGAGAAGAGGTAGGGCTA
CAAGTGGAAGTGGCAGGGTCATGGCTGTCTTGTGTTTTATTGATAGGAGTTCCAATAATA
TCCAAAGTCTCACCAATCAAGCAATTACTTAAATTATAAc
>NODE_3028_length_61_cov_9.377049
AGTGGAGAACAAGAGGGCTTCTTAAAGAAAAACTAACAGGTCTGTGAGAGCCGGAATTCT
GACTGGTTGGTAGGTGATCAAATACTTATGTCATGCAATAAAATGCTAATTAATTATTTA
A
>NODE_3035_length_104_cov_28.788462
GAATGATTGACAGGATTTTTTTCACAAATGAATTGACCCCAATCAAAAAGGCTTACAGCA
TCTGGTATTCCCAGGCGGACTCCCATCCTATTACTAACCGGGCTCGACCCTGCTTAGCTT
CCGAGATCAGACGAGATCGGGCGTGCTCAGGGAGGTGTGGCCGT
>NODE_3046_length_136_cov_3.639706
CCAGGTTATCACTCCGTGGGACTGTCCACAGCGGCGTTGGAGCCTGGATGCGGTTGGATG
AGGGTTATTTTGCAAAACACTAAGCCAGGGAGTGATAACCTGGGACAAACAAAGGCAAGA
GATGGGGGGGCAACAATGAGAGAGGGAGGGAGATTCAATGGGAGAGGACAGAAATACAGA
GCAAGCAGATGATCGa
>NODE_3048_length_161_cov_3.472050
TTAGGCTATTAACATGTCACCTACTGCTAAAAACAATGTTGGAGCTCGCTCCCTCTCTGC
TGGCTGAATAACAAGACGATGGGGAGAGAGACAGAGAGAGAGAGACCCAGGTGTCAGGGC
TTTGACAAATGAACGCAGCTAGTCGATGCAAAATAGGGAGGCAGGAGGGGTGAAGGGAAT
ATCCTCCTTGTTGTCCATGGTAGTCTTTACTGCATGATTAc
>NODE_3056_length_757_cov_25.048878
CGTGGCTGGTATTTTTCAGGGCTTTTGAGGTGATGAGACAAAAGAACAAAGGATGCCGTA
GACGAGAGGTTGCTTACAAGCCGGGAATCTGCTTCAAAGCACACCAAATGGATCTATTGC
CTCCCCCTGTCGCCTCTAGATCATGATACTTGGCTGAAGCTATTACCATATTTATGTTCC
CTCCTCCATCTATGGCGAACTATAGCCATGCAGGGGACCACAACATCTTGCAGAATGTCT
CTCCTCTCGTCACTTTTCTCAAACTGACATCCCTGGGTTTTATCATCGGCGTCGGTGTTG
TCGGCAATCTCCTGATCTCCATTCTACTGGTCAAAGACAAAAGCCTGCACCGTGCACCCT
ACTACTTCCTGCTCGACCTGTGCGCCTCGGATATCCTGCGCTCAGCCATCTGCTTCCCCT
TTGTCTTCACCTCCGTCAAGAATGGTTCCACCTGGACGTACGGCACGCTGACCTGCAAGG
TGATCGCCTTCCTCGGAGTGCTGTCCTGCTTTCACACGGCGTTCATGCTCTTCTGTGTGA
GCGTGACACGCTACCTGGCCATAGCCCACCACCGCTTCTACACCAAGAGGCTAACCTTCT
GGACGTGTCTGGCAGTCATCTGCATGGTGTGGACATTGTCTGTGGCCATGGCCTTCCCGC
CAGTGCTGGACGTGGGGACGTACTCCTTTATAAAGGAAGAGGACCAGTGTACATTCCAGC
ATCGCTCGTTCCGAGCCAACGACTCCCTGGGCTTTATGTTGCTCCTAGCCCTCATCCTCC
TGGCTACGCAGCTTGTCTACCTCAAGCTAATCTTCTt
>NODE_3073_length_201_cov_25.820896
CACTACAGCACCAGAGAAGCATCCCCAAAAAAAAAGTTCTAGTTCTCCAAATCCAGAATC
TTATATAACTATTTACATGAATATTCTTCTCATCTGGAGAATGGAATTGATTCTACGTGT
TGTCTTGGCCTAAGATCAGTGAGTGTTCATGTACAGGAGGGGGGGAGAAGTGGTTCGGTG
GCGAGGAGGAGAGGGGTGTTAATGATTAGGGAGAAAGGGATGAGAAGATGGAGGGAGGCG
TTTAAGGGGGCAGGACTGGGg
>NODE_3075_length_699_cov_32.244637
TCTTTTAAAAAAATGAGGGGTGACGCTTTCTCCTATCCCTCCCTGAGTTTTTAATCAAAT
AATTTACAAACGCCATCAATAAATATAGAGCGATAGGAAGCCGGGGAAGAAAAAGGAGAA
AGGAGGAGGGTGAAAAATGGATGTTGAGTTCAAAACAGCTCATCAAAAAACTAAAATCTC
TATATATCTGGCATGGCATCCAGCTCCTGGTTCATTATATTAATTTGTGAGAGGTACGGT
GGAATTACCCAGTATGAAAAATGGCTGGATAATTCAAATGATACAAACTCATCTTATTAG
CAGTGAAACATAAAAAACAAACAGAAGCCCTGTGTGTACCGCTAATTTGTCTTGGGGATG
AAAAGCGTTTGATGGATGTATCTTACCTTATTCATAAGCGAGGATAAAAGAGATGTATTT
CCCGGTAGAGGGTGTCCGTTTGATTCATTACTGGAACAAGGAAAATGAACAATGTTTAGT
AAAGATTTGCATGAGAACAGTAAATATTATTATTTATCACAGGAATATGTGCATGTATAA
TGAAAAGCAAAAATGCTGCACCCCTAAAAAAATTCTGGGGAAGATTGGAATCTAAGGTTA
TGTCAGTGTCTATGGTGAGATCAGTGAGAGATGGAGAAATGTGTTAGGCAAAACAATTAT
ATGCAAACAATAGTTTTTGACTAAAATGTATAAATAATTACAATTTAGTCAAAACTGCTT
TGAGAAATACAAGTTAGTgaacaaatccactgcataatc
>NODE_3077_length_875_cov_52.274284
ACTTATTCAATGCCTACGTAATATAATGTAAAGCTTCATTTAATAATCGTCAGCAAGTTA
ACGGTGACGTGCTATTGCCCTTAGGTATGGTCTAACAGAAGTGCCCATAATTGTGCCCAA
GATCTACTTGTGTTGCGTGGCGGCCATCTTGTTTTGTTAGTCATTCCGATCAAAGCTGAA
CCAGGGTGATGTTTGTGCATCAGGTCAGTCTGTAGCAGGCGAATCCCGGTTGCCCTTTTT
CTCTCTGAGCCCCCATCATCAGGCCAGTGTGCATCTCCCTCTGCCCGCCGCTCGCTTACT
GCTTCTCCACAATCCCCATAAACTCTTATAATTGCCGCATTAAACTTGAGTTTATTATTT
TTCTCCAGGTGCAGGTGTGTGGATGATATGAGCCCCAGGTTGCATTTACATACAAATTGA
AGGTTTTTATTAATCAGGCGGGCAGCAGGAATCAAACGGCAACACTCCATCAGCCCTTTA
AATACATTTGGTGACATTTTTACCGAGCATTAGCATGATAGGGCAAGCGGAGTATAATGT
ACCAATGATTGCTTTTCCATTGAAAGCACAAACGGTTTCATTTTTCCTGTCATCTCAAAT
AAGTGTTAAAGAGGGTTTGGAGGCTATTGTGTGAGCACCGTATGCTGGGGACTTGGGACC
GCTGATGGCCATATTAAATAACCATTAGCGCCTAAGCTTAGATCATTGTGGCATCCGCCT
CCCTCTCCTCTCTGAATTTATTCTGTGATTTCAAATGAAGGCAAGCTGTGCCCGGCTCTT
TCATAAAGTGCTCCAACCCTCTCCATTTTTCCTTAAACAAAATGCATTACAACGGTAATT
TTGTGACTGTTAAGATAACTAGCGTTAACAAGCACTTAATTAAATTGTACAATAAATAGC
CGTCCGCAGCCTTATCTCCCCTCCAGAGCGGCGGT
>NODE_3078_length_142_cov_45.316902
GCACTCATGCAACCCCATACCATCAGAGATGCAGGCTTCTGAACTGAGCGCTGATAACAA
CTTGGGTTGTCCTTGTCCTCTTTAGTCCGGATGACATGGCGTCCCAGTTTTCCAAAATGA
ACTTCAAATTTTGATTTGTCTGACCACAGAACACTTTTCCACTTTGCCACAGTCCATTTT
AAATGATCCTTGGCCCAGAGAA
>NODE_3081_length_645_cov_49.779846
TCTACAAAGCCCCTTGAACATAGATTATTCGTTAGAGTTTTTTGTGTCCTTGAGACAAAA
GACTTCTCTTGCTCCACACTCCATCTCGGAGGAGAAACAGGGTGGTACGGGAATGGGAGA
ATCAAAAGGCTGGAAATTCACGGCTGAGAATAAATGCTCGCTGTTCCCTGAGGTGATTTG
TCTTTGCGCTTCTCTTTCTACAGATGTTAGATCCCTTTTTTAGTAAAGACCTGAGGTTCT
TTGGTAGCACTTTGATATCCTGCTCGAATTCAATATGTGAAATAGAAGAGCCACTCCGTG
ACTTGGAGCACATCACAGTCTTTGAAGTCTGATCCAATTTTTGCTGCTCACCATTTGATG
TTGAAAGGATGAAATGAGGAAAACGTACAGTTTTTGCCAGTAACTCTGCTGAGCATATGT
AAGATTAAAAAAGCAAAATCCTTTGGAGGATGTACTTAGAAATGTTAAGCAGATTAATAC
TTTCCTATAGCTCTTTTATTCAAAGATAAAAATTAAATATGAGAGAAACTGTGTGTGCTG
TTATTTTCACCCTCACAATTAAGTCAGTGTGCTGCTATTTGCAGCGAGGTGGGGGCAACT
GAAAGGCCTATGCTATTGCATTAGCATGTGATTAACGTTGCAAAACACATTAATGGCTTC
TAGTAAATGTGTCTGCCAAAAcagtaaatacaaaataaatgagtg
>NODE_3083_length_126_cov_5.111111
AAACACTTACAGAGTGTTGTTAAAAGAAGAGGTGATGCAACACAGTGGTATACATGCACC
CATTTTTTTGAAATGTGTTGCTGGTATGATATTCAAAATGTGCATATACCTTTCCAAAAA
CAATACATTTTCTCAGTTTCAACATTTGATATGTTGTTTTTGAACTAATGTCTGTACAAT
ATAGGg
>NODE_3084_length_61_cov_4.278688
TTTTCCAGATCCTTCAGGTTTCGGGGCTGTCGCTGGGCAATACAGACTTTCAGCTCCCTC
AAAAGATTTTCTATTGGGTTCAGGTCTGGAGACTGGCTAAGCCACTCCAGGACCTTGAGA
T
>NODE_3088_length_180_cov_4.166667
GTTTGCACACACTGCAGCAGGGATTTTGGCCCACTCCTCCAAACAGACCTTCTCCAGATC
CTTCAGGTTTCGGGACTGTTGCTGGGCAATACAGATTTTCAGCTCCCTCCAAAGATTTTC
TATTGGGTTCAGGTCTGGAGACTGGCTAGGCTACTCAAGGACCTTGAGATGCTTCTTACG
GAGCCACTCCTTAGTTGCCCTGGCTGTGTATTTCGGGTCGTTGTCATGCTGGAAGACCCA
>NODE_3089_length_662_cov_23.777946
CAATGTAATATTTCTCTGAAGACAAACCTGCGGGTTAAAATTCTAGATTAAATGTTTATT
TACTCTAGTTGATGTGTTAATAACGGACTTGATTATTTTTTTATTTTTTTATTTTGATTT
CATAAAGAAAACACTAACATAGCCTATTCCGAGCAATGTTCATTTTCCCAATGCCAAGCT
TTTCATTGGTTCCTGTTTACATGATGCCCACAGGAGACCTGGTGATTGGTGGCGCTTTAC
ACGTGACCAGACAACTTTGTACATTTGATAGAGAGTAGGAGGGTTTTGTGGAGATCAGAA
AAACGACAGCGCGATAAAAATTAGTATTGTTGCACTTCACAAATTAATGATCATGAGTTC
GTACTTGATAAACTCGAACTATATCGAACCTTCCTTTCCTCCATGCGACGAATATCAACA
AAACGGATACATCCCCGCCCCTACTGAGTACTACGAACGGCCAAAAGATACGGGCTTTCC
CCACCACGACGAGGCGTCGTATCCGAGGTCAAACTACACAGAACCGAGCTACGACTACGG
TAATGTCCCCAGCAATGGGCTTGATGATTTTACCGACAGACATCACGCACAACCTCAGCC
CGTTGGCCAGAACCATGGCCCTCGCCTCAACCCAGTCCCAGACACTGGTGCGGTGGCGGA
CGTCAGCAAAGATTGCAGCCTCGCGGCTGAGTCGTATCCCAGCGCACAGAAGGGCAAGGA
Ac
>NODE_3093_length_379_cov_14.934037
GGGCTTCGGCAAGGTAGCAGCTCCTATCACTTCCTTATTGAAGGGTGGGCCGAGCCAGAT
CACCTGGACGGCCGAGGCAGACGAGGCATTTCGCACCCTTAAGAGAATGTTCACCTCTGC
CCCGGTTTTGGCTCACCCCGACCCGTCACTGCCGTTCATAGTGGAGGTGGATGCATCTGA
GGTAGGGATAGGTGCTGTGTTATCCCAACTATCAGGTACCCCTCCTAAGCGTCGCCCCTG
CGCTTTTTACTCGCGGAAGCTCAGTGAGGCAGAGCGCAACTATGGCGTCGGTGATAGGGA
GCTGTTGGCTGTGTTTAGCGCCTTGACTGTTTGGAGACATTGGCTCGAAGGAGCGAGACA
CCCGTTTGTAGTCTGGACCGACCACCGAAACCTGGAGTATATCCGGGCGGCGAGGAGACT
GAACCCTCGTCAGGCCAGG
>NODE_3094_length_318_cov_33.308178
ACTGCTGTAGAATGGGGCCCTTTGATAGAGCAGATATTTGGTTCTCAGACGGCCATTCTG
GTTTGAAGCAGGGGCTTATTTAAAAGGGATCTCTCCCCGCTCCCTTCTCCCCAGACAGAG
CCACAGCCCACCCACACTAAATTAATTCTGACAAGGAACTTAAGATAATGTCAAAGCACT
GACTAATCACAGGATAGGGTTTCTGTAAGTCACAGTGCTGTGAAATGTGCCCTCATATCC
TCATATCTAATAAGCCCCATTTTTTTTTGTTCATATCCCATTGCCCCCTTTTTTTGTTTG
GGGGTGGTGAGGGGTGGTGGGACGTGCAGACTCACCTACAGGGTGTCACCATCCTGTAGA
CCAGTTCCATTTCATTGg
>NODE_3095_length_77_cov_38.298702
GAATTCCGGCTCTCACAGACCTATTAGTTTTTCTTTAAGAAGCCCTCCTGTTCTCCACTC
CATCCCTCCATCCATCTTCTTCCGCTTATCCGGGGCCGGGTCGCGGGGGCAGCAGTCTAA
GCAGGGATGCCCAGACT
>NODE_3107_length_61_cov_48.836067
AGACCCCTAGATACTTAAACTCCTCCACTTGAGGCAGGCACTCTCCACCAACCTGAAGTG
AGCAAGCCACCCTTTTCCGACTGAGGACCATGGCCTCAGATTTGGAGGTACTGATTCTCA
T
>NODE_3108_length_363_cov_51.578514
CAAGTATTTGATTTGGGAAAACTTTGGAGCAGACTTGTCTCTTAATAATAATTATTGGGT
TTACATTAATTTCCTACCCTATTCTCTTTCACAGGAGAGCTGATCACCGCTGCTTGTGAG
CTGGGGGTAAGCATTAACCGTATTGTTTAATCAATTCACTCATTAACTGTTAGAAGCATT
AAGGAAGTTTAATTAAGCATGGACAGAAAGCAGATTAATTTACTTTCAGTCCACAGGTTT
TTTCCTTCTTTTTTTATACACTTATTTTACTAAGTTAGAAGTAGAGAATGCTATAATTTG
CAACCCGTTTTTCAAATCCAATTAAAGTCAATGGTAAGGCGATGGCTTTTGTAGGCTTTG
CCTTATGTACGGTATAAGGCTTATTATATCCACCCCTCTTTTTGTGTGTGTGTGTGTGTG
TGT
>NODE_3118_length_61_cov_42.754097
GCTTGTTACTGCCCTCACAAATGTGATATAGTGGAAAGCTGTCACAGCCGAAATAGCTCA
GATTGTAAAGGCTAACTTCTGATTCTTCCAAAATGTACGAATTAGCTTGTTACTGCACTC
A
>NODE_3121_length_126_cov_6.896825
TGTGTCCTAAGTCTTTATTATTTTATCTCCTCGTCTCTTGCTGTTTCTCTGAATCGTTTC
ACTACTCCAATTTATTCTCCCTTTTACTTCCCTCTCTCACTCCCTTACTCCCACTCTAAG
TTCCTTAAGTTCAAACAAAGATctgcactgtgtgtgaggttagcagacgcagaattacta
tactgg
>NODE_3122_length_611_cov_20.931261
CGATAATCCGATACAAATTAACTTTTTTCCTCACAGAAACACAACCTAAACCCTCTCGAC
GTTTTAACGGCACATGCCCTAAAACCAGACAACTTGCATCCATAAACACACAACCTGTTT
AAAACTTTAAATTGTCTCTCATTTAAATTCCCAATAGCACAAACCCAGGCAGCGGAAGCA
GATGAGAAATAAAAAATATATGTACCTTTGGTAAAATAGCATTCCGTTTTTCTTCTCTGT
CTTAGTCTCTTACGCTCAGTAGCGATCCGCTTATAGCATATGGAATCTGTTTGGAAAATG
CCTAGATTTGGCACATTGTCATTGAAAAGAGAGGAGCGAAGTGATGCCGCTACAGAATAG
GGGAAATGAGTTGCGCATTGGACGAAGCCTCCCCTCTACGCGGACTTATCCAACTTTAAT
TTAATATTCCGCAATCACACAGTGATGGCATATAATTCAAGGGGAATTTCAGAGGAAGGA
ATCGCTTTGTGTTTTTCCACTAGTATTTAATCGGGAGGGGAGCAGGACAATGCTTTCGTC
CCTATTATGTGTCCTTCTCTGTTGTTCTGTCTTGTCCCCTTCTCTTTTGATATTTCACAC
CAAAACAAATTATGTTTATTTGTTTGTATTTTGATCACTTGCCAAAACCCCAGACGTATC
CCTTGCTCTTg
>NODE_3124_length_74_cov_34.216217
AGTATGGAGTGAAGTGTATTATGGGTAATTCCATTAGGCGTACATTTGGCAAGTATATTA
TGTACATTTGCCAAGTATTGTTCAAAATTTGGACTGGGGGAGTATGTTCCCATGTGTTCT
ATTGATAATCCAAT
>NODE_3131_length_139_cov_4.251799
GCTCTATAATTGGTAAATGTCTCTGGCCTTGTACTGCTCTATAACTGGTAACTGTCTCTG
ACCTTGTTCTGCTCTATAATTGGTAAATGTCTCTGGCCTTGTACTGCTCTATAACTGGTA
ACTGTATCTGGCCTTGTTCTGCTCCATAACTGGTGACTGTCTCTAACCTTGTTCTGCTCT
ATAACTGGTGACTGTCTCt
>NODE_3135_length_106_cov_6.377358
ACCACATGACCTTCTCCCATTCCTCCTCCGGATCATCCAGATGGTCATTGGCAAACTTCA
TATGGGCCTGGAGATGCGCTGGCTTGAGCAGGGGGACCTTGTGTGTGCTGCAGGATTTTA
ATCCATGACTGCGTAGTGTGTTACTAATGGTTTTCTTTGAGACTGT
>NODE_3138_length_82_cov_7.463415
GCAAACAACAGTAGTGTTGGATTTCAGTGGCTAGGAAAAACTCCCTAAGAAGGCCGAATT
ATAGGAAGAAACCTAGAGAGGTCCCAGGCTCAGAGGGGTGACCAGTCCTCTTCTGGCTGT
GCCGGGTGAGATATTAAGAGTc
>NODE_3141_length_61_cov_11.098361
CGCTCATTAACGACAGAGTAAATAAATCTGTAAACGATCAAATCGAGGATCTAAACTCAA
CACTGCGAAATACATTAGACACAGTTGCACCACTAAAAACTAAAGAAATACGCAACAAGA
A
>NODE_3142_length_79_cov_30.443037
GGTGGAGCGCCACTTTCGCTCCAATTTTCTGGAGGCTTGCTTAAGTGCTCTAGTATTGTC
TGTGTACCAGGGAGCAAGTTTCTTGTTGCGTATTTCTTTAGTTTTTAGTGGTGCAACTGT
GTCTAATGTATTTCGCAGT
>NODE_3156_length_576_cov_35.052082
CTGAACATGTCCGAAAAGCCAATGTGTATTAACGCAGTGAGGGGGTTGTCTCTCACAAAA
CACAGCTCTTTTTTAAATTCCTCAGTTTTGCGGATCTTCAGAAGGAAAGCCCACATTGTG
CCCGGGCTGCCACCTGCACGCATGGGGAGGGCAGCCTGCCACTGTTTCAATGGAGCAGCC
CGAAAAACCCAGCAGGCCTCGAGATAGCGGCTAAAGAGCTTATTTCCCAAATCTCTTTAT
CCTTTCTAGAACTGTGAGATGTTGACAGAAAGTCAGTTAACTCTAGCCAGTGGCAGCTGC
ATGGGTTTTGCATAATTAATTATTTATACCAAGCCAGACACAGTAATTACCATCCAGATG
AATATGATATTCTAATCAGGCACGCTTTAATTTTAATTGCCCTCCAGCATCTAACTGTCA
GTGCTGGCCTGGCTTGATAAAGTGGAGACTCTGGAAACACGATTAGACATCTGCTCCAAG
AGCACTGCCTGCGCTGTCCCATCAGCCTCACCACCCACAACACCAATCAATACAGGACTG
GTGTTTGTGTGATCCCTCTCGTTTTTCTGTGGAAAGCCATTTTCCGTCAACGACAAAAGC
AGAAAACGGCTTCAAATCACAAGGCCCcccaatgaa
>NODE_3161_length_78_cov_3.974359
CAATTATTAGAAAATGGAAGAAGTTCAAGATGACGGTCAATCTCCCTTGGTCTGGGGCTC
TATGCAAGATCTCACCTTGTGGGGCATCAATGATCATGAGGAAGGAGAGGGATCAGCCCA
GAACTACACGGCAGGACC
>NODE_3181_length_705_cov_48.092197
CCCCCCCCTTTTATCCTTCAAACATGTCACTTACGAAAGAGGCCTGTTTGATGTCGAAAA
TCTTTTGTCATTTGGTTGATAAGAGGATGTCAGCGTTACTACTAAGGCCTGAGGTCTAAT
GAAACTCCACTCCATTACCGCTGAATCGGACAGATTGCTCTCCGAGAGAAATGAATTGAG
TTTTTTGTATTCGTGAGATCATTCCCCCTCCATTAACTGGTCTTTATCCCCTCTCTTCAT
CACAGGGAAATCAGGTTAGGCGGCCATGATTAGCTGGGGTGGCCTCCCTTTTTAAGCAGT
AATTGGGTTTGGCGGCTCAGCTGATAGTGCCATTAGGACCAATAAAGACTGGGCTTGGCT
CATCGAGTGAAACAGATTCTTCACGAGCAGATGGTAGACGGAGTGGAAAGAGCTCTGGGC
TCTGATCTATCGAGACCGAAAACAAAGTTTGTGTAACCAAAGTAGTTTTGGAGGCCTCGT
TACTTCATCTGGGCGAAAACCCATCTCCCCGCCCCCCTCGTTTTTTGGTTCTCTGCAAGG
TTGATGTGGATATTTCTGTTTTGACCATCTCTCTACGATTGAGCGTAGCATCCTGCACTG
TAGTTGTTGCCTCTTGTTTGTGCATGCTGTGATTTTCACCCGTTTCTATGGACTGACAGA
TGGATGGGTGATTTCGTAAGAGGCCACTAGAGCGTGATGATGTTACACCTTACAAGCTGA
ACCATGGCTCAAATTCAATCCATGGCAGaagaaggaaaaccacca
>NODE_3183_length_433_cov_44.861431
GTACCTTCTCCTGTCAAAATGGAATCCATGAATCAAAAATAAAGTGGAGTTAGTAAGGAA
AAGAAGTCAGTCATTTCTTATTTAAACTCAACTCTCATAATATAATCTGATCTTTGTAAA
ACTAAGTTGCAGCCGTCAGAATCAGGTACATGGCAGCAGGAATGATAGCCTTAGGGTTGT
CAGCTCCCTCCCTGCCAAGCTGAAGCCCGGCGAGACTTCTCCCTCTATCATCCCTTTAGT
CTGGCAGCAGCTTCTCCCTCTGCAGACTCTTCTGAAGTTGCCCTTGGTTCAACATGTGTA
GTAGTAATTATGAATGAGGGGCACTAAGATCTGTACAAAACCCTCAAACATGTTACAGCT
TGCTGCTATTGTAATAAAGATCAATAGACACAAAATCAGTCATCATTTTGAAAAAGAAAA
AGAGAGGTGTTTAAAAGTCTCACTGCTCTTTCCACTTAAATTTAGTGTAGCGCATCTCTT
TTAATtgtcattt
>NODE_3184_length_149_cov_4.597315
AGAGGAATACATTGGATAAAGCCCCGGTCTGGTCAGAGACGGAAACAGAGACAACAAGCT
CTACCCTGGAGGCATGCTAAGGAGGAGAGGGGGGGAGAGAAGGGGTAGAGAGAGGAGGAC
AAAGGGGGAGAGGGGGGAGCTTGGGAGGTTAGAGAGAGGTATACTCAAGGTTTTAACGTG
TCATAGGACGGTAAAGAATGTTCCAGTCt
>NODE_3185_length_75_cov_3.533333
GGGATTTTGGCCCACTCCTCCATACAGACCTTCTCCCGATCCTTCAGGTTTCGGGGCTGT
TGCTAAGCAATACGAACTTTCAGCTCCCTCCAAAGATGTTCTATTGGGTTCAGGTCTGGA
GACTGGCTAGGCCAC
>NODE_3196_length_617_cov_44.687195
CGTGCACGAGTTACTGATCACATTTGGCATCTGGTCTGACACCTAAAAGTATCTTCTTGT
AGATGACCTGTATGGATAGCGATTGTGTTTCGACCATATTTGGAATTCATGGAAATAACT
AAATGACTGGGAATATTTGCTTGGCCAATGGCCACACAGTTGATATGGTTAAAGCACAGT
CCACTTTCAGTACACTGTCACTGACTGAAGGCTAATATTATAATACATTACGTCTATTTA
GCTAAATAAACTAAAGGGAATAATCCTTTGCTTTAAATCTAAACAGGAATCTCCTCACAA
ATGCCCCACATGCGGAAGAACCTTTAATCAAAGAAGTAACCTGAAAACTCACCTTCTTAC
CCATACAGACATCAAGCCCTACAGCTGTGACCGCTGCGGAAAGGTGTTTCGGCGCAACTG
TGACTTGCGACGGCACAGTTTGACGCATACACCGCATCGAGACTACTAGCCTATCTGCGA
AGGCTGATGGACAGCTAAACAAACAAACAAACAAATAATATGGACATAAGCAGAGGACAC
AACAGTGACAAAGAACGTTTTCTTTTTTCATTGAAAGAATATCACAAACTGAACTGTGGA
CAAGCAATATTACAATGGACTGATTAACTGCGTCTCAAGTGAAAGTCAAGGAACCCAGAC
AGACGGCTGTCCTACGt
>NODE_3202_length_128_cov_4.515625
ACACACACACACACACACACAGACACAGGTAAATAGTTTGAAGCTGTCTGTGTTCTAATA
GAATCCATCTGCTGTACCAGGCAGTTTGAGTGTCACTGCGTGGTTGCAGCTTATAGAGGT
AAGCAGAAAGACCAACTTTCCCAACTGACCTTGGACTTCTCCCACAGGCTACATACTCTC
CCCTCTTc
>NODE_3203_length_443_cov_35.713318
CTCTCCCCCTCGACTGCATTGGCAGAGGAGCAGGGGCCTTGCATGGTCTTGACGGTTGGG
ACGTTTCTTTTTTTTTTTGTGGGCCTGTGATTTTCGACGTGGGACAGAGGGGGAGCCCGG
GGGCGGCTGTGTTTGGAGTGGTGCCTCGTCAGATTAGACGCATGCTGGCTGGGTTTGATG
GGCGACCTGGACAGACAGGCCCTGCTAGGCACAAACTGCTCAGGCACATGATGTCAGGAG
GACAAAAAATTATCCACCGCGAGACCAAGGAGACAGATGACACCCAGCAGGAAGCGAGAG
CCAAATCTGTAAGCATCCACAATCCAGCTGGCTAGCCCTAGGGTACCTGTCTCTCTGAAG
TGGAATCCACATCACCCCATGAGCTGTCAAATTAGCTCACAGGACTGGAAATGCTGAAAA
GATTTGGCCCCTTGTAGCGAGGAGGGTGTATTATAAAATTATATTAATTCATCTTTGCTT
CCTGTCCTGAGTTTGGGGAGGGg
>NODE_3204_length_301_cov_38.249168
CTAAGAACAGAGCAGAGTGACAAGCCAGAATCCGTCTTTGCGACTACCATGGCAACAGAG
ATTACCACGAATAGAAAAAAATTAAAAACCTCTGAATAGAACGATACATAAATTAATTAA
AGGACAAAAAAACAAGTGGAGAATTAAAGTTAGAACATCTGTCAGAGACTTAGCTTCCCA
TCGTAATACCAGTGTTAGAACATATATACCCTTGAAGTGAATGATCCCCTCTTTAATTGA
CAGTCAAGGAAAAGTGGTTGCTGCAGCATCCTGTGTCCGCTGATAAGAAAGCTTTCCCCT
TCCCCCCCCCCAAAAAAAAAACAGTTTAAAGAACCTTGGCACTAATCCCCATTGTCATCC
c
>NODE_3208_length_61_cov_19.655737
TCATGACCATAGGTGAGAGTAGGAACGTAGATTGACCGGTAAATCGAGAGCTTCGCCTTG
AGGCTCAGCTCTTTCTTCACCACGACAGACCGATACATCGACCGCATTACTGCAGAAGCT
G
>NODE_3209_length_161_cov_6.645963
TTTCCTGACTTTATTCAATTTTAATTCATGTGTTTTTTTCTTCTCTCCTGTCACCTAATT
TCATGTCTGGTGTCTCCATTGTCTTCATTTCCTCCAACCTTCTTTTTTTTCTCTCCAAAA
CTGGCGCTTTTGTTGCATTCCAAGAGGTTGATAAATCAATCCATCAAAAAATTCTTTGCG
GTGAAACTCAATCAAGAAAGGTCATGTCGGCGGGGAAAGAA
>NODE_3210_length_525_cov_24.312382
TACTTAATATCCACCCAGGAATTAATAGCTAAACAGTAAATCACATGTTACTTGTTGAAA
GCAGAATTGACCCACAATACTAATGGACCACCTAAAACACATGTCTGAACGTTGTTAGCC
ATGCAAAATCTATGAAATGTGTCATGGCATTATGTTTTTAAAAAAAAAATCTACAAAGAA
TCAAACCAAAAGACAATATCTGCAAGAAAGCAGCATGGGTTTTTATAGCTTGGCACATCA
AAATGCAGAAAAAAGCCAGGGCATTTGAGGCCTAAAGGCTTAAACTAATACAAAAAGTAT
AATCAGACTAGCAATCCCTGATGTTAATGAAGGTGTCACATATTGCACAAAGAAAGTTGT
GCCTGGCAATCTTCCATTTTTCGGCTGCCTACACCAGTGACATTTCATCTCACATTCAAA
GAGCGCCTAGGCCCTTAATGAAATGCATAATTAACATATTCTAATTGTGCTGAGCACAGT
GATGGTTTTGACAGAGCTCACTTTCCATGTCTAATTCAATGCTAATTTAATCTGTTCTTT
TCCCGCCGACATGACCTTTCTTGATTGAGTTTCACCGCAAAGAAt
>NODE_3217_length_206_cov_56.747574
TGTTGATCTACTGTTGTAAAGATAATGTGCAATAATCTGTCTCTTTGTTTCATCCCTTTC
TTAACAGGCATTAAGCCCTTCCAGTGTGATCGCTGTGGAAAAAAATTCACACGGGCCTAC
TCCCTAAAGATGCACCGGCTGAAGCACGAAGGTAAACGCTGTTTCCGGTGCCAGATTTGT
AGTGCCACATTCACGTCCTTCGGCGAATATAAGCACCACATGAGGGTCTCCCGCCACATA
ATCCGCAAGCCCCGGATTTACGAGTg
>NODE_3218_length_205_cov_5.078049
AAGGAAGGGAGACATAAAAAATGGCAGGGGAGGGCAGATAAGATGATACGGACGAGGGAG
ATGAGAGATGGCGTGAAAAGGAAAAAAGGAAGGAAGACAATTCTAGAAAAGGGGAAGGCA
GAAGAAGTGGGAGATGAGGGAGAAGAGTGTAAGAAGAGCGAAGGAGAACAGGAACAGGCA
CATAATGGGAAATAAATAAAGTTGATAAAGGGGGAAAGAAGCTGAGAAGAAAAATGGAGG
GAAGAAAGGAGAGGAAAAGAAAATg
>NODE_3220_length_454_cov_101.240089
GATCTGAATCCTTTGGACAGAACTTTGGACAAACTCCACTATTTGGGAGGGTCAGAGGAT
GAATAGGGGCAGGAGACAGTCACAGAGAGACCAGTAGTGAATCAGGTTCTGGTTTCCAGA
GAAAGGTTTAGCTTCTGTTAGCCGCGGTAACATGCTTAGCGGTTGGAGGATAGATCTTTT
TTTCTCCTTCGCCACAGTTAATTTTCAAATCACCAACATCCTATGGCTGTCTGTTATTCC
TCTTCTTCTTCTTTTCTACTGTTTTTGGCTTTCATTCTTTTCTTTTAAGACCAAACTGGA
GCTGGGCGGTGATAGTGATAGATGGCTCAGCGCTCTAACACTTTATCCAATCCGGCGCAG
ATTTCATCCAATAAAGAATCACTTGTGCCCTCTCAAACTAAATGGAAGTCAGGCAGCGGA
GAGAAAGGGGCTGCCGTGTGTTTCTGAGCTGCCAAAATCAAATTTTCTTAAAGCTGCGGC
GGCGGTGGCTGGAGGAAGAAGCAGCAACAGCCat
>NODE_3222_length_224_cov_7.700893
TCCCCCAATTTCAAGGTGAAGCTGTATTTTACAAAGACTGTGGAAGACCCCTCCAACTCT
AAGGCCAGCACCTCCACCTCAGTAACGCCAGACGTTAGTGACAATGAGCCGGACCATTAT
CGATATTCTGACACAACGGACTCTGGACTTACAGAATAAAGAGCTTTTGGTTGCAGAGCT
CTGGCATGTGTATTTTCAGAGAAATGAGCAAAACAAAGGGTGGCCATTTTGTGCAGATTC
AGAGAAAAATCCATATGGCACATACAGATTATAAAAAAGCTATa
>NODE_3225_length_136_cov_13.301471
GTGGGGGAAGCGGAGACTTGAATATATAGGGGCGTGTTATTCTAATGACGATCGTTTTCA
TCCGCGGCATTTATCAAGGGAAGGTATTGCGTACACCTGGATTTTAAAGGTACGCACAGT
TTCATAAATCAGGCGATGAGAGGAGTGTAAGCAAAATCTTACGCCAACATATACGCCCGT
TTCTACGCAAGAATGA
>NODE_3227_length_90_cov_3.000000
AAATGCAAACTCAGTGCAAACTTTCAAGTGTCTACTAAAGACTCATCTCTACAGCATGGT
TTATAATTAGGTGCAGCCTGGCCCGGGGGAGTGAAGGTGACCAGTAGGCTTGATACTGTC
CACCCTTGCTGTCTTGCCAGGTGGGCTCTc
>NODE_3249_length_70_cov_3.914286
ACATCATTCTTTGGGGATGCTTTTCTGCAAAGGGGACAGGACGACTGCACTGTATTGAGG
AGAGGATGGGTGGGGCCATGTATCGCAAGATCTTGGCCAACAACCTCCTTCCCTCAGTAA
GAGCATTGAA
>NODE_3251_length_124_cov_5.580645
GTCAACCATTCTTTGTCTTGGGTCTTGTGAGATCTCTTAGGTTTGAGGGATAGTTGGCAT
CAGGCAATTCTTGTACTCTAACCCACACCTCCAATCTCGTCTCATTGATTGGACTCCAGG
TTGGTTGACTCCTGACTCCAGTTAGCTTTTGGAGAGCTTATTAGCTTTGGGGTTAACTCA
CGTt
>NODE_3252_length_238_cov_30.390757
TGTCTGTCTGTCTTTCCCTCCAGGTTAATGTGGTGGGGATATGATAGAACACTTTATCTG
TCTGTCTGTCTTTCCCTCTGGGTTAAGGTGGTGGGGATATGATAGAACACTTTGCTATCT
GTCTGTCTCTCCCTGTCCAGGTTGCAGCCATGGGGAACCTCATTAAGGTCCTTGGCAAGG
ATTTAGAAAACTGTCCACATTTTTTCCTGGACTTTGAAAGTAAGTGAGCGCTGAGATGTG
TGTGTGTGTGTGTGTGTGTATGTGTGTTACTATATGTGTATCAGTGTGTAAAGCAGGg
>NODE_3253_length_258_cov_9.329457
CTGGTGGTCAGCTCTTAGCATTACATCTTGACCGCGGCAACACCAGTTCCTGTATTGAAT
CTGGACCTAAATCAAAGTGGGCGTCGCCAAACCAGTACCTGGAGGGATAGTGGTCTGGAT
TCGGCGCATTCAATGGTTGGGTTCCCGGTCAGGGAAAAAGTGACTTTTGGTGACAGTAGA
GGACTGCCGTTGGCAAACCACTGGCGGAGAAGCAGAACAGGTGTGGAGCAAACGGAAAAT
GAACTACAAACAACTACCGCATGGAGAAGCTGGGGATTGAACCCAGGACCTCATACATGC
GAAGCATGCGCTCTACCA
>NODE_3256_length_158_cov_15.151898
AAAACCTTGTGAAGACTTACAGAAAACATTTGACCTCTGTCATTGCCAACAAAGGGTATA
TAACAAAGTATTGAAATTAACTTTTGTTATTGACCAAATACTTACTTTCCACCATAATTT
ACCAATAAATTCATAAAAAATCCTATAATGTGATTTTCTTTTCTCATTTTGTCTCTCATA
GTTGAAGTGTACCTATGATGAAAATTACAGGCCTCTCT
>NODE_3257_length_418_cov_51.813396
ATTAAGAAACAGGACCAGAACCAAACTGCATCAATGGCAGCAACTCTTAACATGGAGAAA
AATGTGAACACAACAATGTTTTCACACCAGCCAATGAGCCCATACTACCAAGCAACTGTA
TAGATGCTCCATACATAAATCCACTGTCACTGTCTAGGAGAGAGAGAAACAGAGAAAGAG
AGCGAAAGAGAGAGAAAGAGAGCCTAATCCAGTGATTGGTTTTTACCTTATCACAGAACT
TAAGGAGTGTACACTTCTAAGCTGACGGATTGAACCTCTGTTCAATACAGGTTTGCAAAA
CTGAATCTGTTGAGCCTCCAAGATTTGATATGGGTATTTAAAGCTCTTTGCGGCATTAAC
CGAGAGCACAACAAATAGCCTGTCTTTTAACTGGGCTGAGGGAATCCAGGCCAGTCGGGA
TGCAAATTGAAATGATCCGAGAGTGAACAGAGAAGGTGAGGGTGGTGGTGGTGGGGGg
>NODE_3258_length_497_cov_29.897385
TGTGTGCGTGTGTGTGTGTGTGCTTAAAGACTCCGGTCACATCCACAATCCCGAGGCCCT
ATAAGGAGCTTTCACGCTTTTTGGTTTGCTTTAGATGTTTAATACCCCTCTCTTTTGTGT
CAGGGAGCTGGAGAGGCGTTAAGAAGCGCTGATAAACCCACTTAGATCCCTTCCTGGCCC
GTCACCCCGGCCTGCCAGGCCGCTTTAGCAGGGAGCTGATCTGTGACGGCCTGCCACTCA
AACAGAGAGCTTCTGAAGGCTGACACAATGGAGTGAGCAGCACACTGGGCTACGGAGGAG
GGAGAAAAGGGTAGGGAGGGCTGTGGGGTGGAGGGGCTTCTTCGAGGAGAGGGGGAAGGG
AGTGAGTGATTCTGGGGTGCTGGGAGGAGCAGGGAAAAACGCGATAGGGGGCCAGAATGG
CCCCTTCCCCGTTCCCTGAATGTCTTTGTCCCCTGGCCCCCCGTTTCATCAGCCTCAGTC
TGCTACGCTTTACCTATCGCTGCTGTCAAACTCTAGAACCTTCCCAGTGTCCCTGGGACC
GCTGTCTTTCCAATACg
>NODE_3262_length_65_cov_6.600000
TCTTTGAGACTGTGGTCCCAGCTCTCTTCAGGTCATTGACCAGGTCCTGCCGTGTAGTTC
CGGGCTGATCCCTCACCTTCCTCATGATCATTGATGCCCCACAAGGTGAAATCTTGCATG
GAGCC
>NODE_3265_length_242_cov_25.280993
AAGGCGGTTGTGTGTGGGGGGGGCGGAGGGGTGAGCGAGCGCGAGCGAAGCCGTCTGAGC
ACTGTGCTTCATTAGGAAACAAAATATAAGCTTTCCACCCCATTAGGAATGACTTTAGAA
GCGAAAGCACATAAGACGGCGACTCACCTCATCAACGATGCATTGCAGTAACTGGAGAGG
CTTGAATGGGAGGACCGAGGAGAGGAAAGAAGGAGCAGGGAGAAAGAAAAAACGTATTAG
CCTACACGCAACACACCGACGGTGGGAAAGAAAATCATTAATGTAATAAAAAGGTATGTA
Tt
>NODE_3270_length_417_cov_16.784172
GCCTTGCCACGTGCTATGGGTTTTAAGGATTCGAAAAAAGGCTACTTTCCTTACAAGTTT
AACATCAAGGAGAATGAGAACTATGTTGGCCCCCATCCGGAACCGCATTACTATGGTGTG
AATACCATGATGGCTAAAGAAAAAGATGAGTTTTTGCAATGGTATGCAACTGTTTCCGCA
GACCCCTTTGTCATGCAGGATGAAATAAAGGCTTACTGTGTGAATGATGTGGTCATCTTG
AGAGAGGGTTGTATGCGCTACAGACTCGAGTTCCTGGAGTGTGGTGGTGTTGACCCATTC
CGGTCAATTACGATTGCTTCGGCTTGCATGAAAGTCTTTTGCAACAGATTCCTCACCAAG
GACACCATTGCATTGGTCCCCTCAGACAACTACAACCGTTGTCAGAAGACATTCTCAAAC
AGCTCAATCCAGTGGCTTGAATATGTGGCCTCCGATGAGAATATATCAATATAGCAT
>NODE_3271_length_222_cov_10.536036
CTGGCAACAACCCCAGAAGACCTTTCTCAGATCTGGAGTATTTCTTCAGGTCAAACACAT
CAATCTCCTCTTCTGAAGTCAGTAACACAAAGACCAGAGCTGACCACTGTGCAGGTGACA
GTTCTTCTCTGGAGAGACGTCCTGAACTCAGGTATCTTTGGATCTCCTCCACTAGAGAAT
GGTCATTCAGTTCATTCAGACAGTGGAACAGATTGATGCACCTCTCTGAAGAGGGATTCT
CCCTGATCTTCTCCTTGATGTACTTGACTGTTTCTTCATGGC
>NODE_3272_length_476_cov_39.968487
GGCGGTCGGGGGAAGATGACATCATGCGGCATACAGCAGGCAGTGTTTGAAGTGCCAGTC
CTGAAGGAACCACTTATAGCAATTAGGATATCCTTGAACAAGCGTTTGCGAAACATTGGC
TGGTTTTTGGCATTTGCCTCCCGTTCCTGCCTACTAACTAGCAAGGTTTGATCTCTCATA
ATTATCTACCCACCGACTTCCCGGTCCTGACAGCTTTCTCCCTGGAGAGGCCTGGATGCC
GCGGCTACTCACTGATTGCATCAAAGTGTCAGAAATTGCAACATCAAAAATAATAACTGA
TATTCCGGCAGCAGGCTCCTCTCTTTGAATATTTCCTTTAAAACGCTCTTTAATTTGTCT
CGCACGGTGCCAATGTGTGTGTGACTGCAAGGACTTAAAGCAAATAAAAGCAGAGGGGAA
GTGCATTCATTATTGAACTCCTATTTACATATGGCAGACTATTCTGTCTGAACTGGCATG
AAATAGACATGCTGTTTTATTCTGAGGGTTCTTTAACGTTCCTCAGAGCTCTTTTc
>NODE_3274_length_84_cov_24.880953
CACCCACGGACGTTAGTTTCTTCTCGCAAGGAGTTTAGATCTGCAACAACTCCAGATGAC
CTCCTCGATTTAGAATATGACCAAACCATGCATGAATCTGGACGGATCCTGATCAGGGCT
GAGGGCTGTACCGGTTTCCGTAGT
>NODE_3290_length_142_cov_5.549296
GCCTATAGCCTCACCTTTAATCGCTTCATTGGGGACAGTTCTGTGTTTAGACACTGTCAT
GTACGTAGATGGCGCTGTAGCGAATGTGAATTGCACATAAAGTAAGACAATTGCCATTTT
TGCAAGCTAGGAATCCCACGTTCTAGTAATGTGAAGTCTCATTGAGGAAAAGGAACAACT
CTTTTTCAAAGGGTGTAAGGTa
>NODE_3297_length_117_cov_7.803419
ATAATTGTTTAATATGTCGGGATCCAGATTAGATTTTTTTAGAAGAGGCTTAATTTCCGC
TATTTTTTGTGAGTTTGGTACACATCCGGAGGAAAGGGAGCAATTTATTATGTTCAACAT
TGGCTGACCTAGCACAGGAAATAGCTCCTTAAGTAATTTTGTTGGAATCGGGTCTAG
>NODE_3298_length_80_cov_6.275000
TTTGCAGAAAAACAGCCCCAAAGCATGATGTTTCCACCCCCATGCTTCACAGTAGTTATG
GTGTTCTTTGGATGCAACTAAGCATTCTTTCTCCTCCAAACACGACAAGTTGAGTTTTTA
CCAAAAAGTTCTATTTTGGT
>NODE_3307_length_144_cov_6.861111
GCCCTGGCTGTGTATTTCGGGTCGTTGTCATGCTGGAAGACCCACCCACGATCCATCTTC
AATGCTCTTACTGAGGGAAGGCAAGATCTCGCAATACATGGCCCCATCCATCCTCCCCTT
CAATACGGTGCAGTTGTCCTGTCTCCATTGCAGAAAAGCATCCCCAAAGAATGATGTTTC
CATCTCCATGCTTCACGGTTGGga
>NODE_3308_length_64_cov_6.609375
GTGCAAGCGATAATATTGAAATGGAAGGAGTATCAGACCACTGCAAATCTACGAAGACCC
AGCTGTCCCTCTAAACTTTCAGCTCATACAAGGAGAAGACTGATCAGAGATGCAGCCAAG
AGGC
>NODE_3310_length_109_cov_6.201835
TCTTTCCTTTACACGGATCAGTCGTCCTGGTCCCTTTGCAGAAAAACAGCCCCAAAGCAT
AATGTTTCCACCCCCATGCTTCACAGTAGGTATGGTGTTCTTTGGATGTAACTCAGCATT
CTTTCTCCTCCAAACACGACGAGTTGAGTTTTTACCAAAAAGTTCTATT
>NODE_3312_length_461_cov_34.295010
CTATTAAAAACATGGTTTGATTTTGCACTGATCGTGGTTTACAGAACTTAGCTGGCATTG
CTTGGAGAAATAAGTATTACCTTCTGGTAAAGTTCTTGTCTTTTAAATGGCATATGAGGG
ACAGCAGTGAAGCTTAGAGAAACATCGTTTTTCAAAGTGCCACTTTATTACAAAAGTATA
AACTTGACTGACATTTTCATGAATAGTAATCTTGATATAAAACATTACAATCTTTTGCAT
TTTTAGCACTTAATTACACGCTTTGAGTACAGGACCCTGTAGTCTGATTAGCAAACACAC
AACATTAGCTGCCACATAAAACCTAGCTGGGCTTTTCAAAGAACACACCAGAGCTTAAAT
GGCTTGAATAAATAAAACAAAAACACATCAAAAGTCACATTGGAACATTTGCTTTGCAAT
TTTGTCACCAGATAAGTCATTCCAAAAATACAACCAAACATAAATAGTAAAAGAGGTTTC
TTGACACCAATGATATATTTATTATTCTTTCTTGTTTCGTa
>NODE_3313_length_375_cov_60.821335
TTCTCGCACAACTTCCTTATTCGTGTTAACCACATGCAGTTTTCCTTTCCATGTGGAATA
TACAACATTTTGAAAAAGATCTCTTTCGCTCAACCACACACACACACACACACACACAAA
CAAACACAGACTAACACACATCCCTCTTTAAACTGGCTCTCCCCCCTATAGCAATTTTGT
CAGAAGTTGAAAATGTCTTGATTTAGTTGTCTGGCTGTTCCGGACAGTTTCTCCCGCTGT
GCTAATGTGAACAGGACATCCCGCTGGGCACCAAAGAATACCACTTCATGGCAGCCGCAT
AGCTGGCAGCTTTTATTTATGGAGCTACCGAAATGAATGGGTATTAGTGTCCAAACATTT
CACCATGCTCCTGCAGCCGCACACAAAAGCTACTGATTTTCAGCAAGACTGGACCAAAAG
AGAAGAAAAAAAAAA
>NODE_3317_length_79_cov_42.506329
GGAGGCAAAAACTCGGGCCTGGGAGGAGTTCGGTGAGGCCATGGAGAAGGACTATCGGCT
CAATCAATCAATCAAAATTTATTTATAAAGCGCTTTTTACAACAGCAGTTGTCACAAAGT
GCTTTACAGAGACACCCGG
>NODE_3323_length_387_cov_53.170544
AATTTAATAGCACAATATAGGTTAAGACATTACATTTTGGATGTTAACATTTTAACTTCA
ATTAGGCCTAAAATTGCGTGTCCATAACATCAAATCGTTTTCAGTACAACGTGCAAGCTT
AAAAATTACACCACACATGCAGGCATAGCGTAGAAAACATTTAAGTGGGATCTTTCAAAA
AGCAATAGCTTTAAGCCAATTCTAATAAAAGTAATAGGTTAAAACTATTATATTCTTAAG
TAGCCTAAGAAAGAAGACACGTTGAAAGGAAGAGGTGTGTGTCAGCTCTGTGGGCCTGCC
GTGCATAGAAAATTGTGTGACAATTGCCGTGGAAAACACTCCTGGTGGAAGGCAATTTCA
AAAATATTTTTTTGCAACAATTAGGGAGTGTGGAGGGGTGAAATGGCGATTTCACATGCA
GATGCGCCGGTGGGGAGGACCTGCTCC
>NODE_3324_length_210_cov_16.380953
GAAACATGATACATGATGTGTACCATATTCCACCTTCATCATTTATATTCGTACTGTCAG
GAGTTCTAAGAACCTTTGTTTTAGAAAAAGTATTACATGTATGATACATATTTGACAACT
TGTTCAGTAGATGGGGTACAGAATTTCAATTTTTACTTGGATAGAAGTGCAATGAAATTG
AGGCGTTTTTATGTTCGATATCTCTCATCCATCTCTGAAAAGCAATGTCTTTTCTGAGGT
CTTTTAAGTGATTATAAATGTTTTTTTTTT
>NODE_3334_length_380_cov_14.784210
AAGGCGGGAGAAGGCAGCGAATTGAGCCTCACCACAAATCCGGGGCGACAGAAACAGGTG
TAGCCGTAGCCAGGCTCGTTCTGGATGCACATTCCCTGGTTGCAGGGTTGGGGAAGGCAC
TCATTAATGTCCAACTCACAGTGAAGGCCTGTCCAACCTGAGAGGGAACAAAGCCCACAG
ACTGAGCACTGCAGTGTGTATGGAGCTGAGTGAGTGTGTGTGTGTGTGTGTGTGTGTGCC
CAGGGCTCACCTACAACTAGTGCCCTCTGAAGTGAATATCAATCAGATTTCTTTCCAACA
CATTGATCCGGGGCATTACTTCTTTTTGGGGGTGCACGCAAATGCACATGCACTCATACA
CACACACACACACACGAAAGAAAAGCTTTCCAGAGAGAATATGGTTTAGGCTCCATATAC
ATTTTAATGAGGATATAGGc
>NODE_3335_length_493_cov_21.008114
CTGATGGACGAAGCAAAGGCCATAACTTTAAGAATGTCTCCTCTGTATCCTGCCTCTTTC
TGCCCTCCACTCTCCTCTCTTTTTTCAGTCTTTCTTTGTCTCTCTCTCTCTCTCCCGTCT
TACCCGTATCTTCTCTGCTGCCTCTCCCCTGTCCAGCCACTCCTCTTCCATATTCATTCT
TCTCCTCTCTCCTCACATCTCCTCTCCTCTCGCTCCACAGACTCAACACCTCACCAGAGG
TTCTGAACAACATGTGTGTGTCAGGAAGTTCCCATGCAATCCTACATATGGCAACATTTA
AGGGCTTCTTTTTTTCCATCAGGCCAAGCTTTAACTTAATTTGCTGTTCCGCCATTGGGA
GAGCATGAGTACAGTAACAGGACAGACCAGAAGTGTACAATTTAAGCTCTAGACAGAGCT
ATAGGCCGAGCAGCAGGGAACAGAGAAGACACTCATATTCTGAAGAATTCTAGAGATTCT
GATGTTAAACTAACATCAGAATGAAAGCCTTGGATGAAAGCCTTGGAGCATAGACTGTGG
TTATTTTGCAAGa
>NODE_3336_length_249_cov_79.273094
CAATCCAAGCCCCCCCCCCCACACACGCACACTCACCACTATACTCCCCTCTTTTCCTAG
TCTCGGTCTCGGCACAGCCACGGCTATTTCTGTTCCACAGACTGATAGCTCCAACTGAAG
ATCATTGATTTTACGGGAAGCCCTGTTTACAGCCTGAGTGCCATCGACCTGAGGTGACTT
TTTACCTCCTGAAGTAAGAGCAGCACTGGAGCATCCTTGTGTCTACATTATACAGTCAGT
CACAAGAAGCAGGAGGAGAATAAGAGTTGGGGGAAATCTACATTACAGAGAGGAGTGAAG
TTTGAGGTa
>NODE_3337_length_61_cov_6.213115
TAGAAAATGGAAGAAGTTCAAGATGACGGTCAATCTCCCTCGGTCTGAGGCTCCATGCAA
AATCTCACCTCATGGGGCATCAATGATCATGAGGAAGGTGAGGGATCAGCCCAGAActac
a
>NODE_3343_length_256_cov_14.035156
TATTAATGGGGTTGGGACCATCAGTTGTGTTGTGCAGAAGTCAGGTTGATACACAGCCGA
CAGCCCTATTGGACAACTGTTAGAATTCATATTATGGCAAGAACCAATCAGCTAAGTAAA
GAGAAACGAGTGGCCATCATTACTTTAACAAATGAAGGTCAGTCAGTCCGGAAAATTGCA
AAAACCTTGAATGTGTCCCCAAGTGCAGTCGCAAAAACCATCAAGCGCTACAACGAAACT
GGCTCACATGAGGACCGCCCCAGGAAAGGAAGACCAAGAGTCACCTCTGCTGCTGAGGAT
AAGTTCATCCGAGTCA
>NODE_3349_length_93_cov_20.580645
TTGAGTTTAGATCCTCGATTTGATCGTTTACAGATTTATTTACTCTGTCGTTAATGAGCG
AACTTGTAAGTATATCAAGGAATTTATTTGTAGTCCGAGAATTTATAGTACGGCTTTTGA
AACTCATTGTTTGGGGGGCAAGTGGATTTCTTG
>NODE_3350_length_233_cov_10.317596
CTGATCCTGAGCACCTGCACCAGTCTACACACCTGGGGGGCTGATTGCCACTCTCCCTAT
AAATAGGAGAGTTCTGCTTTCAGTCCCTGCCGGATTATTGTACAGCCACGTAATTATTAC
AGTGTTCTCTACCTAATTAAGCAAGCTATCCTATTTCCCGAGTATCCTGTTTTTGTTATC
TTCTGCTCACCGTGTTTTTTCCCCCGTTCGTTTCCAGCCCCTTGTTCCGAGACCCGTCCT
GTACCTCCCTCCCAACCACCTTTCTGCCTTCCCGTTATCGACCTTCGCCTGGa
>NODE_3351_length_283_cov_8.607774
CCCAGTAACTATCGGGATCCCGTGGCCAGAAGACAGCTGTACTACCGTAGAAGGGAGTAA
AGAAGCAACTTCTGGAGAATAACACGTAAGCCTGTCCTTCGTTGAGATGATACCATGCAA
CAAGACCTCTGGGAATCCTTGTTCTCAGCTACACTTGATGTGCCGTAAGTCAACTCGAAA
TCTTAACTCTATAAGCAATCCGTGATAATAAAACAACGCCTCCGGCAAATGTCACGGAAG
GTTGTCCTTCGTTCAGAAGATACAAGTTGAAGGAAAAGCCAATTGGCCAGTACGGGTATC
GAACCCGCGACCTTCGCGTTATTAGCACGACGCTCTAACCAAC
>NODE_3354_length_622_cov_20.869776
AATTAATAAAGAAACTACGGACTTGGGTTTTCCATATTGGATCAAACAACTTCCCTGTCT
GCATAAGAGGAACGTTTACAATTTCAGAGCCACAATGGAGACAGTTTCACCGTCCCACTG
CGCTCCGTAGAGAGTATGTACGGCTCAATGATTGGGGCAAAACCACGCTGACCGATTTAT
GTTCCAACCTACACCGCTCAAGAGAGGGCTCTCTGTTCCTATCGTAAGTGAAAAGGCGTG
CCTGTCCAAAATATTCAACGTATAGTTAAAAAATGGGAGGGCACACTTGAACTCGTTGAG
GTCCTCTATGAAGGTAGGCTGCAGCGTGTGTTTATTGATGAGATGAAAGAAGATGGAAGT
GGGAAATGAAACAAAGTAAGGGAAAATATTAAAAAACTCGAAGCCTTGCCGGGGAAAAAC
CGGGGAAGCTGTGAAACGCTGTCGCCACTGGAGAACAAGCTTAGGACAGCAGGTAAGAAA
TAGGAAAAGTGAGGGAAGTGGCGGGTGTTATTACTACCTATGTTAGGATATTTATTTATA
AGAATGCAAAATTACAGGTATCCCAAATATATGAGATATACTAAACTTAATACTAAGTAA
AGCTTAGAACATAGGTGTAGGCTACAGAACATTTTACCCTGAGTTCCATTGGCTACATTT
CTGGATTTCCCACCCAAATGTa
>NODE_3355_length_1500_cov_13.765333
CAACACACAGAGTCACGCTGAGGGAGGGAGGGAGGGAGGGACGACTCCTGTAGGAGCACC
AGTAGTGGTAGTCACCAGTATACCTAGCCACTTGCCAACACAAACGCACAACACCACAGC
CTCGGCTATTGCCAGCTCACACAAGATCACGCATGTGTTTCACGCCCCCCAAAATAGCTC
CTCTTTAAAACACCCCGGACCACATCAGGGGATCCCAAACGCTTTTATTCCCTTGCCCGG
GAACTCGGCTCACTACACATCAAGCGCCACTTGCATTCGGATGCACTTTTAGCCCATTTA
GGAGATGAATAGCACGGGGAAACGAGTGCGCACCGCTCCCGGTGACCGTCGAACGGTGAC
GTTTTCAACGAGTTGCAACCAAACGCACGGGGCTGTGGCGGCCCACATGACTTTATTCTC
AACCCGGACAAGTCCGCTCGCTGACCAGAGCCCTTTTGGACGTGCACACTGCTCCGTGCG
CGACTTTTACGCGGATATTCGCCAGGAGAAAACACAAGTGGAAGAGCATTTGGGCAGCCT
TGAGACGCAGAGCTGGATGGCTTGAGTCTACACGGTTCTCATCTCGCGTTTAAGGCCAGC
CCCCTGCACGGAGTTGAGCTTCAATAGCACAGATCAGTGGCAGCAGCGAACTACTCCTCA
CTAGACCGCGTACGTACGTGTGTGTGTGTGCGCGCCTATCCGGAACGAAGCAACGAACGA
CAGCAGCAGACATGGCAGAAGTCGCCCCAGCACCAGCCGCCGCCGCGCCTGCCAAGGCAC
CCAAGAAGAAGGCAGCAGCCAAGCCCAAGAAAGCGGGACCCAGCGTAGGCGAGCTCATCG
TCAAGGCTGTGTCCGCTTCCAAGGAGAGGAGCGGCGTGTCCCTGGCCGCGCTCAAGAAGT
CTCTGGCGGCAGGCGGCTACGACGTGGAGAAGAACAACTCCCGCGTCAAGTTGGCCGTCA
AGAGCCTCGTCACAAAGGGGACCCTGGTCCAGACCAAGGGCACCGGTGCCTCCGGCTCCT
TTAAGCTCAACAAGAAAGCAACGGAGACCAAGAAGCCCGCCAAGAAAGCCGCAGTCCCTA
AAGCCAAGAAGGTGGCAGCCAAGAAGCCCGCTGCAGCTAAGAAGCCCAAGAAGGCAGCAG
CCAAGAAGCCCGCAGCCGCAGCTAAGAAGTCCCCGAAGAAGGCCAAGAAGCCGGCTACTC
CCAAGAAGGCAGCCAAGAGTCCCAAAAAGGTGAAGAAGCCCGCGGCAGCGGCCAAGAAGG
CAGCCAAGAGCCCCAAGAAGGCTACAAAGGCAGCGAAGCCCAAAGCTGCCAAGCCCAAGG
CAGCCAAGCCCAAGAAGGCAGCCCCCAAGAAGAAGTAAACAACTTCGAGTGTGCTGCTTC
ACCCGACCGACCGACACATGATGTTGGACCACAAAAGGCTCTTTTAAGAGCCACCCAACT
CTTTCCACAAAAGTGTCGATTTCCATGTCTACTCTTTAGCTGCCTAAAAGCAGGTCCATG
AATGCACACACTCGGGGAAGTGACACTGTGTGTGTGTGTGTGTGTGTGTGTGTGTGTGTG
>NODE_3356_length_238_cov_47.651260
ACACCAACCAACGAGCACACACACACACACACACACACACGCCCTGTGTAACCCCAACAC
ATTCCCTGGGGGATGTGGCCTGGCCTCGTTAGTGCTAGCAGGGGGCCGTGCTTGTTAAAG
TACCTCCAGCTCTTTGCATGTTATTCTGTTTTATTTGCTGTTCTGCTCCACATCGATGAA
AGTCCCACATCTGCAGTGGCGCCCTGCTCCCTTCCCAGTGAACTACAGTTCTCCAGGGTT
CCCTGAGCCCCTGGCACCCTATTCCCTGAGCCCCTGGCACCCTATTCCCTGAGCCCCT
>NODE_3361_length_445_cov_32.276405
CACTGGTATGGACGAGAGAAAGTCGACCACAAACCAGCTCTTCAGGTAGTTCATTTTTAT
GACCTTGGGGTCCAGAATGATCTCTGAGCTTTCCTCGTTGACGATCCCGGTGCGAAAGTT
CATGACCAGATCCACGAGGAAGATGGTGTCAGACGCCACGTTGAATATTAACCAGGTGGT
GGTGGTCTGCTCAGAGAAGAAGGTTATTCCTACAGGAATGATGATCAGGTTGCCCATCAT
CATGACGAGCATTACCAAGTCCCAGTAGAACCTAGAACCGAAAGAAAAGGGTTAATAGAA
AGATAATATGGCTTTGTATGCAAAGAAAACATGTTAAAAATTTGATAGCTTCTGAGAACT
GACACTGTGAAACAAATATGGCTTTACATTTTATGTGGATGGGTAATTATTTGGAATTAT
TATAACCTTATTTTACCACATAAGTATACTGACATCATTTAGCAGCAGACTGTGAGCAAT
Tagggtttactacattgctctaagg
>NODE_3362_length_748_cov_44.009357
ATGAGAGCATAAACACATTTTGTGGGTCCTTACGAAACTGAAGCCAAACTGAAACTGAAG
CCAAACTCGTATAGAAGAGGAAAGGGTGTCATACGACCTACCTACCAGGAAAAAAAAGTT
GAGTCCCTAGTAGGAGCCGGAAATGTGTGAAGGGAACAGGACTCTAGCAGCTCTCTCTCT
TTACCTGGGAGGCCATTTTGGCTCTATCATGTCTACCAAGGGTTCCCTGTGAGTGGACCG
ACGAACCCAATTTCTTCCTGAGGCAAACCTGGAGCATCTTGGGATAGGTGGGGGAGAAAG
ATTGGTAAAAACCCATTTCTGAAGTGGATTTGTGACCTTGTAATCCTGATTAATTTTGAC
CCGTTGTGCTCATTTTAAACAGCGCATTACAGTAAGCGTGAACACAGCGAGCTCTGGGCG
AAACCAGGAGCTTAGCGGCTTTGGGAGGCTTAGCAGCAGATGGCATTTTAAGCCGGACTT
AATAAATTGTTTCCATTAAACTTACCGGCCCACACATACTGGATTAGGAGAGTGGAACAA
AGGAAGTAGGAGAGTGAGCAGAAGAGGGGGGAAAACACAACAACCACCACCACACACAAC
TGACTTTCCATTTAACTTTGACTGGGACCATAGTTAACGTCATGAGTCCCAAGGACCCCA
ACAGAAATGTGCGTTTTATCACTAATTCAGTTTATCTGCTTGCTCTGCTCTCACATTAAC
CTCGGCGCATAGCTACAAGTAGAGCACAAAATTATTTAACTTCAAAAGTCGCATTCATAA
GTGAGTATTATTGACTTGAAGTCCATTa
>NODE_3371_length_393_cov_40.119595
TTCAAACCTTTTTAACAAATAAAAAACTGAAAAATTGGGCGTGCAAAATTATTCAGCCCC
CTTAAGTTAATACTTTGTAGCGCCACCTTTTGCTGCGATTACAGCTGTAAGTCGCTTGGG
GTATGTCTCTATCAGTTTTGCACATCGAGAGACTGAAATCTTTGCCCATTCCTCCTTGCA
AAACAGCTCGAGCTCAGTGAGGTTGGATGGAGAGCGTTTGTGAACAGCAGTTTTCAGTTC
TTTCCACAGATTCTCGATTGGATTCAGGTCTGGACTTTGACTTGGCCATTCTAACACCTG
GATATGTTTATTTGTGAACCATTCCATTGTAGATTTTGCTTTATGTTTTGGATCATTGTC
TTGTTGGAAGACAAATCTCCGTCCCAGTCTCAGGTCTTTTGCAGACTCCATCAGGTTTTC
TTCCAGAATGGTCCTGTATTTGGCTCCATCCAT
>NODE_3387_length_238_cov_18.819328
CCCAATTGACAAAGGCTCATGTGCCAGATGAGTGCCCTCCTCTTTACCTCGCACTGACGA
AGCCACTCTACTCTCTTCCTTTCTCATGATCCCATCCCATCTATGCCCTCCTCCCGACCT
CACTTCACCTTCCTGCAGCCTCGGCTCTTGTCCTGCCTCTCCTCTCTCCTAAAATCTTTT
CTTCTCTTGTTCTCTTCTCTGTCCTCTCACAACCTTTCCCCACTGCCTCACCACCCCCAG
TCAGACCATGTTATCAACATTAGTGCTAGGCTAGCATTGCCGTTCTGccgtgctttcc
>NODE_3390_length_61_cov_40.967213
AAAAACCTTACAATAACCTGGTTGCATAAGTGTGCACACCCTCTTATAACTGGGGATGTG
GCTGTGTTCAGAATTAACCAATCACATTCAAACTCATGTTAAATAGAAGTCATTACACAC
C
>NODE_3391_length_210_cov_77.223808
GAATATCATCAAAAAGTTGATTTATTTCAGTAATTCCATTCAAAAAGTGAAACTTGTATA
ATGTATACATTCATTCCACACAGACTGATATATTTCAAGTGTTTATTTCTTTTAATTTTG
ATGATTATAACTGACAACTAATGAAAACCCCAAATTCAGTATCTCAGAAAATTTGAATAT
TGTGAAAAGGTTCAATATTGAAGACACCTGGTGCCACACTCTAATCAGCTAATTAACCCA
AAACACCTGCAAAGGCCTTTAAATGGTCTC
>NODE_3394_length_68_cov_81.250000
CAGTCCATGATGCTGAAAGAACCACAGCTTCCCAAACAACAAAAACAGTCCCTGCTAAGA
CATCATCAGTTGGGGCTACAACAACAGCCACCCATACATCAGGCCGTGATGCTGAAGGAA
CCACAGCT
>NODE_3395_length_61_cov_18.950819
GTTGGGGCTACAACAACAGCCACCCATACATCAGGCCGTGATGCTGAAGGAACCACAGCT
ACCCACACAACAAAATTATTTTCTGTCAAGTCATCACCTGTTGGGGCTACAACGACAGCT
A
>NODE_3406_length_402_cov_27.922886
TTTCTTTTTTTTCTCGGTCGATCTGAATTCTTCATTTAGCCTATGGCAGGGTCTCCTCAC
TCCTTGCTACCTTTTCTGGGACAGAGAGCCACAGCCAACCAAAGGCAAGCTAACAAAGCG
AGAGAGAAAAGCACACCACATATAACGACCTCTTCCAACCACCACAGTGTTTGGCTACAC
ATTTGATCATACCTAAAGTTGGCATCTCTGTTCCAGTGGCAGCTGGCCGGGGGAGGAGGC
CCTTCCTGTTCACTGAGGCAGACAGGTTATCCCTTGGCCCAGCAGGGCACCTAAGTACGA
TTCTTCTCTCTCAATTCTCCCCAGACACACCATCCTGAGAAGCCACTTTTTCCTACCACA
GGAAGCCCAAGAGAACTCTATAGGTAGCAGTGTGACAGGCAAACTGAACCCTGGCCTTTT
ATATCCTGCCAGGTTTGAGAAGTTGGACATCACCCCAAAAAG
>NODE_3412_length_132_cov_5.022727
CAAAATAAATGCAACCAGAAGTCAGGGGAGAGCCTTTATTCAGCATGAGGTTTACGATGA
TAACCTTCCATAGTTCTTTCATTGTTCTCTCCAAATGCTTACAACGTAAACACAGTCATT
TATACCAGGACACATAGGAGGTGGTCAGTGTTCATAGCCAACCATTACACAGACTATTAT
AAGAAATAGTTT
>NODE_3413_length_423_cov_26.361702
GTAGCTTTTCTGGTATGCATGTGCAGGCTGTCAGAAAACCAATAGAATGAACTAAACCAG
CCAACGTATATATTTCTCAAATTAAGTATGGGCCTATTAAAACGTAATATAATAAATGAG
AGCGAAGCTTAAAGGGAAAAGGGGTAGTGCCGCCTCTTGCGGCGTGGGTGGGGCTGACAA
TAATAGACTACATTATGCAGTTCATTTAGTTAACAAGTGAAATAATGGGGAAGCGTGCAG
TGTGAATGCCAAGAGAAAAGGCACAAAACCCTATTGAGAGCTCTTAGACGCTCACGGCGT
AACCGTCACATGGCCTAACCCGGACTACAACTATTTAAAGAGCAACAGTGTCCTTTCAGC
ACCACTCCGCTGTCCATCCGCGAAGCAAGCAGTTCAGGACAAGACCAGCACGCCGACTGA
AAAAGTTTACCAAGTAGCCTACTAAGCAGCAAGTTTGCAAAGATGCCGAGGTCTTTTCTT
GTg
>NODE_3414_length_91_cov_5.593407
TTCCTGTAGTTCTTGACCAGGTTTGCAAAAACTGCAGCAGGGATTTTGGCCCACTCCTCC
TTACAGACCTTCTCTAGATCCTTCAGGTTTTGGGGCTGTCGCTGGGCAATACGGACTTTC
AGCTCCCTCCAAATATTTTCTATTGGGTTCA
>NODE_3415_length_559_cov_21.847942
GATTATGTCATTCAGAGGAAGAAACTATGCCACCACACAAAATGTCCAATCATCTACTTT
GTATCATGACAACATCATGTGATGCTGATTTGGCCATTTCAGGCTTAAGAATGTGATTCA
ACATGATAGCACAAAAGATATCCAAATATAGTGGAATTAGGTGCTTTCAGTCACTTCTAC
ATATAATCACCCACTGAAGGACAAACCTAACTCTGTTTCATTTGTTTTGGAGAATAGAAT
TACCTCAGAAAAATAATACAGGGTGCTAAGCACAAAACTCTAAGTTGAAAGAGTCAGGCC
AGCAGAGGGTTAAGAACCCAGCAAACAATAACATTTCAGGAACAGATGTCCTTGAGGCGG
TTTGAAGGACGAGGCAATTGCTAATCTTGTATTCTCAGCATGATCAAATCACCAGGCAAC
AGATATAAATAAAAGGAAAGGAAATGAGGAATTCGCATTCAAGGTTGTCAGGAGCGAAAT
GAAGATTCATGGTGAAGAGGACCTGGTGAAGGAGGCCAAAATTAACTGCAAATAAAGGGA
CACCTAGCCTCCCAAAGTCCAACCGTGTGGACGAGCTTTGGTGAAAAACACACTTAGGGA
GGGAGATGGGGGGGGggtg
>NODE_3428_length_158_cov_5.379747
CAATAAAACTGGCGTTCTTCAGACTACTTCAGTATCTTCAGCGTCAAAGTTTCTGGGTTC
AATTATAAGCTCAAAATGTATTTCTTCTGAAACACATCAGTCTTCTTGTTCTGAGAAATG
AAGGCTATTCCATGCAAGAAATTGCCAAGATACTGAAAATCTCATAAAACTTTGTGTATT
TCTCCCTTCACAGAACAGCACAAACTGGCTCTAACCAt
>NODE_3432_length_237_cov_32.303799
ATGTATAATATGTATAATATGTGTGACGTATAAGCAGCGTGTGTCCATAATGTGAAATGT
GTGTGTTACTGTGAGACATTTTTCCCCCTAAAAGTGGATGCTTTCTAACCCTGTGGACCT
GTTGCGATCTAGGTGCAATGGCTACTAAAGTGCGACGACATGACTCACGGGTCCATCCTT
ACCAAAGGATAGTGACCACAGACAGAGGTTAGTTTAGTCTCCCTGAGATACTTTACATTA
CCTGTTGACTGCATTGCCTTTTATTATATGCCTTAGGTTTGGGAGTTCTCAGTGTCa
>NODE_3439_length_496_cov_43.322582
GTTTGATAAATAAATAAATGAATAATGCAGTTGCCACCTCCCTGTGTAGCAATAAAACTA
ACAGAGACCCAGGAACCCAATTATAGTTCTTATACAAAGTAAATACTCAAAGGGAGATGG
AAAATTTATCTAACGGGTTTTAATGTGAATAACAATAGAAGGAGGAGGTAGAAGGTTAAA
AAAATGCAAAAACATTGTCACTTAAAAGGTGCAGTACAATTGAGAGCATGCAAGTGACTT
AGAGATGAAATTAAGTTTTAGTTAACAAAATAAAAAGTGAAAGAAACATAACTATTGTAT
TACCAGTTTGTGCCATAAATTTAGCAGATTCAGCTTGCTCCTGTAGGGCCTTTGTGTCAA
GAACTGATCTTGGCCGCTGACTTTTTACAGTATTCTCTCCGATCATTCCATATTCTAGGG
ACAGAATAGAGGTTCAATGAAAGCTAGGTTTTGACAGTAGAATCTTCTGAGAGACAAAAA
AGCTTATTACAAACTGTTTTTCAAAGATATATGTGTTGTAGAAAACTGCAATACTGTATA
CATTGCTAGAAACAAa
>NODE_3442_length_126_cov_11.619047
GGTTTTGTATTGAATCACAGCAAATATATACACCAATCAGCCCTTGTGTTGGTGGTGAAA
TTTGAAATTTAACAGAAAAGTATTGTGTGTAGTAATGTTTTATGTTGGGATAGGTTCAAC
ATGCATTTTTAGCAGGTTTGTTCATGATCTGGATCTTTTCCCATAACTTCACCTTAATGT
TACCTT
>NODE_3443_length_622_cov_30.466238
AGCACGTTTGGAAAGATTTCTCCCAATGTGTACCTCTGCCTTGTGAGCTGTGACACATAC
CAACAGTTGACCCAACTTAGAAGCACTTTTTCCATTTCAAAACAGGTAAGTATGCTTAGG
TAAGGATCTCGTGCAGTCGTTATTACATGTAAAGAGACAATAAAGAACAAGTAGGTAAAA
TCACCTCAAAGCTACAAAGTTAACACTACCCCACAGAGTAGCATTCATAAGCATTGATCT
CAACTCATGGTTTCAAACACCTGAATGTGTTTTAAACTGAGTTGCAATGACTTTTGAATT
ATCCAATAATTTGTTGTAGAATAAGTCACTTCAAACTACCCCAACAAGTAGCACTTACTG
CATTATATAGACAAGTCAATACTCGTGTTAGGGTACCAATTGTGACATGTTTAGTAGAGG
CAAACCCCAAAGAGCAACATGTTGCTGGAGCTAAATCCATGTTTCTATTACAAGAAAAGT
AAAAAACAGAGAAACACAGCATGGGAGCAGCTAATGTGTTTTAGCTTTAGGTAATCTACA
GCACATCCTTGTGGCAATGCACAGTAATACTACCCCAAAGAGAAGCACTTACTCTTCCAA
CCTAAAATGAATGCTTCTATTTAAGGTAACATTAAGGTGAAGTTATGGGAAAAGATCCAG
ATCATGAACAAACCTGCTAAAA
>NODE_3444_length_61_cov_7.688525
GCCAGTCTCCAGACCTGAACCCAATAGAAAATCTTTGGAGGGAGCTGAAAGTCCGTATTG
GCCAGCGACAGCCCCGAAACCTGAAGGATCTGGAGAAGGTCTGTATGGAGGAGTGGGCCA
A
>NODE_3449_length_165_cov_3.496970
GCCAGGCCAAGTCCGGTATGGGGAAGACTGCTGTGTTTGTGCTAGCCACTCTGCAGCAGA
TTGAGCCTGTGGATGGTCAGGTGAGTGATTTGGAAGGAAATGTACCTGTACAGTAAAACA
GCCTGTGGATTTGGCCATTAAATGGCTCAAAGGTCTAAAGAAAAATGCATCGGTGACTTG
CCTCCCCTGTATTGGGATATATGCTTCCTATTGGCTTGTCTAAAc
>NODE_3450_length_1286_cov_13.596423
TTGAAAGGAGGGCAGATTGTGCCTTGATGGTCTGCGTGAGAATGAGTAGTGTTTCAAGTC
AATAATGTGAAATTTCCAAAAATAGCCCAGAAATGGGGTGTGTTCACTTCAAGATAGGTT
CACGCGATTTTGGCGGCCTAGAATGTAAGCACAAAGAGTAAGGATTGAAAGCAAACGCTG
CAAGCAGGGTTCGAACCTGCGCGGGGAAACCCCATTGGATTTCAAGTCCAACGCCTTAAC
CACTCGGCCATCGCAGCACATGCTTGGGCTCTTCTGTTTAGCGAAAATGACTTCTTTGGA
AAACACTTTGAGGCTTAATGGTCTCATTGAAGACACGTTGGAGACGCTTTTGGAAGACAC
TTTGGGCCTTCATTCGGCCATGTGCCAATGGGGCCTTCATTCGGCCACGTGCCAATGGGA
AAGCCCATTGGATTTCAAGTCCAAGAACACAAACATTCAGCCATCGCTGCACATGCCTCC
CCACCTTCTGTTTTGTGGAGAGAAAAAAGTATTGAAGATGCGTTCTTTGAAAAGATGGCA
GAATGTGCCTTGATGGTCTGCGTGAGAATGAATAGTGTTTCAAGTCAATATTGTGAAATT
TCCAAAAAATCGCCCAGAAATGGTTCAAACCCGTGCGGGGAATACCCATCAAGTTCAAAG
CCTTAACTTGTTAGCCACGGCAAGGCTTGTTTTGCGACCTTCTGTTTCGGGGAAACCACT
TTTTTTGAAGACGGTTTGGGGATTGATGGTCGTTTTGAAGACGCTTTGGGCCTTCATGGT
CTGTGAGACAATGAATAATATTTCAAGTCAATTTTGAGATATATTCCGAAAATGGCCAGC
AATTTCATCAACACACATTCATGTGATTTGGACTTGAGCACAAAGAGGCGCATTAAGAAT
CAACGCTGTGAGCAGGGTTCGAACCTGCGCGGGGAAACCCCATTGGATTTCGAGTCCAAC
GCCTTAACCACTCGGCCATCGCAGCACACCGACCACCCCCACAGTATGGTGAAAAGTATT
TTTTTGAAAGATTCTTAGTTTGAAAGAGAGGAGAGGTACTGGTGAGATGGTCTGTGAAAG
TATCAAAAAGATTTCATGTCAATTTAGGAGAAGGACAAGAAACAATCCCACAATGGTCTG
TGAGCACATAGAAACACCCTCACGTTGAAACCCGCGTGGGAAAGCCCATTGGATTTCAAG
TCCAACAACACAAACATTCGGCCATTGCAGCACGTGCCTCTGCACCTCCTGTTTTGTGAA
AATTACTTTTATTGAAGAGACGTTGTTTGAAAGGAGGGCAGATTGTGCCTTGATGGTCTG
CGTGAGAATGAGTAGTGTTTCAAGTC
>NODE_3451_length_122_cov_4.696721
CACAAAATCTCATTGTATGATTTTTAAGTAATTAATTTGCTTTTTATTTTTTTATTGCAT
GACATAAGTATTTGATACATCAGAAAAAATACAGAGATCATACATTTTTCTGTAGTTCTT
GACCAGGTTTACACACTGCAGCAGGGATTTTGGCCCACTCCAGATCCTTCAGGTTTCGGG
Cc
>NODE_3452_length_149_cov_3.664429
TGTATTGTTGGAGGGTGGATAGTGGGTATGAATGTATTGTTGGAGGGTGGATAGTGGGTA
GCAGTGGTACGAAGTCCGGGAGGCAAGAATGGTCAGAAGGTCAGGCAGGATTCGGTCAAC
AGAGCGGGGAGTCAGTCCAGGCGAAGGTCGATAACGGGAAGGCAGGAAGGTGGTTGGGAG
GGAGGTACAGGACGGGTCTCGGAACAAGg
>NODE_3453_length_61_cov_5.950819
TTGCGTGCGCTGCAGGATTTTAATCCATGACGGCGTAGTGTGTTACTAATGGTTTTCTTT
TAGACTGTGGTCCCAGCTCTCTTCAGGTCATTGACCAGGTCCTGCCGTGTAGTTCTGGGC
T
>NODE_3454_length_334_cov_17.673653
TGAATAGTCATACTTACATGGGACATTAGCCGGAAGGTGGCTGGTTCGAGCCCTATTTCC
CCCCCGTCTGACCCCCTCCCCCCGTCTTGTGCCAGGTGAGGATGCGTCCCTCCCCCTCAC
CAGCGGGGGCAGCTACCAGGTGCTGGTCAACAACGTTTTCTACTTCGCTCAGCGGGTGGT
AGACAAGCTTTGGCAGGGCATGTTCAACAAGGAGTCCAAGATGGTGGTGGAGTTCATAGT
TCAACTCATAGGACAGGTGAGGACAGCACCGATCAGTGTTCCCCAAAAATATCCTGGAGC
CCCTCCCCCAGGTGTCCAAATGTCTCCTGAAGTACCCCCCCCCAGTCTAATAATTGTCAT
ATTGGACAAGTTACAGCTTCAAATTATTTTGAGg
>NODE_3455_length_145_cov_88.599998
CACCACTGTCAAAATCTCCATGGAAAATTGTATCTTATGCGGAATTTTCCCCAATCATTC
AGCCATATTTACACAACTGCAAGGAAACAGGCTGCAAAAGTCTACCGCGCACAACTAAAA
TGGGATTTTGCACTCATACAATAGGTATCAGCTGTATCTGGTAGTGTGGCCGAGCGGTCT
AAGGCGCTGGATTTAGGCTCCAGTC
>NODE_3456_length_61_cov_20.491804
TATCAGCTGTATCTGGTAGTGTGGCCGAGCGGTCTAAGGCGCTGGATTTAGGCTCCAGTC
CCCACGGAGGCGTGGGTTCAAATCCCACCACTGCCAAAATCGCATCCTTTGTGGAATTTT
C
>NODE_3457_length_61_cov_20.606558
ATGTACAGCACTCAATACTTAGTTGGGGCTCCTTTTGCCTGAATTACTGCAGCAATGCGG
TGTGGCATGGAGTCGATCAGTCTGTGGCACTGCTCAGGTGTTATGAGAGCCCAGGTTGCT
C
>NODE_3466_length_262_cov_12.370229
GTTTCAATTCACTTGCTATGGGGACGCGCTAGCGTTCCAGCTCAGCCAGCGTTCTTTTGC
CGTTTTTGAGGCTAGGGTGAATTTTTATGCGTTCTATTGTCCTGCCTAATACTACACTAA
AAAGGAACACGTCGCTAACTAGCTTAGCCGATAGCCGGCCGGCACACCACAGTAAACTAC
TTACCCTCGTAGTTGTGCAGATAACTCGATACGTAGAGTTTGAATCCCTTGTTCCGCTTG
CTTGTTGGAGCAGGGGACCAGGCATCAACAATTCGATGGACATCACTAATGCTTATTTTA
GGCAGGTCTTGGAGACATCTAC
>NODE_3472_length_213_cov_30.305164
TCTCTCTCCTTTGCTCGCTCAGCCGCTCTCTCTCCCTCCCTCCACACACACACACACACA
CACACACACCGCTACAGTATATCAGCTAGCGACTACCGGAGAGCCAGAGGGGAGTGCAGA
AATGAATGTGAAGATCCTGACGCTGGTGATTGTGCTCTTGGTGTCTCTGCTGTGTTCCGC
CAGCGCTGGTAAGTGCAACACTCACTCGGGCTTCTGCTTGGATCCTCCCTGTGCTTTCCT
TTTTTCTCACTCTCCCCTCCACCCCCACCCTCa
>NODE_3482_length_61_cov_3.901639
CTTCAGACGGGCCTGGACATGCGCTGGCTTGAGCAGGGGGACCTTGCGTGCGCTGCAGGA
GTTTAATCCATGACGGCGTAGTGTATTACTAATGGTTTTCTTTGAGACTGTGGTCCCAGC
t
>NODE_3491_length_137_cov_3.583942
AACACTATGTACAGGCCAGAATATCTTCTAGCCATAAGCACATGACGAAAGCAACAGGAG
CAGTTATGAAAAGGACTAACCACGTCCATCAAAATGTTTAGGGAGATAAGCTATATTGAA
CAGGTTTAATACTGACAGCTAATCTTTAGCCCATCGGATAAATCCAGATAGCTAGTTTGC
ACAAACTATCTGACCAt
>NODE_3492_length_89_cov_5.247191
CCCCAAAGAATGATGTTTCCACCTCCATGCTTCACGGTTGGGATGGTGTTCTTGGGGTTG
AACTCATCCTTCTTCCTCCAAACACGGCAAGTGGAGTTTAGTCCAAAAAGCTCTATTTTT
GTCTCATCAGACCACATGACCTTCTCCCA
>NODE_3499_length_62_cov_6.258065
CCCTCGGTCTGGGGTTCCATGCAAGATCTCACCTCGTGGGGCATCAATGATCATGAGGAA
CTTGAGGGATCAGCCCAGAACTACACGGCAGGACCTGGTCAATGACCTGAAGAGAGCTGA
Ga
>NODE_3506_length_568_cov_26.080986
ATCAGTATAATGGAAATCTACATAATTGGCTATTTAGACAATTGAAGTTAAGGCTTTTTC
TGCATCACTGTCATAAAAGGTGCATCTTTGTACAATTAAATCAAAGGCTGATTTTGTTTA
CAAAGATTATGTTGAAAAAAATATGTGCTGTATGCGAAGGCTGTAAAGCAATATGGCCTT
TTGAATGTTCCATAAGTCTATTTTGTTGCTCCTCCAGTCGGCTACTCTGACTTTTATATT
ATTTATTTCAAAGCGCCTCGATATTGATTATTTCGCAACAAAAATGACAAATGGCAGCAA
GGAATGACACGGTCAGCAGGTTCTATTAGAGAAATGATAGTATTGCTCATGGTTTGTTAA
AAGGTCCAGTTTAGATACTTTATAGGTTTACATCCATCATCGTCTAATGACCTATATGAT
GAAAAACACGCAGACCGGTGACAACGGCCCTGTGAAGCTAACTTCGCTTTGTAATTGCCC
CCATATTAAATATAGATTTTTGTTTTGATATCTTGTGAGAATTACTTTCTTCAGGTCAAG
ATTGTGATAAAAGACAGATTTAATAGCAAAAGCACAGAGGAGAAAAACATGAAACAATAG
GTTGCCTATATAAAGATGGTGGCTTCAa
>NODE_3508_length_65_cov_4.076923
GGACATGGATTACTGGAACCATGTCCTGTGGTCTGATGAGACCAAGATAAACGTATTTGG
CTCACATGGTGTCAAGCATGTGTGGCGGCAACCAGGTGAGGAGTACAAAGACAAGTGTGT
CTTGc
>NODE_3510_length_588_cov_13.481293
CGTAATTGGCCCGTTCCCACCACGGTTAAGGCGGTGCAGCGATTTATTGGGTTTGCCAAT
TTCTACCGTAGGTTTATACGGGGCTTCGGCAAGGTGGCAGCTCCTATTACTTCCTTGTTG
AAGGGTGGGCCGAGCCGGATCACCTGGACGACCGAGGCAGACGTCGCATTTCGCACCCTT
AAGAGAATGTTCACCTCTGCCCCGGTTCTGGCTCACCCCGATCCGTCACTGCCGTTCATA
GTGGAGGTGGATGCCTCGGAGGGGGGGATAGGTGCTGTATTGTCCCAACTGTCGGGTACC
CCTCCTAAGCGTCGCCCCTGTGCTTTTTACTCGCGAAAGCTCAGTGAGGCAGAGCGCAAC
TATGGCGTCGGTGACAGGGAGCTGTTGGCTGTGTTTAACGCCTTGACTGTTTGGAGACAT
TGGCTCGAGGGAGCGAGACACCCGTTTGTAGTCTGGACCGACCACCGTAACCTGGAGTAC
ATCCGGGCGGCGAGGAGACTGAACCCTCGCCAGGCCAGGTGGGCGTTGTTTTTTGCCCGG
TTCGATTTCACGCTTTCATACGTTCCGGGTACAAAAAACGCCAAGGCAGACGCGCTGTCT
CGGTTGTGCGACGCGGGTGAAAGGCGGGTAGATGATACACCGATTCTG
>NODE_3511_length_144_cov_8.590278
GGGTGACCCGTGGAAGGGGACGTGTGGGCCCAGTAGATGAGACGGTCACGGACATCCAGC
GGGACGTACTGACGATCCGCAGGACACCAAGGTGGCCCAGGATCGCTGTGCAACGCTCGC
TGAATGTCCGCGTCCACGTCCCACACAACCGGCGCCACAATGCATGAGGCGGGCAGAATC
GGTGTATCATCTACCCGCCTTTCa
>NODE_3512_length_122_cov_5.483606
TGGACCATCCAAATGCTCTCTAGCAAACCTCAGATGGGCCTGGACATGTACTGGCTTAAG
AAGGGGGACACATCTGGCACTGCAGGATTTGAGTCCCTGGCTGCGTGTGTTACTGATGGT
AACCTTTGTTACTTTGGTCCCAGCTCTCTGCAGGTCATTCACTAGGTCCCCCCATGTGGT
TC
>NODE_3515_length_778_cov_42.789204
CAGGTCGATCGATGGAAACGTTGTTTTACGAGTGATTGGCAGCCTCCCCAAAGGTTACTG
TTTAAGTTGGTTTAAGGTTACAGATTTCTCTGGGCTGGAGGCGGGCTGGCGTGGATGGAG
CGTGTGTCCGCAGAAGCAAGTGTGGGTGCATGCACGTGCACACGAGGGGGGGAGGTCTGC
GCAGGAAGGAGTGTGTGTTGGCTTAGGCTGCGGAGGGGTGGGCTAGGGGGGGTCGAACTC
AATCTATATCATGCAGGGCCCTGGCCCTTTGGGGATACAGCAGAAGGACAGCACCAATTT
TTTGCCCATCAGCCGTCCAATTTTTCTCCTTTTCATACCTGCTGTAGTAAATGAGAAACA
AATTAAATTTCACCCCACTATCTCCACCGAAACCATTTAAATCCTTTATGGAAACCAAAT
TGTCCCCAGACAAATCGCCCCTGGTTCTGTGGAAATACACTGTGGCGGTGCAACCAAAAT
ACATTTGTGTCACTCTGGATATGGCATTGTCTGTAATGCCATTCATTGGAGAGTCCTGGT
GAAAGAGAGAGGGTGAAAATGGAATAAAGGGGGCACTTTTGGAAGAACAAAAGGCGGAAA
GAAGAGATCCTGGCTGTTCATTCTCTCTCTCTCTGTCTCCCTCTTTCTGTCTCTCCCTCA
CGCCCGCTTCCCCAGCACAGCGTTTTATTAATTTTCGTCCAGAGTTTTTTGCATTCATGA
GGCTGAGATTGAAATGTAAATGAGATTTGGGTGTAGCGTGGAAAGAGTGGAGCCGCCTCA
GCAGTGGCCTCGGCCAAACGGGCCCCGGCGTCACTGGAAGCGTGTCACGGAGACATGg
>NODE_3516_length_324_cov_51.811729
TGGAAATGTCAGCCTTTCATGGTTTTGAGAAGACCTATTTCATATCTATTACAGCAGGCA
TTCTGCTGCCCGATATTTTAGATTTCAGTCCTCCCGCACCGCAAATCCTCTGCCAATCTT
CTCCTTAAGAATCTCTGCCAGTCGCTGACGCATTATTCCCTCTCCTTCCCTCTCTCTCTC
TTTTGATGTGACAGAACAAACCGCGACCTATTAGGATTAAGGCTTTGAAAAGATCTTTGA
AGCCGCTCAAGGTTTCTTTAAACTGGGAACTGACAATATGAGCTGTGTGGCAGCAGGCAC
TGAATGGTGTGATTGGTAGTCCTCCTCAGCGAGCTCTGCTGTCATTTCCCAACCCCCCCC
CCAACCCCCACACAGTGCCTGTCc
>NODE_3518_length_155_cov_4.748387
GCCCTTACAAGTAAAGGTGCTTTGGGTCATTGTCCTGTTGAAAAATAAATGATAGTCCCA
CTAAGCGCAAACCCAATGGGACTGTGTATCGCTGTCGAATGTTGTGGTGGCCATGCTGGT
TGAGTGTGCCTTGAATTCTAATGAAATCACAGACAGTGTCTCCAGAAAAAGCACCCCCAA
CCCATCCCACCTCGTCCTCCATGCTTCACGGTGGg
>NODE_3520_length_722_cov_24.451523
CTCTATTAATTAGTGTTCGTCAAAAAAAGAAATGCTTGACATAAATATATCTATAAGTAT
ACACCAAACAAAAATTACATTATGTATAAAGTGGAAGCAGAATTACATACATTACAGTCT
TTACTCAAACTTCAACCTAAACCAATGATAGATCAGTTTAAATCATTCGGTCATTTGGTT
TTGGAAAATAAATCATCAGAAATGCTTTATCATAGCATTTTTTATTCTTTATGTGAGAGT
CTGAATGTTTGTGTAGTAACCATTGGTAACATCATTTTAGGGGGATTTGGAATATCTAAA
AGAGAGAAGTTTATACATTAGCGCTGTAGTTGCAAAACACTGTTGATATTCAAATGATTA
TTGTGCAAAATCTGGGATAAGCTTCAGTGTGAGAGCCCTTCTAAGTGCCTACAACTCTTG
CTAATTCCCCTCTCCATTGTGGACTTCACAAAAGCCTTAATCCCATTTCACTTCTGCAGA
AAGCTGGGGCTATTTTCCCTCTCATAAACCAACAACACTCCCCCTGGCTGGAGCTGAGAG
GCTCTGAGAAAGGGGCCAGTGTGTGTATACTTCAAGGCTTTTTGTGTTACTTGGCCAGTG
CTCTGCATAAACTTTTAAGTGGTCCCAGTAGGCCTCAAACACCTTTCAGCAGAAAAATAA
GACATCATAGAATGTTCAAAATGAAACCAAACACTCTCTTAACCTATACAATCCAAAAGA
AAATATATGAAGGCGTTTATAACTGAAAGTGAGTttggaatgctaagagtagtattttat
tc
>NODE_3524_length_283_cov_47.901058
GCCAAGCCGCCGCTCCCCCAGTATCTCTGACGGGTGTGTAGGCTTCCTCTTTTCCCCCCC
TGCCTGCACGCGCTGTAATATTTCTTCCCCCTGTTTTTCAGTGTACAATAAATGACTGCT
GTTATGGACCACTGGTGGACTGCATCAAACAGTATCCTTTCCCATAAAATGTTACGCCCG
AAATTGACGAGGAGCTATTGGAGGGGATGAGACGTGTCTGGCTTCGCCTGACATAAAGGT
TCAGCTCCAGAGGTGAAGGGCTTCGTCCTGCGCAGCCGCCATCTCCGTTGGGGGCGGGGG
GGCTGATGTAAATAACGTACCATTGTTCATAGACTGGATCGGg
>NODE_3528_length_88_cov_129.897720
GGCATCATCTTTTATGTTTGGCAAAGAATGCTTCCAGTCTCTTTTCTGAACTCCTGTGGC
AAGAACTACTGGCTCAACGCATTAGGCTTTATAGAGTTGTTTTGGTAAACCTAAGATCAC
GGGTTCAATCCATGTCTCTGTGTGTGTG
>NODE_3531_length_795_cov_48.974842
CGAAATCTTGAAGCATAGGCATTGTACAGATGCAATATTTAAACGTCTCCTGGTAAATGG
AAATAATGCTCAATACTGTACAATGCCTATGCTTCAAGATTTCGAATGAGAAAAAGTAAT
GGGGGATATGGACACGTAGAGTTATTGGGTCTGTTCTGTTGTGTAAGTAAACATGTCGAG
GGGTGGGCTACTTTTTCATGGTTCAGGGGCTCCAACCCTCCCCTCACACAATTAACTTTT
CCAGTGTAATGAGATGATTGATAAGCTGGAAGTGTTTGCTTTAAGGAGATATTAATCATT
CCCTCTGGTAATTTTAATCATGCGTTCCATCATCCCCAGATGCTGAGGATCACCTTCCTG
GCAAACAAAGGGCGGCCACACCACTCGCATAGTCATTTTGTTCTAGTTTAACTTTATTTT
ATGTTGGTTTGTTCCTCCCATCTGTTCGCGCGAAGCCTCACCAGCCCACATTGCATGCTG
ACAAGCTGGGGAAGCAGCATGTGGGAGTGTGCTTATGTGAGTGTGTGTAAACTTTTGAAA
AACAGGCGTCTTTGAAATGTTAAATGTAGTCCTCTAGGTTTGTGACTAACTGGTAGACTG
CCATCAGCCACCCTAACACACACACCACCACAACCACAACAGTCCGAAGATACCACATGG
TGTGGGCAATATGTCAGAGCAAAGCACATTTGGCATTTGAACCAGTCACTATTATTGGAA
GTATAAAGAAGTGCTGCAGGGAGTATGTGTTGTGGATGAGAAACAACTTCAAAACAGTCT
CTCTCCCTTGACTTGTTGAAGAGAGACAAATATATTCCCAAAgcactgattagttcatgt
tcagggcctccattg
>NODE_3533_length_61_cov_19.196722
AGGTCTACAATTTTATCCCTGATGTTCTTACACAGCTCTCTGGTTTTGGCCATTGTGGAG
GGGTTGGAGTCTGTTTGATTGAGTGTGTGGACAGGTGTCTTTTATACAGGTAATGAGTTC
A
>NODE_3534_length_81_cov_15.395061
TTCCACTTTTAATGTGACCTATAATGTGAACAATTCAATTGAAAAACAAACTGAAATCTT
CGAGGGGGAAAAATGAAAAATAAAAACCTTACAATAACCTGGTTGCATAAGTGTGCACAC
CCTCTTATAACTGGGGATGTG
>NODE_3537_length_1107_cov_44.288166
CCTAGAGTCAAACAGCCACCAATTTGGCAGTATATACCGCGGCACATTTCAAAGCATTTT
CTCTGAGATATTTGAAAACGGAGTCGTGCAGTGAACGGCTGCGTGTCCCTTTTAAAACAA
ACCCAGCGCCTGTCAATCATACCACATTCCAACCAATCCCAAAGCGCCCTTTTTTAAAAG
CAGGTTGGCCTGCTGTGCTTTTATATTGCACCATGGCCTGTTTCGAAGCATTTTTACTAC
CACGGTTATTGCCACAAATCAAGAGGGCAAAGTGAACGGTATGGGACTCTCACTAACTTT
AACGAACTTGAGTCTGGTTCCTTCTCCTGCGAAGTTCACGGCCAAGAAATGCACATGCAG
ATGATAAACAGCACAGAAAATGGAATCACGATGTCTAGGTAAATCCTGAGCACAGAATTG
GTTGATTTTGCAAACTCACGGCAAAACTGACAACAAAACATGACAAGCCTGTCGAGGTTT
AGTGGCTGCCCTCTTTCTTGCGTCAACCCCGGGGAGAGCAATACTGAACTCAGCGTGGTG
CTGCCACCTTTGGCAGGGGAGCACATGGGGCACCCTACTGGCAGTTCCTTAAAACTCTGC
CCCTCACACAGTTTGCGAGACTACCCCGAGACGAGGTCCAATGCATATGTTGACCATTCG
GTTCCCCATTTTGCAGACTCCGGATACCCCGGCCACCGGTTAGAACACAGCCCTAGGGGC
ATTATCATTGGAGCCAATCTTACTGGAGCCGGCATGCCACCCGTCACTGATCAACTGGCA
CCAAGAAGTAACCAACATGGCGGGATTGGAAGGTACCGTGACCTGCCTAGCTATAGAGAT
AGCAGAAGCCACGCTTTTTTCACCGCTTATCATGAGCAGGCCCATGGCTCCTCGGACGCG
TCCCGAGATCTCTCTGGTCAAGTTATGTTGGGTCTACCTGGGGACCTCCTCACCCGGACG
CAGCCTTACAGCCAGGGTATCAGCGGCTCCAGGGGAAACAGCCAACAACTTGTTTCTCAG
TTCCTGGGTCTCTACAAACCGCTGAACATGGCAATTCAACGTGGAGGGGGTGACGCTTTC
CTCAGGTGCTCCAAACCGAATCTGAAGCACGAGCTCGTGTGTAAGTGGAGTGACAGCCAA
GAGGGGGCTGGGAAGCAGCCCTGCGCC
>NODE_3538_length_241_cov_18.082987
TACGTCTCTTTGGCAGAGACAGTTATACTGCAAGATTCATAATTTGTCTTTTTCTCACTT
ATCTTTTCAGTGTCTATACAGGTTGTGACATTGACCGGTTAACGCCATCACCGGGTGACT
CGCCTCGCTCTCAGATCGTGCCTGGTGCGAGATACGCCATGGCTGGTTCTTTTCTACAGG
ACCAATTTGTCAGCAGTTATGCCAAATCTCGCTTTCACCCTGGCGTAGGGACCGGTCCTG
GCACGGACCGCAGCGTCCCACTTAGTAACAGCTTGCTATCCCAGCAACAAACCGAAGAGC
c
>NODE_3539_length_781_cov_90.044815
CTGTATAAACAGTTACCACATTACATTTTGACTCACACGTCTATTCAGCCCGACACTTTG
CACACTGAAGTAGCTTGCAAATCCTGGAAAGAAATTGTAAAGGAACATGACGCGAAACCA
AGAGACAATAATACGCCAGACAGACATCAAGCCCAGACACTGTCGGATAGTGTTCGACAC
ATTTGACTTTTGGTTTTGCCATTTCCCTGATGCGGTGTTTTCTGGTGCAGCACAACCATA
ATTCCTTGCAAAATGAATTATTGTAAGTACTTGCAGTCATGACAGCTGTCTATAAGCATC
AGGGACATGTCTATCGGCCAACTTGACCCTTGTTAGAAAACAAAACACAGAAAGAGAATA
GTGTAGCCTGGGACTACCGTGCAGGGTCACTGGAGATTTTCCAGACAAATGCAGCACAGG
GGAGGGGAGGGGGAAAGAATAAAAAGGACAGGCTCAGAATCTCATTTTAACAGACCGCAC
ACAATCTGGGCTCCCACAGAACTATCTCTGCCTGACCGCTTTCTATTTATCCCTTATCAG
TGTTTACCAACCGCTAGTTTTCTTTCATTCACACTGTGAGGCAGTTCTCTTACTATCAGT
CAACAGCTGACACCGTGGAACAGCCTCAAAGGCAAGAGGAAGGGATCAAAACTAAACCAA
AGCTGTTTAAACAATACAACAGAGGAAATAAATTCATAAATCCTAATTCTTCCCAACCCA
CAAGGGTACAAGCAGATCCTTTATAGTTAGGCCAACAAACAAAACCACAGCCAATGAGGT
AACATTACAATCAAGGTAAATGCTAAAATATATTTTGAATAAAAAAAGAGCGGAAAAAAA
a
>NODE_3540_length_88_cov_114.704544
GCCTCTCTATTAATGTGCTTGGACACAGAGCTCTGTGAACAGCCAGCCTCTTTAGCTATG
ACCTTTTGTGTCTTGCCCTCCTTGTGCAAGGTGTCAATGGTCGTCTTTTGGACAGCTGTC
AAGTCAGCAGTCTTCCCCATGATTGTGT
>NODE_3542_length_127_cov_6.157480
GGGGAAAAAACACTTACCTGAATAATTATCTCCCTATACACTGTTTTCCCACTTACAAAG
CATGTAGAAGTCTGTCATTGTTATCATAGGTACTCTTCAACTGTGAGTGACGGAATCTAA
AACAAATATCCAGAAAATCACATTGTATGATTTTTAAGTAATTAATTTGCATTTTATTGC
ATGACAT
>NODE_3546_length_434_cov_33.700462
CATCGACAAACTTTACTTAGTTTTATACAGAACATCAACATTATTTTATTTGGAACATGT
GACTGCAACATTCTCCAAATGATAGCAAACCGTGCAGATGATCCCGGAGAACGAGCCGAG
ACGGATTCAGGCCTGTCGCCTGCGTGGAGCAGCTGAATGCTTCTCGCCACGTCCAGATGG
CTTTTGAACACAGATTTGCATTCATTTTCCTCTAATATCTTCTGAAATAGCGGGGCAGCT
GCATTTGTTGTCAAATAAGCATACGTTTTAGAGATCTCTTTCAGGACAGCATCGTTACCT
ACGTAACAGAGATACATTTTCCCATCTCCAGTCAAGAGAATCAGATCTAAGAGGATTTGT
CTCAATGTATCCTAATTTGAAAATCAGATTTAAATCGCCTTTGTGCGTGTAATTAGGGTT
TAAGTTCTAATAAATTACTTGAAGGCCATTTTACAAAAGCGGTTGGCTAAAGGCCtgtaa
atagacaagttggc
>NODE_3552_length_72_cov_6.680555
TGTACTGGCTTAAGCAGGGGGACACGTCTGGCACTGCAGGATTTGAGTCCCTGGTGGCGT
TGTGTGTTACTTATGGTAGCCTTTGTTACTTTGGTCCCAGCTCTCTGCAGGTCATTCACT
AGGTCCCCCCGt
>NODE_3559_length_135_cov_6.733333
GGTATGGTGTTCTTTGGATGCAACTCAGCATTCTTTCTCCTCCAAACACATGAGTTGAGT
TTTAATTTGGTTTCATCTGACCAAATGACATTCTCCCAATCCTCTTCTGGATCATCCACA
TGCTCTCTAGTAAACCTCAGGCGGGCCTGGACATGTACTGGCTTAAGCAGGGGGACACAT
CTGGCACTGCAGGAt
>NODE_3561_length_509_cov_34.795677
GGTTTGGTCGTCTTACGGAGAGGAGTGCTGTGGCCACTTGATTTCCTATGAAAATTAATC
GGCTATCAAACAATCTCCGTCTCGCAGAGGATGATTATAAAGCACGGCGAGAGAGAAGGG
GAGACTGCCCTTTGTGTAGGTGAAATGTGTCTCGGAGACTGTCATCGTAATATACCTCAG
TGAAATGAAGGTTAATTCTGATGTACAGCCTGCATGGCAGTCATTATCAGCGAATCATGA
AAATAAATTAAGCCACTGAAATAGATACGTCCTCCTCTGGCACGCGGTAGGGATCCTGTG
AAGGATGGACGGCTGAACTTTACAGATTATTATTGGAAAATAGTGCCGGATTCAATTAAC
GCACCTAAAAGACACCTTTATAGAGGGCACCCATAATTTAAATGACAGCATGGTGTAATT
TTGCTTGTTATAAGTCAAATTTGCAGAGTTTCATGTTCTGCATTTTTTTCTCTCTCTCGT
CCTCAAGATTCCCTCCTTTTTATCATCCTTATTCTGAGGGACTCCTGAATAGAGAAAGAC
AAAAGTGTTGCACCCCCCCCCCCATTTTg
>NODE_3563_length_524_cov_32.645039
AAACAGCAAATTCTTCACAAATTTTGAATATTTTTCCCAGATTTTCATTTTTTCTTTGAT
TATTTGTGTTTTGCACAATAACACAATACTCTCACAACAAGATCAAGATCTCATTACAAA
ACTCCCATCAAAATGTTGAATATTTTCCTGTCGTTACTTTCATTGTTGGGTTTCTACACC
CAGAAGTTTGTCATCGTACTTCCTTTCCACTGCCCTCCCAGCACAGGTTAGGGTTACTCA
AACACACAGACACATCACAGCACTTTCTAAGAAAAATATACACTTACAAAATATGTTACA
AATTGGCACACAAAAAATATACAAGATTTTGGCGTGTCAAGAGTCCATTAAGATTCCTTC
TGGTAACAACTCTAGACAGTATCTTCGTATCATTATATAAAGCTCCATATTCTGTCAACA
CAAAGACAACAAAGTAAAATACCGATCAAATGTCTTTAAAGAAAGAATACATCAAACAGA
ACATAATAATAACAATATAATATACATTCATAAAGAGGATCAGGTTCAGCTAGTCTAGTT
TGCATTTCTTttttgtcatctctggaagtaaacaaatcaaaaac
>NODE_3564_length_511_cov_38.180038
CAGAAAGTGTTCATGTGGTTTATTAACAGTAAAAAACAATACTTCAAATCACATGAACTA
GTTAATCAACTATGCATTGGGGAGAGCACACAAACACACACACACACACACCAGTCAATT
CCTCCTTCAACCACAGGGGGCGCTGATGTGATGTGTTTGCAGAGGGCACAAGGACTAGGA
AGCAGAGCTTTGGAGATGAACACAGCTTCTTTTTTTTTCAATATTCCCTGCTCATGAAAT
TTCATTTGGATTGTAAATGTACAGTCATTTACTATCATAAATGTGTAATGGGCCCCTGAA
TCCAAAGACATTGTGCTGGCTAATCAACTCATTTGAAAATGAATATAGATCTATTAAGTG
GGAGCTCAGCATTTCGACATAGTTAGAGAGAGTGGCATGCCGTCAAACATGGGCACTAGT
TTTTGCTCTAATCCACGGCCCCAATTTCATTCTTTAAGATTTTGAATGATGATGAACAAG
ATTAAATGACGGTTAAATACTGATTTGTTTTGTCATTCAGATCTGATCTGTAATAGGCTT
TAAGAATAGAGGAATTAGAtgagagcgtaga
>NODE_3565_length_61_cov_3.918033
CAAAAGAATGATGTTTCCACCTCCATGCTTCACGGTTGGGATGGTGTTCTTGGGGTTGTA
ATCATCCTTCTTCTTCCTCCAAACACGGCGAGTGGAGTTTAGACCAAAAAGCTCTATTTT
t
>NODE_3566_length_144_cov_61.791668
AGCTGTGAATCACGACGTCACACCACCGTTTTTAGAGCATTAAATAACTAACTAAAAACA
AACTTATTTTAAAAACAAACTCTTGAATTTACATTAGCGTGATACAAACTACAGTAAATG
ACAGAAACCAGCTTCGGAAAAAATATATTTGAAGGGTAATTTAATTGTTTAGTTGGTCTC
GCGTCCCATTGAATAACATGGGGA
>NODE_3571_length_61_cov_11.803279
TCTCCACAATGGCCAAGACCAGAGAGCTGTGTAAGGACATCAGGGATAAAATTGTAGACC
CGCACAAGGCTGGGATGGGCTACAGGACAATAGGCAAGCAGCTTGGTGAGAAGGCAACAA
C
>NODE_3580_length_525_cov_19.933332
ATATTAGCTAACCCTGATGAGTGTATATCTGGTCATGAACCGAATTCGTGCCTGGCCAAC
AACAGTTCACAATACAGAGCGACTCTTGAAAAACTCTAACAAATAAAAGCTAATTAAATG
GAGAGTGAGGAAAGGGGTGGAGGGCGTGCGCACACATGCAGACGCACGCACGCAACATGC
AAATGCTTCTTTGCTACTTGCCTTTATGCATCCTAATGTCTAGAGAGTAAAATATCCTTT
TTTGGCATTATGAAATTTGTCATGTTCAGTTGGAGCTGTCATTTCTAGGAGTGTGTGCGT
TAATGTGTGTAATCTGCTTTGCAACACATCAATTATGATGGATATTCCTCCAGCGCCAGG
GTTTTGATAGCAGACTTCATGGTAATCAGTCTTCTCTTGTTAGGCAAGAAACCTGTTTAG
TAAATAATGATCCACTTTGGTGGAGGCTGGCTGCTATTCCATTATGATGCTGGCTGGTGA
GAGAGAGAGAGAGCGCGTGAGTGTTTGCCAAGGAGCAAGGATCAAGCCGAGTCAATCATA
TGCGCTTCAAGTTAGAATTCAATCAAAGCTGCTCTGCGGATGCca
>NODE_3607_length_211_cov_7.601896
TCTGCACCTATCATTACGTAATCTGAGCATCCATTATTCTGGTATAAAACCACAATGCCC
TTCGTCGGACGTCAGTTCATCTGTCTAAGAGCAGAATGACTCAGAGAGAAAAGGATGGAG
CAAGGGAGGGAGAGACGGAGCTGGTGGGAGGGAGAGATATGTAGGGAGAACAAGAGGAGT
AAGGAGGAGATATGTGGAGGGAGGGAGACGGATAAAAGGAGGAGAGGAAGAAGGAGAGAG
AGACAGGGAACAAATGGAGACAAAATGAGTg
>NODE_3609_length_877_cov_33.321552
GGACGCTGATTACAGTGAGTATCAATAAAAAGCCAATGAGACTCTGAGACGTCTCTTCTC
TCAAGAGCTTTCGCTTTCTTTTTTAGCAAAAATATCATGCAGTCTTTAGTTCCGAAATCC
CCCGAAGGGATTTGATGTTTGTTTGTTGGTTTGCTTGTTTCAGGAGGAAAAGGAAATTTA
AAGGCTTGAAATGTTTCTCTCGCAATTATTCTTAAACATTCAAGTCATTCTATTAATACT
TTATACAGGAGAAAAGTCCTTCAGATTTACACACACATGTGTATATATAAATATAATATA
TAGAAATATGCATATACATATGTATCAACTTGTATATGTGTATACATATTTTCCAACTGT
ATCAAAGCCAATTTAATGTGCTCTAAAAATATGGCCCATGATTCCTAGAAGGATGCACAT
CAATTCACATAGTACAACCAGTAGATTAGGTTGAAAAATCCAAACATGATGGGGAAAAGG
ACCCGGGACCACTTGTCAATGGTGCTGACATCTGCCAGGTTGGGAATTTTCAGCTTGAGC
TTGGAGGAGCGCCGCCGTAGTCGACAGTTGGCCCTGCTGCGCATGGCGCTGCGGTCCAGT
GAGTGGTGGCTGAAGCCGTCCCGGGGAGCCATGGGCTTCCTGAACTGGACCCCGGAGCTG
TCGAATGACATCACCGAATTCCGGGAGTCACTGACGCTACTTCCCATGTCTGACGGCATC
ACCTCATTATTCATCTCCAGTGTGGTGAGCAGGATGTTTCCGTACGCATCCACCTTGGAA
GACAAGAGAAGAGAGAGAACGTCAGGAAGAATGTAGAGCACAGTGAAATGACCCTAAACT
GGCCATCTGATACTATATACCACCCAACTAATACTCAACACATGTGAAAAGTATTAGTTG
GTAATATTCTACACCAACCAACTGATACTCTATGCCa
>NODE_3612_length_61_cov_14.737705
CTGAATCCAATTGAACATCTGTGGGGTGATCTGAAGAGGGCTGTGCACAGGAGATGTCCT
TGCAATCTGACAGATTTGGAGCGCTTTTGCAAAGAAGAGTGGGCAAATATTGCCACATCA
A
>NODE_3613_length_557_cov_28.901257
CTCACAGAAATAATAAATCATTACAGGGGAGTAAACCTTAGATGTCTTAGAGAAACAGGC
AGGCTCAAAAACAGCCCAGCAACACTATGCTGCGGATCTCTCCAGTGAGGGGAGGTTATT
ACTGAAAAGGCCTGGCCACTGTGTCTTTAACCGCCAATAAATTCCCATCATTACAGAATC
TGTCAGTTTTCCTGGGCGTCTTCAGTGCCTGGTTTTATCTCACTCTCCCTCCAGTCTGGG
AGCATGTAGATCTGGCCCAGTTAGATTGTCATACTTAACAAACATTAATGATTCATTTCC
TCCACTGAGTCAAATGGGGCTAAATGGATGTCTCGATTCATCTTATCGCGCCACAAATTA
GCATTTCCCATATTCCTCAGCATCAACTGTGCATTCAAATTCCATATTTACTATTCCAAG
CACTGGGCTGGCAGCTGAGAAGGAGAAAAAAAACTGAGAACGGACGAGATGTTCTATTGG
TGAGTATCCTGATTATTTCTGAATGGCACAAAGAGTGGCAACTTGATTTTTTGTTCTTTT
TTTTGTTGTTGCTATATATCTCTAACAGGCTACAATTCAAATGAGCCATTGAATGGGGAA
ATCAAGAGTCCATCTAg
>NODE_3623_length_126_cov_5.730159
TCTTCACAAGGTTTTCACACACTATTGCTGGTATTTTGGCCCATTCCTCCATGCAGATCT
TCTCTAGAGCAGTTATGTTTTGGGGCTTTCGCTGGGCAACACAGACTTTCAACTCCCTCC
AAAGAATTTCTATGGGGTTGAGATCTGGTGACTGGCTAGGCCACTCCAGGACCTTGAAAT
GCTTCT
>NODE_3624_length_532_cov_44.825188
TGTCCAAGCATGCCTATGTGATTCAACAGGCTTGTCTTCCTCAGATGCCCTAATGATTCC
TTCCTGTTTCATTCTAAAGCTGTTTGACACTCCTGAAGCACAATGAAGCAATCCTCACCA
GTTATGCCAAAGCCATAACTTTTGTAAAAGCTTATGTGTATAGTAATGCTATAAGGGCAA
CTCTCAGCCCAGTCCTAGCTGCAATCTCCAAACTCCTAGCTCCTAGCTAGCTTTGCATGG
CCTGTCGTGTTAGCTTAGGTGTGTGTTTGTAAAGAGGGATGTTCTCTTTTTTCCAGCAAA
GATGTCACGGAAATTAAGCTTGCCTACTGAGTTAAAGCCAGACTTGGGTAAGCCTTAACT
TCGTGTTTACAATTTTGTTTTTCCTTAATATTTTTATTCTCTCAAAACTGGGCTTCACTT
TATCCCCAAGTCCAAATGGTTGCCCAATATGAACGTGTCAAGGGAACAAGTTTCATAGTT
AGGTGACTCTTTATGTATAAAAACATACGTAATATCTAAGTTCTTTACAATGTGAGAGTA
ATTATAAGATCTTAAGGTTGGCAAAGAGCCACGTTGATGGCCTTACAActac
>NODE_3625_length_84_cov_3.738095
ATCTCTCTGGTATCCTGTTGGATCTAAGGTATGCCTCCTCTAATCTCTCTGGTATCCTGT
TGGATCTAAGCTATGCCTCCTCTAATCTCTCTGGTATCCTGTTGGATCTAAGGTATGCCT
CCTCTAATCTCTCTGGTATCCTGT
>NODE_3626_length_61_cov_34.803280
ACTGAACCCTGGCCTTTTATATCCTGCCAGGTTTGAGAAGTTGGACATCACCCCAAAAAG
TGCCCAGAAGATTAAGCCTGTTCTGGAGCGCTGGATGGCCGAGGCCGAGGCCCGCCACCG
G
>NODE_3628_length_591_cov_33.230118
CTTTCCTCCTTTTACACTTAGCTGTATTCATGTGTCTGCAACGAGCCAGCCTGAGTAACC
AAACACGCAAATTGCCCCGCTGTCACGCAGGTCCCCTTTAAGTGCGCCTTTTAGCCTCCT
AAAGGACAAATAAAGTCCATTTAATAACTGCACTAAACACTAATAGTCTATGTGTGGTTG
ACATTTGTGTTTGGACTAAAAGCCCCCCTCAGGCCACTGCTGGTACAGAGACAGAGGCAG
GCGGCACCCCTCTGTAGCACTAACAGGTCTGCCACAGCTGAAAGCACAGGACAACAGCTC
TTAAGACACTCTCCTCACACACTGGGCTATTGATCCGTCTAATAGAACACACGACGGCCA
CCGCTCGCCTCTCTGCTTTCAAAACACATTTTTCAACAAAAAAAAAAAGCAGACATGGGC
TGCATCACACAGGGACAGAGGGCGGCTATAGCTTTGTGTATGTTTCTATAAAACCACAAA
AGCCCTATGATTTAAAAATATTATACAATGGCTGGGGGTGTAGCATTAATATAGCTTAGC
ATTTTCCTGATTAACTGTCTTAAATTTTTGGGGTGTTCTGTTGTAATAAATTTGGTAGCT
ATTGTGGGGAATACATGTACAGGATACATGGCTGAGAGAGATGGCATTTGt
>NODE_3629_length_198_cov_6.171717
TAACCGTTTTATTAATTATTATGCACAGAGACTATTATGAGAGACGCGTCAACCGCTTAC
ACAAACATAATCGTCTGAGGAGCCTCTAACTAATGTAGCTCATTCAACTGTATATATCAC
ATAGGAAAAGGGGTGTGGTAAGATGCTGCCATCTGTCTCATGTCAATCAAACACCTTTCC
CTTTGTTCTATCACACAAGTCAAATGCTATCTTCCCCCACCTTATCCTTCCTGCCATAAT
GTTTACTGTAGTGTTTAC
>NODE_3630_length_153_cov_6.784314
CTGACAATCACATATTCAAGTCCACGTCATCTGAGGCTAGTTGAGACAGAAGGAGAATGA
GGAAGAGAGAGGTTGAAATGAGGATGGGGGAGAGAGAGGGAGAAATGAGGAGGTGGGAGA
GAGAAAGAGAAATGAGGAGGGGGGAGAGAAAGGGGGAGAGAGAGGGAGAAATGAGGAGGT
GGGAGAGAGAAAGAAATGAGGAGGGGGGAGAGa
>NODE_3632_length_220_cov_27.945454
TATCATGAAATAATAAGACGAATATTACAAATTGTCATGCAGTTATTAATGTGAATGAAT
GGTACTCCACATCACATCATCATCTTTTATTCCGCTTTTTAAACTGCCAAATGAAACAAT
TTTATTTCTTTCTACCTCCCTGGTGATCGTCTCAATCTCCACGTCAGAGAAGTTTCTCTT
TTTTGCCGTCTTCCGTGTGTCCATGGCGTAAAATGAGGGCGTGGGGGAAGCGGAGACTTG
AATATATAGGGGCGTGTTATTCTAATGACGATCGTTTTCA
>NODE_3633_length_513_cov_36.978558
CCACAACCATCAAAATAAACAATAAATAGCTAATTGAATCTTGTACAAAGGGCTTAGGCC
TAATTCATTTATCTTTTTTAATAATATAACTGAAATAATTAATCAAATTTTCTCTTTACT
ATTTCCTGTCTGGATCACCACAGTCTGATGCAGAATTCCATTTCGGCAGGCAGCATCTGA
ATGTCTTCAATACAAGATTAACAATTGACAGGTTTTTGGGTTGCAGGCTGATTATTGACT
GCGGGGGGAGATTAAAGGAGGGACTACAACATAGCTGACAGTTTGGTTATCTCTTTTGGA
CTAAATGAAAATCATGGCCTGAATCCATCAATGGAGATTAGAAGAAGTGTGAGCACATTA
CTGATGTCTTCTTACTTTTCGAATGGCAAGGGAATCATGTTGATTGACCTCTATTGCAGT
CAGCTGAGGGAAATAAACCCGTAACCTAGCTAACTAAACATCCTAATATCAGAAAGGAGA
GTGAAGCAGTATCTTTTTATTGAACAGAAGTGGCTACATTGTTTCAGAACGAGTGACCAA
TCACGAACATAGGTTACTGTATGTGTgctatta
>NODE_3634_length_186_cov_5.021505
TACCACACGCAATCGGGGAAATATTATAACGTGGAAAATCAGAACCACCACGAAGTCTCC
GCAACATGGCCTCGGCTGCTAATGTCTCCTCTGAGCAGGAAAACAGGGACCCCGATCGGC
CGAGGATAACGCGGAGGAACAGGGGGAACAATCGCACAACAGCGCTGGATTTGGAGTATT
TGCAGCGGCCAAGTTACTGCGATGCCGCGTTCGCTTTGGAGCAAATATCTGAGGTGCTAA
TTCTTt
>NODE_3635_length_435_cov_51.266666
ACATCAAAAGATGCTGTGGCTGGACTCAAAATAAAAAAAAAATGGCTTCCTCTCTGTTGT
CTTAGACAATAATTATGATTCGCCAGTTAAGCCTCGTCTACAGCTGAGGCATTGTAGTTT
AAAGCAGAGGCTTTGGTGCAAAAAATGCATTTATAGCCCTTTGTGTGGCTCCTCATTATG
TGTGGGCCCGATTCATTAAGTAATTGGTTTGCAGTTGTTTACATGAGTATTAAGGCCCTC
TATTCAGGAGCCTTTGAGAGATACATTGTGCAAATGTTGCATGTTATGAATGCAGAATGA
GAGGCGGGGGGCCAGTCCTATTGGCCAAACACTGCACTCAACTGAAAAGCAAGAGAAAGG
CACTGGGTGCTGCTTTGCATAGCAATGACTCTGCCTTAATAAGCTTTACAGATTCAATAC
ATGCAGTCTATACAAGATGCAAAGAGATACTCTTAACACTTTTATTTGTGCTCATTTCAC
TATTATGACATTGGa
>NODE_3636_length_220_cov_26.945454
GCCCTGCGTCACGAGGCCCACACCACCAAACAATACCTGGTGACTGACCGATTCCCCCCC
CTCAGAATCTTATGCCCGCCCTCACTCCTCTTCTCCCTCCCTGTTTCTCTCCTCCCTCTA
TCTCCCTCTTCAGTTCTACTAGTCTCATTCTTCGTCTCCCCATCCTTCTGTGTCGTCTAC
CCAGGAGGAGCTTCAGTCGTTTGCCGGGCGTCAAGAGGTGACCAGGTCAGCCTGGGAACT
gggcttcagtagcatctttagggcctgtaatctccaaggg
>NODE_3637_length_61_cov_7.213115
CAACCCCAAGAACACCATCCCAACCGTGAAGCATGGAGGTGGAAACATCATTCTTTGGGG
GTGCTTTTCTGCAAAGGGGACAGGACAACTGCACCGTATTGAGGGGAGGATGGATGGGGC
C
>NODE_3650_length_278_cov_28.255396
GGCAGGGAAAATAACTGGAAGGACGGCTGTGGGCAGTAATGCACTTAGCCATAAAACGCA
CTGAGTACCCTGTTCCACGATTTTCTATGGCGTGTTCCTTTGTGCATGTCGGAGTGGGAA
GTTGAGTACCTAACATCAGCGACATCCTTAATGTATCGTAAGCACGTCGTTATGTAATCA
ATCAACATTCTACAAAATCTTGACTCAATGCAGCCCACTCCCCATACATAATGCAAGGCC
TTGGGGAATAGGGTGCCAGGGGCTCAGGGAATAGGGTTCCAGGGGCTCAGGGAATAGGGT
GCCAGGGGCTCAGGGAATAGGGTGCCAGGGGCTCAGGG
>NODE_3653_length_184_cov_4.000000
CAGGTCATCTGATGCAGTACCATCAGTCTGTTTCTTGGTCAAAAAGCCCTTACAAAGCCT
GGCGGTGTGTTTAGGGTCATTGTCCTGTTGAAAAACAAAAGAGAGTCCCACTAATCACAA
ACTAGATGGGATGGTGTACTGCTGCAGAATGCTGTAGTAGCCATGGGGGTAGAGTTATTT
GCTGATTTCTGATGCTGGTAAACTCTAATGAACTTATCCTCTGCAGCTGAGGGAACTCTG
GGTc
>NODE_3654_length_145_cov_6.455173
TTCCATTTCTTCTCTTGTTCTCTCCTGACTTTATCTTCGTTCTCCCTCCTCATGTTCTCT
TCCTCACGTTCTTGTCTGAATTGATCCTCCAGTTCCATCAGTCTTTGCTCTTCCTCCTTT
CTTCGATTCAGATCCTCCTGTTGTCTCCTTTCCTCTTCCTCTCCACGTTGTTTCTCCCAT
TGTTCCTGCATCATGGTCATTTTGt
>NODE_3655_length_200_cov_11.210000
TTAAGCCATTTGGCAGAACGTCTCTCCTTACACACACACACACACACACACACACACACA
CAGTGTATTAATTGATCTGCTGATTGATGGAGGGGAAAGGCAGGAGAGGGGGAGGGGTAG
AGAGAGGGAGAGCTAATGGGTCCACTGTGAGCCTGGGAGTAAGTACTCTGCCAGCAGCTT
CCAGGATCAGCACTGAGGACCAAATGGGAGGAGGAGGAGACCAGGGGCGGGGACCAGGGG
CGGGTACCAGGGGCGggagg
>NODE_3690_length_78_cov_5.730769
CACTCATACGTCTATTTCCCAAAGACAACCTCTGGATATGACGCTGAGCATGTGCACTCA
GTGGAACCTGTCCTGTTGAACCGCTGTATGGTCTTGGCCACCGTGCTGCAGCTCAGTTTC
AGGGTCTTGGCAATCTTc
>NODE_3694_length_279_cov_10.637993
CCCCCCCCTTCAGTAAATCGCTGGGTAATTTCCCTTTTCATCCGTTGAAGCGGATTGTTT
AACTCTGTCGTTCTCCCTCCCCTCTGAACTGAAGAACTGGCTGCTCCACCCAAGAAGAGA
CGGTCAATCTACAGCCCGGACACCGATGCGACGCCACCCCTGGCCGGCTCGGAAGAGCTC
GGTCTGCTGCTGCGTCCACTGTCGCCCATCACGCCCCCGCCGCCATCCGACCACCCGCTG
CTCAGCCCCACCGCAGCCCACCTGGGTCGCTATGGCGACGAAGAGCGCCGGCTGTCCAAT
GGCATGGCCGGATACTCGCCACTACCCTCGCTGCCCACc
>NODE_3702_length_388_cov_35.654640
CTGGAACTTCTGAAGAGGAACTTTCTGTTCGGTCCTGGCCTCAAAAAAAGACATGGAGGG
GGATTAAAAACCGAAGAGAGTTGTAAAAAAAAGAGAGAAGAATCTAGTATTAGTGAGGAA
TAGTGGGTTAAATCACTTACTGAAGATTTTTAATGACATTTCAGTGTTCCTGGTATAATT
ACTCTTCATCTAAGATATCCCATAACGATGTTGGACAGTCTCGGTTCAGGCTCGCTGGCT
CGCTTCATTAGCGTGTCATTCCTATTTCACATCAGAAGATTTAATTGTAATGCTGAATAT
GCACAGCTCTTCACTGAAGCCCTAATCAAAGTGGATCCACTTGTATTATTCATACCAGAA
ATCGGTCTGCTTGCTATTTTTTTATAAATAAAAGAATACAGATGCATAAATCAGCTGTCA
TTTATTAGCATGATGCTGGCATATCCGc
>NODE_3727_length_102_cov_10.323529
CTGGCTGTGTGTTTTGGGTCGTTGTCATGCTGGAAGATCCAGCCACGACCCATCTTCAAT
CCAGATGGTCATTTGCAAACTTCAGACGGGCCTGGACATGCACTGGCTTGAGCAGGGTGA
CCTTGCGTGCGCTGCAGGATTTTAATCCATGACGGCGTagtg
>NODE_3735_length_427_cov_29.613583
ATTGACTTCCCTCAAGAAAGTAAACAGAGAATATTGTTAGGTACATAAACAGCTGTCACA
TCATGTGTGGTTCACATTCTATTCCCTTTGTTATAGCTTTCTGTTATACTCCACCTCCCG
AACCACCCACTTACACTCCCTAATCTAACAACATAATTACCTCATCAAATAAACCATCAA
GAAAGCCCTAAAAACAGGATTTGTGAGGGAGAGAAACGGAAAAAAACAGCTTCACCACAA
CGTGCGAGAGGCATGAAACTGGGAAAGTCAGGAGAGCAAAGCCTCGCGGGCATACAATCA
ATATTACATTTCCCATTGCCACCTTCAGAGCTATTGTAAATGGCTTGTGTCAAAAATAAT
AACAGGTTGTATCAGGAACCTTGGGTTTGCAATTTCATTCCTCGTGCTCGGAGCCCCATC
CTCAAGCCCCCCCCCCCCAACCTAACTCCACTGGGTGTTGATGACACTAGTGGCAAATGC
TTCTTAc
>NODE_3743_length_534_cov_29.398876
CTCCTTCACCCTCCCTCCAGAACCCATGGAGTTAGGGAGGGAGGGTGAAGGAGGAGAGAA
GGAGATTGTTAGTGATAGAGCCACAAGAAGAGAGGGGAGGGGGAGGTGGGGGAGTGGAGG
AGAGGAGTGGGGGATGGACGGACGGCGGTGTTTAGTATTCACAGCCGAGCTGCCCCATCT
GCTTAGCGCAGCAGCCCCACATCGTATAACTGTCTCTCGGCCTCCCGGACACATAAAGAA
TGCCTCACATTTGATGTAATTCCGCAAAATTAATGACAGCTTTACTTCGCTATGGGCCGT
GAGGGAATGATTAGTGTTTGATCGGCCATCTGATCAGACATCGGCCAAGCCTGAGCTGAG
CTGGAAGGCACAGAGAGATACAAACACGCGGTGCCGCTGGCCCTGGCACACCGAAACATA
CCAGCGATGACACGCATGCCAAAACATGGCCCCTTGTTACATCACACAATGGACCGGACG
GGTTCAGCAACCCAGTCCTGCCTCTTCTCCAGGGTGGCCCGTCTGATCCGAACACACAGC
CAGCGTGGGACCATGCGATGCGCCCTGAATGCTTCTCCCAGTggcgtaatgact
>NODE_3744_length_71_cov_5.211267
CAATGCTCTTACTGAGGGAAGGAGGTTGTTGGCCAAGATCTCGCGATACATGGCCCCATC
TATCCTCCCCACAATACGGTGCAGTTGTCCTGTCCCCTTTGCAGAAAAGCATCCCCAAAG
AATGATGTTTc
>NODE_3746_length_484_cov_47.072315
CATGGTTTCTCTTCTCCTGATGTCATCACCTCCTCCTCTACTCACATCCTCCTCCCCTCT
CCTCTTTTCCTATCCTGATGTCCTGACATTCTCTCCCCTTGTCCTCCCCGCCTCTCACCT
CCTCCTTGTGCTCTCCTCTCCAGAATTGGCAGCCTGGGTCCGGCTGCTCCTCCTTTTCAT
TTCACCAGGAGCGGCGATAGGAGAACAGGCAATAGGTTTAGCAGCCACGGCGACTGATTT
ACGACAGGGGGATGACCTCTGGGGCCCTAACACTGGGACGGGTGACTGGCTCTCAACGGT
AAGCCACTGGCACTTGACAAAGTACCCGGAGCAGAATGAATTTACTTCTCTTTTCCTCAA
TCATCAACAGCCACTGCCCTGACCCCCATCCTGACTGCTATAACAAGATCTCCCATCTCG
GGAGGCTGAAAAATTTACTGTCACATCTACTTTTCAATGAGCTCAAGTGAGCACTTCTTT
CACCTTCAGTGGAGCAGGTGCAGCGCGCACACACACACACATACACACACACACACACAC
ACAC
>NODE_3747_length_125_cov_6.232000
AGGGTTATTAAATGTAACTTGTCATCTGGTTGACGAAGGCAAACACAGATGGGTTTCCAG
AAAACACAGTCGGTGATCAGATTAGGGAGATTGACTTCTGATGTGCAGGATGCAGATGTC
TGCTGGATCCAGGGAGAATCTTCTCTTGTCCCGGCTGACCTCCTTCCCCAGAGAGAGAGA
GAGAG
>NODE_3748_length_124_cov_3.467742
CAATTCGTCACAAAAATAAGTATATCAAAACTGCTGTTGGCTATGCCAATAATACGCTAC
ATAGGCCTACTGATGGCACACTGCACTGGCATGGCTGTGTTCGTATTAAATCTTTTTTTT
ATGGAACCATTCAACATTTTCTGTCATGCTTTAATTGCAGGGCTAATACAATATTTCGTC
CACt
>NODE_3751_length_324_cov_14.151235
GTGAACCAAGACCTGGGGAGGTTCCTGCGGTCCTATTGCCAGGACCGGCCGGGGGAGTGG
TCGGAGTTCCTGCCCTGGGCAGAGTATGCCCAGAATTCGCTCCGCCACTCCTCCACTTCC
TTGACCCCTTTCCAGTGCGTCCTAGGGTACCAGCCGGTCTTGGCACCCTGGCAGAGCCAG
CCCGAGACCGGGGCTCCGGCGGTGGACGACTGGTTCCGGCGCGCCGAGGACACCTGGTCC
GTAGCTCATCGGCACATCCGGCGCGCCGGTGCTCGCCAGAAGTCTGCTGCCGACCGCCGG
CGCAGCGACGCCCCGGTCTACACAGTGGGCGACCGGGTCTGGCTCTCGACCCGGAACCTC
CCTCTCCGCCTGCCCTGCCGGAAG
>NODE_3752_length_599_cov_33.606010
CGTTGTTACATCTTAATAAATGTGCCTTTTCATTTAATTAATCAATAACCTATGATTTCC
AAGTAACTCTGTAATTAAGTACTGTTTTACTTTCACTTTAATTTAATCCGTTGGTCAGTT
CATTTATTTCTGATAATGTGCATATTTTAATATGTATGTATTTATTAGTTTTCAAAGTAA
TTACTGAAAAATATGACCTGTTTATTTATTTATTTAATGAGATATTTATTCTGATTCTTT
CTTTATTTTTGGAGACAGGTTTTCATCTTCCGTGCTGTCTTACTTCTGACTTTGTGCCAA
TGTGCTGCTTTGAGGTGTAAACGTAACATATCGTGGGTTTGAATCTTTATTAAACCCTCA
CTCTATATTTTAACCACGTGTCTCCTCTCTGCGACATCATTCAGACCACATTTACAACTG
CACTCGGGTGCCTTTTCACATAAAGCTTTTCAGACAGACAAAACAAGCTGTAAATAGGCC
CTGTCAGTTACAGTGGGTCGGGGGGGAACTCAAGGTCAACTCCTGCAGCTTGAGGTCATT
CACAGGGATGAGGTCAATCCCTGGGGCTCCAGGTCAACCCCTGGAACTTGAGGTAGTCCA
CAGAGATGTCAACCACAAAATCTGAGACCAACTATATTTTAGAATAGAGGCATGACTGt
>NODE_3753_length_434_cov_16.582949
CACATTCCGATGCTTACAACAGACAATAAAGAAATAGAATGCCCTACATCTTAGTTATCA
TAAGTTCACATATCCCGTGTCATAAAATTTAACCTCTCCAATTGCCAGAGGCAAAGGGCA
GTCTGATTCAAGAATGAAAATACATATCAGAAAGTATTGATGCCTCGTGTGTCTGTTAAA
CAAAAGATCCATCCTGTCCCTTCCCCCCACAGAGTTATTTATCCAGGGTTTTTAAATGCT
TCCTAGTCAAACTTGAATATGGAATGAAGCGCTAGGGCTTTGTGGCGGAAATATAATTAA
GCTGGTGAAAGATGTATAAGGTGAAGAATGGGGATGACATCAGGCTAATTTCACACTTGG
CACTGGAATGGCTGGGCCCAAGCTAGGCTCTTGCCACGCAACACAGATCAAAGCCCACTA
CCACTACCGAAAAGGCAAAGGAGGACTTAAGTATGCTAATCTCCAGGACAAATATATTTT
Aatcttgttagaat
>NODE_3756_length_70_cov_6.385714
GATTGATTGACAGGATTTATTTCCAAAATTAATTGACCCCAATCAAAAAGGCTTACAGCA
TCTGGTATTGCCAGGCGGTCTCCCATCCAAGTACTAACCGGGCCCGAGCCCGCTTAGCTT
CCGAGATCAG
>NODE_3758_length_131_cov_3.114504
GGTGTACTTAAGATTTTTCTAGACTGTTGTGGATGGGACATGATGGTTGATTGGTTCGTC
TGCTGCTATGATTGACTTCATCATTGCTGATAGGATGCTATCTTCTCCATGCAGAGGTGG
CTTGGCTCCATGGAAGTTTTTAATTTGGAATGTTTCCGAGTGCTTTATTCAGATTTATCA
GCCTCGTAATa
>NODE_3759_length_165_cov_4.496970
ATGATCATTGCAACTCCTCCAGGTGAGATCTTGCATGGAGCCCCAGACCGAGGGAGATTG
ACAGTTTGTTTGAGTTTCTTCCATTTGTGAATAATCGCACCAACTATTGTCACCTTCTCC
CCAAGCTGCTTAGCGATGGTCTTGTAGCCCATTCCAGCCTTGTAGGTCTACAATCTTGTC
CCTGACGTCCTTGGACAGCTCTTTTGTCTTGCCCATGGTGGAGAg
>NODE_3760_length_153_cov_5.764706
AGCTGATCGGCCATGGAACCTCATTTTGTGAAGCTCCCAACACAGTTATTGTGCTGATGT
TGCTTCCAGAGGCAGTTTGGAACTCTGTGCTGAGTGATGCAACAGATAGGTTATTTTTAT
GTGCTTCGGCTTAAGTACTCGGCGGCACCGCTCTGTGAGTTTGCCAGGTCTACCACTTCA
TGCTGTTGTTGCTCctagacacttccacttcac
>NODE_3764_length_71_cov_8.154929
GCCGATTTTGCAGGTTTTCCTACTTACAAAGCATGTAGAGGTCTGTCATTTTTATCATAG
ATACACTTCACCTGTGAGAGATGGAATCTAAAACAAAAATCCAGAAAATCACATTGTATG
ATTTTTAAATa
>NODE_3767_length_127_cov_5.118110
GGTTCTCTGGCAAATGCCAATCGAGCTGCACGGTGCTGGGCTGTGAGAACAGGTCCCACT
AGAGGACATTGGGCCCTCATGCCATCCTGACAGTTTGGTACACCAGTAGCCCGCTGGAGG
TCATTTTGTAGAGCCCGACAACACATCTCCTATTTCTCCTCCCACAAAAGAGTTGATACT
GGTCCTg
>NODE_3768_length_666_cov_56.888889
TAACTGACAGGAGGAAGTTAATTCTGGGTCAAACTAAAAGCAAATGAAAAGACCCTTCTC
AATATGCAAAGAAAATGCTTGAGAAGCCAATGAAAATGGTGTGGTTTTTTCCCTCTTTTC
TCTCTTTCTCACTTTCTGTCTGTCTCTGTCTTTCTGTCCTTCCTCTGCATTGTATGTTGC
ATTATGAAAAAAGCAAACATGATTATTTTAGATTTCCTGTTCTCCAGCGCACTCCTTACA
CCGCCACGGCGTACACCGGCCCACCCCACTCTCCCCCAACCCTCTTGATTGAGGGCTAAT
GAAAAAGCTGTCCTGAGCGTCGCTCCCCTCCCTGTATCCATTAGGAATAATTAGGCGGGA
ACAATTTTGATGCCTGTAACCTCGGCGAGTGTGGCTAATGGCGTTATAAATTGCTCCTTG
TCCTGGGCCCTGCTAGCGTTGTCGACGTGCAGCGCTACCAAGGAGGGCGAGACGCTTAAT
TCAAAAGCACTCTGTCAACAGGGCTGATTTGTGTGGTTAATGAGAGCGTTTAAAACAACA
GCCGCGGCTCATGCATCCTAATGTGGGTGGCAAGAGCAGGTTCCGTGAAGAGGCTTGTCC
GTCGTAATTAGCTGCGACAAACGCCCGGGATTAAGAGAAGGGGGCCCATAGGCACCGCAG
TCAAATGGGCCGGCTTGTTACTCTCACTGTGTGTCCTGTGCTGTTCCCCCTCCTTCCCCT
TTaaag
>NODE_3773_length_332_cov_9.069277
ACAGGGAACAAATGACTTATGTCCAACAAAAAAAACCCTGATGTTTTCTGATGGAATAGC
CACTCGGTCTATAGTAACACACAGACGTTGCTAACACTTGTTAGGCCCAACAACAGATTA
CAATGAAAAAACAACCCATCTGTTTCCTTCTCTAGCTCCCGCGCTTCCGGCTTTACGGCC
CTCCACCTCCTCCACTTCTCCCTCCTCTTTCTTCACTCTACTGCCTTCTCTTCCCCGTCT
CTCTCTCCATTGATCCTGCTCTCCTCTCCTTCTCTCTCAACCTCCTGCTTGCTCTCTTTT
CTTTTGCACTTTTACTAAAAATGGAAATATTGATCTTAATTAGGCTTTGCCGAGCTCAGC
AGCCTGCGCTGAGGTTTTCAGACAAGCAACAg
>NODE_3777_length_106_cov_9.490566
AGGATTAAGGATGGAGGAAAGGAGACCATTACATGTTATTTTGTGGAATAAGGAGAAGGA
GTGTTCCAAAAATCGAGATAGAGTTAGAGACAAGAAGGAAACAGCCAATTTGGTCAAGAG
AGGGAGATATAGAGAAAAGGAGAAGGAATGGGAAAAGCACAGAAAA
>NODE_3778_length_375_cov_26.722666
GAAGCAGTCAGCCAGTCACACGCACCACACACACCTAGCTACAGATAATCCTCTAGACAC
AGACTGGAACATACACGCGCACACACGTCCACACGCTAGCGAGCAGAAACACACATCCAC
ACGGCGTCATTATGTTTATCACTCAGAACCAGCCCACCGACAGCCATCACTCTGATTCCC
TTTTTCTGTTTCGATTCGTTTTGCTTTAATCCTCCCTTGTTTGTGCACATCTGCAAGCAC
TGCAGCAGCATAGAGACAGACAGAGAGGGAGAGAGAGAGAGACAGAGAAGCCGAGAGAAA
ACAGCACAGGATGTACTCTCACTCCAGCACCTCTGGTCCCGGTACCAAGGGCTCCGTCAA
CAGCGGCAGACAGGCATATCTGCTAGCCCAGAGAGAAGCACCCTGTCCCAGCCATGGAGC
TGCCGCCAGACCCGc
>NODE_3782_length_61_cov_5.163934
CAACTCCTCCATACAGACCTTCTCCAGATCCTTCAGGTTTCGGGGCTGTCGCTGGGCAAT
GCGGACTTTCAGCTCCCTCCAAAGATTTTCTATTGGGTTCAGGTCTGGAGACTGGCTAGG
C
>NODE_3786_length_146_cov_11.013699
TCTTCCTAAAATGTCAATGATGACTATTGTTTTCTCTTTTAGGACGTTGCTCCGCCCCCT
GTGTTTGTCGTAAACCTGGCTCCTGGCTACAATAAACCCAAGCTAAGAGCGCCCTGGGCT
CGCCTCCTTCTCCAAGGCGATCAATCGGATCTCGGGCGTACTACAAGCACTCTCTTACGT
AGCCATCCACAAGGAGAGAGCTGATa
>NODE_3787_length_759_cov_75.032936
GCAGAAGTGAGTGCATACATTTTTATTCTGGTCCCGAGAGGAATTAGATCCAAAACCTTG
GTGTTGCAAGCGTGATGCTCCTCCAACTGAGCTACATGGGACACATACAGTATGAATGCA
AAAAAGAAATAGTTGACATGGATTATTTAACAAATGTTTTCTTTTACATTTTTATTGGGT
TGTGGTTGCTGTCAGGCGTTTGTAAATATATTAAAAGTAAGTACTATCCCATTAACTTAA
AATGAACATTTGTTAGTAATTAAAAAAATAAGACAGGAATGTATTCCTACATACTACAGT
ATGAGATGGTTAATGTTAGCACATACTGAATCGCACTCCATATCACTCGCCCCATATGAA
AAATAGTTTGCTATTTTGGAACCCCCTGGCAGCCATAGTGGATCACCACAGACCCAGAGC
TCATTTATCTTTTGTCAGAGATGAAGCCAAACTAACGCCATCTCCTGAAGCCGCTAAAGA
ATGAGGAGGGACACAGGGAGGGTAAAAATAAACCTGGAGCTCAGGTAACTACACAGAGAA
GTCACTCCACAAGAAATGGGTAGCTCCTTTAAAGTGAAACTATGTTTTGGAACTCTTTCT
ATGCTAGAGACATATGCTATTTAGTTGTTAAGAAACATAATTAAGGCTAATTTGCCTGTC
TTTATTACTAGGAACCCAACATGCCTCTTTAAATTAGTTGAATTATTAGTTACAGACAAT
CTGAAACATGCTGGATGGTTATTCAAGCTTCTTTAAGCTTCTTTTCATTGGCACTGCTGG
TAAGGCAGCTTCTTCCACCAGTTAATCAGGCTGTTGAAc
>NODE_3788_length_194_cov_20.020618
GCATTAAGGAGGAAAAGCCCTGAGCACATACCTTCTGTGCCATTGGGGGTCATATGATTT
GTAGTAATATGGGAGTTGTCCAGGCTGGGACCACTAGGGGATTCACTGCTTCCACTTAAA
CGGCTGTGAGGACTGGCTAGATCCTGCATGTCCATAGACCTGACAGACGAGACACACACA
CACACACGCACGGACATGCACGTGGACGCGCATACACACACGCATACAGGGTCACACACA
CACAAAAAGACACa
>NODE_3795_length_446_cov_33.748878
CCCACACATACCCCACCACACTACCCCACCTCGCCACACCCATTACAGAAATGTTTCTTC
CCATCAGTGCTTTTACTTATCACTTCCTGGGTGACATTGAACTTCCCGTGCCCTGGCCGC
CTAGACACGTCTCTGAACTCGCACAATTACTCTTCATCCCCCACTAACAATATAGTAATG
AAGTATTGATTTCCAGATTCTCCCCCTTCTCTTATGGATGATATTAGATTGTGTTTGATA
AACTGTGCCTGGCCCCCTAATCTGCAGCACTGTCCCTTTTCCCCCACTGTCTGTAAAACA
AAGTGCCGCTGGGGAGATAATGACTTGGGAACATCGATGAACTCATTTCATCAATTTGTA
ACACTTGACAATGAAAAAGGGCAGACATTTTTCAAGCAGCAATGTCAAAGTTTATTGCTC
AGGGTACGGACGGTCCTTATTGGAAGCCAGCAGACATCTTCAGCTAGCGTTGGGTTGCTA
ATTTATGGGCCCCCGTGTACCACTTa
>NODE_3809_length_70_cov_5.900000
CAACAACTGTTGGCACAATTATTAGAAAATGGAAGAAGTTCAAGATGACGGTCAATCTCC
ATGAAAGATTTCACCTCGTGGGGCATCAATGATCATGAAGAAGGTGAGGGATCAGCCCAG
AACTACACGg
>NODE_3811_length_551_cov_24.023594
ATAACAACTAGTTTTTTTCTTTTCTTCCGAGTGTTGCCCGAGGCTTGGCGCAGGCGCTCT
GGCCGCTTGCTGTCACTAAAACATTTTTCTTCACATTGGAAACTGTCACAAGTGACGTCA
ATCACGGAGCTCTGACCAATTAGAAGGCGGGATGATTGTTTAGCTCCACGGGCTGCAGCG
CCTACCATGAATCTCTATTCAGTATATCAAAGCTTCCTGCTGATGCCTCTCAACCGAATG
GGATTCCATGCAGCCACTGAGATAGAATCACAACTTTAGAAAGTTTAAAAAAAATTATAT
TAGTCTGATTTTTTTTCTTCTATATTTTTCACTGTGATTAAAATATATTTGTCATCATCA
TTATTATTTTGCCTGCTGTCAAGTTATTCTAGAATTAGGAGTAATGAGCGTAGATGTTTT
GGGAAGCCCTGTGATGGATCCTACGTTTTCCAAACGGAACACGGCGCTGAGATTAGTTGA
CTTGGCAGGGGCGCACCACCATCACCATCACCACCACCATACCCCTCCGAGCGTGACAGG
CTTCCCGGGGTTTAGCAGCCATCCGCACTCAATGGCTCACTCGCACCCTGGGGAGATTAC
GGCGGAACCCC
>NODE_3820_length_159_cov_6.591195
AGATGGTACTTGGTCGAGGACGGGTTACAAAGATTTGAAACATCTTTCTGAGAGGATTGC
AAAACATGAGAGCAGCGGGAGTCATCTGGACAATGCTGTGAAATTGGGCTTACTTGGAAG
GGTAAATGTCACAGCCCAAGTTGACAGTGCATACAGGCGCTCCATTGAGCAGCATAACAA
ACAGGTGGAGGAAAACAGGTACGTTCTCAGTCGGATCAT
>NODE_3823_length_556_cov_51.692448
AGTCAAAATGAGATCAATGTGTCTCTCCACAAAATAGCCCAATAAAAAAAGATCTTCATG
GGAACTGCCACAGTCCCTGTCCTGCTCCTGATATAAAGGGCTTTGAAACCACGTGTGAAC
AAGAATGTGCGCGTCTTTGACAGTGTGTATGCACTGACCTCTTCTCTTCAACATTAAGCT
CCCAGTGGCCCCAAAATACGCCAAGGGCCACAGGGCCAATTGGGGCCGCGAGGCTGGGAG
CTGAGGTTCAGGGGCTCCTGGCTCATTCCCTTCTCACATTAAAGCCAGCCCTAATCACTG
TGGGGACTTAGCCAATGATGTGCTTATCAAACGGCATATTTCAAAAAGGCATCTTAAAAG
GCCCGAGGGCGAAGAGGCAATAAGATCACATTTGTATGTGGATGAAAGGGAAGCGCGCAG
ACAGACCTTGCATCAGAATAGAGAGGGGATGGATCATTAGCATCATCAGTTAAATCAGCA
GCGCACAGGAGAGAGGACAGGGGGGAGTAGAGAGAGCTTGGGGGTAGAGGTGAAAGAAGA
GGGAGTTTTTGTGGAGAAAGAGGTGAAAGAGGTAGAGAACAGAAGGAGAACAGAGGAAAA
ATAGATAGACAGAGAc
>NODE_3824_length_238_cov_5.861344
GCTGAATATGTCTGGAAGTCTGTGGAAATTGTAGTTGGTGTTGTGGTAATTTTCGGAGCA
ACTGTGGATGTTTTCTGGGCTGCTGTAGTTGCCTCAGGAGCCGTGACTGTTGGTAGAGCA
GCGATGGTGGTTGAGTGGACACCTGTGTTTGTTGTGAGGACAGGTGTTGTTGCAGCTAAA
GTGGATGATGACAATGCTGCTGCTAAAGTTGTGTGGAAACCTGTCGTCATTGTGGAAGGA
ATGATGGTCATTATCGGAACAACTGTGGATGTTTTCAGAGAAGCGGTAgttgtctcag
>NODE_3844_length_461_cov_33.154015
TGTAACACTAAATCCAATCTGAATCCTTCTGTACCCCGAAATCCCTATTGAATCCAATTG
TACCCCTAAATCCACCTGAACCTTGACTCTGCCAAGTATGCCAAACTCCCCCCGAGGTCA
AAGGTCGTTACTCTCCGCCTCCCGATGTACCTCTTTCTCTATCCCATCTGAGCCTAGCTG
AGCTGAACGCCTCATAAGCGGAGCTTTTGCTTTTTTATTGATCTCTTTGTTTCCAATAGC
TGGAAGGGCACAATATTTTCTCCAACCTAACTTCCAGCGAGTACGAGCAGGTGCTGGAGA
TAATACGCAAGGCCATCATTGCCACCGACCTGGCTCTCTACTTTGGCAACCGGAAACAGC
TGGCGGAGCTGCTGAGCACAGGAGCACTAGACCTCAATAACCACCAACACAGGTTAGCAG
TGACACACACCAACAAAAAAAATAGTTTACACTACTTAAGAACCCTAAACATAAATACCC
TAACTTTTACCCCAAACCTAACACGTCTTGGTTACTAATGg
>NODE_3849_length_317_cov_12.000000
TCACAGGGCCTGACAGGTCCCGCTGTCCCCCGGGTCAAATCTACACCTCAATCGGCCCAG
GGCTGGTGAACTGAGCCTGGTCCAAGCCAGGTCCTTCTGCCGCATGTCAAAAAGCAGCCA
GGAGCCACAGAGGAAGTGCAAATATCCTCTGTCCATCCTAATGGCCTTGATCCAGATGGA
TGCGCACATGACAATAGGAGCCTGTGGATGTGTTTTTTTGTCAGCAGGCAACACAGAAGC
CGACACAATGTCCCAGCAGAATTATGCATGCGGCCAGAGACCATTGACGTGCTAAAGACC
AACCACCAGTTGCTATGATAATTGATTTAGCCTGATTCCTGAAACAGCGGGCGGCTTTGT
TTTATCATGACTTTTAa
>NODE_3851_length_426_cov_24.896713
TATATTTAGTCATGGGGCACAGCTTCATTTGTGGGGGGGACAAGATGTTTACAGTTGTTT
TGCTTTTGCAGCACTTTTGTTACCATTTACTTTAATACCCAAGACACTGTGATGGTTCAG
TGTGTTTCACCTGTGTGGCTAGAAACACATCAAAATTAAACAAGGACAATGAAAACATCC
CAGCTCCTTTTTGAACCAGACTCAATTTCGGGCTTAAAGAAAAATTCTATCATCTCCATG
ACAACAGTTGTACTGGTAGCTAGGACCCGTATTCATGTAAAACCATGGCAACGTTTTCCA
ATTGAATTAAGCTGCACCTGTGTACATTATAGTAGAGATGGAGATACAATATAAAAGGAA
AAGAGAAACTGGCTGTTGATGTCTGGACAGGTCTATCTTAGTCTATCATTGTTTTTTTGT
TGTTGTTGTTTTTTTAGGTCTTGTCTCCAAATCTGCTAAATACAGGAGAAATCACTGGTC
TGTTAa
>NODE_3858_length_469_cov_40.577824
GCAGGGAAATGAATACGCAATCTACCACTGTGTTTTCGTCATTAGAGCACTACAACTGCA
GCAAGTCAGCTCTGAGCCCAGGGATGGGAGATGGGAAAAATGTGTGTGCCCTCTGTTGCC
AAATTAATTCTTGTCTTGACATCTTAATTCTCACTTCTTGTGTGTGGTCAAATCAGACTA
CTATAGAAAAGCAATCAAGCAATTATTCCTAAATTATATTTACCCAACACACACTGATTG
GTTATTCTTTTCTTATTGGGTAAGCTCATTAATTCTGAGCAGCTTGCTTGTTATGCCTCT
ACCATTACTCCTTTCCCCTCTCCTCCTCCCTCCCTCGCTCTCTTCTTCATACACTCCCTC
CCAGCTCCCTCCCTCTCACTCACTCTCTTCTCACTCTTTTTTTCTCCTCTCCACTCTCTC
TCCACAGATTCAGCCTATCTGTCAGCACCAGGCCGCTGATGTTGTGAGATGACACACTAC
AAAATCCCCATGATCTGTGGCATTGTCTATTCCTCCAATTACTATTCAc
>NODE_3868_length_61_cov_7.819672
AACTCGTTACCTGTATAAAAGACACCTGTCCACACACTCAATCAAACAGACTCCAACCTC
ACCACAATGGCCAAGACCAGAGAGCTGTGTAAGGACATCAGGGATAAAATTGTAGACCTG
C
>NODE_3874_length_400_cov_75.762497
ACCAAAAGAAAAGGGGGCCAGGGCCTGGTGACCTCCATACAGAGTCATCCAGCCCTGACT
CACTGCCACATTACACTCTCTCCCCCTTCCCCTGGCTCTGGTCCTCCTCTGTCCCTCTGG
TCCTCCTCTCTCCCTCTGGTCCCCCCCTCTCCCCCAGCCTCTTGTCCCCCCTCTCTCCCA
GCCTCTGGTCCCCTACCTGGGCAGCACTCTGGGCTCACTCAGCCTGGGCCTGCCCACCTC
CATAACCCGGCGCTCCCCGAGGGCCCGGGTACCCACACTTAAGCACCCTCCACTGACTAA
ACCAAGATAGCCGCGGCCCCAGGAACCATGGACACCTGGTAACCCAAATCCACTGTTGGG
CACCTGGAAACCCTCTGGACTTAGTCTGATTTCCGAAAAGTTTTTGGGCACCTGGAAACC
CTCTGGACTTAGCCTGATTTTTAAAAACTTTTTGGGCACC
>NODE_3875_length_61_cov_7.311475
TGTTGTCGTGTTGGCCCCTTCAAGCCAGGACCTTCAGCATGCACTTGGACGGTTTGCAGC
TGAGTGTGAAGCGGTGGGGATGAAAATCAGTACCTCCAAATCCGAGGCCATGGTCCTCAG
T
>NODE_3888_length_187_cov_4.267380
GAGCATTGAAGATGGGTCGTGGCTGGGTCTTCCAGCATGACAACGACCCGAAACACACAG
ACAGGGCAACTAAGGAGTGGCTCCGTAAGAAGCATCTCAAGGTCCTGGAGTGGCCTAGCC
AGTTTCCAGACCTGAACCCAATAGAAAATCGTTTGAACCTGAAGGATCTGGAGAAGGTCT
GTATGGGGGAGTGGGCCAAAATCCCTGCTGCAATGTGTGCAAACCTGGTCAAGAACTACA
GGAAATg
>NODE_3889_length_150_cov_3.200000
TGTTCTAATAAATGCGAGAAATTGCCCAGAAACAGAATATCTCATACAACACTGTGAGGT
ACTCCTTAGGGAAGAAGCAGTCAGCTGGTATTCTGTCTATAATGGAGTTGCCAGCACAGT
CACCGGATCTCAACCCTATTGAGCTGTTGTAGGAGCACCTTAACCGTATGGTACATAAGA
AGTGCCCATCAAGCCAATCCAACTTGTGGg
>NODE_3890_length_63_cov_5.142857
TTCTATCAGCTTCAATCAGTCGGCCCATTCTCCTCTGACCTCTAGCATCAACAAGGCATT
TTGGCCCACAGGACTGCCGCATACTGGATGTTTTTCCCTTTTCACACCATTCTTTGTAAA
CCC
>NODE_3897_length_153_cov_30.333334
ATGTGACAGAAGCAGCCAGATGAAGTGTGTAGTGACATATTGTCTGCTCAGATTCAGCCA
AATTCAGCAAACTTGATTGGATGGCGCTTCACTTTACACATGGACAATGACCCAAAACAT
ACTGCGAGAGCAAATGGAATATTCTGCAATGGCCGAGTCAATCACCTGATCTCAATCCGA
TGGAGCATGCTTTTCATTTGCTGAAGCCAAAAC
>NODE_3898_length_184_cov_10.391304
ACAGCTGGCCCTTCAGAGCTTTGTGAACAACAAATGGCAACAGAGTGCAATCTAATCAAG
AGCGTAGGGCTGCAGAGCTTGTTTTGGATACTAGGGAACTATTTACAGTTGGGTCTTTTG
TTATGCTACGCCCTTACTGCAGCTGTCTTCAGTTGTCCTCTGTTTGTGGGTCTATCTGCC
TTAGGTTTTGGCTTCAGCAAATGAAAAGCATGCTCCATCGGATTGAGATCAGGTGATTGA
CTCG
>NODE_3907_length_68_cov_4.867647
ATACTTCTGACCTAGTCTAAAATCAAATAGCCTCTGGATTTAGCCCAGAGAAATTTATTA
TTCCAATCGGACTCTTAATATCTCACCCGGCACAGCCAGAAGAGGACTGGTCACCCCTCT
GAGCCTGG
>NODE_3911_length_194_cov_18.587629
GGCAGGGAGGAGGAAGAGGAGCAGCGATGAAGAGAGAGAAGAAAATCTGAAGTCAAAGGG
ATCTAGAGAGTAGAGTTGAGAGACAGAGAAAGGCTGCGTGAGAGAGAGAAAGAGAGATAG
AGAGAGAGAGAAAGCATGATGAGGAGGAGGAGACAGTGGTCCACGATGCATCAACTTTAC
AGCACCCACTGATCAAATCAACAAACTGCTGGGAGATTTAATAACAGGTCAGATGGAATA
TAGAAAGAACGaga
>NODE_3912_length_349_cov_39.083096
TAAAGAGGAACCTGAGGTCATTTCTCAACGCTTTTTTTTACACGCGTGCAAACACAAACA
CGACAGACACGCTCACAAACAGACACGCACAGGCACACACAGGCACACACACACATTTTC
TCCCCAACAACTGCTCTTGTTTAGTATGCGCTTCCTTTGGTCTTGAGGAGGAATGATCCT
CACTCTAATGAACTGGGGCCTGCCACTTGAATGTAAAACAGGATTTAACCCATCTTCAAT
GTCAGAGCCCCTCCCCAGGGCGGCCTGGAACAACACAACACCCGCTCTGGAACGTACGCA
CGTACCACCCTGCAGTAAGGTACTCGCATACGAACAAGCGAGCGCACACATACAAACACA
CGCGCACCGACACTGTGTGCGTACACACGGCCTCgggcagacagacaca
>NODE_3917_length_158_cov_3.120253
GCAGGGGGACACGTCTGGCACTGCAGGATTTGAGTCCCTGGCGGCGTAGTGTGTTACTGA
CAGTAACCTTTGTTACTTTGGTCCCAGCTCTCTGCAGGTCATTCACTAGGTCCCCCCGTG
TGTTTCTGGGATTTTTGCTCACCGTTATTGTGATCATTTTGACCCCACGTGGTGAGATCT
TGCGTGGAGGCCTGGATCGAGGGAGATTATCAGTGGTc
>NODE_3920_length_988_cov_49.313766
AAAAGAAATATGTATACTTGAATCATCATTTTGGACTGCTGTCACAGAAAATATTTGTAA
TTTCTGTTGTCAGTCCTTTCAGTAAAACAGACAAAATTGTGAGTCAGAATCCTCCTTTTT
TTCTGATGTTCCTCCATCTTACGCTCAATGAAACCTTGCTTCATTAAAAGTGTATTAATC
TTGTCTTTTGTCTCCAGGGAGTCACCTTATGATGATGTTGTGTCTTTTTCTTTAAATTGT
TGTAGAAAAAAAATCTCCCAGATTTGGTCCCTGTCAGTCAGAAATAATTGTGTGCTTAAT
CTTGTCCCTGATGGATGACTTGGAGTTCAGCAATGGGCCAGCTCCAATGACAAATACAAT
ATTAATATTCATTAACTGCTTTGACAATGCTAATTTTGATGCAGTAGTAAAGGGCCTTCC
AAAGTTAGCGGCCAAAGCATCAGAGCTGCGCAAGGTGGCAAGATAATTTGTGCTGGTTTA
CTGAGCTGAAAGCTTTTAAAGCCTTAAGGAAGGGTGAAAAAAAGCTAGGTACCACAAACA
AAATAAAAGAGAAAAGGAAAAAGTTCAGACGCATTGGAAACCAGGACTGCGGAAGTAATA
CGATCAAGAGACGGCTACAAAAATCTGACACCTCCAATGCCACATCTTTGAGCAAATCTA
TTTTTTTTATTTAAACAAAAAGTTGCAACCAAAGAAACAACATAACATGGTAAGTCAGCA
CATTCTCATTTTGTTTAATCTTTTTGATCTTTTCAATTATCGCCATTTGAAGATCAATAG
TACATTTTTTCTGCTATGGTTAAAAGGCTCACAGCGGTGGTGGTGTGGATGGTCGGATCA
CGGCTTTAAGAGTGGGCTTCCTCTCTTCAAGCCACCAGTTGGCCGGGCTTAATTTCCTAT
TGCCAGTTCGCTAGGAACCATACCAGCTTGTTTAGATGTATTAGTATTTTTGTTATTGTT
AACTGCTGTTGTTGGCTTGTCTTCTGGCTTTGTTTGACTTTGGTGTTGGCTCCTTTTTct
tctcggttgtctttagagattacaggga
>NODE_3921_length_486_cov_35.148148
GCCACTAAAGCCCCACTGGGCCCAGAGAGAGCATACATCGCAGACCGCTCATTTCAAAGA
TCTTTTGCAATCAGTAACACAATGGAGGCCCTCGTTTTATGCTGCTACATCATAAAAGTG
CTTCCTTTGTTACATTTCCATCCTTAAAAGGGTCTTAATCCTTCTCCATTCAGCCGGGTC
TATGGCAAATTCCACAGGGACATCCCATTCGCTGCGAGGGCTGGAGTGACCCACTCAAAA
ACCAGCATGCAAGGCTTTGAGCCTTTCTTCTGCTGCCACTCTCCTGAGGACATTAAATCG
TACTTTTCATCCCCCTCGCCATAGGGGGAAGCCTCTTAATGATGACAGAGAAAGAGAAAT
TCCTCCACTCAGTCCTATGACACCATTCTGCTGTCAAGCAGGCGTCTCGGCGGACAGAGA
ATCAAACATGGCTTCCTGCAGGTGGAGCGGCCATGAAGGTCACGGTGCAACCCAGAGAGA
AGACAGGAGAGAGAGAGAGAGAGAGAGAGAGAGAGAGGGAGAGAGGGAGGTAGACCTTCA
GAAGgg
>NODE_3922_length_116_cov_8.077586
CCTGAAGAGAGCTGGGACCACAGTCTCAAAGAAAACCATTAGTAACACACTACGCCGTCA
AGGATTAAAATCCTGCAGCGCACGCAAGGTCCCCTTTCTCAAGCCACATGTCCAGCCCCG
TCTGAAGTTTGCCAATGACCATCTGGATGATCCAGAGGAGGAATGGGAGAAGGTCA
>NODE_3937_length_587_cov_44.470188
CTGCCCAAGTGGCCACTGTCCCCCTTCTGCCCTGACAGCAGAGTCTTCTTCTCCGACTTC
TCCAGCTCTGTGTCCGTGGTGGCGTCCTTGCTGAGGGATCCTTTGGGACTCTGCAGGGCT
TCCTTGCGGTTGGCCAGCTCGATGCGGGCCGCCGCCTGCTGCAGGGCTTCCTCCGCGCCC
CTGGGAGAGTGCTCGCTGTCACTTTCCCTGTGAAGTTTGCTTCCACCGCCGTGGCCGTGG
TGGCCGTGTACGTCCTGATGCTGCAACAGTTCCCTGTGGTTCTGGAAGCTTATATGGCAG
TGATTGCATCTGAAGGCCGCCTGTGACAGGTGAGAGAGGATGTGATGCTGGAATGTAATA
AGTGAATCTGCTGTGTAGTTGCAGATTGTGCATTTCAAGCTGGTGCCAGCGGGGAGCGTC
TCTTCCATCTTGACACCTGTGAGGGAAATAAAAGGACACTGTTGAGATTCGCTCCCACTC
TGCCTTAATGTGAACTACAGCAACAATCTAAAACTGATGAAATACGCTAAGCTTATTCCA
AACTGTCCTGATTGTTGGGGCTGAAAGATAACCTGTCATCTGCATTGCCTGACAGGGGAA
TATGTGTATTTCTAGAGctaagatcttcatttcttttgtcgaattgc
>NODE_3938_length_527_cov_36.500950
CCAACAATTCCTGTCATATGGAGGTTTGGAATCTGGCAAAGGGGATCTTGCCAACCTACG
TTTTGTAGAACTAGGGGATTCGCTTGTTGAATCCTGTGAGTAGATCAGAATCCGTTGGTA
TGTCAAGAATCTTTTTCTACACACCTGTGACCCTTTTTTAAATCTGAACCCACTAACATA
CATGTGATGGTGATGGTTTCTATTCCCAAGTCCCCATCCTTATGTTTTCTTTGTTCTTAT
TTGATGGGCTTCCGTGTTAAGCTCAATTAAACCCGAAAAATAACAACCTATCCTAAACTG
TTCCAAAACCCCTGCAGAAGGGCACTTGTCGGTCTCTGCTCCAGTTGTCATTTGCATATT
AGAGTGTTTTTCGTGGGGAAAATGAGCTGTAGGAATTAATTCAGGATTAATTGGTGCCTT
TATCTTGTTAGGACAATCTAATTTAGGGGATGATGGAATTGTTTAGACTCCCTTTTGCAT
AATTGGATTGCGTTGAATGGCTTGTCATTAGCGTCTTTTTAGCGTTGTCTGTGGGCCCTC
TCTCTTCATGGCCCCAGACTCATAAAGAGCAAGCATGTGTTCCGCCa
>NODE_3941_length_146_cov_5.753425
CACACAGCCAGGGCAACTAAGGAGTGGCTCCGTAAGAAGCGTCTCAAGGTCCTGGAGTGG
ACTAGCCAGTCTCCAGACCTAAACCCAATAGAAAATCTTTGGAGGAAGCTAAAAGTCTGT
ATTGGCCAGTAACAGCCCTGAAACCTGAAAGATCTGGAGAAGGTCTGTATGGAGGAGTGG
GCCCACATCCCTGCTGCAGTGTGTGa
>NODE_3942_length_258_cov_21.488373
GAATTTCAATGCTACAGGACAATGCATTTTTAACATTATGAAAGAGGAGGAAAGGCAATT
GATGTTGATCCATCAACTTTCAATGCTACAACCAAAAGTCTTCTAGACATCATGAAGGAG
AAGCAATTGTTCAATATACTTCAGAAGCAAAGGTAAGGCATGGAGGATGCGGGCATCGAT
CCCGCTACCTCTCGCATGCTAAGCGAGCGCTCTACCATTTGAGCTAATCCCCCGGGCAGG
GCCAAAATGTACTTCCAGATCGCCTACAGGACAGGCAATCATTACACTAGGCAATAAGAC
ATTGTGTATCTGACAATG
>NODE_3943_length_206_cov_4.281553
GAGCAGTTTCACACTGACCACATGTGACAGACTTGAAAGAGTCAGGAAACACCGTGGTGA
ACATTATGCTGCCTGCAACATCATCCTGCATGACCAGTTTGGCAGTGAGTCAGTGATGGT
CTGGGGAGGCATATACTTGGAGGGTCACACAGACCTCCATGTGCTAGCCAGTGGTACCCT
GACTGCAGTTAGGTACCAGGATGAAATCCTCAGACCCAAAGTTAGATCTTACACTGGTGC
AGTGGGCCCTGGGTTCCTCCTGGTGc
>NODE_3945_length_170_cov_65.199997
GGTATTGCAGTACCTCCGAGAACGGTGCACCCTCTGTTTCCTGTCAAAGAGAAGAAGGAC
TAACCTTCACCCCACTTAAAAACGCTGCCCTGCTCAAAAAGCAAGCTAACAGGAAAGAGA
GCTTTTGGGAACTTGGTGCTAACACTTTTTCTGGTGTTCTCACTGTTTATCTTGGAAAAA
GGGAAAAAAGGTCAAGAGACTGTGTGTGTGTGTGTGTGTGTGTGTGTGTG
>NODE_3963_length_318_cov_20.377359
GATTACTTTTTCTAGTTGTTAGACTAACCTACTTAAAATACACACATTAGCTTGGGTGCA
TAGGCCCCTCAACACACCCTCCCTACACTCTTCTCTCATTCTACCCCTCCAGCAGAAAGA
CGTCTCATCGGGCTGGCTCCTGCCACAAAGCATTCTGTAATAGTGTAATTGTGGCTAATG
GTTTGTACAGCTAATTAAAGTGTGTGAATTACAGTAATCAGTCAGCCACGTTTGGGCTAC
TTTGCCCCCACTCTTCCAGGCATAGCAGGGGCTAAAAGGAAGAGGGGGAGTGAAAGAGAG
GGAGTGGAGCACGTGAAAAGCGGCCAGTGATTGGGTGAGGGAGAAGAAGTAAGAAAGGGA
GAATTGAGGCAGCTAAAa
>NODE_3967_length_367_cov_39.566757
ATGGAGTGGGGAGGGCCGGTGTATGTTGGTGTGTTTATGTGTGTATGGAGTGGGGAGGGC
TGCAACGGGGGCTGGATTTTGTCTGAGAAGAATCTGAACCCGACTCTCTCACACACACAC
AGCCCTGCCTATGAGTTTCAATCAATAGCCAGTCCCTGCGGCCGCCACGAGCAAGCTGTT
TGAAAAGTCAGAGTAGCATGAAATGGCCATTATTAAATTACTGGGACGGACACATTTAGA
AGGCTATCGCATTAAGAGAGCAAGCTCACCAATTAGGGAATCAGACCATTAATAGCTAGG
GAGAAGGCTGGCATCTGATCACAAATTAGATGAAGCCTACTGGAGAGGATATCCATACAG
GCAACGGTGGGCATGAGGTACAACAATTTAGTGGGGTAATGAGAGCTGAGGCTTGTCGGA
TTTCGTg
>NODE_3969_length_526_cov_27.357414
GCACTTATTGTACATGTGGTTAGGTTAGTGTTTGACTTCAAGTCCTTACAGATGTATTGG
GCAGGTGGTTCTTAAATGAATACAAAAAAGCTTGTGGGAGAGAGATGTAATGAAAAAAAT
GAAAGGATTGTAGAATAATATTGAACAATTCTGAAATAGCAGTTCTTTTGATGCTTGTGA
TTATTGAAGATGTACTTTAGAGAAATTTCATGGAAAAGATATGATTCTGATGTTAATTCT
GTAGAATAGAAATGTATACCAAATGTAATCTTTCCAATGCTATGAAGAATTTATACATGA
AATTGATATGCAATAAAACCTGTGTGCTTTTTATATGAAATGTCCCTTGTATTTGTCACC
TACAGAGAGCCGAATTTCCTCTTTTATCTTCTCTGCATTGCCCTCGTAATGTTCGTATAT
TTGAAGGGTTTGGAAAGCAAAACATTTTGTTATTGATATATGTTTACCCCACCCATGTGA
CATGGTGGATTTGACTGTACCCCGTCAAATAGCCTACGCATTTTTACTTCATTTTGTAGT
TAGCCAATAAGCTTAAACACATTTTACAACCTATTTTGATATAGTg
>NODE_3970_length_440_cov_52.415909
TTACACAGATGCTATCCTTTAGCCCTTACCCCCCTGGCTTAACCCAGAACTATCATTCAT
AACCTTTATGTGGAGGCCTGAGAGAAGGGGGTGCAGTAAACATGGAGAGCGGGATGGAGG
GAGGGCCAGGGGTAGCAGAGGAGAGCAACACGGCAGCTTATTTAGAAGACTTCCTTTATT
GGAACATGTGCAGGCAGTTCACTCACAAAGGACTTAAATAGGATATTTTCTGTTCCCTAT
AGTTGCTTTACCCTTTTAAGTTCCGAGAGGGGGGAAAAAAAGTAAGTTTACAACTCCCTT
CTCAATAGGGGCTCTTCACTCACAGGTTGCCGGGACCTGAGTGACCTACGAAAGTTAATT
AGGAGGTGAACAAAGAGCGAGCCCGAGCAGAATGCCTCGCCTCTCCTCCAGCCAAAGATG
TCATCCATTAATTAGGAAAATCTTTAAGGTGGCCTTATTGAATTTACAGAAAGCCCCGCG
GTTGGCGGGCAACAGTTTTT
>NODE_3978_length_296_cov_6.000000
ATCATTAACATTATAATAATACAACAGAGGTGTTACACTACAACAAGGGACTAAAAACAG
CTGCTGTTGTCAATGGGTGAACCTCCACCAGCCCTGAGCTCCCAGCAGGACAAAGTCCCC
AACCACCTGGTGAAGTCCACTGTTCACTGGTACAATATAAATGTTCACTGCTCTTCTATA
ATTAAACCAGCATGAATATATATTAGACTGAATATATATTAGATTGTTTCACCTGCGTAT
TGGGTCACTGTATATTTCACTGCTGCCTGTTTGATCAGAAATATTTCAGGTAATGTGTGA
GTTTGTTGTGTTCAGATATTCCAAATATACTGTATATATTCTAATAGGAAATATAa
>NODE_3979_length_290_cov_24.886208
TTTTTTATTATAAACGAGAAAAAAAACTAGCCTCTAAAGAGAGAGTGGAGTCTCCACAGC
AGGGCAGAACCCCGAGAGAAACCAGTGAGTCCGTCGCTCATGGCTCTGGGTCACTGCTGC
GTGTCTTCCTATAGAGTGTTGTTGACATCAAGCTGCACAGCGCAGGTCAAGGGTCAGAGA
ACATACTTACATCCCAGCTCAATGTACAAGTACAGCCATAATCAAGGCACAAAGATCTAC
AAGTAGATTTGTTTTTCTTTCAATAAAGTAGTTGTACAAAATAATATTACACTTTACAGT
CTGTACACAGTGTCCAAACAAGATTTTTTTTTTTTTTAAAGAAAAACAAa
>NODE_3980_length_153_cov_4.908497
GGTCATTTTTGGGATGTGTCTGCCTGGCGTGACCCCAAACCTACAAACACATCCCAAAAA
TGACCAACCTTTTAGCTTAGAAGAGGTTGTATGAAAGATGCAAGGGATTGGAGATGGGAG
AGAGAAAATGTTGTCCTATAATTATTATGACGGTTTCCTTTTTGTTTTTCTTTAAAAAAA
AAAAAAATCTTGTTTGGACACTGTGTACAGACt
>NODE_3989_length_535_cov_25.226168
CCCGCTTTTCCTGCCCGCCTCCCTGCCCACCTCCGTGGCCAAGGAATACATTGGCGCTAC
ACAGCGACAATAAAAAGAAACTTGAGTTAAACTAAAAAAGTTATACCATATTTGCTCAGA
CTAACTATGATGAAAGGCAATGAAGACAAGGGCTCCTCGTGTAGGTATCAATATAAATAT
TACTGGAAGGTCAATTAATATGTAAATTAACTCCTCCATTTAATTAGCTATTTAACTATT
TTCCAAGGCATGGACATATTAAATCATGCTTAAAGACCCCTCTAACTAGGCACCTGACAA
TAGTGCTAGGGAGTCGCGGGCTCATAAACTACCGGCTTGACCTATAAAGAGCCGCGAGTC
TGCTAATTCCATCTCAGGCTAATTTTATGACTTGCATAAAATAACCATAGTGCAGCTTTG
TGGCTGTAAAGAGGACATGGGTGATAAAACTAGAGCCGGGAAAAGCATCAGAAATCTCCT
CTTTACTAGTGTCCTCATTTATTATTCTATTATTCTTTGCAGGGTACCAGGCTCCTGTGA
AAGACAAATTACCTTATTATATTAAATAATTTGTGAGGATATTAACCGTTAATCa
>NODE_3990_length_115_cov_7.695652
GTGAAAAGGGAAAAACATCCAGTATGCGGCAGTCCTGTGGGCGAAAATGCCTTGTTGATG
TTAGAGGTCAGAGGAGAATGGGCCGACTGATTCAAGCTGATAGAAGAGCAACTTAGACTG
AAATAACCACTCGTTACAACCGAGGTATGCAGCAAAGCATTTGTGAAGCCACAAc
>NODE_3991_length_61_cov_4.000000
ATTAATTTGCATTTTATTACATGACATAAGTATTTGATACATCAGAAAAGCAGAACTTAA
AACAGAAACCTTTGTTTGCAATTACAGAGATCATACGTTTCCTGTAGTTCTTGACCAGGT
T
>NODE_3993_length_62_cov_3.790323
GAGCTCACCAAAATTGGACAGTTGAAGAATGGAAGAATGTTGCCTGGTCTGATGAGTCTC
GATTTTGGGATGTGGTGGAACGGGAGCTTCGTGCCCTGGATGTGCATCCCACAAATCTCC
At
>NODE_3994_length_191_cov_3.209424
GACTGAAACTCAACTCCCATACCTACTGCCAGTTTCTGGAAGATACTTTCTTCAAGCAGT
AGTACAGGAAGAAGTCTTCAGCATTCAAGAAGGTCATGTTCTTTATGCAGGACAATGCTC
CATCACATGCATCCAAGTACTCCACGCATCAAAGATGCCCAAATAATGACCTGGCCCCTG
ACTTAAATCCAATTGAGAACTTGTGGACCCTTCTACAACGTGAGATTTACAGTCAGGGAA
GACAATAAACc
>NODE_3997_length_341_cov_5.665689
GTGACTTGTACAAGTAAAAATATATAATGCCGTCCAGTTGTACAAATACAACAAGAGGAC
TGCAGCCTCTGACGCGCATGATGCGTTCATGTTTAAAAAGCAAGGCGCGAATAGGATACC
ATCAAGAACGAAAAGGATCATTAACAACGATGCCTGGACTCGAAATGGACAGAAAGAAAA
AGAACGTTTTCCGGCTAAACAAGATGGATTCCGAGGAAGTTGTATATGGACAGATGGAGA
GTGTGGTACAGACGAAGAGAGAAGACAGAGGAAAGTTAAGATGGCCGAGAAAGGACAACA
GTCGAAAGGCGCAAAAGGAGACAATCGAAATGGACGAAGATTCATTCTGTTTGACCACCT
GGCTGACCGACAGTAGTCTCAATATGGAGTCTCTCTTATGg
>NODE_3998_length_327_cov_54.363914
GCTATAACTCTTATTGAGGGTTTGGTCAAGTGCAAATTGTACTCACGCAACTTTTAACTT
TTGTGCTGCTGTGAATGTATTTTTGTTGTTGTTGTATTTCATCAAACCAAGAGAAACATC
TTGCTCTGTCACTCTCTTTTCACTGACTTATAAACATATTATCTTTCTTGCGCCCTCTCT
CTCTTTCTCTCTCTCACTCTCATCTCTTGTCTGGGCTGGGAGGGGGAGTCCTGCCTCTTT
GCCTTCCTCAGATCAATGCCCTGGCCACTCACTTTCTGATGTTGCACGACGGGAAATGCT
TTGAATACTTGCGACATGGCCGCTCGCATTGATTGCCAAGATTGACAGCTCTAACCATCG
TCTTCTCTTGTCTCTGAGAGAGAGAGA
>NODE_4026_length_122_cov_7.573771
TGGAGAGGCCTACAAGCCAGTGTCTTGCGCCCACTGTGAAATTTGGTGGAGAATTGGTGA
TGATCTGGGGATGCCAGTCTGGAATCGGGCAGATTTGTATTTGTGAAGGACGCATGAATC
AAGCTGAGTACAAGGTTATCCTGGAAGAACACCTGCTTTCTCTGAGAATTGTTTTTTCCA
Gc
>NODE_4037_length_521_cov_14.550863
TGAACCCGTGCTCTTCGGTTTACGAGACCGACGCCTTACCACTTGGCCACCATGCCCAGC
AGGCTCGACATGCTCCTGAAAGTAGGTGATTCAGCCATTGTAAAATGTACAGTTTTCTCC
GTCTCTATCCCTGGAGGCGAGCTCTGGTTATGGAGCCAGGCCAAGCACAAGCTGTTCAAC
CCAATATGCCAAGATGCGATCTAGCAGGCGGACAGTGATTCGAAAGGGTCTACTAGCAAG
AAAAATCCCAAGGTAGAAGATGGGCAGTGTACCCAGGACCTCATACATGCTATTGAATGT
GCTCTACCACCTGTGTGCCTGTCACCATTCCCTGGTGGTCTAGTGGTTAGGATTCGGCGC
TTTCACCGCCGCGGCCCGGGTTCGATTCCCGGTCAGGGAAACAAGGCTTTTTGTGAGAAT
CGAGGATTGGCCCTCGTCCCCCCCCTCTGCTAATTCGGCATCCTCATCTCGCAATACCGA
AATAAAAAAAGACATCCTTCGAACCGGATTTGAAAGAGCGACCTATAGAAAGCCACTCTC
TCAACTACAGTCCTCCGCTCTACCAACTGAGCTATCGATGg
>NODE_4038_length_686_cov_40.142857
ACCACATCATTTATTGCTGTCAGGAGCCGGGGGGAAGGGGCTGGGGGTGGAGGGGATGCT
GAGTGTGGGGGTTGAGGAATATGTGCTTCAGAGAGAAAGAAGCCAACGCAGAGGATGGGA
GATCCAGGCGTTCCAGTCTAATCTCAGCTGTTGAATATTTAAATAATGCCTGAAGTGTTT
ATTTAGTTAGCCTGTCGATTTTTACTGCTCTGTCAATAGCATCTCTTGTGTAGCGGTGTG
CTGATGATCTTTAGTGTCTCGCCTCCCCAGAGATGCCTGGCGCTAAACGCAATTATGGAT
TTTCTTCCACCTCAATGTGTTTGATATTTTTTACTGATCTAATTTGCAATCTGGTAGTTT
ATTGTTTGGCATTTTGGTGGTGCTCAAGTGGCGAGGCAAATTTGATTTCCTCTCATAATT
CTTTATAACATAATTATTGCTGTTAGCACATTGGCACAGATCTTAAATAAAGCCAGTTAA
TCCTTCCATAGATAAAAACATTCCTTTTTTTATTGTTTTTACCCAATGTAAATTTGACAG
ATTTTTGTTCTAATTAAAAATGGTCTTGGTTGTTCAATGTGCATGTGGAATTTAAAATCA
TAATAGGATTTGAAGGGTGAGTCCTCTTCGAGCAGTGATTTTCAATGTTTTTAAATTCAA
CAATTTTTTTTGAAGTGACAAACCATTCCAAGCCATATTACATGAAACAAATAGAGTTTT
TTTTAAAATGtatagtattcctattt
>NODE_4056_length_183_cov_6.213115
AAAGAATTTCTGCACAAACTGTCAGAAACCGTCTCAGGGAAGCTCATCTGCATGCTCGTC
GTCCTCATCGGGGTCTCGACCTGACTGCAGTTCGTCATCGTAACCGACTTGAGTGGGCAA
ATGCTCACATTCGTTGCCGTCTGGCACTTTGGAGAGGTGTTCTCTTCACGATGAATCCCG
GTTTTCACTGTATGGCATCGTGTTGGTGAGCGGTTTGCTGatgtcaacattgtggatcga
gtg
>NODE_4060_length_547_cov_49.557587
TTGGATCTAGTAGGTCTGCTGAGTGATGGTCTTTATCTCAGTACCATTGTAACTCATTTA
TTTTGTTGAAAGGTTGCTTATCAACCGGTGACTGACAGACATGTTTTTGGGACTGTAGCC
GGAGGGCAGGCAGGAGTTTGGTTTTGTGCCTAATCCAGTCTGGATGTACCCCCAAGCAAA
ACCCCAAACCCACCAAACACCAATGCTTCCCCCTCCAGCCAGCTGACCTTGTTGGGTCAT
CAGGACTTAAGTAAGAGTGAATGTCACTTTAAATGGCGAGAGGCTCTGAGGGGCCCAGCC
AGGTCTTGGCTGAGCAGCAGCTGCTGAGGTCTGTGACTATTACTTTTCCAGGGGCTGACT
TTGATGTTTTAACAATCCATACATATTGATTCAGACTGATAATAAACAATTTGATTAGCC
TCTTTCTATAGGCTGTCATTTCAATCACTTGCAGAGCTCCGATGGAGTGGAAGTGAGGGC
TGAGAAAGAGAGGGAGGGAGCAAGCAAGCGAGAAAGATGGAAAGAGAAGGAGAGAGAGGC
CTGAAAGGGGGGGGAGCGGGGAGGCGATAGAGCCCCCTCCTCGGACAGAAAAAGGAATCC
AGCCCTG
>NODE_4065_length_273_cov_5.454213
ATAGAACACTTATAGATAGGCTGGAAAATTGGGTAGGACTCTCTGGGACAGTCCTTGATT
GGTTCAGATCTTATCTAGATGGCCGGAGTTACTTTGTCACCATTGGTAATCATGAATCTG
ATAGGGTGGCTATGACATGCAGAGTTCCACAGGGATCAGTTCTCGGACCGCTTCTGTTCA
ATCTCTATATGCTACCTCTGGGCCAAATTCTACAGAACAACAACATTAACTACCACAGCT
ATGCCGATGATACTCAAATATATATGGCTCTCGAACCGTATGACAACAGCTCAATAGACT
CTCTGTGTCACTGTATAGAGCACATAAATACCT
>NODE_4069_length_424_cov_43.919811
TTTTTTTTTTTTTGCCCGCTAATTGATAGAAATTAAGCCATTAATCAAGCCACTAGCCAT
CATTCGAGCCAGGGAAGATGAATACAAACCTTTATAATAACCACCTTCCTCATTTTAGGG
CTCATTAGCATACATTTTTAATGCAATTATGCTATTCTTTTACGCTGAGCTCATAAATTA
CCCGCTCTTTTGTAGCCGGCTGGCCTTGTAAATTCCAAAGTAATGCTTTGTAGTCTGATC
TTTAAGGCAATTACTGGCTTCTTCTGTCTTTCATCTCCCCGCATTTCCAATAACCCTCGC
CTCCAATGATATATCCACGCCTGGCCCCACAGCACCAGTCCCACCATCCAACACACACAC
ACACACACAATGATGGACGTTTTCACACTCATACTCACACACACACACGCACCATCTAGT
CTTTCCATCTTTCGTCTCTTTTCCTTCCCACTTCATTAGTGCATGGAGACGGTACCTGGT
TCCa
>NODE_4070_length_61_cov_3.163934
GCAGGGTCGGGCCCGGTTAGTACTTGGATGGGAGACCGCCTGGGAATACCAGGTGCTGTA
TGCCTTTTTGATTGAGGTCAATTAATTTTTGAAAAAAAGGAGTCAATCATTCTTTTAGGA
C
>NODE_4072_length_78_cov_10.102564
GAGGAGGTTGAGGAGGGAGAGAGTGAAGTGGTGGAGAGGTGTGTAAAAAGTGAGGAGGAG
GAGGTTGTAGTGGGTGAGGAGGAGGTTGAGGAGGGAGAGAGTGAAGTGGTGGAGAGGTGT
GTAAAAAGTGAGGAGGAG
>NODE_4077_length_61_cov_7.918033
TAGGCTTTAGCCACGTTTCACATAAACCAATAGCATCTAGTTTATGATCAGAGATTAATT
AATTTACTGCAACTGCCTTTGGAGCAAGAGATCTAATATTTAGGAGTCCCATTTTGAGAT
G
>NODE_4078_length_139_cov_50.057552
CGCACCGAAACGGAGACTATGAACGCCTACGTTACGGAAGCGTTGGAACAGGGATACATT
AGGCCCTCCAAGTCACAGGTCTCCTCGAGTTTCTTTTTTGTGAAAAAGAAGGACGGTGGT
TTGCGCCCGTGCATCGATTACCGGGCGCTGAACAAGATCACCATTCCGTTCCGCTACCCT
CTCCCTTTGATCTCTGCGG
>NODE_4079_length_647_cov_44.139103
TCTGTGAAAACACATTAGCCAGGGTGTTGATTTGCATAGATTTCCAGGCTTAAAGCCTTT
CTCCTGCTTCGCTCCACTCTGTGTCACGATGCGGCCTGTTTGTTTAAAGTCAGCCAAAGC
TCTATAATTAGCAGTGTTTAATTATGGAAATGGCTGCCGAGGAGCATTTCAAACACACTC
CTTCCCCAGATCATTAGTTACACAGGGAGGGCGAAAGGAAAGAAAAAAAATGAAATGCTT
TCAGCAATGAAGGGTTCATATTTCAAGCTTATAGCTGCTAAAAGGGTGTACTCAGAAAAT
CAATTTTATGAAAGTCTGTTCAGCACTAAAGGGAGTTCCATGCAACTAAGCAATTTTGAA
ATAATGTTGGCTGGTCCTGATTCATGGATGGTAACAGGACTTCACTCTCCTTGCCTAAGA
CATTATCCTCTAAGCCCAGTTCATAGGTCAACCCCTGGTTTAAATCAACCTCTGTTTAGC
ATAACTCGATTCTTAACGGGCTGCTGGCAACCCAGCGCTGAATAGATAAGTAGTGTTTCA
AGAGGGATTGGTGTGTGTGTGTGTTTGTGTATATACGCGTGTCTCTGCACGCGTAAGTGT
GTGTGTGTCAATATGGGAACTGTAAAAGACTGAATCATTAAATAGCTGTCTGAAGATGCT
CGGAAGGGTCTGGACTTTGTGAATCAAACCTCACCTTGACCCCATTg
>NODE_4080_length_329_cov_5.978724
CGGAAATAAGGGGACTGTGTATGAAAATGGTTGCAATTCCTAAACGTTTCATGGGATATT
TTTTGTTCAACCCCTTGAATTAAAGCTGAAAGTCTTCTCTTCTATTGCACCTCGGTTGGT
TCATTTCAAAGCCATTGTGGTGGTTTACAGAGCCAAAATTATGAAAATTGTGTCAGTGTC
CATTCCAGCCAGCATGTCCTCATAGTCATTACACTGCTCTGTCCCCACAAGGCACCCTAT
CCCCTCAGTGAAGTCTCTGAAGTACAGACAGGTTTTCCCCTCTTTTGGAGTCTCTAGAGT
CTACAGCGCCCTGTCCTAACAAAGCATCATAACATACCCGTCCCTACGGTGTTTTAATCA
TTTTAGTTGGTTGAGACTCATCTCTCTAc
>NODE_4087_length_433_cov_15.062356
TGGAGTTAAATTCTCTTGGAAAAAGAGATTATTTTCCCTTTCCCTCACTGACAAACCATC
ACTTATGGCAATGTATATAGTGCTGTCAAACTCAGGCAAAATAATCTCTTTTTCCAAGAG
AATTTAACTCCATACTTTCTACTAGCACAGGGATGCAATTTAATGCCACCACTGATAACT
AATGGGAGAAACTCTTAAAACTTCAAAGCTTATAATAAGCTTGTCAGCTTATCATATAAT
GCTTGTGAGCTTATAATATTAGCATTTAAATGTTTCTTTGAAAGAATGTGGAGGCAGGGC
GCTAGCTGCCATTTGGACTTGGCCATTGAAGAAAAAAGGAAAGCCAGCTAGCCATGCTAC
CTAGTGTTTTCATTCATCGGCTTATCCAAATTGTTGATGACACCTGACTTTATTTTTTAT
TAAACAGACATTCGTGGTATCATCTTATGATTTACCTGTTTCATAGTAGCTGAGGCATGG
TAAAACCATGTGg
>NODE_4090_length_72_cov_7.972222
AAGAAGTTCAAAATGACGGTCAATCTCCCTCGGTCTGGGGCTCCATGCAAGATCTCACCT
CGTGGGGCATCCATGATCATGAGGAAGGTGAGGGATCAGCCCAGAACTACACGGCAAGAC
CTGGTCAATGAc
>NODE_4093_length_168_cov_4.142857
GGATGCAACTCCTTATCGAATGGATTATAGATCCATCCCTACTACCAATTCTCTATTTTT
CATGTCTGTCCTGAAAAGATGGCCAGTGTGGGTTCAGGATGGCGCCTCCTGTAGCCTTAT
TTGTCATTGTTCTGCATTCACTCATGGTGTCATTTTCCATTGACTTAATGAAGTGAAGGC
AGGGGGGATGTATGATATGATAATAGATTATGATTGGAAAGAGTTGAg
>NODE_4096_length_128_cov_4.773438
GAGGTATATATGCAATGTGTGTGTGTGGTGTGTGTCTGGGTGTGTGCGATGCCAGCAGAC
AGTACCTTCAGGGTCCAGAAGTCTCTCTATGGCCAGTTGGTCTTTGGCTACAGTGAAGGC
ATGGTCCAGTCTATCGACTGCACTAAGGCTCAGCACCCTGTCCCAGCTCATCGCATTGGG
CCTAGAGg
>NODE_4099_length_106_cov_7.632075
AACCAGTAAGAATTCCGGCTCTCACAGACCTGTTCGTTTTTCTTTAAGAAGCCCTCCTGT
CCACACACTCAATCAAACAGACTCCAACCTCTCCACAATGGCAATAAGGACGACTGCACC
GTATTGAGGGGAGGATGGATGGGGCCATGTATCATGAGATCTTGGC
>NODE_4107_length_81_cov_3.395062
TAAGGGATGCCGTCAAGCTGAAGAAGGAGTCCTATCAGGCCTGGTTGGCTTGTGGGACTC
TTGAGGCAGCTGACGGGTACCGGCAGGCCAAGCGGACTGCAGCCCGGGTGGTTGTGGAGG
CAAAAACTCGGGCCTGGGAGG
>NODE_4109_length_202_cov_15.420792
AGAGGGAACAAATTAGGGGTCTGTCCTTTAATTCCTCTCCCCTTCTACCGCTCCGAGGGG
CTTCTTTTCGGCAGTCAGATTCATCCAGGATTTAAGATGAAGTGAACCCAGGCAGGTCTA
ATCTGAATGGCTCCGCTCTGATTGAATAATGGATTGTCTGTTGAGGCCGTGCGTTTAAGA
GGGGATAACTAGACATCCTTTTGAGTGTAACAATTATAATTACAGCGATGACTGGTCATG
TTAaatatcacacgttaaacca
>NODE_4111_length_61_cov_6.295082
GGCTAGGCCACTCCAGGACCTTGAGATGCTTCTTACGGAGCCACTCCTTAGTTGCCCTGG
GTGTGTGTTTCGGGTCGTTGTCATGCTGGAAGACCCAGCCACGACCCATCTTCAATGCTC
T
>NODE_4115_length_531_cov_19.399246
TCCAGGTCAGGACTGGTTATTCTGCTTAACGTGTTTATTTTCTGTAGACTGTATCATCGA
GTCAAGTGCATCACTTCTTCTTTAAATTCTCGTTAACTTTATTTAGGCTAGCATTGCGTT
AAGTGGTTTTCACCCATCAACGTCTGCTTACATCTTGATGAAACAAATTAAAATCGCGAG
TTTTGCGCACCCCGTTTTAAGCCTTCTGGACACCATTTAGTTTTTATCTGAGTGTAAAGA
TGTAGTGGTTACTTGTGTTATTAAAGAGCCGACATACAACCACGAACGGGAAGGAAGAGG
AAATTTTGTACAAGAAGGAAAGAGTGGGGACCTCGCATCACCGCCTTGACTCTCTCACTC
AGCAAACAGAGACCTGCTAACCGACTCAGTGGGTGGCTGCGTATCGTTTTCACAAGCGAG
ATTAAAACGAGATCAAACGCCTACCTTTATCGTACAGTCCATTGTAGCAGTCACTTAGTC
GTTGTTTCTTATGTAGTCATTTAAACACGTTATAACTAGTATGGATAACCTTACTGAATA
GCATCAACCCATGCACAGGCGCATTTACGCTTTGGCGCAAAACattgcagc
>NODE_4116_length_372_cov_33.919353
GCTGAAATTGGTAGAGCAGCACTGGCGAGCCCAGCATGCGAGGCGTCAGGCGAAGGAGCT
GAGCGGAGAGCCGCTCTAAGGGAAGTGGTGGGGCCATGTGGTGCGCTGTGCATCTGCATG
AAATTATCCAGCACCGAATCAGGACATGGATCATCGTTTACACAACGTAATGAATACAGA
TTGCGCTCCGGATAGAGATGCTCTGCAATCTGCTGCGCCACAAATGAAACAACTGCTGCT
CTAATCAAATAGTATTTTCATGCCAGCGCAGCCTTAAGTTGGACAAAATACAATTTCTGA
TTCAGGCTTATAAATGTTGTAATTAGGCTATTGTGTAAAAGCAAAGGAGGGGCCTGGTTC
TGGCACCCTCAGAGTGTATGAGGCCTCCCCGGTTCGTTATGGTAACCCGTTGGTGACCTG
ATTGAAGGAATa
>NODE_4117_length_555_cov_29.437838
TATTACACATTAAACCCTCAACGCCGGGCAGGATCGAACGGGATCGATATCTTGCCCAGC
ACAATAAATCAAACGTTCTCTCTTTCCCTCGCTCTTTGCTCCGCGGCTACTGTTTGCTGA
ACATATTTAAATTTTCTTGTAACAAATTAATTCCAACATTTTCTCTTGATTGAATTAGGA
CAAGTGCCGGTGCTGTCACAAGTGTTTGGCTGCTTCGGGGAGACAAATTGCTGGCCTGGA
CACGGGTAACAAGCGGCAGTGTTGAGTCCCTGATAATCTCCCCACTAATTCTCCATTACA
GCAAAATGAAGCCATAAATCTTCCTGACAGCTGATCGATGTAAACATTGTTTCCCCCATG
ATTGCCAGCTCTCCCAGCGGAGCTACTGTCCGCTCGCAAGCCACTGAAATTACTCCCGCG
CGAGCACTCCCTGCAAGCTAGCTCGCGCCACGGAACCCAAAGTCACTGCAGTAGAAAAAG
TAACCCGTCTCATTTTCGCTCAAGGCCTCAATTACCAAAATAGAAATATTAATCAAATTG
CCCAGGTTTACCTTTGAGGAAGGCAATTATTTACAGCTGAGAAGTATTATTTCTGTAATC
ACTCTTATAGTTCAc
>NODE_4122_length_557_cov_31.852783
AAAAAGGGGAGAAAAAAGGGCTATCTGAGGAACGCCTACGGCAAAGATTAAGTTTCTGCG
GAACCTGCGGAATATTCTGGGCCAACTGCCCTGTGCTGAATAAAGTAACCAATTGATCTA
GATCATTAAAGCACTGGACTGCTGGGCCGTGCCTTCCCCCTGATCAGTACGTCGGGTGCT
GCTTTTACCTGGTCTTGACATTTGGGACAGATCCACATGCCTTTAGGAATGGTTTTCAGG
GGTGGGTCCAGGCAGTCCAGGTGATAGACCCGTGAGCATGTGTCACACATGAGCAACTGG
CCACTGCGTCTGCACACAGTGCAGAAATCCTCATGGATGTCTCCCTGTCAGGAAGAATTG
CACCAATCAGTTTCACTGCCCGTCTAGGCCTGACCAATCAGGTGTGCAGAGGCAGGGCAG
AGGGGGAGGGGCAATGTTTGCTCATTTGAGGTGTATCCAATCATATTAGGGCCTTTTTTT
TTTACTTACAAAAGAAAACATAAGTAGACCTTGTGTGCAATGCCTGTTTTAAAAGCAACT
GGGGATGGTTGTCTCATTTACATACGTACACTACgtcttagactgcagaaacagtgcagc
acgtttaatggcattta
>NODE_4123_length_249_cov_26.726908
CCCATTCATTATTAACAAGCGTTTTGTTCACTATTCTGTTGGTTTCCTTTCTTCCCTCTT
CTTCTCAAAGCAATCAGGCATTGGACTCGCTATGGTAAACAAACTCCATTGTCTGGTAGA
TATCATTCTTATTGTCTTTTTTTGGGTTTGCCGTGTGTCCCTCTCCCCCCTCTCTTCTGT
TTCTTTTTGTACTTTGAGTTTCATCCTAGACACTTCTTATCAAAAAATGAGGAAATGGGT
TTGTATTACCAACGGCTTTCTTCACTTCTCAATATCCTCCCTATCCTTGGCCTCCCAGAC
CCCATACCT
>NODE_4145_length_130_cov_4.715384
TCAATTTGTTGAGGTGATCAGAAGAGATTTCACCCCATGCTTCATGAAGCACCTCCCAAA
AGTTGGATTGGCTTGATAAGTGCCTATGTATTATACAGTCAAGCTTCTCCCACAACAGCT
TAACCGGTTTGAGATCCGTTGACTGTGCTGGCTACTCTGTTATAGCGAGAATACCAGCTG
ACTGCTTCTt
>NODE_4155_length_61_cov_6.196721
TCCTCTTCTGGCTGTGCCGGGTGAGATATTAAGAGTCCAATTGGAATAATAAATACATTT
ATCTGGGCTAAATCCAGAGTCTATTTGATTTTAGACTAGGTCAGAAGTATGACCAGGTGG
A
>NODE_4156_length_143_cov_5.538462
CCACTAAGTTTTCTTTCTCCACTTTAAATCGTTGTTGATATGAGATGCATTTTCTGAATT
TTCCCAGTCTCCTCCCGTTTTCAACTTTAGGAGGACATGAGGTCCTGGTCCACACCTGCG
GAGTACCTGGTTTGGGGGGCCCCTTGCTGTCCCTGTCCTTGTCCACCTGGTCATACTTCT
GACCTAGTCTAGAATCAAATAGA
>NODE_4162_length_446_cov_22.751122
GACTAACCCATCTTTGTGCTAGGCAGGTTGCTTGGCAGCGTCTTTGACTGTGTGTTTTTT
TTACGATGACTCATGGCCGTGACGGACAGGGAAATCGATATTTTGACTTTGGCCACCGGT
TTTTGTCTTACAGGAAAAGTGATGGTAATGGAAGAGGACTGTAAATAAGTGGAGGCTTTT
TGACAAATGAATCCATTAACATTTCCCTGTGTCGCCTGGTGAGCAGATTTGCCATTTTAT
GGGGCAGGAAAAAGGAGCCGGTAAATCTGTAAAGCTGAGTGAGGACCTGAGAACAAGCCA
GAGGAGAACACATCTCCCATGATGCAGCACTTTATTTCCTTGCGAAATGGCATCTTTATC
TGCCTAAATTAAGTTTTGATTCCTTGCCACATACGGTGCCGCAAATCATTTTTAATGTTG
ATATCAAGGGCAGCAGTAAAGTATAGCACCTTAAGCCTTGGAAAATAGCTTTATTATGTG
GCACATGCTGTCGTCACCGACcaaca
>NODE_4170_length_61_cov_5.393443
ATTATCAGTGGTCTTGTATGTCTTCCATTTTCTTATAATTGCTCCCACAGTTGATTTCTT
TACACCAAGCTGCTTACCTATTGCAGATTCAGTCTTCCCAGCCTGGTGCAGGTCTACAAT
T
>NODE_4181_length_847_cov_50.310509
TCCAGAGAGTGGTTTCTCCTCACAATTTGCTTTGTTTACGAAAAATTACATCTCCAAATT
GGATACTGAATGAAAGACAGTAGATAGCATTTAATACACGTAGAAACGGACTATCAAACA
GGCTTATACACAACATTTGGAACCAAGGGCTAGGCCTGCCGTGGGAGCGCGTGGCATTTC
TCCACACATGTTAAGTAACAGAGGAAATAAAATGAAGGGGAGTACAAGAAAGGAGCAGAA
AGGATTTCAAGCGCGGGAGGAATTTTTACATTTGGGATGGTGGATGCAATCAGTTGTGTG
AGGCTGGCGAGCAGCCTCCCAGGGTGACAAATTGAAAGTGTCTCGCTCTAGTTTATAGCC
CTGATCAGGTCAAACGAAAAATATTGGAGGTCCGGGTGAGCGGACAGGCCCGCCTGGCGC
AGATAAATGGACTGATCATTTCTTATTGAGAAACAATTCCTAAAAGGTAGTTTACTGTGT
GACCGGGGAAGCGGGGGAGCAGAGAGCACGACACGCACACGCTGCACCCTCCGTGACCCT
TCCTCCAGCGTCGGAATGAAATGGATAGAGAGAACGCGCCTCCCTGATGGCACTCCTCCG
CCGACGAGACACTCCATTTGTTATGAAGTAGGGGTCCTGATGATGTGTAGGGAGCACCTC
TTTCTTTTTTTCCACTCATCCCTCCTTTCTCAGGCACTACAAGGCCGGCCTTCAGTCTGC
TACACCCGGAATGGATGGAAGGAGCCGATTGAATTTTACACTCCCCTGGTCATGATTAAT
GTGTTGCGAGTGAGGGCGCTGCAGTAGTGGCGCGCCGTGGCCACTAGGTGGGGGTCAAGC
TCCTCTGGTTTCAGACTGAAGCTCGGGTTTGGGAAGAGAGACAGTGTATGTGCGTGTGTG
TGGGTGg
>NODE_4183_length_312_cov_10.528846
TGAAGTTTTCCTGTCTGATGACTGTATAACGCATTGTTGTGTGTGTGTCTGTGTGTGTGT
GTGTTACAAGCTCTAAAAGTTATGAAAATCAAGTAATTAACTAAAACAAACCATTTCTTT
TAGAGGTTTTTATTCTTAAAAATGACCTGGGAATGATTCTGTCAATCCATGACATACATC
AATGACATTGATACGGTAGTCACACCGCCTCCACTCTCCCTCCCCACACAAAATACTCGC
ATCATGCCGAGAAGAATGGCCATCAGCAAAAACCTTTACGACTTGAATTATAAAATCAGA
AGGTGATTTATAAACGAGTTAGCTTGATGAAACGTCCCCCATGTCCGGGAGCTTACATGA
ACAAGTTATAGc
>NODE_4184_length_513_cov_76.703705
GGTCAACAGGCCCTGACCTTTGAAAATGTTTCCCATGAATAGAGAACAGCATACACAGTG
TTGCCTGTAAAGAGGACCAGAGAAGAAGGGCATTATTTCATGACTTCTATAGTCAGGACA
GTGTGCTCCTATAAGGGGCTAAGTGCAGTGTGCCTGTGTATGGAGCTCAACAGGCCCTGG
CCTTTGTAAATGCTTCCCATCAATAGCGGACAGAGTATATAGTCTTGCCTGAATAGGGCA
CCAGAGGAAGGGCATTCTAAATGACTCCTGTAGCCAGGAGAGGGCACTCATGTATGGGGC
ATATGCAGAGTGCTTGTGTGTGGAGCTCAACAGGCCCTGAACATTGTATATGCTTCCCAT
CTATAGAGAACAGAGTATATAGTCTTGCCTGTTTAGGGGACCAGAGGGAGGGCATTATAA
ATCACTCCTTTAGCCAGGAGAGAGTGCTCCTGTGTGGGGTAAATGAAGGTTGCCTGTGTA
TGGAGGTCACAAGGCCCTGGCCTTTCTAAATGTTTCCCATCAATAGAGAACAGAGTATAT
AGTCTTGCCTGAATAGGGGACCAGAGGGAGGGC
>NODE_4185_length_69_cov_102.405800
CATTGGCTGACCTAGCACAGGAAATAACTCCTTAAGTAATTTTGTAGGAATCGGGTCTAG
CTGAGAGTTTGTGGGTTTAGAACTCATTACAAATTTTGTAAATGTGTCGAGCGATACGGT
ATCAAAAAA
>NODE_4186_length_144_cov_62.055557
TGTGGGTTTAGAACTCATTACAAATTTTGTAAATGTGTCGAGCGATACGGTATCAAAAAA
CTCAAGTGTCCCCATTGACACCTGATCAGGGAGGCTCCGGAAATTTTCCGGACAACCGAG
ATTTTTAGGACCATAACTATTTAGGGATTCAGTTATTTGTTTTCTAATGGTGACGATCTT
TTCATCAAAGTAGTTCATGTATTC
>NODE_4193_length_210_cov_5.961905
CCTATTGCGCGCTGGGCACATGGGAAAAGTTTGCCCCGAATCAAACAATTCAAGTGGACT
TGGGACTCTTTGGATTCCTCTAATAGAAAGGCTAATTGTTGCCGTATCGCTCTGGACATG
ATGATGACAGTGACATGAAGGGGAATAGGTTGCGCTCTTTTTTCCATGCTATGAAAGTTG
TTGGTACTCATGATGGCCACATATTCATATTGTCCCTTGACCTACCTCCCTCCCTCCACA
CACACACACACACACACACACACACACACA
>NODE_4194_length_110_cov_45.490910
GCAGGCACCATGAGGGCCAGTGGCGCAATGGATAACGCGTCTGACTACGGATCAGAAGAT
TCTAGGTTCGACTCCTGGCTGGCTCGTGACTTGCTTTAGTTCATATAAATATGCTGCTCC
CTCGGTGGGTTTTAACTACGTGGTCTGTTGGCAGGAAAGTTCACGTTCAG
>NODE_4195_length_61_cov_24.245901
AAAAGTGCATGGGTGCTTTCTGAACTGTGCGTCCTGTTTATAAAGGGCTACTTGCCTACT
GCTGAACGTGAACTTTCCTGCCAACAGACCACGTAGTTAAAACCCACCGAGGGAGCAGCA
T
>NODE_4196_length_61_cov_5.081967
ATCCTCCCCTCAATATGGTGCAGTCGTCCTGTCCCCTTTGCAGAAAAGCATCCCCAAAGA
TTGATGTTTCCACCTCCATGCTTCACGGTTGGGATGGTGTTCTTGGGGTTGTACTCATCC
t
>NODE_4201_length_72_cov_3.250000
CTATTTCTGGGAGAGTCCCAAAAAGAAAGCCAGTTATCTACAAACTCTACCTCCTGCGAC
AGGCAGAACTCTGTTTTCAGCCAGCGATTGAGTTGCGCAAGTCTGCTGTAGAGCTCATCA
CCACCCCTAGCT
>NODE_4203_length_187_cov_5.786096
GTGTGTGCAAACCTGGTCAGGAACTACAGGAAACGTATGATCTCTGTAATTGCAAACAAA
TATTTCTGTACCAAATATTAAGTTCTGCTTTTCTGATGTATCAAATACTTATGTCAAGCA
ATAAAATGCAAATTAATTACTTAAAAATCTGAAAATGTGATTTTTGTTTTAGATTCCGTT
ACTCACAGTTGAAGTGTACCTATGATAAAATGTACAGACCTCTACATGCTTTGTTAGTGG
GAAAACc
>NODE_4207_length_306_cov_31.898693
CTCTGTCTCTTCTCTTGCCATGTGTTGTTACTTAAGAGTGTTCAGCTGCCGGCAGCCAAG
TAACAGTGCTCTGCTTTTCCATCCACACCCTTGTCTCCCTCCATCCTCCACTCCCTCCCT
CCATCCACACCCTCTGTCCGTCTCCCTCCATCCTCCCTCCTTCCCTGCACTCCCCCCGTA
GTAACCAAGAGAGCGTTCTGGTAGGTCCTGGAGCTCAGGCAATATTAGGTTGCACCTCTT
AAAACATGTCAGCCTCTTTTGCTATCTTCCTCGTCCTGTGGTGAAAAATACAAGACTGGA
AATATTATGAAATGTAACGTTTTGCTGAGTTTCTTTTATATTTTTCATGTAGTTGCTCGA
CTGGTg
>NODE_4208_length_516_cov_49.937984
TGGGGCTAAGGTTGTGAGGAGGCATGATAGAGATAGAGGAGTTTTGGGGGGGGGGCAGGG
GGGGGGCTTCGTTCAGTTCAGGGGCCTTTTCCAAGAGCCGTAATCAGACAGAAGGGATGA
AAAGGCTGATTTTCAGGGAATTAGCATGATAAGCGAGAACACAAAATCAATCCTCATCCT
TGTGAGGCCTCCTCTGATTGCTTTGAACTGTCAAAAAATGGCAGAATCAAATCGAAAGTG
CTTGAGGTTACGGGAGTGATTTGTTCAAGAAGAGATCGCTGGAGCAATTGACACAGCTCT
TGAGACAATAATTGGGTTATCAAAGAGAAAACAGTTCAAGTACCAAAGGGGTGAAAACCT
ATTTGCATTGGATTTTCATACAGAAAGAGACACACCTCCATTTTAATATCTTCATTTTTG
ATATAGTCAAGGATTACGTCGGGTCTGAAACTACATCATTATCATCAGAAAGTTTGTTTC
CTCGTGTGCAACCTTTGATTAACAGGGGTCAGTTTTCTGCTCATTTACAAAATAATGTAT
GTGACTCCTGTATCGCGAGACATACTGAAATGTAAg
>NODE_4214_length_140_cov_3.042857
TACAATCTTGTCCTTGGACAGCTCTTTGGTCTTGGCCATGGTGGAGAGTTTGGAATCTGA
TTTATTTATTGCTTCTGTGGACAGGTGACTTTTATACAGGTAACAAGCTGAAATTAGGAG
CACTCCCTTCAAGTGGATGCGCCTGAGGGACCGAAGATGACAACCATCTAATATTTCTTT
TCGGCCTTGTCCCATGGATa
>NODE_4221_length_405_cov_16.362963
TTGACACGTTTCAACTGATTTCCCCTTACACACCCCAGTGTGCACTGTCAATGCTGACGC
TGGTGGCAAACGGTGCTGGTCACCACAATGTCCCTGATGTGATGAGAAACAACGCAGCTT
TAGCAGTGAACGAGGACTTTGACGCGGGGATTATTACTGCGATTCTACAGGACGAGAATG
TCATACGCTTTCTGAGAACCGTCCTGAGGCACTCGATAAGCATCGTGGAAAGTGTGCATG
GTTTCGCAGCAGGGCAGGTGGTGCGGGCCTGTAACAGTTATACTTACAGCACAATCAATA
CCGGTGACAGGTTCATGGCCCAGCTAAATATGAACAGATGGCTTTCGTGATAGGTTCCGT
TGTAAACATGTTATTGTCATTCCGCATGCTGTTTTTGGTCATATGTGTTAAACTACTCAT
GTATATATTGTATGGCTTATGTAGGTTTTTTAGCATTTATAAACg
>NODE_4222_length_327_cov_10.620795
TAGAGTACTTACCATTGTAGAATTAGAATGTGATGGTCTAGTGCAGTTAAATAACCAAAT
ATATCTCTTCACCAGAGGCTGAAATTATAATGCTTCTGGTGAAAGTGGATATATATATAC
CCCAACCCACACTATGAAACCACACATTTACTGGATTTCATCACAATGACATTGGCATTC
CAAATTAATTCTGGAATTTCCCCATTGGAAACTTTCTCCCTCTCTCTACCCCTATTGTGT
TGAACAGATAGGGGTTTCTCAGTCCTAAGAGCCCACATCCCCGTTTGCTGGATAGGAAGT
GAACAGGATGAGGATAGTAAGGAAGCAGGAATCTCCCAATCATTAAAACAGCCTCTGCCC
TGGagagatactcatgtactttggggg
>NODE_4235_length_793_cov_46.296345
GCATTAAGGCCCTACAAAACTTTTTAAATAATAATAATAATTCTAATCTGGTTAGTCTCC
CCCGGGGCCCTTTGCATGTGGGGTCCCAGATAGGTTATTTTAAGCCCTGCTGTAACATTT
ATTGTAGCAGAATTTGTTCCAAAGCCAGAGGCATAACCAAGCAATAAGGAGGAACATCAA
ATCAAATGTGAGGAGGCTATACACTTTCAAACAGATGCTAACAGACCACACACACACACG
CGCACACACAGAAACAAACACGCGCGCACACACAGAAACAAACACACGCGCGCACACACA
GAAACAAACACACGCGCGCACACACAAACAAACACACGCACAGAAACAAACACACGCACA
CGCACACACACACTCACGTGAGAAAATTGAGAGAAGAGTAAAACAGTTCTGTTACCTTTC
CCAATATTCTTTTTGGTAGCTGACGAAGAAGAGGGAATCATAGGTAATTTCAACTCAGCA
CGATTTGACTCAGTCAGAAGGTAGTGGGACTTATAGGCATATGAACTTAATATGGTGTCA
GTAAGGTCCTGCACTAACAGTCCTACACAAGACACACAGGAAGAGATGGGGTGATCAGAC
TAGTGGCCATGATTTCACAGGAGAGAAATAACACGTACTGTTAAAACACAGAAACCAGAG
AGAAACAGAGGAGTGAGAAGTCAACGGAAGAGTTGTCCCATCAGAATACATACAGTGCAC
CTCTCTTAGAAGGGTTATAACGATCGACTGATACACTAACCACATGAACCACAACATGTC
TACACAGTAACCTCTGTAACCAGCCAGTTCTGTCTGTAAATATATACAGGCCATATGGCC
TGGTGGTCAAAGg
>NODE_4239_length_591_cov_39.375633
GATTTCAGAGTCGCTCACCAAAGGGAAGAGAAGTTAATGAGTGATTAACAACAGCAATTA
AAAGATGAGGAGGAGGGAGAGAACGAGGAGGGAGAGACAGAGACAGGGAGAGAGACAGAG
TGTAAAGAAGAAGAAAGGGTAATTAAAATATCCGTCCCTCTCTTTGTGGGAACTGTGTGT
CATCCATTGTGCACTTATTAAAAGCCGGGAGGGAAGGAGAGAACAGCTCTTAATTTCAGC
ACCCGGGAACTGTAAGGGTAATCATGCCCGCGGATGGAAGCTCAGGAAGGCTGTAACTCA
CGTTTAAGTGTGGGGCCGTGTCACAGCAGGTTCACAGTCATGCATTTCTGTGTTGACACC
CATCGGGGCACAGAGATATTTGGCAGTCAGGAGTAATTTAACTTAATTAATGGGATGCAT
ATTTGATGGCGGAATAAAATATCCCGGCTCAGCAAAGTGGAAAAGGGGAAAAGATTTAGT
GGGAGTCAAAGGTGTAGGGGAGAGTAATTTGCTGCATTCAGTTACTGCTGCTTGAGGAAA
GGAGGAGAGACTGAGGGAGAGGGTAGAGAGAGAGTGGGAGGGAGGGGGGAGGCAGTCAGA
GCCAAGGAGGGAGGAGAGAACGGGACGGATTGAAAAAGATGGAGGGGGAGa
>NODE_4249_length_61_cov_6.163934
CACCATTACACCACCACCACCAGCCTGCACAGTGGTAACAAGGCATGATGGATCCATGTT
TTCATTCTGTTTATGCCAAATTCTGACTCTACCATCTGAATGTCTCAACAGAAATCGAGA
C
>NODE_4250_length_309_cov_83.592232
GGAATAACTGCTAACACACACCGGCAGAGGAGCATGTGTGGGTGGCTGAGTAGTGGAGGT
AAAATGTGGATGAGTACAAAGAAGAGACACAAAAGAAGGAATGGGGTTGAGTGTTGTGTT
GACTACCTGAAGAGGGGAGGGAAAAAGATGGGTAAGGGGAGCGGTCTGGGAGTGAGTGCT
AATTCTTACTTTTCAGTTTAAATAAAGATTGGAGCTGGATAAAAGCCATTAAGGGAGAAA
TCAGACAGGGCATGCTATGTAGGACAAGAGTTGACTGCAGGGAGGTGAGTAGAAGGATCA
ATACTCAGTCGATGCGCTCAACACCAAGCTCTGCTCAGACACACACACACAAACACACAC
ACACACACa
>NODE_4251_length_144_cov_8.819445
ACAGCTCAAAAATTTCACCTTAATGCCTTTATCACAACAGACTGCAATCAGCCCACTCTT
TTTATGTGAAATGTTCACCAATTCATGAGAGTGTGGAATTGCACATTTCATACTCTGACT
CGCTATCTTTCTCTATCATACGCAGCAGTAGCATATCACCCCCAGTCTGTGTGCGTGTGT
GTGTGTTTGTGTGTGTGTGTGTGT
>NODE_4253_length_282_cov_13.035461
GTTTAACCAATGGCATAGTTACAAACCTGCTCACCTGGCACTCCAGACAGGCCATAGGTA
TTACAAAAATTTTAAGTATTATTTAAGTTCTGGTCTGTGCTTAGTTTTTCAAACCTAATT
TGTCTGGTTAATGTGCCCCTCTGACTACCTGATTGCAGTCGATGACTGGGGAGAAAATCT
GCCATAATTATGTAGAGCAAAACCTTTGATTGGGGAGGGATGATCATTGCCCAGCTGCCT
CCTTTGACAGGACTGATGTGAAATTTGGCCTCATTGATTTCAAATCATCAAAGTGGCACA
TATAATTGTAATCAGACCCTAGGACTATGTTCTCAGAACAGt
>NODE_4255_length_156_cov_4.044872
CGCGCTCAGTCCCATTGTGGATTTCTCAAGTGTTTTCGAAAGACAAACTGCTGCAATATT
TCTTGATATTTGTTTGGCGAAATTGCTAGCCGATTTGCATCATACATTTCACACAATTAT
AGGCTACACCACAATCCTTGTTTCAGTTTTACAAAGTTGAATATATATTTTTTTAGATAG
TTAATTCATTCATATACAGTAGTAGGCTAGGCTAGc
>NODE_4258_length_61_cov_7.000000
CTGAAATGGCCCCCACAGTCACCAGATCTCAACCCAATAGAGCATCTTTGGGATGTGGTG
AAACGGGAGCTTCGTGCCCTGGATGTGCATCCCACAAATCTCCATCAACTGCAAGATGCT
A
>NODE_4259_length_79_cov_3.708861
CGGGCGATCCCTTAGAGATAGGGTGAGAAGCTCGGTCACCCGGGAGGAGCTCAGAGTAGA
ACCTCTGCTCCTCCACATTGAGAGGGGTCAGCTGAGGTGGCTTGGGCATCTTTTTCGGAT
GCCTCCGGAACGCCTTCCT
>NODE_4261_length_128_cov_3.257812
CCTCTGAAATGGAACAGTTCTGTTAGACTTGGCGCCATGGCAACTTCTACGGATCCCTGC
CCAACCACAGTTTCTTGGACCAGCGGGGAGCAGTGAAAGGTCCTCCATGCATACCTTGTG
TGAAACTGGGTTAGGTCCAGTTTATTGTTATGTAAACTCTGAGGGGATAGGGAAAGGGCA
AATGGGAg
>NODE_4265_length_145_cov_34.275864
GTCAAGATGTGCCATGCTAATAGACTCCTACCCAAAAAGACTGAGTGCTGTAATAAAATC
AAAAGGTGCTTCAACAAAGTATTAGTTTAAGGGTGTGCACACTTATGCAACCAGGTTATT
GTGAGTTTTTTATTTTTCCCCCTCAAAGATTTCAGTTTGTTTTTCAATTGAATTGTTCAC
GTTATAGGTCACATTAAAGGTGGAA
>NODE_4267_length_248_cov_23.278225
AACCCAGATGCTTTGCCTCTAACCCCATCTTCTGATCACTTAGAACACAGGTGTCAAACC
GGTTCCACGGAGGGCCGAGTGTCTGCAGGTTTTCGCTCTCACCTTGTACCTGATTGATTA
ATTAGTTCACTAATTGGTTAATTTCTACCCCCACCTGGTTGTTCAGGTCTGACCTGGGAA
CCAATTTAAAGGAAAACCCAAAGACCTGCAGACACTCGGCCCTCCGTGGAACCGGTTTGA
CACCCCTGGCCTAGGCCATCTTTATGTAGAGCAACAATTCTTTTTTTCAGATCCTCAGAG
AGTTCTTt
>NODE_4274_length_215_cov_7.846512
GACACTGCTGGACAACCCAGGCGCAATGTCACCTAACTGAACAAAAAGTGGAGCCGCCGA
GGCTGGGTAGGATGAAAAAGAATCAGACAAAAAGCTGAATGCGCTCGCGGATGGTCTGCC
GGCAGATGGGGCAGGTCTTGAGGGCGGCACTGCAGTCGATGCAGGAGGCGTGGCCGCACT
GGAAGACCAGCTTGATGTGGTTATCAATGCAGATGGGGCAGGTGATCCGCTCCTCCATCT
GGCGGTAGCGTGACTGCAGCTGTTCCAGCAGGTTg
>NODE_4275_length_110_cov_7.163636
TCACCAGAGCTTCACAGGTTGCCACTGGAGTCCTCTTCCACTCCTCCATGATGACATCAC
GGAGCTGATGGATGTTAGAGACCTTGCACTCCTCCACCTTCTGTTTGAGAATGCCCCACA
GATGCTCAATAGGGTTTAGGTCTGGAGACATGCTTGGCCAGTCCATCACC
>NODE_4276_length_112_cov_8.491072
TTTCACACCATTCTTTGTAAACCCTAGAAATGGTTGTGCGTGAAAATCCCAGTAACTGAG
AAGATTGTGAAATACTCAGACCGGCCCGTCTGGCACCAACAACCATGCCACTCTCAAAAT
TGCTTAAATCACCTTTCTTTCCCATTCTGACATTCAGTTTGGAGTTCAGGAG
>NODE_4282_length_87_cov_8.666667
AAGGTCATGTGGTCTGATGAGACAAAAATAGAGCTTTTTGGTCTAAACTCCACTCGCCGT
ATTTGGAGGAAGAAGAAGGATGAGTAAAACCCCAAGAACACCATCCCAACCGTGAAGCAT
GGAGGTGGAAACATCATTCTTTGGGGA
>NODE_4283_length_1025_cov_23.054634
CCCCCTGCAGCCCGGCTAGCTCAGTCGGTAGAGCATGAGACTCTTAATCTCAGGGTCGTG
GGTTCGAGCCCCACGTTGGGCGTCTCTTTTCTCAGAGAAACTTCCAGGTCCACATTGAAA
GAACTGCCAGAAAAATTCAACTCCTCGTTCATGGTTTCATGACTTCAACAATGCAGTGTT
CAGGTATGGTAGGAGCCACTATCCACGTGCTAATCAATTGCACAACATGATGCGCAGACT
GGACAGCGCATCTTGATATTTGCACTCGCTAATGCATTATATTCCAGCATGAACCCATGG
TGTCACAGGGGCCACTAACCCTTCATCACAGAGTCTTGGCTTGCAGCCCAACGTTGGGTG
ATGCTTTTCTCCGAGAAATGTCCAGGTCTGCATGGAAAGAACTTCCAGCAAATTCAACCT
CTCGTTCAAGATTACATGATTTCAACCTTCAACAATGCTTATATCAGAATGTGCCTGTTT
AGTAAACAGATAATCCTGTATTGAAATCCAAGCAGCACCTGGCCAAATCTAGTAAGTACC
AAAATCTTGTTCATTTTCATGCATCTACTCAAACTATTTATTCATGGAATTTTAGCTAAT
TGTGCCACAGTGTGAGGTATGGATACACATACTGGACAAGAAACGGCTTTACTCCAGGTG
AAGCTCGATCCCACTGCCTCGACACTGCAACGCAGCATACTGCGGTATTATGACCAAGCA
AATACTGACTACAGCAAAGGAGCCCCTGACTTACTCGGTTCTCTTGTTATTCCACAGACA
ATGCATTTCTAAACAAGAGAACCAAGAATGAAATCCCAGAAATGCTTATGAAGAAAGTTC
CAAAGTTGAGTTTCTTGGATCTCATGACAACACATAGTGACCAAAGTGAACTTGTGCAGT
TCATTCAAAACATTGCTCCAGGTGAGGCTCGAACTCACAACCTCGGCATCGCTCTGCTGC
ATACTGTCATATAAGTACCGCGCGCTGACCGATTGCGCCACAGGAGCCGGAAGAACAAAG
ATGCCTCTCGATATTTCCAATCGTTTGGCACTTGCTAACATATTATTGCAGAGCACCGCT
TGCAT
>NODE_4288_length_136_cov_3.051471
TGTTCAAATAAACCTACCATTAAAATTATAGATAATTTCTTGGTCAGTGGGCAAACATAC
AGAATCAGCAGGGGATCAAATACTTTTTCCCCCTCACTGTATACAGTACATACTAGCCTA
ATTGTCCTGCCCAAGATGGCCGCTCTGTAGTCTTGTTAGTGACAAGAGTCCATTTGAATG
ATCTTTGTGATTGCTg
>NODE_4289_length_110_cov_33.781818
CATCAATTTCAATGTCTTAAGAATTTCCATTCATTTGAGTTTGTTCTTGAATTGCTTGTC
TGTTTGGATGTGTACACTGACTGCTGTTTTGGACCAATTCACAATATTCGACCTAACTGC
ATGTATGTTGTTGGAGAGCATTGTACCAATCTGGTTTCTTAATGTGGACC
>NODE_4294_length_400_cov_12.307500
GGCAGCCAGCTACAGAGCCAGGGCAATGACTCCACACTAGCCAGAGCATGCTGTTCAACA
CAATATGCGATCCACCAGGTCGACAGTGATCCGAAAGGGACTTCAAGAACAACATTTCAA
AGGCACGGACAGGGATTAAACCCGTGCTCTTCGGTTTACGAGACCGACGCCTTACCACTT
GGCCACCATGCCCGGCAGCTCGGCCATGCTCCTGAAAGTTGGTGATTCAGCAATTGGAAA
ATTGACAGTTTTCACATTCCTGAACGGAACAGACTGAGAGAAAGTGATCAATCTTCCACT
CGGCCACCACACCACGATCCCCTCCGCTTCCTGAAACTTATGTCGACATTGCGAATAGCG
GAAGCAAATAGCCTTATTTGTTGAAGTACGAAAAATCCCTATGGAGAAGCTGGGGATTGA
ACCCAGGACCTCATACATGCAAAGCATGCGCTCTACCACT
>NODE_4302_length_343_cov_20.326530
GAAAGATATTTGGGACACATACAAAGAGTCCTTCTTGTAGGGGAGTTCTACCGACCCTCT
ACAACCAGAATCCCCTTAACCCACCCCCCGCACCCTTTCATTCCTCCCCCTTTATCTTTT
CTACTGACCAGGGCGGAGAGTTATGGCCACCATAAAAGGCAGGTAATGCATTGTTAACTA
ATTCTGTCTGCTCAGAGCTGATATATCCCTAGCTCTAAATCTCAATGCTTCCAATAAATT
GTAAATGCTAATGCTTGGCCCCTATGAACAGATATCATTTTAACTGGCTAGTTGGAGGTA
AATGCTGGAGGGAGGGGACTGGGGCCCCGAGGCGGGGCTGGGTGGAGGTAATGTGGACCA
GCCTTGAGTGGGGCAATCCAAGAGAGTCGGGGGAAAATGGAGa
>NODE_4305_length_88_cov_143.113632
ACCTTTTCTATAACGATGAATTCCATGTGTTCATGCTTCTAGAGCAACAGTATCATCAAT
GTCTTAAGAATTTCCATTCATTTGAGTTTGTTCTTGAGTTGCTTGTCGTTAGGATGTGTA
CATTGACTGCTGTTGAGGACCTATTCAC
>NODE_4312_length_584_cov_23.226027
CCACAAGCTAGTTAAAAGCTCCCCTCGACATGTAACAAAGACTTAATGACGGGCATGGGG
ACAGGGGCAAAAGGAACCCTCTCTCGGCTGTGTGGGAGCACGACACGCTGTCAGACCAGC
CAGTCCCTGGCCAGAGCTGCCCTACTCATCAGAGCTAGCAGTCACCAAGTACCACATGAC
TGAATGCCAGGGACTGGTTTTGAACTGGTTTCCTCACTCCAGGGTAGTCTGTAACGAAAC
ACTGCGTCACCTCTAATTAAGGCAGGGGCCCGGGCGCGGGCATAACGAGCTGATGAATAA
TTAGAATTGGAGGAAATTGTGCAGTCAGGGTGGCAAATCTGGAGGGACAAGTGCTGAAAA
CAAGGCGATCGGCATTAAGTCCACAGTCACTCAAATCTGTGAACTTGGCCAAGGGCGTTA
ACACTAGGCCTGTGTGAAAAAGAAAAAAACTCCAGGACTGGTGGCGGTCTGGGGCCTTTG
TGGGCCTGTAGGGCAGATCGAAAATAAATAAACAAGACAGCGGTGATAAATGAATCCATA
AATTGTCAGCAATGACTATGAATCCTCGGTATTCTGTCTGTAGTTGGACAAAGCGTGCTG
AGGTTGAGTGCAGGGCAGGCCTCTGGGAGGACACATGCAAAGAa
>NODE_4313_length_61_cov_8.295082
ATCTCTGTAATTGCAAACAAAGGTTTCTGTACCAAATATTAAGTTCTGCTTTTCTGATGT
TTCAAATACTTATGTCATGCAATAAAATGCAAATTAATTACTTAAAAATCATACAATGTG
A
>NODE_4314_length_128_cov_6.929688
GTCCAATCAAATAAGAATGTATGTCAAACAATGTGAGAGAAATGAGACAACGTTGCACTG
TCTTCTTAATTATTTTAATGAAAAATGAACCAAACCCAAAGTAACCAAGATTCCACCCAC
ATTCTGCTTCCTCAATCAACCACCCACAACTTTCACACAAATCATTAACTTGGTCCCTGT
TTGACTCa
>NODE_4315_length_168_cov_10.648809
GTAGCCCACGAGGCCTTGACCCACTTCCTCAGATAACACACTTAATAATGCATTGGGGCA
GAGGTCTGCTGAGAGTCGTCAGGTGCCATTTGAAATGGTTCCTCGGCCTGCTCCACTTTC
CCCTCCCCCGCAAAAAAAAGGGAATTCATGAAATAATGAGTAAATGGTTCTCCACACTAG
GTCTCTCATCGGTTCTTCTCTGAAAACACCCTCCACATTCAACATTCa
>NODE_4316_length_126_cov_3.880952
CCTATATATACACACCTATATATACATATATAAACGCACTACGCACACCTATTCATTTAC
TTATTAATAAAGCCGTAAAGTAGATCTTTCAAAATTTACCACTTATCACAAATACAGGAT
TGGAGATGAAAAGTTTAACTGACACGTAGGCCTAACCGCGATCAGTTCGTGGGAAATTAA
tgtttt
>NODE_4317_length_141_cov_3.858156
CGGTGCCAAGTCCTGCTCCGGGGACAGAGCCTCCACCTGTCCTGGCTGTCGCTCCTCCCT
TCCCACTTGGTTGTCCTGGGTACTTTGTTTTGGATTGTCCCCAGTTAGAGACAGCTGCCA
TGCATTGCCTCTAATTGGGGACCCTATTTAAGTTACCCTTGTTTGTTTTTTAGTTTGACA
GTCATTATTTGGGTTTTGTGc
>NODE_4319_length_131_cov_16.068703
TCCTGAGTTCGACTCTCAGCAGTGCCTTTTAAGTTATGTAAATGTGTTTGATTCTCAGCT
GCACCCTTTAAAAGAGGTACAAGTGCTTCAATGCTCTCTGTTGGGTAGCGACAAATAACC
AGTGGATTTTGACCGTTGCAATACAATGCTTGCAAAATGGGTGCTGTATCTCAGCTGTGT
CTTTCAAAAGa
>NODE_4320_length_151_cov_4.052980
TCATCCTTCTTCTTCCTCCAAACACGGCGAGTGGAGTTTAGACCAAAAAGCTCAATTTTT
GTCTCATCAGACCACATGACCTTCTCCCATTCCTCCTCTGGATCATCCAGATGGTCATTG
GCAAACTTCAGACGGGCCTGGACATGTGCTAGCTTGAGCAGGGGGACCTTGCGTGCGCTG
CAGGATTTTAATCCATGACGGCGTAGTGTGt
>NODE_4321_length_61_cov_13.918033
TTTTAAATAATTAATTTGCATTTTATTGCATGACATAAGTATTTGATCACCTACCAACCA
TTAAGAATTCCGGCTCTCACAGACCTGTTAGTTTTTCTTTAAGAAGCCCTCCTGTTCTCC
A
>NODE_4335_length_271_cov_63.147602
AAGCCGGGTTGTGTGTGTGTGTGTGTATTTATGTATGTGTGTGCGGATGTGTCCATGCGC
GCTTCCATCTATGCGTGTCTGTGTTTATTTGCCTGTAGAGACACTGTGTGTGTCTGTACA
TGGATACATGCGTGCATATTTGTGTGTTGCTGCAGTGTGGGTGAGCTGGCCTTGGCATTA
GCTCCCAGAGTGAAATATATGATGGTGACGCCTCCCGGTCCCATCCACAATCAATTGGAT
TCTTTTCCTTTAATATTTACTTGCAGCGATGAGATTCTCGCATGCATGGTGATGAACAGT
CTGCCACTGGCGTTTGAAGGTGACCTGTCAG
>NODE_4338_length_61_cov_4.934426
CTTAAAGAAAAACTAACAGGTCTGTGAGAGCCAGAATTCTTACTGGTTGGTAGGTGATCA
CATACTTATGTCATGCAATAAAATGCAAATTAATTACTTAAAAATCATACAATGTGATTT
T
>NODE_4344_length_96_cov_7.052083
CTGACCCGTCGAGGCATGGACTCCACTAGACCTCTGAAGGTGTGCTGTGGTATCTGGCAC
CAAGATGTTAGCAGCAGATCCTTTAAGTCCTGTAAGTTGTGAAGTGGATCACACATGGAT
CAAACATGTTTGATCCATGTGTGATCCACTTCACAA
>NODE_4345_length_142_cov_4.190141
CCTAATCTCAGCGTGTTACCTGTATAAAAGACACCTGTTCACAGAAGCAATCAATCAGAT
TCCAAACTCTCCACCATAGCCAAGACCAAAGAGCTGTCCAAGGATGTCAGGGACAAGACT
GTAGACCTACACAAGGCTTGAATGGGCTACAATACCATCGCCAAACAGCTTGGTGAGAAG
ATGACAACAGTTGGTGTGATTa
>NODE_4355_length_84_cov_4.214286
ATTGCATGACATAAGTATTTGATCACCTACCAACCAGTAAGAATTCCAGCTCTCACAGAC
ATGTTAGTTTTTCTTTAAGAAGCACTCCTGTTCTCCACTCATTACCTGTATTAATTGCAC
CTGTTTGAACTTGTTACCTGTATA
>NODE_4358_length_68_cov_40.264706
GGCATAGACCGTACTGTGCGCTGCCTTACCGACAAGTACTGGTGGCCTGGTCTGGCCAAG
GATGTGAGGGCGTACGTGTCCTCCTGTTCGGTGTGCGCTCAGTGTAAGGCACCTAGACAC
CTTCCGGC
>NODE_4368_length_292_cov_5.428082
GTGGCATATCAAGATGCTTAGACAGCATGATTATTGCACAGGTATGCTTTAGGCTGGCCA
CAATAAAAGGCCACTCTAAAATGTTCAGTTCCATCACACAGCACAATGTCACAGATGTCG
CAAGTTTTGAGGGAGCGTGCAATTGGCGTGCTGACTCCAGGAATGTCCACCAGAGCTGTT
GCCCGTGAATTGAATGTTAATTTCTATACCATAAGCCATCTCCGCGTTTCAGAGAATTTG
GCAGTACATCCAACCAGTCTTACAACAACAGACCACACCAGCCCAGGACCTCCACATCTA
GCATCTTCACCTCGAGACCAGCCTGAGACAGCTGCTGCAACAATCGGTTTGc
>NODE_4370_length_181_cov_3.668508
CGGCCTGCTGAATTAGACCCACACTGAAGTGCATTTCCCTCTGGGCTGCACTTATTGCCA
CTTCATTTCCTCAGCACTCACTCTCCTTCTTTCCCTCCTCTCGCTGTTGCCCTTTCTTTC
ATTCTCTTTCTCTCATTGTCTCCCTCTCTTTCTCTCTCTATTTCTTTCTCTGTCTCTCTT
TCGCTCTCTATGTCTCATTCCATCATCGTCGTCAGGGCAGGGTGTAGGAACTTGTCGTCT
g
>NODE_4372_length_209_cov_8.813397
CAGCCTGTTGTCACTGATGACCGTGGCCCTTTTACCCCCCAGACCCAACGGCGCGGCGCA
CCGCCAAAGCCGGCCCCACAGCCAGCAGGAGCCGCTACGCCAGCCAGTGGACCCTGAACC
GACCCCAGCCTCCCACCTCCTCCCACACCCTTAGCACAGACTGGAGACTCCCCACTCCAC
GGGCTGCCGGCTCTGTGGACAAGGAGAGCGACAGCTACAGCGTCAGCCCGTCGCAGGACA
CAGGTACTGGACTGACCCTATGTTTCGCa
>NODE_4374_length_144_cov_4.041667
GCCAACATTTAGTCTCCATCTACATCTGTATGAAAGAGACTAAATGTTGGCCAAATTCAC
GGCCAAGCTTTTTCCTATTTATATTTTTTTCTGCCTGTGTGATGGTAGTATGGTTAGTGA
AGACTAAGCACTTGTAATGGCTGACTGAAGTACATTCCTCCTGTCCACACAAGCCCCATG
TGTCCAATGTAAGAGGAGTGATGg
>NODE_4375_length_92_cov_44.119564
CTCGCACCCGAAGCGAGAATCATACCCCTAGAATCCCACCGGTGACAGTGTTTTCCAAAA
CCCAGCCCATGTAATATTTCTTCAAATTAACCAGGATTTTCCTTTAAAATGCACCTATTC
TAAAGGGCTCGTCCGGGATTTGAACCCGGGAC
>NODE_4388_length_61_cov_7.967213
TACGTTTCCTGTAGTTCTTGACCAGGTTTGCACACACTGCATCAGGGATTTTGGCCCACT
ACTCCATACAGACCTCCAGATCCTTCAGGTTTCGGGGCTGTCGCTGGGCAATACAGACTT
T
>NODE_4390_length_332_cov_44.623493
CCCCCTACCTCCACTCCCACCCTGAGTACCCTCTATATCTCCCTCCCCACCCCCTACCTC
CACTCCCACCCTGAGTGCCCTCTCTCCCTCTTTCTCTCCCTCTTCCTGAGTGAGTGAGTT
CCAGTCAGGGTGCTCTCCGAGTGAAATCACCTCAGGGCAAACACTTTATTATCTGTAGTC
AAAGCGTCACCACAAATACCATTCTACACACACAAGTGTCACTTTCCATTTGTCTGCTCT
CGGGCTGCATTAGGCAAGCCCAGCCGAGCCCAGAATGGAGCCTTGTCTCAAACGCGGCCG
GCAGAGGAAAAGCAACAGCGTGGGAAAGCACACGTCCTCCGGCATTCCTGCCCCTGCAGA
GCCCTGCAGACACCACTGTTACAGCCACAGCc
>NODE_4402_length_232_cov_3.168103
AGCTCCTCCAGGACGGCACATCCATACGTGTTGTCACAAGAAGGTTTGCTCCCAGTACAG
TCTCAAGAGCATGGAGGAGATAGCAGGAGATGAGCCGCTACACCAGAAGAGCTGGACAGG
GCCGTAGAAGGGCATCAGGAGGAACACTGCCAGAGCCCGGCAAAATGACCTCCAGTAGGC
TACTGGCCTGACCAAACTGTCAGAAACCGACTCCATTAGGGTGGCATGAGGGCCCAACAT
CCTCTAGTGGGATATGTGCTCACAGCCCAGCACCGTGCTGCATTTCCCAGGg
>NODE_4406_length_561_cov_47.828876
TATGACTGTTCTGTTATTGACATGCTTCAACGCAGCAAGACAACATTCGTTTTGGTTAGG
CTACTTTCAACTGTAGCCTACTGATCTAAACTCCCCCTCCCAGAGTGATGTCAGATGTAG
GATTTGGTGGAGAGGGGGATCTAAAGAGCACATATCCATGGAAAGGGGGCTTGAGCGCTC
AAGAATCTTGTCTTTCTGTTTGCCCCCTCAATCGAGCAACACAAAAGCTGAATTACTCAT
TCAAACCTCGCGGGACAAAAGCAAAGGAGCTGGATAGCACTCCTGCATTTGTAGTCAAAC
ATTTAGAGACTTAAATCGAGTCGTCATGAAGGAGAAAGAGCTGGACAAAGCCCATAGAAT
TGCCATCAGCAAACATTTTCCTGTGTCATATTAGTGGGTCTCCATGGCTCCTTTTGGACG
GCGGACAATAGCACAAGTTTGCACACTCGAATACTGTCACCCTGCCAACGGCAACAAGAG
CTCAAAACAGGACAATCCCCGGAGAAAGAAGGCTCCGCGGGGAGAGGAGGAAAAAGGGAC
TTGTGAAATGCTAATTGAGCTCCAACCCCTTATTGAAGAAAAAAGACTAGGCCTACCTAT
CGTTGCCTTGAACCACCTCCa
>NODE_4409_length_61_cov_12.950820
AAATTGTAGACCTGCACAAGGCTGGGATGGGCTACAGGACAATAGGCAAGCAGCTTGGTG
GGAAGGCAACAACTGTTGGCGCAATTATTAGAAAATGGAAGAAGTTCAAGATGACGGTCA
A
>NODE_4410_length_376_cov_60.021278
TGATTTAGTGTAAGAAAAAAAGTGAGAAGCAGGCACACTCACAATCAAACCCAGAGACCG
CGTGAAAAAGACACCCAGTATTATTATCAATATCATATAGGCTATTGCGCTCACCTGGTG
ACTGTAGACTGGAAGGGGCTGAGCGGTGTAGCCTTAAGACAGCGCGCAGTTAATGAAATA
TCTCCAAATGGGAGTCAGGAGTGCGTGCAGAGATAAGCCTGATGTGGTTTATATACCCAG
AAAGCAAGTGCTCCTCTTCTGATATTGTCCAAGTGCGTTTGCATAGCTGGCCAAGTGGCT
CTGCTCTTGCTGACTAGCTAACATTGCATGATGTTTGTTTTCCCCCTGCTATGACGTGAG
ACAAAATATTGGCCATATGTTCATCGGCAATAAATTGGTCATGAAAGCAAACACGACTCC
CTCTTGATGgtgcttt
>NODE_4411_length_142_cov_4.169014
CTGTGTGCCACTTTGCCTCTCTTTCTTGGTCTTTGTTTGTCTGTCTCTCTCAATCTCTCT
CTTTATCTCTCATTGTCCCTCTCTTCCCTCTCTCATTTCTTCTCTCTCATCTCTTCTCTT
GTCTGTTGTCTCTTTGCCCAAGGCGGTTTCTATTTCGCAGCAGGACCGTGTCGGGTGGTG
TCTCGGTCCCTTTGGCCAGGCg
>NODE_4416_length_100_cov_3.960000
GCTGGGCAATACGGACTTTCAGCTCCCTCCAAAGATTTTCTATTGGGTTCAGGTCTGGAG
CCTGGCTAGGCCTCTCCAGGACCTTGAGATGCTTCTTACTGAGCCACTCCTTAGTTGCCC
TGGTTGTGTGTTTCGGGTCGTTGTCATGCTGGAAGACCCA
>NODE_4421_length_92_cov_102.250000
ATGAAAGTTAACCAGGCCGATAAATCATTTTACATAGCTACTATTTATAGGCCCCCCGGG
CCATACACATTGTTCCTCAATGAGTTTCCAGAATTCTTGTCTAACCTTGTAGTCATGGCA
GATAGTATTCTAATTTTTGGCGATTTCAATAT
>NODE_4428_length_327_cov_18.996943
CAAGGGTGGAAACACACGCACGTGCGCTCATATATTCACTCACACACACACACACACGGA
ATACACTCCCAGCTGTTTGGATGCGGGCTGACTGTGAGATGTAAATCGGTTGCAGATCCA
TACTGGCCCAGGGCTCACTCACTGATCTATTTTCTGCTCAGCTGGCTTTAAATGAAGTTA
AAATGACTCATTAAAACGCCCACAAGCTTTGGGAACTGGGAGCTCTGCAGCCTAAATGTA
GTCCTCTTTTAATTCTCCCTGTACAGCTGTACAACTATTACCAGTGCACTTGTGAGCTAA
AATAATCATCCACAGCCAATAGTATTTCATATAGTTATTTCAGATTTTTTATTTTTTTTG
TTTGTAAAAACAAAACATTTCAGCAGg
>NODE_4429_length_271_cov_56.730629
TAATCAATTGCTTCATCAGTTCAACCTAATTCAGATCAAATATCTCCTGAGTGCGCACTC
TTCTTTCAGTGGTATTAGGCGAAATAAATGCTTTGGAAGTAATTTTCATCAATCTCGTGT
ACATGCCAATACGACTCACGAGTCCAGTACAGGTTGAAGTCTTAATGTCTTAAGTGCGTG
TATGTGTGTGTGCAACTTCACCAAGGTGCATGCGTATGTTTTTGGTAACAGCAAAGGAGC
TTGTTTAAATGTTGCTTTGTCTTCGAGTGAAAATAAGTAAAAAGACTTGAGTATGTGTTA
TACACCATCTATGGCTTATAAATTTGTgttg
>NODE_4432_length_152_cov_11.677631
AAGGTCTGGAGACTGACTAGGTCACTCCAGGACCTTAATGTGCTTTTTCTTGAGCCACTC
CTTTGTTGCCTTGGCCATGTGTTTTGGGTAATTGTCAGGCTGGAATACCCAGCCAAAACC
CATTTTCAATGCCCTGGCTGAGAGAAGGAGGTTCTCACCCATGATTTGACGGTACATGGC
CCCATCCATCGTCCCTTTGATGCGGTGAAGTT
>NODE_4434_length_323_cov_7.157895
AGAACTTTTTCAGTTATGCTAAATGATTTTTCCTCCTCAGCTGCCCCTTTGTCATCCGGT
GTGCCTCAGGGTTCCATTCTCGGTCCTATTCTGTTCTCACTCTATATGCTGCCTCTTGGT
CAACTCATCTCCAATCATAATGTTCAATTCCATTTCTATGCAGACGACCTTCAGATCTAC
CTTCCTGTGGTTCTGAACAATCGTTCTGCGCTGGACCCTCTCCATAACTCAATTCAGGAC
ATTAAACTGTGGCTTTCTCAGAATTTCCTTCACTTGAATGAAGGTAAGACTGAATACATT
CTGTTTAGCCCGGATTCACCCTGCAGTTCTCCTAGTTTTGGCCCTCTCACACCCCAgttt
gcacccactgtgcgtaccagcta
>NODE_4444_length_441_cov_27.292517
GATCTTCTAGCAGGGCAGCGCCGACGGTGTGTTTGGGCTGTTATGCCCTCTGGCTTGACT
GCCAGCTCATTCCCACTGATCTGAGCCAGAAGGCAGACTGCCGAGGAATACCGATCACCT
TGCCCAGACCGAATCCTTTGAGCTCGACTCTGGCATCTTTCCTCCTTCTGCCGGTTTCCT
CCTCTGCTACTCTCTTCCCTTTCTGAAGTTGACAACAAAGACCTCCTCGGGGTCCTGCTT
GATGTAAGACCCGCTCTTGATCTTTTTCCTCCCTGTGTTTTTGTACCTTACAGTTGCACT
GTTCTTATGTATTCCGCTAGCGCAATATTTACACACCAGAAGACAAAGACGGGGGTGAAT
CTTTCATGGCAGGGCTCAGGACTTGGACGGAGAGCTTCGGGGTAATCAATCACCTGAAAG
ACCTCGGATCACCTGGTCGCAGGGAGGGACGGAGGAGGAGTGGATATGAAAGAGCCGACC
GGCCCCTTCCCCGTCATTGGc
>NODE_4448_length_128_cov_4.617188
ACTCATTACCTGTATTAACTGCACCTGTTTGAACTTGTTACCTGTATAAAAGACATCTGT
TCACACACTCAATCAAACAGACTCCAATCTCTTCACAATGGCAAAGACCAGAGAGCTGTG
TAAGGACATTAGGGATAAAATTGTAGACTTGCACAAGGCTGGGATGGGCTACAGGACAGT
AGGCAAGc
>NODE_4450_length_153_cov_4.392157
ACCATCTGGTGGTGAGTTGGGTCAGGGGGTGGGGGAAGAGTCTGGACAGACCGGGAAAAC
CCAAACGGGTAGTGCGGGTGAACTGGGAACGTCTGGAGGAGGCCCCTGTCCGAAAGATCT
TCAACTCACACCTCCGGCGGAGCTTTTCTGGCATCCCTGTGGAGGTTGGGGGCATTGAAC
CTGAGTGGTCGATGTTCAAAACCTCCATTGCCG
>NODE_4451_length_182_cov_10.186813
TGGTCTGAGGCTGCATGAGTGCTGCCGGCACTGGGGAGCTACAGTTCATTGAGGGAACCA
ATGAGGTTGTGGGTGTCTTGCACCCACTGTGAAATTTGGTGGAGGATTAGTGATGATGTG
CGGATGCTTCAGCAAGGCTGGAATCGGGCAGATTTGTCTTTGTGAAGGACACATGAATCA
AGCCAAGTACAAGGTTATCCTGGAAGAACACCTGCTTCCTTCTGCTCTGACAATGTTCCC
CA
>NODE_4452_length_609_cov_32.349754
ACGGCGAGAGGGAGATACTAGAGCCGGGACAAGGTAGTGCAACATAGAGAGGGAGTGAGA
GATAGTTAGAAAGCCAGACATGGCAGAGACTAGGTGCCGAACGTCTGGCCCCTCAGCACC
TTTCTACAGACTAGTTCCTCCTCTACCTGATGGGAACATGGCTAGTGGTCTGTTCTCCAC
CTCATCAATACAGCTGGCCTTTTTGTCAGTAATTTGCAATAAGTGTCCGCGCCACATCTT
CTGGGACCTGCAGGAAATCATTACTGGCTGAGGCCCTGCTCAGCTCCTAATTGGATGCAT
TGGGCCTTATCAACTGAGGATTTTCCAAGACCTTTGACAGATACCAATACGAAAATCATT
GTTCAGTTGTCAATTTAAGAGACTGTTAAAAGAGCTTATTTTAATTTTAATTGGAACTTC
CTTCTCCATTCACAGTGAGCCGCCAGGATTAAAGGAGCTTATCCCCTTGGTGAGAGAGAA
CGTATGTATGTGTGTGTGTATGTGTGTTCATAACCCCGCTACAATGAAGGGGCTGGAGGG
AATAATCTTTCAGGTATAATACTATCTAGGTCAAATTGGCAGGTTAGAACAGTGACCAGC
CTAAACATCGAGTTAGACACAGACACATCGAGTCAGACACAGACACATCGAGTCAGACAC
AGACACATc
>NODE_4459_length_133_cov_6.218045
CGATTGCAGAGCTGCAAACTTGATGTTGTTTCTTTAAGCATACTTTTATGTAATAGTCCT
TAATATACAGTGGGGAGAACAAGTATTTGATATACTGCCGATTGTGCAGGTTTTCCCACT
TACAAAGCATGTCATTTGAATCATAGGTACTCTTCAACTGTGAGTGACGGAATCTAAAGA
ACTTAATAGTTGg
>NODE_4479_length_61_cov_9.704918
GTGTTCAGTTATTGGACTTCTGTGCTAGTCACAGTTTGTCCATAACGAACACCATGTTCA
TGCATAAGGGTGTCCATCAGTGCACGTGGCACCAGGACACCCTAGGCCGCAGGTCGATGA
T
>NODE_4480_length_302_cov_55.523178
CTCCTTTCAATGTATTTTTTTGTCCTTTCTTTCTGCCTTTCTTCTTTCTTTTTTTTTTTT
ACCTCCAAGGTCAGACAGGACAAACAATGCCACTGGTGTCTGCTTGAATGGTGGTCGCTA
CCGGCGACCAGTGCCTAGGTTGCCAAGGCAACACTCTAACCATTAATTTTCAATTAAAAC
AGACAAAGAAATGACAGCTCGGGGTCTATGGAAGATGTCAAGAATCGGTATTAATATACG
ACAAGTGAGCATAATTGTGTGTCCATTTGCCTCACACTCATCTCTGTTATCAGTGAAATG
TGAAAGTGGTAGATAATATTGGGTTGTGTGAAACACAGTCCACTGTTTTCTTCTAAAGAA
Tc
>NODE_4486_length_61_cov_5.918033
AAACTCCACTATGGCCAAGACCAAAGAGCTGTCAAAGGACACCAGAAACAAAATTGTAGA
TCTGCACCAGGCTGGGAAGACTGAATCTGCAATAGGTAAGCAGCTTGGTGTGAAGAAATC
A
>NODE_4487_length_397_cov_34.123425
CAGGCGATTGATACACTTGGAAAGAAAATAAATTGAAAAACACAAAACGACCAAGAAAAA
GAAAAAAAATGGTACAGCGTCAAATTAAAGAAAAAACTCAACTACTTTAAGACAAATAAA
GACAAGATGCAAACCTGGAACCACTTGGCGTGGCGAAGAGACGCCAAGGCAGTAAGGCAT
TTCTGCCTGTCCAGAACATCCGGGGGATCGTTGACTGATAGCGTTTCTATTGGCGGGTGG
AATAAGAAGACAAGGTACAGTTTGACCAAGGGGGGTTCTGTCACACGGCCAGGGGGAGCA
GGCAGCTTTCCCAAACCACAGGCAGGACGGGGAAGGGGAGGGGGACCCCCCCACCTGGAA
AACTAATGGTCTGAACCTCCCAGTGAAACCGCAATTACAATAAAGATGTGCAACTTCGAC
CCGCTTCAGAAACTGGACTTGTTGTGTGTTATGTGGg
>NODE_4488_length_260_cov_4.830769
TCCCAATCGACCCAACGGACCACCCATACAGAACCAGTCACTGTTGGGCTAGGCCATAAG
GATGAAAGCACACAAAAGGATCAGAGGGGGTTTGGATTTCAGGTCTTGAATACATGCAGC
AAGGAATGGAAGGGCGGGCAGGGGGGAGGGTTGTGGGTAAGGTAGTTTGTTTTCAGGTAG
GTCAGGTAGGTGATGGATAAAAACCTTTCATGACATTAGGGTCTGTGAGGTTCCGCGAGC
AGATCATTGAGATCATAGCGTGGAGTCTATCTTCCTCCTCTTCGTCGTCATCCAGCGAGG
GAGCACGGCTGCCCGTTGTg
>NODE_4489_length_125_cov_15.240000
TCAAGTTTAGCAGTGCAGGACTTGAGCAGCTCATTGGACACTGTTGAAAAGACTTGATAA
ACTCATCCCCAACTGTTTGTTGAGGTTGTTTAACCTTGTTGGAGAAAGGGGAACTTTAAG
ACTTGAATGTGGTAAAATGTTGCAAGTTAACTTCAAGTTGTTATGTGCAATACTTTTTTT
TTTTT
>NODE_4490_length_422_cov_27.210901
AAATATTTATTTTCCTTCAGAAAATGTGAACCATATATTGTGGAGCACAATATAGCAATT
AGTAAAAACTAGACACTTTAACATATTAAAAGCTTCACCTCAAAAATATAACAAAAATCT
GATCAAAATTATAAAAATTAATTATACATTCCAATTAAAAATATACCAATAAACAGCTAA
ATACATTATTGACCTAATAATTACAATGCAATCAATCACAGTAGCTTGAAATAAACAAAA
TAAGCAAATGAGCACAAAACCTTTAATGTTTTAAAAATAACCTCAATTATTTATATTAGT
ACAAATAGTTCGATTTCTTTTTCTTTTCTTTTTACAAACACCAGCATGAAAAGGATTACA
ATAAGAGTAGAAAATGACTGAAAAACATATCAACATCTTCTTCAAATGTCTGCAATTAAA
AATGGCATTAAAGAATTACATTGCAAAGAGTCTTTATCTGGAAGAAATTCAAAAAAAAAA
AA
>NODE_4494_length_239_cov_14.062761
TTCAGTTTCTCATTATTTGGTTGTGTCTAATTGTGTTGCTCTCCTGGGCCTCCATGGGGA
CGATTTGGGTTTCTAAACAAAACCTCATGGTCTGCTGGATGTGGGGGTTCTTTCTCAGTT
CAAGATCTCTCTGTAGATGAGGCCCTCTTCTCATGTACAAAAATCAAACTTGTTATTCCG
CCACACCTTTCAAAGCCAGTGAGGGCTGAAGGCTGTCTGGAAGTCCTGCCTTCCAGGTTG
ATGTATATAATCATGGCTCGTCCCTCTCCTTCAGGTAGATGTATATAATCATGGCTCGT
>NODE_4505_length_125_cov_5.152000
CCACAAGATTTTTTGTGTTTCTGTAAGAATGTTCCCATTCAGCCAAAGAGCATTTGTGAG
TTCAGGCATTGATGTTGGACGAGAAGGCCTGGCACACAATCGATGTTCCAATTCATCCCA
AAGGTGTTCAGTGGAGTTGAGTTCAGGGCTCTGTGCAGGCCATTTGAGTTATTTCTCACC
TGCCt
>NODE_4506_length_141_cov_3.234043
AGACTCATGTTCCTAGATAAAAGAAGAGCACCACTTCAGCTAGGATGGAGTCCGTCACTC
CTCAGCAGATCAGGCCTGGCCCTATTTCTGTGAGAGTCCCAAAAAGAGAAGCAGTTATCT
ACAAACTCTACATCCTGCAAGGGGCAGAACTCCGTTTTCAGCCAGCGATTGAGTTGCGCA
AGTCTGCTGTAGAGCTCATCA
>NODE_4515_length_670_cov_32.644775
GGCGGCCGGGCTCCACTCTTTTACCCATATGGCCGTCTGAATTAGTGTGGCGAAGGGGGA
GGGGGACTTTGACGGGAGACAGACGGGTATAATATTCTCATCACTCTTCACTTGGCTCGG
CAGAAAGGCAGGCGGCGTGGATCGTCTCCCCCTGGCCCAGGGCGGTGCACAGCCCAGTCA
CCACGCAGCACACCCAGCAAATATCCCCAAACCGCAATTCTTCATATTTCCCTGTATGCA
TAAGGAGATGAAAAATCATCCCATCATTTGTATTGTCTGACTGAGGTTATACACAAATAT
TAGTTTATCTACTCCACCTAAGATTGCCTCCCTAAGCAAGACGGATTGGTTCTGGGAGGG
GGCAATATTTCACAGAACATATTCAGTCCATCTTTTATGTGCTGCAACTCAATGGTTGAG
CTCCAGGTACGAGCTGCTGCTGCCGTTTCAAGTAGACAGGCTCGATAAAACTAAACACCC
AACAGAGACAGCGCGTTGCTTATTATCTGCAATAGGCTTTAATTGCGAGACAATTCGCAG
TGTGGGAAATTTATAGTTCTGAGTGTGAAACGATCCCACATGCATAGCTAAATGTGCCCT
GGCACCTAATCTTCATATTCATTCTCTCTGCATTTACTGAACACTTATGGAAAATGGTTA
TTGAAGTAAAACAAGTTCAGGAATCaatttgaggaggaaaaaaacaaacacctcttcgaa
gaaaggcctt
>NODE_4516_length_300_cov_37.953335
GGGGCATTTTAGAAAAGAAAGAAAGGATTTTGTGCCTCGGAATAAAACACACCCACCCAC
GTATACACTCTCACTCACTCACTCACTGCAGCAGTTTTACAATTGCTATTCACAATCCTA
TCCTTAATGCCTAAGACCAACATAAAAGAAGGGAGTTTAAGAATATAGGGATAAACCTTT
TCAGCTTTTCTAAGTCTTAAGGCTGGTTTATGATCCATGAATACCCCAGCATTCCCTGCC
AGTACTGTTGCCACTCTAAATAGATATTACAATGATTTGGGAACAATGCATTCCACTGAT
TCCCTCAGACTCAAAAATACATGTATGTGTATATACAGTGAATAGGAAGGCAAACattag
>NODE_4517_length_126_cov_3.928571
TTCCCAAAGCATCTTCCTGCCACAGCTTTCCCCACCAAACGCCCTAAGTGCTATCTTCTT
TCCTTTTCTCTCCGGCAGACATTCATCTTGCTTTTCCCTTCTACATAAAAAAATGCTTGT
ATTGTCACTGAGCACTAATGTTTGCCTTCCTATTCACTGTATATACACATACATGTATTT
TTGAGt
>NODE_4518_length_403_cov_13.607941
CTTGTGACCCCCATAATGTGTTACAAAGGCCTCCCATAGACAATACTTTGCCTACTCCTC
GAATTTCAACTCAAGCATGTACGATATTTAGCGTCCTGCAGCCACATTTCTGAGAAAAAG
GCTGAATGCTCGTTGTCAATTAGGCATGGGATTGGTTTTTGCATAGAAAATTATGCAGAG
GAGGGATTTTCACCCACGCTCCCGTGGTGAATGGAGCCTCAAACCAGCGCCTTCGACCGC
TCAACCACCCCACCTGACTCTACCCCACCTCGTTGCATGGAAACACCATCCTTCCCATTT
CACTGATTTCCGGTCAGTGAACACGCCTTAACAATAATGCGTAACAAACAGTCCTCTCCA
GGGGGAATGACGAGGTGGCCGAGTGGTTAAGGCGATGGACTGCTAATCCATTGTGCTTTG
CACGCATGGGTTCGAATCCCATCCCCGTCGTGGTGCTGTTGCC
>NODE_4519_length_123_cov_6.560976
AAATGAATAGAAGCTGTGGATACTATTCATCACAATTTTAGTATAAACACTTGTATGTAA
AAGATACAGTAGAGCTAAAAGTGGTAGAGAAAGAAAGAGGAGGTAGAGAGGGAATGAGAG
AAATACAGAGGGAGGGAGAAGGGGGGGTGGACTGTGAGAGATGGAGGGAGATGGGAAGAG
Aga
>NODE_4521_length_205_cov_9.170732
CAGAGCAGCCGGCCAGCCACGAGTCCCAGGCCTCCGATCCCTCTCCGTCTTCTTGCGAAA
CACGGCCCCCGGAGCCCCCCTGCCCACCACCACTGCCCACCATAACCAACCACCAAACTG
TCCTACAGGTGGGGACTTGAAAGGATCCTTTAGCCTATTGAATTTCCTAAATGTAATAAG
AAAATATTTTCTGTATCATACACCCCATTTTTTGTGTACTCCTTAAGGACTGGTAATTGT
TTACCTGTTTTGACGGAAATGTTTa
>NODE_4524_length_997_cov_12.838515
TCAGTTTGAGCACCATACAATCTAGAAGTTTACTGAATGTTTTAAAACATTTAAAGTGTT
ATGTTTGAAGGACTGCACTGTATGAACGTTATCAACGTTACAGTTGCTGCAGACATTTCT
GTAACGGCTAACAACTATTTTAAATGAAACCCTGCAATATCATTGTCTGCTTCAGCCCGG
TCCCTTTTGCTGTTGCGTATTCTTTGGAAACATGTTCTAGCATAAATGCATGACGCCTCT
GTTATCTCGCTCCAGGTAAAAAGTCAGACTCGTGTTGTCATTCAAAGAATATAAGTGACC
ATCGGAGATTTTCTGCACTGACTTCCTGAATCGATGAAACGTAATGGATCACTTGAAGAC
TGCGTGTGGAAAAGGGGTTTAGAGTTTCCCCGCGACTTTGCAGCAGTATGTCCGACCTTT
CTTTTTGAATGATGTTACTACTCCTCTTGTTTTCAACGAACGTGCTGCTGCGTTCCTCGC
CGGGCCCGGTGGCGCGTGCCTGTAATCCAAGTGTCCGGGAGGCTGAGGTTGGCGGATCGA
CTGAGCTGTGGAGTTCTAGGCTGCTGCGTGCTATGTCGAACGGGCGTCCCTACTAAGTTC
GGTATCGATATGGTTTGCCTGGGGGAGCCCGGGCTCACCAGGTCGTCTAAGGAGGGGTGC
ACCGGCCCAGGTCGGAAACGAAGCAGGTCAAAGCCCCCGTGCCGTCCAGTGGTGGGATTG
CGCCTGTGAGTAGACGTTGCACCCTGGCCATGGCGAGACATCGAAACACAATCTTTTATG
AACGCTTCAAATCTGTGAAACACACGTGACTGGAATAATGCGATTCAGCCATCAATTGGA
CTTAAAACGACCACACTCAAAAGTACCATTCCCTCCCGTCCTTTTCCAAAGTGTCTATCT
AATTTAATACTGAACAATTCAAGGTGGTGATCGGTCTTAAAGTCAGTCCAAAGCAAATAC
ACTTGCCGTGTAAGTAGGCGCTTCTAGCTTCTCTTTGGAATGAAATTGCACATTTTCAAA
AGTGCATGGGTGCTTTCTGAACTGTGCGTCCTGTTTa
>NODE_4528_length_61_cov_5.032787
TCTTTGAGACTGTGGTCCCAGCTCTCTTCAGGTCATTGACCAGGTCCTGCCGTGTAGTTC
GGGGCTGATCCCTCACCTTCCTCATGATCATTGATGCCCCACGAGGTGAGATCTTGCATG
g
>NODE_4529_length_209_cov_9.822967
TTAATTGTGTCCCCATTTATAAAAGTAAGTAAACGAGTGTGTGTTTGTGTGTGTGTTCAT
GGGTGTGTGTGTGTGTGTGTGTGTGTGTGTGTGAGAGAGAGAGAGGGAGTATCTTCTGGG
TGTCCTGTTTCACTCGGTAAGGTCTATTGATTTAACTCTCACCACAATCTATAACTCTAT
TGTCTTGCCTGAAGTGTCTCATCTGTATCTTTCCCTATGAGTAGTACATACATCAAATCC
CAGTGCTAAAAAATCCAGTGCTGAAAACc
>NODE_4531_length_61_cov_11.229508
ATGGAACCTGAGGTGGTTTTGTAAACCCTGTAGGGCCTGCTATCCCCGTTCATCAGAGCA
ACATATTCCTGTACACAGCGTCTCTGTGGCGCAATTGGTTAGCGCGTTAGACTGTTAATC
T
>NODE_4532_length_412_cov_11.410194
CATATTCCTGTACACAGCGTCTCTGTGGCGCAATTGGTTAGCGCGTTAGACTGTTAATCT
AAAGGTTGGTGGTTCGAGCCCACCCAGGGACGAAGGTTTTCCGTTTGTGCTGCTCATACA
CGTGAAGCGGCTTTGAAACTCTGTAGAGCCTGCTATCTTGGCCCGTGTTACCTCACCACG
ATTTGGGCCTGCTTACTTTCTGTGGCCGATCGTGCTTTGAGTTGCCCTGCTCTCCCATGT
CTGAGATAACTGGCATGCTTTAGCGCTGGAATTTCAAGCGCTGCGATTGTCAGATGTTGC
TATTTTCACCACCCAATGCTATTCGAGGTGGTTCTGTAAACCCTTTAGAGCCCTATATCC
CGCTTCATCACAATGAAACATCTGGCTGTTGTAGGTCTCTGTGGCGCAGTTGTTTAGCAT
GTTAAACTGCTGTTTCTTGGAACTTGAGGTGGTTTTGTAAATCCCATAAAGt
>NODE_4534_length_260_cov_21.146154
TCCCCTCACAGAGAACCAACCAGGAGAGCAGATTAATGTCTGCATCGACCAATTACATAG
CTGGCAGTTCCACCAGCAACCAATCACATAGCTGGCAGTTCAATCACAAAGCAATAAAGA
GACATTCATCATTCAATTAGGCACCTATCGTGGATACACAAAGAGGAAGAGCACTTAAAA
ACCTGAGACACACAGCAAAGGATTAACAAAGAGACGAGAGAACAGAGAGACGAGGAGGGA
GGAGGCTGGGAGAGGAGAAAGAGAATGTGACAGGGGAGGGGTGAGGGAAAAAGAGAGAGA
TACggacagagagggtcaag
>NODE_4552_length_454_cov_16.709251
TGAAACAATTGGTACATGCTTACACATATAATTGTATTCACACACACACACACACACACA
ACCATATGTTTTCTATTGCATGCACACCATTGCTGGTATGAAAAATGTAACTATTAGCCT
AATCGGGAGACGGCAGAATGGTTTGCTCCATCAGAAGAACCCGTCAAAGCGACTTTGTTT
CATATTTGATTTAATTGTCTCCCCTCTGACAGCCACATTCATCAATGGCTCTAATGGTCA
ATCAGAAGTTGGCAGTGAGTGCTCTCATTTTGTTTCTCCATACGTTGGCTTGGGCTTTAC
TTTATCAAAATGCTTTTGCCTAATGGACACACTGAGGATGAATGGTGAGGGGGGCTGAGA
GATGACTGAAAGCCTTCTTATCCCGGGCAAGAGAGCGAGAGAAAAAAATGCATTTATTAT
TTCGATGAGGAGATAAGGACAAACGCGAGAGAGGAGTGAGGGATGTTTTGAGATTCTTTT
TTCGACGAGTCAACTTCCTGTCATTTTTTGGGGg
>NODE_4553_length_61_cov_3.147541
CATCGGTTGTTCAATGGTAGTTTTCTCGGTTTCGATTCCCGGCATTGCTACACTAGCCTC
GACATGGTAAAATGCGACCTCTGGAAGAAATTCTAACTCCCACAGCAGATAAGTCTGGAA
A
>NODE_4554_length_399_cov_47.761906
TTAACAACGTCCATTTAGTCTGACTGTACTGGAGCTTAATTTGACTCAGTGAAGGATGAG
TTGCTTTGAGGATACACACGTTGACCATCTTCCCTCTGCTCCTGTTCTTCTCCTGTCGTC
TCATCGCAAACTCTTGTGCACCCTCTGGTGCTTGCTAGTCTCCAAAACTTCTTTGTGTTG
CCTGCTTTGCAGATTGTCTTCCTTGTCTCTGTGGTTGCTCATTATTCAGAGACAGGCGGA
TCTCAGGTCATCTGCAGCTGCAGCAAAGGAGAAGCAGGAAAGATGGCGATCATCCATTAG
ACCGGCCGCATGCATGAAATACAGGACAACTTTTAGGAAGAAGATCGCTTCTCCACCAGA
AGAAGACATACCTGTGAGTTTATAACACAATTTACCAGTTTGTTCAAGATCATGACTCGC
TTGGCTTCATGGTTCAGGAGCACGTCGTTGTTTGGTaga
>NODE_4560_length_173_cov_8.196532
CTGAGGGTAAAGGTGATGGACTGGCCAAGCATGTCTCCAGACCTAAACCCTATTGAGCAT
TCGTGGGGCATCCTAAAACGGAAGGTAGAGGAGCGCAAGGTCTCTAACATCCACCAGCTC
TGAGATGTCATAATGGAGGAGTGGAAGAGGACTCCAGTGGCAACCTGTGAAGTTCTGGTG
AACTCCATGCCCAAGAGGGTTAAGGCAGTGCTGGAAAATAATGGTGGCCACAc
>NODE_4562_length_325_cov_56.633846
GTTTTTCGCCTATGTTTGTTTGTCATAAAGAAGAGATATGTCAGTCTGACAATCATGTCA
CATTTCTGTCCTCTCAACATGAAGCATAGTTTCTCCCTGTAGAATTCAGAAATGATCATT
AACCTTTCCTATGGTTTCCTCCCTTGCCTGGTCGCCTCTCCTCCCTTTCTGGTTCCTGGC
CCCATATGCCGCTTTCTTATTTCCTGCCTGTAGACAGCAGGGAGTAGCTCTATTATCACC
TTCACAGAGCTGTCTTTGAATGTGAGAGGCAATTCCATTTCACTTTGCCATAGGGAGGAG
GAAAGAGTGAGGCGCACAGTGCAGCACAGAAATTGTCAAAGGGCTACCTCTCTGAGTGGA
ACCGGACACagtttgtgggcttgta
>NODE_4563_length_283_cov_6.918728
CATGAGGCGGTACCTGCAGCCCATTCAGGTTGCACAGGTAGTCCAGCTCCTCCAGGATGG
CACATCCATATGTGCCGTTGCAAGAAGGTTTGCTGTGTCTCCCAGTACAGTCTCAAGAGC
ATGGAGGAGATACCAGGAGACAGACCGTTACACGAGGAGCACTGGACAGGACCTTAGAAG
GGCATCTACCCAGCAGCAGGACCAGTATCTGCTCCTTTGTGTGAGGAGGAGCAGGAAGAG
CACTGCCAGAGCCCTACAAAATGACCTCCAGCGGGCTACTGGTGTGCATGTTTCTGACCA
AACTGTCAGAAACAGACTCCATGAGGGTGGCATGAGGGCCTGA
>NODE_4566_length_81_cov_3.123457
AATCCGAGGTTCTACTATCGGCCGTATTCTCCTCTCCAGTACCCTGGCATAGACTTTCCC
AGGGAGGCTGAGAAGTGTGATCCCCTATAGTTGGAACACACCCTCCGGTCCCCCTTCTTA
AAAAGAGGGACCACCACCCCG
>NODE_4569_length_61_cov_5.081967
GGAGTGGCCTAGCCAGTCTCCAGACCTGAACCCAATAGAAAATCTTTGGAGGGAGCTGAA
GGTCTGTATTGCCCAGCGACAGCCCCGAAACCTGAAGGATCTGGAGAAGGTCTATATGGA
G
>NODE_4574_length_95_cov_4.347368
GAATTTTTTATAAGAGAACTGGGTTCAAGTCCCAAAAGTGTTGGGTCAGGGACCCGTTCA
GCTGGGTTAGAGGCCCAGGGAGTTTGGAACTCCCTGAATTTTTTATAAGAGAACTGGGTT
CAAGTCCCAAAAGTGTTGggtcagggacccgttca
>NODE_4575_length_260_cov_43.796154
ACATGGTAAAATGCGACCTCTGGAAGAAATTCTAACTCCCACAGCAGATAAGTCTGGAAA
CGAGTGTACTATGTTTGTACTTTTCTCACTAGAATGATGCTAGAGATTCCACTTCATGTG
GAAATGGTCATTGGTTTGGGCTGGTACATCTCAAGTCACATGCACTTGATTGGAAATGGT
TGTAAAGAGGTAACATGTTACAAAGAGACAAATTCAGAATAAAGCAGGTGACTTTGCATT
GGCCGGGAATCGAACCCGGGTCAACTGCTTGGAAGGCAGCTATGCTCACCACTATACCAC
CAATGCACCCTGACCACAGA
>NODE_4577_length_702_cov_7.951567
CGGTGTGTCTCTAGAGTCAGACCTTAACTTCAGTAGTCATGTCAAAGCAATAACTAAATC
AGCATACTATCATCTGAAAAATATTGCAAGAATTAGATGCTTTGTTTCTAGTCAAGACTT
AGAAAAACTAGTGCATGCTTTCATCACCAGCAGGGTGGATTATTGTAATGGACTCCTCAC
TGGCCTTCCCAAAAAGACCATAAGACAGTTGCAGCTCGTACAGAACGCCGCGGCCAGGAT
TCTCAGCAGAACCAGAAAATATGATCATATCACACCAGTCCTCAGGTCTTTACACTGGCT
GCCAGTTACATATAGGATCGATTTTAAAGTATTACTACTGGTATATAAATCGTTCAAAGG
CCTAGGACCTCAATACATTGCAGATATGCTCAATGAATATAAACCCAAACGAACACTCAG
ATCATTAGGATCACATCAGCTAGAAATACCAAGGGTTCACTCTAAGCAAGGAGAGTCTGC
TTTTAGCTATTATGCCAGTCGCAGCTGGAACCAGCTTCCAGAAGAGATCAGATGTGCTCC
TACAGTAGTCACATTCAAATCCAGACTCAAAACACATCTATTTTACTTTGCATTTAATGA
ATGAGCACTGTGCCACTGTCCGTCCGACTGTTTTCACTGTCCTTTATTTTATTATATTTT
TTATTCTAAACTGTATTTGACATTATATTCTTAACGGTTTTAATTTTTCTTATTTCTTCA
CTGTTCTGTATTTGATTTTATATTCTTAATGGTTTTTATTCT
>NODE_4579_length_471_cov_19.785563
CCAAAGTATCACATCAGTCTCCACTGGAAGAACATGAGATGGTACGTGTGTGTCAGAGAG
TGTGTGTACATGCGTGTGAAAGAGAGATTTGGCACACTGGCCCACCTAATTGTTATTGCG
TCTGTGTTTGGCCTAGAGACAGTCGATAGGAATCTGAGGGGTTGTGTCTCCCACTCCCAG
TGTCTTACTTGTAATTCATCCCTCCACTAACACGGATCAAGGTATTAGGGATTCAGGTTA
TTTGTATTGATTTTATGTGCTGTCATGCTGGGCAGCCAACATCCTCATATTTGTGGAAAT
TGCAAATTCCCCCTCTGAAATGTCAGCAGCCATTTAATCTTTCCCTGAGTGGTCAATACT
GGAATCTCTGCCCGATCCGAAGCCGTTTATTAAACTGAGACCCTGCAGTCTCCCTCTGTT
ACCCAGTAGTTACCATGACATCAGGCCACTCGGTGAAGGATTGGACCTGGTCTCATTGTA
ACATCGGGAGTGAGggagggaaaaattcaacattaatacattttcataaga
>NODE_4580_length_548_cov_21.142336
GATCTGAAAACCATGGAATGACCTGAGAGAGAAAGAAAATTATCAAGAAAAAGAAACGAC
GAGTAAAGATTGTATGATTCAATAGCTATCGCCTAATGACACCAGCCTCATAATATCTCC
CCCTAAATCCACCGTGAGTGTAGCATTGAAACATTTTGTTTCGCTTTTCTATTGGTCTTC
TTGGTGTCGTTGTGAGGTTGTCATGGTAGCCCTGCCAATCACTGTCAAGCGTGCCAATCA
TTAGCCAGTACGTAGACCAGGGCTTTCACCACTCTGCTGCACGCACGGGGGGTTATCAGA
AACTCCAATCTCAACACCACCCTCCCACTGCACCGGCTCTCATGAAGTAGAAGCCAAGGC
TCGCCTATTTGTTGAATGGAATAAGCAATTAGTGGGTGGAATATTATTGCGATCTTAACG
AGGCTGGTAAAAGCTAAAGAAGATATGTAGTGTAGAGATGCTTAGGAGGGGCAGGCTTAA
GGGTCGACAATTGGGCAGGAACACCGGAATACACGCTTGAACGAAATGGCTTATAACAGA
ATCAATTCACACCTTCTTTTCGGGTAGTTTTTCCTTTTTGCCCCATGTGCACTTTCACAT
TTTGGcga
>NODE_4583_length_438_cov_34.002285
GTGCTATATATATGCAACAGAGCATGGACTGCTTTCTCAATGGCACTGTCAGGCCTAACC
CTGCTACGATGGCCTATGTAGGGCTATCGAATTCCCCTTTTTAGAATAGGCCATCTCTTT
CTTTTAGTATTTTAAAGTTTGGAAGGTTATTTATGCCAATTGCCTCGAACGAGGCTTGTG
AATGGTGCATGGGAAGCACGTGGTGCCATTAAAGTGGGTTTTATGGCCTGGAAGAGCTGA
CAAACCTTCGATATATACACATCATATATAATCTTAACTGTCCGGAATCGCAGCTGCTGG
CTTCTCTTACCCGAGGAAGAAAAGGCTCTGTGTCAGTTAGTGTGGATTACTTTGGCCCAG
ACAAGTCTGTAGTGGTGTTGCTGGGCTCCCGGTCACAAATGGATCCTTACGTTTTCCTGT
AAGTTTATAATATTTTATTACCATCGTTCGTTTATATTTGATGTTGTGGTGGGTGCACGT
GATGGTAATAAAATATTa
>NODE_4596_length_136_cov_7.904412
GCTGGATAAAGGGAGAGAGATGGGGTGAAGCAGTGAGGATGAGAGTAAGAGGAGCTGGAT
AAAGGGAGAGAGATGGGGTGAAGCACTGGGGATGAGAGTAAGACAGGGGATGGGAGTTAG
TAATACATGTACAGGTTGAGGGGGGAGGACTGGTCAGTGTGGGGTGACTGGCTGAGGATA
ACCAATAGGAGTTCAc
>NODE_4620_length_219_cov_45.598175
TTGCAACTTATTATGTCAATTGGCAACATGATTGGGTATAAAAAGAGCCTCTCAGAGTGG
CAGTGTCTCTCAGAAGTCAAGATGGGCAGAGGATCACCAATTCCCCCAATGCTGCGGCGA
AAAATAGTGGAGCAATATCAGAAAGGAGTTTCTCAGAGAAAAATTGCAAAGAGTTTGAAG
TTATCATCATCTACAGTGCATAATATCATCCAAAGATTCAGAGAATCTGGAACAATCTCT
GTGCGTAAGGGTCAAGGCCGGAAAACCATACTGGATGCC
>NODE_4623_length_160_cov_8.425000
GGGCCCTTGTGATATTTATGGCTGCAAACACATGTAGCACAGTAATTGTGGTCAATCACA
ATAAATCAATTGCAGCCAGGTAAAAGACATTCACCGTTGTGTAGACTTCATGCTTGACTG
TAATTTCACACATTTTGGACTTTTGAACAGAGGAGTCACAAAAGAACATAAGACAATGCA
AAACCGCTGCAGGCAGAAGAAGCGAGTGGAATGTTGCTGt
>NODE_4625_length_266_cov_14.890978
TTGTGAGAAACAGGTCACAGGTCAGAGACACACACACATAGTCGGACAGACAAGACAGAA
ACCAGAAAGGGGGGCAAGGGGATACTTGCAGTTATCCTATAAGGAATAAAACTGGGATTG
GGCCAATGGCACACACTTTGTAAGTTAACGCCTCTATCTTTTTGGGCGTAGTAGAAGTAT
AAAAATGATGTTTTGACTGTTGATCCTTAGACATTGTGCGGCGACACCTTGTCTCCAAAA
GCTTTTGTAATAAACGGAATATGCGGTACGGTAATTGACCTGACTCCTGGTGTTTTATTC
TCCTTTCCAACAAACCAACTCGGGGA
>NODE_4630_length_554_cov_29.785198
CGAGAAATTAATGAAAACAAGATTGTCTTTCATTTCGAGCTGATCTATCAGCGTGACAAC
CAGCTGCTCAGCTGGGGGAGTAAAAAAACAGTCAGCATTAAATGGAACTTGGTGAAAATA
CCTTCTTTCTTTTTTACGTTGTTGGTGTAGAAAACAAATCAAGCACCGGCCGCGGTGGCC
ATCTGCTTTGTTATTTGATATGTGTGAATACATGTTATAATGACTTTGTTTGTGAATCGT
GCAGCAGAATACACAAGAGCTCTCGAAGTGCTGGAGTGTTCAAAGCTAATCATATAATTG
GACACAATAGTTGATGACAAATGGAGACACGCGGAGCCAGCCAGCTGGGGAAGTGAATAT
GTAATCATTGTAAAATCATATCATTTTGCATATTTGAAGACAGCTTAATAGAGTTTGCAT
GTCAGCATACTATCAAGTGATGATCAGATGTTCCATCGCAGTATTTGTTCTCCAAAAAGG
GGTGTGTTCACTAATAGTCCACTAAGATAGTGTAGTTTCTTATGACAAGCAGTTGGACCA
GTCCTGTTCACCTGATAATGCTGTGGACTTGGATTCTGTATTTGGACTCTGGTCAAAGCA
CACTTGGGTTAATt
>NODE_4631_length_381_cov_11.283464
CGGCAAAACGATAAGTAAACAGTCGTACATTCTCTCTTTTCCAGTCCATCAAAGCTTGCG
GCGGCTAATCCCTTTCTTATATAAATAGCTCTTTGGTGGAGAGTGGAGCTGCGGCATGGG
GCTCTAACCCTTCTGTCCCTGAAGCTACAGCCAGGATAAGCTGTGTGTTGGATTGGCACA
TCGGGTTGCCTTGGGCCTGCTGCTGTGCTGGCCGCCAGTACAGATGGAGGGCAGGGCTGG
GCAATGCCAGCTTGTCAGTCGGATTAAAACGACTCATTTATTCACTGAAGTATCGCGCAA
AGCGACTGGGCCAAAGAGGGGTGAGACGGAGGGGGAGAGGAGGGTCGGGCAACGGCAGAG
GAGGATGGGGGCAGTTTGAAAGTGAGAGTGGGTCTTCAACTAACTGCCCCTTCATTTGTC
CCTCCCTTTTCCTCTCTCTCt
>NODE_4632_length_302_cov_8.887417
GTGGTTATCACGTTCGCCTAACACGCGAAAGGTCCCCGGTTCGAGACCGGGCGGAAACAC
CTTTTCCGCAAATCATACAGTAACTTAAGAGAAAAGAAATACGGCTCATGGCTACCGAGT
GCTAACAAAGCGTCCGACAGCATTTTGCATCGTTTGGTCGTATTACACAGCAGTACACAG
CAGTTTGCTGTGTGTTGCATGGTGCCGCATTTATGTCAGTCTTGCTGAAAATGTCACAAA
TCAGCACACAGCTGGCCCTTCAGAGGCCTTGTGCACAACAAATGGCAACAGAGTGCAGTG
CAATCCAATCAAGTGCGTAGGGCAGCAGAGCTTGTTTTGGATTCTAGGGAACTATTTACA
Gt
>NODE_4634_length_245_cov_38.020409
CTGTATGACATAATCAACTCTCTCTCACACACACACACACACACACAAACACTCAGAAAT
AATATGTTGTTGTCGCTTCTCTCAAACCTTTCAATGTCGAAAAAGCTACTACAGGTAATT
CAAAGTAATCGAAAGACCGCAAAACAAAAGTAAGTGTGAGCTTGACACGTTGTTAGAAAA
GAATAGCAATCAGAGGATTTAATGCATTTCTGATGTATATTTAAGGCTGTGACACTGGGC
CACAGATGTACATGTGTAGACTTTCCATTCGGCAAAGATATGGCTGGGGATAACCTATTA
TAAAA
>NODE_4652_length_518_cov_22.459459
CACATGTTGGTGTCAGTCCGTCAATAATTTAGGAAGGCCAGAAGGTGGCATTTGGGCTGA
AATAAAAGCTCTGAAATCTGAGACTAGAACGTGACGACGGTTTTGTTCCCGCCAGTGTTC
AAGAGCACTCAAAGGATGTTTTTTCCCCTCTCTCCTTTAAAGGGGCTGCCTCGTGCAGCG
TATCTCTCTATGTGGTGAAAGTGAGTCCAGTCTGCCTCTTCAGCTGTCCCTCAGTCTGCA
GCAGGGCTGGCTGGTTTGGTTTATGAAGTATGTTAATAATCAAATGATCAACAAATAACA
GATGTATTAGTTCATGCAGCTTGAAATGTCAAGGAGGCTAAAAGTTAAAATCTAATCGTG
AAAGCCCTGTTGTATTATATTATTTCATGACAAACCCTCCGGTCCAAATTATATAGGCCT
CCTACAGTGACTAATCTTTTACACTAAAGCAGAGCCAATATTCTGTCATTAAACCGTGTT
AGACAGTGGTTGTTGCCATGGATTTTTGAGTGTTCTGGTGGGTCTTTTTTCGCGTGAATC
TGGCTCTGAAGGGGGGTGGGGGGGGGTGATTGAAACGg
>NODE_4657_length_125_cov_72.216003
TCTGCCCCCCGGTAAACAATGTACGATCGCCGGCTGATTCTTTAGTCTAATACTGCGTGT
GATGGAATCGCCAATGACTAAAGTTTTCAGTTTTTCAAGTCCACCGGTAGAACATGCCTG
CCGACCATTCCCCTCCGAAGACGGCTCGGGCCTTGACTCCGACTCCAGTGGGGAAAACCT
GTTCA
>NODE_4667_length_61_cov_3.229508
GAGTACAATCCCAAGAACACCATCCCAACCGTGAAGCATGGAGGTGGAAACATCATTCTT
CGGGGATGCTTTTCTGCAAAGGGGACAGGACGACTGCACCGTATTGAGGGGAGGATGGAT
G
>NODE_4676_length_126_cov_3.507936
ACAGCAGTCAGCATTCAGGTCTGTGCGACCCTCCAAGGATATGCCTCCCCAGACAATTAC
TGACCCACCGCCTAACTGTTCATGCTGGATGATGTTGCAGGCAGCATAATGTTCACCATA
GCGTCTGTGAAGAGAATGGGGGCATCAATGGCGGAACATGCCAATTCTGGTGTTCTCTGA
TGAGTt
>NODE_4682_length_238_cov_9.033613
TACAAAAAAAAAAGAACGGTGGTGGAAAGAACGGACGATTCGGCAGCACTGTGGTAAGCC
CACCTGTCAGTCATCGAGACCAGGAGTAAGAGGGGGTGCTTGTCGGTCGCCCTTCCTTTG
ATGTGACGAAGGATGGAGCCGCTCAATTAAAAGCTTATCAACGTGTAAGTAAATCAACGC
CTATCAGTCTTGTCACATCAAACAAACAGTTATTGCATGGGTCCGCCCACCCCATTAATC
TCCCAGCGTGTTGCGTGCCAACCCTGGGTCATAGCGGTTGCAGCAAAATCCCGGGATa
>NODE_4689_length_61_cov_7.344262
AAAAGCAAAACTTAATATTTGGTACAGAAACCTTTGTTTGCAATTACAGAGATCATACGT
GTCCTGTAGTTCTTGACCAGGTTTGCACACACTGCAGCAGGGATTTTGGCCCACTCTTCC
a
>NODE_4690_length_901_cov_25.324085
AGTGTTGTGTTACAATATGTGCTTAGGTTGCATTTGTTTTTGATAAATGACATAGGTAAG
ACAACATGAGAAAGAGAGAGAGGAGAGAAAGAGAGAGAGAGAGAGAGAGAGAGATTATGC
CCACAATGGCGACCAAAGGTTTGAAAACCTTTGGTTCCTTATCCGGGAACTACCTCTCAC
TCTGCCATTGGGCCGTGGGGTCACGTGGTAAAAGTAACTTTACAGGGCTGCTCGCAAGTA
GGAGGGCTTTATGGAACAGAAAAACGACAAAGCTAGAAAAATTATTTTCCACTCCAGAAA
TTAATGATCATGAGCTCGTATTTGATGGACTCTACCTACATTGATCCGAAATTTCCTCCA
TGCGAGGAATATTCGCAAAACAGCTACATCCCCGAGCACAGCCCTGAATATTACAGCCGC
GCGAGGGACCCTGGCTCTGGCTACCAGCATCACCATCAGGAGCTGTACCCTCCGCGGGCG
AGCTACCAAGAGCGCCAATATAACTGTGCAAGCATCCCTGAACCAGACACGCAAAGGGGA
CATGGACTACCCCATTCTGCGCACCTGCTTGCAGGGAAAGGGCAGCCAGTCCCATGTGAG
ACCCCCCAGTTACCACTGTCCCCCTCCACCCCACCGACTGCATCCTCTGCCTGCAACCAA
GCTACACCGGATCATCCAAACAGCTCTGCCTCCTCCAAGCAGCCCGTGGTGTACCCATGG
ATGAAGAAAATTCACGTCAGCACTGGTAGGCAACTTGTCTGCATGTTTGTCTCTCCCCTC
CGTCTACACTCTCTACTCCTCTCTCGTCCTTCCCCTGCTTTTATCTGTGCCCCTGACTCC
CATCTCCTTCCCAGCCCCTTCTACGATAGGGGAGAAGCCTTTGAAATGGCACAATTGAGG
CGGATTTACGACTCGGCGTCGGTAATTACACCCACCATAAATTTTATAGCCGAGGTATAC
t
>NODE_4694_length_408_cov_53.132355
GCTCACTCGCCGAAGTAGAAAAAAAAAAACGCCGCAGCCGAGGGAAAGGAACCTATAGGA
CTTTTCACACTACGCCGAAAGAAAACAGTTAATTAGAAATACAAATTCCACCCAGATTGT
TATTAATGGGAACTGTAGAGTAAGCAACACATATTTTGTGCCCATAAGTAATTCTCAGGT
ATCTTTGATCTGCGGCCCACAGCGGATGCTTCCGCGTACCGCTGTCTGAGCTTCTGGGAC
CCTGCCAGCGCCAGACATCTGGCTACTTTGTTATCATTGGCTGATCCGCTCCCGGGAGGA
CACTCTTGTGACACCAGGCACAGAGTGTCCTGGCAAGCAAAATTATCAGCACATTTTGAG
TGGTTTAGAGTTCCAAAGTGGTCCTCAAATCTCTACAGGGGGGCTGGTGAGCCGTGATCC
GCTGGGGTTCCTCGCGGCCCTGTGCCGGGGCTGCAGCAGATCCTAAgc
>NODE_4698_length_138_cov_4.000000
ACAAAAATACCTTTGGCCATCCGCTATTTTTCCTATTTACAGATTTCGACTGAGTTGCAC
CATAAGAACAAGAGGGAGGGAAAAAAGACTAACAGGAGAAAACATTGTATTCACTGGCTG
CTCTGCCAAGGCACTTCCCTAGCGTCGTCAACCGCTGTAAATAGCACAAATAAGAGAAAC
AAACTGAGGAGAAAGGGa
>NODE_4701_length_131_cov_6.335878
GGATTTTTTGTTGTTATTCTGTCTCTCACTGTTCAAATAAACCTACCATTAAAAGTATAG
ACTGATCATTTGTTTATCAGTGGGAAAACATACAAAATCAGCAGGGGACCAAATATTTTT
CCCCCTCACTGTATTCATCTAGACCTTAAAGTAACTGTCCCTGTACCCGCAGATTTATTT
GAAAAATTACc
>NODE_4702_length_779_cov_31.055199
GATGGATGAGCTTTGTGTGGGGTTTGGAAAGAGAAAAGGCTCCGCGGGTGGAGGGGTGGG
CAGTGAGTGGAGAGGGCAAGGGGGTTGTCACAGATGTCCGGCCCTTTGAAAGAAAATTAA
ACAAGTACCTCATTACAGAACGCTCCAGTGATCCCTGGAGGTGGCCACTGAGACAGGCTT
TTTAATGAGCTGGGAACTTAAACGCTGCCAAAGTTTACCCCGGTCATGGCCAGCTCAGTT
AGGGAAGTAACAGTCCCCACCCCCCCCATGTCCCCCTGTAGCCCCCACCTCACCCCTCAA
CCACCCAGGCCCTCCTCTTCCATTCAGGGCCACTCATCCAGAGGAGAGAGGGGGGGGGGG
CACCACACTGGGTCCCTCTCTGCCAGCTCAGGAGAAGGAGATAATGCCTTTTTTGTGCCA
CACATCCAGAGGAATTATGTGCGCTAATTTGATTAGGGGGAGATTTGATTAACTGGAAAA
TGAGGGCTTTGCTTAGACTTTCACATGCTTAATTTATCCCTTGCAAAGCAGACGCAACAT
TGTGTCATAAAACTCTGAAGGCATATGGGAAACCCTTTCAGAAGCAACAATATCAAGGAT
TGCCACGGTTCATACTGGGATAATCAGTTTAGAGCTTTTTGCTCGGCCACAGAATACGAA
ATACATTTGGCATCACCAGTGAAAAGGTTGAAAGCATAATGAGAGTAATGTTGTAGGGAA
TCGAGCAAGAAAACAAGTGGAAAGAATGTGGAAAACTTTTTGGTTGTTACATTAATGTTT
TGAGCGTATGTCTAACTGTTACTTCTGTTGTTTGGTTGGTATCATTTTATAATCATCTa
>NODE_4708_length_80_cov_143.687500
TCAATAGAGAACAGAGTATATAGTCTTGCCTGAATAGGGGACCAGAGGGAGGGCATTCTA
AATGACTCCTGTAGCCAGGAGAGAGTGCTCCTGTGTGGGGTAAATGAAGGTTGCCTGTGT
ATGGAGGTCAACAGGCCCTG
>NODE_4709_length_151_cov_5.218543
GTCTGAAGTTTGCCAATGACCATCTGGATGATCCAGAGGAGGAATGGGAGAAGGTCATCT
GGTCTGATGAGACAAAAATAGAGCTTTTTGGTCGAAACTCCACTCGCCGTGTTTGGAGGA
AGAAGAATGATGAGTACAACCTCAAGAACATCATCCCAACCGTGAAGCATGGAGGTGGAA
ACATCGTTCTTTGGggatgcttttctgcaaa
>NODE_4715_length_61_cov_9.737705
CAGTTTTTGCCTTCTCACCAAGCTGCTTGCCTATTGTCCTGTAGCCCATCCCAGCCTTGT
TCAGGTCTACAATTTTATCCCTGATGTCCTTACACAGCTCTCTGGTCTTGGCCATTGTGG
A
>NODE_4716_length_166_cov_21.861446
TAGTCAGCCACCAATTGTGCAAGTTCTCCCACTTAAAAAGATGAGAGAGGCCTGTAATTT
CTATCATAGGTACACTTCAACTATGAGAGACAAAATGAGAAAACAAATCCAGAAAATCCC
ATTGTAGGATTTTTAATGAATTTATTGGTAAATTCCTCTGTAAAATAAGTATTTGGTCAC
CTACAAACAAGCAAGATTTCTGGCTCTCACAGACCTGTAACTTCTT
>NODE_4717_length_194_cov_14.180412
TCCCCTCTCCTGTCTACAGTGTAGCCTTCCCCTCTCCTGTCTACAGTGTAGCCTTCCCCT
ATGGGGCCACAGGGTGTAGCATGCTTGGGAACCCTCACTCGATTCACCTGCACCTCGTTT
GGGGCACTACATGCGCGGCGGCCGGGCCTGGGAGGCGCCAGCCACGAAGACCCGCAGACA
CAAAGACCCTGACTCCAACACACAGAGTCACGCTGAGGGAGGGAGGGAGGGACGACTCCT
GTAGGAGCACCAGt
>NODE_4723_length_124_cov_4.741935
ACTTACAAAGCATGTAGAGGTCTGTAATTGTTATCATAGGTACACTTCAACTGTGAGAGA
GGGAATAAAAAAAAATCACATTGCATGATTTTTAAATAATTAATTTGCTTTTTATTGAAT
GACATAAGTATTTGATCACCTACCAACCAGTAAGAATTCCGCCTCTCACAGACCTGTAAG
TTTt
>NODE_4728_length_61_cov_5.163934
TATGATCTCTGTAATTGCAAACAAAGGTTTCTGTACCAAATATTAAGTTCTGCTTTTCTG
TTGTATCAAATACTTATGTCATGCAATAAAATGCAAATTAATTACTTAAAAATCATACAA
T
>NODE_4736_length_170_cov_3.535294
CAAACAGGTGTCCTCAGGTGGGGTCGCGAACCTCTTCGCTGGGGGAATGAAGACCCGATG
ACAACCTGGGAAACCTGTAACAACATACAACACACATCATTATTCCACCAATGTCCATGT
ACCACTTCATTCTATTATCATCTCCTCAGACCTTTCTCTGTAACCCTGTCATCTTGGTAG
GCGCCACTCGGTGTCCTATACCCCCTTTTGTTACAGTATTCTTCAGTTCc
>NODE_4737_length_356_cov_50.390450
TGCTCATGCTGAGAGGCGGGGGCCCGGCCAGGCAATGGGAAGGTCACGGAGCCCGGGGCC
CTAACGAGAAGTGACACTGGCTCCAGGTCGGCCAAGCATCCACCGGATTTCAATGGGAGC
CGCACTTTCCCAGTCAGCGCATTAGATCAAAGATCATTACCTGCTAATCACAACACATGA
GCGCAAGGGCTTCCCTTCCCTTGGCTTTGCTCCACTTCGCTGGACTTAGTCCGGCTTTAC
AGGAGGCGGCGGCTACCAGAACAGACGGACAAACCTCCACCGACCCGCCACCCACCCCAC
CCCACCAGTCATGTCTCCTTCTCGGTGTTAGTCAGATAGGGAGCTCCCTTGTGATTGGAG
ACTACTGCAGGCTTGATGGGAGACTACTGCAGGCTTGATGGGAGACTACTGCAGGc
>NODE_4742_length_373_cov_6.900805
TTTTCTGTGCTTTTCCCATTCCTTCTCCTTTTCTCTATATCTCCCTCTCTTGACCAAATT
TGCTGTTTCCTTCTTGTCTCTAACTCTATCTCGATTTTTGGCACAATCCTTCTCCTTATT
CCACAAAATAACATGTAATGGTCTCCTTTCCTCCATCCTTAATCCTGCCTCACTCACCAC
TTGTCGCAATTTCTCTTCTATCCCTTCTTTTTCTTTCTGAATTGGGTCCATCCTGCCTAC
AACAGTCATTACATTTGCCACCTGTATCCCCAATTGTTTCCACTTTCCTGTGCCTGGACC
CCACCCATCGTCATCAACTTCTCTCTCAAACTCCCCGTCCATTTCAACCTGACTTATGTT
ACTGTGAGTCCCAGACTCAGAATGATTAACAAATGATTAACGGGTCCCTGACCCAACACT
TTTGGGACTTGAa
>NODE_4745_length_455_cov_26.909889
AGAATGGATGTTTCTTTTTCTCTCAGAGAAGGGGGAACTTTGGATTTGACTGTTGTTTGT
ATCTGTCTTTCAGGGGGCCTGATCCCTGCGAGGCCGTCCGGGACATACTGGGAGATGCTC
AATGTGTGTGTGTGTGTGTGTGTGTGCAGGAGAGAGAAACGGTGGGATCTACCCCTCTCC
TTCGCTACAGCTGCAGGCTCAGAGGATTAGGCGTCATCCACAAGGCAACATTACAACAAG
TAGCCTTTGAACAAAAGTCATGGATACTATTAATGAGATGGTAATCCTTAATGGAGCTAC
CTCCCAGTAGTGATTATACTGACATGGGAAGAATGTCCGAAGGTCCTGGACGCAACTCCC
TCAACAACACTGTGGCCATTGTTATTGTTAGCATAGGCCCTGGTCTGAGACCTAAAACCA
AGTCGTACTGCTATCGCTGCAAACGTCAATACATGCATCAGTACAAGCACCAATACATGC
ACGAGTGCACATGTATGCAAATGTGCGTGTACACa
>NODE_4746_length_78_cov_7.038462
AAGGCAAACAGGTCCTAGGCGACGGGTCAGACTAAGAGCGGTTCAAAAACCCCTTAATGA
AGAAAAAAATCATGTGTTCTGTGACGTCGCCCGGCATGGCGCAGCCGGGGCCCCACCCTG
GAGCCAGGCCCGGGGTTG
>NODE_4747_length_126_cov_4.349206
GGGATGTTATCGCCCATCCAGCATCCCTACTGAAAATAGTTTACATATATGCCCCTTGAG
ACCTGTCTGTATTGTCTTACATATTTTAGGTAAGTTCTTTGTTCTGAGAAAGAAAATACA
TATTTTTCCACTTGCCAGCTTGTTCTAGCAACCCTTTGTTTAGTAGTCAGATGTGATAAC
CAAGGg
>NODE_4748_length_638_cov_40.775864
AAATTGCTGTATCTGTCTTTAAAGTAAGGAAACACTATAGAAGGTGTTTACTTCTCTTGT
TAGAACATTTTTAAAATCAAGTTGGGCGGCAGTCGGTTACATTGTCTATGTAATTCTCTA
CCTGGTTTGTAACTGACTAGAACTGTGATGTACAGACGATTGTATTATTGAAATCTGAAG
CAAGTAATGCAATGATATTAGGATACAGTTTTTGTATTTTTATTCTTGTATAAGGTTATT
TGATGGCTATTATTTAGCCTGTAGTTCATTCTGTGTTATTTAAATTCTAATATATGAATC
ATATTTGGATTGAAGTCATGTTCAGGGGCCATGTTGTGTATGTATTGAGATGTAAAGCCT
TTGAATGTGAATAATTATTGTAAACTATAATATTTTACAGCTTTTTTCTTACTATATCAT
ATACATTTTCTATTTGCTCAGTGATTTAATCATATTTCTGATAATTTAATGAATCTGTTC
ATTCTCTCTCTGATTATTTGTGCGCTAGATCAGTAGTTGAATGATAAATTTTCCACGTAA
TGCTTGGTAGTCCAGTAATTAAAGCATGTAGGGATTTAGGCATACAATACTATCATGACT
CCTGTCTTCTGTTACGACCTGACGTAATACGACTGCTGAAACATTAAATGTATCTGTCCa
aacgttttcggcctggcgttaaattgataaagtttaaa
>NODE_4749_length_249_cov_8.012048
TGTTGTTTTAAAAGTAGAGGGGAGGCGTGCAGACACTGATAACAGCGAACGGTGTGCATC
CACTGTCCCCGGGTACCGACACTCAGCACCGGTTGGATGGGAAGTCATTTATAAAGTCCT
TTACAACAGGCAGTGAAAGAGGTTAATTGAAAAATTTCCTAATGTCATTATGAAAGAACT
AGATTAACCCAAGCTAATTCACTTTATTGTTGGGAAGAAAGAAGAATGAGCATTGAACTC
TCCTGCAAATTTGGGGCCTGAATTAGGGGTGAGATGTTGTCTTTAAGGACTCTGCCAGTT
TAATTaaga
>NODE_4753_length_131_cov_4.564886
TATACAGTGGGGAGAACAAGTATTTAATACGATTTTTGCAGATTTTCCTACTTACAAAGC
ATGTAGAGGTCTGTCATTTTTATCATAGGTACGGAAAATAAAACAAAAATCCAGAAAATC
ACATAGTATGATTTTTTTATAGTTAATTTGTATTTTTTGCATGAAATAAGTATTTGATCA
CCTACCAACCa
>NODE_4754_length_901_cov_17.398447
CTCAACGAGATCTACCAGTGGATCATGGACCTGTTCCCTTACTACCGCGAGAACCAGCAG
CGCTGGCAGAACTCCATCCGCCACTCGCTGTCCTTCAACGACTGCTTCGTCAAGGTGGCC
CGCTCGCCTGACAAGCCCGGCAAGGGTTCCTACTGGGCCCTGCACCCTAACTCAGGCAAC
ATGTTTGAGAACGGCTGCTACCTGCGCCGCCAGAAGCGCTTCAAGATCGACCAAGAGAAG
GCCGGGAAGAAGGCCGGGAAGTCCCAGGAGGGAGGCTCAGTGAAGGGCGGCCATGGGGAC
GGCCTGATGGAGGAGCACAGCCCAGCGGGAGGCTCGGAGGGCGCCGACTCTGCCCACTCT
GACAACTCCCACCCTGGGTCGTCAACGGAGGAGCAGCAGAGGAGCATGGTCCAGCTGGAC
TGCCCCCCACAGCCCCAGTCCCACATCCAGAGCAGCCCCGTGGCCATCCCCTCCTCTGTG
CCCTCCTCCATCTCCTCCTCCTCCCCTCTCTTGCACTCCCAGGCCATGGGAGGCGGCACC
CACCTCCTGCCTGGCACCATGCACCATCTGGACCTTCAAAATGACGCGCTCAAGTCTATG
GATCCCCACTACAATTTTAATCACCCCTTCTCCATCACCAACCTCATGTCCAACGAGCAG
AAGATGGACCTGAAGTCCTACCAGGACCAGGTGATGGCCTACAATGGTTATGCCACCTCC
TCTCCGGTGGCAGCCAAACAGATCTACGACAGTGCAGGACCCTCTGCGATGGACTCCGGG
GCCTACTATCAAACCCTCTACAGCCGATCGGTCCTCAACGCCTCCTAACATGGAGGCCAT
CTGGACCACAGCCCAGTGGTCCTGACAAGGACTTGTAGCAGTCTTGACATCCCAAAATGT
AAAATGGCTGCCCACAAGGGACCAAATAACACtgagcagtgctgaatacacagttggtct
g
>NODE_4755_length_210_cov_12.057143
TGGAGCATGCTCAGAAAATGTTTCTGGTGCCACAACATCAGTTGGAAAAACTGCGAGAAT
CCAAAACGACTAGCACCGATGTAAGACAATCTGTTGAGAATGATTTGGACTCATCGATTC
GCAATATACTGTTGAAGCCTGATATGGATTTACATGAGAAAGCTAAAAGATACTCTGCCA
TTTTACAAAGATTTTTGACTGTTGTGCGCCAGGGGGAGCTTGATACAAACACCCTGACTT
TAAGTCTACCCGGGTCTGAGACCGGGTCTG
>NODE_4760_length_142_cov_15.852113
GAAATCACAACATGGGCTCAGGAATACTTCCAGAAAACATTGTCGGTGAACACAATCCAC
TGTGCCATTCGCCGTTGCCGGCTAAAACTCTATAGGTCAAAAAAGAAGCCGTATCTAAAC
AGGATCCAGAAGCGCAGGCGTTTTCTCTGGGCCAAGGATCATTTAAAATGGACTGTGGCA
AAGTGGAAAAGTGTTCTGTGGT
>NODE_4761_length_427_cov_24.648712
CCACAAAAATAGTACACATTGAATTTTAAATGACATTTATACTGTGTAGCGACACTGACA
GTATTAGAAATTAGGCTATAGCAAATTCTAGCAAAATTGAATGAATGTCAGATTAAATAG
AATATATATTATTGTGATATATCTACATAGTGTATTCAACAATTTTATTACATTGAAAAT
TAATTTATCCAAAACAGGATTTTGTCCTTCATGTCTTCTCTGCAAGTTTTGCTAGCAGAT
GGTGTTGGGGGTGCTTATGTCCAATTTGATTTGAACCAAAATCTCAGCCAAATTTACACT
GGCACAACTCTCCCAGCGCCAAATGCATACTGGCAGATTGAAAATAACCGCACAGAGGGC
ATGACATTGGGGAGAGAAACGGAGGACAAAATCATAATGACATTTTGAAAAAGTTGTCAA
AAAAATAAAAAAAGGGAAAACTTTGCATCTTTTAACTGTGATTTATTTTGAAAAGTCAGC
TGATTTg
>NODE_4769_length_352_cov_6.284091
CCTGCAACCCATTCAGGTTGCACAGGTAGTCCAGCTACTCCAGGATGGCACATCCAGCTT
GATTGGCATTCACCAGAAAGCACCAGAATTGGCAGGTCCGCCACTGGTGCCCCGTTCTCT
TCACAGATGAGAGCAGGTTCACACTGAGCACATGTGACAGACATGAAAGAGTCTGGAGAT
GCTGTGGAGAACGTTATGCTGCCTGCAACATCATCCAGCATGACCGGTTTGGCGGTGGGT
CAGTGATGGTCTGGGGAGGCATATCCTTGGAGGGTCGCACAGACCTCCACGTGCTAGCCA
ACGGTACCCTGACCGCTGTTAGGTACCAGGATGAAATCCTCAGACCCTCGGAAGATCAAA
AAAATGCTCAGTGCCAAATGTGCAACCAGAAATCGGCATACCATGGGGGCAc
>NODE_4781_length_227_cov_9.303965
GACTGCCTCCGCAACACCGACCTCGCCTGTGGCTCCTTCAGGCTCCATATCCTTGTTGTA
GTTTAGGTGTGTGATTCTGTCACGGCTTCGGGGTTTGGGAACAAGGAGGAGCAGGAGAAG
GCGTGGTAGAAGGATATTTAATGGTATCCAGGAGAAATATACAATATATATAGTACGAAG
CGTCGCACAGCTCTTTGTCACAGTCGGAGACAATCACACACAAAGACAGGGGGAGCAGAG
GGAACATATATACCGGGGGAAACAGCGATGATGAGGAACAGGTGCAC
>NODE_4783_length_1086_cov_38.207184
CAGAGTTAGAGTCAGGACAAAAGAAGTTATATGGACCGCTTATATGCATACATTTTAATG
TTTTAGAAAATCGTGGTGGTGGGGGGAGAAACAATAGCGGTGAGTGTGGATGGACTTGAC
GGTGTAGTTATGGAGCCCCCTTTGAGTAAGAGGAATCCGGCGATAAGATTAGCGGATTTG
GCAGCGACTCAACCTCTTCCTCATCAGAATATGACAGGCTTCCCGGGGCTAGGGGGGCAT
CACCCTCACTCCCACCATGCCCACCACCACCCTGGGGAGATGGGCAACGACCCCGGAGTG
GCACTCACTCCATTTGGACCCGAGCACATGGCACAGACAAATGCTCTCAAACTTAGCCCC
TCTCAGCACATTCAGAGCCATCCCGAAGCCCAGACCGCGGCAGCGGCAGCAGCATCCTTC
ACTTCTGCTCAGACCACAGTTGGTTTCCCCGTGGCTCCTCACCCCCACTCAGGCTACTCT
ACCAGCAGGGACTACATCCTCAGGAGAGAACTCTCAGCCTCGGCTATGCATGCACTTGGC
GACCAGCATAGTTCCGCCTCCTCCCCTCATCACCATGGCATGTTCATCTCCCCAACAGGT
GCTTATGGGCACACCGAGACTGGTGCCCATCCACTTTTCTCTGGACTCCACGACCAGGCG
GCCCCAGGTGCTCACCACCACCACCATGCCCTCAACGGGCAGATGCGTCTGGGTCTACCG
GGGGACATCTACGGCAGGCCAGAGCACTTCGGCCACAGGCCCGAGCACTATGGACCATCT
TCCCTTCACAGCTACAACTCCATGAATCTCAATGTGAATATCTCTTCTGCTCCTCACGGA
GCCGCGGGGGCGTTTTTGAGATACATGAGGCAGCCCATAAAGCAAGAGTTAATCTGCAAA
TGGATTGACCAGGAGCAAACTTTAAAGAAGCCCTGCTCCAAAACGTACAGCACCATGCAC
GAGCTGGTCAACCATGTCACGGTGGAGCACGTCGGGGGACCCGAGCAGAGCAGTCATGTC
TGCTTCTGGGAGGAATGTCCGCGCGAGGGGAAAGCTTTTAAGGCGAAGTACAAACTAATA
AACCACATCCGAGTTCACACGGGAGAGAAACCCTTCCCTTGCCCTTTCCCGGGGTGTGGG
AAAGTg
>NODE_4784_length_205_cov_3.941463
AAAAGCCACATTTGTTGCAGTAAGAAACATTCCAAGGAACAAGATGGGGAGTGAAGCCTG
GACCTCATATATGCTGTGCATGTGCTCTACAAGAGAACAGTGGACACTCTATCCGTGGTG
GTCAGGATTCTGCCCTCTCAATGACCTAAGGATAGCCACTCGTTGACCTACAGTATCCCG
CATCAGCAACTGAGCAATCGAAGTTGGCACCTCTATCCCTGGTGGAGAGCTCTTGCTTTT
ACATGGCAAAGGAAggataacaaac
>NODE_4785_length_61_cov_3.885246
TGTGGTCTGATGAGACAAAAATAGAGCTTTTTGGTCTAAACTCCACTCACCGTGTTTGGA
CGAAGAAGAAGGATGAGTACAACCCCAAGAACACCATCCCAACCGTGAAGCATGGAGGTG
G
>NODE_4788_length_127_cov_7.236220
TACTTGTGATGACAGGGTGGAGTGGAGAGCAATTACCTCATACTCCCAACACACACACAC
ACACACACCTCTGTAGTTTCTTGATCTGGTCGGCCAGACTCTGTTTCTCCTTATTGAGCA
GACTGATTTGATACTCCAGCTCCTCAACAACCTCCATCTGCTGCTGAAGGAGGGAAGAAA
AAGACAg
>NODE_4792_length_377_cov_14.456233
TGGCCTATTAAAAATGCATGTGGCATTGTGGTTGTTGATCACGTTTAGGACGCCATGCAA
ATTGGACTGTCTTCCCTGTCAACGCCGAGGATGAATAATGTAGTTTTGTTGTATATTCAG
GGACACACCATTGACAGTCAATTAACAAGTTTGATTGGTGTGTGAACTCATTCTTTTGAA
CTGTTAATTTTATGGAAATGGTATTCGCTCCCCTCTCTCCCTCTCTCCCTGCTCTCGGGT
CGGCTACGTAAAGCCGGGCCCCAAAACCCCGTTAACCCCTCCTTTGCACGATGGGTAACC
TGAGAACGAGCCTTAATAATTGATCATCGCACACCTGCTTGGTGGAAGCTATGGGGATTT
TGTCTTTAACAGTCAAGGGGCCCTGAGCCGGCCCCCTTTTGATATTCAAATCAACAAATG
GTAGCCCTCCTTTTGGg
>NODE_4800_length_163_cov_5.730062
GGATTAACATCACGCTCCAATTTTGCATTGCACCTAAAATGTAATACTGAAGGTTGAAAT
GACATACTCTGTCAGTAGTCTTATCTGTGCATCAAGCTGTACTCTCTCATCAGCTTGCTG
CTCCTGTTGTCCCCTCCATGTGTCCATCTCAGAATGAGCCTTGGCCAGCTGAATATCCTA
TATGCCATCATATCACACAGCACAACACAAAGCTGCTCACTGg
>NODE_4805_length_207_cov_5.067633
GATGTTTCTACCCCCATGCTTCACAGTAGGTATGGTGTTCTTTGGATGCAACTCAGCATT
TTTCCTCCTCCAAACACGAAGAGTTGAGTTTTTACCAAAAAGTTATATTTTGTTTTCATC
TGACCATATGACATTCTCCCAATCCTCTTCTGGACCATCCAAACGCTCTCTAGCAAACCT
CAGACGGGCCTGGACATGTCCTGGCTCAAGCAGGGGGACACGTCTGGCACTGCAGGATTT
GAGTCCCTGGCGGCATAGTGTGTTACT
>NODE_4811_length_266_cov_15.071428
AATTGTTCAGCCTCCAGAAAATGAATCATACATCACAGAGACTTGTGGATACATTTACCT
GAAACTGGGTTACCTTAGGTATATCCTCCAATTGGAATGGTGTTCCTAGGACACTGGTAG
GAATTACTGTGCCCTTTGGGGTGTGGTACTGTTCCTGACAGCTCCAATTGCCAATTAGCT
TCTCCAAACCAAACTAGTATTGCCTCTCAAAAATGAACCATACACCCCACAGACCTGTGT
GTGGACTTATTTTAAAGCTGCAAATGCCCTAAATATTCTGCCATTAGAATGGAGCTTGTA
TGTCATTCAGAACCCCAATGGGAGAG
>NODE_4812_length_724_cov_31.936464
CCTTGAACAGGGATCTTTGGTTGGATGTCTCCAAGAAGAGGGCTGTTGATTTAACCCGAC
CCAATCAAATGTTTGCCATGTGTTGCATCTGCTGCTTACGGTTGCCCAGGGCCTTTAATA
CGACTAAATAATACATGGAGCTGTTAGCAGGTGGGCGAACAGCTAAACATACTTGACTGG
TCAAAAAGCCAGTAAATTACTGACAGGATGACACGTGTAATTAAGAGTCCACGCCACTTT
ACCTTGTGCTTCACACCTACAGTGGCGCGGGACAAGAGTGAGCAACTCCCACCTAATTAG
CATTATCAGTGAAATGGTAGGGTTTGACTCATTAGTTCCATGTGCATTTAATTAGAGGCA
GGCTGAAATTGGATTTAACTTATTACTTTTTCATGGATCACTTTCTTGTCATCACTTCAA
ATTGGATTGCAGCCCCAGGTAACTAATTATGCCAGCCACAGAATCAGGAGTGGAGAAGGA
GGTAATTAGGAACAACACTGTCGGACCCGAGCTGATAGTCCACTCGCACGGCGGAGGGAG
AACGGGGGGGGAACAGGCTCATTTGTGTCATTGCTTAGGAGGCCGCTCAGTTAACTACTC
CAAACTGCAAGGGATCCTGGGTAGGCACCCAGCGCCTAAAGTGGATTATGTGACATGCAG
CTGGGCCGAAGATGTTATGTCAACACGGTTCCAGCGCCATAATGCCCAGATTAGGCTTGT
TCTGTTCTAGATTTTGGATGGTGGCCTTGATGTGCCTTCATTATTAATTTCCCTTgtacc
atta
>NODE_4813_length_61_cov_5.081967
GTCACACTCCAAACTCCACTATGGCCAAGACCAAAGAGCTGTCAAAGGACACCAGAAACA
GAATTGTAGACCTGCACCAGGCTGGGAAGACTGAATCTGCAATAGGTAAGCAGCTTGGTG
T
>NODE_4820_length_370_cov_37.651352
CCCCCCCCCCCCTTCCCCCCTTTTGTTGTGTTCATCCGCACAGCGGGAAAATGAAGGAAT
ATGGCAACATTATGGCATTTGAAGTCAATATGTATTATAAAATCAATCTAGATGAAGATC
TGCCCATCGCTCTAATTAGACGAGGTGACTGGAGATTGATTTTTAATTGCAAAAGTAATT
ACATGGAGCAGATAGCCAGTGACATTTGATTATCTAGGTGATTGATTAAAAGGCCTGGCT
GCTGGGGCAGACTGTCAGGCAGCTGAATCCCAGACAAAAGAGAAAATTAAAAAAGTTGTC
CCGTTTGTAATCACGAATTTCAAGGGTGAAATTACAAAGCCAAACATCTCCTCAGAGAGC
CTAGCGTCCTTCCACTTTGCTTGTCTGCCCCCCTTGTCTCTCTGTAGTACAACACAGACA
CACACACaca
>NODE_4832_length_308_cov_20.512987
CCACCACCACCATCACCACCTCCACCACCACCACACGCACCACCACCACACGCACCGTGT
TGTCCTTGTTGTGCTGGGGCCTTTGGAGATAACTTATGGATGCAACGCAGGAGCTGTAAA
ATGTGTTGTATCTTCTATTATCTCCATGTTAAAGGCCACAAAAGCTCTTCAGTGAAGTCA
GCCATTAAGAAATGACAGGTATTGCTATCAGGCTGTTTTTTTATAGCCTATTACCTGCAA
TGACAGCAGCAGCAGCCACGCCACTGTACAGCCTATCACATTATTTGCAGCTAAAGTCAG
CTACTGTGTCATTTCGCCTCATTTTCTTGACAGTGCTATCATAAATCCAGCGGGCTGCGG
GGGGAACT
>NODE_4833_length_61_cov_10.950820
CTGAACCCAATAGAACATTTTTGGAGGGAGCTGAAAGTCTGTATTGCCCAGCGACAGCCC
TGAAACCTGAAGGATCTGGTGAAGGTCTGTATGGAGGAGTGGGCCAAAATCCCTGCTGCA
G
>NODE_4836_length_363_cov_11.851239
CCACCATGATCCTCTACAAAATGCTCTGCAGAATGGCAGGCTGGACAACAACAGGCTGAC
TGGCGACTAGGGGCAAGGCTCCCTGCCTCACAACCCTCTACGACTTGTCTCTCTCAGTCT
ATCAACATCTCTCCTCCAGTTCTTTTCTCCATCTCTCCCCTTCCCTGCATCTCTCCCCCT
CTCCCTGTACCTCGCCCCCTCTCCCTCCCTCCCTCCCTCCCTGAGAACAGGTAGGGCACC
ATTGTGTTGTGGTAGCTGCTGATGACGCAGGGAGGAGGGCTCACCCGCTGAGATGCCCAG
GGCAGCAGCTCGCTGACGCACAACACGACCTGTTGCCAAGCGGCTGTTGGCCATTAAGCC
AGTCATCCTTTTCACACATGGACGCCAGCACACacccaccatggccagggtcttctaaat
cag
>NODE_4837_length_155_cov_4.748387
CTAAATATAACTAAAAAGTAAAGTCCTGTTATACTTTTACAGTAACATCAATAAATGTTG
GAATTACAGATATGTTGAACAGTATTTTGATCATTTCCAGCATTTGAATTTACAGCAATG
TGTCTTGGTTTGTTACATGTATGTTTAATACATTTGTTTGTATGTTCACAGTTTTACAAA
TCAATCAAAAAAGAGAGGTCTTCAGTAAAGGCACa
>NODE_4848_length_61_cov_142.081970
TTCCAACAGGACTTGGCACCTGCACACAGTGCCAAAGCTACCAGTACCTGGTTTAAGGAC
CATGGTATCCCTGTTCTTAATTGGCCAGCAAACTCGCCTGACCTTAACCCTATAGAAAAT
C
>NODE_4849_length_61_cov_10.278688
TTGAGACTGTGGTCCCAGCTCTCTTCAGGTCATTGACCAGGTCCTGCCGTGTAGTTCTGG
TCTGATCCCTCACCTTCCTCATGATCATTGATGCCCCACGAGGTGAGATCTTGCATGGAG
C
>NODE_4854_length_61_cov_8.672132
CCACCAACCCTGGGAGGGAATGCTCATAGCAGAACCCCTTGACCTACCATAGAACATGTG
ATATAGGCTGAAATATTTGTCGCCTTTATGGATTACAACAGTGACACGAAATATGGCAGT
T
>NODE_4857_length_141_cov_3.773050
CATGCGATTGATCAGATCAGGACCCCAGACAGTCATCATCCCAGGGACCATCTGGCTACT
GTTCGCACGCCTTCACCCGAACACAACCTGACACCGCATTCATCTGACGCAGCTACCGCT
TGCTGCCGCCTAGCACTGTGTGTGTGTGTGTGCGTACGTGTGTGTGTGCGTGTGTGTGCA
CTGTGCTCCACCGCCAGCCAc
>NODE_4858_length_186_cov_6.370968
TACAGAGAGTAGGGAAAGGAATAGAACGTGCACAAGTAAACACATTAGAGAACCTACCGG
CTGCAGGGCGAGAATGAGGGAAAAGCCACTCATTTGCGCCACTGCTTATATCCAACGGGG
CTGGCATAGAGACAGGGAGAGCGTTCACCGAGTCTCTAATAGCCACCGAAGGAGGCAAAC
TAGGGCATGTGGAATTCTCAAGTGATTTTACAGTCTCAGACACCGCCTGAGCCCGCACAA
AAGCAc
>NODE_4859_length_97_cov_8.680412
CAATGACCTGAAGGGAGCTGGGACCACAGTCTCAAAGAAAACCATTAGTAACACACTACG
ACATCATGGATTAAAATCCTGCAGCGCACGCAAGGTGCCCCTGCTCAAGCCAGCGCATGT
CCAGGCCCGTCGGAAGTTTGCCAATGACCATCTGGAt
>NODE_4877_length_74_cov_4.716216
ATCCCATAATGTCCTCACTTAACCTTGCCCTATTGCTTTAACTTACTCTAGCCCTAATGC
CTAACCCTAAACCTATCCCATAATGTCCTCACTTAACCTTGCCCTATTGCTTTAACTTAC
TCTAGCCCTAAtgc
>NODE_4878_length_97_cov_3.082474
CTTGGGCATGGAGTTCACCAGAGCTTCACAGGTTGCCACTGGAGTCCTCTTCCACTCCTC
AATGATGACATCACGGAGCGGATGGATGTTAGAGACTTTGCGCTCCTCCACCTTCCGTTT
GAGGATGCCCCACAGATGCTCAATAGGGTTTAGGTCt
>NODE_4882_length_612_cov_39.753269
GTTGTTTCAGTTGGGAATGAGACTAAAATCTAACATCACGAAAAATCTGTCTTGTCAAGC
CACACTAGCTTTGTCCTTAGGGGATGTTCTGGGTGCCTTTGCTTATGATTCATCATTACC
TTTTACTTGATCAACCTACACCAAACACAAAAACACACGCAAACATGTACACACACTACC
AAATGAACACATACACGCACACTCAGGCTCTTACTCCCGTCTGGTTGGGAGTCTGGCCTG
CTATGACTGACTGCGCCTCGCTGCCCTTGTGCAGTGGTGTGCCAGTTGTGCCTCCCCCCA
TGGCTGTGAATGCCACCATCTGGTGTGCCACGTGGACATCATAATCTCTCCTTAATTACA
TTAGCAGCGCAATCAGTTACTGTATTACAAGGCCGGGCGAAGAGCTTTTAAATCTTGGAG
GAAATCATAAATAATTGCACTAAGTACCCGGCACCAGATGTGCGTGCCAACTTGGCTGGC
ATGAGATAAATAGTAACCTCGACAACAGTGTTCGATATCTTCACTGCAAATGTTTTTGGG
ACAGTGTCATCCTTTTAACCTTTGCTCTGCTCATCTCTATCTACTTATCAGGTGTTGGCG
AGCCTTCTCCATGTGAAGTAATCCAATGAGTGTTTAGTGTCCATTTGGActactgttgct
gctgtagtccct
>NODE_4887_length_134_cov_17.917910
ACAGGTGGTGGTGAAAAGTTTTTTAGAAGGTAAGAAAGTTTGTTTTTATAGAAAAGCCTG
AGAGCTTTTGTTCAGTGTGATGAATTGGAGGATCAATCTGAAGATTGACAAACCATGATC
ATATACCTCAACCGGAAGGAGAGGGACGAGCCATGATTATATACATCTACCTGAAGGAGA
GGGACGAGCCATGA
>NODE_4888_length_373_cov_34.348526
CCCACCCTTGACCACCATGGCTCTCTCTTTCTCTCTCTGTCTGTGGTGCTGTTTATAACA
CTCAGAGACCTTCCATTTGCATGCGGGCCCCATCAAGCTGGATGCACTCAGACTCGTAAT
AAAAGGCATTGACCCCCTTAACCTTTATGAATTACAATTTGTGCCTGCGGCACGTCCTGT
CAGAGCCCTCAGAAATGTGGGCACCTCAGTCGAGGTTGTGTGTGTTGTTTTGCAGTTGTT
AAGGAGAGAGAAAAGGTTTTTACAGTTCTTTCGCCAGAGCTCCTGACAAGCTGGGAGGAG
GCGAGGCAGCCTGACAGCGGAGGCAGCAGGCCAGAGGAGAAACGCACTGCCGCTAATAGG
TCCATGCTAGCTCAGGATACAGACACCCACATGTCTGGCAAGGCCACAGCTAAGAATACA
TGcaaatagagtt
>NODE_4891_length_67_cov_5.059701
TCATCTTGAACTTCTTCCATTTTCTAATAATTGTGCCAACAGTTGTTGCCTTCTCACCAA
TCTGCTAGCCTATTGTCCTGTAGCCCATCCCAGCCTTGTGCAGGTCTACAATTTTATCCC
TGATGTC
>NODE_4900_length_202_cov_8.123762
GTGATGAAGCTTCTCTGGATCCCCATGCGGATGGCGGAACGGAGGTCAAAGGTGAGTGTG
TGAGAAGGCTACGGGGAGATAGGGAACTCGGTCGTCTTGTCTCTATCTCGTGCCCCAGAA
GAACAGCTCCAGGGTCAGGCAAGCTCTGTCGGTGCTCCACTTCTCCTCCCTGGAGGTCTG
GCCTCTCTTCCAGGATGAGGTCTCTCCTTTCCCCAGGTGGGTGCATTCCTGTCTGGCCAT
CTGACCCTGAGCCTCTGGCTGt
>NODE_4901_length_198_cov_4.191919
TGAGGAACATTTTTAATTTAGTTTTGTTTACTTTCCTAATTGACCGGAATTAAAATGGAA
TTGACCCTAGTGGAAACTGTGTTGCCAGGCAGACAGCACTGGTTTTCATTGGAGTATAAA
TAGTGGAGGGAGGGCTACGGAGGGAGGCTTCAGGACCACACAGGAAATAGGCATGCCACT
CTAATTGGACTCAGTCCTTATTCACTGTGTCTAATGAGAGACTGGTGTTTTCTTTTCCCT
CTTAGCTTGTAACATACa
>NODE_4902_length_370_cov_35.291893
ATGTGTGTGTATGTATGTGTGTGTATGTGTGTGTGTGTGTGTGTGTGTGTGTGTGTGTGT
ATATGTATGTGGGTGTGGGTGTGTGTTAGGTGGCCTGAAGGTGAACATACACTCCAGTCC
TCTCTAACAGCATTACAGAGAAGACTCATTATAGCCAGGCATAACAATTCACACATTAAT
TTTCCAGCATCCAGTTTTTAATTAATCCAGCAGGCAGCCTTAAACACAGGGTACACAAAC
TGCCCCGGGCCTCATCATTAATTCTAATGGAAGAAATTAAAAATTGGTGGGGTGTGTTTG
GATTGTTCGGCTGTGTTACCGTGGTTCTGAGGCTGCTGGAGCGACTCTGTCACCGACAAG
GATCCCTCACCGCCTAGGCCGACGAGGCAATGTATGCCTGCTCACACACACACACACACA
CACACACACa
>NODE_4909_length_309_cov_14.902913
GGACAGTGCCCACAAGTGCCTTGTATAATTCAAATATAAGGCTGTAGAGTATACCGATCA
CCTCCCCTTTAACATGGTTTCAGTGAAACTAGCCATTCTATATGAATATGTTCTGGAGCC
CCTCCCACCTCTTGCTGGTGCTTTGGGAAAGGCTACCTCCTCCCTGAGCCTCGAGACAGA
ACCCCCTTGGTCAAACTGTACCTTGTCTTCTTGTCCCACCCATCGACCAATAGAAACGCA
AACCGTCGACAGCGATGCGCCGGCGGACGTTCTGGACAGGCAGAAATGCCTGACTGCCTT
GGCGTCTCTCCGCCACGCCAAGTGGTTCCAGGTTTGCATCCCAGTCTTTACTTGTAACCA
TAACgtgtc
>NODE_4917_length_61_cov_12.606558
ACGCCCGATCTCGTCTGATCTCGGAAGCTAAGCAGGGTCGGGACCGGTTAGTACTTGGAT
TGGAGACCGCCTGGGAATACCAGGTGCTGTAAGCCTTTTTGATTGGGGTCAATTGATTTT
G
>NODE_4918_length_233_cov_4.832618
TGCAGCGCACGCAAGGTCCCCCTGCTAAAGCCAGCACATGACCAGGCCCGTCTGAAGTTT
GCCAATGACGATCTGGATGATCCAGAGGAGGAATGGGAGAAGGTCATGTGGTCTGATGAC
ACAACAAAAAAGCTTTTTGGAGTAAACTCCCCTCGCTGTGTTTGGAGGAAGAAGAAGGAT
GAGTACAACCCCAAGAACACCATCCCAACCGTGAAACATGGGGGTGGAAACAACATTCTT
TGGGGATGCTTTTCTGCAAAGGGGACAGGACAACTGCACCGTATTGAGGGGAG
>NODE_4919_length_159_cov_25.226416
CATACCTGTCACCTCCTCAGACTCCCACAGAGTAGGAGTGTATCTGGACTGGCCAGCCGG
CACTCTGTCCTTCTACAGGGTCTCCTCTGACACACTGACCCACCTGTACACATTCAACAC
CACATTCACTGAGCCCCTCTATCCAGGGTTTGGGGTTTATGACTCCTCAGTGTCTCTGTG
TCAGATGGTCCCTGTGTCAAACACAACATGATGTTTCAC
>NODE_4920_length_193_cov_11.145078
TATGGAATTAAACTTGCTTTGGATAGTTGTAGGTTGTAGGCTACAGTGAGACTGACTGGG
TAAAGACTCATTTTAATTTTTAACACGTCTTTCTCCCACTACCTCTCTTTCTCCCTCTCT
CTCTTCCCCTTCTCTCTCCTCCATCTCCTTTCTCTTTTTATCTCGTCATCCCCTTACCTC
TACTTCTGACTCTGCCCCATCTCTCTCTCACTCTCTTTCCTTCTCTGCAGTAACTAACGT
TCatgctggtttt
>NODE_4925_length_173_cov_6.682081
CAAAAAGCTCTATTTTTGTCTCATCAGACCACATGACATTCTCCCATTCCTCCTCTGGAT
GATCCAGATGGTCATTGGCAGACATCAGACTGGCCTGGACATGCGCTGGCTTGAGCAGGA
TGCGCTGCAGGATTTTAATCCATGACAGCGTAGTGTGTTATTAATGGTTTTCGTTGAGAA
TGTGGTCCCAGCTCTCTTCAGGTCATTGACCAGGTCCTGCCGTGTAGTTCTGg
>NODE_4926_length_62_cov_5.322581
CAGGGGGACCTTGCGTGTGCTGCAGGATTTTAATCCATGACGGTGTAGTGTGTTACTAAT
AGTTTTCTTTGAGACTGTGGTCCCAGCTCTCTTCAGGTCATTGGCCAGGTCCTGCCGTGT
AG
>NODE_4927_length_61_cov_10.491803
CTCAATCAAAAAGGCTTACAGCACCTGGTATTCCCAGGCGGTCTCCCATCCAAGTACTAA
ACGGGCCCGACCCTGCTTAGCTTCCGAGATCAGACGAGATCGGGCGTGCTCAGGGAGGTG
T
>NODE_4930_length_82_cov_7.658536
TTCTGGGCTGATCCCTCACCTTCCTCATGATCATTGATGCCCCACGAGGTGAGATCTTGC
TTGGAGCCCCAGACCGAGGGAGATTGAACTTCTTCCATTTTCTAATAATTGCGCCAACAG
TTGTTGCCTTCTCACCAAGCTg
>NODE_4931_length_274_cov_8.945255
TATCATGTTGGATGTGATTCTAATGCAATGCCATTTAAGAAATAAGTGTCTAATTGGGAT
AATATATTTACTAAACAAATAAGTATCAATTGGTATTATTACTTCCTCTAAAAATAATAC
TAGGTCATCCACGCCAAGGCACTGAGAGACAGATGGAGGGGAAGGGAGGGAAAGAAAGAA
GGGAGAGGGAGGGCAGCGCAGAACTAGGATTCTGTGGCACTAGTCAAAGGAATCTATATT
GACTGGCTTAGATCCAAAGGGATTCAGCTCCTCTCTTCACATCTGTTTTCTGACTGACAC
CTGTCTGCCTTTGTACAAGTCCTCTGAGAGATTa
>NODE_4932_length_176_cov_12.755682
TCATTATTGTCGTCCCAGGGAACCTCTTATATCCTCCAAGCGCTTTACAGACCCCTTTTT
ACCAGCGCCTCCATGTCCCTACCTCCCTCATTATCCTTGAGGTCAGTTAGCAGAATTGGG
AAGAAGTTAGGAGATCAATACAAATTATTCTCGAGCAAAGCATTGCCGACAGTTTGGATT
GCGGCATATGTTTACCCAAAACCAGGCCATTTATCTTCATATCAGTAATGTGGAGc
>NODE_4933_length_184_cov_4.331522
TAAAACATTCAGTAAACTTCTAGATTGTATGGTGCTCAAACTGACAGTTCTTGGCAGAAA
ACAAAGGAGCGCTCTGGGTGAGAGAGGCGCACACCTTGTTGTTGTGCTACTTGTTTTACG
AGAGACATTTCTTGATTTGAGCGTATTATTAATTTGAGAATCCAAATGTATCACATAGAG
TTACTAATTTAGCGGAAAATATACAGCTTTGTGAGGGAAATGGCCAGTGTGAAAAAAAat
ctca
>NODE_4934_length_518_cov_12.208494
TCGTATGTGAATGTATTATTTACGTATAGCATTAGTTGATGCTCTATACATGAAACTCAT
TTACGAGGTTGTAGTTTTTGTATTGTGCGGTTGTGGCTCACATTTGTTTTTGTCACCATG
GTTGTAAAATAATAGAGACACAGGTCTGGAGATTGATTTTGAATACAAGAATTGTTAACC
GTGCATATATAAAGTGAATTAACACATTCGTTCGGGATATAAACAGTTCCAAGTTTGCGA
ACGTAAATTATATTATCGTCCCCTTTGTCATTTGTGAAAAAGGAGTGCTGTTGCATTCCA
CGTTCGGCCGATGCGCTTTCATTTCGATATGTGCCTAAAATCTGCAACAGCATAAAATAA
TCTGGTACCTCGTTTCCCTCACCCCTTAAACGAATCCGTCATGGCATTATTACGCCAGCG
TTAATCCAAATCTAATCAATTGTGATTTTTTTTCACACTGGCCATTTCCCAAAGCAAATA
CACTTGCCGTGTAAGTAGGCGCTTCTAGCTTCTCTTTCGAATGAAATTGCACATTTTCAA
AAGTGCATGGGTGCTTTCTGAACTGTGCGTCCTGTTTA
>NODE_4936_length_573_cov_29.144852
GCAAAGGCACCCATCCTTCGCCATTCCGACTATCCAACCCCTGGTAGCTGTGTAATACTG
GAGCTGCTGAGGTGGTGATTGGCTGGCTTTTCTGAGACTTGTGTCTGACCCTGTTGACTA
GCGGTCTAAACATGAATCATGACTTTGTCATTCTTGTTTTAGCGTGCCTTAGTTTCTTGA
CCGGTGTTATGTCCTGTGATGTGCCTGCGGCCACCACCGACCCTCCTGAGCAAGTTCACC
CTGTGCTGACCTATGAGAGCCAAAGGTCATGACTTTGGACCAATAAAAAGTCTGCATTGT
CACAGCCAACTAGCAAACACTGACGGGAACAGCTGTGAGTTTTGTACTGACCGTGCAAAC
TGCTGTAGGCTTTGTAAGGTCATTATATGATAATGAAAATGATTAGAGAATTACATGGGG
GTTTAGGACATGAGAGCAATGGGAGGAGGAGGAGGCGTTTGGGAGGAGAGAGGGGAGCCA
CATTCGGTTTGATAAATGGACTGTGAAGGTACCCATCTGGCCCTTCTCTGTGGCTTTTCT
CTTGCTTTCTTTCATTCGGTTCATTCTGCCTCTAACTGTCTTTGCTACCCCTCAGTCATT
CCTctgttccgtctctgggccctgtggaaaagg
>NODE_4945_length_766_cov_13.928199
GTAAGGATTTCCCCTTTCTGGTTGACACAGATGCCACTTTTTCCACCATCACCGCCCCTC
CCGTCACAGGACTACTATCCTCCAAGACAGTGGAAGTTGTGGGGTTTGAAGGAGTGGGAC
AGACTTTGCCAGTGACATTTCCTCTTAAAACGATACTGGGTAAACAGGCCCTCAGCCATC
CGTATGTGGTGTCGACAAACACACCAGTGAACTTATTGGGGAGAGACTTGTTGATAAAAC
TGGGGGCTAATATCTTATGTTCTCCAGATGGACTAACTGTCACGTTACCAGACGGGACAT
CGGCGGTGTGCGGACCTGAAACCACACGCAAAGGGCAGTACCTGGTACAACCGGTGAAGG
GTGAAATAGCAGAGATATACTGGGGACTATTGACACCGGAAAAGCCGGACAAACAGGGTG
TTTTGTCCCAGTACTTCAAGTGGAGGCCGTGGATCTCCCTCCTCGAGCCGTACTTTCCTC
CGCCAGACCCCCCACATGTAACCCTATTTTATGATCGGCAGGGCGATGAGGTGTATAGAG
AGGGGTTTGGGGATGTAGTGTGTGGGGACACGTGGCAGGTCGGGTCTAAATTCATATATG
TAGGCCCTGAAGGGGTAGCGGCAGATGTACAGTTGACAGAGGAGCAGGATCAGTGGTACA
TGATGGCGGAGGAGTCCGTCCCACATGTGTCACTGGCCCTGCATCCTAAACACCAAGCAA
AAGACCTGGGGCCCATGGTTAAAAGGGCGGTCGAATGCACTGATTGGACACTCACTCAGG
CGCCAAACGTATGGTACTCACCCAGCTGTAAGACGTATCGGTTAGA
>NODE_4947_length_157_cov_3.363057
GTTGGTAGGTGATCAAATACTTATGTCATGCAATAAAAAGCTAATTAATTATTTAAAAAT
CATACAATGTGATTCTCTGGATTTTTGGCTCTCACAGTTGAAGTGTACCTATTATAAAAA
TGACAGACCTCTATATGCTTTGTAAGTAGAAAAACCTGCAAAATCGGCAGTGTATCAAAT
ACTTGTTCTCCCCACTGTATCTATTTTAGGAGATGCC
>NODE_4948_length_137_cov_6.620438
TGGGATCATTGTCATGCTGAATGACCCAACCACGTTTCATCTTCAATGCCCTTGCTGATG
GAAGGAGGTTTTCACTTAAAATCTCACGACACATGGCCCCATTCATTCTTTCCTTTACAT
GGATCAGTTGTCCTGGTCCTTTGCAGAAAAACAGCCCCAAAGCATGATGTTTCCACCCCC
ATGCTTCACAGTAGGTA
>NODE_4950_length_69_cov_12.637681
CCTCCAGGGGAGACTGCGACCTGAACGCAGCGCCTTAGACCGCTCGGCCATCCTGACGCC
ACGATTGACCGTCAGGTCTTGCTGCACGGGACCTGCGAGTGTACACCTTACAATTGCAAC
ATATTTCAA
>NODE_4951_length_61_cov_71.131149
ACTGAACCCTGGCCTTTTATATCCTGCCAGGTTTGAGAAGTTGGACATCACCCCAAAAAG
CGCCCAGAAGATTAAGCCTGTTCTGGAGCGCTGGATGGCCGAGGCCGAGGCCCGCCACCG
G
>NODE_4954_length_131_cov_18.526718
GCGGAGGGCGATGGCTGGTACAGGAGGATGGACAGTCACAGGGTGAAATAGCTCTTTTCT
CTACTGTAGTCTTGACCAGTACTGGGACATGTCAGGTTCGCCACCGGGGACTTGGACAGG
GACAGACACTCCAGGAGAGATGAGTCCTGGGGACAGAGGAAAGAGAAACGCCCATCAGTC
AAAATGGCCCG
>NODE_4959_length_61_cov_6.557377
TTTATCATAGGTACACTTCAACTGTGAGAGACGGAATCTAAAACAAAAATCCAGAAAATC
CCATTGTATGATTTTTAAATAATTAATTTGCATTTTATTGCATGACATAAGTATTTGATC
A
>NODE_4961_length_61_cov_7.803279
TACTGTGTTTGACCCCCTTTCGCCTTCAGAACTGCCTTAATTCTACGTGGCATTGATTCA
TCAAGGTGCTGAAAGCATTCTTTAGAAATGTTGGCCCATATGGATAGGATAGCATCTTGC
A
>NODE_4965_length_61_cov_23.245901
ACACAGTTTCACCATCAATTCTTCAACTATGACTGATTGAATACAGGTTTATATACTTCT
CTGTAGCATCACCATGTCAGACTATCTTCATCCCTTGTAAGTGTTTTAAATACTAGTTTA
T
>NODE_4967_length_182_cov_4.296703
ACATTCCTTCTGAAATTCATCAGTCTATTCTTGTTCTGAGAAATTAAGGCCATTCCATGT
GAGAAATTGCAGAGAAACTGAAGATCTCGTCCAACGATGTGTAGTACTCCCTTCACAGAA
AAGCGCAAAATGATTTTAACCAGAATAGAAAGAGTGGGAGGCCCCGGTGAACAACTGAGA
AAGAGGACAAAAACATTAGTGTATAGTTTGAGAAACAGACACCTCACAGGTCCCCAATTG
Gc
>NODE_4968_length_134_cov_5.276119
CATCAGCAGTTGTCATAAAAGTGCTTTTAAAAAACAACCAGCCTCAAACCCCAGGGAGCA
AGCAACAACAATGTTGAAGCACAGTGGCTAGGAAAAACTCCCTAAGAGGGGCCAAAATTT
AAGAAGAAACCTAGAGAGGAACCAGGCTGGGAGGGGTGACCAGTCCTCTTCTGGTTGTGC
CAGGTGAACATTTt
>NODE_4969_length_162_cov_4.932099
CCACTTTCTCTTTTCATCCCTCCCTCAGTTTTCCTCCTCTCCCTCTCTCCTTTTACCACT
CTCACCAGGGCAGCTCTTACCTCCCTCTCCTTTCCCTTGTGCCTCCTCTCCCCCTCCCTT
CTTCCCTCCTCCTTCCTCCTCTCTGCCCTTGCAGTCTCTTACTCAGCATCTGGTAGGTAA
AGTAAAGTGAATAATAGAGTTATTAATGAGAGAGGGAGGGCt
>NODE_4970_length_272_cov_48.327206
GGACTGCAGGTGCTGTGGGGGGCAGACCCCGCGGGTAGCGGGGGAAATAGTCAGAGATCT
GCTTGATGGGCTGGATGGGGCCAGGGCACACGTCAATGGCCATGTGCTCCTGGATGCTGA
TGGTGGTCTTCTCGCCTTTGCGTTGTGTCATGCATGCGGTCCCTCGGAGCGTCCACCCAG
CCCTGTCAAGACCCAGCCCTGTCAAGACCCAGCCCTGTCAAGACCCAGTCCAGACAATAA
CACTGAATACACAAAAAAGGGTCCTCAAGAAAAGTCAACAAGTAACAGTGAAGGGCAGCC
ACGCAAAACTGTTTTGGAATGTTTTCCctctt
>NODE_4971_length_141_cov_3.262411
TCTTTCTTCTTCTCTATATGATCATCCCCTTTATACCAGGGACACACTTCAGTGGGAGCC
GGGGTGCTTTCCAGTCCAGATGCCTTCTGGGTCTACAGTTGAAGGGAGGGGAAAAGGGAA
AGAGAGAGGGAGGATGGGAATCTCAAACGGTCCATAACAAAGATAGGCCCTATTTagatg
ctttatccatattggaccatg
>NODE_4974_length_72_cov_5.416667
CACAGTGGTAACAAGGCATGATGGATCCATGTTCTCATTCTGTTTATGCCAAATTCTGAC
ATCTGAATGTCCCAACAGAAATCGAGACTCATCAGACCAGGCAACATTCTTCCAGTATTC
AACTGTCCAATT
>NODE_4975_length_61_cov_12.442623
CAAGATCTCACCTCGTGGGGCATCAATGATCATGAGGAAGGTGAGGGATCAGCCCAGAAC
CACACGGCAGGACCTGGTCAATGACCTGAAGAGAGCTGGGACCACAGTCTCAAAGAAAAC
C
>NODE_4978_length_371_cov_5.032345
TTTTTTTCTTCTTCTTTCCTTTTTTATTTACACCATTTGAGGAGCAGTGGCCTCTCTCAG
AGAAGTGGGGCTGAGGGCTTCTCAGAAAATTCTGCTATTTTTTCCGGCAAATGCAAAGGC
TTTGTGGTTTTAATTAGTCATTTTGTGTTTATTTGGTGACTGTAAAAACAGTGTCTGTAA
ATATATGTTTGTGTTGTGAAACAAGCTTACACCTTTTCCCACCATTGGGTCCCTGGTACT
TTACATCTTACAACAAAGGCAAACTGTTTGAAGACTGTGGAGAGAGCATACTGCATTAGT
CAAAACTCTTGTCTTTGGATTATTTTCTTTTTTGCGTTGCTCTTTGTTGATTGTAACTAG
GGCATCTATATTGCCTTGTTTCTGTAGCGCTCACAATTAAAACAACCCCCCCCCCCCCCC
CCCCCCCCCCC
>NODE_4979_length_397_cov_33.511333
TCTTACTGCATTCCCTTATAGTTTTTCCCTTTTTTCCAGATTCATTTTATATTTTCTGTC
TCTCGCTCTCTAGCATTCTCCCGCTTACTCGCTTTCTCTATCTCTCTCAGCGGTTTTCCC
CAGACAGGTTCCACAGTGTTTTAGAGGGGATGGATTTAATTGCTCTGTGGGGATTGGTTG
GCTGTGCCGGGCTCGGCTGTTTAATTAGTGTACCCTGCCGGGATTGGTTTAATGCTTCAT
GATCTTGAAATTGTCTGATTGTTCAGCCCTCTGGGGACCCTCTCTGCCTACGTAGGCCAG
CAGGTTTAGCTAAACGTTGCTCCAGGCTTCTGCAGGATGGGGCTTGAGGAAGAAAACCCT
GCAGAGAAAAGCTGGAAGGAAGGTTTAAACCTGAGGGCCAGTGCCTTTACTTTCACACAC
CAGGGGACCTATGGCTATGCATCCCTTAGCCCAGgta
>NODE_4980_length_241_cov_46.966805
TTGAGGTGTTAACCGCTGATTCATTTTGACTGGATTTGGGATGGGAACGTGTTTTCGGCA
CGGCGTGCTGTGTGTGTGTGACCGTGTCTCAGCGCTGTGTAACCCCTTGCATTTCCTTTC
CTTCCCACAGAAATTGCAATAGCAATCACTTATGTCAGAGTTCAAATCTGTCCCTGCCTT
CTGCCCAAAGCCTGCACATCAAGTCCGAACCTGTCTCTCCTCCTAGAGATCGCACCGGCA
GCACACCAGGGGGATACGGTATCCCGCAGCAACAGAACGCGTCGTCCCGCCAGGACTCGG
G
>NODE_4981_length_667_cov_37.725636
AAGGATGTCACACCTCCCCGCCCGCGCTCCCCTCGTTGTCTAATTATAGGTCAAGCACTC
TTTTTGTAAATTATAAAACCTTTGTTCTTATCGAGAACAAGGAAAAGAGGCAAGATAGCA
AAAATGGAGGAAAAAAGAGGAGGGGAAAATGTTTCTAAAAATTGGAACAGGGGAGCATTT
TCAATTATAAACCCAAGCTAATTTGGTATGACCAGAGACTGTCACGCATTCTGACGGATC
TCCATTATGCAGTCATTTGGGCTCTTTCAAATTAGTTATGTTAATGTCCTGCGAGTGAAT
GTAACACTTGGATGGGACAAGATTTCAGCAATTAATTTCTACAGTCAGCGGAGAGACAAG
CAAATTTATTTTCCCCCTCTCAGGGAATTGGTGGTGGAGGGTGTGAGGTAGGGTGGGTGC
ATTCTGGAGCACGGAACAAGCTAAACACAAGCCCTAAATAAAGCCAGAACAATGGAAGCC
GATGCCTCCTCATTCATTCAATTGACAATGTTTTGCAGCTTAAACCTGTTTTATTAATTA
TGTTTGACATTTCCTTAATTAGTTTCATTTACACCAAATCAATCCCTGCTGCTGTATGGC
GTCATTTATCATTTTAAAAAATTTGCATAGCCAGTGCTGACTTTTTCTACTTAATTATAC
ATTAAAAGTGTCAGGCGCGCTTGCTGCCTGGCACTATCTGCAGCAGAAAGGTTTGTGGCT
GGACGGc
>NODE_4982_length_61_cov_8.131147
GTCCATCACCCGGGCTGAAGTCACTGAGGTGGTCAAGAAACTCCTCGGTGGCAAGGCACC
AGGGGTGGATGAGATCCGCCCTGAGTACCTCAAGTCTCTGGATGTTGTGGGGCTGTCTTG
G
>NODE_4985_length_61_cov_7.245902
GGATTTTAATCCATGACGGCGTAGTGTGTTACTAATGGTTTTCTTTGAGACTGTGGTCCC
GGCTCTCTTCAGGTCATTGACCAGGTCCTGCCGTGTAGTTCTGGGCTGATCCCTCACCTT
C
>NODE_4987_length_320_cov_6.050000
CCCCGGTCTATCACACTCGTCTCCGTCTCCACGGTGTCTTCTTGCTGCCGTGAACTTAAC
TGCAGACTGTCTGGTGTTTCCGTGCCTGTGTGTATGAGGTGGAGAGTGAGAGAGAGCGGG
GTGCAAACCAGGGCATGCAGCCTGTGTCAGTTTGAATGAAAATTGTGCACGCTCCGCTTC
TCCCTCCCTCCCCTCTCCCGCCCTCCCCCCTCCTCGCCCCTCCTCCACCTTGTCTCTCCT
CTTGTGTGCGTATGCGTACTCTCTCTCACCTTCAGAAATGTTCACACTCGAGACAGACCT
TTATTTTTATACACATACCCCCCTCAATCCCTGTCATTCCTCTCTCCTTTCCCTctctct
cctcttaaacacacacagac
>NODE_4989_length_131_cov_6.564886
ACAAGCTGGTGCTGAATGTGTTAAAGTCCTCCAAGGCAGAACGTCCATGTGTGAAGAATT
ACATTTCAGTGCATTGACACTGGCTCTGGTAAGCATGGGTGGAAGGAGATGGTGGTGGTG
GTGGTGGGGTCACATTCATTCACAAACTCTGTATCAGACTTGCATTCCAGACAGCGGGCA
TTTTTTCAGTt
>NODE_4990_length_61_cov_11.803279
CCGTGTTTGGAGGAAGAAGAAGGATGAGTACAACCCCAAGAACACCATCCCAACCGTGAA
TCATGGAGGTGGAAACATCATTCTTTGGGGATGCTTTTCTGCAAAGGGGACAGGACGACT
G
>NODE_4993_length_144_cov_4.138889
TACGGTATCAAAAAATTCAAGTGTCCCCATTGACACCTGGTCAGGGAGGTTCAGGACATT
CTCAGGACAACTGAGATTTTGAGGACCATAACTATTTAAGGAGGAATCAGTTATTTGTTT
TCTAATGGTGATGACCTTTTCATCAAAGTAGTTCATGTATTCATTACTGACCTGAGTGAT
TTTCAGTTTTGTAATGTGCTGTCt
>NODE_4994_length_140_cov_6.307143
TCTGTCTTTTCGGTCTGCCTGCCTGAATGCCTGTCTGTCTGTCTAATTGATTGAGACGGT
GTTTCTCCAAACTGACAACATCCACAGAAAATACCTCCTGCCTCTGCCGCTCTGCCCCTT
ACTCCAGTACATACTCTGTGAAATACTCTAGGAGCTGGCATTTTTTCCAGTTAAAAGATT
GTGGGCAGTCGTGTCTCTCt
>NODE_5001_length_61_cov_4.360656
ATTTAGCCCAGAGAAATGTATTAATTATTCCAATTGGACTCTTAATATCTCACCCGGCAC
TGCCAGAAGAGGACTGGTCACCCCTCTGAGCCTGGGTCCTCTCTAGGTTTCTTCCTAAAA
T
>NODE_5002_length_351_cov_8.945868
GCCTTGTACAAACCGCTTCAAATGCGGTGCCCCCTGTGAGATTTGAACTCAGCACCTACA
GACTATGAGACTGCACTAAGGAGGAATCTTCTGGGGCAAGGCAAATGGGTGACAGAGGTA
AAAGCAGAGTTACATTAGACATGTATTCTAAAAGGCGCCCTGAAGGTCTGGTCAAATGGG
TAAGGACTCTGTTCATCTAGCTACCAGAGAAAATTGTTGGCACCTTTGGGCATGTCAGTA
CAGAGAGGAGCTTTCAGCGGCAATGGACGCATACGTATACTGTATTTTCCCTTATTTGGA
GTCTGAGAGGGCGTGGAAATGACCATTGAAGGCATCCGCCATAGTAATTGAATAGAGGGG
CTTTCAACGCCAACTTCTTTCTTGGTGAACTGGTTGGACTTGACTCAATAa
>NODE_5010_length_61_cov_4.672131
CTGTGGTCCCAGCTCTCTTCAGGTCATTGACCAGGTCCTGCTGTGTAGTTCTGGGCTGAT
ACCTCACCTTCCTCATGATCATTGATGCCCCACGAGGTGAGATCTTGCATGGAGCCCCAG
a
>NODE_5012_length_125_cov_4.416000
CCTTATCAGTTTATCAGATCTTGCTCTTGGTTTGATATATATACCCAGTACACCCCTCAC
TTTTTTGCAAATATTTGATTCTATTTTTTCATGTGACAACACTGAAGAAATGACAGTTTG
CTACAATGTAAAGTAGTTAGTGTACAGCTTGTAGAACAGTGTAAATCTGCTGTCCCCTCA
AAATa
>NODE_5015_length_1001_cov_13.698301
GCTCAAGTTGGAGCCGAACATCACACAGAGACTGAGTGAGAACAGGGATGAGTACATGGA
CAAATTTAATGAGGATGTTGTATGCGACGCAGCGGGGTCATGGTGTGATGAAAGCAAAGA
GTCTGTTGTCTAAGGCCAGGGTAGCTTCAGTTCTCATGTTAACATGTATATAAACAAAGA
CTATGAGAAATCTGAATGTTTGTGTAACTTTTCTGAATATATTGGTTGTGTAATTTCGAA
AACTCAAATAAAACATTGTTAAACATGTATTAATTCTCATTATTGCTCGAACACTCTACG
ATGTCTGAACAGGTTATGAAAAGTATTTACTATGACCCGGCAAACCCTGGTGCTTATGTG
GGTAGAGAGGGTTTGAAAAGAGCATACTTGGAAAAAACCGGGGAGATCCTCAAAAATGGT
GAGGCCGATGACTGGCTGCTCGCCCAGGATGCATACACGCTACACAGGCCTGTAGCTATA
CATTTTAAAAGAAATAGAGTTATTGTTCATGATATAAATTCACAATTTCAGCTGGATTTG
GTTGACATGAGTGCTTACAGTGTGGAAAACGATAACATGAAATTTATGTTAACATGCATA
GATGTATTAAGCAAATACGCATGGATTCGCGTGCTGAGAAATAAAAGCGCTATAGAGGTA
AAGCGAGCATTTGAAGACATATTAAAAGAAGGAAGAACACCACAAAAAGTCCAAACGGAC
AAGGGGAAGGAGTTTTTTAATTCACATTTTGAAATGTTGATGAAGAAGTACAACATAAAA
CATTTTGCTACAGGAAATGATGTCAAAGCGAGTATCGTTGAGAGGTTTAATAAAACAATT
AAATCACGAATGTGGAGGTATCTGACAGCAGCCAACACCCACCGCTATGTTGAGGTTATT
CAAGATTTAGTTCGTGGGTACAACCATAGCTACCATCGGTCTATTAAGATGAAGCCTGCT
GACGTTTGTGAAGAAAATGTTAGATTAGTTCTCAAGAACCTGTATGGCACAACATTAACG
AGAAATGGTAATCAAAGCTACAAGTTCCAGGTTGGGGATAC
>NODE_5024_length_67_cov_38.208954
AAATCTAGCCCATGAAATATTTCTTCAGAATAACAAGGATTTTCCTTTAAAACGCACCTA
TTCTAATGGGCTCGTCCGGGATTTGAACCCGGGACCTCTCGCACCCGAAGCGAGAATCAT
ACCCCTA
>NODE_5025_length_86_cov_24.406977
TGGGTACAAATTCCCATACCTCTGGTCGCGCGGCTGACTTTTTATGCATTCCTCTGTCGT
TAGTGTCCCTGTAGAGACTGTTCCTGAGTAGTGAATTTCTCAGGTTCGAGGGGTGGCTCG
TTGGTCTAGGGGTATGATTCTCGCTT
>NODE_5033_length_163_cov_4.165644
TGGGGAATGTGAGGGCCAGTCAATGGCATCAATGCCTTTGTCATACAGGAACAGCCTACA
CACTCTGGCCACATGAGGCTGGGCATTGTCCTGAACCAGGAGGAACCCAGGACCCACTGC
ACCAGCGTCAGGGCTGACTATGGGTTTGAGGATTTCATCCTGGTACCTAACAGCAGTCAG
GTTACCGTTTGCTACCACgcggaggtctgtgcgaccctccaag
>NODE_5034_length_509_cov_25.481337
TGTCAAGGACAGCAGTTAGAGTCCTGTTTTTCTAAACTGTACATTGTGTATGAACTCCCT
CTCCAGGGTCTGTTCAGCCCTCTTCACTGGGCACAATTAGCTCTGATTTCATTATATATT
TATTGTATATTTAAAGGCAACAGTGTCTATGTAAGAACTGTACAGTGGGGGATTAGGAGC
TGCTGCTTCTGATAATGCTGCATGGACTGATTGATTAGTTTTTCAGGAAGCTTATGTCAG
AAAAACTAATCCGTCTTTGGATTGTGCCAGCCTTGTAAGGTTTTCCGCTCTGCCACTTTA
TCATTGCAGTGAATTACAGAGCTGCTAGGCTGTGATAAGGCTGGTCTTTTTCACAGCCCT
TCCCAACGGACAATAAAAATGTGGTTTATATTCTTGTGAAGCAGCTGTAGCCTGGTCGGC
AGGCCCGGCTTCGCATCACTCTCTCACAGGACCTGCCTCCAGAGGCACCACAACTTTTAC
TCTGCAAAACACCCCGCAAGTCAAATGGGAAAAAAGGAATATATCGGAAGAAATGGCTGG
TAACCCAGGAATTGTTGTGGAAGTGATTa
>NODE_5036_length_137_cov_6.693430
CCGTTATTGGCCCTTGGACTCCCCTGGCATCGCATGTACAGCATGAAGTTTTCAGCAATG
AAGGTATATTCTAGGCCTATGTCCTAATGTCCAGTTTTTTAACAGTTTTGAAAATAGTGC
CTTTAGTTTTCCAGAACGAGAACCAAGCCCTGAGGGAGGAGAACCAAGCCCTGAGGGAGG
AGAACCAAGCCCTGAGg
>NODE_5037_length_156_cov_7.192307
CAAACACATTCACAAGCAGAATACTGATCAGCAGCTGAACACGGGACTGCGACTGAGGAG
AGCATGCTGACGTGAGAACGGAATACAGAGAGAAGGGGAGAGCAAACCGAGAGGGAGAGC
AAGTGGAGGAGAAAGAACAGGAGAGGGAAGGTACAGAGATGGAATGATGGTGAGGAGTTT
GGTCATTACTCTGGGGTTTATTGGGATAGGTGTAGa
>NODE_5038_length_206_cov_4.019417
AAGTCCCAACACCACTACAGTACATACTTACCACTACCGTATGGCTTTCCAGCTGTCACT
GGATTGAGGGATAGGGGTTCATAAGGCAGAACATTTTCTAAAGACAGAGAAAAGAGAAAG
TCAGAGGATTTATTTTACAGGGCAAGAGGCAGGAGGAATAGATGTCAAATTGTGTCAGAT
AACTAAGCATCGTCTCTGTTGGTAATGCTTCTGTCCATAAGACACTTTCTGAACATATCA
GCAACATACAGCGGAAATAGTGGCTa
>NODE_5039_length_338_cov_29.381657
TCCTGAGTTCGACTCTCAGCAGTGCCTTTTAAGTTATGTAAATGTGTTTGATTCTCAGCT
CCACCCTTTAAAAGAGGTACAAGTGCTTCAATGCTCTCGGTTGCGTAGCGCCGAATAACA
AGTGGATTTTGACTGTTGCAATACAATGCTTGCAAAATGCGTGCTGTATCTCAGCTGTGT
CTTTCAAAAGCGGTAGAAGTCTTTAGATGGTGTTGTTATGGCTTGTATAATATATCTGTG
GATATTGGTCCTTTCCATGAAACTATCGACAGGTCAGGCGCTGCCATTCCGTGATGGCCT
GGTGGGGCGCTGTGGCTTCGTTGGGTAACGTGCCTGTCTTGTATGCCGGAGATCCTGAAT
GTAATTTCCTCGCCATTTAAAAGAGGTCCATTTGTTAG
>NODE_5040_length_650_cov_32.896923
ACACATTTTCAATACACAACCTATTGTACACGTCTTGTATTTTGACTATATTCATCACAC
CTTCAAATGGCCATTTGAAACTAGCAGAATGCATGTCCTGAAAGAGTGACTCAAAAAGGC
TTTATGCCATGTTTGGCTAAGGATGAGATTATATTGGATTAAAAGGGAGTTTTGCAATGC
AAATGAATGCACCTAAAATCAATAGGGCCTGTTCAACTCAATATACAAACTAATTAAGAG
GTAATACAATCAAACTAGAATAAAATAGATTGTCCAAGCTTCCTCTGAAAAAGAAGAAAA
AAACTCAATCAAATCTTTTTATGTTAAAGATAAAATCTAAAGTGATCTTCCTTTGTACGA
ATAATGACCTGGGCTTTGTGTCTATTTAATAAAAGGAACTTGTCTTAAGAGGTTACATGC
AATGTGCATATTCTAATCAATATGAATTACATAGGGTTTTATCTATGTTATCTGCACTAG
ACGGCTAAACTAATTAATGTTTTATTGAGTGTTTAAACTCAATTATTTTCCAAAGTCACA
GAAAGGTACAATGACATTTTTTATGCAAAGGAGAATCCTGCAGGAACAAGTTCTATTTTA
AATGAAGTCTCAAGGAGAGTTTAGTGCCTTAGCAAATATTCAAGGAAAACAAAATGTACT
CTATAAGGGTGCATATTTTAACAATTACTGTTGATTCTAAACTTATAACc
>NODE_5041_length_478_cov_7.694561
TATTTGGAGTTTGAGGCTCAGCCGGACCCAAGGATGGAGTAGACGGCCAGGCTAGACAGG
GCTAGGATAAATAAAATCCCTAGGTTTAGGTCAGCTACAGGGTAGGGGATAGGTATAGGG
GCTCAGAGGGTTAGGGCAAGGGTTAGGGCCAGTATTGGAGTAAATAAGAAGAGGAGGGGG
GAGGAGGTGGATGGTCGGATGGGTTCCTTAATGAATAGTTTAACACCATCAGCAATGGGC
TGAAGAAGGCCATAAGGGCCAACGATATTGGGCCCTTTGCGGAGTTGTATGTAGCCTAAG
ACTTTACGTTCAAGAAGGGTTAGAAAGGCAACTGCCAGGAGAACGGGCACAATATATGTA
AGGGGGTTAATGATGTGGGTAATTAGGGTTGTAATCATAGCTGAGGAGAGGATTTGAACC
TCTGGTCTAAAGGGCTTAGGTCTTTTGCAATTACCGGGCTCTGCCACGTCAGCGCGCGGT
TCTTTTCGGCAGTTGTGGCGTGCCCCCTTGTCTATTTTAGTTGTTTTCATTAGgtggg
>NODE_5042_length_207_cov_10.019323
TCAACGGACCAAGTTACCCTAGGGATAACAGCGCAATCCCCTCCCAGAGTCCCTATCGAC
GAGGGGGTTTACGACCTCGATGTTGGATCAGGACATCCTAATGGTGCAGCCGCTATTAAG
GGTTCGTTTGTTCAACGATTAAAGTCCTACGTGATCTGAGTTCAGACCGGAGTAATCCAG
GTCAGTTTCTATCTATGAAGTAATCTTTCCCAGTACGAAAGGACCGGAAAGATGAGGCCC
CTGCAAAAGTATGCCCCCCCCCCCCCC
>NODE_5044_length_185_cov_3.578378
TAATTAGACTGTCAGCATCAGAGGCTGTAATTGGCTGTCTGATTTTCTTCTGTTTTTTTC
ACACTTCCTCTTCAGGGGGGCTGACAGGGAGGGAGGGAGGTTGACAGGGAGGGAGGTGGC
AGTGAAGCATGGTGGGAGGTGGGAGAGTGCATGTGAGTCAGGCAGAAGCATGCATGTTAA
GCATGTTGCTGACAGGGGGCAGGAAGGAGTGTGTACGTGGCATTCTATTTGTCTAGGGCA
GCCTg
>NODE_5047_length_144_cov_5.625000
TGAGATTATTGACCTCCAGTGTAGTTCTGGGCTGACTCCTCACCGTTTACATGATCATTG
CAGCTCCACGAGGTGAGATCTTGCATGGAGCCCCAAACCGAGGGAGATTGACAGTTCTTT
TGTGTTTCTTCTTCTCACCAAACTGCTTGGCCATGGTGTTGTAGCCCATTCCAGTCTTGT
GTAGGTCTACAATCTTGTCCCTGa
>NODE_5059_length_81_cov_29.950617
CTTTTGCATTCTCTCTCGCATACTGTGGATTTTTTTGTAGTTTGCTGCTCAGGGCTCGTC
CGAGATTGGAGCACTGCACCTTTTTCTTTCCTTCCCAAAAAAGTCGAAAAGGAAGGTTTT
GAGTGAGGAACAGAAGGGTTA
>NODE_5060_length_146_cov_11.301370
TAATCCATTGTGCTTTGCACGCATGGGTTCGAATCCCATCCCCGTCGTGGTGCTGTTGCC
CTTTTCCGCCTTGCTCGGTCCCTAGTAGCTATCCCCCTCAAATACATTTAAGACTATTCC
TGAAAATTGAAATCCCAATGGCTTTCCTGTGGCTCGTTGGTCTAGGGGTATGATTCTCGC
TTTGGGTGCGAGAGGTCCCGGGTTCA
>NODE_5063_length_120_cov_8.058333
AAGGTAACATTAAGGTGAAGTTATGGGAAAAGATCCAGATCATGAACAAACCTGCTAAAA
TGCATGTTGAACCTATCCCAACATAAGACATTACTACACACAATACTTTTCTGTTAAATT
TCAATTTTCACCACCAACACAAGGGCTGATTGGTGTATATATTTGCTGTGATTCAATACA
>NODE_5069_length_236_cov_5.563560
GCAGACATTAACGAAAGAGGGGAAGGGGGGTGAGGAGGGAGGTGGGGGAATGTTAGGTGC
CGTGGGGAGGGGAAGGGACAAAGTTGTTGTTGGGAGGAGTGCGGTGCAAGGGGTGAGGGT
GGAAGAGAGGAAAAGGGTGGGGCTGGACTATGTAGAGGACAATATGTCGAAGGGGCTTTT
TTGGTACGGTTTTGTTGATGCTTATAGGAGGGGTGAGTGTAGTATGACTTCACAGGATTT
TGTACACCGGGGGGGGACAGTGAGGGATTGGGAGAGGTTATATATTAGACAGTGTg
>NODE_5071_length_80_cov_4.325000
ACCTTCTCCCATTCCTCCTCTGGATCATCCAGATGGTCTTTGGCAAACTTCAGACGGGCC
TGGACATGCGCTGGCTTAAACAGGGGACCTTGCGTGCGCTGCAGGATTTTAATCCATGAC
GGCgtagtgtgttactaatg
>NODE_5073_length_456_cov_27.644737
TGTTCTGTAGCTGCCCTTTGAAGTGGATTTGTTTTTTCCTCTTTAACGATTCCTTCCGTC
TGATGATGATGGAAGCCATGCTGACACCTTCTTTTGGTTCATCAAGTTCCTCTGCACAAT
TACATGAATTTACTTTCAATAAATTACCATCTTTGCATACATCAGTCAAATCACAGAGCT
GAGGCGTTCGCAAACAATATGCATTATTAATTGCATTGTCACAGTTTATTTGGTTAACAT
ATAACCGACTTCGACAGCCCCTGCCTTGATGGTGCATTTAAAAGCATCAGCGTCATTCTT
TTAAAAGAGATCACTGGGCTGACACACATGGCTATTCACCACTTCGCTTCTCACAACAGC
CACAGAGGGATAAGTAAAAACCTCTGTCAAAGACCAATCAGGAACTGCACTAAAATACAA
ATGGAAGAGTTCCCTAGCTCACAAGGATTGCAAAGGCGAAAAACGGGGCTCGACTCTTAC
GAACATGTGCTAATTAAGTAAATGGACGGGTGATTt
>NODE_5075_length_146_cov_3.719178
TCTGTGATTGATTTAGAATTCAAGGCACACTCAACCAGCATGGCTACCACAGCACTCTAC
AGCGATACGCCATCCCATCTGGTTTGAGCTTAGTGGGATCATTTGTTTTTCAACAGGACA
ATGACCCAAAATACACTCCTCGGCTGTTTCTAGGGTTATTTGAACAAGAAGGAGAGTGAT
GGTGCTGCATCAGATGACCTGGCCTc
>NODE_5076_length_439_cov_26.772209
GGCGATATTACGCATTCCGTGCCAACACCAGCAAAGAAAATCGGCTATGAAAAATCACGG
TCTTGGATGTTCTGCGGGGTCCATCCTTCCCAAAACGGTCCAGTACGATACAGCTGACAA
TAAGTTGGATATTTTAGAACTGCTCACCTCTAATTCTCTCCAGACCGAGTCCTGGTTACA
CCTGTCCCACGCCATCCAGGCACTAAATTATGGTCCGAAAGAAACAAAAAAGAAATCAGG
CAAAAAAGAAATCCACTCGCGCTCCACTTGCTGTCGCACAGGCAACTGCCCCTTACCGAG
AATGAACTGAGGGCACCTGTCTTACAACCGCTTTCCATCACATGACAAAGCTATTAAAAG
TAGGCAGGGGAGTGACTCCCTTCTCCACCCCCTCCCCACTACTCGCCAGTGACGTACTGT
AAAGCAGGCGGGGACTGGCACGCGCATAGTAAATCTTTTCCAACTATAAAATCGCTCAAT
TCTGAAGACACCGCGAGAt
>NODE_5078_length_315_cov_28.558731
TCATTTCCCCATACGTCCATTATATTTGTCACCATTTTACTTAAGACCTAGATTTCATTG
AACTAAATGCAAACAGTAGGAAACATGGAACTCTTCTATGCTGCTGGCTACAGTACCTAC
TAGGGAATTTCATTTACCTCATCTTATATTTAATCATGACTTTCCTTGGTAGTCGATATT
ACTAAGCAGTGTAAATCCCTGTTTGCTTCAGGGCGAGATGTGACAGAGGTGGCATCGAGC
TCTTACAGTCCACGAACGAAAATGGGTGAAGATCACTGGAATGGCATCCCCCCACTGGAT
ATCGATCAGTGTCTGGCTGCTAGCATGACCACATTGGTCTTAGGCAAAGAGTAGCCGTGG
TACTGATCTGGATGg
>NODE_5086_length_308_cov_38.019482
TGCGTGATTGTTAGGTTTGGTGTGTGTGTTGTGAGATGGGAAGAGTGTATTCTCTCTGAG
TTTTGGTGTGGTATGTTTCCCTCGGGCCCCGCGTGTGTCTCAGTAATGGCCTGCTACTGA
TTGCTCTGATACAGGTTAGGAATATTGGCTTTAATGATGTGTAAAATGAGCAAGCAGTGC
CTGTGACATTTACAGATGACACTGCCTTGGCCTGTTCTTCCCAACTGCTCGTTAATTCAC
AGGAACGGAGAGCACTTCTTTAAGTGACCGCCTGATGCGTGCAACAAACACAAACACGCC
AAACCGAACACGCACAGCACACAACATGACATCATACATACCAAAAACAACACAAGGCAC
CATACACa
>NODE_5087_length_615_cov_41.782112
GATAATCTTAAAGTGCTGGAACGCTACAGAGCGTATTATGACGACCCCCCCCCCCCACGT
CGAAAAACGGACAAAGTAATTCTCGCGACACCAGGAGGAGACCTGAAAGGAGAGGTTAAG
AGGGGAGAGAACGATGTCCACGGGATGAAAAAGGGAAAGAGAGAGATTGAGAGAAAAGAG
GAAGAGGGAGTAGCTTTTTAAAAGGATTTTGTCAGTTATTGACTGGTTGCACTCTTCTGC
TAATAGCCATTTAAAGATTATGGTCCTGCTGGTGGAAATCAAGGCCTCCATTGTTCCTCT
TATTGCATTCTGGCAGATGGGGGCTGACACAACAACACACAGGCTCCCTCCGGGCACACT
CACTCACTGCATGCCGACCTCCATCAGCAAATCTCCTATTGAACCGGCCCTAATAACTAC
CCATGCATTATTAATCTACATACGATATTGAAGACGAGGAAAAGCGGAGTGGCAAAGGGG
CTTGTGGGCCGGCTGAACGGGAGAAGATTGGCGTCCAGGTGCCAGTCGGAGGGAAAAGGT
CCATCCAAACTGTCCCATGGTGACCATTTCTCGGAACAGGGCGGACATTCCGATAACTGG
CACAGGGAGATAAAATATATATTCATTAAATGTCAGATTGCTGATGAAATGAGTGTGATC
CATTAGTGGGCAGAg
>NODE_5089_length_61_cov_3.655738
ATAGAGCTTTTTGGTGTAAACTCCACTCGCCGTGTTTGGAGGAAGAAGAAGGATGAGTAC
GACCCCAAGAACACCATCCCAACCGTGAAGTATGGAGGTGGAAACATCATTCTTTGGGGA
T
>NODE_5091_length_122_cov_32.024590
TGTTTTTAGTTAGTTATTTAATGCTCTAAAAACGGTGGTGTGACGTCGTGATTCACAGCT
GTGATTGACAGCTATCTGAGCCGAGGAGCCACTGAATCTTCGGAGGACTGAGGAGATTGG
AACTTTACATTTAATCTCTAAATTTCTATAATTGATATAATTTCACACGGACATAATGGG
TT
>NODE_5099_length_81_cov_6.345679
GACAGGATGACTGCACCGTATTGAGGGGAGGATGGATGGGGCCATGTATCGCAAGATCTT
CCCTCAGTAAGAGCATTGAAGATGACCCGAAACACACAGCCAGGGCAACTAAGGAGTGGC
TCCGTAAGAAGCATCTCAAGG
>NODE_5110_length_446_cov_23.118834
TTGGAAAGGAAGCAAAAAAGTGCAGCGGTCTCTTAAATTTTTTGCTGTATATTGAACACA
ATCAATGCATTAAATACATCAACACATAGTAAAATACTGTATATTCACTTACACAAAAAA
ACATCTCTAAATAAGTTCTGTACTTTACACCATGTCAATAGTTTATTTGACAGTATTTCA
GAATATCTTTCAGTAAACAAGTTTTTTTTTAGCAAAATGCAATATATCCTCACTTTTGCA
TTTCATAAAAATAGTTGTTTATTTCGGTCTTTGAAACTACAGTATCAATGGTACAGTAAA
CCAGATTTTGTAGGAATAGAGCTGTACAAGGTGGATAATACACAGTTAACACGACAAAGG
TATACTGCGCTGAAGGGGGATTCATGAACGTGCCATCCTTCACAGATTTATCATTTAGAC
ATCTTTTTTTCTGTATACAACATCACTCACATAACCAGGCAGGGGACAGCCTGAGCGGAA
ACACTGAGTGCTGAGCAATATcgtcc
>NODE_5111_length_61_cov_6.672131
ATGTCCAGGCCCGTCTGAAGTTTGCCAATGACCATCTGGATGATCCAGAGGAGGAATGGG
GGAAGGTCATGTGGTCTGATGAGACAAAAATAGAGCTTTTTGGTCTAAACTCCACTCGCC
A
>NODE_5114_length_61_cov_15.278688
CAGTATGTGGTCTGGCATTGTCATGTTGGAAAATGCAAGGTCTTCCCTGAAAGAGACGAC
ATCTGGATGGGAGCATATGTTGTTCTAGAACTTGGATATAACTGTCAGCATTGATGGTGC
C
>NODE_5123_length_155_cov_7.645161
GAAATACCGAGCAATAGAAAAAGTACCGTAAGGGAAAGCTGAAAAAGAAGTGAAACAAGT
CATTCAAGCCTTGAAAAGCAGAGACAGAACCTCGTACCTTTTGCATCATGATTTAGCTAG
TAAATCCGAGCAAAGAGCACTTTAGTCCGGACCCCCGAAACTAGACGAGCTACTCCGGGA
CAGCCTAACATAGGGCCAACCCATCTCTGTGGCAa
>NODE_5129_length_636_cov_47.715408
CTATAGCAGTCCTTTAGCGCACACACGCACACACGTCAACAAACACACACACACACACAC
ACTCGCGTACAAACACACAGTAGGTTTCGTAGGGCCACGGCTGCCGTTCTTCCTTCCTCT
CGCGGTGCTGTGCGGTCCCAGAGTGACTCCCCGGGCTCGGCTGCCAGTTGTTTGCCAGCG
TCTCCGGGTGGAATTCATTCAAATTAAAGCGTCGGAATGAGGCCCGGGTCCCAGAATGCC
TGGTCCCTCTCCTTCATCAGCATTCCGCCGATGAGAGTAATTAAAGCCGAAATTAATTCT
GCTGTAAGCAGAGGAGCCACAGAATAACTGATATTAGAGGCTGGATGATGAATGCTTGGC
ATCAAGGGAGGTCTCCGGAGACAGAGGGGGAAATTCACAGATTTCTCTGTCTCTCTTTCC
CTTTCTATCTATCCCGCTTCTCTCTCTGTCTTGTTCTCCTCCCTTTTTCTCAACAATTTT
TCCTCTCGCATTCACTCTCTGTTTCAGGCTGTCTTTCTTTTTTCTGTCTGCGTTGGCCCT
GACACATTTTCTCCCTGCTCTCTCTCTTTTCATCTCTTTCTCTATAAGTCACAGTGTTCC
CTTTCTTTTTGTATTCCATGCTCATTCTTTGCCATTCCTTTTATCATCAGGATCACCGTT
TTGTCATGACAAGGCTACGCGCATACCAGCCAGAAt
>NODE_5130_length_61_cov_9.163935
AATTACAGAGATCATACGTTTCCTGTAGTTCTTGACCAGGTTTGCACACACTGCAGCAGG
TATTTTGGCCCACTCCTCCATACAGACCTTCTCCAGATCCTTCAGGTTTCGGGGCTGTCG
C
>NODE_5131_length_443_cov_22.496614
TTGGATGCAGGCGGACGGTACAGTCGGTGGGGTCGTAGGGGATGTGGGTAACGATGGCAA
GGGCTCACGTGGAGCTGTCTGTGCCTTCCCCGCGAGCAGATTTCCCGAGTGTGTGAGCCC
ATGGCCAGTCTGGGGCTCGGGCTCGGGGATGCTTACACAGTTATACGGGCGCTCCTGGTA
GGTCACTCGCGGAGGATACAACTCCTGGTGGTGATGCTGGTAGCCAGGGTCTCTTGTGCG
GCTGTAGTATTCAGGGCTGTGTTCTGGGATATAGCTATTTTGTGAATATTCCTCGCAAGG
AGGAAATTTCGGATCGATGTAGTTAGAGTCCATCAAATACGAGCTCATGATCATTAATTT
ATGAAGTGAAAAATTATTTTTCTACCTTTGTCGTTTTTCTGGTCCATAAAGCCCTCCTAC
TAGCAAGCGACCCTGTAAAGTTACTTTAACCACGTGACACAGCAGTCCAATAGCAGCTGG
TGAAGTAGTTCCCGGATAAGGAa
>NODE_5132_length_126_cov_5.738095
GATATAGGAAAGAGGACAGAGGGGACTGGATATAGGAAACCGAATGTAGGACAGAGGAGA
CTGGATATAGACGACATGATATAGGAGAGAGGACAGAGGAGACTGGATATAGGAAACTGT
ATGTAGGACAGAGGAGACTGGATAAAGACGACATGATATAGGAGAGAGGACAGAGGCGAC
AAGATa
>NODE_5136_length_235_cov_61.536171
GATTAAAAATTCACAAGACGTATTGAATCAAGGTGTAAATCCCAAATATATGCACTTTGA
TCAAGCAGGGATTAAAAGTGTCATCGTGCTTGTCAATTGGGGATGATGGTGGCTTGGAGG
TATCATATTGACTACTGAGTATTAATACTCAGTGTCCTATTGGACCATCAGCTAATTGTT
TGGAATGTAAATGATGCTGCTGATGGCTCCAGTGACTGATGGCTTGAATTCCAATTAATC
AATTGCTTCATCAGTTCAACCTAATTCAGATCAAATATCTCCTGAGTGCGCACTC
>NODE_5143_length_211_cov_5.488152
GCTTTGAAATAAATGAAATAACTAGAATGTGGCTATTTTCTGACTGAATGGTGATGAGCC
GTGCCCTCTCTCAGTGGGGCCCAGTGTTGTTATTTCATCAGTAAAGATGTAAAATAATCC
ATCTCAGTCTCCCTCTTACTCGATCTGCACCCACAATCCCACCCTTCTTTCTCCCTCTCT
CTCTCCCTCTCTCTTCTCTTGCTCTCTTTCCTCCCCCTCCCCCAGGTTCAGGCGGATATG
CCAGTCCATCATAGCTTACAAGTTGTTTGAc
>NODE_5146_length_184_cov_5.690217
CCTCTCTCCTCTCTTCCTCTCCTCATCCTTGCTCCTCTCTCCTCTTTTCCTCTCCTCATC
CTTTCTCCTCTCTTCTTTCCTCTCCTCTATTCAACTCCCATCTTACTCTCCCTCTCTCAC
CTCCCATATTTTCTCCTGTTCTCTCTCCCTCTTTTGTCTTCTTCTCCTCTACTTCTCTTT
CTCTACTCCCCCTTTCCTTTCCCCTTCTACTCCTCTCCTCTCTCCCTCTCCTTGTCTCCC
CTTc
>NODE_5147_length_61_cov_4.885246
TCTTCAATGCTCTTACTGAGGGAAAGAGGTTGTTGGCCAAGATCTCGCGATACATGGCCC
AATCCATCCTCCCCTCAATACGGTGCAGTCGTCCTGTCCCCTTTGCAGAAAAGCATCCCC
A
>NODE_5152_length_61_cov_9.081967
TCATGAGGAAGGTGAGGGATCAGCCCAGAACTACACGGCAGGACCCGGTCAATGACCTGA
GGAGAGCTGGGACCACAGTCTCAAAGAAAACCATTAGTAACACACTACGCCGTCATGGAT
T
>NODE_5153_length_425_cov_18.948235
CAAGAGATCGATGGCTCTATCCCTGAAGGGGAGCCATCCTCTTGAGACAAAGGGCCTCAC
TCACACACACACTCACACTCACACACACATGCGCGCGCACACACACACACCGTAACAGCA
ACTGGGTCCACTGTCATACACCTCTCATTAATTCCTACCTGTCAGCCAGTCCCCTGCCAT
ATCAGCCCCCCTGAAAGGTGACAGCTTTCCAATGACTGACAAAGGCTCTTTAGGTGATAC
CGAACATCTCTGGCTGCCGCCGGTTCCGTAAAGTGCCCCTCAAATGTCACATTGCCTCTC
CCACTCCATACACAGTTCCAGGCGCGCACACACACGCCATGCACACCCGTCCGATCTATG
TACTTTTCAAACAGAGGTCTGCTCCCAAGCGCTTCACCTGCTTTGACACTGACACGCCAG
GAGCAGATGGACGTAACAATGGCGCTCCCTGTCAATGCTTTTaacattcgagcgccattt
cagtg
>NODE_5154_length_128_cov_3.906250
GACCACCTCCACTCCTTCTGCCCCTTCATATGCCCGCATTTCTTCGTCTGCCTGTTGCAG
CTGTCTTCCTGACCATTCTATTGTTCTCTGCCTCTCTTCATCCCTCTGGTTGCACACGGT
TTTTAGTTTGTCACAAAGTTGTGTAATTATTTTCTCATAACTGTAGCTCTCCTCGTCCTT
TTGTTGTt
>NODE_5155_length_398_cov_9.748744
CTCGCCTGGTTTTAACCCCAATATCTGTTCCAGTTTTGCGCTAAATTTCAAACTAAACTG
GGGCTCACCTTTTAGAAACACTCTATTTTTAAATTCATTGTACCCCACCGATAAACCATG
TGTTTTTATATGACTGTTGAGCTCTATCACTAGTTTTAATATGCTGCTGTAATAACCGGT
GTCGAGTTCATATTTCCAAGTTTTGTCGTTTTTCAAGTCAAGTAGTTCAAATGCGTTTTC
GCCCCGTGTAAAAGTTTTCCACGTATGCGGGTATTGGAACTCTATCAAAGATACTTCCCA
ATCGCCTTTCAAATCTATACCTTTGGCAAATTTAGTGGTATAGCACGAACTTGTGTTGCT
TGGATAGACATGTCTCGATGAGTTACTGGGCAGCGTTATGTAGAAGCCACCGTCACCCAT
GCTGATCGCAGTCAATGTAAATGACGTGATCCTGTAAA
>NODE_5165_length_102_cov_199.392151
GGTATTGCAGTACCTCCGAGAACGGTGCACCCTCTGTTTCCTGTCAAAGAGAAGAAGGAC
ACCGCTAACCTTCACCCCACCTAAAAGCGCTTAACAAGCAAGCTAACAGGACAAAGAGCG
TTTGGGAACTTGGTGCTAACACTTTTTTCTGGTGTTCTCACT
>NODE_5189_length_61_cov_3.180328
TCCCTGAGCACGCCCGATCTCGTCTGATCTCGGAAGCTAAGCAGGGTCGGGCCCGGTTAG
GACTTGGATGGGAGACCGCCTGGGAATACCAGGTGCTGTAAGCCTTTTTGATTGAGGTCA
A
>NODE_5193_length_196_cov_5.525510
GCTGAGGAAACAGACTCTAATGACCAGCCGAGAGGCCCTTTACAACGAGCTGGACCCAGA
GGACCGCTGGAAGGCAAGGAAAGAGAGAGGGGAGAGAGAGAGAGTGAAAAAGCATGGTGT
GGAGAAGGGGTTAAAGGGCGAGGGGGTGTAAGGGTCAGTGGAAGAGGTATGACCTAAGGT
TTTGGATGACTGTGGGGGGAGGAAGCAATGATTGGATGGTGGGAGAGATGGATGCATTAT
ACATAGTGAATGTGGg
>NODE_5204_length_61_cov_9.622951
ACAGACTCCAACCTCTCCACAATGGCCATGACCAGAGAGCTGTGTAAGGACATCAGGGAT
TCAATTGTAGACCTGCACAAGGCTGGGATGGGCTACAGGACAATAGGCAAGCAGCTTGGT
G
>NODE_5214_length_168_cov_6.101191
GTCCTTTGTGCAAGGAGGAACAGGAGGAGCACTGCCACAGCCCTCCAGCGGGCTACTGGT
GTGCATGTTTCTGACCAAAACAGATTCCATGAGGGTGGCATGAGGGCCCTATGTCCACTA
GTGGGACCTGTGCTCACAGCCCAGCACTATGCAGCTCGATTGGCATTCGCCAGAGAACAC
CAGATTTAGCAGGTCCGCCTTTGGCAGCCTGTTCTCTTCACAGTTGAg
>NODE_5215_length_137_cov_10.233577
ACTGTCCTATCTTTCTCCTCTTATCTTGTCCATAAACACACATGAGAAGCCTGTGCGCGG
GAACATTGTTTGCGAACAGGTCCCTGTAGAAGTTTTTACAGCCTGAGCAATGATAAGTCA
CCTCCCTGCAGTCAGACTTAGGATGCTTCCTCTTACCGAGCTTGGCTCGGATTGGGTTGA
GCCACTTCTTCTCCTTa
>NODE_5220_length_61_cov_6.803279
CCTGCCGTGTAGTTCTGGGCTGATCCCTCACCTTCCTCATGATCATTGATGCCCCATGAG
TTGAGATCTTGCATGGAGCCCCAGACCGAGGGAGATTGACTGTCATCTTGAACTTCTTCC
a
>NODE_5222_length_198_cov_3.277778
GGGGAGAAGAGGAGAGATAGGAAGACAGACTGGAGAGGAAAGGAGAGATAGGAGAGGGAG
GACAGATAGGAGGGAGAAGAAGGAGCGGGGAGAAATAGGAGCGATGAGGAGAGAATGGAG
GACAGACAGTGGGTGAGATAGGAGAGACATGAGGAGAGATATGAGGAAAGACAGTATAAC
AGAGGAGAGATGGAGGGTGTGAATAGAGGAGAGGAAAAGAGGAGAAAACATGGGGTCTAC
CTCTAACAGCAGTGTGGa
>NODE_5226_length_305_cov_14.645902
AAGGGACTCGAACCCTCAATCTTCTGATTCGAAGTCAGACGCCTTATCCATTAGGCCACG
CGGTCCTCCCATGTATTCTGCCCAAGTCCGAAAGCGATTCAAAACTTGTGGTATTTTCTT
GAGAGGTCACATTATCCCTCCTCCAATGGCTACAATGTCTGGTAATTAAGACATAGAAAA
CCCTAAACAACAGAAAGCAGGATTGACAAACAATGTTTACACAGAGGACATTGAGAAACA
AGCACAGAAAGGCAGGAGAATAAACCCAAACTGTCAGGGAGCAGCAGAGAACGCAACCAA
CCACGAAGGGACTCGAACCCTCAATCTTCTGATTCGAAGTCAGACGCCTTATCCATTAGG
CCACG
>NODE_5227_length_285_cov_27.915789
AGCTGGAAACATTCCTGATGATGCAGAGAAAGGGTGAAGTGAGGTAGCAGCTGGGACACC
GTAGACAACACTTTGTGCATGTCCTTGGTGGCTTGGTCTGGATCGTTCTGGACCTCAGGC
CTGTACAAACTGGGTTTTTATAGCTTGCCTTCGGGGCCCTGATACCAATTATGCAAACTA
TAAAAAATTTAAGGAGGACAGTCTTTTATAATTTAATCCTAAAGTAATAGATTCTATAAA
AAATGCATGAGGGGAGCTTTATAGATGAAACTAGAATGTCTATCAAAGACTCCATTGAAA
GATGCAGAGGGACTGGGCAGGAGGGAGGAGGAGATTAGCACTGGg
>NODE_5232_length_132_cov_3.401515
AATTTTATCAAAATGAAAGTCAAATCAATAAATTTAATATCTGGCTTAAAGCTTGGAAGA
TGTAATTTGTGTGTTGTCTTCAATGACAATTTGACATCTATAGACTGTTTATTGGTATGG
TCCTGATTAGCTTCCTCTTATCTCTAGCCGCGAAGGCATCAGTAGGAGGGCTGAGGAAAA
GGTGTGGGTCTt
>NODE_5233_length_146_cov_3.363014
GAAGGTTCTCCCATCTCTACACAGGAACTCAGGAACTCAGAATGACCAGATGTTTCTTGA
TCACCTCCCTGACCAAGGCCCTTCTCTCCTGATTTCTCAGTTTGGCTGGGCGGACAGTTC
TCGGAAGAGTGTTTGTAGTTATAAGAATTATGTTGGTCACTGTGTTCTTGGggaccgtga
atgctggagaaatttctgtgacatga
>NODE_5238_length_133_cov_6.308270
TAGATTATCTCTCTAACAGAAGCCTCTCTGTTTATCTCTCTGTAGGAATGTTTACGATGG
TCATATGGCATGGGGGGTTGACTTCTAAAGACATGGTCTTAGTTAGAAACGCCCTTAATG
TATAGGCTAGCTGGTAACCAACATTACAGTGAGAAGATAATGGAACGTTCACCGAATGAC
ATCTGTGCTGCAA
>NODE_5239_length_143_cov_4.503497
TGGAGAGATATGGGGAGATACAGGAGGTATGGAGAGATATGGGGAGATAAAGGAGATATG
GAGAGATATGGAGAAATAAGGGGGATACAGGAGATATGGAGAGATACGTGGGTTACAGGA
AGATTCAGGGTTATGAAGAAAACAGGGGATGCAGGGACAAGCATAACCTGACACCTGAGC
TTTGGCTACAGAAATGCAGAGTa
>NODE_5240_length_163_cov_5.061350
TACAACTTGATTAGAATCCACCTGTGTGTAAAGTTCAGTGTTGTCCGGTTTTGGTTTTGC
GTTTGTTCTTGAATGTAACCTGTTCTGTTCTGTTTTGTTTCTTTGGTTCTGAACATAGCC
TATTCATTTGTCATTGTTGTTTGCACCTGTGTCCCGTTAGCTCCCTCTATATTAGTTCCT
ACCTAGAGACGTGACACTGTGGTAAATTCAATTGATTGGACAt
>NODE_5241_length_176_cov_7.909091
TTGATTCCTTCACTAAACAGGGGTCGTTGTTTTTCATTAGATGCACAGTGTTGCATTTGA
CTAATGAGTCAGAAGCCACAGTTCCAATCTTGGTGCCACCCAATATTGGCTCAGTGTTGT
TGCATTTGACAAGATATCACAAGGCCCCTGATTACTTCACTAAGGAGGAGCTATGGTTTT
TCATTAGTTGCACTGTGTTGCGTTTGGCTGAGAAGCCAGGAACCccagtttcaaat
>NODE_5247_length_184_cov_11.222826
TGTTAAGGGGGAGTGTTCTTACCAAGTGGAGAGCCGTCTCTCTGCGTCCTCTCCAGTTCA
AATGCCCTCTGCTCCCATTCCTCCTGTCTTCCATACCTCTCTCTCTCTTCATTCCTCACT
ATTCCATATCTCCCTCTCTCTTCACCCCTTTCTCTTCCATATCTCCCTCTCTCTTCACCC
CTCACTTCCTGTCTCTCCCAGGGGGCTTTATGGGTAGGGCTCATTTCTGAGTGACAGGGT
GATg
>NODE_5255_length_149_cov_3.624161
CCCATTTTCAATGCCCTGGCTGAAGGAAGGAGGTTCTCACCCAAGACGGTACATGGCCCC
AACCATCGTCGCTTTGATGCAGTGATGTTGTCCTGTCCCCTTAGCAGAAAAACACCCACA
AAGCATAATGTTTCCACCTCCACGTTTGACGGTGGGGATGTTGTTCTTGGGGTCATAGGC
AGCATTCCTCCTCCTACAAACACGGCAAg
>NODE_5259_length_187_cov_3.363636
CATGTCCAGGCCCGTATGAAGTTTGCCAATGACCATCTGGATGATCCAGAGGAGGAATGG
AAGAATGTCATGTGGTCTGATGAGACAAAAATAAAGCTTTTTGGTCTAAACTCCACTCGC
TGTGTTTGGAGGAAGAAGAAGGATGAGTACAACCCCAAGAACACCATCCCAACCGTGAAG
AAtggAAGTGGAAACATCATTCTTTGGGGATGCTTTTCTGCAAAGGGGACAGGACGACTG
CACCGTA
>NODE_5261_length_77_cov_4.337662
TTTTATCATAGGTACACTTCAACTGTGAGAGACGGAATCTAAAACAAAAATCCAGAAAAT
AACATTGTATGATTTTTATAATTAATTTGCATTTTATTGCATGACATAAGAATTTGATCA
CCTACCAACCAGTAAGa
>NODE_5263_length_255_cov_12.274509
TCAGTTTAGCCCTTTGTTTTCTACATGGAAGAGATGCTAATGAGTACCAAACATGGTCAC
ATCACGCTGTTCCTCTCGGGATCCCAGTAATGAATCCCTTTTCTTTATACCCCTTCTGCT
TTTCATCCCTTACAATCACGTTGCTTCACTTCCTCCCTCGCTCCGCTTCTCCTTCCCTCT
GATGAACTGACTTACCTTTATGTAAGTACCTCCCTCTGTCTGTCCGTCCATTTGTCCTTC
TGATCAACTGTCTGTCTTGCTATCCATATGTCCCTCCATGTCCACCCGGATAATATCTGG
TGGTCAATTTCTAGa
>NODE_5264_length_131_cov_4.022901
TGAAGTGACATTAAATTACAGCCACAGGCAACCGGTACAAACTGTACATGCGGCGTGGTG
ATGACTCGCATAGCTTTCATGCCAACCATAAATCACAGAAATCGAGGGGTGTTTATTGAG
ACAAATCAGGTCCGTCTCAAGGGTGGGAGAGTAGTCTcatcaccagttagctctgctacg
gggtgttgttg
>NODE_5265_length_354_cov_7.500000
CATTTCTATAATTGTGGAAAACTAAAAGTTTGAAAATGAAATCAAAAAGTTTTACTTCCT
AATCATAAGCAATCCCTCCATCTTCTTGATCACTCTCTATTCCAGTTCTTCCACAAAATG
TCCTTTACAATAAAAACCCTTTAATTCCTCACTTTCAACAAACATATGCATGAATGTTTC
AGGTAAACCTCCACATATATGTTGCAACATCTCATAAAAGGCTAACCATTACACCGTGTT
ACGGAAGGGGATGTTGGCCTTCACAACGATAAACCATGACCTGCCTTTCTTTTAGGAGCA
GAGCGCTCTAAGCAGCAACACTCCTAAACAAATCGACGATTGTTAGAGTAAGACAAGGTT
GTTGGCCGCATGCAACAAGAAACCACTATTTCACAGAGTAACCAGCAGGATCAa
>NODE_5266_length_122_cov_4.885246
CGTTGTCTGTGTGGTGTGTAAGGCTGAGCTGGGCACCAGAGGCTTCTTTGAGAGAGAGGG
GAAGGCCTACTGTGATGAAGACTACAAGCATCTCTTCTCACCTCGCTGTGGTTACTGCAA
GGGCCCCATTACACAGGTACAGCATCCTCTCTTTTAGATTGGACTGTGCCATCACCACTA
Gc
>NODE_5273_length_61_cov_11.672132
CGCTGCAGGATTTTAATCCATGATGGCGTAGTGTGTTACTAATGGTTTTCTTTGAGACTG
AGGTCCCAGCTCTCTTCAGGTCATTGACCAGGTCCTGCCGTGTAGTTCTGGGCTGATCCC
T
>NODE_5278_length_171_cov_7.444445
AAAGCACTTTGTGACAACTGCTGTTGTAAAAAGGGCTTTATAAATAAATTTGATTGATTG
ATTGATTGATATGTGAGGTTGCGGGATCTGGCGCTTGTGCGAGGCGACACATTAAAACGT
GTCTGTTTCTTTTTAGAAGGCCAAGTGGTCCATTAGATTAGAAAAGCTCTGTGATCCTAC
CTACACAATAAGTCTACTTTTACAATGGAATTTGCGAAAGACAAACTCTTt
>NODE_5283_length_63_cov_5.777778
TGGATTTTTGTTTTAGATTCTGTCTCTCACAGTTGAAGTGTACCTATGATAAAAATTACA
AAATTCTACATGCTTTGTAAGTAGGAAAACCTGCAAAATCGGCAGTGTATCAAATACTTG
TTC
>NODE_5284_length_96_cov_5.177083
GTTTCATCTTCAATGCCCTTGCTGATGGAAGGAGGTTTTCACTCAAAATCTCATGATACA
AGGCCCCATTCATTCTTTCCTTTACACCGATCAGTCGTCCTGGTCCTTTTGCAGAAAAAC
AGCCCCAAAGCATGATGTTTCCACCCCCATGCTTCA
>NODE_5286_length_302_cov_13.804636
CTCCCGTTTCTTTGACTCCTCCAGGCACTTGCTCTGGAAACGGAGACAGTAACATGATAC
AAAAGGACTGCTTCTAACACCATCACAGGGAATGTATTGAAAACAATCCATGTGAAGGTG
GGTGAATAGTAAGCACAAACGGACCCACTCTTCCCAGCGGGCCGCTCTCTGTTGGGCCTC
CGCCGTCTCCATCCTCTCAGTGTCAGCCCTCTCCTGGGACTCCTTTCTAAGACGTCGGTC
TGCACTCCTCCGCTCCTCCTCCTCCTCCTCCTGGCTGGTGGCCCCGTAGTTCTTAGGCTT
ACCCACTGACATGATAATCCTCTCTATCACCAACGGGTACTCCAGGTCATCACTGCTTGT
Ga
>NODE_5287_length_586_cov_31.984642
AAATTCAAGATAGCGCCAACAAACTTGTATTATTTGGGCGACTTTAAGCTTGTAGTTTTA
ACTTATTGTTAACTTAAAAACTATTTATTATTATTATTGCCTCGTATAAAGTATGTTTTG
TGTATATTTATGGTTTATTTCATTATATTTGCAAGTTTAAAAGATTTTAAGTTTGCCAAA
ATTGTGGTTACACCATTTCTTTTCTTAAAAGGGAACAAATAGATTAAAAAACAGCTTTAG
AAGTACGATTTGGAAATGTTCTCCATAGTCAAAGAATGCACTGCTATATTTAACTAATTG
AAGTGTATAAACATACATGCTGTGTGCTAGATGTTATGCCTTTACTGCCTGTGTTCTGTT
TGTCTTGTTCAATGAAAACCTTTTGATTATTTAATCTAATCACAGTCTTGTTTTTCCGTC
TGAGAACCCCTGGGGAGTGTCAGTAAGGACATGGGCGGGGCCTGGGACAGGGGTGTGGCC
TATTGCAGGCTCCAGATAGGAGCCTGGACCTTAGGCAGTGCCTGAGGCTCCATGTGCCCT
CAACAAGCTTTCTCTACTACCGCTGATGAACAGAACTGCTGTAGGTATTAGAAGCATCAT
TATTCATCAAACAGGGCATCAGagttctatgtagttctaacagcag
>NODE_5291_length_347_cov_19.025936
CCCACTAGGTGTCACTGTGTCCTCACGGGTCTCCTCACCCCCCAGTGACCTGGCCCAGAG
CCACTGGAGAGGACATGGTTCAGAAGTGATGAGTCTCCGGGAAGATCTCAACTGGACACT
CCTCGCACCCGCTCCACTTCTCCTTGGAAATCACACTCTCAAGTCGGACTGTGGTGTGTT
GAAGGAGCATGTAGAGGTTATTACTATTCCGTCTGTCTCCCCCTCTCCCCCCATGGTCTC
ACCCGTACCCAGTACCCGGCGGCGGACGGCAAGATATTACAGCCTGGTGCTGCCAAAGCC
TCCATTACAGAGTCTGGTCTAGTTGGCTCCCTGCCACCACGAACATGTTTGGGAATATGG
GAATATACATTATATTCTGCTGCTTGTGTTAACCTCTGGGTCAGGCc
>NODE_5307_length_114_cov_37.377193
ATCTTCTGATCCGTAGTCAGACGCGTTATCCATTGCGCCACTGGCCCTCATGGTGCCTGC
TTGACGCACACCAGCTGCGGACTGATGAATTGCGGACTGATGCGAAGCTCCTTTACGATG
CTCTCGATATGGGACCGTGTAGGATTGAGGGATGCATGGAGAGTGTATGTCAAC
>NODE_5309_length_394_cov_34.223351
ATGTCTTTGGTGAGACATGCGGAGCCCTGCCCCTGACCCCTCCTCCCCCCTCAGTGTCCT
TCGTCATTTCATGTTTGGCTTGGTTTCATTTACACCTCTGCATGTGTTTTCTTTTTTCTT
TTTTCTTTTTCATCCCATACTTGTAGGGGACAGTCAAAGGGGGAAAAGAAAAACTATTGA
GCAGGCATTTCTGTCCGACTCGACACACGACACCTTATCTGAGAGGCAAAAGGAAATGGT
GCGCGTTGGGGGCCATTCATTGGAAGAGGATGCAGAGTGGGGGGAACCCCAGGTTAAAGA
CTCTGGCGTTGATACTTGCAGTAGCACTACTCTAAACGAGGACAATCAGCGTAGCCATAG
TGACAAGGTACTGGAGACTATCTAGCCTATCTCAATTTTTCTTATTTACCTACCTCTTct
ggtctttgtttctgtctgtcactaattgctaaat
>NODE_5311_length_315_cov_12.698413
CTCTGGGATTTTTTTAAATCAATAAAATAGAGGCTCCTCCTTCAACTGAATATGATAAAA
CATTTTGCCAAGGGACATCAGTGTCTTAACGTAGCTCACACCCTTTCTGATCTGACTCGT
TTTAGTAATTTATTTGTTTATTAATTTAGCTGCTTATCTCTTCATTTCACACACAAAACA
CACTGTAGAAAGTTATACAGGGAGGGAGAAGTGGGCATGTTCACAGAGGAGGGTTAAAGA
GAGCAAACCGCTTTGTCGTTTTATCATCCTTCCCTCTGATCATCATCCTCACAAGACGCT
GTGTGATTTTTTCCCTTTCATTTTTAATAGCTGATGTGGGATAGTCATGTGTGAAGAAGG
GGGGAGGCTGTTATa
>NODE_5314_length_75_cov_6.013333
TCAGAAAAGCAGAACTTAATATTTGGTACAGAAACCTTTGTTTGCAATTACAGAAATCAT
GTTTCCTGTAGTTCCTGACCAGGTTTGCACACACTGCAGCAGGGATTTTGGCCCACTCCT
CCATACAGACCTTCT
>NODE_5329_length_831_cov_24.422382
AGCAGAGGAAAGGCAATGTTGTCTTCAGCATGCCTGCGTGATTCCACAGCATCTGTGCAT
AATTTTAGTGCTGGACAAGAGCAGCTAAGGGGGAAAAATGTTTGGTTGTTTTAGTTGGAC
AAAAAGAGGGACACATGAGTCGCTATGGCCAAAAAGAAAAGAAAAAATGAAAGAAAAAGT
TCGAAAAAAAAGTTGTCATTGGATATGCTTCTTTGAGCCGGAGCAAGCATATCACAACTG
AGTTTTTTTAAAAAGGCTCTTCAAATAAAAATTTAAAGGAGGAAATAAAGCAAATACAAA
AAATGGAGATTGGATGGAATAAACTGAAAAGGACAAATAAGAAGGAAGGTCGTTAATGGG
AACAAAATGGGATTCGGGAAACAGGACAAAAATGGAGGCGGACGGTCGGATGGATGGGAC
GACAGCAAGAATGAATTTGTTTGGTTCATTCTGTGAACGTCAGTTCAGCAATCTTACCTC
TTATTGGTGTACCACCTGGGTGGATAATATGAATGCAAATAAGATTAGAAAGAAGAAGCA
TTAGTACGAGAAGATAGAGGCTGGGGGCTTTGGAAGAAGAATCAAATTAGACTTAACAGA
GTACGTAAATAAAGAGTACTACAGGAAAGAGAAAGGAGAAAGTGAGATAGAGAGAGAGAT
AGATAGAACTCTGTACTCTATTGGCAAAAAAGACAGGATTCATCATAGGAAGTTATCGAA
GGTCAGAGAACTTTGTACAGTGGTGTGCCACAAGGGAGCAGCCATTTTGGAAGTGCACGT
GGCATGGCTTCTGAAGACCATCTACTGAGAGGGAAGGCTTGGAGGAGTTTGGATATGAGA
GGTGAGAGACTTGTTTGAAAGACCTGGAACCCTATACTTtgacctcctaaa
>NODE_5332_length_353_cov_23.093485
CGAAGGGACGGGGGGTCACGGAATTGTCTCTGACCTATGGGATTGGGTCTGCTACTGTCA
CTGGCCCTGGCTGGGGTTGGAGAGAGACGGAGGGAGGAGGAAGAGGAGGAGGAGGAAGAT
GAGGAGGAGGCCTTTGGACACGGGGAGGAGGCAGAACTAGATGTGGGTCGGCTAGGCGGA
GACTCAGACTTACAGATGAAGGGCTTGACACTGCTGTGAATGTGCTTGTGCTGCTTGAGG
CCCGAGGAGGTGGCGAAGGTCTTGCCACACTCCGGGCAGGTGTGAGCGCGCGCCCCCACG
TGCTGCGAGCGGATGTGGCGCTGCAGGTTGCTGGGGTCCGTGAACACCTGCGGGTAGGCG
GGGCGGCCGACACGTTTACATGGACACACACGCATGCACACACACGGCaatca
>NODE_5335_length_65_cov_5.230769
CAGACCGAGGGAGATTGACCGTCATCTTGAACTTCTTCCATTTTCTAATAATTGCGCCAA
GAGTGCCAAGCTGCTTGCCTATTGTCCTGTAGCCCATCCCAGCCTTGTGCAGGTCTACAA
TTTTA
>NODE_5339_length_453_cov_18.344372
TGCCTTTCTCTTTGTAACATAAGAGGGAAAAAAAGCACACAGAAGTGTTTGGTTTAATGC
TGGATGACCTACCCTTCCCTGTCAGCACTAGAGGATGGAGCAGGGGCGGGGACAGTGACC
GTACCGGTACCGCCCACATTATCCAGCCTGATCTGAATGGTGGTTCCTAAGGGGCTCCTC
AGGTACCTTCTCTCAATGTTCCTCTCCAGGTCCGCCAGGCGCGTCACCGCTATGTCCAGG
GGGTTGTCCACGTGGCGCAGCGCGCCGCCCGGCTTGTGGTCCGCCCGGTCCTCCGGGTGG
TCCTTGGGGTCCTTGTCGCCGCCGCCCGTCCCCGGCTGGTGTTTGGGGAAGGGCTTGTGC
TCGTGGTACACCAGGTCCTCCCGCTCCGATTGGGGCTCGGGATACATCCAGCCCTGCACA
CGGAGGAATGCTGGGTAATGTAGTGTTTCAACACGTACAGTGGTACTCCCCATGAAGCAT
TACATGAGACAAAACCCTAGAACCCTAGAAACc
>NODE_5341_length_61_cov_14.344262
AATGATTCAAGCTTTGTGACATGGTGCATTATCCTGCTGGAAGTAGCCATCAGAGGATGG
TTACATGGTGGTCATAAAGGGATGGACATGGTCAGAAACAATGCTCAGGTAGGCTGTGGC
a
>NODE_5344_length_458_cov_26.004366
TTCTAAGATAAAGCACTATAAATCAGTTCTCCACATCTGTTCATTTGTACACTTTCACCT
GAAAATCCTCCCAGTCTTTAACCAAACTGCATTTTGCCCCCAAAAGATATTACATCCGTC
CTCAGCACTCCTCTTTCCAATTGCCTGACACATCATCTCATTAAAATGTACAAAGAACTC
TCCTTCTCTTTATCTCCGATTATCTAATTAGCATCAGGCAGATGGTTTAATAAGCGATAT
CCTCCTCCGTTTAGCCTCCCTAACGCCCTAGCGTAGAACAGTGGAGAGGATCTTTCTCTG
GTCGGTAGGCTTGCTCTTGCCTGTGAATAGCTCTCCGGGGTTCACATTATTGCTTCCTAT
GCCTCAGGCTATAGCAGAACCAGTGCTCCACTCTGAGTTTAGAGCAATAAATAGATATAG
AGACTCAAAGTGAATTAAACACTATGGTGGAATCTTGGTAAGTGAGACTTTTAACCAAGT
ACTCTGATACCGTAACTCAGTGGTATTCAAAGTTGGGt
>NODE_5345_length_127_cov_6.716536
CAAAACGCCCAGCCAGAAACCCCAAGGAGCAAGCAACAACAATGTTGAAGCACGGTGGCT
AGGAAAAACCCCTTAAGAGGGGCCGAGATTTAGGAAGAAACCTAGAGAGGAACCAGGCTC
AGTCCATTTCTGGCTGTGCTGGGTGAACATTTTAAGAGTACTAGTTGTAATAATTAGTAA
ATGCATt
>NODE_5348_length_61_cov_4.196721
CAATCAAACAGACTCCAACCTCTCCACAATGGCAAAGACCAGAGAGCTGTGTAAGGACAT
GAGGGATAAAATTGTAGACCTGCACAAGGCTGGGATGGGCTACAGGACAATAGGCAAGCA
G
>NODE_5353_length_127_cov_9.834645
GGTCCCAAATATTCTACTTACTCTGTTTTTAACATCAGCATTTTTCATTCCATCACAGTG
CTTAACTGTTATTCTATTGTTAAATATAGCTTGTAAATCCTTGTGCCACAGGTCAGCATT
GCAGTTATAATGGTCTGTTCTACTACTGTTTTTACCTCTGTATTTTTGTCACGTTTTGTT
TATCACa
>NODE_5354_length_84_cov_11.821428
ACCTGTCCACACACTCAATCAAACAGACTCCAACCTCTCCACAATGGCCAAGACCAGAGA
CCTGTGTAAGGACATCAGGGATACAATTGTAGACCTGCACAAGGCTGTGATGGGCTACAG
GACAATAGGCAAGCAGCTTGGTGa
>NODE_5361_length_249_cov_10.843373
TTCAGTGGTGCTTTGTTGTGAGTCAATGTGCATTGCTAGATACATTTTTATAACTAGAGA
GAGGGTGAAAGAGACAGCGAGCGAGAGGAAGATATGGAGTGAGAGAAAAGGAGTGGGAGA
GAAAAGGGGTCAGAGAGGGAGAGAGAGTGGGAGAGAAAGAGGGTGAGACAGAGGAGAGAC
TGAAAAGGGAGGAGATAAAGGGTGAGAGAGACATCAAACTTGTTTATTCTGGAGGACTTA
GATGTGGAAACAGAAACATCTTTTGTTGAAAATCTATGAATCACAAAATCACTGAAGGCG
TACATTTCc
>NODE_5364_length_284_cov_15.352113
AAATATGCAACAACGTCAAATTTCATTCGTTATTTTAAGAACCACAAGGAAAGGTAAGAA
AGTAATCTCTTTATATTCAGTTTCACTAAGATCTATAACGATTAAGTTACTAATGTAATG
AATTCATCTTTTGTTTGTCATAATTTGGCCTTGGTTGCATATTATTATTATTTTTTTCTT
GTTAGAAATGTGACCATTATCATTACTGAATACGTCTGGTAAATAGATGTAAGGGAATTT
GACTATAACAGTGGCATAGCCTGAATTTTAATGTTGATGGGCATCTTAAAATGAGCGGGC
ATGTATATTATTACACGTAGGCTATAATGTCTGTATTAAATGTG
>NODE_5366_length_86_cov_8.441860
TCTTCCAAAATGTACGAATTGGCTTGTTACTGCCCTCACAAATGTGAAATAGCGGAAAGC
[truncated: 986,139 more chars]
