# Supplementary material for: Early-branching euteleost relationships: areas of congruence between concatenation and coalescent model inferences
Source: PeerJ. 2017 Sep 8;5:e3548. doi: 10.7717/peerj.3548 (PMC5592902; doi:10.7717/peerj.3548)
Supplement: Data S1 [file peerj-05-3548-s003.zip › DataSupplement/Assemblies/Esox-niger5-71.fa]

>NODE_1_length_409_cov_106.660149
GGATAGGTGGGGGAGAAAGATTGGTAAAAACCCATTTCTGAAGTGGATTTGTGACCTTGT
AATCCTGATTAATTTTGACCCGTTGTGCTCATTTTAAACAGCGCATTACAGTAAGCGTGA
ACACAGCAAGCTCTGGGCGAAACCAGGAGCTTAGCGGCTTTGGGAGGCTTAGCAGCAGAT
GGCATTTTAAGCCGGACTTAATAAATTGTTTCCATTAAACTTACCGGCCCACACATACTG
GATTAGGAGAGTGGAACAAAGGAAGTAGGAGAGTGAGCAGAAAAGGGGGAAAACACAACA
ACCACCACCACACACAACTGACTTTCCATTTAACTTTGACTAGGGCCATAGTTAACGTGA
TGGGTCCCAAGGACCCCAACAGAAATGTGTGTTTTATCACTAATTCTGTTTATCTGCTTG
CTCTGCTCTCACATTAACCTATGGTGGGGGGGATCAAATAGCGTATTTTTTGTCGTAAa
>NODE_2_length_911_cov_33.649834
ATGTATATGCATGCGTCTGAGTGTTTTACAATTTCCCTACACCTTCTCATGTTTTCTGGC
TCAACAAAATCCAATTCAGTATTTCTGGAACCATTCCCTACCATTACCGTTTCAAAATAT
ATATATATATTATAGTATAAAATATAGAATGGGTATAATCCATTAAATACCTTCAGTCTT
TTTAAATAGCAACAACTGCCGCCATAAGTACAATTAGTGTGCAATGCTCAAGATCTCTTT
AAAGAGATGTTCTTATGTAATTTTTAAACATGACCATTCTTTAAAAATACGTTTGACTCT
TAGGTGAGTTGACTGATTAGTCCAGTGCAATGAATGACCCTCAAATACAATGGTAATTCT
CTTATCGAATTTATATGCCCGAGCCTCCAAACTTGAGTGTTATAAAATGTTTGAAAATGG
AAAACTATGCTTCAGACCCACATTTTTGCATAAAGTTTCATCACAAAGCGGTAGTGTGGA
GGGAGGGTGCGGAGTGGCTTTAAAACGACACAAACTTATCACAGGTTATATTGAACCAGA
ACAACTGTTATAACATTCTATTAAGACTAAACTTTATTGAAAAAGATTTAAAGATTTTGT
TTAACAAGACAAGAAAAAAGCAATAGCAAATTTAACTATCAACTAGGTTATGCATAGCGA
GTAACTGTTTCTAGTAATAAGGGAAGAGCGTCACCAACCCTCTTGACATTTTTTTAGTTT
TCAACTTTTAGATTTTTTATATTGTAATTTTGATATATCGGTACAAAGCACAAACGTACT
AAAAGTTCTCAGTGCAGTGGACTAATGGAAGAGCCTCTCCCCTAGTCACTTTGTTCCCTT
TTGCTCAGAAACATCCCCTCTCCCTGTACCAGAATCACGCAAATTACACAGACAACGGAA
CAAATAAATACAAAAATAAATAATCAATATAAATAAATAGTTGAGTCAATGAAACAATCA
ATCAATAAATAAATAAATACa
>NODE_3_length_171_cov_76.865494
GAAAACAATCCACCCACATTGCCAAGCATCAACCAGAGGGACACCCACCAACCGCAATCA
TCCTGAATGAGGGCCGAGTATTGCCAGCAGAGCACACCCCAATGCACAAGTGTGCAACAG
AGGGACAGCTACAAGCCAGTGACTCCGCCCCCGAATGGCATTGGAGGGAGAGCATCCCAG
TGGCGATGAGAGCCCACCTGGCAAGACAGCAAGGGTGGACAGTATCAGGCCTTTCTGGTC
A
>NODE_4_length_763_cov_131.178238
GCTCTTTTTTTATTCAAAATATATTTTTGCATTTACCTTGATTGTAACGTTACCTCATTG
GCTGTGGTTTTGTTTGTTGGCCTAACTATAAAGGATCTGCTTGTACCCTTGTGGGTTGGG
AAGAATTAGGATTTATGAATTTATTTCCTCTGTTGTATTGTTTAAACAGCTTTGGTTTAG
TTTTGATCCCTTCCTCTTGCCTTTGAGGCTGTTCCACGGTGTCAGCTGTTGACTGATAGT
AAGAGAACTGCCTCACAGTGTGAATGAAAGAAAACTAGCGGTTGGTAAACACTGATAAGG
GATAAATAGAAAGCGGTCAGGCAGAGATAGTTCTGTGGGAGCCCAGATTGTGTGCGGTCT
GTTAAAATGAGATTCTGAGCCTGTCCTTTTTATTCTTTCCCCCTCCCCTCCCCTGTGCTG
CATTTGTCTGGAAAATCTCCAGTGACCCTGCACGCTAGTCCCAGGCCGCACTTTTCTCTT
TTCGTGTTTTGTTTTCTAACAAGGGTCAAGTTGGCCGATAGACATGTCCCTGATGCTTAT
AGACAGCTGTCATGACTGCAAGTGCTTACAATAATTCATTTTGCAAGGAATTATAGTCGC
GCCGCACCAGAAACACTGCATCAGGGAAATGGCAAAACCAAAAGTCAAATGTTTCCAACA
CTATCCGACAATGTCTGAGCTTGATGTCTGTCTGGCATTTTATTGTCTCGTTGGTTTCGC
GTCATGTTCCTTTACAATTTCTTTCCAAGATTTGTAAGCTACTTCAGTGTGCAAAGTGTT
GGGCTGAGTAGATGTGGGAATCAAAATGTAATGTTGTAACTGTTTAtacagtc
>NODE_12_length_566_cov_61.171379
GGGCCTGCAGTGCCTAATGGTACAAGGGATATTAATAATGAAGGCACACCAAGACCAATA
TCCCAAATTTAGAACAGAACCAGCCTAATCTGGGCATTATGGCGCTGGAGCCGTGTTGAC
ATAACATCTTCGGCCCAGCTGCACGTCACGTAATCCACTTTAGGCGCTGGGTGCCTACCC
AGGATCCCTTGCAGTGTGGAGTAGTTAACCGAGCGGGCTCCTAAGCAATGACACAAATGA
GCCTGCCCCCCCCGTCCTCCCTCCGCCATGCGAGTGGACTATCAGCTCGGGTCCGACAGT
GTTGTTCCTAATTACCTCCTTCTCCACTCCTGATTCTGTGGCTGGCATAATTAGTTACCT
GGGGCTGCAATCCAATTTGAAGTGATGACAAGAAAGTGATCCATGAAAAAGTAATAAGTT
AAATCCAATTTCAGCCTGCCTCTAATTAAATGCACATGGAACTAATGAGTCAAACCCTAC
CATTTCACTGATAATGCTAATTAGGGGGGAGTTGCTCACTCTTGTCCCACGCCACTGTAG
GTGTGAAGCACAAGGTAAAGTGGCGTGGACTCTTAATTACACGTGTCATCCTGTCAGTAA
TTTACTGGCTTTTTGACCAGTCAAGTATGtttagca
>NODE_13_length_564_cov_11.980496
TTTTATTCAAGGCTCTTCATATGCAAGGATAAGGCCTGCATTTTAAAGAGGAAACCCTTT
AAACATAAACATTTCCATTTTGTGAAAACAACAGAGTAATTTGTTTAGGCAGGGTACGCT
GGGAAAGGCACCCAATAAAAGAAAGCATTCTGGCTTTAAAATGAATAAAAATTGATTGTG
TCCCAATAAAAAAAGGAATTGGCAGAGTGTTAACTGAATCTGCGATAAGCGTCTGTGGCA
GTCCTCAGACTCTTTATTGTATGCTAATCCAATAAAGAACACTTAGCTGTAAACCTCTCT
CTCTCTCTCTCTCTCTGATGAGCTCACAGAGGATTTCCAAGATGGCATGCTGATGAAATT
GTAAAAATTAGATTAGAGCAAGCTGCTAATGACTGCAAAAAACAAAGGAAAATCTCCAAA
TACAATTAAGCTTACCCTCTCTTTTCTCTAAATACATCATATGTAAATTACTGTCATTGG
GAGAACGATGTCTGCCTGGAAGCTAGAGGCTTCATTAGATATCTCACCAGGGTTTTACCG
GGACTTCGATCTCACCGAGACCTTACCGGGACTTCAACTGGGGCTCATCCAGGACACGCA
TACTGatttatagccacgaaaaggtgtattgttc
>NODE_16_length_5960_cov_86.332886
CAGGCACCTGGTAACCCAGGTTTACCCAGGGAGGGAGGAATGGAGGAAGCCGCCTTCCGT
CCCCGACAAAAGGTTGGATCGAGGGGTGACTTTCAGTAGATCGCAGCGAGTGAGCTGCTC
TGCTACTTACGAAACCCTGACCCAGAATCAGGTCGTTTACAAGTGATTTAGCACCAGGTT
ATCCACAAACTTTTGGTGCGATTCTGGAGAGGTGGCTGCACTTATCCGGCCGCACACCAA
CCAAGTACCGAACGGCTCTACTCACCTGCCCCCGGGGGGACAGGCTATCCCAGGCCAATC
GAAGTCCCACGGCGCTACGGTATCATTCCGTCTAGGGGGGATTCTGACTTAGAGGCGTTC
AGTCATAATCCCACAGATGGTAGCTTCGCCCCATTGGCTCCTCAGCCAAGCACATACACC
AAATGTCTGAACCTGCGGTTCCTCTCGTACTGAGCAGGATTACTATTGCAACAACACATC
ATCAGTAGGGTAAAACTAACCTGTCTCACGACGGTCTAAACCCAGCTCACGTTCCCTATT
AGTGGGTGAACAATCCAACGCTTGGTGAATTCTGCTTCACAATGATAGGAAGAGCCGACA
TCGAAGGATCAAAAAGCGACGTCGCTATGAACGCTTGGCCGCCACAAGCCAGTTATCCCT
GTGGTAACTTTTCTGACACCTCCTGCTTAAAACCCAAAAAGTCAGAAGGATCGTGAGGCC
CCGCTTTCACGGTCTGTATTCATACTGAAAATCAAGATCAAGCGAGCTTTTGCCCTTCTG
CTCCACGGGAGGTTTCTGTCCTCCCTGAGCTCGCCTTAGGACACCTGCGTTATCGTTTGA
CAGGTGTACCGCCCCAGTCAAACTCCCCACCTGCCACTGTCCCCGGAGCGGGTCGCGCCC
GGCACGCGCCGGACGCTTGACGCCAGAAGCGAGAGCCCGCTCGGGGCTCGCCTCCCCGCC
TCACCGGGTAAGTGAAAAAACGATAAGAGTAGTGGTATTTCACCGGCGGCCGAGACCTCC
CACTTATTCTACACCTCTCATGTCTCTTCACAGTGCCAGACTAGAGTCAAGCTCAACAGG
GTCTTCTTTCCCCGCTGATTCTGCCAAGCCCGTTCCCTTGGCTGTGGTTTCGCTAGATAG
TAGGTAGGGACAGTGGGAATCTCGTTCATCCATTCATGCGCGTCACTAATTAGATGACGA
GGCATTTGGCTACCTTAAGAGAGTCATAGTTACTCCCGCCGTTTACCCGCGCTTCATTGA
ATTTCTTCACTTTGACATTCAGAGCACTGGGCAGAAATCACATCGCGTCATCACCCGCCA
CGGGCCTTCGCGATGCTTTGTTTTAATTAAACAGTCGGATTCCCCTGGTCCGCACCAGTT
CTAAGTCGGCTGCTAGACGCCGGACGAGGCGACCCGCCGGGGCCCGCGCTAACGGGACCG
ACGAGCGCCGTAGCTTAGGAGATTCACGGGAAGGGCCCGGCGCACGTCCAGAATCGCCGC
CGCCGACCGCACCCCGACCCCGCGCCGGTCCGCCCTTCGGAGCGCCGGTCGGACACCGCC
CCGACGGACCCCCGCACGCAGCGCCCTTGCGGGGCCACGCACGAGAGCCCACGAGGCGGG
CTTTCCGGCGAACCTAGTGGCGGTGGCGCGGGGAGGGCACGGAGCAACTGCTCTCCCAGC
CGCGGCGCGTTCCCAGCCCCGCTTCGCTCCCAAGCCCGACCGACCCAGCCCTTAGAGCCA
ATCCTTATCCCGAAGTTACGGATCTGATTTGCCGACTTCCCTTACCTACATTGTTCTAAC
ATGCCAGAGGCTGTTCACCTTGGAGACCTGCTGCGGATATGGGTACGGCCCGGCGCGAGA
TTTACACCCTCTCCCCCGGATTTTCAAGGGCCAGCGAGAGCTCACCGGACGCCGCCGGAA
CCGCGACGCTTTCCAGGGCTTGGGCCCCTCTCTCGGGGCGAACCCATTCCAGGGCGCCCT
GCCCTTCACAAAGAAAAGAGAACTCTCCCCGGGGCTCCCGCCAGCTTCTCCGGGATCGTT
CGCGTTACCGCACTGGACGCCTCGCGGCGCCCGTCTCCGCCACTCCGGATTCGGGGATCT
GAACCCGACTCCCTTTCGATCGACCGGGGGCGACAGAGGCCATCGCCCCTCCCTTCCGAA
CGGCGTTCGCCCATCTCTTAGGACCGACTGACCCATGTTCAACTGCTGTTCACATGGAAC
CCTTCTCCACTTCGGCCTTCAAAGTTCTCGTTTGAATATTTGCTACTACCACCAAGATCT
GCACCCGCGGCGGCTCCACCCGGGCCCGCGCCCTAGGCTTCCGTGCCCACCGCGGCGGCC
CTCCTACTCGTCGCGGCGTAGCCCTCGAGGCTCCCGTGGCCGGCGACGGCCGGGTATGGG
CCCGACGCTCCAGCGCCATCCATTTTCAGGGCTAGTTGATTCGGCAGGTGAGTTGTTACA
CACTCCTTAGCGGATTCCGACTTCCATGGCCACCGTCCTGCTGTCTATATCGACCAACAC
CTTTTCTGGGGTCTGATGAGCGTCGGCATCGGGCGCCTTAACCCGGCTTTCGGTTCATCC
CGCAGCGCCAGTTCTGCTTACCAAAAGTGGCCCACTAGGCGGCTCGCATTCCACGCCCGG
CTCCAAGCCAGCGAGCCGGGCTTCTTACCCATTTAAAGTTTGAGAATAGGTTGAGATCGT
TTCGGCCCCAAGACCTCTAATCATTCGCTTTACCAGATAAAACTGCGAGACTCTGAGCGC
CAGCTATCCTGAGGGAAACTTCGGAGGGAACCAGCTACTAGATGGTTCGATTAGTCTTTC
GCCCCTATACCCAGGTCGGACGACCGATTTGCACGTCAGGACCGCTACGGACCTCCACCA
GAGTTTCCTCTGGCTTCGCCCTGCCCAGGCATAGTTCACCATCTTTCGGGTACCATCGCG
TGCGCTCATGCTCCACCTCCCCGACAGAGCGGGCGAGACGGGCCGGTGGTGCGCCCGGCC
CCGGGGGGCCGGGATCCCACCTCAGCCGGCGTGCGCCGGCCCTCACTTTCATTGCGCCTC
GGGGTGTTTTGCTGAAAACCCTCTGACTCGCGCACGCGTTAGACTCCTTGGTCCGTGTTT
CAAGACGGGTCGGGTGGGTTGCCGACATTGCCGCTGACCCCTGACGCCAGTTGTACGAGG
GCCGGTCCCCGCCCGGCGACGCGACGCGGTCGGATACGCACTGGGAACAGTCCGACCCGG
TCGACAGTCGCGCCGGGGGCGGGGGGCCCCGTGCCCCCCCGCGGGGGGGCATGGCGCAGC
GGGCACTTGGTCCTCGTCCCCGGGAAACGGCGAGTACGGGGCGACGGGCGCTGTAAAGCT
CACGGCCGCAAGGCCGGTAGCCACCTTCGCCCGGCCCTTCCAAGCCGACCCAGAGACGGT
CGCGGCACACCGTCGGCGGAAGAAGTGCGCCCAGCGGCGGAATTCAGCCACGGGGCCGAT
CCCCGCTAAGGGATCCGAGCGCACCAAGGCGAAAGCCGACCGCTGGGTTGAATCCTCCGG
ACGGACTGCGCGGACCACACCCGTTTACCTCTCAACGGTTTCACGCCCTCTTGAACTCTC
TCTTCAAAGTTCTTTTCAACTTTCCCTTACGGTACTTGTCTGCTATCGGTCTCGTGCCAG
TATTTAGCCTTAGATGGAGTTTACCACCCGCTTTGGGCTGCATTCCCAAACAACCCGACT
CTGAGAAGACCGAACCCCGGCGCGACAGGGGCCGTTACTGGCCTCACACCATCCACGGGC
TGGGCCTCGATCAGAAGGACTCAGGCCCCAGATCGACGCCGGGAGGAGCGGTCTTCTATA
CGCCACATTTCCCGCGTCCGCCGGACGGACGGGGATTCGGCGCTGGGCTCTTCCCTCTTC
GCTCGCCGCTACTGAGGGAATCCTTGTTAGTTTCTTTTCCTCCGCTTAGTAATATGCTTA
AATTCAGCGGGTTGTCTCGTCTGATCTGAGGTCGTGGTCGGAACGTGGGACGGTGGCCGG
TCGCCCGGGCTCACCTGAGACGCTCTTTCGGGCCGTCCCGGGGCTCCCCGAACGCGATCC
CCCTTCACAGCGCTCGGACGCGGGCAGCGGCGTTCACCACCGGCAGCCGCGCCCGTCGCG
CTGATCGAAGGGGAGGCGGACAGGGGGGGTGGCCGACGCGCGCATCCGGGCCCTGGGGCC
CGGAGTCGCGTCGGCCCTCCCGCCGTGACGTCCCGGTCTGCACTTCGGGGGACGTGGGCC
GCTCGAGGCGGCCCGCGACGCCCCAGCCGCGGATAACCCGGAGGTTACCGATTGATGGCA
AAGCGACCCTCAGACAGGCGTGGCCCCAGGAGAACCTGGGGCCGCAAGGTGCGTTCGAAG
TGTCGATGATCAATGTGTCCTGCAATTCACATTAGTTCTCGCAGCTAGCTGCGTTCTTCA
TCGATGCACGAGCCGAGTGATCCACCGCTAAGAGTTGTACTTTTTCGTTTTGTTTGGCCC
CGGAGCTTGCGCCCTCGGGACCGAGTGGGCCCTGGAACGGAGACAACGTGTGTGTTTGTC
GATCGGAGGCCCTTTCGTCGGACGACTGCCGGGTGCTCCCCCTGGGGGGAGACATTGAAC
CCCCGCCCCCGCCCGTCGGGCGGGGAGCGGTTGGATGGGTGCCCGGTGAGCGCGTAGCGC
CTAGGCGGTGCGTCCCGTCAATTGGGAGCGCACCAGACGAGTGGTGGACACGGGGCCCCG
CCGAGGCGGAGTCCCGCGGCCGCACGGGGTCGGGAACGGGGCGGACCCCGGACCCGAGCC
CCGGCGGCTACCGAGTGCTTGTCCGCTCGTGCTCAGCCCCGTGCCGGCGGCTGGCAACCC
GTTAATGATCCTTCCGCAGGTTCACCTACGGAAACCTTGTTACGACTTTTACTTCCTCTA
GATAGTCAAGTTTGATCGTCTTCTCGGCGCTCCGCCAGGGCCGTTACCGACTCCGGCGGG
GCCGATCCAAGGACCTCACTAAACCATCCAATCGGTAGTAGCGACGGGCGGTGTGTACAA
AGGGCAGGGACTTAATCAACGCGAGCTTATGACCCGCACTTACTGGGAATTCCTCGTTCA
TGGGAAATAATTGCAATCCCCAATCCCTATCACGAGTGGGGTTCACGGGGTTACCCACGC
CTCTAGGCGAAGGGTAGGCACACGCTGATCCGCTCAGTGTGGCGCGCGTGCAGCCCCGGA
CATCTAAGGGCATCACAGACCTGTTATTGCTCAATCTCGTGTGGCTGAACGCCACTTGTC
CCTCTAAGAAGTTGACCGCGGGCCGCTCGGGGCCGCGTTACTAGTTAGCAAGCCGGAGTC
TCGTTCGTTATCGGAATTAACCAGACAAATCGCTCCACCAACTAAGAACGGCCATGCACC
ACCACCCACAGAATCGAGAAAGAGCTATCAATCTGTCAATCCTTTCCGTGTCCGGGCCGG
GTGAGATTTCCCGTGTTGAGTCAAATTAAGCCGCAGGCTCCACTCCTGGTGGTGCCCTTC
CGTCAATTCCTTTAAGTTTCAGCTTTGCAACCATACTCCCCCCGGAACCCAAAGACTTTG
GTTTCCCGGACGCTGCTCGGCGGGTCATGGGAATAACGCCGCCGGATCGCTAGTTGGCAT
CGTTTATGGTCGGAACTACGACGGTATCTGATCGTCTTCGAACCTCCGACTTTCGTTCTT
GATTAATGAAAACATTCTTGGCAAATGCTTTCGCTTTCGTCCGTCTTGCGCCGGTCCAAG
AATTTCACCTCTAGCGGCACAATACGAATGCCCCCGGCCGTCCCTCTTAATCATGGCCCC
GGTTCGGGGAAAACCCACAAAATAGAACCGGAGTCCTATTCCATTATTCCTAGCTGCAGT
ATTCAGGCGACCGGGCCTGCTTTGAACACTCTAATTTTTTCAAAGTAAACGCTTCGGACC
CCGCGGGACACTCAGTCAAGAGCATCCGGGGGACGCCGAGAGGCAGGGGCAGGGACAGGC
GGTAGCACGCCTCGCGGCGGACCGCCAGCt
>NODE_17_length_549_cov_24.959927
CTCTCCCTCGTTCTCGCTCTTTCCCTCCCTCATGACGGGCCATGGAAGCCTCGTCCGGCC
AATCACAGGGAAGTGTCCGGTCGGCTCTTTCACATCCACTCCTCCTACGTCCCTTCCCGC
GACCAGTTGATCAGAGGTCTTTCGGGTGATTGATTACCTGAATCTCTCCGTCCAAGGCCT
GAGCCCAAGCATGAAAGATTCACCCCGTCTTTGTCTTCTGGTGTGTAAATATTGTGCTGG
CGGAATATATAAGAGAAGTGCAACTGTAAGGTACAAAAACACAGGGAGAAAAAGATCAAG
AGCGGGTCTTACATCAAGCAGGACCCCGAGGATGTCTTTGTTGTCAACTTCAGAAAGGGA
AGAGAGTAGCAGAGGAGGAAACTGGCAGAAGGAGGAAAGATGCCAGAGTCGAGCTCAAAG
GATTCGGTCTGGGCAAGGTGATCGGTATTCCTAGGCAGTCTGCCTTCTGGCTCAGATCAG
TGGGAATAAGCTGGCAGCCAAGCCAGAGGGCATAACAGCCCAAACACACCTTCAGCGCTT
CACTGCTAGAGGCTCGGCTCGGCCTCGCAATCTGCCGGGGCGGGGGAAGGGGAGGAGAGT
GCGCCAGAGAAAATAAATa
>NODE_18_length_916_cov_67.541481
TCCTCCTCCTCTCCGAGCCACTCATTTGAAGCCTTGAGTAAGATTCATTTAATTAGCTAA
GTATCTGGCTCTCTCGGTGCTCCCGTGCAACTCCCAGACGACTCCTCAACGCACATTGCC
GCGTGGAGAGAAGTTGCAATCATAAACACGCAACAACAAACGAATGCATCAGGAAAAAAT
AACTTTTGACAATGACCCCACTTTTCATCTTCAACTTTTTCTCCTTACACCTAGCACTTT
TTACCCAGTCTAACGGACAGAGAAATGCTGCACCCCTTATTTCTCTTACATGGATAATGA
TTTACAAAATGCCTCTCATCAAAGAATTCATTAACAACGAACATTAATTAAAAAATAAAT
GAGTAAACATCAATATCAAATCTCAGCACAGTGGAAGTGAATACATTATGCAGAGTAATG
ATGTTTGAAAGGGGCTTTAGCACCTCTGTGGGACTCTTTTAAACCCCTTACCTCTTAGGC
AGTTGCTTATTTTGCAACCCTTTGTTGTTAAACAACAAAGAGAATGGGCTCTCATAATGT
TATATTAATCAGCGGATTAATATTTCAATTTGATTTGCTTTATAGTTGAGGTGCTGTTGG
CATTTCCATTTTCCCTCCATATGTGCAGCGATGTTAAGTGGTATCATTACCATTTTCTAC
CTGGGGGTTTGGGAGATAACAGGCTTCAGTGATAGCTCTATTCCAAGGAGGGAGAGGGAG
GTTTGGGGATGGCTCATGCATTTTTAAACTGCCTGTTTGGTGTGCCTTCACATCCATTCT
TCTATAATGCAGCAGGCAAACAGCTGAGTCACAGGCTTTCTGCTCGCCACGGGACAGGAA
AAAACAATAACACCTTAGATTCCAAACCGGGATCCCAAACATACAGAACATCCATGGGAA
GGTCAAAATTATTGGATCTTTTCAGATGATACAGAAGGTATTCGGAATCGGGAGGGGTTG
AACAAAAAAAGTACAGTTCAACAACt
>NODE_19_length_476_cov_53.613445
ATCCATTTTCAGTAGTTCAGTAGAGTGTTCAGTAAATGCCGACAGAATGAATATGAAGAT
TAGGTGCCAGGGCACTTTTAGCAATGCATGTGGGATCGTTTCACATTCAGAACTATAAAT
TTTCCACACTGCGAATTGTCTCGCAATTAAAGCCTATTGCAGATAATAAGCGACGCGCTG
TCTCTGTTGGGTGTTTAGTTTTATCGAGCCTGTCTTCTTGAAACGGCAGCAGCAGCTCGT
ACCTGGAGCTCAACCATTGCGTTGCAGCACATAAAAGATGGACTGAATATGTTCTGTGAA
ATATTGCCCCCTCCCAAAACCAATCCGTCTTGCTTAGGGAGGCAATCTTAGGTGGAGTAG
ATAAACTAATATTTGTGTATAACCTCAGTCAGACAATACAAATGATGGGATGATTTTTCA
TCTCCTTATGCATACAGGGAAATATGAAGAATTGCGGTTTAGGGATATTTGCTGGGTGTG
CTGCGTGGTGACTGGGCTGTGCACCGCCCTGGGCCAGGGGGAGACGATCCACACCGCCTG
CCTTTc
>NODE_20_length_644_cov_62.200310
ATACACCTGTACCCAGCACACAATGTGGTTATTATGCTGTATGTTGATGCAATGTGTACG
TGCGTATGTTACGAAACAAGAAAGAATAATAAATATATCATTGGTGTCAAGAAACCTCTT
TTACTATTTATGTTTGGTTGTATTTTTGGAATGACTTATCTGGTGACAAAATTGCAAAGC
AAATGTTCCAATGTGACTTTTGATGTGTTTTTGTTTTATTTATCCAAGCCATTTAAGCTA
TGGTGTGTTCTTTGAAAAGCCCAGCTAAGTTTTATGTGGCAGCTAATGTTGTGTGTTTGC
TAATCAGACTACAGGGTCTTGTACTCAAAGCGTGTAATTAAGTGCTAAAAATGCAAAAGA
TTGTAATGTTTTATATCAAGATTACTATTCATGAAAATGTCAGTCAAGTTTATACTTTTG
TAATAAAGTGGCACTTTGAAAAACTATGTTTCTCTAAGATTCACTGCTGTCTCTTATATT
TAAATGACAAGAACTTTACCAGAAGATAATACTTATTTCTCCAAGCAATGCCAGCTAAGT
TCTATACACCACAATCAGTGCAAAATCAAACAATAATTTTAATAGCAGTCAAAATATATA
CTAATATCAAACTGCTCCTGAAACTAACAGGCGACTCATAGGTGGTGACTATAGAAAATA
GAGATTCTGCCATAGTGACACAGATGTATATCTGAAAACATGATATAATTGTCt
>NODE_21_length_2518_cov_55.586578
CTGGGTGGAAAAACGTCCGCCGGCGGGACCCCGAGTTTTTCCCGCGGGGCAGCCGCGTTC
CCGCTCCTGTTTGGTATCAAATCGTCCGTCCTGACCTGCTGCATTCGCCCGATGGGCATC
CGGGCAGCTGGCTGGACCAGGTGCGATTTCCCTATAGGAAAACTGTACCCTGTACATCCG
CCCTGGCGATCAATTCAGAGGCTGGACTTAGTGCGATTTCTGTCCGGTCCCAGTCTGGAC
TTAGTGCAATTTCCATTCAGGCAACCACGTAATCCGTTCGGACTTGGTGCAATTTTCGCT
CGGGAAACAATCTCTCCGTTCGGACTTAGTGCAATTTTCGCTCGGGAAACAATTTCTCCG
TTTGGACTTAGTGCAATTTCTTGTGGGGAAAAATTTCGATTTTCTGCATTTTTTTAAAAA
TACTTCCCGACATGGCTGCTGTCTGAAACTCGGTTTCTTTATGTTTTCCGACACGGGCTA
CAAGGTGGCAGTGTCCGTTTTCCCGTAGCTTGACGAAAATGTTGAGGCAGCAACTTTCAC
CTCTTTTTAAAAAAATACTAAAATGCCCAAAATGAATTTAATGCTTGATAAAGTTGTTCG
CTAATGCCCCGTAATAGACAAAAAAAGATTAATCCAAATCGGACCGGTATTTTTCGAGTT
ATAACGTTTTTAGCGATTTCTTAAAACGACCGTTTTGACCCAATCCGGCCCGGAGCTCCA
CGGCTCAGCGTGCCCCGAGTCCTCGCCCCGTCTGTGGCCCAAAATGGAGCTCCAAAATCG
GCCACAGTCAGACAGGTACCGGCGCGAAATCAGAAACCTGGTTTTCAGAAACATGAGCTC
CAGAGAGGTGTAACAGGGGCTTGTCTCAGACTTACCCCAGAGGTGTGGGGTGTCTTGTGG
GACACTGAACGGTGTCCTGACCGTCCATGCTCCGTGACACGGACCACGGCAGCCCCCCAG
ACCCCCCCCCGGTCCCCACAGCCCACCCCCGGACCCCCGGACCCCCGGTCCCATATCTCC
GGACAGGAGAGGCCTAGAGACAAGCCGTCTTTTGCGTTGGGTTCATGGAGGCTGCCTCCA
CCCCATGGACCGCGTCACGGACCGCGGTTCGAATCCCGGGGCCCCCGGGGGCCAATTTCG
GATATCTCATGACAGGAAAGGCCTAGAGACACGCCGTCTTCTGCGTCGGATGCAGGGAGG
CTGTCCCTACCCGGCCGACCTGGTCCCGGATCGCATCCCGGTCCGCGGCCCCCGCCTGGT
CCCGCATCCGATATCTTCTGACCAGAAGGGGCTAGAGAAGTTCCGTCTTCTGCTCCCGGA
CCCCGGTCTCTGCCTCTGTCCGCCTACCCCTTGTTGTACTTCCGCCCTAATCGATTGGCA
TTCGTGACCCGCATGGGAGGGCCCCTGTCGGCCGGCCTCTGGCCGGTGTTCGGACAGACG
GTTCCTCCCGCCCCAGCGGGTTCGCCTCTATCAGCCGAGACGCTTTCGGGGCTCTGCCTT
GATATTGCTCGTGCTGAGCACCGTTCGAGCGAACCAAAGCAGGCCGGTCTGACTCAGTGG
TAATTCGACGACGCAGCGTGAGGCGCGTAGGGGCGGCTCCAAGGTCCGGGTGCCTCTGCC
CCGGTCCGGTTCCACCCCCGTGTTCGCCCGCCTGTGTCGGAGGCGCAATTTACTCAAACC
CTACCCCTTGACTCAGTTGTCTCGCGGCCCTCCGGGGCTCAAGTCCTGTACGACACCACG
CTCCGGTCGGTGCCTCTCTCGGGGGGTTCCGGCCGGGGCAACCCCGGTGTGCGGCGGCCC
AAGTGGCCGGTGCGGGTGCGGACCCGCCTGAGCGCGCCCGGGGCCCCTGATGCGTTCGGT
TACCTGGTTGATCCTGCCAGTAGCATATGCTTGTCTCAAAGATTAAGCCATGCAAGTGTA
AGTACACACGGCTGGTACAGTGAAACTGCGAATGGCTCATTAAATCAGTTATGGTTCCTT
TGATCGCTCCAACGTTACTTGGATAACTGTGGTAATTCTAGAGCTAATACATGCAAACGA
GCGCTGACCTTCGGGGATGCGTGCATTTATTAGACCCAAAACCCATGCGGGGCGCTCTCG
GGCGCCCCGGCTGCTTTGGTGACTCTGGATAACCTCGGGCCGATCGCGCGTCCACTGCGG
CGGCGACGTCTCTTTCGAATGTCTGCCCTATCAACTTTCGATGGTACTTTCTGTGCCTAC
CATGGTGACCACGGGTAACGGGGAATCAGGGTTCGATTCCGGAGAGGGAGCCTGAGAAAT
GGCTACCACATCCAAGGAAGGCAGCAGGCGCGCAAATTACCCACTCCCGACTCGGGGAGG
TAGTGACGAAAAATAACAATACAGGACTCTTTCGAGGCCCTGTAATTGGAATGAGTACAC
TTTAAATCCTTTAACGAGGATCCATTGGAGGGCAAGTCTGGTGCCAGCAGCCGCGGTAAT
TCCAGCTCCAATAGCGTATCTTAAAGTTGCTGCAGTTAAAAAGCTCGTAGTTGGATCTCG
GGATCGAGCTGGCGGTCCGCCGCGAGGCGTGCTACCGCCTGTCCCTGCCCCTGCCTCTCG
GCGTCCCc
>NODE_24_length_845_cov_50.205917
TCACTAAATTACTGTGTCCCCTCTTCTAAATAAATAGACACAAAATACAGTTTGTCGAGA
AACAGAAGAACCACTGACCCCTTTCCTACACCAGTGACCATCAACAAGGCTTTCTTTCTG
CTGTTAGAACTACATAGAACTCTGATGCCATGTTCGATGAATAATGACGCTTCTAATAAC
TACAGCAGTTCTGTTCATCAGCTGTAGGAGAGAAAGCATGTTGAGAGCACATGGAGCCTC
AGGCACTGCCTAAGGTCCAGGCTCCAATCTGGAGCCTGCAATAGGCCACACCCCTGTCCC
AGGCCCCGCCCATGTCCTTACTGACACTCCCCAGGGGTTCTCAGACGGAAAAACAAGACT
GTGATTAGATTAAATAATCAAAAGGTTTTCATTTAACAAGACAAACAGAACACAGGCAGT
AAAGGCATAACATCTAGCACACAGCATGTATGTTTATACACTTCAATTAGTTAAATATAG
CAGTGCATTCTTTGACTATGGAGAACATTTCCAAATCGTACTTCTAAAGCTGTTTTTTAA
TCTATTTGTTCCCTTTTTAAGAAAAGAAATGGTGTAACCACAATTTTGGCAAACTTAAAA
TCTTTTAAACTTGCAAATATAATGAAATAAACCATAAATATACACAAAACATACTTTATA
CGAGGCAATAATAATAATAAATAGTTTTTAAGTTAACAATAAGTTAAAACTACAAGCTTA
AAGTCGCCCAAATAATACAAGTTTGTTGGCGCTATCTTGAATTTTTTCTGTTTAAATTAT
TTATGTTGCAACAAAAGCTACCACAGACTTTTACAAACACAATTGAACACATTTTGATTG
AAATAAAATTCTAACTAAGTCTAAAATCTGCATACACCATAAGAACTGCAACTAATTAAa
taatggaataaaaat
>NODE_25_length_728_cov_11.929945
TAATAATGCTATACTATGACAACATGCTCACGTTTGTTAACAAAGGAAAAAAGGTAAATA
ACATGTTGTACATAGTCAACAGCTGGAATAGTGTTTAAGGACTAGCAACGTCAGTATAAG
CATGTATGCAGTTCCAATGTAGAACCCCCAATGAAATGTAAGAAAAACTCATAGACAAGT
CAAACTCAATGTTGTCGAACATATCCATATGTGGGAATGTACGTTGACGCCCTAAGAAAA
TGTTTCTTGAAGACTAGTTGTTTATTATTACTACTGGCTTAACATTGTAAACACAGGCAA
TGTTTGTACTTAACCTTTTGCATTTGGCAAACAGCAGGCATGGACTTTGCGGGACAAGCA
TCGTCAGTAGAATCGTTGCTGCACTACCAATGTAGATCCTCGAAAGATATGTAAGGCAAA
ACAAAAACAACTCATGCTCAAGATCATAATAAATATCTATATGAGGTAATCCACGTTAAA
GCTGACAGATAATGTAAACGTGTATAATAATGCTATACTATGACAACATGCTCACGTTTG
TTAACAAAGGAAAAAAGGTAAATAACATGTTGTATATAGTCGACAGCTGGAATGGTGTGT
AAAGGACTAGCAACTTCAGTATAAGTTTATAAGCAGTTCAAATGTAGAACCCCCAATGAA
ATGTAAGAAAAACTCATAGACAAGTCAAACTCAATGTTGTCGAACATATCCCTATGTGGG
AATGTATTTTGACGCCCTAAGAAAATGTTTCTTGAAGACTAGTTGTTTATTATTACTACT
GGCTTAACATTGTAAACa
>NODE_36_length_528_cov_36.429924
CTTCAACAAAACGAGAGCAAACCGTGAGGTGTTTAGATGTTCGACTCTTTGGCTTCAGGA
GACTGAAAGCCACGTATCTTGAACACTTGGAAGTTGACAGGCCCGCTTTAATTTAAACAA
CGAACAAATGAAACACATAAAAGAAACGTGTTTTCAATTGAAAATCCCCTTTAAAATAAT
TCGACTATCCAAGCAGGTACGGGGCTGCGTTCTAATCGACCACGTAGACATTCATATTTT
CTCAACTAGTAGCAAGACCACGTGAGGACATCCAGCAAGAGGAGGGCTTTCTAAATGAGT
TCTAACGTTCTAGTAGAAGATGTGGAAAAAGCGTGCAGACTTACATATGAAGGGTCTGAG
TGACTTACATATGAAGGGCTTGACACTGCTGTGGATGTGCTTGTGCTGCTTGAGGCCCGA
GGACGTGGCAAAGGTTTTCCCACAGTCGGGACAGGCGTGAGCCCGCGCCCCGACGTGCTG
CGAGCGAATGTGCCTCTGCAGGTTACTGGGGTCTGTGAACACCTGCTGGGGGGGGGACAG
AGGGGCACAGAGGGGTCACCCATCTGCGACTATGGATGTGCCAGCGCGGACTAAACTc
>NODE_42_length_448_cov_54.897320
GGAAGTTCTTCCTCAATAGAAGAAAAGCCAGCAGTTTCTTCTTTTTTGTTTTACTTTAAT
TTTTTTACTAGCTCTCTTTCTCTCTCTCTCTCTCTCTTTCTCTCTCTCGCTCTCTCTCTC
TTCTGTTTTTGTAATGGACAACAAAAGAGACCTGCCTTTACATGTTCAGGACGTTTTGAG
TCACACTTGAACAGGTTTTTAAAGACCTCAGTAGGTTCAGCTAGTTTTACCCTTTTTTGC
CCTTTGAAACTGCAGATTTTTTGGAGAAAAAAAATTTGTAATCCCGTCTTGATTAAAGAT
TGAGTGGAATTCTAGATGTGATGAATTTTGTCATATCTTCTAATTTTTTTGTTTTGTTTT
ATTTTACATGAGTGTATACTTAGTTGTTCGGAAATATTTGGGACCATTAAAAATGATATT
TGCTGTATGATATCATGCTGCCTTTTGTGCTGGCGAGAGTGACCTGTGTAATGTTTACGC
TGCTGTAATTCTATGGCCTAGTCCCAGGTGGTGTGACA
>NODE_43_length_618_cov_65.181229
GCACTGGAAACCCATACGTTTCTTCTTTTTCTACTCTCTTTATTTCTCCTTTTTCTCCCT
CTCTCTCTCTCTACTCCAGCCTTACCAATCTCCTCACTTTTTCTTCTTCTTTTTTAACCC
CCAGAAAAGGCATTGTTTGAGGAAGGGCTTGATCAAAAAACTGTTGCCCGCCAACCGCGG
GGCTTTCTGTAAATTCAATAAGGCCACCTTAAAGATTTTCCTAATTAATGGATGACATCT
TTGGCTGGAGGAGAGGCGAGGCATTCTGCTCGGGCTCGCTCTTTGTTCACCTCCTAATTA
ACTTTCGTAGGTCACTCAGGTCCCGGCAACCTGTGAGTGAAGAGCCCCTATTGAGAAGGG
AGTTGTAAACTTACTTTTTTTCCCCCCTCTCGGAACTTAAAAGGGTAAAGCAACTATAGG
GAACAGAAAATATCCTATTTAAGTCCTTTGTGAGTGAACTGCCTGCACATGTTCCAATAA
AGGAAGTCTTCTAAATAAGCTGCCGTGTTGCTCTCCTCTGCTACCTCCGCCCCTCCCTCC
ATCCCGCTCTCCATGTTTACCGCACCCCTTTCTCTCAGGCCTCCGCATAAAGGTTATGAA
TGATAGTTCTGGGCTGAACCAGTGGGGTAAGGGCTAAAGGACAGCATCTGTGTATTGCTG
GTTTGTTTTCATCTGAAACtttggtggg
>NODE_47_length_774_cov_28.562016
GGGGAGGGATGCGGTGCTCTCTCTTTTTTAATAGGCTAGAAGTAGTTGTCACTCTGTTTT
TGACAACAACCAAAGCCTGTAGCTAAAAATACATGTTGAAATGAAGAAATTAGTATTCTG
AAAATGCAAAAGATGTAAGCCACGGCTACATTATACCAAAGTATCACATCGGTCTCCACT
GCAAGAGCATGAGATGGTATGCATGTGTCAGAGAGTGTGTGTGCATGCGTGTGAAAGAGA
GATTTGGCACACTGGCCCACCTAATTGTTATTGCGTCTGTGTTTGGCCTAGAGACAGTCG
ATAGGAATCTGAGGGGTTGTGTCTCCCACTCCCAGTGTCTTAGTTGTAATTCATCCCTCC
ACTAACACGGATCAAGGTATTAGGGATTCAGGTTATTTGTATTGATTTTATGTGCTGTCA
TGCTGGGCAGCCAACATCCTCATATTTGTGGAAATTGCAAATTCCTCCTCCGAAATGTCA
GCAGCCATTTAATCTTTCCCTGAGTGGTCAATACTGGAATCTCTGCCCGATCCGAACACG
TTTATTAAACCGAGACCCTGCAGCCTCTGTTACCCAGTTACCATGACATCAGTCCGCACG
GTGAAGAATTGGACCTGGTCTGATTGTAACATGGGAAGCAAGGGAGGGAAAAATCCGACA
TTAATACATTTTCATAAGATATCTGACCATGGAAGAGAGACAGTGTGTAGATATGACAGC
TTGCTGGGGATTATCCGCGTCCATCGGGAAGGTCTGTAATATAAAGGAAATACAGAAAGT
GAAGATCGACTTTCCTACCAGAGATAAATGATAAATAACAATTAAATTCCTGCCCCTGTa
atcc
>NODE_50_length_1008_cov_45.742062
TTTTCCATCAAATTATGGACAGTGAAAGAGAGAGAATTTATTTAGGAAAATGTTGTAAAT
ACAAATAACCAATGTCCCTAATGATTGTGCATTGTGAATCTGTGAAGAGTTGAACATGGT
GCAGACTGTATGGTTCTCTCTCTGGAATCATCGACAGATGCTTGCACATAATTATGTTGT
CACTGCTTGTTATTTGGAAGACAGAAGCTGCACTGACAGCTAGCTTTATGATAATTTTTT
TCTCTTTTATATGTTTACTCACTTGTTAATAAAGCAAGGTGGACAGCGAGAGGAGAAAAG
TCACTTGAGCTCTTGGGAGCCCATTCTGTGACCACCTTGAGGCTTCCAGCTTGTGTACCT
AACCTAATCTTGTTGTTCCGTGTGATTTGTGTCGACTCTGGCAGGTATGTTTGGAGGGAT
GAATTGAGGACCATAAAAAATGAAAGAGGAGGAGGAAGATGGATATGGATTGAGAGTTAG
AAGCAGCAGGATGATTACGAGGTGTCAAAATTGCCAGGAGCAAAAAGGTGAAAGCAATCA
GGGGTGAGAAGAGTGCAGCATCCGTGAGGGGCAACTAATTATCCATCTCATTTGTGGAGA
GCAGCATTTGAGGCAGCGCTAGCCCGCCGAACGGTGACAGATTGGTGCGGAGGAGAGGGG
AGGTGTTAGAACAATGGAGCCCAGCTCACCATCATTACTGCATGCTAATCATGGAGTACT
GCTGCACCGCCATTCTGAGCTGCAGAGTTCAGGGGAAAAATAGGAAGTCACCAGCTTCAG
GGGACTCTAGTCAATTCCAACTGGAAGAGAAAGGAGGGAGAATCTGACATATTTGTACTG
GCACTAGTTCTGCCAACACTTGAATGAGCCAAAAAAGTCCTCGCATGCGGGATTTGATTT
GTGTGGTGTGTATCACGTTTCTGCATTCTAACCAGCTTAGAAATTAGTCCGCATACCTGC
TGAAGTTTTTTCATTATAATTCAACTCTCATGAATTTAATACAACTTGAAATATGGATTT
CTACACAACTAATGTTGATGTTATATGTTCACACAACAAAgcatttcctaacaatcta
>NODE_52_length_642_cov_66.129280
AATAATTCCAAAGCTCCCTCTTCCTCTACTGCTCAACAATGCAATCACACAATCTCTTCT
GCTTTCTCTCATTGTTTAATTATCGGACTGTGGCCTATCTTTGATATCTCTAGCTACCTG
TTCTTATCTATGACCTTCAGCTTGTTGCTTTGTTGCTGCTTCCCCCCACCTACTCACTGT
GACCTTCACAAGGGTTTTATTACTCTGTGACCCCATCTGACAATCCTCTCATGTGGAATG
TGCATATGCCTGAATCACCGTGAATCGCTGCAGATCACCGCAGCATGGGGTGAGGTGAAG
TACTTAAAGAAATATGACTTGACACGCTTTATCAAATGGGGAAAGATGGAGACGAAACAG
CTGCCGGTGCTGTCGTAAGCAATCTGGCCGTGATTGAATAAAAGTGTCAGGAAAAGGGCC
GCTTGATGGTCTTTTGTTCTCCCCCATCCAGCTTGATGTTAGTTTGAGCTGTCAGGAGGG
AATCACAGCTGGGTGATTTATCAATACTTGGAGTGACCTTGCAGCCACACTGCACAGACA
TGCGCATGTGTGTGTGTGTTAGTGTGTACTTGCAGGCAGCCACCAAGAATCCCTGGTTTA
AAAACAGTGGACAGCGCTTACACAGTTTGCATTTCATACACATAGACACAACCAAATACA
GTGCATGCTTCGGCACACCACTGGTTGGACAATGTCCTTTTACTTCTAAAAc
>NODE_53_length_147_cov_160.707489
GTATCAAGAAGATGATTTCCCTGTTTCACACTTCACATTCAATAATACATTTCAGTTTGA
CTGTCCATGTTGCTCGTGAATTGGATATGTTTGGATGAGTGCATTGACTGCAAAAAAAGA
TTAATTCCCAGTTATGGCAATATAATATGTTGGGTTAGATTAGACTGATACCTTCTGTAA
CTCTCATATGTTGCCTTGAACATATTCCTTCAATATC
>NODE_54_length_71_cov_130.253525
GAGGTCACAAGGCCCTGACCTTTTGTCATAGTTTCCCATAGTCAGAGTGTGTGGCTTAGA
TTGTTTTCCCCATACAGGGGACCAGAGCTGAGGCACTCCTCAGCCTCCTGTGTACCCAGC
AGAGTGATGCGATTTGTGGGG
>NODE_56_length_802_cov_65.920197
TACTGTATATTCAGCAGGTATAACAGCCCAAATAGAAACATATATTAGAAATAATGTTTG
TCAAACAATATTTATGTTGTGAGGAGTGCGTATATGTTATGATAATATGCAGGAATCTGA
TCCTGATATTGTTCAAACCTATATGAAATCCACGTCCACCATCAGCATAGAAAGCGCAGC
AGAATAACTGCTAACACACACTCACAGAGGAGCATGCGTGGGTGGTTGAGTAGTGGAGGT
AAAATGTGGATGAGTACAAAGAAGAGACACAAAAGAAGGAATGGGGTTGAATGTTGTGTT
GACTACCTGAAGAGGGGAGTGAAAAAGATGGGTAAGGGGAGCGGACTGGGAGTGAGTGCT
AATTCTTACTTTTCAGTTTAAATAAAGATTGGAGCTGGATAAAAGCCATTAAGGGAGAAA
TCAGACAGGGCATGCTATGTAGGACAAGAGTTGACTGCAGGGAGGTGAGTAGAAGGATCA
ATACTCAGTCGATGCGCTCAACACCAAGCTCTGCTCAGACACACACACACACAAACACAC
ACAAACACACATGCACACACACACACAGACTGGGGGTGATGTGCTACTGCTGCGATGATA
GAGAAAGATAGCGAGTCAGAGTATGAAATGTGCAATTCCACACTCTCATGAATTGGTGAA
CATTTCAAATAAGAAGAGTGGGCTGATTGTAGTTTGTTCTGATAAAAGCATTAAGGTGAA
ATATTTGAGCTGTGATTGAAAGGCAGACAGTAAGCGGAGTCTCTCTCCATGACTTGAGCA
GGAATATGACGGCAATCACTCTGCATTCCAGGTTTCCCTCCTCCCCCTATCCCTCTTTCT
CTGGGTCCCTCTCTACCTCTCTCCCTttctct
>NODE_57_length_604_cov_48.698677
ACTTTCTATTTTTCCGTTCTCTAGCCTTTTTTATTTCTCCACTCTTCCCACACAATTACT
TGCACTTCCCATGGCCTAATATCAAATACTAAAAAATGTAATGTACAGTATGCAGTTCTG
ATAAATCCATATTGAAAGTCGTCTGCTCCTCATGATTGTTCAGGTTTGGTTATGCCGTTT
CCTTGTGCGTCTTTGAGCTGTTATTTCAACCGAGTGCAGTTTGACTAAGATCTTAACCTA
CTTAGTGCAATTAGAGCTTCATTACAGAGGCTAACTAACTATTGCTTCTCTCCATAATGA
TTTGCAAGAGTGTAGGCATAAAAGTACATAATCAATGCTTTCCAATTACTCAAGTGCAAC
CACTATTTCAAATAAACTGGATAATAATATAGAGCCATTACAAAGTCTAAGGTAGCAGAA
CCATTTAATTGCAGTGCAGTTCTTTTCAGCTCCAAGATTTTTTTCCCCCTAATGAAGTGT
CATACAAAAAAAAAGTCTGTATTGATTTTTTTTCACCACACAGCCTCCACCACAAATATG
TAATTATCCTTTTTATATCTGGCAGGGGGATTAAAGTAATCTATAGTATCTACCCTTTGC
GCTTCCCTGACAGGGCTGTGTGGGGCTTTTACCCTTTTCAAAATATGCAGCTTTTTTGAT
GAATGAACTTTAGa
>NODE_58_length_810_cov_146.145676
ATTAGAAACAGTGACTAAGAGAGTATTTATTATTATTGCGCTCCAGTCATACCGAATGAC
AAGCACGCTGTTTCAGTGCAGAGTCAGACACAAAGCCTTAGCAGATATCTGCCTCCTGTA
CCACGGATATCAGCTAATGTCAGGGCAATGTCTGCCTGCAAGTATTCATACCGGAGCACA
GCAAAGACAACCATTTAGACATAAAAGGAAGACTTAAAAAGGAAAAGAAAAGTAAATAAA
GAGGGGAGAGGAAGAAAGAATGGGGGGGTGAGAGAGGAAGTCAATTATGCATTCTGAACC
TGGCCGACGTAGTCCTCAGGGACCTGCCTCGGCACCTCAGGATCTGTAAATAATTGACAG
ATAATATTAATTGGCTTTGGATTAGTGAGCAAGCTGAGTATCACACATTAATATTTGATC
AGAAGATGATAGGTACCCTGGCAGGGGATCCGAAGGGGCAGCTGAGACTGTTTTGTTGAT
TAGGCCAGAGACTGGGAAAGATGGAGGAAACCCATATCCTCTCCTCTCTGCACCAGACAC
ACACAGACTGAGACATAGAGCCATGGTTTGAAGCTCCTGTTAGCTCCGGGCTGCTGTCCT
GCCCAACCTCCAACTGGAAGCAAATTGCCTGCTGGTTGTTTCGCCAAAGCAGAATGAAAC
GAAAAAAAGAAAAGCTAAAAAAGGGGAGCCTTTCAGAGTTCCTTTGATTGTTATTTTATT
AGCGCGCATGTTCGTGCTGCAGTCAGCAGACGTTGGTGTGATACCCAGAAATATTTTAGT
GTGAAAGCCTCCGTTCTCACTCCGATGTTCCAGAGGCAGCTTCATAACACTGCCCCCCAC
ACCTCTGCTCCTGGAAGGAGGGGGCCCGTGTAGATCGACa
>NODE_59_length_809_cov_100.693451
TAGTCATGTGTGTCTATTTCCACTTGTGTGTATGTATATGTACCTGTATTTGTGTGTGTG
TGTCTGTGTGTGCTTATGTCTGTATGTACTGACAAATAGTGTGGTGATGCTTACTTGTGT
ATTTGAGTGCATGACTGCTTATATTGAAGGGTCAAGTTGTGTGTATGGCTGTCCATTTCT
GCTCTCATGTAAGTTTGCATTTTTGTGTGTATATGTGTGCGTAGCCTGGTTGTTTGGTAC
AAAATGACACTGCCGGCCATGTAAAATCCATCTGACAGGGGGAGCGACTGGAGTCAGCGC
TTTTCTCCCCCCTCTCCTTGTCCACAGCCAACCACCCCCCCGCCCCACCGCTGTTCAATC
CATCCAGCCGCTGTCACAGCGGGGGAGCAGACAATCTATCAAGGCATCGGGAGGCATTCT
CCTCACCTGCGCCGTGCCTTTAATGAACAGCCAACATGATCCCGGCTGACAAGCAGGAAA
TGGATGTAATAAAGATTGTTTCTGCATGCTCTTTGCATCCCTGATAAATCACCTTGCTGT
GCAACAGATATGGGAGCCACATGGAAATGTGATTTCACACGGCGAGGGAGAGAGACTGAT
AGAGAGAGCGGAGGATGAGGAGAGGGGAGGAAGGAAGAACGTGTTGGTGGCAGGGTCACG
TTATGTTTTTCGCCCCCATAGTGTTAGGGTGGTGGGGAAGAGGGGCAACAGTACTGAGGT
ATGTTTTTTCTGGGAGCCTCCTTGGTTCCCCAGTGTCACTTTGCTGTTCTTTCAGGGCTA
GCTAACCAGCACCCACTGAAGATAGCCAGTCAATTTTCAAGGGTCACCTTTTCAACGAAC
AACTCGGCCTAAATCCCATTTCATTCATATACTCTGGTc
>NODE_60_length_608_cov_73.930923
TACTATTAATGGACATAAATGAAAATAGGAATACTATACATTTAGAAGTGCTCTTTTAGT
TTCATATAATTTGGTTTGGGATGGTTTGTCATTTCAAACATAATTGTTGAATTGAAATTA
TTTGAAACCCACTGCTCTAAGAGGACTCCCCCTTCCAATCCTCTTATGATTTTAAATTCC
ACATGCATATTAAACTACCAAGACAATTTTTAATTAGAACAAGAATGTCAAATTTACATT
GGGTAAGAACTATAAAAAAGGAATGGTTTTATCTATGGAAGGATTAACTGGCTTTATTTA
AGATCTGTGCCAATGTGCTAACAGCAATAATTATGTTATAAAGAATTATGAGAGGAAATC
AAATTTGCCTCGCCACTTGAGCACCACTAAAATGCCAAACAATAAACTACCAGATTGCAA
ATTAGATCAGTAAAAAATATCAAACACATTGAGGTGGAAGAAAATCCATAATTGCGTTTA
GCGCCAGGCATCTCTGGGGAGGCGAGACACTAAAGATCATCAGCACACCGCTACACAAGA
GATGCTATTGACAGAGCAGTAAAAATCGACAGGCTAACTAAATAAACACTTCAGGCATTA
TTTAAATATTCAACAGCTGAGATTAGACTGGAACGCCTGGATCTCCCATCCTCTGCGTTG
GCTTCTTTTTCTCTGAAg
>NODE_61_length_146_cov_28.321918
TGTTACCGTGTAGAATAGTGCTATACTATGACTACTGGCTCAAGATTATGAACAAATGTA
ACTGTCCTACCTATCATATTGCATTGGCCAACAGCAGGTATGGACGATGCTGGACTAGCA
TCTTCTCTTGAAGCGTAGCTGCACTTCCAGTAAAGAACCTCGGTATAAATGTGAGGCAAA
ACAGACAAGTCATGCTCAAAGTCATTAAACATATCC
>NODE_62_length_307_cov_27.768730
TTGCCATGTTTAAGCACACTGTCTGTCTATGTATATTTGTGTGTGTGTGTGTGTGTGTGT
GTGTGTGTGTGTCTTTGTCTCTCCTGTGTGTGTTTGTGTGTGTGTGTGTGTGTATGATTC
ATTCCAGAGCAGTTTTAGTCCTTATAAAATATTCATGCTGGTTGTGCAGGCCCCCTGTAA
TTGCCATCTCTCACCCTGAATAATTTATACACAGCGCAGACTGACAAAGCTTTACCATAC
GGCCCCAGATGAATCAGAAACAAGGAGAGAGAGCTGCCAGCAGCATTATGGTTTCACAGA
ATATGGCTGTCATGTCGTCGACAGCGCCGACCGACAGACGCCTCCACTGCCTCGCCCTGC
CTCGCCctacctcgccc
>NODE_63_length_721_cov_25.615812
TATTTGAGTGTCCGCCAAGCAGCCCAGCCGTTCTGTTCTGTAGCCGTTTAGCCCCTGAGG
CCTGTCAGGAAGACGGGACATTCCAAACAGCATAACTCACTCTCTCTTTACACCCTCTGC
TGCCATTACTTAATTATATGCAGGTGTTTTCCTCTCTCAGGTTCTTGGTGTTGATGTAAT
AAAAATGGAGCGGTAAATACATACAGCGAGATTGAAAGGGAAGGAAGGGAGAAGAAAGGA
GGAGGAAGTAGCTGAATATGCTGTGTGAAGCAAATTACAGGCCCCATGTAGATTCATCAG
TCCTCCCGGCTGGATTAAGGAAGGGCCTTTCTAATGAAGTTCGCCATGTCAAAATGAAGG
GACTAATTCTGATTTAGCTGAGGTAATGAACTTCCCCTCTCCAAGTGAGAGCAGCACCAT
GGGGCGAGAGAGAGGGACAAAGGGAGCAAGGGATAGCGATAAAGACAGGACAGAAGAGAC
ACAGAGAGGAGGGACAGGGAGAGAGTAAAGAGAGGTTAGCAGGGTGTGAGTATATCTCTC
TAGAAAGAAAGAAAGAAAAAAAAAAACATTATGCAAAATGGCCTGTCTCGTATTTGCTGA
GATGTATTAAATTTCCAACGCGTGTGTTATATAAAATTATGCTAATGTCTCGCGGACCTG
CTGCGAACGGCGGCTTGCCAGTCCCGAGCATGCGTGGCTGGCCGCTACACAGAGCGTGCT
CAGTGGGACTCGCCTTTTCTATTAAGGAAAACCTCTAGACACCTGATGATGAATTCTCTC
TCACCAAATGt
>NODE_64_length_642_cov_45.730530
TTGGTTATATTTTTTTCTGCACCTGGTGTGATATATTTCAGAGTTTAATTTTACATTTGT
GTTTACCCACAGTTGACTGAAGAAAAACTTTAAACTGTCACACACACACGCCCACTAACC
CACTGCTAACCCTCTGCAGGGCTGTCTACCAGGGACCCATAACCACAACCCAATCTTTCC
TTTTAAAATCCACTCAGCACTGTGTCCTCCCTGTTTTCTCATACTGTATCCCCAATCCTT
TTTCTTCCCACTGTATTTTATCACCACTACCTCCCTCTCTCTCCCTCTCTATCAGTCTTC
CCATCCTCCTCTGTTTTTGCTCCTCCCCACAATCAATGTGGCTTTTAAGATGCCTATCGA
TTTGTTCCCCTAGACAGGCCCTGTGCGCTGGGGCGACACTTTGATTGCTGGCCCAGTAAT
TACTGTTATTATTTATGCATCTGGGCAAAATGGCAGGACTTAACATTCACAGTACAAGAG
GCCACAGGCAATCAACAGAGGTGAGCACCTGGAGAGAGGGAGAAAGAGGGAGAGTGTGGG
GGGTTGAGACAGTCAGACAGAGAGGGAGGGAGAGAAAGGGAGAGAAGCTACAGAGAGTAC
AGTACAACTGAACATTCAAAGACAGTCAGACATTCTCTCTCACACACACACACACACACA
CACCCACAAACACAAAATTAGATAGGAGTGGGACATGATGAGAGAACGATTg
>NODE_68_length_936_cov_89.446579
GTCTGATTGGTCTTCCCTAAATGAATGAATGAATGAATAAAGATTCATATTTAAGTAATT
TAGCAGACACAATCCATAGAAACTTGCAGAAGTAAGTAAATATATTTTCATTCTGGCCCC
CAAGAGGTTGTTGCAAGCGTGCTGCCCCTCCAACTGAGCTACATGTGACACATATGAATA
CAAAAAGAAATAGTTGACATGGATTATTTAACACACTTTCTTTCATGTTTTCTTTAAAAG
TTTTATTTGGTTGTGGTTGCTGTCAGGCTTTTGGAAGTATATTAAGAGTAAGTACTATCC
CGTGAACTTAAAATGAAAATTTTTTGTAATTAAAAAACAAGACAGGAATATATTCCTACA
TACTACAGTATGAGATGGTTAATGTTAGCACATAGTGCATCGCACTCCATATCACTCGCC
CCATATGAAAAATAGTTTGCTATTTTGGAACCCCCTGGCAGCCATAGTGGATCACCACAG
ACCCAGAGCTCATTTATCTTTTGTCAGAGATGAAGCCAAACTAACGCCATCTCCTGAAGC
CGCTAAAGAATGAGGAGGGACACAGGGAGGGTAAAAATAAACCTGGAGCTCAGGTAACTA
CACAGAGAAGTCACTCCAGCAGAAATGGGTAGCTCCTTTAAAGTGGAACTATTTTTTGGA
ACTCTTTCTCTATGCTAGAGACGTATGCTGTTTAGTTGTTCTAATTTGCATGTCTTCATT
ACTAGGGAACCAACACGCCTCATTAAAAGAATTGAATGATTGGTTATAGACAATCTGAAA
CATGCTGGAGGATTATTCAAGCTTCTGTAAGCTTATTTTCATTGGCACTGCTGGTAAGGC
AGCTTATTCCACCATGCTGTTGAACAACAACCATTACCTGTCTACCTGCTCGGTTCTGCC
CTGTAACTTTAGATCATTTATGGCAAAGATTTTCAAAACACTCACACAAACATACACAGT
CCACTAGCTGTCCTAGGTATTTAGAGACATTcaatactattgtaat
>NODE_71_length_263_cov_25.714828
AGGTAACAAAAGAAACAAACATACGAACTCAAAGCAGACACGATGACTGGGTGTTGTAGC
CTACGGCTGACAAACCAAAATAAACCACACCCATATGAACAAACAGTAAACTTAAATAGG
TTCCCCAATTGGAGGCAATACACAACACCTGCCTCCAATTGGGGAGACCCAAGTGCATAG
AGGTGGCTAGAGCCACCTCTATTGGCCACGTCCTGACTATGGCCCCAGCCAGCACAAAGA
TGGCTAGGGGCATAGCCAGGACGTGACAGTACCCCCCCCCAAAGGCGCGGGCTCCCGACC
GCAAGACGAGGAGAGTCAAGGGGGGGCGGGTGG
>NODE_72_length_542_cov_101.210335
GTCCTACTGGACAACAAGTTAGTCGTCTATGTGGGCCATCCCCCACCCCAGCCACAGTGC
GACCTATCCTTTCAATAAAGGAGCACCTCATTATATTCTTCTTTTATTTCCAAAGGGGAT
GCGGACAAAGACACGAATGCTGATCAGAAGAATAAGAAGGGTGTTAAGAGACGCCGGGAG
GAACATGGAAGGGGCTACTTTGAATTTATTGAAGAGAACAAATACAGCTGGTAAGGACGG
GAGACCGTGGCCTTCGGTATGTCTGAAGTGCCATCACAGCTATGTGAACTGTATTGGCTT
TAAGCGCCAATGCATTAACTAGCATCAAAACCCTCACTTAACTTACTTTTGTCAACATTA
CGTAAGTTTCATACATGCTTGAACTGAGGGTCATCCCTGGCTTTTTAAATTAACCTTACC
ATTAATACCCATGCAGTGCCTACATACACCCTTAACTGGACTGCATAATGTAGTAAGGGA
ATTCTATGGCAGTTTATGAATATATATTGTTCCCCATTCACTCTCTTTGTGCAGGAAGGC
GTTTTGTGTACACTGACAAGGTGACGCAAAGCCGGTCAAAAAATAAAGTCACGAAAGAGT
AGTAGATGTTgg
>NODE_73_length_952_cov_21.847689
CGTGGGTCAGGATGGCCGAGCGGTCTAAGGCGCTGCGTTCAGGTCGCAGTCTCCCCTGGA
GGCGTGGGTTCAAATCCCACTTCTGACAGCTGTTTTGCGCTAGCCTGTCCATGGCTAAAC
CTGCAGCACTGACGTATGAATTGACCGCTCGGTGGAAATCAACGCTTTCCATCTTGATGT
GTCTCTTTGTATTCACTATCGGAATATGCCTCATATTTGCACCTTCTGCCCTGTAGATTG
GGGCTAATGAGCCCGGATAGCAGGTGGAACAATCTACACCAAGTAGAAGGCTTTGGTGGC
GAATTGAGGATGCTGTTATACTCCACACTGACTTGTCAATTTGTGCAATGCTAATGAAAA
ATCCCTCAGTAATCCCTTTGACATTGCAGTAATGTGCATGCTGGGCTCTTCACCACTACT
GACAGTGGCGTTGTCGAAAATGTGTACGTATGTGGACAACACATCTTCATTCGGAAGAGA
GACCCTGCCATGCATCAAAGTGGTTGCGGTAATAAGGCGATGGGCTAGAAGTCCGTTGGG
ATCTTCTCACGTTCAAATCCTGCTGCACTCATTGTGTTTCTCAAAGTCCCTAGTTTAACA
CATCCTTAAAGTCCAAGCCCATCACGGTCCGCTTTGTTCCGTTCTCTCTGGCATGTGGTG
CGCTGCTCTAGGCTCGTCCGGGATTGGAACCCATTGAAAGGCAGTGTGGCTGAGCTGTCT
AAGTTGCTAGATAACTGCATCGGTCGCTATGTTGGTGTCAGTACAAATTCCATCGACGGC
GATATTATGCAACAGCCAGCACACAAATGATTTCTTCAGGGATGCAAGTGTTTATCTCTG
AACTGCAGATGCTCTAACTGGCCTGTTCTGGATATGAACTTGGGAGCTCACGCACCCCAA
GCAAGAACTCCACAAACTGACCAAGAAGCCTCGACTCTGCCGGACTGACGCCAATTTTCA
TCAAGGAACTTACATGCCATGTACACTAGACATGATGTTTTGTAGTCCCTCAAAAGCGTC
AC
>NODE_74_length_729_cov_43.484226
AACGTTATGATAATGTTTTGTTTAGGTTGTTCTGCTTTGAATCTCACCTGTTAATGTGTG
TATAGTGAAATTGGTTTAGTTGAGCTTAGAATAAAGACATTCATTGTTGTTCATTAAAAT
CAGCTTATTCGCATCTTTAAAGTATGGCATCACTTAAACAAATTCTTCTTAAACCCATTT
CAGTGATATAGCAGAATACATACATTGCAGCTTTTTTCCAGAAAATACTTTGACCAAGCC
CACATACTCAAAAATGACCTAAGAAAATATTTGTGTTTCTTTCCTGTTAAAAACATTGTC
CCCCCTCAAAAAGCAAAACAGTTCTGTTTAAAAATGAATTGAATTTTGAACATTTTGGCA
ACAATACCCATGGTTTACATGTGCATTCTCCCCCACTATAATCTGCAGTTATTTGGTATA
TTTTTAACGATGTAACTAAGCAACAAACGTAATTGTCCCCTTCGAAAGCTTTTGTTAGGC
CCTCTAACACAGCCCAAATATACATAATTAGGCATAATGTCTACAGCTCATTACAGTACA
CATGTGGGTAGTTAAATGGAGCTAGAGAGTAGCTCAATGAATTGTGCAGATTCATTGGAA
ATTGAATTTATTTGTTTCTGGGGTTCATATAACATTACAATTATCGTAACCCTTTTTGCA
CTAGCTTTGCCATCCTTTATATTCCCTCAGATAACTTTGATCCTATACCACTTCCCTCCA
AAGCAGACCTTTGTTATGTATGTATTCATTATCTATTCACCTCCATTTTTGTAATCAAGA
AAAGTTTACATGTATCAGt
>NODE_75_length_150_cov_12.033334
GCTCAGAGCGCAGACGTGTGTAATGGGTCCGCTGGCGACGGCCTGCGTATGTGTCTGGGA
TACTGACTGTATGCCCGTTAACGGAGGAGCCCAGACCAAGGTGTTCCGTAGCTCTGGGGC
CTAACTGTGATTAATGAGTCCCCTAATGCCTGCGAACGCTTTATCTCTGCTTCATCTGTT
TTCATTAGGCTGGCCCTAACCCTCTGGCGTGGGGGGGGGg
>NODE_76_length_340_cov_79.647057
TGCAAATTAAGTATGATTCTCTAACTCTGTACCTCAAACTGCACTCCTCTCTGTAATGTA
AACTTCCCCCAATTCTTGTCCTCCTGCAGCTTATTTCCCTCCTGCTTCTTGTGACTGACT
GTATAATGTAGACACAAGGATGCTCCAGTGCTGCTCTTACTTCAGGAGGTAAAAAGTCAC
CTCAGGTCGATGGCACTCAGGCTGTAAACAGGGCTTCCCGTAAAATCAATGATCTTCAGT
TGGAGCTATCAGTCTGTGGAACAGAAATAGCCGTGGCTGTGCCGAGACCGAGACTAGGAA
GAGAGGGGAGTATAGTGCTGAGTGTGGGGTGGGGTAGGGGGCTCTGGGGCTGGGAGCACA
TCAAGGAGCAGACAGAGCTAAGGTATGCTGCCTTTATCACGTCACAGcca
>NODE_77_length_646_cov_51.761608
TACCAAATTTTATCAAAATAAAAATCAAATCAATAAATGAATTATCGGGCAAAACGAATA
ATGATTAGTGAATTCTAGCTTGGTAGATGTCATTTGTGTGTTGTGTTCAATGATAATTTG
ACCTCTATAAACTGTTTAGTGGTATGGCCCTGATTCTCTTCCTCTTATCTCCAGCCGCGA
GGGCATCATGATTTGTTGTGTGCAGATATAATAGGAGGGCAGAGGAAAGAAGTGAGTCTT
GTGCAGGGTGTTGGTTTGGTAGCTGGTTGGAAAGCTTAGGGATGGACGATAAGGAAAGTG
AGTGAGTTTTGTACAAGTCATGCAATGGAATTGTGTGTTTTACCCCCTGACATAGATGTC
AGACATCTTCTCTCCTGTCATGAAAGCATCGTCCTCTAGAATTACGTCATCAGTGTTCCA
AATAATAACACGCAGCTCAAAGCTAGACGACAGCAAGGCACCAACACACAGAAGAAAGAG
AAGATGACAGACAAGGGACACAACAAAACAAACACAAAACACCAGAGGGAAAAAAACGTG
GAAACAAACAAAACAAAAAAACTACAATTAAAAGTGAAAAAAAGACAAAGCGCGCAACTT
CATCACACCCACGGGGCGACCGGGCTTTATAGCTGCGGCCCTCTATGGTACCTACCCCCT
GACAAATATGTCACTGGACTTTTCCCCAGTGAAGTAATCATCGTCTTCCAGTATTa
>NODE_78_length_300_cov_59.220001
GTAACCACAGGAATGTTTACATTGACCATTTGGTGTGGGGGTTAGTGTCTTGGCTTTGCT
AGGTAAACACACCCCTCAAGGTATTTAACAGCTTGTACCCCACATTACAGTTGAGAGAGT
AGAGAGAGACAAAGAGAGTAGGGAAGAGTTTGAGCCTGTAACATCATGTGCTAATAGACT
ATCAATATGCTACAATAAACATTGAATACTCTCTCCCTTGACAACCGAGTACGCGAGTTA
TTATTACTACCACTATACGACATGGCTGATTTCTAACAGCAATGCCAGACGTCAAACGTT
TTCTGTAAGTCTTCACAAGGTTTTCACACACTGTTGCTGGTATTTTGGCCCATTCCTCCA
TGCAGATCTC
>NODE_80_length_328_cov_9.387196
GATTAACTAATACATGAGGGACCTCTCAAAATGAGAGGGAAAGAAAGGGAGGGAAAAATA
AGGAGTATGAGTGAAACACTGTAAAAAGGAGGATTACTGCGTGCTGTCAGCAAAATGTTT
GATTTGGTGCTTCTGTGGCCATTTAAGCCTTCTGTTAGCCCTATTGTTTCACTTAGCTTC
ATTTGAGTCCTAGTTGAGGAGAGAGATGAAAGAGAGGAGAGGGACGGAGGGGAGAAATGG
AGCGGGGCAGGCCTCTTTTCTCTGAATTAGGCCGGAGAGGAGATGAGTGTAAAGACATCA
ATTACAGAACCTCTTCTGTTTCTCTTACTATTTCCCTTTCTCTTCGACTCCCTCTCTTTT
TCTCTCCCACAATTAGTCTTCTTTTAATTTTTTCCAAa
>NODE_81_length_569_cov_102.036903
GTGTAGAGGGGAGAGTCGGTTGGCTGTCCTATATCAGATTGTTCTGCTCTGGCACTGAAT
GACCTGATTTGGGAATATTGAGACTTCGTGCCTTATCCACTCCACAGAGCAAGATAACTG
AGAAAGTGGAGGCTTGGGAATGAGTGTGTGTGTGTTGTATTTTTGTGTGTGTGGAGTTTG
TACTGTATGTGTGTTTGTGTGTATTTAGGACAGTGATCTCAGAAAATTGCAGTATTGTAC
ACAACTTGGGGTGTTGGACATTTCTCTCCTGCAGCGAATTGGCCCCTATTAGATAAGCAG
CAATGACCCGGTTTGTATCTGCACGCTCTGCTTCCCTACTCTTACCTGTTAGGGTCTCCT
TGTAACGCTTCTTCCTCTATCTCTCAACCATTCTCCCTCAGTCACTCTGCCTTCTCGATC
ATTCTCATCTGTTCTCCTCATTCATCTCAGTTCATTCTGGTCTCTATCTCACTGCCTCTC
TACTACACGGTGATTTGGTGTACAGTACCCTCTGTCATTCTGTGCTGGCATGGTGCTTGT
GCAACTGGGACTGCATTTTTCGCTGACATACGCACGTAGATAATATCGCAGGCAGCCTCC
TTCTCTCGATCACCTCCGTCTCCTCCTgtcacccgaagc
>NODE_82_length_591_cov_37.111675
AACAGGTGCCAAACATCTCAAAAGGTATTAATTGAGTCTGCCTGGCAGTAAATACTGCAT
TCATGATTAACACTCCTTTTCAGTTTCTAATACAAAACGTTTATGGCCGATTGAAATGAT
TATGCAAATGTCCCTGTGAAGCTGTTGAGGTGAAACAGACTAACCCATCGTTGTGCTAGG
CAGGTTGCTTGGCAGCGTCTTTGACTGTGTGTTTTTTTACGATGACTCATGGCCATGACG
GACAGGGAAATCGATATTTTGACTTTGGCCACCGGTTTTTGTCTTACAGGAAAAGTGATG
GTAATGGAAGAGGACTGTAAATAAGTGGAGGCTTTTTGACAAATGAATCCATTAACATTT
CCCTGTGTCGCCTGGTGAGCAGATTTGCCATTTTATGGGGCAGGAAAAAGGAGCCGGTAA
ATCTGTAAAGCTGAGTGAGGAGCTGAGAACAGGCCAGAGGAGAACACATCTCCCATGATG
CAGCACTTTATTTCCTTGCGAAATGGCATCTTTATCTGCCTAAATTAAGTTTTGATTCCT
TGCCACATACGGTGCCGCAAATCACTTTTAATGTTGATATCAAGGGCAGCAGTAAAGTAT
AGCACCTTAAGCCTCGGAAAATAGCTTTATTATGTGGCGCATGCTGTCGTCACCGACCGA
c
>NODE_83_length_212_cov_8.150944
TGGGACTGATGCTTTCTGTTTGTCAAATGCTGCCTTTATGGTTTACCAACCGAACACAAC
GTATGTGTGGTGTTTTCCCGCCATATTTGTTGATGCATTCAATTCTTTCTTTTTTTTTTA
GAAAGTGCGTTTTGACATCTCCTGTCACGTCATCATCAATAATTTCAAAAGTTTCACTTG
ATTTTAGTGTAATTTTGAAACTGAAAAATGTTGGTCGCAGACTGGATTCGAACCCTCGAC
CCCGTGATCCAAGGGCAGGGGTCTTACCCTCTGCGCTACCTt
>NODE_84_length_428_cov_11.591122
AGGACGTCCTCGGGCAGCCAGCATATTGTCGAGACGGATAGATGTTTCGACCAATTTCTC
AAACGAGAGGTTCACGTCTCGACATGCTAGCTCCCTTCGGACGTCCTCCCGAAGGCTACA
GCGATAACGGTCGAACAGGGCCCGGTCGTTCCACCCAGAACCCGCTGCCAGGGTTCGGAA
CTCCAGTGCGAACTCCTGCGCCGATCTCGTCCCCTGCCGCAGATGGAAGAGCCGTTCGCC
CGCCTCTCTCCCCTCGTGTGGATGATCGAAGACGACCCGGAAGCGACGGACGAACTCGGC
GTAGCTGCCCTGGAAGGGCCCCTCGATGTTCCAGACGGCGGTGGCCCATTCCAGGGCTTT
GCCGGACAGGCAGGAGACGAGTGAGGAGATCTTCTGGGCATCGGTCGGCGCAGGATGTAT
CGCCTGGAGTGCAATGTCCACTTGGAGTAAAAAACCCTGACAGCGGTCCGCCGTCCCGTC
GTAATCCCGGGGAAGCGG
>NODE_85_length_771_cov_58.547340
AGCAACACATGCATATGCACACACACACAAACACACACATACATGCACGCATTCATACAC
ACAAAAATCTATTAAGTGTATTTCCCCTTGCCAATGATTTTTTTTGTCAAAGATAATACA
ATTCCTTTTTTCTTATTTTCTTACAATACATCATTCAGTTCTGCCTTTTGCCTGCATGAA
ATTCATTTTCTAATGGAAATATTTGTTTTGTAAATCAAATATGTATTATGCACAGAATGC
AAAGCACAAATTAAATTATGTTAATGAAATGAAAGAGATATGAAATGCATATTTCATGGA
CAAAACATAACCCCAGCGAACAGCCATTTCTTGATAAAATCTTTAAACACAATCTCATTC
GGAGAAAGACATATTGCTAAGGCGGATAGCACCTCATTAAACTGGTCTCCTTTAATATCA
GTGCTTAGTATATATAGGATTGTAAATAACCACTGGGGAACGAGCAACCAATAATGAAAT
ACTGTCTTTAATAGCTTGCCATTGATGTCAGCATAAAAAGTGTAGTAGAGGAATATTGGA
AATTGGGTGTACGCGCACATATAGTCAAAAGCTGTAAATGATTGCATATTTAAATAGAGC
TGACTAAGGCAAAGATGATATAGATATTAGTAATAGGCAGAAAATTATGCTGACCTTACA
TAATTTGACACAAAAAAACACACACTGTTTTAAATTTTATATTGGTTACACTTAATGAAT
AATAGATCCTGTGGCTGTTGTTGGGCAGACCATAATGTTAATAAAAGGCTAAGAATAGGG
GCCCTCTCTGCCCAACTGACTAGCAAATGAACTAGACTGGCTTTTCAGCAGAAATAAATA
c
>NODE_86_length_450_cov_35.493332
CCGTCGCGGCCGTGAGCTCTCGCTCTCCCTGGACGCCTTGTCTCTCTTGTCACGGTCCCT
TTCGCGGTCCCTCTCCCTCTCCCGGTCTCTCTCTCGGTCTCTGTCCCTGTCTCTGTCCTT
TTCCTTGTCCGGTTTTTCTTTGTCTGCGGTCATGATTCGCCACGTGCCTTCCTCAGTCCT
CTCACGGCTGGGCCTCCGTGAAAGGTAGACTGTGAGCCTGGGCTTCAGTCTTCTGAATTT
ACCAATCAAATCCAGGGAAAATTCGGCCACACCAACAACCCCAGTGTTTCAGAAAAGCTG
CGGAGGAGGGGAGAGAGGAGTGGGTCATAAATAATTAAATTACAAAAGGGCGAAATATGC
AAAACTGTGAGTGGGTTGAACATTCCCAGAATAACACTAGCCTGTACCTTCAGCATATTA
GTACATATTCAACTGAGGTATCATTTCTCAAACACCTCATTGATTCCACACCTCATTTTG
TAGACTAATGAGCTGAGCTGCCTCTCATTGACACCGATTg
>NODE_89_length_539_cov_49.387756
CATCACCGGCACCTATGCGGCTTGTGTGTGTCCTCACCCTGGTGGGTCCCGACAACCTCC
TCCTTTCATTCAGCGTCTAGCCCTTTCAAAACAAGGTGAAGTTCAGCAAAGTTTCTCTGC
AGCAACGATCAAACAGTCACATCACTTATGGAGCTGGGTGACAGGGGCAGTGAATACAGA
TCAGCTTTAATTGTAGCAGGCCTTACTGCCACTGTCTGCCAATCAGAGCCTTTGAATTGG
GGAAAATGTGCTCTGTTCATTCTGTTAAATGATGTATCCAATTAAACACGTTAGAATTCA
TGATCTTCAGTCAAGGTTAAATGAAAGCAGTTACTCCTGTCAGTAAGGTGATTAAATGCT
GCCTACATCAGGCACATTTGGTGCAAAATTAAAATGTGGGTCTAAAGCATGAATCTTTAT
TCATTATCTTGCAGTCCTGCTATATAAATGCCCAGCACATTTGCTCTTAATCACCATGTT
CATTTTAAATCTCTGCTTTAGTCTCTTTATTAAAAGGGATCTCAATCCTCAAATTACAGT
GTTTTACATATTCAGAGAGGAATTGTGGCAAGGTCCATTGATGTTCAAAGGCCTCTTTCA
AAAGAAAAg
>NODE_90_length_576_cov_36.845486
GAGAATAACAGTGGTTATCACACAATATGTGAGCTTTTTTTTCCATAGGAACTGTGTTTT
GATAACTGGGATCAGGTTTATAAGGTTAGGCCCACCCTTCTTGTTAAGAGGCCTTTGAAT
TTAAAACATCACAAGTGTCTTGTGTTGCTTTTAAAGCTTTTAAATATATTTTATTTATTT
ATTTCCCCCTGCAATGATTTGCAGTTAACACATGCAAACATAGTGGGGAAACTATTGTGA
CATTCATTGTATATAATGAAATCTTAATATGGTGCATATTTAAGTGAAAGGTTAGCAACA
TAAAGGGCAAATGGAGGGTCTGGCTATGAATTTTAAGCAGCTATTGATTTTACACTACAT
GCTACCTCTTTGCTTGAATGATAATTTTGAAATAGCACATTGTTTATCTTCTCACTGATC
TGACACATAACCAGGACACACTTTGTGTTGTCCAGAGTATGTTTAACCAACAATTCACAC
TCCTTATGAATGAACTATTATTGGCTTACAAATTAAAGTTACTAAAGCTGCTACATTTTA
CTCAACTGTGACTTTAGATAGCATGTTTAGATCTGAATCAAACCACATTGCTTATGAACT
TATTACATTTCTAACATAGTTAAACCAAAATAATTGTTTTATGTTt
>NODE_91_length_694_cov_12.863112
CTAACGTGTACGGGGGATTAGCTCAAATGGTAGAGTGCTCGCTTAGCATGCGAGAGGTAG
CGGGATCGATACCCGTATCCTCCAATGTCTATGACATTTGTCTCTGAAAATAGTTGAGGA
TATTTTTCAACTTCATTTTTTTTAAGCACGTTTTGCTGTAGCATTGAAGGTTGATTGATC
AACATCCATTGCCTTTCCTTCTCGTTCATGACATTTGAAACACATTGCGCTCTACCACTG
AAGGTTGGTTGATGAAAATCAATTGCCTTCTATTTGTCGATATATGAAGCACATTTTGCG
GAAGCGTTGAAGATTGCATTGTCAGTTACAGAACGTCCTACTGCCTGCCATTCGGGTTCC
CTATGCTGTGGGCGTTGTGGCCGTGTCTTCTTCCCTGCCTGGGGGATTAGCTCAAATGGT
AGAGTGCTCGCTTAGCATGCGAGAGGTAGCGGGATCGATGCCCGCATCCTCCATTAGTGT
TCTTTCTGACATTTGCCTCTGAAAGCAATTGAGCACTTTCCTTCTTCTTGATTGTTGGAA
CATGTTTTGCTGTAGCACTGAACTTGTTTCATCTACATCAATTGCCTTTCTTTCTTTTTC
ATTATGTTTGAAGCATGATTTACTGAAGCACAGAAGATTGCCTTACTGCCTGCCATTCGT
GCTCCCTATGCTGTAGGTGTTCCGGCTCTGTCCGCTAACGTGTACGGGGGATTAGCTCAA
ATGGTAGAGTGCTCGCTTAGCATGCGAGAGGTAGCGGGATCGAT
>NODE_92_length_448_cov_33.207588
GGGTCTTTTTCTTTAAAAGCACTGAATCAGAGAGAGTGTATGACACCTCCCCTCCACTAC
CCCAACAGGCTGGGAGAGAAGAGACAGTTGAGAGAGGAGTTGGTATAGGAACAACACACA
CACCATTAGATAGTGTTTACCTTTCATTTATGTTGATATTGAATACATTAGCCGATTGAA
CCTCCTAAGAACAGAGCAGAGTGACAAGCCAGAATCCGTCTTTGCAACTACCATGGCAAC
AGAGATTACCACGAATAGAAAAAATTAAAAACCTCTGAATAGAACGATACATAAATTAAT
TAAAGGACAAAAAAACAAGTGGAGAATTAAAGTTAGAACATCTGTCAGAGACTTAGCTTC
CCATCGTAATACCAGTGTTAGAACATTTATACCCTTGAAGTGAATGATCCCCTCTTTAAT
TGACAGTCAAGGAAAAGTGGCTGCTGCAGCATCCTGTGTCCGCTGATAAGAACCCCCCCC
CCCCAAAAAAAACAGTTTAAAGAACCTTGGCACtaatc
>NODE_93_length_71_cov_40.126762
ACTGATGCCCAATTACAGAACCAGGGAGAGTGGCTTTTAGGAGCATTAGGACTTGCAGAA
AAGCTGAGATCACCTGCTGCTCATTGCCTAAAAGCTTCACCCTTTGCTTGCTGGGGCAAA
CCAACTGCACTGGCATTTTGG
>NODE_94_length_367_cov_69.051773
GAGGCAGGGAAATGAATACGCAATCTACCACTGTGTTTTCGTCATTAGAACACTACAACT
GCAGCTAGTCTGCTCTGAGCCCACGGATGGGAGATGGGGAAAATGTGTGTGCCCTCTGTT
GCCAAATTAATTCTTGTCTTGACATCTTAATTCTCACTTCTTGTGTGTGGTCAAATCAGA
CTACTATAGAAAAGCAATCAAGCAATTATTCCTAAATTATATTTACCCAACACACACTGA
TTGGTTATTCTTTTCTTATTGGGTAAGCTCATTAATTCTGAGCAGCTTGCTTGTTATGCC
TCTACCATTACTCCTTTCCCCTCTCATCCTCCCTCCCTCGCTCTCTTCTTCATACACTCA
CTCCCAGCTCCCTCCCTCCCTCTCACTCACTCACTCTCTTTTTCCTCTCCactctctctc
cacagattcagcctatc
>NODE_95_length_836_cov_54.108852
GAGCAATCAAATAAAACATTAAGCGACATTCAGAAATATCCACCATTTGTCTGAGTAGTT
GTAAAATGCTAAATCCTCTTAGAACATTGTAACTCTTTATTCACTAACACATTATCATGC
ATATTTCATACAGGGAGATTACTAAAACAGAATTGTGTGTCGTTCTGTTGTATGTCTTTA
TAATTACACCTTGAAGCCATAGAGGGTTTTTTTCTTCTCCATATTCATGAAAAGCAGACT
TGTAATTTGATAAAGGGAAGCGTTGTGTTGTGAACTTCATTGCGACGGCATCACGGAGAC
ATTAAAATGGGCATCTGTGTTCTGGAAGCATTAATCTCTTCAAGCACATTCCAGCTGCTA
TGATGTGTGGTGGGGAGATAAGTCCTAAACAGGCTCAAGCTAAGCAAACCAGACAACTCT
ATTATTGGCTTCATAATTGCTTAATTAAACTTTTGTCACTAATCATTATGAGGGCAATAG
AGCTGTTATACAGGCTTCTGTTGAGCAAAAATCAATAAACTGCTGGAGCTAATTTCTCCT
CAATTTTTTGTCCTGCAAATGAAATTCCCTGCTGGCGGTTAGTGATCTGTGGGCCTGCGG
AGCAGCTGATAGGAGCCACCACCATCATGTGTACTGAGGGTATTCAGTAGCATATGAATA
TGAACAAATGGCAAACATAAATCTCCCTCCTGAAGTACACCTTCTCTCCCTTTATTATGG
AACAATTGACCCATCCAGAATGAATTCTAATGCCAAGGAAGCATTTAGATTTAAATTACA
TCGCGATCTTCTGGACCTGAAAGATGATGACATAAAAAAGATTAATATGCTAATCACCCC
ACACCCCTCACTCCCACCCCCCATTTGTTTTTTTCAACGTTGGCGGCGGGTTGTTGTGAA
GCGTGt
>NODE_96_length_707_cov_46.209335
AACGAGTCCAGGTACCCTAATTGTCCTTCTCTCTGGCCCCATTGTCATGTACTGGTGAAG
AGAATGAATGTCCAGGAATCTGGTGGTGAATCTACCCACCCCCCGTGATCTATCATTGTT
TAAATGTTCCCCCATGTTCCCCGGCCACAAAGGTACTGACCCCTTCGTCTCATAGGCCCT
CGATAAAGCTTCCACCTTCAACGTTTTGTAGGAACTAAAGATAAGTCCTTCTAGAGCTCA
GTGTTATAGCAGGTAGAATTTGGTAGAAAATACTTTTACTATTACCATATTTGCTGAGAG
ATAAAGAGAGTATCCTTACACGAGATAAAAATGAAACCTGGGGGGAAAGGCCAGCTTCTC
TAACTTTGTTATAATTAATTGTATACCTGTGTATGTAAATATAATGCATTCCTATTTTGC
AGTCAAGAACAAAATACTATTTGTAATATAGAATAAACTTTATTATGAAACAAAGTGATC
TGTAGTTTGTGTTTATTTCAATCTACGTTCTAAGTTCTGGCACAGCAGGTGTAAAACAGT
TTTGTACAATTATTTGGATGATTTTAATGGAACAGTAATCAAACTGTAAACCAGAATGGA
ACTGTACAGGTGAAGCTTGCCCTTGTCATGACTACAACTGCATTTCATTTAATTCATTAC
CTCTCTACACCAATAATCCTCTGATGCAAATATATGCAATAGGATGTCGTAAACATTTGT
GGAGCCAAAGTGAGACATTTTAAGTGTATCATTTGTATTTAAAAAATACATTTGAAg
>NODE_99_length_78_cov_17.397436
TGGAATCCAGTCTGCCACCAATATTTGTCATGTTTATAATTACATTAAAATCAAGTTAAA
CTTTTGAAATGATTGATTAGGACGTGACAGATGTCAAAAGACAGTTTATTAAACAACAAA
AGAATTGAAAGCATCAACAAATATGGCG
>NODE_100_length_584_cov_35.496574
GTAAAAACACAGATAAACTCTACTTGTGTGTATTCTTAGCTGTGGCCTTGCCAGAAGTGT
GGGTGTCTATATCCTGAGCTAGCATGGAACCATTAGCGGCAGTGCATTTCTCGTCCTCTG
GCCTGCTGCCTCCGCTGTCAGGCTGCCTCGCCTCCTCCCAGCTTGTCAGGAGCTCTGGCG
AAGAGCTGTAAAAACCTTTTCTCTCTCCTTAACAACTGCAAAACAACACACACAACCTCG
ACTGAGGTGCCCACATTTCTGAGGGCTCTGACAGGACGTGCCGCAGGCACAAATTGTAAT
TCATAAAGGTTAAGGGGGTCAATGCCTTTTATTACGAGTCTGAGTGCATCCAGCTTGATG
GGGCCCGCATGCAAATGGAGAGTCTCTGAGTGTTATAAACAGCACCACAGACAGAGAGAG
AAAGAGAGAGCCATGGTGGTCAAGGGTAGGGGCTGGGGGAAGGGGGAGACTGGGCTGCAC
TTTCTTCAAATTCCATAGCTGTGGAGGACCCCACAACTGTAGGTCTGTTAATTAGACACT
AAGACAGTGACCTCAGGTGGTTGACCACCAGTCTGATATGTCTGTCTACTGTAGTTGTAA
TTACTATGCTGTTAAATGTTCCTACTTCTAAATAATACGCTTCTGGCGGTACAg
>NODE_101_length_496_cov_9.705646
TGGTCTCCCCAATTGGAGGCAGGTGTTCGTTATTGCCTCCAATTGGGGAACCTATTTATG
TTGAGTGTTTTACCACAGTGGTGTGGTTTATTTTGGTTTGTTAGCCGAAGGCGCTACTAC
ACCCTGTCATTGTCTGCCTTAAGTTTGTAAGTTTGTTCTTTTGTTTTCTTTGTTCATCCT
TCATTAAAAACATGGCTCACTACCAGCATACCGTCTCTGCGCCCGTGTCCTTCCACCAGT
TCTACCAGATTCTTGACAGAATAAACCACCTAAAGGACCAAGCAGAATGGAAGGCCAAAA
GGCAGCCCCAAGAAATTTTTGGGGGGGAGCAATATGGGGGTATGTTCAAAGTCCTGCAGG
ATACCAAAAGGGCTTTGCAGCATTCCCAGGAACTCCTGGCTGCCCTGGAATCGCGGCCAG
CGCTCCCCGCTGCACAGGAACCGCAGCCAGCGCTCCCCGCTGCCCAGGAGCCGCAGCCAG
CGCTCCCCGCTGCCCAGCGGTCGTCGCCGCCAGCTCCTCACGCTGCCCCGCGGTCGTCGC
CGCCAGCTCCTCACGCTGCCCCGCGG
>NODE_102_length_863_cov_38.706837
GAATCATAATAGCGACCATATGCAAAAAATTGTATGTTACTATGGTTATCTTTATACACA
GCCTACTAAGAACGGAACGAATGTATTTAATGTTCACCGTATAGCTCTCATTGTAACATT
GTTTCTCTATGCTGCTATATTGTTTTAGCTACTCAGTGTTCCAAACAGTGATATAAAGGT
TTATGATATCGCTGCATTTTAGTAGGACTATATAGTCTACCTATAGTTTTATAATGTCGT
TATGGTGATGGTTGATTTCTCCATACAGAGAAGGTTACTATCACCACCGGAGATTTGACT
TTTGTGGGGTTTAGTTTTCTGAAAATTAAAGACTGGCGTATGCTACAGAATTTCTCTGCT
TCTCCAACTCCCAGTTTTTCCATAATATTATATCAGGCTGCTTGTCGTTGCCTGGACTCG
GATCCCGGAATCTTCATGATTTGCGGACATCATGCTCGTTTTTTAGCCGGGAAACCCTCT
TTTCGTCCCGCATGTTTAGGACCAAACGAACGGGGCTCGTCCGGCGACTCTGGAGGAGCC
GTGCGCCCGTCGAGGGCGACGGGGAGACGGATACACGAACGCATGGATCCGGGGGTTGCT
GTATGGGTAAATCGACGAAGGTTGCCGGAAAAACAAGCGCCGGAACGGAGGCTGAATTGA
AAGCCCTGACCCACTCAATACTGAAAAAAATCAAAGAGAAACAATTAGAGGGGCTCTTGC
AAGCGGTGGAGTCAAAGGGGGGTGCGCGGAGCCCCTGTCTGCTCCTACCCAGCAAAGTGG
ACACCAAACTGGGTCAGCAGTCTTATTCCCTCCCTCTACTGCTCTACAAAGTGTTTCGGT
GGCCGGACCTCAGGCACTGCTCGGAATTAAAAAGGCTATCTTGCTGTGAATCCTATGGGA
AAATTAACCCAGAACTCGTTTGCTGCAATCCTc
>NODE_113_length_887_cov_73.926720
AAAAAAAAAAACGAATTCCACGGAGACGGGCGGCGTGACTGACACCTGTCAGGGGGATGA
TAAATGACTCCATTTTCTGCCTGTGCAGCCTTCTGCCACTCGAGGCAGCGGTCATTTATC
ATCGTCCGCTGTCAGCCGTGGAAAGCGGCAGTGACAGTGCAAGTCAGCAAACATTTAGCA
CACGCAGCCGCACTACACTGGGAAATTATTATTGTCAGAATAATAATGGTTTAGCATAAT
TTATTACAGGTCCGCCAAATAAGCAGGGGCTAGATGTTATTAGACAGATGGATGGGAAGG
CTTGGCAGACATCCACCGGGACTCGGGCAAGCGGGGCTCTCGACGTGAAAGAGAGGAGAT
CGAGAAGGGGGGGGGACCTCCTCCAAACCAATCAGAGTGCTGGCAGTTCAATTACAACGA
AATAAAGGGACATTCATCATTCAATTAGGCACCTGTCAGGGCTCACAAAGGAAGAAAACT
TCTAACCTGGTACTCCAGGGAGAAGATGCTCAGAAGAGTGGACTGGGAGTGACTGGAACA
AATAAAAGAAGGACAAAGTTAATTACCAGAGTGCATTGCACAGAGACAAAGGGAGAGAGA
GCAGAGCTTCAAAGACGAGGCCGGCTCGGCTGCCCTGTAATCTAAAAGAACATGAAAACA
AGTGTGGCAAAGTTGTTCCAGATGAACACCTCGGACAAAGGCTTCCTGCCTCCATGGCAC
GGCCGGCAGATGGGTGTGGGGGTGGTGGAGGTGTGCGTGGTATGAGATGAGAGAATATAC
GGTCTTAGGTGGTGAAACGGTTCCCTTCTCCACACAGCAGACCGTTCCATCGTCCACTCG
TTATTTTGAGATGGTCCTGCAGGAGAAGACTACGGACAGTATCGGTACCTTGTAGTGGTG
CTGGAAGATGCAAATATCATGTGGAAATGACACTAATCCCATGTAAAGGACTGGGTt
>NODE_121_length_488_cov_44.053280
TTAAAAGCTCCCCTCGACATGTAACAAAGACTTAATGACGGGCATGGGGACAGGGGCAAA
AGGAACCCTCTCTCGGCTGTGTGGGGGCACGACACACTGTCAAACCAGCCAGTCCCTGGC
CAGAGCTGCCCTACTCATCAGAGCTAGCAGTCACCAAGTACCACATGACTGAATGCCAGG
GACTGGTTTTGAACTGGTTTCCTCACTCCAGGGTAGTCTGTAACGAAACCCTGCGTCACC
TCTAATTAAGGCAGGGGCCGGGGCGCGGGCATAACGAGCTGATGAATAATTAGAATTGGA
GGAAATTGTGCAGCCAGGGTGGCAAATCTGGAGGGACAAGTGCTGAAAACAAGGCGATCG
GCATTAAGTCCACAGTCACTCAAATCTGTGAACTTGGCCAGGGGCGTTAACACTAGGCCT
GTGTGAAAAAGAAAAAAACTCCAGGACTGGTGGCGGTCTGGGGCCTTTGTGGGCCTGAAG
GGCAGATCGAAAATAAATAAATAAGACAGCGGTGATAAATGAACCCATAAATTGTCGGCA
ATGACTATGAATCcttgg
>NODE_122_length_680_cov_63.851471
TACCTCATATGCTTAAACACTCTGCTCTCAGAGCGGATTAAAAATTCACAAGAGGTATTG
AATCAAGGTGGAAATCCCAAACATATGCACTTTGATCAAACAGGGATTAAAAGTGTCATC
GTGCTTGTCAATTGGGGATGATGGTGGCTTGGAGGTATCATATTGACTACTGAGTATTAA
TACTCAGCGTCCTATTGGACCATCAGCTAATTGTTTGGAATGTAAATGATGCTGCTGATG
GCTCCAGTGACTGATGGCTTGAATTCCAATTAATCAATTGCTTCATCAGTTCAACCTAAT
TCAGATCAAATATCTCCTGAGTGCACACTCTTCTTTCAGTGGTATTAGGCGAAATAAATG
CTTTGGAAGTAATTTTCATCAATCTCGTGTACATGCCAATACGACTCATGAGTCCAGTCC
GGGTTGAAGTCTTAATGTCTTAAGTGTGTGTGTGTGTGTGTGTGTGTGTGTGGATGTGTG
TGTGCATCATCACCAATGTGCATGCGTGTGTGTTTGGTAACAGCAAAGGAGATTGTTCAA
ATGTTGCTTTGTCTTCGAGGGTAAATAAGTAAAAAGACTTGAGTATGTGTTCCAACGCCA
TCTTTGGCTTATAACCTTTGTGTTGCACTGAATTAATGTTTAACGGGATGTAGGCCCGAC
GTTCGTAAGTTGGAACATCTCAAGCGCCACACACTTTCCAGTCCTTAAGTGTCGGGGTGT
GCGAGTGTGTCTGTGTGGAGCGTGGGTTGt
>NODE_123_length_431_cov_57.751740
GGGTATATTAAAGGAAAATTACAAATCCATGAGCAACAGTTAAAGAAAATAGCAATGGCT
TTAACAGGCTGAAAATGCTACAGAATGAACGTTTGGTAAAAGCACTGCTTTAAAGGGATA
GTTTACCCAAATTACAAAATACATTGGTCTCTATCTCAGTATTCTCTCCCCCATCTCTTT
TCCCTCTCTCCCCTTTATTTCCCCTCTCTCTCCGGAAATTTAGACTGCTGAGCCAAAACA
GATCACTTCAAAGCGCCTTATTTAACGCTCGCTAAATTTTTCATCACAGTCGCTTAATAT
CCTGGGGAAGAGAAGCTTTTGAAGTTGCTGCAAGACCGGGATGTTCTTCATACATTTTCT
TACAATTCCCTCTGCACCTCCAACCCACCACCCCTAAACATACATGCACACATACTGTAG
GCCAACTACACACAAACAAACATACCACACACACGCACGCACGCACGCACGCACACGCAC
ACGCACACGCACACGCACAca
>NODE_125_length_148_cov_303.351349
CCCGGGGCCCCCGGGGGTCCGTCGTCAGCGGGGTCCCTTTCTCGGGTTATCGCTTCTCGG
CCTTTTGGCTAAGATCAAGTGTAGTATCTGTTCTTATCAGTTTAATATCTGATACGTCCC
CCATCGGGGGACTATACATATTAAATGGATTTTTCGAACAGGGAGTCGGAAGCGGGGCTT
GCTCCGTCCGCTCCACGCATCGACTCGGTATTGCAGTA
>NODE_128_length_722_cov_59.117729
CATTGAATTTCCTTCTAATGTCTGATACAGTACATTCAACCATTAGATATACTGTAAGTT
TGAATGAGCAATGTGTGTAAATGTTGACAGTAGTTTCATCTGTGAAAACACATTAGCCAG
GGTGTCGATTTGCATAGATTTCCAAATGGAAGGCGTCAGGCTTAAAGCCTTTCTCCTGCT
TCACTCCACTCCGTGTCGCGACCAGGCCTGTTTGTTTAAAGTCAGCCAAAGCTCTATAAT
TAGCAGTGTTTAATTATGGAAATGGCTGCCGAGGAGCATTTCAAACACACTCCTTCCCCA
GATCATTAGTTACACAGGGAGGGCGAAAGGAAAGAAAAAAAGGAAATGCTTTCAGCAATG
AAGGGTTCATATTTCAAGCTTATAGCTGCTAAAAGGGTGTACTCAGAAAATCAATTTTAT
GAAAGTCTGTTCAGCACTAAAGGGAGTTCCATGCAACTAAGCAATTTTGAAATAATGTTG
GCTGGTCCTGATTCATGGATGGTAACAGGACTTCGCTCTCCTTGCCTAAGACATTATCCT
CTAAGCCCAGTTCATAGGTCAACCCCTGGTTTAAATCAACCTCTGTTTAGCATAACTCGA
TTCTTAACGGGCTGCTGGCAACCCAGCGCTGAATAGATAAGTAGTGTTTCAAGAGGGATT
GGTGTGTGTGTGTGTATACGCGTGTCTCTGCGCGCATACGTGTGTGTGTGCGTCCGTGTG
TGTGCGTCCGTGTGTGTGTGTGTCAATATGGGAACTGTATTAGACTGAATCATTAAAGAG
CTgtctgaagat
>NODE_129_length_375_cov_18.522667
GACACCCAAAGGACCATTGGCAAATGGACATACTACATTGAGATGAATGGAACATTTGGG
ATTTTAGGTCACTTAAATCTTTCCAATAATGACAGGTTTTAATGGCGATAGGTCCATGGA
TTAGATAACAGCCGTTGCTCTGATTTTAAGCGACCCCGAGGAGCTCGGTCGCAGCTTCTG
TACCAGTCCCTGTCATTCCAGTCATCTCTCCAGTATATCCCATGGCCACCCTCCCATTGA
CCCCCGACCCCACTCCTCCCCTCACACCCGTCAACCAACCCCGGGTCTCCTCGCCTCGAG
GGAGGCGCAACTTACTCTGATAGGACGTACGGATCCTTTTCTTTGAATCTGAATAAAAGT
GAGACAGGCCGCGCATGCAAAAGTCTGCAGGCAGGCCCTCATGCCCACACCAGCAGCCAC
ACCCAATGGGAAGGGGGGGGGGGGA
>NODE_130_length_686_cov_80.500000
CAGTAATAGTAATCAGTGTAGTTAGTATAAGTAGTTTATTGTAATGTAATAGACATTTAC
AGTAATAGTATCAAGTGTAGAATAAGTAGCATTGAGATCTAAGAGTCGAGGGAGAGTCTG
CTGTGTTTTCTTCTGAGGTGACTCTTGGTTCTCTCTTGTCTTTAGATACCAGCCTGTTGA
TATCATTCAACCAACCAATCATGTATTGCCAGCCTCATTCGGGGATTCTGATTGGCACAT
TGTCACAGGCAACTCTCTTACCACCACCAATGAGTCCTCACGTAGAAAACCCTCACAGCA
TGAGCTGGAGAAACAGAGAATGCCAGGTGACTATTTTCTCTTCTCTTCTACTCCTGTTGT
TAAGACTGACTGGCGTTCGTGCCTTTCTTGTGTCTCCCTTTTTTCCCCCTTTTCTCGCTC
TCCTTTTTTGCAGAGCATGACCTCCTGCGGCAGGAGCTGAATAACCGCTTCCTGGTTCAG
AGTTCAGAGGGGCGGAACCGGGGGCCGTCCTCCACAGGGTCCCCGCTGGCCCCTGTGTCA
CTGTTGAGGGGAGAGTTTCATCAACACCAGCACATGCATCAGCACCAACACACCCACCAG
CACACCTTTTCACCCTTCCCGCCCAGTCTGCCCCCAGCCGCCATCATTACTCCGCCCACT
GCACCCCCCATGGTGCGTAACCCAGCCAGAAATGTGAGGATAAGTACAGCTCGCATATAC
AGCGACCCAGCCCACCAACCCCTGTCCCccaccaac
>NODE_131_length_937_cov_66.316971
AAAGTACACAGACTGAAATCCTCATTTTTGCCAGGTGGGAAAGGAAATAATTCCAGACAT
CCTTTAAAATGTATCAATTTAACACAAGGCCGAAAACGTATGGACAGATACATTTAATGT
TTCAGCAGTCGTATTACGTCAGGTCGTAACAGAAGACAGGAGTCATGATAGTATTGTATG
CCTAAATCCCTACATGCTTTAATTACTGGACTACCAAGCATTACGTGGAAAATTTATCAT
TCAACTACTGATCTAGCGCACAAATAATCAGAGAGAGAATGAACAGATTCATTAAATTAT
CAGAAATATGATTAAATCACTGAGCAAATAGAAAATGTATATGATATAGTAAGAAAAAAG
CTGTAAAATATTATAGTTTACAATAATTATTCACATTCAAAGGCTTTACATCTCAATACA
TACACAACATGGCCCCTGAACATGACTTCAATCCAAATATGATTCATATATTAGAATTTA
AATAACACAGAATGAACTACAGGCTAAATAATAGCCATCAAATAACCTTATACAAGAATA
AAAATACAAAAACTGTATCCTAATATCATTGCATTACTTGCTTCAGATTTCAATAATACA
ATCGTCTGTACATCACAGTTCTAGTCAGTTACAAACCAGGTAGAGAATTACATAGACAAT
GTAACCGACTGCCGCCCAACTTGATTTTAAAAATGTTCTAACAAGAGAAGCAAACACTTT
CTATAGTGTTTCCTTACTTCAGAGACAGATACAGCAATTTAATCTGATATTTGGATCAGA
TACCCTTTAGCTGACATCGAAAACACGTTCAGCCCAACTTAGAGGCCCGAGGCTACGGTT
ACCCGCTCCAGTCACAGACAATGACTCAGCTGGAGGAACATATCTCTTGAGAGGACCTTT
AAGTAATGTCAGAATTAAAAAGTATTACTATTATCTTAACCAAAAAAAAACTTTAAAAAA
AACCACGAGCAAAAGTCAAATCAATTGCTCGATACATATTGGGCCAg
>NODE_132_length_71_cov_8.845071
CTTGTATGTCTTCCATTTTCTTATAATTGCTCCCACAGTTGATTTCTTCACACCAAGCTG
CTTACCTATTTCAGATTCAGTCTTCCCAGCCTGGTGCAGGTCTACAATTTTGTTTCTGGT
GTCCTTTGACAGCTCTTTGGT
>NODE_142_length_592_cov_46.185810
TTCACTAGATCAAAAACATTGTTTTGATATAACTGAATTATAGCGGATCTCGTGTTAGGC
TGTAGTTTCACTAGATGGCGCGCTCAGCCCTTCTGTTGTGTCCATCGCCACTGTGAAGTT
GATTGTCACTGGGTGTACAGGCTGATTCGTTTAGTCTATGTGCAAAGCTGTAGGCTATTT
GATCCCAAACATGTTTTAAAATTATCTACTGTAGGCTACTCGGGCTACACTAGCACAAAA
TATGCCTATATGTTTAAAGATGATTGACAAGCCGGTCATATAATGATGTGATTGTGGTGT
AGATATCAGTTGGAAATATAGGCAGTGTAAGCAATGCTGAATCTAATTATTTCTTTGCAA
CCTAATTAGGCATTAAAAAAGGTTAACGCCAGCGCCTGAAACCGTTTTTGTTTAATAATC
CCATTACTGACGGCTCATCATGTATAAAATGGTGCAGAAGGACACTAAGTTTGCACTTGT
TTGAGTAAATCTCTGCGAAATAGTCGAGACAAAACACAGCACATTTGACAAGAGCTGAGA
TGGGAAAACAGCACATCGTCACAGTAAGTAGGCTAGGCTACAGCATGTGTATATCATTTT
ACAATGTTATTTGTGTAGCCCTTTTTCGTAATGCTATTTTTTTATTTTTTAATCTTCACG
Aa
>NODE_143_length_422_cov_118.080566
AAAAAAAAATGAAAATCAGACTAAGTCCAAACAACCGGTGCCCCGCCAGGGGCAGAGCCC
GGCGGCTCGTCCGTGGACGAGGCGCCACCAGTCGGGTTGAAATAGACACAACTCAGGCAG
GTCTGTGGAGGCCTGAGTCGGGGACGGAAGGCGGCTTCCTCCACCCCCCCCTCCTGGACA
AACTTTGGGTGTCCAGGTGCCCAAAAACATTTCAAAAATCAGACTAAGTCCAGGGGGTTA
CCAGGTGTCCGTGGTTCCTGGGGGCCGCGGCTATTTTGGTTTAGTCAGTGGGGGGTGCTT
AAGAGTGGGTACGCAGGACCGCCTGGTGCGCCGGGTTCTGGAGGTGGGCAGTGGGAGGGG
GCCTTAGAGCAGAGTGCTGCCCGTGTAGGGGACCAGGGCCAGGGATAGGGAGCGAGGGGA
ACCAGAGGTAGGTAGAGGGGTAGAGGGGACCAGGGCCGATGGGAGAGAGAGGGAGATTGA
GTGGGAGACAGG
>NODE_145_length_602_cov_21.046511
CAAATGATTTGACCACATCCACCACCACTCCATCCTAAAGCCCTTAAAAGTATGTCAACA
TTCAGATGCTTACAACAGACAATAAAGAAATATAATGCCCTAAATCTTAGTTATCATCAG
ATCACATATCCTGTGTCATTAAATTTAACCTCTCCAATTGCCAGAGGCAAAGGGCAGTCT
GACTCAAGAATAAAAATACATATCAGAAAGTATTGATGCCTCGTGTGTCTCTTAAACAAA
AGATCCATCCTGTCCCTTCCCCCCACAGAGTTATTTATCCAGGGTTTTTAAATGCTTCCT
AGTCAAACTTGAATATGGAATGAAGCGCCAGGGCTTTGTGGCGGAAATATAATTAAGCTG
GTGAAAGATGTATAAGGTGAAGAATGGGGATGACATCAGGCTAATTTCACACTTGGCACT
GGAATGGCTGGGCCCAAGCTAGGCTCTTGCCACGCAACACAGATCAAAGCCCACTACCAC
TACCGAAAAGGCAAAGGAGGACTTAAGTATGCTAATCTCCAGGACAAATATATTTTAATC
TTGTTAGAATACAAGTTAATGCCACAGCTGAGTGACTGAACTTTATAGAGAGTAAGGGAA
AGATTCACTTTCCCAACATTTCTGAATGGGATATTCTTTCTGGACCAGTGAAATTGCATT
TGAGAAATTTTa
>NODE_147_length_828_cov_51.814011
TCCACCAACCAAAGCACCGGTGTGCCTTTCCCTTTCTTTCTTTCTTCCTTTCTTTCTTTC
TTCCATCCCTCTTTCCCTGTCTGTGCGCCAAGCATTAATTGTGCTCGAACAGTGCCACAT
GCCTCAATGAAAATAAATTACTTTTAATTTGGGGCTTTCCTTTTTGCCACGGCCGGCGTC
ACTTAATTTCATTAGCCGCGAACCTGTTGAGCGCTTTTTCAAAAGCGTCGTCTCGCGGAC
GCACTTGAAAATGAAAAGAAGCCCTTTTTTCTCCCCCCTCCGCTCCTCAATTAACAGAAT
CGTTCCCTTTCAACTAAAATGAATGTTATTGAAACCAATTAGCATAGACTGGAAAATCTC
TCATTAATGAGGGGAGTGTGGGTGAGTAAACAGGAATGAAAAGATGAAATTAGAGGAGAG
CCTCTTCTTGTTGGCCCGGAATAATGACACGCTTAGTCGCCTAATTGTCTGGTGAAAAGC
ACCGCCGCAATAGTAACAGATTGCCGTGTTCATTAGGCAGCAATGGCCCACCTGCTGCTG
GGGCCGGCGCGCCCGCGGTCCCTGTACACGTGTTACTCCCAGGGGGCGGTGTTTTTTTGG
ACACAACGCTTGCTATGAAAAGCAAATGAGCCTGCCAATATGCTGCAATGTTGTGTCCTT
ATTGCCAAGGTACCCAGGCATATAATGTCAAATAGAATCACTGGATCCCAATAGAAGGAC
TCCTCTTTCGGTATTACCTTAAAATGTGGAGGCTGGTTACGGATATTTTAGAATATAGCT
TTTCATAAACATGTTGGTGTGCATTCTACCCATCAGATCTATGTCCCATATCATATTTCA
ATTTATTCTACACGTTGAGGCTGAATTTGTTATGAGTGTGGAGGTTGCTGTCGGGTAa
>NODE_149_length_215_cov_12.102325
AAAAGTTGTCAGTGTCCAAATATTTCCGGACTGTATCAAGGTAAGCTGTGTCCCTACCAG
GGGACCATGTCCCCATAGTCACTACACTGCTCTGTCCCCTCAAGGCACCCTATCCCCTCA
ATGATGTTCATGAAGTACAGACAGGAACTATTTCCCCGCTTTTGGAGTCGCTAGAGTCTA
CAGCGCCCTGTACTAACAAAGCATCATAACATACCCGTCCCTACAGTGTTTTAATCATTT
TAGTTGGCTGAGACTCATCTCTCTACAGTAGCTGCAGCAGACTGa
>NODE_151_length_673_cov_49.576523
TGTGAGTGTGTGTGTGTGTGTGTGTGTGTGTGTGCGTTTGGTTGTGTGTATCGCCGTCTT
GCATGTGTGCGTTTAGGTAGTCTGGGTTCACAAGGGCAACAGTGTCAGGAAACTGTCCTG
GTGTATGACGTGTTTCACCCTCTTCCCCAACTCGTCCCATTGTGAAAGGCGAACGAGGCT
GAGGGGAGCGGCAGACGGTCGGGGGAAGATGACATCATGCAGCATAGCAGGCAGTGTTTG
AAGTGCCAGTCCTGAAGGAACCACTTATAGCAATTAGGATATCCTTGAACAAGCGTTTGC
GAAACATTGGCTGGTTTTTGGCATTTGCCTCCCGTTCCTGCCTACTAACTAGCAAGGTTT
GATCTCTCATAATTATCTACCCACCGACTTCCCGGTCCTGACAGCTTTCTCCCTGGAGAG
GCCTGCATGCCGCGGCTACTCACTGATTGCATCAAAGTGTCAGAAATTGCAACATCAAAA
ATAATAACTGATATTCCGGCAGCAGGCTCCTCTCTTTGAATATTTCCTTTAAAACGCTCT
TTAATTTGTCTCGCACGGTGCCAATGTGTGTGTGACTGCAAGGACTTAAAGCAAATAAAA
GCAGAGGGGAAGTGCATTCATTATTGAACTCCTATTTACATATGGCAGACTATTCTGTCT
GAACTGGCATGAAATAGACATGCTGTTTTATTCTGAGGGTTCTTTAACGTTCCTCAGAGC
TCTTTTCCTTTTTAGAGTTTACa
>NODE_152_length_71_cov_477.887329
GAAAGTGTATTTTGATCAATAATTCTCCACAGTTTAACTCAAGTTTTATGGATTTTTCAA
GATAAAAATGGTGAGTGGCAGAGTCTATTCGAAGCTACGATAGCAAGCATAAGTCCACCC
CAATATGCTGTCTTCCGAAAC
>NODE_157_length_767_cov_47.276402
AATAAAAAAAGTTAATAACTATCATATAGTAACTTTTTAATTGGCCTGATACGTAATCTC
AATAAGACAATAAAAAAGGAGCTGTGCGACTTTAAGGCTTTTATCTTCCTCCTCTGCTCT
GTGCCCAAAGTGTCATGTCTATAACTGCACCAGCTGATCTTCAGAGGGACATAACCAGTA
AGTGCTTATTGTTTGGACAATATTGGAGGCCTTCTTTCTTGCCCCCCACCCCCACCTCCA
TTCCCAATGCTCTCTCCCTTCTCCCTTGATTCATTTCACCAACTGTCCTCGGCTGCTGGA
AAATGGCGTTAATTTTTTTATTACCTGTTTGACTCTCCAGCCTTATTACTGGAGCCCCTT
AATGTTCTCCGTAACCGTGGAAACCAGATGAATAAATGTCCGCCAAAGAAAATGAGATGA
TTAAACAGGTCACCCTTGCAAAACAAATTCGCTTGGTCGAGCGCAATTTGTGTACCGAGC
GGCTGTCTTAACAGTTTGCTAACAAGGGGATTTGTTTGCTGGCCTAACTGAAGGAGAAAA
CAGAGACTAGGGGGAATATAAAGATATCTGGAACAGGATGACTAGAAAAGGGGGGGCATG
ATTGAAATGAATGCTTGTGATAATCTTTTAAATGTAAAAATGGCTGAGAACATGGGCTAC
AGAACCTTCACAACATCTGTTATGTTTTAGATTTTAGATACATTTCATGTCCAGTCACTG
TTTTCTATATGTTCATAATCACACTACTATGGTTTCATAATCATGTACCAACTTAATTTT
CCTGTTATGGTACAGTACCTCTGTCCCTTGGATCCTCCCCACAGAacctaaacagtc
>NODE_158_length_418_cov_18.552631
CATACAAGCATAGACTGAAAAAGAGTTCTTAAAATATTCCCTAAACCTGTATTCTAGTAT
ACTAAACAAAACATAAGCGCAACATGCAATATTTTTCTTTGTTGCAGTTCATTATAAAAT
GCATAGCCAATTCCCTCTATCCCAATTGATGACGGTACACATTAAAACACAAATTCAGCC
CAGCTTCTCATTGCCCCTCTCTTCCCACCCTCCTAGTCAGATGACCAGCATCACCCAGGG
TGACATCATCAGCACGCTGCAGTCGCTTAACATGGTGAAGTACTGGAAGGGCCAGCACGT
CATTTGTGTCACACCCAAACTGGTGGAGGAGCACCTCAAGAGCGCCCAGTACAAAAAGCC
ACCAATCACAGGTAAGCTCTCCTTCATTTTCATGTGTCATAGGTTGTCTCAGTTGGCACC
TTAATTCCCCACGCTGGCTGTTTATGCGGGTCTCCTGGATCTCCCTCAGTGGTGACTAGA
TCCCTtgc
>NODE_159_length_309_cov_53.119740
GGTGTGTGTGTGTGTGTGTGTGTGTGCGTGTGTGCGTGCGTGCGCACGTGTGGGTGTGTG
TGTTAGGTGGCCTGAAGGTGAACATACACTCCAGTCCTCTCTAACAGCATTACAGAGAAG
ACTCATTATAGCCAGGCATAACAATTCACACATTAATTTTCCAGCATCCAGTTTTTAATT
AATCCAGCAGGCAGCCTTAAACACAGGGTACACAAACTGCCCAGGGCCTCATCATTAATT
CTAATGGAAGAAATTAAAAACTGGTGGGGTGTGTTTGGATTGTTCGGCTGTGTTACCGTG
GTTTTGAGGCTGCTGGAGCGACTCTGTCACCGACAAGGATCTCTCACCGCCCAGGCCGAC
GCGGCAATGTACGCCTGCt
>NODE_160_length_621_cov_40.072464
TGGGACTTTCCTCTCATCAACCGGCCATCATCATTTGATTTAATGCAAGGCACATGGGCG
ATGAACCACACCGATCAACATAGCCTGTAGCCCTTCCTAAAACCAGTTGAAGAAACGCTA
ATACGCTGGTAAGAAACCGTCAGCTAAAGGTGTGTATTTGTGTGTGCGTGTGTGCCTATG
TGTGCTAGTGTGTGCGCCAACGAGCAAAAGGGGCTCCTAATCCAGTCCCTGTGTGAAACT
GTTGACATTTGTGCTTTTTTCCCCTTCATTATGTGACTGAGGCTGTTTTGCGCTGGATTA
GCTGCAAATCTCCCATGCTGCACATTCAGCATGCTACTCGCATTTTAACTTCATTAATAA
TGGATGAAGAGATTGTAATCCATGAGCAGCAGTGGCAGGACACTAGGAAATAGAGGACAG
AGAAGAGGTATGGAGTCATGGCTTCTCATCCCAACACCGGTCTGAATCATTGATAACCTG
ATAACATTCCCAATTATCCTTGTCCGATTGTAATATCCAGTCTGCCATCAGTGACATTGT
CTGGGATGTAATTTGCCTGAAACTCACAAAGGTTTCGGGGCATTTAACCAAATGCCAGGG
AGAGGAAGGGAAAAATAGATTGGGGGGGCGTCGGAGGACGTCTCCGAGGTGCCTAGCCTG
GTGTCTTCCATTGATTGTGTTTACTCAAgct
>NODE_186_length_71_cov_77.845070
TGTAAGGTCATCATGCTTCATGGTATACATACTTATCATAATACAAGTAGATTACATTAG
TGGTATTCATGAGTAATAAGTGGTTATCTCTACCATGTGACTGAGAAGTCAGCCCCCTCT
ACAGTTCATACATGTGAATCC
>NODE_187_length_1538_cov_23.882315
ATGTCCTTTGTGGAAGAAGGAAAATGTTTGCGTTTTATTAAAATAAAAACCTCTCAGTCG
TTCGTAAAACAGTTGATTATTTCAAGTTTAATTCTCTGGATCCACAGGAACAATCATCAC
TACATCGCAAATGATAAACAGAGTAATGTCATGACAGACTGCTTGTTCTTTCTTTCATTC
TTAACACCTTCATATTAATCATGTTACAACGGTGAGCACACAGGGACCCAAAGTGGCAGA
GGAGGGCGATTCAAAGTACTTTTTAAACAAATAGGGGCAAGGCAGTCTCGTAGTGGTGGT
CCTGGCAGGGTTCGGTTACCGATGGTCAGTTGGTGGAAGGTCCAGAGAGGCAGACGGGCT
CGTAGTGGGAGACAGGCAGGGTTTGTTATCGGGTGGTCAGATGGTCGAAGGTACAGGGGA
GGGCAGGCTAATGGGGAAACAGGGACACCTGGTGAGGGGCAAAGACAAGACAACAGGTGA
AACACATCAGAGTGTGACCAAGAAAAACAATAGGCCAAATTCATATATGTATATATATAT
ATTTGAAACTGAGGAGGACAGTGGCAAAGAGGCGGACGTGTGTGTGTGTGTGTGTACTCA
CGTGAGTGACTGCTGTCCATTACTTCACCATACAACAACACATACAACGCAGCCATTTAC
AAACTCTGTAAAAAGATACAGAAGAGACCAGTTACATGGGAGCTTTGGCAGTAACCCATC
ATATTTTCCAGATCCCCACCGGTGACCTGGCTGGTCATGTGTAGAATCCAGGAGACACAT
ACTATCTATTCACACCCTCTCATTACTAACAGACATTTGAAATCTATTTGAACAGATACA
TGTCCTCTATGTTTTAAACCCAATTTGCCTTTGTTTCCTCACCTCTTCCTCAGACTGGGT
TTGTTCTTTTTGATGGGCTCATTTTCATAAATGGTCTCAGGCTAGAAATATAAGAGAAAC
ACACAGAGTTAACGCAAAGCTGTAGCAGGTTACAGAGGCAGTCCACTCGTCCGTAATGGG
AGGCAGGGCTGGACACCGGGGAGGACCTGTATTAGTTTGCCGACTAAGGCAGGAAGGGCG
TGGTTGGGATGCACACTGATCTGGAAAAAACGGAAGCAAACGTACTGAGGGGTTTAGACA
GGGTATGTCTGATAAAGACCCCATCCGCACTAACACATCTAGACACACACTAACACACCT
GGACATACAATAACACACCTAGACACACACTAACACATCGATTTATGTATTAACAATCAG
GGATTGAGAGAGCATTCGCTTCCAGATCACACGTGTCATAAAACATTACAAACAACTCTG
TGCCATTTGTGTGAAGACAAACACTGTGAGCGTCTTCAGAACTCATCCTTGGTAGACATC
TCCATAGATATTAGAACAGAATAACTACAAAGACATGGAAGATGATAAAACTCTCTTACC
TCAGTGTCAACGTCAAATGAAATGAGAGAGATGTCATCAGCTGGTCTGGAAGAGAAGACC
GGCCCACGTGGTCTCACCCAACGAGGTCTTGCCCCACGTGGTCTCTCTCTCACCTGTGGC
ACCTTCCCACATTGAGGATATAGACAGAGACATGTACTCAGGGCCACC
>NODE_188_length_100_cov_57.770000
TTTATTCCCTCTGTCATGAGAGGTCAAAAAAATCACAGGCCAATGAGGGTGGTATCAGAT
CACTGGGGAACACCACTTGATTGTCATGCACTTTAAATTATGTTGATAGGGACTACAGAA
CAGTTTTTACACCATTTAATGAGGTACCATTTTGAAACATGTTTAAGAGG
>NODE_191_length_643_cov_61.362366
AGTGTTGTCATCTTTGGATATGCATGTTTATGGTGACAGGAGACGCGAGCGCACACAGCT
AGATCGTTCACAAAACAAAAATAACAAACGTTAAATGAATCAATTCCCACATAAGCTCTC
CAGCCGACAATACTACTGATCGAATTGTGTCGTTCTTTCACACAAGCTGTATGTGTACAG
GATTAAATAGCATTTTGTCTCTTTTCTTTTCCTTTCATCATCAGCGAAGTAAAGATTAGA
GGGTAGATTGTGAGAGCTCCCTTTAGAAGGCACAGGGGATCTTCATTCCTCTGCCTTTGT
GATGATATTGATGATGATGATGGCCAAGTGGACAGTTTGATTTTTGTGTGGCGAGCTAGT
TATAAAGAATCAATATTATATCAAGGGGTAACTTTCGTGATAAAGGACTATAGCCACTCT
AGCTATTCATCATAAGTCTGTAGCAAGCAGATAGGTCAAAATAAATTATATTGCTCTAAA
GAGTCTGTCTTCTTATCTCGCTATACCAGGGGAGTGGAGGACACGCCGATCGATACAGTA
GCTGCGGTACACTCCTTGCAATTATCAATAGCTGATTTTGTCTTCCTGGGGTTGCATCTA
TTAATAGAAGGTAATAACAGCCTTTCGGACATAACTTCTAAGGGAATGATGAAATAAAAA
GTTTGCTCGTTGGGTGACTTTGCTGTCAATGAAGGCCCCTTTTACTATAGATa
>NODE_192_length_71_cov_36.577465
ATTGAATGTGAAGTGTGAAACAGGGAAATCATCTTCTTGATACGGTGTACCTTGCAAAGC
AAGAACAGCAGATGTGTGCATCACCCATTTCTTATACAATCACACAAAATCTAATTATAG
GACCCGATTAAGGCCTTCCCT
>NODE_193_length_693_cov_52.818180
CTTCCGATCTAGCATTGAAAAGTATTAAAATATTTTTACGAAAGCTTGCCAATATGCTAC
ATATACACTACTCTCTGCTGAGAGTTTCTTAAGTAGTCCACAGAGTCCACATTTCCAGCT
GTGTAGCCTATATTAACACACACCACAAAATCGAAAGCATTACTACCTATCTATTTCTTG
GTAATCATTGCTTCTACGACGGTTTTTCAGTGTTACTTACCATTTTCCCCTACGCTGTCC
TGGAGATAGAAGTGTCTTAATATCCACTCACTCCAACAGATGCTGGTAGGTAATGTGTCT
TGTTTGAAGTCATCATATGAGAACTTCTGCTGTGCTCAGTAGATCGCCCACCACTTCGGT
GACTTATGAATCTAATAACCCTTTGCAATATCCGCGTGCTTAAACTCTCTTACACCTTGG
TGGTTCTGCAGTTAAGGACAAACAAACAACCGCGATTTTCACATAAGCATGTAGCCCATA
GATAGATAAACGCAATATCCTCTCGCTGGCAACGCCATTAGGTATTACGTGACTGAAATG
CACAAAGGCAGTCAAGTTTAAGAGGGACCTCTCGATGAATTAAATCAACATTATTTTGAT
TATGTTTGCACAATAACGTCGAGTCCTCCAACAGAAGTATTGTATACAACATAACAATTA
AGTAACCTGGGCTACATATGTTGCGATCTACCTTATGTTTTATCTTCTGGCCATACCATG
CACACCCACCCAACACAACTTACTTCGATTTTAACTAAGAGGt
>NODE_194_length_874_cov_144.233414
TTTCCTCTCCTCTTCTATTCTCTTCTCTCCTCCGCAGCATCTTAAAGAAAATGTCTCCGG
GTCACTTCCTGTTTAAGGATAGCTGTCACAGAATGATGGCACAGATTCAACACTGCAGCA
GGTTTGTACAAGGCTGTCTTACCGATAAGGAAGAAAAAGCCCTCCACAGTTCAACACTGA
TTTGACTGGTAGCATCATTTTGTGGGGAGACTATTTGCAGCCGAGTTATCAATCCGAACA
GACACCCAATCCGGGGCCAGTGTCACTTCTCCTCATTATGTTAATGGTTAATACATGCAA
ATGAAAACATTCCGGCAATTTGATTTCCTTGAAGATAGTTTGCATATTGTCTTAGCCATA
ATGATGATACACTTTCTCTCCCTCAGTTTCGATTTATGCAAGGCTAGTTAGTTCATTTTT
ATCAGCTCTGAGTTCATTTCTAGGGCTACTGGAATGTGTACTCCCCTTCCCCTCACCATT
GAACTAATTAGGATTCAGGTACCATAAGCAGATTTTTCACGCTATTGGTGTTTTTCTTAA
TTAAGAAACAAATGAATTCTCCCCAGCAGAATAGATGGAACAACGGGATAGGATGCCAGG
GGCCAGATGCAGCGCGGCTTAATTAGAAGTCCCTCTATTGTCTGAGGTTTTTTAATGAAC
CTCCAATCTAAATGGATATCAAAAAAGCTTCTAGTCGAAAAAAATGACTGTCCGTTTAAA
ATAATAAGGAAATAGAAGATAATGAAAGACAAAAGATATGTACTGGCAGCAGCGGGCTCA
CACCTACAGTTCAGAGAACACCGTGCACTTGTCACCTCCGGATGACGCCCATTTGAATGC
CCGGATCTGTCCTTTCCTCCCCATCACTGCTCTGCTCCATAGCCCCTCTGTCTGTGTCCA
GTGTGGTGCCAAGCCTGGACAGCAGCACTCGTTTCAACTTCCCa
>NODE_195_length_672_cov_45.547619
GGAGTAGAATAAGTGAGTGGTTGTGGGCACCAGCTGAGCTCAGCCTCGTCTCTGCCTGGT
CGCGGTGGGGCGAGCTGCTGCCACCTGACACTGGGCACCCTGCTCAGTGCTCCTCTTGGC
AACATGGCACAGCACACATGTCCCCTCATTTGGATGGAGGTTCAGACACACAGCACACAA
AGCTTTGCTCCACCCCCCACCCCCCCATTCCCTGTCTCCCTCTGTGTTTTTCTTTCTTTT
AGTTTTGACGGCGTCGTAATAATATGGGTATCTTCTTGATCATGCCCTGTATTTCTCTTT
TTTCTTCTTTTATCCTTCTTCTTTGAGACGAGTTTGAAATTGCCTGCGTCAGGACTTTGC
TAATTAAAGTCATACTTTCAAAAATGCCATAATAACTGTTAATTAGCTTGATTCTATTTT
CAGCATAATTTGCTAATTAGTGGAAAACCTGTACAGCGTTTCTCTCTAATTACAGTATGG
CTCTGCACAGCGCATCTGTGCCTTGACTCCAGAAGATACCATTACAAAGTCTCATATTAA
GCATTCTCTCAAAACAGATAATTGCCTCCACAGATACTAAGATACTTCAGCTGATGGAAA
TATCTCAGTATCTCCACAGATACTGAGATACTTCCATCAGCTGATTTCATGGTAACAAAT
GGACAGGCACAGACACAAATCTCTCCTAGTTCATGTTCAATCAATGTGGAAAGAAAAACA
TATTCTGTTTAAGTGatttagc
>NODE_199_length_286_cov_21.524475
AGTCAAGACTATCACCATATAGCCCAGCTGTATCGTTAACTACATACATGTGAATTGTAC
TTAACGTTTGATTATTCAACATTAACAAAGTCCTTGATGTTTCAATTTGAAAGAGTCCAG
CTGCGGGCTGAGGCTGAGTCCGAGTCCATTGAGGCTAAGATGACTGCCTGTCCCGTTTGG
CCTTGGCTTTCACCTTACAATGTGTGTGTGACCTATGCCCCTTGACCCTTGGCTGACCTA
ACCGGAAGCCATGATGACAGCATCCTTTTGCCAATAGACCAGGGGTGATGGTGAGGATTC
CCATTGGTTTCTATGTTGAAAGAATAAGTGGGGCAGTTTTAAGTCAAACATGTTAc
>NODE_201_length_167_cov_98.047905
CCATTCCTCTCAAAAATCTTAGAAAAATGTGTCTCCCAACAACTGAACGCCTTCCTGAAG
ACAAATAACACTTATGAAATGCTCCAGTCCGGTTTCAGACCCCATCATAGTACTGAGACA
GCACTAGTGAAGGTAACAAATGACCTCCTAATGGCCTCAGACAAAGGTTCTGCGTCCGTC
CTGTTGCTTCTTGATCTTAGCGCTGCTTTTGACACTATTGATCACTCCCTTCTCTTA
>NODE_202_length_333_cov_38.450451
AGCAGATGTAAGTGCTTTTCGGTATTTAAGTGTGCTGTCTATCCAGGCTAGTCTGAAAAC
TTCCAACTTGGTGGAGCGCCACTTTCGCTCCAATTTTCTGGAGGCTTGCTTTAGTGCTCT
AGTGTTTTCTGTGTACCAGGGAGCAAGTTTCTTGTTGCGTAATTGTTTTGTTTTAAGTGG
TGCAACCGTATCTAAGGTATTTCGCAATATTGAGTTAAGATCCTGGATTAGATCGTTTGC
GGATTTATTTTCTTTGTCACTGATGAGCAAGCTTGGAAGAATATCAAGAAATCTATTTGT
AGTCCGAGAATTTATAGTGCGGCTTTTGATACTCATTTTTTGCAGAGCGAGTGGGCTTCT
TGTTTTTACAGTAAACGTGATAAGACAGTGATCCGATATTCCA
>NODE_204_length_71_cov_114.647888
GGGGTAGTGACGAGCTCTACAGCAGACTCGCCCAACTCAATCGCTGGCTGAAAACGGAGT
TCTGCCCGTCGCAGGAGGTAGAGTTTGTAGATAACTGGCTCTCTTTTTGGGACTCGCCCA
GAAATAGGGTCAGGCCTGACC
>NODE_218_length_436_cov_16.557339
CCAACCGTATCCAGGGGTGTTCAATCCCAGTTTCCCTTCATGTGCTGATGATGACGTTAT
ACTGCAGATCCTGAGGTGACGTTACTTTATCTCGCGAGCTTATGGAAAACAATCCAGACG
ATCTTTCGGCCCCCCTTCCCACGCCCCAGTGCGCTGTGGGATAGTGGCACTATAAAGTAT
ATCCTCTCTCCGAGAAAGATAAGAAGCCCTAGACAGGAGGGGATGAAGATGGCTGACGCC
AAGCAGAAGAGGAACGAACAGTTGAAACGGTGGTTAGGGTCAGAGACAGACCTCGAGCCT
CCTGTTCTGAAAAAGAAGAAGACGAAGGTGAAGTTTGACGATGGCGCCGTGTTTTTGGCT
GCCTGTTCAAGCGGCGACACCGAGGAGGTGCTCCGAATGATTGACCGGGGAGCTGACATC
AACTATGCCAATGTAGACGGTCTGACTGCCCTCCATCAGGTTTGTCAGGTTTGATTTTTA
TAGGCTTGGACACTCGTACAGCAACa
>NODE_219_length_180_cov_93.727776
CATGTAGTATTCATTTTCTATGCCCAGTATTAATGTCCAGATTTATCAAGGCCTATTTGA
ATGAACAGTTTTTACAAATATGAATTCCCTCTGCAATGAGAGGTCAAAGAAATAACAGGC
CAATGAGGGTTGTGTCGGATCACTGGGGCACACCACTAGATTGTTTTCCACTAAATATTT
TGTTGATAGGGACTACAGAACAGTTTTTACACCATTTTATGAGGTACCATTTTGAAACAT
GTTTAAGAGG
>NODE_224_length_942_cov_65.713379
ATTTGCAAAAGACCCGACTCCAATTAATCCATCCAGCTTCACTTGGGGCTAATTGGAGCG
TATCCCTGCTCGCGCACTGGGCTACCAGTTACCTGACACCGTTTGTCTGTGGGTGCCATT
CTGGGAGAGCCATCTTTTTGGGTTGAGCTCTTTGACTCAGACCAGCCTGACCTTTGTCTT
GCTTTTCACCAAAGAGCTCCTCTCAGGTGTGTGTCCTGTGTTGTGGATGTAGTACATATT
TCCGTTTTGTCCGCCAGAAAATGATGATTTCTGACATGGATTTTCAGAGCCTAGTTTTAG
GTTGTTTACAGTGAGTGGAGGATCTTATCGTTTCTGCATTAGCGTGCTTCTGTACATCCT
GGTTAATTCCACCTCCTGTTTCTGGAGCCCTGTGTTTCTAAGGTGTGCGTGGCACATCTG
TGCAGCTATTGTTTATTCATGGAGTAAACCCTTTGAAATGTGTTAAGATACTTCCCACTC
ATTATAAAAATCCTGCCACCCATGGATTAGGACTTTGATGTCACCAATCCTGCTTCAAAG
GCTTCTTTCAATGCTATTAATCACAGTTTAGCCTCTGAAGATATAGCCAGGGAAAACATT
TGGACATCTTGTGCAGAAACTTTGAAATGTTTCAGACTGTCTTGCATATGCTCGGGTTCA
TATCCTCTCGTCTAAGCGCGAAGGGGACTGTAGAACGGCTGTTCAGACAGAAAGCTGGAC
TGCTGATTCCATAAAATCCAGCTCAGACTGGTGAAGTCCTACACTGCCCTATCTGTCTAC
CTGAAGGATTACCCAACATACTGGTCCACAATGGAACCGGCCCGCTTGCAAACATGCTTG
TTGAAAGCAGGAGTTAACTTGATCTCCCCCCAATGGTAACTGTAATACTCTGGTCACAGT
GGTTGACTTTTTCTATTGAAAGGATTGCTTGAGTGTAAGGATATGATAGGTATATATGCT
ATTGTGTTGACGTGTTGCATTGCTGTGTTGGATTAAACAGGTAATCTGGCCa
>NODE_231_length_333_cov_32.336338
TAGCTATGCAGATAAGGTCTCCCAGGGAATGACATGGTGTATGGCACGACCTCAGATCCA
GTGGCTCCTCCTTACCCAAGCTGCAGTCCATGGAGTATCAACAAAGACTTGCGTCGCGTT
CATTACTGCATCGCTTTCATTCCTAAAAAGGACATTCCAGATTGACGTTTTAGACTAGAT
TTTAACGGGCAAAAGTATTTAGAATATGATCATTTGTATGGAAACAGTATCTGGATGCAA
TGCGTAAGCGTAATGGCCAGACAGCTCCAACAGCTCAGAGACGTGAACAGTCCACATATG
AAGTAAGTACAACGCTATTTATGAACAATGGTATCCCACATCATCGTTTGTATATTAAAA
AATGATGTAAAAATATTATTCTTTCTACATGGTATGGGGATGT
>NODE_232_length_853_cov_19.635405
ACTATTCATTTCATCATTGGGTGACTACATGGTCAGATAAAGGCCATTGGGATTTCTATA
ATACAGGTATTTCTGTCACGGTCCCAGCCAGCTGGGGCCCTTCCGGTCCTTGTTTTCTGT
TTATCTGTGATCTGTCTTGTCCTTGTCCCTGTTGATCAGTGTATTTAGTTCACCTGTGTT
TTGCCCCCACCTGTTTCTGTTCTGCTCGTTAGTCTGTGTATTTAGTTCAGTCAGTTTCTC
CCTGTGTTTGTCGGATCATTGTCGGTGTCATGTCGCTCCATGTTTGATGTCTGCTCCTGC
TCCCGTTTGTTTTTGCGTAGTGCACGGCAATCGGTTTTGTTTCCCTTTTATTTTGATTAA
AGTCCTCCCTTGAACCCCTGCATCTGCCTCCATCTCCCTTTTTGGATATTTTCTTTGGAT
TCTCCTTACCGCCATCGTGACAATTTCTGGATCTCCTCTCTATACATCTCTTAACCATTA
TTTGACCGGGCACATGATTTGAGAATAAATTAATACAATCACAACCACCAGAAAGACACC
ACTGAACAACAACAGAGAGCAATTGATAACAAAACAACAGCATAAGTGGTAACAACATAG
ACCTGGTAGCAGACAATATAAAACAACACAACAGGAGACCAACATGTTTAGACAAAAGAC
TAAGACGACAACATGGCAACTAAAATCAACAGGCTCATCACATGATGCAATTACAGGCCT
CAGTAAATGTGTAAGTGATTAAGTCTGTAAAATGCCAATGGCGTCAAAAGAAATAATTGA
ATGTTTTTTGTGGTTGATTCCAATCGATCGACTGAATGTGTCTAGCAGAGTGAGTGTTGC
ATGAGGAGGGGTGTAGCAGATCTCAGATAGGGCCTAAGGTTATTTTGTAAATAAGCATTA
ATCAGTGTTTCTTGCATCAGGTa
>NODE_233_length_959_cov_11.535975
CCCAGCTCTCTCCAGGGGCCTCATTTATAAACGTTGCGTACGCACAAAAGAAGGCGTACG
CCGCTCTCTACGCAATAGTTGGTATTTATAAAAAGCAAACTTGACGGTAAAATGTGCGGT
CCTTCACGCAAGCTCTGACCCAGGCGTACGCACAAAAACGGGTGAAATGAGAAATGGCGA
CACCGTCGGCAGTTGGAAAAAACACGTGAAAGTGTGTGAAACTGAAGACCGTTGTGTAAA
ATAAATGGCAATACTGCCTCTCATGAATAACACGAAGACTTCACAAAGCAAGTCTTACAA
TCAACAGCCTACGAACACCCGTTTGATCGATTTGAAACAGAAATGCAAATTAATATTTCC
AAAAAGAAAAGTGAAATATGTTCTGCAATAATATTGGCATGTTATACAATTCATCCTCAT
AAATAAGATGGTAAACAGAACGAAATAATGTACAAAACTGATATTCTCGCCAATGTGTCT
GTCTGGCGGAGCAGATATAGATGCAATTAGATAGTCAGTCAGATAGATATATAATTAGGG
ATATATATAGCCTAGATAGATTTATAGACAGATAGATAAATAGTTGTATTATTTGTCCTC
TGGGGAAAGTTGTTTTCATAGTGAAAATGTCTTCATCAGCTACGGAATATTCATGCATAT
GCCTTTAGTTTGTTTTATTTTTGATAAAATAACGTATGACGTAGGCTATGTCTCAACCAT
TCAGAAAGCTGCAAGGAATTACATTTGCGCTGAACTAATTCCCATTTCCAAGTAGATTAT
AACCAACATCTGTAGCTTGTCAGATGCAATTAAATGGATGGAAATAAAATGCCCCATCAC
AATGCGTAATGACGCACAATGGCTGATCTTGCGCTCTTAGAAGATGTGGCAAATGGAAGG
ATTCGGAGTGAACGCATCTTCAGACAGCAAGAAGTTTTGCTGGCAAATGAGGACGAGTGG
CTTATGAGCCGGTTCCGACTTCCTCGGGCCGTCCTGTTGGACCTCTGCGGTCTTTTGGCC
CCCGCGTTa
>NODE_234_length_676_cov_41.042900
CTCTTAGTCTTTATAGTCTACGCCCAAGACCATCATTAAAAATCAATACCCATATTGCTC
TCTCCCCCCACTCTTTCTTTCAATTCCCTTCTTCCTCTTTCTTTTTATCTAGGGTCCATT
GTAGGGTGTCAAACAAAAGGGTTTAAAAAAAATTATCACAGGCTCCTAATGTAACCCCCC
TCCTCCCTCTATTCTCGGCCACCAACTCCTTCTCTTTCTCTCTTCTTTTCTCATTCATTT
ATTCTGCTGTGTGTGGAAATAGGCCGGGCAACAATTAATTTCAGGGTGAATTCAGGCGGG
ATCTATTACCCCCTCTTTGCCTTCTATTGCTCTAATGGAAATCTATTTCACTTCTCCATT
GTGTCCAATATAATTTAATGCCCATTTTATTAATGGCCTGAAATAATTACGGAAGCCTTT
TGTGATTCTTGAGTATGTTTCATTTAATTGTGTAATAAATGTCTAATCAAGGTTCCAATC
TGAAGCCATTATGGCATTAAAATTAACAATTACGCCACAAATGTCTTGGTGAATGCGTTG
GGGTCTATAGAAATTGCTGCTGATAACAAGACACATATAAATCATTTATGAGAATTTATT
TTTCTGAAGAAAAGAGGGGCAGAGAGATAGGAGGACGGTAAGAAGAGAAGTAAGCGGGGA
AATAAAAGAGGAGAATAAAGATGGAAGAGGTTTTTCTTTTCTACTATTGACAATGTGGGA
TGGCAAAAAGATAAGGTATTTTAAAa
>NODE_235_length_353_cov_63.441925
CCTCTCTATCCCCCTCCTCTCTCGCTTTCTCTCTTTTGCTTGCTCGCTCACTTCGTCTCA
CTCTATTCTCTGTGACATTCAGTCAGTCCCTGCAGTCGTGTTGACCTTGGTTCTTTCTCA
TTTGCATCCACCATTTTTCATTCCTCGGAATATGGCGTTGGGGGACTTTTCCATCATTAA
GTGAATTTACAGTGATTTCCTTATGTGTTTTCTCCAAGGGATTGGGTTATGAGATGCACA
TTAAATATCCATTAATACCTCATTATCTCACTGATAAGATTACCATGATAATGAGGCAGA
AATTCTAATTGTTTCACTTCTTGTTGTGCCACTCATTTAATCATCCACCTGAAAGACAAG
TGTTCGGTGCCCCTACTTTGAAGACTGTAAACATGGGCAGCAGGGTAGAGCTCTCCTGCC
GCt
>NODE_236_length_236_cov_6.483051
GAAAAAAAATCCAGAGAATCACATTGTAGGATTTTTTATGAATTTATTGGTAAATTCCTC
GGTAAAATAAATATTTGGTCACCTACAAACAAGCAAGATTTCTGGCTCTCACAGACCTGT
AACTTCTTCTTTAAGAGGCTCCTCTGTCCTCCACTCGTTACCTGTATTAATGGCAcctgt
ttgaacttgttatcagtataaaagacacctgtccACAACCTCAAACAGTCACACTACAAA
CTCCACTATGGCCAAGACCAAAGAGCTGTCAAAGGACACCAGAAACAAAATTGTAGACCT
GCACCA
>NODE_238_length_71_cov_86.366196
CTTTAACTAGGGTTAACAACCATGTAGCACAGATTTGATGTAGGAAGCTAAATCAACAGC
GACTGCCGAAACCCGGGATCGAACCAGGGACCTTTAGATCTTCAGTCTAACGCTCTCCCA
ACTGAGCTATTTCGGCTGCAG
>NODE_242_length_400_cov_55.887501
GTCAAACCCTAGAAAAGTCTCATGGTCAAAATGATAGTTTAAAGTGAGGTAAAGATTGGT
AATACAACTTCAATATGCCCACCATCAATCTTATGCAAATTTTAAAAAATCTGATAATTT
CCTTTGCATATTTGTCCCTCTGTCCATGTTTCTGCGACCAATGTCTGTCCATTGCTTCCA
TCTGAATCATGAGGTCCAGAGCACTAGATGGCCACGTGGAGGCAGATTGATGTCATTGTC
TCGGCACACTGACCTTTGCTGTAATACCCGCGGCAGACATCGCAAACTCTCACATCAATT
TAGCCCAATTGGATGTGGCATGTCTTGGCTAACTCGATTTGTGGAGAAATGCACCTGTCT
CTGCCTTCTCTCCCTATAGATTTCGCTGAAGTGGGGGCGGGAGGAGGAGGGAGGGGGGAG
CAGGGGAGAGGGGCTTCGAGTGGAGCTGTTGGATGTAGCCATCcacccct
>NODE_243_length_274_cov_20.368612
GCATTTCCTTTGGAAATCAAGGTCCCAGAGTCTGGAGGAAGAGAGGAGAGGCACAGAATC
CACGTTGCTTGAAGTCCAGTGTAAAGTTTCCACAGTCAGTGATGGTTTGGGGTGCCATGT
CATCTGCTGGTGTTGGTCCACTGTGTTTTCTGAGGTCCAAGGTCAACGCAGCCGTCTACC
AGGAAGTTTTAGAGCACTTCATGCTTCCTGCTGCTGACCAACTTTATGGAGATGCAGATT
TCATTTTCCAACAGGACTTGGCACCTGCACACAGTGCCAAAGCTACCAGTACCTGGTTTA
AGGACCATGGTATCCCTGTTCTTAATTGGCCAGCAAACTCACCT
>NODE_244_length_493_cov_38.164299
GACACTTGCTGGAAGAGAAGAGCGAGAGAGTGAGACGCTCCTCATTTAAAGAAGTAAATA
ATCTCCCATTGCATTCTATTATTTATACCCCATGTCTTGAAAGGGACTGTATTAACTTAT
AAGTTATAAGTAGTTAGAAGTTACTTACTTTAAACTAAGGGGGGGAGAAGAAAGCTGATG
CTCTGCTTAGCTGAGTTCCCCCCAAATTGCTGACATAATTACATGAATGTCATTTTTCTA
TGACTCACAGAAAATCGTGGCATTTTCACTGAAGCAGATAATTAGACTGGAATAAAGCAG
GGGGGAATAATTAATACATCAAAACTAGATGAACTTTTTCTAATTATTTTTATTTAATCT
CCATTCTAATTATTGTTCTAGTCGGCTGAGCGAGATTGCCTCTCTCATTCAGGGTGTGAA
ATGCACCCGTGGTGTTCAATCCTCACCCAGTGAAATATCAACTGAGCGTGGAGACGGGAA
ATCACAGAGCCCCCCGCAATTCTCTTCTTCCCTCTCTCTCTCTCTCTCTGTCTCTCTCTC
CTTTTCTCTCTCTCCTCTCTCTt
>NODE_251_length_398_cov_95.653267
CTCCTTCTTGCCTGCAAGCCCCCCCCACCCTCCCGATTCCCCTCCCCTTATCTGCTGCCC
ACTTTCTTCTGGAGATCTCTGTCACTTTAATCCACAGAGTCTGCCGCTGGTTAACAAGGA
AATCCTGTGTCAATTATCACCAACCACTTCCTGCTGGGAGTACGAAGGGAATCAAAGGGG
CCTGAGAGTCTTTCACACCAGAGAGGAGCAGTAGGCCTAATTAAAGGGTCCTTGTGTCCT
GCTGACTGGTGGTGGCCCGGGTGACAGATAGCTTGGCCTGACGATAACCTCCTTTAGCTG
ACGATTGTTTTGATAGGGGAGCTTTTGGACACTTTGGCTGCCCTAAGGTTGGCAGATTGG
GATCAGGGAGTCAGAATGTATTCATGTGCCCGGTCCTAAGTAGAAGAATGATGGATGAAT
ACTTAGGAACAAAGCCTATATCTTTGGGGGTAAGATGTGAAACTGTCc
>NODE_252_length_641_cov_31.694227
AGAGAGAGAGAGAAAAAAAGCTGCCATCCGGTTATGGTCTGAGCGAGAATTGTTGCTGCA
ATGTTTTGCGCCAAAGCCTAAATGCGCCTGTGCATGGGTTGATGCTATTCAGTAAGGTTA
TCCATACTAGTTATAACGTGTTTAAATGACTACATAAGAAACAACGACTAAGTGACTGCT
ACAATGGACTGTACGATAAAGGTAGGCGTTTGATCTCGTTTTAATCTCGCTTGTGAAAAC
GATACGCAGCCACCCACTGAGTCGGTTAGCAGGTCTCTGTTTGCTGAGTGAGAGAGTCAA
GGCGGTGATGCGAGGTCCCCACTCTTTCCTTCTTGTACAAAATTTCCTCTTCCTTCCCGT
TCGTGGTTGTATGTCGGCTCTTTAATAACACAAGTAACCACTACATCTTTACACTCAGAT
AAAAACTAAATGGTGTCCTGTACGCTTAAAACGGGGTGCGCAAAACTCGCGATTTTAATT
TGTTTATCAAGATGTAAGCAGACGTTGATGGGTCAAAACCACTTAACGCAATGCTAGCCT
AAATAAAGTTAACGAGAATTTAAAGAAGAAGTGATGCACTTGACCCGATGATACAGACTA
CGTTAAATAGACAAGTTAAGCAGAATAACCAATCCTGGCCAGGATAACTTTTTTGGAGCG
CCTTCACCGCAGGTGTCTTTGGCGCCATGGAAGGTTTTTGGAATAAGAGTc
>NODE_254_length_71_cov_22.154930
TGGTTTTATATGCCTGACACGGTGGTGCTATAAGCAATGTCCCTAATTAAAATTACATGG
GATTTTTTTCGGCTCTTTTTTTATTCAAAATATATTTTTGCATTTACCTTGATTGTAACG
TTACCTCATTGGCTGTGGTTT
>NODE_255_length_763_cov_37.889908
CCACCGCTCCGCAGAGCCGCCGATACATTCACCTGTGACAATCCTTTATGGGCCGATAAA
GTAAGGGAAGTCTCTCAAGGAGAAGGCGGCGCTGTGACTTGGCCATGGGCATCCCTGAGG
ACCAGGTGTCAGAGTTGTCTATCAGAAGGCTGAAAGGAGAAAAGGGACGTGTTACTGGGC
TCCATTGTGCCACAGTTGTCATTGACTGATCGGGCCCATTTAGCCGCCTTTCACAGTGAA
TGAAACCACCTGAATAGATGAAAGCGAGACAGCCTTCCCCGACAAACAAGAAGCCCCCCA
GAATATTCATGGAGGATCTGCACGGGAAAGATTAATGTATTAGAAATTAAAATGGGGCCC
GGACGTATGATCTTGCTCTAACACTTGGCCAGACCTGTGTCACCCGTCGCTAGCTGCCTG
AAGTCGGCACACAGCGCTGCCAAGGTGGAGAGGAATCATTAAGCACCCTGCCATTGTGTG
AGCGGAATAATCAAACTTTACCCTCCTATTCTTCCCAGGCACACCGACAATGAATAATTC
CGGAGCCATTTGCAATGTTAACGGCACCTATCTGGGCCATCCATGCCTTTATGATAAGAG
CTCCAAATATGCATTTCAACAGTCTGAACAGAAGCTGGTTCAGCTGCGTTTCAAAGGACA
CCTGTCAGTCAAATGAAAGACCTGTCAGTCTCTGTCATACACCGGTGCCAGGGAAATGGC
TGAAGAGATAATCTTTACTCTCTCTTTCTTTCCCCCCACCTTCTCTTTCAGATTCTAACA
GTTACATTTGCAATAGAGTGACAAGTGATTTACACAGGAAAATATATTGTGTt
>NODE_258_length_606_cov_51.876236
TACAACGGAACCACTCTGAATCTGCCATGCACCTTGATCGTTTGTGGAGAGTGCTCAAAA
TAGGGCCTCATGCAAAAACAAAAAAAGACTCTGTATGCTGGCTGATTGGGTGTCAGAGTG
GCCTCTTGTGATGCCACTGTATAGTACTGTTGCTAGCTATCCTGCTGCTTTGCTGCTCTG
TGAATGACACCGCCCCTGACTTGTGGGGCTCCTCAGTGTAATGGCCCAATCTGAATGGCT
CTCTTCCTTGAGTGAGGCAGCGATGTAAGAATTAGTTCCATTTAGCCAGTCAACCATCTG
CCTAGCATTAACCCTAGAACCCTCCTTCTCTTTACAGGCTGGACAATTTGCTTAATATGG
CCTATGGCGTAAAGAGGTAATTAAAACTTCACCGAATGCCAGATGTCCATGTTGACAAAA
TTATTTCTATCCTGTTTTCTTTGTTTTTGGAAGTCAATTGCATTCAATTCAGTTCAAGGT
TATTCAGCCTTGATTTTTCTTTTTGTTGCCTTGTTTAATTTGAATCCACCAAACACTAGT
GCAAAAGGAAAACAATCGTCTTGTGTTTTCTAATGTTCAATTTGCTTTGTTTAAAGGGCA
GCTGAACTCAAAACCATTTTTTTTGTTTGAAACAGCCAATGTCAAAAACACTGGTTTAAG
TGTAAACATTTACTAc
>NODE_259_length_701_cov_42.185448
CAAGAGGGTCCCCGATCTCCTCTTTCAGCAACACCCAGCAAGGTGCAGACGAAATGAAAC
AAATGAAATAATACCGATATTATGTATAATACCGAAGCTTAAAGGAAAAGCAGTTCAACT
CATAAAGAAATCATAATAATAAACAACTCACCTATTTAACAATTAGTGACAGACAGAAAC
AAAGACCAGAGGAGGTAAATAACAATGCAGATAGGCTAGATAGTCTCCAGTACCTTCTCA
CTATGGCTATGCTGATTGTCCTCGTTTAGGGTAGTGCTACTGCATGTATCAACGCCAGAG
TCTTTAACCTGGGGTTCGCACCATTCTGCATCCTCTTCCAATGAATGGCCCCCAAAGCGC
ACCATTTTCTTTTGCCTCTCAGATAAGGTGTTGTGTGTCGAGTCGAACAAAAATGCCTGC
TCAATAGTTTTTCTTTTCCCCCTTTGACTGTCCCCTACAGGTATGGGATAAAAAAGAAAA
AGAAAAAAGAAAACACATGCAGAGGTGTAAATAAAACTAAGAAAACATGAAATGACAAAG
GACACTGAGGGGGGAGGAGGAGGGGTAAGGGGCAGGGCTCCGCATGTCTCACCAAAGACA
TTGGGGAGGCCTCGCTGCTATGCCATGACGCATGGTCCAACCAGTGGCCATCCAAGTCTC
CTGTGGGAGCCACACACACACAGACGAGAGGACAGCGAGAGGGACTGGTGAGGACCACAG
AACCACAATGTACAGTGCTGACACACACACACACTCACACGCACACACACa
>NODE_260_length_517_cov_22.247581
TCTGAGATTTCATCATATTCCTGATTTAAAGAAGACAATGTCTGCCTTGTTCAGTTGTTC
GTGGCAGCGCTCACACCATTCGGCCTGCAGAAGACGGGGGCCCACAGAGTTTCTCCGTAT
AGCTCATGATAATCATCAGGCCTGTGGTGCATTTTCTTTTAGTGACTGAAATTTGAAAGT
CCCCCTACCTGACTGTCCCTCCCCCTCCTCTTGTCTCTCCCTGCACAGGATTTGGCTTTG
TAACTTTCGAGAGTGAAGACGTCGTAGAGAAAGTCTGTGAAATTCATTTTCATGAAATCA
ATAATAAAATGGTAAGTCCACTCTTTGAAATTCCTAGATGTTAAAGGATTCATGTCACAT
TTCCTTTTTAGTGCAGTGTTTATAGCGTATGTGTTCTCATGCATGCCTTCTCTGCGTGCG
CGGTTCTGTGTACCTGTGTGTTTGTGTGTACATGCATACGCCGGTGCCCTCTGTGGGCCT
CTGGGACGGGGTGTCAGTTGTGTGTGTACTGCCCAGAAACCGTGAGATTGTGTGTGAGTT
CTGGCTGTCATGTGAAGCGACTGCTGGTGAGGGGAacctgtcaatct
>NODE_261_length_925_cov_101.584862
GCACCCGGTATATAGAGTAGGCTCTGAGACCAAAAACATGTATATCTTGAAATTAATTGT
TTAAATTTTCACCAGTAGTTCCTCTGTCTGCACTTGATAGAAATATATCGCAGTTGTATA
TTACTAACATTTTCAAGCCACAATTAAAATGTATGAACACAGTACACGTGTTAAAAATGA
CTAATATTACTTAAATGAACATGCCTTCACACACACACAATTATAAAAGTAATAATATGT
AGGATTGAGAGGATTGGTGCAGAGTTTATCTAGCGTTCGTACCGATGCTTCAGCCAGCTC
CTAATCTTCGGCTTGTGTATCGCTGGAAGTCTGCGACGTCATCCGAACCCCAGGAGCCCC
CAGCTCAGTCTTGATGGAACCCTGTCTTGCTGACCCCAATACTGTTCTTCATCTTGTGTT
GTCACAACACCCTGCTACCTTGATTCACTCTTGGTCGTTGGCTAGGTTTTGGATTTATTA
CTTTCGAGGCCGAACAATCAGTGGACCAGGCTGTCAACATGCATTTTCACGACATCATGG
GCAAAAAAGTGTGTAGTTGTAGTTTTATTTTACCCTCAAGATCAAACGGAGGCTTGGGCG
ACGTGAAGCATTGTTTTTGCGCTGTTTCCTTTTGAGTTACAGCTTGTATTTCCAGGGGCC
ACCAATGAGATTGATCCCATCTTTTATGAAGGCCTTTTTAAGTTTAATTAATATCACTGC
ATATTGCACTGTGGCACTCAAAAGAATAAAGAAGAACAACTATCAGACAATTCAGTGATC
TACTTGTACATATTACAAGAAATTACTTGGTTGCCCCTATGAAATATTAGGGACAACTTT
TTTTAGTCGCCCAAGGCTTGGTTTATTTTGACCTCTCCTTTAGGTTGTGTAAAAGGTATT
ACATATCTTACTTCAAGCGCAATAGTTGTTTTGGCTCTAGAGATTTACTAGAGAAAGTTT
TATCCAGTTTGAATGATATAATATAAAATAAAAAc
>NODE_269_length_268_cov_8.828359
CCTTAATTCAAAGAGAATGACAGATTGTTCCTATATGTCGAGTTTGATCTGTATCAGTTG
TTTCAATAGGTTAGCTGAGATAGGACACTTCCCAATCATCTACCAGTCAACCAATTAGTA
GTTCAGAGGGCCGGGCAGGGAGTAGGCATGGTGTGAATTAATGGAGATCTAGGCCTGAAC
AGATAATACTAATGTAATAAAAAGATTTAGGGTATAATTTTGGATACCCTAAATCTTTCC
CAGTGTCTTAGTGTTGTACACATTTCTAATTTAACAGGTTCCATCAACCCTGTATTGTAA
TATATAAAGAAAGATTTTTAAAGGCTTTCCCATGACAc
>NODE_270_length_608_cov_57.310856
ATCCAGGGTACAGTGCAGATATGACCAGGGCGCTGAGCCAAGTCCTATCTGACCAACGTT
CACACCAACCTGCTAAATAGAGCAGTGAATAAATCCACATTTGTGTACATTATCCAGAAC
AGCAGTGCCGGGGGGGCCGACGGGATTGGACAGGGAATGTGTGGGGGTTGGGGAATGACA
GCAGAGCTCGGTGAGGAGGACAACCAATCACACCATTCAGTGTCTGCTGCCACACAGCTC
ATATTGTCAGTTCTCAGTTTAAAGAAACCTTGAGCGGCTTCAAAGATCTTTTCAAAGCCT
CAATCCTAATAGGTCGCGGTTTGTTCTGTCACATCAAAAGAGAGAGAGGGAAGGAGAGGG
AAGAACGCGTCAGCGCCTGGCAGAGATTCTTAAGGAGAAGATTGGCAGAGGATTTGCGGT
GCGGGAGGACTGAAATCTGAAATATCGGGCAGCAGAACGCCTGCTGTAATAGATATGAAA
TAGGTCTTCTCAAAACCATGAAAGGGTGACATTTCCAACGAAGTTTGTCATGAGAAGGCC
CTTTAGTCCCTCTCCTCTATCAGTGTTTCTACTGCCACCTTGTCCATGGTGGAAATACGC
AAGTGTCACTCTCACGAGTTAGAGCAGGATTGGACATTTTAAATTTTTTTCCCCCTTTCA
GTGTTTAGAATTTCTGGt
>NODE_271_length_706_cov_62.560905
AAGTTGTTTCTCATCCACAAGACATACTCCCTGCAGCACTTCTTTATACTTCCAATAATA
GTGACTGGTTCAAATGCCAAATGTGCTTTGCTCTGACATATTGCCCACACCATGTGGTAT
CTTCGGACTGTTGTGGTTGTGGTGGTGTGCGTGTTAGGGTGGCTGATGGCAGTCTACCAG
TTAGTCACAAACCTAGAGGACTACATTTAACATTTCAAAGACGCCTGTTTTTCAAAAGTT
TACACACACTCACATAAGCACACTCCCACATGCTGCTTCCCCAGCTTGTCAGCATGCAAT
GTGGGCTGGTGAGGCTTCGCGCGAACAGATGGGAGGAACAAACCAACATAAAATAAAGTT
AAACTAGAACAAAATGACTATGCGAGTGGTGTGGCCGCCCTTTGTTTGCCAGGAAGGTGA
TCCTCAGCATCTGGGGATGATGGAACGCATGATTAAAATTACCAGAGGGAATGATTAATA
TCTCCTTAAAGCACACACTTCCAGCTTATCAATCATCTCATTACACTAGAAAAGTTAATT
GTGTGAGGGGAGGGTTGGAGCCCCTGAACCATGAAAAAGTAGCCCACCCCTCGACATGTT
TACTTACACAACAGAACAGACCCAATAACTCTACGTGTCCATATCCCCCATTACTTCTTT
CTCATTGAAAATCTTGAAGCATAGGCATTGTACAGTTATGAGCATTATTTGCATTTACAA
GGAGACATATATCGCATCTGTTTTATTGGAGCTATGTCCTCTAATTGTACTTTTTa
>NODE_272_length_451_cov_34.381374
ACACCTCCGCGTCTCCACCCGACACCACCGAGTCTCCACCCTTCACCTATCTCCTGATTC
CTACCATCTATGAAAACTTTACAGTCATTCTGATTATATGGTTGAGACCCATAGGTTCTG
GGAGTGGTGTGATATTCAAGGCGTGGTTTTGTGTGTATGGTTCCTTGTGATGTGTTTTCT
TTTGTAGGGACGTTGTATGTTGTGCGTGTTCTATTTTGCGTGTTCGTGTTTGTTGCACGC
ATCAGGCGGTCACTTAAAGAAGTGCTCTCCGTTCCTGTGAATTAACGAGCAGTTGGGAAG
AACAGGCCAAGGCAGTGTCATCTGTAAATGTCACAGGCACTGCTTGCTCATTTTACACAT
CATTAAAGCCAATATTCCTAACCTGTATCAGAGCAATCAGTAGCAGGCCATTACTGAGAC
ACACGCGGGCCCCGAGGGAAACATACCACACCAAAACTCAGAGAGAATACACTCTTCCCA
TCTCACAACACACACAGCAAACCCAACAATCACGCGAGCca
>NODE_273_length_499_cov_42.567135
ACCAGCCATTTCTTCCGATATATTCATTTTTTCCCATTTGACTTGCGGGGCGTTTTGGAG
AGTAAAAGTTGTGGTGCCACTGGAGGCAGGTCCTGTGAGAGAGTCCTGGGCCTGCAGACC
AGGCTACAGCTGCTTCACAAGAATATAAACCACATTTTTATTGTCCGTTGGGAAGGGCTG
TGAAAAAGACCAGCCTTATCACAGCCTAGCAGCTCTGTAATTCACTGCAATGATAAAGTG
GCAGAGCGGAAAACCTTACAAGGCTGGCACAATCCAAAGACGGATTAGTTTTTCTGACAT
AAGCTTCCTGAAAAACTAATCAATCAGTCCATGCAGCATTATCAGAAGCAGCAGCTCCTA
ATCCCCCACTGTACAGTTCTTACATAGACACTGTTGCCTTTAAATATACAATAAATATAT
AATGAAATCAGAGCTAATTGTGCCCAGTAAAGAGGGCTGAACACACCCTGGAGATGGAGT
TCATACACAATGTACAGTTTAGAAAACAAGGACTCCAACTGGTGTCCTTGACAAACCGTT
TCAACTTTCTCTGGTCACAACAGGATTCt
>NODE_276_length_651_cov_47.625191
ACATGTTCTGATAAATAAATATTTAAATGGATTATAATTAAAACATTGTTTCCTAAAATC
ACTGAACCAAAATCATCTATAATCAAACATTGGTTCTTCAGTCATTTGTGCTTTGATACT
GCAGCTAAATCAGGTTGTTTCTTTCTAAAAATGACTAACAAGCAAGGTGACAATCTGGTG
TCAAATGAAAAGAGTTAAAGTTACCTTGAAGACATCACATAAACGCCACTGAAAGAAATG
ACCGCTAGACATCCCCACTGGTCTCCGTACGACAAAGCCCAGCAAAAATGAACTTGTTTG
AAGTCATTAAAACAGCGAGAAAGAGGATGAGATGCAGGCAATGTCACATCTCAATATTCC
GACTTTGTTCCATTGCGCAGGCTCGTTTTGGAGAAGTGAGATTTAGCGAACAGGAGACGG
ATTTAGAGAGAAAATCCCTCACATTTATCTACATGACATGTTCAACAGGAAACAGCTGGG
GCAGCATTTGCCTTCTCCTCGTCCTAAGTTATTCATTAAGGATTTTGGGCACATATTCAA
ATAACGTCATTTCTATTTTTCTTAGAATGGGATTGAATTTTGATCTCTTTAAGACTTGGT
TAGTAGTTCAATATAGAAGAGGAAGCATACCACCCGCGCTGCTCAAAGCATGTTTGGTGT
TAAAATTTCATGGATTGAAATTTCGTGGACTTCTACAGATGATGGAAAATattattataa
t
>NODE_277_length_211_cov_66.578201
ATCAGGAAGTGGATGACAGAGAACTTCTTGCTTTTAAACTCAAGAAAAACAGAAATGCTC
ATTTTAGGACCCAACAAACAAAGACTTTTACTGGCAGATCTCACTGTGAACCTCGATGGC
TGCATGGTCGTATCCCAAAAAACTGTAAGAAATCTCGGCGTTACCCTTGACCCTGACCTC
TCCTTTGATGAACATATAAAATATATCTCAAGAGTTGCTTATTTTCATCTTCGAAACATT
GCAAAAATCAGAAACTTTCTATCAAAAACTGATGCGGAAAA
>NODE_278_length_513_cov_18.185184
GAGTTGCTTATTTTCATCTTCGAAACATTGCAAAAATCAGAAACTTTCTATCAAAAACTG
ATGCGGAAAAACGAATCCATGCTTTTGTTACATCAAGATTAGATTACTGCAATGCTCTTT
TTTCCGGCTACCCTGATAAATCAATAAATAAACTTCAATTAGTGCTGCACACTGCTGCTA
GAATCCTAACTAGAACAAAAAAATTTGAACACATTACTCCAGTACTAGCTTCTTTACATT
GGCTGCCTGTTAGGGTTAGGGCCGATTTTAAGGTTTTATTGTTAACCTATAAATCAATTC
ATGGACTTGCTCCTACTTACCTCGCTGAAATGATCCAGCCATACATACCTACACGTAACC
TTCGATCACAAGATGCAGGCCTTTTAATCGTACCAAAAATCTCTAAACAAACAGCCGGAG
GCAGGGCTTTCTCTTATAGAGCTCCATTTCTTTGGAATGACTTGCCAATCAAAATTAGAA
ATGCAGACTCAGTGCAAACCTTCAAGCGTTTATTAAAGACTCATCTCTTCAGCCTGGTCT
ATGATTAAGTGTAGTCTGGCCCAGGGGCGTGAAGGTGACCAGA
>NODE_279_length_262_cov_94.984734
CAATAAAAAGAGCCATGGAACTGTAGTGGAGGGGGGGGCTAGGGCAGGGAGGGGTGGTTG
TGAGAGAGGCTAAATTTAAATTGTAATTGGCCGACTTCCACAAGCTTGCGGGCATTTTAA
TGAGTCATAATAACTTCATTTAAAACCAGCTGAGCAGAAAATAGATTGGAGAGGAGCCTG
TGGCCAGTATAGATTTGTGTTTTTGTCAGGCTCAGGCCCCTGTCCCTTTCATTGCCCAGG
AAGCCACAGCTCCACCACCAACACACATACATCCAGACACAGAGCACACGGCAGAGGGGG
GGTGTTGGGGGCACTCTTTACCGGGTTTCTGa
>NODE_280_length_761_cov_58.009197
CCTCAGAGAGAGACCGACGGACCTCCTCAGAGAGAGACCGACGGACATCCTAAGAGAGAG
ACCGACGGACATCCTCAGAGAGAGACCGACGGACCTCCTCGGAGAGACCGACGAACATCC
TCATAAAGAGGACCTGGAAGTTGTGCACCTTGTGAATTTTGAGTTTTTTTAAGCGTAGCT
GAGCTGTAGCGGTTCGTTTCCAACTCTCTTAAGTAACAGAACAAGAGTCTTTGTGTCCCC
TGTCACCGTGTGTTAATTTGAGCCCTAATGTATTTTATAAACAAAGGGCTGCTCTCTAGC
CTGACAGTCGTGACACTCTGATTCCAATGCAGGCTGCATGCAGTATGGGGTTTCACCATT
AATAATCAACTGGCAGCCATCACATAATTTTAACCATGATCATTATGATAAAGGGCATCC
ACTTAATTACAGGCCTGCTTAATTATAGCTCTGTTGAAGCTCATTTGTTTGGTCAAATGC
TAATTACACCACCACGCTCTTGGCAAGTCCTCATTTCAATCCACGTTTTGCCTGCTGAAC
ACTGAGGCTTATTTTCATGCAAATCGGTATCCGGTGAATGTTTTGTCTCCCTTCTTTCCT
CTTTCTGTGCAAGTGTGTCTTTGTTTTGGAGTGTAACATCTCTCTGACAAGACAGAGTCG
GGAATAATCATGAGTAATTAAAATGGAAGAGGGCTGGTGAGGGTTTTAGTGAAAAGAAGG
AAGGAGGGAAGGAGGTGATTTAAGGTACTCAAATACAGTGGAGAATCAAAAGCCTTTTGT
CTTTTGAGCTATTGAAAGAGGGATAGGGTTGGCCTGGGTTTGTTACTAAAt
>NODE_281_length_322_cov_10.711180
AGGGGACTCTTACAGCAAAAACAAGACTTGAAAGCGAAAGTAAAACAAACAAATGACTGA
ACAAACATCTTAATGCTTAAATGTGAGGGTTGGGGTTCCATGCAAAGGGGCACGGTGGGG
TGTGAGAAACAAAACTAAAAACAGGCATCCTTGGCAGGACAGGACGGGGGCAAATGGATT
CACAAGGTATTGTAGAGCTTACCAGCAGTGCCATGGTTGATGCAGTCAAAAAGGGTCCCT
GGCCTTTAATTATTTAGTTCCCTATCGGACATTCTCCTGCAAGAGGGTAAAAATAGTATA
CATTCATTGGGATGGAGGGACCCTTTTCTTTCTGTGTTACAAGGAAGCAAACAGGAAGTA
CCGTCCACTTGAGCATTGTCAGCATCAAGgag
>NODE_283_length_194_cov_9.798969
TTCCTTCCACATACCAGGGTTCCACCATTTTCCAACGAAACGGTAGATTATTTTGTCAAC
GCCAACATGTCCCAAAGAGTGTATCTGTGTTATCAGGTACGGGAGGAGTGCGTTTGGTGC
TACCCATCTCAGGTTGTATTTCCACACACCTTCTTTGTTGAGTTTGCATCCTGCAGACAT
CCATTCCCATACTTCATCTTTTGGTGCATTGTTCTGCATTTCTTTGATATGTTGCAGAGT
GTCCAATGTATATTTTCTCATGAg
>NODE_291_length_535_cov_39.426167
ATGGTCCAGCTGGACTGCCCCCCACAGCCCCAGTCCCACATCCAGAGCAGCCCCTCCTCT
GTGCCCTCCTCCATCTCCACCTCCTCCCCTCTCCTGCACTCCCAGGCCATGGGAGGCGGC
ACCCACCTCCTGCCTGGCACCATGCATCATCTGGACCTTCAGAATGATGCTCTCAAGTCT
ATGGATCCTCACTACAATTTTAATCACCCCTTCTCCATCACCAACCTCATGTCCAACGAG
CAGAAGATGGACCTGAAGAGCTACCAGGACCAGGTGATGGCCTACAATGGTTACGCCACA
TCCTCTCCGGTGGCAGCCAAACCGATCTATGACAATGCAGGACCCTCTGCGATGGACTCT
GGGCCTTACTATCAAACCCTCTACAGCCGATCGGTTCTCAACGCCTCCTAACATGGAGGC
CATCTGGACCACAGCCCAGCGGTCCTGACAAGGACTTGCAGCAGTCTTAACATCCCAAAA
TGTAAAATGGCTGCCCACAAGGGACCACATAGCACTGAGCAGTGCTAAATACACAGTCGG
TCTGGGAAAGCCTGTGGTTACACGAGGCGGAAGACAAAGATAAAACCCAACACAATACag
aggca
>NODE_294_length_448_cov_10.955358
ATCTTGAGCCAGTAGTCATAGTATAGCACTATTTTGCACTGTAACATGTTCTGACGGCCT
CAATGTTCATTGACTCTTTGAGTTTGACTTGTAATATTTTTGTCTTACATTGTTTTGGTG
GATCTATTTTGCGAGTGGGGCTGCGCCTGTACCTACAATGCTTGTACTTTACTCCCCATT
CCAGCTGTTTGCCACTACCAACAAGTAAAGTTTTTTTTTCTTTCCTCTGTTAACAATCGT
GAGGATGTTATCATAGTAAAGTACCATTCAACACGTTAACCTTTATCTGACCGCTACAAC
TTGCATGGCCTCATTTGGTTTTGTTTAATGACTTTATGCATGACTTGTCTGTTTTGCCTT
ACATTTCTTCCGAGGTTCTATACTGGGAGTGCAGCTACGCTTCAACAGAAGATGCTAGTC
CAGCATTGTCCATACCTGCTGTTGGCCCATGCAACATGATAAGTAATACAATTACATTTG
TTTATTATCTTGAGCCAGTAGTTATAGTATAGCACTAT
>NODE_298_length_110_cov_48.190910
GTCTTACCCTCTGCGCTACCTTGGGACTGATGCTTTCTGTTTGTCAAATGCTTCCTTTAT
GGTTTACCAATCGAACATAATGTATGTCCGGCGCTCGCCCGCCTGATTTATTGAAGCTGT
CTATTTATTTTTTGTTTTCGAAAGTGTATTTTGATCAATAATTCTCCACAGTTTAACTCA
>NODE_299_length_632_cov_47.014240
AAACACTGGAAGAAATGAAATGCTACAGTCGGGAGTTGTGTTGTTGAGAAGGAAAACCTT
TTCAAGTTGTGTTTAGACAGAAGATGAAAAGACGCGATAGCTGAAAAAACACAGACTTGA
CAAGTTTTGTCAGGGTTACTTTCTCACGAGTAAACAGGGAAAAAAACTCAGTCTACACAG
AATAAGATTTTCATTTCTACCCATACTCATAGTTTATGTCTTTGTGTATCTGTGAGCATT
TGGTTTTGGTCTGCAAATGTACTCAATTTGCGTTTCCTGAGAGTAGGAACATACATTTAT
CTTGTGTCTTTTATGTATCGGTTCATGTGTGAGTGTGTGTGCGCGTGCATTTACCTGCTG
TCCGGGCTTGATTGGTGACAGCGTGATTCCCTGGGTGTTGATGACCGGTAGGATCTGATT
GCCGATCACCGTGGCGATGATCTGGCCCTGGGCGTTGGTCAGAAGCTGAGGTGTAATTGG
TTGGACCTGCAGCGCAGGGTTTCCGCCCCCTGATTGGCTCGAGGGCCCCCCAGAGTTTGG
CATCAGTGGGATGGTTCCAATTATCTACAAAGGAGAGGTGAGAGGAAATGAAATCAGATG
GGTGGTTCAAGCTTTCTACAACATGTCGGCAGGAGTACGAGGGGGAACATCATTAGGACA
CATTGTTCCTATGATTTACAGCAACAGAAGTTAGGAAGCGAa
>NODE_301_length_628_cov_39.622612
ACAATGTGTAACAAAGGGTATACATGAACTAAAAGGCTCAGTGATTTTTACTCGAAAGGA
ATCCAGCTAGCTCGATCCTTTATTTTCAGGTCATTCTAGTTAATTCGGTGTCAGCTCAAT
TCAGTAATATCTCTTGTGACGGCCTACACAACTGTCATATTTTGAGTTTTAAAGCGGCAT
GAATATATTTCTGTTTTTCACCTATGTTTGTTTGTCATAAAGAAGAGATATGTCAGTCTG
ACAATCATGTCACATTTCTGTCTTCTCAACATGAAGCATAGTTTCTCCCTGTAGAATTCA
GAAATGATCATTAACCTTTCCTATGGTTTCCTCCCTTGCCTGGTCGCCTTTCCTCCCTTT
CTGGTTCCTGGCCCCATATGCCGCTTTCTTATTTCCTGCCTGTAGACAGCAGGGAGTAGC
TCTATTATCACCTTCACAGAGCTGTCTTTGAATGTGAGAGGCAATTCCATTTCACTTTGC
CATAGGGAGGAGGAAAGAGTGAGGCGCACAGTGCAGCACAGAAATTGTCAAAGGGCTACC
TCTCAGAGTGGAACCGGACACAGTTTGTGTGCTTGTATTGCTTCTTTTTTAACTTCTTTT
TATTTAAACTATTTTAAATATATTGTAAGGGGGCCTGTAATGCTGGTGTAGAAATTAATC
CTGAAGTTTAAAATAACTTTATATATACCTGGCTATGa
>NODE_302_length_491_cov_37.625256
GAAAGGACAGAAATACTATTAAATGAAGTATCAGACGAGTAAGGCTCAGAGCATTGGAAC
ATGCAGCTCTCTCTCCTTCCTTTATCGCCCAGGTTATTATCACAACTGCTGTAGAATTGG
TGAGAAGGGGAGATAGGAGTGGCAATGATCCATCAGGGACTCGTCCATCACAAGCGAGTG
CAACCCGAATTGAAATTACATCTGCATTTGAATTAGTAACATTATTCGCCGATTTGTCTC
CGAGTGAACATTGTTCCATTGAAGATGGAATTAAATTAGAAAATGAGTGAGTCTTTAATT
TCCAGATTATAAATCACAGAATATAATTCAACTCTTCGTACCTTAAGGGCAATCACATTA
TCCTAAGTGACATTTTATCCTTAGACCCGGAAAGTGATATCATCATACCGCTCAGTCACA
CAAGTCGCGTTTTCTGGGGAGCAGGAAATACACATTTCCCTTCCGAATTAGACATAAAAT
ATTAGTATCGTCTCCTGCATGAAAGCTTATTTTATATGAAATTTGATAGCCCCTTTGAAC
TCATAAACATTGTGCCAAATt
>NODE_303_length_767_cov_39.619297
TTTCTCTTTGTTTGGCCTGTATATCTAATCTAAATATGTGTAAGGGACTCAGGTTGAATG
TGGTCTTACACAGCATACGCAGCACCATTAACAAAGTTCAGTCTGTGAACTACAGATAAC
CCTAATGACGTATGTATATGGATATAATGCTTCTATATTCACGCACTAGATTCCTCTAGC
TGTTAACAACGTCCATTTAGTCTGACTGTACTGGAGCTTAATTTGACTCAGTGAAGGATG
AGTTGCTTTGAGGATACACACGTTGACCATCATCCCTCGGCTCCTGTTCTTCTCCTGTCG
TCTCATCGCAAACTCTTGTGCACCCTCTGGTGCTTGCTAGTCTCCAAAACTTCTTTGTGT
TGCCTGCTTTGCAGATTGTCTTCCTTGTCTCTGTGGTTGCTCATTATTCAGAGACAGGCG
GATCTCAGGTCATCTGCAGCTGCAGCAAAGGAGAAGCAGGAAAGATGGCGATCATCCATT
AGACCGGCCGCATGCATGAAATACAGGACAACTTTTAGGAAGAAGATCGCTTCTCCACCA
GAAGAAGACATACCTGTGAGTTTATAACACAATTTACCAGTTTGTTCAAGATCATGACTC
GCTTGGCTTCATGGTTCAGGAGCACGTCGTTGTTTGGTAGATGGAATATATTTGGAGATA
GAGAAGCGAGCGCCTCGTGAGTGACCTGGAAAGAGCTTATCTTTTTTTAGTGTAGGACCA
GACGTGGTGACTTGAGATAGCTAGCCGGGGCGAGCTAGAATAAACGGGTGAACGAACGAA
AGCTCAAGCTGGCGCTGTCACCCATGGTAGGCTATTCAAAGTCAACTAGGTTCTTCt
>NODE_304_length_555_cov_36.618019
TATGAATCCATTTGGTTGATATATTTTGCACCATTAAGTAAATGTTGCACCATTTGTTAA
ATAACAAATACATGAAGTAGTAGTACATGAACAAAAATATGAAGTTAATCTTTGTTCTCA
GTAGACATGTAGGAGTTAAAGTCCTTTAGTCCTTTAGTAGTATACATTATGTATATATTT
ATACACTTAGATAATCTTTACTTTTCAGTAAAATAGCTCCACGAAATATGACAATATGCC
ATACTTAATGAAGTAAGTCACAGACTTATTTTAGAACGGAGGAACACTTTCACTCCCATC
TGAAAGAGAGAAGGGGGGGGTGTTAGTTAGGTTTGTTCAGGGTCAACAACTTCATCTGGT
CATTGGTCAGAAAGAGACAATAGAACCAGTTTGCTGACTGACTCTCACCTTTGTGGAAGC
ACTGTGGAGGCTGGTGACACTGGAGTTGATACAACTCAGGTTGTTGCCCCGGGCCGGGGG
CGATCGAGGCTCCTGCCCCAAACGTGGGTTCCAGGGAGGCCAGCTCCTCCAGGAGGGACT
GGGTACAAGGCACGGCGGACGTGGAGGAGGCGCCGGGCGTGGAGGGGGTGGAGGCCGGGG
AGGCGGTCAGTCGCAGTGGAGGGGa
>NODE_305_length_77_cov_20.831169
GGTAACATGTTCTGACGGCCTCAATATTCATTGACTTTTTGAGCTTAACATGTAATGTTT
TGTCTTGCATTGTTTTGATGGTTCTATATTGCGAATGCGGCTGCGCCTGTTCCTACGGTG
CTTGTACTTTACACCCCATGCCAGCTG
>NODE_308_length_737_cov_69.515602
GGGAGTTGGCATCAATACATTAAAGGCCATTTGACAATGTGTTTTGCTTCCCAGAGTTGC
ACAAAGTCCATAGTCTAACATCCATTTTAGCTGTTATTAAGTATGTTTAGGTAATTAAAT
CTACTAATGACAACTGTATGCTTTGCATTTTAAATAGGTGTGGCTGAGCTAAAGTACATT
TTTGTCCTATTTCCTTCCTGTCAAAAGTCACCTTCCACCTGTCACAATGACAGTTTTGTA
TAGACCCCCCTTCCCCGTGCTCCCCTCCTGCCAGTTTTTAACTACACTCCACTCTGGCCT
ATGCTCTACTAGTTACAGCCCCAACACGAGTGCAAACAATCAAAGTGCTTGGGAACGCTG
AAATATGCATGGCTATCCGTGACAGACAGATAAAGCAGGGCAATTAGCCACGTAATCCTA
GAGCATCGCATGGAATCGTCAGCCCCAGCTGTCCTCTCCCTCTCTCCCTCTCCCCCTCTC
CCTCTCTCTCCTGCTCTACTCTCTTGCTCTCTATTAGTTAAATGTACTCTGTGTGTCGGC
TCCCCATCAAATCAAGTAACATTTCCCCTAATTGGCTTATAAATAATACAGCAGGGCCTA
CATTATAATTTATTAGTGGTAAACATTGCGGAGGCAGTTGGTAAAGAACCTATCCCTCAT
TAATTTCTTAATTTGTTTAGATGGAATGAAGAGGAAGTGCGGAGAGAAAGGTAGGGATGA
GGAGAGAGAAAATGAGAGAAAGAAAGAATGCGGGCAAAGGGAAGATCAGGTGAACATTGG
GACTCATATCACCTCAggcgaaggagg
>NODE_309_length_1325_cov_58.543396
ATTTTCTCCCTTGTCCTCATCACTTTTTTCGTTCTTCCTTGAATTATTGGCAACGTAAAC
AAACCACAATGTCTTGAAGAATGTGATAGTAATTTAAACTGGGCGCAAATGACTTATCAG
TTCTTTTTTTAATTGTTTACAAGGTCATGAATATGTTCAATAAATAGACTGTAGTATCAC
TTTTACTGTATAAACTTCATCTTTTTTACATGCAGTCCATAAAATGTTCATCTGACGGAA
TAATTTACCCTGTTATGTATATATACAAATAGATATTTTCTCTTTTTTAAACTCTCAATA
AAATCTATACATCATATACACTATCTACCTCTTTTAATGGTTAGTGTACATACACATGAA
GTGTCTATCCTTATAAACCGCCAGCCAATTTTCTTTTTGCTATCCATGGTGAGCGCTCGC
ACATAGGACTGGGTTGTCCTACATTGGGAGTTATAATGGCGCTTGTCTATTCCACGGCAG
CCCTCCTTTGTGTACCCCATAGGGTTACATTTGGTCTCATAAAAGTATTGCTTCAGTTGG
CCATTGGGGACAGGGACCTTTTCCAGGACGCTAACGGTTTGCCCAGACATGTCTATTGCT
GTCTTTTTGTCCACAGCTGTCACCCACTGGCTAATACTGTCACACACACTGAGCTCTCCA
CGCCGAGATGGGTCAGAATGCCGCCGCACCCTCATGGACATGTTAGCAGCATCCAGGTAA
TTTTTATATTCCTCCAGGAGAAAGAGCAACGGTGGCTCTAAAGGCACTTGGTTGCTGATC
ATCACCCGTGATGCATACAGGTCAACATCCTTGGTCTCCTTGGTGACCACAGAAGGACCC
CCTCCTCCCTGGCTATTGTCAGCCACCGGCTCGCCTTCCACCTCCAAGAGCTCCTCAATC
ACCTGCTCAAATGTGTCTGTGAACGAAGGCAGTCCCACACGCTGGCCAGGCCCACCCCCG
CTTTGTGGAGTCCCGTGGCCCCGGCCGGCCATCACAGTTGCACCCAAGTAACCATCTGTT
CGGTGGCCCCGCATTCCCGGGACATCTCTCATGGGCGCAGCTCTCATGCAACTGAAGTAT
GAAATAACCATAGTAAGGAACAGGATGGTCATCACTCTTCTAACCTGGTGGAACTAGAGA
AAAAGAAAAAGAAAAAGAACAAGAGGGTGAGAGGGGAGAACATTTTAGCTTCAACTGTTA
TGTATATTATCTTATGTGTGTTTTACATATAGTATGTTAAATATTTTCTACCCAGTGTGT
GCTTATGTACAGCTCCCCAAAAAAATAAGAGATCCCTGTACCTTTTACTTTCCTTTCCAA
AAAAGTTGAAAAGGAAAGTTTTGATTGAGGAATAGAAACATTCAATTTGCAGTACTCTCA
TAATTTGAACCCTTg
>NODE_312_length_248_cov_26.548388
TTTTTTGAAAGCAATTTCCACTGCAGTAGTAATCACACAGTTTTTACACACATATGAACC
CATGTTGCCGCACGTAATTAAGTACAACTTAAAATTGTTATAGCATACGCAGCTGTAGGA
GATAATATACCAAGGAATGTCGGCCAAGAAAATCGAGTATGGCACAAACAATCATTTCCA
AGACTGTATATATTTTCAGCATTTTTCTATTTCATTTGGAAACACATGGTTACATCCCAT
TCACGCCAATACCAGGCTATTGTGACGTATAAATATATATATATATATATATGTGTGTGT
GTGTGTGTGTGTGTGTGT
>NODE_313_length_306_cov_12.542483
CCTCGTTTTGAGATAAAGGTATCAGTTTTCTCTACATGTCTGTATTTCTCCTCAGCAAGA
TAAATGTAAGGCTTTGTTGTGCTTTATTGAAGAGAGAAAGGGGGAAAGACAGTGTGATTG
AATCAAACCCTCGTTGCAGTGATGTGTCCAACAGGCAAGGACTAAACCTGCTAGACCAGC
CCAGGACAGAACTATGTAGGCCAGCTCTACATGCCCATCTATCATACCACATATATACCC
ATCCTTTCATCCCATTTCCTACATCTACAATTCTCACTCTCCGTCTTTCTCCCTCTCTCT
ACCTCCCCTCTGCCTCCATCTCTGTCTTCTTCCCACTGAACCTCCTCCTTCCTCTTTGAG
GAGTCTTGTTTCaagc
>NODE_314_length_231_cov_11.380953
ACTAAGCACGTTTTTACCTTGCGATCGGTGGAGCAAAGATAGATGTAGGTCCTGACCGTA
TCCCGATTCTTGAGTAGCATATAAGTCTATATTACGTTACAAATGAAAATCACTATCTGT
AGAGGAAAGGAAAAAGAACTTAGTATACTGTGGTTTCCACTGGCCATATGAGTAGATCCT
GTTCTTTCTATTAAGTTAAACTGTCAAAACTGCAAGGAGCTTTTGTTGTTATCTGCCCTG
TATCTCCCTCTCCCTATCTCTCTCTCTCTTTCTCTCTCTCTCTCTCTCTCTCTCTCTCTC
T
>NODE_315_length_386_cov_65.891190
TTCTGAAAATCACCCCCATAAATTGCTTTTCATAGTCCACATAACATGTAAATATAGCTA
TAACTCTTATTGAGGGTTTGTTCAAGTGCAAATTCTTCTCCGGCAACTTTTAACTTTTGT
GCGGCTGTGGATATTTTTTGTTGTTGTATTTAATCAAACCAAGAGAAACGTCTTGCTCTT
TCACTCTTTTCCACTGACTTATAAACATATTATCTTTCTTGCGCGCCCTCTCTCTCTCTC
CCTCTCTCTCTCATCTCTTGTCTGGACTGGGAGGGGGAGTCCTGCCTCTTTGCCTTCCTC
AGATCAATGCCCTGGCCACTCACTTTCTGATGTTGCACGACGGGAAATGCTTTGAATACT
TGCGACATGGCCGCTCGCATTGATTGCCAAGATTGACAGCTCTAACCATCGTCTTCTCTT
GTCTCAGAGAGAGAGAGAGAGAGAGAGAGAGAGAGA
>NODE_320_length_208_cov_14.548077
AAGGGGGAGAGAGGTGGAAAGGTGATAGGGAGGCAGAGAGGTGATGGACAAGGAAGAGAG
AAAGAGGAGGATAGAGACAGAGAGGTGATTGATGTAGAGGTGGAAAAATAAGACAGTAGG
AGAGGATGAGAGGAAGAGATAGATAGAGAAAAGGAGGGGAGTAAAAGGATAATAGGAAGA
AAGGAAAGGTGGAATGAAAGAAAAAAGAGAATGAGAGGAGAGGAGGAGAGGGGAGTTAAA
GAGGAGCAGAGGGAGATGAGGAGAGACGGGGAGGAAGA
>NODE_327_length_116_cov_15.896552
AGAACGCAACAATCGGAAAACCCAAACACACCCAATGAAACAATTATGTCCAAACACCCC
AAACATTAATTTCGCAGTCCAGTAATCAGCACAATACTAAACAATGATCAAATCCTGTAA
AACCATACGTGGCTAGGCAACAGACCCTGTTTATAAATTTCAATTCATGTGAGCGTGCCA
CGCACT
>NODE_333_length_1038_cov_50.187862
TATTCTCTACATGGAGAGACAGAGAGAGATAGAAAACGGAGAGAGAAGGAGCAATGGAGA
GGAAAACAGAGGGAGAGAGGAAAATATGGAAACTGAGAAAAAGAGAGTCAGAGAGTGTGC
TACGTAGAGAAAACTGACAGGCGAAGAACGATGGAGACTGAGATAGAAAGACAGAGAGAA
AGAGCAACGGGCAGAGGGACAGACAGGTAGTTTAAAGGGGAAGGAGGGAGAACAGCACAG
GACATGCAGACGAGTGTAACAAGCCGGCCCATTTGACTGCGGTGCCTATGGGCCCCCTTC
TCTTAATCCTGGGCGTTTGTCGCAGCTAATTACGACGGACAAGCCTCTTCACGGAACCTG
CTCTTGCCACCCACATTAGGATGCATGAGCCGCGGCTGTTGTTTTAAACGCTCTCATTAA
CCACACAAATCAGCCCTGTTGACAGAGTGCTTTTGAATTAAGCGTCTCGCCCTCCTTGGT
AGCGCGGCGCGTCGACAACGCTAGCAGGGCCCAGGACAAGGAGCAATTTATAACGCCATT
AGCCACACTCGCCGAGGTTACAGGCATCAAAATTGTTCCCGCCTAATTATTCCTAATGGA
TACAGGGAGGGGAGCGACGCTCAGGACAGCTTTTTCATTAGCCCTCAATCAAGAGGGTTG
GGGGAGAGTGGGGTGGGCCGGTGTACGCCGCGGCAGTGTAAGGAGTGCGCTGGAGAACAG
GAAATCAAAAATAATCATGTTTGCTTTTTTCATAATGCAACACAATGCAGAGGAAGGGCA
GAAAGACAGAGAGAAAGTGAGAAAGAGAGAAAAGAGAGGGAAAACAAAACCATTTTCTCT
GGCTTCTTGAGAATTTTGTTGGCATGTTGAGAAGGGTCTGTTCATTTGCTTTTAGTTTGA
TCCAGAATTAACTTCCTCCTGTCAGTTAACAGAGATTTATTCAAGATTTATTTAACAGAG
GAATTGCTTAATCAATTATTACGTTTTGGTAAAATACATTACTCCCTGTATATTAAAAAG
GTTTATTGATAAGCAATAATTAAATACGTACTACCAGTCCCTGAATGTTATTGATTAATA
TAGAataatggcgtgtgaaatacataca
>NODE_339_length_662_cov_50.140484
GGACGGAAGCATAGCACTGCAGCATGTTTTGCCCTGCCTTTCTCTTTCCCTGCTTCTCTC
TCCACATCTATTTCCCCCTTTCCATCAATCTTTCTCAGTGCCTTTCACTCTCTCCGTCCT
GTCGTCTTTCACTCCTTCTCTTCCCCCTTCTCTTTTTTAATTATTTGCTTTATTTTGTCA
GTGAGCTGATGAGTGACATCAAAAGATGCTGTGGCTGGACTCAAAATAAAAAAAATGGCT
TCCTCTCTGTTGTCTTAGACAATAATTATGATTCGCCAGTTAAGCCTCGACTACAGCTGA
GGCATTGTAGTTTAAAGCAGAGGCTTTGGTGCAAAAAATGCATTTATAGCCCTTTGTGTG
GCTCCTCATTATGTGTGGGCCCGATTCATTAAGTAATTGGTTTGCAGTTGTTTACATGAG
TATTAAGGCCCTCTATTCAGGAGCCTTTGAGAGATACATTGTGCAAATGTTGCATGTTAT
GAATGCAGAATGAGAGGCGGGGGGCCAGTCCTATTGGCCAAACACTGCACTCAACTGAAA
AGCAAGAGAAAGGCACTGGGCGCTGCTTTGCATAGCAATGACTCTGCCTTAATAAGCTTT
ACAGATTCAATACATGCAGTCTATACAAGATGCAAAGAGATACTCTTAACACTTTTATTT
GTGCTCATTTCACTATTATGACATTGGAGAGAATTGAGGTCTTTCATATTCCGTTTTTTT
TTTTTTCTCCCt
>NODE_340_length_1699_cov_26.947027
TGTCGTAACTGACTTGAATGGGCAAATGCTCACATTGGCGTCTGACACTTTGGATAGGTG
TTCTCTTCACGGATTAATCCCGGTTTTCACTGTACAGAGCAGATGGCCCACAGCGTGTAT
GGCATCATGTGGATGAGCGGTTTGCTGATGTCAACGGTGATAGAAATTTCATCGATAGAC
ACTCAAAAGAGTAAGACGGAGACAAAATTCTCTTGGCACAATTAGAAGTTTATTTGCAAA
TAGAGAGACGCGTCAAACGCTTACAGAATAATCATTCGAGGAGCCTCTAAAGGAAATTAC
ATGAACAGCTCATATTTATTATAGTTAAAAGGGGTGTGGCAAGATGCCACCCATCAATCT
TAGGTCACACAGGTGGGAGGGTTGTCCCCCCACCTTATCCTTCCTACCATAATGTTTACT
GTTGTGTTTACCTAAAGGGACATCTGCCCCTACCTTCCCCCAACAATCACATTCCTAAGG
AACAAAGGACAGATACCCTTATTGGTTTAGCCAGTTGAGCAGATGGTCAGAGAACCTAAT
GATTGTCTGACATAATACAGATGCATGTCAAAACCAATGACCAGAGTTACATACCAAGTA
ATAGATAAGCAAACATGTCTCCCAAATACATTAGTTAAGGAATTGCCACAACACAACGTG
GTGGATCGAGGTTATGTTATGGGCAGGCGTGTGTTATGGACAACGAACACAGGGGCATTT
CATTGATGGCATTTTGAATGCACAGAGATACTGTGACGAGATCCTGAGGCCCATTGTTGT
GCCATTCATCCACGACCACCACCTCATGTTGCAGCATGATAATGCTCTATGTTGCAACGA
TCTGAACACAATTCCCGGAAGCTGAAAACATTCCAGTTTTTGCATGGCCAGCATACTCAT
CTGACATGTCACCCATTGAGCATGTTTAGGATGCTCTGGATCCGACAGTGTTTTCCACAG
CGTGTTCCAGCTCCTGCCAGTTTCCAGCAACTTCGCACTGCCATTAAAGAAGAGTGGACC
AAAATTCCACAGGCCACAATCAATTTGATCAACTCTGTAGGATCTGTTGCGGATAAATCT
TTTCCACTTCTCAGGTTCAACGGGTTGAGTCCACTTAATTCTAATTTCTTAATTATAGAA
ACTCTAGGAATCCAGTCCATTAATTCTTATAGTTTATTACAAGCTTGTAGGTGATACACA
GACAACATACACTCATGTGCACGTTCCAAGGTATGACAAAGATACACAGTTGGTGGGGCC
CCTCATGATCTTCTAACATCTGGTTCTCATCATAATGCTCCAACTCCTACAACCATAGGA
CACCTAATCTAAAGAATTCCCATATTTGGGCCTGGGGCCAAAAGGGGAACAAGGATTTGC
TGGCAAGAGATCTGAAGGAGAGGAGACAAGCTAAAGCCACTTTTAACCACATGTTTCCCC
AAGTCCTAGACAGAGCAAAGTATCCAGCCTGCATATCATATACACAAATCCTACATATTT
AACACCTATTTAATAAACCTAATTTATGCAAATAGAATATATTTATGCATCTGTCACATA
TAATATAAGCATAATAATTAATCTTCCACAGATCTGAGCATTAACAACTACAATATGAAT
GTATGGTTCATTAGAAGTGAATGTGCCTAGATATTGAGAATAACAGAAAGTTAAGATTCT
CCCTGTTGGTTACGCTCTGGTAACCACAGGAATGTTTACATTGACCATTTGGTGTGGGGG
TTAGTGTCTTGGCTTTGCTAGGTAAACAC
>NODE_341_length_701_cov_52.589157
ACAGTCATGCCTCTTCTAAAAAAAAAAATTGTTTTTTAGATTTTGTGGTTGACCTCATCT
CTGTGGACGACCTCGAGTTGGGGGGATTGACCTTGAGCCCAGGGTTGACCTCAGTCCCGA
GGGTTGACCTCGAGCTCCAGGGTTGACCTCGAGCCCCAGGGGTTGACCTCGAGCCCCAGG
GGTTGACCTCGAGCCCCAGGGCTTGACCTCGAGCCCCAGGGCTTGACCTCAGTCCCCAGG
GTTGACCTCAGTCCCCAGGGTTTGACCTCGAGTCCCCCCCTGACCCACTGAAGCTGACCA
AGGTCCTATTTACAGCTTGTTTTGTCCATCTGAAGAGCTTTGTTTTGTTGTAAATGTGGT
CTGAATGACGTCGCAGAGAGGAGACACGTTGTTAAAATATAGAGTGAGGGTTTAATAAAG
ATTCCAACCCACAATATGTTACGTTCACACCTCAAAGCAGCACATTGGCACAAAGTCAGA
AGTAAGACAGCACGGAAGATGAAAACCTGTCTCCAAAAATAATCAGAATAAATATCTCAT
TAAATAAATAAATAAACAGGTCATATTTTTCAGTAATTACTTTGAAAACTAATAAATACA
TACATATTGAAATATGCTCATTATCAGAATTAAATTAACTGACCAACAGGTTAAATTAAA
GTGAAATATAACAGTACTTAATTACAGAGTTACTTGGAAATAATAGGTTATTGACTAATT
AAATGAAAAGGCACATTTATTAAGATGTAACAACGGGGTCTTGGGTCGTGa
>NODE_346_length_708_cov_20.858757
AATTTGAAATCTTGGAGGTTGATGTAGCTACAAGTTGTAAAGAAATAAAACGGTTATTGA
TGACAGAGTTTAAATGGGATTGTGTGTAGGGAAGCACGATTATAAAAGAGAAAAAGAAAA
TTACTTGTATTTATTTATATTTCTTAGCCGGGCTCTTTGAAAGCATTCATTTGATTCTGT
CCACTGTCCGTCGTTATCAATAACAACACCATCTTGTCCTTTATTAAATGCACTTACTCT
TAATTTCACCCACCAGTGGTTTTACAGAGAATAATGTGGAGTTACCTATATGGCTTTGAC
ATTATAAATCACCTCTCCCAGCCGGATCGTACAGCACTATCGATTGATCCTGATATATCA
CTGAAATTTACTGTCACTTCTGTTTTCAATTAAAGATACAATCAGTCTGATAATGACTTA
ATTGGATTTTACAGGAGATTGAGTTTTATTGCCGTCTGCTTTATGACTTTAGTTAAGGAA
AGCCGTTTTATCATGTGTGTCAGCCAGACAGCATTGAAGCGATGATACGGAGTGTTGAGG
GAGGGGGCGGATCGAGGTGCTTGTCCTTTTGTTACTGCTCTCTGCCCCCCCACGCCAGGA
CACGTCACTGCTCTCTGCCCCCCCAACCCGGGACACGTCACTGATGTCAGGGGAGAAAGT
GTCAGGATTTGTTTTCCTTGAGCTGCCACTGAGACCATCCATCATGCCCACCACCCGGTG
ATACGCTGTGATAGATAAAATAAAACCTTctcagcttgccgggcgtagagttatggtg
>NODE_347_length_519_cov_41.826591
TTGCTTGTTTCTACATGAATGTTCCTAAAAGTGTAATTAACTTCTCTTGCATTCACTGTG
TAAATGAGCAGGAATGAGCCTCATCTACGCTCTCATCTAATTCCTCTATTCTTAAAGCCT
ATTACAGATCAGATCTGAATGACAAAACAAATCAGTATTTAACCGTCATTTAATCTTGTT
CATCATCATTCAAAATCTCAAAGAATGAAATTGGGGCCGTGGATTAGAGCAAAAACTAGT
GCCCGTGTTTGACGGCATGCCACTCTCTCTAACTATGTCGAAATGCTGAGCTCCCTCTTA
ATAGATCTATATTCATTTTCAAATGAGTTGATTAGCCAGCACAATGTCTTTGGATTCAGG
GGCCCATTACACATTTATGATAGTAAATGACTGTACATTTACAATCCAAATGAAATTTCA
TGAGCAGGGAATATTGAAAAAAAAGAAGCTGTGTTCATCTCCAAAGCCCTGCTTCCTTGT
CCTTGTACCTTCTGCAAACACATCACATCAGCGCCCCCTGTGGTTGAAGGAGGAATTGAC
TTGTGTGTGTGTGTGTGTGTGTGTGTGTGTGTGTGTGTGTGTGTGTGTg
>NODE_348_length_584_cov_67.222603
ACGCTTCCAGTGGCGCTGGGGCCCGTTTGGCCGAGGCCACTGCTGAGGCGGCTCCACTCT
TTCCATGCTACACCCAAATCTCATTTACATTTCAATCTCAGCCTCATGAATGCAAAAAAC
TCTGGACGAAAATTAATAAAACGCTGCGCTGGGGAAGCGGACGTGAGGGAGAGACGGAAA
GAGGGAGACAGAGAGAGAGAGAATGAAGAGCCAGGATCTCTTCTTCCGCCTTTTGTTCTT
CCAAAAGTGCCCCCTTTATTCCATTTTCACCCTCTCTCTTTCACCAGGACTCTCCAATGA
ATGGCATTACAGACAATGCCATATCCAGAGTGACACAAATGTATTTTGGTTGCACCGCCA
CAGTGTATTTCCACAGAACCAGAGGCGATTTGTCTGGGGACAATTTGGTTTCCATAAAGG
ATTTAAATGGTTTCGGTGGAGATAGTGGGGTGAAATTTAATTTGTTTCTCATTTACTACA
GCAGGTATGAAAAGGAGAAAAATTGGACGGCTGATGGGCAAAAAATTGGTGCTGTCCTTC
TGCTGTATCCCCAAAGGGCCAGGGCCCTGCATGATATAGATTGAGTTCGACCCCCCCAGC
CCACCCCTCCACAACCTAAGCCAACACACACTCCTTCCTGCACAGACCCCcccc
>NODE_349_length_741_cov_48.307693
GTGCACCAGATGTTTCTCAACTTTAATTTGTTAAGGACACCCCACACCTCACTCCCCTCA
CATGTGTTAGCTACTCTCTTTGCCTTCCCCATACTCAGACCTCTGCAGGATGCAAAGAAA
AAAAGACAAAAATATATAGAGAAAAAAACTCTAAAATCAAGTTTAGCAGTGCAGGACTTG
AGCAGCTCATTGGACACTGTTGAAAAGACTTGATAAACTCATCCCCTACTGTTTGTTGAG
GTTGTTTAACCTTGTTGGAGAAAGGGGAACTTTAAGACTTGAATGTGGTAAAATGTTGCA
AGTTAACTTCAAGTTGTTATGTGCAATACTTTTTTTTGAATTTTTTCCAGATAAAGACTC
TTTGCAATGTAATTCTTTAATGCCATTTTTAATTGCAGACATTTGAAGAAGATGTTGATA
TGTTTTTCAGTCATTTTCTACTCTTATTGTAATCCTTTTCATGCTGGTGTTTGTAAAAAG
AAAAGAAAAAGAAATCAAACTATTTGTACTAATATAAATAATTGAGGTTATTTTTAAAAC
ATTAAAGGTTTTGTGCTCATTTGCTTATTTTGTTTATTTCAAGCTACTGTGATTGATTGC
ATTGTAATTATTAGGTCAATAATGTATTTAGCTGTTTATTGGTATATTTTTAATTGGAAT
GTATAATTAATTTTTATAATTTTGATCAGATTTTTGTTATATTTTTGAGGTGAAGCTTTT
AATATGTTAAAGTGTCTAGTTTTTACTAATTGCTATATTGTGCTCCACAATATATGGTTC
ACATTTTCTGAAGGAAAATAAATATTTAAAt
>NODE_350_length_438_cov_59.497715
TGTGTGTGTGTGTGTGTGTGTGTGTGTGTGTGTGTGTGTGTGTGTGTGTGTGTGTGTGAT
GCACCTGCTCCACTGAAGGTGAAAGAAGTGCTCACTTGAGCTCATTGAAAAGTAGATGTG
ACAGTAAATTTTTCAGCCTCCCGAGATGGGAGATCTTGTTATAGCAGTCAGGATGGGGGT
CAGGGCAGTGGCTGTTGATGATTGAGGAAAAGAGAAGTAAATTCATTCTGCTCCGGGTAC
TTTGTCAAGTGCCAGTGGCTTACCGTTGAGAGCCAGTCACCCGTCCCAGTGTTACGGCCC
CAGAGGTCACCCCCCTGTCGTAAATCAGTCGCCGTGGCTGCTAAACCTATTGCCTGTTCT
CCTATCGCCGCTCCTGGTGAAATGAAAAGGAGGAGCAGCCGGACCCAGGCTGCCAATTCT
GCAGAGGAGAGGACAAGAGGAGGTGAGAGGTGGAGAGGACAAGGGGAGAGAATGTGAGGA
CATCAGCATAGGAAAAAAGGAggggggt
>NODE_351_length_81_cov_8.222222
TATAGTACTATTCTACAAGGTAACATGTTCTGACGGCGTTAATGTTCATTGACTCTTTGA
GCTTATCTTGCAATGTTTTTTTCTTGCATTGTTTTGATGGTTCTATATTGCAAATGCGGC
TGCGCCTGTTCCTACGGTGATTGTACTTTAc
>NODE_355_length_1409_cov_18.029808
GTATGTTCCATTCAGGAGTGTGAAAACTGTCAATTTTCTATTTCCTGAAAGACCCTCTTT
CAGGAACCAGGAGAAGTGCCCCGGCCATGGTAGGCATGGTGGCCAAGTGGTAAGGCGTCG
GTCTCGTAAACCGAAGATCACGGGTTCGATCCCCGTCCGTGCCTGGGTGACGCCGCGCTG
GTAGTTTGTTTCGGTTTATGGTGTGTGTTCTCGGTGTACTGTGTTGAGCAGTTGGTGTTT
GCTGTTGCTAGGGAGAAGGAAGGTGGGGCTGCTGTCCCGTGTGTATAAATAGCTCCCGCA
GTGTCTGTTATTCTTCCTTTGCCATGTAAAAGCTCGGGATCGCAACCCGGGATGGAGGCT
CCACTGACTTTCCGCAAGCAGCGCAATCATTTCCTCGGCATGTCCTCACAGCCTTCACTC
TCAGCTGGTCAATAATCTCCACAGGCCTTCATCATCACCTCGCAGTCTATGTATGTGCTA
CTGACATTCCGTCGTGGGCATTAACCACCAGACCACCAGGGACAGTGTGCGTACCTTTCA
GCTCCATAGATCACGTCTTGTCCGTTCTGTTTGCTGCACTCCATAGACTAGGCACGACAG
CGTTTTGCCAGGTTGGGGATGTAGCTCAGTGGTAGAGCGCATGCTTTGCATGTATGAGGT
CCTGGGTTCAATCCCCAGCTTCTCCATGTGGTACCTTGTGGTCATTTCATCTGGGCTGGA
GCGAATGGAATCGATTTCGAACTGCTGCTTTTCTCCCTGACAGGGAATCCAACCGCTGCC
TGTGCCAAATCCAGACCGCTAGCCATCCAGGTACTGGCTTGGCGATGCCCACTACGATTT
AGGTCCAAATTCAACGGAGGAACTGGTGACGCCGCGGACAAGTTGCAGTGCGTCAGCAGC
ATTGCCGGAAAGCAGGGATGTTGCTCAGCACTGGAGCGCATGTAAAACGTCCGGTTTATT
CTCCCTAGTGTTGTTTCTGACTTCAAGAGCTCAGGCGAATGAATGTCTATACTTAGGTCG
CTGTTTGAAATCCAGCTAGCGGACGTAATTTCTTTCTGCTTTTGGCAGCCAACTGTTCCG
CATCATCGCCAACAGATATCGAGCGGCGAACCACAAGCCGGACGCACTTCCCTGACCGGG
AATCGAACCCGGGCCGTGACAGTGAATGCACCGAATCCTAAGCACTAGACTATCATGGAG
GGGAAGTGCCCCTTTTAGTTGTAAACCACATGTGTTGCATGTATGGGGTCCTGGGAGCTC
TCCGCATCTTCTACCTTGGGATTTTTCTTACTTGAACAAATTGGACATTATATTTACACA
CTTCGCAAAGTGGGCTTAAGTTTCAATAAGTGGATGGGAACATGCTGTGTTGGCCAAGTG
AAAAACGAAAGATTGAGCATTCTCTCTCAGTATGTTCCATTCAGGAGTGTGAAAACTGTC
AATTTTCTATTTCCTGAAagaccctctttcaggaaccag
>NODE_356_length_629_cov_37.230526
GAATAGAAGGGCAACTTGTAACACAGTTCAATTACAAGTAATAGAACTCAAAGACACATC
TCAGCACTTTTAATTAAATAATATCCAGGATTCCCAACTTAAATCATAATTGTTTATAAA
GTGTTCTCTGCTTATTCTTAGACCAACCGAGGTGAGTTGTTCATAATTAGTGGAACTTTA
TAAGCACTGTTCTAAGACGGCTGTGTGCAAGAGTACCTGTGTTAGATGTGTCATCTTTAT
TAGCTGTAGCATGGTAAGCCTAGCTCTCCGTGCACTAATCCCCAGCTAAAGAAACAGCTT
TCAAGGAATTAATATCAAAAGTAAAGCCTTGCATGCCGGCGGGGGAGCTTTCACCAGAGT
CGGCCTCAACTATCTCCCAAGTATTCTAGGGGCTCAGGGATGAAGTGGAAGTTAAACTTA
ACTTGCTCTGTGTTCTTCCGTAAGTCTTTGACCTTGTTCTCCAGTTCCACAATAATCCCC
TCTCAGATGTGTCTGAATCTGTAGCGAGTTTGGGGAGAATCCGTGGGGTAATGCTAGAGG
GGGTGGGGATGTTTCTCCAGGGCCAATGGGCTGCTCTTCCTCCCAGCCATGTAGGGCTTA
ATCCTCCCTGTGATCTGCAGGTCAGGACTCCTATAGTGGAAATGATGGACTTACATACGG
CGGCATCAACACATTCAAACAAATGTCTCTGAGTatgat
>NODE_358_length_182_cov_19.280220
AGCTCTGGCCTGCACAGCAAGCAACCTAGCAGGAAAACGAGCACATGCGAACTCGGTGCG
ACCGCTTTTTCTGGTGTTTGCCCCGTTTTTCTTGGAAAATCTAAAAAGGTCAAGAGACTG
TTTGTGTGTGTGTGTTTGTGTGTATTTTTTTGAATCCACAGGCCACTTTACATGTACACC
ATTATATCAAGTCCAAGAAGAGATGTGAAATCTTTCCCTTGCATAGAAAGCTAGCAGTAG
CATGAGCACTTG
>NODE_360_length_850_cov_38.122353
ATTATATGAAAATGAACCTTAATAAGACAAATGTAATTGAATTCTAAGGACGCTGTAATT
CCAATATGTAATGTTAGTGTTACAATATTTGCTTAGGTTGCATTTGTTTTTGATAAACGA
GATGGGTAAGACAACATGAGAGAGAGTGAGACAGAGAGAGAGAGAGAGAGAGAGAGAGAG
AGAGGGGGAGAGGGAGAGAGGGAGAGAGAGAGAGATTATGCCCACAATGGCGACCAAAGG
TTTGAAAACCTTTGGTTCCTTATCCGGGAACTACCTCTCACTCTGCCATTGGGCCGTGGG
GTCACGTGGTAAAAGTAACTTTACAGGGCTGCTCGCAAGTAGGAGGGCTTTATGGAACAG
AAAAACGACAAAGCTAGAAAAATTATTTTCCACTCCAGAAATTAATGATCATGAGCTCGT
ATTTGATGGACTCTACCTACATTGATCCGAAATTTCCTCCATGCGAGGAATATTCGCAAA
ACAGCTACATCCCCGAGCACAGCCCTGAATATTACAGCCGCGCGAGGGACCCTGGCTCTG
GCTACCAGCATCACCATCAGGAGCTATACCCTCCGCGGGCGAGCTACCAAGAGCGCCAAT
ATAACTGTGCAAGCATCCCTGAACCAGACACGCAAAGGGGACATGGACTACCCCATTCTG
CGCACCTGCTTGCAGGGAAAGGGCAGCCAGTCCCATGTGAGACCCCCCAGTTACCACTGT
CCCCCTCCACCCCACCGACTGCATCCTCTGCCTGCAACCAAGCTACACCGGATCATCCAA
ACAGCTCTGCCTCCTCCAAGCAACCCGTGGTGTACCCATGGATGAAGAAAATTCACGTCA
GCACTGGTAGGCAACTTGTCTGCATGTTTGTCTCTCCCCTCCGTCTACACTCTCTACTCC
TCTCTCGTCCTTCCCCTGCt
>NODE_362_length_228_cov_93.166664
TGGGAAACAGATACACCTGGACATGGCCTTGTGACCTCCATGCGCACACACACCATGACC
TTTCCCCACAAATCACATCACTCTGCTGGGGAAAGTAGGCTGAGGAGAGCCCTGTCTCTG
GTCCCCTATGTAGGGAAAACAATCTAAGCCACACACTCTGATTGTGGGAAACTATGACAA
AGGTCAGGGCCCTGTGACCTCCATGCACATGCACCTATGCTCTTTCCCCACACAAATCAC
GTCAATCTGCTGGGGAAAGTAGCCTGAGGAGTGCCTCAGCTCTGGTCCCCTATATAGG
>NODE_363_length_865_cov_86.846245
TAGAATGAACAATTGAGCTTTGTAGGAACTAATATTAAGTGATGATTTTAGGCAAACCTT
TATGTCAAAACCATGACCATGATAACGTTGCAATAATAATAAATACAGATATGAATATAA
AAACAATATGAACATTAATAATAATATAATTGAAAATACAAAATATAATTATTAATATTC
ATATTATTATACTATACAAAATATAATAAAATATATACCAATGACTAAATAGTTATGTTT
GTAACACACAGCACACAAAAATCTAACAAAAATCAAAAATGAAATATTTATTACAGCATT
TGTGACTGAACACCTTTTAAACATTACGTCACAGTCCTCATACAAGTATTTAATGTATTT
TTGACAAAGCTTAAGGGAGACGGCATTTTATCATCTAGTGAGGAACACGTGCTGAAAAAG
GAAGGAATTCATGGACATACAATATCAATGCCACAGCAGATCTGAAACTAGCAAAAACAT
TCTTTTTCAATTGAGGTAAACACATAGAATATCTAACATGAAACAATTAATAGACTGAAC
TCTGTACGAAGTTTGTTACAATATTCTCTTAGCTTTTCCCAAAGCTTTGAGTTCATAATT
TAAGTTCTTTTTTCTTCTTTTTTAAGTTTTAGGTTTTTTGGTGCATCAACCGTCAATTGC
TTCTCCCAGTGCCAAAGAATCCACCATTGTGTCATTATTGTCCATATGGCAAGTTTGTTG
ATCCAGAGGCTAAGAAGTAGAGTAGGATGCTGATTTTCCACTATTAAGCTTCCTTCAAAA
TGCTCTGTCAATAAGAGTCCAGGATACAAAAAAATAAAATTATAATAATATAAAACCAAC
ACAATCCAGTGCTTGGGCAATTCAAACTAAGAACCTTGTTATATACCTAAAGGGCAACAT
TCATTCATGAACCAAAAAAAGGGGCATGAAATATg
>NODE_365_length_600_cov_28.241667
CCATACTTTTTAATGTACTTTCTATACTTGCACTTTCTTGAAAAGCTCAGTGGACAGAAA
GTGTTCTATTTGTTTAGTTTTTAGTCTAGCTCTGCACCTCTGGGCAGATCAATAGAGTGG
TCCTGAGGACATAGAGTGAAAGGGGAATGGGCCCTGCTGCACCAGCTCAGGACTCACCGG
GGTAGCAGACGGGTGAAAATGTGGAGATCATAAGCAGACCTCAGCTAGAACGTGGGGGGA
AAGTCGTTGCTCAAAGCAGGTTGATTTCATGCCCCAATGCTGCGGCGGTAATTGCACCCA
GACCCATTTTATTGCAAGTTGATTTTAAAGAGGGATGAATGGAGAAACATTCTGTAAAGT
GTTTATTTTGGGGGATGACCTTTATTAACCCGTTTTCCAGGCGGGTTCCCCTGCGGTAGG
CAGGCTTGGTGCTAGATTAACCCTTACAGGCCCATACAGCCTGGCTGTTCCCCATCACCA
ACAGGCAGGAAGCGGAGGATGACAGTCAGATTGGGCCCTGCTTCGGCTCTCACCGTGTGT
CTCACCGTGTGTCTCAGTGTGGAGCAACTGGAACACACACAGCGGAACACACACACACAC
ACACACACTTACACTCTGGAAAACACACTTACATCCTGAACATACACACACCCTGGAACA
CACACATACa
>NODE_366_length_347_cov_66.801155
TCACCCCTCCACACTCCCTAATTGTTGCAAAAAAATATTTTTGAAATTGCCTTCCACCAG
GAGTGTTTTCCACGGCAATTGTCACACAATTTTCTATGCACGGCGGGCCCACAGAGCTGA
CACACACCTCTTCCTTTCAACGTGTCTTCTTTCTTAGGCTACTTAAGAATATAATAGTTT
TAACCTATTACTTTTATTAGAATTGGCTTTAAGCTATTGCTTTTTGAAAGATCCGACTTA
AATGTTTTCTACGCTATACCTGCATGTGTGCTGTAATTTTTAAGCTTGCACGTTTTACTG
AAAACGATTTGATGTTATGGACACGCAATTTTAGGCCTAATTGAAGTTAAAATGTTAACA
TCCAAAATGTAATGTCTTAACCTATATTGTGCTATTAAATTCCACGgatgaagtact
>NODE_367_length_447_cov_21.387024
CGGTGTTGCAAGTCTTTTTCTTGAAGCTGTTCATATTCTAAAGGGCTCGTCCGGGATTTG
AACCCGGGACCTCTCGCACCCTAAGCGAGAATCATACCCCTAGACCAACGAGCCACCCGC
GACCGGCGGGGATTAAAAATGTCAGAAATAGACTTCGATGTCATTGAGGACTAATGAATC
TTACGACCAAGCGAGGCAGAAAAGGGATGTCGCGGAACGACGAGGATGGGATTCGAACCC
ACGCGTGCAGAGCACAATGGATTAGCAGTCCATCGCCTTAACCACTCGGCCACCTCATCA
CATCAGCCGGGTGTACTGGTTTCTGTCCACTTTTGTCATTGGATGTTCACTGACTTGAAA
TCAATTGACTTGGGAGGATTTTGGTCCCATGCGATGACTCTCGAGGGCCTCTGGTAGTGT
GGCCGAGCGGTCCAAGGCGCTGGATTAAGGCTCCAGTCTCTCCGGAGGCGTGGGTTCGAA
TCCCACCACTGCCAAATTTTCGATGGGAAATCAAAAC
>NODE_368_length_235_cov_20.148935
AGGCTCCAGTCTCTCCGGAGGCGTGGGTTCGAATCCCACCACTGCCAAATTTTCGATGGG
AAATCAAAACCATTGTTTAATTAAGACCAATGGTTTAGTCGTTTTCTCACAACTGTGATA
CTTGACAAGTGCTTGCGCAGTATGGGAAAATTCTGCCAGGCTACATGTGTCAGAAGTCAT
TCCCACCCAACCTCTGTCATCGCTGAACGGCAGCGTGGATACATTGTGCGAATTAATGCG
TTGGCTCCCACCGGTGGCGTGAGTCCAAATCCCACCGTGGACAGGCGGTTGTACAGAAAT
CCCGc
>NODE_370_length_663_cov_50.699848
TGCACCTACTGCCAAAAGCAGTGTCATTTAAAAAATGTCTTCAGTTCTGTACTCAGAAGT
GTTTTGCAGTCAACTAGGAATGCCCAAAATCAATCAGAAGTATTTTGCAGTCAACTAGGA
ATGCCCAAAATCAATCAGTTGATTGCTGTCAATTATTTGGTGTCCTGGTGTCCAATTATT
TTGCTGTTCTGAGGTTTCCTCTTCTGATATTATGGCTTTCCCTATTCCTCCCTGTCTGCT
TTAGGTTAAACTGTATTTCACAAAAACCGTCGAAGATTCTTCAAATTCTGAGGCAAGCAC
TTCAACGTCAGTCACTCCGGATGTTAGCGACAATGAGCCTGACCATTATCGATATTCTGA
CACCACTGACTCTGATCCGGAAAATGAACCTTTTGATGAGGAGCAGCACACGCAAATCAC
AAAAGTTTGAACTCTTTTTAACAGGGAGAAGAAAAAATATATACACCAGAGAAAAAAGGA
GAAAAACTTGAATATGATATCTTTAAAGAAAACCCTTTGTCCCCCCCTTCCTCCCCCAGA
TGGCAATAGAGCATCGTCAAATTTTAGGAGAAAAAAAGGAATATCTCGACCAATATTATT
TGTATTCTTTTCTTTGGCACGGCCATGTACCATACGCTAGGTATTGACACTGTTGCCCTG
TGGGGGAAGGTGCTGTAGCTCTGTGTGTATGTGTATGTATATATTATATGTATAGACATG
TGGgtgtacgtgt
>NODE_371_length_655_cov_48.499237
ACGCTGGGTTGCTCTATGAATGCCGGCCTGCGCTGCAACAATAACTTCTTCTCCCTCAAG
CTGCCAGCCCAGTGTAGTGAGATGTAGCTGGGGAGGAGGAGTGTGGGGGATTAACGTTGA
GAGTGGAGCTGGCCACCAGAGCTGCTAGGGTTTTCAGCCATGGTGAGGGAACATGAAACC
CTCCACACATATCCCATAAATTCTGCTCTGGGTGGGGGTTGGGGGGTGCTGGCACGTTCC
AGTCACGCCCGCTTCCCGGCCCGCGGCCAATCAATACCACTTTCCTGTTTTAGAGGAGGG
TAATTATGAGGTGGAGAGATTGTCTGACCTCTCACCCTTGCTGCATTACTCGGCTGATAT
TAAGATAAATTGCCTGATTTTGGGTAAACATATGCTGCAATTCAAACTGTCAGCACTGGT
TTGCTCAGGGATAATTTGTATTGATCTCCTGGCTTCTTCCCCATTTTGCTTACTGACCTC
ACAGATAATTAGAGAGAAAGAGACACAGTGAGGTAAGGCAGGGGCTGCATTTGAATACGT
CCCCAGGAATAAAGAAGAGAAGAAAGGAATAGAGGGAGGGTGAAGACAGAGTGAATCCAT
TAATAGGATTTTTGCACCTACTGTTTTGCTTGAAACATTCAGCCTACTACTTAATTTTCT
TATCACTTTTGGGAAGCTGTTCACTTTCGGGAAATTGTTTTTTGTATTCTTCTAATCATT
ACAAc
>NODE_372_length_732_cov_51.112022
CTTTTGCCTCTAGATAAAACGTCCCTACTTCCACGTCAAAGCCCTGGAGAAGACCCAGCT
GAGCAACTGGAAGGAGTATCTGGACTTTGAGATTGAGAATGGCACTCCCGAACGCGTGGT
TGTTCTTTTCGAGCGTTGCCTCATCGCCTGTGCTCTCTACGAGGAATTCTGGACAAAGGT
AAACCGACCTTTAACCTCTGATGTTCGTGCCCGTGCCCCTAAAAAGAAAAGAGAAAAAAA
AAATACTGACACCCCCCCGCACTTTCCCCATCAACGATTTCATCACTTCCTGACAACAGT
AAATCGCCCTGAACATCTCTTCTTTGCGTGTGACGTTGATCTGTTAATCACTGTATCTGT
TGTATTAGGGGATGGCCAGCTTTGCCACACAAGATTTGACTCCAGCATTTGCCAACTACT
ACGTTGCATCTTCTCCGTCTCCCACTACCTTACAGAAACTTATCTTATTGGTTCCATGAA
GGTGCTGATGGGTTTACAAAGAACATTTCTAAAAACACGATCTTGTCAATGAAGAAATTC
ACTGGTTGAGCAAACCGGAAACGGGTGTTTAAAAATGTTGCCGTCCCCCTTCCCTCTTGT
CTTCCCTCTTTCCCTTTTCTGTCCACCCCCCCACACCTCCCCTTCCTCAAACCTTCTCTT
TCTCTCTGAAGTATGCAAAGTATCTAGAGAGCTACAGCATTGAGGGAGTGCGACACGTGT
ACAAGAAGGCCTGCACCGTCCACCTGCCTAAGAAGCCCAACATCCACCTGCTGTGGGCTG
CGTTTGAAGAGCAGCAGGGTCa
>NODE_373_length_265_cov_7.388679
CAAATCATTGGCAAGAAAGTGGGACTACATACCAGAAAACAAACAGCATAATGATCTGCA
CTGGAATGTACTGTAGAACAGGTCAATACAGAGAGAGGGATAAAGAAAGACAGTGGGACA
GAAAGAAAGATAGAGACATGGAAAAAGAGGCAGAGAGAGAGAGGGAAAAGGGCAGAGAGA
GGGAGACAGAAAACTGTGAAGAAAGAGGTGGGGGAAAATCCTGGATATTGATGAAAAAGT
TGTATACACCCACAGAGCTGAGTTAAAAAAAATGTATGCTTCAACTGCTCTTAAATCAAG
GACACTTGGGAGTATGGAAACAAAAGTCCCAAAAa
>NODE_374_length_641_cov_67.636505
AGAAAACGCTGAGATATTTGTGTGTTGCTGTGTCAGTCCTTTTTTATTTTATTTTGCTGA
GGGGGCGTTTGCTTTTAGTATTTTTATGACGCCCCTTTGACCTTTCACCCGTGCCCTCCA
ACTGACCCCTGTCTCGTGTGCATTTTGCAGGAGAAGACAAGCGCCCTCAGTCTGAGCAAC
GTGGCAGGGGTTTTCTACATTCTGGTCGGCGGACTTGGTTTGGCCATGCTGGTGGCCTTG
ATTGAGTTCTGTTACAAGTCCCGAGCCGAGGCGAAACGAATGAAGGTGGCAAAGAATGCA
CAGAATATTAACCCAACTTCCTCGCAGAATTCACAGAATTTTGCAACTTATAAGGAAGGT
TACAACGTATATGGGATCGAAAGTGTAAAAATTTAGGGGGTAGGAACGAGGTCTTCATAT
AAATTCCCCCCAATGCACGCTTTTGGCTTCATCTGTCCCATCCTTGAATGTTGAATATTG
AATGAGGAGGTTGCCCAAATCAGATCGTATGTATTGGTCTTATGATTTGGTTACGAGAGA
GAGACTACCCGGTTTAAAATTGTACAGTCTTTTGGTTCATTTTGCCTTTCTTTTCTATTT
ACCATCATGATCATGTATGACTGTTGATCTCCATGCTTGTAAACATTGTCCCAGCAACAC
ATCCAGCAGTACTGCTTGCAGTGATACATATCAAGCTTTACctgggcattt
>NODE_376_length_405_cov_50.493828
AAAAATAAAAGAGATATTCATAACCGTCAAGGTTTTCAAGGGTCTCACATTTTAAGTAAA
AAATAGACTAAATACTATAACAAAGTCCAGATTTAATCAGATGAATATATTTTACTGGTT
AGGTGAAGGAAACAGTCAATAAATATAGTCATTACCAGGGCTTAGAACAGCCACCTGATT
CTCTCTTTATCCAGCAACGACAAAATGCAAGGAAGAGAGAAGGGAGGAATAATAAAAAAA
AAATTGCACAGAGGCTTTTCTTTCCTTTAAAATGCTGCATTAGGTATTTTCCTGCAGTCA
GTTTTTATAGTTCAAAGCTGGCAGTTCAATAAATAGTAGGAACTGGCACATCTCTGTTCT
TGCAAAAATAAATCAATGTTAATCCTATTACCGGCAGTTATCACCTAGCCCAGAAACGGT
GGCAAGTAAAAAAACTGAGATGTCAAAGCAGGAAGGGGGGAGAGAGAGAGAGAGa
>NODE_379_length_79_cov_477.253174
AAATCGAAAGCTTCCTTTAAGGTTTACCAATCGAACCCAACTTATGACAGGCACATTCTT
GCCTGATTTGGTGAAGCTGTAAATTATTTATTTGTTTTAGAAAGTGTATTTTGACATCTC
CTGAAACATCCTTGTCAATAATATAAAGA
>NODE_381_length_786_cov_25.594147
TAAATCCGCCTCATATGTGCAATTTCAAAGGGGCTGCTCAGCCGGTTAGGCAGGCGATCT
ACGCAAAGTAAGGGTGAATGAGTGCGCGAGAGGGAGGGATAGCGAGTGTAGAGAATAACA
ACACATTGCCTACCAGTACTGACGTGGATTTTCTTCATCCATGGGTACACTACAGGCTGC
TTAGATGAGGCAGAGGTGGTGGGATGCTCCGGGGCGGCTTGGATGCAGGCAGACGGTACA
GTCGGCGGGGTCGTAGGGGATGTGGGTAACGATGGCAAGGGCTCACGTGGAGCTGTCTGT
GCCTTCCCCGCGAGCAGATTTCCCGAGTGTGTGAGCCCATGGCCAGTCTGGGGCTCGGGG
ATGCTTACACAGTTATACGGGCGCTCCTGGTAGGTCACTCGCGGAGGATACAACTCCTGG
TGGTGATGCTGGTAGCCAGTGTCTCTTGTGCGGCTGTAGTATTCAGGGCTGTGTTCTGGG
ATATAGCTATTTTGTGAATATTCCTCGCAAGGAGGAAATTTCGGATCGATGTAGTTAGAG
TCCATCAAATACGAGCTCATGATCATTAATTTATGAAGTGAAAAATTATTTTTCTACCTT
TGTCGTTTTTCTGGTCCATAAAGCCCTCCTACTAGCAAGCGACCCTGTAAAGTTACTTTA
ACCACGTGACACAGCAGTCCAATAGCAGCTGGTGAAGTAGTTCCCGGATAAGGAACAAAA
TATTAATTTGAATATTTGTGTAGGCTGCCCTTTGTGTAGGCTTATGTGTGAGATTGTTTT
CACGAAGGAAGGACACGTCCCTAAGTTCAATAAGAGTTTGAAATGACTGAATAGGGCAAG
AATAGTCGACGGTCAg
>NODE_390_length_663_cov_47.006035
CCAGCACCGGCGGGAAGGCCATGGCCACAGACAACGTCCACACCATGCAGATGACTGCCA
GGCACGTCCAGAAGGTTAGCCTCTTGGTGTAGAAGCGGTGGTGGGCTATGGCCAGGTAGC
GTGTCACGCTCACACAGAAGAGCATGAACGCCGTGTGAAAGCAGGACAGCACTCCGAGGA
AGGCAATCACCTTGCAGGTCAGCGTGCCGTACGTCCAGTTGGAACCATTCTTGACGGAGG
TGAAGACAAAGGGGAAGCAGATGGCTGAGCGCAGGATATCCGAGGCGCACAGGTCGAGCA
GGAAGTAGTAGGGTGCACGGTGCAGGCTTTTGTCTTTGACCAGTAGGATGGAGATCAGGA
GGTTGCCGACAACACCGACGCCGATGATAAAACCCAGGGATGTCAGTTTGAGAAAGGTGG
CGAGAGGAGAGACATTCTGCAAGATGTTGTGGTCCCCTGCATGGCTATAGTTCGCCATAG
ATGGAGGAGGGAACATAAATATGGTAATAGCTTCAGCCAAGTATCATGATCTAGAGGCGA
CAGGGGGAGGCAGTAGATCCATTTGGTGTGCTTTGAAGCAGATTCCCGGCTTGTAAGCAA
CCTCTCGTCTACGGCATCCTTTGTTCTTTTGTCTCATCACCTCAAAAGCCCTGAAAAATA
CCAGCCACGTATCAGGATTCACCCGTATACAAAATACCAGCTATGAATCAGGTTTCACTC
ATACACAAGATAc
>NODE_397_length_108_cov_214.898148
CCTGCTGCAGTGTGTGCAAACCTGGTCAAGAACTACAGGAAACGTATGATCTCTGTAATT
GCAAACAAAGGTTTCTGTACCAAATATTAAGTTCTGCTTTTCTGATGTATCAAATACTTA
TGTCATGCAATAAAATGCAAATTAATTATTTAAAAATCATACAATGTGATTTTCTGGA
>NODE_398_length_267_cov_47.441948
TCATTCCTCTCCTCCTCTTCCTCCCTCCCTCCTCAGGCCATTGGCCATACTGATGACCAG
TTGAGACACACAATATAACATGCGCGCGCACACAGGCACACACACGCACGCGCAAACCCA
GCATGAATACTTCACACCCGCACACACACACACACAGACACACACACACACACACACACG
CACATATTGATGGTTCCTCTGGTTTGCTGGTGTAATGTGCTTTGTTGTGTGAAGGTATCA
ATCAGAGGGGAGCAGATTATTAGAGTGTCTGAAAGAGATCAAACAATGTTGCCGTCTGCA
CCCACACATGGCTGATTTACAGGCAGGCTGATAAAAT
>NODE_399_length_322_cov_7.518633
ACTTTGTTGGTTTAACACTTGGACCGTCTCTCTCTGCCAAACAAGTGCGTTGCTCGTCTT
GTGAAGCCCCCGCCAAGCCTGGCGCAGAGGAGGGAACGGGTGGGGGGGGTCGGGGCACGC
ATACAGGCCAAAGGGCCACTGTGGCTTTAAGTGTGCTCCTTGTGTGGCCGGAGCAGCCAT
CCCGCTGATGCGCAGTGACAGGGACAGATGTGACATATCGGTTCCGACACACTTCCATAC
CACCAGTCACGGGGGGGGTGGGGTGGGGGACGGGTGAGTCACATCCCCTCCTCTGGTCCT
GTCCCCCCTGCTGCAGGACAACGCGACGACGCTCGGATGAACCCCTCACCATCGCCCTCA
CTGCTGCCAGGTATGGGGCTGCCATAGCGGAt
>NODE_403_length_568_cov_34.103874
AACACGCCACAGCACTGATGGACGAAGCAAAGACCATAACTTCAAGACTGTCTCCTCTGC
ATCCTGCCTCTTTCTGTCCTCCACTCTCCTCTCTTTCTTTGCACTTTCTTCGTTTCTCTC
TCTCCCTCTCTCTCTCCCCGTCTTACCCTCATCTTCTCCGCTGCCTCTCCCCTGTCCAGC
CCCTCCTCTTCCGTATTCATTCTTCTCCTCTCTCCTCTCATCTCCTCTCCTCTTGCTCCA
CAGACTCAACACCTCACCAGAGGTTCTGAACAACATGTGTGTGTCAGGAAGTTCCCATGC
AATCCTACATATGGCAACATTTAAGGGCTTCTTTTTTTCCATCAGCCCAAGCTTTAACTT
AATTTGCTGTTCCGCCATTGGGAGAGCATGAGTACAGTAAGAGGACAGACCAGAAGTGTA
CAATTTAAGCTCCAGACAGAGCTAGCTATAGGCCGAGCAGCAGGAAACAGAGAAGACACT
CATATTCTGAAGAATTCTAGAGATTCTGATGTAGGAAAATTTCTTCGGATGAAAGCCTTG
GAGCATGGACTGTGGTTATTTTGCAAGATGGAACGAAAGATAACATCTAACATTGGGGAA
ATGATTGTCCTGCAAACAGAGCACAACCCAAGGACATt
>NODE_404_length_906_cov_61.881897
AGCAGGAATCTTTCAGATTTTTTTCTTAGTCATACTGGATTCAGTCATTTATTTTGTATT
TGCTGTTTTGGCAGACACATTTACTAAAAGCCATTAATGTGTTTTGCAACGTTAATCACA
TGCTAATGCAATAGCATAGGCCCTTCCGTTGCCCCCACCTCGCTGCAAATAGCAGCACAC
TGACTTAATTGTGAGGGTGAAAATAACAGCACACACAGTTTCTCTCATATTTAATTTTTA
TCTTTGAATAAAAGAGCTATAGGAAAGTATTAATCTGCTTAACATTTCTAAGTACATCCT
CCAAAGGATTTTGCTTTTTTAATCTTACATATGCTCAGCAGAGTTACTGGCAAAAACTGT
AAGTTTTCCTCATTTCATCCTTTCAACATCAAATGGTGAGCAGCAAAAATTGGATCAGAC
TTCAAAGACTGTGATGTGCTCCAAGTCACGGAGTGGCTCTTCTATTTCACATATTGAATT
CGAGCAGGATATCAAAGTGCTACCAAAGAACCTCAGGTCTTTACTAAAAAAGGGATCTAA
CATCTGTAGAAAGAGAAGCGCAAAGACAAATCACCTCAGGGAACAGCGAGCATTTATTCT
CAGCCGTGAATTTCCAGCCTTTTGATTCTCCCATTCCCGTACCACCCTGTTTCTCCTCCG
AGATGGAGTGTGGAGCAAGAGAAGTCTTTTGTCTCAAGGACACAAAAAACTCTAACGAAT
AATCTATGTTCAAGGGGCTTTGTAGAAGTACAGTATTATTTATACATAGCTGTAGCCAGA
GCTGCATGCAAAAATATATATATTAATTTGTCTGATATAAACTTACCCTCTCTCTATGAT
CATTGAAAGGGTGTCTGCCATCATACCTACAGAGGTGAGAAGAGAGTTTAGAGCCCTAAA
CCTAAATCATCCATTACAACTGATTTGATATGGTACAGCATGGAAAATGAAACCCAAAGT
cttatgtaagaattac
>NODE_405_length_348_cov_7.543103
TTTGAATTTATTTTTCCATTCTAGGATTAAAGCTGAAAAAGAACAGAAGAGGTACGAGGA
GGAGAGAAAGATGAAAAGACTACAACAGCTGGATGAGGACAGACTGGAAACGTCTCAGAG
GGAATGTCTGATTCTGGAGCGCCTGCGGCTGGAGGATGAGGCGAGGGCTGAAGTTATGGA
GAAGAAAGAGAGAGCAAGAAAAGATAAAGAAGCCAGCAGGTAACGTCATTAAACAATACA
ATTGGATAAAGAGAAGGCGCAGAAGGCTTCAGCAACACACTACCCAATCTTATTTCACAC
TGGGCAATAGAAAATGTTAGAATCCGATATGTCACAATATTTTTATATCAGAGGTTCTCC
ATGCTTATCAGTAGATTTAGCAGGAACAATTTATTTGGGTGGGCCTGCCCCCTTGGAa
>NODE_412_length_1070_cov_25.508411
GGGTATGGCTCCCAGCGTCCGGGTGATGGCCATAGTGTCCTGGATAGCTACCTGTTGTTG
AAACAAACATTCCGTGATGAGAGGTTGAACCGGGGCTCTGGTCGGTCAGAACCGGCATGG
CTTGAGCTGTCAGATCTCTCCGAATGATGAAATCCCTACCTGCTGCTGCGGATAACGCCT
GGGCCGTGTGGGACATGGAATAGGGGACGGTCGCCGCCTGCACCGGGCCAAAAGCTCCCG
TTTGACTGGAGACCACTTCACTGTGGCCTGCCATATGATGATTGTGGTGGTGATGGGGAT
GTGGATAATGATGGGCTGGGCTGATTTTGAGGGCCGCGGAGTGCCCCATGTGTTCTGGCC
CGAATGGACTCGGCCCCAGGCGGGGTTCCGCCGTAATCTCCCCAGGGTGCGAGTGAGCCA
TTGAGTGCGGATGGCTGCTAAACCCCGGGAAGCCTGTCACGCTCGGAGGGGTATGGTGGT
GGTGATGGTGATGGTGGTGCGCCCCTGCCAAGTCAACTAATCTCAGCGCCGTGTTCCGTT
TGGAAAACGGAGAGTCCATCACAGGGCTTCCCAAAACATCTACGCTCATTACTCCTAATT
CTAGAATAACTTGACAGCAGGCAAAATAATAATGATGATGACAAATATATTTTAATCACA
GTGAAAAATATAGAAGAAAAAAAATCAAACTAAAATAATTTTTTAAAACTTTCTAAAGTT
GTGATTCTATCTCAGTGGCTGCATGGAATCCCATTCGGTTGAGAGGCATCAGCAGGAAGC
TTTGATATACTGAATAGAGATTCATGGTAGGCGCTGCAGCCCGTGGAGCTAAACAATCAT
CCCGCCTTCTAATTGGTCAGAGCTCTGTGATTGACGTCACTTGTGACAGTTTCCAATGTG
AAGAAAAATGTTTTAGTGACAGAAAGCGGACAGAGCGCCTGCGCCAAGCCTCAGGCAACA
CTCCGAAGAAAAGAAAAAACTAGTTGTTATGCAAAGGTTATTGTACTTTAAACTCCTCTC
GAAAAGTTAAACCGTTACACCGAAGGTATAACTGTCATATTCCTCGACTGGGTGAAGAGT
TATGGAACCACAATTTACCCTTGGTCTCTGTTAATAATACCGACTATAGAAACACGAAAa
>NODE_414_length_432_cov_28.328703
AAATATTATTTCTTTTCACAGAAAGGCTGCAAACTTAGTCAGTACGACAGAGACGCCCCT
TCACACCTCAAGCTGAGAAGATCTAGCACTCACCTAATACACTGTGATCCAGAATATGAT
CCCTCAACATCATCTAGAGTGAACCAATCTAATACGATAAACAGCGTATTAGAGCGTATT
AAGTACTTCAGGAGATATTTGAACACCCAGGGAGGGTTCTCCAGGATATCGTTGGGGTGC
CCTGATCTGCGTTGTCCTCACCTGTCCTATGAGTTGAACTATGAACTCCACCACCATCTT
GGACTCCTTGTTGAACATGCCCTGCCATAGCTTGTCCACCACCCGCTGAGTGAAGTAGAA
AACGTTGTTGACCAGCACCTGGTAGCTGCCCCCGCTGGTGAGGGGGAGGGACGCATCCTC
ACCTGGCATGAGATGGGGGAAGGGTCAGATGGGTGAGGGGTCAGATGGGTGAGGGGTCAG
ATGGGGGAGGGGGTCAGATGGg
>NODE_416_length_374_cov_12.064171
CGTAGAGACTTCAGACAGACAAAAAGGTCTCAGTTCTCACTCGTCTGTTCTTCTCAGACC
ACTTGACAATATTACCGTGACGGCTCTGGCCTCGAAAGAGCTTAGGAGGACGTTTCACGC
GCAGTCTGACGCTATTCACCTGGTGATAGAAATCGTCATCGTCGAAGATCTCCTCGTCCA
GGTCTTTCAGGTGACTGTTGGGTTTCAGCAGCTGCTCCGTCCCCTGAGAGAAAGAGGAGG
AGGGGAGGGAGAAGTGGAGGGAGGGGCGGGGGGAGATACAGAAGGCTCTGTCATGCAGCG
GCGGAGGAGGTGAAGCCATAAACTCCAGATGTAACAGCCCAGATAAACCGTCTGCTCTCC
AGATAAAGTGACACCTCTGAAGGAGGGAGAAGGATGGCTGAGCCTCACCAGGCCCTAatc
taaaagcactgaaacaacccctct
>NODE_421_length_71_cov_39.816902
GTGTGTGTGTGTGTGTGTGTGTGTGTGTGTGTGTGTGTGTGTGTGTGTGTGTGTGTGTGT
GTGTGTGTGTCTGTGTGTGTGTGTGTGTGTGTGTGTGTGTGTGTGTGTGTGTGTGTGTGT
GTGTGTGTGTGTGTGTGTGTG
>NODE_443_length_1106_cov_39.106689
CCCCTGTTGAGGAGTCCCATTCCTGTCTCCCCGAGACGCAGTCTGAGTGTTTCAACAACT
TGAATGAATATAAACTGCGTGTAGTTATGGTGGTTTCCTTGAACCAATCAGCGACCTCAG
GCCCCTCACAATGCACCCCAATCAGCCTCCAAGCACCATGGTATTGAATTCTTTGCCATC
GCAAATTGTTGTCATGGAGATCCACCAAGAAAAGCGTTAATAAATGCAATATTTCTGCCC
AATCTTCTGCGCGCTCATGGAGCAGTGACTGTTTAACCGAATCTCTCAATATCCCATAGC
GCAGAGTTAAAAAATAATGTGCGGCATATTGACTGTTCTGTTATTGACATGCTTCAAGGC
GGCAAGGCAACATTCGTTTTGGTTAGGCTACTTTCAACTGTAGCCTACTGATCTAAACTC
CCCCTCCCAGAGTGATGTCAGATGTAGGATTTGGTGGAGAGGGGGATCTAAAGAGCACAT
ATCCATGGAAAGGGGGCTTGAGCGCTCAAGAATCTTGTCTTTCTGTTTGCCCCCTCAATC
GAGCAACACAAAAGCTGAATTACTCATTCAAACCTCGCGGGACAAAAGCAAAGGAGCTGG
ATAGCACTCCTGCATTTGTAGTCAAACATTTAGAGACTTAAATCGAGTCGTCATGAAGGA
GAAAGAGTTGGACAAAGCCCATAGAATTGCCATCAGCAAACATTTTCCTGTGTCATATTA
GTGGGTCTCCATGGCTCCTTTTGGCCGGTGGACAATAGCACAAGTTTGCACACTCGAATA
CTGTCACCCTGCCAACGGCAACAAGAGCTCAAAACAGGACAATCCCCGGAGAAAGAAGGC
TCCGCGGGGAGAGGAGGAAAAAGGGACTAGTGAAATGCTAATTGAGCTCCATCCCCTTAT
TGAAGAAAAAAGACTAGGCCTACCTATCGTTCCCTTGAACCACCTCCACTTGGCAGCAGT
GTGGCATGAGATGTGAGGAAACCGTTTGTCTGGTAAGTAACCTACACCACATGCCTACAA
CCACGATACCGCTTTTCACCCGCTGCTTTAACGACGTCAGCAGGACCATTGTAGCGCGCA
ATTAAACGGAGTGTACATTATTTAAATGGATTGTATAATATTCAAATATAGGGCTACTGG
GTTCTCAGAGTCCAATGAAAAagtgtacagttgcta
>NODE_444_length_856_cov_38.089954
CAAAGGTTGTTCTTCTGAAAAGATTAACAAAACTTGCCTTTTTCACAAATTGCTCGACTT
TATAATAAAGAATACTGGTATCCTGATTTAATTCACAGGCTGAGATCGTTTTAGGAGTAA
AAGTAAAACATGTTTACAAAAAGGTGTCACAAGTCAGGATGTATTTCTAACATTTGCCAT
GTAAATAGAATTGATGGCTCGGTTAAAATCGGACTGATGGTTATTGTTTTTACAATGGTA
AACCGAAAACTATGCGTTTCCTCAAACTTGTCTTTGCATTCAGCTGTGGATGTTTCGGAG
TTACATATAAGTGCACCTCCAATTTTTGCCTTAGAACTTGCAGAGGCCATAGTTCACATT
CAAGTGAAGTGAGTGGACGCAGGGGCTTGTGCTCCTCTTTGAGTTACCATCAGTGCGGAC
TTTCTCACACTTATCTACCTGTGAAATCCTTCATACCTCTCATAATTGGTCAATGACTGT
ATCAGCAAACTGCATCAGGTGTTTTTCTACATGCTTTTTACACAGATAATATGGATTATT
GTATTAGTAGATTTTGGTGCGTCGTTTTTATGTAATAGCTCTTAAGCTCCTAGCCACAAA
GTAGTTTTTCCTCTCGTTTTTCTAGAAGACTGTTTTGTGTTAATATTGTCAATTTGAAAT
AGCCGTTATTTGCTTATTCTCTAATAAAAGTTCTTATCTTTTTAATTTGAAATGCTACAG
ACCCTAATTAATTAAAATGACTTCATTGCCATTGTACATACGGTATTGTGCAAACCCCAT
TTTCATTCATTTCAATTGGTAGTGTTATATAAATGACATTTTTGTCTAGACACCATTTCT
GTTTAAGAAATAAAGAAACATATCATGTACATTATTTTGTCATTTTCGTTTTTGCCTCAG
TCATAATttttcaactatagcaatat
>NODE_445_length_678_cov_70.172569
CCTCTTATGAAATCACCCATCCATCTGTCAGTCCACAGAAACGGGTGAAAATCACAGCAT
GCACAAACAAGAGTCAACAACTACAGCATAAGATGCTACGATCCATCGTAGAGAGATGGT
CAAAACAGAAATATCCCCATCAACCTCACAGAGAACCAAAAAACAAGGGGGGCGAGGGGA
TGGGTTTAGCCCAGATGAAGTAACGAGGCCCCCAAAACTACTTTGGTTACACAAACTTTG
TTTTCGGTCTCGATAGATCAGAGCCCAGAGCTCTTTCCACTCCATCTACCATCTGCTCGT
GAAGAATCCGTTTCACTCGATGAGCCAAGCCCAGTCTTTATTGGTCCTAATGGCACTATC
AGCTGAGCCGCCAAACCCAATTACTGCTTAAAAAGGGAGGCCACCCCAGCTAATCATGGC
CGCCTAACCTGATTTCCCTGTGATGAAGAGAGGGGATAAAGACCAGTTAATGGAGGGGGA
ATGATCTCACGAATACAAAAAACTCAATTCATTTCTCTGGGAGAGCAATCTGTCCGATTC
AGCGGTAATGGAGTGGAGTTTCATTAGACCTCAGGCCTTAGTAGTAACGCTGACGTCTCC
TTATCAACCAAATGACAAAAGATTTTCGACATCAAACAGGCCTCTCTCATAAGTGACATG
TTAGAAGGATAACACGGGGGGGATGTCAAGAATCTCAGTTAATCCGGCCATAAATGTAAA
GGCTATTCTACCTAAAAACTCTTCAGTt
>NODE_446_length_546_cov_134.172165
TTATACCATTTACAGGAAGTGTGCAATAATTGTTCGAACAAAATTAGGCATGTGCATAAA
TTTGGGCACTGTTGTCATTTTACTGATTTCAAAATCTTTAGAACCAATTATTGGAACTCA
AAATTGGTTTGGGAAGCTCAGTGACCCTTGACCTACATACACAGGTGAACCCAATTATGA
GAGAGTATTTAAGGGGGGGCAATTGTAAGTTTCCCTCCTCTGTGAATCTTCTCTGAAGAG
TAGTGACATGGGAGTCTCAAAAGAACTGTCACATGAACTGAAAACAAGGATTGTTCACCA
TCATGAATTAGGGGAAGGATACCGAAAGCTGTCTAAGAGATATCAGTTGTCTGTTTCGAC
AGTTAGGAACATAGTCAGGAAATGGAAGACCACAGGCACAGTTCAAGTTAAGGCTCGAAG
TGGCAGACCAAGGAAAATCACGGATAAACAGAAGCGAAGAATGGTTAGAACAGTCAAAGT
CAATCCACAGGCCAGCACCAAAGACATACAACATGATCTTGCTGCAGATGGAGTCATTGT
GCATCGTACAACTATTGCGCGCACATTACACAAGGAGATGCTGTACGCAAGAGTGATGCG
GAGGAAGCCTTTACTC
>NODE_447_length_823_cov_50.025517
ATGGCAGGCTATGTCATCTAGGATTTCATACCAGCAACTTTGGTTTCCAACTCAATTCCC
AACAGATTCCTTCCTTCAGACATGGTATTCAAACAGACAATATTTCATGTGCCTCCCAAG
CGGCTAAACACAATCCCCATGACCAGATATGAGTTTAGTAAATGAATTAATTTTTTAAAA
ATGTCCTTACATTTCAGTGCATCCCAGACACAGGAATCACATACATTATTTTGTAAATGA
GCAGAAAACTGACCCCTGTTAATAAAAAATTGCACCCAGAGGCAACAAACTTTTTGATGA
TAATGATGCAGTTTCAGACCCCACGCAATCCTCAACTATATCAAAAATGAAGACATTAAA
ATGGAGGTGTGTCTCTTTCTGTATGAAAATCCAATGCAAATAGGTTTTCACCCCTTTGGT
ACTTGAACTGTTTTCTCTTTGATAACCCAATTATTGTCTCAAGAGCTGTGTCAATTGCTC
CAGCGATCTCTTCTTGAACAAATCACTCCCGTAACCTCAAGCACTTTCGATTTGATTCTG
CCATTTTTTGACAGTTCAAAGCAATCAGAGGAGGCCTCACAAGGATGAGGATTGATTTTG
TGTTCTCGCTTATCATGCTAATTCCCTGAAAATCAGCCTTTTCATCCCTTCTGTCTGATT
ACGGCTCTTGGAAAAGGCCCCTGAACTGAACGAAGCCCCCCCCCAAAAAACCTTCTCTAT
CTCTATCATACCTCCTCACAACCTTAGCCCTTAGCCCCCCCGACCCCACTGACACTTGCC
CTGTCCACCCATGTCCAACACCACCGTCCATGCACAAAGCACCATGTCAGCCCGCCCACC
CCTCTCTGAGTGGTGGCCAATTCTTAGTGCTTAATCTttgccattttggattt
>NODE_449_length_700_cov_36.424286
GTCACCCTCTTTATGGGTATTTTTAACGTGATCGACCAAAAAAGAAAAGGAGAAAAAAAG
GACGGGGTAAAAAACATGGCACTTATCATGGCTTCTCAAAAACAATGTCGTGAATCACAA
GGTAGAGGGAGAAGAATTGTAGCGGTCCGCCTGGGCCAGAGCTAAACTGTAGCCGTGTTA
GTGTTGTGTTATGTGACAGAGCAGAGGGTGGTGGTGGTCAACCTCCAATTATGAGTTCTA
GTAAGACAAGAGCTTTAATGGTGGCTGGTTTGCCTTCAGGGAGGTTTATTACACGCTACT
GTTTTGCAGAAGCAGCATCAAATCTATAAAACTACCATTAGGAGGGGGAAAAATCAATCA
AAATGCCATTAAAGTGGAATAAGTTGCCAATATTGCTGATGTGGTTGTGGGTCCTTTGAT
TTTCCTTCAGATTATTAGGCACAGTCGAGTAGTGACTTTGTTAAGGGAAACGAGTGTTGT
TGGGGAGTAATATGTCTCCCGGCTTCATAAAGTTTGCTGGCTCATATTTCCTTCTTTATT
GATTATCCATTATCATTTGTCATGAGGTGTCCTAACTCCAGGGGAAGATATAACCCTCTT
TCTTCATGGCTGGCGTTGCCTGCACGGGATGGTATGGATCTGCGTGTGAAGGTACCAATC
TCCCAGAAAAATGAGCAGAGAAATAAAACGGCTATGTGCCTCGCAGCCCTGAGAGAGCAA
GGGAAACAGAGGGAGGGTGAGAGGGTGAGAGAGCAAGGGAAACAAAGGGa
>NODE_450_length_1002_cov_72.745506
ATTTTGACATTTCCAGCAGTAGATACACACCACTTGAAAATAACCTTCTGTCCTCAGATG
TTTATTCAGTGCCTACATGATATAATGTAAAGCTGTATTTAATAATCGACAACAAGTTAA
CGGTAACGTACTATCACCCTTTCGTATGGTCTAACAGAAGTGCCAAATAATTTTGCCCAA
GATCTACTTGTGTTGCATGGCGGCCATCTTGTTTTGTCAGTCATTCCGATCAAAGCTGAA
CCAGGGTTATGTTTGTGCATCAGGTCATCCCGGTTGCCCTGTTTCTCTTTGAGCTCCCAT
CATCAGGCCGGTGTGCATCTCCCTCTGCCCGCTGCTCGCTTACTGCTTCTCCACAATCCC
CATAAACTCTTATAATTGCCACATTAAACTTGAGTTTATTATTTTTCTCCAGGTGCAGGT
GTGTGGATGATATGAGCCCCAGGTTGCATTTACATACAAATTGAAGGTTTTTATTAATCA
GGCGGGCAGCAGGAATCAAACGGCAACACTCCATCAGCCCTTTAAATACATTTGGTGACA
TTTTTACCGAGCATTAGCATGATAGGGCAAGCGGAGTATAATGTACCAATGATTGCTTTT
CCATTGAAAGCACAAACGGTTTCATTTTTCCTGTCATCTCAAATAAGTGTTAAAGAGGGT
TTGGAGGCTATTGTGTGAGCACCGTATGCTGGGGACTTGGGACCGCTGATGGCCATATTA
AATAACCATTAGCGCCTAAGCTTAGATCATTGTGGCATCCGCCTCCCTCCTCTCTGAATT
TATTCTGTGATTTCAAATGAAGGCAAGCTGTGCCCGGCTCTTTCATAAAGTGCTCCAACC
CTCTCCATTTTTCCTTAAACAAAATGCATTACAACGGTAATTTTGTGACTGTTAAGATAA
CTAGCGTTAACAAGCACTTAATTAAATTGTACAATAAATAGCCGTCCGCAGCCTTATCTC
CCCTCCAGAGCGGCGGTGGTAGGAGGCTCCAATGCTCAGACCGGCTGTTCCCCAGCTCGT
TTGCAGATTAATTGCTTTTCTGTCTGGCGAAAGCTGCCTCTTCTGCAGCCAg
>NODE_451_length_1074_cov_74.332405
ATCTAAACAAGCCGGTATGGTTCCTAGCGAACTGGCAATAGGAAATTAAGCCCGGCCAAC
TGGTGGCTTGAAGAGAGGAAGCCCACTCTTAAAGCCGTGATCCGACCATCCACCACACCA
CCGCTGTGAGCCTTTAAACCATAGCAGAAAAAATTTACTATTGATCTTCAAATGGCGAAA
ATTGAAAAGATCAAAAAGATTAAACAAAATGAGAATGTGCTGACTTACCATGTTATGTTG
TTTCTTTGGTTGCAACTTTTCGTTTAAATAAAAAAAAGAGATTTGCTCAAAGATGCGGCA
TTGGAGGTGTCAAATTTTTGTAGCCGTCTCTTGATCGTATTACTTCCGCAGTCCTGGTTT
CCAATGCGTCTGAACTTTTTCCTTTTCTCTTTTATTTTGTTTGTGGTACCTAGCTTTTTT
TCCCTCTTCCTTAAGGCTTTAAAAGCTTTCAGCTCAGTAAACCAGCACAAATTATCTTGC
CACCTTGCGCAGCTCTGATGCTTTGGCCGCTAACTTTGGAAGGCCCTTTACTACTGCATC
AAAATTAGCATTGTCAAAGCAGTTAATGAATATTAATATTGTATTTGTCATTGGAGCTGG
CCCATTGCTGAACTCCAAGTCATCCATCAGGGACAAGATTAAGCACACAATTATTTCTGA
CTGACAGGGACCAAATCTGGGAGATTTTTTTTCTACAACAATTTAAAGAAAAAGACACAA
CATCATCATAAGGTGACTCCCTGGAGACAAAAGACAAGATTAATACACTTTTAATGAAGC
AAGGTTTCATTGTGCGTAAGACGGAGGAACATCAGAAAAAAAGGACGATTCTGACTCACA
ATTTTGTCTGTTTTACTGAAAGGACTGACAACAGAAATTACAAATATTTTCTGTGACAGC
AGTCCAAAATTATGATTCAAGTATACATTTTTTTTTAATCTCTCCATTTGATAGAATCAG
AAATCTTGGAATTCTTATCTCCCATCCTCCTGGAATACTTTGTCCTGGTTATTTTTCTCT
CTAACTTGAGCTGGAATGAAGAGGAATGAGAGATATAGACATGATGTAGTAAATAATTCC
ACATGAAAACGTAATGAAAAACCTTGAGCGCCagtgctctaacatggagcggcgaaacaa
cgca
>NODE_453_length_629_cov_29.149443
GGCTGGTGTGTGTGTGTGTGTGTGTGTGTGCACGCTAGTGAGAATATAATAGAGCATGGG
GTGGCAACCAGGGATGTGTTGTGTGTATTTGGGTGTGTGTGCTAAGGAGTAGGCGCTGCT
TGACAGTTCAAAGACAACCCTGTTCTGGGTCACACACATGCACATATACTAAAGAGTCGG
CTGAAATGTGGGTTCACTGAAGTGTGAATGTTTGTGTGTGTGCACTCAGGCATGTACACT
TAGCCTACGCACAGTATGTCTATGTGTGTGTGCCTTTTATTGTGTGTGTGTGTTATGTGA
GTGTGTGTTCTGATGTATGTTTATGTGTGCAGGATTATCCATGAGGATGGCTTTTCTGGG
GATGATGTGAAGCAGTATAAGCCTGTGGTCTACAGCAACACCATTCAGAGCTTGGCTGCC
ATCCTCCGAGCTATGGACTCTTTGGGCGTGGAGTATGCTGACAAGGACAGGAAGGTGGGT
ACATGGTCCCCGCACAGTCTAGGATTCATCCACAATGTCCAACCAATAGCCCATTCCAAA
CAGTACCTCAGAGTGCATGGCACAGTATCCTTTAAGGAGGTTTCCTGTAGAGGATAGTGT
CACCAGTCTTTCACTTCATACCGTCCATTCATGATGTATGTCCGTGTGTTATTGTTTGTG
CATGTGGGATTCTCTGTGTGTGTGTTTCTGACTTAACTg
>NODE_454_length_108_cov_11.824074
AGATTATGAACAAATGTAATTGTCCTACTTATCATGTTGCATGGGCCAACAGCAGGTATG
GACAATTCTGTACTAGCATCTTCTGTTGTAGCGTAGCAGCACTCCCAATAAAGAACCTCG
GAAGAAATGTGAGGCAAAACAGACAAGTCATGCTCAAAGTCATTAAACATATCCAAAT
>NODE_458_length_81_cov_13.740741
TATAGTACTATTCTACACGGTAACATGTTCTGACGGCGTTAATGTTCATTGACTCTTTGA
GCTTATCTTGTAATGTTTTTGTCTTGCATTGTTTTGATGGTTCTATATTGCAAATGCGGC
TGCGCCTGTTCCTACGGTGATTGTACTTTAC
>NODE_459_length_1733_cov_41.295441
TCTTCTTATTCAGCCCACTTAGTCTTTGTCCACGGTCACAATGGTGGCTCATCAGATTCA
ATCACAGGAGTCGTTAACAGGTTGTTCACTTCAGCACGAAGACCAAAACTGATACCAATT
GCTGTGGACGGGGCCTGGCCGTGAACGACACAGCTCATTGTTTGCTGGGCTTGACTGTTT
AAAGCAAACTCACCAGAGCTCAGTCTGCTTTCGTTAACAACAACCAAGTCAAGAATGGAC
CTCCTGTGAATAGAGCAAATGCTTCCATAAACAGTAAGTGGTCTTTTCAGGCATTTTCTC
TTTAAAGAATGTTACAATTGGTACCCCAACACTAGTATTGACGTGCCTATATCATGCAGT
AAGTGCTACTTGTTGGGGTAGTTTGACGTGACTCATTCAACATTTAGTCATCAGAATACA
GATTTTGCTTCAGTTTGTGACACACTCAGATTAGTTCAAACAAAAGCATATTTTCAATGC
AGTGCTTCTCTTCTGGGGTGGTCTTAACCGTGTAACATTTTGCACACGTTTGCTCGCCTA
ACCAATTTTGTAATACGAGTGTGCTACCTGGTTGGGTCAACGATGACCAGTTGGACAAAA
CATGCTGAATTGCACTTCAACTTGAGCACCTTTCTTTTCCCAAGCCACAGAAAGTGCTAT
TAAGTTGGGGTATGATCCTGTATTGAACTGCGGCAAGTATATACATCAATTAGCCCACGT
GTTGGTGATGAAAATAGACATTTTTCAGAAAGGTTTTGTGCGTATTAGAGATTCAACATG
CGTCTCGGTAGGTTTGTTTTTGAACGGGACATTTCCCTAACTTTCACCTTAATGTTACCT
TAAATAGAAGCATTCATTTTAAATTGGAAGAGTAAGTGCTTCTCTTTGGGGTAGTCTTAA
CTGTGCTTTGCCACCAGGATGTGCTGTCGATAACCTTGAGAGGAAACACATATGCTGCTC
CCGTGCTGTGGTTCTCCTACTGTAATGCTCCTGGAATTCAAAAACGGATTTCATTCAAAC
AATCTGGTGCTCTTCGAGTATAGTCTCTACTAGACATGTCACAATTGGTACCCTAACATG
AGTATTGACTTGTCTCTATAATGCAGTAAGTGCTACTTGTTGGGGTAGTTTGAAGTGACT
TATTCTACAACAAATTATTGGATAATACTCTAGGCATTGTTCCTCAGTTTAAAACACAAT
CCGGTATCTGTAGCCGAAAGCATAATTTGAGATCAACGCTTATAAATGCTACTCTGGGGT
AGTGTTGACTTTGTAGCTTTGAGGCGCATTTGCTTACTAGTCCTCTATTGTCTCCTTGCA
TCTAATGATTTGTGAATGAGAGCCCTTCCCGTAGTATACTTACCTGTTTGGAAATGTAAA
AGGGCTTCTAAGTTAGGTCAACATCTGTACTGTATAACAGCTGACTAGGCATAGGTGCAC
GTTGGGAACAATTGTTCCAAAACATGCGGAATATTACATCAACTTGGGCACCATTCTTAT
ATGAAGTCACAGAAAGTGCTATTAAGTTGTGGTATTATTCTGTATTGAGTGGCACCAATT
GTGATATGAATGGACTGTTTTATTTAACTGCAGTTTTTAACACCGCAGCAATTGAACCGT
GAACTTTCACAGGACATTCATGCAGTAAATCAAAATATTGGTTTACACCAGTTTGGTGTT
TTTTGCTGGTCCGAAAGCATGTTTTCTCCGAGCCTCACATTACTTGAAACATTCAATATT
TGGAATTTGCCGGAAGATTGTCTTTCGGTTTGAGGAAGTCATGGCTGCGTTTTGCCATCA
GGA
>NODE_460_length_738_cov_54.533875
AAGTTATATGCAATTTCATGTTGGATTTTATTATAGCAATACTAATAGTAGAAGTATTGG
AGAGTACAACATCGTACAGAAATCAAGCAGTAGTCTGAATAAAACAGTTTTGATAGCATG
GTAGTATATTACTGGTAATAGAACTTGACTGCTACAGTATATTGTTGTATTTACAGTAGT
GTTAAGATAATATTCTAATGACAACTGACATGAAGGAAAAATCTAATTCCAGAAGTACCT
TCATTACAAAGAGAGAGAGAGAGAGATAGAAAAAAGTTGCCTCCATTTTGATGGAAACAA
ACATTGCTTTAGGCCTCTTTGTAAACAGTAGCTACCCAGCTGCTATTCCGAGTGATGGGA
GCTCCACCTTGTCACAACAATTCCTTAAAAGAGGAACAGTTTAATGTCAACAGTATTTTC
TCCATCTGCCTGCCTCTTGAAAACCCTTCCATTCCACAGGGAAATCGTTTTTCCCATTCT
CTGCTCCAGGGAAGTGCAATACACAATATAAACCCATTACATCAACTGAGAATGCAGTCA
AAGATGTAGCATTAGCCCGCTACAATTGACTGCTCTCTGTGGTGCATACCCATCTGTTCA
CAAAAAGGAGTCAAAGCTTTCCTCTGGATGCGTTTTTTTCTTTGTATTTTCGAGATGAAT
AATATCTTCGGAGGATCGTGCATGGCTACATGTTGTAATCAGCATCCTAAAAGGCACACT
ATTCCTTAAAACAGGGAGCTACTTTTTAGTAGTCCAAAAATGAGTGTGTTGCATAGGAAA
CAGGGCATCATTTGGgacaccactgcag
>NODE_468_length_251_cov_67.637451
TGTGTGTGTGTGGGGGGGGGGTGGGGGGGGGGGTTTGTTGAAGTTGAAGCCTGTTCTTTT
GTGCAGCCGCTTCTGATCATTTACATCAAGTTGACATTCGGAGAGTTTACTCTGGGGTCT
GTAATTGTATTCTTTCGCCAGTTCTGCATTGCCAACCGTGAAAATGGAATCTTATCAACC
CTGACCAATTTTTAATGTACAAAATGAATTGGCAGGGGTTCAAAAAAGAGAGCTACAATT
CAAATCAGGTGAATGATACATGGGAGTTTTTTTTTCTGAATGCACAGAGCCGAGAGCCCC
CAGACCACCCCCCTTCTCAAc
>NODE_469_length_407_cov_9.019656
TTCTAGATTTTCTGATTGGGATTGGATTACCTTCTTGGTCTTTTCCATGTCATTCTTTTC
ATTTTCTAGGTTACATTTCTCTTGTTCAATTCTCTCCTTTTCATTCTCAATCTCATTCTT
TTTGATATTGAGCTCTTCTGTTTTACTTTCAATGTCTTGTCTCTGAATTAGTATTTCTGT
GTTGATTTGTTCCAGCTTTTCCTTCATCTTGCAGATTTCCTCCTTTATACTTTGCTCTTC
CTCTTTCAGTTTAGCCATCCACTTTTCTGCTTCATCTTTTCCAGTTTCTATCTCAGCCCT
TCGCCTTTCCAGCTCATCCATTTCACCTGCCATTCTTGTCTTGGCGTTGTCAATTTCTCC
CCTCTCTCTTTCCATGTCAATCTTTAATTGTTCCAGTTCACTCTTCTCTTTTGCTAGCAC
GCCTCTTGTGATTTCTGCTTCTTGGCGTTCTCTCTCCAGCTCAGATTGAATGAATTg
>NODE_470_length_71_cov_18.887323
CAGATTCAGTCTTCCCAGCCTGGTGCAGGTCTACAATTTTGTTTCTGGTGTCCTTTGACA
GCTCTTTGGTTTTGGCCATAGTGGAGTTTGGAGTGTGACTGTTTGAGGTTGTGGACAGGT
GTCTTTTATACTGATAACAAG
>NODE_471_length_688_cov_39.619186
CACAATAATGAAACCATACAGGCCTATTCAGGGGCATTTTCCGCAGTACCAGAGTGGTCC
TTTGCAAGCTTAATTGAGGCAGCCCAACAAAGACATAAACACGCATGCATCTTAATGGGG
ACTTTTTGACATATAGATTATATGGACTGTCAGGCGGCTGGCTACAGTAACTCTAGATGT
AAATGACCTCTGATTTACACCCAAATCTCCTCTTCAACTCGCTGAATTGCCCTGAAAGGG
CATGATAGGCTTGTGTGAAGAGCGTCAAAAGCTAATGGCAACTTGTATAGACGCGTGGGG
CCCCCACAAAGGCTGCATTCAGTGTTGTCATGGCGCCTGAGACAGACTGAATGAACTCTT
CATGCTCCATCAACAATTTAGTTAATTAGCTCATTTGTAATTGGTCTGCTTTGTTGCGTT
GTATGTTGGTGGGGGACATCAAAGGGGAAGGTGTTTGCTAGCGTCGTAGATTACAGGTTA
TCAAGTTGCCACTCACTGGAGTAGCTAGGCTTTTTCACTCTCTTCATTTGAACGGGTGGG
GGCTTTCATTTAAAAAATCTAATTCGATTTGTAATTAACTGTCAAATAATTATCTTGCCG
TGCATATGCACGGGTGTAAATGTCCATGTAAATTCCACAGAAACTCTTTTGATATTAGAA
AATTGTTCTATTTTTCCAGGGGGGTGGCAGGGTTCAACTCCACTTCACAGTACTTTTAAC
TCTACAACTGTATGATGATACGGAGGAAGCCcaccaga
>NODE_472_length_678_cov_23.328909
CTCATTAATGCAATTATCTAATCAATCAATCACATGGCAGTTGCTTCAATGCATTTAGGG
GTGTGGTCCTGGTCAAGACAATCTCCTGAACTCCAAACTGAATGTCAGAATGGGAAAGAA
AGGTGATTTAAGCAATTTTGAGCGTGGCATGGTTGTTGGTGCCAGACGGGCCGGTCTGAG
TATTTCACAATCTGCTCAGTTACTGGGATTTTCACGCACAACCATTTCTAGGGTTTACAA
AGAATGGTGTGAAAAGGGAAAAACATCCAGTATGCGGCAGTCCTGTGGGCGAAAATGCCT
TGTCGATGCTAGAGGTCAGAGGAGAATGGGCCGACTGATTCAAGCTGATAGAAGAGCAAC
TTTGACTGAAATAACCACTCGTTACAACCGAGGTATGCAGCAAAGCATTTGTGAAGCCAC
AACACGCACAACCTTGAGGCGGATGGGCTACAACAGCAGAAGACCCCACCGGGTACCACT
CATCTCCACTACAAATAGGAAAAAGAGGCTACAATTTGCAAGAGCTCACCAAAATTGGAC
AGTTGAAGACTGGAAAAATGTTGCCTGGTCTGATGAGTCTCGATTTCTGTTGAGACATTC
AGATGGTAGAGTCAGAATTTGGCGTAAACAGAATGAGAACATGGATCCATCATGCCTTGT
TACCACTGTGCAGGCTGGTGGTGGTGGTGTAATGGTGTGGGGGATGTTTTCTTGGCACAC
TTTAGGCCCCTTAGTGCCAATTGGGCAT
>NODE_473_length_71_cov_23.605635
TGGTGGTGGTGTAATGGTGTGGGGGATGTTTTCTTGGCACACTTTAGGCCCCTTAGTGCC
AATTGGGCATCGTTTAAATGCCACGGCCTACCTGAGCATTGTTTCTGACCATGTCCATCC
CTTTATGGCCACCATGTACCC
>NODE_474_length_649_cov_71.753464
AAGCAAGCATCTATTGCTCTCTCTGATTCACACCCGCATATAAACACACACACACACACA
CACACACACATTAACTCACTGAAACACCGCCTCCACCCACATACATTTATTTATTCGTTA
TATTTCCTAATTCAGTTTGACGAATGAGTGACAGCTTGACACTTCATTCGGCAAGATTAA
TAGAACGACACAATATTTACGTGGCAGCGACAGCCAATTATCCCACCATCTATCATCCAG
ATTATCTTTCTGATTGAAAACTACTCGTCCATGTAATCGGAATTATTTGGAATTAGAAGG
GAATTTATGGCTTCTTGTGTCACTTTTCCTGGACGGTGGTAAATTAGAAATATTAGATAC
ATGAAGAGAGTGCAGGAAAGGGGTAAATAGAAGCTAAGAATGAATGTCACATGCATGGTT
TTATTTCACTTGGACTGTTTGCCCTGGTGTGAACCCAACCCTTTTCAAAACAGTATTTGA
TAGGTTTATGTCAACATTTTAAATTGTTTAAACCTGAAATATTGAACATTCTGTAGATAT
TGTGATCCTCATTTCCAGTAGCAAGGTTCAGTCTACATTACATATATAATTTGTAAATAA
TTCTCAAAAAGGGATAGAGCAATGGGTAAAATGGGTTTACTACTTTTTCACCTTGGTCGA
TCTGTGTTGAAGTTTTAAAGACAGTGAAAAAGTTGATCTTATCATACAAAACAGAGTCc
>NODE_475_length_652_cov_82.001534
TCGGCCTATTGGCAAGTGGCCACACACTCATTTATCAGCACAGGTGTGGTGCACAAGGAA
AACAATACTGATTTATTAAAAATTGCTACTGATTCTAGAAAAGAAATGCAGATATATTTA
TATAACAAAACAAGTGCAAAGATGTCTCTAACTTTGTCAGTAATAAGAGAAATGAGTGCA
ATAATAAGTAATAGTTTCTGTTTTCCTTTTTATTGCAAATTATTTTTCAACTGGTTTTTG
TATCTATGCATAAATTAAAAAATCTGCTAAAATTTATTATTCATCTGAGATGTGATTAAT
ATGCAAAATTATGCAAATTAAGATGCAATTAGGCTCCAATTCTCTAGTGGAATTTTCCAT
TATAATTTAATACAAAGTAACAGAGTAATTGGTGTCACGTGTAATTACGGTTACTCAAGT
GTACATTCAGGCATGCAAATGATTTGCTATATGTTGGTTGTCCTATCCAAATATACCATG
GAGTGTTTTAACAAGTTGAAAATATGACGGGAAACTTGGGTATAGAGTATAGGTTAACTC
GGGTATAGGGTATAGAAAAAAACACTTCCACTGCTTTATTATATATGGACAGCAAGTGGC
TGAAGATTTTACATCGGCTGATTGCAGTTCACTGACTCTTGGTAGGGCCAATATTTTGAT
TCCCATAGGACACAATTTGTGCCCCTAATCTTTTTATAATATTTCATCAATAAAAAGAGT
Gt
>NODE_476_length_71_cov_232.760559
GGGCGTCATGCATGGAGGAAAAACAACACAGCATTCCTAGAAAAACACCTGCTGCCTACA
GTCAAATTTGGTGGTGGTTCCATCCTGCTGTGGGCCTGTGTGGCCAGTGCAGGGACTGGG
AATCTTGTTAAAGTTGAGGGA
>NODE_477_length_326_cov_206.484665
TGGTGGTTCCATCCTGCTGTGGGCCTGTGTGGCCAGTGCAGGGACTGGGAATCTTGTTAA
AGTTGAGGGACGCATGGATTCCACCAAATATCAGCAGATTCTGGAGACCAATGTCCAGGA
ATCAGTGACAAGGCTGAAGCTGCGCCGGGGCTGGATCTTTCAACAGGACAATGACCCTAA
ACACTGCTCAAAATCTACTAAGGCATTCATGCAGAGGAACAAGTACAACGTTCTGGAATG
GCCATCTCAGTCCCCAGACCTGAATATTATTGAAAATCTGTGGTGTGACTTAAAGAGAGC
CGTCCATGCTCGGAAACCATCAAACCTGAATGAATTAGAGGTGTTTTGTAGAGAGGAATG
GTCCAAAATACCTCCAACCAGAATCCAGACCCTCAT
>NODE_478_length_570_cov_27.663158
ATTTCTAAGTCAAAACTATAGTTTTTACATTTATATAAACCAATCTGACGCGTAAACAGC
CCTGGAAATGTGTTTTCTTTAAGAAACGCTCCTACGACGAATGCAGTTCCTTTTGGAAAA
AAATCGACTCCAGTCTTGGTTGCGCGCAAACGCAAAAGAGGGCTGGCTTTCTGAAAAGGC
TCCCCTGAAGTTCGAGATACACACACGAGGGTTGTCGGCTTGGGTGGTCTCTCTACTTTA
GTGAGCTGTTGCTAAGCAGCTAATAATAGTCGTGTTTGCTGAGTAATTTTTTGCCCTTCT
GGAACCAATCAGATGCGAGAAAGTCCGGCCATCTGACAGCCCTGGAGGCGGGATTTCGAT
TCTTTTTGCTTTTACCCCTCCTCCTCTGTCTCCAAATGGAGAGTGGTCTTTTTTCTCATC
TATTGAATCTCAGAGTTCGCCGTGTCGCGCGGCCCAAGGGAAGACCACATAGAACACACA
GAATGCTACGATCATCGAGAGTTCCAAGCCGCTGTTTGGTAGATGGGAATCGCTTTTTCC
ACTTTGCCTTTTAAGAGAAATAACTTTTTTGAAGAGAAACGGTGAATGTGCGAAGCGGTG
GAGACCTCCGAATCACGAAATGTTGGGATGGAAGGCGCAg
>NODE_479_length_803_cov_42.230385
TATATATATATATATATATATATATGTAGCGTCATCAGGCTAGATTATTACAGCATGCAG
TCTGCACAGCAAACATTGGAACTGTACAAATTGTTAATAGACCATCAAAAAGCTAAATGA
ATAAATGCGACATTTCCATTGGAATAAATGTAAACATATTTGCAATGTATGAATGAAACA
GAATAAATAGCACTAACAGAAACAAGACTTGTGTAATTCTATCATTGTTTAAGCAAAATA
GAATATAAGGCAGCTGTTTCAATATGTGGGCATTAATACAAACTTAACTATACTGAGATG
CTATCTCTACAATAACACCCTCAATTATCTGACAGTGAGGTCATTCTACATTGTTTCCAT
GACAACTGTTTGGGTGAGGCCTGTTACAAAACCAACCTCAGCTGTCATGTGTCTTCACCT
AAAAGCTTTGTAATTGCTCTCATTTGCATACTAAAATTAAGTGTGTTAGCTCAGAGTAAG
ACAAAATCAATCGTCCTGCTATAAACTAGAGATGTCATTATAATTTGTATTTATCCAATT
TTCTTTTTTGAAATAATTGTATTGCTGAAAATATGTTTAGACTAATATCTAAATATCTGG
CCAGTAACACTGTTAAGATTATTAGTTTAATTGCAACTGTATTGAGAAACTATTTTAAAT
ATGTTTAAAATATTCATTGTTGCCAAAGGTGATGCGTTTTGCAATCGAGTGCAACATGTG
CCTTATTCTCCCTGTTATGAAATGCTGTCATTACTCTCTGTTTTTACGAGTAATATCACT
GTATCAGAATGTGTGAAACGTAACTCAACAAACCACTATATTAATTTTGTCAATGAATTA
GATTCCAAGTGAGCAGAAACTACAACTTCAGTa
>NODE_480_length_265_cov_15.739623
ACAGGCATTTACACAGGTCATGTCGGCATTCACCAAATGATGCTGAATAATAAATGTAAG
CCGAGGCAAAGAGACCAGACTCAGACATGAACATCATTTAACTCATGTTATTCAGTATCC
ACATTACAACATCCACATTGTTCAGCTAGTGACAACTTCTAATAATCTCAATATACTGTA
TATTTACTTTGAAATACATTATACCAAGAGGCACTTCCAGCAATTCTGGCCATATAGGAG
CTACAGTATAGTGTCTAAATTACAAAAACAGTAAAAATAAATAAAGTTTATCTAAAAGAC
TTGTGGTCAATTTTATAGTTTTTTTTGTATATCTg
>NODE_481_length_662_cov_36.351963
TGTCAGGAAATGGGGTGACCTGAGCTGGAGATAGGTTAGGGGGGTGCAATAGAGTGGGGG
ATGGGGAGAAAAGGGGGCACTAACATCGAAAAACAAAAGCCAAACAAAAACAAACCTGAT
GCGCCCCTAAAGACCCTACCAGGTTTTTGTCTGCCAAGTCTTGCCCCTCGTCACTATCAT
ATCATTGTACACAGAGAAAAGGAATCAATATTTATTTACTCGGGTGGTTATTGCCAGAAT
ATTGCTTTTAATTGCTGTCCTGGATCTCCTGCTACCGTAAAGGGGAGTCAGAGACGATTA
ATCAAAGTAATGGAGCATAATGATGTCCCTGAAGCCTAGGTCAGGGGTTGGACAATGTGA
ACATTCAGCTACTTAGCTTCCTTTGCAACTTTGTGACAAAATCTGTTTGCCCAACACCAA
TTAAGATGCCTCTCCGTGTGCCCTGGTCAATGGGTTTGACGAAGGGGGTTGTCCAACGGA
CTGACATGTCCCTGAGCACAAACAAGCTGCCCTGTGTCTTCGCCCCAATAATTGGTGTCC
CTTGCAGTGTGCTGCTTCCCAGGGCTGTCCTTTGTGTCCTAGTGGAAGTCCTAAATGAGG
GGAATCAGGGCTTTAATGGGACTCCTGGGAGTTTTAAACAAACAGAGAGCGACCCCCTAC
TGTTCAGCATGTTGCATAAAGCCGCGGGGTGCCCATAGGACTTTGCTAGGAGCTGGCGGT
CCAGGGGCCCAg
>NODE_482_length_311_cov_17.848875
CTTCTGGTTGTGCCGGGTGAACATATTAAGAGTCCAAATTTTAATAATTCAATGTATGTG
GGCTAAGCCCGGAGTCTATTTAAACCTAGTCCAGATTGGAGGCAAAACCGGAGGGACAAG
GACAGGGGGGATCAGCAGAGTGGCAGCTTGAAATGGTCAGGTATCGTCTTGATCTGCAAC
ACAACCAGGAGGACTTTGGACAGGGACCGCAAACGAGTCAAGCCTGGTACTCCCTAGATG
TGGCTCCAGACCTCATGTCCTCCTAAGTTTAAAACGACAGAAAACAGGGAAAATTAAGAC
CCTACACCCCCAGCACAATAATATAGCAGCGTAAGACGTTGGGGCTGAGACAGGGGGGTC
CAGTGACACTGTGGCCCTATC
>NODE_483_length_611_cov_68.535187
AAGCAAGAGGGGTAAAGTGGTTTCACAGTCAGACATCACTGACTCTCTAACACACACACA
CACACACACATTCCCTACTACACACACTCACACTCACACACACACACACTAGGGGTTGTA
AAAGGAGACGTGCACTAGGCCTATGTAATTGAGGGGAGGAATGGTTTGCTCTGTCAGACG
GACCGGGCCGTCAGGACGGCTTTGTTTCATGTTTGATTTAATTGTCTCTCCTCTGACAGG
CCCATTCATCAATGGCTTTAATGGTCAATCAGAGACAGGCTGAGTGAGTGCTCCCATTCT
GTTTAGCCATACGCTGGCACAGGCTTTTATTTCATCAAAATGCCCCTGCCTAATGTACAT
GCTCACTCACTCCCAGAGAGAAAGAGAGCGAGAGTGGCTGGGGGGAGAACATAAAGAATG
ACTGAAAGGTTTCTGATTTGAGATCAGTGCAATAGGTTATTTAACATTTTTTTGCCTTCC
TATCCATTTGTTTTGTTGTGTCTGTTGATGCCGGATCATGGTGTCACATCGTAACAGAGA
TCCATTGTACATTTGTTGTGGAAATGTAAAGAAAGTTTTAATGTCAAATCCTTTGTAGAT
TCATCCACGGAATCTTTTTTTTTACACATTTTGTTTTGCCTCATAGTCAGTGGGTCTCTT
GCAGCTGCAAGTTATAAAGTt
>NODE_486_length_100_cov_11.910000
GACCTTCTCCCATTCCTCCTCTGGATCATCCAGATGGTCATTGGCAAACTTCAGACGGGC
CTGGACATGCACTGGCTTGAGCAGGGGGACCTTGCATGCGCAGTTGTTGCCTTCTCACCA
AGCTGCTTGCCTATTGTCCTGTAGCCCATCCCAGCCTTGTGCAGGTCTAC
>NODE_487_length_619_cov_42.562199
CAGCCTAATTGTTTACCAAAGGGTTGCGGCTCATTTGCTCCTGGAGATTGGACCTAATTA
ACACTAACTTGTCTGAACACGGAGGAGCTCTGTCCACTCCACTTTAATCTAATCTGTAGT
CTTTCAAAAAAAATAATGAGATCATTTACACCTCATTAACGGGGGAATGTAATGTCTGTG
CATTCATCATAATGATTGCTTATCATTTCACTTTGCAATATTATCTCCTCTAATGAAACT
GTTCACACAACTGCCAAGAGGGTCTTAATTGGTCGTGTGAAATCACAGAGCACCCGGCAG
CTTGCCTCTACGTGTGTGAAGTTCTAATTTGCACGGGTGTGGGGTGTGTGTGGGGGGAGG
GGTGGGGGGTGTCATTGCTCAAACACTCACCCACCCTCAATGTGAACATAAACACCCTTG
AAAGAACAAATGCTGAAGTATAGGCCTTCATACAGTACATGAGGAGCACAGAACGTGCAA
ATCAAAAAAGTAGATTTGGATTTTTGATTGGTCGGTGACATTCGTCAGAATCAGAGTACT
GAATGAAACACCTATTCTATGTTCTAGGTTATGAGCCTTGTTTATTTTATTTTAATTTTT
TAGAGGCACCAGAGCGCACATTGAAATCATGTTTAAAATCAAGTGAAAGGGTTTTTTCTG
GTTGAAAAGATTTTGAAAAgatcagtggg
>NODE_488_length_915_cov_52.649181
GGCTGGATATTAGGGACTTGACTCAGCCGATACCTGAACACACAAGCCACCTCTGATTTG
ATGAGCTGCAGTGGAGGACGCTGATTACAGTGAGTATCAATAAAAAGCCAATGAGACTCT
GAGACGTCTCTTCTCTCAAGAGCTTTCGCTTTCTTTTTTAGCAAAAATATCATGCAGTCT
TTAGTTCCGAAATCCCCCGAAGGGATTTGATGTTTGTTTGTTGGTTTGCTTGTTTCAGGA
GGAAAAGGAATTTTAAAGGCTTGAAATGTTTCTCTCGCAATTATTCTTAAACATTCAAGT
CATTCTATTAATACTTTATACAGGAGAAAAGTCCTTCGGATTTACACACACATGTGTATA
TATAAATATAATATATAGAAATATGCATATACATATGTATCAACTTGTATATGTGTATAC
ATATTTTCCAACTGTATCAAAGCCAATTTAATGTGCTCTAAAAATATGGCCCATAATTCC
TAGAAGGATGCACATCAATTCACATAGTACAACCAGTAGATTAGGTTGAAAAATCCAAAC
ATGATGGGGAAAAGGACCCGGGACCATTTGTCAATGGTGCTGACATCTGCCAGGTTGGGA
ATTTTCAGCTTGAGCTTGGAGGAGCGCCGCCGTAGCCGACAGTTGGCCCTGCTGCGCATG
GCGCTGCGGTCCAGTGAGTGGTGGCTGAAGCCGTCCCGGGGAGCCATGGGCTTCCTGAAC
TGGACCCCGGAGCTGTCGAATGACATCACCGAATTCCGGGAGTCACTCACGCTACTTCCC
ATGTCTGACGGCATCACCTCATTATTCATCTCCAGTGTGGTGAGCAGGATGTTTCCATAA
GCATCCACCTTGAAAGACAAGAGAAGAGAGAGAACGTCACGAAGAATGTAGAGCACAGGG
AAATTACCCTAAACTACCCTAAACTGGCCATCTGATACCACCCAACTAATACTCTACACC
ATCCATTGAATACTCTATGCCACGc
>NODE_489_length_260_cov_14.326923
CCGCCAATTCTTGAACAACATGCTGCTTGAACCGACGGTTTGAGCCTCAGTATAATGTGA
CACAACTCTTCAAAGGCGAGACAACAAAAGCCCCGAATGTGTTGATTGCAGTCCTCTAAG
AGGCTTCACAAAGCGCACAGTTATAAATTCAACAAACTCAGGTGGTTCATGGCAAATGTT
TAAGTCAACGGCTCAGGCTGTCAAAGAGTTACAGCTAGCATAGAGTGTAACTGCGCTGTA
ATGTACGAAATTACAAAACGCAAATGCATTGGCCGGGAATCGAACCCGGGCCTCCCGCGT
GGCAGGCGAGAATTCTACCACTGAACCACc
>NODE_490_length_356_cov_30.839888
GGTGGTTCAGTGGTAGAATTCTCGCCTGCCACGCGGGAGGCCCGGGTTCGATTCCCGGCC
AATGCATTTGAGTTTTGTAATTTCGTACATTACAGCGCAGTTACACTCTATGCTAGCTGT
AACTCTTTGACAGCCTGAGCCGTTGACTTAAACATTTGCCATGGACCACCTGAGTTTGTT
GAATTTATAACTGTGCGCTATGTGAAGCCTCTTAGAGGACTGCAATCAACACATTCGGGG
CTTTTGTTGTCTCGCCTTTAAAGAGTTGTGTCACATTATACTGAGGCTCAAACCGTCGGT
TCAAGCAGCATGTTGTTCAAGAATTGGCGATCCCACCAGAACGCTGCACGCCGTCTGCTC
CTCGTTAGTATAGTGGTGAGTATCCCCGCCTGTCACGCGGGAGACCGGGGTTCAATTCCC
CGACGG
>NODE_491_length_173_cov_22.803469
AGTACTGGTGGCCCACCTTGGCTAAGGACGTGAGGGTGTACGTCTCTTCCTGCTCGGTGT
GCGCCCAGAGCAAGGCACCCCGGCACCTGCCTATGGGTAAGTTACACCCCTTACCCATTC
CACAGCGACCATGGTCCCATCTTTCTGTTGATTTCCTAACAGATCTCCCCCCTTCACAGG
GCCATACCACCATCTTGGTCGTTGTGGATCGCTTCTCTAAGTCCTGTCGCCTCTTGCCTC
TGC
>NODE_496_length_679_cov_48.618557
TTGGTGTGCTTGTTAGCCTATGATAAAACCATGTTAAAACACTAACCTCATTTTATCGCT
TGGCACATGACTGTCTAGGCAGGTGCCTGAAAAGCTGCTTCATCAGAAAACCAACCCTGG
CAGGCCTCATCATTCACTAGGGAGCCACGGGATTTGAAGCCCTTTTCTGCTTTTGTCGTT
GACAGAAAATGGCTTTCCACAGAAAAATGCGAGGGATCACACAAACAGCAGTCCTGTATT
GATTGGTGTTGTGGGTGGTGGGGCTGATGGGACAGCGGAGTCGGTGCTCTTGGAGCAGAT
GTCTAATGGTGTTTCCAGAGTCTCTACTTTATCAAGCCAGGCCAGCACTGACAGTTAGAT
GCTGGAGGGCAATTAAAATTAAAGCGTGCCTGATTAGAATATCATATTCATCTGGATGGT
AATTACTGTGTCTGGCTTCGTATAAATAATTAATTATGCAAAACCCATGCAGCTGCCACT
GGCTAGAGTTAACTGACTTTCTGTCAACATCTCACAGTTCTAGAAAGGATAAAGAGATTT
GGGAAATAAGCTCTTTAGCCGCTATCTCAAGGCCTGCTGGGTTTTTCGGGCTGCTCCATT
GAAACAGTGGCAGGCTGCCCTCCCCATGTGTGCAGGTGGCAGCCCGGGCACAATGTGGGC
TCTCCTTCTGAAGATCTGCGAAACTGGCGAGTTTAAAAAAGAGCTGTGTTTTGTGACACT
ACCTCCCCCACTGCGTTAATACACATTGg
>NODE_497_length_555_cov_47.248650
CTCGGTATTTCTCAGGACTCATTGTATGTATGGCGTCAAATTGGGAAAACATTTAACATG
ACCACTGGTTCTTTAGTTTGACCTCAGCGTGCACTCCCAGGTGGTGAGCTGTTGTTTGTT
CCCAGTTAACTTCTGAAGGTTCGCAGTCATCCAGCTGGGCTGCAGACTAAGCATCAGGCT
CATGTTTACTAATAATGTCACGTGAGGTGCAGACGGTCACGCCTGCCAATCCGCCGCCAC
CCCCCAATATCTCTGACGGGTGTGTGGGCTTCCTCTTCTTTCCCCCCTGCCTGTACATGC
TGTAATGTTTCTTCCCCCTGTTTTTCAGTGTACAATAAATGACTGCTGTTATGGACCACT
GGTGGACTGCATCAAACAGTATCCTTTCCCATAAAATGTTAAGCCCGAAATTGACGAGGA
GCTATTGGAAGGGATGAGACGTGTCTGGTTCCGTCTGACATAAAGGTTCAGCTCCAGAGA
GGAAGGGCTTCGTCATGCGCAGGGGAGGGGGGCAGGTGGGGCTGACGTAAATAACGTACC
GTTGTTCATAGACTGGGTCCTGTACAATATTATATGGGTAGGCATGTATACGCCATTTTT
TGTTTTTTCTTCCGGTGGCTTtgcc
>NODE_498_length_71_cov_43.901409
GCACAATAATATAGCAGCGTAAGACGTTGGGGCTGAGACAGGGGGGTCCAGTGACACTGT
GGCCCTATCCAGAGGAGGCCCCGGACAGGGCCCAACAGGCAGGAAATCAATCCACCCACA
TTGCCAAGCATCAACCAAAGG
>NODE_500_length_1340_cov_37.526867
CGAGGGGGCGGAACCCCGCTGAGCCCCTGTGCTGAACGACAGCCAATCGCTTCGTTCTCT
TAACTGCCAGTCACCGAAATTCGTCCAATACCCGCAGTGCCATTTCTAAACTGTATTCCC
TACTGTGTCCTCCAACTGTTGTATGTTCTGCCAATCGCTTGAGGACAGAGTGGGAAAAGG
AACAAGCAGAGTTAGAGTCAGGACAAAAGAAGTTATATGGACCGCTTATATACATACATT
TTCATGTTTTAGAAAATCGTGGTGGTGGGGGGAGAAACAAAAGCGGTGAGTGTGGATGGA
CTTGACGGTGTAGTTATGGAGCCCCCTTTGAGTAAGAGGAATCCGGCGATAAGATTAGCG
GATTTGGCAGCGACTCAACCTCTTCCTCATCAGAATATGACAGGCTTCCCGGGGCTAGGG
GGGCATCACCCTCACTCCCACCATGCCCACCACCACCCTGGGGAGATGGGCAACGACCCC
GGAGTGGCACTCACTCCATTTGGACCCGAGCACATGGCACAGACAAATGCTCTCAAACTT
AGCCCCTCTCAGCACATTCAGAGCCATCCCGAAGCCCAGACCGCCGCAGCGGCAGCAGCA
TCCTTCACTTCTGCTCAGACCACAGTTGGTTTCCCCGTGGCTCCTCACCCCCACTCAGGC
TACTCTACCAGCAGGGACTACATCCTCAGGAGAGAACTCTCAGCCTCGGCTATGCATGCA
CTTGGCGACCAGCATAGTTCCGCCTCCTCCCCTCATCACCATGGCATGTTCATCTCCCCA
ACAGGTGCTTATGGGCACACCGAGACTAGTGCCCATCCACTTTTCTCTGGACTCCACGAC
CAGGCGGCCCCAGGTGCCCACCACCACCACCATGCCCTCAACGGGCAGATGCGTCTTGGT
CTACCGGGGGACATCTACGGCAGGCCAGAGCACTTCGGCCACAGGCCCGAGCACTATGGA
CCTTCTTCCCTTCACAGCTACAACTCCATGAACCTCAATGTGAATATCACTTCTGCTCCT
CACGGAGCCGCAGGGGCGTTTTTGAGATACATGAGGCAGCCCATAAAGCAAGAGTTAATC
TGCAAATGGATTGACCAGGAGCAAACTTTAAAGAAGCCCTGCTCCAAAACGTACAGTACC
ATGCATGAGCTGGTCAACCATGTCACGGTGGAGCACGTCGGGGGACCGGAGCAGAGCAGT
CATGTCTGCTTCTGGGAGGAATGTCCGCGCGAGGGGAAAGCTTTTAAGGCGAAGTACAAA
CTAATAAACCACATCCGAGTTCACACGGGAGAGAAACCATTCCCTTGCCCTTTTCCGGGG
TGTGGGAAAGTGTTCGCACGGTCGGAGAATCTAAAGATTCACAAAAGGACGCACACAGGT
CAGTGACAGTGCACCGAATTATTTTAGGCa
>NODE_502_length_664_cov_27.486446
ATGCAAATTAATTATTTAAAAATCATACAATGTGATTTTCAGAATTTTGGTTTTAGATTC
CGTCTGTCACAGTTGAAGTGTACATATGGTAAAAATTACAGACCTCTGTATGCTTTGTAA
TTAGGAAAACCTGCAAAATCAGCAGTGTATCAAATACTTGTTCTCCCCACTGTACCTCAG
ATTCTGGCACACTGCAATTTGGAGTGATGAGACCAAAATAGAGCTTAATGGTCACAACCA
TAAGTGCTATGTTTGGAAAGGGGTTCACGAGGCGCAGAGTGAACAGAATACCATCCCCAC
TGTAAAGCATGGTGGTGGCTCAGGGTTGGGTAACACAAGTAAGTAACACAAATAAGTAAT
AGAGTACAGTTGCAGTGGAATTAGTACTTTTCTAGTTACTTTCTGGGGGCTGTACTTTTT
TTAAAAGAAATTGTTCTTTTTACTCTGTTACATTTCACCTACTCTTTTGTAACAATTTTG
TCTTCATTCGTTGGTCAGAAAATATTGTTTTTTTATTTCATGATTTGATTTGAGGTTGGG
GTGGTGTGTTCCTTCCCGCTCATTTAAATCTGCATTGGAGTGCGAGCAAAGACGTACCTA
ATTAAATAACAGACACCGATACAGAGATTGTCAATTGGAGAATGTTGACAGGGAAATTCC
AGTACCTGGCCACAGTTGCACATGTTTCAATTTAAATAAAAAATAGGCAACACAGTCATC
ATGAAATGTTGTCt
>NODE_503_length_5386_cov_136.666916
TTTTTTATGGTTCGTTCTTATTACCCTTCTGAATGTCACGCTGATTATTTTGACTTTGAG
CGTATCGAGGCTCTTAAACCTGCTATTGAGGCTTGTGGCATTTCTACTCTTTCTCAATCC
CCAATGCTTGGCTTCCATAAGCAGATGGATAACCGCATCAAGCTCTTGGAAGAGATTCTG
TCTTTTCGTATGCAGGGCGTTGAGTTCGATAATGGTGATATGTATGTTGACGGCCATAAG
GCTGCTTCTGACGTTCGTGATGAGTTTGTATCTGTTACTGAGAAGTTAATGGATGAATTG
GCACAATGCTACAATGTGCTCCCCCAACTTGATATTAATAACACTATAGACCACCGCCCC
GAAGGGGACGAAAAATGGTTTTTAGAGAACGAGAAGACGGTTACGCAGTTTTGCCGCAAG
CTGGCTGCTGAACGCCCTCTTAAGGATATTCGCGATGAGTATAATTACCCCAAAAAGAAA
GGTATTAAGGATGAGTGTTCAAGATTGCTGGAGGCCTCCACTATGAAATCGCGTAGAGGC
TTTGCTATTCAGCGTTTGATGAATGCAATGCGACAGGCTCATGCTGATGGTTGGTTTATC
GTTTTTGACACTCTCACGTTGGCTGACGACCGATTAGAGGCGTTTTATGATAATCCCAAT
GCTTTGCGTGACTATTTTCGTGATATTGGTCGTATGGTTCTTGCTGCCGAGGGTCGCAAG
GCTAATGATTCACACGCCGACTGCTATCAGTATTTTTGTGTGCCTGAGTATGGTACAGCT
AATGGCCGTCTTCATTTCCATGCGGTGCACTTTATGCGGACACTTCCTACAGGTAGCGTT
GACCCTAATTTTGGTCGTCGGGTACGCAATCGCCGCCAGTTAAATAGCTTGCAAAATACG
TGGCCTTATGGTTACAGTATGCCCATCGCAGTTCGCTACACGCAGGACGCTTTTTCACGT
TCTGGTTGGTTGTGGCCTGTTGATGCTAAAGGTGAGCCGCTTAAAGCTACCAGTTATATG
GCTGTTGGTTTCTATGTGGCTAAATACGTTAACAAAAAGTCAGATATGGACCTTGCTGCT
AAAGGTCTAGGAGCTAAAGAATGGAACAACTCACTAAAAACCAAGCTGTCGCTACTTCCC
AAGAAGCTGTTCAGAATCAGAATGAGCCGCAACTTCGGGATGAAAATGCTCACAATGACA
AATCTGTCCACGGAGTGCTTAATCCAACTTACCAAGCTGGGTTACGACGCGACGCCGTTC
AACCAGATATTGAAGCAGAACGCAAAAAGAGAGATGAGATTGAGGCTGGGAAAAGTTACT
GTAGCCGACGTTTTGGCGGCGCAACCTGTGACGACAAATCTGCTCAAATTTATGCGCGCT
TCGATAAAAATGATTGGCGTATCCAACCTGCAGAGTTTTATCGCTTCCATGACGCAGAAG
TTAACACTTTCGGATATTTCTGATGAGTCGAAAAATTATCTTGATAAAGCAGGAATTACT
ACTGCTTGTTTACGAATTAAATCGAAGTGGACTGCTGGCGGAAAATGAGAAAATTCGACC
TATCCTTGCGCAGCTCGAGAAGCTCTTACTTTGCGACCTTTCGCCATCAACTAACGATTC
TGTCAAAAACTGACGCGTTGGATGAGGAGAAGTGGCTTAATATGCTTGGCACGTTCGTCA
AGGACTGGTTTAGATATGAGTCACATTTTGTTCATGGTAGAGATTCTCTTGTTGACATTT
TAAAAGAGCGTGGATTACTATCTGAGTCCGATGCTGTTCAACCACTAATAGGTAAGAAAT
CATGAGTCAAGTTACTGAACAATCCGTACGTTTCCAGACCGCTTTGGCCTCTATTAAGCT
CATTCAGGCTTCTGCCGTTTTGGATTTAACCGAAGATGATTTCGATTTTCTGACGAGTAA
CAAAGTTTGGATTGCTACTGACCGCTCTCGTGCTCGTCGCTGCGTTGAGGCTTGCGTTTA
TGGTACGCTGGACTTTGTAGGATACCCTCGCTTTCCTGCTCCTGTTGAGTTTATTGCTGC
CGTCATTGCTTATTATGTTCATCCCGTCAACATTCAAACGGCCTGTCTCATCATGGAAGG
CGCTGAATTTACGGAAAACATTATTAATGGCGTCGAGCGTCCGGTTAAAGCCGCTGAATT
GTTCGCGTTTACCTTGCGTGTACGCGCAGGAAACACTGACGTTCTTACTGACGCAGAAGA
AAACGTGCGTCAAAAATTACGTGCAGAAGGAGTGATGTAATGTCTAAAGGTAAAAAACGT
TCTGGCGCTCGCCCTGGTCGTCCGCAGCCGTTGCGAGGTACTAAAGGCAAGCGTAAAGGC
GCTCGTCTTTGGTATGTAGGTGGTCAACAATTTTAATTGCAGGGGCTTCGGCCCCTTACT
TGAGGATAAATTATGTCTAATATTCAAACTGGCGCCGAGCGTATGCCGCATGACCTTTCC
CATCTTGGCTTCCTTGCTGGTCAGATTGGTCGTCTTATTACCATTTCAACTACTCCGGTT
ATCGCTGGCGACTCCTTCGAGATGGACGCCGTTGGCGCTCTCCGTCTTTCTCCATTGCGT
CGTGGCCTTGCTATTGACTCTACTGTAGACATTTTTACTTTTTATGTCCCTCATCGTCAC
GTTTATGGTGAACAGTGGATTAAGTTCATGAAGGATGGTGTTAATGCCACTCCTCTCCCG
ACTGTTAACACTACTGGTTATATTGACCATGCCGCTTTTCTTGGCACGATTAACCCTGAT
ACCAATAAAATCCCTAAGCATTTGTTTCAGGGTTATTTGAATATCTATAACAACTATTTT
AAAGCGCCGTGGATGCCTGACCGTACCGAGGCTAACCCTAATGAGCTTAATCAAGATGAT
GCTCGTTATGGTTTCCGTTGCTGCCATCTCAAAAACATTTGGACTGCTCCGCTTCCTCCT
GAGACTGAGCTTTCTCGCCAAATGACGACTTCTACCACATCTATTGACATTATGGGTCTG
CAAGCTGCTTATGCTAATTTGCATACTGACCAAGAACGTGATTACTTCATGCAGCGTTAC
CATGATGTTATTTCTTCATTTGGAGGTAAAACCTCTTATGACGCTGACAACCGTCCTTTA
CTTGTCATGCGCTCTAATCTCTGGGCATCTGGCTATGATGTTGATGGAACTGACCAAACG
TCGTTAGGCCAGTTTTCTGGTCGTGTTCAACAGACCTATAAACATTCTGTGCCGCGTTTC
TTTGTTCCTGAGCATGGCACTATGTTTACTCTTGCGCTTGTTCGTTTTCCGCCTACTGCG
ACTAAAGAGATTCAGTACCTTAACGCTAAAGGTGCTTTGACTTATACCGATATTGCTGGC
GACCCTGTTTTGTATGGCAACTTGCCGCCGCGTGAAATTTCTATGAAGGATGTTTTCCGT
TCTGGTGATTCGTCTAAGAAGTTTAAGATTGCTGAGGGTCAGTGGTATCGTTATGCGCCT
TCGTATGTTTCTCCTGCTTATCACCTTCTTGAAGGCTTCCCATTCATTCAGGAACCGCCT
TCTGGTGATTTGCAAGAACGCGTACTTATTCGCCACCATGATTATGACCAGTGTTTCCAG
TCCGTTCAGTTGTTGCAGTGGAATAGTCAGGTTAAATTTAATGTGACCGTTTATCGCAAT
CTGCCGACCACTCGCGATTCAATCATGACTTCGTGATAAAAGATTGAGTGTGAGGTTATA
ACGCCGAAGCGGTAAAAATTTTAATTTTTGCCGCTGAGGGGTTGACCAAGCGAAGCGCGG
TAGGTTTTCTGCTTAGGAGTTTAATCATGTTTCAGACTTTTATTTCTCGCCATAATTCAA
ACTTTTTTTCTGATAAGCTGGTTCTCACTTCTGTTACTCCAGCTTCTTCGGCACCTGTTT
TACAGACACCTAAAGCTACATCGTCAACGTTATATTTTGATAGTTTGACGGTTAATGCTG
GTAATGGTGGTTTTCTTCATTGCATTCAGATGGATACATCTGTCAACGCCGCTAATCAGG
TTGTTTCTGTTGGTGCTGATATTGCTTTTGATGCCGACCCTAAATTTTTTGCCTGTTTGG
TTCGCTTTGAGTCTTCTTCGGTTCCGACTACCCTCCCGACTGCCTATGATGTTTATCCTT
TGGATGGTCGCCATGATGGTGGTTATTATACCGTCAAGGACTGTGTGACTATTGACGTCC
TTCCCCGTACGCCGGGCAATAATGTTTATGTTGGTTTCATGGTTTGGTCTAACTTTACCG
CTACTAAATGCCGCGGATTGGTTTCGCTGAATCAGGTTATTAAAGAGATTATTTGTCTCC
AGCCACTTAAGTGAGGTGATTTATGTTTGGTGCTATTGCTGGCGGTATTGCTTCTGCTCT
TGCTGGTGGCGCCATGTCTAAATTGTTTGGAGGCGGTCAAAAAGCCGCCTCCGGTGGCAT
TCAAGGTGATGTGCTTGCTACCGATAACAATACTGTAGGCATGGGTGATGCTGGTATTAA
ATCTGCCATTCAAGGCTCTAATGTTCCTAACCCTGATGAGGCCGTCCCTAGTTTTGTTTC
TGGTGCTATGGCTAAAGCTGGTAAAGGACTTCTTGAAGGTACGTTGCAGGCTGGCACTTC
TGCCGTTTCTGATAAGTTGCTTGATTTGGTTGGACTTGGTGGCAAGTCTGCCGCTGATAA
AGGAAAGGATACTCGTGATTATCTTGCTGCTGCATTTCCTGAGCTTAATGCTTGGGAGCG
TGCTGGTGCTGATGCTTCCTCTGCTGGTATGGTTGACGCCGGATTTGAGAATCAAAAAGA
GCTTACTAAAATGCAACTGGACAATCAGAAAGAGATTGCCGAGATGCAAAATGAGACTCA
AAAAGAGATTGCTGGCATTCAGTCGGCGACTTCACGCCAGAATACGAAAGACCAGGTATA
TGCACAAAATGAGATGCTTGCTTATCAACAGAAGGAGTCTACTGCTCGCGTTGCGTCTAT
TATGGAAAACACCAATCTTTCCAAGCAACAGCAGGTTTCCGAGATTATGCGCCAAATGCT
TACTCAAGCTCAAACGGCTGGTCAGTATTTTACCAATGACCAAATCAAAGAAATGACTCG
CAAGGTTAGTGCTGAGGTTGACTTAGTTCATCAGCAAACGCAGAATCAGCGGTATGGCTC
TTCTCATATTGGCGCTACTGCAAAGGATATTTCTAATGTCGTCACTGATGCTGCTTCTGG
TGTGGTTGATATTTTTCATGGTATTGATAAAGCTGTTGCCGATACTTGGAACAATTTCTG
GAAAGACGGTAAAGCTGATGGTATTGGCTCTAATTTGTCTAGGAAATAACCGTCAGGATT
GACACCCTCCCAATTGTATGTTTTCATGCCTCCAAATCTTGGAGGCTTTTTTATGGTTCG
TTCTTATTACCCTTCTGAATGTCACGCTGATTATTTTGACTTTGAGCGTATCGAGg
>NODE_504_length_563_cov_22.703375
AGTGTGTGTTTGTGTGTGTGGCTTGTTAATGTATTGAGGTGGTCACCCAAGGATAGTTGG
ACCTGACTATGGTCAAGCCGTGCCAGACAGAAGCACCGCGTTAAGAAAGGTAAAAGGTGC
ATCTGTCCACTTGTGTTCTCCCCACCAAGTCCAGTCAGGCTGTGGCATTAACTTGTATTC
TAACGAGATTAAAATATATTTGTCCTGGGGATTAGCATAGTGAGGTGCTCTTTTGCCTCC
TTTTTCTTGCAATGGTGTGGCAATAGCAGGCTTTGATCTGCGTTGCATGGCAAGGGTCCT
GGCTTGGGCCCGGCCATTCGAGTGCCAAGTGTGAAATCGGCCTGATGTCATCCCCATTCT
GCACATTTTATTTCTTTCATTGCTTTAATGATGTTTCCGCCGCCAAGCTCGGGCACTTTG
GATCAGATTGCACTTGAGTTGTAGGGAGCATTTAGAAACTGTGCCCAAATGATACAGTGG
AAACGATAGATAGCATAGCACAATTCTCTTTTAGGAGAGCCGGACCAGGGAAGTTCATAG
TTCTTCCCTGTATTCTCTATTTCTCTCTATTTTATTCTCCTTTTTTATGTACTACTTTAG
TTTTTATACCTCAATTTCTTTCCACCTGTTGAc
>NODE_505_length_620_cov_33.235485
TGAGCTCATACATTGGTGGACACTTTTTCCTCTCTTATCAGCTGGCAAGTGAGTAATTTA
ATAAGGTAAGTATTCATATATTACCTTCCGTTTCAATCACACCCCCCCCTTCACAGCCAG
ATTCACACAAAAAAGACCCACCAGAAAACTAAAATCCACAGCTACAACCATTGTCTAACA
CGGTTTAATGACAAAATATTGGCTCTGTTTTAGTGTAAAAGATTAGTCACTGTAGGAGGC
CTATATAATTTGGACCGGAGGGTTTGTCAGGAAATAATATAATACAACAGGGCTTTCGCG
ATTAGATTTAAACTTTTAGCCTCCTTGACATTTCAAGCTGCATGAACTAATACATCTGTT
ATTTGTTGATCATTTGATTATTAACATACTTCATAAACCAAATCAGCAAGCCCTGCTGGA
GACTGAGAGACAGCTGAAGAGGCCAACTGGATTCCCTTTCACCACATACAGAGAGATACG
TTGCACAAGGCAGCCCCTTTAAAAGAGGAAAAAAACATCCTTTGAGTGCTCTTGAACACT
GGTGGAACAAAACCGTCATCACGTTCTAGTCTCAAATTTCAGAGCTTTTATTTCAGCCCA
AATGCCACCTTCTGGCCTACTTGAATTATTGACAGACTGACACCAACGTGAAGGGGTGTG
TGAGGAAAGATTTGAATTGCAACGTAGCCt
>NODE_506_length_339_cov_15.994101
TTTTCTCCCTCCCCCTCTACCAGATGTTGGAGTGACTGAGTGTACAGTGTGTGTGTGTGT
GTGTGTGTGTGCCACAAGTAAGGTCAAAGGTCAGGGTGTTGACAACATTTCTAAAGGTTT
AATGAGTTTGACCCTGGCTTTTATCTCTCCTACCTCCAGTCCCTAGTGCCCCTTACTACA
CCTCTCTCTCTCCTCTCTACCCCTTTTCTCTGCTTGGATCTTCTCTATTTCCCTCAAACC
TCTCAATCACCCTTCCTGTCTACATAATGTCTTTCCTGATGTTTTCCCTCTTCTCAGGAA
GCCTCATAGAATTAAAATATTTGTCCAAATGCAAAGTGGTTCCCATACAACCTACCCTAT
ACACCATTTATTGGAGCGTAATCCTGGCATAAGCAACGTAAGCAGTCAg
>NODE_515_length_77_cov_82.324677
ACAAACGGAAAGCATCAGTCCCAAGGTAGCGCAGAGGGTAAGACCCCTGCACTTGGATCA
CAGGGTCGTGTGTTCGAATCCAGTCTGCAACCCACATATTTCATGTTGAAAATTACATTA
AAATCAAGTGAAACTTTTGAAATTATT
>NODE_517_length_379_cov_26.778364
CACCTACGCCCCATTCCCTAGCTTTAAACACAAAATAAACGTAAGCAGCAAAAGAAATGG
CATAGAAAGCAACCCCACCACAAATTAGTGAGAGAAAGAGAAAGCCAGAGGAATAGAGAG
CAAGAAGAGCAAAAGGAGGTAGGGTAGCACAGCTTGACAGGTCAGGCAGGGGTGAGGCGT
TTAGAGTGGCGACTTACATGGCTGTTGAGCAGCGAACTTCTCTGACTGGATAAACCTTCA
GTCTTTTGGAGCGTCTCAATCGCCATTTCAATCTGATAGACCAAGGAGCAAAAAAATGGA
AGGAGAAAGAAAAAACAACAAAGGAAAAAAGTTGCAGTAGAATAATGACACAGTACTGAC
ACGCATAGAAAAATGCAAAAATCCAGAACCGATTCCCAAGCAAGCGTCACCGGAACTAGC
TCCAAAGCCCAGCGTAGAAAAGTCCGTTt
>NODE_519_length_573_cov_44.404888
GCGGCGTCCCTTCTGAAGGTCTACCTCCCTCTCTCTCTCTCTCTCTCTCTCTCTCTCTCT
CCCTCCTGCCCTGTCTTCTCTCTGGGCTGCACCGTGACCTTCATGGCCACTCCACCTGCA
GGAAGCCATGTTTGATTCTCTGTCCGCCGAGACGCCTGCTTGACAGCAGAATGGTGTCAT
AGGGCCGAGTGGAGGAATTTCTCTTTCTCTGTCATCATTAAGGGGCTTCCCCCTATGGTG
AGGGGGATGAAAAGTACGATTTAATGTTCTCAGGAGAGTGGCAGCCGAAGAAAGGCTCAA
AGCCTTGCATGCTGGTTTTTGAGTGGGTCACTCCAGCCCTCGCAGCGAATGGGATGTCCC
TGTGGAATTTGCCATAGACCCGGCTGAAAGGAGACGGATTAAGACCCTTTTAAGGATGGA
AATGTAACAAAGGAAGCACTTTTATGATGTAGCAGCATAAAATGAGGGCCTCCATTGTGT
TACTGATTGCAAAAGATCTTTGAAATGAGCGGTCTGCGATGTATGCTCTCTCTGGGCCCA
GTGGGGCTTTAGTGGCTCCTACAAAATGACTTGTCTACATGAGAATCCGAGGGCTTCTCG
TTTAAGGAGACAAAGTAGAAGATTATCGGTTTGTTTCTATTTt
>NODE_524_length_656_cov_53.990852
AAAAAGGGAAACAGAGAGGACAAGTGAGAGAAGGAGAGAGAGAGAGAGCGAGAGAGAGAT
GGGAGAGACGTGCACAGCAGATGAACGGAGAGACAAACGAACTGGACACAGAGACGTCAT
GAATGCAGTTCTTAAATTGTTTCAGCTGCAAAAGAGGCCTATTCTTGCGCCATTATAAAG
GGAACAATTTATCCCCGCTGATCGGCCTGACTCCTCTCTCCTCCCATACTTTGATCTGGC
AGCATATTGCTGTGATGTGTCCTATTCAATAGCAGAATCTGGGGCAATTTTAATGCTTTT
GTACCTCACCACTGCTCCATTTCTCCCGCTCTGTTTAAAAATAGCTGTTAATTATAAGTG
CAGTTTAAATGTCTCCAGTGACCCAGAAATGCAGGTTGGAGTGAGAGGGATTGTACATCT
TCCATTTAAAAGAGCTAGACACTTTTTTTCCTCCTCTTCAATCTCTTTTTCCCTTTCTCT
CTCTCTCTTTGTCTTCTCTTCTTTTCTCTCCTGTCTTCGCTGCCACCCCCTCATCTGTTC
CTCTGAGGCGGTTCTTTGGCTCAGTGGGAGAGTGAGTGGTGCTGGGCCGGGGGGTGAGTA
TTCAAGTCTTCCCCACCCCAGCGGAGAGAGAGAGAAGTGGTACATGTTAGACGGAGACCG
ATGTGAAAGACTGTGCTGCTGTATGCAGATTGgaatgcgtcaatcaacgcctttcatctg
cttctc
>NODE_528_length_575_cov_41.008698
TCAAAAGACTAACAGCCGTATAAAATGTAATTTAAAGATTTGTTATAATAACAAGGAATG
AATACCACAAACAAGCTCGAACAATTAATCTTATTGAAAGTATCACGTGCAGCCACCCAC
AACATCACATATAAACGAATGATGGTAATAAAATATTATAAACTTACTGGAAAATGTAAG
GATCCATTTGTGACCGAGAGCCCAGCAACACCACTACAGACTTGTCTGGGCCAAAGTAAT
CCACACTAACAGACACAGAGCCTTTTCTTCCTCGGGTAAGAGAAGCCAGCAGCTGCGATT
CCGGACAGTTAAGATTATATATGATGTGTATATATCGAAGGTTTGTCAGCTCTTCCAGGC
CATAAAACCCACTTTAATGGCACCACGTGCTTCCCATGCACCATTCACAGGCCTCGTTCG
GGGCAATTGGCATAAATAACCTTCCAAACTTTAAAATACTAAAAGAAAGAGATGGCCTAT
TCTAAAAAGGGGAATTCGATAGCCCTACATAGGCCAACGTAGCATGGTTAGGCCTGACAG
TGCCATTGAGAAAGCAGTCCATGCTCTGTTGCATTTATATAGCACAGAGTGAAACTACGC
TGCCAGTCTGCAAGGTGAGTGAATCATTATTTTTTTCTTCATGGa
>NODE_529_length_71_cov_160.816895
ATTTCAAACATGATGAGAGGAGTATAATCTTCTGTGCCTTGAACGGCTCTTTTACCGTTC
AGTTTGCGCGGGTATGTGTGTTAGGGTACATTTTGTTCTTTGCGTTATGGTGCTGGTGTA
CGTGTGAGAGCGCAGTTATAA
>NODE_531_length_625_cov_4.065600
AAAAGCTGGATATGTGGCTAATTCTTTGCATGTGGACCTGGATATTTCTTGGAGAATAAC
AGCGCCCAACATGGGGCTCGAACCCACGACCCTGAGATTAAGAGTCTCATGCTCTACCGA
CTGAGCTAGTCGGGCAGAAGATGCAGACACCTGCTGGGAAAAATGGTTGctttttactgc
tgtgtgggttacttaagaatacaagagattaggcgtagtcggtggctccgttcatgcatt
cggtgtgttctcgcgttttatttttcagagcgtgaaacacaacagctacattctggtcta
agctcctgtggcgcaatcggttagcgcgcggtacttatacagcagtatgcagcagagcca
tgccgaggttgtgagttcgagcctcacctggagcagccttcttattgaaatgcatgagtt
tcctttgcacccgttgcattgtggtttaaagcaagataattaaaacgactacggaatatt
ccttgcaagcacttcctggatctcttttgaagatttctttaaaaaacacaagctatctga
aaactGCATTGGTAAAAGTTGAAGTCGTAAAAGCTGGATATGTGGCTAATTCTTTGCATG
TGGACCTGGATATTTCTTGGAGAATAACAGCGCCCAACGTGGGGCTCGAACCCACGACCC
TGAGATTAAGAGTCTCATGCTCTACCGACTGAGCT
>NODE_532_length_1277_cov_24.959280
TTGCTGCATTGTGGGCATCTAAATCCTGCCACAAAAATAATTTGTGGGCTGAAGAATATT
CCTTTGATGTTGCATGTCGGTCACGTGTTGTGGGATATCCTATAAGGGAAAACCACATTT
AAGTGCATGTTACCACTCGAAATAGGAAAAGAACATACTTTCTGCGTGATGGAACACAGA
AGATCTAGTAATGGAAAGCAATTGCCAACTTGTAACAAAACACAAAAGAAAGCATCGGTG
GGATAGAGGGCTATGCCTCCAGAAAGACTGGAGCCTAAAGTCAGTTCCTTGTGCCGCTCA
GCTAAACTAGCCTCAGTGTCGTAAAAGACACCCTGTTGAAGGTATTTTCTCACTCCCTCA
GCAAAGAAGTGTGAATAAGGAAGGTACATTGTTTGTCCATTTCTATCTGAACTGAAGCTA
TACATACCTCTTTGACTGACCTTATCAGCAAATCGCCATATTTTTGGCTGGTACATCTGT
TGTAGCGAGCCTTTGATTGAAAATTAATTTAAAGATGTAATACATCACAAACACGTGAAT
TTGGAGAAAAAAAACACAAGCCCTTGCATTGGCCTGGAATCGATGTTGGGACAACTGCTT
GGAATGCAGCTCTCCTCACATTGGGATAGGACCATCACCCTCCTAGTGACAGGTGACGAA
ATGCAGCGCCTTTGACCGTTCGGCCACGATACACTCGCTGTCCGCAAAGAAACGCCGATG
AACAGATTCTCGCTGCCACAACACAGCGATCCAGTCAATTAACGTGACTTGTCTTTTCTG
CGCTGACCGGACTTTAAGCTAAACATGAATGTTCATCCTAGCTCATATGGAAACGGTCAT
TGGTTTTGGCTAGTATATCTGTAGTAGCATGGATTTGATTGTTCATGATTTTGGAGATGC
AATGCATTACTAATATATGAAGTTGGAACAAAGCAACCACGCCTGCATTGGCCGGGAATC
GAACCCGGGTCAACTGCTTGGAAGGCAGCTATGCTTACCACTATACCACCAATGCATGTG
CCTCTGTTGGTTCAGGTACCCTACTTCTTTGGACCCCGATATGAGAGAAGGTATAACATT
ATCAAACAGATTTGAACTATTTCTCCACATCTTCAAAGGGCAGCATTGAAAAGCAAACTG
ACATTAAATAATATATTAGTTAGTGTGTAAGTCCAGACGGAAATTATGTCAAACGCAGGA
ATAAAAGACATTCACATTCGAAGATAATGTATGGAAATATGGCCAACTTGGGATTCCTCT
GACTTGTGGAGTTCCATCCAACTCATGCATTTGCCGGGAATTAAACCTGGGGATTAAAAA
GCTACATCGGCAGCGGTTGGATTCCTC
>NODE_533_length_73_cov_113.986298
TGTATACCCGCGTTGACCCCAACCTTCTGTGATCTACAGATATTAAAAGAGTGAAAGGAT
AAATCTGGTTAAGGCAGCCTCTACATTTTGTGCATTTTCCTCTTAAACATGTTTCAAAAT
GGTACCTCATAAAATGGTGTAAA
>NODE_534_length_648_cov_67.246910
ATTTGTCTGACAACATCGCAGAGAGGAGAGAGGGATGTTTCACATGTTGGGCACAGCGCT
TTTCTATAGTGAAGAGAGTGCCGCAGCAACAGTAGTCCAAATGGACACTCATTGGATTAC
TTCACATGGAGAAGGCTCGCCAACACCTGATACGTAGATAGAGATTAGCAGGGCAAAGAT
TAAAAGGATGACACTGTCCAAAAAAACATTTGCAGTGAAGATATCGAACACTGTTGTCGA
GGTTACTATTTATCTCATGCCAGCCAAGTTGGCACGCACATCTGGTGCTGGGTACTTAGT
GCAATTATTTATGATTTCCTCCAAGATTTAAAAGCTCTTCGCCCGGCCTTGTAATACAGT
AACTGATTGCGCTGCTAATGTAATTAAGGAGAGATTATGATGTCCACGTGGCACACCAGA
TGGTGGCATTCACAGCCATGGGGGGAGGCACAACTGGCACACCACTGCACAAGGGCAGCG
AGGCGCAGTCAGTCATAGCAGGCCAGACTCCCAACCAGACGGGAGTAAGAGCCTGAATGT
GTGTGTATGTGTTCATTTGGTTGTGTGTACATGTTTGCATGTACTTGGGTGTAGGGTGTA
GGGTGATAAAGTAAAAGGTATGATGAATCAAGCAAAGACACCCGGAACATCCCCTAAGGA
CAGAGCAAGTGTGGCTTGAAAAGACAGATTTGTCACGATGTTAGATTTCAGTCTAATt
>NODE_535_length_569_cov_46.836555
CACCCCCCACCACAGCCACCGCCACCACACGCACCGTGTTGTCCTTGTTGTGCTGGGGCC
TTTGGAGATAAATTATGGATGCAACACAAGAGCTGTAAAATTTGTTGTATCTTCTATTAT
CTCCATGTTAAAGGCCACAAAAGCTCTTCAGTGAAGTCAGCCATTAAGAAATGACAGGTA
TTGCTATCAGGCTGTTTTTTTATAGCCTATTACCTGCAATGACAGCAGCAGCAGCCACGC
CACTGTACAGCCTATCACATTATTTGCAGCTAAAGTCAGCTACTGTGTCATTTCGCCTCA
TTTTCTTGACAGTGCTATCATAAATCCACCGGGCTGCGGGGGGAACTGTCGACTGCCTCC
ATTATCTTCATAGCCTGAATGAATCCTGAAATGTATGTAACAGGCAATGACTGCTATGGA
TCAGGGGCCAGGGCTACTCTCTCTCGCTCGATCGTTCTCCCTCTCTGCCTCTCCACCCAC
CCCCGTCTCTCTACTTTGCCTCCTCTCTTTCTTTTCGGTAGTGTGCCCTCCCTCCCTCCC
TCTCTCTCTCGCTCTCTCTCTCTCCCTCCCCTGCCCTGTAGAGCGGGCGGTATAGTAGAA
GGTGGAAGATATAGGGGTGAGGTCCTTGGAGGCTCAACg
>NODE_536_length_389_cov_15.028277
AAGAATGGCCATCCACACGCATCTCCTCCAGCCCTCTCTCAATATTCTACATTATGAAAA
TGACTGGGGACCAATGACCCCACAGATTTCATTGCATATTCAGTGGCCTCCACAGAACGC
GTGCGGGATGCTAATAAATAAAGGAGGAAGAATAAACGAGGGACACGTAGGAGGGAACAA
CAGAGAGAAAAGGGGCGAGAGAGAGGGAAATAGAGAGAGGCTGGGATGTATGGAGATGAA
GAGAAGGAAGGAGGCCTGGTCCTAACTGTCTGTTTACTGGAGGAGGGAGGAAGGGATGGA
TCAGAGAAGGAGGGTGTCCTTAGAAGAGGACACAATGGAATAAAGGGTACCAGCCTATCA
GAAAACACAGTCAACAGCACACTGCCAATAGAAACAATTCAATGAAATAATGTGACAAAG
AACCTAAAACTGACTAAATTATAGGTAGCCCagaatagc
>NODE_539_length_517_cov_41.500969
GAGAACCTGCAGAATATATTCTGAGCCAACTGCCCTGCTTTGAAAAAAGTAACCAATTGA
TCTAGATCATTAAAGCACTGGACTGCTGGGCCGAGCCTTCCCCCTGATCAGTAAGTCGGG
TGCTGCTTTTACCTGGTCTTGACATTTGGGACAGATCCACATGCCTTTAGGAATGGTTTT
CAGGGGTGGGTCCAGGCAGTCCAGGTGATAGACCCGTGAGCATGTGTCACACATGAGCAA
CTGGCCACTGCGTCTGCACACAGTGCAGAAATCCTCATGGATGTCTCCCTGTCAGGAAGA
ATTGCACCAATCAGTTTCACTGCCCGTCTAGGCCTGACCAATCAGGTGTGCAGAGGCAGG
GCAGAGGGGGAGGGGCCATGTTTGCTCATTTGAGGTATATCCAATCATATTAGGGCCTTT
TTTGTGATAAAACTTACAAAAGAACACAAGTAAACCATGTGTGCAATGCCTGTTTTAAAA
TCAACTGGGGATTGACTGCGTGTCTCATTTAAAAACAGAGTTTACATATGTACAGTACGT
CTTAAACTGCAGCAAGTTTTAATGGCATTTAAAAGGGGCACTAACCg
>NODE_540_length_105_cov_10.123810
CAATAATTTCAAAAGTTTCACTTGATTTTAATGTAATTTTGAAAATGAAAAATTTGGGTC
GCAGACTGGACTCGAACCCCATACCTGGAGATCCAACGGCAGGGCTCTTACCCTCTGCGC
TACCTTGGGACTGATGCTTTCCTTATGTCAAATGCTGCCTTTATGGTTTACCAAT
>NODE_542_length_505_cov_53.263367
TCAACATCGGACAACTATTAAAACAAAAAGTAGAAAATGATTTCTCCTAGCTTCTCGGGT
CTGGCATTAAAATCAGCAACCTATCAGTTATTGGCCCAACACTCTGAAGCAATCGTGTAC
ATCGGTGACAATCTAAGTATCTCTTGGATGTATAATTAGTCTACAAAAAAATCCTTATAA
TGAATCACTGTTATGTAGCTATGTGCTGCTTGGCAATAGAGGGCTTTTATGTGAGAGTGA
GAGAGCGAGAAAGAAAGATATGGGATCGGGCCGACTGTCACGTCATAAAGGGTGCAGTCA
GAGGCAGCAGACATGATTTCATGGTTAATGATTCCCGCTGCACTAATATCAGTGTGGGCT
GCAGTGGGGATAACCAAGTTGAGCTGTCTTAGCTCAAATGATTCAATTAGGGCAGCTGTC
CCTATTTGTCATGGCTCAACTGGCTGCTAGATTACCTTTCCACAGCCCATAGGTGCTTTT
GCACTGAACTTACCAGCTCAACAGTTTCAGAAAAAAACAGGGAGGCAGAGCAGGAGTGGG
GGGGGGGGATTATGAACGTGAGCACGGGATAAAAt
>NODE_543_length_743_cov_103.994614
GATTCAGTGACATTTATAGATTTTACGCTTCTGCCATGGCACAAATAGAGAAATAAAATC
ACAAGCATCAATTGCAATACAAGCCCCCCGTCCCATTCTCAACCCGCAGCTTGGACTTCA
ACAGGCTGTTCATTCCCAGTCGGAGGCAAAGCAAGACCGCAATGCAACCCCCCCCCACCG
GAGCAAAGTGGATCTTCAAATCCGGTCCCTTTTTTTTCTTTTCAGATCTCCTTTTCTGGA
GAAAGGGAGGAGGAGGTAGAGGGTGGGGGGGTTGTGGATGAGGAAGGGAGGATTGGGTGT
GTGGGGGGGTAAGAACACCTCCCTCTTTGGCCCCTAATCAGCCAGGCAGCCTCAGCTGCC
CTCCTCGGATCCCCTGCCAGGGTCCCTATCATCCTCTGATCAAATATTAATGCGCTCTAC
TCGGCCTGCTCACTAATCCAAAGCCAATTAATATTATCTGTCAATTATTTACAGATCCGG
AGGTGCGGAGGCGATTCCCCGAGGACTACATCGACCAGGTTCGGAATGCATAATTAACTT
CCTCCTTTCTCTCCGTCTTTCTCCTCTCTTCCTCTCTTACCCTCCCGCCACCCTTTCTTT
GCCACTATTCATGTATTTCTTTCTTTGGCTCTTTGCACCCCCTTTCTCTCTCTCTCTCTC
GCTTCTCCTGGTGTCGTCTGTTTTGACTCTTACTGTTTGATGTCGCTTGTCTTTTTCTGT
GTGTGAATCGGCACCTTTTATTTATAAACGCTTGCCATTTTGGGGTCTTTTTTATGGGTG
CACGGGGGGATAGGCTGGTATACTTGGCCGtat
>NODE_544_length_442_cov_40.472851
GCGTTTCCCTGCCGATTGGCTTGGATTAATCATGGATTTTCATGAGCCGTTTTTTTGTTC
CCCCTGAAAAACGGTGGGTGAATGGGTGAGTGAGTGGGGGGGAAGGAGAGAGAGCGAGAG
AACGAGTGGATGGAGTGATAGAGAATAGGTACAGACCTCTTCCTCCTCAATTCGAGCAGG
CTCAATCAGCAGATTATTGACTTGATCAAATGACACCCCCTGTTAGGACAGGAACCAGCG
AGAGGCATGCGGATTAGTGAGGCCAAAATACCTAATATATATGCACACAAGCATACTCCA
ACCAAAACGGATTGATCAAATCAAAAACAGAAAATAAACACACACAAACAAACTTCAAAG
AGTAACACACACACAAACACACACACCACTAAAAAGGCCAAATCCACTATTATGCAGTGT
GTGAACTAGGGACTCCATAGGGCCAATGTTTTTGCCGGTGGAGGTCATTTGAACAGTGGC
AACATCATCAATCACACAAACCCACATCactc
>NODE_545_length_429_cov_7.993007
CGCTTCTGGTTCCCATTTAGATATGGCTTCTTTTTTGACCTATAGAGTTTTAGCCGGCAA
CGGCGAATGGCACGGTGGATTGTGTTCACTGACAATGTTTTCTGGAAGTATTCTTGAGCC
CATGTTGTGATTTCCATTACAGTAGCATTCCTGTGTGTGATGCAATGCCGTCTAAGGGCC
CGAAGATCACGGGCATTCAGTATGGTTGTCCGGCCTTGACCCTTACGCACAGAGATTGTT
CCAGATTCTCTGAATCTTTGGATGATATTATGCACTGTAGATGATGATAACTTCAAACTC
TTGGCAATTTTTCTCTGAGAAACTCCTTTTTGATATTGCTCCACTATTTTTTGTCGCAGC
ATTGGGGGAATTGGTGATCCTCTGCCCATCTTGACTTCTGAGAGACACTGCCACTCTGAG
AGGCTCTTTTTATACCCAATCATGTTGCCAAGTGAGCTAATAAGTTGCAAATTGGTCCTC
CAGCTGTTCCTTATATGTa
>NODE_546_length_395_cov_15.316456
TTCGCCTCTCTATTAATGTGCTTGGACACAGAGCTCTGTGAACAGCCGGCCTCTTTAGCA
ATGACCTTTTGTGTCTTGCCCTCCTTGTGCAAGGTGTCAATGGTCGTCTTTTGGACAGCT
GTCAAGTCAGCAGTCTTCCCCATGATTGTGTAGCCTACAGAACTAGACTGAGAGACCATT
TAAAGGCCTTTGCAGGTGTTTTGAGTTAATTAGCTGATTAGAGTGTGGCACCAGGTGTCT
TCAATATTGAACCTTTTCACAATATTCAAATTTTCTGAGATACTGATTTTGGGGTTTTCA
TTAGTTGTCAGTTATAATCATCAAAATTAAAAGGAATGAACACTTGAAATATATCAGTCT
GTGTGGAATGACTGTATACATTATGCAAGTTTCACTTTTTGAATGGAATTACTGAAATAA
ATCAACTTTTTGATGATATTCTAATTATATGACCAGCACCTGTAT
>NODE_551_length_136_cov_22.455883
GAAAGCGCCAGAACGACGTTGTGTTCGATTGGTAAACCATAAAGGCAGCATTTGACAAAC
GGAAAGCATCTGTCCCAAGGTAGCGCAGAGGGTAAGACTCCTGCCCTTGGATCTCCAGGT
CGCGGGTTCGAATCCGGTCTGCGACCAATTTTTTTCATGTTGAAAATTACATTAAAATCA
AGTGAAACTTTTGAAATTATTGATGA
>NODE_552_length_668_cov_68.621254
GCACTGTGGTATGACATACCAGAGGCAGAATTCGCCTCCTTTAAATGTTTATGTCTTGTG
AGATATTGCTTTAGCGGTTTCCAGACCTAAATGACATTGCCTTTCCGTCTCTGGGAGATG
AAAAGCGTCTCTTTAACATGCTCAGCGGCTGCTGTCTGAGTCACATCTGCCCGTTGACAA
ACAGCTAAGGAGTGAACCTGAGTCTATGTTCCTTTTACTGGCAATTTTTACATTTTATCA
TTGAAGTCAATGAGCCAATCTGCAATTTACGCTGGCGAGAGCGGGATGAGTGTATTCAGA
ACCCGGTCACACACCCAATCTCCTACTAAAGAGCAGCGATAATGTAATAATGCCTCACTG
ATGTGCCAGGCAGTAATGGTGCTGAACATCTCCCATTCATCCAACACTACCTGATCATTG
CTTTAACGGAATAATGCATTACCAGCCGCTCTGGAGCTAGCTGTAAACCTCCAACTTTAT
CTTGGTGCTGCGCGTGGGACCGCACTCCTTTTCACTTCATGAAACGACGTCCGTGTCTCC
GGTCGGGGAAAATGAAACGACGCCGCTTTCTGAATGAAATGGAAAAGAGATTGAAACCCT
TTGGTCTCTGACAAATGGCCAGTGCTTAGACCCTAAAGAGAGATGGGCTACCATGCCGTG
CATACAGTGAATGGGTTTCCCTGTATATGATCATTGCCAATATTCTCCAATCGCATATAC
TCACATAAAAATAAAatg
>NODE_553_length_864_cov_67.396988
CTTCTAAAATATGGCAGTTTTGTGGTCCACATTCACCCCGTGTTCTGTCTGCTGCTGCAG
AGGCTCACCACTTCCAGTTTACCTGTGAGTCCTATGGGGTGAGGTTTAGCTGAAAAGCCC
AGTCGGAGCCAGTCAAAGAGAGCGTGGCACAGGCCTGACCCTGGCTCTCCACTCATTGTG
TAGTGCAGCGGTGTAATGAGGCCCTGTGTGGATATTGATATGACAGAACAAAAGGCCAAG
GTGCAGTAAGGACAGCAATCCACACGTTTCACACCATTTGTTTTTCACACCGTATCCATC
ACATTAATGGGTCACCTTTCTGTGACAGCTCATGATTACCTGCTTACCCATGGAGAGAGA
AAAGGGGAGAGAGAGGGAGGAAGAGAGAATGAGAGTGAGGTTGAGAGAGAGATTGGGAAG
AGTAGAGAGAGACAACAGGATAAAAAGAGGGAGCGAAAGGAGCTGTAGTTATCAGGGTAA
AGGGTGAGCTGGGGTTGGGAGAGGCTTAGGGAGTGGGGGATGGTAGGAGAGAGCCAATGA
GATTTTTTTTTATTATTTCATGAAGATTGGCTCCGGCCCTGTCATCATCCCCACAGAGCG
AATTTATGACAGGTCAGCTCTNNNNNNNNNNAATTATTTCATGAAGATTGGCTCCGGCCC
TGTCATCATCCCCACAGAGCGAATTTATGACAGGTCAGCTCTCCATGTAGTCACCTGATG
GATGGAGAACATCCAAGTTTATTTGGGGCAGAGTGGAAATGGTTGGACCCCAAAGCAGGC
ATAGACTTTTTTAAAGACCTCTATTAGCACAAAGGTTAGTTTTGTATTTCACCATTTAGC
CTAACATTAGCACAAAATATCTACATTTACATTGATTGACTGGTAAAATGGATGCTTTCT
GCTTCACCCAACAACTATTGATGTGTTCCATTCc
>NODE_555_length_181_cov_9.116022
CACACACACACACACACACACACACACACACACACACACACACACACACACATACACACA
CACACACACATACATACACACACACACACATACACACACACACACATATATATACATACA
TACACACACACACACACACATATATATACATACATACACACACACATATATATACATACA
TACATACACACACACACACACACACACACACACACACACACACACACACACACACACACA
CACACACACAC
>NODE_557_length_684_cov_33.500000
TGAATGTTCATGTTAACAGCTACAGTTAAATACAAAATCACTGAATTTAAAATAGTTTAT
AATGTCAATGTGTCCTTTCTGGGCCGTTGGTGAATGCTATTATAAATTACTACAAACCCA
ACAGGTTTTTTTCCCCAAACTGGACATTCTCTCCTCCCGCTGTCATGGCTGTCTCTCATA
AGTGCACTTTCCCTCCCAACCCAACTATAGCACTTTGGAATTGATTGAAACAAAATGTCA
CAATTATGCCCTGTAGCTTTGAGCTCCGAAAAGTCCTTCCATGCACGGCCTTAATTATTC
ATCAATTAGCAAGCTCCTTTTTTTCCAAACTGATTTTTCATTCAGTTTGCAGAGATGGAT
GTTTCCCCTGCTGTTACCGGTCCAAAGTCATTAGTTTCTGGGTTTGCAATTAAACCTTAT
GCATAATTCATGAGCCAGGACCAACTCTGTCTGTCTCCCTGTAGAGTGACTGCATCCCAA
AAAGTACTTAGTGCAATATCAAGCGCACTACATTTGACCAGGTTTCATAGGGCTGTAGTC
AGTAGTACTATAAAGTAGCTCACTTCATATGGAATAGGATGCCGTTTGGGATGACGCCAC
AGAAGACTTCCACAACGAGTTGAGCTTTCGACTCTGGAGGCAGAGATGAGAAATTAATTC
AGAGGAGTGAAGTTTTGTCTCTCTCAGGTTGGAAGAGAACAGATGCCATTGGCCTGATAG
AGACCGGAGGAGATGGAAATGAAGATGAGCTTTc
>NODE_564_length_818_cov_78.411980
CTACTAATGGTGGGTATGGAATAGCCAGAAGAACAGGAAGTGTCAGGAAAAAACAGGAAG
TCCCCTACAACATACACGCACATAGCTTTATAGATTATGATGTAATGCTGTTCTGCAGGC
GAGATAATTGACCTCTGTTAGTTTAACAAACTAATTGCATATATTTAAGTGCAGCAACGC
ATAGATATTGTGCCTCAGTGGTTATAATTCTTCTACTCCTCGGACTGCATCGACCAATCT
TTCTTTTTTGTTTTGTCTCTTTTTCCCTCTCTCCCTCCCTTGTCCTTCTCTTTTATTGCT
TTGTACAGCAAAGCACCATTACTGATCCCTTCCAAAGCACAAACTAAAAATCTATCCCGT
TGTCATTTGCTGCACCGTGCCATCTATCATCGGGGGTGCTTGGCAGCGTCTTCCGACCAA
AGAGGAGGTGCTGGAACAGGAGGCAGAGTCAAGGACTTTCACGCGCAACAAAAAACTTGT
CACAATTATTTATGGCTCTTGCTGGGACACATAATAGGACACATCAAACTGCTGTTTTTT
CTGTGTGATGAGCGCCCTCACATTGCTGGCTCTCTTGTCGAACTGGGTCACAGGCATCTC
TTGCCTTACACATACAATTTCCAAGACAATGGCGGAGCACTTGGGGAAGTGACAGTGACA
AATACTGGAGCCCCCACGAAAAGCCGGGCAGGCTGTTACATGAGTGATTGCGCCAATAAT
CATGTGGAATCGTCACGTGTCTGTGAAGAGCCAGGGAGATGGAGGGAGCTGCCCAGCGTA
GGTGGCAGGGGCTGGGAAGAGCCAGGGAGAGGGAGGGAGCTGCCCAGCGTAGGTGGCAGG
GGCTGGGAAGAGCCAGGGAGAGGGAGGGAGAAGCCCAGGGTAGGtggc
>NODE_565_length_143_cov_41.265736
TGGCCCCATCCATCCTCCGCTCAATACGGTGCAGTCGTCCTGTCCCCTTTGCAGAAAGCA
TCCCCAAAGAATGATGTTTCCACCTCCATGCTTCACGGCTGGGATGGTGTTTTTGGGGTT
GTACTCTTCCTTCTTCCTCCAATCACGGCGAGTGGAGTTTAGACCAAAAAGCTCTATTTT
TGTCTCATCAGACCACATGACCTTCTCCCATTc
>NODE_566_length_480_cov_66.487503
GTATGATTTTTAAATAATTAATTTGCATTTTATTGCATGACATAAGTATTTGATCACCTA
CCAACCAGTACGAATTCCAGCTTTCACAGACCTGTTTGTTTTTCTTTAAGAAGCCCTCCT
TGTTCTCCACTCATTACCTGTATTAACTGCAACTGTTTGAACTCGTTACCTGTATAAAAG
ATACCTGTCCACACACTCAGACTGTTGGCGCAGTTATTAGAAAATGGAAGAAGTTCAAGA
TGACGGTCAATCTCCCTCGGTCTGGGGTCATGAGGAAGGTGAGGGATCAGCCCAGAACTA
CACGACAGGACTTGGTCAATGACCTGAAGAGAGCTGAGACCACAGTCTCAAAGAAAACCA
TTAGTAACACACTACGCCATCATGGATAAAAATCCTGCAGCACACGCCAGGTCCCCCTGC
TCAAGCCAGTGCATGTCCAGGCCCGTCTGAAGTTTGCTAATGACCATCTGGATGATCCAC
AGGAGGAATGGGAGAAGGTCATGTGGTCTGATGAGACAAAAATAGAGCTTTTTGGTCTAA
ACTCCACTCG
>NODE_568_length_559_cov_30.416815
GATGCCCTCAGCAGCAATGAAGAGCTCTGTCCTCTTTTTAAACCGGTAGGGGTCACGGAA
AGCCACCTTGGCTAGGGGAGCACCGCGGCCAGGATCGTGGATAATATCCTGAGGCAGACA
AATGTCATGGCAGGTCCAAAGCAGATTTTTTTTAATAGGTTACTTGAAATTAACATGGTA
ACCTGTCAACTTGCACATAAACTTTAAGAACGTAATATTACCTTCACGATTCCCTTGATG
TAGCCATGACGTTCTGCGAAGTCAATGTGACGGAGTTTAGCTGCACCTTTTCTGTGCTTC
ACGTGGGCTTTGAAAACGGAACCCGCACCCTTTCTCTGTCCCCTGATAACACGTCCCATC
GTGACTGCAAACAAGTATGACAAATCAGTTCCGACAAAGTTTAGAGATCATCGGTGCAAG
ACAGACATCGACAAAAACACAACCAACTAGGTTTGATAAATGAAAACTTGTGACATTATT
ATGCAGAGTACACAGAAGTTTGGTACAGTAGTACATCCATCACCTTCTACTGACAGTTGA
TTACATTCATGTACGTAGTTAGCTAGCCAAATGGTCCCCAAACCAACTAGCAAGCAAAAC
CATTATATCGGCTCAGGGAGAACATTTCa
>NODE_570_length_1082_cov_32.023106
AAGAATAAAAAAAATGTCAAAAAGTAAAATAGCCTTCAAACCCAAGAAAAGTAAGAAAAA
TAGGTGAAAGAGAAAAAAGCACCCGGAGAAACTTTATCAAAAAAGTAGTTGTTTGGGCTT
TTTTTTTTACAGAAGGTACAGGAGAGGAAAGCAAATAGAAGAAATAAAAAAAATAGGCTT
GCAAAGATAGAAATAATTCTTTGGGAGAAAAAAGCAGAGGAAAGGCAATGTTGTCTTCAG
CATGCCTGCGTGATTCCACAGCATCTGTGCATAATTTTAGTGCTGGACAAGAGCAGCTAA
GGGGGAAAAATGTTTGGTTGTTTTAGTTGGACAAAAAGAGGGACACATGAGTCGCTATGG
CCAAAAAGAAAAGAAAAAAATGAAAGAAAAATTTGAGTTCGAAAAAAAAGTTGTCATTGG
ATATGCTTCTTTGAGCCGGAGCAAGCATATCACAACTGAGTTTTTTTAAAAAGGCTCTTC
AAATAAAAATTCAAAGGAGGAAATAAAGCAAATACAAAAAATGGATATTGGATGGAATAA
ACTGAAAAGGACAAATAAGAAGGTTGTTAATGGGAACAAAATGGGATTCGGGAAACAGGA
CAAAAATGGAGGCGGACGGTCGGATGGATGGGACGACAGCAAGAATGAATTTGTTTGGTT
CATTCTGTGAACGTCAGTTCAGCAATCTTACCTCTTATTGGTGTACCACCTGGGTGGATA
ATATGAATGCAAATAAGATTAGAAAGAAGAAGCATTAGTACGAGAAGATAGAGGCTGGGG
GCTTTGGAAGAAGAATCAAATTAGACTTAACAGAGTACGTAAATAAAGAGTACTACAGGA
AAGAGAAAGGAGAAAGTGAGATAGAGAGAGAGAGATAGAACTCTGTACTCTATTGGCAAA
AAAGACAGGATTCATCAAAGGAAGTTATCGAAGGTCAGAGAACTTTGTACAGTGGTGTGC
CACAGGGGAGCAGCCATTTTGGAAGTGCACATGGCATGGCTTCTGAAGACCATCTACTGA
GAGGGAAGGCTTGGAGGAATTTGGATATGAGAGGTGAGAGACTTGTTTAAAAGACCTGAA
ACACTATACTTTGAGCACCTAATATTTGCCAAACATCTGCCTAAatgtacatagctacgg
ttggctacacag
>NODE_576_length_177_cov_8.288136
TTGTTTTTGATGTTGCACTTGAATGCAGCCTGTTCTGTTTGGTTTTTGTCCTTTGTTTTT
GAATGTAGCTTTTCCTTCTGTATTTGTTGTGCTTTTACCTGTTTTCTTGTTTGCCCTGTC
CTTATGTCCCTATTTTACGTTCCTCCTGCCTCCTCTCGGACCTCCTGCCTCCTCCTGCAC
CTCCTGTCCCTATTTTAAGATCCTCCTGCCTCCTCCCGGACCTCCTGCCTCCTCATGCAC
CTCCTGt
>NODE_577_length_743_cov_30.483177
TGTTACCATTGTACATTATCATGCAATTATATCTAATACAATACTACGCAACAGTGATTA
AGTAGCATTCAAACCTGGGATTTTTTCTCGTAACTTGTCAAAGCCATGATAAGCAGGCTT
TCAATCAATTGTATTTGGATAAAGGATATGTCCAGGAAAGTTTAAAAAAAAGTAGTTAAT
GGCAAAAGAGTTTGATGATTTTATTTCAATCCCTAAGGGTGTGAGAGAAATTCTGTTGAT
GAGATCAGGGAGAGAGAAAAGAGAGGGCAAGTGATCAATAAGAGTGAGTGAGCTAAGCAA
ATGCCATTGTTATTCTGATCTTTCAAAACACACTGAGAACAATCTACATTGTACCTGCAA
TCTCCACTCCAAAGTCAGCAGGCAAGCATGCAGCTAGGAGCATGGCACAAAGAGCAGCAG
TCCTGTGAGCTGCCAGGTTCAGGGCTGGGTCATGAAGGGGTACAGCACCAACCTACAACC
AATGCTTCCACATTCACTCAATAAGCATTAGGTCGGTTGGCTGCAGGTGACTTTTGGGGA
ATCAACAAAGTTCCTGCAGTACAAAGAGGAAATGTAATTTACATCAGATTGCTCTGACCA
TTTTGCCCTGTAATGCTGTTTGCACTCAGCGCTAGTAAGCCTCCAACCTTGGCACACAAG
ACAAAACTGAGCTGATATCTTACGTTAACCTCAGTACCATCCCTCATCGGTATAAAAGCA
CTGATTGGAGAAACTCCATCAAAGCCCATTGTTGTCCCTTCATGTTAAAACACGAGGTCA
AACACGAGAAAAACAAACCGTTCGCCTCAACTt
>NODE_578_length_808_cov_31.721535
CGACTAAAACGTATTTTCACCTCTCCCAGAATGGAAACAATGAGGAAAATATGTTTGCTT
CTTCTTAATATGTTCTGTCGGCCAAACTTCACAGGTTGTTTACGTTTCCCTTTCATCTAA
GGGTTGCAAACCTTCCCTTTAAGAATGTTCTTGTATGTAACTTCAGCCAATAATGGGACC
TTGTATTCCAGAAAGAATTGGTGAAACGTGAGATGTTAGTTGTTTAAAGGGCTTTTCCCC
CCACTCAAAGGCTACAATCTTTTTGGGCTCGTTAGCATATCACGTGCCAGAACCTTAATG
AACTGGACACACGGGGCACTGGTTGCGCATGCGCTCGCGTAAAATGTAGTTGGAAATGAG
GTGTCCGTCTTGGAGTAGTCGACTTTTAAAAAGCATCGGCAGCCCCTGATATGACGACTT
CGCTGGTTCTGCATCCACGCTGGGCGGACACCTTGATGTACGTTTACGAAAAAAGCCCGA
ATGAAAATAATCCGAATAAAAGCCAAACAATGGAGGGACTGAGCGGGAATTGCCCGGCGA
CCCATTGCAGGGACCTAATGTCGCACCCCGCGCTGGGAAGACATTCTGGCACTATAGCAA
CCCACCAGGGTTCTGTGTATTCGGATATATCTTCCACAGACACCGGTCGACAGTGTCCTG
CTCCCCAAACCTCCTCCAGTGCATCTCTGAGCTACGGTTATCCTTTTGGTAACCCTTATT
ACGGCTGTAGGTTATCTCACTCGCACAACGTGAACTTGCAGCAGAAGCCATGCTCCTACC
ACCCCGCAGATAAATATGCCGACCCCACAAGCACCGCGTTGCCCACGGAAGAGCTGTCCA
GCAGAGCGAAAGAGTTCGCATTCTACCCCAGTTTCGCc
>NODE_579_length_939_cov_72.635780
TTTACTAGAGGATTGTGAAAGATCTCCTCTGTTCCCGCCGTGCATTGTCAGTCAAAAGCT
GACACAATGCCTTGGAGTGCAATGGACATCTAAAATTATACACTTTCAGGAAGATGCTCT
CTCTTCATTGCATATACAGGAATAAAATAGTTTCTCCTCACAATGTGCTTTGTTTACGGA
AAAATACCCATTTAAATTGGATACTGAATGAAAAACATGTCCGTGGATATTAAGCACAAT
AGATTATATAGATGTGTTATATGCTATCAAGCAAGCTTTTGGAACCATGGGCTAGGCCCG
CTGTGGGAGCGCGTGGCATTTCTCCACAGATGTTAAGTAACAGAGGAAATGAAATGAAGG
GGAGTACAAGAAAGGAGCAGAAAGGATTTCAAGCGCGGGAGGAATTTTTACATTTGGGAT
GGTGGATGCAATCAGTTGTGTGAGGCTGGCGAGCGGCCTCCCGGGGTGACAAATTGAAAG
TGTCTCGGTCTAGTTTATAGCCCTGATCAGGTCAAACGAAAAATATTGGAGGTCCGGGTG
AGCAGACAGGCCCGCCTAGCGCAGATAAATGGACTGATCATTTCTTATTGAGAAACAATT
CCTAAAAGGTAGTTTACTGTGTGACCGGGGAAGCGGGGGAGCGGAGAGCACGACACGCAC
CCGCTGCACCCTCCGTGACCCTTCCTCAGCGTCGGAATGAAATGGATAGAGAGAACGCGC
CTTTCTGATGGCACTCCTCCGCCGACGAGACACTCCATTTGTTATGAAGTAGGGGTCCTG
ATGATGTGTAGGGAGCACCTCTTTCTTTTTTTCCCACTCATCCCTCCTTTCTCAGGCACT
ACAAGGCCGGCCTTCAGTCTGCTACACCCGGAATGGATGGAAGGAGCCGATTGAATTTTA
CACTCCCTTGGTCATGATTAATGTGTTGGGAGTGAGGGCGCCGCAGCAGTGGCGCGCCGA
AACCACTAGGTGGGGGTCAAGCTCCTCTGGTTTCAGCTGGATGCTCGAt
>NODE_580_length_894_cov_42.899330
GTAAATTTTTCCTCAAAAATTAACATATTTTTCTTATTTTTGGTTTTCGCCAAGGTCATT
TAAATAAATAACTGTGGTAATCACATCGACAACACATATTTGTTTGCAAACTTTCATAAC
TGTCCTTCCAGTTGACTTTATAAAAGGAATGTTCTTTCAGTTTTCATTCCACTTTGTGTC
ATGATCCACCTTGTTAGGACTTTCCACTTTTTACTCCACTAGATTTGGTTGGTCATTTTC
GGGAGCTCATCCAAAGAATCAGAGAGAGGGTCCATGGACACAGTCGGGCCAAGGTCCAGG
TCACCTGGCTGTTTCAACCGCTTTATCGTGTTCTTCAACGCTTGCCTCTTGTTGCAGAAC
CAGACGCGGACTACCTCGCGGTCATAGTTCAGTTTCTCTGCAATCTCGGTCATTTCCTGT
CCAGAGGGGTGTGTGTTCTTCTCAAAGTGGCTGTTGAGGATCTCCAGAGCTTGCGGTGTG
AAAGAGGTCCTCCGCTTGCGTTTTTTCGAGGGCTCGCTGCCGATAAACTCGGTCAGGTTC
TGCATGCCGGACCGGTGGCGGGCCTCGGCCTCGGCCATCCAGCGCTCCAGAACAGGCTTA
ATCTTCTGGGCGCTTTTTGGGGTGATGTCCAACTTCTCAAACCTGGCAGGATATAAAAGG
CCAGGGTTCAGTTTGCCTGTCACACTGCTACCTATAGAGTTCTCTTGGGCTTCCTGTGGT
AGGAAAAAGTGGCTTCTCAGGATGGTGTGTCTGGGGAGAATTGAGAGAGAAGAATCGTAC
TTAGGTGCCCTGCTGAGCCAAGGGATAACCTGTCTGCCTCAGTGAACAGGAAGGGTCTCC
TCCCCCGGCCAGCTGCCACTGGAACAGAGACGCCAACTTTGGGTTCCATCCAGTGTGTAG
CCAAACACTGCGGTGGTTGGAAGTGGTCGTTATATGTGGTGCGCTTTTCTCTCTCGCTTT
GTta
>NODE_581_length_216_cov_18.902779
ACATCATTATTATGGTCTTTAATAAAGCACCACCTCTGTCCCTACCAGAACCACAATGAA
CGTCGGTCGCTAGAGAGCTAGTGAGAGAAGCAGGAACAGCTGTTTGTCATCTGTCTTGTC
CAGTCACAGCCTGTCTCACTAGCTTTCTCATTTCATGTTGAGGTATTTTCAGAAGTTTTT
AGTTGTGAATTTCACCATGCATGATGCACATCAGAAAGGACTCAGACTTTGTGTTTAAGA
TTTCCCTTCCAAGCTTCTCTCGTTCTCTCTCTCTTTCTCTCTCTCT
>NODE_582_length_389_cov_62.431877
ATAAACAAACATGTTCCTTTTGATGCTTTAACAACTTGCTACACGAAATAAGGTCAAGCT
TGCTGTAAGTGATTCCACCTCTTCTCAATCTGCTCCGGCATGTGTTCTCACTGCAGTAAG
CGGCAGGCGAGGTTCAGCCAGGAGAGATGCGGAGCGATAGGGCAGTTGAGGTAGGAAATG
TTTTCACACTACCACAATTACCGAAATCGTCATTACATTGCTCACTCTAACTCAAATACC
GATAGAAGCCCAAAAATATGCACAGGCTAGGAGGAGAAAGTGGCTCACTTCTGTTTGCTA
AATTAATCGCTTCCTAAATGGCTCCGGGCCAGGCAAAGTTAACATTTGCAGTTTCAAAGG
TTTTCAGCGCTTGCAATGAGCCATGAAATTACTGCATGCCGTCGAAAATGGCAGCTGATG
AAAAGCCCAAGGAGCTGGTCCCATAGGCAGAGAGAGAGA
>NODE_583_length_457_cov_68.757111
TCATTTAGGGCAGTAAATTCATCAGGCTTCAGCCATGTTTCACATAATCCAATAACATCA
AGTTTATGATTAGAGATCAATTCATTTACTGAAATTGCCTTTGGAGCAAGGGACCTAACA
TTTAGGAGACCCATTTTGAGATGCGAGGTGGTATAGTCATTTTTATTTGTGACCGGGATG
GAGGAAGGTTTTATCTTAATAAGGTTGCTATTGTTAGCACTTCCTTGTTTAGCGTTTCTC
AGCCTGGGACGAGTCACAGTCGCAATAGGCAACGCTGTACTAACTACTCTGGCTATGCTA
TCGACAGACTCCACTATACTAGCAGGCTGGCTAACAGCCTGCAGCCTGTCCTGCACCTTA
TCTCATGGTGAGGCTAGAGGAGTGAGACTCCTGTCAATGTTCCTAGATAAAAGAAGAGCA
CCACTCCAGCTAGGATGAAGTCCGTCGCTCTTCAGCAGGTCAGGCCTGACCCTATTTCTG
GGCGAGTCCCAAAAAGAGAGCCAGTTATCTACAAACTCTACCTCCTG
>NODE_584_length_274_cov_41.186131
TCCTCTTGAGACAAAGGGCCTCACTCACACACACACACACGCGCATGCACACACAGACAC
ACACACACACACCGTAACAGCGACTGGGTCCACTGTCATACACCTCTCATTAATTCCTAC
CTGTCAGCCAGTCCCCTGCCATATCAGCCCCCCTGAAAGGTGACAGCTTTCCAATGACTG
ACAAAGGCTCTTTAGGTGATACCGAACATCTCTGGCTGCCGCCGGTTCCGTAAAGTGCCC
CTCAAATGTCACATTGCCTCTCCCACTCCATACACTGTTCCAGGCGCACACACACACACA
CACACAGACACACACACACACACGCACACCACGCAcacccgtcc
>NODE_585_length_501_cov_91.441116
ACAGACACACACACGAGAAAATTGAGAGAAGAGTAAAACAGTTCTGTTACCTTTCCCAAT
ATTCTTTTTGGTAGCTGACGAAGAAGAGGGAATCATAGGTAATTTCAACTCAGCACGATT
TGACTCAGTCAGAAGGTAGTGGGACTTATAGGCATATGAACTTAATATGGTGTCAGTAAG
GTCCTGCACTAACAGTCCTACACAAGACACACAGGAAGAGATGGGGTGATCAGACTAGTG
GCCATGATTTCACAGGAGAGAAATAACACGTACTGTTAAAACACAGAAACCAGAGAGAAA
CAGAGGAGTGAGAAGTCAACTGAAGAGTTGTCCCATCAGAATACATACAGTGCACCTCTC
TTAGAAGGGTTATAACAATCAACTGATTTACTAACCACATGAACCACAACAACATGTCTA
CACGGTGTCCTCTGAAACCAGCCAGTTGTCTGAAAAATCTATTATGGCCATATGGCCTGG
TGGTCAAAGCACACACTCCTCTTCTCATCCATCTCCCCACTGTCTAATTAAAGTAAACCT
CCCCAAAAATCTAAAATCATGACAAGaacat
>NODE_587_length_204_cov_10.553922
TGGCTTATTTGTTGTGACATAGAAGCATGAGCACATTTGCTTTGCCATGAATCACACCAC
ATTTGGGTCCAGCTCTAGAATGCACTATGAACTATGATTGGTCAAAACAGACAAACCATA
AAATATTATTGGTCAAAAAGACGACACTTGTACTGTACCACACCAAGGGGAGAGAAGAAG
CCCCAAAGACACATTTTAATGCGAAAGCAAGCAAAAATCAAGGCGGGAAGAGTGACAAAG
ATTACATGCAAATGTAGAAATGAATTTACATGGg
>NODE_589_length_76_cov_55.907894
TAATACATCAAAAGCACAGGCCGCACAAACACGGGATCGGGCCAACTGAGCTATTCCGCC
AGTGACTACTATTCACTTATTGACATTTGAGACAGCAGAAATGTGCCCATTTTAAAAGCA
TCAGGACGGACGAAACATGGCGCATT
>NODE_590_length_71_cov_20.169014
TGACAGAGTGAAGAGCAGTCAGAGCAAAAATAGCAAAAATGGCAGAGCGTTAGTTGCAAA
AATGACAAAAAGATCATGATGGAAATAGCTCAGTTGTGAGAGCAATCGAGCCATGGTTTT
CTGCAGCCGAAATAGCTCAGT
>NODE_591_length_226_cov_11.747787
TATATTGCTGAATGATGGCGGATGTTAAAGCCCTAATGAATGAAATGTAGACCGAATGAA
AGATAACCGGTCCGAAGTGACTGCACTACACTACAGGCCATGTCTCTCCACACAGATTTC
ATTACAGAGGTCTGATGAGAGGAGAGGGAAAATAAGAGAGAGGGAGAGAAAGTCATGGAG
AAAGGGAGAGGAGAGGGAGAAAGTCAGAAATGGGGGTGGGGAAAAGAAGAAGAAAGAAAG
GGAGAGAGATATTGCCACTTCTGCCTATGCCAGGTCATGCATTATTCATCCgtttg
>NODE_592_length_103_cov_135.660187
TGGGATTAGCCCACATGCATTGAACTATTAAAACTTGGACTCTTAATATGTTCACCCGGC
ACAGCCAGAACAGGACTGGTCACCCCTCGGAGCCTGGTTCCTGTCTAGGTTTCTTCCTAA
ATTTCGGCTCTCATAGGGAGTTTTTCCTAGCCACTGAAGTTCAACACTACTGT
>NODE_593_length_690_cov_29.102898
CCCCTTGGTGGGCGTCATTAGGGAGGCAGACAAGTTATGGGCGGGTGTGGGATTCCTCGC
CTCTTGTTTGGTTAAGAAGGTGGCAAACGGGGGGCTAGGTCTCTGGCTGTCCCTGCGCCA
TCACTTCACTTGAAGGTGAGATGATTTAGGGGCTGGGGAGAAAGTTAATTTCTCTTGATC
ATTGTGTGCAACCTGGAGCCTTAATGGCGGGCGTAATTAATTCTGCTGATGTTAATCACC
AGGGCCGGTCCCCGCAATTATCAGCCCTGTGCAGATGGGGCGCGGCACAGACATGAAAAA
TTAGGAAAATGAATCTGTAATGGGGTGGCAGATCTAATCTGCGTCAGAGAAAACAAAGTT
AGGAAGAGCAAGGAGCCAGGATTCCAGGTGAAAGCCGGCGCCGCGACAAGCCTGCGTGAC
AGAGCTGAAAAATGTTGCTATGTCCGAAGTGTTTGGTAATTACTGGGCCATTGAATGGTT
CTATTGTTAATTCATCACTGTAACAGAGGTGAGTTGAAACATCTCCACGCGGGGCTATCG
GATGGAGAGGAATCTGGCGGGCATCACGTGCTGCTTCTGGAGTCAACCAAAGGTTAATCA
GGTTCCACTCTTGGTTGTGTGGGCTTTGCAATCAACTCCCATTCACTTTTGCAGGGGGCA
AAAATTGAGTAACTGTTAACTGAGAATGTATTACTGATTTGGATTCGCATGTGCACACAC
AATTGTGCACAATTACATGTGCGTGAGAGCGCACACACAc
>NODE_594_length_104_cov_179.076920
TCAGAGGAACCCCAGTGCTTCTACCTGGTTGCACGTGTTCTAGCTGACATCAGTTGCACC
CTTTATTTAAGCAATTCTTTTCTATCGTAACATTTGCTTGACTATGTAAGGTCATCATGC
TTCATGGTATACATACTTATCATAATACAAGTAGATTACATTAGTGGTATTCAT
>NODE_595_length_353_cov_49.192635
AGAGAAACTTTCCTCGCCTCTCTCACCCATTTCAAAGAGTGGGACGCAACTTTCTTTTTC
TTCCCCTTTTTTTCTCCAGTGAAAATTGAAGAGGCTTTATGTCAAATACGGCTCAAGCCA
GCCTCTCCATATCAAGCGACGCAGCGCGAAAATTACTGTGGCCATGATAAGACTGCCAGA
TAAAGTGGGAGAGTAGCGAGAGAGAGGAGGAGGAGGAGGGGTGGGGACTGGAAAGGAAGT
GACTCTACTCAATTATACTGCAAAATTGGTATGACTGAATATTTTTCATTCAGGTGACTG
ATAGTATCAGTGAAACGGCAATGCAGATAAATAAAGGAGCCTTCTGTCAAGAATAAACAC
CATTAATCATGAAGCCGGCAAGCGCATGACCGCCTGTCCGACGACTGCAGCCTGACGCCA
CAg
>NODE_596_length_567_cov_58.536156
GACAGCTGCAATACATTTGAATAGTGCTTTATAAACAGCTGCAATACATCTGAGTAGCAC
TTGCGACTGAAAGTAACACTGACTTGTAGATGATTATAAAATGATACCAAACAAACCACA
AAGTAACAATAAGACAGACCCCCCGAAAAATGTATGTAACAACCAAAAAGTTTTCCACGT
CCGATCCAGTTGTTTTTTTTTCTCAATTCCCTACAACGTTACCCTCATTATGCTTTCAAC
CTTTTCACTGGCGACGCCAAATGTAATTTGTATTCTGTGGCCGAGCAAAAAGCTCTAAAC
TGATTATCCCAGTATGAACCGTGGCAATCCTTGATATTGTTGCTTCTGAAAGGGCTTCCC
ATATGCCTTCAGAGTTTTATGACACAATGTTGCGTCTGCTTTGCTAGGGATAAATTAAGC
ATGTGAAAGTCTAAGCAAAGCCCTCATTTTCCAGTTAATCAAATCTCCCCCTAATCAAAT
TAGCGCACATAATTCCTCTGGATGTGTGGCACAAAAAAGGCATTATCTCCTTCTCCTGAG
CTGAAAGAGAGGGACCCAGTGTGGTGCCTCTCTCTCTCTCCTTCTCCTCTGGATGAGTGG
CCCTGAATGGAAGAGGAGGGCCTGGGTGGTttaagga
>NODE_597_length_283_cov_7.409894
CAAGACATTGTTGCTTAAGGACACATTCTGTCTTCTTGCATATGATCTTACAAGTAGTGT
AGAAGTTCTCCACTTTGGTCAGAAAGAAGTAATTCACATGTGCACTGACAAATGCAAGGA
ATGTGATTCCTCTCAAAATACAGACATTCCCAAGCCAACTCACAGAAAACCATCTTCACT
GGCTGCTGAGGATTTTGATACAATAAGCAATGGAAATTGGTTCAGTGATAAGATAATTGA
TGAGTACCTTCATCTCATTAAATCTCATTTGGACGATCACTTTGTGCTGATGTGCCCTGC
GTCTTTTGTTAGCCAACAGCTACAAAATGTATATTATGAAAGGATAGATGTTc
>NODE_599_length_587_cov_40.132877
ATCAGTTGACTTTGTGCAACATTGCAATGAAGGTGAAAGGAAAAGACATGTTAAAGATTC
CTTCAATCCGGCTTTCTTTTATATACAGTTCCTGTACTGCCCCCTTCCACCTTCCCTAGA
TCTCTCTCACTCTCTCTTCCTTCCTTTCGTCTTTCGTCTCTGGAAGTACGGGTGCATGTC
AAGCGATTGTCGAATTGAAATATTGATGTGGAGTATCAAAGCCGTGCGTAGCACTCCTGT
GTTTCCAGAACTAACCGCGAGGCGCTTTGATCACACACTCCTGTGATCTGACTTCTGAAG
TTGTTAAGAGTGCTGGAAAACAAAATGCAAACAAACTTCAAGTGCTCCTGGTATTGATAA
AAGTTTCTTTGACAAGTGGAGGTGTGTGCTGTCTGTCTCTGTCTGCCCAGGTGACTGCAG
AAGTGGTAGCTCACATACATTCCAATAGACAGGCGTAGGACACCAGCACAGCTGAATGCA
AACGTTGTCGCTTACATACATTTTTACATTTCAGTCATTTAACGGATGGCATCGTCCCTC
AACTCCTTAGATTATCAATAAAGGCGAACTTTCTTGCCCAGGGACAAAACAACAGACTAT
TCATTTTACGTTAGATCTGGTAATCTTTTGGCTTAGCTACCTTCAGCTAAGTGCCAa
>NODE_600_length_477_cov_44.000000
CACACACACACACACACACACACACACACACACACACACACACACACACACAAATAATAT
GTTGTTGTCGCTTCTCTCAAACCTTTCAATGTCGAAAGAGACTACCGGTAATTCAAAGTA
ATCGAAAGACTGCAAAACAAAAGTAAGTGTGAGCTTGACACGTTGTTAGAAAAGAATAGC
AATCAGAGGATTTAATGCATTTCTGATGTATATTTAAGGCTGTGACACTGGGCCACAGAT
GTACATGTGTAGACTTTCTATTCTGCAAAGATATGGCTGGTGATAACCTATTATAAAACA
TCCCCAACTCAACCTGCAGACCAGACCATGCAGGAAAAAATCCATCACATACTCAATCCA
AAGATGTAATATAGAAACAAATTATGGCTGGAATTGAAAAGTCACAAGCTTATTCCATCT
TGATAAAGCCCTGCCAAAAGGCTAAGTTGTGGGTGTAGAGAAACTCCCAAAATGCTTTTA
TTGTATTATCATCGTTGACATCTAGAGCACTTTGACATCTATTCTTCTGCTTTGAGTTTT
TTTTTTt
>NODE_601_length_589_cov_31.736841
CTGTTTGACTTTTGATGTCGGCGCCTTTGATTCCGTCTGCCACGGGTGGTGGTGGTGGTG
GTGGTGGAGGGGGTGGTGCCTGGGAGGCCTTTTGAGTCCCTAAAAGGCTGAAATTGGCAG
AGCAGCCTTGCCGAGCCCAGCATGCGAGGCGTCAGGGAAGGAGCTGAGCAGAGAGCCGCT
GTAAGGAAAGCGCTGGGGCCATGTGGAGTGCTGTGCATCTGCATGAAATTATCCTGCACC
GATTCAGGACATGGATCATCGTTTACACAACGTAATGAATACAGATTGCACACCGGATAG
AGATGCTCTGCAATCTGCTGCGCCACAAATGAAACAACTGCTGCTCTAATCAAATAGTAT
TTTCATGCCAGCGCAGCCTTAAGTTGGACAAAATACAATTTCAGATTCAGGCTTATAAAT
GTTGTAATTAGGCTATTGTGTAAAAGTAAAGGAGGAGCCTGGTTTTGGCACCCTCGGGTT
GGAAAGAGGTCTCCCCGGTTCGTTATGGTAACACGTTGGTGACCTGATTGAAGGAATAGA
GTCCGGCAGGACTCAGCAGGTTTAACAATAGCATTCAGACACAACCATTACGCCAAATCG
AGGCCTGGGAGCACACATTTCAGTCTGTTTATTAAACAGCAAGAAGCTACTAAGCAGCa
>NODE_602_length_2264_cov_27.393551
CAGGACTGACCCAATCCCCACTGCCATGGTTCCAGCGTAGAATGTCGGGGCATTCGTATG
AGTGTACTTTCCTCTAGGTGTGTGAGGTGAAGGCCAAAGACAAGCTTTCGGTGCAGGTAC
ACTGGGTGACCCAAACACGCCTCAATTATTTCCGAAGAAGCGTTGGCAGACGCAAGACTC
CGACAGTGGAGGAGATTGCAAAATGAATAGGAAACAAAATTATACAGAAGCGGAGCAAGC
ATCAGATGGGTTTGGCATTAATTAGATGGCAACAGCTGAGGTTTGAAAAACGGATGAAGA
GCGATGCACTTGGCCACTTTTCTACTGGACAGTAAGGAAAAATTAGCCATGTCATTTAGA
TAATAAGCTGGAGAGTCGAGGAAAGCTATGTGTAAGTTACTGCCAGATTGTTATTCGACT
AGCTATCAAACTGACAATAGGTGGTGAAAACATTCATCGTGCACCTTTAATAACTAACTC
AGGACCCAGCCTTTCCTTTAAAATAACTATTTAAATAGTTATATGCACAAAATTAAACAT
AAGCATAGCCCCAAACCACCAAAGGGACAACAAAAGACCACCAACTACCCTAAGACAAGG
CAGAGAATAGCCTGCTAAACCTCATACCACTCAAACCAGTGGAGGCATAAAAGAAGGATC
TTGTCAGTGACTCAACATATTCACACTGAGTATTGTAAGAAGCCTGGCATGACGGGATGC
ACAATTGTTGGGCCAGCTTGAGAAAGCACAGGTAAGCCAGTGACTCAGCCCCCATAACAA
GGTCAGAGCCAGAGTTCCCAGTAGAGAGAGGAGAGTCTGCCAGGCCGAGACAGCAAAGGT
GCTTTCCATTCACCTTCACACCCATGGGTCAGAATATACGATCAATCACAGGGCCTACTG
AAGAAAAAAAAAGAGAGCTAAAGCTACACATTGCACCTGTTTCGGTTGAGTTGTAGAGTA
CGCCAGTCGGTAGTGGAAGTCATTAAGTAAAAATCGTATTTATTATCGTATTTATTATCT
CACCTCAGGTGCTGCCAACCTAAGGGAACGTTTCTGTATAGTCTTTGTGCAGTTAGTTGT
CGTGAAACAGCCATTTAATGTTGATTAATATAGGAGGCAAAAGCACAGAAGGTAGCCCCT
TCGGTAGTTAGGTCGGAATAAAGTCCAGTAAATAGCTAAACGGTTTAGGTTATGAGAATC
TTTTAGGGAATTAATTCATATCTCGCGCATCATACGCAACAGGACTGTCTCGCAGGGGTG
GCAGGCGAGAATTCTTCCACCACTGAACCACCAATGCCACAGGCAGGGTTAGGCCTCCCC
GTCTGGGAAAAGAACCCCGGTTTCCCACGCAATAGGCTGGGATACTCACCACTATACCAA
CAAGGAGCACATGTGGCACCTAATTCAGGAGGACCAACCAATTCTTGTACAAGATGTTCG
TCGGAAACAATGGTTTGAGCCTCAATGGATTGTGCTCCAACTCTGCGGACGTGAGACATC
AAAAAGCCCTGAATTTGTTGTTTGTGTCTCTCTAGGAGGCTCACAAAGCACACTGAAGTC
ATTCAAATATATTGAGGTCCTATATCCCGAATTCTACTATTAACTAGTACACATGAAATA
AGAATGTTTAATATAATGTATTTCAAACACATCTGGAGTGTATTGTCACTGTTCAGATAT
ATTAATCATCGAATATATATTAGCAGTATTCTAAAACTGCAAATAGAATTTGGTCTATAT
TTAAACACTGAATTAAACTTAAATTGTATACTAAATATTACTACTTAGTAAAAATGCACA
ACATAAGTGGTTCCAAAAAAATACACTTCATATCTATTCTGGTTTTGGGCTTTGGAAGGT
ACAGTGCATGATCAAATAAAACATATTATGACATAACTGTTTAGTGTACCAAGGTACAAT
ATAAGTGCTTCCAAAAGAATGTATAGGCCTACTGGTTTTTGGGCTTGGGTAGGTTCCATC
CATTATCAAATATAAAACCAATAGTGACAACATTTTATTTTATTACATCATTCAATTACA
GTGGGGCAAAAAAGTATTTAGTCAGCCACCAATTGTGCCAGTTCACCCACTTAAAAACAT
GAGAGGGGCCTGTAATTTTCATCATAGGTACACTTCCACTATGAGAGACAAAATGAGAAA
AAAAAAATCCAGAGAATCACATTGTAGGATTTTTAATGAATTTATTGGGAAATTCCTCTG
TAAAATAAGTATTTGGTCACTTACAAACAAGCAAGATTTCTGGTTCTCACAGACCTGTAA
CTTCTTTAAGAGGCTCCTCTGTCCTCCACTTGTTACCTGTATTAATGGCACCTT
>NODE_604_length_226_cov_7.300885
TTACCAGGTATCATTCAAGTGAAAAATCCAAGTGACATTGGCAAGCTCCATTTCAATCAG
ACCTGCTCTTCTTCTCTCCTCTTTCCCTCTCTCAGTTCCTCTCTTCATTACTCCCGGCAT
TGGCATTTCTCTGGCAATCCCTTCTTTGAAATTCCTTCATTTCTAGTCTCGGCATTCCCA
CAGCACGCCTCCCTGCCTGGCCTGAGCAGCGGCGGTAGCTGCGATGGCGCTTGCTCCATT
CCCCCCCGGGCCTGTCCTAGTCTCCAGCTCCAGTCCACACTGCATTCCACTAGCCa
>NODE_606_length_563_cov_29.916519
GCGGAGGAGCAGGGGCCTTGCGTGGTCTTGACGGTTGGGACGTTTTTTTGTGGGCCTGTG
ATTTTCGACGTGGGACAGAGGGGGAGCCCGGGGGCGGCTGTGTTTGGAGTGGTGCCTCGT
CAGATTAGACGCATGCTGGCTGGGTTTGATGGGCGACCTGGACAGACAGGCCCTGCTAGG
CACAAACTGCTCAGGCACATGATGTCAGGAGGACAAAAAATTATCCACCGCGAGACCAAG
GAGACAGATGACACCCAGCAGGAAGCGAGAGCCAAATCTGTAAGCATCCACAATCCAGCT
GGCTAGCCCTAGGGTACCTGTCTCTCTGAAGTGGAATCCGCATCACCCCATGAGCTGTCA
AATTAGCTCACAGGACTGGAAATGCTGAAAAGATTTGGCCCCTTGTAGCGAAGAGGGTGT
ATTATAAAATTATATTAATTCATCTTTGCTTCCTGTCCTGAGTTTGGGGGGGGTCGAACA
GCATAAATGTGTAGGAAATAACAGAAATCACCTGTGGAGGAACATACCACAACACCAATG
CATACAAACACACAGAACCAGGGAGATCAAATACACACACTCACACAGTTTTTGTTTTAT
TATCTTTGTAGGTATTCCACACATTATTCACAt
>NODE_607_length_594_cov_38.907406
GTAACCAACTGTTTACTATATAAAATAGCTGAAAATAAACGATAAAAAATCTGTCGTTCT
GCCCTTGATCAAGACATTTAACCCTAATCGCTCCTGTCTGTCGCTCTGGATAAGAGGATC
TGCCAGAAATAGTTTCAGCGGTTCTCATCCGTAAGCGAGACGTGTTATGCTTGGGGTCAC
AGTTAAAGTTAGGGTATTGTAAACTGCTAACCTGTGTTGGTGGTTATTGAGGTCCAGGGT
TCCTGTGCTCAGTAGCTCCGCCAGCTGTTTTCGATTGCCAAAGTAGAGAGCCAGATCAGT
GGCAATGATGGCTTTACGTATGATCTCCAGCACCTGCTCGTACTCGCTGGAAGTTAGGTT
GGAGAAAATATTGTGCCCTTCCAGCTATTGGAAACAAAGAGATCAATAAAAAGCAAAAGC
TCCGCTTAGGAGGCGTTCAGCTCAGCTAGGCTCAGATGGGATAGAGAAAGGGGTACATCT
GGAGGCGGAGAGTAACGACCTTTGACCTTGGGGGCAGTTTGGCTTACTTGGCAGAGTCAA
GGTTCAGGGGGACTTAGGGGTACAACAGGATTCAATGGGGATTTCAGGGTACAGAAGTAT
TCAGATTTTAGTGATTAGGATTTAGTGATACAGCTGGATTCAGGTTGGATTTAGAGGTAC
AGTt
>NODE_615_length_628_cov_68.522293
TCAGATTCATGGTTTCTGAATTGTCCTGTTTATCAGTCAAAGCAAAGTTGACCGAAGGAT
CTATCAGGAAGGCCACTTATATAACACAGACAAGACCTTGCCAGGAAGTCTCACCTTTCA
AGAAACAACAACATATCCCATTCTCCAGTCATTTTAACCCCACACTAGAAAGGTGATTAT
CACTTGTTTATTTGGTTGCTTTAAAAAGAAAGGAAAATGACTTTTTCAAAAGCCAAAATT
GGCTTTGGCGTTAATGATTAATTCTACAAGCCGTAACATGAAGGGCACAAATCAAAAGCC
CTGGTTCTGACAGACACACACATTTTCATTGTGTGTGCATACACACTCACTCACAATCTT
ACACACATAGACACACAAAACCTTCCTTGGACTGATTACATTTTTCAAGAAGATTTAATT
AAGGAATTTTTAATGAGGCTTCTGCTGGCACTGCCAAGAACTGTTTTGATATTTGCGCTG
CATAATGCATAAAATTTGTCTAAACATCTCGGCAGTTGATGTGCGGGGAGGCTGCAGATA
AGCCCAGATACAGTTTCAATTTCCGTGTCAGGGAGGGAGAGAAAAAAAGAAAGTGAAAAG
GAGGATGGAAGGAAAATATACAGAAAAGGAGGATTCATAAAAAGGGCAAATGTAGACTGG
GTACATCTGGGGTGGTGGGGTGgggctggggtggtggg
>NODE_616_length_426_cov_25.483568
CCAGTCTTCGCCCACATCTTCCGAATCTCTGACATGCAGAGTTTAGGGTTGGAGCGGAAG
AAGAGCTTCCCGGCTCGGATAGTCAGGTTGTGCTGGGACCAGTCCCACAGAAACTGGAGA
TGCTGGTTGTCTACTGCATGGAAGGCATACATGCTGAGGAAAGGAAGGCAGGGAGGGAGA
GTGGAGCAGAGAAGTTGGATAGAAGGAACCGAGGGCGAGGAGGGAGGTTGGACAGAAGGA
ATGGTGGGAGATAGGGAGAGAAAGGAGAAGGGGAGAGAAAGAAATGAAGGGGAGAAAGAA
GGAGAGAGACATTACGGTGGGTCACCGGCAGTCATATGAACAGAATTATTCGAACCATTA
TCAGTATAATATATTGTGACCCATTACGCTGACCCAGGGAGAACAGAAGAGAAGACAAAG
AAGCACTGGAATTAGAAAACTTTAACCAATTTTGTCCTGTAAAGACTCTGGACTGGCAGG
AATGCAGCTGACCTTg
>NODE_617_length_400_cov_38.412498
GGGGGGGGGGGTGTCAGACGGACAGATGAAAATCAAGAGGTAAATAAATGAATCAATGAA
TGAATAATAGATTGGCCAGCTATAGTGTCCTCATTGGAGCAGGGCACAGTGCCACGGGGG
GGGAGTGGGGGTGATGCAGTATTAATATCAGTCTTACTGTTCATCTCTGTGTCATCACTG
ATACTCTTAGGAGGAGCGTGGCCGGCATAACACACAGCAGATCTGTACATTCGATCCGGA
TTACGAATTTTCTTCAGTCCTTCAGGAGGCAAAAAGAGAGTAGAGAAAATCGAGGAAAAG
CAGAATAGTATTCTTCCTTCTGTTCACAACAGCACTGTATCCCCCATGCAAAAATAGTGA
TATTGGCTACCGCACAGAAGACAGACAGTAAGAATGGTTACATGTAAACAACACATTAGA
AACAAACCCCACAATAATGACAATAAGGAATGGGTTATTGTGTACAGAGa
>NODE_618_length_544_cov_22.656250
GTTGAAATATACAGTGTCATTATAGCTGTTATATTTTGTGTCAGAATATCAGCTATTGCA
GTGAAAGGGAGTTAAGGCAAGAAATTGGCCACCATTTACCACAGCCATTTCTTACTATTG
ATTTAACCATGAAATCTTTAATACCGCGAGTCCTTCCTTTTATCTGTTAGCCATTTACAC
TCCTAAGGTTACCATTTGAAAAAAATACTTTGCTTGTTATGAGAAGTTTAATGTAATACG
CAATTGTTTGACCCTTATGAATATTAACAGGATCATCTCTGGCCTATTAAAAATGCATGT
GGCATTGTGGTTGTTGATCACGTTTAGGACGCCATGCAAATTGGACTGTCTTCCCTGTCA
ACGCCGAGGATGAATAATGTAGTTTTGTTGTATATTCAGGGACACACCATTGACAGTCAA
TTAACAAGTTTGATTGGTGTGTGAACTCATTCTTTTGAACTGTTAATTTTATGGAAATGG
TATTCGCTCCCCTCTCTCCCTCTTTCCTTGCTCTTGGGTCGGCTACGTAAAGCCTGGCCC
CAGTACCCCGTTAACCCCTCCTTTGCACCATGGGTAACCTGAGAACGAGCCTTAATAATT
GATCATCGCACACa
>NODE_619_length_762_cov_13.898951
TCTTTCCTTGGAACATAATATTCCTTCTATTATTATCAGAAATATCACTGACTATTTGTC
ATTTGTGAAAAGGTCAGCAGAAAGAATAAGAAATATTCTGCAATTATCCAAACATTTGTA
CAAAAATGTATACTTTATAATAGTAACACCACTTGGTTAGTTGTGTGACTCATCTAGTGT
AGCTAGTTAGTTAAACTAAGTAATAGTAAGCATGTAGTCTTGCAAGTCATGTGTATATTT
TACATGTTCCTTTGTCTATATATTTAACATGAAAATTCCAGTGTCTCATCTTCTCTCACA
CCTTTATTATTTGAAGGCTGTGGGAGCATTGGCTGAAAAACTATGCACCTGTGTGCTGTC
TAAAGATAGAGCGTCTGTGGAGTGCCAAGGAGCAGACTCCAGAGAATCCATCCATCTCAA
TCTGAGGTTGTAGCTGACACCTTACAAAGAGGTACAATTAATAAGGACATTATCCGCCAG
TGGGCAACAATGGAGTCCTAACGCCGAGACAGCAACCCTGGGAGGCCCAGGGAAGGACAT
GGAGAGGGGAGGTGCAGGGGGACTGCAGAGCAAGCCTCATTAGGACCAATTTCTTCTGAA
AATGAAATACTAATAGAGGAATCTTTTAAAACCATTATCAGGTGCCCTGTTTAGATAGGT
CATTCCCAGAGATGAACCGTATATTCTGGAGCTCACTCACTACATGTTGATGAGCTCCGC
TTTAGCCTCAAATAAAATCACATAAAAAATGCTGATAGAAAGGAATGTGCTAAATGTTTT
TTTTTTGGTAGCCATTGTTTTTTTTCTTTAAGTATTTCATTTGATGGTGTAt
>NODE_620_length_299_cov_15.571906
AAAGGCCACGTGGGTGAACGACCCCTTTATAAACCCAGTACAGGCTATGGATAGAGAGTT
ATTTCTATGGTGGGTAGACATTCCATCAAAACATATTTCTCAGAAACCAAACTTCTCCTC
AAAGTAGATGTGAGTGTCTGAGCTAAATCACATTCTATAGGCATTGTTCGGAGAATAGTG
AACACATCCTCATCTTGTGCTTCATCTCTCGCCATCGCTCCCTCATCTCCCTCATATTCC
CTCCCTCCCTCTGTGGCCTGTGATCCAATCACTATCTGCCTGCAGCAATCACTGTGCTCT
GATTGGTTTTATAATCCAGACAGGATCTCTGATGGACAATCACCCGGTGCCAGCCCTGTC
ACACACGCc
>NODE_621_length_649_cov_34.676426
CCATGAGTATTTAACATAAATGAGCCCATGTCATAACTGTTAATGTCTGCTGGATGGACT
TTTTAACCAAGTTGTGTAAGTGTAACAGTATATATTATGGTGTTTATTTAACTGTTTTAA
AAATCCTGTTAAATATTTGCTAGCATATCAAACTTGCATCAACAGAAACCAGCTACCCCA
CCAAATTCTCACTGTCGGTTCTCTGGTCTCTAACTCAATACACACAAGCATACACACACG
TGTACGCGCACTCTAATGGAGATGTGACTGGGAGCGTTCCTGAAGCATATGGATGCCATT
TGTAAGCATTGAGAATGTGTAGGTTGGTCTGCCCTTTCAGTATCTCTCTATCCATCTGTT
TTCACATTACTTGCAGATTATAGTGTCCTCCAGACCCAAATGAACATAAATCAGCTCTGT
GAACGTGCACACGTTTTCCCATCTGTCATAAAACAATGATTTAAAGTCTGGGTTGTCAAA
ACACAGCACTGTGATTTCGCCCTGCGCCCCAGCCGTAGGAACACAAAGCACCATCTCATC
TGGATTATTTATGGCCTCAGAGGGAGCTGAAGGTGATTAGGGCTCAGGCCACCAACAGGC
AGAAAAACAGTAGGAGCTCCAATAAGGAGGGCTGGAAAACAGGGGTAAAATCTATCAAAA
AAATCTATTTCTGTTTGGAGAGAGGAGGGAGATCTATTGAATGTTTAGTATAATGGCAc
>NODE_622_length_199_cov_8.120603
ACAGTACATTTAAAATCTTGTCAGTGGTGGTCACGTTTCAGCCTTCTTGACCTTGGCCAT
GTCTCTGAGCACTTGACACCTTGTACTTCTGGACACTCCAGGTAGGTTGCAGTTCTGGAA
TATGATGGCACTGGAGGATAATCTGTTCCTGGTAGCTTCATATTTAATTAATCTTTGTTC
AGCTACTTCAAGAGTTTTGCATCCGTCTGAAAAGCATCGTTACATTTTTGACTTTTCAAT
GTTAGTTAAATCTTTTTTTGGCCCATTTt
>NODE_626_length_411_cov_44.479321
GAGCAAGCCAATTTGCCCCCCTCCATTCTCTCAGTCAATTTTTGGGGCGTTTTCATTTTT
TATTCATAGGGTGGTAGGGGTATAAAGAAAGGTGTTGTCGGGAGTAAGTATTGACGTTTG
TGGCGATAGCAGTATGACTTGGTTTTAGGTCTCAGACCAGGGCCTATGCTAACAATAACA
ATGGCCACAGTGTTGTTGAGGGAGTTGTGTCCAAGACTTTCGGACATTCTTCCCATGTCA
GTATAATCACTACTGGGAGGTAGCTCCATTAAGGATTACCATCTCATTAATAGTATCCAT
GACTTTTGTTCAAAGGCTACTTGTTGTAATGTTGCCTTGTGGATGACGCCTAATCCTCTG
AGTCTGCAGCTGTAGCGAAGGAGAGGGGTAGATCCCACCATTTTCCTCCCTACACACACA
CACACACACACACACACACACACAGAGCATCTCCCAGTATGTCCCGGACGGCCTtgcagg
g
>NODE_627_length_637_cov_37.167976
GGTCGGTATATACGTCCATAGAATATTCTCATTAATACACAGACAAACAAACAATCGGAT
TCTCATTTGCATATAGATATAAACAATATATTTGTCCATCTGAATTCACATCACGCATGA
ATCATGTGATGTGCCTAAAATCCTAAGTGGCACAGACCAAAATAATCATTATACTGCCTT
AAGCCATATTTTCAGCTTTTATAAATCTGTCAGATTTTTCAACAGTGCCCATTGTTTTTA
GGTAATGATTTTCGTATGTTTGTTGTGCCTCTGATAGCAGGGAAATGTACCATATGCTCT
TCCAGAAGACAAATGATTAGCAAATGAAATTCTGGACAGCTGTCTGACTGAAAGCGTTTG
GTTGATAGCATTCTGCTACCATAATTAGCTTAAGCTTTGGGTTAATTAACTTTCTACCTG
GATATGCATAATAATAGCGGCACCCTGCAGAAAGCCAAGGAGCATTACAGAATATCAGCA
GCAAAGCCTCTGTTTTTATTTTCATATTTCAAGAGCATATTTCAATTTCAAGAGGCAATT
TAACTTTGGAAAATCATAAAATATGTAGATTTTTGTTTCTAAGACAGATTATTCAGAAAC
AAAAAGGGTGTATTAAGCAGTAGAAATGCCCTTTCTGAATTGTAATTAAAGTGGATGAAA
GCAATCCCAGATTTCTCAAAGCTTTTGTTGAGCGTCAGGCCTGCCTg
>NODE_628_length_783_cov_56.206898
CCATGACAAGCCTCAGGGTAGGGTAAAAATTGTGAAACTGACTGGAACTATGGCCAAGTG
CAATTTCTGTCTATAAATCCTCAAAGAGTCATGCAGGATAATTTAAAATCTAATTATTTG
GAGTGTTATATAGTAACTTATGAGAGTATCCGTTAGATACAGCGAGAAGTCAAGATACAA
TGGTTGTACCCCACGGACAGGAGACGAGGATGGGGGAGCAAGTTTGAGGGAGTTTATTAA
CTGGGGCCTTGAGGGTGTAAATGTAAACCAGGAAATGTCATGAAAATCCAAAATTAAAAT
GATAAAATGGGTACAGACAGATAGAAATAGATAGAAAAGGATTGTGGGGGGAGGTGGGAT
ACAAGCACAAGCGCCATGGCAACATATAGAAAGAGGAAGAAAAGAGTTACCCATAAGTAG
CCGCCGTTTCACCCGCTTGTCCACATCAGCTACTGACGTGGCATTGAACTCAGAGCTCTC
AATTGCAGCCTCATCTCTCTCTAAAACAAAAGTGACAAGGGGACAAACAGTGAGCAGTAA
GGTTAATGAGAAGCCTGATGTCCGCCGCCGCCCAAGGCCTCAAGTCAAGTCAGCCCCTCT
CTGCGTTCGAGCGAAACCCAAAGCCAATAAGCACGAAGCCATGAAGAAGCCCCCAAAATC
ACGGTTAGAGTGTTAATTCCAAAAACAAATCCCAAAATCCCCAGATAGAAAAAAAAAAAA
AGAAGTAAAAATCGGAATCAGTCTTTTAGCTTAGAAGAGAAGCAGGGTGAGGGTAAAAAA
AAGTTATGATAAAAATGTGTGAGAATTTGGGGGGTGGGGCCAGGGGGGGTTGTCGACATA
GTTGTTttttcgc
>NODE_629_length_706_cov_51.488670
CCGTCATGGCACTTATATGCCCAAATCCAACAGATACATTAACGTTTGTAACTCCAGAAA
CTACTAAGAAATAGCCTAGATAATTGATGCAGCAAGGGCTAAAATACAGTTGGCCCACAG
AGCTGATGTGGATAGAATTGCATGTGTTTATTATAACCTGTATCCACAAATCCAACTGCC
CATGATCACAACACAAGGACCTGCACACACACACAAGACAAATACTCTGACAATAGAAAC
AAGAATACTCACCAACTGGCTTTTGTGCTTCAAGGCTCTTTCCTTTGTATGTATCAAACA
GGTTGAGAGACGCATACTTTGATTTGCCATCCTTCCCCTTTGCAGTTTGCCCAGAGCGCT
CTGACATTGCGCTGTCCGCTCATTGAGTATGGTGAGCCCTGAGACTGGCAGAGAGGGGGG
GAGAGAGATAAAGTTAAGACACTGGACACCACCTAGTTAAGCAGCAATGAAAGTGGAGAC
AAACGCGGAAATGCGTTAACGCCTTTTCGAACCATGGGGGGAAATGCCATTGGGCCCTTG
AGCAGGGCAATTAACCTTAAATGCTTATGTTAGTCACTAGATCGTCTGCTAAATGACTAA
CATGCAAACAAACCAATAACATTAGATATCAGTGTGTTTGACCAATCATATTGTAAGTAA
AGACTGCCGTGAACACATCAACACAGGAAATGCTGGGCTAACAATAATGTGAACCATGGT
ACGGTTGCCATAGTGATGCATTATAAATGATGTTCAGTTCTTctgggtctgccttg
>NODE_630_length_713_cov_32.870968
TGTTGAACGTCCTTACTAAACGCAGCAATGATAATTTGACTCTGCAATTAAAATCTGTTA
AAGTCAGCAAAGCATCTCTACAACAAGGTAATGACAAAGGTTTACTGAAAAACGCTTTAA
AACCACTGAGTAAGATGATACAGTCTACTACAGGTGATTGATACACTTGGAAGGAAAATA
AATTGAAAAACACAAAACGACCAAAAAAATGGTACAGCGTAAAAACAAAAGAAAAACTCA
ACTACTTTAAGACAAATAAAGACAAGATGCAAACCTGGAACCACTTGGCGTGGCGAAGAG
ACGCCAAGGCAGTAAGGCATTTCTGCCTGTCCAGAACATCCGGGGGATCGTTGACTGATA
GCGTTTCTATTGGCGGGTGGAATAAGAAGACAAGGTACAGTTTGACCAAGGGGGGTTCTG
TCACACGGCCAGGGGGAGCAGGCAGCTTTCCCAAACCACAGGCAGGATGGGGAAGGGGAG
GGGGACCCCCCCACCTGGAAAACTAATGGTCTGAACCTCCCAGTGAAACTGCAATTACAA
TACAGATGTGCAACTACAACCCGCTTCAAAAACTGGACTGTTGTGTGTTATGTGGGGGAT
TTAAGATGACTCTTAGTAGGCAAGGGAAAAAAGTGTAAACAAACTTAAAGTTACTGTGGG
TGGAATTGATCCTAAGGGAGGTTGTCGCCATCATGTTAACTTATTGTCAACTAGTATGCC
TCAGTCCAATAATGAAGCCTGAGTGCTTTGCTATCACAATGGGAGGTAGAGCCCCTCCCC
TTc
>NODE_633_length_748_cov_54.286095
ATTCTGCTTATTTTCTGCTTACTTCCTGTTTCCTTCCTATCCTTGGTGCATGCTATTGTG
GCATGGGGTTCTGAATGAATTTGTATCTTCTTACGATTCCTCTGTTCCAGGAAACTGTGC
GACATACGACAGCTCACTGCCTTAGTCTGTCCAAGCATGCCTTTGTGATTCAACAGGCTT
GTCTTCCTCAGATGCCCTAATGATTCTTTCCTGTTTCATTCTAAAGCTGTTTGACTACAC
TGAAGCACAATGAAGCAATCCTCACAAGTTATGCCAAAGCCATAACTTTTGTAAAACCTT
ATGTGTATTGTAATGCTATAAGGGCAACCCTCAGCACGGTCCTAGCTGCAATCTCCGAAC
TCCTAGCTTCTAGCTAGCTTTGCATGGCCTGTCATGTTAGCTTAGGTGTGTGTTTGTAAA
GAGGGATGTTCTCTTTTTTCCAGCAAAGATGTCACGGAAATTAAGCTTGCCTACTGAGTT
AAAGCCAGACTTGGGTAAGCCTTAACTTCGTGTTTACAATTTTGTTCTTCCTTAATATTT
ATTTTCTCTGAAAACCGGGCTTCATTTTATCGTCAAGTCCAAATTGTCACACGAAATGAA
TGTGTCAAGGGAACAAGTTTCATAGATAGGCGACTCTTTATATATAAAAGCCTATGTAGT
ATCGAAGTTCTTTACAATGTGAGATTAATTATAAGACCCTAAGGTTGGCAAAGAGCCACA
TTGATGGCCTCACAACTACTAAAATCATAGCTACATCATATGGATTTCTTCAGAAGTGCA
ATCGGAGTAATTGACATTCATCTTTCGGCAGTCTGTCa
>NODE_634_length_71_cov_7.873240
TAAAGGAAGCATTTGGAAAACAGAAAGCATCAGTCCCAAGGTAGCGCAGTGGGTAAGACC
CCTGCCGTTGAATCTAGAGGTCGCGGGTTCGAATCCTGTCTGCCACCAATATTTGTCATG
TTTAAAATTACATTAAAATCA
>NODE_636_length_685_cov_24.524088
TCAGGTTGTGGGCATAGTTGCAACTAAAGTAAAGTTTCATGAAATATTTGTATATTTTTT
TACTGCCCGATTTACTCAGTCATATTCAGGTTATTGGTTAAGAGACCTGTAAATGTTGCT
TAGACATTGCAGACATAAACCAAGGATTGCATGGCACATAATGGACTAGATCATCGACTG
ACCAATTGTTCAATTATATGATGTTATATCATATTATATGATGTTAATAAAGTTGTTTCT
ACAGTGTCAACAATTATATTTCATCAGGGCTGTTGGCTAAGTGCTTTGTTTCTCTTGTAG
CCACCATTCTATCCTGTGGATGGATTATATACCTTACCTACTACAACTCCCGCAACATTG
GCCTTATCTTAACCCTCATTATCAACCGACTCTACAAGAAAGGCTACATTCACATAGGTG
AGTAGAAATAAAGCACAACCCGTTTCCAAAAACTGGAATGGAAATGCTGTATAAAATGTT
GAGAAAAACAGAACCCTGTATTCTGTAGAAAATAGTTCAAAGACAACATATCAAATGTTG
AAACTGAGTAATGTTGTTTCTTGAGCAACACTTTTCAAAAAAGCTTGGACAGGGGCAACA
AAAGACTGGAAAAGTTGTGTAATGCTAAAAAAACTACCTGGTGGAAAATCTTTTCAGAAG
TAAAGTTGGGGTGGGGTTCATCACTGTGAAAGACTGCTCAGGCAAATACTGCAACAATTT
AAGGTTCATGTTTCTCAATGTATACCtgcaaagag
>NODE_637_length_405_cov_15.358025
CTGTTCGCACGCCTTCACCCGAACACAACCTGACAACGCATTCATCTGACGCAGCTCCCG
TTTGCTGCCACCTAGCACTGGGTGTGTGTGTGTGCGTGCATGCGTGTGTGTGTGTGTGTG
TGCGTGTGTGTGTGTGTGTGCTCCGTGCTCCACCGCCAGCCACCAGGACCTGAAGGGTGC
AGAAATTAAGGTTACTACACAAATTGAGCCATATGGTCTAAATATTTCAGAGCTGAAATT
TACTAGGCAATAAAAATGGCTCCTGCCTCTCTAATGGTGTAAATTACAGTTTAACCACGG
CGCTAATGATGTCCTTCTGCTGCCCGTAACCACTCTAACATGAAGGACATTGTTTAAAAA
ATACCCTGGAAAAAAGCTGGGGAGAAAGGAGGAGGGCTGGGGAGGGAGAGAAGTGCTAGC
AGCATGTTTACAATCTGTTAGTTTACCATTAAGAGCAAGGAGGAGAGGGAGAGGg
>NODE_638_length_243_cov_11.271605
CCAACTCCTTCTACTGTTGCATAAGGACAGTATTATAGAATAGTGGTCGAATGAATGTGA
CAGATTGGTAATTTAATCAGGGAAACTGTACCATGTCTAGTGATGTTATGAAGGTCTACT
TCCCTCTGTTCTGTCTCCCTCTACCTCCCTACTCTCTTTCTCTATATATACACATATATA
ATCTCCCCTCTCTTATCTTATTCTCCTTGATGTCTCTTCTGTCTCCTCTTCATCTCTCTA
CTTTGGTTCTCCTCTAGTTCCAACATCAGAGGACATGTCCAGTCTAACTCCAGAGTCGAG
CCCAGAGTAAGTa
>NODE_642_length_71_cov_8.380281
TTTTGACCCCACGGGGTGAGATCTTGCGTGGAGCCCCGGATCGAGGGAGATTATCAGTGG
TCTTGTATGTTTTCCATTTTCTTATAATTGCTCCCACAGTTGATTTCTTCACACCAAGCT
GCTTACCTATTGCAGATTCAG
>NODE_648_length_130_cov_7.084615
TGGCCATAGTGGAGTTTGGAGTGTGACTGTTTGAGGTTGTGGACAGGTGTCTTTTATACT
GATAACAAGTCCAAACAGGTGCCATTAATACAGGTAACGAGTGGAGGACAGAGGAGCCTC
TTAAAGAAGGAGTTACAGGTCTGTGAGAGCCAGAAATCTTGCTTGTTTGTAGGTGACCAA
ATACTTATTTTACCGAGGAA
>NODE_649_length_147_cov_8.897959
CCGATCTTAAAATTAATTATGTACGATTAATTGCTTTGACATTTTGAGTCCTATGAGCAT
TTGCTATATACGACTGTGCGGTTCATTTCCGGTCTAGTTAATTTTAGAACAAAGGAAGTC
ATTCAGGGTTTATGACCTCACAATGTAAGATGCCTGAAGAAAAGTATGAGGCTACACAAG
TATGGATATAAAATGGGAAGGTCTATCAAGTTTCTCa
>NODE_650_length_121_cov_155.115707
GCGAAAATATGGAGCGCTTCACGGATTTGCGTGTCATCCTTTCGCAGGGGCCATGCTAAT
CTTCTCTGTATCGATCCAATTTTAGTATATGTGCTGCCGAAGCGAGCACGAGATATGAGG
ACGTAGCCAAGCTTCTGTTTGACGCCGCTTGTTGGAATGCCGCCACCTCGTGGTCTAGGT
GCGGGGGATGA
>NODE_652_length_442_cov_19.291855
TTTAAGGTCGGGTGTTTTGTGAAAGCACTTTGCGACAACTGCTGATGTAAAAAGGGCTTT
ATAAAATAAATTTGATTGATTGATTGATTGATCAATTTGGCTTCTGTAACGGTATATCCG
GACATTTAAATGACGGCACGGCTCTCTATTCTTTGTGGCGCCACCTGGTGGCTGTTTGGA
GAGGGTTCGGCATAAACGACAAACACATAGTAAGCGGTGTTGGGTATGCTTTATATTTTG
CAATTTCCCGCGGTGTTGGGTATGCTTTATATTTTGCAATTTCCCTGTAATCTCCGCATA
AACACTGAGGTAGCAATTGCCACCTCAGACACATTTTCACTCAGACACAGATCACTTTTA
TATGAAAAATTTGAAGTTTTATGAGAAACGAAGAATAACGTTTCTATTTGGGGTTTATTA
GGAAAACCTATTTAACTAATCCTAGCCTTTATAGTCTTTTTCTCTCTTATCTAGTCATTT
CAACACGAGACTAGAGTGGGTTCCTGTTTGAt
>NODE_653_length_2267_cov_36.518745
ACGATTTGATACCAAACAGGAGCTGGAACGCGGCTGCCCCGCGGGAAAAACTCGGGGTCC
CGCCGGCGGACGTTTTGCCACCCAGCTCGGGCTAGGAACGTCCAATTCGGACCATTCAAA
GCCCAGGAGACTCTACTGGATCGCCCCTATCCGGGGAAGTCGGTCCCAAGTCTGCACTAA
GCCCCGTCGCCGCGAAATGAGCCCCGCGGGGCCGTGGAGCTCCGGACCGGATTGCGCGAA
AGCAGCAGTTTTATGAAAAAACTGTGAACGTTATAACACGAAAAGTACCGGTCCGATTTG
GATGATTCTTTTTTTGTCTATTATGGGGCATTACACAGCACCTTTATCAGGCATTGAATC
CATTCGGGGCGTTTTAGTTTTTTCTAAAAGAGAGGGGAAAGTTGCTGCCTCGATATTTTC
GTAAAGCTACGGGAAAACGGACACCGCCACCTTGTAGCCCGTGTCGGAAAACATAAAGGA
ACCGAGTTTCAGACACCCACAGTGTCGGGAAGTATTTTTAAAAAAAATCTGAAAATCGCA
TTTTGGCCACAAGAAATTGCACTAAGTCCAGCCTCGGCCAGAGCGGATGGACAGGTTACC
GTTTCCCCATAGGGAAATCGCACCTGGTCCAGCCAGCTGCCAGGATGACCGTCGGGGTAA
AGGGCCAGGTCCAGACAGGACGCTTGGATACCAAACAGGAGCGGGAAAGTTGCTGCCCCA
CGGCAATTGCACAATGTCCCACCGGCGGACGTTTTACCCCCCAGCTCGGGCTAGGAACAT
CCGATTCGGACCATTCAAAGCCCGGGTGGCTCTGCTGGACTGCCACTATCCGGGGAACTT
GGTCCCACGTCTGTGCGACGCGGGGTCGCGGCGCAACGGGCCCCGGAATGCGGGAAAACA
CCAGGTGGCGCTGCTCGGGCCGGGGGCGTGCACCGGTCGCTTCGCGCACCCCGGGCTATT
CTGCCGGATCCCCCCTGCCTGGGGAAACTGGCCCTGGGTTCGCGGCGTGGAGCACGGTTG
CGCACCGGGCCCCGGGAGGCGGCGACCCCCCGGGACGCTCCCGGACGCTCCGTGGGGCGC
TGTTTCGGCCGACAGTGTCCGAGCCGCACCGTTCGAAGCCTGGGGCACTCTGCTCGGCGT
CCCCTGTCCGAGGACGCCGGACTCATCCCTCTGCGATGCCGCCTCGCCGCGCTACGGGCC
CCGGGAGGCGAAACCCTCTAGGGGGCGCTGCTCCGGGCGGGAGCGAGCGCCGGTCGCTTC
GCGCACCCCGGGCTACTCTGCCCGATCCCCCCTGCCTGGGGAACTTGGCGCCGGGTTCGC
GGCGGGGAGCACGGTCGCGCACCGGGCCCCGGGAGGCGGCGAAGCTCCCGGACGCTCCGA
GGGGCGCTGTTTCGGCCGAAAGTGTCCGATCCGCACCGTTCGAAGCCCGGGGGACTCTGG
TCGGCCTCCCCTATCCGGGGATGCGGTCGAGATCCGGATCCGCCTCGCTCTGCCCCCGCT
TTGCACAACTCTCCGCTGTGTACTAATGCCGAAAAGTGCCTTTTCTCTGGTCCCCTGTGT
GGGGACCATTATATAGGCCACACGCTGACTGTGGGTGACGGTAACAAAAGGCCAGGGCCT
TGTGACCACCGCGCACAGGCACCGATGCGCTTTCCCCGCTTTGCACAACTCTCCGCTGTG
TACAGAGGCCGAAAAGTGCCTTTTCTCTGGTCCCCTATGTGGGGAACATTATATAGGCCA
CACGCTGACTATGGGAGACAATGACAAAAGGTCGGCAGGGCCTCGTGAGTGACCTCCACG
CGGCACGTGCGCGCGCGCGCTCGCTCTTCCCCTCCGGTCCCCGGTACGGCACGGGGGACA
ATCTACCGGGCCTCACCCCCTCTGGTACTGGGCGGCATGGGGCCGGGGCTCTGTGGACCT
CCGGGCGCGCGCGCTCTCCCCGCTTTGCACAACACTCTGCCGGGCACAGGAGGCTGGGGA
CACTGTCTGAGCCACACACTCTGACTATGGGGAACGGTAACAAAAGGTCAGGGCCTTGTG
ACCTCCGTGCACATGCACCCATGCTCTTTCCCCACAAATCGCATCACCCTGCTGGGTACA
CAGGAGGCTGAGGAGAGCCCTGTCTCTGGTCCCCTGTATAGGGGAAACAATCCAAGAAAC
ACTCTGGCCATGGGAAACTATGACAAAAGGTCAGGGGGCCTTGTGACCTCCATGCACATG
CCCCTATGCACTTTCCCCGCATAGCACAACACTCTGCTGGGGAAAGTAGGCTGAGGAGTG
CCTCAGCTCTGGTCCCCTGTATAGGGAAAACAATCTAAGCCACACACTCTGACTATG
>NODE_656_length_682_cov_29.448681
TAGCACAAACATTGCAATCCTAATGAGAATTTATCTATTTGTTTGTTTCACCTTTTGATT
TCTGCTCATTATTTGCACATTTTAGTACACTGTACATGGCTCAACTCTTAAAATGCCTTA
TATGCAATATTTACTTGTTTTCATTTTATTTTACAACATTCATAAAAAAAAAATCTCCCC
ATGCCAATAAAATGTTTAAACAGAAATTGATAGAAAACAAAGGACCTAGGAGTGAGATAC
AGAAAAGAACCAAAAAAAGAGAAACATACAGATATCGAGAAACAGAGACAAACAAAGTAA
CAGTGAAAAAAAAGAAATACAGAGAAACAAAAAAAGAAGGGTGTAGGCTCGCAGTCAGTA
AAGGGTTAAACAAAGACCACCGTATTTTCATGCATCTTCTGCTTTTGACAGATGAAAAAT
GTCAACTGTCCTGTTTGTATTTGGGAGTTTTTGCACTATTCATCTGGTTCATTAGTGTCT
GCTACTCCTCGCTCCTGACAGCTGCCAGCCCAGCCCCGCACACGCACACAGAAGCCCGCA
CACGCACACAGAAGCGCGCACACGCACACAGAAGCGCGCACACGCACACAGAAGCGTGCA
CACGCACAGATACACACACACAAGCTAGATTTCAGGTTCGGCATAATAGCAATTGGCAAA
AATGATTGACTTGCTCTATGACCTCCGGGGTGCACGCGTGCTTGTTGTCTCATTGGAATT
CCAGAATCatcttccacacacgcatgcctgct
>NODE_657_length_518_cov_64.480698
GAGTTGCTGTGTGTGTGTGTGTATGTCTGTGTCAGAGAGGGGGAGGTGGTAGAGTCAGGG
GAGAAGCGAGAGATGAAGAGAATGAGCGTGCCGCTTAGGAAATGTCACACTGGGAAGATT
TGCAGGTTTTGATCCAGGCAAATTAATGCAAAACCCCAGTGCAAGTATTTGATTTGGGAA
AACTTTGGAGCAGACTTGTCTCTTAATAATAATTATTGGGTTTACATTAATTTCCTCCCC
TATTCTCTTTCACAGGAGAGCTGATCACCGCTGCTTGTGAGCTGGGGGTAAGCATTAACC
GTATTGTTTAATCAATTCACTCATTAACTGTTAGAAGCATTAAGGAAGTTTAATTAAGCA
TGGACAGAAAGCAGATTAATTTACTTTCAGTCCACAGGTTTTTTTCTTCTTTTTTTATAC
ACTTATTTTACTAAGTTAGAAGTAGAGAATGCTATAATTTGCAACCCGTTTTTCAAATCC
AATTAAAGTCAATGGTAAGGCGATGGCTTTTGTAGGCTTTGCCTTATGTACGGTATAAGG
CTTATTATATCCACCCCTCTTTGTGTGTGTGTGTGTGTGTGTGTGTGT
>NODE_658_length_231_cov_14.341991
CAAGGCCACAGGGCGCTGTAGTGCCAGAGCTCCAGAGCTCTGGGGATCAGATGGGGAGGG
CCGGCGGCCCGGGGCCCAGGGAGGCCCTGTGAACCCTGGGGAGGCCTGACAGGCAGACAG
GCAGGCCACACGGACTGCGGCACTAACGGCGGGATTACTGGCATAGTGACACTGACACAG
CCTCCCTAAAAGGATCACAGCGGCGTAATAAACTTTATTAAATAATAAAACTTATTATAA
CTGTTAACCCGATTTAGTTCATTCTTCGCGGCTTACACACACACACACACACACACACAC
A
>NODE_659_length_766_cov_39.998695
TGGTTACCAAGTGATTTATTAGAGACCCTTCTGTGCAACCACTGTGCTGCCACCAAAGTC
TAAACAAAAGACTAACTCCACCGATCACTTCAAGTTACATTTTAAAATGTCAAATTTTCA
CATATAAACTAACGTAAAATCTTACAGTTGAACTTTACTTGCACAAAAACCGACCTGAAC
GAGAAAGTCCGGTTGGCTTAGTTAAAAGCACCATCAAGAGGGAGTCGTGTTTGCTTTCAT
GACCAATTTATTGCCGATGAACATATGGCCAATATTTTGTCTCACGTCATAGCAGGGGGA
AAACAAACATCATGCAATGTTAGCTAGTCAGCAAGAGCAGAGCCACTTGGACAGCTATGC
AAACGCACTTGGACAATATCAGAAGAGGAGCACTTGCTTTCTGGGTATATAAACCACATC
AGGCTTATCTCTGCACGCACTCCTGACTCCCATTTGGAGATATTTCATTAACTGCTCGCT
GTCTTAAGGCTACACCGCTCAGCCCCTTCCAGTCTTCAGTCACCAGGTGAGCGCAATAGC
CTATATGATATTGATAATAATACTGGGTGTCATTTTCACGCGGTCTCTGGGTTTGTTTGA
TCGTGTGCCTGCTTCTCACTTTTTTTCTTACACCAAATCAAGGATGTCATGTTATACTAC
AAGTCCACGTGTTTTCATTTGTTTTTGTAATGCTGCTTGTATTGCATTTAGGATGTGCCT
AAGCTTGCACATGTATCATCACAACGTCTTTTTTTGTTTTTGGTTTGATGGTAAACAATC
TCAAGAAGACATTTCCCACAATATTTTGAATCTAACattcaataccttcatgcata
>NODE_662_length_417_cov_20.422062
TAAATACCTGGATGAACCAAAATTGCCTACAATTAAACCAAGATAAAACTGAGATTATTG
TGTTTGGCAACAAAAATAAAAGAACAATTATTAGGAAAGATTTGGATGCTCGGGCCCTTA
AAACCAAGGATCAAGTCCGTAATCTTGGTGTTCTGATAGACTCGGACCTCACATTTAACA
GTCATATCAAATCGGTCACCAAAACCGCGTTCTACCATCTGAAAAATATATCCAGAATCA
AAAGCCTGGTGTCCCAAATAGACCAAGAGAAGCTCATCCATGCTTTTATCTCTAGTAGGG
TTGACTACTGTAATGGCCTCTTAACTGGACTCCCTAAAAAGAATATAAAACAACTGCAGC
TCATTCAGAATGCAGCTGCTAGAATGTTAACCAGGACCAAGAGGACCGAGCACATCACTC
CGGTTCTTAAATCTTTGCATTGGCTTCCGGTCAGTTACAGAATAGACTTTAAAGTGGTGC
TTTTAGT
>NODE_664_length_633_cov_55.067932
AAACACATAGCCTGGGAAGAGAGAGAGGAAGCTGCTGTGTCGTCAGCCTATGTTAAGTAC
TGAGCCATTAATGAAAAAAGTGGTCCATGTTCCTGGTGTTTTCTGCAGGTTTGCAGTGAG
AGCATTAGCGCTTAAAGCCCCTGTGCCACGATTAACAATCAAACACGCTGTGAGCCTCCA
TGTTATCCTCCGACACTCCAGCAGGAGAGAAAATCTCTTTTTTGTCACCAAAATCCCTAA
TTCTTTCTTCTCTGAAGAAAGACGGGTTATACCAAGAATGTTTCCAATCTGCTTTGAGAA
ATATTTGAAGAAGAAAAAACTCCCAATAAAACATGTGTGAACGAGGGGGTAATTGCGGAC
AAATGCAGCATTGAAATTCATTTTCAACTCTTTACACTCCATTTCAATCTTATTTTCTGC
TTGTTAACCACATCTTGTTGGTGAGGGTGGGCAAGACTGGCCAGTATTGATGGGTAATTG
TGTATAATTCACTCCTCACAGAAAATTTGCATCAATACAAATCATTTTCCATTCTGTGCT
ACTTAAGGCTCAACCTCTTACATCCCTTACATAGAGTCACATTTTAAATGCTCATTAATG
GAGGTGCCCACAGAGGATAACATGGAATCCCCAGCTTTTCAGAAACACACCACACACACA
CACATACACACATAATATCATTCACACGCACACATGCGTGAAc
>NODE_665_length_771_cov_38.501945
TGGTGTTTGCCATCGGGGATTACAGGGACAGGGAGAAGGCTGAAACGGGGAATATTTCAC
ATGGAGATGCAGTACGTACAACTACATATTCATCGGATCATATTTGTAAATGTTAAGATG
GCGGTGTGTTAGATAAACTATCTACAGGCTATCTGTGAATTCCTAAACTCTTACATGCAA
CTGGCATATATCTTCAAAATGGGAGGGGGCAACACTTTTGTCTTTCTCTATTCAGGAATC
CCTCAGAATAAGGATGATAAAAAGGAGAGAGTCTTGAGGAGGGGGAGAAGAGAAAAAATG
CAGAACATGAAACTCTGCAAATTTGACTTATAACAAGCAAAATTACACCATGCTGTCATT
TAAATTATGGGTGCCCTCTATAAAGGTGTCTTTTAGGTGCGTTAATTGAATCCGGCACTA
TTTTCCAATAATAATCTGTAAAGTTCAGCCGTCCATCCTTCACAGGATCCCGACCGCGTG
CCAGAGGAGGACGTATCTATTTCAGTGGCTTAATTTATTTTCATGATTCGCTGATAATGA
CTGCCATGCAGGCTGTACATCAGAATTAACCTTCATTTCACTGAGGTATATTACGATGAC
AGTCTCCGAGACACATTTCACCTACACAAAGGGCAGTCTCCCCTTCTCTCTCGCCGTGCT
TTATAATCATCCTCTGCGAGACGGAGATTGTTTGATAGCCGATTAATTTTCATAGGAAAT
CAAGTGGCCACAGCACTCCTCTCCGTAAGACCACCAAACCCTCTGATGAACACCTTCGCA
ACGCGCACATCTACGCTTGGTGATTCTTCTGGCAATTAGGTCATTTTCTCTCCTTTTAAT
a
>NODE_666_length_446_cov_49.706280
TGAGTGCAGACTCTCTGGGAGCTGTTGATTTTGGACATCCCAAATCCTATCAGCTTTAAA
CAGTCTATGTACTGTACCTTTGCATGCAAACAAAAGCATTAGGCCAAATCCTGCTGTTTA
CCATGCTGCCATCAGCGATCCTGTCTATTGACAAAAGATGAACATTTTCTCTCAAGTAAC
ATAACTGCGCTTTTGTTCCCTGGCTACAAAACATTGATGGTGACACACAATAGAAAAGAA
AAGAGCAATCTAGGAAAAAAGAGACGTCTTAAGTGGTGCAATGGCCCAAACAATTAAGAG
GGAGGTACATGAAAAGGAAAATGGAAAGAGTTCTCTTTTTTCCTCCCTCACTTTGCATTG
TCGATTTGAAATCCCTCTCTTTCTCTTCTTGGAGGGCTGCCTGTAATGGAGCTAATCTGC
CGTCGTTTGTCCGAGCCACAGGAGTTTTGTCAATAACAATCAGCGTTTGGAAAGTGTAAT
TAAGGCCAAGGCTTTTCATTAGGAGCAGGGGGGGGG
>NODE_669_length_344_cov_22.058140
CTCAAATCATATTGAATGTATAATATACACTGATCTCAAATCATATTGAATGTATAATAT
ACACTGATCTGATATCATATAGAATGTATAATATACACTGATCTCAGATCATATTGAATG
TATAATATACACTGATCTCAAATCATTCTGAATTTATAATATTCATGACACCAATAGGCA
CTTCCAGTAATTCTGGCAATAGAGGAGTTACAGTATAGTGTCTACATTACAAAATGGTAA
AAATAAATAATGTATATCTAAAAGAGTTTTTGTTTGATTTTATATTTCTTTACTATACAG
CATATATATATAGTACAAAAATGGAGCATCTAACAGGAAGGAAATGAAGTTTTACTTAAC
AAATACTGTGAATAGTTTATTAATATTATGACATATCTTCCttgtgtacgtatt
>NODE_670_length_155_cov_9.600000
TAGTTAATGTGTAGAGTGTAGTTAATGTGTAGTTAATGTGTAGATTGGTGTTAATGTGTA
GTAAATGTGTAGTAAATGTGTAGAGTGTAGTTAATGTGTAGTTAATGTGTAGATTGGTGT
TAATGTGTAGTAAATGTGTAGAGTGTAGTTAATGTGTAGTTAATGTATAGAGTGTAGTTA
ATGTGTAGATTGGTGTTAATGTGTAGTTAATGTGTAGAGTGTAGt
>NODE_671_length_198_cov_10.535354
GTGGAAGTGGACAGAAGCATAATTATCCCACATGCAAAAATGGATTATGAGCTTTACCAC
AGATGGAGGGAAACAAGTTACACTGGGAAGGAAGCAATTAAATATCCATGAGCCGGACCC
AACCCTGGCCAACATCTGCCAAGAGAGACCAGGATTCAACTCAGCACCAACTGACGAATT
AGCGTAATAGGCTAATCTAGACAGAGGGTCCGAATACAATTATAATGCTGTTTGAAATAG
GGTGCCTGTTCAGAGCCAATGGCAATTc
>NODE_673_length_144_cov_68.562500
CGCGTGTGTATGTGGAGGTCACAAGGCCCTAAAACAGTTAAAATGTTTCCCATAGTCACC
GTGTGGTGTGCAGAGTGTTCCCTACATAGGGGACCAGAGCAAAGGCCTTCCCCTGCCTCC
TCTAACCAGCAGAGTGATGTGCCATGTGGGGAAAGGTCATGGTGTGTGTGCGCATGGAGG
TCACAAGGCCATGTCCAGGTGTATCTGTTTCCCA
>NODE_674_length_368_cov_23.076086
AAGCTCTTACTTTCGGAGCACGCAAAACGCTGTCGGTAGATACTATCCCACTGACAAAGC
TTCTGTGAAATGTGTTGAATTTGTCCAAATGTTGACCACGATCCCATGGGATCACAACAC
AGCACGGTGATGCTTCATTTCTTTGTTGATTCCTAGGCAAATCCATTCAAAGCAGGAAAA
TCGAGATATAACCGGGACACCTGGTTGTGGGGCAGGTTACGATCAGAGCCCGGATAGCTC
AGTCGGTAGAGCATCAGACTTTTAATCTGAGGGTCCAGGGTTCAAGTCCCTGTTCGGGCG
AAACCTGCTTAACCTATCGGGTATGTCCTGTGCAAGTAGGCCAGAATTTTGAAATTTCCG
GAATTTGTCGGAACGCACAGCCGTATTCCAGTTGAACACCCCAACTACAGGAGAATACAA
CTGCTGGAACAGAGTTGT
>NODE_676_length_258_cov_30.406977
CTGTGGCGCAATTGGTTAGCGCGTTAGACTGTTAATCTAAAGGTTGGTGGTTCGAGCCCA
CCCAGGGACGAAGGTTTTCCATTCCTGCCGCTCATCCATGTGTAACGCCTCTGGCCGCTC
ACTGTTACCGGTCCTGAATTTGGGCCGGCTAGCTGTGTTTAGTCCGTCTTACTTTGACCT
GCACAGCAATCCCTTGTCTGAGCTAACTAGCATGCTTTAGCACTGGAATTTGAAGCGGTG
CAATCGCAGACAGTGGCTGCTTTAGCCCGCACTGAACTTGAGTTATTTTCGTCAAACCTG
TAGAGCCTTATAACCTGCTTCATCCGAG
>NODE_677_length_568_cov_18.241198
TTCATCTGATCAAAGTCCGTCACTCTGGGCCTGTGCCGTCATCACTGTGATACACCAGCA
GCCTCGACTAGCTGCGAGGCTGAGCGACAGGTTCCCTGGGCACGCTGCCCAGGCCAACGT
GTCCCTCCCACTGCATCGACCTGTCTGTCTTAACCTGTCTGTCTGGACCTGTCTGTCTGA
GCGGCCCGTGTCTTGTTCTCTCCTTCGTTGCAGATCGATGTGGTGAACACGTTCAAGAGC
GGCAGCTCCTTTCAGGGCCAGCTGAGGAGGCAGTCCTCCACCACCAGCCAAAACCAGGAT
GTAACCAATGTTTCTAGTCCCAGTCACGTGTCCTTGTCCAATGCCCTTTCTCCTACTTCT
CCTACCAGCACTGCAGCTCCTGCTGGGCGTGAGTCACTGTCTGCTCTGTCTGGATTCAGT
TGCTTCAGCCATGTCGCCCAGTCAAAAATCTGATCTTTACTGGTCCCGTGTACGCGTTAG
CAGATCGTAGCGCAGTGAAATGCTAAAACACTGTACTGTCTTGTTCTTAAACAAAACAGT
ACAGTTACACTCTACCAATACTCAAGCAGTGTTCCTTCACACTTGGGTGTTCTGTTGTAC
AGCCAGCAGACACCCACGcgtatctaaaacagacatat
>NODE_685_length_112_cov_7.205357
CTCCAAACTCCACTATGGCCAAGACCAAATAGCTGTCAAAGGACACCAGAAACAAAATTG
TAGACCTGCAGCAGGCTGGGAAGACTGAATCTGCAATAGGTAAGCAGCTTGATGTGAAGA
AATCAACTGTGGGAGCAATTATAAGAAAATGGAAGACATACAAGACCACTGATAATCTCC
CT
>NODE_688_length_302_cov_14.115894
CAGTCTCAGTACTATGATGGGGTCTGAAACCAGACTGGAGCATTTCATAAGTGTTATTTG
TCTTCAGGAAAGCGTTCAGTTGTTGGGAAACACATTTTTCTAAGATTTTTGAGAGGAATG
GGAGGTTTGATATTGGCCTATAGTTGTTTAAAGTGTCTGGATCCAGATTGGATTTTTTTA
AAAGAGGCTTAATTTCAGCTATTTTGAATAAGTTTGGTACACATCCGGAGGAAAGGGAGC
AATTTATTATTTTCAACATTGGCTGACCTAGCACCGAAAATAGCTCCTTGAGTAATTTAG
TTGGAATTGGGTCTAGTTGACAATTTGTGGGTTTAGAACTCATTACAAATTTAGTGAATG
TGTCGAGCGATA
>NODE_689_length_235_cov_20.229788
CTCTATTCTTCCTTCAGCATACTTGCGTGCTTTTTCATTTTTTCGGAAGATTCCACCCCT
TCCCTGTCTTCCCCCTAAAATGTCCCATTGTCCTCTTACATGTCCTGTTCAGCCTGGACT
GGTACCCCAGTCTGATTATTATGCCATTAAGCCTCTCTTTTCCAGCTCCAAAAGAGCAGT
CGGGTCCCTCGCCAATCTAAAGAAGTCCTGGGTTTTTTCTCCCTCCTTTCCCTGAAATTA
CCCGGCGTGCGACGCGTGCCTGAGTTTCTAATTGGCCTTGCTTTCCCAGGAGACAGCCCC
CCCCC
>NODE_693_length_478_cov_33.198746
ACAGAGGGTCCGAATACAATTATAATGCTGTTTGAAATAGGGTGCCTGTTCAGAGCCAAT
GGCAATTCGTGGCAATAGAAGCAAAAACTCACCTCCAGACAGAGGCCGTCTCCTTGTGTG
CGTCCGGGGCGTAGGGTCCATTGCTAAGCGTTCTGGTAAGCGAGGAGCTGCTGTAACGGT
CAAGGAACACTAACAGCCTACAAGAAGAGAGTCAGACGAAGACTCACGTCAGTCCGAATA
TATGTTATGTGCAATATACTGTCAACTCCCCAAAACCATAAAACTTACTTTAATGGCCAC
CACGTGATCGTTTATGGCCAGTGAGCCTATCTGGCCGCGCTCTGGATGATTTTTACGATG
TAATTCATAGACAAAACCCCCATTCATTTGGCACCCAAATGTCAGGGAGCCGGAACCGGC
CTAATAAAGTTTACGACACGAAGTCGAAATGATTCCCCGAGCTCGAGCATAGGGGAGGTA
TGATCCTCTGGAGCTGGTCACTTCAAGACCCGCTTTAGCCCGGAGCGCAGAGGTGAGTAA
AGCAAGCa
>NODE_698_length_284_cov_12.056338
GAATACCACAGGACCCCTATTAGAGCTACCAGCAGCCAGTCTCTAGCCTAGCCTGTCCCT
CAGAGGACATTAAGGGGGACAGAGAGAGAGGCATGAAGGAGGAAAAGTCCTGAGCACATA
CCTTCTGTGCCATTGGGGGTCATGGGATTTGTAGTAATAAGGGAGCTGTCCAGGCTGGGA
CCACTAGGGGATTCACTGCTTCCACTTAAACGGCTGTGAGGACTGGCTAGATCCTGCATG
TCCATAGACCTGACGGACAGACACACACACACGCACGCACGCACGGACACACACACACAC
GCACGCACCGGGACACACACGCGCACGCACggacacacacacacgtacggacac
>NODE_699_length_898_cov_46.989979
TATCACATATGTTATGTACAACTGTGCCTGCTTCTGGCTCCTCCCTTGTCCCAACATGTA
AGTACAGATCAATGTAATGTATTGGATGATGAGAAACCACCACTTGCAATATAAAGCTAC
GGAAGCTCTAAAGCTTCTAGATTATTTCAGCCCCTAGTCTTTACAGAAGTGCTCACAAGT
TTGTAATTTGTGTGCTATGAAGTTGCTGTCCTGGACTTGATATTTTGCTAGAAATATCGA
GTATAGAAATCAAAAATAAAGATTAGAAAATAATTCATAACCTGACATGAACAAGTCATA
GCCAGATGTTTTTTATTCTTAGTTATTGCTTTCATTGTATTTAGTTTGTAGCTTCCACTG
ACTCGCTTATGATAACCTATTAACGCAACATATAAATGAGCCAGGAAAATTCAGGGATTT
TGCGCTGATAGGAAATCCGCACAGTGCCTTGATGTGAGAAGTTAAATGTTTTGAAGGTCG
CAGTTTCTCTCATTGATCTTGCAATGTTTGTTAATTACATTGTCACTGATGTTGTGAGAG
ATAATTAAGCCACTATGTTTATATGCATAATTATGCGCGCTCCACATCAGCCTTTGAAAA
ACAGCAGCGGGTGGGGGGGGGTTGTTTTAATTGTGAGCGCTACAGAAACAAGGCAATATA
GATGCCCTAGTTACAATCAACAAAGAGCAACGCAAAAAAGAAAATAATCCAAAGACAAGA
GTTTTGACTAATGCAGTATGCTCTCTCCACAGTCTTCAAACAGTTTGCCTTTGTTGTAAG
ATGTAAAGTACCAGGGACCCAATGGTGGGAAAAGGTGTAAGCTTGTTTCACAACACAAAC
ACATATTTACAGACACTGTTTTTACAGTCACCAAATAAACACAAAATGACTAATTAAAAC
CACAAAGCCTTTGCATTTGCCGGAAAAAAATAGAATTTTCTGAGAAGCCCTCAGGCCCAC
ATCTCTGa
>NODE_701_length_247_cov_8.846154
GAAGAGCGAGGCCTCTCGTCAGTCAGGCCCTCCCGGCCAGGGAAGTCGTTCAGACTCATT
ACAGTAACTACTACTGCTGCCCTTGGAGAGGAGTGGGGGTGGTGGGGGGATGTGAGAGTG
TTTGAAAAACTGTTTTAGCTAAAGGGGTAGAGAGAGGGAGGGGGAAGACTGAAATATCAA
TTTTCGGGTCCAGTAGCTCCATGTCTGGGTCCAGTAGCTCCATGTCTGGGTCCAGTAGCT
CCATGTCTGGGTCCAGTAGCTCCATCTCTGGGTCCAGTAGCTCCATGTCTGGGTCCAGTA
GCTCCATGTCTGGGTCc
>NODE_705_length_765_cov_46.758171
AGACTTTTTAACTTAATTTGAAAATATTTTCTATGTTTGACTATTTCATTTTGTTAAACA
CAATATAGGTGAATGACTAGGTATAAATAAAAAATACTTGGCAACATATACATAGTGCGT
GATTGTATATACTCAAAATAGATACAGCGCTGTTCACATGCACAGTCCCCGTATGTCAAA
AGCCTAATTGCTAGTGAGATATCCTGATATTTTGAATGACAATTTTATATTTGCTGTATA
TATGTATAAAGGTTTCTACCAGTTCTAGTGTAATGTTTTCCAGTTGGAAAAAAGTCACCT
GTAACTAGGTATTTTCTGCATTTTAGGCAGTTTATTTGAAAAACACATACAAAAAGATCA
TATACAAGACAATAAATAAAAAAGAAGACAGAACAGTTTGGGTTAAGCTATGCAACTTTT
TGCATCATTAGTAATAAATACAGTACAAAATCCACCAAAAGTGAATCTAAAGATTTTCCA
CAATATTCATTGATCCATGTTATTCTTCATTATCATTTAGCTATTGCTTTTCATATTATT
GATACATACTTCTACTTTGTCTATAAAATACTTTAGCTCATAAAACATTGCGCGGTTACA
GCAAAACAGCAGTGTGTTGTACAAACATGGCCACTTCCCTTTAGTCACTGGCAGGTTAGT
TTTATCAACGGTTTGTCAGCAGCAAAGAAACATATCTGTAATATTCAAGAAGGTACAGCC
TCATATTAAACACATCTACAGCTACGCCCATGTACACATATGAAAACCTGAGAAGGACAT
GCATTAGAAAGCTTGTGCTTTAGGACTCTACTGTTCATTTCCCATTCAACCAGCt
>NODE_706_length_359_cov_27.214485
ACACACACACACACACACACACACACACACACACACACACAACCATATGTTTTCTATTGC
ATGCACACCATTGCTGGTATGAAAAATGTAACTATTAGTCTAATCGGGAGACGGCAGAAT
GGTTTGCTCCATCAGAAGAACCCGTCAAAGCGACTTTGTTTCATATTTGATTTAATTGTC
TCCCCTCTGACAGCCACATTCATCAATGGCTCTAATGGTCAATCAGAAGTTGGCAGTGAG
TGCTCTCATTTTGTTTCTCCATACGTTGGCTTGGGCTTTACTTTATCAAAATGCTTTTGC
CTAATGGACACGCTGAGGATGAATGGTGAGGGGGACTGAGAGATGACTGAAAGCCTTCTT
ATCCCGGATGAGAGAGTGAGAGAAAAAAAGGCATTTATTATTTCGATGAGGAGATAAGGA
CCAACGCGa
>NODE_707_length_71_cov_27.000000
GTGTGTGTGTGTGTGTGTGTGTGTGTGTGTGTGTGTGTGTGTGTGTGTGTGTGTGTGTGT
GTGTGTGTGTTTGTGTGTGTGTGTGTGTGTGTGTGTGTGTGTGTGTGTGTGTGTGTGTGT
GTGTGTGTGTGTGTGTGTGTG
>NODE_708_length_521_cov_47.614204
TGTGTGTGTGTGTGCGTGTGCGTGCACGTGCACGCATGCCAGTCAGACATAACCTGAATA
ACATTCTCCCCCAACTAAAACAACACAGCGCGAAAAGTTTGGTCTCCCACCCAAAAAAAA
GTTCCTCCCTGCAATCCTTCTTTACACGCACCGCGTTTGATTTCCGGCAATGTAAGATCA
AATTGAGCCGCAAGTGAGCTCCCCTTCTGTCTTTCATGGTGCTTGAACATCACGGCATGA
AGAAACAAAGAGAAGAAGGCGAAGAGAAAAGAGAGAGATGGAGTGAAAGAGGGAAATGTG
GCACACACTGCCACTCAGCACACCCCATCCCCAAACAACTGCGCCTCTCCTCTTGCCACT
ACAAATACATTAGAAATCAATTATTTATGGAACAGAGTCAGGGACTCTTTAATCTTTTCC
TTTTATCCAATTAAATTGTCTAACCATTCTCAGCCTCCCTTGCTCACTGGGAACAGCCTC
CTCTTCTTAGTTTAGAAAGATTCTTCCTTTCTTCAATTCTCTTTTTTTTTTCTTCTTCGA
TGTAACAGAGAAAAGACACAGCTTCTAAGGGTTGGAATAAAAAGGAAAGGg
>NODE_709_length_644_cov_21.866459
TGTTACTGAGACTGGGTACTCCAACTGCTGCCAGGGAAATGCACTTTACCAAACACACTA
CTAAGTAAACTAAAGACCATTTGTCATTTTATTAACTGTTAACACTGTAATGCAAAAACT
AAATTCAAATTTTCTAAATGACATATATACTCTGCAGCCATAAACACTGACAGTAGTGGA
GATTAGCCTATGGCAAAATATAGCAAATTCTAGCAAAATTGAATGAATGTCAGATTACGA
ATAGAATAGATATTATTGTGATATATCTACATAGTGTATTCAACGATCACCAATTTTATT
ACATTGAAAATTCATTTATCCAAAACAGGATTTTGTCCTTCATGTCTTCTCTGCAAGTTT
TGCTAGCAGATGGTGTTGGGGGTGCTTATGTCCAATTTGATTTGAACCAAAATCTCAGCC
AAATTTACACTGGCACAACTCTCCCAGCGCCAAATGCATACTGGCAGATTGAAAATAACC
GCACAGAGGGCATGACATTGGGGGAAAGAGACGGAGGACAAAATCGTAATGACATTTTGA
AAAACTTGTAAAAAAAAAACAAACAGGGAAAACTTTGCATCTTTTAACTGTGATTTCTTT
TAAAAAGTCATCTGATTTGTGTATAACAGTAACATGTGTTATTTTCATAGACCAACATAC
TTTACATACAGATACTTTTGCTCCCCTTCACTCCCTCTTTCTCTGCCAAACACa
>NODE_710_length_71_cov_22.056337
AAAAGAGTGAATCATTAAGTTTAGAAATGAACACACACTCTGTAAAAGAGCAAATTTCAA
ACCGCTCCTCTGCTTACGGCCACACCTCCCTGAGAACGCCTGATCTCGTCTGATCTCAGA
AGCTAAGCAGGGTCGGGCCTG
>NODE_712_length_733_cov_30.525238
GCGCCCGTGCCTGACACACAATAAAGTCCGTGTCAGGCGCATTGGAGATGCCGGGACAGA
TAACCCCGCATTTATATTCAAACAGGGCTTCAGACAAAGCCTTAGCAACAGGCTCCTTAA
TCAGCTGCAGAGCCCTGGCCTGCCCTCTCTTTAAAGCGGTGATCTTGAAAAGGAGCTTTA
AATTGGAAATTATTACACATTAAACCCTCAACGCTGGGCAGGATCGAACGGGATCGATAT
CTTGCCCAGCACAATAAATCAAACGTTCTCTCTTTCCCTCGCTCTTTGCTCCGCGGCTAC
TGTTTGCTGAACATATTTAAATTTTCTTGTAACAAATTAATTCCAACATTTTCTCTTGAT
TGAATTAGGACAAGTGCCGGTGCTGTCACAAGTGTTTGGCTGCTTCGGGGAGACAAATTG
CTGGCCTGGACACGGGTAACAAGCGGCAGTGTTGAGTCCCTGATAATCTCCCCACTAATT
CTCCATTACAGCAAAATGAAGCCATAAATCTTCCTGACAGCTGATCGATGTAAACATTGT
TTCCCCCATGATTGCCAGCTCTCCCAGCGGAGCTACTGTCCGCTCGCAAGCCACTGAAAT
TACTCCCGCGCGAGCCCTCCCTGCAAGCTAGCGCGCGCCACGGAACCCAAAGTCACTGCC
GTTGAAAAAGTAACCCATCTCATTTTAGCTCAAGGCTTCAATTACCAAAATAGAAATATT
AATCAAATTGCGCAAGGTTTACCTTTGAGAAAGGCAATTATTTACAGCTGAGAAGTATTC
TTTCTGTAATCACTCTTATCGTt
>NODE_713_length_403_cov_65.970222
ATAATTCTGTTGGAGTGGAGCAGAGGTGTGTGTGTGTGTGTGTGTGTGTGTGTGTGAGGA
TGTGTCCATGCATGTCGGTGTTTATTTGCCTGTAGAGACACTGTGTGTGTCTGTACATGC
ATACATGCATGCGTATATGTGTGTTGTTGTGATGTGGGTGAGCTGGCCTTGGCATTAGCT
CCCAGAGTGAAATATATGATGGTGACGCCTCCCGGTCCCATCCACAATCAATTGGATTCT
TTTCCTTTAATATTTACTTGCAGCGATGAGATTCTTGCATGCATGGTGATGAACAGTCTG
TCACTGGCGTTTGAAGGTGACCTGTCAGTGCTTATGGACAAATCTCTCGCTCGCAGAAAT
GTAGAAAATAAATCATTAGGCAGCTAGGCAGGCTGACACAACCCCCCCCCTCCACAAGCA
CTTCTATCAACCCCACCCTACCCCACAAACACCTCACCAGATTTAAATTGTTc
>NODE_714_length_384_cov_47.299480
CTAATACTTTATCAGTGCCACTTTATCAACAGAAACAGAGAAAGAGACAGACTTTCTGTA
GTCTTCTAATTCAGGCTGATTTTAATTGAATTATATCCGTGGGTTGATGTCACAGAGGGC
TGTGGCATCAGGGTAGGTGTTTGTCATAAGAGAAATGTTCTGACATTGGGCCCAGGTATG
GGGCAGCTCGCATGTTAATTAATGATGAAGATCCTGACAATATGCAGAGGCATGACAGCA
TTAAGCCAGTCGAGGCTGCAGCTTCCTTTGCATATTAATAGACCCTTCATTATTATTTAA
TATGACAGCTGCTCCGAGGGCTACCATCAGACCTCATCTCCATTATTCGCGGTTTTCTGA
CTACGTCTCTCCTCTGTGTAACACACGATGCTGTGCTGTTTTCTACTGCTTAAAGAATGT
GGGGGTTGCGGGTGGGGAAATACACCCAACCTAt
>NODE_724_length_417_cov_33.793766
ATGCAGACTCCATTCTAATCAGAATCCTTGTGAAGAGGGGAGGGGAAAAAGATCCCAAAT
TATTAGGCGTGATTATTCAATGCAAGGCTATGAGAAACGTCTGTGTTATAATCCTGGGAT
TTGAATAATCAGGTTTTAGATAATGGCCTGGGCTGGGCCCAGAGTGTAAATAGAGAGCAT
CCACTCATCCTCCCAGTGCTGAACTTAATGAACTTTTAATTGATGTGGTTTTGCAAGTCC
TTTTGTCATGCAACAGAAACAAGCCAGTCTGCTGATGGGCCTGTTTTCCCGGCTGGGCTC
AGATTGGTTTACAGCCAGCCCTAAGTACCGTGTAGTTAGTTTCATGTGTCATATAAAATC
TGCCCAGGCACAGAGACGCCTGCAACTAAAACCTTAAGTGCATCCACAGGCATCGTCCTC
GGGCCTTTTCACTTCCGTCTTAAGGAAGGAGGAGAAATTCAATCGCTGCCGGCATGGCAC
ACCGAGG
>NODE_725_length_151_cov_10.781457
TATAATAACCTTAACTGCCACAACACAGTACTCATTTGGTTGGTGATGAATGTGGCCTAT
TGTTTGTCCTCATCAGATTGATATTCATGTTCATCCTATAGATAGTTTAGTCAAACAGTT
TGTGTTGGTCTACTCTATCCATACAAATTAATTGAATATAATTTGTCACACCCTGATGTG
TTTCACCTGTTTTCGTGTCCCCGCTGCTCACAAGTTCTCTT
>NODE_734_length_71_cov_397.971832
CAAATCAGGCAAGAATGTGCCTGTCATAAGTTGGGTTCGATTGGTAAACCTTAAAGGAAG
CTTTCGATTTTGATAAAGCATCAGTCCCAAGATGGCGCAGTAGGTAAGTCCTTTGCCAGT
GGATCCAGAGGTTGCAGGTTC
>NODE_741_length_301_cov_48.325581
AGAGTGGATGGAATAATGCATTACAAATCTATATTATGTGTTTGTTCATATTGGTGTCTT
TTCGATGGTTTCGACCCTACAGGGGAAATAGGCACGACATCTAAAAGTATAGAGGGGTTT
TGTGGGGAATGCTGCATTTTCCACTCAAAGATTTTGCCAAACTATCTGTTCTCTGTATTT
CTAAAAGCATTGATCATCGGGGCATAGCCAATATGAAGTATAATCCATTCCGCAGTATAT
TCTATGGGCTGCTGATGGAAGCATATTTGCTTAGGGCAGTCATGCAAATTATTACTTACT
GCCCTGTAAGCTGATAACACAAATTAGATACCCATTAAAGTCGAACAATGTATATAGAAT
AAAAAAAAAAA
>NODE_743_length_204_cov_20.656862
ATCTACAGGGGTTGATGATTAAAAAAAGTTGTGTGTCAGTGGTCCGTGTGAGTATGTTTC
CAGGTCCCCATAATCATCTCTATTCATAAGCATGCAGTTTGCTCCCCACCACACAGCAGC
TGCTTCTGAGCATTGGAGATTACCATTATGCATGTACAGTACCACGGATAAACATCTCTC
CCCACTTTTAAAGTTCATAAGCATGAAGAATATTTCATACCATATGACTAAAGCATCCCT
TCAGGTTATCACTTGGAATCTTCTTTTTTTTTTT
>NODE_744_length_567_cov_31.185184
CACCAACACTCCACCATAGTGTTTAATTCACTTTGAGTCTCTATATCTATTTATTGCTCT
AAACTCAGAGTGGAGCGCTGGTTCTGCTATAGCCTGAGGCACAGGAAGCAATAATGTGAA
CCCCGGAGAGCTATTCACAGGGAAGAGCAAGCCTACCGACCAGAGAAAGATCCTCTCCAC
TGTTCTACGCTAGGGCGTTAGGGAGGCTAAACGGAGGAGGATATCGCTTATTAAACCATC
TGCCTGATGCTAATTAGATAATCGGAGATAAAGAGAAGGAGAGTTCTTTGTACATTTTAA
TGAGATGATGTGTCAGGCAATTGGAAAGAGGAGTGCTGAGGATGGATGTAATATCTTTTG
GGGGTGAAATGCAGTTTGGTTAAAGACTGGGAGTATATTCAGGTGAAAGTGTACAAATGA
ACAGATGTGGAGAACTGATTTATAGTGCTTTATCTTAGAAACATCTTGGCCACATGAACA
AAGGAAGGAGCGCGTTAAAATCTTGTAGTGGCTCCATTTACTACATGGGCATAAAAACGC
CTACCCGTCGCTATTGAAAAGTTCGACTTGGGAAATTAAGTCATTTAAATAAGGTGCCTC
TCATTgagaagaactattttgaagcattcagcctaat
>NODE_748_length_78_cov_22.807692
GAGGAGGCTATACACTTTCAAACAGATGCTAACACACTACACACAGAGAAACACACACGC
ACGCACGCACGCACACAGACAGACACACACACGAGAAAATTGAGAGAAGAGTAAAACAGT
TCTGTTACCTTTCCCAATATTCTTTTTG
>NODE_749_length_656_cov_44.111282
AAGGAACATGGCTTTTGGAAGGGTGACCTCGTGGTTTTGTAAGAGTCCGCTTACTTCAAC
TGTCATTCTGTCGACTTTATCCTCACTTAGAAAATGGTTCCTTAATGATGGCAACTCATC
TGATTAGAGGGCTGGTAGCTATTTGAAGATTGTTCTCCTTAATCTATTGTTCTTGGTGTT
CGGGGACTCCGCAAGGACAGGCCAAGAAGTCATTTTAAGATCCATAAAGAGCTTGCCTTT
TGTAGACCTGTACAAGAATTGTGCTGCTGAGGTGCTCGGGGGGAGGCTCTGGAGTAGCGG
GCCGAGCTCACGGTCACCAACCGCTTGTGTGTCTGCTCTAAACCCCCATTGTTCTCTCGG
CTTCTCTCCCTTGGTGTGTGTCGTCTGGAATCTGATTTGTAGTGGGTGAGGTTACGTACG
TGGAACACTTAATGGACGGAGAAGGCAAATCCAGGGTAAGTGCAATAGACAAACCTCAGC
TTGAGTTTCTTTTCATTTTATTTTGGTGATGTTCAAACCTGGAGGAGTGTTGGGAAAGTT
CTGGTTCGGTGTGTGACACTGAGCTGAATACATGGTGCGGTCTGGCACTGCATGAGGTCA
TCTCATGGTTTGGTGTCTTATTGGGAGTTCAGGTTTCACTAGACAATCCCATGTGATTTC
AGTAGCTGGGAATGTCCCTTCTGCGGCGGATTTGTTCATCGGTGACAATCTAAAATGGGC
TAatct
>NODE_750_length_273_cov_23.956043
TCACAGGGCCATACCACCATCTTGGTCGTTGTGGATCGCTTCTCTAAGTCCTGTCGCCTC
TTGCCTCTGCCCGGCCTTCCTACAGCCCTACAGACCGCGGAAGCCCTATTCACCCATGTC
TTCCGGCACTATGGGGTGCCCGAGGACATAGTGTCTGACCGGGGCCCCCAGTTCACCTCC
AGGGTTTGGAAGGCCTTTATGCAGCGGTTGGGGGTCTCGGTCAGCCTGACCTCGGGCTAC
CACCCCCAGTCTAACGGGCAGGTGGAACGCGTAAATCAGGACGTGGGCAGGCTCCTTCGG
TCCTACTGCCAGGACCGGCCGGGGGAGTGGGCGGAGTTCCTAc
>NODE_751_length_633_cov_72.922592
AATCTACGAATCCCGACCACATCATTCACTCTCCTCAGAGAGATTAGACATTCCCAGCCA
TTTAGGAGACAACGAGACAACAGCGCTTGCAGATTGAGAGGCGGCCTGCCGGTGCGTCAC
CGCGCTGCTTGTAGCGGCGTGTCATTTTGGGCATGGTGTTGCTCGACATCAAGAGAAATC
GATGCCGGCTCCACAGGGGCAGAGAGGCCCTCAATGAAAGGAGGAGAGAGAGGAGCTTGG
TTTTCTCTCTCTGGGTCTGTTTGAACTCATTTTCTTTTCCTGGGCGGTTGGCCCCTGTGC
CCAGCCCCTCAGGCGTCTCCTTCTCAGCAGGCCCTGACAGCTTGACACATTGACAGCTGC
CACTGAATGACAACTGATTTGTACAAATTTCAAGCCTTATAAATCTACCTGTCACAACAA
CGGCATAAAAGAGCCTGGACCCAGCAGGTAATTCGGAGAATAAAAAAAGCCTCTTCCTAG
TCTCTCCCTCCACCTCCCCCTATCCCTCGCCCACCCTCCTCAACTACTTACAGTGTTGTC
TAAGACAGGGAGATATCGAGGGGTTAGGGGGAGGAGAGAAAGAAAGAGAAAGCAGAAGAA
AGAAGGAATTCAAAGGGGGAGTGAGAAAGAGAGGAACAAATGGTCCCTCCTGTCAAAAAG
CTCCCTCCATCTAGTTAGTCATCATCCCCTCCTTAGgtaaact
>NODE_752_length_609_cov_58.809525
ACACACACACACACACACACACACACAGACACACATCAACACACACACACACACACACAC
ACGTACAAACACACAGTAGGTTTGGTAGGGCCACGGCTGCCGTTCTTCCTTCCTCTCGCG
GTGCTGTGCGGTCCCAGAGTGACTCCCCGGGCTCGGCTGCCAGTTGTTTGCCAGCGTCTC
CTGGTGGAATTCATTCAAATTAAAGCGTCGGAATGAGGCCCGGGTCCCAGAATGCCTGGT
CCCTCTCCTTCATCAGCATTCCGCCGATGAGAGTAATTAAAGCCGAAATTAATTCTGCTG
TAAGCAGAGGAGCCACAGAATAACTGATATTAGAGGCTGGATGATGAATGCTTGGCATCA
AGGGAGGTCTCCGGAGACTGAGGGGGAAATTCACAGATTTCTCTGTCTCTCTTCCCCTTT
CTATCTATCCCCCTTCTCTCTCTGTCTTGTTCTCCTCCCTTTTTCTTAACTATTTTTCCT
CTCGCATTCACTCTCTGTTTCAGGCTGTCTTTCTTTTTTCTGTCTGCGTTGGCCCTGACA
CATTTTCTCTCCACTCTCTCTCTCTTTTCATCTCTTTCTCTATAACTCACGGTGTTCCCT
TTCTTTTTGTATTCCATGCTCATTCTTTGCCGTTCCTTTTATCACCAGGATCACCGTTTT
GTCATGACAAGGCTACGCg
>NODE_759_length_737_cov_54.223881
GACTGAGGGAGCGAGGGAGATGGAGGTAAAAACACTGTATACAGTAGAAAAAGGAAGAGT
AGACGTTGGGGAGAAGAGAGAGAAGAAGGATAGAAGGAGAGTTGATTACCAAGGAAACTG
CAAAACAACTCCCTACCAGGATCAGCAAGGGGAAAGGAGTATGGAAAGGAGAAGGAGGAC
GAAAAGGAGAAGAAAAGGAAGAGAAAATAAGAAAGAAGAAGAAAGAAGCGACCAGGGACA
GAAGGAGAGAGGCTAGGGTGAATGCTAACAGCCAGCGCTAACCCAGTGCTGAGGCTTTAT
CCTTCACAGGCGGAGGAGCAACAATCGCAAACACATTTCCTCTGGCCCTGGCCCTGGGAG
AGATAAAAAAGCAATTTGTATTCTATTCCTATTCAGCGCCGCTTGGCCTGTTTCTCTGCC
TGCATATTTGTAAACACAGCTTCGTCAGAGCAGCTTAATCTTCCCTACACAAACGCAGCA
GGCTTCAGGGGCTGGGGGAGGGGTGATGTGTGGGCGGGGCCAAGGAGGGCAGCCAGCTTC
AAAATTCATCTGGCTCTCTGGTGCTGGGGGATGTTTTGTAAGTTGGACCCTAAAGGTCCC
CCCCCATAACCCCTCTCTGCTTCCACTCCTGTCTGCATGCTAGGGTCAGTGGGGCCACAG
GCCAACATGCTGCAACTGACTAGGGGGGAATGGCCGTCAAAACAGAACAAACATCACTAT
GCATCATATGTGTGTGTGTTGTTGATGTCAGAACAAGGGAGTAGAACCCTTTGGTTCTTT
AACGGTTACCATGGCTATTCAGAAACt
>NODE_760_length_71_cov_26.112677
ACCTCCCTGAGAACGCCTGATCTCGTCTGATCTCAGAAGCTAAGCAGGGTCGGGCCTGGT
TAGTACTTGGGTGGGAGACCGCCTGGGAATACCAGGTGCTGTAAGCTTTTTAAAATTATT
TAATAATGAATCTAGAAAAAA
>NODE_772_length_257_cov_23.509727
TACCCTCTCTGTCCAGATCTCTCTCTTTTACCCTCCCACCTTCCCTGTCATATTGTCTTT
CTCCTCTACCAGCCTGCTCTCTCCTCATCTCTGTTCTCTTATCTCTTTGTTAATCCTTTG
CTGTGTGTCTCAGGTTTTTAAGTGTTCTTCCTCTTTGTGTATCCGCGATAGGTGCCTAAT
TGAATGATGAATGTCTCTTTATTGCTTTGTGATTGAACTGCCAGCTATGTGATTGGTTGG
TGGTGGAACTGCCAGCTATGTGACTGGTTGATGCAGACAAGAATCTGCTCTCCTGGTTGG
TTATCTATGATGGGCGTTGTGGGGTgg
>NODE_773_length_720_cov_48.886112
ATAAGGCTATTTTGCATGTCTGCTGCTGCTTTATTTCTATTTGTACACACTGGAGGAGAT
AACAGGAGAAAATGTCCCCTTGGTCTGACTCTTATTCCTCACCTTATTTCCAATGTCATT
CATTTGCCATCCGGAGGTAACAAGGCTTTTCCACCCGATGCTCTCCACCGGCAGCCCTTT
AATAGCCATTTCCCGGTGTGGCGAGAGGAGCGGAGAACATGTTTATTTGTGTGTCTGCAC
ATGCCTCTCCAGCCATTCTCTCTGCTCCAGTCACCCAGCTGCTGGCTGGAGGAGTGATTC
ATGGGCCTGACAGATGCCTGGTGCAGCTGTATCTGTCCTTGATCATCCCAAAAGCCTGGA
CAGCACTGTCATTCACCATTGCCCAAATTATCTCTGTATTGACTGCAGAACCCTCTGTGA
CAGCGCCGTAATGGCTAATTACCCAGGATGCTTTGGGTACTTTTAAACCCCAGAGTGTTC
TCCCTCTCGCCAGGCTGCTGCAGCCCTAGCTTGTCGTGAGGGGCACCTTTTCCTCGGTCC
TCGCCTGAGCACTGATTCCTAAGAAGGCAGGGACAAAAGGGGAGGTAAGGCATTATATCC
CTTTTCCCAGACATTATGCAGTGATTTCCGAGCAACAAAATATTTCTCCAGTGGCCTCAG
TGGGGCTTGTTGGGCTGTCTTTCCCAGGATCTCTCAGGATAGAGGTTTACACATAAATTA
CCATTTCCTATTTGTCTGTCGTCTATCCAGTCACTGTGGCCCTGGCTTTCTGAACACAGC
AGGGGATTTa
>NODE_774_length_402_cov_9.184079
CACCTGTCCACAACCTCAAACAGTCACACTCCAAACTCCACTATGGCCAAGACCAAAGAG
CTGTCAAAGGTCACGAGAAACAAAATTGTAGACCTGCACCAGGCAGGGAAGACTGAATCT
GCAATAGGTAAGCAGCTTGGTGTGAAGAAATCAAATGTGGGAGCAATTATAAGAAAATGG
AAGACATACAAACCACTGATAATCTCCCTCGATCCAGGGCTCCACGCAAGATCTCACCCC
GTGGGCTCAAAATGATCACAAGAACGGTGAGCAAAAATCCCAGAACCACACGGGGAGAct
taatgaatgacctgcagagtgctGAGACCAAAGTAAGAAAGGCTACCATCAGTAACACAC
TATGCTGCCAGGGACTCAAATCCTGCAGTGCCAGATGTGTCCCCCTGCTTAAGCCAGGCC
CGGCTGAGGTTTGCTAGAGAGTATTTGGATGATCCATAAGACGATTGGGAGa
>NODE_775_length_446_cov_19.977579
ATCGACTGGTAATCTGGCTACTCATCCTGTCCCTCCCCGGTTCTCCCTCCCCGGTTCTCC
TCCCTACGCCTCCATTCATCTGTTGTTCTATCCCACTCTGTCTACCTCTCCATCACTTTC
TCACTATGTTTTCTCTATTGCTCTCTGCGTTCCTAAATGTATCTCTTGGCCTACCGCTCC
CACTCTCTCCCTCTCTTAGTGATCACTCATCCTCTCCCTCTCTTTTGGTCTATTTCTGTC
TCTCTTCCTCCCTCTTTCTGCTTTCTCTCTCTCTGTATCTCTCTCTCAAAATCTATATCC
GCACTGTTTATCTCCCTCTCCCCATATCCCCCTTTTCCCCGTATCTCCCTCATTCATTCT
CCAACTCGCTTCATCTTTCACTCCCGTCTGTGACTAATTTAGCCATATAATACGCTCAGC
TAAATGAACCTGAAAACAGATTGCCTGTAAGGAATACGATACAACAGCAAGAAAGGAACC
ATAAGTCTCACTAAGAGAGCCTGGATCCCCAACCGg
>NODE_776_length_381_cov_22.984251
GGCTGGAGGAAGAAGCAGCAACAGCCATGACTGGCCGGGCCACAGCCGTCTGCACACACA
ATTTAATCCATCACAGAGCTCCTGACACCATATCAATCAACCTTTCATCAGCATGCCTCC
AAAAAAAACAATATTTCCATTCAATCGCCTCCGACTGGACCAGGCCTGCAACCCAGTGAC
CAATGGGCGGGACCAGAGGGACCTGTCTGGGTCAGTACCGTCCCATTATCAGAGAAACAT
TCACATCCAGTACATCGACCCAAGCATAGACAAGATTATCCTAATGCTAGACCAACTGAC
CTACAGCATGTGGCTATATGGATAGGCATATTACAAGAACCATCACCTACTAGAACCATC
ACGTACAGAAAAACAAACCCAGCCCTCTGTTCTACTAGAACACGACCAACAGGAAAACAA
ACCCAGCCCTCTGTTCTACTagaaccatgac
>NODE_777_length_772_cov_39.952072
TTCCCGTCACCCCTAGGCCAATTTCCTTAATAAATACTGCAGTCACATACAACACATACA
TTCCCTGTAAGATGTGACACATTAGCCTTTATGTCAAGAACCAGAAAAAAAGTGTGGCTT
GAGATGATATAATTGTGTTTTTGTGGGTTGCCTCTCTCTCTCTCCTTCTTAGCATGTTTT
TGCAGCTTCTCGTGCTGTCTGTCTCCTCTCGTCACATTTTAGAATATGTTACCCCTGTGA
TACCAGGGCCAAACTTGAAAGGAAGTCTTAAGGACGTGAGCTTATACACTGTGCCAGAAT
TTGTTAAATAACTGGGAGATGTTGGTGCCAATTCATTGGTAATTGTCCCTTCTGACACAG
TGCTGTTGAAAGTACTGGAGAAGCCTAAGCTCAAGATCACTGCAAGTGTTAATCTTCTTA
AGCCTTAAGGTATCAGGTTTTCTTTTGATGTCGCTAAACATGTTGACTCCTATCTTGCCA
CAGAAGGCAATCCAGACATACTGTAGCTATGAGCAAGAAAGGTTTTGTCTGCAATTTTTA
GTTTATTTTTGTCTTCGAAGAATTCCGGTTTCATCTTCTGTTCCACGTCCCGCATTCACG
TTGTGAGTAATTTAACAACCGAAATAGCAGATAGAAAAGATGTATTCAGCTTTATTCGTG
GACTAATTGTTCATACCATTTAGTGAATTCATCCCAGCCTTTGTAGTGTTTAAAACTGTC
TGATTCATGTTTAATGTGTAGAAATCCTGGCCTGACTGCTTTAGTACAATACAGATGCTT
GTCTTTGAGAGGCGTCCTGTCAAGGTCTCTTTAAGATTAACACAGTAGACACCTCTATTG
Ga
>NODE_779_length_71_cov_27.957747
ATTTTTCGAACAGGGAGTCGGAAGCGGGGCTTGCTCCGTCCGCTCCACGCATCGACTCGG
TATTGCAGTATCTCCGAGAACGGTGCACCCTCGGTTTATTGTCCAAGAGAAAAAAAGACA
GCGCAGAGGCGCTGACGTAAA
>NODE_782_length_694_cov_25.231989
ACCGATACAAACCGAGGCCTCTACACGCAGGCCTATCGTACAAACCTGTTATTTACCTCT
GGCACATTGTTCTTTCCAAAACAAGAATTACAAAGAAAAGAGAACAAAAAACTGGTCGAG
ACATTTTATATTGATGTCAACTCGATTTTATTTACATACGATGAAAATGATTTATTTTAT
TTAAGAGGGAGAAAGATGGGTGACTGAAAGTGAAAAGAAAAGAGAAATGGTGTGTCAGAG
CACTGAGAAAAGAAGTTTAAAATGCCTTGAACTATTCACCGCTGAGATGGCTAATCAGTA
TTGAGGCTCGGGGGCAATCGGGCAGCCTTTCAATGCGGGCCTCCTTTCATCTCAATCGGG
ATGGAGGCGCTCAATTAAAAGCCTATCAGTTTGTAAGTAAATCAACGCCTATCAAAGTTG
TCACTTCAAACAAAACGATTATTATTGCAACCCGCCTCCGCCATTAATCTCTCTCTGCGG
TAATCCGTTTGACAGGTCATCTTGGAGAGCAAGAAAAGCTGAAGTGGACAGTCACAGGGG
GCGGAAAAACAGCTGGAAAAGTAAATATTTTAAGCCTTCGGATATTTTGAAGGTATACTA
GCAAAATGATTATCCGAACTGTATTAGAAGTTTGACGATACCGTGATTGGTCGATTTTGT
GAAGCAATTAAAAAACTAAAAAGAACCAGTTTTCAGTATGTACATAACTGATAGTTTAAC
ATATGGATATTATAGACAGTATTAAACATGCTGTATTTTGTTTt
>NODE_783_length_919_cov_34.582153
GCTTCTCCATGCTGTACCTTGTTGATTTTCCTCCAGGCCCATTCTGGGGTAGAGCAAATT
GAAAGGATTTCAAATGGCTGCCTTTTGCCGTAGTTTTTTCTGCTTTTGTGAGCCAACTGT
TCCTGCATTATCGCCAATGTGTATGGAGCGGCGATGCACGATTTTCACAAAAACGCCGCC
TTTCCCTGACCGGGAATCGAACCCGGGCCGCGGCGGTGAAAGCGCCGAATCCTGACCACT
AGACCATCAGGGAGTGCGAGAGAACCACCCAGTTGTAGTCCACATGAATTGCACTTAGGA
GGTCCTGGGAGCTCCGCCCACCTGCTACCTTGGTATTTGTCTTACTGGGACACGTTAGAC
GTTTGATTTACACTCTCCGTCGGTCTCGTAATCCGAAGGTCACGGCTTCAATCCCCGTCG
GTGCTTTGGAAAAGTCGTGCCCGTAGTCCGTTTTGGCTCATGGTGGGCGTTCTCCGTGTA
CTGTGTTGAACAGCTTGTGTTTGCTGTTGCGAGACAGGAGCCACGTGGGGCTGTTGTCCC
GGTTCTATTGATAGCTGCCTCAGTGCCTGTTATTCTTCCTTTGCCAAGTAAAAGCTAGAG
ATCACCACCCAGGACGGAGGCTCCACTGACTTCCTGCAAGCAGCACAACCATTTCCCCAT
TCAAATTCCTCGGCAATTCCACACGGCCGTCACTCTCACCTCGAAGCCTATACATTTGTC
ACGGACAGTCGGCCTGGGACGCTAAGCCTTCGATAGCTCAGTTGGTAGAGCGGAGGACTG
TAGGTGAACGTGCGGCTATCCTTAGGTCGCTGGTTCGAATCCGGCTCGAAGGACTTTTTT
TTTTTTCTGTTTCGTGAGCCGACCGTGCTCCGTCAACGACAACAGCGGGTGAGCCACGAT
CCTCAAGAAAATGCTGCACTTCCCTGACCGGGAATCGAACCCGGGCCGCGGCGGTGAGAG
CGCCGAATCCTAACCACTAGACCACCAGG
>NODE_788_length_71_cov_113.661972
CTCAATCTCCCACGCTCTCCCATCGGCTCTGGTCCCCTGTCTCCCACTCAATCTCCCTCT
CTCTCCCATCAGCTCTGGTCCCCTGTCTCCCACTCAATCTCCCTATCTCTCCCATCGGCT
CTGGTCCCCTGTCTCCCACTC
>NODE_789_length_499_cov_32.579159
CTTCCGCTGCCATTATTCAAAAGATCATAATAGTTTTCCTTGCGCCCAAAGCACAAAAAA
ATCAATTATTTCCCCACAAAGACTTGAAAGTACTTAGCACGGGGCTTCGACAGAAAGCTG
TGGGTTATATCAAATTGAAACTGCACTCATTACACAGTGCACAATTAGTTACCTCTGGTC
TGCAAGGCTCTTTAATTCCGAATGGCATATCTGTATTATTACAGAAACAAGCATGCAAAT
GCTATTGTTGGGGATTTAAAGAAATCAATAGGACAGTGGTGCGAGCATTTGGTGGGCCGT
CACTCAATCTGCTGTGGGGCAGAGATAAAGGTCTGAATTCAAATTAACGAAAGCAGCCAG
TGACATCACAAGTGACACCCAAAATAAAAGCGACTGCTCCATGATATATGTAATTATTTG
GTGCACATTCTCAGTCTTTTTTTCCTCATCATTGTATATACTTGTGTAACTGTGTTTCAC
ATAAAAGGATTAAGAGTATTTTAATGAGAAACTGTAATTGTTTTTTTTTTACACGCTCTA
TGGATATGTGTGTGTGtgtgtgtgtgtgt
>NODE_790_length_71_cov_34.028168
GTAACCATCCCTACTCTGGTCAAAACAGCCTTGGCCTTCTACTGTCTTAATTACATTCAG
AAAGCTACAATGTCCTACTGGACAACAAGTTAGTCGTCTATGTGGGCCATCCCCCACCCC
AGCCACAGTGCGACCTATCCT
>NODE_791_length_504_cov_30.986111
CGAGGTGCCAGCAGGACATATCTCACTCACTACCAAACTACCAGCCAGGAGTCATCCCCA
CTGGGGTCACTGGTTTTTTCTTCAGGTGAGGACCTGCAGGGAGCAACTTCAAGAGGAAAA
ACATTCCGAAACAGTTTTGCCTGGCTGCCTTTGCTGTTACTTGTTTACTTTTCTGAGGAC
AATTCTTTGCGTATTCAGCGGCGCCTGGGAGATTGTTATTGTCTGGACTGAGTCTTGACA
GGGCTGGGTGGACGCTCCGAGGGACCGCATGCATGACACAACGCAAAGGCGAGAAGACCA
CCATCAGCATCCAGGAGCACATGGCCATTGACGTGTGCCCTGGCCCCATCCAGCCCATCA
AGCAGATCTCTGACTATTTCCCCCGCTACCCGCGGGGTCTGCCCCCCACAGCGCCTGCAG
TCCTCAGCCGGGCCAGCTCGCTGCGCTCCTCTGCGGCCAGACACAACTCTGGCGATGACC
CGGCCCACTCCCACGCTGACGACGACAACCCGGACCGGGCCTTTGGTGGTGCCGCTGCTC
CGTCACCCGCGACGACTGGCAAGAAGGAGGagga
>NODE_792_length_71_cov_21.619719
TGCGGGGAGGTGCCGCCCACATCCGGAAAAGGACTGGCCCGGCTGAGAATCCGATTGACA
TGTAGATATAGAGGGCTTTTCACACAAGAATACGTTGAAGGTGGAGTGGCGGGATGCAAA
ACGGACGCACCTCCCCGTCGg
>NODE_794_length_409_cov_45.212715
TCTCGCTCTTTCTCTCCCCACCCCTACCTCCACTCTCACCCTGAGTACCCTCTCTCGCTC
TTTCTCTCCCTCTTCCTGAGTGAGTGAGTTCCAGTCGGGGTGCTCTCCGAGTGAAATCAC
CTCAGGGCAAACACTTTATTATCTGTAGTCAAAGCGTCACCACAAATACCATTCTACACA
CACAAGTGTCACTTTCCATTTGTCTGCTCTCGGGCTGCATTAGGCAAGCCCAGCCGAGCC
CAGAATGGAGCCTTGTCTCAAACGCGGCCGGCAGAGGAAAAGCAACAGCGTGGGAAAGCA
CACGTCCTCCGGCATTCCTGCCCTGCAGACACCACTGTTACAGCCACAGCCGACCTGGAC
TCCCTGTCCACTCAAGTGTTCCCATTATCAGGGACATTTCCTGTTGTTGTTGGTTTGCGC
GATGTACCAAATTTCACAGACAGCCACTACGGAGGAGAGACAGAGGTGTGTCTGTaatg
>NODE_795_length_71_cov_15.140845
AGTGTCTTTTGACATCTCCTGTCACGTCGTCATCAATAATTTCAAAAGTTTCACTTGATT
TTAATGTAATGTTGAAAATGAAAAATGTGGGTCGCAGACTGGATTCGAACCCGCGACCCT
GTGATCCAAGTGCAGGGGTCT
>NODE_796_length_374_cov_35.906418
AATGCCCTCCCCACCCCCTGCTTCGGGATACTTTCATTTATAGATCTGCTTGCTCGGAGA
TGCTTTGTTCCTAGACGATTCATGTTTTTGGGACGTAGCTAGTTTTCGGGAAACTTTTTT
TATATGCGAGTGTGTGTCGTAGGGACTCAGAGGCAGAGACTGCGAAAGAAAGTGCTCTTC
TTCTTCTCCGGTGTGATACATTATGAAGATTTCACTTCCTCCCTTTGATTCCCCTCTGAC
AGTCATCCCTCAGCCCTCCTTTAAAGTCCTACTTTCAAGCCCTAATGGCTGTCATGTCGT
GCCGCTCTCCGGACTCTTACTCAAAGTGTCACTGGCATAATGGTCGGCAGCCGTTGGCCT
CTTTTGATCATCTGTGCCGTGTGCTTGCGCGAGGGTTACCGAGAACTGAGACAGAGAGGT
GCGCCTTCAGCCCCCCCCCCCCCG
>NODE_801_length_565_cov_47.325665
TCTGCCCATTTGTGTGTGTTTGTGTCCCAGCGTGTGTGTCTGTCTCTGTGTCTGTGCCTG
TGTGTGTCGGCATTGGCTGCATGCTTCTGTTTCCGCCTGTTTACTGGTTAGGGAGGTTAG
CGCTGTGATCCGTGATGGCTCAGAAAGTGTCAGCCTGGTTATTAACTCCACATCGCAGCA
CAAAGTTCTTCCCCATCACTGCATAAATGGGTCTTAATTGAGGCAAAAGGCTCCTTAGTA
GGGTTTTCTCAGTCGGCTCCGATTAAAACATAATTTTACAGCCAAAAAGAACCACGTTCC
TCGTTCCCAATCACTGCCCTTGAATTATTGTTCTGTAGCTTGGGGCTTGTATTTAAAGTC
ACTGAATAATTGCAATCAGATTATTCTAATCAAGTGCTGGAACAGTAATTACAGGTTGCA
GTCATTTAAGCTGCCCTGGAAGTCCCATATACTGCTGGTGCATATTAAAAGTTTATGTCT
GGAGATAAAATTAATGAAGAGGATTGTAATCTTTTGACTGTTAGATAGGTGTCACCCGAC
GTGAGGCAGGAGTGAGCGACGGGCTGGCTGGCAGTCGGAGGACGTACCCTGTGGCTTCCA
GTGTCCCGCGCTGCCATGCGAGGACCCACGCATTa
>NODE_803_length_648_cov_40.364197
TTTAAATCACAGGCAGAAAAAAATACTACTCTTAGCATTCCAAACTCACTTTCAGTTATA
AACGCCTTCATATATTTTCTTTTGGATTGTATAGGTTAAGAGAGTGTTTGGTTTCATTTT
GAACATTCTATGATGTCTTATTTTTCTGCTGAAAGGTGTTTGAGGCCTACTGGGACCACT
TAAAAGTTTATGCAGAGCTCTGGCCAAGTAACACAAAAAGCCTTGAAGTATACACACACT
GGCCCCTTTCTCAGAGCCTCTCAGCTCCAGCCAGGGGGAGTGTTGTTGGTTTATGAGAGG
GAAAATAGCCCCAGCTTTCTGCAGAAGTGAAATGGGATTAAGGCTTTTGTGAAGTCCACA
ATGGAGAGGGGAATTAGCAAGAGTTGTAGGCACTTAGAAGGGCTCTCACACTGAAGCTTA
TCCCAGATTTTGCACAATAATCATTTGAATATCAACAGTGTTTTGCAACTACAGCGCTAA
TGTATAAACTTCTCTCTTTTAGATATTCCAAATCCCCCTAAAATGATGTTACCAATGGTT
ACTACACAAACATTCAGACTCTCACATAAAAAATACAAAATATGCTATGATATAGTGTTT
CGGATGATTTCTTTTCCTAAACTAACTGGCCTACCGATTTAAAACGGTGCTGTTATTGAA
GTTTGAATAAAGACTAGTGTATATAATTCTGCTTTTTTCTGTTGCTTATACCTCAAAt
>NODE_810_length_308_cov_30.659090
GTGACTTTATCAGATAGTGTATGCGAGCGACTGTCACTTGAGAAATAGAACAGCCACGTC
CGCAGTGGTCTAGTGACAGCCGAGAGATGCAAAGAGAGGGACACGTCTGTCTGAGAACTC
ATCAACTCAGTGATTGCCGCGCAGGCGTGGCCAATCCACCTCATTATTAGACCAGCGCCG
CCTGGCAAACTGGTGGCGTAAGCCCTTTATTTCCACGCGGCTGTATCACAGCTCCGATCT
GTCACCCTTCGCTCCCCCTAATGTGCGAAAGCAAGACGTGTTGCGCCTATTAGCACTTCC
TGGCAAGGCTGGCACGCTGATCCCCCGTCCCCGGGGAGCCTGGCAATATGGTGCCGTGCG
GTCACCGCCAGCCAGCCC
>NODE_818_length_444_cov_41.979729
GACTAGCGGCTGGGAGAGTTTGACAGATCTGTGCGCCACGGAGGCGTCTCCCTGCCATTT
GGCACGCCATGCGCGTCTGGTGCGCTGGAGACTGCCTGTCAAACGCCTATGAGTCCATAG
AGCAGCCAGAGACCCTACGGAGCGCCAGATGGGCCATTAAGGTAGTATTAATGTAGATGC
CATCGCTTTTCTCCTCTGACTGGGACATGCTCTTTCGAACCGCGAGCAGCTGCTGCCATT
TACTGCGACAGCTTCCTGCTAACTTTGGCCAACTGGCATCGACCGGCAGACTCTTTCTGT
TCACTACCTGGGACGTTTGTCTTTTCACCCTCGCTTGGATGGGAAGGTTGCCGTCGTTCA
GCTTCCACGTCTAAGTGAAAGCTTAAACTAAACCGCACACATACACCTACGACTAAAATA
ATTGCTGTTACGGCCAGAGTAAATACTATAAATACCTGAATCCTTTACCGTCACAGTGAG
GATATTCTGTGGCAATGTGCAGGGTTATTCCAGc
>NODE_819_length_307_cov_59.244301
GAAACTATGACAAAAGGTCAGGGCCTTGTGACCTCCATGCACATGCACCTATGCTCTTTC
CCCACAAATCACATCACTCTGCTGGGGAGGGTAAGCTGAGGAGTGCCCTGTCTCTGGTCC
CCTATGTAGGGAACACAATCTAAGCGACACACTCTGACTATGGGAAACAGTAACAGAAGG
CCAGGGCCTTGTGACCTCCATGCACATGCACCTATGCTCTTTCCCCACAAATCACAGCAC
TCTGCTGGGTACACAGGAGGCTGAGGAGAGCCCTGTCTATGGTCCCATATATAGGGAACA
AACACAGTCTAAGCCACACACTCTGACTATGGGAAACTATGACAAAAGGTCAGGGCCTTG
TGACCTCCATGCACATG
>NODE_825_length_92_cov_112.815216
CATTGTATATAAAATTATGTTCCAGTTGATGTGTCGTGGTTAAGGTTTTAGATTTATGTG
GCGCCTTTTAAACTTTCTCATTAGCGGAAGAGTGTAGGCACCTGTTTGCTTTTACACATT
ACAGTATAGATATACGCGCGTAACGAAGGGTTTCAAACATTC
>NODE_827_length_167_cov_156.161682
TTACACATTACAGTATAGATATACGCGCGTAACGAAGGGTTTCAAACATTCTACGCACAT
ATTTAATCAGGTGTTAAAGGAACACCTAAAGTAACTTGCCTTGGAAGCAACAGTGTTTCA
GTATGAGGATTACAGAATAAAAGGAAATTGCTGTACAGTTAATGAGCGTTGAGTTGAACA
GGTATAAGCGTTAAGTTGGGAAAGTGTAGGGGAAATCTTGCATTTCTAGGGAAGGCC
>NODE_829_length_397_cov_154.604538
AGTAATAAGTGGTTATCTCTACCATGTGACTGAGAAGTCAGCCCCCTCCACAGTTCATAC
ATGTGAATCCAACTGGACTCGGATATACAATTATCAAGAGCGGCCTAAGTTCTCATTCAC
CTGGATCATGCAAGACCAAACGTCTCAATCCTCCATTGACTAGGTTTGAGTAAAAGATCA
GTGCATGACTATCTAAAGTATATGCCATCTACTCTCTATGTGGGCATAACCTTATTATGA
AGGCAAAATCCCTCATAGACGTATATGTCAGCGCCAATAACATAATATGATCACATAACT
TCACGTTTACCCATTATTATGACTAGATTAACATGAAAACCATACATAAAAATGACAATA
ATGTAGTTACAATGATGTAAAAACGTTTGGTTCTGTAGAATTCCAAACTGCATGTGAAAT
AATAACAGAGGTATGAATGTTCAAGACAAAAGGTTTCTTCAGTCTTC
>NODE_830_length_71_cov_161.140839
TTAAATAAAGGGTGCAACTGATGTCAGCTAGAACACGTGCAACCAGGTAGAAGCACTGGG
GTTCCTCTGATGAAGACTGAAGAAACCTTTTGTCTTGAACATTCATACCTCTGTTATTAT
TTCACATGCAGTTTGGAATTC
>NODE_831_length_604_cov_33.162251
TCTACCAACCAACTCCAATAAAGCACACATGCTCACGCACCTCCAATGATACTCGCAATC
TGTCCCACATGCTCTTGACATGGTATGAGGTGACATGGACCTGAACGGAAATGTGTCTGT
TTACTTTAAGATCTGTCTCACCCTGACTGAGCTCTACAAGTAGACCAATACCAGTGTTCC
TTAACGGGTAGGGAAAACTGAATATGTGAACTTGTAATGTAACTGTGACACGAGTACACC
AGTAACCCGTACACCAGAAACGCTAGAACAACTCCAACTGGTCTCCTCACGAACCAACCT
ACACACATCAGGAGGAAAAAAAACGCCTAATTAATTAAGAACAGTATTAGAAGTAATGGG
ATATTATAATATAAATTGCTACATTCTGGAACCAATTTAATCCAATTACTGAACCCCCTC
ATGAATATAATACCTCCAAAATCACTCCGTACTGGTCTAAAGGGAGATATGTCAGACTAT
TACACAAAAAGAAAAAGAAAAAAAACATATTTTTTCAACTGTGAGACCAACGATAATTTG
AATGGTAACTAATGGTAATTTGAATAGCAAGCCTAATGATAGTTTGTTAATTGACATTTT
AGGTCATTTTCACCTGAGTGTTTCTCACTCCAATTCTTCTCTGTTTGATAAAGAATAAAT
AGCATTAGTGTTAa
>NODE_833_length_115_cov_45.226086
TTTACCAATCGAACACAACGTCGTTCTGGCGCTTTCCCGCCATATTTGTTGATGCTTTCA
ATTCTTTTTTGGTTTTAGAAGGTGCGTTTTGACATCTCCTGTCACGTCGTCATCCATAAT
TTCAAAAGTTTCACTTGATTTTAATGTAATTTTGAAAATAAAAAACGAGGGTCGCAGACT
GGATT
>NODE_834_length_71_cov_21.014084
TATGAAAAAAAGCTTACAGCACCTGGTATTCCCAGGCGGTCTCCCATCCAAGTACTAACC
AGGCCCGACCTTGCTTAGCTTCTGAGATCAGACGAGATCAGGCGTTCTCAGGGAGGTGTG
GCCGTAAGCTGAAGAGCGGTT
>NODE_840_length_157_cov_13.821656
GCCAGTGGTTCTTAACCTGGGTTCGATCGAACCCCAGGGGTTCGTTGAGTCAGTCTCAGG
GGTTCGGCGGAGGTCAAGACACACATGCGACTCATATGAAATATTCATTATTATGTTTTT
GTTTTTGTGCGAAAATCATGCTTTGATGGTTTTGTTCTTTAAACACAGTGATGTTGATGC
ACGGTTAATTCTGTGCACCAGTAAAATATGTTTTAGATTTGAAAAAA
>NODE_841_length_210_cov_8.780952
TCAAAATTGCATAAAAAAATATAATACATGCGTAACACAATCACTCTTCCCCTGGATCAT
TTCTTCCACAGGAACTTATGGTTCTTCTTCCAGAGTGAAGTGCTCTCTTCCTCCTGCCCT
CCTCCTCTGGCCCTGGCTGTGACACTGGATGTTTCACACACCCTCTCCACCACAGACAGG
TCTGTCAGTTGGTTGATCCTTTCCTCATTACCTTCCTCTAAAATATCCCAGAAGTCTCTG
CGGATGCCCCTTGACCTTTTgggagctagagaggaagcgg
>NODE_842_length_694_cov_51.172909
GGCTATTCATTTGTCACATGTGTATAGGACACCATCAATATAATGGCAATTTACATAATT
GGCTATTTAGACAAGGGATGTTAAGGCTTTTTCCACATCACTGTAATAAAATATGCATCT
TTGTACAATTAAATCAAAAGCTGATTTTGTTTACAAAGATTATGTTTAAAAAATAGGTAC
AGTATGCAAAGGCTATAAAGCAATATGGGCTTTTGAATGTTCCATAAGTCTGTTTTGTTG
CTCCTCCAGTGGGCTACTCTGACTTTTATATTATTTATTTCAAAGCGCCTCGATATTGAT
TATTTCGCAACAAAAATGACAAATGGCAGCAAGGAATGACACGGTCAGCAGGTTCTATTA
GAGAAATGATAGTATTGCTCATGGTTTGTTAAAAGGTCCAGTTTAGATACTTTATAGGTT
TACATCCATCATCGTCTAATGACCTATATGATGAAAAACACGCAGTCTGGTGACAATGGC
CCTGTGAAGCTAACTTCGCTTTGTAATTGCCCCCATATTAAATATAGATTTTTGTTTTGA
TATCTTGTGAGAATTACTTTCTTCAGGTCAAGATTGTGATAAAAGACAGATTTAATAGCA
AAAGCACAGAGGAGAAAAACATGAAACAATAGGTTGCCTATATAATGATGGGGGCTTCAA
AATATAGTAGACCCTCAGTACTGTTATTATCCATTACTTTTATTATTGTTAATGTTATTA
GGGTGATGTCTACCGAATCATTGAATGCGTGAAGTctatattga
>NODE_843_length_567_cov_57.382717
AAATTAGAAATCGGTAGCTAGCTTAATCATGGTTTCTGAATGCAATGCTCAGTTATCAAC
ATAAGAAGACGCTAACACTGGAAAGACATGTCCTTGACTACCAATGTTTCTGGTGGGATA
ACCCACGATTAATAATGCTTCAGACAAAATCTATGCATAATGGAATGGTTTTAAGAAATA
TTTATGCAGCCAAGTCACAACATAATAGAGGTGTTCAGTGATAAACAGAAGGATAGCTCG
GCTGGCGGTCTCTACTGGATTGCTGGTTATCTAAAGAATGAGGAGCAGCGAAGAGCCCTG
CAGAAACGAATGTTCCCTAGCCTAGAAATTGCTTTAATTAATAGCACATTTTACATAATG
ATTACACTGTAATTGCACCGACTAGCAGAGTGTCATTAAATATATCCTTGCTCCTTTACA
ACACCCTCCGGCTAAAAATAATGAGTTACATTGGAAATCACTATGCAACAGGTCCATAAA
TAACATTTAAGCCCATACAAGGAAAGTACTTATAAATAATAAATATTTGCCTTTTGTAAT
TGAACAAAAAATGACTGCCTCTTTCCTCTGCACCCCGCCCCCAACCGCCCCCCACCCCGC
CGTCGCTACGTTGGCTTTGTCATGTTATAGgctagtc
>NODE_844_length_500_cov_36.259998
TGGGATACTAAGATGTGCTGTAATACTGTGTAAAAAGCCTGAAATGTTGTGTTGGTGTTT
GAGCCTCTGTGACTGGGTGTTTGACTGCGCAGTGATTACCAGGGCCTGCGGGTCTGGCGG
CAACTCCGTGGCTGGGGCAGGGTGCTTCTCTCTGGGCTAGCCGGCGTGCCTGTCTACCGC
TGTCGACGGAGCCCTTGGTACCGGGACCAGAGGTGCTGGAGTGAGAGTACACCCTGTGCT
GTTTTCTCTGTCTCTCTCTCCGTCTGTCTCTATGCTGCTGCAGTGCTTGCAGATGTGCAC
AAACAAGGGAGGATTAAAGCAAAACGAATCTAAACAGAAAAAGGGAATTAGAGTGATGGC
TGTCGGTGGGCTGGTTCTGAGTGATAAACATAATGACGCCGTGTGGATGTGTGTTTCTGC
TCGCTAGTGCGTGCGCGCGCGCATGTGCCAGTCTGTGTCTAGAGGATTATCCGTAGCTAG
GTGTGTGTGGTGCGTGTGACTGGGTGACTGCTTCTGGGTGTCTTTGTGTGTTTGCCTATC
CGTCTATGCTTTCATAATTGCGTGTGCGTg
>NODE_845_length_854_cov_39.343090
CACACGCACTACATTCCTCATGCCGTGCTGTGCCAGACTGAAGCAATAACACTCAGAAGA
AAATAGTGCAAACTTACCGGTGAGTCGTGCTCTAGTCCCAGGATTAAAATGATTATTAAA
CAGTTCGTCCCACTGTAGCCTGCAAACAAAGAGCACTGACATGAGAGGCGAGAACACACA
CATAAACACGCGCGTGAGATAAAAAAATGCATTCAGGTAAATATTTATAATAGTGATGCC
TGATCTTCCAAAAATCTTCGGTTTTAGAAGGAGTGGAACATGCGCCTGATTGCAGAGTTT
TAGGCGACTGGAACGGGAGAGATGTAAGATTTGTTTAAAGCCCCGCATTTCCATTTAAGA
ACGTGATTGTGTTTGCAAAGATCCCTTTCAATCTTCGCATCTCCCCCCTCTCTACCCCTC
AGCGTCTCCGAGGCTGCTTTGCAATTCATAGAATTGGTAATTTGCTATTGGGACAAAACG
TGAAGGGAAAAATAATCAGATCAACCGGGAGAGGAGTGTAGAAGAAGCCAGGAGGGAGAA
ACAGGATTTTCTCTCGAAGTTGCTGTTTAGTAAAATGCTTCAGAGAAAGCGCTATAAAAT
ATACTCTGCTTTTCATGAGCCTTTCTACACTGCAGTAACACATTTTCATGGGTGGCAAAA
GTGATATTTGGAGACGCTTTTTGATTCTATTTAGCTTTTAAGACATAAACACTTATTCTG
GATCCTTAAATATGTATAAGCATTGATGATATACGCCTGTATTACATCATCCTCAAATGT
AAGGATTTGAGTTACAATGTTCAAATTCTCATTCTGTCTAGTAACAATGTGTATGTGCAC
ATGAGTGTGTGTGTGTGTGTGTGTGTTTGTGTGTGTGTGAGAGAGAGAGAGAGAGAGAGG
GAGAAAGAGAGAGATGGCCAGAGg
>NODE_846_length_143_cov_34.657341
GTCGCCGATAACTAAAGTTTTCAGTTTTTCCAGGCCACCGGTAGAAAATGCCTGTCGATC
ATTCCCCTCCAAAGACGGCTCGGGTCTTGACTCCGACTCCAGTGGGGAAAACCTGTTGAA
AATTTCAGTCGGCTCTAGCAGCGACCCAGGTTTAACTGGTCGATGGCATTTCTTCCCAGT
GACCAAGAGAAAGTTCTTGCCCGGCTGCGGAAG
>NODE_847_length_286_cov_20.360140
CCCCACCTGTTGGAGTACTGACTGACTGGTCTGCTGCATTGTGGGAGTTTTGACGTGCTG
TACGCTGCTTGCTGTTACCTACCCGAAGCTAAGTACCATTATTATGCCTTTTCACTGCAC
TTGTTGTAGCTACTTCACGAGGGAGAACTGTCGTCTTCAGTTAAAGATAGCAGAGTTAGA
GGCTCGGCTTCAGACGCAAATGTCAGGTAAGGATTATGTTAGTGTAGAAATGGGAAAAAC
TGCGTCTGTGCCACCAGGAAGAAACGCTAGTAGCCCCCCGGCACAGCTTCCGCAGCCGGG
CAAGAACTTTCTCTTGGTCACTGGGAAGAAATGCCATCGACCAGTTAAACCTGGGT
>NODE_849_length_914_cov_34.434353
TAAAGGCTTATGATAAGGATAATGCTGATTTTAACAAGAATGTTGCTGCTGAAGGCAAGA
AGGGGGCAGCAGATAACTTATCAGTTAGGTTAAACCTAATTGTTCCCAGGTTGTTTCTGT
AACTGTTGTTGGCGGTCAATTGACTTTGTTTTCTAATATAATTGTATACGTTTGGCTATA
GTAATGACCTTTGTGAATGTATAGATCTGTCATAAGCCATTTATTGCTGCTTATGTAGGT
TCAGTCAGTCAGTCTTATTTTCTTTTTTTGGAAACTTGAAAAATATATATATGGTGGATT
TTCTAAGTTGAGTCTGCGCTTGTATTGACACTCGTCTCATTCAACCTGCAGACCCAGATC
CAGTACCTCAAGCAAGCACAGCAGCCCAGTGCAGCCCAACTGCGGTCATCCATGGTAGAC
CCGGCCATCAACTTATTTTTCCTCAAAATGAAGGGCGAACTGGAACAGACTAAAGACAAA
CTGGAGCAGGCCCAAAATGAACTGAGTGCCTGGAAATTTACACCAGATAGGTAAAGACAA
TCAAAATAACTCCCCTCCCCCCCTCCAAAAAAGCCAAGAGCTCCTCACACCCCCTCCCCC
CACCCCCACTGCAGGCATGCAGGAAACATGGTGCGGGGGAAGGCTGAGAAATGCTGTACT
CACCACAAGACTTTACCAAAAGCTCAAACCAAAAACACACCAAAAAAACAAACTGCCATC
CATGTTTTGTGTACTCTTGTGTTGTCCCCCTGCTATATATCACATAATCTAAACTGAATG
ACAAAAAGACAGTGTGGTCAGGTGACACTTGTGTTTCAGCTCTCTCTCTCCTAACCCCCT
CACCGCCCAGGGGCCCTGAAGGAGTCGGGACTGTTCCTGAAGAGGTGGTCACGTCCGACA
CGGATAAGCCCTGCCCCCACCCAAACCCCTCTTCAGCCCAAGCAAGACAGTTGCTATATT
AAATGGGGGCGGGTGGGggttatg
>NODE_850_length_562_cov_68.197510
AAATATACATTTTTTAGGCTATTTTGCAATTATATTTAGTAATTTTTTCCAATGTCTGCA
TGTGAGTGGGTGCATTTTTTCCACATTATTTTCTGGGTTTATAGTGATATTGTCAACAGT
ACAACAGCTGTGCGAAGGGTACTTATGTACTACCTGTGTGTGTGTATGAGTGTGTGCACA
AGAGAGAGTCCATGTGTGTGATTCATTCCAGGGCAGTTTTAGTCCTTATAAAATATTCAT
TTTGGTTGTGCAGGCCCCTGTAATTGCCATCTCTCACCCTGAATTATTTATACCTCGCAC
AGACTGACAAAGCTTTGCCATACGGCCCCAGATGAATCAGAAAGCAGCCATCTCTGCTGC
CAACAGCACTGGCAGCTACATCTCTCAGCCTGGCCCCTCTTAATTTGACATTTTATTTTC
CCTCAGCCTTTCTCCTAGGAGCAAAGAAAGGTTACCTGTTAGCTTTAAGCACACCAACCT
GCTTCCTCTCTTCCTCCCTTTCTTTCTCTGTGCCTTGCCTACATGACAGTCCACCGTGTC
TGTCTGAGGCAGACTTAGTATGGCAACGGCTGTCTCATGCTTTATGATGACTGACCAGTC
CTGGCAGCCACTTTACGATACATATATTATAc
>NODE_851_length_802_cov_12.286783
TTTTTTTTTTTACATTGAATACTTTGATTACATTTACAGACATATGGTGGTGTATTTTTA
AAACACATACATGGATTATGTAAGCATGCAAACAAAATTATTGATACACTTGTCATTGAT
GGTTCAAAGAAAAAATGAAAAACTTTAGGCAATGGTATTTATAGTCACCCTTCCACATCT
TGTAATATCAACTCTTCCAATTTCTCATTCATAGCACAATTACGAAGACAATCTGTTAGA
AATCAGCCATGTCGTATAGTGGTTGTTAATGCTCAGATCCCACAAATCCAAAAATTCCTC
TATTCTTTTCAAACGTTCAGCATTAACCAAAGTTTTGGACGTGTCATTCACTTTCCTTTC
AATAATTTGCATCATAAGGTCTGTTACATTTCTCAAAAGAAAATACCCGGGTATTCTCTT
GAACACAACAATGGTTATATCAGTAAAACACTACAATGGCTATATCAGTTAAACACTATG
ATGGTTCAACTAAGCTTTAAGCCTTTAGAAGAAAGATTTTCTGCATATTTTTAGGCACTG
CATGCTTGACTCTGAGACAGATTTTCTTTATCATCGAGTCTGTTCCTACAGAAAGTCAGA
ACTTTATTTACCAAGCCTTGTTGGTCTTTGTTCTTGCCCAGCAGCGAGTCTGAGATATTG
TCCTATTGTCCACCATGTTCTCTTTGAGAAACTTGATAGACCTTTCCATTTGATATCCAC
GCTTGTGTAGCCTCATACTTTTCTTCAGGCATCTTATATTGTGAGGTCATAAACCCTGAA
TGACCTCCTTTGTTCTAAAATTAACTAGACCGGAAATGAGTCATAGAAAACTAATGTCTA
TATTTATGTCTATATTTAGAAAATGCTCATAg
>NODE_852_length_491_cov_34.071281
TTGGAGTGTGACTGTTTGAGGTTGTGGACAGGTGTCTTTTATACTGATAACAAGTTCAAA
CAGGTGCCATAAATACATGTAACGAGTGGAGGACAGAGGAGCCTCTTAAAGAAGATGTTA
CAGGTCTGTAAAAGCCAGAAATCTTGCTTGTTTGTAGGTGACCAAATACTTATTTTACTG
AGGAAATTACCAATAAATTCATTAAAAATCCTACAATGTGATTCTCTTGATTTTCTTTCT
CATTTTGTCTCTCATAGTTGAAGTATACCTATGATGAAAATTACAGGCCTCTATCATATG
ATTTTCATATAGCTATTGGCTATTTTGGGCTATTATATTCTTATTATTTCTTTTGAATTC
CAGGTTTATATTATTCAATGTGCTGTAATAGCCGATTAAAGATACAGAAAAAGATCACTC
TAATCGGTCTTTATCACTAGGACTCTGGTCCCATTCTTCTTAAAAACAGCACTTCATTTG
GTCCCGACTAGGTTAAAAGCCGTGCAATTTATGAAATACAAAGGGTATTTATCTCTGTGG
ATAGCCAATCGAGCAGATCGg
>NODE_853_length_769_cov_57.343304
TTACTGCTCACCCCTGTTGTGGAAGACATTTTAAAATGTAAAAAAAAAATCCCCCCCCAA
AAAACAACATTGGAACGCATTCCTACACACTGCATTCAAATTCCACTGGGTGCCTGGTAA
AGTCAATGGTAACAAATGTAATTTCAAAAAGGCTGCATAAATTCCCCCTTTTTTCGGTTC
CTAAGAAAAGGCCATACTGGGTTTTAGCGTGAATAAATCTGCCCCGTATGTATCCGGCGT
CAAGCTTCCCTCTTTTTACCCTTGCAGCCGGACCTTGCCAACATCTTCACTTGCACATTG
ACATGCAACAAAGCTAATGGCGCCCAGTACAGGAGGGCCTAATCTCGACTAACTGACAAG
ATTTAAATTGAGGAGACATCTTCCGCTGATTAGCTCCCACACCCACAATTATCCAACTGG
GGTGTCAAGCAAGGTTTAACATCTCCACTGATTCTCCTCTCTGGAGACATCCGGGAGGAA
ATGCAATCGCTTTTAATAACTGCCTCCTCTCCTCTCCTCCTCTCTCCTCCTCTCTCCTCC
ACATGGCACTGACTGAGCCAGCCTGGCTGCTTCCCTCAGCTGCACCATTTCCAGCCATTC
AAGCTCCCTTCAAAATTAACCTTTCCAGCGAAAATATAATTTTGCACAAAATGAACCCAC
CGAGTGATTCGCCCCCCCCTTTTCTCCTCTCCCCTGGAATAATTTATTCAAATTGCTCCC
AACTCAGAACAGCGGAGCAATCTGCCGACCGAGGGAGTGGGACCCTGAAATTCCGGATCC
CTCTTCTTACATTCGGGGGCGAAAAAAGTTTATGTACCTTGCTGTctctcctggcaaat
>NODE_854_length_369_cov_29.200542
GCGCACACGCACGCGCGCGCGCGCACACTCACCCACACAAAAATGTAGGATGACAAGACA
AAGAGCCGAAGGAGGGGGCAAAATGGCCCCGGGCGGCAGTGATCCCAGCCATGCCATTTC
CCTCCGTGGCAGTCCAAGCAGGCCCTAAATAAGTTACTCATAAGCATTTATTGATGCACA
AGTGTGGCATCTGTTCCCGAGGTCTGTGGCTCTGCAGGTAATTAGCTCAGAACCTTACAC
TTCAATCAGGCCACACGCTTAAAGAGACTAGAGACCCATTTTTCTCCTTCTTCCATCCCT
CCTCTACTCCCTCCCACTCTACCTCCCTATCCGCCTGTTTGTTCCAGATTTACACTGCAA
GTATCCACGATGAGCAGTGCTAATCCCAAAATCAGCTCCGTCATTATTATCCCCATCACA
TTCCCCATAATGACCGGTt
>NODE_855_length_890_cov_69.773033
CAGGCAGGCAGTTGTTTCTTCAGCCCCAGGGTCATTATTTAAAAAGTGACAGTGCCTCCA
GTGAGTGAATGTGAGGGAAGCAAAGAGAGGGAGGCCGGTATGGAAGTAGGGGAGAAGGGG
GGGTTAAAGAGAAAGGAGGGGCTGTCTGTTGTGCAGGTGCATTGTCCGGCAGAGGGAGGG
TGCTGGGAGACAAATGAATCCACCAGGCATTTGGTACACACCGGAGATTGCTTATCGATC
CAGATCACAGTATTCAGACTGGCCCGGGAGAGGCCTGAGAATTTTCAGAGGGAGTTAATA
ACCTGGCAGCTCAGCTGTCTTGTCCAATTCACCAAAGGCATAGGCCTAATCAGGGCTGGA
TTCCTTTTTCTGTCCGAGGAGGGGGCTCTATCGCCTCCCCGCTTCCACCCCTTTCAGGCC
TCTCTCTCCTTCTCTTTCCATCTTTCTCGCTTGCTTGAGCCCTCCCTCTCTTTCCCAGCC
CTCACTTCCACTCCATCGGAGCTCTGCAAGTGATTGAAATGACAGCCTATAGAAAGAGGC
TAATCAAATTGTTTATTATCAGTCTGAATCAATATGTATGGATTGTTAAAACATCAAAGT
CAGCCCCTGGAAAAGTAATAGTCACAGACCTCAGCAGCTGCTGCTCAGCCAAGGCCTGGC
TGGGCCCCTCAGAGCCTCTCGCCATTTAAAGTGACATTCACTCTTACTTAAGTCTTGATG
ACCCAACAAGGTCAGCTGGCTGGAGGGGGATGCATTGGTGTTTGGTGGGTTTGGGATTTT
GCTTGGGGATACATCCAGACTGGATTAGGCACAAAACCAAACTCCTGCCTGCCCTCCGGC
TACAGTCCCAAAAACATGTCTGTCAGTCTCTGACTGGCTGATAAGCAACCTTTCAACAAA
ATAAATTAGTTACAATGGTACTGAGATAATGACCATCACACAGAAGATCTACTAGCTcca
>NODE_857_length_133_cov_34.330826
CTCTGGGCGCACACCGAGCAGGAAGAGACGTACACCCTCACGTCCTTAGCCAAGGTGGGC
CACCAGTACTTACCGGCCAGGGCCCGCATGGTCTGCCCGATACCAGGATGACCGGAGGAA
GGAGAGGTATGGGCCCAGTAGATGAGCCGGTCACGGACAGACGTCGGCACATACGTGAGG
CCCTCAGGGCATGTGGGCGGAGA
>NODE_858_length_426_cov_34.272301
TAGGAGAGTCTGTATGTCCCACCACCCCCCGCCACCCCCAAACAAAGAAGGGGGAAAGGG
GATATGAAAAAAGGGGGCAATGAGATATTAACAAAAATAGGGGGATTATTAGATATGAGG
GCACATTTCACAGCATTGTGACTTACAGAAACCCAATCCTGTGATTAGTCAGTGCTTTGA
CATTATCTTAAGTTCCTTGTCAGAATTAATTTAGTGTGGGTGGGCCGTGGCTCTGTCTGG
GGAGAGGGGAGCAGAGAGAGGGCAGGAAGATATCCCTTTTAAATAAGCCCCTGCTTCAAA
CCAGAAAGGCCGTCTGAGAACCAAATATCTGCTCTATCAAAGGGCCCTATTCTACAGCAG
TGAAAAGGCCTAAATGAACAGCCTGGAAACAGATCCCCCCTCGGCTTGCCTGTGGTCCAC
TTATTGCCCTCCACCCTGTCACCAATGCCGCACACAGACACACACGCATGTCCacagaca
cacacgcatgtccaca
>NODE_861_length_159_cov_7.094340
GGTATAAGCGTAGCTGCACTCCCCTGCTAGAACCTAAAAAGAAACTGAAGGCCAAACATA
GAAACGTCAAGCTCCAAGACTTCAGACACATCCATATGAGGCACTGCACGTTAGGAAGCA
CAGAAATATGAACTCTTCTAGACTGGTTCTACTAAACGCCAACTAGTTCTCGACTGTAGA
TTCATTAGAACACTAAGAATATTGTTGCATTTGGCCTAAAGCTTGCTTG
>NODE_863_length_785_cov_50.859871
CACTTGAACATCTACAACAATAAACAGTTGTTGAGCGCAAGTAACAGTATGAGAAAGACC
TGAACGTATCTGCTGTCTTTACTGTATCTGCACTCACTTGTGGACAGTGACAGATCCATG
GCACCATATAACTGGACGGCCTAGTCAAAATGAAATCTCTCCACAAAACTGCCCAATAAA
AACATCTTCATGGGAACTGCCACAGTTCCTGTCCTGCTCCTGAAATCAAGGGCTTTGAAA
CCACGTGTGAACAGGAATGTGTGTGTCTCTGACTGTGTATGTCCTGACCTCTTCTCTTTA
ACATTAAGCTCCCAATGGCCCCAAAATATGCCAAGGGCCCCAGGGCCAAATGGGGCCGTG
AGGCAGGGAGACGAGGTTCAGGGGCTCCTGGCTCACTCCCTTCTCACATTAAAGCCAGCC
CTAATCACTGTGGGGACTTAGCCAATGATGTGCTTATCAAACGGCATATTTCAAAAAGGC
ATCTTAAAAGGCCCGAGGGCGAAGAGGCAATAAGATCACATCTGTATGTGGATGAAAGGG
AAGCGCGCAGACAGACCTTGCATCAGAATAAAGAGGGGATGGATCATTAGCATCATCAGT
TAAATCAGCAGCGCACAGGAGAGAGGACAGAGGGAAGTAGAGAGAGCTTGAGGGTAGAGG
TGAAAGAAGAGTGAGTTTTCACAGAGAGAGAGAGGTGAATGAGGTAGAGAACAGAGGGAG
AACAGAGGAAATCTTGTGAAAAAGAGGGACAGAGACAGAGGGCACTGAGGGGAAAGAGGA
ATGACTGCCTTTTTGTCATGCTTTGTGTAATCTGTCACACAACTCCCCAAAAAGAATAAG
AGAACAGATACATTt
>NODE_864_length_568_cov_26.753521
GTGTCATTGGTGATCACACAGCCTTATTCAATTTTTCCCCACAGAGTTGCTTTTATAAGT
GCTGTAGATGAACCGGCCCAATATTGGAGCCAATCTCATGGCCGCTTACCCATGAGCCAA
TGGGTAAACTGGTTTTGAGGTATCGAGACCAAAATCGAATAGCACACAAACCAGCCTAAA
TGGGCAAATCTCAACCTGTAATCTGGGGGGGTTCTCTCCTACCACCGCCCCAGTGCCCCC
TTGCCCTTTCAATTTCAATTATGGGGCGGAATATGAATCTTTAATAGGGTGATAATTGTG
CTAGCATATTTGCTGTCACCCACCATTAGCTGAGATTAATTGGGCAATTTAGTTTAGCTT
AAGAAAGTGTCGTCAGTGAGGAATGGTTCATGGGACCTAGGCTTTGAGCTTGAATCAGCA
CAATCTGCTCCCCATCATACGTCAGTATCAACGCTTTCTTTCTTTTCTGCACTTTTCTTG
TCCTTCAGCTTCTGCCTTAGTTTCTGTGCCCTTGCCGTTGGACTGGCTTGTTTGTGTGTG
TGAATGTGAAAGACTCCTGTGCTGTTCATCTGCAATGATGTTGTTAAAGATTGTTAGTCA
CGTACTTGACTAATATTTTCTAGTTGTCAAAGATCTAg
>NODE_865_length_688_cov_42.722385
ACCTACCAAGGTAATACTGGCAATCCAATGGGGAAAAAAACGCAGAGCCTTTATGCTTTC
TTACTCAAACATCATTCTCGCCATTTGCCATTTTGACACCATCTCTTTTCACCAAACAAG
GCCACAATAACTTTATTTTATTTTTCCTTCTCGCTCCAAAGCACAATATTCAACCCCTAG
CTCTCTTTTCTCCTTTCAATGTATTTTTGGTCCTTTCTTTCTGCCTTTCTTCTTTTTTTT
ACCTCCAAGGTCAGACAGGACAAACAATGCCACTGGTGTCTGCTTGAATGGTGGTCGCTA
CCGGCGACCAGTGCCTAGGTTGCCACGGCAACACTCTAACCATTAATTTTCAATTAAAAC
AGACAAAGAAATGACAGCTCGGGGTCTATGGAAGATGTCAAGAATCGGTATTAATATACG
ACAAGTGAGCATAATTGTGTGTCCATTTGCCTCACACTCATCTCTGTTATCAGTGAAATG
TGAAAGTGGTAGATAATATTGGGTTGTGTGAAACACAGTCCACTGTTTTCTTCTAAAGAA
TCGAGGCTTCTAATGTATATCTCAGAGAAATAGCATTCAGCATTACCCATATGAATATTT
TGGAAGAGGTGTTATTATTTTAATTATCGTATGATTACACAGATTCCATTTCTTTTTATG
TTTCAAACATATTTTACTCTCATATGCAAGTGCACGTACGCACGCAATAAAAGTTACATA
AACATACACACACGTGCAGTTTCACATACAAATATGAa
>NODE_866_length_71_cov_21.450705
CTCCCTGAGAACGCCTGATCTCGTCTGATCTCAGAAGCTAAGCAGGGTCGGGCCTGGTTA
GTACTTGGATAGGAGACCGCCTGGGAATACCTGGTGCTGTAAGCTTTTTTTCATAATGAA
TCTAGAAAAAACGAGTGAATC
>NODE_877_length_71_cov_10.154929
TGGGGTGTTTGGACATAATTGTTTCAATGGGTGTGTTTGGGTTTTCCGATTGTTGCGTTC
TCCTTCAGTGGCGGATGCGTGACCAACCAGGCTGATATTGAAGGAATATGTTCAAGGCAA
CATATGAGAGTTACAGAAGGt
>NODE_881_length_717_cov_24.659693
CATACACAACATCTTATTAACATAACATGGATAAACAAACATGCTGTCTCATTTGCATGC
AAATATAAACAATTCTTTTCTGTATCTGCAGTCCTGTCACACATGCATTGTGTTATCAGC
TTAAATTTCTAAGTGGCAGGGACCAAAAATAATCATTATTTCTTACAGAGTGAATATCTG
GCTTTTTGTTTGACACAAAAGCCTTATAATACTGCTCCTGATATTATGCTCATTGTTTTT
GGTTAATGATTTTCAGCTGTTTGTTGTTCCTCTGATAGCACGAAAATGTACCATATGCTC
AGCCAAAAGAAAAAATGATTAGCAAATGAAATTCTGGACAGCTGTCTGACTGAAAGCGTT
TGGTTGATAGCATTCTGCTATCATAATTAGCTTAAGCATTGGGTTAATTAACTTTCTACC
TGGATATGCATAATAATGAAAAACTGTGAAAAATGCCAAGAAGGTTCCCCAGTACATCAA
CAACATTGCAGGCTTTTATTTTTGTATTTGGAGAGCATATTAGAATTGCAGGAGGGATTC
ATCCGGGGAATAGTGTTACATACTGTAGATTGTATTTGCAAGGACCAGATAGATAATACT
GAAACAAATGGAAGCTATTATATAGCAGGAATACCATTTTCAAATCGTAATTAAAGTTCC
TGAAAGCAAATTACTGATTTAAAATGCTTTTGTTGGCTCCGGGTATCAGGCTCTTTGACA
GGGCTGTAATGGTGGGAGCTACAAAGGAGTGAGGGAAGTTCCACTTTAAACATGAAAATa
ggaaaag
>NODE_882_length_231_cov_43.177490
GTAGGAACTCCGCCCACTCCCCCGGCCGGTCCTGGCAGTAGGACCGGAGGAGCCTGCCCA
CGTCCTGATTAACACGCTCCACCTGCCCGTTGGACTGGGGGTGGTAGCCCGAGGTCAGGC
TGACCGAGACCCCCAGGTGCTGCATAAAAGCTTTCCACACCCTGGATGTAAACTGGGGGC
CCCGGTCCGACACAATGTCCTCGGGCACCCCATAGTGCCGGAAGACGTGTGTAAAGAGAG
CCTCGGCGGTTTGCAGGGCCGTGGGGAGACCGGGCAGAGGCAGGAGACGACAGGTCTTAG
A
>NODE_883_length_140_cov_17.750000
CACCCCGACACCTGCCTATGGGTAAGTTGCACCCCTTACCCATTCCACAACGGCCATGGA
CCCACCTGTCTGTAGATTTTCTAACAGATCTTCCCCTTTCCCAGGGCCATACCACCATCC
TGGTCGTTGTGGACCGCTTCTCTAAGACCTGTCGTCTCCTGCCTCTGCCCGGTCTCCCCA
CGGCCCTGCAAACCGCCGAGGCTCTCTTTA
>NODE_884_length_76_cov_16.776316
TTTAATGTAATTTTCAACATGAAAAACATTGGTCGCAGACTGGATTCGATCCCAGGAACT
CGAGATCAAACGGCCGGGGTCTTACCCGCTGCGATACATTTCGACAGATGCGTCCAGCTT
GTCAAATGCTGCCTTTATGGTTTACC
>NODE_885_length_493_cov_32.166328
ATGTCGAGAGGAGGGGGAGGGACCTCCCGCACCTCACACCCCTGGAGGGGACCAGCCACC
ATCGGCCTGAGGAGAGACACATGGAACGAGGGGTTAATACGGTAGTCAGGAGGGAGACGC
AACCGATATGTTACCTCGTTAACTCTCCTCAGGACTTTAAAGGGCCCCACAAACCGCGGG
CTCAGCTTCCGGCAGGGCAGGCGGAGGGGCAGGTCCTTGGTGGAGAGCCAGACGCGGTCG
CCCGGGCGATAGACCGGGGCCTCCCCGCGGTGGCGATCCGCAAAGGTCTTTTGGCGACGG
ACAGCGAGCCTGAGGCGAGCCTGCACAGCCTCCCATGTGCCCGCTGCCCGTCGGAACCAA
TCGTCCACCGCAGGGGTACCGGTCTGGCTCGGGGTCCAGGGAGCCAGGACCGGCTGATAC
CCCAGGACACACTGGAAAGGGGAAATCCCCGTGGAGGAGTGGTGCCGGGAGTTCAGGGCG
TACTCTACCCAAGGTAGGAACTCCGCCCACTCCCCCGGCCGGTCCTGGCAGTAGGACCGG
AGGAGCCTGCCCACGTCCTGATT
>NODE_886_length_830_cov_70.977112
GATGACAGCTGAGGAGCAATAAGGAGCAGGGGGGTGAGCATGCAGGACAGTGGGGACAGG
CGAGCTCTCTGTTGTTGACACTGGGGCCAAGCAGAGTGCAGCGCTGGGCCAGGAAGACAT
AGTCACACTCCGACTCAGCCTGCTACCACATGATAAGGCCAGAAGGATGCTCTACACTGT
TGGTGCTTTCACTCACAATATGTAAATATACTGAATGTGATCATGATCTGATGGAAACAT
GATACATGATGTGTACCATATTCCACCTCATGTTTCCATCATTTATATTTAGGAGTCCGG
AGTTCCAAGAACCTTCATTTTAGAAGAAGTGTTAAATGTGTGATACATATTTGACAACTT
GTTCAGTAGATTGGGTTTAGAAAATATTTCAATTTTTACTGGGATAGAAGTGCAATGAAA
TTGAGGCGTTTTTATGTTCGATATCTCTCATCCATCTCTGAAAAGCAATGTCTTTTCTGA
GGTCTTTTAAGTGATTATAAGTGTTTTTTCTTCCCTTTTTGGTCCAGTCTTGAATAAAAT
AAGTGCAGATTTGCTGAAAATCAGTGGCTTTTGTGTGCGGCTGCAGGAGCATGGTGAAAT
GTTTGGACACTAATACCCATTCATTTCGGTAGCTCCATAAATAAAAGCTGCCAGCTAGGC
GGCTGCCGTGAAGTGGTATTCTTTGGTGCCCAGCGGGATGTCCTGTTCACATTAGCACAG
CGGGAGAAACTGTCCGGAACAGCCAGACAACTAAATCAAGACATTTTCAACTTCTGACAA
AATTGCTATAGGGGGGAGCGCCCGTTTAAAGAGGGATGTGTGTTAGTTTGTGTGTGTTAG
TTTGTGTGTGTTAGTTTGTGTGTGTGCTTGAGCGAAAGAGATCTTTTTCAAAATGTTGTa
>NODE_887_length_134_cov_75.611938
GAGTTGCTTATTTTCATCTTCGAAACATTGCAAAAATCAGAAACTTTCTATCAAAAACTG
ATGCGGAAAAGCTAATCCATGCTTTTGTTACATCAAGACTAGACTACTGCAATGCTCTTT
TTTCTGGTTACCCTGATAAATTAATAAATAAACTTCAATTAGTGCTTCACACTGCTGCTA
GAATCCTAACTAGAACAAAAAAAT
>NODE_888_length_712_cov_45.353931
AGCCAGGCGAAGACTGGAAGGCTCAGACTTGATCCGGGTGTAGGAGAAGCTGGCCTTACT
GCCCAAGTGGCCACTGTCCCCCTTCTGCCCTGCCAGCAGAGTCTTCTTCTCCGACTTCTC
CAGCTCTGTGTCTGTGGTGGCGTCCTTGCTGAGGGATCCTTTGGGGCTCTGCAGGGCTTC
CTTGCGGTTGGCCAGCTCGATGCGGGCTGCCGCCTGCTGCAGAGCTTCCTCCGCGCCCCT
GGGAGAGTGCTCGCTGCTGTCACCTTCCCTGTGAAGTTTGCTTCCCCCGCCGTGGCCGTG
GTGGCCGTGTAAGTCCTGATGCTGCAACAGTTCCCTGTGGTTCTGGAAGCTTATATGGCA
GTGATTGCATCTGAAGGCCGCCTGTGACAGGTGAGAGAGGATGTGATGTTGGAATGTAAT
AAGTGAATCTGCTGTGTAGTTACAGATTGTGCATTTCAAGCTGGTGCCAGCGGGGAGCGT
CTCTTCCATCTTGACACCTGTGAGGGAAATAAAAGGACACTGTTGAGATTCACTCCCACT
CTGCCTTAATGTTAACTACATAAAACTGATGAAATACGCTAAGCCTATTCCAAACCATCC
TGATTGTTGGGGCTGAAAGATAACCTGTCAACTGCATTGACTGACAGGGGAATATGTGTA
TTTCTGGAGCTAAGATCATAAATTCTGTTGCCAAATTGCCATTCATTTTACCTGATTAAT
GTGATGCTGAAATTGCATGTCTTACTGATTACAAATCTCTATATTAAAATGACTGAAAAA
Ga
>NODE_889_length_722_cov_32.785320
AAGGGGCAAGGTCGCTGTATAGATGGCACATGCACAGCTAATGAATGAACTATAGCTGAT
CCACGGGCAAGGCACTTTCCCTGTTTAGTACAAACTAGATGCAGTGGAGACACCGCCGAC
AATGATGTAGGGAAGTGGATGGGTCCGTTCTTCGCAGCGGACCCACTGCAGCCCTGCCGG
CCCTGTTGTTGTGACTCCCCCGGTGAGGTGGGCACCTCCTTGGGAGGCGGGGCTCACCCC
GTCACCCTGTCCTGTCCACTCTCCCTCCTCGCGACGGAGGCTGAGATAAGGGGGCGATCC
GTCATCCACCGGGCCGCATTAAAATTTAACTCTGGTTACCGAGTGTGGCCATTCAAACTT
TTATCTCAAACCTTCTTTATCTTCTTTTCATTAAGTTCTCAAGCGCTAATAGCTTCTGAG
CTCCCCGGGTAAGGATGATGTTCTGAATAATGAAAGCTCATTATTTCTCAGCAGAATGCT
TGTTAATTCAAATGATGATATTAAAACTATAGTAGCCTTTAGCAGTGGGCTGATTTCTAG
CATACTTTATCATGTATCAATATATACTCTGTTTGTCAAAACTGCCCAGGGCTCGGGCTG
ACATTCTCTCTCCCGAGGAGTCGGGTGCTTCAGTAGGCCTCCAGAATACTCCAAGGTGAC
AACTGCCAGAGTTTGTGCCTCTAGGAAACAGAGGGGGGAGGATTGGAGGATGGAATTCAA
AGTCCTGTCCTCCCCCCTCTCCGTGTCCATTCGACATCCCTCCATCACACGCTCGCTCac
acacatctgtca
>NODE_890_length_597_cov_45.132328
ACACTAAACCATGGGAACAGTGAGTAAACACACTGAAGGTGAACGAGCCTTCTCAGCCCG
TAACAAAGTGACTGGAAACACATTTACATGGCACAACAGAGGAGCACATTATTCTAACAA
CTACCTTTCGCCAGACCAATCTATCTACCAAATTAGTTTATCGTGTAATACCCTTCCAGA
AGCTCTTCTGGCAGAAACAAGATATTATTCTCCTGGAACAGCCCATAGGAGGAGGGAGAA
TCCAGTCAGATTCATATTTCATATGTGAAACCTCATCAGTGTAATAACCCTTCATCTCAG
GGGTGTTATTCAGCCATCTGCTACTATATTACTTATCTTTATTTTGCAACTAATTAACAG
CATAATCTTCTAAATTCAGCCAGTTAATTATCATTATTGTGGTCTTTGCAGCATCATCAG
TCCTTGTAAAGCGCAGCTTCGGCGCCCCCGGAGAGGCGAGGGGGAGCGGGGGGCTGGTTG
GAGGCCGGGCGGTGGTCGTTCTTCTTGACGTGGGCTCATTAGGTGTTTGCTGATGAGCTG
AGTGTGGCGGGGGGAGCCCAGGTCAGCCAGGATTCTGCTGAACAAAAGGTTCCGCGCGGG
GTGGGGCTGACTTAATGCGCCTCTCCGAGCCCGTGCCAAGACTCCCCCAGCTGGCTCTCG
GCGGAAg
>NODE_891_length_475_cov_65.959999
ATACTCTACATGCTTCAATGGAATGTGCTTGTAATGATAAATTATTTTGGTTGTGAATCC
AGCGTGGACCTGAGTTCAGTCGGAGGGAGCAGAATGACTCTTAGAACAATTGCAGGTGTG
TGTCCCGAGTGGCACCATATTCCCTATGTAGTGTCCAACCTTTTCTGGGGGGCCATTGGG
TTTTTGTTAAAAGTTACGCACTACATAGGGAATAGTTTGGCATTTGGGCCGCTGGCAGCT
GTCTCCAGAGGCTGTGGCCATTAGTCAATACATTACAGTCTAATTAGTTTCTGCTTCTGT
GGCTCTATTTGAAGCGCTTCGCACAGGTGTAATGAAAATTTATTGGAGCTGTTGATCCGG
AGAAGAAAAGAAAGTTGAAGATTTAGTAGAGTGAGATTAGAATGCAGGGTTTCCATCTGG
TGCTGGCGGGGACAGGTAAAATTAGCTATGATGACCATTCAAAGGGTTCGGCCGTGTGTG
TGTGTGTGTGTGTGTCTGTGTGTGTCTGTGTGTGTGTCTGTGTGCGTCTGTGTGTGTGTG
TGTGt
>NODE_902_length_194_cov_8.886598
AAAAGCAAGCATGCAGTAAACTACATACAGAGCCACACATCTCCCCTTTTCATATTTGCT
CTATAGCTTTCTATGCACCATTTTCTTTCACCCAATGCCCCTCTCAATCCATCTCTTGCC
CTCTCTCTACCCCTGGTCTCTCTCACTCAGTTGATGGCAACTAATCCCATCATTTCAGCC
ACACTCAAATTACTTAGCGCTGACCTTGAAATCATCTCAACAGAACACATGCAAAGTTCA
TATACGCACACATacacaaaaacc
>NODE_903_length_329_cov_20.495441
TAGCCGTGCTGTACACTTGGCTTGTTTCTTGCCCGCAATGCATGCTAGCAAAATGCAGTC
TGCATTGAAGAACTGACCCCGACGTGATTTGAACACGCAACCTTCTGATCTGGAGTCAGA
CGCGCTACCGTTGCGCCACGAGGTCATGGGCATGAACTCCTCTAAGTGTGTTTTGGCATA
ACGATTTACCATCACTCGCCATATATTCTGTGACCCACAGAACAGAAAATTTGTTCTATC
TGTGGTCGTTTGCAGCGGGTATTTCCTGCGACACAAGGCCTCGACAGAATCCAACCGAGT
GCCTGGGTAGCTCAGACGGTAGAGCATCAGACTTTTAATCTGAGGGTCCAGGGTTCAAGT
CCCTGTTCAGGCACTGAACTTCTCCTCTCTGCTGCTTAG
>NODE_904_length_184_cov_40.804348
CGGAGCGTGTTCCGACTCCCCGTTCGTTGAGAGAGGACGGCCCCAAGCCCACATTCGGAC
GCGTCCACCTCCACAACGAACTGGAGCGACGGGTCGGGATGGGCCAGGACCGGAGCGGTG
GTGAAACGGTGTTTCAGTTCCACAAACGCCCGCTCCGCATCCGTGGTCCACCGTAACCGT
GTCGCCCCACCCCTCAGGAGGGAGGTGATCGGAGCCACGACCTGGCTAAAGCCCCGGATA
AACCTCCTGTAATA
>NODE_905_length_632_cov_28.639240
TCTGCGCCGATTTTCTGAATGGAAGAAACGGAATGGATCACTTGAAGACTGCGTGGAGAT
AGGGGTTTTAGTGTATCCGCGCCACTTTGCAGCAGCTTGTCCGACCTTTTTTATTATGAC
GTCACAACTCCTCCTGTTATCCACAAACGTGCTGCTCTTCCTCTCGCCGGGCCCGGTGGC
GTGTGCCTGTAATCCAAGTGACCGGGAGGCTGAGGTTGGCGGATCGAATGAGCTTTGGAG
TACTGGACTGTTGCGCGCTATGACGAACGGGTGTCCATACCAAGATCGGTATCGATATGG
TTCGCCCGGGGGAGCCCGGGCTCACCAGGTCGTCTAAGGAGGGGTGCACCGGCCCAGGTC
GGAAACGAAGCAGGTCAAAGCCCCCGTGCCGTCCCGTGGTGGGATAGCACCTGTGAGTAG
ACGTTGCAATCCAGCCATGGCAAGACGTCGAAACACAATCTTTTATGAACGCGTCAACTC
CGTGAATCACTTGTGACTTGAATGATCTGATTCTGTCGTCACTTGAACTTAATAACACAT
TCAAAAATACAATTCCCTTCCGCCGTGATCGAAAACGTCAATCTAATTTTCAATCGAAAA
AATCAAGGAGGTGATTGATCTCAAACTGAGAGCTAATCAAATGCAGCTGCCATATTGCTA
GGAACATATAACTTCGTTTCCGTATGAATTTGCACATTTTTA
>NODE_906_length_146_cov_7.047945
CATCCAAAAGGTGTTTGATGAGGTTAGGGTCAGGGCTCTGTGAAGGCCAGTCAAGTTCCA
AACTTCCACACAGTTCTCAAGAAACCCATTCTTCAGGGACCTCACTTTGTGCATGTGGCA
TTGTCATGCTAAAACAGGAAAGGGCCTTATCCAAACTGTGCTCACAAAGTGGGAAGAATC
ATCTAGAATGAATTTTCCAGAGTTAAGATTCCCCTt
>NODE_907_length_562_cov_45.032028
TTCGTGCGCGAAGAAACTAACATGCGTGGTTGTGGCCCATGGGTTTCAATGGACCAGATT
TCCGGTCCCTTATTAAAAATGTTTCCGCCCGGTTTCGAACCGGGGACCTTTCGCGTGTAA
GGCGAACGTGATAACCACTACACTACGGAGACAGTGGCTCACCGACGAAAATACCACAAC
TTCCAAACGCCTACATTTACCAAAACCGTGTCTGATGTAACTCCACTTGTATCTCTGACA
CCTATTCACCCACTACAGTGAGCTGCCTCCTTAGCGCAGTAGGTAGCGCGTCAGTCTCAT
AATCTGAAGGTCGTGAGTTCGATCCTCACAGGGGGCACTGCTTTTGAAGTGGTTTCCACA
ACACCGTGAGTGGCCGTTCGGGACCAGCCTCCGTTTCCATCCGTGCCTTCATCGGCAACA
TGATGAAATTGACTGGGCCATGTGCGGTGGATGCGACGTGACGTGGGGTAGCGCCTGTAC
TGAAATGGCGTTCAGACTGTTAGCATTTTGTCAACCTGCGCAATGGTATGTCGTCACTTA
GTCTCTTAAGATTTAGAAACAACATGTCATGGAACTACAGGAAGGTGCGGAAATAATTGG
ACACTGACGCACGTTTTTTAATTCGGGCTGTT
>NODE_908_length_71_cov_23.704226
CATGTCATGGAACTACAGGAAGGTGCGGAAATAATTGGACACTGACGCACGTTTTTTAAT
TCGGGCTGTTAACAACAATATATTCAAGTAACAGTCAAATAATGAATATGAGGTCAAAGG
GCAAGTGCCAACAAAAGCATg
>NODE_909_length_713_cov_44.962132
TGATGTAGGCTACACACTAGCAGCAGAGATATCAAGTTCCAGCTCAAGTCTTGAAGAAAA
TCATCAACTGGTAAAAAAATATTGCTGCTTCTCCCTTTTCTTCTTGTGAGGTGGCGCGAG
CTGCAGCGCGCAGCTGAAGCCAAGGCTTTAGTCAAATATGAAGTCAACTCTCTGACAAGC
CAGTGATAATAAAACAAAAAGATCACAACCTATAGAACCTCCCTCATACGCAGAAAAATA
ATAAGAAAAAGACCAGAGAATCAAAGTGATCAAATATGTTAAAAAGGGGATGTTAGGAAA
TGATTGCGAATTGTTGGAGCTGGGCTGGCAGAATGCTTTCTCTCTGATCAGCTCACAGAG
CTCTCTATATAGTGAACTTTGACACGACTGCTGCAACTTAGCACACGTTACCATGGAGAT
GAGCTGCCATATAAGGAAAGTGACTATGTTTGACTGGTCAGAGCTCACGGACCTCCCCCT
GAACCCCATTGGTTAGTCGGCACTTGTGCTACTTGGTGCCTTGCCAAGGCAAGGATAGGG
GTCGAGAAGATGCTTGGTCCTAAAAGGAGACGAGTTAGAAGAGAGGAACATGCTTTTAAT
TTCCTCAATTTATTATGAAATGCACATACACAATACTGAATATGTATTAATTACTTTACA
TTAGCTGACCACATGCTATTTCTAACGCCTATGTTTGTATGCTGGAGAAGCCTATGTGAG
TTGGTTGCCTAATACATGTTTCCGTACATGCACTTTTTCCTGAAATGTAGTAGTCTGAGA
GGt
>NODE_910_length_195_cov_48.856411
GCCTTTGCTCTGGTCCCCTATATAGGGAACACTCTACACACCACACGGTGACTATGGGAA
ACATTTAAACTGTTTTAGGGCCTTGTGACCTCCACATACACACGCGCACACACACACACA
ATAACCTTTCCCCACATGGCACAACACTCTGCTGGGTAGAGGAGGCAGGGGGATGCCTAT
GCTCTGGTCCCCTGCGTAGGGAACACTCTGCACACCACACGGTGACTATGGGAAACATTT
AAACTGTTTTTGGGCCTTGTGACCT
>NODE_911_length_344_cov_16.244186
ACCACCTCCTCCCCTATCCTCTCTCTCTATTATTGTCCACTTCGGTTATTTTTCTTCTTT
TCTATCCCTTCCTGTCCTCTGATCCTTCACAATTTTCTCTCTCACTCCTATTCTCCATAT
CCTAACCCTTGTTCTCTTCTTCTCCACGCATTTATCTCCGCATTCATTCCTCCTTTTCAC
TCTTTTCTCCACTGCTCCACGTCCCTCCCTCCCTCACTTCATTCTTCCATGCACTTCTCT
GTAACCACCATGGTGAATGCCATGCATTCCATTGTAAGGTTATAGCAAGCAAGGTGGGCC
AGGATCACCTGAGAGAGAGAAACCCTCCTTTTTGAAACGAAGGGAAAGAACGGAGGTTTA
TACAGGGAGGAGAAATGAACGTGTGAAAGAGAGACAGAAGGAAATTATGTAAAg
>NODE_912_length_149_cov_32.060402
TTATTTTGTTTAATTGTCTTTTGACGTCTCCTGTCACGTCCTCATCAATAATTTCAACAG
TTGAACTCAATTTTAACTGATTTTTCAACAAAAAAATAAATACATTTTTTATAGATATAT
GTATACATTTACATATATGTGTATGATTTTTATTTTGTTTAAGTGTCTTTTGACGTCTCC
TGTCACGTCCTCATCAATAATTTCAACAGTTGAACTCAA
>NODE_913_length_311_cov_16.807074
TTTTTACACAATTTAATGAGGCACCATTTGAATCCTGTTTTAGAGGAAAATGCACAAATG
TAGAGGCTGCATCAACGAGATTTATCCATGCTCTCTTTTAACATCTGTTTCGAAAACGAT
CTAATCCTACTTCTGTATTCAAAGAAATTAGGGGTTTCATATTGATCTAATGTCATGTGT
TACGTGAATATAAAAGTGTTAACAAGAGGACTACATCAGCACAGGGATGATGAGAGGGGT
ATGAGAGATTTATCTATGTACACAAAAGGCCTATTTCTCTCAAATATTGTTCACAAATCC
ATCTAAATCTGTGTTAGTGAGAATTTCCCCTTTGCCGAGATAATCCATCCACCTCACAGG
TGTGGCATATCAAGATGCTGA
>NODE_914_length_261_cov_40.858238
TGTTAGTGAGAATTTCCCCTTTGCCGAGATAATCCATCCACCTCACAGGTGTGGCATATC
AAGATGCTGATCAGACAGCATGACTTTTGCACAGGAATCTTGCATATAAATTATCAAAGC
AGTTTCGATGTATTTTCTCCATAGCTACTTCAATGTCATGTTATTTATTGGTTTTAGACA
GCAAAACAGAAGCATTCATTAAATATATATTTTTTTCCTGTTGCTTTTCCCCTTTTAACA
ATGTACTTTTACTGATAACTCATGTCCTTTGTGGAAGAAGGAAAATGTTTGCGTTTTATT
AAAATAAAAACCTCTCAGTCGTTCGTAAAAC
>NODE_915_length_386_cov_9.813472
TATGCGGAAAATGCATTTCTGAGATCTAGAAGGAAAACTGACCCATCTCCCCCAGCACAG
TAATATAGCAGCGTAAGACCATGGGGCCGAGACAGGGGGATCCTGTGACACTGTGGCCAT
ATCCGGGGTAGGCACCGGACAGGGCCCAACAGACAGGAAATCAATCCACCCGCATGGCCA
AGCATCAACTTGCTCCTGCAAGTTCCTGCTCTGCAACATTTGTAGAGTACAACCTTACTA
CACACAGGAAGCAGCACAAGTACTTGTCATGCACTTGTCATTTCCCATCTGGATAAAGCA
ACTCATTCTTGGTAGGGCTCCCGGCATGTCCGGCCCATCCCCTGCAACTCATTTAGAATG
CAGGTTAAAAACCGTCTGGTTTTCAACCTTCCCAAGTTCTCCCATGTCACCCCACTTGTC
AGGTCCTGGCTGGGGGCATCTAAGCATCTCTATGTG
>NODE_916_length_304_cov_90.555923
ATATCTGAAACACACGCTTCCAGAGTAGCTAATTTTGGGGTTTCTCCATGCTTCATTGAA
ATATATAGCTGTGTGTCATCAGCATAGCAGTGAAAATTGACATTGTGATTTCGGATAACA
TCTCCAAGAGGCAGCATGTATAGCGAAAATAATAAAGGGCCCAGGACCGAGCCTTGAGGA
ACACCGAAACACACTTTTGTTTTGTCCGAGGATATACCATCCACACATACGAACTGATAT
CTTTCAGATAAATAAGATTTAAACCAGGCTAGAACATTTCCACGTAGCCCAATATGGGTT
TCCAGTCTCTCTAAGAGAAGGGAGTGATCAATAGTGTCAAAAGCAGCGCTAAGATCAAGA
AGCAACAGGACGGA
>NODE_917_length_71_cov_7.084507
GAACCTGCAACCTCTGGATCCACTGGCAAAGGACTTACCTACTGCGCCATCTTGGGACTG
ATGCTTTATCCAAATCGAAAGCTTCCTTTAAGGTTTACCAATCGAACCCAACTTATGACA
GGCACATTCTTGCCTGATTTG
>NODE_918_length_178_cov_114.915733
TCTGGTCACCTTCACGCCCCTGGGCCAGACTACACTTAATCATAGACCAGGCTGAAGAGA
TGAGTCTTTAGTAGACGCTTGAAGGTTTCCACTGAGTCTGCATTTCTAATTTTGATTGGC
AAATCATTCCAAAGTAGTGGAGCTCTATGAGAGAAAGCCCTGCCTCCGGCTGTTTTTTTA
GAGATTTTAGGTACAATTAAAAGGCCTGCATCTTGTGATCTAAGGTTACGTGCAGGTGTG
TATGGCTG
>NODE_919_length_71_cov_36.633804
ATGCTGTGTTGTTTTTCCTCCATGCATGACGCCCCTTGTTATGTCCAAATAACTCAATTT
TAGTTTCATCAGTCCACAGCACCTTATTCCAAAAGGAAGCCGGCTTGTCCAAATGTGCTT
GAGCATACCTCAAGCGGTTTT
>NODE_920_length_585_cov_15.851282
AGAATGTGTGCTAACAACAACCCCCCTCCATTCAACGTTTTGTTAACACATCAAAAACCT
GTTTGGTTCTTCAAAGCTAGAATTATGACATCAGCTAATATCGATTCAAATTAACAAACA
AACAATTATTCATGTATTTGAAAATCCTGCAAGTTTACTTGATTACTTTTCTAGTTGTTA
AACTAACCTACTTAAAGTACACACATTTGCCTGGTGCATAGGCTCTTCTCCTCATCACAT
CCTCCTAACCCTCTTCTCTCATTCTACCCCTCCAGCAGAAAGACGTCTCATCGGGCTGGC
TCCTGCCACAAAGCATTCCGTAATAGTGTAATTGTGGCTAATGGTTTGTACAGCTAATTA
AAGTGTGTGAATTACAGTAATCAGTCAGCCACGTTTGGGCTACTTTGCCCCCACTCTTCC
AGGCATTGCAGGGGCAAAAAGGAAGAGGGGGAGTGAAAGAGAGGGAGTGGAGCATGAGAA
AAGCGGCCAATGATTGGGCGAGGGAGAAGAAGTAAGAATGAGAGAATGAAGATAGCTGAA
ATGAGGGTGAAAGGGAGTGAGGGGAGCTAAAACGAGAGAACAATATAGTGTAAGTGAGAA
AAAGTGGGTGCGAGGAGTCGAGTAGTTTGTCAGAGTAGAACAGAAATAAGGGTCg
>NODE_921_length_817_cov_45.520195
ACATTGAAATTCCGCTAACTGCATGTATTTACTGTGTTGCACCATCATCTCTGCTTCTGA
ATAGGTTCTTGAAAGGACATCCGCTTTCCCCTTTTCCCCAGTATTAACGTATGTATGTCT
ATGATGATGACCTGATTTGGGATAGTACTCCATAATACGGTATACCAAGTGATGCATTGT
TTTTGTTCTTTTCAGTTTGTTGTTTTATTTGCTTTTTTTCTAAGAAAACAAAGATTGTGA
TTTTTTTTTAAAGGTCGGAATTTCCACTGCCTTTTTTTTATGCTAACCCTCCTTCATATT
TACTGTACAAAGGGCAAGAGTCAAAGTGAGAAAGAGAAAGGAAGAGGAAAAATTAAGGAC
TGCTATTCCTGTTTTTGTCTCTCAGGTGAGTGAGACTGAGGTCAATGGCCAGTTTGAGTC
AGTTTGCGAGTCCGTTTTTAGCGAAGTAGAATCCCAGGCCGTGGAGGCCTTGGACCTGCC
TGGCTCGTTCCGCACTCGAAGCCACAGTTACCTGCGCGCAATTCAGGCTGGGTATTCCCA
AGACGATGACTGCTTGCCTTCAATGACATCCTCCACTGTCACTTCAACTCTCAGATCCAC
AACAGGTAACAGTACGCCTCAAAAAAATAAAATCCCCCCCAAACGGGAGAAGGCTTAGAA
CACATACTCCTCATGCATTCTTTAACATACTTGACATACCTACATATGTACAGTGGGGTA
CCCTTGAGCTTTGAGCGATGCTGGGCTGAATGACTCCGGTTCTTTCTTTCGGGCTACTGT
TGTCGTCGTGTGTCTTGTATTGTCCTGCCTATGGGATTTGCCTGCAAGCGTGTTACTCTG
CACCTTTAGCCCGGCCTTTGCAGACTGGCCACGTGTGTTGGCGGCAc
>NODE_923_length_277_cov_10.931408
TTCTCCCAGATGAGGGACATCCTCTCCTCCACTCCATTCACACCCTCAGGAATCTGAGTG
AAGTCATCCTTCCCTATGGCCTTCTGAGCCACGCTGAAGGTGCAGTGGGCACTGCCGGTG
ACATTCAGGTCACCACTGGTATGGGAAGAGAGGGGGAAAGAGGGAGAGAGAAGGGGGAAA
GAGAGAGGGAGAAATCTTTGTAACAGCTGAAAAATGATCTGTGCAGGTCTAAAGGTGTGT
AAGTACTTACTGTAGGCCATGTGTGACAAGTAAATGTGGCTTTCAGTAGTAGATGCAATC
ATTAAAAAGAAAATCCTGAAAAGATTCCTGACAGTTGCAGATCCTCa
>NODE_924_length_123_cov_8.910569
TATTTTGGCCCATTCCTCCATGCAGATCTCCTCTAGAGCAGTGATGTTTTGGGGCTGTCG
CTGGGCAACAGGGACTTTCAACTCCCTCCAAAGATTTTCTATGGGGTTGAGATCTGGTGA
CTCCGGATCAGTCGTCCTGGTCTCTTTGCAGAAAAACAGCCCCAAAGCATGATGTTTCCA
CCCCCATGCTTCA
>NODE_928_length_760_cov_41.025002
GTGATCCAGATAATTCATATTAATCATCATACCAAATGATTTGACACACCAGACATGGCA
ACACAGACTATTAATCAGAACAGAGCTCATGAACAGAACTCATGACAGCTTTCGGAATCA
GGAGGGGAAAAAAATCGAAGGGGGGCCCTCTTTGAGTGTGAAGCACTTGATATGAAAACT
GTGCTGTTGTGCTTTGTACCAGCCTGTGGGAGTTTTTAAACAAGCCCATATGGTGGTAGC
CACCAGCTTTGGAGAAGACGGGTGGGTTGGAGGGGTTAGCCAGGGCCAGGATTTCACACA
GTCAGTATTGAGTGGGATTGAGGAGGCGAGCTCTTAAGCTGTCTTTTCAGGCGCAGCAAA
AGCCCTCCATCTGGCCTCCCCTAAAACTGGGGGCGAGTTTACTCAGCTCCCTGTTGGCTG
ATTGGGCCTCCTGAAGCAGAGGTAACAGCATCAATAGTGTAAACCCTTGCCACTTGAGAG
TATTACATTTCTTTTCATGCTTGACTTAATCAAAAGTGGGGAAGTGAAATTTACACCTTT
TTGATGTTCTTTTTTCCCCGCTGACTAAGAGACAGCAATCTTAACCCATTTGATCTTCAC
AAGCGCCCCACTAAATGGCCAAATATGCCAAGCAGACGGAAGCAGACGGTTGGCAGTTGC
CAGTTTGTGGCAGGGTCACCGTTGGAGCACTCCATGTGGTGGGGCAAGCACCTCACAGAA
GGTTCCAGTCTTCACTTCCACGCCAAGCTCCTGTCCGTCTGTCCGTCTGTCTGATGGTGT
CCACCATCCGCGCAAAGAAGCTAAAAAcgacccctgcctgtcccttcctg
>NODE_932_length_74_cov_13.594595
GTTCTAATGAATCTACAGTCGAGAACTAGTTGTCGTTTAGAAGAACCATTCTAGAAGAGT
ACATATTTCCGTCCTTCTTAACGTGCAGTGCCTCATATGGATGTGTCTGAAGTCTTGGAG
CTTGACGTTTTAATGTTTGGCCTT
>NODE_933_length_130_cov_22.046154
AGGCCAAACATTAAAACGTCAAGCTCCAAGACTTCAGACACATCCATATGAGGCACTGCA
CGTTAAGAATGAGGGAAATATGTACTCTTCTAGACTGGTTCTACTAAAAGACAACTAGTT
GTTGACTGTGGATTCATTAGAACACTAAGAATATTGTTGCATTTGGCCTAAAGCTTGCTT
GGGGTTCATAGGACAAGCAT
>NODE_934_length_611_cov_45.428806
ATTGTAATACACTTACATAGAACGACACATTTTCGATTCGAATGTTAAGAAAATGTTATC
ATGTATTGGATTATAATTGAGAAATACAGAAACAGTAGATATCAGATACTCCATAAATAC
ACTTTACTCAGTTTTATACAGAACATCAACATTATTTTATTTGGAACATGTGACTGCAAC
ATTTCTCCAAATGATCGCAAACCGTGCAGACGATCCCGGAGAACGAGCCGAGACGGATTC
AGGCCTGTCGCCTGCGTGGAGCAGCTGAATGCTTCTCGCCACGTCCAGATGGCTTTTGAA
CACAGATTTGCATTCATTTTCCTCTAATATCTTCTGAAATAGCGGGGCAGCTGCATTTGT
TGTCAAATAAGCATACGTTTTAGAGATCTCTTTCAGGACAGCATCGTTACCTACGTAACA
GAGATACATTTTCCCATATCTAGTCAGCAGAATCAGATCTAAGAGGATTTGTCTCAATGT
ATCCTAATTTGAAAATCTGATTTAAATCGCCTTTGTGCGTGTAATTAGGGTTTAAGTTCT
AATAAATTACTTGAAGGCCATGTTACAAAAGCTGTTGGCTAAAGGCCTGTAAATAGACAG
GTTGGCAATCTCGAATGCACAGGGCCTCGTTTCCAAGAGTCTTCATAGTGTTAGCTCATC
TCAACATTAACCATGGAAACa
>NODE_936_length_545_cov_37.906422
CGGCCTCTTTTTTATTTCTTTAGGCTTCCAAGTTAAAGAATTCCTTTCTATATGCTATGG
GTTTACTCATAACTGTTAATACACATAGTTAAATTAGATGATAGTCATCTGCATGGTGTA
TATCTAGCAAAATAAATACAACTGTTCCAGATGAACCAAAGACAGTGACATGAATTAAAA
GCAATAGAACAGTAGCAGAATCTAAACCATAAATGACACCCAAAGTGGCTGTTGATTTAC
TGCAATGGTGAGTTTGGTACTGGGCTTCAATGTATATTAGTGCTACAAATCTGGGTCCAT
TTAGCAAGGAGATGCTCATACATACATCACCGACTCCTGCTTCAAGCCAAGGTCAGTCCT
TATTGCATCAATCTTTTCAACAGAGGCTACTTTACACAGCAGCAGTTTTGTAACTGTCTG
AGCTGTAATAGAATATTTTTCCTGTGATTCATCTTTCTGTTATCGTGTGAAATATATATT
CAATTTCTGTTCTTTCCCTCATTCTCCCGATTCTTATTTTATCTTTAAAACATTCTCCTT
CCATGGACACATGGAGGATCAAAGATTTTAACTCCTTCCATTCTAGATTCTGCAAAGACA
TTTGATTTTAATGta
>NODE_937_length_524_cov_41.776718
TATAAAGGGCCTAGGGTATCGATCGACACACTGACGGCATCTAGAAAAACACTTCAGACT
TGTCATTGTATTGTGATCCCATATTTCTGTTGTGACTATGTAGCGAGTTCTCCGATGTTT
CGTGCTGGAGTCGGACAATTGGGGGCCAATGAAGCCAGACCTTGCAGTGCGATACTGTAT
ATAACATTGGTGTTGACTGTATTTAATAATGTTCATGACTGTTATCTTCTTACTTATGAA
AAAATATATATATATATTATATTCTATACTATGGGTTACTGTTTCGTGGCTTCACTAGCC
TGCTGGGTGGGGCTGGCTGTCGTTGGACTGATCGGGGAAACATTCAGAAGGACTATGTGC
ACTGCGTCTATATGCACTTTGATTTATCAGGGAAAATTTATTAATGTTTTGTAAATGTTT
CATAGGACACTTAAATGTGCCATTCCAGTTTTTACATCAGTCATCATGGAGAATTATGTA
TTTTATTTATTCAACTTCAAATCTATTTATTCATTTATGTAATTTATTCATGTTACTTCT
TATCAATTGATTAATTAACTGATTGATTGATTTCCAAGTAATGAAGTGTTTAAc
>NODE_938_length_71_cov_13.746479
ATATAGCAGCACTCTCTCCTGGGTACAGGAGGCTGACACATGCCCTCTCTCTGGTCCTCA
TAGTGGGGAGAAATAGGCGGGACTCTGGGGCTAGTCACATCCATACACAGGCAGCCTGAC
ATAGCAGCACTCTCTCCTGGg
>NODE_939_length_602_cov_31.310631
GTATGAAGTCTGCATACCTGGTTATTATGGGGCATTCCATACAATGCTTCAACAAGGTCG
GCTGCCCTCTTCAACAATACCTCCTGATGGGACAACAGGGGAAAGACAGAAACTTCATTC
AACACTGCTCAACAAACCCCATGACAATCATGTATTTTTTGGGTTGATAAATAACGGCAA
CATTTCTTTAAGATGATGCTTTATGCTACCAATGTGTTGCCTTCAGAACTATTGGGAACA
GTATACACTGTCAAATCTCTTAATAAAACTGGCATAGACCTCATGAAACTACATCTCACT
CACTGATTCGGGGTTTCTGTTTGCACAGGAGTTCGACACGAGAGTCTCTTTTCCTCAGAA
CAATAAAGTGAATTAGCTTGGGTTAATCTAGTTCTGCCGTAATGACATTACGGAATTTTT
CAATTAACCTCTTTGACTGGCTGTTGTAAAGGACTTTACAATTGACTTCCCATCCAGCGA
GAGTCGGGTGCTTGTGCCTTGGGGACATGGATGCATGGGATCTAGTCTTATCCATGTCTG
CATGCTTGCCCCTGCTTCAGAATAAGGATTAGCCATGTTGCTTAGGCTCTGAACACAGTG
AAAGAGTTGGCCGTGGATCCTATTCCCCGCTCTGCTTCAGAATAGGTTGGCTTGTTAGTG
TGTTTTTATCTg
>NODE_940_length_527_cov_19.618595
TATATCCCTATCGTTATATATTTCCTCACGTGGTGTCATACGAATCGCCCTATGACCACC
AAACCCACCTACGTCAACTACAACACCACCACCCTCCTCCTCCCTCCTCGTCCTCTACCT
GCGCTGCCTTCCACCGCCGTGGCTACGGCTGCCCTCGAAAACCCCCTGTCCCCTGTCGGT
CGTCTCGTGACCTGCTGATGCCGTTGGGGGCTGAAAACAGCGGAGTGACAGCCGGACGCG
GGCACTGAGTGTGAGAGACGACGAGGAAGGGCACCTGATCTGTCGGAGTGGGGACGTCCT
GCAAGAGAGATGTACTCACTGCCACTACTCTATCGTAACCCTTCTCCATATGAGTATTTA
AAAACAAAAAAATATAGCGCATTTACTGACAAGGGAGTGACTGATGATGCCATGGTAGAA
TGCTGTTTGCTCTAGCTCAAAAAGCAAGGGCCGATTGCACTAAACATTTTTGATGTTGAC
AATGGTTTTAGATAAATATTGTTCATTGTTTTCGAAGATCTCTAGCTTGGGTATGTTTAT
CTTCTTTTTTTTCTTTAACCTGAGAAGTCACTTtgagattcacatatttttcaagtg
>NODE_942_length_668_cov_55.788921
ACCTTATGTTTTGGTAATGTTAGCCAAGCTTAGGAAGTGTAACCCTAACCAGACATATTT
CTCTTCTACTGTAAGGTTTATTTTGTCTTTCTGTCCAAATCCAGAATATCCAGACGAGGA
CATAACATTTCTACCTTGAGGTAAAATGGAAAGGTGCAATTGAAAAGAACAAAAAAATGT
AAGCAAAAGAGCACTTTAGATATCCTATCCAGACATCAATTCTATCCATAGAATTCCGGA
GTGGCGTTCCATGCCAAGAAAGGCGTGCAAATCTATGTAAGTATCTCACTGTTTGCATAA
TAGATTAGAAATTAGCATTTTTGTTCATTTTCCATGTATGCACAGCGCCTGGAAGAATAA
CACTCCATGCATATCAGATCAGCCTGCCTACAATTTTGCGCAGTATATTATTTGACAATC
TAAAATGTGTAATTTGCATGAAATTGCTTAATTAAAACACAGTCACTAGGGGTATTAATT
TCTTTGTCTGGCCGTGGCGTGGAGAGGTAGGCAGAGCAGGGGAGATGTAAAACGTCGTCA
GATAGGAATGTCAGTCCGGAGCCAAAGGAGACGCCGGCCGCCCGGTGTGATGGCTTGATG
AAGAGGATAAGACCTGCCCTGCTAATTTGGGTTGGACCGGTAACGGAAGGCCTCTGCACT
GGAAAGATACCAGAGAGGGAGGGATCTAGTGAGAAAGAGAGGAAGAGATTGGGAGAGGGA
TAAGGAAGAGGGGTGAGa
>NODE_943_length_649_cov_41.733437
CCCCCCCGCCACAGCTTTCCCCACCAAACGCCCTAAGTGCTATCTTCTTTCCTTTTCTCT
CCGGCAGACATTCATCTTGCTTTTCCCTTCTACATAAAAAATGCTTGTATTGTCACCGAG
CACTAATGTTTGCCTTCCTATTCACTGTATATACACATACATGTATTTTTGAGTCTGAGG
GAATCAGTGGAATGCATTGTTCCCAAATCATTGTAATATCTATTTAGAGTGGCAACAGCA
CTGGCAGGGAATGCTGGGGTATTCATGGATCATAAACCAGCCTTAAGACTTAGAAAAGCT
GAAAAGGTTTATCCCTATATTCTTAAACTCCCTTCTTTTATGTTGGTCTTAGGCATTAAG
GATAGGATTGTGAATAGCAATTGTAAAACTGCTGCAGTGAGTGACTGAGTGAGTGAGAGT
GTATACGTGGGTGGGGGTGTTTTATTCCCAGGCACAAAATCCTTTCCTTTTCTAAAATGC
CCCCTCCCCCCAAAAAATCCCAAACTGTAAATATTAACTGTGTTCTTAACTCATAACGGT
GTACGAGACTGAGTAATGTGCTTCTAAGGATACATTATGTGAAAGATTTTCCACTGCACA
CACTGCTGTTTGAAATAAGAAAAGGCATTTTATGGAGCCTGAAAACAAATTTGCCACAGC
AGAGAAAGAAAAGGTTATTTAGAAAGAAAAAAAAAGAACTTTGCAGTATCAAGTCGTCa
>NODE_946_length_198_cov_9.505051
GGCGTTCTGCATACCCAGCAGCAGGTGGCAATACTGGATCCCACCATTCGTACCCCATGG
GAATCCTGGAACAATCCATCGACTGATGAATATCCTGCTGCGGTGACGTCATCGTCCACA
CAGGGAGCGGGGCAGGGCACCAGGGGCCTCATGCATCAATTGGGTACATTTCTAACAGGC
AAAATACCATGATTTGGGTGCGCACAACACTTTGGGGATGTATCAGATTGGTGTATGCCA
CACATCAAGCTTCTTGTGAAAACCCATa
>NODE_947_length_578_cov_34.112457
GAAAAGATAAATCACATAGCGGGGGAGCATGAAGAGTGCAATGGGGAGAAGAGAGGAGGG
AGGAGAAGAGAGATGCAGAGGAGGAGAGAGATGCGGAGGAGGGGGGCGGACGAAGAGGGG
AGAAGAGAGGGGAGAAGGGAGAGAGGGGAGAATAGATTGGTAAGGAAAAAAGGCAGAAGT
GGGGTGATGCTTTCTTCTGGGTCCTGCTATGTTTCCCATTATGTAAGCCCTGGTCACCGG
CAGCATGCCAGCAGGCAAAATAAAAGAGTCTCTCTGGCTTGGCACGGCTCGTATTTTCCT
ATCCTCGGTGCGGGGTCAGGGAGGGGTCAGGCAGCTGGATGGGGCGCTGGGGGATTGTGG
GGTCTGGGCCAGCCTCCAAAACCCAAAAGGCCCTGGGTTCAAGTACCAGCTGAAAGCAAT
CAGGGGGAAATCTGGGAGTGTCACAGCTGCTCTCAGCGGCGCTGTTCTGTGGCTCAACCC
TCTTCCTCACTCACTCCATTTCTCCCTCTCTCTCATTCACTCCATTTCTCTCTCACTCCA
TTTCTCCCGCTCTCTCTCTCACTCCATTTCTCTCTTTCTCATTCACTCCATTTCTCCCAA
TTTCTCTCTCACTCCATACTTCCCTCAATCACTCCATTTCGCCATCTc
>NODE_948_length_101_cov_136.722778
TGCTCTGGTCCCCTGCATAGGGAACACTCTATACACCACACTCTGACTATGGGACACATT
TAAACTGTTTTAGGGCCTTGTGACCTCCACATACACACGCGCACACACACAATAACCTTT
CCCCACATAGCACAACACTCTGCTGGGTAGAGGAGGCAGGGGGATGCCTAT
>NODE_950_length_373_cov_41.514744
ACCCACTTTGTTAGACTAACACGTACCATTCATGAAGTACTAAGTCACATTATTTACTTA
CTAACGAACCGTTATCTAACAATTAACCAATGTACTAACGATCATCCTACTTTTCCTACA
TCATTGGGTTTTGATTTAGTATTCTTTTTCCTCCCATCCCTTATTAACAAGCGTTTTGTT
CACTATTCTGTTGGTTTCCTTTCTTCCCTCTTCTTCTCAAAGCAATCAGGCATTGGACTC
GCTATGGTAAACAAACTCCATTGTCTGGTAGATATCATTCTTATTGTCTTTTTTTGGGTT
TGCCGTGTGTCCCTCTCCCCCCTCTCTTCTGTTTCTTTTTGTACTTTGAGTTTCATCCTA
GACACTTCTTATCAAAAAATGAGGAAATGGGTTTGTATTACCAACGGCTTTCTTCACTTC
TCAATATCCTCCCTGTCATTGGC
>NODE_951_length_652_cov_48.004601
AATGAACCGAACATAGGATACAGTGCCTCTCTAAACAAAGCTTACAATCACTGTCCTGTA
TACATGGCTCGGAAATGTATACCGTGAATGTGTGCTGTGTGTGTGTGTGTTCTCGAGCAC
GAGCGTGTGGGTGAGCACGAGCGCGTGAGCGTGCGTGTGCGTGCCCACGCCTGGAAGAGT
GTGTTCTTTGTGGGCCATTTGGACTCGCTGAGACATCTGCTCCATCATACGTCAGGGGCA
TGTGTGACATCTGGGATATATACTGTATCCTGCCTTGCAACATTACACACAATTTACTGC
TAAAGGTCATTATGTACCAGTTAATCCACTTTTAATTGACATCAGCGCAAACAGCACAAC
CTCTGCAAAGCACCACAGATTTCCATGGAAATGATCATTTCTCATTGTTTGGGAAGCCAC
ACTTACCCATCTTTTGCGTGGAACACGAAAAAGAAATATACATGTATGTATATTAACAGA
AATGAACGAGAAAAATATAAGCAAATAAAACAAGGAAAAACTGCAAAAACGACCAGCTGC
GATGGTATATGTTGTGCATTTTCATGTTAACTATTTGAACTTAAATGTAGGAATGTTCTC
TCCCACCCAGTGTGTACGGCTCTACTTGTTCAAGCAGTTCTTCTGCTCCAACCAATTTCA
TCTGGATTTGTATGATTTGTCACAGCTCCATAGAAACCACTCCGAATAAACACGCAGAGA
Ca
>NODE_952_length_134_cov_16.052238
CATATGACATTCTCCCAATCCTCTTCTGGATCATCCAAATGCTCTCTAGCAAACCTCAGA
CGGGCCTGGATATGTACTGGCTTAAGCAGGGGGACACGTCTGGCACTGCAGGATTTGAGT
CCCTGGCGGCGTAATGTGTTACTGATGGTAGCCTTTGTTACTTTGGTCCCAGCTCTCTGC
AGGTCATTCACTAGGTCCCCCCGT
>NODE_953_length_300_cov_12.690000
CCCTCCACACACACACACACACACACACACACACACACACACTGACTTGAATAGACGTGT
ACACCCATGCACACTCGAACCAAACCGGCAGATGTGGACACACACTCACACCTGTTCCTT
TAGGCTCTTACATTATCCCTCTGAGTCAGTCAGTCTGTCGGTGCCACTCTGCCTTCTTCC
TCCACCATGTCCAGTACAGCTACAACCAGAGAAAGAAATTAGACTAACTTAACCATGCTC
CACTTCTCCCTCTCTCTCCCATCGCCTTCATTTGACTCATTCTCTCTCCTATTTCTCTTG
CTCTCGTCATACATTTTTAAATGATCCGAGTTCAGAAAGTGTGGGGGTTTCTTGAAGTGT
GTGTATTATT
>NODE_957_length_487_cov_37.310062
ACATTGTTTGAATGGAAATGTTCTTTTTAACGCACGTCGTAATCCAACAGGGCGCGGTCA
ATCTCAGGCCGTCGTCAGCGACGATTGGAGTCGGCATCCTGGGTAATAATGGGGAGTGCA
AAACGCTGTTCGCGGCGCGGACGATGGGTTCGGATAGAGACTTAGCCGCGACTCAGAAGA
ATGAATAAGCATTCCTTAATTAGCCCATCGGGTTAAGTGCACGCCTTAATGGGCCTTTCC
CAAACTCCACGGTGACATCCCTCTCCAAACATGGCCAAGAAGAGAAGTTCCATTAGCAAT
ATTAATACAAGCTTAGTTGATCATTTTCATTCAATTAACTTCCTTCAATTAAATAGATAG
CTCGACAATGGGGGTGATAAAAGATGGCAGAGAGACGGCTGATGACTCCAACCAAACATT
AGCGTGTTATGGGGTCAGCGGCGTTAAAGCAACTGTAAATCCAGACCCGTTCAATTTAGA
AAATGCATTTCCCCTGCTCCTCTACTCCTTTAATGGGTCGTTCTAGCTGACGGGGAGGTG
TTTGCGTGGCTTGATTc
>NODE_958_length_244_cov_53.245903
GCAGCACTCTGATTGTGGGAAACAGTTACACCTGGACAGGGCCTTGTGACCTCCATGCGC
ACACACACCATGACCTTTCCCCACAAATCACATCACTCTGCTGCGGAAAGTAGGCTGAGG
AGAGCCCTGTCTCTGGTCCCCTATGTGGGGAAAACAATCTAAGCCACACACTCTGATTGT
GGGAAACTATGACAAAAGGTCAGGGCCCTGTGACCTCCATGCACATGCACCTATGCTCTT
TCCGCACACAAATCACGTCAATCTGCTGGGGAAAGTAGCCTGAGGAGTGCCTCAGCTCTG
GTCCCCTATATAGG
>NODE_960_length_239_cov_21.669456
CCTCTAGAGGTCATTTACCACATCACAACTCTAAAGCCACTTTACATTTCCCTCCACCTA
TTCTTCCGTCCACGCCTCCTCTATCACTATGTTCATATCTTGCCCCTCAGGTCATTCACC
AAAAGAAGTTGCCACAGGTGGTTCACCCCTCGGCGTGCGGCTCGTTGGTCTAGGGGTATG
ATTCTCGCTTTGGGTGCGAGAGGTCCCGGGTTCAAATCCCGGACGAGCCCGGTGCGGATG
TGACGCTTTTGAGGGACTACAAAACATCATGTCTAGTGTACATGGCATGTAAGTTCCTTG
ATGAAAATT
>NODE_961_length_163_cov_48.067486
CCCGGGCCATATACAATGTTCCTCAATGAGTTTCCTGAATTCTTGTCTAACCTTGTAGTC
ATGGCAGATAGTATTCTAATTTTTGGCGATTTCAACATTCATATGGAAAAGTCAAACGAC
CCTCTTCAAAAAGCCTTTGAAGCGATAATTGACTCAATGGGTTTTATCCAACATGTCTCC
GGTCCAACGCATATCCACAATCATACCTTAGATTTAGTCTTGTCAAGAGAAAT
>NODE_962_length_739_cov_37.234100
TGGGCGGGAACATGATCAAGACCTAATTGCCAATTCATCTGAATTTATTAAAGAAGGATT
TCAATTACATACCATCTCCATTGAGTTCTGATGCACCAAATTAAATTAGGACCCTCGATT
CTATCTACGCCTTTAAATCCCTCCATATTTAAGGGTCTGGCTTTTTTCAGCTGGAACTTC
TGAAGAGGAACTTTCTGTACGGTCCTGGCCTCAAAAAAAGACATGGAGTGGGATTAAAAA
CTGAAGAGAGGAGTAAAAAAAGAGAGAAGAATCTAGTATTAGTGAGGAATAGTGGGTTAA
ATCACTTACTGAAGATTTTTAATGACATTTCAGTGTTCCTGGTATAATTACTCTTCATCT
AAGATATCCCATAACGATGTTGGACAGTCTCGGTTCAGGCTCGCTGGCTCGCTTCATTAG
CGTGTCATTCCTATTTCACATCAGAAGATTTAATTGTAATGCTGAATATGCACAGCTCTT
CACTGAAGCCCTAATCAAAGTAGATCCACTTGTATTATTCATACCAGAAATCGGTCTGCT
TGCTATTTTTTTTTATAAATAAAAGAATACAGATGCATAAATCAGCTGTCATTTATTAGC
ATGATGCTGGCATATCCACCAGACATGCAAGCCAAACCTTCCAATGACTCTCTCTCTCTG
TTCCTCTCTTGCAACGTTCAAGATTTTTTAAAGAAAGGAGACCTAAAAAAGCATACATTA
AATATACATACTAATTCCTCATATGAAGTAGTACGGTTACAAAGCAGGTGACATTGGGCA
CTAGAATTCAAATGATTGGCAATAACAAg
>NODE_968_length_122_cov_43.713116
CATCCCAGCAGACTCATTTAAATGTTGATACAATCTGTGCATTGGACCCTGTACACCTGC
GTTGACCCCAGCTTCCTGTGATCTACAGATTTTAAAAGAGAGCATGGAAAAATCTCGTTG
AGGCAGCCTCTACATTTGTGCATTTTCCTCTAAAACAGGATTCAAATGGTGCCTCATTAA
ATTGTGTAAAAA
>NODE_969_length_280_cov_45.025002
GATGATTGTGGTTTGAAATTAACCCTGCTTGTGTCAACTGTATAAACATTAGCTGCACAT
TAACATCAGAAATGCACACAAGAGAACAGAGTGGATATCATGGATGATTCTAGTCTCAGT
CAGTATAGATCTTTCCTCCTCTCATTTAAGTGTATCTAGCCTAGGTTTAATGCATATTTC
AGCAAGCCCAAGCAGGGTACCATAGAATTACCACTTTACTCTTGCAGGCCCTGGGGCTTT
GGAGCCGACTTTGACATCAAGAGAGCATGTTTGGGAAAAGGAATGTGCGGCAAGCTTTCA
CCTCCAGGTATTTATCTTTTAAGGCGGGGGGGGGGGGGGGGGGATAAAGT
>NODE_970_length_298_cov_30.620806
TTTAAGGATTTCATGAAAAAAGACAAATAGATGGGTAGGGACTGTGACCCTAGAGTTTTA
TCGGTTGCGCTCTCCCCCATCTCCTGATGAACTATTCATTGTAATGACACACACACTCAG
ACACACACAGGCTAGCTAGCTACCTCACCCTGCAGATTAAAATAACATGATTAAATATGG
AAAGAGAACAGTGGTCTGAGGGCTCCACTGGGACTTCATTAGGGCAAATTGCCAAAGAAT
GAAACATGAGTTAGCCAAGAGAGACCGCTAACGCTACGGGCTGGGCCCATTCCACCGGGA
CCAGGGAGCAGGCACTACGCTTGGAGCTTCATAGCAACGTGTGAACCACACACACAAACA
CACACACa
>NODE_980_length_373_cov_32.471851
GGGATGTTTTTCAGCAGCCGGGACTGGGAAACTGGTCAGAGTTGAGGGAAAGATGGATGG
TGCTAAATACAGGGATATTCTTGAGCAAAACCTGTACCACTCTGTGCGTGATTTGAGGCT
AGGACGGAGGTTCACCTTCCAGCAGGACAATGACCCCAAACACACTGCTAAAGCAACACT
TGAGTGGTTTAAGGGGAAACATGTAAATGTGTTGGAATGGCCTAGTCAAAGCCCAGACCT
CAATCCAATAGAAAATCTGTGGTCAGACTTAAAGATTGCTGTTCACAAGCACAAACCATC
CAACTTGAAGGAGCTGGAGCAGTTTTGCAAGGAGGAATGGGCAAAAATCCCAGTGGTAAG
ATGTGGCAAGCTCATAGAGACTTATCCAAAGCGACTTGGAGCTGTGATTGCTGCAAAAGG
TGGCTCTACAAAGTATTGACTTT
>NODE_981_length_132_cov_10.871212
CATGCTTGTAGAGGTGTTCCCTGCCACGTACAAGTGATTTATGCTAGTGTGCCGATGAAG
AATAGTAGTGAGCCGAATGCTTTCTCCGTCTGGAAGTCGACACGCTTTGGCTGGTGAGCC
CTACGTTTTGGTCGTGGGTCAGGATGGCCGAGCGGTCTAAGGCGCTGCGTTCAGGTCGCA
GTCTCCCCTGGAGGCGTGGGTT
>NODE_982_length_529_cov_37.601135
CATACTCTTTCAAAACCAATGAAAACCTTAATTCAACTGCTTTTAGAACCTGGTGGTTTT
CACGTAACAATCTGGCATTCTGTTTTAGACATAACAGTAAAAAGCATGGAAACAACACTG
CAGATAAGAGTCTCAGAGCCTGTTGAGAAGGAAGATCAGTCTCAGTCCTCCCTGGCTGTT
ATGCTGGAAATATGGATTGGATCCCAAGTGTGTGTGAGAGGCGTGTGGGGTGCCTTTGTT
GTGACTGCCCAGACCAAAAGAGGGGGCTACTCCATCTCGCTCCAGGCCGCCCTCCACTGC
CGCATGCCAGGATCGGATCAGATGGATGATCAAACACTAATCATTCCCTCTCTGCCCATC
GAGGGTAAAGCTGTCATTAATTTTGTGGAATTACATCAAATCCAGGACATTCTTTATGCA
GCCCGTGGCCCACTGACAGTTATACGACAAGGACTGCTGGGCTAAGCAGATGGGGTGGCT
CAGCCCTGCATACTAACTACCCTCATCTCTCGCTCTTCCATCAACTTCTTCCCTCCACCC
TCTCTCCATCCATCCAAGTATGCTGCCTATATACCTCTCCCTCCACCctctctccatcc
>NODE_983_length_457_cov_12.656455
TTATTGACATTTGAGACAGCAGAAATGTGCCCATTTTAAAAGCATCAGGATGGATGCAAA
ATGGCGCATTCGTATTGCTTGAACATGCCCTCGCCTTGTTCTTTACCTAGGGTTAACAAC
CACGTAGCACAGGTTTGATGTAGGAGGCAAAATCAATAGCGACTGCCGAAACCCAGGATC
GAACCAGGGACCTTTAGTCTAACGCTCTCCCAACTGAGCTATTTCGGCTGCGGCAAACAA
TGGCTCGATTGCTCTCACATCTGAGCCATTTCGATCATGATCTTTTTGTCATTTTTGCAA
CTAACGCTCTGCCATTTTGGCTATTTTTGCTCTGACTGCTCTTCACTCTGTCACGTTTCA
GAAAGCGGAAACGTCATGATTTTCATAGTTTCAAAGCATCAGTGGGCAGCCTTTACAAGG
CCTATACAATTTTCACAAATGCTTCACTTTTTCAAATACAATCGACCATGTTTGCAACCA
CTTGATTCTTCAAAGGGCCAGTAGGGTTCTAATACATCAAAAGCACA
>NODE_984_length_383_cov_38.968670
GAGTACTGCCTGGGGTTTAGTACCGAAATAAATAAGAAACATGGAATTATCCACGTCATT
ATAATTTAAGCAATTGTTTGATTGGTGAGAGTTTGGATATCATTGGAACTTCTATCAATA
AAACACAAGACAGCCATGACCCTGCCACTTCCACTTGTAGCCCTACCTCTCCTCCCTATC
TCCTCTTCCTTCATTGACTACTCCTACCCCTCTTACCCCCTACCTGCCCCCTATCCCCTC
CCCCTTACCCAGGGTGCCCGTGCAGAGGCAGTTGTGGGTCCGGGGAGGTGGCTTGGTTTG
GTGGCTGTCCAGAATCTGCTGCACCAGCTGCTCCACTGAGAAGCCAGAGCTGCTGTTCCC
ATTGCTGCAAGTCCACTTGATGCCATGAACTGCCGGAAGAGAGGAGACACAGACGTCAGC
CAGACAGCCACTACCACCAGCCAGCCAGCCAGc
>NODE_985_length_592_cov_38.907093
TGAAGTTGTTTTGGTGTCGGTTTCCTAACATACACACAGTAACCTATGTTTGCGATTGGT
CATTCGTTCTGTAAAATGTAGCCACGTTCAATAAAAAGATCCTGCTTCAATCGCCTTTCT
TATATTAGGATATGTAGTTAGCTAGGTTACGGGATTCTTTCCCTCTGCTGACTGCAATAG
AGGTCAATCAACATGATTCCGTTGCCATTCGAAAAGTAAGAAGACATCAGTAATGTGCGC
ACACTTTTTCTAATCTCCATTGATGGATTCAGGCCATGATTTTCATTTAGTCCGAAAGAG
ATAACCAAACTGTCAGCTATGTTGTAGTTCCTCCTTTAATCTCCACCCGCAGTCAATAAT
CAGCCTGAAACCCAAAAACCTGTCAATTGTTAATCTTGTATTGAAGACATTCAGATGCTG
CCTGCCGAAATAGAAGTCTGCATCAGACTGTGGTGATCCAGACAGGACGTAGTAAAGGGA
AAATATGACAAATTATTACAGTTGTATTATAAAAAAAGAATGAGTTAGGCCTAAGCCCTC
TGTACAAGATTGAATTAGCTATTTATTGTTTTGTTTTATGGTTGTGGTCCATTGTACCCC
TATGTAAGAGTATATATATATTACCCCCTATGTAGGAGTGTATATATATatatatatgta
ta
>NODE_991_length_301_cov_51.079735
TCTGCTTCCGGATCCATGACAAGTCGTGTACAACTCTTGAGACATTTGGGGATGATCAAG
AAATAGCATACTATGACATAATCACCCGTTCTGTGTGTCTCTTTGATTTAGAATACATAC
TGAAAGAAAATGGAATTACAAGGGCTCTCAGTCAATGTATTATCATCTGTGCGGGTTTGG
ATTGGAGTTATTTGAGTATTTCACTTCATTGCATGACCTCCTGTTCCTTAGTAGATCATG
AATTCTATTCATTATCCAGTCCTTCTGGAGCGCACGCCTTTATAATATTACTCAATTTAT
ATTCTGAAACGGGCTCCTGGGAGACCGATCAGCGCGCAGAAACAACCCCCCCCCCAACCA
CCCGCCCAACc
>NODE_992_length_645_cov_42.832558
GTGAAATAGATAGAGGTAGAGAAAAACTTAAGAAATATATGGCGAGAGGGAGATACTAGG
GCCGGGACAAGGTAGTGCAACACAGAGAGGGAGTGAGAGATAGTTAGAAAGCAAGACATG
GCAGAGACTAGGTGCCCGAACGTCTGGCCCCTCAGCACCTTTCTACAGACTAGTTCCTCC
TCTACTTGATGGGAACATGGCTAGTGGTCTGTTCTCCACCTCATCAATACAGCTGGACTT
TTTGTCAGTAATTTGCAATAAGTGTCCGCGCCACATCTTCTGGGACCTGCAGGAAATCAT
TACTGGCTGAGGCCCTGCTCAGCTCCTAATTGGATGCATTGGGCCTTATCAACTGAGGAT
TTTCCAAGACCTTTGACAGATACCAATACGAAAATCATTGTTCAGTTGTCAATTTAAGAG
ACTGTTAAAAGAGCTTATTTTAATTTTAATTGGAACTTCCTTCTCCATTCACAGTGAGCT
GCCAGGATTAAAGGAGCTTATCCCCTTGGTGAGAGAGAACGTATGTATGTGTGTATGTAT
GTGTGTTCATAACCCTGCTAGAATGAAGGGGCTGGAGAGAATCATCTTTCAGGTATAATA
CTATCTAGGTCAAATTGGCAGGTTAGAACAGTGACCAGTCTACAAATGAAGTCAGCAAGC
AGACCTGCACACTTGCTTAATATACATTTTCTTACTGTTTCCTTGGACTTCATGa
>NODE_996_length_445_cov_38.687641
GACTGTGTGTACAGACTCCGAGAAGAATCACAAAGGGGAGGGGAAAAGAAGGAAAACACA
GTTGAGAGAGAAAAAAGAGAGAGCTGTGGAGAAAGACAGAGAGAGGGTGAGAGGGTGAGA
TGAGATGGGAGAGAGAGAGAGACAGAAAAGGAGAGGAAAGGGATGAAGCTGCTGCCTGGA
AAGGCAATTAGTATTCATACAGTGTAGCGCTCCGGAGAGGATTAATGGACTCTGATGCCT
AATATCCTGGAGAACAATTAATTTGCCCACAGTTTTGTCATGGTTGAAAGTCAAATGCTG
GAACAGATCGATGTGCACAGCCGCCAGTGGAATCGCAGCAGCCCCTTCTGCCGGGCGCAG
AATTTTAATTTCATCATCATCATTTTCCCCGGCTGCCACCCCAGACGAAGCTGTCCCTGA
CATGGCTGAGAGGCCTGCTGCACCCCCCAGCTAGAGTACACACACACACACACACACACA
CACACACATACATACACAGAGACACACACACACGg
>NODE_997_length_704_cov_79.326706
TGGAGAATTTCAAAACCAATAATCTATTCTCAATACAGAACACTAGACCAGACCCCTCCA
TGGATCCATGGTAGACAGAAATATTCAATCTAAGCATTGTTGTTGAAGTGGTTAACAGAA
ATCTGCTACATATAGTATGAGAAGTAATTGTCAGTTTTCTATCATAATTCTAGTGCCTTA
TTTCTATTGCAAATAGCTGCAGTAGGGGTGAGACTGCCTGAAAAGGTTTAGGGCATTGTT
CACTCATGTGGAGATGGGGAAATCTTTATGCAAGAGCGACCCCTGATTAGTGGGTGAGTT
TTAATGGCAACTAATTAGCCAACCTTTTTAGCCCTTGCGTAATGATCAAACGAGCTGTCA
TCGGGTACCTGATACAATGATCTGCTCACTCTTGATATGATATTTTATTCCTCTGCAATT
ACTCTGCCCCCACTGCACCACATGTGTTTATTGCCTGGAGCACACATGTCAAATTAAAGA
GCAGCTTATGCACCTGATATTTAATTATTGCCTGCTGCACCGCTGTGCACAATGGGAAAA
TGTCAAAGCCAGCAATCTACAGTACTTCAAGCAGCAGAGCTGTGCACTGCGATCACTGAG
CATTCACGCTTGTGTCACATTCACTCTCACACATTGAATTTCAATATTGAATATGAATGT
GAACTTTCTTCTGATAATCCTAAATTTGGTTTTATGCTAGACTTTTTCACTGACTTTGAA
ACAGTTTCTACATAGAATTACATTTTATTTGTCTATCAATCCATTACTGAGGAt
>NODE_998_length_203_cov_12.985222
CCCTCCGCCCCTCCTCCTCCCCTGTCCCGTCGCCGTTTTTGTCTCCATCTTCTTTCTGAA
TGTCTCTTTTCCCACCTGGCAAGCTTCCTCTCTCTTTGTTCCACAGTTCCGATCCCGAGG
GAAAATTGATTTCCACAGTTTGAGAGCAGACAGACAGTCAGACACACAGAGACGGCTTCC
TACCGGATAGCACAGGGGCGTCCCCTCCTCCCCCCACCATTTTGTCACCCACCTCTCTCC
CTCTCGGTCTCTTTTgtgcccccccccgaccct
>NODE_999_length_760_cov_42.210526
AATCTTCTTTTAATTTGTATATTTACTCCATAAACATTATTACAAAACTCATCAAGATAC
CAATAATACATTGTCACCATACAGGCTTGATCACAAATATTTAAAACCTTTGCAACAGTT
ACAACATAAAAACAAAATAATACTCAAATAATTTACATGAAATTCTATAAAACAGCTAAT
TCTTCACAAATTTTGAATATTTTTCCCGGATTTTCATTTTTTCTTTGATTATTTGTGTTT
TGCACAATAACACAATACTCTCACAACAAGATCAAGATCTCATTACAAAACTCCCATCAA
AATGTAGAATATTTTCCTGTCGATACTTTCATCATTGGGTTTCTACACCCAGAAGTTTGT
CATCGTACCTCCTTTTCACTGCCCTCCCAGCACAGGTTAGGGTTACTCAAACGCACAGAC
ACATCACAGCACTTTCTAAGAAAAATATACACTTACAAAATATGTTACAAATTGGCACAC
AAAAAATATACAAGATTTTGGCGTGTCAAGAGTCCATTAAGATTCCTTCTGGTAACAACT
CTAGACAGTATCATCGTATCATTATATAAAGCTCCATATTCTGTCAACACAAAGACAACA
AAGAAAAAATACCAATCAAATGTCTTTAAAGAAAGAATACATCAAACAGAACATAATAAT
AACAATAGAATATACATTCATAAAGAGGATCGGGTTCAGCTTGTCTAGTTTGCATTTCTT
TTTTGTCATCTCTGGAAGGAAACAAATCATAAACCAAAACGATAATCTTCATCTTTCATA
GCACCTTGAGATGAGGCGGCTCAACAGTGGTACGTTTAAAAACCAAAGAa
>NODE_1000_length_220_cov_11.818182
ACTTCCTCATTTTGCCTTTATCTCATTCTCTTAATTTTAATTTTTTGTGGTTGTAGCTGA
TCATTTCGAATCCGGGGATGTTGTCATGAGTCTCTTCACTCCATGTCTTTCTCTCTCTCT
CTACCTCTTGCCACTCTTCTCTCTCCTCTCTCTACCGGTCTCTTTAAGTCTCTGGTTGTT
CCTTTCAGTAGAGATAATGGAATCCGAACTCGGCTCCTTCATTTGCATTAGCTCAGCTAG
ATGAGTAACAGCCTGATGGTTCGTGCGGGTGTGTGTTTGGTGTGGCCGGc
>NODE_1003_length_650_cov_47.175385
GGTTTTCTACTGGAAGGGGGTGTCACCACAGACATGAATTCATTGGACCGCTGTCACTCC
GAGCGCCCTATTGGCACGGGGACGTCCCACTCAGCTCAGCTCTTCGGCTCAGCCCCATGC
CGACCCGCGCGACCAGGTCCATCTCTCACACCCTCGACTCTCTCCCCCTCCATCTTTTTC
AATCCTTCCTGTTCTCCCCTCCCTCCTTGGCTCTGACTGCCCCCCCACTCCCTCCCTCGG
TCTCACCTCCTTTCCTCAAGCAGCAGTAACTGAATGCAGCAAATTACTCTCCCCTACACC
TTTGACTCCCACTAAATCTTTTCCCCTTTTCCACTTTGCTGAGCCGGGATATTTTATTCC
GCCATCAAATATGCATCCCATTAATTAAGTTAAATTACTCCTGACTGCCAAATATCTCCG
TGCCCCGATGGGTGTCAACACAGAAATGCATGACTGTGAACCTGCTGTGACACGGCCCCA
CACTTAAACGTGAGTTACAGCCTTCCTGAGCTTCCATCCGCGGGCATGATTACCCTTACA
GTTCCCGGGTGCTGAAATTAAGAGCCGTCCTCGCCTTCCCCTCCCGGCTTTTAATAAGTG
CACAATGGATGACACACAGTTCCCACAAAGAGAGGGACGGATATTTTAATTACCCTTTCT
TCTTCTTTACGCTCTCTCTCTGTCGCTCTCTCCCTGTCTCTGTCTCTCTCCTCATTCTCt
>NODE_1006_length_281_cov_8.249110
ATAATCACCGAGGTGATTTAAAAAACAATTTATGTCGTATAATACAGGAACCCATTCACC
TCAATAGTTATCCAACAGAGAGACAGTTAACTAGCTAGTTATAGCCGGTCAGTAGCCAGA
TGTGGAGCTGTAACAGCTACTGCACTGCACCCCCCGCAGCACAGAGACAATCCTTTTTGT
GTGGGAGTCGGGAGCTTGAGTACGCAGGACCCATACGCTTTAGCACAAATAGTACATTAC
GCTTTGGACCGTGTAGCTTAACATTGCACCAGTTGTTTACTTTCATCCGAACTTCGAGCT
AGACAACTGACCCAATGttggaggtccaaacgtcaagtcgaagcaaagtaa
>NODE_1010_length_756_cov_48.160053
GTGATGGAGCAAACCCAGCAGCATAAAGGATGATGCATCACAGTCGAAATGCCTAAGGGA
GTAGCTAGGCATAATCTAATTTGGATTTAAGAACTATTATTAGAAAGCATTAACTATTGT
AGGCTACTAGACTAATTGCTTCTTGCGTTTACATAGTGGATGGTTAAGTTAAACCAAATT
GGTTAAAGTCAAGTGTTTGACAGATTCCCCGGTTGCCGCAAGGTCAGGTGTGCTGTGCTA
GAAAGCAGTGGCCGACCAGTTGGTACCTACAGGAGGGGAACCGCTTCAAGTATTCATAAG
GATTTGAGCCATTCCAAATCTGTGCCCTAAACCGATTAGTTGACACCAATTTTTCTTTGA
TGTATTAGCTGTGGGCTTTTGCCACTTGGAAGCCAATTGAAATTCAAAACAGTTTAGCTC
CCAATGCTTTGGGGAGATCTGCCGCAAATAATGGATGTAATTTATTTTTGACCTTGCATT
TTTTACATTAAATGATTAAACATACGTGCACTGCGCCCCTGGAGTGAACAACAGCACTGT
TTTTGGATTCTGTTGCTGCTTACAACAGCAAGTAATTTTGCCTGGTTACAAAAAAAAACT
GATTAAATAACGTAACTACATTTTTTTCTGGTGTTATAGGTTAATACGCGTTTTGGCATT
AATGTAGGCTTAATAAAATCACTAAATGACGTGCTGTGATTGTGTTATTATGCAAATAAC
AATCTCCCAATCTCAAATTTATTTAATACAATATAATTCACATTGGGCTGTTTGTATTAT
TAATCTACTTGTCAATTTCTTCACCTATGCATCCAATCACGTATCt
>NODE_1011_length_158_cov_25.765823
TCGGAAATTAGAAGCTCTTAACGGGCTTGTCCGAGATTCGAACAAGGGCTACACCTAACG
GCCACTAGGGGGAAGCACGAGATCGGTATTTTGCAGTTATAGACATAGTAAATTACTTTT
TGTTCAATCCATACCAAGTTTTTCCAAGAAAACCAATAACATCCCCATACCATGTAGAAA
GAATAATATTTTTACATCATTTTTTAATATACAAACGATGATGTGGGA
>NODE_1012_length_445_cov_37.316853
TCCCATCGCCACGGCAAACGCCTCGTCCACCCGATCAGCCCATCCTCCCCCATCCTCCCC
TCCTGTCCGGTCCTCTTCAGCTTTTATTTTCTTATTCTGTTCATTTTTGTTGTACCTTCC
TTTCCCTTCCAGAAAGTGATGCACACTCGCAAAAGACACTCTGAGCTATACCATGAGCTC
AACCACTCCACCACCAAGTTCCACACCATAGACAGGTATAGCAGGGACCCCGCCATGTCC
ACTTTCAAGGTAAGAGCCTGACCTCATGGTCCGCGTTGGAAACAGGGAAAGCTGCCCTAC
TCCCCAATCTCTATAGCCAGCCACACCACTCTCTCCACCCCACACTGGGCTCAGCTCACT
ACCACCCCTGCTGGATCACATGGGAAATGTGTCTCTTTTTAAGGGCATTTGGTGTTGTCA
CGTCTATGTAAGGTCGGTTGTTTGCTGCTCTGGGATTTTGTGGTAATGTTCATAGTTCGT
ACCGCCCACCCCCACCTGTCACCTTTTCGATATGg
>NODE_1013_length_547_cov_22.638025
CACAGCTCTCCGTGTGACAAGGCCATGACCTCTCACGACCTGGGACACACACACAGCTTT
CATCTGATGACAGCGTGTTTGAGAGCACTCACTCAAAAACTAGAGCGATAAGATTTTTTC
GCTTGGGCCAACCGGCCGTATGGATACACACAGACAGCAGGGAAGGGGGCATTATGGTAA
GGATGGAGAGAGCTCAGAGGTAGTGATGGGGAGGGGGTTAGACAGAATTCAGCATTGTCA
CCGAAGGGAGCGCAGGCAGGCAGCTCATTCTGTTGATCTGAACTGATCCAAAGAAACAAA
AATGCATTGTTCCTCGCAGATGGAAGCCGGTGTCGTCAAGGTAACCACATTAATCTCCCC
TTTCTCCGCTTCCTCTCTTGTCGAGCGGTAATCGGTGCACTCCTTTCACTGCAAAGCCGG
CCTCAAAGCCAGGCCTCTAACTAGCCCCCTAATTAGCTGCAATTACAATGAAGACAACAT
GATGAGATAATGGAAATTTGCAAAATAATGACATACCACAGCAAAATATTCCTCCTCCTG
AGCACCGTTTTTTGTGGGGTTTTTGCAAGCTCCACAATGAGACGGGGTCTTTCTAAAGAT
GGGGCTAGAAAATGGTg
>NODE_1014_length_384_cov_36.117188
GAGTGCATGTGTGTGTGTGTGTGTGTGTGTGTGTGTGTGTGTGTGTGTGTGTCTGATTGG
GATATGGCAGCCAGCCCAGTCTCTAAGCCTCCCACACACTCCGAAAGGGAGAACTTCAAA
CACCTTTTCTGTGCATTTAGTGTAATGAACAATGCTTTAATTGAGATTGCCTAATTACCC
AATTTAAAGATAATTAATATGATCCTAATTAGCATATGTAAATGAGCCCGTTGCATAATT
GAGAATCCCTGTTTTGAATTAGATGGCTTTAAAATGAACCCGTCCGCGCTGCTGGGATGG
GATCAAACCAGACTGTGTGATTGATGCTGCGTGGAAACAGTGAGATGTTGACGGGGGGAT
AAAACTCGACTCTCCATACTGATGACACGTTACAACACCGTCAGATGTGGACTGGTTAAT
GGATCTCTGCACAACAatactgatgccggaaaag
>NODE_1015_length_283_cov_50.385159
TTCCCCGTCGTTCTGTACTGTAAAATGCTCTGGTCTCTGGGTTTGCAGCAGGCTGCGCCG
GGAAGGTGTTGAACCGTCAGAAGTGTATTTCGCATGAATAGATCAGGGGCCCAACAAAGC
TGTGGAGCTGCGGGATTTTGAGGGGCTCAGCCTGGTGTTTGGTAGCAACTGGTTCGTCTG
ATGAGACCAGAGGGGAGAGGTGGGGCTGGGGGCTCCCGGTGCATTAGCCAGTAATAGGTT
TGGGATGACCTAAACGATTTGTTGACTGGGACAATAAATCTGTTGTGTGTTTCTTGGCAT
GCTGAGGAGGGGATTACAAGTTGTCGCACAAAGGAATGCAAATTGCTGGCCAA
>NODE_1016_length_127_cov_27.582678
GTGAGCAATAGTGTCAAAAGCAGCACTAAGATCAAGAAGCAACAGGACGGATGCGGAACC
ATTGTCTGAGACCATTGAAAGGTAATTTGTTACCTTCACAAGTGCAGTCTCAGTACATTG
ATGGGGCCTGAAACCGAAGTGCAGCATTTCATAAATGTTATTTGTCTTCAGGAAAGCGTT
CAGTTGTTGGGAAACAA
>NODE_1017_length_771_cov_142.426712
GCCATTTTATAAACTCGATCAAACAATTACTAATACAGATGCAAAGCAGTTTGTCAATCC
AAAAAGGGGCAAATCTCAAGGCATTGACATAATCAAAAAGGTACGCCGTCATTCATCTTG
AAGTTAGAGCCTTTAACCTCAAGTTATATCCAACACAGGTGAAGGCTACACACCTATCGG
TTCAAGAGTACATCCATGTGCACACTTTTCAAAATCTGTTACCCTATAAATTAAAGAAAG
CATACCTTTTTTGATTTTTATGTCAGTTGTAAAGTAAAAACACGGCTCCACAGACACAAA
ACACTACAAAGTCAAGAAGAAACCTTAACAACGGGCGAGAAAGTCCGTACCTTTTTCTCA
TGTAGATCCACAATTTGCCACACCAAGAGAATTATTTCCCTTTCATCGGAACCCAGTTTA
GCCCCATTTGCACCAGCTGTTGCCCCAAAGAACACCACCAGAGTATCACTGTGCGAAGCC
ATCAGGGACCACAAGGGTAAAAACTACAATTAAAAGCAAAGATGAAATAAAAATAACACG
AGGGTTCACCTTATTCCAGTGATAAGAAGAGCAAACAAAAGTCTGGAAATTCAATTGAAG
TAAACGAAGAGGGAGAAAGAAGAATTATTTTCCAGAGAGGACACGACAGAGATTGCGGCC
AAAGACTCTACCTTATCCAGTAATTGAGAGTGTTCTATCCAGAGATACTGGTTCAACTGG
TAAAGAAGGGTGGGATAAAATCCGTGTTTCTTTCACGCGAACTCCATAACAAGCCCTGGA
GGTTTTTTTCTCTTGCTCGCTATTTTTTTTTAGTTACCTGTATGGTTCAGCCTCTTATTT
t
>NODE_1018_length_219_cov_45.474884
CCAATACTCAAAGAACACATACAATAACAGGAGTTAGTAGAAAATACCTCATTGAGCTAT
TAGATAATATACCAAAGATCAGAGTGGTCTTCTACTTACCTGGTTCTGGAAGGTCAACTC
GTACGTAAGTTGACCTTCCAGAGCAGACACAGTAGTGTAAAACGTGGCATTGTAGAATTC
AGTGGTCAGAGGCCAGACACATAGACGGGAAACTCTTGGGAAACACGATGATACGTCCAT
TTGTTCTGGATGGCCCTGAAGGAGGGAACATTTTGAAGTAAGCCTTAGA
>NODE_1020_length_95_cov_18.831579
GATCTCAGAAGCTAAGCAGGGTCGGGCCTGGTTAGTACTTGGATGGGAGACCGCCTGGGA
ATACCTGGTGATGTAAGCTTTTTAAAAAAATGATAATAATGAATCAAGAAAAAACGAGTG
AATCATTAAGTTGAGAGAGGAATACACACTCTGTAAAAGAGCAAA
>NODE_1021_length_438_cov_16.986301
GTACTTTAACTGTAACCATAACAGCAGCTTTGCGGCAAAACGCTAAGTAAACAGTTGTAC
ATTCTCTCTTTTCCAGTCCATCAAAGCTTGTGGCTGCTAATCCCTTTCTTATATAAATAG
CTCTTTGGTGGAGAGTGGAGCTGCGGCGTGGGGCTCTAACCCTTCTGTCCCTGAAGCTAC
AGCCAGGATAAGCTGTGTGTTGGATTGGCACATCGGGTTGCCTTGGGCCTGCTGCTGTGC
TGGCCGCCAGTACAGATGGAGGGCAGGGCTGGGCAATGCCAGCTTGTCAGTCGGATTAAA
ACGACTCATTTATTCACTGAAGTATCGCGCAAAGCGACTGGGCCAAAGCGGGGTGAGACG
AAGGGGGAGAGGAGGGTCGAACAACGGCAGAGGAGGACGGGGCAGTTTGAAAGTGAGAGT
GGGGCTTCAACTAACTGCCCCTTTATTTGTCCCTCCCTTTTTCCTCCCTCTGTCTCTCTC
TCTCTCCgtcctttttgctggttactca
>NODE_1022_length_211_cov_11.379147
GACTACTTCTACTGCTCCGACAACATCCACATACGCACCGAAAATGACCACAATTCCAAC
CACAATGACAGTCTTCCACACAACATCATCGTCATTGACATCATCCACTTTGCCTGCAAC
AACTCCTGTACGCACAACAACCACAGGTGTCCAAACATCCACCACATCTCCTTTATCAAC
TGTCGCGGCTGCTGAGACTACTTCTACTGCACCGACAACATCCACATACGCACCGAAAAT
GACCACAATTCCAACCACAATGACATCAGGTTTCCACACAA
>NODE_1026_length_71_cov_133.211273
CGCGTGTGTATGTGGAGGTCACAAGGCCCTAAAACAGTTAAAATGTTTCCCATAGTCACC
GTGTGGTGTGTAGAGTGTTCCCTACACAGGGGACCAGAGCATAGGCATCCCCCTGCCTCC
TCTACCCAGCAGAGTGTTGTG
>NODE_1027_length_239_cov_60.418411
TATGTGAAACATGGCTGAAGCCTGATGAATTTACTGCCCTAAATGAGGCCTCTCCTCCTG
GCTATATTAGTGATCATGTCCCCCGTGCATCTCGAAAAGGAGGGGGTGTTGCTAATATCT
ATGACAGTAAATATAAATGTACTCTTAAACACATCACTGGTTTTCATTCTTTTGAAGTTT
TGCTCATGAAAGTTAATCTGGCTAATAAATCGTTTTACATAGCCACTATTTACAGGCCTC
CCGGGCCATATACAATGTTCCTCAATGAGTTTCCTGAATTCTTGTCTAACCTTGTAGTCA
TGGCAGATA
>NODE_1028_length_87_cov_256.103455
ACACCTGCCCGCCGGCACACCTGCCCGCCGGCACACCTGCCCGCCGGCACACCTGCCCGC
CGGCACACCTCATCCTGGATCTGATCTTTCAAGGGAACACAATGTACAGTTAGTCATACA
CACAGATCAACATTACACACTTATGAATTAGAACACA
>NODE_1029_length_235_cov_7.936170
TCTCAAGGGCTTGCCCGTAATATGAATCCGGGACCTCTAGCAAGCCTAAGCAGGTCAGAA
GATTTTCCACTCATTCTACGTCATCATTGACAGGCAGTGTGCCTGAGTTATCTAAGGCGC
CTGATCTATGCAAAGGTCTCTACTGTGGAGTGGGTAGCAATCCCAACGATGTCAGTTTTT
CTATACAAATAGGTCACCCGATGTATTCCTTTGGGAGAATCGTTTTAGGGGGGTCACGAG
TGACTTCCTGTGAACGCAGAACGCTAAATACCGTACAGTGGGGACTAGACCATTCAGACA
TGAAc
>NODE_1030_length_427_cov_33.344261
AGCAGGGGAAATATGATCCCTACACGTCACCCGTCGCAAAAATGAAAATAAAATAAATAC
TTCTAGGTTTCTCTCTGTCTTAGCCAGTCTTAATTTCCCGCTTCCAGTCAGGCAATATGA
TAATTTTCTTATTTGCAAGAAATGTCAATTCCTCAACTGAGACACATAATCATTGTGGAG
GAAAGAAGAAGCTACCTGTGTAATGTGCTTAACAGAAATTAACCTAGTTTGCCGCAGGCA
ATGTTTGAAAAATGAGAAAGTGCTGATGGTCAAAATCAATTTCCCTACGCCCAAATTACT
CCCTCTCTGGCTTAGGATTTCAGATAAATGGCCAAACCTTAAAACACTGATACTAATGTC
ATCATATTATAGCCCATATTATATAGTTCAAGTTATTGTTAATGCTATTTGGTTTATTTA
TTGACATACTGAGAAGGCTCTAGGGCAAGGCCTCACCGAGGTCTGTTACTGCCTCGGATT
TGTGTGTGTGTTCTGTa
>NODE_1031_length_748_cov_35.258022
TTTGAAATAAATAGGAGGACTTGTATTCTTGTATAATATTCATCACACCTTCAAATGGCC
ATTTGAAACTAGCAGAGAACATGTTCTGAAAAAGCGACTCAGAAAGGCTTTATGCCATGT
TTGGCTAAGGATGAGATTATATTGGATTAAGAGAGAGTTTTGCAATGCAAATGAATGCAC
CTAAAATCAATAGGGCCTGTTCAACTCAATATACAAACTAATTAAGAGGTAATATAATCA
AACTAGAATAAAATAGATTGTCCATGCTTCCTTTGAAAAAGAAGAAAAAAACTCAATCAA
ATCTTTTTATGTGAAAGATAAAATCTAAAGTGATCTTCCTTTGTACAAATAATGACCTGG
GCTTTGTGTCTATTTAATAAAGGGAACTTGTCTTAAGAGGTTACATGCAATGTGCATATT
CTAATCAATATGAATTACATAGGGTTTTATCTATGTTATCTGCACTAGACGGCTAAACTA
ATTAATGTTTTATTGAGTGTTTAAACTCAATTATTTTCCAAAGTCACAGAAAGGTACAAT
GACATTTTTTATGCAAAGGAGAATCCAGCAGGAACGAGATCTATTATAAATGAAGTCTCA
AGGAGAGTTTAATGCCTTAGCAAACATTTAAGCAAAACAAAATGTACTCTACGAAGGTAC
ATATTTTCAAATAACGATTTCTGTTGATTCCAAACTTATAACATATTATAACATATCCCT
ACCAATATAAATAGGTAAGCTTATGCAAGTATTGGCAATGGCGATATATGCCATTACATT
TGTACAATATGCTGAGTAGGCTAATATCATGACCAGCg
>NODE_1033_length_75_cov_209.226669
TGAAGAGAAACCAGAGTTGTATGCTGGACCGAGGCCTAGAATCGAGACACAATCGTCCTA
TTATAGACCAGAGGCTCGTGGGTTTGCTAGCTCGGACTCGGTCACAGACAGACTGGCAGA
CAGATGGTCTCTAGACAGATTTCTT
>NODE_1034_length_71_cov_43.690140
GAAAGTGTATTTTGATCAATAATTCTCCACAGTTTAACTCAAGTTTTATGGATTTTTCAA
GATAAAAATGATGAGTGGCAGAGTCTATTCGAAGCTACGATAGCAAGCATAAGTCCACCC
CGATATGCTGTCTTCCGAAAC
>NODE_1035_length_626_cov_45.998402
ACCTCAGGGGTCCGGCTTAGAACTAAGCGTCATTGTAATCATGACAGCGCCTGGAAAGAG
GAGTCCTCATTTTCCCTAAATCTGTGAGTCCAGTGTGTTGAGCTGATAATTTTGGGCACT
GGCTCCAAAATGTTCAAAGCTATCAAGGTGGAAAAGGGTGATTTTCTCCCTATCATGAAG
TTGCTGAATTGGCTCTTGTGATGCAACATCTAATCAATGTTTTGCTCTTTGCTTCCTTCC
TTCTTTTCTTCTGGGACATCATCCTCCTTCAAACTCTCTCACCTCTGACCTTCAACCTTT
TGATTTCATGCACCTGCTCGCTCAGATGGTCTTCCCTAAGATCAATCATGGCTTTCTTTC
TGCTGACCAGCAGCTCATAAAGCGGAGGCTTATTAAGGTAGTAGATTTCTTTGCTTGTCT
TATTCCAGAACGGGCCAATTACCTTCTACCTGTTCATTCCTCAGTTTGCATGCCAGCCTT
GAGACAGACTTTGTTGATCTTTATACATTGACATCAAAATAATCTAAAAATGCATTCAGA
TGATACATTTTTATTTCTCCTATTAAAAATCATACATTTACCAAAGCTTATCGTAGAAAT
TATACAAAGCCATTACCGTTCCTCACTAGAAATTGTGTAATAAAACAATGAAGTTCCAGT
TAGCAATACTCAATATAGAAATGAATttacaccatg
>NODE_1036_length_250_cov_8.724000
ACAAAAAGCAACCTCAAGAAACAGTCATCTTTTTACAAAAATGAATCATCCATCAAAAAT
AGGAATGCTTACATTTACTCTGCTTTTTCGAGTGTCATTGCTAAAGGAGGATTAGTCTGT
ACTCATAATTGATTGGTAGAAATGTTCATGTTTGAAATACGCAGAGGCCTGCAGCTTTAC
GTTAGCGAACGAGCTAATCATCAGACAAGCTGGCAGCTGAATAAAGCCAGGTGGTGTGTG
TTTAATCTGCCTAGAATGGCATGTAAAAGCTGTCAAGAGAGGACGGTGGGTGGGGGGGGG
GTGCGGCTGGGGGGGTTGGT
>NODE_1038_length_242_cov_84.148758
GGGGTGGGTGAGAAAGACGGGCGGGGTGGGTGAGTGCCGGGGCGCTGGTGGTTTGTCCGT
CTGTTCTGGTAGCCGCCGCCTCCTGTAAAGCCGGACTAAGTCCAGCGAAGTGTAGCAAAG
CCAAGGGAAGGGAAGCCCTCGCGCTCATGTGTTGTGATTAGCAGGTAATGATCTTTGATC
TAATGCGCTGACTGGGAAAGTGCGGCTCCCATTGAAATCCGGTGGATGCTTGGCCGACCT
GGAGCCAGTGTCACTTCTCGTTAGGGCCCCGGGCTCCGTGACCTTCCCATTGCCTGGCCG
GGCCCCCGCCTc
>NODE_1039_length_791_cov_25.399494
TCCATACTAGCCCTGACACTATTCGATTTGTTGAGATGTGAGAGGAGAATAGAGAGGAGT
TTAATATTTCAGCAGTGAAGCTGGAGCTTTAGCACCAGAAGCACCCTCGTACCTGCTAAC
TGCTAACTCTCACTTACTGCAGCCATTAAGTTAACAAGCAGCATTTGTATTTATCAGCAG
ACCTGGGTGGTTAGCAGCAATCAAACCACAAACACTCAGACAGACAGGAGAGATTGAAGG
GAGACAGACTTAAGGTAGCAGGTTGATATGTCAAGAAAAACTGAGGTGAAGTGCTGACAC
GCCAACGTCTTAGCAGATAACGCTTAAATCATTTTTCCTCCAAAACTTCAGTGGTAAAGG
TTCAAAGAGATATAGCCATAATACAAATTTTCGGAGTAAGTAGTGGTGTTTGAAGTTATT
TTATGGGATTTTGCTGTAAGGCCCAGAATTGATTTGCAGAAGGGATAAAAGGGAGACACT
TTATCTTCGGAGCTTTGTCGGAAAAAGCTTAGCATCCATTGGTAGTTCCGCCAATATGCC
TGTAGGCTATGGAGGTGGGGTTGCTGGCATTGACATTATATAGCAGAATGAATTGTGCTG
AGTTTACACCTCCCGCTGCTTACGCTCTGCTCTTTCATAATCTTTCATGAACCACACAAT
GTTTTATTTAATGTCCTGGGTCAAAAAGAAACTTGAGAAAAAAACATATTAATAATGAAA
CGTGTAGTACTGGAGAGGAGGAGAATGAGAGGAGGAGAAAGAGAGGAGGAGAAAGAGAGA
TGGAAAAAAACTTGGTTTGAGGCTTCTCAGCAAACAGGTCAGTGGGATCTTTTGAAGTCT
Gcagcttcagtgcagtcaata
>NODE_1040_length_305_cov_19.734426
AAAGCAACGTATCGAATCCAAGAACTCATACACGCAACGCACGCACTCAAGCGCCCAGCT
CTCAACCCACGGAACACCCTCAGTGGTGACACGCATTGTTCAAGTAGGTCATCTTCCAAC
ACGGCCAAAAACCACAAGTCGACTACCACAACGACCGCTGTCTTTCCTGAAAGGAACGGA
CAGATAACGAACGCGCAATTTTGCCTTCAACACTTGGCCACCGCACATCGTTTCCCCAAA
CTTGAGACAAATGATGACAGCGTGAAAACTAACAGCTTTTAAGGCTCAAGTGCAACCGTT
GGAGAAGCTGGGGATCGAACCCAGGACCTCATACATGCAAAGCATGCGCTCTACCACTGA
GCTACATCCCCACAC
>NODE_1041_length_71_cov_21.971830
AGCTGGGGATCGAACCCAGGACCTCATACATGCAAAGCATGCGCTCTACCACTGAGCTAC
ATCCCCACACCGGTGAGCAAGGGCAAAACCATGTGACCAAAGCCTCACAAGTACATGCTT
TGACTCTGAAGGCACTACAAA
>NODE_1042_length_553_cov_65.251358
ATGGACAACGACTGAAAAAAATACTAATCATAAAATGCAGAAAACTGTCACCTTTGCCGA
ATTGCTTTTGACAAGAAAATAAATCTATGGTTTGTTTAATATATTTTATATTTTCTTTAT
TTCGGTGCTAATAGAAAAAACAAATTAAATGTCCACCAGCGAGATAGAATGCAAAGATCG
ATGATCCTGCCCCTACTGTCCAATCACCCCTATTTAATTGACTGTATTTTCTGGGTAATT
GAACTGCTTGTTGTAAATTGAAGATTTTATAGAAACGACATGAAAACTACATTTACTGAC
ATTCATCGCATCTTTGACATTGATTATCTGATCAGCGCGTGTCATGCTAACCTCCAATTC
TTCATTACACACTGTTTATGAGCTGTTACAGAACAACTTGCTTGTTCCAGAGTGATTGAT
TGCCTTATTAACGCGTGTTCTTGTAAGTGTGACCGAACTGATTACGATGCATATGTTTAG
AATAATGTTTCATTTAGCTGACTACGAGTAATGCAGGGTGACAGCTGCTGCGGGAGGACA
AAAACCTAAACTACAGGGAGCAAGTGGGGCCAAAACACTCCGCCGTTAAGGTGGAAATTC
AAAATTAGAAACTGACAAAACGg
>NODE_1043_length_551_cov_30.368422
CTCAGCCAGAAAGCTGTGGGATTTTTGGCAGCTAGTGAACTACACACATGTTCCCTCATT
TGCATGGAAGTTCAGGCACATCACAAGCGCTCTCCCCTCTCACTGCTCTCACCTCATTGG
TCCTTCTTTCTATATGCCTCACTCTTGTTCTCTCTCTCCTCTTTCACTCTCTGTTTTCCG
TCTTTCTTAATCATCTGTGTTGCTTCTTGATCATGTTCTGTGTTGTGTTTTTTTCTTCGT
TGGACAAGTTTGAAATTGCATGCGTCAGGACTTTGCTAATTAAAGTCATACTTTAAAAAA
TGCCATAATAACTGTTAATTAGCTTGATGCTATTTTCAGCATAATTTGCTAATTAGTTGA
AAACCTGTACAGCATTTCTGCCTAATTACGGAGGGGCTCCACACGCTGGCATCTGTGACT
CGACTCCAAATGATGCCATTACAGTAGACCCACGCTACACATTCAATCAAAACACTTAAT
TACCTATCCTGATATTGACAAACTCTGAAGTCAGCTGAATTTTAACCAACAAGATTTGTT
ATGTCTTGTTGTCTTTTCTTTTTTTCGCCATGGTCACCATGGTAATAAATTATGTAAATA
TAGACAGCAAAATCCACGTCt
>NODE_1044_length_248_cov_16.125000
TCAACATTTCTCTGTAGAAACAACATGTGTGGTAAAACCTGTCCTTCTCCATTATCTCCT
TTTAGACAGATATTGCAATGCATTCAGAAAGGTCTTCAGAAACTCACTATTTTTCACTTT
CCATCCTTCCCATATCTTTCCTCTGTTTCTGTCTCTCTATTTCCCCCTCTTTTGCTTTCT
CCCTCTCTCTCCGTCTATTTCTCTCCCTGACACCCTCTGTCTGATTTTTGGGTGGTTTAA
ATGGGTGGACACTGAAACTCCGGACTCTGTTAATGATACCTGATGTACCCTTGTTCCGGG
GGGAGATTAATTAAAGAa
>NODE_1045_length_618_cov_58.995144
ATTTGGCTTCTGGTCTGACACCTCATAATATATTCTTGTAGATTACCTGTATGGATAGCG
ATTGTGTTTCGACCATATTTGGAATTCATTGAAATAACTGAATGACTGGGAATATATGCT
TGGCCACCGGCCACATAGTTGACATGGTTAAAGCACAGTCCACGTCCAGTACACAGTCAC
TGAATGAAGGCTAATATTATAATACATTACATCTATTTAGCTAAATAAACTAAAGGGAAT
AATCCTTTGCTTTAAATCTAAACAGGAATCTCCTCACAAATGCCCCACATGCGGAAGAAC
CTTTAATCAAAGAAGTAACCTGAAAACTCACCTTCTTACCCATACAGACATCAAGCCCTA
CAGCTGTGACCGCTGCGGAAAGGTGTTTCGGCGCAACTGTGACTTGCGACGGCACAGTTT
GACGCATACACCGCATCGAGACTACTAGCCTATCTGAGAAGGCTGATGGACAGCTAAACA
AACAAACAAACAAATAATATGGACATAAACAGAGGACACAAAAGTGACAAAGAACGTTTT
CTTTTCCATTGAAAGAATATCACAAACTGAACTGTGGACAAGCAATATTACAATGGACTG
ATTAACTGCGTCTCAAGTGAAAGTCAAGGAACCCAGACAGACGGCTGTCCTACGTCACCT
GTAAATAATGAAACTTTTGGAGCCCATg
>NODE_1046_length_619_cov_27.993538
GACAGCCCATGGAGTGGGTGAGATGGGTGCATAGCGTAAGGAAATAAAGGTGGATTGTTT
TCCCTCCCTTTATCATTCGCTTCCCTCAAAATCAAGGAATCCACAAGAAAGGACCTCGGC
ATCTTGGCAAACTTGCTGCTTAGTAGGCTACTTGGTAAACTTTCAGTCGGCGCGTTGGTC
TTGTTCTGAACTGCTTGCTTCGCGGATGGACAGCGGAGTGGTGCTGAAAGGACACTGTTG
CTCTTTAAATAGTTGTAGTCCGGGTTAGGCCATGTGACGGTTACGCCGTGAGCGTCTAAG
AGCTCTCAATAGGGTTTTGTGCCTTTTCTCTTGGCATTCACACTGCACGCTTCCCCATTA
TTTCACTTGTTAACTAAATGAACTGCATAATGTAGTCTATTATTGTCAGCCCCACCCACG
CCGCAAGAGGCGGCACTACCCCTTTTCCCTTTAAGCTTCGCTCTCATTTATTATATTACG
TTTTAATAGGCCCATACTTAATTTGAGAAATATATACGTTGGCTGGTTTAATTCATTCTA
TTGGTTTTCTGACAACCTGCACATGCATACCAGAAAAACTAAATTAAAACTAGATCAAAA
CAAGAACGTTCAGGAGTTGAGTGGCATTCTGGATTTTAAAGTTATTTTTCATCTGTCGAA
CTTCACGTTCATTTCCTGATCCCAAGCAg
>NODE_1052_length_150_cov_12.406667
TCAGATTATGTTATTGTATTGATCTGGGACAGATGGACAGTGGTCTATTTCTCAACCCTT
AAAAAAAATAAAAACTCAAATCACAGTTGGGTATTTGCACCCATTCTACACGTGTCGGGA
TTTGTATTGTTTGTAATATTGACCAGCTATGTAACCATCCCTACTCTGGTCAAAACAGCC
TTGGCCTTCTACTGTCTTAATTACATTCAGAAAGCTACAA
>NODE_1055_length_341_cov_12.023460
GCAGACAGACCCAGCCGTTCCTAAACGGCACCCTATTCCCTACTTAGAGCACAACTTCAA
AAAAAAGTTAGTGCACTATATAGGAAATAGGTTTGCCATTCGGGCCCCGGCCACACACAG
ACAGATTAGACACATCCATTTCCCCCCGAACTCAATTATATTCTACAAAGGATGACATCC
CAAGTTAATTGCAGTCTTTCCACATGAGAGAATGATTTGCACTTCTCAATTCCCCGGCCA
TGTGTACTCTGTTCCGCATGTACAGACTCCATCTAATGTGCAGAAATATTGCGAATTAGT
TTTGTGGGGGAAAAGTTTGGGAGGCTGCGAGGGAGGTAATATGAAATTCGAAGCAAAAAA
AGCAGCCTCTTTCAACTCGGGCGTCtgtgtagtctgtcgtcagcagtgtcc
>NODE_1056_length_1452_cov_35.860882
ACAATTTATAATAATTATTATTATTATTATTATTTACACTAATAGTTACATACCTGTGTG
CGTCCTTTTGTGAATCTTGAGGTTCTCTGATCTCGCAAAAACTTTTTCACAGCCGTGGAA
AGGGCAGGGAAAAGGCTTTTCCCCTGTGTGGACTCTGACGTGGTTCACCAGCTTGTATTT
GGCTTTGAACGGTTTTCTGTCCCTCGGACAATTTTCCCAGTGACACACGTATTCAGAGTG
CTCTGGTCCTCCGACATGTTCCACTGTCACATGGGTTACAAGTTCATACATAGTCCCGAA
AGTTCTGGCGCAGGGCTGCTTCCCAGCCCCCTCTTGGCTGTCACTCCACTTACACACGAG
CTCGTGCTTCAGATTCGGTTTGGAGCACCTGAGAAAAGCGTCGCCCCCACCTCGTTGAAT
TGCCATGTTCAGCGGTTTGTAGAGACCGAGGAACTGAGAAACAAGTTGTTGGCTGTTTCC
CCTGGAGCCGCTGATGCCCTGGCCGTAAGACTGCGTCCTGGTGAGGAGGTCCCCAGGTAG
ACCCAACATCACTTGACCAGAGAGATCTCGGGACGCGTCCGAGGAGCCATGGGCCTGCTC
GTGATAAGCGGTGAAAAAAGCGTGGCTTCTGCTATCTCTATAGCTAGGCAGGTCACGGTA
CCTTCCAATCCCGCCATGTTGGTTACTTCTTGATGCCAGTTGGTCAGTGACGGGTGGCAT
TCCGGCTCCAATGATAATGCCCCTCGGGCTGTGTTCTAACCGGTGGCCCGGGTATCCGGA
GTCTGTAAAATGGGGAACCGAATGGTCAACATATGCATTGGACCTCGTCTCGGGGTAGTC
TCGCAAACTGTGTGAGGGGCAGAGTTTTAAGGAACTGCCAGTAGGGTGCCCCATGTGCTC
CCCTGCCAAAGGTGGCAGCACCACGCTGAGTTCAGTATTGCTCTCCCCGGGGTTGACGCA
AGAAAGAGGGCAGCCACTAAACCTCGACAGGCTTGACATGTTTTGTTGTCAGTTTTGCCG
TGAGTTTGCAAAATCAACCAATTCTGTGCTCAGGATTTACCTAGACATCGTCATTCCATT
TTCTGTGCTGTTTATCATCTGCATGTGCATTTCTTGGCCGTGAACTTCGCAGGAGAAGGA
ACCAGACTCAAGTTCGTTAAAGTTAGTGTGAGTCCCATTCCGTTCACTTTGCCCTCTTGA
TTTGTGGCAATAACCGTGGTAGTAAAAATGCTTCGAAACAGGCCATGGTGCAATATAAAA
GCACAGCAGGCCAACCTGCTTTTAAAAAAGGGCGCTTTGGGATTGGTTGGAATGTGGTAT
GATTGACAGGCGCTGGGTTTGTTTTAAAAGGGACACGCAGCCGTTCACTGCACGACTCCG
TTTTCAAATATCTCAGAGAAAATGCTTTGAAATGTGCCGCGGTATATACTGCCAAATTGG
TGGCTGTTTGGCTCTAGGCGCCAAAATACAAGCGACTATACTTAATCATTTCTGGACACT
TAAGATATTTATATGCAATGTa
>NODE_1057_length_178_cov_9.938202
TCCAGGCTGAGAAACGTAAAACAAGGAAGCGCTAACAATAGCAACCTTATTAAGATAAAA
CCTTCCTCCACCTTGGTTACAAATAAGAATGACTATATTACCTCGCGTCTCAAAATGGGA
CTACTAAATGTTAGGTCCCTTGCTCCAAAGGCAATTGCAGTAAATGAATTGATCTCTGAT
CATAAACTTGATGTTATTGGATTATGTGAAACATGGCTGAAGCCTGATGAATTTACTGCC
CTAAATGA
>NODE_1061_length_353_cov_163.456085
TAAAAGGCGCCACATAAATCTAAAACCTTAACCACGACACATCAACTGGAACATAATTTT
ATATACAATGGGAATCCATTGGAGGTTTTCTGTGGCATAATATACTGTCCATATTTGGAT
ATAACTTCTCTGAATCGTTCCTTCTATATATCCTCTTCTCTTCTACAAATTCTATTGTAG
AGGACATAGACAATGTCTATTGTTTATCTCCTAAAATATTTGCTGCAACATCATTTGATT
TTAAACCATGTTTCCTCAAATTAGATCCCATCTCATAAACGTTGTATCGGTAATTTGGGT
AGATTTGGGGGCAATCCAAAAGGACACTTTAGAGTCATCTTACAAAATATTCTGCTATTC
TCTATGGTCATTCAATGTAGCTGCCCGAAACTTTACCTACAGTCTGCTGCCAGTTAGTTG
CAC
>NODE_1066_length_753_cov_19.062416
ACTATTGAGGTGAATGGGTTCCTGTATTATACGACATAAATTGTTTTTTAAATCACCTCG
GTGATTATCGTGTTACGAAAAGCAGGCCTGTATTTTGGACAATATCTGAGATCATTCGAA
CCATTTGAAGTAGTCCACAGCTGTCTTAAGGATAAAAACTTACGGATTTTGCGTAAGACA
CGTAATTTTTAAAGGCAAAGATAGGGTGACATTGCAGTCTCTTCATATTGGACGTCGCCC
GACAAAAAAAAGTTAAAGTGGGGCATTGTCCGTCATACGTATTAACGCAGTGGGATTTTT
TACGTCTGGTCGGCGTTCCCCCCACCCTTCCCGCCGTGACGGTGATGGGTCGGAAGCGGT
GTGTCGGTGCAGATTGTTCCAAGATGGCGGCCGGGTGCTGCGGGGTGAAGAAGCAGAAGC
TGTCGGGATCCCCCGGGTCGGGGGGTCCTGGTGGGGTGGGGGCGGGAAACGGGGTGGCAG
GGACCGGACATTGTGGATCGGACTTGGGGATTGGTTCCTCCTCGACTGTGGCAGCAGGGA
ACATGAACCGAGTGAACGGCCTGGGGGGTCCTGGGGGTAGTAGTAGTAGCACCAACGCTC
TGTCCCCAACCCCGGGAGGCTACAACTCAACTGGCCTCTCCCCAAATCTTAGCCCGGGAT
CTGGTTCTGGAAGTGGAAGCAGAAAGATGGTTGTTTCGGCGGAGATGTGCTGCTTCTGTT
TCGACGTGCTTTATTGCCATCTGTATGGATACCAACCTCCCAGAACACCCAGGTTTACAA
ACGATCCCTAGTAAGTTCGGTCCTATTATTATGGTGttcgata
>NODE_1067_length_538_cov_27.505577
AAACATAGATCTATACAGTACGGAGCACTTTACGTACTACATTATGTCTATAAATGACAA
CAATACCACAGAGGACCACGTAGCTAGCGTGTGGACGTGCGCGGGGTTGGGAGCAAATAA
ATAAAACCCTGACGCACATATACGACACTGAGAAATCCCAAACCTAAGGCATATAATAAA
AGGTAATGCAGTCAACAGGTAATGTAAAATATCTCAGGGAGACTAAACTAACCTCTGTCT
GTGGTCACTATCCTTTGGTAAGGATGGACCCGTGAGTCATGCCGTCGCACTTTAGTAGCC
ATTGCACCTAGATCGCAACAGGTCCACAGCGTTAGAAACCATTCACTTCAGGGGGAGAAA
TGTCTCACAGTAACAAACACATTTCACATTATGGACACATACACTGCTTATACATCCCAG
ACATAATATACATAGTACACATATGGACTTGATACAGACATTTATGTATAGAAAATGCAT
AGAAAAAAATAATTACACAGCTTCAAATGTATAACTTAGGTGATAAAACTCCACAGTGCT
CAGTGTTACAGTGAGGATTGTTTATGACACCAGAAGGCAAGGGGTCAGACGACTAAGGCT
TCCTAGAa
>NODE_1076_length_712_cov_42.755619
GGGAGTGCCTGCCTGGAATGAGGTGTTAGCATTTAAACACATTTCTCACTGAGGTGGAAA
AAAATCCCGTATGAAATGCCTGGGAATGTATAGGCTGGTTAGAGACTCCTGTTTCAGGTA
GATTTGTGAAACAGAGATAAACATTGAAAGAGCGTGTTTCCGAACCTCTTCTTATGTGCG
GCTAAAGTAGCAGTTTGGTTTGTGTACGTTGGAGGGGCAGGGAATCTGTCCTGACCATAT
TCAACACCGAATCTTCACAGACAAAGAGGGCCGCCACACCACATCACGAGCGCCCGCCGA
TGGCTGAGCCCCTGACAAAGCTGTTAATGTTCTGCAAAGAATGTGCAAATTGCAGAAACG
AGTCCAAGTGTGGGCAGAAAACACTTCTGGTACTTAGAACCAGTGATGGAACAAATTTGG
TCAAATTGGTAAAGTGCCCAAAGGGAGGAGGGAGATGTTCCACAGAAAACCAATTCCAAG
CTTGGGTGAGCTCGGGATTGTTTGGAAACTCTCCAATATGGGGGCCTGCATTGAATTCAG
CGCCAGGCAGAGACTGTTAAATAAGATTAGAATATGGACCAGGAGAGCAGGACAGGTACC
ACACAGCTAGGATGGTTCATATAACGTTGCTTTGTAGTTACATTGTAGCAATAAACATAG
ACCTCACAGCAACATTAGTAAAATACTGCATTTGGTAGCATGTAGGCTCATTCAGTGACC
AGTCATGGGTAATATAGATGTGGCTTGTGCTTTGTTTGGTTTGTTTGGAAAGCATCCTgt
tt
>NODE_1078_length_373_cov_22.796247
CCTGAAACATTCCTGATGATGCAGAGAAAGAGTGAAGTGAGGTAGCAGCTGGGACACCGT
AGACAACACTGCGCACGTCCTTGGTGGCTCGGTCTGGATCGTTCTGGACCTCAGGCCTGT
ACAAACTGGGTTTTTATAGCTTTCCTTCGGGGCCCTGATACCAATTATGCAAACTATAAA
AAATTTAAGGAGGACAGTCTTTTATAATTTAATCCTAAAGTAATAGATTCTATAAAAAAT
GCATGAGAGGAGCTTTATAGATGAAACTAGAATGTCTATCAAAGACTCCATTGAAAGATG
CAGAGGGACTGGGCAGGAGGGGGGAGGTGATTAGCACAGGATGGGTGTGTCTCTGAGACC
GCAGGGCTCGCTGGCCAGTCCAATCAGAACAAACACAGATTGAGGTCATGTTCTCCAGGC
TGAAGAAAGTGGTCCAAacctgt
>NODE_1080_length_780_cov_77.261536
TCAAAGCTTGTCAGGGGCAGCATATATATTTCATTGCTCTCTAAATGAGGTTAAGTATTT
CTTTTGGCTAAAGTTGAGCTTTCCTCCCAAGTTTGAATGCATTTCTGTCTGCCGTGCCAA
TTTGGAAGCCATTAAAAAACAACATATGTTTGGTGCACATTGTTGCATCCAACAGATTTT
GGGTGCAGTATACATGAGTGGCCACTCCATAGCTGGATGTGATGTGTCTGCTGCTTTCCG
CTCTCCTCCATCCCGGGGCCTCCGGTGTATAAATTTACTTGATGCTTTTCGTTTCTCTTT
TGTAATTCATTGCAGTTGGGTTCCTCTTTGATGCAGTTCTCCTGTCCCCCAAACAATTGA
AGTGGAGACAATGGAGGCATAATGATAGATCCGTGTACCCACCATCTGTAAGAGCAGCTG
CTCCTTTGCATCTGTACAATATGCTGGAGCGGGGAGCCTCAGTAATCTGCATAATAAGGA
GAGGGCTTATCTCAGTCTAGTTAATAATCACAAGCAATCGATGCACTTCATTCCCTCACT
CTCGCTGGTTGAAAAAAACTCCCCAACTTTTCAGTATGCTCGCCGTATCCTTGAGACATG
AGGGGGTCACAGTGCAATGCCGGGCTGTTGATTTTGCCCGGAGCTACAGATTTAGATTGC
GCTCAATTTCATCTTTTCATGAATACCATAATTAGGACACTCTGGGTTATCATATTGCTG
GACTGATGACTTATACAGAGTTACTCCGCTGCTTTATAGTTCATTTCGTAATTCAGTCTA
AGGCTGCCTTCTTTTGGGATGATGTCAAAGTTAAGATTTTTGAACAAAACATCAGCAATT
GGATCGTCTc
>NODE_1083_length_666_cov_32.406906
TGAAGTGTACCTCCAAGACGCCTCTGCTCACAAAAATAATAAATCATTACAGGGAGTAAA
CCTTAGATGTCTTAGAGAAACAGGCAGGCTCAAAAACATCCCAGCAACACTCGGCAGCGG
ATCTCTCCAGTGAAGGGAGGTTATTACTGAAAAGGCCTGGCCACTGTGTCTTTAACCGCC
AATAAATTCCCATCATTACAGAATCTGTCAGTTTTCCTGTGCGTCTTCAGTGCCTGGTTT
TATCTCGCTCTCCCTCCAGTCTGGGAGCATGTAGATCTGGCCCAGTTAGATTGTCATACT
TAACAAACATTAATGATTCATTTCCTCCACTGAGTCAAATGGGGCTAAATGGATGTCTCG
ATTCATCTTATCGCGCCACAAATTAGCATTTCCCATATTCCTCAGCATCAACTGTGCATT
CAAATTCCATATTTACTATTCCAAGCACTGGGCTGGCAGCTGAGAAGAAAAAAAAGCTGA
GAACGAGATGTTCTATTGGTGAGAATCCTGATTATTTCTGAATGGCACAAAGAGTGGCAA
CTTTATTTTTTTGTTCTTTTTTTGTTGTTGCTAAATGTCTCGAATGGACTATAATTCAAA
TGAACCATTGAATGGAGAAATCCAGAGTCAATTTAGTATTGACAATGTTGCATAGCCTAC
CAGAAGTGCTGGTCAAAATTAACTGTAATTTACTAATGAAGTGTAATTAAGTGTGAATGA
CTACAGGTCATAATTt
>NODE_1084_length_490_cov_30.381632
TAAGGACTTGCCCCCACCCGCTCCACGCTCTGGCTATTGTAGACTATAATTTTGTCGGCA
GATCGCTGGGTCTTATGAACTGGTCACATGGGCGACACTTTGGTATTGCGCGGAGCAAAT
GCGCAATCGTGAAAAAATGTGCTTAGAGATTAGGTGTTGGTCTTGGAGAAGTCGGCTTTT
AAAAACCATCAGGAACCCGTAATATGACGACTTCGCTGGTTTTGCATCCACGCTGGGCGG
ACACCTTGATGTACGTATATGAAAAAAGCCCGAATGAAAACAATCAGAATAAAAACCAAT
CCATGGAGGGACTAAGCGGGAATTGTCCTGCTACCCACTGCAGGGAGCTGATCTCGCACT
CTGCGTTGGGACGACACTCGGGCAGTGTAAGTCACCAGGGTTCTGTTTACTCGGACCTAC
CCTCCCAGGACAGCGTGCGACAGTGCCCGGCTTCCCAGAGTTCCCCTAGTGCTACCTTGA
GTTATGGCTACCCGTTTGGAAGCTCTTATTACGGGTGTAGGTTGTCACACTCGCACAATG
TTAACTTGCAGCAGAAGTCa
>NODE_1085_length_689_cov_31.822931
CAGGGATAGACCACCGGTTCCTTGCCCTTCTGTGCGCTGGGATACGACTCAGCCGCGAGG
CTGCAATCTTTGCTGACGTCCGCCACCGCACCACTGTCTGGGACTTGGTTGAGGCGAGGG
CCATGGTTCTGGCCAACGGGCTGTTGTGCGTGATGTCGTTCGGTGAAATCATCAAGCCCG
TTGCTGGGGACATTACCGTAGTCGTAGCTGGGTTCTGTGTAGTTTGACCTCGGATACGAC
GCCTCGTCGTGGTGGGGAAAGACCGTATCTTTTGGCCGTTCGTAGTACTCAGTAGGGGCG
GGGATGTATCCGTTTTGTTGATATTCGTCGCATGGAGGAAAGGACGGTTCGATATAGTTC
GAGTTTATCAAGTACGAACTCATGATCATTAATTTGTGAAGTGCAACAATACTAATTTTT
ATCGCGCTGTCGTTTTTCTGATCTCCACAAAACCCTCCTACTCTCTATCAAATGTACAAA
GTTGTCTGGTCACGTGTAAAGCGCCACCAATCACCAGGTCTCCTGTGGGCATCATGTAAA
CAGGAACCAATGAAATGCTTGGCATTGGGAAAATGAACATTGTTCGGAATAGGCGATGTT
AGTGTTTTCTTTATGAAATAAAAAAATAAAAAATTAAAAAAACAATCAAGTTATTTATTA
ACATATCAACTAGAATAAATAAACATTTAATATAATATTTACCCGCAGGGTTGTCTTCAG
AAAAAAAAGGCATCTCTAACTTATTAAAATTgttgtttt
>NODE_1090_length_430_cov_21.569767
CAGGTTCTAACTTGTGCCCAAAGTCAGGTCAGTTGTTCATGAAGATGCGTTATAAAAACT
CGCAACACAAGTGATAGCATCTTGTCCTCTCAAATCAACAGAATGGAGATGGAAACAGAG
AGAATGATGGACACGGGAAAAAATTCCAAAGGAAAACTGAGAGAGTGATAGAACGAGGGA
TAGGGGAGAGAGAGGAAGAGAGGTGGAGAGAAAAGGGGTAGAGAGAGGCAGAGAAGGGCA
GGGAGAAACAGGAGAGTGAGGGAATAGCGGGGGAGAGGTCCAGCAGTAGAAAGTGGAAGC
TGATCACCCATGTTATGTCAATAACTCCCATGCACCAGGGTTGTGTAAATTGATCTTTTC
GAATTTCTCCTGGTGACAGAGCCTGTAGCAGCCCAGATAAATCACTGTACCTGTGGCTCT
GCTCATTGATTGGTGGGACCTGTGGCCCGGGCTTGGAAAGGAGAGGAGCCGCTGGGATAA
AGGGTTAGCACGACCAGGGt
>NODE_1092_length_71_cov_16.633802
GGAACAGGTCAGAACAAGGAGAGTCATATGGGAAGGGAGGAACAGGTCAGAACAAGGAGA
GTCATATGGGTAGGGAGGAACAGGTCAGAACAAGGAGTCATATGGGAAGGGAGGAACAGG
TCAGAACAAGGAGTCATATGG
>NODE_1094_length_650_cov_50.023075
GCCCCCTGCCCCATCCTACCTCATCCGGTCTCATCCCTGCAACCAGCCACTCAGCAACTC
GTACCTCAACCCCCGCCCCCCTCACCTCCTCTATTCACTCTCGGATCATTTCAATTTGCA
TCCTGACTGGCCTGGATTCCCTCAGCCCAGTTAAAAGACGGGCTGTTTGTTGTGCTCTCG
GTTAATGCCACAAAGAGCTTTAAATACCCATATCAAATCTTGGAGGCTCAACAGATTCAG
TTTTGCAAACCTGTATTGAACAGAGGTTCAATCCGTCAGCTTAGAAGTGTACACTCCTTA
AGTTCTGTGATAAGGTAAAAACCAATCACTGGATTAGGCTCTCTCTCTCTCTCTTTCTCT
CTGTTTCTCTGTTTCTCTCTCTCAGACAGTGACAGTGATTTCTGTATAGAGCATCTCTTG
GTAGGAATTTAGTATGGGCACATTGGCTGATGTGAAAACCTTTTTGTTTTCTCCATGGTA
AGAGTTTCTGCCATTGATGCAGTTTGGTTTTGGTCCAGTTCCTTAATGAACAGTATGCAA
TGTGCTGTTACTTCTATCATGTGTGATGTAGTAGGGCACGCTCAGAGGGATTGACAATGA
GATTTCCATGAGCTATCAAGTTTCCGAAAGGTGAGCATGAAAGTGAAATTAATTCAAGAG
AACTAGATCTCGGTCATAATATCAGATTCACTACGATCCAAGCAACACTTGACCATGTGa
>NODE_1095_length_1377_cov_34.628902
TTCTAATTTGACCAAGGCCATTGTCAACGGCAACCCCAGACTCTTCCCCAGTTAACCTTT
CCAACTCCTCCTGCAGCCATGTCTAATATAAACAATGCCCTCTGCATTGAGAACGGACAA
AACGCAGACGTGTCCCTTTTACAAAAGGATAATCTTCAGAACCTGCAGAATTTACAGAAC
CTACAGAACCTTCAGGATGGTGGATTAAGTCAGCTTTTGGATTATAACGCAGAGATGGAA
CGGTACCGTTCTTTCGCGAACTTTTACAAAACCAACGGCGCGTTCGGCCAGACCGCCAAG
ATCGCCCGCATCACGACACCCATTTTCCCCAGTGCCCGGATCGGCATGTCCCCATGGAAC
TGCGATAACGCCATGCTCTGGGGGAGGAAATCAGCGGCAATAAACCCTAATAGGACCAGC
ATGCACAGGAATGACTCCCAGAGGCCGGGGAAGCCTGGCGCGCCGCCAGAGACTCTACAG
CAAATGGCAAATAATAATTTCCTCTCTACCTTATCCCCTGAACACTGCAGACCTTTAGCG
GGAGAATGCATGAACAAGCTGAAATGCGGCGCCGGCGAAGCGGAGATAATGAATCTCCAG
GAACGCGTCGGAACTTTTTCCGCCATTCCGGCTTTAGGGGGCATCTCATTACCTCCCGGG
GTCATCGTCATGACAGCCCTTCACTCCCCCGCAGCTTCGGCAGCCGTTACAGACAGTGCG
TTTCAAATTGCCAATCTGGCAGACTGCCCACAGAATAATTCCTCGGCGTCCGGCGGGAAC
CCGGCGAAGAAGAAGAGGAAACGTTGCGGCGTGTGTGCGCCCTGCAGGAGGCTAATCAAC
TGCGGCGTGTGCAGCAGTTGTCGGAACCGCAAGACAGGCCACCAGATCTGCAAGTTCAGG
AAATGCGAGGAGCTCAAAAAGAAGCCCGGCTCGTCGCTGGAGGTGAGCAAATATAACCGG
GAAACCAATTGGGGTGGGGGGGGTTGCCTCGTCCCTAGTCCTATTGTTAGGCTACTATGC
CTATATCCTTATTTCCTACCACCCTCCCTCTCTGTACCCTCCCCTCACTCCAAAGCATTA
ACCTTTTCATCCAGTCACGTTTCTAAGCTCTTGAAAATTGTTTCCATGCCCACCCATGCC
TGAACATTCCCCCGGCTTCTCCAATCTGCCTACCCGCCTAGCCTAATTGGCAGTAATTAG
GGGTGTTTGTGTGGAGCGCAAGCTGAGCTTGGCTCAGACACCCCATAATTGCTGCCAGTC
AGGCTGGGACTGGAACGCATCCGAACAACCCCGGGCTTGGCTTAGCTCCAAGCCAGAGCT
GGGAAATGGTTTTCAGGAAATAAAAAGAGAGAGAGACAGAGAGAATAGAAGAGAGGGAGT
GGCGTCCCACTTTGCACCCCGGTCATTTTAACCAATTACGGAGACcgtctctgggcggca
aggatgg
>NODE_1096_length_574_cov_47.212543
ACCTACCTCCCACCTGAAACACAATAGGCTTGTTTCTTTAGTATTAATAACCAAGCCTCA
CCTATACAAAATCAATTTGAAGGTAGGACCTATGCCTTTTCTCCTGAATGGAAAGGGGAA
GAACTATTAATTAAAAGTGGAACAGGTTCTTATTTTAGTGGAAAGTGGAAAAATTGTGAG
CCTTTGTTGAGGAAAGCCCAGGAGCAAAGCTTTCATTAGCCTACATGCATGGCAAAAGCA
ATTCATCAACTATAATTTTCTCTCAATGGGCAAAAAAGAAGGGATCAACCTCACTGCGCT
ATTTATGGAGATTTACGGAAGTCTGGGAAATGCTAATGTGATTAACATTTATCTACAACA
TGTTTCGAAATGGCCCTCGTGTCCATATTTGCTGCGAGATTAAGTATTGCACTATTCCCA
TAAAAATAAAAATGGTATGTGGTGATATCAAATCTGCTTTGCAGAGCAGGAGTAGTGCAC
AATAATGATTTTCGGGGAGAATTCTCTGTCACATTAGAAGAGGATTTCCTCTCTCTCCCC
AACCCCCTCCTCGCTCTCTAAATATCTCTCTTTATGTGCGTCTGTCCCCAGATGAAGGCG
CGGCGAGCAGAGCGGCTGCTTTTGTCCTACCGGAGTGTCTCTCt
>NODE_1097_length_389_cov_13.588689
ATTTTTTGGGGGGTGCTAAGCGGGAGAGCTGGCTTGGGACCACAGCCAGCTCCCCGCGCT
CAGAGTTGGACGGTAGGGGAACTCCTCGGATGGCCGGATAGCGACTCCGAGGAGGAATAC
CCCTACCGTCAACAACTTTACTCCTGGGCAGAAGGGGAATCGGACGACGAGGCATACCCT
TACGGGATGCCACGGTTCCCCTGGGCGGAACCAGGGAAAAGGCGGAAGGTGAGGCGGAGA
AGACGGCGGCGGACGGACAAACCTCCCCAAGAGGTTTTTGGGGGGGTGCTACGGGGGCGA
GCGGAGGACTCCCGGGCTGCCCAGAAGCCGCTGCCTGCATCCCGCACTGCCCAGACGCCG
CAACCTGCGCCCCGTGCTGCTCAGAAGCCGCAGCCTGCACCCCGCGCTGCCCAGCGGTCG
TCGCCGCCAGCTCCTCACGCTGCCCAGCGGTCGTCGCCG
>NODE_1098_length_105_cov_7.390476
ACAACACTCTCTTATACCCATCCACCTAGATGCCGACAACACTCTCTTATACCCATCCAC
CTTGATGCCGACAACACTCTCTTATACCCATCCACCTAGATGCCGACAACACTCTCTTAT
ACCCATCCACCTAGATGCCGACAACACTCTCTTATACCCATCCACCTTGATGCCG
>NODE_1099_length_748_cov_50.300800
GGGTTGGGGGACTTAAGGGACTGTGGGAAGTATTAGCCGATACTTATTTAAACCAATGTG
GGTTCATAATATTTGCATGTATGCTATGTGTCGTAAGCTGTGCTTTCAAACTCAATTAAT
ACTACTCCCAACTCACCCACGTTCCTTATAAATCCAATGGTATGTTCCTTCTTATGCATT
TAAAGTAAAAATGACTAGTTAAATATATCCTACATATTATATATCCTTGTGTGATCTTTG
TTTCTAGCAATGTATAAAGTATTGCAGTTTTCTACCACACACATATATCTTTGAAAAACA
GTTTGTAATAAGCTTTTTTGTCTCTCAGAAGATTCTACTGTCAAAACCTAGCTTTCATTG
AACCTCTATTCTGTCCCTAGAATATGGAATGATCGGAGAGAATACTGTAAAAAGTCAGCG
GCCAAGATCAGTTCTTGACACAAAGGCCCAACAGGAGCAAGCTGAATCTGCTAAATTTAT
GGCACAAACTGGTAATACAATAGTTATGTTTCTTTCACTTTTTATTTTGTTAACTAAAAC
TTAATTTCATCTCTAAGTCACTTGCATGCTCTCAATTGTACTGCACCTTTTAAGTGACAA
TGTTTTTGTATTTTTTTAACCTTCTGCCTCCTCCTTCTATTGTTATTCGCATTAAAACCC
GTTAGATAAATTTTCCATCTCCCTTTGAGTATTTACTTTGTATAAGAACTATAATTGGGT
TCCTGGGTCTCTGCAAGTTTTATTGCTACACAGGGAGGTGGCAATTGCATAATTTCTTTC
TTTATTTATTCATTTATTTATTTATCAAACATTAAAGg
>NODE_1100_length_744_cov_37.344086
CGAGCAAGGGATACGTCGGGGGGTTTGGCAAGTGATCTAAATACAAACAAATAAACATAA
ATTGTTTTGGTGTGGAATATCAAAAGAGAAGGGGACAAGACAGAACAACAGAGAAGGACA
CAATAATAGGCACGAAAGCATTGTCCTGCTCCCCTCCCGATTAAATACTAGTGGAAAAAC
ACAAAGCGATTCCTTCCTCTGAAATTCCCCTTGAATTATATGCCATCACTGTGTGATTGC
GGAATATTAAATTAAAGTTGGATAAGTCCGCGTAGAGGGGAGGCTACGTCCAATGCGCAA
CTCATTTCCCCTATTCTGTAGCGGCATCACTTCGCTCCTCTCTTTTCAATGACAATGTGC
CAAATCTAGGCATTTTCCAAACAGATTCCATATGCTATAAGCGGATCGCTACTGAGCGTA
AGAGACTAAGACAGAGAAGAAAAACGGAATGCTATTTTACCAAAGGTACATTTACTTTTT
ATTTCTCATCTGCTTCCGCTGCCTGGGTTTGTGCTATTGGGAATTTAAATGAGAGACAAT
TTAAAGTTTTATACAGGTTGTGTGTTTATGGATGCAATTTGTCTGGTTTTAGATTATGTC
CCGTTAAAACGTCGAGTGGGTTTACGTTGTGTTTCTGTGAGGAAAAAGTTAACTTGTATC
GGATTATTGAACATTTTCTGCGATTGAATGGAAAGAGACGGGATTTAATTTTTCTCTGAA
GTTGTGTGCGTAATATGTCACGCAAAGTAAGTGAATATAATTTTTTTCTACCCGTAAACG
TTTTTTTTGCaaatgaaacaatgaatgagatgta
>NODE_1101_length_232_cov_7.814655
GCGGGCCACCACTTCAATTCAGCTGCTTCATGTTGTGACCCGAGAGTTCCCCCGGCTCTA
CTTCACATGAACTTCAGTGCCACCCAAAAGCAATTCCCTGTCCTAATTGACATTTATGAT
GCAAAAAAGGGATGTGTGACCTTCAAAAACTGCCATTATCAAAGCCAATTACTGCAAATT
GCCCCCAAAGCCCCCAGCCCGCACCACCTCCTTGTCCTCACCTCCTGGTCTTCACCAAGT
GCTCCGCAGATTGAGCAGTGAACGGTTCTCACGTGCCAGCTACCGCTCACAATTGAGCAA
Cg
>NODE_1102_length_132_cov_19.113636
CATGCTTGTAGAGGTGTTCCCTGCCACGTACAAGTGATTTATGCTAGTGTGCCGATGAAG
AATAGTAGTGGGCCGAATGCTTTCTCCGTCTGGAAGTCGACACGCTTTGGCTGGTGAGCC
CTACGTCTTGGCCGTGGGTCAGGATGGCCGAGCGGTCTAAGGCGCTGCGTTCAGGTCGCA
GTCTCCCCTGGAGGCGTGGGTT
>NODE_1104_length_71_cov_25.126760
GCCAGAACGACGTTGTGTTCGATTGGTAAACCATAAAGGCAGCATTTGACAAACGAAAAG
CATCTGTCCCCAGGTAGCGCAGAGGGTAAGACCCCTGCCGTTGGATCTCCAGGTCGCGGG
TTCAAATCCAGCCTGCGACCA
>NODE_1105_length_130_cov_25.169231
CACGTCGTCATCAATAATTTCAAAAGTTTCACTTGATTTTAATGTAATTTTCAACATGAA
AAAAATTGGTTGCAGACTGGATTCGAACCCACGACCTGGTGATCCAAGGGCAGGGGTCTT
ACCCTCTGCACTACCTTGGGACTGATGCTTTCCGTTTGTCAAATGCTGCCTTTATGGTTT
ACCAACCGAACACAACGTAT
>NODE_1106_length_436_cov_36.286697
TTTGTATTTCTTAGAGCAATGTAGTAAAACCTAATTGCTCCCAGGTTGCTGCATGATGTC
AGTGTCAGTATACACACGTGGTAATGATGTTATAATAATAATTCAAATAATTAACCATCC
AATTAAAATGTAAAACCATATTTGTTTTACAGTGTCAGTTCTCAGAAGCTATCCCTTTTT
TAGCCTGTTTTCTTTGTATACAAAGCCATGTTATCAGTCTATAAACACTTTCCTTTCTGT
TCTAGGTTCTACTGGGACTTGGTAATGCTCGTCATGATGATGGGCAACCTGATCATCATT
CCTGTAGGAATAACCTTCTTCTCTGAGCAGACCACCACCACCTGGTTAATATTCAACGTG
GCGTCTGACACGATCTTCCTTGTGGATCTGGTCATGAACTTTCGCACCGGCATTGTCAAC
GAGGAAAGCTCAGAGATCATTCTAGACCCCAAGGTCATAAAAATGAACTACCTGAAGAGC
TGGTTTGTGGTCGACTTTCTCtcgtc
>NODE_1112_length_125_cov_12.320000
TGCAGATTCAGTCTTCCCAGCCTGGTGCAGGTCAACAATTTTGTTTCTGGTGTCCTTTGA
CAGCTCTTTGATCTTGGCCATAGTGGAGTTTGGAGTGTGACTGTTTGAGGTTGTGGACAG
GTGTATTTTATACTGATAACAAGTTCAAACAGGTGCCATTAATACAGGTAACGAGTGGAA
GACAGAGGAGCCTCT
>NODE_1113_length_925_cov_61.507027
GCCTGAACTAATACACATCCCTGGAAGCACCTCATGTGGAAATCATACAAAGCATCCTGC
AGGCAGCAGGTTCATTTTATGGCTTCATCTATTACCACACTGTCATTGTTAATTGTCTTC
TTTTTACCTCTGCAGGATTCTCCAAATTGGCCCTATCGAATGTGACAGGAGGAAGAGCAT
TAAGCATCTGACAAGATGATATCTAAGTTCAATTTCCTACTCCTCACCTGATTTATACCT
GCAGAAGATCATTTTCCTTTCTGTCATAAAGACCACTATAAATCAGTGGTGCTTATGGAA
GCGCTGCAGAACAGGGTCCCTGGATTTGTATCCCCTGTGTTGGCTATTAGGAAGCCATTA
CTGCCACATTTTCCTCCTTCAAACAAAAATGATCAAATCTAATACCACCAAGATTAGGGA
GATTAAGGAAAAAAGTGCTAGCAGGGCCATTCAACATGAGCCCCTATCTAAACAATACGT
GCTAAACTCAATAAAACCAGGCCTTTTTCCCGTTGACACCATTATCCATCTGTTTGGACA
AAATTGCTGTATCATGGTATAAATCTGTGATACAAGTGACATATCCTCTAAAATAAAAGG
GAACATTAACTGCTCTATCTTCTAGAGGCCCTGGGACTAGCTGGCTATAAGCTCACTCAA
GTGTGATGGCAGTTATACTGTGTTTTACTGGACTGCAGACAATTATCCTTTGCTCTTCTC
CCCTTAGAAGACAAACTGCCATGGCTTGAGCTGAAATGATTTCAAATAGATTTTCCAAAA
TGCCTGTCGCTAGATTGCTTCCATACATTATTTCACTTAAATGGATAGACAAAAAGAGGG
TGTAAATCCACAAATCAATCACAACTGCCGCTTTACCAGATGGAAACAAAAAATAAGCTT
TCCATCAGTGTGCGTGTGTATGTGATAGCTTTAAAAAACGTCAGGGACAGTTATGGGGTT
TGGGATGTCCTGTCTCTTCTATTTTACACGTccga
>NODE_1114_length_462_cov_63.067101
GCTGTGGGGGTTGGTCTGCACCTCTCTCTTTCCCAGTGGCAGGAGAGAACAAACATAAAT
CTTCTTCAACAATCTATTTTCCATCATACTTATTCACAAGGGACATCTCAAAGTGGTCTT
TACCCTTTCTGTCAATGGCTGCCCTCATCCATCAATTTCATAGAGAATTATACCCCGGAT
CGATGTAGTTCGCGACCGGTAAGCATTTGTCGAGCCCTGGTGGATGCCGCCTCACTGCTC
TTAGTGTTCTCAGGCTGCATCCGCTGACCGTCAGCCCATGCCCAGATAATTCACATGGTA
CGGGTTGACAATTTACACGTGTTAGTGTTTATTAAAGAGGTCATGTCAAACATTATCGGA
AGACAGGCGATGAAAGACAGCTCGAGACCCGTACTATCATTATATAAATTATAACTGGCC
AAATAAACAATTAAAAGGTCGACACTACACTGACGCCTAGCGGAAATCTTATAAGTATTT
CGTTCACAGAGACAATAAACGTGAATGCATGCCAAACAtggtaaatgtacgg
>NODE_1123_length_582_cov_18.774914
AGGATTCCACATGAAAGAGCCAAGTGTCCCAGTATGACCCGAGTGGAGTAAGAGTGGCAA
ACTGATGGCAGCTAACTCAGTTTAAGGACACGGAAATTGCGTTCTTCGACACAGGTTAAA
GGTTTCTGTTAAACTCGGTGTGCCAGGGTCCTTGCTCATTTTTAGGAATGGTGCCATTAT
AGAGTCTTCTCAACATGTCTTCTCTGGATACAGTTGGTAGCCCCCTCCCAGCTGATCTCA
CGTCTTCCTCCGTCCCAGAGGAGGTGAGGCGAGCGGGAGGATTCCATGCTGCCGGGGGCG
ACAAGCAGGCTCTCTGTGCCATCTTCTTACACAAACGGCAGGATCAGCGCTCCACACAAG
AATAATTAGAAGATAATGGGGAGTAATGCAGCCCGATCTGTCCCGATTATCTCCTGGAAC
CCACCGGCACAGCGCCATCTGGTGCCTGATCGGGAAACAGCAGCTCCTGTGCTATGTGTA
AAGAAAGCAGGCTTAGTATTAATCTCAACCCCGCTCTGTTTATTGATAGTCGGTTTTGTG
TGTGTGTGTGCTCTGGCGATTGCGTGCTTGTGGGTGCGTTCAATCCCCCAAGAAGTGACT
TAGCATTTCCGCAAATGTGCGTCTGCCTACGTtggtgagagacaagcggaag
>NODE_1124_length_180_cov_17.377777
CAACTGCACCAACCACAACCACAGTAGCTGACACAACTGCACCTGCACCAGCCACATCCA
CAGTGGCCGACACAACAGCAGCTTCTTCAACAATAACCACAGAAGCAACTACAACAACAA
CACTTCCCACAACAGCAACAGATGTGCAGACAACAACCGCAGTGGTGGACACAACATCTA
ACGGGGCTGACACAACAATGACAGCTATCCCCACAACCAAAACAACTTTGCTGACAACAT
CCACAGTAGC
>NODE_1125_length_682_cov_64.630501
AATATTAACTGTGAAATAAATACAAGTGCAATTATCTCAAATCTAAACTGAACCAATATT
TTATTTTTGTAGACATTGTGAGACATACATGGTATCAAAACACATCTGTGGCAAACATCA
GAAACATCAAGTTGACATAACGTCATACAAAACATGTGACCATGACCGTCTCCGTGTATG
TTTCTCTTCTACAATGATGGAAAAAGTGTAATGAACTAATCAGGAACATTAGCTGTTAGA
GAATGTAATGTATAGTATTTGGGTAGTTGTTTGTCTCAATAGGGCCCTAGTAATCAAAAG
TAATGAACCTATTATGAGCAGGCCCTCGGAGGGCCCGGCGTGGCATTAAGAGTGGGCCAC
ATAAAAGGTTTATTAAAGGAAATGAAGGTCCATCAGTGCCACACCTGCTCCCCTATTATA
AATGTATGACAGGTCAGTGCCTTCAATCACAACAGCAAACCAGAGAGCGGAGTCATGTTT
CCCATTACCAGGAAAAGTAACAGCATATCCTGTGACTCCCACATTTCACCAGCCTGTGAC
CACTGTACACTGCCATCAGCCCAGAATAATTACCTTTAATAGGGTTTATTTGGGATCCAC
ACAAGCAGTGGTGGCGAGGGAGAGTGGATAGATTTTAACAACTATTTTGGTCTAAACACA
TGACTGTCTGTCTATCAGTGTGGCACCACCTGCACTTTAATGTCATTATTTAGCATTATT
ATGTTTTCCCACTTCCAAGTAAAAAAAAAAat
>NODE_1126_length_71_cov_103.957748
TGCCCTGTATAGGGAACCGGTGCCAGGGCTATGTACATGCTCCTTTGCCCAGGGAGAGAG
AGTAGGCTATATGGGGGTCAGAGCTGTGTTCCTCTGTACAGAGGACACACGGCTCTGGCC
CCCTTTTTTTTTGTTCTCATT
>NODE_1130_length_500_cov_26.502001
ACCTGTTTGAACTTGTTATCAGTATAAAAGACACCTGTCCACAACCTCAAACAGTCACAC
TCCAAACTCCTCTATGGCCAAGATATTTGTGTTGATAAATAATCTCCGGGCAAATTAGTT
AGTTGACAGTAGCCTTGAAGTGATGAGCATGATTCAAGTAATGTATAGCCCTAAAATGAG
GTGTGTCACGGTCAGTGCAGGACTAGAACTGCTTTTTAATGGATCATCTTTGCCTGTGGC
TCAGAACACAAAAATGCACACAAAGTTGTTGATTATCTTATCGAAAATTAAAATGTGTTA
CAAAGTCAATTGATGTGTGATTAAGCAAGCAAGTAACATACATCGCTCAGTGAAAAGTTG
GGCAACTGCTGAATGGCACATTATTCACCATTTGGATGGTAGTTTATGGCCTATTATGAC
ATCACCAGGATGTCCTGGAAACCAACCATGATGTCACAACTGCTGAGTTCTACATAAACC
TTGAGGTGACTGACTACTGTAGATAGAACACCAGCATCAACAAGAATATCAACTGTATCA
GATTGTTTCAGAGATTTTGTTATTTCAAGt
>NODE_1131_length_535_cov_32.272896
CGACTTCAGAAGAACGATCAGGCTACGTCGTTCACAGTGATGGGATACAGTGGACAAATG
AACTATTAACTTAGTTATGCTAAGTAGTTATAATTAGCAACACTATCATTAGAGTAAATG
GATCTGTGAAGCCAGTTTTGTTTTCCCGTCCCAAACGGCTCGCTATTCCCTAGATAGTGA
ACTATATCTGTCAAGAGCCCTGTGGTCCCTGATCAAGAGCGGCGTACTATATACAGTAGA
CAATAGGATGCAATTTTTACGCCGACTTTTGTGTTGTAATGGGTGAGTAGACCGGGCTGA
GCAGGGGGCTTGCTGACAAGCCTATTTTATGACATTCATCAAAGCCATCTGCCATTTTCC
GCTCGATTTATTTGTTATGGGAAGTGGGATCAATTAAGCCAAGTTGGTAATGGCTTTATG
TCCTTGTTTCCTTTTTTATGGCCTAATATTTTCTCTTCTCCTTTCTTGCATGAAAAGAGT
TCCAATCAATACCCAAGCTTCTTTTTTCTTCCTTTTGACTAATTTGTTTTCTGCACCCTT
TCCTGGCATGATAAACTGGGCTGTAACGAGAGCCAGAAAGGGGGTAGCCACAAAAGCATT
TACTc
>NODE_1132_length_289_cov_46.778545
CTGGACCGGTATTCCTTCCCGTTCAGAGAGACACGGGGCTCACCACGCTGGGTAACTGAT
CAACTACAGCTGCCTGGGCCGAGCCCAAAGGCCGACAGAGACACGGGGGGGGGGAAATAG
GAAAGCACAGGGAGGCTCCAGGCAGAAGCCAGAGTGAGTGTTGCACTTACCAGCGCTGGC
GGAACACAGCAGAGACACCAAGAGCACAATCACCAGCGTCAGGATCTTCACATTCATTTC
TGCACTCCCCTCTGGCTCTCCGGTAGTCGCTAGCTGATATACTGTAGCGGTGTGTGTGTG
TGTGTGTGGAGGGAGGGAGAGTGGCTGAGTGAGCAAAGGAGAGAGAGACTGTTTGCTCc
>NODE_1133_length_384_cov_14.901042
CGAGTGACAATGAAGCGTGTTTGAAGACAACAACATATTCAAACCATTCCAGTGAGCTCC
CTGAGCAACCTGCCTGAACCGATGATGTGTTCGGGGCCGTGTGTCTCTTACAACCAGTGG
TGGAAATGCTTTGTGGGTGAAACGCTTCATAATGTTCAGCCTTTTTTATATCTGAATTCT
TCGTGATATTAGACCTCATTATATTTGAATGACATCAGTGTGCTTTGCAAGCCACCTAGA
GAGAAACAAATACCACATTTTGGGCTTTTTGGTGTCTCACCTCCAGAGAGTTGGCTCACA
AACCATTGAGGCTCAAACCATTGTGTCCGACAAACATCTTGTTCAAGAATTGGCTGGTCC
CCCCCGAATGCCCTGCACGCAACAGCTCCTCGTTAGTATAGTGGTGAGTATCCCCGCCTG
TCACGCGGGAGACCGGGGTTCAATTCCCCGACGG
>NODE_1134_length_104_cov_12.317307
TTATTTTTTTAAAAAGCTTGCAGCACCAGGTATTCCCAGGCGGTCTCCCATCCAAGTACT
AACCAGGCCCAACCCTGCTTAGCTTCTGAGATCAGACGAGATCTGGCGTTCTCAGGGAGG
TGTGGCCGTAAGCTGAAGAGCGGTTTGAAATTTGCTCTTTTACAGAGTGTGTGT
>NODE_1135_length_627_cov_42.438595
TTGACAGGTTTTTAGGTAATGCGTATATCCCGTAACCTAAGAAATTGTACTAAATTATTC
ACAGAACATACTGTGGTTTGCGGAATACTCCCATTCAGTAATCTTTACAAACTCAAACAC
ACACACCTGGACAACACAACACCTTGAAGTGAAGGACAGGGCACCCAGCAACCAACTTGT
CCCCACCTTCCCAGACCCCAACGAGAACCCAGTGTCCCATCTCATCGCAGCTCTCCAAAC
AGGCTTGTACTGATTAACTTGAGTGGGCTTTCTCTGCCACCCAGCTATTAATTATATGGC
CTTCATTAACACTGGCCTGATGAATGGCTGCTGCTGGAAGGCAGAGTTAAGACGAGGTGT
TAACAGAGCACCTGCCTACACTCATGTGGCCACTTATTAACCAACAATGACCTTCCACAC
CGTAAAGCCACTCGTCGTCTATTTGCCGTCTAATAAACAAGTCCCTGCATCCCTATCCCC
CTATCTTTCCCCTTTAATTGAACCTCTCTGACTTTATTGTGCTTTAAAGTAAAAAAATGC
CAATAAACTCTGAACACCTGGAATCAACTAAAATACTGATGGGGACACACTAAGTGAAGT
ACTGTAGGTGGTTAATAGGCTGATGGACAACCTCTTCAATGTCCTTTGAAGAGACAAGAG
ACCCAGGTATGAGGAGTCACAGGGGTCAgggtttgtc
>NODE_1136_length_77_cov_92.467529
TCTAGAAAAAAAGAGTGAATCATTAAGTTTAGAAATGAACACACACTCTGTAAAAGAGCA
AATTTCAAACTGCTCGGCAGCTTACGGCCACACCTCCCTGAGAACGCCTGATCTCGTCTG
ATCTCAGAAGCTAAGCAGGGTCGGGCC
>NODE_1137_length_147_cov_7.564626
TAACTTGTCGTCTGGTTGACAAAGGCAAACACAGATGGGGTTCCAGAAAACACAGTCGTG
ATCAGTTTAGGGAGACTGACTTCTGATGTGCATTCTGGATATATCTGCTGGATCCCGGGA
GAATCTTGTCCCGGCTGACCTCCTTCCCGTGTGTGTGTGTGTGTGTGTGTGTGTGTGTGT
GTGTGTGTGTGTGTGTGTGTGTGTGTGTGTGTGTGTG
>NODE_1141_length_169_cov_9.502958
AATAAAATGTTGCCATCTCATATTGTATTCTTGATTAACGCACCAAGGACAATACCTGCT
ACGTTAGGCTACTGTATAAAACACAATATCAGCCCCTCTTATCTGGACATCTACAGTGGG
GAGAACAAGTATTTGATACACTGCAGATTTTGCAGGTTTTCCTACTTACAATGAATGTAG
ACGTCTGTAATTTTTACCATAGGTACACTTCAACTGTGAGAGACAGGATCTAAAACAAa
>NODE_1142_length_384_cov_33.125000
TCTGTCAATCTATTTCACATTGTCTGTCTGTCTTTTTCTCTTACACACACACACACTGTC
TTTCTCACACTGTCTGTATATGTATCTCTCTCCTCTCTATATCTCTATAAATACATATCT
CTCCATCTCTCTTTCTCTGTCTCTGTCTCCTTCTCCACACCTTCTAGCTGCTGCATCTCC
TCATCCTGCCCAGTGAAGAGAGAAAAATAACAAACTGGGGGGGTGGATGGATAGATGTTG
AGAAAAGAGGGGATGAGAATATATATTCTGTGGCCAGTGTTGTGAGACAGAGCAGGTTGC
TGTCGGTTTAAAGATGACTGTAATAAAACTGACCAAGAAGATGGATCAGGTGATTTTGGC
TTTCTAATCAGTCATCTGTAAAGAACACACACACACACACACACACACACACACACACTA
GCCAGGATTCAGCAGTGTGCTGACACCTTCTGAt
>NODE_1146_length_530_cov_41.220757
TGTAATACTGGAGCTGTTGAGTTGGTGGTTGGCTGGATTTTCTGAGACTTGGGTCTGACT
CTGTTGACTAGTGGTCTAAACATGAATCATGACTTTGTCATTCTTGTTTTAGCATGTCTT
AACTTCTTGACTGGTGTTGTGTCCTGTGATAAGCCTGCGGCCACCACCGAACCTCCTGAG
CAAGTTCACCCGGTGCTGGCCTATGAGAGCCAAAGGTCATGCCTTTGGACCAATAAAAAG
GCTGCATTGTCACAGCCAACTAGCAAACACTGAAGGGAACAGCTGTGAGTTTTGTACTGA
CCGTGCAAACTGCTGTAGGCTTTGTAAGGTCATTATATGATAATGAAAATGATTAGAGAA
TTACATGGGGGTTTAGGACATGAGAGCAATGGGAGGAGGAGGAGGCGGTTGGGAGGAGAG
AGGGGAGCCACATTCGGTTTGATAAATGGACTGTGAAGGTACCCATCTGGCCCTTCTCTG
TGGCTTTTCTCTTGCTTTCTTTTATTCTGTTCATTCTGCCTCTAACTGTCTTTGCTAGCC
CTCTGTCATTCTCCTCTGTTCCATCCCAGGGCCCTGTGGAAAAGGAGTGTGGGATCGGTg
>NODE_1147_length_377_cov_16.013262
GAGAGAGAAAGAAGAAGTAGCCAGAACTGCATGGGTGTGGGGGCGAGAAGGAGGGGTGGA
GGGGCAGGAGAAGGAGAAAGCGATAGGAGGGTGAGAGAAGGCGAATGTGAGACTGTCCGG
CACTGCCTGGGGACCAGATGGTGACATTCCACATGACCAAACTGATCAATCAGCCTGCTG
GGGACCCAGGTGCAGCACAGACGGGCACCGCCACCCCCAACACCCCCACCCGACCCACTC
CACCCTGACCCCACCACCCTATCTCTAACCATCTACAGGACACTAACACATGGGCACCAA
TCATAGAATTGCACCCTAAGGCACAACATTCTCCACAGTCGGTGTGTGTGTGTGTGTTTG
TGTGTTTGTGTGTCCTGCAGTTCTTAGCGGATGACATCAGAGTTTCCTATCCGCTCTCTC
ACCAGAGAGAACAACAAGAAGCCCATt
>NODE_1148_length_160_cov_11.106250
GTTTCAGGCATGGCTGCGGTGTCAGAGTAGTTCCTGTTAGGACAGTCTGGGTCCTCGGTG
GCCTGATGGACGCTCCCTCCGCTGCTTTCACTGTGGAGAGACGAGATCTCAGGTTCGCTG
AGGTCCGTCAGAACACTCTCGCTGCTGGTTGTGGTCCGCAGGCCTCGCCCCTCCTCCAGC
CTTAGCCCCTCCCCCAGCCCCTCCCCGTGACACGGTGCTCGCCCCTTCAg
>NODE_1149_length_239_cov_8.062761
TATCTGCCATGACTACAAGGTTAGACAAGAATTCTGGAAACTCATTGAGGAACATTGTAT
ATGGCCCGGGCAGCCTGTAAATAGTGGCTATGTAAAACGATTTATCAGCCTGGTTAACTT
TCATGAGCAAGACTTCAAAAGAATGAAAGCCAGTGATGTGTTTAAGAGTAAATTTATATT
TACTGTCGTAGATGTTAGCAACACCCCCTCCTTTTCGGGATGCACGGGGGATATGATTGC
TAATATAGCCAGGAGGAGAGGCCTCATTTAGGGCAGTAAATTCATCAGGCTTCAGCCATG
tttcacata
>NODE_1150_length_438_cov_13.246575
AGGAGCACTGTATGTGAGCCTGCCGCTACCCTTCGGGGGTTGGTTTAAATCCGTCTCGGA
GGCTGCTTCTTCACAGCTAAGTTTGCCTACGGCGTTTGTGGACTATCACCAAAAGGTATT
TCTTCCCTGACCGGGAATCGAACCCGGGCCGCGGCGGTGAAAGCGCCAAATCCTAACCAC
TAGACCACCAGGGAGAGGGGTGATGCTGCTTTCCCGTCACACGGCTCAGTTTTTTCCATA
TATATAATTATCAGCATTTCCACCGTGCCCTGAATCTCAGCTGGTCATTTCTCTCTTCAA
CTCCTCCGCCTTCAGAATCCCATCGAGGCCTGTACATTGGCTACAGGCAGTGAGGAACAG
GGGTGGCAACTTTGATACCTTTGTTAGTAGGGAGGAGGACTGTAGGTGAAATTAAATATA
TTATTTTGTTTGAAACTGACTGCTTTGCTGTACTGAAAGGCTTACTAGGTAGGCAAATGT
CTACTTGAAATTGATTGTCACTGTAACg
>NODE_1151_length_100_cov_75.489998
TTATTGACATTTGAGACAGCAGAAATGTGCCCATTTTAAAAGCATCAGGACGGACGAAAC
ATGGCGCATTGGTTTTGCCTGAACATGCCCTCGCCTCGTTCTTTAACTAGGGTTAACAAC
CATGTAGCACAGATTTGATGTAGGAAGCTAAATCAACAGCGACTGCCGAA
>NODE_1156_length_215_cov_20.330233
TCCATCTTAGGGAGTTTTTCCGAGCCACTGAAGTTCATTACTATTGTTGTTTGCTCCCTG
GGGTTTAAGGTCAGGTGTTTTGGGAAAGCACTTTGTGACAGCTGCTGATGTAAAAAGGGC
TTTATAAAATACATTTGATTGATAAAAAGAAAATACTAGAGCACAAAAGCAAACCTCCAG
AAAATTGGAGCGAAAGTGGCGCCCCACCAAGTTGTAAGTATTCAGACTAGCCTGGATAGA
CAGCACACTTAAATACCGAAAAGCACTCACATCTGCTTGATCAGC
>NODE_1157_length_578_cov_59.636677
GGAAATTTCTTATTATAATTATTATCTATGTATTATTTATTTCTCTGAGAAAACTCGTTT
GCTGCACTCAGTCAATTCCCTTTTTGTTTGTAATTTTTCTTGTAACATCTTGCTTCCAAA
TCTCAGGAAGAAATTGTGGGGGAGTGGGGGAGGGTTTGGTGGTGGCAGGAAATCTGCAAA
TCATTTATTTACGTTTGGCATCTGCATAATGAACCAGGGAGCCAATGGTAGCCATTGCTG
GCCGGAGACAGGGTGGCATGCCATCAGTTTTAATGGGGCCCGCTGAGAAAACTTCCAATC
CTTCTTGACATTTCTCATAGCGAAATAAACGTGCTCTGGGTCAGAGTGTCCATTAAGAAA
ATAAGAGACGAACAAGTCAATTATACTTCGATGACTGCATAGCCAGGGGACCTCATTATC
ATGATCAGGGAAGTCCGTGCGGCTGCAGCCCTCTCCTGTGTGTAGCTCCTGATTAAGTTG
TGGTAGAATGACATGGCCCTTTTTCCTCTCCATGTAGAGGATGAGGCGAAAACACAAACA
CGCGTGCACCCACACACAAAGTCCACCGGATCAGGACGTGCACACAAACGAAACAGCCAT
GCGGTAGTGTCTGGCCAGCCGACTAGAAATTGTTGACACGTTCAAAAc
>NODE_1160_length_341_cov_29.055719
TGCTGGCTGGCGTGTCCATTGGGAGGGCTTAGGGGAGGAGGGGGCTAGAGGCCTCTAAAT
CAGTGCACGCTTGTCAACATCCTCGGGCCGCAGGAATTACTCAAGTGAAAATAACAAATG
GCTGTCATTGCCGAGCCAAAAACCTGTGATTATAATTATCACATCCCCAGTGACCTTGCA
TAAACTTTAATCTCTCTCCAATGGAGCATTTAAATAGCCTGTATCTACTGCCAGGGGGAC
CAGGAGTCTCTGGCCCTTGCCAAACCATAGGATCACTGATTCACGAAACAGCTATGGCAC
TGGAACCCACTGTGTGAGGGACTGTACCGGCTAGACAAGAGCACTTGTGTGTGTTTGTTT
GTGTGAGAGTGAGCGTATGTGGCAAAGGAGTAGGGGAATATGGTTTTAGAg
>NODE_1162_length_618_cov_7.870550
AATTATCAAATGGAAGGTTCTGTAAGCGTATCTTTACCTTTCCTCTATCTCCTTCACTCT
TCATCCTATCCAGTCTTCCTCTTCACTCTCTATGCTAATGTTATCCAAGAACATTTCTAA
ATATATTTTCACATCAATTATTATTATACCAAACCACTGAAATTCTAATTTACAGATAAA
TATACTCATAAATAATTATGCATATGATAATATTTTCAAAATAGCCAGTCCACTACATGT
TTACATGTGAACGCTTCTTTACATAGCAACCATACATAGCTAACTAACCTAGCTAGCTGT
CTTAGTCTACATAGCAGCCGTTAACTATCATAAACTATTTAAAACCTTATAGAGCAGAAC
ATCTTTCTATTTAATCAATTGTGACATTATAACATCaNNNNNNNNNNNNNNNNNNNNNNN
NNNNNNNNNNNNNNNNNNNNNNNNNNNNNNNNNNNNNNNNNNNNNNNNNNNNNNNNNNNN
NNNNNNNNNNGGAATCATTTGCCGATTACGATCTTCTAGCAGAGTTTTCCAATGCAGTTT
TCTCTAGAATTAGAGCGAGCAAATATTACGTTTTTTTTAAGAGTTTTTTTTACCTAATTG
AAGACTGCTTTAGCGAACTTTTGAACAGGGGTCAGTTCATTTTTTCCTTTGTTACCATGT
TTTTTTTTTAAATATTGCCATTCTGTTa
>NODE_1169_length_75_cov_22.653334
CTGTCATTGCACTCTGTCCGTGTGTGTGGAGTGGCCATCTAGTTGTCCGACCGAGTGTGT
GTGTGTGTCAGAGAGAGAGACTGTGTCCGTCTGTCATTGCACTCTGTCCGTGTGTGTGGA
GTGGCCATCTAGTTGTCCGACCGAG
>NODE_1184_length_807_cov_41.381660
TATTTATTTATATAGTATTATAGAACATTTACCCTTGGGGGAAGTAATGAGGACTACTAA
GACTCAGGACTGGGCTACCCAGACTTGAGCTGGTACATGTACAGTAATAACTTGTATGTC
CACTCCAGCACTTTATGGTTCTTAATAGGCTTTTGAATTTGTAAAAAGCCTTCCCTCATA
TCCCTCTGTGTCATTGTTGCACACTGACTATAACCAAAGTGAAAATGGGCTATTATTTTG
ACAGGAACAAAAACGATAGGCCCAAATGCAATCGAGGTCAGCCCTCGCTGATGCCCTGGT
GACTCGACCAGCCACTCTCCCAAGACCTACTCCTTGATTAAATGCATAACCCACTACTCC
CCATCCCCAATGATTTAGTGTGCCTTTAAATCAGCTTGCGCACACATAAAAACCTCAAAT
AAAAATCACCAAGAAAAACCATTGCACTCTAACTGTTCTATTAAAATGATACCCGGCCCA
GCCTTTCTTCTCTGCAATACCGTTTATTCCACATGAATGCATATCTTCATTTTCTTCATA
GGTGTGCATATAAAATATTTAAAGTTTAAAATGTCACCGTTGAAACATCAAATGCAGGAG
TCTCTCATTAATCAGGGAGGATGGCTCTCTTTTAAGGTTATAACCCTTTGAAAGAGCAAA
AATTACATTTTTGACCTTGAAGATGAGACAAACTCATGAACGTAAAATAATTTGCAGTTT
AAAGGGGAAAGAGATATCTGTTACCTCAGCCAACAGTGCCCTGAGTTGAGGGGGAGACAC
CAAACAGCTCTCATTTTCATATGTACATCCAAGCTGTTAAGATTAATTTCACATCACATC
AAGAAAAAAGAAACAAAACTCTGAGAAAACATCAAAa
>NODE_1190_length_457_cov_11.702407
TGTCTTTGCATCCTCCATCCATCTTTCTCCATCCATTCATTTCTTCATCGTCCCCCATCT
ATCTATTCATCCTCCTCCATCCATCCATCTATTAATTTCCCCTTCTAACCGTCCATTCAT
CTATTCATCCTCCACATCCATCCACCTCTTCCATCCGTCCATCCCTCCCCTGTTATTCCT
TCCCCTGCATCACTCTCTCTTCTTCACTGCTCATTTCTCATTATTACCTCTGTCTAATCC
TTCTCCTTCCTCCTCCCCACCCTCTCCCTTTACCTCCCTCCGTTTCCCTCTCTATCCCTC
CCTTCCCCTCTTCTCCCTCTGCGTTAGTATATCATGTTTGCTGTTCAAGTCTAACACCAG
GAGAGCCCATCCCTCACAGACACTGTGATCAGGACATGAGGGGTATGACAAGATAACATC
CAAGCGTAACCTCTGTCTTCCCATAGGACCCCCAACTGGGGCTTGTATTGTGGGCAGATC
GAGCCAAGTGCTGCCCGGTTACGGACTGAGGGTAGATTTGAGCCTCt
>NODE_1191_length_150_cov_8.306666
ACAGAGGTCAAATGTTTTTTGTAAGTCTTCACAAGATTTTCACAAACTGTTGCTGGTATA
TTGGCCCATTCCTCCATGCAGATCTCCTCTAGAGCAGTGATGTTTTGGTGCTGTCGCAGG
GCAACACAGACTTTCAACTCCCTCCCAAGATTGTCTATGGGGTTGAGATCTGGTGACTGG
CTAGGCCACTCCAGGACCTTGAAATGCTTCTTACGAAGCc
>NODE_1193_length_502_cov_13.619522
GTGTTAGCGCCCTTCCCCCGTCATTCGTACGTGAGCAGCAACGAGCCCCAGTCATGCCCG
AGCCAGCAAAGTCCGCGCCCAAGAAGGGCTCCAAGAAAGCCGTCACCAAGACCGCCGGCA
AGGGCGGCAAGAAGCGCCGAAAGTCCAGGAAGGAGAGCTACGCCATCTACGTGTACAAAG
TGCTGAAGCAGGTCCACCCCGACACGGGCATCTCCTCCAAGGCCATGGGAATCATGAACT
CTTTCGTGAACGACATCTTCGAGCGCATCGCCGGCGAGTCCTCTCGCCTGGCCCACTACA
ACAAGAGGTCCACCATCACGTCCAGGGAGATCCAGACGGCCGTGCGCCTGCTCCTTCCCG
GCGAGCTGGCCAAACACGCGGTGTCCGAGGGCACCAAGGCCGTGACCAAGTACACGAGTT
CCAAGTAAAGCGGCGGAGGGCGCTTTCCAACCCCAAAGGCTCTTTTAAGAGCCACCCACA
GTGTCCGGAAAAGTGCAATTCCCATGATAATGCGGGCTTTCCCGCAGCTGCTGTGTCTTC
CCCGCACCGTGTGACACTCCCCTGCTGCGCCt
>NODE_1194_length_341_cov_7.548387
GATAAGCAATTTGAAAGGGTTTGTTCCTTTCTTTTACGTCTCTTTGGCAGAGACAGTTAT
ACTGCAAGATTCATCATTTGTATTTTTCTCACTTATCTTTTCAGTGTCTATACAGGTTGT
GACATTGATCGGTTAACGCCATCACCGGGTGACTCGCCTCGCTCTCAGATCGTGCCTGGT
GCAAGATACGCCATGGCTGGTTCTTTTCTACAGGACCAATTTGTCAGCAGTTATGCCAAA
TCTCGCTTTCACCCTGGCGTAGGGACCGGTCCTGGCACGGACCGCAGCGTCCCACTTAGT
AACAGCTTGCTATCCCAGCAACAAACCGAAGAGCCGACAGTTGCATCCCCGCAGCGATGG
TTTGTCACCCCTGCCAATAACCGACTGGACTTTGCAGCCTCGGCATACGAt
>NODE_1195_length_634_cov_33.395901
CAATCATGGTTTTACATCAATACACATCATAAAATACATGCTTTAAGATATACAATATCA
TTACACTCCGATTGTATGCCTTATAGCCTACCTATAAACAGAAGGTCGGGGATAAAATGT
TCTTGTTTTCTCAGGTGCAATGAGCCGTGTTTTGAAGGTAAATATTATTTTCCTACGTGA
AATAGGACTTTGTGTTTGCAAAGAGGTAAAGAGGCGGAAAAGAGAGAGGATCTGAACTGG
TTTCCATGTCAAACACTTAAATTCTCCATAGAAACTCTGATCTTAACGCGGAAACTTTAT
TAAACCTTGATGGTGGATTGATAAGGCCGAATTTCTCTCGCCTTCGTTTTATTGTGGAGA
CCAGGGAGAGATGACAGAGGTAAATTGCTCTTTTAATTAAAGCAATGCACCAGAGGAAAT
TGCTGTCTGAATATTGTCTCAGAGATGGGGGTTCGTGACAGTTGCCTGGAAACTTCAATC
TGTCCCACATTTATTCCAGATCACAGTTGTGAGATAAAGTTTAATAAAAATCTTTGCCCG
AATGAAATCCAACCCTTTCTTGAACAACAGCTACAATGAGACAGAACTGCGGAGGAAACC
TTATGTTTAACATGTATCTCTCAGGTTCGTGCTTTTGTACGTAAAATTCAAAATAGTATT
GTTTTTTAATTCAGATGAAGGGAATGTGATCTTTAATGCTCCGg
>NODE_1196_length_71_cov_20.549295
GAATGGCATTGGAGGGAGGGCATCCCAGTGGCGATGAGAGCCCACCTGGCAAGACAGCAA
GGGTGGACAGCATCAGGCCTTTCTGGTCACCTTCACGCCCCTGGGCCAGACTACACTTAA
TCATAGACCAGGCTGAAGAGA
>NODE_1197_length_424_cov_9.231133
TCTTCATACAACACATACAGTGGGTAGAGTGGCTCCTGTAAGAAGCATCTCAAGGTCCTG
GAGTGGCCTAGCCAGTCTCCAGACATGAACCCAATAGAAAATCTTTGGAGGGAGCTGAAA
GTCCATGTTGCCCAGCGACAGCCCGAAACCTGAAGGATCTGTAGAAGGTCTGTATGGAGG
AGTGGGCCAAAATCTCTGCTGCAGTGTGTGTAAATCTGGTCAAGAACTACAGGAAACGTA
TGATCTCAGTAATTGTAAATAAAGGTTTCTGTACCAAATATTAAGTTCTGCTTTTCTGAT
GTATCAAATACTTGTCATGCAATAAAATGCGCAAATTAATTATTTAAATCATACAATGTG
ATTTTCTGGATTTTTGTTTTAGATTCCGTCTCTGACAGTTGAAGTGCACCTATGATTAAA
ATGGCAGACCTCTACATGCTTTGTAAGTAGGAAAACCTGCAAAATCAGCAGTGTATCAAA
TACTTGTTCTCCCC
>NODE_1198_length_483_cov_45.724636
CCCCCCCCCCCCCAACATCTCCCTCCCATAGTGTTTTTTCACCAAACCTCGTCCACACGG
TTGGACTTTGGGAGGCTAGGTGTCCCTTTATTTGCAGTTAATTCTGGCCTCCTTCACCAG
GTCCTCTTCACCATGAATCTTCATTTCGCTCCTGACAACCTTGAATGCGAATTCCTCATT
TCCTTTCCTTTTATTTATATCTGTTGCCTGGTGATTTGATCATGCTGAGAATACAAGATT
AGCAATTGCCTCGTCCTTCAAACCGCCTCAAGGACATCTGTTCCTGAAATGTTATTGTTT
GCTGGGTTCTTAACCCTCTGCTGGCCTGACTCTTTCAACTTAACGTTTTGTGCTTAGCAC
TCTGTATTATTTTTCTGAGGTAATTTTATTCTCCAAAACAAATTAAACAGAGTTGGGTTT
GTCATTCAGTGGGTGATTATATGTAGAATTGACTGTTAAAGAGCTTCTCCACCATTGAAA
TACATATTTTGTTCTGCACCTTATTCCACTATATTTGGAAATCTTTTGTGCTATCATGTT
AAATCACATTCTg
>NODE_1199_length_336_cov_81.616074
TATATATATATATATATATATATATATATATATACATATAGTTGAAAAATTATATATTTT
GTTTATATAGTCTAACTGTGCAGTATTTTGTCAAGCTGAATGAACAGAGTATATAAAAAT
ATTCTCATGTACAGTACATTATATTCCTCTGCACAAACTATATATATGAATTTCAGGTCT
GAAAGCGACAGCTGCTTTGCAAGCACAAGACAACTTCTTTTGTCCTTTATCTTCTTGTGT
AATGTGCCCAGGTGCTGCTTAATTCAATTGGAGAACGTTGCCATGGTTTTACATTAATAC
ATTGCGATGTTACCATTACGACTGTTGTCATGGAGATCATAGGACCTCTTTGAACCGAAT
GCAGAGATGGTTTGTATGGGAGTATTGAGCTCTCTGTCTATGTAAT
>NODE_1200_length_174_cov_15.982759
GTTTGTAATTGTTTTATAAATATTTTTAATTCATTTGGTTTCTCATTCCAGGAATATTTT
TATATATTTTTTTGCATTACCTAATGTGATCCTGGAGTAAACATTGTCGTGACTGTAGTT
CTACCTAGTAGTGTTTTTATATGATGGAGAAGCAATATAGATTTTATCAAGATAAATCAA
GTAAAGTTTGAATGTGAGTCCCAGTTTCAACATCAGTAAAAAGGAAAACATTGGTGAAAT
CAAC
>NODE_1201_length_82_cov_21.304878
GGGGAGTGCAGCTACGCTTATACCAACGATGCTTGTCCTATGAACCCCAAGCATGCTTTA
GGCCAAATGCAGCAATATTCTAAGTGTTCTAATGAATCTACAGTCGAGAACTAGTTGTCG
TTTAGTAGAACCAGTCTAAAAGAGTACATATT
>NODE_1202_length_471_cov_25.492569
GTGAAGGCATACAAGTCTCATGGCAGAGAGGTGGAATGAACGGGGGAAGAAATAGGGAGT
AATTGTGCAGTCTTTAGCTGAATTGTTCTGTGGATGCAGATTTAAATCCCTCCTATTATT
TTAATAATCTTCCTTTTACTGTGTCTGCTCGGACCATTTGTTTGCCAACTGGGTTATTTG
GAGAGGGAGGCTCATGGGTAATTTCATGCTACGGAGCATCTTTACCTATAAGTTAATGAG
GAAAGGTCTGTTGTTTCCACTTTTAAGTACACAATTCTGGTTAGAGGAGACCAACTTCTT
ATCCCTCATTTAGGACTTAAGTGTAAGGTGATGCGGTATATTTAGTTGAGTTTAAAAATT
AAAACAGAAAAATATGCATAATAAAGAATGTAGACAATATATCCTTGTCTCTAGGCTCAA
TACATGGAGCATATACAGCTTGGTAACACTGTGCCTAATAGAAGGACTTCAGAATCACCT
TCAAAGGGCATCTCCCTAATTTATTCCGTCCAGTACAAGTTAGCTGAAAAACTAATTCAA
a
>NODE_1203_length_423_cov_151.647751
TCCATGATCTGAATCCTTTGGACAGAACTTTGGACAAACTCCACTATTTGGGTGGGTCAG
GGGATGAGTAGGGGCAGGAGACAGTCACAGAGAGACCAGTATTGAATCAGGTTTTGCTTT
CCAGAGAAAGGTTTAGCTTCTGTTAGCCGCGGTAACATGCTTAGCGGTTGGAGGATAGAT
CTTTTTTTCTCCTTCGCCACAGTTAATTTTCAAATCACCAACATCCTATGGCTGTCTGTT
ATTCCTCTTCTTCTTCTTTTCTACTGTTTTTGGCTTTCATTCTTTTCTTTTAAGACCAAA
CTGGAGCTGGGCGGTGATAGTGATAGATGGCTCAGCGCTCTAACACTTTATCCAATCCAG
CGCAGATTTCATCCAATAAAGAATCACTTGTGCACTCTCAAACTAAATGGAAGTCAGGCA
GCGGAGAGAAAGGGGCTGCCGTGTGTTTCTGAGCTGCCAAAATCAAATTTTCTTAAAGCC
GCCGCGGCGGTGG
>NODE_1204_length_161_cov_15.956522
CATCTCTACCTCTCTCTACCTCTGTCTCTCTCTCTTACTCTTTCTCTCTCTCTTGCTCTC
TCTGTAGAGGAGGACTGAATTCATGAATTACAGTATCTCCCTCCACCTTTCCTTCCCACT
AAATCTTTCCCTTTTTCCACTTTGCTGAGCTTGAATATTTTATTTCTCCATCAAATATGC
ATCCTATTAATTAAGTTCAATTACTCCCCGCCTGCCAAATATTCTTtgccg
>NODE_1205_length_521_cov_30.677544
AAGGCGTGGATGTGGAGGCACAAGTGGATCACTTTCATAGGCTACACCCGCCATCTCTAG
CCGGAGCCCCGGCCCTGTCTGTGAACTGTCGGGGCTAATTGAATCGACTGCTCTTTGGAG
TGAAAAACCGGCGAGAAAGTATCCTACACTTGTTATTTTGCGAACCCCTCAAACATGTCA
AATATAAGAATCTTCTGAATGTCAGCGACAAAGATGGAATTAACTAGATATATTTTTATT
GTTGCAGAAGGTCGTTAGGGCTGCGGATAGACTGGGGTAATTATGGAAATGATCTCTCCG
GCTCTCCGGAATGTTTTCCCGCTTCCATACGGAGTGGAGAGCCGTTCAATCAGCAGCTCT
CGTGGGAAAGTTCAGCCATAACTGCAAGTGTACCAGCAAAATCAAATTAAGAAAAGAGAT
TTCATTAGTATTTATAGCCTAGAGGCATTTGTAAAAGTACAGAGCCAGTGAAGTTATGTG
GGATTGAATAGAGGAGAATTATTGGTTAATGACAAAGGCCAGACCTAGAAGACATACATG
GCTAATGAATGGATCATTGAATGCAGAAGAGAAAGCTGGGAGGGTGTAAAa
>NODE_1216_length_236_cov_27.817797
AATTAATTATTTAAAAATCATACAATGTGATTTTCTGGATTTTTGTTTTAGATTCCGTCT
CTCACAGTTGAAGTGTACCTATGATAAAAATTACAGACCTCTACATGCTTTGTAAGTAGG
AAAACCTGCAAAATTAGCAGTGTATCAAATACTTGTTCTCCCCACAGTATGTATTGAGGT
GCGCCCATTTGTTGCTGCTTAGCTTTTTGCTTAATGCATTTCAGCTCACTCTTGAAATGT
TCAACAAAGCAACAAAGTAGCAGCCACACACTTGGATATAGCTTGGTGGAAGTCTCAGAC
AAAATc
>NODE_1219_length_623_cov_58.815411
ATAAATACATTACAGTATGTTTTTTAACATGTCTATTCCCGGTGTTTTAGCTTTTTATTC
AGTGTTGCAACTGATTATCAAACAGAGTATAGCAATACTATCCTACTAAATATGTTGTTG
AAGAATTGAAATTAGAATGTTTTTTCTGTCATTATCTACACACCCTGTTGGTACTGTTTA
ATACTAGCAGATTGTTTGCCTCAGCTATATGGTTCTAGATAAACATACAAATGGTATTGT
TTGTTTTGTACTCAATTCAATCCCCAATGTCTGGTAATCGGGGATGGAAAGTCACAAGAC
ATCAGCTTGACTCTATTAACTACCACCTGATCCTTTCTTCCTGGATAATTAGGTACCCAT
TAGTTCTAATCAAGTAGTTACTTAATTATTGCAGTAATTAGTCTAATGGTCTAGCAAATT
GAAGCTTTATCACTTTCGGATACTTAATGTTCTTGGCAGAGTGCATTACAAGTGTCAAGG
CTTAGGCACCAGCAATCAAGCAGAAGAAAATAAAGTTATTACCATGGCATAGATGTTTTT
CAAGCTTTTTAAGAAAATGTTCCAACATTTATGTTTCAAAATGTCTAGAATTATTGATTT
TATTTCCATGGTTGGGGAAAATCACAACAATTAACTAAAACTGAAAGAAAAACAATATTT
CCATTCATTAAAATTGTATTTGAAAGGTTCTCa
>NODE_1221_length_595_cov_9.378151
CAAACTACAAAGCCTTAAGGCCACCATCTTGTTTTTCTTTTAGAATAACAACAAAACAAA
AAAAAATCCTTTCTGGGAAACTTAATGTGCCAGTGTCTATACTCATTACTCTTCATGCCC
CCAAAAACAAAAACAAAAATTCTAGTGCCATTTTTCTTTTTCATTCTTTTTTTTTTTTAA
AGAAGTGTATCTATTTGTACTTATCCATCAGAGACGTGCATTCGCATGTGGTCATTGAAG
TGCTCAATTTGGTCGAACTTGGCAGGACAGACGGAGCACACATAGCTGGTCCCTTCTTGG
CAGCTTGCCTCCGCGGCCACGCCAACTGCTGCTCCGACCCCGCCCCCTGCGCCTCCGCTG
ACCGGCATGGCGAGGGACACGACTCCGGCGCCGGGCTCGGGCATGGCCATGGGCATCGGT
ATGGAGACGGGGCCCCCCCCGGCACCGCTCGCCGCGGCCCCCGGCAGCCCTGTGACGGCG
CCCCCCGTGCTGTGCAGGGCCATGTGCCTCTCCAGCAGGGTCTTGTGGGAGAACTTCTTC
TTGCAGATGTAGCACTCGTAGGACTTCTCCCCGCGGTGCAGCCGCATGTGGACGTTGAGC
GAGCTCTTCTGGGTAAAGCGTTTGTTGCAGATGCTGCACTGGTAGGCCCGCACGCCTGTG
Tgtgt
>NODE_1222_length_72_cov_10.569445
GGCTCTAGAGGTCGCGGGTTCGAATCCAGTCTGCCACCAATATTTGTCATGTTTAAAATT
ACATTAAAATATAGTTCAACTTTTGAAATTATTGATGAGGACGTGACAGATGTCAATTGA
CAGTTTATTAAACAACAAAAGA
>NODE_1225_length_843_cov_32.018978
TGTATGTTTATTGACAGGTGTTTCAGAGAGTGCCCTGGTCCCTTCCTCCTCTCGAGGTAA
GCTTCTCCCAATCCATCCCACCCCACTTTCCTCCCGGCTGCCATGGCAACCACGGCCCTG
TTTTAAATGTTCATATTTTTGTTCTCCTGCTCTGTCCCCAACTTCATCCTTTAATTTCTC
TTTCTTTTTATTATGTTCTATGTCATGTGTGTATGGGTTTTTTGGTGCGTGTGCTCGTGT
GCTCGTGTGCATTTTGTGTTTTCTGGTGGTGTGGGTGTGTGGAAGTTGTGTTCTATGGTG
GTATGTGTGTGCGTGCATGCGTGGGGTCTGTGCGTATGTGGTGTGTATGTTTCTCCAGCT
CCATCAGTTGATTACGGTTCCTTTGCAGACAGATGCAGTACCTGGCTAGAGCTGCTTAGG
CTGAAAGCTCACACCATAAGGCGAGGATCAGTTAAGACAAGTAGGAGGACACAGTCGCTA
GCACATTCTGGTACACACACAAACACACACAAACACACACATCCCTCCCCGCATGCCGCT
GGGGGGCGGAGCATCGCAGGTCATGCACCAGCTGTTTAGCTAGAGTGTGAAAGTTGAAGC
CCCGCCCCTCAGAGGGATAACCAATCAACAGACAATATATAATTTCTAACCCTGTTGCCA
TAGTGACAGAGGAAATTAACATCAAAGATCTTTAAACTCTTAAAACAGATTAAAAAGATA
TCACTAGAACGGTGTTTGTGAGAAAATGCTGTTTGATGATTCTGTGCTTTGATAATTAGC
TGTCATAAACTGTGATGATAAATTAGAATAAGGAACTGGGTTTAAATGACATCTCAAATC
ATCCCCTATTCTTTATATAATGCATCATTTTGCCCCATAGCCATTGGCAGAGCCTTTTGT
AGTGCATTAACTt
>NODE_1226_length_370_cov_42.608109
GGTGAAAGTGGTGGCCAAAATGCACCCACACACACACACACACACACGCGAACACACACA
GTTTTACAATGCAGGACTGAATGTTTAACTTATATTTAATGTATGACATTTCACACAAAT
CATCCGGCCACAGACATGACCCTGGGGTGTGCTGCAGATTGCTTTCTCAGTGCCTCAGCA
GTACAGGCGTTTGCCGTCCCGAAGCAAAGCCTTTGAGCCAGGAGAGGTGAGACGCCCTGG
TCCACATTTCTCCGCTCCGGCCGTCCCACGCTGGAACGCAGAGACACACACCCCCTCTCT
CCCTGCTGCCGTCTCTTTCTCTGTCTCTTTCCCTTTCTTCTTGTCTTCATTTACTAGGTT
CTACCTCTGTTGTTCCCAGTCGTTCCCCAATTTCCCCCTCTCTCTCTCTCCGTCTCTTTC
TCCCTGTGATATCATGATCg
>NODE_1227_length_684_cov_22.159357
CAGCCCCATCCATAGAGATCTTGCTCTTGGTAGCCCTAGCAACAGTAGACAGGAGCCAGC
AGCAAATTAAGTGAAATCAATCCTCTCGGCAAGACCAGCTCTCCTCTCCCTCTAGATACA
CATCTATGTTTTTCCTGTTTGTTTCTGGCAACCCACAAGGGAAAATCAATTGACTTTCTC
AGAATACCTTAAAATGATACTGGACCACACTACAGCACCAGAGTAGCGTCCCAAAAAGTA
AGAAACTGTTTACATGAATATACTTCTCAGCTGGAGAAAGGATTTGATTGTACGTATTGT
CTTGACCTAACGTCAGTGCGCGTTCATGTACAGGAGGGAGGGAGAAGTGGTTAGGTGGCA
AGGAGGAGAGGGGTGTTAATGATTATGGAAAGAGGGATGAGGAGAGAGAGGGAGGCGTTT
AAGGGGGCAGGACTGGGAGGCGTGCGGTCTGACTCCGGAGCACTGCTCCAGAACCATTTA
GGCCATCCTACTAATTGGGTAAATCTCTGAAACAGCATCCCTCTGTCGGCAGAGAGAAAG
TATGAAAATAAAGAAAGGAAGGACTGCAGGGGCAGAGAGAGGTCGAGCTATGCAGGAAGT
CTAATGAATAGGGGGTTGTATGTGGACGCCCTGCACCCTCCTCTCCTCTCTTCAGGGAGA
TGTTTGGACTCTTCATGAGGGTGGATTATAGGCAGGGAGGATTATAGGAGCAGTGCTTTA
TGAAGACCTATCTGTAGACCTAATATATTaggag
>NODE_1228_length_646_cov_51.834366
GAAATACCTTTTAGATGCCCAGAGGATGGCTGTGGACAGACAGATGATGTGATATATTTT
TCCCCTCATTCTTAGGCAGCTTCCTCTCTCTGCGGCTGAAAGCAAATGCTTTGAGACTCT
GGCATATTTAATTAGAAGCAAGCTGTTTGCACTATCAGTGTGAGGATCTACCTCTCCAAT
CTCTCGTGAGTCAATCTTCCCCATCTCTGATTTTCTTTTATATTTATGCTGGAATATTTA
ATTGTAGACAAAAGGTTACTCTGGCTGCATTCACCGCACACAGGCAGAATAATCTGCTTT
AAAAGGCTTGACATTTCAGTCTTTTCAAAAAGGCTGAAAAAATTATATCCCTGCTTTTGT
TAATCAATGAAGTAGAACTCCCCTGAACAAAAGAATTAAATTGCTTGGTTGGTTTAATAA
AACCAACAGAAATAGCTGCTTCCTCTGGGCTTTTTGTGTGTAGGCTCACCACATGCACCC
AGCACTGTAATTCCATATGATTTTGGGGCAAAACTCTAATTTCTTCACACAGTTGGCTTT
TTAAATCCTATTGAAACTCCAGCCAGTGCCTGCCTGGTGGAGGACAGATTCATCATTAAA
CCTGACTTTCACAGACTGCTGCAGGTCCACTACAATTTACAATTTCTATACTGCCCTTGG
CTTTGGAAAACATTGTAATTATGCAAATGACAGGGGCAATAATTAGGACCTTCAAc
>NODE_1235_length_130_cov_38.515385
TGAACACATTACTCCAGTACTAGCCTCTTTACACTGGCTGCCTGTTAGGGTTAGGGCTGA
TTTTAAGGTTTTACTGTTAACCTATAAATCAATTCATGGACTTGCTCCTACTTATCTCGC
TGAAATGATCCAGCCATACACACCTGCACGTAACCTTAGATCACAAGATGCAGGCCTTTT
AATTGTACCTAAAATCTCTA
>NODE_1237_length_528_cov_46.558712
TTGGCCGTGGTTAGAGCCCTGTCGGCGTGGCGGCACTGGTTAGAGGGGGCCAAGCACCCT
TTCCTCATTTGGACTGACCACCGTAACCTGGAGTACATGCGGGCAGCGAGGAGACTGACC
CCTCGCCAGGCCAGGTGGGCTATGTTCTTCTCCCGGTTTGTGTTCACTCTCACTTACAGG
CCGGGAAGTAAGAACGTCAGGGCCGACGCGCTGTCTCGTCAGCATGACACGGAGGAGAGG
TCAGTGGATGAGGCTCCCGTACTACCGGAGTCATGTATTGTGGCACCGGTGGTGTGGGAG
TTGGACGCGGACATCGTTCGTGCACAGCGTGACGAGCCCTCTCCGCCCTCATGCCCTGAG
GGTCGCACGTATGTGCCGACGTCTGTCCGTGACCGGCTCATCTACTGGGCCCACACCTCT
CCCTCCTCCGGTCATCCTGGTATCGGGCAGACGCTGCGGGCCCTGGCCGTGAAGTACTGG
TGGCCCACCTTGGCTAAGGACGTGAGGGTGTACGTCTCTTCCTGCTCTGTGTGCGCCCAG
AGTAAGGCACCCCGACACCTGCCTATGGGTAAGTTGCACCCCTTACCCATTCCACAAC
>NODE_1244_length_71_cov_9.816901
TTTCTAAACTTAATGATTCACTCTTTTTTTCTTTTAGAAAAAAAGCTTACAGCACCTGGT
ATTCCCAGGCAGTCTCCCATCCAAGTACTAACCAGGCCCGACCCTGCTTAGCTTCTGAGA
TCAGACGAGATCAGGCGTTCt
>NODE_1246_length_413_cov_36.276028
GGTAACAGTCAAACCCTTTGTTTTGGTAAAAGTAATGTAATAATTATTTTGTTAATTGTA
ATAACTGACAAACATCAAACACATCAGGGCCTTTTTATTTTACAATTACATTATAAAAAA
AGATGAATGATTGAGGTTTAACAACAATAACAGTAGCTAGATAGAATGTATGATGCCATG
GCCCGTGTGTAAAGTAAACTAAGCGACGCGGTGCTCTTGTTAGGATAATACGTCCTTCTC
ATTAGCGGGAGTAATAAGTGTATCAAATTCACATAATCATGTCTAATTAGTATCAGTAAT
TATCTTGTTGGGCCCAGGAATATTAATCTTCAGGTCCCAGAGGGGAAGGAGCGGAATCGC
AGCAAGAGAGGGAGGAGAGAAAGATTGCAACGATGAAGAGAGGAGAGAGAAAAGGACGAG
AAGAGAGATTGCAGCAAAAGAGGGAGGAGAGACAGGAGGACTGATGTGATGGAAGGAAAA
GAg
>NODE_1248_length_573_cov_36.401398
CACTGGGTGTAGTGTCTGGATCGGACGGGCCACACCGGAGCAGAGGCAGGACCGGGGTGC
CGACCCGTCCGGTCCTGCGTGTGATGTAATAAGTGGCCATGTTCTGGCATGCGTGTCATT
GCTGGGACGGTTCTGTGTGCCATGGCCGGCAGCGCCGCGTGTTTGGATCTCTCTGTGCCT
TCCAGCACAGCTCAGGCTTGGCCGTTGTCTGATCAGATGGCCGATCAAACACTAATCATT
CCCTCACGGCCCATAGCGAAGTAAAGCTGTCATTAATTTTGCGGAATTACATCAAATGTG
AGGCATTCTTTATGTGTCCGGGAGGCCGAGAGACAGTTATACGATGTGGGGCTGCTGCGC
TAAGCAGATGGGGCAGCTCGGCTGTGAATACTAAACACCCCCGTCCGTCCATCCCCCACT
CTCCCACCTCTTCCTCCCCCTCTCTTCTTGAGGCTCTATCACTAACAATCTCCTTCTCTC
CTCCTTCACCCTCCCTCCCCAACATCGGTTCTGGCCCTGTTTCACCGACTGCTGTCTTGC
CTGCCCTCCTTTTTTGTCTTCTTCTGCCTTTCCTGTGCCATCGACTCAGCGGTTATCCTC
ACTGGCAACACCTCCACCTCCTCCTCtgctccttgtcattatt
>NODE_1249_length_1453_cov_35.869236
CAGGTTGTCCTACTTACAAAGCATGTAGAGGTCTGTCATTTTTACCATAGGTACTCTTCA
ACTGTAAGAGATGGAATCTAAAACAAAGATCCAGAAAATCACATTGTATGATTCTGTATT
AATTAGTTTGCATTTTATTGCATGACATGAGTTTTTGATGCATCAGAAAAGCAGAACTTA
ATATTTGGCACAGAAACTTTTGTTTGCAATTACAGAGATTATACGTGTCCTGTAGTTCTT
GACCAGGTTTGCAAACACTGCAGCAGGGATTTTGGCCCACTCCTTCATACAGACCTTTTC
CAGATCCTTCAGGTTTCGGGGCTGTCGCTGGGCAATACGGACTTTCGGCTCCCTCCAAAG
ATGAGATGCTTTTTACGGAGCCACTCCTTAGTTGCCCTGGCTGTGTGTTTTGGGTCGTTG
TAATGCTGGAAGACCCAGCCACGACCCATCTTCAATGCTTTTACTGTGGGAAGAAGATTG
TTGGCTAAGATCTCGCGATACATGGCCCCATTCTTCCTCCCCTCAATACAGAGCAGTCGT
CCTGTCCCCTTTGCAGAAAAGCATCCCCAAAGAATGATGTTTCCACCTCCATGCATCACG
GTTGAGATGGTGTTCTAGGGGTTGTACTCGTCTTCTTCCTCCAAACATGGCGAGAGGAGT
TTAGACCAAAAAGCTCTATTTCTGTCTCATCAGACCACAAGACCTTCTCCCATTCCTCCT
CTCTGGTCTTGGCCATTGTGGAGAGGTTGGAGTCTGTTTGATTGAGTGTGTGGGCAGGTG
TCTTTTATACAGGTAACGCGTTCAAACAGTTGCAGTTAATACAGCTAATGAGTGGAGAAC
AGGAGGGCTTTTGAAAGTAAAACTAACAGGTCTGTGAGAGTCGGAATTCTTACTGGTTGG
TAGATGATCAAATACTTATGTCATGCAATAAAATGCCGATTAATTATTTAAAAATCATTC
AATTTGATTTTCTGAATTTTTGTTTTAGATTCTGTCTCTGAAGTGTACCTATGGTATGAC
AGACCTCTACATGCTTTGTTAGTAGGAAAACCTGCAAAATCCGCAGTGTATCAAATACTT
GTTCTCCCCACTGTATACAAGTAACAAAAAAATGTGTGTTAAGTTACGACAAAAAAGGAT
GTTTAAATAGATCTCTTTTTGCAATGAGTATGAAGTGGAGCGGTTATTGTGAACGACGAA
TGAGTGCATGAGAGGAGAGCGCCTGATTGGTTACCCGTGTGTGTGTGCGTGTGTGTAAAA
TTCCTAGATCAACTGGCCAGTGTTAAATGTATTGTCTGTGTATTTGTACATCAGGTTGTT
TGTCATGTTATGTATCCGTGTTGCAAACTAACGCCATGCTGCAATATGTTCTATACGTCT
ACAAGATCAGTGATTTGATCTTCACTCAAAAAGGAGTGAAAGAAAGTGAGTGCTATGTTT
ATGGAATATTGGTGAAACGGTTTTCCCAATTTAGGACATTAAGAAGAAATAGACATAAGA
TTGGGgtttaaaattgttgattt
>NODE_1250_length_755_cov_53.631786
TAAAAAAGTACTTTTACTTAGCTGAAATAAGAGTCCTAGCTACATCTGTAAGTCTCTTTA
AAACGCTTTAGGTATCTATCAGAAGAGCTGGTTGTAACATCCTCATCTTATTATGATTCT
GAACAGACAGACAGTCCTATCAAACCTTTCAAATGGATCTCGCTAGCTACATTTCCGGCA
ACAAAAGCTCTGCAAACTCCTCCTGAAGGATAAATCTACATCCTAATATTTCCAATCCAA
TTTAACTGGAGCAGTCGGAGTGGTCTGAGCACTAGTTTACCAATCTTTGCTTTCCAAGAC
TCAGTGTGCTGAAGGCTTGAGGGGTTCAATCAATGGTGCTTTGATCTCGGCTGGAACTAT
AATTATTTAACATTGTTACAAGGATTTCTCTAATCCATCCTACCATTAAATCCCTTTTAC
ACCCTCATCTTCTGCAGCCTCTAATCTGCATCTGTGCGCTCCGTTTGTCTCTTCTGCTCA
TTCCAGCGTTCCCTCATCCTCACTTAAAGTACTTCAGAGTCAGAATTAAAAATGCACTGT
TGCCGTGCAAAACTTGTCAGGTGCCAGGAGAATGCTCAGAAAATATTTGCGTGTGTTAAT
GTCACGGTCCTCTGGCCCTGTGTGTTGCGAAGGGTCTGTATACGATGTGTGCCCCTGGGG
AGTCCCTGGACTATAGCGCCTGAACCACCAACATGGAGCTGGACAGACGTGTCTACTGTA
TTAGAATGAATCAGAAGTCGGTCCTGACTCATTCAGGCCGTGGCTGTATGTCGTGTCGTT
GTTCATCGTGATGCTCATTCGGACTCAGAATAGGACCCGTAGTCc
>NODE_1260_length_104_cov_14.644231
AGAGAGAACCATAGAGAGGGCATTCAGTAGCCTCCTGTGTACAGGAGAGAGTGTTGCATT
GTGCAGGGTGTCTGTGTATGGATGTCACAGGGCCCAGGGGCCTTCTTGTTGCTCCCTATA
GAGAGAACCATAGAGAGGGCATTCCTCAGCCTCCTGTGCACAGGAGAGAGTGTt
>NODE_1262_length_530_cov_34.747169
GTTCCCGGATCCGACCAATTATTTACGTCCCATCATCGTTCCACACTATGTAAAAATGCT
TTTGTTTGGTAAAGAAAACTGGGAAAACCAAGCAAATGTGCAGGTGTCTGTCTGCTTTCC
TGGCTGCCTGTCAGTCAGTCAGTCAGTCAGTGGTGGGGTTGGGGGATTATACAGGGCTCA
GAGCAGTAATTGAGCACCGTCGGGCCCGCCCTCATTTACATCTCTCCCTTCTGTGCTGTG
TTTGATTGGCAGCTGTACATGAAATGCCACATCAGTTGAAAGTATGTTGTGAGCTGGCAC
TAACAATGCCGTGGCTCCAGGGAGACCTGCCATATTGTAATTTGGTTATCAGGCATGAAG
GAAATAATTATAAGTGCCAGGAAATGTGAGGCATTGCTGCAAGTTGCCCAGGGTGACAGT
TCTTATTTAATGTCCAAGGCGTCCTGTTGCCTGCTGGATTTGGTGAGTGGAAAGGAGGAA
GAAGGCAAGCTACAGTAGAAGTGGTAGAAAACGTCCGTTTTGCTGCAGTGAAAGCTAAAG
TAAGAATCAACAGACATAAAATAAAATGAATAGTCAACATCTTTTTCAAATTGTGTGCAt
>NODE_1263_length_743_cov_36.917900
CACACCCCTCTTGCTCCGTCCACAGGCTGAGCCCAAACACACACACACACACACACACAC
ACACACACACGTTGCATTACAGCCTTTCCTCCTTTTACACTTAGCTGTATTCATGTGTCT
GCAACGAGCGAGCCTGAGTAACCAAACACGCAAATTGCCCCGCTGTCACGCAGGTCCCCT
TTAAGTGCGCCTTTTAGCCTCCTAAAGGACAAATAAAGTCCATTTAATAACTGCACTAAA
CACTAATAGTCTATGTGTGGTTGACATTTGTGTTTGGACTAAAAGCCCCCCTCAGGCCAC
TGCTGGTACAGAGACAGAGGCAGGCGGCACCCCTCTGTAGCACTAACAGGTCTGCCACAG
CTGAAAGCACAGGACAACAGCTCTTAAGACACTCTCTCACACACTGGGCTATTGATCCGT
CTAATAGAACACACGACGGCCACCGCTCGCCTCTCTGCTTTCAAAACACATTTTTCAAAA
AAAAAAAGCAGACATGGGCTGCATCACACAGGGACGGAGGGCGGCTGTAGCTTTGTGTAT
GTTTCTATAAAACCACAAAAGCCCTATGATTTAAAAATATTATACAATGGATGTGGGTGC
AGCATTATTATTGCTTAAAATGTTCCCGATTAACTGTCTTGCATTTTTGGGGTGTTCTGT
TACAGTAAATGTGGTAGCTATTATGGGGAATACATATACAGTATACATGGCTGAGATGGG
ATGTGTTACTGGAGAGAACTGCCCTAATGAGGGTTGATGTCCTCTACATTGTATCAGGCT
GTGTTTAGATGAGGTTTGTTGGTCAGCTAGGCc
>NODE_1267_length_127_cov_12.488189
CCGCCATATTTGTTGATGCTTTCAATTCTTTTGTTGTTTAATAAACTGTCAATTGACATC
TGTCACGTCACCATCAATAATATCAAACGTTTAACGTGATTTTATAGTATTTTCAAGATG
AAAAACATTGGTCGCAGACTGGATTCGAACCCGCGACCTTAAGATCCAACGGCAGGGGTC
TTACCCACTGCGCTACC
>NODE_1268_length_488_cov_39.807377
ACAGATCACACATCAGACCTATATGAGTGTCAACTTTAATTTTATTAATCTTAAAAGTCC
CAGACTGCATCTTTAAATTATATATATAAATAAAATACAAATCTAGTCCCAATGCATCCT
TAATCAATATCAAACACACAGTAGTTGTTACCTCACAAAGGTACATATCATTAAGAGATT
TATTCTGTATTTTGTGGATTTGTAGACATAAAAAAGACCCTAATGATAGACTAAGATAGA
CCTGTCCTGACATCAAGAGCCAGTCTCCCTTTTTTTGTATATTTTATCTCCGTCTCTACG
GTAATGTACACAGGTGCAGCTTAATTCAATTGGAAAACGTTGCCATGGTTTTACATGAAT
ACGGGTCCTAGCTACCAGTACAACTGTTGTCATGGAGATGATAGAATTTTTCTTTAAGCC
TGAAATTGAGTCTGGTTCAAAAGGAGCTGAGATGTTTTCATTGTCCTTGTTTAATTTTGA
TGTGTTTCCAGCCACGCAGGTGAAATACACTGAACCATCCCAATGCCTTGCGTATTAAAG
CAAATGGTAACAAGTGTt
>NODE_1269_length_572_cov_40.800701
TGTTTCCTGTTCGACCGAGGACAAGAATGTCTGCAACATGCCAGGTGAGACGCTGCCGCA
TGTACTTAATATCCACTCAGAAGGTAATAGCTAAATAGTAAACCACATGTTACTTGTTGA
AAGCAGAATTGACCCACAATACTAATTGAACACCTGAAACACATGTCTGAATGCTGTTAG
CCATGCAAAATCTATGAAATGTGTCATGGCATTATGTTTAAAAAAAAATTAAACAAAGAA
TCAAACCAAAAGACAATATCTGCAAGAAAGCGGCATGGGTTTTTATAGCTTGGCACATCA
AAATGCAGAAAAAAGCCAGGGCATCTGAGGCCTAAAGGCTTAAACTAATACAAAAAGTAT
AATCAGACTAGCAATCCCTGATGTTAATGAAGGTGTCACATATTGCACAAAGAAAGTTGT
GCCTGGCAATCTTCCATTTTTCGGCTGCCTACACCAGTGACATTTCATCTCACATTCAAA
GAGCGCCTAGGCCCTTAATGAAATGCATAATTAACATATTCTAATTGTGCTGAGCACAGT
GATGGTTTTGACAGAGCTCACTTTCCATGTCTAATTCAATGCTAATTTAATCTGTTCTTT
TCCCGCCGACATGACCTTTCTTGATTGAGTTTCACCGCAAAg
>NODE_1270_length_114_cov_52.517544
ATGAATGTTGTAAATGTAATTTCAACACAACAATTGTCATGTTGGAAGACCCAGCCACGA
CCCATCTTCAGTGCTCTTACTGAGGGAAGGAGGTTGTTGGCGAAGATCTCGCGTTACATG
GCCCCATCCATCCTCCGCTCAATACGGTGCAGTCGTCCTGTCCCCTTTGCAGAAAGCATC
CCCA
>NODE_1272_length_675_cov_25.042963
TGTGGCAGTGAGACTCAAATCACATACCTGAAGCAGAAACATGCAGCCAGACAGCTTGTT
AGAGTGAAAAATAACTTCAGCACTCAATCAATCAAGGAGATAGTAATCTTTCCACTGCCA
GACTTTAGACATTTAAGTCATTTCACAGACGCAGTTACCCAGACTAACTGGCATTAGCAT
ACATTTCTACATACTAATCATCTCACATTCCTAAATTAACTCCTGAATTCAGCCAGCTCA
AGGGACCAACCTGGTCATCATCCCCATTCCCAGATACAACCATGCGTCCCCCACTCCCCA
ACCCCCACCCCAGGTGTGCCAACCTCCATGCCCAGTCGGATGTCCTCCAGCACGCCGTCC
ACCACGTGGATGCCCACGTCCTCCTGGTAGGCCACCAGCCCGGCCAGCAGGTTGGCCACA
CAATGGATGCTGTTGTACTTGACATTCCAGATGTTGACCATGCAGCAGATCAGGTAGCCT
TTACACTCCGGGTCCTGCCAGGGGAGTTTACGCATCTGCCTCAACACCTGGGGCAAGGCA
GGGAGGGGAGGATGGAGAACAAGAATCAATGTCATGCGGCAATCTATCCATGATTGGCTA
AATAACTGCGCCTGTGTACATGAGGTTCTGTAAGGAGGTACCTTCTCGGTGGTGACCTTG
GAGAGGTCCTTGTAGAGTAGCTTGCGGATGTACTCCTGCAGCGGGGGTCTCTTCTTCCTG
Accgtcttctccatgggcggggggt
>NODE_1273_length_677_cov_23.716396
AGCCAACATCCCTCTGTAGATCCAACATGCTGCTACTACATCGATACATGTAATAAAGGG
GTTGGGGTTTACATCACACGCAGTGGATTTTTAATCTCAATCGCTCACCAGCCAAGCAAC
ATCTGTTTTAAAACACGGGATAATATTTCCTGTTTCGACTCAAAGACAACCCCCATTCGG
AAAACATTCATACGCATACATTGTGCAGTATTTTCAAATTCATAAGAATTAAAATATTCT
GAATAAAATGTAGCAAACAGAGGAGCAGCCAGAACCATGAAAACACATCAGATTTATTCC
CCCCGTCTTGTTTACTGGTTCACGGAACACTGGATGCAAACAGAATGCAAATGCATTTGA
TTGAATCAGGTGATGCAGAGGTAATTGTATTTGGAGAAATGTCCAAGATTTTTTTTTTAT
CATTATCAGTAGGGGGTTTTCTTTATGAAATCCATCTTAAACAAAAGCTATCATCGCTCC
AAAGGCTTGTGATCTTCCTTTGTCACTTGCGGATGTGGATGCGTCTTTAATTTCCTTTCA
ATTAAAAGTAAATATGCAGTTTTATTTTTCCTCACTGTGAAATCTAAACAAGAGGAGTCA
ACATGAGCAGACAGGTGAGGAATATTCATTTTTTTTTTTTTGGGTCTGATTCAACAGGCG
CTGCTTGTTTCTCTCAGTGTTTGTTCACCCAGTCACATCCAAGACTGTGGAATCTGGATA
CTTTATGTAGCTTGTTAGTCACTAGGt
>NODE_1277_length_71_cov_99.140846
ATATCTCTGTACTCTCTACACTTGCCAGTTTTAGACTTCGCTAGCACCAACCCCAGATTT
GCGGCTACGTCGGTGGCTCTGCCCCCCGGTAAACAGTGTACGATCGCTGGCTGATTCTTT
AGTCTAATACTGCGGGTAATG
>NODE_1278_length_177_cov_10.932203
GGACAGATGTACAGCTCCCAGTGGATTAGACTGTTTAGTGGGCAGAAGAGTGAGGTGCAA
TTGAGAATAAATATGAGGCGAGAGTGGGAGGAGTAGACAGAGAAGGTAGGAGAGAGGCGA
GAAGAGAGAAATCAAAACAGGGAGGAGAGAAGGGCCAATCTCCACACAGAGCGGTGGCTG
ACTGGTGACACAGAACTGTAGGTTAGAAGTCCCACTGGATGATACATTGTTTACTCCAGT
ATCTGTt
>NODE_1279_length_141_cov_7.120567
CCTCCATGCAGATCTCCTCTAGAGCAATGATGTTTTGGGGCTGTCGCTGGGCAACACGGA
CTTTCAACTCACTCCAAAGATTTTCTATGAGGTTGAGATCTGGTGACTGGCTAGGCCACT
CCAGGACCTTGAAATGCTTCATACGAAGCCACTCCTTCGTTGCCTGGGCGGTGTGTTTGG
GATCATTGTCATGCTGAAAGACCCAGCCACG
>NODE_1280_length_425_cov_20.708235
CTAGGTTAAAAGCCGTGCAATTTATGAAATACAAAGGGTATTTATCTCTGTGGATAGCCA
ATCGAGCTACACGGTGATGGGCTGTGAGCACTGGTCCCACTAGAGGATGTCAGGCTCTCA
TGACACCCTTATGGAGTCAAACATGCACAACAGAAACATGCACAACAGTAGCCTGCTGGA
GGTCATTTTGTAAGGCTCTAGCGGTACTCCTCCTGTTCCTCCTCACACAGAGGAACAGAT
ACCGGTCATGCTGCTGGGTTGATGCCCTTCTACTGCCCTGTCCAGCTCTCCAGCTCTCAT
GATAAGGGTACATTGAATATTGGCCACACAGCTACTACTTAGAAGAAGGTTGGTGTTCTA
ACAAGGCAGGAAGTAATTGTTTCCCAGAACACGAAACTGACTCCTCATCCACATGCTATA
ATCAAACACAAAGGGACCACTGTAGAGGTAGGTGAATCCTGAAAAGACATTCAGGGTGAA
GGAATTAGAGACATt
>NODE_1286_length_793_cov_43.891552
TCCAAATGGGTATAACTCAACATTAGTTGTGCAGGAGTATGAAGTCCAGGCTTATCTGAG
GACAACATCAGGGCTAAAAAGCCAAGTCCATCACCATCATCAGCCATAAGGAAGGCCATA
AAATTCCCAAGGATTAGTGAGTTGTCATAAGATACTACACTATCTTTGCTATTAATGGAC
ACACCCCGTTGTGAAGAAACCTTAATTTTCTGGAAAACAAATACTGTAACAGATCATGTG
ATCATCACTTGATAGTATGCTGACATGCAAACTCTATTAAGCTGTCTTCAAATATGCAAA
ATGATATGATTTTACAATGATTACATATTCACTTCCCCAGCTGGCTGGCTCCGTGCGTCT
CCATTTGTCATCAACTATTGTGTCCAATTATATGATTAGCTTTGAACACTCCAGCACTTC
GAGAGCTCTTGTGTATTCTGCCGCACGATTTGCAAACAAAGTCATTATAACATGTATTCA
CACATATCAAATAACAAAGCAGATGGCCACCGTGGCCGGTGCTTGATTTGTTTTCCACAC
CAACAACGTAAAAAAGAAAGAATGTATTTTCACCAAGTTCCGTTTAATGCTGACTGTTTT
TTTACCTCCCCAGCTGAGCAGCTGGTTGTCATGCTGATAGATCAGCTCGAAATGAAAGAC
AATCTTGTTTTCATTAATTTCTCGACAACAAAAGCACTTGTTGTGAAGATTCAGAATTAC
TGAGAGACGCTTCCTCATAATTCATCACAGGGGCCTTGACAGCAAGTGTAATTGTTTTAA
ATGTCAGTTGGCAGTTTGGAGTTGAAAGGTGGTGGGGAGATTCTCTTTGATGTGGAACAG
GTGGGAcagatctgaccatagac
>NODE_1287_length_731_cov_31.262653
GGGTGTAGGGTTTTGGTCTTGTGCCGGTATAGGGTGTTTGTGTTGAGGGGTGTAGGGTGT
TTATCTAACTGGGTGTAGGTGTTGAGGGTGTAGGGTTTTGGTCTTGTGCCGGTATAGGGT
TTTGGAGTTGAGGTCAGAGCAGGTAACATCCATTACCTTTCCTTTGTCCCCTACTTTGAT
GGGCAGTATTCTGCTGATTACCTATAATCTTGTTATTGGACATACATTTAACAAGCTGTT
GAGAGCTGCTGGAAAATCAATACCTTTTAAATGCTGTTTATGTGTGATTAACGGTTAATA
TCCTCACAAATTATTTAATATAATAAGGTAATTTGTCTTTCACCGGAGCCCGGTACCCTG
CAAAGAATAATAGAATAATAAATGAGGACACTAGTAAAGAGGAGATTTCTGATGCTTTTC
CCGGCTCTAGTTTTATCACCCATGTCCTCTTTACAGCCACAAAGCTGCACTATGGTTATT
TTATGCAAGTCATAAAATTAGCCTGAGATGGAATTAGCAGACTCGCGGCTCTTTATAGGT
CAAGCCGGTAGTTTATGAGCCCGCGACTCCCTAGCACTATTGTCAGGTGCCTAGTTAGAG
GGGTCTTTAAGCATGATTTAATATGTCCATGCCTTGGAAAATAGTTAAATAGCTAATTAA
ATGGAGGAGTTAATTTACATATTAATTGACCTTCCAGTAATATTTATATTGATACCTACA
CGAGGAGCCCTTGTCTTCATTGCCTTTCATCATAGTTAGTCTGAGCAAATATGGTATAAC
TTTTTTAGTTTAACTCAAGTt
>NODE_1288_length_1467_cov_11.199727
CAGGTGTAATTAACTATCTCTCTCTACTGATCTGTGTCTTTATCCTCTAAAGTGGATGGT
CAACTCTGAGAGGATACATCCATGTGCAATTAATTATATCTATAAACAGTGGGGTGAACA
AGTATTTGATACACTGCTGATTTTGCAGCTTTTCCTACTTACAAAGCATGTAGAGGTCTG
TAATTTTGAATCATACTTTAGCTGTGAGAGACGGAATCTAAAACGAAAATCGAGAAAATC
ACATTGTATGAATTTTGAATAATTAATTTTCATTTTATTGCATGACATAAGTATTTGAGC
ACCTACCAACCAGTAAGAATTCCGTCTCTCACAGACCTGTTAGGTTTTCTTTAAGAAGCT
CTCCTGTTCTCCATAAAAAGACACTTTTATAAAAAAGACACTTGTCCACACACTCAATCA
AACAGACTCCAACCTCTTCAAAATGGCCAAGACCAGAGAGCTGTGTACAGACATCAGGGA
TAAATTTGAAGACATGCACAAGGCTAGGATGGGCAACAGGACAATAGGCAAGCAGCTCGG
TGAGAAGGCAACAACTGTTGGCGCAATTATTAGATTATTTAAAAGTTCAAGATGATGGTC
AATCTCCCTCGGTCTGGGGCTCCACGCAAGATCTCACCTCGTGGGGCATCAATGATCATG
AGGACGGTAAGGGATCAGCCCAGAACTACATGCCAGGACCTGGTCAATGACCTGAAGAGA
GCTGGGACCACAGTTTCAAAGAAAACCATTAGTAAAACTCTACGCCATCATAGATTAAAA
TCCTACAGCGCACGCAAGGTCCCCCTGCTCAAGCCAGCGCATGTCCAGGCCCGTCTGATG
TTTCCAATGACCATCTGGATGATCCAGAGGAGNNNNNNNNNNAAAGGATGAGTACAACCC
CAAGAACACCATCCCAACCGTGAAGCATGGAGGTGGAAACATCATTCTTTTGGGATGCTT
TTCTGCAAAGGGGACAGGACGACTGTACCGTATTGAGAGGAGGATGGACGGGGCCATGTA
TCGTGAGATCTTGGCCAACAACCTCCTTCCCTCGGTAAGAGCATTGAAGATGGGTCATGG
CTCGGTCACACAGCCAGGGCAACTAAGGAGTGGCCTAAGAAGCATCTCGAGGTCCTGGAG
TGGCCTAGCCGGTCTCCAGACCTGAACCCAAAAGAAAATCTTTGGATGGAGCTGAAAGTC
CATATTGCCCAGCGACAGTCTTGAAACCTGAAGGATCTGGAGAAGGTCTGTATGGAGGAG
TGGGCCAAAATCCCTGCTGCTGTGTTTGCAAACCTGGTCAAGAACTACAGGACATGTAGG
ATCTCGGGAAATGCAAACAAAGGTTTCGGTACCAAATATTAGGTTCTGCTTTTCAGATGT
TTCAAATACTTTTGTCATTCAATAAAATTTAAATTAATTATTTAAAAATCATACAATGGG
ATTTCCTGGATTTTTGTTTTAGATTCCATCTCTCACAGTTGAAGTGTACCTATGATACAC
ATTATAGACCCCTACATGCTTTGTAAGTAGGAAAATC
>NODE_1289_length_321_cov_10.299066
GGTCCGGTGTTTTTTTGTTGTAAATAACAGTAAGGTGGGTTTCCTGTTGTGTTGCAGGCA
AAATGATGCGTTGCTTGCGCTGTCCGGTTGCCTATCATACAGGAGAGATGTGTGTCGCCG
CCGGCAGTGAAATGTTGACCCCCACCACCATCATCTGTACGCACCACTTCACTGCCAAAA
AGGGCTACAGCCACCACGCGCATGTCAATGTCAGCTGGTGCTTTGTATGCTCCAAAGGTA
TACGTACGGGCACGACCACAAACGCACTGTTTCCCGCTTATAGTAATAACAGCAGCAGCC
CACCACTGATAAAATATGATCTGCTACCACAGGAAAACAGTTTTTAAATGGAAAAACAAG
ATTTCCCTCCAAGCTAAGCGCAGTTTACCAt
>NODE_1291_length_1005_cov_42.203979
AACACACATACTAATTTTCAAATAACAATATTATTATTTGCAAGCACAATATTTTTTCCT
AGATTCCATTCAGAAAAAGCCAATTTTCTTAAACATGTCCCCAACCCACAATTATTCAGA
GAACTTTTTAGAAGATGCCTAAGCGATCCCTTTACAGCTCTCAGCTGCCTCGTCTGTAAT
CTGGTAAATGTGTCAGCCCTATAGAGAAATAAGCCTTCCAGAAGAGTTTCTTCATTGTTG
AGGTAATTGTCTCCTCTTTGACAGGCACATTCATCAGTGGCTTAATGGTCAATCAAAAGT
TGGCAGGCAGAGTGTTTTCATTCTTTCCTATCCACTACATTAGGAATACTTAATCAAAAT
GTCTCCCGGTAATGGCTGTGAAGAGTTCATGACTGACTGATCCGTTGTCGGTGCCGATAG
AAAATTAACAGCTCGGCACTGGAGATATGTGGGCCTGCAGATAAACAAATTGTGCATTAA
TATTTCATCTTCAAGACCTGGGATGTGCTATCAGGCGGCTGAATATTCCTGGTCTGTGTT
GTCATTTCTCTCACTCGCTTATTTCCCTCTGTATTCTTGAAGGCTCTTTGCAGCTGTAAC
TCATTTCGCTTGATGACTTTACTGGGGTTACAGAGAGTGACGACAAATTGATTACCTGGC
AGAGCAAGAATGGAGTGAAGAGAGACGCGGGCTGACAGTCATGTTATAATAATATGTTTA
ATGATGTGTGGAAGGGAACAAGGAGAGAGGGGTATTGAAATAGGAGATGCATCGAATAGG
ATTCACTTTTTGCAGTAGATGTAGCAGGTCCATTCCTCAGTAAAATTGAAATATTTTAAG
GTGTAGTAAAGAGAAAGTCCTCAGATACAACACAGTAATTTAGGAGACATTTGGTTTTCG
TGGCGCTTCTCCTTGACAAATTGTATTATTAACAGGTTTCTTTCTAAATTTGAGGATACT
GACATTCACCTAAAGGCCCAGCTACATTATTTGGCTATTTTCAACATTTACTTCTAAACA
CATTTGTGGAAACCTTTGGTAACTTTTGAGAATATACATGGCGAGGAATATCTGa
>NODE_1292_length_622_cov_49.160770
GCAGCACACCGGGTGGTGAATTTTGTTTTAGCAAATGAACAGAACACTCCCATCCTTTCA
CTCCCCTGGTACCTGTCCCTGTCAAAATGAAATCTATGAATCAGAAATAAAGTGGAGTTA
GTAAGGAAAATAAGTCAGTCATTTCTTATTTAAACTCAACTCTCATAATATAATCTGATC
TTTGTAAAACTAAGTTGCAGCCGTCAGGATCAGGTACATGGCAGCAGGAATGATAGCCTT
AGGGCTGTCAGCTCCCTCCCTGCCAAGCTGAAGCCCAGCGAGACTTCTCCCTCTATCATC
CCTTTAGTCTGGCAGCAGCTTCTCCCTCTGCAGACTCTTCTGAAGTTGCCCTTGGTTCAA
CATGTGTACTAGTAATTATGAATGAGGGGCACTAAGATCTGTACAAAACCCTCAAACATG
TTACAGCTTGCTGCTATTGTAATAAAGATCAATAGACACAATATCAGTCATCGTTTTGAA
AAAGAAAAAGAGAGGTGTTTTAAAGTCTCACTCCTCTCTCTCTCCACTTAAATTTGGTGT
AGCGAATCCCTTTTAATTGTCATTTGTATGGCTGTGATTTGACCCAGTGAAAGACACCTA
TCCTGTAGAATCAAAGATGCAGTGAGATTAAAGCCTGCTTGAGATTCGCACATTTCTGAT
TGGATGTCTTCAACAAAACTGACAGATATGAa
>NODE_1293_length_150_cov_7.766667
TGGGCAGAGCGGGGCGCTGGCTGGCGCTTCTGGGCCAGGAGTTCCCTAGCGCGCTCCCAC
GCCCTGAATGCCAGTTCCATGACGTCGCCAACGCTCCCGTATAGCACCCCCCCAAAAAGT
TCTTGGGGCTGCCAATTCGCCGTTCTGTTTGCCTTGTCCATGCGGTGGTTTATTCTGTCA
CAAGTTTGGGGTTTGGACAGATAGGCAGAGGCAGAACGGc
>NODE_1296_length_467_cov_15.051392
CGCAGACTGGATTCGAACCGGCGACCTGCAGATCCAACGGCAGGGGTCTTACCAGCTGCG
CTACATCAGGACTGATGCTTTTGGTTTGTCAAATGCTGCCTTTATGGTTTACCACTCGAA
CACAACGCATGTCTGGCGCTTTCCCGCCATTTTTGTTGATGCTATCAATTCTTTTTTTGT
TTTAGAAAGAGTCTTTTGACATCTCCTGTCACGTCATCATCAATAATATCAAAAGTTTAA
CTTGTATTTTCAACATGAAAAAGATGTGTCGCAGACTGGATTCGAACACACGACCTCGAC
ATCCAACGGCAGGGGTCTTACCCGCTGCGCTACATTGGGACTGAGGCTTTCAGTCTGTCA
AATGCTGCTGTCATGGTTTACCAATCGAACACAACGTATGTGAGGCGCGTTTCCGCCATT
TTTGTTGACGCTATCAATTCTTTTTTCGTTTTAGAAAGAGTCTTTTTACATCTCCTGTCA
CGTCATCATCAATAATATCAAAAGTTTAACTTGTATTTTCAACATGAAAAAGATGTg
>NODE_1297_length_444_cov_14.567568
TATTTTTCCCTAGAATTAACTAGACGGCAACCCAGACCAAGAAAAACTATTAAACGAGAG
CGACGGAGAACAGAAAGAAGGCAGTCATTATGAGAGAGAGAGAGCGGGTCATATCATTAT
GTGACTGCTTCATCAAAAAAAAGATAATATTTGCTCCGATGATGTCATCAGACACAGCTG
GGTTGCCATTCATATCACGACAGCCGAGAGTTGGCACACACATCTGGTGCAAGATACTTA
GCGCAATTATTTATGATTCCCCGGCTGATTGAAAAAGCCCTCTGCCAGGCCTCGCCGTGC
GGTAACTGATGGCGCCGCTAATGTCATTATGGGGAGATTATGATGCCCGTGTGGCACACC
AGATGGTGACACTCAACGCCACGGGGGGGATGGGCGGCCATGGTGGGTAAGGCTGGCAGA
GGGCTTGGATAGGGCACCATGGAGATGCCAGACAATCAAAAGATATTAGTTAGGGGTGTG
TATGTTTGTATGTGTGCGGGTGTGTGTGTGTCAg
>NODE_1298_length_143_cov_11.468532
CTTCCGCAGCCGGGCAAGAACTTTCTCTTGGTCACTGGGAAGAAATGCCATCGACCAGTT
AAACCTGGGTTGCTGCTAGAGCCGACTGAGATTTTCAACAGGTTTTCCCCACTGGAGTCG
GAGTCAAGACCCGAGCCGTCTTCGGAGGGGAATGATCGACAGGCATTTTCTACCGGTGGC
CCGGAAAAACTGAAAACTTTAGTCATCGGCGAC
>NODE_1301_length_93_cov_36.462364
TGGTTAGTACTTGGATGGGAGACCGCCTGGGAATACCTGGTGCTGTAAGCTTTTTAAAAA
AATGATAATACTGAATCTAGAAAAAAAGAGTGTATCATTAAGTTTAGAAGTGAACACACA
CTCTGCAAAAGAGCAAATTTCAAACCGCTCTTCAGCTTACGGC
>NODE_1303_length_91_cov_49.219780
GTCGGGCCTGGTTAGTACTTGGATGGGAGACCGCCTGGGTATACCAGGTGCTGTAAGTTT
ATTTTAAATTATTTAATAATGAATCTAGAAAAAAAGAGTGAATCATTAAGGTTAGAAATG
AACACACACTCTGTAAAAGAGCAAATTTCAAACCGCTCCTC
>NODE_1314_length_359_cov_35.974930
CCTCCCTCCCTCCCTCCCTCCCTCAATCCCTCCCTCAATCCCTCCCTCCCACTCTCTACC
CCTATTTGGCTCTCTGGCTAAAACACAGAATTGTAATGCATCTCTTTGGGAGAGATAAGA
GGTTGTTATTAATCTGGTGTCACATATATCAGCTAATTACATACTTGCTATTCCAGTTTT
TCCCATCTTTACAGCCCAGCTGTCGGAGGACGCTGCACCTGTAGGAGATAAACACAGCAG
CGTTGAGAGGAGGCTGACACGACTGGCAGCAGGAATTCATCACAGGGAATTTCGACAGAT
ACTTGCCTGTTGATAAAATCTATGGCTTGTGCTTTGAGCTGCTCCGCGCTGTGCAAGTCA
GCCAGGATGAGAGTATCAGCCACATTCTCCACTGAGAGGCTATTGCACAGAGCCTCTTCA
CACATCACc
>NODE_1315_length_976_cov_28.156763
TGTGTGTGTGTGTGTGTGTGTGTGTGTCAGTGTGGCTCTCTAAATGAGGTCGCCCACGTA
GAAGAAAATCATAGTCGATCCTCCCAATCAACATGAGCCGAATTCGAGGATCTTCCACTG
GTCCTCTCGCTGTTTTTTATGTAGATAAGTGCAGCTAAGTAGTCTAACCAGGTAATGTAC
AGTCTGTCACCTTTCAGTATCTTATGTCAATGTATTATTTACGTATTTCATTAGAGGATG
CTCTACACATGAAACTCATTTACGAGAATGTATTTTTATAAATGGGCGGTTGTGGCTCAA
GTTTGTTTCTGTCACCATGGTTGGTTAACAATAGAGACACGGGTCTGCAGATAGTTTTTG
AATACATGCTTTGTTAACCCTGCGGATATGCATTAAATTAACACATTCGGTGGGGATATA
ACATTTCCAAGATTGCGACCCTATATGATATTATCGTTCCCTGTCGAATGTGATAACGGA
ATGCTGTGGCATTCCATGTTCGGCCGATGCGCATTCATTTCGATAAGTACATAAAACCTG
CAACAGCATAAAGTTAGCTGCAACCTCGTTTCCCTCATCCCTTAAACGAAATCGTCATGG
CATTATTGCACCAGCGGATTTCCAAATCTCGTCAAACCTGATTTCTTCTCTTTTGGCAGT
TCCAACACACAGCTGTATATTTCCGCAAAATTAGTTGAACCATGTGATACATTTCGATGC
TCAAATTATCAATACGCTCAAGGTTTAAAAGCCTTCAAGTGTCATTTAAAAATGTAACAT
CTCCTTTTTCCAAACGGCAAAATGTTTGAACGACTGCATTTTATGAACCTTATCAGGTTT
CAAGCTGATGCAACTTGCAAACAACTTTTTCAAAGGACAACCTGCATTATCATTGTCTGT
TTCTGCCCGTCCGTCTTGCTGTTGCGTATTCATTCAAACATGTTGTTGCGTAAATGCATG
AGGCCTCTGTTATCTAGCTACCACAAAAATGTCAGACACGTGCAGTGGTTCAAAGAAAAT
AACTGACCATCAGAGGTTCTCTGCGC
>NODE_1316_length_71_cov_8.464788
ATTTCAAACATGATGAGAGGAGTATAATCTTCTGTGCCTTGAACGGCTCTTTTACCGTTC
AGTTTGCGCGAGTATGTGTGTTAGGGTACATTTTGTTCTTTGCGTTATGGTGCTGGTGTA
CGTGTGAGAGCGCAGTTATAA
>NODE_1319_length_631_cov_31.713154
TGTTTTTCCTTTACTATTTTGTAATTATTGTAAGAGGAATGTTTAGTTTTGTCCTTCTCT
TTCTTTCTCTTGTCTGTACATAAGGGTATTTTCTTTGTCATTAATTGTTAAGCATTTGTA
GGGCTAATGGAAACAGTGGAAGTTTAAAGATAAAATTAAAATAAACAAAGGGAAGATTTT
GACATTTGTACATGATGTCCTAAATGTTTTTCTGCGAAACCACAGTATTGCCTAAGCAAG
TCTGTGGCATGTTCTTCAGTTGTCAAAAGCCAGTTAGTAATGACTAAAATAGCAGTGTGA
AACGCAGAGAGATTAAAGTGATGCTAATGATAAGTGAGAGAAGAAAAGGCCAAGCTATAT
TTTAATTCCTGGGAGAATGGTTAATGACTTCTATTGCTTGAGATTAAACTAAACCTGTCT
CATCAGCTTTTTCTTGCTCACAAAAAGAGAGAGCGATGAGGAGAGAGACAGAGAGAGAAG
GGAAAGCAAAAGTAAGCCCTCTGCACTATAATTTATTAAACCCTTTAAAGAAGCACATTG
ATCTGCATAGGTTAAACTTTTGAAAAATTTGGGCTAAAAGCCACCAAGACACCCTGTAAA
GCTGTCATCTGGAGCCAGAGTTGTTGAGTTGCTTAAGGCACACTATAAAGAATTCATTAT
CTGCGTACTGCCACGTTTAATCAGAAAATATCAATTATTTa
>NODE_1332_length_101_cov_24.198019
AGCTGAAGAGCGGTTTGAAATTTGCTCTTTTACAGAGTGTGTGTTCACTTCTAAACTTAA
TGATTCACTCGTTTTTTCTTGATTCATTATGAAAAAAAGCGTACAGCACCTGATATTCCC
AGGCGGTCTCCCATCCAAGTACTAACCAGGCCCGACCCTGCTTAGCTTCTG
>NODE_1333_length_222_cov_7.333333
CTGTTCCTGTGTCTGTTCGTTTTGGAGTACAGTGCTCTGTAGCGTCTACCAGAGGAGAGC
GGCTGGAACAGGTTGTATCCATGGTTTGATGGATCTGCAGTGATGTTTTCTGCCCTTTTA
CTGACTCTGGTTTTGAATAAGTCCTGGATGGAGGGCAGGTTGGCATCAATTATCTTTCCT
GCAGTTCTGACTGTCCATTGAAGTCTGTTCCTTTCCAGTTTCGTGGCAGATCCAAACCAA
ACAGTGATGGACGTGCAGAGAACAGACTGGATGATGGCTGTGTAAAAGTGGa
>NODE_1339_length_71_cov_11.000000
GACGACGTGACATGAGATGTCAAAATACACTTTCTAAAACAAAAAAAGAATTGAGAGCAT
CAACAAATGTCGCGGGAAAGCGCCACACATACGTTGTGTTCGGTTGGTAAACCATAAAGG
CAGCATTTGACAAACGGAAAG
>NODE_1340_length_75_cov_32.106667
GGTTTGAAATTTGCTCTTTTACAGAGTGTGTGTTCACTTCTAAACTTAATGATTCACTCT
TTTTTTCTTGATTCATTTAGAAAAAAAGCTTACAGCACCTGGTATTCCCAGGCGGTCTCC
CATCCAAGTACTAACCAGGCCCGAC
>NODE_1343_length_217_cov_15.294930
CAAGAAATGTCTATTGAAATCCCACACATTTGGTTGTCATTATTACAACATCAAACACCC
AAATTATAAGAGAGGCTCTTTCAGATGGAGAGGGAGAAGTGGAGGCAGAGAGAGAAAAGG
AGGGGGGGCGAGGAAATGTATGAAGCAGGATGGATTTAAAGCATTAAAGATAGAATCGGG
TGATCCACACGCACAGAAACAAATACAGTCATTGTTTTACTATCAATCCCCCACAGTCCG
TTACCCGCAACTGCTCAAATTGCTATTATCATTtatattgagaactg
>NODE_1344_length_561_cov_32.219250
TACTTCACATTTGTTTGTGTATTTAATAAAATAGTAGAAATAAAAGAGATGTCTGCATAC
CTTCTTACCAAATCCACAATAAAACAAATACGCAAACAGGTTAAACACTAGGAGAAAGTT
TGAGCCATATGAAAAAAATAAGCTAAAAATCATTCTGTGCTCTGTTTGAAGGCTGCGCAT
CGCCTTTTTCTCCCTTCATTTTAACCTTAATTGTTTTACTTTACAAGGTAGGGGTAATCA
ATTTTCAAGCAAGGCAAGCTTGTTTTTCGCCCAGAGTGTGAATCCTAAGCAGGTAGATCG
CCCGGACCTGCTCTCCCACCTTCCTGCTAGCTGCATCATAATAGCGGGATGGAGAGAGCA
CAGAAGAGCGAGAAGAGGAGTGAGAGAGGCTGACAGCGGGGCTTGACATGGGCATTAAAT
CATCGCCCGGAGGAATCCTCCATGTCTAGGCCACTGACAGGCTTGCTGTCATCTGGCCAA
GGCCACTTCCTATGCCTCTTGACAACACGGGAGCTGAATTAGTCACCGCATCAGATGTAG
ATTGGTGCTGTTCAAGGAAGAATAATGAGCACCGGGATACATGTCGGTGTCGCTGACACA
ACGCCATTTTGATTTGGTCGCCACACCCGCc
>NODE_1347_length_194_cov_11.855670
GAACGGGACAGGCTAGGCCTGGCGAGAGACCCTCATCCAGCCCAAGGCCAATGCCCCTTC
TCATACACCAAAACTATCTTTATCTACTAGGTTTCTCCATCTCTTGTAGTCTATCTCTTT
GTTTTCTATATTTCTCCTTCCCCCATTCTTTCCCTCCCTTTCCCTCTTTCTTTCTCTTTA
TCCCATTAAGACTTTGCTCCCAGCTGGCCTATAAAGTTGGACAAGCACAGGACATGTGGA
TTGAAGATACGCCACTGTACTGGg
>NODE_1350_length_343_cov_27.090380
TTTAATGTGATTATTGAAGAAGGATAGAGTAAAATAACAATAGATTAAAATTAATCAAAA
TCTTAACAGCAAAATATAACTGATAAAAGTAACGATAAAAAAATCTGAAAGCTAATGTTT
GCTGGTGGAGAAATCATAGAGAAAAATAGAGAAACATTGACGTCAAGCTAAAGGGTGCTT
CTGACATTCTCATATCTGCATATATATATATATATAAATACCACGTGCCAAGGCAGAGCG
GTACCTACCTTCCATTTCAATCAGACACGTATGCAATATCAACAAAACAAAAGGAAAGGA
AGAAACAAAAGAAAAAAAGGAGAAAGGAATGTTCTCCGCAGCGAAATGGGAAAAAGACAA
TGAACCTCTTTTAGTATCAACGCTACCAATGCCTTTCATCGACTGAGAATGTg
>NODE_1352_length_234_cov_69.397438
CGGCTCTGGCCCCCTTTTTTTTGGTCCACGGGATCAGAGTGTGGCCTGTATAGGGAACCG
GTGCCAGGGCTATGTACATGCTCCTTTGCCCAGGGAGATAGTATGCTATGTGGGGGTCAG
AGCTGTGTTCCCCTGTATGGAGGTCACACGGCTCTGGCCCCCTTTTTTTTGGTCCTCGGG
ATCAGTGTCTGGCTTAGAGAGTGTTCCCTATATAGGGGACCAGAGCAAAGGCCTTCCCCT
GCCTCATGTACCCAGCAGAGTGATGTGCTATGTGGGGAAAGGTTCTGGTGTGTGTGCGCG
TGTG
>NODE_1353_length_594_cov_48.412457
TTGGTGTAATGTTTCAAGCAAAACATTTGTTCTGTTAGAGGAGATGATGAATTCAGAGAG
ATCCACTTCCTGGTTTGAACTGAGAAGGAAGCAAATCTTAAGGTGGAATTCTCCTAAAAA
TCATCTGCTGGATTTCCACATTGCTGCTATGTCCTCAACATCCTCATCGACATCAACTGC
AAAATATGTGTTGACGTGTATGTAAATAATTTCAAATGTGGGAACTACACATTTCTTCAC
AACAAAATGTACATATAGCTCACAAGACAAAGTCCATCTTGGCCAGGGGACAAATGATAG
TGTTTTTATAAATATAAATATATATTAGGTTTGACAACCTTCGGACTGTTACATGCACTT
TCTTGGAAAGTTGGAAGATCTTTATGGGTCCAGTTTCTCTACACTTTAATACCTACTAAC
AACTAAGATACTGTAATTCTTTACTCTAATAATCAAATACATCCGTTTTCAAAAGGAACA
TTGTGTGTGTTTGTGATTCTTCATTTTATTTTGGTTAGATATTTTATCTCTGTGCTTATG
TTTTATGCTTTTACAAACTATTTGTTTTTCCTCACTTGAGGGACATTTCGGGGGACATGT
CACGGGGGACATTATTGCTGATCAGCACTAATGTTGGTGAATTAAATATATATATATATA
TATa
>NODE_1355_length_200_cov_23.230000
CACATTTTACAGCTTATGAAATTCTGGCCACAGGCAGGAATTGAACCTGCAACCTCTGGA
TCCACTGGCACAGGACTTACCTACTGCGCCATCTTGGGACTGATGCTTTATCAATATCGA
AAGCTTCCTTTAAGGTTTACCAATCGAACCCAACTTATGACAGGCACATGCTTGCCTGAT
TTGGTGAAGCTGTAAATTAATTATTTGTTTTAGAAAGTGTATTTTGACATCTCCTGAAAC
ATCCTTGTCAATAATATAAAGAGTTTAACA
>NODE_1356_length_428_cov_32.504673
CAATGCCTTGCAAATCAGACAGCTGATGAAATAGAAAGCACCAAATGTTTTTTTCCCATA
TCAGAGAAAACAAAGCAATCATAGACAAGACTACTTCATATCATAAACTGTTGCTGTAAT
TCCATTTCCACTTCCCCATTGCATTTACGTTGTTTCCAAATGGAATAAACTTCCACTACC
CTCCCCTTTGTTCTTACTGCAGAGAAAAGACAGGGAGAAGAAGAGGGAGAGGAAAAAATG
TCTCTTCAAACACAACTTGCCGCCTTATTCTTCTCAAGGGGCAACAGCTTGAAATTAAAA
CTAAATTTGAAATTAATGAAGCACATTCTGGAGGTGGCATTCGTTTCTGAAGTAATAAAT
TACTTGTATCAACCTCCGAGACAGCAGTTCCTGTCTGTCAATTAATATGTCTTACGCTTC
TTCTTCAGCCTCTAATGCATTTCCTAACAGACACACTCACCATTTAAATTAAGCATGCAT
TTTCACTCATTACCCGcc
>NODE_1365_length_204_cov_12.063725
ACTGGAGAGATGGAGATGGGAAGAAATGAAAATGGGAAGAGATGGGTATGGAAAGAGATG
ACAATGAGAAGAGATGGAGTTGGGAAGAGATAGAGATGGGAAGAGAGAAAAGGGTTGTTC
CCTTGTTTTACTGTATTTGTGAGGACCAAACAGGGATAGTAGTCCCAGGGGCCGGACACC
AAAAGGTGTTGTTCTATGACCCAGAAAACAGAACTGCCAAGTTTCATAATGTTGAGATAT
TTGTTAATGTGAACACTGTCattcaaaacttgta
>NODE_1366_length_616_cov_27.857143
CCCCACCCCCCCAGCGTTATAACTACATGTTGAACTCAAGCCAACCAGAAAGTCAAGATG
TATGGGAAAAGTAGCTAACATTTTTTTGGCATGCTACAGTAAGCCATGGGAACACTTTGG
TTTGCTCAACCCCACCCCTCCTGCTTTGTCGTACCAATACCACTATCTGTTCCTAAGCCC
ACTGAGGCCATGCTTGGCCCACAGCCACTAAAAGAGATCCTGTGGTTGGTGTCAGTCCAG
TGATCTTCACCCATTTTCCTTCTTGGACTGTAAGAGTTCGATGCCACCTCTGTCACACAT
CTCGCCCTGAAGCAAACAGGGATTCACACTGCTTAGTAATATGAACTCCCAAGAAAAACT
GAAAAGAAAAAAAATCCACTAGTTCAGGCTCATGTTAAATGTCCCTATGTTTTTGTGCCA
GTTGAATGGAGGTGATCCATTTTGGCTTGTATTTCATGAAGGGAAAACTATTCTTACTGG
TAAAATCATTAACGAAACGTATAATGGAAATGAAGACTTGAAATTAAAATCTTACAGGTA
GTAAGAAAATATTTTTTTTAATATTACTGGTGTTAAAAGGCATGCAAAGTCAGAATGTTG
ACATACGAATCGGAAACCATCACAATAGGCCTGGTCAGGGAGACAGTATTCATATTTAAA
AAAACAAAACAAAAAAAACAATTAAa
>NODE_1368_length_425_cov_7.912941
CTTCTTATGGAGCCACTCCTTAGTTGCCCTGGCTGTGTGTTTCGGGTCGTTGTCATGCTG
GAAGACCCAGACACGACCCATCTTCAATGCTCTTACTGAGGGAAGGAGGTTGTTGGCCAA
GATCTGGCGATACATGGCCCCATCCATCCTCCCCTCAATATGGTGCAATTGTGCTGTCCC
CTTTGCAGAAAAGCATCCCCAAAGAATGATGTTTCCACCTCCATGCtNNNNNNNNNNNNN
NCGTCCATCCCAACCTTGTGCAGGTCTACAATTTTATCCCTGATGTCTTTACACAGCTCT
CTGGTCTTGGCCATTGGGGAGAGGTTGGAGTCTGTTTCAGTGTGTGGACAGGTGTCTTTT
GTACAGGTAACGAGTTCAAACAGATCCAGTTAATACAGGTAATAAGTGGAGAACAGGAGG
GCTTCTTAAAGAAAAACTAACATGTCTGTGACAGCCGGAATTCTTACTGGTTGGTAGGTG
ATCAAATACTTATGt
>NODE_1370_length_185_cov_10.432432
TACCCGACCCCTGCCTGGACACCAACTACGAGACTGCCTGCCTCTCTGTACTGCCAAACA
TCTGACCATCTGTAACCGACCCCTGCCTGGACACCAACTACGAGACTGCCTTGCCCCTAT
TTGTTTAATAAATTATTTCAATTGCCCTCCTCTGCCTCCCTGTCCGCATTTTGGGTCCTC
GCATGTAGGGGTGGCATTTTACAAAACACTTTTTCACAAAAGTTGTAAAATGGGCAAAAA
CGCAAAGACAAAAAt
>NODE_1373_length_600_cov_53.441666
CCCCACTCGCTCCCCTCGTCGTCTAATTATAGGTCAAGCACTCTTTTTGTAAATTATAAA
ACCTTTGTTCTTATCGAGAACAAGGAAAGGAGGCAAGATAGCAAAAATGGAGAAGAGAGG
AGGGGAAAATTTTTCAAAAAATTGGAACAGGGGAGCATTTTCAATTATAAACCCAAGCTA
ATTTGGTATGACCAGAGACTGTCACGCATGCTGACGGATCTCCATTATGCAGTCATTTGG
GCTCTTTCAAATTAGTTATGTTAATGTCCTGCGAGTGAATGTAACACTTGGATGGGACAA
GATTTCAGCAATTAATTTCTACAGTCAGCGGAGAGACAAGCAAATTTATTTTCCCCCTCT
CAGGGAATTGGTGGTGGAGGGTGTGATGTGGGGAGGGCGCATTCGGGAGCACGGAACAAG
CTGAACACAAGCCCTAAATAAAGCCAGAACAATGGAAGCCGATGCCTCCTCATTCATTCA
ATTGACAATGTTTTGCAGCTTAAACCTGTTTTATTAATTATGTTTGACATTTCCTTAATT
AGTTTCATTTACACCAAATCAATCCCTGCTGCTGTATGGCGTCATTTATCATTTTAAAAA
ATTTGCATAGCCAGTGCTGACTTTTTCTACTTAATTATACATTAAAAGTGTCAGGCGCGC
TTGCTGCCTg
>NODE_1374_length_186_cov_30.301075
TTGATGCTTTCAATTCTTTTTTTGTTTTAGAAAGTGTCTTTTGACATCTCCTGTCACGTC
CTCATTAATACTTTCAAAAGTTTCACTTGATTTTTCAACATGAAAAACATTGGTCGCAGA
CTGGATTCGAAACAGCGACCTAGAGATCCAACAGCATGGGTCTTACCCGTTGCGCTACAT
TGGGACTGATGCTTTCGGTTTGTCAAATGCTGCCTTTATGGTTTACCAATCGAACACAGC
GTATGGCTGGCGCTTT
>NODE_1378_length_388_cov_17.502577
GTCCTTTTTGACTTAGATCTCTTGGGCAATAGTTCTATATATAAATACAGTATATATATA
TATAATATATTTTTGTTTTTGTTGATTATCTTGTACACTGTGCAAGGTGGATTATCTTGT
ACAGACTGCAAAATGTAATTTTGTACAACTTTATTGAGAAAAAACTACTTGTAGAAGATC
TTTGTGCCTTGATAATGGCTGTACCTGTACATTGAGCTCTGATGTATGTTTTTGACTGTA
CAGCTTGATGTCAAACTATCTGACAAGAGACCACAGATGGGGAGTTTCTCTCTCTCTCTC
CGTAAAGGTTAGTTTTTCTGGTTTATAAAAAAGGAAAATGTTATTTAGTAGAAAAGGAGA
AAACATTTGCAAGGGGTAAAGAAAAAAATGAAAATCCTGTATACATTATGCAAATTAACC
ACTTACCTACCGCAACGAccccagatggcaaccagaga
>NODE_1381_length_836_cov_42.515549
CACAAGCACCAGCAGTGGCTACAGTAAAAGCCGCCCAACCCAAGAAGAGCCGGGAAACAT
TAGCCAGTCGCTCTGCCCACTAATGGATCACACTCATTTCATCAGCAATCTGACATTTAA
TGAATATATATTTTATCTCCCTGTGCCAGTTATCGGAATGTCTGCCCTGTTCCGAGAAAT
GGTCACCCTGGGACAGTTTGGATGGACCTTTTCCCTCCGACTGGCACCTGGACGCCAATC
TTCTCCCGTTCAGCCGGCCCACAAGCCCCTTTGCCACTCCGCTTTTCCTCGTCTTCAATA
TCGTATGTAGATTAATAATGCATGGGTAGTTATTAGGGCCGGTTCAATAGGAGATTTGCT
GATGGAGGTCGGCATGCTATGAGTGAGTGTGCCCGGAGGGAGCCTGTGTGTTGTTGTGTC
AGCCCCCATCTGCCAGAATGCAATAAGAGGAACAATGGAGGCCTTGATTTCCACCAGCAG
GACCATAATCTTTAAATGGCTATTAGCAGAAGAGTGCAACCAGTCAATAACTGACAAAAT
CCTTTTAAAAAGCTACTCCCTCTTCCTCTTTTCTCTCAATCTCTCTCTTTCCCTTTTTCA
TCCCGTCAACATCGTTCTTTCCCCCCTTAACCTCTCCTTTCAGGTCTTCTTCTGGTGTCA
CGAGAATTACTTTGTCAGTTTTTGACATCGGGGTCGTCACAATATCCTCTGTAGCGTTCC
AGCACTTTAACATTATCAGGTTGGAAGTACTTCAGTTTGCTATCATCCAGAAGGTAATAC
ATCTGGAGTCTAACATCCTATTGACTGTTGCTACAGTTGCAGCGTGCTACTATCATTATA
CAATCCTATACGTCATATGAATCTGATTAGATTGGGAGTCAGGATTAAAGTGATTTCTTC
CAGGGg
>NODE_1382_length_696_cov_77.031609
ACACACACACACACACACACTCGGTCGTAAAGTTAAGGCACAGCTCGATCTTTTGACCCA
CTACTTAGATGCTGAGTGTCAGTCCAAGACAAACGTGTTGTCTTTTTTCTTTGAACTAAA
TTAAGAAATGTCTCGTTTCCCACGTCCTTCTCCTCTATCCCCTCCTGTTGCTTCCTTTTG
CTTTTTTCATCTTCTTCACACTCCCTCTCCCTGCCTCCCATCACATCTCCCCATCTGACA
TTCATCCTTTTCCCACTTTCTCCAGATGACTCCACCTCGGTCTCCCTCTCCCTCTTTCTC
CATCCCTCCCTCTCACTCTCACCTACTCGATATTCCAGCCTTGTTCTCCTGCAGTCTCCA
CCACAACTTTCTGACCCACTTCCTCTCTCCTCCCTGGCCCTCTGATCAAAGCCTGCAGGA
CGGCATTGCCTTGGGCAGAGGAGAGAGGGATGGGGGGATGAAGGGATCCGAGGAGAGGGG
GAAGAGGAAGAGAGGGATAGAGCAGGGATAGAAACGCACGAGAGGGAAGGAACGGCGAGA
TCACAAAGGCGGTAGAGGAGCCAGGTGCCCTCCTAGCCCAAGGACAAACGCTCTTCCTGC
TGGCTGATCACAAGTGTGTGTGTGTGTCCTGTCACTACTGTCATTCTCGCTGTGGCTAAT
TAAGTATGACATAGTTGACGTAAACAGACGTGCTAAGAAATACCAACAGTGACAATGCAT
GGCCTTTTCATGACATCAAAAACGACAGGACACCTACAgcacctta
>NODE_1385_length_444_cov_63.768017
CCCCTGCCCTCCCACTTCTAAGCACTGCAGATAGATACGTAATTCAAGGCTCATTTTAGG
GGCTCGTCTCGCAGGAGTTTTTTTTTTGCCCGCTAATTGATAGAAATTAAGCCATTAATC
AAGCCACTAGCCATCATTCAAGCCAAGGAAGATGAATACAAACCTTTATAATAACCACCT
TCCCCATTTTAGGGCTCATTAGCATACATTTTTAATGCAATTATGCTATTCTTTTACGCT
GAGCTCATAAATTACCCGCTCTTCTGTAGCCGGCTGGCCTTGTAAAATCCAAAGTAATGC
TTTGTAGTCTGATCTTTAAGGCAATTACTGGCTTCTTCTGTCTTTCATCTCCCCGCATTT
CCAATAACCCTAACCTCCAATGATTTATCCCTGCCTGGCCCCACAGCACCAGTCCCACCA
TCCAACACTCACACACACAAAATGATGTCCGTTTTCACGTGCACACAAACACAATGACGG
ACGTTTGCGCACGCAAGCACGCACGCACGCACCa
>NODE_1386_length_77_cov_54.207790
AAAAGAACCAGGCTCCGAGTGGTGACCAGTCCTCTTCTGGCTGTGCCGGGTGAACATATT
CCAAATAGTCCAAATTTTAAATGTTCAATGCATGTGGGCTAAGCCCAGAGTCTATTTAGA
CCTAGTCCAGATCGGAGGCATAACCGG
>NODE_1388_length_147_cov_22.680273
TGTTCAATGCATGTGGGCTAAGCCCAGAGTCTATTTAGACCTAGTCCAGATCGGAGGCAT
AACCGGATGGACAAGGACAGGGGGAGGGGGGGCAGCAGAGTGGCCAGGCAGCAAGTTTCT
TGTTTCTTGTTAATTCTTTTGTTTTAGGTGGTGCGACCGTAACTGTATAAAAGTGGGATG
TGGTGATGATGAAGGTCCTTCCATACCAGCTCTTCGC
>NODE_1393_length_734_cov_39.250683
AATCCTGTAATACACCTTTGACACTACCTGACATATAGGGAATGTAAGGTACATAATAAT
AATAATAATAAATACACTCTACCTCTTCAGTTCACCCTCCTCATTTACGGCTGAGTGCTA
TCTAAGTGTGGTCTACTCACACAATGTATTGACAGGCTTCCTACAATGTCAGATCAGCTG
TCAGCTGACTAGAGGGTCAACATCTCACCTGAACGCCACAGCATCCTGTCTAACACATGA
GAGCCTACCAGGTTAATACCTTAGCCGGTATGAAACATCTCTTTTGCTGGGCTTTGGCTA
CGCAGTGGGTACAGGTAGCTCTGCTTATTTGTTAACATCGGCATTGGAGGAGGGGGAAAA
AAATCAATCTAATACTGCAGAACTATCAGATCATATGAAATTATGGATTCTTGGTCTGAG
CTTTCAGCCTCTGTCTGCCGAGCTGTGCAAATCAATTCAAACAGACACAAAGAGCAAACA
CACGGCGCGCCGCCACAATAGGAAATTGAAGCAGAGCCTCCCTTTTTAAAATATGCCGCT
ACATATTTGTTTTGCGGATTACCATTCTGAAATGAAATTTGAACAGTTACTTAAAATAAT
ATGCAAAAGATATTTCCTGTTTTTTTTTCCCTCCCCCCCGTCTTGTTTGTCGGAGATGTG
GGTAGCTGCGCCGCGGCCACATTGTAAACAGCACACGGTTGTGTTATGCCGATGATTATT
TTTCCTAAACATATTTTGGGCCTTATCCTCTGTGCAGGAGGTTTGCAGAACTCAGTGTTT
ATTTGCCTTTTTCTGTTGTTCTCg
>NODE_1394_length_410_cov_15.956098
AACCAAGGGCCCATAAGGAAACAAGGTGGCATTTGGGCCACCCCCTGCTCTTTCACCTCC
AAGTCTGAAAAACGAAAGAGACGCAAATGTAAATGTTTAACTTTCGGGAGCAGGGAGGCG
CGCCAGGAGTACCTCCCAGAGGTGGTCTTCCTGAAGCTCCATCATGCTGATATCAGATCC
ACATAGGAGGAATGTCAACACCGTTGACCTTCGACCCCCCGGTGTGAACGCATCACAGTG
TCGTGGTGTTGACCTCTCCTTCTCCTTGCCACCGCCTCCACTGCAGACCTCCCTGCTCTA
ATGGAGGTTTTATGGAGGGAACTTCACTCGCTGGGATGGGGAAATGAATCCCGGCCTGTC
AGTCAAATGGTTTGTTTATAACCAATATGGATGGCACAGATAACGGTAATAAGTTGGCAG
GGTTGTGGCGATTGTTACGGTGATTGTCATGGTTTTAGTACTAGAACTGGTGGTAGTAGt
>NODE_1397_length_405_cov_53.607407
GGAGAGGAGAGGCGGGAGAGGCCAGGCAGAAAGGAAGAGAATCTGGGTTTGCCATCAACA
GCTCAGGAGAGTAGCGTTGGCAGCAAGATTGATGACACCCTCCCCGCAAAGTAACAAAGG
AACTCCTGCGCATGAGGGCCTGCTTATGGGGCCTGATAGACTTGTCATCCTCTTAATAAA
CACAGCAGATATGTCAGCAGCAGCGGGAGGAGGGACTGAACCCAGCAGACCCACCCACAG
GCAGGACCACCAGCTGGCCTGGCACCCTTCCACGAGGGGGGCCCTGAGGGCACCGGGTTG
GGGGGGTGGAAGGTGACACCAGGAGATGATCAGAACGTAAACAGACAAGATGCGATGTAT
GAATCGATACTTCACAGACAATAAAACCCAGGCCTGTCTGTTAATGTCAGCATGAGTTTT
CCCGGCGATTGTTCAATGTAAACCAGAGTTCCTGTAGGCTACAGATTGTACCTGt
>NODE_1403_length_634_cov_23.411673
GGGGGGATATTGAATGAATATTAAAATTCACTTTATACTGTCTTTGCGAAGTGAAAATAA
TAATTTTCAAAGAAATATGTATTGCATAGTCTAGTTTCCATAAACAATTTCTGCAAGCTC
TTCATGTCAGGCTGACAAAGAAACGTCACAAGTTTGCGCCGAAACGATCGGCGTCGTCAG
GATTTCAATTGAAGCTGGGAAGGGGTCACATTTTCAGGAATGGAAATTACAATGTTGTCT
TTGACTTGTGCGGTGTGAACCAGAGATGTATCCATCCCACAGCCTGCGTGTCCTTCACCA
GCCTTTATTATTTATAACGCTGGCTCTTTTGAGCAATGACCAGTACTAATGTATAACCTT
GTGTCCTTCTAGCTGATTCGCTTCCTTTGAAACCAAAGATTGAAGGAAGAGAGAAAGGGT
GTGTGAAGAAGGGGAGGGAGGGGTGTATAGGGCAGTCGAGATCCAGGCTATCGAGAAGTT
ATTACCGTTTTTTTCTCTCCCTTTTTCTTCCCTCCCCTTCATATCTGAGGATGTGGAATA
ACATTGTGATGCTTCTTTTCTTGGGGAATGGAGTTACAGGCTTCAAAGCAATAGTGTGTC
CCGCATGTTCCCCTCCCTCCCCTCCGCAGCGTGACCAGGCTATGAGGGATGCTGCGCGCA
TGGGCTGCTGGGAAATCCGGTCCGAACGCATGGAGGGACGGTTt
>NODE_1404_length_74_cov_23.810810
AATATGTTCACCCGGCACAGCCAGAAGAGGACTGGTCACCACTCGGAGCCTGGTTCTTTT
GTAAGTTTCTTCCTATTTGTCCATCTTAGGGAGTTTTTCCGAGCCACTGAAGTTCATTAC
TATTGTTGTTTGCTCCCTGGGGTT
>NODE_1405_length_220_cov_9.263637
GTTTTACGAACGACTGAGAGGTTTTTATTTTAATAAAACGCAAACATTTTCCTTCTTCCA
CAAAGGACATAAGTTGTCAGTAAAAGTATATTGTTAAAAGAGGAAAAGCAACAGCATCAG
GAAAAAATATATATTTAATGAATGCCAATGCTTCAAAATACTCCCAATTAAATGGTGTAC
ACGCTGTTCTGTAGCCCCTATCAACAAAATATGAAGTGGAAAACAATCTAGGGTTGTGCC
CCAGTGATCTGACACGACCCTCATTGGCCTGTGATTTTTTTGACCTCTCA
>NODE_1412_length_467_cov_24.728052
GGTTAAGGTGGTGGGGATATGATAGAACGCCTTTATCTGTCTGTCTTTCCCTCCGGGTTA
AGGTGGTGGGGATATGATAGAACGCCTTTATCTGTCTGTCTTTCCCTCCGGGTTAAGGTG
GTAGTGATATGATAGAACACTTTGCTATCTGTCTGTCTCTCTCCCTCCGGGTTAATGTGG
TGGGGATGTGATAGAACACTTTGCTATCTGTCTGTCTCTCCCTGTCCAGGTTGCAGCCAT
GGGGAACCTCATTAAGGTCCTTGGCAAGGATTTAGAAAACTGTCCACATTTTTTCCTGGA
CTTTGAAAGTAAGTGAGCGCTGAGATGTGTGTGTATGTGTGTGTATGTGTGTTACTACAT
GTGTATCAGTGTGTAAAGCAGGGTGGGAGGTGGAGGTGATGGAGGGCGTTTGGGTGGAGC
CAAGGGTTCTCGTGGATGCCGTTTGGTTTGCTCGTTGTGTGTTGGGAAAGCGTGGGTGAT
GTTCGTCATTTGCAGAAAACTCTCTTCTACCCTCACTCACActtggaagtctcctag
>NODE_1413_length_606_cov_43.727722
TTTGAATACACTAGGCTCTGAAATGTCAAACATTCTGTATACAGGCCAATATCAGTTAAA
TGATACTTTTGTGATAAAAAGCCCTGGTGTTATAATAAAACATACATAGGCCTATGCAAT
TATTTTTAACCCAATCAGTGACCAGACATTACTTTGGATGAGCTTGGCTCCTAGAAAATG
TAATCTGATTATTCCAGCCCTGGGAGAAGGGCTGTCTCCCTACGCTCTGTCAAAAGGTCA
ATTATGGCCCCAAACCGCCATGCAGTGACACTGACCTGGAAGCAGTACTGATGACCCTAC
ATCCAGGGGCCCAAAAGAGTTGATCATCTAACATGCACTCTGCCTGCAGCCATGGAAATC
TGACATTTGTCCTTATTCAAATGAACACAAACAATATGCATCTCAGGCCTTTCCCCAACC
TGTGCCAAACAAGACACAGGGACCAGCAATCTGTTTCCCTGTGTCCTCATGTTCGGGTGT
TTCTCCTAATGAAACCAACCAGCAATCAAACTGATACAGAACTCATACAGTGCCAGTATT
CACACTCAATACATTTGGTTTTGGTTGGATTAAGTTACTACATCAGACGGTGCTATGGGG
CGTATTTAATAGACAATGAGTGTTATTTTTGCATAAATGTTGTAGCCTGTTGTTTACTAT
TAATAGAATATACCCt
>NODE_1414_length_113_cov_11.194691
TGAGGTTTGCTAGAGAGCATTTGGATGATCCAGAAGAGGATTGGGAGAATGTCATATGGT
CAGATGAAACTAAAATAGAACTTTTTGCTGGGTCTTTCAGCATGACAATGATACCAAACA
CACCGCCCGGGCAACGAAGGAGTGGCTTCGTAAGAAGCATTTCAAGGTCCTGGAGTGGCC
TAG
>NODE_1415_length_156_cov_7.942307
GACTATTATTTTTTATATTACAACGTGCAGCATTCTTCTGAGAGAACAAGCACAGCGAAA
CCAAAAACGGCAGACAAAAAGTTTCCTTACGTTGACTGATAGATATGGCAATGGTAGTGT
GGAGAGGCTCCCAGGACGATGTGGCTGAGACCCAAGGTACCCTTTCTTCGCAATCTCAAG
GAGGACTATCCCTTCCGACCCCGCAGTTGAATCTGTCAGGCTCTCA
>NODE_1416_length_586_cov_36.172356
AACAATTATTATCACACATCACCATTTGAATGGCGTTTAATCCGTGATAATGTGTCGTTC
CAAAATGCGTCGGTAAAATTATCAATGAAAAAAATAGAATAAGAAAAGTGAACAGGCTGA
GGAACAGATAGAACAGAGGGGAGAAACAATAGAATCAACGCATAATGATATTCCTAAATG
AAGAGGGAAATGTTGCCGCGCTCATTTTATTAATCAGACTGTCAATTTCACCCCAGAGGC
CAAACCCAAGAGCCACCTCTAAAGCATACTCAGATCAACCCAGGAACACACGATCCACTC
CTCACTTCTCTTCCTCTCCACTTGGATATATATATTCGTCTGACCGCAGGCCGCCTCCAT
CATCAGCTGACAGCCCTCACGTATTTATTTGCTTATAAACCTGTTACAATAAATGATCAT
TCGAGCAGCGTCAGACGCACCTTACCGACGAGTGGCAACCACTTTTTGATGAATGACATT
TGGGCTAGAGAGGATGCACCGGTCATTTTGAAGAGTCATTCGTTGCTCGTACTGGCATTC
TTCTATTTTTTTGCGCCTTGCTCATAAAAAGGTGTTATATTATTTAGAGACAGTTGCTGA
GTTGAATGCGGATTAGCTCCACCACAACTCATCGGAGAACTAGTCCTGGAAATTAg
>NODE_1420_length_106_cov_62.094341
GAGGACATCCCGAGCCGCTCGGCTCTACGCAATATCGAAAACGCAGCGGGGCAGCAGCAA
AGCCGTGGGAAGACCTTGCGGCCGCTCGGCGTCCGACGCAACTTCACTTCAAACAAGATA
TCGGGCTCTGCCGGGAGCCAAGCCCGTCCAAAAATACGTTGAACTCGTAAGCGTTC
>NODE_1424_length_189_cov_7.592593
ATTTGTTGTTGAATATTGACTTTATAGGAAAGTTGTTGCTCCTTTTCCCCTAAATATAAG
TCAGTAATATGCTTAAGGATTATACAGGCCTTGAAAAAAAACAGCTAAACCCTTACACCG
TACTGTTTGCTATACAAAGTTGAAAAGTTACACTATTCTAGAAAATCAACAGGTAGATAA
ACGGATACATATATTTGCTTGCTTTACTCACCTCTGCGCTCCGGGCTAAAGCGGGTCTTG
AAGTGACCAGCTCCAGAGg
>NODE_1425_length_220_cov_14.381818
GGAAGAAAGAGAGGAAGAGAAGACAGGGAGAAAGAGAGATCCCACCGGGAGAGACTCATT
CACATGCAGATGGTAGTTTTCCTCTGGAGTCCCTTTCTCTCCATTATTCACACTCTGTTT
TTCTCTCTCTATTACTCCAGTGCATCACTTTCTCCCCTCTCTCTCCCCTTTCTCTTTCCA
CTAGTTTTCTCCTTCTACTTTTTATTTCCATTCTTTGTAGTCATTAGGGTGGCAGCCTTG
GGTGATGCTGTCTTATATTTCAACAGAAGAGAATCAGAGGTAATATCACt
>NODE_1432_length_460_cov_46.334782
GCCAAGGGAACTGGCCAACCTATGTTTTTTAGAACTAGGGGTTCGTATACATGTTGAATC
TTGTGAGTAGATCAGAATCCGTTGGAATGTCAAGAATATTTCCCTACACACCTGTGACCC
TTTGCTCAAACTGAAGCTACTGACATCCATGGTGATGGTGATGGTTGCTATTCCCAAGTC
CCCATCCTTATGTTTTCTTTGTTCTTATTTGATGGGCTTCCGTGTTAAGCTCAATTAAAC
CCGAAAAATAACAACCTATCCTAAACTGTTCCTAAACCCCTGCAGAAGGGCACTTGTCGG
TCTCTGCTCCAGTTGTCATTTGCATATTAGAGTGTTTTTCGTGGGGAAAATGAGCTGTAG
GAATTAATTCAGGATTAATTGGTGCCTTTATCTTGTTAGGACAATCTAATTTAGGGGATG
ATGGAATTGTTTAGACTCCCTTTTGCATAATTGGATTGCGTTGAATGGCTTGTCATTAGC
GTCTTTTTAGCGTTGTCTGTGGGCCCTCTCTCTTCATGGCCCCAGACTCA
>NODE_1441_length_412_cov_39.876213
CTCTCCTCTCCTCTGATCACTCAGCCACTCCATCATCTCCACCTCCCAAAACACAATCAC
CCGTCCTCTCTCCTCGACGTCCCTCCATCCATCCTGCCTCTTTCAGTACGGTGTCGTCTC
CGTCCCCTCCCTCCTTCCTACGGTGTCTCTCCCTCTCCTCCTCCATCGAGCACAGAGCCA
GGCGTCAATAGAGGGGCCCATCTGTTCCCATACATCACGCACTTCATTTCAGTTTATTAG
CCGGGATAAATCATAAATATTTCATTATACATCACGGGCGGCTGTCGCGGGGACGGCGCA
ATTTATCACTGCTGCCCTCTCTCCCGGCTCCGCGCTGGAGCAATAAGCTTTCCAGTCTAT
TAAACAAGATTGATACAGTGTGTAAATTTAGATATTGGGAATTTCTTCACAGACCACTGC
TCTACGCTGATAGGCAGGGCAACGGAGGGGGAGGGGGGGGGGGTTGGCAGGGGAACTGGA
TG
>NODE_1442_length_511_cov_36.692760
AAAAAATCTTATCATTAACTAAATCATACAGACGAATTCACAAAGGAATAGCATGTTCGT
TCGTTTGGTTGCAATGAGACTTTGCCTGTCAACCTTATACAAGCGCCCCTGTTAACACGC
CGTGATCGTATAGTGGTGAGTACTCTGCGTTGTGGCCGCAGCAACCCCGGTTCGAATCCG
GGTCACGGCAACCCTTTGAAGTACCAAACTCGTAAAAGTTTTGCTAATATAGCCCATGGG
ATACCTTGGGTCGTGTTTTGACAAGTTGATAGGGCGCCAGGGTGGCTGTGCTATTGCAAA
GCCTCGCAGAGAGTCAGCTCTGTTGATATGAAAGCACACGTTGAGACACACTGTCCATCA
CGATCCCTAATCAGAAGCATTTGAACGCATCATCAACAAGCTTTGCATCAGTCCGCAGCT
CTTGTGCGTAAAGGGTAGAGGGCCAGTGGCGCAATGGATAACGCACCTGACTACGGATCA
GGAGATTCTAGGTTCGACTCCTGGCTGGCTCGTGACAGCCTTTAGCTTGCAATAATGTTC
TTCTACCTCTGTGGCTTTTCATTACGTGCTTTATTGGCAGA
>NODE_1443_length_612_cov_51.736927
CAGCACTCCGCCCTCAGTCAGCTAGGGTGAGTGCTGAAGGACGTGCCTGAGACCATGTAG
CGGGCAACTTTAGCCTAGCTACACTAGCTGGCTACAGGTCAAAGGAGGAGGGATTGATTC
AAATAAAATGTGTCGGTTGAACCACATAGAAAAATACTAATACATATTGAGATGTTAACC
GCTGGTTCATTTTGATTTGGGATGTTGGGTTTGGAATCGGCGTTAAGCGTGTGTGTTCCT
ATGTCGATGCTGTGTGTTCCTGACCATGTCTCATCGCTGTGTAACCCCCTGCATTTCCTT
TCCTTCCTACAGAAATTGCAATAGCAATCACTTATGTCAGAGTTCAAATCTGTCCCTGCC
TTCTGCTCAAAGCCTGCACATCAAGTCCGAACCTGTCTCTCCTCCTAGAGATCGCACCAG
CAGCACACCAGGGGGCTACGGTATGCAACAGCAACAGAACGCGTCGTCCCGCCAGGACTC
TGGACGCTCCCCCGTCGACAGCCTGAGCAGCTGCAGTAGCTCCCACGAGGGCAGCGACCG
CGACGAGCACCGGAATGAGTTCCACTCCCCGCTGGGACTGTCCCGGCCCGCTCTGGACGA
GCGCGAGAGCCCGTCGGTCAAACGCGTGCGCCTGTCCGAGGGGTGGGCCACATGATAGCC
ACGCCCCCGACCCCCGCCCCGc
>NODE_1448_length_72_cov_84.180557
ACCAATGTTTTTCATGTTGAAAATTACATTAAAATCAAGTAGTTAAACTTTTGAAATTAT
TGATGACGACAAGACAGGAGATGTCAAAAGACACTTTCTAAAACAAAAAAAGAATTGAAA
GCATCAACAAATATGGCGGGAa
>NODE_1451_length_186_cov_16.978495
GGAAATCTGCTTCCCTCTGCTCTCCTCTGGATAACTACCAGACCTGCAGCAGCCAATCAG
ATCCCTTCAGGGTGTGTTGACCTGGTGACAGAGGTGAGAGGGTTCAATGACCCACAGAAA
GAGGAGTACTTCAGGAAGAGATTCAGTGATGAGGACCTGGCCAGCAGAATCATCTCACAC
ATAAAGACATCAAGGAGCCTCCACATCATGTGTCACATACCAGTCTTCTGTTGGATCGTT
GCTACAATCCTTGAGT
>NODE_1455_length_71_cov_26.718309
AGAAAGTGCGTTTTGACATCTCCTGTCACGTCATCATCAATAATTTCAAAAGTTTCACTT
GATTTTAATGCAATTTTCAACATGAAAAAAATTGGTCGCAGACTGGATTCGAACCCGCGA
CCTGGAGATCCAACGGCAGGG
>NODE_1458_length_102_cov_16.509804
TCGAACACAACGTCATTCTGGCGCTTTCCCGCCATATTTGTTGATGCTTTCAATTCTTTC
TTTTTTTTTTTTAGAAAGTGCGTTTTGACATCTCCTGTCACATCATCATCAATAATTTCA
AAAGTTTCACTTGATTTTAATGTAATTTTGAAACTGAAAAATGTGGGTCGCA
>NODE_1460_length_261_cov_47.582375
CGTGCGTGCGTGCCTGTGAGTGTTTCTATCGTGTTTGTTCGAATGCGAATACGTTACTGC
AGGGTGGTACGTGCGTACGTTCCAGAGCGGGTGTTGTGTTGTTCCAGGCCGCCCTGGGGA
GGGGCTCTGACATTGAAGATGGGTTAAATCCTGTTTTACATTCAAGTGGCAGGCCCCAGT
TCATTAGAGTGAGGATCATTCCTCCTCAAGACCAAAGGAAGCGCATACTAAACAAGCAGT
TGTTGGGGAGAAAATGTGAGCGTGTGTGTGTGTGTGTGTGGGTGTGTGTGTGTGTGTGTG
TGTGTGTGTGTGTGTGTGTGTGTGTGTGTGt
>NODE_1461_length_71_cov_8.901408
CCTCATTGGGCTGTGATTTTTTGACCTCTCATGACAGAGGGAATAAACATTTGTAAACAA
TGCTGATTCATAAAGGCCTTTATGTATCTGGACATTAATAAATGTGCATTTTCCTCTTAA
ACATGTTTCAAAATGGTACCT
>NODE_1462_length_209_cov_9.114833
CATTATGAAGCAATATGAACTCAGCTCTGACTACATGCTAATAGCTTCCTCTAATTGTCG
ATCATTGCGGTGTTGTTAGCCACATGCTAATGTATTTATATTGTATGAGAGCTCCTCAAT
GGCATGCTGTTAGCTTCATGCAAATGGGCTTAAAAGAGAGTTAATCACTGCTGCGCCGTT
AGCCACATGCTTGTCTATTGCTAGATTATCGAGGCGATGTGTTTTAGGGGTTAGCAAAAC
AGTGGCGGAACACATGCTTGCTCTTTATGAGTCTGGGGc
>NODE_1463_length_199_cov_9.201005
ACCTTCTCCCATTCCTCCTCTGGATCATCCAGATCACAGGTGTCAAACCGGTTCCACGGA
GGGCCGAGTGTCTGCCGGTTTTCGGTTTTTCCTTTAAATGTGTTCCCAGTTCACACCTTA
ACAACCAGGTGAGGGTAGAAACTAACCAATGAGTTACCTAATTAATCAATCAAGTACAAG
GTGAGAGCGAAAACCCGCAGACACTCGGCCCTCCATGGAACCGGTTTGACACCCCTGTTT
TAGATGATTTAGCATACCTTTATTTATGg
>NODE_1464_length_71_cov_8.436620
CAAGCTGCTTACCTATTGCAGATTCAGTCTTCCCAGCCTGGTGCAGGTCTACAATTTTGT
TTCTGGTGTCATTTGACAGCTCTTTGGTCTTGGCCATAGTGGAGTTTGGAGTGTGACTGT
TTGAGGTTGTGGACAGGTGTC
>NODE_1465_length_452_cov_33.597343
TTTCCTTAAAACTTCAGTGTGGGGGTCAATACATGGCACTATAGTTGGTAACCGTGGATA
TTTAGGGATCCACCTTTATTAATAGAGTCACGTAATTGCACTGTTAAATATTTTTGGATC
AACTCACTATTGTATGGTCCATGCATTTTAATTATGCAGATACTGGATGAACCAACACAT
ACCTTGTCATCTGCTAGGCTGTGTGGATCAGCAAGGAACACCTGCGTCCTACACACCTCA
ATGCTGCTCTGTTACTGTTTATTTCCGAAGGGGATGCAGACAAAGACACCAGTGCTGAGC
AGATGAATAAGAAGGGTGTTAAGAGACGCCGGGAGGAACATGGAAGAGGCTACTTTGAGT
TTATTGAAGAAAGCAAGTACAGCCGGTAAGAATGGGGCAGAAGACGGTGGGCTCAGAGTC
CCCCTGGCCTGCATACCTCCCAGCTCTCTGTCCATCCACCTGCTGTGTTGACATTAGACG
GTGGGCTCAGAGTCCCCCTGGCCTGCATACCTCCCAGCTCTc
>NODE_1466_length_366_cov_8.994535
CTCCCACATCCTCTGCTCACTCTCCCTCTTCATCTGCCACATCACCTGCCTCTTCTGTAA
CTCCTCCCACCTTCTCTGCTCATTCTCCCTCTTCCTCTCCCTTCTCTCATCCATTATCTT
CAGGAAGTCGGCTTTCTTTTTCAAAATTGTCTCTTTGAAGGACAGCTCTCTTGGCTTTTC
CTCCCTCTCAGCCTGTGCAATCCCTAACATCTCATGTTTTCTCTGATAAAGAGGATGGGT
AGAGAAACGGAGATAGAGGAAACAATGTAACTAATCAGTCATGAAACCATTTGTTCATTT
TTTTACACTTGAAATCCTCCTTAGTCCAGACTAGCCTGTAAAGGTCTCACAATACTTTGT
GCTCTACAACACAAATAAATAAATTCAAAAGGAATGGTCCTGTCAAAATGTATTCTTACC
ACAAAGGGATCCATTc
>NODE_1468_length_172_cov_12.656977
TCTCTTCTCAATTTCACTCTCTAGTCATCTAGCTGCTCTCTCTCTATCTGCTCTTTCTCC
CTCTATCGTTCTCTCTCCCTCTGCTTGCTTTCTATCTCCCTACCTACATTCTCTCCCTAT
ACCTGCTCTCTCTGCCCTGTTCTCCCCCTACCAGATCTGCCTTGCTCTTTTGAAACGATG
GACAAGCAATTATGGCTTTAAAATGAAAGCCTTCACATCGATCGAACATGAAAGGACTCc
ca
>NODE_1469_length_129_cov_67.937988
GTGTCCTTCCTGGGGTACCGTTTCTCGCGCACGGGTTTGGCTATGGAGGAGCACCACATT
GATGCCGTGCGTAATTGGCCGACCCCAACCACGGTAAAGGGCGTGCAACGATTTTTAGGC
TTTTCTAATTATTACAGGAGGTTTATCCGGGGCTTTAGCCAGGTCGTGGCTCCGATCACC
TCCCTCCTGAGGGGTGGGG
>NODE_1470_length_598_cov_48.399666
AAAATATGGGTTTAAATGGATGGTGCTCGTTTCATTGAATCTGAGTTGTATCACCTCTGT
TATGTTTATTAAAAAGATATTGTGCATGACGTGTTTAGCAGTCATAATGATGTCCATTTG
TGAAATGTGTATCTTAAATTAAAAAATGAAATAAAAAATAATGAATCCGTAGATGCACTT
ATTGTACATGTGGTTAGGTTAGTGTTTGACTTCAAGTCCTTACAGATGTTTTGGGCAGGT
GGTTCTTTAAATGAATACAAAAAAGCTTGTGGGAGAGAGATGTAATGAAAAAAATGAAAG
GATTGTAGAATAATATTGAACAATTCTGAAATAGCAGTTCTTTTGATGCTTGTGATTATT
GAAGATGTACTTTAGAGAAATTTCATGGAAAAGATATGATTCTGATGTTAATTCTGTAGA
ATAGAAATGTATACCAAATGTAATCTTTCCAATGCTATGAAGAATTTATACATGAAATTG
ATATGCAATAAAACCTGTGTGCTTTTTATATGAAATGTCCCTTGTATTTGTCACCTACAG
AGAGCCGAATTCCCTCTTCTATCTTCTCTGCATTGCCCACATAATTTTGAAATGTTTGGA
AAGCAAAAAATATGTTTACCCCACCCATGTGACATGATGGATTCGACTGTACCCCGCCTa
caaatgtt
>NODE_1474_length_650_cov_40.121540
CTCCTATCGCTGACTATTTACTCACTGCTTTCCTCTTTCCCCGTGACGTCCCCTTTTTTA
AGTATAACATTTTGATTAGGAATGTTGACATGCCTGGTGCATGATTCACAGCCCAGCATC
CATAAACAGAGAGAGATTGAGAGAAGAGAAAAGAAAAAGAGAAGAGCGAGAGAAGAGAAG
AGAGAAAGAGAGAAGAGAAATAGAAGAGAGAGGAGACCGCTGTTTGATGCTCTCTGTAGC
CTCTCTCCCTCCCTCCATCTCCCCCTTTGCCACTCTCCCTTCTCTCCTGACGCGTGAGCC
AGAGTTGAGCAGCAGGTGCCATATTACTGTGTACAGAAAAGCAATTAGGAAGCATATTGG
ATGAATGAGGAGTGCATTAATATTAGCAAGTGCATTTGTCAGTTGGTTTGATGCAAGTCC
TTTTCTTTTCTTTCTGCAACATTAAGATTGTGGCGCTCATAAATTCTCTGCTTAAACCAC
CATCTGCTCTCCTGTCAGGCCACACTGACATACTCAGGGGAAGGAGAGAGAGAGAAAAGG
AAGAGAAAGGCATTTATTCTTTCTTTCGTTCTTTTTTCTTTTTCATGCAGAATGACTCTG
TATTAGGATTTATAGAGACGTCGGGCCACAGACCTAGCGACAGTCGTCTTAAATTTAGCT
CATTGCTTTTGTCCAGATCTATACCTATTGTTACTGACTCACGCACAGAGGCATTGCTCt
>NODE_1475_length_389_cov_17.203085
CTCCTCTCTGTATGATAATAGCTTTTGTCAAGGCTCATGACCTAGTTGGTACAAAGCGGG
AAATTACGTCATTTGCAAATGTGCTTTCATTCCATGATAGTGTATAATTGTACAAATGAA
[truncated: 315,030 more chars]
