# Supplementary material for: Early-branching euteleost relationships: areas of congruence between concatenation and coalescent model inferences
Source: PeerJ. 2017 Sep 8;5:e3548. doi: 10.7717/peerj.3548 (PMC5592902; doi:10.7717/peerj.3548)
Supplement: Data S1 [file peerj-05-3548-s003.zip › DataSupplement/Assemblies/Esox-reichertii8-61.fa]

>NODE_1_length_128_cov_4.085938
CAACTAGCATTGTCAGATGGGGTAAAGCCCTTTGCCTTGCCTCCATGCAAAACGTACAGT
CAGTGCCCTTTTAATGTGAGTCTTCAGCAATGTCTAGGAGGAGATAATTAGTAGTAATGT
GATGGTTAAAGGTTAAAGGTTAAAGGTTAAAGGTAGCAGACTGAGGACTCGACCTCCAGT
ATCCAGCc
>NODE_4_length_774_cov_36.841084
TCTTGAAGGGATGAGTGAGTAACAACTGGATGTGAAAATTCTATGTGGATCACCATACTA
TTGTATACTGTGAAATATGCAAAAAATATATGTTTGGGACAGTTTCACATCTTACCTCCA
AAGATATAGGCTTTGTTCCTAAGTATTCATCCATCATTCTTCTACTTAGGACCAGGTACT
TTGGACGTGAATATATTTTGACTCCCTGATCCCAATCTGCCAACCTTAGGGCAGGCAAAG
TGTCCAAAAGCTCCCCTATCAAAACAATCGTCAGCTAAAGGAGGTTATCGTCAGGCCAAG
CTATCTGTCACCCGGGCCACCACCAGCCAGCAGGACACAAGGACCCTTTAATTAGGCCTA
CTGCTCCTCTCTGGTGTGAAAGACTCTCAGGCCCCTTTGATTCCCCTCGTACTCCCAGCA
GGAAGTGGTTGGTGATAATTGACACAGGATTTCCTTGTTAACCAGCGGCAGACTCTGTGG
ATTAAAGTGACAGAGATCTCCAGAAGAAAGTGGGCAGCAGATAAGGGGAGGGGAATCGGG
AGGGGTGGGGGTAGGGGGGGTTGCAGGGAAGAAGGAGAAATGTAGGGGGTAGTCACTATT
TACCGCTCTCAAGATACCAGGGAGGAAATAGCAATAACAGTGCGGAGCGCAGTCCTGCCG
TGAGATGTAGTTCCCACTTATCTCAGCCATTTCAGCTTGGCTGATCAAAGATTGGCATCC
CTTAAAATAACCTGGACCCAAGGTTGACTACATGCTTCCACGCCATGTTTTTTTTTGGGC
AAATTATCACTTTTTCTCCAACCCCCCCCCCATAAAGCTGGATAGCTGTTTGTt
>NODE_14_length_194_cov_5.077320
TTAAACATAGAGATGCTCTTGGAGGATGGACAGAGCACGTGTGGAGAGATTGGCTTTTAG
CGAAAAGATACCAGATTGTGACTCAGCTCCTATTTCATCCGTTCCCTCTCTCTTCTTTCT
CTGCTCTCTTTCTCCATGTCTTTCTTTCCTTTGCTCCCTCTGTCTTTCTCTCGCCATTGC
TCTCCTCCTCCCTCCTGATGACAGTAACAGGGTCACTAGGATGGATAGACTAATGATATA
TGAAGTCCCATCCa
>NODE_15_length_788_cov_34.370560
AAAGTTACCCCTGAAGAAAGGGCAGCAGTGTTTGTGGTTTGTACCTTTGTCCTGATGTGT
GCTTTAGTGTACATTGATCGGCTTGGTAAATTGATAAACCACTTAGAAAACGCTGAGATA
TGTGTGTTGCTGTGTCAGTCTTTTTAAAATGTTATTTTGCTTAATGGGCGTTTGTTTTTA
GTTTTTTTATGACGCCCTTTGACCTTTCACCCATGCCCTCCAACTGACCCCTGTCTCGTG
TGCATTTTTCAGGAGAAGACGAGCGCCCTCAGTCTGAGCAACGTGGCAGGGGTTTTCTAC
ATTCTGGTCGGCGGACTTGGTTTGGCCATGCTGGTGGCCTTGATTGAGTTCTGTTACAAG
TCCAGAGCCGAGGCGAAACGAATGAAGGTGGCAAAGAATGCACAGAATATTAACCCAACT
TCCTCGCAGAATTCACAGAATTTTGCAACTTATAAGGAAGGTTACAACGTATATGGGATC
GAAAGTGTAAAAATTTAGGGGGTAGGAACGAGGTCTTCGTATAAATTCCCCCCAATGCAC
GCTTTTGGCTTCATCTGTCCCATCCTTGAATGTTGAATATTGAATGAGGAGGTTGCCCAA
ATCAGATCGTATGTATTGGTCTTATGATTTGGTAATGAGAGAGAGACTACCCTGTTTAAA
ATTTTACAGTCTTTTGGTTCATTTTGCATTTCTTTACTCTTTACCATCATGATCATGTAT
GACTGTTGATCTCCATGCTTGTAAACATATTGTCCCGGCAACACATTCAGCAGTACTGCT
TGCAGTGATACATATCAAGCTATACATGCACATCCACATCCTACGTTTTGTAATACACTC
GTAAATCa
>NODE_16_length_260_cov_25.473078
AGTAGGCAATGTATTGTCTATGGGAGACATCAAAGTGTACAATTGCTGATTGAAAAACTG
CACACAGCTAGCATAACTGTGTGGATTATTCATCTAGCCGTTCCTCCGATGGAGCACGTC
CAAAAGGGTGTGTCTCTGAGCGACCTACGGGTCGCAATATATCAAAAACTCTCCGATCAC
TACTACACAGGATGCGTTTCAGGCCTGGTCTACATCCAGATCCGTTGTGTTACATTGCTG
GTGGAAGGGTTTTACGCTGCAAGTCTACTGTCCAGGTCCAGTGTATTACATTGCCGGTGG
AAGCGTAATACACAGCAAGA
>NODE_69_length_706_cov_28.175638
AGCTGCTGTACAATTTCTTGTTTCACAATAATGAAACCATACTGGCCTATTCATGGGCAC
TTTCCGCAGTTCCAGGGTGGCTCTTTGCAAGCTTAATTGAGGCAGCCCAACAAAGACATA
AACACACATGCATCTTAATGGGGACTTTTTGACGTATAGATTATATGGACTGTCAGGCGG
CTGGCTACAGTAACTCTAGATGTAAATGACCTCTGATTTACACCCAAATCTCCTCTTCAA
CTCGCTGAATTGCACTGAATTCACACATGATAGGCTTGTGTGAAGAGCGTCAAAAGCTAA
TGGCAACTTGTATAGACGCGTGGGGGCCCCACAAAGGCTGCATTCAGTGTTGTCATGGCG
CCTGAGACAGACTGAATGAACTCTTCATGCTCCATCAACAATTTAGTTAATTAGCTCATT
TGTAATTGGTCTGCTTTGTTGCGTTGTATGTTGGTGGGGGACATCAAAGGGGAAGGTGTT
TGCTAGCGTCCTAGATTACAGGTTATCAAGTTGCCACTCACTGGAGTAGCTAGGCTTTTT
CGCTCTCTTCATTTGAGCGGGTGGGGGCTTTCATTTTAATAATCTAATTCGATTTGTAAT
TAACTGTCAAATAATTATCTTGCCGCACATATGCACGGGTGTAAATGGCCATGTAAATTC
CACAGAAACTCTTTTGATATTAGGAAATTGTTCTGTTTTTCCGGGGGGGCGGTGGGGTCC
TTCTCCACTTTGCAGTACTTTTAACTCCACAACTGTATGATGATAc
>NODE_79_length_180_cov_50.755554
CCCATGTTGCAAGGATCTGTACACAATTCCTGGAAGCTGAAAACATCCCAGTTCTTGCAT
GGCCAGCATACTCACCGGACATGTCACCCATTGAGCATGTTTGGGATGCTCTGGATCGGC
GTATACGACAGCGTGTTCCAGGTCCTGCCAATATCCAGCAACTTTGCACAGCCATTGAAG
AGGAGTGGACCAACATTCCACAGGCCACAATCAACAACCTGATCAACTCTATGCGAAGGA
>NODE_83_length_506_cov_39.745060
TCTGAGGGCCCGAAGATCACGGGCATCCAGTATGGTTTTCCGGCCTTGACCCTTACGCAC
AGAGATTGTTCCAGATTCTCTGAATCTTTGGATGATATTATGCACTGTAGATGATGATAA
CTTCAAACTCTTTGCAATTTTTCTCTGAGAAACTCCTTTCTGATATTGCTCCACTATTTT
TCGCCGCAGCATTGGGGGAATTGGTGATCCTCTGCCCATCTTGACTTCTGAGAGACACTG
CCACTCTGAGAGGCTCTTTTTATACCCAATCATGTTGCCAATTGACATAATAAGTTGCAA
ATTGGTCCTCCAGCTGTTCCTTATCTGTACATTTAACTTTTCCGGCCTCTTATTGCTACC
TGTCCCAACTTTTTTGGAATGTGTAGCTCTCATGAAATCCAAAATGAGCCAATATTTGGC
ATGACATTACAAAATGTCTCACTTTCAACATTCGATATGTTATCTATATTCTATTGTGAA
TTAAATATAAGTTTATGAGATTTGTAAATTATTCCATTCCTTTTTTACTCACAATTTGTA
CAGTGTCCCAACTTTTTTGGAATCGG
>NODE_85_length_144_cov_13.250000
CAGAAATCTTGCTTGTTTGTAGGTGACCAAATACTTATTTTACAGAGGAATTTACCAATA
AATTCATAAAAAATCCTACAATGTGATTTTCTGAATTTTTCTTCTCATTTTGTCTCTCAT
AGTTGAAGTGTACCTATGATGAACATTACAGGCCTCTCTCATCTTTTTAAGTGGGAGAAC
TTGCACAATTGGTGGCTGACTAAa
>NODE_113_length_61_cov_10.016394
AGGAGGTTGTTGGCCAAGATCTCGCAATACATGGCCCCATCCATCCTCCCCTCAATACGG
AGCAGTCGTCCTGTCCCCTTTGCAGAAAAGCATCCCCAAAGAATGATGTTTCCACCTCCA
T
>NODE_114_length_291_cov_10.680412
TGAACAAACACGAACACCGCATGGAGAAGCTGGGGATTGAACCCAGGACCTCATACATGC
GAAGCATGCGCTCTACCACTGAGCTACATCCCCAAGCCTGCCACAACTTTAGTCTATGCA
GGTCAGCTTTCAGTACCATCAAAATGAGGAACGCCAAAACCACAACGACTTTGCTGAAAT
TAACGGATAAAAAAACAATATACAAACTTCCATTCATCACTCTGCAAACCTAACACGTCC
CCCCACACTTCTTGTAAATTAGGTCGACATTGTGAATAGAGGAAGTCAAGTGATTTCAGG
TTGGGGTCTGAACCCAGGATATCACAGAAGCACAGCATACGCTCTACCACT
>NODE_115_length_712_cov_32.910110
AGAGGATCTGTCTTGCCGGCACACAGACTCCACTGTTCCAATACTGTAGCGCCGATGGTT
CTCCATCGACACACGTGCCTTGGCAGTACTGGGTGGGAGTTCCAATAGAATCGGGAAAAG
CGCTTCCTAACTTCTGTTGCTGTAAATCATAGGAACAATGTGCCCTAATGATGTTCTCCC
TCCTGCTCCTGCCGACATGAGGGCTGGAACCACCCATCTGATTTCATTTCGTCTCACCTC
TTCTTTGTAGATAATTGGAACCATCCCACTGATGCCAAACTCTGGGGGGCCCTCAAGCCA
ATCAGGGGGCGGAAACCCTGCGCTGCAGGTCCAGCCAATTACACCTCAGCTTCTGACCAA
CGCCCAGGGCCAGATCATCGCCACGGTGATCGGCAATCAGATCCTACCGGTCATCAACAC
CCAGGGAATCACGCTGTCACCAATCAAGCCCGGACAGCAGGTAAATGCGCGCGTGCACAC
AAACACATACAAACACATACATAAAAGACACAAGATAAATGTATGTTCCTATTCTCAGGA
AACGCAAATTGAGTACATTTGCAGACCAAAAACAAATGCTCACAGATACACAAAGACATA
AGCTATGAGTATGGGTAGAACAGAAAATCTTGTTCTGTGTAGACTGAGTTATTTTTTTCT
GTTTACTCGTGAGAAAGTAACCCTGACAAAACTTGTCAAGTCTGTGTTTTTTCAGCTATC
ATGTCTTTTCATCTTCTGTCTAAACACAACTTGAAAAGGTTTTCCTTCTCAa
>NODE_133_length_122_cov_10.483606
GAGAGGGACTGAGTCTGTCTGTCTGTCTGTTGGTCCTCCACTCTGTATGTCTGAGTGTGT
ATCTGTGTGTCCATGTCTCTCTGAGTGAGTGAGTGCATATGTGTGTCTTACTGTCTGTGT
GAGGAGAGGGAGATAGAGAGAGAGAGAGACTGGGCCTGTCCATCTGTCTGTCTGTCTGAG
TG
>NODE_141_length_179_cov_6.648045
GGTTATATGTCAGCTCTAGGTTTCACCTTGGTCTATACAACCCAAACCGTAAGGCTGACA
TTGTGCAACACTGTGTATTCAGATCAGACACTCATTGAAAGACAACAACAGTCTTGGTCC
TGATATGTGTATCCCCTGAGTTACTGCAACGGACTGGCATCTGTAAAACAGCAACAGTTC
CCGAAGCACGGACACTGCCATCTGAACGCAACAGCACTGATGAGTTTCCCCTCGAGATc
>NODE_142_length_1067_cov_44.926899
AGGTCGTGCACGGAAACAGGCGCCGGCGACCCCTTCCCAATTACGGGCTGCTACAGCAGA
ACATATCACAGCACCGTCCGGAGTGACAGTCATTTAGCAGCAACTCATCTGAGGGGAGGG
AAGTCGAGAGACGGATGATAAGGAAATAAAAGATGATTCGCCCGGACCTGTTAGCCACTT
CTCTTTCCACACCAGCACGCCCCGGGACGCCGCTCCCTGCTTCGACTCCCCGCCACCCCA
ACCCTCCTCTTCATCCTCCTCGTCTCCTTCACACACACTAGCTATCACACAGTCCTTTTC
ACTCCATTCCTCCCTCCGTTCCACTCCCATCTTCTCTCTTCCCACCCCCTGCCACCTACG
CTGGGCATCTCCCTCCTTCTCCCTGGCTCTCCTCAGACACGTGACAATTCCGCATGATTA
TTGGCGCAATCACTCATGTAACAGCCTGCCCAGCTTTTCGTGGGGGCTCCAGTATTTGTC
ACTGTCACTTCCCCAAGTGCTCCGCCATTGTCTTGGAAATTGTATGTGTAAGGCAAGAGA
TGCCTGTGACCCACTTCGACAAGAGAGCCAGCAATGTGAGGGCGCTCATCACACAGAAAA
AACAGCAGTTTGATGTGTCCTATTATGTGTCCCAGCAAGAGCCATAAATAATTGTGACAA
GTTTTTTGTTGCGCGTGAAAGTCCTTGACTCTGCCTCCTGTTCCAGCACCTCCTCTTTGG
TCGGAAGACGCTGCCAAGCACCCCCGATGATAGATGGCACGGTGCAGCAAATGACAACGG
GATAGATTTTTAGTTTGTGCTTTGGAAGGGATCAGTAATGGTGCTTTGCTGTACAAAGCA
ATAAAAGAGAAGGACAAGGGAGGGAGAGAGGGAAAAAGAGAGACAAAACAAAAAAGAAAG
ATCGGTCGATGCGGTCTGAGGAGTAGAAGAATTATAACCACTGAGGCACAATTTCTATGC
GTTGCTGCATTTAAATATATGCAATTAGTGTTTGTTAAACCAACAGAGGTCAATTATCTC
GCCTGCAGAAAAGCATGACATTATAATGTAAAAAGCTATGTGTATGTTTGTAGTAGGGAC
TTCCTGTGTTTTTCTGGCTCTTCCGAACCCACCAGTAGAATTCATTa
>NODE_143_length_61_cov_21.081966
CGCATGTCCAGGCCCGTCTGAAGTTTGCCAATGACCATCTGGATGATCCAGAGGAGGAAT
AGGAGAAGGTCATGTGGTCTGATGAGACAAAAATAGAGCTTTTTGGTCTAAACTCCACTC
G
>NODE_152_length_502_cov_30.948208
GCGGGAAAAGAACAGATTAAATTAGCATTGAATTAGACATGGAAAGTGAGCTCTGTCAAA
ACCATCACTGTGCTCAGCACAATTAGAATATGTTAATTATGCATTTCATTAAGGGCCTAG
GCGCTCTTTGAATGTGAGATGAAATGTCACTGGTGTAGGCAGCCGAAAAATGGAAGATTG
CCAGGCACAACTTTCTTTGTGCAATATGTGACACCTTCATTAACATCAGGGATTGCTAGT
CTGATTATACTTTTTGTATTAGTTTAAGCCTTTAGGCCTCAAATGCCCTGGCTTTTTTCT
GCATTTTGATGTGCCAAGCTATAAAAACCCATGCTGCTTTCTTGCAGATATTGTCTTTTG
GTTTGATTCTTTGTAGATTAATTTTTTTAAACATAATGCCATGACACATTTCATAGATTT
TGCATGGCTAACAACGTTCAGACATGTGTTTTAAGTGGTCCATTAGTATTGTGGGTCAAT
TCTGCTTTCAACAAGTAACATGTGATTTACTGTTTAGCTATTAATTCCTGGGTGGATATT
AAGTATATCCAGCAGCGTCTca
>NODE_162_length_606_cov_39.141914
CCAACAAACTTGTATTATTTGGGCGACTTTAAGCTTGTAGTTTTAACTTATTGTTAACTT
AAAAACTATTTATTATTATTATTGCCTCGTATAAAGTATGTTTTGTGTATATTTATGGTT
TATTTCATTATATTTGCAAGTTTAAAAGATTTTAAGTTTGCCAAAATTGTGGTTACACCA
TTTCTTTTCTTAAAAGGGAACAAATAGATTAAAAAACAGCTTTAGAAGTACGATTTGGAA
ATGTTCTCCATAGTCAAAGAATGCACTGCTATATTTAACTAATTGAAGTGTATAAACATA
CATGCTGTGTGCTAGATGTTATGCCTTTACTGCCTGTGTTCTGTTTGTCTTGTTCAATGA
AAACCTTTTGATTATTTAATCTAATCACAGTCTTGTTTTTCCGTCTGAGAACCCCTGGGG
AGTGTCAGTAAGGACATGGGCGGGGCCTGGGACAGGGGTGTGGCCTATTGCAGGCTCTAG
ATAGGAGCCTGGACCTTAGGCAGTGCCTGAGGCTCCATGTGGCCTCAACAAGCTTTCTCT
ACTACCGCTGATGAACAGAACTGCTGTAGATATTAGAAGCATCATTATTCATCCAACAGG
GCATCAGAGTTCTATGTAGTTCTAACAGCAGTAAGAAAGCATTGTTGATGGTCACTGGTG
TAGGAa
>NODE_163_length_158_cov_121.746834
AGTTGCACCACTAAAAACTAAAGAAATACGCAACAAGAAACTTGCTCCCTGGTACACCGA
CAATACTAGAGCACTTAAGCAAGCCTCCAGAAAATTGGAGCGAAAGTGGCGCTCCACCAA
GTTGGAAGTATTTAGACTAGCCTGGATAGACAGTACAGTACAATACCGAAAATCACTAAC
GTCTGCTCGATCAGCTTATTTCTCCAACCTGATTGAGG
>NODE_164_length_108_cov_98.314812
ACGTCTGCTCGATCAGCTTATTTCTCCAACCTGATTGAGGTGAACAAAAACAATCCAAAA
TTTCTCTTTGATACAGTTGCAAAGTTAACAAAAAAGCAAAGCTTAGCAAGTGAAGTGGGT
CTTCACTTTAGTTGTAATGAATACATGAACTACTTTGATGAAAAGATC
>NODE_165_length_61_cov_10.180327
TTTGATTGAGGTCAATTCATTTTTGAAAAAAATCCTGTCAATCATTCTATTAGGACATGT
ACGCACACTCTATAAAAGGCCCAAATTCAAACTGTCAATAGGCTTACGGCCACACCTCCC
T
>NODE_180_length_570_cov_30.673685
TTAAACACTACACTAGGGTGGGCTAAATGCACTAAATGGTATGAACAATTAGTCTACGAA
TAAGGCTGAATTCATCTTTTCTATCTGTTATTTCAGTTGTTAATTTACTCACAAAGTGAA
TGTGGGACGAGGAACAGAAGATGAAACTGGAATTCTTCGAAGACAAAAATAAAATAAAAA
TGTAGACAAAACCTTTCTTGCTCATAGCAATAGTATGTCTGGATTGCCTTCTGTGGCAAG
ATAGGAGTCAACATGTTTAGCGACATCAAAAGAAAACCTGATACCTTAAGGCTTAAGAAG
ATTAACACTTGCAGTGATCTTGAGCTTAGGCTTCTCCAGTACTTTCAACAGCACTGTGTC
AGAAGGGACAATTACCAATGAATTGGCACCAACATCTCCCGGTTATTTAACAAATTCTGG
CACAGTGTATAAGCTCACGTCCTTAAGACTTCCTTTCAAGTTTGGCCCTGGTATCACAGG
GGTAACATATTCTAAAATGTGACGAGAGGAGACAGACAGCACGAGAAGCTGCAAGAACAT
GCTAAGAAGGAGAGAGAGGGAGAGACAACCCACAAAAACACAATTATATCGTCTCAAGAC
ACACTATTTTTTCTGGttcttgacatagag
>NODE_183_length_152_cov_9.848684
AGGAAGGCCTGTGATGGAAGGATCTGTATGTAACAGGATCCAGACGCAGTACAGTATGAC
AGCCAGCCTGGCAACATAGTAAGTATGGGCTAATGGAAATCTGAATTATGCACAATTCCT
GCTGTGCTAATCAATGGGTGGTTTACAGAATTCACAAACTGTAAGATGTCTGTATACATG
ACATCTAAACAAGCAAATAGAGCTGGCAGAGA
>NODE_185_length_97_cov_206.051544
CACCACCTGGTGGTGAGTTGGATCCGATGGCGGGGGAGGAAGCTGGACAGACTCGGCAGG
CCCAAGCGTACTGTAAGGGTCTGCTGGGAACGTCTGGCCGAGTCTCCTGTCAGAGAGATC
TTTAACTCCCACCTCCGGCAGAGCTTCGACTGGATCC
>NODE_190_length_473_cov_33.615223
AATTGTAGTCTGTTAGAGATATATAGCAACAACAAAAAAAAGAACAAAAAAATCAAGTTG
CCACTCTTTGTGCCATTCAGAAAATAATCAGGATACTCACCAATAGAACATCTCGTCCGT
TCTCAGTTTTTTTTCTCCTTCTCAGCTGCCAGCCCAGTGCTTGGAATAGTAAATATGGAA
TTTGAATGCACAGTTGATGCTGAGGAATATGGGAAATGCTAATTTGTGGCGCGATAAGAT
GAATCGAGACATCCATTTAGCCCCATTTGACTCAGTGGAGGAAATGAATCATTAATGTTT
GTTAAGTATGACAATCTAACTGGGCCAGATCTACATGCTCCCAGACTGGAGGGAGAGTGA
GATAAAACCAGGCACTGAAGACGCCCAGGAAAACTGACAGATTCTGTAATGATGGGAATT
TATTGGCGGTTAAAGACACAGTGGCCAGGCCTTTTCAGTAATAACCTCCCCTCAGTGGAG
AGATCCGCAGCATAGTGTTGCTGGGCTGTTTTTGAGCTTTCCTGTTTCTCTAa
>NODE_192_length_202_cov_13.509901
GTGGGCCTAGTCTACCTGGTACGATCTGTAGCCTCCTGCATCCACAGGAAGACACTTGTG
ACCCCTGATATATGTTGCAAGTCATCCCATAAACAATACATTGCCTACTCCTCAAATTTC
TCCTCACGCTTTAACGGGTTTCCGAGTGTCGTAAAGAGCTGTGCTTCGGATATGTTCATC
GGGGGTGGGCCTAGTCTACCTGGTAGGATCTGTAGCCTCCTGCGTCCACAGGAAGCCACT
AGTGACCCCCGAAATATGTTGc
>NODE_193_length_148_cov_7.256757
TCAAACAAGAACAATACTACTACTTAGTGCAAAATGTTTGGACTGCAATTCAATCAAAGC
TAAACTGTTGTAAAATATTACATTGTTTATTGGCACTACACTCTATGAATTAAATCTACC
TTCAGAAAAAAAAAGAATCTAAAAAAAGTTATACCCACTTTCCTTTTCTTCTTTAGGTTT
TTCTTTCAGAAGAACAGCTTCTGAAAAg
>NODE_194_length_61_cov_7.540984
GTGCAGTCGTCCTGTCCCCTTTGCAGAAAAGCATCCCCAAAGAATGATGTTTCCACCTCC
TTGCTTCACGGTTGGGATGGTGTTCTTGGGGTTGTACTCATCCTTCTTCTTCCTCCAAAC
A
>NODE_217_length_545_cov_28.018349
TCCAGTTCTCCCCCCTCTGTTTCCTAGAGGCACAAACTCTGGCAGTTGTCACCTTGGAGT
ATTCTGGAGGCCTACTGAAGCACCCGACTCCTCGGGAGAGAGAATGTCAGCCCGAGCCCT
GGGCAGTTTTGACAAACAGAGTATATATTGATACATGATAAAGTATGCTAGAAATCAGCC
CACTGCTAAAGGCTACTATAGTTTTAATATCATCATTTGAATTAACAAGCATTCTGCTGA
GAAATAATGAGCTTTCATTATTCAGAACATCATCCTTACCCGGGGAGCTCAGAAGCTATT
AGCGCTTGAGAACTTAATGAAAAGAAGATAAAGAAGGTTTGAGATAAAAGTTTGAATGGC
CACACTCGGTAACCAGAGTTAAATTTTAATGCGGCCCAGTGGATGACGGATCGCCCCCTT
ATCTCAGCCTCCGTCGCTAGGAGGACAGGACATGGTGACGGGGTGAGCCCCGCCTCCCAA
GGAGGTGCCAGGGCCACCTGGCGGGGCCCACCTCACCGGGAGAGTCACAGCAACAGGCCT
AGCAGGGCTGAAAAGTGTGTCCGCTGGGAGGAACGGACCcatccacttccctacctcatc
gtcaa
>NODE_224_length_61_cov_8.147541
GAGAGGTTGGAGTCTGTTTTATTGAGTGTGTGGACAGGTGTCTTTTATACAGGTAACGAG
CTCAAACAGGTGCAGTTAATACAGGTAATGAGTGGAGAACAGGAGGGCTTCTTAAAGAAA
A
>NODE_280_length_82_cov_108.024391
TAGCATCTAGTTTATGATCAGAAATTAATTCATTTACTGCAACTGCCTTTGGAGCAAGAG
ATCTAATATTTAGGAGTCCCATTTTGAGATGCGAAGTGATACAATTATTTTTATTTTTGA
CCGAGGTGGAGGAAGGCTTTAT
>NODE_281_length_417_cov_17.633093
AATATCACTATAATTTTCAGAATCTCATCCTGTTCCGCCATCAGAATTGTTGAGCAGAGA
TCCATTAACTAGTCCACATCTGACTGGGTGTTTTAACGCATCATCAGTATGGGGAGTGGA
TTTATATACCCCCGTCAACATCTGACTGTTTTAACGCTGCATCAATCATACAGCATGCTT
TGATCACATCCCAGCAGCACGGACGGGTTCATTTTAAAGCCATCTAATTCAAAACAGGGA
TTCTCAATTATGCAATGGGCTCATTTACATATGCTAATTAGGATCATATTAATTATCTTT
AAATTGGGTAATTAGGCAATCTCAATTACAGCATTGTTCATTACACTAAATGCACAGAAA
AGGTGTTTGAAGTTCTCCCGTTCGGAGTGTATGGGAGGCTTAGAGACTGGGCTGGCTGCC
ATATTCCAATCAGACACACACACACACACGGACACACACACACACCCTCACAcagcg
>NODE_285_length_594_cov_17.592592
AAAAGCTATGCATATATATTCCCCCTCCGCCAGCCGCTTATCTGTAGTCATGTAAAACAT
GTTCTCATTCTCCTTTGTATTTACATGAGAACGGGGCTACACGCCTGTGACTAAATTATT
CCTGGCTTTTGGGTTTTTCTCCCCTAAAACCGAAGGCAAGTAAAGGGAAAACTGTAAATA
CACTATTACTGGTGTTAACACCCATCCAGTTCCCCTGCCAACCCCCCCCCCCGCTCCGTT
GCCCTGCCTATCAGCGTAGAGCAGTGGTCTGTGAAGAAATTCCCAATATCTAAATTTACA
CACTGTATCAATCTTGTTTAATAGACTGGAAAGCTTATTGCTCCGGCGCGGAGCCGGGAG
AGAGGGCAGCGGTGATAAATTGCGCCGTCCCCGCGACAGCCGCCCGTGATGTATAATGAA
ATATTTATGATTTATCCCGGCTAATAAACTGAAATGAAGTGCGTGATGTATGGGAACAGA
TGGGCCCCTCTATTGACGTCTGGCTCTGGGCTCGATGGTGGAGGAGAGGGAGAGACGGCG
TAGAAAGGAGGGAGGGGACGGAGACGACACCATACTGAAAGAGGCAGGATGGATGGAGGG
ACGTGGAGGCGAGAGGACGGGTGAATGTGTTttgggaggtggagatgatggagt
>NODE_286_length_540_cov_14.494445
AAGAACCAAGAGGCCATTTGCAAACTGTCAGTCAAACGGTGCTATCTTCTCGCCTAGGCT
TCCTCCTCTAATACCAATTTAAATCATTCACGGGCCTTCCGCTGCCATTATTCAAAAGAT
CATAATAGTTTTCCTTGCGCCCAAAGCACAAAAAAATCAATTATTTCCCCACAAAGACTT
GAAAGTACTTAGCACAGGGCTTCGACAGAAAGCTCTGGGTTATATCAAATTGAAACTGCA
CTCATTACACAGTGCACAATTAGTTACCTCTGGTCTGCAAGGCTCTTTAATTCCGAATGG
CATATCTGTATTATTACAGAAACAAGCATGCAAATGCTATTGTTGGGGATTTAAAGAAAT
CAATAGGACAGTGGTGCGAGCATTTGGTGGGCCGTCACTCAATCTGCTGTGGGGCAGAGA
TAAAGGTCTGAATTCAAATTAACGAAAGCAGCCAGTGACATCACAAGTGACACCCAAAAT
AAAAGCGACTGCTCCATGATATATGTAATTATTTGGTGCACATTCTCAGTCTTTTTTTCC
TCATCATTGTATATACTTGTGTAACTGTGTTTCACATAAAGGGATTAAGAGTATTTTAAt
>NODE_287_length_135_cov_4.074074
CACAATGCCAGTTTTTTAGTTCCTCCCTGTAGGCGAACTTTTCGTTGCTGGTCACCACGC
CTATAACTGTGTTGTTGTGTGCAAGTTTGAAGATGGAGATGGTCTCATACAGTCATGAAT
GAACAGGGAGTAAAACAAACGGCCAAGGTCTAGACTCACCACTCTGATCTTGGTGACGAG
TAGCGAGGGAACGAt
>NODE_288_length_176_cov_7.392045
ATGGTAGAGCGCTCGCTTAGCATGCGAGAGGTAGCGGGATCGATGCCCGCATCCTCCACT
CCTTACCTTTGCATCTGAAGTTAATTGTATAATTTCTTCTCCTTCATGATGTCTAGAAGT
CTTTTGGCTGTAGCATTGAAAGTTGATGGATCAACATCAATTGCCTTTCCTCCTCTTTCA
TAATGTTTGAAATGCATTGTCCTGTAGCATTGAAATTTCCATTGTCAGATACACAa
>NODE_289_length_123_cov_4.617886
ATACCCTGCAAGAAACTACCACTGGATTGACCGGATTGGTGATCAGCTAGGTCCTCTTAA
TCTGTCATACATTTCAAATGCTAACAAGAGTTATCACAAAATGGACAAACACCTTGTACC
AAAAGTTTTAAAGATCATCAAAGCAACAATGGGTATGATTCGGGAAAACGTTGTTGGGGT
TAt
>NODE_290_length_755_cov_52.756290
GATAACTACATTTCAGAATAAAATCCAATAATTCTGACCTTCCCATGGATGTTCTATATG
TTTGGGATCCCGGTTTGGAATCTAAGGTGTTATTGTTTTTTCCTGTCCCGTGGCGAGCAG
AAAGCCTGTGACTCAGCTGTTTGCCTGCTGCATTATAGAAGAATGGATGTGAAGGCACAC
CAAACAGGCACTTTAAAAATGCATGAGCCATCCCCAAACCTCCCTCTCCCTCCTTGGAAT
AGAGCTATCACTGAAGCCTGTTATCTCCCAAACCCCCAGGTAGAAAATGGTAATGATACC
ACTTAACATCGCTGCACATATGGAGGGAAAATGGAAATGCCAACAGCACCTCAACTATAA
AGCAAATCAAATTGAAATATTAATCCGCTGATTAATATAACATTATGAGAGCCCATTCTC
TTTGTTGTTTAACAACAAAGGGTTGCAAAATAAGCAACTGCCTAAGAGGTAAGGGGTTTA
AAAGAGTCCCACAGAGGTGCTAAAGCCCCTTTCAAACATCATTACTCTGCATAATGTATT
CACTTCCACTGTGCTGAGATTTGATATTGATGTTTACTCATTTATTTTTTAATTAATGTT
CGTTGTTAATGAATTCTTTGATGAGAGGCATTTTGTAAATCATTATCCTTGTAAGAGAAA
TAAGGGATGCAGCATTTCTCTGTCCGTTAGACTGGGTAAAAGTGCTAGGTGTAAGGAGAA
AAAGTTGAAGATGAAAAGTGGGGTCATTGTCAAAAGTTTTTTTTTCCTGATGCATTCATT
TGTTGTTGTGTGTTTATGATTGCAACTTCTCTCCa
>NODE_291_length_155_cov_4.825807
TGGGGAGAACAAGTATTTGATACACTGCCGATTTTGCAGGTTTTCCCACTTACAAAGCAT
TTAGAAGTCTGTAATTTTTTATCATAGGTACTTTTCAACTGTGACAGACAGAATCTAAAA
CATAAATCCAGAAAATCACACTATGATTTTTATACAATTAATTTGCATTTTATTGCATGA
CATAAGTATTTGATCACCTACCAACCAGTAAGAAT
>NODE_344_length_124_cov_36.306450
GTGTGTGTGTGTGTGTGTGTGTTCTTTACAGATGACTGATTAGAAAGCCAAAATCACCTG
ATCCATCTTCTTGGTCAGTTTTATTACAGTCATCTTTAAACCGACAGTAACCTGCTCTGT
CTCACAACACTGGCCACAGAATATATATTCTCATCCCCTCTTTTTTCAACATCTATCCAC
CCCC
>NODE_347_length_104_cov_10.875000
GGAGAACAAGTATTTGATACACTGCCGATTTTGCAGGTTTTCCCACTTACAAAGCATGTA
AAAGTCTGTCATTTTTATCATAGGTACTCTTCAACTGTGAGTGACGGAATCCAAAACAAA
AATCCAGAAAATCACATTGTATGATTTTTAAGTAATTAATTTGC
>NODE_351_length_365_cov_46.361645
TTTATTTGCTTTAAGTCCTTGCAGTCACACACACATTGGCACCGTGCGAGACAAATTAAA
GAGCGTTTTAAAGGAAATATTCAAAGAGAGGAGCCTGCTGCCGGAATATCAGTTATTATT
TTTGATGTTGCAATTTCTGACACTTTGATGCAATCAGTGAGTAGCCGCGGCATCCAGGCC
TCTCCAGGGAGAAAGCTGTCAGGACCGGGAAGTCGGTGGGTAGATAATTATGAGAGATCA
AACCTTGCTAGTTAGTAGGCAGGAACGGGAGGCAAATGCCAAAAACCAGCCAATGTTTCG
CAAACGCTTGTTCAAGGATATCCTAATTGCTATAAGTGGTTCCTTCAGGACTGGCACTTC
AAACACTGCCTGCTGTATGCCGCATGATGTCATCTTCCCCCGACCGCCTGCCGCTCCCCT
CAGCc
>NODE_352_length_643_cov_35.269051
TAAGGGTGGTTATATGGAATACAGATGAAGTAATACTGGAAGACGATGATTACTTCACTG
GGGAAAAGTCCAGTGACATATTTGTCAGGGGGTAGGTACCACAGAGGGCCACAGCTTTAA
AGCCTTGTCGCCCTGTGGGTGTGACGAAGTTGCGCGCTTTTTTTTTTCGCCGTTAATCAT
AGATTTTTGTTTTGTTTTGTTTGTTTCCATGTTTTTTTCCCTCTGGTGTTTTGTCGTGTC
ACTTGTCTGTCATCTTCTCTCTCTTCTGTGTGTTCTGTGTGTTGGTGCCGTGCTGTTGTC
TAGCTTTGAGCTGCGTGTTATTATTTGGAACACTGATGACGTAATTCTAGAGGACGATGC
TTTCATGACAGGAGAGAAGATGTCTGACATCTATGTCAGGGGGTAAAACACACAAAATTC
CATTGCATGGCTCGTACAAAACTCACTCCCTTTCCTTATCGTCCCTCCCTAAGCTATCCA
ACAAGCTACCCAACCAGCACCCTGCTACCCAAGACCCACACCTTTTCCTCAGCCCTCCTA
CTGCATCAGCACGCAACAAATCCTGATGCCTTCGCGGCTAGAGATAAGAGGAAGCTAATC
AGGGCCATACCAATAAACAGTCTATAGAGGTCAAATTGTCATTGAAGACAACACACAAAT
TACATCTTCCAAGCTAAAATTCACTAATCATTAAGccagatat
>NODE_353_length_316_cov_5.465190
CCCCCCCCCCCCCCCCAAAAAAAAACAGTTTAAAGAACCTTGGCACTAATCCCCATTGTC
ATCCCAGCGCAGTGGAAGGACTTACAAACAGCGATAACTCAACAGAGGCTGTCTGTTCCT
GAGAAGTTAGGGACAGGCGAGCTCCATGCTGCAGAATCACTCACTTAGATTAATCCTATC
CATATGTGGCGTCCATCAGTCAATACACTGTCACTGCATTTACATCCCAGACCATCCGGA
TGCTTCTACGACAATGTCTTTAAAAAGGTCCGCTCACATCACAATGTCTCTCTTTCTATG
TCTGTCTGTCTCTCTGTCTGTCTGTCTGTCTGTGGATTATGCTCACAGTTATgttatgct
accctggtgatcctgg
>NODE_392_length_400_cov_14.602500
TAGTGTGTGTGGACATGTTCACAGGGTGGCCAGAAGCCTGGCCGGCAAGAAGGGAGGACA
GTCAGACAGTGATCAAGTGTTTAGTGAACCAGTACATTCCCAGACACGGCTTCCCAGAGA
AAATCAGGTCAGACAATGGGACTCACTTTAAGAACAGTGATTTACAGAAGGTAGAGAGCT
TATTGGGCCTAAAACATGCTTTTGGCACTGTGTACCATCCACAGTCCCAGGGAAAGGTAG
AAAGGATGAACCAAAACTTAAAAAACAAGTTGGCTAAGATATGTGCACAGACTAAATTGA
ACTGGGTGGATGCACTGCCACTGGCACTCATGACGATTCGATGCTCGTTAAATCAGACCA
CTGGGTTCACCCCATACGAGCTGCTGACGGGGAGACAGTTTCCAGGACCAGCCGCGGGGC
CTGCGGTCCCGGAAGGGGAAAAGTGGCCCAAAGATCACAG
>NODE_433_length_63_cov_34.523811
AGACCGCCTGGGAATACCAGGTGCTGTAAGCCTTTTTGATTGAGGTCAATTAATAAAAAA
AAATAATCCTGTCAATCATTCTATTAGGACATGTCCACACACTCTATAAAAGGCCCAAAT
TCA
>NODE_434_length_199_cov_24.457287
CTAAGCATCTCTGGGAACTCCTTCAAGACTGTTGGAAAACCATTTCAGGTGACTACCTCT
TGAAGCTCATCAAGAGAATGCCAAGAGTGTGCAAAGCAGTAATCAGAGCAAAGGGTGGCT
ACTTTGAAGAAACTAGAATATAAGACATGTTTTCAGTTATTTCACACTTTTTTGTTAAGT
ACATAATTCCACATGTGTTCATTCATAGTTTTGATGCCTTCAGTGAGAATCTACAATGTA
AATAGTCATGAAAATAAAG
>NODE_437_length_565_cov_51.311504
ATAATTTTTATCTATGTATTATTTATTTCTCTGAGAAAACTTGTTGTTTGCTACACTCAG
TCTATTCCCTTTTCGTTTGCAATTTTTCCTGAAATCTTCCCTCCAAATCTCAGGAAACAA
TTGTGGGGGAGGGTTTGGTGGTGGCAGCAAATCTGCAAATCATTTATTTACGTTTGGCAT
CTGCATAATGAACCAGGGAGCCAATGGTAGCCATTGCTGGCCGGAGACAGGGTGGCATGC
CTTCAGTTTTAATGGGGCCCGCTGAGAAAACTTCCAATCCTTCTTGACATTTCTCATAGC
GAAATAAACGTGCTCTGGGTCAGAGTGTCCATTAGGAAAATAAGAGACGAACAAGTCAAT
TATACTTCGATGACTGCATAGCCAGGGGACCTCATTATCATGATCAGGGAGGTCCGTGCC
GCTGCAGCCCTCTCCTGTGTGTAGCTCCTGATTAAGTTGTGGGAGAATGACATGGCCCTT
TTTCCTCTCCATGTAGAGGATGAGGCGAAAACACAAACACGCGTGCACCCACACACACAG
TCCACCGGATCCGGACGCGCACAGAAACAAAACAGCCATGCGGTAGTGTCTGGCCAGCCA
ACTAGAAATTGTTGACACGTTCAAa
>NODE_438_length_528_cov_29.532196
GCCCTGTCATTTCCCTGTCAGGGATCCGGAGGGTGACTGCCTTTGGGCCAGAGGTGGGAG
GCATCGCCGGCACCTACGGGGCTTATGTGTGTCCCCACCCTGGTGGGTCCCGACAACCTC
CTCCTTTCATTCAGCGTCTAGCCCTTTCAAAACAAGGTGAAGTTCAGCAAAGTTTCTCTG
CAGCGACGATCAAACAGTCACATCACTTATGGAGCTGGGTGACAGGGGCAGTGAATACAG
ATCAGCTTTAATTGTAGCAGGCCTTACTGCCACTGTCTGCCAATCAGAGCCTTTGAATTG
GGGAAAATGTGCTCTGTTCATTCTGTTAAATGATGTATCCAATTAAACACGTTAGAATTC
ATGATCTTCAGTCAAGGTTAAATGAAAGCAGTTACTCCTGTCAGTAAGGTGATTAAATGC
TGCCTACATCAGGCACATTTGGTGCAAAATTAAAATGTGGGTCTAAAGCATGAATCTTTA
TTCATTATCTTGCAGTCCTGCTATATAAATGCCCAGCACATTTGCTCTTAATCACCATGT
TCattttaaatctctgctttagtctctttattaaaagggatctcaatc
>NODE_439_length_61_cov_14.803279
GAGGTCTGTAATTTTTATCATAGGTACACTTCAACTGTGAGAGACGGAATCTAAAACAAA
TCCAGAAAATCACATTGTATGAATTTTAAATAATTCATTTGCATTTTATTGCATGACATA
A
>NODE_440_length_959_cov_10.079249
AGACTGCAATTAACAACTTTTGGTGTTCCTTACAGTTCCAAAGTGCAAAAGAGTCTTTCT
ATCTGGGCCCTGTGTGGCACAATGGAATTCACATTGGGCTACTAGACTGAGTTCGGGACG
AGATTGCAAGGTCGTGCTTTGGAATCCCATGTAAGCCTTCGCTGTCTCTTGCCAATGGAA
TGTCATATGTTAAGTAAAAGGCATTACTATTCTATTTAAAGTTATGAATTTGGTGCAAAA
GAGAGCACAGTTGAAATATAGGGAGCAATGTTGTAGTCACTCTCACTTCACTCAAAAATA
TCTTATTTACCTCTCCTATTCCTTGTCACAATCATTAATTGCAGAGGGAATTTTACATGA
TTTCTGCAGCAAAATATGTGATGGCGAAAGACAAAAGTAAGCTCACAGAGGTGAGGCGAC
GTAAAATAGGTGAATGCTCTCCTTATGTGGAATGTAATGACAAAATAAAAGGTTCTTCAC
ACAAGCAACGTAGAAAAGTTTCTGTTTTAAAAGGTTGTTTTTGTCCCTTTTAGCAAGATA
ATGTATCAGAGAAGTAAGAGGGTATTAAGTAAAGAATGTTCTCCTGAAGCAGACTGCAGT
GAACAAGGTTTGGAGTATTTTAAAGATCCAAAGAGCAAAAGAGTCCACTCGACAGAGGGC
TCTGTGGCGCAATGGATAGCGCATTGGACTTCTAGGCGGCCTGTGTAAAGGGATTCAAAG
GTTGTGGGTTTGAGTCCCACCAGAGTCAAATTCTTAGGTGTTAGTGCAGTCAATGGAATA
TGACACCATTTGTTATACTCAAAATGTGCGGAAAAGAGAGCATGACGGATATCTATGGAG
CGTTGTTGACGGTATTCAGCCTCACTTCACTCAATAATACTTGATCTCTCCAACCCCTTG
GCAAAGGCACTAATTGATGAGGAAGTCTTACTAGATTTCTCTAAAAAAATAGCTGATGGC
AGACGCCCCAGACCAAATTTAGCTCACAGTGCTGAGATGATGCTAAATATGTGAATGCT
>NODE_441_length_191_cov_7.790576
ATGCAGACATACACTGTAAAAAATTAATGTGTCCTTCATATCATTAAACACTAACATAGA
AATTTAACCGATAGAATGGTTGTACTCATTAAAGTGCAATGAGTGGACTGGGATAGAGGT
GCCAGGGCCATTCTATTGATCATTTCTCTATGGGTTAACATCCCTCATCTGCCTCACCTG
ATGTGGAGTTTGGCAGTGATGAGTTGACTTGTGCTCCTCTACTGTGCTCGCTGGTCGGGG
GACCGGCCAGg
>NODE_448_length_61_cov_16.131147
CCATCTGTCTGTCTGTCTGAGTGTGTGTGTCTGTGAGAGAGAGAGAGAGAGAGAGACTGG
TTCTGTCTGTCTGACTGAGTATGGGATTGTGTGTGTCTGTGTCTCACAGAGTGAGTGAGT
G
>NODE_474_length_410_cov_36.892681
TGCAAATAAACACTGAGTTCTGTAAACCTCCTGCACTGAGGATAAGGCCCAAAATATGTT
TAGGAAAAATAATCATCGGCATAACACAACGTGTACTGTTTACAATGTGGCCGCGGCGCA
GCTACCCACATCTCCGACAAACAAGACGGGGGGGAGGAAAAAAAAACAGGAAATATCTTT
TGCATATTATTTTAAGTAACTGTTCAAATTTCATTTCAGAATGGTAATCCGCAAAACAAA
TATGTAGCGGCATATTTTAAAAAGGGAGGCTCTGCTTCAATTTCCTATTGTGGCGGCGCG
CCGTGTGTTTGCTCTTTGTGTCTGTTTGAATTGATTTGCACAGCTCGGCAGACAGAGGCT
GAAAGCTCAGACCAAGAATCCATAATTTCATATGATCTGATAGTTCTGCAGTATTAGATT
GATTTTTTTTCCCCCTCATCCAATGCCGATGTTAACAAATAAGCTGAGCt
>NODE_475_length_333_cov_7.891892
TGTGAGTTTGTCAGGCCTGCAATAAACCATAGCTTTCCTATCCTACAATGTTATAGATCG
TGGCTTTTTCAGGGCTGGCTTGGACTATAAATCCTGCAATACACCTTTGACACTACCTGA
TATTTAGGGAATGTAAGGTGGACATAAATACAATCTACCTCTTCAGAAACTCAAACTCCT
CGTTTCCGCCCAAGCGCTACCTAGTGTGGTCTACTCACACACTGTATTGACAGGCTTCCT
ACAATGTCAGATCAGCAATCAGCTGACTAGAGGGTTAACATCTCACCTGAACACCACAGC
TCCCTGTCTAACTCATGAGAGCCTACCAGGTTAATACCTTAGCTAGTATGAAACATCTCT
TTTGCTGGGCTTTGGGTACGCAGTGGGTACAGG
>NODE_477_length_1249_cov_18.974379
GCATGTATGAGGTCCTGGGTTCAATCCCCAGCTTCTCCATGCGGTGTTCGTGTTTGTTCA
TTTTCCGTTTGCTCTACACCTGTTCCTCTTCTCCGCCAGTGGTTTGCCAACGGCAGTCCT
CTACTGTCACCAAAAGTCACTTTTTCCCTGACCGGGAACCCAACCATTGAACGCGCCGAA
TCCAGACCACTATCCCTCCAGGTACTCGTTTGGCGACGCCCACTTTGATTTAGGTCCAGA
TTCAATGCAGGAACTGGTGTTGCCGCTGTCAAGATGTAATGCTAAGAGCTGACCACCAGG
GAGAGAGGAGACACTGACTTCCTGCAAACAGCTCAAAAGATTCCCCACTTTAATTAATGG
GCATATCCACATGGCCTTCAATCTCAGCTGGTCATTTCCCTCTACAAGCCTTCAGCATCA
ACTCTGAGCCTATACATCGGTTACCGGCCGGCTGGTCCGGGGCTGTACACCTTCGATAGC
TCACTTGGTAGAGCAGAGGACTGTAGTTGAGAGAGTGGCTTTCTATAGGTCGCTGTTTCA
AATCCGGCTGGAAGGATGTTTTTTTTAATTTCGGTATTGCGAGATGACGATGCCGAATAA
GCAGAAGGGGGGGGACGAGGGCCAATCCTCGATTCTCACAAAAAGCCACGTTTCCCTGAC
CGGGAATCGAACCCGGGCCGCGGCGGTGAAAGCGCCGAATCCTAACCACTAGACCACCAG
GGAATGGCGTCTTGCTTGTAGTCCCTTTCGAAACACTGTCCGCCTGCTAGATCGCATCTA
GGCATATTGGGTTGAACAGCTTGTGCTTGGCCTGGCTCCATAGCCAGAGCTCGCCTCCAG
GGATAGAGATGGAGAAAACTTAGGTCATTGAGAGGGCAGAATCCTGACCACCACGGATAG
AGTGTCCACTGTTCCCTTGTAGAGCACATGCACCGCATATATGAGGTCCGGGCTTCACTC
CCCATCTTGTTCCTTGGAATGTTTCTTACTGGAACAAATGTGGCTTTTTATTTCCACACT
TCGCAACGTCGACAGAAGTTTCAAGAAGAGTAGGGGGACATGGTGCGATGGCCGAGTGAC
AAACAGAAGATTTAGCATCCTTTCTGGGAATTTGCCAAAGGATGTCCTCCACATTCACCA
ATGGATATTATTTCTCTGAGGGGGATTCAAAAGCCGACCGTGAGGGTGAGAGCGCCAAAT
CCTAACCACTAGACCACAAGACACAGAACCGAAATGCCCCAATTTTTACGGTACGTCGCG
ATTCGAGCCAGTAACTGGTGACACTGTTGCCAAGCGCTGAAACGCTACc
>NODE_480_length_423_cov_9.886525
GACATAGATAACTCTAAACAATAGAAATCAGGATTAACCAGCAAGGTTTTCACAGGAGAC
ATTGAGAAATCCATTAGGCCACGTGGTGAGCCATTTTTCCCCGGCCAATTCCGAAAGCGA
TTCAAAACTTTCCGTATGTTCCTGAGAGGTCAGATGACACTATCCGCACACACTGTGAGG
GAGCAGCTGAGAAGACACCCAACCACGAAGGGACTCGAACCCTCAATCTTCTGATTCGAA
GTCAGACGCCTTATCCATTAGGCCACGTGGTCCACCCATGTAGTCTGCCCAAGTCCGAAA
GCGATTCAAAACTTGTGGTATTTTCTTGAGAGGTCAGATTATCCATCCTCCAACAACAAT
GTGGGGTAATTAAGACATAGAAAACCCTAAACAACAGAAAGCGGGATTGACAAACAATGA
TTACACAGAGAAGCAAGCGCAGAAAGGCAGGAGAACAAGCCcaaactgtcagggataagc
aga
>NODE_481_length_337_cov_37.270031
CTTAAAACGACCACACTCAAAAGTACAATTCCCTCCCTTCCTTTTCCAAAATGTCTATCT
GATTTACTACTCAACAATTCAGGGAGGTGATCGGTCTTAAAGTCAGTCCAAAGCAAATAC
ACTTGCCGTGTAAGTAGGCACTTCTAGCTTCTCTTTCGAATGAAATTGCACATTTTCAAA
AGTGCATGAGTGCTTTCTGAACTGGGCGTCCTGTTCATAAAGGGCTACTTGCCTACAGCT
GAACGTGAACTTTCCTGCCAACGGACCACGTAGTTAAAACCCACAGAGGGAGCAGGATAT
TTATATGAACTAAAGCAAGTACCGAGCCAGCCAGGAGTCGAACCTAGAATCTTCTGATCC
GTAGTCAGACGCGTTATCCATTGCGCCACTGGCCCAC
>NODE_482_length_371_cov_45.905659
ATTTAGACCAATATAAATTCTACTTTACTAATATCTAGGCCAATCAAGTCTACTATACTA
AAAACTAGACCGATTACTTCACTCAATAACAACTAAATGGGTTACAGTGCTAATTTAAGT
ATGATTCTCTAACACTGTACCTCAAACTTCACTCCTCTCTGTAATGTAGATTTCCCCCAA
CTCTTATTCTCCTCCTGCTTCTTGTGACTGACTGTATAATGTAGACACAAGGATGCTCCA
GTGCTGCTCTTACTTCAGGAGGTAAAAAGTCACCTCAGGTCGATGGCACTCACGCTGTAA
ACAGGGCTTCCCGTAAAATCAATGATCTTCAGTTGGAGCTATCAGTCTGTGGAACAGAAA
TAGCCGTGGCTGTGCCGAGCCCGAGACTAGGAAAAGAGGGGAGTATAGTGGTGAGGGGGG
GGGGGTtgttg
>NODE_533_length_497_cov_24.158955
AGCATTGTTTATGAACCCAGATGCTGAAGTGCATATAGCAGAGCCTGACTTTAGATAGGT
GCTCCATAAATAGTCAATTTGGCTGTGTGCCAGAGCGAGCGGCTAAGGCAGGGTTAGTAA
CAGTGGGATAGGGCCTGTGTTATGTTATGACGGACTGAGAGGACCGTCAGACAGGATAGA
GATACGGGCTTTCCTTTCCAGATTAATTAAAGAAAGGATCAATTAACAGTGATGAAAACC
ACGGCGGCATACTGACTAGCTGATAGTCCAATCAAGCCTTGAAATGCAGAGCAGTTGGTA
TGTTTTATCTCGCAAAACTTAATTGCGATTTTCCAGAGAGAATGGCCTGATCAAAATGAT
TGGGTGAAATTAGCATCATATGAATAAAGTATTGACACTTTCTTGTTGCATTTGTTCATA
TGTGATTCTGGATGGAGTGTGTCCAGCTCTTTTCAGAATACATGCAGGAAAAAATATATT
ATGCTGTGCAAATAGGAGCTCTTCATTTTCCAATTATTTCACCTACTCTTTTCTCTTTAT
GCTCACATTTATCATGg
>NODE_534_length_497_cov_35.804829
CCCGACGTCTCTATAAATCCTAATACAGAGTCAATCTGCATGAAAAAGAAAAAAGAAAGA
AAGAAAGAATAAATGCCTTTCTCTCCCTTTTCTCACTCTCTCTCCTTCCCCTGAGTATGT
CAGTGTGGCCTGACAGGAGAGCAGATGGTGGTTTAAGCAGAGAATTTATGAGCGCCACAA
TCTTAATGTTGCAGAAAGAAAAGAAAAGGACTTGCATCAAACCAACTGACAAATGCACTT
GCTAATATTAATGCACTCCTCATTCATCCAATATGCTTCCTAATTGCTTTTCTGTACACA
GTAATATGGCACCTGCTGCTCAACTCTGGCTCACGCGTCAGGAGGGATGGGAGAGTGGCA
AAGGGGTAGATGGAGGGAGGGAGAGAGGCTACAGAGAGCATCAAACAGCGGTCTCCAAAA
GCCTCTCTTCTCTCTCTTCTATGTCTCTTCTCTCTTCCTCTCTCACTCTTCTCTTTTTCT
TTTCTTTTCTCTTCTCTCCCTCTCTCTCTGGTGATGGATGCTGGGCTGTGAATCATGCAC
CAGGCATGTCAACGTTc
>NODE_541_length_106_cov_80.933960
GGGCCTGTACATGTGCTTTCTTGAGCAGGGGGACCTTGCGGGCGCTGCAGGATTTCAGTC
CTTCACGGCGTAGTGTGTTACCAATTGTTTTCTTGGTGACTATGGTCCCAGCTGCCTTGA
GATCATTGACAAGATCCTCCCGTGTAGTTCTGGGCTGATTCCTCAC
>NODE_543_length_156_cov_4.121795
GACCAAAATCGAGCTCTTTGGAATCAATTCAACTCGCTGTGTTTGGAGGAGGAGAAATGC
TGCCTATGACCCCAAGAACACCATCCCCACCGTCAAACATGGAGGTGGGAACATTATGCT
TTGCGGGTGTTTTTCTGCTAAGGGGACAGGACAACTTCAACGCATCAAATGGACGATGGA
CAGGGCCATGTACCGTCAAATCTAGGGTGATGACCt
>NODE_544_length_391_cov_45.365730
TCCCCTTGTCCTCCCCGCCTCTCACCTCCTCCTTGTGCTCTCCTCTCCAGAATTGGCAGC
CTGGGTCCGGCTGCTCCTCCTTTTCATTTCACCAGGAGCGGCGATAGGAGAACAGGCAAT
AGGTTTAGCAGCCACGGCGACTGATTTACGACAGGGGGATGACCTCTGGGGCCCTAACAC
TGGGACGGGTGACTGGCTCTCAACGGTAAGCCACTGGCACTTGACAAAGTACCCGGAGCA
GAATGAATTTACTTCTCTTTTCCTCAATCATCAACAGCCACTGCCCTGACCCCCATCCTG
ACTGCTATAACAAGATCTCCCATCTCGGGAGGCTGAAAAATTTACTGTCACATCTACTTT
TCAATGAGCTCAAGTGAGCACTTCTTTCACCTTCAGTGGAGCAGGTGCAGCGCGCGCACA
CACACACACACACACACACACACACACACAC
>NODE_545_length_491_cov_34.688393
TTTGCACTTATCGTGGTCTACAGAACTTAGCTGGCATTGCTTGGAGAAATAAGTATTACC
TTCTGGTAAAGTTCTTGTCTTTTAAATGGCATATGAGGGACAGCAGTGAAGCTTAGAGAA
ACATTGTTTTTCAAAGTGCCACTTTATTACAAAAGTATAAACTTGACTGACATTTTCATG
AATAGTAATCTTGATATAAAACATTACAATCTTTTGCATTTTTAGCACTTAATTACACGC
TTTGAGTACAGGACCCTGTAGTCTGATTAGCAAACACACAACATTAGCTGCCACATAAAA
CCTAGCTGGGCTTTTCAAAGAACACACCATAGCTTAAATGGCTTGAATAAATAAAACAAA
AACACATCAAAAGTCACATTGGAACATTTGCTTTGCAATTTTGTCACCAGATAAGTCATT
CCAAAAATACAACCAAACATAAATAGTAAAAGAGGTTTCTTGACACCAATGATATATTTA
TTATTCTTTCTTGTTTCGTAACATACGCACGTACACATTGCATCAACATACAGCAtaata
accacattgtg
>NODE_555_length_61_cov_60.655739
AAATTCAGGCTACACTTCTGTATGCTTCTCCCTATACTCATGAGGAACATGAACTCAGGG
TTCAGCTCATGCTGACCTCCATAGGCAGGCAACAGGCCTCATCCTACCCACAGAATAGGT
C
>NODE_561_length_140_cov_8.492857
ATCAGAAATGTATTCGGGTCCTAAACCATTCAGAGATTTATAAACTAAAAGCACCACTTT
GAAATCTATTCTGTAACTGACTGGAAGCCAATGCAAAGATTTAAGAACCGGAGTGATGTG
CTCTGTTCTCTTGGTCCTGGTTAACATTCTAGCAGCAGCATTCTGAATGAGCTGCAGCAG
TTTTACAGTCtttttgggga
>NODE_562_length_1133_cov_42.928509
GCAGGCAGGCAGGCAGGCAGGCATCCCTGGCTCGGCCCTACTCTGCTCACGGGGAAAGAA
CAGATCAATGGTTCAGTGGTCTTGTAATTTTTTTTCCCCCCAGAGCTGTACTCGCAGCGT
TACCTAAGAAAGTAGCACTCACGTCTTTAGTAGCCAGCTGGCTAGCGCGGCCTACTTGCT
AACGGGTTAGCGAAAGCCATAGGTAACCTATAGTAGCTGGCTAACTAGCAAGCTACTCGC
GCTAGCTTGTTAGCGGCGCAAACGATAGGTAAACGAATCAAATAATGAATCAACTACATA
CCACAAGTCTCCCGCTTTCGCTGGGTTATAATAGGATACACTAAATAGGTGTTTTAAGCA
GGTGTATTGAACGAAAGCTTACCTGAACGACGGAGAAATACATCCTGGTGCACAGCGAAA
AAGGCCCTATTGTCAACATTATATCCGGAATGAAAGGTTCCTACACATTGTAATTCTTAT
TCACCCGATTGCTATAGAAAAGCCAAGAAGAGATTGGTTTAAAAAATCAATAGCATTGTG
CCCATAGGGAATAGGCGATCAAATGAATTTATCAAAGGAGATTTCCAATGATTTGTATAG
TTATCCTCTTCATCCGTGCTCACCTTGAATGCTCGCCCTCCGGTGGCTGTGAGAGGGATT
TATTGTGAATTCTCCTCTTCTCCTCTTCTCTAAATGAATAGGCTACAAACACGTCGTCTT
TCCCGGTCTGATATGATGAAGGTTTGGTAATGCACAGACGAGTTTTGCCTAGCAAACAAT
AGCATTTGGCCACCACGGTGAATAGGCTACTATTGTACTACACTCGTTTCTGGGAGGCTA
ATGTCAACAGCAACGGGCGTTTCGTTGCAGTGTAATGTTGTTCAGTTCCGGTGTAATGGT
ACGGGCACGTACTTGGATGAAACAATTGATTCCATAAAAAAATAAAAGAAATATTACGCC
TACAATGTGTTGGAACATTTATTGCAACTCACCAAATACGACGTGATGCCATAGCACGTG
TTGTTCTTAATGCCAACCAGGAGAGGTCGACAAAAACACGCTCCCCTGTGGAGATACGCT
TCTTATTCACCAACTACGGAGATTTTAGCAGAACTCCAGCCAGGAGGGGGAGACACTTGT
CATGAAGTTGATTGTCAGACACACTGTGAATGCGAGTGCAAATAAATTTATTT
>NODE_573_length_84_cov_5.797619
AAGTCTGTAATTTTTATCATAGGTACTCTTCAACTGTGAGTGACGGAATCTAAAACAAAA
TCCAGAAAATCACATTGTATGATATTTAAGTAATTAATTTGCATTTTATTGTATGACATA
AGTATTTGATACATCAGAAAAGCa
>NODE_583_length_253_cov_54.000000
CATTTCTTAAAGATATCCATAAAAAGTGTTGTTTAAAGTTTGCCACAAGCCACCTGGGAG
ACACACCAAACATGTGGAAGAAGGTGCTCTGGTCAGATGAAACCAAAATCTAACTTTTTG
GCAACAATGCAAAACGTTATGTTTGGCGTAAAAGCAACACAGCTCATCACCCTGAACACA
CCATCCCCACTGTCAAACATGGTGGTGGCAGCATCATGGTTTGGGCCTGCTTTTCTTCAG
CAGGGACAGGGAAGATGGTTAAAATTGATGGGAAGATGGATGGAGCCAAATACAGGACCA
TTCTGGAAGAAAA
>NODE_598_length_61_cov_12.934426
GAGTGGCCTAGCCAGTCTCCAGACCTGAACCCAATAGAAAATCTTTGGAGGGAGCTGAAA
ATCCGTATTGCCCAGCGACAGCCCCGAAACCTGAAGGATCTGGAGAAGGTCTGTATGGAG
G
>NODE_599_length_66_cov_235.439392
GCTATAGGAGTGAGACTCCTGTCAATGTTCCTAGATAAAAGAAGAGCACCACTCCAGCTA
GGATGGAGTCCGTCGCTCCTCAGCAGATCAGGCCTGGCCCTATTTCTGGGAGAGTCCCAA
AAAGAA
>NODE_600_length_457_cov_14.765864
AAGAAAGTTCCTTTCTGCCAACAGACCAATCATGGGATCAAACACTATTTGAAATAATTT
TAACTTGATTGGGCTTGTCTTCACCAATGGTATAGTTTAACCAATGGCATAGTTACAAAC
CTGCTCACCTGGCACTCCAGACAGGCCATAGGTATTACAAAAATGTTAAGTATTATTTAA
GTTCTGGTCTGTGCTTAGTTTTTCAAACCTAATTTGTCTGGTTAATGTGCCCCTCTGACT
ACCTGATTGCAGTCGATGACTGGGGAGAAAATCTGCCATAATTATGTAGAGCAAAACCTT
TGATTGGGGAGGGATGATCATTGCCCAGCTGCCTCCTTTGACAGGACTGATGTGAAATTT
GGCCTCATTGATTTCAAATCAAGTGGCACATATAATTGTAATCAGACCCTAGGACTATGT
TCTCAGAACAGTCTATTCTTATATTCTAAAACCCTATAACGTCCTTGCTGTGCAAACTTT
TCAGCTTGAACAATATGatataatgtattacttaacc
>NODE_601_length_234_cov_9.773504
AAGTCAAGGGTTCACCCTAAGCAAGTCAAGTCGAGTCCTTATAAGTTTCAAGTCAAGTCA
CAGTACTAAAGAGATGAACACACACACACACTGTCCTCTGTTTCTGACGTGCGCTCGGTG
CGAAGCTCGATTTCAAAATCAAATATTTTTCTCCTCCGCGGTACAATTTTTTGGGGGGAC
GAAGCGGAGGGATCTTCAATCTGCCTGAAGGGGTTGTATTCGCTATAACAACCACCTCGC
TATACCTTATCCCGCTTATTACATGGCTACCTACCAAATAAATCAATAATTTGA
>NODE_602_length_634_cov_29.837540
TTCTGCTTTGAATCTCCCCTGTTCATGTGTAAAAAGTGAAGTGGGTTTAGTTGAGCTTAG
AATAAACACATTGCTTATTAGTTATTAACACAATCTTATTTTGCATCTTTATGGCATCGC
TTAAAAATATTTTTCTAATACCAATATCAGTGATGCAACGGAATACATATATTGCTGCTT
TTTTCCAGAAGGTACTATGACCTAGCCCACATACTCAAAAATGACCTAAGAAAATTGTTT
TTCCTGTTAAAAACAATGTCCCCCCTCAAAAAGCAAAACATTTCTGTTTCAAAATGAATT
GAATTTTGAGCATTTTGGCAACAATACCCATGGTTTACATGTGCATTCTCACCCACTATA
ATCTGCAGTTATTTGGTATATTTTTAACGATGTAACTAAGCAACAAACGTAATTGTCCCC
TTCGAAAGCTTTTGTTAGGCCCTCTAACACAGCCCAAATATACATAATTAGGCATAATGT
CTACAGCTCATTACAGTACACATGTGGGTAGTTAAATGGAGCTAGAGAGTAGCTCAATGA
ATTGTGCAGATTCATTGGAAATTGAATTTATTTGTTTCTGGGGTTCATATAACGTTACAA
TTATCGTAACCCTTTTTGCACTAGCTTTGCCATCCGTTTTATTCCCTCAGATAACTTTGT
TCCTATACCACTTCCCTCCAAAGCAGACCTTCTg
>NODE_622_length_61_cov_7.409836
GGGCTGTCGCTGGGCAACACGGACTTTCAACTCCCTCCAAAGATTTTCTATGGGGTTGAG
TTCTGGTGACTGGCTAGGCCACTCCAGGACCTTGAAATGCTTCTTACGAAGCCACTCCTT
C
>NODE_626_length_602_cov_40.151161
AGGTTTTCCTTGACAGCAAAGTCACCCAACGAGCAAACTTTTTATTTCATCATTCCCTTA
GAAGTTATGTCCGAAAGGCTGTTATTACCTTCTATTAATAGATGCAACCCCGGGAAGACA
AAATCAGCTATTGATAATTGCAAGGAGTGTACCGCAGCTACTGTATCGATCGGCGTGTCC
TCCACTCCCCTGGTATAGCGAGATAAGAAGACAGACTCTTTAGAGCAATATAATTTATTT
TGACCTATCTGCTTGCTACAGACTTATGATGAATAGCTAGAGTGGCTATAGTCCTTTATC
ACGAAAGTTACCCCTTGATATAATATTGATTCTTTATAACTAGCTCGCCACACAAAAATC
AAACTGTCCACTTGGCCATCATCATCATCAATATCATCACAAAGGCAGAGGAATGAAGAT
CCCCTGTGCCTTCTAAAGGGAGCTCTCACAATCTACCCTCTAATCTTTACTTCGCTGATG
ATGAAAGGAAAAGAAAAGAGACAAAATGCTATTTAATCCTGTACACACACAGCTTGTGTG
AAAGGACGACACAATTCGATCAGTAGTATTGTCGTCTGGAGAGCTTATGTGGAAATTGGT
CATTCATTTAACGTTTGTTATTTTTTGTTATTTTTttttgaatgatctagctgtgtgcgc
tc
>NODE_627_length_339_cov_25.466076
CTGTCTATAAAAATACTGGGCAAATGTACATGCTATACTTGCCAAATATGAGCCCAATGG
AATTACCCCATAATACATTTCACTCCATATTCCAACAGTCCAAATGTTGCCATTTACTGG
GCAAATGTACATGCATTACTTCGCAATTGTACACCCAATCTCCTGGCTACAGGAGGCAGG
ATAGTGCCCTGGCAGTGGTCCCCCTCTCCCAGGCTCTGGGCCCCTACCTGGGCAGCACTC
TGGGCTCACTCAGCCTGGGCCTGCCCACCTACATAACCAGGCGCTCCCTGAGGGCCCGGA
AACCCACTCTTAAGCACCCTCCACTGACTAAACCAAGATAGCTGTGGCCACAGGAACCAT
AGACACCTGCTAACCCAAATCCACTTTTGGGCACCTGGT
>NODE_628_length_5386_cov_100.685112
CTGAAACATGATTAAACTCCTAAGCAGAAAACCTACCGCGCTTCGCTTGGTCAACCCCTC
AGCGGCAAAAATTAAAATTTTTACCGCTTCGGCGTTATAACCTCACACTCAATCTTTTAT
CACGAAGTCATGATTGAATCGCGAGTGGTCGGCAGATTGCGATAAACGGTCACATTAAAT
TTAACCTGACTATTCCACTGCAACAACTGAACGGACTGGAAACACTGGTCATAATCATGG
TGGCGAATAAGTACGCGTTCTTGCAAATCACCAGAAGGCGGTTCCTGAATGAATGGGAAG
CCTTCAAGAAGGTGATAAGCAGGAGAAACATACGAAGGCGCATAACGATACCACTGACCC
TCAGCAATCTTAAACTTCTTAGACGAATCACCAGAACGGAAAACATCCTTCATAGAAATT
TCACGCGGCGGCAAGTTGCCATACAAAACAGGGTCGCCAGCAATATCGGTATAAGTCAAA
GCACCTTTAGCGTTAAGGTACTGAATCTCTTTAGTCGCAGTAGGCGGAAAACGAACAAGC
GCAAGAGTAAACATAGTGCCATGCTCAGGAACAAAGAAACGCGGCACAGAATGTTTATAG
GTCTGTTGAACACGACCAGAAAACTGGCCTAACGACGTTTGGTCAGTTCCATCAACATCA
TAGCCAGATGCCCAGAGATTAGAGCGCATGACAAGTAAAGGACGGTTGTCAGCGTCATAA
GAGGTTTTACCTCCAAATGAAGAAATAACATCATGGTAACGCTGCATGAAGTAATCACGT
TCTTGGTCAGTATGCAAATTAGCATAAGCAGCTTGCAGACCCATAATGTCAATAGATGTG
GTAGAAGTCGTCATTTGGCGAGAAAGCTCAGTCTCAGGAGGAAGCGGAGCAGTCCAAATG
TTTTTGAGATGGCAGCAACGGAAACCATAACGAGCATCATCTTGATTAAGCTCATTAGGG
TTAGCCTCGGTACGGTCAGGCATCCACGGCGCTTTAAAATAGTTGTTATAGATATTCAAA
TAACCCTGAAACAAATGCTTAGGGATTTTATTGGTATCAGGGTTAATCGTGCCAAGAAAA
GCGGCATGGTCAATATAACCAGTAGTGTTAACAGTCGGGAGAGGAGTGGCATTAACACCA
TCCTTCATGAACTTAATCCACTGTTCACCATAAACGTGACGATGAGGGACATAAAAAGTA
AAAATGTCTACAGTAGAGTCAATAGCAAGGCCACGACGCAATGGAGAAAGACGGAGAGCG
CCAACGGCGTCCATCTCGAAGGAGTCGCCAGCGATAACCGGAGTAGTTGAAATGGTAATA
AGACGACCAATCTGACCAGCAAGGAAGCCAAGATGGGAAAGGTCATGCGGCATACGCTCG
GCGCCAGTTTGAATATTAGACATAATTTATCCTCAAGTAAGGGGCCGAAGCCCCTGCAAT
TAAAATTGTTGACCACCTACATACCAAAGACGAGCGCCTTTACGCTTGCCTTTAGTACCT
CGCAACGGCTGCGGACGACCAGGGCGAGCGCCAGAACGTTTTTTACCTTTAGACATTACA
TCACTCCTTCTGCACGTAATTTTTGACGCACGTTTTCTTCTGCGTCAGTAAGAACGTCAG
TGTTTCCTGCGCGTACACGCAAGGTAAACGCGAACAATTCAGCGGCTTTAACCGGACGCT
CGACGCCATTAATAATGTTTTCCGTAAATTCAGCGCCTTCCATGATGAGACAGGCCGTTT
GAATGTTGACGGGATGAACATAATAAGCAATGACGGCAGCAATAAACTCAACAGGAGCAG
GAAAGCGAGGGTATCCTACAAAGTCCAGCGTACCATAAACGCAAGCCTCAACGCAGCGAC
GAGCACGAGAGCGGTCAGTAGCAATCCAAACTTTGTTACTCGTCAGAAAATCGAAATCAT
CTTCGGTTAAATCCAAAACGGCAGAAGCCTGAATGAGCTTAATAGAGGCCAAAGCGGTCT
GGAAACGTACGGATTGTTCAGTAACTTGACTCATGATTTCTTACCTATTAGTGGTTGAAC
AGCATCGGACTCAGATAGTAATCCACGCTCTTTTAAAATGTCAACAAGAGAATCTCTACC
ATGAACAAAATGTGACTCATATCTAAACCAGTCCTTGACGAACGTGCCAAGCATATTAAG
CCACTTCTCCTCATCCAACGCGTCAGTTTTTGACAGAATCGTTAGTTGATGGCGAAAGGT
CGCAAAGTAAGAGCTTCTCGAGCTGCGCAAGGATAGGTCGAATTTTCTCATTTTCCGCCA
GCAGTCCACTTCGATTTAATTCGTAAACAAGCAGTAGTAATTCCTGCTTTATCAAGATAA
TTTTTCGACTCATCAGAAATATCCGAAAGTGTTAACTTCTGCGTCATGGAAGCGATAAAA
CTCTGCAGGTTGGATACGCCAATCATTTTTATCGAAGCGCGCATAAATTTGAGCAGATTT
GTCGTCACAGGTTGCGCCGCCAAAACGTCGGCTACAGTAACTTTTCCCAGCCTCAATCTC
ATCTCTCTTTTTGCGTTCTGCTTCAATATCTGGTTGAACGGCGTCGCGTCGTAACCCAGC
TTGGTAAGTTGGATTAAGCACTCCGTGGACAGATTTGTCATTGTGAGCATTTTCATCCCG
AAGTTGCGGCTCATTCTGATTCTGAACAGCTTCTTGGGAAGTAGCGACAGCTTGGTTTTT
AGTGAGTTGTTCCATTCTTTAGCTCCTAGACCTTTAGCAGCAAGGTCCATATCTGACTTT
TTGTTAACGTATTTAGCCACATAGAAACCAACAGCCATATAACTGGTAGCTTTAAGCGGC
TCACCTTTAGCATCAACAGGCCACAACCAACCAGAACGTGAAAAAGCGTCCTGCGTGTAG
CGAACTGCGATGGGCATACTGTAACCATAAGGCCACGTATTTTGCAAGCTATTTAACTGG
CGGCGATTGCGTACCCGACGACCAAAATTAGGGTCAACGCTACCTGTAGGAAGTGTCCGC
ATAAAGTGCACCGCATGGAAATGAAGACGGCCATTAGCTGTACCATACTCAGGCACACAA
AAATACTGATAGCAGTCGGCGTGTGAATCATTAGCCTTGCGACCCTCGGCAGCAAGAACC
ATACGACCAATATCACGAAAATAGTCACGCAAAGCATTGGGATTATCATAAAACGCCTCT
AATCGGTCGTCAGCCAACGTGAGAGTGTCAAAAACGATAAACCAACCATCAGCATGAGCC
TGTCGCATTGCATTCATCAAACGCTGAATAGCAAAGCCTCTACGCGATTTCATAGTGGAG
GCCTCCAGCAATCTTGAACACTCATCCTTAATACCTTTCTTTTTGGGGTAATTATACTCA
TCGCGAATATCCTTAAGAGGGCGTTCAGCAGCCAGCTTGCGGCAAAACTGCGTAACCGTC
TTCTCGTTCTCTAAAAACCATTTTTCGTCCCCTTCGGGGCGGTGGTCTATAGTGTTATTA
ATATCAAGTTGGGGGAGCACATTGTAGCATTGTGCCAATTCATCCATTAACTTCTCAGTA
ACAGATACAAACTCATCACGAACGTCAGAAGCAGCCTTATGGCCGTCAACATACATATCA
CCATTATCGAACTCAACGCCCTGCATACGAAAAGACAGAATCTCTTCCAAGAGCTTGATG
CGGTTATCCATCTGCTTATGGAAGCCAAGCATTGGGGATTGAGAAAGAGTAGAAATGCCA
CAAGCCTCAATAGCAGGTTTAAGAGCCTCGATACGCTCAAAGTCAAAATAATCAGCGTGA
CATTCAGAAGGGTAATAAGAACGAACCATAAAAAAGCCTCCAAGATTTGGAGGCATGAAA
ACATACAATTGGGAGGGTGTCAATCCTGACGGTTATTTCCTAGACAAATTAGAGCCAATA
CCATCAGCTTTACCGTCTTTCCAGAAATTGTTCCAAGTATCGGCAACAGCTTTATCAATA
CCATGAAAAATATCAACCACACCAGAAGCAGCATCAGTGACGACATTAGAAATATCCTTT
GCAGTAGCGCCAATATGAGAAGAGCCATACCGCTGATTCTGCGTTTGCTGATGAACTAAG
TCAACCTCAGCACTAACCTTGCGAGTCATTTCTTTGATTTGGTCATTGGTAAAATACTGA
CCAGCCGTTTGAGCTTGAGTAAGCATTTGGCGCATAATCTCGGAAACCTGCTGTTGCTTG
GAAAGATTGGTGTTTTCCATAATAGACGCAACGCGAGCAGTAGACTCCTTCTGTTGATAA
GCAAGCATCTCATTTTGTGCATATACCTGGTCTTTCGTATTCTGGCGTGAAGTCGCCGAC
TGAATGCCAGCAATCTCTTTTTGAGTCTCATTTTGCATCTCGGCAATCTCTTTCTGATTG
TCCAGTTGCATTTTAGTAAGCTCTTTTTGATTCTCAAATCCGGCGTCAACCATACCAGCA
GAGGAAGCATCAGCACCAGCACGCTCCCAAGCATTAAGCTCAGGAAATGCAGCAGCAAGA
TAATCACGAGTATCCTTTCCTTTATCAGCGGCAGACTTGCCACCAAGTCCAACCAAATCA
AGCAACTTATCAGAAACGGCAGAAGTGCCAGCCTGCAACGTACCTTCAAGAAGTCCTTTA
CCAGCTTTAGCCATAGCACCAGAAACAAAACTAGGGACGGCCTCATCAGGGTTAGGAACA
TTAGAGCCTTGAATGGCAGATTTAATACCAGCATCACCCATGCCTACAGTATTGTTATCG
GTAGCAAGCACATCACCTTGAATGCCACCGGAGGCGGCTTTTTGACCGCCTCCAAACAAT
TTAGACATGGCGCCACCAGCAAGAGCAGAAGCAATACCGCCAGCAATAGCACCAAACATA
AATCACCTCACTTAAGTGGCTGGAGACAAATAATCTCTTTAATAACCTGATTCAGCGAAA
CCAATCCGCGGCATTTAGTAGCGGTAAAGTTAGACCAAACCATGAAACCAACATAAACAT
TATTGCCCGGCGTACGGGGAAGGACGTCAATAGTCACACAGTCCTTGACGGTATAATAAC
CACCATCATGGCGACCATCCAAAGGATAAACATCATAGGCAGTCGGGAGGGTAGTCGGAA
CCGAAGAAGACTCAAAGCGAACCAAACAGGCAAAAAATTTAGGGTCGGCATCAAAAGCAA
TATCAGCACCAACAGAAACAACCTGATTAGCGGCGTTGACAGATGTATCCATCTGAATGC
AATGAAGAAAACCACCATTACCAGCATTAACCGTCAAACTATCAAAATATAACGTTGACG
ATGTAGCTTTAGGTGTCTGTAAAACAGGTGCCGAAGAAGCTGGAGTAACAGAAGTGAGAA
CCAGCTTATCAGAAAAAAAGTTTGAATTATGGCGAGAAATAAAAGTCTGAAACATGATTA
AACTCCTAAGCAGAAAACCTACCGCGCTTCGCTTGGTCAACCCCTC
>NODE_633_length_526_cov_62.709126
TTTGTAAGTGGGAAAACCTGCAAAATCGGCAGTGTATCAAATACTTGTTCTCCCCACTGT
AACTGGGGATGTGGCTGTGTTCAGAATTAACCAATCACATTCAAACTCATGTTAAATAGA
AGTCATTACACACCTGCCATCATTTAAAGTGACTCTGATTAATCACAAATAAAGTTCAGC
TGTTCTAGTAGGATTTTCCTGACATTTTCTTAGTTGCATCTCAGAGCAAAAGCCATGGTC
CGCAGAGAGCTTCCAAAGCATCAGAGGGATCTCATTGTTGAAAGATATCAGTCAGGAGAA
GGGTACAAAATAATTTCCAAAGCATTAGATATACCATGGAACACAGTGAAGACAGTCATC
ATCAAGTGGAGAAAATATGGCACAACAGAGACATTACCAAGAACTGGACGTCCCTCCAAA
ATTGATGAAAAGACGAGAAGAAAACTGGTCAGGGAGGCTTCCAAGAGGCCTACAGCAACA
TTAAAGGAACTGCAGGAATTTCTGGCAAGTACTGGCTGTGTGCTACATGTGACAACAATC
TCCCGTATTCTTCATATGAATGGGCTATGGGGTAGGGTGGCAAGAT
>NODE_646_length_434_cov_34.458527
GAATGCAAACAGCATTACAAGGTAAAATTGTCAGAGCAATCTGTTGTTAACAACATTTCC
TCTTTACACTGCAGTAACTTTGTTGATTCCCCAAAAGTCAACTGCAGCCAACCAACCTAA
TGTTTATTGAGTGAATGTGGAAGTATTGGTGGTAGGTCCGGCTGGTGCTGTATCCCTTCA
TGACCCTGCCCTGAACCTGGCAGCTCACAGGACTGCTGCCTGCTGACTTTGGAGTGGAGA
TTGCAGGTACAATGTAGATTGTTCTCAGTGTGTTTTGAAAGATCAGAATAACAATGGCAT
TTGCTCAGCTCACTCACTCTTATTGATCACTTGCCCTCTCTTTTCTCTCTCCCTGATCTC
ATCAGCAGTATTTCTCTCACACCCTTGGGGATTGGAATAAAACCATCAAAATATTTTGCC
ATTAACTACTTTTTTGAACTTTCCTAGGCATATCCTCTATCCAAATACAGTTGATTAAAA
GAATGCTGatcatg
>NODE_650_length_130_cov_9.015385
TCATGGAGCAAAGTGCCTATTTGTACAGGGTCTATGAGGTAATACAGTTGGCTCGGCAAA
GCCGAAAAGAGGGACCATATTGCTGCAGGTCCTGGTGTAGGCAGTGTTTTCCCTCCTTCC
CGTCCTCCCACCCTCCACTTCCTCTCCTCCCGTTCCAGACATAACAAAGGAGAGCAGAAC
TGAGGCTGGC
>NODE_655_length_972_cov_26.672840
TGTTAATGACACACTGCCCTGAACACAAACGCGTCATTGTTTTGGCCTGGGTTGCTCAGG
AAGTTGTTCAAATCCACTCCATGGTCACCCGCCATCAAAGAACTTGCTTAATGCCACTTG
TCGTTTTAAAGTCTTGAAGAACACAACATATTCAAAACGAGTCCAGTGCGCTTCCTAGTT
GAGGGTGTGGACTGCGTTGTGTTTTGTCTTCCGCATGCGCTGACATATTTCTAGTTCTGC
CACAGTCTACCGTACGGTACTAGAACGTCAAGTTGTGGAACCACAGAAGAACATAAAATG
TTTTACTCTTCATCAGTAGGTGAGGGGTTATGTCAACAAAGCTATAATATCAGGAAATGT
TTTACTCGATGTCTTGGGCGGTCGCAGTTACGGCTTGCATCCAGTATAACCACCCAATGG
GTTCTCATTGGATTTCAGAGACGAAACGCATGTTATATTATCTGGCCGTTTTTAATTGGA
TGGCTTGGGCGGTCACAGAGTTACAGCTAGCATGCAGTAAAGCTAGTCAAGGTGTTTTCG
TTTACAAACCTACAAAACTCCATTGCATTGGCCGGGAATCGAACCCGGGCCTCCCGCGTG
GCAGGCGAGAATTCTACCACTGAACCACCAATGCCACATTCCCTTAGAAAACGACCGCCT
CGACAAAACGCAGAGGAATCCCGAATTTGCCACGTTCCCGTACATCATGCTGGATTGTGA
GTCTACCGTTTTGAAGAAATTGATAAAAAGTTCAAGTGTGTTTGAAAATGTCCTTCTGTG
GACAGCGTGCATTGGTGGTATAGTGGTGAGCATAGCTGCCTTCCAAGCAGTTGACCCGGG
TTCGATTCCCGGCCAATGCAAAGTCACTTGCTTTATTCTGAATTTGTCTCTTTGTAACGT
GTTACCTCTTTAAAATCATTTCCAATCAAGTGCATGTGACTTGAGATGTACCAGCCCAAA
CCAATGACCATTTCCACATGAAGTGGAATCTCTAGCTTCATTCTAGTGAGAAAAGTACAG
ACATAGTACACT
>NODE_657_length_159_cov_10.553459
AAATCTCGGTAGGACCTGTCCCTGTTTTGCTACTACCGTCCTGTTTTCGGAATTCTTACT
CTCTAGGCATTCTTCAGAGGTCTTTATGTCCCTAACAATACAACCTGTCCCTACGGCCGT
TGAGAGACGTGCTTGGTGTCAGTCTGGCCGGTTAGCTCAGTTGGTTAGAGCGTCGTGCTA
ATAACGCGAAGGTCGCGGGTTCGATACCCGTACTGGCCA
>NODE_671_length_538_cov_12.951673
TCAGATGCACACACACAGAATCCAACATGCACAAACAACAAAACATGGACATATATCAAT
AAGGCATAGTATGAAGTGAAATTACTGGAAGTGTGACACTATGCTCTACTGGAATCCTCA
TTAAAGGATACTTTGCCATGCACTCTGAAGCACGGTTTGGAACGGGCTATTGGTTGGACA
TTGGGGATGAACCCTACGCTGTCCGGGGACCATGTACCCACCTTCCTGTCCTTGTCAGCA
TACTCCACGCCCAAAGAGTCCATAGCTCGGAGGATGGCAGCCAAGCTCTGAATGGTGTTG
CTGTAGACCACAGGCTTATACTGCTTCACATCATCCCCAGAAAAGCCATCCTCATGGATA
ATCCTGCACACATAAACAGACATCAGAACACACACTCACATTAACACACACACACAATAA
AACACACACACACACACACGGACGTACTGTACGTAGGCTAAGTGTACATGCATGAGTGCA
CACACACAAACATTCACACTTCAGTGAACCCACATTTCAGCAGACTCTTTAGTGTATGTG
CATGTGTGTGACCCAGAACAGGGTTGTCTTTGAACTGTCAAGCAGCGCCTACTCCTTa
>NODE_672_length_552_cov_30.211956
GGGGGGGGTGTTCATTTAAACTTTACCCCCCCCTCCTTCCTTTTCATTCCAACCCTTAGA
AGCTGTGTCTTTTCTCTGTTACATCGAAGAAGAAGAAAAAAAAGAGAATTGAAGAAAGGG
AAGAATCTTTCTAAACTCAGAAGAGGAGGCTGTTCCCAGTGAGCAGGGGAGGCTGAGAAT
GGTTAGACAATTTAATTGGATAAAAGGAAAAGATTAAAGAGTCCCTGACTCTGTTCCATA
AATAATTGATTCCTAATGTATTTGTAGTGGCAAGAGGAGAGGCGCAGTTGTTTGGGGATG
GGGCGCGCTGAGTGGCAGTGTGTGCCACATTTCCCTCTTTCACTCCATCTCTCTCTTTTC
TCTTCGCCTTCTTCTCTTTGTTTCTTCACGTCGTGATGTTCAAGCACCATGAAAGACAGA
AGGGGAGCTCACTTGCGGCTCAATTTGATCTTACATCGCCGGAAATCAAACACGGCGCGT
GTAAAGAAGGATTGCAGGGAGGAACTTTTTTTTGGGTGGGAGACCAAACTTTTCGCGCTG
TGTTGTTTTAGTAGGGGGTAGAATGTAATTCAGGTTATGTCTGACTGGCACGCGTGCGCG
CGCACACACACa
>NODE_708_length_387_cov_11.000000
TGAATTGTTGTCAATGTGATTTATATTTCAACTAGGAACCCTGCCAACCCTGTTGGCAGA
TGGTTTTGACCACTCACTGAGTGGTGCTCAGTTACAAAATTGTCCCCCTCCAAAATAAAA
TGACTACCACTGTCATAGGGTAACTTCCACACACACACACACACACACACACTCTATCTG
TGGCTCACTTTATCGTTCATTCTCTCTATCCAGAAACAACTGTAGGTCTTCATACTCCCC
TGCATCTCCTTCTTCCCTTCTCCCTTTCCCTCATCTGCCATCGCTCCCTCCCTCCCTCCC
TTCAGTCCTCCACTCTTCTCCCTGCATCCCACACGTTCTCCCTCTACGCGCCCCCTCTTC
TTCACTCTCTCCATCTGAACGACGGCCGTGAGTCATACTCTACATTGAAGTGTTAAATAC
CTGAGTGGGGggtcaccatccatttcc
>NODE_715_length_538_cov_42.754646
GGGGGGGGGAGTCAAGAGGTGTTGGCTCCGGCGCCTCAGAACTGCATGAAAAGCTGATCT
GGCTCCTTCAGCCGAGTTGGGGGGGGTGGGTGGGGGGGATGCTGCTGCCTGCATCCGACT
TCCTGTTGTCGACTCGCGCTCACTCGCCGAAGTAGAAAAAAAAAATGCCGCAGCCGAGGG
AAAGGAACCTATAGGACTTTTCACACTACGCCGAAAGAAAACAGTTAATTAGAAATACAA
ATTCCACCCAGATTGTTATTAATGGGAACTGTAGAGTAAGCAACACATATTTTGTGCCCA
TAAGTAATTCTCAGGTATCTTTGATCTGCGGCCCACAGCGGATGCTTCCGCGTACCGCTG
TCTGAGCTTCTGGGACCCTGCCAGCGCCAGACATCTGGCTACTTTGTTATCATTGGCTGA
TCCGCTCCCGGGAGGACACTCTTGTGACACCAGGCACAGAGTGTCCTGGCAAGCAAAATT
ATCAGCACATTTTGAGTGGTTTAGAGTTCCAAAGTGGTCCTCAAATCTCTACAGGGGGGC
TGGTGAGCCGTGATCCGCTGGGGTTCCTCGCGGCCCTGTGCCGGGGCTGCTGCAGATc
>NODE_716_length_61_cov_16.032787
TGGAACTGGACCAATAGCACACTTGTTCTGTGAATTTAACGACTCTATCTTTTGGGCGTA
GTAGAAGTATAAAATGATCTGTTGAATGTTGATCCTTAGACATTGTGCGGCGACACGTGT
C
>NODE_717_length_66_cov_20.651516
ACACTTCCCCGAGTTGGTTTGTTGGAAAGGAGAATAAAACACCAGGAGTCAGGTCAATTA
CCGTATCATATGTCCATTTATTACAGAAGCTTCTGGAGACACGTGTCGCCGCACAATGTC
TAAGGA
>NODE_718_length_156_cov_4.891026
TCTTGCATGGAGCCCCAGACCGAGGGAGATTGACCGTCATCTTGAACCTCTTCCATTTTC
GAATAATTGCGCCAACCGTTGTTGTCTTCTGTTGTGGAAATTTCTTTAATAATGTATTCT
AACTGATTAAACGACTGAGCAACTGTTTAGATGAGAAAAGGAATGTTGGTTGTGCTGTGG
GAAAGGAAGTATGAGGTGTTGAGGTAAACATGAAGC
>NODE_734_length_1371_cov_18.488695
ACCAGGTCTCCGTTTGGACTTAGTGCATTTTCAGTTTGGGTAACCAGGTCTCCCAACCGC
ATGGGTAACCAGGTCTCCGGCTGGACTTAGTGCATTTTTCCGTTTCCATTTGGGTAACCA
TGTGCCCAAAAATGCGGTTTTCAGAAAATTATTAAAAATACTTCCCAGCATGGTGGGTGT
CTGAAACTCGGTTCCTATATGTTTCTTGAATAGGGCTACCACCCCAAAGTGTCCGCTTCC
CCGTAGCTTTACAAAAAAAAATGTGCAACGACTTCCAGCTTCTTAGTAGAAAAAACTAAA
ATGCACAAAATGAAATTAATGCTTGGTAAATGTGTAGGCAAATGCGATTTAATAGGCCGA
AAAAGAATCGTCCAAATCCAACGTGTATTTCTCGAGTTATTCAAGTTTCAGTGTTTTTTA
AAACAGCCGCTTTGACCCACTCTGGCCGGGAGCGACCAAGCCCCGCGGCTCCCGGGGCTT
TGTCCCGTCCGGGGGCCTGGCTCCAAGAATAAAAACGGCCCACAAGCAGACAGGTACCGG
CGCGGATTTGGAAACCTGGTTTTCGACAACATGAGCTCCACAGTGGAGGGTGTATCTCTG
GATAGGAAAGGCCTAGAGACAAGCCGTCTTCATCGGCTGAATCAGGGAGGCCGTCCCCAT
CCGGTAGGCCGTGTCACGGACCACGGCGAGGCCCCGACACCCCCCCACGGCCCCTGGGGG
CCCCGATCAGATATCTCTGGATAGGAAAGGCCTAGAGACAAGCCGTCTTCTGCGTCTGAT
GCAGGGAGGCTGCCCCTCTCCGTTAGACCGCGTCACGGACCGCGGTCGGGCCCCCGTGGC
CCCCCAAGGCCCCTATCCTATATCTCTTGATCGGAAGCCCCTAGAGACGCGCCGTCTTCT
GCTCCCGGATGGTATTCGGCCCCTCTGTCCGCCCACCCCTCCGGCTTCCACCCTACTCGA
TTGGCACTCGTAACCCGCATGGGAGGGCCCCCGTCGGCCGGCCTCTGGTCGGTGTTCGGA
CGGACGGTTCCTCCCGCCCCAGCGGGTCCGCCTCTATCAGCCGAGACGCTTTCGGGGCAC
CCGTGCCTCGATATTGCTCGTGCTGAGCACCGTTCGAGCGAACCAAAGCAGGCCGGTCTC
ACCCAAGGGTCATACGACGGCGCTGTGCGTGGCGCGTAGGGGAGGATCCGTGGTCCGGGA
TGCTTCGGCCCCCGGTCCGGTTCCACCCCCGTGTTCGCCCGCCTGCGTCGGAGGCGCAAG
TTACTCAAACCCTACCCCTTGACTCAGTTGTCTCGCGGCCCTCCGGGGCTCAAGTCCTGT
ACGACACCAAGTCCCGGACGGCGTCCCCCTCGGGGGGCTCCGGCCGGGGCACCCCCGGGT
TTGCGGCGGCCCAAGCGGCCGGTGCGGGTGCGGACCCGCCTGAgcgcgccc
>NODE_742_length_63_cov_392.825409
GGTCACCTTCACGCCCCCGGGCCAGGCTACACCTAATTATAAACCGTGCTGTAGAGATGA
GTTTTTAGTAGACACTTGAAAGTTTGCACTGAGTTTGCATTTCTAACCTTAATTGGCAGA
TCA
>NODE_753_length_479_cov_27.102297
GGGAACCGATGGGCTGCTCCCCTCTGCTGCTACAGGGACCTGCCCCCACCACCACCACCA
TAACCACCACCACCACACGCACCACCACCACACGCATCGTGTTGTCCTTGTTGTGCTGGG
GCCTTTGGAGATAACTTATGGATGCAACGCAGGAGCTGTAAAATGTGTTGTATCTTCTAT
TATCTCCATGTTAAAGGCCACAAAAGCTCTTCAGTGAAGTCAGCCATTAAGAAATGACAG
GTATTGCTATCAGGCTGTTTTTTTATAGCCTATTACCTGCAATGACAGCAGCAGCAGCCA
CGCCACTGTACAGCCTATCACATTATTTGCAGCTAAAGTCAGCTACTGTGTCATTTCGCC
TCATTTTCTTGACAGTGCTATCATAAATCCAGCGGGCTGCGGGGGGAACTGTCGACTGCC
TCCATTATCTTCATAGCCTGAATGAATCCTGAAATGTATGTAACAGGCAATGACTGCTAT
GGATCAGGGGCCAGGGCTACTCTCTCTCTCCCTCGATCGTTCTCCCCCTCTCCGCCACt
>NODE_758_length_965_cov_36.208290
ATCTTGTCCCTAATGATTGTGCATTGCGAATCTGTGAAGAGTTGAACATGGTGCAGACTG
TATGGTTCTCTCTCTGGAATCATCGACAGATGCTTGCACATAATTATGTTGTCACTGCTT
GTTATTTGGAAGACAGAAGCTGCACTGACAGCTAGCTTTATGATTATTTTTTTCCCTTTT
ATATGTTTACTCACTTGTTAATAAAGCAAGGTGGACAGCGAGAGGAGAAAGTCACTTGAG
CTCTTGGGAGCCCATTCTATGCCCACCTTGAGGCTTCCAGCTTGTGTACCTAACCTAATC
TTGTTGTTCCGTTTGATTTGTGTCGACTCTGGCAGGTATGTTTGGAGGGATGAATTGAGG
ACCATAAAAAAATGAAAGAGGAGGAGGAAGATGGATATGGATTGAGAGTTAGAAGCAGCA
GGATGATTACGAGGTGTCAAAATTGCCAGGAGCAAAAAGGTGAAAGCAATCAGGGGTGAG
AAGAGTGCAGCATCCGTGAGGGGCAACTAATTATCCATCTCATTTGTGGAGAGCAGCATT
TGAGTCAGCGCTAGCCCGCCGAACGGTGACAGATTGGTGCGGAGGAGAGGGGAGGTGTTA
GAACAATGGAGCCCAGCTCACCATCATTACTGCATGCTAATCATGGACTACTGCTGCACT
GCCATTCTGAGCTGCAGAGTTCAGGGGAAAAATAGGAAGTCACCAGCTTCAGGGGACTCT
AGTCAATTCCAACTGGAAGAGAAAAGAGGGAGAATCTGACATATTTGTGCTGGCACTAGT
TCTGCCAACACTTGAATGAGCCAAAAAAGGTCCTCATATGCCGGAGTTTGATTTGTGTGG
CGTGTATCACGTTTCTGTATTCTAATCAGCTTAGAAATGTGTCTGCACACCTGCTGAAGT
TTTTTTCATTATAATTCAACTCTCAAATGAATTTAATAGAACTTGAAATATGGATTTTGT
ATTACCAATTACACAACTAATGTTGATGTttacacaaagaaacatttcctaacaaccaaa
caaat
>NODE_767_length_3505_cov_49.914410
CCCGGCGGTCGGCTCTCGCCACGGTGTTCCGGATCCCTTAGCCGGGATCGGACCCGTGGC
TGAGTTCCGCCGCCGGGCGCACTTCTTCCGCCGACGGTGTGCCGCGACCGTCTCTGGGTC
GGCTTGGAAGGGCCGGGCGAAGGTGGCTACCGGCCTTGCGGCCGTGAGCTTTACAGCGCC
CGCCGCCCCGTACTCGCCGTTTCCCGGGGACGAGGAACAAGTGCCCGCTGCGCCATGCCC
CCCCGCGGGGGGGCACGGGGCCCCCTGCCCCCGGCGCGACTGTCAACCGGGTCGGACTGT
CCCCAGTGCGTATCCGACCGCGTCGCGTCGCCGGGCAGGGAGCGGCCCTCGTACAACTGG
CGTCAGGGGTCAGCGGCAATGTCGGCAACCCACCCGACCCGTCTTGAAACACGGACCAAG
GAGTCTAACGCGTGCGCGAGTCAGAGGGTTTTCCCCGAAACACCCCGAGGCGCAATGAAA
GTGAGGGCCGGCGCGCGCCGGCTGAGGTGGGATCCCGGCCCCCCGGGGCCGGGCGCACCA
CCGGCCCGTCTCGCCCGCTCTGTCGGGGAGGTGGAGCATGAGCGCATGCGATGGTACCCG
AAAGATGGTGAACTATGCCTGGGCAGGGCGAAGCCAGAGGAAACTCTGGTGGAGGTCCGT
AGCGGTCCTGACGTGCAAATCGGTCGTCCGACCTGGGTATAGGGGCGAAAGACTAATCGA
ACCATCTAGTAGCTGGTTCCCTCCGAAGTTTCCCTCAGGATAGCTGGCGCTCAGAGTCTC
GCAGTTTTATCTGGTAAAGCGAATGATTAGAGGTCTTGGGGCCGAAACGATCTCAACCTA
TTCTCAAACTTTAAATGGGTAAGAAGCCCGGCTCGCTGGCTTGGAGCCGGGCGTGGAATG
CGAGCCGCCTAGTGGGCCACTTTTGGTAAGCAGAACTGGCGCTGCGGGATGAACCGAAAG
CCGGGTTAAGGCGCCCGATGCCGACGCTCATCAGACCCCAGAAAAGGTGTTGGTCGATAT
AGACAGCAGGACGGTGGCCATGGAAGTCGGAATCCGCTAAGGAGTGTGTAACAACTCACC
TGCCGAATCAACTAGCCCTGAAAATGGATGGCGCTGGAGCGTCGGGCCCATACCCGGCCG
TCGCCGGCCACGGGAGCCTCGAGGGCTACGCCGCGACGAGTAGGAGGGCCGCCGCGGTGG
GCACGGAAGCCTAGGGCGCGGGCCCGGGTGGAGCCGCCGCGGGTGCAGATCTTGGTGGTA
GTAGCAAATATTCAAACGAGAACTTTGAAGGCCGAAGTGGAGAAGGGTTCCATGTGAACA
GCAGTTGAACATGGGTCAGTCGGTCCTAAGAGATGGGCGAACGCCGTTCGGAAGGGAGGG
GCGATGGCCTCTGTCGCCCCCGGTCGATCGAAAGGGAGTCGGGTTCAGATCCCCGAATCC
GGAGTGGCGGAGACGGGCGCCGCGAGGCGTCCAGTGCGGTAACGCGAACGATCCCGGAGA
AGCTGGCGGGAGCCCCGGGGAGAGTTCTCTTTTCTTTGTGAAGGGCAGGGCGCCCTGGAA
TGGGTTCGCCCCGAGAGAGGGGCCCAAGCCCTGGAAAGCGTCGCGGTTCCGGCGGCGTCC
GGTGAGCTCTCGCTGGCCCTTGAAAATCCGGGGGAGAGGGTGTAAATCTCGCGCCGGGCC
GTACCCATATCCGCAGCAGGTCTCCAAGGTGAACAGCCTCTGGCATGTTAGAACAATGTA
GGTAAGGGAAGTCGGCAAATCAGATCCGTAACTTCGGGATAAGGATTGGCTCTAAGGGCT
GGGTCGGTCGGGCTTGGGAGCGAAGCGGGGCTGGGAACGCGCCGCGGCTGGGAGAGCAGT
TGCTCCGTGCCCTCCCCGCGCCACCGCCACTAGGTTCGCCGGGAAGCCCGCCTCGTGGGC
TCTCGTGCGTGGCCCCGCAAGGGTGCTGCGTGCGGGGGTCCGTCGGGGCGGTGTCCGACC
GGCGTTCTGAAGGGCGGACCGGCGCGGGGTCGGGGTGCGGTCGGCGGCGGCGATTCTGGA
CGTGCGCCGGGCCCTTCCCGTGAATCTCCTAAGCTACGGCGCTCGTCGGTCCCGTTAGCG
CGGGCCCCGGCGGGTCGCCTCGTCCGGCGTCTAGCAGCCGACTTAGAACTGGTGCGGACC
AGGGGAATCCGACTGTTTAATTAAAACAAAGCATCGCGAAGGCCCGTGGTGGGTGATGAC
GCGATGTGATTTCTGCCCAGTGCTCTGAATGTCAAAGTGAAGAAATTCAATGAAGCGCGG
GTAAACGGCGGGAGTAACTATGACTCTCTTAAGGTAGCCAAATGCCTCGTCATCTAATTA
GTGACGCGCATGAATGGATGAACGAGATTCCCACTGTCCCTACCTACTATCTAGCGAAAC
CACAGCCAAGGGAACGGGCTTGGCAGAATCAGCGGGGAAAGAAGACCCTGTTGAGCTTGA
CTCTAGTCTGGCACTGTGAAGAGACATGAGAGGTGTAGAATAAGTGGGAGGTCTCGGCCG
CCGGTGAAATACCACTACTCTTATCGTTTTTTCACTTACCCGGTGAGGCGGGGAGGCGAG
CCCCGAGCGGGCTCTCGCTTCTGGCGTCAAGCGTCCGGCGCGTGCCGGGCGCGACCCGCT
CCGGGGACAGTGGCAGGTGGGGAGTTTGACTGGGGCGGTACACCTGTCAAACGATAACGC
AGGTGTCCTAAGGCGAGCTCAGGGAGGACAGAAACCTCCCGTGGAGCAGAAGGGCAAAAG
CTCGCTTGATCTTGATTTTCAGTATGAATACAGACCGTGAAAGCGGGGCCTCACGATCCT
TCTGACTTTTTGGGTTTTAAGCAGGAGGTGTCAGAAAAGTTACCACAGGGATAACTGGCT
TGTGGCGGCCAAGCGTTCATAGCGACGTCGCTTTTTGATCCTTCGATGTCGGCTCTTCCT
ATCATTGTGAAGCAGAATTCACCAAGCGTTGGATTGTTCACCCACTAATAGGGAACGTGA
GCTGGGTTTAGACCGTCGTGAGACAGGTTAGTTTTACCCTACTGATGATGTGTTGTTGCA
ATAGTAATCCTGCTCAGTACGAGAGGAACCGCAGGTTCAGACATTTGGTGTATGTGCTTG
GCTGAGGAGCCAATGGGGCGAAGCTACCATCTGTGGGATTATGACTGAACGCCTCTAAGT
CAGAATCCCCCCTAGACGGAATGATACCGTAGCGCCGTGGGACTTCGATTGGCCTGGGAT
AGCCTGTCCCCCCGGGGGCAGGTGAGTAGAGCCGTTCGGTACTTGGTTGGTGTGCGGCCG
GATAAGTGCAGCCACCTCTCCAGAATCGCACCAAAAGTTTGTGGATAACCTGGTGCTAAA
TCACTTGTAAACGACCTGATTCTGGGTCAGGGTTTCGTAAGTAGCAGAGCAGCTCACTCG
CTGCGATCTACTGAAAGTCACCCCTCGATCCAACCTTTTGTCGGGGACGGAAGGCGGCTT
CCTCCATTCCTCCTTGGGTAAACCTGGGTTACCAGGTGCCCAAAAACATTTCAAAAATCA
GGCTAAGTCCAGAGGGTTACCAGGT
>NODE_796_length_106_cov_80.613205
GGTAGGTGATCAAATACTTATGTCATGCAATAAAATGCAAATTAATTATTTAAAAATCAT
CCATCCATCCATCTTCTTCCGCTTATCCGGGGCCAGGTCGCGGGGGCAGCAGTCTAAGCA
GGGATGCCCAGACTTCCCTCTCCCCAGACACTTCCTCTAGCTCTTC
>NODE_797_length_753_cov_30.721115
TGCCGGGCGAGCACGACCCGAAGTGGCACCGGGCAGGTCAGGGGGTGCAGTTCCACGGCT
CTGCAGAGCCGCCAATACATTCACCTGTGACAATCCTTTATGGGCCGATAAAGTAAGGGA
AGTCTCTCAAGGAGAAGGCGGCGCAGTGACTTGGCCATGGGCATCCCTGAGGACCAGGTG
TCAGAGTTGTCTATCAGAAGGCTGAAAGGAGAAAAGGGACGTGTTACTGGGCTCCATTGT
GCCACAGTTGTCATTGACTGATCGGGCCCATTTAGCCGCCTTTCACAGTGAATGAAACCA
CCTGAATAGATGAAAGCGAGACAGCCTTCCCCAACAAACAAGAAGCCCCCAGAATATTCA
TGGAGGATCTGCACGGGAAAGATTAATGTATTAGAAATTAAAATGGGGCCCGGACGTATG
ATCTTGCTCTAACACTTGGCCAGACCTGTGTCACCCGTCGCTAGCTGCCTGAAGTCGGCA
CACAGCGCTGCCAAGGTGGAGAGGAATCATTAAGCACCCTGCCATTGTGTGAGCGGAATA
ATCAAACTTTACCCTCCTATTCTTCCCAGGCACACCGACAATGAATAATTCCGGAGCCAT
TTGCAATGTTAACGGCACCTATCTGGGCCATCCATGCCTTTATGATAAGAGCTCCAAATA
TGCATTTCAACAGTCTGAACAGAAGCTGGTTCAGCTGCATTTCAAAGGACACCTGTCAGT
CAAATGAAAGACCTGTCAGTCTCTGTCATACACCGGTGCCAGGGAAATGGCTGAAGAGAT
AATCTTTACTCTCTCTTTCTTTCCGCCCACCTt
>NODE_804_length_475_cov_32.136841
TTAATCTTATTGAAAGCATCACGTGCACCCACCACAACATCAAATATAAACGAACGATGG
TAATAAAATTTTATAAACTTACAGGAAAACGTAAGGATCCATTTGTGACCGGGAGCCCAG
CAACACCACTACAGACTTGTCTGGGCCAAAGTAATCCACACTAACTGACACAGAGCCTTT
TCTTCTTCGGGTAAGAGAAGCCAGCAGCTGCGATTCCGGACAGTTAAGATTATATATGAT
GTGTATATATCGAAGGTTTGTCAGCTCTTCCAGGCCATAAAACCCACTTTAATGGCACCA
CGTGCTTCCCATGCACCATTCACAGGCCTCGTTCGAGGCAATTGGCATAAATAACCTTCC
AAACTTTAAAATACTAAAAGAAAGAGATGGCCTATTCTAAAAAGGGGAATTCGATAGCCC
TACATAGGCCATCGTAGCAGGGTTAGGCCTGACAGTGCCATTGAGAAAGCAGTCCATGCT
CTGTTGCATTTATATAGCACAGAGTGAAACTACGCTACAAGTCTGCGAGGTGAGt
>NODE_806_length_484_cov_10.803719
AAGTCTACTGTCCAGGTCCAGTGTATTACATTGCCGGTGGAAGCGTAATACACAGCAAGA
GTAAACCCTCCACAGGCAATGTTTATGAATGGTTAGGAAAACCTTCCAATGGTACAAGAC
AGAGAAGGCATAACATGCTTCCTTTCAGGCCCTATTGAAAGGGCCTCTTGATGTTTCCTT
AGAAAAGTCTGCTCCCACGGCTCAAGGTGTTCAAGTCCTTTGTGAAATTGGGCACTATTT
TCAACGCCATTGAAATATATTGCAATTGTAAGGTGTACACTCGCAGGTCCCGTGCAGCAA
GACCTGACGGTCCACCGAGGCGCCAGGATGGCCGAGCAGTCTAAGGAGCTGCGTTCAGGT
CGCAGTCTCCCCTGGAGGCGTGGCTTCAAATCCCACTCCTGACAAGCTTTTTGCGCCGGC
CAGTCACCTGCAAAGTGTGCCGCTCTGCTGTGTTTGTTAACGGCCTGATGGCAGTCGCTG
CGTTTTGATATCTCTCTTTGTATACACCAATGGGAAATGCTTCCTTTTTACACCTTCTGC
CCTA
>NODE_807_length_143_cov_4.503497
TTTGATAAAAAATGTACGAATAGATATGTGTAAAAGAATATAGCCTACGTAAGACTTTTG
CCCAGTACTTTACGTGATGGTCAAATGAACAATCCATTTGCTGCAACAAATGAGATCATG
GACATGTCTTGAAAATTCCAAACAATCTGGAAGTCCCCATGGATTTTACCAGAAATATGA
CACATGCCTCGTATCAACAAACc
>NODE_813_length_826_cov_43.012108
TTCTCACCTCTGTAGGTATGATGGCAGTCACCCTTTCAATGATCACAGAGAGATGGTAAG
TTTATATCAGACAAATTAATATATTTTTGCATGCAGCTCTGGCTACAGCTTTGTATAAAT
AATACTGTACTTCTACAAAGCCCCTTGAACATAGATTATTCGTTAGAGTTTTTTGTGTCC
TTGAGACAAAAGACTTCTCTTGCTCCACACTCCATCTCGGAGGAGAAACAGGGTGGTACG
GGAATGGGAGAATCAAAAGGCTGGAAATTCACGGCTGAGAATAAATGCTCGCTGTTCCCT
GAGGTGATTTGTCTTTGCGCTTCTCTTTCTACAGATGTTAGATCCCTTTTTTAGTAAAGA
CCTGAGGTTCTTTGGTAGCACTTTGATATCCTGCTCGAATTCAATATGTGAAATAGAAGA
GCCACTCCGTGACTTGGAGCACATCACAGTCTTTGAAGTCTGATCCAATTTTTGCTGCTC
ACCATTTGATGTTGAAAGGATGAAATGAGGAAAACGTACAGTTTTTGCCAGTAACTCTGC
TGAGCATATGTAAGATTAAAAAAAGCAAAATCCTTTGGAGGATGTACTTAGAAATGTTAA
GCAGATTAATACTTTCCTATAGCTCTTTTATTCAAAGATAAAAATTAAATATGAGAGAAA
CTGTGTTTGCTGTTATTTTCACCCTCACAATTAAGTCAGTGTGCTGCTATTTGCAGCGAG
GTGGGGGCAACTGAAAGGCCTATGCTATTGCATTAACATGTGATTAACGTTGCAAAACAC
ATTAATGGCTTCTAGTAAATGTGTCTGCCAAAACAGTAAATACAAAATAAATGAGTGAAT
CCAGTATGACTaagaaaaaaatccgaaagattcctgctgtttcttg
>NODE_814_length_512_cov_41.687500
AAGAAGTTGGTTATTTTTTGCTCGAACTGCATTGTGGGATTGTTGACGTGCTGTACTCTG
CTTGCTGTTACCTACCTGGCTACCTGCCAAACTTTTTCGAATTTACTCGATATAAACTAA
TTGGTCAAAATTCTATTTTAGAGTTTTACCAACGCAATATTTATCTGTTGACCTCTTACC
CAACTTTTCTACACCGGGACTCTTTTTGGACATAATTAACAGAACTACTCACCCCTGAAC
ACCTGAGGCTAAGTATCATTACAATGCCTTATCACTGTAATTGTTGTAGCAACAACACGG
AGGAGAATGTTCGTCTTAAGTTAAAGATAGCAGAGTTAGAGGCTCGGCTTCTGACGCAAA
TGTCAGGCAAGGATTATGCTAGTGTAGAAATAGAAAAATCTGCGTCAGTGCCACCAGGTA
GAAACGATAGTTTTGTTAGCCCCCCGGCACAGCTCCTGCAGCCGGGCAATAACTTTCTCT
TGGTCACTGGGAAGAAATGCCGTCGACCAGTTAAACCTGAATCGTTGCTAAAACCAACTG
ATACTTTGAACAGGTTTTCCCCACTGGAGTCG
>NODE_834_length_766_cov_47.301567
CTGGTTTTGATCCTCTGGTTAGAGACCATCCAATTGCTGATGTTTTGTTCGTAAATCTTC
ATTTTGACATCATCACAAAAGAACTTCAGAAAAGAAAGACTTAGACTGAATTAGGAAAAC
AAACGATAAAGCAGTGGAGTAACCCTGTATCAGTCAAGCAATATGATAACCCAGAGTGTC
CTAATTATGGTATTCATGAAAATATGAAATTGAGTGCAATCTAAATCCGTAGCTCCGGGC
TAAATCAACAGCCTGGGCATTGCACTGTGACCCCAGTGTCTCGAGGATACAGCGAGCATA
CTGAAAAGTTGTGGAGTTTTTTTTAACCAACGAGAGTGAGGGAATGAAGTGCATCGATTG
CTTGTGATTATTAACTAGACTGAGATAAGCCCTCTCCTTATTATGCAGATTACTGAGGCT
CCCCGCTCCAGCATATTGTACAGATGCAAAGGAGCAGCTGCTCTTACAGATGGTGGGTAC
ACGGATCTATCATTATGCCTCCATTGTCTCCACTCCAATTGTTTGGGGGACAGGAGAACT
GCATCAGAGAGGAACCCAACTGCAATGAATTACGAAAGAGAAACGAAAAAGCATCCAGCA
AATGTATACACCGGAGGCCTTGGGATGGAGGAGCGCGGAAAGCAGCAGGAGTATCACACA
CAGCCATGGAGTGGCCGCTCATGTATACCTCGCCCAAAATCTGTTGGATGCAACAACGTG
CACCAAACATATGTTGTTTTTTTAATGGCTTCCAAATTGGCGCGGCAGACAGAAATGCAT
TCAAACTTGGGAGGAGAGCTCAAGTTTAGCCAAAAGAAAATACTTa
>NODE_850_length_535_cov_29.575701
CAAACGCCCTAAGTGCTATCTTCTTTCCTTTTCTCTCCGGCAGACATTCATCTTGCTTTT
CCCTTCTACATAAAAAAATGCTTGTATTGTCACTGAGCACTAATGTTTGCCTTCCTATTC
ACTGTATATACACATACATGTATTTTTGAGTCTGAGGGAATCAGTGGAATGCATTGTTCC
CAAATCATTGTAATATCTATTTAGAGTGGCAACAGCACTGGCAGGGAATGCTGGGGTATT
CATGGATCATAAACCAGCCTTAAGACTTAGAAAAGCTGAAAAGGTTTATCCCTATATTCT
TAAACTCCCTTCTTTTATGTTGGTCTTAGGCATTAAGGATAGGATTGTGAATAGCAATTG
TAAAACTGCTGCAGTGAGTGAGTGAGTGAGTGAGAGTGTATACGTGGGTGGGTGTGTTTT
ATTCCAAGGCACAAAATCCTTTCTTTTCTAAAATGCCCCCCCCCAAAGAAAATCTAAAAC
TGTAAATATTAACTGTGTTCTTAACTCTTAACGGTGTACGAGACAGAGTAATGTGCTTTT
AAGGATACATTATGTGAAAGATTTCCCACTGCACACACTGCTGTTTgaaataaga
>NODE_851_length_1133_cov_30.832304
GGGAAAAGGAACAAGCAGAGTTAGAGTCAGGACAAAAGAAGTTATATGGACCGCTTATAT
GCATACATTTTAATGTTTTAGAAAATCGTGGTGGTGGGGGGAGAAACAATAGCGGTGAGT
GTGGATGGACTTGACGGTGTAGTTATGGAGCCCCCTTTGAGTAAGAGGAATCCGGCGATA
AGATTAGCGGATTTGGCAGCGACTCAACCTCTTCCTCATCAGAATATGACAGGCTTCCCG
GGGCTAGGGGGGCATCACCCTCACTCCCACCATGCCCACCACCACCCTGGGGAGATGGGC
AACGACCCCGGAGTGGCACTCACTCCATTTGGACCCGAGCACATGGCACAGACAAATGCT
CTCAAACTTAGCCCCTCTCAGCACATTCAGAGCCATCCCGAAGCCCAGACCGCGGCAGCG
GCAGCAGCATCCTTCACTTCTGCTCAGACCACAGTTGGTTTCCCCGTGGCTCCTCACCCC
CACTCAGGCTACTCTACCAGCAGGGACTACATCCTCAGGAGAGAACTCTCAGCCTCGGCT
ATGCATGCACTTGGCGACCAGCATAGTTCCGCCTCCTCCCCTCATCACCATGGCATGTTC
ATCTCCCCAACAGGTGCTTATGGGCACACCGAGACTGGTGCCCATCCACTTTTCTCTGGA
CTCCACGACCAGGCGGCCCCAGGTGCTCACCACCACCACCATGCCCTCAACGGGCAGATG
CGTCTGGGTCTACCGGGGGACATCTACGGCAGGCCAGAGCACTTCGGCCACAGGCCCGAG
CACTATGGACCATCTTCCCTTCACAGCTACAACTCCATGAACCTCAATGTGAATATCTCT
TCTGCTCCTCACGGAGCCGCGGGGGCGTTTTTGAGATACATGAGGCAGCCCATAAAGCAA
GAGTTAATCTGCAAATGGATTGACCAGGAGCAAACTTTAAAGAAGCCCTGCTCCAAAACG
TACAGCACCATGCATGAGCTGGTCAACCATGTCACGGTGGAGCACGTCGGGGGACCCGAG
CAGAGCAGTCATGTCTGCTTCTGGGAGGAATGTCCGCGCGAGGGGAAAGCTTTTAAGGCG
AAGTACAAACTAATAAACCACATCCGAGTTCACACGGGAGAGAAACCCTTCCCTTGCCCT
TTCCCGGGGTGTGGGAAAGTGTTCGCACGGTCGGAGAATCTAAAGATTCACAa
>NODE_852_length_500_cov_51.686001
GGACAAGGGAGAGAGAGAGAGAGAGAGAGATAGGAAAGGACACACAGCAGAGAGACAAAC
GAACTGGACAGACACAGAGACGTCATGAATGCAGTTCTTAAATTGTTTCAGCTGCAAAAG
AGGCCTATTCTTGCGCCATTATAAAGGGAACAATTTATCCCCGCTGATCGGCCTGAGTCC
TCTCTCCTCCCATACTTTGATCTGGCAGCATATTGCTGTGATGTGTCCTATTCAATAGCA
GAATCTGGGGCAATTTTAATGCTTTTGTACCTCACCACTGCTCCATTTCTCCCGCTCTGT
TTAAAAATAGCTGTTAATTATAAGTGCAGTTTAAATGTCTCCAGTGACCCAGAAATGCAG
GTTGGAGTGAGAGGGATTGTACATCTTCCATTTAAAAGAGCTAGACACTTTTTTTTCCTC
CTCTTCAATCTCTTTTTCCCTTTCTCTATCTCTCTCTTTGTCTTCTCTTCTTTTCTCTCC
TGTCTTCGCTGCCGCCCCCTCATCTCTTCCTCTGAGGCGGTTCTTTGGCTCAGTGGGAGA
GTGAGTGGTGCTGGGCCGGg
>NODE_853_length_525_cov_31.230476
TAAAAATGGCTATATATAACATATGCCTACCCATTTAATATTGTACCCGATCCAGTCTAT
GAACAATGGTACGTTATTTACGTCAGCCCCCCCGCCCCCAATGGCGATGACGGGCTGCGC
AGGACGAAGCCCTTCACCTCTGGAGCTGAACCTTTATGTCAGGCGAAGCCAGACACGTCT
CATCCCCTCCAATAGCTCCTCGTCAATTTCGGGCGTAACATTTTATGGGAAAGGATACTG
TTTGATGCAGTCCACCAGTGGTCCATAACAGCAGTCATTTATTGTACACTGAAAAACAGG
GGGAAGAAATATTACAGCGTGTGCAGGCAGGGGGGGGAAAAGAGGAATCCTACACACCCG
TCAGAGATACTGGGGGAGCGGCGGCTTGGCAGGCGTGACCGCCTGCTCTCACGTGACTTT
ATTAGTAAACATGAGCTTGATGCTTAGTCTGCAGCCCAGCTGGACGACTGCAAACCTTCA
GAAGTTAACTGGGAACCAACAAAAGCTCGCCACCTGGGAGTGCACGCCGAGGTCAAACTA
AGTAACGAGCGGTCATGTTTAATATTTTCCCAATTCGacgccgca
>NODE_866_length_354_cov_8.717514
CCTATCCATTGTCCCGCGTAGTGAAGTAGCGGAGAATAAAAATAGTCTAGACGTTTTATG
ATATGCTTGCATACATTACTTAGGAAGCTCGGAGGGCCGTCGGCAGAACAGAGGAAACAA
TGCGGCCGCTCTATTCCCAGGAGAACCGGAGCAGACCGGCACAAAAGGACAAGCCACACG
GAGAGCACTTTTCTTCTGGCATGTACAGGAAGCAAAAAGAGAACTGTGAAGTTTGACACT
GACTATTCACAGGCCCGTACAATACCTGGCTCGGCAGACAACATAGGCAGAGAGCCATGC
AGGCTTAGTAGAGGGGCCTGGGAGAAGGGAAGGACTGGCAAAGTCTCCGTCATGCGAAAG
CGTGTCGATATTTCTGACACCTTGGAGGATGAGGCTCCTTGGAGGATAAAgggc
>NODE_897_length_747_cov_36.788486
ACAGGGATCTTTGGTTGGATGTCTCCAAGAAGAGGGCTGTTGATTTAACCCGACCCAATC
AAATGTTTGCCATGTGTTGCATCTGCTGCTTACGGTTGCCCAGGGCCTTTAATACGACTA
AATAATACATGGAGCTGTTAGCAGGTGGGCGAACAGCTAAACATACTTGACTGGTCAAAA
AGCCAGTAAATTACTGACAGGATGACACGTGTAATTAAGAGTCCACGCCACTTTACCTTG
TGCTTCACACCTACAGTGGCACGGGACAAGAGTGAGCAACTCCCACCTAATTAGCATTAT
CAGTGAAATGGTAGGGTTTGACTCATTAGTTCCATGTGCATTTAATTAGAGGCAGGCTGA
AATTGGATTTAACTTATTACTTTTTCATGGATCACTTTCTTGTCATCACTTCAAATTGGA
TTGCAGCCCCAGGTAACTAATTATGCCAGCCACAGAATCAGGAGTGGAGAAGGAGGTAAT
TAGGAACAACACTGTCGGACCCAAGCTGATAGTCCACTCGCACGGCGGAGGGAGAACGGG
GGGGGAACAGGCTCATTTGTGTCATTGCTTAGGAGCCCGCTCAGTTAACTGCTCCAAACT
GCAAGGGATCCTGGGTAGGCACCCAGCGCCTAAAGTGGATTATGTGACATGCAGCTGGGC
CGAAGATGTTATGTCAACACGGTTCCAGCGCCATAATGCCCAGATTAGGCTTGTTCTGTT
CTAGATTTTGGATGGTGGCCTTGATGTGCCTTCATTATTAATTTCCCttgtaccattagg
cactgcaggccctcctctgttctctaa
>NODE_905_length_643_cov_50.940903
GGCTGGCGTGGATGGAGCGTGTGTCCGCAGAAGCAAGTGTGGGTGCATGCACGTGCACAC
GAGGGGGGGAGGTCTGCGCAGGAAGGAGTGTGTGTTGGCTTAGGCTGCGGAGGGGTGGGC
TAGGGGGGGTCGAACTCAATCTATATCATGCAGGGCCCTGGCCCTTTGGGGATACAGCAG
AAGGACAGCACCAATTTTTTGCCCATCAGCCGTCCAATTTTTCTCCTTTTCATACCTGCT
GTAGTAAATGAGAAACAAATTAAATTTCACCCCACTATCTCCACCGAAACCATTTAAATC
CTTTATGGAAACCAAATTGTCCCCAGACAAATCGCCCCTGGTTCTGTGGAAATACACTGT
GGCGGTGCAACCAAAATACATTTGTGTCACTCTGGATATGGCATTGTCTGTAATGCCATT
CATTGGAGAGTCCTGGTGAAAGAGAGAGGGTGAAAATGGAATAAAGGGGGTACTTTTGGA
AGAACAAAAGGCAGAAAGAAGAGATCCTGGCTGTTCATTCTCTCTCTCTCTGTCTCCCTC
TTTCTGTCTCTCCCTCACGCCCGCTTCCCCAGCACAGCGTTTTATTAATTTTCGTCCAGA
GTTTTTTGCATTCATGAGGCTGAGATTGAAATGTAAATGAGATTTGGGTGTAGCGTGGAA
AGagtggagccgcctcagcagtggcctcggccaaacgggcccc
>NODE_906_length_1211_cov_45.003304
GGCGGACCCCCGCGGCTACTCGGGGAACGGGAACGGGGAGGACCCCGGACCCGAGCCCCG
GCAGCGACCGAGTGTTTGCTAGTGCTCAGCCCCGTGCCGGCGGCTGGCAACCCGTTAATG
ATCCTTCCGCAGGTTCACCTACGGAAACCTTGTTACGACTTTTACTTCCTCTAGATAGTC
AAGTTTGATCGTCTTCTCGGCGCTCCGCCAGGGCCGTTACCGACTCCGGCGGGGCCGATC
CAAGGACCTCACTAAACCATCCAATCGGTAGTAGCGACGGGCGGTGTGTACAAAGGGCAG
GGACTTAATCAACGCGAGCTTATGACCCGCACTTACTGGGAATTCCTCGTTCATGGGAAA
TAATTGCAATCCCCAATCCCTATCACGAGTGGGGTTCACGGGGTTACCCACGCCTCTAGG
CGAAGGGTAGGCACACGCTGATCCGCTCAGTGTGGCGCGCGTGCAGCCCCGGACATCTAA
GGGCATCACAGACCTGTTATTGCTCAATCTCGTGTGGCTGAACGCCACTTGTCCCTCTAA
GAAGTTGACCGCGGGCCGCTCGGGGCCGCGTTACTAGTTAGCAAGCCGGAGTCTCGTTCG
TTATCGGAATTAACCAGACAAATCGCTCCACCAACTAAGAACGGCCATGCACCACCACCC
ACAGAATCGAGAAAGAGCTATCAATCTGTCAATCCTTTCCGTGTCCGGGCCGGGTGAGAT
TTCCCGTGTTGAGTCAAATTAAGCCGCAGGCTCCACTCCTGGTGGTGCCCTTCCGTCAAT
TCCTTTAAGTTTCAGCTTTGCAACCATACTCCCCCCGGAACCCAAAGACTTTGGTTTCCC
GGACGCTGCTCGGCGGGTCATGGGAATAACGCCGCCGGATCGCTAGTTGGCATCGTTTAT
GGTCGGAACTACGACGGTATCTGATCGTCTTCGAACCTCCGACTTTCGTTCTTGATTAAT
GAAAACATTCTTGGCAAATGCTTTCGCTTTCGTCCGTCTTGCGCCGGTCCAAGAATTTCA
CCTCTAGCGGCACAATACGAATGCCCCCGGCCGTCCCTCTTAATCATGGCCCCGGTTCGG
GGAAAACCCACAAAATAGAACCGGAGTCCTATTCCATTATTCCTAGCTGCAGTATTCAGG
CGACCGGGCCTGCTTTGAACACTCTAATTTTTTCAAAGTAAACGCTTCGGACCCCGCGGG
ACACTCAGTCAAGAGCATCCGGGGGACGCCGAGAGGCAGGGGCAGGGACAGGCGGTAGCA
CGCCTCGCGgc
>NODE_907_length_151_cov_10.046357
GCGCGGTTGACTTTTGCTGCCTTTTTCCACACAATTGTATAAAAATGGCTGAAAGTTTGG
TGTCAATTCCGCAAAACAAATGATTATCCATGGTGAATTTGGCAGCGGTGGGATTCGAAC
CCACGCCTCCGAGGAGACTGGAGCCTTAATCTTGGCCATACTACCAGACACAGCCAATAA
CCATAGTATGAGTTCAGAATCCCATTTTAGT
>NODE_908_length_61_cov_15.327868
TTGGCCATACTACCAGACACAGCCAATAACCATAGTATGAGTTCAGAATCCCATTTTAGT
AGTGCGCGGCTGACTTTTGCTGCCTTTTTCCACACAATTATATAAAAATGGCTGAATGTT
T
>NODE_909_length_63_cov_12.142858
CCAAACTTTCAGCCATTTTTATACAATTGTGTGGAAAAAGGCAGCAAAAGTCAACCGCGC
ACAACTAAAATGGGATTCTGAACTCATACTATGGTTATTGGCTGTGTCTGGTAGTATGGC
CAA
>NODE_925_length_419_cov_25.887829
AAGATTCCACCATAGTGTTTAATTCACTTTGAGTCTCTATATCTATTTATTGCTCTAAAC
TCAGAGTGGAGCGCTGGTTCTGCTATAGCCTGAGGCATAGGAAGCAATAATGTGAACCCC
GGAGAGCTATTCACAGGCAAGAGCAAGCCTACCGACCAGAGAAAGATCCTCTCCACTGTT
CTACGCTAGGGCGTTAGGGAGGCTAAACAGAGGAGGATATCGCTTATTAAACCATCTGCC
TGATGCTAATTAGATAATCGGAGATAAAGAGAAGGAGAGTTCTTTGTACATTTTAATGAG
ATGATGTGTCAGGCAATTGGAAAGAGGAGTGCTGAGGACGGATGTAATATCTTTTGGGGG
CAAAATGCAGTTTGGTTAAAGACTGGGAGGATATTCAGGTGAAAGTGTACAAATGAACAG
ATGTGGAGAACTGATTTATAGTGCTTTATCTTAGAAACATCTTGGCCGCATGAACAAAg
>NODE_926_length_670_cov_47.917912
TAGACGCACACACACACACACACATTCTGTGGTAAAGTTAAGGCACAGCTCGATCTTCTG
ACCCACTACTTAGATGCTGAGTGTCAGTCCAAGACAAACGTGTTGTCTTTTTTCTTTGAA
CTAAATTAAGAAACTTCTCCTTTCCCACGTCCTTCTCCTCTATCCCCTCCTGTTGATTCC
TTTGGCTTTTTTTTCATCTTCTTTACACTCCCTCTCTCTCTCCCTGCCTCCCATCATATC
TCCCCATCTCACATTCATCCTTTTCCTTCCCTCTCTCTCTCTCTTTTTCTCTAGATTACT
CCACCTCAGTCTACCTCTCTTACTTTCTTTCTCTATCCCCCTCTCTCAGTCTCACCTACT
CGATATTCCAGCCTTGTTCTCCTGCAGTCTCCACCACAACTTTCTGACCCACTTCCTCTC
TCCTCCCTGGCCCTCTGATCAAAGCCTGCAGGACGGCATTGCCTTGGGCAGAGGAGAGAG
GGATGGGGGGATGAAGGGATCCGAGGAGAGGGGGAAGAGGAAAAGAGGAATAGAGCAGGG
ATAGAAACGCACGAGAGGGAAGGAACGTCAAGATCACAAGGGCAGTAGAGGAGCCAGGTG
CCCTCTTAGCCCAAGGACAAATGCTCTTCCTGCTAGCTGATCACAAGAGTGTGTGTGTGT
GTGTGTGTGTCCTGTCACTACTGTCATTCTCGCTGTGGCTAATTACGTATGACAGGGTTG
Acgttaatag
>NODE_927_length_2053_cov_15.298100
GGCAGGCAACGCAGCCCGCGACAACAAGAAGACTCGCATCATCCCCCGTCACCTGCAGTT
GGCCGTGCGTAATGACGAGGAGCTGAACAAACTGCTCGGCGGTGTGACCATTGCTCAGGG
CGGTGTCCTGCCCAACATCCAAGCAGTGCTTCTCCCCAAGAAGACCGAGAAGGCAGTCAA
AGCCAAGTAAACTTCCTACTGCGGCTCCCCCTTGACATTTGAACCCCAAAAGGCTCTTTT
AAGAGCCAACCATTTCTCTCCCCAAAAGCGCAATATGTCCTGTACACGCCAGCATGTATG
TATTGATGTCTGTTAAGGGAAATGGCACTCGATTGTCTAATGTCGGTGCATGGCAGTCCT
GTACGCAAGCGCGCGCACACACACACACACACACACACACACTGAACAAGAACAGCGTGT
GCCCACATGAGGCTATAAATGAAGCACATTGTGGAACAATCCAGTATAGCAGGCTGCCTG
CTCGAGTGCATTTCGGCCACAATATCACTAGTCCGTTTGGCCACTGTGACGCATGGCCAT
GATTACGCGCGGGAAGAGACGCCCACTCGACGCGAAGAACGGGCAGGGACTTGGATTTCG
GGGCGGCACAGAGAGACCTTTCCAATGGCTGATGGAGGAGGTCCTCCGCTCTGGCCCAAT
CCACACACTGGTGACAAGGTGTCCAATCAGCAGACGACGCAGCCGCCTTTATAAACGCAA
CTTGGAGATTTTCGCGGCTACACTCCTACTGTCTATAGAAGGAAACTCGCACGCGCCATG
GCCAGAACCAAGCAGACCGCTCGTAAATCCACCGGTGGCAAAGCCCCTAGGAAGCAGCTC
GCCACCAAGGCTGCTCGTAAGAGCGCCCCAGCCACCGGGGGGGTGAAGAAACCCCATCGC
TATAGGCCCGGTACCGTGGCCCTGAGGGAGATCCGTCGCTACCAGAAGTCCACCGAGCTG
CTCATCCGCAAACTGCCTTTCCAGCGCCTCGTCAGAGAAATCGCCCAGGACTTCAAAACT
GACCTGCGCTTCCAGAGCTCGGCCGTGATGGCCCTGCAAGAGGCTAGCGAGGCCTACCTG
GTGGGTCTGTTCGAGGACACCAACCTGTGCGCCATCCACGCTAAGAGGGTGACCATCATG
CCCAAGGACATCCAGCTGGCCCGCCGCATTCGCGGAGAGCGCGCTTAAACCAACGAGTCC
TCACCTCCAAACAATCCCCAACGGCTCTTTTAAGAGCCACCTCCATGTTTCCATACAAAA
GGCAAACGTCATTCGTACGTTCATGACGTCCACAAGGCCTGCATACCATGTGGGGGCTGC
TGGTTGTTGTTGCTGCGTGCCAGCGTTCACCTGACTATTGCTATTATTGGCCTTTCCACA
GCGGCAGCTTTAATAATAATACATGGGATTTATATAGCGCTTTTCAATGACCCAAAGACG
CTTAAGCATTGCATTCCTGGTTTCCGTTAGGCCGTGCCAATGATCCGATGAATGTCTCCC
ACTACTGTTCAGTGTTTGTTTGCGCCTCAAAGTGCAGCGATGACGGAGCCCTTTGGCCAT
CCCGCTCGTTACTGTGGTCGTGACAATAGTGGGATCTGAAGGAATTGCCTCGTCGTCCTT
CTAGTGGTTTAGTGACACTAGCCGTGCATCTGTTCAAATGGCTCAGAGATGGGAACAGAC
AGTGTACACATCCAATTGCACTACTATCGTTCCTTCTAAGCCAAACATGCCATCCATCCT
TCACTGGGCTGAGAAAGCTCATTTGAGTGGAGCCAAACATTACGGTGGAGCGCCGAGGAC
ATCTTGTGGTCAGAATTGGTAGTGCGGCTGTGTTGCTGTCCACTGTCCTAAATGCTTGTG
TAGTTTGGGATGTCCTAGGGAAGAGTAGGTTTGTAGTCACGCAGGCTGTCAAGGTCTCCA
TCAAGTCCTCTTTTGTATTGTCACATGTCAACAGACCGAATAATGGTGAACACATGCCAA
TAGCACTGCATGTGACGTGGCTATGAGACACCACTGTGAACGGAAAGCCCTGTCCCACGG
TGGGCACATTCGATGGGGGCGAGTCCTTGGGGGAGAAAAAGAGCAGAGTTCTCCCATCAC
ACACCGGGAGGAc
>NODE_928_length_430_cov_18.625582
TCTAACAGCACTGCCGAATCAAATGTCAAGTATTGTTAACGATCAGTATTGTTAAGATGT
AATGGAAAGAAACAATGACAAAGTTGCACCGTTTTAATTGTGGCAATGTTATCAAGATTC
AGTAGTGCTTTGTTGTGAGTCAATGTGCATTGCTAGATACACTTTTATAACTAGAGAGAG
GGTGAAAGAGACAGCGAGCGAGAGGAAGATATGGAGTGAGAGAAAATGAGTGGGAGAGAA
AAGGGGTCAGAGAGGGAGAGAGTGGGAGAGAAAGAGGGTGAGACAGAGGAGAGACTGAAA
AAGGAGGAGATAAAGGGTGAGAGAGACATCAAACTTGTTTATTCTGGAGGACTTAAATGT
GGAAACAGAAACATCTTTTGTTGAAAATCTATGAATCACAAAATCACTGAAGGCGTACAT
TTCCAAGAATTGAGACGTATTCACCAATAGCAGCTATTTCTAAGTGTATTATCTTATTTC
TTGATTTAAa
>NODE_930_length_578_cov_7.951557
TGCAAATGTGTACAAATCTATGCGTATATATGCAATTGAGTGACATCAAACACCTTAGAT
ATAGCCTAAACATGTGAAACAACGTTGGTGGTGCCTACAGCTAGAACAGCTCAAAATACG
CTACTTCTCCGTTTGATTTAGGCTAATTATGAAAATGAATGCAGAGCAGAGTGTGTGTGG
GGTTTGAAGCAACTGCTTTTGGTTTGCACTTTCCTTCTATCCAATCAACCAGTGTGGTTG
TGGAGGATGAAAAGGGGGGAAATAAAAATGTTTGCCTAAATAAGCGTGTCATCCTTGAAT
TACCATAGCCCAAACATCTCAAACAAAGTTGGTTTGGTCTCAAGCTTGAATAGTACAATA
TAATGTTTCAGAAATAATTCATCCTAATTAAGCAAATGTATGTAAACCTGTGACACGGTT
GAGACTTAAGCATTCTAAGTTGGCTTAGCCTAAACATGTGAAAGGAAGTTTGTTTGGTCT
TGAACGGTTCAAGGAACACAAATATGTAATTTTTGGAGTAAATGTTTTTAGTTTGCCAGC
CTTGCCCTCAGCCATCTCTTGGATGGTTTTCCTTTTCTGTTTTAGTACCTCCATGGTAAG
GCCACGTGGCAGAGTGGAAATGGCTGTGTAATGACTGg
>NODE_932_length_67_cov_32.865673
GTCTGATCTCGGAAGCTAAGCAGGGTCGGGCCCGGTTAGTACTTGGATGGGAGGCTGCCT
GGGAATGCCAGGTGCTGTAAGCCTTTTTGATTGAGGTCAATTAATTATTTTTAAAAATCC
TGTCAAT
>NODE_943_length_324_cov_17.154322
AGAGAGAGGGACAGTGGGAGAGAGAGAGCAGTGGGAAGAGAAAGACAAGAGGGAGACTCA
AAGTCAGGGAGCGGGGGACTAAAGAAAGCAAGGGGAAAAGAAGAAAAAAAAAAAATGTTG
AATTATGAAGGTCATAATCTATGCAGGGAGGCCTTTCCCGTATATGTCTTTTCCCCGTAG
CTGTGATCTTTTCAATTTACATCAAGGAAAGATGGCTCTGGATGAAAGGCTCACTCGTCC
GAGGAGCGGCAGGCGCAGGGGCTCATTATACCACGGCCCAGCCTCCCCATAACAAGGACT
GAAGTGGCTGGCGCAAAGAGCATGGGGTCACAGGTCAGACCAGAACAGATCTCCATTTAC
CTCAGCAGCTGGAGATGATAATta
>NODE_983_length_764_cov_38.795811
GCCACCATGAGAGCATGAACACATTTTGTGGGTCCTTACGAAACTGAAGCCAAACTCGTA
TAGAAGAGGAAAGGGTGTCATACGACCTACCTACCAGGGAAAAAAAGCTGAGTCCCTAGT
TGGAGCCGGAAATGTGTGAAGAGAACAGGACTCTAGCAGCTCTCTCTCTTTACCTGGGAG
GCCATTTTGGCTCTATCATGTCTACCAAGGGTTCCCTGTGAGTGGACCGACGAACCCAAT
TTCTTCCTGAGGCAAACCTGGAGCATCTTGGGATAGGTGGGGGAGAAAGATTGGTAAAAA
CCCATTTCTGAAGTGGATTTGTGACCTTGTAATCCTGATTAATTTTGACCCGTTGTGCTC
ATTTTAAACAGCGCATTACAGTAAGCGTGAACACAGCGAGCTCTGGGCGAAACCAGGAGC
TTAGCGGCTTTGGGAGGCTTAGCAGCAGATGGCATTTTAAGCCGGACTTAATAAATTGTT
TCCATTAAACTTACCGGCCCACACATACTGGATTAGGAGAGTGGAACAAAGGAAGTAGGA
GAGTGAGCAGAAGAGGGGGGAAAACACAACAACCACCACCACACACAACTGACTTTCCAT
TTAACTTTGACTGGGACCATAGTTAACGTCATGAGTCCCAAGGACCCCAACAGAAATGTG
CGTTTTATCACTAATTCAGTTTATCTGCTTGCTCTGCTCTCACATTAACCTCGGTGCAGA
GCTACAAGTAGAGCACAAAATTATTTAACTTCAAAAGTCGCATTCATAAGTGAGTATTAT
TGACTTGAAGTCCATTAaaaataataacctatccaaattattat
>NODE_984_length_260_cov_12.580770
AGAGGGACCCAGAGAAAGAGGGATAGGGGGAGGAGGGGAACGTGGAATGCAGAGTGATTG
CTGTCATATTCCTGCTCAAGTCATGGAGAGAGACTCTCTCAATCACAGCTCAAATATTTC
ACCTTAATGCCTTTATCACAACAGACTACAATCAGCCCACTCTTTTTATGTGAAATGTTC
ACCAATTCATGAGAGTGTGCAATTGCACATTTCATACTCTGACTCGCTATCTTTCTCTAT
CATACGCAGCAGTAGCATATCACCCCCAGTCTGTGTGCGTGTGCGTGTGTGTGTGTTTGT
GTGTGTTTGTGTGTGTGTGT
>NODE_985_length_61_cov_6.000000
GCTCCCTCCACAGATTTTCTATGGGATTAAGGTCTGGAGACTGGCTAGGCCACTCCAGGA
TCTTAATGTGCTTCTTCTTGAGCCACTCCTTTGTTGCCTTGGCTGTGTGTTTTGGGTCAT
t
>NODE_990_length_61_cov_16.868853
GTGGCAAGGTCGAAACCGTGTACGTACGCTGACGACATATCTGTACGCCGACGAGAAACC
AGTCTTCCTGGAGTAGTGGTTGTCGTGGCCGAGTGGTTAAGGCGATGGACTAGAAATCCA
T
>NODE_1001_length_675_cov_40.362965
GTGCGTTTTTATGAGCATGTGTGTGTGTGTGTGTGTGAGCGCATGTGTGCGTGTGAATGC
AAGTACGTGTGTGTGTGTGTGTGTGTGGTGTGTTTCTGGAAAGCTGGGGATTCCATGTTA
TCCTCTGTGGGCACCTCCATTAATGAGCATTTAAAATGTGACTCTATGTAAGGGATGTAA
GAGGTTGAGCCTTAAGTAGCACAGAATGGAAAATGATTTGTATTGATGCAAATTTTGTGT
GAGGAGTGAATTATACACAATTACCCATCAATACTGGCCAGTCTTGCCCACCCTCACCAA
CAAGATGTGGTTAACAAGCAGAAAATAAGATTGAAATGGAGTGTAAAGAGTTGAAAATGA
ATTTCAATGCTGCATTTGTCCGCAATTACCCCCTCGTTCACACATGTTTTATTGGGAGTT
TTTTCTTCTTCAAATATTTCTCAAAGCAGATTGGAAACATTCTTGGTATTACCCGTCTTT
CTTCAGAGAAGAAAGAATTAAGGATTTTGGTGACAAAAAAGAGATTTTCTCTCCTGCTGG
AGTGTCGGAGGATAACATGGAGGCTCACAGCGTGTTTGATTGTTAATCGTGGCACAGGGG
CTTTAAGCGCTAATGCTCTCACTGCAAACCTGCAGAAAACACCAGGAACATGGACCACTT
TTTTCATTAATGGCTCAGTACTTAACATAGGCTGACGACACAGCAGCTTCCtctccctct
cttcccaggctgtgt
>NODE_1019_length_188_cov_32.255318
GGGTTTAGAACAGCAGGAGACAAACCGATTAAACACGAGGCAGAGATGAGAGAACTAGCT
GAGGCCCTAGACCTGCCCGAAAAGGTAGCCATCATAAAATGCAAAGGACACGATAATTCA
AATAGTGTAGTAGCTCAGGGAAATCAAGCGGCAGACACAGCAGCAAAACAGGCAGCAGGG
TACACTCCGCGAGTGATGGTGGTAAGAGCAGAAGAAGAAGTGGGGTGGGGAGAAGGCCCT
GAGAGAGA
>NODE_1020_length_61_cov_84.229507
TACGATCGCCGGCTGATTCTTTAGTCTAATACTGCGTGTAATGGAATCGCCAATGACTAA
AGTTTTCAGTTTTTCAAGGCCACCGGTAGAACATGCCTGCCGATCATTCCCCTCCGAAGA
C
>NODE_1038_length_833_cov_54.641056
AATTCCAAGATTTCTGATTCTATCAAATGGAGGGATAAAAAAGAAATATGTATACTTGAA
TCATCATTTTGGACTGCTGTCACAGAAAATATTTGTAATTTCTGTTGTCAGTCCTTTCAG
TAAAACAGACAAAATTGTGAGTCAGAATTCTCCTTTTTTTCTGATGTTCCTCCATCGTAC
GCTCAATGAAACCTTGCTTCATTAAAAGTGTATTAATCTTGTCTTTTGTCTCCAGGGAGT
CACCTTATGATGATGTTGTGTCTTTTTCTTTAAATTGTTGTAGAAAAAAAATCTCCCAGA
TTTGGTCCCTGTCAGTCAGAAATAATTGTGTGCTTAATCTTGTCCCTGATGGATGACTTG
GAGTTCAGCAATGGGCCAGCTCCAATGACAAATACAATATTAATATTCATTAACTGCTTT
GACAATGCTAATTTTGATGCAGTAGTAAAGGGCCTTCCAAAGTTAGCGGCCAAAGCATCA
GAGCTGCGCAAGGTGGCAAGATAATTTGTGCTGGTTTACTGAGCTGAAAGCTTTTAAAGC
CTTAAGGAAGGGTGAAAAAAAGCTAGGTACCACAAACAAAATAAAAGAGAAAAGGAAAAA
GTTCAGACGCATTGGAAACCAGGACTGCGGAAGTAATACGATCAAGAGACGGCTACAAAA
ATCTGACACCTCCAATGCCACATCTTTGAGCAAATCTATTTTTTTTATTTAAACAAAAAG
TTGCAACCAAAGAAACAACATATCATGGTAAGTCAGCACATTCTCATTTTGTTTAATCTT
TTTGATCTTTTCAATTATCGCCATTTGAAGATCAATAGTACATTTTTTCTGCTATGGTTA
AAAGGCTCACAGCGGTGGTGGTGTGGATGGTCGGATCACGGCTTTAAGAGTGG
>NODE_1042_length_832_cov_67.331734
TAATAAAGATTTATATTTAAGTAATTTAGCAGACACAATCAATAGCAACTTGCAGAAGTG
AGTGCATACATTTTCATTCTGGTCCCGAGAGGAATTAGAACCTTGCTGTTGCAAGCGTGA
TGCTCCTCCAACTGAGCTACATGGGACACATACAGTATGAATGCAAAAAAGAAATAGTTG
ACATGGATTATTTAACAAATGTTTTCTTTTACATTTTTATTGGGTTCTGGTTGCTGTCAG
ATTTGCAAATATATTAAGAGTAAGTACTATCCCATTAACTTAAAATGAACATTTGTTAGT
AATTAAAAAAATAAGACAGGAATGTATTCCTACATACTACAGTATGAGATGGTTAATGTT
AGCACATACTGAATCGCACTCCATATCACTCGCCCCATATGAAAAATAGTTTGCTATTTT
GGAACCCCCTGGCAGCCATAGTGGATCACCACAGACCCAGAGCTCATTTATCTTTTGTCA
GAGATGAAGCCAAACTAACGCCATCTCCTGAAGCCGCTAAAGAATGAGGAGGGACACAGG
GAGGGTAAAAATAAACCTGGAGCTCAGGTAACTACACAGAGAAATCACTCCACAAGAAAT
GGGTAGCTCCTTTAAAGTGGAACTATGTTTTGGAACTCTTTCTATGCTAGAGACATATGC
TATTTAGTTGTTAAGAAACATAATTAAGGCTAATTTGCCTGTCTTTATTACTAGGAACCC
AACATGCCTCTTTAAATTAGTTGAATTATTAGTTACAGACAATCTGAAACATGCTGGATG
ATTATTCAAGCTTCTTTAAGCTTCTTTTCATTGGCACTGCTGGTAAGGCAGCTTCTTCCA
CCAGTTAATCAGGCTGCTGAACAACAACCATTACCTGTCTACCTGCTCGGTt
>NODE_1054_length_61_cov_6.590164
ACACAGCCATTAATGTCTAAACCGCTGGCAACAAAAGTGAGTACACCCCTAAGTGAAAAT
TTCCAAATTGGGCCCAATTAGCCATTTTCCCTCCCTGGTGTCATGTGACTCGTTAGTGTT
A
>NODE_1055_length_365_cov_38.632877
ACACACACACACACACACAAAAAGAGGGGTGGATATAATAAGCCTTATACCGTACATAAG
GCAAAGCCTACAAAAGCCATCGCCTTACCATTGACTTTAATTGGATTTGAAAAACGGGTT
GCAAATTATAGCATTCTCTACTTCTAACTTAGTAAAATAAGTGTATAAAAAAAGAAGGAA
AAAACCTGTGGACTGAAAGTAAATTAATCTGCTTTCTGTCCATGCTTAATTAAACTTCCT
TAATGCTTCTAACAGTTAATGAGTGAATTGATTAAACAATACGGTTAATGCTTACCCCCA
GCTCACAAGCAGCGGTGATCAGCTCTCCTGTGAAAGAGAATAGGGTAGGAAATTAATGTA
AACCCAATAATTATTATTAAGAGACAAGTCTGCTCCAAAGTTTTCCCAAATCAAATACTT
GCACt
>NODE_1056_length_124_cov_8.346774
CGTGAAATCAAACCGGGTAAAAAACAACGCCCACCTGGCCTGACGAGGGTTCAGTCTCCT
CGCCGCCCGGATATACTCCAGGTTTCGGTGGTCGGTCCAGACCACAAACGGGTGTCTCGC
TCCTTCGAGCCAATGTCTCCAAACAGTCAAGGCGCTAAACACAGCCAACAGCTCCCTATC
ACCG
>NODE_1058_length_161_cov_4.136646
ATATAAATATGAGGAGAAGATGCAGATTATGTGTGTGCCACTTAAACATCTAGACAGAAA
GTGAGCAGAAATTACAATGGGCCAGTAAAATTAACTGCAGTTTTTCTGGCCTGCAACATT
ATTTGGTTGAAGAACCCGATTTAAAACATTAATCTGTAGAGCCCTCCCCTGAATGCTAGA
ATCCCAGTGTAACCCTGGAGTAAAAATGACTGCCCACCCGa
>NODE_1059_length_747_cov_31.089691
GGACGTGACCACCTCTTCAGGAACAGTCCCGACTCCTTCTGGGCCCCTGGGCGGTGAGGG
GTTAGGAGGAGAGAGAGAGCTGAAACACAAGTGTCACCTGACCATACTGTCTTTTTGTCA
TTCAGTTTAGATTATGTGATATGTAGCAGGGGGACAACACAAGAGTACACAAAACATGGA
TGGCAGTTTGTTTTTTTGGTGTGTTTTTGGTTTGAGCTTTTGGTAAAGTCTTGTGGTGAG
TACAGCATTTCTCAGCCTTCCCCCGCACCATGATTCCTGCATGCCTGCAGTGGGGGTGGG
GGGAGGGGGTGTGAGGAGCTCTTGGCTTTTTTGGAGGGGGGTATGGGAGTTATTTTGATT
GTCTTTACCTATCTGGTGTAAATTTCCAGGCACTCAGTTCATTTTGGGCCTGCTCCAGTT
TGTCTTTAGTCTGTTCCAGTTCGCCCTTCATTTTGAGGAAAAATAAGTTGATGGCCGGGT
CTACCATGGACGACCGCAGTTGGGCTGCACTGGGCTGCTGTGCTTGCTTGAGGTACTGGA
TCTGGGTCTGCAGGTTGAAAAAGACCAGTGTCAATACAAGCACATACTCAACATAGAAAA
AAAATATCAAATAAAAATAAACGACTGACTGAATCTACAACAGATCTATACATTCACAGA
GGCCTTTACTATAGCCAAACAGTTACAATTATTAAACTAAATTGGCAGCAAACAACATTT
ACAGTAACAACCTGGGAACAATTAGATTTAGCCTAACTGCTGCCCCCTTCTTGCCTTAAG
CAGCAACATCCTTGTTAAAATCAGCAt
>NODE_1060_length_273_cov_21.798534
TTTAAAACAGGCATTGCACACAAGGTCTACTTATGTTTTCTTTTATAAGTAAAAAAAAAA
GGCCCTAATATGATTGGATACACCTCAAATGAGCAAACATTGCCCCTCCCCCTCTGCCCT
GCCTCTGCACACCTGATTGGTCAGGCCTAGACGGGCAGTGAAACTGATTGGTGCAATTCT
TCCTGACAGGGAGACATCCATGAGGATTTCTGCACTGTGTGCAGACGCAGTGGCCAGTTG
CTCATGTGTGACACATGCTCACGGGTCTATCAACTGGACTGCCTGGACCCACCCCTGAAA
ACCATTCCTAAAGGCATGTGGATCTGTCCCAAa
>NODE_1061_length_317_cov_38.504730
GTTAACACTCGGTAGCCATGAGCCGTATTTCTTTTCTCTTAGGTTAATGTATGATTTGCG
TTTGGTCATATTCTCAATCGAGGACGTCTTCAGGAGTTGTTGCAGATCCAAACTCCTTGC
GAGAAGAAACTAACATCCGTGGCTGTGGATCAGTAGTGGCTTACGAAAGACAATTTTGGG
TACCTAAGGCAACGCAAAGCACATGGTACCTGGTCACTATTGCATGGGTGAAAAAGCACT
GTTTCCGCCCGGTCTCGAACCGGGGACCTTTCGCGTGTGAGGCGAACGTGATAACCACTA
CACTACGGAAACTGGCAAGGTGCACGGGAACGATCAGGATCCTTCCTGATGATCTGGTCA
ACTTGGTGAAAGATACT
>NODE_1063_length_594_cov_28.392256
TAGGCCCGGGCCCCCCAGGCTCAACCCTCGGGCCCCCAGGCTGCCGGCTCTTAGCAAAAT
CCTACGGGCACCCCGCTGCTTTATGCAACATGCTGAACGGTAGGGGGTCGCTCTCTGTTT
GTTTAAAACTCCCAGGAGTCCCATTAAAGCCCTGATTCCCCTCATTTAGGACTTCCACTG
GGACACAAAGGACAGCCCTGGGAAGCAGCACATTGCAAGGGACACCAATTATTGGGGGCG
AGGACACAGGGCAGCTTGTTCGTGCTCAGGGACATGTCAGTCCGTTGGACAACCCCCTTC
GTCAAACCCATTGACCAGGGCACACGGAGAGGCATCTTAATTGGTGTTGGGCAAACAGAT
TTTGTCACAAAGTTGCAAAGGAAGCTAAGTAGCTGAATGTTCACATTGTCCAACCCCTGA
CCTAGGTTTTAGGACCATTCCGAGACATCATCATGCTCCATTACTTTGATTAATCGTCTC
TGACTCCCCTTTACGGTAGCAGGAGATCCAGGACAGCAATTAAAAGCAATATTCTGGCAA
TAACCACCCGAGTAAATAAAAAGTGATTCCTTTTCTCTGTGTACAATGATATGATAGTGA
CGAGGGGCAAGACTTGGCAGACAGAAATCTGGTGGGGTCTTTAGGAGCGCATCa
>NODE_1090_length_61_cov_5.754098
TGTCATTTTTATCATAGGTACTCTTCAACTGTGAGTGACGGAATCTAAAACAAAAATCCA
TAAAATCACATTGTATGATTTTTAAGTAATTAATTAGCATTTTATTGCATGACATAAGTA
T
>NODE_1111_length_61_cov_10.049180
CTCGGTCTGGGGCTCCATGCAAGATCTCACCTCGTGGGGCATCAATGATCATGAGGAAGG
GGAGGGATCAGCCCAGAACTACACGGCAGGACCTGGTCAATGACCTGAAGAGAGCTGGGA
C
>NODE_1119_length_123_cov_4.105691
ACTCTGGGTACCGCTGGTGGGCTCCTCTGGCTGGAGGGAGGTGGGTACCGCTGGTGGGCT
CCTCTGGCTGGAGTGAGGTGATTTTTAAAATGCCCCCCCTGGTTAGTGGCCCCTCGTGTT
TTGTTTAGCATGTCTGCTCCACCCACTCCTTAACCCTTGTGTCGCCCTTGCGTTCCGCGC
GTa
>NODE_1120_length_208_cov_108.490387
GACTGCTGCTGAGTTATGTTCTCTGATGAAAGTAAATTTTGCATTTCCTTTGGAAATCAA
GGTCCCAGAGTCTGGAGGAAGAGAGGAGAGGCACAGAATCCACGTTGCTTGAAGTCCAGT
GTAAAGTTTCCACAGTCAGTGATGGTTTGGGGTGCCATGTCATCTGCTGGTGTTGGTCCA
CTGTGTTTTCTGAGGTCCAAGGTCAACGCAGCCGTCTACCAGGAAGTTTTAGAGCACTTC
ATGCTTCCTGCTGCTGACCAACTTTATG
>NODE_1121_length_163_cov_12.895705
TTGTCGCCCAAGTCCACCCTTCACGTTGAATTATTCTAGCTGTAATAAAGCTCCCAGCTG
CCCCCCCCCCAGCCACCAAGCCGGCGTGGAATTAGTCATGTTAAAATGTCACACATTTCA
GCACCCAGGGAGGGCACAGTGGAGCGGTGGAGATTGAAGGTCATCTTCACAGTTCCCACC
ACTGTCCGTTTGTCCCGAGACTACGCTTGGCCGCCGCAAGGTt
>NODE_1155_length_413_cov_8.702179
ACTGTTCTTCAGAGAGTTTTACGAATGGATGGAGAGGAGATCCAGCATGAGTTCATTTAC
ATAGATGAGGCTGGGTTCAACCTGACGAGAACACGAAGGAGGGGAAGAAACATCATTGGC
CACAGGGCTATAGTCAATGTCCCAGGGCAACGTGGGGGTAATATAACACTCTGTGCAGCC
ATTACACAGAATGGGGTCCTCCACCGCCATGCCCATATGGGCCCTTACAACACAGCACTC
ATACTTACATTCTTGGACCAATTGCACAACATAACAGCAGCAAATCAAATCGATCATATG
CAATACATTGTTGTCTGGGACAATGTGTCTTTCCACCGCTCTGCTCTGGTTCAGAACTGG
TTTCAGCAACATCCACATTTCACCGTCCTATATCTTCCACCATACTCTCCATTCCTCAAC
CCTATAGAAGAGTTTTTCTCGGCATGGCGGTGGAAGGTATATAATCTCCGTCt
>NODE_1181_length_140_cov_4.385714
GCATGATGGAGCACTTTGCCATGGGGCAAAAGTGATAACTAAGTGGCTCGGGGAACGAAA
ACATCAAAATTCTGGGTCCATAGCCAGGAAAATACCCAGACCTTTATCATATTGAGAACT
TGTGGTCAATCCTCCAGGGGTGGGTGGACAAACAAAAACCCACAAATTCTGACAAACTCC
AAGCATTGATTATGCAAGAa
>NODE_1189_length_61_cov_11.377049
TCAAGTCTCCCAAAAGCACGTGGGAAAATGTGTTATGGTCTGATGAAACCAAGGTTGAAC
ATTTTGGCCATAATTCCAAAAGGTATGTTTGGTGCAAAAACAACACTGCACATCACCCAA
A
>NODE_1190_length_530_cov_43.033962
ATTTCATCAGCAATCTGACATTTAATGAATATATATTTTATCTCCCTGTGCCAGTTATCG
GAATGTCCGCCCTGTTCCGAGAAATGGTCACCATGGGACAGTTTGGATGGACCTTTTCCC
TCCGACTGGCACCTGGACGCCAATCTTCTCCCGTTCAGCCGGCCCACAAGCCCCTTTGCC
ACTCCGCTTTTCCTCGTCTTCAATATCGTATGTAGATTAATAATGCATGGGTAGTTATTA
GGGCCGGTTCAATAGGAGATTTGCTGATGGAGGTCGGCATGCAGTGAGTGAGTGTGCCCG
GAGGGAGCCTGTGTGTTGTTGTGTCAGCCCCCATCTGCCAGAATGCAATAAGAGGAACAA
TGGAGGCCTTGATTTCCACCAGCAGGACCATAATCTTTAAATGGCTATTAGCAGAAGAGT
GCAACCAGTCAATAACTGACAAAATCCTTTTAAAAAGCTACTCCCTCTTCCTCTTTTCTC
TCAATCTCTCTCTTTCCCTTTTTCATCCCGTGGACATCGTTCTCTCCCCTCTTAACCTCT
CCTTTCAGGTCTCCTCCTGGTGTCGCGAGAATTTCTTTGTTTTTCGACGt
>NODE_1191_length_709_cov_47.877293
GAGAGGCAGGGGCAGGGACAGGCGGTAGCACGCCTCGCGGCGGACCGCCAGCTCGATCCC
GAGATCCAACTACGAGCTTTTTAACTGCAGCAACTTTAAGATACGCTATTGGAGCTGGAA
TTACCGCGGCTGCTGGCACCAGACTTGCCCTCCAATGGATCCTCGTTAAAGGATTTAAAG
TGTACTCATTCCAATTACAGGGCCTCGAAAGAGTCCTGTATTGTTATTTTTCGTCACTAC
CTCCCCGAGTCGGGAGTGGGTAATTTGCGCGCCTGCTGCCTTCCTTGGATGTGGTAGCCA
TTTCTCAGGCTCCCTCTCCGGAATCGAACCCTGATTCCCCGTTACCCGTGGTCACCATGG
TAGGCACAGAAAGTACCATCGAAAGTTGATAGGGCAGACATTCGAAAGAGACGTCGCCGC
CGCAGTGGACGCGCGATCGGCCCGAGGTTATCCAGAGTCACCAAAGCAGCCGGGGCGCCC
GAGAGCGCCCCGCATGGGTTTTGGGTCTAATAAATGCACGCATCCCCGAAGGTCAGCGCT
CGTTTGCATGTATTAGCTCTAGAATTACCACAGTTATCCAAGTAACGTTGGAGCGATCAA
AGGAACCATAACTGATTTAATGAGCCATTCGCAGTTTCACTGTACCAGCCGTGTGTACTT
ACACTTGCATGGCTTAATCTTTGAGACAAGCATATGCTACTGGCAGGATCAACCAGGTAA
CCGTACGCATCGAGAGACCCCGGGCGCGCTCAGGCGGGTCCGCACCCGc
>NODE_1192_length_278_cov_11.744604
GTGGAAAGAACGGACGATTCGGCAGCACTGTGGTAAGCCCACCTGTCAGTCATCGAGACC
AGAAGTAAGAGGGGGTGCTTGTCGGTCGCCCTTCCTTTGATGTGACGAAGGATGGAGCCG
CTCAATTAAAAGCTTATCAACGTGTAAGTAAATCAACGCCTATCAGTCTTGTCACATCAA
ACAAACAGTTATTGCATGGGTCCGCCCACCCCATTAATCTCCCAGCGTGTTGCGTGCCAA
CCCCGGGTCATAGCGGTTGCAGCAAAATCCCGGGATAGAGTAACAATGGAAAATCTAAAT
TCACTAATTTCTTCTCTATTTCTTTTTTTCATCACAAg
>NODE_1193_length_614_cov_29.524429
AATACGATAACCGGGTAACATTGTTTGAATGGAAATGTTCTTTTTAACGCACGTCGTTTT
CCTACAGGGCGCGGTCAATCTCGGGCCGTCGTCAGCGACGACTCGAGTTGGCGTCCTGGG
TAATAATGGGGAGTGCAAAACGCTGTTCGCCACGCGGACGATGGGTTCGGATAGAGACTT
AGCCCCGACTTAGAAGAATGAATAAGCATTCCTTAATTAGCCCATCGGGTTAAGTGCACG
CCTTAATGGGCCTCTCCCAAACTCTGCTGTGACATCCCTCTCCAAACATGGCCAAGAAGA
GAAGTTCCATTAGCAATATTAATACAAGCTTAGTTGATCATTTTCATTCAATTAACTTCC
TTCAATTAAATAGATAGCTGGACAATGGGGGTGATGAAAGATGGCAGAGAGACGGCTGAT
GACTCCAACCAAACATTAGCGTGTTATGGGGTCAGCGGCGTTAAAGCAACTGTAAATCCA
GACCCGTTCAATTTAGAAAATGCATGTCCCCTGCTCTTCTACTCCTTTAATGGGTCGTTT
TAGCTGACGGGGAGGTGTTTGCGTGGCTTGATTCGGTACGAATCTCCTGCCGCATTTCTA
CATGCGCACCACCTCTGTTGAAAGGAACCGCTGCTCACTTTCCAAGTGCCTTTCCCAACA
ACTTgcagactaaa
>NODE_1194_length_821_cov_27.216808
CGCCGTAGCTTATTTTTTCGGCTGGAGGTCGTTGATTTGTCTGCCACTCTGCGTAGGTCA
GCGTAGGTCGCCGGGTGCGTCGGCTCCGAAAATGAGAAGCCCCGCTCAGCTCTCGCGCTG
GCGACCGGGAGCACCCCTCGCCCGCGCCTGCCCGATGATTAATGCCACCGCCGTCCAGCC
ACAAACCTTTCTGCTGCAGATAGTGCCAGGCAGCAAGCGCGCCTGACACTTTTAATGTAT
AATTAAGTAGAAAAAGTCAGCACTGGCTATGCAAATTTTTTAAAATGATAAATGACGCCA
TACAGCAGCAGGGATTGATTTGGTGTAAATGAAACTAATTAAGGAAATGTCAAACATAAT
TAATAAAACAGGTTTAAGCTGCAAAACATTGTCAATTGAATGAATGAGGAGGCATCGGCT
TCCATTGTTCTGGCTTTATTTAGGGCTTGTGTTTAGCTTGTTCCGTGCTCCAGAATGCAC
CCACCCCACCTCACACCCTCCACCACCAATTCCCTGAGAGGGGGAAAATAAATTTGCTTG
TCTCTCCGCTGACTGTAGAAATTAATTGCTGAAATCTTGTCCCATCCAAGTGTTACATTC
ACTCGCAGGACATTAACATAACTAATTTGAAAGAGCCCAAATGACTGCATAATGGAGATC
CGTCAGAATGCGTGACAGTCTCTGGTCATACCAAATTAGCTTGGGTTTATAATTGAAAAT
GCTCCCCTGTTCCAGTTTTTAGAAACATTTTCCCCTCCTCTTTTCCCCTCCATTTTTGCT
ATCTTGCCTCTTTTCCTTGTTCTCGATAAGAACAAAGGTTTTATAATTTACAAAAAGAGT
GCTTGACCTATAATTAGACAACGAGGGGAGCGCGGGGgggg
>NODE_1195_length_129_cov_20.310078
GGGTGGTGTTTATTTACATGTAATAGGGTGGTCTTTATGTGTACAGGTAATAGAGCACCA
TTTATACAGTATCTCACAAAAGTCAATTTTTTGTAAATATTTGATTATATCTTTTCATGT
GAAAACACTGAAGAAATGACACTTTGCTACAATGTAAAGTAGTGAGTGTACAGCTTGTAT
AACAGTGTA
>NODE_1201_length_564_cov_19.109928
CTTTACCATCGTAAATAATGGATTAATTAACAGCAGAATTAACGTGATTCAATTCCCAAG
GTTTGGGAGTATGTACCTCAGCGGGTCGTGTCAGTTTGGATCTGGACCAATGACATCTGA
GTACCGTGTTTTGGCGCCCGCCGGTGCTCATCTTTCCGACAGCACCGCCTGCCTCCCTCT
AAAAGCTCGCAAGTGCCATTTGTCTCTGGGTTAACAGATAGACTAGATATAGGCCAGGAC
GGTAGGCAGGGCGCTGAATTATTCACAACTCCCACAACACATGCACTTTTGCTTTTCAAG
CATGAGTTATAATTTAATTAGAAACTTCTGGTGCGTTGCGTTTCTCTGGCTATTTAAATA
TTAAAATCTTCCGCTGATCACTTTCGATTAGCCACCCGGTGAAAGCCTCCCTGACATGTC
GGTGTTGTAGTCCCCCCCCCCCACCCAACCCCTGCGTCTTCATTCCTATTCGTTCGTGTT
TTCTCGACGTTCTGAGATTGTTTGTGGTCGTGGTGGAGGGAGAAGGGTGGCTGGGTAATT
ACGCCCTCTCCATTAGAACGCAGGAGCCCAGTCAACTGTCGCCTCTGGGACGCTTAATGG
GGACGAAGTGGGTGTGTGTGTTCa
>NODE_1206_length_91_cov_98.263733
ACACACACACACACCTATATATTCCAAAAGCTTCACCTGTGAAATGGGTTATGGTTAAGG
GTTTAGTTATTACTTAGGGTTAGGGAATAGGGCTAACTTAGGGCTAGGGAAAGGAAGGAA
GGAATTAGGCTTAGGGAAAGGAAGCAAGGAC
>NODE_1216_length_716_cov_33.719273
TTGGTAATGTTAGCCAAGCTTAGGAAGTGTAACCATAACCAGACATATTTCTCTTCTACT
GTATGGTTTATTTTGTCTTTCTGTCCAAATCACAAATCCAGAATTTCCAGATGAGGACAT
AACATTTCTACCAAAAGGTAAAATGGAAAGGTGCAATTGAAAAGAACAAAAAATGTAAGC
AAAAGAGCACTTTAGATATCCTATCCAGACATCCATTCTATCCATAGAATTCCAGAGTGG
CGTTCCATGCCAAGAAAGGCGTGCAAATCTATGTAAGTATCTCACTGTTTGCATAATAGA
TTAGAAATTAGCATTTTTGTTCATTTTCCATGTATGCACAGCGCCTGGAAGAATAACACT
CCATGCATATCAGATCAGCCTGCCTACAATTTTGCGCAGTATATTATTTGACAATCTAAA
ATGTGTAATTTGCATGAAATTGCTTAATTAAAACACAGTCACTAGGGGTATTAATTTCTT
TGTCTGGCCGTGGAGTGGAGTGGTAGGCAGAGCAGGGGAGATGTAAAACGCCGTCAGATA
GGAATGTCAGTCTGGAGCCAAAGGAGACGCCGGCCGCCCGGTGTGATGGCTTGATGAAGA
GGATAAGACCTGCCCTGCTAATTTGGTTTGGACTGGTAAAGGAAGGCCTCTGCACTGGAA
AGATACCAGAGAGGGAGGGATCTAGTGAGAAAGAGAGGAAGAGATAGGGAGAGAGATTAG
GAAGAGGGGTGAGGCGGGGGATGCTGTGCGAAAGAGAGGGTTGTGAGATGGAGGAa
>NODE_1217_length_150_cov_5.066667
CACACGCGCACACACGCACACTCCCCATGACGCACACACACCACATGCACCTTCATTCAC
CCTCAGCTGTTTCTTGTTTGCAACCAGCGATCGCGCTAATTCTCCCACACCTGTTCTCTC
TCCCCCCCTGATTGTGTTTGCTACTTCTAGCTCTCCTTTTCCCTGCCTCTTTGCCAGATT
ATTCCGTGGGTTTTCTATGCAAGAGGCGCT
>NODE_1219_length_61_cov_12.180327
GAGAGACGGAATCTAAAACAAAAATCCAGAAAATCACATTGTATGATTTTTAAGTAATTA
TTTTGCATTTTATTGCATGACATAAGTATTTGATACATCAGAAAAGCAGAACTTAATATT
T
>NODE_1221_length_564_cov_41.732269
TCAGTGAGCCGATGAGTGACATCAAAAGATGCTGTGGCTGGACTCAAAATAAAAAAAAAA
TGGCTTCCTCTCTGTTGTCTTAGACAATAATTATGATTCGCCAGTTAAGCCTCGTCTACA
GCTGAGGCATTGTAGTTTAAAGCAGAGGCTTTGGTGCAAAAAATGCATTTATAGCCCTTT
GTGTGGCTCCTCATTATGTGTGGGCCCGATTCATTAAGTAATTGGTTTGCAGTTGTTTAC
ATGAGTATTAAGGCCCTCTATTCAGGAGCCTTTGAGAGATACATTGTGCAAATGTTGCAT
GTTATGAATGCAGAATGAGAGGCGGGGGGCCAGTCCTATTGGCCAAACACTGCACTCAAC
TGAAAAGCAAGAGAAAGGCACTGGGTGCTGCTTTGCATAGCAATGACTCTGCCTTAATAA
GCTTTACAGATTCAATACATGCAGTCTATACAAGATGCAAAGAGATACTCTTAACACTTT
TATTTGTGCTCATTTCACTATTATGACATTGGAGAGAATTGAGGTCTTTCATATTCCGTT
TTTTTCCTCCCTCCACCACACAGTGTTTTTCAGCAGTATACTTTATAGAATACTCAGATT
ATTGTATTATAAATCATGGCCAGg
>NODE_1222_length_168_cov_48.369049
GTTGGCGAGCTCTGACTATGGAGCCAGGCCAAGCACAAACTGTTCAACACAATATGCCTA
GGTGCGATCTAGCAGGTCGACAGTGATTCGAAAGGGACTACAAGAAAAATCCCAAGGTAG
AAGATGGGGAGTGCACCCAGGACCTCATACCGGTGCGAGCTTCACAGTTCCCTGGTGGTC
TAGTGGTTAGGATTCGGCGCTCTCACCGCCGCGGCCCGGGTTCGATTC
>NODE_1226_length_676_cov_22.849112
CGATTATGTTGCTCACTGTTTTTAATAGAATTGATTATGTCATTCAGAGGAAGAAACTAT
GCCACCACACAGAATGTCCAATCATCTACTTTGTATCATGACAACATCATGTGATGCTGA
TTTGCCCATTTCAGGCTCAAGAATGTGATTTAACATGATAGCACAAAAGATATCCAAATA
TAGTGGAATTAGGTGCTTTCAGTCACTTCTACATATAATCACCCACTGAAGGACAAACCT
AACTCTGTTTCATTTGTTTTGGAGAATAAAATCACCTCAGAAAAATAATACAGGGTGCTA
AGCACAAAACTCTAAGTTGAAAGAGTCAGGCCAGCAGAGGGTTAAGAACCCAGCAAACAA
TAACATTTCAGGAACAGATGTCCTTGAGGCGGTTTGAAGGACGAGGCAATTGCTAATCTT
GTATTCTCAGCATGATCAAATCACCAGGCAACAGATATAAATAAAAGGAAAGGAAATGAG
GAATTCGCATTCAAGGTTGTCAGGAGCGAAATGAAGATTCATGGTGAAGAGGACCTGGTG
AAGGAGGCCAAAATTAACTGCAAATAAAGGGACACCTAGCCTCCCAAAGTCCAACTGTGT
GGACGAGCTTTGGTGAAAAACACACTTAGGGAGGAAGATGGGGGGGGGCTGGGGTTGAAC
GGGCTGCACTTTGTCATGGAGACAGGTGCTTTTATTTGACATGCAATAGGCCCCTGCCTG
Agtggatattctaaaa
>NODE_1227_length_822_cov_47.718979
CATATTGAAGGAAGCTTAATAGTGGAAAATCAGCATCCTACTCTGCTTCTTAGCCTCTGG
ATCAACAAACTTGCCATATGGACAATAATGACACAATGGTGGATTCTTTGGCACTGGGAG
AAGCAATTGACGGTTGATGCACCAAAAAACCTAAAACTTAAAAAAAGAAGAAAAAAGAAC
TTAAATTATGAACTCAAAGCTTTGGGAAAAGCTAAGAGAATATTGTAACAAACTTCGTAC
AGAGTTCAGTCTATTAATTGTTTCATGTTAGATATTCTATGTGTTTACCTCAATTGAAAA
AGAATGTTTTTGCTAGTTTCAGATCTGCTGTGGCATTGATATTGTATGTCCATGAATTCC
TTCCTTTTTCAGCACGTGTTCCTCACTAGATGATAAAATGCCGTCTCCCTTAAGCTTTGT
CAAAAATACATTAAATACTTGTATGAGGACTGTGACGTAATGTTTAAAAGGTGTTCAGTC
ACAAATGCTGTAATAAATATTTCATTTTTGATTTTTGTTAGATTTTTGTGTGCTGTGTGT
TACAAACATAACTATTTAGTCATTGGTATATATTTTATTATAATTTGTATATTATAATAA
TATGAATATTAATTATAATATGTGGTATTCTGAATTGTATTATTATTAATGTTCATATTG
TATTTTATATTCATATTATTATTTATTATTGCAACGTTATCATGGTCATGGTTTTGACAG
AAAAGTTTGCCTAAAACCATATATAAATATTAGTTCCTACAAAGCTCAATTGTTAATTCT
AAGAAATGTCCGCAACCATTGGTTACATAACCCCCAAGGGATTGAAACAAAATTAGAttt
ctggtttttcgcaagtcaacctgccgccctgtcggaaccaac
>NODE_1231_length_648_cov_19.202160
CTATGTGCTAGCTATGTATCTATGTGCACAAACACAAACATGCTCTTTCAAAACCGTTGA
CAACCTTAATTCAACTGTTTATAGAACCTGGTGGTTTTCTGGTGGTATTCTGGCATTCTG
TTCTATAAATAACAGTATAAAGCCTGAAAACAACACTGCAGATTGAGCCTCAGAGCCTGT
TGAGCAGGAAGATCAGTCTCAGTCCTCCCTGGCTGTTTTGCTAGAAATATGGATTGGATC
ACAATTGTGTGAGAGAGGGGTGTGGGGTGCCTTTGTTGTGACTGCCCAGACCTAAAGAGG
GCACCACTCCATCCCGCTCCGGGCCGGCCTCCACCACCGCATCCCAGGATCCGATCAGAT
GGATGATCAAACACTAATCATTCCCTCTCTGCCCATCGAGGGTAAAGCTGTCATTAATTT
TGTGGAATTACATCAAATCCAGGACATTCTTTATGCAGCCCGTGGCCCACTGACAGTTAT
ACGACAAGGACTGCTGGGCTAAGCAGATGGGGCGGCTCTGCCCTGAATACTAACTACCCT
CATCTCTTGCTCTTCTATCCACTTCCTCCCTCCACCCTCTCCAACCATCTCAGTATGCTG
CCTATATACCTCTCCCTCCACCCTCTTCATCCATCTCAGTATGCTGCCTATATACCTTTC
CCTCCACCCTCTCCATCCATCTCAGTATGCTGCCTATATACCTCTCCc
>NODE_1232_length_392_cov_17.227041
CCTCAATATTATCTCTAAAACCATCTTCCCCTACTCCTTTGCCTCTCACAAACACATACG
CTCACTCTCACACAAAACAAACACACACAAGTGCTCTTGTCTAGCCTGTACAGTCCCTCA
CACAGTGGGGTCCAGTGCCATAGCTGTTTCGTGAATCAGTGATCCTACGGTTTGGTGAGA
GCCCGAGACTCCTGGTCCCCCTGGCAGTAGATACAGGCTATTTAAATGCTCCATTGGAGA
GAGATTAAAGTTTATGCAAGGTCACTGGGGATGTGATAATTATAATCACAGGTTTTTGGC
TCGGCAATGACAGCCATTTGTTATTTTCACTTGAGTAATTCCTGCGGCCCGAGGATGTTG
ACAAGCGTGCACTGATTTAGAGGCCTCTAGCCCCCTCCTCCCCTAAGCCCTCCCAATGGA
CACGCCAGGCAGCCAACCAGCCAGCCAGTCAa
>NODE_1248_length_61_cov_9.163935
ACAGTGGGGAGAACAAGTATTTGATACACTGCCGATTTTGCAGGTTTTCCTACTTACAAA
ACATGTAGAGGTCTGTAATTTTTATTATAGGTACACTTCAACTGTGAGAGACGGAATCTA
A
>NODE_1249_length_402_cov_230.552246
ACACACACACACACACACACACACACACACACACACACACACACACACACACACACACAG
TCTCTTGACCTTTTTTCCCTTTTTCCAAGATCAACAGTGAGAACACCAGAAAAAAGTGTT
TGCACCAAGTTCCCAAACGCTCTTTGTCCTGTTAGCTTGCTTGTTAAGCAGGGCAGAGCT
TTTAGGCGGGGTGAAGGTTAGCGTTGTCCTTCTTCTCTTTGACAGGAAACAGAGGGTGCA
CCGTTCTCGGAGGTACTGCAATACCGAGTCGATGCGTGGAGCGGACGGAGCAAGCCCCGC
TTCCGACTCCCTGTTGGAAAAATCCATTTAATATGTATAGTCCCCCGATGGGGGACGTAT
CAGATATTAAACTGATAAGAACAGATACTACACTTGATCTTAGCCAAAAGGCCGAGAAGC
GATAACCCCTGAAAGGAAGACCGCTGACGCCGGACCCCCGGG
>NODE_1250_length_532_cov_144.618423
CTGCCTGCCTGCCTGCGACAGTGTCCGAGCTGGCAAACCCACGAGACTCTGGGCCGGAAT
ATAACAAGTGTACCCGGATTCTAGGCCTCCGACCAGCATACAACTCTGGTTTCTCTTCAA
TCACGCACAAGTTTTTCGCCTTTTACTAAAGACTTCCGTGGAGAGCAACGCTTACGAGTT
CAACGTATTTTTGGACGGGCTTTGCTCCCGGCAGAGCCCCATACCTTGTTTGAAGAGAAA
TTGGCGCGGTGTACGCAGAACGGCCGCTAGGTCCGCTGCTGGCTTTGCCGCTCGTCCGGC
TTTGATAGGGCCGAGTGACGGATCTCCTGGGTTGCGGCCCGCCGGGGGGTTTGAAAATAT
GGAGCGCTTCACGGATTTGCGTGTCATCCTTTCGCAGGGGCCATGCTAATCTTCTCTGTA
TCGATCCAATTTTAGTATATGTGCTGCCGAAGCCAGCACGAGGAGTGTGGGCGTAGCCAA
GCTTTTGTTTGACGCCGTTTGTTGAACACTTGGAACCTCGCGGTCTTTGGGGCGGGCGGG
GGATGACAGAGGGTGTAGCCGGAATTGTCCCGCACGCAAGGAAGCCCCGGGG
>NODE_1264_length_952_cov_72.368698
GATGCAGACCGTGAGAAGTATTCAATGATAAATAGGAAATGCTGTATGACTACAAAAGGT
GTCTGTTATAAATGTCTTATAACCTAACCCACATCATTTCAATACGATCTACCTAGAAAT
AAATGAACTGAGAAGTAAACAGGTAGCATTGTTCTTTTGAAAGAGAATACATATAAAATG
AATCCTTTTTACTCAGTGGTTTTATATGCCTGACATGGTGGAGCTATAAGCAATGTCCCT
AATTAAAATTACATGGGATTTTTTTTCCGCTCTTTTTTTATTCAAAATATATTTTAGCAT
TTACCTTGATTGTAATGTTACCTCATTGGCTGTGGTTTTGTTTGTTGGCCTAACTATAAA
GGATCTGCTTGTACCCTTGTGGGTTGGGAAGAATTAGGATTTATGAATTTATTTCCTCTG
TTGTATTGTTTAAACAGCTTTGGTTTAGTTTTGATCCCTTCCTCTTGCCTTTGAGGCTGT
TCCACGGTGTCAGCTGTTGACTGATAGTAAGAGAACTGCCTCACAGTGTGAATGAAAGAA
AACTAGCGGTTGGTAAACACTGATAAGGGATAAATAGAAAGCGGTCAGGCAGAGATAGTT
CTGTGGGAGCCCAGATTGTGTGCGGTCTGTTAAAATGAGATTCTGAGCCTGTCCTTTTTA
TTCTTTCCCCCTCCCCTCCCCTGTGCTGCATTTGTCTGGAAAATCTCCAGTGACCCTGCA
CGGTAGTCCCAGGCTACACTATTCTCTTTCTGTGTTTTGTTTTCTAACAAGGGTCAAGTT
GGCCGATAGACATGTCCCTGATGCTTATAGACAGCTGTCATGACTGCAAGTACTTACAAT
AATTCATTTTGCAAGGAATTATGGTTGTGCTGCACCAGGAAACACCGCATCAGGGAAATG
GCAAAACCAAAAGTCAAATGTGTCGAACACTATCCGACAGTGTCTGGGCTTGATGTCTGT
CTGGCGTATTATTGTCTCTTGGTTTCGCGTCATGTTCCTTCACAATTTCTTt
>NODE_1265_length_802_cov_28.689526
TAGTTTTTAGCTTGTCCGCATGGATGGTGGACACCATCAGACAGACAGACAGACGGACAG
GAGCTTGGCGTGGAAGTCAAGACGGGAACCTTCTGTGAGGTGCTCGCCCCACCGCATGGA
GTGCTCCAACGGTGACCCTGCCGCAAACTGGCAACTGCCAACCGTCTGCTTCCGTCTGCT
TGGCATATTTGGCCATTTAGTGGGGCGCTTGTGAAGATCAAATGGGTTAAGATTGCTGTC
TCTTAGTCAGCGGGGAAAAAAGAACATCAAAAAGGTGTAAATTTCACTTCCCCACTTTTG
ATTAAGTCAAGCATGAAAAGAAATGTAATACTCTCAAGTGGCAAGGGTTTACACTATTGA
TGCTGTTACCTCTGCTTCAGGAGGCCCAATCAGCCAACAGGGAGCTGAGTAAACTCGCCC
CCAGTTTTAGGGGAGGCCAGATGGAGGGCTTTTGCTGCGCCTGAAAAGACAGCTTAAGAG
CTCGCCTCCTCAATCCCACTCAATACTGACTGTGTGAAATCCTGGCCCTGGCTAACCCCT
CCAACCCACCCGTCTTCTCCAAAGCTGGTGGCTACCACCATATGGGCTTGTTTAAAAACT
CCCACAGGCTAGTACAAAGCACAACAGCACAGTTTTCATATCAAGTGCTTCACACTCAAA
GAGGGCCCCCCTTCGATTTTTTTCCCCTCCTGATTCCGAAAGCTGTCATGAGTTCTGTTC
ATGAGCTCTGTTCTGATTAATAGTCTGTGTTGCCATGTCTGGTGTGTCAAATCATTTGGT
ATGATGATTAATATGAATGATCTGGATCACTCCAAACTAAGCATCTGTTAAAATTGTATT
TCATGTcattttttcaattttt
>NODE_1266_length_835_cov_42.386826
TCTTTCTCAATACTATTTCTTATCTTTCAACAATTAATTAAATTATTATTACTATATCAT
TATTTCACAGAGATTGCATGGATTGATCCTCAGTTATGGATTGAGAGACAAACAAAATGT
AATTCTATGTAGAAACGGTTCCAAAGTCATTGAAAAATCTAGCATAAAACCAAATTAAGG
ATAATCAGAAGAAAGTTCACATTCATATTCAATATTGAAATTCAATGTGTGAGAGTGAAT
GTGACACAAGCGTGAATGCTCAGAGATCGCAGTGCACAGCTCTGCTGCTTGAAGTACTGT
AGATTGCTGGCTTTGACATTTTCCCATTGTGCACAGCGGTGCAGCAGGCAATAATTAAAT
ATCAGGTGCATAAGCTGCTCTTTAATTTGACATGTGTGCTCCAGGCAATAAACACATGTG
GTGCAGTGGGGGCAGAGTAATTGCAGAGGAATAAAATATCATATCAAGAGTGAGCAGATC
ATTGTATCAGGTACCCGATGACAGCTCGTTTGATCATTACGCAAGGGCTAAAAAGGTTGG
CTAATTAGTTGCCATTAAAACTCACCCACTAATCAGGGGTCGCTCTTGCATAAAAATCTC
TGCATGAGTGAACAATGCCCTTAACCTTTTCAGACAGTCTCACCCCTACTACAGCTATTT
GCAATAGAAATATGGCACTAGAATTGTGATAAAAAAAGACAATGAAATCTCATTTTAATA
TATGTAGCAGATTTCTGTTAACCACTTCAACAACAATGCTTAGATTGAATATTTCATGGA
TCCTTGGAGGGTTTTGGTCTAGTGGTCTAGTGTTCTGAATTGACAATAGATTATTCGTTT
TGAAACTCTCAAACtgggagagtggattttgttttacattcaacatcactacaaa
>NODE_1267_length_69_cov_20.666666
AAAATCCTGTCAATCATTCTTTTAGGACATGTCCACACACTCTATAAAAGGCCCAAATTC
GAACCCCTTGCAGGCTTACGGCCACACCTCCCTGAGCACGCCCGATCTCGTCTGATCTCG
GAAGCTAAG
>NODE_1277_length_883_cov_50.131371
TTAATCTGCAAACGAGCTGGGGAACAGCCGGTCTGAGCATTGGAGCCTCCTACCACCGCC
GCTCTGGAGGGGAGATAAGGCTGCGGACGGCTATTTATTGTACAATTTAATTAAGTGCTT
GTTAACGCTAGTTATCTTAACAGTCACAAAATTACCGTTGTAATGCATTTTGTTTAAGGA
AAAATGGAGAGGGTTGGAGCACTTTATGAAAGAGCCGGGCACAGCTTGCCTTCATTTGAA
ATCACAGAATAAATTCAGAGAGGAGAGGGAGGCGGATGCCACAATGATCTAAGCTTAGGC
GCTAATGGTTATTTAATATGGCCATCAGCGGTCCCAAGTCCCCAGCATACGGTGCTCACA
CAATAGCCTCCAAACCCTCTTTAACACTTATTTGAGATGACAGGAAAAATGAAACCGTTT
GTGCTTTCAATGGAAAAGCAATCATTGGTACATTATACTCCGCTTGCCCTATCATGCTAA
TGCTCGGTAAAAATGTCACCAAATGTATTTAAAGGGCTGATGGAGTGTTGCCGTTTGATT
CCTGCTGCCCGCCTGATTAATAAAAACCTTCAATTTGTATGTAAATGCAACCTGGGGCTC
ATATCATCCACACACCTGCACCTGGAGAAAAATAATAAACTCAAGTTTAATGCGGCAATT
ATAAGAGTTTATGGGGATTGTGGAGAAGCAGTAAGCGAGCGGCGGGCAGAGGGAGATGCA
CACTGGCCTGATGACGGGGGCTCAGAGAGAAAAAGGGCAACCGGGATGAGCCTGCTACAG
ACTGACCTGATGCACAAACATCACCCTGGTTCAGCTTTGATCGGAATGACTAACAAAACA
AGATGGCCGCCACGCAACACAAGTAGATCTTGGGCGCAATTATGGGCACTTCTGTTAGAC
CATACCTAAGGGCAATAGCACGTCACCGTTAACTTGCTGACGa
>NODE_1283_length_61_cov_7.196721
ATTCCAATTGGACTCTTAATATCTCACCCGGCACAGCCAGAAGAGGACTGGTCACCCCTC
AGAGCCTGGGTCCTCTCTAGGTTTCTTCCTAAAATTCGACCTTCTTAGGGAGTTTTTCCT
a
>NODE_1284_length_733_cov_21.583902
ATTAATTAGTGTTTGTCAAAAAAAGAAATGCTTGACATAAATATGTCTATAAGTATACAC
CAAACAAAAATTACATTATGTATAAAGTGGAAGCAGAATTACATACATTACAGTCTTTAC
TCAAACTTCAACCCAAATCAATGATAGATCAGTTTTAATCATTCGGTCAGTTGGTTTTGG
AAAATAAATCATCAGAAATGCTTTATCATAGCATTTTTTATTCTTTATGTGAGAGTCTGA
ATGTTTGTGTAGTAACCATTGGTAACATCATTTTAGGGGGATTTGGAATATCTAAAAGAG
AGAAGTTTATACATTAGCGCTGTAGTTGCAAAACACTGTTGATATTCAAATGATTATTGT
GCAAAATCTGGGATAAGCTTCAGTGTGAGAGCCCTTCTAAGTGCCTACAACTCTTGCTAA
TTCCCCTCTCCATTGTGGACTTCACAAAAGCCTTAATCCCATTTCACTTCTGCAGAAAGC
TGGGGCTATTTTCCCTCTCATAAACCAACAACACTCCCCCTGGCTGGAGCTGAGAGGCTC
TGAGAAAGGGGCCAGTGTGTGTATACTTCAAGGCTTTTTGTGTTACTTGGCCAGTGCTCT
GCATAAACTTTTAAGTGGTCCCAGTAGGCCTCAAACACCTTTCAGCAGAAAAATAAGACA
TCATAGAATGTTCAAAATGAAACCAAACACTCTCTTAACCTATACAATCCAAAAGAAAAT
ATATGAAGGCGTTTATAACTGAAAGTGAGTTTGGAATGCTAAGAGTAGTATTTTATTCTG
CTTGTGATCCCTa
>NODE_1292_length_199_cov_5.120603
AACAACACTTTTACATAAATAACATGAATTATACACAATTGATGTTATAGCTACTACAAC
GTATAACGCAGGGCTGGCCAACCCTGTTCCTGGAGAGCCACAGTCCTGTAGGTTTTCTCT
CCAACTCTTATTCAGCACACCTGATTCTAATTAGTAGTTGGATGAAAAGCAGACTCAGGT
TAGTCACAAATGAGGCTGAAGAGAAAACCTACAGGACTGTGGCTCTCCAGGAACAGGGTT
GGCCAGCCCTGTTCTATAg
>NODE_1298_length_129_cov_22.217054
AGTGAAGTGGGTCTTCACTTTAGTTGTAATGAATACATGAACTACTTTGATGAAAAGATC
ATCACCATTAGAAAACAAATAACTGACTCCTCCTTAAATAGTTATGGTCCTCAAAATCTC
AGTTGTCCTAAAAATGTCCTGAACCTCCCTGACCAGGTGTCAATGGGGACACTTGAATTT
TTTGATACC
>NODE_1299_length_557_cov_58.179535
AATCCAGTCCTTTCCTCTTCCGTCTCAGAGGAGGAGGTAGAGGGTGGGTGGGGGGGGGGG
TTGTGGATGAGGAAGGGAGGATTGGGTGTAAGGGGGGGGGATGGGGGGTAAGAACACCTC
CCTCTTTGGCCCCTAATCAGCCAGGCAGCCTCAGCTGCCCTCCTCGGATCCCCTGCCAGG
GTCCCTATCATCCTCTGATCAAATATTAATGCGCTCTACTCGGCCTGCTCACTAATCCAA
AGCCAATTAATATTATCTGTCAATTATTTACAGATCCGGAGGTGCGGAGGCGATTCCCTG
AGGACTACATCGACCAGGTTCGGAATGCATAATTAACTTCCTCCATTCTCTCCGTCTTTC
TCCTCTCTTCCTCTCTTACACTCCCGCCACCCTTTCTTTGCCACTATTCATGTCTTTCTT
TCTTTGGCTCTTTGCACCCCCTTTCTATTTCTGTTTCTCTCTCTCTCTCTCTCGCTTCTC
CTGGTGTCGTCTGTTTTGACTCTTACTGTTTGATGTGGCTTGTCTTTTTCTGTGTGTGAA
TCGGCACCTTTTATTTATAAACGCTTGCCATTTTGGGGTCTTTTTTTATGGGTGCACGGG
GGGGATTGGCTGGTATg
>NODE_1306_length_61_cov_12.229508
ACAGCTCAGATTGGAGAGCATAAGATACCGTTTCAAGCTGTCGCGTAATTAAAAGCCATG
CTCTGATGCTTTCCAAACAGAGAAAAGAGGATGTATGTTCTCTGTGAAATGTCAAAAAGT
T
>NODE_1307_length_554_cov_33.525272
CCCAGGAGAAAACCAACCACGGCAGGCCTCATCATTCATTGGGGGGCCTTGTGATTTGAA
GCCTTTTTCTGCTTTTGTCGTTGACGGAAAATGGCTTTCCACAGAAAAACGAGAGGGATC
ACACAAACACCAGTCCTGTATTGATTGGTGTTGTGGGTGGTGGGGCTGATGGGACAGCGC
AGGCAGTGCTCTTGGAGCAGATGTCTAATCGTGTTTCCAGAGTCTCCACTTTATCAAGCC
AGGCCAGCACTGACAGTTAGATGCTGGAGGGCAATTAAAATTAAAGCGTGCCTGATTAGA
ATATCATATTCATCTGGATGGTAATTACTGTGTCTGGCTTGGTATAAATAATTAATTATG
CAAAACCCATGCAGCTGCCACTGGCTAGAGTTAACTGACTTTCTGTCAACATCTCACAGT
TCTAGAAAGGATAAAGAGATTTGGGAAATAAGCTCTTTAGCCGCTATCTCGAGGCCTGCT
GGGTTTTTCGGGCTGCTCCATTGAAACAGTGGCAGGCTGCCCTCCCCATGCGTGCAGGTG
GCAGCCCGGGTACAATGTGGCCTCTCCTTCTGAAGATCCGCAAAACTGAGGAATTTAAAA
AAGAGCTGTGTTTt
>NODE_1308_length_229_cov_28.550219
CATGACCCCGACGTGATTTGAACACGCAACCTTCTGATCTGGAGTCAGACGCGCTACCGT
TGCGCCACGAGGTCCAATAAGGAAAGGCCCTGGGTTTTTTGGCATGACACTTTAGCATGA
CTTGACATACATTTTCTGACCCTCAGAACAGAGAATCAGTGATTTTGTGACTGTTTGAAG
TGGGTATTTCCTGCGACACAACGTGACAAAGGCCAACGGCACAGAGCCTGGATAGCTCAG
TCGGTAGAGCATCAGACTTTTAATCTGAGGGTCCAGGGTTCAAGTCCCT
>NODE_1311_length_927_cov_10.674218
GCGTTGACTGACATTTTGAGTGAATGAGCAGATAGCTTTTAGAGAGACGAGAGTGGCTGC
AGGGCTTTAACTAAAAAGAGCTGCTAATGCAACGCGTTGATGGGAAAATTGCCCAAGAGA
CAATTGATAAGAATGTGCGAGTGCGTGTGTGGGGGCGAGGGTTCTTCCCTGGGTGTTCCC
TTCCTGACACAGGTCACAAATAGAACATTCTGAGTTTGATTGCATTCCCACCAAGTTGAC
CGGATCGGCATGAAGGATCCTCATCTTTCCACGGCCCCCTTTAAGTTTCCGTAGTGTAGT
GGTTATCACGTTCGCCTTACACGCGAAAAGTCCCCGGTTCGAAACCGGGCGGAAACACAG
CCTTTTAACCAATGAATAAGTGATGTGGCCCATGTGCTTGGCGTTGCCTTAGCTACTCAA
AAAGTCTTCCGTTAGTGACCCGAAAGTTGTTCCATTGAAAACTGCTTGGCCACGCCCACG
GATGCTAGTTTCTGCTCGCAAGGAGCTTGGATCTCCTGGAGAACTCCTTGTTTGCGAAAA
GAGAGCCCCATTCAATCCATGTTGTGGGTTCACAGCAACATCTCCGAATGCGAATGCCAC
ACCTGGAATCTACTCCAGTCCTGTTATTGGCTTAATTGATGAAGAAATAATGAAGGAACA
AGTCACACCTGTCCATGAAACAGCTTTGCAATCAACTGTCCAATGACTTTTGCTCCCTTG
AAAAATATGCTGCTACAGAGATTTAGTCACAACAGACCTTTGAGCAGGTTCATGGATGGA
TAACAATCTTTACTTTTGAAACACAGTTTAATTTCCAGCGCTCCCTTTGTACAAACGCCC
CACGCCGCTTCTCTTTCGGAGAGTCCCAGGCGCCACCAAGCACGCTGCCGAGTTAAGCAT
ATCATCGAGCCGGTCAAGGCTCAGATGGAACGGGAGGCTGGTCCTGATGGCTATGCATCG
TGTTAAGCCTTGTACAAACCGCTTCAA
>NODE_1315_length_321_cov_25.728971
GTTGGGGGGGGGGGGGCTTGAGGATGGGGCTCCAAGCACGAGGAATGAAATTGCAAACCC
AAGGTTCCTGATACAACCTGTTATTATTTTTGACACAAGCCATTTACAATAGCTCTGAAG
GTGGCAATGGGAAATGTAATATTGATTGTATGCCCGCGAGGCTTTGCTCTCCTGACTTTC
CCAGTTTCATGCCTCTCGCACGTTATGGTGAAGCTGTTTTTTTCCGTTTCTCTCCCTCAC
AAATCCTGTTTTTAGGGCTTTCTTGATGGTTTATTTGATGAGGTAATTATGTTGTTAGAT
TAGGGAGTGTAAGTGGGTGGTTCGGGAGGTGGAGTATAACAGAAAGCTATAACAAAGGGA
ATAGAATGTGAACcacacatg
>NODE_1317_length_622_cov_43.869774
GCAACACAAATTTATAAGCCATAGATGGCGTATAACACATACTCAAGTCTTTTTACTTAT
TTTCACTCGAAGACAAAGCAACATTTAAACAAGCTCCTTTGCTGTTACCAAAAACGCACG
CATGCACCTTGGTGAAGTTGCACACACACATACACGCACTTAAGACATTAAGACTTCAAC
CTGGACTGGACTCGTGAGTCGTATTGGCATGTACACGAGATTGATGAAAATTACTTCCAA
AGCATTTATTTCGCCTAATACCACTGAAAGAAGAGTGCGCACTCAGGAGATATTTGATCT
GAATTAGGTTGAACTGATGAAGCAATTGATTAATTGGAATTCAAGCCATCAGTCACTGGA
GCCATCAGCAGCATCATTTACATTCCAAACAATTAGCTGATGGTCCAATAGGACACTGAG
TATTAATACTCAGTAGTCAATATGATACCCCCAAGCCACCATCATCCCCAATTGACAAGC
ACGATGACACTTTTAATCCCTGCTTGATCAAAGTGCATATATTTGGGATTTACACCTTGA
TTCAATACGTCTTGTGAATTTTTAATCCGCTCAGAGAGCAGAGGGTTTAAGCATAAGAGG
TGTCTCTTTGAATTTGTGTGGCAGAGCGAGCCAATTGGCTGATGAAGAGACAATTGAGAA
GAAACATAGTAATGTTTCCCCt
>NODE_1326_length_515_cov_30.574757
TTTTATGATATCCGAGCATCTGTATTATTAGGCATGGTACTCTTTATGTAAAATGGAGGC
AGGGAAATGAATACGCAATCTACCACTGTGTTTTCGTCATTAGAGCACTACAACTGCAGC
AAGTCAGCTCTGAGCCCAGGGATGGGAGATGGGAAAAATGTGTGTGCCCTCTGTTGCCAA
ATTAATTCTTGTCTTGACATCTTAATTCTCACTTCTTGTGTGTGGTCAAATCAGACTACT
ATAGAAAAGCAATCAAGCAATTATTCCTAAATTATATTTACCCAACACACACTGATTGGT
TATTCTTTTCTTATTGGGTAAGCTCATTAATTCTGAGCAGCTTGCTTGTTATGCCTCTAC
CATTACTCCTTTCCCCTCTCCTCATCCCTCCCTCCCTCGCTCTCTTCTTCATACACTCCC
TCCCAGCTCCCTCCTTCTCACTCACTCTCTTCTCACTCTTTTTTTCTCCTCTCCACTCTC
TCTCCACAGATTCAGCCTATCTGTCAGCACCAGGCCGCTGATGTTGTGAGATGACACACT
ACAAAATCCCCATGATCTGTGGCATTGTCTATTCc
>NODE_1336_length_361_cov_36.138504
AGCGTAACCCGAAAAAGAAAAATGTTTCTGTTACAGATGCGGTGTGATGTCAGTATTGCT
CCTGCGTTTGTAATGTTCTATCTTGTACTCTTATCCTGTGAAATAAATAAACATGTACGG
TACAAGTTGTAGTAGAGTTTCTTTATTGGAACATATTTTATTAAGACACAAACACATCAG
CGTTTATAAATGCTAAAAAACCTACATAAGCCATACAATATATACATGAACAGTTTAACA
CATATGACCAAAAACAGCATGCGGAATGACAATAACATGTTTACAACGGAACCTATCACG
AAAGCCATCTGTTCATATTTAGCTGGGCCATGAACCTGTCACCGGTATTGATTGTGCTGT
AAGTATAACTGTTACAGGCCCGCACCACCTGCCCTGCTGCGAAACCATGCACACCTTCCA
C
>NODE_1337_length_61_cov_56.672131
TCTACAGGACGAGAATGTCAAACGCTTTCTGAGAACCGTCCTGAGGCACTCGATAAGCAT
CGTGGAAGGTGTGCATGGTTTCGCAGCAGGGCAGGTGGTGCGGGCCTGTAACAGTTATAC
T
>NODE_1339_length_611_cov_18.715221
GGCCTGGCACAATCATATATAAACCATTAATTAATGTAAAACTAAATTTGTACACATGAT
GTAAACAATGTTGTAAGTGAACATAGGCAAAATAAGATACCTTTACAAAATACACTGATT
GGTCGGGGGGGAGAAAGGCATAATTTTGGGGGGAGGTGTTGTGTATTCTTTGTTGATCTA
CTGTTGTAAAGATAATGTGCAATAATCTGTCTCTTTGTTTCATCCCTTTCTTAACAGGCA
TTAAGCCCTTCCAGTGTGATCGCTGTGGAAAAAAATTCACACGGGCCTACTCCCTAAAGA
TGCACCGGCTGAAGCACGAAGGTAAACGCTGTTTCCGGTGCCAGATTTGTAGTGCCACAT
TCACGTCCTTCGGCGAATATAAGCACCACATGAGGGTCTCCCGCCACATAATCCGCAAGC
CCCGGATTTACGAGTGCAAAACGTGCGGCGCCATGTTTACCAACTCTGGCAATTTAATTG
TACACCTGCGGAGTCTGAACCATGAGGCATCTGAACTAGCAAACTACTTCCAAAGCAGGT
GAGGAGTCCATTTACTCAGCTTAACGTAGCAGGGGAAATAAGCATACAAGAAAAGGATAT
TTCCCATAGTGGCCATGTTGAGGTAGAAATTCTATTTTAGGATTACCTCCTTAAATTTGC
TTGACTGTTCc
>NODE_1340_length_475_cov_33.976841
TCTCTCTCTCTCAGAGACAAGAGAAGACGATGGTTAGAGCTGTCAATCTTGGCAATCAAT
GCGAGCGGCCATGTCGCAAGTATTCAAAGCATTTCCCGTCGTGCAACATCAGAAAGTGAG
TGGCCAGGGCATTGATCTGAGGAAGGCAAAGAGGCAGGACTCCCCCTCCCAGCCCAGACA
AGAGATGAGAGTGAGAGAGAGAAAGAGAGAGAGGGCGCAAGAAAGATAATATGTTTATAA
GTCAGTGAAAAGAGAGTGACAGAGCAAGATGTTTCTCTTGGTTTGATGAAATACAACAAC
AACAAAAATATATTCACAACAGCACAAAAGTTAAAAGTTGCGTGAGTACAATTTGCACTT
GACCAAACCCTCAATAAGAGTTATAGCTATATTTACATGTTATGTGGACTGTGAAAAGCA
ATTCATAGAGGTGATTTTCAGACAACCTTTTGAAAATTATCATTAACGCACTTCAGAGAT
GAAGATAGAAAACGTATCCGGAAGGCGGTATTGCCTACCTataccgtaacactgg
>NODE_1342_length_61_cov_39.557377
GGAGGTCAGCAGGAGCTGAGCCCTGAGTTCATGTTCCCCATAAGTAGGGAGAAGCATACA
CAAGTGTAGCCTGAATTTAGGACCAGAGGTAAAGGCCTTAAAGCATGACCAAAGTAGCTT
A
>NODE_1367_length_489_cov_20.274029
CGTGAAAACAATCTCACACATAGGCCTACACAAATATTCAAATTAATATTTTGTTCCTTA
TCCGGGAACTACTTCACCAGCTGCTATTGGACTGCTGTGTCACGTGGTTAAAGTAACTTT
ACAGGGTCGCTTGCTAGTAGGAGGGCTTTATGGACCAGAAAAACGACAAAGGTAGAAAAA
TAATTTTTCACTTCATAAATTAATGATCATGAGCTCGTATTTGATGGACTCTAACTACAT
CGATCCGAAATTTCCTCCTTGCGAGGAATATTCACAAAATAGCTATATCCCAGAACACAG
CCCTGAATACTACAGCCGCACAAGAGACCCTGGCTACCAGCATCACCACCAGGAGTTGTA
TCCTCCGCGAGTGACCTACCAGGAGCGCCCGTATAACTGTGTAAGCATCCCCGAGCCCGA
GCCCCAGACTGGCCATGGGCTCACACACTCGGGAAATCTGCTCGCGGGGAAGGCACAGAC
AGCTCCACGTGAGCCCTTGCCATCGTTACCCACATCCCCTACGACCCCGCCGACTGTACC
GTCCGCCTg
>NODE_1368_length_786_cov_87.110687
AAAAAAAAAAAAAAAATAGCGACCAAGAGAAAAAAAAAACTCCAGGGCTTGTTATGGAGT
TCGCGTGAAAGAAACACGGATTTTATCCCACCCTTCTTTACCAGTTGAACCAGTATCTCT
GGATAGAACACTCAATTACTGGATAAGGTAGAGTCTTTGGCCGCAATCTCTGTCGTGTCC
TCTCTGGAAAATAATTCTTCTTTCTCCCTTTTCGTTTACTTCAATTGAATTTCCAGACCT
TTTGTTTGCTCTTCTTAGCACTGGAAAAAGGTGAACCCTCGTGTTATTTTTATTTCATCT
TTGCTTTTAATTGTAGTTTTTACCCTTGTGGTCCCTGATGGCTTCGCACAGTGATACTCT
GGTGGTGTTCTTTGGGGCAACAGCTGGTGCAAATGGGGCTAAACTGGGTTCCGATGAAAG
GGAAATAATTCTCTTGGTGTGGCAAATTGTGGATCTACATGAGAAAAAGGTACGGACTTT
CTCACCCGTTGTAAAGGTTTCTTCTTGACTTTGTAGTGTTTTGTCTTAGTGGAGTCGTTT
TAACTTTACAACTGACATGTAAATCAACAAAGGTACGCTTTCTGTAATTTATAGGGTCAC
AGATTTTGAAAAGTGTGCACATGGAAGTACTCTAGAACCGATAGGCGAATAGGTGTGTAG
CCTTCACCTGTGTTGGCTATAACTTGAGTTAAAGGCTTTAAATTCAGGATGAATGACGGC
ATACCATTTTGATTATATGTCAGTGCCTTTACATTTGACCCTTTTGGATTGTCAAACTGC
TTTGCCTCTGTATTGGTAATTGTTTGATTGAGTTTATTAAATGGCCCgcatgtcatgttt
agacgt
>NODE_1371_length_61_cov_10.868853
TCATACGTTTCCTGTAGTTCTTGACCAGGTTTGCACACACTGCAGCAGGGATTTTGGCCC
TCTCCTCCATACAGACCTTCTCCAGATCCTTCAGGTTTCAGGGCTGTCGCTGGGCAATAC
A
>NODE_1372_length_474_cov_20.097046
TATCCTGAGCTAGCATGGACCTATTAGCGGCAGTGCGTTTCTCCTCTGGCCTGCTGCCTC
CGCTGTCAGGCTGCCTCGCCTCCTCCCAGCTTGTCAGGAGCTCTGGCGAAAGAACTGTAA
AAACCTTTTCTCTCTCCTTAACAACTGCAAAACAACACACACAACCTCGACTGAGGTGCC
CACATTTCTGAGGGCTCTGACAGGACGTGCCGCAGGCACAAATTGTAATTCATAAAGGTT
AAGGGGGTCAATGCCTTTTATTACGAGTCTGAGTGCATCCAGCTTGATGGGGCCCGCATG
CAAATGGAAGGTCTCTGAGTGTTATAAACAGCACAACAGACAGAGAGAGAAAGAGAGAGC
CATGGTGGTCAATGGTGGGGGCGGGAGGAAGGGGGAGACTGGGCTGCACAAATTCCGTAG
CGGTGGAGGAGCCCACAACTGTAAGTCTGTTAATTAGACACTAAGACAGTGACCTCAGGT
GGTTGACCACCACTCTGATATGTCTGTCTACTGTAGTTGTAATTACTATGCTGt
>NODE_1373_length_166_cov_229.957825
ATTTTTTTGTTCTAGTTAGGATTCTAGCAGCCGTGTGCAGCACTAATTGAAGTTTATTTA
TTAATTTGTCTGGATAACCAGAGAGAAGAGCATTGCAGTAATCTAATCTAGAAGTAACGA
AAGCGTGGATTAATTTTTCTGCATCAGTTTTTGATAGAAAGTTTCTAATTTTTGCGATGT
TTCGAAGATGAAAATAAGCAACTCTTGAGACATATTTTATATGTTC
>NODE_1387_length_555_cov_31.338739
GACTGGTCACTGAATGAGCCTACATGCTACCAAATGCAGTATTTTACTAATGTTGCTCTG
AGGCCTATGTTCATTGCTACAATGTAACTACAAAGCAACGTTATATGAACCGTCCTAGCT
GTGTGGTACCTGTCCTGCTCTCCTGGTCCATATTCTAATCTTATTTAACAGTCTCTGCCT
GGCGCTGAATTCAATGCAGGCCCCCATATTGGAGAGTTTCCAAACAATCCCGAGCTCACC
CAAGCTTGGAATTGGTTTTCTGTGGAACATCTCCCTCCTCCCTTTGGGCACTTTACCAAT
TTGACCAAATTTGTTCCATCACTGGTTCTAAGTACCAGAAGTGTTTTCTGGCCACACTTG
GACTCGTTTCTGCAATTTGCACATTCTTTGCAGAACATTAACAGCTTTGTCAGGGGCTCA
GCCATCGGCGGGCGCCCGTGATGTGGTGTGGCGGGCCCTCTTTGTCTGTGAAGATTCAGT
GTTGAATATGGTCAGGACAGATTCCCAGCCCCTCCAACGTCCACAAACCAAACTGCTGCT
TTAGCTCCACTTAGGAAGAGGTTTGGAAACATGCTGCTTCAATGTTTATCTTTGTTTTAC
AAATCTACCTGAAAc
>NODE_1388_length_997_cov_17.252758
AGTGGGATTTGAACCCACGCCTCCAGGGGAGACTGCGACCTGAACGCAGCGCCTTAGACC
GCTCGGCCACCCTGACATGAACACCCAGCGCCCCAACCGAAGCGTGTGGACTGCAAGACC
GGGATAGCACTCGGGTCGCTACTGTCTTTCATCAGCACGGTTACGTGGCAGAGAACACCT
CTATGAGCACGTCGCACTCACCCATCAAATCTTCTCCGACCATCGCAACTGCGAGTGTAC
ACCTTAAAATTGCATTGTATTTGAATGGAGAGAAAATACTGCCTAATTGTACAAAAGACT
CAGTAGTAAAACACGTACATTTTCCCGGTAAACAAGAACATTTCCACTTCGGGGGCACAT
TGGACCAAAGTGGATGGGTGATCCTATTGGGCGTACAATTGGGCTGTAAAACATCTACAT
TTGCCCAGTAAATCTCAAAATATGGACTCTGGTATGTTTGGACCGAGGTGTTCGGGGCTA
CCAATTGGGCAGCAAAACATGTACATTTGCCCAGTAAACGTCACAAGCCATTTAGGAGGC
GAGGGGTCACAGAAGAGATACGGTCTGATGGAGGAGGTGTGGAGAAACAGAGCAGGTGCG
GAGTGATATAGGAGGCCCAGGGTCATAGAGGAGGCGCGGTATGAGTGAGGATGTGTGGAG
GCATAGAGGAGGTGCGGACTGATAGAAGAGGTGCGGGTAGGTTCAGGATGTTTGGAGGCG
TCGAGTGATACAGGAGCTGTGGAGTGATAGATGAGGTGTGGAGTAATTTAGGAGGTTTGG
AGGAAAGAAGTGATAGAGGAGGCAAAGAGCCGTAGAGCCGCATAAAAGAGCTGCAGACTT
ATGAAGCTGTAAATTACCTGTAGAGGTCTGAAGTGATAGAGGATCTCTACAGGGGTAGAG
GAGATATAGAGCAGTGGTACAGGAGCTATGGAGCAGCTGTAGAGATGTTGAGCAGCAGGG
GAAATGTAGAGCAGCAGGAACGATGTAGAGCAGCGTTAGAGATGAGGAGCAGCAGTAAAA
GAAATATGAAGCAACCATAGAATGGATGTAGAGCAaa
>NODE_1405_length_61_cov_141.180328
TTTCAGATATTAGGAAGTGGATGACAGAGAATTTCTTGCTCTTAAACTCAAATAAAACAG
AAATGCTCCTTTTAGGACCCAAAAAACAAAGAGCGTTGCTAGCAGATCTCACTGTGAACC
T
>NODE_1406_length_312_cov_67.243591
CACACACAATCTTACACACATAGACACACAAAACCTTCCTTGGACTGATTACATTTTTCA
AGAAGATTTAATTAAGGAATTTTTAATGAGGCTTCTGCTGGCACTGCCAAGAACTGTTTT
GATATTTGCGCTGCATAATGCATAAAATTTGTCTAAACATCTCGGCAGTTGATGTGCGGG
GAGGCTGCAGATAAGCCCAGATACAGTTTCAATTTCCGTGTTTGGGAGGGAGAGAAAAAA
GAAAGGGAAAAGGAGGATGGGAGGAAAATAGACAGAAAAGGAGGATTCATAAAAAGGCCA
AATGTAGACTGGGTACATCTGGGGTGTGGGGGTGGTGGGCTAGGGTTGGGgtgcaggggt
ggtgggctaggg
>NODE_1410_length_440_cov_21.513636
TAACCCTACACATTGCCACAGAATATCCTCACTGTGACTGTAAAGGATTCAAGAATTTAC
AGTATTTACACTGGCTGTAACAGCAATTATTTTAGTCGTAGGGGTATGTGTGTGGTTTAG
TTTAAGCTTTCACTCTAGACGTGGAAGCTGAACGATGTCAACCTTCCCATCCAAGTGAGG
TTGAAAAGACAAAACGTCCCAGGTAGTGAATAGAAAGAGTCGGCCAGTCGATGCCAGTTG
GCCAAAGTTAGCAGGAAGCTGTCGCAGTAAATGGCAGCAGCTGCTCGCGGTTCGAAAGAG
CATGTCCCAGTCAGAGGAGAAAAGCGATGGCATCTACATTAATACTACCTTAATGGCCCA
TCTGGCGCTCCGTAGGGTCTCTGGCTGCTCTATGGACTCATAGGCGTTTGACAGGCAGTC
TCCAGCGCACCAGACGCGCATGGCGTGCCAAATGGCAGGGAGACGCCTCTGTGGCGCGCA
GATCTGTCAAACTCTCCCAg
>NODE_1413_length_419_cov_39.042961
GTTCATTAAGAAACAGGACCAGAACCAAACTGCATCAATGGCAGAAACTCTTAACATGGA
GAAAAATGTGAACACAACAACGTTTTCACACCAGCCAATGAGCCCATACTACCAAGCAAC
TGTATAGATGCTCTATAAATAAATCCACTGTCACTGTCTAGGAGAGAGAGAAACAGAGAA
AGAGAGAGAAAGAGAGAGAAAGAGAGCCTAATCCAGTGATTGGTTTTTACCTTATCACAG
AACTTAAGGAGTGTACACTTCTAAGCTGACGGATTGAACCTCTGTTCAATACAGGTTTGC
AAAACTGAATCTGTTGAGCCTCCAAGATTTGATATGGGTATTTAAAGCTCTTTGCGGCAT
TAACCGAGAGCACAACAAATAGCCTGTCTTTTAACTGGGCTGAGGGAATCCAGGCCAGTC
GGGATGCAAATTGAAATGATCCGAGAGTGAACAGAGAAGGTGAGGGTGGTGGTGggggg
>NODE_1414_length_684_cov_12.956141
CTCCATTGTCCCCTCACTCGCGAACAAGACCCCGAGATACTTGAACTCCTTTACTTGGGG
TAACGCCTCATTCCCTACCCGGAGGAGGCACTCCATCGGTTTCCTGCTGAGAACCATGGC
CTCAGATTTAGAGGTGCTAATCCTCATCCCAACCGCTTCGCACTCAGCTGCGAACCGGTC
CAGTGAGTGCTGAAGGTCACAGACCGATGATGCCATCAGGACCACATCATCCGCAAAAAG
CAGCGATGAGATCCCCAGCCCACCGAACTGCAACCCCTCCCCACCCCGACTACGCCTCGA
TATCCTGTCCATAAAAGTTACAAACAGGATTGGTGACAAAGCGCAGCCCTGGCGGAGGCC
AACCCCCACCTGGAACGAGTCCGACTTACTACAGAGAACCCGAACACAGCTCTCACTTTG
GACGTACAGGGATTGGATAGCCCTCAGAAGGGACCTCCTCACCCCATACTCCCGCAGCAC
CTCCCACAGTATCTCCCGAGGGACCCGGTCATACGCCTTCTCCAGATCCACAAAACACAT
GTAGACTGGATGGGCATATTCCCAGGCCCCCTCCAGGATCCTTGCAAGAGTAAAGAGCTG
GTCGGTTGTTCTGCGACCAGGACAGAATCCGCATTGTTCCTCTTCAATCTGAGGTTCGAC
TATCTGCCGAACCCTCCTTTCCAGTACCTTTGAGTAGACTTTCCCAGGGAGGCTGAGAAG
TGTGATACCCCTGTAATTGGCACA
>NODE_1415_length_123_cov_6.414634
CTGACACCCTTCTTTGTCTAGGCAGGAGGACATGGCCCAAATACCTAATAATCCTCTGAT
GTTATACAGACGTGTGTCACAATCAAAGTAAAGATCTACATATCAGCCAAATGGAAAGAC
AGACATTTCTCAAATGTACCTTAGTTCAAAATTACCATAACAGTCATCATGCATGAACCT
CAT
>NODE_1416_length_852_cov_18.384977
CACACACACACACACACGTACGTACGCGGTCTAGTGAGGAGTAGTTCGCTGCTGCCACAG
ATCTCTGCTATTGAAGCTCAACTCCGTGCAGGGGGCTGGCCTTAAACGCGAGATGAGAAC
CGTGTAGACTCAAGCCATCCAGCTCTGCGTCTCAAGGCTGCCCAAATGCTCTTCCACTTG
TGTTTTCTCCTGGCGAATATCCGCGTAAAAGTCGCGCACGGAGCCGTGTGCACGTCCAAA
AGGGCTCCGGTCAGCGAGCGGACTTGTCCGGTTTGAGAATAAAGTCATGTGGGCCGCCAC
AGCCCCGTGCGTTTGGTTGCAACTCGTTGAAAACGTCACCGTTCGACGGTCACCGGGAGC
GGTGCGCACTCGTTTCCCCGTGCTATTCGTCTCCTAAATGGGCTAAAAGTGCATCCGAAT
GCAAGTGGCGCTTGATGTGTAGTGAGCCGAGTTCCCGGGCAAGGGAATAAAAGCGTTTGG
GATCCCCTGATGTGGTCCGGGGTGTTTTAAAGAGGAGCTATTTTGGGGGGCGTGAAACAC
ATGCGTGATCTTGTGTGAGCTGGCAATAGCGGAGGCTGTGGTGTTGTGCGTTTGTGTTGG
CAAGTGGCTAGGTATACTGGTGACTACCACTACTGGTGCTACTACAGGAGTCGTCCCTCG
GTGACTCCCTCAGCGTGACTCTGTGTTGGAGTGAAGGTCTTTGTGTCTGCGGGTCTTCGT
GAGACAGGAGACGGGGGAAGGCTACAATGGAGACAGGAGAGGAGGAGAGGGGAAGGCTAC
ACTGTAGACAGGAGGAGAGGGGAAGGCTACAATGGAGACAGGGGAAGGCTACAATTGGTG
ACAGGGGAAGGCTACACTGGAGACAGGAGAGGAGGAGAGGGGAAGGCTACACTGTAGACA
GGAGAGGAGGAG
>NODE_1417_length_226_cov_22.619469
GGGTTTGCACAATACCGTATGTACAATGGCAATTAAGTAATTTCAATTAATTAGGTCTGT
AGCATTTCAAATTAAAAAGATAAGAACTCTTATTAGAGAATAAGCAAATAACAGCTACTT
CAAATTGACAATATTAACACAAAACAGTCTTCTAGAAAAACGAGAGGAAAAACTACTTTG
TGGCTAGGAACTTAAGAGCTATTACATAGAAATGACACACCAAGATCTACTAATACAATA
ATCCATATTATCTGTGTAAAAAGCATGTAGAAAAACACCTGATGCA
>NODE_1418_length_248_cov_33.705647
AAATAGAATTGATGGATAGGTTAAAATCTGACTGATGGTTATTGTTTTTACAATTGTAAA
CCCGAAAACTATGCGTTTCCTCAAACTTGTCTTTGCATTCGACTGCGGATGTTTCAGAGT
TACATATAAGTGCACCTCCAATTTTTGCCTTAGAACTTGCAGAGGCCATTGTTCACATTC
AAGTGAAGTGAGTGAACGCAGGGGCTTGTGCTCCTCTTCGAGTTACCATCAGTGCAGACT
TTCTCACACTTATCTACCTGTGAAATCCTTCATACCTCTCATAATTGGTCAATGACTGTA
TCAGCAAA
>NODE_1419_length_1011_cov_23.791296
GATATTCCTGGCCATGCATATTCTTTAAAGTCACCAAAGGTTTCCACGAATGTGTAAATC
TTAACGATTAGAAGTAAATGTTGAAAATAGCCAAATACTGAAGCTGGCCTTTAGATGAAT
GTCAGAAACCTCAAATTTAGAAAGAAACTATTAATAATACTACTTGTCAAGGAGAGACGC
CATAAAAACCAAATGTCCCATAAATGAATGTGTTGTATCCGAGGACTTTCTCTTTACTAC
ACCTTAAAAGATTGCAATTTCACTGAGGAATGGGCCTGCTACATCTACTACAGAAAATGA
ATCCTATTCGATGCATCTCTTATTTCAATACCCCTCTCTCCTTGTTCCCTTCCACACATC
ATTAAACATATTATTATAACATGACTGTCAGCCCGCGTCTCTCTTCACTCCATTCTTGCT
CTGCCAGGTAATCAATTTGTCGTCACTCTCTGTAACCCCAGTAAAGTCATCAAGCGAAAT
GAGTTACAGCTGCAAAGAGCCTTCAAGAATACAGAGGGAAATAAGCGAGTGAGAGAAATG
ACAACACAGACCAGGAATATTCAGCCGCCTGATAGCACATCCCAGGTCTTGAAGATGAAA
TATTAATGCACAATTTGTTTATCTGCAGGCCCACATATCTCCAGTGCCGAGCTGTTAATT
TTCTATCGGCACAGACAACGGATCAGTCAGTCATGAACTCTTCACAGCCATTACCGGGAG
ACATTTTGATTAAGTATTCCTAATGTAGTGGATAGGAAAGAATGAAAACACTCTGCCTGC
CAACTTTTGATTGACCATTAAGCCACTGATGAATGTGCCTGTCAAAGAGGAGACAATTAC
CTCAACAATGAAGAAACTCTTCTGGAAGGCTTATTTCTCTATAGGGCTGACACATTTACC
AGATTACAGACGAGGCAGCTGAGAGCTGGAAAGGGATCGCTTAGGCATCTTCTAAAAAGT
TCTCTGAATAATTGTGGGTTGGGGACATGTTAAAGAAAATTGCCTTTTTCTGAATGGAAT
CTAGGAAAAAATATTTAGCTCGCAAATAATAATATAGGTATTTGAAAATGa
>NODE_1420_length_641_cov_33.469578
ATGAACCTCTCTCTCACCAGGTGTGTGCCCTACACACAGACACACATACACACACACATC
TCCCAGTAAATGCAACCACCCTCCTCACCATTCCTCTCCTATCCCCAGCCGTCCTCCTTC
TTCCTCTACAGAAGTAAATTATCAAAACTGTGTTTGAAAGTGAATGAAGGGTGACTCTCT
CGCTCTTTCTCTCTCTCTCTCTCCCCCCTTCCTGCTTTGACATCTCAGTTTTTTTACTTG
CCACCGTTTCTGGGCTAGGTGATAACTGCCGGTAATAGGATTAACATTGATTTATTTTTG
CAAGAACAGAGATGTGCCAGTTCCTACTATTTATTGAACTGCCAGCTTTGAACTATAAAA
ACTGACTGCAGGAAAATACCTAATGCAGCATTTTAAAGGAAAGAAAAGCCTCTGTGCAAT
TCTTTTTCTTTTTTGTCATTCTTCCCTTCTCTCTTCCTTGCATTTTGCCATTGCTGGATA
AAGAGAGAATCAGGTGGCTATGTTCTAAGCCCTGGTAATTACTTTATTTATTGACTGTTT
CCTTCACTTAACCAGTTTAATATATTCATCTAATTAAATCTGGACTTTGTTATTGTGTTT
AGTCTATTTTTACCTTAAAATGTGAGATTCTTGAACAGCTTTGACCATTATGAATATCTC
ATTTACTTTATATAGATTTTGGATGCACAGATTTGCACCAt
>NODE_1421_length_291_cov_53.398624
GCACACCTCCGCCACCCCCAACCCCATCTGTCGGCCGGACCGTGGAGGCAGGAAGCCTTT
GTCCGAGGTGTTCATCTGGAACAACTTTGCCACACTTGTTTTCATGTTCTTTTAGATTAC
AGGGCAGCCGAGCCGGCCTCGTCTTTGAAGCTCTGCTCTCTCTCCCTTTGTCTCTGTGCA
ATGCACTCTGGTAATTAACTTTGTCCTTCTTTTATTTGTTCCAGTCACTCCCAGTCCACT
CTTCTGAGCATCTTCTCCCTGGAGTACCAGGTTAGAAGTTTTCTTCCTTTATGAGCCCTG
ACAGGTGCCTAATTGAATGATGAATGTCCCTTTAtttcgttgtaattgaac
>NODE_1422_length_548_cov_26.656935
TAATCAGTTTAATCACACTTTGTAACGCAACAGAATGTGAAACAGCGCAAATTATTATGC
AATTGATTCATTAGGGTGTTAAATGACTAACGAAATTGTCTTCTAAAGTAGAGCATGATA
GTCAGAACTGCACAAGTGTGCATAAACAACACCTTGTCATATGTTCTAATTGATATTATG
CTTAATCTGTTCTAATTGATTTTGGGCTTTTCAATGTGACATCTAAAAAAGACCCATAGG
TGCCATAGAATGCAGTGACAATGTTGTCATTTTTCATTTAGCTGTAATTGCCTAATTAGG
TTGTTAATTAGGAGATTAGCATTTACTGATGAGTGGCTTGCTCTGTTGTGATGGGAGGGA
TACAGTTTAAGTGAGAAAGTTATGGTTGTATGATTTTAGAAGGCTGTTATCTTCAAGTGG
TCAGAAAATAAGAGTTAAAAAAGTAAACCACTGTAAAACCACTTAGTGCATTTAAACACA
AAAACAAGAGAATTCAACAAAGTTTCTGCCTGGTATGACTCGTACTATGTAAATTCAATA
GAATCAGAACTGCTGGTAAAAAAACCATCTCTGGCCGATGGTATTTTTAAGGAGAATGTG
AGCTGAAa
>NODE_1431_length_717_cov_31.184101
AGCTGTGTTCAGAAAGCCAGGGCCGCGGTGACTGGATAGACGACAGACAAATAGGAAATG
GTAATTTATGTGAAAACCTCTATCCTGAGAGATCCGGGGAAAGACAGCCCACCAAGCCCC
ACTGAGGCCACTGGAGAAATATTTTGTTGCTCGGAAATCACTGCATAATGTCTGGGAAAA
GGGATATAATGCCTTACCTCCCCTTTTGTCCCTGCCTTCTTAGGAATCAGTGCTCAGACG
AGGACCGAGGAAAAGGTGCCCCTCACGACAATCCTGGGCTGCAGCAGCCTGGCGAGAGGA
AGAACACTCTGGGGTTTAAAAGTACCCAAAGCATCCTGGGTAATTAGCCATTACGGCGCT
GTCACAGAGGGTTCTGCAGTCAATACAGAGATAATTTGGGCAATGGTGAATGACAGTGCT
GTCCAGGCTTTTGGGATGATCAAGGACAGATACAGCTGCACCAGGCATCTGTCAGGCCCA
TGAATCACTCCTCCAGCCAGCAGCTGGGTGACTGGAGCAGAGAGAATCGCTGGAGAGGCA
TGTGCAGACACACAAATAAACATGTTCTCCGCTCCCCTCGCCACACCGGGAAATGGCTAT
TAAAGGGCTGCCGGTGGAGAGCACCGGGTGGAAAAGCCTTGTTACCTCCGAATGGCAAAT
GAATGACATTGGAAATAAGGTGAGGAATAAGAGTCAGACCAAGGGGACATTTTCTCCTGT
TATCTCCTCCACTATGGACAAATAGAAATAAAGCAGCAGCAGACATGCAAAATAGCc
>NODE_1432_length_595_cov_20.754622
AACACGGCCGCTGATTCATAGCCAGAACACTCCGTTGTGCACAAAGAACAGGCAAGGGAG
CGGAGGTCTCCCGGGACCAGGGCTGCCCACCCGCCTGGTATGACGCGACTCAGGTGAGGT
TTGACTTGTTCAGGGGGATGTCTCATGCCGGCCATACAGTGTATTAACTGTCTGTTGTTC
TCGTTGCCACTGCAGCCGCCTATCTGTGATGGCTATTGGCCAGAGCTGGCTTGCAGATGA
TGATGATGGGTTTTGATACATCTACACCCTACTACCACAGCTCAGTGTATGGTTGGTATA
ATGGGTTTGTATGATGGGTAAGATTTCTTTTCACCCTCCATCCTTATATTAGGGACGAGG
AGCTACGTTCAGTGGGCAAAGCACTTTATCAGCTTGCCTGAACGATGTTGCCCTTGGTAA
GTCAGTGCTGGTGCTTTGACCATTGAACGGACCCCAGGCATTGGGTTAGGTAACGGGTGC
CCGATGAGTTTGCCTGTTGTCTTAAAGCCACTTCTGATGTTTCACATTTTTAGCACAAGC
ACTTGCATACAAAGGCCTTATCGTTTACTTTTTTTTTTGTGCGACAATTCATAGGAATTG
GGAAAAGGACTTACGTAATATTGCGTCAAAGCCCACACGCCTAAGACAAATGAAt
>NODE_1433_length_580_cov_40.991379
CAGCGAAAGCATTTTTTCGTTTTGTTGTGACAGGTATTTTGAAAATATAAGATACCTGTA
TTTGAGTTGAAATAAATATTATACCAAACAAGTATAACATATTTTTTGGCTATTTTGGAA
TTATATTTTGTCATTTTTCCAATTTCTGCATGTGAGCGGGAGCATTTTTTCCACATTATT
TTCTGGGTTTATAGTGATATTGTCAACAGTACAACAGCTGTGCGAAGGGTACTTATGTAC
TACCTGTGTGTGTATGAGTGTGTGCATAAGAGAGAGAGAGAGTCCATGTGTGTGATTCAT
TCCAGGGCAGTTTTAGTCCTTATAAAATATTCATTTTGGTTGTGCAGGCCCCTGTAATTG
CCATCTCTCACCCTGAATTATTTATACCTTGCACAGACTGACAAAGCTTTGCCATACGGC
CCCAGATGAATCAGAAAGCAGCCATCTCTGCTGCCAACAGCACTGGCAGCTACATCTCTC
AGCCTGGCCCCTCTTAATTTGACATTTTATTTTCCCTCAGCCTTTCTCCTAGGAGCAAAG
AAAGGTTACCTGTTAGCTTTAAGCACACCAACCTGCTTCCTCTCTTCCTCCCTTTCTTTC
TCTGTGCCTTGCCTACATGACAGTCCACAGTGGGTGTGTt
>NODE_1434_length_1328_cov_36.186749
ATATACCGCGGCACATTTCAAAGCATTTTCTCTGAGATATTTGAAAACGGAGTCGTGCAG
TGAACGGCTGCGTGTCCCTTTTAAAACAAACCCAGCGCCTGTCAATCATACCACATTCCA
ACCAATCCCAAAGCGCCCTTTTTTAAAAGCAGGTTGGCCTGCTGTGCTTTTATATTGCAC
CATGGCCTGTTTCGAAGCATTTTTACTACCACGGTTATTGCCACAAATCAAGAGGGCAAA
GTGAACGGTATGGGACTCTCACTAACTTTAACGAACTTGAGTCTGGTTCCTTCTCCTGCG
AAGTTCACGGCCAAGAAATGCACATGCAGATGATAAACAGCACAGAAAATGGAATCACGA
TGTCTAGGTAAATCCTGAGCACAAAATTGGTTGATTTTGCAAACTCACGGCAAAACTGAC
AACAAAACATGACAAGCCTGTCGAGGTTTAGTGGCTGCCCTCTTTCTTGCGTCAACCCCG
GGGAGAGCAATACTGAACTCAGCGTGGTGCTGCCACCTTTGGCAGGGGAGCACATGGGGC
ACCCTACTGGCAGTTCCTTAAAACTCTGCCCCTCACACAGTTTGCGAGACTACCCCGAGA
CGAGGTCCAATGCATATGTTGACCATTCGGTTCCCCATTTTGCAGACTCCGGATACCCCG
GCCACCGGTTAGAACACAGCCCTAGGGGCATTATCATTGGAGCCAATCTTACTGGAGCCG
GCATGCCACCCGTCACTGATCAACTGGCACCAAGAAGTAACCAACATGGCGGGATTGGAA
GGTACCGTGACCTGCCTAGCTATAGAGATAGCAGAAGCCACGCTTTTTTCACCGCTTATC
ACGAGCAGGCCCATGGCTCCTCGGACGCGTCCCGAGATCTCTCTGGTCAAGTTATGTTGG
GTCTACCTGGGGACCTCCTCACCCGGACGCAGCCTTACAGCCAGGGTATCAGCGGCTCCA
GGGGAAACAGCCAACAACTTGTTTCTCAGTTCCTGGGTCTCTACAAACCGCTGAACATGG
CAATTCAACGTGGAGGGGGTGACGCTTTCCTCAGGTGCTCCAAACCGAATCTGAAGCACG
AGCTCGTGTGTAAGTGGAGTGACAGCCAAGAGGGGGCTGGGAAGCAGCCCTGCGCCAGAA
CTTTCGGGACTATGTATGAACTTGTAACCCATGTGACAGTGGAACATGTCGGAGGACCTG
AGCACTCTGAATACGTGTGTCACTGGGAAAATTGTCCGAGGGACAGAAAACCTTTCAAAG
CCAAATACAAGCTGGTGAACCACGTCAGAGTCCACACAGGGGAAAAGCCTTTCCCCTGCC
CTTTCCACGGCTGTGAAAAAGTTTTTGCGAGATCAGAGAACCTCAAGATTCACAAAAGGA
CGCacaca
>NODE_1436_length_556_cov_17.437050
TATGCAAATTTCCCTGTGAAGCTGCTGAGGTGAAACAGACTAACCCATCTTTGTGCTAGG
CAGGTTGCTTGGCAGCGTCTTTGACTGTGTGTTTTTTTACGATGACTCATGGCCGTGACG
GACAGGGAAATCGATATTTTGACTTTGGCCACCGGTTTTTGTCTTACAGGAAAAGTGATG
GTAATGGAAGAGGACTGTAAATAAGTGGAGGCTTTTTGACAAATGAATCCATTAACATTT
CCCTGTGTCGCCTGGTGAGCAGATTTGCCATTTTATGGGGCAGGAAAAAGGAGCCGGTAA
ATCTGTAAAGCTGAGTGAGGACCTGAGAACAAGCCAGAGGAGAACACATCTCCCATGATG
CAGCACTTTATTTCCTTGCGAAATGGCATCTTTATCTGCCTAAATTAAGTTTTGATTCCT
TGCCACATACGGTGCCGCAAATCATTTTTAATGTTGATATCAAGGGCAGCAGTAAAGTTA
TGCACCTTAAGCCTTGGAAAATAGCTTTATTATGTGGCACATGCTGTCGTCACCGACCAA
CAGACAGTAGCACTGTCTCTTTGTGGCTTACAGTAATAAACATCTCCTCCAAACTGCTGC
TTTATGTGCAAATCAt
>NODE_1438_length_62_cov_9.709678
AGTGAGATCTGCTAACAATGCTCTTTGTTTCTTGGGTCCTAAAACGAGCATTTCTGTTTT
CCTTGAGTTTAAGAGCAAGAAATTCTCTGTCATCCACTTCCTAATATCTGAAACGCATGC
TT
>NODE_1441_length_181_cov_35.325966
TTTTACTAGCTCTCTCTCTCTCTCTCTCTCTCTCTCTCTCTCTCTCTCTCTCTGTCTGTC
TCTCTGTCTCTCTCTCTGTCTCTCTCTTCTGTTTTTGTAATGGACAACAAAAGAGACCTG
CCTTTACATGTTCAGGACGTTTTGAGTCGCACTTGAACAGGTTTTTAAAGACCTCAGTAG
GTTCAGCTAGTTTTACCCTTTTTTGCCCTTTGAAACTGCAGATTTTTTGGAGAAAAAAAA
A
>NODE_1446_length_809_cov_56.013596
GAACACATCAATAGTTGTAGGGTGAAGCAGAAAGTGTCCATTCCGGAACATTAACCACAT
CAAATTTGTATGATTTTTTTTTTTTCAGTCAATCAATGTAAATGTAGATATTTTGTGCTA
ATGTTTGGCTAAATGGTGAAATACTGAACTAAACCTTGTGCTAATAGGGGTCTTTATAAA
AGGCTATGCCTGCTTTGGGGTCCAACCATTTCCACTTTGCCCCAAATAAACTTGGATGTT
CTCCATCCATCAGGTGACTACATGGAGAGCTGACCTGTCATAAATTCACTCTGTGGGGAT
GATGACAGGGCCGGAGCCAATCTTCATGAAATAATAAAAAAAATCTCATTGGCTCTCTCC
TACCATCCCCCACTCCCTAAGCCTCTTCCAACCCCAGCTCACCCTTTACCCTGATAACTA
CAGCTCCTTCTCTCCCGCTTTTTATCCTGTTGTCTCTCTCTACTCTTCCCAATCTCTCTC
TCAACCTCGCTCTCATTCTCTCTTCCTCCCTCTCTCTCCCCTTTTCTCTCTCCATGGGTA
AGCAGGTAATCATGAGCTGTCACAGAAAGGTGACCCATTAATGTGATGGATACGGTGTGA
AAAACAAATGGTGTGAAACGTGTGGATTGCTGTCCTTACTGCACCTTGGCCTTTTGTTCT
GTCATATCAATATCCACACAGGGCCTCATTACACCGCTGCACTACACAATGAGTGGAGAG
CCAGGGTCAGGCCTGTGCCACGCTCTCTTTGACTGGCTCCGACTGGGCTTTTCAGCTAAA
CCTCACCCCATAGGACTCACAGGTAAACTGGATGTGGTGAGCCTTTGCAGCAGCAGACAG
AACACATCAACACAGACTGAATGGGGACa
>NODE_1447_length_241_cov_7.037344
GGTGGAGGACCAGAGAGGATGGGAGGTAGAGAGAGGGAGGCTGGAGGAGGAGGTGGAGGA
CCAGAGAGGATGGGAGGTAGAGAGAGGGAGGCTGGAGGAGGAGGTGGAGGATCGGAGGAG
AGGAACTTCTGTTTCCTTCCACAGCTGTCACCTCTACGGCCACCGCTCCCTCCCTCCCTC
CCTCCTTCCCTCCTTCCCTCCCTCCTTCCCTCTCCCATTTCCTCTCACTCATTCTCCCTC
TGCCTCCCACCTTCTCTCCCTCCCTGCTTTTCTCTCCCTCTCTCACATGCTCTCTCCCTC
c
>NODE_1448_length_613_cov_16.120718
TCTGAATAAAAAAAAAAAAATACTATTTTGAAATGTACGTACAAAAGCACGAACCTGAGA
GATACATGTTAAACATAAGGTTTCCTCCGCAGTTCTGTCTCATTGTAGCTGTTGTTCAAG
AAAGGGTTGGATTTCATTCGGGCAAAGATTTTTATTAAACTTTATCTCACAACTGTGATC
TGGAATAAATGTGGGACAGATTGAAGTTTCCAGGCAACTGTCACGAACCCCCATCTCTGA
GACAATATTCAGACAGCAATTTCCTCTGGTGCATTGCTTTAATTAAAAGAGCAATTTACC
TCTGTCATCTCTCCCTGGTCTCCACAATAAAACGAAGGCGAGAGAAATTCGGCCTTATCA
ATCCACCATCAAGGTTTAATAAAGTTTCCGCGTTAAGATCAGAGTTTCTATGGAGAATTT
AAGTGTTTGACATGGAAACCAGTTCAGATCCTCTCTCTTTTCCGCCTCTTTACCTCTTTG
CAAACACAAAGTCCTATTTCACGTAGGAAAATAATATTTACCTTCAAAACACGGCTCATT
GCACCTGAGAAAACAAGAACATTTTATCCCCGACCTTCTGTTTATAGGTAGGCTATAAGG
CATACAATCGGAGGGTAATGATATTGTATTTCTTAAAGCATGTATTTTATGATGTGTATT
GATGTAAAGCCAt
>NODE_1465_length_67_cov_20.119404
GTTTGAATTTGGGCCTTTTATAGAGTGTGTGGACATGTCCTAATAGAATGATTGACAGGA
ATATTTATTTTTATTAATTGACCTCAATCAAAAAGGCTTACAGCACCTGGTATTCCCAGG
CGGTCTC
>NODE_1466_length_161_cov_4.385093
AATTGTGCAAGTTCTCCCACTTAAAAACATGAGAGAGGCCTGTAATTTTCATCGTAGGTA
CACTTCAACTACTACAAAATCAGAAAAAATAATCCAGAAAATCACATTGTAGGATTTTTT
ATGAATTCATTGGTAAATTCCTTGGTAAAATAAGTATTTGGTCTTCTTTAAGAGGCTCCT
CTGTCCTCCACTCATTACCTGTATTAATGGCACCTGTTTGa
>NODE_1467_length_543_cov_51.979744
TATAATAAGAAGGTGAGGGGCACACATTGTGTCCTATAGGCATCAAAATATGGGCCCACC
AAGGGTCAGTGAACTGCCATCCAGCCAAAGTAACACTTTCAGCCCCTAGACTGTCCATTC
ATATTAAAGCAATGGACGTGTTTTTTTCTATATCCTATGAGTTTCCCGTCATATTTCCAA
CTTGTTAAAACACCCCATGATACATTTGCATAGGATAACCAAGATATAGCAAATCATTTG
CATGCCTGAATGTACACTTGAGTAACCGTAATTACACGTGACACCAATTACTCTGTTACT
TTGTATTAAATTATAATGGAAAATTCCACTAGAGAATTGGAGCCTAATTGCATCTTAATT
TGCATAATTTTGCATATTAATCACATCTCAGATGAATAATAAATTTTAGCAGATTTTTTA
ATTTATGCATAGATACAAAAACAAGTTGAAAAATAATTTGCAATTAAAAGGAAAACAGAA
ACTATTACTTAGAGCTTTTGCACTAATTTCTCTTATTACTGACAAAGTTAGAGACATCTT
TATATATATTCATTTATTTTCTAGAATCAGTTGCAATTTAAAGATGTCTCAAACTTTGTC
AGt
>NODE_1540_length_557_cov_34.816875
AAATCTATTAAGTGTATTTCCCCTTGCCAATGATTTTTTTGTCAAAGATAATACAATTCC
TTTTTTCTTATTTTCTTACAATACATCATTCAGTTCTGCCTTTTGCCTGCATGAAATTCA
TTTTCTAATGGAAATATTTGTTTTGTAAATCAAATATGTATTATGCACAGAATGCAAAGC
ACAAATTAAATTATGTTAATGAAATGAAAGAGATATGAAATGCATATTTCATGGACAAAA
CATAACCCCAGCGAACAGCCATTTCTTGATAAAATCTTTAAACACAATCTCATTCTGAGA
AAGACATATTGCTAAGGCGGATAGCACCTCATTAAACTGGTCTCCTTTAATATCAGTGCT
TAGTATATATAGGATTGTAAATAACCACTGGGGAACGAGGAACCAATAATGAAATACTGT
CTTTAATAGCTTGCCATTGATGTCAGCATAAAAAGTGTAGTAGAGGAATATTGGAAATTG
GGTGTACGCGCACATATAGTCAAAAGCTGTAAATGATTGCATATTTAAATAGAGCTGACT
AAGGCAAAGATGATATAGATATTAATAATAGGCAGAAAATTATGCTGACCTTACATAATT
TGACACAAAAAAACACa
>NODE_1551_length_61_cov_8.655738
TTTTGCAGGTTTTCCCACTTACAAAGCATGTAGAAGTCTGTAATTTTTATCATAGGTACT
ATTCAACTGTGAGTGACGGAATCTAAAACAAAAATCCAGAAAATCACATTGTATGATTTT
T
>NODE_1556_length_555_cov_22.064865
GACTTGCGGGGTGTTTTGCAGAGTAAAAGTTGTGGTGCCTCTGGAGGCAGGTCCTGTGAG
AGAGTGATGCGAAGCCGGGCCTGCCGACCAGGCTACAGCTGCTTCACAAGAATATAAACC
ACATTTTTATTGTCCGTTGGGAAGGGCTGTGAAAAAGACCAGCCTTATCACAGCCTAGCA
GCTCTGTAATTCACTGCAATGATAAAGTGGCAGAGCGGAAAACCTTACAAGGCTGGCACA
ATCCAAAGACGGATTAGTTTTTCTGACATAAGCTTCCTGAAAAACTAATCAATCAGTCCA
TGCAGCATTATCAGAAGCAGCAGCTCCTAATCCCCCACTGTACAGTTCTTACATAGACAC
TGTTGCCTTTAAATATACAATAAATATATAATGAAATCAGAGCTAATTGTGCCCAGTGAA
GAGGGCTGAACAGACCCTGGAGAGGGAGTTCATACACAATGTACAGTTTAGAAAAACAGG
ACTCTAACTGCTGTCCTTGACAAACCCTTACAACTTTCTCTGGTCACTACAGGTTTCTAT
CAAGAAAACATGGTTCATTTACAAAGGTAAATACACTGCTCAAAAaaattaaaggaacac
ttaaatcacatatcg
>NODE_1563_length_1093_cov_19.830742
GAGGGCCCCCGACACTCGTCCCCGAGGGCGGCCCGCACGGCCGGCGTGGAAGGGAGGCCG
CCGCCTCCCCGAAACCCCGGCCGGGCGGACGTTCCGCGGGGGCGGATGGAAAGAAAAAAA
AAGAAAAAGTACAACTCTTAGCGGTGGATCACTCGGCTCGTGCATCGATGAAGAACGCAG
CTAGCTGCGAGAACTAATGTGAATTGCAGGACACATTGATCATCGACACTTCGAACGCAC
CTTGCGGCCCCAGGTTCTCCTGGGGCCACGCCTGTCTGAGGGTCGCTTTGCCATCAATCG
GTAACCCCCGGGTTATCCGCGGCTGGGGAGTCGTGGGCCGCCTCAGAGCGGCCCCCGTCC
CCCGAAGTGCAGACCGGGACGTCACGGCGGGAGGGTCGGCGCGCGCGCATCCCCGGGGCC
CAGGCCCCGGGGATGCGTCGTCGTCCGGCCACCCCCCCTGTCCGCCTCCCCCCTTCGACC
AGCGCTGTGGGCGCGGCTGCCGGTGGGCAACGCCGCTGCCCGCGTCCACGCGCGGTCCCA
GGGGGGTCTCGGCGTTCGGGGAGCACCGCGGCGGCCCGACAGAACGTCTCAGGTGAGCCC
GGGCGACCGGCCACCGTCCCACGTTCCGACCACGACCTCAGATCAGACGAGACAACCCGC
TGAATTTAAGCATATTACTAAGCGGAGGAAAAGAAACTAACAAGGATTCCCTCAGTAGCG
GCGAGCGAAGAGGGAAGAGCCCAGCGCCGAATCCCCGTCCGTCCGGCGGACGCGGGAAAT
GTGGCGTATAGAAGACCGCATCTCCCGGCGTCGATCTGGGGCCTGAGTCCTTCTGATCGA
GGCCCAGCCCGTGGATGGTGTGAGGCCAGTAACGGCCCCTGTCGCGCCGGGGTTCGGTCT
TCTCAGAGTCGGGTTGTTTGGGAATGCAGCCCAAAGCGGGTGGTAAACTCCATCTAAGGC
TAAATACCGGCACGAGACCGATAGCAGACAAGTACCGTAAGGGAAAGTTGAAAAGAACTT
TGAAGAGAGAGTTCAAGAGGGCGTGAAACCGTTGAGAGGTAAACGGGTGTGGTCCGCGCA
GTCCGTCCGGAGGATTCAACCCGGCGGTCGGCTCTCGCCACGGTGTTCCGGATCCCTTAG
CCGGGATCGGACc
>NODE_1564_length_145_cov_10.944828
GAGATGTAGACTAAAAGTCCACAAATGAATTCTCATGTTTCTTATCCTAAAGGCGCGGTG
CTCCCGGACGGCTCGAATGCTGAGACAACGCATGTGGAACCTTACACATGCCCCTACTGT
CTCGAAGACGCAAATGCGTACCTTGAATGCGGACACTTGTGTTGTGTGTCCTGTACAAGA
AGAGCTAAGAAGAAGAATTCTCTGG
>NODE_1565_length_61_cov_5.426229
AATGCGGACACTTGTGTTGTGTGTCCTGTACAAGAAGAGCTAAGAAGAAGAATTCTCTGG
ACTGTGGTGTTTGCAAGAAAGAAACCACCTCTTACAGACCCCTTGAAATACCACAGAACT
T
>NODE_1566_length_233_cov_21.587982
ACAAAAAAGCATTTATTTCAGAAACAGAAAAGCATTTATTTCAGATACAATAAAGCATGT
ATTTCAGACCTGGCTCCTTGACTCATTGTTAATATGACATAAACACCCTCTTAAGCGTAG
TGACCGGGTTACTACAAACAGGACATCGTCCAATGTAGCATTCGACACATATTAAATGGC
CACATTCTGTGACCCACTCTTTCCCTTTGCAGCATGCGAAGCACGTAGACTCGAAGTTCT
GTGGTATTTCAAGGGGTCTGTAAGAGGTGGTTTCTTTCTTGCAAACACCACAG
>NODE_1569_length_483_cov_12.207039
TACTGTAAAAACGTGAAGAGAGTTAAATAACACACACACACACACACACACACACACACA
ATAAATAATTCACACTATGTGGCACAATATATGCAGTTACACATAAGATCTGATGGATGT
TTTTTCTTTTTCAGCTTTGAGAATGTGTTACATTTGTTATAATGACTACATCAACAAAAT
ACATGACAATGCATGTTGTCTGGAATTAAATCTGGTTTTGTCAATATTTCAGAAATATCC
TACATGCATTTATTCACTACAAACCATAACTATACCTTTATATTAACCTTTAGTAACAAT
AACAAACCTTATTTTGTGATATTTTTCATGCCTGCCAGGTAAAGGATCTAAGCATACAAG
AAACGTTTATAAATAAAACGTACAATAATGGATTAACTGGATCTGGATGATGTTTCAGTT
TTGACTTTAAATGGTAGGTCAGGTTTAGGTGTTATAAAGCTACATATTAAATTAATATTA
AGTACCAAAAAAAAGTGAGATCACTGCCAGCATGTACACTAATCTGACAATTGAAATTAA
ATt
>NODE_1570_length_1178_cov_10.320034
TAACGGCGGGTAGGAGAGACCCCAGGGCGAGGGCAGGGTGGCGGGATAAATCGGTGGGGT
CAGAGGGACCCCCGGGGCTGAACAAACACCCCGTGCGCCCCGGGTCAGTCCGTCTCTTCT
TGTGTAAACCCCCAATCGGCGCACGTGGGACAGTAGGCGTGCGTGCAGCGCTTGCATACG
TATCTCTTACACCCGCTGCACACCGTGTGGGTTTTACAGTCTTTCTTGGGCGGGCAGCTC
TGACACCTCTTCCTCTTACTGGCAGGGGCAGGGCCAGGGGCACGGGCAGCGGCTTCCAGG
CCCTCGGGGCGAACCCCGGCTCTAGCGCTCTGCGCGGCTTTCACGAGCGCCGCGGACGAG
TGTGTGCGCGGGATACGCGCCCTTCTTTCCATGAGCGGCGTCACGAGAGCTTTCCCCAGC
TGCTCCAGGAAGACCCTCCTCTTGTTCCTCTTACGGGTCATCCAGCCGGGGTTGAGCTCC
CTCCATATCACGAAGGCGTTGTACGCGGAGACGTCGATTATGTTGTGGAAGACCGCCAGG
GGCCAGCGGGCCGTCATCCGCCTGCAGCTGTAGGTTCCGACCACCTTGTCTAGGTTGTCC
ACCCCTCCTTTGTTGCTGTTGTAGTCCAGGATGAGGGCGGGTTTCCTGTCCTGGCGCTCG
CTCACCGACGCGTCCGTGTGCAGCGTGCTCAGCAGTAACACGTTCTTGCTTCTCTTGGGC
AGGTAGGACACTAGAGTGGCGCTCGGGGTGAACGCGAACCTGGACGAGAACACCTCTCGG
GCCTTGGTCGCGAGCAGCGCGGCAGGGAGCTCGGGCTTGTTCTTGCGAACCGTGCCCACC
ATCGTGAGCCCCCGGGCCAGGAGGCGCTGTCCCAGTTCGTAGGAGGTGAAGAAATTGTCG
CACGTCACGTTGTGCCCCCTGAGCCCCTCTGTCACATCGAGCACCACCCGCATGCCCTGG
TTCTTCTCCGGGCCGCCCGCGGCTGGCTTCCCGGTGTACACTTGCATCTTCCACGCGTAG
CTGGATTTAGCGTCGCACGCCACCCACGACTTGATCCCGTACCTCGCGGGCTTGCTGGGC
ATGTACTGGCGGAAAGGGCAACGACCTGGGGACGGGGGGAGAGACGAGGAGAGACGGTCA
TCATGACGACGACGATGATGATCATGATGATAGTCACCGGGTGTCGGGCGGCCCTAGGTT
TTTCCTACAAACGCGCCTCTGCCGCTAGCGTGCGTGCG
>NODE_1581_length_453_cov_7.523179
GTAACGGCAGTAGAAAACCTCCAGATTGGTTGATGGTTTTTTTTTCCGTGCAACTGAAGT
GTTCTTTCTAGACATGTATATAATTTTGGCTTTTTGTCTCTTTACTTTTCGGAGCTGCGA
CTCGGTTAAGGGTATATTACCGCGCCTTAGATTAAGCGCTATTTCACAGAGTGATAGAAT
GAGGTCGGTGGATGCTGATTCTAAAATAACTTTTCGTTGACTTGCCGGTGCCTTAAATAT
CATCTTCAAAAGTGGTAAATTTCTACGAATGCGTTTAGACATGATCAAACTTTCTTAGGA
ACGTACACGACAGGCCAATCCCCTGAAAATAACCCTGTTCTCAGACGGTAGTCTTCTGGT
GTTGTAGCTTTAAAGTCAATAAGTAAATAACCAAAAGGCGGATGTGTTGCATCTTTAAAA
CTCTCCATGAAGAATCGAGAAAGACCGGGGTATATCTGTCTGCCTAAAATGCTAATCTGC
TGATTGTCGCGGGGGTTTTTAAACAAGATGAGg
>NODE_1596_length_508_cov_23.330709
CTTTTTAAGGGGATTTTGTGCTGTTCAAGTGACCGGCGCCCATATGATGCACGCTGTCCT
TACAGACCCATCTCTCTCCTTCGTAGGGGCTGTCCGTGAAACTCGGCACCCTGCACAAAA
CAGGAAATCTCCATGATAATGGGAACACTTGAGTGGACAGAGAGTCCAGGTTGGCTGTGG
CTGTAACAGTGGTGTCTGCAGGGCTCTGCAGGGGCAGGAATGCCGGAGGACGTGTGCTTT
CCCACGCTGTTGCTTTTCCTCTGCCGGCCGCGTTTGAGACAAGGCTCCATTCTGGGCTCG
GCTGGGCTTGCCTAATGCAGCCCGAGAGCAGACAAATGGAAAGTGACACTTGTGTGTGTA
GAATGGTATTTGTGGTGACGCTTTGACTACAGATAATAAAGTGTTTGCCCTGAGGTGATT
TCACTCGGAGAGCACCCTGACTGGAACTCACTCACTCAGGAAGAGGGAGAGAAAGAGGGA
GAGAGGGCACTCAGGGTGGGAGTGGAGGTAGGGGGTGGGGAGGGAGAGAGGGAGAGAGGG
TACTCAGGGtgggagtggaggtaggggg
>NODE_1608_length_139_cov_18.920864
TAAAAAGATGAGAGAGGCCTGTCATTTTCATCCTAGGTACACTTCCAACTATGAGAGACA
AAATGAGAAAAAGAAATCCAGAAAATCACATTGTAGGATTTTTCATGAATTCATTGGTAA
ATTATGTTGGAAAATAAGTATTTGGTCAATAACAAAAGTTAATCTCAATACTTTGTTATA
TACCCTTTGTTGGCAATGA
>NODE_1619_length_612_cov_35.235294
CTGTGCAACCACTGTGCTACCACCTAGGTCTAAACAAAAGACTAACTCCACGGATCACTT
CAAGTTACATTTTAAAATGTCTAAGTTTCACATATAAACTAAGGAAAAATCTTACAATTT
AACTTTACTGGCACAAAAACCAACCTGAACGAGTAAGTCTGGTTGGCTCAGTTAAAAGCA
CCATCAAGAGGGAGTCGTGTTTGCTTTCATGACCAATTTATTGCCGATGAACATATGGCC
AATATTTTGTCTCACGTCATAGCAGGGGGAAAACAAACATCATGCAATGTTAGCTAGTCA
GCAAGAGCAGAGCCACTTGGCCAGCTATGCAAACGCACTTGGACAATATCAGAAGAGGAG
CACTTGCTTTCTGGGTATATAAACCACATCAGGCTTATCTCTGCACGCACTCCTGACTCC
CATTTGGAGATATTTCATTAACTGCGCGCTGTCTTAAGGCTACACCGCTCAGCCCCTTCC
AGTCTACAGTCACCAGGTGAGCGCAATAACCTATATGATATTGATAATAATACTGGGTGT
CTTTTTCACGCGGTCTCTGGGTTTGTTTGTGAGTGTGCCTGCTTCTCACTTTTTTTCTTA
CACCAAATCAAGGATGTCATGGGACACAAGTTCATGTGTTTTCAtccgtttttgtaatgc
tggcttgtattg
>NODE_1620_length_316_cov_10.813292
TAGCCACCGGGCCAATGGCTAGATTAAAATGGCACCCGACGGTCATCGGACGCAGACGTC
CGCCAAATTTTGACACGAGTCTCCAACACAGACGGCGATCTAGCTTTTGGTTTTTCTCAT
TCATATCTTTGCCCCCATTTTGTTCTGTCATTAATGAGGGAGAAGGTGGAGCGATGGACG
AAGAAAGAGGGAAAACAGAGCAGAGAAACTGACTCGTTCTTTATCACAGATGGGTCTTTG
TGTCAGTGAAAGGGACCCCTTCATATCCCCACTTCTAAACATACACCCCTTCAACAGAGC
CTCTGTTCAACTTCTGTCAGTCTGGACCTTCAATTCTCAGGACCCAGATCCTCGCTTAGG
GCCCTGGGACATTTTt
>NODE_1622_length_123_cov_64.495934
GCACCGGCCCCTTATGGTCCCTCCTGTGGGTGGTGAGCCCACGGGAGGGCGGCCCCACGT
CGCCCGTTCGGGCTGAGCCCGGCCGGGCCCCATGGGGGAAGGCCCGGCCACCAGGCGCTC
GCATACGAGCCCCAACCCCGGGCCTGGCTCCAGGGTGGGGCCCCGGCTGCGCCATACCGG
GCG
>NODE_1623_length_530_cov_33.894341
AGTGAATCCTGATTCGTGGCTGGTATTTTTCAGGGCTTTTGAGGTGATGAGACAAAAGAA
CAAAGGATGCCGTAGACGAGAGGTTGCTTACAAGCCGGGAATCTGCTTCAAAGCACACCA
AATGGATCTATTGCCTCCCCCTGTCGCCTCTAGATCATGATACTTGGCTGAAGCTATTAC
CATATTTATGTTCCCTCCTCCATCTATGGCGAACTATAGCCATGCAGGGGACCACAACAT
CTTGCAGAATGTCTCTCCTCTCGTCACTTTTCTCAAACTGACATCCCTGGGTTTTATCAT
CGGCGTCGGTGTTGTCGGCAACCTCCTGATCTCCATTCTACTGGTCAAAGACAAAAGCCT
GCACCGTGCACCCTACTACTTCCTGCTCGACCTGTGCGCCTCGGATATCCTGCGCTCAGC
CATCTGCTTCCCCTTTGTCTTCACCTCCGTCAAGAATGGTTCCACCTGGACGTATGGCAC
GCTGACCTGCAAGGTGATCGCCTTCCTCGGAGTGCTGTCCTGCTTTCACACGGCGTTCAT
GCTCTTCTGTGTGAGCGTGACACGCTACCTGGCCATAGCCCACCACCGCt
>NODE_1624_length_615_cov_46.660164
CCACCTCCTTCCCTCCTTCCTTCTTTTCACTAAAACCCTCACCAGCCCTCTTCCAGTTTA
ATTATTAATGATTATTCCTGATTCTGTCTTGTCAGAGAGATGTTACACTCCAAAACAAAG
ACACACTTGCACAGAAAAAGAGGAAAGAAGGGAGACAAAACATTCACCGGATACTGATTT
GCATGAAAATAAGCCTCGGTGTTCAGCAGGCAAAACGTGGATTGAAATGCGGACTTGCCA
AGAGCGTGGTGGTGTAATTAGCATTTGACCAAACAAATGAGCTTCAACAGAGCTATAATT
AAGCAGGCCTGTAATTAAGTGGATGCCCTTTATCATAATGATCATGGTTAAAATTATGTG
ATGGCTGCCAGTTGATTATTAATGGTGTAACCCCATACTGCATGCAGCCTGCATTGGAAT
CAGAGTGTCACGACTGTCAGGCTAGAGAGCAGCCCTTTGTTTATAAAATACATTAGGGCT
CAAATTAACACACGGTGACAAGGGACTCAAAGACTCTTGTTCTGTTACTTAAGAGAGTTG
GGGACTAACTGCTACAGCTCAGCTATACTTAAAAACAAAAACCTTCACAAGGCACACAAC
TTCCAGGTCCTGTCTGTCGGTCTCTCTCTGAGGACCTACATAATATTCCAGAGGCCAAAG
TCTCAAAAAGGgttt
>NODE_1633_length_294_cov_8.068027
TAAAAATAAAATCTACAGCTTGATATAGCAATTACACACAAGTTCCCTCTTGTTCTCATC
CATCACTTTTTCTCTGTTCTCTCTTACTCGCTCTCCTTGTCCCTTGTTCCTCTTTCTTTG
TCCTTCTCTCCTCTCACTTTCTCTCCTCTCTTTCTGTCTTCTCTCTCGTTCTCTCACCTT
GCCCCACTCTCTTTCCTCTCTTTTTTTCCCTTGCCCCCTCGCTCTCACTTTCTCCCTCTC
TCTGCCCCTCTCTGTCTTCCTTTTATCTCCTTTCTATTTCTTACTACAGTGGGCAGAACA
AGTATTTGATACACTGCCGATTTTGCAGGTTTTCCCACTTACAAAACATGTAGa
>NODE_1658_length_718_cov_43.571030
ATCATTGCGCACTAATAGTTCATTACTTGCTATCGTGGGAAAGGAAAATTTCAGACATCA
AATAAGCCTTTAAACTGTATCAATTTAACGCCAGGCCGAAAACATATGGACAGATACATT
TAATGTTTCAGCAGTCGTATTACGTCAGGTCGTAACAGAAGACAGGAGTCATGATAGTAT
TGTATGCCTAAATCCCTACATGCTTTAATTACTGGACTACCAAGCATTACGTGGAAAATT
TATCATTCAACTACTGATCTAGCGCACAAATAATCAGAGAGAGAATGAACAGATTCATTA
AATTATCAGAAATATGATTAAATCACTGAGCAAATAGAAAATGTATATGATATAGTAAGA
AAAAAGCTGTAAAATATTATAGTTTACAATAATTATTCACATTCAAAGGCTTTACATCTC
AATACATACACAACATGGCCCCTGAACATGACTTCAATCCAAATATGATTCATATATTAG
AATTTAAATAACACAGAATGAACTACAGGCTAAATAATAGCCATCAAATAACCTTATACA
AGAATAAAAATACAAAAACTGTATCCTAATATCATTGCATTACTTGCTTCAGATTTCAAT
AATACAATCGTCTGTACATCACAGTTCTAGTCAGTTACAAACCAGGTAGAGAATTACATA
GACAATGTAACCGACTGCCGCCCAACTTGATTTTAAAAATGTTCTAACAAGAGAAGTAAA
CACTTTCTATAGTGTTTCCTTACTTTAAAGACAGATACAGCAATTTAATCTGATATTt
>NODE_1659_length_259_cov_40.957527
CCTGGTGGAGAGCTCTTGCTTTTACATGACCAAGGAAGGATAACAAACACCTAGATATGG
AGCCAGGCCAATGACTCCGCACTAGCAAGAGAAATCTGTTCAACACAACTAGATGCTACA
GTGATCTGAAAGGGACTATAAGCAACAACATTTGAAAGGCACGGACGGGGATTGAACCCG
TGCTCTTCGGTTTACGAGAGCGACGCCTTACCACTTGGCCACCATGCCCATCCGGTTTGT
GTTTTTCCTCAAAGTAGGAGATTCAGCCATTGTAAAATGTACAGTTTTCCCAGTCTCTAT
CCCTGTTGGCGAGCTCTGA
>NODE_1661_length_772_cov_45.655441
ATTAGAGGTCACATATCTTCTCGTGTTATTATTGCACACTCCTGTTTTCGTGCACGAGTT
ACTGATCACATTTGGCATCTGGTCTGACACCTAAAAGTATCTTCTTGTAGATTACCTGTA
TGGATAGCGATTGTGTTTCGACCATATTTGGAATTCATGGAAATAACTAAATGACTGGGA
ATATTTGCTTGGCCAATGGCCACACAGTTGATATGGTTAAAGCACAGTCCACTTTCAGTA
CACTGTCACTGACTGAAGGCTAATATTATAATACATTACGTCTATTTAGCTAAATAAACT
AAAGGGAATAATCCTTTGCTTTAAATCTAAACAGGAATCTCCTCACAAATGCCCCACATG
CGGAAGAACCTTTAATCAAAGAAGTAACCTGAAAACTCACCTTCTTACCCATACAGACAT
CAAGCCCTACAGCTGTGACCGCTGCGGAAAGGTGTTTCGGCGCAACTGTGACTTGCGACG
GCACAGTTTGACGCATACACCGCATCGAGACTACTAGCCTATCTGCGAAGGCTGATGGAC
AGCTAAACAAACAAACAAACAAATAATATGGACATAAGCAGAGGACACAACAGTGACAAA
GAACGTTTTCTTTTTTCATTGAAAGAATATCACAAACTGAACTGTGGACAAGCAATATTA
CAATGGACTGATTAACTGCGTCTCAAGTGAAAGTCAAGGAACCCAGACAGACGGCTGTCC
TACGTCACCTGTAAATAATGAGACTTTTGGAGCCCATGTAAAATAATGTATTTTTTATTT
TCTTGTCATTGAATTTAAAATTTGTATAAAAACAACCGTAATGTTTAAAGTa
>NODE_1662_length_581_cov_13.146299
CTAACACCCCTGTGGGCCACAAACCATTCAATGTCACATCCAACCCTTCCTCTGCCTCTG
GTTTGTGTGGGTATTGGGGCAGCCATATGGGCTCTCCCGGTCCAATTTTAAAGGTGACCG
GTGGGCAATCGGTGAGCCCCACGTCCGTGGGGCCCTTGGACCACAGTGAGTCAGGTAACT
CATTAAGTCTGGCTGTGGCTACAGGGTGATCCATCTTTTCCCTCCCATGATCCCGAGTTA
TCTCCCTTCGCTCTAAATATACCCAATCCGTCCCTGGTGCCTCTAACCGATACGTCTTAC
AGCTGGGTGAGTACCATACGTTTGGCGCCTGAGTGAGTGTCCAATCAGTGCATTCGACCG
CCCTTTTAACCATGGGCCCCAGGTCTTTTGCTTGGTGTTTAGGATGCAGGGCCAGTGACA
CATGCGGGACGGACTCCTCCGCCATCATGTACCACTGATCCTGCTCCTCTGTCAACTGTA
CATCTGCCGCTACCCCTTCAGGGCCTACATATATGAATTTAGACCCGACCTGCCACGTGT
CCCCACACACTACATCCCCAAACCCCTCTCTATACACCTCATCGCCCTGCCGATCATAAA
ATAGGGTTACATGTGGGGGGTCTGGCGGAGGAAAGTACGGC
>NODE_1663_length_316_cov_10.439874
ACTTACCATTGTAGAATTAGAATGTGATGTTCTAGTGCAGTTAAATAACCAAATATATCT
CTTCACCAGAGGCTGAAATTATAATGCTTCTGGTCAAAGTGGATATATATATACCCCAAC
CCACACTATGAAACCACACATTTACTGGAATTCATCACAATGACATTGGCATTCCAAATG
AATTCTGGAATTTCCCCATTGGAAACTTTCTCCCTCTCTCTACCCCTATTGTGTTGAACA
GATAGGGGTTTCTCAGTCCTAAGAGCCCACATCCCCGTTTGCTGGATAGGAAGTGAACAG
GATGAGGATAGTGAGGAAGCAGGAATCTCCCAATCATTAAAACAGCCTCTGCCCTGGAGA
GATACTCATGTACTTt
>NODE_1666_length_601_cov_31.400999
ATTTGATAAATGTATAAATCCAAGCATGCTATATCTTCAGCTTCAGGCATTCGAATGAAC
AGAACATAGGATACACTGCCTCTCTAAACAAAGCTTACAATCACTGTCCTGTATACATGG
CTCAGAAATGTATACCGTAAATGTGTGTGCGTGTGTGTCTTTGAGCACAAGCGTGTGGGT
GTGCACAAGCATGTGCGTGTGCACGCCTGGAAGAGTGTGTTCTTTGTGGGCCATTTGGAC
TGGCTGAGACATCTGCTCCATCATACGTCGGGGGCATGTGTGACATCTGGGATATATACT
GTATCCTGCCTTGCAACATTACACACAATTTACTGCTAAAGGTCATTATGTACCAGTTAA
TCCACTTTTAATTGACATCAGCGCAAACAGCACAACCTCTGCAAAGCACCACAGATTTCC
ATGGAAATTATCATTTCTCATTGTTTGGGAAGGCACACTTATCCTTCTTTTGTGTGAAAC
ACGTAAAAGAAAAAAAAAGACATCTATGTATATTAACAGAAATAATGAGGAGAAAAATAC
AAACAAATAAGACAAGGAAAAACTGCATGAATGACTGGCTGCGACGATATATGTTGTGTA
TTTTCATTAAAACTATTTTAACTTATATGTAGGAATGTTCTCTCTCAGTGTGTATGGCTC
t
>NODE_1667_length_606_cov_38.665016
CAACCCAGCTTCATGGTACTGTGTCACGACCCAAGACCCCGTTGTTACATCTTAATAAAT
GTGCCTTTTCATTTAATTAATCAATAACCTATGATTTCCAAGTAACTCTGTAATTAAGTA
CTGTTTTACTTTCACTTTAATTTAATCCGTTGGTCAGTTCATTTATTTCTGATAATGTGC
ATATTTTAATATGTATGTATTTATTAGTTTTCAAAGTAATTACTGAAAAATATGACCTGT
TTATTTATTTATTTAATGAGATATTTATTCTGATTCTTTCTTTATTTTTGGAGACAGGTT
TTCATCTTCCGTGCTGTCTTACTTCTGACTTTGTGCCAATGTGCTGCTTTGAGGTGTAAA
CGTAACATATCGTGGGTTTGAATCTTTATTAAACCCTCACTCTATATTTTAACCACGTGT
CTCCTCTCTGCGACATCATTCAGACCACATTTACAACTGCACTCGTGTGCCTTTTCACAT
AAAGCTTTTCAGACAGACAAAACAAGCTGTAAATAGACCCTGTCAGTTACAGTGGGTTGG
GGGGAACTCAAGGTCAACTCCTGCAGCTTGAGGTCATCCACAGGGATGAGGTCAATCCCT
GGGGCTCCAGGTCAACCCCTGGAACTTGAGGTAGTCCACAGAGATGTCAACCACAAAATC
TGAAAc
>NODE_1686_length_884_cov_42.357468
CATTTGGTAATTTGGGTGACAGTGGTTGGTGGGGGGGAAGGGTTGGTGGGGGACAGGGGT
CGGTGGGCTGAGTCGCTGTATATGCGAGCTGTACTTATCCTCACATTTCTGGCCGGGGTA
CGCACCATGGGGGGTGCAGTGGGCGGAGTAATGATGGCGGCCGGGGGAAGACTGGGCGGG
AAGGGAGTAAAGGTGTGCTGGTGGGTGTGTTGGTGCTGATGCATGTGCTGGTGTTGATGA
AACTCTCCCCTCAACAGTGACACAGGGGCCAGCGGGGACCCCGTGGAGGACGGCCCCCGA
TTCCGCCCCTCTGAACTCTGAACCAGGAAGCGGTTATTCAGCTCCTGCCGCAGGAGGTCA
TGCTCTGCAAAAAAGGAGAGCGAGAAAAGGGGGGGAAAAAGGGAGACACAAGAAAGGCAC
GAACGCCAGTCAGTCTTAACAACAGGAGTAGAAGAGAAGAGAAAATAGTCACCTGGCATT
CTCTGTTTCTCCAGCTCATGCTGTGAGGGTTTTCTACGTGAGGACTCATTGGTGGTGGTA
AGAGAGTTGCCTGTGACAATGTGCCAATCAGAATCCCCGAATGAGGCTGGCAATACATGA
TTGGTTGGTTGAATGATATCAACAGGCTGGTATCTAAAGACAAGAGAGAACCAAGAGTCA
CCTCAGCAGAAAACACAGCAGACTCTCCCTCCACTGTCTTAGATCTCAATGCTTACTTAT
ACTAACTACACTGACTACGATTACTGTAAAATGTCTATTACATTACAATAAACATTTCAA
TAGTAACATTGAAGGATAATTGACAAGAAACAATTATTCCTTTTCTACAGTAACAAAGTA
ATAAAAAGATAAAATGCTGCTACATTTTACATATAATGATATGTAAATATTACAACATGA
ACATAACAGAAGAACAAAAAGGCAGCTTCAATATGAAAGTCTTa
>NODE_1691_length_434_cov_13.200460
GATTACCAGGCCGTCTTAAGTATTCAATCGACACAAAATATCATATTTCTTTTCCATTTC
TGCCTTTTAACCAAATTGGTGGTGTTAATGCAGCGAAGCAGTGGATCAACGGAAAAAAAA
CAACATGAAAATGCAGGGAGATAGGCCTGTTCCAAGGCCCTCAACTCCCTCCATCTCACT
CACTTTCTCTGCAGCACAGGATTTTAAATCATCCGATCTCCCTCTATTAGAAGAGAGACT
TATTGAGGTAGAAACCATAAAAAATGAAGGAGGGAAATTTAATCCCTGAAATATTGATTT
CCACATTAATATCAGATAGGTGGAGGGCGATGAGGCTGGCTGGAAATGACACATGGTGGA
CCCGAAGAGAGGCTAGGGCCTATCTTTATGCTGTATGTGTCTGGACAGGGAGAGTTATAG
GATGATTCTCTCACTCCCTCCCTCTCTCATCTCCCATTTCTTCAGGGTCCCTCTGTTCCT
GTTCTGGAAAACCc
>NODE_1708_length_61_cov_5.672131
TACGGTGCAGTCGTCCTGTCCCCTTTGCAGAAAAGCATCCCCAAAGAATGATGTTTCCAC
GTCCATGCTTCACGGTTGGGATGGTGTTCTTGGGGTTGTACTCATCATTCTTCTTCCTCC
a
>NODE_1716_length_631_cov_32.587955
CCCCCCAGCCACTCTCTCGCTCTCTTTCTCCCTGGGAGTGAGTGAGCATGTACATTAGGC
AGGGGCATTTTGATGAAATAAAAGCCTGTGCCAGCGTATGGCTAAACAGAATGGGAGCAC
TCACTCAGCCTGTCTCTGATTGACCATTAAAGCCATTGATGAATGGGCCTGTCAGAGGAG
AGACAATTAAATCAAACATGAAACAAAGCCGTCCTGACGGCCCGGTCCGTCTGACAGAGC
AAACCATTCCTCCCCTCAATTACATAGGCCCAGTGCACGTCTCCTTTTACAACCCACAAA
GTGTGTATGTGTGTGTTTCTAGGCTGTGTGTTGTAGGGAATGTGTGCGTATGTGTGTGTT
AGAGAGTCAGTGATGTCTGACTGTGAAACCACTTTACCCCTCTTGCTTTTTCGTGAGTCA
CTTGACCAGCAGAGGAGAAGGGGGAAAAAGTACACAATGCTTTGAAAGTGGTTTTAATGT
GACGTCAAGAGGCTGCATCACATGGGGGAGTGATTTCCTGATGTAGAGCTGGAAGGAACA
GATCAAAGCCGGATGACAGCCAATCAATCAACCGTCAAATCAGACATGGCAACTGTCGAT
TATAGCTTCTTCCAGTCCACAAAATCTCTTTGTCTGGACCCAATTGTTTATCTTATCCAA
AGGAAAAAAAGAAGAGGTAATTCTTCCACCt
>NODE_1725_length_206_cov_34.927185
AAAGTAGGCTTCACCAAAGCAGTCCCTGGGTCCAGTTGTTCTGACAAAATGTGAGCCAAT
CAAAGTTGCCACGCCTGTTCCTGATTGCCTGTAGCCAATGTACAGGCTCCGAGGTGATTC
TGAAGGCCGAGGGGTTGAATAGAGAAATAACCAGCTGAGATTGAGGGCATTGTGGAAAAG
CAGATGATCAAATATAAGGAAAGAACTGCACTGTGCGATGGGGTGCAAACGGCGCCCTTC
TCCCTGGTGGTCTAGTGGTTAGGATT
>NODE_1729_length_213_cov_48.154930
CATTTATGTCAGTCTTGCTGAAAATGTCACAAATCAACACACAGCTGGCCCTTCAGAGGC
CTTGTGCACAACAAATGGCAACAGAGTGCAGTGCAATCCAATCAAGTGCGTAGGGCCGCA
GAGCTTGTTTTGGATTCTAGGGAACTATTTACAGTTAGCTCTTTTGTGATGCTTTGCCAG
GCCTTTACTGCAGCTGTCTTCAGTGGTCCTTTGTTTGTTTGGGGGTCTTTCTGCCTTTAG
TTTTCGCTTCAGCAAATGAAATGCATGCTCCAT
>NODE_1732_length_125_cov_6.112000
CTGGACATGTACTGGCTTAAGCAGGGGGACACGTCTGGCACTGCAGGATTTGAGTCCCTG
ACGGCGTAGTGTGTTACTGATGGTAGCCTTTGTTACTTTGGTCACAGCTCTCTGCAGGTC
ATTCACTAGGTCTCCCCGTGTGGTTCTGGGATTTGTTTAGTTCTTGTGATCATTTTGACC
CCACg
>NODE_1733_length_168_cov_21.458334
GCTCGAACCCACGACCCTGAGATTAAGAGTCTCATGCTCTACCGACTGAGCTAGCCGGGC
TGCAGGGTGGTCTGTAGCTGGGGAAAATGGTTGCGTTAGCTCTTTTCTGAATCGCAAGGA
AAACCAAAAGGTTTGGCTTAGTCAGCGGCTCCTGTGATGCAAGCGGTGTGTGCTCGGCAA
TAATATGTTAGCAAGTGCCAAACGATTGGAAATATCGAGAGGCATCTT
>NODE_1734_length_414_cov_36.586956
CCCCCAACCCTCAACACACACACCCCGCCCCCGTGCAAATTAGAACTTCACACACGTAGA
GGCAAGCTGCCGGGTTCTCTGTGATTTCACACGACCAATTAAGACCCTCTTGGCAGTTGT
GTGAACAGTTTCATTAGAGGAGATAATATTGCAAAGTGAAATGATAAGCAATCATTATGA
TGAATGCACAGACATTACATTCCCCCGTTAATGAGGTGTAAATGATCTCATTATTTTTTT
TGAAAGACTACAGATTAGATTAAAGTGGAGTGGACAGAGCTCCTCCGTGTTCAGACAAGT
TAGTGTTAATTAGGTCCAATCTCCAGGAGCAAATGAGCCGCAACCCTTTGGTAAACAATT
AGGCTGGCATAGCTCAGGGCGGGATGGACAGGAATGGGCAATTGAATGCTGGTGGCTGGA
TAATGGAATAATATAAGTGTACATCATGCAAAAGTGGAATATTGGCAGGATGtt
>NODE_1736_length_591_cov_18.106600
AACTTGGGCTTATTGCTTGTGGATATGCACATCTACAGGGGTGGATGATTAAAAAAAGAT
GTGTGTCAGTGGTCCGTGTGAGCATGTTTCCAGGTCTCCATAATCATCTCTATTCATAAG
CATGCAGTTAGCTCCCCATCACACAGCAGCTGCTGCTGAGCATTGGAGATTACCATTATG
CATGTACAGTGCCACGGATAAACATCTTTACCCACTTTTAAAGTTCATAAGCATGAAGAA
TATTTCATACCATACGACTAAAGCATCCCTTCAGGTTATCACTTGGAATCTTCTTTTTTT
TTTTATATATATATACATTGTTCGACTTTAATGGGTATCTAATTTGTGTTATCAGCTTAC
AGGGCAGTAAGTAATAATTTGCATGACTGCCCTAAGCAAATATGCTTCCATCAGCAGCCC
ATAGAATATACTGTGGAATGGATTATACTTCATATTGGCTATGCCCCGATGATCAATGCT
TTTAGAAATACAGAGAACAGATAGTTTGGCAAAATCTTTGAGTGGAAAATGCAGCATTCC
CAACAAAACCCCACTACACTTCTAGATGTCGTGCCTGTTTCCCCCATAGGGTCAAAGCCA
TCTAAAAGACAGCAAGATGAACAAACACATAATATGGATTTGCACTTGTAt
>NODE_1737_length_445_cov_13.964045
CCTCTCCAATTGCCAGAGGCAAAGGGCAGTCTGACTCAAGAATGAAAATACATATCAGAA
AGTATGGATGCCTCGTGTGTCTGTTAAACAAAAGATCCATCCCGTCCCTTCCCCCCACAG
AGTTATTTATCCAGGGTTTTTAAATGCTTCCTAGTCAAACTTGAATATGGAATGAAGCGC
TAGGGCTTTGTGGCGGAAATATAATTAAGCTGGTGAAAGATGTATAAGGTGAAGAATGGG
GATGACATCAGGCTAATTTCACACTTGGCACTGGAATGGCTGGGCCCAAGCTAGGCTCTT
GCCACGCAACACAGATCAAAGCCCACTACCACTACCGAAAAGGCAAAGGAGGACTTAAGT
ATGCTAATCTCCAGGACAAATATATTTTAATCTTGTTAGAATACAAGTTAATGCCACAGC
TGAGTGACTGAACTTTATAGAGAGTAAGGGAAAGATTCACTTTCCCAACATTTCTGAATG
AGATAGTCTTCCTGGACCAgtgcaa
>NODE_1741_length_142_cov_4.415493
TAGAAGTCTGTAAATTCAACTGTAAGTGACAGAATCTAAAACAAAATTCCAGAAAATCAC
ATTGTACGATTTTTAAGTAATTGATTTGCATTTTATTGCATGACAAGTATTTGAAACATC
AGAAAAGCAGAACTTAATATTAGGTACAGAAATCTTTGTTTGCAATTACAGAGATCATAC
GTTTcctgtagttcttgaccag
>NODE_1742_length_932_cov_30.368025
ACCCCCCAGCCACCCCCCTAACCCAGTTATATTTGCTCACCTCCAGCGACGAGCCGGGCT
TCTTTTTGAGCTCCTCGCATTTCCTGAACTTGCAGATCTGGTGGCCCGTCTTGCGGTTCC
GACAACTGCTGCACACGCCGCAGTTGATTAGCCTCCTGCAGGGTGCACACACCCCGCACC
GTTTCCTCTTCTTCTTCGCCGGGTTCCCGCCGGACGCCGAGGAATTATTCTGCGGGCAGT
CTGCCAGATTGGCAATTTGAAACGCACTGTCTGTAACGGCTGCCGAAGCTGCGGGGGAGT
GAAGGGCTGTCATGACGATGACCCCGGGAGGTAATGAGATGCCCCCTAAAGCCGGAATGG
CGGAAAAAGTTCCGACGCGTTCCTGGAGATTCATTATCTCCGCTTCGCCGGCGCCGCATT
TCAGCTTGTTCATGCATTCTCCCGCTAAAGGTCTGCAGTGTTCAGGGGATAAGGTAGAGA
GGAAATTATTATTTGCCATTTGCTGTAGAGTCTCTGGCGGCGCGCCAGGCTTCCCCGGCC
TCTGGGAGTCATTCCTGTGCATGCTGGTCCTATTAGGGTTTATTGCCGCTGATTTCCTCC
CCCAGAGCATGGCGTTATCACAGTTCCATGGGGACATGCCAATCCGGGCACTGGGGAAAA
TGGGCGTCGTGATGCGGGCGATCTTGGCGGTCTGGCCGAACGCACCGTTGGTTTTGTAAA
AGTTTGCGAAAGAACGGTACCGTTCCATCTCGGCGTTATAATCCAAAAGCTGACTTAATC
CACCATCCTGAAGGTTCTGTAGGTTCTGCAAATTCTGCAGGTTCTGAAGATTATCCTTTT
GTAAAAGGGACACATCTGCGTTTTGTCCATTCTCAATGCAGAGGGCATTGTTCATATTAG
ACATGGCTGCAGGACGAGTTAGAAAGGTTAACTGGGGAAGAGTCTGGgatcgccgttgac
ggtgggcttggtcaaattagaagttgctggtt
>NODE_1756_length_208_cov_7.822115
CAGCCGTGCAGGACTATCGCCGCCACAAGAGACATCACAGGAGTACAGAACTGCCGTGGG
AGAGGGGTTAGCAGGTGGAGAGGGGGAGGGGGGGCAAAGAGGAGGCAGAAGGAGAAAAGG
GAGACAAAAATGCTTCGGGCAGCATTGACGAGAGGCCACGTGACGAGGTGTAAACAGAAG
AAAGGACTGCAAAAGCTGCCCAGTGGACGGCAGTAGGACTGGGGAAAACATTAAGCCTCG
ATCCAGTCAGAGCTAGAGAGAGATGTCc
>NODE_1802_length_305_cov_6.918033
ATACATACTAAAGATCCACTTACCTTCCCTGGGACCCCATGTCTTTCAATCACCTGGACC
AGGCTGACAAGACAGGGCTCACCTCTCTACCTCTCTCTGCATTCTCCTTCCCCACCTCCC
TCTATATCTCTCTCTGTGATCCCCCCCCCCGTATAGCTCTAGTAATGGGAGGTTAACACA
GAAGCAGGACTCCCATTATTGAGTGAATTTAGCACCTTGGACAGCGCTCCACAATCTTTA
TTGCTTTGCTGACCCTTCTGTCATGTCCTGTGTGTGTGTGTGTGTGTACGTGTGTGTGTG
TACGTGTGTATGTATGTATGTGTGTTTCAGGGGCTGATTGAAAGGTAGTGTGTCAGGGTT
GAGAg
>NODE_1805_length_61_cov_11.393442
AATAGTGTCAAAAGCAGCACTAAGATCAAGAAGCAACAGGACGGATGCGGAACCTTTGTC
CGAGGCCATTAGAAGGTCATTTGTTACCTTCACGAGTGCAGTCTCAGTACTATGATGGGA
T
>NODE_1806_length_236_cov_7.309322
TATGGCAGGCTTGGATACTTTGATTGTTAGAGCCTCAGACTTTGTACACGGGCCTGGTGA
TCGTCTGCAGATTGAGTTGATTGGTGAATCTCTGATAGACCCCGTACATGTGACCATGAG
AGCGGATGAATATAATGAACGCACGTTTGGTAATTTACTTGAAAGTGTTATGCAGAGTAA
TGCCGAGATTATGATTGATGAATCACTAGAACTGGTGGTACAAATTGTCAAAAACCGTGA
GGGTGGTGCCCCACGACGTAAAGCTCAAACATTGTTGATAGATCAGATTATCAATa
>NODE_1807_length_478_cov_58.487446
CCCCCCCCCCCCCCCCGCCTCTTCTCTGGGGCCGACCGGTAGTTGCTAGGTGGAGAGACA
TTACCGCGGGCCTCTGCAATAATTTATCCTAAGAGCGCGGCGAGCCGTCATGTAGCCCCT
GACAGAGAGCTGCAGTACTTTATCAGCCTGCCTGTAAATCAGCCATGTGTGGGTGCAGAC
GGCAACATTGTTTGATCTCTTTCAGACACTCTAATAATCTGCTCCCCTCTGATTGATACC
TTCACACAACAAAGCACATTACACCAGCAAACCAGAGGAACCATCAATATGTGTGTGTGT
GTAGTGGGGGTTAGAAGTGTTTATGCAGGGTTTGTGTGTGCGTGTGCACGCATGTTATAT
TGTGTGTCTCAACTGGTCATCAGTATGGCCAATGGCCTGAGGAGCAAGGAAGAGGAGGAG
AGGAATGAGTCTTCTGCAGAGACACAGGGTCGTTCTGAGTCTCTAAACGAATGACAGGCT
AACGGGTTCACAAAACGATCACTGGTTGAAGGGAGGGGCGAAGAGCAGGACAgaaaat
>NODE_1810_length_446_cov_47.107624
ACATGTGACTTATAACGACATTGCAGCAGTGCAATGTCGACCTTTTAATTTTTTATTTGG
CCAGTAATAATTTATATAATGATAGTATGGGTCTCGAGCTGTCTTTCATCGCCTGTCTTC
AGATAATGTTCGACGTGACCTCTTTAATAAACGCTAACATGTGTAAATTGTCATCCCGTA
CCGTGTGAATTATCTGGACATGGGTTGACGGTCAGCCAACGCAGCCCAAGAACACTAAGA
GCAGTGAGGCGGCATACACCAGGGCTCGACAAATGCTTACCGGTCGCGAACTACAATCGA
TCCAGGGTATAATTCTCTATGAAATTGATGGATGAGGGCAGCCATTGACAGAAAGGGTAA
AGACCACTTTGAGATGTCCCTCGTGAATAAGTATGATGGAAAATAGATTGTTGAAGAAGA
TTTATGTTTGTTCTCTCCTGCCACTGGGAAAGAGAGAGATGCAGACCAACCCCCAACACC
ACCCCCCACACCCCCACCCGCCGCCc
>NODE_1814_length_259_cov_48.046333
CGGTTCTGTGCATTCAGAAAAAAAAAAACTCCCATGTATCATTCACCTGATTTGAATTGT
AGCTCTCTTTTTTGAACCCCTGCCAATTCATTTTGTACATTAAAAATTGGTCAGGGTTGA
TAAGATTCCATTTTCACGGTTGGCAATGCAGAACTGGCGAAAGAATACAATTACAGACCC
CAGAGTAAACTCTCCGAATGTCAACTTGATGTAAATGATCAGAAGCTGCTGCACAAAAGA
ACAGGCTTCAACTTCAAACCCCCCCCACCCAACCAGCCACCCACACACCACGCAACCACA
CTCCTCCTCTCACACCCCc
>NODE_1815_length_134_cov_5.298508
CAGACTACACAGACTCCCGAGTTGAAAGAAGCTGCTTTTTTGCTTCGAATTTCATATTAC
CTCCCTCGCAGCCTCCCAAACTTTTCCCCCCACAAAACTAATTCGCAATATTTCTGCACA
TTAGATGGAGTCTGTACATGCGGAACAGAGTACACATGGCCGGGGAATTGAGAAGTGCAA
ATCATTCTCTCATg
>NODE_1817_length_61_cov_6.901639
AAATCCAGAAAATCACATTGTATGATTTTTAAGTAATTCATTTGCATTTTATTGCATGAC
TTAAGTATTTGATACATCAGAAAAGCAGAACTTAATATTTGGTACAGAAACCTTTGTTTG
C
>NODE_1818_length_61_cov_5.131147
GGGTTGTACTCATCCTTCTTCTTCCTCCAAACACGGCGAGTGGAGTTTAGACCAAAAAGC
CCTATTTTTGTCTCATCAGACCACATGACCTTCTCCCATTCCTCCTCTGGATCATCCAGA
T
>NODE_1819_length_873_cov_92.810997
GAGGTATAGTGAGTCAAAGCATTAGAAACAGCGACTAAGAGGGCATTTAATATTATTGTG
CTCCAGTCACACCGACTGACAAGCACGCTGTTTCACTGCACCGAATGTAACGTCAGACAC
AAAGCAATATCTGCCTCCTGTACCACCGATATCAGCTAATGTCAGGGCAACGTCTGCCTG
CAAGCATTCATACCGAAGCACTGCAAAGACAACCATTTAGACATAAAAGGAAGACTTAAA
AAGGAAAAGAAAAGTAAATAAAGAGGGGAGAGGAAGAAAGAATGAGGGGGGGGTGAAAGA
GGAAGTCAATTATGCATTCTGAACCTGGCCGACGTAGTCCTCCGGGACCTGCCTCGGCAC
CTCAGGATCTGTAAATAATTGACAGATAATATTAATTGGCTTTGGATTAGTGAGCAAGCT
GAGTATCACACATTAATATTTGATCAGAAGATGATAGGTACCCTGGCAGGGGATCCGAAG
GGGCAGCTGAGACTGTTTTGTTGATTAGGCCAGAGACTGGGAAAGATGGAGGAAACCCAT
ATCCTCTCCTCTCTTGCACCAGACACACACAGACTGAGACATAGAGCCATGGTTTGAAGC
TCCTGTTAGCTCCGGGCTGCTGTCCTGCCCAACCTCCAACTGGAAGCAAATTGCCTGCTG
GTTGTTTCGCCAAAGCAGAATGGAAAAAAATAAAATAAAAGAAGATAAAAAAAGGGGGAG
CCTTTCAGAGTTCCTTTGATTGTTATTTTATTAGCGCGCATGTTCATGCTGCAGTCGGCA
GACGTTGGTGTGATACCCAGAAATATTTTAGTGTGAAAGCCTCGGTTCTCACTCCGATGT
TCCAGAGGCAGCTTCATAACACTGCCCCCCACCCCACACCTCCGCTCCAGGAAGGAGGGG
GCCCACGTAGACCGACAGTAATGCTGCGAGCTt
>NODE_1820_length_700_cov_27.017143
TTGTTGTTAATGACATTTGAGACCTGCAGTGTCACTCTTGCCATTTAATTAAACCTAATT
TGGGTCAGCCATTTTGGCTCCAGGTGAACAGCTCAACATCATTATTATGGTCTTTAATAA
AGCACCACCTCTGTCCCTACCAGAACCACAATGAACGCTGGTCGCTAGAGAGCTAGTGAG
AGAAGCAGGAACAGCTGTTTGTCATCTGTCTTGTCCAGTCACAGCCTGTCTCACTAGCTT
TCTCATTTCATGTTGAGGTATTTTCAGAAGTTTTAGTTGTGAATTTCACCATGCATGATG
CACATCAGAAAGGACTGAGACTTTGTGTTTAAGATTTCCCTTCCAAGCTTCTCTCGTTCT
CTCTCTCTTTCTCTCTCTCTCTGCCTATGGGACCAGCTCCTTGGGCTTTTCATCAGCTGC
CATTTTCGACGGCATGCAGTAATTTCATGGCTCATTGCAAGCGCTGAAAACCTTTGAAAC
TGCAAATGTTAACTTTGCCTGGCCCGGAGCCATTTAGGAAGCGATTAATTTAGCAAACAG
AAGTGAGCCACTTTCTCCTCCTAGCCTGTGCATATTTTTGGGCTTCTATCTGTATTTGAG
TTAGAGTGAGCAATGTAATGACGATTTCGGTAATTGTGGTGGTGTGAAAACATTTCCTAC
CTCAACTGCCCTATCGCTCCGCATCTCTCCTGGCTGAACCTCGCCTGCAACTCGCTACAG
TGAGAACACATGCCGGAGCAGATTGAGAAGAGGTGGAATc
>NODE_1821_length_137_cov_17.474453
CACAGTAAACTACTTACCCTCGTAGTTGTGCAGATAACTCGATACGTAGAGTTTGAATCC
CTTGTTCCGCTTGCTTGTTGGAGCAGGGGACCAGGCATCAACAATTCGATGGACATCACT
AATGCTTATTTTAGGCAGGTCTTGGAGACATCTACTAAAAACTGAAATTTTGGGCGACGC
GGGTGATCGCCTTAAGA
>NODE_1822_length_484_cov_30.051653
ACCCTGTTGACTAGCGGTCTAGACATGAATCATGACTTCGTCATTCTTGTTTTAGCGTGC
CTTAGTTTCTTGACCGGTGTTATGTCCTGTGATGTGCCTGCGGCCACCACCGACCCTCCT
GAGCAAGTTCACCCTGTGCTGACCTATGAGAGCCAAAGGTCATGACTTTGGACCAATAAA
AAGTCTGCATTGTCACAGCCAACTAGCAAACACTGACGGGAACAGCTGTGAGTTTTGTAC
TGACCGTGCAAACTGCTGTAGGCTTTGTAAGGTCATTATATGATAATGAAAATGATTAGA
GAATTACATGGGGGTTTAGGACATGAGAGCAATGGGAGGAGGAGGATGCGTTTGGGAGGA
GAGAGGGGAGCCACATTCGGTTTGATAAATGGACTGTGAAGGTACCCATCTGGCCCTTCT
CTGTGGCTTTTCTCTTGCTTTCTTTCATTCGGTTCATTCTGCCTCTAACTGTCTTTGCTA
CCCCTCAGTCATTCCTCTGTTCCATCACTGGGCCCTGTGGAAAAGGAGTGTGGGTCGGTG
TGGt
>NODE_1826_length_358_cov_52.192738
ACCTGTGGTCCTATATTCAGGCTACACTTCTGTATGCTTCTCCCTACTCATGGGGAACAT
AAACTCAGGGCTCAGCTCCTGCTGACCTCTATGCACTGTGGCAGCCAGCACTTAGAGTAT
GTTCCAAATAGAGCCAGGAGAACCATACACAAGCACCCTGTCTTTACACCATCTAGGAGA
AATCTCTCCTGGCTAAACATAGACTGTAGGTTTATAGATTCAAAACAGACAGATCATTTT
CATGACATTTATTTCAATAATCATAATAGGTGCATAGAGCAGGGTGAAGAGGGGGTGCAG
TTTCAGGCTCAGTTCCTTCCAGGGAAGGTGTTGTGGGGCAAGGCTGATTCCCCTGCCTGG
GCCCAGGGCATTCTGTAGCATCCTGCAATCAAGACAAAAACACACGTCACACACACAC
>NODE_1845_length_752_cov_13.906915
AGTCGGTAGAGCATGAGACTCTTAATCTCAGGGTCGTGGGTTCGAGCCCCACGTTGGGCG
ACACTTTTCTCTGAGAAATGTCCAGGTCAACATTGAAGGAACAACCAGCAAATTCAACTT
CTCATTCATGACTTCAACCTTCAACAACGCCGTTTTCAGGTGAGGTAGGAGCCTGTATAC
ATGCGATAATCAATTGCACCACATGATGCGCAGACAGGATAACGCGTCTTTACATTTGCA
CTGGCTTGTGTGTTATGTCCTACCATGAACCCATGGCATCATAGGAGACACTTGATCTTC
ATAGAATTTTTGCTAATTGTGCCACAGTGTGAGGTATGGATACGCAGACTGTACAAGAAA
TGGCTCTACTCCAGGTGAAGCTCGATCCCACTACCTCGACATTGCTATGCAGCATACTGC
GGTATTCATTTCAAGCAAAAACGGATTACACCAAAGGAGCCTGTGACTAGCCCGGTTCTC
TTGTTATTCCATAGACGATGCTATTCTAAACAGGTGATCCTGGAATCAAATTACAGAAGT
GCGAATCAAGTAAATACAATTGGACATCCGGAGCCTCAGGCTCAAATGCACCTCTTGATA
TTTGCTGTCGTTTTCCATTCGCTAACATATTAGTACCGAGCACACATCGCTTGCATCAAA
GGAGCCACTGACTTAGCCAAAACTCTTGGTATTCCTTGCGATTCAGAAAAGAGGTTACGC
AACCATTTTCCCCAGCTAAGGGCACCCCTGCTGCCCGGCTAGCTCAGTCGGTAGAGCATG
AGACTCTTAATCTCAGGGTCGTGGGTTCGAGC
>NODE_1865_length_61_cov_19.426229
AAGGCAGTGGTCATCTTGGAGGTGTGTTTGGGGTCGTTATCATGTTGGAATACTGCCCTG
TGGCCCAGTCTCCGAAGGGAGGGGATCATGCTCTGCTTCAGTATGTCACAGTACATGTTG
G
>NODE_1870_length_366_cov_19.062841
AAAAGAATGATGTGTATTTAATGACTCCAATACATTACCATCCCCATGCAATCTCATTGA
CAGAGTGCTTGTAAGTTTAACTACCATTAATCAGCATCAAGGTTTGTCTAGGTGGAGAAA
AATAGATTAGGGCCTGATTTTGTCCTATGGCGCATTACAAGAGATACACATCGTAGCAGT
TAACAGCTATGCAGAGCCGCCTGATAGATAATGGTCACCTCGAGGCTGCCTAATAAAGCA
TGCTAAAGGGCTTAGCAGCTCCATGTTACAGAGTGTAGTTTTTACAATGTAAGATGTATT
GAGTTAATATAGTTACTCACTGATGCTTACCTGACTAAATGCCTCTCACACACAATCAAG
GCTAGCTGTAATCAGTTATGTCAAAGGGGACAAGCACGTAGGAGAGAGAGGGCTTGGAGG
Agttct
>NODE_1871_length_155_cov_4.748387
TGCGACGGTCTATCCTGATCACCTGGGGGCAGGTATGGAACACGACAACCAGCTGACCTG
AAAGTATGTGCATTATCACTGAGTTTCAGATTTACAATAAACAGACCCTTTTGTTCAGGT
GACATCACAATGTTTTAATGAACGAGCCCGGCATGTTCAGAAAAGTACCAGAACTCCTCC
AAGCCCTCTCTCTCCTACGTGCTTGTCCCCTTTGa
>NODE_1872_length_126_cov_89.642860
AGTGAAGTGGGTCTTCACTTTAGTTGTAATGAATACATGAACTACTTTGATGAAAAGATC
GTCACCATTAGAAAACAAATAACTGACTCCTTAAATAGTTATGGTCCTCAAAATCTCAGT
TGTCCAAAACATTTCCTGAACCTCCCTGACCAGGTGTCAATGGGGACACTTGAATTTTTT
GATACC
>NODE_1873_length_90_cov_106.400002
AAACATGTCCTGAACCTCCCTGACCAGGTGTCAATGGGGACACTTGAATTTTTTGATACC
GTATCGCTCGACACATTTACAAAATTTGTAATGAGTTCTAAACCCACAAACTCTCAGCTA
GACCCGATTCCTACAAAATTACTTAAGGAG
>NODE_1877_length_585_cov_35.622223
AGCACTGACATGAGAGGCGAGAACACACACATAAACACGCGCGTGAGATAAAAAAAAAAA
TGCATTCAGGTAAATATTTATAATAGTGATGCCTGATCTTCCAAAAATCTTCGGTTTTAG
AAGGAGTGGAACATGCGCCTGATTGCAGAGTTTTAGGCGACTGGAACGGGAGAGATGTAA
GATTTGTTTAAAGCCCCGCATTTCCATTTAAGAACGTGATTGTGTTTGCAAAGATCCCTT
TCAATCTTCGCATCTCCCCCCTCTCTACCCCTCAGCGTCTCCGAGGCTGCTTTGCAATTC
ATAGAATTGGTAATTTGCTATTGGGACAAAACGTGAAGGGAAAAATAATCAGATCAACCG
GGAGAGGAGTGTAGAAGAAGCCAGGAGGGAGAAACAGGATTTTCTCTCGAAGTTGCTGTT
TAGTAAAATGCTTCAGAGAAAGCGATATAAAATATACTCTGCTTTTCATGAGCCTTTCTA
CACTGCAGTTACACATTTTCATGGGTGGCAAAAGTGATATTTGGAGACGCTTTTTGATTA
TATTTAGCTTTTAAGACTTAAACACTTCTGGATCCTTAAATGTGTATAGGCATTTATGAT
ATACGCCAATATTACATAATCCTCAAATGTAAGGATGTGTGTTAc
>NODE_1878_length_61_cov_6.229508
ATTTGATACATCAGAAAAGCAGAACTTAATATTTGGTAAAGAAACCTTTGTTTGCAATTA
AAGATCATACGTTTCCTGTAGTTCTTGACCAGGTTTGCACACACTGCAGCAGACCTTCTC
C
>NODE_1880_length_907_cov_43.596474
TAGTAGGTCTGCTGAGTGATGGTCTTTATCTCAGTACCATTGTAACTCATTTATTTTGTT
GAAAGGTTGCTTATCAACCGGTGACTGACAGACATGTTTTTGGGACTGTAGCCGGAGGGC
AGGCAGGAGTTTGGTTTTGTGCCTAATCCAGTCTGGATGTGCCCCCAAGCAAAACCCCAA
ACCCACCAAACACCAATGCTTCCCCCTCCAGCCAGCTGACCTTGTTGGGTCATCAGGACT
TAAGTAAGAGTGAATGTCACTTTAAATGGCGAGAGGCTCTGAGGGGCCCAGCCAGGTCTT
GGCTGAGCAGCAGCTGCTGAGGTCTGTGACTATTACTTTTCCAGGGGCTGACTTTGATGT
TTTAACAATCCATACATATTGATTCAGACTGATAATAAACAATTTGATTAGCCTCTTTCT
ATAGGCTGTCATTTCAATCACTTGCAGAGCTCCGATGGAGTGGAAGTGAGGGCTGAGAAA
GAGAGGGAGGGAGCAAGCAAGCGAGAAAGATGGAAAGAGAAGGAGAGAGAGGCCTGAAAG
GGGGGGGAGCGGGGAGGCGATAGAGCCCCCTCCTTGGACAGAAAAAGGAATCCAGCCCTG
ATTAGGCCTATGGCTTTGGTGAATTGGACAAGACAGCTGAGCTGCCAGGTTATTAACTCC
CTCTGAAAATTCTCAGGCCTCTCCCGGGCCAGTCTGAATACTGTGATCTGGATCGATAAG
CAATCTCCGGTGTGTACCAAATGCCTGGTGGATTCATTTGTCTCCCAGCACCCTCCCTCC
ACTGGACAATGCACCTGCACAACAGACAGCCCCTCCTTTCTCTTTAACCCCCCCCTCCTT
CTCCCCTACTTCCATGCCGGCCTCCCTCTCTTTGCTTCCCTCACATTCACTCACTGGAGG
CACTGTCACTTTTTAAATAATGACCCTGGGGCTGAAGAAACAACTGCCTGCCTGCCTCTA
TTCCATc
>NODE_1882_length_61_cov_13.000000
CTATATTCAGGCTACACTTCTGTATGCTTCTCCCTATACTCATGGGGAACATGAACTCAG
AGGTCAGCTCCTGCTGACCTCCATAGGCAGGCAACATTCATAGGCAGGCATCAAACTGCA
T
>NODE_1900_length_270_cov_64.485184
ACACACACACACACACTCACGTACAAACACACAGTAGGTTTCGTAGGGCCACGGCTGCCG
TTCTTCCTTCCTCTCGCGGTGCTGTGCGGTCCCAGAGTGACTCCCCGGGCTCGGCTGCCA
GTTGTTTGCCAGCGTCTCCGGGTGGAATTCATTCAAATTAAAGCGTCGGAATGAGGCCCG
GGTCCCAGAATGCCTGGTCCCTCTCCTTCATCAGCATTCCGCCGATGAGAGTAATTAAAG
CCGAAATTAATTCTGCTGTAAGCAGAGGAGCCACAGAATAACTGATATTAGAGGCTGGAT
GATGAATGCTTGGCATCAAGGGAGGTCTCC
>NODE_1901_length_317_cov_10.593060
CACATCTAGACGTTGCAATATTTGACCACTCTTCTTTGCAGAACTGCTCAAGTTCAGTTA
AATTTGATGGTGACCGTTTGTGGACTGCTGTCTTCAAGTCATTCCACAGATTTTCAATGG
GGTTTAAGTCCGGGCTCTGACTAGGCCATGCAAGGACATTCACCTTTTTCTCCTTCAACC
ACTGTGTGGTCAGTTTTGCTGTGTGCTTTGGGTCATTGTCATGTTGGAAGGTAAATCTTC
TTCCCATTGACAACTTTCTGGCAGAGAACAGCAGATTTTCCTCAAGAATTTGACAGTATT
TTGCCCCATCCATTTTTCCTTCTATCCTGACAAGTGCTCCAGTCCCTGCTGCAGAGAAAC
AACCCCATAACATGATA
>NODE_1902_length_61_cov_6.524590
CTGGAGTGGCCTAGCCAGTCTCCAGACCTGAACCCAATAGAAAATCTTTGGAGGGAGCTG
GAAGTCCGTATTGCCCAGCGACAGCCCCGAAACCTGAAGGATCTGGAGAAGGTCTATATG
G
>NODE_1903_length_61_cov_21.836065
CAGAGGGTGCAGCTGAGAATCAAACACATTTCCATAACTTAAAAGGCACTGCTGAGAGTC
AAACTCAGGATCTCCTGTTTACTAGACAGGCGCTCTGACCAACTAAGCCACAGCGCCCAC
T
>NODE_1929_length_141_cov_7.120567
AGTCGTTCTGGTCTCTTTGCAGAAAAACAGCCCCAAAGCATGATGTTTCCACCCCCATGC
TTCACAGTAAGTATGGTGTTCTTTGGATGCAACTCAGCATTCTTTCTCCTCCAAACACAA
CCAGTTGAGTTTTTACCAAAAATATTTTGGTTTCATCTGACCATATGACATTCTCCCAAT
CCTCTTCTGGACCATCCAAAt
>NODE_1940_length_552_cov_26.333334
CACATTTAAAATATTTTCTCTATACAGTGGCAATATAACTAATAATCCTAACAGTGCTAC
TGGGCAGATATTCAGATATTAGTCTAAAAATATTTTCAGCAATACAATTATTTTAAAAAA
TAAACTTGGATAAATACAAATTATAATGACATCTCTAGTTTATAGCAGAACGATTGATTT
TGTCTTGCTGTGAGCTAAAACACTTAATTTTAGTATGCAAATGAGAGCAATTACAAAGCT
TTTAGGTGAAGACACATGACAGCTGAGGTTGGTTTTGTAACAGGCCTCACCCAAACAGTT
GTCATGGAAACAATGTAGAATGACCTCACTGTCAGATAATTGAGGGTGTTATTGTAGAGA
TAGCATCTCAGTATAGTTAAGTTTGTATTAATGCCCACATATAACAGCTGCCTTATATTC
TATTTTGTTTAAACAATGATATAATTACACTTAACAAAATATTGTTTATGTTAGTGCTAT
TTATTCTATTTCATCCATACATTACAAATTTGTTAAAAGTTTTCCATTTAGCTATTTGGT
GGTCTATTAACAATTTGTACAGTTCCAATGTGCAGACTGCATGCTGTAATAATTGACGCT
ACATATATAATa
>NODE_1947_length_69_cov_262.086945
AAAAAAAAGGGGGCCAGGGCCAGGTGACCTCCATACAGAGGCACCCAGTCCTGACCCCCA
CATGACACACTCTCTCTCCTGGCTACAGCAGCCTGTCAACTGCCCTGGCTCTGGTCCCCT
ATTCAGGCA
>NODE_1953_length_632_cov_24.901899
TTTTTGTTGAATTGAGGATGAAAACTAAGAGAAAGAAGAAAAGGAGAAACAAAGACACGA
GGAAAAGAATAAGTGATGAGAGAATGGAAATGAAAGGGACAGAGGAAAGACTGTGTGTAC
AGACTGAGAGAAGAATCACAAAGGAAGGAAAACACAGTTGAGGGAGAAAAAAGAGAGAGC
TGTAAAGAGAGGAAGACAGGGAGAGGGAGGGATGAGATGGGAGAGGGAGACAGAAAAGGA
GAGGAAAGGGATGAGGCTGCTGCCTGGAAAGGCAATTAGTATTCATACAGTATAGTGCTC
CGGAGAGGATTAATGGACTCTGATGCCTAATATCCTGGAGAACAATTAATTTGCCCACAG
TTTTGTCATGGTTGAAAGTCAAATGCTGGAACAGATCGATGTGCACAGCCGCCAGTGGAA
TCGCAGCAGCCCCTTCTGCCGGGCGCAGAATTTTAATTTCATCATCATCATTTTCCCCGG
CTGCCACCCCAGACGAAGCTGTCCCTGACATGGCTGAGAGGCCCGCTGCACCCCCCAGCT
AGAGTATACACACACACACACACAGAGAGACACACACAGACACACACACACAGACACACA
CACAGGGACGCACACACCCACCCACACACACGGATATGCAGGGCCGCACAGGAACACACA
CACACAAACATACACACGCACACACAAAAACa
>NODE_1954_length_727_cov_37.694637
ACACTGTGGTGGGAGTTAACCCAAAGTCAATGGGGTCAAGGTGAGGGTTGATACACAAAG
TCCAGACCCTTCCGAGCATCTTCAGACAGCTATTTAATGATTCAGTCTTTTACAGTTCCC
ATATTGACACACACACACTTACGCGTGCAGAGACACGCGTATATACACAAACACACACAC
ACACACCAATCCCTCTTGAAACACTACTTATCTATTCAGCGCTGGGTTGCCAGCAGCCCG
TTAAGAATCGAGTTATGCTAAACAGAGGTTGATTTAAACCAGGGGTTGACCTATGAACTG
GGCTTAGAGGATAATGTCTTAGGCAAGGAGAGTGAAGTCCTGTTACCATCCATGAATCAG
GACCAGCCAACATTATTTCAAAATTGCTTAGTTGCATGGAACTCCCTTTAGTGCTGAACA
GACTTTCATAAAATTGATTTTCTGAGTACACCCTTTTAGCAGCTATAAGCTTGAAATATG
AACCCTTCATTGCTGAAAGCATTTCATTTTTTTCTTTCCTTTCGCCCTCCCTGTGTAACT
AATGATCTGGGGAAGGAGTGTGTTTGAAATGCTCCTCGGCAGCCATTTCCATAATTAAAC
ACTGCTAATTATAGAGCTTTGGCTGACTTTAAACAAACAGGCCGCATCGTGACACAGAGT
GGAGCGAAGCAGGAGAAAGGCTTTAAGCCTGGAAATCTATGCAAATCAACACCCTGGCTA
ATGTGTTTTCACAGATGAAACTACTGTCAACATTTACACACATCGCTCATTCACACTTAC
AGTATAt
>NODE_1958_length_61_cov_6.426229
AATTGTAGACCTGCACCAGGCTGGGAAGACTGAATCTGCAATAGGTAAGCAGCTTGGTGT
TAAGAAATCAACTGTGGGAGCAATTATAAGAAAATGGAAGACATACAAGACCACTGATAA
T
>NODE_1962_length_61_cov_13.196721
CAGGTCCTGCCGTGTAGTTCTGGGCTGATCCCTCACCTTCCTCATGATCATTGATGCCCC
TCGAGGTGAGATCTTGCATGGAGCCCCAGACCGAGGGAGATTGACAGTCATCTTGAACTT
C
>NODE_1966_length_249_cov_8.012048
TCAAAACTAACAGCATTAAGCCTGGCCCCAGATCTGCTAGGCCAGCCTTGGGACTGTCAC
TGAAAAGCAACAGTAACAGCTTGGTTCCAGACCAGCTTGTACCTACTTAGGACTCCTGTC
ACACCACCTCAGGGGTCCGACCGGCATTGGGGCTAGGCCATGGAATTACAGCAGCGTAAA
ACATTACACAGGTCACTCTCGCCAGCACAAAAGGCAGCATGATATCATACAGCAAATATC
ATTTTTAATGGTCCCAAATATTTCCGAACAACTAAGTATACACTCATGTAAAATAAAAGA
AAAAAAAAA
>NODE_1967_length_623_cov_61.876404
AGGCCATATGGCCTGTATAGATTTACAGACAGAACTGGCTGGTTACAGAGGTTACTGTGT
AGACATGTTGTGGTTCATGTGGTTAGTGAATCAGTCGATCGTTATAACCCTTCTAAGAGA
GGTGCACTGTATGTATTCTGATGGGACAACTCTTCCGTTGACTTCTCACTCCTCTGTTTC
TCTCTGGTTTCTGTGTTTTAACAGTACGTGTTATTTCTCTCCTGTGAAATCATGGCCACT
AGTCTGATCACCCCATCTCTTCCTGTGTGTCTTGTGTAGGACTGTTAGTGCAGGACCTTA
CTGACACCATATTAAGTTCATATGCCTATAAGTCCCACTACCTTCTGACTGAGTCAAATC
GTGCTGAGTTGAAATTACCTATGATTCCCTCTTCTTCGTCAGCTACCAAAAAGAATATTG
GGAAAGGTAACAGAACTGTTTTACTCTTCTCTCAATTTTCTCACGTGCGTGTGTGTGTGC
GCGCGTGTGCGTGTGTTTGTTTCTGTGTGTGTGCGTGTGTTTGTTTCTGTGTGTGTGCGT
GTGTTTGTTTTGTGTGTGTGTCGTGTGTGTGTGTGTGGTCTGTTAGCATCTGTTTGAAAG
TGTATAGCCTCCTCACATTTGATTTGATGTTCCTCCTTATTGCTTGGTTATGCCTCTGCT
ACAATAAATGTTACAGCAGGGCt
>NODE_1973_length_415_cov_18.484337
GAATAGTCACCCACTTTCACAGATGTGTTCCTGTTGAATAGTCATAGTCATGGATAACAT
GATTCTACGAAATAGTCATACATAGCATGATTCTATTGAATAGTCATACTTGCATGTGAT
ATTAGCCGGAAGGTGGCTGGTTCGAGCCCTATTTCCCCCCCGTCTGACCCCCTCCCCCCG
TCTTGTGCCAGGTGAGGATGCGTCCCTCCCCCTCACCAGCGGGGGCAGCTACCAGGTGCT
GGTCAACAACGTTTTCTACTTCGCTCAGCGGGTGGTAGACAAGCTTTGGCAGGGCATGTT
CAACAAGGAGTCCAAGATGGTGGTGGAGTTCATAGTTCAACTCATAGGACAGGTGAGGAC
AGCACCGATCAGTGTTCCCCAAAAATATCCTGGAGCCCCCCCCAGGTGTCCAAATGTCTC
CTGAAGTACCCCCCCCCCCGTCTAATAATTGTCATATTGGAcaagttacagcttc
>NODE_1974_length_384_cov_24.164062
CCATACATGCTGTCTGCCATCTGCCCTGTACAGTGAAAACCGGGATTCATCCGTGAAGAG
AACACCTCTCCAAAGTGCCAGACGCCATGTGAGCATTTGCCCACTCAAGTCGGTTACGAC
GACGAACTGCAGTCAGGTCGAGACCCTGATGAGGACGACGAGCATGCAGATGAGCTTCCC
TGAGACGGTTTCTGACAGTTTGTGCAGAAATTCTTTGGTTATGCAAACCGATTGTTGCAG
CAGCTGTCCGGGTGGCTGGTCTCAGACGATCTTGGAGGTGAAGATGCTGGATGTGGAGGT
CCTGGGCTGGTGTGGTTACACGTGGTCTGCGGTTGTGAGGCCGGTTGGATGTACTGCCAA
ATTCTCTGAAATGCCTTTGGAGACGGCTTATGGTAGAGAAATTAACATTCAATTCACAGG
CAACAGCTCTGGTGGACATTCCTG
>NODE_1975_length_373_cov_13.994638
AGCTTATACTGGTAATGCATTGGACTCGTTCAGCATCAAACTGGCTTTTATACATGGTTT
TGTGCACTTTTCGGGATATTTCGGGATATAGGTACCATATAATTTTTGATCTGTGTACAC
TCACTGCCAACGGGACTTGCTTGCAACACACACTGCTGCCACTTCCACTTCTCCCTCCCC
TCGTCAGGAACATGCAGTCAATTTGCAATCAGACCCACTTTAATTGGAGATACTTAGAAC
AATCATCACAAAGTACGGTAAACTAAACGACGAAGATATGAACATACCCCAGCCATGTGT
TTCCTTGACTGTCGTACAGTTTCTGAGGTGCAGCCAAGGGGAATGATTAATGACTCATAT
TTTCTCTTCTTTTCTACTGAACGTTATCAGATAATTGTGACAAAATGTAAGGGTGTGGGG
TAAACAATGAAAa
>NODE_1977_length_195_cov_52.989742
TGGAAGGAGTATCAGACCACTGCAAATCTACGAAGACCCGGCCGTCCCTCTAAACTTTCA
GCTCATACAAGGAGAAGACTGATCAGAGATGCAGCCAAGAGGCCCATGATCACTCTGGAT
GAACTGCAGAGATCTACAGCTGAGGTGGGAGACTCTGTCCATAGGACAACAATCAGTCGT
ATACTGCACAAATCTGGCCTTTATGGAAGAGTGGCAAGAAGAAAGCCATTTCTTAAAGAT
ATCCATAAAAAGTGT
>NODE_1978_length_200_cov_19.415001
GTCCGCTGTCAGCCGTGGAAAGCGGCAGTGACAGTGCAAGTCAGCAAACATTTAGCACAC
ACAGCCGCACTACACTGGGAAATTATTATTGTCAGAATAATAATGGTTTAGCATAATTTA
TTACAGGTTCGCCAAATAAGCAGGGGCTAGATGTTATTAGACAGATGGATGGGAAGGCTT
GGCAGACATCCACCGAGACTCGGGCAAGCGGGGCTCTCGACGTGAAAGAGAGGAGATCGA
GAAGGGGGGGGGGGGGGCCC
>NODE_1979_length_429_cov_33.086246
TTTTTCCACTTTTAATGTGACCTATAATGTGAACAATTCAATTGAAAAACAAACTGAAAT
GTTCGAGGGGGAAGAATAACACTGCCTAAATGGTGTTCATGACAGCTTGAACGTGTGCAT
TTACTGCCAAAAGCAGTGTCATTTAAAAAGGAAATAATGTCTACCGTTCTGTTCTCATAA
GTGTTTTGCAGTCAGCTAGGAATGCCCAAAATCAACCAGTCGATTGCAGTCAATTATTTG
GTGACCACTTTTGAGGTTTCCTTTTCTGACATTATGGCTTTCCCTATTTTTCTGTCTGCT
TTAGGTTATGCTGTATTTCACAAAAACCGTTGAAGATTCTTCAAATTCTGAGGCAAGCAC
TTCAACGTCAGTCACTCCGGATGTTAGCGACAATGAGCCTGACCATTATCGATATTCTGA
CACCACTGACTCTGATCCGGAAAATGAACCTTTTGATGAGGAGCAGCACACGCAGATCAC
AAAAGTGTG
>NODE_1980_length_191_cov_12.204188
TCCCAACCTTTTTCAGTTACTGTATCCCCAAAAAGAATTTGCACTGCTTGGAGTACCCCT
GAAGTACCCCCTCATGTTCATTTCACTAGTAAGTCTATGGTGTCATGAGTGTTTTCAAGT
ACCCCCTGTGGAAAGGCCAAGTACCCCCAGGGGTCCTAGTACCCCTGGTTGGGAACCACT
GATATACTGCATTTAGACAACATAATATACTGCATATACACAGCATATTAACTGGATAAT
AGACCTCCTAa
>NODE_1981_length_590_cov_29.016949
ATGTACTCTTTACAACTTAAGTGATAACTTTGAACACATTGTTACCATCAAATTTCCACC
TTTATTTTTTTGACAGTTGATTTTTGTTTCATATCCTTTGTGCGCAAAAACACATAGTTA
AAAAAACAACCTCAAAGCCGAAGAATAGAAGTCAAAGTGCTCTCGATGTCAACGATGATA
ATACAATAAAAGCATTTTGGGAGTATCTCTACACCCACAACTTAGCCTTTTGGCAGGGCT
TTATCAAGATGGAATAAGCTTGTGACTTTTCAATTCCAGCCATAATTTGTTTCTATATTA
CATCTTTGGATTGAGTATGTGATGGATTTTTTCCTGCATGGTCTGGTCTCCAGGTTGAGG
TGGGGATGTCTTATAATAGGTTATCACCAGCCATATCTTTGCCGAATGGAAAGTCTACAC
ATGTACATCTGTGGCCCAGTGTCACAGCCTTAAATATACATCAGAAATGCATTAAATCCT
CTGATTGCTATTCTTTTCTAACAACGTGTCAAGCTCACACTTACTTTTGTTTTGCGGTCT
TTCGATTACTTTGAATTACCTGTAGTCGCTTTTTCGACATTGAAAGGTTTGAGAGAAGCG
ACAACAACATATTATTTCTGAGTGTTTGTGTGTGTGTGTGTGTGTGTGTG
>NODE_1996_length_611_cov_43.078560
TTGAATTGTATTGTACTAAAGAAATTTGAGATTGGGAGATTGTTATTTGCATAATAACAC
AATCACAGCCCGTCATTTAGTGATTTTATTAAGCACACATTAATTCCAAAATGTGTATTA
ACCTATAACACCAGAAAAGAGAGAGCAAGAGAATTTAATCAGTTTTTTTTTTTTGTTACA
GGCAAAATTATTTGCTGTTGTAAGCAGCAACAGAATCCAAAAACAGTGCTGTTGTTCACT
CCAGGGGCGCAGTGCACGTATGTTTAATCATTTAATGTAAAAAATGCAAGGTCAAAAATA
AATTACATCCATTATTTGCAGCAGATCTCCCCAAAGCATTGGGAGCTAAACTGTTTTGAA
TTTCAATTGGCTTCCAAGTGGCAAAAGCCCACAGCTAATACATCAAAGAAAAATTGGTGT
CAACTAATCGGTTTAGGGCACAGATTTGGAATGGCTCAAATCCTTATGAATACTTGAAGC
GGTTCCCCTCCTGTAGGTACCAACTGGTCGGCCACTGCTTTCTAGCACAGTACACCTGAC
CTTGCGGCAACGGGGGAATCTGTCAAATACTTGACTTTAACCAATTTGGTTAAACTTAAC
CATCCTCTATGTAAACTCAAGAAGCAATTAGTCTAGTAGCCTACAATAGTTAATGCTTTC
TAATAATAGTt
>NODE_2001_length_134_cov_6.985075
TAGTTCTGGTCCTTCTCACTGTGTCACTATCGTCCGACCCCGACCTTGAGTCCTCACCTA
ACCTGCCTTTAGTACGGCCTGATCTTTTCTTTCTGGCCCCTGTAATCTCATCCTGTTTAT
TCTCTCCTAGTTGTCTCCCCTTCTCGCTCCTCTTTCTCTGCCCTTGCCTTGAACGGTTTC
ACCTCCCCCTCAGT
>NODE_2007_length_130_cov_5.046154
GCCTTGTGCAGGTCTACAATTTTATCCCTGATGTCCTTACACAGCTCTCTGGTCTTGGCC
GTTGTGGAGAGGTTGGAGTCTGAGTGTGTGGACAGGTGTCTTTTTAACAGGTAACGAGTT
CAAACAGCTCCAGTTAATACAGGTAATGAGTGGAGAACAGGAGGGCTTCTTAAAGAAAAA
CTAACAGGTc
>NODE_2017_length_512_cov_32.404297
TGCAACATTGCCAATACTTGCATAAGCTATTTATGTTGGTAGGGATAGGTTATAAGTTTA
GAATCAACAGTAATTGTTAAAATATTCACCCTCATAGAGTACATTTTGTTTTCCTTGAAT
ATTTGCTAAGGCACTAAACTCTCCTTGAGACTTCATTTAAAATAGAACTTGTTCCTGCAG
GATTCTCCTTTGCATAAAAAATGTCATTGTACCTTTCTGTGACTTTGGAAAATAATTGAG
TTTAAACACTCAATAAAACATTAATTAGTTTAGCCGTCTAGTGCAGATAACATAGATAAA
ACCCTATGTAATTCATATTGATTAGAATATGCACATTGCATGTAACCTCTTAAGACAAGT
TCCTTTTATTAAATAGACACAAAGCCCAGGTCATTATTCGTACAAAGGAAGATCACTTTA
GATTTTATCTTTAACATAAAAAGATTTGATTGAGTTTTTTTCTTCTTTTTCAGAGGAAGC
TTGGACAATCTATTTTATTCTAGTTTGATTGTATTACCTCTTAATTAGTTTGTATATTGA
GTTGAACAGGCCCtattgattttaggtgcatt
>NODE_2023_length_657_cov_18.750381
CCAAAAACCTTCCATGGCGCCAAAGACACCTGCGGTGAAGGCGCTCCAGAAAAGTTATCC
AGGTCAGGACTGGTTATTCTGCTTAACGTGTTTATTTTCTGTAGACTGTATCATCGAGTC
AAGTGCATCACTTCTTCTTTAAATTCTCGTTAACTTTATTTAGGCTAGCATTGCGTTAAG
TGGTTTTGAACCATCAACGTCTGCTTACATCTTGATGAAACAAATTAAAATCGCGAGTTT
TGCGCACCCCGTTTTAAGCCTTCTGGACACCATTTAGTTTTTATCTGAGTGTAAAGATGT
AGTGGTTACTTGTGTTATTAAAGAGCCGACATACAACCACGAACGGGAAGGAAGAGGAAA
TTTTGTACAAGAAGGAAAGAGTGGGGACCTCGCATCACCGCCTTGACTCTCTCACTCAGC
AAACAGAGACCTGCTAACCGACTCAGTGGGTGGCTGCGTATCGTTTTCACAAGCGAGATT
AAAACGAGATCAAACGCCTACCTTTATCGTACAGTCCATTGTAGCAGTCACTTAGTCGTT
GTTTCTTATGTAGTCATTTAAACACGTTATAACTAGTATGGATAACCTTACTGAATAGCA
TCAACCCATGCACAGGCGCATTTACGCTTTGGCGCAAAACATTGCAGCAACAATTCTCGC
TCAGACCATAACCGGATGGCAGCTTTTTTTCTCTCTCTCTCTCTAAattgggaagtg
>NODE_2025_length_240_cov_13.395833
TTTCTTTGGAGGTTCTAGCAGGGGAGTGCAGCTACGCTTATACCAACGATGCTTGTCCTA
CGAACCCCAAGCCAGCTTTAGGCCAAATACATGATTTTCCATAGTTTAATTACATGTTTA
CTGTCCTGAATCATTTGTCACAGTTTAAAACCAGTGTAGAAGTTTTCATATATTCCTCTG
GCTCAACGTGCAGTGCCTCATATGGATGTGTTTGAAGTCTTGGAGCTTGACTAGTCAATG
TTTGGCCTTCAGTTTCTTTGGAGGTTCTAGCAGGGGAGTGCAGCTACGCTTATACCAACG
>NODE_2059_length_383_cov_10.258486
CAGATCATATTGAATGTATAATATACACTGATCTCAAATCATATTGAATGCATAATATAC
ACTGATCTCAAATCACAATGAATGTATACTATACACTGATCTCAAATCATATGGAATGTA
TAATATACACTGATCTCAGATCATATGGAATGTATAATATACACAGATCTCAGATCATAT
TGAATGTATAATATACACTGATCTCAAATCATATTGAATGTATAATATTCATGACACCAA
TAGGCACTTCCAGTAATTCTGGCAATAGAGGAGTTACAGTATAGTGTCTACATTACAAAA
TGGTAAAAATAAATAATGTATATCTAAAAGAGTTGTTTGTTTTTATATTTCTTTACTATA
CAGCATATATATATATATATATATATACACTCACCTAAAGGATTATTAGGAACACCATAC
TAATACTGTGTTTGACCCCCTTT
>NODE_2061_length_601_cov_14.787022
TCAATGAAGGGAAAAAGAAACACAGACAGATGGCAGCCCTAGGCTCAGGAGAACCTGACA
CACCCGATTTATACCCTGTTCCCACATGGGCACCCCAACCTCACGGTGGCCGGGGGGCAT
TCACCGCGCCCTATCGACCAGGGACTCCGAGGGGAGGTTATGGTAGGGGGAGGGGGCGGG
GTAGAGGCAGAGGGGCTCCAGGAGCCCAAGTCCCATACGGAGTCTGCTTTACGTGTGGTG
ACCCGAACCACTGGTCCAGAGAGTGCCCACAGAACACTGCAAGGGGCAGAGGATACCCAA
ACCAAGGGGCAGCTCCAGTTCCCAACCCACACGCCGTCCCACCACCTAGTGCACCTGGAC
AATACCCACTCTCTTATGAGGGAGGGTGGGACCAGGCATGACGGTCTACAGGGAGGGGAG
GGGACAGCGGGGGAAGGGCAGACCCTATGCTGTCCCTGAATGTCGACGGGAAGGACTTCC
CCTTTCTGGTTGACACAGGTGCCACTTTTTCCACCATCACCGCCCCTCCCGTCACAGGAC
TACTATCCTCCAAGACAGTGGAAGTTGTGGGGTTTGAAGGAGTGGGACAGACTTTGCCAG
TGACATTTCCTCTTAAAACGATACTGGGTAAACAGGCCCTCAGCCATCCGTATGTGGTGT
C
>NODE_2070_length_61_cov_20.622952
GAGAGGGAGATAGAGAGAGACAGAGACTGGGCCTGTCCATCTGTCTGTTTGTCTGTCTGA
CTGTGTGTGTCTGTGAGAGAGAGAGAGAGACTGGGTCTGTCTGTCTGACTGAGTATGGGA
t
>NODE_2075_length_96_cov_13.375000
CTCAGTGCAAACTTTCAAGTGTCTACTAAAGACTCATCTCTACAGCATGGTCTATGATTA
AGTGTAGTCTGGCCCAGGGGCGTGAAGGTGACCAGAAAGGCTTGATACTGTCCACCCTTG
CTGTCTTGCCAGGTGGGCTCTCATCGCCACTGGGAT
>NODE_2076_length_208_cov_16.346153
TCACCTTTTTCTGCTGTAACCACTGGAGGGTCAACTTGGCCTTGTGCTTAGGGTCATTGT
CGTGCTGGAAAGTCCAAGAGCGTCCCATGCGCAGCTTTCGTGCAGAAGAATGCAAATTGT
CTGCCAGTATTTTCTGATAACATGCTGCATTCATCTTGCCATCAATTTTCACAAGATTCC
CTGTGCCTTTAGAGCTCACACACCCCCAAAACATCAGTGAGCCACCACCATGCTTCACAG
TGGGGATGGTATTCTGTTCACTATAGGC
>NODE_2077_length_718_cov_37.573814
GGGCACCCCAGCTGTAATTTGTGTGACAACATCGCAGAGTGGAGAGAGGGATGTTTTCCA
TTTTGGGCACAGTGCTTTTCTTTAGTGAAGGGAGTACAGCAGCAACAGTAGTCCAAATGG
ACACTAAACACTCATTGGATTAGTTCACATGGAGAAGGCTCGCCAACACCTGATAAGTAG
ATAGAGATGAGCAGAGCAAAGGTTAAAAGGATGACACTGTCCCAAAAACATTTGCAGTGA
AGATTTTGAACACTGTTGTCGAGGTTACTATTTATCTCATGCCAGCCAAGTTGGCACGCA
CATCTGGTGCCGGGTACTTAGTGCAATTATTTATGATTTCCTCCAAGATTTAAAAGCTCT
TCGCCCGGCCTTGTAATACAGTAACTGATTGCGCTGCTAATGTAATTAAGGAGAGATTAT
GATGTCCACGTGGCACACCAGATGGTGGCATTCACAGCCATGGGGGGAGGCACAACTGGC
ACACCACTGCACAAGGGCAGCGAGGCGCAGTCAGTCATAGCAGGCCAGACTCCCAACCAG
ACGGGAGTAAGAGCCTGAGTGTGCGTGTATGTGTTCATTTGGTTGTGTGTGTACATGTTT
GCGTGTGTTTTTGTGTATGGTGTAGGTTGATCAAGTAAAAGGTAATGATGAATCATAAGC
AAAGGCACCCAGAACATCCCCTAAGGACAAAGCTAGTGTGGCTTGACAAGACAGATTTTT
TTGTGATGTTAGATTTTAGTCTCATTCCCAACTGAAACAACCTAAAACATGTTGTAAc
>NODE_2078_length_80_cov_67.750000
CATTTGCAATGTAAATGAATGGGTAGGAAATACTGCCCAATTGTACATTGAAGAAAAGGC
TTAAAATGCTTAATAATTATGTGTAATACATTTGTTTCGTGATGTAGACTTGGAAAATCC
AACTCCCATGTCTGTAAGAT
>NODE_2079_length_123_cov_20.373983
GTGTAATACATTTGTTTCGTGATGTAGACTTGGAAAATCCAACTCCCATGTCTGTAAGAT
CTGTCCTTCATATGTACAATTGGGCAGTATTTCCTACCCATTCATTTACATTGCAAATGT
ACGGGACTTATCCTTACTGACTCGTGTACATTTGCAATGTAAATGAATGGGTAGGAAATA
CTG
>NODE_2082_length_325_cov_7.827693
CAGAGAGGAGCATGGTGGTGGGGAAACACAGGGGTTATCGTGGACAAACACAGGGACAGG
AAGTTAGAAAGGAACCCACACTGGAAATCCAAAACATGTCTTTTCAAAATCTGTATTTTT
ATAAATAAATAAAAAAGAAACAAGTCTCATAACTTACGTAGCATGGGTGTTTCATTCAAT
ACTGCGATTCCGACGAATGTCACCGACCGATCAAAAATCCAAACCTACGTTTTTGGATTT
GCATGTTCTGTGCTCCGCATGTACTGTATGAAGGCCTTTGCTTCAGCGTTTGTTCTTTCA
AGGGTGTTTACGTTCACATTGAGGGTGGGTGAGTGTTTGAGAAATGACACCCCCCCCCAA
CCCTCAACACACACACCCCGCCCCC
>NODE_2083_length_257_cov_14.715953
ATTATGTTGTTGTTTTTTTTACAGTGGGTCATAATATATCATATCTTTTAGTTTGTCAGT
GCGTTAGGATTTTTTTTTCTGCGCATTTCCGCACTAACTCAAAACGTGCGTACACCACCT
CCTGAGCTGGCGTAGGATTTGAGAGTGCCGTACGCCAACGTCCATATTGATAAATCTCAA
AGTCACCGTGGTTTTGGGTGTACGCCAGGTGTACGCTGGAAATTTGGTGTACGCACTTTT
GATAAATGAGGGCCACTGTGTTTGGAGGAAGAAGAAGGATGAGTACAACCCCAAGAACAT
CATCCCAACCGTGAAGC
>NODE_2091_length_63_cov_84.936508
TTAGTCATTGGCGATTCCATTACACGCAGTATTAGACTAAAGAATCAGCCGGCGATCGTA
CATTGTTTACCGGGGGGCAGAGCCACCGACGTAGCCGCAAATCTGGGGTTGGTGCTAGCG
AAG
>NODE_2097_length_1880_cov_21.919682
TTGCCGTGACCCGGATTCGAACCGGGGTTGCTGCGGCCACAACGCAGAGTACTAACCACT
ATACGATCACGGCGTGTTACCCCGGGTGCGTGATGAGCAATGACTGGCAACGGTTCATTA
CAACCAAACGAAAAGTCTCACCATTCCTTGGCGAATATGTCTGTTTGGTTTAGTTAATGA
TAAGAATTGTTTAAAGCAATTGCCACTCCAGCATTAATCACAAAGTTAAGACATCCTACA
AGTCTGTATCCATGTTGCCGGAGGTAATAAAGTGCATCTTAAAATAGGCATAGCATTCAC
AGCTGAGGCATGTGTTTTTTTGTTTCGTTTGTTTTTAATCTAAATAAGTACACCTATGTA
GTCTTCCTAGGTAAAGTACAGTCTGTCACCTGTCACTATCGTATGTGAATGTATTATTTA
CGTATAGCATTAGTTGATGCTCTATACATGAAACTCATTTACGAGGTTGTAGTTTTTGTA
TTGCGCGGTTGTGACTCACATTTGTTTTTCTCACCGTGGTTCGAAAATAATAGAGACACA
GGTCTGAAGATTGATTTTGAATACAAGATTTGTTAACCGTGCATATATAAAGTAAATTAA
CACATTCGTTCGGGATATAAACATTTCCAAGTTTGCGACCCTAAATGATATTATCGTCCC
CTTTGTCATATGTGAAAAAGGAGTGCTGTTGCATTCCACGTTCGGCCGATGCGCTTTCAT
TTCGATATGTGCATAAAATCTGCAACAGCATAAAATAATCTGTCACCTCGTTTCCCTCAC
CCCTTAAACGAATCCGTCATGGCATTATTACGCCAGCGTATATCCAATTTTAATCAACTG
TGATTTTTTTTCACACTGGCCATTTCCAACACACAGCTGTATATTTTCCGCAAAATGAGT
TACTCTATGTGATACATTTGGATTCTCAAATTAATAATACGCTCAAATCAAGAAATGTCT
CTGGTAAAACAAGTAGCACAACAACAACAAGGTGTGCGCCTCTCTCACCCAGAGCGCTCC
TTTGTTTTCTGCTAAGAACTGTCAGTTTGAGCACCATACAATCTTGAAGTTTACTGAATG
TTTTAAAACATTTAAAGTGTTATGGTTGAAGGACTGCACTGTTTGAACGTTATCAATGTT
CAATTTGCTGCAGACATTTCTGTGATGGCTAACAACTATTTTAAATGACAACCTGCAATA
TCATTGTCTGCTTCAGCCCGGTCCCTTTTGCTGTTGCGTATTCGTTCGAAACATGTTCTA
GCATAAATGCATGACGCCTCTGTTATCTCGCTCCAAGTAAAAAATCAGACTCGCGTTGTC
ATTTAAAGACTATAACTGACCATCAGAGATTTTCTGCACTGACTTCCTGAATCGATGAAA
CGTAATGGATCACTTGAAGACTGCGTGTGGAAAAGGGGTTTAGAGTTTCCCGCGACTTTG
CAGCAGTATGTCCGACCTTTCTTTTTGAATGATGCTACTACTCCTCTTGTTTTCAACAAA
CGTGCTGCTGCTTCCCTCGCCGGGCCCGGTGGCGCGTGCCTGTAATCCAAGTGTCCGGGA
GGCTGAGGTTGGCGGATCGACTGAGCTGTGGAGTTCTGGGCTGCTGCATGCTATGTCGAA
CGGGCGTCCCTACTAAGTTCGGTATCGATATGGTTTGCCTGGGGGAGCCCGGGCTCACCA
GGTCGTCTAAGGAGGGGTGCACCGGCCCAGGTCGGAAACGAAGCAGGTCAAAGCCCCCGT
GCCGTCCAGTGGTGGGATTGCGCCTCTGAGTAGACGTTGCACCCTGGCCATGGCGAGACA
TCGAAACGCAATCTTTTATGAATGCTTCAAATCTGTGAAACACACGTGACTGGAATAATG
CGATTCAGCCATCAATTGGACTTAAAACGACCACACTCAAAAGTACAATTCCCTCCCTTC
CTTTTCCAAAATGTCTATCT
>NODE_2098_length_568_cov_21.054577
CCAAACCATCTCGATTGGGTTCAGGTCCGGTGACTGTGGAGGCCAGGTCATCTGGCGCAG
CACTCCATCACTCTCCTTCTTGGTCAAATAGCCCTTACACAGCCTGGAGGTGTGTTTGGG
GTCATTGTCCTGTTGAAAAATAAATGATGGTCCAACTAAACGCAAACCGGATGGGATGGC
ATGTCGCTGCAGGATGCTGTGGTAGCCATGCTGGTTCAGTATGCCTTCAATTTTGAATAA
ATCCCCAACAGTGTCACCAGCAAAGCACCCCCACACCATCACACCTCTTCCTCCATGCTT
CACGGTGGGAACCAGGCATGTAGAATCCATCTGTTCACCTTTTCTGCGTCGCACAAAGAC
ACGGCGGTTGGAACCAAAGATCTCAAATTTGGACTCATCAGACCAAAGCACAGATTTCCA
CTGGTCTAATGTCCATTCCTTGTGTTTCTTGGCCCAAACAAATCTCTTCTGCTTGTTGCC
TCTCCTTAGCAGTGGTTTCCTAGCAGCTACTTGACCATGAAGGCCTGATTCGCGCAGTCT
CCTCTTAACAGTTGTTCTAGAGATGTGTCTGCTGCTAGAACTCTGTGTGGCATTCAGCTG
GTCTCTAATCTGAGCTGCTGTTAACCTG
>NODE_2101_length_326_cov_26.306749
CAGCTGGAGCCCAGGGAGGGAGGATCCTCCTGGCCGGCCAGTCAGAGGTGAATCAATCAT
CTCCAAAGATGTCAGCATCTGCCCAAGCAATTTGGGATTGGAATAAATAGCAGATGGGGA
TGTTGTTCTGCTGTTTAATCAGCTCCACCAAATGTGGTTTTATCTTGTATAAAATGAAAC
CATCTGCACCGGCGCAGCCGTAAGGATCAAGTGCGACACAGGAGGAGAAGGGAGCGAGGA
AAGAGGGAGAAAAAAGGAATGATCAAGAGGGACAGAGTGAGGGGACGAGGGACAAAACGA
GAGTGAAAGAGACAGACAAAGAGAAAGACAGAATGGGTGGGAGAGGGATGGATGTCCAAA
ACAAAACCGGGAAGAGTGGGAGTAAa
>NODE_2105_length_718_cov_27.473537
TTTGGTTGTTTTAGTTGGACAAAAAGAGGGACACATGAGTCGCTATGGCCAAAAAGAAAA
GAAAAAAATGAAAGAAAAAGTTCGAAAAAAAAGTTGTCATTGGATATGCTTCTTTGAGCC
GGAGCAAGCATATCACAACTGAGTTTTTTAAAAAGGCTCTTCAAATAAAAATTTAAAGGA
GGAAATAAAGCAAATACAAAAAATGGAGATTGGATGGAATAAACTGAAAAGGACAAATAA
GAAGGAAGGTCGTTAATGGGAACAAAATGGGATTCGGGAAACAGGACAAAAATGGAGGCG
GACGGTCGGATGGATGGATGGGACGACAGCAAGAATGAATTTGTTTGGTTCATTCTGTGA
ACGTCAGTTCAGCAATCTTACCTCTTATTGGTGTACCACCTGGGTGGATAATATGAATGC
AAATAAGATTAGAAAGAAGAAGCATTAGTACGAGAAGATAGAGGCTGGGGGCTTTGGAAG
AAGAATCAAATTAGACTTAACAGAGTACGTAAATAAAGAGTACTACAGGTAAGAGAAAGG
AGAAAGTGAGATAGAGAGAGAGATAGATAGAACTCTGTACTCTATTGGCAAAGAAGACAG
GATTCATCATAGGAAGTTATCGAAGGTCAGAGAACTTTGTACAGTGGTGTGCCACAAGGG
AGCAGCCATTTTGGAAGTGCACGTGGCATGGCTTCTGAAGACCATCTACTGAGAGGGAAG
GCTTGGAGGAGTTTGGATATGAGAGGTGAGAGACTTGTTTGAAAGACCTGGAACCCTa
>NODE_2106_length_670_cov_44.861195
TTCTTAACCAGTTATGACATCTCATGAGCATTAAATACTTGTAGACTTATTAAGATAAAT
CCTATAACTAAAGAAACCTACTGTGTTTTAGAAGAAAAAGGACTTTGTCAAACCAGTGGT
GTGTTGAAGGATGTAAGGCATTTGCTTGTGTCTATCTATGTGTATGAAATGCAAACTGTG
CAAACATTGTCCTCTTTAACTGTTTTTAATCCAGGGATTCTCGGTGGCTGCCGGCAAGTA
CACACTAACACACATGTACGTGTCTGTGCAGTGTGGCTGCAAGGTCACTCTAAGTATTGA
TAAATCACCCAGCTGTGATTCCCTCCTGACAGCTCAAACTAACATCAAGCTGGATGGGGG
AGAACAAAAGACCATCAAGCGGCCCTTTTCCTGACACTTTTATTCAATCACGGCCAGATT
GCTTACGACAGCACCGGCAGCTGTTTCGTCTCCATCTTTCCCCATTTGATAAAGCATGTC
AAGTCATATTTCTTTAAGTACTTCACTTCACCCCATGCTGTGGCGATCTGCAGCGATTCA
CGGTGATTCAGGCATATGTACATTCCACATGAGAGGATTGTCAGATGGGGTCACGGAGTA
ATGACACCCCTGTGAAGGTCACAGTGAGTAGGTGGGGGGAAGCGGCAAAAAAGCAACAAG
CTGAAGGTCATAGATAAGAACAGCTAGCTAGAGATATCAAAGATAGGCCTCAGTCAGAAA
ATTAAACAAt
>NODE_2107_length_61_cov_12.622951
TTTGGTCTAAACTCCACTCGCCGTGTTTGGAGGAAGAAGAATGAGTACAACCCCAAGAAC
CCCATCCCAACCGTGAAGCATGGAGGTGGAAACATCATTCTTTGGGGATGCTTTTCTGCA
A
>NODE_2108_length_853_cov_41.506447
CTTATCAATAAACCTTTTTAATATACAGGGAGTAATGTATTTTACCAAAACGCAATCATT
GATTAAGCAATACCTCTGTTAAATAAATCTATTAACTGACAGGAGGAAGTTAATTCTGGG
TCAAACTAAAAGCAAATGAAAAGACCCTTCTCAATATGCAAAGAAAGTGCTTGAGAAGCC
AATGAAAATTGTGTTGTTTTTTCTCTCTTTTCTCTCTTTGTCACTTTCTGTCTGTCTCTG
TCTTTCTGTCCTTCCTCTGCATTGCATGTTGCATTATGAAAAAAGCAAACATGATTATTT
TAGATTTCCTGTTCTCCAGCGCACTCCCTACACCGCCACGGCGTACACCGGCCCACCCCA
CTCTCCCCCAACCCTCTTGATTGAGGGCTAATGAAAAAGCTGTCCTGAGCGTCGCTCCCC
TCCCTGTATCCATTAGGAATAATTAGGCGGGAACAATTTTGATGCCTGTAACCTCGGCGA
GTGTGGCTAATGGCGTTATAAATTGCTCCTTGTCCTGGGCCCTGCTAGCGTAGTCGACGT
GCAGCGCTACCAAGGAGGGCGAGACGCTTAATTCAAAAGCACTCTGTCAACAGGGCTGAT
TTGTGTGGTTAATGAGAGCGTTTAAAACAACAGCCGCGGCTCATGCATCCTAATGTGGGT
GGCAAGAGCAGGTTCCGTGAAGAGGCTTGTCCGTCGTAATTAGCTGCGACAAACGCCCGG
GATTAAGAGAAGGGGGCCCATAGGCACCGCAGTCAAATGGGCCGGCTTGTTACTCTCACT
GTGTGTCCTGTGCTGTTCCCCCTCCTTCCCCTTTAAAGTACCTGTCTGTCTATCTGCCCA
TTGCTCTTTCTCTCTGTCTTTCTCTTTCTGTCTCtatcgttctttgcctgtcagttttct
ctacgttgctcac
>NODE_2123_length_277_cov_17.685921
GTCACTTTCCTTTATACTGTCTTGAAGTCATGTCGCATTCAGACGATATCGTACCGTTTT
TAACAAAACAAATCGTCCAAAAACATTGCCAACACGACTCAAGCTTGTCGATGGTCTTGA
CGAATTGTTTAATTTCAGCGCTTGGCTGAGGCAGGGCGGCCGCGGTATTTCCTGCGGTGA
GGTCTGCATTGGCTGCTAATAGAGATCTAATTGATGGCTGAAGTCCCGTTTCCGAGCTCT
TCTCCTTTTATTGCGCCCTGGCGTCTGCTGTAAAATAGAACCATAATCAGATTGTGCTAT
TCCACCAGGGAGGAGAGTGAGAGCTTACGGGGTGGGg
>NODE_2128_length_428_cov_12.032710
AATTACTACAGGAGGTTTATCCGGGGCTTTAGCCAGGTCGCGGCTCCGATCACCTCCCTT
CTGAAGGGGGGGGCGACCCGGTTGCGGTGGACCGTGGAGGCGGAGCGGGCGTTTGTGGAG
CTGAAACACCGTTTCACCACCGCTCCGGTCCTGGCCCATCCCGACCCGTCGCTCCAGTTC
ATCGTGGAGGTGGACGCGTCCGATTGTGGGCTCGGTGCCATCCTCTCCCAACGGACGGGG
TGTCGTAACACGCTCCGTCCCTGTGCCTTCTTCTCCCAGAAGCTCAGTGCGGCGGAGCGG
AACTACGACATAGGTGATCGTGAGCTGCTGGCCGTGGTTCGAGCTCTGTCGGCGTGGAGG
CACTGGTTAGAGGGGGCTAAACACCCTTTCCTCGTCTGGACTGACCACCGGAACCTGGAG
TACATGCGGGCAGCGAGGAGGCTGACCCCTCGCCAGGCAAGGTGGGCTATGTTCTTCACC
CGGTTTGT
>NODE_2139_length_481_cov_41.681911
AGATAATTGCATTAATGAGAAATTGAACAGGTGTTCCTAATAATCCTTTAGGTGAGTGTA
TATATAAAGGTTTCTACCAGTTCTAGTGTAATATTATCCAGTTGAAAAAAAGTAATCTGT
ACCTAGGTATTTTCTGCATTTTAGGCAGTTTATTTGAAAAACACATACAAAAAGATCATA
TACAAGACAATAAATAAAAAAGAAGACAGAACAGTTTGGGTTAAGCTATGCAACTTTTTG
CATCATTAGTAATAAATACAGTACAAAATCCACCAAAAGTGAATCTAAAGATTTTCCACA
ATATTAATTGATCCATGTTATTCTTCATTATCATTTAGCTATTGCTTTTCATATTATTGA
TACATACTTCTACTTTGTCTATAAAATACTTCAGCTCATAAAACATTGCGCGGTTACAGC
AAAACAGCAGTGTGTTGTACAAACATGGCCACTTCCCTTTAGTCACTGGCAGGTTAGTTT
AATCAACGGTTTGTCAGCAGCAAAGAAACATATCTGTAATATTCAAGACATATTAAACAC
a
>NODE_2142_length_513_cov_19.033138
TTTAAAGGGATGAGGACTCGCCCGCAACCGCTACACACTCTCCGGTTATTGTAGCCTATA
ATTTGGTCGGCAGATCGCTGGGTCTTATAAATTGGTCACATGGGCGACACTTGGGTATTG
CGCGGTGCAAATGCGCAATGTGAGAAAAAAATATTGCTTAGAGATTAGGTGTTGGTCTTG
GAGAAGTCGGCTTTTAAAAAGCATCAGGAACCCGTAATATGACGACTTCGCTGGTTTTGC
ATCCACGCTGGGCGGACACCTTGATGTACGTATATGAAAAAAGCCCGAATGAAAACAATC
AGAATAAAAACCAATCCATGGAGGGACTAAGCGGGAATTGTCCTGCTACCCATTGCAGGG
AGCTGATCTCTCACTCTGCTTTGGGACGACACTCTGGAAGTTTAAACCACCAGGGTTCTG
TGTACTCGGACCTACCTTCCCAGGACGGCGTGCGACAGTGTCCGGCTCCCCAGACTTCAT
CTAGTGCTACCTTGAGTTATGGCTACCCGTTTGGAAGCTCTTATTACGGGTGTAGGTTGT
CACACTCGCACAACGTTAACTTGCAGCAGAAGt
>NODE_2161_length_61_cov_6.147541
TTTTTCTTTAAGAAGCCCTCCTGTTCTCCACTCATTACCTGTATTAACTGCACCTGTTTG
TACTCGTTACCTGTATAAAAGACACCTGTCCACACACTCAATCAAACAGACTCCAACCTC
T
>NODE_2162_length_131_cov_5.526718
TTGCCGAGACTCTAACTCGCAACCTACTGCCTCCCCGTTGAGAGGGGTGGGGGGTAGTCA
ACCCCGGAACGATTAACGGGCCTCTAACCCGACTGACAGTGAGCCTAACTCACAACCCGC
TGCCCTGACCTCCTGAATTTAAACCAGTATCCCAATACAATCTCCACAGGTTCACAATTT
AGTTCACAGCc
>NODE_2181_length_547_cov_23.155394
CGTGAACCCCTGAGGTCATAGAGCAAGTCAATCATTTTTGCCCATTGCTATTATACCCAA
CCTGAAATTTAGCTTGTTTCTGTGTGTGTTTCTGTGCGTGCATGCGTGCATACCTGCGTG
TGTGCGCGCACTTCTGTGTGTGTGTGCTGGGCTGGGCTGGCAGCTGTCAGGAGCGAGGAG
TAGCAGACACTAATGAACCAGATGAATAGTGCAAAAACTCCCAAATACAAACAGGACAGT
TGACATTTTTCATCTGTCAAAAGCAGAAGATGCATGAAAATACGGTGGTCTTTGTTTAAC
CCTTTACTGACTGCATGCCTACACCCTTCCTTTTCTGTTTCTCTGTATTTCTTTCTGTTT
CTTTATTTCTCAGTGTTACTCTGTTTCGGTTTCTCCGTTTCTTTCTCTGTATCTCACTAC
TGGTTTCTTTTTTTCTCTGTATCAATTTTTGTTAAATTTAAAACATTTTATTGGCATTGG
CAACATTTATTTGCCAAAACAAGTAGAAAAAAATGTGTGATAAATGACAACATTGTAAAC
TAAAATAAAAATGAATACCAGTAAATATTGCACACTAGGCATTTTCAGAGTTGAGCTATG
TACAGTg
>NODE_2184_length_61_cov_4.262295
GGTGCAGTTAATACAGGTAATGAGTGGAGAACAGGAGTGCTTCTTAAAGAAAAACTAACA
AGTCTGTGAGAGCCAGAATTCTTACTGGTTGGTAGGTGATCAAATACTTATGTCATGCAA
T
>NODE_2187_length_938_cov_16.990406
TCTGCGTGTGAGTCTGTGTAAGTGTGGGTGTTTGGGTGTCATTCCGGTTCCCATACCCTC
TGAGTGGACTGTGGAGAAGTTCTTTGTTGTGAATTGTGTGATCTTTGGACTTGGGGAACC
CCTTTGGGGGGGAGTCCTGTGTGTCTTTTTCTTGGAAAAGGCTATGTGCACGCAAGTACA
CGCACACAATGATTCCAAATTGAGCGGTGAGAACATAATACCTGTCATCCAGCAGGTGGG
GGCAAAACCCCTCCTTTCCGTGAGCTCCTGATGCTGCAAGGAATGTCAACGGCGTACGCC
AGGCCGAGGCCCATTCCGAGCAGTGCGTATGGCAGGCGATCCCAGTGTTTTGGACCTTTC
CGCTTTCTCGGTCCTTCCGCTATACTGTGGCCTACCGACAAGACCCTCAGTGTATTCTGT
GTATTCCATTCGATCCACTGCAAGGGGAAGTAACGAGGTCATCTGCTCTTTGTTGTTTTG
TGTCGCCCTGCCAGCGGCGTATTGAATGGCACAGTAGGTTGAGATTATAGTGTGGAACAG
AGTGTCACTGTGCAGTGGGTTTTCTGCAGGTTTGGCCGTCCTAGATGTTCTAGGAGAATG
AGTAGCAGTGTTCCGAAGGGGGCCACCGTGACATCGTCAGGGCAGACATCTCTCAGTTCC
CAGTGCACGGTCAGGCCTGTGACCCAAAAGGCCTGTGGTTTGTCTTTGGATATGCTCCAT
CGAATGCCGGGCCTGATTCTATGGACAATCCAATTGGGAAGACCCATAGAAGGTTTGGAT
GAGCAACAGGTGCTCTTAGGGCCTACTGGTTTTCTGGGGTTTGACAATGGTTCTGATCAT
GTCTGTGACATGTTGCCTTGAAGGAATTCTCGGGCCAAGTCTCTCTGCCTGTCTGGGAGT
GTAACGGCCTGCCTGTGTGACTGTCTGTGTTTGTGGGACTCTCTCTCTCTCTCTCTCTCT
CTCTCTCTCTCTCTGTCCGTCCTTGTGTCTGGCTGAGT
>NODE_2188_length_63_cov_8.079365
CTGAAATCCATCACACAGGCAGGCAGGCAGGCAGGCAGGCTGGGACAGTCTCTCTCTCTC
ACACACACACACACACACACACAGAGTCACACACTCAGCCAGACACAAGGACGGACAGAG
AGA
>NODE_2191_length_61_cov_7.163934
AAAACTCCCTAAGAAGGCCGAATTTTAGGAAGAAACCTAGAGAGGACCCAGGCTCAGAGG
AGTGACCAGTCCTCTTCTGGCTGTGCCGGGTGAGATATTAAGAGTCCAATTAGAATAATA
A
>NODE_2192_length_573_cov_32.537521
ATCTGGAAGCAGGGAATAATCACTTCCTGGGCCGCCAACACATCTGTCTGGACACAGGTA
TATTTTAACCAGCCCGTGTTGACAGTGTTGACTATTAGCCGGCAAATAAATTATTCAGCA
CTTACAAGGGAGGAAAAAATGAGAAATCTCCCCCACCCACCCACCGACTAGCCTATAACT
TGACAAAGCCAACGTAGCGATGGTGGGGGGGAGCAGAGGAAAGAGGCAGTCATTTTTTGT
TCAATTACAAAAGGCAAATATTTATTATTTATAAGTACTTTCCTTGTATGGGCTTAAATG
TTATTTATGGACCTGTTGCATAGTGATTTCCAATGTAACTCATTATTTTTAGCCGGAGGG
TGTTGTAAAGGAGCAAGGATATATTTAATGACACTCTGCTAGTCGGTGCAATTACAGTGT
AATCATTATGTAAAATGTGCTATTAATTAAAGCAATTTCTAGGCTAGGGAACATTCGTTT
CTGCAGGGCTCTTCTCTGCTCCTCATCCTTTAGATAACCAGCAATCCAGTAGAGACCCCC
AGCCAAGCTATCCTTCTGTTTATCACTGAAGATCTCTATTATGTTGTGACTTGACTGCAT
AAATATTTCTTAAAACCTTTCCATTATGCATAg
>NODE_2193_length_424_cov_23.242924
AAGAATCTCAAAACTGTCACACACACACACACACACACACACACACACGCCCACTAACCC
ACTGCTAACCCTCTGTAGGGCTGTCTACCAGGGACTCCTAACCACAACCCAATCTTTCCT
TTTAAAATCCACTCAGCACTGTCCTCCCTGTTTTCTCATGCTGTATCCCCAATCCTTTTT
CTTCCCACTGTATTTTATAACCCCTACCTCCCCCTCTCTCCCCCTCTATCAGTCTTCCCA
TCCTCCTCTGTTTTTGCTCCTCCCCACAATCAATGTGGCTTTTAAGATGCCTATCGATTT
GTTCCTCTAGACAGGCCCTGTGCGCTGGGGCGACACTTTGATTGCTGGCCCAGTAATTAC
TGTTATTATTTATGCATCTGGGCAAAATGGCAGGACTTAACATTCACAGTACAAGAGGCC
ACAGGCAATCAACAGAGGTGAGCACCTGGAGAGAGGGAGAGAGAGAGAGAGTGTGTGTGG
GGGg
>NODE_2194_length_125_cov_5.848000
CGACCGTACACTCCCATCATGTCCCACCCCTATCTAATGTCGTGTTTGTGTGTATATGCA
CAGGTGTGTGTTAGAGAGTGTCTGACTATCTTTGACTGTTCACTCGTACTGTACTCTCTG
TAGCTTCTTTCCCTTTCTCTCTCTTCCTCTCTGTCTGACTAGCTCAACCCCCCCCCCCCC
CCCCc
>NODE_2195_length_707_cov_30.485149
GGTACCATCCCAGCATGTCCAGAACTTCTCATTCAATACCGTTTCTCTGAAGAACTTGCC
ACAATCACTAACTAGCTATAGTGCCAACCACCATCACACCACCTACAGTAGGGCTTCCTA
CGCATTCTGGAAATGCTGTATTCATCTAGAATAAGGTCCTCTCCACAAGGGACATTAGAG
GGTAAGGTAGGTTTCTTAGAGGCATTGGTCAGGGTGAACTTAGGGACTGTGTTGGCTCTT
AATGTCAACACAGCAGGTAGATAGGCAGAGAGCTGGGAGGTGTGCAGGCCAGGGTGACTC
GGAGCTAACCGAGGTTCGGACCTCTGCACCATTCTTACCGGCTGTACTTGCTTTCTTCAA
TAAACTCAAAGTAGCCCCTTCCATGTTCCTCCCGGCGTCTCTTAACACCCTTCTTATTCT
TCTGCTCAGCACTCGTGTCTTTGTCCGCATCCCCTTTGGAAATAAAACAGTAACAGAGCA
GGCATTGAGGTGCGTCGCCCCCAAGTGTAGGACCCAGGTGTTACTTGATGGTCCACACTT
CCTAGCAGATGACTAGGTATGTTTTGGTTTATTAGGTCTCTGCATGATTAAAATGCATGG
ACCACACAATAGCGATTTGATCAGAAAATATTTAACAATACAATTATGTGGCTCTATAAA
TAAATGTGTATCCCTAAATAACCATGGTTACCACCTTTAGTACGATTTATTGGACCCCCC
CGAAATACAATGGAAAGCATAACGTATTAACTTTCTACAGCaatact
>NODE_2203_length_107_cov_26.672897
GCTTACAGCACCTGGTATTCCCAGGCTGTCTCTCATCCAAGTACTAACCAGGCACGATCC
TGCTTAGCTTTCGAGATCAGACGAGACCGGGCGTGCTGAGGGAGGTTTGGCCATAAGCCG
ACAGGGCGGTTGAATTCGGGCCTTTTATAGAGTGTGTGGACATCTCC
>NODE_2220_length_61_cov_7.131147
CCAGGTTTGCACACACTGCAGCAGGGATTTTGGCCCACTCCTCCATACAGACCTTCTCCA
AATCCTTCAGGTTTCGGGGCTGTCGCTGGGCAATACGGACTTTCAGCTCCCTCCAAAGAT
T
>NODE_2223_length_397_cov_25.153652
CAGAGATTCTAGTTTATTTCAGCCTCTAATCTTTACATACATTTGTAATTTGTGTGTTAT
GAAATTGTTGTTCTGGACTTGATATTTTGGTAGAAATATAGAGTATAGAAATCAAAAAGA
AAGATTAGAAAATAATTCAGAACCTCTGACATGGACAAGTCATAGCCAGATGTTTTGGAA
TCTTTGTTATTGCTTTCATTGTATTTAGTTTGTGGCTTTCACTGACTCTCTTATGATAAC
CTATTAACGCAACATATAAATGAGCTAGGAAAATTCTGGGATTTTGCGCTGATAGGAAAT
CCGCACAGTGCCTTGATGTGAGAAGTTAAATGTTTTGAAGGTCGCAGTTTCTCTCATTGA
TCTTGCAATGTTTGTTAATTACATTGTCACTGATGTCGTGAGAGATAATTAAGCCACTAT
GTTTATATGCATAATTATGCgcgctccacatcagcct
>NODE_2224_length_147_cov_5.231293
TGTTGGCATGACACTGGACTGATGGTAGCGCTCAACTTGTCTCCTCTGGACAAGCTTTTT
TCCGGATGCCCCAAACAATCGGAAAGTGGATTAATCAGAGAAAATGACTTTACCCCAGTC
CTGAGCAGTCCAATCCCTGTACCTTTTGCAGAATATCAGTCTGTCCCTGGTGTTTTTCCT
GGAGAGAAGTGGCTTCTTTGCTGCCCt
>NODE_2231_length_373_cov_8.659517
AGGTCACAAATGTGGGAAGTGAACCGCATGGATTTTGAAGCCCCTGAACCTCAAAATGTC
TTTAAAACACTTGTGTTTTGGCAAGTCTGAATGGGAAAGTATACGGGTGTCTGCGATTAA
TCATCACTGAGGCAGTCGGTGCACATACCCACAATGCATTGCTGTAGCTATTAACAGTTC
TTTTGGAACTTGCAATACAGTCGGCCCTGGCAATTTTTGATAGTCTCGTCAGAGACTTTT
ATGTGTGTTGAAAAAAAGAGAATTTTCCAAATTTAAAGAAGTGCCTCTGTTCCGCTCAAA
GCTTCAATAGGGTACAGGTCATAAATGTGGCAAGTGAACCGCATGGATTTTGAAGCCCCT
GAACCTGAAAATGTCTTTTAACACTCGTCTTTTGGCAAGTCTGAATGGGAAAGTGCTACC
CGTTTAGGCGGAt
>NODE_2232_length_634_cov_40.960567
TATGTCCCATAGCGTGGAGTTAAAAATGAATGTGCTTCAATATGACTGTTCTGTTATTGA
CATGCTTCAACGCAGCAAGACAACATTCGTTTTGGTTAGGCTACTTTCAACTGTAGCCTA
CTGATCTAAACTCCCCCTCCCAGAGTGATGTCAGATGTAGGATTTGGTGGAGAGGGGGAT
CTAAAGAGCACATATCCATGGAAAGGGGGCTTGAGCGCTCAAGAATCTTGTCTTTCTGTT
TGCCCCCTCAATCGAGCAACACAAAAGCTGAATTACTCATTCAAACCTCGCGGGACAAAA
GCAAAGGAGCTGGATAGCACTCCTGCATTTGTAGTCAAACATTTAGAGACTTAAATCGAG
TCGTCATGAAGGAGAAAGAGTTGGACAAAGCCCATAGAATTGCCATCAGCAAACATTTTC
CTGTGTCATATTAGTGGGTCTCCATGGCTCCTTTTGGACGGCGGACAATAGCACAAGTTT
GCACACTCGAATACTGTCACCCTGCCAACGGCAACAAGAGCTCAAAACAGGACAATCCCC
GGAGAAAGAAGGCTCCGCGGGGAGAGGAGGAAAAAGGGACTTGTGAAATGCTAATTGAGC
TCCAACCCCTTATTGAAGAAAAAAGACTAGGCCTACCTATCGTTGCCTTGAACCACCTCC
ACTTGGCAGCAGTgtggcatgtgatgtgaggaag
>NODE_2233_length_61_cov_8.688524
CATGTATCGCGAGATCTTGGCCAACAACCTCCTTCCCTCAGTAAGAGCATTGAAGATGGG
ACGTGGCTGGGTCTTCCAGCATGACAACGACCCGAAACACACAGCCAGGGCAATTAAGGA
G
>NODE_2234_length_485_cov_27.488659
AGGAGAGAGAGAGAGAAGGAGAGAGAGAGGGAAGAGGAGAATTGCGGAGGGCTCTGTGAT
TTCCCGTCTCCACGCTCAGTTGATATTTCACTGGGTGAGGATTGAACACCACGGGTGCAT
TTCACACCCTGAATGAGAGAGGCAATCTCGCTCAGCCGACTAGAACAATAATTAGAATGG
AGATTAAATAAAAATAATTAGAAAAAGTTCATCTAGTTTTGATGTATTAATTATTCCCCC
CTGCTTTATTCCAGTCTAATTATCTGCTTCAGTGAAAATGCCACGATTTTCTGTGAGTCA
TAAAAAAATGACATTCATGTAATTATGTCAGCAATTTGGGGGGAACTCAGCTAAGCAGAG
CGTCAGCTTTCTTCTCCCCCCCTTAGTTTAAAGTAAGTAACTTCTAACTACTTATAACTT
ATAAGTTAATACAGTCCCTTTCAAGACATGGGGTATAAATAATAGAATGCAATGGGAGAT
TATTTACTTCTTTAAATGAGGAGCGTCTCACTCTCTCGCTCTTCTCTTCCAGCGAGTCGG
GCCCc
>NODE_2243_length_341_cov_18.624634
ATTTGGGGATGATCAAGAAATAGCATACCATTACATAATCACCTTTGCTGTGTGTGTATT
TGATTTAGAATACATACTGAAAGAAAATGGAATTACAAGGGCTCTCAGTCAATGTATTAT
CATCTGTGCGGGTTTGGATTGGAGTTATTTGAGTATTTCACTTCATTGCATGACCTCCTG
TTCCTTAGTAGATCATGAATTCTATTCATTATCCAGTCCTTCTGGAGCGCACGCCTTTAT
AATATTACTCAATTTATATTCTGAAACGGGCTCCTGGGAGACCGATCAGCGTGCTGAAAC
AACCCCCCCACCCCCACCCGCCCAACCCCACCCCATAACCCAATCACAATATTTAAAGGC
CAGCAAAGAGCTTTTTAATGCACGTCGTAGATAACCATTTa
>NODE_2244_length_258_cov_31.500000
AGAGACCAGTATTGAATCAGGTTCTGGTTTCCAGAGAAAGGTTTAGCTTCTGTTTGCCGC
AGTAACATGCTTAGCGGTTGGAGGATAGATCTTTTTTTCTCCTTCGCCACAGTTAATTTT
CAAATCACCAACATCCTATGGCCGTCTGTTATTCCTCTTCTTCTTCTTTTCTACTGTTTT
TTGGCTTTCATTCTTTTCTTTTAAGACCAAACTGGAGCTGGGCGGTGATAGTGATAGATG
GCTCAGCGCTCTAACACCTTATCCAATCCGGCGCAGATTTCATCCAATAAAGAATCACTT
GTGCCCtctcaaactaaa
>NODE_2245_length_500_cov_27.934000
GGCTAAGGGATGCATAGCCATAGGTCCCCTGGTGTGTGAGTGTAAAGGCACTGGCCCTCA
GGTTTAAACCTTCCTTCCAGCTTTTCTCTGCAGGGTTTTCTTCCTCAAGCCCCATCCTGC
AGAAGCCTGGAGCAACGTTTAGCTAAACCTGCTGGCCTACGTAGGCAGAGAGGGTCCCCA
GAGGGCTGAACAATCAGACAATTTCAAGATCATGAAGCATTAAACCAATCCCGGCAGGGT
ACACTAATTAAACAGCCGAGCCCGGCACAGCCAACCAATCCCCACAGAGCAATTAAATCC
ATCCCCTCTAAAACACTGTGGAACCTGTCTGGGGAAAACCGCTGAGAGAGATAGAGAAAG
CGAGTAAGCGGGAGAATGCTAGAGAGCGAGAGACAGAAAATATAAAATGAATCTGGAAAA
AAGGGAAAAACTATAAGGGAATGCAGTAAGAGACTAACAATGAAAATTGAAGCAAAAAGT
GAGCAATTCAAGTTCTTTGTTCTTTTCTTTTTTATTATTACAATCCGAATGCCCGAACAG
TACTTCTTTTAACTGAGAAg
>NODE_2247_length_239_cov_7.255230
TGCTATTGCCAATGGGCCTGTTTCAGTCCGGTGTTCTGTAGGGTCAACTTCGTGTAAGAG
CCCACTTCACCGATTTAAGAGTTGTGTTGTGTGTGTAAATCATCATAAGAAATGGATACA
TTCGTTCTGAGATAAGACAGGGTATGTGTCTGGGGGGTATGAGAGACTGGGGCCGAGTAG
AGGGAGGAGAGAGGGGGAGAGAGAGGGAGAGATGGTGGGTGGAGGAGAGATAAAGGAGAT
GGGAAGAGAGAGGAGAGCTAGATGTTTTGGAGAGGGAAAGGGAGGGGGAAGAGGGAGGa
>NODE_2250_length_677_cov_35.574593
GAAGAAAAAGGAGAAAGGAGGAGGGTGAAAAATGGATGTTGAGTTCAAAACAGCTCATCA
AAAAACTAAAATCTCTATATATCTGGCATGGCATCCAGCTCCTGGTTCATTATATTAATT
TGTGAGAGGTACGGTGGAATTACCCAGTATGAAAAATGGCTGGATAATTCAAATGATACA
AACTCATCTTATTAGCAGCGAAACATAAAAAACAAACAGAAGCCCTGTGTGTACCGCTAA
TTTGTCTTGGGGATGAAAAGCGTTTGATGGATGTATCTTACCTTATTCATAAGCGAGGAT
AAAAGAGATGTATTTCCCGGTAGAGGGTGTCCGTTTGATTCATTACTGGAACAAGGAAAA
TGAACAATGTTTAGTAAAGATTTGCATGAGAACAGTAAATATTATTATTTATCACAGGAA
TATGTGCATGTATAATGAAAAGCAAAAATGCTGCACCCCTAAAAATATTCTGGGGAAGAT
TGGAATCTAAGGTTATGTCAGTGTCTATGGTGAGATCAGTGAGAGATGGAGAAATGTGTT
GTTGGGCAAAACAATTATATGCAAACAATAGTTTTTGACTAAAATGTAAAAATAATTACA
ATTTAGTCAAAACTGCTTTGAGAAATACAAGTTAGTGAACAAATCAGCTACATAATCCAT
TGCTTTAAGACTAAATATATTTAATTTAGGTGTAAAACAAAGCTTGGCCCTGTGGCTCTA
CCTGTGGTCTTTTTTGc
>NODE_2251_length_377_cov_21.397879
GCTCCTTTTTGAACAGACCAGTGATTTCTCCTGTATTTAGCAGATTTGGAGACAAGACCT
AAAAAAACAACAACAAAAAAACAATGATAAGATAGACTAAGATAGACCTGTCCAGACATC
AACAGCCAGGCTCTCTTCTCCTTTTATATTGTATCTCCATCTCTACTATAATGTACACAG
GTGCAGCTTAATTCAATTGGAAAACGTTGCCATGGTTTTACATGAATACGGGTCCTAGCT
ACCAGTACAACTGTTGTCATGGAGATGATAGAATTTTTCTTTAAGCCCGAAATTGAGTCT
GGTTCAAAAAGGAGCTGGGATGTTTTCATTGTCCTTGTTTAATTTTGATGTGTTTCTAGC
CACACAGGTGAAACACACTGAACCATCACAGTGCCTTCGGTATTAAAGTAAATGGTAACA
AAAGTGCTGCAAAAGCa
>NODE_2254_length_155_cov_5.658064
TTGAATAACAGTGTAAATTTGCGGTCCCCTCAAAATAACTCAACACACAGCAATTAATGT
CTAAACCACTGGCAACAAAAGTAAGTACACCCCTAAGTGAACATTTTCAAATTGGGCCCA
AAGTGTCAATATTTTGTGTGGCCACCATTATTTTCCAGCACTCCCTTAACCCTCTTGGGC
ATGGAGTTCAACAGAGCTTCACAGGTTGCCACTGg
>NODE_2255_length_326_cov_8.981595
AATCAACGTTCTTAATAATTCAGTTCAGGAAGATACCTGAAATCAATTTTCACAAGACTG
CTGTGAATAAAGCCTTCCAGAGTAAGACTGGACACCTGGACCTTTTCCTCCGCTTCCTTC
TGGGTCTCTCACTGGAGTCAAATCAGAAGCATTTACGAGGTCTACTGACAAAGACCAGAA
GCAGCTCACAGAGCCATGAAGAAACAGTGAAATACATCAAGGAGAAGATCAGGGAGAATC
CCTCTTCAGAGAGGTGCATCAATCTGTTCCACTGTCTGAATGAACTGAATGACCATTCTC
TAGTGGAGGAGATCCAAAGATACCTGAGTTCAGGAAGTCTCTCCAGAGAAGAACTGTCAA
CTGCACAGTGGTCAGCTCTGGTCTTt
>NODE_2258_length_550_cov_12.430909
TGTTTCACTTTGTCAAAGACGCTGAGTCGTACGTACCTACGTTACACGGACTGAGCTCAG
ACTTCATAGGAACCCTGAAAGAGGTGGCGGTCAGCTCGGCCAACAGCTCCATTGCTAATA
GACCGTTCCTGAACACCCCACACCTGTACGAGGTGGAGCTCATCAACACTGGACACGAGT
CCCTGAAGCAGGGAGATCGGTTCGCAGTGCAGATCCCAAACCCAGAAGAAGTTGCAGCTC
AATTGGAGGTGAACGTAGATCTAGGTTACAACATGTGTGTGAACAAGGGCATATGGGGAG
GACTGCTGGCAACCAGAAAAGTGAATTGTGAGTCCAGAGGGGACACAGTCGAGGAAGTGA
TACATGCTATTAAGCACGAGCAGGAGTTTGACACGTTTCAACTGATTTCCCCTTACACGC
CCCAGTGCGCACTGTCAATGCTGACGCTGGTGGCAAACGGTGCTGGTCACCACAATGTCC
CTGATGTGATGAGAAACAACGCAGCTTTAGCAGTGAACGAGGACTTTGACGCGGGGATTA
TTACTGCGATTCTACAGGACGAGAATGTCAAACGCTTTCTGAGAACCGTCCTGAGGCACT
CGATAAGCAT
>NODE_2262_length_380_cov_28.231579
TGTCCTATAATTATTATGACGGTTTCCTTTTTGTTTTTCTTTAAAAAAAAAAAAAATCTT
GTTTGGACACTGTGTACAGACTGTAAAGTGTAATATTATTTTGTACAACTACTTTATTGA
AAGAAAAACAAATCTACTTGTAGATCTTTGTGCCTTGATTATGGCTGTACTTGTACATTG
AGCTGGGATGTAAGTATGTTCTCTGACCCTTGACCTGCGCTGTGCAGCTTGATGTCAACA
ACACTCTATAGGAAGACACGCAGCCGTGACCCAGAGCCATGAGCGACGGACTCACTGGTT
TCTCTCGGGGTTCTGCCCTGCTGTGGAGACTCCACTCTCTCTTTAGAGGCTAGTTTTTTT
TCTCGTTTATAATAAAAAAGAAAAGAAGGAAATGCTGTTTAGTACATAAAAAAAATAGGG
GGAAAGAATGATAAAACCTg
>NODE_2264_length_68_cov_4.191176
CTGTCATTTTTATCATAGGTACACTTCAACTGTGAGAGACGGAATCTAAAACAAAAATCC
GGAAAATGACATTGTATGATTTTTAAATAATTAATTTGCATTTTATTGCATGACATAAGT
ATTTGATC
>NODE_2273_length_131_cov_5.480916
AAGATCTCGCGATACATGGCCCCATCCATCCTCCCCTCAATACAGTGCAGTCGTCCTGTC
ACCTTTGCAGAAAAGCATCCCCAAAGAATGATGTTTCCACCTCCATGCTTCACGGTTGGG
ATGGTGTTCTTGGGTTGTACTCATCCTTCTTCTTCTTCCAAACACGGCGAGTGGAGTTTA
GACCAAAAAGc
>NODE_2274_length_153_cov_6.405229
CACGGGATATGCAATACCTCCGCCACTCCAACCTGTCGGGACAAAGGACAATAAAAAGCA
ATCATTCTCACTTCACGGGTGCAATTACTGTACCGCTAAGGTCCCCCACAGCACCCCGCC
TCTCCTCCAGCCTCCATACCACACAGGCACAGAATGAGCGAATGAGAGACAGGGAAGGGG
AGTGTGAGACCGGAATGCAGTCCCCGGTAAAGa
>NODE_2277_length_772_cov_19.928757
ACAGCAGCAGCAGCAGACATGGCAGAAGTCGCCCCAGCACCAGCCGCCGCCGCGCCTGCC
AAGGCACCCAAGAAGAAGGCAGCAGCCAAGCCCAAGAAAGCGGGACCCAGCGTAGGCGAG
CTCATCGTCAAGGCTGTGTCCGCTTCCAAGGAGAGGAGCGGCGTGTCCCTGGCCGCGCTC
AAGAAGTCTCTGGCGGCAGGCGGCTACGACGTGGAGAAGAACAACTCCCGCGTGAAGTTG
GCCGTCAAGAGCCTCGTCACAAAGGGGACCCTGGTCCAGACCAAGGGCACCGGTGCCTCC
GGCTCCTTTAAGCTCAACAAGAAAGCAACGGAGACCAAGAAGCCCGCCAAGAAAGCCGCA
GCCCCTAAAGCCAAGAAGGTGGCAGCCAAGAAGCCCGCTGCAGCTAAGAAGCCCAAGAAG
GCAGCAGCCAAGAAGCCCGCAGCCGCAGCTAAGAAGTCCCCTAAGAAGGCCAAGAAGCCG
GCTACTCCCAAGAAGGCAGCCAAGAGTCCCAAAAAGGTGAAGAAGCCCGCGGCAGCGGCC
AAGAAGGCAGCCAAGAGCCCCAAGAAGGCTACAAAGGCAGCGAAGCCCAAAGCTGCCAAG
CCCAAGGCAGCCAAGCCCAAGAAGGCAGCCCCCAAGAAGAAGTAAACAACTTAGAGTGTG
CTGCTTCACCTGACCGACCGACACATGATGTTGGACCACAAAAGGCTCTTTTAAGAGCCA
CCCAACTCTTTCCACAAAAGTGTCCATTTCCATGTCTACTCTTTAGCTGCCTAGAAGCAG
GTCCATGAATGCACACACTCGGGGAAGTGACACTGTGTGTGTGTGTGTGTGt
>NODE_2279_length_151_cov_5.417219
CTTTTTTTTTACATGGAAAACACTGGTAAATTATTCTTGACCATCATGGGAAGAGAGAGA
AAGAGGAGGCAAAGAGGAGGCCAAGAGGGGGCAAAGAGGAGGCAAAGAGGAGGCAAAGAG
GGAGGTGGAAGATTGAAAGTGAGAAAGAAAACAATAAGGGACTATTTTCAATGCATTGAA
ACATTGTAGTTAAAATGTATTGAATTGCAGt
>NODE_2291_length_249_cov_31.473896
GTAGGTCAGTCTGTCTAGCATTAGGATAATATTGTCCGTGCTTGGGTCAGTGTGCTGGAT
GTGAATGTTTCTTTGGTAATGGGCTGGTACTGACCCAGACAGGTCCCTCTGGTCCCGCCC
ATTGGTCACCGGGTTGCAGGCCTGGTCCAGTCGGCGGCGATTGAATGGAAATATTGTTTT
TTTGGGAGGCATGCTGATGAAAGGTTGATTGATATGGTGTCAGGAGCTCTGTGATGGATT
AAATTGTGTGTGCAGACGGCTGTGGCCCGGCCAGTCATGGCTGTTGCTGCTTCTTCCTCC
AGCCACCGc
>NODE_2292_length_126_cov_4.015873
CTCAGTGCAGACAGTCATTTACACCAAGGCCTGTCTTGAACCGGAACACCATGCTAGCCA
AAGTGGTGGGAAAACTAGAGAATTCTGCTCAAGAAGTTTCATATGCTGGACCTGAAGAGG
TGCCATGTGACATCTGCACTGGGAGAAAACTCAGAGCAGTTAAGTCCTGTTTGGTGTGTC
TGGTCt
>NODE_2293_length_130_cov_13.538462
TTATGACAAGTAGCTGGCTGGGCAAAGACTGAGATGCTGATACAGGAGAACCCTGGCTTT
AATGAGTGTACACAGGCTTTTGCATACGGCTATTAGGTGCAGAAAAAAGGAAACTATTTA
AAAGTGAATTTTAGATTTCGGGTTGTGGCGTTTTCCTTGGGAGTGGCTGCCATGTTGGCG
GGGCTGGAGg
>NODE_2294_length_355_cov_25.619719
CGCTTTCATTTATAGACCTGCTTGCTCGGAGATGCTTTGTTCCTAGGCGATTCATGTTTT
TGGGACGTAGCTAGTTTTCTGGAAACTTTTTTTCTATGCGCGTGTGTGTCATCGAGACTC
AGAGGCCGAGGCTGCGAAAGCAAGTGCTCTTCTTCTCCGGTGTGATACATTATGAAGATT
TCACTTCCTCCCTTTGATTCCCCACTGACAGTCATCCCTCAGCCCTCCTTTAAAGTCTTA
CTTTCAAGCCCTAATGGCTGTCATGTCGCGCCGCTCTCCGGACTCTTACTCAAAGTGTCA
CTGGCATAATGGTCGGCAGCCGTTGGCCTCTTTTGATCATCCGTGCCGTGTGCTAGCGAA
AGGGTTACCGGGAACTGAGACAGAGAGGTGCGCCTCCAGCCCCGCCAACATGGCa
>NODE_2295_length_74_cov_5.486486
ATCCAGAAAATCACATTGTATGATTTTTAAGTAATTCATTTGCATTTTATTGCATGACAT
GAGTATTTGATACGTCAGAAAAGCAGAACTTAATATTGGGTACAGAAACCTTTGTTTGCA
ATTACAGAGATCAT
>NODE_2299_length_131_cov_4.213740
GACTAGCTTTAGAAACATATCTATTGTATACTGCAGTTTGTACAGATTGTTCTGAGAAAT
GCACTTATTATTTTGCACATGTTAGGGATGATGTGAAAAATGCACCAAAGCAACTGAGAA
AAACTGTAAAAGCGTAAATGTGAATCCTGTCCAATCTCTTTCAATCCTAATCTCACATGA
AGGAATGTGTg
>NODE_2300_length_101_cov_15.128713
AAAATAATTTTGTTGTTTGGGAAGCTGTGGTTCTTTCAGCATCATGGCCTGATGTATGGA
TGGCTGTTGTTGTAGCTCCAACTGATGATGTCTTAGCAGGGACTGTTTTTGTTGTGTGGG
AAGCTGTGGTTCTTTCAGCATCATGGCCTGATGTATGGAAG
>NODE_2303_length_307_cov_14.143323
ATGAATTAATATTTTGTTTGTCATAATTTGGCCTTGGTTGCATATTATGTTTGTTTTTTT
CTTGTTAGAAATGTGACCATTATCATTACTGAATACGTCTGGTAAATAGATGTAAGGGAA
TTTGACTATAACAGTGGCATAGCCTGAATTTTAATGTTGATGGGCATCTTAAAATGAGCG
GGCATGTATATTATTACACGTAGGCTATAATGTCTGTATTAAATGTGCGCATTTTCAAGT
GTTTGTGGACTGCGTGTGGAAACTAAAAAGCATTGTGCTTACACCATAACAGTTAACTTT
ACTGCATGAAAGGCTAACATGGAGGCGCCGATGTGATTACTAGCACCTAAACATTTCGAA
GAGTTTT
>NODE_2304_length_213_cov_4.615024
TAATTCCTTCCCTCATGAACAAAGCTGCAATGCACTCTGTCTGTCTGTCACCTGTAGTTT
TGGCTCTTGGTCTCCCAGACAATCTGTAAATCTGTCTTTCTCCCACTTCCCTCTCCCTCC
CTGGCTTTCTGGTGCATAGTTGGAAAGCTTCTCTTAAACCTCTTGACCTCTGGGTGGTTG
ACTGCTAGATCCTCTAGTGTGCTTTGATCCAAGCTCCCCTCCTTTTCTCCCTGTTCTGTC
CCGTCTGGGCCTGGCCTGTTCTGTCCCGTCTGg
>NODE_2306_length_496_cov_19.387096
ATTGAATGAATATTAATATTTACTTTATACTGTCTTTGTGAGGTGAACATAATAATTTTC
AAAGAAATATGTATTGCATAGTCTAGTTTCCATAAACAATATCTGCAAGCTCTTCATGTC
GGACTAACAAAGAAACGTCACAAGTTTGCGCCGAAACGGTCGGCGTCGTCGCGATTTTCA
ATCGAAGGTGGGAAGGGGTCACATTTTCAGGAATGGAAATTACAATGTTGTCTTTGACTT
GTGCGGTGTGAACCAGAGATGTATCCATCCCACAGCCTGCGTGTCCTTCACCAGCCTTTA
TTATTTATAACGCTGGCTCTTTTGAGCAATGACCAGTACTAATGTATAACCTTGTGTCCT
TCTGGCTGATTCGCTTCCTTTGAAACCAAAGATTGAAGGAAGAGAGAAAGGGTGTGTGAA
GGGGGGGCGGGGGGCGTACAGGCCAGTCAAGATCCAGGCTATCCAGAAGTTATTACAGTT
TTTTTCTCTCCCTTTTTCTTCCCTCCCCTTCATATCTGAGGATGTGGAATAACATTGTGA
TGCTTCTTTTCTTGGg
>NODE_2309_length_578_cov_35.420414
GCTTCTGAATAGGTTCTTGAAAGGACATCCGCTTTCCCCTTTTCCCCAGTATTAACGTAT
GTATGTCTATGATGATGACCTGTTTTGGGATAGTACTCCATAATACGGTATACCAAGTGA
TGCATTGTTTTTGTTCCTTTCATTTTGTTGTTTTATTTCCTTTTTTTTGTATTTTATTTT
TAGAAAACAAAGATTGTGATTTCAAAAAAAAAAGGTCGGAATTTCCACTGCCTTTTTTTA
ATGCTAACCCTCCTTCATATTTACTGTACAAAGGGCAAGAGTGAGAAAGAGAAAGGAAGA
GGAAAAATTAAGGACTGCTATTCCTGTTTTTGTCTCTCAGGTGAGTGAGACTGAGGTCAA
TGGCCAGTTTGAGTCAGTTTGCGAGTCCGTTTTTAGCGAAGTAGAATCCCAGGCCGTGGA
GGCCTTGGACCTGCCTGGCTCATTCCGCACTCGAAGCCACAGTTACCTGCGTGCAATTCA
GGCTGGGTATTCCCAAGACGACGACTGCTTGCCTTCAATGACATCCTCCACTGTCACTTC
AACTCTCAGATCCACAACAGGTAACAGTATGCCTCAAAAAAAAATCCCCCCCAAATGGGA
GAAGGCTTAGAACACATACTCCTCATACATTCTTTAAc
>NODE_2331_length_830_cov_21.250603
TTGACATTAATCAGGTAAAATGAATGGCAATTCGGCAAAAGAAATGAAGATCTTAGCTCT
AGAAATACACACATGCCCCTGTCAGGCAATGCAGATGACAGGTTATCTTTCAGCCCCAAC
AATCAGGACAGTTTGGAATAAGCTTAGCGTATTTCATCAGTTTTATATTGTTGCTGTAGT
TCACATTAAGGCAGAGTGGGAGCGAATCTCAACAGTGTCCTTTTATTTCCCTCACAGGTG
TCAAGATGGAAGAGACGCTCCCCGCTGGCACCAGCTTGAAATGCACAATCTGTAACTACA
CAGCAGATTCACTTATTACATTCCAGCATCACATCCTCTCTCACCTGTCACAGGCGGCCT
TCAGATGTAATCACTGCCATATAAGCTTCCAGAACCACAGGGAACTGTTGCAGCATCAGG
ACGTACACGGCCACCACGGTCATGGCGGTGGAAGCAAACTTCACAGGGAAAGTGACAGCG
AGCACTCTCCCAGGGGCGCGGAGGAAGCCCTGCAGCAGGCGGCGGCCCGCATCGAGCTGG
CCAACCGCAAGGAAGCCCTGCAGAGTCCCAAAGGATCCCTCAGCAAGGACACCACCACGG
ACACAGAGCTGGAGAAGTCAGAGAAGAAGACTCTGCTGTCAGGGCAGAAGGGGGACAGTG
GCCACTTGGGCAGTAAGGCCAGTTTCTCCTACACCCGGATCAAGTCTGAGCCTTCCAGTC
CCCGTCTGGCTTCCTCTCCTGTCCAGCATAACATGGGCCCCACCTTCCCCATGGGTCCCT
TCCTGTCCCAGTTCGCTTTCTCCCAGGACATCTCCGTTGTCCCGCAGGCTTCTGAGATTC
TAGCCAAAATGTCCGAGCTAGTGCATCGAAGGCTacgccacggaggaaac
>NODE_2332_length_429_cov_27.762238
TGAATTTACCAGTAAGAATAGTTTTCCCCTCATGAAATACAAGCCAAAATGGATCACCTC
CATTCAACTGGCACAAAAACATAGGGACATTTAACATGAGCCTGAACTAGTGGATTTTTT
TCTTTTCAGTTTTTCTTGGGAGTTCATATTACTAAGCAGTGTGAATCCCTGTTTGCTTCA
GGGCGAGATGTGTGACAGAGGTGGCATCGAACTCTTACAGTCCAAGAAGGAAAATGGGTG
AAGATCACTGGACTGACACCAACCACAGGATCTCTTTTAGTGGCTGTGGGCCAAGCATGG
CCTCAGTGGGCTTAGGAACAGATAGTGGTATTGGTACGACAAAGCAGGAGGGGTGGGGTT
GAGCAAACCAAAGTGTTCCCATGGCTTACTGTAGCATGCCAAAAAAAATGTTAGCTACTT
TTCCCATACACCTTGACTTTCTGGTTGGCTTGAGTTCAACATGTAGTTATAACGCCgggg
gggtggggg
>NODE_2333_length_142_cov_7.239437
TAGACTCTGGATTTAGCCCAGAGAAATTTATTTATTATTCCAATTGGACTCTTAATATCT
TACCCGGCACAGCCAGAAGAGGACTGGTCACCCCTCTGAGCCTGGGTCCTCTCTAGGTTT
CTTCTTAAATATCGGCCTTCTAAGGGAGTTTTTCCTAGCCACTGAAATTCAACACTACTG
TTGTTTGCTCCTTGGGGTTTAA
>NODE_2353_length_138_cov_28.231884
AGTACGTATGATGGTGTGTATTTGACTCTCGTACTCCTTGAACATTTCACCCGGGTCCGA
TGCAGTGTCCATCTCGTGTTGTTCTCCAGGATAGTGGCCATAGGGATCATACTCTTTCTT
AATGACCTGAATGCACGTTCGTTTCAGCACGTCCGCTATCCTTTCAACTGAAGCCTCCTT
CTGAACCCTGACTCTATC
>NODE_2355_length_305_cov_15.714754
GGAGCACCGCGCCTTTAGGATAAGAAACATGAGAATTCATTTGTGGACTTTTAGTGTACA
TCTCTGGCAATAAGAGTTACTGTTACACCAAATGGATATAGATTGTTGTGTTCTTACCTG
ACCACTATCCCCAGACCACTCCTCTGGATTTGAATACTGGACAGACGGTACGAACCGACC
GTCGGACTTGATGACATCTCCCAGTTTGGCCATTCGATCGTAGTAGTACAGGGCAACTGA
TATGCAGTCGGGCTGAGTCTCATTCGAGCAGGTTCCGTCAACACTGGCTGATGGCAGTTG
TGCTGCATCTACCACGCTGCGGTGATGTGTGCTGTAGGGTCTGTGTTTCAGCGCGTCTCG
CTTTG
>NODE_2356_length_311_cov_30.729904
GCTAACAATACATGTTGAAATGAAGAAATTAGCACTCTGGAAAAGCAAAGGATCTAAGAC
ACAGCTACATTATACCAAAGTATCACATCAGTCTCCACTGGAAGAACATGAGATGGTACG
TGTGTGTCAGAGAGTGTGTGTACATGCGTGTGAAAGAGAGATTTGGCACACTGGCCCACC
TAATTGTTATTGCGTCTGTGTTTGGCCTAGAGACAGTCGATAGGAATCTGAGGGGTTGTG
TCTCCCACTCCCAGTGTCTTAGTTGTAATTCATCCCTCCACTAACACGGATCAAGGTATT
AGGGATTCAGGTTATTTGTATTGATTTTATGTGCTGTCATGCTGGGCAGCCAACATCCTC
ATATTTGTGGA
>NODE_2357_length_61_cov_15.622951
TATTGACCACTCAGGGAAAGATTAAATGGCTGCTGACATTTCAGAGGAGGAATTTGCAAT
ATCCACAAATATGAGGATGTTGGCTGCCCAGCATGACAGCACATAAAATCAATACAAATA
A
>NODE_2358_length_90_cov_36.044445
AGGTGCACGGGAACGATCAGGATCCTTCCTGATGATCTGGTCAACTTGGTGAAAGATACT
CAAACTATTGTGATCCGTGGCAGAAAGGAACGCCCTTTTCAAAACGTGTGTCTAATGTAA
CTCCACTTGTATCTGTGTCACTCGGCCCCC
>NODE_2359_length_616_cov_23.404221
GCTTAATTGACGAAGAAATAACAAAGGAATAGCCCACACCTGTCCACGAAAGAGCTTTTG
AGTCCACTGTCCAAATCTTTTTAGTCCCTGGAAAAAGAGGGGTCTTGATATCATAGAGAG
CTGTAATTCCTTAAACCTTCCTCCAATTTGGATGTGAATATGCTCAAAATTAAGCCGAGA
GACTGCACTCTGAGCCCAAATGCATAATGTAACTGTAACTTGAATATATTTTGATAAACA
GCCAAAAGAACAAAACTTGTGTCAATTATTTCGGGACCTTCCTGTATAGTTCCATGAAAT
GTTGTTTCTAAATCATAAGAGACAAGGTCACGACTTACCTTTGCCTAGGTTCATGAAACG
ATAAGATCCGGTACTTCCGAAACACCATTTAACCACGAGCGCTCCCTTTGTACGAACGTG
CGGGGCCACGTTCCGTCGGAGAGTCCCACTGCATCAGCGGCACGCGGCCGGGCTAGGCAT
AGCATCGACTCAAGGTGTTAGGCGTTATACAAACCGCTTCAAAAGCCGTGCCCCCTGTGA
GGATCGAACTCACGACCTTCAGATTATGAGACTGACGCGCTACCTACTGCGCTAAGGAGG
CAGCCCTGAGAAAAAGGGGGGCCGAGTGACACAGATACAAGTGGAGTTACATTAGACACA
CGTTTTGAAAAGGGCG
>NODE_2360_length_479_cov_26.561586
GAAGCAGTGGCGGCGGGGTGTGGCGACCAAATCAAAATGGCGTTGTGTCAGCGACACCGA
CATGTATCCCGGTGCTCATTATTCTTCCTTGAACAGCACCAATCTACATCTGATGCGGTG
ACTAATTCAGCTCCCGTGTTGTCAAGAGGCATAGGAAGTGGCCTCGGCCAGATGACAGCA
AGCCTGTCAGTGGCCTAGACATGGAGGATTCCTCCGGGCGATGATTTAATGCCCATGTCA
AGCCCCGCTGTCAGCCTCTCTCACTCCTCTTCTCGTTCTCCTGTGCTCTCTCCATCCCGC
TATTATGATGCAGCTAGCAGGAAGGTGGGAGAGCAGGTCCGGGCGATCCACCTGCTTAGG
ATTCACACTCCGGGCAAAAAACAAGCTCGCCTTGCTTCAAAATTGATTACCCCTACCTTG
TAAAGTAGAACAATTAATGTTAAAATGAAGGGAGAAAAAGAAGGGGATGCGCAGCCTTCT
AACGGAGCACACAGCGATGTTTAGCTTCTTTTATTTTCCTCATCACCATGCGGCTAAAa
>NODE_2361_length_61_cov_148.852463
GCCAAAAGGCCGAGAAGCGATAACCCCTGAAAGGAAGACCGCTGACGCCGGACCCCCGGG
ACCCCGGGGCTTCCTTGCGTGCGGGACAATTCCGGCTACACCCTCTGTCATCCCCCGCCC
G
>NODE_2366_length_992_cov_24.514112
TCCCAGGCGGTCTCCCATCCAAGTACTAACCAGGCCCGACCCTGCTTAGCTTCCGAGATC
GGACGAGATCGGGCGTATTCAGGCTGGTATGGCCGTAAGCGAGGGAACACTCGCCGGGGC
GCTTTATAAAGGGAACAGTATGAAAAAAAGAGCATGGCACGGGAAAGCAGTTATTTAGCA
AACAAAGCCAATCAGAGTGAAAAAGCAGTCACATTTGGAGGACATATGTCTCAACCCTGT
GAAGCATTTCCATTACTAAGTCACTGTGCTAACTAGCTCCAGCCTAGGTCCCTGTTTCAA
TGTGGACTCCAGCACACTGCAGGCCAATAGAGGCTGCCCCACGCTGCTGGTGCCGCTTGA
CTAATTGACCAAGCTTGAGAAGGTGTCTTCTCTGTACACATGTCTCGGGTTAGAGGTTGT
ATTAAGTAGTCCGGCATACGGCCTGAAACAAAGACCGAAACAAAGACAGAGCTGGGCATG
ATTTGGGGGCAGACGGCGACCTAAAGATGAGCTCTAACACGCTTAAAGGGAGAGGTACAC
AAGGGCACAGACCTGACAGGTGACAGAGGCACCTGGAGCGAGAAGGGCCCGTTTGTCATT
GAACACTAGATCAGGGGAGAGCGCGAACGCAGTCCCCCACTACCAGAAATTATGCAATCG
AGATTTCCACATTTGGGAAATTCGCAGGGGTCAGCACAGCCGGAGTGCAATGGCCGAGCC
TCGCCCTGGGTGAACCGCCTTGGTGATCACGGTGTCTCCCTTGCCAGGTAAGTATGAGTT
GTACAGGTCCGCGGAGGGCTGGCCATTACAGTGCCAACGTTTCCGCCTGACGGTCGGTCA
CTTAGAGCGTTACAATGTCACATCTCTGGACCGCCACAGCCTCACGTCCTATAGAGCCAT
TAAAAAGCATGTCTAGAAATGCAGATGCGGGCAGAGCACTTGCAAGTACTTTATTGTTTG
TTTAGCCCATCTTGTGAGCGCATCCCTCTTTTCCCAGGAGAAACGTACGGAACCCACACT
GGACCGGGGGGCAGTTGCATTTAGTGAACTAc
>NODE_2380_length_81_cov_214.641968
GATCCCGACATATTAAACAATTATAGGCCAATATCGAACCTCCCGTTCCTCTCAAAAATC
TTAGAAAAATGTGTTTCCCAACAACTGAATGCCTTCCTAAAGACAAAAAACATTTATGAA
ATATTCCAGTCCGGTTTTAGA
>NODE_2381_length_1187_cov_13.955350
AAACTTGCTTTTCAGACCAGCAGAAAACACTGAATTGCTACCCGCCCAATAACAGCTACA
CCAGCTTGATGATTTACTGCATAAATGTCCTGTGAAAGTTCATGGTTTTATTGCTGCTGT
GTTAAAAACCACAGTTAAATAAAGGAGTTTATTCATAAAACAATTGTTGATATTCAGTAC
AGAATAATACCACAACTTAATAGCACTTTCTGTGACTTCATAAAAGAATGGTGCTCAAGT
TGAAGTAATATTCAGAACGTTTGGAAAGATTTCTCCAAGTGTGTACCTCTGCCTTGTGAG
CTGTGTCACATACCAAATGTTGACCCAACTTAGAAGCACTTTTTCATTTCAAAACAGGTA
GGTATGCTTAGGTAAGGATCTCGTGCAGTCGTTATTACATGTAAAGAGACAATAAAGAAC
AAGTAGGTAAAATCACCTCAAAGCTACAAAGTTAACACTACCCCAAAGAGTAGCATTCAT
AAGCATTGATCTCAACTAATGGGGGTCAAATACCTGATTGTGTTTTAAACTGAGTTGCAA
TGACTTTTGAATTATCCAATAATTTGTTGTAGAGTAAGTCACTTCAAACTACCCCAACAA
GTAGCACTTACTGCATTATATAGACAAGTCAATACTCGTGTTAGGGTACCAATTGTGACA
TGTTTAGTAGAGGCAAAACCCAAAGAGCAACAGGTTGCTGGAGCTAAACCCCATGTTTCT
ATTACATGGAACAGTAAAAAAGGAGAAACACAGCATGGGAGCAGCTAATGTGTTTTAGCT
TTAGGTAATCTACAGCACATCCTTGTGGCAATGCACAGTAATACTACCCCAAAGAGAAGC
ACTTACTCTTCCAACCTAAAATGAATGCTTCTATTTAAGGTAACATTAAGGTGAAGTTAT
GGGAAAAGATCCAGATCATGAACAAACCTGCTAAAATGCATGTGGAACCTATCCCAACAT
AGAACATTACTACACACAATACTTTTCTGTTAAATTACAATTTTCACCACCAACACAAGG
GCTGATTGGTGTATATATTTGCTGTGGTTCAATACAGAACCATACCCCAACTTAATAGCA
CTTTCTGTGGCTTGGGAAAAGAAAGGTGCTCAAGTTGAAGTACAATTCAGCATGTTTTGG
GAAAATATGCGTCTGCCCGGATCCATGTCCAACGGAACCCATTACAAAAATCTATGCTAA
AAGTTACACGGTTAAAAAGAAAAGCAATTATTAGCGATTATAAGCAT
>NODE_2382_length_720_cov_24.141666
TGTGAGACGCAAATCCCATACTTGAAGCAGAAACATGCAGCCGGACAGCTTGTTAGAGGG
GTAAACAATGTCGCCCCAGCACTCAATCAATCAAGGAGATAACCATCCCTCTACTGCTAG
ATGTGCCTTTAAGTCCTTTCACAGATGCTGTTACCCAGACTTACTTTTATTAGCAAGTGC
ATACATCCCTACATACAAGTCATCTTCTCACATTCCCAAATGAACACCTGAAGGCAGCCA
GCTCCAGCGACAAACCTGGTCATCATCCCCATTCCCAGAAACCGTCTCACATCCCCAAAC
CCCCCCGGCCCCGTGTGCAAACCTCCATGCCCAGTCGGATGTCCTCCAGCACGCCGTCCA
CCACGTGGATGCCCACGTCCTCCTGGTAGGCCACCAGACCGGCCAGCAGGTTGGCCACAC
AGTGGATGCTGTTGTACTTGACGTTCCAGATGTTGACCATGCAGCAGATAAGGTAGCCTT
TACACTCCGGGTCCTGCCAGGGGAGTTTACGCATCTGCCTCAACACCTAGGGCGTGGCAG
GGAGGGGAGGGCCGGGGGAAAAAAGCAACCAACGTCATGCCGCAATCTTTCCACGATGGG
TTAACCGTGCCCGTGTACATGCGGTGCTGTGATAAGGTACCTTCTCCGTGGTGACCTTGG
AGAGGTCCTTGTAGAGGAGCTTGCGGATGTACTCCTGCAGCGGGGGCCTCTTCTTCCTGA
CCGTCTTCTCCATGGGCGGGGGGTTGCAGTAGTAGTAGGCgttctccaccatggtgacgt
>NODE_2386_length_109_cov_30.357798
CAAACGAGTACCTGGAGGGGTAGTGGTCTGGATTCGCCGCATTCAATGGTTGGGTTCCCG
GTCAGGGAAAAAGTGACTTCTGATGACAGTAGAGGACTGCCGTTGGCCAACCATTGGCGG
AGAAGCAGAACAGGTGTAGAGCAAACAGAAAATGAACATAAACAAGCAC
>NODE_2388_length_74_cov_9.932432
GGCCATTGTGGAGAGGTTGAAGTCTGTTTGATTGAGTGTGTGGACAGGTGTCTTTTATAC
TGGTAACAAGTTCCAACAGGTGCAGTTAATACAGGTAATGAGTGGAGAACAGGAGGGCTT
CTTAAAGAAAAACT
>NODE_2390_length_61_cov_36.639343
CACTTATACAGATTACTCCTCCACTTATACACTTATACACTTATACAGATTACTCCTCCA
TTTATACAGATTACTCCTCTACTTATACACTTATACAGATTACTCCTCTACTTATACACT
T
>NODE_2396_length_419_cov_85.312653
ACACACACACACACACACACACACACCCAACAGGAGGGAGGATCATGCCCTGGTTCTCTA
TAAAGGCTACACAGTATATTTCTGTATGCTGTTCTCTGCTCATGGGACAAACATTTACCA
CATAGGTTCAGGGGGTCAGTTTAGTGTATTGTTTAGCCACCTAAACAGTACAATAAAGTT
CAAACATGACTTTCTTACCAAAGGTTTTCTGTGCATCTGCCAGGGTTCAATCTCACAGGA
GTCTGCAGCATTGTCCTATTAGAACCAGAAGAGATGGACATCACACTATCAAGGTGGCTG
CATCCAGGACCAGTACATTAAACACCTGTTGAGAAACCACACACACAGGGAAGATCATGC
CCTTGCTCTCTATACAGGCTACACAGTATATTTCTGTAGCACAATTCTCACCTGGGTACA
GGATGATAGGGTTAGCCCTGGCTCTAGTTTCTCTATGCAGGCAGGCAGGCAGGCAGGCA
>NODE_2400_length_503_cov_41.968189
AGCAATTAAAAGATGAGGAGGAGGGAGAGAACGAGGAGGGAGAGACAGAGACAGGGAGAG
AGACAGAGTGTAAAGACGAAGAAAGGGTAATTAAAATATCCGTCCCTCTCTTTGTGGGAA
CTGTGTGTCATCCATTGTGCACTTATTAAAAGCCGGGAGGGAAGGAGAGAACAGCTCTTA
ATTTCAGCACCCGGGATCTGTAAGGGTAATCATGCCCGCGGATGGAAGCTCAGGAAGGCT
GTAACTCACGTTTAAGTGTGGGGCCGTGTCACAGCAGGTTCACAGTCATGCATTTCTGTG
TTGACACCCATCGGGGCACAGAGATATTTGGCAGTCAGGAGTAATTTAACTTAATTAATG
GGATGCATATTTGATGGCGGAATAAAATATCCCGGCTCAGCAAAGTGGAAAAGGGGAAAA
GATTTAGTGGGAGTCAAAGGTGTAGGGGAGAGTAATTTGCTGCATTCAGTTACTGCTGCT
TGAGGAAAGGAGGAGAGACTGAGGGAGAGGGTAGAGAGAGAGAGGGAGGGAGGGAGGGAG
GGGGGAGGCAGTCAGAGCCAAGg
>NODE_2401_length_61_cov_7.262295
CTCTGTAATTGCAAACAAAGGTTTCTGTACCAAATATTAAGTTCTGCTTTTCTGATGTAT
AAAATACTTATGTCATGCAATAAAATGCTAATTAATTACTTAAAAATCATACAATGTGAT
t
>NODE_2405_length_188_cov_8.675532
TGGCTCCATTTCCAGTTGGGAAGCGGTGGTTTAACAAGGCGGAAGAACGCGGAGGAGGGG
AAAAGGCTAGCATGTGTGAGTGGGAGTATGGTGGCCAAGGTGCGGATCAGGAGTCGACCT
TTGTTACCCGCACCCCCAGGTACGCCATGTTTCCACTTCACAGCACACACCCTGAGTGCA
CGTACAAGCCAGTGCCTGGGAAACAACGTGGGGCTGGGCGGGGGTAGAGCCCTCTCTAGC
GGCAGGGg
>NODE_2406_length_365_cov_34.772602
TCCTCTCTCTCCCTCTCCCTCCTCTCTTGTTTTCTCCCTTTTGCTTGCTCACTCACTTCG
TCTCACTCTATTCACTGTGACATTCAGTCAGTCCCTGCAGTCGTATTGACCTTGGTTCTT
TCTCATTTGCATCCACCATTTTTCATTCCTCGGAATATGGCGTTGGGGGACTTTTCCATC
ATTAAGTGAATTTACAGTGATTTCCTTATGTGTTTTCTCCAAGGGATTGGGTTATGAGAT
GCACATTAAATATCCATTAATACCTCATTATCCCACTGATAAGATTACCATGATAATGAG
GCAGAAATTCTAATTGTTTCACTTCTTGTTGTGCCACTCATTTAATCATCCACCTGAAAG
ACAAGTGTTCTGCGCCCCTACCTTGAAGACTGTAAACATGGGCAGCAGGGTAGAGCTCTC
CTGCc
>NODE_2407_length_150_cov_7.813334
TACAATGGGCCAAGACAGACTTAACAGCCTGTTAGTCTGCAATGTGCACAAAGACAGGCT
GGACAGTCTTAACATAAATAAGATATGCCAAGAGTTTGTGGGGCCCAGTGATACCAGGAA
AAATACATTTGGTACTTTTGTTTAGTACCTATCCTGTCATGCAAGTTTGATTTAAATTAC
AGCTATTTTTATATTTTTATAGCAGTGAGt
>NODE_2410_length_83_cov_255.481934
GTTGGTAGGGCACTGTTTCCCTCTCCTGAGGCGCCGGATGGTTTGCCAGAATCTCTTCGA
GGCCAGTCGATAGTCCTTCTCCATGGCCTCACCGAACTCCTCCCAGGCCCGAGTTTTTGC
CTCCACAACCACCCGGGCTGCAG
>NODE_2411_length_171_cov_7.982456
CCTGTCATTGTGCTGTATTTACAAAGCTGAATATTACATTTGGGTCATGTGATGTACAGT
CCAATGTGCCAAACATAATGTGCTACGCGTAACTTGGATGAACATAAACTGCTGAATTTT
TACATCAAATTATGGACAGTGAAAGAGAGAGAATTTATTTAGGAAAATTTTGTAAATACA
AATAACCAATGTCCCTAATGATTGTGCATTGCGAATCTGTGAAGAGTTGAa
>NODE_2414_length_61_cov_9.573771
AACCCAATAGAGCATCTTTGGGATGTGGTGGAACGGGAGCTTCGTGCCCTGGATGTGCAT
TCCACAAATCTCCATCAACTGCAAGATGCTATCCTATCAATATGGGCCAACATTTCTAAA
G
>NODE_2420_length_641_cov_7.795632
ATTTCTCAACACGCCCAAAATGTTGACATGGAGATTCATAATACTGTAACAAAATGTCAC
TTTACGTATTGTACTGTAAGTTACAGTTTTTTTGGATTGCTTACACACTAAAATTAAAAG
TAGTACACTATTAGCAAAACCTTACACTCAAGAAGCAAAACATCAGCCCATATTTGCACA
ACTATAAGCACATTGTCAACTTCACACTTGTTGCAAAACTCTACACACAGTGATTTGCAA
AACACTAAACACACTTAACATACATTACACACAAACATCTATCATGAAGTCACTTCCTTG
CAATACCAAAGCACTGACTGTCAAATTACCNNNNNNNNNNAATCTATCATGAAGTCACTT
CCTTGCAATACCAAAGCACTGACTGTCAAATGACCGCACCGTCCAACCAATTGGTTCAAC
ACAGTCATCAGGTGTGCAAACACTTGTTTGCTNNNNNNNNNNACACCGTCCAACCAATTG
GTTCAACACAGTCATCAGGTGTGCAAACACTTGTTTGCTTAATTGTAGACACACCAATCA
GGTGTATAAGCACTATAAAAAGCAGCAGGTGAGTTCATCGGTCTTCAAGCACAATGGAAA
GAGTCAGAGAAAGAGTAAGACGAGGAGGAGAACGAGGAGAACGAGGAGGAGGACAAGGAG
GAGGAGGAGGAGGAAGGGGAGGAAGAGGAATCAACAGAGGa
>NODE_2423_length_62_cov_23.629032
AAATACCAGGCAATTTTGGCACAAAACCTTCAGGCGTCCGTTAGAAAGCTGAAGATGAAG
AGGAAGTTCACCTTTCAGCACGACAACGACCCAAAGCACACATCCAAATCCACAAAAGCA
TG
>NODE_2426_length_101_cov_47.940594
TGAATCCAATTGAACATCTGTGGGGTGATCTGAAGAGGGCTGTGCACAGGAGATGTCCTC
GCAATCTGACAGATTTGGAGCGCTTTTGCAAAGAAGAGTGGGCAAATATTGCCACGTCAA
GATGTGCCATGCTAATAGACTCCTACCCAAAAAGACTGAGT
>NODE_2428_length_81_cov_10.691358
GTCATTGTCATGCTGGAAGACCCAGCCACGACCCATCTTCAATGCTCTTACTGAGGGAAG
AAGCTTGTTGGCCAAGATCTTGCGATACATGGCCCCATCCATTCTCCCCTCAATACGGTG
CAGTCGTCCTGTCCCCTTTGc
>NODE_2429_length_578_cov_20.192041
TGATGGACCTACTTGCATTTGCAAACCAGACGAAAAGTATCCTTCTTTCATTTTCCTTTA
CTAGTCTGTGTTGTAGGGGGAAGACATAAATACATTTCAGACGACAAAATCTCTTCTCTC
TTCTTCTTCTCCCTTCAAGAGATCGATGGCTCTATCCCTGAAGGGGAGCCATCCTCTTGA
GACAAAGGGCCTCACTCACACACACACTCACACTCACACACATATGCGCGCGCACACACA
CCGTAACAGCAACTGGGTCCACTGTCATACACCTCTCATTAATTCCTACCTGTCAGCCAG
TCCCCTGCCATATCAGCCCCCCTGAAAGGTGACAGCTTTCCAATGACTGACAAAGGCTCT
TTAGGTGATACCGAACATCTCTGGCTGCCGCCGGTTCCGTAAAGTGCCCCTCAAATGTCA
CATTGCCTCTCCCACTCCATACACAGTTCCAGGCGCGCACACACACGCCATGCACACCCG
TCCGATCTATGTACTTTTCAAACAGAGGTCTGCTCCCAAGCGCTTCACCTGCTTTGACAC
TGACACGCCAGGAGCAGATGGACGTAACAATGGCGCTCTCTGTCAATGCTTTTAACATTC
GAGCGCCATTTCAGTGGCCTGTTACTGTTTATGTTTTc
>NODE_2438_length_61_cov_8.131147
CTTACAAAGCATGTAGAAGTCTGTAATTTTTATCATAGGTACTCTTCAACTGTGAGTGAC
TGAATCTAAAACAAAAATCCAGAAAATCACATTGTATGATTTTTAAGTAATTAATTTGCA
T
>NODE_2439_length_540_cov_10.744445
CGGCAAGACGTGGATAATAACAAACTACTCGGCTAGTAGCCCATCTCAAATAACATCTTT
CCCCAACAGCGTTTATAAGAAAATGTGCCTTTTCTGAATTGAAACGGTGAAAATGTCACA
AATCAACACACAGCTGGCCCTTCAGAGCTTTGTGAACAACAAATGGCAACAGAGTGCAAT
CTAATCAAGTGCGTAGGGCTGCAGAGCTTGTTTTGGATACTAGGGAACTATTTAAAGTTG
GGTCTTTTGTGATGCTTTGCCACGCCTTTACTGCAGCTGTCTTCAGTTGTCCTCTGTTTG
TGGGTCTTTCTGCCTTAAGAGAGAAAAGAAATATGGCTCACGGCTACTGAGCGTTAACAA
AGCATCCGACCATGCAGCAGTTTGCTTTGTATTGCTTGGGGCCACATTTATGTCAGTCTT
GCTGCTAATTTGTGCCTAGGGTGAACAGTTGAATTCAACCCAGTGGCTAAAAAATGGAAT
TTGCCCCTTTGTTCCTCCATCACTTGAAGGAGAAGTCCGTATTTAGTCGACTCTTCTCCA
CATCTTTATCCCAATGTCTTTGGAGTGGACACTAGAAAACCACCGGACAAGAGAAAATCG
>NODE_2440_length_506_cov_11.254941
GTTGGACTGTATGGCCGGGGGATAAAGACATTGTCATAGCGGCCGTCCGTTTCTGACTGA
GGAGGCAGCGACAGGCCGGGAGGAAGGTGCCGCTACTTAGTCCACAATGGCCGCCATTGT
AGGGCGAAGGCTGCAGGGGCCTGCTGGGCCTGCAGGGGCCTGCTTCAGAGGCAGTCTAGA
CTTTGTGCCAGCCAGTCAAGGAGCCTCAGGAGAAAATCCCATCAGCCACTGGAGTGAAAG
TTAACTAAGGTAACCTGCTGTGAACCTGATGACAATGTCAAGCCAACATATGGCCCCAAA
TGTCTATTGTCGGAACGAAGAGCTTTCTTCCTAGTCAAGGAGCTGGAGAGGAGGCGAGGG
GGGGCAAGGAGAGGGGAGAGGGCAAGGGAGGGGGGTTAGGAGCCGAAAGGAAGGAGGAAT
AACTGTGGTCGTGGCTTTACTTCTGGATCACTAGTCTTATTCTGGAAAGGACAAGCCCCA
CCCCCAGAACTCTCAATTAAAGGAGTAAGCAGATTAACTGGCATCTTTCAAGTTGTGCTG
AATGAAAACACTCATAGACATTTAAa
>NODE_2441_length_810_cov_18.507408
GTTTCGATCTAGCTATGGAATTGTGTGGATGTTACGAGCTCATACTCCGTAGGCTGTGGA
ATGGTCTACGGGACACATTCCGAGAGTGTACATTTATACAAAGCGCACAATAGGTCAAAC
ACGCGGACCAAGTGCTCAAGTACACACAGGATATTCTAAAAGGGGACATGACCCGTGGAC
TGAAACCTATCCTCCAAGATCTGTTGTATCCTTACGTAGACACACTGTGTGATGAATACA
GAGTCTTAAACACTACTGTCCAGGAAGTGTTACATGATACAACCAACATATCTACCGCGC
TGAATGTCGAACAGGCCCTCAAGGTGCAATGTGGTGTAATACTCGATATAGGACATGCTC
AGTGTACAGCTTCAGAGTGCACGGGGTGAGGCCACACAACTCCGGAGCGAGATTACGGAG
AATAGACATGAAATCAGCCGTGTGCTCGCTGAGTGTGAGAAAGCAAGGGAAATCGCAAGA
GACCTGGAAAATGCTCTCTCTAGCTTGAAACAAAGTGCGAGCGCAGCAGAGTTGTGCCAT
GGCGATACTGAGAGGACGTGTACTGATACAAACAATCAGATCCGTGCCCTAGAACAGCTG
TATGACAATTCTCAGACAAAACATGAGGACCTAGAGGTTTACGTGAGAATGATCACAATG
GCACACGAGAAAGAGAAGTCTGAGTGGACCGGAAAACTGCTTGAGTTACACACGTCGCTA
GGAACAAAAGAGTCCACAATCGAGATGATCAAGAAGGAACACGTAAGGGCCCAGGGTGAA
CTTCAACAACAGATCACTTCCTTGTCAGGGTGTAATGCCAACTTGAGAGATGAGGTGTCA
AAGCTGACCTGTGCTATGGGAGAGGCTGAG
>NODE_2442_length_278_cov_19.395683
TCGTTTCAGCACGTCCGCTATCCTTTCAACTGAAGCCTCCTTCTGAACCCTGACTCTATC
TAACACCGCCCTAGGCTCACCTGTGTACATATCTACCCCGAAGAACTGAGCAAGGAAGCT
CAACGTTGTCTTACATCTGAGCGATTCTTTGGTTACAGTTACCAGAGCTTCACTGTCCTC
TTCAAGCTCTGCAATGGTACTACGGAGTTGCGTTTCCTTTTCTTCACCCATGCGGATTGT
GCACCTAAGTTCCTCAGCGATGTATTGCTGGTTAGACAGCTTGTCTCTCATTCCATCCAT
TTCCAAACGAGCATTACTGATCTCTATAGCGTGCACAC
>NODE_2443_length_61_cov_21.557377
GCTTGTCTCTCATTCCATCCATTTCCAAACGAGCATTACTGATCTCTATAGCGTGCACAC
CCTCAGCCTCTCCCATAGCACAGGTCAGCTTTGACACCTCATCTCTCAAGTTGGCATTAC
A
>NODE_2447_length_183_cov_5.142076
TTCTATCTCTATCTATTTATCTCTCCCTCTCTATCCCCTCTCTCCCTCTGTCCCTTTTCT
ATCTCTATCTATGTATCTCCCTCTCTCTATTCCCTTTCTCCCTCTCCTATCTCTCTCTAA
CCCCTCTCTCTCCCTTTTCTATCTCTATCTATTTATCTCCCTCTCTCTATTCCCTTTCTC
CCTCTCCTATCTCTCTCTAACCCCTCTCTCCCTCTCTCTCTCCCTTTTCTATCTCTATCT
ATt
>NODE_2460_length_67_cov_14.462687
AATCATTCTATTAGGACATGTCCACACACTCTATAAAAGGCCCAAATTCAAACCGCCTAC
GGGCTTGCGGCCACACCTCCCTGAGCACGCCCGATCTCGTCTGATCTCGGAAGCTAAGCA
GGGTCGG
>NODE_2468_length_564_cov_25.888298
TGGGATACCTGTAATTTTGCATTCTTATAAATAAATATCCTAACATAGGTAGTAATAACA
CCCGCCACTTCCCTCACTTTTCCTATTTCTTACCTGCTGTCCTAAGCTTGTTCTCCAGTG
GCGACAGCGTTTCACAGCTTCCCCGGTTTTTCCCCGGCAAGGCTTCGAGTTTTTTAATAT
TTTCCCTTACTTTGTTTCATTTCCCACTTCCATCTTCTTTCATCTCATCAATAAACACAC
GCTGCAGCCTACCTTCATAGAGGACCTCAACGAGTTCAAGTGTGCCCTCCCATTTTTTAA
CTATACGTTGAATATTTTGGACAGGCACGCCTTTTCACTTACGATAGGAACAGAGAGCCC
TCTCTTGAGCGGTGTAGGTTGGAACATAAATCGGTCAGCGTGGTTTTGCCCCAATCATTG
AGCCGTACATACTCTCTACGGAGCGCAGTGGGACGGTGAAACTGTCTCCATTGTGGCTCT
GAAATTGTAAACGTTCCTCTTATGCAGACAGGGAAGTTGTTTGATCCAATATGGAAAACC
CAAGTCCGTAGTTTCTTTATTAATTTCCACTTTCTGGTTGTTGAATTGACATCCATGCAG
AATGTTATTCTTGTTCGCAGAATg
>NODE_2479_length_323_cov_5.229102
ATCGTAAAAGTGGTTGTCGTGTGCCTAAGTCAGCTAATGGTTATCCAGAGTGAGGCATGT
GACAGACAAAAATTCATGTCACGGTTTACGGTCAGACTTACCTCAAAACAGAAAGCTCAA
AGCCTATTAAAACGAATGTCGTTTTGTATTAATTGTATTTTCATTTTAATCAATTTTTCT
TTGACCACTATCCTGATTTTAATACATAAAAAAAGATATAGCAGACGAACCGAATTGTAG
CCTACTCGCCTGACATGCCTGAAAAATGTGAAATAAATCTATTATCAGAACAGAAAGCTG
TTCTGAACAGAAGAATCTTAAAAGGATTATATGCTATTCGGGCCGGAAACAAGACCAAGT
CAAACCCCCATGCCATATTGCCa
>NODE_2488_length_621_cov_22.904991
CATTTGTCAATCTGGCTACAGGAAACATCTCTGCCACTCATTATACATGGTGGTCTGTGT
TTCCATGGTTAATGCTTACATGAGCTAACACTATGAAGGCTCCTGGAAAGGAGGCCCTGT
GCATTCTAGATTGCCAACTTGTCTATTTACAGGCCTTTAGCCAACAGCTTTTGTAAAATG
GCCTTCAAGTAATTTATTAGAACTTAAACCCTAATTACACGCACAAAGGCGATTTAAATC
AGATTTTCAAATTAGGATACATTGAGACAAATCCTCTTAGATCTGATTCTCTTGACTGGA
GATGGGAAAATGTATCTCTGTTACGTAGGTAACGATGCTGTCCTGAAAGAGATCTCTAAA
ACGTATGCTTATTTGACAACAAATGCAGCTGCCCCGCTATTTCAGAAGATATTAGAGGAA
AATGAATGCAAATCTGTGTTCAAAAGCCATCTGGACGTGGCGAGAAGCATTCAGCTGCTC
CACGCAGGCGACAGGCCTGAATCCGTCTCGGCTCGTTCTCCGGGATCATCTGCACGGTTT
GGTATCATTTGGAGAATGTTGCAGTCACATGTTCCAAATAAAATAATGTTGATGTTCTGT
ATAAAACTAAGTAAAGTTTATCGATGAAGAATCTGATATGTATTGTTTTTCTGTTTTTCT
CAATTATAATCCAATACATGa
>NODE_2492_length_362_cov_16.069061
ATTCCTAAAAGAGAAAATGCTGAAGATGTCCGGTAAAGACCACTTACTGATTATTGCCGG
ATTTCTCTATTCACTGGAGGTCCTGTTTGGACTGCTTGGGAGTCCTTCAAGGAAATAGAC
TGAGCTCTGGTGAGCTTGTTTTAAATAGTCAAGTCCAGCAAACTAAGAGCTGTGTCGTTC
ACAGCCATGCCCCGTCTAGAGCAATTGGGATCAGTTTTGGTCTTCGCGCTGAAGTGAATA
ACCTGTTAACGACTCCTGTGATTGAATCTGATGAGCCATCATTGTGATCATGGACAAAGA
TTATTCTGATACTAGGCTGGCTGAATAAGAAATCACGAAACAGCACATAATGCAAAATGA
TCAAAAGCACGTCCTGATGGCAAAATGCTGTGATGATTTCCCCAAACAGAAAGACAATCT
TC
>NODE_2493_length_108_cov_18.898148
TGTAGCTGTTATTGGGCGGGTAGCAATTCAGTGTTTTCTGCTGGTCTGAAAAGCAAGTTT
TCTCCAAGCCTCACATTATACTGAAAATGAAGTATTTGGATTTAGCTAGAAGATTGTCTT
TCTGTTTGGGGAAATCATCACAGCATTTTGCCATCAGGACGTGCTTTT
>NODE_2494_length_87_cov_8.126437
CAGGCGGTCTCCCATCCAAGTACTAACCGGGCCCGACCCTGCTTAGCTTCCGAGATCAGA
TGAGATCGGGCGTGCTCAGGGAGGTGTGGCCGTAAGCCGATCGACAGTTTGAATTTGGGC
CTTTTATAGAGTGTGCGGACATGTCCT
>NODE_2495_length_61_cov_13.754098
AATCATTCTATTAGGACATGTCCGCACACTCAATAAAAGGCCCAAATTCAAACTGTCAAT
TGGCTTACGGCCACACCTCCCTGAGCACGCCTGATCTCGGAAGCTAAGCAGGGTCGGGCC
C
>NODE_2537_length_759_cov_17.499342
CCCAACACTTAAGAAACAGGAATGCAAGCGTAAAGGGGCTCACAGCACAAACCCCGGATA
CCGTGTTTACTCTGATATAGAAGGAGAGAATCCTAGATTCCAATTAAAGCCAAAATCAAA
CCGTGGTGTTAAACATCTGGGAGATTGCTGCATGATAACGCAACCAGACACATGGGTTTC
GTCGGTCCAGAAAGGTGTCAGTGTCCACAATGGTGTTCACACGTTTGACATTGAACTCTG
CCAAGGAAACCATCGTGAGGACACCGATCCCAGAGTACATAGCAACAAGCCTGTTTGGAC
ACGGGGATGTGAAGATCATCAATTTAGGATATCTGTACCCTATCCATACTCTACTGGGTG
TGTTACAAGTTAAAGAAGATGAATATGAGGCATGCAGTGAAATTACACAAAGCTTCTGTC
ATTGCTCACAGCTGAAACGGATCTCCGAAAGACTCAAATGTGCTCTTTTTATATGTTGGA
CTCCAGGTGGGGAACACGAGTTATACGGGAATGATCATAAGAGTGCATGTGTGTATACTA
TCATAGTATACAAAACTGAGAATGTGAGATTGTACTACTTGCTTTCAGTTCGACTAGATA
ATTCGTACACATACAACCTTGCAAAGTTACCATTTGCAGCGCAGTATCGCCCACACACCG
GGGCTTTTGTGCATAGATTAGATGGTGTATGTCAAGGTCCCAGTTCCTCCAACCCAACAC
ATCTAATAGATACCATTAACACAGAACATATTGTATTACATGGGGATTTGTAAACAAAAA
AGAGGACTATGCTCATATATACAACATTTTGTACAACAT
>NODE_2539_length_292_cov_17.554794
GCTTTGTTTGATGGCTTGTGACCATCCATCTTCTTCTTGATCAAATTCCAGAGGTTTTCA
ATGGGGTTCAGGTCTGGAGATTGGGCTGGCCATGACAGGGTCTTGATCTGGTGGTCCTCC
ATCCACACCTTGATTGACCTGGCTGTGTGGCATGGAGCATTGTCCTGCTGGAAAAACCAA
TTCTCAGAGTTGGGGAACATTGTTAGAGCGGAAGGAAGCAGGTGTTCTTTCAGGATAACC
TTGTACTTGGCTTGATTCATGCATCCTTCACAAAGACAAATCTGTCCGAATCCAGCCTTG
TTGAAGCATCCCCAGAGCATCACAGTCCTCCACCAAATTTCACAGTGGGTGt
>NODE_2541_length_136_cov_6.786765
AGCGAAGTCTAAAACTAACAATGTTAGGATGAAACAGTCAGAGGTTACGAAGAAGCGTAT
AAACTAGCTAGAAAGATGTGTCGGCATCAAGTAATTGTCTCTGGCCCCCTTCCAGCTAGG
GGTAGTGACGAGCTCAACAGCAAACTTGCGCAACTCAATTGCTGGCTGAAAACTGAGTTG
TGCCCGTTGCAGGACa
>NODE_2542_length_61_cov_4.885246
GCCAAGATCTCGCGATACATGGCCCCATCCATCCTCCCCTCAATACGGTGCAGTCGTCCT
CTCCCCTTTACAGAAAAGCATCCCCAAAGAATGATGTTTCCACCTCCATGCTTCACGGTT
G
>NODE_2543_length_80_cov_12.525000
ACTTATGTCATGCAATAAAATGCAAATTAATTACTTAAAAATCATACAATGTGATTTTCG
GGATTTTTGTTTTAGATTCCGTCACTCACAGTTGAAGAGTACCTATGATAAAAATGATAG
ACTTCTACATGCTTTGTAAG
>NODE_2545_length_127_cov_4.968504
TTCTCTCATATTTCTATATTTAATATACATATTCATACATTTTTGATCTCAGGCACATGC
AGTCACAATTTTAAATAATATATGTATATAAGCAGAAAATGTATGCATGTGTAAAGAAAA
TATATGTATGTGAGAGAAGAATGTATGTGTGTGAGAGACAAAGTATAGTGGAAACGGAAG
GAGTATA
>NODE_2550_length_359_cov_14.593315
AGGGAGAAGAAACAAAAAAATAATATTGGGTCACGGGGCAAAAATCGAGCAGATAGATGG
CAGAAGTTTGCCCCCTGAAACATGCCTCTTTCATGACTGTGTTATGAATCTCCTATGATG
CCCTGGATAGCAGCACTCCAGATAATGTTAGCCCATTTAAAAAGAGCAGATTTGTGTAGT
CTATCAGGGATGAGTCTTTTTTTTTCCTCCCCCCAACTCTATACAGCCCAGCTGCTTAGT
GAAAAATAGGTTGTTATCGTAGATCACAGACACTGCTCAAACATCTTATGAAAGATGAAT
TAATTTCACTAATGCTTTAATGCAGAGCTCTCACGAGGAAGGCAGGCGCGCGATAACCCC
TGCCTCGTCCCAGCCGTTCCTCCATCGTGATTTATGCCGTCTTTTAGTAGATGAAGccg
>NODE_2552_length_61_cov_6.114754
ATCATGAGGAAGGTGAGGGATCAGCCCAGAACTACACGGCAGGACCTGGTCAATGACCTG
GAGAGAGCTGGGACCACAGTCTCAAAGAAAACCATTAGTAACACACTACGCCGTCATGGA
T
>NODE_2554_length_61_cov_5.426229
TTACACAGCTCTCTGGTCTTGGCCATTGTGGAGAGGTTGGAGTCTGTTTGATTGAGTGTG
GGGACAGGTGTCTTTTATACAGGTAACAAGTTCAAACAGGTGCAGTTAATATAGgtaatg
a
>NODE_2566_length_470_cov_46.117020
ACAATGCTTGCTATACACACACACACACACACAGACACACACTCACACACAGACAGACAT
GCATGCACACAGACACACACACGCACGCATACACCTACAGCCTAATCCTTTGAATGGTCA
TCATAGCTAACTTTACCTGTCCCCGCAAGCGCCAGATGGAAACCCTGCATTCTAATCTCA
CTCTACTAAATCTTCAACTTTCTTTTCTTCTCCGGATCAACAGCTCCAATAAATTTTCAT
TACACCTGTGCGAAGCGCTTCAAATAGAGCCACAGAAGCAGAAACTAATTAGACTGTAAT
GTATTGACTAATGGCCACAGCCTCTGGAGGGGGCCCAAATGCCAACCTATTCCCTATGTA
GGGCGCAAACTTTTAACCAAAACCCTGTGGGCCCCGGAAAAGGTTGGCCACTACATAGGG
AATATAGAGCCACTTGGGACACGCACCTGCAATTGTTCTAAGAGTCATTCTGCTCCCTCC
GACTGAACTCAGGTCCACGCTGGATTCACAACCAAAATAATTTATCATTa
>NODE_2568_length_87_cov_16.195402
ATAAGCTTACAGCCACACCTCCCTGAGCACGCCCGATCTCGTCTGATCTCGGAAGCTAAG
AAGGGTTGGGCCCGGTTAGTACTTGGGTGGGAGACCGCCTGGGAATACCAGGTGCTGTAA
GCCTTTTTGATTGAGGTCAATTCATTT
>NODE_2569_length_133_cov_5.691730
GTTGGTTAGAGCGTCGTGCTAATAACGCGAAGGTCGCGGGTTCGATACCCGTACTGGCCA
ATTGGCTTTTCCTTCGACTTGTATCTTCTGAATGAAGGACAACCTTCCGTGACATTCGCC
AGAAGCGTTGTTTTACTATCACGGATTGCTTATAGGGTTAAGATTTCGAGTTGACTTACG
GCACATCAAGTGt
>NODE_2570_length_572_cov_23.680071
TGTTGTTTATATTTACATAATTTATTACCATGGTGACCATTGAAAAAAAGACAAAAAATA
AAAGACAACAAGACATAACAAATCTTGTTGGTTAAAATTCAGCTGACTTCAGAGTTTGTC
AATATCAGGATAGGTAATTAAGTGTTTTGATTGAATGTGTAGCGTGGGTCTACTGTAATG
GCATCATTTGGAGTCGAGTCACAGATGCCAGCGTGTGGAGCCACACCGTAATTAGGCAGA
AATGCTGTACAGGTTTTCAACTAATTAGCAAATTATGCTGAAAATAGCATCAAGCTAATT
AACAGTTATTATGGCATTTTTTAAAGTATGACTTTAATTAGCAAAGTCCTGACGCATGCA
ATTTCAAACTTGTCCAACGAAGAAAAAAACACAACACAGAACATGATCAAGAAGCAACAC
AGATGATTAAGAAAGACGGAAAACAGAGTGAAAAAAGGAGAGAGGGAACAAGAGTGAGGC
ATATAGAAAGAAGGAGCGATGAGGGGAGAGAAGTGAGAGGGGAGAGAGCGCTTGTGATGT
GCCCGAATTTCCATGCAAATGAGGGAACATGTGTGTAGTTCACTAGCTGCCAAAAACCCC
ACAGCAGTCTGGCTGAGCACAGCTCCCAAATa
>NODE_2571_length_61_cov_20.737705
AATATTAAGTTCTGCTTTTCTGATGTATCAAATACTTATGTCATGCAATAAAATGCAAAT
AAATTACTTAAAAATCATACAATGTGATTTTCTGGATTTTTGTTTTAGATTCCGTCACTC
A
>NODE_2572_length_230_cov_6.286956
GTGAGCCCTGAATAGTTTGGGATGTAATTGCGGCTGTACCCTGTGAGCCCCAGGAATGAT
GGCATTTCCTGAACAGTTGTGGGTTTAGGATGGTGGAGGATGGTTGTACGGTGAGCTGGG
GAAAGCCCCGCTCCCTTCTGCGAGATTACTCTGCCCAGAAAGGAGACCTGCGTCCTTACC
AGCTGTAGCTTTTCTTTTGACACCTTGAACCCTTTCTCAGCCAGTCTGGTGAGGACCGTC
ATCGTAGCTTGGATGCAGGCGGCCACCGTCGGGGCCGCCAGCAGCAGGTc
>NODE_2573_length_61_cov_4.245902
TAACGAGTTCAAACAGGTGCAGTTAATACAGGTAATGAGTGGAGAACAGGAGGGCTTCTT
GAAGAAAAACTAACAGGTCTGTGAGAGCCGGAATTCTTACTGGTTGGTAGGTGATCAAAT
A
>NODE_2574_length_477_cov_41.092243
GCCAACCTACGTTTTGTAGAACTAGGGGTATTGCTTGTTGAATCTTGTGAGTAGATCAGA
ATCTGTTGGTATGTCAAGAATCTTTTTCTACACACCTGTGACCCTTTTCTAAATCGGATC
CCACTAACATACATGTGATGGTGATGGTTTCTATTCCCAAGTCCCCATCCTTATGTTTTC
TTTGTTCTTATTTGATGGGCTTCCGTGTTAAGCTCAATTAAACCCGAAAAATAACAACCT
ATCCTAAACTGTTCCAAAACCCCTGCAGAAGGGCACTTGTCGGTCTCTGCTCCAGTTGTC
ATTTGCATATTAGAGTGTTTTTCGTGGGGAAAATGAGCTGTAGGAATTAATTCAGGATTA
ATTGGTGCCTTTATCTTGTTAGGACAATCTAATTTAGGGGATGATGGAATTGTTTAGACT
CCCTTTTGCATAATTGGATTGCGTTGAATGGCTTGTCATTAGCGTCTTTTTAGCGTTGTC
TGTGGGCCCTCTCTCTTCATGGCCCCAGACTCATAAAGAGCAAGCATGTGTTCCGCc
>NODE_2582_length_430_cov_24.720930
GTGGTATGTTCCTCCACAGGTGACTTCTGTTGTTCCCTACACATTTATGTTGCCCCCCCC
CTCCCCAAACTCAGGACAGGAAGCAAAGATGAATTAATATAATTTTATAATACACCCTCC
TCGCTACAAGGGGCCAAATCTTTTCAGCATTTCCAGTCCTGTGAGCTAATTTGACAGCTC
ATGGGGTGATGTGGATTCCACTTCAGAGAGACAGGTACCCTAGGGCTAGCCAGCTGGATT
GTGGATGCTTACAGATTTGGCTCTCGCTTCCTGCTGGGTGTCATCTGTCTCCTTGGTCTC
GCGGTGGATAATTTTTTGTCCTCCTGACATCATGTGCCTGAGCAGTTTGTGCCTAGCAGG
GCCTGTCTGTCCAGGTCGCCCATCAAACCCAGCCAGCATGCGTCTAATCTGACGAGGCAC
CACTCCAAACACAGCCGCCCCCCGGGCTCCCCCTCTGTCCCACGTCGAAAATCACAGGCC
CACAAAAAAa
>NODE_2619_length_132_cov_4.310606
GAGGATGGCTGCATCGCGAGATCTTGGGCAACAACCTCCTTCCATCAGTAAGAGCATTGA
AGATGGGTCGTAGCTGAGTCTTTTTACTTAAAAATCATACAATGTGATTTTCTGGATATT
TGTTTTAGATTCCAGTTGAAGAGTACCTATGATAAAAATTACAGACTTCTACATGctttg
tatgtgggaaaa
>NODE_2620_length_547_cov_35.895794
CTCCTCGAGTTTCAACCCTCTCCGACCCGTTTCAACTTTGTCGGGCCCGCGCGTGACGCG
GACAGTAATTGTTTGCGTTCGCGAGAGGAGGCTCTCCGCGTTGGCCCGTCGCCATGATTG
AAAGTCCTTGGGTTAAAAACATGAGTAACGGGTTAAAAGTAATAAAAATGGCTATTAGGT
ATTCCCATGGACATGCCATTCTGAAGGAAGGAGAGGTAGTGGCACCTAATTACAGCACTG
CACTTGGCTGCTTTTATCTGTAATTGGACTATATAGTCCTTCATTATAATTTACTTTCTC
CCCCAAACTGTGATAATGCAGACAAGCAGAACTGAGTGGGCTGTTAGTGGCCGCAGAACT
GACACCAGTTAATGCCTAATTATAACAACTAAATTAAAGAAGTGACTGGGAGAATGCAAG
GGATAATGTCCTAGCACTTAATTTAACAGGACCAGTATCAAAGCCTGAGGTTCAAGATAG
GTGGATGCAGCAAAACAACTTGGGCTGCGGCCGTATTTAGATTTCCTGTTGCTGTTATTG
TCACTCCGAGGAGTTTGAATTCTCGATGGACACAGCTGGTTAATTAGCACACTTGAGTTC
GTGTATa
>NODE_2621_length_614_cov_14.703583
CTATACTGCATGCTTCGTAGTGTGATTATTCCAGTACAGCAAAAACAATGAAGATTCCTT
GTTTTGAAATGGTGTTTCCCCCTAACCCTCCCTCCGCCTCTGTCCCAGCCGTCCCAGGCA
GCGGTGCACCGTCCATGAGCAGGTTCGACCAGTAATGGGGGTGGCATTCCGTGTAGAGTA
GTAGGTGGCCATTTTGTTGTGGTTGTACTGGTGGTGTGTTTGTTCCCTAACAGCATGCTA
GTTCCTGGCTGCTTTCTCAGTCCGAATCGGTGAGGGAGATGGTCCGAGGCGAGTGCTCCC
GAGAACAGCCTGGCTGGCTCCAGTGTTGAACCACGGGGAACCCCCTCCTCTTCTAAGACG
CCTCCGCTCCTTCTCCCTCCCTGCTCTCCCCATTCTACACCAGCTGGTAGCCCGACCCGG
ACGTCTGGTCGTACTCTATTGTGTACTGTGTGGTCCAGTCTATCGCCTTGGGCCGGATCA
GCCCACAGCAGCGGATCTCAAAGAAGTCAATGAGGTTCCGTATACACCCATGGCTATTGG
AGAGAGAGGGAAATTGTTGGATCTAATGACTACTTCAACAATAACACTGAACAAAATTAT
AAACGCAACACTTTTGTTTTTGGCCCCATTTATCATGAGCTAAACTGAAATATGTAAGAC
TATGTACACAAAAg
>NODE_2624_length_562_cov_19.222420
TTAGAACGCACCATTAGCATGCCTAGCTACAAGTAACGTAACAATGGCTGGTAAAACCGC
GCTATTATTTACTCACATTTAGCTCAAACAGTGTTTATAACTTTATTTCCTGATTGTAAT
TGTTTCAAGACCATACTATGATATTAACCAGGTAGAAAGCATTCAAATCGGGACAAGAAG
TGTTAGTTACGTACCAACAGACAGCCAACACTAATGCACAAAAACGAATTATATTAGCGA
CTACTACCGATCAAAACCATTGCAAAAACTTTCTAGAAGTTACGTTCCCCGTTGTATGCA
TTTTATATAGTTTATTCATTTTCACTGCACTGAATTACTGGTCACGATTTGTTAGCTAGC
GGGCAGCTGACGTTTGCTAGCGGTTAGCTGACGTTTTCTAGCTAGCTACAGTTATAAATC
AACCAACTTTTGCAGCTCTTAGAATTCGAGTCAACGAGAGAAGCTTGCAATGCAATGCAT
GTAGTGTTCCTTACCTAGCAAGGTGACTGTTCAAATGCTGGCGTGAGTTCAAATGCTGGA
GAGTACTGAAGTCACGTGCAAAAAAACTCACGCTGGGGGGTCGGTAAGGAATATTTGAAA
CTCACGCGTGAAAAGGTTAAAG
>NODE_2625_length_61_cov_76.540985
CATCTGATTCTTCCAAAATGTACTAATTGGCTTGTTACTGCACTCACTTATGTGTAATAG
TGGAAAGCTGTCACAGCCGAAACAGCTCAGATTGGAGAGCGTAAGATACCGTTTCCAGCT
G
>NODE_2631_length_368_cov_7.228261
CATAATGACCCGCACTGACAAGACACAATGTAATTGTCATTAAACATCTATTCGCCACGG
ACACTAACAGGTCAGAGTTCTTTGTCTTCACCAAAATGCACTGTTTCTAGGGATATAAGG
GATGTATAGTGTTTGTCTATATGTATGCGAGATGGCCTAGGCAGGGGGGGGGGGGGGGGG
GGGGGGGGNNNNNNNNNNNNNNNNNNNTCCAATCCCCCAGCTGTCACTCCGGCCGCCCGT
CTGATTGAAAACAATCAGGCCTCTGATGGCACAATTATCCTGACCCTTTAGCCGGCCGCC
GTCACCATAATCAGACCCTGATTAGGCTGCTTCGGGGCCTCCTTCACTCCGTCGAGAAGG
TTAATTTGGGCATCAGACGGAAGCGCCGCGATGTCCGCCTGCCCCCAGAAAACGCGTGGG
TGCCAATa
>NODE_2638_length_125_cov_26.247999
TGCAAAATTATTCAGCCCCTTTACTTTCAGTGCAGCAAACTCTCTCCAGAAGTTCAGTGA
GGATCTCTGAATGATCCAATGTTGACCTAAATGACTAATGATGATAAATAGAATCCACCT
GTGTGTAATCAAGTCTCCGTATAAATGCACCTGCTCTGTGATAGTCTCAGAGGTCCGTTT
AAAGC
>NODE_2639_length_272_cov_24.551470
ACACACACACACACACCCTCAGACACACACACGCACACACCCTCAGACACACAGGCTAGC
TAGCTACCTCACCCTGCAGATTAAAATAACATGATTAAATATGGAAAGAGAACAGTGGTC
TGAGGGCTCCACTGGGACTTCATTAGGGCAAATTGCCAAAGAATGAAACATGAGTTAGCC
AAGAGAGACCGCTAACGCTACGGGCTGGGCCGATCCCACCGGGACCAGGGAGCAGGCACT
ACGCTTGGAGCTTCATAGCAACGTGTGAACCACACACACACACACACACACACACACAAA
CAGAAGACCTCTTGCTCACTGACACACACAAt
>NODE_2662_length_1756_cov_22.291002
AGGAGAGGGGAAGGCTACAATGGAGACAGGGGAAGGCTACAATGGAGACGGGAGAGGGGA
AGGCTACAATTGGTGACAGGCCATGAGCTCAGTGAAACGCTACACGAGTTGGATTCTCTC
AAAGTCGTCACCTCCCCACCTGGGCCCTGTGGCACCATCATGACTTGGCACGGACATTGC
GCTTTTACAGACACGGTGGGTGGCTCTTAAAAGAGCCTTTGGGTTGGGAAAGCGCCCTGG
TTTCCGGCGCTTTACTTGGAACTCGTGTACTTGGTCACGGCCTTGGTGCCCTCGGACACG
GCGTGTTTGGCCAGCTCGCCGGGAAGCAGCAGGCGCACGGCCGTCTGGATCTCCCTGGAC
GTGATGGTAGACCTCTTGTTGTAGTGGGCCAGGCGAGAGGACTCGCCGGCGATGCGCTCA
AAGATGTCGTTCACGAAAGAGTTCATGATCCCCATGGCCTTGGACGAGATGCCGGTGTCG
GGGTGGACCTGCTTCAGGACTTTGTACACGTAGATGGCGTAGCTCTCCTTCCTGGACTTT
CGGCGCTTCTTGCCGCCTTTCCCGGCGGTCTTGGTCACGGCTTTCTTGGAGCCCTTCTTG
GGCGCGGACTTCGCTGGCTCGGGCATGACGATGGCTCGTTGCTGCTCACAATCGAATGAG
AAGGGGAGGGCGCTAAGCGCTCCTATGAAGAGGCGCCCATGCAAATTAACTTGCCTGAGA
ACGCGTCACATGTACGGAGCTCACAGGGCTCCCTCCCCCTCCCAGTCACGGCTCGGATCC
CGCCAGAAAACCGGCCCTCCAAGAGACGTAATGGCGCGGCCCAGCCTGGCAAGGCTGAGC
TCGACTGTACACGGCCCGGCTCGAGCAAAGTGCAGAGCCTTCATCATCCTCCTCCTCCCC
GTAGAACAAACAACAGGTGACACCCTTGCGTCATTCATAGGGGCACAAAGCGACATTTGG
GGGCTACTCGGAATGGCACCGGTTTCATTGGGCCCAGTCCACTCGCGCAGCGTGCGTGCG
TGCGGCTCATGTTTGTGTCCCACGTGACCCCGGTATGACATGGATGGAATAGACTCTTTT
TCAAGCGGATATGGGTGGCTCTTAAAAGAGCCTTTGGGTTCAAGATGGAATGCTCGAGTT
GTGAGGACAAAGCCTTTACCCGCCGAAGCCGTACAGGGTGCGTCCCTGGCGTTTCAGAGC
GTAAACCACGTCCATGGCGGTCACGGTCTTTCTCTTGGCGTGCTCTGTGTAAGTGACCGC
GTCACGGATCACGTTCTCCAGGAACACTTTCAGGACACCGCGGGTCTCCTCGTAGATCAG
ACCAGAGATGCGCTTCACACCGCCACGGCGAGCCAGGCGGCGGATGGCGGGCTTGGTGAT
TCCCTGGATGTTATCGCGGAGAACTTTGCGATGGCGCTTGGCTCCTCCTTTACCGAGTCC
TTTACCCCCTTTTCCTCTTCCTGACATCGTGTCGACTAGACTGGATCGCTTCTAGTGAAT
GAATGAGTGCGAACGAGGCGTGCGCAGCCAAATTATGGGTGCTTGGAGGACCTGATTGAA
ACCAGCGACACACACAACCTACAATACAAGGGAGGGAGGGAGGGAGGGAGGGAGCCCGTG
CTAGGAACGCCCCCACAACAAAGGCCACGGAAACAAAACGGAAGGTTCCAAAACCCTTTT
CTCCCCCAAGTCAGAACCCAGTAAAGTATAGGACTGAAATCACAAATGGACCTGTGAGCA
ATAGCAAGTTATCCATCTGAAATCCATCACACAGGCAGGCAGGCAGGCAGGCAGGCTGGG
ACAGTCTCTCTCTCTC
>NODE_2663_length_61_cov_4.163934
AGACCGGGGTTCAATTCCCCGACGGGGAGAGGGTTCCCTTTTGCAAGCCGCAACTCCACC
CTAAACATATTCTCGTGCAAGGAGCTCTTACTCTCTACAAGAAATCTTGACGATTTTTAG
T
>NODE_2664_length_143_cov_30.622377
AGAATATCTTCAAGAGGTCGCATTTTACCATGTTGAGGCTAGTGTAGCAAAGCCGGGAAT
CGAAACCCAGAATACTACCATTGAACAACCGATGCCGTCTTTCCAAAGGGACGTAGCTCC
ACATCCGGAAAAATCCTGCCCCGACTAAAAATCGTCAAGATTTCTTGTAGAGAGTAAGAG
CTCCTTGCACGAGAATATGTTTA
>NODE_2665_length_488_cov_20.377048
TGCAAGTACAGTATGTAGTATTTATGAAGTGTATGATCTGCATACGTAGGCATTCCGTAG
TTGATGTGGACTGAGTGTGACTCTCTGTAATGAACCTCGCGTGTGCGCGCTTGTGTGTGT
GTGTGTGTGTGTGTATGTGTGTGTGTGTGTGTGTGTGTGTATATGTATGTGGGTGTGGGT
GTGTGTTAGGTGGCCTGAAGGTGAACATACACTCCAGTCCTCTCTAACAGCATTACAGAG
AAGACTCATTATAGCCAGGCATAACAATTCACACATTAATTTTCCAGCATCCAGTTTTTA
ATTAATCCAGCAGGCAGCCTTAAACACAGGGTACACAAACTGCCCCGGGCCTCATCATTA
ATTCTAATGGAAGAAATTAAAAATTGGTGGGGTGTGTTTGGATTGTTCGGCTGTGTTACC
GTGGTTCTGAGGCTGCTGGAGCGACTCTGTCACCGACAAGGATCCCTCACCGCCTAGGCC
GACGCGGCAATGTACGCCTGCTCACACACACACACACAGTCACACATACACACACTCACa
gtcacaca
>NODE_2696_length_317_cov_12.580441
TTCTCTATATCTCCCTCTCTTGACCACATTTGCTGTTTCCTTCTTGTCTCTAACTCTATC
TCGATTTTTGGCACAATCCTTCTCCTTATTCCACAAAATAACATGTAATGGTCTCCTTTC
CTCCATCCTTAATCCTGCCTCACTCACCACTTGTCGCAATTTCTCTTCTATCCCTTCTTT
TTCTTTCTGAATTGGGTCCATCCTGCCTACAACAGTCATTACATTTGCCACCTGTATCCC
CAATTGTTTCCACTTTCCCGTACCTGGACCCCACCCATCGTCATCAACTTCTCTCTCAAA
CTCCCCGTCCATTTCAACCTGACTTATGTTACTGTGAGTCCCAGACTCAGAATGATTAAC
AAATGATTAACGGGTCC
>NODE_2698_length_212_cov_7.113207
GGTTATTGGCCAAGATCTCGCGATACATGGCCCCATCCATCCTCCCCTCAATACGGTGCA
TTCGTCCTGTCCCCTTTGCATAAAAGCATCCCAAAAGAATGATGTTTCCACCTCCATGCT
TCACGGTTGGGATGGTGTTCTTGGGGTTGTACTCATCTTCTTCTTCCTCCAAACAAAGCG
AGTGGAGCTCTATTTTTGTCTCATCAGACCCAATGACCTTCTCCCATTCCTCCTCTGGAT
CATCCAGATGGTCATTGGCAAACTTCAGATGG
>NODE_2699_length_652_cov_27.665644
TTACCCATATGGCCATCTGAATTAGTGTGGCGAAGGGGGAGGGGGACTTTGACGGGAGAC
AGACGGGTATAATATTCTCATCACTCTTCACTTGGCTCGGCAGAAAGGCAGGCGGCGTGG
ATCGTCTCCCCCTGGCCCAGGGCGGTGCACAGCCCAGTCACCACGCAGCACACCCAGCAA
ATAACCCCAAACCGCAATTCTTCATATTTCCCTGTATGCATAAGGAGATGAAAAATCATC
CCATCATTTGTATTGTCTGACTGAGGTTATACACAAATATTAGTTTATCTACTCCACCTA
AGATTGCCTCCCTAAGCAAGACGGATTGGTTCTGGGAGGGGGCAATATTTCACAGAACAT
ATTCAGTCCATCTTTTATGTGCTGCAACTCAATGGTTGAGCTCCAGGTACGAGCTGCTGC
TGCCGTTTCAACTAGACAGGCTCGATAAAACTAAACACCCAACAGAGACAGCGCGTTGCT
TATTATCTGCAATAGGCTTTAATTGCGAGACAATTCGCAGTGTGGAAAATTTATAGTTCT
GAATGTGAAACGATCCCACATGCATAGCTAAATGTGCCCTGGCACCTAATCTTCATATTC
ATTCTCTCTGCATTTACTGAACACTTATGGAAAATGGATATTGAAGTAAAACAAGTTCAG
GAATCAATTtgaggaggaaaaaaacaaatacctcttcgaagaaaggccttct
>NODE_2701_length_184_cov_6.108696
GTGTGTGGACAGGTGTCTTTTATACAGGTAACGAGTTCAAACAGGTGCAGTTAATACAGC
AAATGAGTGGAGAACAGGAGAGCTTCTTAAAGAAAATCGAACTGGTCTGTGAGAGCCGGA
ATACTTACTGGTTGGTAGGTGATCAAATACTTATGTCATGCAATAAAATGCAAATTAATT
ATATAAAATCATACAATGTGATTTTCTGGATTTTTGTTTTAGATTCCGTCTCTCACAGTT
GAAG
>NODE_2703_length_93_cov_6.344086
CCCAGCCACGACCCATCTTCAATGCTCTTACTGAGGTAAGGAGGTTGTTGGCCAAGATCT
CGTGATACATGGCCCCATCCATCCTCCCCTCATTACGGTGCAGTCGTCCTGTCCCCTTTG
CAGAAAAGCATCCCCAAAGAATGATGTTTCCAc
>NODE_2705_length_517_cov_28.367504
TTCAAAAGGGCTATCAAATTTCATGTAAAATAAGCTTTCATGCAGGAGACGATACTAATA
TTTTATGTCTAATTCAGAAGGAAAATGTGTATTTCCTGCTCCCCAGAAAACGCGACTTGT
ATGACAGAGCGGCATGATGATATCACTTTCTGGGTCTAAGGATAAAATGTCACTTAGGAT
AATGTGATTGCCCTTAAGCTACGAGGAGTTGAATTATATTCTGTGATTTATAATCTGGAA
ATTAAAGACTCACTCATTTTCTAATTTAATTCCATCTTCAATGGAACAATGTTCACTCTG
AGACAAATCGGCAAATAATGTTACTAATTCAAATGCAGATGTAATTTCAATTCGGGTTGC
GCTCGCTTGTGATGGACGTGTCCCCGATGGATCGTTGCCACTCCTATCTCCCCTTCTCAC
CAATTCTACTGCAGTTGTGATAATAACCTGGGCGATAAAGGAAGGAGAGAGCGTCCCATT
TTCCCATGCTCAGAGCCTTACTCGCCTGATACTTCATTTAATAGTATTTCTGTCCTTTCC
TGTGTCACTGTAAGGCCAGCATAGGTGAAAAAGGAAa
>NODE_2710_length_1047_cov_10.846228
CATTCACAGTAAATTGTAATGCATGTTAGTAACATGTTACAGTATTTGTACAGCATGATC
TATTGATAGTATTCTCTGTTCTATGCTTAGAATTAACAGAAAACCCCATAGTGGTGGTCG
TGGCCGTGTGCTGACCGACCAGCAAGAGTTGGCAGTGGTGGAAATGGTGAGGGCCAGGAA
TGATATACGGCTGTCAGAAATAAAGCAGGCAATTGAGGAGAACAATGACACCTTTGCCAA
TGTGGCATCCATCAGCCTACCAACAGTAGCCCGCCTTTTAAAGCGGCACCAGGTATCAAT
GAAACACATTTACCTGGTGCCTTTTGAGAGAAACAATGACCGGGTGAAACAACTAAGGGC
TGAGTATGTTCAGGTACAGCACTATACTGTATATTGTTTTACTGTTACTATTTGAAGCAT
CACTTGCATCATATGTATATTGGAACAACACTGTAAAAAGAACTAACCAAATTATATTTT
TTAGAGGGTTATGGTGCTTGACGCTGATGTGAACCATCACAAGTACGTTTTTGTTGATGA
AGCGGGCTTTAACCTTGCCAAAACTCGTCGCCGTGGACGTAACATTATCGGCCAACGGGC
CACTGTCCAAGTGCCTGGACAACGTGGAGGAAACATCTCTATGTGCGCAGCTATCTCTGA
AGATGGTGTCCTAGGACGTAGGCCATTACTTGGCTCCTATAATGCTACACATCTTATTGA
GTTTCTCAATGAAATTGAGCTGGCCTGTCAAGGTGAAGGGGTCACATATGTAATTGTGTG
GGACAATGTCAGTTTTCACCACGCAGAGGTAGTTCAAGCATGGTTTCAGACCCATCCTCG
ATTCATGACCCTCTACCTGCCTCCATACTCTCCTTTCCTCAACCCTATTGAGGGATTTTT
TTCAGCATGGAGGTGGAAGGTCTATGATCGCCATCCCCTTGAGCGTGCCACCCTCCTTCA
GGCCATGGATGATGCATGTGATGACATCAATGTAGACCAATGTCAAGCATGGATTCGTCA
TGCCAAAAGATTTTTTCCAAGGTGCTTGAACAATGAAAACATTCATTGTGATGTGGACGA
GAATCTATGGCCAAATGCTCAAGACAg
>NODE_2726_length_641_cov_32.567863
TGATGCGAAGGTGTTTGACGGTGGGTTTGGTCGTCTTACGGAGAGGAGTGCTGTGGCCAC
TTGATTTCCTATGAAAATTAATCGGCTATCAAACAATCTCCGTCTCGCAGAGGATGATTA
TAAAGCACGGCGAGAGAGAAGGGGAGACTGCCCTTTGTGTAGGTGAAATGTGTCTCGGAG
ACTGTCATCGTAATATACCTCAGTGAAATGAAGGTTAATTCTGATGTACAGCCTGCATGG
CAGTCATTATCAGCGAATCATGAAAATAAATTAAGCCACTGAAATAGATACGTCCTCCTC
TGGCACGCGGTAGGGATCCTGTGAAGGATGGACGGCTGAACTTTACAGATTATTATTGGA
AAATAGTGCCGGATTCAATTAACGCACCTAAAAGACACCTTTATAGAGGGCACCCATAAT
TTAAATGACAGCATGGTGTAATTTTGCTTGTTATAAGTCAAATTTGCAGAGTTTCATGTT
CTGCATTTTTTTCTCTCTCCCGTCCTCAAGATTCCCTCCTTTTTATCATCCTTATTCTGA
GGGATTCCTGAATAGAGAAAGACAAAAGTGTTGCGCCCCCCCATTTTAAAGATATATGCC
AGTTGCATGTAAGAGTTTAGGAATTCACAGATAGCCTGTAGATATTTTATCTAACACATC
GCCATCTTAACATTTACAAATATGATCCAATGAATATGTag
>NODE_2729_length_69_cov_74.623192
ATCTGACCTCTGTGATTGCCAACAAGGGTTTTGCCACCAAGTACTAAGTCATGTTTTGCA
GAGGGGTCGAATACTTATTTCACTCATTAAAATGCAAATCAATTTATAACATTTTTGACA
TGCGTTTTT
>NODE_2730_length_854_cov_25.755270
ATTATTTATAGAAGAAACATGTTATGACTTACCGAGTTCACAAAGCCTGCTCATGTGGTG
AGGATTGCAGCAAACGAGTTCTGGGTTAATTTTCCCATAGGATTCACAGCAAGACAGCCT
TTTTAATTCCGAGCAGTGCCTGAGGTCCGGCCACCGAAACACTTTGTAGAGCAGTAGAGG
GAGGGAATAAGACTGCTGACCCAGTTTGGTGTCCACTTTGCTGGGTAGGAGCAGGCAGGG
GCTCCGCGCACCCCCCTTTGACTCCACCGCTTGCAAGAGCCCCTCTAATTGTTTCTCTTT
GATTTTTTTCAGTATCGAGTGGGTCAGGGCTTTTAATTCAGCCTCCGTTCCGGCGCTTGT
TTTTCCGGCAACCTTCGTCGATTTACCCATACAGCAACCCCCGGATCCATGCGTTCGTGT
ATCCGTCTCCCCGTCGCCCTCGACGGGCGCACGGCTCCTCCAGAGTCGCCGGACGAGCCC
CGTTCGTTTGGTCCTAAACATGCGGGACGAAAAGAGGGTTTCCCGGCTAAAAAACGAGCA
TGATGTCCGCAAATCATGAAGATTCCGGGATCCGAGTCCAGGCAACGACAAGCAGCCTGA
TATAATATTATGGAAAAACTGGGAGTTGGAGAAGCAGAGAAATTCTGTAGCATACGCCAG
TCTTTAATTTTCAGAAAACTAAACCCCACAAAAGTCAAGGCTCCGGTCGTGATAGTAACC
TTCTCTGTAAGGAGAAATGAACCATCACCAGAACGACATTATAAAACTATAGGTAGGATA
TATAGTCCTACTAAAATGCAGCGATATCATAAACCTTTATATCAATGTTTGGAACACTGA
GTAGCTAATACAAAATAGCAGCATAAAAAACGTGTTACAATGAGAGCTATACTGTGAACA
TTAAATACATTCGt
>NODE_2731_length_374_cov_35.000000
AGACCAGCCAAAGCAACAGCAACTCAAATATTCCAGGAGAGTGAGAAATGCTCAAGCTAC
CAGCAGTCTCCCATCAAGCCTGCAGTAGTCTCCTATCACAAGGGAGCTCCCTATCTGACT
AACACCGAGATGGAGACATGACTGGTGGGGTGGGGTGGGTGGCGGGTCGGTGGAGGTTTG
TCTGTCTGTTCTGGTAGCCGCCGCCTCCTGTAAAGCCGGACTAAGTCCAGCGAAGTGGAG
CAAAGCCAAGGGAAGGGAAGCCCTTGCGCTCATGTGTTGTGATTAGCAGGTAATGATCTT
TGATCTAATGCGCTGACTGGGAAAGTGCGGCTCCCATTGAAATCCGGTGGATGCTTGGCC
GACCTGGAGCCAGTGTCACTTCTCGTTAGGGCCCCGGGCTCCGTGACCTTCCCATTGCCT
GGCCGGGCCCCCGc
>NODE_2733_length_61_cov_4.245902
TGGTCTTGGCCATTGTGGAGAGGTTGGAGTCTGTTTGATTGAGTGTGTGGACAGGTGTCT
ATTATACAGGTAACGAGTTCAAACAGGTGCAGTTAATACAGGTAATGAGTGGAGAACAGG
A
>NODE_2734_length_61_cov_12.163935
TGTCATTTTTATCATAGGTACACTTCAACTGTGAGAGACGGAATCTAAAACAAAAATCCA
TAAAATCACATTGTATGATTTTTAAATAATTAATTTGCATTTTATTGCATGACATAAGTA
T
>NODE_2747_length_71_cov_5.211267
CTAGCCAGTCTCCAGACCTGAACCCAATAGAAAATCTTTGGAGGGAGCTGAAAGTCCGTA
CTGCCCAGCAAATTTTTGTTTTAGATTCCGTCACTCACAGTTGAAGAGTACCTATGATAA
AAATGACAGAc
>NODE_2764_length_509_cov_16.624754
TCAAGGAATCCACAAGAAAAGACCTCGGCATCTTTGCAAACTTGCTGCTTAGTAGGCTAC
TTGGTAAACTTTTTCAGTCGGCGTGCTGGTCTTGTCCTGAACTGCTTGCTTCGCGGATGG
ACAGCGGAGTGGTGCTGAAAGGACACTGTTGCTCTTTAAATAGTTGTAGTCCGGGTTAGG
CCATGTGACGGTTACGCCGTGAGCGTCTAAGAGCTCTCAATAGGGTTTTGTGCCTTTTCT
CTTGGCATTCACACTGCACGCTTCCCCATTATTTCACTTGTTAACTAAATGAACTGCATA
ATGTAGTCTATTATTGTCAGCCCCACCCACGCCGCAAGAGGCGGCACTACCCCTTTTCCC
TTTAAGCTTCGCTCTCATTTATTATATTACGTTTTAATAGGCCCATACTTAATTTGAGAA
ATATATACGTTGGCTGGTTTAGTTCATTCTATTGGTTTTCTGACAGCCTGCACATGCATA
CCAGAAAAGCTACATTAAAACTCGATCAAAACAAGAACGGTCGGGAGTTGTGAGGCATTA
GTTTTTTTTAATGTTATCTTTAGTCTGTa
>NODE_2765_length_380_cov_6.765790
TGGGAGAGAGCAAAGTGTACAATTGCTGAATACAAATTGTACAATTGCAGAATGAAAAAC
TGCACACAGCTGGCATATCTGTGTGGATGATTCATCACCCCATTCCCCCGATGGAGCATG
TCGAAAACGGTGTGATTATGAGCGACCTACGGGCCGCAATATGTCAAAATCACATAAATC
ACTACTACACAGGATGTGTTTCGGGCCTAGTCTACGTCCAGTACCTGTGTAATACATTGC
CAGTGGCAATGTATTACACAGCATGTGTACTGTCCAAGAAATACTCACCAAGAGAGCACA
GTCCACAAGCAATGTTTATTAAAGGGAAGAACATACCTCATACCTGTTAGGGGTCCCCCT
CTGTGCATTGCAAATGTACAGGAGGTAGCTTAACTGACTCTTGTACATATGCAATGTATA
TGAATGGGTAGGAAATACTg
>NODE_2770_length_154_cov_43.870129
TCCATCCTCTCTCAAGGAGTGTGGTTCCAGAGCCCAAGCCGTGCGTAGAGGTGATCCCGA
TTACCTCTAATCGGAACCTCTCAACCTCACGCACCAACTCAGGCTCCTTCCCCGCCAGCG
AGGTGACATTCCACGTCCCTAGAGCCAGTTTCCATGTCCAGAGATCGGGTTGTCTAGGCC
CCTGCCTTCGACTGCCGCCCGATCCTCTTCGCAC
>NODE_2772_length_601_cov_19.564060
TGTGCAATCTGTGGTATGCTTGAGCGAGACACCAAAGTAACATATGATTTGGCATCCGCA
GAGCAGCTTTGATTGAATTCTAACTTGAAGCGCATATGATTGACTCGGCTTGATCCTTGC
TCCTTGGCAAACACTCACACTCTCTCTCTCACCAGCCAGCATCATAATGGAATAGCAGCC
AGCCTCCACCAAAGTGGATCATTATTTACTAAACAGGTTTCTTGCCTAACAAGAGAAGAC
TGATTACCATGAAGTCTGCTATCAAAACCCTGGCGCTGGAGGAATATCCATCATAATTGA
TGTGTTGCAAAGCAGATTACACACATTAACGCACACACTCCTAGAAATGACAGCTCCAAC
TGAACATGACAAATTTCATAATGCCAAAAAAGGATATTTTACTCTCTAGACATTAGGATG
CATAAAGGCAAGTAGCAAAGAAGAATTTGCATGTTGCGTGCGTGCGTCTGCATGTGTGTG
CACGCCCTCCACCCCACTCCTCACTCTCCATTTAATTAGCTTTTATTTGTTAGACTTTTT
CAAGAGTCTCTCTGTATTGTGAACTGTTGTTGGTCAGGCACGAATTCGGTTCATGACCAG
ATATACCCTCATCAGGGTTAGCTAATATGGCTTTAGCGATGTGCGATGTGTTTGAGCCGG
g
>NODE_2773_length_141_cov_4.680851
AGAGAGAGAGAGAGAGAGAGAGACAAAGAAGAGTTGAGAGTGGAGGGCAGAAAGAGGCAG
GACACAGAGGAGACATTCTTAAAGTTATGGCCTTTGCTTCGTCCATCAGTGCCGTGGTCT
GTTCAACTGAAGAGTGCCTCTATGTCCCAGACTTCCATGTTTTCACTGAGAGGGTGGTGT
GCTATTGTATTCATCGTCTAt
>NODE_2774_length_186_cov_21.731182
GCCTGTTGGGCCCTGTCCGGGGCCTCCCCCGGGTAGGGCCACAGTGTCGCCGGACCCCCC
TGTCTCAGTTCCAAGGTCTTACACTGCTATACTATTGTGCTGGGGGATTGGGTCAGTTCT
CCTTCCCCACTAAGTTCTCCTTCTCCACTATAAATCGTTGTTGATATGAGGAATGCATTT
TCTGAATTTTCCCAGTCTCCTCCCGTTTTAAACTTTAGGAGGACATGAGGTCCTGGTCCA
CACCTG
>NODE_2776_length_61_cov_6.049181
AGACGGGCCTGGACATGCGCTGGCTTGAGCAGGGGGACCTTGCGTGCGCTGCAGGATTTT
GATCCATGACGGCGTAGTGTGTTACTAATGGTTTTCTTTGAGACTGTGGTCCCAGCTCTC
T
>NODE_2777_length_1182_cov_17.224195
AAACAGCAGTTTAACGTGCTAAACAACTGCGCCACAGAGACCTACAACAGCCAGATGTTT
CATTGCGATGAAGCGGGATATAGGGCTCTACAGGGTTTACAGAACCACCTCGAATACCAT
GGGTGGTGAAAATAGCAACATGTGACAATGGCAGCGCTTGAAATTCCAGCGCTAAAGCAT
GCCAGTTATCTCAGACATGGGAGAGCAGGGCAATTCAAAGCACGATCGGCCACAGAAAGT
AAGCAGGCCCAAATCGTGGTAACGTAACACGGGCCAAGATAGCAGGCTCTACAGGGTTTC
AAAGCCGCTTCACGTGAATGAGCAGCACAAACGGAAAACCTTCGTCCCTGGGTGGGCTCG
AACCACCAACCTTTAGATTAACAGTCTAACGCGCTAACCAATTGCGCCACAGAGACGCTG
GGTACAGGAATATGTTGCTCTGATGAACGAGGATAGCAGGCCCTACATGGTTTACAAAAC
CACCTCAGGTTCCGTATGTGGTCAAAGTAGCAACATTTGACGATCGCACCGCTTCAAATT
CCAGTTCAAAAGCATGCTAGTTAGCTCTGACAAGGGAGAGCGGTGCAGGTGAAAGAAGGC
CCAAAAAAGGGCTACGTAATACTTGCCGGTCAAAGCCGTTTCACAAGAATGTGCAGCACC
AACGGTATAACGGCGTCCCCGGGTGAGATCCAACCACCAACCTTTAGATGAACAGTGTAA
CACGCAGAGCTGCAGCGGCAAAGAGAGGCGCAATGCCGCAAGAAATGTCACTCTGATGAA
GGAGGATAGCAGGCTCTACAGGGTTGACAAAAGCCCCACACCTTCCAAGGGTGGTCCAAA
TAAAGACATTTGACGGTTTGCTCTTGCTTCTAATTCCAGTGCTAAATCAGGCTAATTTGC
TCCGACGAGGGAGAGCAGTGCGGGTCAACGGCCGACTACAGAAAGTGAGCAGGGCCCGAA
TTGATGAAACGTAACACTGGCCGGACATTGGCGTTTCACATGAATGAGAAGCACAAAGGG
AAAACTGTCGTCCCTGGGTGGGCTCGAACCACCAGCCTTTAGATTAACAGTCTAACGCGC
TAACCAATTGCGCCACAGAGACTTAAAAGGAGCTAATATTTCACGCTGCACAAATGTGAT
TTCAGACTTTATGGGATTTACAAAACCACCTCAAGTTCCAAGAAACAGCAGTTTAACGTG
CTAAACAACTGCGCCACAGAGACCTACAACAGCCAGATGTTt
>NODE_2786_length_238_cov_39.873951
AGCAACGCAGCGCGAAAATTACTGTGGCCATGATAAGACTGCCAGATAAAGTGGGAGAGT
AGCGAGAGAGAGAGAGAGGAGGAGGAGGGGAGGGGGACTGGAAAGGAAGTGACTCTACTC
AATTATACTGCAAAATTGGTATGACTGAATATTTTTCATTCAGGTGACTGATAGTATCGG
TGAAACGGCAATGCAGATAAATAAAGGAGCCTTCTGTCAAGAATAAACACCATTAATCAT
GAAGCCGGCAAGCGCGTGACCGCCTGTCCGACGACTACAGTCTGACGCCACAGAAGAt
>NODE_2787_length_462_cov_15.829004
TAGCATATCAAACTTACATCAACAGAAACCAGCTTCCCCACAAAATTCTCACTGGCTTTC
CTCTGTGGTCTTTAACTTCATACACACAAGCACACACACGCACACACACATGCACGCGCA
CTCTAATGGAGATGTAACTGGGAGCGTTCCTGAAGCATATGGATGCCATTTGTAAGCAGT
GAGAATGCATAGGTTGGTCTGCCCTTCGGTATCTCTCAATCCATCTGTTTTCACATTACT
TGGAGATTATAGTGTCCTCCAGACCCAAATGAACATAAATCAGCTCTGTGAACGTGCACA
CGTTTTCCCATCTGTCATAAAACAATGATTTAAAGTCCGGGTTGTCAAAATACGGCACTG
TGATTTCGCCCTGCGCCCCAGCCGTAGGAACACAAAGCACCATCTCATCTGGATTATTTA
TGGCCTCAGAGGGAGCTGAAGGTGATTAGGGCTCAGGCCACCAACAGGCAGAAAAACAGT
AGGAGCTCCAATAAGGAGAGCTGGAAAACAGGGGTAAaatct
>NODE_2788_length_133_cov_7.172932
AAGCATCCCCAAAGAATGATGTTTCCACCTCCAGGCTTCACGGTTGGGATGGTGTTCTTG
TGGTTGTACTCATCCTTCTTCCTCCAAACACGACTAGTGGAGTTTAGACCAAAAAGCTCT
ATTTTTGTCTCAACAGACCACATGACCTTCTCCCATTCCTCCTCTGGATCATCCAGATGG
TCATTGGCAAACT
>NODE_2789_length_61_cov_4.245902
AGACCACATGACCTTCTCCCATTCCTCCTCTGGATCATCCAGATGGTCATTGGCAAACTT
GAGACGGGCCTGGACATGCGCTGGCTTGAGCAGGGGGACCTTGCGTGCGCTGCAGAATTT
T
>NODE_2790_length_61_cov_54.688526
TAGTCGGAACCTCTCAACCTCACGCACGATCTCAGGCTCCTTCCCCGCCAGCGAGGTGAC
GTTCCACGTCCCTAGAGCTAGTTTCCGTGTCCAGGGATCGGGTTGTCTAGGCCCCCGCCT
T
>NODE_2793_length_124_cov_4.040323
CACGACTTCTTCAATGCTTTTACTGAGGGAAGATCCTGTCCTCTAGTGGGAACTGTGCTC
ACAGCCCAACACTGTGCAGTTCTGGGCTGATCCCTCACCTTCCTCATGATTATTGATGCC
CCACAAGTGAGATCTTGCATGGAGCCCCAGACCGAGGGAGATTGACCGTCATCTTGAACT
TCTt
>NODE_2796_length_360_cov_9.447222
CAGAGAAGGATTTAACATTGTCCGAGATATTTGATGAAGAGATACAGAGAGGTAAAGAGA
GGATGAAGATTCTAGACAAGTTGAAGAGGGAGAACAAAATGGAGGGCAAACTCAGGTTGG
AGGAAGAGAAAAAGAAAGAGAAGGAGAGGATTCTGACCCTGGAGAAGGAGAGGAAAGAAA
ATGAAATACAGGAGAAACTGAAATTGGAAGAAGAGAAAAGGAAAGAAAGGGAGCAATTTA
AGGTCCTTGAGAAGGATATTAAGGCAAAGGGTCTGGAAGAGAAACGTCGGTTTAAGGAAG
AAAAGGAGAGGATAGAGAACCTACAGAAGGAAAAGAAGGTAAGACTTAAGCAAGAGAAAT
TAAGATTGGAGGCAGAGAAGAGGAAAGAGAAGGAGATGGCAAAGATTCTGAAGAAGGAGa
>NODE_2825_length_225_cov_7.835556
CATGGTCCAACAGGCTCTGCAGATCGTCGACCTGGCTCTGCAGATGTGCCACCTCCTCCA
CCTCTTCCTTCAGGTCCTCCTCCAGCTGCCTCCAACGCAGCACCTCCTCTTGGAGCTCCT
CAACCCTATGGTCTCCTTCTGCCTCCTTCTGCCCCTCCCTGCTCCTATGCCTCTCCTCCA
GCCACTGCTCTTCTGCTGCCCTCAAGGCCAGGGACACCTGACAGAATCACAGGGTGAGAA
AGGATCACTAAGAGGTTCTCTGACAACACAGAGGGGGAAGAGAAa
>NODE_2827_length_910_cov_31.226374
CCACCCGTGGCAAGCAGCTATCCTAGCTCATCTAAAGGACAACAATGTCCCGATGGTGAG
TCAGACGTGTAAAATAGAATAGACAGGACATCCCAAACCCCATAACTGTCCCTGACGTTT
TTTAAAGCTATCACATACACACGCACACTGATGGAAAGCTTATTTTTTGTTTCCATCTGG
TAAAGCGGCAGTTGTGATTGATTTGTGGATTTACACCCTCTTTTTGTCTATCCATTTAAG
CGAAATAATGTATGGAAGCAATCTAGCGACAGACATTTTGGAAAATCTATTTGAAATCAT
TTCAGCTCAAGCCATGGCAGTTTGTCTTCTAAGGGGAGAAGAGCAAAGGATAATTGTCTG
CAGTCCAGTAAAACACAGTATAACTGCCATCACACTTGAGTGAGCTTATAGCCAGCTAGT
CCCAGGGCCTCTAGAAGATAGAGCAGTTAATGTTCCCTTTTATTTTAGAGGATATGTCAC
TTGTATCACAGATTTATACCATGATACAGCAATTTTGTCCAAACAGATGGATAATGGTGT
CAACGGGAAAAAGGCCTGTTTTTATTGAGTTTAGCACGTATTGTTTAGATAGGGGCTCAT
GTTGAATGGCTCTGCTAGCACTTTTTTCCTTAATCTCCCTAATCTTGGTTGTATTAGATT
TGATCATTTTTGTTTGAAGGAGGAAAATGTGGCAGTAATGGCTTCCTAATAGCCAACACA
GGGGATACAAATCCAGGGACCCTGTTCTGCAGCGCTTCCATAAGCACCACTGATTTATAG
TGGTCTTTATGACAGAAAGGAAAATGATCTTCTGCAGGTATAAATCAGGTGAGGAGTAGG
AAATTGAACTTAGATATCATCTTGTCAGATGCTTAATGCTCTTCCTCCTGTCACATTCGA
TAGGGCCAATTTGGAGAATCCTGCAGAGGTAAAAAGAAGACAATTAACAATGACAGTGTG
GTAATAGATg
>NODE_2829_length_66_cov_4.469697
GTTTTTCTTTAAGAAGCCCTCCTGTTCTCCACTCATTACCTGTACTAACTGCACCTGTTT
GAACTCGTTAGCTGTATAAAAGACACCTGTCCACACACTCAATCAAACAGACTCCAACCT
CTCCAc
>NODE_2849_length_644_cov_46.729813
ACTTATATTCAGCATAATTATTTCAGCCTAATTCTACTTATACAGTGAGTTGGCATCAAT
ACATTAAGGCCATTTGACAATGTGTTTAGTTTCCCAAAGTTGCACAAAGTCCATAGCCTA
ACGTCCATGTTACCAGTAATTAAGTATGTTTAGGTAATTAAAACTAATAATGACAACTGT
ATGTTTTGTGTTTAAAATGGGTGTGACAGAGCTAAAGTACATTTTTTAAACCCATTTGTC
CTATTTCCTTCCTGTCAAAAGTCACCTTCCACCTGTCACAATGACAGTTTTGTATAGACC
CCCCTTCCCCGTGCTCCCCTCCTGACAGTTTTTAACTACACTCCACTCTGGCCTATGCTC
TACTTGTTACAGCCCCAACACGAGTGCAAACAATCAAAGTGCTTGGGAACGCTGAAATAT
GCATGGCTATCCGTGACAGACAGATAAAGCAGGGCAATTAGCCACGTAATCCTAGAGCAT
CGTATGGAATCGTCAGCCTCAGCTGTCCTCTCCCTCTCTCCCTCTCTCCCTCTCTCCCTC
TCTCCCTCTCTCCCTCACTCCCCTGCTCTACTCTCTTGCTCTCTATTAGTTAAATGTACT
CTGTGTGTCGGCTCCCCATCAAATCAAGTAACATTTCCCCTAATTGGCTTATAAATAATA
CAGCAGGGCCTACATTATAATTTATTAGTGGTAAACATtgcgga
>NODE_2862_length_651_cov_21.898617
CTCTGCTAATCCGTGGAACAGTTCACATTTTCGAGAGAGACACTCCGGTAGGACAAAAGC
AGCCGCTCTGCTCGCCGCGCCTTCATCTGGGGACAGACGCACATAAAGAGAGATATTTAG
AGAGCAAGGAGGGGGTTGGGGAGAGAGAGAGGAAATCCTCTTCTAATGTGACAGAGAATT
CTCCCCAAAAATCATTATTGTGCACTACTCCTGCTCTGCAAAGCAGATTTGATATCACCA
CATACCATTTTTATTTTTCTGGGTGTAGTGCAATACTTAATCTCGCGGAAAATATGGACA
CGAGGGCCATTTCGAAACATGTTGTAGATAAATGTTAATCACATTAGCATTTCCCAGACT
TCCGTAAATCTCCATAAATAGCGCAGTGAGGTTGATCCCTTCTTTTTTGCCCATTGAGAG
AAAATTATAGTTGATGAATTGCTTTTGCCATGCATGTAGGCTAATGAAAGCTTTGCTCCT
GGGCTTTCCTCAACAAAGACTCACAATTTTTCCACTTTCCACTAAAATAAGAACCTGTTC
CACTTTTAATTAATAGTTCTTCCCCTTTCCATTCAGGAGAAAAAGCATAGGTCCTACCTT
CAAATTGATTTTGTATAGGTGAGGCTTGGTTATTAATACTAAAGAAACAAGCCTATTGTG
TTTCCAATGGGAGGTAGGTAATGTGATCCTGCTGGTTTACAAATACTTTCt
>NODE_2865_length_653_cov_31.767229
CCTCCCTCCCTCCCTCCCTCCCTCCCTCCCTGCCTGCCTGCCTGGGCCTCCTCCCTGCCT
ACTTCCAGTAGCCTCCTGCAGTAGCAAGGTGGGACTCATAGGCTCCCGGTGACCAGGCAC
AGGCTTGTGCTCTCCTTCCCCCCAGTGAGGCTTGCCTATATGGGGGAAGAGCACAAGCCA
GCCTATAGCCAGCCTCCTGGTCCTCAAACTGGGGGGGGGAAATGCACCTGAGGCCCCAAA
AAAAAAAAATGTCAGTCTCAAGCATGACCCTGCCAGGGGTAATTAAATAGCCTGGGTCAA
GGCCCAGAACCTGAACCTCCATGAGTCCCCGGGTACCCACTCTTAAGCACCCCCCCGACC
CCCCCGGACCCCGAAAGATGCTTAGTGGCGCCCTCAAAAGCGTCGGACACCTGGTAACCT
GAATGCAATAAAACAGCAATCTACCAAACAACCAGCAGAGGGCCGCTACCAGGGAATGCA
GTGCCTAGGAGAGATAGACTGATAGGACCTGATCCAAATCACACAGGCCAGTAATACACC
ATGGAAGAGAGTGTCCACAAGATGCTCTGATGCTTGGTTCATATTTGACAGAGGACAATA
CTTAGGATCCTCAAAAACATAACACAGTACACTAGGAGAAGCCTGTAAGTACACCATGCC
TGAGGTAGGTAGCACCTCTTTATTAAATGATACAAATCATTGTAAAAAAAAAA
>NODE_2866_length_101_cov_7.663366
GGGATGCTTTTCTGCAAAGGGGACAGGACTACTGCACCGTATTGAGGGGAGGATGGATGG
AGACATGTATCGCGAAATCTTGGCCAACAACCTCCTTCCCACAGTAAGAGCATTGAAGAT
GGGTCGTGGCTGGGTCTTCCAGCATGACAACGACCCGAAAC
>NODE_2869_length_93_cov_6.516129
CCACTTACAAAGCATGTAGAAGTCTGTAATTTTTATCATAGGTACTCTTCAACTGTGAGT
TACGGAATCAAAAACTAAAATACATATAATCATATTGTATGATTTTTAAGTAATGAATTT
GCATTTTATTGCATGACATAAGTATTTGATACa
>NODE_2872_length_128_cov_8.679688
TACACTGCCGATTTTGCAGGTTTTCCTACTTACAAAGCATGTAGAGGTCTGTAATTTTTT
TATCATAGGTACAGAGACAGAATCTAAAACAAAAATCCAGAGAATCACATTGTATGATTT
TTAAATAATTAATTTTCATTTTATTGCATGACATAAGTATTTGATCACCTACCAACCAGT
AAGAATTC
>NODE_2874_length_62_cov_6.725806
CTTTTATAGAGTGTGCGGACATGTCCTAATAGAATGATTGACAGGATTTTTAAAAAAAAT
GTATTGACCTCAATCAAAAAGGCTTACAGCACCTGGTATTCCCAGGCAGTCTCCCATCCA
AG
>NODE_2883_length_132_cov_69.712120
GGTCAGGGCCTGTTGAGCTCCATACACAGGCACACTGCACTTAGCCCCTTATAGGAGCAC
TATCTCCTGGGTACAGGAGTCATGAAATGATGCCCTTCCTCTGGTCCCCTATACAGGCAA
GACTTTTTATGGTGTTCTCTATTCATGGGAAACATTTACAAAAGGTCAGGGCCTGTTGAC
CTCCATACACAA
>NODE_2888_length_614_cov_47.962540
TACAACATTTTGAAAAAGATCTCTTTCGCTCAAGCACACACACACACACACACACACACA
CACACACAGACACAAACAAGCACAGACTAACACACATCCCTCTTTAAACTGGCTCTCCCC
CCTATAGCAATTTTGTCAGAAGTTGAAAATGTCTTGATTTAGTTGTCTGGCTGTTCCGGA
CAGTTTCTCCCGCTGTGCTAATGTGAACAGGACATCCCGCTGGGCACCAAAGAATACCAC
TTCACGGCAGCCGCATAGCTGGCAGCTTTTATTTATGGAGCTACCGAAATGAATGGGTAT
TAGTGTCCAAACATTTCACCATGCTCCTGCAGCCGCACACAAAAGCTACTGATTTTCAGC
AAGACTGGACCAAAAAGAGAAGAAAAAAAAACATTTATAATCACTTAAAAGACCTCAGAA
AAGACATTGCTTTTCAGAGATGGATGAGAGATATCGAACATAAAAACGCCTCAATTTCAT
TGCACTTCTATCCAAGTAAAAATTGAAATTCTGTACCCCATCTACTGAACAAGTTGTCAA
ATATGTATCATACATGTAATACTTTTTCTAAAACAAAGGTTCTTAGAACTCCTGACAGTA
CGATTATAAATGATGAAGGTGGAATATGGTACacctcatgtatcatgtttccatcagatc
acgatcacattcag
>NODE_2893_length_128_cov_4.953125
ATGCTGTCAATTAACTTCTGGGCCACAACCTGGCAGCCCACTCTTGCATAATCAATGCTT
GGAGTTTGTCAGAATTTGTGGGTTTTTGTTAGTCCAGCCCCCCTTGAGGACTGACCACAA
GTTCTCAATGGGATAAAGGTCTGGGGAGTTTCCTGGCCATGGACCCAAAATGTAAATGTT
TTGTTCCc
>NODE_2899_length_234_cov_5.465812
GCCTGAGACCGGATGCCGATAGCAGCTGGACAGACAGACGGACAGACTGGGAGCAGTCAA
AACCTTTCAGGGATTAATTTCAGCAGCATTCTATAATTCTATCTGTGTGTTCATATTAAA
AAGATAATTAACAGGACTAATGATCACGTTAAGTTCATTACTAGTATCCGCCAGCACACA
GAGAAGTTAACATTAGGTTGCCTTATCAACAAATGCATGCACTAGACACGTGCACTTATA
CACGCACACGCACACACTACCATCAGAGGTTGCTGGGAAGTCATTAAAATGgaa
>NODE_2900_length_767_cov_36.913952
GCCCTGAACATATCTGCTACTCTTGCTGTATCTGCACTCACTTGTGGACAGTGACAGAGC
CATGACACCATATAACTGGACAGCCTAGTCAAAATGAGATCAATCTGTCTCTCCACAAAA
TAGCCCAATAAAAAAAAGATCTTCATGGGAACTGCCACAGTCCCTGTCCTGCTCCTGATA
TAAAGGGCTTTGAAACCACATGTGAACAAGAATGTGCGCGTCTTTGACAGTGTGTATGCA
CTGACCTCTTCTCTTCAACATTAAGCTCCCAGTGGCCCCAAAATACGCCAAGGGCCACAG
GGCCAATTGGGGCCACGAGGCTGGGAGCCGAGGTTCAGGGGCTCCTGGCTCATTCCCTTC
TCACATTAAAGCCAGCCCTAATCACTGTGGGGACTTAGCCAATGATGTGCTTATCAAACG
GCATATTTCAAAAAGGCATCTTAAAAGGCCCGAGGGCGAAGAGGCAATAAGATCACATTT
GTATGTGGATGAAAGGGAAGCGCGCAGACAGACCTTGCATCAGAATAGAGAGGGGATGGA
TCATTAGCATCATCAGTTAAATCAGCAGCGCACAGGAGAGAGGACAGGGGGAAGTAGAGA
GAGCTTGGGGGTAGAGGTGAAAGAAGAGTGAGTTTTTGTGGAGAAAGAGGTGAAAGAGGT
AGAGAACAGAAGGAGAACAGAGGAAAAATAGATAGACAGAGACATACAGAGAGGGCACTA
AGGGGAAAGAGGAAGTACTGCCTTTTTGTCGTGCTTTGTGTAATCTATCACACGGTTCCC
CAAAAAGAATAAGAGAACAAATACATTTCAGAACAAAGACAAGGCCc
>NODE_2909_length_69_cov_4.246377
TGGGAGTTTGCCCAACCAATCCACATGTGTTTTGTGGATTTGGAGAAAGCATTCGACTGT
ATCCCTAGAGGCATCTTGTGGAGGGTGCTTCGGGAATATGGGGTCCTGGGTCCTTTGCTA
AGGGCTGTC
>NODE_2914_length_132_cov_15.598485
AGTGGGGCAAGGACAAGGGAGAGGAGTGGGGCAAGGACAAGGGAGAGGAGTGGGGCAAGG
TAGAGGATGAGAACATGTGGCCAAATGCAGAAGACCGGGCAGATTAGAAGATTACTTTGT
TTTTGTTATTATTATTCCAGTGCTTTTTCTGTTTGTATATCTTGCAGCAATGTCCTTTTG
CAAATAAAGTCT
>NODE_2915_length_61_cov_18.704918
TGTGTGTGTGTGTGTGTGTGTGTGTGTGTGTGTGTGTGTGTGTGTGTGTGTGTGTGTGTG
GGGGGTTTATTTTTGTGTCTTTCCGTCTGGTTTCAAATCCACAGGCAACATTACATGTGA
A
>NODE_2916_length_220_cov_72.736366
GGGGTTTATTTTTGTGTCTTTCCGTCTGGTTTCAAATCCACAGGCAACATTACATGTGAA
CCACTATATCAACTCCAAAGTAGAATTGTGAACTCTCTCCCTTACTTAGCAAGCTAGCAT
TAGCAAGAGCACTTGCGAACTAGGTGCGTGCGAAGCGCTTTTTGGGCCTGTTTCAGTTTT
CCCTCCATTTTACTTAAAAACAAAAAAACAAAAAAAAACCGATAAAGGTCAAGAGGCCAT
GTGTCTGGCTGACTGGCTGGCTGGCTGCCTGCCTGCCTGC
>NODE_2923_length_629_cov_24.255962
AAACTTTACAGATTGTTTACGTTTCCCCTTCACATAACGGTTGCGAACTTTCCCTTTAAG
ACTTTTCTTGTATGTAACTTCAGCCAATAATCGGACCCTGTATTCCAGAAAGAATCGGTG
AAACGTGAGATGTTAGTTGTTTAAAGGGCTTTTCCCCCACTCAAAAGCTACAATCTTTTT
GGGCTCGTTAGCATATCACGTGCCAGAACCTTAATGAAGTGGACACACGGGGCACTGGTT
GCGCATGCGCTCGCGTAAAATGTAGTTGGAAATGAGGTGTCCGTCTTGGAGTAGTCGACT
TTTAAAAAGCATCGGCAGCCCCTGATATGACGACTTCGCTGGTTCTGCATCCACGCTGGG
CGGACACCTTGATGTACGTTTACGAAAAAAGCCCGAATGAAAATAATCCGAATAAAAGCC
AAACAATGGAGGGACTGAGCGGGAATTGCCCGGCGACCCATTGCAGGGACCTAATGTCGC
ACCCCGCGCTGGGACGACATTCTGGCACTATAGCTACCCATCAGGGTTCTGTGTATTCGG
ATATATCTTCCACAGACACCGGTCGACAGTGTCCTGCTCCCCAAACCTCCTCAAGTGCAT
CTCTGAGCTACGGTTATCCTTTTGGTAACCCTTATTACGGCTGTAGATTATCTCACTCAC
ACAACGTGAACTTGCAGCAGAAGCCATGc
>NODE_2925_length_174_cov_5.873563
CACAGGTTCACAATTTAGTTCACAGCCAATATGCAGATTTAGATATAACAGGCTCTGCTT
ACCTTTTTTATGATGCACCGGTGCTGGAACCTGTGAGTCCCGTGTAGTTCAACTGGACCG
AGTGGAATTCCTTCTCCCTTTTTCCAATCCCGGACCGAGCCCCCAAAATTGTTGAAGTCT
AACACTTCCCCGAGTTGGTTTGTTGGAAAGGAGAATAAAACACCAGGAGTCAGG
>NODE_2946_length_742_cov_47.059299
TTACCCAGTCAGGGCAGGGAGGAGAGGTGCTGCAGTGATAATCAGCCAGTAGCAGGTGGC
TACGCTACTTTCATCTTGGTGTAAAACAACATTTTGTGAATCGGACCCATTTCTGTTGGA
TTTGAACCCGCACTGTGTAATCTTTAAATGAGACTATTGGTCGCCCGTGGCCTGGAAAAT
AGGCCCTCCCTTTCTTATTCAAAGTTTACCTAAGGAGGGGATGATGACTAACCAGATGGA
GGGAGCTTTTTGACAGGAGGAACCATTTGTTCTTCTTTCTCACTCCCCCTTTCAATCCCT
TCTTTCTTCCTTCTCTTTCTTTCTCTCCTCCCCCTAACCTCTCGGTATCTCCCCGTCTTA
GACAACTCTGTAAGTAGTTGAAGAAAAGGAGGGTGAGGGAGGGAGGGGAAAAGGGAGGTG
GAGGGAGAGACTAGGAAGAGAGTTTTTTATTTTTTTCATTCCCTGAATTACCTGCTGGGT
CCAAGCTCTTTTATGCTGTTGTTGTGACAGGTAGATTTATAAGGCTTGAAATTTGTACAA
ATCAGTTGTCATTCAGTGGCAGCTGTCAATGTGTCAAGCTGTCAGGGCCTGCTGAGAAGG
AGACGCCTGAGGGGCTGGGCACAGGGGCCAACCGCCCAGGAAAAGAAAATGAGTTCAAAC
AGACCCAGAGAGAGAAAACGAAGCTCCTCTCTCTCCTCCTTTCATTGAGGGCCCCTCTGC
CCCTGTGGAGCCGGCATCGATTTCTCTTGATGTTGAGCAACACCATGCCCAAAATGACAC
GCCACTACGAGCGGtgtagtga
>NODE_2947_length_815_cov_9.133742
TTAGTACTTGGATGGGAGACCGCCTGGGAATACCAGGTGTGCTGTAAGCCATTATGATTC
AGTTTATTGAATCAATTTAGAATAAAAGGAGTCAATCATTAATTCTGGAGATGTCCACAC
ACTCCATAAAAGGCCCGAATGCAACCAGCCAATAGGCTTATGGCCACAACTCCCTCAGCA
CGCCCGATCACGACTGATCTCGGAAGCTAAGCAGGGTCAGGCCTGCTTAGTACTTGGATG
GGAGACCGCCTGGGAATACCAGGTGTGCTGTAAACCATTATTATTCAGTTCATTGAATCA
ATTTAGAATAAAAGGAGTCAATCATTCATTcacgagatgtccacacactctataaaaggc
ccgaattcaactggactataggcttacggccacacctccctcagcacgcctgatctttga
agctaagcagggTGGGGCCTGGTTAGTACTTGGATGGGAGACCGCCTGGGAATACCAGGT
GTGCTGTAAGCCATTATGATTCATTTCATTGAATCAATTTAGAAAAAAGGAGTCAATCAT
TCATTCAGGAGATGTCCACACACTCTATAAAAGGCCCGAATGCAACCAGCCAATAGGCTT
ACGGCCACACCTCCCTCAGCACTCCCGATCTCGACTGATCTCGGAAGCTAAGCAGGGTCA
GGCCTGCTTGGTTCTTGGATGGGAGACCGCCTGGGAATACCAGGTGTGCTGTAAACCATT
ATTATTCAGTTCATTGAATCAATTTAGAATAAAAGGAGTCAATCATTCATTCACGAGATG
TCCACACACTCTATAAAAGGCCCGAATTCAACTGGACTATAGGCTTACGGCCACACCTCC
CTCAGCACGCCTGATCTTTGAAGCTAAGCAGGGTC
>NODE_2949_length_418_cov_13.645933
TCGGCAGTGTATCAAATACTTGTTCTCCCCACTGTACGTTGACTAATATCCAGAACGTTC
TTTGGCCGTTTAGAGCCTAGGTTGAATTTTTCTGAGTTCTATTGTCCACCCTAGAACTAA
AGCATTTGTAGTAGAGCTTTTGTCGTTGAGTGGAGGTATGGTGTCATTATGCCCTTGTAG
ACCTTCATTTTGTAACTACACGTGTGAAGCTGGGGACAGGGTGTACATGCGGGCGCCTCT
CGTACCTTGTCAGGCTGGGAGTCATTGCGGGGGTGCTGGAAGGTCAGCAGGTGTAGTCCC
GGTACATAGTTCTCTGTGCGACAGTTAAGGAGGGAGACGAGGAAACGCGTACGCTCCCCC
CACCAGCCGTACGCCCCTGAGATCTGGTCCACGCGGCACGCAGTTTGGTCTGCAGCACCA
ACATGGAAGTACACACAAACAAACAGACCTCCATATTACAATACAGTACCACTGTTTc
>NODE_2950_length_228_cov_15.000000
GATCGCCCCCTGGTGAGTGGTCCCAGTATAGGTCATAAACCCCGCCTCCCCATGTTATTC
AATGGGACGCGAGACCAACTAAACAATTAAATTACCCTTCAAATATCTTTTTTCCGAAGC
TGGTTTCTGTCATTTACTGTAGTTTGTATCACGCTAATGTAAATTCAAGAGTTTGTTTTT
AAAATAAGTTGGTTTTTAGTTAGTTATTTAATGCTCTAAAAACGGTGGTGTGACGTCGTG
ATTCACAGCTGTGATTGACAGCTATCTGAGCCGAGGAGCCACTGAAGT
>NODE_2952_length_61_cov_7.311475
TCCAACCTCTCCACAATGGCCAAGACCAGAGAGCTGTGTAAGGACATCAGGGATACAATT
TTAGACCTGCACAAGGCTGGGATGGGCTACAGGACAATAGGCAAGCAGCTTGGTGAGAAG
G
>NODE_2956_length_65_cov_4.369231
TTGAGACATTCAGATGGTAGAGTCAGAATTTGGCATAAACAGAATGAGAACATGGATCCA
ATATATTCTTTAAGGAGCCCTCCTGTTCTCCACTCATTACCTGTATTAACTGCACCTGTT
TGAAc
>NODE_2967_length_63_cov_135.571426
GGCTTCTCCATGCTTCATTGAAATATATAACTGTGTGTCATCAGCATAACAGTGAAAGTT
AATGTTGTGATTTCGGATTACATCGCCCAGAGGGAGCATGTATAGTGAGAACAATAATGG
GCC
>NODE_2968_length_252_cov_5.996032
CGGTCCAGAATGTCATTATTCCTTGTCTTGAGCTCCAGCAGAGCTATATTGTCCTTTACC
GTGTCGTGGGCCACTAGATCCACCTCGGTGTAGAAGCCCCACGTTGCTCGGATGGACCTG
CAGCCTCGCTTACAGTCATTGTGGTACGTGTAAGATCCGGGTTTACAGCAAATGTCTGGC
CTGGGCACACCGGCAACCTTAAGGCCTGCGCAAACAGGAGTCAGACGCAGAGCCTCGAGC
TGCGTGAGAATGAGCCGAGATACCGGCCCCACGTCACACTTCGTCTTCTTTCCGTTGAAC
ACGTCCTTGCAC
>NODE_2969_length_151_cov_29.761589
TCAAGATGTGCCATGCTAATAGACTCCTACCCAAAAAGACTGAGTGCTGTAATAAAATCA
AAAGGTGCTTCAACAAAGTATTAGTTTAAGGGTGTGCACACTTATGCAACCAGGTTATTG
TGAGTTTTTTATTTTTCCCCCTCAAAGATTTCAGTTTGTTTTTCAATTGAATTGTTCACG
TTATAGGTCACATTAAAGGTGGAAAAAGTTC
>NODE_2972_length_151_cov_7.735099
CATATTTTTTTTGAAGGAGCGTGAACACTCATTACATATTATTATTACTATTTTTGCAAG
GCTTTTATTGAAAGTGTGAAATTAGAGGGAGATAAGTGGAGACAGAGGCGAGGATGGAGA
AGGGCATTGAACCCTCTCCGACGGGGAGACACATATGTGCATGTTCATCCCCACTGGTCT
GTTTTCAGAAATGGACGAGGACACCCctgga
>NODE_2973_length_301_cov_10.817276
CCAACTCTCCCAATCGACCCAACGGACCACCCATACAGAACCATTCACTGTTGGGCTAGG
CCATAAGGATGAAAGCACACAAAAGGATCAGAGGGGGTTTGGATTTCAGGTCTTGAATAC
ATGCAGCAAGGAATGGAAGGGCGGGCAGGGGGGAGGGTTGTGGGTAAGGTAGTTTGTTTT
CAGGTAGGTCAGGTAGGTGATGGATAAAAACCTTTCATGACATTAGGGTCTGTGAGGTTC
CGCGAGCAGATCATTGAGATCATAGCGTGGAGTCTATCTTCCTCCTCTTCGTCGTCATCC
AGCGAGGGAGCACGGCTGCCCGTTGTGTGGTGGTAGTTTATAGTCACCGCTACATAACCA
g
>NODE_2974_length_310_cov_17.751614
TTAATTCCCCTCCCCTTTTACGGCTCCGAGGGGTTTCTTTTTCGGCAGTCAGATTCATCC
AGGATTTAAGATGAAGTGAACCCAGGCAGGTCTAATCTGAATGGCTCCGCTCTGATTGAA
TAATGGATTGTCTGTTGAGGCCTTGCGTTTAAGAGGGGGTAACTAGACATCCTTTGGAGT
GTAACAATTATAATTACAGCGATGACTGGTCGTGTTAAATATCACACGTTAAACCACTGT
TATTAACCCTCATGAATCTTGTCTTCCACAAAAGGGGTTGAGGAATAGAATCTGACAACC
CTGTAGCTTGCTATTGTCGCCGTCGCTGGTGTCGGTGTAGGGGGGCGTCTCACCTCTGCT
TAGGCAGGAa
>NODE_2975_length_139_cov_6.359712
GACCAAGGTCTCCTGGGTGACATCGCTCACGCACATGAGCTTCTTATCAGAGGTCAGCCC
TATACTGTAAGTACCGCAGAAGGCAACCCCTAGCACTGGTTGCATTATGTCTGTGGTACG
CTTATCTCCGTTCACTCGTTCTACAGTGTCCTTGAAAGGATCCCCAATGGGTTCGAGTAC
ACCCTTGTCAAACTCAACc
>NODE_2980_length_61_cov_18.704918
TCATTTTTGAAAAAAATCCTGTCAATCATTCTTTTAGGACATGTCCACACACTCTATAAA
GGGCCCAAATTCAAACCGCCAGCAGGCTTACGGCCACACCTCCCTGAGCACGCCCGATCT
C
>NODE_2981_length_366_cov_13.691257
CATCTCAGATATCTCTTGGATGTGTTGCCTAGCTCCCATTGTTTTGCCAGTGGATAAACT
ACATGCTGAAATAGAAAAAGAGAAAACGGTAGTAAACATTTTCCAAGAAATGGGAAAAAC
TAGTCTGTCATTCAGTCCCTGGAAATAGGAATTGGAATGTGAGTGTTGTAGTAGTAGAAA
TGCATCACCCTTGTTAGATATAAAGGACATCTCTGAAGGCCCTTACAGGCTTAACCCACA
GAAACTGGGAGGGAAAAGTGGAGCGAGGGAGGCCCCAGGCTTAAGAGAAGGGCTGGGACA
GTGGTTAACCACAGATTGTAGCGTGTCGCTTGGGGCTGGGGCCAGGCGGCACAACATCAC
AGGGACAAAAACGCTACCCTGCACAACACCCCTGCTCCAGTTGCTTCCCTTCACTAACTC
accgac
>NODE_2982_length_61_cov_13.081967
TCCTCTTCTGGCTGTGCCGGGTGAGATATTAAGAGTCCAATTGGAATAATAAATACATTT
ATCTGGGCTAAATCCAGAGTCTATTTGATTTTAGACTAGGTCAAAAGTATGACCAGGTGG
A
>NODE_2984_length_92_cov_20.119566
TTTCTTGTTTTAACGGTAAATGTAATAAGACAGTGATCCGATAATCCAGGATTTTGGGGG
GAAATTATTAGATCTACAATATCTATTTCTCGTGACAGGACTAAATCTAAGGTGTGATTG
TGGCAATGTGTTGGACCTGAGACATGTTGGAT
>NODE_2989_length_490_cov_21.791836
GTGATCGCACCAAGTTGCTTTTATGGGTTCTGTAGATGCACCGGGCCAATATTGGAGCCA
ATCTCATGGCCGCTTACGCATGAGCCAATGGGCAAACGTTTTTTTTAGGTGTCAATTCCA
AAATCGAATGGCGCACAAGCCAGCCTAAATGGACAAATCTCAACCTGTAATTTGGGCGGG
GGGTTCTCTCCTACCCGGTGCCCCCTCCCCCTTTCAATTTCAATTATGGGGCGGAATATG
AATCTTTAATAGGGTGATAATTGTGCTAGCATATTTGCTGTCACCCACCATTAGCCGAGA
TTAATTGGGCAATTTAGTTTAGCTTAAGAAAGTGTCATCAGTGAGGAATGGTGCATGGGA
CCTAGGCTTTGAGCTTGAATCAGCACAATCTGCTCCCCATCATACGTCATTATCAACGCT
CTCTCTTTCTTTTCTGCACTTTTCTTGTCCTTCAGCTTCTGCTGTAGTTTCTGTGCCCTT
GCCGTTGGACTGGCTTGTTTGTGTGTGGATGTGAAAGATTCCTGTGCAGTGTTTTTAAAG
ATTCATATTc
>NODE_2990_length_415_cov_151.725296
CGAACAGACAGACAATCCGGGTCCAATGTCACTTCTCCTCATTATGTTAATGGTTAATAC
ATGCAAATGAAAACATTCTGGCAATTTGATTTCCTTGAAGATAGTTTGCATATTGTCTTA
GCCATAATGATGATACACTTTCTCTCCCTCAGTTTCGATTTATGCAAGGCTAGTTAGTTC
ATTTTTATCAGCTCTGAGTTCATTTCTAGGGCTACTGGAATGTGTACTCCCCTTCCCCTT
GCCATTGAACTAATTAGGATTCAGGTACCATAAGCAGATTTTTCACGCTATTGGTGTTTT
TCTTAATTAAGAAACAAATGAATTCTCCCCAGCAGAATAGATGGAACAACGGGATAGGAT
GCCAGGGGCCAGATGCAGCGCGGCTTAATTAGAAGTCCCTCTATTGTCTGAGGTTTTTTA
ATGAACCTCCAATCTAAATGGATATCAAAAAAGCTTCTAGTAGAGAAAAAAAAAA
>NODE_2991_length_176_cov_11.994318
AAGATTCATTTGAGCCAATTATGGCTACCCTGATCAAGGACACTGTTTAAGGAAATACAG
GTAATCGATACAACTAGACCTCGTTGTGCTGGGGTTCAAACTCCTCTTTGCAGATCTTCT
CCAAGTCATTAAGGTTTCGAGGCTGACATTTGGCAACTCAAACCTTCAGCTCCTTTCACA
GATTTTCTATGGGATTAAGGTCTGGAGACTGGCTAGGCCACTCCAGGACCTTAATG
>NODE_2994_length_105_cov_7.257143
GGAGCAATTATAAGAAAATGGAAGACATACAAGACCACTGATAATCTCCCTCGATCCGGG
ACGCGTAAGATCTCACCCCGTGGGGTCAAAATGATGACAAGATCACAAAAATCCCAGAAC
CACATGGGGGGACCTAGTGAATGACCTGCAGAGAGCTGGGACCAA
>NODE_2998_length_123_cov_14.292683
AAACTCATTGAGGAACATTGTGTATGGCCCGGGGGGCCTATAAATAGTAGCTATGTAAAA
CGATTTATCGGCCTGGTTAACTTTCATGAGTAAAACTTCAAAAGAATGAAACTCAGTGAT
ATGTTTGAGAGTAAATTTATATTTACTGTCATAAATATTAGCAACACCCCCTCCTTTTCG
GGA
>NODE_3011_length_70_cov_5.342857
GCAGGGTCGGGCCCGGTTAGTACTTGGATGGGAGACTGCCTGGGAATACCAGGTGCTGTA
GGCCTTTTTGATTGAGGTCAATTAATTGAAAAAAAAAAATCCTGTCAATCATTCTTTTAG
GACATGTCCA
>NODE_3016_length_1223_cov_41.062141
AGACGCTTTGCAATTGGGTTGTGATTAGATTGTGAGCAAGCTTTGAGATAATATAGCTTT
GAGATGTAATATTGTAATAATTTGTGTAATATGTGCTGTGTGTACATATAATATATATAA
TATAATGGGTAGAAAACATTTCACATACTACATGTAAAACACATAATATACGTAACAGTT
ACAGCTCAAATCTTCTCCCCTCTCACCCTCTTGCTCTTTTTCTTTTTCTTTTTCTCTAGT
TCCACCAGGTTAGAAGAGTGATGACCATCCTGTTCCTTACTATGGTTATTTCATACTTCA
GTTGCATGAGAGCTGCGCCCATGAGAGACGTCCCGGGAATGCGGGGCCACCGAACAGATG
GTTACTTGGGTGCGACAGTGATGGCTGGCCGGGGCCACGGGACTCCACAAAGCGGGGGTG
GGCCTGGCCAGCGTGGGGGACTGCCTTCGTTCACAGACACGTTTGAGCAGGTGATTGAAG
AGCTCTTGGAGGTGGAAGGCGAGCCAGTGGCTGACAATAGCCAGGGAGGAGGGGGTCCTT
CTGTGGTCACCACAGAGACCAAGGATGTTGACCTGTATGCATCACGGGTGATGATCAGCA
ACCAAGTGCCTTTAGAGCCACCGTTGCTCTTTCTCCTGGAGGAATATAAAAACTACCTGG
ATGCCGCAAACATGTCCATGAGGGTGCGACGGCATTCTGACCCATCTCGGCGTGGAGAGC
TCAGTGTGTGTGACAGTATTAGCCAGTGGGTGACTGCTGTGGACAAAAAGACAGCAATAG
ACATGTCTGGGCAGACCGTTAGCGTCCTGGAAAAGGTCCCTGTCCCCAATGGCCAACTGA
AGCAATACTTTTATGAGACCAAATGTAACCCTATGGGGTACACAAAGGAGGGCTGCCGTG
GAATAGACAAGCGCCATTATAACTCCCAATGTAGGACAACCCAGTCCTATGTGCGAGCGC
TCACCATGGATAGCAAAAAGAAAATTGGCTGGCGGTTTATAAGGATAGACACTTCATGTG
TATGTACACTAACCATTAAAAGAGGAAGATAGTGTATATGATGTATAGATTTTATTGAGA
GTTTAAAAAAGAGAAAATATCTATTTGTATATATACATAACAGGGTAAATTATTCCGTCA
GATGAACATTTTATGGACTGCATGTAAAAAAGATGAAGTTTATACAGTAAAAGTGATACT
ACAGTCTATTTATTGAACATATTCATGACCTTGTAAACAATTAAAAAAAGAACTGATAAG
TCATTTGCGCCCAGTTTAAATTa
>NODE_3018_length_346_cov_12.843930
TTTAGGAAGCGCCCTTTCTCTCCATTCCTGGCGAGAAGTGTAATAGCGTGTCATGTTTTT
AATTGCAGAAATACATCCTTCCCCTCATTATGGGAAGCAAAGAGGACAAGAAGCATCTGC
AGAGGATGGAGAGCAACATGGCGGAGATGAGTGGCACGCTGACACAGACAGGTGAAGATT
AATATCTTCATCACTTCCCCTCCCTCCTTAACATTTTCCTTCATTTATCTGTTGCCAAAA
TCTGGGCTGCGCGTTTTTAACAAATGACTCTGCTGTCATTTTGCTTTAATTTGAAATTGC
TTGTTTACTGTCAGACTCGGCCTCAATTAATTACGTTTCACTGAAAAGCTCTTAACCTCC
GAATATTAATGAGGGTTTGGGAAATGACAAAAAAAAAAAAACAGCc
>NODE_3033_length_61_cov_15.950820
TATTGTGCTGGGGGATATGAGGGATGTACTACTAACTTTTCTCAGTTTCCTCCAGTTTTA
CATTTTAGAAGGAGATGAGGTCCTGGTCCACACCTGCGGATTACCTGGTTTGGGGGGCCC
G
>NODE_3034_length_61_cov_7.409836
TCAGTTTCTTTGGAAGTTCTAGCAGGGGAGTGCAGCTACGCTTATACCAACGATGCTTGT
ACTATGAACCCCAAGTAAGCTTTAGGCCAAATGCAACTATATTGCTACTATTATTTAATA
T
>NODE_3036_length_68_cov_10.720589
TTTAGGCCAAATGCAACTATATTGCTACTATTATTTAATATGTTTACTGTCCTGAATCAT
TTGTCATAGTGTAGAACCAGTTTAGAAGTTTTCATATATCCCTCCGGCTTTATGTGAAGT
TCCTCATA
>NODE_3037_length_241_cov_47.053944
TAGTGGTTAGGATTCGGCGCTCTCACCGCCGCGGCCCGGGTTCGATTCCCGGTCAGGGAA
CTGTAGCCCTTTTGTGATAACCCAGGATCGTCCCTCGTCACCGATATGCAGTAATGTGGA
ATCATCTTCTCACAAAACAGAAAAGAATGCTGATCCTCCGAGCCGGTGTTGAACCAGCGA
CCTAAGGATCCCTGCTGTTTCCCCTACAGTCCTCCGCTCTACCAACTGAGCTATCGAAGG
CGCCACTCCACCCCGGGACAGTACGATGACTGCAATATGCCGCTTTCACATCACACACAC
A
>NODE_3042_length_616_cov_26.964285
TCCCTTATTTCTTCTGTCTATTCATTTGTCACATTTGTATAGGACACCATCAGTATAATG
GAAATCTACATAATTGGCTATTTAGACAAGTGAAGCTTTTTCTGCATCACTGTCATAAAA
GGTGCATCTTTGTACAATTAAATCAAAGGCTGATTTTGTTTACAAAGATTATGTTGAAAA
AAATATGTACTGTATGCGAAGGCTGTAAAGCAATATGGCCTTTTGAATGTTCCATAAGTC
TATTTTGTTGCTCCTCCAGTCGGCTACTCTGACTTTTATATTATTTATTTCAAAGCGCCT
CGATATTGATTATTTCGCAACAAAAATGACAAATGGCAGCAAGGAATGACACGGTCAGCA
GGTTCTATTAGAGAAATGATAGTATTGCTCATGGTTTGTTAAAAGGTCCAGTTTAGATAC
TTTATAGGTTTACATCCATCATCGTCTAATGACCTATATGATGAAAAACACGCAGACTGG
TGACAACGGCCCTGTGAAGCTAACTTCGCTTTGTAATTGCCCCCATATTAAATATAGATT
TTTGTTTTGATATCTTGTGAGAATTACTTTCTTCAGGTCAAGATTGTGATAAAAGACAGA
TTTAATAGCAAAAGCACAGAGGAGAAAAACATGAAACAATAGGTTGCCTAcataaagatg
gtggtttcaaaatatg
>NODE_3049_length_414_cov_58.570049
CCCAACCCCACCCCCCGCTGTTCAATCCATCCAGCCGCTGTCACGGCGGGGGAGCAGACA
ATCTATCAAGGCATCGGGAGGCATTCTCCTCACCTGCGCCGTGCCTTTAATGAACAGCCA
ACATGATCCCGGCTGACAAGCAGGAAATGGATGTAATAAAGATTGTTTCTGCATGCTCTT
TGCATCCCTGATAAATCACCTCGCTGTGCAACAGATATGGGAGCCACATGGAAATGTGAT
TTCACACGGCGAGGGAGAGAGACTGTGATAGAGAGAGCGGAGGATGAGGAGAGGGAGGAA
GGAAGAACGTGGTGGTGGTGGCAGGGTCACGTTATGTTTCTCTCCCCCATAGTTGGGGTG
GTGGGGGGAGGGACGACTGTACTGGGGTATGTTTTTTCTGGGAGCGTCCTTGGTTCCCCG
GCACCCCTTTTCCTGCTGGTCATTCAGAAgctaccccgtcacttatcaaagacc
>NODE_3052_length_356_cov_23.682585
ACGGGCTGGGAGAAGAGAGACAGTTGAGAGAGGAGTTGGTGTAGGAACAACACACGCACC
ATTAGATAGTGTTTACCTTTCATTTATGTTGATATTGAATACATTAGCCGATTGAACCTC
CTAAGAACAGAGCAGAGTGACAAGCCAGAATCCGTCTTTGCGACTACCATGGCAACAGAG
ATTACCACGAATAGAAAAAATTAAAAACCTCTGAATAGAACGATACATAAATTAATTAAA
GGACAAAAAAACAAGTGGAGAATTAAAGTTAGAACATCTGTCAGAGACTTAGCTTCCCAT
CGTAATACCAGTGTTAGAACATATATACCCTTGAAGTGAATGATCCCCTCTTTAATTGAC
AGTCAAGGAAAAGTGGTTGCTGCAGCATCCTGTGTCCGCTGATAAGAAAGCTCCCA
>NODE_3053_length_791_cov_35.249050
CATGCTACCTTTTCTGGGACAGAGAGCCACAGCCAACCAAAGGCAAGCTAACAAAGCGAG
AGAGAAAAGCACACCACATATAACGACCTATTCCAACCACCACAGTGTTTGGCTACACAT
TTGATCATACCTAAAGTTGGCGTCTCTGTTCCAGTGGCAGCTGGCCGAGGGAGGAGGCCC
TTCCTGTTCACTGAGGCAGACAGGTTATCCCTTGGCCCAGCAGGGCACCTAAGTACGATT
CTTCTCTCTCAATTCTCCCCAGACACACCATCCTGAGAAGCCACTTTTTCCTACCACAGG
AAGCCCAAGAGAACTCTATAGGTAGCAGTGTGACAGGCAAACTGAACCCTGGCCTTTTAT
ATCCTGCCAGGTTTGAGAAGTTGGACATCACCCCAAAAAGCGCCCAGAAGATTAAGCCTG
TTCTGGAGCGCTGGATGGCCGAGGCCGAGGCCCGCCACCGGTCCGGCATGCAGAACCTGA
CCGAGTTTATCGGCAGCGAGCCCTCGAAAAAACGCAAGCGGAGGACCTCTTTCACACCGC
AAGCTCTGGAGATCCTCAACAGCCACTTTGAGAAGAACACGCACCCCTCTGGACAGGAAA
TGACCGAGATTGCAGAGAAACTGAACTATGACCGCGAGGTAGTCCGCGTCTGGTTCTGCA
ACAAGAGGCAAGCGTTGAAGAACACGATAAAGCGGTTGAAACAGCCAGGTGACCTGGACC
TTGGCCCAGCCGTGTCCATGGACCCTCTCTCTGATTCTTTGGATGAGCTCCCGAAAATGA
CCAACCAAATCTAGTGGAGTTAAAAGAGGAAAGTCCTAACAAGGTGGATCATGACCCAAT
TTGGAATGAAa
>NODE_3057_length_146_cov_18.691780
TTGTTGTTATTCTGTCTCTCACTGTTCAAATAAACCTACCATTAAAATTATAGACTGATC
ATTTCTTTGTCAGTGGGCAAAAGTACAAAATCAGCAGGGGATCAAAAACTTTTTTCCCTC
ACTGTACCTATAGTAGGAAACCAAATTTAATAATCCATCCACCTCACAAGTGTGGCGTAT
CAAGATGCTGATTAGACAGCATGATt
>NODE_3064_length_575_cov_19.918261
TGAATAATCAGGTTTTAGATAATGGCCTGGGCTGGGCCCAGAGTGTAAATAGAGAGCATC
CACTCATCCTCCCAGCGCTGAACTTAATGAACTTTTAATTGATGTGGTTTTGCAAGTCCT
TTTGTCATGCAACAGAAACAAGCCAGTCTGCTGATGAGCCTGTTTTCCCGGCTGGGCTCA
GATTGGTTTACAGCCAGCCCTAAGTACCGTGTAGTTAGTTTCATGTGTCATATAAAATCT
GCCCAGGCACAGAGACGCCTGCAACTAAAACCTTAAGTGCATCCACAGGCATCATCCTCG
GGCCTTTTCACTTCCGTCTTAAGGAAGGAGGAGAAATTCAATCACTGCCGGCATGGCACA
CCGAGGGGAGACGATGCTCCTGCTTTTAGCGGCCTCTGCAAGCCTCTCGCTCCTAGCAGC
GATGACAGGGATTCTGACTGAATATGCCCAAATATGGTGAAGAATGTCTTCCCTTCGGTC
AGTCAGTCACCCTGGTTATTAGAAATATATATGTATACAGTGAGAGAAAAGGGAGAGCAA
TGAGGGGAGAGAGGGGGGTGGGGGAAGAAAGAATATCCTCCTCACAAAGCATTTGGCCCA
TTTACTTCCCAGCATCCATCAGTTACCACAGCGCa
>NODE_3068_length_61_cov_5.852459
GTATAAAAGACACCTGTCCACAACCTCAAACAGTCACACTCCAAACTCCACTATGGCCAA
AACCAAAGAGCTGTCAAAGGACACCAGAAACAAAATTGTAGACCTGCACCAGGCTGGGAA
G
>NODE_3076_length_356_cov_28.471910
CAGACAATGTCACTGTTGGGAGATTGGATATTACAATTGGACAAAGATAATTGGGAATGT
TATCAGTTTATCAATGATTCAGACCGGTGTTGGGGATGAAAGGCTGTGACTCCGAACCTC
TCCTCTGTCCTCCATTTCCTAGTGTCCTGCCACTGCTGCTCACGGATTACAATCTCTTCA
TCCATTATTAATGATGTTAAAATACGAGTAGCATGCTGAATGTGCGGCACGGGAGATTTG
CAGCTAATCCAGCGCAAAACAGCCTCAGTCACATAATGAAGGGGAAAAAAGCACAAATGT
CAACAGTTTCACACAGGGACTGGATTAGGAGCCCCTTTCGCCCATTGTTGCACACACTAG
CGCCCATAGACACACACACACACACACACACAAACACACACCTTTAGCTGACGGTt
>NODE_3077_length_459_cov_18.716776
TGGCTGATGCTGGGCAATGCTTAGCTGTACGAGGACACCACGTCCCATGTGGAATGGCAC
TTAAAGTTGATGTAATAAATGTATGTTATTCTTCCCAGATGCTCTCTGAGCCCCCGGGCG
ACTGATGGAACACAGACGGTCTGGCCCCCCTCCCAAATGACACACTGTCCTCTATGTAGT
GCACTTATGTTGAGTGCCCTGGACTGAAGGGGGCGACATAAGAAATAGGGTGGCGCTTTG
GACATCAATCTCCCTACACCGCTCCACTCCTCCCTCCTTATCTTCTGATCAATCACAATG
AAAACGGGCTATCGGTTGTGTCCAGGCACCAGTGAGCCAGCCAATTCAAAATCAAAGCCC
GGACGAAGAGTCACAGGGTCTTTGTCCGTCCATCTCCACCACTTCACTCTGCACACCGAA
GATCAGTCTGACCAAACAGCTCCCTATATTCTTCGTATAGGGCACGACTTTGGAGTTGGC
TCCAGTCTAAAGCAGCAATCTATGTAGGGAATAGTGTgt
>NODE_3102_length_61_cov_41.278690
GGCAGTATTTCCTACCCATTCATTTACATTGCAAATGGCACAAGTCAGGTAGGCTGACTC
GTGTACATTTGCAATGTAAATGAATGGGTAGGAAATACTGCCCAATTGTACATGTGAAGG
A
>NODE_3104_length_535_cov_22.351402
TACACTCTAAACACAGTCTGTTAGAAGGCTTAAAATTAGCCTCTGTGCTGGTTTTCTAAA
GCTTCAACCTGTAAATATGAAGGGGGGGAATGTGTTAGGGTGTTCCTCCATGCGTTTGTA
TATGTACTCTGGGGAAAATAGGGGACAGGGGTGATATTGTGCAAAGCTCCCAGCCGGTCA
GCATTATTTTTTTTATGTTGCCGTGGCAACGTGTCTCTTGTGAGGTGGTGACCTCCGATG
ATTACAGTACAAAGCCTATTGGGTCTCGAAAACCCCTTTGAAGATGAGAAGTCTTTGATG
GTTTGTATTTATGCAAATCTCCCCGATATGATTTATCCAACTGAGATTGAATGGGGAGAT
GATTAAAATTGCCCCTTTTTTAGAAATCCTTCAGTGGGGCTGGTGCTCTTTATTTTTTTT
ATTTTTTTGTGTGTGTGTGTGTGTACTTGTGTGTGGGTAGTTTGGTGAAATGTGTTTTTA
TGCACTGCTTTACCTCCTCTCCGCCTTGAGAAGAGATAAGGGACGAATGTGTGAATGAAT
GAAGGAAAGTGGGGAGGTAGGGAtgaaggtagttagtgagaaggaagagaacagg
>NODE_3105_length_127_cov_93.960632
CAGGAGAGGGCTCAATCTAAGCTACTTTGGTCATGCTTTAAGGCCTTTACCTCTGGTCCT
CAATTCAGGCTACACTTATGTGTGCTTCTCCCTATTCATGGGGAACATGAACTCAGGGGT
CAGCTCCTGCTGACCTCCATAGGCAGGCATCAAACTGCATTCTACCCACAGAATAGGTCA
CTCTCTA
>NODE_3111_length_140_cov_251.649994
TCGGGATCACCTCTACGCACGGCTTGGGCTCTGGAACCACACTCCTTGAGAGAGGATGGA
CTCTTCACCACTCTGGAGTTGCCCATGGTGAGAGGCGGCGGGCTGGTGTGGGTTTGCTTA
TAGCTCCCCAGCTCTGCCGCCATGTGTTGGAGTTTACCCCGGTGAACGAGAGGGTCGTTT
CCCTGCGCCTACGGGTCGGG
>NODE_3117_length_723_cov_50.171509
GTTTCGGCTTTCTTGTCAGATTATTATGCTATTGTATTGACTCAAATCTGGGACAGATGG
ACAATGGTCTATTTCTTAAACCTTTTTAATAAAAACTGTAATCACAGTTGGGTATTTGCA
CCCATTCTACACGTGTCGTGATTTGTATTGTCTGTAATGTTGACCAGCTATGTAACCATC
CCTACTCCCTGGTCAAAACAGCATTAGCCTTCTACTGTCTTAATCACATTCAGAAAGCAA
CAAGGTCCTACTGGACAACAAGTTAGTCATCTATGTGGGCCATCCCCCACCACAGCCACA
GTGCGGCCTATCCTTTCAATAAAGGAGCACCTCATTATATTCTTCTTTTATTTCCAAAGG
GGATGCGGACAAAGACACGAATGCTGATCAGAAGAATAAGAAGGGTGTTAAGAGACGCCG
GGAGGAACATGGAAGGGGCTACTTTGAATTTATTGAAGAGAACAAATACAGCTGGTAAGG
ACGGGAGACCGTGGCCTTCGGTATGTCTGAAGCGCCATCACAGCTATGTGAACTGTATTG
GCTTTAAGCGCCAATGCATTAACTAGCATCAAACCCCTCACTTAACTTACTTTTGTCAAC
ATTATGTAAGTTTCATACATGTTTGAACTGAGGGTCATCCCTGGCTTTTTAAATTAACCT
TACCATTAATACCCATGCAGTGCCTACATACACCCTTAACAGGGCTGCATAATGTAGTAA
GAGAATTCTACGGCAGTTAATTAATATATATTGTTCCCCATTCACTCTCTTTGTGCAGGA
AGg
>NODE_3118_length_395_cov_16.367088
CACAATCAATGCATTCAATACATCAACACATAGTAAAATACTGTATATTCACTTACACAA
AAAAACATCTCTAAATAAGTTCTGTACTTTACATCATGTCAATAGTTTATTTGACAGTAT
TTCAGAATATCTTTCAGTAAACAAGTTTTTTTTTAGCAAAATGCAATATATCCTCATTTT
TGCATTTCATAAAAATAGTTGTTTATTTCGGTCTTTGAAACTACAGTATCAATGGTACAG
TAAACCAGATTTTGTAGGAATAGAGCTGTACAAGGTGGATAATACACAGTTAACACGACA
AAGGTATACTGCGCTGAAGGGGTATTCATGAACGTGCCATCCTTCACAGATTTATCATTT
AGACATCTTTTTTTCTGTATACAACATCACTCACATAACCAGGCAGGGGACAGCCTGAGC
GGAAACACAGAGTGCTGAGCAATATCGTCCATTTt
>NODE_3123_length_525_cov_12.714286
CCCGGGTTAAGTCTGAGAAAGCAACTGAAAGACAAAGATTTGAACAAAGAATACTTGTTA
GTGTTGGCAGTGGATGGCAACTGTTGAAATAATTATTATATTAACCAAATACCATTGAAC
ACTGTCCTTTCCAGCAGTTTCCCTTTAATCGCTTTGAACAGCCCGTGCTCGAGCCTGTCC
TGGTGACGGAAAGTGTAGACAACTCCTCTGGCTGCAGTAGTGTTTGCCACAGTCCTTTCA
GACAGTCTACCTTTCGATCCGTGAGCCCCTGAAGACCCTCTTGGCCAGCCTGCAGACCTG
CTGGTATCTGGCCCCTGGCACTCCTCCTGAATGTTACAAATACATTAAAAAAATTAAATT
AAACAAAAAGCCTTTCAGGAAACATTTGGTTTAGAATGTCATGACAAATAGGGGTGCATC
AGCTGGATTACCTGGAGGGGCTACTACTGAGGTGGAGAACGAGGCCGGCAGAGAGGCTGG
GGTAGTGGCGTCCTTATCCTGTCTCCTCAAAGCCCTCATCCTCCAGGGGTCCCTCGACAG
CATCAGCCTCATGTGGAGTGTCGGGGTCCGGTTGACTTCCTGAAg
>NODE_3124_length_142_cov_12.746479
AAGCAGCACCTGTCAACATCTTTTCATTAAATGTTCCCACATACTTCTGCAGCTAGCCTA
TCCACCCATAGCGGATGACACTCAGTCACTGCCCCCATCAGATTGAGCCTCTCTCAGTCT
GGAAAGACATTCCTATCTCTCTGATCCTGCTCTCCACGCCTGACTCCAGCCTGCTAGGCG
AGGAGAGTAGAGGCGGGAGGGG
>NODE_3125_length_402_cov_27.136816
AGCCTACAGAAACTCTGGTATACATTGAACAATCGCCGGGAAAACTCATGCTGACATTAA
CAGACAGGCCTGGGTTTTATTGTCTGTGAAGTATCGATTCATACTTCGCATCCTGTCTGT
TTACGTTCTGATCATCTCCTGGTGTTACCTTCCACCCCCACCCCAGTGCCCTCAGGGTCC
CGTCATGGAGGGGTGCCAGGCCAGCTGGTGGTCCTGCCTGTGGGTGGGTTCAATCCCTCC
TCCTGCTGCTGCTGACATATCTGCTGTGTTTATTAAGAGGATGACAAGTCTATCAGGCCC
CATAAGCAGGCCCTCATGCGCAGGAGTTCCTTTGTTACTTTGCGGGGAGGGTGTCATCAA
TCTTGCTGCCAACGCTACTCTCCTGAGCTGTTGATGGCAAACCCAGATTCTCTTCCTTTC
TGCCTGGCCTCTCCCGCCTCTACTCTCCTCGCCTAGCAGGCt
>NODE_3126_length_601_cov_31.985025
AAAAACACTGCCCACAATAACACGATCAGTTTTGAATCCAATGGACAACGACTGAAAAAA
ATACTAATCATAAAATGCAGAAAACTGTCACCTTTGCCGAATTGCTTTTGACAAGAAAAT
AAATCTCTGGTTTGTTTAATATATTTTATATTTTCTTTATTTCGGTGCTAATAGAAAAAA
CAAATTAAATGTCCACCAGCGAGATAGAATGCAAAGATCGATGATCCTGCCCCTACTGTC
CAATCACCCCTATTTAATTGACTGTATTTTCTGGGTAATTGAACTGCTTGTTGTAAATTG
AAGATTTTATAGAAACGACATGAAAACTACATTTACTGACATTCATCGCATCTTTGACAT
TGATTATCTGATCAGCGCGTGTCATGCTAACCTCCAATTCTTCATTACACACTGTTTATG
AGCTGTTACAGAACAACTTGCTTGTTCCAGAGTGATTGATTGCCTTATTAACGCGTGTTC
TTGTAAGTGTGACCGAACTGATTACGATGCATATGTTTAGAATAATGTTTCATTTAGCTG
ACTACGAGTAATGCAGGGTGACAGCTGCTGCGGGAGGACAAAAACCTAAACTACAGGGAG
CAAGTGAGGCCAAAACACTCCGCCGTTAAGGTGGAAATTCAAAATAGGAAACTGACAAAA
c
>NODE_3127_length_622_cov_22.090033
TTCTGACTGAAAGACATCTTAGACCGAGTTTAGTAAACTGGGTAAGGTTAAAAGACACAC
TATCGAAAGGGGTCTGCACAATGTATGTGTGTGTACGGAAGTGTCTATATGAGGATTTCG
TTTTTTTCTTCCGAATGACACTTAGGGGTATGTTGATGGGACCGGACCCAAGCGAGGTCA
AGAAAGCCAACGTTTTTCGTTAACACACTGTCCTATCTTTCTCCTCTTATCTTGTCCATA
AACACACAGGAGAAGCCTGTGCGCGGGAACATTGTTTGCGAACAGGTCCCTGTAGAAGTT
TTTACAGCCTGAGCAATGATAAGTCACCTCCCTGCAGTCAGACTTAGGATGCTTCCTCTT
ACCGAGCTTGGCTCGGATTGGGTTGAGCCACTTCTTCTCCTTAAAGGTCTCGAGCCATGT
TCGGATGAGGTTCGTGTCGGAGCAAGAGTAGGGCATGATGCAGAGAACAGACTCTGGGTA
CATCGCGGACGCTGAGTTGAACACATCTGGCGTGTGTATCTGCAACATGAGTACGGTCTG
ATATAGAAGACCGGACAGGTCAACTAGAGTCCTCTCACACAGCTCGCTTCTCGTTATGGA
AAGACTACCATTTGAGGAAGCGATCCCAGCATCTGTCAGCATGACAGTTGGCACCGAAAG
CGAAATGAACGCGTCCGAGTTg
>NODE_3128_length_408_cov_23.875000
ATGGAGTGGGGAGGGCCGGTGTATGTTGGTGTGTTTATGTGTGTATGGAGTGGGGAGGGC
TGCAACGGGGGCTGGATTTTGTCTGAGAAGAATCTGAAGCCGACTCTCTCACACACACTC
ACACACACACACAGCCCTGCCTATGAGTTTCAATCAATAGCCAGTCCCTGCGGCCGCCAC
GAGCAAGCTGTTTGAAAAGTCAGAGTAGCATGAAATGGCCATTATTAAATTACTGGGACG
GACACATTTAGAAGGCTATCGCATTAAGAGAGCAAGCTCACCAATTAGGGAATCAGACCA
TTAATAGCTGGGGAGAAGGCTGGCATCTGATCACAAATTAGATGAAGCCTACTGGAGAGG
ATATCCATACAGGCAACGGTGGGCATGAGGTACAACAATTTAGTGGGGTAATGAGAGCTG
AGGCTTGTCGGATTTCGTGTGTtggtcagagacatgttccagagcaca
>NODE_3131_length_518_cov_32.777992
GTTGTACTACAGAGAGACAAGGGGGGCAGACAAGCAAAGTGGAAGGACGCTAGGCTCTCT
GAGGAGATGTTTGGCTTTGTAATTTCACCCTTGAAATTCGTGATTACAAACGGGACAACT
TTTTTAATTTTCTCTTTTGTCTGGGATTCAGCTGCCTGACAGTCTGCCCCAGCAGCCAGG
CCTTTTAATCAATCACCTAGATAATCAAATGTCACTGGCTATCTGCTCCATGTAATTACT
TTTGCAATTAAAAATCAATCTCCAGTCACCTCGTCTAATTAGAGCGATGGGCAGATCTTC
ATCTAGATTGATTTTATAATACATATTGACTTCAAATGCCATAATGTTGCCATATTCCTT
CATTTTCCCGCTGTGCAGATGAACACAACAAAAGGGGGAAAGGGGGGGCATGGGATATGA
TCTGGGAAGGGTTCCTCTGACGCGCTGAGCTTTGATTCCCAGAAAGGAAAAGGTCTCGGG
CCCTGGAAAGGTTCACCTCGTCTCTGTCTTATGATGACAACCAACGCGAAGGAGGAAGAG
GAGGAGGCGACACATGGCGGGCCAATAAGCTGAATGAc
>NODE_3132_length_649_cov_50.326656
ACTAGAAAGGAGAGATAAAAAGTCCTTTGGAGAATTGCCACGTCCAAACCTATTGATTAG
AGTAAAAAAGTACTTTTACTTTGCTGAAATAAGAGTCCTAACTACATCTGTAAGTCTCTT
TAAAACGCTTTAGGTATCTTTCAGAAGAGCTGGTTGTAACATCCTCATCTTATTATGATT
CGGACCAGACAGACAGTTCTATCAAACCTTTCAAATGGATCTCGCTAGCTACATTTCCGG
CAACAAAAGCTCTGCAAACTCCTCCTGAAGGATAAATCTACATCCTAATATTTCCAATCC
AATTTAACTGGAGCAGTCGGAGTGGTCTGAGCACTAGTTTACCAATCTTTGCTTTCCAAG
ACTCTGTGTGCTGAAGGCTTGAGGGGTTCAATCAATGGCGCTTTGATCTCGGCTGGAACT
ATAATTATTTAACATTGTTACAAGGATTTCTCTAATCCATCCTACCATTAAATCCCTTTT
ACACCCTCATCTTCTGCAGCCTCTAATCTGCATCTGTGCGCTCCGTTTGTCTCTTCTGCT
CATTCCAGCGTTCCCTCATCCTCACTTAAAGTACTTCAGAGTCAGAATTAAAAATGCACT
GTTGCCGTGCAAAACTTGTCAGGTGCCAGGAGAATGCTCAGAAAATATTTGTGTGTGTGT
GTGTGTGCGTGCCGCGTTAATGTCACGGTCCTCTGGCCCTGTGTGTTGt
>NODE_3140_length_61_cov_35.032787
ATATGGCCTTCATTAACACCGGCCTGATGAATGGCTGCTGCTGGAAGGCAGAGTTAAGAC
GAGGTGTTAACAGAGCACCTGCCTACACTCATGTGGCCACTTATTAACCAACAATGACCT
T
>NODE_3141_length_268_cov_31.320896
AGGTGTTAACAGAGCACCTGCCTACACTCATGTGGCCACTTATTAACCAACAATGACCTT
CCACACCGTAAAGCCACTCGTCGTCTATTTGCCATCTAATAAACAAGTCCCTGTGTCCCT
ATCCCCCTACCTTGCCCCTTTAATTGAACCTCTCTGACTTTATTGTGCTTTAAAGTAAAA
AAAATAAAAATGCCAATAAACACTGAACACCTGGAATCAACTAAAATACTGATGGGGACA
CGCTAAGTGAAGTACTGTAGGTGGTTAATAGGCTGATGGACAACCTCTTCAATGTCCTTT
GAAGAGACCAGAGACCCAGGTATGagga
>NODE_3142_length_137_cov_6.569343
GCTCTGAGCCTCGGGGGTTTCGAAGTGGCCCTCTGAGTCCGAACTGGAACACAGAGACAA
GGCAACAAGGGAGAGGGAGATGAGCATGGCGAGGTACTTCTGGCATGCCTACAAACTATT
GTGTACATCATATTACATCATCTGGTACGTTTACTCATTCAAACGTAAGGTTTTTGCAGT
GCGTCCatgcgcatttc
>NODE_3147_length_330_cov_44.945454
GGGGCTTCAACTTTCACACTCTAGCTAAACAGCTGGTGCATGACCTGCGATGCTCCGCCC
CCCAGCGGCATGCGGGGAGGGATGTGTTTGTCTGTGTGTGTTTGTGTGTGTACCAGAGTG
TGCTAGCGACTGTGTCCTCCTACTTGTCTTAACTGATCCTCGTCTTATGGTGTGAGCTTT
CAGCCTAAGCAGCTCTAGCCAGGTACTGCATCTGTCTGCAAAGGAACCGTAATCAACTGA
TGGAGCTGGAGAAACATACCCACCACATACACACACAGACCCCAAGCACGCACGGACACA
CACACATACCACCATAGAACACAACCTCCACACACACACACACACACACCACCAGAGAAC
ACAAAATCCACACGAGCACACGCACCAAAa
>NODE_3164_length_785_cov_20.698090
TTGTCAGGACCGCTGGGCTGTGGTCCAGATGGCCTCCATGTTAGGAGGCGTTGAGGACCG
ATCGGCTGTAGAGGGTTTGATAGTAGGCCCCGGAGTCCATCGCAGAGGGTCCTGCACTGT
CGTAGATCTGTTTGGCTGCCACCGGAGAGGAGGTGGCATAACCATTGTAGGCCATCACCT
GGTCCTGGTAGGACTTCAGGTCCATCTTCTGCTCGTTGGACATGAGGTTGGTGATGGAGA
AGGGGTGATTAAAATTGTAGTGGGGATCCATAGACTTGAGCGCGTCATTTTGAAGGTCCA
GGTGGTGCATGGTGCCAGGCAGGAGGTGGGTGCCGCCTCCCATGGCCTGGGAGTGCAAGA
GAGGGGAGGAGGAGGAGATGGAGGAGGGCACAGAGGAGGGGATGGCCACGGGGCTGCTCT
GGATGTGGGACTGGGGCTGTGGGGGGCAGTCCAGCTGGACCATGCTCCTCTGCTGCTCCT
CCGTTGAAGACCCAGGGTGGGAGTTGTCAGAGTGGGCAGAGTCGGCGCCCTCCGAGCCTC
CCGCTGGGCTGTGCTCCTCCATCAGGCCATCCCCATGGCCGCCCTTCGCTGAGCCTCCCT
CCTGGGACTTCCCGGCCTTCTTCCCGGCCTTCTCTTGGTCGATCTTGAAGCGCTTCTGGC
GGCGCAGGTAGCAGCCGTTCTCAAACATGTTGCCTGAGTTAGGGTGCAGGGCCCAGTAGG
AACCCTTGCCGGGCTTGTCAGGCGAGCGGGCCACCTTGACGAAGCAGTCGTTGAAGGACA
GCGAGTGGCGGATGGAGTTCTGCCAGCGCTGCTGGTTCtcgcggtagtaagggaacaggt
ccatg
>NODE_3173_length_151_cov_61.092716
TGATTGATTGCTTCTGTGGACAGGTGTCTTTTATACAGGTAACAAGCTGAGATTAGGAGC
ACTCCCTTTAAGAGTGTGCTCCTAATCTCAGCTCGTTACCTGTATAAAAGACACCTGGGA
GCCAGAAATCTTTCTGATTGAGAGGGGATCAAATACTTATTTCACTCATTAAAATGCAAA
TCAATTTATAACATTTTTGACATGCGTTTTT
>NODE_3174_length_61_cov_18.622952
TAAAATCCTGCAGCGCACGCAAGGTCCCCCTGCTCAAGCCAGCGCATGTCCAGGCCCGTC
AGAAGTTTGCCAATGACCATCTGGATGATCCAGAGGAGGAATGGGAGAAGGTCATGTGGT
C
>NODE_3175_length_390_cov_25.994871
TGGATCTTTATGTTGCCAAAGAGCAAACAGCAGAGCAAGCAAGAGGGTCCCCGATCTCCT
CTTTCAGCAACACCCAGCAAGGTGCAGACGAAATGAAACAAATAAAATAATACCCATATT
AATTATAATACCGAAGCCCAAAGGAAAAGCAATTAAATTCATAAAAAAATAAAAATAATA
AACCACTCACCTATTTAGCAATTAGTGACAGACAGAAACAAAGACCAGAAGAGGTAGGTA
AATAAGAAAAATTGAGATAGGCTAGATAGTCTCCAGTACCTTGTCACTATGGCTACGCTG
ATTGTCCTCGTTTAGAGTAGTGCTACTGCAAGTATCAACGCCAGAGTCTTTAACCTGGGG
TTCCCCCCACTCTGCATCCTCTTCCAATGAATGGCCCCCAAAGCGCACCATTTCCTTTTG
CCTCTCAGATAAGGTGTCGTGTGTCGAGTC
>NODE_3176_length_520_cov_21.090385
GTTTAACTTGAATGCCTTCCTGTGAGCACCTTGACATGACAATTAACAATGTTAGAACTA
GGACACAACACAGTAAATATAAACTAAAGCTACTCTCCAACGCAGAAACATTCTTCAAGC
GGGCGTTATTCTATTTCATTATGAAATGTGAATTTAAAATATGTGTTCAAGGTGTCCAAA
TTACCAGAAACAATGGCTAATTAATAGGCAGAAGATTATTTCAATAATAACTGTAATTCA
ATTGTAATTCAACAGAAACATTTATTTAGTAGCATTCTTTATCTAGTCCTGTATTCTTCT
TTCTTATCTCTGTAAGAGACACACAGGGTTAGGGAGTTATATTTCCCTTCCCCTACACCA
TCTTTATAGAGCAGGAGAACAGGGAGGGAGAGTGGAGCAGAGAGGTAGTGAGGATGGAGT
GGAGGGGGAGGGTGGAGGAGAGAAGCAAGGGGAGGTGGTGGCAGAGAGGGATGGAGGAGG
TGGCATGGTTGACCAGAAAGAGAGGAGCATAGAGGAGAGAGGGTGGGTGGAGCAGATAGG
CTGGGTAAGTAGAGAGAGGAGGGCGATTGGATTAGAGACt
>NODE_3182_length_456_cov_18.247807
GAATAATACACATTTTTGAGATCCAAGTCACGGTGAAACCCTGGTGAGATATCTAATGAA
GCCTCTAGCTTCCAGGCAGACATCGTTCTCCCAATGACAGTAATTTACATATGATGTATT
TAGAGAAAAGAGAGGGTAAGCTTAATTGTATTTGGAGATTTTCCTTTGTTTTTTTGCAGT
CATTAGCAGCTTGCTCTAATCTAATTTTTACAATTTCATCAGCATGCCATCTTGGAAATC
CTCTGTGAGCTCATCAGAGAGAGAGATAGAGAGAGGTTTACAGCTAAGTGTTCTCTATTG
GATTAGCATACAATAAAGAGTCTGAGGACTGCCACAGACGCTTATCGCAGATTCAGTTAA
CACTCTGCCAATTCCTTTTTTTATTGGGACACAATCAATTTTTATTCATTTTAAAGCCAG
AATGCTTTCTTTTATTGGGTGCCTTTCCCAGCGTACCCTGCCTAAACAAATTACTCTGTT
GTTTTCACAAAATGGAAATGTTTATGTTTAAAGGGt
>NODE_3185_length_61_cov_80.426231
ACCACAACACTTTCACCCAGTTCTCCTCTGAATCATTCAGATGTTCATTGGCAAACTTCA
GACGGGCCTGTACATGTGCTTTCTTGAGCAGGGGGACCTTGCGGGCGCTGCAGGATTTCA
G
>NODE_3191_length_61_cov_6.114754
CAGAGAAATGTATTAATTATTTCAATTGGACTCTTAATATCTCACCCGGCACAGCCAGAA
AAGGACTGGTCACCCCTCTGAGCCTGGGTCCTCTCTAGGTTTCTTCCTAAAATTCGGCCT
T
>NODE_3195_length_932_cov_46.172749
CACACACACACACACACACACACACACACACCCCGTCCCTCTTCCCAAACCCGAGCTTCA
GTCTGAAACCAGAGGAGCTTGACCCCCACCTAGTGGCCACGGGGCGCCACTACTGCAGCG
CCCTCACTCGCAACACATTAATCATGACCAGGGGAGTGTAAAATTCAATCGGCTCCTTCC
ATCCATTCCGGGTGTAGCAGACTGAAGGCCGGCCTTGTAGTGCCTGAGAAAGGAGGGATG
AGTGGAAAAAAAGAAAGAGGTGCTCCCTACACATCATCAGGACCCCTACTTCATAACAAA
TGGAGTGTCTCGTCGGCGGAGGAGTGCCATCAGGGAGGCGCGTTCTCTCTATCCATTTCA
TTCCGACGCTGGAGGAAGGGTCACGGAGGGTGCAGCGTGTGCGTGTCGTGCTCTCTGCTC
CCCCGCTTCCCCGGTCACACAGTAAACTACCTTTTAGGAATTGTTTCTCAATAAGAAATG
ATCAGTCCATTTATCTGCGCCAGGCGGGCCTGTCCGCTCACCCGGACCTCCAATATTTTT
CGTTTGACCTGATCAGGGCTATAAACTAGAGCGAGACACTTTCAATTTGTCACCCTGGGA
GGCTGCTCGCCAGCCTCACACAACTGATTGCATCCACCATCCCAAATGTAAAAATTCCTC
CCGCGCTTGAAATCCTTTCTGCTCCTTTCTTGTACTCCCCTTCATTTTATTTCCTCTGTT
ACTTAACATGTGTGGAGAAATGCCACACGCTCCCACGGCAGGCCTAGCCCTTGGTTCCAA
ATGCTGTGTATAAGCCTGTTTGATAGTCCGTTTATAGGTGTATTAAATGCTATCTACTGT
CTTTCATTCAGTATCCAATTTGGAGATGTAATTCTTCGTAAACAAAGTAAATTGTGAGGA
GAAACCACTCTCTGGATGAACTATTTCATTCTTTTATATGCCGTGAAGACAGAGAATCTT
CCTAGAAGTTTGTTATTTTAGATGCACATTGc
>NODE_3196_length_388_cov_27.381443
CCATATTGATTAAACATGAACTAGGAGAGACTTGGGTCTGTGCCTGTCCATTTGTTACCA
TGAAATCAGCTGACGGAAGTATCTCAGTATCTGTGGAGGCAATTATCTGTTTTGAGAATG
CTTAATATGGGACTTTGTAATGGTATCTTTTGGAGTCAAGGCACAGATGCGCTGTGCAGA
GCCATACTGTAATTAGAGAGAAACGCTGTACAGGTTTTCCACTAATTAGCAAATTATGCT
GAAAATAGAATCAAGCTAATTAACTGTTATTATGGCATTTTTGAAAGTATGACTTTAATT
AGCAAAGTCCTGACGCAGGCAATTTCAAACTCGTCTCAAAGAAGAAGGATAAAAGAAGAA
AAAAAAGAGAAATACAAGGCATGATCAAGAAGATACCCATATTATTACGATGCTGTCAAA
AGTAAAAGAAAAGAAAAAAACTGAGGGa
>NODE_3197_length_171_cov_6.830410
TAGGAATGCTTACGTTTCCTCTGTTTTTGAGTGTCATTGCTTCAGGAGAATTAGTCTGTA
CTCATAATTGATTGGTAGAAATGTTTGAAATACACAGAGGCCTGCCGCTTTAGGTTAGCC
AACGAGCTAATCATCAGACAAGCTGGCAGCTGAATAAAGCCAGGTGGTGTGTGTTTAATC
TGCCTAGAATGGCATGTAAAAGCTGTCTAGAGAGGGCGGCGGGTGGGGGGG
>NODE_3213_length_571_cov_33.334499
TCTACTCCTGCTGGGGGAGTAATGGTAGCAAGGGACACTGGAAGCCACAGGGTACGTCCT
CCAACTGCCAGGCCGTCGCTCACTCCTACCTCACATTGGGCGACACCTATCTAACAGTCA
AAAGATTACAATCCTCTTCATTAATTTTATCTGCAGACATAAACTTTTAATATGCGCACC
AGCAGTATATGGGACTTCCAGGGCAGCTTAAATGACTGCAACCTGTAATTACTGTTCCAG
CACTTGATTAGAATAATCTGATTGCAATTATTCAGTGACTTTAAATACAAGCCCCAAGCT
ACAGAACAATAATTCAAGGGCAGTGATTGGGAACGAGGAACGTGGTTCTTTTTGGCTGTA
AAATTATGTTTTAATCGGAGCCGACTGAGGAAGCCCTACTAAGGAGCCTTTTGCCTCAAT
TAAGACCCATTTATGCAGTGATGGGGAAGAACTTTGTGCTGCGATGTGGAGTTAATAACC
AGGCTGACACTTTCTGAGCCATCACGGATCACAGAGCTAACCTCCCTAACCAGTAAACAG
GCGGAAACAGAAGCATGGATCCAATGCCGACACACAAACACAGTGACACACAGACAGACA
CACACGCTGGGACACAAACACGCACAAATGg
>NODE_3214_length_222_cov_8.436937
GTAGGGTCTCCCAAGGCAAACAGGTCCTAGGCGACGGGTCAGACTAAGAGCGGTTCAAAA
ACCCCTTAATGAAGAAAGAAATCGTGTGTTCTGTGACGTCGCCCGGCATGGCGCAGCCGG
GGCCCCACCCTGGAGCCAGGCCCGGGGTTGGGGCTCGTTCGCGAGCGCCTGGTGGCCGGG
CCTTTCCCCATGGGGCCCGGCCGGGCCCAGCCCGAACGAGCGACATGGGGCCGCCCTCCC
GTGGGCTCACCACCCACAGGAGGGACCATAAGGGGCCGGTGC
>NODE_3216_length_367_cov_19.482288
TAGCCCCCCCCCCACCTGTCAAAAAATAAATAAACGCCGAGTGAAACTAACAATTTGAAA
AACCACACGAGACCCATTCAAAAACAGAGTCAGGTCTGAAGTTGAAAATGTGCTTAGCAA
ATGCAGCAGAACGCCTCTTGCTCCCCTCGGGCCGTGTTAGGGAGGGAGCGGAGCGGTGGC
TACTGTAGGTGTTCCTTCGAGGGAGATGGGGCGATAACACAGAGTTGGCCGTGCATTCTG
AAGCTGGCATCGGTTCATAGAACATGTTGGCTCTTGGCTTCTTTCAGACAGCCCTCTCTG
TACTCGGTCCCCGTGGGAATGTCTGCTGTGTCCGGCGGAAGACGCTTCACTCTGCAACGT
GTTGCTAGACTTCAATGAACCTAACGAGTACAGTCCCAGGAGGGATGCAAACCtttaaat
aggtgtt
>NODE_3217_length_88_cov_11.465909
CATAGTAATTGAATAGAGGGGCTTTCAACGCCGACTTCTTTCTTGGTGAACTGGTTGGAC
TTGACTCAATAACAACAATGTGTTTGGAGCGTTGACTGACATTTTGAGTGAATGAGCAGA
TAGCTTTTAGAGAGACGAGAGTGGCTGC
>NODE_3220_length_179_cov_10.128491
TTTGACGCGGGGATTATTACTGCGATTCTGCAGGACGAGAATGTCAAACGCTTTCTGAGA
ACCGTCATTAGGCACTCGATTAGCATCGTGGAAGGTGTACATGGTTTCGCAGCAGGGCAG
GTGGTGCGGGCCTGTAATGGTTATACTTTCAGCACAATCAATACCGGTGACAGGTTCATG
GCCCAGCTAAATATGGGCAGATGGCTTTCGTGATAGGTTCCGTTGTGAACATGTTATTa
>NODE_3227_length_333_cov_26.654655
GAGAACTAGATAAAGCTTTACTGTAAATGTTAAATATTGGACAGGTGGCATGAGGGGTCA
GGTCGTTTAGAAAGTAAAGTGTGCGGGATGGGGTTACTGGTCGTCACTGAGAAGTAACAA
CAACAAACACATGCAAATAACATCCGTCACAAGTGACAGCGCAGCTTTTAAAGGCTAAAT
TGAAAAAGCGCTGAAGTGGTAAATTAAAAGTGACAACACAACCATGGGGAAGGACATCAG
ACAGGACTGAAGGTGCAATGGAAGGAAGGACAGAAAGGAAACAGAGAGAGGGCGAGGTGA
GATGCGTTACACCCTGGAATAGATTTCCCAAACGGTTCACAAACAAGAACATGGGAACAT
AAAAATCAGGAACATTGAAGATAATAACAAATa
>NODE_3237_length_76_cov_15.697369
GGATTTTTGCTCACCGTTCTTGTGATCATTTTGACCCCACGGGGTGAGATCTTGCGTGGA
ACCCCAGATCGAGGGGGATTATCAGTGGTCTTGTATGTCTTCCATTTTCTTATAATTGCT
CCCACAGTTGATTTCT
>NODE_3249_length_633_cov_31.654028
TCAATGTTTTTACCTGACTAGAAGACTAGCAAGTCAATTAACCCAAGTGTGCTTTGACCA
GAGTCCAAATACAGAATCCAAGTCCACAGCATTACCAGGTGAACAGGACTGGTCCAACTG
CTTGTCATAAGAAACTACACTATCTTAGTGGACTATTAGTGAACACACCCCGTTTTGGAA
AACAAATAATGCGACGGAACATCTGATCATCACTTGATAGTATGCTGACATGCAAACTCT
ATTAAGCTGTCTTCAAATATGCAAAATGATATGATTTTACAATGATTACATATTCACTTC
CCCAGCTGGCTGGCTCCGCGTGTCTCCATTTGTCATCAACTATTGTGTCCAATTATATGA
TTAGCTTTGAACACTCCAGCACTTCGAGAGCTCTTGTGTATTCTGCTGCACGATTCGCAA
ACAAAGTCATTATAACATGTATTCACACATATCAAATAACAAAGCAGATGGCCACCGCGG
CCGGTGCTTGATTTGTTTTCTACACCAACAACGTAAAAAAGAAAGAAGGTATTTTCACCA
AGTTCCATTTAATGCTGACTGTTTTTTTTACTCCCCCAGCTGAGCAGCTGGTTGTCACGC
TGATAGATCAGCTCGAAATGAAAGACAATCTTGTTTTCATTAATTTCTCGACAACAAAAG
CACTTGTTGTGAAGATTTGGAATTACTGAGAGa
>NODE_3254_length_397_cov_23.403023
CTCCCTGCCTGCCTGCCTGGCTGCCTGCCTGGCTGCCTGCCTGCCTGCCTGCCTGGCTAT
GCCTGGGTCCTGCCTGTGATGCACATGTGGAACAGTTTACTGTAATGGAACTCTAAATGA
CTGGTGGTTTGAAGCTGCCTGCAGCGGTAGGGTGTAATTAACTGGCTCTGTTGAAAGAGA
AAGAGCCAGAAAGAGAGAGAGGGAGAGGGAGAGGGAGAGAGAGAAAGAGGGAGAGAGAGA
GCATTGGAAAGAGGGTTATGTGTGTGCTTTTCCGTGTGTGTACTGCGTTTTAGTATGTGC
AGTTCACAACTGCTTTTGTGTGTGTGTTTTATTTTTTTTTACTGTGTGTGTCGTTGCATG
CCTTTTCTATGTGTGCAGCTTTTATGCGAGTAAGAAAAAGTGTTCTTTGTTTCTTGGGCA
GGCGGCCACAGTTTAGTgccccccagtgcccagacag
>NODE_3256_length_449_cov_53.668152
TGTGTGTGTGTGTCTGAGCAGAGCTTGGTGTTGAGCGCATCGACTGAGTATTGATCCTTC
TACTCACCTCCCTGCAGTCAACTCTTGTCCTACATAGCATGCCCTGTCTGATTTCTCCCT
TAATGGCTTTTATCCAGCTCCAATCTTTATTTAAACTGAAAAGTAAGAATTAGCACTCAC
CCCAAGACCGCTCCCCTTACCCATCTTTTTCCCTCCCCTCTTCAGGTAGTCAACACAACA
CTCAACGCCATTCCTTCTTTTGTGTCTCTTCTTTGTACTCATCCACATTTTACCTCCACT
ACTCAGCCACCCACACATGCTCCTCTGTCGGTGTGTATTAGCAGTTATTCTGCCGCTGTT
TGTGTTTGTATGCTGACGGTGGACATGGATTTCATATAGGTTTCAACAATAACAGATTTC
TGCATATTATCATAACATATATGCACTCCTCAAAACATTATTTCAAATATTTGTTTCTAT
TTTGGCCGTTATAcctgctgtatatacag
>NODE_3257_length_394_cov_31.525381
ACCTAAATAAATCGCCTGAGAAACATGGAATTATCCACGTCGTTATAATTTAAGTAATTG
CTTGATTGGTGAGACTTTGGATATTATCGGCACTCCTATCAATAAAACACAAGACAGCCA
TGACCCTGCCACTTCCACTTGTAGCCCTACCTCTTCTCCCTATCTCCTCTTCCTTCTTTG
ACTACTCCTACCCCTCTCACCCCCTACCTGCCCCCTATCCCCTCCCCCTTACCCAGGGTG
CCCGTGCAGAGGCAGTTGTGGGTCCGGGGAGGTGGCTTGGTTTGGTGGCTGTCCAGAATC
TGCTGCACCAGCTGCTCCACTGAGAAGCCAGAGCTGCTGTTCCCATTGCTGCAAGTCCAC
TTGATGCCATGAACTGCCGGAAGAGAGGAGACACAGACGTCAGCCAGACAGCCACTACCA
CCAGCCAGCCACGCCAGCCCCCCTCCTTACCACC
>NODE_3258_length_409_cov_17.843521
CATACAGTATGTATTCCAGCAACAACAGATAAACCTCTCTCTCTCTTACTCTCTTCTTGA
CTCAAACCCACCTGAGCTTCACTTCCCTTTCCCTCACTGACAAACCATCACTTATGGCAA
TGTATATAGTGCTGTCAAACTCAGGCAAAATAATCTCTTTTTCCAAGAGAATTTAACTCC
ATACTTTCTACTAGCACAGGGATGCAATTTAATGCCACCACTGATAACTAATGGGAGAAA
CTCTTAAAACTTCAAAGCTTATAATAAGCTTGTCAGCTTATCATATAATGCTTGTGAGCT
TATAATATTAGCATTTAAATGTTTCTTTGAAAGAATGTGGAGACAGGGCGCTAGCTGCCA
TTTGGACTTGGCCATTGAAGAAAAAAGGAAAGCCAGCTAGCCATGCTACCTAGTGTTTTC
ATTCATCGGCTTATCCAAATTGTTGATGACACCTGACTTTATTTTTTAt
>NODE_3264_length_305_cov_16.557377
ATATATATATATAATATATTTTTGTTTTTGTTGATTATCTTGTACACTGTGCAAGGTTGA
TTATCTTGTACAGACTGCAAAATGTAATTTTGTACAACTTTATTGAGAAAAAAAAAACTA
CTTGTAGAAGATCTTTGTGCCTTGATAATGGCTGTACCTGTACATTGAGCTCTGATGTAT
GTTTTTGACTGTACAGCTTGATGTCAAACTATCTGACAAGAGACTGCAGATGGGGAGTTT
CTCTCTCTTTCTCCGTAAAGGTTAGTTTTTCTGATTTATAAAAAAAGGAAAATGTTATTT
AGTAGAAAAGGAGAAAACATTTGCGAGAGGTAAAGAAAAACATGAAAATCCTGTATACAT
TATGc
>NODE_3269_length_88_cov_14.738636
TCGAACCTAGAATCTTCTGATCCGTAGTCAGACGCGTTATCCATTGCGCCACTGGCCCAC
CTAGTGCCCGCTCACGCACACCAGCTGCGGACTGATGAATTACGGACTGATGCGAAGCTC
CTTGACCATGCGTTCGATATGGGACCGT
>NODE_3270_length_158_cov_28.588608
TTCCTTTTGATAATTATGATGATGTAGCCCATGGGATATCTTTGGCAAGATGATTGTGCG
CCCGGGTGGCTGTACAATTGTAAAGCCTCACCAACAGTCAGCTGTGTTGATATGACAGCA
CATGTTGAGATACACTCTCCATGCACCCTCAATCCTACACGGTCCCATATCGAACGCATG
GTCAAGGAGCTTCGCATCAGTCCGTAATTCATCAGTCC
>NODE_3271_length_470_cov_18.134043
TGTTCCAGGATGTGCATGTATTCCAGGGTGTGTGTGTGTGTGTGTGTTTCGCTGTGTGTG
TTCCAGTGGCTCCACACTGAGACACACGGTGAGAGCCGAAGCAGGGCCCAATCTGACTGT
CATCCTCGGCTTCCTGCCTGTTGGTGATGGGGAGCAGCCAGGCTGTATGGGCCTGTAAGG
GTTAATCTAGCACCAAGCCTGCCTACCGCAGGGGAACCCGCCTGGAAAACGGGTTAATAA
AGGTCATCCCCCAAAATAAACACTTTACAGAATGTTTCTCCATTCATCCCTCTTTAAAAT
CAACTTGCAATAAAATGGGTCTGGGTGCAATTACCGCCGCAGCATTGGGGCATGAAATCA
ACCTGCTTTGAGCGACGACTTTCCCCCCACGTTCTAGCTGAGGTCTGCTTATGATCTCCT
CATTTCACCCGTCTGCTAGCCCTGAGCTGGTGCAGCAGGGCCCATTCCCCTTTCACTCTA
TGTCCTCAGGACCACTCTATTGATCTGCCCAGAGGTGCAAAgctagacta
>NODE_3272_length_163_cov_7.374233
GTACCAGGCTTTGGAGCTTTAAGCAGGTTCTTGTTGGTAACAGTAAGTGTCCAAATCCGG
TCTTGGTTGGGTAGTGACACAAATCGAGCCCACAAGTCATTTTGAACACCTGGGAGGAGA
GGCGAGACAGAATAAGAAGCACTACAGGTGAATGTTGTATAATAAAGTAGCCAAAGCAAA
AGTAGGGTGACTGTGAAATGCGCATTAGATAAGAGGACACACa
>NODE_3276_length_550_cov_29.110909
TCCCCACCCACTCCAGCATTACCCCACGGATTCTCCCCAAACCCGCTACAGATTCAGACA
CATCTGAGAGGGGATTATTGTGGAACCGGAGAACAAGGTCAAAGACTTACGGAAGAACAC
AGAGCAAGTTAAGTTTAACTTCCACTTCATCCCTGAGCTCCTAGAATACTTGGGAGATAG
TTGAGGCCGACTCTGGTGAAAGCTCCCCCGCCGGCATGCAAGGCTTTACTTTTGATATTA
ATTCCTTGAAAGCTGTTTCTTTAGCTGGGGATTAGTGCACGGAGAGCTAGGCTTACCATG
CTACAGCTAATAAAGATGACACATCTAACACAGGTACTCTTAACACAGCCGTCTTAGAAC
AGTGCTTGTAAAGTTCCACTAATTATGAACAACTCACCTCAGTTGGTATAAGAATAAGCA
GACATTCGCACTTTATAAACAATTATGATTTAAGTTGGGAATCCTGGGTATTATTTAATT
AAAAGTGCTGAGATTTGTCTTTAAGTGTCTTGGAATTGAACGGTTTTACGAGTTGCTCTT
CAATTCCAATGAAACTATTGTGAGAGACATATTTTTGTACCAAATGCATTAGATCAAACA
CTGAAGCATg
>NODE_3283_length_264_cov_25.106060
GGTATGTATGATGTCATGTTGTGTGCTGTGCGTGTTCGGTTTGGCGTGTTTGTTGCACGC
ATCAGGCGGTCACTTAAAGAAGTGCTCTCCGTTCCTGTGAATTAACGAGCAGTTGGGAAG
AACAGGCCAAGGCAGTGTCATCTGTAAATGTCACAGGCACTGCTTGCTCATTTTACACAT
CATTAAAGCCAATATTCCTAACCTGTATCAGGGCAATCAGTAGCAGGCCATTACTGAGAC
ACACGCGGGGCCCGAGGGAAACATACCACACCAAAACTCAGAGAGAATACACTCTTCCCA
TCTCACAACACACACACCAAACCt
>NODE_3291_length_419_cov_53.190929
AATGCATTATTCCGTTAAAGCAATGATCAGGTAGTGTTGGATGAATGGGAGATGTTCAGC
ACCATTACTGCCTGGCACATCAGTGAGGCATTATTACATTATCGCTGCTCTTTAGTAGGA
GATTGGGTGTGTGACCGGGTTCTGAATACACTCATCCCACTCTCGCCAGCGTAAATTGCA
GATTGGCTCATTGACTTCAATGATAAAATGTAAAAATTGCCAGTAAAAGGAACATAGACT
CAGGTTCACTCCTTAGCTGTTTGTCAACGGGCAGATGTGACTCAGACAGCAGGCGCTGAG
CATGTTAAAGAGACGCTTTTCATCTCCCAGAGACGGAAAGGCAATGTCATTTAGGTCTGG
AAACCGCTAAAGCAATATCTCACAAGACATAAACATTTAAAGGAGGCGAATTCTGCCTCT
GGTATGTCATACCACAGTGCCTTTGTCCAAGATTAAAACTCCCCACAGGGTGAGATAAa
>NODE_3295_length_155_cov_8.722581
TATTTATGTAGGAATACTGAAAAAATATTCTTAATTACCTTAACCATATTACCATAACAC
GAACCCTAGCTTCATGTCCACATTAAATCTTAGCTTCAACCTAAGCCTAACTTCTTGTTC
TGTACAACAAACACAGATTTCGTCACTGTCAGGTGTTCTCCCTGTAGAGAACGGTATTCT
CCCTGTAGAGAACGGTATTCTCCCTGTAGAGAACG
>NODE_3298_length_545_cov_33.491745
TTATCGGCTATTCGCAGTCCTGAAAAAGAAAAGGATGGAAGAAGAACAAAGCCCAGTCAG
CACTCGCCTCTCTATCTCTCTCAACCTCCCTCCTTCTCTTTCCCTTGCTCTCTCAGGGCT
GCGAGGCACATAGCTGTTTTATTTCTCTGCTCATTTTTCTGGGAGATTGGTACCTTCACA
CGCAGATCCATACCATACTCCCGTGCAGGCAACGGCAGCCATGAAGAAAGAGGGTTATAT
CTTCCCCTGGAGTTAGGACACCTCATGACAAATGATAATGGATAATCAATAAAGCGGGAA
ATATGAGCCAGCAAACTTTATGAAGCCGGGAGACATATTACTCCCCAACAACACTCGTTT
CCCTTAACAAAGTCACTACTCGGCTGTGCCTAATAATCTGAAGGAAAATCAAAGGACCCA
CAACCACATCAGCAATATTGGCAACTTATTCCACTTTAATGGCATTTTGATTGATTTTTC
CCCCTCCTAATGGTAGTTTTATAGATTTGATGCTGCTTCTGCAAAACAGTAGCGTGTAAT
AAACCTCCCTGAAGGCAAACCAGCCACCATTAAAGCTCTTGTCTTACTAGAACTCATAAT
TGGAg
>NODE_3300_length_90_cov_5.700000
ACTCCACTATGACCAAGACCAAAGAGCTGTCAAAGGACACCAGAAACAAAATTGTAGACC
AGCACCAGGCTGGGAAGACTGAATATGCATTAGGTAAGCAGCTTGGTGTGAAGAAATCAA
CTGTGGGAGCAATTATAAGAAAATGGAAGa
>NODE_3311_length_95_cov_5.694737
GGTAAAGGTGATGGACTGGCCAAGCATGTCTCCAGACCTAAACCCTATTGAGCATCTGTG
AGGCATCCTCAAACAGAAGGTGGAGGAGTGCAAGATCTCTAACATCCACCAGCTCTGTGA
TGTCATCATGGAGGAGTGGAAGAGGACTCCAGTGg
>NODE_3318_length_61_cov_5.688525
CAACTCAATGGATATGAAATACATATTGGCCTATAAAAAAAAAACTATTCTACACGCCGC
AGTGAATGTATTGTAGGAAATGTTCAGGAGACTCTATAGAATGATTATATGCAAAGAAAT
C
>NODE_3319_length_125_cov_32.000000
GCGGCGTGTAGAATAGCTTTTTTTTTATAGGCCAATATGTATTTCATATCCATTGAGTTG
CATTGTGGCCAATGGGGTGGGCGGAGTAAAACACCAGCAACAATTGCAAATACAGAGTGC
CCCTTGATTTCTTTGCATATAATCATTCTATAGAGTCTCCTGAACATTTCCTACAATACA
TTCAC
>NODE_3320_length_459_cov_42.065361
TACGTGCACTTGCATATGATGGTAAAATATGTTTGAAACATAAAAAGAAATGGCATCTGT
GTAATCATATGGTAATTAAAATAATAACACCTCTTCCAAAATATTCATATGGGTAATGCA
GAATGCTATTTCTCTGAGATATACATTAGAAGCCTCGATTCTTTAGAAGAAAACAGTGGA
CTGTGTTTCACACAACCCAATATTATCTACCACTTTCACATTTCACTGATAACAGAGATG
AGTGTGAGGCAAATGGACACACAATTATGCTCACTTGTCGTATATTAATACCGATTCTTG
ACATCTTCCATAGACCCCGAGCTGTCATTTCTTTGTCTGTTTTAATTGAAAATTAATGGT
TAGAGTGTTGCCTTGGCAACCTAGGCACTGGTCGCCGGTAGCGACCACCATTCAAGCAGA
CACCAGTGGCATTGTTTGTCCTGTCTGACCTTGGAGGTAAAAAAAAAAGAAAGAAGAAAG
GCAGAAAGAAAGGACAAAAAAATACATTGAAAGGAGAAa
>NODE_3321_length_468_cov_27.457266
CAGCCTGTCGGTGCCGGTGTGTGTGTCTGTGTGTGAGTGTGCATTTGTATCGGTGTGCAT
GCTGGCATGTCTGTGCGGTCTGGGCTCAGAGGTATAGTGTTGGGTTGCATGAGGGAGCGT
GCTGGCAGAGCACTCCTCTGATGGGCCAGATCCAGTGTTCACTGAAGCCTTTCGCATATA
TATAGAATTTTTGAATATCTAAACCATTATTTAGCATCCAAATCAGTTCTGCTTGTCTGA
CTGATGGACAATTTCAGCGTGACCCCAGGTCTGCATGTGACCTATAGTGTCTAGATTCTT
GCATATTGTGTGGATGTTCACATTGACTTCTCCCTTTTCTCTTTGATCCTTTTAACATGC
TCTTTGTGTTGGAATTCATGAAATATTCATGTTTGGACTATGGCTTTTCCATATCTTTAT
GTACAATTATTGGCACCCTTCCTGTTATGTCAAACCATCTAACAGTGGGTATTGAGTTCA
TTTAAGTGTGACTTCAGATTTTTTTGACAGTTTAGCCATTTTGTGTCa
>NODE_3322_length_687_cov_22.519651
GAAATGTATTACCTCCTCCCATTGGTGAATGTATCTGATGAGTCGAGAAAGTCTCAGAAG
CCTCAGAAGAGACAGAATCTTAGTAAACCTCACGATCCTCAACGCCCTTGCCGTCTTGTA
CACCTCTGAGTCGAACCCCTTCTCCACTATTAAAAAGATATAATCCACTGGTATGGACGA
GAGAAAGTCGACCACAAACCAGCTCTTCAGGTAGTTCATTTTTATGACCTTGGGGTCCAG
AATGATCTCTGAGCTTTCCTCGTTGACGATCCCGGTGCGAAAGTTCATGACCAGATCCAC
GAGGAAGATGGTGTCAGATGCCACGTTGAATATTAACCAGGTGGTGGTGGTCTGCTCAGA
GAAGAAGGTTATTCCTACAGGAATGATGATCAGGTTGCCCATCATCATGACGAGCATTAC
CAAGTCCCAGTAGAACCTAGAACAGAAAGAAAAGGGTTAATAGAAAGATAATATGGCTTT
GTATGCAAAGAAAACATTTGATAGCTTCTGAGAACTGACACTGTGAAACAAATATGGCTT
TACATTTTATGTGGATGGGTAATTATTTGGAATTATTATAACCTTATTTTACCACGTAAG
TATACTGACATCATTTAGCAGCAGACTGTGAGCAATTAGGGTTTACTACATTGCTCTAAG
AAATACAAAAACAACTTTTAAACTTGCTAGATCTGGGGATTTGATATAGCAACCTAGGTC
CTTGATCCAGATTCCCACACTCATTTt
>NODE_3330_length_340_cov_11.282353
AAAGAACGAAGTTGTCACAGTGACGTACGACAAGCCACACTACGTACCTCTTAGTAAGAG
ACAATTTGATGAGATCTGTATTGAAGTAAAATCTGATCAAAACCAGCTGGTTTCATTTGT
AGTGGGGAAGGTGATTGCAAAATTACACTTCAGACCCGTCAAACAATCTTTTAGAGTTTA
AGATGCAGCCGCAGAAGCTCTATGATGATCCTCAAAGGTATGTTGAATACTACACAACAC
AGGCCGGTAACGGTTTACCAGGGTATCATGGTAGCTCAGCAATGTATGGGGCCGGTCTAG
GGGGCCTTTTCCGAGGGCTTTTCCGGATGGCAATACCTTTGTTGAAGCGCGGGTTCTCCA
TAGCAAAACCACATCTGAAGAGTGCGGCTAGGAATATAGT
>NODE_3331_length_338_cov_10.890532
ATTCACACAGACATCTATTGAGAAAAATACATACATTGAAATACCGACCCTATCAGCAAT
ATCAGACGCAGCCCCTCTGGAGTTCTTTATTGCCGGGAATGGCGAAGACTACGTTGATCT
AAACAATACTTTGCTGTACCTACGTGTAAAAGTCACTAAACCGGACGGAACTAATATTGA
TGCCGGAGCACGTGTTGGGGTTATCAACTATCCGATAGCCACCCTATTTTCACAAGTGGA
TGTCTCCTTGGGTGATCGTTTAATTAGCCAGAGTAGCAACACATACCCCTACAGAGCCGT
TATAGAGAGCATTCTGAATTATGGATGTGATACATTAAAGACACAGTTTTCAGCTGGTTT
GTTTTACAAGGATGTCATGGATGTTACGGACCCTGCAg
>NODE_3337_length_79_cov_50.544304
TCAGCTCCTGCTGACCTCCATAGACAGGCAACAGGCCTCATTCTACCCACAGGAGAGAGC
ACTATTTAGACTACATTGATCATGATTTTATGCCTTACCTGTGGTCCTATATTCAGGCTA
CACTTCTGTATGCTTCTCC
>NODE_3342_length_61_cov_4.245902
CAATGACCATCTGGATGATCCAGAGGAGGAATGGGAGAAGGTCATGTGGTCTGATGAGAC
GAAAATAGAGCTTTTTGGTCTAAACTCCACTCGCCGTGTTTGGAGGAAGAAGAAGGATGA
G
>NODE_3343_length_516_cov_23.986435
GCTAGTTAAAAGCTCCCTTCGACATGTAACAAAGACTTAATGACGGGCATGGGGACAGGG
GCAAAAGGAACACTCTCTCGGCTGTGTGGGAGCACGACACGCTGTCAAACCAGCCAGTCC
CTGGCCAGAGCTGCCCTACTCATCAGAGCTAGCAGTCACCAAGTACCACATGACTGAATG
CCAGGGACTGGTTTTGAACTGGTTTCCTCACTCCAGGGTAGTCTGTAACGAAACACTGCG
TCACCTCTAATTAAGGCAGGGGCCCGGGCGCGGGCATAACGAGCTGATGAATAATTAGAA
TTGGAGGAAATTGTGCAGTCAGGGTGGCAAATCTGGAGGGACAAGTGCTGAAAACAAGGC
GATCGGCATTAAGTCCACAGTCACTCAAATCTGTGAACTTGGCCAAGGGCGTTAACACTA
GGCCTGTGTGAAAAAGAAAAAAAACTCCAGGACTGGTGGCGGTCTGGGGCCTTTGTGGGC
CTGTAGGGCAGATCGAAAATAAATAAACAAGACAGCGGTGATAAATGAATCCATAAATTG
Tcagcaatgactatgaatccttggtattctgtctgt
>NODE_3344_length_657_cov_22.639269
CATTCCACTCTTTATATAACTCACTCTTTATTGCTTAAGGTCCAATCAATGGCAGAGGGT
CAGACCAGTGTCTTTTGTCTGCTCACTGTGGATGAAGCACCGTCCCCTGCACGCCCACCC
CCCGCTCCGCACGCCCACACATACACCACCACACTACCCCACCTCGCCACACCCATTACA
GAAATGTTTCTTCCCATCAGTGCTTTTACTTATCACTTCCTGGGTGACATTGAACTTCCC
GTGCCCTGGCCGCCTAGACACGTCTCTGAACTTGCACAATTACTCTTCATCCCCCACTAA
CAATATAGTAATGAAGTATTGATTTCCAGATTCTCCCCCTTCTCTTATGGATGATATTAG
ATTGTGTTTGATAAACTGTGCCTGGCCCCCTAATCTGCAGCACTGTCCCTTTTCCCCCAC
TGTCTGTAAAACAAAGTGCCGCTGGGGAGATAATGACTTGGGAACATCGATGAACTCATT
TCATCAATTTGTAACACTTGACAATGAAAAAGGGCAGACATTTTTCAAGAAGCAATGTCA
AAGTTTATTGCTCAGGGTACGGACGGTCCTTATTGGAAGCCAGCAGACATCTTCAGCTAG
CGTTGGGTTGCTAATTTATGGGCCTCCGTGTACCACTTACCTTTAAAGGAAATGTTTGGA
TACTGCGAGGATATTTGTGTTGCACCTGGGTTGTCTGATTTCCTGAGCCACCGGGGa
>NODE_3351_length_533_cov_51.863041
GGGGGGGTGGACCTTTAGGGTCCAACTTACAAAACATCCCCCAGCACCAGAGAGCAAGAT
GAGTTTTGATGCTGGCTGCCCTCCTTGGCCCCGCCCACACATCACCCCTCCCCCAGCCCC
TGAAGCCTGGTGCGTTTGTGTAGGGAAGATTAAGCTGCTCTGACGAAGCTGTGTTTACAA
ATATGCAGGCAGAGAAACAGGCCAAGCGGCGCTGAATAGGAATAGAATACAAATTGCTTT
TTTATCTCTCCCAGGGCCAGGGCCAGAGAAAATGTGTTTGCGATTGTTGCTCCTCCGCCT
GTGAAGGATAAAGCCTCAGCACTGGGTTAGGGCTGGCTGTTAGCATTCACCCTAGCCTCT
CTCCTTCTGTCCCTGTTCGCTTCTTTCTTCTTCTTTCTTCTTTTTTCTTCCTTTTCTTCT
CCTTTTCGTCCTCCTTCTCCTTTCCATACTCCCTCCCCCTTGCTGTTCCTGGTAGGGAGT
TGTTTTGCAGTTTCCTTGGTAATCAACTCTCCTTCTCTCCTTCTTCTCTCTTCTCCCTAA
TGTCTACTCTTCCTTTTTCTACTGTATACAGTGTTTttacctccatctccctc
>NODE_3353_length_251_cov_9.701195
TGGCGGACCTGCCAATTCTGGTGTTCTCTGGCGAATGCCAATCGAGCTGCACGGTGCTGG
GCTGTGAGCACAGGTCCCACTAGAGGACGTTGGGCCCTCATGCCACCCTCATGGAGTCTG
TTTCTGACAGTTTGGTCAGAAACATGCACACCAGTAGCCCGCTGGAGGTCATTTTGTAGG
GCTCTGGCTGTGCTCCTCCTGTTCCTCCTCGCACAAAGGAGCAGATACCGGTCCTGCTGC
TGGGTTGATGTCCTTCTACGGCCCTGTCCAGCTCTCCTCGTGTAATGGCCCGTCTCCTGG
TATCTCCTCCa
>NODE_3356_length_115_cov_57.521740
GGGTACATCCAGAAACAGTGAAATAGATAACCAGTTAAATGGTATGACTACTGTCTATAA
CAATACTGGGCAAATATACACGCAATACTTCCCAATTGTACGCCCAATGGGATTGCCCAT
GTATTAAACATTATTATTAAGCATTTTAAGCCTTTTCTACAATGTACAATTGGGC
>NODE_3357_length_61_cov_12.032787
TGCACGAGCTCACCAAAATTGGACAGTTGAAGACTGGAAGAATGTTGCCTGGTCTGATGA
ATCTCGATTTCTGTTGAGACATTCAGATGGTAGAGTCAGAATTTGGCGTAAACAGAATGA
G
>NODE_3360_length_290_cov_17.375862
CACTTCAGAGGGCACTAGTTGTAGGTGAGCCCTGGGCACGCACACACACACACACACACA
ATCACACTCACACTCAGTTCCATAAACACTGCAGTGCTCAGTCTGTGGGCTTTGTTCCCT
CTCAGGTTGGACAGGCCTTCACTGTGAGTTGGACATTAATGAGTGCCTTCCCCAGCCCTG
CAACCAGGGAATGTGCATCCAGAACGAGCCTGGCTACGGCTACACCTGTTTCTGTCGCCC
CGGATTTGTGGTGAGGTTCAATTCGCTGCCTTCTCCCGTCTTATATTTATGTCCTTACCA
AGCCAGTTCTTGTGTCCTCAACAGCTCCCTGTTCCCTGTGGGCAGTGCCc
>NODE_3361_length_751_cov_72.275635
AGACCACAAACATGTATATATCTTGAAATTGATCGTTTTAATATTCGTCAGTAGTTCCTC
TGACTGCACTTGATATACATATTTTACAGTTGTATATTAATTACATCTTCAAGCCACAAT
TAAAATGTAAGAACACAGTACAAATGTTAAAAAAAGAGAGCTAATATGTAGGATGGACAG
GATTGGTGCAGAGTTTATCTAGAGTTCATACAGATGCTTCAGCCAGCTCCTAATCTTCGG
CTTGTGTATCACTGGAAGTCTGCAACGTCATCCGAACCCCAGGAGCCCCCAGCTCAGTCT
TGATGGATCCCTGTCTTGCTGACCCCAATACTGTTCTTCATCTTGTGTTGTCACAACACC
CTGCTACCTTGATTCACTCTTGGTCGTTGGCTAGGTTTTGGATTTATTACTTTCGAGGCC
GAACAATCAGTGGACCAGGCTGTCAACATGCATTTTCACGACATCATGGGCAAAAAAGTG
TGTAGTTGTAGTTTTATTTTACCCTCAAGATCAAACGGAGGCTTGGGCGACGTGAAGCAT
TGTTTTACCTTTTGAGTTACAGTTTATATTTCCAGGGGCCACCAATGAGGTTGTTCCATC
TTTCATGAAGTCCTTTTTAAACGTAATGTTTGAATATCACTGCTGAAGTGCACTAACATG
TGGCACTCGAAAGAGTAAACAAAAAGAACTACCACACATTTCAGTGACCTACTTGTACAT
ATTGCAAAAAATGACTTGGTCGCCCCTATGAAATATTAGGGACAACTTTTTTTGGTCGCC
CAAGgctttgtttattttgacctctccttta
>NODE_3362_length_63_cov_14.523809
TGCCTTTGGAGCAAGGGATCTAATATTTAGGAGTCCCATTTTGAGATGCGAAGTGATACA
ATCATTTTTATTTTTGACCGAGGTGGAGGAAGGCTTTATCTTAATAAGGTTGTTTTTGTT
AGC
>NODE_3364_length_190_cov_4.763158
GTGGTCAGGGCAGAAAATATCACAGTGTATCTTCTGTTTCACCAAGGAAAGGGGAAAGCA
GGGTGACAAAGAAGAAGGAGTCCGAAGAGGGGGGTATATCTAACTCAGATATCCAGAGGA
ATTGGGAAGGGGAGGAGTGGGGTACAGGGGCAGGCAGCACCAGCAGAAGCCAAGCCAAAC
AGAAGAGTAACAGGACAAGAGGAAGGAAAAATAGATGGGCGAGAAATAACTTGTCTGAGA
GGTACTCTGt
>NODE_3366_length_217_cov_6.373272
ACCTCTTACTGCTCCTCTCACTGCACCTCTTACTGCTCCTCTCACTGCACCTCCACCTCT
CACTGCACCTCTTACTGCTCCTCTCACTGCACCTCTTACTGCTCCTCTCACTGCACCTCT
TACTGCACCTCCACCTCTCACTGCACCTCCTTCTGCATCTCTCACTGGACCTGGTCTTCT
CCCTGGGCCCCTTGCTCTTCCTCTTCCTCGTCCAGACATTACAATGTTTGTCTTTTTCTG
TTACTGTTTCCAAAAACATCACTCCTTAAAGTCCTcc
>NODE_3367_length_61_cov_6.622951
AGTCTGTATTGCCCAGCGACAGCCCCGAAACCTGAAGGATCTGGAGAAGGTCTGTATGGA
CGAGTGGGCCAAAATCCCTGCTGCAGTGTGTGCAAACCTGGTCAAGAACTACAGGAAACT
T
>NODE_3369_length_678_cov_8.320059
TATGCCGAATCTGTGTAAATGTTTACTCTCGTTCCCTGGGCCAGTCTGAGGGCCTCTATC
ACCGCTCTCACTTCTGCTCTCTGGGCTGATTGCATCCCCTGGAGCCTCTCTGCTTTCAGC
GTGACTAAACCCTCTGGTGTTAGTTTCACTACCGCAAAGGCCGCCCTCAGGCCGTCTTGT
TCGTGTCTGAAACAGCACCCATCAGTGAAGAGGTCCTCTGCCCCTGGGAGGGGTTCTGCC
TCCAGATCGGTTCGTGTCTTACTCTCCCTCACTACCTCTTGCGCGCACTCATGTGGTAGC
CCCGTCCCCATTCGGTCTGCAATATTTATCCCTTCATGTGTGAAAATCAAATTTGGAGCC
CCGAGAATTTTGCTTAGGTGTTGTTGCCTGAGGGAAGTCATAGTGAACATCTGTGAATTT
ACATACGCCACTACACTGTGTGTTGTGAGTATCTGAAGGTGATGCCCCATCACTACGTGT
GCGCATTTTTGAATGAGTCTCGCTACCCCCGCTGCATGCTGTGTGCAGGTGGGGTGCCTT
TTTTCGGTTTTGTCAAATCCTACGCTTATGTACATAAGGATGTTCCTATCTCCCCCTTTT
TTCTGAAACAGGACCCCGTTCATGACTTGTCCTGTTTCAGAAACATCTAGAAAAAAGGGT
TTTGTGTAGTCGGGTATGGCCAGATCAGCTGCGGTGGCTAGTTGTTGTTTCAGCAAAATG
AAGGCCTGGTCGGccggg
>NODE_3372_length_65_cov_6.553846
TCTCTCTGTCCGTCCTTGTGTCTGGCTGAGTGTGTGACTCTGTGTGTGTGTGTGTGTGTG
AGAGAGAGAGAGAGAGACTGTCCCAGCCTGCCTGCCTGCCTGCCTGCCTGTGTGATGGAT
TTCAG
>NODE_3375_length_61_cov_7.622951
ATGGCCCCATCCATCCTCCCCTCAATACGGTGCAGTCGTCCTGTCCCCTTTGCAGAAAAG
AATCCCCAAAGAATGATGTTTCCACCTCCATGCTTCACGGTTGGGATGGTGTTCTTGGGG
T
>NODE_3384_length_135_cov_6.059259
ACCTCTGGGACAGAAAGTAGACAGGCTATAATATTTGGTCAGCAGTCATGACTAGCAGTT
TATAGCGTTTTGGACTTTTAGATATACATTGGGGAGAACAAGTGTTTGACACACTGCCGA
TTTTGCAGGTTTCCCACTTACAAAGCATGTAGAAGTCTGTAATTTGTCAACTGTGAGTGA
CGTAATCTAAAACAa
>NODE_3385_length_61_cov_90.918030
CTTATCTACCTGTGAAATCCTTCATACCTCTCATAATTGGTCAATGACTGTATCAGCAAA
CTGCATCAGGTGTTTTTCTACATGCTTTTTACACAGATAATATGGATTATTGTATTAGTA
G
>NODE_3386_length_368_cov_19.660326
GGCACAGTGCCACAGGGGTGGGGGGTGGTTGGTGGTGGTGGTGGGGGGGGGGGTGATGCA
GTATTAATAACAGTCTTACTGTTCATCTCTGTGTCATCACTGATACTCTTAGGAGGAGCG
TGGCCGGCATAACACACAGCAGATCTGTACATTCGATCCGGATTACGAATTTTCTTCAGT
CCTTCAGGAGGCAAAAAGAGAGTAGAGAAAATCGAGGAAAAGCAGCATAGTATTCTTCCT
TCTGCTCACAACTGCACTGTTGCCCCCATGCAAAAACAGTGATATAGGCTGCCACACAGA
AGACAGACAGTAAGAATGGTTACATGCAAGCAACACATTAGAAACAAACCCCACAGTAAT
GAGCACACAGAGAGGTGGAGAGCACATGAGAGCCTGACTAGCTGAGGTCTAACCTATTCC
TGACCCAg
>NODE_3387_length_607_cov_39.177925
GACGTGGTGCTGTTGCGATGCTCAGACTCCCGTCAACAGACCCTGCCGAGGGGCAGTCGG
AGGACAACCACTGTGCCCTGAGGAGGAGGGGATCGACGCGGTGGAGACAAGAGAGGAGTT
CAGGCCTGGTCTCCATGGTGCTTCAGGTAACAGGAGATGGAAGAGGTAGAGAGAACAGGG
CTGCCTGCGATATTATCTACGTGCGTATGTCAGCAAAAAACGCAGTCCCAGTTGCACAAG
CACCATGCCAGCACAGAATGACAGGTACTGTACACAGAATCACCGTGTAGTAGAGAGGCA
GTGAGACAGAGACCAGAATGAACTCAGATGCATGAGAAGAACAGATGAGAATGATCGAGA
AGGCAGAGAGACGTGAAGACAGAGTGGCTGAGGGAGAATGGTCGAGAGACAGAGGAAGAA
GCGTTACAAGGAGACCCTAACAGATAAGAGTAGGGAAGCAGAGCGTGCAGATACAAACCG
GGTCATTGCTGCTTAGCTAATAGGGGCCAATTCGCTGCAGGAGAGAAATGTCGAACACCC
CAAGTTGTGTACAATACTGCAATGTTCTGAGATCACTGTCCTAAATACACACAAACACAC
ATACACTACAAACTCCACACACACAAAAATACAAAAATCACACACACAAGACAGATTGGC
AGAATAg
>NODE_3396_length_61_cov_6.655738
TGGAGGTGTGTTTGGGGTCGTTATCATGTTGGAATACTGCCCTGCGGCCCAGTCTCCGAA
AGGAGGGGATCATGCTCTGCTTCAGTATGTCACAGTACATGTTGGCATTCATGGTTCCCT
C
>NODE_3398_length_61_cov_5.770492
CAAAGGTTTCTGTACCAAATATTAAGTTCTGCTTTTCTGATGTATCAAATACTTATGTCA
CGCAATAAAATGCAAATTAATTACTTAAAAATCATACAATGTGATTTTCTGGATTTTTGT
t
>NODE_3399_length_349_cov_20.326647
CACTGCACAAATACTTTTTAAAACATCTCTACCCTACACTCTCTCTCTCTCTCTCTCTCT
GTCTCTGTAGTGGAGGATTGAATTCATGAATTACAGTATCTCCCTCCACCTTTCCCTCCC
ACTAAATCTTTCCCTTTTTCCACTTTGCTGAGCTTGAATATTTTATTCCTCCATCAAATA
TGCATCCTATTAATTAAGTTCAATTACTCCCTGACTGCCAAATATATTTTGCCAATGACA
CAAAATGCACGGCTGCGAACTTCTAACGATGCAGGCCTCTCTCTGAAAATGTTCAGTTAC
AGCCATTTCCACAGGCCGGCGTTCTCCTTCACTCCTACCCCAACCTCTCAACCAAGCCAG
GGAATTAAGTGCTGGTTTCTTTTTCCCGTGCTTTTTTAACAAGGCCTCa
>NODE_3415_length_621_cov_10.045089
TAACGTTAGCTACCATCTTGGACACATTATTGTTGCTGTATGAGTACTGTAGTGTCTAAG
CTTATAAAAATCAAACCTGACAAACCTGATGGAGGGCAGTCAGACCGTCTACATTGGCAT
AGTTGATGTCAGCTCCCCGGTCAATCATTCGGAGCACCTCCTCGGTATCGCCGCTTGAAC
AGGCAGCCAAAAACACGGCGCCATCGTCAAACTTCACCTTCGTCTTCTTCTTTTTCAGAA
TAGGAGGCTCGAGGTCTGTCTCCGACCCTAACCACCGTTTTAACTGTTCGTTCCTCTTCT
GCTTGGCGTCAGCCATCTTCATCCCCTCCTGTCTAGGGCTTCTTATCTTTCTCCGAGAGA
GGATATACTTTATAGTGCCACTATCCCACAGCGCACTGGGGCGTGGGAAGGGGGGCCGAA
AGATCGTCTGAATTGTTTTCCATAAGCTCGCGAGATAAAGTAACGTCACCTCAGGATCTG
CAGTATAACGTCATCATCAGCACATGAAGGGAAAAGGGGATTGAACACCCCTGGATACGG
TTAAGGGGAGTTAATAGCCATGTTTGAGAGGATCAAAATAACTGCAGGAGACTGCTGGTT
GACTGATCTACAAATCACCTTGCAATAATAAATGAAACATTATTAATGTAAATCAGTCCG
TTTTTTACGTCTACCCATGAt
>NODE_3417_length_655_cov_40.740459
GATTACTGAAAGGCAGCACACCCCACCCCAGGTAAGCAACCGCTTCCTTTGAATGGATAA
CAGAGTTTAACTGATAAAGGGGGAAGAAACCGTCACGGCATTCAAATGGCCAAATCCAAC
AAGAGTTTAACTCCAGGACCAACAAAGCAGATATAGCCTAGATATATTTGATGCAACACG
GGCTGAAAGACAGTGTTTAATATAACCTGTATACACAAATCCAATTGTCTATGATCACAA
CACAAGGACCTGCACAGGCACACACAGGACAAACACTTGGAAACGAGAATACTCACCAAC
AGGCTTTTGTGCTTCAAGGCTCTTTCCTTTGTATGTATCAAACAGGTTGAGAGACGCATA
CTTTGATTTGCCATCCTTCCCCTTTGCAGTTTGCCCAGAGCGCTCTGACATTGCGCTGTC
CGCTCATTGAGTATGGTGAGCCCTGAGACTGACAGAGAGGGGGATAGAGATGAAGTTAAG
ACACTGGACACCATGTAGTTAAACAGCACTGAAAGTGGAGGCAAACCCGGAAATGCGTTA
ACACCGGTTCGAACCATGGAGGGAAATGCCATCGGGCCCTTGAGCAGGACAATTAACCTT
AAATGTTCATGTTAGTCTCTAGAGCGTCTGCTAAATGACTAACATGCAAACAAACCAATA
ACATTAGAGACAAGTGTGTTTGACCAATCACACTGTCCAAGTGAAGACTGCCAtg
>NODE_3419_length_530_cov_41.981133
ATTACATTTTGGATGTTAACATTTTAACTTCAATTAGGCCTAAAATTGCGTGTCCATAAC
ATCAAATCGTTTTCAGTACAACGTGCAAGCTTAAAAATTACACCACACATGCAGGCATAG
CGTAGAAAACATTTAAGTGGGATCTTTCAAAAAGCAATAGCTTTAAGCCAATTCTAATAA
AAGTAATAGGTTAAAACTATTATATTCTTAAGTAGCCTAAGAAAGAAGACACGTTGAAAG
GAAGAGGTGTGTGTCAGCTCTGTGGGCCTGCCGTGCATAGAAAATTGTGTGACAATTGCC
GTGGAAAACACTCCTGGTGGAAGGCAATTTCAAAAATATTTTTTTGCAACAATTAGGGAG
TGTGGAGGGGTGAAATGGCGATTTCACATGCAGATGCGCCGGTGGGGAGGACCTGCTACC
AAGCCGTATAACTATGACCCACTCTCTGTCTCTGCGCTTTGGCTTGCTTCACGTGGAATA
GAAGGGGACAAAGAGCCCGCCTCACCCTCCCGCGAGGATTCACCGAGCATTGGATTAAGT
CAAGCATCAATCACGCGAATACCAAATACCCCCCCCCCTACACGCACACa
>NODE_3421_length_87_cov_309.068970
GAAAGTGCAGGCTGCCTGTGTATGGAGATCAACAGGCCCTGACCTTTGTAAATGTTTCCT
GTGAATAGAGAACAGCATACACAGTGCTGCCTGAATAGGGGACCAGAGCCAGGGCAGTTG
ACAGGCTGCTGTAGCCAGGAGAGAGAG
>NODE_3422_length_216_cov_47.662037
TGAATCACCTACTTTGAGGAAAGACACAAGCCGGCTGGGCATGGTGGCCAAGTGGTAAGG
CGTCGGTCTCGTAAACCGAAGAGCACGGGTTCAATCCCCGTCCGTGCCTTTCAAATGTTC
TTGCTTGTAGTCCCTTTCGGATCACTGTCGCATCTAGGCGTATTGTGTTGAACAGATTTC
TCTTGCTGGTGCGGAGTCATTGGCCTGGCTCCATAACTAGGTGTTTGTTATCCTTCCTTG
GTCATGTAAAAGCAAGAGCTCTCCACCAGGGATAGA
>NODE_3429_length_757_cov_8.717305
GAGCATTTGAAGACATTAAAAGAAGGAAGAACACCACAAAAAGTCCAAACGGACAAGGGG
AAGGAGTTTTTTAATTCACATTTTGAAATGTTGATGAAGAAGTACAACATAAAACATTTT
GCTACTGGAAATGATGTCAAAGCGAGTATCGTTGAGAGGTTTAATAAAACAATTAAATCA
CGAATGTGGAGGTATCTGACAGCAGCCAACACTCACCGCTATGTTGAGGTTATTCAAGAT
TTAGTTCGTGGGTACAACCATAGCTACCATCGGTCTATTAAGATGAAGCCTGCTGACGTT
TGTGAAGAAAATGTTAGATTAGTTCTCAAGAACCTGTATGGCACAACATTAACGAGAAAT
GGTAATCAAAGCTACAAGTTCCAGGTTGGGGATACTGTGAGACTCTCAAAGCTGAGAGGT
GCGTTTACAAAAGGCTATGAAAAAGGGTACACAGATGAATATTTTACAATAACAGAATGC
ATTCCTCGGGTACCTCCTGTATATAGAATAAAAGATTACGATGGTGATGTGATAGTTGGG
ACCTTTTATGAACAGGAATTGCTGAAAATAATCGTGGCTAAGGATAAAACTTTTAAAGTG
GAAGCAGTTTTGAATGAGAAAGTACAGAAAGGGAGGAAAATGTGTCTTGTGAAATGGCTT
GGTTGGCCTGAGAAATTCAACAGCTGGATACCATCGGAACAAGTGGTTGACCTAGAAACT
GGATAAAACTCCAGGATTTACAGGATCACGTCATTTACATTGACTGCGATCAGCATGGGT
GACGGTGGCTTCTACATAACGCTGCCCAGTAACTCAT
>NODE_3440_length_645_cov_59.745735
AAAATCACAGCATGCACAAACAAGAGGCAACAACTACAGTGTAGGATGCTATGCTCAATC
GTAGAGAGATGGTCAAAACAGAAATATCCACATCAACCTCGCAGAGAACCAAAAAACGAG
GGGGGCAGGGAGATGGGTTTTCGCCCAGATGAAGTAACGAGGCCTCCAAAACTACTTTGG
TTACACAAACTTTGTTTTCGGTCTCGATAGATCAGAGCCCAGAGCTCTTTCCACTCCGTC
TACCATCTGCTCGTGAAGAATCTGTTTCACTCGATGAGCCAAGCCCAGTCTTTATTGGTC
CTAATGGCACTATCAGCTGAGCCGCCAAACCCAATTACTGCTTAAAAAGGGAGGCCACCC
CAGCTAATCATGGCCGCCTAACCTGATTTCCCTGTGATGAAGAGAGGGGATAAAGACCAG
TTAATGGAGGGGGAATGATCTCACGAATACAAAAAACTCAATTCATTTCTCTCGGAGAGC
AATCTGTCCGATTCAGCGGTAATGGAGTGGAGTTTCATTAGACCTCAGGCCTTAGTAGTA
ACGCTGACATCCTCTTATCAACCAAATGACAAAAGATTTTCGACATCAAACAGGCCTCTT
TCATAAGTGACATGTTTGAAGGATAAAAGGGGGGGGGGGGATGTCAAGAATCTCAGTTAA
TCCAGACATAAATGTAAAGGCTATTTTACCTAAAAACTCTTCAGg
>NODE_3444_length_61_cov_6.065574
ACATGACACCAGGGAGGGAAAATGGCTAATTGGGCCCAATTTGGACATTTTCACTTAGGG
ATGTACTCACTTTTGTTGCCAGCGGTTTAGACATTAATGGCTGTGTGTTGAGTTATTTTG
a
>NODE_3446_length_61_cov_39.590164
CATACTTGTAGGGGACAGTCAAAGGGGGAAAAGAAAAACTATTGAGCAGGCATTTTTGTC
TGACTCGACACACGACACCTTATCTGAGAGGCAAAAGGAAATGGTGCGCTTTGGGGGCCA
T
>NODE_3447_length_150_cov_30.926666
AATAATCATTATACCGCCTTAAGCCATATTTTCAGCTTTTATAAATCTGTCAGATTTTTC
AACAGTGCCCATTGTTTTTAGGTAATGATTTTCATATGTTTGTTGTGCCTCTGATAGCAG
GGAAATGTACCATATGCTCTTCCAGAAGACAAATGATTAGCAAATGAAATTCTGGACAGC
TGTCTGACTGAAAGCGTTTGGTTGATAGCA
>NODE_3448_length_392_cov_22.204082
CTGAACAGCCATTAATGTAAGGACTTCTTGCCTCTTCCTCCACTCAGTACGATTTTTTTA
ACAAGCAGGCCTGATGCTCAACAAAAGCATAGAGCAATCTGGGATGGCTTTCATCCACTT
TAATTACAATTCAGAATTGGCATTTTCTGCTGCTTAATACACCCCTTTTGTTTCTGAATA
ATCTGTCTTAGAAACAAAAATCTACATATTTTATGATTTTCACCAAGTTAAATCACCTCT
TGAAATTGAAATATGCTCTTGAAATACAAAAATAAAAACAGAGGCTTTGCTGCTGTTATA
CTGTGATGCTCCTTGGCTTTCTGCAGGGTGCCGCTATTATTATGCATATCCAGGTAGAAA
GTTAATTAACCCAAAGCTTAAGCTAATTATGGTAGCAGAATGCTATCAACCAAACGCTTT
CAGTCAGACAGCTGTCCAGAATTTCATTTGCT
>NODE_3450_length_686_cov_12.416909
CGATGTCTGTAGTCTTTACCCATTCTGCAACAAGACAAAGACTTATCCGATTGGGCATCC
AGACATAATCTTTCGAGATTTCAAACCACTAGACAACTACTTTGGTATTGTTAAGGCTAC
AGTGTGTCCACCGAAAGGCCTTTATCACCCCGTTTTACCACACAGGGTTGGCGGTAAGCT
GTTCTTTCCATTGTGTAGATTATGTGCAGAGTCTGAAAACCAGGTAACTGATTGTTCACA
TACTGATTCAGAAAGATCTTTAACCGGTACCTGGGTTTCTATTGAGCTGGTTAAGGCTGT
TGAGAAAGGTTATCGCATTGTGGAAATATTTGAAGTCTGGGATTTCACCAGGACATCAGA
TGATCTTTTTGCAGATTACATGAGAACATTCCTGAAGCACAAGCAGGAAGCTAGTGGCTT
CCCACCATCTGTGGTTGACGATGAGGCTAAAGACCGGTATATCCGTGAATATCATGAAAA
GGAGGGTGTGCAGCTTGACAAGGAAAACATTGTTGTAAACAGTGCTAGGCGATCTTTAGC
TAAATTGGCAATGAATAGTCTTTGGGGTAAGATGGGTGAGCGGACTAACCTTATGAACAC
AATGTTAATTACAGATCCGGAGGAGTTTAGCCACTACCTTTTTTCCAGTGAAATAGATGT
TGGTTATTTCTCGTTCATCTCAGACACTGTTGCGATGGTACAGTGGCGTTACACAAAACA
GACACCAATCAAACCACGTAACGGCA
>NODE_3453_length_309_cov_8.495146
CCTGTTAGCCAGAACTCACACACAATCTCACGGTTTCTGGGCAGTACACACACCACTGAC
ATCCTGTCTCAGAGACCCACGGAGTGCACCAGCATGTGCAAGTGCACACAAACACGGGCA
CACACACTCGTGCACACAGGCACATAGGTAGGCATGCATGAGAACACACACGCACATTAT
TAACACTGCATTAAAAAAGGAAATGTAACATGAATCCTTTAACATCAAGGAATTTCAAAG
AGTGGACTTACCATTTTATTATTGATTTCATGAAAATGAATTTCACAGACTTTCTCTACG
ACGTCTTCACTCTCGAAAGTTACAAAGCCAAATCCTGTGCAGGGAGAGACAAGAGGGGGG
GGGGGGGGg
>NODE_3454_length_406_cov_24.014778
CCCCACCTCCATAGCCTACAGGCATATTGGCGGAACTACCAATGGATGCTAAGCTTTTTC
CGACAAAGCTCCGAAGATAAAGTGTCTCCCTTTTATCCCTTCTGCAAATCAATTCTGGGC
CTTACAGCAAAATCCCATAAAATAACTTCAAACACCACTACTTACTCCGAAAATTTGTAT
TATGGCTATATCTCTTTGAACCTTTACCACTGAAGTTTTGGAGGAAAAATGATTTAAGCG
TTATCTGCTAAGACGTTGGCGTGTCAGCACTTCACCTCAGTTTTTCTTGACATATCAACC
CGCTACCTTAAGTCTGTCTCCCTTCAATCTCTCCTGTCCGTCTGAGTGTTTGTGGTTTGA
TTGCTGCTAACCACCCAGGTCTGCTGATAAATACAAATGCTGCTTGTTAACTTAATGGCT
GCAGTAAGTGAGCCTTAgcagttagcaggtacagtggggagaacaa
>NODE_3456_length_373_cov_9.970510
GGTATGTAAACTTTCGATCAGGGCCATTTGGGTGATTTCTGTTATCATTATGATTTCAAC
AGGAGCCAAAGAACTATGTGATAATAAATGGCTTCATATGATCACTAACCTTAAATAAAA
GATTTTTGCATGATCAGTAATATTGTCAAAATCAATGCCAAAATGTCACAATTTCTGCCA
GGGTATGCAAACTTATGAGCACAGCTCTATCTTCCTCCACGTTCTCACTGCCCACTCAAC
ACCTCGCCTCTCCTCCACCTTCATCCCTCCCCTTCCTTTTCTAACCCATCCTGCCCCCCT
CTGACCTGTATGCCGGTGGTCTCCTGGAAGCATCGTCCCAGCTGGCTCTTGGCGGAGACA
GGCTGGTACTGGGGGAAGTAGCGCTGCTGTGTGGGGTAGATAATGTTGTGTCCCTGCTGC
TGAATTTTCTGGc
>NODE_3457_length_705_cov_28.958866
AAAGTATGTCTGTCCTTTTGAATTCTTGTCAAAAGGTTTGGCTCAGGAATTAACTGACAG
ACTGCCAAAAGATGAATGCCAATTTCTGAAAAAATCCATAAGATGCAACTATAGTTTTAG
TAGTTGTAAGGCCATCAACGTGGCTCTTTGCCACCCTTAAGATCTTATAATTACTCTCCC
ATTGTAAAGAACTTAGATATTACGTATGTTTTTATACATAAAGAGTCACCTAACTATGAA
ACTTGTTCCCTTGACACGTTCATATTGGGCAACCATTTGGATTTGGGGATAAAGTGAAGC
CCAGTTTTGAGAGAATAAAAATATTAAGGAAAAACAAAATTGTAAACACGAAGTTAAGGC
TTACCCAAGTCTGGCTTTAACTCAGTAGGCAAGCTTAATTTCCGTGACATCTTTGCTGGA
AAAAAGAGAACATCCCTCTTTACAAACACACACCTAAGCTAACACGACAGGCCATGCAAA
GCTAGCTAGGAGCTAGGAGTTTGGAGATTGCAGCTAGGACTGGGCTGAGAGTTGCCCTTA
TAGCATTACTATACACATAAGCTTTTACAAAAGTTATGGCTTTGGCATAACTGGTGAGGA
TTGCTTCATTGTGCTTCAGGGGTGTCAAACAGCTTTAGAATGAAACAGGAAGGAATCATT
AGGGCATCTGAGGAAGACAAGCCTGTTGAATCACAAAGGCATGCTTGGACAGACTAAGGC
AGTGAGCTGTCGTACGCCGCACAGTTTCCTGGAACAGAGGAAttg
>NODE_3458_length_70_cov_11.757143
CAGAAAAGCAGAACTTAATATTTGGTACAGAAATCTTTGTTTGCAATTACAGAGATCATA
TGTTTCCTGTAGTTCTTGACCAGGTTTGCACTCACTGCAGCAGGGATTTTGGCCCACTCC
TCCATACAGA
>NODE_3459_length_337_cov_16.649851
ATTCACACACACACACACACACACACACACACACAACCATATGTTTTCTATTGCATGCAC
ACCATTGCTGGTATGAAAAATGTAACTATTAGCCTAATCGGGAGACGGCAGAATGGTTTG
CTCCATCAGAAGAACCCGTCAAATTGACTTTGTTTCATATTTGATTTAATTGTCTCCCCT
CTGACAGCCACATTCATCAATGGCTCTAATGGTCAATCAGAAGTTGGCAGTGAGTGCTCT
CATTTTGTTTCTCCATACGTTGGCTTGGGCTTTACTTTATCAAAATGCTTTTGCCTAATG
GACACGCTGAGGATGAATGGTGAGGGGGCTGAGAGATGACTGAAAGCCTTCTTATCCCGG
GCAAGAGAGTGAGtggaaaaaaggcatttattatttc
>NODE_3462_length_559_cov_23.742397
GTTATTCAGAAGATAAAATAGGTAAAAAACAAAAAAATAGGTTTAAAAAAAATCACTAAA
GCAGTGTCTGTAAAGAAGATCAGTTGACTTTGTGCAACATTGCAATGAAGGTGAAAGGAA
AAGACATGTTAAAGATTCCTTCAATCCGGCTTTCTTTTATATACAGTTCCTGCACTGCCC
CCTTCCACCTTCCCTAGATCTCTCTCACTCTCTCTTCCTTCCTTTCGTCTTTCGTCTCTG
GAAGTGCGGGTGCATGTCAAGCGATTGTCGAATTGAAATATTGATGTGGAGTATCAAAGC
CGTGCGTAGCACTCCTGTGTTTCCAGAACTAACCGCGAGGCGCTTTGATCACACACTCCT
GTGATCTGACTTCTGAAGTTGTTAAGAGTGCTGGAAAACAAAATGCAAACAAACTTCAAG
TGCTCCTCGTATTGATAAAAGTTTCTTTGACAAGTGGAGATGTGTGCTGTCTGTCTGTGT
CTGCCCTGGTGACTGCAGAAGATGTAGCTTACATACATTCCAATAGACAGGTGTAGGACA
CCAGCACCGCTGAATGCAAAGGTTTTTTCATTTTCTTTAATTTTATTTTTGTCATTTAGC
AGATGGCCTCATCCCTGAg
>NODE_3464_length_124_cov_7.120968
AACGCATACACACAGAGCTACAGCACCTTCCCCCACAGGGCAACAGTGTCAATACCTAGC
GTATGGTACATGGCCGTGCCAAAGAAAAGAATACAAATAATATTGGTCGAGATATTCCTT
TTTTTCTCCTAAAATTTGACGATGCTCTATTGCCATCTGGGGGAGGAAGGGGGGGGGGGG
GGGg
>NODE_3466_length_64_cov_19.593750
ACACCTGTCCACAACCTCAAACAGTCACACTCCAAACTCCACTATGTCCAAGACCAAAGA
GCGTTCAAAGGACACCAGAAACAAAATTGTAGACCTGCACCAGGCTGGGAAGACTGAATC
TGCA
>NODE_3467_length_102_cov_13.529411
CTCCGAGGAGACTGGAGCCTAAATCCAGCGCCTTAGACCGCTCGGCCACACTACCAGACA
CAGCCTATGCCAATTGTATGAGTTCAGAATCCCATTTTAGTTGTGCGCGGCTGACTTTTG
CTGCCTTTTTCCACACAATTGTATAAAAATGGCTGAATGTTT
>NODE_3470_length_67_cov_5.044776
ACAGAGATCATACGTTTCCTGTAGTTCTTGACCAGGTTTGCACACACTGCAGCAGGGATT
ACAGACGTTCTCCAGATCCTTCAGGTTTCGGGGCTGTCGCTGGGCAATACGGACTTTCAG
CTCCCTC
>NODE_3471_length_294_cov_6.336735
ACATTCAGTATGTCCTTAAAAATCAGCACAGACGCTTTCTGTGGAGGCACTTGAGCCTAA
CCGCTCCTGTCAGTCACCCTGGATGAGAGCATCTGCTTAATCCGTAAAATGCAGTGAAAA
GAATCGTCTCGTCCACTGCTCACTGCTTGTCCCCTTTAACCGCATTTACCAACGCGTCAA
GTTGCAGAGGATTTCCCTCCTGTCTATCCCCGAGTCTTGCATGTAGATTCAGTGAAGAGG
CAGCTGCCATGACAATGTTTTGACAATGTGGCACAAAAGTTTCCAAATACAAGATGGACT
GTGTAGGTCAAGCCAGAACATTGACACCGTCGCAAACCCCAACAAAGCTCACAg
>NODE_3472_length_61_cov_8.950820
GGGCAACTAAGGAGTGGCTCCATAAGAAGCATCTCAAGGTCCTGGAGTGGCCTAGCCAGT
ATCCAGACCTGAACCCAATAGAAAATCTTTGGAGGGAGCTGAAAGTCCTTATTGCCCAGC
G
>NODE_3473_length_69_cov_90.434784
TCTGTAAAGCACTTTGTGACAACTGCTGTTGTAAAAAGGGCTTTATAAATAAATTTGATT
GATTGATTGATTGATTTATAGGTTAAGAGTAAAACCTTAAAATCAGCCCTAACCCTAACA
GGCAGCCAG
>NODE_3474_length_61_cov_21.016394
AAACCTGAAGGATCTGGAGAAGGTCTGTATGGAGGAGTGGGCCAAAATCCCTGCTGCAGT
TTGTGCAAACCTGGTCAAGAACTACAGGAAACGTATGATCTCTGTAATTGCAAACAAAGG
T
>NODE_3475_length_286_cov_12.828671
GGACTCGAACTCTGTTACGAAGCAACAAGACAGGCAAAATAACGCAGTTATTTCGTGAAA
ACACTAAAAGAAGTTCAAACTAAGCACGTATTTACCTTGCGATCAGTGGAGCAAAGATAG
ATGTAGGTCCTGACCGTATCCCGATTCTTGAGTAGCATATAAGTCTATATTACGTTAAAA
ATGAAAATCACTATCTGTAGAGGAAAGGAAAGAGAACTAAGTATACTGTGGTTTCCACTG
GCCATATGAGTAGATCTTGTTCTTTCTATTAAGTTAAACTGTCAAAACTGCAAGGAGCTT
TTGTTGTTATCTGCCCTGTATCTCCCTCTCCCTATCTCTCTCTCTC
>NODE_3479_length_359_cov_12.877438
GTGTGTGTGTGTGTGTGTGTGTGTGTGTGTGTGTGTGTGTGCGTGCGTGCGTGCGTGCGG
ATTGTAACAGGATTTCTCTAGTCCTCTGGGCCCTGGTGCAAAGCATAGTATAAATGGTGG
AGGTGGCAGTCCAGGACATAAAAATCAATGCCTGCTTATACAGCGTGTGTGTTTGTGTGT
ACGTGTGTGTTTGTGTGTACGTGTGTGTGTGTGGGGGGGGTCTTTGCGTATGTGTGTGTT
ATTCTACCTCCACCCTTCTCTGCCTTAAAGGCTTGAGTTTCTACTTTCAGCTTCAGCTTT
TGGACTTGTAAATAACTCTTCTCTTTCTTTCTCTCTCCATCCCTCCCTCCCCCGTACTAT
TCTGCAGGAAATTTGAGTGTGATGTGTGCGAGCGGTCGTTCAGTGAGAAGTGGGCTCTg
>NODE_3480_length_220_cov_13.140909
TTAACATTCCGGAACCCTAAGCCCCATTTGTTAATCATCAAACATAACCCACCTGTTATA
ACACTAGTCTGGTTTGCTCATCAGACGTTGTAAAACATCAAACACTGACACATCAATGTA
ATCATAAATCACAAAGTCACCGGACATGCATACGTCACTCCTGAAGTCCCACCCTAACAT
ACGTCATACAGGAAGTCCCACCCTAACATACGTCATACCGGAAGTCCCACCCTAACATAC
GTCATAACGGAAGTCCCACCCTACAAACCGGATGTCCCGc
>NODE_3484_length_142_cov_7.929577
GATCTGTTATTAAATCTCCCAGCAGTTTGTTGATTTGATCAGTGGGTGCTGTAAAGTTGA
TGCATCGTGGACCACTGTCTCCTCCTCCTCATCATGCTTTCTCTCTCTCTCTATCTCTCT
TTCTCTCTCTCACGCAGGCTTTCTCTGTCTCTCAACTCTACTCTCTCGATCCCTTTGACT
TCAGattttcttctctctcttc
>NODE_3491_length_92_cov_6.217391
AGATCTGGTGACTGTGGGGGCCATTTCAGTACAGTGAACTCATTGTCATGTTCAAGAAAC
AAATTTGAAATGATTCGAGCTTTGTGACATTGTTCCAGTCTTCAACTGTCCAATTTTGGT
GAGCTTGTGCAAATTGTAGCCTCTTTTTccta
>NODE_3492_length_335_cov_56.689552
TCTGTTGGAGCGAAGCCGGGTTGTGTGTGTGTGTGTGTGTGTGTGTATGTATGTGTGTGC
GGATGTGTCCATGCGCGTTTCCATCTATGCGTGTCTGTGTTTATTTGCCTGTAGAGACAC
TGTGTGTGTCTGTACATGGATACATGCGTGCATATTTGTGTGTTGCTGCAGTGTGGGTGA
GCTGGCCTTGGCATTAGCTCCCAGAGTGAAATATATGATGGTGACGCCTCCCGGTCCCAT
CCACAATCAATTGGATTCTTTTCCTTTAATATTTACTTGCAGCGATGAGATTCTCGCATG
CATGGTGATGAACAGTCTGCCACTGGCGTTTGAAGGTGACCTGTCAGTGCGTATGGACAA
ATCTCTCGCTCGCAGAAATGTAGAAAATAAATCAT
>NODE_3493_length_442_cov_15.285068
GCAGGTGGAATAATCCAGACTAAATTGAATGTGGCGAATTGAGGATTCTGCTATAGCCCA
TGTAGACTTGTCAAGTCGCACCATGTTAATGACACAATCCCTTAGTAATCCCTTTGTCAT
TGAAGTAATGTGCATGCTCGGTTGGTTCTTCACAATTGCTGATAGTGGCAAGGTCGAAAG
CGTGTACGTACGCTGACGACCTATCTGTACGCCGACGAGAAACCCCCGTTACTGGACTAC
TGGTTGTCGTGGCCGAGTGGTTAAGGCGATGGACTAGAAATCCATTGGGATCTTCCCGCG
TAGGTTCGAATCCTGCCGACAACGTACCGTTTGTGCAAGTCCCTGGTGGATCCTGACCTT
GATGTGCAGTGACGAGTAGATCTCTAGCGTGGTCTGCACTTTTGCATTCTCTCTCGCATA
CTGTGGACTTTTTTGTAGTTTGCTGCTCAGGGCTCGTCCGAGATTGGAGCACTGCACCTT
TTTCTTTCCTTCCCAAAAAAGT
>NODE_3494_length_520_cov_13.919230
TACAAAGGCCTCCCATAGACAATACATTGCCTACTCCTCGAATTTCAACTCAAACATGTA
TGATATTTAGCGTCCTGCAGCCAAATTTGTGAGAAAGAGACTGAATGCTCGCTGTCAATT
AGGCAAGGGATTGGTTTTTGCATAGAGGATTTTGCAGAGGAGGGATTTGCACCCACGCCC
CCGTGGTGAATGGAGCCTCAAACCAGCGCCTTCGACCGTTTAACCACCCCACCTGACTCT
ACCCCACCTTGTCGCATGGAAACACCATCCTGCCATTTCACTGATTTCCGGTCAGTGAAC
ACGCCTTAACAATAAAGCGTAACAAACAGTCCGCGCCGGGGGGAATGACGAGGTGGCCGA
GTGGTTAAGGCGATGGACTGCTAATCCATTGTGCTTTGCACGCATGGGTTCGAATCCCAT
CCCCGTCGTGGTGCTGTTGCCCTTTTCAGCCTTGCTCGGTCCCTAGTAGCTGTCCCCCTC
AAAGACATTTTAGAGAATTCCTGAAAATTGGAATCCTGATAGCTTTCCTGTGGCTCGTTG
GTCTAGGGGTATGATTCTCGCTTTGGGTGCGAGAGGTCCC
>NODE_3496_length_475_cov_22.225264
ATTTTTGCACAACCGAACAGACCTTAAGCTGATGATGAAATTACTGACTTCCAGATGGTC
CAATCATAATATACACGCTGCATTATTTTGCTTGGTGACATCCAATGCGTAAATCTCGTC
TCCAGTAAAGGCGGGTTCTAAATAGACTTTGCTGGTTGTCTCCATCTGGGTAGTTTGTGT
GACATGAAGATGTGATGCAGTCATAAGACGGTCAGGACGAATTTGGGGCGTAAGGGAGTC
ACATGAAAGGAATGATGCAATGCTTGGCAACCAATTTCTAGTCGGAGATAAGACCGGGAA
AACCAGCGCATGTTTTATTTAACAGGCTCTCTCTGGCTCTAACAAAAATCTAAAAATACA
CTTATGCAAGAATATTTTAGAATGTCTAAGCAAAGTTTTTTTTCTCACACATATTACACT
ATAGGCTATTTGTCATTTATTTTCAATAAATGATATAAGCAAGTGAAAAGAATAATACGA
TTTAAAAAAGCAAGTGCGCTTAAAATAATGGTATACTTTTTATGTAAATTCAATc
>NODE_3504_length_142_cov_4.112676
CAATGATCATGAAGAAGGTGAGGGGTCAGCCCAGAACTACACAGCAGGACCTGGTCAATA
ACCTGAAGAGAGCTGTGACCACAGTCTCAAAGAAAACCATTAGTAACACACTACGCCTTA
ATAGGATTAAAATCCTGCAGCACACGCATGGTCCCCCTGCTCAAGCTAGCGCATGTCCAG
GCCCGTCTGAAGTTTGCCAATg
>NODE_3507_length_385_cov_34.077923
AACCCTCTCCCCTGCGCCACCCTCCCGCCTCCCCAACCGCCTCCTCCCGCCCCCACTTCA
GCGAAATCTATAGGGAGAGAAGGCAGAGACAGGTGCATTTCTCCACAAATCGAGTTAGCC
AAGACATGCCACATCCAATTGGGCTAAATTGATGTGAGAGTTTGCGATGTCTGCCGAGGG
TATTACAGCAAAGGTCAGTGTGCCGAGACAATGACATCAATCTGCCTCCACGTGGCCATC
TAGTGCTCTGGACCTCATGATTCAGATGGAAGCAATGGACAGGCATCGGTCACACAAACA
TGGACAGAGGGACAAATATGCAAAGGAAATTAGATTTTTTTTATTTGCTTAAGCTTGATG
GTGGGCATATTGAAATCCTGTTACCAATCTTTTCCACACTTTAaaccaaaatttttacta
tgagacttttccagggtttgacctg
>NODE_3509_length_102_cov_12.392157
GACTCTTAATATTGGGTACATTACAGCTTGCTACACATAATCACCCTAAGAGCTGTGTAT
GCAATAACTAAAGCATTCCACAATAGAATTGTTTGATCTGGGTTACAGCTATTAGTGTCT
AAATGTAATCCTGCAAATAATGGACTGTCGGTGCCCTCCTGT
>NODE_3510_length_485_cov_20.931959
TTACAGCTATTAGTGTCTAAATGTAATCCTGCAAATAATGGACTGTCGGTGCCCTCCTGT
GGTCAAATGGCTGCATAACCATTTATAAAATGATTACTAATAGGATAAAGTAACACAAGG
TACACATCTTGCTTTTGGAAACATTGGACTCGAAGCCTGTATATGTTTTATAAATGATGC
CTCGTCGGCACCATTCTTAACTGTTATTTATTGTGGAGATCCTAAATGTATTCCTCCAAA
AATGTACTCTCGGTGCCCTGCTGTGGTCAAATGGCTGCATAACTATTTATAGAATTATTT
TTCACGCTTGAAATATACCTTTAACTGTACTTGAAGTGTTTCCTTATCAATGTCCTCACT
CATCCTCCCAGGATTTTGCCAATGCAGTCAAGGACAAGCAACAGGTGCTTCTTTCCTCAA
TATGAGCCCTGGTTAAATGTTTTATCAATTAACCTGGGTTCGGCTGTGTTCACCACTTTT
GGGAAGTATCTAATTAAGATCTAAATAACCAGGTAAAGGGAGTTCAAAACTAACTAGTGA
TCAAT
>NODE_3511_length_615_cov_27.047155
GTTAGGGTTAGGGTATTTATGTTTAGGGTTCTTAAGTATTGTAAACTATTTTTTTTGTTG
GTGTGTGTCACTGCTAACCTGTGTTGGTGGTTACTGAGGTCTAGTGCTCCTGTGCTCAGC
AGCTCCGCCAGCTGTTTCCGGTTGCCAAAGTAGAGAGCCAGATCAGTGGCAATGATGGCC
TTGCGTATTATCTCCAGCACCTGCTCGTACTCGCTGGAAGTTAGGTTGGAGAAAATATTG
TGCCCTTCCAGCTATTGGAAACAAAGAGATCAATAAAAAAGCAAAAGCTCCGCTTATGAG
GCGTTCAGCTCAGCTAGGCTCAGATGGGATAGAGAAAGAGGTACATCTGGAGGCGGAGAA
TAACGACATTTGACCTCGGGGGGAGTTTGGCTTACTTGGCAGAGTCAAGGTTCAGGTGGA
TTTAGGGGTACAATTGGAATCAATAGGGATTTCGGGGTACAGAAGGATTCAGATTGGATT
TAGTGTTACACCTGGATTCAGGATATAGGGGGTACAGTTGGTTTCAGGTTTGATCCAGGG
GTACAGTTGGATTCAGGTTGGATTTATGGGTACAGTTGGTTTCAGGTTGGATCTAGGGGT
ACAGTTGGATTTACTGGGGATTTAGGGGTAAAACCTGAAAAGACTTGTGGAGGAGCATAA
CGAATGCAGATACAg
>NODE_3512_length_95_cov_56.789474
ATTCCATTGTAGATTTTGCTTTATGTTTTGGATCATTGTCTTGTTGGAAGACAAATCTCC
GTCCCAGTCTCAGGTCTTTTGCAGACTCCATCAGGTTTTCTTCCAGAATGGTCCTGTATT
TGGCTCCATCCATCTTCCCATCAATTTTAACCATC
>NODE_3515_length_117_cov_7.316239
TGGTGAACTCCATGCCCAAGAGGGTTAAGGCAGTGCTGGAAAATAATGGTGGCCACACAA
GATATTGACACTTTGCGCCCAATTTGGACATTTTCACTTAGGGGTGTACTCACATTTGTT
GCCAGCAGTTTAGACATTAATGGCTGTGTGTTGAGTTATTTTGAGGGGACAGCAAAT
>NODE_3527_length_399_cov_28.558897
CCCCCCCCCAGTCCCCACTGCCCCTCCACCCTTCCTCACCTCAAAATAGGGCAAATCTCC
TCTATTGTGTTTCGACTGGCCAGTGTGAAATTGACTATGACGTTAAATGTTTTCTAATGA
ATAATTACTGAATGGATATGCAGAGGGAATATATGTAATGGATTGTAGACTGCATTTTAA
AAACCTTTTTTGTCTCTGCTCCGTGGTATTTACAGGACAAAAACACTTGGCCTTTCTCAG
AAGTAACAAGGTCTATGGAATGGGAGGGGGAGTATGTTGGGGGTGGGGAACTAAGGCCTT
TGTGTCAATTAGATCCAATGGATTATCTTTTTTAAATGTTTTTAGAGAGTTGAGAATCAA
AGGATTTCTGCCTTCCAAAGAAGGAGAAAAAATACGAAACCAACAAAAGCTCTGAAAAAA
CCTTTGGTCCAAGTGTTGATGTTGAGAAtgcaaaacaga
>NODE_3533_length_628_cov_19.966560
AGTGGTTCACAATCTTTCTCAGGTACTGTCCCACATACTGAATTTTGCCCTGCACCAAGT
ACACCTTTGTGCATTTTACAAATAAGCTTAATTGTCTCACTAGTCATCTCAAGTACCTGC
TGTGGATCAACCAAGTACCCCCAGGGGTCCTAGTACCCCTGGTTGGGAACCACTGGAGTA
AATGGTTTGCACTAGCCCCTTTCTGGCTCTCGTTACAGCCCAGTTTATTATGCCAGGAAA
GGGTGCTGAAAACAAATTAGTCAAAAGGAAGAAAAAAGAAGCTTGGGTATTGATTGGAGC
TCTTTTCATGCAAGAGAGGAGAAGAGAAAATATTAGGCCATAAAAAAGGAAACAAGGACA
TAAAGCCATTACCAACTTGGCTTAATTGATCCCACTTCCCATAACAAATAAATCGAGCGG
AAAATGGCAGATGGCTTTGATGAATTTCATAAAAAAGGCTTGTCAGCAAGCCCCCAGCTC
AGCCCAGTCTACTCACCCATTACAACACAAAAGTCTGTGTAAAAATTGCATCCCATTCTC
TACTGTATATAGTACACCACTCTAGATCAGGGACCACAGAGCTCTTGACAGATCTAGTTC
ACTATCTAGGGAATAGCGTGCCGTTTGGGACGGAAAAACAAAACTGGCTTCACAGATCCA
TTTACTCTAATGATCATGTTGCTAATTa
>NODE_3535_length_170_cov_22.076471
ATGTAAGGACACATGGGCCAAACACACAGGGCACCACCCGGGGAAGGGGGGTCTGCAGCA
GGAGTGGTTTAGAAGGGCGGTCTTAGAGGGACTTCCAGAGAAAATAAAAGAGGCAATGAT
GGCAAATCCTGACTTGCCGGGTAGTGAATCACACGTATGGGAAAGACACATAGTGCATCA
TTTACAGAGGGCTAAAGATGAGGAGACAGAGAAAGACAAACAGATACAGG
>NODE_3536_length_138_cov_22.282608
TTGTGGTGTGTGCAGATGGTGCATGTCCTAGTGTAGTTACGTACCATGTCTACCATAAAC
GGGTGCCACCAATGGCACAAGTTCCTCAACATCTGTGCTGGCCCTACATGGCCCAACCCG
TGGGCTTCTGCAAATTTATCTCCCCGCATGGCTGGTGGAAGTATTACTCTACCGTCTGGC
CCTCTCCAGAGCCCGCTC
>NODE_3539_length_227_cov_35.070484
CTCTCCTTTGCTCGCTCAGCCGCTCTCTCTCCCTCCCTCCACACACACACACACACACAC
CGCTACAGTATATCAGCTAGCGACTACCGGAGAGCCAGAGGGGAGTGCAGAAATGAATGT
GAAGATCCTGACGCTGGTGATTGTGCTCTTGGTGTCTCTGCTGTGTTCCGCCAGCGCTGG
TAAGTGCAACACTCACTCGGGCTTCTGCTTGGATCCTCCCTGTGCTTTCCTTTTTTCTCA
CTCTCCCCTCCACCCCCACCCCCCCCCACCCCACCcccccactcccc
>NODE_3540_length_478_cov_21.527197
GACCTCCAATGTGGCATTTTTGCAATGCCTTGCAAATCAGACAGCTGATGAAATAGAAAG
CACCAAATGTTTTTTTTTTCTTTCTTCATTTTAGAGAAAACAAAGCAATCATAGACGAGA
CTACTTCATATCATAAACTGTTGCTGTAATTCCATTTCCACTTCCCCATTGCATTTACGC
TGTTTCCAAATGGAATAAACTTCCACCACCCTCCCCTTTGTTCTTACTGCAGAGAAAGAC
AGGGAGAAGAAGAGGGAGAGGAAAAAATGTCTCTTCAAACACAACTTGCCGCCTTATTCT
TCTCAAGGGGCAACAGCTTGAAATTAAAACTAAATTTGAAATTAATGAAGCACATTCTGG
AGGTGGCATTCGTTTCTGAAGTAATAAATTACTTGTATCAACCTCCGAGACAGCAGTTCC
TGTCTGTCAATTAATATGTCTTACGCTTCTTCTTCAGCCTCTAATGCATTTCCTAACAGA
CACACTCACCATTTAAATTAAGCATGCATTTTCACTCATTACCCGCCATAGGCTCGCc
>NODE_3541_length_660_cov_19.386364
GAGAGACAGAACTTCACTCCTCTGAATTAATTTCTCATCTCTGCCTCCAGAGTAGAAAGC
GCAACTCATTGTGGAAGTCTACAGTGGCGTCATCCCAAACGGCGTCCTATTGCATATGAA
GTGCACTGCTTTTTAGTACTACTGACTGCAGCCCTATGAAACCTGGTCAAAGGTAGTGCA
CTTGATATTGCACTAAGTACTATTTGGGATGCAGTCACTCTACAGGGAGACAGACAGAGT
TGGTCCTGGCTCATGAATTATGCATAAGGTTTAATTGCAAACCCAGAAACTAATGACTTT
GGACCGGTAACAGCAGGGAAACATCCATCTCTGCAAACTGAATGAAAAATCAGTTTGGAA
AAAAGGAGCTTGCTAATTGATGAATAATTAAGGCCGTGCATGGAAGGACTTCTCGGAGCT
CAAAGCTTTAGGGCATAATTGTGACATTTTGTTTCAATCAATCCCAAAGTGCTGTAGTCA
GGTTGGGAGGGAAGGGGCACTTATGAGAGAGAGCCATGACAGTGGAGGGAAAGGATGTCC
AGTTTGGGGGAAAAACCTGTCAGGTTTGTAGTCATTTATAATAGCTTTCAGAAAGAACAC
ATTGACATTATAAACTATTTTAAATTCAGTGATTTTATATTTAACCATAGCTGTTAACAA
CTTTCCTGCCAAAGTGACATTTTCCTAATGCTCAGCTAGCAGCAGGAATTCCTTGGATTg
>NODE_3542_length_290_cov_15.596552
GAGATAAGGAAATGGAGCGCTTAGTCCAACTGTGGAGGCTTAGCAGTTAAAGTGAATGTG
CTCTTCTATTTGTTTTGTTTTTTGCAAGACTTTAATTGACAGAATCAGGAGACACAGGTG
AGAGGACATGGTTATTGAACCCTTGTCTCCTGTGGGGAGAGGTCTATGTTCAGAGCCAGG
AGTGTTACCGCTCCACCACATCTCTGCACAAAAGCTGCATTATCCCTCCCCATCCACCAC
CGCAGGCCCCTAATATTTACAAAAGCAGCATTCGATAAAATGACAAAAGATGAACTGGCG
ACATGGCCACTTGTGTTTCCTGCTGGATATTTCAGCTGACCGTTTTGGGG
>NODE_3544_length_131_cov_93.419846
AAACCCATTGAGTCAATTATGGCTTCAAAGGCTTTTTGAAGAGGATCATTGGAGTTTTCC
ATATGAATATTGAAATCGCCAAAAATTAGAATACTATCTGCCATGACTACAAGGTTAGAC
AAGAATTCTGGAAACTCATTGAGGAACAATGTGTATGGCCCGGGGGGCCTATAAATAGTA
GCTATGTAAAA
>NODE_3545_length_360_cov_12.277778
GTCTAGGGCGCTTGACGTAGGCTCCAGCTCTCCCCGGAGGTGTGGGTTTGAATCCCACAA
CTGCAATATTCTCCATTGAATATAGCGTCAGTTGCACTATTGACACCAAACATTTAGCCT
TTTTCACACAACTGCGAGTTTTGGCTGCTGAACTTATTGACAGGCAGTCAGACCGCGACG
TCTACGGTACCCAGATTATGGCATCGGTCTCTGTGTTGGTGTCTATAAAAATCACACAGG
TCTCTCTGGAGGCATGGGTTTGAATCCCATTGCTGCCAAATTCACTATGGCAAATAGTAT
CTGTTGGAGAATTGACCACAGACATTTAGCCTTTTTCACAAAACTACGAGTTTTGGCTGC
TGAACTCATGGACAGGCAATCAGACTGTGTTTTCTTAGGTACCCAGATAATGGCATGGGT
>NODE_3546_length_126_cov_11.285714
AGGTCCCGGGTTCAAATCCCGGACGAGCCCTACAGAATAGGTGCGTTTCAAAGGCAAATC
CTTGTTATTGTGAAGAAATATTTCATTGTTTGGGTTTTGGAAAACACTGTCACCAGTGGG
ATTTTTACCCATGCCATTATCTGGGTACCTAAGAAAACACAGTCTGATTGCCTGTCCATG
AGTTCA
>NODE_3547_length_684_cov_38.700291
GATCATTGCCAACCTGCTGCCCAATTTCAGTTGTGGGATAAAGTAGAGAGAACCTTTCAA
ATACAATTTAAATTAATGGAAATATTGTTTTTATTTCAGTTTCAGTTATTGTTGTGTTTT
TCCCCAACCATGGAAATAAAATCTATAGTTCTAGACATTTTGAACCACAAATGTTGGAAC
ATTTTCTTAAAAAGCTTGAAAAACATCTATGCCACGGTAATAACTTTATTTTCTTCTGCT
TGATTGCTGGTGCCTAAGCCTTGACACTTGTAATGCACTCTGCCAAGAACATTAAGTATC
CGAAAGTGATAAAGCTTCAATTTGCTAGACCATTAGACTAATTACTGCAATAATTAAGTA
ACTACTTGATTAGAACTAATGGGTACCTAATTATCCAGGAAGAAAGGATCAGGTGGTAGT
TAATAGAGTCAAGCTGATGTCTTGTGACTTTCCATCCCCGATTACCAGACATTGGGGATT
GAATTGGGTACAAAACAAACAATACCATTTGTATGTTTATCTAGAACCATATAGCTGAGG
CACACAATCTGCTAGTATTAAATAGTACCAACAGGGTGTGTAGATAATGACAGAAAATCC
ATTCCAATTCCAATTCTTCATCCACATATTTAGTAGGATAGTATTGTTTCCTGTTTGATA
ATCAGTTGCAACACTGAATAAAAAACGAAGACATTGGGAATAGATGTGTTAAAAAAAAAA
CATAACCATGTATTTATGTTTCTa
>NODE_3548_length_146_cov_6.184931
ACTTTCATTCCTAACAATACAGCTCCGGACGGGTCGGTTGCTAAGGCGCTGCAGGGCCTT
AGGACTCTCTCGCGAACTATGCACGAGCATTCTGGGATAGATAATCCGCTGGAGGAATGG
CTGACCTCGATGTTCGGCCAGTGGAAAGGTTTGATAATGTCTGTTCTTTTATCGCTTGCT
ACATTTGGTGCTATAATGGTTACTTG
>NODE_3549_length_145_cov_12.441380
TTGCCTATCATACGGGAGAGATGTGTGTCGCTGCCGGGAGTGAAATGTTGACCCCCACCA
CCATCATCTGTACGCACCACTTCACTGCCAAGAAGGGGTACAGCCACCATGCGCACGTCA
ACGTCAGCTGGTGCTTTGTATGTTCCAAAGGTATCCGTATGGGCACGACCACAAACGCCG
TTTTTCCCTCTTATTGTAGTAACAG
>NODE_3558_length_187_cov_8.122994
CAAGCAAGAGAGATCTCATTTATTGTGGTTTCCATTGCAGCACAAAGACACACCATGGAT
CCTTCTCCGCCACCTTCCACACCACTTTCTCCTCCTTCACGTCCTCTTCTTACACCCGCT
CCACTTTCTCCTCCTCAACCTCCTACTTAAACTCCACCCCCTCCACCTCCTCCTCTACCT
GCTCCACCCCTTCGTCTTAGGTTTTACCAAAACAAAGATGTCATTGACCGTGGTTCACTC
ACACAGt
>NODE_3560_length_160_cov_6.281250
AACCTGTTGATAGTGCTGGTGAAAAAGTGACAGGAAACATCTCAAGACATTATCTGAAAA
GAAACACTGTTTGATTGACAGGGACATGGAATATGGAGGGCAACACCTGCCATATTTCGT
GTCACCTATGTAATCCATAAAGGCGACAAATATTTCCACTTATGCCACTTGTTCTAGGTT
AGGTCAGGGGGTTCTTCTATGAGTGTTCCATCCCAGGGGt
>NODE_3567_length_61_cov_33.016392
CTTTTAGGACATGTCCACACACTCTATAAAAGGCCCAAATTCAAACTGCCACTAGGCTTA
TGGCCACACCTCCCTGAGTACGCCTGATCTCGGAAGCTAAGCAGGGTCGGGCCCGGTTAG
T
>NODE_3584_length_388_cov_46.804123
TAGTTTATTATGCATAAGCATCTTTTTTTTATTAGTTTATTATTCTTCTCAGATGATTAT
GGCACAATCATCCGTAAAGTTAGGTGTTGAAAAACGTTATTCAGGTGCACCTTTGTATTC
ATGACGTTTCCCTGCACCAAAAATCAATCTCAATCAAAGGTTCTGTGAGTTTATCATAAA
TTATCATGAAAAGGGTTCCCACTCAGTAGATGCTTAATTACAATCTCATTTGAATAAGTT
TGCATATTAATGAATTTGGAATGAAAATGGTTTGTGAGGATTCTGACGGGGGCCAGAGTA
ACCCACGGCGATAATGACAGCGCTTTAAAATGTATGTGATCTTATTACCAGCAGTGGCTC
AGCCATACACACACACACACACGCACAGGCACACAAAGTCTCCCTCACATACAGGGGTGT
TATAACATGATTAATCGCAGAGTGTCTc
>NODE_3587_length_329_cov_27.069908
TGCAGCTGTCTGTGTGTGTACCTGACTTAGCATCACAGCGCCTGGACAGAGGAGTCCCTA
TTTTCCCTGGATCTGTGAGCCCAGTATGTTGAGCCCAGTGGGGTGAGCTGGTAATTTTGG
GCTCTGGCTCCAAAATGTTCAAAGCTATCAAAGTGGAAAAGGGTGAATTTCTCCCTATCA
TGAAGGCGCTGAATTAGGTCTTGTGATGCAACATCTAATCAATGTTTTGCTTTTTGCTTC
CTTCCTTCTTTTCTTCTGGGACCTCATCCTCCTTCAACCTCTCTCACCTCTGACGTTCAA
CCTTTTGATTTCATGCACCTAATCGCTCAGATGGTCTTCCCTAAGATCAATCATGGCTTT
CTTTCTGCTGACCAGCAGCTCATAAAGCG
>NODE_3588_length_61_cov_57.016392
AACGTAATTGGCCCTTTATGGAAAAAGACAAGCAAGGACAACCACTACCTTAATAAGCCT
CCGCTTTATGAGCTGCTGGTCAGCAGAAAGAAAGCCATGATTGATCTTAGGGAAGACCAT
C
>NODE_3589_length_478_cov_33.573223
CACAAAGCTATAGCCGCCCTCCGTCCCTGTGTGATGCAGCCCATGTCTGCTTTTTTTTTT
GTTGAAAAATGTGTTTTGAAAGCAGAGAGGCGAGCGGTGGCCGTCGTGTGTTCTATTAGA
CGGATCAATAGCCCAGTGTGTGAGGAGAGTGTCTTAAGAGCTGTTGTCCTGTGCTTTCAG
CTGTGGCAGACCTGTTAGTGCTACAGAGGGGTGCCGCCTGCCTCTGTCTCTGTACCAGCA
GTGGCCTGAGGGGGGCTTTTAGTCCAAACACAAATGTCAACCACACATAGACTATTAGTG
TTTAGTGCAGTTATTAAATGGACTTTATTTGTCCTTTAGGAGGCTAAAAGGCGCACTTAA
AGGGGACCTGCGTGACAGCGGGGCAATTTGCGTGTTTGGTTACTCAGGCTGGCTCGTTGC
AGACACATGAATACAGCTAAGTGTAAAAGGAGGAAAGGCTGTAATGCAGCAAGTGTGTGT
GTGTGTGTGTGTGGGGggggggctcagcctgtggacagagcaagcgtggtgtgtgtgt
>NODE_3590_length_784_cov_32.614796
GTCCCTGAAGCCATCCACCAACCAAACCACCGATGTGCCTTTCCCTTTCTTTATTTCTTT
CTTTCTTTCTTCCATCCCTCTATCCCTATCTGTGCGCCAAGCATTAATTGTGCTCGAACA
GTGCCACATGCCTCAATGAAAATAAATTACTTTTAATTTGGGGCTTTCCTTTTTGCTACG
GCCGGCGTCACTTAATTTCATTAGCCGCGAACCTGTTGAGCGCTTTTTCAAAAGCGTCGT
CTCGCGGACGCACTTGAAAATGAAAAGAAGCCTTTTTTTCTCCCCCCCCTCCGCTCCTCA
ATTAACAGAATCGTTCCCTTTCAACTAAAATGAATGTTATTGAAACCAATTAGCATAGAC
TGGAAAATCTCTCATTAATGAGGGGAGTGTGGGTGAGTAAACAGGAATGAAAAGATGAAA
TTAGAGGAGAGCCTCTTCTTGTTGGCCCGGAATAATGACACGCTTAGTCGCCTAATTGTC
TGGTGAAAAGCACCGCCGCAATAGTAACAGATTGCCGTGTTCATTAGGCAGCAATGGCCC
ACCTGCTGCTGGGGCCGGCGCGCCCGCGGTCCCTGTACACGTGTTACTCCCAGGGGGCGG
TGTTTTTTTTGGACACAACGCTTGCTATGAAAAGCAAATGAGCCTGCCAATATGCTGCAA
TGTTGTGTCCTTATTGCCAAGGTACCCAGGCATATTATGTCAAATAGAATCACTGGAACC
CAACAGTAGGACTCCTGCTTTTGATAAGATGATATAATGTTAAAATGTGGAGGCTAGTTA
CGGATATTTAAGAATAAGGCTTTTCATAAACATTGTGCATTCTACCCACCAGATCTGcgt
ccca
>NODE_3591_length_130_cov_6.730769
CAAGACAGAAGCCTTTTCTTACAAAGAAAAACATCCAAGCCCAGCTGAAGTTTGCAAAAA
ATCAAGTCCCCCAAAAGCATGTGTGAAAATGTGTTATGGTCTGAGGTTGAACTTTTTGGC
CATAATTCCAAAAGTTATGTTTGGCTGAAAAAGAAATTCTGCACATCCCCCAAAGAACAC
CATACCCACa
>NODE_3596_length_348_cov_12.097701
TCATCAAAAAAAAAAGATAATATTTGCTCCAATGATATCATCAGACACAGCTGGGTTGCC
ATTCATATCACGACAGCCGAGAGTTGGCACACACATCTGGTGCAAGATACTTAGCACAAT
TATTTATGATTCCCCGGCTGATTGAAAAAGCCCTCTGCCAGGCCTCGCCGTGCGGTAACT
GATGGCGCCGCTAATGTCATTATGGGGAGATTATGATGCCCGTGTGGCACACCAGATGGT
GACACTCACCGCCACAGGGGGATGGGGGGCATGGTGGGTAAGGCTGGCAGAGGGCTTGGA
TAGGGCACCATGGTCGATGCCAGCCAGTCAAAAGGTATTAGTTAGGGGTGTGTATGTTTT
TCTGTGTGTGTGTGTGTATGTGTTTGTGTATTTTTTTCTGCTTTTTCa
>NODE_3597_length_128_cov_6.351562
AAGCGTTGCCCCTGCGCTTTTTACTCGTGGAAACTCAGGCCCTCAGTTCACGTCTCGGGT
TTGGAAGGCCTTTATGGGCCGATTGGGGGTCTCGGTCAGCCTCACCTCCGGATTCCACCC
TGAAGCTAATTGGCAGGTGGAGTGCGTGAACCAAGACCTGGGGAGGACCGGCCGGGGGAG
TGGTCGGa
>NODE_3605_length_157_cov_5.165605
CCGCATGACAGAGCTGAAAAATGTTGCTGTGTCCGAAGTGTTTGGTAATTACTGGGCCAT
TGAATGGTTCTATTGTTAATTCATCACTGTAACAGAGGTGAGTTGAAACATCTCCATGCC
GGGCTATCGGATGGAGAGGAATCTGGCGGGCGTCACGTGCTGCTTCTGGAGTCAACCAAA
GGTTAATCAGGTTCCACACTTGGTTGTGTGGGCTTTg
>NODE_3607_length_553_cov_35.728752
TTTAGAGAGAGCAGGTTTTTTGAGGACTAAAGAGTTTGGTCAGCTGTTTTAATTTTCATT
ATAAAAAAGTATTGCCATTCTGTTATTGTTACAGTCCTGTGTGTGCGTGTACGTGTGTGT
GCATGTGTATGTTTGTTTGTTTGTGTGTGTGTAGTTGGTCTACAGTATGTGTGCATGTAT
GTTTAGGGGTGGTGGGCTGGAGGTGCAGAGGGAATTGTAAGAAAATGTATGAAGAACATC
CCGGTCTTGCTGCAACTTCAAAAGCTTCTCTTCCCCAGGATATTAAGCGACTGTGATGAA
AAATTTAGCGAGCGTTAAATAAGGCGCTTTGAAGTGATCTGTTTTGGCTCAGCAGTCTAA
ATTTCCGGAGAGAGAGGGGAAATAGAGGGGAGAGAGGGAAAAGAGATGGGGGAGAGTATA
CTGAGATAGAGACCTATGTGTTTTGTAATTTGAGTAAACTATCCCTTTAAAGCAGTGCTA
TTACCAAACGTTCATTCAGTAGCATTTTCAACCTGTTAAAGCATTGCTATTTTCTTTAAC
TGTTGCTCATGGATTTGTAATTTTCCTTTAATATACCCGCCCACGGGCTTAGATGGGAGG
GGTGTAATTATTt
>NODE_3608_length_146_cov_92.054794
CCCCCAAAATCCTGGATTATCGGATCACTGTCTTATTACATTTACCGTTAAAACAAGAAA
TCCACTTGCCCCCCAAACAATGAGTTTCAAAAGCCGTACTATAAATTCTCGGACTACAAA
TAAATTCCTTGATATTCTTACAAGTTCGCTCATTAACGACAGAGTAAATAAATCTGTAAA
CGATCAAATCGAGGATCTAAACTCAA
>NODE_3609_length_77_cov_9.415585
GCCTAGAAATTCTGTCCATAAAAATTACGAACAGAACCGGCGACAAAGGGCAGCCCTGCC
AGAGTCCAACATGCACCGGGAACAAGTCTGACTTACTGCCGGCAATGCGGACCAAGCTCC
TGCTTCAGTCGTACAGG
>NODE_3613_length_61_cov_18.459017
GCGGGATAGATAGAAAGGGAAAGAGAGACAGAGAAATCTGTGAATTTCCCCCTCTGTCTC
CGGAGACCTCCCTTGATGCCAAGCATTCATCATCCAGCCTCTAATATCAGTTATTCTGTG
G
>NODE_3614_length_512_cov_13.386719
ACTGTCTTTTTCCAGAGCAGCCTGTATTTCTCCTGAGGTTACCTGTGGGTTTTTCTTTGT
ATCCCGAACAATTCTTCTGGCAGTTTTGGCTGAAATCTTTCTTGGTCTACCTGACCTTGG
CTTGGTATCAAGAGATCCCTGAATTTTCCACTTCTTAATAAGTGATTGAACAGTACTGAC
TGGCATTTGCAAGGCTTTGGATATCTTTTTATATCCTTTTCCATCTTTATAAAGTTCCAT
TACCTTGTTACGCAGGTCTTTTGACAGTTCTTTTCTGCTCCCCATGGCTCAGTATCTAGC
CTGCTCAGTGCATCCATGTGAGAGCTAACAAACTCATTGACTATTTATACACAGACACTA
ATTGCAATTTAAAAAGCCACAGGTGTGGGAAATTCACCTTTAATTGCCATTTTCACCTGT
GTGTGTCACCTTGTGTGTCTGTAACAAGGCCAAACATTCAAGGGTATGTAAACTTTTGAT
CAGGGCCATTTGGGTGATTTCTGTTATCATTATGATTTAAAAAGGAGCCAAACAACTGTG
ATAATAAATGGCTTCATATGATCACTATCCTT
>NODE_3621_length_127_cov_65.881889
ATAGTCCAAGTTGAAGCACAGCCAATCACAAGCCAGATATTCAAATGAGAGTCAAACTCT
TGAGGGTCAAAGTCGTTTTTATGCTTATACCTAACCAAACCCTAACCAAACCCTTAACCC
TAACCCTTAACCCAAACCCTTAACCCTAACCCTAAGTCCTTGCTTCCTTTCCCTAACCCT
AAGTCCT
>NODE_3627_length_137_cov_4.401460
GCTTTCCAAACAGAGAAAAGAGGATGTATGTTCTCTGTGAAATGTCAAAAAGTTCCCAGT
GGACCTGCCGAAATAGCTCAGTTGGGAGAGCGTTAGACTGATGATCTGAAGGTCCCTGGT
TCGATCCCGGGTTTTGCCAGCAAGTGCTTTTGATGTAGTAGCAACCTACTCGCAGAATGA
TGAATCAAGTGGTTGCa
>NODE_3636_length_477_cov_55.186584
GAGCGGGATGGAGGGAGGGCCAGGGGTAGCAGAGGAGAGCAACACGGCAGCTTATTTAGA
AGACTTCCTTTATTGGAACATGTGCAGGCAGTTCACTCACAAAGGACTTAAATAGGATAT
TTTCTGTTCCCTATAGTTGCTTTACCCTTTTAAGTTCCGAGAGGGGGGAAAAAAAGTAAG
TTTACAACTCCCTTCTCAATAGGGGCTCTTCACTCACAGGTTGCCGGGACCTGAGTGACC
TACGAAAGTTAATTAGGAGGTGAACAAAGAGCGAGCCCGAGCAGAATGCCTCGCCTCTCC
TCCAGCCAAAGATGTCATCCATTAATTAGGAAAATCTTTAAGGTGGCCTTATTGAATTTA
CAGAAAGCCCCGCGGTTGGCGGGCAACAGTTTTTTGATCAAGCCCTTCCTCAAACAATGC
CTTTTCTGGGGGTTAAAAAAGAAGAAGAAAAAGTGAGGAGATTGGTAAGGCTGGAGTAGA
GAGAGAGAGAGAGAGAGAGAGAGAGAGAGAGAGGGAGAGAAAAAGAAGAAATAAAGg
>NODE_3637_length_68_cov_21.705883
GCTTGGTGAGAAGGCAACAACTGTTGGTGCAATTATTAGAAAATGGAAGAAGTTCAAGAT
CGATCAATCAATCAATCAAATGTATTTATAAAGCCCTTTTTACAACAGCAGTTGTCACAA
AGTGCTTT
>NODE_3641_length_61_cov_9.852459
TTTTCTTGGCACACTTTAGGCCCCTTAGTGCCAATTGGGCATCGTTTAAATGCCACGGCC
AACCTGAGCATTGTTTCTGACCATGTCCATCCCTTTATGACCACCATGTACCCATCCTCT
G
>NODE_3643_length_262_cov_59.526718
GGCTCGTCTCGCAGGAGTTTTTTTTTTTTTTTGCCCGCTAATTGATAGAAATTAAGCCAT
TAATCAAGCCACTAGCCATCATTCGAGCCAGGGAAGATGAATACAAACCTTTATAATAAC
CACCTTCCTCATTTTAGGGCTCATTAGCATACATTTTTAATGCAATTATGCTATTCTTTT
ACGCTGAGCTCATAAATTACCCGCTCTTTTGTAGCCGGCTGGCCTTGTAAATTCCAAAGT
AATGCTTTGTAGTCTGATCTTTAAGGCAATTACTGGCTTCTTCTGTCTTTCATCTCCCCG
CATTTCCAATAACCCTCGCCTC
>NODE_3651_length_91_cov_25.879122
GGAGAACCTGAAGGTGAGTATTTGCATGACCATTTAAAGGAAGTCCATTTGTTAGAATCT
GTTTTGAGCCCTGCCTTCAGACCCTGTCCAGAGTGGGCGCTGTGGCTTAGTTGGTCAGAG
CGCCTGTCTAGTAAACAGGAGATCCTGAGTT
>NODE_3652_length_130_cov_4.576923
AACCTGTCCTGTTAAACCGCTGTGATGCAGCTCAGTTTCAGGGTCTTGTCAATCTTCTTA
TAGCCTAGGCCATCTTTATGTAGAGCAACAATTCTTTTTTTCAGATTCTCAGAGAATTCT
TTGCCATGAGGTGCCATGTTGAACTTCCAGTGACCAGTATGAGAGCGATGACATCAATTG
TAACACACCt
>NODE_3657_length_627_cov_21.354067
AATCAACAACAAAAAAAACCAAACAGAAACAAAACAACTTACAACAAATCTGACATATTT
ACCATAACAGCCGTTCCTAACTTTTTCTAAACAAAACGCGTCCACAAAATGAATGTTTGT
TCTGTAGCTGCCCTTTGAAGTGGATTTGTTTTTTCCTCTTTAACGATTCCTTCCGTCTGA
TGATGATGGAAGCCATGCTGACACCTTCTTTTGGTTCATCAAGTTCCTCGGCACAATTAC
ATGAATTTACTTTCAATAAATTACCATCTTTGCATACATCAGTCAAATCACAGAGCTGAG
GCGTTCGCAAACAATATGCATTATTAATTGCATTGTCACAGTTTATTTGGTTAACATATA
ACCGACTTCGACAGCCCCTGCCTTGATGGTGCATTTAAAAGCATCAGCGTCATTCTTTTA
AAAAAGATCACTGGGCTGACACACATGGCTATTCACCACTTCGCTTCTCACAACAGCCAC
AGAGGGATAAGTAAAAACCACTGTCAAAGACCAATCAGGAACTGCACTAAAATACAAATG
GAAGAGTTCCCTAGCTCACAAGGATTGCAAAGGCGAAAAGCGGGGCTCGACTCTTACTAA
CATGTGCTAATTAAATAAATGGACGGGTGATTTGAGCCAACACTtgatcacataattgat
gacagtgattctgggtaggatttaaag
>NODE_3658_length_1014_cov_11.128205
GGTCCGCTCCTCTGAATAATTCTATCTCTGTGTGAAACTTTTGCTACGGTTCAGCTGTGG
GTAATCTAGAAGGGTTTTCATCAGTGAACTACAATACACTTTTGTCTCTTAGGAACTATC
CCACAAGCAAAATAAATTACCTCTGCCTTTGTACGCTGAGAAGTAAGTACGTATACCATT
GTAGTGGCTCTTACAGCGTACATGATGTTAATCTCGGTCACATGGACCTAAACAAGCTTT
ACATAACTTGTGCTCTCTGACATGTCAGGTTTTGAAGCCTACAAGACACGAAAGACTGAG
GTGGATTGAGAAGCAGAGGACCGGTCATGACTGGAATCATTTCCACGGTGCCTAATACCG
CCACAACCTGGGACCCGATCACACAAATCGCTGATGATGGGCTGTTCCTATGGAACATGG
CACTGATTATAATATTAGCCGGTCTCGCATTTATTTCCAGCTTGTACTACATCTATGTGC
TAAGTGTGATAACGAGAGGCTACACCACACTGCCTCTGATAATGGTATGATTGAATTTGC
TAATAAACATCCACACGGTTTGCGTGACTCATAGTTTTCTTTATTGGCCATACTCAGGAA
GTGCAATGACGAAGCTGGCACCCGCTTCTCTGGTGTTTGAGCGAACGAACCTTTCCACGT
TCCGGATTACAGGAGGGGCACACAACTTCTGTCCACCGAACTGATGGGTTCTGTTGAGAG
ACTGAGTGTGAGTACCCAAACAAAACTGTGACATCCATTGCTTTTTATACATACAAACAT
CAACTACGGTTACCCGTGTCCACACCGCCGGTCACCGAAGAGTCTGTAGCCTGGATGAAA
TGGTCATTCACGTGATACAGCGTTTCGTCCAAGGCACATGTTGTGGGAGCGTACACAGGT
TCGTACAGAGGAGAATAGACACGTGAGCATGGTTTGTGAATAGGGGGCCTTGACCGTGTG
CTATAAATCCTGTGGGTGATCAGGCCCAGCCCAAAAACAGCCATCACTGGAACCGTTTCG
ATCTAGCTATGGAATTGTGTGGATGTTACGAGCTCATACTCCGTAGGCTGTGGA
>NODE_3664_length_297_cov_6.989899
TACGCACGGAAACTGCGCATTCCGCTGGTGCCGTTGTCTCAACCTAGGTCCATTACGGGC
TTAGACAGCAAACCACTAGGCACTGGTCTCGTTAAGCACGTCACGGTCCCTATCACGATG
ACCGTACAGCACGCCCACACTGAACTCATCGAATTCCATGTCATCCACTCACCTGCTTTC
CCTGTGGTGCTGGGTCTTCCCTGGTTGTCGGTACACAACCCGACTATTTCCTGGTCGCAG
AGAGTATTGACGGGGTGGTCTCAGGGGTGTCAGGAGAGGTGTCTAGGTGTTTCCGTAGGT
GCGACCTCGGTGGAAAGTCCAGACAGTGTCTCCGCAGTGCGCATACCCCCGGAATAT
>NODE_3672_length_63_cov_68.126984
TGTACATTTGCAATGTAAATGAATGGGTAGGAAATACTGCCCAATTGTACATGTGAAGGA
CACATCTTACAGACATGGGAGTTGGATTTTCCAAGTCTACATCACGAAACAAATGTATTA
CAC
>NODE_3673_length_320_cov_40.028126
TTCAAACCTTTTTAACAAATAAAAAACTGAAAAATTGGGCGTGCAAAATTATTCAGCCCC
CTTAAGTTAATACTTTGTAGCGCCACCTTTTGCTGCGATTACAGCTGTAAGTCGCTTGGG
GTATGTCTCTATCAGTTTTGCACATCGAGAGACTGAAATCTTTGCCCATTCCTCCTTGCA
AAACAGCTCGAGCTCAGTGAGGTTGGATGGAGAGCGTTTGTGAACAGCAGTTTTCAGTTC
TTTCCACAGATTCTCGATTGGATTCAGGTCTGGACTTTGACTTGGCCATTCTAACACCTG
GATATGTTTATTTGTGAACCATTCCATTGTAGATTTTGCTTTATGTTTTGGATCATTGTC
TTGTTGGAAGACAAATCTCC
>NODE_3674_length_629_cov_9.246423
CTCAAAGTCGGGGTCGGACGATAGTGACACAGTGAGAAGGACAAAAACTAGGCAGAAAAA
AGGAAATTCACATAGAGGACGGGTGTTACTCACGGGGCAAGCAGTAGGGAGATGGACTGA
CTCAGACGAAGACCCTGACACAGACAGTAGTGGAGACGGGAGTAAGGGAGACGTAGACGT
ATACCCTCTGCCGCGTACGCCCCCACCAGAACATAAACTACACCATGACGCAGTAGAATC
AATTCAAAAGACTCAAAATAAAATGTATACGCGGTCACAAGCAGGGGAAGCTGGTTGTGC
TGGGTTTCAGCTGCCTCTCTTTAGAGTGGGAGGCGGCGAACCGCGATATAAACCATTGGG
GCTGGGAGACGTACAGGCACTGGTAGATAAATTACCCCCGATGGGAGAGGGAGGTGGACT
ATGGTTGTCACAATTTGATAAACTCACAGCTGGTCAAATGTTGGCACTGGGGGACTGGAG
GGCAGTAGCCGCCTGAGCCGTGTCCGCCCAGGCTATGACTGAGATAGAAAAAGGGGCCGC
CACTAGGCGGAGCCCTGACAACACCCCTTTCAGTCAGGTGGTCGGGCGCATAGCCACGGC
CCTGAGGGAACGATTTCCCTTGCCCGCTGGGGCCCCGATGCCCAAGTTACCTTGGGAAAA
AGAGCAACACCCTAGACAGTATCTAGAAG
>NODE_3675_length_134_cov_52.007462
ATTGAATGCGGCGAATCCAGACCACTACCCCTCCAGGTACTCGTTTGGTGACGCCCACTT
CGATATAGGTCCTGATTCAATGCAGGAAGTGGTGTTGCCGCTGTCAAGATGTTATGCTAA
GAGCTGACCACCAGGGAGAGAGGAGACACGGACTTCCCGCAAGCAGCTCAATAGTTTCCC
CACTTTAATTAATC
>NODE_3683_length_502_cov_16.099602
TTGTACAGTTTGATATTCCCCGTGCCCTAGAGCCAAACCCTTCTTTCATTTACTCTTGGA
TATGCTTTATAGTTGCACAGGCAAAGAACTTCAGCCCAATATCACCTTGAGATGAACATG
GTCTCATTTCAACTGACAATGAGTAGCTAGCAGGTGTTTATAAGTTATGTTGCTTTTCAA
TTACAGAAATAATGGAAGATTCCCATTTCAACTCATCATACTTTTGGTCTCCCGTTCCCA
CAGTACAAGGACAGGTAGAAACCTTATTATTGGACCTTATCTTGAAATGTTCATGGTGTC
GAAACTAAAGACACGATGCTTGTTAGTTAGCTCTAACGGATAATGAACTTGCACCTTTGG
TGGGGATGGTAAAACCTCCAATACACTATTATTCATGTGTAAGTTACGAGGAAACAAGCC
TCCACAAATGATCACTTCTGCCCCTCTCCCCCATTCCCCCTGTCAACCCCACCCACCTCT
ACTCATTTCCTTATGGCACCTCACCCATGCTCTGTCTTGCCTTTCTCTCTGTTTTCCACC
CCTctttcccatgcacctcctc
>NODE_3689_length_150_cov_5.293334
ATCCAATGACCAGTATGAAGGAGTGTGAGAGCGATAACACCAAATGTAACACACCTGCTC
CCCATTCACACCTGAAACCTTGTAACACTAAAAAGTCACATGACACCGGGGAGGGAAAAT
GGCTAACTGGGCCCAATTTCACTTAGTGGTGTACTCACTTTTGTTGTCAGCGGTTTAGAC
ATTAATGGTTGTGTGTTGAGTTATTTTGAg
>NODE_3705_length_139_cov_9.705036
TGAACCATTTCAGGTGACTACCTCATGAAGCTCATTGAGAGAACACCAAGGGTTTGCAGC
GCTATCAAAAAAGCAAAGGGTGGCTACTTTGAGGAATCTAAAATATAAGACGTTTTCAGT
TATTTCACACTTTTACATAATTCCATATGAGTTAATTCATAGTTTTGATGCCTTCAGTGA
GAATCTACAATGTAAATAg
>NODE_3707_length_61_cov_4.639344
CACTGCCGATTTTGCAGGTTTTCCCACTTACAAAGCATGTAGAAGTCTGTAATTTTTATC
GTAGGTACTCTTCAACTGTGAGTGACGGAATCTAAAACCAAAATCCAGAAAATCACATTG
T
>NODE_3708_length_61_cov_8.918033
GGTGTGATATTCGGATGTACCGATCCTGTGCAGGTGTTGTTACACGTGGTCTTCCACTGC
GAGGATGATCAGCTGTCCTTCCTGTCTCCCTGTAGCGCTGTCTTAGGCGTCTCACAGTGC
G
>NODE_3709_length_277_cov_13.227437
AGGATGATCAGCTGTCCTTCCTGTCTCCCTGTAGCGCTGTCTTAGGCGTCTCACAGTGCG
GACATGGCAATTTATTGCCCTGGCCACATCAGCAGTCCTCATGCCTCCCTGCAGCATGCC
TAATGCACGTTCACGCAGATGAGCAGGGACCCTGGGCATCTTTCTTTGGGTGTTTTTCAC
AGTCGGTAGACAAGTCTCTTTAGTGTCCTGCGTTTTTGGAACTGTGACCTTAAATGCCTA
CTCTCTGTAAGCTGTTAAGGTCTTAACGACCATTCCACAGGTGCATGTTAATTAATTGAT
TATGGTTCATTGAACATGCATGGAAAACATTGTTTAA
>NODE_3710_length_322_cov_9.891304
CACCGCCCCAAACATCCACACAATCACACTGCTAACAAACACATACAACACAACAAAATA
CACACAGTGTAAGCAATTTACAGTGACATCCAACCCATCTTCTCCAACCATAGAGAAAGG
ACAGGAGAGTGAAAGGACAGGAGAGAAAAAGGGGGAGAGAGGGAGAAAAACAGAACGAGT
AAGAGAGAAATTGAAGAAATGGGATTTATTGTTTGAAAATTATCTTCTATTATTTACCGT
AAGGAAGAGATGAGTTTTGAGTCTGCATTAGAGCGCTGTTCACAGCTTAAAAGGAATGTT
ACATTTACCTACAAGTGTTGGAATGCATGTGGCACACATACACACACACACATACAGTAT
ACACACACACACATACAGTATa
>NODE_3713_length_159_cov_10.144654
GAGGATGTGTGTATATGATTGGACGCCAAAAATGCAAACACCGTTTAAATAACTCTATAT
AATGCTTTTTTAACCAAATGATTGTCAGTTGCAGTGCATATGCTGACGCCCTATTCAATA
ACTTAAGCAATAAACTGTTGCTACAATTTCCAAATCAATAGATAGTGCAGTTTTGTCAGT
TTCCTATTTTGAATTTCCACCTTAACGGCGGAGTGTTTT
>NODE_3727_length_275_cov_9.872727
TTTCCGGCAAATGCAAAGGCTTTGTGGTTTTAATTAGTCATTTTGTGTTTATTTGGTGAC
TGTAAAAACAGTGTCTGTAAATATATGTTTGTGTTGTGAAACAAGCTTACACCTTTTCCC
ACCATTGGGTCCCTGGTACTTTACATCTTACAACAAAGGCAAACTGTTTGAAGACTGTAG
AGAGAGCATACTGCATTAGTCAAAACTCTTGTCTTTGGATTATTTTCTTTTTTGCGTTGC
TCTTTGTTGATTGTAACTAGGGCATCTATATTGCCTTGTTTCTGTAGCGCTCACAATTAA
AACAACCCCCCCCCCCCCCCCCCCCCCCCCCCCCc
>NODE_3728_length_149_cov_4.939597
TTCAAGTTTTTCTTAGTTGTGTACCCTCACCCTCTCTCCACATTCCTCCTGTACTCACCC
TGGCATTTGACCCGTTTTGTAGGCTTCTTTTTGGCATGTATGTTTAATGCCACATCTAAT
GCTTCATGAGTGGTCAATGCTTCTTGAAGGAATTTAAGATTTTTTTGTTTCTGTTTCTCC
TTCTTTTGGATTCTGTGTTGGTCGATTTt
>NODE_3730_length_153_cov_76.503265
GGACTGTAGTTGAGAGAATGGTTATCCTTAGGTCGCTGGTTCAAATCCGGCTCGAAGGAT
GTGTATTTTTTTTCTGTTTGGTGAGAGACGACGATGCCGAATAAGTGGAACGGGTGGCTA
GGGCCAATCCTCGATACTCACAAAAAGCCACCTTTCCCTGACCGGGAATCGAACCCGGGC
CGCGGCGGTGAGAGCGCCGAATCCTAACCACTA
>NODE_3735_length_416_cov_9.461538
GCCTCTGAAATTTATTGATCCTTTGCTTTGCCTTCTACCTCATGATGTTTGAAAGGCATT
TTGCAGTAGCATTGAAAGTTGTATTGGCTATAAACAGCAATTCTGCGAGCTGCATTCCTA
TAGCCTTTACTGGGGCTTCTCTGGCCTGGTTTATTTCAGAACGAGGAACTTGCTCAAATG
GTCAGGTGCTCGCTTAGCAGGCGGGAGGGAGGGGGATTGATGGCCGCAATGTTTGCCTCT
GAAATTACTTGATCAGATTCCTTTCCTTGTCAATCATGATGTTTGCAAATTAGTTTTCCT
AGAGCGTTGAAGGCTGCATTGTCAGTTATAGAATGACTTGCTGCCCTGCAGTTCCGGTTC
AGCATTATTTTGGCGTTCTGGACATATCTATTCTGCAGTCTGGGGGATTAGCTCAAATGG
TAGAGCGCTCGCTTAGCATGCGAGAGGTAGCGGGATCGATGCCCGCATCCTCCACT
>NODE_3738_length_757_cov_42.747688
CGTCTATGTCAACTGAACAAATACAGTGTATTAGGGTTGAATGGCATTGCACTTTAATTT
CATTACACTTTATCATACAGGCTTTCACCATAGGATTTGATCATGTTCCCTTTTACATGA
TGCTGTTATAGAACAAACTTTTGGACGAAAGTAAAAAATACAATTAGAGGACATAGCTCC
AAGAAAACAGATGCAATATTTAAACATGTCTCCTGGTAAATGGAAATAATGCTCAATACG
GTACAATGCCTATGCTTAAAGATTTTGAATGAGAAAAAAGTAATGGGGGATATGGACACG
TAGAGTTATTGGGTCTGTTCTGTTGTGTAAGTAAACATGTCGAGGGGTGGGCTACTTTTT
CATGGTTCAGGGGCTCCAACCCTCCCCTCACACAATTAACTTTTCCAGTGTAATGAGATG
ATTGATAAGCTGGAAGTGTTTGCTTTAAGGAGATATTAATCATTCCCTCTGGTAATTTTA
ATCATGCGTTCCATCATCCCCAGATGCTGAGGATCACCTTCCTGGCAAACAAAGGGCGGC
CACACCACTCGCATAGTCATTTTGTTCTAGTTTAACTTTATTTTATGTTGGTTTGTTCCT
CCCATCTGTTCGCGCGAAGCCTCACCAGCCCACATTGCATGCTGACAAGCTGGGGAAGCA
GCATGTGGGAGTGTGCTTATGTGAGTGTGTGTAAACTTTTGAAAAACAGGCATCTTTGAA
ATGTTAAATGTAGTCCTCTAGGTTTGTGACTAACTGGTAGACTGCCATCAGCCACCCTAA
CACACACCACCACAACCACAACAGTCCGAAGATACCa
>NODE_3739_length_61_cov_7.311475
AATCCTGCAGCGCACGCAAGATCCCCCTGCTCAAGCCAGCGCATGTCCAGGCCCGTCTGA
CGTTTGCCAATGACCATCTGGATGATCCAGAGGAGGAATGGGAGAAGGTCATGTGGTCTG
A
>NODE_3740_length_126_cov_5.738095
ACCATCTGGATGATCCAGAGGAGGAATGGGAGAAGGTCATGTGGTCTGATGAGACAAAAA
ATTTGCTTTTTGGTCTAAACTCCACTCACCATGTTTGGAGGTTGAAGAAGGATGAGTACA
ACCCCTAGAACACCATCCCAACCGTGAAGCATGGAGGTGGAAACATCATTCTTTGGGGAT
GCTTTT
>NODE_3747_length_82_cov_162.268295
TGTTGTCACCTTCTCACCAAGCTGCTTGGCGATGGTCTTGTAGCCCATTCCAGCCTTGTG
TAGGTCTACAATCTTGTCCCTGACATCCTTGGACAGCTCTTTGGTCTTGGCCATGGTGGA
GAGTTTGGAATCTGATTGATTG
>NODE_3748_length_127_cov_4.708662
CCCATTTCCTCCAAAGATGAGGGCAGGTTCACACTGAGCACATGTGACAGTTATTTCAGA
GTCTGGGGACGCGATGGTGAACGTTATGCTGCCCTGCAACATCATCCAGCATGATCGGTT
TGGAGGTGGGTCAGTGATGGTCTGGGGAGGCATATCCTTGGAGGGTCGCACATGCTAGCC
AACGGTa
>NODE_3756_length_315_cov_61.380951
GTAAACCGACCTCTAACCTCTGATGTTCGCGCCCGTGCCCCTAAAAAGAAAGAGGAAAAA
AATACTGACACCCCCCGCACTTTCCCCATCAACGATTTCATCACTTCCTGACAACAGTAA
ATCGCCCTGAACATCTCTTCTTTGCGTGTGACGTTGATCTGTTAATCACTGTATCTGTTG
TATTAGGGGATGGCCAGCTTTGCCACACAAGATTTGACTCCAGCATTTGCCAACTACTAC
GTTGCATCTTCTCCGTCTCCCACTACCTTACAGAAACTTATCTTATTGGTTCCATGAAGG
TGCTGATGGGTTTACAAAGAACATTTCTAAAAACACGATCTTGTCAATGAAGAAATTCAC
TGGTTGAGCGAACCG
>NODE_3758_length_61_cov_6.163934
GGCCGTGGCATTTAAACGATGCCCAATTGGCACTAAGGGGCCTAAAGTGTGCCAAGAAAA
TATCCCCCACACCATTACACCACCACCAGCAGCCTGCACAGTGGTAACAAGGCATGATGG
A
>NODE_3760_length_459_cov_21.651417
GGAAAACCAAGGAAATTTGCAGGTGTCTGTCTGCTTTCCTGGCTGCCTGTCAGTCAGTCA
GTCTGTCAGTTGTGGGGATGGGGGATTATGCAGGGCTCAGAGCTGTAATTGAACACCATC
GGGCCCGCCCTCATTTACATCTCTCCCTTCTGTGCTGTGTTTGATTGGCAGCTGTACATG
AAATGCCACATCAGTTGAAAGTATGTTGTGAGCTGGCACTAACAATGCCGTGGCTCCAGG
GAGACCTGCCATATTGTAATTTGGTTATCAGGCATGAAGGAAATAATTATAAGTGCCAGG
AAATGTGAGGCATTGCTGCAAGTTGCCCAGGGTGACAGTTCTTATTTAATGTCCAAGGCG
TCCTGTTGCCTGCTGGATTTGGTGAGGGGAAAGGAGGAAGAAGGTAAGCCACAGTAGAAG
TGGTAGAACATTTCCGTTTTGCTGCAGTGAAAGGTACAGTAAATATGAATAGACATAAAA
TAATATACTTTTTCAAACTGTGTGCATAAactataatat
>NODE_3763_length_62_cov_14.112904
CCAGGTGCCCAAAAAATTTTCGGAAATCAGACTAAGTCCAGAGTGTGGGTAACCAGGTGC
TTAAAAAATTTTCAAAAATCAGACTAAGTCCAGAGGGTTACCAGGTGCCCAAAAAATTTT
CG
>NODE_3765_length_138_cov_4.630435
TGGTTGTTGGTCCCAGACGGGCCGGTCTGAGTATTTCACAATCTGCTCAGTTACTGGGAT
CTTCAGGCACAACCATTTCTAGGGTTTACAAAGAATGGTGTGAAAAGGGAAAACATCCAG
TATGCAGCAGTCCTGTGGGGGCGAAAATGCCTTGTTGATGCTAGAGGTCAGAGGAGAATG
GGCCAACTGATTCAAGCT
>NODE_3766_length_377_cov_15.477453
ACGCACCTGTGTGCTGTCTAAAGATAGAGCGGCGGTGGAGTGCCAAGGAGCAGACTCCAG
AGAATCCATCCATCTCAATCTGAGGTTGTAGCTGACACCTTACAAAGAGGTACAATTAAT
AAGGACATTATCCGCCAGTAGGCAACAATGGAGTCCTAACGCAGAGACAGCAACCCTGGG
AGGCCCAGGGAAGGACATGGAGAGGGGAGGAGCAGGGGGACTGCAGAGCAAGTCTCATTA
GGACCAATTTCTTCTGAAAATGAAATACTAATAGAGGAATCTTTTAAAACCATTATCAGG
TGCCCTGTTTAGATAGGTCATTCTCAGGGATGAACCGTATATTCTGGAGCTCACTCACTA
CATGTTGATGAGCTCTGCTTTAGCCTAAAATTACATAAAGAAAGCTGAGAGGAAGGTACG
TGATAAATGTTTTTTTg
>NODE_3767_length_343_cov_19.259476
TTGTCCTTTATTAAATGCACTTACTCTTAATTTCACCCACCAGTGGTTTTACAGAGAATA
ATGTGGAGTTACCTATATGGCTTTGACATTATAAATCACCTCTCCCAGCCGGATCGTACA
GCACTATCGATTGATCCTGATATATCACTGAAATTTACTGTCACTTCTGTTTTCAATTAA
AGATACAATCAGTCTGATAATGACTTAATTGGATTTTACAGGAGATTGAGTTTTATTGCC
GGCTGCTTTATGACTTTAGTTAAGGAAAGCCGTTTTATCATGTGTGTCAGCCAGACAGCA
TTGAGGCAATGGTACAGAGTGTTGAGGGAGGGGGCAGATCGAGGTGCTTGTCCTTTTGTT
ACTGCTCTCTGCCCCCCCAcgccgggacacgtcactgctccct
>NODE_3768_length_61_cov_33.442623
CAGGTCCCTGTACGACCGAAGCAGGAGCTTGGTCCGCATTGCCGGCAGTAAGTCAGACTT
ATTCCCAGTGCATGTTGGACTCCGGCAGGGCTGCCCTTTGTCACCGGTTCTGTTCATAAT
T
>NODE_3769_length_264_cov_10.882576
ATACTTGGTCTGAGATGGGCGGAGGATGTGAAACCAGGCAGGGTGGTCATTTGTTTCAGA
CGGCGGCTTGTGTTGAATTCTGTGAAACATGGGAGGTCAGATAAGGAAGACTTGTTGGGG
GAGACGATGGGGATATTGTTGGGATTGGAGGGAATGGGCGGTGGCGAGGTTTTGTTGAGT
TCCATCGCAGGCTGTTGTCAAAGTTGCTTGTTGTCTCTAGCTCTGACACAAACGGAGTGC
CTAGCCGGTTCCATTTAGTTGTAAACACAGTTGTAAAACCATAATGGATATTAGTCTGCC
TGTTAGCATGTTTTCTTGTTGGtt
>NODE_3780_length_197_cov_8.878173
TTACAGTTTTTTACAGTCGCTAGGACACATTTCCCAATACTTAGGTCACTTTTTCAAAAC
TCTTCACACAGTGAGCACAACAGAAGTATAAGTGGGCTAAACTGAGGATCAATTATCATT
GCTTTGGCACAAAATGCATTCAATGACTACATCTTTCAAATTTCATTAATTCTTTTCTCA
CTTCGACACAACAACCACCAAAACTCTGTGTACTTACAGGCCAATTTGCACATGCTTACA
TACTGTTTTCAAAACTG
>NODE_3789_length_61_cov_7.901639
AGGAAGAAGAAGGATGAGTACAACCCCAAGAACACCATCCCAACCGTGAAGCATGGAGGT
TGAAACATCATTCTTTGGGGATGCTTTTCTGCAAAGGGGACAGGACGACTGCACCATATT
g
>NODE_3792_length_261_cov_6.911878
GAAGATGTGGGGTAGAGTCCTGCAGGTCTTAACAGAGGCTGGGGGATTTTCACCCTCGCT
TAGGGCTTTGAAGGCCCTTGGTCTAAATACTATCCTAAGTCTCTGTTAATAAGTAACAAG
TGTTAGGATGGTGGGGGTGAGAGGGAGGAGGGTTAAGGTTAGTGTTGTGGTTAGTGGGTT
GAGGGGGGATGTTTGAGTGGGGTTGAGTCGTCAAGGGGTTAATATGGTAATGGTGTTGGG
GGAGGCTGTTAGGGCTACTGTATAGCAAAGTCGAAGGTAGAAATATAGACTTAGGAGTGC
TGCTATGGCGGCGAAGAATGc
>NODE_3793_length_208_cov_16.461538
TTTATGTAACAACCAAAAAGTTTTCCACATTCTTTCCTCTTGTTTTCTTGCTCGATTCCC
TACAACATTACTCTCATTATGCTTTCAACCTTTTCACTGGTGATGCCAAATGTATTTTGT
ATTCTGTGGCCGAGCAAAAAGCTCTAAACTGATTATCCCAGTATGAACCGTGGCAATCCT
TGATATTGTTGCTTCTGAAAGGGTTTCACATATGCCTTCAGAGTTTTATGACACAATGTT
GCGTCTGCTTTGCAAGGGATAAATTAAG
>NODE_3794_length_587_cov_25.575809
TCTAGCATTTAAATGGCGTTTAATCCGTGATAATGTATCATTCAAAAATGCGTCGGTGAA
ATTATCGATGGAAAAAATAGAATAAGAAATAAGAAGCAGACTGAGGAACAGAGGGAACAG
AGGGGAGAAACAATAGAATCAACGCATAATGATATTCCTAAATGAAGAGGGAAATGTTGC
CGCGCTCATTTTATTAATCAGACTGTCAATTTCACCCCAGAGGCCAAACCCAAGAGCCAC
CTCTAAAGCATACTCAGATCAACCCAGGAACACACGCTCCACTCCTCACTTCTCTTCCTC
TCCACTTGGATATATATTCGTCTGACCGCAGGCCGCCTCCATCATCAGCTGACAGCCCTC
ACGTATTTATTTGCTTATAAACCTGTTACAATAAATGATCATTCGAGCAGCGTCAGACGC
ACCTTACCGACGAGTGGCAACCACTTTTTGATGAATGACATTTGGGCTACAGAGGATGCA
CGGGTCATTTTGAAGAGTCATTCGTTGCTCGCACTGGCATTCTTCTATTTTTTTGCGCCT
TGCTCATAAAAAGGTGTTATATTATTTAGAGACAGTTGCTGAGTTGAATGCGGATTAGCT
CCACCACAACTCATCGGAGAACTAGCCCTGGAAATTTTTTTTTCTTt
>NODE_3795_length_61_cov_7.622951
CCTCATGATCATTGATGCCCCACGAGTTGAGATCTTGCATGGAGCCCCAGACCGAGGGAG
GTTGACCGTCATCTTGAACTTCTTCCATTTTCTAATAATTGCGCCAACAGTTGTTGCCTT
C
>NODE_3796_length_153_cov_14.823529
AAGCACAAAGAGTAAGGATTGAAAGCAAACGCTGCAAGCAGGGTTCGAACCTGCGCGGGG
AAACCCCATTGGATTTCAAGTCCAACGCCTTAACCACTCGGCCATCGCAGCACATGTTTG
TTTGCTTCTGTTTAGCGAAAATGAAAATCACATGAAAGCCTGATGGTCTCACTGAAGACA
CGTTGGAGACGCTTTTTGAAGacactttgggcc
>NODE_3797_length_151_cov_5.059603
GCCCGAATGTATTCACTCCACTGTTGACCCAATGTTGTTTGCTGTCTTTGAGCCTAAGGA
ACTACTTCAACCTGCGTTATTTGCCAATCATTCACTATTCTAACAACGTCTTCACCTTGG
AACAAGCCCTGTTAGACATGTTAATTTAAGGAGGACCAGTAAATTCTCTCTCTCTAACAT
CCGCCCCCCCCACCACAAAAAAAAAAAAAAA
>NODE_3798_length_334_cov_16.895210
GTGAACAATGTTTGTGGCGTTTAGAGGAAATTAACCGCACGATCCTTTGCAAGAGGAGAT
AGTTCCCTAGCTACATGGCATATTGATTTCTTGTTGTGAGGAGTGCTGTTCAAGCCCCAT
TTAAGATTTCCATCCCGCATGTAGCCCTGAGCACACTACAGCCCCGTAAATTAGGGAAAT
TGCACATTCATCACCCACGTTATTTTAAGATACTTCGTAACGTGACGGCCGGAAGATCTA
CGATGGTGCAGAACTAGCCATCGCTCCACTCTCCCTCCTTCCTGTCGTCCCCCGATCCAC
TCCCCTTTCTCCGCAGACTGGGGTAGCGGTCAGGTCAGCAGGACACACCCATGATTTAGA
CGCATGCCAGTATTTTTCACATTAGTGTTTtttt
>NODE_3799_length_291_cov_23.477663
AAATGGACGACGCCATCCCAGAGAGAGAATTGACAGCAGCATCTCTTTCAGAAGTAGTTT
GTTGATAACTATCCACAGGCTAATGGAACCTCCACCTTTGATGGGAAGTTGAAACGAGTG
TTGCTGTCTAGGCTTGGCACCACACTGGACACAGACAGAGGGGCCGTGGAGCAGAGCGCT
GATGGGGAGGAAGGGACAGATCCAGGCCCTCAAATGGGCGTCATCCGGAGGTGACAAGTG
CACTGTGTTCTCTGAACTGTAGGTGTGAGCCCGCTGCTGCCAGGACATATCTTTTGTCTT
TCATTATCTTCCATTTCCTTATTATTTTAAACGGACAGTCATTTTTTTTTT
>NODE_3801_length_670_cov_24.989552
GACAAGAGCAAGGGATACGTCGGGGGTTTTGGCAAGTGATCAAAATACAAACAAATAAAC
ATAATTTGTTTTGGTGTGAAATATCAAAAGAGAAGGGGACAAGACAGAACAACAGAGAAG
GACACATAATAGGGACGAAAGCATTGTTCTGCTCCCCTCCCGATTAAATACTAGTGGAAA
AACACAAAGCGATTCCTTCCTCTGAAATTCCCCTTGAATTATATGCCATCACTGTGTGAT
TGCGGAATATTAAATTAAAGTTGGATAAGTCCGCGTAGAGGGGAGGCTTCGTCCAATGCG
CAACTCATTTCCCCTATTCTGTAGCGGCATCACTTCGCTCCTCTCTTTTCAATGACAATG
TGCCAAATCTAGGCATTTTCCAAACAGATTCCATATGCTATAAGCGGATCGCTACTGAGC
GTAAGAGACTAAGACAGAGAAGAAAAACGGAATGCTATTTTACCAAAGGTACATATATTT
TTTATTTCTCATCTGCTTCCGCTGCCTGGGTTTGTGCTATTGGGAATTTAAATGAGAGAC
AATTTAAAGTTTTAAACAGGTTGTGTGTTTATGGATGCAAGTTGTCTGGTTTTAGGGCAT
GTGCCGTTAAAACGTCGAGAGGGTTTAGGTTGTGTTTCTGTGAGGAAAAAAGTTAATTTG
TATCGGATTATCGAACACTTTCTGCGATTGAATGGAAAGAAACGGGATTTAATATTTGTG
TCACGCAAAg
>NODE_3808_length_67_cov_6.985075
CCACAGTCTCAAAGAAAACCATTAGTAACACACTACGCTGTCATGGATTAAAATCCTGCA
ATGCACACAAGGTCCCCCTGCTCAAGCCAGCACATGTCCAGGCCCGTCTGAAGTTTGCCA
ATGACCA
>NODE_3814_length_83_cov_4.397590
TGTCATGCTGGAAGACCCAGCCACGACCCATCTTCAATGCTCTTACTGAAGGAAGGAGGT
GGTTGGCCAAGATCTTGCGATATATGGCCCCATCCATCCTCCCCTCAATACGGTGCAGTC
GTCCTGTCCCCTTTACAGAAAAG
>NODE_3815_length_187_cov_15.759358
GAAGACTAGTAACGGCAATTTAAAATTCAACAATAACCTTTGACAAGGGTATAATTTTTT
AATAGGATGAATATAAAATACAAACTAATCATATAAATGCATTTTTCAGATTATTTTAAT
GTCAATGTATAAAGATCAACAAAGTCTGTCTCAAGGTTGGAATGCAAACTGAGGAATGAA
CAGGTAGAACGTAATTGGCCCTTTATGGAAAAAGACAAGCAAGGACAACCACTACCTTAA
TAAGCCT
>NODE_3817_length_764_cov_36.820683
CACATTGCCTCGATGACTACCAAAGTTCAAGAAAAAAAATTAATAAAAAAAGTTAATAAC
TATCATATAGTAACTTTTTAATTGGCCTGATACGTAATCTCAATAAGACAATAAAAAAGG
AGCAGTGCGACTTTAAGGCTTTTATCTTCCTCCTCTGCTCTGTGCCCAAAGTGTCATGTC
TATAACTGCACCAGCTGATCTTCAGAGGGACATAACCAGTAAGTGCTTATTGTTTGGACA
ATATTGGAGGCCTTCTTTCTTGCCCCCCACCCCCATCTCCATTCCCAATGCTCTCTCCCT
TCTCCCTTGATTCATTTCACCAACTGTCCTCGGCTGCTGGAAAATGGCGTTAATTTTTTT
ATTACCTGTTTGACTCTCCAGCCTTATTACTGGAGCCCCTTAATGTTCTCTGTAACCGTG
GAAACCAGATGAATAAATGTCCGCCAAAGAAAATGAGATGATTAAACAGGTCACCCTTGC
AAAACAAATTCGCTTGGTCGAGCGCAATTTGTGTACCGAGCGGCTGTCTTAACAGTTTGC
TAACAAGGGGATTTGTTTGCTGGCCTAACTGAAGGAGAAAACAGAGACTAGGGGGAATAT
AAAGATATCTGGAATGGGATGACTAGAAAAGGGGGGGCATGATTGAAATAACTGCTTGTG
ATAATCTTTTAAATGTAAAAATGCCTGAGAACGTAAGTTAAAGAACCTTTACAACATTTG
TTATGTTTTAGATTTTAGATAAATGTTATGTCCAGTCACTGTTTCCTATGTCTTCATAAT
CACACTACTGTGTTTTTATAATCGTGTACCAACTTCATTTTCCt
>NODE_3818_length_127_cov_6.015748
AACTGTGAGTGACGGAATCTAAAACAAAAATCCAGAAAATCACATTATATGATTTTTAAG
AAAATAATTTGCATTTTATTGCATGACATAAGTATCTGATACATTAGAAAAGCAGAACAT
AATATTAGGTACAGAAACCTTGGTTTGCAATTACAGAGATCATACGTTTCCTGTAGTTCT
TGACCAG
>NODE_3819_length_328_cov_6.981707
CAGCAAGGCCCACCTCCACCTGTGCGGAGAGGAGTGGGAAGGCTCCAACAAGGAGGATCT
GGGTCAAGTTCCTTGCCAGAAGAGGACGTCTTGCAGGGGCCAGGCAGTGGCCCTCATTGT
GGCCTTGGAGGAGGTGCAGAGGAGTCTGGGATGGAGGCAGAGTGAGGCTGAGGCACTGGG
AGCACTGTGGGATTCCTTCAGGGAGCGAAGGGAGGAGGTGATGATGAGCCTGAGTGAGCT
GGAGGAGAGGGCAAGGCAGGAGGGGGCCAGAGAGGGCAGCATACTGGCCTTTCAGAACAG
GTATAATACTAGCTCTTGTATTATAAGGGGCAAAATATACCCACCTTTTGGGTTACTTTT
ATATGTGAATGTTTTAGATGGTTTACAt
>NODE_3820_length_451_cov_17.929047
CTCTACAGGTGTGATGGATAGCCTTTGAAGGAGAATGTGTGCTAACAACAACCCCCTCCA
TTCAACATTTTGTTAATATCAGCAATATGTTTCGTTCTTCAAAGAATCATGGCATCAGCT
AATGTGGATTCAAATAAACAAACAAATGATTATTTATGAATTTGAAAATCCTGCAAGTTT
ACTTGATTACTTTTTCTAGTTGTTAGACTAACCTACTTAAAATACACACATTAGCTTGGG
TGCATAGGGCCCTCAACACACCCTCCCTACCCTCTTCTCTCATTCTACCCCTCCAGCAGA
AAGACGTCTCATCGGGCTGGCTCCTGCCACAAAGCATTCTGTAATAGTGTAATTGTGGCT
AATGGTTTGTACAGCTAATTAAAGTGTGTGAATTACAGTAATCAGTCAGCCACGTTTGGG
CTACTTTGCCCCCACTCTTCCAGGCATAGCAGGGGCTAAAAGGAAGAGGGGGAGTGAAAG
AGAGGGAGTGGAGCACatgaaaagcggccag
>NODE_3826_length_556_cov_17.485611
CTGTGAATGTTGACTACAGTTGTGGTCTAGATCCAACCCAAAGTGCCAACAGAGAGATCA
GCTTACATTGAGGGCTATTGAAGCAAGCTGTTTATAAGCCAGTCTACAAGCAGAATAAAC
CCAACTCGGTAAATGGTGGATCTAACATAGGCACCAGCCTCTCTCTCTCTATCACTGTCT
ATCACTCATCCCCCCCCCCCGTCCACAAGTCGAGCAACTACATGAAAAATATAAAAGAAA
CTCAGCAAAATGTTACATTTCATAATTTTTCCAGTCTTGTATTTTTCACCACAGGACGAG
GAAGATAGCAAAAGAGGCTGACATGTTTTAAGAGGTGCAACCTAATATTGCCTGAGCTCC
AGGACCTACCAGAACGCTCTCTTGGTTACTATGGGGGGAGTGCAGGGAAGGAGGGAGGAT
GGAGGGAGACGGACAGAGGGTGTGGATGGAGGGAGGGGAGGATGGAGGGAGACAAGGGTG
TGGATGGAGGGAGGGGAGGATGGAGGGAGACAAGGGTGTGGATGGAAAAGCAGAGCACTG
TTACTTGGCTGCCGGCAGCTGAACACTCTTAAGTAACAACACATGGCAAGAGAAGAGACA
GAGCTCTGAATTCCTc
>NODE_3828_length_63_cov_42.222221
TGAGAGAGAGTGGGACTGGGTCTGTCTGTCTGTTGATCCTCCACTCTGTCTGTCTGAGTG
AGTGAGTGAGTGAGTGCATATGTGTGTCCTTCAGACTCGGTGTGTGTGGGAGAGAGAGAG
AGA
>NODE_3830_length_304_cov_6.976974
CTTGTTACTGCACTCAGAAATGTGAAATAGCGGAAAGCTGTCACAGCCGAAACAGCTCAG
GTTGTAAAGGCTAACTTCTGATTCTTCCAAAATGTACGAATTGGCTTGTTACTGCACTCA
GAAATGTGAAATAGCGGAAAGCTGTCACAACAGAAACAGCTCAGATTGTAAAGGCTAACT
TCTGATTCTTCCAAAATGTACGAATTGGCTTGTTACTGCACTCAGAAATGTGTAATAGTG
GAAAGCTGTCACAGCCGAAACAGCTCAGATTGGAAAGCTTAAGATACCGTTTCCAGCTGT
CGCTTAATTAAAAGCCATGTTCTGATGCTTTCCAAACAGAGAAAAGAGGATGTATGTTCT
CTGT
>NODE_3831_length_102_cov_20.882353
TGCTACAGGGGGCATTACATGGAGTTTTATGTTAAATTTGGATTCCAGTCGATATTGGGG
CACCTTCAAAAGCTTCCCAGGTAGCGGGATGTATAAAGGGCTCATGCTGAACTGCAGGGT
TGAGATACTCATCGCCTGAACAGGGACTTGAACCCTGGACCC
>NODE_3832_length_553_cov_20.596745
AGGGCTACCATTTGTTGATTTGAATATCAAAAGGGGGCCGGCCCAGGGCCCCTTGACTGT
TAAAGACAAAATCCCCATAGCTTCCACCAAGCAGGTGTGCGATGATCAATTATTAAGGCT
CGTTCTCAGGTTACCCATCGTGCAAAGGAGGGGTTAACGGGGTTTTGGGGCCCGGCTTTA
CGTAGCCGACCCGAGAGCAGGGAAAGAGAGAGAGAGGGGAGCGAATACCATTTCCATAAA
ATTAACAGTTCAAAAGAATGAGTTCACACACCAATCAAACTTGTTAATTGACTGTCAATG
GTGTGTCCCTGAATATACAACAAAACTACATTATTCATCCTCGGCGTTGACAGGGAAGAC
AGTCCAATTTGCATGGCGTCCTAAACGTGATCAACAACCACAATGCCACATGCATTTTTA
ATAGGCCAGAGATGATCCTGTTAATATTCATAAGGGTCAAACAATTGCGTATTACATTAA
ACTTCTCATAACAAGCAAAGTCTTTTTTCAAATGGTAACCTTAGGAGTGTAAATGGCTAA
CAGATAAAAGGAAGGACTCGCAGTATTAAAGATTTCATGGTTAAATCAATAGTAAGgaac
ggctgtggtaaat
>NODE_3833_length_434_cov_19.451612
CCTATATGATTCATGATTCAGATTGCTTTTAACAGCTATTGGCTAAGCAATATGGTAAAT
GTACAAGGTGATGCAAATGGCATTAGAGAGAAAGGATGCACAGGAGCATGTAATGCAGTC
AATACTACATTAACTACTGATGCCCAATTACAGAACCAGGGAGAGTGGCTTTTAGGAGCA
TTAGGACTTGCAGAAAAGCTGAGATCACCTGCTGCTCATTGCCTAAAAGCTTCACCCTTT
GCTTGCTGGGGCAAACCAACTGCGCTGGCATTTTGGCAGGGATGGGGAGAGAAAAAGCTG
CTTGGATCTGTGCTCTGTTATGCTACTGCAGGCTGTTAGGGCTCCATTGGCTCTGAGGAT
ATTGTATGCATTTCACTTTGGCCATACTAAACATCCAGCTATTTAGCCTGCTGTACATAA
AGCAATAATCTGTGTGTGCGCACGCATACTTTGGTTTTGGCTCGCCCATTAGGGAGTTAA
ATCTGGCGCCCCAc
>NODE_3835_length_398_cov_13.685929
CAAAATAAGATTATTTTGCATGCTCATTCACAAGGAGAACAGTTTAATTTCCCCATACGT
CCATTATATTTGCCACCATTTTACTTAAGACCTAGATTTCATTGAACTAAATGCAAACAG
TAGGAAACATGGAACTCTTCTATGCTGCTGGCTACAGTACCTACTAGGGAATTTCATTTA
CCTCATCTTATATTTAATCATGACTTTCCTTGGTAGTCGATATTACTAAGCAGTGTAAAT
CCCTGTTTGCTTCAGGGCGAGATGTGACAGAGGTGGCATCGAGCTCTTACAGTCCACGAA
CGAAAATGGGTGAAGATCACTGGAATGGCATCCCCCCACTGGATATCGATCAGTGTCTGG
CTGCTAGCATGACCACATTGGTCTTAGGCAAAGAGTAGCCGTGGTACTGATCTGGATGGG
GCTGCTGAAGAGAAATGCTCCGGATATATGGCTTAAAa
>NODE_3836_length_599_cov_23.125208
AGAGTCAGTGGCACCGGAAAGGAAGAAGCAGACAAAAAGGAGGGCAGGGAAGACGGCAGT
CTCTGAAATGGGGCCAGAACCCATGGAGTTAGGGAGGGAGGGTGAAGGAGGAGAGAAGGA
GATTGTTAGTGATAGAGCCACAAGAAGAGAGGGGAGGGAGAGGTGGGGGAGTGGAGGAGA
GGAGTGGGGGATGGACGGACGGCGGTGTTTAGTATTCACAGCCGAGCTGCCCCATCTGCT
TAGCGCAGCAGACCCACATCGTATAACTGTCTCTCGGCCTCCCGGACACATAAAGAATGC
CTCACATTTGATGTAATTCCGCAAAATTAATGACAGCTTTACTTCGCTATGGGCCGTGAG
GGAATGATTAGTGTTTGATCGGCCATCTGATCAGACATCGGCCAAGCCTGAGCTGAGCTG
GAAGGCACAGAGAGATACAAACACGCGGTGCCGCTGGCCATGGCACACAGAAACACACCA
GCGATGACACGCATGCCAAAACATGGCCCCTTGTTACATCACACAATGGACCGGACGGGT
TCAGCAACCCAGTCCTGCCTCTTCTCCAGTGTGGCCCGTCTGATCCAAACACACAGCCAG
CGTGGGACCATGCGATGCGCCCTGAATGCTTCTCCCAGTGGCGTAatgactgggggctc
>NODE_3837_length_93_cov_33.053764
GAGCACACTGTCCTGGCTACAGGAGTCATGAAATAATGCCCTTCCTCTGGTCCCCTATAC
TGGCAAGACTATTTATGCTGTTCTCTATTTATGGGAAACATTTACAAAGGTCAGGGCCTG
TTGACCTCCATACACAGGCAGCCTGCACTTTCC
>NODE_3838_length_66_cov_324.318176
AGGAAACATTTACAAAGGTCAGGGCCTGTTGATCTCCATACACAGGCAGCCTGCACTTTC
CCCACATAGCACACTCTCTCTCTCCTGGCTACAGCAGCCTGTCAACTGCCCTGGCTCTGG
TCCCCT
>NODE_3846_length_61_cov_24.147541
AGCAGGGTCGGGCCAGGTTAGTACTTGGATGGGAGACCGCCTGGGAATACCAGGTGCTGT
GAGCCTTTTTGATTGAGGTCAATTAATTTTGGAAAAAAATCCAGTCAATCATTCTTTTAG
G
>NODE_3850_length_151_cov_14.940397
AAAATCCAGTCAATCATTCTTTTAGGACATGTCCACACACTCTATAAAAGGCCCAAATTC
TAACTGCCAATGGGCTCACCGCCGCACCTCCCTGAGCACGCCTGATCTTGTCTGATCTCG
GAAGCTAAGCAGGGTCGGGCTAGGTTTGTATTTGGATGGGAGACCGCCTGGGAATACCAG
GTGCTGTAAGCCTTTTTGATTGAGGTCAATT
>NODE_3854_length_130_cov_4.800000
GGTTGCTACTACATCAAAAGCACTTGCTGCCGAAACCCGGGATCGAACCAGGGACCTTTA
AATCTTCAGTCTGACGCTCTCCCAACTGAGCTATTTTGACAGATCCACTGGGAGGTTTTT
GACATTTCAAAGAGAACATACATCCTCTTTTCTCTGTTTGGAAAGCATCAGAACATGGCT
TTTAATTACg
>NODE_3859_length_127_cov_6.346457
CCAATCACTCGTAAAACAACGTTTCCATCGATCGACCTGTCCCTGTGATTTATGGCCTCA
TTTTACACTAATTGAGAATTAGAGGGCGGATTAGCGAGCCTCAACACTTCGCCCTGATAT
GCACTCTGAGAACTGTAATCTGTCACACAGGGGTGTCCGACACTCTCTTACTCACAAAGG
AGGAGGa
>NODE_3860_length_61_cov_7.885246
CTTCTCCAGATCCTTCAGGTTTCGGGGCTGTCGCTGGGCAATACGGACTTTCAGCTCCCT
TCAAAGATTTTCTATTGGGTTCAGGTCTGGAGACTGGCTAGGCCACTCCAGGACCTTGAG
A
>NODE_3875_length_393_cov_10.592875
TAAAGGTTTCCTTCTAGATTTCCTTTACAAGTATTCTTTAACATTTGTGCCAGCAAATGT
ATCGTAGAATCACTGTGTCTGAAATGACTGTGTGGGATTCTGGTTGTGTTTGCTTGTCTG
TGTGATGTGTGTGTAGTCAGGTCCATAGTGAATGGTTATGTGTGGATTTGTGTGTATTTT
AGCAAGTGTGTTCTGTTTTCATGTTTGTAGCATTCCATGTGGGAGGGTCTGCTGAGAATC
AAGCCATCTGTAGTGTTCTGCCGAGCGACATGTTGTAAAGCGATATTTGAGAGTGTGGGG
AGACTTGACTTGTCAAATCTTGGCACATAATTAGACAGAAGAGAGTGAAGTCAGGAAAGT
ATCCAGCAATAAACAATTAGATGAGTCCCAGCGGTAAAAGGGCATGGGCAATAGGAGGAC
GCTCCCAAAAACAAAATCAATATGGCTTCCAGt
>NODE_3876_length_61_cov_8.704918
GAATGTCTCAACAGAAATTGAGACTCATCAGACCAGGCAACATTCTTCCAGTCTTCAACT
ATCCAATTTTGGTGAGCTCGTGCAAATTGTAGCCTCTTTTTCCTATTTGTAGTGGAGATG
A
>NODE_3880_length_136_cov_8.992647
TATTCACTCTCCTGCTTTCCCTGTGGTGCTGGGTCTTCCGTGGTTGTCGGGACACAACCC
AACTATTTCCTGGTCGCAGAGAGTGTTGACAGGGTGGTCTCAGGGGTGTCAGGAGAGGTG
TCTAGGTGTTTCCGTTGGTGCGACCTCGGTGGAAAGTCCAGACAGTGTCTCCGCAGTGCG
CATACCCCCGGAATAT
>NODE_3888_length_496_cov_39.784275
TATTTTTTGACTAGTAAAAAAGTAGCTCCCTGTTTTAAGGAATAGTGTGCTTTTTAGGAT
GCTGATTACAACATGTAGCCATGCAAATGAGTGGACATGAACGATCCTTCGAAAATACAA
AGAGAAAACGCATCCAGAGGAAAGCTTTGACTCCTTTTTGTGAACAGATGGGTATGCGCC
ACAGAGAGAAGTCAACTGTAGCCGGCTAATGCTACATCTTTGACTGCATTCTCAGTTGAT
GTAATGGGTTTATATTGTGTATTGCACGTCCCTGGAGCAGAGAATGGGAAAAACGATTTC
CCTGGGGAATGGAAGGGTTTTCAAGAGGCAGGCAGATGGAGAAAACACTGTTGACATTAA
ACTGTTCCTCTTTTAAGGAATTGTTGTGACAAGGTGGAGCTCCAATCACTCGGAATAGCA
GCTGGGTAGCTACTGTTTACAAAGAGGCCTAAAGCATTGTTTGTTTCCATCAAAATGGAG
GCAACTATTTTCTATCTCTCTCTCTCTCTTTTTAACGAAGGGGCTTTTGGAATTAGATTT
TTCCTTCATGTCTGTt
>NODE_3890_length_402_cov_17.965174
GGGGGGGCGGTTGGGAGGTATGGGGTCTGGGAGGCCAAGGATAGGGAGGATATTGAGAAG
TGAAGAAAGCCGTTGGTAATACAAACCCATTTCCTCATTTTTTGATAAGAAGTGTCTAGG
ATGAAACTCAAAGTACAAAAAGAAACAGAAGAGAGGGGGGAGAGGGACACACGGCAAACC
CAAAAAAAGACAATAAGAATGATATCTACCAGACAATGGAGTTTGTTTACCATAGCGAGT
CCAATGCCTGATTGCTTTGAGAAGAAGAGGGAAGAAAGGAAACCAACAGAATAGTGAACA
AAACGCTTGTTAATAATGAATGGGAGGAAAAAGAATACTAAATCAAAACCCAGTGATGTA
GGAAAAGTAGGATGATGGTTAGTACATTGGTTAATTGTTAGATAACGGTTTGTTAGTAAG
TAAATAATGTGACTTAGTACTCCATGAATGGTAAGTGTTAGt
>NODE_3901_length_697_cov_23.654232
ATAATCCATTAAATACCTTCAGTCTTTTTAAATAGCAACAACTGCCGCCATAAGTGCAGT
TAGTGTGCAATCCTCAAGATCTCTTTAAAGAGATGCTCTTATGTAATTTTTAAACATGAC
CATTCTTTAAAAATATGTTTGACTCTTAGGTGAGTTGACTGATTAGTCCAGTGCAATGAA
TGACCCTCAAATACAATGGAAATTCTCTTATCGAATTTATATGCCCGAGCCTCCAAACTT
GGGTGTTATAAAATGTTTGAAAATGGAAAACTATGCTTCAGACCCACATTTTTGCATAAA
GTTTCATCACAAAGCGGTAGTGTGGAGGGAGGGTGCGGAGTGGCTTTAAAACGACACAAA
CTTATCACAGGTTATATTGAACCAGAACAACTGTTATAACATTCTATTAAGACTAAACTT
TATTGAAAAAGATTTAAAGATTTTGTTTAACAAGACAAGAAAAAAGCAATAGCAAATTTA
ACTATCAACTAGGTTATGCATAGCGAGTAACTGTTTCTAGTAATAAGGGAAGAGCGTCAC
CAACCCTCTTGACATTTTTTTTGTTTTCAACTTTTAGATTTTTTATATTGTAATTTTGAT
ATATCGGTACAAAGCACAAACGTACTAAAAGTTCTCAGTGCAGTGGACTAATGGAAGAGC
CTCTCCCCTAGTCACTTTGTTCCCTTTTGCTCAGAAACATCCCCTCTCCCTGTACCAGAA
TCACGCAAAATACACAGACAACGGAACAaataaatac
>NODE_3904_length_61_cov_9.245902
ATTGCAAACAAAGGTTTCTGTACCAAATATTAAGTTCTGCTTTTCTGATGTATCAAATAC
GTATGTCATGCAATAAAATGCTAATTAATTACTTAAAAATCATACAATGAGATTTTCTGG
A
>NODE_3905_length_173_cov_6.398844
GTTTTCTTCATGCTCTCAGAATCTTTACGGCTGCATGTCACATGCCTTTTATTCTGAAGT
GTTCGGTACAGGCCTGATTGATTGAGATGGTTGTCCTTCTGGCAGGATCTCCAATCTCTG
GAAACCAACTCTGGATCACTGACAAATCAGCACAAATATTTTAGCTTAATGAGGTATTTT
GATCACAAAACATATACTGTACTCAATCAATTATGAAGTAAGTCTAAAATACa
>NODE_3906_length_89_cov_14.853932
CATTTAATCCTTCTTTAGGAACTTCCCAAAAGTGGTGAAAACAGCCGTACCCAGTTGAGT
ACTTTTACTTTTTACACCTCTGATCGCAAATTAACCTGTGTGAAATGTTACACTAGACCA
GACTCTTAATATTGGGTACATTACAGCTT
>NODE_3908_length_102_cov_9.117647
GACTCTTAATATTGGGTACATTACAGCTTGCTACACATAATCACCCTAAGAGCTGTGTAT
TCAATAACTAAAGCATTCCACAATAGAATTGTTTGATCTGGATTACAGCTATTAGTGTCT
AAATGTAATCCTGCAAATAATGGACTGTCGGTGCCCTCCTGT
>NODE_3909_length_61_cov_4.360656
ACGACTGCACCGTATTGAGGGGAGAATGGATGGGGCCATGTATCGCGAGATCTTGGCCAA
AAACCTCCTTCCCTCAGTAAGAGCATTGAAGATGGGTCGTGGCTGGGTCTTCCAGCATGA
C
>NODE_3910_length_128_cov_4.148438
AGCATGACAACGACCCGAAACACACAGCCAGGGCAACTAAGGAGTGACTCCGCAAGAAGC
TTCTCAAGGTCCTGGAGTGGCCTAGCCAGTCTCCAGACCTGGACCCAATAGAAAATCTTT
GAAGGGAGCTGAAAGTCCGTATTGCCCAGTGACAGCCCCAAACCCTTAAGGAtctggaga
acatctgt
>NODE_3912_length_61_cov_6.344262
CTTGGCCATTGTGGAGAGGTTGGAGTCTGTTTGATTGAGTGTGTGGACAGGTGTCTTTTA
AACAGGTAATGAGTTCAAACAGGTGCAGTTAATACAGGTAATGAGTGGAGAACAGGAGGG
c
>NODE_3919_length_61_cov_5.245902
GGCACTAAGGGGCCTAACGTGTGCCAAGAAAACATCCCCCACACCATTACACCACCACCA
GCAGCCTGCACTGTGGTAACAAGGCATGATGGATCCATGTTCTCATTCTGTTTACGCCAA
A
>NODE_3921_length_61_cov_86.377052
AGCCCAATGGGATTACCCATACACTTTGTTCCAAACTCCCCCAAGTGCAGATTTGGACAT
GTACACTACAATCACTGCTACACAGGAGGTTTCTCAGTACAGGGGTACATCCAGAAACAG
T
>NODE_3922_length_61_cov_5.360656
CACCAAGCTGCTTGCCTATTGTCCTGTAGCCCATCCCAGCCTTGTGCAAGTCTACAATTT
AATCCCTGATGTCCTTACACAGCTCTCTGGTCTTGGCCATTGTGGAGAGGTTGGAGTCTG
T
>NODE_3923_length_140_cov_5.078571
GTCTCATGTTGCAAAGCAAAAGACTGCTGATTCCAGCCCGGTGTGGGGCATACGGAGGGT
GGAGGAAGAGGTACTCACTAAGCCGCATAACGTCTGTAACAGTGATACCTGGTGACTAAG
ATGCACCACTTGGAACAGTGTAGTGTCAGAGTTAGGAATGTGCAGGAAGAACTTATAAGT
TTGCTCCACAGTTAGCTTTa
>NODE_3926_length_61_cov_20.459017
GTGTTTTGTGGATTTGGAGAAGGCATTCGACTGTGTCCCTCGCGGCATCCTGTGGAGGGT
TCTTCGGGAATATGGGGTCCTGGGTCCTTTGCTAAGGGCGGTCAGGTCCCTGTACGACCG
A
>NODE_3929_length_97_cov_63.989689
GACTATATACTCTGTTCTCTATTCATGGGAAACATTTACAAAGGTCAGGGCCTGTTGAGC
CCCAGACCCAGGCACACTGCACTTACCCCCCTAATAGGAGCACACTGTCCTGGCTACAGG
AGTCATGAAATAATGCCCTTCCTCTGGTCCCCTATAC
>NODE_3931_length_278_cov_15.258993
CTAATGTAATTTGTTTTCTTAAATCAACTGAAAATAAACTGTTGATTTCGTACAAAGTAT
GAATGTACAGTATGTGGGGGATCTAGTTTTAGGCCTTTTGTTAACGCCAGCTATGTTAAG
TTGATCACGAGCAGGCGAGCAGGATAGTGGCAAATGGCTGAAAGAGAGAGAGACAGAGAG
AGCTCTCTAGGATTACGTGCCTAATTGCACCGCTTTATCCGCCTGTCATGGATAGCCATG
CATATTTCATAGTTCCCAAAGACTTTGATTGTTTGAGCTTGTGTCTGGCCTGTAAAGAGC
CCAGGTGTAGCCAACGTGGAGTGTAGTTAAAGACCtgc
>NODE_3932_length_61_cov_24.475410
AATGCGGACACTTGTGTTGTGTGTCCTGTACAAGAAGAGCTAAGAAGAAGAATTCTCTGG
CCTGTGGTGTTTGCAAGAAAGAAACCACCTCTTACAGACCCCTTGAAATACCACAGAACT
T
>NODE_3933_length_463_cov_28.295897
TGTGTGTGGATAGATTAGGTGTATGTACGTGGGGGTAGGATAGGTGTGTGTGTGTGTGTG
TATTTCTGTTCTTACAGAATGTTGAGTTTAGTCTGTGTGTGCATACGTATGCGTGTACGT
CCATAGTCGCAGATGGGTGACCCCTCTGTGTCCCTCTGTCCCCCCCCCAGCAGGTGTTCA
CAGACCCCAGTAACCTGCAGAGGCACATCCGCTCGCAGCACGTTGGGGCGCGGGCTCACG
CCTGTCCCGACTGTGGGAAAACCTTTGCCACGTCCTCGGGCCTCAAGCAGCACAAGCACA
TCCACAGCAGTGTCAAGCCCTTCATATGTAAGTCACTCAGACCCTTCATATGTAAGTCTG
CACGCTTTTTCCACATCTTCTACTAGAACGTTAGAACTCATTTAGAAAGCCCTCCTCTTA
CCGGATGTTCTCACATGGTCTTGCTACTAGTTGAGATAATATGAATGTCTACATGGTAAA
TTATAACACAGCCCGGTACCTACTTTGGCAGTCTAATGATTTt
>NODE_3935_length_72_cov_5.458333
CCTGTAGCCCATCCCAGCCTTGTGCAGGTCTACAATTTTATCCCTGATGTCCTTACACAG
ATCTCTGGTCTCGGCCATTGTGGAGAGGTTGGAGTCTGTTTGATTGAGTGTGTGGACAGG
TGTCTTTTATAc
>NODE_3937_length_633_cov_19.707741
ATGAATTGTTTACATTTGCATCCATACCATTCATATGTGTGTTACATGAGCCTATAATCT
CCAAAAGCAACAAGACGGAGTCCAAAGTCAGACACAAGAACATCAATATTTTACACCCCC
CCAGCTTTCTCTTCTGCATTCAATGATCCATTCATTAGCCATGTATGTCTTCTAGGTCTG
GCCTTTGTCATTAACCAATAATTCTCCTCTATTCAATCCCACATAACTTCACTGGCTCTG
TACTTTTACAAATGCCTCTAGGCTATAAATACTAATGAAATCTCTTTTCTTAATTTGATT
TTGCTGGTACACTTGCAGTTATGGCTGAACTTTCCCACGAGAGCGGCTGATTGAACGGCT
CTCCACTCCGTATGGAAGCGGGAAAACATTCCGCAGAGCCGGAGAGATCATTTCCATAAT
TACCCCAGTCTATCCGCAGCCCTAACGACCTTCTGCAACAATAAAAATATATCTAGTTAA
TTCCATCTTTGTCGCTGACATTCAGGAGATTCCTATATTTGACATGTTTGAGGGGTTCGC
AAAATAACAAGTGCAGGCTACATTCTCCCCGGTCTTTCACTCCAAAGAGCAGTCGATTCA
ATTAGCCCCGACAGTTCACAGACAGGGCCGGGGCTCCGGCTATAGATGGCGGGTGTAGCC
TATGAAAGTGATCCACTTGTGCCTCTACATCCa
>NODE_3940_length_504_cov_22.261906
AGGATTTCATTAAGTGCTCAATTCAAAGAACGGATAAAAACACACTAACAAGCCAACCTA
TTCTGAAGCAGAGCAGGGAATAGGATCCAGGGCCAGAGCAACATGGCTAATCCTTATTGT
GAAGCGGGGGGCAAGCATGCAGACATGGATAAGACTAGATCCCATGCCTCCGTGTCCCCG
AGGCACAAGCACCCAACTCTCGCTGGATGGGAAGTCAATTGTAAAGTCCTTTACAACAGC
CAGTCAAAGAGGTTAATTGAAAAATTCCGTAATGTCATTACGGCAGAACTAGATTAACCC
AAGCTAATTCACTTTATTGTTCTGAGGAAAAGGAGACTCTTGTGTCGAACTCCTGTTTTA
ACAGAAACCCCGAAACAGTGGGTGAGATGTTGTTTCCTAAGGTCTATGCCAGTTTTATTA
AGAGATTTGACAGTATATATTGTTCCCAATAGTTCTGTGGGCTAGGCGTTGGTGGCATAA
AGCATTGTTGGTAATCTTAAAGAAAGGTCGTCTTTAATTAAGTATATACATATATTTTTC
CATGTCTTGGGGTTTgttgaacgg
>NODE_3943_length_205_cov_10.297561
CTGTCCAAAGTCCTCCTGGTTGTGTTGCAGATCAAGACAATACCTGACGATTTCAGCTGC
TACTGTGCTGACATCTCCCCCCTCCCCTATGTTGTCCCTGTCTTTGTCCATCTGGTCATG
CTTCTGACCTGGACTAAGTTTAAATAGACTCTGGACCCAGCCCACATGCATTTATTAATT
ATTACAATTTGTACTCTTAATATGTTCACCCGGCACAGCCAGAAGAGGACTGGTCACCCC
TCTGAGCCTGGGTCCTCTCTAGGTT
>NODE_3944_length_75_cov_6.026667
TCTCAAAGAAAACCATTAGTAACACACTACGCCGTCATGGATTAAAATCCTGCAGTGCAC
ACAAGGTCCCCCTGATCAAGCCAGCGCATGTCCAGGCCTGTCTGAAGTTTGCCAATGACC
ATCTGGATGATCCAG
>NODE_3945_length_265_cov_14.701887
TACATTGTGGTTCTGTGGTCCTCACCAGTCCCTCTTGCTGTCCTCTCGTCTGTGTGTGTG
TGGCTCCCACAGGAGACTTGGATGGCCACTGGTTGGACCATGCGTCATGGCACAGCAGCG
AGGCCTCCCCAATGTCTTTGGTGAGACATGCGGAGCCCTGCCCCTAACCCCTCCTCCCCC
CTCAGTGTCCTTTGTCATTTCATGTTTGGCTTTGTTTTATTTACACCTCTGCATGTGTTT
TCTTTTTTCTTTTTCTTTTTCATCCCATACTTGTAGGGGACAGTCAAAGGGGGAAAAGAA
AAACTATTGAGCAGGCATTTTTGTC
>NODE_3947_length_61_cov_25.688524
TTACACACTCTCTCTCTCCTGGCTACAGCAGCCTGTCAACTGCCCTGGCTCTGGTCCCCT
TTACAGGCAACACTCTGACTCAGAGGACCAAAAAAAAAGGGGGCCAGGGCCAGGTGACCT
C
>NODE_3948_length_148_cov_7.689189
CGCCCAGTTCAGAAAGCACTCACGCACTTTTGAAAATGTGCAATTTCATTCGAAAGAGAA
ACTAGAAGCGCCTACTTACACGGCAAGTGTATTTGCTTTGGACTGACTTTAAGACCGATC
ACATCCTTGAATTGTTCAGTAGTAAATTAGATAGACATTTTGGAAAAGGACGGGAGGGAA
TTGTACTTTTGAGTGTGGTCGTTTTAAG
>NODE_3957_length_439_cov_5.722095
AAAGAGGAGGGGGAGGAGAGTGGATGAGAGAGATTTTTCACGCAATTCTCAAGGTTGCTG
TGGGCCGGTTCTCCCCCTAAGTCCCTAATCAAGGCCCATCATCTGTCATCCTTTTCTTTG
CTCTCGCCATCATCATGCTCTGTGCTGCAATCAATTCATCATCACCCTTTGTGTGCCAGT
GAACAGTTGACAACTTTATAACTTGCAGCTGCAAGAGACCCACTGACTAAGAGGTAAAAC
AAAATGTAAAAAAAATAAAATAAAAGATTCAGTGGATGAATGCACAAAAGATTTGAAGGA
TTTAAAACTTTCCTTACATTTCCACAACAAATGTACAATGGATCTCTGTTACAATGGGCC
ACCATGATCCTTCATCAACAGACACAACAAAACCAAAAGGCAAATGTTTGAAAATAACAT
ATTGCACTGATCTCAAATCAGAAACCTTTCAGTCATTCTTTATGTTTGCCCCCCCCCCCC
CCCCCCCCCCCCCCCCCCc
>NODE_3958_length_581_cov_18.693632
CCACAAACACTGTTCAGGAACCAATCTAAAACGGCTTCTCTGAAACACAAAGCCAGACTG
AGGGCACTTAATATTCCATCACTTTCTATTTTTCCTTTTGCTAGCCTCCTTTTTTATTTC
TACACTCTTCCTACTCAATTACTTGTACAGCCCATGGCCTAATATCAAATAATAAAAAAT
GTAATGTACAGTATGCAGTTCTTATATGTCCATATTGCAAGTTGTCTGCTCCTCAATGAT
TGTTCAGGTTTGGTTATGCCGTTTCCTTGTGCGTCTTTGTGCTGTTATTTCAACTGAGTG
CAGTTTGACTAAGATCTTAACCTACTTAGTGCAATTAGAGCTTCATTACAGAGGCTAACT
AACTATCGCTTCTCTCCATAATGATTTGCAAGAGTGTAGGCATAAAAGTACATAATCAAT
GCTTTCCAATTACTCAAGTGCAACCACTATTTCAAATAAACTGGATAATAATATAGAGCC
ATTACAAAGTCTAAGGTAGCAGAACCATTTAATTGCAGTGCAGTTCTTTTCAGCACCAAG
ATTTTTTTTCCCCTAATGAAGTGTCATACAAAAAAAAAGTCTGTATTGATTTTTTTTCAC
CACACAGCCTCCAccacaaatatgtaattatcctttttata
>NODE_3960_length_455_cov_8.017583
GGGTGTCGGGCGGCCCTAGGTTTTTCCTACAAACGCGCCTCTGCCGCTAGCGTGCGTGCG
TGCGCGCGTGTGCTCGTGCGTTACCCACCTCTGAACGGGACCAGTTGCTCGTCCACCGTC
ACGTGAGGGCCCGGGTTGTAGAGGAACGGGAGCCGCTCGGACCACTTGTCCCAGACCTCT
CGTATGGCCGCGAGTTTGTCCGTGGCGCGTCTCTCCGGGCGCGACTCGCGGTCGTCGAAT
CGCAGCAGCCTCGAGTAAGTGTGAAAGAGTTTCAGAGGCATGGTGGCGCGGAACACGGGC
CTTCCGCTCTCCGCGTCCCACAGACTGGCCGCGGCCTCGCCTCGGGACCTGAATACGCCC
GCCAGGATCAGCAGCCCCACGTACGCGCGCAGGTCGATCGCGTCCATCGCCTTCCAGCCG
TCTCCGTATTTACGAGAGCCCTCCAGGTTTGTCATCTCCAGGACCACGCTCTCTATCGCG
GGTGTGATGAACAGCCGGAACGCGGAGGCTACGTc
>NODE_3961_length_61_cov_10.721312
GGCTAGGCCACTCCAGGACCTTGAGATGCTTCTTACGGAGCCACTCCTTAGTTGCCCTGG
ATGTGTGTTTCGGGTCGTTGTCATGCTGGAAGACCCAGCCACGACCCATCTTCAATGCTC
T
>NODE_3970_length_61_cov_6.213115
TTTTATCATAGGTACACTTCAACTGTGAGTGACGGAATCTAAAACAAAAATCCAGAAAAT
TACATTGTATGATTTTTAAGTAATTAATTTGCATTTTATTGCATGACATAAGTATTTGAT
A
>NODE_3971_length_363_cov_15.388430
GGGGGGGGGGGGGCGGGAAACGGGGTGGCAGGGACCGGACATTGTGGATCGGACTTGGGG
ATTGGTTCCTCCTCGACTGTGGCAGCAGGGAACATGAACCGAGTGAACGGCCTGGGGGGT
CCTGGGGGTAGTAGTAGTAGCACCAACGCTCTGTCCCCAGCCCCGGGAGGCTACAACTCA
ACTGGCCTCTCCCCAAATCTTAGCCCGGGATCTGGTTCTGGAAGTGGAGGCAGAAAGATG
GTTGTTTCGGCGGAGATGTGCTGCTTCTGTTTCGACGTGCTTTATTGCCATCTGTATGGA
TACCAACCTCCCCGAACACCCAGGTTTACAAACGATCCCTAGTAAGTTCGGTCCTATTAT
TATGGTGTTCGATATGTAGCTAGTTAGCTAGCTAGCCACTAGTGCTAACGACAACAAGCA
Gtc
>NODE_3972_length_593_cov_26.768970
CAGAGCAGAAACCAGTTCACCTGACAAGAGTTTATGACGTGTGCAGGAGTAGTGGGGGGT
GATCTGACTCCTCTTTTTTAATTATTTGGTTTAAAATCACAGTCATGTTTGAGCGCACCG
CATTTTCCTGCCTTCCTCCCCCTCCATTTTGCATTCTTGCAGAGGAGTGTCTCTGGTCTG
GCTGGCACAGTCTTTGGCTGGAGGATCGAGGGTTATTTTGGTGTGGTTTACCTATCAGGC
GTAAATTTCCAGGCACTCAGTTCATTTTGGGCTTGCTCCAGTTTGTCTTTGTTCTCTTCC
AGTTCACTCTTCATCTTGAGGAAAAACAAGTTGACTGCTGGGTCCACCAGGGAGGATCTC
AACTGGGCCACACTGGGTTGCTGGGCTTGCTTCAGGTACTGGATCTGGGTCTGAAAAGAA
CACATGTCAATCCATACCAAATCCATCCATACCATATAACCAAAGCACTGAGTTCATAAA
AAAACTGAAAAATCACAGAAAGTAAATGAGGTTTCCCCACTACAAAATCTCACTATGATG
TGTTACTACCAACTGAAGTCTCTTGACTGTGTCAACGTTAACAAAGCAATGGACAACTTA
ACGGACTTCAACAAGCGATAATCAGAACAGATTATCACTCTGAACAGTgtgac
>NODE_3976_length_790_cov_34.735443
CAAGTGCAATTATCTATATTTGAAAATGAACCAACATTTTATTTTTGTAGACATTGTAAC
ACATACACGATATCAAAACACATCGGAGGCAATCATTTGAAACATCAAGTTGACATAACG
TCATACAAAACACGTGACTATGTCCGTCTCTGTGAATGTTTCTCTTCTACAATGATGGAA
AAAGTGTAATGAACTAATCAGGTACATTAGCTGTTAGAGAATGTAATGTATAGTATTTGG
GTAGTTGTTTGTCTCAATAGGGCCCTAGTAATCAAAAGTAATGAACCTATTATGAGCAGG
CCCTCGGAGGGCCCGGCGTGGCATTAAGAGTGGGCCACATAAAAGGTTTATTAAAGGAAA
TGAAGGTCCATCAGTGCCACACCTGCTCCCCTATTATAAATGTATGACAGGTCAGTGCCT
TCAATCACAACAGCAAACCAGAGAGCGGAGTCATGTTTCCCATTACCAGGAAAAGTAACA
GCATATCCTGTGACTCCCACATTTCACCAGCCTGTGACCACTGTACACTGCCATCAGCCC
AGAATAATTACCTTTAATAGGGTTTATTTGGGATCCACACAAGCAGTGGTGGCGAGGGAG
AGTGGATAGATTTTAACAACTATTTTGGTCTAAACACATGACTGTCTGTCTATCAGTGTG
GCACCACCTGCACTTTAATGTCATTATTTAGCATTATTATGTTTTCCCACTTCCAAGTAT
TTTTCTTTTTTAGCTTACTTCACCTTAGCTTGGTAAAGTATTTAGCTGTTTTCATGCTAC
ATGTGGTTTCGTGACTCTTTGCCGATTAAATGTAACATATAATTCACACTTAACAGCATT
AAATAtttag
>NODE_3981_length_61_cov_17.000000
CTCTGTAATTGCAAACAAAGGTTTCTGTACCAAATATTAAGTTCTGCTTTTCTGATGTAT
GAAATACTTATGTCATGCAATAAAATGCAAATTAATTACTTAAAAATCATACAATGTGAT
t
>NODE_3989_length_440_cov_31.475000
CCCCAACCGCACTCGGCTCATCAGCAAACACCTAATGAGCCCACGTCAAGAAGAACGACC
ACCGCCCGGCCTTCAACCAGCCCCCCACACCCCGCTCCCCTCGCCTCTCCAGGGGGCGCC
GAGACTGCGCTTTACAAGGACTGATGATGCTGCAAAGACCACAATAATGATAATTAACTG
GCTGAATTTAGAAGATTATGCTGTTAATTAGTTGCAAAATAAAGATACGTAATATAGTAG
CAGATGGCTGAATAACACCCCTGAAATGAAGGGTTATTATACTGATGAGGTTTCACATAT
GAAATATGAATCTGACTGGCTTCTCCCTCCTCCTATGGGCTGTTCCAGGAGAATAATATC
TTGTTTCTGCCAGAAGAGCTTCTGGAAGGGTATTACACGATAAACTAATTTGGTAGATAG
ATTGGTCTGGCGAAAGGTAGTTGTTAGAATAATGTGCTCCTCTGTTGTGCCATGTAAATG
TGTTTCCAGTCACTTTGTTa
>NODE_3996_length_794_cov_30.979849
TCAATTTCAGAGAAAAGAGGGGGAAAAATACAGAAGAGCAATCAAATAAAACATTAAGCG
ACATTCAGAAATATCCACCATTTGTCTGAGTAGTTGTAAAATGCTAAAGCCTCTTAGAAC
ATTGTAACTCTTTATTCACTAACACATTATCATGCATATTTCATACAGGGAGATTACTAA
AACAGAATTGTGTGTCGTTCTGTTGTATGTCTTTATAATTACACCTTGAAGCCATAGAGG
TTTTTTTTTTCTTCTCCATATTCATGAAAAGCAGACTTGTAATTTGATAAAGGGAAGCGT
TGTGTTGTGAACTTCATTGCGACGGCATCACGGAGACATTAAAATGGGCATCTGTGTTCT
GGAAGCATTAATCTCTTCAAGCACATTCCAGCTGCTATGATGTGTGGTGGGGAGATAAGT
CCTAAACAGGCTCAAGCTAAGCAAACCAGACAACTCTATTATTGGCTTCATAATTGCTTA
ATTAAACTTTTGTCACTAATCATTATGAGGGCAATAGAGCTGTTATACAGGCTTCTGTTG
AGCAAAAATCAATAAACTGCTGGAGCTAATTTCTCCTCAATTTTTTGTCCTGCAAATGAA
ATTCACTGCTGGCGGTTAGTGATCTGTGGGCCTGCGGAGCAGCTGATAGGAGCCGCCACC
ATCATGTGTGCTGAGGGTATTCAGTAGCATATGAATATGAACAAATGGCAAACATAAATC
TCCCTCCTGAAGTACACCTTCTCTCCCTTTATTATGGAACAATTGACCCATCCAGAATGA
ATTCTAATGCCAAGGAAGCATTTAGATTTAAATTACATCGCGATCTTCTGGACCTGAAAG
ATGATGACATAAAa
>NODE_3997_length_61_cov_5.606557
AACAAAGATTTCTGTACCAAATATTAAGTTCTGCTTTTCTGATGTATCAAATACTTATGT
TATGCAATAAAATGCTAATTAATTACTTAAAAATCATACAATGTGATTTTCTGGATTTTT
g
>NODE_4002_length_732_cov_32.795082
TTGAAAAACATATCCAAATGGCAAAGATTAAGCACTATGAATTGGCAACCACTCAGGGAA
GGGTGGGAGGGCTGACATGGAGCTTTGTGCATGGACGGTGGTTTTGGACATGGGTGGACA
GGGCAAGTGTTAGTGGGGCCAGGGTGGGGCTAAGGTTGTGTGGAGGCATGATAGAGATAG
AGGAGTTTTTTTTTTTGGGGGGGGGCTTCGTTCAGTTCAGGGGCCTTTTCCAAGAGCCGT
AATCAGACAGAAGGGATGAAAAGGCTGATTTTCAGGGAATTAGCATGATAAGCGAGAACA
CAAAATCAATCCTCATCCTTGTGAGGCCTCCTCTGATTGCTTTGAACTGTCAAAAAATGG
CAGAATCAAATCGAAAGTGCTTGAGGTTACGGGAGTGATTTGTTCAAGAAGAGATCGCTG
GAGCAATTGACACAGCTCTTGAGACAATAATTGGGTTATCAAAGAGAAAACAGTTCAAGT
ACCAAAGGGGTGAAAACCTATTTGCATTGGATTTTCATACAGAAAGAGACACACCTCCAT
TTTAATATCTTCATTTTTGATATAGTCAAGGATTACGTCGGGTCTGAAACTACATCATTA
TCATCAGAAAGTTTGTTGCCTCGTGTGCAACCTTTGATTAACAGGGGTCAGTTTTCTGCT
CATTTACAAAATAATGTATGTGACTCCTGTATCACGAGACATACTGAAATGTAAGGACAT
GTAAATATACTGCATTCATTTACTAAAACAATATCTGCTCATGGGTTGTGCCTAGCGGCT
GGTGGGgggcgg
>NODE_4004_length_502_cov_40.209164
CTGCAGCGGCTCCAACGTTGTAACTTTTGGAGGGGGGTTCACTAGCTGCTGGTTGGAGTC
TTTGTTAATAAATCCATTAATATATAAATGATGGAACCTTTACCTGGGTCCCAGTTGCCA
TGGCTTTCATGTTGTTGTTGTGTTGTTGTTTGGCTCTTAATCAGGTATTAATGCCATTCT
GTGTGAACTCAGTAGATGGCAGGCTGCCTGGTAATTCATATGCTTGTTCTCTGATGGCAT
CTGTCGAAGTGTGCTCTCAGTACATTGGAACATACCCTGTGGGAAGCTGGCGAGCCAGCC
CCAGACTGAGTGGGATGGAAGCAATTTCTTAACTGGGGCACTTGCTCCCAAAAAGAGAGA
GGAAAAGAAATTGGAAAGAAGTTAGAGGCCAATTTCTTTGTGACAATCTGTGACATACTA
TGGTGACTTCTTCAGTTGAAATTGCTGAAAGTTTAGAGGAAAGTGTGTGTGGATTAGAAA
AGGTAATGCTGGATTTAAAAACAGAATTATGCTGAAGGAATTATTCATATCTTAAATGGG
TTGTTAATGGCAACAATTATTt
>NODE_4012_length_572_cov_16.958042
AGCTCAGAGGTAGAGTGACGGGGAGGGGGTTAGACAGAATTCAGCATTGTCACCGAAGGG
AGCGCAGGCAGGCAGCTCATTCTGTTGATCTGAACTGATCCAAAGAAACAAAAATGCATT
GTTCCTCGCAGATGGAAGCCGGTGTCGTCAAGGTAACCACATTAATCTCCCCTTTCTCCG
CTTCCTCTCTTGTCGAGCGGTAATCGGTGCACTCCTTTCACTGCAAAGCCGGCCTCAAAG
CCAGGCCTCTAACTAGCCCCCTAATTAGCTGCAATTACAATGAAGACAACATGATGAGAT
AATGGAAATTTGCAAAATAATGACATACCACAGCAAAATATTCCTCCTCCTAAGCACTGT
TTTTTGTATTTTTTTTTGCAAGCTCCACAATGAGACGGGGTCTTTCTAAAGATGGGGCTA
GAAAATGGTGCTATATTATGTCCCACAGAACCCCATTGTCTACATCCTGTTTCACTCAAT
CAACAGCCTATTGTCCAGCTGCTTAAATAAAAAATGACTCAAACACAGGCCACATAATGA
TGCCCTCCACCACCGTTGTACAGAACAGGCTGGAGGGGGGAGCGTATGGGAAGAGGGCTG
GGGAGAAGAGTGGAGTGTGTGTTGGTTCTTAt
>NODE_4021_length_838_cov_33.701672
CACCTCTGATTTGATGAGCTGCAGTGGAGGACGCTGATTACAGTGAGTATCAATAAAAAG
CCAATGAGACTCTGAGACGTCTCTTCTCTCAAGAGCTTTCGCTTTCTTTTTTAGCAAAAA
TATCATGCAGTCTTTAGTTCCGAAATCCCCCGAAGGGATTTGATGTTTGTTTGTTGGTTT
GCTTGTTTCAGGAGGAAAAGGAAATTTAAAGGCTTGAAATGTTTCTCTCGCAATTATTCT
TAAACATTCAAGTCATTCTATTAATACTTTATACAGGAGAAAAGTCCTTCAGATTTACAC
ACACATGTGTATATATAAATATAATATATAGAAATATGCATATACATATGTATCAACTTG
TATATGTGTATACATATTTTCCAACTGTATCAAAGCCAATTTAATGTGCTCTAAAAATAT
GGCCCATGATTCCTAGAAGGATGCACATCAATTCACATAGTACAACCAGTAGATTAGGTT
GAAAAATCCAAACATGATGGGGAAAAGGACCCGGGACCACTTGTCAATGGTGCTGACATC
TGCCAGGTTGGGAATTTTCAGCTTGAGCTTGGAGGAGCGCCGCCGTAGTCGACAGTTGGC
CCTGCTGCGCATGGCGCTGCGGTCCAGTGAGTGGTGGCTGAAGCCGTCCCGGGGAGCCAT
GGGCTTCCTGAACTGGACCCCGGAGCTGTCGAATGACATCACCGAATTCCGGGAGTCACT
GACGCTACTTCCCATGTCTGACGGCATCACCTCATTATTCATCTCCAGTGTGGTGAGCAG
GATGTTTCCGTACGCATCCACCTTGGAAGACAAGAGAAGAGAGAGAACGTCAGGAAGAAT
GTAGAGCACAGTGCAATGACCCTAAACTGGCCATCTGATACTATATACCACCCAACTA
>NODE_4022_length_258_cov_14.406977
GCATGCAAATATAAACAATTCATTTCTGTATCTGCAGTCCTGTCACACGTGCATTATGCT
ATCAGCTTAAATTTCTAAGTGGCAGGGACCAAAAATAATCATTATTTCTTACAGAGTGAA
TATCTGGCTTTTTGTTTGACACAAAAGCCTTATAATACTGCTCCTGATATTATGCTCATT
GTTTTTGGTTAATGATTTTCAGCTGTTTGTTGTTCCTCTGATAGCACGAAAATGTACCAT
ATGCTCAGCCAAAAGAAAAAATGATTAGCAAATGAAATTCTGGACAGCTGTCTGACTGAA
AGCGTTTGGTTGATAGCA
>NODE_4023_length_198_cov_25.318182
CAAATACAATCTACAGTATGTAACACTATTCCCCGGATGAATCCCTCCTGCAATTCTAAT
ATGCTCTCAAAATACAAAAATAAAAGCCTGCAATGTTGTTGATGTAGTGGGGAACCTTCT
TGGCATTTTTCACAGTTTTTCATTATTATGCATATCCAGGTAGAAAGTTAATTAACCCAA
TGCTTAAGCTAATTATGATAGCAGAATGCTATCAACCAAACGCTTTCAGTCAGACAGCTG
TCCAGAATTTCATTTGCT
>NODE_4025_length_237_cov_18.556963
ATATATATATATATATAAATACCACGTGCCAAGGCAGAGCGGTACCTACCTTTCATTTCA
ATCAGACACGTATGCAATATCAACAAAACAAAAGGAAAGGAAGAAACAAAAGAAAAAAAG
GAGAAAGGAATGTTCTCCGCAGCGAAATGGGAAAAAGACAATGAACCTCTTTTAGTATCA
ACGCTACCAATGCCTTCCACCGACTAAGAATGAGAAGGTAAACAAACAGACCAACGAACA
AAATAGGAAAGTAAATGGACAAACAAACCAACACTTAAAAATTTTAATCAAACTGAa
>NODE_4026_length_63_cov_5.825397
ATCGAGACTCATCAGACCAAGCAACATTCTTCCAGTCTTCAACTGTCCAATTTTGGTGAG
TTTGTGCAAATTGTAGCCTCTTTTTCCTGTTTGTAGTGGAGATGAGTGGTACCCGGTGGG
GTC
>NODE_4027_length_169_cov_10.899408
AGTGCCTGGTGGCCAGTTGATCCACTGTCCAATCTGGCTGCATTAACAGGTAATAAATGT
GGACTTAGGCTCAGGGCTTCTCTCACTCCCTCTCTCCCTGCGGTATCTTGTCCATTGTGC
CCTGCTCTTTCTCCCTGCTGATTCAGACATCTGATTTCTATCTGCTTCCTGCTGCCTCCC
TATTCCTGGCTCTGTAACCCCTCCAATATGGTCTCCGTCTGTCTCCCCa
>NODE_4041_length_585_cov_32.145298
TCTTGAAAAGGAGCTTTAAATTGGAAATTATTACACATTAAACCCTCAACGCCGGGCAGG
ATCGAACGGGATCGATATCTTGCCCAGCACAATAAATCAAATGTTCTCTCTTTCCCTCGC
TCTTTGCTCCGCGGCTACTGTTTGCTGAACATATTTAAATTTTCTTGTAACAAATTAATT
CCAACATTTTCTCTTGATTGAATTAGGACAAGTGCCGGTGCTGTCACAAGTGTTTGGCTG
CTTCGGGGAGACAAATTGCTGGCCTGGACACGGGTAACAAGCGGCAGTGTTGAGTCCCTG
ATAATCTCCCCACTAATTCTCCATTACAGCAAAATGAAGCCATAAATCTTCCTGACAGCT
GATCGATGTAAACATTGTTTCCCCCATGATTGCCAGCTCTCCCAGCGGAGCTACTGTCCG
CTCGCAAGCCACTGAAATTACTCCCGCGCGAGCACTCCCTGCAAGCTAGCTCGCGCCACG
GAACCCAAAGTCACTGCAGTAGAAAAAGTAACCCATCTCATTTTCGCTCAAGGCCTCAAT
TACCAAAATAGAAATATTAATCAAATTGCCCAGGTTTACCTTTGAGGAAGGCAATTATTT
ACAGCTGAGAAGTATTATTTCTGTAATCACTCTTATAGTTCACAg
>NODE_4050_length_469_cov_16.362473
TGACAGTCTCTCCATCTCTGACCGAAATACCTCTCTAACATTTGTAAAGCCTCCAAGTGT
AATAAAGCACTTCAATGTCTCCACTGTTTGGGTTTCTCTGTCAGTAATCAGAATGTCATT
TTTTTTCTCGGCTCCACTCAGGCTGCATGGTGTGAAGATCACGCAGAGGAAAGCTGAGAA
CCAGATTAAAATGGCACGGATGATTATGATGAATGAGCTGTACAAAAGGGCCAACCTATT
AATAGAGCAACTGGAGGTAATGACTTTGACTCCTTATTCTCTCCTTCTTTCTCACCCTCG
GTCTCAATGTTTCCAGGGGTAATCATCTCTATCGTCCGGCTGACCATGAATGTACATGTT
TTCAATCAGGAGTGCTCCCAATATGATGTAATCAGCCCTGACCACTCGTGAATGAGAGGC
AATAACGATCTGTCAGAAGAACTCAGAACAGAGATGTTAGAAATTAAATTTGGCAAACTT
AAAGCCATTAATTAGCCCCTTTCTGTCCATTTCTAGTTCTCTCTATTTg
>NODE_4051_length_97_cov_125.443298
GATTTTTGAGAGGAACGGGAGGTTCGATATTGGCCTATAATTGTTTAATATGTCGGGATC
TAGATTAGATTTTTTTAGAAGAGGCTTAATTTCCGCAATTTTTAGTGAGTTTGGTACGCA
TCCGGAGGAAAGGGAGCAATTTATTATGTTCAGCATT
>NODE_4053_length_243_cov_10.806584
GCGGAGCAGGGCGATCCGGACGAAGCTGATGGAACTCGCGGATGAGGACGGGAGCCAGGA
CGTCCTTCACCGGAACCCAGCTCCGCTCCTCCGGGCCGTACCCCTCCCACTCCACGAGGT
ACTGGAGGCCCCCCGCCCGGCGCCTCGAGTCGATGATGGAGCGGACGGAGTACGCCGGGG
CCCCCTCGATGTCCAGAGGGGGAGGGGGAACCTCCCGCACCTCACACCCCTGAAGGGGAC
CATCCACCACCGGCCTGAGGAGAGACACATGGAACGAGGGGTTAATACGGTAGTCGGGGG
GAA
>NODE_4056_length_252_cov_23.960318
ACCCCGTTTCCCGCCCCCACCCCACCAGGACCCCCCGACCCGGGGGATCCCGACAGCTTC
TGCTTCTTCACCCCGCAGCACCCGGCCGCCATCTTGGAACAATCTGCACCGACACACCGC
TTCCGACCCATCACCGTCACGGCGGGAAGGGTGGGGCGAACGCCGACCAGACGTAAAAAT
CCCACTGCGTTAATACGTATGACGGACAATGCCCCACTTACTAACTTTTTTTTTGTCGGG
CGACGTTATATCCAATATGAAGAGACTGCAATGTCACCCTATCTTTGCCTTTAAAAATTA
CGTGTcttacgc
>NODE_4059_length_358_cov_7.974860
GGCAGTATTTCCTACCCATTCATTTACATTGCAAATGGCACAAGTCAGGTAGGCTGACTC
CTGTACATTTGCAATGTATATGAATGGGTAGGAAATACTGCCCAAATGTACATGAGAAGG
AGACAATCTGGAGGAGGTGCAGAGTGATATAGGAGTCACCGTGTCATAGAGGGAGGCATG
AACTGATGAAAGAGGGGTAGAGAGAGGCACAGGGTCATAGAGCAGTTGTGGAATGATGGA
GGTGGTCCACAGTGATATACTAGGCGCAGTGTCATTGAGGAGGCATGGACTGATGGAGGG
GTGGAGATCAGGAGGAGGTGCAGAGGCGAGCAGCAATAGAGGTGTAGACAGGGTGTAGAC
AAGAGGTAGGGTAGATGAAGAGAAAAGTTAGAGTTCCCCTGATACACCACATCGAAAa
>NODE_4060_length_165_cov_8.260606
TGGTCAAAGACTGGGAATAAGCACGCTGATTTACTGCACGGCAAAACTGCATGCGGAAAT
TTGAGCGGCTTCAAGTGTTGTTCAGATCCAGGGAGGGAGAGATGGATGTGAAATGGCAAT
GGCGAGGATTAAGGAAAGTAGCCAGGCTATTTTGTTTAACACAACGGAGAAAATAGGAAA
AGCCTGAGACCATGTCTGACCCGGGGCCTCTGTGAACTGTACGCt
>NODE_4069_length_722_cov_39.022160
TCTGTTTCTTATGATAAGATCAACTCTTTCACTGTTTAAAACTTCAACACAGATCGACCA
AGGGAAAAAGCAGTAAAACCATTATACCCATTGCTCTATCCTTTTGTAAGAATTATTTAC
AAATTAAATATGTAATGGACACTGGATCTTGGAAATGAGGATCACAATATCTACAGAAAG
TTCAATGTTTCAGGTTTAAACAATTTAAAATGTTGACATAAACCTATCAATTTTTTTTTG
AAAATGTTTGGGTTCACACCAGGGCAAACAGCCCAAGTGAAATAAAACCAATGCATGTGA
CATTCATTCTCGCTTCTATTTACCCCTTTCCTGCACTCTCTTCATGTATCTAATATTTCT
AATTTACCACCGTCCAGGAAAAGTGACACAAGAAGCCATAAATTCCCTTCTAATTCCAAA
TAATTCCGATTACATGGACGAGTAGTTTTCAATCAGAAAGATAATCTGGATGATAGATGG
TGGTATAATTGGCTGTCTCTGCCACGTAAATATTGTGTCGTTCTATTAATCTTGCCGAAT
GAAGTGTCAAGCTGTCACTCATTCGTCAAACTGAATTAGGAAATATAACGAATAAATAAA
TGTATGTGGGTGGGAGGCGGTGTTTCAGTGAGTTAATGTGTGTGTGTGTGTGTGTGCTTG
TATGTGTGGGTGTGAATCAGACAGAGCAATAGATGCTTGCTTCTCAGTGAGGCAGTAAGT
GAATGAGTGTGCGTGTGTGTGTGTGTGATGCTATGGCAATGACAGCTCAATTCatgggtt
at
>NODE_4071_length_163_cov_115.944786
AAACTCATTGAGGAACAATGTGTATGGCCCGGGGGGCCTATAAATAGTAGCTATGTAAAA
TGATTTATCGGCCTGGTTAACTTTCATGAGTAAAACTTCGAAAGAATGAAACTCTGTGAT
ATGTTTGAGAGTAAGTTTATATTTACTGTCATAAATATTAGCGACACCCCCTCCTTTTCG
GGACGCACGAGGGATATGATCACTAGTATAGCCAGGAGGAGAG
>NODE_4092_length_480_cov_14.712500
TTCCGGCTCTCACAGACCTGTTAGTTTTTCTTTAAGAAGCCCTCCTGTTATCCACTCATT
GGCCCTCATTTATCATTCTTGCGTAGAAACGGGTGTATATGTTGGCGTAAGATTTTGCTT
ACACTCCTCTCACCGCCTGATTTATGAAGCTGTGCGTACCTTTAAAATCCAGGTGTACGC
AATACCTGCCCTTGATAAATGCCGCGGCTGAAAACGATCGTCATTAGAATAACACGCCCC
TATATATTCAAGTCTCCGCTTCCCCCACGCCCTCATTTTACGCCATGGACACACGGAAGA
CGGCAAAAAAGAGAAACTTCTCTGACGTGGAGATTGAGACGATCACCAGGGAGGTAGAAA
GAAATAAAATTGTTTCATTTGGCAGTTTAAAAAGCGGAATAAAAGATGATGATGTGATGT
GGAGTACCATTCATTCACATTAATAATTGCATGACAATTTGTAATATTCGTCTTATTATT
TTATGATATTTATTATTAATGACGTTTATTGTTATTTAGAAGAAGAATGTCATTATTATT
>NODE_4094_length_61_cov_65.262299
AGCATGATAAACTAACTCGTTAAGTAGTTCAATCAAATTCAATATTGGACTATATTTCCT
AACTTACCAGGTAGGCATGAAGTTGAGTGGCACAATGGAAGCAAGCTGCTCCTCCATCCC
G
>NODE_4095_length_86_cov_90.720932
ACTTACCAGGTAGGCATGAAGTTGAGTGGCACAATGGAAGCAAGCTGCTCCTCCATCCCG
TTTGTCGATGGACGGAAACCATGCTCTGCAGGGTGATTTTTAGCAAGTCAATATCAAATA
CCCTGATGTAGGGGAGTCAAAGTCAT
>NODE_4104_length_61_cov_36.278690
TACTCACCTTCAGGTTCTCCGGCATACAAGACAGGTATTTTACCCAACGAAGCCACAGCG
CCCCACCAGACCATCACGGAATGGCAGCGCCTGACCTGTCGATAGTTTTTATGGCAGGGA
T
>NODE_4106_length_424_cov_15.316038
TCTTCTCTAGCTCCTCTCCATTTTCCTCGACTCTCTTGGATTGCCCCACTCAAGGCTGGT
CCACATTACCTCCACCCAGCCCCGCCTCGGGGCCCCAGTCCCCTCCCTCCAGCATTTACC
TCCAACTAGCCAGTTAAAATGATATCTGTTCATAGGGGCCAAGCATTAGCATTTACAATT
TATTGGAAGCATTGAGATTTAGAGCTAGGGATATATCAGCTCTGAGCAGACAGAATTAGT
TAACAATGCATTACCTGCCTTTTATGGTGGCCATAACTCTCCGCCCTGGTCAGTAGAAAA
GATAAAGGGGGAGGAACGAAAGGGTGCGGGGGGTGGGTTAAGGGGATTCTGGTTGTAGAG
GGTCGGTAGAACTCCCCTACAAGAAGGACTCTTTGTATGTGTCCCAAATATCTTTCTACA
CCGTGCCTCACTTTGGACCAGGACACCGGTTGGAATAATGTAGtgtacgcaagaagaaac
aggg
>NODE_4108_length_72_cov_10.583333
TCAGTGATGTAACATCAAACACTCCTGTTCCCTCTACCTCAGCACAGCCCAGTGATGTAG
AATCAAACAGTTCTGTCCCCTCTACCTCAGCACAGTGATGTAACATCAAACACTCCTGTT
CCCTCTACCTAT
>NODE_4111_length_61_cov_5.819672
TTTCTGATGTATCAAATACTTATGTCATGCAATAAAATGCAAATTAATTACTTAAAAATC
TTACAATGTGATTTTCTGGATTTTTGTTTTAGATTCCGTCACTCACAGTTGAAGAGTACC
T
>NODE_4113_length_140_cov_4.885714
GAGTGAAATAAGTAATCGACCCCTCTGCAAAACATGACTTAGTACTTGGTGGCAAAACCC
CTGTTGGCAATCACAGAGGTAAGACGTTTCTTGTAGTTGGCCACCCGGTTTGCACACATC
TCAGGAGGGATTTTGTCCCACTCCTCATTGCAGATCTTCTCCAAGTCATTAAGGTTTCGA
GGCTGACCTTTGGCAACTCg
>NODE_4115_length_108_cov_30.231482
ATCCCTGGCTTAGGAGGCCAGTGCCTTATCCATTAGGCCACTGGGGCAACCGGCCCTATG
GTTAACATGATACAAGCCATCAGATCATTAGGAAACTGGTGTGGAACTTCAGTGCCTAAC
GCAGAAACAAAATAAATGGAACCAGTAAGCCTGAAACTCCAATATATA
>NODE_4116_length_564_cov_12.723404
GTGTTTCCTTGGGAACAGGGTCAAAGTTTTGACAAATTCAAGACATTTCAAAGACCCCAA
TAGCCGTGTCGGTGGGAGAGCATCTACAGACAACGTGAGAGAGTTCCGAAAGTCACAGCT
TCCATTGTGGTTGTGCTGATCTGCGTGTATACCTGTGAAAAGTCCATATTAACGTCAGTG
TGAAAAACAAAAGTAACGTATTGCATGAACTCTGTGGCAGTAAAATTTCAGCATATCATG
GACAACATACAGAATAAACAAATCTGTGAGGCTACAGGGGGCATTTCATGGAGTTTTGTG
TTAAATTTGGAATCCAGTCGAAATGTGGGAACATTCCAAAGCTACCCCGGAAGAGGGATA
TATAACGAGCACATGCAAACCTGCTGGGACGAGAAACTCATTGCTTTGTTTACAAACCCA
TTACATTTTGACACATTCAAGACATTTCAAAAGTCAATATTAACATAACTGTGAAAAACG
AAACCTCTTCCAAGTACTTTGTGGCAGTAAAAGATCAACTTGCCAGCATTGTATTGATTA
CCTACAGAATAACCCAAGCTATGATGCTACAGGGGGCATTACATGGAGTTTTATGTTAAA
TTTGGATTCCAGTCGATATTGGGG
>NODE_4117_length_102_cov_6.274510
TGCTACAGGGGGCATTACATGGAGTTTTATGTTAAATTTGGATTCCAGTCGATATTGGGG
AACCTTCAAAAGCTTCCCAGGTAGCGGGATGTATAAAGGGCACATGCTGAACTGCAGGGT
TGAGATACTCATCGCCTGAACAGGGACTTGAACCCTGGACCc
>NODE_4119_length_61_cov_7.213115
GGAGCCCCAGGCCGAGGGAGATTGACCGTCATCTTGAACTTCTTCCATTTTCTAATAATT
TCGCCAACAGTTGTTGCCTTCTCACCAAGCTGCTTGCCTATTGTCCTGTAGCCCATCCCA
A
>NODE_4124_length_143_cov_5.958042
GAAAAGGTCCAACTACCTCATCTTTAAGGATAGCAGCCCATACCAGTACCCCTCCTTCAC
CTGGTTGGCGCCTGACTGAAGTGGTGCCGTGTGTCCATTAGTGATACAGCCACGGGCCCA
TTCATCTGGTCCATCAAGAGTCACTGCCATTTAATCTGTCCATAAAACCTTTGTGTTCAG
GTATTTCTTTGCTCAATCTATAc
>NODE_4125_length_61_cov_14.540983
GCCCATATTTATAGGATAGCATCTTGCAGTTGATGGAGATTTGTGGGATGCACATCCAGG
ACACGAAGCTCCCGTTCCACCACATCCCAAAGATGCTCTATTGGGTTGAGATCTGGTGAC
T
>NODE_4128_length_65_cov_10.507692
TCAATCATTCTATTAGGACATGTCCGCACACTCTATAAAAGGCCCAAATTCAAACCCCCT
GCAGTCTTACGGCCACACCTCCCTGAGCACGCCCGATCTCGTCTGATCTCGGAAGCTAAG
CAGGG
>NODE_4133_length_75_cov_4.640000
GCCAATGACTATCTGGATGATCCAGAGGAGGAATGGGAGAAGGTCATGTGGTCTGATGAG
TCAAAAATAGAGCTCTTTGGTCTAAACTCCACTCACCGTGTTTGGAGGAAGAAGAAGGAT
GAGTACAACCCCAAG
>NODE_4137_length_61_cov_16.295082
TCATCCTTCTTCTTCCTCCAAACACGGCGAGTGGAGTTTAGACCAAAAAGCTCTATTTTT
TTCTCATCAGACCACATGACCTTCTCCCATTCCTCCTCTGGATCATCCAGATGGTCATTG
G
>NODE_4138_length_61_cov_9.426229
TTCTCCAGATCCTTCAGGTTTTGGGGCTGTCGCTGGGCAATACGGACTTTCAGCTCCCTC
TAAAGATTTTCTATTGGGTTCAGGTCTGGAGACTGGCTAGGCCACTCCAGGACCTTGAGA
T
>NODE_4149_length_652_cov_20.656443
ATTGTACGGATATTTAATTGATAACACATATATTTATGATTTATTTCATATTCTGCATGC
ATGGTGGTGATTCGATTGTCTTATGTGTAGTCCGGTGAGCGGTCTTGGTATATAGCGGTC
TTGATAACGAAAGCACAATTTACGTGGGATGCGTTCGAAACGCCTTTTATCTCGCGGTGT
CTTCAGAATTGAGCGATTTTATAGTTGGAAAAGATTTACTATGCGCGTGCCAGTCCCCGC
CTGCTTTACAGTACGTCACTGGCGAGTAGTGGGGAGGGGGTGGAGAAGGGAGTCACTCCC
CTGCCTACTTTTAATAGCTTTGTCATGTGATGGAAAGCGGTTGTAAGACAGGTGCCCTCA
GTTCATTCTCGGTAAGGGGCAGTTGCCTGTGCGACAGCAAGTGGAGCGCGAGTGGATTTC
TTTTTTGCCTGATTTCTTTTTTGTTTCTTTCGGACCATAATTTAGTGCCTGGATGGCGTG
GGACAGGTGTAACCAGGACTCGGTCTGGAGAGAATTAGAGGTGAGCAGTTCTAAAATATC
CAACTTATTGTCAGCTGTATCGTACTGGACCGTTTTGGGAAGGATGGACCCCGCAGAACA
TCCAAGACCGTGATTTTTCATAGCCGCTTTTCTTTGCTGGTGTTGGCACGGAATGCGTAA
TATCGCCGCTATTGCGCTGGGAATACAATACGGGAGAAATACGTGCGCAGGa
>NODE_4161_length_150_cov_5.786667
GTCATTGACCAGGTCCTGCCGTGTAGTTCTGGGCTGATCCCTCACCTTCCTCATGATCAT
AGATGCCCCACGAGGTGAGATCTTGCATGGAACCCCAGACCAAGGGAGATTGACTGTCAT
CTTGAACTTCTTCCATTTTCTAATAATTGTGCCAACAATTGTTGCCTTCTCACCAAGCTG
CTTGCCTATTGTCCTGTAGCCCATCCCAGC
>NODE_4163_length_211_cov_6.568720
ATACCAACGATGCGTGTCCTATGAACACCAAGGAAGCTTTAGGCCAAATACATGATTCTC
CATAGTACAATTACATGTTTACTGTCCTGAATCATTTGTCATAGTGTATAACCAGTGAAG
AAGTTTTCATATATTCCTCTGGCTCATCGTGCAGTACCTCATATGGATGTGTTTGAAATC
TTGGAGCTTGACTAGTCAATGTTTGGCCTTTAGTTTCTTTGGAGGTTCTAGCAGGGGAGT
GCAGCTACGCTTATACCAACGATGCTTGTCc
>NODE_4171_length_185_cov_14.232432
ACAATACCAGATGCAGCCTGAACCCATTGTATAGGTACAAAATCACATCCCTGTAGACGC
GCGGGTGACATTTGATGCAATCCTGTCGTTAGTGTACCTGCAGAGACTATTCCGGAGTAG
TGAAATCCTCAGGGCTGTGTGGCGGCTCGTTGGTCTAGGGGTATGATTCTCGCTTAGGGT
GCGAGAGGTCCCGGGTTCAAATCCCGGACGAGCCCTACAGAATAGGTGCGTTTCAAAGGC
AAATC
>NODE_4176_length_576_cov_19.557291
TTAAGGGTCTGGCTTTTTTCAGCTGGAACTTCTGAAGAGGAACTTTCTGTTCGGTCCTGG
CCTCAAAAAAAGACATGGAGGGGGATTAAAAACCGAAGAGAGTTGTAAAAAAAAGAAAGA
AGAATCTAGTATTAGTGAGGAATAGTGGGTTAAATCACTTACTGAAGATTTTTAATGACA
TTTCAGTGTTCCTGGTATAATTACTCTTCATCTAAGATATCCCATAACGATGTTGGACAG
TCTCGGTTCAGGCTCGCTGGCTCGCTTCATTAGCGTGTCATTCCTATTTCACATCAGAAG
ATTTAATTGTAATGCTGAATATGCACAGCTCTTCACTGAAGCCCTAATCAAAGTGGATCC
ACTTGTATTATTCATACCAGAAATCGGTCTGCTTGCTATTTTTTTATAAATAAAAGAATA
CAGATGCATAAATCAGCTGTCATTTATTAGCATGATGCTGGCATATCCGCCAGACATGCA
AGTCAAACCTACCAATGTCTTTCTCTCTCTCTGTTCCTCTCTTGCAACATTCAAGATTTT
TTAAAGAAAGGAGACCTAAAAAAGCATACATTAAATATACATACTAATTTCTCATATGAA
GTAGTGCATTCacaaagcaggtgacattgggcacta
>NODE_4177_length_161_cov_4.000000
TGTAAGTAGGAAAACCTGCAAAATCGACAGTGTATGAAATACTTTTTCTCCCCACTGTAT
GTAGGATCATTCAACTGTAATTTTAAAGAAGATAAGTAGGACCTTATGTGCTGAGTAAGA
GTGAGAAAGAAAGGAAAAGGGACTGAGGAATAGAGAAAGAGAGAGAGGGACAGAGAAAGG
GGAGAGAAGAGGTAATATACCTTGTATGGTCCTTTTGAAGa
>NODE_4178_length_165_cov_9.927273
CATCTACCTCCAGCACCCGGAGAGCCCAGGGAAGGTCTGAGCCGGCAAGGCCCAGAGAGA
GCAGCCCTGGCTGGGACACCAGGCAGGAGAGACACGCCACTCCTCCGGTACCCAGATCCA
TGGAGAGCCAACTTAGGGAGGGAGAAGTGGAGGAGCCCAGAGACCAAGAGGGCTCATCGG
CAGGGAGAGAGAGCCACCAGACCAGCCTGGGaaccagagagccag
>NODE_4179_length_78_cov_41.320515
GCCTTTTATAGAGTGTGTGGACATGTCCTAAAAGAATGATTGACAGGATTTAAAAAAAAA
TTAATTGACCTCAATCATAAAGGCTTACAGCACCTGGTATTCCCAGGCGGTCTCCCATCC
AAGTACTAACCGGGCCCG
>NODE_4182_length_62_cov_5.000000
TTCCCCTTTGCAGAAAAGCATCCCCAAAGAATGATGTTTCCACCTCCATGCTTCACGGTT
TTCTATTTTATCCCTGATGTCCTTACACAGCTCTCTGGTCTTGGCCATTGTGGAGAGGTT
GG
>NODE_4185_length_61_cov_18.098360
CCTGTCCACACACTCAATCAAACAGACTCCAACCTCTCCACAATGGCCAAGACCAGAGAG
TTGTGTAAGGATATCAGGGATAAAATTGTAGACCTGCACAAGGCTGGGATGGGCTACAGG
A
>NODE_4187_length_239_cov_14.439330
TGGTGCTTTAACTCTAAAAGTATGCAGAAAATACCGCCTAATATGCACAAATAAAACGTG
GAATGTCCCTTTAATGATGGTGATGATGATATAATCTACTCATAAGCCTTAAACAGGCTT
TCACACAGACTGAGCTATAACCCTCTTTCTCTGTCTCTCCCACTCTCGCTCCCTCTCTCT
CTCCCCTTTTCTCTCTCACCCCTCCTACTCCATCGCTATCTCTCTCTCTCCAGAAGGCGA
CTCATGGAAGTAGTAGACTATGCATGAGGAAACTGCAGACAGCCATGGATATGCGTCCa
>NODE_4195_length_152_cov_10.671053
TATGTCAACTTTATTATTCAAAAATAAAAACATTTGTAAAACCACATCAATGTTTACATA
TTATTTTTCATACAACATTTATTCAAGATAAAACAAACATACAATGTATCACAAATAAAA
TAAAAACACATTAAAATGGAAGCCATTTTGCGGGGTCCGTGGTATGAGGTTCAAAGAAGG
CTTTGGTTGTTTGAAAACCAGTTGCTGGTGGt
>NODE_4198_length_61_cov_68.721313
CAATACAGGCACTTTACCCAACGAAGCCACAGCGCCCATTCGGGTCAAGTTCGGAAGGCA
GGGCTCAAAAAAGATTCTAACAAATGGACTTCCTTTAAATGGTCATGCAAATACTCACCT
T
>NODE_4200_length_205_cov_8.975610
ATGTGTGTTGTGTGTTGTTACAGGTTTCCCAGGTTGGCATTGGGTCTTCATTCCCCCAGC
GAAGAGGTTCGCGACCCCACCTGAGGACACCTGTTTGAGGAAATTTGGGGGATTGAATTG
GACTATGTCAAGGGGTCGCATACGAGCATTCTGGGATAGATAATCCGCTGGAGGAATGGA
TGATCTCGATGTTCGGCCAGTGGAGAGGTTTGATAATGTCTGTTCTTTTATCGCTTGCTA
CATTTGGTGCTATAATGGTTACTTG
>NODE_4202_length_695_cov_17.948202
AAATATAATTGCATTGATTGCGAGCAAAGGCCAACAATAACCACTTTTCTGCACCGATGC
AAACCGAGGCCTCTCTACATGCAGGCCTATCGTAAAAACCTGTTATTTACCTCTGGCACA
TTGTTCTTTCCCCAACAAGAATTACAAAGAAAAGGGAACAAAAACTAGTCGAGACATTTT
ATATTGATGTCAACTCGATTTTATTTACATACGATGAAAATGATTTATTTTATTTAAGAG
GGAGAAAGATGGGTGAATGAAAGTGAAAAGAAAAGAGAAATGGTGTGTCAGAGCGCTGAG
AAAAGAAGTTTAAAATGCCTTGAACTATTCACCGCTGAGATGGCTAATCAGTATTGAGGC
TCGGGGGCAATCGGGCAGCCTTTCAATGCGGGCCTCCTTTCATCTCAATCGGGATGGAGG
CGCTCAATTAAAAGCCTATCAGTTTGTAAGTAAATCAACGCCTATCAAAGTTGTCACTTC
AAACAAAACGATTATTATTGCAACCCGCCTCCGCCATTAATCTCTCTCTGCGGTAATCCG
TTTGACAGGTCATCTTGGAGAGCAAGAAAAGCTGGAGTGGACAGTCACAGGGGGCGGAAA
AACAGCTGGAAAAATAAATATTTTAAGCCTTCAGATATTTTGAAGGTATACTAGCAAAAT
GATTATACGAACACTAGATTGTATTAGAAGTTAGAGGGTAGCCTAATTGGTCGTTTTTGA
GAACCAGTGTTCAGTATGTACATAATTGATAGTtt
>NODE_4207_length_233_cov_8.742489
TGCAGTGTCATGTCTGTCTTTAGACTGGACTGAGTAAACCTCACTCCCTCCGTCTCTACA
AACGTTTACAACAAAAAAAAGAAAGCTGAGAAAAAAGGAGGGGAAGGGAGGGAGAAGGAG
AGGGCTGCAGAATCCAGGAGAACCATATTTAGTCATAGACCTTCAGGATGAAGGATTTTC
AGTGCTTTCCGGCATAGCAGCTATGATGGAGTTCACCACTGAAGGACAGCCCATGCCCAT
GCCTAACTCTCCAAGAATCCTGTTCTCCGCGGGAACATAACAGAGAGCCCTGt
>NODE_4209_length_90_cov_82.722221
TCTATTCATGGGAAACATTTACAAAAGGTCAGGGCCTGTTGACCTCCATACACAAGCACA
ACTGCATTTACTCCTTATAGGAGTGCCCTCTCCTGGCTACAGAAGTCATGTAGAATGCCC
TTCCTCTGGTCCCCTATTCAGGCAAGACTA
>NODE_4210_length_571_cov_36.422066
GGGAGTCAGGGTGGGGGTTGGGGGGGGGGAGGGGTGGGGTGCTGGCACGTTCCAGTCACG
CCCGCTTCCCGGCGCGCGGCCAATCAATACCACTTTCCTGTTTTAGAGGAGGGTAATTAT
GAGGTGGAGAGATTGTCTGACCTCTCACCCTTGCTGCATTACTCGGCTGATATTAAGATA
AATTGCCTGATTTTGGGTAAACATATGCTGCAATTCAAACTGTCAGCACTGGTTTGCTCA
GGGATAATTTGTATTGATCTCCTGGCTTCTTCCCCATTTTGCTTACTGACCTCACAGATA
ATTAGAGAAAGAGACACAGTGAGGTAAGGCAGGGGCTGCATTTGAATACTTCACCAGGAA
TAAAGAAGAGAAGAAAGCAATATAGGGAGGGTGAAGAAAGCCTGAATCCATTATTAGGAT
TTTCGCACCTACTGTTTTTCAAATAGAAGTTTTGCTTGAAACATTTAGCCTACTAGTTAT
TTTTTTTGAATCACTTTTGAGAAGCTGTAAGTCATTTTAAATTGTTTATAATAAAATAAT
TTTTATTCGAGCAACATACATTTAAGGTTAGCATTACAACAAAAATTACAACATTACATA
ACATAAATTAAGTAATTCTAATGTTTCATTt
>NODE_4211_length_61_cov_7.245902
GGGCAACGAAGGAGTGGCTTCGTAAGAAGCATTTCAAGGTCCTGGAGTGGCCTAGCCAGT
AACCAGATCTCAACCCCATAGAAAATCTTTGGAGGGAGTTGAAAGTCTGTGTTGCCCAGC
G
>NODE_4216_length_61_cov_7.098361
AGGACTCCAGTGGCAACCTGTGAAGCTCTGGTGAACTCCATGCCCAAGAGGGTTAAGGCA
ATGCTGGAAAATGATGGTGGCCACACAAAATATTGACACTTTGGGCCCAATTTGGACATT
T
>NODE_4222_length_155_cov_5.690322
CCCCACTGGAGTCGGAGTCAAGGCCCGAGCCGTCTTCGGAGGGGAATGATCGGCAGGCAT
TTTCTACCGGTGGCCTTGAAAAACTGAAAACTTTAGTCATTGGCGATTCCATTACCCGCA
GTATTAGACTAAAGAATCAGCCGGCGATCGTACACTGTTTACCGGGGGGCAGAGCCACCG
ACGTAGCCGCAAATCTGGGGTTGGTGCTAGCGAAG
>NODE_4225_length_400_cov_20.924999
TTTCAATCATCCACTAACTCAACTAAAATATACCTTAAGTTCTACATGTGGAATAAGAAG
TTGGTCTCCTCTAATCAGAATTGTGTACTTAAAAGTGGAAACAACAGTCCTTTCCTCATT
AACTTATAGGTAAAGATGCTCCGTAGCATGAAATTACCCATGAGCCTCCCTCTCCAAATA
ACCCAGTTGGCAAACAAATGATCCGCGCAGACACAGTAAAAGGAAGATTATTAAAATAAT
AGGAGGGATTTAAATCTGCATCGACAGAACAACTCAGCTAAAGACTGCACAATTACTCCC
TATTCCTTCCCCCTGTTTATTCCACCTCTCTGCCCTGAGCCTTGTGTGCCTCCACTTCAC
TGTGTCCATCTGTTCTCCTGGAACCACAGACTATGGGAAGAAAAGATTTACCTCAGGTAA
TAACGCACAGTATCACATTATCCAAGGAGTTGATTATTTt
>NODE_4226_length_75_cov_150.466660
ATAGTCTTGCCTGTATAGGGGACCAGAGGAAGGGCATTCTTAATGACTCCTGTAGCCAGG
ACAGTGTGCTCCTATAAGGGGCTAAGTGCAGTGTGCCAGTGTATGGAGCTCAACAGGCCC
TGACCTTTGTAAATG
>NODE_4228_length_125_cov_51.768002
GCAAGACTATATACTCTGTTCTCTATTCATGGGAAACATTTACAAAGGTCAGGGCCTGTT
TAGCTCCATACACTGGCACACTGCACTTAGCCCCTTATAGGAGCACACTGTCCTTGCTAC
AGGAATCATTAAGAATGCCCTTCCTCTGGTCCCCTATACAGGCAAGACTATATACTATGT
TCTCT
>NODE_4231_length_377_cov_18.302387
ACCCGAACACAACCTGACACCGCATTCATCTGACGCACTGTGTGTGTGTGTGTGTGTGTG
TGCGTGTGCGTGTGTGTGCACCGTGCTCCACCACCAGCCACCAGGACCTGAAGGGTGCAG
AAATTAAGGTTACTACACAAATTGAGCCATATGGTCTAAATATTTCAGAGCTGAAATTTA
CTAGGCAATAAAAATGGCTCCTGCCTCTCTAATGGTGTAAATTACAGTTTAACCACGGCG
CTAATGATGTCCTTCTGCTGCCCGTAACCACTCTAACATGAAGGACATTGTTTAAAAAAT
ACCCTGGAAAAAAAAGATGGGGAGAAGGAAGGAGGGGGTGGGGAGGGAGAGAAGTGCTAG
CAGCATGTTTACAATCTGTTAGTTTACCATTAAGAACAAGGAGGAGAGGAGAGAGAGAGA
GAGAGAGGAGAGAGAGa
>NODE_4232_length_275_cov_8.421818
GCTGCTGAGCTCGGCAAAGCCTAATTAAGATCAATATTTCCATTTTTAGTAAAAGTGCAA
AAGAAAAGAGAGCAAGCAGGAGGTTGAGAGAGAAGGAGAGGAGAGCAGGATCAATGGAGA
GGGAGACGGGGAAGAGAAGGCAGTAGAGTGAAGAAAGGAGGTGGTGGAGAGGTGGAGGGA
GAAGTGGAGGAGGTGGAGTGGAGGTGCGTAAAGCAGGAAGCGAGGGAGCTAGAGAAGGAA
ACAGATGGGTTATTTTTTCATTGTAATCTGTTGTTGGGCCTAACAAGTGTTAGCAACGTC
TGTGTGTTACTATAAACCGAGTGGCTATTCCATCa
>NODE_4235_length_66_cov_20.575758
AGGCGGTCTCCCATCCAAGTACTAACCGGGCCCGACCCTGCTTAGCTTCCAAGATCAGGC
GTGCTGAGGGAGGTGTGGCCGTAAGCCTATTGGCAGTTTGAATTTGGGCCTTTTATAGAG
TGTGTG
>NODE_4239_length_224_cov_6.209821
GACACACCCCTCCTTCCTCTCTACTGGAAGGAAATTCATGTGTGGTGCTAAGTGATGTCA
TACAGGAAGGAAGTTGCTAAATCAACAGAAAAATATGAGATGTGAGTGTTCTTGATGTTT
TCCGAGGAGATTCCCTCCCTTCCCCTCTCTCACTGTCTTTCGCTTGCCCCCTCCGTTACG
GTTTCTCCCTGCCACACTTTATATGCTCCCCCAAGTCCCTCTCACATAGATAGTGTCAGC
GCTGTTCAGTGCAGATGGTTTCCAGGGCATTTCCTATTTTCCCa
>NODE_4245_length_252_cov_13.873015
ATACAAATATTTCTGAATGCTGCACTTGACCAGTATTTCTGTGTTTTAGTGACCATAATA
TCATAGCAATAACCAGAAACAGTAAAAAGATTTATGAAGATTGTTGATATTCATGCCCCT
ATGAGGAAGTGTATTGTAAAAGGGAGAACAGCCCCATGGCTGAATGAGAGTATAAAGAGC
CTCTTGAAGGAAAAAGACAAAGCCAAATCTATATTAGTAAAGACTGGATTGATGGAGGAC
AGATTCATGTAGCGTCAACTGAGAAATAAGGTAACTAAACGGAATAGATCAATGAAAAAA
GAATATTACATG
>NODE_4247_length_251_cov_11.378486
TTCCCGTTACCTAAGAAATGTTATTGAAATATTCACAGAACTTATTGTGGTTCGCGGAAT
CTTTACAAACTCAAACACACACACCTGGACAACACAACACCTTGGCGTGAAGGACAGGGC
ACCCAGCAACCAACCTGTCCCCACCTTCCCAGACCCCAATGAGAACCCAGTGTCCCATCT
CATCGCAGCTCTCCAAACAGGCTTGTACTGATTAACTCGAGTGGGCTTTCTCTGCCACCC
AGCTATTAATTATATGGCCTTCATTAACACCGGCCTGATGAATGGCTGCTGCTGGAAGGC
AGAGTTAAGAC
>NODE_4248_length_61_cov_19.049181
ATATGGCCTTCATTAACACCGGCCTGATGAATGGCTGCTGCTGGAAGGCAGAGTTAAGAC
AAGGTGTTAACAGAGCACCTGCCTACACTCATGTGGCCACTTATTAACCAACAATGACCT
T
>NODE_4249_length_174_cov_4.034483
GGATATTTATTTATAAGAATGCAAAATTACAGGTATCCCAAATATATGAGATATACTAAA
CTTAATACTAAGTAAAGCTTAGAACATAGGTGTAGGCTACAGAACATTTTACCCTGAGTT
CCATTGGCTACATTTCTGGATTTCCCACCCAAATGTAAAGCAGAATGAAAAACTTTATTT
AATTCCAGCATTCCAAAGGTAAATTGAACaagaacttaaatgcagaattatata
>NODE_4256_length_482_cov_7.053942
ATAATTATTATTATCATTAATCGATTGCATAAGTAGTAACATACAAAACTTAAAGGCTAT
GTGGCGTATCACCGTCCATTGCGACGCTGGAATGCTAAACGATGGAATGTCATGTGATGA
GAATTCATTTCTCGGGAGGGAAGGTTGATTACCATATGATATGGCCTCTGCCTCATGCTG
GGTTCTCTGGTGCTGCCCCCTCTCATCTGAGAGAAGAGGCTCACCCCCCCCGCTAAGTTC
GCTAAGTCCAATTTTAAGCTAATATGCAGGTTGTGACAGTGGGTGCACAGGGCCTGGTAG
GACATAATGGCTCTGGGATTGTAAATATTGGTTTTAGAGAGTCACAAATGGGGGCAGGCG
GAGGGAAATTTCCATTGAGTATGCAGCAGCATTACTGGAGGTCCTAGTGCAGCCGAATAG
GTTCTCCATTCTAGTGTGTCACAATCCATTTTCGGAGGTGCTAGGTGGCAGGTACATGTC
ATTAGTAACCCTTTAACGCGGTAATGAACCTTTTAtttatccggtgctcctctcatgaat
ga
>NODE_4259_length_125_cov_5.072000
AAGGGCTTCCTTTAATTTTTTACCAGCTTCTTTCTGAGGTTCTTCATTCCAAACGTCCTA
CGCATCCAGCGAAAAGCTCTCCTAATAAGACTCTTATTGGAAGGGGCAGGGTCCTCAATT
CTTTTCTGTTTTACTCTGGCTGAAGCGATGTAGCTGGCGTGTTCTCTCTCTCTCTGTATA
ttcag
>NODE_4268_length_281_cov_28.099644
GTCAATTTTCGTTCCTACCCTCACCTATGGTCATGAAGGCTGGGTCATGACCGAAAGAAC
AAGATTGCGAGTACAAGCGGCTGAAATGGGTTTTCTCAGAAGGGTGGCTGGCTTCTCCCT
TAGGGATAGGGTGAGAAGCTCAGCCATCCGTGAGGAACTCGGAGTAGAGCCGCTGCTCCT
TTGCGTCGAAAGGAGCCAGTTGAGGTGGTTCGGGCATCTGGTAAGGATGCCCCCAGGACG
TCTCCCTAGGGAGGTGTTCCAGGCACGTCCAGCTGGGAGGAGACCTCGGGGTAGGCCCAG
GACTAGGTGGAGAGATTATATTTCGACACTGGCCTGGGAAC
>NODE_4272_length_131_cov_4.015267
GTGTTTGGTGAGGCAATATGCAGTAACACATTTGTCACATCCACACGTAGAGGCAGGGTA
AATATGCACACACACACACAATTACAAAAACATAGACGGATAGGCAAACACACAAAGACA
CCCAGAAGCAGTCAGCCAGTCACACGCACCACACACACCTAGCTACAGATAATCCTCTAG
ACACAGACTGg
>NODE_4273_length_305_cov_35.527870
GCTAGCAGATATGCCTGTCTGCCGCTGTTGACGGAGCCCTTGGTACCGGGACCAGAGGTG
CTGGAGTGAGAGTACATCCTGTGCTGTTTTCTCTCGGCTTCTCTGTCTCTCTCTCTCTCC
CTCTCTGTCTGTCTCTATGCTGCTGCAGTGCTTGCAGATGTGCACAAACAAGGGAGGATT
AAAGCAAAACGAATTGAAACAGAAAAAGGGAATCAGAGTGATGGCTGTCGGTGGGCTGGT
TCTGAGTGATAAACATAATGACGCCGTGTGGATGTGTGTTTCTGCTCGCTAGCGTGTGGA
TGTGTGTGTGCGTGTATGTTCCAGTCTGTGTCTAGAGGATTATCTGTAGCTAGGTGTGTG
TGGTg
>NODE_4274_length_87_cov_35.195404
GTTTCGATCCATCGACCTCTGGGTTATGGGCCCAGCACGCTTCCGCTGCGCCACTCTGCT
GAAGATCACCCCAGATGGGACTCGAACCCACAATCCCTGGCTTAGGAGGCCAGTGCCTTA
TCCATTAGGCCACTGGGGCAACCGGCC
>NODE_4275_length_113_cov_10.920354
TATATATTGGAGTTTCAGGCTTACTGGTTCCATTTATTTTGTTTCTGCGTTAGGCACTGA
TGTTCCACACCAGTTGCCTAATGATCTGATGGCTTGTATCATGTTAACCATAAGGCCGGT
TGCCCCAGTGGCCTAATGGATAAGGCACTGGCCTCCTAAGCCAGGGATTGTGG
>NODE_4282_length_144_cov_14.006945
TGGGTGAAAGTGTTGTGGTCAGATGAGACCAAAATCGAGCTCTTTGGCATCAACTCAACT
TGCCGTGTTTGGAGGAGGAGGAATGTTGCCTATGACCCCAAAACACCATCCCCATCGTCA
AACATGGAGGTGGAAACCTTATGTTTTGGGGGTGTTTTTCTGCTAAGGGGACAGGACAAC
TTCACCGCATCAAAGGGACGATGG
>NODE_4283_length_140_cov_5.364286
TTCATCTTCATTCTCGCTAGCAGTTGCTCAATTCTTATGATTATTCCTAGGAAGTTAGTA
GATACTAGTAAGCCTATTACTGGCTAATAAGCTGTTAAAACGGCCAGTGGCAAAAGCAAT
ACAGTTCATAGACACTATGGTGGAGGTAAACTTAATAAGAAACGTTAGTCAGTttaacac
aatcctcaatgaagtctagc
>NODE_4286_length_61_cov_33.950821
CCTTACCACTTGGCCACCATGCCCAGCCGGCTTGTGTCTTTCCTCAAAGTAGGTGATTCA
ACCATTGTAAAATGTACAGTTTTCCCAGTCTCTATCCCTGTTGGCGAGCTCTGACTATGG
A
>NODE_4288_length_123_cov_5.235772
GTCCAAGCCCGTCTTTGCCAAAGACCATCTGGATGATTCAGAGAAGGAATGGGAGAACAA
CAATAGAGTTTTTGGGTCTAAACTCTACTCGCTGTGTTTGGAGGAAGAAGAAGGATGAGT
ACATCCCCAAGAACATCATCCCAACCACGAAGCATGGAGGTGGAAACCGCATTCTTTGGG
GAt
>NODE_4293_length_100_cov_18.790001
TCTTCTTCTGGTGAAGCCATGCTTTTGTGGATTTGGATGTGTGCTTTGGGTCGTTGTCAT
GCTGAAAGGTGAAGTTCCTCTTCATCTTCAGCTTTCTAATGGACGCCTGAAGGTTTTGTG
CCAAAATTGCCTGGTATTTGGAACTGTTCATAATTCCCTC
>NODE_4295_length_584_cov_13.488013
TTTGCTCTACATCCATTCTATGGTTGCTTCATATTTCTTTTACTGCTGCTCCTCATCTCT
CAACCTCTAGGTTGTCTTAGTGTAATGAACAACTGCACATAGCTAGCATAACTGTGTGGA
TTATTCATCTCCCCATTCTCCCGACGGAGCACGCCGAAAACGCTGCGTCTATCAGCGACC
TACTGTCCGCAATATGTCAAAAACTCACAAATCCCAAATGCCACCAAATTTCAGGTTTCC
CAGTGTCATAAAGAGCTGTGCTTTGGATATGTTCATCGGGGGTGGGCCTAGTCTACCTGA
TACCATACATAGCCTCCTGCATCCACAGAAAGTCACCTGTGACCCCCGAAATGTTTTACA
ACGTCCTCCCTTAGTCAATACATTGCCCATTCCCCAAATTTCAATTAAACCTTTAAAGGG
[truncated: 532,997 more chars]
