# Supplementary material for: Early-branching euteleost relationships: areas of congruence between concatenation and coalescent model inferences
Source: PeerJ. 2017 Sep 8;5:e3548. doi: 10.7717/peerj.3548 (PMC5592902; doi:10.7717/peerj.3548)
Supplement: Data S1 [file peerj-05-3548-s003.zip › DataSupplement/Assemblies/Gonostoma-elongatum19-71.fa]

>NODE_1_length_167_cov_18.335329
GAGAGAGAGAGAGAGAGAGAGAGAGAGACAGTGAAGAGAAGCGTTACAAGGAGATCCTAG
AAGATAGGAGTAGGGAAGCAGAGCGTGCAGATACAAACCGGGTCATTGCTGCTTAGCTAA
TAGGGGCCAATTCGCTGCAGGAGAGAAATGTCGAACACCCCAAGTTGTGTACAATAAGAG
AACTGTCCTAGTATGCACACAAACACACATACAATACACTGACACACATACTAAGGc
>NODE_10_length_378_cov_12.777778
CAATTGCAGGCTGGGTGACAGCTATAGGCAGACAAAGACACCTTAAGAGAGTCCTAGTTA
CCCCCCCTGTTAAAGGGATGCCTCAAGAGAGTGAAATTTATCTGCTTTTAGCACCGTATT
TCATGTTTTAAAAATGACTCCTACCCAGGGGGAGCGGGTGGATGGCCATGGGCACAAAGC
TACTATACACAATTGCAGGCTGGGTGACAGCTGTAGGCACACACAGACACCTTAAGAGAG
TCATACTTACTCCCCCTGTTTAGTGAATGCCTCAAGCGGGTGAAATTTACCTGCTTTTAG
CACCGTATGTCATGTTTTAAAAATGACTCCTACCCAGTGGGAGCGTGTGGATGGCCATGG
GCACAAAGCTACTATACACAATTGCAGGCTGGGTGACAGCTATAGGCAGACAAAGACACC
TTAAGAGAGTCCTAGTTACCCCCCCTGT
>NODE_11_length_282_cov_54.886524
ATTTTTAGCGATTTTTAAACTGCCACAGAATATGTTACATACAAACTACATACAAACCGA
AAGCAGCGTTAGAAAGAACAGACTCTCGTTGTTCGTCACGATTTTTCGCTTTGTTTCTAG
CGTGTTCCGTTCTTTTGTAGTAATAAGTTAAAAACAGGTGGTTTCGCTCAAAAAGGTCGC
TTTTTTTCCGAGATTCCGAGAAAAGCGCGTCTTTCTGAAGGGAGACACTTTCGGTCAGAA
TTGCAACGCCAACTCTTACTTTTTTACTTCATGACACCTCAAAACATCTGAACAGTGGTT
TTCTTCTGAAAATCAACAAAAACAACATTTTCCACAGCAGAACCAACGCATA
>NODE_12_length_71_cov_29.774649
ACATCTAAATTATCTAGGAAAAGTATTCTGGGGTTTTGCACTGATAGGAAATCCGCACGG
TGCCTCGATGAGAGGAGTTAAATGTTTGAAGGTCACAGTTTCTCTCATTGATCTTGCAAT
GTTTGTTAATTACATTGTCAC
>NODE_13_length_181_cov_98.519341
GAGGAGTTAAATGTTTGAAGGTCACAGTTTCTCTCATTGATCTTGCAATGTTTGTTAATT
ACATTGTCACTGATGTTGTGAGAGATAATTAAGCCACTATGTTTATATGCATAATTATGC
GCGCTCCGCATCAAGCTTTGAAAGACAGCGGCGACAGAGGGGAAAAAAAATATTTTAATT
GTGAGCGGCGCTGAAACACGGCAATATAGATGCCCTAGTTACAATCAACAAAGAGCAACT
CGGAAGAAGAA
>NODE_14_length_248_cov_54.915321
AATAGATTCACTATAAACCTCGCCACAGCCGTCAACTATACCTATAGCTTCAAAAATCAA
CAATACACCCTGGAGAGAAACAGATTTTATGTTTGATTCTGTTTAGATCTTCTCTCTTCT
CATCTAACTGTATCCAGACCAGGTTTAATGCATATTTCAGCAAGCCCATGCAGGGCACCT
CAGAATTACCACTTTACTCTTGGGCCCTGGGGCCTTGGAGCCGACTTTGACATCAAGAGA
GCATGTTTGGGAAAAGGAATGTGCGGCAAGCTTTCACCTCCAGGTATTTATCTTTTAAGG
CGGGGTGGACTGGGGGGG
>NODE_15_length_841_cov_37.313911
CCCACCGGGTAGGAGTCCTCCTTTGTGCCCATGGTCCTCCTCCAGCCTATAATATTTATT
GTAACCGACCGACCCAATTCTCTACCCGGCCACAGGGGCGACCGAGACGGACCAGGCTGT
CTTGGTCCCGTGTCCCTAGGTGGTTCCGGGGCTGCCCCAGAGGCTGCGAGGTCCAAAACA
CATTTCCGGGCCTCGAACCGGGCCGGAAACCGATTCCGACCCAATTCTCTACCCTGCCAC
AATAGACACCGAGCCGGACCCGGCTGTCTTGGTCCCGTGTCCCTAGGTGGTTCGGGGGCT
GCCCCAGAGGCTGCAAGGTTTCGCACGGTCACCCCCAGGCGTTTCCTGGGCTCCGTGCGC
GTGCACGCCGGGTGCGCGTGAGGTATTCCCGCTATAGTCGCCTCCGCCTCGCCGAGACCT
TTCATTTGGTGTAAAAATTAACTTTCTAGCACCTTCCTAGGCGGAGATATAGCCGTTTTA
CCGATTTCGACTTTTACCCTGAACAATTTTCCTAGGGATTGCCCTAACATATTTCTGTGC
CCATGGGCAACCAAATCTCAGGGTAAATCCCTATTGAGCGGGGGTTTGCTAGAAATTACC
CCGCGCGAAATCAGAAACCTGGTTTTCAGAACCTTGAGCTCCAGGAAAACCAGCGGGGCA
TGCTCTGAACCCTCTGCCCAAGACAGAGCACCCTTCTGGGGCACATTTGGCGGGTGTGCC
GGTCCAATACGGACCTCCGCGAAAATCATCCAGGGCTATGAAACGAGTCCCCCTAGCCCA
GAGAGAGGCCCCCTCTCGGCCACCACCCTCGGTGGCGCCCCCTATGGATGATTTTTTGAC
ATTTTCCTAAAATTTTCAAACCTCCAGGAAAATCATCCAGGGCTATTATGTGAGTCCCCA
CAGCCCAGAGA
>NODE_16_length_247_cov_23.012146
CTGTCAGTGCAGACAGAGCAGAGGGAACAAGGAGAGGAAGAAACTTCAGATTATCTGAGA
TGTGCCTCTCATGTCATATTGGAGTTCTGGACAATCCATAATCTTTTCAGCAGCAGTAGG
AAGAAAAGCATCGTGGGACAACACACGAAGCCTCGGGCTCCTGCCTGGACCCTACAGTAG
GTCCCAGCCTTGCCCCAGGCACCGCCCCATGTCCCCTCGCTCCCCAGGGGTCCTACAGTA
GGTCCCAGCCCTGCCCCAGGCACCGCCCCATGTCCCCTCGCTCCCCAGGGGTGCTCAGAG
TGGCTGGGAAAACAAGA
>NODE_17_length_189_cov_58.740742
ACAACATTCAACTAGTCTAAAATATTCAACTAGTCTAAAATATTCATCTAGTCTGCAACA
TTCAGCTACTCTAAAACATTCAGCTAGTCCTCACTCTCCCTCATCATCACTCCTCTTTTT
CACTCTTCTTCTTTCTTTCTCTCTTTTTCCTCGCGGGTTGTAGTCTCGCGTAGCCAGACC
CCCTGATTCTGCAGGGAGTCTGGGGACTTCCCCACAGAAAACTGGGCTAGAGCAAAGATG
GCCACCGGCATACCACGTG
>NODE_18_length_840_cov_56.474998
CAAAACTGCTACACTCCTTTGGGATCATTTTGAGCATTCTTGAGTCACCTTGAGTGTAGA
CAATGGGCTTTCCAAACAATGAAAGTGAATGGGGGAAAAATATTGCAATTCATGAACTGT
TCATTCATTTTTCCTACTACATGTGCAGTCCATTTAAGAGTGTGTGTTGGCACTGCAGGT
TAATGGTAAGGCTCTTTAAAAGCAAGGGATGACCCTCCAAAACATTTACAAATGGCAATA
TAAATGATATAGTAATTAAGTGAGGGTTCTGGCTAGTTAGTGCATTGGCGCTTAAAGCCA
ATACAGTTCACATAGCTATCATGGCGCTTCAGGGATACCGAAGGCCATCTTGTCTTGCCA
TCCTTACCAGCTGTATTTGTTTTCTTCAATAAATTCAAAGTAGCCCCTTCCATGCTCCTC
CCGACGTCTCTTAACACCCTTCTTATTCTTCTGATCGGCATTCGTGTCTTTGTCCGCATC
CCCTTTGGAAATAAAACAAAGATATAATGAGGTGCTCCTTTTGAGGAAAGGTCGAACTGG
TTGTGGTTGGTGGTGATAGTGACCCACAGTACCTGTTCATTAGTTACAATGTGCCGACCA
GTGATACACACCCCAGCGGAATGCAGTATAGGTAGATACAGCTATTTCCTCTGACCAGGT
AGAACAGTTACATTGGTATGGCCAGGAAGCATTGCTAAGCAATATGAATGACAATCAGAT
AGGCAGGGAGGTGATGGGGACAACAATCACGGCAAGAGGTAAAATGGGGGAGAACTCCCA
TGGGACTAATCAGGAGTTTACAAAATGGAATATCATCTTAGCTATATTAGCTAGTGATAG
GGAAAAGGGTTTTCTATAGTACCGTACACAATTTCAGTTAGCTACTGCTTCTTGGTAGCT
ACGATAATCa
>NODE_19_length_453_cov_102.165565
ACACACACACACACACACACACATACACACACACAGTTTGATAACTATGTGTTGCACTCG
GGCCGATGATAATGATGCAATCCCGGAGTCAGCTTCATCCTCAAGTATCCAAAAAAATGG
AGAGTTTCAAACGGAGGTGTGTACTATGGCTGTATGAAAAACCAATGCAAATAAGCTTTC
ACCCCCGTGGTACTTGAACTGTTTTCACTTTGATAACCCAATTATTGTCTCAAGAGCTGT
GTCAATTGCTCTAGCGATCTCTTCTTGAACAAATCACTCCCTGTAACCTCGAGCACTTTC
GATTTGATTCTGCCATTTTTTGACAGTTCAAAGCAATCAGAGGAGGCCTCACAAGGACGC
GGATTGATTTTGTGTTCTCGCTTATCATGCTAATTCCCTGAAAATCAGCCTTTTCATCCC
CCTCTCCGTCTGATTACTGCACTTGGAAGACGGCGGCTGAACTGCGCACGCTCCCCTCTC
GCCTCTGTCATGTCACCGCCGCCTCCCCCCACCCTCCCTCCTc
>NODE_20_length_620_cov_44.711288
ACAGAATGACACGTGTAATTAAAAGAGTCCACGCCACTTTACCTCACGCTTCACACCTAC
AGTGGCGCGCAAAGAGAGAGCGAGCAACTCCCACCCCGCTAATTACCATTATCAGTGAAA
CGGTAGGGTTTGAGTCATTAGTTCCATGTGCATTTAATTAGAGGCAGGCTGAAATTGGAT
TTAACTTATTACTTTTTCATGGATCACTTTCTTGTCATCACTTCAAATTGGATTGCAGCC
CCAGGTAACTAATTATGCCAGCCGCAGGACCAGGAGTGGAGAAATAGGTAATTAGGAACA
ACACTGTCGGACCCTCACTGATCGTCCACACTCAACACAGAAGGGGAAAGAAGGGGGAAG
AGAAACGAGGCTGGTTTCGTGGTATTACTTAGGAGGCAGGCTGCTCGGTTAACTATGCCA
CGCTGCAAGGGATCCTGGGTAGGCACCCGCCACCTACGGTGGATTATGTGACGTGCAGCT
GGGCTGAAGATGTTATGTCAACATGGTTCCACTGCCAGCAGTGTAATGCCCAGATTAGGC
TTGTTCCAGATCTGAAAGGTGGCCTTGATTGGCCTTCATTATTCATGTCAGTGGAACGGG
GAGTTACTGAAGGCTGCTGTTGCACGGCAAGGCTGAGATCGTACTCCGGGCCTGAACCCC
ACATGAATACGTTTCACCTTCTACTAACTg
>NODE_21_length_159_cov_13.591195
AGAGACAAGAGTATTTAGTAGTAGTTAGTTTAGTTAGTTTAGGAGTAGTTAATCAGAGTT
GATTTCTTATGCTTTTAAGGAAATGGGGAGGGAGAAGAGGCGAGGTTTGGGGGTTAGATA
GAGACAGGGAGGTAGATTGAGAAAAGGAGGAAGGGATGTAGATAGAGACAGCAGGGGTGA
AGGGAGGGAGTAGTGTCCCACGAGAGAAACAAGCGGATGGGGCGAGAAg
>NODE_22_length_1089_cov_59.179981
TCCTCTTCAACTCCTGTTAGAAAGCAAGTCCAGGAAAAGAATATTCCAGGGGGCTGGAAG
CAAATGTTCCTTAAAATTCAGATTTGATCAAAAGTAAGAAAATATACTTTGAATCATAAC
TTTGGACTGCTGTCACAGAAAATATTTGACATTTTCAATTTAAATCCTTTTAGTAAAACG
GTTAAAATAGTGAGTCAGAATCATTCTATTTTCCGCTCTTTTTTCCCTGATGTTTCTCCA
GCTCACGCACAATGAAATCTTGCTTCATTAAAAGTGTATTAATCTTGTCTCTTGTCTCGG
GGGAGGCACCTTAAGATGATGTTGTATCTTTTTCTTTAAATTGTTGGAGGAAAAAAAAAT
CTCCCAGATTTGGTCCCTGTCAGTCAGAAATAATTGTGTGCTTAATCTTGTCCCTGATGG
ATGACTTGGAGTTCAGCAGTGGGCCAGCTCCAATGACAAATACAATATTAATATTCATTA
ACTGCTTTGACAATGCTAATTTTGATGCAGTAGTAAAGGGCCTTCCAAAGTTAGCGGCCA
AAGCATCAGAGCTGCGCAAGGTGGCAAGATAATTTGTGCTGCTTTACTGAGCTGAAGGCT
TTTAAAGTCTTAAGCAGGAAAAAAAAGCTAGGTACCACAAACAAAATAAAAGAGAAAGGG
AAAAAGTTCAGACGCATTGGAAACCAGGACTGCGGAAGTAATACGATCAAGAGACGGCTA
CAAAATTTGACACCTCCGATGCCGCATCTTTTGAGCGAATATTTTTTTATTTAAACAAAA
AGTAGCAACAAAAAAAAGGAGCATAACATGGTAAGTCAGCACATTCCCGATTTTGTTTAA
TCTTTTTGATCTTTTCAATTATCGCCATTTGAAGATCAATAGTCATTTTTTTCTGCTATG
GTTAAAAGGCTCACAGCGGTGGTATGGTGCCTGGTCGGATCACGGCTTTAAGAGTGGGCT
TCCTCCCTCCAAGCCATCAGTTGGCCGGGCTTAATTTTCTATTGCAAGTTCTCCAGAAAA
CCACACAGACTTGTTTCCGATTTATTCGTGTTTTTGTTATTGTTAACTGCTGTTGTTGGT
TTGTTGTCGGGCTTTATCTTTTTACCTTTTTATTCTGGGTTGTCTTTAGAGATTACAGGC
AAGAGAGTTGAGCTGGCAa
>NODE_23_length_138_cov_67.007248
TACTACTACTACAAAGATTTAACCATTTTAACTGTATTCAGCACATATTTACATGGTTAT
GCCTGCTTCTACTGCATCCCCAGGGATGGTAGCAGCCTATAATATTACTATAACAATATA
TACTACAATATTCAGCTACTCTACAACATTGAAATACGCTACAACATTCAGCTACCCTAC
AACAGTCAGCTAGACTTCACTCTTCTTC
>NODE_24_length_2737_cov_46.392399
GTGTGGCTGGGTGGGCACCCTTTCTGTTTTAGTTGATTTCATTAGGTGGGGGTGGGGCGT
GCCGTGGGCATGGGTCCCTTCTCTCCGGTCCTTTCGTACTAGGAGAGAGTGTTTCATAGA
TAGAAACTGACCTGGATTACTCCGGTCTGAACTCAGATCACGTAGGACTTTGATCGTTGA
ACAAACGAACCTTTAAATAGCGGTTACACCATTAGGGTGTCCTGATCCAACATCGAGGTC
GTAAACCCCCTCGTCGATAGGGGCTCTTAGAGAGGATTGCGCTGTTATCCCCAGGGTAAC
TTGGTTCGTGGATCGGCGTAGTCGGATCGTCTTAGTCAGAAGTTCTGTTGCTTGGAGTTG
CGGGTCTCAGCTGTAAGGTCAGTGTCCTCATTCCTCTGGGGGGCTTATTTCCCCCGTGGT
CACCCCAACCAAAGACGAGCAAAATAGGGGAATTTCACTATCATCTGGTAGTGAGAGATT
TTTGTGTGGGTATTTGGTGTCTAAAGCTTCATGGGGTCTTCTCGTCTTATGGTGAAAGCC
CCGCTTCTGCACGGGGGGATCAATTTCATTGACTGAGGGGAGGAGACAGTTGAGCCTTCG
TTTTGCCATTCATACGGGTCTTTATTTAAAAGACAGGTGATTACGCTACCTTTGCACGGT
TAAAATACCGCGGCCGTTAAACCCATGGTCACGGGGCAGGCGGGACCTCTTATTCTAATT
TAGCAAGAGGCGATGTTTTTGGTAAACAGGCGAGGTTCGTGTTTGCCGAGTTCCTTCTCT
TCTCTTTAGTCTTTCCTTATGTGCAGTTCTGTGTGGGGTTAACGATAAAGTATTCAGGTT
TTTCTTGTTTGTTGTTTGATTAGTAGTCCCCTCTTGGTTTGGGTTCGTTATTTGTCAGTG
GCGGGTCCGGTTTGACGTGCTCGTGTGCTTGGAGGGGGGCATGTGCCCCTTATTACTAAT
TTTAGCATAGGCTTTTTTATGGTGACATAAGGAGGCTTAGTAGGGGTTAGGGGGTGGGGT
TTCGTGTCAGAATGGGGGGAAGAAAAGATTGTTTGGGCTGTAACGTCTTCTATTTAGGTG
GCTGCTTTTAGGCCCACTACAACATTTGGCCTTAAGGCTATGATTTTTAACCTCCTGGGA
AGGTTGTGTCCTGGTTCAAAGGAGCTGTACCTCCTTTAAGTTACTCTTCTGGTTTCTGTG
GGCCGAGGAATAGTGGAGTTGGGGCTCAAATAATCTGGAAGGCTGAACTTTAATTCATTT
TTTAAGCAACCAGCTATAACTAGACTCGGTAGGTTTTTCACCTCTACTCGGAACTCTTCC
CGTCCTTTTGTTACAGGAGAGGGTTGGCCCATAATGGCTGTTTCGGAGTAGCTCGTTTAG
TTTCGGGGGCTCAAACTAAGGTTCTTCTTGCTTGAGTGTTCTGGCTAAATCATAATGCGA
GAGGTACGAGATTGAATCTCTGCTTTATTGGGCTTAAGAGGTTTATTTCATTTCTTTTTC
AGTTTTCCCTTGCGGTACTATTTCTGTTGCTTGGGGTACTTCTTTCTGTCTCCCGTACTA
GGGTGGAAAAATGGTTTGTTTATTGGTTTATGGTTTTATTAGGGTGGGGGTTTACGGGGG
TGGTTACCTGGATAGAGTGCTAGCTGGTTGGCTCAGAGTGATCCGTTTGGGCGGATATCT
CTTCAGTGTAAGGGAAGTGCTTTTCTTTTTAGCTACACTCTGGTTGTTCCAAGTGCACTT
TCCAGTACACTTACCGTGTTACGACTTGCCTCCCCTTGGTTTAGCTAGCTTTTTAGTGAA
TGGTGGGGTGAGTTTGGGGAGAGTGACGGGCGGTGTGTACGCATTTCAGGACCAGTTTTA
GGAGAGCGCTCTGTTCTCTTCTTACTGCTAAATTCAGCTTCGGGTGCTAGTTTCATGGCA
CCTTTCGCGGTGTCCTGATGTAGGAAATGTAGCCTATTTTTATCCACTGCGTGCGCTACA
CCTCGACCTGACGTCTTAGGTTGTGTCTATTATGCTTACTGTGGGACACTGGGGGGGGGT
AAGCTGGCGACGGCGGTATATAGGCGGGGATGACAAGGGGTGGTGAGGTCAAACGGGGGT
TATCGGTTAAAGAACAGGCTCCTCTAGGGGGGTTGAAGTACCGCCAAGTCCTTTGGGTTT
TAAGCTAGTGCTTGTAGTCCCCTGGCGGATGAAGTTGTGTGAGAACATCAGGGTTTACGG
CTAAGCATAGTGGGGTATCTAATCCCAGTTTGTTTCTTAGTTGTCATGAGTTCAGGTGTG
GTTAAAGCTACTTTCGTGGTGGGTTTTCATTTTTCCGGAGGCGTATGACAGCGGGGGTGG
GTTGGGCTTTAGTTGGTTGTACCCCCAATCATGCTTTACGCCGGTAGCTATCAATTTGGG
TCCCTCGTATAACCGCGGTGGCTGGCACGAGTTTTACCGGCCCTGGGGATCTTAATTGAG
TCAAGCTTTCGCTCATACTTAAAGTTTATCACTGCTGAGTTCCCTTGGGGGTGTGGCTGA
GCAAGGCGTTTTGGGCCCCTTTGAGGGAGCCTGATGCCAGCTCCTCATCTCTGGGTGGGG
GATTAAGGGCATTCTCACAGGAGGGCGGAAACTTGCATGTGTAATTTTGGTCATATTTGA
TAGGAAAGTTAGGACTAAGCTTTTGTGTCGACGGAGCACTAAGGCTCATTTTAGCAACTT
CAGTGCTACGCTTTAGTTAAGCTACGCTAACGAGTACAATGTAATCATGGAAGGGGGAAA
ATATGTGACTAGGTAAGTCTGGTAGGAAGCAGGATCCTGCGTGTCGA
>NODE_26_length_71_cov_10.197183
TCTATCTAACTATTGCCGTGAGGCTCTCTAAATCAGATTGACTACCCCCGCTCCAAAAGG
CGGAAGTGGCAGTGAAAACCCGAGCGAAACCGTCACCGAAAACGCCTTTCCCATACACCA
GGTCCCTTGTTCACCTCTTTt
>NODE_27_length_536_cov_51.992538
AGGAGGGAAATCAAATCAAAGCTGAACACACACACACAAACACACACCTCACACACACAC
ACACACACACACGCGACTGGGCCAAGGGAGAGTGATAAAAACAGTCGAGTTACCTTTCCC
AATATTCTTTTTGGTAGCTGACGAAGAGGAGGGAATCATAGGTAATTTCAACTCAGCACG
ATTTGACTCAGTCAGAAGGTAGTGGGACTTATAGGCATATGAAGTTAATATGGTGTCAGT
TAGGTCCTGCACTAACAGCCCTACACACGGGACACACACAGGAAGAGATAGGGGTGAGCC
GCAATCAAACTACAATACCCAGGATTCCACACCAGAGAGAGAAAGAAGGAACACACGCTG
TTAGAAGGTATGAGAGAGAGAAACACAACTGTCATTCCATTCCAAACAAATCAACAGTCC
TTATATTGTGGAAGAATCACCATGTAGAAATGACTTTCAAGAAATCACCACACCATGTAG
AAATTACTTTCAGAGATTAAATTTAAGGAAGATTTCTTCCATCTTCAATATGAAATTATG
AGAATTAAATGGTGTTTCTGGGCAGTGCAGAGCACCGTGAAGTCACAGATTATTATACAG
AGAAGt
>NODE_28_length_260_cov_65.446152
GTGAATCTGGGGCAATTTTAATGCTTTTGTACCTCGCCAGCGTTCCACTTCTCTCTCTCT
CTCTCTCTCTGTTTAAAAATAGCTGTTAATTATAAGTGCAGTTTAAATGTCTCTGGTGAC
CCAGAAATGCAGGTTGGAGTGAGAGGGATTGTACATCTCCCCCGTTTAAAAAAGAGCCAG
ACGTTTTTTCTTTTTTTCTTCTTCTTCTTCCTCCCTCTATCGCCCTCTCTCCTTCTTCAA
TCTCTCGCTTTCTCTCTCCCCTCCGTCTTTGTCTTCCTCCTCCTCCTCCTCTTCCTCTAC
ACTGTACGCCTCCTCCTCCTCCCccccccc
>NODE_29_length_684_cov_52.334797
AGAGAGAGAGAGAGAGAGAGAGAGAGAGAGAGAGAGAGAAAAAGAGAGAAGCAGAGCTTC
ACATGGCTGAGGTTGATTACGGTCAGGTTCACTTAGCTGTTGCCTCTAAAGGTCTTGTTA
AGACTACTCAAGCATTTCAATCCATGAATTCTAAATAAGCAGCTTTATATATTTAAGTAT
GTAACGACAGTAAAATATTCATACTGTAGCTAGGAGCTAATTGGCGCTCTAACAATACTC
TCTGCATGTTGAAGCCTATAGTGAGCCTTCCGCGGTCCTCCATGCTAACTCTTTACCTGT
CGCTGCCAGCACCAGATGGAAGTCTTGCATCATAATCACACACTGCAAATCTTCTACTTT
CTTTTCTCCTCCGGATCAACAGCCCCAATAAATTTCCATTACACCTGTGTGAAGCGCTTC
AAATAGAGCCACAGAAGCAGAAACTAATTACTTTCTAATTTATTGACTAATGGCCACAGC
CCCGGGAGACAGCTGCAATTGTTCTAGCAGTCCTGCTGCTCCAACTGCACTCAGGTCCAC
TTTGGATTCATAACCAAAATCATTTATCATTACAAGCACATTAAATTGAACCGTATAGAC
CATAACGGATGTAATTTATATCATTTTGTGTAGAGATGTTATTTTATTTATTTTTTCTTG
AAAGCGTGTGATTTTTCTGATGTGATCCCCGCTCTCGTCCGGTACCGCGCGCATTTCTTT
TCTTCCTTCTTCAAGAGCCTCTCTGCTTCACGTc
>NODE_30_length_804_cov_28.573383
TGTTTCTCCTGCCAAAATGTTTCACTAGATATATTAAATCTAGAGAGACCAGGCAGATTC
ATATTAATCACCGGACTAACTATGATGATATGATAAACCAGACGGGCGAGAGCGACTATT
AATCAGAGCAGAACCCATGACAGCCTTTGGAAGCGGAGGGGAAGAAGTCGGAGGGGGGCC
CTCTTTGAGAGAAGCACTTGATATGAAAACTGTGTTGTTGTGCTTTGTACCAGCCTGTGG
GAGTTTTTAAACAAGCCCATATGGTGGTAGCCACCAGCTTTGGAGAAGGCGGGTGGGTTT
GGTGGGGGTTAGCCAGGGCCAGGATTTCACACAGTCAGTACTGAGTGGGATTGAGGAGGC
GAGCTCTTAAGCTGTCTTTTCAGGCGCAGCAAAAGCCCTCCATCTGGCCTCCCCTAAAAC
TCGGGGCGAGTTTGCTCAGCTCCCCGCCGACTGATTGGGCCTCGTGAAGCAGAAGTAACA
GCATCAATAGTGTAAACCCTTGCCACTTGAGAGTATTACATTTCTTTTCATGCTTGACTT
AATCAAAAGTGGGGAAGTGAAATTTACACCTTTTTGATGTTCTTTTTTCCCCGCTGACTA
AGAGCGGTGATCTTAACCCATTTGATCTTCACAAGCGCCCACTAAATGGCCAAATATGCC
AAGCAGACGGAAGCAGACGGTTGGCAGTTGCCAGTTTGCGCAGGGTCACTGTTGGAGCAC
TCCATGTGGCGGGGCAGGCAACCCTCACAGAAGGCTGGGGTCTTCGCAGAGCCCGGCCAA
GCTCCTGTCTCCAGGCCTACTGTCCCTCTTCCACCATCCCCGGCCGGAGCCAACAGCCCG
TCCACTCTCCTGCTGACTCTCTCTGCTCCACTGg
>NODE_35_length_534_cov_60.179775
GGTGGAATATGGATGCAATTTTATGACTGCGAGACAGTTTATGGACTGGGGCTACTTTGT
TCTGATCTAGACACCCCCCTCTCCCTCCCCAAGAGTGATGTCAGATGTAGGATTTGGTGA
GGGGGGGATCTAAGAAGCACATATCCATGGAAAGGGGGCTTGAACGCTCAAGAATCTTGT
CTTTCTGTTTGCCCCCTCAATCGAGCGACACAAAAGCTGAATTACTCATTCAAACCTCGC
GGGACAAAGGGAAAGGAGCTGGATAGCACTCCTGCATTTGTAGTCAAACATTTAGAGACT
TAAATCGAGTCGTCATGAAGGAGAAAGAGTTGGACAAAGCCCATAGAATTGCCATCAGCA
AACATTTTCCTGTGTCATATTAGTGGGTCTCCATGGCTCCTCTTGGCCCGCGGACAATGG
CACAAGTTTGCACACTCGAATACTGTCACCCTGCCAACGGCAACAAGAGGCAGAAGCAGG
ACAATCCGCGGAGAAAGCATGGACTCCGCGGGGAAGGTTGCAATAGAGGAGGAAAAAGGG
ACTTGTGAAATGCTAATTGAGCTCCACCATCCCCTTATTGAAAAAAAAAAAAAGAGTACC
TATc
>NODE_67_length_663_cov_34.048267
AATTGGACACAGTATTCTATAGTTTCATCGCCAAAAGTGCTGACCAGAAGTATTACTTTC
ATGTCCACAAGCCGCATGAAAGAGCATCAGCAGTAGAGAAATATCAAATTCCGCATCTTT
CCATATAAACTGGTAACAACGTCTAAATCTGATATAAATAAAGTTTTTATCCAGCAACAC
AATATAAACTCTCGACGTTATCAGGCACTGCTAAACCCATCCAACGCCAATCCATACAGT
AGGTACATATACAATCGGGTTAAAACTTCAAATTCCCTCTCTGTAAATCATTTAAGAATA
AACCATGCAACAGAAGATGAATAAAATGTATATGTACCTTTGGTATAAAGCATTCCGTTT
TTCTTCTCTGTCTTGCTCAGTAGCGATCCGCTTATAGCATATGGAAACTGTTTTCAAAAT
GCCTAGATTTGGCACATTGTCATTGAAACGAGAGCAGCGAAGTGATGCCGCTCTACAACA
GGGGAAATGAGTTGCGGATTGGACGCTGCCTGCCCCGATGCGGACTTATCCAACTTTAAT
TTAATATTCCGCAATCACACAGTGATGGCATATAATGCAAGGAGAATTTCTGAGGAAGGA
ATCGCTTTGTGTTTTTCCACCACCATTTGATTAAGGGAGGACAGTGTTTTTGTGCGTTTA
TCCGTCCCTTTCTCTCCTTGCGTCACTTTTGATATTTTAAAGCAAACAAAATATGTTTAT
TTGTTTGTATTTa
>NODE_68_length_549_cov_72.908928
GGCGGTGGTGGTGGATGAACACGTAGCGTTCTCGGGTCCGTACTGTTGTGTAAGTAAACA
TGTCGAGGGGTGGGCTACTTTTTCACGGTTCAGGGGCCCCAACCCTCCCCTCACACAATT
AACTTTTCCAGTGTAATGAGATGATTGATATGCTGGAAGTGTGTGCTTTAAGGAGATATT
AATCATTCCCTCTGGTAATTTTAATCATGCGTTCCATCATCCCCAGATGCTGAGGATCAC
CTTCCTGGCAAACAAAGGGCGGCCACGCCACTTGCATAGTCATTTTGTTCTAGTTTAACT
TTATTTTACGCCGGTTTGTTCCTCCCATCTGTTCCGCGCGAGCTTCCACAGCCCACGTCG
CACGTCCACAAGCTGGGGAAGCAGCGTGTGGGTGTGTGCCTGTGCGAGCATGTGTGTGTG
TAAACTTTAGAAAAACAGGCGTCTTTGAAATGGTAAATCGAGTCCTCTAGGTTGGTGACT
ATCTGGTACACTGCCATCAGCCGCATCTACTCGACGACGCACACGCAAACACTCTCAGGC
GCACAACACAGGCGAGCAGCACACGAGCGTGTGCGAGCAAACACACACACACACACACac
acacacacacacacacaca
>NODE_69_length_497_cov_62.050301
TTAACAACATTTGTATCCTATTGTGTTGAGGTGCAGCAGTTGAGGGCAGACGTGTGAAAG
TGGCTGTTTGATTCTCTTTTTCATCCCCATGACCTCAGCTTTTGTGTCTCATCACCCTGG
GAATGTCACGCCTCACTACTCTGCTTTGAGATGGTTCAGAAAGTGCCTTTGTTTTCCGTC
CTTTTTTAGGCTCAAAATTGTCCTCAGTCCTCTGCTATAAAGGATACTTCAGACTAGGGC
TCAGTTCACAAGTGCAACGCAATTTGGCTTATCCCAACCTTTGTTCGGCTTGTACAAATG
ACCAAACATCGCACGCATGATACAGTTGATCTACTGCTTGAACTCAGGAGTTTGGGAACG
GAGAAAACCTCCATTCAGTTTCAGAGTCACGGTGGCATTTTCAGTGTGCCCTCAATAGGC
CTGCCCATATCGTAGCGCAGAAAGCAGCATACATCCTCGATGAGCAAAAATACACAGAGC
TCCTCCGCAGCTCAATTGGTTAACCGTTAACTTAAGGACAAAGCTGATTTGCATGACAGC
ACAGCTGGCAGGGCACTTATACCCGTa
>NODE_70_length_637_cov_38.505493
TCTCTCAAAGCATCTTCCTGCTGCAGCTTTTCAACCAAACACCCAAAGTGGTATCTCGCC
TTTTTTCTCGTTCAGACATTAATCTTGCTCTACCCTTCTACATCAAAAATGCTTGTATTG
TCAGAGAGCGCTAATGTTTGCATCCTATTCACTATATATACACATATATGTATTTTTGTG
TCTGAGGGAAGCATTGTTCTCGAATCATTGTAATATCTATTTAGAGTGGCAACAGCACTG
GCTGCCGATGCTCAGTATTCATGGATCATAAACCAGCCTTAAGACTTAGAAAAGCTGAAA
GGGCTTATCCCTATATTCTTAAACTCCCCTCTTTTATGTTGGTCTTAGGCATTAAGGATA
GGATTGTGAATAGCAATTGTTCAACCGCTGCAGTGAGTGAGTGAGTGTGTATATGTGGGT
GGGGGGTGCTTTATTCCCTGGCAAAATCCTTTCCCTTTCTCCCATTTTTTTCTCTCAACT
GTAAATATTAACTGTGTTCTTAACTCTTAACGGTGTATGGGACAGAGTAATGTGCTTTTA
AGGATACATTATGTGAAAGATTTTCCACTGCATACACTGCCGCTTGGAATAAGAAAAGGC
TATTTTATGGGGCCTGAAAACAAATTTGCTACGGCAGAAGAAAAAGAGTGATTTTGAAAG
AAGAAAAGAGAAGAAAAAAAAAGATAGAACtttgtggtatcaagtcg
>NODE_74_length_269_cov_14.208179
TATTAACATTAGCATTACCATAGCATTATTAACATTATCATTATTAACTTTATTATCATT
ATTAACATTAGCATTACCATAGCATTATTAACAGTATTATCATTATTAACATTAACATTA
CCCTTAAAATAGTTTCAAAGAAATAGAGGTATTTAAAGTTTTACATTATTAGCTATGTAT
TGTAGTGTTCTCCCTTTCTCTGTCTATCTCCATCTCCCTCTCTCTCCCTTTTCTCTCCAG
CTCCCTCTCTCTTCCTCTCTCTCTCTTTCTCCCTCTCTCACCCTGTCCCTCCCTCTCTCC
TTGTCTCTCTCTCTCTCTCTCTCTCTCTCTCTCTCTccc
>NODE_75_length_571_cov_90.038528
TGATGACTGACTGATTGAAGATGTGTGATTAAACCTACAAAATGATACTTTACAGAGAGT
AGTGTTATAGTGGTACTGTACCGATCAATCCTTTCAATGGTGTCAAGAAGACAGCCTACT
ACTGCAATACTCTGGTGGTACTATGAAGGGGAAACCATGTGGGTTGATATCTGCTATTTC
TACATGCAGGACTGAGAGCCGTCCATGTCCTAAGTGGACGAGTATGCAATCCTTCAACTG
GACATAAAAGCCAGTTAAGGAAACCAAGTCTGAGCTGGATCCCATGGAATGGGCCGTATG
TACAGCTGTCTGCACAGCAGTCCGACAGCCCCGCACACACAGAGGAGAGGATATGAACCT
AGCATATGCAAGACAGTCTGAACATTTCAAAGTTTCTGCACAAGATGTCCAAATGTTTTC
CCTGGCTATATCTTCAGAGGCTAAACTGTGATTAATAGCAGTGAAAGAAGCCTTTGAAGC
AGGATTGGTGACATCAAAGTCCTAATCCATGGGTGGCAGGGTTTTTATAATGAGTGGGAA
GTATCTTAACACATTTCAAAGGGTTTACTCCATGAATAAACAATAGCTGCACAGATGTGC
CACACACACCTTTAGGAAAATAGGGCTGTGGAAACAGGAGG
>NODE_76_length_429_cov_40.834499
GGGAGCGGGAGAGAGGTGCAGATTTTCTATTAACGGGGAGGAGAGGAGTTAAAGGGCTTG
TGTGTTAAGAGAGGAACCATCTCCACCAACACAGGACGCCCCACGTCCCTCCAACCCCTC
ACCCCACAAACCCAGCCCAGGGGCCTCCACCAGAAAGGAGTTTGAGCACCAGCTAGTGGT
CACAGCGCGCCACTGTCGAGACGTCGCCACGCCAAACACATTAATCATGACCAGGCGAGT
GTAAAATTCAATCGGCTCCTTCCATCCATTCCGAGTGTAGCAGACTGAAGGCCGGCCTTG
TAGTGCCTGAGAAAGGAGGGATGAAAAAGGGGGGGTAAGAAGAAAGAGGCGCTCCCTACA
CTTCATCAGGACCCCTACTTCATAACAAATGGAGTGTCTCTCTGGCGGAGGAGTGCCATC
AGAAACGCGCGTTCTCTCTATCCATTTAATTCCGGCGCTGGAGGAAGGGTCAGGGAGGGA
GCAGTGGGTGCGCGCTGTG
>NODE_77_length_278_cov_12.438848
AGAGAGAGAGAGAGAGAGAGAGAGAGAGAGAGAGAGAGAGAGATGAGTTCTGACCTGTTT
TCAGTAACAGCTTGTATGTAACAGCTTGTATGTTTAAACACTTTATCTACTGTCCATCAC
AGCTGAACGAGGGGGAGAGAAAGGGGGAGAGAGGGAGAAAGCTTGTATAGTTAAACACCT
AATCACAGCTGGATGAGATTCATCGTTGTCTACAATTATGTCTTCAAGATCACGCTGGTA
TAAACTACCCTGACCCTATAAACTACTAGAGGTCCTGGACAATGATGGCAGGTACTGAAG
AGAGGAGCCCCTAATCTGTAGCCTGGTGAGACCATCCTGGAGGcttct
>NODE_79_length_309_cov_15.585760
ATTTCGCCATAACCGTCAGTGCTTCCTCAAACTTGAAGAGTTCTTTCGTTAGGCTATAGG
CGAATAATAACACTTATAGGCTAATAATAATACAAGTATTATGTCATTCATTTACAAAGC
GTGTTTCATTGTGAAAACAGTCTCAAAGATGCTTATTTTATTTTTCTAGAGAGTGTAGCA
GAGCCACCACCAGCCATTGCAAAGATAGAAAGTGGATGCGCATTGAATCTGTCAGAGCAT
ATTCAGAAACAGCAAGCCCTATTAGAAGCACGTTTATTGTTGAAAATATTTCATGATAAT
TATGTATTTCTTTATTCATGTAACATTAGCTGCCTGTTTCCAAAATGACACTTCCATCTT
GATTCCACACACTTTTGTA
>NODE_80_length_887_cov_79.438560
TCAGAGTGCAGTGTGACAGGGGAGAGATGATGTGGTGAATAACAGGCCTTGGCCTCAGGC
TTGGGCTGAACGTGGTTGGATGTCAGTTAAAACGGTATCTTCTATCTGATCCAAATAACA
GATGAAATTGCTGTATCTGTCTCTAAAGTTGAGGAAACACTATAGAAAATAGTTTCCTTC
TCTCTTGCTAGAACATTTTTAAAATCAAGTTGGCGGAAGTCGGTTACATTGTGTAAGTAA
TACTCTACCTGGTTTGTAACCGACTAGAACTGTGATGTACAGACGATGTATTATTGAAAT
CTGAAGCAAGTAATGCAATGATATTAGGATACAGTTTTTGTATTTTTATTCTTGTATAAG
GTTATTTGATGGCTTTTGTTAGCCTCTAGTTCATTCTGTGTTATTTAAATTCTAATATAT
GAATCATATTTGGATTGAAGTCATGTTCAGGGGCCATGTTGTGTATGTATTGAGATGTAA
AGCCTTTGAATGTGAATAATTATTGTAAACTATAATATTTTACAGCTTTTTTCTTACTAT
ATCATATACATTTTCTATTTGCTCAGTGATTTAATCATATTTCTGATAATTTAATGAATC
TGTTCATTCTCTCTCTGATTATTTGTGCGCTAGGTCAGTAGTTGTTGAATGATGAATTTT
CCACGTAATGCTTGGTAGTCCAGTAATTAAAGCATGTAGGGATTTAGGCATACAATAATG
CCTTGCCTGCTGTCCTTTTTTTCCCCTCTCGACCAGACACGCCATGTAAATGTAATTGCA
TCACGCATAACATTACCTAATACCTTCGCATTTAGTATTGCTGTTGTGTCAAATATGATA
AAACAAAATGTTATTCAGAGTTGGAGAACTGGCCTACACTTCCTCTAATATAGTGAATAC
ATTTATGCATATGATATAGTGAATACATTTATGCATATGCAATTTCGTCTCAGCAAt
>NODE_81_length_203_cov_34.522167
TGTGTGTGCGTGTGTATGTGTGTGAATGCCTTTTGCCTCTATCTCCGGCCTGTGTGTGTG
TCGGTCAGTCAGAGTGCGAGCAGCGAGGGCGAGTTCAGGGAATCAGAAGACTGCTCGCTG
CCGCTGCTTCGCTGGTTGGCGCTGACCCCGCAGGCTCCCTCTGGGTAGGTGAACACAAAT
GAAGATGTGTATGAGGGGTTGTAGCTGCCAGCGGCCGCGCCAACATGGTTACTACCACCA
CCACCGCCGCCGCCGACCACCAGGCACGGCCAg
>NODE_85_length_107_cov_37.065422
GGGAGAGAAGCATCCTGCGAAGAACTGCAAGAGACCGAAGAGAGCTGAAGTGAACTACCT
GCCTCCACATCCAAGTGGTGAAACTGCAATCAGTCTGGAGGTATGTTGGTTTGGGTGTGT
GGGTGTTGATCTGAGCCTGTGGGTGTTGGTCTGAGTGGGGGTGTGGGTGTTGGTCTG
>NODE_86_length_8741_cov_87.167374
GCCGGTCCCGGTTATCAAGAGGGTTCAGTAGGACCAGTTAAACATGGATGTGATAATTAG
CAGTTCACCTAGGAGGTTGGGGAGAGGGGGGAGGGCAAGGTTGGCCAAGCAGGCGGCGAA
TCATCAGGCAGTTGTTGTAGGGAGAAGAATTTGTATTCCTCGGATAAGGAGCATAGTGCG
GGTGTGGGTTCGTTCATAGTTGGTGTTTGCTAGGCAGAATAGGGCTGAGGATGTTAAGCC
ATGTGCAACTATAAGAATTATTGCTCCTGAAAGTCCTCAGGGGGTTTGAATAAGGATTCC
TCCGGCTACCAGTGCTATGTGGCTGACGGAGGAGTAGGCAATAAGTGATTTTAGGTCTGT
TTGGCGGAGACAAATTGATCCTGCTATGATTACCCCCCAGAGGGCGAGTGTGATGAAGGG
GTAGGCAAGGTATTTTGTCAAGGGGTATAGAAGGGGAGTTATTCGAATCATGCCGTAGCC
ACCTAGTTTTAGGAGAATTGCGGCCAAGACCATTGAGCCGGCAATGGGGGCTTCTACGTG
TGCTTTAGGGAGTCAGAGGTGGGTTCCATACAGGGGTATTTTTACAAGGAAGGCGACGAG
GCAGCCAGCTCATCACAGCTTGTCCCCTCAGGTTGAGAGTTGGAGGGGGTTGATAAATGG
GAGGGTAATGAGGGAGAGGGTGCTGGTGTCTTTGTGGAGGAGGAGAAGGGCAACTAGGAG
GGGGAGAGACCCTGTCAGTGTGTAGAACAAGAAGTAGGTTCCTGCATTCAAGCGCTCTGT
TTGATTTCCTCACCGGGTGATAATGAATAGGGTTGGGAGGAGTGTGGCTTCAAATATGAT
GAAGAATAGGGTAATTTCAGTGGTACCGAATGCCATGATAAGAAATGTTTGAAGGGAGGC
TAAGAGGGAAATGAATGTTCGTTGGCGGCTATTTGGTTCGGGGGAGATATGGTTTTGGCT
GGCAAGAATCATAAGGGGAAGGAGCCAGCAGGAAAGTACTAGAAGGGGTGAGGAAAAAGG
GTCGGGGGCGAGGTAGTGGTTAGGGGTGAGTCATCCCGTTTCTAGGGGTCACTTGAGTCA
TGATAGGCTTATAAGGGCAATGACTAAGCTTTGTGTAAGGGTAGTAGGTCAGAGTCATTT
TATGGGGGTGAGTCAGATCGTTGGGAGGAGCATGATGGTGGGGATTAGGATGTTTAGCAT
TGGAGAAGATTTAGGTTTTGTAGGTGGTCTGTTCCGTGGGTTCGAGAGGTGGCAACAAGG
AGGGCAAGGCCTGTGCTTGCTCCACAGGCTGAGAGTGTAAGTAGGAGAAGGGGGGAAGCA
GAAGAACTTGTTGTTTCGAGTTGGAGGGCTCAGAGGGCCAGGGCGGTGTAGAGTGAGAGT
ATTATGCCTTCTAGACAGAGGAGGGCTGATATAAGGTGGGTGCGGTGGAATGTTAGTCCT
ATAAAGCTAAGGGTGAAGGCCGTGGTGAGGGTGAAGTGTGTGGGTGTCATAAGGTAATCA
TGGTTGAATCATGGTTGTTTGAGTCGAAGTCAAGGGTCTTTGTTGGACTAATTACCTATT
CGGCTCATTCTAGGCCCCCCTGGGTTCATTCGTAGGCGAGGCCTAAGGTGAGGAGAGCTA
GGATTATTGTAGATCAGATAAGTGTGGTGGGAGGAGAGATTAGTTGGTTTGCTCAAGGGA
GAGGGAGGAGGAGGGCGATTTCTAGGTCAAATAGGATAAAAAGGATGGCGACCAGGAAGA
AGCGAAGGGAGAAGGGGAGGCGGGCTGATCCGAGGGGGTCGAATCCGCATTCATAGGGGG
ATAGTTTATCGGCGTTGGGGTTAATTTGGGGAAGTCAGAAGGATACGGTAGAAAGGACAA
TGGAAAGTACGGAAGTAACAGTGATTACTATTAAGACTGTGTTCATTATCTCTCCCTGGG
TTTATTCAGGGCCTTATGATTGGAAGTCATGCATACTGGTGTAGTACTAGAGAGATATGA
GCCTCATCAATAAATAGAGATATACAGGAAAAGTCATACTACGTCTACGAAGTGTCAGTA
TCAGGCGGCAGCTTCGAAGCCAAAGTGGTGGTTGGGTGTAAAGTGGAATTGAATTAGTCG
GAGGAGGCAGACTGTAAGGAAGGTAGAGCCAATGATAACGTGAAGGCCGTGGAAACCAGT
GGCTACGAAGAAAGTGGTGCCGTAGACACTGTCGGCAATTGTGAAGGGGGTTTCAAGGTA
TTCTAGTCCTTGGAGAATTGTAAAGTAGAAACCTAAGGCGATGGTAAGACCCAAGGATTG
AGTTGCTTGGTTTTGTTTTCCCACCATAATGCTGTGGTGGGTCCATGTAACAGTAACACC
TGAGGCAAGGAGGACAGCGGTGTTAAGGAGGGGGACTTCGAAAGGATCAAGGGTAGAAAC
CCCTGCAGGGGGTCAGCATCCTCCGAGTTCTGGTGTTGGGGCGAGGCTGGAGTGGTAGAA
GGCTCAGAAAAAACCTAGGAAGAAGAAGACTTCTGAGGTGATAAAAAGGATTATTCCGTA
TCGAAGTCCTTTTTGGACAGGGGGCGAGTGGTGGCCTTGAAAGGTTCCTTCTCGGATGAT
GTCTCGTCATCATTGGAGTATTGTCAGGATGAGGAGGATTATGCCTAGGGTTATGAGCAC
AGGGGAGTGGGAGTGGAATCATATTGCAAGGCCCGATGTTATAAGGAGTGCGCCAATTGC
GCCGGTAAGGGGCCAGGGGCTGGGGTCAACCATGTGGAATGCGTGTGTTTGGTGGGTCAT
AAGTATTTTCTTGTAGGTAAAGAGCTAGTAAGAGGACAAATACGTAGGCTTGGATTATGG
CAACAGCAATTTCTAGGAGGGTGAGAAGGAAGAGGGTGACGAAGGTTAGAGCTGCTGTTA
GAGGCATGATTGGAGGGAGGGTAAAGGCTGCTGTTGAGATTAGTCCAATTAAGAGGTGGC
CTGCTGTGAGGTTGGCTGTGAGTCGGACCCCTAGGGCTAGGGGTCGAATGAGAAGGCTGA
TGGTTTCAATGATAATGAGGACCGGGATAAGGGGAGTAGGGGTTCCTTCTGGGAGAAGGT
GGCTCAGGGTGGCGGTAGGTTGGTTACGTATTCCTAGGATTACAGTTGAGAGTCAAAGGG
GAATTGCAATGCCTAGGTTGAGGGAGAGTTGGGTGGTAGGGGTGAAGGTGTATGGTAGGA
GGCCCAGGATGTTGAGGGTGACAATAAAAATTATTAAGGACATTAGAATGGTTGCTCACT
TGTGACCGTTTGGGTTGAGGGGGAGGAAGAGTTGTTTGGTGAGTTGGTTAATTAGTCAAC
TTTGAAGGGTGAGAAGGCGGCTATTTAGTCAGCGGTTGGTGGGGGTGGGGAGGAGGGTTC
AGGGGAGAGTGAGGGCGAGGGCAATTAAGGGGAGGCCTAGGTGAATGGGGCTTGAGAATT
GATCAAAGAAGTTTAGTGCCATAGTCAGTTTCAGGGCTTAGTTTTAATTTTTTCAGTGCG
GGATGTGAGTTCATTAGGGAAAAAGTGGGCCAAGATTTTTTTGGGGACAGTAGTTAGGAG
AATTAGCCAAGATAAAATTAGGATGGGGAATCAGGGGGAGGGGTTGAGTTGGGGCATGAC
ACTGGAGGTGGGTGGTTACACCAGTTTTCAGCTTAAAAGGCTGACGCTAATTGTTTAAGC
TTTCTAGTGAGGAGTCTTTGAGTATAAGGGTGGATCAGCTCTCAAAGTGTTCTAGGGGGA
CTGCTTCTACTACAATTGGTATAAAGCTGTGATTGGCTCCACAAATTTCGGAGCATTGAC
CGTAGAAGACTCCGGGTCGGGAGGCGATGAGGGTCGTTTGGTTCAGACGTCCGGGGATAG
CGTCTATTTTAACCCCAAGGGTGGGGACAGTTCAGGAGTGGAGGACATCTTCGGCTGAGA
CTAGGACTCGGATGGGGGATTCAGTAGGGATTACTATACGGTGATCAGTCTCTAGGAGGC
GGAAGTGGCCAGGGGTTAGGTCATGGGAGGGGACTATGTATGAGTCGAAGTTTAAGTCTT
TGTAGTCGGAAAATTCGTAGCTTCAGTATCATTGGTGGCCTATTGCCTTAATTGTTAGGT
GGGGGTAATTAATTTCATCTATGAGGTAAAGAGTGCGAAGGGAGGGGAGGGCAATAAGGG
CTAGGATTGTGGCTGGGAGGATGGTTCAGATAATTTCGACTTCTTGAGAGTCAAGGATAA
GCTTATCTGTAAGTTTGGTGGTGATTATGGCTACAATAATATAAAGTACTAGTGTGCTGA
TTAGAATAACAACTATTAGGGCGTGGTCGTGAAAGTGTAGGAGTTCTTCTATTACAGGTG
AGGTCGCATTTTGGAATCCTAGTTGTGAGGGATGTGCCATTTAGTTTTGAGCTTAAGGCA
CGTGAGGTTTAAACTCACAATTTTGTCTTGACAAGGCAATGTAATGATGAGTTTTACTAG
TGTCTTATAGAAGAGAGTGGCAGAGTGGTAATGTGGTTGGCTTGAAATCAATTTATGGGG
GTTCAACTCCCTCCTTTCTCGTGTGGTGAGTTTGAACAAATGCGGGTTCTTCAAATGTGT
GGTAGGGGGGAGGGCACCCGTGAAGTCACTCTACGTTCATAGGAGTGAGTTCAACTGAAA
GTACCTCTCGTTTGGCGGCGAATGCCTCTCAGAGGATGAAGAGGAACAATACTACGGCGA
TTAGAGAGATGAGGGACCCGGTTGAGGAGACGGTGTTTCAGGTAGTGTAGGCGTCAGGGA
AGTCGGAGTATCGTCGTGGTATTCCTGCTAGCCCAAGGAAGTGTTGGGGGAAAAAAGTTA
GGTTTACCCCGAAGAACATAATTCCAAAGTGGATCTTAGTTCATGTGTCATGAAGGGTAT
ATCCTGAGAATAGGGGGAATCAGTGGACGAAGGCGGCTATGATGGCAAAGACAGCTCCTA
TGGATAGTACATAGTGGAAATGGGCTACTACGTAGTAGGTGTCATGAAGGATAATATCTA
GGGATGAGTTAGCTAGGATAATTCCAGTTAGGCCCCCCACAGTGAAGAGGAAAATAAAAC
CGAGAGCTCATAGGAGGGGTGCTTCTCATTTTACTAAGCCACCGTGGAGGGTGGCTAGTC
AGCTGAAGACTTTAATCCCTGTGGGGATGGCGATGACTATTGTGGCAGAGGTGAAGTAGG
CCCGGGTGTCTACATCTATACCAACTGTAAATATGTGGTGTGCTCAGACAATAAAGCCCA
GGAATCCGATGGCTATTATGGCCCAGACTATTCCTGTGTATCCGAAGGGTTCCTTTTTCC
CTGAGTAGAAGGCAATAATGTGGGAGATTATGCCAAAGCCTGGGAGGATTAGGATGTATA
CTTCTGGATGTCCAAAGAATCAGAAGAGATGTTGATAGAGGATGGGGTCTCCTCCTCCTG
CTGGGTCAAAGAATGTTGTGTTTAGGTTTCGATCAGTCAGAAGTATGGTGATTCCAGCGG
CTAAGACTGGGAGTGAGAGGAGGAGGAGGACGGCTGTAACAAGGACGGCTCAGATGAAGA
GGGGGGTTTGGTACAGGGAGGTGGCAGGGGGTTTTATGTTAATAATTGTGGTGATAAAGT
TAATTGCCCCGAGGATTGAGGAGACTCCTGCAAGGTGGAGGGAGAAGATAGTTAGGTCAA
CTGAAGCTCCTGCGTGGGCTAAGTTGCTGGAGAGGGGAGGGTAGACTGTTCATCCTGTCC
CGGCTCCGGCTTCAACTCCTGAGGAGGCAAGCAAGAGGAGAAAAGAGGGGGGAAGGAGTC
AGAAGCTTATGTTGTTTATTCGGGGGAATGCTATATCAGGGGCTCCAATTATTAGAGGGA
TTAGTCAATTCCCGAAACCCCCAATTATAACTGGTATTACTATAAAAAAGATCATTACGA
AGGCATGTGCTGTAACGATAACATTAAAAATCTGGTCATCACCCAGCAGGGTGCCGGGCT
GACTCAGCTCTGCTCGGATTAGTAGGCTTAGGGCTGTTCCAACTATTCCGGCCCAAGCAC
CAAAAATTAGATAAAGGGTGCCGATGTCTTTGTGGTTTGTTGAGAAAAATCAGCGTGTGA
TTGTCACAGGTAGGGTGGCTGAGGTTAAGTGGTGGGCTGTAGACCCACAGACAGGGGTTC
AAGTCCTCTCTCTACCAAGTTCCGAGGTGTTACATGTCAGATTGCAAATCTGAAGAGGCA
GTCTACCCGTCTGCCGGGGCTTTTCCTGCCCCGGCGGCGGGGTGTAGATGGATGCTCGCT
GGTTAGAGTATTTAGCTGTTAACTGAAGTTGTGTAGGATCGAGGCCTTCCCATCTAGGAG
GGCTTTAGCTTAATTAAAGTGTCTGGGTTGCATTCAGAAGATGTGGGGTAGGGTCCTGCA
AGTCTTATCGGAGACTGAGAGGTTTTCACTCTCGCTTAGGGCTTTGAAGGTCCTTGGTCT
TTAAATTATCCTAAGTCTTCATTCTATCCAAGAAGGGCAAGAGTGGTAGGAGCTAGGGGG
AGGATTCCTAGGGCGGTGGAGGATAGGATAGCTAAGGAGGGGTGGTTTGGGAGGGGGGTT
AGGCGTCAGGGGGTGGTTTTAGAGGAGATATTAGGAGGAGTAGTGAGGGTAATAGTGTAA
GCTAGTCGGAGGTAGAAGTAGAGGCTTAGAAGGGTTGAGAGGGCGGCTATAGTGGCAGGT
AGTTGGAGTTCTTGTTTAGTTATCTCATTGATGATAAGTCATTTGGGTATAAATCCGGAG
AGGGGTGGGAGGCCTGCTAAGGAGAGGAGGGTTGGGGGGAGGAGGGTTCCCAGAGTTGGG
GCTTTTGCTCAGGAGGTTGCTAAGTTGTTTAAGTTGGTGCAATTAAAAATTTTTAGTGAT
GAGAATGTTATTGAAGTCAGCAGGATGTAGGTGAGAAGGCTTAGTAGGGCAAGAGAGGGG
GAGAGTTGTATAATAAGAAGGGTCCATCCTAAGTGGGCAATAGAGGAGTAAGCAAGGATT
TTTCGTAGCTGGGTTTGATTTAGGCCTCCTCACCCCCCAACAAGGATAGATAAGAGGCCT
AACCCTGTGAGAAGCCGAGGGTCTGTAGAGGGAGTGATTTGAGCTATGAGAGCGAAGGGG
GCTAGTTTTTGTCATGTTGAGATAATTAGTCCATTGGTTAAATCAAGCCCTTGAATGACC
TCTGGGAGTCAGAGGTGGGTGGGTGCAAGGCCTAGTTTAAGTGCTAGGGCAATGGTTGAG
AGGGAGGCGGTGAGTGGGTGGGAGAGTTGGAGGATGACTCACTCCCCAGTGAGTCAGGCG
TTGATTAGGTTGGCGAATAGAATTATGGCGGCGGCAGTTGTTTGAATAAGAAAATATTTG
GTTGTTGCTTCTACTGCTCGTGGGTGATGTTTATGGGCTATTAGTGGGAGGATGGCAAGG
GTGTTTATTTCTAGGCCTACTCATGCCAGGAGCCAGTGGGAGCTAGAAAGGGTGAGGATG
GTCCCTAGACCAAGGGCGGATAGTAAACAGAAGGTGGCAAGAGGGTGCATAAGTAGAGGT
GGGAGTTATCCGACATTTTTGGGGTATGGGCCCAAGAGCTTTTATTAGCTGACTTTACTA
GGAGGTAGTGTAGTGGAAGCACTAAGAGTTTTGATCTCTTCAGGGTGGGTTCAAGTCCCC
TCTTTCTAGGGAATTGGGGGGTGGTGGCCCCCATGGGTCACCCTATCAAGGTGGTCCTTA
GGTATTCGGGCACAATTCCGTTCTTAGTTGAGGGGGAAGGCCGACAAGGGCAGAGGGGAG
GGCAAGGTGTCATAGGACGAGTGCTAGTGTTAGGGGGAGAAAATTTATTCAGACAAGGTG
TATAAGTTGATCATATCGGAAGCGGGGAAGTGAGGCTCGAGCTCAGAGGAAAGTTAAAGA
TATAATGGCGGTTTTGGTTATTATATCAAGGGTGGTGAGTTCTGGGGTGAGAGGGGTGAA
AAAGGGGCCGAGGAAAAGGGTAGTAGAGAGGGTGTTTATGAATAGGATATTGGCGTATTC
TGCTAGGAAGAAGAGGGCGAAGGGGCCTGCAGCGTATTCGACGTTAAAGCCGGAGACGAG
CTCGGACTCACCCTCGGTAAGGTCAAAGGGGGCTCGGTTGGTCTCGGCGAGGGTAGAGAT
GAACCACATTGCGGCAATGGGTCAGGCGGGTAGGATTAGTCAAATGCTTTCTTGGGTAAT
ATTAAAGGTTTGGAGTGTAAAGCCACCGGAGAGAGTTAGGGTGCTTAATAGAATGAGGCC
CAAGCTAACTTCATAGGAGATGGTTTGGGCGATGGCTCGGAGGGCTCCCACTAGGGCATA
TTTTGAGTTGGAGGCTCAGCCAGAGCCCAGGATAGAGTAGACGGCGAGGCTGGAGATTGC
AAGGATAAATAGAAGGCCTAGATTTAGGTCGGAGGCAGGGTAAGGTGAGGGCAGGGGGGC
TCAGAGTGTGAGGGCTAAGGTGAGAGCTAGGATAGGGGTGGTTAAAAATAGGAGGGGGGA
TGCGGTAGAGGGTTTGATTGGCTCTTTAATAAAGAGTTTAACACCATCTGCGATGGGTTG
GAGGAGCCCGTAGGGGCCTACGGTGTTGGGTCCCTTTCGGAGTTGTATGTAGCCTAGGAT
TTTTCGTTCAAGAAGAGTAAGGAAGGCGACAGCTAGGAGAACGGGGACAATAAAGGTTAG
GGGGTTAATAATATGGGTGAGGGACATTATTAAGGAGAGGGGTTGAACCTCTGGGGGAAA
GGGCTTAGATCTTTTACAATTACCGGGCTCTGCCACCTTAATAGCCGTTATATAAGGTGT
GGCTGGGTGGGCACCCTTTCTGTTTTAGTTGATTTCATTAGGTGGGGGTGg
>NODE_95_length_742_cov_75.407005
TACATTTTTTTTTGCAGGCATATAACCACAACTATTAATGTGGTTTGCCATGTTAATCAT
ATGCTAATGCACTCACACAAGCCCCGTTATTAGCCCTACCTCCAAACAACAGCACACTGA
CTTAATGGGGTGAAGAATAACAGTATGCACATTTTCCTTCCATGTTTAATTTTTATCTTT
GAATAAAAGAGCTATAGGAAAGTATTAATCTGCTTAACATTTCTAAGGACATCCTCCAAA
GGATTTTGCTTTTTTAATCTTACATATGCTCAGCAGAGTTACTGGCAAAAACTGTACGTT
TTCCTCATTTCATCCTTTCAACATCAAATGGTGAGCAGCAAAAATTGGATCAGACTTCAA
AGACTGTGATGTGCTCCAAGTCACGGAGTGGCTCTTCTATTTCACATATTGAATTCGAGC
AGGATATCAAAGTGCTACCAAAGAACCTCAGGTCTTTACTAAAAAAGGGGTCTAACATCT
GTAGAAAGAGAAGCGCAAAGACAAATCACCTCGGGGAACAGCGAGCATTTATTCTCAGCC
GTGAATTTCCAGCCTTTTGATACTCTCATTCCCGTACCACCCTGTCTCTCCTCTGAGATG
GGCTTCGGAGCAGGAGAAGTCTTTTGTCTCAAGGACTCCAAAAACTCCAACAAATAATCT
ATGTTCAAGCAGCTTTGTAGAAGTATGCCTACTGTATCTGAAGCTCGCTGCACATAAATA
ATGTTCATTTCACAGAGAGGAACTTACCATTGTCTGTGGGTTCAGTGGGTCATTACACCT
ACGGAGGTAAAAAGAGATTTAGTCAGTAACTc
>NODE_96_length_327_cov_22.045872
GCCAGAATCTAAAACTCTTCAAAAACAGAACACTGTATTTTTTGTACATTTTTCTCAGAT
ATCTTTTTTTCTTGTTTTTGGTTTTTGCCAAGGTCATTTACATACAGTAACTGTGGTAAT
CACACTGACAAACACATATTTTTTGTTAGCAAACATCCACTACTGTCCATCCAGTTGACT
TTTATAAAAGGAGAGGAACGTTTTTTTCCAGTCGTCATTCCACTTCGTTCCACCTTGCTC
TTAGGTCTTTCTTCTTTCAGTCCTCAGGTTTTGGTGATTCATTTCGGGAGCTCCTCTAGA
GAATCAGTGAGCGGGTCCATAGGCGCCGACGGTCCAAGGTCAGGCTGTTTCAACCGCTTT
ATCGTGTTTTTCAAAGCTTGCCTCTTGTTGCAGAACC
>NODE_97_length_242_cov_31.165289
TTATTTAGCTAGCGCTTTTTATATAGATGTTTTGTTACATCTCCATATTGGAAACTATAT
ATTATTATGTTTTTGTTCTGTTGGGTTTGTTTTCTTTGGCCCTCCAGTTGTATGCAGACC
TGTCTTGGTAACGGCATCCTCTATTTCCGCGGTAACATGATGGCATCATGCTCTGTGGGG
AAATGGAGGTGTCCCTGCCGTGAGCACAGCTTCCTCAGCTGCCCCTTCTACCCCTGCCCA
CTCTCCCTCTGGGGTTCCAGACCTCTATAAGATCCAGCTGCCCCTCCTCGCTAGCCCACC
TCAAACAGCCAc
>NODE_98_length_2253_cov_82.641808
CCCTAATCACTGCCTCTTATTCCCTTCACCTCTTCCTGATAACCCAACAAGGATCCCCCC
CAAAGCACGTCATCTCCCTTGAACCCACCCACACACGAGAACACCTGCTCCTAGCACTTC
ACCTCCTCCCAATCGCCCTCTTAACCCTCAAGCCCGAACAAATATCAGGGTACTATTTCT
GTGGGTGTAGTTTAATAAAAACACTAGATTGTGATTCTATAGACAGAAGTTAAAACCTCC
TTACCCTCCGAGAGGGGCCATGCGGCAGTGGGGACTGCTAATCTCCAACCCCTGGGGTTA
AATCTCCCCAGCCCACTCAAGCTCCTGAAGGACAATAGCCCATCCGTTGGTCTTAGGAAC
CAAAAACTCTTGGTGCAAATCCAAGCAGCAGCTATGTACTCATCCTCCCTAATTCTTTCC
TCAAGCCTCTTTCTTACCTTCATACTCCTGACCCTCCCAATTATCTCAACCCTTAGCCCC
CACCCCCGCCCAAAAGACTGAGACCTTACACACGTAAAAACCACAGTAAAAATTTCTTTC
TTTACCAGTCTCCTCCCCCTCCACATTCTCCTAGACACAGGAACCGAAACAGTCATAACT
AGCTGGCAATGAATAAACCTACTCACCTTTGATATCAACCTAAACTTTAAATTCGACCTC
TACTCTTCCATTTTTATCCCCATCGCACTCTATGTTACCTGGTCCATCTTAGAGTTCGCC
TCATGATATATGCATACCGACCCGAATAAAAACAAATTCTTCAAATACCTCCTTCTATTC
CTTGTAGCAATAATTACCCTTGTCACAGCCAACAACATATTACAACTATTCCTCGGCTGA
GAGGGGGTAGGCATTATATCATTCCTACTCATTGGCTGATGATGCGGTCGAACAATAGCA
AATACAGCTGCCCTCCAGGCCGTCCTATATAATCGAGTAGGAGACATCGCCCTTATTTTA
AGCATAGCATGATTTGCAATAAACCTTAACTCATGGGATATACAACAAATCTTCTTTTCT
TCTAAAGAGTTTGACCTAACCCTCCCACTCCTAGGCCTCATCCTGGCCGCCACGGGCAAA
TCTGCGCAATTTGGGCTCCACCCTTGGCTGCCCTCCGCAATAGAAGGTCCTACGCCGGTA
TCTGCCTTACTCCACTCTAGCACCATGGTTGTCGCAGGAATCTTTATTCTTATCCGACTC
AGTCCCTTAATGGAAAACAACCAAGTTGCCCTCTCCTCCTGCCTCTGCCTGGGGGCCTTA
ACCTCGCTTTTCACCGCCACCTGCGCCCTTACCCAAAATGACATCAAAAAGATCGTAGCA
TTCTCCACATCAAGTCAACTAGGACTGATAATAGTTACAATTGGTCTAAACCAACCTCAA
CTTGCCTTCCTACACATTTGCACTCACGCATTCTTTAAGGCCATGCTTTTTCTATGCTCA
GGCTCTCTAATCCACAGCCTAAATAATGAACAAGACATCCGAAAAATGGGGGGCCTTCTC
AATCTTACTCCCCTCACCTCCTCCTGCACTACAATCGGAAACCTGGCCCTCACCGGGACC
CCCTTCCTCGCCGGATTTTTCTCGAAGGATGCAATTATTGAAGCCCTAGACACCTCTTAC
CTCAACGCCTGAGCCCTCGTCCTCACCCTCCTCGCCACCTCATTTACCGCTGCCTACAGC
ATCCGCCTGACCTCCCTTGTCTCTACAAGCCACCCCCGCTTCCTAGCCCTTCCCCCTATT
AATGAGAACAACCCCTTCTCCTCCAACCCCCTCAAACGACTAGCCTGAGGAAGTGTGATC
GCAGGCCTCATACTTACGTCCAACCTCCTTCCCTCACAAACACCAACTATGTCCATACCA
CCCCTTCTCAAGCTTAGCGCACTCTCCGTTACCACCCTGGGCCTTTTAACCGCCCTAGAA
TTAATCTCCTTAACTCATAAACAGTACAAAATTACCCCCACCCCCCTTACCCACAACTTC
TCCAACATGTTGGGCTTTTTTCCCACTATTATTCACCGTCTAACCCCCCGACTAAGCCTT
ACCTTTGGACAAACCCTTGCCAACCAAATTCTAGACCTAACCTGACTCGAAAAATCCGGA
CCAAAGACATCCTCCTCCCACCTTCCGGCAATCAATGCAACCAATGAAATTCAACAAGGC
CTTATCAAAACCTACCTAAGCCTATTTTTCCTCACCGCAACCCTCGCAACCTTCTTTCTC
CCCTCCTAACCACCCGCAAAACCCCCCGACCTAGCCCCCGACTTAACTCAAGCACCACAA
ACAACGTTAAAAGTAAAACCCAGGCACATACTACTAACACCCC
>NODE_99_length_1760_cov_60.794888
CACCATATAACCCCCCACATACCCCGCCACAGACCAATCCCCCCATGACTCCGGAAAGGG
CTCAGCAGCCAACGCCACCGAATAAGCAAACACCACTAACATTCCCCCCAAATAGATTAA
TAATAACACTAAAGACAAGAAAGAACCACCACACCCCACCAACACCCCACACCCTGCCCC
CGCCGCCACAACCAATCCCAGAGCAGCAAAATACGGCGCAGGATTAGATGCCACCCCTAC
TAACCCCGCCACTAAAACAAACATAGACAAAGACACAATATAAGTCACATGTTTCTACTT
GGGCTCAAACCAAGACCAGCGACTCGAAAAACCACCGTTGTATTCAACTATAAAAACCCT
AATGACCAACCTCCGAAAAACCCACCCCCTCTTAAAAACTGTCAACAGCGCATTAGTAGA
TCTCCCAGCACCCCCCAACATCTCCACCTGATGAAACTTTGGCTCCCTCCTGGGCCTCTG
CTTAGCCTCGCAAATCGCTACTGGGCTCTTCCTGGCCATACACTACACCTCTGACATCTC
CACAGCCTTCTCATCTGTCACCCACATCGACCGAGACGTAAACTACGGATGACTCATCCG
AAATACCCATGCTAATGGTGCATCTTTCTTTTTTATCTGCATCTTTACCCACATCGGACG
AGGGCTTTATTACGGATCTTACCTTTATAAAGAAACCTGAAACGTAGGCGTTGTTCTCCT
TCTCCTAACTATAATAACAGCCTTCGTAGGCTACGTCCTCCCCTGAGGACAAATGTCCTT
CTGAGGAGCCACAGTTATTACCAATCTCCTATCCGCCATCCCCTACGTAGGGGAAACCCT
AGTTCAATGAATCTGAGGAGGCTTCTCAGTAGACAATGCCACCCTGACCCGATTCTTTGC
CATTCACTTTCTCATGCCATTCATTATTGCAGCTGCCACCGTACTACACCTTCTTTTCCT
TCACGAAACCGGATCAAACAACCCCATCGGCTTAAACTCCGACGTAGATAAAATCTCCTT
TCACCCCTACTTCTCACTTAAAGACCTCCTGGGCTTTATAGTCCTAGCTTCAGCCCTTAT
ATCACTCACACTCCTATCACCCAACCTGTTAGGAGACCCAGACAACTTTACCCCCGCTAA
CCCCCTTGTTACCCCACCCCACATCAAACCAGAATGATACTTCCTATTTGCCTACGCCAT
TCTCCGATCAATTCCTAATAAACTAGGGGGAGTACTTGCCCTCCTAGCTTCCGTTCTTAT
CCTTCTAATTTGCCCTGTAACTCAAACCTCTAAACAACAAGGACTTGCCTTTCGACCCCT
TTCACAACTCCTGTTCTGAACCCTAACTGCAGACATTGCAATCCTTACCTGAATTGGCGG
AATACCTGTTGAATATCCCTTCATTATCATCGGACAAATAGCCTCCCTAACCTACTTCGC
TATTTTCCTTACGGCCATCCCTTTCACTGGCTGACTAGAAAACAAAACACTCAAATGAAA
CTGCCCTAGTAGCTCAACTCCTAAAGCACCGGTCTTGTAGTCCGGAGACTGAGGGTTAAA
CTCCCCCCTACGGCTTCAAAGAGAAGAGAATTTAACTCTTGCCCTTAACTCCCAAAGTTA
AGATCCTGATTAGACCACCCTCTGCCCAAAACCTTCACCACCAAGGTTCTTATATATTTC
TCAACATACCAATACACCCTATAAACACCTACCAAAAGACCAAGGATTGTGTACCGTAAA
TCTTTAGCCCTATAAGCACCCCCAAAAATCATCTTCCCAAGGACTAGTACACGCAATGTG
CTAGTCCCTGCGTGCCGTAGCCCCCCCCCC
>NODE_100_length_187_cov_77.689842
CACACACACACACACACACCTCACCGTCTCTGCTCCGGTTATCCCTCTCGCACACGGCAT
GGATGATCAAAAGAGGCCAACGGCTGCCGACCATTATGCCAATGACACTTTGAGTCAGAG
TCCGGAGCGCGGCGCGACATGACAGCCATTAGGCAGGAAGTGGGACTTTAAAGGCGGGCT
GAAGGATGACTGTCAGACGGGAATCAAAGGCTGGAAGTGAAATCTTCATAACGTATCACA
CCAGAACGGGAGCTGCt
>NODE_101_length_5315_cov_130.084290
TAGACCAAACCATGAAACCAACATAAACATTATTGCCCGGCGTACGGGGAAGGACGTCAA
TAGTCACACAGTCCTTGACGGTATAATAACCACCATCATGGCGACCATCCAAAGGATAAA
CATCATAGGCAGTCGGGAGGGTAGTCGGAACCGAAGAAGACTCAAAGCGAACCAAACAGG
CAAAAAATTTAGGGTCGGCATCAAAAGCAATATCAGCACCAACAGAAACAACCTGATTAG
CGGCGTTGACAGATGTATCCATCTGAATGCAATGAAGAAAACCACCATTACCAGCATTAA
CCGTCAAACTATCAAAATATAACGTTGACGATGTAGCTTTAGGTGTCTGTAAAACAGGTG
CCGAAGAAGCTGGAGTAACAGAAGTGAGAACCAGCTTATCAGAAAAAAAGTTTGAATTAT
GGCGAGAAATAAAAGTCTGAAACATGATTAAACTCCTAAGCAGAAAACCTACCGCGCTTC
GCTTGGTCAACCCCTCAGCGGCAAAAATTAAAATTTTTACCGCTTCGGCGTTATAACCTC
ACACTCAATCTTTTATCACGAAGTCATGATTGAATCGCGAGTGGTCGGCAGATTGCGATA
AACGGTCACATTAAATTTAACCTGACTATTCCACTGCAACAACTGAACGGACTGGAAACA
CTGGTCATAATCATGGTGGCGAATAAGTACGCGTTCTTGCAAATCACCAGAAGGCGGTTC
CTGAATGAATGGGAAGCCTTCAAGAAGGTGATAAGCAGGAGAAACATACGAAGGCGCATA
ACGATACCACTGACCCTCAGCAATCTTAAACTTCTTAGACGAATCACCAGAACGGAAAAC
ATCCTTCATAGAAATTTCACGCGGCGGCAAGTTGCCATACAAAACAGGGTCGCCAGCAAT
ATCGGTATAAGTCAAAGCACCTTTAGCGTTAAGGTACTGAATCTCTTTAGTCGCAGTAGG
CGGAAAACGAACAAGCGCAAGAGTAAACATAGTGCCATGCTCAGGAACAAAGAAACGCGG
CACAGAATGTTTATAGGTCTGTTGAACACGACCAGAAAACTGGCCTAACGACGTTTGGTC
AGTTCCATCAACATCATAGCCAGATGCCCAGAGATTAGAGCGCATGACAAGTAAAGGACG
GTTGTCAGCGTCATAAGAGGTTTTACCTCCAAATGAAGAAATAACATCATGGTAACGCTG
CATGAAGTAATCACGTTCTTGGTCAGTATGCAAATTAGCATAAGCAGCTTGCAGACCCAT
AATGTCAATAGATGTGGTAGAAGTCGTCATTTGGCGAGAAAGCTCAGTCTCAGGAGGAAG
CGGAGCAGTCCAAATGTTTTTGAGATGGCAGCAACGGAAACCATAACGAGCATCATCTTG
ATTAAGCTCATTAGGGTTAGCCTCGGTACGGTCAGGCATCCACGGCGCTTTAAAATAGTT
GTTATAGATATTCAAATAACCCTGAAACAAATGCTTAGGGATTTTATTGGTATCAGGGTT
AATCGTGCCAAGAAAAGCGGCATGGTCAATATAACCAGTAGTGTTAACAGTCGGGAGAGG
AGTGGCATTAACACCATCCTTCATGAACTTAATCCACTGTTCACCATAAACGTGACGATG
AGGGACATAAAAAGTAAAAATGTCTACAGTAGAGTCAATAGCAAGGCCACGACGCAATGG
AGAAAGACGGAGAGCGCCAACGGCGTCCATCTCGAAGGAGTCGCCAGCGATAACCGGAGT
AGTTGAAATGGTAATAAGACGACCAATCTGACCAGCAAGGAAGCCAAGATGGGAAAGGTC
ATGCGGCATACGCTCGGCGCCAGTTTGAATATTAGACATAATTTATCCTCAAGTAAGGGG
CCGAAGCCCCTGCAATTAAAATTGTTGACCACCTACATACCAAAGACGAGCGCCTTTACG
CTTGCCTTTAGTACCTCGCAACGGCTGCGGACGACCAGGGCGAGCGCCAGAACGTTTTTT
ACCTTTAGACATTACATCACTCCTTCTGCACGTAATTTTTGACGCACGTTTTCTTCTGCG
TCAGTAAGAACGTCAGTGTTTCCTGCGCGTACACGCAAGGTAAACGCGAACAATTCAGCG
GCTTTAACCGGACGCTCGACGCCATTAATAATGTTTTCCGTAAATTCAGCGCCTTCCATG
ATGAGACAGGCCGTTTGAATGTTGACGGGATGAACATAATAAGCAATGACGGCAGCAATA
AACTCAACAGGAGCAGGAAAGCGAGGGTATCCTACAAAGTCCAGCGTACCATAAACGCAA
GCCTCAACGCAGCGACGAGCACGAGAGCGGTCAGTAGCAATCCAAACTTTGTTACTCGTC
AGAAAATCGAAATCATCTTCGGTTAAATCCAAAACGGCAGAAGCCTGAATGAGCTTAATA
GAGGCCAAAGCGGTCTGGAAACGTACGGATTGTTCAGTAACTTGACTCATGATTTCTTAC
CTATTAGTGGTTGAACAGCATCGGACTCAGATAGTAATCCACGCTCTTTTAAAATGTCAA
CAAGAGAATCTCTACCATGAACAAAATGTGACTCATATCTAAACCAGTCCTTGACGAACG
TGCCAAGCATATTAAGCCACTTCTCCTCATCCAACGCGTCAGTTTTTGACAGAATCGTTA
GTTGATGGCGAAAGGTCGCAAAGTAAGAGCTTCTCGAGCTGCGCAAGGATAGGTCGAATT
TTCTCATTTTCCGCCAGCAGTCCACTTCGATTTAATTCGTAAACAAGCAGTAGTAATTCC
TGCTTTATCAAGATAATTTTTCGACTCATCAGAAATATCCGAAAGTGTTAACTTCTGCGT
CATGGAAGCGATAAAACTCTGCAGGTTGGATACGCCAATCATTTTTATCGAAGCGCGCAT
AAATTTGAGCAGATTTGTCGTCACAGGTTGCGCCGCCAAAACGTCGGCTACAGTAACTTT
TCCCAGCCTCAATCTCATCTCTCTTTTTGCGTTCTGCTTCAATATCTGGTTGAACGGCGT
CGCGTCGTAACCCAGCTTGGTAAGTTGGATTAAGCACTCCGTGGACAGATTTGTCATTGT
GAGCATTTTCATCCCGAAGTTGCGGCTCATTCTGATTCTGAACAGCTTCTTGGGAAGTAG
CGACAGCTTGGTTTTTAGTGAGTTGTTCCATTCTTTAGCTCCTAGACCTTTAGCAGCAAG
GTCCATATCTGACTTTTTGTTAACGTATTTAGCCACATAGAAACCAACAGCCATATAACT
GGTAGCTTTAAGCGGCTCACCTTTAGCATCAACAGGCCACAACCAACCAGAACGTGAAAA
AGCGTCCTGCGTGTAGCGAACTGCGATGGGCATACTGTAACCATAAGGCCACGTATTTTG
CAAGCTATTTAACTGGCGGCGATTGCGTACCCGACGACCAAAATTAGGGTCAACGCTACC
TGTAGGAAGTGTCCGCATAAAGTGCACCGCATGGAAATGAAGACGGCCATTAGCTGTACC
ATACTCAGGCACACAAAAATACTGATAGCAGTCGGCGTGTGAATCATTAGCCTTGCGACC
CTCGGCAGCAAGAACCATACGACCAATATCACGAAAATAGTCACGCAAAGCATTGGGATT
ATCATAAAACGCCTCTAATCGGTCGTCAGCCAACGTGAGAGTGTCAAAAACGATAAACCA
ACCATCAGCATGAGCCTGTCGCATTGCATTCATCAAACGCTGAATAGCAAAGCCTCTACG
CGATTTCATAGTGGAGGCCTCCAGCAATCTTGAACACTCATCCTTAATACCTTTCTTTTT
GGGGTAATTATACTCATCGCGAATATCCTTAAGAGGGCGTTCAGCAGCCAGCTTGCGGCA
AAACTGCGTAACCGTCTTCTCGTTCTCTAAAAACCATTTTTCGTCCCCTTCGGGGCGGTG
GTCTATAGTGTTATTAATATCAAGTTGGGGGAGCACATTGTAGCATTGTGCCAATTCATC
CATTAACTTCTCAGTAACAGATACAAACTCATCACGAACGTCAGAAGCAGCCTTATGGCC
GTCAACATACATATCACCATTATCGAACTCAACGCCCTGCATACGAAAAGACAGAATCTC
TTCCAAGAGCTTGATGCGGTTATCCATCTGCTTATGGAAGCCAAGCATTGGGGATTGAGA
AAGAGTAGAAATGCCACAAGCCTCAATAGCAGGTTTAAGAGCCTCGATACGCTCAAAGTC
AAAATAATCAGCGTGACATTCAGAAGGGTAATAAGAACGAACCATAAAAAAGCCTCCAAG
ATTTGGAGGCATGAAAACATACAATTGGGAGGGTGTCAATCCTGACGGTTATTTCCTAGA
CAAATTAGAGCCAATACCATCAGCTTTACCGTCTTTCCAGAAATTGTTCCAAGTATCGGC
AACAGCTTTATCAATACCATGAAAAATATCAACCACACCAGAAGCAGCATCAGTGACGAC
ATTAGAAATATCCTTTGCAGTAGCGCCAATATGAGAAGAGCCATACCGCTGATTCTGCGT
TTGCTGATGAACTAAGTCAACCTCAGCACTAACCTTGCGAGTCATTTCTTTGATTTGGTC
ATTGGTAAAATACTGACCAGCCGTTTGAGCTTGAGTAAGCATTTGGCGCATAATCTCGGA
AACCTGCTGTTGCTTGGAAAGATTGGTGTTTTCCATAATAGACGCAACGCGAGCAGTAGA
CTCCTTCTGTTGATAAGCAAGCATCTCATTTTGTGCATATACCTGGTCTTTCGTATTCTG
GCGTGAAGTCGCCGACTGAATGCCAGCAATCTCTTTTTGAGTCTCATTTTGCATCTCGGC
AATCTCTTTCTGATTGTCCAGTTGCATTTTAGTAAGCTCTTTTTGATTCTCAAATCCGGC
GTCAACCATACCAGCAGAGGAAGCATCAGCACCAGCACGCTCCCAAGCATTAAGCTCAGG
AAATGCAGCAGCAAGATAATCACGAGTATCCTTTCCTTTATCAGCGGCAGACTTGCCACC
AAGTCCAACCAAATCAAGCAACTTATCAGAAACGGCAGAAGTGCCAGCCTGCAACGTACC
TTCAAGAAGTCCTTTACCAGCTTTAGCCATAGCACCAGAAACAAAACTAGGGACGGCCTC
ATCAGGGTTAGGAACATTAGAGCCTTGAATGGCAGATTTAATACCAGCATCACCCATGCC
TACAGTATTGTTATCGGTAGCAAGCACATCACCTTGAATGCCACCGGAGGCGGCTTTTTG
ACCGCCTCCAAACAATTTAGACATGGCGCCACCAGCAAGAGCAGAAGCAATACCGCCAGC
AATAGCACCAAACATAAATCACCTCACTTAAGTGGCTGGAGACAAATAATCTCTTTAATA
ACCTGATTCAGCGAAACCAATCCGCGGCATTTAGTAGCGGTAAAG
>NODE_102_length_223_cov_10.452915
GTTAAGGTCAGAGTACTCTAATTTCATTACAATGTAGGGCAGTCATTCTGTTATTGCTTC
ATGGATATTAACCCATTTAAATTTGGACCGCGCCTCCCTCCAATATCAAGAAGATGTAGT
TGAAGGTAAAAACCATCGTTAGTAACACTAAACGCCAGTGCCTTAATCTGTATATAACAC
ACACAGTACTGTACTGTGTACAGTAAACCTAACCCCTGCTACTGATACTGTAATTGCAAA
CATAAAGCGCACATTGTTTACAACACACACTCTTTTCGTGAGTACGGCGGTGG
>NODE_103_length_506_cov_70.559288
TTTCTAAGTAACTCTGTATTAAGTACTATTTACTTTTTGGATCATTGATTTCTGCCAATG
TGCATATTTTTAAAATGTACGTATTTATTAGTTTCAAAGTAATTAATGAAATATTACCTG
TTTATTTATTTATTGAGATATTTATTCTGATTCTTTATTTATTTTTTGGAGACAGGTTTT
TACCTTCCGTGCTGTCTTACTTCTGACTTTGTGCCAATGTGCTGCTTTGAGGTGTTACAT
ATTGTGGGTTTGTATCATTATTAAACCCTCACTCTATATTTTAATGAAATGTTTGCTCTC
TATAATGTGTACATGTCATTCATTCAGTCAATTAGGTAAGTCCTTTCATTGTTTTCCAAA
ACATTTACAGTTACTACTCATGTAATGTAATCACAAAAAGACACGTTATAAAACAAACAC
ACTTTAATTTATCACCATTGTTTTCCAAAACACGGTTACTACTCATGTAATCACAAAAAC
ACACGTTATAAAACAAACACGCTTTATTTTATCACCACCGAATTGGATAATTTGTTGACA
ACAGCTCCTACAGTGTCCGCACCTGTCCTCTGGCGc
>NODE_104_length_286_cov_34.143356
ACACACACACACACACACACACACACACACACACACACACATCTTCCCGCGACTCTCTCC
CAATCCCCCTCTCTCCACCCTCTGGCAGATAAACGCGATCCTCGGGCCGGCTCCTCCTGC
CACAAAGCGTTCTGTAATAGTCTAATTGTGGCTAATGGTTTGTGCAGCTAATTAAAGTGT
ATGAATTACAGTAATCAGTCAGCCGGTACTGAGGCCGCACGTCGCCTTGCTCCTCCAGGC
GTGGCACGGCCACGGAGAGAAAGGAGGGAAAGTACGTAGAATCTGGAAGGGGGGAGGAGA
AAGGAGAGAATGTGAAAGGTTGTTGTATGGTTAGGGGGGATAAAGTGTAGaagggt
>NODE_105_length_204_cov_10.328431
TCCACATCTAGGAAGACACGTTCCCTAAAGGTGCTTGCACACTGCCCCAACCAACTCCAA
CCAACTCCAACCAACACCAACGTTGGACCGGTGTGCCATGGTTGTTGGTGACTGTTGGCA
TTGGTTGGATGGATTTTGCAGCTGATTTTTAAACTCCCAACATTCTACAACAACTGCCAA
CTTTAGAATGTAGAATGTTTGAGAGTTGGTTGGTGTTGGTTGGGGCAGTGTGCAAGCACC
TGAGTATGGCATCCATATTTGTCGGCAAGCACAt
>NODE_106_length_483_cov_38.832298
TGTGTGTGTGTGTGTGAGGAGCGTCTGCCACTATTGTCATTAACACCCCTGCAGAGCCAG
AGAGAGAGAGGGAGACAGAGAGAGAGAGGGAGAGAGAAAGAGAGAGGGAGGGGGGGACGG
GGCTCCCAGCAGAAGGAGCGAAATTGCAAACCCAAGGTTTCTGATACAACCTGTTATTAT
TTTTGACACAAGCCATTTACAATAGCTATGAAGGTGGCAATGGAAAATGTAATATTGATT
GTATGCCCTGAAGGCTTTGCTACTCTGACTTCCCAAGCTTCATGCCTCTCTCTCACATGC
TCATTTGATGGTATGTTTTTGCTCTAGTTTTTCTCCTCACCGGTCTCTTTAGGGCCGTGA
TGGTGGTTTATTTGATGAAGTAATTATGCCCCTTAGATGGAAAGACTCAGGTTGACGTTA
TGGGAGTTATAAAAAAAACAAAAAATAAAAAAAAACACAGACAGCCGCGTAATAGAAAAG
CCATAGAGTTGCTGATGTACCCAAGGACGCTCCGTGACGCTTTGTGTCAAAATGACACCA
AATGATTCTCTCa
>NODE_111_length_155_cov_7.800000
TATTGATTCTAATTTGTGTTTTTAGCTAGTGAGAAATAAAGTTGATCTTATTTTATACTA
CTCCATCTCTTGTCTTGTGGCTTATTTTGATCTAGAACCTGCCTGTCATTTGGTTCCAAC
CTGTGAGATTTCTTTACAGATGTATGTCAATCATATAATGCATGTTCAGGGATCAGACCA
TAAATCTCTTCCATGGAAGGCAGTGAGACTACACACTTGTAAGAt
>NODE_112_length_294_cov_74.438774
TGTCCCTCCCCCCCTCCTCCTCCAACTCCTCCATGGCCTCCTCCTCCACCCCGCTGCTCC
ACTCCCAGTCTCTGGGGGGCAGCACCCACCTCCTGGGCAGCCCCATGCATCAGCAGCAGC
AACACCTGGACCTGCACAGTGACCCCCTCAAGTCCCTGGACCCCCACTACAACTTCAACC
ACCCCTTCTCCATCACCAACCTCATGTCCAACGAGCAGAAGATGGACCTCAAGTCCTACC
AGGACCAGGTGATGGCTTACAACGGCTACGCCAGCGGCTCACCCGTGGCCGCCAAGCAGA
TCTACGACAGCGCCGGCCCCTCCGCTCTCGACACTGGAGCCTACTACCAGACCCTCTACA
GCCg
>NODE_118_length_596_cov_29.805368
ATGGACAAACAATGGATTCAGATGGGAGTATGACATGTCATCCTTCACTAACAAAATGGA
TGGGACATAAGAACATACAGTAAAACAATACTGAATCATGTAGAAGCTTACAAAGGATGG
AACAGTCTTATCTTAATGTTGACATTGAGGAATAAGGGACAGGTAACTGAAGGAAAGGGT
ATCTGTAAGACTGCATTGCATCATCTCAACAGCATAGCGCTTGCCAGTGACATTTCTCCA
CTTGGGCCACTGAATCAGTGGACTGCTAGGCCATGTCCCTACCATGACACAGGACTGGTA
GGGCGGGTGCTGTGTTTACCTGGTCTTGACATTTTGGACAGATCCACATGCCTTTAGGAA
TGGTTTTCAGGGGTGGATCCAGGCAGTCCAGGTGATAAACACGCGAACACGTGTCACACA
TGAGCAACTGGCCACTGCGTCTGCACACAGTGCAGAAATCCTCATGGATGTCTCCCTGTC
GGGAAGAATTGTACCAATCAGTTTCTTTGCCCCGTCTAGGCCCGTCCAATCAGCTGTGGA
GAGGCAGGGCATGGGGAGGTGCAATGTTTATTAATTTCAGGACTCTCTTGTCGAATTATG
GCCTCTTCTTTGAGTGGTTATAGTTTTTAAGGAAATTTCAACTACATGAGCTTATAAGgg
gtgaag
>NODE_126_length_723_cov_80.687416
ATTTGAGGACTCCCAGGAAATTATTTTGGAGGATGCAATAGTTATTAACCTCCCTACAGC
GTCTAATATCTACCATATTTATATGTTAGTGTGTGAACAACGTGTAGAGATTATTACAAA
AAACAAACATTTCTGAGGTGAGAACAACATAATAATGCAAAATAATGACATTAAAGTGCA
GGCGGCGGCGCTACACAGTGTGTTCAGACCAAAATAGTTGTTAAAATCTATCCACTCTCC
CTTCACCCATTGCTTGTGTGGATCCCAAATAAAACCTATTAAACATAATTATTCCAGGCT
GATGGCGGAGTATAGTGGTCACAGGCCAGTGAAATCTGTGAGTCACAGGATATGCTGTTA
CTTTCCCTGGTAATGGGAAACATGACTCCACTCTCTCGTTTGCTGTTGTGATTGAAGGCA
CTGACCTGTCATACATTTATAATAGGGGAGCAGGTGTGGCAGTGATGGACCTTAATTTCC
TTTAATAAACCTTTTATGTGCCACACTCTTAATGCCACACCGGTGCCCTCTGAGGTCCAG
CTCATAATAGGTTCATTACTTTTGATTACTAGCGCCTATTGAGACAAACAACTCCCCAAC
ACTATAGATTACATTCTGTTCACAACTAATGCACCTGATTAGTTCGGAACACTTTTCCAC
ACCGCTCGCACGGATACGAGGACGCTCGTTTGTTTTTTACACGGTAACCCAGCTTTTACG
ACAAAAAAAAAAGTCTGTAAAATTGTTTCAACGCCAACAAGAGCAAATAAATTAATTTAA
ATTCAAATTATGt
>NODE_127_length_838_cov_53.421242
TAATCTGCAAACGAGCAGGGGAACAGCCGGCCCGAGCCTCGGAGCCTCCTCCCGCCGCCA
CTCTGGAGGGGAGATAAGGCTGCAGCCGGCTATTTATTGTACATTTTAATTAAGTGCTTG
TTAACGCTAGTTATCTTAACAGTCACAAAATTACCGTTGTAATGCATTTTGTTTGAGGAA
AAATGGAGAGGGCTGGAGCACTTTATAAAAGCGGGCACAGCTTGCCTTCATATGAAATCA
CAGGATAAATTCAGAGGAGGCGGATGCCACAATGATCTAAGCTCAGGAGCTAATGGTTAT
TTAATATGGCCATCAGCGGTCCCAAGTCCCCGGCATACGGCTCTCGCACAATAGCCTCCA
AACCCCTCTTTAACACTTATTTGAGATGACAGGAAAAATGAAACCGTTTGTGCTTTCAAT
GGAAAAGCAATCATTGGTACATTATACTCCGCTTGCCCTATCATGCTAATGCCGGGTAAA
AATGTCACCAAATGTATTTAAAGGGCTGATGGAGTGTTGCCGTTTGATTCCTGCTGCCGG
GCTGATTAATAAAAACCTTCAATTTGTATGTAAATGCAACCTGGGGCTCATATCATCCAC
ACACCTGCACCAGGAGAAAAATAATAAACTCCAGTTTAATGCGGCAATTATGAGAGTTTA
TGGGGATTGTGGAGGAGAGGGGAGGCGGTGGAGGGGCCAGGCTGATGAGAGGGCTCGCAG
AGGGGAGCGGGCCGACCCAGAGCTGCCCGCTACAGGAGTGACCCGATGCACATACATAAC
CCCGGCTCACAGAGAGCTTACAACAAGATGGACGCCGGTACAAGCTCAACACGGAGTGGG
GACTGGAGATATGGGCCAGCGCTGTACTGCAGGTTTGTTGTTTGTTTGTTTTCATGTTTT
TTTTTTCa
>NODE_142_length_328_cov_9.237804
GTGCAGCCCACAATGGAAGATGCAAGCAAATGCCAAGATTCTAGGTCTCACCATCAACAT
TCCTGGGGAACCACGGCAACCAGATTTATGATGTCATCCCAATGCACTGATGCCTATTAT
GATGTCATCCCAGTGCACTGATGTATGTGCCTTATGCCTAGCGGGGTGCAAGTAATTGAT
TGTCCATTAGCTTTTCTTGTGAGTGAACCCTATGGTCTTGTTGAAAACATGTTATCAGGG
TCAGTGTGGAGATATTACAGTCAGACGTTCTCTTCCAGCCTGTCCTTTCACATCTCATCA
CACTTCCTCACTTCACTATATCTGTCTCTCACATTACTTGTTGATTATTAAAAATGCCTG
GATAATGTGTTTATAACTGTTCATCATCATATGAAGAc
>NODE_149_length_71_cov_11.126760
CCACTACACGGACCTAAAGCACCTGAAAAGTCTAAAGACAGCTGGAAATCCTCTCAAAAT
GCTCCAAATATCCCGATTTGAGCATCAAAACTTTGAAAAACACCAAACCACTACACGGAC
CTAAAGCACCTGAAAAGTCTA
>NODE_178_length_570_cov_57.238598
TGTCTCATTCACACACACTCTCCTACACACTCTCTGTTTCTCTCTCTCTCTCTCTCTCTC
CACTCATCTTTCCTTTTCCCTCTCACTCTTCCTCTCTGTGTCTCTCGTCCCCACCCCCTG
CCACCCCTGCTGCCCGTCTCTCCCTCCCAGCTCCACGGACACGTGACGCCTCCGCATGAT
TATTGGCGCAATCACTCATGTAACAGCCTGCCCAGCTTTCCGTGGGGGCTCCAGTATTTG
TCACTGTCACTTCCCCAAGTGCTCCGCCATTGTCTTGGAAATTGTATGTGTAAGGCAAGA
GATGCCTGTGACCCACTTCGACAAGGGAGCCGGCGATGTGAGGGCGCTCATCACACAAAA
AAAACAGCAGTTTGATGTGTCCTATTATGTGTCCCAGCAAGAGCCATAAATAATTGTGAC
AAGTTTTTTGTTGCGCGTGAAAGTCCTTGACTCTGCCTCCTGCTCCAGCACCTCCTCTCT
GGTACGGAGAGGCTGCCAAGCACCCCCGATGATAGATGGCACGGCGCAGCAAATGACAAC
GGGATAGATTTTTAGTTTGTGCTTTGGAAGGGATCAGTAATGGTGCTTTGCTGTACAAAG
CAATAAAAGAGAAGGACAAGAGAGAGTGAGAGAGAGAGAG
>NODE_179_length_541_cov_40.024029
CATGCTTCAACACCAGTGATGTTACTTAATTTTATGTGTAAAATAGACTGTATTTTCCAT
GTTACATTTCAAAGTTAATGATTTCACCAGTAGGAGTAGTTTTTCCCGTCATGAAATGAA
ATCCTAAATGGTTTACCTCCATTCATCTGGCTCTGAAAAAAGCCATGGACAGTTAACATG
AGGATGAACTAGTGGATTTTTTCTTTTCAGTTTTTCTTGGGAGTCGATATTACTAAGCAG
TGTGAATCCCTGTTTGCTTCAGGGCGAGATGTGTGACAGAGGTGGCATCGAGCTCTTACA
GTCCAAGAACGAAAATGGGTGAAGATCACTGGACTGACACCAACCACACAGGATCTCTTT
TAGTGGCTGTGGGCCATGCATGATGGCCTCAATGGGCTTAGGCACAGATAGTGGTATATT
GGTACGACTAATCAGAATGGATTGGGTTGAGATGACCAAAGTATTCCCCAAGGCTTACTG
TAGTATGCCAACATGTTATACATTTCCCATAGACCTTGACTAGATGTTTGGTTGGACAGA
GTACTGTACAATGTAGTTTATATGGGGGGAATGGGATGAAAGTCTAATGGGGTTGTTAAT
ACACCCTTTtg
>NODE_180_length_526_cov_35.838402
TCTATCAAAACAAGTGGAAAAAATAACATCTAAATTATAACAACAAATACTTATGTAGTT
GCTACATGAAGTTTGATAGAAGTGATTTGTCTGTGTTACGGCTAAAATACCCGGTTTAAT
GTAGCTTGAACATCCCCCCCCAAAAAAGGCCCATCGCTGGGCTGCGCAGTAGTCAGTCCT
GGTTACCTCTCCGCCTGTTTGTGACAGAGGGCTCTTTCTGGTGTGAGAGTGAGGGAGACA
GCCTGGGCTGGCTGTCGTGTCAGAAAGGATGCAGTCGCAGAGAGCAGACATGATTTCATG
GCTAATGATTCCTGCACTAATATCAGTGTGGGGCTGCTGTGGGGATAACCAAGTTGAGCT
GTCTTAGCTCAAATGATTCAATTAGGCCAGCTGTCCCTATTTGTCATGGCTCAACTGGCT
TCTAGATTACCTTTCCAGCGTGCATACGTGCTTCTGCATTGAACTTACCAGCTCAACAGT
TTCAGAAAAAAGAGGAGGGAAGGAGCAAGAGAGAGAGAGAGAGGGAGAGAGAGAGAGAGA
GGGAGAGAGAGAGAGAGAGAGAGAGTTTGTGTGTGTGTGCATGGGGGGCAGTGCTa
>NODE_181_length_251_cov_24.111553
TAGCGAGAGCTAGCGCTAGCGCTAACGTTACCTAACGTTAGCTGGCTAGAAACGTGGACA
CAGGGGTGAATAATACTACTAACTAGCGCTAACTAGCTAGCTAGTTAGTCAGGGTGTGTG
ATGTTGTGGTTGTAACATTAGCTAGCTAATAGCGCTAGCTAGTTGTGATGTTGTGGTAGT
AAGCTACTAGCAAGCTAGCTAGCTACTACTAATTCCCAAATATTAGTTATGGACCCACCC
ACCTCCCCTCCAGTGCGCAAGCGAATATATACCCTTGTCACATCACGTGGTCACATCACG
TGGTGAATCACGTTATCTGTG
>NODE_200_length_182_cov_127.236267
CCAGCCCCCCGTGCCCCCCCGCCCCTGCCCAGGGGCCCTTTCCCTGCTCCCCTGCTGCCA
GTTTTTAACTACACTCCACTCTGGCCTCTGCTCTACTTGTTACAGCCCCAACACGAGTGC
AAACAATCAAAGTATTTGGGAACGTTAAAATATGCATGGCTATCCGTGACAGACAGATAA
AGCAGGGCAATTAGCCACGTAATCCTAGTAGCGTCGTACGGAATCGTCAGCCTCAGCTGT
CCTCTCTCTCTC
>NODE_216_length_401_cov_74.905235
GTCTCTCCCTCTCTTCCCCCGCTCAGAGCATGTTGTCCTTGTTGTGCTGCGTGCGGAGGG
CCTTCCGCAGATAAATTATGGATGCAACGCAAAAGCTGTAAAATTTGTTGTATCTTCTAT
TATCTCCATGTTAAAGGCCACAAAAGCTCTTCAGTGAAGTCAGCCATTAAGAAATGACAG
GTATTGCTATCAGGCTTCTTTATAGCCTATTACCTGCAATGACAGCAGCTGCTGCTGCAC
CACTGTACGGCCTATCACATTATTTGCAGCTAAAGTCAGCTACTGTGTCATTTCGCCTCA
TTTTCTTGACAGTGCTATCATAAATCCATTGGGCTGCGGGGGGAACTGTCGACTGCCTCG
ATTATCTTCATAGCCTGAATGAATCCTGAAATGTATGTAACAGGCAATGACTGTTATGGA
TCAGGTGCCAGGGCCATTCTCTCCCTCTCTCTCTCTCTCTCTCTTTCTCTc
>NODE_217_length_202_cov_13.663366
CCATGTTTTCAAATACTTTGACTGAGAATCTTTCACTTCAAATAAAGATTAAAGATGTTT
ATTAGCCGCGCGGAGTTTCAACCCCCACCGTCGAAGATTGCGCAACCCTCGTGATTTTGT
AAGTACCTTTGAAAATTCAATGTGACGATTTATGCTCGAGTTTGGCTTTTGTGAGCAAGG
GGAGTGCCTTTTAATTTCCGACTCTCCTAGAACAAGCGCGTGACTCTGATCCAGCATGTA
TCAGAGTTACGTTCGGGGCTAGGTTTGTTTGA
>NODE_220_length_220_cov_11.709091
GGGATACCTGCGTGAAGTGGGCACCCCACTTGATCAAAACATGTATAAAAATGGTGTCAT
TTTTTAGTGCTGAATTTGTGCTGATTTGTGCTGCAAAAATTAGAATTTGTGCCGCTATCA
TATTTGAGATATTTGACGTTATATGTTTTATAGTGTTTATGAGCCTTGCACCCCACGATT
AGTGACTCCAAATCGACCCAAAGTGGTCTCATTTTTTAGTGCTCTCTCTGTTCTAATTTG
TGCTGTTGAAATCAATAGTTGTGCTATTTTGGATTTTTATATATATACTt
>NODE_221_length_360_cov_39.747223
AATCAACAGAGCCGGCTCCTGGAGGAGCACCCCGAGGAGGAGGAGGAGGAGGAGGAGGAG
GAGGAGGGAGGGAGGAGGCAGAGGGACTGATGAAATCAAGAAGTTAATAAATGAATCGAT
GAATGAATAATAGATTGGCCAGCTATAGTGGCTTCTTCGAGCAGTGCCACACGGGGGGAT
GCAGTATTAATAACCAACTCTTACTGTTCATCTCTGTGTCATCATTGATACTCTTAGGAG
GACCATGGCCAGCATAACACACAGCTGATCTGTACATTCGATCCGGATTACGAATTTTCT
TCAGTCCTTCAGGAGGCAAAAAGAGAGTAGAGAAAATCGAGGAAAAGAAGCATTCTCACA
GCTTGCAGCCAAGAACTCTTTCCCCATGCAAACATAATTGACAGCAGCTGGACAACATAT
TTAAGTGTAa
>NODE_222_length_443_cov_34.006771
CTAGTCTACGGATATCACACAGTGTGGCTGTTGATACGATACCAAACATTGCACCAATTA
TAGCAAACTTTTAAAAACAACACTTTTCCCCACCAAAGTCAAGCATAGCTCTGAGACTCC
TCTGCTATGAGAGAAGAGATCTGGATCACATGCAGAAGCAGCAGAGCAGTGCTTCAGTAG
AGGGAGGCTATTAGCACAAAGCCTTGCCACTGTCTCTTTAAATGCCAATAAATTCCCATC
ATTACGGAATCTGGCAGTTTTCCTCGCTGTCTACAGCCTGGGTTTTATCTCACTCTGTCT
CAGACTGAGAGCATGTAGATCTGGGCCAGTTAGATTGTCATACTTAACAAACATTAATGA
TTAATTTCCTCCACTGAGTCAAATGGGGCTAAGGGGATGTCTTGATTCATCTTATCGCAC
CACAAATTAGCATTTCCCATATTCTCGGCATCAACTGTGCATTAACATTCCACATTTACC
ATTCAGGGCACTGGCACTGTGGTTGGGGGGAAa
>NODE_223_length_459_cov_54.004356
GCAGTGACAGTGACCTGGAAGCACTACTGATGACCCCACATCCAGGGGCCCACAAGAGTT
GATCATCTAACATGCAGGCCGCCTGCAGCCATGGAAATCTGACATTTGTCCTTATTCAAA
TGAACACAAACAATATGCATCTCAGGCCCTTCCCCAACCTGTGCCAAATATAAGACATGG
GGACCAGCCGTCCTCCACAGCATGTCCCAGCCTTTCCCTCTGAATCAAACCAAGCATCAT
TGGAATCATCACACAGAGAGACTACTGCTATGGCTACAGCAGGATGCCAGCTTTTACACT
TCACTCATTAGGCTCTGGTCATGAACACTTATATCACACAATAAAATGGGGTATTACAGT
ATCACACAATAGACACAAATACACATCTGTACATTCCTAGGAAAAGATTCAGCAAAAAAA
AAAAAATAATAATAATAATAATAATAATTAANNNNNNNNNNTTTCCCTCTGAATCAAACC
AAGCATCATTGGAATCATCACACAGAGAGACTACTGCTATGGCTACAGc
>NODE_224_length_477_cov_58.232704
ATTGTAGCTGTGAATACAATTTCAATTTATATGTGTCATATTCTATGTCTCCTTAGCCTA
TGTAAAATGTTTTTTTTTTCTTCAAAATCCATCCCTCATCAGTGAAATCACAAATATAAT
ATACTAACACTAACACTGTGTCTAAATTGTTTGTATTACGTTGTGTGAGTGATGTGGGTA
TGGGTGGGTGGTCAGCAATAACAGCAGCAGAGAGCCGAGGACAGGCAGTGAGCCGTACAC
TGGAGCCCCGACAAATGCTTAGCGGCCGCGAACTACATCGATCTGGGGTATAATTCTCTA
TGAAATTGATGGATGAGGGCAGCCATTGACAGAAAGGGTAAAGACCACTTTGAGATGTCC
CCTGTGAATAAGTATGATGGAAAATAGATTGTTGAAGAAGATTTATGTTTGTTCTCGGCT
GCCACTGGAGAGAGCTGCCTACCCCCGCTTTGACCGATCAAACATGCCATTCCCCGCAGA
TTAAACACACACACATACGCACACACGCACGCACAAAGCCAAACACACACACACACACAC
ACACACa
>NODE_231_length_822_cov_49.665451
ACTGCATGCCTACAAGACGTGTGAGGTGTGAAAGTAGTGTATTTTTTACTCATCATGCAT
GCTTACAGCAGGCTGATACATGGGCACAGTGTTCCATAAAGATTATTTTGGGATCATATC
TTGACATGATCGAAAATTATTTTATAAAAAAAACATTATATAATATAGGCCTACACATTA
TTCAGCACAATAGCTTGCATCACACAGTAAACTGATAGAAAAATAGAATTACAATATTAT
ACAATTAAAGGGAATAATCCTTTGCTTGCTTTAAATCTAAACAGGAATCTCCTCACAAAT
GCCCCACATGCGGAAGAACCTTTAATCAAAGAAGTAACCTGAAAACTCACCTTCTTACCC
ATACAGACATCAAGCCCTACAGCTGTGACCGCTGCGGAAAGGTGTTTCGGCGCAACTGTG
ACTTGCGACGGCACAGTTTGACGCACACCCCTCACCAGGACTACTAGGACGAGAGGGCTG
GACAACAATAACAAACAAACAATTAAAACGGACAAATCAGAAGATATTCGACGACGTTTG
CTACTTTTCCAAGGAGAATCACAAAAAAAGTGGACACACAATCTTACAATGGACTGATTG
CGTCTCGATTGAAAACAAGGAGCCATGCCCATACCAGCTTACAACCCACATGTAAATATC
AAGACCATGTAAATAATGTTTTTATTTTGTATTTTCTTGACCTTGAATGAAATGTTGTTT
TAAACAGACCTAAGTTTAAAGTATGTTAAATTGTATGTTAGAAATAAAGCAAGTTAAATA
TTCCCAGTGGTAAGATTGTATTCGTTTTCATTCATTGCCCTTAAGAGAGATGAAATTCCA
AGTAGCCTAAAGGCCTTCAATGCTGGTTTGAAATCATAACACGACAATGAAa
>NODE_232_length_462_cov_51.781384
CAAAAGTGTCCGGCGTCAACAAAGAACCCCCTGCTTATCTCGGACAACACGGGTTTTGTC
TGGAGACAGAGGGGCAATATTGGCAGCGCAGAGGCTCCTCTCTAAAATATGGGATGCTTT
TGTGGTGGAGCTCATTCCGTCTAGCAGTGATGTGTTGTGTCTGGTGCACCGGGGGCTGCC
CTCCTCCTGTTTACCTGGGAGTCCTGGGGGGTTGAGCTTTAGCTGAAAAGCCCAGTCGGA
GCCAGTCAACGGGAGCGCGGAGCAGGCCTGACCCTGACGCTCCACTCATTGTGTAGTGCA
GCGGTGTAATGAGGCCCTGTGTGGATATTGATATGACAGAACAAAAGGCCAAGGTGCAGT
AAGGACAGCAATCCACACGTTTCACACCATTTGTTTTTCACACCGTATCCATCACATTAA
TGGGTCACCTTTCTGTGACAGCTCATGATTACCTGCTTACCCATGGAGAGAGAAGGAAGA
GAGAGAGAGAAGGAGAGAGAGAGAGAGAGAGAGAGAGAGAGAGAGAGAGAGA
>NODE_234_length_350_cov_41.568573
GGTAATTACCAAACACTTCGGACACGGCAACATTTTTCAGCCCCGTCCTACAGGTTTGTC
GGCGGAGCTGCCGTTCGTTCACCTGGAATCCTGGGGCTCCTTGCTCTTCCTAACTTTGTT
TTCTCTGACGCAGATTAGATCTGCCACCCCATTACAGATTCATTTTCCTAATTTTTCATG
TCTGCGCCGCGCCCCATCTGCACGGGGCTGATAATTGTGGGGACCAGCCCTGGTGATTAA
CATCAGCAGAATTAATTACACCCGCCATTAAGGCTCCAGGTTGCACACAATGATCAAGAG
AAATTAACTTTCTCCCAGGCCCCTAAATCATCTCACCTTCAAGAGGAGTGATGGCACAGA
GACAGCCGAGGAGTCCCGGCCCTCGCCTCTCGCCACCTTCCTAACCAAACACCAGCGCCg
>NODE_235_length_409_cov_170.850861
AAAAAAATCTGAATCCACTGTGCAAGGATGATACTAATAAACCACTTACATTGTTACTAC
TGATCTCAAATAAGGTTTTGTTTATATGTTTAACACAGTTAATCACACAAAAATCTAACA
AAAATCAAAAATGAAATATTTATTACAGCATTTGTGACTGAACACCTTTTAAACATTACG
TCACAGTCCTCATACAAGTATTTAATGTATTTTTGACAAAGCTTAAGGGAGACGGCATTT
AATCTAGTGAGGAACACGTGCTGAAAAAGGAAGGAATTCATGGACATACAATATCAATGC
CACAGCAGATCTGAAACTAGCAAAAACATTCTTTTTCAATTGAGGTAAACACATAGAATA
TCTAACATGAAACAATTAATAGACTGAACTCTGTACGAAGTTTGTTACAATATTCTCTTA
GCTTTTTCCCAAAAGCTTTGAGTTCATAATTTAAGTTCTTTTTTTCCATCTTTTTTTTt
>NODE_236_length_157_cov_8.452229
GGAGTCGAGCCGAGTACGGGAGTGGTGGACTCGGACCCCTAAGCCCTACCGTTTCCGTTT
GAGCAGACAATAATGAAAGTCCAAAACTACATAAAAGAAAGTCCACATCCACAATGAAAA
AGATCCAGGATCACATTAGTTCCATTCATTTCTAGTCCTAACTGACCCTAATCCCTAACC
CTAACCAAACGATACCAAACATCGTGTGTGTAGTGTGTGAGCAGAGa
>NODE_237_length_160_cov_9.081250
GTGGAGGTTGAATGGTGAGCCTCCCCCTGGTCAGCCTCCACTGCTCACACAGTGGTGTTG
TTTTAAAGAGCATTCTTTAGGAGCTGAACTTGGAAAGGTATTAAAGTGGGATTAGGCTCC
TCCACAATCCAGTGCTTGTGTCATTCAGGGAGCTGTGTTCTCCCTCTCGCCACCGCCTCC
CCTCCACCCTCCCCCTCTGTTTGATTGTGGCTAGCCGCGGGAGTCGGCCc
>NODE_238_length_548_cov_73.824814
GCAGCAGCAGCAGCACTGCTGATTAGCATGCAGTAATGATGGGGAGCTGGGCTCCATTGT
TCTGACACCTCCCCTCTCCTCCGCACCAATCTGTCACCGTTCAGCAGCCTAGCACTGCCT
CAAATGCTGCTCTCCACAAATGAGATGGATAATTAGTTGCCCCTCACGAATGCTGCACTC
TTCTCACCCCTGATTGCTTTCACCTTTTTGCTCCTGGCAATTTTGACACCTCGTAATCAG
CCTGCTGCTTCCCCCCTTCAATCCATATCCTTCCTCCTCCTCCTCCTCTCTCTTTTTTAT
TTTTTATATATCTCTTAGAGATGTATCCCTCCAAAAAATACCTGCTTCAGCTGACAAAAC
TCTCATTGAACAACAAGATGGCCTATATTACACAACCTGGGACAAACAATAAACTCCTGA
GGGCTAAAGCGGAGATTTCTTCTCTTGCTCTTCACATTACTTTATTAACAAGTGAGTACA
CATAAAAGAGAAAAAACCCTAGACCTAGCTGTCAGTGCAGCTTCTTTCTTCCAAATAACA
AGTAATGACAACATAATTATGTGCAAGCATCTGTCGATGATTCCAGAGAGAGAACCGTGC
AGTCTGCACTATGTTCAa
>NODE_244_length_187_cov_20.743315
GGGGGGGGGGGGGGGGGGGGGGGGGGGGGGGGTCTGCTTTCTCCTGGGTCCTGCTATGTT
TCCCATTATGTAAGCCCTGGTCACCGGCAGAATGCCAGCAGGCAAAATAAAAGAGACTCT
CTGGCTTGGCACAGCTCGTATTTTCCTATCCTCAGCGCGGGGTCAGGGAGGGGTCAGGCA
GCTGGATGGGGCGCTAGGGGGATTGTGGGGTCTGGGCCGGCCTCCAAAACCCAAAAGGCC
CAGGGTTCAAGTACCAg
>NODE_245_length_704_cov_50.026989
CAGTCATAGAAAAGGGGGGGGGGTGGTTCAGGTAAGTCTGGTGGGAAACCAGGATCCTGT
GTGTGTCGACGTAAGCGATAAGACTCATGTTAGCAATTTAAGTGCGTGTCTTAAGTTTAA
GTTTCGGCTAGCGTGTAGAATAAAACAGTAAAAAGGAAGAGGAACGTAAATCATGGGGGG
AGGGAGCCGGTGCATGTGACTCAGGAAATTCTGATATAATCAGAATCCTGTTTCGTGTCG
ATGTAAGGGATAAGGTTTTTATTAGCAATCTTAGTGCGTGGCTTAAATTTAGGCTCTGGT
TAATAATTTCATTATAGTAATAGAAAAAAGTTTTGGGGGGGGTCCATTTTGAGTAAAAGC
ACTTAGGGAATTTTGATTGATAAATTTTATGGTTTGACGGAGGGGTCTTTAAGAGGGGGA
CATGATAAAACGGGTTTGAGTTAGTGGCGTTTGTTGTCGACTGAAGCGTTACTAGGATAG
TTAATTTTAAGTCTGATGGGTTAAATAAGATGAGTGGAGGGGTATAAGTCAGGGGGAAGA
GGTCCTTGGGGTTGTTTTATGAGGGGCGGGGTTGAGTTCAGGGGTGAGTAGTGGAGGAGG
GTTCCCATCTGGGTTAATAGATAGTCTTTCTAAGGTAAGGTGGTTTGTGGGGGGGGAGGG
GTAATATTAAGTAAAGTTGGTTTAAGTAGGGGTTTGTGGGGGGAGCAGGGGTTAGGCATT
GGGGGTATGTGGTTAAAATGGTTTGCTGGGGGGGGGGGCGTTATTTTCTTGTAG
>NODE_257_length_548_cov_59.485401
GTGAAACTATGGGATACGGAATACAAAGTGTATTTTTTAGATGCTTTATTGTATATGGGA
TTTACTCAACACTGCCAATTTTTAAGGATTTGTCTGCTTGGTATCTCCTTTGCAAAATCA
TACAGTAGGAAACTGTGACATGAATTAAAAGCAATAGAACAATAGTAGAATATAAACCAG
AAATGACACCTTAAGTGGCAGTTGATTTATAGCTTTAGTGAGTTTGGTACTGGGCTTCCA
TGTATATTAGTGCTACAAATCTGGGTCCATTTAGCAGGGAGATGCTCATACATACATCAC
CGACTCCTGCTCCAAGCCAAGGTCACTCCTTATTGCATCAATCTTTTCAACAGAGGCTAC
TTCACACAGCGGCAGTTTTGTAACTGTCGCAGCTGTAATAGAATCTTTTTTTCTTGCGCT
TCATCTTTCTCTTATCATGTGAAATATATATTCAACTTCTATTCTTTGCTTCATTCTCCC
GATTCTTTTTGTTTTATCTTGAAAACATTCCCTGAACCCCATCCTTTTTCTGTGGACACA
TGCTCCAAGTCTCACAGATTTTAACCCTCTCTTTCCCTTATTCTGTGGAGCCTGAGCACA
ATAGGTTAACACAAGGCa
>NODE_258_length_71_cov_42.408451
GCGGGGGAGAGGGACAAGGCGTTGTGGAGATGAGAGTGGAGTCCGGGCCTGCTCACCGTG
CTGCTTCAGGAGGAGAGTGGGGGAGGGGGAGAGAGACAGGGGAGAGAAAGGAGCTGCCTG
CGATATTATCTATGTGCCTTG
>NODE_259_length_311_cov_47.475883
AAATGTGTTTTGTTGGTGGAGATTTGTTTCAGGGAAACATACACACATTCATTTTTATTT
ACCAGAAGACAAGGTGGTGCAGAGTAATGAGTGAAAATGCTTAATTCAAATGGCGAGAGT
GTCTGTTAGGAAATGCATTAGGGGCTGCAGAAGAAGCGTAAGACATATTAATTGACAGAC
AGGAACTGCTGTCTCGGAGGTTGATACAAGTAATTTATTACTTCAGAAACGAATGCCACC
TCCAGAATGTGCTTCATTAATTTCAAATTTAGTTTTAATTTCAAGCTGTTGCCCCTTGAG
AAGAATAAGGTGGCAAGTTCTGTTGAAGGGAATTATTTTTCTCTCTCTGCCTCCTCCCTC
TCTCTTTCTCTCTCTCTTTCt
>NODE_261_length_215_cov_31.200001
TCTCTCTCTCTCTCTCTCTCTCTCCCTCCCTCTCTCTCTCCCTCTCTCACTTTGCATTGT
CGATTTGAAATCCCTCTCTTTCCCCCCTCTTGGAGGGCTGCCTGTAATGGAACTAATCTG
ACGCCGTTTGTCCGAGCCACAGGAGTTTTGTCAATAACAATCAGCGTTTGGAAAGTGTAA
TTAAGGCCGAGGCTTTTCATTAGGAGGAAGGGAGGGGGCCGTCTCTGGGGAACCGCCTGC
CAATTAGAAACTCAGGCACGCGTCGCCGGGTAATTTCAGGGAGAg
>NODE_262_length_369_cov_33.707317
GGCAGTCGGGTAGAAAAAACGCCTCTTTATTATTAAAAAGCGAATGTATTTCGGCATTAC
AGCCTTCATTAGGGCCCTGGACAGCGAGGGGACGGAGGAGCTAGGAGGGAGACGGAGAGT
GACCTACTGGAGGAGGTAGAGACAGGGGCGATGCTCTCCTATAATTCCTGAGCTCTAGAC
AGATCCAGCTGGAAGATTGGCTCCGGCCTCTCCCTGGGTCGACAATGTGTCATTTCCATG
CAGCTAGATTGCCCTCTGCCTATATGATATTAATGTGCAAATCAATATTTCAGGGATTAA
ATTTCCCTTCTTCATTTTTTATGGTTTCTACCTCAATAAGTCTCCAGTCTAATAGAAGAG
GGTGGATGATTTAAAATCCTTTGCTGCAGAAAGAGAAAGAGAGAGGGGGGTAGAGAGAGA
GGGAGAGAGAGAGCAACAa
>NODE_263_length_1107_cov_48.840107
AAGACAATCCAGTATTCAGTTTAATTGCATGCTTAGGGATAGAGTAGATTTACTCATTAT
ATCTGCCAGGGACTGTAGATGAAAACTAGCCGTCTTTTGTGCACTGTCTCTGTTAAGTAA
ATAAACAAATAAAAGACTACTGTGTCAGCCTGAATAGATATAGGTAATAAGAGTAGTTGT
CACCTCTGCTTTTTAATAGATATAGAAAAAAAACACTCTTTCCCTGTCCTCTCATCACCA
AGAAGTTGTCAGTTTCAACTCAACTCTTTGATGCTGTTCTGTCTGTGCTCTCTTGCGGTG
TACTTGTGGTGTGTACCTTATACTTCATCACCACATATCTTGATACATACATACACACAC
ACATACACTCTTTTTCTCCTACTCGTTCTCCCGTCTGGTGGGGAGTCTGGCCTGCTCCGA
CTGACTGCGCCTCACTGCCCTTGTGCAGTGGTGTGCCAGTTGTGCCTTCCCCCATCGCTG
TGAATGCCACCATCTGGTGTGCCACGTGGACATCATAATCTCTCCTTAATTACATTAGCA
GCGCAATCAGTTACTGCATTACAAGGCCGGGCGAAGAGCTTTTAAATCTTGGAGGAAATC
ATAAATAATTGCACTAAGTACCCAGCGCCAGATGTGCGTGCCAACTTGGCTGGCATGAGA
TAAATAGTAACCTCGACAACGGTGTTCGATATGGACTTTGCAAACGTTTTTTGGACAGTG
TCATCCTTTTACCCTTTGCTCTTTCCTCTCTATCCTCTTAGCTCCCCTTGGTTTCCATAC
CCTTCACAACCAGATAGTATTATGCCATTATACCTGTTGCTGCAGAACCTCTGTTTATCC
AAGCCTGGTGAGACCATCCTGATCTTGCGGGCAAGTTTCTCTCTGCAGATCTGAAACTTG
TGACCTCGCGAGATCAGGATGGTCTCACCCGGCTATGTTTATCCCTCAATCTATAAAACC
TTTTATCCGGTGCCCCATTCTGTTTAAGTGTTACATAATTTACACTGTAGTTTAAATGGT
ATTTTTTGACATCCAAAATACCACTTCAAATATGTTTGTAAAACATTGCAATTAACACAC
TTTAGCACCGAGTCAATACACTGAAAATATGATTGAAAAGAATGGAGTCTTTCATTGTGT
TTAAATCCTtcctacataattatttgtgttgttttga
>NODE_264_length_249_cov_153.522095
AGAGAGAGAGAGAGAGAGAGAGAGAGAGAGAGGGGGAGGGAGAGAGAGAAGTAAGGTTCT
CTAGTGTGTTGACTACTTGTGGATGAGGGTAAAGAGGCTGGGTATGAGTGGAAGCAGGAT
GGGAGTGGGTGCTAATTCCTACTTTTCAGTTTAAATAAAGATTGGAGCTGGATAAAAGCC
ATTAAGAGAGAAATCAGACAGGGCATGCTATGTAGGACAAGAGCAGACTGCAGGGAGGTG
AGTGGTGAGATCAATACTCAGTCGATGCGCTCAACACCAAGCCTTGAGCACACACACACA
CACACACACACACACACAC
>NODE_265_length_71_cov_22.253521
CTTTGTTTCCTTGTGGAGCATTGAGTGAGGGAGTATGTTCAGAGTGGTTAGCTTCGTTCA
TTTATATAATAAAAAATCAAAAAGGGGCTAGGGTCCGTCCGTGCATTCATAGCATGGCAA
TACCATTGCAGACCAGCAGAG
>NODE_267_length_197_cov_11.177665
CTGCACTGCTAAATGACAGCCCCCAGATGGAGCACGGAGGGCTCTCGGAGGAGCACGCCT
CCCTGGTCTGGGCCCCGACCTCGGCCACCGCCTCCCTCCCTCCCTCTCTCCCCGGCCTCG
GTCACAGTCTGCTGGGCACCTGGAGAGCACCCATGCAGAAACCTCCAAACAGCTCTGGCG
GTCGGATCATCAGATGGCCAGGCACTCTTCTGTTCTGACCCAGATCTAACGTAGCCCTCC
TCAACACCAAAGCACTGACATGGGAGa
>NODE_268_length_357_cov_24.529411
GGGGAGGGAACCAAAAAGAGAGAGAGAGAGAGAGAGAGAGAGAAAAAAAAAACAGTGTGA
GTTATGCTATTCATAATCTATGCAGAGGGTGCCTCTCCAGTATAGGTCTGTTCCCCATAG
CTGTGATCTTTTCAATTTACATCAAGGGAGGACGGTTGGGGATGAAAGCCGGCCGTCGGA
GGCGTGCAGCCCTGCGGAGGGCAGACACGGGGCCTCATTAAGGCCCGGCGCGGCCCCGGC
AGAGCCCCGGCAGAGCCCCGGCGTAGCGGCAGAGCCGCGGCAGAGCCGCCCCCAAACACA
GCCCGGACCGCGTCGCGTAAAGAGCAAAGGGTCAAAGATGAGACGGGAAACAGATCTCTG
TTTAACTCTCCAGCTGGAGGAGATAATTAGCAGGTGCAGTGATGATCCCTGAACACACAC
ACACACa
>NODE_277_length_406_cov_106.719215
GCCAGCCTCTCCTCCGCGGCAGCTTTAAGAAAATTTGATTTTCGCAGCTCAGAAACACAC
GGCAGCCCCTTTCTCTCCGCTGCCTGGCTTCCATTTAGTTTGAGAGTGCACAAGTGATTC
TTTATTGGATGAAATCTGCGCCGGATTGGATAAAGTGTTAGAGCGCTGAGCCATCTATCA
CTATCACCGCCCGGCTCCGGTTTCTTCTTAAAAGAAAGAGAATGAAGGAGGGAAACAGTA
GAGAAGAAGAAGAGAAAAAACAGACAGCCATAGGATGTTGGAGATTTGAAAATTAACTGT
GGAAGGTGGTGAAAAAGAATCTTTCCTCCAACAGTTAAGCCTGTTTCCCCAGTCGGAGGC
TGCCAAGCCTTTCTCCGTAGACTTCGGCCTGACGGTCTTTCACACCAGAGCTCCACACCA
CCCGGATGGACTGGATCTGACCTCCACACCACCCGGATGGACTGGATCTGCGTTGa
>NODE_278_length_1525_cov_23.733114
GACTCCTCTCGATGCGGAGGAGCAACGGTTCTACTTTGAGCCTCTCCCGGATGACCGAGC
TTCTCACCCTGTCTCTAAGGCTGAGCCCGGACACCCTGCGGAGAAAACTCATTTCGGCCG
CTTGTATTCTCGACCTCGTTCTTTCGGTCACGACCCATGCCTCGTGGCCATAGGTGAGGG
TAGGAATGTAGATCGATCGGTAAATTGAGAGCTTTGCCTTTCGGCTCAGCTCCTTCTTCA
CCACGACAGACCAATGCAGAGTCCGCATTACTGCGGCTGCCGCACCGATCCGCCTATCGA
TCTCTCTCTCCATCCTTCCCTCGCTCGTGAACAAGACCCCGAGATACTTGAACTCCTCCA
CTTGGGGAAGGGTCTCATCCCCGACCCGGAGGGTGCACTCCACCCTTTTCCGGCTGAGGA
CCATGGTCTCGGACTTGGCAGTGCTGATTCTCATCCCAGCCGCTTCACACTCGGTTGCGA
ACCGCCCTAGTGAGAGCTGAAGGTCCTGGCTCGATGAAGCCAACAGGACTACATCATCTG
CAAAAAGCAGCGACCCAATCCTGAGGTCACCGAACTGGACCCCCTCCATGCCATGGCTGC
GTCTAGAAATTCTGTCCATATAGACTATGAACAGAATCGGTGACAAAGGGCAGCCCTGGC
GGAGTCCAACTCTCACAGGGAACGGGTCGGACTTACTGCCGGCAATGCGGACCAGACTCT
GGCACCGGTCGTACAGGGACCGTAAGGCCCCTATCAGGTGGTCCGGTACTCCATACTCCT
GTAGCACTCTCCACAGGGCTCCCCGGGGGACACGGTCGAATGCTTTCTCCAAGTCCACAA
AGCACATGTAGACTGGTTGGGCAAACTCCCATGCACCCTCCAAGATCCCACGGAGAGTGT
GGAGTTGGTCCGCTGTTCCACGACCAGGACGAAAACCGCACTGCTCCTCCTGAATCCGAG
GTTCGACTATCCGACGGACTCTCCTCTCCAGTATCCCTGAATAGACCTTACCAGGGAGGC
TGAGCAGTGTGATCCCTCTGTAATTCGAACACACCCTCCGATCCCCCTTTTTGAAGAGGG
GGACCACCACCCCGGTCTGCCAATCCAGAGGCACCGCCCCCGATGTCCACGCGATGCTAC
AGAGCCGTGTCAACCAAGACAGGCCCGCGACATCCAGGGCCTTGAGAAACTCGGGACGGA
TCTCATCCACCCCCGGGGCCCGGCCACCGAGGAGCTTTTTGACCACCTCTGCAACCTCTG
CCCCAGTGATAGATGAGCTCCCCCCCGGGTCTCCAGGCCCTGCCTCCGCACTGGAGGGCG
TGTCGGTGGGATTGAGGAGGTCTTCGAAGTACTCCTTCCACCTACCCACAATGTCCCGAG
TCGAGGTCAGCAGCGCCCCGCCCCCACTATACACAGTATTTACAGTGCACTGCTTTCCCC
TCCTGAGACGCCGGATAGTGGACCAGAATCTCTTCGAAGCCGTTCGGAAGTCATTTTCCA
TGGCCTCACCGAACTCCTCCCATGTCCGGGTTTTTGCCTCGGCAACCGCCAACGCCGCTG
TCCGCTTGGCCCGCCGGTACCAGATCGGAAGAGCa
>NODE_279_length_614_cov_31.925081
TTTAGTTTTACAGCCTCATCTCGCTCTGATTGTAGGTCTATAGCCTTAGCTATACCTACA
GACAGAAGGCTGGGGATAAAATGTTCTTGTTTTCACAGATGTATTGAAGCGTGTTTTCAA
AGGTAAATATTCTTTTCCAACATGAAATAGGCCTTTCTGTTTGCAAAGAGGTAAAAGGGC
GGAAAAGTGAGAGGATCTGAACTGGTTTCCATGTCAAACACTTCAATTCACCATAGAAAC
TCAGATCTTAACGCGGAAACTTTATTAAACTCTGATGGCGGATTGATAAGGCCGAATTTC
TATCGGCCTCTTTTTTATTGTGGAGACCGGGCGGGATGACAGAGGTAAATTGCTCTTTTA
ATTAAAGCAATGCACCAAAGGAAATTGCTGTCTGAATATTGTCTCAGAGATGGGCTTTGT
GACAGTTGCCTGGAAACTTCAATCTGCCCCACATTTATTCCAGATCACAGTTATGAGATA
AAGTTTAATAAAAATCTTTCCCCGAAATGAAATCCAGCCCTTTCTGAACAAGCAGACACA
ATGAGACAGAACTTCGGGGGAAACCTTATGTTCAACATGTATCTCTCAGGTTTGTGCTTT
TGTTAAATTACGAAAAACCGTTTTATGCTTTTATTCTATTGAGGGAAATGGTCTTTTGCC
TAGCCGTCCGATGGCGATGGCGAt
>NODE_280_length_509_cov_35.005894
AGGCCCTCAGGCCTGTCGGTGGAGAGACTGGACATTCCAAACGGCATAACTCACTCTTTA
CACCCTCCACACTGCCATTAGTAAATTATATGCAGGTGTTTTCCTCTCTCAGGTTCCTCG
CTCTTGATCTAATAAAAATGGAACCATAAGTACATAAAGCAACATAGAGAAGGGAATGAA
AAAAAAAACACACAGTGTGGAGGAAGTGGCTGAAACTGCTGTGTGAAGCAAATTATGGCC
CCCATGTAGATTCATCAGTTCTCCCTGCTGGATTAAAGAAGGGCCCTCCTAATGAAGTTC
GCCCCGTCAAAATGAAGGGACTAATTCTGATTTAGCTGAGGTAATGAACTTCCCCTCTCC
TAGTGAGAGCAGCACCATGGGGCGGGAGAGGGGGAGAGAGGGGGGCGAGAGAGAGTAGGG
GGAAAAGGGGGAAGTGTAAGAGAGAGAGAGAGAGGGAAAGACAGGACAGGAGAACGACAT
GGAGAGAGGACAGCGAGATAGGATAGAGTGAGAGAGAGAGAGAGAGGTAAAAGAGAGTTG
AGAGTACGtctcaccgcggaagagagagagagagaaaaa
>NODE_290_length_568_cov_35.389084
CTCCTTGCCCTTCGGTGCGCCGGGATATGCCTCACTGGCGAGGCTGCAGTCTTTGCTGGC
GTTCGCCCCTGCGCCACTGTCTGGAACCGGGTTGAGGCGAGGACCGTGGTTCTGTGGAAC
GGGTTGGGGCTGAGCGTGATGCCCATCCGTGAAATCATCGAGCCCGTTGGTGGACACATT
ACCGTAGTCGTAGGTCGGTTCCGTGTAGTTTGACCTCGGATACGGTGCCTCATCGTGATG
GGAAAATCCCGTATCTTTTGGCCGCTCGTAGTATTCAGTAGGGGTAGAGATGTATCCGCT
CTGTTGATATTCCTCGCATGGTGGAAAGGAAGGTTCGATATAGTTCGAGTTTATCAAGTA
GGAACTCATGGTCATTAATTTGTGAAGTGCAACAATACTAATTTTTATCGCGCTGTCGTT
TTTCTGATCTCCACAAAACCCTCCTACTCCCTGTCAAATGTACAAAGTTGTCTGGTCACG
TGTAAACCGCCACCAATCACCGTGTCTCCTGTGGGCATCAAGTAAACAGGAACCAATGGA
AAGCCTGGCATTGGCACAACGAAAATTGCTGGAACTAGCCAACGTTGGTGTTTTCCTTAT
TAAATCAGAAATAGATAAAGAAAACCTCATTAAGTCAg
>NODE_291_length_146_cov_52.041096
CTCTCTTTTTTTTTTCTCCTCTTCCCTTTCTCTCCCCCCACCTCTTCCGAATTACCTGCT
GGGTCCGAGCTCTTTTATGCTCTTGTTGTGACAGGTAGATTTATAAGGCTTGAAATTTGT
ACAAATCAGTTGTCATTCAGCGGCAGCTGTCAATGTGTCAGGCTGTCAGGGCCCGCTGTG
AGGGAGATGCCAGTGGGGGGGGGGGGGGGGGGGGGG
>NODE_292_length_687_cov_30.190683
AACCCTGCCCAACATCTGCCGAGACCAGTATTCAACACAGCGCAACTGACAAATTAGCGT
AATGGGGTAATATGGACAGATAGCGCGAGCGAACACAATCATAATGCTGTTTCGAACAGG
GTGGCTGTTCTGAGACACGCGAGCTGGACAGTATAAAATGCTACAGGCTATTCTAGGGCA
ACTTACCTCGAGACAGGGCCTGTCTCCTCGCGTGCGTCCGGTCCATCCTGAGGCGGTCTG
AGCGAGGGGCAGCTGTAACGGTCAAGTAACACTTACAGCCTGCAAAGAGAGAGTCAGACG
AAGCCTCGCGTCAGTGAGATTATGTTATGTGCAATATACTGTCAACTCCCCAAAACCATA
AAACTTATTTTAATGGCCACCACGTGACCGTTTATGGCCAGTGAGCCTATCTGGCAGCTC
TCCGGATGATTTTTACGATCTAATTCATAGACAAACCTCCCATTCATTTGGCACCTAAAT
GTCAGAGAGCCGGAACCGGCCCACCAAAGTTTATAGCTAAAAAAGTCGAACTGATTCCCT
GATAGTGAGCTCAGACTCCGGGGTGGCAGAGCCCTTGGAGTCGGTCATTGGCAAGGACCA
CTAATACCCACGCTTGGAGGTGAGTAAGAATGAGCACATTTTCAAGGCTACCTGTTGATT
TTCTACCTAAACCTCGATCGGAGCTTGGAAGGCAAGTTCCAAGTTGAAATTGCTGTCAGT
AAAGTGAAATAGTTTACTAGGCCTGTTAAGAGAAAAa
>NODE_293_length_513_cov_26.781677
GGCTGGGAGAGTTTGACAGATCTGTGTGCCGCGGAGGCGTCTCCCCGCCATTTGGCATGC
CATGCGCGTCTGGTGCGCTGGAGACTGCCTGTCAAACGCCTGAGTCCGCCGAGCAGCCAG
GGACCCTACGGAGCGCCAGATGGGCCATTAAGGTAGTATTAATGTAGATGCCATCGCTTT
TCTCCTCTGACTGGGACATGCTCTTTCGAACTGCGAGCAGCTGCTGCCATTTACTGCCAC
AGCTTCCCGCTAAGTTTGGGGCCAACTGCCATTGGCTGACTCTTTCCCATACTCTTTCCC
TGTTACTCTACTATACCTGGGATGTCGAGTCTTTCTCGACATGTTATTAAGCACGCTCAC
TGAAAACTCCCAGCGTCCTCCTCCACCACGGGGAAACGTGCTAATAAACAATGTAAATAC
TCTATATCATTCACTTTGGCCTTACCATCTGTCCTACCACACTTGAGCGGAATATCAAGA
GGCTCTCTGTAGCAATACTGTAGTTATTTTTACATTTGTGCCCTACTGAGTGTTAATATC
ATGCTTTAATTGAGAGAAAATTGGCTGTTGGCAAGAAAAAGAa
>NODE_302_length_473_cov_41.978859
AACCTCCACTAACTTTTCTATGGTAGCCTATTCAATCATTTAAGTCTGATCTTGAGTGAA
GGTTGAGCAGCCTCTCCTACACAAAGGATACAGAAAGATTGGAATAAATATTTGGTTCCT
TATCCGGGAACTACATCACAAGCTGCCATTGGGCTGCTGTGTCACGTGGTTAAACTAACT
TTACAGGGTCGTCTGCTAGTAGGAGGGCTTTATGGACCAGAAAAACGACAAAGGTAGAAA
AATTATTTTTCACTCCAGAAATTAATGATCATGAGCTCGTATTTGATGGACTCTAACTAC
ATCGATCCGAAATTTCCTCCTTGCGAGGAATATTCACAAAATAGCTACATTCCTGAAAAT
AGCCCTGAATACTACAGCCGCACCAGAGACACTGGCTACCAGCATCATCACCAGGAGTTG
TACCCTCCGCGAGTGACCTACCAGGAGCGCCCGTATAACTGTGTAAGCATACCCGAGCCC
GAGCCCCAGCCCGGGCATGGGCTCACACACACAAGGAATCTACTTGCGGGGAAGGTGCAG
GCa
>NODE_303_length_470_cov_32.674469
GTGGTCAACCTCCAATTATGAGTGCTAGTAAGACAAGAGCTTTAATGGCCGCCGCTTGGC
TCCAGGGAGGTTTATTACACACTACGGCTTTGCAGAAGCAGCGTCAGATCTATACAACTA
CCATTAGGAGGGAGAAAAAATCAATCAAAATGCCATTAAAGTGGAATAAGTTGCCAATAT
TGCTGATGTGGTTGCGGGTCCTTTGATTTTCCTTCAGATTATCAGGCCCGGTCCAGTAGT
GACTTTGTTAAGGGAAGGACCGTTGTTGGGGAGTAATATGTCTCCCCCAGCTTCATAAAG
TTGGCTGCCTCATATTTCCCTCTTTATTGATTATCCATTATCATTTGTCATGAGGTGTCC
TAACTCAGGGGGAAGATATAACCCTCTTTCTTCATGGCCGCCGTGTTGTGCGCTAGCTCG
CCAGGGCGCTATGGATCTGCGTGCGAAGGCACCAATCTCAGAGAAACATGAGCAGAGAAA
GAAAGCACAGCTCTGCGCCTCAGAGACAGGATAGAGGGAGGAAAGAAAGAGAGAGAGACc
>NODE_305_length_760_cov_35.677631
GCCACTTCTCAGTCCATGTTTATGGCTCTTCTTCCATTATCTCACAACAAAAGGAGTGTT
CGCCAGCTGCCTGCCTGCCGTGGCAGGGAATACACAGGGCTCTCCAGCGACAATAAAAAG
AAACTTCAGTTTAAACAAAAAAAGTTACACCATATTTGCTCAGACTAACTATGATGAAAG
GCAATGAAGACAAGGGCTCCTCATGTAGGTATCAATATAAATATTACTGGAAGGGCAATT
AATATGTAAATTAACTCCTCCATTTAATTAGCTATTTAACTATTTTCCAAGGCATGGACA
TATTAAATCATGCTTAAAGACCCCTCTAACTAGCCTCCTGACAATAGTGCTAGGGAGTCT
CGGGCTCATAAACTACCGGCTTGACCTATAAAGAGCCCCGAGTCTGCTAATTCCATCTCA
GGCTAATTTTATGACTTGCATAAAATAACCATAGTGCAGCTTTGTGGCTGTAAAGAGGAT
ATGGGTAATAAAACCAAGCCAGGAAAGCATCAGAAATCTCCTCTTTACTAGTGTCCTCAT
TTATTATTCTATTATTCTTTGCAGGGTACCAGGCTCATGTGAAAGACAAATGACCTTATT
ATATTAAATAATTTGTGAGGATATTAACCGTTAATCACACATAAACAGCATTTAAAAGGT
ATTGATTTTCCAGCACCCTCAACAGCTTGTAAAATTTATGTCCAATAACATGATAATAGA
TAATCAGCAGAATGATGCCCGTCAAGTAGGGGACAAAGGAAAGGTAATGGGCATCGCCCA
CCCTGACCCCCCCAGCACCCCCGTCAGATGACCTCCCAACtggtctgtga
>NODE_306_length_715_cov_29.148252
TACAGTGCATCGCCACCAAATGAGAAATGTAAGGAGATAAAGATTAGTCCTGGTGCTCTG
GGATGCTGGCACCACATTCCCCCTCTCTCTCTTTCCATCACTCCCACTCTCTCTCTCCTC
CTTCAAACAGTCGGGACGTGAAAAACCTCTCAGCGTTACATTTCATCATTTTTCCATTCT
TTAATTTTCACCACAGAGCCTGACATGTTTTAAGAGGTGCAACCTAATATTGCCTGAACT
CCAGGACCCACCACAAAGATCTCTGGGTAAATGGGGAGGGAAGGAAGTACACAGACAGGA
GGACGGGGTGTGGATGGAAAAGAGCGCAGTAACTTGGCCCGCCGCGCAGCCTTAAGCAAC
AACACATGGCAAGGGGAGGAGGAATTCCTCACTCCGCGGACACTTCCACGTGAGTACGGC
CACGGGAAGGGCTGCCCCCGTCGGTCTCGGGCCCGTGTGGCTGGTCCGGGCCGAACGGGA
AGCTGATAAGACCCTGGCCCGTACCTAATGCTTTTCCATGCTCTCATCCCAGAGTAGGCA
TCACAATGGGCATGATTCATGGGGGTAATTCCGCCAGCTACTGACTTGGCTCCTGCCTGC
ATTTGGGAAGAATGTGACTTCACAATACGTCTCTTTCAGGCCCCATCCCCTGTCTGTCCT
TCTACCAGCCTCTCCTTGAAGCCCCCCTCTGTTCCCTGCATGGGGCTGGGGAGTGGGAAC
AAGGGATGACAGCAGACGAGTAAGGAAGTGAGGGAGAGATGGATATAAAGGGGCCGGGGC
TCTGt
>NODE_307_length_416_cov_36.298077
ATTCCCTCTCCAGGGTACGTTTGCCACTTTCCCCTCCCTCACGCTCAATTAGGTCTGGTT
TCATTATTTATTTATTGTATATTTAAAGGCAACTAACACTGGAAAGGGTAGTCAAATGTA
CAGTTGGGGGGATTAGGAGAAGCGCTTTAATCTCATGCTTCTGATAATACTGCATGGGCT
GATTGATTAGTTTTTCAGGAAGCTTATGTCAGAAAAACCTAATCCGTCTTTGGATTGTGC
CAGCCTTGTAAGGTTTTCCGCTTCGCCACTTTATCATGGCGGCGAATTACAGAGCTGCTG
GGCTGTGATAAGGTCCCCGTCTCTTTCACTGCCTCCCTCTCCCCCTGGACAATAAAAAAC
GCTGTTTATATTCTTCACAACCGGCTCTAGCCCGGTCCTCACATCAACCTCTCCCAGGGT
TTGCCTTGTAAGAGAGCGAGAGAGAGAGAGAATGCGCAAGAGAGAGAGAGAGGGGCAGAC
AGAGGa
>NODE_308_length_431_cov_81.962875
GTGAGTTTAAGAGGCGAGAAAAAGCAGCGGCCCTTTTTTCCCCCCTTCGAAGCATAATGA
TTTACAAAATGCCTCTCATCAAAGAATTCATTAACAACGAACATTAATTAAAAAATAAAT
GAGTAAACATCAATATCAAATCTCAGCACATGGAAGCGAATACATTATGCACAGTAATGA
TGCTTGAAAGCAGCCTTAGCACCTCTGTGGGACTCTTTTAAACCCCATACCTCTTAGGCA
GTTGCTTATTTTGCAACCCTTTGTTGTTTAACAACAAAGAGAATGGGCTCTCATAATGTT
ATATTAATCAGCGGATTAATATTTCAATTTGATTTGCTTTATAGTTGAGGTGCTGTTGGC
ATTTCCATTCTCACTCCATATGTGCAGCGATGTTAAGTGCTATCATTACCATTTTCTTCC
TGGGGGGTTGAGGAGATAACAGGCACTAGTGATAGCTCTATTCTGTACAGGGAGAGGGCG
CTTTTGGGAGGGGGGGGTggg
>NODE_309_length_190_cov_24.110527
TCCCAGTCGTCCTCCCCTCAGGGCAACTTTAAGAGGAAATTATTTTGAGGAATGTTCATT
GTTCCATATGTGCAATTTAACTTTCCACTTCTCCCTCCCTGCGTTACTTTCAACATCATT
TATCTTCTGCTGCAGGACTCTGACTGTTTAGAGCAGTCAGTCCTTCCACTGTAGTCAGTG
TCTATGTTATTGTTCTCTATGTCTGTAGTCAGTGTCTATGTTCTCTATGTCTGTAGTCAG
TGTCTATGTTCTCTATGTCt
>NODE_310_length_825_cov_56.240002
TCTCTCTCTCTCTCCCTATCTCTTTATCTCTCTCTCCCTCTCTTTCTCTCTCTCTCTCCC
TCTCTCTCTCACACACACACATTGAGAGAAAGCTTATTTCTTCTTTCCGTCTGGTAAAGC
GGGGTTTTGTGATTGATTTGTGGATTTGCTCCCTCTTTTTTTCTCTCGATTTAAGTGAAA
TAATGTATGGAAGCAATCTAGCGACAGACATTTTGGAAAATCTATTTGAAATCATTTCAG
CTCAAGCCATGGCAGTTTGTCTTCTAAGGGGAGAGGAGCAAAGGATAATTGTCTGCAGTC
TAGTAAAACACAGTATAACTGCCATCACACTTGAGTGAGCTTATAGCCAGCTAGTCCCAG
GGCCTCTAGAAGATAGAGCAGTTAATGTTCCCTTTTATTTTAGAGGATATGTCACTTGTA
TCACAGATTTATACCATGATACAGCAATTTTGTCCAAACAGATGGATAATGGTGTCACCA
GAAAAGAGCCCTGTTTTTATTGAGTTTAGCGTGTATTGTTTAGATGGGGCCCTGAGTTCA
GCGGCTCTTCTAGCTCTTTCTCTCTTAATCTCCCTAATCTTGCCGGTATTAGATTTGATC
ATTTTTGTTTGAAGGGGGAAAATGTGGCTGTAATGGCTTTCTAATAGCGAACACAGGGGA
TACAAATCCAGGGACCCTGTTCTGCAGCGCTTCCATAAGCACCACTGATTTATAGAGGTC
TTTATGACAGAAAGGAAAATGATCTGCTGCAGGTATAAATCAGGTGAGGAGTAGGAAATT
GAACTTAGATATCATCTTGTCAGATGCTTAATGCTCTTCCTCCTGTCACATTCGATAGGG
CCAATTTGGAGAATCCTGCAGAGGTAAAAAGAAGACAATTAACAATGACAGTGAg
>NODE_311_length_189_cov_14.878307
GCAGCGGAATACAATACATTGACATCACACCAAGCGGGCTAAAGCAGAAAAACCCTGATA
AAACAATTTCAGTACACAAAGAGATTCTCTCACTCTCTCTACCCGTCCTCCGATCGCTTC
CTACGCCTTCAACTCTTTCCCTCCCTTCCCCTCTCTCTCTCTCATTCACTCACTCTCTCT
TCTCCTTCTCCAACTGCCTCTCCCTCTCCTGTGAGCTACTCTCCTCTGCCGTAGGCTACT
TGGCTGGTATTATCCATCc
>NODE_312_length_164_cov_14.317073
CCTCCCCCGCTGTCCCCTGGGCCGACCCCTGGCCTGACTTACTCTGGTAGGACGTACGGA
TCCTTTTCTTTGAATCTGAATAAAAGCTAGACAGGCCACGCATGCAAAAGTCTGCCAGCA
GGCCCACATGCCCACACCATCAGCCACAGATGCACGGAAAGAGGGGAGGAGGAGGAGGAG
GAGGAGGAGGAGGATGGGGAGAGGAGGAGGAGGAGGAGGAGGGAGAGAGAGAAg
>NODE_313_length_824_cov_37.628639
ACCATTGCAGGGTCATCATTTATCTAACATCTATTGTAAGGTGGCACAGAAGAGGGCTAT
GAATCTAAAGACAGAATATGCAAATGCATGCTCCATATTGTATAACCACATGCATCTGGC
ATGATTGGGTAGTGAGGGACAAATTGTCCTCGGCCAAGACGTTTTGCGACTCAGCAAAAG
CTAATGCTGATGTTCTTAATAGCGGAGCCCTGCTCACAATTTCCATGATAAAGGTGAGAA
TAAAGAGAGAGGAGGGGAAGAATAAATTGCAAAATGAAGAGGCCCTGTTTTGCACGCCAT
CATATTTCCTCTTGTATGCACATGGAGGAGAGTTGGTAGCTGGAGTAGACACACTTCATC
CAGAAATCACAGACGAACAAATGCAACCGTTCTGTACAGAGGGTGTAAATACTTATTCAT
ATGATGCTAATTTCACCCCGTCATTTTGATCACGTCATCCTCTCTGGAAAATTGCAATTA
AGTTTGGAGAGATAAAACATGCCAACTGCTCTGCATTTCAAGGCATGATTGGACTATCAG
CTAGTCAGTATGCCGCCATGGTTTTCATCACTGTTAATTGATCCTTTCTTTAATTAATCT
GGAAAGGAAAGCCCATATCTCTATCCCGTCTGATCGTCTTCTCTGTCCGTCATAACATAA
TAAAGGCCCCTGCTATCCCTCTGCTGGTTACTCTGCCCTAGCCCCTTACTCTGGCACTGA
GCCAAACAGACTATTTATGGAGCACCTATCGAAAGACAGGCCTGCTATATGCACCCCAAT
GTCTGCCTTCATTAACAGTGCTTGTGCAGGCTACCTTTAATTTGCATGTAGTTGCCCTGT
GCCTTTAATAAGGATACGGGGGTTAGTGGTACACTGTACGCCAAGCTTCAGATc
>NODE_314_length_678_cov_47.042774
TGGGCTATGGCCAGATAGCGGGTCACACTGACGCAGAACAACATGAAGGCTGTGTGGAAG
CAGGACAGCACACCCAGGAAGGCGATCACTTTGCAGGTGAGCGTGCCGTAGGTCCAGGCG
GAACTGTTCTTGACGGAGGTGAACACGAAGGGGAAGCAGATGGCGGAACGCAGGATGTCG
GAGGCGCACAGGTCCAACAGGAAGTAGTACGGCGCCCGGTGCAGGCTCTTGTCTTTGACC
AGCAGGATGGAGATCAGGAGGTTGCCGACCACTCCGACACCAATGATGAATCCCAGCGAG
GTCAGTTTGAGGAAGGTGACGAGAGGAGAGACATTCTGCAAGATGTTGTGGTCCCCTGCA
TGGCTATAGTTCGCCATAGATGGAGGAGGGATCATTAAAGATGATGATAGCTTCAGCCAA
GTATCATGATCTGGAGGCCAGGAGGGGAGGCAATAGATCCATTTGGTGTGCTTTGAAGCA
GATTCCAGGCTTGTAGGCAGCCTCACTTCTAAGGCATCCTTTGTTCCTTTGTCTCATCAC
ACCTAGAAAAATACCTGAAAAATACCATTCACTAGTCAGGAATCTCTCAGACAGAATACT
GTAGCTGTTTTTCACTGCTAGACTCTCTCTCTCTCTTTGTCTCATCTTGAGTAGAGTAAA
CCATTGTTTCCCTTGCCTATGTCATTTATTTTCCATTTTCAGCTCATTGCATTTTTTTAA
TGCTTTTCAAGCAGGCGGTAGGCTacag
>NODE_315_length_167_cov_6.455090
TTGTCGAGTTCGGTGTCAGTCGAGTTCAGAGGCGTGTTTTCTGCTGTGAGGGAGAAAGAG
AGAGGGGCAGAGGAGAGACAGCATGGTGGGTTTCCAGGTGAGGGAGGAGGCAGATGAGGT
CATGAGAGTGGACTAGTCTGGGGCCCTATTGCTTGCTGTTTGAGCATCCGGTCTTAACCT
CTTGGATCTAGTGCCGGCCTACTCATCTGAAAATCAAAAATATTTTTTAACAAAGAt
>NODE_327_length_175_cov_6.531428
CCACGGAGAAACTCGGTGCAGCAAATACCACCTACCCGAGCTGCTCTGGTGGAACACGTC
AAGAGAGCAGTTTATCAGGGTGGTCACATGGGGAAAGACACTGCTACCAGACCCTGTGCT
GCCATCACCAACTGACTGGGGATGGGTGAATACAGAAGGATTGTATGAGCCCTACTGGAC
GACGTTACCACAAGCCTCAAAATCCTGCCATGAGCTGATCTCTTGTGGCttcaagagtgg
ttgca
>NODE_328_length_667_cov_47.277363
TTAATTGGGCAATGCTAATATTTACTGTCATTTAAATTTAAAGGGATTGTGTTTTCATTA
ATTGTAGCCATAAATATATCATAGCTCCTGAATTAGTTATGGTCAACAGTGGCGAATATT
TTATTCATCGGAATGTGATTTGCTGACAGGATTGGAATTCTTTCTCTTTTTTTTTTCTTC
CAAAGTCCCTTGGTTGCTGGCAGCTTCTGTGGCATTTCAACTTTTGAGGGGGTAGCCTCT
GTTGGAGTCTTTGTTAATAAATCCATTAATATATAAATGATGAAACCTTTACCTGGTCCC
AGTTGCTTTGGCTTTCATGTTGTTGTTGTGTTGTTGTTTGGATCGTAATCAGGTATTAAT
GCCATTCTGTCTGAACTGGAGGATGGCAGCCTGCCTAGTAATTCATATGCTTGTTCTCTG
ATGGCATCTGTCGAAGTGTGCTCTCTGCATATTGGTACATACCCTGTGGGAACTTGCAAC
CCGGCCCCAGCCTGAATGGGATGTAAGCTATTTCTTAACTGGGGCACTTCAGGCCCCAAC
AGAAAAGAAAAGACACTGAAAAGAAGTTAGAGGCCAATTTTATTGTGACAAGGAGTGACA
AAGTGTGTTCATGCAGTTTGGTATTTATTTGGGGTGTAAGGTTTACAGCATGAAGGTGGA
AACACATTTTTTTTTTCAGATATTTTTTTGGGGCATTTTATTGCTTTATTTGATAGTATA
CAGTGAAGACAGACAGg
>NODE_329_length_601_cov_38.074875
TGTGTGTTATAGCAGTTAGTCTAAGAAATAGGATTTCTCCTCATTAAAAATGAATCAGGC
CGCTCTACACTCAACAAGGCCAAATGGAAGGGACAATTAGCTCAGAATGAAGGCGAATCA
ATCCCTTTCTTCCGGATCTTTCACTCTCTCTGTTATTGCTTTATCTCAGCTCCATAATGA
ACGTTGAGAGAGGAATAGAATCCTTGAATTCTGGGAAGCTCAGAAAACAGACAAAAAAAA
CCTTCTTTGCTCATAGCTATGTCTGGATTGCCTTCTCCGCCAAGATAGGAGTCAACATGT
TTAGCAACATCAAAAGAAAACCTGATACCTTAAGTATAAGAAGATTAACACTTGCAGTGA
TCTTGAGCTTAGGCTGCTCCACGACTTTCAACACACTGTGCCAGAAGGGACAATTACCAA
TGAATTGGCACCAACATCTCCCAGTTATTTAACAAAATCTGGCACAGTGTATAAGCTCAC
ATCCTTTAAGATTTCCTTTCAAGTCTGGCCCTGGTATCACAGGGCTAACAGATAGAGAAA
CGTGACGAGAGGAGAAACAGCACGACTAGCTGCTGGAACATGCTAGGTGGAGAGAGGGAA
GGAAAGAAAGAAAGAAAGAAAGAAAGAAAGAAAGAAAGAAAGAAAGAAAGAAAGAAAGAA
AGAAAGAAAGA
>NODE_330_length_199_cov_13.356784
AGTAAAAATCCACCCACATTTTCAGGGCGTGGTTTTATGAGAACTGTCAATCATCTGATG
ACTGGAACCTTCTGGGTGGGGCGAGCAACGTTGAACATTTCTGATTGGTTGAGAACCGGC
AGAGAGGGAAGTTTCAAAAAGGCTTCAGTGTTTTACTGCTGCGGTGATCGCGGGGGTTTT
CTAAACAGAATAAATACTAAACATATAAACTCAAAATTGCTTTTGCTAGTTCAATATTGG
TGTAACTAAGACATCTACTGGAAAAAATA
>NODE_331_length_541_cov_31.615526
TCTCTGCCTGTGTTCCTGACGGCTATGTCGCACCCATGCTTCACTGCCTCCCTTTAAACT
TCCCAAATTGTGTTTCACAATGAAGAGATGCCCAAGCCTTTAACTGCCTGTATTAGATTA
GATACCATTAGACTGTAATAGAACATTCTCCCCCTGCAATATTTTCATAAGAGTTGGAGG
CATTTGATTAATCTGACCACATTTTATTGCATTAATGATTTTCCTTTCCACTCTGCTGTA
AAGACATTGTATACAGGCTAATGCTGTTTTCTCTCTCCCCCCCTCCTCGATACCATTCAT
CCTCCGCGGTTATTGCAATGCATTGTTGATGAGGTGAGTCGGCGTCTTATGTGCTTTCAC
TCCTAAAGTCATTCCTAATGGAGTGGAAACCTTATATTTTGTTTCCTAATGAAGCACAGG
AGTGGCAGAGAGCTGCTCTGCTTGGGCTCCCCGACCACTGCCTGGAGCCAGCACCCTGAG
CCAGTAGCCAGGCTGCTCTGAGGGAGACAGGCCAGGCTGGGGGTGGAGCTGGGCTGGGAT
TGGAGCTGGGGCTGGGACTGGGGTTGGGGTTGGAGCTGGGGTTGGAGCTGGGGCTGGTGC
TGGGGTTGAAg
>NODE_336_length_219_cov_9.465754
ACGCCCACGAGGTGGCCACGGCCGGGTCGAAGTGGGGTGCACGGTTGGGGATGTGGACCG
CGTGTCTGTAACCCTAACGTAGATGACAACTTGAAGTTATCCCGACAAGGCGCAGACGGC
TCGTTCTGAGTCCGAGGCACTCGCGGATTCCACAGGCCTGGGGCTCCCATAAAGCAATGG
CGAAGATGGATGGTAGCAGCGGCCCTCGTGCCATAGTTTAAATTAAACCTAAATATTAGA
TTCCTAATTCGGCGCACCCTAGAGACTTGAAGGGTCGACGAGGGGCCTt
>NODE_337_length_390_cov_24.484615
CTGCTCTCATAAAAGATTAACCTGACAGGTCAGCAGCCGAAGGCTTTGTTTTGGTATAAG
AAATAAAACCTTGATCTGTTTAATTATGAGATACAACGATGCATTTAAGACTGACAAACA
TCACACGTCAAGGCCTTTTATTTCAGAATTCCGACGCGCGCGAGAATATCTATGTCTGAT
TGAGGCGACAATAACTGGAGATGGTGTGCCGTGTGTAAAGCAAACTAACCAGCGCTGCCT
CTTGTTAGGATAATACGTCCTACTCATTAGTCAGAGTAATAAGTGTATCAAATTCACATA
ATCATGTCTAATTAGTATCAGTAATTATCTTGTTGGGCCCGGGAATATTAATCTTAGGGC
CCCAGAGGGGAGGGAGCAGGCTCGCAGCGAGAGAGAGAGAGAGAGCGAGGGAGCCATGCT
GGGGAGTGCTGGCTAAATTAGCATGCCCAAATCAGAGCTg
>NODE_338_length_531_cov_27.195856
AGCCTCAGCTCACAACAACAGAAAGCGTGGCAGCTTGTAAAAACGTTTGTTGTGGACGAG
TTGCCCAGTTGGTAGTGCACAGACAGCCGAGCCTTTCTTTCGCTAGCAGTAACGTTAACG
TTACAGATGGAATAGGAAGAGGTTCGATTTTTTGCTCATCCTGCTGGCTGGTGGTAAATA
AGTCCCCACTCCTGAGATGTAGAATCATAGCCTACAAAGATTGTTGGATGATTATAGCAA
ATGAATTCATGAATGAACAAATATGTGGATGTGAGTGTCTGTGTGTATGTTGCAACTATA
GCAGTAGGCAGTCGGGAACTCGCGTCTGCGTTGTTGTTGTTCAGTGCTGACGAAGGCTGA
CGTCGTCTGCGCCATATATGGTCTGCGCAGCAGTGTGTGGTTTTAGCCCTCGCTTGCGCC
ACTCTGACAGTGCTGACAAAGGCTGACTAAACCACTCTGACAGTGCTGAATATGGGGGTC
CCAGACTCGCGGGTTGGCGGCAACCCGCGTAGTCTCGCGTAGCCATCCGTTTGGCGCCCT
CTATCGTCACCTCTATCGAACGAAACGTCTGGGGACTTCCCTACAGAAAACTGGGCTTGA
A
>NODE_339_length_318_cov_7.594340
TATACCTGTGATTGGCATACCCTGATATTTTATCCTAAACTTAACCAATTCATGCGTAAA
AGTAAGGCCGGTATTGGCGCGCGCGCTTGGAGGGAAAATGAACACAAGACTGCATGGCGG
CGTCTGCAGGACACAGCAGGTGATAGGCCTGAGAAAACGCCGGAGAGAGACACATCACCT
GTGTGGAAATACTTCACTCTAGATGACAAAACAGCACAGTGACCTGTACAATCTGCAAAA
CGACCCTAAAGTAGGCTACAACAAAAATATACGCGCAAGTATTGCCATCACATCCAGTTG
AAAAACTGTCGCGCTAGAAAGAGGACAATGTGGATGAGCATCACAAACTGAAGAACTACA
GCAAATCGGGAAACTATCGCCAAGTCGg
>NODE_344_length_802_cov_33.447632
CTATTAATCAGCTTTAGGGAATGACTGTGATTGCTTTACTGATTGAAAGCAACTGCAACC
TCAGACACTGTGAATGAGCAGACAAAACCAGGGTTAAATCATAGGCGTATCAGCCTATAT
ACTCTTTATATCGTTCTATCTTTATTGCTGAAGTCCAATCAATGGCAAACCAGTGTCTAT
TGTCTGCTGTGCGCTCAGTCCCCTGCCCTCCCCCCCATTACAGAAATGGTTCTTCCCATC
AGTGCCTTTACTTATCACTTCCCGGGTGAGGGGTGACATTGAACTTCCCATGCCCCGGCT
GCCGAGACACATCTCTGAACTCGTACAATTACTCTTCATCCCCACTAACAATTTAGTAAT
GAAGTATTGATTTCCAGATTCCCCACTTATGGATGATATTAGATTGTGTTTGATAAACTG
TGCCTGGGCCTCTAATCTACACTGTCCCTTTCCCCACTGTCTGTAAAACAAAGTGCCACT
GGAGAGATAATGACCAGGGGAACATCGATGAACTCATTTCATCAATTTGTAACACTTGAC
AATGAAAAAGGGCAGACATTTTTCAAGCAGCAATGTCAAAGTTTATTGCTCAGGGTACAG
TCTTATTGGGAGCCAGACATCTTGAGCAGCGTTCAGGTCTAATTTATGGGCCCCAATGTG
CCAGTTACTTTTAAAGGAAATGTTTGGATACTGGGAGGATATTAGTGTTGCACCTGGGTT
GTCTGATTTCCGGGGCCGCTGGGGATTCATGTGTCACGTCAAAAAACACAAAAACAGAGT
GGGGAGGCTGAGGCTCTTGCCATTTGCTATGCAATACAATGCTGTATTACACATACATCA
TGTAGAGATGTTGCATGCTGGTCACACACACa
>NODE_345_length_442_cov_8.438914
CTTAGTTGGTCAAAGCGCCTGTCTAGTAAACAGGAGATCCTGGGTTCGAATCCCAGCGGT
GCCTTTTTTTTTAAAGCTTCGGCCGTGCTTAACCGGCAGTCATGCCCCACCTACAAGTCC
CGTAGTCCATGGCCTACATGGGAGAAAAATACCTCCGTCTGCCAGACCCCAATTGGTGGC
TCTTTGGGGCAATTGGTCACTTTTCTGTGCTTCTCACCCAAAAGAGCCGGTCTCTGTGGC
GCAATAGGCTAGCGCGTTCGGCTGTTAACCGAAAGGTTGGTGGTTCGAGCCCACCCAGGG
ACGTTTGATTTTTTGTTTACCATCCAGAAAAGTCATTGGCCCCTGGCAGATGAGATGGTG
GGCTTCTATACGACTGATCAGAATGTTGTCAAAAAAGGCTTTTCTTCCTGCTGGATAACA
GTGGAAGTAGTTCATTTATGCCGTCAATACGAATAGCTGAACCAAACTGAACAACAGGTT
AGCTAGCGCTGCTGAAGTCCTGTTGTGTTTGA
>NODE_353_length_406_cov_80.423645
CACACACACACACACACACACACACACACACACACACACACACACACATACGCACACACG
CGGTAGCTAGCTAGGTTGGTGAGGGCCGCGGCTGCCTGCTCCTGCCGGAGGTCCCAGAGT
GGTTCCCCGGGCTCGGCTGCCAGTTGTTTGCCAGCGTCTCCGGGTGGAATTCATTCAAAT
TAAAGCGTCGGAATGAGGCCCGGGTCCCAGAATGCCTGGTCCCTCTCCTTCATCAGCATT
CCGCCGATGAGAGTAATTAAAGCAGAAATTAATTCTGCTGTAAGCAGAGGAGCCACAGAA
TAACTGATATTAGAGGCTGGATGATGAATGCTTGGCATCAAGGGAGGTCTCCTGGGAAAG
AGGGGGGGAAATTCACAGATCTCTTTTTCTTTCTATCTTTCTTTCCCCTTCTTTTCTCGT
TCTCGTTTTTCTCCTCCGTCTCTCTCTGTTTCTATTTCTCTACTTAAAAAAAAAAa
>NODE_358_length_365_cov_82.131508
GTCTGTCTGTCTGTCTGTCTGTCTGTACAAGGTCGTGTTTCCTCACTCTGTAACCCCTTG
CATTTCCTTTCCTTCCTACAGAAATTGCACTAGCAATCACTTATGTCAGAGTTCAAATCT
CTCCCTGCCTACTGCTCAAAGCCTGCACATCAAGTCCGAACCTGTTTCTCCTCCTAGAGA
TCGCACCAGCAGCACGCCGGGGGGCTACGGCGTCCCCCAGCCCCAGATCCCCTCGTCCCG
AGGCCAAGACTCGGGCCGCTCCCCCGTGGACAGCCTGAGCAGCTGCAGCAGCTCCCACGA
GGGCAGCGACCGCGACGAGCACAGGAACGAGTTCCACTCCCCCCTGGGACTGACCCGGCC
CGCCCTGGACGAGCGCGAGAGCCCCTCCATCAAACGCGTGCGCCTGTCCGAGGGCTGGGC
CACATGATAAGCCCc
>NODE_359_length_317_cov_38.217667
GGACAGACACTGTGGACCTGGACAGTTAGATGGACAAATAGTCATGTGTCCATGTACAGT
GTAGCATCTCCTCTTCATACCATGCTGTAGGCCTCAGTCTTCTTGCCCAAACATGCAGTT
AGACATTCAGTAGAGCCTGGTCTCAAATACCATCCACTGTGGTTGATATCTCTACAGAAA
TGCACACCATGTATTCTCCAGGAGCACTAGCACATCTTCCCCAGTAAAGAAGCCCTCCTT
GGCTCTGCTCAGGGTACGTGGACTCAGGTAGCTAAGCTTGTTTGTTAACATCGACATTGT
AGAGGGGGAGAGAGGGGAAAAAAAATCAATCTAATACTGCAGAACTATCAGATCATATGA
AATTATGGATTCTTGGTCGGAGCATTC
>NODE_361_length_84_cov_107.095238
CCCCAGGGATGATAGCAGCCTATCAACATTCAGCTACTCTACAACATTGAAATACTCTAC
ACCATTCAACTAGTCTACAGCATTCAGCTACTTTACAACATTCAGCTACCATACAACAGT
CAGTAGTCTTCACTCTTCTTCCTCTTCATCATCA
>NODE_362_length_514_cov_61.186771
TGCCACAGGAAGAGAAGTCCGCAAAGAACCAACCAAGACTCAAAATCAATGCCGACAGTT
CCAGAGGAAAAATCCCCAAGGCCAAACGGGAATGTAGGTGATACGTCATCGCTGCAGTCG
CACGGTTGGCTAGCCTATGCGGATACTCACCAACAGGCTTTTGTGCTTCAAGGCTCTTTC
CTTTGTAGGTATCAAACAGGTTGAGAGACGCATACTTGGTTTTGCCATCCTTCCCCTTTG
CAGTTTGCCCAGAGCGCTCTGACATTGCGCTGTCCGCTCATTGAGTATGGTGAGCCCTGA
GACTGGGAGAGAGACAAGAGGGAGAGACAAGGGGAAGAAAGACACGTTAGACATCTGATA
TATACGGTGAAAGTGAGAGTAGTAGGCTAAAGGTGGTGTTGAGTTGACACAGGTTCTAAC
CAGCTAGAAGGTTCTCAGTCTTCTATAACTTGTATTTACTAACTGTGCAACAAAGTATGA
GCTGGAGTTTGTGGCGAACTGACATTTATGGATGAGACTCACGCTCTGACCATATGCATG
GCTGGCACCAATATCAGAGATCCCTAAGCCTGTGTGTGAGCGAg
>NODE_363_length_340_cov_53.758823
AGTATAAAAAGTCGATTTGCTATAAAAGTATAAATCATATCAGTATAAAAAGTAATAGCA
GCTATCACATGGTTAAAGTGGTTAGAATAGAGTTTGAACGGTGAGAATCGGTTAAACGGT
GTGGAAGGAGTAGTGTAGCAAAAAAGTGGTCGGAGGAATAATAAGTATGCAGAAGAACAA
GAATGTGGCTTGCTGAAGCAAGCAACATTAACTAGAAAGGCACATTTTCTGAAGAAAATG
TAATGTTGCTTGCTGTGCTGTAACCTATACCTGAAAGCCCAAGCTCAACTGGTGTGGGGA
GTTTCAATGGTTGTCAATGCAATTGTGGTAGGGAGCACTCAGTCCCCCAGGAAGTCCATA
TATGGGCAGGTAATTGCAGCCTATTGGCAATGCCCATATATGGACTTCCT
>NODE_364_length_574_cov_88.073174
GGGGGGGGTGGAGTAGGGAGGGTTTTACAGAGCGGAGGCCTCAAACTACTTTGGTTACAC
AAACTTTGTTTTCGGCCTCAATACATCAGAGCCCTCTCCCTCCGTCTACCATCTGCTGGT
GAAGAATCTGTTTCACTCGATGAGCCAAGCCCAGCCTTTATTGGTCCTAATGGCACTATC
AGCTGAGCCGCCAAACCCAATTACTGCTTAAAAAGGGAGGCCACCCCAGCTAATCATGGC
CGCCTAACCTGATTTTGCTGTGATGAAGAGAGGGGATAAAGAGCAGTTAATGGAGGGAGA
ATGATCTCACAAATACAAAAAACTCAATTCATTTCTCTGGGAGAGCAATCTGTCCGATTC
AGTTGTAATGGAGTGGAGATTCATTAGACCTCAGACCTAGTAGTAGCGCCGGCTCCTTAT
CAATTGAACAACAAAAGATATTCAACATCAAACGTGTACCTCATGTCTCATAAGATCCAT
GTTTTAAGGTTAATAATATGGCGTAAACATGAGCAAGATGTGCATCTCAACAATGTTTGG
TTAAGCAACTACTGTGCTATGGCATAGAAACACTGCTTGTAACTTTTTGGGGAGAAGAAT
CTTCTGTACTCCAACTGACTTCAGCATTTCTGGTCTGAGATcac
>NODE_369_length_478_cov_34.098328
AGAAAGTATTCTATGGCAAAAGGCGCTTTACTTCCGCGAAAACGAGAAAAATCCTCAGTG
TGAAACGTCGGCTAATGTGGACACGCTGCCTCCGAGAGGCTCCGACCACCCCCGATCAGT
CTTGTAGTATGAAACGCACAGCTCGGCCCGCATTTCAGATCGCTGTACTAGCCACACTTA
ACGACAGTCTTATAATGTGAACAGCATTGCGATCAGAAATCGGGGCTAAATCGGGACAAT
ATCTTATAGTCTGTACAAGCCCTTAGCCAACTGCTCGTAGTGGTACCAGCGTATCCTGGT
GAGGATCCTCAGTGTAATTGCCTGTGTATTGATGGGTTAGCTGTGGGAGTGAGGGGAGTG
GGACGCAGGGACATAGTATTAGTTCCATTGAGTGAGTCGACCATCTGCCCGCCATTAACC
CCACAACCCTCCTTCTCTTTACAGGCTGGACAATTTGCTTAATATGGCCTATGGCGTGAA
GAGGTAATTAAAACATGCATCGAATGCCAGATGTCCATGTTGACGAAATGATTTCTGTCC
TGTTTGTT
>NODE_370_length_283_cov_57.491165
GAGAGAGAGAGAGAGAGAGGGAGAGAGGGGAGGAGGGGGGGCTGAAAAGAGAGAGCGGAG
CAGGGGATGAGACTGCTGCCTGGAAAGACGATTAGTATTCATGCGGCGTAGCGCTCCAGA
GAGGATTAATGGACTCTGATGCCTAATATCCTGGAGAACAATTAATTTGCCCACAGTTTT
GTCATGGTTGAAAGTCAAATGCTGGAACAGATCGATGCGCACAGCCGCCAGTGGAATCGC
GGCAGCCCCTTCTGCCGGGCGCAGAATTTTAATTTCATCATCATCATTTTCCCCGCCTGC
CACCCCCGACGAAGCTGTCCCTGACATGGCTGAGAGGGCCGCCGCATCCCGAc
>NODE_371_length_214_cov_38.046730
TCTCTCTTTCTCCATATCTACTCTTCTCTCTCTCTCTCTCTATCTCTCGCTCCCTCTCCC
TCTCTCCCTCTCCTCCCTCCTTCTGTCCTCTCTCTCTTGGTCCTTACACCTACGTGGTAC
AGATGGTTTCATTTTATACCAGATAAAACCACATTTGGTGGAACTGATTAAACAAGGGAA
CAACCATCCCATCTGCCATTTATTCCAGGCTGAAATTGCTTGGGCAGATGCTGACATCTT
TGGAGATGATTGATTCACCTCTGTCTGGTCTGGGTGGGAAGGGg
>NODE_376_length_432_cov_18.164352
ACGTGTTGGAGGGTCTCAATAATGAACTGGACACTTGGGTACTACGCAGAGCGCATGCGC
TTGCGTAAAAAAATGTGTTCGGAGATGAGGTGTCCGTCTTGGAGTAGTCGACTTTTAAAA
AGCATCGGCAACCCGTGATATGACGACTTCGATGGTTCTGCATCCACGCTGGGCGGACAG
CTTTATGTACGTATATGAAAAAAGCCCGAATGAAAATAATCAGAATAAAAACCAATCCAT
GGAGGGACTAAGCGGGAATTGTCCTGCTACCCACTGCAGGGAACTGATCTCGCACTCGGC
GTTGGGACGACACTCTGGCAGCATTGCCCACCAAGGTTCTGTATACTCGGATTTACCCCC
CCAGGACGTGGGGCGACAATGCCCTGCTCCCCAGACTTCCTCCAGCGCCACCTTGGGATA
TGGCTACCCGTTCGGAAGCCCGTATTACGGGTGTCGGTTGTCGCACACCCACAACGTGAA
CTTGCAGCAGAAGCCGTGCTCt
>NODE_377_length_907_cov_18.122381
CTTCAGTCGTCTGGTCAAGAAAGTTGATGAGGCAAGAGAGATTAAAGTCAAGAAGATGTG
TGGCTCAAGTCTTGAGCTTCGACAGGGTCTCTCTGTTGACCTCTCCACCTTCCCACCTTG
CAAGAGGGTCCTCTTCCAGCACATGAGAAGAGTCAACTTCCAGGTATGTGTCTGGAAGAG
GGCTCATGAGCACTACCCAGAGATCCCATCCCCTCTCGACCATGGATTTCATATTAACAC
AGAGACTGGCAAGCTAGAACCACTATGGTTTGAGGGCGACGTCTTCCCCAAAGCCCTCAT
TGATGTCTTGGCAGAAGAGGAAACAGATGAGGATGACTTGGCAGATGAAATCCATACAAA
TATGGATGATGATGAGGAAGAGGAGGAAGAAGATGATGTCTAAATTCCAGTTAGACTATC
AAGTGTTATCACCAGCTAAGGGATCTATATCATATCATCATCATACAAAGCCCTCCTAAA
CAACTTTCAACACTACAGTACTTCTGCTCAGAGCAGTAAAACTATACTGGATTCACCACA
TAGCCTCTTAGGTATTTCATGAACACATGAGTATAAAAATGTTATTAATACACTGTAGTC
AAAGTATGCAGCAAAGATCTAAGGACCATTGTGTTCAATTTTATGTTTGAGATAGTTTCT
CCATTTGGCTGTACAAAATGTTGATCTATAGTTAAATGTTCACTAGAATATGTTTTATTC
CTTGTCTGGACATTGTTCTTTAATACATCTATTTGGTTACCAGGTTTTGTGTGATGTTGT
TTAATGTTGCGCCTTGATACTCTGGTCCACCTGGGGCATAACATTATTCACTTTTCATGT
AATTCACTCAGATAGTATAGTACTACATAACTCAAGTCCCAAATTATTGTTTAAGATTTT
GTTTAGATGCAGAAAATGTGCTTGATCCCATTTGGAATGGTAATGCTGGAATTTTCTTGT
TTTCTCCGATTTGGGGG
>NODE_386_length_712_cov_49.942417
TGTTGATGTGACATGAGGCTCATGGAGGACTTTCAAATGAAACAATTTACAATGGTTTTA
TTTCAAGTGCCACTATATGAACAAGAACAATGGAATAAAATAATTTCATGTGTGAGAAAG
ATCTATTTGTCAACCAATGACGGGGATTGGAGATCCAAAATGGTTTCTCATTCACACTGC
TGACCCTCTGTTGAAAGATGCTAGTGCCTTCGATCCGCATGAAACTTCATATTCCATGTC
GAAGAAACCAAATCGTTGCAGCAATCACAACAGGGATGTGGCACTCTATGAGGGTGATGG
AGGTAATTTCATCCAGAGAGGGAGGGGTGGTTTCTCCATAGGACCTTCCTGCAAACAGAG
TGCACCCACTTTTTAAACCCCATTTGTCTTGTTAATGTGCCCCTCTGATTACCTGATTGC
GCTGGATGACTGTGGAGAAATCTGATTGCGTCAAATTATATAGAGCAAACTTTTGATTGG
GGAGGGTTCTCTTGGATGCTCACTGGCGCCATTGACAGGCCCTGTGAAATTTGGCCTCAT
TGATTTCAAATCAGCAAAGTGGCACACATAATTGTAATCACATCTTACACTTCACAACGT
TCTATTCTCAAATCTAACTTTCGTGCTTTACAGAAACGTTCATTTTCGAACAATACGTCA
AATGTATTACCTGACCAGGTCTTTGTACAGAATATTCCAACTCTCCTCCTTGATTGAGAG
CCTGTAAATGACTTGAAACAGCGAGGGTGCATGGCTGGATAATGCTGCCtcagtgttggt
ca
>NODE_387_length_655_cov_35.251907
ATGACCGAATGTTCCAGGGATGTACCAGTATACTAAACAGGCAATATATCTCGCTACCCT
CTCCAAACAGAAATAGATTTGGGTTTGAATTGTTTGATAAATTTGGCCCAGGTTTTCCAA
CCAGGCCTTATTGGAGTTCCTACTGTTTTTCTGGCTGTTGGTGGCCTGCGCCCTAATCAC
CCTCTGCTCCCTCAGTGGCCATAAATTACCCCGATGAGATGGAGCTTTGTGCTCCTACTG
CTGGGGCGCAGGGCGAATTCACAGCGCCGTATTTTGACAACCCGGACTTTAAATCATTGT
TTTATGACAGATGGGAAAACTTCTGCATGTTCGCCGGCCTGATTTATGTTCATTTGGGTC
TGGAGGACACTATAATTTGCAAGTAATGTGAAAACAGATGGATAGAGAGATACCAAAGGG
CAGACTGACCTATACATTCTCACTGCAGCTTACAAATGGCATCCATATGCTTCAGGACCT
CTTCCAGATACATCTCCATTACAGTGTGCTCCGTCCGTCTGTGTGTGTGTGTGTGTGTGT
GTGTGTGTGTTCAGCTAAAAGACAAGGGGAAATAGCCTGTGAGGATTTAGTTGAGGAGCA
GGTTTGGTGGGAGTTTGATATGCTTGCAAATCATTTACAACATTTATGAACAGCAAAATC
AACATAGTAATATATTGTGTTACATTTACACAGCCTTGTTTTACTGTCAACCCATTTTAT
CTGTg
>NODE_388_length_374_cov_49.617645
CAGCCAGCCAGCCAGCCAGCCAGCCAGCCATACAGCCAGCCAGCCAGCCAGCCATACAGC
CAGCCAGCCAGCCAGCCCCCAAAGGCAGACAGACGTAGCAGAGGGCTCCCATCCTACTGC
AGCCAGTCACTGAGCCCTCTGACAAAGCTGTTAATGTTCTGCAAAGAATGTGCAAATTGC
AGAAACGAGTCCAAGTGTGGGCAGAAAAACACTTCTGGTACTTAGAACCAGCGATGGAAC
AAATTTGGTCAAATTGGTAAAGTGCCCGAAGGGAGGAGGGAGATGTTCCACAGAAAACCA
ATTCCAAGCTTGGGTGAGCTCAGGATTGTTTGGAAACTCTCCAATCTGAGGGTCTGCATT
GAATTGCGCGTCGGGCAGAGACTGTTAAATAAGATTAGAATAAAGACCAAGAGAGCAGAG
CAAGGTACCACACACACACACaca
>NODE_402_length_501_cov_40.948105
CCTTGTCTCTCTTCCCTTCCTTTTTTTTTTTTAACTGAGCACATCTAAATGGTAATAACA
AAACCATTTCAATACAATATTTCACCAGTCCCTCCTCACGCCGATGATGTTCCCCACAGA
CACAGAGAGGTGCTAGGGGAGGCTCAGCCACTGGCCAGGAGCGTATTGTCAGGATGCTAA
ATGGAGGAGCGTGAGTTTAAAAACTTAAAGAGGCAGTGAAATATTAGCCAATGTGGTTGA
GGAATGAGTGGCTGCGAGCGGGCCGTGTCAGTGTTTAATGGCCAGCCTGGATGCATAGAA
GTTAGCCCAAGCATGAAGGGCAGTGGGACGCTCACGTGGAAGAGACAGGCCCCGCTTCCG
TCGTTCCCTCCATCCCTCCCTCCCTCCCTTTCATCCCTCCATCCGCTCCTTTAAGCGAGG
AGCCCATCAGAAACTTGTCATTTCTCTCATTCACTCCGACAGCCTTGAGACACAAAGCAG
ACTTACCTCTGTGTTGTACACCCCATATATCAGGAAGATGAAGAGACCCTGCGCACGCAC
GCGCACACACACACACACACACACACACACA
>NODE_406_length_667_cov_52.937031
GGGTGCAGATCTTGGTGGTAGTAGCAAATATTCAAACGAGAACTTTGAAGGCCGAAGTGG
AGAAGGGTTCCATGTGAACAGCAGTTGAACATGGGTCAGTCGGTCCTAAGAGATGGGCGA
ACGCCGTTCGGAAGGGAGGGGCGATGGCCTCCGTCGCCCCCGGCCGATCGAAAGGGAGTC
GGGTTCAGATCCCCGAATCCGGAGTGGCGGAGACGGGCGCCGCGAGGCGTCCAGTGCGGT
AACGCGATCGATCCCGGAGAAGCTGGCGGGAGCCCCTGGGAGAGTTCTCTTTTCTTTGTG
AAGGGCAGGGCGCCCTGGAATGGGTTCGCCCCGAGAGAGGGGCCCGAGCCCTGGAAAGCG
TCGCGGTTCCGGCGGCGTCAGGTGAGCTCTCGCTGGCCCTTGAAAATCCGGGGGAGAGGG
TGTAAATCTCGCGCCGGGCCGTACCCATATCCGCAGCAGGTCTCCAAGGTGAACAGCCTC
TGGCATGTTAGAACAAGGTGGAGTAAGGGAAGTCGGCAAGTCAGATCCGTAACTTCGGGA
TAAGGGTTGGCTCTAAGGGCTGGGTCGGTCGGGCTGGGGTGCGAAGCGGGGCTGGGCTCG
AGCCGCGGCTGGAGGAGCAGTCGCCCCGTCGCCCTCCCCTCTCCGCCGCCGGAAGCGCGG
TGCGCGGCCCGTCCCGCGGGCTCTCGTCCGTGGTGCCCTCACGGGTGCCGCGGCGGGGGT
CTGCCGGGGCGGTGTCc
>NODE_407_length_343_cov_46.058308
AGGGGGATAGAGAGAGAGAGAGAGAGGGAGAGGAGAAGGGGAGGATAGAGAGAGAGATAG
AGGAGGGGGCTCTGTTGTGCAGGTGCATTGTCCAGCGGAGGGAGAGGGTGCTGGGAGACA
AATGAATCCAGCAGGCATTTGGTATACACCGGAGATTGCTTATCGATCCAGATCGCAGTA
TTCAGGCTGGCTTGGGAGAGGCCTGAGAATTTTCTGAGGAGAGTTAATAACCTGGCTGCT
CAGCTGTCTTGTCCAATTCACCAAAGGTAGAGCCCTAATCAGGGCTGGATTCCTTTTTCT
GTCTGAGGAGGGGGCTCTTTCTCTCTCTCTCTCCCTCCCTACTCTATCCCTTCCTCTCTC
TCACCCTTCTCAACCCGCCTGTTCAGCCTTTCTCCTCTCCATCTCTCTCTCTC
>NODE_408_length_378_cov_35.439152
ATGTGTGTGTATGTATATGTGTGTGTGTGTGTGTGTATGTATATATATGTGTGTGTGTGT
GTGTGTGTGTGTGTGTGTGTGACTGGTCCAGAGTGCTGTGTTCTCCGTGTGCGTATGTCA
GCACTCTGGTGTCCGAGCCCTGAAGGTGAAAGTACAGTTCCTGTCATCTGGACTGGGACG
GGACGCCTCATTATATACAGCAAGGCAGAACAATTCACACATTAATTTTCCAGCATCCAG
GTTTTAATTAATCCGGCAGGCAGTCTTAAACACAGGGTACACAAACTGCCTTCGGCCTCA
TAATTAATTCTAATGGAAGAAATTAGAAATTGTTGGGCTGTGATAGTGTGAGGGTGGGGT
GTGTTTGGATTGCAGTTCTGTGTGTGTGTGTGTGTGTGCGTGTGTGCGTGTGTGTGTGTG
TGTGTATGTGTGTGCGTGTGTGTGTCGG
>NODE_413_length_558_cov_45.711468
ACCACCCCTCACACTCGCAATCCACTCTTGGATCATTTCAATTTGCATCCCGGTCGGCCC
TGCCGTCCGCTGGCCCAGTTAAAAGGCAGGCTATTTGTTGTGCTCCCTCGGTTAATGCGG
CGCAGAGCTTTAAATACCCATATCAAATCTTTGAGGCTCAACAGATTCAGTTTTGCAAAC
CTGTATCGAACAGGGGTTCAATCCGCCAGCTTAGAAGTGTACACTCCTTAAGTTCTGTGA
TAAGGTAAAACCAATCACTGGATTAGGCCCTCACTGTCGGTGACGATGCTGTATTTTCGG
TAACGTTTTCTTCACAGGAAATGTAGTAGCAGCTGTAAGAGTGCAGTGTTTCAGTTGTTC
TCAATGGGAAAATACTGGGCTGTTTATTCATTATTAGGGATTTCTCCTCTCAGTGTTGCT
ATATTGACTAGAGAGCTAGAATTTTATATTAATATTCAATATCATTTGCCAAGAACTTTG
AGAACTGTGGTTCTTCAAAAAGTAATTGTGTTTATGATTGTAGAAAAAAAAAAGTTTTCT
GTCTATCATTTTTTCTGTGTACAGAGAAATTGATTCCATGGATCACATCCCAATGTTTAT
TCTTACAGCGGCATCCAACAACAAACCa
>NODE_414_length_596_cov_65.656044
TTTAGATGAAAGCTGTGATAGCTCAATATCACTCGTTAAACTGGCGGAAGTGGATAATAC
CTATGTGGTCTCTCCGTGCTTCAACTTTTTAATTGTCCTGGAGGAGTTCCCATTTAGGTC
CTAAACCCCATTGAGATATCTAATGAAGCCTCTACCTTCCAGCAAGCCATATTTTTCCAA
ATGACAGTAATTTACATATGATGTATTTAGAGGAGAGCAGGGCAGGCTAATTCTATTTAG
AGATTTTCCTTTGTTTTAGGAGTCATTAGCAGCTAGCTCAAATCTAATTTCTACAATTTC
ATCAGGCCATCTTGGAAAGCCTCCGTGAGCTCATCAGAGAGAGGCAGTTATTGCTAAGTG
TTCTCTATTGCATTAGCACAGCAATAACGCGGCCAGGGACTGCTACAGACGTTTATGTGG
GATTCAGTTAACACTCTGACAATTCGTTTTTTATTGGGACACAATCAATTTTTATTCATT
TTAAAGCCAGAATGCTTTCTTTCATTGTGTGTCTTCCCCAGGCTTATTATGAAACTAAAC
AAATTACTCAGTTGTTTTCACAAAACGGTATTGTTTATGGTAAAGATTTCCTCTTTGAAA
TGTAGCCCTATCCAGACACAATATGTCTTTCATAGCTTAGTAAATTTCCAGACAAGATGT
TTTGGa
>NODE_415_length_271_cov_48.498154
CCCCCCCCCCACCATTGATAAACCAGGATTTAGAGGTGCAGTGGGTAGTTTCTGGCGACA
TCTAGTGGTGAGATTGCAGATTGCAATCCATTGAATATAATTACATTGAATTCAACATGG
CGGCCTCCATGGATTGCAAAAATGGGAAAACAGGCCAGCACTCCAAATGCAATTAATATA
ATTTATTTACATATAAAGCCATTTATATATAAAGCCAGCCATGCTTTCCTCATAGAGAAT
GAGTCAGTTGCAATCAATTAATTGGAAACACATGGGGACAACACAGAGTGAGATTGTGTG
GTAGGGAGCGCTCAGTCCCCCAGGAAGTCCATATATGGGCA
>NODE_418_length_650_cov_23.172308
GCCTCTGTGCAGCATAGCTGTGGCCAGATTGCCAGTTTTACTAAATTCTGGTTCATTGGA
AAATAGATTTGACTCCATCAAACTACTTAACTACTACCTATTAAGTATATATTGAATGGA
TAGTATATATTGAATGAATGAATAAGACTTTTATTGCCTGTCTACACGGAATAGTCAGTG
GACTGACCAGGTGCATTGCATAAGTTGAAACGGTTCAATTTTGTTTCTGAATACAATTTG
TCATTGTTCTTGTTAATTGTATGTAGCAGGACAACCGCAGTGATGCAACTGAGCATACGC
TCAAGATCCTGGTCATCCATGGGGCTGATGGAGAGGATCCGGTGGACACCTCCATCCTCC
TAGAAGGACAGGAGATGTTACCAGGATGTGGCAACGCTGCTAAGGCGTGCATGCTGCTGA
TGGGGCTAATCTACGCCCTCAACCTGGCCTACCCTACTACTTTGCGCTACACTTTCGAGG
TGTTTCAGAAACTTTTACTTGAACTGGATGGGATCAAGCTCTCCCCAAAACTGCAAGCGT
TGAAAGTGAAGTTGCTGTCGTGAAGAACACATACATACACACAGTGACCCAGCCCCTCCT
CTGTTCACTTTTCTTTTTTTGACACCTGTTGGTCTTGATGTTCTTAAAGAACATGCATTA
TGGAATGCATTATGGTTTTAATAGTGCACTAGTTTAGAATCCAGAGTGACTGTTCGAAGG
>NODE_419_length_181_cov_33.856354
CGTGCATTCATAGCATGGCAATACCATTGCAGACCAGCAGAGGGCAGTAGAGCCTGCACC
GCTTAATTCACCACCTCGTGTGATTTTTTATTATAAGCTAACCACTCTGAACATACTCCC
TCACTCAATGCTCCACAAGGGAACAATGAACGGTCACCAATAGCAAGGAGCATATGAACT
GAATCATTACTCAATGCCCACTCCACGCTCAGAAGAGAATATCACATCTCATCCTCACGG
GTAGCGAGACC
>NODE_420_length_320_cov_18.412500
CGTAAATTGTTAGTTGACCCGCGCGGTGATGCTCTGGCCATTCTGTATGGCAATGTTTTG
GGGGTAGCCTACCGGTTAATAAAAACTTTAGTTGTGCTGTGTTTTGCCTGCAACTACAGC
GGTAGGGAAGTCGTGGATCTTGAGTTGTGTTGTGCTTAGCAGAGTGAAGGATATGGGGGT
AAATCACTGGCAAAATTCACGAGAGGGCAGGATCTTTGATCGAGCGAGCAAAGTAAATTC
GCGAATGCAAATGTGATCACTGCGAGCATAGAGAGCAAACTAAATCCGCGAGTGCAAATG
TATTCCGTGGGAGCATAGAATCTCTGCTCGAGCGCGCAAACTAAATTCACGAGAAAGTTT
CTGCTTGCTGAGCGCGGTTCATTCCTGCTc
>NODE_421_length_727_cov_75.745529
GGAAAACATTTCATAAACCATCAGCAGCCAATTAGAGCAGGCGGGCTGTGCTGCAGCGTA
AAAAAAAAATGGCGTGTGTGTGTGTGTTGGGTATTAGAGCGTTACAGCGCCCAGCCCGGC
TGTGCCCTCNNNNNNNNNNAAGAGAGAGAGGTCCCATGAGGTGGAGCAGGTGTCTGTTCT
CAGCCACAAGCCTCTGATCAACAGCAGCACCCCAAACTTTCATTACAATAATGAAAGCAA
TAACGCCAACAAACAACAACAACAATAATAAAACCTTTGGAAAACATTTCATAAACCATC
AGCAGCCAATTAGAGCAGGCGGGCTGTGCTGCAGCGTGTGTGTGTGTGCGTGTGTGTGTG
TGTTGGGTATTAGAGCGTTACAGCGCCCAGCCCGGCTGTGCCCTCCAGGCTCGACCTCCT
AATCATTATCTGTCTGTCTTATTACGCTCCAAACCGGGCCACTCTTAAATAAAATATGCA
AAGGTTTCTTAAATGATGACCTGAGGCTGCGCGCGCCGTCGCTGCTCTACATGCTGTTAA
TCTGAGAAATGCAAATTCCCTTCATCTCAGACTCTCGCCTTTATTAACTTTTTTGAATTT
AAAATTCCACGAACAATGAGTTCTGTCAGCTTCTGAAATGATATTTTCTCTCTTCTTTTT
ATGTGCGCACGGAAGCGAGTTTAGAGCATGAAATTACCAGGGGAAATATGAGCGGTTTCA
TCTCTCTCGCACAATTTAATTGGCTGCTTTGCAATTATTAGTTTTTGCGACTAAAGTTTT
TTTTTTTTTTTTTTTTT
>NODE_422_length_191_cov_20.492147
AAAACGACATCCGGTCAAAACTTTGTGTCGCTATAACTCCGACCGGAATGTAAACAACTG
GGATCCTCGCTAACGTTATAGCCTTTAGCTGTTGACAAACGCAACACGCAGTCAGTACTG
CAACTAACGTTAGCTAGTTAGCTTTAACGGTAGTTATCTTGGTAACGTAACATTCGTTTT
TTTAACAACTTCCTTGCGCAGATTCTCAGCGGCTGAATGCCAGACCTCTATTACGTAGTA
GAGGTCTGGCTTGCGAGACTA
>NODE_423_length_1409_cov_17.214336
CCATTGCATTCCATCTAGAATCACAGCTAGAGCCCCTGTTTCCCCTGTCTCCATACGACA
TTCACAGCATGGTGCAGTTAGGGATAATTTAATACCCATTACATTAAACATGCCCCTGAA
TCAGTCCCACTATCCAGAAGACATCTCCATGGCAATTCTAAACATTAGGTCTTTATCTGG
AAACAAAACATTTATCATCAATGAGATTATATGTGATCTGAAATTAGACTGTATGTTCTT
AACTGAAACCTGCCTAGATACAAATGGCTCAGCAGCCCCTATTGAAGCTAAAATCCTGTG
TTAGGTTCTCTCTGTAAAGTGCATTGTGTTACCAAACCTATTGGTTTGGGTGTTGTGGGA
GGGATCCGTGTGGCAACTCTGCTGCTCAGGGTTATATGAGGCAGCAGTTTGACAAGTGTT
TTTCGTTGAGCCTGGTGATCAGGTTTTAGCTTTATTGCATGAGAGTTTGGCCTTGCTAAA
CTCCCCCTCCGCTGAGTGACGGCCACCAGGCTGCGGATACTTGCTAAGGCCTACCAAATT
GTCTTCAAAAGGTAAAACAGCACCTGTTATCAAGTCTGTAATTACTAAATGGCAAGTGTC
TGCATTCATGTTTGGTTGTGTGCTCGGTAGAGGGGGAGATCCATTTAAATTTATCTAAAT
CTAAAAGGCATGGTGTATTGGTATTGATGCAAATCTGTTGTAGTCAAGTTGTGTTTTAGA
GGGTTGGAATCCCCAAGAATATTGGTCTGCGTTGTAGCAACGCTGGTAAGGCTAGAATCG
CTGTGTGGGACGGCTGAGAATCGCTGTGCGCGGCTGAGAAAGGCTAGATAGCGTTGTGGT
AATGCTGGTAAAATTCTTGTAACCTAGTCTCACAGTTGTAGCCTAAAGGTCACAAAGAAA
GTTTGTTGGGCTAAAGTCACTATCTCGTGTTTCTGGTAATAGCCTGTTGTTCAAAGCCAG
AGTTATTGATTTCATATATTCTCTGTATAAAGTGAGTGTTGTTCTTGCGGATTTGTATAT
GTGCAGATTTTGTGTCTCTGTGCGGATTTGTGTCTCTGTGCTGACTTGCCGAAAGTCAAA
ACTGTGTGTTCACTATAAGCCTATTGACTATGAGAGCAACGTGTGACAAGGGGGAATTTT
GAAGTCTGCGACAACAGTGAAGGTTGACTGAGAAATACCTAACCCTAACCCTGTTGTCAA
TGTTCTCCTCCCTTGTCCCCCCCTTCTCCAACCCCCCCTCAACCCCCTTCCCATCAAAAA
ACTCAAATAAATTTAATAAAAATAAATTAATGGACCTCCCGCTGTGGGAGTGGGTCAGGG
GCAGCGGAGGCCCCGGAAGGATAACCTGATGGACAAGCCGAAGCTGGGGGCGTTAAAGCC
TTGGGCTAGAAAACAAAAACAAAAACAAAACAATCAGACGTTTTGTCCCAATTCTCGAGG
TTAGAAAGTCGGGAGTGGCTACAGCTAGTAGCTACAGCG
>NODE_424_length_71_cov_132.943665
AGGTGAACTGCTAATTATCACATCCATGTTTAACTGGTCCTACTGAACCCTCTTGATAAC
CGGGACCGGCACCCTAATCACTGCCTCTTATTCCCTTCACCTCTTCCTGATAACCCAACA
AGGATCCCCCCCAAAGCACGT
>NODE_425_length_117_cov_9.111111
TCTGCATTGCCTCGGCTGCTCGTCAGTCTGAAGTGAACCATCTATTTTCATATAGGCTAA
ATAATAGGCTATGTGCATGCAAAACAATATTTATTTCGGCGAATTGCTTAGTTATAACAA
GCTACAACATGTTATCCTTTCAATTATTTAGTAAACTGTTGGACATGAAAGCATTTTGCT
TGAGTTG
>NODE_438_length_289_cov_48.633217
TAAGAGTCATATCACTGCCTGATTGGTTCCCTCTCAGAATGTTTTAATAACAGCTCTCTC
TCTCTTGTCTCTCTATCTCTCTCTGTCTGTCTCTCTCTATCTCTCTCTCTCACTGCTTCA
GGTAAAGCTGTATTTCACGAAAACCGCGGAGGAGTCTTCGAATTCCGAGGCGAGCACTTC
GACATCCGTCACTCCGGACGTTAGCGACAACGAGCCGGACCATTATCGATATTCCGACAC
CACTGACTCTGATCCGGAGAACGAACCTTTCGACGAGGAGCAGCACACGCAGATCACGAA
AGTGTGAACTCTTTTTAAAAACAGGAAGAAAAGAAATCTACACCAGAGAAAAAAAAAAa
>NODE_441_length_136_cov_22.514706
GTTATACTTCAACTTTAGCTACTCTCTTGTCCCAAATCATAGAAAGTGCTATTAAGTTGG
GGTATGATTCCCACTTTTGTTGCCCACTTTTGTTCACCTCGTTATTGAGATCAACCTGAG
ACGTGGATAGAAGACTCCTGAAGTACCCAAGTCATTGGCTGCACATTCACACAATCATTG
AAACTTCTGTAAAAGTGGGAGGGGCT
>NODE_442_length_3075_cov_52.748291
TTTTTTTTTTTGAAACCTCCACAACACTGATCGATTGGAATACATGATCTGCCCTGAGAG
GGCCTCTGCTGGCGCGCCGACCGGATTTCGACTCCAGTAGGCCTGGAGCTTCGAGTCCAA
CTGGAGTGTGGCCATGCGGAAGGTTCCTCTCGCTGCAATATTGCCTCTAGTCGACCGGGG
TGCCGGTTCGGGGAGCGTTCCCCCTCCGGCCCCGGCCGTCCCTTCCGAACGAAACCTAGA
CGACCTGTCTGACGTTAGTCTCGAGCGGCCCTACCATGGCTTCCCGGCGCGGGGTACGGA
ATCGGCCTTTGGCGGTCCCGAGCCCATCCACGCGCCGGTGGTCAGACGCATGATTTTCTC
AAAACGACCGTCCTTGACTGGACACCGTCTGTTGCTTTCTCGTACTCGGGGGACAAGCAC
GAGGATGTGGCTTGTTCCACGGAGTCTTGTCCCTTTGCTCCGGTATGCCCGAGGGTGAAC
TTCGGACGGGTAGTTGCCCGATATAAACACAGCCCCCCCAGTAGGATGGCGGGAGGTGTC
CCCTCCGGGGGAGCCTCCCGTTTGGCAGACGGCCTCGGCCGTCGGGGGAGGCTACCTGGT
TGATCCTGCCAGTAGCATATGCTTGTCTCAAAGCTTAAGCCATGCAAGTCTAAGTACACA
CGGCCGGTACAGTGAAACTGCGAATGGCTCATTAAATCAGTTATGGTTCCTTTGATCGCT
CCAATGTTACTTGGATAACTGTGGCAATTCTAGAGCTAATACATGCCAACGAGCGCTGAC
CTTCGGGGATGCGTGCATTTATCAGACCTCAAAACCCATGCGGGGTGCCTTCGGGTGCCC
CGGCCGCTTTGGTGACTCTTGATAACCTTGAGCCGATCGCGCGCCCTCCGTGGCGGTGAC
GACTCTTTCGGATGTCTGCCCTATCAACTTTCGATGGTACTTTCTGTGCCTACCATGGTT
ACAACGGGTAACGGGGAATCAGGGTTCGATTCCGGAGAGGGAGCCTGAGAAACGGCTACC
ACATCCAAGGAAGGCAGCAGGCGCGCAAATTACCCACTCCCGACACGGGGAGGTAGTGAC
GAAAAATAACAATACAGGACTCTTTCGAGGCCCTGTAATTGGAATGAGTACACTTTAAAT
CCTTTAACGAGGATCCATTGGAGGGCAAGTCTGGTGCCAGCAGCCGCGGTAATTCCAGCT
CCAATAGCGTATATTAAAGCTGCTGCAGTTAAAAAGCTCGTAGTTGGATCTCGGGATCGA
GCTGGCGGTCCGCCGCGAGGCGAGCTATCGCCTGTCCCAGCCCCTGCCTCTAGGCCGCCC
CCTGGATGCTCTTAACTGAGTGTCAAGCGGGGCCCGAAGCGTTTACTTTGAAAAAAATAG
AGTGTTCAAAGCAGGCCCGGTCGCCGGAATACCGCAGCTAGGAATAATGGAATAGGACTC
CGGTTCTATTTTGTGGGTTTTAATTCTGAACTGGGGCCATGATTAAGAGGGACGGCCGGG
GGCATTCGTATTGTGCCGCTAGAGGTGAAATTCTTGGACCGGCGCAAGACGGACGAAAGC
GAAAGCATTTGCCAAGAATGTTTTCATTAATCAAGAACGAAAGTCGGAGGTTCGAAGACG
ATCAGATACCGTCGTAGTTCCGACCATAAACGATGTCAACTAGCGATCCGGCGGCGTTAT
TCCCATGACCCGCCGAGCAGCGTCCGGGAAACCAAAGTCTTTGGGTTCCGGGGGGAGTAT
GGTTGCAAAGCTGAAACTTAAAGGAATTGACGGAAGGGCACCACCAGGAGTGGAGCCTGC
GGCTTAATTTGACTCAACACGGGAAACCTCACCCGGCCCGGACACGGAAAGGATTGACAG
ATTGATAGCTCTTTCTCGATTCTGTGGGTGGTGGTGCATGGCCGTTCTTAGTTGGTGGAG
CGATTTGTCTGGTTAATTCCGATAACGAACGAGACTCCGGCATGCTAACTAGTTATGTGA
CCCCCGAGTGGTCGACGTCCAACTTCTTAGAGGGACAAGTGGATTTCAGCCACACGAGAT
TGAGCAATAACAGGTCTGTGATGCCCTTAGATGTCCGGGGCTGCACGCGCGCCACACTGA
GCGGATCAGCGTGTGTCTACCCTTGGCCGAGAGGTCTGGGTAACCCGCTGAACCCCACTC
GTGATGGGGATTGGGGATTGCAATTATTTCCCATAAACGAGGAATTCCCAGTAAGCGCGG
GTCATAAGCTCGCGTTGATTAAGTCCCTGCCCTTTGTACACACCGCCCGTCGCTACTACC
GATTGGATGGTTTAGTGAGGTCCTCGGATCGGCCCCGCCGGGCTCGGTCACGGGCCTGGC
GGAGCGCCGGGAAGACGATCAAACTTGACTATCTAGAGGAAGTAAAAGTCGTAACAAGGT
TTCCGTAGGTGAACCTGCGGAAGGATCATTAACGGGTTGGCCCAGGGCGCGCGCCCCAGG
TCACCGCCTCCACTCGACTGCGCGGGGACTCCGGTCCCCGCCGAGGGCTCTCCTCTCCGG
AGGGGAGCCCGCACTAGAACCCTAGTCCCCAGCGCCGAGGCGTCTCGGCGCTACCTCCGG
GCACCTAACCAAACCGGTGGCTCTCTTCCGGGGAGCGGCTGGGGGTTTGATGTCCCCACC
GTGACTTTCCCCCCGCTCTCGGGCGGGGGTGAGCATTGTGGGGCACCCGGAGGGTCGGTA
AGGTACGAGGCCTGCGTCCCGTCAGGGACCCGAAGCCCCGTGGGGCCCGCGTCCGAAGGT
CACCCCGCGCAGGGCTCCCCTCACGGGGAGCTCTAACGCGGAGACCCGAGGGCGCGGGCT
TTAACTAAAAAAACTTTGTATTTCTTAATTCTGACTGGGGCCTGCGAGGCAGCCGCTACG
GGCGGCAGGGGCCCTGGAAAAGCGATCCTCTCCGGAGGACCGTACAAACAAAAGAGTACA
ACTCTTAGCGGTGGATCACTCGGCTCGTGCGTCGATGAAGAACGCAGCTAGCTGCGAGAA
GTAATGTGAATTGCAGGACACATTGATCATCGACACTTCGAACGCACTTTGCGGCCCCGG
GTTCTTCCCGGGGCTACGTCTGTCTGAGGGTCGCTTTCCTATCAATCGGAACCTCCGGGT
TTCCGCGACTGGGGTGTCGCAGGGC
>NODE_443_length_461_cov_60.065075
GGTGGAGAAAATTATTGAGGGAGCGAGGGAGATGGCGAAGGAGAGCACATATAGAGGAGA
GAAGAGTGCACATCAGGGAGACATGGGGAGAAGAGAGGAGAGGAGGAGGAGAGGAGCGGA
GGGTTGATTACCAAGGAAACAGCGAGAAAAACCCTGCCGGGGAGGGGAAGACAGTGTGGA
GAGCAGGAGGAGGAGAAGAAGAGATGGAGAGTGAGAGAGGAGAGGAGAGGAAGAGGGAGA
GTGGCTAGAATGCATGCTAACAGGAAGCCCAAACCCGGTGCACAGGCTTTATCCTTCACA
GGCGGAGGAGCAACAATCGCAAACACATTTTCTCTCGCCCCGGCCCTGAGAGAGATAAAA
AAGCAATTTGTATTCTATTCCTATTCAGCGTCGCTTGGCCTGTTTCTCTGCCTGCATATT
TGTAAACACAGCTTCGTCAGAGCAGCTTAATCTTCCCTACACAAACACAGGCTGCAGGGG
GTGGCGTGGGGGGGTGAGGGGAAGATtaagctgctctgacgaagctgtgtt
>NODE_444_length_160_cov_15.018750
TGCTCCACAAGGAAACAAAGAACGGTCATCAATAGCAAGGAGCATATGAACTAAATCATT
ACTCAATGCCGACCTCACGCTGAGAAGTGAATATCACACTTCTTCCTTGTGGGTAGCGAG
ACCAAACACTTTAGAAACACATTTCTTAAGTCAAGAACTTTAGAAATGATCTCTGAAAGT
ATTGCCTTGCTTGAAGAGAGGTGAACAAGGGACCTGGTGTATGGGAAAGG
>NODE_445_length_387_cov_84.759689
CCTCCCCCCCACCCCCCCAACACGGAGTGACCTTCAGAGGGGTGTCATTACTCCCTGACC
CATTTGACGATCCCCTCATGTGGAATGTGCATATGCCGAATCGCGGCAGATCTGCACAGT
ATGGGGTGGGGTGAAGTACTTACAGAAATATGACTTGACACGCTTTATCAAATGGGGAAA
GATGAAGACGAACCAGCTGCTGGTGCTGTCGTAAGCAATCTGGCCGTGATTGAATAAAAG
TGTCAGGAAAAGGGCCGCTTGATGGTCTTTTGTTCTCCCCCATCCAGCTTGATGTTAGTT
TGAGCTGTCAGGAGGGAATCACAGCTGGGTGATTTATCAATACTTGGAGTGACCTTGCAG
CCACCCTAGCTTTCTGAGTGTGTGTGGGTGTGTGAGAGAGAGAGAGAGAGAGTGTGTGTG
TGTGTGTGTGTGTGTGTGTGTGTGTGTGTGTGTGTGt
>NODE_446_length_677_cov_49.952732
TAGGCTTTTATTAACATCATGGCCTGCACAACAACAGCCACAGAATCTATTATTCATTAA
GTGTAACCAATATAAAATTTAAAACAGTGTGGGTTTTTTGTCAAATTATGTAAGGTCAGC
ATAATTTTCTGCCTATTACTAATATCTATATCATCTTTGCCTTAGTCAGCTCTATTTAAA
TATGCAATCATTTACAGCTTTTGACTATGTGTGTGTGCGCACCCAATTTCCAATATTCCT
CTACTACACTTTTTATGCTGACATCAATGCTAGGCTATTAAAGACAGTATTTCATTATTG
GTTCCTCGTCCCCAGTGGTTATTTACAATCCCATATATACTAAGCACTGATATTAAAGGA
GAGCATTTTAATGAGGTGGTATCTGCCATAGCAATATGTCTTTCTCCGAATGAGATTGTG
TTTAAAGATTTTATCAAGAAATGGCTGTTCGCTGGGGTTATGTTTTGTCCATGAAATATG
CATTTCATATCTCTTTCATTTCATTAACATAATTTAATTTGTGCTTTGCATTCTGTGCAT
AATACATATTTGATTTACAAAACAAATATTTCCATTAGAAAATGAATTTCATGCAGGCAA
AAGGCAGAACTGAGTGATGTATTGTAAGGAAATAAGAAAAAAGGAATTGTATTATCTTTG
ACAAAAAAAAAACCTTGGCAAGGAGAAATACACTCAATAGATTTCTTGTGTGAGTGTGTG
TACTGTATGTGTGTGTGTGTGTGTGTg
>NODE_447_length_71_cov_57.887325
GGTTAGATTCAAATTATGGGGGTGTTTTATCAAAACAACCCCGTTTTCAGAGATCGCCAG
GCCTCATGGATAAGAGTTGGAGAACAACAGTAAGTTAATGGCAAACGTTTTGTGACGCTG
ATTGGCTGAAGGAGTTTGTCT
>NODE_448_length_252_cov_13.123015
AAGAGTTGGAGAACAACAGTAAGTTAATGGCAAACGTTTTGTGACGCTGATTGGCTGAAG
GAGTTTGTCTGTCAAGGCAAGTACTCCCACCCACTAAAAGTAAAAAAAAGTAGCTGGCTG
GACTTGAATGAGTAGTCGGCTGCTTGGCAGGTAGCCGGCACTTGTGGAAAGCACCGCTCC
CGTCTCTCCCTCCCTCATAACTTCATCTCACCCGTTTGTTTTTACGAAACAATCCCCCTC
CCATCCTCTCCGCCAGGTATGTGAACTGTGCCCGTACTGAGGAAGAGCAGAACCTGGTAG
CGTTTCAGTACCGCGGAGGGAt
>NODE_449_length_721_cov_44.626907
GAATAGAGAATATGTTGGATTTAGGAAAGGCATTACAATTACTAATACTTTTACTATTAC
TATCTTTACAGGTATTTCAAAAGATTGCCCATTCAGTCAAAGCAAACAACTGCCATATTG
CACCAATAAAGGTATTTATTTTTAATCAAAATAATGTACCTTATGAGAAAGATGTTACTA
TTGCTGATCGTGATGATGATGATGAGGATGAGAATGATCATATCCCTAAGGAATATGATA
GTGTTTGTAATGGAATTGATTATCATCATCACTATAGTTGTTAAAGGATCTAAAGTGGAC
ATAACTCATCTCGGACTGCAACTTACATTCTGAGATACATCGCTGTACATCGCATTGACA
GGAGGGTTATTCTCCATTGTTTCCATGACAACTGTTTGGGTGAGTCTGATAATAATCCCA
ACCTCAGCTGTCATCTCTTCACCTAAAAGCTTTGTAATTGGCCTCATTTACATAGTACAA
TTAACTGTGTTAGCTCACAGCAAGAATAATCAACCTCTCCACTAAAACGCAGAGACAGTA
TGATTATTATATCAGTGAGTTTCGCTGAAACATTACTGACAGGTCTGTATCTAATATCAA
CATTAGTATACAGCTTTTCTCTTAACATTCTGTCCAGATAATATTATCAATATTAACCCT
GGCCACAGTGGCCAGTCTTAGGCTACTGGTTAGTGTGCAACTGCAAAATAGATTTGAAAG
TGTGGTTAAATAGAATTCAACGTGTCGTTCTGTATCATCTTTCTATAGATAGATAGATCA
GCTTTATTTCa
>NODE_450_length_142_cov_15.169014
AAATACAAGTTGGCCCAGCCGAGCTGTCCAGTCTGTGTGCTGAAATCAGCAGGTAGGGAC
ATCATCTGCACTGTACAGAAGCTCCAGGACAGGGAGCAGATTTGAATAAATCAGTAGTCA
AATAATTAGCTGGTCCTTTTGGTCTCCTGTCTCCTCTCCTTCCTAGTGTCTCCTCCTCTA
CCCAGGTCTGCCTACTCTCCTGTGGAGGTCCC
>NODE_456_length_550_cov_43.380001
CACTAGCAATTGAAATGAATGAAAATGGGGTTTGCACAATACCGTATTTACAATGGTTAT
TAAGTCATTTTAATTAATTAGGGTCATGTAGCATTTCAAAATTAAAAAGGTAAGAACTCT
TAGTAGAGAATAAGCAAATAACAGCTATTTCAAATTGACAATATTAACACAAAACAGTCA
TCTAGAAAAACGAGAGAGAAAAAAACAACTGTGTGACTACAAGCTTAAGAGCTATTACAT
TAAAAATGATGCACCAAATTCTACTAATACAATAATCCATATAATCTGTGTAAAAAGCAT
GTAGAAAAACACCTGATGCAGTTTGCTGATACAGTCATTGACCAGTTATGAGAGGTATGG
AGGATTTCACAGGTAGATAAGTGTGAGAAAGTCCGTACTGGTGACTCAGGGATGGGGGGG
CCATGGGCCCCTGCATACACACACTTCACTTGAATGTGAACTATGGCCTCTGCAAGTTCT
AAGGCAAATATCGGAGGTGCACTTGTATCCATGTAACGCTGAAACATCCCAGTTGGATGA
AAAGACAAGTTGACGAAAAACGCATAGTTTGTTTGTTTACAAAACACTTAACCATATGTC
CAATTTAACCTAGCAATCAc
>NODE_457_length_864_cov_36.412037
TGAGGCGCATAGGGCCGGGTGTGGGTCATCTATTGATCTGGGATGAATACAGTGGCTACT
CCCAAGCCCTTCACAGTTATTAGGACTAATAGAAAAACATAAAATAATGCCAAAGAAGCA
GGGATCCGCACAAATGCTCCCNNNNNNNNNNATTTGCTTCCCTGAAAAGACTTAACAACA
CTTGTCCTGCTGGTCACCTCTCGGCTCTAGATTTCGATAGAATTAAAATCTTGAGGCGCA
TAGGGCCGGGTGTGGGTCATCTATTGATCTGGGATGAATACAGTGGCTACTCCCAAGCCC
TACACAGTTATTAGGACTAATAGAAAAACATAAAATAATGCCAAAGAAGCAGGGATCCGC
ACAAATGCTCCCAATAGCCCGCTCCTCCAAAGGCCTCTTGGAGAGTTTGGCTAGCAATTT
GCATTCCTTTGTGCGACAACTTGTAATCCTCCCCTCAGCATGCCAAGAAACACACAACAG
ATTTATTGTCCCAGTCAACAAATCGTTTAGGTCATCCCAAACCTATTACTGCTTAATGCA
CTGGGAGCGCCCCGGCGGGTCCCCCCTGCCTCATCACACGAACCAGTGCCTTCCAAACAC
CACCCAGAGCCCTACAGAGCTCCACGGCTCGGCGGCTTTGTTGGGCCCCTGATCTATTCA
CGCCAGATACACTTCTGGGGCTTAGCGGGGCTGTGAGCTTGGTACATGGACTCTAGGCCC
AGTCCGCAGGGTTTTTTTCTTTTCTCAGGCCAATAGATCTAAGTGCACCGGGTGTCACAC
TGCAGCGCAGTGGAAAAGAAGACAAACCGCACACGCACGGGCCTATACGCGCGCCTCCCT
CCCCTCACACACACGCAAAATATACAGTATGTATAGCCTTTATTGTTTTCGTTATAGGCT
ATCACTGTTTTTATCTTTTCTGTCCTGAAGCCCa
>NODE_458_length_769_cov_39.456436
TATTCGCAAGGTGAAAGGGCGCCAGGATAACTGGCATGGCCTTAACATGAATGATTTTTC
AGCTATTGAAGGCCATGATCTAGCCATGATCTTTGCTGACCCGAGCCTCCGCTCCATCTC
CCTCCCTACTGTCTGTACGGACGGTCTCAACTCCCTCCACTTGGTCAGGCGTCCTCCACC
CCATATCACCATATCACTAGGGGTGTTCCAAAAAATCGATCCAGAAAGGATCGCCGATTC
TGTCTTGGGCGATTCTGGATTCGATTCTCAGATTCAAAGATTCGATTCTTTAACTGGATT
CGATTCTCAGATTCAAATAGTTCGCTAGCCGGCTAGCACTAGTGGTGGCTGGTGCAGGGA
CTGAAGTTAGCAAACAGATAGCTGTGCCAATTAGCTAACTTAGCTAACGTTAGCTGTGCA
TGTTGTTTACCTTAAATGAACCAGACAATTATAACGTTACCTGTAACGTTAACCAATACT
ATCCTTGGTGCTAACGTAACATTAGCTGTAGGCTGTGCCTTACATTAGTACACTGCCGTT
AACGTTACTTGTTATCAAGGTAACCAGCTGAAAAGCTAGCTAGATAGTTGTAGCTAGCTA
ACGTTAGGTGGAATCAAGCGCTAGCTAGGCTAGCTAAGAATCATTCCAGCTAGCTAACGC
TAACGTTAGTTACGCTAGCTAATGTTGAGCAGTAGGTTAGCTAGCTATGTAAAGTAACGT
ACTAATAGTAGACGCCGGAATCCAAATATTTAGCTAAATAGAACACTGGAATTTTATAAT
TGAGAATCGTTTAGAATCGAGAATCGTTTGGAATCGGGAATCGTTTGGAATCGGGAATC
>NODE_459_length_350_cov_57.785713
TAAATAGTGTTTGCAATATATTTATTCCCTGAATTTAGGATTAAATCCCACACCCATAAT
TGTGTCTCAAATACATAGTATTTGTCATGCAAGATCAGGTTTCAATCCCCCAAAAATTCT
GTGTCAGAATTTCCCACCATCACCACCTAGTCTACCTCCCCCTTCCTTTCCCCAAAACCT
GCAGGCAACAGGACGCTCTTGTACATTAAATAAGAACTGTCACCCTGGGCAACTTGCAGC
AATGAAGCATTTATTCTGCCTCACATTTCCTGGCACTTAGAATTATTTCCTTCATGCCTG
ATAACCAAATTACAATATGGCAGGTCTCCCTGGAGCCACAGGATTGTTAGTGCCAGCTCA
CAACATACTTTCAACTGATGTGGCATTTCATGTACAGCTGCCAATCAAAGCCGGCGGAAG
>NODE_467_length_172_cov_12.406977
TTCAACATAACCCATGCAAAAAAGATTTAGAGGGGAATTCACAGGTATTGTGAATATTCA
CCTTTCAATATCTACTATATTCTATAAGAGAATCTGTGAGAAATACATGTATTACTTTTA
GTGAGTAGTCGTATTTGCTTGACAGGGGATGGCTAAGAGCTGTTTCTAATTAGAATTACA
TGGGATTTTTCCCCCCATCTTTTTTTCAAAATATATTTCAGCATTTACCTTGATTGTAAT
Gt
>NODE_471_length_261_cov_69.394638
GTGTGTGTGTGTGTGTGTGTGTGTGTGTGCGCGTGCGCGCGCGTCGAGCAACCAGGTTAC
GCAGGCACCTGCTCCACTGAAGGTGAAAGAAGTGCTCACTTGAGCTCATTGAAAAGTAGA
TGTGACAGTAAATTTTTCAGCCCCCGAGATGGGAGATCTTGTTATAGCAGTCAGGATGGG
GGTCAGGCCAGTGGCTGTTGATGATTGAGGAAAAGAGAAGTAAATTCATTCTGCTTCAGG
CACTTTGTCAAGTGCCAGTAGCTTACCGTTGAGAGCCACTCACCCATCACTGTGTTACGG
CCCCAGAGGTCACCTCACCGCCATAAATCAG
>NODE_472_length_415_cov_38.612049
AGACAATGGTTGCTGATTAACAATGTCAATAACAAATTCGGAATAAATCAAATGTGATTA
TGTTTGGGAGCATCTGCGTAATGTTCTGCCCTCCAGCCCGTCTATGAACAGGACAGTCTG
TTTTAATAGTCTGTGTTAATGCTGCATCGAAACCCTAATGGCATCTTTGCACCTTTTCAC
GTGCGGGTTCATTTTAAAGCCAGCTAATTCCAAACAGCGATTCTCAATTATGCAATGTCC
CATTTACATATGCTAATTAGGATCATATTAATTATCTTTAAATTGGGTAATTAGGCAATC
TCAATTAAGGCATTGTTCATTACACTAAATGCACAAGAAAGGTGTTTGAAGTTTTTTTCC
GGTCTTCTCGTCTTCCTCTGTGGCTCTGTTCGAGTGTGTGTGTGTGTGTGTGTGAGTGTG
TGTGTGTGTGAGAGAGAGAGAGAGAGAGAGAGAGAGAGAGAGAGAGAgtgtgtgtccctg
agaga
>NODE_478_length_515_cov_26.788349
GCGGGCCTGTCTCCATCCCTATGCCCATGGCCGTCCCCGAGCCCGGCACCGGAGTGGTGG
CCCTGGCCATGCCCGTGGGCGGAGGTGCCGGGGTAGGGGGCGGGGTTGGAACGGGAGTGG
GCGTGGCTGCGGAGGCGAGCTGCCAAGAAGGGACCACCTACGTGTGCTCCGTCTGCCCTG
CCAAGTTCGACCAAATTGAGCACTTCAATGACCACATGCGAATGCATGTCTCCGATGGAT
AAGTACAAATAGATAAACTTCTTTTAAAAAGAATGAATAAGAAAATGGCACTAGATTTTT
TTTTGGGGGGGTGGGGCATGAAGTGAGTATATGAGTATAGACACTGGCACATTGAGTTTC
CCAGAAAAGAGGTGTTTTTTGTTATTCTAAAAGAAAAAAAAGATGGTGGCCTTAAGGCTT
TGTAGTTTGATATTGATCCACTGGATGGATCCGAACTACAGGCCTCTAAATGTATGCTTT
CCTAAAATACTGATTTATGTGTTGAACACTACCGAAAGGCCTACGAGAGAAATACACACA
CACACATGCACAAACTCACACACCTATATAAAATACAGTTTGTAt
>NODE_480_length_677_cov_50.552437
TTGCTTACAAAAATACGAAAATTGGAATGAAGAATTCATGGTATACATAACATTATAGTG
TTGGTACTTACTGTGGCGATGGTGTCAGCGGAGTATAAGCCTACATTTCTTTATCAAACC
GTATCAAATGTGATGTTTAGTCTCGACTATTTCTCAGAGATTCACGTAAACAAGTGGAAA
CTTAGTGCCCTTCTGCACCATTTTATACATGATGAGCCGCCAGTAATGGGATTATTAAAC
AAAAACGGTTTCAGGCGCTGGCGTTAACCTTTTTTAATGCCTAATTAGGTTTTGCAAAGA
AATAATTAGATTCTACAGTGCTTACACTGCCTATATTTTCAAATGATACCTAGCGACAAC
AATCACATCATGTTTTGACCCTCTTGTCAATCATCTCAGAACATGTTTCAAGTGTCATAA
AAGCAAATCACTTTAAAACATATTGGGACAACCAAATACAGTATTATACATAACCTAAAC
GAATTATGTCATGGGCTTTTGCAAATTCACACAACAGACACGATGAAATGGTCTAGTACG
CCATCTAGTGATATTGTGGCATTACATCACGTTTTATCACCTGCCAAGGGCAAAACGGTG
TCAACATTTTCGTAGTTTATGTTAGCATATAGGCTATGGTTAATTTATCTTTTGTAAACT
TTACCCATCACTAGGGTGACAGTCATATTGTTTATTAGCCTATTTTGTATAAAAGTCTAA
CTGGATGTTATGAGCTGTAATGATTTa
>NODE_481_length_693_cov_34.132755
GCCAAGAAATTGAACTGAACACAAACCAATGTTCAGGTTACCAATATGTACCTGGGACAG
GATACTCTGTGCTCTGTCAGTAACCACCTATGAACGACTACTGTGCCACACGATCTAAGA
CAGTATTAAAAGCAGGGAAATTAACCCAAGACACAAGTGAAACAAAGACATAGTAAATGT
TGTCATTACATCCAGTGTCATGGCATTATGTTTGAGAATATTCAACAAAGAACTGAACCA
TAGACAATATCTGCTTGGAAACCGAGAAGGCTTTTAGCTGCCATATCAAAATGGAGAAAA
AAGCCATAGCATTTGAAAGCCTAAAGGCTTAAACTAATACAAAAAGTCTAATCAGACTAG
CAATCCCTGATGTTAATGAAGGTGTCACACATCGCACAAAGAAAGTTGTGCCTGGCAATC
TTCCATTTTTCGGCTGCCTACACCAGTGACATTTCATCTCACATTCAAAGAGCGCCTAGG
CCCCTTAATGAAATGCATAATTAACATATTCTAATTGTGCTGAGCACAGTGATGGTTTTG
ACAGAGCTCACTTTCCATGTCTAATTCAATGCTAATTTAATCTGTTCTTTTCCTGCCGAC
ATGACCTTTCTTGATTGAGTTTCACCGCAAAGAATTTTTTGATGGATTGATTTATCAACC
TCTTGGAATGCAACAAAAGCGCCAGTTTTAGACAGAAAAAAAAGAGAAGGTGGAGAAAAT
GAAGACAATGGGGAGAGCAGACAAAATCAGGAAAGGAAAAAaa
>NODE_482_length_80_cov_15.900000
CTTGCCCCAAGGTCCTCCTGCTTCCTGCGTGGATCCAGTGCTGCTTCTAACCCCTCTCCT
TTTTCCCTCCATAATGTCTCTCCCTCTTCCACCCAGGTCCCTTTGCTTCCTGCTGAAGAG
CTCTGGTCCTCCTGGGCCTCCCGGCATCTG
>NODE_486_length_200_cov_229.619995
GAGAGAGAGAGAGAGAGAGAGAGAGAGAGAGAGAAAAGGAGTAAGTTAATTATGCATTCC
GAACCTGGTCGATGTAGTCCTCGGGGAATCGCCTCCGCACCTCCGGATCTGTAAATAATT
GACAGATAATATTAATTGGCTTTGGATTAGTGAGCAGGCCGAGCAGAGAGAGTAGAGCGC
ATTAATATTAGATCAGAGGATGATAGGGACCCTGGCAGGGGATCCAGGGGGGCAGCTGAG
CAGGCCTGGCTGATTAGGGGCCAGAGAGGG
>NODE_487_length_442_cov_66.563347
GCGGAGAAACACAGCGTCAGGGAGAGGGAAGGAGGGAGAAGGAGAGAGGGAGCGAGGGAG
GAGGAGGAGGTGGAGGCAGTTATTAAAAGCGATTGCATTTCCTCCAGGACGTCTCAGGAG
AGCAGAATCAGTGGAGATGTTAAACCTTGCTTGACACCCCAGTTGGATAATTGTGGGTGG
GGGAGCTAATCAGCGGAAGATGTCTCCTCAATTTAAATCTTGTCAGTTAGTCGAGATTAG
GCCCTCCTGTCCTGGCCACCATTAGCTTTGTTGCATGTCAATGCGCCAGTGAAGACGTTT
GCCCGGTCCGGCAGCGGAGGGTAACAGGGGGGCTGCGCTCGGCGGATGCGGGCAGATTTA
TTCAAGCTAAAACCGGTATGGCATTTTCAAGGAAACCCATAAAAAAAGAGGGAATTTATG
CAGCCCTTTTGAAATTGCATTTGTTACTACTGACCTAACCCGGTGGAATAAGAATACAGA
GGAGGGCGAGAGAGAAAGAGAGAGAAAAAAAa
>NODE_489_length_213_cov_28.605635
ACACCTAACCACTGATAATCCCCTAGACACTGGAACACACACACACACACACACACAGAA
ACACACACACCCAAACACAAACACACACACACAGCGTCATTATGTTTATCACACCGAACC
AGCCCACCGACACCCATCACTCTCTAATTCCGTTTGTCTGTTTAGATTCGTTTTGCTTTA
ATCCTTGCTTGTTTGTGCACATCTGCGAGCACTGCAGCAGTGGAGGACAGAGAGACACCG
ACAGTCAGAGAGAGAGAGAGAGAGAGAGAGAGAGAGAGGGAga
>NODE_490_length_484_cov_45.791321
TCTGCGGTGAATATCTAATCTTATCCCGTTCCCTCATCAGCGTTGATCTACCGCGCCTCA
TCTCCATCTCTGGGCCGTGGCATCTGTTCCAACCTGCGAGAAAAACTTCATTTCTCCGAA
TTAATTTCCCATCCACGCCTCCAGAGCTCGCTGTGCAGCGTGTCGGCAGAGTTGGGCCTG
ATGAATTATGCATCAGGTTTAATTGCAAACCCAGAAACTAATGACTTTGGACTGGTTAAC
AGCAGGGGAGCCATACATCTCGGGCAAACCGAATGAAAAATCAGGTCTGGAAAAAAAAGC
CCCCTAATTGATGAATAATTGAAGCCGTGAGCTACTGGGCATAATTGTGACATTTTGTTT
CAATCAATTTTCCAAGTGGCGGGGAAAGTGCACTTAGGAGGCGGGCGATGACGAGGGCTG
TGGGGAGAGGGTGGACAGTGGAAATAGCCGTCGGGTCGTCTGTCATTAGAATGGCTCTCT
CTCACTCAGATGGCCCCGGACGCATTAAAATACGGGGAAACTTTTTTTTCTCCATCACAC
TGCGAGAGTAGAGt
>NODE_491_length_925_cov_37.327568
ACTCTACTCCCTCTGTCCAGACGATTATGGTGCCCTGTAAAGTGCCCTATGTCTCTGTCA
TCACAGCCAGTCACAAAGGTAATTCTGTGGATCTAGAGAGAAAACCCTGGGCCTTTATGC
TTTCTTACTCAAACTGAATTCTCCCCATTTGGCATTTTGACACCATCTCTTCTCCCCTTC
TCGCCTCTCCTATTTTCTCTCAATCTCACACACCAAACACAGCCCACAATAACTTTATTT
TATTTTTCCTTCTCGCTCCAATGCACAACATTCAACCCCTATCTCTCTTTTCTCTGTTTA
ATGTCTTTTTTGTCCTCCTCTCTCCCTTTCTTCTCTTTTTTTCCCCTAAACTTCCAAGGT
CAGACAGGACAAACAATGCTACTGGTGTCTGTCTGCTCGCTGCCCGCGGACACAGCCGCC
GTCGCCTAGGCAACGCACTAACCATTAATTTTCAATTAAAACAGACAAAGAGATGACAGC
TCGAGGTCCAGGGAAGATGTCAAGAAGCAGTATTAATATACGACAAGTGAGCATAATTGT
GTGTCCATTTTCCCCCACTCTCATCTATGCTATCAGTGAAATGTGAAAGTGCTAGATAAT
TTGGGGGTGCGAGAGACACAGTCCAGTGTGTTCTCCTAACCAAGATGTCTACAAGGCATC
TCTCCCAGACATAGCATTCATCATTACCATTAAGAATATTTTGTCAAGGATGTTATTATT
TTCATTATCCTACCATCATAAAGATATTATTTCACTCGCATTTCTTTCTTTCTCTCTTTC
TCTCTCTCACACACACACACACTTACAAGAAGACAGATACACACACGCACACACACACCA
GCCAGACATGCACGCAAACACCCTTTATACCATTTGTCCTTCTAAACATCCGCAGTCTGA
GTGTTCTATTGGTTGTTATTTGATTCCATTAAGAGCACCTTCATGGTGAGACCTCCAACT
CATGCTAATGTGACTCTGTTTGGTTCAGCAGAAGt
>NODE_493_length_549_cov_56.480873
ACACACACACACACGCACACACTCACCCACATACACACACATACACTCGCTCACACACAC
ACACACACACATACTGATGGCTCCTCTGGTTTGCTGGTGTAATGTGCTTTGTTGTGTGAA
GGTATCAATCAGAGGGGAGCAGATTATTAGAGTGTCTGAAAGAGATCAAACAATGTTGCC
GTCTGCACCCACACATGGCTGATTTACAGGCAGGCTGATAAAGTGCTGCAGCTCTCTGTC
AGGGGCTACATGACGGCTCGCCGCGCTCTTAGGATAAATTATTAGAAGCCGGCGGTAATG
TCTCTCCACCTAGCAACCGCCCTGCCGGGGGAGCCCAGCCTGGTCTACCATAATGGGGCT
GTGTCTGGGGTCAGCAGTTAGCTTATCCTGGTGGTGGGGGGGTGGAGGAGAGGGGTATAC
AAGCATTCAAACGCAGGCAGGCATCCACACACACCATACATACAAACACACGCATCCACA
CACACACACAGACCTATTCTAATTTTTCCCTACACCCACCATTGGAGGCAATGATCAGTG
ATACTGGTGGCAGTCTTTGGGAGGGCTGAATTGACATAGGTCACTGACGCCTCAGCTCAG
ATTTGCAGTACTGCCAGAt
>NODE_495_length_474_cov_63.270042
GAAAGCTTTGTAGCCAAAGCTCGCTTCAACCAAGCAAAAAAAAATATTATGAAAGGTCAA
AGTATGGACCTGGATCTTTATTTCAAGGTGGAAGAGAAGTCAAAACAGAACAACAAAGTC
CAGATTAAATCATAAATATATAGAGCTGAGAAGGTGAAGAAAATAAAGTCAATAAATAAA
GTCATTACCACAGCTTAGAACAGAGGCACACCGTCTCCTCTTTTATCCGGCAACAACAAA
ACGAGAAGGAGACAGAGAAGGGAGGAATAACAGAGAAGAGAAAGAATTGCACAGAGGCTT
TTCTTTTCTTTAAAATGCTGCATTAGGTCTTTTCCTGCAGTCAGTTTTCATAGTTCAAAG
CTGGCAGTTCAATAAATAGCTGGAACTGGCACATCTCTGTTCTTGCAAAAAGAAATCAAT
GTTAATCCTATTACCGGCAGTTATCACCTACCCCAGAAACGGTGGCAAGTAAGAAAAAAA
AAACTGAGATGTCAAAGCGGGAAGGGGAGAGAGAGAGGGAGACGGAGAGAGAGAGCGAGT
CACc
>NODE_496_length_472_cov_62.317795
CACACACCCACACACACACACACACACACACACGCACAAACATGCGCGTGCAGTAGAAGC
GGCAGCAGCATGGCGAGACAGGGAGAGAACACTCTGGGGTTTAAAAGTACCCAAAGCATC
CTGGGTAATTAGCCATTACGGCGCTGTCACAGAGGGTTCTGCAGTCAATACAGAGATAAT
TTGGGCAATGGTGAATGACAGTGCTGTCCAGGCTTTTGGGATGATCAAGGACAGATCCAG
CTGCACCAGGCATCTGTCAGGCCCATGAATCACTCCTCCAGCCAGCAGCTGGGTGAGTGG
AGCAGAGAGAATCGCTGGAGAGGCATGTGTAGACGCACAAATAAACATGTTCCCCCACTC
TCCCCTCTCCACACCGGGAAATGGCTATTAAAGGTCTGCCGTTACAGAGCACCGCGTGGA
AAAGCCTTGTTACCTTCAGTGGCAAATGAATGACATTGGGAATAAGGTGAGGGCTAAAAA
TCAGACCCAGGAAAAAAAAAATCCACTTGCGTTATATCAATTGTGCAAATATAAACGGGG
Ca
>NODE_497_length_233_cov_19.309013
GCGATATGCTTTGTGGACAACACATGGAATATAGGCTAGCGCCACTTTTCTCCTTATATC
TGGGGGATAATGTCATAAGCCTAAATACAGTTAGTGTCTAATAAAGGACTGCAAGCAGCA
TGTCGATCTGAAATCTGGCCAAAATCAGGACAATGTCGGCTAGTCTGAGACACCTTCTAC
AGCCAGCCAGCCACCAGATAGGCCGAGAATGTGTGAATGGAGACTTTGGGGGGGCGTGGC
AACTGTCAATCATTCTTTAATTTGGGCCAATCAGAGGCTTACAATGACCTGTCAATCAAA
AAC
>NODE_498_length_95_cov_29.200001
GCGTGGCAACTGTCAATCATTCTTTAATTTGGGCCAATCAGAGGCTTACAATGACCTGTC
AATCAAAAACGAAATTCAAATTAGCTCCGTTCACAGCGTGGCAACTGTCAATCATTCTTT
AATTTGGGCCAATCAGAGGCTTACAATGACCTGTCAATCAAAAAc
>NODE_499_length_559_cov_25.168158
TGTGTGTGACACCGCATGTGTGTGAGACCGCGTGTGTGTGCGCGCGTGCATACATTCAGT
ATTGACATGCCTACATAGCACATCCCCAGCCCCAGATGCTGTAGGTGACTCCCTGTGTTG
TGATTGGTTCCTCCCCTCAGCAGGTGTTCACAGACCCCAGTAACCTGCAGAGGCACATCC
GCTCGCAGCATGTGGGGGCGCGTGCCCACGCCTGTCCCGACTGTGGCAAGACCTTCGCCA
CGTCCTCGGGCCTTAAGCAGCACAAGCATATCCACAGCAGCGTCAAGCCCTTCATATGTA
AGTCACTCAGACCCTTCATATGTAAGTCTGCACGCTTTTTCCACATCTTCTTTTAGACAG
CCTACCAACCCTTTCCACTCTAGTCTTGCCATCTCACAGTGTTATAGACTTCAAGTACCA
TTGTTGTGAATCTCAATAAGTCTATAGTGTAAAATCATGAACCTTTTTTAGAACTCTGAT
GTGAATGTATATATTTCTTTAAATAACTGTATTATTCATTCATAATAATTAATTATAGAG
GATTCATGAATTCCATTTGTAAATGCACAGGTGAAGTGAATTTCGTGATGCAGTGATGAC
GTTGAACATGTAACGTTTTTTGCTCCACa
>NODE_513_length_194_cov_20.257732
GGAGGGACTGGGATCATTGCAGGCCTCGTTGGCGCAGTAGGCAGCGCGTCAGTCTCATAA
TCTGAAGGTCGTGAGTTCGAGCCTCACACGGGGCATGGATTTTGAAAAAAACGTTACGTA
CTGATGTATAGGGAAGTGGGTGTGGTGAGGGAAGTAAGGTTGTTACAAACCTTGGTGGGG
CAGTAGGCAGGGTTGTGATCTGAATGTGAGATTGTGCCAGACATGGGGCAAAGCTTTTTT
GAAAAAATACTTTCCTGACCCTTg
>NODE_514_length_241_cov_27.842323
CACTCACACACACACACACACACACACACACACAGTCCTGTTTGGAGCAGATCAGAAGCC
CAGCTCAGAGGCCCCACACCTGGGCATGTTTGCGGAGGAAGAGGGCCCTGGGCGGGCGGC
GCTCCATGCGCCTGTCGACTGGCTCCACCATGTCTGGCCAGCTGTGCTCCTGGCCTGGCC
TCGCGCTGTGGGGGCTGTGCAGCTGGGAAAGGCATGTTTCCCAAAAGAGGAGGAAAAAAA
GAGAGGGAGGGAGGGAGGGAGGACACAGAAAGAGAAAAAGAGAGAGAGAAAAAAGACTGG
GTTATTTCAAg
>NODE_515_length_365_cov_26.279451
GATGCCTAAGCGATCCCTTTACACGCTCTCAGCTGCCTCGCCTGTAATCTGGTAAATGTG
TCAGCCCTATAGAGAAATAAGCCTTCCAGAAGAGTTTCTTCATTGTTGAGGTAATTGTCT
CCTCTTTGACAGGCACATTCATCAGTGGCTTAATGGTCAATCAAAAGTTGGCAGGCAGAG
TGTTTTCATTCTTTCCTATCCACTACATTAGGAATACTTAATCAAAATGTCTCCCGGTAA
TGGCTGTGAAGAGTTCATGACTGACTGATCCGTTGTCTGTGCCGATAGAAAATTAACAGC
TCGGCACTGGAGAGATGTGGGCCTGCAGATAAACAAATTGTGCATTAATATTTCATCTTC
AAGACCTGGGATGTGCTATCAGGCAGTAGAATATTCCTGGGCTGTGTTGTCATTTCTCTC
GCTCTCTTTTTTTTT
>NODE_523_length_534_cov_28.164795
TGAATATAGCAACAACAGCGTGCATCATGGGATACAATAAAATACACGTGACCACCATGA
AGTATGTAAACAATAGCCTATATTAATTAATATATTAATGATACATTAATTAATATATCT
TGAGTGATGTATAAGCCTAACTCGTGATGACTTTGAGGTGTATAGCCCGCCCAGTGAGTC
ATAATCCTGCAGCCGTAATACGTCCGCCATCTTGCCGGCGGCGCGTTCGTCCGCCCTCTC
CTTCGTCCTGTTGTTATTGTTGCGTCCCGCGTCCGTCCCGTGCATGTGAATCTGGATCTG
GGGGGGGGCAGGAGGAGCGCTCCGGCCACGTGGAGCAGATTGATGTCATTGTCTCGGCAC
ACTGACCTTTGCTGTAATACCCACGGCAGACATCACAAACTCTCACATCAATTTAGCCCA
ATTGGATGTGGCATGTCTTGGCTAACTCGATTTGTGGAGAAATGCACCTGTCTCTGCCTT
CTCTCCCTACGGATCTGCTGGAGAGGGGGAGGGAGGAGAGAGGAGGAGGGGAGAGGAGGG
AGGGGAGAGAGGGAGAGGAGGAGGGGAGAGGAGGGAGGGGAGGTTTCGGAGCGAAGCTGC
CTAg
>NODE_524_length_331_cov_21.939577
AACAGATGAGCCAGGAAGTAAATATATCCCAGAATGCAAGTATTAATTTCAGGTCATAAA
CAGTGGTCTCGGTGCGGAGGGTTGTTATCGAGTTGTGGCCCCCGGCGTAGGATTGATCCA
CTTCAGTCCAGCAGCGGGGGGGCGGGAGCTCTGGAGGGGCTCAGCAGGACTCCAAATCAA
TAAGGTTAATAGATGTAGGGGCCACGCAGTCAGAGGTGGAGCAGCCTGGCATTTTCGGTG
CCCGATGAGGAAAATTCCTGATGACGAGATGTCACTTTCGGAACCAGGCGCTAATGTCAG
TCTGATTACCTGTGTGCTGGGATGTTAGCCGTATAGCGGCGTTAGCAATGGGACTTGTTC
ACTGTCCCCCATTAACTGGAATTAGCTTTTATAAGAGCCCc
>NODE_525_length_1152_cov_50.375000
AAAAAAAAAAGAACCAATGTCCTGCTGAGAGAACGCCCGGCATGCCGAGGTTACGCAATG
GTAGAGCTACACCATGGGATGCGCAAAAGTGCACCGGGGTGGGGAATTTGCTATAAATGG
CCCTGAAAAAGCCGCCGATGTCTGTAAAAAATCAACCGCAACTACCCGCTGGGATGATAG
TACCTCACGTTCATGACGATCGATGCTATTCATGAAACCGTTGGGGATCGACTTATCAAC
TAGCGAAAAAAATATGTTCTTCCACAAGGTGTGGTTAATCAAACATGTTGAGGTCCTTAA
AATGGGGATAAATACCTTGCATATCAGTTCAGATGCGGGATAAGAAATGTTGGTTAAATC
AGGCGTGGAGTTTGAAATTAAATGTGGGGTCGTAGTAAATGTGTGTTTTTTTCGTGAATG
ACTTAGCATTATTTATTCCTATTTTCCCTGTGTCATGGACTTTTATTCCTCTGCCGAATT
CATTTTTATCTTAAAGGGTAAATGAACTAAATAAGCTTAGTGTCAACTTATCAATTTATG
TGTACCAGATGCCTATAGTCTACTTTTATATTATTATTTTTTATTTTTGTACGATTTTCT
TTGAAGATTTCTTTTTAATCAAAAGTGTTATTTTTGACAATTTATATACCTATTTAGGAA
TTAATGTCTTTTCTTGTATTTTGTGTAACAATTATAATTTTATTCACTAAGTTAAATACT
TCTTAAATCATAGTTCAATGTAAAATTTTACTTTTAGTTACCTGTTTCATCACCTTTGAG
TAACGCATTTTATTTTTAAATCATACTTGAATTAGGAGAAAAGAATATTTTTATTTTTAC
TTGTTGGTAAAATCATGCTTTAAAATTTTTAAAAGCATGTTCTATGTAATCATTTTACGG
AATGTTTTCAAACAAAAATGTAATGTTTGCATTATATGTATTAGTGCATATTGGGTTTAG
AGTATTATTTGTTCTAGGTGCTAGTCCTTTAACATGTAATATAGACATTTAAGGGTTAGA
TCATTGAAATATGAAGCATGATACAAGTATTGTTAAAGTTTACATATGTTATGTGGGGGT
GTGCGGTATGCAGGAACGAATGCATTGTGAGTGTTCTAGTTTTTAGGGAAATAATTTTTA
GGTGCGGGTGTTTGAAGGGCTAAAATTTGTGGCTATGAGTTGTTTAGAGGGTCTTGGGGG
AAACCCCAGTTTTAGGGGGGGG
>NODE_526_length_84_cov_3.821429
CTCTCTCTCGTGTCCCCAGGTGTCTGATCAGATCTATGTCCCTCTCTCTCGTGTCCCCAG
GTGTCTGATCAGATCTATGTCCCTCTCTCTCTCGTGTCCCCAGGTGTCTGATCAGATCTA
TGTCCCTCTCTCTCGTGTCCCCaggtgtctgatc
>NODE_527_length_175_cov_17.845715
CATAGAGCATGGAGAGAACATCTGACCTACAGTATGTGTTTCTGCGGAAATATACACCAA
TCAGAGTCGCATATGATGGTCATTTAGTGGAAATAAAATGTTTAAACGAAATAAAACAAA
TAGATGTGCACCAATCTGTTTAACTCTCTCTCTCTCAGTGAGTAAAGTGTGTGTTGTTGG
TCTACTCCACATGTGAAGGGCAGAGCAAAAGAAAGAGAGAGAGAGAGAGAGAGAGAGAGA
GAGAG
>NODE_533_length_71_cov_4.211267
CGAAGCATTCTGAGTCCAACGGTAGTGTTTTTGTGTGGCACTTTTTGGAAGCCCCATACA
AGCGGGCGGGGTAGGAGATTCCCTTAACACGACATTATTAGCCTTGTCCCATTCAGGGAC
TGTGGAATAACTTTGAAACCG
>NODE_534_length_180_cov_8.538889
TGAATGGCGGTGGGTAGGCTATACGCATAATGTAGGCTAATGATGGGTTATGTAACCTAC
AGATTATAAGTAATCACATGAATACTAACATCCATCATAAATATAAGGTAGTGTTAGTCC
ATTTTGCTGAGTAGCCAAACTTCGACTTCACACTCTTTGAACTGTCATTGATTGACAGCT
TTGCACGTGTCATTGATTGACAGCTTTGCACTCGTTCCTTCAGTGTTGCTTGAATGAATG
AATTCAGGGa
>NODE_535_length_727_cov_23.074278
CACACAGTGTGCCTCCTTAACAGTATTCATACTGTAGAAATGCATTAAACACAGACAGAA
TGGCTAAAATGCATTTGTGTAGTTAAAACATTTCTCAATTGCAAACGCTTTAGGTATGCA
AGTAAAAAATGTAATTTATCGTACAGTATCATGGAATTGATCTCGCCTATCTGGATATGA
ATACAAATGGTTAATTAAATCATTTGTCTTTTTAATAATACAAATGTAATAATTAATCCA
ATTTTCCCTCTACGACCATGGATTATCCGAATGCAGAATACCATTTCAGAATGTGAATGT
CTTCAATACAAGATTAACAATTGACAAAGGTTTTTGGGTTGTGGGCTGATTATTGGCTGC
AGGCAGAGATTAAAGGAGTGCAGCAACACAGCTGACAGTTTGGTTATCTCTTTTGGACTA
AATGGAAATCATGGCCTGAATCCATCAAAGGAGATTAGGAAAATGTGAGCACATTACTGA
TGTCCTCTTGCTTTGCTTGTTCGGCAGCAAAACCAGTTGATTGACCTCGGTTGCACATTG
AAACAGACAACTCTTGCCCCCAAGTAAGCTTCCTAGTTTGTGGATGCATGGATACGTTTC
GTGGATTTAAGGCTGCCTAACTGAAAAAGTAAGGAAGGTAAGGTTAAGTAGAATAGACTA
TACTTAGAATAGACACCAAGCCTATTTACCTACGCCTCAAGCGTAGCGCAGGGCGGAAGG
TAATGCGATCGCCCATGTGCGTCTGTGTGTGTGTCTGTCTGTGTGTCTGTCTGTCTGTCT
GTCTGTGTATCTGTTGg
>NODE_536_length_163_cov_35.809814
GCCGTTCCGGTGTGCGGGGATCCCCTTTGCGGGGGACCCCGCCCCGGTCGGGCTCGGCCC
CCGCCGGGCGCATTTCCTCCGTCGGTGGTGCGCCGCGACCGGCTCTGGGTCGGCTTGGAA
GGGCTGGGGGCGAAGGTGGCTCGCGGTTTCGGCCGCGAGCTTTACAGCGCCTCTGCCTCA
ACCTCGCCGCTTCCCGGGGCCGAGGACAAAGTGCCCGCTGTGCCATCCTTCCC
>NODE_537_length_605_cov_50.679340
ACACTTTGACTACAGTATGTTATTATTTTGGTGTTATGGCATGGATTGCCCAAATAGTAC
CACACAACATGTGCACCTTTCCTACTACTAGGTACTAATTCCGTACTAATAAAGATATGT
TCCCTCCAGTAGATTATACTGAATCCCATTTGTCCTGCTGTGTTATCCTTCTTCATTTTG
GTTGAACCTCAGCTAAGCTCCACAAAAACATAAACAATTACCAACTCCTGCAGAACGGGT
GCCTCTCTGTCTCGTCTGCATTTGCATATTAGAGTGTTTTCTGGGGGAAAATGAGCTGTA
GGAATTAATTCAGGATTAATTGGCGCCTTTATCTCGTTAGGACAATCTAATTTGGAGGAT
GATGGAATTGTTTAGACTCCCTTTTGCATAATTGGATTGCGGCGAATGGCTGTCATTACC
GTCTTTTTAGCATCGTCTGTGGGCCCCTCTCCCAGTACCCTCTCCCAGGCTCATAAAGAG
CGATCATGTGTTACGCCACTGTTTTGCTAACCCTTGGAACACACCGCCGCGTAGCGATGG
GCGAGCATGTGGCAAGCCACGCAGTAGTGATTAACTCTCTTTTAAGGCCATTAGCGTATA
GCTAACGGCGCGCCGTGGAGGAGCAATCATATAAACACATTAGCATGTGGCTAACAACAC
AGCAATGATCGGCGg
>NODE_540_length_256_cov_9.375000
TAGAGGCCACACCCATCGATGCTGATTGGTCCATCGGTTTTTGGCCAGTAACTATGGTTC
TAAAGGTCCTAGAGCAATGAAAGTTGGTAGGAGTAATGTAGGGAACTGCCCATGGTATAA
AGGTCACACCTTTTCTATCATTATCCCATTCTACCACTCTACCTCCTCTTCACAATTCCT
CCTCATCTTCACATTTCTTCCTCATCTTTCTCTTTTTTCTCTCTCCCTCTTTCTTTCATT
TTGCTCATTTTCAGTTAAACTAGTCTATTTAAGCTAATGTATATCCTACAGTTCAGCTAC
TACAACAGTCAGCTACTCTATAGCAT
>NODE_543_length_711_cov_51.243320
AATGTCTCGAAAATGTTGCTTCACTGTGCAATGATGGCTATAAAGAGCCACTGATCAACT
GAAAGAGAGACATCAACAAAATCATCTTTAACCTGATTTCATATCCTTGAAAACGTGTTC
GTTGGCCACAGAAATAAGCAAGTTGTTTCAATATTTTCTTTATTTTGAACGTGCTATGCT
TAGGCTACATTCACCTAATGATGAGAGCGCATTTTCCACGGTGTAAAGCCCACTGCGTTG
ATCATCCCGCAGAATGAGCCGAAACGGATTCAGGCTCCGCGCCTCTGTGAGGAGCAGCTG
ACTCCCTCTCTCCATGTCCAGATGGCTCTTGCACACAGATTTGCATTCATTTTCCTCTAA
TATCTTCTGAAATAGCGGGGCAGCTGCATTTGTTGTCAAATACGGTTTAAAACTCCCTTT
CAGAACAGCATCGTTACCTACGTGACGGGTGTGGAGATCCATTTTCCCTATCCAGTCAAC
AGTATCAGATCTAAGAGGATTTGTCTCAAAGTCTCCTAATTTGATAATCAGATTTAAATC
GCCTTGGTGCGTGTAATCAGGGGTTAAATTCTAATAAACGACTTGAAGCCATGTGCAAAA
ACCACGGTGAGTTCTGTGTTGAAAGATAGGTTGGCAATCTTGATTTAACAGCCACATTTT
CACCGTTATAGTTCTTTGTCTATTTTATATCAGTGTTAGAGCCTAAATAAGGAAAATGAC
AACACAACTTGTTGTTGTGCTTGACATATCGAAATATGATAAGGCGGTCCCAGAAATGAT
c
>NODE_544_length_910_cov_34.440659
AGTCCAGGGGCGCTTACAGTCAGCCATCCAGGAGACCCATCAATGGAAAAAGGTTGGCTA
AATGATTGCAATAATGAGACGAGGTAGGCTATTCAAGAAATGGAACAGCAAATTGCACGT
AGAGGACCTGACAGCAGCATAAAAACACAATTGATGTCCACACTGGCGGCGAGCGCTATC
AAGTTCCAGCACAAGTCTTGAGGAAAATCATCAACTGGTAAAAAAAATATTGCTGCTTCT
CCCTTTTCTTCTTGTGAGGTAGCGCGAGCAGCGACGCGCAGCTGAAGCCAGTGCTTTGGA
GCCTAGAATGAAGTCAACTCTCCGACGAGCAAATGATAGCCTACCTACTAAAACAAAAAG
ATCACAACCTATAGAACCTCCTTCATGCGCGGAAAAATAATAAGAACAAGAATAGAGAAT
CAAAGTGATCAAATATGTTAAAAAGGGGGAGGTTAGGAAATGATTGCGATTTGTAGGAGC
TGGGCTGGCAGAATGCTTTCTCTCTGATCAGCTCACTGAGCTCTCTATATAGTGAACTTT
GACACGACTGCTGCAACTTAGCACACGTTACCATGGAGATGAGCTGCCATATAAGGAAAG
TGACTGTGTTTGACTGGTCAGAGCTCACGGACCTCCCCCTGAACCCCATTGGCTAGTCGG
CATTTGTGCTACTTGGTGCCTTGCCAAAGCAAGGATAAGGGTCGAGAGGGCTCCTTGGTC
CTAAAAAGAGACGTTTTAGGTTGGGGCACCGTGTTTCTAAATCTGATATCCACACACAGG
CTAGATCATAAAATCTTAAAATATTTGTTTTATATTCACTTCACAGCATGAGACCATGCG
ACAGAATGGCCACGATGATGGTGAATGTAAGCAAGTGAATGCATATTAGTAAAAATGACT
GATGAATAGTCTAAAAATACCAATATTTACCCTTTTGCGCCTAAAACGACAACGTTAGGC
TGCATTGCACCCTGAagatg
>NODE_545_length_496_cov_47.137096
GAATTGTGTCCTCTTTTGTTGCCGTGTGTGTGTGTGTGTGTGTGTGTGTGTGTGTGTGTG
TGTACAGGATTAAATGGCATTTCGTCTCCTTCTCTCTCTTTTCATCATCAGCGAAATAAA
GATCGGGGTCAGATTGTAAAAGCTCCCCTTTAAAGGCGCAGGGGGATCTTCATTCCACAG
CCTTTGTGATGATATTGATGATGATGATGGCCAAGTGGACAGTTTGATTTTTGTGTGGCG
AGCTAGTTATAAAGAATCAATATTATATCAAGGGGTAACTTTCGTGATAAAGGACTTTGG
CCACTCTGGCTATTCATCATAAGTCTGTAGCAAGCAGATAGGTCAAAAGAAATTATATTG
CTCTAAAGAGTCCGTCTCCTTATCTCTGTGTGCCAGGGGAGTGGAGGACAAGCCGATCGA
TACAGTAGCCGCGGTGTACTCCTCCTTGCAATTATCAATAGCTGATTTTGTCTTGCACTG
GCTGCATCTATTAATACTAGATAATAACGGCCTTCTGGACATAACTTCTAAacggatgat
ggaactactagaggagaagtttgctc
>NODE_546_length_162_cov_18.512346
AAAATGATGAAGATGTGTGGGACGTGACGTCACTTTCTCCGGGAAGTAGCAACAGCTTGA
TAATACCTGGTTGAAACTCATGTTTTCAGAATGGGCAGACCACAAATTAATGACTGAGTT
GTTTTATTTCAGAGTTTGCATGATAGTAGGACCATCAGAGACCCACATGTATGTGCACAA
GCTCTTAAAAAGTGAGTTTTCCATAATATGTCCCCTTTAAATAACGAGCATG
>NODE_547_length_101_cov_225.792084
TCTCTCTCTCTCTCTACTACACAGTGATTCGGTGTACAGTACCCTCTGTCATTCTGTGCT
GGCATGGTGCTTGTGCAACTGGGACTGCATTTTTTCGCTGACAAGGCACATAGATAATAT
CGCAGGCAGCTCCTTTCTCTCCCCTGTCTCTCTCCCCCTCCCCCACTCTCc
>NODE_548_length_482_cov_55.336098
CGATGAAAAAAAAAAAAAAGTCTGGGTGATAAATTCCTCCTGCCATTTGTGTTTACCGGA
CCTGAATGCTTACTGTTTTATCTCCCCTCCATAGGTGCAGTGTCCTGAGACAGCTGGGCT
GTAAAGATGGGAAGAACTGGAATAGCAAGTATGTAATTAGCTGATATATGTGACACAAGA
TTAATAACAAACTCTTATCTCTCCCTCCCTACGAGATGCATTAGAATTCATTGTTTTAGC
CCGGGCAGACAGAGAGCTATTTGGCTGTTCGGTGTGGTGCTCCGTATCTCTGTATTCCTT
TTATTAATAGACTCATACCTGGATAAGCTTGGGGAATGGAACTGTTTTGGAATATGAAAC
GGAAAAAAGGGTACCGGTAGTCCTCTGTCAAGTTTTACCTCAAGCTGATTTAGTGTGTTG
TTGATTTAGGACACCTTGAGATGTGGAAATCTATTACTGAGGAAGGTTAGCCCGTTGTTT
TTATTTATTTATTTATTTGATTCTGTGTGAGAGCATACTCTCATTGTGACCCCGAGGAAA
GGTTTCATATTg
>NODE_549_length_167_cov_26.197605
ACTAGGGATGTGCGCGGTTACTCGAGTAGCCGAGTACACGGCGCCACTTCTGCAATTCGA
GTCGGAAATAGAATTCGAGTACACTATTTAAATAGGCCTACTATTTTTTGATACAATTTT
TTGCTACTAAACTATAATAATTAGCCCGAAGTTACCTCCCAAACATCAGTCTTGAGTAGG
CCTAGACGAAACTGTTTTCACCTGGCAGAGCAATCACCGCAATCACCCTAACAATGA
>NODE_550_length_511_cov_53.086105
GCCATTTTTTCTAGTTTTCTTCCTTTGTGCTTTCACCATTAAATCTATGTCTTTTATCAC
AATCTTGACCCGCAGAAAGGAATTCTCACAAGATATCAAAACAAAAATCTATATTTAATA
TGGGAGCAATTACAAAGCAGAGTTGGCTGCACAGGGCTGTTGTCACCAGGCCTCGTGTTT
TTCATCATATAGGTCATTAGACGATGATGGATGTAAACCTATAAAGTATCTAAACTGGAC
CTTTTAACAAACCATGAGCAATACTATCATTTCTCTAATAGAACCTGCTGACCGTGTCAT
TCCTACTGCCATTTGTCATTTTCCTTGTGAAATAATCAATATCTGGGCGCTTTGAAATAA
ATAATATAAAAGTCAGGGCAGCCTACCAGAGGAGCAAGAAAAATAGACTCAGGGAACACT
CTGAAGCCTGTAGCCTATTTATATTGCCTCACAGTTTATGCATAGGTCTACTGTAACATG
TTTTTGTAATCAATGTGGGCTACATCCTATTTATCAAGGCTACAGTACATGTTTTAGAAG
ATACAACACCCCAAAAAAACCTATATATAAAAAAAAAAAAt
>NODE_551_length_218_cov_10.151376
TCGATCTGGTGCACTTTGAAAGCAAAATCAAGAGGCTATGAAGGATCTATGAAGAATTTG
TGCTCTTGTAAACAATTTAATCATAAACACACTGGTTATGAAAGGCGATGACAAGACAGC
CATTCAGGATCGAATGGCATAAACAAAATAAATATTTCCCACATACACCAACAACTACTG
AAACTACTCTGGCCTACTCCCCCTTTCTCTGCTGTCACATACGGCTATCCCTTCCTTAGG
CCCTAGTGAGGCTGTCCTCTGCTGCCCCTATCTCTGGGGGAACTACCt
>NODE_552_length_251_cov_11.171315
CTGCCCGCGGCTATAGCCTAGGCTACAGTGCTTCCTCAAACTTGAAAAGGATAAGTAGCC
TATTAGATAATACAGGCGAATAATAATAACACTTATAGGCTAATAATAATAGGAAACATA
TTTGTTTGGATAAACTGTGATGTGATGTCATATATGATGTGGGAGGGTAGAGGACATATC
AGGTATAAAGGATGATGTAGGGCAGTTGGAGGTTTTCTGAGTCCTTTCGTCCATCATGCA
AATCGGCCCAGTAGTTTGGCAGTAATCCACGGCTTTCCGAATAGAGGGAGTAGCGGGGTT
TCGGAGTAGCGAGGCTTCATa
>NODE_553_length_153_cov_26.307190
GGGGAAACGATACCAGGCCCCTTTTATGTTGGGCAAAGTAGAACTCTTATCAGTGGGAGA
GCCCAGACAAGGGAGCTACTTCTGCAGCAGGAAACTGGAGCACCTATCACCTGCTTTGCA
TTTAGATAAAAATTCACCAGGCTGAAATAAAAAAAAAGAGAGGAGAGGAATCTATCGGTG
TGTGTGCGTGTGTGTGTTTGTGTGTTAGAGCGTACCTACACAt
>NODE_554_length_225_cov_112.680000
CCTGTGGTCTATTATTGTTTTCAGTTAGATTAAAGAGCTAAATCTGTTAAGGCACATGAG
CTGGATTGCAAAGTGAGATGATGCAAGGACACGTCTTTTTTTAAAGTGCCACTTTATTAC
AAAAGTATAAACTTGACTGACATTTTCATGAATAATAATCTTGATATAAAACATTACAAT
CTTTTGCACTTAGCACTTAATTACACGCTTTGAGTACAAGACCCTGTAGTCTGAATAGCA
AACACACAACATTAGCTGCCACATTAAACTTAGCTGGGCTTTCAAAGAACACACC
>NODE_558_length_299_cov_21.157190
TTGTAAGCCCAGCGTGTGCTTGCAAACAATCTGTCGATAGCTCAATCCTGAAACAATCAG
TGAAATGATAGTCTCTATGTTTTAGATTTATGGAAGACAGACGGCAAATAGGCCCTAATG
TCCAAAATAGCAAAGGTATCCTTTTCTTTAAGCCTCCCTTGCTTTCTTTCATACGTTCCT
CTACTTCAGCCATTCAGTGACAACCTGTCTGCCTCGTCTCTCCTCCAGCTCAGATTACAT
GGAGCAGTTTGAGACTCGGGATCTGAAGGCGTTTTCTGCAGAACCTCTGCTGGTGTTCCC
CACCCATTACACGGGCGACCCGGGCTACATCAGCGACACAGAAACCTCCACAGTGTGGGA
CAACGAGAa
>NODE_561_length_1630_cov_15.477301
ATGTATGTATGTATGTATGTATGTATGTATGGGCTATGTAGCATACTGTTTTTATTCTAT
TTTTATAATAAAATGCTGAGTATGTCATGACATTGTACATCGTTGTTGTTCATTCACAAT
ATTATAATACTGTGCAGTATAGTTTTAAGACTAAGACATCTTAAGACCTATTGATATTAA
ATATTTCCAAGACATCTTAAGAGATGTTAAGACATCTGAAGACATTAAGATTTCCAAGAC
AACTTAAGACATCTTAAGACACCTTAAGACCCATGTCTATAGACATGCCTATAGTCATGT
CTTCACTGACAAAGACATCTCAAGACGTCTTCACAAATGTGTCTCAAGACATCTCAAGGC
GAGGTGATGACTGGGTATGAGAGAGCTGTAGGTCCTCGTCTACTATCTCCCGTAGTCCAC
TAGCATCTCCTTCGTCTTGCTGACAGGTGGAGGTTGTTGTTGTTGCACCATTACATTACA
TTACAGTCATTTAGCAGATGCTTTTATCCAAAGCAACTTACAATGGGTGCATGTAACATA
GGTAGTCAATAGAACTGTAGTCACCAGAAATCATAAGTAGCCTACATCTCCCTACTAAAC
AAGCATCCAAGAGCATAGTCAAGTCAAGTCAAGTCAAATTTTATTTATATAGCACATTTC
ATACACAAAGGCAATTCAATGTGCTTTACAAAACAAAATCATTGAAAACAAGCAGTGCTA
GCAATTTGTCAGCGTCCGCTGTCGCCCTCTCGTGGTGGCATCATGAAAATACACTCTCCC
GTCGATTTCAATGCCCAATGTTATGCGTTATGGCGGCTGCTAGGCCGTAAGCAGAACCCG
TTTTTCGTTTCATCCCGTTCCGATCGTCGGGGTCTACATACTTTTTACTTCATTAAAAAG
ATGTATTGGTATTGAGCGAGAGAAAGAAAGTTCTACTCGTGTAATCCCGCAGTTTTTTTT
ATAATCAGTGTTTAAATTCGGTACTACTTAATCCTGGGCGTCGTCAGATTCCATTCACGA
GTAGTGAAGCGGCCGTCACGTGATCCCGCTAGACCAATAATGTGGCCGCTTTTCGGAAAT
TCAAACCAACATGGCTGCTTCCATGTCGTCAACATCGATTAACATACAGTAGCGAAAATG
ATTGAAATACTGCCATAACTCTTCCTAAACTGTGCAAAATGGATTATAAACAGTGCTATA
TGCATGTCATTTCCATAAAGAACGAAGAAGCAAAAGGTGAACTAAGATTTCTGTCTCGAA
AGTGATTGGTTTCCACACCTGGCACTAGCCATAGACAACATGTGCATCGTGCAGGAGAGA
CTGTCCTCCTGGAACTTGGGGGTATGTATTGCATTATGTTTCTACTAACCAAATCAAATC
AAACTTTATTTGTACAGCCCATTTCATGCGGGGAATGTGACACAGTGTGCTTTATAGAGA
ACAAACTAAAGAAAACAAGAAAACTGAATGTTAAAGCAACAATGTGTGGCCAACGACGTC
AGTAACTTAACGTTATCCTGTCAGTCAAACTACTGTTAATGTTGGCTTGCTAGCAAACCA
TCAAAGAAGAAATCGATCGACCAATGAACAGTCAATCACATCCATGGCATGTCCCGATAA
CGTTAGTAACATTAGCTATCGTTAGACTTCTTGCATCAGTCAATCCATTCCATCTATGTA
TGAATGAATGAATGAATGAA
>NODE_562_length_188_cov_12.845745
GGTTACATAATTGAACATTGTTCATTGTAATATATTATCTTTCTCCAGACAAGGATCAGT
TGTGGTAGAAACTGTGCTGATATTTAATGACATCAGTTCAGTCCCTGAGACCAATGATGT
GGCTGATACTATGGTAGAGGCCGTGAGCAGCAACAGCTCCAACTTCTCCCTCCCAGTGAA
CACAGCTTCTATTGTGGTGACAAGTAAGAATCAAAAGCTATTTACAAAGTCAATAATCAT
AACATGACTTATATTAAA
>NODE_563_length_437_cov_45.931351
GAAACGCAAAAATGGCTTCCCTTCTGTTGTCTTAGACAATAATTATGATTCGCCAGTTAA
GCCCGGACTACAGGCGAGGGATTGTAGTTTAAAGCAGAGGCTTTGGTGCAAAAAAATGCA
TTTATAGCCCTTTGTGTGGTTCCTCATTATGTGTGGGCCCGATTCATTAAGTAATTGGTT
TGCAGTTGTTTACATGAGTATTAAGGCCCTCTATTCAGGGGGCTTTGAGAGATACATTGT
GCAAATGTTGCATGTTATGAATGCACAATGAGAGGCGGGGGGCCAGTCCTATTGGCCAAA
CAGTGCACTCGGCTGAAAAGCAAGAGAAAAGCACTGGCTGCTGCTTTGCATAGCAATGAC
TCGGCCTTAATAAGCTTTACAGATTAAATACATGCAGTCTATACAAGATGCAAAGAGATA
CTCTTAACACATTTATATGTGCTCATTTCACTATTATGGCAGAGAACTGGGGTCTTTCAT
ATTCCTTTTCTCTCCCTCTCTCTCTCt
>NODE_564_length_418_cov_13.497607
ATTGCAAAGGATGAAAACACGTTAGAATATTATAATTTTTTTGACACTATATAGCTGCTT
GCGCTCGCAAAGCCTACGCAGCATTTGTTTACACCCAAGAGCTAACTGGCTGGCAGGCTA
TTCAGCCAATGCTGCTATTCGTGGTGAGCTTTTACGCACGGACTACATCCGACTGGCTAC
TATGTAGTCATTTATTCTATCCGTAGGCTATATTTTAGTTACAATAATTATACAAGCCGT
TTTGTGTTCTAGAAGTGTTGTGTTGGGAAAGCATAACTAACAGGCAGACAACTGACTGAC
TATTCTTGATTTCATGTTCATTAATTTCCATCTTCTTTCAGCTTTCACAAAAAAGTTAGT
TTACACCCAAGAGCTAACTGGCTGGCAGGTTATTCTGCCAAGTGATGCGCGCTATTCGTG
GTGAGCTTTTACGCACGGACTACATCCGACTGGCTACTATGTAGTCGGACTAGCGGGCAG
TCGGACTA
>NODE_565_length_202_cov_17.094059
TCTGCTCCAAGTGTTTGGAACACTGCCAGAGGGTGATGACGATGATGGCGGGGTGGGCAG
TCAGAGGGTGAAGTAGCTCTTCTCTCTACTGTAGTCTTGACCAGTACTGAGACATGTCAG
GCTCACCCCCTGGGACTTGGACAGGGACAGACACTCCAGGAGAGATGAGTCCTAGAGAGA
CAGAGACACAGAGGGGAGACTGTCAGTAAACATGGCCTCTTGAAAGTCACCATGGGGTTG
CATGTTTAATAGTACACATTACCTTTGATATa
>NODE_566_length_641_cov_39.578785
ATGGTGGAGCTTCTCTGTGCTGCTCTATGCAGGCAGGCAGGAACACTGGCTGGGCTTTCA
ATAGGATTTAAAAAGCCAACTGTGTGGAGAAATTAGAGTTTTGCCCCAAAATCATATGGA
ATTACAGAGCAGGCTGCATGTGGGGAGCCAGCACACACAAAGCCCAGAGGAAGCAGCTAT
TTCTGTTGGTTTTATTAAACCAACCAAGCAATTTAATTCTTTTGTTCAGGGGAGTTCTAC
TTCATTGATTAACAAAAGCAGGGATATAATTTTTTCAGCCCTTTTGAAAAGCCTGAAATG
TCAAGCCTTTTAAAGCAGATTATTCTGCCTCTGTGCGATGAATGCAGCCAGAGTAACCTT
TTGTCTACAATTAAATATTCCAGCATAAATATAAAAGAAAATCAGAGATGGGGAAGATTG
ACTCAGGAGAGATTGGAGAGGTAGATCCTCTAGTCTGATAGTGCAAACAGCTTGCTTCTA
ATTAGATATGCCACAGAGTCTCAGAGCAGTTCTATTCAGCCGCAGAGAGAGGAAGCTAGC
TGCCTGAGACTCAACCAGAGGAATCTATCACCTCATCTGTCTCTTCCTTCCTCTGGGCAT
CTAAAAGGTATTTCAGTTTTTTGTTTTCGTAATTATTTGTTTCCCCCTTTTTCTAGGAGG
GGAAATCTAAAGGCAAtaccttgagggacatgcataaatagagagacacaa
>NODE_570_length_494_cov_44.309715
CTTAAGTTTGAGAGGCCGAGCAGTGTGCTTCCTGGAGTTACCCAGGGCTAGCCGGGAGTC
ACTGACACACCACTGACTCTGATTGCACAGTCAATTACCCAGCTACCTTTCATGGGGCCT
GCTGGAGAACACAGGGAGTGAGTTCATCCATGCGTTAGCCGAGCCCCCAGCAGAGGTGAA
ACGAACGCGCAGACAAGAGGATATTGGGTTAGATTTTTTTCTCCCTCCATGTGGATAATA
AAGGTTAATAACAGTCCTTTCCTGTGTCATATTTGACATGACCAGTCATCGCAGTAATTA
CAATCATTACAGTCCAAAGGATGTCTAGTTATCCCTCTTAAACACAGGCCGCACAAAGAA
AATCAATTATTCAATCAGAGCTCTCTCCATTCAACGCCGCCTGAGTTCACTTAATTTTGG
GCCTGGGTGAATCTGCCGCAAATAAGCTCCGAAGGATCGGAGAAGAAAAGAGGAACAGGC
CCCTAATTTGTACCCTTTCAGACGGTCAATCACTTTTCAAAGGAATGCGAGGCTTATACT
AACAATCAGACGACGTGAATGGGc
>NODE_573_length_522_cov_71.381226
AAAGAAAAAAAAAAAAAAACTAAAGCGTAAAACCAGTGTCCTTGCCACTCAACTATGAAA
GGTAGCCCTAAGCCAATTTCTGTGTGCTGTATGGTTCCCTCTCCCCATGGCAGAGTGAAA
TGGAATTGCCTCTCACATTCAAAGACAGCTCTGTGAAGGTGATAATAGAGCTACTCCCTG
CTGTCTGCAGGCAGGAAATAGGAAAGTGGCATATGGGGCCAGGAACCAAATGGAGAGGAG
ATGCGACCAGGCAAGGGAGGGAACCAAAGGAAAGGTTAATGATCAGTTCTGAATTCTACC
GGGAGGAACCGCTCCACGACGAGGAGGAACAGAAATGTGACAGGATTTACGTCTCCATGA
GTTACATCTCCTTTTGCCGCAAAATAAACAGAACAAACTGGAAAAATGTTGTAGGAACAA
GAAATTATTAATACAATCTAACCTGAAATTAACAGCAATGGTCCAAATTGAGCATTCTCT
CACAGCAACTAATTACAATCGACTGTCAGTAGGTATGCAGCAGGAATATATTGCAGCATT
CACAGCATCCAATGAACTGAAATACACAGACAGAGGAAGGAATGATTccaca
>NODE_574_length_305_cov_76.616394
GAGAGAGAGTGAAAAAATGAAATGCTTTCAGCAATGAAGGGTTCATATTTCAAGCTTATA
GCTGCTAAAAGGCTGTACTCAGAAAATCAATTTTATGAAAGTCCGTTCAGCACTAAAGGG
AGTTCCATGCAACTAAGCAATTTTGAAATAATGTCCATGGGCCCTGATTCATGGATGGTA
ACAGGGCTTTGCTCTCCTTGCCTGAGACATTATCCTCTAAGCCCAGGTCAGGGGTCGACC
CCTGGTTTAAATCAACCTCTGTTTAGCATAACTCGATTCTTAAAGGGCTGCTGGCAACCC
TGGGCTGAATAGATAAGTAGTGTTTCCAGAGAAGCGTGTGTGTGTATGTGTGTGTGTGTG
TGTGTGTGTGTGTGt
>NODE_575_length_279_cov_10.394265
GGAGATAGAGGAGGAGGGAGGGGGGATTGAAAGAGGAGGAAATGAGAGAGAGAGAAGGGG
ATAGAGAGAGAAAAAGATGGAAAGGATAGAAGAGATAAAAAGGGTTGAGAGGAATGAATA
AAGCAATAGAGAGAGAGAAAACAGAGCAAGGGAGAGAAAAGAGGGGTGAGAGAGGGAGGG
AGGGGTAGAGTCATAAAACGAGATGGAGGGAGGAGAGGAGTGAAGGGGGGTAGATGAGGA
CATAGATCAGGGAATGGTACAAGGTCACAGAATGCCAGTCAACCCCTAGGGTCCCATAGG
GCCTATAACACTGCATACATTTGAATGTTTTTATTCAGACTGCTATGAc
>NODE_576_length_292_cov_25.948629
CTCTCTTTAGAGGTCATGACTTTATATGAGTGTAACCTGATTTTGTTCAGTTCAGTGTGT
AACAAAGAACAAGATAGTGAAGTAAATCTCAGCAAACTGATAACAGCTTAAGAGAGGGAT
TAATAAAACACACAACATTTTCACAGAAAAGGCTGATGGTGAAATCTGAATTATCATGAT
AATGTAATGTAATATGCACCCCGGAAACAAATAAATTCCATTTCCAATGAATCCACACAA
TTCATTGAGCTGTTCTCTTGGTCCATTTAACTACCCACATGTGTACTAATGAGCTGTAGA
CATTATGCCTAATTACGTATATTTGGACTGTGTTAGAGAGCCTAACAAAAGCTTTCGAAA
GG
>NODE_577_length_82_cov_628.365845
AATAACTGTGAAACCGTGAGGCCTGGGTGGGTGAAACTGTTCAGTCATGTTCAGGAGGTG
ACCCAGGATAAAGTTCCCATCACCTTCTGAAGGTGTAACCCTTTGCGCCCCACTGGCACG
GTTAAGGTTAGGCCCAGGGCAGGGGGTCAGAT
>NODE_579_length_422_cov_29.699053
TCGATGATCGTAGCATTCTGTGAGTTCTATGTGGTCTTCCCTTGGGCCGCGCGACACGGC
GAACTCTGAGATTCAATAGATGAGAAAAAAGACCACTCTCCATTTGGAGACAGAAGGAGG
AGGGGTAAACGCAAAAAAGAACCGAAATCCCGCCTCCAGGGCTGTCAGATAGCCGGATTT
TCTCGCATCTGATTGGTTCCAGAAGGGCAAAAATTACTCAGCAAACACGACTATTATTAG
CTGCTTAGCAACAGCTCAGTAAAGTAGAGAGACCACCCAAGCAGAGAGCCCTCGTGTGTG
CATCTCAAACTTCAGGGGAGCCTTTTGAGAAAGGCAGCCCTTCTTGTGCGTTTACGCGCA
GCCGAGACTGGAGTTGTGGTTTTCCAGACAGAACTGTACTGCTTCAGAGAGCATTTCTTG
AGGAAAACATACTTCCAACTCCAAGGCAAAGTACGGCCTGTTCGCCGGAGGGGGCTCGAG
GAATGTCAGAAc
>NODE_580_length_146_cov_5.993151
TTCTCTCTGAGCTAATGTCATTCGTCCTCCTCTCTCTACACACACAACTGTGTACAGCAG
ATTCCTACTTGCTGTGCCTGGCTGGTGGGCACAGCTCTCTGACTCTAGACTCTCGGTGAC
CATCACTGACTGCTGCTACTACTCATCTTCCTCTCCCCTTACCTCCTTCTCCTCCCTTCC
CCTCTTCTCTCCCTTCTTCCTTTGCCTCCTCCCCCt
>NODE_581_length_304_cov_77.233551
GTTTTTAAGTGAAGCCGAGCGGCGGTAGTTCCCCCCTCAGTCTGGCACCGAGAGCCTTTG
TGTCCCCCTGTCACACGATGTTAATTTGGGCCCTAATGTATTTTATAAACAAAGGGCTGC
TCTCTAGCCTGACAGTCGTGACACCCTGATTCCTGTGCAGACTGCGTGCAGTATGGGGTT
ACACCATTAATAATCAACTGGCAGCCATCACACCATTTTAACCATGATCATTATGATAAA
GGGCATACACTTAATTACAGGCCTGCTTAATTATAGCTCTGCTGAAGCTCGTTTGTTTGG
TCAAATGCTAATTATACCACCACGCTCTTGGCAAGTCCTCATTTCAATCCACTTTTTGCC
TGCCTGAACAGTGC
>NODE_582_length_281_cov_151.768677
AAGACTTTTCAAAGTATGCAGGATGAATGAACCATTGGCTGGATATCATATATTTTAAAG
GCATGCATTTAGACAGGATTTGAGATAATACAGGACAGGAATGTGGTTGGTTGTTACATT
TAATTATATGTAAATAGTTGAAAAAATGAAATGAAAATAATGGAATAGTAGGAGAAAAAA
ACATGTGGTGGGAAATTTCAAGCATGGGAGGGATTTTTACATTTGGGAGGGAGGATGCAA
TCAGTTGTATGAGGCTTGCAGCGGCCTCCCCGGGTGACAAATTGAAAGTGTCTCGGTCTA
GTTTATAGCCCTGATCAGGTCAAACGAAAAATATTGGAGGTCTGGGTGAGG
>NODE_583_length_71_cov_490.507050
TTGAAAGTGTCTCGGTCTAGTTTATAGCCCTGATCAGGTCAAACGAAAAATATTGGAGGT
CTGGGTGAGGAGACAGGCCCGCCTGGTGCAGATAAATGGACTGATCATTTCTTATTGAGA
AACAATTCCTAAAAGGTAGTT
>NODE_584_length_539_cov_12.148423
CGTGGCCTTATCTATGCAGTATTTCTTTCAAGATGGGAACGTTGACCAGTTGCCAAAAAT
CAAACAAAGTAGGTGCCACGTGTGTTGTCGTGGCCGAGTGGTTAAGGCGATGGACTAGAA
ATCCATTGGGGTCTCCCCGCGCAGGTTCGAATCCTGCCGACAACGATGCTGAGTTTTACT
TGACATGGTGTTGAATGTAGAGAAGACTTTGCCGGACTGGAAATCCATCGGGGTCTCCCC
GCAAAGGTTCGAATGCTGCCTACAACCACGTTGAGTCGATGGCTCTCGTGGCCTCATCTA
CGCAGGCTTTCTTTTAAGATGGGAATGTTGAGCAGTTACCAAAAATCCAAGAAAGTTTAG
ACTTTGCAGCTGCTACGCTTGTCATCGGAAATTGCCCATGGAGGGACGAGGTGGCCGAGT
GGTTAAGGCGATGGACTGCTAATCCATTGTGCTCTGCACGCGTGGGTTCGAATCCCATCC
TCGTCGGACGAATTTGCATGTTTTCGCGAGAGGTCCCAGGTTCAAATCCCGGACAAGCCT
TGCTAGCAGAAAGTAAGCTGTGCTGCAAGGAGCTTGTCCTCATGAAGTGTCTCTCCAATT
TGGATGGAG
>NODE_585_length_142_cov_9.457747
GGAGAGATGGAGAGAAAGAGAGGGGGGTAGAGAGAGAGAGAGATGGAGAGAAAGAGAGGG
GGGGATGGAGAGAGAGATGAAGAGAGAGATGGAGATGGAGAGAGAAAGGGGAGAGAGAGG
GAGAGGGATAGGGAGAGAGAGAAGCAGAGAGAGATGGAGAGAGAGAAGGAGAGAGAGAGG
GAGAAAGAGAGAGAGGGGGAAGTGTGGAGTGg
>NODE_586_length_128_cov_64.015625
TACCGATCGCAACACACAGAGAAGAGCTTGATTAGGCCTACCCTTGATAGGATCACCCAC
CTTCTGTTTCTTCCATTAAGACTCTCCTCCTCTAGAGCCCTTTCCTGAAGTAATGCCCAA
GGCAAGGAGTTGCTATTTATCCATGCTCAGAAACTGCTGGATTGCTGTTCCATGTTCAGC
CCCTCCCACTTTTACAGA
>NODE_587_length_809_cov_39.499382
TGAGTTGTTGATCAATACAGGCCACATAGATCATTTCACCACTGTTGTAGTACTTCTAAA
ACATAAGCTACTCTGTACAGCAGCTAATACACATTGATACTAACTTCATCAAGTACTGCA
CTATAAATACTGATACAGAGACACAATCATTATCTACCTACCTATCCATTCATACTATTA
CAAACTAGCAGACTGTTTGTCTCAGCTACAGGGGTCTAGGTAAACACTCAAATGGCACTG
TTTGTTTTTACCAGTTTCAATCCCTTATGTCTGGTAATCGGGGATGGTAAGTCAGAAGAC
ATCAGCTTGACTCTATTAATTACCACCTGATCCTTTCTTCCTGGATAATTAGGTACCCAT
TAGTTCTAATCAAGTAGTTACTTAATTATTGCAGTAATTAGTCTAATGGTCTAGCAAATT
GAAGCTTTATCACTTTCAGATACTTAATGTTCTTGGCAGAGTGCATCACAAGTGTCAAGG
CACGGGCTTCAGCAATCAAGCAGTGGAAAAGAAAGTTATTACCATGGCATAAATGCTTTC
AAGCTATTTATGATTTAATGTGTTGAAATGTAAAATTAAAATTTCTATAACGAGAGTATG
GGCTATGAGTATGGTGATGAAGAAAATAAGATGAAAACCTACTGGTCAATGATTCATTCT
TTTAAGAACAACATGTGACAAGAATTTGTTTTCCATTCTTTCAGCTACTGTACTGTAAGT
TGTATGTACTTTCCTTCCGCAGCATTGTTTTTCATCAGTATAATATTTTCCATGCTGCTT
TTTGTTTAAGCACAAAATTATTGTGATGCAGCTTCATAGATTATTCAACAAATCTAGAAG
TTACCCGTCCAATTTCAATTCAACTCAAGGAATCAGACt
>NODE_588_length_86_cov_29.023256
TCACAAAATCAAAAATGGCGGGAAATCTAAGTAACCGGAAGTTATGGGTCCTTGAGGCAA
ATTTGTTCCCCGTGAGGAGTGGCATGTCTGTACAAAATCTCATGACTCTAGGACCAACGG
GGCATGAGATATGCCTGTTCAAAGTTGGCGATTTCA
>NODE_589_length_325_cov_27.470770
CACGCACACACACATACATAACACACATGCACACACACGCACACGCACACGCACACGCAC
ACACACAAAAACATACACACACACATCAGCATGCACGCACACACAGAGCTCCAGCTGTGA
TTGTGTGTTTCACTTGCCGTCACTGGAGCATGTTGTTATCCTCTGCTCAGTGCGTTCTGT
TGAAATGTAGGGCAGGGACAACAACAGGTGCCTGTGCGGGCGACAGCCTGCAATGCCTCA
TGGGCTAAATGCTTCACACTGGCTTCATTTCAACATGCGACAGCCTTGTAAAGATTAATT
ATTTCCCCTGGGGATGAGACACTTCTTTTTTTTTTTTCTTCCTCGGAGCTTGAGGCGACG
TGCACTCTCACGTGCACACATGAAACATCCTCCtc
>NODE_590_length_365_cov_48.983562
TCTCTCTATACCTCCCAGGTTCCATAATGACAACAAATGTACATCAGAGCAAAAACAAGG
AAGAGAAACAAATAGTGTGCTCAGTAAACCTCCTCCTGCATTGGGGATAAGGGTCCTAAA
AATATGTTTTGGTAAAATGATCAGCATCGTCGCAGCGATGTGATGTTTACTCCGAGGCCA
CGATGCAGCTCCCCACATCTCACAACAAACAAGGGGATGGCGGGAAAAAAAGCCGGGAAA
TATCTTTTGCATATTATTTTAAGTAACTGTTCAAATTTCATTTCAGAATGGTAATCCACA
AAACAAATATGTCGCGGCATATTTTAAAAAGGGAGGCACCGCTTCAATTTCCTATTGTGG
CGCTCGGTAGAGACGTGGTTGTGTTTGCTCTTTGTGTCTGTTTGAATTGATTTGCACAGC
TCGGCAGACAAGGGC
>NODE_591_length_382_cov_27.926702
ATTTTTTGCTCAATTGACATCCTGCTTTCTCCAGAGCATCTTCAGACTGTCCTCCACAGT
TCTGATCCTCCTCCACATTTTTTTGGATCCAAAATTGAGCCCACAATGCATCACAAAGTG
CACTGTAAACAGTACTGCATACAGATACTGCAATTCCTCGCTCAATCAATCTCCAATGTT
CATGAAAAAAAATGACAAGATGTCCGACCCAGGGTAGATGGACTGTGGAATTTTTCAGAA
TTGTATCTCAAAAACTGAATCTTTGATAGCATTTTGAATTCTATCTTTATGTACACTTTT
GTGTGCTAATAGTCCTGTAGGGGCGCTATACCAAGCCTCTAAAGTTTAAAACTTTGAAAA
TTCATAAGAAATCAGTCGTACATGCTATCACTTTGCAACCTTCACCAGAATGTAGGCCCA
ATTGAGCAGAAATGTGCATATGCTCTGAGTTC
>NODE_592_length_851_cov_49.733253
ACTCGACAACCTTCTAACCATGTATCCGTTTCCTTGTAGGCACTTTCAACAAATTTCAGA
AGAAGCGTCACTGTAGCTACGCGAATGGAAGCTTGGTAGAATAATATTGGTGGTAGAAGA
ACCAGTTGACTTTGAATACAAGGGTGCCAACGACGTTTGTAGTCGCCCCGGTTCGCTCAA
GTCCCCACGACTGGTCCTACAGTCTGAACTAAAGCAAGGGGGATAAGCTCTTTCCAGGTC
ACTCACGAGGCGCTCTCCAAATTATTCCATCTACTACAACGACGTTCTCGTACATCGCGA
AACCTCTAAGGCGAGATCTTGACAATGAGGAAATTACGGTTAAACTCACGGATATGTCTC
CTCCAGAAGAAGCGATCTTCCTAAAAGTTGTCCTGTCCAGTATTTCATGCGTGTGCCCGG
TCTAATGGATGATCGCCATCTTTCCTGCTTCTCCTTTGCTGCAGCTGCAGATGACCTGAG
ATCCGTCTGCCTCTGAATAATGAGCAACCACACAGACAAGGAAGACAATCTGCAAAGCAG
GCTACACAAAGAAGTTTGGGAGACTAGCAAGCACCAGAGGGTGCACAAGAGTTTGCGATG
AGACGACACGGCATCAGGATGGTCAACGTGTGTATCCTGGAAGCGGCACATCCTTCATGG
AGGCGAATTATCAACGAGACCCCAGCTAGCGCCTGAATGGCGGTCCTTTACACACAGTAA
CCGAAACTAGTGTATGAGAATATAGCTAGTATACATCCATACGACCCCCGACGTCATCAG
GGTTACCTACAGTTCACGATAAACTCCGCTATGGTCCTGATGCTGCTGCACAAAACATAG
CAGGCAGACAGACAGACATGCAGACAGACAGGTAGATATAGCCTACAGACAGACGGGCAG
GCAGACAGATAAATAAATATa
>NODE_593_length_480_cov_52.393749
CCAACCCCCACTTCACCCCCCCGCCTCACCCCGGCCCTCCTCTGCCATTCAGGGCTGCTC
ATGCAGAGGGGAGAGGCACCACGCTGATTCCTTCCCTTTCAGCTCCAGAGAAGGGGATAA
TGCCGTTTTTGTGCCACGCATCCAGAGGAATTATGTGCGCTAATTTGATTAGGGGGAGAT
TTGATTAACTGGAAAATGAGGGCTTTGCTTAGACTTTCACACGCTTAATTTATCCCTTGC
AAAGCAGACGCAACATTGTGTCATGAAACTCAGAAGGCATATGGGAACGCCATTCAGCGG
CTAGATGGCCCTTTCAGACCCAACAATATCAAGGATTGCCACGGTTCATATTGGGATAAT
CAGTTTAGAGTTCTTTGCCCGGCCACAGAATACAAATTGCATTTGGCATTGCTTGTGAAA
AGGTTCAAAGCATAATGAGATTAATGTAGTAGGGAATTGAGCTAAGCTAAAAAACGGAGC
AGAAAATGGAAAAGTATTTGCATTGTTGCATGAACTCTTTTTTTATTAATGTGATTTCCC
Cccccccccc
>NODE_594_length_842_cov_108.440620
TTAAAGACCAACATGAACTCTCAAAGCTTCTGATATTGACAATTGACAATGTAGTTGCAA
AGCAGTTAATTGTCAACGCAGGGTTGCTTATGTCGAGGCGCTGACATGAAACCAAAAAGG
TATGCTTTTCTCTATCAAACATTCGTAGGCTACATATATCAACATGCGTTAAAAAAATTT
TTAATTAATGCACACACCTGGATGAAATCAGAGCGTATACGTCAGCTGCGTTAGTTGGTT
AGCAACATTAGCTAAATGTGTGATTTTGTAAGAGAGCATACCTTGTTGATATAAATGTCA
ACTGTCAAAGTAAAACAAGACTACTCCACTACAGATAGACTGTGCCACAAAAACACTACA
TAAGAAACCTTACAACGGGTCAGAAAGGTTCGTACCTTTTTCTCATGTAGATCCACAATT
TGCCACACCAAGAGAATTATTTCCCTCTCATCCGAACCCAGTTTACCCCCATTTGCACCA
GCTGTTGCCCCAAAGAACACCACCAGAGTATCACTGTGCGAAGCCATCAGGGACCACAAG
GGTAAAAACTACAATTAAAGCAAAGATCAAATAAAAATAACACGAGGGTTCACCTTTTTC
CAAGTGATAAGAGGAGCAAACAAAAGATCTGGAAATTCAATTGAAGTAAACGGAGAGGGA
AAGAAGATTATTTTCAGAGAGGGCACGAGAGAGATTGCGGCCAAAGACTCTACCTGTTCC
AGTACTTGAGTGTGTTCTATCCAGAGATACTGGTTTAACTGGTAAAGAAGGGTGGAAAAA
ATCCGTGTTTCTTTCACACGAACTCCATAACAAGCCCTGGAGGTTTTTTTTCCCTTCTCC
CTTCGCTATTTTTTTCTGAGTTACCTGCGTATGGTTCTGCCTCTTACTTGAGTCAATCTC
CCAGGGGAGCTg
>NODE_595_length_451_cov_36.951218
TCTTTATCTCCTCTGCTCTCCCCCTTATCACTCTCTCCCCCCCTCCCCTCTCTGTCCCTC
CTTCTTTCTCTTCTCCCTGTCTCCTCTCTCTGCCTCTCTGAGTAAGTGAGTTTCATTGAG
GGCGCTCGCCGGGCAAAATCACCTCAGGGCGAACACTTTATTATCTGTAGTCAAAGCGTC
ACCGCAAATACCATTCTACACACACAAGTGTCACTTTCCATTTGTCTACACTCGGGCTGC
ATTAGGCCCGGCAGGGCGGCCCAGAGCCTCGTCTCCGACGCGCCCTGGCAGAGGGAAAAG
CAGCAGCGTGGGAAAGCACACGTCCTGTCCCACATTCCTGCCCCGTCAACAGCACCCACG
GTCACACACACCAGCCCTGCTGTACACCAGCATTACCATCATCATTAGGCTACCGTCATC
GTGTCAGGAGCAACCGGATAGCGCTAGTGAGGTAATGTACAAATGGCACCAGGTAGCTGA
TGACAGAAATAAGGACAGGTTTCCGCATTCCGTGTCATTTt
>NODE_596_length_389_cov_40.457584
GAGGCGAGCCGTAGAGATGACATCATGCGGCAGGCGAACGTTTGAAGTGCCAGTCCTGAA
GGAACCACTTATGGCAATTAGGATATCCTTGAACAAGCGTTTGCGAAACATTGGCTGGTT
TTTGGCATTTGCCTCCCGTTCCTGCCTACTAACTAGCGAGGTTTGATCTCCCATAATTAT
CTACCCACCGGCTTCTCAGTCCTGACAGCTCGCTCCCGGGAGAGGGCTGGATGCCGGGGC
TACTCACTGATTGCATCAAAGTGTCAGAAATTGCAACATCAAAAATAATAACTGATATTC
CGGCAGCAGGCTCCTCTTTGAATATTTCCTTTAAAACGCTCTCTAATTTGTGTCTCGCAC
AGTGCCAACGTGTGTGTGACTGCGAGGGCTTAAAGCAAATAAAAGCAGGAGGAAGTGCAT
TCATTATTGAACCCCTATTTACATATGGCAGACTATTCt
>NODE_597_length_583_cov_36.926243
GTTATACTTCAACTTTAGCTACTCTCTTGTCCCAAATCATAGAAAGTGCTATTAAGTTGG
GGTATGATTCTGTATGTGTGGCACCCAGTATGTTTATTAAACCTGACATTGCAGAGAAAA
TACCATGGTGGCAACTCTTAACAGAAGCATTTGCAGAAGTGTTGTGCATGCAGTAAGTGC
TTTTTGTTGGGGTAGCTGTCTAATGGGAACACTCTTCTCTACCTCTCTTCTCTACATGTG
CCTATAGGTGGCAATGTTTTGCACTAAGATGGCAAGATAACCAAGCTTTTCTCTGTGTGT
TGCGATCAATACCCTAACAATGGCATTGACTTGTCATGATAGAGCAGTAAGTGCAACTTG
TTGGGGTAGTTTTTCGCAACTTGCTCATCTTTTTATCATTACACTTCTGATTTGACATGT
GTCACTGAAGAAAACACACTCGGATCACTTCAAATGGAAGCATTGGTCAGTTTCAATGTT
CATAAGTGCTTCTCTTTGGGGTGGTCTTGGATGTGTCATGTCTGCCCTGTCATGCCCTTT
CTTGGTAAGTCAATAAAGTAGTTTTGTAACCAAATGCCCACTTTTGTTCACCTCGTTATT
GAGATCAACCTGAGACGTGGATAGAAGACTCCTCAACCTGAAGTACCCAAGTC
>NODE_599_length_90_cov_344.722229
TCGACACGCAGGATCCTGCTTCCTACCAGACTTACCTAGTCACATATTTTCCCCCTTCCA
TGATTACATTCTACTCGTTATTATGTACTCGTTAGCGTAGCTTAACTAAAGCGTAGCACT
GAAGTTGCTAAAATGAGCCTTATCACTTACGTCGACACGC
>NODE_600_length_451_cov_39.086475
GGCCACGGAGGTCCGTCAGTCCGATCCGGTAGCCGCTGACCTCCCCTCCTCCTCCTCCTC
CTCCTCCTCCTCCTCCTCCTCCTCCTCCTCCCTTCCCAGAGCCCCGGCTCAGCCCAGCCA
AGTGTAGCGACGGGAAGCAAGGGAAGGGAAGAGGAGAAGAAGGGAAGAAGGAAGAGAAGG
GAAGCCCCTCGCGCTCATGTGTTTTGATTAGCAGGTAATGATCTTTGATCTAATGCGCTG
ACTGGGAAAGTGCGGCTCCCATTGAAATCGGGGGGATGCTTGGCCGACCTGGAGCCAGTG
TCACTTCTCATTAGGGCCCCGGGCTCCGTGACCTCCACATCGCCCAGGCTGGCTCCCCAG
CTCCCAGCGTGAGCGCCCTGCGTAATGATATCAATAGCAGCAGGGGTGCAATGAATACAA
ATCCTCGTGCAGAATGTTTGGACAAAAAAATCTGCTGCTCCCAGCCCCCTTCTCCCCACT
CCTCCTCACCcccactcaccccccgctcaacctcgctaccc
>NODE_601_length_191_cov_15.685863
CCCCCCCCCCCCCATCTCTCTCCCTCTCTCTCCCCTCCAGGTGCTCTGTCCCATCATGGC
CGGCCTGCTCCACTTCTCCCTCCTCTCTGTGTTCAGCTGGTTATGTCTGGAGGGGGTGGA
GCTCTACCTGCTGCAGGGGGACGTGTTTGAGGGACGGACGTCCCGCAGGAAGTACTACTA
CCTGGTGGGCTACTCACTTCCTGGTCTGGTGGTGGCCGTGTCGGCGGCTGTGGACTACAG
AGGACACGTCTCAGACACGGc
>NODE_602_length_447_cov_52.302013
GCAGGGGCTCCTGGCACCCCCCTTCGACTCCACCGCTTGCAAGAGCACCTCTAATTGTTT
CTCTTTAATTTTTTTCAGTATCGAGTGGGTCAATGCCTTCAATTCAGCCTCCGCCCCGGC
GTTAGATTTGGCAACCTTTGTCGATTTACCCATACAGCAACCCCCGGATCCATGCGTTCG
TGTATCCGCCTCCCCGTCGCCCTCGACGGGCGCACGGCTCCTCCAGAGTCGCCGGACGAG
CCCCGATCGTTTGGTCCTAAACATGCGGGACGAGAAGAGGGTTTCCCGGCTAAAAAACGA
GCATGATGTCCGCAAATCATGAAGATTCCGGGATCCGAGTCCAGGCAATGACAAGCAGCC
TGAGATAATACTACGGAAAAACTGGGTTTTGGAGAAGCAAAGACAATCTGTAGCATACGC
CAGTCTTTATATCTTTAAAAACTAGAGCTTAAAAAAATCAAGGTTCCTATAATAGTAACC
TTTTGTTTAAAGAGAGAATAGGCATCACTTGAATTAa
>NODE_610_length_636_cov_33.275158
TTGGGGAAAATATCTAGCTCTCAATGTCAACACGGGGCACGACTTCATGACAATGGCACC
CAAATTACGCACGAGCGCGCCGTGAAAGATAATGTGCATTTTCCGGCCATAATAATTCAT
TCATGAGATTTCTACATCCAACAGGCGTTGAGTGGTGCGGATGGTACTGAGGTACTTGAT
CTTGACTTGAACTACCAACCAAATCTTAGAGAGATCAAAATTCAATCCCGTTCTAACAAA
AAGGGGAAAAAAATGACGTTACTTGAATATGTGCCCAAAATCCTTAATGAATAACTTAGG
ACGAGGAGAAGGCAAATGCTGCACCAGCTGTTTCCTGTTGAAAATGTCTGTGTAATGTAG
ATAAATGTGAGGGATTTTCTTTCTAAATCCGTCTCCTGTTCTCTAAATCTCACTTCTCCA
AAACGAGCCTGCGCAATGGAACAAAGTCGGAATATTGAGATGTGACATTGCCTGCATCTC
GTCCTCTTTCTCGCTGTTTTTAATGACTTCAAACAAGTTCATTTTTGCTGGGCTTTGTCG
TGCGGAGACCCGTGGGGATGTCTAGCGGTCATTTCTTTCAGTGGCATTTATGTGATGTCT
TCAAGGTAACTTAACTGATTTCATTTGACACCAGATTGTCACTTTGGTTATTCAATTATT
TAATTTTTGCAGAAAACAACCTGATTTAATTTCAGATTAATTGaac
>NODE_612_length_467_cov_40.903641
ACACACACACACAAAAAAAAGAGGGGTGGCTATAATAAGCCTTATACCGTACATAAGGCA
AAGCCTACAAAAGCCATCGTCTTACCATTGACTTTAATTGGATTTGGAAAAACGGGTTGC
AAATTATGGCATTCTCTAGTTCTAACTTAGTAAAATAAGTGTATAGAAAAGGGGGACGGA
AAAAAAAACCTGTGGACTGAAAGTAAATTAATCTGCTTTCTGCCCATGCTTAATTAAACT
TCCTTAATGCCTATAAGAGTTAATGAGCGAATTGATTAAACAATACGGCTAGCGCTTACC
CCCAGCTCACAAGCAGCGGTGATCAGCTCTCCTGTGGAAGAGAATAGGGGAGAAAATTAA
TGTAAACCCAATAATTATTATTAAGAGACAAGTCTGCTGCAAAGTTTTCCCAAATCAAAT
ACTTGCTCTGGGGTTTTGCATTAATTTGCCTGGATCAAAACCTGCAAATCTTCCCAGTGT
GACATTTCCTAAGCGGCACGCTCATTCTCTTCATCTCTCGCTTCTCCCCTGATACCt
>NODE_613_length_479_cov_52.308975
ATATCGAAAAAAAAAAGAAAAAAAGAAAAAAGAAAAGAAAAGTTGGTTCCTATCAAAACA
ACACCAGGTTGCAATTTGGACACTTTCAATGGATTTCCAATGTTCTTAAAGCTGTGAAAT
TCTAAATCAAACAGATCAAACGAAAAGGCATGTTGCTGCAACATCTGCTCCTCACTGCAG
GTTAAGTGGTTAATTTGCATAATGTATACAGGTTTTTAGGATTTTTTCCCTATTTTTTTT
TCATTTTTTACTAAACAGCATTTCCTTCTTTTTTTTTATAAACCAGAAAAAACTAAACTC
TACAGAGAAAGTTCCCTACCCGCAGTGATCTACTGCTGATAGTTTGACATCAAGCTGTAC
AGCGCAGTCAAAAACATACTTACAATCTCAGCTCATTTACAGGTACAGCCATAATCAAGG
CACGAAGATCTACAAGTAGATTTGTTTTTCTTTCAATAAAGTTGTACAAAATAATATTAC
ATTTTACAGTCTGTACAGGATAAATCGGCCTTGCACAGTCTGTACAAGTTAACAAAAACA
AAACAATAc
>NODE_614_length_651_cov_115.938553
GGTCCGGACAAAAACTTGGATCGAGGGCTGACTTTCAGTAGATCGCAGCGAGTGAGCTGC
TCTGCTACGTACGACACCCTGACCCAGAATCAGGTCGTCTACGAGTCATTTAGCACCACG
TTTTCCATGAACATGATGTGTAAGATAGGGAGATAGGGGCGACCATCATCCGGCCGCACC
TGTACCCGGTCACAAACGGCTCTGCTCACCGACCGAAGTCGGCTATCGCTGACCAACCGA
AGATCCGCGGCGCTACGGCATCATTACGTTTAGGGGGGATTCTGACTTAGAGGCGTTCAG
TCATAATCCCACAGATGGTAGCTTCGCACCACTGGCTCCTCAGCCAAGCACATACACCAA
ATGTCTGAACCTGCGGTTCCTCTCGTACTGAGCAGGATTACTATTGCAACAACACATTAT
CAGTAGGGTAAAACTAACCTGTCTCACGACGGTCTAAACCCAGCTCACGTTCCCTATTAG
TGGGTGAACAATCCAACGCTTGGTGAATTCTGCTTCACAATGATAGGAAGAGCCGACATC
GAAGGATCAAAAAGCGACGTCGCTATGAACGCTTGGCCGCCACAAGCCAGTTATCCCTGT
GGTAACTTTTCTGACACCTCCTGCTTGAAACCCAAAAAGCCAGAAGGATCGTGAGGCCCC
GCTTTCACGGTCTGTATTCATACTGAAAATCAAGATCAAGCGAGCTTTTGCCCTTCTGCT
C
>NODE_615_length_347_cov_48.835735
CCCCCCCCACCTCTTTTCTTGGGGCTGAGTGGTGTGTGTGCGTCTCTCTGCATGTGGTGA
GAGAGAAGAGATAATCCAGTCTGTCTGTTCAGCTGCATCCCTCGTCTCCAGCAGGGCGGC
TGATCTGGTTTGTGAAGTATGTTAATAATCAAATGATCAACAAATAACAGATGTATTAGT
TCATGCAGCTTGAAATGTCAAGGAGGCTAAAAGCGGAAATCTAATACTGAAAGCCCCTGT
TGTATTATATTATATTTCACGACAAACCCTCCGGTCCAAATTATATAGGGCCTCCCACAG
TGAGTAATCTTGACGCAAAACGGGCGCCAATATTTTGTAATTAAACCATGATAGCAACAA
TGATTGTTGCCATGGAAGTTGTGGCACTTCTGTCTTTTTTTTTTTTCTTCTTTTTtt
>NODE_616_length_381_cov_17.716536
CATAAGGAGACTCGCTCGCTCGAGGCATACATATTCACATGAGACAATTTCTGTTCAGAA
GACACATCAGTCAGCCATCAGACAATTCCAGCAAATGCTGGTTTATAAATAGGCCTATTA
TAGGCTAAAGAGTTGATGCTTCATGTGTAGGCTAGACACACTAACCCCAACCACAACGAG
GTAGACTAAATAAGTCATTAGGATGACCTCACAAAATCACAACACAACCGGAGTGAAGCA
GTACCATTTTTTAAATAAAGAACACACATTAGGCTACTGGCGCTGACAGTCGAGGCTCGT
CTGACGAATGCGCTTATTTGGTCGGATTATTGGGCAGTCGGATCATTGGGTAGTCGGACG
AATGCGCATATTATTTGGTCGGATCATTGGGTAGTCGGATTAGCGGGTAGTCGGACTGAC
GCTACGCACCCATTCTAAAGTGGACTTCCCc
>NODE_617_length_733_cov_57.096863
ATAAGGACAATTTTCTTTTGTGTGAATCACCAGAATGTTAGCCCACTCAGTCAGCAAGAG
GTCATAACCAGTACCATATAGCCTATAGCATGCTAAACATTAGTCAAGGAATGTCAATAA
ACATGTCGTGAACAGTAGAGAAATGTGTGTAGGTTATGGTTTCTATTTCTATTTTTGTAG
TTCCACCTTAAACGGGGAAGTGTTTTGGCCCCACTTGCTCCCTGTAGTTTAGGTTTTTGT
CCTCCCGCAGCAGCTGTCACCCTGCATTACTCGCAGTCAGCTAAATGAAACATTATTCTA
AACATATGCATCGTAATCAGTTCGGTCACACTTACAAGAACACGCGTTAATAAGGCAATC
AATCACTCTGGAACAAGCAAGTTGTTCTGTAACAGCTCATAAACAGTGTGTAATGAAGAA
TTGGAGCTTAGCATGACACGCGCTGATCAGATAATCAATGTCAAAGATGCGATGAATGTC
AGTAAATGTAGTTTTCATGTTGTTTCTATAAAATCTTCAATTTACAACAAGCAGTTCAAT
TACCCAGAAAATACAGTCAATTAAATGGGGGTGATTGGACAGTAGGGGCAGGATCATCGA
TCTTTGCATTTCTATCTCGCTGGTGGACATTTAATTTGGTTTTCTATTAGCACTGAAATA
AAGAAAATATAAAATATATTAAACAACCCACAGATTTATTTTCTTGTCAAAAGCAATTCG
GCGAAGGTGACAGACACTTTTCTGCATTTTATGATGAATTCTTTTCTCAGTCtttgcaca
ttggatacaaaactgatcgtgtt
>NODE_618_length_193_cov_52.761658
AGTACATCTGTTACTAAGCACAAACAGATCTATGATATGAATAGTACTAAAATTAATAAA
TCAATACATTTGCTTAGTATCTCAAAATAACACTGACTCAGTAATCTGTATACAGATATA
ACAAATTTGAAGGAACAAATAAACATTTTAATTACTTTGGGTGAGCCCAGCTACCAGTAA
ATCTAAAGTGATTATTCCTGCCCTGGGAGCATGGCTGTCTCCCTGCGCTCTGTCAAAAGG
TCAATTATGGCCCAAAACCACTG
>NODE_619_length_286_cov_50.744755
GAAAAAGTTTTCCCCTGTGATTTATGTCGGTTTCCCGGCTGGGTTATGAATCTAGGATGA
TGCTCCCGAGAGCAGCACTCCAGATAATGTTAGCCCATTTAAAAAGAGCAGATTTGTGTA
GTCTATCAGGACCCCGCTAGTTTTTTTTACCTCCTCCGCCGCCGGCCCCCGTAGTGAGAA
ATTGGTTGTTATCATAGATCACAGATACTGCTCAAACCTCTTATGAAAGATGAATTAATT
TCACTAATGCTTTAATGCAAAGCTCTCATGAGGGAGGCTGGCTAGCGATAACCCCTGCCT
CGTCCCCGCTTCCTCCAGCGTGATTTATGCTGTCTTTTAGTAGATGAAACCGCCTg
>NODE_620_length_736_cov_38.260868
GAAAAATCATGACCTTATAACAAATTAAAGAGTTTATATGTCCGACGATTTCAAAACTGT
GCCAATACGATTGTTGGCACATATTGCCTAAAGTGGAACATGAAAAAAGAACGATTTAAG
TATTGTAGCCTACTTTTATTGAATGATTATCAATTTCTGCACCATGGGAAATAACCTTAG
GCCTAACCCAACTTGGAATCATGATTCTTGCACATTCTCAAAATACTACGTTCCATTTAG
AATGTTCCCATTCCCTTTAGAATGTTAATTTCCGAATAGGGTTAGGATGATTCTCCAATC
GATATATTTAATTGCTCCTGGGTTGTGTTGTATCAATACCGCTCTGACTGCTCCATCACG
AACCACTGGGAACAGGTTGCCCGGGAAACGGCCGCATGGCAACAGGATCAGAGCCTGGGG
GTTGTCTGCTGCTAGGTCTGCTCCCATTTTACATCACATTTCCTCACTAGATGGTGTGCA
AGCCACTGGAGAGTAGGCTACACTTCCTCGCACAGTGGGGCTACGTCTCAACAAAACAAA
CGGAAAACTATACGGCCGGCCATTTCTTACGGGTTTTAAGGAGGAAAGTGTGGAAATAGC
AGTTTTGCGTGAGGTTTTTCTTTGTAGAAGACTTGGGAAATACACAACTCAGCTGTGATG
GACATCATGTTTGCGGTGCAGGATGCCTGTGTCTCCGGTCAGTGGCTTACTGCAATAATT
CTCAGTCTGTGCTGCTTTCTGCCGTCCTGCTTGCCCGCTGGACAAACGGTGGACTATTCC
TCGATCGAAAGTGTGATCAGCAGACa
>NODE_621_length_667_cov_32.746628
ACACACACACACAGTGACAGGTACCCCAGCGTTCACACTCACATTCACCACAATACTGAG
CACAGCCTTAAACATAAAGACCATGATGGAGCCAGGAGTAAGTTTGTCACCCTGTGAGTG
ACAGCTCCGGGCTGGTAGGAGCATATATCTGTGTATGGACACTGCTCTGTATGGCTAGCT
TAAACAAAGTCAGTTTAGCCTCGCCAAAAATGTATGCCTGACCAATGTAATTGTGTGGAA
AATGCATGCAGCCTCCACCCAGCATAACCACCCCTGCTGCACTCCCCTGGGCATAACAAA
TGGGCCTTTTCTCTGGGAATTGAGGCTAAACGATGGTTTCACTTAGAGAGCAAAGTGACT
GTCCATCTTCATAACAGTGCTCTCCATCAAAGAGCAATGAATCCCATCCCATCCCACTGG
CTCTGATTAAATGCAGGCAGTGGATATCCCCTCTGTGAAGGCCTGTGAAGCCAGCCCCGG
TGTCCGCCATGCACCTGCAACTATCAGCTTCCTCTTCTCTCCTGCAATAAAAAAGCCACA
CACATCTGGTCTGGGGAGCTTTGCACCACTCTGGCTGGACCATACAGCCCCGTCTGTTTG
AAAATGACACACCTCCACTTGATTCAAATTACCAAAGGCATTTCTTATTGGAGGGGTCAG
GTGGGAAACCCCCACAGGTCACAAAGTTCATTGGCTGAGCGAATTTCACTCTTCATTTCA
CTTTGAACTTTTTTTCt
>NODE_622_length_352_cov_42.798294
CCCTGCTGAAATGTGCCACCAGCCTGTCACTGTGTGTGTGTGTGTGTGTGTGTGTGTGTG
TGTGTGTGTGCGCATGTTTGTCCATCTGTGTGCTGTGTGGGTGTGGGTGTGGCTTCCTGA
GCGATGAAAAGGACTGGGGCCAGACACAAAAAAAAGAAAAGAAAAAAAAAGAAACAAATC
CATACTGGCCGCAGGCTCGTCTCAAATCTATTTTCTGCTCAGCTGGTTTTAAATGAAGTT
ATTATGACTCATTAAAATGCCCGCAAGCTCGTGGAAGTCGGCCAATTACGATTTAAATTT
AGACCCTCTCTGTCTCTCACAACCGAGTCGTCGGCCTCCCCCCAAACCCCTTCCCCCCTC
TCTCTCTCCGCCACCACCCTCCCCCCAAAACCCCTTCCTCTCTTTCTCCCACCACCCTcc
cc
>NODE_623_length_479_cov_43.035492
GGGGGGGGTTTTGTGTTTGGCTTTTGTAAAGTCTGAGTCTCGTGGCGAGTACAGGATTTC
ACAGCCTTTTCCCACCCACCATAGTTCCTGCATGCCTGCAGTGGGGGTGAGGGTGGGGGG
GAGTGAGGAAGTCTTGACCTTTTTGGGGGGGGAGTTATTTTGATTGTCTTTACCTATCAG
GTGTAAATTTCCAGGCACTCAGTTCATTTTGGGCCTGCTCCAGTTTGTCTTTAGTCTGTT
CCAGTTCGCCCTTCATTTTGAGGAAAAATAAGTTGATGGCCGGGTCTACCATGGACGATC
GCAGTTGGGCCGCGCTGGGCTGCTGGACTTGCTTGAGGTACTGAATCTGGGTCTGTGGGG
GCGAAGGGGGACAGGTGTTAGTGAAACGCACCGATGCAAGTTCTGGACAGACAAAATCCC
ACCATTATGGATGATTGGCCCAAATACATATCTGAATGCCCCCCCTCACTTGCCTAATAG
AAGTTATTAGACTGGATGTACACACATAATGGTTGCTGGCAGGTCATCATGGCATGTCTC
ATAAAAGGc
>NODE_624_length_318_cov_33.339622
AGAGGGGGGGGGGGGATATTATGCTAAGCCCCCGGCGGCGTTGTTTTTTTTTATGTTGCC
ATAGCAGCGTCTCTCCAGCAGGGCGCTGACCTCTGGTGATTACAGTACAAACCCTATTGG
GTCTCCAAACCCCTTTGAAGACGAGAAGTCTTTGATGGTTTGTATTTATGCAAATCTCTC
CGATATGATTTATCCAACTGAGATTGAATGGGGAGATGATTAAAATTGCCCCTATTTCAG
AAATCCTTCAATGAAGACCCGCTCTTTGAGTTTGGGAGAACAAGTGTGCGTGAGTGTGAG
TGTGCGCAGGGGGGATATTTTTTTTTGTCTTCGTTTTAGAAAATAGCGGCGCTTTACCTG
GGGTTATTTATATTTGTGTGAAAGAGAg
>NODE_625_length_759_cov_33.455864
AAAAAGGGACATTTTTCCTCAACTGTGAAAAGATATCTCTATATGATCATATAGATGAAT
ATATGTATGAACTCATGTATAGTGTCCAGATATTAACAAGATATTTATACATTTTGTAAG
AAAAAAAGAAAATGGAAAAACGTGAGAAATTCGGAAAAGGTGTCCTGAAGTTAAGGGCAG
ATTGATGGCGGGATATTTATTCAAAGAACTGCAAAGGACACTGCCACTGTTTCAAAGAAA
AATATCCAAAAAAGATCAACAAAAAAGGAAATGTCCCTTCACATTATCACTATACACAAT
ATCATTAAATGTGCAAATGTATACAATTTAATGTGTTTACATCAAAAAATATTGACATAT
TTTTATTGATTTTACTGCAATTTCTGTGCATTTGAGCCAAATTGTTACGTGTACAAGAGC
TATATTGTGTATTTTATTAAATTAATATATAGTTGTGTTGCAATATACATGGGCTTATAT
TGTATTTGGCGACTGTTGCCTTAGTAGCTTTCAAACTCTATGAGTTTCATTTGGTTTGGT
TTTTCTTTGGTGTTTACCCTCCCTCTGCTCTGTGTCCTGGAAGACTTCAGTGCTTTTGAG
ATATCTCTCCCTTCTACCCAGAGGTCAAACGGACTCGTACACACAAAGCTTGATGAGCCA
GCTTATCTATGCGACATAACAAACCGACGACACAAAAAGCAACAACCACACACAACACAA
CGATTTGAATATTTTTTACTGAGACAATTTTTTACAGGGCAGCTATTTTTTTCATTAACA
ATAACTGTAACTAGTTTTGACTTTTGTCAGTTTGCTTCCATATGGCAGG
>NODE_626_length_101_cov_76.287132
TGGCATTGGGGACAATGTGTGACAGGCTTTTGGTGCACCCGCAACTGTAGTTAAAGGGGC
ATGAGCCCATGAAAAGCCAGGTTCCTTGTAAGGGAAGGGACAGTGTCTTATTGGGAACCT
TTTTGTCCTTTTGGGACTTCAAGTGTCTTATTGGGAACCTTTTTGTCCTTT
>NODE_627_length_554_cov_29.879061
GCCCCTTCATTAATGAGTCTTCAGGATAAGACTCTGTGGTTCGGGTTGAGCCTTAAGTAG
CACAGAATGAAAAATTTGTATTGATGCAAATCGTGTGTGAGGAGTGAATTATGCCCAATT
ACCCATCAATACTGGCCAGTCTTGCCCACCCTCACCAACACGATGTGGTTAACAAGCAGA
AAATAAGATTGAAATGGTGTCTAAAGAGTTGAAAATGAATTTCAATGCTGCATTTGTCCA
CAATTACCCCCTTGTTCACACGTGTTTTATTGGGAGTTTTTTTTTTTTCCTCTTTTTTCT
TCTTCTTCAAATATTTCTCAAAGCACATTGGAAACATTCTTGGTATTACCCTCTTTCTTT
GCGGAAGAAAGAATTAAGGATTTTGTGACAAAAAGGAGATTTTCTCTCCTTGCTGGAGCA
ACGCAGGATAACATGGAGGCTCACAGCGTGTTTGATTGTTAATCGTGGCACAGCGGCTTT
AAATGCTAATGCTCTCACTGCAAACCTGTAGAAAACACCAGCTACACAGGCTTCCTTTTT
TCATTAACGGGTCTCTTTCATACGGGCAGGGGATATAGCTACAGCACTGCACTGCAGCTC
ACTAGCTCTTGCTCTCGTCCTaag
>NODE_629_length_491_cov_38.405296
AAAAACGCTATTGAATAAAATTACAAAACAACAGGTTCAAAAACTAAGCACATTTTACCT
TGGCGAGTTCAGTCGAGCAAGGGGTGATGCAGGTCCTCGCTGTATCCCGGTGCTATAATA
AAATAATGATCACTATCTATAGCGAAAGAGAACTAAAGTCTCCTGTTGTTTCCACGGGCC
ATATGAGGGAGCCCGTTCTATCTATGAAGTTAGACTGTCAAAACTGCAAGAAGCTTTTGT
TGTTAACTATCCTCTTTATCTCCCCCTCTCTCTCTTTGAGACAACAGAAGACGATGGTTG
GAGCTGTCAATCTTGGCAATCAATGCGAGCGGCCATGTCGCAAGTATTCAAAGCATTTCC
CGTCGTGCAACATCAGAAAGTGAGTGGCCAGGGCATTGATCTGAGGAAGGCAAAGAGGCA
GGACTCCCCCTCCCAGACAAGAGATGCGCGCGAGAGAGGGGGGGGAGAGAGAGAGGGGGG
AGAGAGTAGCAGTGTGTGTGTGTGTGTGTGTGTGTGTGTGTGAGAGAGAGAGAGAGAGAg
agagagacagacagagagaga
>NODE_630_length_96_cov_26.604166
AACTAGGAAAAGCTGTTTTGTGTTCCTGTGTGTGATATTTAAACAGTCTTTCATAGTCGG
GAGTTGAATAGGCTATGGGTGGAATAACTCGCCCACCTCATTGCATGCAGGCAGCCGGCG
AGGGAAAAATGGCCATAACGCACGGTGAATGCTCTGTGCTCACACC
>NODE_631_length_167_cov_53.730537
CTCATTGCATGCAGGCAGCCGGCGAGGGAAAAATGGCCATAACGCACGGTGAATGCTCTG
TGCTCACACCAGTCTATGCAGCCAAAAGGAAGGGAAGCGGCTTTGAGCGCAGACATATTT
CTGCTCTGGCCATATAAAAGGAGAAAGGACCACAAAACAGAATAGACTCTCTAGTTTTGT
CACGAAAAATCGGTTTGCTTGTAGCGGCTTTTGTTCTTTCATAGTCGGGAGTTGAAT
>NODE_632_length_104_cov_18.855770
GGAGGACCAGGCTCTTCGGTCGGTCCCGGGTACCCACAGGACCAGGCTCTCCGGTCGGTC
CCGGGTACCCACAGGACCAGGCTCTCCAGTCGGTCCCGGGTACCCACTATTAAGCACCCT
CCCTCGGACAAAACCCCCAGAGCGCTGCCCCTGGAAGTCTGTGCCCCTGGCCCT
>NODE_637_length_184_cov_9.847826
ATTGATTGCACTGATAATGTTTATGTGCTTAATGCACTCTGTGTATATATATATATATAT
ATGGACATAAATAAAGCATTTAAAATGTGTGTGTAACTGTGTGTATAATATGATTGATGG
CTGTGTGTGATAGTGCTGAATGTTAGTTAGGGCAGAGCTCAGACCAAGTAACCAGCTATA
ACAATAGTCGCAGTGTTGTTGGGGGAGTGTTGTATTTGTGTGTGTGTGTGTGTGTGTGTG
TGTGTGTGTGTGTG
>NODE_638_length_563_cov_27.642984
GTAGACTAATACATTAGAATAATATGCACGTTTATGTGATTTAAGCATGTTGATAAATGT
AGTTCTGGTGGCGTAGACGGCAGCGGTTAGAGAGCAGTCAAAGTACAAGTTATTTGGCGA
ATTAGAGAGCGCATTTTCCACGCCTTGCCTCGCGCGGCAGATGAGAAATGAAAATGAGGT
GAAATAGATTCAGGCTCGCGCTGCGCCCGTTGTGACGAGCAGCTGATTCCTCCATTTCTG
ACCATCTGGCTGCTGAACACAGATTTGCATTCATTTTCGCCTAATATCCTCCAAAATAGA
GGGGCAGCTGCATTTGTTGTCAAATAAGGTTTAAAACTCCTTTTAGGACGGGATCGTTAC
CTACGTGATGGGGTTGTCGAACTACCCTAGCCCCCTCCAGCCAGCGGTGTCAGCTTTAAC
CGGATTTGCCCTAAAACCCCTAATTTGGTAATCAGATTGCCATCGCTTTGGAGTGTAGTT
TGCATTTAGAAATACAGTAGTAAGTTGTTTTTAGCATTTTCTGTGACATAATATAAATGT
GTGACAATTATTAACTCAAATGAATGAATCAGAGAGAGCGACAAAATGTTTAGTTAAATT
CCACACGCAGTTTGATGACACGGTTAGACGACa
>NODE_639_length_277_cov_92.440430
AGAGAGAGAGAGAGAGAAGCAATGAGGCAAGGCTACAGGGATGAACACTGCTGTCCTTTT
TTCAATATCCCCTCCTCATGAAATTTCATTTGGATTGTAAATGTTCAGTAATTTACCATC
ATAAATGTGTAATGGGCCCCTGATTCCAGTGACATTGTGCTGGCTAATCAACTCATTTGA
AAACGAATGAATATAGATCTATTAAGAGAACTCAGCATTTCTGCTCTGTTAAGACTGGTG
GGCCCTCAAACACAGGCAACACTGTCTAAGAAAGAGTGTTTTAGGGGTTCGTTCTAATCT
GATCTATGGTGCAATTTGACTTTGAATTCAGAATTTGAATTCAGTCg
>NODE_640_length_85_cov_58.717648
CGCTGCCTGAGGGACCTCGATCGCCCCCCTCCCTCCAGCTCTCAACAGGGAAGGCGAGCA
GAAATAGGTAGGGACAGGGCTTTGCTATGCGTTGGTTCTGCTGTGGAAAATGTTGTTTTT
GTTGATTTTCAGAAGAAAACCACTGTTCAGATGTT
>NODE_641_length_1234_cov_48.926254
AGATGATGACTTGTCATTCTCTCTGCTGGGTTTACGAGGCAACGGAGTAGCCACAATTCA
AGCTATGATGTCATCAGCTAATACAAACCAATAAGAAAATGCTCAAGAGTTGCACTAACA
CTTGGTTCTCTCTCCCTTCCCTTCTTCTCTCTGTCTTTTGTCTCTCTAGTTCCACCAGTT
TAGAAGAGTGATGACCATCCTGTTCCTTACTATGGTTATCTCATACTTCAGTTGCATGAG
AGCTGCGCCCCTGAGAGACGGCCCCGGCATGCGGGGCCATCGGACGGACGGCTACCTGGG
CGCCGCAGCCTCGCCAGCCAGGGGCCAGGGGACTCCGCAGGGCAGCGGGGGCCCGGCCCA
GCGAGGGGGGGCTCTCCCCTCCCTCACAGACACGTTTGAGCAGGTGATAGAGGAGCTGTT
GGAGGTGGAGGGGGAGGCGGCAGCACAGCTGGGGCCGGGGGCTGACCAGGGCCAGGGCGG
AGGGGGGCCGGCGTCCTCTGTGGTCACCACGGAGACGAAGGATGTCGACCTGTACGCGTC
GCGGGTGATGATCAGCAACCAAGTGCCTTTGGAGCCACCGTTGCTCTTTCTCCTGGAGGA
ATACAAAAACTACCTGGATGCCGCAAACATGTCCATGAGGGTGCGGAGGCACTCCGACCC
ATCGCGGCGTGGAGAGCTCAGTGTGTGTGACAGTATTAGCCAGTGGGTGACGGCTGTGGA
TAAAAAGACGGCAATAGACATGTCCGGGCAGACCGTGACCGTCCTCGAAAAGGTCCCCGT
CCCCAATGGCCAACTGAAGCAATACTTTTATGAGACCAAATGCAACCCCATGGGGTACAC
AAAGGAGGGCTGCCGTGGAATAGACAAGCGGCATTATAACTCCCAATGCAGGACAACCCA
GTCCTACGTGCGAGCGCTCACCATGGATAGCAAAAAGAAGATCAGCTGGCGGTTTATAAG
GATAGACACTTCGTGCGTATGCACATTGACCATTAAAAGAGGAAGATAGTGTATATAATG
TATAGATTTTATTGAGAGTTTAAAAAAGAGAGTAAAGAGAAAATATCTATTTGTATATAT
ACATAACAGGGTAAATTATTCCGTCAAACGAAGATTTTATGGACTGCATGTAAAAAAAGA
TGAAGTTTATACAGTAAAAGTGATACTACAGTCTATTTATTGAACATATTCATGACCTTG
TAAACAATTAAAAAAAATATCTGATCAGTCATTTGCGCCCAGTTTAAATTACTATATCAC
ATTCCTCAAGACATTGTGGTTTGTTTACGTTGCCAAGATTCTGa
>NODE_645_length_135_cov_6.888889
ATTGACTTGAGATTTGGTGTACACATGCTGGGGGCTGTTATTGACATGGTAGAGGTTTTC
CATGAAAATATGTCACTCCCTCCGCCAGTAGGAGCATCACAAGTATTTATTATAGCTCCC
CCTGGCGTGGGGAGAGGGCTATTGACTTGAGATTTGGTGTACACATGCTGGGGGCTGTTA
TTGACATGGTAGAGGTTTTCCATGA
>NODE_646_length_297_cov_12.245791
ATGTGCGTCACACATACACCCGCAGACACACACGCACACACACAAACACACACACACCTT
ACCTAAAGAGGGGGTTGTGTCTTGGGGGGCCCGCTGGTTACCTGCTGACACGCGGGGAGG
TGATTGATGAGACGCCGGGGGCGCTGGAGTCGACTTTGTCAGCTGCTCATAATTTATACA
TCTTATCTCTGTCAGAAGAGAAGACAGACTGCCGCGTGGCGGATATGGAGATGAAAACAC
CGGGCCGGGGCTGAGGCGGAGGCGGCGCTAGCCGGCTAGCCATGGCGCGTTAGCCCCAGA
TCGCTATCGTATCGCTAGTTCTCTCACCAGGTGCCCGTGTGGCCTGTTGTGCCCCCTCTG
TCTCTCa
>NODE_647_length_492_cov_22.947155
GACAGTGTACACGACCCACTGAGGATGTTTAGAATTTTTTCGGTCTAAAAAATAAAGGCT
GCATATACAAAAATGGCCACACATTATTTTCGCAAGGTTTCCGGCAGAGCAGACCTCTCA
TTCAGCGGACATTAATGTCCAAATTAATAGAAAATACACAAACAAAAAGTATAGCATGCC
ATGTCAGGTCCAACCCATTTTATTGAGCTTTTGAGCCTTTGGATCCCAGACTACACTGGG
AGTGACACACAGCGGTGCCAATGGAAGTTACTGCCTTTTGCTTTGGTATGACCCCATATT
TTTTGGTAAACCACGTACAGTAACTTACATAAAATTAAAAATAAGGGTAAAAACTCAAAT
CAGAGGTCAGGATTAATATCTACAAAGAATAACCTAATTTAAAGGCATAAAACTGCCACA
TATCCATTGGACTACCTGCAACTATTTTGGCTGGACAACAAGAAAACTTTAAAGTCGTTT
TTCTCAGTTCTGCACTCTGGGAAGTTACTGCCTTTTGCCTTTGTAGGGCAGAATACAAAT
ATGTACAGGAAATTGAATGGGg
>NODE_654_length_556_cov_36.325539
CTGGCACACACTGATCCAAACCACCCATCTCCTACACACACACACACACACACACACGCA
CACACGCACACGCACACACACACACGCACACGCACACGCACACGCGCACGTGTGACACCT
ACCTACTGTAACAGTACCAGTCCCCAGATTACAATCCTCTTCATTAATTTTATCTCCGCA
GACATAAACTTTTAATATGCACACCAGCGCTACACAGGACTTCCAGGGCAGTTTAAATGA
CTGCAACCTGTAATTACTGTTCCAGCACTTGATTAGAATAATCTGATTGCAATTATTCAG
TGACTTTAAAATACAAGCCCCGAGCTAGGGAACAATAATTCAAGGGCAGTGATTGGGAAC
GTGTTCCTTTTTGGCTGTAAAATGATGTTTTAATCGGAGCCGACCGAAGGGGTTCCCCCC
GCTAAGGAGCGCCCGGTTCCTCAATTAAGGGCCCATTTATGCGGCGAGGGGGAAGAAGTT
GTGCCGCGATGTGGAGTTAATCACCGACGCCGACACTTACGGAGCCATCACGGATCACAG
GACTAACCCCCTAACGGGTAAACAGAAACAAGAACAAGCGAGCAAGAACACAGCAGCACA
GGCAGGGTCTCACACACACACACACa
>NODE_665_length_740_cov_54.586487
ATATTGGGATGGAGGGGTTGCAGTCTTGTGGGGGAATTTGAGGAAATGACATCACATTTC
AGTTATCCCTGACGTCTCCTCTCTCTCTCCTCTCTCCTGATAGGTGGACGCGTACGGGAA
CATTCTTCTCACTACGCTGGAGATGAACAACGAGGTGATGCCCTCCGACGTCGGGAGCAG
TGTCAGCGACTCCCGGAATTCGGTCATGTCCTTCGACAGCTCCGGGGTCCAGTTCAGGAA
GCCCATGGCGCCCCGGGACGGCTTCAGCCACCACTCACTGGACCGCAGCGCCATGCGCAG
CAGGGCCAACTGTCGGCTACGACGGCGCTCCTCCAAGCTCAAGCTGAAAATCCCTAACCT
GGCAGATGTCAGCACCATTGACAAGTGGTCCCGGGTTATTTTCCCCATTACCTTTGGATT
TTTCAACCTAATCTACTGGTTGTACTATGTGAATTGATGTGCATCCCTCCAGGAATCATG
GGCCATATTTTGAGAGCACATTAAATTGGCTTTGATACGGTTGGAAAATATGTATACACA
TATACAAGCTGATACATATGTATATGCATATTTCTATATATTATATTTCTATATACACAT
GTGTGTGTAAATCTGAAGGACCTTTCTCCTGTAAAAAGTATTAATAGAATGACTTGAAAG
TTTAAGAATAATTGCCAGAAAAACATTTCAAGCCTTTGAATCTCCTTTTCCTCCTGAGAC
AAACAAATAAACATCAAATCCCTCCATGGGATTTTGGAACTAAAGACTGCATGATATTTT
TGCTAAAAAAAAAAAAAaaaaaaaaaaaaa
>NODE_666_length_547_cov_12.356490
AGGACAACAACAAAAACAATTCAAAAAAATATCAATCTTTACAGACACCATAGGGCAAAA
ATATGGTGAAAAAATGTGCCTTTCTAAGCCAAGCGCCAAAAAACCATTTTTTTCATATTT
CTATTGTTACATAGCAAAAGGTGAAAGAATGTAGGCTGTCACAATGGTCACAGCAAACTG
CGCAGTAGCCTAGTAGCCTCGGGCATTTTTAGCGATTTTTAAACTGCCACAGAATATCTT
CTGCTATAGCTACATAAGAACCGAAAACACCGTTAGAAAGAACAGACCCTTGTTGTTCAT
CACGATTTTTCGCTTTGTTGCTAGCTTGTTTCGTTCTTTCGTAATCGTAAATTAAAAACG
GGTGGTTTCGCTCGAAAATGACGCGAGAAACACGGCTCTGTTGTTCTAGTGTTTACCTTG
TGCTATGTCACTTCCGGTTTTAGATGCGGTAGCAACAAAAACGTCTCCAGAAGTCACTGT
AAGGTATATATATTTAAAATTGTATGATAATGTAGTTCCTACATCATTTTCCTACACATT
GACTCAATGGAGTCTCCAACCTGCACCATACACTTTAACATCAGAATAACTAGTCTATAA
CATTAACATCAGAATAa
>NODE_668_length_96_cov_181.875000
AAGTGTTTTCAAAAAAGCCGGGGGTCTCACCAGGGAGTGAGTTAGGAGCGCGTTTCGAAG
CGTTCCGAGCGCAACGGTGGTAGTTTGTCGGCAACTTTTTTGGCAGGACCATGGTGCCGT
TTTGGAGGGCCAGGGGCACATAGTTCTGTGGACCGCGGATAAGGGG
>NODE_669_length_505_cov_35.083168
AAGTTTGAAGGAAATAAAACGGTTCTTGATGACTCAGTGTAAGCTGTGATTGTGTGTATG
GACCATGATATAAAACCAAAAAAGAAAATTACTTGTATTTTCTTTGCACTGCGCTTTGAA
AACATTCATTTGATTCTGCCCCATCTGTTGTAATCAATAACCCGACCATCTTGTTTTTTA
TTAAATGCACTTACTCTTAATTTCATCCACCAGTGGTTTTAGAGAGAATAATGTGGAGTT
ACCTATATGGCTCTGACATTATAAATCACTTCTCCAGACCCGATCGTACAGCAGTATCGA
TTGATCCTGATATATCACAGAAATTTACTGTCACTTCTGTTTTCAATTAAAGATACAATC
AGTCAGATAATGACTTAATTGGATTTTACAGAAGATTGAGTTTTATTGCCATGTGCTTTA
CGAGTTTAGTTAAGGAAGGCCATTTTATCACGGTTGTCAGGGGCGTCTAGCGAGCTGCTG
CGCCGGTGCCCTGTCCTTCTGTAGCTGCTCTGTTTACAGCGTAGGGGAGAAAGTGTCACA
GGATTGGTTTTCCTTGAGCTGCCCCTAGCCTCCAt
>NODE_675_length_71_cov_215.492950
CGTTCTCTCTATCCATTTAATTCCGGCGCTGGAGGAAGGGTCAGGGAGGGAGCAGTGGGT
GCGCGCTGTGCTCTCCGCTCGCCGCTTCCCCAGTCACACAGTAAACTACCTTTTAGGAAT
TGTTTCTCAATAAGAAATGAT
>NODE_678_length_71_cov_22.535212
GCTAGGTAAAAAGATGACCACAATACAGGGTAGAGACCGCTGTCATATAATTAGGTCTGT
GACCAGGGCCATTTCAAGCCATTTTGGTGCCCTAGCTGAGTATAGGATTTGCTGCCGCTC
CCATACCCACACTCCACCACC
>NODE_679_length_684_cov_83.131577
TTTTTTTTTTTACTGTAAGTGTATGTATTAAGAAAAAGATTGTATTCTAATGACAGCAGA
TGTAAAGGGAACATACAACGCCAGCAGCTCTTCATTACAAAGACAGGAGGAGGGAAAAAA
AGTTGCCACCGTTTCGATGGAAACAAACATTGCTTTGGGCCTCTTTGTAAACAGTACACA
GCTGCTATTTCGAGTGATGGGAGCTCCACCTTGTCACAACAATTCCTTAAAAGAGGAACA
GTTTAATGTCAACAATATTTTCTCCATCTGCCTGCTCACGGAGAACCTTCCGATCCGCTG
GGAAATGTTGTTCTTACTCCTCAAGGGAAGTGCAATAGCAAAGATGAACTGATAACATCA
ACTGAGGATGCATTCAAAGACGCAGCATTAGCCTGCTACAATGACTGCTATCTCTCTGTG
GCGCATATCCGTATGTTCACTCGCAGCTTTTCAAAGGGAAGTCATCGCTTCCTCTATTAA
GTATTTTCTCTGTCATTTTCAAATGAGTGTCTTTTTGAGGATTCTTCCAGCACAGGCTCC
AGTCAGATTGGACCAGGGTATGCTGAGCACCAGCTTCATCTGATTCTGATTCTGATTCTT
GATTCTGATTTCTATTGTATCTGATTCCTTGCATAATTGTTTTATTGTTTATTGTTTACT
GCCATGCACCAACTTAACCAAAAATTCCTAGCAGGTGGAAGCCTACATGGTAATAAAATC
GTTTCTGATTCTGATCTGATGTCCACAGGAGCTc
>NODE_680_length_436_cov_37.417431
TCCAGCCCCAGTAACCTGGAGATTGTGAAAAGAGTAAACAGCGTCTTACCTGAGCTACGG
GAATGTGGCCATGGTGGAGCTAAGCCTGACCAGCAGTGTGGCCCTTACTGACCCTGTCCT
GACCCTAGCCTGTCACAGGACCGCTGCTCTCTTTGTGTCATGCTCCTGCCTGCTGACTTT
GGAGTGGAGATTGCAGGTACAATGTGGATTGTTCTCCATGTGTTTTCAAAGATCAGAATA
ACAATGGCATTTGCTCAGCTCACTCACTCACTCTCATTGATCACTTGCCCTCTCTCTCCT
CTCTCGCTGACGTCATCAACTTTGTTCCTCTCCCTCTTTACACTGTTGCTTAGGGAGGAA
AAGACACTTCCAAAGCTTTTGCCGACCATCCATTTCCATATTATAAGGGATACAGCCCCT
TATCAGAAAGCCAAACACCCATTTAATCCACACATTACATAGCTGGCAACGttaaggaaa
tgcccattcgataattgctagctaat
>NODE_681_length_109_cov_11.321101
GCTATAGCAAACGGCTGAAATCGCCAACTTTGAACAGGCATATCTCATGCCCCGTTGGTC
CTAGAGTCATAAGATTTTGCACAGACATGCCACTCCTCACGGGGAACACATTTGCCTCAA
GGACCCATAACTTCCGGTTACTTAGATTTCCCGCCATTTTTGATTTTGTGAAAAACACT
>NODE_683_length_255_cov_20.423529
TTGGGAACAGCCCATTGGTTCCATTGAGCCAGGCAAAAACAATCAAGCACAGATAAGTAA
TTGAAATGATTTCAAATAGTATTTGGATCCAGGTCTGGTAGTGGGTGGGGAGGGGGGCTT
TGAGGGGAGCTGGAGAGGTGAGGGACCTACTTGCAGCGTGGTTTGTTAAGGGCAGTGATA
GTGCACATCCCCTCATTCTGACAGAAGTAATCACATGGGTTGGCCAGCTCATCACAACGT
TGGTTCTTGAACCCAGACGAGCAGCTGGAAAACATGGTGGTGTACGGCGTGATCATGGGG
CCAGAGAAGGAAATGTGCAGGACGa
>NODE_684_length_303_cov_27.392738
GGAGAGAAAGAGGGAAAGGAGAGGAGGGGAACAGAGGAGAGGAGAGGAGAGCGCTGGGGT
CCTGTGATGGTGCCTGTTTGCTCAGCCACCGTGGCTCCTTTGATCAGAGTGCTGGGGAGC
AGGGGGCCGTGTGGCCCAGCAGAAGGTCAGCTATATATTACACTCCTAAAAGTGATTACT
GAAATTCTTAAGTGAAACCATTCTGCTGCCAGGGTGTGCACTAATCCCCCGCAGCGCTGT
CTGGCCCTCACAGGGCCCCGTAGATCTCTCCCTCTACCCCGGCAACAGCTCCTAGTTCCC
TAGTACCCCAGCCCCTAGTACCCTAATATCCCAGCCCCTAGTACCTTAATACCCCAgccc
ctagtacccgaat
>NODE_685_length_1180_cov_21.142372
TTTGATTTCTTTTCCTTACAGGGTAATGACTGAAGTGACAGAAAAAGGTAGGTACTATGA
TTGACTCCTTGTATTATTTATACTAATCCTTTCTTTTCTTTTCCTACAGGATGAGGACCG
GACACCTATGGAACCCAACGAGGCTGCAGGTACGTTACCATCACAGGTAAGTGCAACTAT
ATTAACATTTAGGACAATTAGACAGTACATTAGGGGTGGGGCTAAGGGTTAATAATAAAT
AAGTGCTGTATTTAAGTGCCAATACTCACACACATCCCACTCCACCCACCACTCTCCAAT
CCATTCCACTAATTGTTGTTTCTAATTTTTAATTTATTTTCCTTACAGGGTAATGACTGA
AGTGACAGAAAGAGGTAGGTATTATGATTGACTCCTTGTTTGTTTAATCTAATCCTTTAT
TCTAATACTTTCTTTTCTTTTCCTACAGGATAAGGACTAGACTCCTATGGATCCCAACGA
GACTGCAGGTAAGTGACTAACACAGGTAAGTGCAACTGTATTAACGTTTAAAACTATTAG
ACAGTACATTAGCGGTGGGGCTAAAGGTTAATAGTAAAAAGGTGCTGTATTTAAGTGCCA
ATAATCACACACAATATATACATGCTATAAAAGGCTAAAATAATCCACACTATCCTAGAA
AATATACACACAATATATACACAACATAAATGCAATAACCACTCCACACATGCAAGTTTA
AATTCATTCAAGCATGCTAGGAATTATATTATATAAATAAATAACATATATAAAGATCCC
CACCAACACACATGCACATACATACATATATAAAAGGACAATAAAAGGGACAAAATACAG
TAAATCCATGTGTCTATTTACTCGCATTTATTGTGGGGATTAAAAGGGTGGCTAGTATTT
TTCATTTAGTCCTGCAGGTGCTATTGTCTGTAATTGGTGGATCCATTTGCGCTCCATTGC
CCTCCGCTGTTGATCTGTCCATGTGGATTGTGACTGCAGGCCCGAGATATTCAGGTGAGT
AATGGGGTGTTCTTGAAAATGAGTGACTAATTGTGTTTGTAATTTACCTCGCCTGATGTT
ATACAGATGTTGCTTCAATCGTGTGCCTATGCTATGTGATGTTTCCCCTATATAGTGCTT
ATGGCAAAGGGTACAGGAAATAATGTACACAGCATTAGTGGTGTGGAAGGTGAGTTGGTT
AGTAATGGCGGCAGAGGTCTGACTATGAGGGTTAGTAATGAACTTTCTGg
>NODE_686_length_625_cov_42.206402
GCTGCCTGGCCAGAGGTGAGGGTGAGGCAGCACGGGCACCAAAGGGGCTCGTGTGTGTCC
CCATCTTTGAGCCCTCCCACCACCAAACATCGCCTTTCATTCAGTGTCTAGCCCTTTCAA
AACAAGGTGAAGTTCAGCAAAGTTTCTCTGCAGCAATGATCAAACAGAGCCACATCACTC
ATGGCTCTGGGTGACGGGGGCAGTGAATACAGATCAGCTTTAATTGTGGCGGGCCTTACT
GCCACTGTCTGTCAATCAGAGCCTTTGAATTGGGGAAAATTTGCTCTGTTCATTCTGTTA
AATGATGTATCCAATTAAATGCGTTAGAATTCATGATCTTCAGTCAAGGTTAAATGAAAG
CAGTTACTGCTGTCAGTAAGGTGATTAAAGGCTGCCTACATCAGGCACATTTTCAGCAAA
ATTAAAATTTGGGTCTAAAGCATGAATCTTTATTCATCATCAGCAGTTCTGCTATATAAA
TGCCCGGCACATTTTCTCTTAATCACCGTGTTCATTTTAATTCTCGCTTTCGTCTCTTTA
TTAAAAGGGATCTCAGTCCTCAAATTACAGCGTTTTACTTATTCACAGTGAATTGTGGTC
AGGTCTATTGATGTTCAAAGACCCTTTTCAACAGTATCTTAGTTTCTTAGTTTACATGCA
TCTTAGGATACAGAAACTAAAAACAGCTATACTGt
>NODE_687_length_71_cov_3.591549
TCCATCCATCCATCCATCCATCCATCCATCCATCCATCCATCCATCCATCCATCCATCCA
TCCATCCATCTATCCATCCATCCATCCATCCATCCATCCATCCATCCATCCATCCATCCA
TCCATCCATCCATCCATCCAT
>NODE_688_length_496_cov_40.014114
AAATAGAGTTCGAAAAGATAATTGTCATTGGATATGCTTATTTGAGCCACAGCAAGCATA
TCACAACTGAATTAAAAAGGCTCTTTCAACCAAAAATACAAAAGGAGGAACTAAAGCATA
GACAAAAAAATGAGTTCAAATGGAGTTATAACGTAACAGGAGAAATAAAGAAGGAATGGT
GACGTGAACAAAATGGGAAAACGGGAAACGGGACAAAAAATGAAGGCTTATGGATGAACA
TATGGATGGATGGACGGGTCGACAGCAAGAATGAATTTGTTTTGTTTCATTCTGTGAACA
TCAGTTCAGCACTCTTACCTCGTATTGGAGTACCACCTGGGTGGATAAGATGAATGCAAA
TAAGATTGGAAAGAAGAAGCATTAGTACGAGAAGATAGAGGCTGGGGGCTTTGGAAGAAG
AATCAAATTAGATTTAACAGAGTACGTAAATAAAGGTACTAGAGGAGAGGAGAGAAAGGG
GAGAGAGAAAGAGAGAGAGAGAGAAGTTTGCTGTACTCTTATTTGGCAAAAAAAAGACAG
GATTCATCATAGGAAGATATCACAGg
>NODE_689_length_231_cov_50.316017
TTGAAGAAAAGGAAGTCTGAAGTAGAGTGAAGAGTAGCTGAATGTTGTAAAGTAGCTGAA
TGTTGCAGACTAGTTGAATATTGTAGACTAGTTGAATGTTGTAGACCAGGTGAATGTTGT
AGAGTAGCTGAATGTTGTAGTAGCTGAACTGTACATACACTAGCTTAAATTGTTTAAGAG
AAAATTAGCAAAGAAAGAAAGAGAGAGGGAGAGAGAAAGAAAGAGAAAGAGAGAAAACAA
AGAAAGACAAGAAAGAAGAGTGGAGAAAAGGAAGAGAGAGTGAATAAGAGGTAGAATGGT
A
>NODE_705_length_392_cov_7.181122
TGGCACCACCGAGCTTTTCGCAGCAAAAGTGCATTATGCTACAAGTTTCACTTTTAAAAG
CAGGCCAAAAAAAAGTGACCACAAAAAGAAGCTCAATACGTGACTTTGGCCTTGTTTGGG
CTTCTTTTTGATGTCGCTTTGTTTTAAAAGTGAAATTGTAGGTTGAGTTGAAAATTGCAT
CAAAAATAACCCAAACTATATTGAAACTGGACCTTGACGGTCTTTATAGGCCACACAGCA
GTGCTAGTTATACCCAGTCACACACACGGGAGGGAGTGAGCGGTGGCGAACACACAACAC
ACACATGTTTGTGCACATGCATTTTCTTGGCGGTCGCTGGTGGAAATTGTCCTCTGGCTT
TTTTGAACCCGTCCAGGCTGTTCCTCCTTCACGGGCAGCTAGGGGCAGTGGGCGTGGCTG
TAGACCGACACCCCGCGCCCCGGGGACCAAGTTCGCGCTCGt
>NODE_710_length_1093_cov_9.366880
TGGTCTGCTCCCACCTTGTCCAGGCCCCTTGCTGCCTCAGGCTGACAGTTCTGCTGGACC
TCCCCTCCTCTACTGCTGCCCTCACTTCCGCCTGGACCAGTCTGCGCCTCTTCCCCTTGA
CCTTGTCATACTGGGGAGTTGGGAAGGTTCCCAGACCAGCTCTTCTTCTTCTTGAACTCC
TCCTCCAGGGACTTCAGGGGCAGCTGGAAATTGGTGTTATTAGCATAGAGGGTGATGCTG
CTAAAGCTCCTGGGCAATCCCAGCCTCCTCCTGAAGAAGCTGCTGACTTTCCTCTCCAAG
CTCTCTATGATGGAGATGGGGACTTCGTAGACCAGCAGTGGCCAGAGTATCCTTGGCAGG
ATCCCATGCTGGTAGTGAACTTACCGGGAAGCCCTGACTGGTCCACCGCTCTCAACCAGC
TCTCCAGGTCCTGACAGGTTGCCTGGACTGATGCTGCATCCTTCAGGCTGCTATTGAACA
CCTTGCCAAGGCTCTTCACTGGCTTCTCGGAGAGAGTTGGGATTGGTGTCCCATTGATGC
AGAAGCAGAAAGAGTCCATGACTTTGTCCTTCTTCAGCACCAGTGACCTTGATTTTGTTG
GCTTGAACCTCATCCTTGCCCATCCAATCAGCTTCTCCAGTTCTTGCAGGATCCACCTGC
TACCTGGCACTGACTCGGTGGTTACAGTCAGGTCATCCATGAAGGCCCTGATTGGTGGTT
GGCGTATCCCTGACTTGGTCCGAGAGCCCCGGCACTCTGGTTCAGCAGACTTGATGATCA
TGTTCATCACCAAGGTTAGAAGTATCACATAGATGGTACAGCCTGTGAGGATCCCAACCT
CCAGCCTGTGCCACTCTGGCCATGTTTCTGACCCTGCTGAGACTATCATGCTGAACTGCT
TGTAGTAGTCCAGGATGAGATCTGCCACTTGGCCCGGCACATGATGCTTGGCCATGGAGC
TGTATAGGCGTTGGCCAGGTCAAGCCATTGCACTGTCAGGTCTCCCTTGTTCTCCCGGGC
TTCTCTGATGCTGACTCACCACTCCCATGGACCCTGGCCACATACTTGATACATCACCAG
CCTCAGTAACTCTCAGTTGTTACTCTCAGTCTGTGCATGTGCCTGGTCCTAGTGTCCGTT
GACACACGtgcctgccagaatgg
>NODE_711_length_315_cov_42.676189
GCCTGCTGAAGCTCTCGACTCCTCGGGAGAGAATGTCAACCCAAGCTTGGGGCAGTTTTG
ACAAACAGAGTATATATTGATACATGATAAAGTATGCTAGAAATCACCCGACTGCTAAAG
GCTACTATAGTTTTAATATCATCATTTGAATTAACAAGCATTCTGTGGAGAAATAATGAG
CTTTCATTATTCAGAACATCATCCTTACCCGGGGAGCTCAGAGGCTATTAGCGCTTGAGA
ACTTAATGAAAAGAAGATAAAGAAGGTTTGAGATAAAAGTTTGAATGGCCGCACTTGGTA
ACCAGAGTTAAAATTTAATGCGGCCTGCCGATGACGGATGGCTCTTATCTAGAGCCTGGG
GAGCGGGTGGACAGGGGAtccgcct
>NODE_716_length_124_cov_52.895161
AGTGCACCAAAAGCCTGTCACACATTGTCCCCAATGCCAACTTTGACCTAGAGGTGGTTG
CAGCTCTCTACCTGTAGGTAAAGGGGCGTGACCCCTTGAAATGACCCCAGGTCCTTAGGT
AAGGGAAGTCTGAGGCCTACCTGGCGACCTTGTTAACTTTGAGCCTCATTCTGAGGGTCT
TACCATGCACCAAA
>NODE_717_length_201_cov_74.044777
TACACCAAAAACCTGTCACTCATTGTCCTTGAGGTCAACTTCGATCTAGACGTGGTTGCA
GCTCCACAGCTGTAGGTAAAGGGGCGTGACCCCATGAAATGACCCCAGCTCAGTAAGGGA
AGTCCCAAAAAGACAAAGGGTTCCCATTCGGACGCCCCCCTGGATGCCCCAAAAGGACAA
AAAGGTTCCCAATAAGACACTGGAAGTCCCAAAAGGACAAAAAGGTTCCCAATAAGACAT
TGGAACGCAAGGTCCGATTGGGTCCAAACCA
>NODE_721_length_232_cov_55.310345
GGTCTGCGTGCCGGTTGGATAGCTGCGGTGGGAGGGTGGGGGGGGTGAGGGTTGAGGGGG
TTGAACGAGCCATGCGATGGGAGTCGTGTGTTTGGTTTTTACCCCCTGACATAGATGTCA
GACATCTTCTCTCCTGTCATGAAAGCATCGTCCTCTAGAATTACGTCATCAGTGTTCCAA
ATAATAACACGGAGCTCAAAGCTAGACAACCGCAGGGCGTGGTGGACGAACGAGACCAGA
CAGAGAGAGAGAGAGAGAGAGAGGAGGGGGGAGGGACGACAGGTAGACACCACAAACAAA
Cg
>NODE_722_length_354_cov_88.319206
CACTCCCTCCCCCAACCTTCCCTCTATCTCCCTCCCTCCCTCCCTCCCTCCGCGTCGGGC
CGTGACGTGACCTCCGTCGCCGCTCCACCTGCAGGAAGCCATGTTTGATTCTCTGTCCGC
CGAGACGCCTGCTTGACAGCAGAATGGTGTCATAGGACCGAGTGGAGGAATTTCTCTTTC
TCTGTCATCATTAAGGGGCTTCCCCCTATGGTGAGTGGGATGAAAAGTACGATTTAATGT
TCTCAGGAGAGTGGCAGCAGAAGAAAAGCTCAAAGCCCTGCACGCTGGTTTCTGAGTGGG
TCACTCCAGCCCTCGCAGCGAATGGGATGTCCCTGCGGAATTTGCCATAGACCAGGCTGA
AAGGAGAAGGATTAGGACCCTTTTAAGGATGGAAACGCAACAAAGGGAGCACTTTTATGA
TGTa
>NODE_723_length_195_cov_22.133333
AAACGAGCTACAATTAAAGCGAAAAATCGTGAGGAACAACGAGAGTCTGTTCTTTCTAAC
GGTGCATTTGCTTTTCATGCAGCTATAGCAGAAATATATTCTCTGGCAATCTAAAGATCG
CAAAAAAATGGCCGTGAATGAATAACAGTGGTCTTTACATCGGCACGCGCTTGCCCAGTG
TACGCGAATGATCCCGCGATATGCTTTGTGGACAACACATGGAATATAGGCTAGCGCCAC
TTTTCTCCTTATATCTGGGGGATAA
>NODE_724_length_228_cov_8.276316
GAGGCCATTGTTAGAGGGATAATCCGACTCTCGCTGCTCAGATGGGTTAACACGCATGGG
ATTAGACCAGATTACCCAGACCCACACCAGACAGGACAGACATAACCTCCATCTCGCTGA
CCGCCCACTCTCTCCCTCCCTCTCATCCTCCTCTCCTTGTCCCTACCAGTCATCTCCCCT
CCTCCTCCAACTCTCTCCATGTCTCTCTCCATCTCTCTCTCCCTTTCTCTTACACTCTTC
CCTCTCCCTCTTCACACAACTTTCTGCTTTCATCTATCTATCTATCTATCTATCTATc
>NODE_725_length_477_cov_52.620544
AGAGAGAGAGAGAGAGAGAGAGAGAGAAGTGCAGTTTTACGAATACCTTTCACCTCTTTT
ACAGCCAGAAGGACATGGCGAAGAGAACGATTTCTGGAAAACGCTTTTGTTGTTTGTTTT
CGCGTGATTGATGCTTGACTTAATCCAGTGATCCGTGAGCCTTCCCAGGAGGGTGAGGCG
GCCTCTTTGTGCCTTTCTGTCCCATGTGAAGCTAACCAAAGCTGGAGAGTGAGGGTCAGA
GCTATTCGGCAGGGTACCAGGTTCTCCCCACCGGCGCATCTGCATGTGAAATCGCCATTT
CACCCCTCCACACTCCCTAATTGTTGCTAAAATTATTTGTGAAATTGCCTTCCACCAGGA
GTGTTTTACACGGCAATTGTCACACAATTTTCTATGCACGGCGGGCCCACGGAGTTGACA
CACGCACCTCTTCCATTCAGCATATGCGCCCTCTCGGCCTAAAGAGTGTGATATTTCTAA
TGTTATTTCATAACAATTACCTCTAAGAAACTGTTAAGAAATGGGCATAGGTGCTCCATG
GGACTAt
>NODE_726_length_71_cov_24.661972
GACTTCTGGATCCTAACTTTTCCTTTCAATGTGGACTTCTGGATGTGGACTTCTGGATCC
TAACTTTTCCCTTCAATGTGGACTTCTGGATCCTAACTTTTCCTTTCAATGTGGACTTCT
GGATCCTAACTTTTCCTTTCA
>NODE_729_length_226_cov_41.615044
GTGTCTTATTGGGAGCCCCCAGTTGCCCCAGATACCCCAACTATCACACACAGAGCAGGG
ACAGGCCCTGATACAATAATCTGAAACAATTAAGTCTCTATGTCCTTTAGAAAAAAAAAA
AAAGTCAAAAATCCTGATGAAGATGGTGTCAGAGTCATAGGACTTAAGAGTGTCTGTCAT
AGTTTGTCTGATTTGGGGAAAACAATTTCTGGACATGTGTGGGCTCTGATTCTTCAGTAT
GTTGTTGCCACACCCACGGGGAGTAGACCTGACTTGGTTTGGACCCAATCGGACCT
>NODE_730_length_91_cov_37.703297
AAACAAACAAAGGCAGACCAAACCAATCTTCAAACAAAAGACAAAAACCAACACCCAAAC
TTATCCCCCATCCCCCAATCAATTAGCGCTCAACTTAACCAACCAAACAAAGAACCAAAC
AAAGGAAGCATTATCCCAACTAAGCAAACAATAGGAAGTAC
>NODE_734_length_700_cov_25.340000
GGGAGAGCCGAAATAGCTCAGTTGGGAGAGCGTTAGACTGAAGATCTAAAGGTCCCTGGT
TCGATCCCGGGTTTCGGCAGGCGCGATGGGGCAGCTGACAGTCCCAGCCCTTGTGTCCCT
TTATCAAGTAGACAAGTGCCCCTGTCATTAAGTTTTCTCCCGCTATACAGAAAACGGCAC
TTATTTTAAGGCCCTTGTGAGCTCGGGCGTGGTCATTCTGAAAAGGGATGTTCTGCAGGG
AGATGCTGTGTGTTCCCATGAAAAGCCCAAAATTGAATGACTGGAGAATGCGGGCATCGA
TCCCGCTACCTCTCGCATGCTAAGCGAGCGCTCTACCATTTGAGCTAATTCCCCGCGCCT
TTCCTTACCTTATAGAAAATCCCCGAAACCCCCTACTTTCCCTTGCCAGAGGGGAGCCCT
CAAGCCAATCGGCAGTCACTTGTTGGCTACTATTTTGTGTCTTGCTACAGCTTTTTAGAC
TGCAATTGCCTTGACAGCTCCCTCCGGCTTCAGCACATCTAGGCCGGTTAGCTCAGTTGG
TTAGAGCGTGGTGCTAATAACGCCAAGGTCGCGGGTTCGATCCCCGTACTGGCCATTGGC
CCGTTTTTCATTGGCCATGAGTAGAACTTGCTGGAAAGGAATGGAGGAGCAAGCCTTCAC
CTGGCTGGTGCCCAAATACCTGCTTTAGCCAAGGTCTTTTCATCTGCAGTGTTCTGCCTT
ATAGTTTTGGACCTTGAAAATTCAGACGCAGTCCATTTCAATCTGTACCC
>NODE_735_length_288_cov_9.225695
TGCTAGCAACATCAGTCTGTTGGCATCAGCTGATTAGCTTTGAGAGTCAAATTCGGCATT
ATCCGTTGCTACGCTCATAGTTTGGGTTGTTAGGAGGTATCCTGGGGCAGGAAAATAACT
GAACGAAAAGGTAACGGACACTTTCCATTTCACTTACGGTTCCAAACCCATGTTTACGCT
ACCATGTTATCGCTGTTGCTCCAGGAATTATATTCACCATTTGAAATTCCATAGCAACTG
ATAGTTTTGGGAACTGCTTTTCTTGGCGGAGTTCAATAAAAGCGATATATCATACCAAAT
TGAATAGTTAAACGATTGTTTTTCGAGATGATATTTTAAAAGGTGGTGTAGTCCTGTT
>NODE_736_length_688_cov_63.725292
TTAAGGAAAAAAAATATTCTCTGGAATCTAGAGTGTAAAATCCCAAACGCGCAGGATCCA
GTGTTCCGACGGTATTTATATATAAACAGGTGAGGATCAACCCGGGATAAAGCCGTGGGA
AGCTAAAAGGTTTACCCCATTGTTTATTTGTTTACTTTCATGTCAATTAAGCAAATTAAT
CCGACATGTCTAATGAGTAGGACAGCTAACCCTAGTGGATAGATAGCTGGCTAGCATCTG
TGTGGAGCTTCCCAGAGAGGAACCGTGACTCCCACCGCCCTATCGCCCCAGTCAGAGGTT
CGATGGAAATGCAGTTGTGCGTGGAGGCTGCTAGTTGTTTTTTCTCTCTCCTTTTTCTGC
TCTCGCTCCTTCTTCCTTTGTTCCGCTGGCCTAATCCAGTATGTGTGGGCCGGTAAGTTT
AATGGAAACAATTTATTAAGTCCGGCTTAAAATGCCATCTGCTGCTAAGCCTCCCAAAGC
CGCTAAGCTCCTGGTTTCGCCCGGAGCTCGCTGTGTTCACGCTTACTGTAATGCGCTGTT
TAAAATGAGCACAACGGGTCAAAATTAATCAGGATTACAAGGGCACAAATCCACTTCAGA
AATGGGTTTCTGCTGCAATCTTTCCCCCACTATCCCAAGATGCCCCAGGTTTGCCTGACG
GACGTCACACACAAAAAGGCGGGGCGGAGGGCAGATTGGGGGGGGGGGATGATCCCTCGC
AGACTGTGGAGCCTCACTGGACCtgaccgagccaaaat
>NODE_737_length_284_cov_91.274651
TAGCCCTCGAGGCTCCCGTTGCCTGCGACGGCCGGGTATGGGCCCGACGCTCCAGCGCCA
TCCATTTTCAGGGCTAGTTGATTCGGCAGGTGAGTTGTTACACACTCCTTAGCGGATTCC
GACTTCCATGGCCACCGTCCTGCTGTCTATATCGACCAACACCTTTTCTGGGGTCTGATG
AGCGTCGGCATCGGGCGCCTTAACCCGGCGTTCGGTTCATCCCGCAGCGCCAGTTCTGCT
TACCAAAAGTGGCCCACTAGGCGGCTCGCATTCCACGCCCGGCTCCAAGCCAGCGAGCCG
GGCTTCTTACCCATTTAAAGTTTGAGAATAGGTTGAGATCGTTTCGGCCCCAAG
>NODE_739_length_687_cov_15.208152
ATACTAAAATTGAACTAGGACATCTGTTTTGTGTCCATATGTGCGAGATTTATAGTTTTA
TGAAATGCGCGAATCCCTCCAGCCAAGGCATTGACCCAAGCATGCACGTATAGCGGTGGA
CTAAGACAGAATGCAACTAAACTATTGATGATAAAAATTATTAATTAAGGCGAATGTCTT
AGTTACACTAATATTGTACTAGGAAAAGCTGTTTTGTGTTCCTATGCGTGTGATTTAATA
CAGTTTTGCGATATCCGTGATCGCTCCAGGCGTAATAGCGCGGCCGCCGGTCCCTCGCCC
TTCCCCATCCGAGTGACTGCAATTTTAGGGTGAATCCACCTATATTCAACTGCCGATTAT
GAAAGAACAAAACATGCTAGAAACAAACCGATTTTTCGTGACGAAACTAGAGAGTCCATT
CTTTCTTTTGGTCCTTTCGCTTCTTACATAGACATGGCAGAACATTTTCTATGGTAAAAG
GCGCTTCCCTTCCGCGAAAATGCATTTCTCAGCGGCAGGCTGAGAGCTCTGAAACGAGAG
AATATTAGGTAATCTGTTACTCAGAAAAATTATTATTTAAGGCGAATGTCTTAGTTACAC
TTATATCGAACTAGGAAAAGGTGTTTTGTGTTCCTATGTGTGTGATTTAATACAGTTTTG
CGATATCCGTGATCGCTCCATGCTGTAGGCTATAGCCTAGTGCAGCGGCAATAGTAGGTT
CGCACATACAAAGTTTTAGGAAGATTATCTGGGATAt
>NODE_740_length_301_cov_6.275747
CGCTTTTCCAGGGCCCCTGCCACCCGTAGCGGCTGCCTCGCAGGCCCAAGTCAAAATGAA
GAAATACAAAGTTTATTAGTTAAAGCCTGCGCCCTCGGGTCTCCGCGTTAGAGCTCCCCG
TGAGGGGAACCCTGCGCGGGGTGACCTTCGGACGCGGGCCCCACGGGGCTTCGGGTCCCT
GACGGGACACAGGCCTCGTACCTTACCGACCCTCCGGGTGCCCCCCAATGCTCACCCCCG
CCCGAGAGCGGAGAGGAGTAAAGGTGGGGACATCAAACCCCCAGCCGCTCCCCGGAAGAG
AGCCACCAGTTTGGTTGGGTGCCCAAGGGTGGCGCCAGGACGCCCTGGCGCCGGGGACTT
CGGTTCTAGGC
>NODE_741_length_230_cov_30.500000
TGAATACGCAATCTAGTGCACTGTGTTTTTGTCATTAGTAGACCTATCCTCGGTCTCCAG
TTCCAGCTCCACACCGGCTGCCTGCCTGTGGGGAGAGAGAGGAACATTTGTGTGCCCTCG
CTTGCCAAATTAATTCTTGTCTTGACATCTTAATTCTCAGTTCTTGTGTGTGGTCAAATC
AGCCTACTATAGAAAAGCAATCAAGCAATTATTCCCAAATTATATTTGCCCAACACACAC
TGATTGGTTATTCTTTTCTTATTGGGTAAGCTCATTAATTCTGAGCAGCTTGCTTGTTAT
>NODE_742_length_579_cov_11.234888
GTGGCTGGCGCCGTGGCTGGCGCCGTGGCTGGCGTGGCTGGCGCCGTGGCTGGCGTGGCT
GCCTTAGCTGGTGCCTGGGGACACATCCATGGTGTAAATTATGTTTAGAAGGGTTATTAT
TTAGCATTTTCTTTGAAAATAAATATTACGTCAGGGTGCTGCGATGGCGTACAGGGCTAG
GCCCATACCATTAAGGATCAGTCCTTTTGCTGGAAGTCATCCCCTCTCTCTCTCCCCAAT
GTTTCCTGTCTGTCATCGCTCAAATGCATAGGTTGAACTCACGTAGGTGCACACCGCCGT
CCTGATGTCCAGGACATCCGGGCTGCCAGGGAGCCCCATCTCCGCCCACGCTGCCTTCAC
GTACCTCAAAGTCAAAATCAGATTTTTGTCACTTTCTTAATTGTAACAGATATGATGTAG
AGTGAAATGCTGGCTGCTGCTGTCAAACTACAAGAGTATCAACTAGCAATACAAACAACA
CAAGTTTTAATTTCGCACATAAAAATAACATAATCAGTATACCTGGTCAGGTTTTTGGCT
ACGCCTTTGCCTGCGGTGACGAGGACATAGGTGGACTCAGGATGGCTCCTCTTCCTCAGC
CCTAGCCATGTCCTCAGCCACCCATATTCCTCCGCCAGCAGGTACAGCt
>NODE_743_length_645_cov_47.586048
TGTTGTACGTCTTTAGAATTACACCTTGAAGCCATAACTGGATTTTTTTCTCTCTCCATA
TTCATGAAAGGAAGACTTGTAATTTGATAAAGGGAAGCTTGTGTTCTCAACTTCATTCAA
ACGGCATCATGGAGCCATATTAAAGTGGGCATCTGTGTTCTCCCAGCATTAATCTCTTCA
AGCACATTCCAGCTGCTATGATGTGCAGGAGGGAGATAAGTCTTAAACAGTCTAAAGCTA
AGCAAACCAGACAACTCCATTATTGGCTTCATAATTGCTTAATTAAACTTTTGTCACTAA
TCATTATGGGGGCAATAGAGCTGTTATACAGGCCTCTGTTGGGCAAAAATCAATAAACTG
TTGGAGCTAATTTCTCCGTATTTTTTTGTCCTGCAAATGAAATTCATTGCTGCCGGTTAG
TGATCTGTGGGGCTGCAGCTCGACTGATATGAGCTGCCATCACCATTTGAATTGAGGGTA
TTCAGTAGCACATGAATATGAACAAATGGCAAACATAAATCTCTTGCATGAAGTACACCT
TCTATCCTTTTATTATGGAACAATTGACCCATCTAAAATGAATTCTAATGCCAGGCAAAG
CATTTAGATTTAAATTACACCGTGGTCTCCTGGACCTGAAAGATGACAGCATAAAAAAGA
TTAATATGCTAATTATTTTCAACCCCTTATTCCTCTTTTCGACATTTGCGGCGGg
>NODE_744_length_249_cov_8.859438
CACGGAGAAAAGATCATAGCAATTTAGACTAACAATTGCAAAGGATGGAAACATGTTAGA
ATAAAAAAAAATATTTTGACACTATTATAGCCCAGTCAGTGCATGGACGCGGCATCTGTT
TACAAAATGTTGATTCGCTTTAACACACCATGAGGGCGCTTATAGCAAAATGATTTATTT
AGGCAACCTCCAACAATATTTCTCCTTATAACGTCATATCTGAGGGATAATGTAATTACT
TTATTAGCAAGCAAAGGAGGAAAGTTCAAGCAACTTTGAATCGAACAGAGCTTTGCTCCA
TCAGTGAAGAGACAGGCAc
>NODE_745_length_489_cov_43.830265
CCACTCATCACCAACTAGGGATGTGCGCAGCGTGTAATTTCAGTGACGAGTACACGCTGG
TTTTGAAACCGAGTACACGAGTACTCGAAAACAGATTCCCAGCCAATCAAAGGCAGCCTT
TTTGCTGCATAATACAGGCTACTCAAGTCACTCACTCGTCTTTTGCCAATGCAAAACAGG
ATACTTTGAGACAACTGCTCACTAACAGCATTATAATGTAGCCAAATTATTTTGTTCTGT
TTAGTAATAGCCCTAGAATTCAGCATTTCAATGTGGTCGCTGTCAATCTTAAAACTGCAC
CATAGGCCTACATGTATTGATCTGCTTGGTTTACATCGGGGCACGTAGAATATAGCCTAT
GATATGAATTACTATTGATATCAAATGCTAATACAGTGTGTTATTCATTTAGTTATGTGA
TGAGTTTCAAGTTGCTCAATATAGCCAACACACTTCCCTACTGGTTTAGAGAAAAATAAT
GGAGCATGTTTTTTTTTGTTAGGCTAATTGGCTTAGTATAGACTGCAGCTGCCCCAATGC
TTGGACGCTTGATTACGAA
>NODE_746_length_129_cov_57.046513
GGTCCTTGGTTTTTGGTCAATAACTTTGGTTCTAAAGGTCGCAGAGCTACCAAACTTGGT
GGGAGTGATCAGGGAAGCCTATAGATCAAGTCCATTGTATATAGAGGCCACGCCCCCTCA
ATTCTGATTGGTCCTTGGTTTTTGGTCAATAACTTTGGTTCTAAAGGTCGCAGAGCTACC
AAACTTGGTGTGAGTGATC
>NODE_747_length_179_cov_12.100558
ATAAATTATTTCCCAATGAATAACCATGTTATTGTGTCTGTCTGTGGTGTGGAACAACAG
GTTAAAATGGCCAATCTTAAATCCCATCTTAAACTTTCCAGTCAATATTTCTCCTTAACA
TCATATCTGGGGGATAATGTTATATAGTAAAATACAGTTAGTGTCTAATAAAGGAATGCA
AGCACATGTCGATCTGAAATCTGGCCAAAATCAGGACAATAGTGTCGGCTAGTCTGTAGA
CACTTTCTa
>NODE_749_length_151_cov_10.880795
GCCCCATCCCGCGCTGCCCCAGCCAGCCTAGCTCCGGGGCGTTTATTAAATATGCAACCT
TCCAGTCGGCGCGAACAAACCCCAACACCGGCTTAATCTCATCAGGGGCCGGGGACCTCC
TCATATGTAAATCTACATCTGTTCTCCTTCAAAGGCGGAGAGAGATTCTCCTGGATTAGC
CCGAGCACAAGTGCCCCCTTCTCTCTCTCTCTCTCTCTCTC
>NODE_750_length_416_cov_83.266830
TGGCTCCCTCAGACGCACCGAGCGCCGCATCCGACTTCCTGTTGTTGACTCCCGAACGCC
GTGCAAAAGTTAAAAAAAATAAAAAATAAAAATACTGCTGTAGCCTAAGAAAAACCTACA
GCACTTTCTTTACGCCGAAAGAACAGAGTTAATTAGAAATACAAATTCTCCCAGATTGTT
GTTAATGGGAACTGTGGAGTAAGCAACACATATTTTGTGCCCATAAGTAATTCTCAGGTA
TCTTTGATCTGCGGCCCACAGCGGATGCCGCTGCGCACGGCTGTCTGGGCTTCTGGGACG
CTGCCAGCGCCAGACATCTGGCTACTTTGTTACCATTGGCTGATCGGCTCCCCGGAGGCC
ACTCTTGCGACACCAGGCAGAGAGTGTCCTGGCAAGGGGAAATTATCAGCACATTTGGAG
TGGATTAGAGTTCCAAAGTGGTCCTCAAATCTCTACAGGGGTCGAGGTGGGCCTGGCGTC
CGTCGg
>NODE_751_length_241_cov_15.970954
ATCCCACTTCTGACAGCTTTAATCTCTCCCTGGAGTAGTCTCTTTGCACCTTCATTTAAA
GGATGATGACCTTTACGCTATGGACAACAGAGGGCCGGAAGACAATGCTAAACAGTTAGA
GCTTTCCACGCACACTGAAAGACCCAAAGTCTTAATCAAAGCTGTGTTTCCAAAAGGATA
TAAGGAGCGTTCTGTGAGACTCACACACTGCAGATTTCACAACGGCCTTTGGCGCTTGGG
CTCGTCCGGGATTTGAACCCGGGACCTCTCGCACCCTAAGCGAGAATCATACCCCTAGAC
CAACGAGCCTC
>NODE_752_length_71_cov_19.521128
TTTATATATAGCATTATTTGTCTTAGCCTTATTTTATTATCTTAGCCTTATTTCATTTAT
TTTAGCCTTATTTTACTCCTGTACTGGTCGAGTGTCCTCTCTCCCTGACAGTGGAATATG
GCACATTGCACCAGCTCACCA
>NODE_760_length_171_cov_11.508772
TGAAAGCACATAACACAATAATGAAAAAGGAACGAAGCATTGGTGTTCGTCATACCTATT
TTTCAATTAAGACGATAGAACAAAAAAGCCGAAAGTTTGCTTTTCCGTTCTACTGACTTG
AAAGCAAAAAACAGAAAAGGGTAAAAGCATTAAACGGATTGTTGGTGTTCGTCATACCTA
TTTTTCAATTAAGACGATAGAACAAAAAAGCCCCACAAAGCCGAAAGTTTGCTTTTTCAA
t
>NODE_762_length_71_cov_31.647888
TGCTATCACTTTGCAACCTTCACCAGAATGTAGGCCCAATTGAGCAGAAATGTGCATATG
CTCTGAGTTCACAGGAATTATGAAGTCCATCACTCCTTTTTTCTGAAAAACTGTAAAACT
AATTAAATGCTACTTGTCCTA
>NODE_763_length_333_cov_29.165165
CAGGAATTATGAAGTCCATCACTCCTTTTTTCTGAAAAACTGTAAAACTAATTAAATGCT
ACTTGTCCTACATTTTTTGCTCAATTGACACCCTGCTTTCTTCAGAGCATCTTCAGACTG
TCCTCCACAGGACTACTTGTCCCCCACATTCTTTTGATCAAAAATTGAGTCCACAGGGCA
CCAAACTGTTCTACTGTAAACAGTACTGCATAGAGATACTGGAATTTCTCGCTAAATAAA
GCTCCAATGTTCATTAAATAAAATTACAAACCTTTCCACACAGGGGAGATGTAGTCTGGA
AATTTTCAAAATTCTATCTCTAAAACTTAATTTTTGACAGCATTTTGAATTCTATCCTCA
TGTAAACTGTAGAAGTCAAAGGAAATAGAGCATTTTTAAACAT
>NODE_764_length_604_cov_70.317879
GGGTCGCGCCCGGGCAGAGCCGGGCGCTTGACACCAGAAACGAGAGCCCGCTCGGGGCTC
GCCTCCCCGCCTCACCGGGTAAGTGAAAAAACGATAAGAGTAGTGGTATTTCACCGGCGG
CCGAGACCTCCCACTTATTCTACACCTCTCATGTCTCTTCACAGTGCCAGACTAGAGTCA
AGCTCAACAGGGTCTTCTTTCCCCGCTGATTCTGCCAAGCCCGTTCCCTTGGCTGTGGTT
TCGCTAGATAGTAGGTAGGGACAGTGGGAATCTCGTTCATCCATTCATGCGCGTCACTAA
TTAGATGACGAGGCATTTGGCTACCTTAAGAGAGTCATAGTTACTCCCGCCGTTTACCCG
CGCTTCATTGAATTTCTTCACTTTGACATTCAGAGCACTGGGCAGAAATCACATCGCGTC
AACACCCACCTCGGGCCTTCGCGATGCTTTGTTTTAATTAAACAGTCGGATTCCCCTGGT
CCGCACCAGTTCTAAGTCAGCTGCTAGGCGCCGGCCGAGGCGACCCGCCGGGTCCCCGCG
TAAACGGGGCCGGCGAGCGCCGTAGCTGGGGAGATCCGCGAGAAGGGCCCGGCGCGCGTC
CAGAGTCGCCGCCACCGACCGCCGTACCCCGACCCCTCCACCGGCCCGCCTTCGACGCGG
CGTCGGACACCGCc
>NODE_765_length_783_cov_56.841633
GGATGCTAGCGCAGCACACCTGCCTTTGACTATGCTAGTTGGAAAGGATGCCCGCGCATT
CTGATCGATTACAACTGAGACTGTGTTCTAAAGGAACGGCCCTTTTGTTGTATGTCTATT
TAAAAACATCCGACAACAAAGCGTCCGGCGCTGCCGTGGAGATGCCGAGGATTGAACTCG
GGGCCTCATACATGCAAAGCATGCGCTCTACCACTGAGCTACATCCCCTAGGTGCTGATT
GAAAAGAGCTTTCAGAGTGCAAGTGCAACCGCCCTGTTGTTATGTCCACTTAAAAACGTC
CGGCAAGAGTCATGCGCGGCCCTGGAGATGCCGAGGATTGAACTCGGGGCCTCATACATG
CGAAGCATGCGCTCTACCACTGAGCTACATCCCCTAGGTGCTGTTTGCAAAGAGGTTTCA
GTGTGCAAGAGAAAGCAGGCCAGGGAACGCTCTTCACAGCAACTTCACTTGGAAGAGTGC
ATGGCACACCGGCGAGAGAAAAACCCTAATGGATGGGCTTCAGTAGCACATCTCTCCCTG
GTGGTCTAGTGGTTAGGATTCGGCGCTCTCACCGCCGCGGCCCGGGTTCGATTCCCGGTC
AGGGAAGACTTTTGAGGAGTAGACAAAACCTCCTCTAATTATCTGCAAACAGGAGGTTCT
ATCAGTGGGCTCAACCAACACAAAAACGCCTCCTCCTTCGAGCCGGATTTGAACCAGCGA
CCTAAGGATTACTGTTACATATCACCTACAGTCCTCCGCTCTACCAACTGAGCTATCGAA
GGGTAGCCGGGATGCTAGCGCAGCACACCTGCCTTTGACTATGCTAGTTGGAAAGGATGC
CCGCGCATTCTGA
>NODE_766_length_772_cov_53.047928
TGGGGAAGGATGGTGTGTATGTGTGTCTCTGTGTGTGTGTGTGTGTGTGTGTGTGTGTGT
GTGTATGTGTGTGTGCTTGCGGGGGATAGCTGACGAGGATGTGCTGGAGAGAAAGCCACT
GGAGGCGACGAGGAAAGGCAGGCGCGCTAGTCAAATCTCAGCTGTTGAATATTTAATGAA
GCCTGGAGCGTTTATTTAGTTAGCCTGTCGATTTTTACTGCTCTGTCAATGCGGGCTCCC
GTGTCGCCTGCTGATGATCTTTAGTGTCTCGTCTCCCAGGAGAGTCCGGGCGCTAAACGC
AATTATGGATTTTCTTCCGCCGCAATGTGTTTGATATTTTTACTGATCTAATTTGCAATC
TGGTAGTTTATTGTTTGGCATTTTTGTGGCGCTCAAGTGGCGAGGCAAATTTGATTTCCT
CTCATAATTCTTTATAACGTCATTAATGCTGTTAGCACATTGGCACAGAGCTTAAATAAA
GCCGGAGAATCCTCCCATAGATGAATACATTCCTCTTTTTATTGTCTCTCAGTCCCATTC
ACTTTCTACTCATTCTGTTTCTAATTAACAATCATCCTGGTGTTTAACTGTCGTGGTGAA
ATATGAAATGATAATAGGATATGATGGTGCCCTCCCTACTCTGCCAGAGGAATGGATGGA
TTTTGTCTACAGAACGGGCGGGAATCAAAACAGCTTTCTACCACTAAAATGTCTCAGAGA
CAAATGAGAGCGATCTACAAACACATAGGCTGCTGTTGGGGAACAAATGATCTATTCGTC
TGTGCCTCAGATTCTAAGCAAGTGTTTCAGAgggctgcattgatgttcagagtgtatgtg
tg
>NODE_768_length_155_cov_12.238709
CGAATTCGGCAGATCGCTGGCCGTTGTCTACCTATGAAGAACTGCACTGTAACGTTATCA
GTGCTGCTTAACAACGTGCGATTTTACAAACTCAATAATGTTAGCAACATGAACACAAAA
TTGCTCTGGAAAGTTCAATCTTGATATAACTAAGATATCCGCTGAAATAAAACAATTTTT
CCAACGACAGGTGAGCCGTAAAACGTATTTGAAAACACTAACGTT
>NODE_775_length_170_cov_9.194118
AGCTACATTACGTTAATGTACCATAATGTTAACGTCACTACGTTATGTAATATTAACGTG
ATGTAGCTTAATAACGTTAAAATCTTGTTTTTTAGCTAACGTAGCTGAACCGGGCCTAGT
AGCTACTAGCTAACTAACCCTAGCTAACCCAGCTAGCTATGTCTACTGCACAAAGCACTC
ACTCAGTTTAGACTAGCCAAAGCTAATGCTATTTATTGTGACTAGCATAAGCTTTGGATA
>NODE_779_length_408_cov_27.718138
TCCGGCCACAGAAGAGCCTGATTAAACAGCAGCTGCAGGCGCTAGCAGGAGGGCAGAAGA
CGGCAGGCCGTGTGTGACTGTTGAACCAGGGGACGCCTCCAGACTAGCCACTAGCCTCTC
CCACTAGAACCCCCTCCCCCCTCCAGATCCTAATGTCTAACTAACCAGAGTGAGGAGAGC
AGAGGGGAGGAAGAGCCTGATTTGTTCTGCATGCTAAATATGGCCTGTAATCTTTATTCC
TCTGAGTGCCTTATTAAAAGTGAAAGGAAGATGAAATCCCACCAGCCAGGCCATCCTTCC
TGCTGTTTATTAGAGAGGGGTTTTCCTCTGTTAATATTGAGGTTATGGTAACCTTAGCGG
TGATAGATGCATCTTGTGACTTCAGGTAATAATAGCAATGATGGATTCCCACCTGAACCC
TGGAGGTGTAATCTAGCAGGCTGGGAAAGATAAAGTGTCAGGGAGCGTCTGAGAGCTa
>NODE_781_length_239_cov_27.414227
GAGAGAGAGGAGGAAGTGAGTGAGTGAGTGAGTGAGTGTGACAGAACTGGGCTGGACGTG
AAATCAGGACTATCTTTCCTACCCCCTAGATTTTTACACTTTCGATTCCATACACGTTGT
ACCCTTCCTTATAAGTGGCAAAATTCTGAGAATTCTGCGAGGAAGTGGGCAGTGTATTCG
GGGGGTTCAGCGACACCTTCATGCGCTTGGCTTCAGCTCGGCTCTTGTAGCAGAACTCGA
CGAGCGCCACCAGCATGGCCAGACCCAGCCCTCCAACCAGGAtatagaacactcccgcaa
cgttactca
>NODE_783_length_189_cov_5.788360
GCCCAGAGTGGGAGGAGCTCCTCCCCCCCCAATCAGGTTCTGATCTAATTTGACCTTTAA
CCTCTAACCCCTGACCTCTGATTCCTACCCACCTCGCCATCCTCCTCCTTCTCCTCCTGA
TGAGAGGCCCAGGGATTGGCTGGCCGCTAGCCCCCTCTCCTCCTTCTCTCTCCCCCAATC
AGTAATGCCCTCAGAGGGTTCCATGAAAGCAGTCGTCATGGTGATGAGCGCGGCGGCGCG
TTCGCTAGTCGTCTTCGTc
>NODE_784_length_551_cov_43.052631
TCTACCCTTTTTTCTCCTTTTTTCTTCTCTTCCTCTCCATCCTCCTCTACTCTAGCCTGG
CTCTTTTTTTCCTCCGCAACACGGAAATTGAAACTGTATCTGGGCTTATCTGCTGCCTCC
CCGTGCATCAACTGCCGAGATGTTTAGACAAATTTTATGCATTATGCAGCGCAAATATCA
AAACAGTTCTTGGCAGTGCCAGCAGAAGCCTCATTAAAAATTCCTTAATTAAATCTTCTT
GCAAAATGTAATCAGTCCAAGGAAGGGGTTTTGTGTGTGTGTGTGTATCTGTGTACATGC
ACGAGGAAATGTGTGTGTGTGTGTGTGTGTGTGTCTGTGTCTGTGTGTGCGTGTGTGCGT
GTGTGTGTGTGTGTGTGTGTGCGTGCGTGTGTCTGTCTGTGTGTGTGTGTGTTTGTGCGT
GTGTGTGTGTGCGTGCGTGTGTTTGTGTCAGTGCCAGGTCTTTGATTTGTGCCCTTCATG
TTACGACTTGGAGAAGTAATCATTAACGCCAAAGCCACTTTGGCTTTTCAAATGCAGTTT
TCCTTTAGTTTTAAACCGAATAAACAAACAAGTGATAATCACCTTTCTAGTGGTGGTTCA
AAATGAATCCAGAATGGGGAt
>NODE_787_length_542_cov_28.402214
CTGTCAAACATAAAACTGGATCATAAATTCATACTAAATGAACGTTTTGATATGAATGTA
AACAGAAGTGAGCTATCATGAATTCAACATGCTGTCTAAACAGGGAATAACATTGTCGGA
GGAGGGACTGACATCCACCGAGTTAGGCGTCTCATTTTTATGATTGCATAAGCCAGAGGG
GCAGCGGGCTGTTTTGTCAGAACCTATCAGACCAGGCAGAAAGATGTTATCTGCAAATTT
GGCTGGGGCCTAGGTCAAATCCAGCTTAAAAAGTCAGTCCCCTTCAAATCCAATCTACCG
TCACATTCTTACCTACAGGCAACCTCTGCTGATCCCCGGTCATTAATCACAGTGGAGAGC
TGTCCTGACCTAGCCCCTTCCCTTTGAAGTGCCCTGTCCTCTGCAGCATGCTGCCTTATT
CAATGAGCCATCAGCCGAGCCAGCAGACCTAATGACATGTGAGAATATTAACCTCCTACC
ACCAAGAGCGCTGGTTCTTGGGTTAAGGCAGTCTATTGTTCACCCAAGGTTTCACAGGAG
CCCTATTCCTCAGGCCACCTCTCTCTCAGGACTGCCTCTCCACCAACCTTAAAAAGGGTT
CTGTGACTGTAt
>NODE_788_length_336_cov_36.098213
GGGGGGAGGGGGAGGATGGGGGGAGTATAGAAAAAAAAAAAAAGAGAAAAGTTGTCATTT
CCCAACTCCTCATTAATATTCCGAGGTTAAGAGCTTTTCAGCGAAACGTAATTAATTGAG
CCCGAGCCTGACAGTAAACAAGCAATTTCAAATTAAAGCGAAATGACAGCGGCGTCATTT
GTTAAAAACGCCCGGGCCCCGCGATTTTGGCGACAGATAAATGAAGGAAAATGTTAAGGA
GGGAGAAAGTGATGAAGATATTAATCTTCACCTGTCTGTGTCAGCGTGCCACTCATGGCC
GCCACGGTGCTCTCCATCGTCTGCAGATGCTTCTTGTCCTCTCTGCTGGCCGTAATGAGG
GGAAGGATGTATTTCTGCAATTAAAAACATGACACGCCATTACact
>NODE_789_length_143_cov_8.314685
GGCATGTGTTGTTGGAATGTAGGGCGTATGAGGAACAGAGGAGGGTGATGGGGAGCAGGC
TGAGGGGTATGGGGGTCCAGGGTATGGGGTTGAAGGATGTACTGTGTGAGGGGGGTAGGG
CTAAGGCAAAGGTGGTGGAGGAGTTTTTGAGGAGCGCTGGTGTGTATGACAGGGTCTGAG
GGAGGAAGGGTCACGTTTTAGTGGTGTCTGATa
>NODE_798_length_411_cov_19.496351
CGAGGGACGGGCGGCCGCGCTATTTCGCCTATAGTCTTCAGTTTATAATCTATTACAGCA
ATTACATATCGAATGCTAAAATTATGAAAACCATGGAGATAACATCCTTATACTTTAGAC
TAACAATGCCAAAGAAGGACAACAGGTTAGAATAATATTTTTATTTTCACTATAGGCTAG
ACAGCTGTGACTGGTCTCTTCACTGGAAGCTAAACTCCTAGTACTGAAAGTACATGATGT
GATTGGATGTCTGCAATTGCCAAGTTAGCGAGTAGGACTATTTTGAAAATGAAATCATAT
GCCTACAGACTTAAATTAAGAATCTATAAACATTTAAATGTAGCTGTTACCTAACAATTA
GCCTACTCTTTATAGCTGCATAATTATACTTTTATTTTTCACAAGGCTAATGGAATATAT
GAGACTAGTCCATGTTATATTTACTACTGTCGCATTACATCACTCTGTATTTTCTCCATT
C
>NODE_800_length_744_cov_50.478493
CCTCAGGACAACAGAAAAATAATAATAAACCAAAACGAAACAAACACAAGCCACAACAAA
TCTGACACATTCAACATATAAGAGCCATTCTTAACTTTTTCTAAATGAAACACATCCATA
AGATAAATGTTTGTTGTGTGGTGTCCTCTGAAGTTGGACTTGTTTTTGCTCTTTAATGAT
TTTTTTTCTCTCCTGATGATGATGGAAACCATGCTGACACCTTCTTTTGGTTCATCAAGT
TCCACCGTACAATTACATGAATTTACTTTCAATAAATTACCATCTTTGCATACATCAGTC
AAATCACCCAGCTGAGGCGTCCACAAACAATATGCATTATTAATTTCATTGTCACTGTTT
ATTTGGTTAACTTATAACCGACTTGGACAGCCCCGTTGCCTTGATGATGCATTTAAAAGC
ATCAGGGTCGGCTTTTAAAAAGAGATCAGTGGATGACATGCTCTCATCCTCCACTCTGTT
TTCCACTAAAGCCACAGAGGGGAAAAGTCTGAACTACACTGAAGGGCCAATCAACCCCCC
ACCACTGTAGAGGTCCAACCCAAAGCTGCCAACAGAAAAATACAGATGTTACCAAAATTA
CAAGCTGCAGGTAGCGATGGACAGACAGCTACAGTATGAGTTTGTTTCTGGATGTGAGGG
GCTGGCCAAAGCCATATTGAGTGTATACAATTATGTTATGAAATGCCACAAATGGTTTGG
TAAAATTAACGGTTCCTGCTCAACGGTAAATGATATCCAGATAAGTCAGTTGGATGTTTG
CAAAAACTAATTCGGAAATTCCAATGCAAAATCg
>NODE_801_length_359_cov_49.314762
GTCTGTGAGTGAGAGGGGATGCCTAATCCAGTGCCTGTGTGAAACTGTTGACATTTGTGC
TTTTTTTTTTCTTCATTATGTGACTGGGCCTGTTTTGCGCTGGATTAGCAGCAAATCTCC
CATGCAGCACATTCAGCATGCCACTAGTAGTTTAACTTCATTAATAATGGATGAAGAGAT
TGTAATCTGCCAGCAGGGAAACACAAGTGGCACACTCTGTGTTAGAGGCCGGAATAAAGA
CACAGGTTATTATTTTTTATTTTTTTAAACTTTTAATACAACACTAACACAGTGATAAGG
TTCCCAATCATTGGCGTCTACTTATGTGACACCGGATCAATATCCCTGTCATGGTTTGCA
ATTTGCCGGGAACTGCCGGTGGTTGGGGTGTAAGAGAACGCGGGGAGGGGAAGTCTCGAC
GGTGCACAt
>NODE_804_length_354_cov_14.957627
AGGCAAAAAGACTGGTGACGCGAGGTTAGGAGGGTACCGAAACAGACATGAGCGCGAGGA
ATCAGAATCAGCCTCCAACTCTCTCTGCAAAATCATCAGTCATCAGTATTATCAATCATA
ATACATTGTCTGTTTCTATCAGAATCAGAATAAATTGGCGTAGGATACACACAAGCTTTT
CTGTTATTTATAACAAAACCAAAGGACAATGTCCCAGCCAGGCGAACAGCCTACCAACAT
AGCCTATAGCAAAATGATTTATTTAGGCAACCTCCAACAATATTTCTCCTTATAACATCA
TATCTGAGGGATAATGTCATTATGGTAAAACACGAAATAGCCTACTTTATTAGCAAGCAA
AGGAGCAACTTTGAATCGAACAGTGAAGACAGGTGACAGCTGTCTAGCCTATAGTGAAAA
AAAA
>NODE_807_length_612_cov_33.449345
ATTAATGCCACCCTCGTCCAGCCACAAACCTTTCTGCCGCAGATAATGCCAGGCAGCAAG
CGCGGCTGACACTTTTAATGTATAATTAAGTAGAAAAAGTCAGCAGCGGCTATGCAAATT
TTTTAAAATGATAAATGACGCCGTACAGCAGCAGGGATTGATTTGGTGTAAATGAAACTA
ATTAAGGAAATGTCAAACATAATTAATAAAACAGGTTTAAGCTGCAAAACATTGTCAATT
GAATGAATGAGGAGGCATTGGCTCCCATTGTTCAGGCTTTATTTAGGGCTTGTGTTTAGC
TTGTTCTCTGCTCCAGAATGCTCTCTCCCCTCCGCGCTCCCTCCACCACCAATTCCCTGA
GAGGGGGAAAATAAATTTGCTTGTCTCTTCGCTGACTGTAGAAATTAATTGCTGAAATCT
TGTCCCATCCAAGTGTTACATTCACTCGCAAGACATTAACATAACTAATTTGAAAGAGCC
CAAATGACTGCATAATGGAGCTCAGTCAGCACGCATGACAGTGGCTGGTCATACCAAATT
AGCTCAGCTTTATAATTGAAAATATTTCTCCCTCGTTCCAATTTTTATACCATTTTTTCC
CCCCTCCTAGTCCTCCACGTTGCTATCTCGCCTCTCCTCTCGGTTTCCGATAAGAACAAA
GGTTTTATAATTTACAAAAAGa
>NODE_808_length_761_cov_50.065704
CACACACAAATGCATTGGTAATGTGCTGGAGTATATCTGCTACCCCACTGAATATGTTGA
TAAGTAAACAAATTAAATAACAAATATATAAACAACAAAAAAGCAGACAAATTGATCTTA
TTTTTCTTAATTTTAATGTTATTCAATATAGAGATGCATGGTACAACAATATGCATAGTA
TTGTAAATATAAGGTTTCATAAATACGTGTAAATACTGAGGTACATTTTATTTGTGATTC
CATCAATATATTTATACTTTACAATAAATCACTTATTTACTGCTGTACCAAAATAGCAGC
TGATATTGTGGAGGCAGCAAGCACAAGTCGAGTTGTTTAGTCAAGAAACGCAGTGCACGT
ATGTTTAATCATTAAATAAAAAATTGCAAGGTCAAAAATAAATTACATCCATTATTTGCA
GCAGATCTCCCCAAAGCATTGGGAGCGAAACTGTTTTGAATTTCAATTGGCTTCCAAGTG
GCAAAAGCCCTCAGCTAATACATCAAAGAAAAATTGGTGTCAACTAATCGGTTTAGGACA
CAGCTTTAGAATAGCTAAAATCCTTTTGAATACTTCAAGCGCTCTCCTGTACAGACCGGC
CACTGCTTCAGATGGGCGCACCTGACCTTGTGCATATGAGGGAAAACCTGTCAACCCGTT
GACGTTAACCAACTTTGTTTAACTTAACCATCCTCTGTGTGAACGCGAGAGGCAATTAGT
CTGCTACAATAGTTAATGCTTTCTAATAATAGTCTCTAAATCCAAATTAGATTACGCCTA
CTCCCTCCGGCATTTCTGATGTGATGCACCATCCTTCACACGGTTGATCTa
>NODE_809_length_667_cov_37.616192
GGTCCGTTCGGGGCCTCAGGTGAGCTCCCCAACATCATTATTATGGCGCTTCAACCCCAC
CTCTGTCCTCCCTGCCGCATCTCACCGGACGCGAGACCAGGCTGTCGGGCCAGAAACAGC
TGTTCCTCATCTGTCTTGTCACGGACCGTCTCTCTCTCGCATATGGGGTATTTTCGGGAA
GTTTGGGTTCTGAATTTCACCACGATGCACATCAGAAATGAGACTTTGTGTTTAAGATTT
CACTTCCAAGCGCTCTTCGCCTGTGGGACCTGCTCCTTGGGCTTTTCATCAGCTGCCATT
TTCGACGGCATGCAGTAATTTCATGGCTCATTGCAAGCGCTGAAAACCTTTGAAACCGCA
AATGTTAACTTTGCCTGGCCTGCAGCCATTTAGGAAGCGATTAATTTAGCAAACAGAAGT
GAGACACTTTCTCCTCCTAGCCTGCGCATAATTTTGGGGGCCTCTATCTGTATTTGAGTT
AGAGTGAGCAATGTAATGACGGTTTCTGTAATTGTGGCGGTCTGTGAGAATGGTTCCTGC
CTTCGCGGCGCCCTATCTCTCTCATCTCTGCCTGGCCTCGACAGGTTGGTACAGTGAGAG
CACATGCTACAGCAGATTGAGCAGAGAGGAAGAATCACTTACAACATGCTTGGCCTTATT
TCTCATCACAAGTTGTTAAAGCGTGTTAAAAGAAGAACGTGTCTATTTGTTAAGTTCGCA
CCCTCCCTACATGGTTc
>NODE_810_length_916_cov_51.636463
CAGATGAGGCTGTGTGGAATATGGACATCTCGCTACGTAAGCCTATTTATAAAATATAAG
CCTATTTTTTGTCAGCTTGAGACCTAATATTTCACAGCCTCGTTTTGTGCAGTGTTTCTG
TCATCAAATGTATCACCGTTATCAGAATTGTCAATACGACACACATCTGGCGTGCACTTA
CACGTATTCTAGGTTTTTATCCATCATTTGGCTCCTTAGGCTAGGGACCTCGGATGTGAA
TTGATTTCGACTCCTGGATGACAATCTTACCAACCTCGGGGCACCTAAAGTGGGCACTAC
CTCCCCTATCAAAACAATCGTCAGCTAAAGGAGGTTATCGTTGGGCCGAGCTATCTGTCA
CCCGGCCACCAGCAGCCAGCAGGACACAAGGGCCATTTAATTAGGCCTACTGCTCCTCTC
TGGTGTGAAAGGCTCTCAGACCGCTTTGATTCCCCACCGCTCTCCCAGCAGGAAGTGGTT
GGTGATAATTGACACAGGATTTCCTTGTTAACCAGCGGCAGACTCAGTGGATTAAAGTGA
CAGAGATCTCCAGAAGAAAGTGGGGAGTAGATAAGGGGGAGGGAGGGAGGGGAGAAAATG
GTGGGGGTAGCAGCTATTTACCGCTCTCGAGAAACCAGGGAGGAAATAGCAATAACAGAC
CGGAGCGCGGTCCCGCCGCGAGATGTAGCTCCCACTTATCTTAGCCATTTCAGCTTGGCT
GATCAAAGATTGGCTTCCCTTAAAATAACCTGGGCCCAAGGTTGAGTACATGCTTCCACG
CCATGGGTTTTTGGGCAAATTATCACTTTTTTCCAATCCCCCCTATAAAGCTGGATGGCT
GTTTGTGGAGGACTACAGAGATAATCTCTTTTCATTTGTACAATTATACACTATCATGGA
ATGAAAGCACATTTGCAAATGACGTAATTTCCTGCTTTGTACCAACTGGGTCACAAGCCT
TGACAAAAGCATTATCATACAGACAg
>NODE_812_length_71_cov_15.788733
AGTCTGTGGAGCACAAGTTCCCCCGTGCCCCTGGTCCTCCTCTTTCTGGAGGACCAGGCT
CTCCGGTCGGCCCCGGGTACCCACTATTAAGCACGGGGCGCGCGGGCACCGCGCGCAATA
AAGATCCCCTTAACCGCGGTT
>NODE_819_length_89_cov_34.303371
TACGTTTTATGTAACGTTAGCCTAGTTAAAACACTGGGTTCTGTATTTCCTAGTTCTCAG
TGTTGTGTCTCTAGCTTGATATTTCATTACGTAATACAGATAGAGGATGCAGGTGATCAA
GACTATGCATCCTCTTCATCACTCTGATTCTGCTATTGT
>NODE_824_length_239_cov_25.928871
GGTCTATGGTGGGTCTCCAGAATCGTCCAGGCTGGAGACACCTTGGCTCTGCCATTTGCT
GGGGCATCAGGTGTGTTCCGAGGTGCAGTGGCAGATTAGGGGTATTTGTCTAAAGAAGTG
GTTGAAATACACCTGGAGAACAGGTTCAAATGTGAAGGACATGGTGGTGTGGTGGTTGTG
AGGTTCAAACACTGCCCTGGTAGCTGCATCGTTCAGGCCCAGATGGGGCAGGGAGGGTAT
TATTTCAAGTGTTTCTGTCACAGAGTGAACATATAGTGGAGTAGATTTGTAGGTATTTGT
AGTGGATTT
>NODE_825_length_530_cov_15.690566
AATTTCTGAGTCTAGGCCTACCAGACAACCTGATAGGTGTCTGAGGAACTGTGAACACAT
TTGCAGTCTCAAAGAACAATATCACATCAGTAGCACAAGTAGGGATATTTACAACTAAAG
TTGTGTCAGTCTGTCAAAATGGGTAGACTGAAACAAGAGTTTGTATTTCCCATGACTGAA
ATCCATTCCGGGATTTCCAAAACGCCGTCATGACCCTAGGTTGGCAAGCGCACGCTGGGA
GATTAATGGGGTGGGCGGAGTAGTGCAATAACCGTTTGTTTGATGTGACAGGACTGATAG
GCGTTGATTTACTTACACATTGATAGGCTTTTAATTGAGCGGCTCCATCCTTCGTCACAT
CAAAGCTTCAGTGACCGACAAGGCACCTCTTTCACTCCGGGCTGTGATGATTGACAGGTA
GGCTACTGTGCCCAACTTCTCCTTCCTTCGCCCACGTCGCGCGCCACTTTTACCACAATC
ACAGGAAAGAAGCCAAAATGAGCTGATACCTTCCTCCAGAGTCCGCGTGCAGCTCGAGCT
TGATAAGCAGACCAACTGATAAACTGATTAGCTTCTTAaaacctttgccatgatgacgtg
>NODE_826_length_354_cov_20.805084
TAAAATATACTTGCCACTGAACATAATATCTGTGAATAGTAAGTAACACTTACTACATCA
CAGTAAGCAACTCTTAAAAAGAAAAAACGAAGTAAATGTTATATGCATGTAATGATTACT
GTTATGAACTAAATAAGTAGATGTAATGACTTTTCTGTTTGACAATAACTTAAATGTATC
AAGTTGTAATTCAATATAATTCTTCAATGTTACTAAATCTGTTGAAATAAATGTGACTAA
TAGCCTATTTTATGGTAGCCTACAAATAAATGTGTGCAGACCTCATTAGCAAGCTGGCTA
GTCATCTGGTTGTGTGATGTAGATGGCAAACTAGTGTAGTAAACGAAACCTTTTTTTTCC
GTCAACAGACAAATCAGTAGCAGTGAATGGAATTGAGACAGGACCTGGGAAATTAAGGCG
AGTA
>NODE_830_length_422_cov_35.888626
AGGCATAATTGGACAAAAAATGAGTATGTTGCACATCTCACTGCACTCTACAATGCTCTA
TTGGAGCCAGTTCTCTAGACCCTCAGGAAAGCTAAGTAGCTTCAGGAGTGTCCTAGAAGG
TCAGGTCAAGATCAGCCGCATAGAGTTTGGAGAATTATGTGACATACTTGAAGTTCAGGG
CCATTGTCTAATAGGAAAGTCCTTTTGGATCTTGATCCAAAATGGGTGACATCTTGTCCC
ATTATAAAGTCACCCCAAATGGATCCAAATCGGGTATAACTTCATAATGGAAAAACATGT
TGACCATTTTGGATCCAAATCAAGAGTGAACCAATTCAAATTGGGGGACATGGATCCGAT
TTGGCCACCCACTCCCACTGGGTAGGAGTCATAATTCGATTTGTCATATCTCGCCCAAAA
CCAGGCATAATTGGACAAAAAATGAGTATGTTGCACATCTCACTGCACTCTACAATGCTC
TATTGGAGCCAg
>NODE_831_length_369_cov_45.720867
TCCTGTTTGTGTTTCAACGACGATCCTCTTTTCCAGGGCATTGTGCGACGACAGCATACT
TCCTTGTTTTTGTCTGTCCCTCCCAGCATGCACCTGTGGTCCACAGGCTTGTGTCCTCCT
CTGAAACCCTAATGCAGTGTTTTCTTTGTCAAAGCATTTTGCCTCCCCTGTAGCCAGTGA
AACTATCCCCAACAAATGATACCAAAGCTTATGTCTTAACTGTCTGTTGATACTGTTCCT
CTGAGCACCTCTAACCCTAGCCCTAGTGCTAGCTTTGCATGGCATCTTGTGTTAGTGTAG
ATTTGTGTTTGTAAAGAGAGATGTTCTCTTTTTTCCAGCAAAGATGTCACGGAAATTAAG
CTTGCCTACTGAGCTTAAGCCAGACTTGGGTAAGCCTTAACTTCGTGTTTACAAATTGTA
TTCCACTTTTATTTATTTA
>NODE_832_length_284_cov_8.369719
CAGATGGCGTCCGGCGAGCCGTTGCCCGTGTTCCAGCTCCGCCCCTGGCTAGTCTTGGTG
AAGCGGTTGGGGGTGGACTTGACGGAGTGGAGCGAGTTGAGACCGTCCACCTGGGGGAAG
GAAAGAGAAGCAGGTTGGTGAGGAGATGGGTGATATGGTGATATGGTGATATGGGGTGGA
GGACGCCTGACCAAGTGGAGGGAGTCGAGACCGTCCGTACAGACAGTAGGGAGGGAGAGG
GAGCGGAGGCTCGGGTCAGCAAAGATCATGGCTAGATCATGGCTTTCAATAGCTGAAAAA
TCATTCATGTTAAGGCCATGCCAGTTATCCTGGCGCCCTTTCACCTTGCGAATa
>NODE_833_length_523_cov_42.166348
CAACAGTACAAACTGCGTTGGCTCTCTCTCTCTCCGACGGCGTACAGAACGCGGAGGAGA
CCTTGGCCCGACGACAGAGACGGACCGGAGCGTCTTTCGGAGCGTCGACCTCGGCCGCGA
CCAGGTCCTCAGGTGATCCCCGCGTCGGCGTTGGTCCTCCCGAAAACATGAAAGACGCCC
CCCTTTTTCTTTGTCTTCTGGTGTGTAAATATTGTGCTAGCGGAATATGAAAGTAGCGCA
ACTATAAGGTACAAAAACACAGGGAAAAAAGATCAAGAGCGGGTCTGACATCAAGGAGGA
CCCCGAGGATGTCTTTGTTGTCAACTTCAGAAGGGGGGAGAGAGAGAGCAGAGCAGAGGA
AACTGGCAGAAGGGGGGAAAGATGCCAGAGAGAGAGCTCAAAGGATTCGGGTCTGGGCAA
GGTGATCGGTATTCCTAGGCAGTCTGCCTTCTGGCTCAGATCAGTGGGAGTAAGCTGGCA
GCAAAGCCAGAGGGCATAACAGCGCAAACACACACCTTCAGCTAGCTAGCTGCTCAGCGG
CTCCAGGCCCGGCCCCACAATCTGGAGGGGCGGGGGGGGTTTGGGCGAGGGGa
>NODE_835_length_215_cov_9.520930
CCCCCCCCGCCGCCGCCGACCACCAGGCACGGCCCACCAGGCGCCGGCTCGCTCGAGCCA
TAGAAAGAACTAGAAAACGCTACCTCCTGCATCATCACCGGCTGAGGCTGCTGGACCTGC
GGCTGAACCTGCTGCTGAGGAGGCGGCTGTGAGGTGGAGGGGTGCGAGGTGTAGGCGGGA
GGCAGGTAGAAAGTGTCCTCCTTCACAGTCAATCCCACAATGGAGACGGGGTGCTGCAGG
GCCGGGGGAGGCagctgtgacgggcctgcggggtgcagcgggccc
>NODE_837_length_184_cov_12.978261
AAACTGAAAAACAAACAAGCAAACTATCTAAACATATACAAACAAGCAAACTAACTATAT
ACAAGTAACACGTGGTTACTGGGTGGAGGGAGGAGGTGGGGTGGAGGATGGGGTTGACAG
GTAGGGTAGGTGGGGAGGAGGTGGGGTGGGGTATGGGGTTGACAGGCAGGGTGGGTGGGG
AGGAGGTGGGATGGAGGATGGGGTTCTTTTTTTGGTCTGCAACAGCATTTTTTTTTTGGT
TCAAGAAAAAACAA
>NODE_838_length_182_cov_6.450550
AGAGAGAAAAGGGGTAGAGAGAGAGAGGGAAATAGAGAAGGGGTAGAGAGAGAGAGAGGG
AGAGAGAGAAAAGGGGTAGAGAGAGAGGGAAATAGAGAAGGGGTAGAGAGAGGGAGAGAG
AGAGAGAGAGAGAGCGAGGAACGGTGGAGAGTGATGGAGACAGAAAACACTTCTTGAATG
CACTCTCTCTTGCAGACATGACATCATATTAATACAGGGCCTAtcaagccagtctctctc
tctctctctgtc
>NODE_839_length_587_cov_18.054514
CCTCAAGCACCTGCGGGCCGAAAGGCCCGCACACACCCGCCTGCGGACAGACCGTATCGA
TGCCCTCCTCAGGCACATGAGGCGTTTGCAGCGGGGGCTGTCGAAAGGTGTCAGGCTGCA
TCAGTCACGGGTATTGATTTCTTGTTTATTGGTTTATTGATTTATTTAAAAAAGGGACAA
TGCGCATTGATCGACAGACATGCTGTAAATGAGCCAGAATTACCCTAACATGCTAGTTTT
CATCTGTTTTCAAGGTGAAGGCCAAGAAGGAGGAGAGGCTCGTGCCCAGGGAGGCTCTGG
CCCAGTGCAGAGACCTCAGCCAGAAAAAGGTCCCTGAGCTACTGGGTAAGTCATCATTGA
TCTCATCTTAACTTTTTGTAAGTGTCTTTTGATAAAAGTGTCTGCTAAATGACTGTAATA
TAATGTGATGGAATGCCTTTGTGGATGGCTCAAAATCTCTCTGCCTATCCCGCCCACCTC
AAGCTTCACTCTCTTTTGCTCCCTCTAATCTATTATCTTTCTGGCTGTGTTTTTCAGAGG
AAATAGGACAGGGAAAGGCACCCAGGAACCGTAGTTCGCCAGAGTGGCGGACCATCTACC
GGTTCTACGGTTACCTGGGTGCCTACCTGTTTTCCCTCTATGGGAAAAGAACGGGGa
>NODE_840_length_409_cov_19.481663
GTGTAGCGCACGTACGTGCACGGGCACACACAGAAACAGAATCGCATATGCACACACACA
CACGGTACACGAATGCACACGTGCACGCGCCGATATACACAGCTGTTTGGATGTGGGCTG
GCTCTCCCAGAGATGTAAATCGGTCGCAGATCTATAAGTGGCCCAGGGCTCAGATACACA
CAGCTGTTTGGGTGCGGGTTGGCTCTCACAGAGATGTGAATCGGTTGCAGATCCATACTG
GCCCAGGGCTCATTCACAGATCTATTTTCTGCTCAGCTGGCTTTAAATGAAGTTAAAATG
ACTCATTAAAACACCCACAAGCTATGGGAACTCGGAGCGTCGAAACCTAAATGTTAGTCA
ACTCTTTCCATACAGCCGCTGAACCAGTACAACCAGCAACATCACAGCCAGTTTAAATCC
TCTCAGATATTTCTCTTGGGAAAACGTCAAACCTGTTACTTTGTTGTGTAGACTAGCAt
>NODE_849_length_492_cov_34.715446
TCATCATCAGACCAATCACACGGTCCCTGGGGGGAGGAGAGACCAGTTACTGCTACAGCC
CCAATCACCGCTGTATGTCACTTCCTGTGTGCTCTCTACATGTGCACATGTCACTTCCTG
TGTGCGCTCTACATGTAGACACTTGCTGTGTGTTCCTGAACACCTATAGTCCCTGGGTAA
ACTCTGACCTGCGGTTGTTGAGGTGACTTGATACGTCTGACCTGTGTGTGTGGTTGCTGA
GGTGACCTGACCTGACCTGTGTGTGTGGTTGTTGAGATCCAGAGCGCCCGTGGTCAGCAG
CTCGGCTAGCTGTTTGCGGTTGCCGAAGTAGAGCGCCAGGTCGGTGGCGATGATGGCCTT
GCGAATGATCTCCAGTACCTGCTCGTACTCGCTGGAAGTCAGGTTGGAGAAAATATTGTG
CCCTTCCAGCTATGGGGAACAAAGAGATCAATAAAAAGCAAAAGCTCCACTTAGGAGACG
TTCGTCTCAGCTAGACTACGGCGGCAGCCAAGCCGGCAGGTCTGTGCTCCGGCCAGACCA
GCCCAGACTAGACCAGACAAGc
>NODE_850_length_563_cov_52.092361
GCTCAGAGTGGCTGGAAAAACAAGACTGTGATTAGATTAAATAATCAAAAGATTTTCATT
TAACAAGACAAACAGAACACAGGCAGTAAAGGCATAACATCTAGCACACAGCATGTATGT
TTATACACTTCAATTAGTTAAATATAGCAGTGCATTCTTTGACTATGGAGAACGTTTCCA
AATCGTACTTCTAAAGCTGTTTTTTAATCTATTTGTTCCCTTTTTAAGAAAGAAATGGTG
TAACCACAATTTTGGCAAACTTAAAATCTTTTAAACTTGCAAATATAATGAAATAAACCA
TAAATATACACAAAACATACTTTATACGAGGCAATAATAATAATCATAATAATAATAAAT
AGTTTTTAAGTTAACAATAAGTTAAAACTACAAGCTTAAAGTCGCCCAAATAATACAAGT
TTGTTGGCGCTATCTTGAATTTTTTCTGTTTAAATTATTTATGTTGCAACAAAAGCTACC
ACAGACTTTTACAAACACAATTGAACACAGTTTGATTGAAATAAAATTCTAACTAAGTCT
AAAATCGGCATACACTGTAAGAACTGCAACTAATTAAATAATGGAAGGAAAATCATAACA
AATTGTACCCAATCAAAGCAACCAAATaaaatc
>NODE_851_length_372_cov_41.000000
ACACACACACATACACACCCCAGGCCTGGGAAGGAGGATTGGATTTGTAACTTAGAAATA
TTATGTTTCACAGAAATCTTTATACTTAAGCAGATGGCCCTGTGAGTCGTTTTTTCCATG
ACATATATTTATTTTCTTTAGAAAGATACAGACCAAAGAGTGTCAAAACATATCTTTCTA
TTTTTCCTCTAAACAATGACAAATACTGATTTCCTACTTTTGTGTCTTGGTGATCTGTTA
TGTTGCTCAGAGGTTGTGCTGTTTGTGCTGAAATCAATTAAAAGTGGATTAACGGGTACA
TAATGACCTTTAGCAGTAAATTGTGTGTAATGTTGCAAGGCAGGATACAGTATATTCCCC
AGATGTCACACATGCCCCTGACGCATGATGGAGCAGATGTCTCCGCCAGTCCAAATGGCC
CACAAACACACACACACACACA
>NODE_854_length_831_cov_54.759327
CACTTAAGAAGTGTGTTGAAACTCATTTGTAACTTGTTTTTGAAGTACCGTGGGCTACAG
GTAGGCTACTGCATATATTATCTGTCTGTTGGCAAACCGCCATGCAAACAAAACAAGGCA
CAGGTGTGTTGTCCTGGAAAAAAAAGAGAAAAGGATAAACTGTTTTTTGAAAAAGAAAAA
ATCTGAGTAATCGGAAGGGGGAGTTTGAGTGAAGCCAAACCCTGAAAATCAACCCCAGAA
ATGGATGTCTAGGCAATATAAATAAATGATGGTTTACCCACTAAACTAAAACTAGCCTAT
AGATTATTGTCAATATGAAGATATAGGGCTAGTTTATCAAGATGCTAAGCAAAGGTGTCT
CTTTAACTTAGGTGCAGGTAATGAATGAAATTAGCACAAGTAATAGTTACTGATTTTTCC
CCCCACAAATTATTTTTCAACTTGTTTTTGTATCTATGCATAAATTAAAAAATCTGCTGA
AATTTATTATTCATCTGAGATGTGATTAATATGCAAAATTATGCAAATTAAGATGCAATT
AGGCTCCAATTCTCTAGTGGAATTTTCCATTATAATTTAATACAAAGTAACAGAGTAATT
GGTGTCACGTGTAATTACGGTTACTCAAGTGTACTTTCAGGCATGCAAATGATTTGCTAT
ATGTTGGTTATCCAATGCAAATGTAGCATGTGGTGCTTTAACAAGTTTGGAAATATGACG
GAGGCATAAGATCCAATGATGTGACACAGAAAAAGGTAGAACCAATGCTCATTACTTTAT
TATGATGGGTAATCTTAGTGTGGTGCAGTAAGTCTTGTACTGGATATTGAGGAAGTTAAG
TGGGTCCTTTCTGGTTTTACCTGCAACCATGATGACCATCAGAAGCTGAGAGTTGGAACA
t
>NODE_855_length_147_cov_6.346939
ACTCCGAACAAAAACCACAGGTGCTGCTTGCGCCTGACCCCGGACCGTAAACCACCTGAA
GGTGCCGGGGTGAAGGGCTGACAAGGGCTTATGCCTGCGGATGCCCAAAGTAGAGCTGTG
AGGACTTGCGACCCACAGCTCTTACAACCTCGCATTGCAAGGCCTAAACAAATATGGAGA
ACAAAGTTAACCCTAATCCTATACTTCCAGTGGCGGG
>NODE_856_length_147_cov_69.176872
CTCAAAAAGTATAAATCGCAGAGATTAGCTGAAAAGATTGTAAGAATCAGAAGAATCGTG
TGAACATTTTGTATGTCTTTATATGTATGAGTTGTTAAAATTGTAGGAATGGCGGCAGTT
TAGAAAATGTGTGAAAATGTTAAAATGTCAAACTGGCACCACTCTAAAATTTGAAATTCT
GAACATTCTACCATTCATTTTAATAGGGCAAAAATTA
>NODE_862_length_508_cov_42.009842
CACCACTGCCTATCTGGGACAGAGAGTCGATTACCAGCCAATGAGCATACAGTAACACGA
GCCAAACCCAATGCCGCCACCTCTACCCATCTTCTCCTACAGTACCACTGCTGTAGCTCT
GGTTAGCCCAAGTTGGCATGGATGGTACCAGGCTGATGGAGTCTCTGTCCCCCCGTGGCA
ACTGGTGGAGGAGACCCTCACTGTTTCACCAAGGCAGGCAGGTTATCTCTTTGGCCTGGC
AGGGCACCTAAGTAAGATTCTTCTCTCTCGATTCTCCCCAGACACACCATCCTGAGAAGC
CACTTTTTCCTACCACAGGAAGCCCAAGAGAACACTATAGGTAGCAGTCTGACAGGCAAA
CTGAACCCTGGCCTTTTATATCCTGCCAGGTTTGAGAAGTTGGACATCACCCCAAAAAGC
GCCCAGAAGATTAAGCCCGTTCTGGAGCGCTGGATGGCGGAGGCCGAGGCCCGCCACCGG
TCCGGCATGCAGAACCTGACCGAGTTTATCGGCAGCGAGCCGTCGAAAAAACGCAAGCGG
CGGACCTCTTTCACCCCACAGGCCCTGGAGatcctcaa
>NODE_863_length_243_cov_17.962963
CATTTGAATGGCAGAATTAGGGTTAGAGTTGTAGCATGTATATTTTTTTAAACCCATTTA
AAAAGCTTAGTTTTATAATACATTCACATTCACATTAAATCAACATTTTAGTTTGATTGC
AGCAGGCCGTCAAAAGCACTTGCAGGGGGTAAGGCCCACATCTTGTGGAAAAGCTGATGT
GACCTTAATTTCTCATGGCACTGTTCCCTCGGGTTGTTTTCAAATATTAGTCTTAACAGG
TTAGGAAACCAAGGACTGCAGCGATAATGTGTTTTTTGGCATGAATAAATCCTAATAAAT
GATTACAAAAAAA
>NODE_869_length_241_cov_18.307055
TCCTAAGAGATGCTAAAATGTATGAGTCATACTTTTCATTTTAGACTGATACTTTGCCTT
GTTGAGCAGGAAAATGCTAATTCAATGCCATAGTTGCTTTGAGTTGATCATTCACAGTCA
CTAGCCCTGGCATATGACCTATAAAGTCTTGTAATAATGTTGAAATGAATGACCTCATCT
TTGTTTTTATGTTCATTTCCTTGTGGTGTGAAATCCAGAACAATTGGTGGCCTGTCAATT
CAGCTTTAGCTTAAAGAAAAACAAAAGGTTTTCCTGCTTGCTGTACAGTACAGTGCTGCC
TGGCTAATGCC
>NODE_870_length_153_cov_9.967320
CTGTTAAACGGAAATAGAACGGAGCCCCACGAAACTAACAAAAAAAATAAAGAGCTTCAC
CACGAAGTGAGAGCTTTCGAAGTTAAAAAAGGATAAGAGAAAAGGGCACACACAGAAGTG
GGGATTTTTTGGGGGGGTTTTGAAACTCCGGAGAGCGGAGAGGATGACCTACCCTTCCCT
GTCAGCACTAGAGGAGGGAGCTGGGGCGGGCACAGTGACCGTg
>NODE_873_length_383_cov_14.725848
CTCCATCATAGCTCCCATACCCAGTCTCTCTCTCTCGCTCTCTCTCTCTCTCTCTCTCTC
TCTCTCTCTCCACATCCCTGCCAAAATGCCAGCGCTGTTCGGTCGGCCCCAGCAAGCAAA
GGGTGAAGCTTTTAGGCAATGAGCAGCAGGTGATCTCAGCTTTTCTGCAAGTCCTAATGC
TCCTAAAAGCCACTCTCCCTGGTTCTGTAATTGGGCATCAGTAGTTAATGTAGTATTGAC
TGCATTACATGCTCCTCTGCATCCTTTCCCACTAATGCCATTTGCATCACCTTGTACATT
TACCATACTGCTTAGCCAATAGCTGTTAAAAGCAATCTGAATCATGAATCATATGGGGGA
ACTTTTAGCAAAGACAGACATCCAAAGGAGACAATTTACAGTTGAGTTAATCTGGGTACA
TTAGCACAACATGGATTCAGCTAGGCAGACCAa
>NODE_874_length_450_cov_67.373337
CACACAGGGGACGAGGGCACCAGGGAGAGTGAGGGGGAGAGAGAGAGAGAGAGAGAGAGA
GAGAGAGAATGCAGAGCTGAGGTCTTTTTCACCCTTTTTGTTCCTCTCAAATGCCCCTTA
TTTTATTTCCCACCATCTCTCTCTCTTTCTCTCTCTCCGTCCCTCACTCTTTCACCAGGA
CTCTCCAATGAATGGCATTACAGACAATGCCCTATCCATAGTGACACCAATGTATTTGGG
CTGCAGCACCAGAGTGTATTTCCACAGAACCAGGGGCCATTTGTCTGGGGACAATTTGGT
TTCCATAAAGGATTTAAATGGTTTCTGTGGAGATAGTGGGGTGAAATTTAATTTGTTTCT
CATTTACTACAGCAGGTATGAAAAGGAGAAAAATTGGACGTCTGATGGGCTAAAAATTGG
TGCTGTCCCTCTGCTGTATCCCCAAAGGGCCCGGGCCCTGCTTCATATAGATTGAGTTCG
ACCCCCCCCCCCACACACACACACACAGACACACACCGCA
>NODE_875_length_691_cov_50.882778
GATGTGATACTGTTTGTTTTCTGTGATTCTGAAATGCCACCTAACACGTTCAGATGAGAC
ATAACCCTCTCACACCAAGGACCCTACAGTAGGCTACTTCTTCCTCAGCAGTGAACAGAG
AAAGAGTTCAAATCTGGAGGCGTGCTACTGGGAGCCCTGCGAGACCGATCGACCAACAAA
GCAATATTTGGAAAACAAATCCGTCGTCGGCGCCTCTGATCATCACTTGATAGTGTGCCG
ACACGCAAACTCTATTAAGCTGTCTTCAAATATGCAAAATGATATGATTTTACAATGATT
ACATATTCACTTCCCCAGCTGGCTGGCTGCGAGCGTCTCCATTTGTCATCGACTATTGTG
TCCAATTATATGATTAGCTTTGAACACTCCAGCACTTGGAGAGCCCTCGTGTGTTCCGCC
GCGCCGAGCGATTCACAAACAAAGTCATTACAACATGTATTCACACATATCAAATAACAA
AACAGATGGCCACTGAGCTCGACGCCTGATTTGTTTTCCACACAAGCGGCGGGGAGAAAA
GGTATTTTCTTCCGAGCTTCGTTTAATGCTGACTGTTTTTTATTCCCGGAGAAGAGCAGC
TGGCTGTCGCGCTGTTAGATCAACTCAAATGAAAGACAATCTTGTTTTCATTAATTTCTC
TACAACAAAGGCACTTGTTGTGAAGATTTAGAATCGGCGGTGGAGCAAAGCTTCCGGATA
ATTCATCACAGGGACTCGACAGGAAACTTAATTGTTTTAAa
>NODE_876_length_347_cov_9.858789
TAAGGAATTGATAGATGTTGACAAAACTGTATATGTCTCTCATCTTTCTCCTCCCCCCTC
CCAGACTACTGTCTCGGCCTAAAGGTCACAGAGCATGCCCATGCTGTGAAGGTGTGTCTG
AAGAGCTTCCTGTGGCCTTCATCTGTGACAACTATGAGGAAGAGTGGTTGTTCCCCAGGA
ACAGAATCCTTCATCACCAGTCCCACACACGCAGAGGTAAGGTAAGCCTTATTGGGTAAT
GTCTACTTGTACATTCAGGTGTACTCGCTGTTACCTGAATTTGTGTATCTGACTATCTGG
GGGATTGTCCCAGTGCCAGGGATCATGATGTTTAGATATGTGGCAGCTCACCCTGAGAAC
CTGGCCATGGCTGTCATCATCTCCAAGGTGTGTGTGTGTGTGTGTGAGTGAGAGACa
>NODE_882_length_100_cov_202.729996
CGGCGTTTGGTCCGACTTTGTTATGCTAACCGATGCTAATGCTAGCGCAAACCAATGGTA
CCATGCAGCTCCTGAATTTTTGACATAGAGCCTCATTTTCGACTTACCCATGATGAATCT
GATTGATGAAGACCATTTTCAGCTCATTGCATGCAGTACGGCGTTTGGTC
>NODE_883_length_159_cov_8.012579
GAACACGGCGCTTCCGACCCACGTTAGAAATGTCAATGTTGCCTTGGCAACGTGTGTAAA
CAAAACTTTGCGCGAAATGGGCTTGGACACGCCCCCAGCGTTTTGGAGCAGAGAAAACAG
CTAATTTGCATATGATTATGAAATATAATTTTATAAACTTGGCGATTTTTTAAATTATTC
TTATTTGTCTGGGTGGTTAATAACACATTTTTCTGTGGTGTGAGAAACt
>NODE_884_length_564_cov_27.787233
GGGGTAGATGATAAAAAAAAGTTCTGTGTCACTGGTCCATGTGAGTGTGCTCCCCAGTCC
CTGTAATCATTCCTATTCATAAACATGCAGTGTGCTCCCCTCCACCTAGCAGCTGCCTCT
GTGCATTTGAGATTACCATTATGCATCTTCCGGTCCCAATGATAAACATCTTCCTCCACT
TTTAAAGTTTGCAGGCGCGAGGCATATTTAATACCATATGACTTGAGCATCCCTTCAGGT
ATCGCTTGCAATCTTTTTTTAATTCTATATATATTGTTCGACTTTAATGGGTATCTAATT
TGTGTTATCAGCTTACAGGGCAGTAAGTAATAATTTGCATGACTGCCCTAAGTAAATATG
CTTCCATAAGCAGCCCATAGAATAGACGGAGGGATGGATTAGCCTCCATATTGGCTATGC
CCCGATGATCAATGCTTTTAGAAATAGATAGTTTGGTCTGTTGGCAATCTCAGAGTAAAA
ACTGCAGGATTTCTCACAAAACCACTCTCTATACTTTTTAGATGTTGTTAAGATAAAGCC
CTTCACCTCAGAGCAAGTTTGAGCATGATACTTTTCTATGGATCTATTTTCTCTGTAGGG
TCAATGACAGTTCCTGAGCTGAACAAATACATAa
>NODE_885_length_467_cov_18.620985
TAGCTAACTAGCTAACGTTAGTTAACGTTAGCTTAGCTAACGTTATCAGTTTTCTAGTTA
CCAGCCAGCTATGTTTGTCGCAAATGGAGACACCATTCGGATGTCACTTCAGGTTTAGCG
TGTGATTATTGCCAAGATGAAGATGAGTTACAGGCCCATGAATTGCTAATGTTTGATGGG
GCTTGATTGAATTGTCGAAAACCAAGCTTCCATGATTGGCTTTGCCAACCTCATGTTGGA
CAGCGCCATTTGACACAATCCGATTTCTATCTTAACCATCCGACATAAATATCTCGAAAT
AACTCCTGATATAGTGCAGTGAAAACGTAATGTTTGGTATCTTGGTAAAATCATTGCACG
TTTAAGCCAATATTTCTGTGTGTTTTGTCTGTTATTTGCCAAAATTGCTCCAAATGGAAG
AGGCGCATGGCAGCTTGCACCCATTGATGCCATGTGCGACTGGGGCATACTGCTATAATA
ATAATAAGTACAACTCACTCACCAGTATCAAGTAAAATATACTTGCCACTGAACATA
>NODE_889_length_93_cov_133.365585
GGTGTGCAGAGCGATGGTACAGTGTTGTGTGGCTGTTAGCTGCCACTGGTGGCTTGGTTA
TGGCTGCTTTTCACTATCGGACAAAATATAACGGCTTTAAAGCAGAAATTTCAAAGTGTT
TTCAAAAAAGCCGGGGGTCTCACCAGGGAGTGAGTTAGGAGCG
>NODE_894_length_71_cov_20.873240
ACTCTCCTGTGGAGGTCTCCCTTGCCCCCTGCTTCCTGCGTGGATCCAGTGCTGCTTCTA
ACCCCTCTCCCTCTTCCCTCTTCCCTCTCTAGTGTCTCTCCCTCTTCCACCCAGGTTCCT
TTGCTTCCTGGAGGTCCAGTG
>NODE_895_length_631_cov_99.063393
GCTCCCCCTCTCCGATACAAACACGCTGCAATACGAACAGGCTGCTTCAAGTTCAGTAAT
ATAAAGCAAGTAAAGTAATAAAAAGAGAGAATGAAATGCATTCCCGCGAACTATGAGATG
GTAAATGTTAGCGCCTGCTGCATCGCACTCCATATCACTTCGCCCCATATGAAAAATAGT
TTGCTATTTTGGAACCCCCTGGCAGCCATAGTGGATCACCACAGACCCAGAGCTCATTTA
TCTTTTGTCAGAGATGAAGCCAAACTAACGCCATCTCCTGAAGCCGCTAAAGAATGAGGA
GGGACGTAGGGAGGGTAAAAATAAACCCGCGGCCCAGGTAACTACACAGAGAAGTCACTC
CACAAGTAATGGGTGGCTTCTGAAAGTGGAACTCTGTTTGGAACTGTCTCTCCGGTCGGG
AAATTATGCTGTTTAGTCTCCGAGCAACTTGATTTGTGCACTTTGGCTCGCTCTCAGGAA
TATTGAAACAACAGAGCTTAATTGCATAGAGAAACCAGTGTAGAGTGTTTGATAAGCTAA
TACTGTACATGGTGGGTCAATATCAAAGGCTTCAGCAAGAGCCTCTCCAAGGGCATTCTG
TAGACACAGTGAAACATCAGTAAGAGGATATTAGTCATTATCACACGAAACAATTTGATT
AACAATATAAGATAATTATATAATGATAAGATAGTGTAGGa
>NODE_907_length_188_cov_13.356383
ATGGTCCACTCGGACTCAATGTCTCCCGCCTCCCCCGGGACATGGTTGAAGCTCTCCCGG
AGGTGGGAGTTGAAACTCCTTCTGACAGGGGATTCCGCCAGGCGCTCCCAGCAGACCCTC
ACGATACGTTTAGGTCTGCCTGCCCTGGCCGGCAACCTCCCCCACCATCGAAGCCAGCTC
ACCACCAGGTGGTGATCGGTTGACAGCTCCGCCCCTCTCTTCACCCGAGTGTCCAAAACA
TGAGGCCGCAAGTCCGAC
>NODE_908_length_323_cov_34.368420
TAATAATACAATTCCCCCAGGAGTGGAGAAGAACCCTGGAAACCAACTGTCCTGTGAATT
AATGTGTGAGCAGACTGAGAATGGCCTTTTTACAACACCTTGCAAAATAGAATTTCCACT
GAGAGAGACACTACGTCTTTAAGAGCACTACAAAAAAATGAAACCTATTCCTTGTATCTT
CCATGGTCTTATTTCAATACCCCTCTCTCCTTGTTCCCCTTCCACACATCATTAAACATA
TTATTATAACATGACTGTCAGCCCGCGTCTCTCTTCCCTCCGTTCTTGCTCTGCCAGGTA
ATCAATTTGTCGTCACTCTCTGTAACCCCAGTAAAGTCATCAAGCGAAATGAGTTACAGC
TGCAAAGAGCCTTCAAGAATACTGAAAAAAAAA
>NODE_911_length_1079_cov_17.987951
GCTGGCTGGGCAGGATAGCCGTCTATGGAATTTTCTCTTTGTTCATCCTCATTTCTAGCT
TGGACTAGACTCGCTAGCAAACGATAAACATAGCTAACGTTAACGTTAACCGTTAGAAAT
GTGGTTGACTAATGTTAGTGTTGCTAGCTAACGTTAGCTAGCACTAGCTGACTTAAGTCG
GCAGTTTGGGTATCAGTTATGGAACTGAAAAGTTCAACAGGTCGGGAAAATGCAGCGGTT
ATAGCTAAGTAATTCAATGCTGAGTTACTTACCTGGTCATAAACTCGGTTGATGGTAGTG
TTGTTCCGATACCAGCCCCAAACAGTGCCGACCATGTCGAAGTCTGACGGACGGACAAGT
GATGTACTATGATTGCATGACAAGTTCAGACTGCTCGTGCGGCGGTTGTGCATGCGCAGA
TTCAAACAGGCTGCCTTTTCGATTAAAATGTACTTAGTATTTTTAGGTTTATGCGCCGTG
TCTATGAATTGTGTAGGCCTACATAGTATGAGTAAATCTACAGTAAAACATACTCTTATA
TTGCAATTTATTAATTACATTAATGAAATGTGTAGGATATTCACAATTTTATTAAGTTCG
CATTGAAACTTAATATTACAATGTAGATATTATGAATGTTTTCTTGGCATATTTTACTAG
ACCACAAAGTTCGTTTTTACAGTGCGGGTCACATGTTCCTCTGTATTTCAATCTCTTGCA
TGGAAGGCAGTGAGACTAAACTCCAAGCCACCAGGGCTGCTCTGCATGCACTGCTGTTCT
GGAGTCATTCATGGGGATTGATATTAACCAATGGATGCTCAGCAGTCAGACATCTTGTTT
CTACCGATCCAGATAAATTAGATCCAATGCAACAATCACCGAGAAACAGTTAGCAGATCG
CGTGAGTCAATGGGGAACCAAATGCCTGAAATTAGCCACCTGTTTTAGATCTGTATAGCC
TACAGCTACAATGAATGGATAGTTTCATCATTAGATCTGATTCATAGGGATTGACAAATT
TTTAAGTTTTCAAATTGAAAACCTTAACGTAAATGGCCAGAATGTCTGAATTCCATGATA
TGTTTCAGCCAATCCCTATGAATCCGATCTAATGATGAAACTATCCATGAATTCCATGAT
ATAATGTTT
>NODE_912_length_155_cov_22.000000
GATTTCAGCCGTTTGCTATAGCGCCCCCCTCTGGCCAATCGATGTCAAGTTGGGTGCAGG
GCCTCGGGGCATGACCCTGGACGATTGTGGAACGTTTGGTACAAATAGACCAGTCGGTTA
TAGGGGCTGCCATAGACTTCAATACTAAAGATGATGATTTCAACCGTTTGCTATAGCGCC
CCCCTCTGGCCAATCGATGTCAAGTTGGGTGCAGGGCCTCGGGGC
>NODE_914_length_665_cov_31.060150
CTCATGTAGTATGTTCCAGAGTCGGCCAAATGTTGCAGGTTGTTTTCGTTTCCTTATCAC
GTAAGGTAACCAACCTTCCCTTTAAGGATGTTCGTCTGGTGACTTCAGCCAATGGTATGG
CTCCGGATTCCCTTGGAAAAAGCGGTGACATGTGAGCCAGTGGTTGTTTAAAGGGCTATC
CTCCCCCCACTCACAAGCCCATCTCGTAGGACTTGTTAGCATATCACGTACCAGAGTCTT
AATGAACTGGACACACGGGTCGTGCGTGCGCATGCGCTCGCGTAAAATGTAGTTGGAAAT
GAGGTGTCCGTCTTGGAGTAGTCGACTTTTAAAAAGCATCGGCAGCCCCTGATATGACGA
CTTCGCTGGTTCTGCATCCACGCTGGGCGGACACCTTGATGTACGTTTATGAAAAAAGCC
CGAATGAAAATAACCAGAATAAAAATCAAACAATGGAGGGACTGAGCGGGAATTGCCCTG
CGACCCACTGCAGGGATCTGATGTCGCACCCCGCATTGGGGCGACATTCTGGCACCATAG
CGACTCACCAGGGTTCCGTTTACTCGGATATTTCTTCCCCAGACACCGGTCGACATTGTC
CTGCTACCCAAACCTCGTCCAGTACATCTCTGGGCTACGGTTATCCGTTTGGAAACCCTT
ATTACGGTTGTAGATTGTCTCATTCGCACAACGTGAACTTGCAACAGAAACCCTGCTCGT
ACCATCCTGCAGAGa
>NODE_917_length_71_cov_20.126760
CTATTTATTTACAATAGGTAAAACTGCATCCAGAATGAACAAATCTATGAAACACTACAC
TCTAGGATGACTATAAGGAGTACTATGCAGCCATTTCAGGTTGTAAATCTGGAGAAGGAA
TTAATTTATATCAATAATCAA
>NODE_918_length_331_cov_185.658615
TATAAGGAGTACTATGCAGCCATTTCAGGTTGTAAATCTGGAGAAGGAATTAATTTATAT
CAATAATCAAGTTGAGACAGAGTATTAGTACTCGGTGACAGAGGCACCAAACCCATTGGT
GGCCCCTGGAAATAGAGCTGTAACTTGAAAGGTAACAGCCCCAAACAATACTTCCCATCG
CCCAAGCCTCTGTTTGATCTTGAGGGTAAAATAAAACTACAACTACACACTTTTTTGCCC
ATGATGTCGTGAAAATGCATGTTGACAGCCTGGTCCACTGATTGTTCGGCCTCGAAAGTT
ATAAATCCAAAACCTAGCCAACGACCAAGAGTGAATCAAGGTAGCAGGGTGTTGTGACAA
CACAAGATGAAGAACAGTATTGGGGTCAGCAGAACGGGGGG
>NODE_919_length_432_cov_64.539352
TCTCTCTCTCTCTCTCTCTCTCTCTCTCTCTCTGTCTCCTGGTTGCTCACTCACTCTGTC
TCACTCTCTCTCTCTCTGACATTCACTCAGTCCCTGCAGTCTTATTGACCTTGGTTCCTT
CTCATTTGCATCCACCATTTTTCATTCTTCGGAATATGGCGTTGGGGGACTTTTCCATCA
TTAAGTGAATTTACAGCGATTTCCTTATGTGTTTTCTCCAAGGGATTGGGTTATGAGATG
CACATTAAATATCCATTAATACCTCATTATCCCACTGATAAGATTACCATGATAATGAGG
CAGAAATTCTAATTGTTTCACTTCTTGTTGTGCCACTCATTTAATCATCCACCTGAAAGA
CAAGTGCTCTGCGCCCCTACCTTGAAGACTGTAAACATGGACAGCAGGGTAGAGCTCTCC
TGCCGACTGACTGAGAGAGAGAGAGAGAGAGCTCTGCCTGAGCCTGCGCCCACAGACTGT
TGCCTGGGCGCTGGCTGGCTGg
>NODE_920_length_411_cov_33.087593
TTTTAAGAGATATAAAAAAAGCCAGCAGTTCTTTTTTTTTTTTTTTCTTCTTTCATTCTC
GTTTGACTCTCGCGCTCTCTCTCTCTCTCTCTCTTCAGTTTTTGTAAACGACAACAAAAA
GAGACCTGCCTTTAAATGTTCAGGACGTTTTCAGTCGCACTTGAACTGGTTTTTAAAGAC
CTCAGTAGTTGAGCTAGTTTGACCCCTTTTTGCCCTTTGAAACTGCAGATTTTTTGGAAA
AAAATTTGTAATCCCGTCTTGATTAAAGATTGAGTGGAATTCTAGATGTGATCAATTTTG
TCATATCTTCTCTTTTTTTTTTCTTTTACATGAGTGTACACTTAGTTGTTGAGAATATTT
GGGACCATTAAAATGATATTTGCTGTAAGATGTCCTACTACCCTTTTGTGCTGGTTATCT
AAAGTGTTTTGTACTATGTTGTCCTCCTGTTGTCCAAGGTGATGTCCAAcacatctcgtt
t
>NODE_922_length_77_cov_23.285715
TTGGCCGGGCAGAGCTCCAGGGTTGGGCTGGGTTCAGACCTCCAGCCTGGAGGTCTCAAC
CCAGCCCAACCCTGGTGCCCTGCCCGCCCAAACACACCTCCAGCACGGCCACACATCTGG
GGAAGGCCCCTTGACCTCCAGGCTGGA
>NODE_923_length_396_cov_24.371212
ACACACACACACACACACACACACACACACACACACACACATATTCCTCTCTGATGGCTA
CTCTGTGACACAGGGTCTTAGCCTCTGTCTGGCGTTCCTAATTTGTTTTCCCACCCCTCC
CATGTCTGCATTAAAGCAGCTACCAGGGTGTCTTGTTTCCTTCCAGAAGGTCTATTGATT
TGACTCTTGCCACAATCTATAACACTATTGTCTTGCCCTAAGTGTCTCATCTGTACAATT
CACCAACAGGAGTCTATACATCAAAACCCCACACTGCTTAAGGATATTGGTATTCCCCCC
AGCATGCAGTGCATCTCTCTCTCCCCCCCGCTCTACCGCCGACCATCGCCGTCCTCCGCC
CGACCGGACTCCGCCAACCTCCGGTCAGGGGAATAAAACGGACCGGTGATTGGATTTTTG
TAATTCTGGAGTTTTTAGAGTGTGTGAAGTCACGGGGGTGCAGTTc
>NODE_927_length_219_cov_29.068493
TATGTGTGTGTGTGTGTGTGTGTGTGTGTGTGTGTGTATGTGTGTGTGTGTGTCTGAGCC
TGTGTGTGTGTCTGTTGGAGTGACATTTGAGGGGCACTTTACAGAAGCGGCGGCAGCCAG
AGATCTTCTGTATCACCTAAAGAGCCTTTGTCAGTCATTGGAAAGCTGTCACCTTTCAGG
GGGCCGATACGGTAGAGGGACTGGGCTGACAGCTAGGAATTAATGAGAGGTGTATGACAG
CGGACCTGGGCCCTGTTGGGGTGTCTGTGTGTGTGTGTGTGTCTGTGTg
>NODE_928_length_71_cov_3.830986
TGATTGATGAAGACCATTTTCAGCTCATTGCATGCAGTACGGTGTTTGGTCCGACTTTGT
TATGCTATCCCATGCTAATGCTAGCGCTAACCGATGCTAATGCTAGCGCAAACCAATGGT
ACCATGCAGCTGCACAAAGTC
>NODE_930_length_274_cov_26.204380
CTCACTCTCTTCCCACTCCCATCTCCTTCCTCTTCCTCCTCCTCATCCTCCTCCAACCCC
CCAACCTCTCTCCATCTCCCGCCTCCTTACTCCTCTCCTCCTCTCTCCCCACCCCTCCCT
CCTCCTAACCCCGCTCCACCCCTCCTCACCGCGGTAAGCAGGTAATCATGAGCTGTCACT
GAAAGGTGACCCATTAATGTGATGGATATGGGGTGGTAAACAAATGGCGTGGGGAGCGTG
CGGATCGCTGTCCTTACTGCACCTTGGCCTTTTGTTCCGCCGCGGCCGTATCCGCCCGAG
GCCTCATTACACGGGGAGCGCACGCCGGCGGCGAACACGGCGGC
>NODE_934_length_151_cov_51.953644
AACAGCGCTAGCTAGTATCACACAGTCACGAAAGGGGCTAGCCTCAGAACCATCTCCTCC
CTCCTCCGTAGCTATATTCGGGCTCGAACTGATAAGGTTGAATGTTCGTGCCATAAAAAG
CAAATTCCTGGTCTTCCTCGTCTTCATATTAGTGGTGAAACATTCTTGATTTCCAATTTC
ACGAAATATTATGTAGCTAGCTCTACATTAGCTTACGTCTC
>NODE_935_length_448_cov_15.866072
AATCAAATTCCTCTGCGATAAAAGATAGCCCGGCTAAGAATCTTTCAAACCAAAACGCAG
TAGTAGCCTATTAATCTAAAAAACAACATTTCATTTGCAGTCCACCCTGCTTTTTCAGCT
AGAGCGAACAGCAATCCTAGCATGGCATCATCATCATCATCATCATCATCAAATCAGGCA
CTCCCCCTGTCAGTGAAAGCTCTATAGTTTATACTCATATGGAGAAGGGTTACGATAGAG
TAGTGGCAGTGAGTACATCTCTCTTGCAGGACGTCCCCACTCCGACAGATCAGGTGCCCT
TCCTCGTCGTCCCTCACACTCAGTGCCCTCGTCCGGCTGTCGCTCCGCTGTTTTCAGCCC
CCAACCGGCCATCAGCAGGTCACGACACGACCGACAGGGGAGACAGGGGAGGTTTTCAGG
GGCAGCCGTAGCCACGGCGACGGCGGCAGGGGCGGCGGCACAGGTAGAGGAGGAGGAGGG
AGGAGGAGGGTGGTGTTGTTGTAGTTGGCGTAGTGGTt
>NODE_936_length_690_cov_44.955074
ACTTCAATGGAAGTTCACAGCGTTTCTTTCATCACACCATCCAGCTATAGTGAGCTTGTC
ACTTTAATCCTGTCTGCCAGTGGAGCCTCATGGCCCTAAACAGGAGCAAACCTTTCCTTT
TAAATAATTGATATTTTCTGATTAAATGTGGCAGTTCGCTGATAATGAATTCTTTATAGT
GTGCCTTGAGCAACTCAACTGCCTTGGCCCGGATGACAGCTTTATGGGGCAGCTTTTTGC
CCAAATTTTGTGAAAGTTTAACCTATGTAGATCAATGTTCTTCCTTAAAAGAGTTTAATA
AATTAAAGTGCAGGGGGCTTTTTTTTCCTCTGCGAGCAGAAAAAGCTGATGAGACAGGTT
TAGTTTAATCTCAGGCAATAGAAGTCATTAACCATTCTCACAGGAATTAAAATATAGCTT
GCCCTTTTCTTCTCTCACTTATCATTAGCATCACTTTAATCTCCCCGCGTTTCACACTGC
TATTTTAATCATTACTTACTGCCTTTTGACAACTGAAGAACACGGCTTCGTCTCGCTCAG
GCAATATCCTGATTTTAGCTGACAAAATGTAGGACATCATGTAAAAATATCTAAATTTCC
TCTTCCCTTTCTCTCCTTTAACTTCCACACGTCTGCCCCCTGAATGTCTGTCTATTTATA
TCAAAGAAAGCACAGAGGAGAGGAGAGGACAGAGAGAGAGAGAGAGAGAGAGAGAGAGAG
AGAAGGAGAGAGAAAGAAGGAGAGGGACAAAGCTCAAATA
>NODE_937_length_503_cov_36.687874
GCAGCCACAAGACCTAGGACAGCGCAGGGGTGCGTGTGTGTGTGTGTGTGTGTGTGTGTG
TGTGTGTGTGCATCGGTGCCGTTGCCAGTGGCGTCACGCTGGTGCACGGTGGAGCATCCC
TCCACTGCAGTCCAGGCATGGGCTCCGCTGATCAGATGGACGATCAAACACTAATCATTC
CCTCACGGCCGATCCCGAGTAAAGCTGTCATTAATTTTGCGGAATTACATCAAATCTGAA
ACATTCTTTATGTGGCCCACGGCCTGCAGACAGTTATACGACAGGGACTGCTGCGCTAAG
CAGATGGGGCCGCTTGGTCGTGCATACTAAATACCGCCACCTCCCCCATTCCTCCGTCTC
CACCCTCCCTCCCTCACTCCCTCCATCTCTCTGATCTGCCCTCCTTTCAGCTGCTCTCTC
TCTCTCTCACGCACCATCTCAGCTCTGTCTTCACTCTTTTCTTTGTCTTTCTCGTGCCTT
TGCTCGACCCAATTATGCCACGACCCTTGTCGCTCTGAAAGTCTTTTTTCTCTCCTCCCT
CGCTCTGATTAGGCCATCATTACTAATTATCGt
>NODE_938_length_900_cov_49.189999
GTCCTGTCCCTTACTCTTCCATATGTCCCTGTAACTTTGCATATTACGTTCAGCATAGTC
CTTACCCTTCTTGCCACAGTAGATGAACTGTCCAGTGTGGATGCCCTCTGCGGCAATGAA
GAGCTCCGTCCTCTTCTTGAAGCGGTAGGGGTCGCGGAACGCCACCTTGGCCAGGGGAGC
ACCACGGCCAGGGTCATGGATGATATCCTGAGTGGGGGAAAACACATCAGGTCTAGTTCA
AAGGTCCTGTGTCAACAGTCTTAGGATAGTTATAAAACCATAGCATTTACTAATAGACAG
GGCCCACTATTGTGCCAGACATGAGACATCCACTGCCTACAGCATCTGTGTGACAGCGTA
AGTTACTATAACGCAGGGTACCTTCACAATCCCCTTGATGTAGCCATGACGTTCGGCGAA
GTCAATGTGGCGGAGTTTAGCAGCACCTTTTCTGTGCTTGACGTGGGCTTTGAACACGGA
GCCCGCACCTTTTCTCTGTCCCCTGATCACGCGTCCCATTATGCCAGGACTCCTGGAAAG
ATTGTAAATAATTGTTGACCAACAATGATGCAAACCGGTGTATGCTAGGCTAGCTAGCAC
TTGCTATAATTGGCAAGCCAGATAACGTTAACGTTACGCTCGTCATTAACGTTAGCTGCT
GCCGTGCTGGTAAATAACGAGATGTGCCTGCTAACACATTTAACTTCACTGTACATTAAG
TCTTGAATTGTTTTCAGTCATTAAGCGATAAACCACCAACACTAACTCGGCCTTTAGCTA
TAATGACGTGAAAGGCCATGTCACCACGGTTCTACACCAGTACACATCACACTAAACTAC
GATTTTCTCAATAAGAAAAACAGTTCATTGATTCAGTCGTTAAATTGTCACAATCTTATG
TACATATTGTACATATTCTAAAAATGTATTTGGGTcgatggcgttatttagagcaagatt
tagatcagat
>NODE_939_length_356_cov_57.289326
CCCCCCCCCCCCTCGCGCTCTCCCCTCACTCCTCTCCTCTGTCAGACAAAGAAATTAATA
CCCCCAGTGACTGTGTTTTAATTAAGCAATTTCATGCAAATTACACATTTTAGATTGTCA
AATAATATACTGCGCAAAATGGTAGGCAGGCTGATCTGATATGCATGGCGTGTTATTCTT
CCAGGCACTATGCATACATGGAAAATGAACAAAAATGCTAATCTATTCTAATCTATTATG
CAAACAGTGAGATACTTACTAGATTTGCACGCCTTGCTCAGCATGGATGACTGCAGCTCT
TGAATTCTATGTATAGGATGACTGGATATCTAAAGCTGCCTAGACTATTGTGTGTGTGTG
TGTGTGTGTGTGTGTGTATGTGTTTCCGTCTCCTATCTCCCCtgcccattttctctaagt
acaaat
>NODE_942_length_282_cov_25.223404
CAAATGCTCATTTACTGCATGCCATGCATCCTAATACCCTGAGAATAAAATATCTTTTTT
TTTCTTCACATTATGGAATTTGTCATGTTCAGTTGGAGCTGTCACATTTAGACCAGTGTG
CACTAATGTGTGTAATCTGCTTTTCTACACATCAATTTTGATGGATATTCCTCCTCTAGC
AGGCTGTCCTACCGGCCTGAAGGCTGCTCTCATTAGGAAACCTGTTTAGTAAATAATCGT
CCACTCTGACGCTGGCTGGCTGGCTGGCTGGCTGGCTGATGGACTGGTCAGCCGGCCAGC
TCTGTAGAATTCAGAACGCTGAACGTGGCGGCTATGTTTATTTGCCTACTGg
>NODE_945_length_911_cov_15.783754
TGCTTCCCTTGAATCCTTTTCTTTTCGCTTCTGGGCCCCTGATTTTTGTTTTTTCTCCAT
TTTGGTAGGCTATATTTTCAGGATTAGCGCTAGCGAGCGAAGGTGTCGTTGAGTCGCTCG
TGAGTGACATCAACCGGACATACGCAACGGTTAAAGCAATGGATATTCAAATCAAAATAT
AAAATATGGGCATACATACACATTTTTAATTAGGCGTTTGTAAATGAATTAAATATGAAC
TTTTAAATGTGACGCGCTCTATCAAAATGAGTCGGAAGTCGCAATGGCTGATTCCCATAG
AAATGCCATTTAATGTCAACACATACATTTTCGTCCGTTTGGAGCTTTTAACAGATTCTA
ATCAAACAAACTCTTGGCTTTCATAATCTGTAGGAATTATTTCTCATTTCGACCGGGAAA
TATATTTTTTAAGCCGAGAAAGGAGACATGGCTTGTTAGTTAGTTAGCTAACGTTACCGC
GCTGCTAAATGTAAACAACCCACGCGCAGCTTCTCAGCTGTTATTTCCGGCTAATCAACT
GGCTTCTGCTCCCGCTGTCAAACAGCCATACTGCTCGGATTTAACAGATTTTAGTCAAAT
AAACCCTTGCCTTTCATAATCTGTAGGAATTAGTTCAAATTTCGACTGGGAAATATAATT
TTGAAGTGTTTAAACAAGCGAAGTTAGCTGTCGAAGTTAGCTGTACTGCAGTGAAACGTC
AACGTTCTATATAGCTAGTGGTCCGCTGTTCCAAATGAATCAGCTCTTTGAACGACCACT
GTCAAAAAACTCTCTTTTCTCCCATAACCTATGTAGTAGGGCATAAAACGCTTGATATTT
GTAGTAGAACAATAATAATGGTACCATTGGAAAGCTTACGATCTCCTCTTTCCATTGGTG
TATAAAACTCAAAATGTGTCTTCGGGTCAATGCGACTCATTATGATGGAGCAGGTCACAA
ATAAAATATTATTTATAAAAA
>NODE_946_length_603_cov_32.890549
AAAATATATAGTGCCATCATTCACTGTAATATACTAATTGAGTGCTTGCAGACTTGCTTG
CAGTTTTGTATGCCAATTTCTCTCTGGAAATGTGCTGTTCATTTCAAGCCAACCTTAATT
TTACATGATTAATTATTGTATTGCTCACTTATTATGTTCTAAAAGCAAGGGACTATGTTG
TACCAATTATGTTTCCTGCATGTGGATAAAAACAAATCAAAATGAAATGAGCACAATGAA
AACACTGCGCTCCCTTTGAACCAGACTTCGTTTCAGCTCAAACAAGTCCTATCATCTCCA
TGACAACAGCTGTACTGGTAACATGGAAACATATTCATGTAATACCATGGCAACGTTTTC
CAATTGAATTAAGCTGCACCTGTGCACATTATAGAGGCAGATAAAGGATATGAGGCTCTG
TCTGTTGCTCACAGGAGAGCTTTGCTCACTGGGTCAGATAGGCATTGTGCTTATTTTGAC
TAAATTGACAGCATGTCTATATTCTCTTGTGAATGTGAATGTTGCCTTTTCTTTCTGGAC
TGCTGTCCTGTGTGCTCGGTGTGACACTTTGTCAAGTCTTGCATTGTGGTTTCGTAGTCT
TGACGAGCAGTTTTATAGAGTGCTCTGTGTCTTGCTCAGCAACATTGCTAATATCAGATG
GTATCAGAACAGt
>NODE_947_length_361_cov_16.468143
GATACGGTCTGTCCTCAGGCGGGTGTGTGCGGGCCTTTCGGCCCGCAGGTGCTTGAGGAA
GCCCACGATGTCCTGGACATATTTAATCTGGGTGTGCACGCTCTTCCCCATTCTTCTCAG
CACCAGGACAATTCTGAAAATACGTCAGTATCAGAAGGTGGTCAGTGCAATCCAATCCAT
TCACATTTTATTTACATAGCACATTTCATACACAACACGGGGAAAGGGGAGACACATATT
CCCACCCCCTTCCTCGTTGATTATCCAGGGGGAAGAAAAAACAGTTACCCAAAGAGCCAA
TGAGGATACAATTATTCTCCAATCTCAAAGTCATGATCATAGAGCTAGACAAGGGACATG
GATTACTGAAGTGGATGGATTACCAAGTGCCTTCCCCACAATTAGTTACCCAAGCTACCC
TACACTTACGc
>NODE_948_length_230_cov_6.539130
GGAGCCGACAGTAAAGATGACGCTATATCCTCCTTCGCCACGCATCAACGCATGGCCTTT
TTACGGTCGTTAATAATGAATTAATTAACATAATTAATTCCCCGCGGTTGCGGGAGGTGT
TCCCGCGCCGGGACCGGGTGAAGTCGGTTCGGATTTGGAACCCTGACGGACGAGGGGAGC
GTCTCGACGGCGTCGGCGTTGTGTTTCCTGTTTCCTGACGGCGCCCTAGCTGCCACCGCG
GGTCTAAAAGCCTCGGCGAGCGCCATTTGTCTGGGAGGTGAAGGGAGAAGAGCAGATATa
>NODE_949_length_160_cov_33.218750
CCTTAAAAAAGATTTTTTTTGATGCACAGTGTTCTTATATTGTCTGTTTTCAGAGCATCC
AGTTCATACAGCCTACTATTCTTGCGCATCGCGGATATCGCGAAATGGTTTTCCAAAACG
GACTAAATCCTGCACATATGGACACAAAACAGCTGTCATAGTTCGATTGTAGTGTAACTA
AGATATTCGCCTTGAAAATTAATTTTTATCATCAACAGTTTCGTTATATT
>NODE_950_length_419_cov_32.689739
TATACTAGAAGACAAACAAGCAAGGCTAGGCTAGGCAGGCATCACTCTCCTCTCTCCTCC
CCCCATCCGTCTGCGCTGGTGGCTCCCACCTGGGCTAGACAGCATTAGCGTCACAGTCAC
CCTCCTCTTGACTGGCAGCAAACAGGGGGAGGAGGAAAGGAAGGGAGGGAGGGAGGGAGG
GATGAAAACAGAGGGAGGGGAGAGAGAGGAGGGGAGGGGAAGGGAATTCCCATAGCTGTT
GTTATTGATTCCGCTGTTTACGGGCGGATAGTTTAGTGCCGTTTACAAAACAGAACAGAT
GCAGCCAGTGAGCAAAAAGGTAAACAATTGCCGTGTGGCGGGCTGCCAGATCGCGAGCCT
GATGTATTAAACTCACAGTGAAGTGCATTTCCCCTTTGGGCTGCACTTATTGCCACTTCA
TTTCCTCAGCGCCTTTCTTTCTCTCTCCTCCTCTCTCTCTCTCTCTCTCTCTCTTTGGGG
CAGGGGCTc
>NODE_951_length_439_cov_38.307518
TATTGGCAAGCTCATTTGCTTTTCATAGCGAGCCGTCGCCGTGTCCAAAAAAGCCTCCCT
CTGGGGAGGAACACGTGTACGGAGAGCTCCGGCGCTCGGCACCAGCAGCAGGTGGCCTAT
TGCCGCCTAATGAACACCGCAATCTGTTACCATCGCCGGCGCGCTTTTCACCAGACAATT
AGGCGGCTAAGCGTGTCATTATTCCAGGCCAACGAGAAGAGCCTCTCCTCTAATTTCATC
TTTTCATGCCTGTTTACTTTCACTACACTCCCCTCATTAATGGCTGCTTTGCCAGTCTAT
GCTAATTGGTTTCAATAACATTCATTTTAGTTGAAAGGGAACGATTCTGTTAATTGAGAA
GCGGAGAGCAAAAGGGGGAAGAGGAGAGGAGAGAGGAGAGGAGAGGAGAGAAAGAAAAAA
AAGAGAGGGAGGGCTTTTCCTTTTCATTTTTTCGAGTGCGTCCCGTACGCAAACGCCTTT
TGAAACGCCGCACTACAGGTTCAGAGCTa
>NODE_952_length_302_cov_7.807947
CTGTGTAGCTAAAGAATCCATAAGACCAAAAGATCTTACGTTTACAACCATGGGAGCTGA
CGTCTGATTAGACTCACCGAGCCGGCCGACAACATATCTGCCCAGGAAGCCTGTGGCTCC
GAAGACTGTGGCTGCAACCCCACTGTTGGAGGAGCGGCCACCCTTTCCTTTGGGGATGAC
GGCATGGTGGACCTTCCTCTGCTGGACTGTCACTGGGACAGCTGACAGCACCAAGGGGGA
GTAGGAACCTGAGGCAGGGAGGAACAGAAGTGAGGGAGGAGGAATACAGGTAGTAGCCAC
CGGACAAGTTCATACACTGTCCGTGTGTTTCCAAGAAAGGCCTACAAGTGACATCATAAA
GTAGCTATGTCa
>NODE_957_length_375_cov_36.410667
CACACACACACACACACACACACACACACATCAGTCCTACCCATCTGACATAATACCCTC
TGCCACTTTACATGTGACTAGTTTAATCGTGGGCCAATCACAAAAGGGTCATAATTAATA
TCCCAATAACAGCCACTAATAAACAAGTTTAAATTTCCACCCTAATCGAATGATGCAAAC
ATCAGCGAGTTACAAAAGTTCACTGCCGCCACTGACAATTTCTTAATTGTATTCAGTCAT
TCATGGCAATTTTATTAACATGGAACTGATGTCGCCTGCCCTTTCACTGTCACAGCACTA
GGGATCTAATTTCATTATTTTCCACAAGATTTGCTTGACTACTGCCGCCATCCTAGCACC
GAGCCAGTCCAGATGTTTATGCTATTTAAATGAGGAAGCAAAGCCTGTTGGGTAAACATA
ATTAAAGTTTTTTTGCCCTCCCTTt
>NODE_958_length_753_cov_55.508633
CTTCAGAAAGCAGCATTCAAAATCTTATTTTAATTTGTATATTTACTCCATAAACATTAT
TACAAAACTCAGCAAGTTACCAATATTACATTATCACCGTACAGGCTTGATCACAAATAT
TTAAAACCTTTGCAACAGTTACAACAAAAAACAAAATAATACTCAAATAATTTACATGAA
AATCTATAAAACAGCAAATTGTTCACAAATTTGAATATTTTTTTTCCAGATTTTCATTTT
TTCTTTGCTTATTTGTGTTTTGCACAGTAACACAACACTCTCACAACAAGGTCATGGTCT
TATTACAAAACTCCCAACAAAATGTAGTTATTTCTATTTTTCCATCGTTTACTTTCATAT
TTTGGTTTTTAAAACCAGAAGCTTGTCATTTTACATCCTTTCCACTGCCTACAGAGGCGC
ATAAAAGGTTACTCACACACACAAATACTTCACAGCACTTTCTAAGAAAAATATACACTT
ACAAAATATGTTACAAATTGGCACACAAAAAATATACAAGATTTTGTCGTGTCAAGAGTT
CATTAATATTCCCTCTGGTAACAACTCTAGACAGTATATATAAAGCTCAATATTCTTTTA
ATGAAAAGAGCAAAAAGAAATCCCAATCAATGTCAAAGAATCATGGAGTGAACACATCGA
ACATAACATAACAATATAATATACATTCATAAAGAGGGTCATGGTTCCTATAATCTAGTT
TGCATTTCTTTTTTGTAATTTCTGGGAAAACCAAAAAAAAAATTGTCAGCTTTCTTAGCA
CCAGTAAGATGAGGCAGCTCAACAGTGGCACATTTTGAAGAAa
>NODE_959_length_441_cov_51.374149
ACCGGGAAACATTAGTCGGTTGCTGGGCTACCCACTAATGGATCGCACTCATTTCATCAA
CAATCTGACATTTAATGAATATATATTTTATCTTCTCATGCCAGTTATCGGAATGTACGC
CCTGTTCCGGGAAATGGCCACCCGGGGACTCTTTGGATGAACCCTTTTCCTCCTCCGACA
GGCACCTGAACGCCAATCTCACTCCTTCTACCGGCCCACCAGCTCACTTCTTTCTTTGAC
TTCAATATGGTATGTAGATTAATAATTCATAGGCAGTTATTAGGGCTGGTTCAATAGGAG
ATCTGCTGATGGAGGATCGGCGTGCAGCGAGTGTGCCCGGAGGGAGGCTGTGTGTTGTTG
TGTCAGCCCCCATCTGCCAGAATGCAATAAGGGGAACAGTGGAGGCCTTGATTTCCACCA
GCAGGCCCATAATCTTTAAATGGCTATTAGCAGAGGAGTGCAACCAGTCAATAACCGACA
AAATCCTTTTAAAAGCTATTCTCTCTCTCTC
>NODE_960_length_445_cov_36.303371
TTCCCCAACAACAACAAAAGAAAAGAAACACAAAGCCGAGTCCAGACATTTTGTATAGAT
GTCAACTCGATTTTATTTACATACAATGAAAATGATTTATTTTCTTGAAGTAGTAGAAAA
GCGGGCTGAAAAAAATAAAAGAAGAGAAATGGTCTGTCAGGCCGCTGAGAAAAGAAGTTT
AAAATGCCTTGAACTATTCACCGCTGAGATGGCTAATCAGTATCGAGACTGCGGGGCAAT
CGGGCAGCCTTTCAATGCGGTTTTCCTTTCATCTCAATCGGGATGGAGGCGCTCAATTAA
AAGCCTATCAGTTTGTAAGTAAATCAACGCCTATCAAAGTTGTCACATCAAACAAAACGA
TTATTATTGCAACCCGCCTCCGCCATTAATCTCTCTCTGTGGTAATCCGCTTGACAGGTC
ATCCTGGAGAGAGCAAGAAAACCAGGAGTGGACAGTCAAAGAGGGCAAAAACTGAGTTGG
AAAAGTAACCAAAATAACATGAAGCCTATGGTGAt
>NODE_961_length_417_cov_18.299761
AGCTTACATCCTATCCCACCCTGTCTACACACACACACACACACACACACACACACACAC
ACACACACACCCTCCCTCTCCTCCCCTGGTGTCCCAAGGTTGGTGTCTCTGCGTTTGGAC
TCTATTGTTGCCTTCTGCCGGATAATGTCCTTATTAATTGTACCTCTTTGTAAGGTGTCA
GCTGCAGCCGCGGATTGAGATGGATGGATTCCCTGGAGCCTGCTCCCTGGCCCTCCACAG
TCACCCTATCTTTAGACGGCACACAGGTGCAGGGGTTCTCAGCCAAGCCTCTCAGCACTC
ACTAACATGTGGGACTAAAGGAAAATATTATAGAATTTTAATTTCAATTCTTGGCAAGGG
AAATATAGCAAATGTGCATGCCTAGTTGCTGTTATAGCTACTATGACACTGTAAACAAGC
AAGATGACAAGCTCTATTGGTTATTCCACTGTTATACAGTAATAGCCAACATATTTATTA
AACTGAg
>NODE_962_length_469_cov_63.004265
GTATAGTGGGTATAGTGTAGTGTAGTTGGAGTGTATAGTTGGTATAGGGGGGTGTAGTTG
GAGTGTATAGGGGGGTGTAGTTGGAGTGTGCAGCCCAGGGTCTGAGCACAGCTAAATCAT
TAGAGTGCAGCAGGTTATTGGAAACGCAGGGAGATAAAAGAATGAAGAAGCCAGTAATTG
CCTTAAAGATCAGACTACAAAGCATTACTGTGGATTTTACAAGGCCAGCCAGCAACAAAA
GACCAGTAATTTATGAGCTCAGCGTAAAAGAATAGCATAATTGCATTAAAAATTAATGCT
AACGAGCCCTAAAATGGGGAGGGTGGTTATTATGAAAGTGTGTATTCATCTTGCGGGACC
TGAGTGATGGCTAGTGGCTTGATTAATGGCTTAATTTCTATCAATTAGCAGCAAAAAACC
TCCTGTGAGACCCGGGCCAAATTGGGCATTGAATTACACATCTTACTGGGAGGAGGAGGG
CACATTACTGAAAGCCGGGACACCAAGGGATCGTGTGTGTGTGTGTGTATGcgtgcgtg
>NODE_964_length_306_cov_24.555555
TATGCACCCTTTATTTTTTAGACCGAAAAAATTCTAAACATCCTCAGTGGGTCGTGTACA
CTGTCAATAAATGCATCACATATACACAGACTACATGTTGACAACATCAAGTTGAGAAAT
ACACTTTGAGTCAATGGGGAACCAAATGCCTGAAATTGAGCAACTGTTTTAGATTTGTAT
ATAGCTACGATGAATGGATAGTTTCATTAGATCTGATTGATATGGATTGGCTGAAACATT
AGATGTTTAAGAAGCAGTTAAAATACACCCAGAGGACAGAGGTACATGTGACCCACTGAA
ACAGACAAGCCAAGACTTTACTGAAGAACTGACAATACGTCTGTAAAGAAGTGGTTGAAA
TACGCCTGGAGAACAG
>NODE_965_length_223_cov_10.627803
GGAAACACAGTGATATGATGTGTAAAGGGGTCACCCCAAAGAAGCTATCTAAAGCTTATG
GTAGGGGGCCCTGCTAACTAAACAGTGATAAATAGGGCATAATGGGTAAATACAAATAGG
TAAACATATAACAAACAGGCTAGACATATAACAAACAGTGATAAATAGGGTATAATAGGT
AGATACAAATAGGTAAACATATAACAAACAGGCTATACATATAACAAACAGGATAATCCC
AGCATTCTATATGTATAATAACAAGAGGCAATTTACATATTAATACATATTAa
>NODE_969_length_204_cov_9.651960
AATGTACCGGGCCAATCAAAACCATTTATCTAATATAGGGTGGGTTTGACACGATGACTG
TATGTACTTGATACGATGACCAAACCACGTTCCGTTGCTCTGATTGGTTGTAGGTCTATC
CAATAGCGTCCAGAGCCATTTTGGTCTACGACCGTTGGTAATGCCCCTTGGAAATCGAAA
ATGCACTGAGCAATTCCAGACCCATATTCGCAAGGTGAAAGGGCGCCAGGATAACTGGCA
TGGCCTTAACATGAATGATTTTTCAGCTATTGAA
>NODE_970_length_264_cov_29.924242
CACCACCCCACCACCTCCGTCCGCTCCTCAGTCCAGTCAACAAAGACCCGGCCGAGGCAC
TGTCTGTTTAGCTAGGAGGCAAACTGTCAGGCCAAGTAAGACAAATGGGGTGTCCTGATT
GACTATTTCCTTAGATACTGAATCAATGGCCTTATTATCACAGCAATTACAGTACTAATA
CAAACAGATGCTCTGGGTAGACATCTGTTTAGGGAGAGAGATGAGACAACTGGAGTCCCA
GTCAATAGAGTGGAGAAAGCTCTGGCCCTTAACGGAGGTATTTGTATTCATGTGAGGCTG
AGGCACGAACACACACACACACACACACACACAc
>NODE_971_length_262_cov_15.851145
GCAGCTCACATCCCACACAAACCCTCTCTCCGTGGCAAGAAGATGAAAGCCTTTTCTGTT
CTCTACTGTATTTGAGCACCTCCGCCCGTCCCCCGAACCTCCCCACCCCCGTTCCAGTTT
AATTACTCTTGATTATTCCAGATTCTTGTCTTGTCAGAGAGATGTTCGACTCCAAAACAA
AGACGCGCTCGCACTCACACAGGAAAGGGGAAAGAAGGGAGACAAAACATTCGCCGGATA
TCAATTTGCATGAAAATACGCCGCACTGTTCAGGCAGGCAAAAAGTGGATTGAAATGAGG
ACTTGCCAAGAGCGTGGTGGTATAATTAGCAT
>NODE_972_length_817_cov_68.463890
AATATTGAGAGGCTGCACAAAATCAATGCAAGTCAAGGGATTTTTTTTAAAACATTTTAT
TTCAGTGTTAATGAGGTTTAACATTTCTTTTGGCAAAAGGCAAGATCTCGTCTCAAGTTT
AAATTTGTTTTAGTCTCCTGTACCAACTACACAGCTATTAAAAAAACAACATATGTTTTG
TTCACATTGTTGCTTCCAACAGATTTTGGGTACACTATACATGAGTGGGCGACTCCGTGG
TTGTATATATGAAATGGCTTCTGCTTTCCGCTCTCCTCCATTCCACGGCCTCGGGTGTAT
AAATTTACTTGATGGTTTTCGTTTCTCTTTCTTAATTCATTGCAGTCGGGTTCCTCTTTG
ATGCAGTTCTCTTGTCCCCCAAACAATTGAAGTGGAGACAATGGAGGCATAATGGTAGAT
CCGTGTACCCACCATCTGTAAGAGCAGCTGCTCCCTTGCATCTGTACAATATGCTGGAGC
GGGGAGCCTCAGTAATCTGCATAATAAGGAGAGGGCTTATCTCAGTCTAGTTAATAATCA
CAAGCAATCGATGCACTTCATTCCCTCACTCTTGGCTGGTAAAAAAACAAAGTTTCAGTA
TGGCTGCCGTCTCCTCCAGACATGCAGGGGTCACAGTGTAATGCAGAGCTGATTTTGCCC
GGAGCTACAGATTTACTCTGCACTCGATTTCATCTTTTCATGAATACCATAATTAGGACA
CTCTGGGTTATCATATTGCTGCTACCTTCTCCACTTCCTGGCAGACAGAGTTCACTCCTC
AAACAGGGCGTAGGGAGGACACAGTTCAGAATCACCCTGAGGCGTATTTGGACACTGGGC
ATAGTTTGGGCAGCAGTGATGTGGTTCTCACCTAACAATCAATAGTg
>NODE_973_length_71_cov_10.802817
CCCACCGGGTAGGAGTCCTCCTTTGTGCCCATGGTCCTCCTCCAGCCTATAATACTATAT
AGCAGCCTTGGGCCCATGGTCATCCACCCACTCCCACCGGGTAGGAGTCCTCCTTTGTGC
CCATGGTCCTCCAGCCTATGT
>NODE_978_length_349_cov_28.564470
AGGGTTCCCCGTGTTGCCGTGTGGGTGGGTGGGTGTGTGTGTGTGTGTGTGTGTGTGTGT
GGGGGAGTGGGGTCGAGCATGCCGGGCCTGCTGACAAGCCTTTTTTATGGCATTCATCAA
AGCCATCTGCCATTTTCCGGTCAATTAATTTGTTATGGGAAGTGGGATCAATTAAGCGCG
GGAGGTAATGGCTTTATATCCTTGTTTCCTTTTTATGGCCTAATATTTTCTGTTCTCCAC
TCTAGCATGAAAAGCCTAAATCGATATCCAGGACCTTTTTTCTCCCCTGTGCACTAATTT
GTTTTCTGCACTCTTCCCCGGCCAGCATGATAAACTCGCTGTAACAAGGGTTAGGGTGAG
GGGCACGCTGAGCTGTACACACACGCTCACGCACACACACACTCACACACACACACACa
>NODE_984_length_462_cov_18.454546
CCATGAGCCAAGGTACTTGAAGTCTTCCACCTCCTTCAGAGTGCTTCCCCCTGTTGTCAC
CAGAGGTGGGTGGTCCGGGGGAATGTTGTAGGTGATAACCTCGGTTTTCTTAGCGTTTAG
ACTAAGACCAACCATGGTACACTCCTCCTCCACTCTGGTCAGAAGCTCCTGTGCTTGCTC
CACCCGGTCAGACATTAGGCTGATGTCATCCGCATAGTCCAGGTCTGCTATGGCTACGGC
AGGAACTCGACTTGACCTCCTAGGTGTAATAGTGAAGCCGAGTTCCTGCTCCCGTCCATC
AATAGCTCGCCTTAGTGCGTAGTCCAGGACTACAATGAAGAGGAAGGGGGCAAGGGTGTC
CCCTTGTAACACGCCTGCCAGGATGTCAAACTCCTCGCTGTTGCCGTCTGGAGTCACCAC
CTTGGCTCTTGTACCTGTGTACATGGTCCCTATGGCCCGGAGTAGATTGGGAGGGACACC
GTAGGCCTCTAGGATTCTTATCATCTTGCCTCTGTGTATCGAATCAAATGCC
>NODE_985_length_191_cov_9.162304
ACTTGAGCCACACATCTTCTTGACTTTAATCTCTCTTGCCTCATCAACTTTCTTGACCCG
ACGACTGAAGCCATAGAGGCGACAGGTGAACTCTTCAAGACCACTGAGAATCCGCTCATC
AAGCTCCCAAGAGTTCCCCACTTCAGAAAAGATCTGAATAAACTTTGAGTTCTGATTCAG
AATCTTCATGGATCATCAGAATAGGGTTAGAATAGGGTTATCATCAGAATCTTCTAACCC
TAACCCTAAAATGCAGAGGGa
>NODE_986_length_378_cov_24.849207
AAACAACGACGACACAAACAATACCGTAAATCCCAACTAAGGCAATAAAGGCAATGCAGT
AAAAAAAAAAGACAACAGTCAAGAGTAGAGTATCTTAGAGACTAAACTAACCTCTGTCTG
CGGTCACAATCCTTTGGTAAGGATGGACCCGAGTGTCATGTCGTCTCACTTTAGAAGCCA
TTGCACCTAGATGGCAACAGGTCCACAAGGTTAGAAACCATTCACTTAAGGAGGGAGAAA
CTCACAGTAATAGTCACATTCACATTCAACACACTTATATACTGTTTACAATACACATAA
TAATATACATATAATACACATTATTATACACAATACAGACACTTACGTATAGACAATGCG
ATAGAAAAAATAATAGACCTTTCGTATTTTATTTGACATCTATAAATGTATAACTTAGAG
TAATAAAACGGCACAGTTGTCAGTGTTa
>NODE_987_length_416_cov_56.983173
ATTTTCCAGACTAGCTCATGTACTCTAATTTATGGACAATTACACGAGTAACAGGAAAGA
ACAGAATAAAGATTTAGGTGGTATAATTGAACCAAACACTTCACATCTGAAGCTGAACTT
TTGGTAGATCGGAAGAAGTGAGAAGTGAATATCCTATTAGTCTTTATCATTCTTTCCTCT
CCTCCTCTCCTCCCCCTCTCTCTCTTTCTCTCTTCATCTGTGGTGATGTATTCAAATGCA
AACCCTGCCTTACCTACCCTGTGTCTCTTTCTCTCTAATTATCCGTGAGGTCAGTAAGCA
GAATGGAGAAGAAGCCAGGAGATCAATACAAATTATCCCTGAGCAAACCAGTGCTGACAG
TTTGAATTGCAGCATATGTTTACCCAAAATCAGGCAATTTATCTTAATATCAGGCGAGTA
ATGCAGCAGAGTTCAGGGGTCAGACAATCTCTCCACCTCATAATTACCCGCCTCTAAAAC
AGGAAa
>NODE_988_length_428_cov_15.170561
CATAGAGTGGTGAGGTGATGTCGTCATTTTGTAGGCTCAAATTAGCATCAATATGGCGAC
TGGGGTGTAGTCCAAAATCCCTATGGGAAAAATACCTGGGATTTTCGAAAAATGGCTCAA
ATAAGGTCTGTGTTTAACAGAGGGTCCCAAGAAGCACACGTTTTGTGTGAAACGTTAGTC
GAATTCATCCACATGGGTTTTGTGAAAATTTGAAGTCCTTAGCGATCACTAGGTAGATGC
TCCCGCGAAATGCTAACAGTTCCAGAAACTGGACTACAGTCACTGTATAGTAAGTCGCAT
TTTTTTCTGACGTAACTCTCATGTGCGCGCCCTCGCATGCTCTCTCGTTCCTGCTTATCT
CTCGCTCGTAGCTTTCAGCCAGTTATTTCCCTGTGAATACTAATTGTAACGTTAGGTAGC
CTATATCAAATTTTAGTGTTTTTAATAGCTAGCTAGGTTAAGTTAGTAGTTAGCTAAACA
TTAGCTAACGTAAACTAG
>NODE_990_length_217_cov_59.447006
AAAGGACCATACCGGTCTGAATACATGTTAATTTCCCTTAACTACTCACCCCATGCTGAT
AAAGACGTCCGAATTAGTTTAACGTTAACGTTAGCGTAACGTTAGGCTGCGCAAAGAGGT
TTAAAATTCAAACAAAAATAATATAAAATAAAAACGACTGAACATTATTTGAAACTAATT
CGGACGTCTTTATCAGCACAACTAGAGAACAATTTAAAAATACGTTTTGAAGCCATAACG
TTCAACTTTTAAAATGCAACAAAAACGGGAAAATGCAAATATCTTTT
>NODE_993_length_809_cov_18.035847
ATCGTGTTCCTACGAAGGGGCCTATATTTTGGACAAATGTTCTAGCTAGCTCTAGCTAGT
GTGAGCCATCGAACCGTTTTATTTGGTTCATCACATTTGGCTGTAACGTTACAGGAAAAC
ACGCATAGCTAAGGAATTGGCGTAAGCCGCGGCTGGGTAAAGCTAGCTAGGGTGACATTG
CAGTCTCTTCACAATTGGATATTACGTCGTCCGATATAAAAGTGAAAGTGGAGCATTGTC
CGTCATACGTATTAACGCAGTGGGATTTTTACGTCTGGTCGCCGTTCCCCCCCACCCTCC
CCGCGGTGACGGTGATGGGTCGGAAGCGGTGTGTCGGTGCAGATTGTTCCAAGATGGCGG
CCGGGTGCTGCGGGGTGAAGAAGCAGAAGCTGTCGGGATCTCCCGGATCGGGGGGTCCTG
GCGGGGTGGGGGCTGGAAGCGGGGTGGCAGGGACCGGACATTGTGGATCGGACTTAGGAA
TTGGTTCCTCTTCGACTGTTGCGGCGGGGAACGTGAACCGAGTGAACGGCCTGGGAGGTC
CTGGAGGTAGTGGTAGTAGTAGCAGCACCAACGCATTGTCCCCAACACCGGGAGGCTACA
ACTCAACTGGCCTCTCCCCGAATCTAAGCCCTGGATCTGGTTCGGGAAGTGGAGGCAGGA
AGATGGTTGTGTCCGCGGAGATGTGCTGCTTCTGTTTCGACGTGCTTTATTGCCATCTGT
ATGGATACCAACCTCCCAGAACACCCAGGTTTACAAACGATCCCTAGTAAGTGTCTTCTT
ATTTGTGTTTATCCTGGCACGTGCGTTTGTCAAGGGACCCGTGTCAAAATTCGCATCGTA
TTACTAAGTTAGCTTGCTAGGTAACGTTAGATAGCTAAg
>NODE_994_length_483_cov_58.925465
CATTGTAGGATGTCAAACAAAAGGGTTTTATCAGAGGCTCTTAATGTAACCCCCCTCCCC
TCTCTCTCTCTCGGCCACCAACTCGTTCTGCTCTTCCTCTCTTTTCTCATTCATTTATTC
CACTGTGTGTGGAAATAGGCCGGGCAACAATTAATTTCAGAGTGAATTCAGGCAGGATCT
ATTACCCCTCTCTGCCTCTATTGCTCTAATGGAAATCTATTTCACTTCTCTTTTGTGTCC
AATATAATTTAATGCCCATTTTATTAATGGCCTGAAATAATTACGGAAGCCTTTTGTGAT
TCTTGAGTATGTTTCATTTAATTGTGTAATAAATGTCTAATCAGGGTTCCCATCTGAAGC
CATTATGGCATTAAAATTAACAATTATGCCACAAATGTCTTGGTGAATGCGTTGGGGTCT
ATAGAAATCGGTGCTGATAACAAGACACATATAAATCATTCATGAGAATTTTTTTTTCTC
AGAAAAGGGGAGTGAGAGATATGAGGATGGGAGGGGGAGAGAGAAAGAAGTGGGTGAAGA
AAAGAGGAGaaga
>NODE_995_length_700_cov_55.065716
CCCCCCTACTCCCCCCTACCCTCCTCTCCTGTGTTACCCTCCCAGACCTCCCTCCCCATA
TACTCAACCCTCTGCAGGATGCACAGAAAAAAAAGATGAGAAAGCAAGAAAAAACAAACT
AAATCAATCTGGCAGTGCAGGACTTTGAGCATCCAATAGGACACCGTTGACTAAACTTGA
TCCCTCATCTCCGCTGTGTGTGGAGGTGATACCGACCTGTTTGGAGGAAGGGGAACTTTA
AGACTTGAATGTGGTAAATGTTGCAAGTTAACTTGGAGTTGTTATGTGCAATACTTCTTT
TGAACCTTTTCCAGATAAAGACTCTTTGCAATGTAATTCTTTAATGCCATTTTTAATTGC
AGACATTTAAAGAAGATGTTGATATGTTTTTCACAGTCATTTTCTACTGTTATTGTAATC
CTTTTCATGCTGGTGTTTGTAAAAAAGAAAAGAAAAGAAATCAAACTATTTGTACTAATA
TAAATAATTGAAGTTATTTTTAAAACATTAAAGGTTTTGTGCTCATTTGCTTATTTTGTT
TATTTCAAGCTACTGTGATTGATTGCATTGTAATTATTAGGTCAATAATGTATTTAGCTG
TTTATTGGTATATTTTTAATTGGAATGTATAATTACTTTTTATAATTTTGATCAGATTTC
TGTTATATTTTTGAGGTGAAGCTTTTAATATGTTAAAGTGACTAGTTTTTACTAATTGCT
ATATTGTGCTCCACAATATATGGTTCACATTTTCTGAAGGAAAATAAATa
>NODE_996_length_744_cov_13.677420
TCTCCTAACTCTCTCGCAAGTCCAGTTGACCTGTTCCTGCGCCGCGTATGACCATGGCCA
TTGCGCACACGGCAATCCTACAGTAAATACTACACCACAGGATTGATATTAAATGATATT
ACATCAATTTCGAATTATGTTTGATCATCATTATCACAGTTAACGTTACACAAAGCACCA
TGGCGTCACACAACGTTAGTCAGGTAGCTATTTCATTGACCCAAAAACGTGAAAACATAT
TTGGATCCAGACCAAATACACACAATCATATATAGGCTAGACCAACGAAATAAACCCATT
AGTACAAGTATGAGAATACTATGAAAACACACGCAACAACATCAGTCAATCTATCGACAA
TTGCGGGTGCCCCAGCCAGTGCAATTAAATGAAAATAACCACCACACGGACAGTGCAATG
CACGGCAATAATCTAGCGGCAACCAAAATATTTTCTAAACCATTACTGCCTTAGAGGTTT
GTGTCTTATATGTTAGGCTACTTTTCTCTCCTTTTATCATTTTTATTTCATTGTGTAAAT
TGCATGTTGTTTTATAGGCTATGTAGCATATGATCTCCATTATTGTCCGATGTTTTATTG
TTGATGTCTTATTGATGTTAGGCTATTGCTCAATACATGCAGAGCACCACTGAAAATGAG
ACCTCGGTCGTGGGCTCGCGCGAATCATGCCCACGATACTTACACATCTTCATTAGGCGC
TATAGCCATACATTTCACAGCACAAACGCCCAGTTGCTTTGCTGTGGGACTTACAGAAAT
CATTCATAGGGTATGCCAAAATATTAGACACCTa
>NODE_997_length_134_cov_17.119404
TGACCCACCTTGAACCCGGACTGGTGGGGATCCAAGAGGTTGTTCTGCTGGAGATAGGAA
GACAGTTGGACAAATACAGCGCGTTCAAGAATTTTAGATTGAATGGGTAGGAGGGAAACC
GGTCTGAAGCTTTGGGGGTCGGAGGGGTCGAGTGATGGTTTTTTCAGGAGGGGAGTGACT
CTGGCAGTCTTGAAAGCAGAGGGG
>NODE_1002_length_174_cov_18.390804
GACTTTTTTTTTTTTTTCATCGCCGATACTTGCCTGTTGATAAAATCTATGGCTTGTGCT
TTGAGCTGCTCGGCACTGTGCAGGTCTGCGAGGATGAGTGTGTCGGCCACGTTCTCCACC
GAAAGGCTGTTGCACAGGGCCTCTTCACACATGACCTTTAAACGTTCCAGAGCGTACTGA
GGAGATGAAAAAAGGGTACAGCGGGGCAGACGATGCTAAGGTTATACAGTGGGGAGGAAG
CAGt
>NODE_1003_length_93_cov_80.827957
GGCTTCTCTCTGGAGAACAAGTGCTTTGGAGGACCAGGGTCAGAGAGAAGGTAGAGTGCC
CTAGAGAGAGCACTCGAGAGCGGGCGTGCCTGCCACCCTGGCAGGCTTCTCTCTGGAGAA
CAAGTATTTTGGAGGACCAGGGGCACAAAGCTCTATGGTGTGT
>NODE_1004_length_145_cov_6.372414
ATCTTGCAGATGCATTACGTATTAGGGTCTTGAGCATCCTACCCTGAAACATGTACAGAA
CATTGTGCATGGCAAACCATGCACTTTACAGCTGCACTTCTTAGAGGTACAAGGGGTCTC
ACTCCTGCAGCCATACCGGATCATCTTCAGGATGTAGTATGTTACAAGTTTGACATCTTC
TTGTAGGTGGATTGGGATCAGTGCCCTGTTACAGg
>NODE_1005_length_566_cov_29.853357
ATTATGGTTAGAGAGAGAGAGAGAGAGAGAGGGACAGGGAGCGAAAGAGAGAGAGAGCAA
GAGAGAGAGAGACTAGGGCCGAGATCTCAAGTCCCTTTTGGTACTCGTCCACCTGATGGG
AACATGGAGCGCTGGCTGTTCTCCCCCTCATCAATACAGCGGGGCTCTTTGTCAGTAATT
TGCAATAAGTGTCCGCGCCACATCTTGAGGGACCTGGAAATCATTACTGGCTGAGGCCCT
ACTCGGCTCCTAATTGGCTGCGTTGGGCCTTATCAACCGAGGATTTTCCAAGACCTTTGA
CAGATACCAATACGAAAATCATTGTTCAGTTGTCAATTTAAGAGACCGTTAAAAGAGCTT
ATTTTAATTTTAATTGGAACTTCCTCCTTCCTTCATGGTGAGCCACGAGGATTAAAAATG
AGCTCAGTCTGTGTGTGTGCGCGCGCGTGTGCGCGCGCGTGTGTGTGTGTGTGTGTGCGT
GCATGTGTGTGTAGTAGGATAGAGAATTAACTTTCAGGTATAAAACCATGCCGAGTCAAA
CAGACAGGTTAGAGCTATGACTAGCCTATCAATGAAGACAGCTAGCATCATCCACAATTT
CTTACAAAATTCTTcccggcatttttcctgggactt
>NODE_1007_length_415_cov_34.048191
AAAAAAAGACCTGACGAAGAGCAGCCGCTCAAAGCGTTGTCTTTGTAAGTCTTAAGTAAA
TTCAACATTGGAGCATATGAGTGTCCAGGCTCTATTCTTTTCAGTAATTACTTAGGCTAA
GCACAGATCCATTTCTAGTTTTATGTAGGCTAATGGTATATCAGCGATACTAACTAGGCA
TGTTCTGTTCTTGTCTTCCAGCCACCATTCTGTCCTGTGGATGGATCATATATTTAACTT
ATTACAACTCTCGCAACATTGGCCTCATTTTAACCCTCATCATCAACAGACTGTATAAGG
ATGGGTACATACACATTGGTAAGTGGATCCAATGAATCATCTCCATGTGATGTATAGCTT
CGGCTGAGTCCCATATGTGTGTGTATGTTAGAATGTGTATGTGTGTGTATGTTAACTTGC
TGAGGAGAATGTATGTGTGTTTATGTTAGCTTGTAGAATGTGTGTGTGTGTGTGTGTGTG
TGTGt
>NODE_1008_length_129_cov_13.744186
ACTTTAGAAACACATTTCTTAAGTTAAGAACTATAGAAATGATCTCTGAAAGTATTGCCT
TGCTTGAAGACAGGTGAACAAGGGACCTGGTGTATGGGAAAGGCGTTTTCGGTGACGGTT
TCGCTCGGGTTTCACAGCCACTTCCGCCTTTTGGAGCGGGGGTAGTCAATCTGATTTAGA
GAGCCTCACGGCAATAGTT
>NODE_1009_length_356_cov_76.185394
AAAAAAAAATGAAATAGAAATTAGTGACATTCATTCTGGCTTCTATTTACCCCTTTCCTG
CACTCTCTTTATGTATCTAATATTTCTAGTTTATCACCGTCCAGGAAAAGTGACACAAGA
AGCCATAAATTCCCTTCTAATTCCAAATAATTCCGATTACATGGACGAGTAGTTTTCAAT
CAGAAAGATAATCTGGATGATAGATGGAGGGATAATTGGCTGTCTCTGCCACGTAAATAT
TGTGTCGTTCTATTAATCTTGCCGAATGAGGTGTCAAGCTGTCACTCATTCGTCAAACTG
AATTAGGAAGTATAACGAATAAATAAATGTATGCCGGGATAGAGGCGGCAGTGTGCGTGT
GTGTGAGTGTGTGTGTGTGTGTGTGTGTGTGAGAGAGTGTGTTTGTTTGTGTGTGTGTGT
GTGTGt
>NODE_1010_length_257_cov_38.723736
GAGGCAACCCTACATCTGGTCTGTGTGTGTGGGGGTGTGTGTGCGTACATGTGCATACCA
GTACGTGTGTGTGTGTTGAGCCAGGTCATGTTTGTGCTGCGTGTGTGTGTGTGGGTTGGA
GCCAGCTGATAAGTTGTTTGCTGCAACTAGCAATTAAAAGTTGATCAAGCTGTCAATTCA
AATGGAATGAAATGGAACCAGAAAGTAATTAAAAAGGATAGCACGAAAAAACCACAACAT
TCTCCTTTCTCTCGTAGCTTCCCACATTACCACAGCAGAATTTAATTAGTCTAGCAGAGC
ATGCAGCGAGTCATACGGTAAACACAg
>NODE_1012_length_159_cov_13.515723
ACAGACACACAGACAGACACACAGACACACAGACAGACGTGACGAAAGCGATCGCATATA
GGGAACGGGACCAGGGCCAGGGGGGCCAGGGTGGCCCGCTCGCCCCGGCGGGCCCAACCA
CGGGGGGTCTCCCTCCCAGGGCCACCCCAGCATGGGGTGGCAGGTATGGACCCACCCCAC
CCCATGGGCGAGGGCGAGCGCATTACCTCTCGCCCTGCGCTACGCTGGG
>NODE_1017_length_394_cov_55.223351
CTCTCACACACACACACACACACACACACACACACTGGAGGGGGTGTAAAAGGAGATGTG
AGCTATGTAATGGAGGGGAGGAATGGGTTTGCTCTGTCAGACCGGGGCCGTCACAACGGC
TTTGTTTCATGTTTGATTTAATTGTCTCTCTTCTGACAGCGCCATTCATCAGTGGCTTTA
ATGGTCAATCAGAGACAGGCTGAGTGAGTGCTCCCATTCTGTTTAGCCATAAGCTGGCCC
AGGCTTTTATTTCATCTAACTGCCCGGGCCTAATGTACAAGCTCACTGGCTGAGCAGGGC
CGCGGGGAACACATAAAACAGCTCTGAAAGCTTTCTGATTTCAGATCACTGGAAGATGTT
TTCCCCTCTCTCTCTCCTCTTCCTCCCTCTCCTCCTCCTCCTCCTCCTCCTCTTCACGTA
TAGTCTCGTCATTGTTTGGTGTGTGTTGATATGGGGCAACAAGg
>NODE_1018_length_219_cov_23.621004
AAAGTAGCCTGGGAGCCAGACTCTCGCGAGAGAAAAAAACTATTTTTCCACGATAGAGTC
TGGCCTTCCTACCCTACAACGAGATTTCAGTTTCTTCAGAAAATGACTAACCAATCAGGG
ACTGCCTTACATGAATTTGAACTGCTGTTCCGCCCCCCAGTCCCTGATTGGTTGCCGACC
GTAGTAGATGATGACGCGCATGCAGGAATTAACTCGTAATTTTGTCCATAGCTCTGGTAA
TATGCCATTTTTTGACGTTTTAATACAATTTGAGATGACAAAGCATGGG
>NODE_1019_length_157_cov_7.757962
CAGAACATATTCAGTGGCAGTTTAAAAATCGCTGGGTCCTCATTTGACGCTCCAAAAAAT
CGAAACATGTTCGGAGTGGAGCGTCAAGGCAGTTTGACGCGCCTCAAAACGCGCTTGGTG
CGTGTTCGGCCATTGAAAACAATTGGTGTACTTCAAAACGCTAGCGTCAGACGCTTCCTG
TGCGTGTGGGCCTTTACTCTCAAAAGATCTCCGTCAGTACAGATCTc
>NODE_1020_length_270_cov_27.174074
CTCTTTCCGTCCTCTGTCATTTCATGTTTCCTTTGTTTTATTTACACCTCTCTTTGCATG
TGTGTTTCTGTTTTCTTTGTGTTTCTTATCCCACCATCTGTAGGGGACAGTCAGTGGGGA
AAAAGAAAAACTATTGAGCAGGCGTTTATGTCCGAGCCCACATGCGCCTTATCTGAGAGG
CCAGAAAGGAAAATGGTGCACTTTGGGGCCTCCTCATTGGACGAGGACTCGGAGTGGTGT
GGTGAACCCCCGGTTAAAGACTCTGGAGTTGATACTTGCAGTAGCACCACCCTAAACGAG
GAGAATAGCCATAGCCATGAGAAGGTACTGGGACCTGCCt
>NODE_1021_length_600_cov_40.901669
TTGCTTTCATTCGCTTTAATTACATTCAGAAATAGCATTTCTGCCACATAATACACCTCT
ATTGTTTCAGAATTATCTGGCGAGGAGAGTAAAATCTAGAATATTTGATGACACTCCAGA
GCTAAATCGCCTCTTGAAATTGAAATATGCTGGTGAAATACAACATAAAAAGACAGCCTT
TGCTGCTGAGATACTGGAAGCTCCTTGGCTTTCTGCAGATTGCTATTATTATGCATATCC
AGGTAGAAAGTTAATTAACCCAAAGCTTAAGCTAATTATGGTAGCAGAATGCTATCAACC
AAACGCTTTCAGTCAGACAGCTGTCCAGAATTGCATTTGCTAATCATTTGTCTTTTGCCG
GAGCATATGGTACATTTCCTCACTATCATAGAAACAACAAACAGATGAAAATCATTAACT
AAAAACAATGTGCAATGTGAAAAATCAGACACAGATTTATACGGCTTTGTGTCTGGGAAA
AAAAAGGCAGATTTATGGACTGGGAAATATAAATGATCATTTTGGTTTGGGCCACTTAGG
GTTTTCGGCAGATCACGTGAACCACGTGTGCTGGGAATTCAGATGCACAAATATATTGTT
TATATCTATATGCAAATGAGACAGAATGTTTATTGTTTATCTGTGTAGTATTAATTAGAA
ATGTCTATGg
>NODE_1027_length_403_cov_17.094294
AAACATTTTAAGTACCGGAATTTATGATAAAATACAGGAAGACAACAAAACATTTTAGTA
GGCTACAGTAGCCTACTACTACCTACTTCTACTAGCCTCTTTGATTTCCTCTTGTTTTAA
TTATAAGAGAGGTTACCAAATTCAGAATGTGTCACTTAGCATTTATCTGATATAGGCCTA
CTGTATATCTGATATACTGAATAATATTTGGAGAGCCTATTCATGAGTTTAATGAGTGTA
TGGGCAACCGTAATCTAAGCCACAAGTCTATGCAAACACAGTGTGATCATATGGGCACAA
TAATATGGATAAGACCATTCTAAGAAGAGACAGCCGGTACAGTTAGTAGCAAAGAGTAAA
TGTTTTATTAAAAATCGGTATCGGTATCGGCCGATCTTGAGAAAAAAAAATCGGAAATCG
GTATCGGCCAAAAAGTCCAGATCGGAGCATCCCTAGTAGCCACCATTGCCAAA
>NODE_1028_length_538_cov_49.048328
TGAATGTAAGTCAATGCAATGTCCCCAAAAGTTTGCTAAACCAACGTGTGTGTGTGTGTG
TGTGTGTGTGCGTGCATGTATTCATGTGTGTAGAGCACAGCGGCTGGGGAGTGACAGCAG
AGCTCGCCGAGGAGGAGTAGCAATCACTCCATTCAGCATCTGCTGCCACACAGCTCATAT
TGTCAGTTCCCAGTTTAAAGAAACCTTGAGCAGCTTCAAAGATCTTTTCAAAGCCTTAAT
CCTAATAGGTCGCGGTTTGTTCTGTCACATCAAAAGGGGAGAGAGGGAGGTGGAGGGAGT
AATGCGTCAGGGCCTGGCAGAGATTCTTAAGGGTGGAAGATTGGCAGAGGATTTGCGGCG
CAGGGAGGATTGAAATCTGAAATATCGGTCCGCAGAATGCCTGCTGTAATAGATATGAAA
TAGGTCTTCTCAACAGCATGAAAGGCTGACATTTCCAGAAAGTTTGTCATGAGAAGGCCC
TTTATTCCTGCCTGTCTATCTGTGTTTGTACTGCCACCTTGTCCACAGCGGAAATTCGCA
AGTGTCACTCTAACGGGTTCGAGCGGGATGGGACATTTTCCATCTTTTTTCTTttttttt
cattgaat
>NODE_1029_length_448_cov_23.258928
CCCTCCTCTCTCCCCCTCCTACTCTCAACCTCCTCCTCCACCCCCCTGCCCCCCAACCTA
ACACAACACAGCAAGACCACAGCACCTTATCTGTCCCATGGAAACAGCAGGAGCTGTTCT
GTTATGCTTCTCTCAGTCTCTTTCTGTCTCTCCCTACCTATCTCTATCCCTTCATCTCTT
TCTCCCTCTCTCTACCTCTATCTCTATCCCTCCATCTCTTTTCTCCCTCTCTCTACCTCT
ATCTCTCCATCTCTGTCTCCCTCTCTCTACCTCTATCTCTCCATCTCTGTCTGCCTCTCT
CTACCTCTATCTCTATCCCTCCATCTCTTTCTCCCTCTCTCTACCTCTATCTCTCCATCT
CTGTCTCCCTCTCTCTACCTACCTCTATCTCTCCATCTCTGTCTGCCTCTCTCTACCTCT
ATCTCTATCCCTCCATCTCTTTCTCTGTCCCTCTACCTCTATCTCTCCTCTACCTCTATC
TCTCCATCTCTCTCTGCCTCTCCCTCCCTCTACCTCTa
>NODE_1030_length_124_cov_50.895161
CTTTGCTTGATGGGATAGCCTTTCTGTCTATGAAAAGTATGAGATAATATACTAGTCCAT
TACCTACAAAACTGAAAAGCTGCTTCTTTGAAGCAGACCTCAGCCTAACCCTAACCCTAG
AACTCGCTGCCTGAGGGACCTCGATCGCCCCCCTCCCTCCAGCTCTCAACAGGGAAGGCG
AGCAGAAATAGGTA
>NODE_1031_length_752_cov_31.913565
TAATGTATGCCACCAGCTGTTGTCATAGAGCAGGGGTGCCCATAAGGTCGATCGCGATCG
ACCGGTCGATCGCGGAGCCCTTTCAGGTCGATCGCGGAGCCCTTTCAGGTCGATCTCCCA
GTCATTCACTAAAATGCGTGCCCATCAGGTCACATGCTGTTTGTGACACTTAATTTCCTA
TATCTTCTGGTGAATTGTTAGGCTATGCACCAATGTGTGCAGGATTATAGTTTGTCTGCT
GCTATTTTAGCTAACCAGACGGCTATCAAGCGTTTATAATGAACCGAAAATATTTTTATT
TCATCATCTCTCACTATCACGTCTAACGTTAGTTAGCCGCGATGCTAATTTTCGCTATGT
ACAACTCCATTGACTTATGCTAAGCTAACTCGTAAGGTCCGCTGGCTGCAACTAATAAGT
GCCAATCCCGTTTGATTAACCCGTTATGCTGAAATGTTAGCGACTTTAGTCTGAGGTCCA
CCCACCACAGTCTAGCTAACATTAGCAGCTACTTGAAATACAAACTCGGCCATACTGTGG
CTATATAAATAGGAAGGACCAATAACTCTGACAGACTGTTGAGAGACTTTTGAGGGCCAA
TAACTTTGATAGACTGTTCATACTGTATGAGTCATGAATGAGAGACTGAAGCTGAATGTT
ACCTGTTGCACTGATTGTGCAATAGCCTACAACAGAGTAGCCTATTACATTTATTTTGTA
TACATTAATGTATTATTTAATTTAGAAACAGTAGCCTTAATGTTGTTATTTCACATTTAT
TATGGAGATTTTATGCAAATTGTATGTAGGCTAAATAAAAGT
>NODE_1032_length_246_cov_6.186992
TCAAAAGGAGGAAGACGAGGACAAGCTTCCAGAGAGGGAGCAGGTGACTCCTGGTAAGCT
GAAGCTGTCCTTCGAGGAGCTGGAGAAGGAGAGACAGGAGCAGCGTAAAAGGAGGGCAGA
GGAGCAGGCCAGGCGACGCTTAAAGGAGGAGAAGAGAGCCTTTGATGAGGCCAAGCTGGA
AATGGTTAGTAAGAGTTCTCCTACTGTCAAAACACACTAAACATCTATTTACTGTACAGT
GCTAGCATTAGCAGAGAGAGGCATTAGAGAGAATGTTTTAGATAGATTATGTGAAGCTTG
AACTAGCTTGAACCTc
>NODE_1033_length_143_cov_10.909091
TGGCCCATCCGTAACCAGCAAACCTGGGGTCAATAGTGCCATCTAGGTCCTGATGGTATG
TCACTGAGATTCTAGACTTATCATGTTTCCTATCTTGCTGTACTTACAGTTGTTGTGCCA
TTCTGACCCTGTGTCTCTCCCCACCTCAGTGTCTCCTGTGCCCCCTCCGATTCCCGGGCT
TCTGGATCCCTTGTCCCTGGAGAGTCCTTGCAg
>NODE_1034_length_206_cov_13.606796
CTGGCTTGCTGGGGGAGGAGCTAGCATTTCTCAAGTTATTTAAGACTGACCAGGTGAGTA
GACTTTTCAGTGTATTTCTAACTTTTGAAGGCTTTGTGAATTGTGACACACTAGATTAGA
TTGAGTATATAACTCTAGCTGTACTAAGTAGCAGGAGATATATTGGCCTGCTGTGTGCTG
TGAAAGTATAGGTTAGTTTCACTAGATCAATTGACCAATCAACTCAGCTGCTAGCCGAAA
CTGGCTTGCTGGGGGAGGAGCTAGCATTTCTCAAGt
>NODE_1035_length_598_cov_26.717392
AACACTATGCACTCTACTTTCTCTGCGAGTCTAGGCACTGTTGGGCCTAACCCCACCTCG
TTGACAATGTATTGAATTCCTTTTTTCTATCTCTTTTAGCGTATTTTAAAGTTTTGAAGG
TTATTTATGCCAATTGCCTCGAGCAGGGTCTGTGAATGGTGCATAGGAAGCACGTGGTGT
CATTAAAGTGGATTTTATGGCCTGGAAGACCTGACAAACCTTCGATATATACACATCATA
TATAATCTTAACTGTCCGGGAATCGCAGCTGCTGGCTTCTCTTATCTAACCGGCAGAAAG
AAAGGGGGCTTTGTAGGCATCACCTTTCCTGGACTCTGGTCGCACTGAATAGCATCGGGT
GTTCGCATAAGGATCCTGAACCGTTGTAAGTTAAATTTACCTTGTTTACAATGAAAGTAA
GTCTGTACATAAGTGTTTCGTATGTTGCTTTATTTCGACATACAGTTAGTTGCAATTGAT
GTAACCAGAGGCCTATCATAAGGCCTCAGATACGTCTACAAATATGCATGCGGCCTGGAC
CAATTTGCATTTTACTAAACTTCGAGTTTATTTGGTGTTATTATTCTCACATTGAGATTG
TTGCACTAAAATTCAATTTCTTTTGCACTGACAACATGTACGAATTACAAAATATTTTCT
CATGAATa
>NODE_1036_length_315_cov_17.615873
GTTTGATCCCTGGAACATGTATTATATGATTGACATATGTCTGTAAAGAAATCTCACAGG
TTGGAACCAAATGACAGGCAGGTTCTAGATCAAAATAAGCCACACGACAAGAGGCGGAGG
AGTAGTATAAAATAAGATCAACTTTATTTCTCACAACTAGCTAAAAACACAAATTAGAAT
CAATAAAAAGCAACCTTTTATCTGCCGATTTGAAACAGCTGTGTAGACACAAAAATGGCA
GGTCTGGGACTACAAACTGACATGACTCGGTTGATTATCAATTAGGTCGGCCATGCGGTC
CCCTCCGTCTCTCTGGCGCGGCCGACAGCACTGGAATAAAACAAGGAAAACACTAATGAG
GAAGAGATCTGGCACTTGACACAAA
>NODE_1037_length_76_cov_46.026318
CAGGGCCTGTCCCTGCTCTGTGTGTGATAGTTGGGGTATCTGGGGCAACTGGGGGCTCCC
AATAAGACACTGCAAGTCCCAAAAGGACAAAAGGTTCCCAATAAGACATTGGAACGCTAG
GTCCGATTGGGTCCAAACCAAGTCAG
>NODE_1038_length_149_cov_13.255033
AGGGAGGAGGTGGGAGGGGGGGTGGAGGTTGAAGTAGCGAGGAGAAAGTTTCAAAGAGCT
TTCTGGGATTGGAAGCAGAGGATAGAAATCTGGAGTGGAAGAAAGCAGTTTTGGCAGCAG
ATAGAGAGGAGGAGAAAGCGGAGAGAAGAGATTGAAAGTTCTGAAGGTTCTCTGGGAGTT
TGCTTTTTCTCCATAGACGTTCAGCCGCTCTCAGACTGC
>NODE_1040_length_423_cov_22.056738
TCTGTCTGTGTGTGTGTGTGTGTGTGTGTCTGTAAGAGTGTGTGTGTGAGAGAGTCCCAC
TCCCAAGAGGCAGTACTTGGTTTGTATCACAGCTCTACCTCATCTAATTTCATTAATGTT
TCTCTGCTGTCTCTCCGCTGGCCTCATACACATTATCATACACATTATTTGTGGTTCCCT
TCAGATGAAGCTCAGGCTGTAAATCTCATAGAGACGCAGGTTCAAACGCCACCCTGGAGT
AGTGGATAATATCCTTCTTTTTAATTAACTGAAAGCCATACTGACATTTATTGGACTGCA
AGTTACTTGTTAATGGCAATAAATTGTGAAACAAAAAATATCATTGCTTATTTTACATCA
ATAATTTGTGGACCTTTGCTAATGATGATTCATGATGATTCGCTAAAACAAATGAAAAAC
TCAGTCAGCAGTGTCTCTCTTTGGAAGGGTTAGAGTCTCTGTTCCAGTCTCTCACTCCAG
TCTGTctacaagt
>NODE_1041_length_221_cov_70.502266
AAAAAAAAAGCAAAACATTGTCACTTAAAATGTGCAGTACAAAAGAGAGCATGCAAGTGA
CTTAGATGAAATTAAGTTTAGTTAACAAAATAAAGGAAGGAAACATAACTATTGTATTAC
CAGTTTGTGCCATAAATTTAGCAGACTCAGCTTGCTCCTGAAGGGACTTTGTGTCAAGAA
CTGATCTCGGCCGCTGACTTTTTACTGTATTCTCTCCGATCATTCCATATTCTAGGGACA
GAATAGAGGTTCATATGAAAGCTAGGCTTTGACAGGATCTTCTGAGAAACA
>NODE_1042_length_254_cov_40.141731
CCTGCCCCCCCCCCTCTCCAGGTGAGGACGCGTCGCTCCCCATCACCAGCGGGGGGAGCT
ACCAGACGCTGGTCAACAACGTGTTCTACTTCACCCAGCGCGTGGTGGACAAGCTCTGGC
AGGGCATGTTCAACAAGGAGTCCAAGCTGGTGGTGGAGTTCATCGTCCAGCTCATCGGCC
AGGTGAGGATCCACAGACCAGGGTTCGCACAAGGTGCTTAAAGTGCTTGAAGTACTTGCA
TTTCGAGAGGGGAAAATCAAGTACTGGAATACCTTGAAAACAGCCCCTTTTTTGGGCAAA
GTGCTTAAAAAGTCATTGAAAAAA
>NODE_1046_length_441_cov_30.231293
GAAAGGGAGATAAAGTAAAGGTAAAAAATTATCAGAGGAGTAGTCTATTGATGTCCCTCG
ATCGTCTACGACACACAATGGAAACCCATTCTCCCCTCCCCTACTGAGTCATTTACCCCA
AAGTTTTCTAGATGCTTCCTATAGCCAGTGAGGAATCTGCTCCGAGGTGCCCGGCTCTTT
GTGGTCGGAAACATAATTAAAGTGGTGAGAGATGTAAAAGGTAGGAGAATGGGGATGACA
TCAGGCCAATTTCACACTTGGCACTCGGACGGCCGAGATCAAGCCAGGGCCCTCGCCTCG
CAACGCAGATCAAAGCCCCTACTGTCGCCGCGCTAGCGCGAAGAAAGAAACTGCAAAGGG
ACACCTAGCTATGCTAATCCCCAGGACAAATATATTTTAATCTTGTTAGAATACAAGTTA
ATGCCGTGGCTCAGTGGCCGGAGCTTGTGGGGGAGAATCCAGCTTTTACCTTTCATACAT
GAGGTACCACTGTTTGGCACCGCCTGGACGt
>NODE_1047_length_331_cov_13.966767
GCTCCACCTCCCCGACAGAGCGGGTGAGACGGGCCGGTGGTGCGCCCGGCCCCGCGGGGC
CGGGATCCCACCTCGGCCGGCATGCACCGGCCCTCACTTTCATTGTGCCACGGGGTTTCG
ATACCACCCTCTGACTCGCGCGTGCGTTAGACTCCTTGGTCCGTGTTTCAAGACGGGTCG
GGTGGGTTGCCGACATCGCCGCAGACCCCTGGCGCCATTTGATGTGAGCCGGTCCCCGCC
CTGGCGACGTGACGCGCTCGGGTACGCACTGAGGACAGTCCGACCCGGTTGACAGTCATG
CCGGGGGCAGGGGGCCCCGTCCCTCCCCGCGGGGAAGGATGGCACAGCGGGCACTTTGTC
CTCGGCCCCGGGAAGCGGCGAGGTTGAGGCAGAGGCGCTGT
>NODE_1048_length_1101_cov_52.926430
ATGGCGTCTTAAGTTAGAGAGGCACCAATATTTGGCAGTGTATCGCGGCACATTTCAAAG
CATTTTCTCTGAAATATTTGAAAACGGAGTCGTGCAGTGAACGCCTGCGTGTCCCTTTTA
AAACAAACCCAGTGGCTGTCAATCATAGCACATTCCAACCAATCCCAAAGCGCCCTTTTT
TAAAAGCAGGTTTGCCTGCTGTGCTTTTATATTGCTCCATGGCCTGTTTCGAAGCATTTT
TACTACCACGGTTATTGCCACAAATCAAGAGGGCCAAGTGAACGGCATGGGACTCACACC
AACTTTAACGAACTTGAGTCTGGTTCTTGCTCCTGCGAAGTTCACGGCCAAGAATTTCAC
ATGCAGATGATAAACAGCAGTTGAAAATGGAAACAAGATTTCTAGGTAAATCTTGAGCAC
TGAATTGGTTGATTTTACAAACTCACAACAAAACATGACAAGCCTGTCGAGGTTTAGTGG
CTGCCCTCTTTCTTGCGTCAACCCCGGGGAGAGCAATACTGATCCCAGCGTGGGGCTGCC
ACCTTTGGCAGGGGAGCACATGGGACACCCCACTGGCAGTTCCTTAAAACTCTGCCCCGC
GCACAATTTGCGAGACTACCCCGAGACGAGGTCCAGTGCATATGTTGACCATTCGGTTCC
CCATTTTTCAGACTCTGGATACCCAAGCCACCGGTTAGAGCACAGCCCTAGGGGCATTCT
CATTGGAGCCAATCTTTCTGGAGCCGGCATGCCACCCGTCACTGATCAACTGGCATCAAG
AACGAACCAACATGGCGGGATTGGGAGGTATCGTGACCTCTCCAGCTATAGAGATAGCAG
AAGCCACGCTTTTTTCACAGCTTATCACGAGCAGGCCCATGGCTCCACCGACGCAACCCG
AGACCTCGGAAGCCAAGTGATGCTGGGTCTACCTGGGGAACTTCTCTCCCGGACGCACCC
GTACGGCCAAAGTATAAGTGGCCCTCGGGGAAACAGCCAACAACTTGTCACCCAGTTTCT
AGGTCTGTATAAACCGCTGAACATGGCAATTCAACGTGGAGGGAGTGACGCTTTCCTCAG
GTGCTCTAAGCAAAGCCTGAAGCACGAGCTGGTGTGCAAGTGGAGTGACGGCCAAGAGGG
GGTTGGGAAGCAGCTCTGCGCCAGAACtttc
>NODE_1052_length_246_cov_22.922764
CTTGATATGATGGACAGGGTTGTGTCTAATTGCCATCGATGGGCCGTTGCACTCATCTAG
ACCCAATATAGAATAAAGTTATCAACACTTATTTGATTTCAATTTTCACGATGCGTCTCG
TCGAGGTCACAATAACAACTTTATTTTCAGCGGTGCATAAATTAATTACGCGCATTTAAT
AACCAAAATATCATTATATTCCCCCTTTAATATCATAAACGCCGTGCGCAAGGGAAGCCC
CGTAATAGCGCCGGGCCCTGTAACTGGCCATTATCCGGCTGTAATGATattacagaacca
attacgcgccattgga
>NODE_1055_length_145_cov_10.634482
GGTCTATGGTGGGTCTCCAGAATCGTCCAGGCTGGAGACACCTTGGCTCTGCCATTTGCT
GGGGCATCAGCTGTGTGTTCCGAGGTGCAGTGGCAGATTAGGGGTATTTGTCTAAAGAAG
TTGTTGAAATACACCTGGAGAACAGGTTCAAATGTGAAGGGGACATGGTGTGGTGGTTGT
GATCATGACTCCTAATACACACAGTTGATGGAGTt
>NODE_1061_length_375_cov_30.866667
CAATAAACACCTTATTTTCCAAGCGTGGGCCCCATCTTAACACCGTTAACTTTATTGTCA
GATACAGTATGTGAGTGACTGTCAGACGGTGAACAGCGAGAGGCCATGTCCTCCGCTTCG
CCATGACAACAGAGAGACGGGGACATGCCTGTCTCCGAGCATATCGACTCCATGATTGGT
GGGCACGTTGCTCGACTTAGCAGTTCCCATCATTAGACGGCGCCGCATGGCAAACGGGTG
GCGTAGCCCTTTTTTTACACTCGGCAGTATCACAGCTCCGATCTGTCACCCTTCGCTGGC
CCTAATGTGCGAAAGCAAGACGTGTTGCGCCTATTAGCACTTCCTGGCAAGGCTGGCACG
CTGATCCCCTGTCCCCGGGGAGCCTGGCAATATGGTGCCGCGCGCTCGCCGCCCGCCAGC
CCCGGCTCCCGCTGTCACAACACAt
>NODE_1063_length_345_cov_60.985508
TGGGTCCAAACCAAGTCAGTTCTACTCCCTGTGGGTGTGGCAACAACATACTGAAGAATC
AGAGCCCACACCCCCCTGGAAGTCCCAAAAGGACTGTGCATGGGTCTTAACGTGCACCAA
AGTGCACCAAAAGACTGTCACACATTGTCCCCAATGCCAACTTTGACCTAGAGGTGGTTG
CAGCTCTGCAGCTATAGGTAAAGGGGCATGACCCCATGAAATGACCCAGGTACCTTGTAA
GGGAAGAACCCAAAAGGACAAAAAGATCCCAAAAGGACACCCCAAAATGACAAAAAGATT
CCCAAAATGACCTCCCGCTCCCACTGGGTAGGAGTCCTTTTTTCGACTTCATTTTCATGG
TCTTGCCAGGCACTAAAGTGCACCAAAAGCCTGTCACACATTGTCCCCAATGCCA
>NODE_1064_length_313_cov_22.006390
AAATCAAATTGTTTTCATATGACACCACCATATCCTTGTTCTACATGGCCTCAGGTACCT
CTGTGAGGATTTTCATGTATTTTTACTGTCGCATTTTGCATTAATCCAATTTTAAAGATT
TTAAAGTCTCATTAAACGATGAAATCAAATTGTTTTCATATGACACCACCATATCCTTAT
TCTGCATGGCCTCAGGTACCACTGTGAGGATTTTCATGTTTTTTTACTGTAGCATTTTGC
ATTTTTATGTTTTTCTACTGTAGCATTTTGCATTAATCCAATTGTAAAGATTTTAAAGTC
TCATTAAACGATAAAATCAAATTGTTTTCATATGACACCACCATATCCTTGTTCTACATG
GCCTCAGGTACCTCTGTGAGGAT
>NODE_1065_length_308_cov_33.451298
AAAACCCCCCCCCGCCGGCACGTAGGGTTTTACTTTTGATGTTAATTCCTTGAAAGCTGT
TTCTTTAGCTGGGGATTAGTGCATGGAGAGCTAGGCTTACCATGCGCCGGCTAATAAAGA
TGACACATCTAACACAGGTAGCCTACTCTTACATACATCCGCCTGGGAACAGTGCTTATA
AAGTTCCCTTCATTATGAGCAGCTCACATGGTCTTCAGTAAGTACAAGAAAAGGCAGACA
TTTCTACGTAGGAAAATTCTGTCGTATTAGACGTTGAAAATCCTTGGGATTCTTTATACA
AAAGTCCTGAGGGAGAATACACCATTTCATCGTGGGGCACACATCACACAGACACACATG
TGCACCTGAACACACACa
>NODE_1066_length_172_cov_38.744186
GGTCCTTGGTTTTTGGTCAATAACTTTGGTTCTAAAGGTCGCAGAGCTACCAAACTTGGT
GTGAGTGATCTACGGGGGCTATAGGTCAAATCCATTGTAGAGGCCACGCTCCTCGATGCT
GATTGGTCCACCGGTTTTAGGCCAGTAGCTATGGTTTTAAAGGTCCTAGAGCAATGAAAG
TTGGTAGGAGTAATGTAGGGAACCGCCCATGGTAAAGGCCACACCCTTTATACCATTCTA
CC
>NODE_1075_length_143_cov_5.965035
GAAAGGTTCAACCTCGTCTCCTTCTCTAATGACAACACTCCACTCCCCTCTCCTACAGGG
GGGACAGGACAAATGGCAGTCCAATAAGCTGACTGACAAGGAACAGCCATTAAAAAGGCA
TTTGTAGGAGAAATAAGCTCATAGAGTGCGTCAGAATAACTGATAGCGAGGGCCCTCCTC
CGGAATAAAAATCTAATCTATAGCGCTTCTaat
>NODE_1076_length_599_cov_32.524208
TTACCACCTCTTAAAAGGACTGGAGCCCATGTGGGTTTAGTCCCTAATGAACAAGTCCAA
CCAGCAGAGGGACGTTGCCAGCTACTGCAATCACATGGGATTGGCTACTGAGAACCCCGA
ATTCCCATACAGGATGCCCGATGAGCTCAGTTCAGTGCAACAGACTTGACCGAACACTGC
TCCACCGAGTGTCACCCACAGACACATGGCAGCTTTTCCAAAAAAACCTCGCTCCTTCCA
GATTTGTAGCACATCCCCCACAACAATGAAAGAAAAGGTATAACTCAATCTGACAAACAC
AGGTTCGTCTATGTGTTGTTTTTTTTCCACTTACCCTCGATAAGCCTTCTCCGTCCGTTA
AGTGTTCCACGTACGTTACCTCACCCACTACAAATCAGATTCCAGACGACACACACCAAG
GGAGAGAAGCCAAGAGAACAATGGGGGTTTAGAGCAGACACAAGCGGGGGTGGCCGGTGA
CAGTGAGCTCGGTCTGCTAGTCCAGAGCCTTCCCCCAGCACCTCAGCAGCACTATTCCGG
TACAGGTCTACAAAAAGCAAGCTCAGAATTTTAAAATGTGACTTCTTAGCCCGTCCTTGC
TAAATCCTCCAAACACCAAGAGCGATATAGGTTGAAGAACAATCGTCAGAACAGCCCTGT
TTGGttata
>NODE_1077_length_469_cov_17.869936
TGATAAAGCTCAACCATACAGTGTAGTCATCATGTGTGTGTGTGCGTGTGCGTGTGTGTG
TGTGTGTGTGCGCGTGTGTGTGTAGCCTGTGTGTGTGTGTGTGTGTGTTATTACCTGCTG
TCCAGGCTTGATTGGTGACAGCGTGATTCCCTGGGTGTTGATGACAGGCAGAATCTGATT
GCCGATCACCGTGGCGATGATCTGGCCTTGGGCATTGGTCAGAAGCTGAGGTGTAATTGG
TTGAACCTGCAACGCTGGGTTCCCAGTCCCTGATTGGCTGGAGGGCCCTGCAGAGTTGGG
CATCAGTGGGATTGTTCCAATTATCTAGAAAGGAGGTCGAGAGGAGAGGAGATCAGACAT
CTATAAGGAGTGGGGTAGTTATGGGGGAACAAATTGATTTATTGTACTGTGACATTGTTG
ACACGTTGTTCTTAGGGTGTCTGCTCCAGTTCAGACAAAGGGGCTCAGAAATAGACTGGA
TGATGTCAAAACCTTTGTTTTACCATATGAATGACCTCACTGTATTATATATATGTGTg
>NODE_1080_length_551_cov_15.666061
TGTGTGTGTGTGTGTTTGGGCGTGTGTCTGTTTGTGATAACAACTGTTGACTGAATCATG
ACTGAGCATTTTCAGTTTGTCTCTTCATAGAGAGGCTTTGACTTTTATTCACATTCTACT
CCCCTTGTTTACTTATTAGCTACTTTTATTGTGAATAATCATATTTTGATATACTCCAAG
TTTGGCTTGTTAGAGGGCTTGTTTCTTGAATGATGGCCGTAGAAAACTTTGAGAAATATT
GCAAAATGGAGAAATATGCACACTGGAAATATTAACATTTTCTGATCTTGTGTCCCCTGT
TTCTCCCACCATATCTCTCTACATCCCCATATTCTCCCTTCCTCTTTCTTTATCTCTCTC
TTTCTCCCTCTCTCTACCCCCTTCGTATCCTACCTGTTTATCACCCTCTCTCTGTGAATC
TCAACTCCCGCACTCTACATCCCCCTTCCTCCCTCCCTCCCTCCGTCTCTCTCTCTCCAG
GTGCTCTGTCCAGCTGTTCGGACCTAGCCGTGGTGCGCTACAGTAAGGACCAGCGTCCCA
CCACCCTCCCCATCCAGCCCTTCACCTTCCACCACCAGTTCTCCAAGCCCCAGCCCAAGA
CCCTGCTCCCCCTGCTCACGg
>NODE_1081_length_530_cov_26.037735
GTTGTAGCCCTCTCCACTATCATATCATTGTACACAGAGAAAAGGGTTCACTTTTTATTT
ACGCCGGCGCTTATTGCCAGAATACTGCCTTTAATTGCTGTCCTGGATTCCCCGTTTGCG
TTTAAAGGGAGAGAGTCTGCGATGATTGATCAAAGTACTGGAGCATGATGATGTCTGGGA
ATGACCTCGGGAGCCCAGGTCAGGGGTTGGACAATGTGAACATTCAGCTACTTAGCTTCC
TTTGCAACTTTGTGACAAAATCTGTTTGCCCAACACCAATTAAGATGCCTCTCCGTGCTC
TGTGGTCAATGGGTTTGACGGAGAGGGTCGTCCAACGAGTTGACATGTCCTTGAGCACGA
ACAAGCTGGCCTGTGTCCTCGCCCCGATAATTGGTGTCCCTTGCAATGTGCCGCTTCCCA
GGGCTGTCCTTTGTGTCCCTTTGGAAGTCCTAAATGAGGGGAGTCAGGGCTTTAATGGGA
CTCCAGTGGGTTTTAAACAAACAGAGGGCGACCCCCGACTGTTCAGCATGTTGCATAGAA
CAGTGGGGAGCCCACGGGGGCTTCAACCGGGAGCCAGTGGCCAGCACGGGGGCCCGcgag
>NODE_1083_length_218_cov_4.256881
TACAATACAAGAATATGTCACCCTCTTGTGGACAATTTTATATTATACAAAACAAAAATG
GTCACAGCTCAGCCTAGGAGAGTGCTATTGACTTGAGATTTGGTGTACACATGCTGGGGG
CTGTTAGTGACATGGTAGAGATTTTCCATGAAAATACGTGCCTCCCTCCACCAGTAGGAG
CATCCCAAATATTTATTACAGCTCCCCCTGGCGTAGGGGGTGACTGATTATGTTCCCAAC
ACCTTCTCTGCTTAAAGTATGTGCCCCTGCACCTGTGTGCAAAGGCCc
>NODE_1085_length_207_cov_90.420288
ACCCCCCACCACAAAACAGGTTTCACAGGTGACCTGCGGAGACGACGGCGCGGCAGAATT
AACTATTTGTTTCTCCCTAAACAGGTGTTAGATTTTTATTTTGGGAAGCAAGAGTCCAAT
GTTTCTGCTGTTAACATGCAATTGTATCTTTTATGTATTTCTTCTGCACAGGGCCAGTAA
TGTGAAGTGGACATAAAGTAAATGTCGAAACAAAATCCTTTGTTAAATGTTTGGATGTTT
GGATGCAGACCGCCTTGATGAAGATCTTAATTTCCTT
>NODE_1089_length_271_cov_6.590406
TATTCTGCTTTGGTTTTTTTGTTGAGTGCCTACAATATAAGCACTTTGTACTGTGTATTT
GAAAAGTGCTATATGAATAAAAGTATTATTATAAATGATTATACGATATGACTATTTCCT
TCTGAATAACATAAAGACTATTGTTACACAACAAACTAGCTCACTTCCAACTCCCCTACC
CATAGCGATAACCCACAGAGACACAGATGATGCCAGTACGTCTCTGATACAAGGCGTTTC
CAATGAAGACACAGATATATATATTCAACGTACTCATTCCCTCACATTCATGCACTTTCA
GGGGCGGGAGGGAGAAATCTAATTTGTTGACGATTGCCACC
>NODE_1090_length_530_cov_14.250943
ATGGGTGAAAGTTCCAGTATATTAATGCCCTAGTCAGTAGGTCTAGTTTTATGCCAATTA
TGGGTGCACAGGTGGGTATGGATGCAAAGGTGCACAGCGCCGTTCGCCAAAACTCCCTTT
TTGAGCCGTGACCCTTCATGTTGAACTGTGACAGGAGGCCATTGGTCATCAGCCTGAAAG
ATGAGCACATGAGGTTATCTTACAAGGTGTTGATCAGACAGTTGATCAGAGTTGACTTCT
TATGCTTTTAAGGAGATGGGGAGGGAGAAGAGGCGAGGTTTGGGGGTTAGATTGAGATCT
GTGAGGGGTGTAGATAAAGACAGGGAAGAAGAGAGGCAGATAGTGTCCCACGGGAGAAAC
AAGTGGAGGGGGCGAGAAGGAGTTGAGGCAACAGGTAACAAAGATCAGAAATCTTAGTTT
TTATGATGAAAGGAATGACTGCTTGTGATTGAAATGTGGTGTGTATTTTCAATTATCAAC
AGGGCATACCTGTCCAAGATCTTTGTTGAGCAGTCCTTGTCATTCTTGCCTCCAACCTTA
CTTGACTGTGTAATCTAAATGAAGAGAGTAAATATTTTTAATTAACCAAAATTAAATAAa
>NODE_1091_length_237_cov_75.324898
GCTGATTGGGTATCCCTCTGAGGGGCGGGGCTTCAACTTTCACACTCTAGCCAATAAGCT
GGTGTTTGGTTTGCAATGCTCCGCCCCCCAGCGGCATGCAGGGAGGGGTGTGTGTGAGTA
TGTGGGAGTGGACATGTGTGGATGATCACCCGAGTGTGCTAGCGACAGTGTCCTCCTACT
TGTCTTAACTGATCCTCGTCTTATGGTGTGAGCTTTCAGCCTAAGCAGCTCTAGCCAGGT
GCTGCATCTGTCTGCAAAGGAACCGTAATCAACGGAGGGAGCTGGAGAGAACACACACAC
ACACACA
>NODE_1092_length_71_cov_222.661972
GGTAGAGACGTGGTTGTGTTTGCTCTTTGTGTCTGTTTGAATTGATTTGCACAGCTCGGC
AGACAAGGGCTGAATGCTCCGACCAAGAATCCATAATTTCATATGATCTGATAGTTCTGC
AGTATTAGATTGATTTTTTTT
>NODE_1093_length_426_cov_155.868546
CTCAGTCTGTGTGTCAGTGTGTGTGTGTGTGTGTGTGTGTGTGTGTGTGTGTGTGTGTGT
GTGTGTGTGTAGCAGGGGAGAGGGGCTGCTTGCTGCCTCCGTCTCCTCCCTTCTCTGGCC
TAATCAACAAAACAGCCTCAGCTGCCCCTTCGGATCCCCTGCCAGGGTCCCTATCATCTT
CTGATCAAATATTAATGTGTGATACTCAGCTTGCTCACTAATCCAAAGCCAATTAATATT
ATCTGTCAATTATTTACAGATCCTGAGGTGCGGAGGCAGTTCCCTGAGGACTACATCGGC
CAGGTTCGGAATGCATAATTGACTTCCTCTTTCACCCCCCCACCCCCCCACCACACACAC
ACACCTCACACCCCTTTATTCCTTCTTCCTCTCCCTTCTTTCATTTATTTTCCTTTTTCC
CCCCTCTTCATCTCTTCCTTCCTTTTTTGTTTATGTGTGTCTTTTAAGCCTAAACGGTTg
tcttttcactgtttcg
>NODE_1100_length_728_cov_53.951923
CTTTTTGAATGTACAGTAATGCACTGCACAGCTATTGAATGCAAAAGCAGAATGATGAGG
CGGAAACCTAATTGCCTTTCAAACCTTTGCGGAACATCCCCCTTTTAATCTAGGAGTGGT
TCAAATCTGGGGATAATGAAAGTCTCTTTTATAAATATGTATGCAGTGGAAGACACAACA
TAATGGAGGTCTGGGTTGCTAAACAGAAGGCAGCTCGCCGGCTGAGAGATGAGGAGCTGC
CGCTGCAGAAAAGAATGTTCCCCAGCAGAAATTGGTTTAATTAATAGCACATTTTACATA
ATGATTACAGTGTAATTGCGCCGACTAGCAGAGTGTCATTAAATATATCCTTGCTCCTTT
ACAACACCCTCCGGCAAAAAATAATGAGTTACATTGGAAATCACTATGCAACAGGTTCAT
AAATAACATTTAAGCCCATACAAGGCAAGTACTTATAAATAATAAATATTTGCCTTTTGT
AATTGAACAAAAAATGACTGCCTTTTTTCGCCCCCTGCTCGCTGCTTTGTCCTGTTGTAG
CAGGGGAAAGGAGATTTTTCTCATTTTTCCCCCCTTGTAAGTACTGAATAATTTATTTGC
CGGCTAATAGTCAACACTGTCAACACGGGGTGGTTAAAATATACCTGTGTCCAGATAAAT
GTGGCGGCAGCCTGGGAAGTGATTATTCCCTGCTTCCAGATATTTTGTTGGGTGCAGTCC
CTGTATACACTGCAGTAAATCACTGACTTCCAATTACCACCCTCCATAAAACAAGGCCCG
TATTCAAATCAGGGCCCa
>NODE_1101_length_609_cov_33.417076
ACATTTAAATATTGAGAGTGAAATTTGATTGGGAAACTATTGCCTTCTGCTGTCCATATT
GGATCAAACAAATCCCCTGTTTGCGTAGGAGGAACATTTACTATTTCGGAGCCACAATGG
AGCTAGTTTCAACGTCCCACTGTGCTCCGTAGGAAGGGTGAGCGGCTCTACGATTGGGGC
ATAATAATGTTGACCGATTTATGATCCAACCTACACCGCTCAAGACTGTGCGTCCTGTTC
CAATCGTAAGTGAAAAGGCGTGCCTGCCCAAAATATTCAACGTATAGTTAAAAAATGGGA
GGGTACACTTGAACTGAGGTCCTCTATGAAGGTAGGCTGCAGCGTGTGTTTATTGATGAG
ATGAAAGAAGATGGAAGTGAGAAATGAAACAAAGTAAGAGAAAATATTAGAAACTCGAGG
CTTTGCCGGGGAAAAACCGGGAAGGCTGTTAAACGCTGTCGCCGAGGAGGACACGCTTTG
GACAGCAGGTAAGAAATTAGGAAAAGTATAAAGAAAGGGGCGGGTGTTCATATAGTATCA
AAGGCTATTTATAAGAGCAGTACTGTCAGTTATTCACAATATACGAAACTTAACAAGAGT
GTAAGCATGTGGTTCTCGTGGAAAAATTTTTGCATTGAGTTCCATTCCTATTTCAGAATT
TCGTCTCAAATAGGCAGCa
>NODE_1103_length_513_cov_36.105263
TATTGCGGTGCAACAGACACAGGAACAGCAACGCTACAGATAAGAGTGGCTTATTCTCTA
TCCCTGCCAGAAAGAGAAAGAGAAAGAGAGAGAGAGAGAGAGAGAGAGAGAGAGAGCTGT
AAAGTCAGTCTTTTGTGTGCTGATATGAAGTTAATCTGATTCTAATTTAATTATGCCCGT
TAGTTGTGGAGCCAGGACTCAGGCATTGGGGGTGTGTTTATGTCATAGGAATGTTCTGAC
ATTGGGCGCAGGTATGGGGGCAGCTCGCATGTTAATTAATGATGAAGATCCTGACAATAT
GCAGAGGCATGACAGCGTTAAGCCAGTCTGCTGCTGCTTCCTTTGCATATTAATAGATCC
TTCATTATTATTTAATATGACAGCTGCTCCGAGGGCTACCATCAGACCTCGTCTCCGCTA
TTTGCCGCTCCCTCTGCTCCCCATGTGACCGAGCCCCAGCTATTCTCTCTATTGGTCCAA
ACACTCCCTTCTCTCTCTGCCTTCACCCCCCCACACACACACACACACCTTCAGGTGCTG
TTTGTTTGATGGTTTGTTAGTGGCCATGAGAGACGACTTAGTa
>NODE_1104_length_696_cov_45.239941
ACCCTCACTTTTCACAGATAATCCTTTGAAGGACAAACACATTTCATCTTTGGCTCCGAG
GTAAAAAAAAAAAAACCCCAGCTCCTCCAGCAAGAGCTATAAAGCAGCTGAATATAAAAG
CCGGGGGTTGAANNNNNNNNNNTACGGTTTCACCCAAATTTGCTTTGTGATGACATCTTC
ACCCCCAATGAATAATTTGTTTGTGGGATGAAGCATTTGATTAAACACATGAACGCACAA
CCAAAGCAAGCTGAATTAACCGGTGAAACAAGTCTCAAATTATGATTTTAATGGAATGAA
ATTGCCTTTTGACCCTCACTTTTCACAGATAATCCTTTGAAGGACAAACACATTTCATCT
TTGGCTCCGAGGTTTTTTTTTAAAACCCCAGCTCCTCCAGCAAGAGCTATAAAGCAGCTG
AATATAAAAGCCGGGGGTTGAAAGATCCAGGACACGAGGGGTTAAGAACCACAAACAATA
ACATTTCAGGAGCAGATGTCCTTGAGGCGAATCCAAGGACGAGGCAATTGCTAATCTTGT
ATTCCCAGCATGATCAAATCACCAGGCAACACATATAAATAAAAGGACAGGAAATGAGGA
ATTCGCATTCAAGGGTGTCAGCGGCGAAATGAAGATTCATGGTGAAGAGCCTTGGTGAAG
GCGGCAAAAATTAACTGCAAATAAAAGGACAGCAGCCGGCCTCCAAAGTCCGGCGTTAAA
GTAGGCTTGGGAAACACACACTGATGGAGATAGGCTGGGCCCCGCc
>NODE_1105_length_472_cov_30.591103
CCTCTCCCATTCTCTCTCTCTATCTCTCTCTCTCTCCCTCTCTCTCTCTCTCTCTCTCTC
CCCCCCCCTCTCTCTCTCTCTCCCTCTCCCTCTCTCATTCTCTCTCTCTCTCATCCTCAG
CGGTTTTCCCCAGACAGGTTCCACAGTGTTTTAGAGGGGATGGATTTAATTGCTCTGTGG
GGATTGGTTGGCTGTGCCGGGCTCGGCTGTTTAATTAGTGTACCCTGCCGGGATTGGTTT
AATGCTTCATGATCTTGAAATTGTCTGATTGTTCAGCCCTCTGGGGACCCTCTCTGCCTA
CGTAGGCCAGCAGGTTTAGCTAAACGTTGCTCCAGGCTCCTTCTGGATGGGGCTGGAGGA
AGAAAACCCCTCCAAGCTACAATAGTGAGGTTTAAACCGGAGGGTCAGTATCTTTATTAT
GGCACGCTAGGGGAAAAGGACAGTCCTTTAGGTGAACGCCCACTCCTCGGGGCTCTCTTT
ACCGGGTTTCTGCTAGCATGACACTCCATGCTCAGTGGAGGCATTCATGTTGGGGGCAAA
Tc
>NODE_1108_length_580_cov_17.574139
AAATGGCCGATCCGCAAAGGCCGATTTTTGGCGGGAAATAAATTCGAACAAAGCCTCGGC
GTTCAAACGGCCATAACTCGGCGTAGGAAGGTCGGATCGACTCGCTGTTTATTTCCCAGT
ATTCAGGGCACTTAGGAGCACAAATAAGTCAATTGGCTCATGTGGCTCACTCCCACACAG
CCCGAGCTACAAGCAAAAGAAAACTAGCAATGCATGTCAGTTTGAATCTGAGTCTTTCAA
AATAGGCTATTTACTGCAATCTGCAATTATTTGTTATATTGTATATTGTTTACATGGAGC
CAATACAGTCAATGGAACCACCATCACCTATAACTATGTAAGGGAATCTAGTTTTTCAGC
CCAATGTTGTTCTAGGGTGGAGTGCCACAAGTCTGTCAAACCATTTGAAAAATGTAAGTA
GTAAGCCTAATGTCAGAGTAACGTTAGCCTAGCCTACCGAGTAGCACTAGCAACATTAAC
ATTAGCAATAAGTTAGCTAGCTGATAGGCTACATTTATTATGCTTAGGAAAGAAAACACA
ATTTTATCTTACAAAGTTACAAAGACATTCGTTGAGTAGCCTACAGTAAGACAGCATTAC
AAGAAATGTTCCCATGTAAAAAGAGACTGTCATTAATTAGTAACGTTAGT
>NODE_1109_length_621_cov_38.500805
TGTTTTACCCAGCAATCTTCAAAAAGGTCCTCCTCCTTCTCGCCAAGGTACAGTATGAGT
GCACGGATAACTGCTTCACGTCTTCCTTCGGTGCTTAGGTTCTGTGAACAGATTAATATT
GTGTCAATACTGAATTATTTTTCAAATACAATGAACTGTCGGAGTGAGTACATAGTAGCA
TGTGCCATGATTTGCAGAGTGGAAGATGGGAGCATACAGGCCATTGAAGCGTTAACGTGT
GACTGCAAGTATACTGTACGTATGGAGCAGTGTGTTGTGTGAGAGACGGTATCGTCTCCA
TGTAAACAAGTGGACAAGCACAATTTTAACCAAGCACACCTGACTCAGTTTGCTCAGGAG
AGGCCTCAGCTTGGTCCCCACGACACCTCCCTTGGTCTTCATCAAGGCAATGAGCTTCGG
TGTGTACAGATCCAGTTTGGACAGGAATCTCTGCTCCAGGGGAACTGTAGTAATTCTCCT
GAACTCCACCTTGATCTGAAATGACATAGGATTTACATGCCAGACAGGCAGAGACATTAT
TTACAAGATTGAAAAATATTATCAGGGACAGGGCAAAATAGTCTGATGCAAAAGGGAGGG
TGAATTCTGTATATGGCATTTTAAATCATGCAGAACCATGTACCATGAACTTTTTTTTTT
TATCTGCCTACCTCGGCTTCACAAAACAAAg
>NODE_1111_length_223_cov_10.739910
ATGACGTGAGTGTTCCTGGATGAAATCGAGCGTAGCGTTAGTTCATACAGGACACGGTAG
TCATAGGCACGCCCCAGCTGTAGTCAGCTGACAGCCGCTGATCCTATCAGCGTTTCAAGC
ATCCAATCATTCACTTACAAATCCTCCAATCACAGCCCATTCACACAACAGGCGGCCTAT
TTAAACCTGCTCATTAGCATTGCTCTCTCTCGCTACTCACTGCTGCACCCTCCTCCACCC
CGGCCTCCGCCCCTTTTTGTTATGTTCCCTGTGGCTCAGGGTCTGTCTGTTGa
>NODE_1112_length_590_cov_33.906780
TTTAGGCCATAAACTGGAACGCCACCCATACTGAATACATCTCTCTTTTTTGTATCTACA
GTAAGCATTGCCCATTTGTCAGAGGCAAAAGGGTTTCAATCTCTTTTTCATTTCATCCTG
ATAGCGCTGTCTTTTATGACTCCAGGACAGGGACATTTCCTAAGGTAAAAAGAAGTGTGC
ATTTCCAAGATAAAGTTGGAGGTTTACAGCTATTTTCAGCGGTAATGTATTATTCCGTTA
AAGCAATGACCAGGTAGTGTTGAATGAATGGGAGATGTTCAGCACCATTACTGCCAGGCA
CATCAGCCAGGCATTATTACATTATCACTGCTCTTTAGTGGGAGATTGGCTGTGTGACCG
GGTTCTGAATACACTCATCCTGCTCTCCACAGCGTCAATTGCAGATTGGCTCATTGACTT
CAATGATAAAATGTAAAAATTGCCAGTAAAGAGAACATAGACTCAGGTTACTCCTTAGCT
GTTTGTCAACGGCAGATGTGTGAGTCGGTCGCCGCCGAGCATGTTAAAGAGATGCATTTC
ATCTCCGAGAAGGCAATGTCATTTATGCGTGAAACTACCAAAGCAATACCTCACAAGACA
TAAACATTTAAAGGTGAGTTTTGCCTTTGTCATACCACAGTGCCTTTGTCCAAGAGGGAt
>NODE_1118_length_452_cov_28.542036
CACATCGAGTGGCAAGCAAGCAGGCGGGAACCAGAGGATGAGATACCGGGGAAGATATTC
ATGCGTGCACCGTTGCCAGGCGTTAGTGCAGTCCCAGTAGCGTGGTTGGCTGTGAAAACA
GCCACACTCCCTCTTGGACCTGATTCAAAACACTGCAAAAGCAATTAATAAACACAGACT
GTGTTAATATAGCAGGATTAGAGAAGTGTGACAAAAGACAAATAGAAATAATTAGTTCTC
TAAAATTATGCTCTCATTATTTTTTTTTCTCTCCCTCTCTCTCCATTCCCTTCTCTGGTC
TGAGTTGAGAATATTACACATTTCTCTTGGCTTTCAGGCGGCTGATAGGGTTGTTTTTTT
CCCAGTTTGCTTGTGTAATTTATCAACATCATTTTTTGCCATTTGAGGTTAATTATACAG
CAGTGCTAGCAGAGTAGAGCAGAGGAGACATGGGTGGCAGACAAATGCTCCTCTAATTGA
ACAGAAACACACAATGTACCCTGTTATTCAACATTCTCCAGa
>NODE_1120_length_289_cov_23.453287
GTGTGTACATGTGTGTGTGTGTGTGTGTGTGTGTGTGTGTGTGTGTGTGTACGTAAGTTT
GTGTGTGGGTGTCCAGTATGTGTGCGTGTCTACATAAAGAGGGGGACAGGGCCATGTCAT
TCTGTGCTAGCGTAATCAGCTACACACAGGAGCGTGGGCAGCAGCAGGGCCTGGTCTGAT
CATGATAATGAGGTCCCCTGGCTATCCAGTCATTGGACGATAATTGACTTGCTCGTCTTT
TATCTTCCTAATAGATACTATGACCTAGAGCACGTTTATTTCGTTATGGGAAATGTCAAG
AAGGATTGGAAGTTTACTCATTCTGCCCATTAAAACCGAAGGCATGCCACCCTCCATGT
>NODE_1122_length_281_cov_5.676157
GTCTGACACACACCAGGTTCCTCTCTGTGATCTCTCACTCCTGGTGCATGCTGGTCCTCT
GGCCTTTGAAACCCGGGGGGGATGTAGCGAGAGAGGGGCTCCCTACTGGTTCAGTTTCAC
CCTCATACAATCTTTTGTTTACACATGACAGCAATTATCCATAATAATCCCTTCCTCGCC
CCCCTCCCTTCTCCCCTCCCACGGCCCCCATCTCTTTCCGTGCTTTGACTGGACATCTGG
ATTTGGCAGACAGAGGTTCAACAGAACCACCCGCTGACCAATCACAATGTCCCTCCTAGA
GCACAACCATTCATCAGAGGGAACAGCCATCACAATCCTAATTTTAGAGGt
>NODE_1123_length_210_cov_39.128571
GAGAGAGAGAGAGAGAGCGAGCGAGAGAGAGAGAGAGAGAGAGCGAGAGAGAGACTCCTG
ACTGTGATGGCCAGAGCAGCAAGGGGGTGATCACCTCGCCAAACTCCAAAGCTGTACTCC
GGGACGAATAATTCCACAGTTGCTGAGGCACTGAAAAAGCAATCTGCAGAATCCCCCTGG
GTCATGTCTGTGGCCGGGTGATTTGTGTGAAATGTCATACATTAAATATAAGTTTAACAT
TCAGCCGTACACTGTAAAAACTGGCCTCCGCCGCCGCCAc
>NODE_1124_length_553_cov_32.728752
GCTTCCATCTTTGGTTACATTGCTACATGTCTCTCGGGTTTATAGTGCGGACAGTATCGA
AACTTGACGTTATATAAATAGCAAACACACCTGATGGAGGGCAGTAAGACCATCTACATT
GGCGTAGTTGATGTCAGCGCCCCGGTCAAGCATTCGAAGCACCTCCTCGGAATCGCCGCT
CGAGCAGGCAGCCAAAAACACGGCGCCATCGTCGAACTTCACCTTCGTCTTCTTCTTTTT
CAAAATAGGAGGCTCGAGATCTGTCTCCGAGCCTAGCCATCGTTTTAACTGTTCATTCCT
CTTCTGCTTGGCGTCCGCCATCTTCATCCCCTCCTGTCTTGGGCTTCTTATCTTTCTCCG
AGAGAGGATATACTTTATAGTGCCACTATCCCACAGCGCACTGGGGCGTGGGAAGGGGGG
GCTGGAAGAGGGCGTCTGGATTGTTTTCCATAAACTCGCGAGTCGCGAGACAAAGGGTTA
CTCGTTTTATCTCCCGAGGACAGCCGGTTCTTGACCAGATGAGTGGAGTTGCACAGGCCT
ACTGAAGAAAATGCCACTAAGTTTAGTAGTTAAACCAAAGTTATTTGCAATAATACATGT
TTATTTGCACCTTTGTTTTTTTg
>NODE_1125_length_604_cov_59.910595
CCAGCTTGATCATTATATTCTGACCATAACCCTTGGAAAATAACACTCATACAGTACATT
TATAATTGTCGTTTGGTGGTGCTCACTGACATATACATGACCATTCACATATCCTATGTC
TCTGCACATAACAGCCTATAATTTAAAGGCAGAATCCTTGAGTATCAAACAGTAAACAAG
CTGAAGGTGAATGAGCCTTCTCAGCCCATAACAAAGTGAGAGGGAATACATTTACATGGG
GAGAACAGAGGAGCACATTATTCTAACAACTACCTTTGCCAGACCAATCTATCTACCAAA
TTAGTTTATCGTGTAATACCCTTCCAGAAGATCTTCTGGCAGAAACAAGATATTATTCTC
CTGGAACGACCCATAGAAGGAGGGAAAAGCCAGTCAGATTCATATTTCATCTCTGCCATG
GAAACCTCATCAGTGTAATAACCCTCCATCTCATGGGTGTTATTCAACCATCTGCTACTA
TATTACTTATCTTTATTTTGCAACTAATTAACAGCATAATCTTCTAAATTCAGCAAGTTA
ATTATCATTATTGTGGTCTTTGCAGCATCATCAGTCCTTGTAAAGCGCCGTCTCTGCGCC
CCCGGAGAGCAGGGTGGGGGCTGGGTGCGGGGAGGAGGGGGAGCCGGGGCGGGGCGGGGG
TCTGTTTTCTTGAc
>NODE_1126_length_381_cov_19.800526
AATCAGAAACCACAGAGTAGAGGGTCGAGAGCAGGTTCAGGTTGATACAGTATGTCAAGA
GAAACCAAGGCTGACACGTCAACGTCCTAGCAGATAGCGCTTTACATCATTTTTCCTCCA
AAACTTCAGTGGTATGGCTTCAAAGAGATATAGCCATAATACAAATTTTTGGAGTAAGTA
TCGGTGTTTGAAGTTACTTTATGGGATTTTGCTGTAAGGCCCAGAATTGATTTGCAGCGC
GGATAAAAGGAAGATACTTTATCTTCGGAGCTTTGTCGGAAAAAGCTTAGCATCCATTGG
TAGTTCCGCCAATATGCCTGCAGGGCATGTAGGTGGGGTGAGGAGCGGGGTTGGGGGGCT
GGAGAGGGGGTTTCTGGCATTGACATTACATACCAGAATGAATTGTGCTGAGTTTACACC
TCCCgttgcttacgccctagctctttcataa
>NODE_1127_length_657_cov_27.038052
TGGTGTGAGAGAGGGACGGGGGTGACAGTGGGGGCTATTCTCACACCAAAAAACCCTGTT
TACCCATTCCATAGCACTATTTACAAGGGTTTTAATGGAGGGCATTTGCACAAGGTGTGC
AGGCGACTGAGATGCTCCGTGTGCCAGATGAGGGCAGCCCTTAGGAGAGCCAGGGGGAAC
AATGCCAAGTCTCCTCCCCCATCCCTCCCCTGCTCCTCCTGGCTCCCTCCCTGGTCCTCC
AGTGAGAGCCTCAGAGGAGGGGTGGAGGGAGGCCCGCCAAGGTTAATGTGCCCACTTTGA
TCTTCGTCAAGGCACACTGAGTAAGAATTAATTTACATTTCAGATGAAAAGGTTGACAGT
ATAAAAAGGCATCTTGTTTCTGGTATGTGAGAGCTGTGTAATAGACTGGGAATTTGAGAG
AGGAAGTCGTGAGGAAACAGAAGGGATAAGCCCCTCTTCTTGCCTTTACTGGGAAAGAGA
TGAAAGGAAATGGGGATCTCAGTATGCACTGTTCTTCTGAAACATGGGGACCAAATGCTG
CCCAAACTTTCAAAAGCCTTTCTTTCTACATTATTAATGAATGATTACTGTTTCGTGGGA
CACTCGTTGAAATCAAAAAGGTGCTGCATGGACCCATAAGGTTTTCAGGGGTTTAGTTCT
TTTTTCTTTATAGAATTATGTAAGAAAGCAGCAAACATTTTTACTGGACAACTATGAGAA
AATTGAa
>NODE_1129_length_504_cov_51.625000
AGATTTGAATATCCCTCCGCGAACGTTTAGTCTTGGTAAAAAATGAGGGTGACGGTTTCC
CTTTTTTTACCCTTTGACTTTTTAATCATATAATTTACAAACTCCATAAATAAATACGGA
GAGCTGAGGCCGGGGGGATGTGAAGAAAAAGGAGAAAGGAGGAGAAAAAAAATGGACGCC
GAGTTCAAAACAGCTCATCAAAAAACAAACATCTCTATATATCTGGCATGGCACCCGGCT
ACTGCTTCATTCTATTAATTTGTGAGAGCTGCGGTGAAAATTACACCGTGTGAAAAATGG
CTGGAAAATTTAAATGATACAAACTCATCTTATTAGCGGTGAAACATTAAAAAACAAACA
GGCCCCCCCCTCCGCATCGCGCTAATTTGTCTTGGGGATGAAAAGCGTTTGATGGATGGA
TCTTACCTTATTCATAAGAGAGGATAAAAGAGATGTATTCCCCGGTACAGGGTGTCCGTT
TGATTCATTGCTGGAACAAGGAAAATGAACAATGTTTAGTCAAGATTTGCATGAGAACAG
TAAATATTACTATTTATCACGCAAAGGTGTGCAT
>NODE_1131_length_378_cov_51.817459
AAGCAAGCAACACTAATAACTAGAAAAGGACATTTTCTGAAGAAAATGTGTGTTGCTTGC
ATTGCTGAAAGATATAGCTAATAGCTTAAATAGTTTAAGAGAAAAATTAGCAAAATGAAA
GCTAAGTTCTAAAAAAAAAGAAAAAAAAGAAAAGAAAAAAAGTAAAAAGTTATAAAAAGC
TAAGCTGAAAGCTTAGTTATAGCTTAAATAGTTTAAGAGAAAAAATGAGCAAAGAAGAGT
GAAGTGGAAGAGTGTGAAGAAGAGGAAGAAGATTGAAGAAAAGGAAGTCTGAAGTAGAGT
GAAGGGTAGTTGAATGTTGTAAAGTAGCTGAATGTTGCAGACTAGTTGAATGTTGTACAT
TAGCTGAATGTTGTAGGAGCTGAATGTTGTAGGAGCTGAACTGTATACATTAGCTTAAAT
AGTTTAAGAGAAAACTAGCTAAGAAAGA
>NODE_1134_length_262_cov_10.713740
GCGTGGGGAGAGTGCTATTGACTTGAGATTTGCTGTGCGCATGCTGGAGGCCCCCCCGCA
TGTGCACACAAAATATCAAGTCAATAGCACTCTCCTAGGCTGAGATATGGCCATTTTTGT
AATGTGTAATATAGAATTGTCCACAAGAGGGCGACAGAGAGTGATGGATTTTCATAAAAA
CGGCCATATCTCAGCCTAGGAGAGTGCTATTGACTTGATATTTTGTGTGCACATGCTGGG
GGCTGTTATTGACATGGTAGAGATTTTCCATGAAAATGCGTCACTCCCTCCACCAGTAGG
AGCATCCCAAACATTTATTACAGCTCCCCCTg
>NODE_1135_length_518_cov_40.658302
AAAGGACCGGATGCACTGTTTACATGTGTTCGGTGCCCCAAACCTGGTCTGTGTCCGTGT
AACTGTCACCAACACAGTGACTACTTACAGGTTGTGATGTTAACTCATGAAAAAAGCAGT
CTATGATTTTATACTTTTGCTGAACACTTTTGTGTACCAAAACGGGTCTTCTCAATAAAA
TATTAGATGGTACCCACTATAATGTAGTAATGTATTGAAGAAATCAACAGATTAATGCAC
ATATAATAACACATTCTGAGCATTTTAGGCAGTTTATTTGTAAAACACATACAAAAAGAT
CATATACAAGACAATAAATAAAAAAGAAGACAGAACAGTTTGGGTTAAGCTATGCAACTT
TTTGCATCATCGTTAGTAATAAATACAGTACAAAATCCACCCGGAGTGAATCTAAAGAGT
TTTTCCACAATGTTTACTGATCATGTGATTCTTCATAATGATTTAGCTATTGCTTTCATA
TTATTGATACATACTTCTACTTTTGTCTATAAAATACTCAAGATCATAAAACATTGCGCG
GTAACAGCAAAACAGCAGTGTGTTGTACAAAGATGGCCACTTCCCTTa
>NODE_1136_length_408_cov_19.953432
AGGGATAGACTATTTGTTGGATAATGACAAATAGCCTTTCATTTTTAGTATGAGGATATT
TTAAAGCATATAGGCCTAATATTGTCACGCCTATCGTCTCCGCTATAGCGGCTTCAGTCC
GCACAGCCGTAGGCTACTGATCTGTCCAGATAGTGTTCACGGGTAAGCGAACCAACATTT
TGTAATGCCGTGTCGCGAGCAGAGACGGCAATGGACCAGCAGCTATAATAGTGTCAAAAT
ATTTTTTTTATTCTAACATGTTTTCATCCTTTGCTATTGTTAGTCTAAAATACTATGATG
TTTTCTCCGTGGTTGTGGCAATTATAGCATCTCTCGTTTCATTGTTATAATAGATTATAA
GCTGGATGTTTGATAAAATAGCGCATGGGTGGCTGCTCGCGGCTGTAGGCCCTATAAAGC
ATACACAATAGCCTAATAGATTGTAGGCTAAATAAATCTTAAAAATAAATCTCAATTC
>NODE_1137_length_476_cov_23.844538
TTTGGGCTATTCGAATAAAACATCTTTGTTAGACTTTGGGTTGACAGACATGTTGTTTGG
TGAAGTTAATATTCCACTTAGGCTATTTCTGAAGTTCAGTTTTAATAAATGAACTTTAAG
GCTATGGCTCGTTTTATAGGTGGATGTAGGATATTAAATGCATACGCCACCATGTCAAAA
ATCGTATGGATCTATTTTACAAATAAAAATTATTGAAACAGATAAAACAGGAGCGATGCT
AAAAGGGAGAAGGGGCAGAGCCGCCTCTTGCGGCGTGGGTGGGGCTGACAAGAAAAGACT
ACATTATGCAGTTCATTTAGTTAACAAGTGAAATAATGGGGAAGCGTGCAGTGTGAATGC
CAAGAGAAAGGCACAAAACCCTATTGAGAGCTCTTGGGCGCTCCGGCGTAACCGTCACAT
GGCCAAACCTGGTCTAGCCTACTCTCTACAACTATTTAAAGAGCAACAGTGTCCGTTCAG
CACCACTCCGCTGTCCAACCTCGAAGCAAGCAGACCTCCGAGACAACGCGCATTGACTGC
AAGAAa
>NODE_1138_length_254_cov_18.759842
TTCCCTCTCTCCCCTTCTCTCTCTCTCTCTCTCTCTCCCAGGTGATCACCTCTGTTGATT
GCCTCTGGCCTCTTGTAGTCTGAATGTTAAGTCCCGCCATGTCGCCCAGATGCATAAATA
ATAACAGTAATTACTGGCCCAGCAATCAAAGTGTCGCCCCGGCGCAGGCCCGCGTCTGGC
CCGTCTGGGGGAGCGAATCGATCGTCTTCTTAAAAGCTACATTGATTGTGGGGAGGGCAA
AAAACACCATGGGGGATGAGAAGACCGATAGAGACGGAGAGAGAGAGAGAGAGAGAGAGA
GAGAGAGAGAGAGAGGGAGGGAGa
>NODE_1139_length_498_cov_43.144577
CTATCAATATTAATACAGCAGGATAAAAAGATGATGGCACCACATGAATAGCTAAACTGT
CAAAGAAATCTGAAGTCACACTTAAATGAACTCAATACCACTATTAAGATGGCTCGACAT
AACAGGACTTGTGCCAATAATTGTACATAAAGATATGGAAAAACCATAGTCCAAATATAA
ATATTTCATGAATTCCAGCACAAAGACCATGTTAAAAGGGATGAGAGAGAGAAAAGCGAG
AGAAGTCAATGTGAACATCCAAACAATATGCAAGAATCTCGACAGTATAGGTCACATGCA
AAGAGACTGGGGTCACGCTGAAATTGTCCATCAGTCAGACAAGCAGAACTGATTTGGATG
CTAAATAATGGTTTAGATATTCAGAAATTCTATATATATGCGAAAGGCTTCAGTGCACAC
TGGATCTGGCCCATCAGAGGAGCACTCCGCCACCACACTCTCCCTCATGCAACCCTGCAC
TATGCCTCTGAGTCCAGGACTAACACACACACACACACATTCAGAGAGAGAGAGAGAGAG
AGAAAGAGAGTGTGTGTGTGTGGGGGGg
>NODE_1140_length_292_cov_11.116438
TAGCACCAGTGACTGGAAAATACCCAAACACAACATAGAGACGAGTCCTCCCACGTAGGC
CCACGTTGCGACGCCTTGCCACCAGTAATGTCCCCAATACTCAGATTGTGATTCTCTTAG
GTCCGCTTGTCTTAGTTTAAGCTTCAAAGTTCTACAGCCTACCCTTAGATCTTAGGCTCT
GGACTGATGGAGACCTCACACCAATGGCTGTGGAATTTAAAATGGCCATGACACCCTGGA
CTTGGACAAGGATGTAGTGTGAAGCCGTTGATGTTTTTAAAATTAAAAAAATTAAATAAA
TAAAAGTGGAATACAATTTGTAAACACGAAGTTAAGGCTTACCCAAGTCTGGCTTAAGCT
CA
>NODE_1141_length_563_cov_28.790409
ATATAGTGAATGCGCCTGTGCATGGATTGATGCGATTCAGTGAGGTTATCTAGACTAATA
AGTTATAACATATCAAAGCGACTAAATGAGAAGCAACGACTAAGAGACTCTTGCAATGGA
CTGTACGATAAAGGTAGGTAGGCGTTTGATCTGGTTTTAATGTCGCCTCTGAAAACGATA
GTACGCTACGCAGCCACCCACTAAGTCGGTTAGCAGGTCTCTGTTAAGTGAGAGAGGCAA
GGCGGTGATGCGAGGTCCCCACTCTTTCCTTCTTGTACAAAATTTCCTCTTCCTTCCCGT
TCGTGGTTGTATGTCGGCTCTTTAATAACACAAGTAACCACACATCTTCAGTCACTATAA
AAACTAAATGCTGTCCAGTAGCCTACGCGTGTGCCAGGATACCCAAAACCAAAGCCATTT
TTAATTATTTCGTTTAATCAAGCTTATAACTGCTTTATCGGAGTACGCTTAAAAGCTGGT
TCAGTTGACGACATTGCTATTACTGCTACACCTGGGGAGTTAAATTAGGACAATATACAT
CTGCACATGGTTCAACAGAATTATCAGAAAACGACATTGGTGCGCGCAAGGCAGGTGGCT
CCGGGGCCATGGATCTTTGGATAcaatggaggt
>NODE_1143_length_262_cov_8.736641
TCAGTACGGACACAGTTCACATACCTGGGGGAGACAGAGGGTGGGAGAGGAGAGAGATGG
TTTTGTAAAAACAAACTGGTGAGATGAAGTTGAGGGAGGGAGAGACGGGAGAAAAGGGGG
ATGAAGGAAGAGAAGGAGGGAGAAAACAAAGTGGGTGAGAAGTAGGGCCTTACGAGATGA
GGTAGGGAGCGAGGGAGAGGTGGTGATTTTAGGGTTTTAAAACAGGGGGTGCAAAGAGAG
AAAGAATGTGATTTTCTGAAGGGTGTTCTCTGGACCAAGCTAACCCTAACCATTCTCTGG
ACAAAGGCAGGGATCCCTTTCATTAGGTCCTg
>NODE_1149_length_468_cov_31.470085
GATGCATTGATGATGTGAGTTAGGTAGGGAAGGAGTTCAGGTGCAATAGATTTGAGGAGA
GGAGAGGGGATCGGGTCAAGGGAGCAAGTGGTGGGGCGGCTAGATGTAACGAGGTTGAGC
ACCTCATTAGGGGAGAGGGGAGTGAATTTGGATAGGGTAGGAGAAGGGGGGGGAGGTGGA
GACGGAAGGGATAGGGAGGGTGGGGAGGGGGAGGGTGGAGAGGGGAAGGGTTGAGAGAGG
GAGGATGGGGGGTGCGGGAAGGAGGCTCTGATGTCATTTACCTTCTTTTCGAAGAAGTTG
GCGAAATCATCAGGGAGAAGGGAGGAGGTGGGAGGGGGGGGTGGGGGTTGAAGTAGCGAG
GAGAAAGTTTCAAAGAGCTTTCGGGGATTGGAAGCAGAGGATAGAAATTTGGAGTGGAAA
AAAGCAGTTTTGGCAGCAGAAAGAGAGGAGGAGAAAGCGGAGAGAAGGGATTGAAAGTTC
TGAAGGTTCTCTGGGAGTTTGCTTTTTCTCCATAGACGTTCAGCCGCTCTCAGACTGC
>NODE_1150_length_451_cov_26.339247
GCTTTTGCTTCTGGTGGCTGGGACTGGGTGTGTGAGCGTCTGGGCTGCTGCGGCTGCTGG
TCAGTGAGGACCTATAAAACGGAGTCCCCCAGTCTACACACCTTAACATACTGGTGTAGA
CGGACCAATATTTAGATACAATAGACATGACGTATGGGTGTATGCAAGTGGCTGAGCGAA
AGTGTGACGGGCGTGGTATCGTTATTTTGAAAAGTGTGTGCGTGTGTGCTTTTTTAGTTT
TATTATGTTTTAATTAATTATTTTGGTCGGAGTTTGCGAGTGCGTATTTGTTATTTTGGC
CTCACTAATCCGCATGCCTTTCGCTGGTTCCTGTTCCTAACAGGGGGTGTCATTTGATCA
AGTCAATAACCTGCTGATTGAGCCTGCTCGAATTGAGGAGGAAGAGGTCTGTACCTACCT
ACTCTCTTTCCCATCCGCTCTCTCCCTCCCTCTCTCTCTCCCTCTCTCTCATTCCCTCAC
TCACTCGATCATTCACCCACCCATCTGCTCTCAGAGGGGGa
>NODE_1151_length_604_cov_18.786425
TCATTCCCCCTTAACCACTCCCATCATGTATGCTTTGTGAATGCTGATTGAACTCAAAGC
TGTAAATCATCATCAGACCTCAGTCTCTACAGCACCTTCAGCTGAATATCATACATGGTA
TTTATTGATATGCTTAATTGATGTATACTACTGTGCCTTTCTACGCAGACCCAGATCCAG
TACCTGAAGCAAGCCCAGCAGCCCAGCGTGGCTCACCTCAGATCATCAATGGTGGACCCT
GCAGTCAACCTGTTTTTCCTCAAGATCAAGTGTGAGCTGGATGAGACTAAAGATAAACTG
GAGAAGGCCCAAAATGAACTCAGTGCCTGGAAATTTACGCCTGATAGGTAAACCAAATCA
AAATAGTCCCCCCCAGCAAAGACTGTGCCAGACAACTCTCCTCTGCAAGAATGCAAAATG
ATGGGAGAGGCAGAAAAATGCTGTGACTGAGACTGTAAAAGAGACAGATATCCATACCTG
GTCAAGTGCCCCGTTCCTGCACTTGTTATGCGTCATACATAGACTGTCAGGTGAACTGGT
CTCAGCTCTGAGGGGCATGAAGGAAGCAGGACTGCTCAGAAGAGATGGTGGCGTTCAACT
TCTGAAACCCTTCCCCTTTAAGGAACATTGCTATACTTTGTGTGGTTTGATCGGGATGTT
TACATTTAAAAACa
>NODE_1152_length_1305_cov_17.893486
CCCCAGCCCGTATGTCCTCCGTCCCCCTTCCTAACCTCTACTCCCACCCACATTAGGCAC
CCCCCCTCCCCCTGCCCACCCACCCTCCCTCAACACTCCTCCTAACCTTAACCATTCACC
CGTTAGCCTAACCCTAACCCTTTACTCTCACCTTAACCATTCGCCCACTTACCTAACCCT
AACCTTCCCTGCTAAACATCATCCCCCACCCACCCACCCTACGTTTTCTACTCCCTAACC
CCAACCCTTTACTCTAACCTTAACCATTCGCCCACTTGCCTAACCCTAACCTTCCCCACT
TAGCATCATCCCCCGCCCACCCGTCCTCCCTATGTTTTCTACTCCCTGACCCCAACCCCC
TACTCTAACCTTAACCATTTGTCCCCGTACCTAAACCTAACCCTAACCCTAACCACAATC
TCTTTCAACCTCAACCACCACCCTAGCTCTTATTCTAACCCTAACCACTCGCCCCCTGTC
CTAACCCCAACCACAACTTTCTCCTTTTCTGGCCCTCCTACCTCAGTCTCTCCGGAATCA
GTGTGGCCGGGTTCGCACTACGCACAGTGTGTTGTAGAGGATCCTTGATTATGATGCTTC
TCACCTCCTCTAACCGGCACCATCCCCTACCCATCCTGAATGAGTTCGGTGATGCTTTAA
GGCGGTCCCCCAGTTCAGTGGTTGTGTGTTAGCACACGTCTATGGTTCCCTCGGCGTCTA
CTACCTCCGTTCTCCTCTTCCTTTCGGGACCTTAATATGTGCTGGTACCCTGTACGTCTA
CTTACCCTGAATACCGATACCACCCCCTGGATTTATCTGGGCACGCGGTGAAGGAGGTCC
CTCTGAACTAGTATCGGTACAGATAGCATGCACCTTGAGTCCCCCTAACGTTCGTCTCCT
ATATCCCTCCCCTCCTCCCTCCCCAACCCCCCTCCCTCTACCTGGCCCTCTCCTCCTCCC
CTTATACCTTCTCATTATTGTCCACTTTTCTATCCCCTATATGGAACTGGTAAGGGTCCG
TAAGCAGGGAACATTCTGATTCCTTCTGACCGTCTACCTTCTCCATTACCTCTTTCACTG
GGCTGCGTAAAGTAACTCGTGGGACCTGGTACTGAGGAATAGATAATACCCTACTAGACA
CAACCTCGTAAAGCAACTCGGGGTGACCTGTGTTTAGGGCGAATATCTCTTTTCTACTGT
CCTTGGGTGACAAGTAGGTCTTCAGATTCTCCTGGTTTCAAGCGCCCGTGCCCCCCGGTG
TTCACGCTACTCCAAACTGTGGCTCCCAGAAGGGTTCTCATGGGGCGTGTTCCTCGTTAG
TCCTATCCAACCTAACCCTAACCCTAACCCTAACCCTAACCCTAACCCTAACCCT
>NODE_1154_length_324_cov_44.922840
AACCATACCACTCCCCATGGGACAAGTCACCTACTGTCCAAGTTGAACTACTGACATACA
ATACTATATTAAAAAGTAGCCTAGGACTATGTCCTGTACCACTTGCCACGGTACAGTATC
ACTCAGCTAATAGGGGTTAAGTTGTATGCCTTCTATGCTATGATAATATACAGTAGGCTT
GACTATTTATAATGTGCTTACATTCTGTAAGCATAGCATGCCACGGCCATACTGACATAG
AAACTATTCAATAACCAACATTATATGACAATAAACAAAGGAGTTGAGGAAAAAGGAGTC
CAAGTGGTATGTAGTGGTGTTAGTGGTGGTGGAGTGTGGGTATGGGAGCGGCAGCAAATC
CTATACTCAGCTAGGGCACCAAAATGGCTTGAAA
>NODE_1155_length_859_cov_28.084982
CATGTAAATCGGTCTTATAAAGCACCGTGTTGCGCATATAGCTCACTATAGCAGAACAAG
CGATTACAGTTCTTGAGCAACGATTTAACTTTTGGGAACGAGTTTAAAGTACAATAACCT
TTGCATAACAACTACTTTTTTCCCAAGTGTAGCCCGAGGCACGGCGCAGGCGCTCTTGTT
CCTTGCTGTCACTAAAACATTTTTCTTCGCATTGGAAACTGTCACAAGTGACGTCAATCA
CCGGGCTCTGACCAATTAGAACGCAGGGTGATTGTTTAGCTCCGCGGGCTGCAGCGCCTA
CCATGAATCTCTATTCAGTATATCAAAGCGTCCTGCTGCTGCCTCTCAACCGAATGGGAT
TCCATGTAGGCACTGAGATAGAATCTAAACTTTAAAACTTTTTTTTCTCCTCTATTTTTC
ACTGCGATTAAAATATATTTGTCATCATCATTATTATTTTGCCTGCTGTCAAGTTATTCT
AAAATTAGGAGTAATGAGCGTGGATGCTTTGGGAAGCCCTGTGATGGACCCTACGTTTTC
CAAACGGAACACGGCGCTGAGATTAGTTGACTTGGCAGGGGCTCACCACCATCACCATCA
TCACCACCCTACCCCTCAGAGCGTGACAGGCTTCCCGGGGTTCAGCAGCCATCCACACTC
AATGGCTCACGCGCACCCTGGGGAGATTACTGCGGAACCCCGCCTGGGGCCGAGTCCATT
CGGGCCAGAACACATGGGGCACTCCGCGGCCCTCAAAATCAGCCCAGCCCATCATTATCC
CCACCATCACCACCACCACAATCATCATATGGCAGGCCACAGTGAAGTGGTCTCCAGTCA
AACGGGAGCTTTTGGCCCGGTGCAGGCGACGGCGGTCCCCTATTCTATGTCGCACACGGC
CCAGGCGTTATCCGCAGGTAGGGATTTCc
>NODE_1158_length_699_cov_41.389126
TACAAAAGAATGAAAGTTCCTTTACTGGTGCATGAAAAAAAGAAGACATGTTAACTCTTT
GCCGTCCAAACCCAATCTGAGTTAGAAAAGCCTTCATATATTTTCTTTTGGATTGTCTAG
GTTAAGAGAGTGTTTGGTTTCCTTTTTACAGTCCACAGTGGCTTATATTTCTGCCAAAAG
GTGTTTGAGGCCTACTGGGACCACTTAAAAGTTTGTGCAGAGCACTAGCCAAGCAAGACA
AAAAAGCCTTGAAGTATACACACACTGGCCCCTTTCTCAGACCCTCTCAGCTCTGGCCAG
GGGGAGTGTTGTTGGTTTATGAGAGGGAAAATAGCCCCAGCTTTCTGCAAAAGTGAAATG
GGATTAAGGCCTTTGTGCAGCCCACAATGGTGAGGGGAATTAGCAATAGTTGTAGGCACT
TAGAAGGGCTCTCACACAGAAGCTTATCCCAGATTTTGCACAATAATCATTTGAATATCA
ACAGTGTTTTGCAACTACAGCGCTAATGTATAAACTTCTCTCTTTTAGATATCTCAAATC
CCCCAAATGATGTTACCAATGGTTACCGTGCAAACATTCACACTCTCTTATGAAGACTCA
TAAATATAATATCATCTAGAAGTTGTGAAAATTCCCTTGTAAACAGTGGCATACCTGATT
CTCCTCTTGGCTTGGATGTGATTGGAAGACCTGGGTGTGGATAAGCCATTTTCACTTCCC
ACATCATGCTCTTTCTTTGTGCTGTTTAGGTTTTCTCATTCAGGTGAAt
>NODE_1159_length_267_cov_29.254683
TGGTAGGAGGTGGAGACCCTGAGCAGCAGAGTGGAGGCAGGGTAGAGGAGGTTATCTAGT
ATGGAGTACAGTACAGATCCAGATTAACAAGGCAGGTTTAGCGCTGGGGGAAGGGGGGGA
CTCTGTACCTTGTCAGGCTGGGAGTCGTTGCGGGGGTGCTGGAAGGTGAGCAGGTGCAGT
CCCGGGACATAGTTCTCGGTGCGACAGTCGTGGAGGGAGGTTAGGAAACGGGTACGCTCC
CCCCACCAGCCGTACGCCCCTGAGATCTGGTCCACACGGCACGCACTTCGCTCTGCGAGA
CCGAGAGGGAGAGGTCAGTACAACAAAACACAGCCAg
>NODE_1160_length_502_cov_62.934261
ATAAGCATCAGGGACATGTATATCGGCCAACTTGACCCTTGTTAGGAAACAAAACAAAAC
ACAAAAAGAGAATAGTGCAGCCATGGGACTGCCGAGCAGGGTCACTGGAGATTTTCCAGA
CAAACGCTGCACAGGGAGGGGAAGGGGAGGGGAGGCAAGAATAAAAAGGACAGGCTCAGA
ATCTCATTTTAACAGACCGCACACAATCTGGGCTCCCACAGAACTATCTCTGCCTGACCG
CTCTCTATTTATCCCTTATCAGTGTTTACCAAGCGCTAGTTTTCTTTCATTCACACTGTG
AGGCAGTTCTCTTACTATCAGTCAACAGCTGACACCGTGGAACAGCCTCAAAGGCTAGAG
GAAAGGATCAAAACTAAACCAAAGCTGTTTAAACAATACAACAGAGGAAATAAATTCATA
AATCCTAATTCTTCCCAACCCACAAGGGTACAAGCAGATCCTTTATAGTTAGGCCAACAA
ACAAAACCGCAGCCAATGAGGTACATTACAATCAAGGTAAATGCTGAAATATATTTTGAA
AAAAAGATGGGGGGAAAAATCCCATGTAATTc
>NODE_1162_length_497_cov_26.173038
GGGTAAAAAAAAAAAAAAGAAGGCCAAAAGAAAAAGAAAAACCTGGGGAGTTGGAGGAAA
AAAAGAAATATCTAGCATTAGTGAGGAATAGTTGGTTAAATCACTTACTGATGATTTTTA
ATGACATTTCAGTGTTCCTGGTATAATTACTCTTCATCTAAGATATCCCATAATGATGTT
GGACAGTCTGGGTTCAGGCTCGCTAGCTCGCTTCATTACTGTGTCATTCCTATTTTACAT
CAGAAGATTTAATTGTAATACTGAATATGCACAGCTCTGCGCACGAGTCTAATCAAAGTG
GACCCACTTGTATTATTAATATCAGAAATCGGTCTGCTTGCTATTTTTTTATAAATAAAA
GAATACAGATGCATAAATCAGCTGTCATTTATTAGCACGGGGCTGGCATATCCGCCAGAC
ATGCAAGCAAAGCGTCCCCCCCCCCATCTCTGTTCCTCCCTGCAACACTCATCAAGATTT
AAAAAGAAGAAGAGAGAGGGAGGAAAAAAATCGACATTAAATATACATACTAATTCCTCC
CATGAAGTAATCAGATTACAAAGCAGg
>NODE_1163_length_71_cov_150.774643
CTGGAGACAAATAATCTCTTTAATAACCTGATTCAGCGAAACCAATCCGCGGCATTTAGT
AGCGGTAAAGTTAGACCAAACCATGAAACCAACATAAACATTATTGCCCGGCGTACGGGG
AAGGACGTCAATAGTCACACA
>NODE_1164_length_529_cov_43.584122
TAAGGGCAAAGTAAACAGGAAACACTTGTCTTCTTGCCAGCCTAAAATGACAACCAATGG
CAGTTTGGCAGTACCCGAGCACCCTCCTGATTTTCATTGGTTGGAAGCTGGGAGAGCCCT
GGAGAGAAAGGTCGGCTGAGTGCACCTCGTATACCTACAGTCGAAAGGTGTAAAAAACAC
CTTCGGCGCTGGTGTGTAAACGTATCGACAGACCCTTGAACCTGCGCCCGCAGCTCCCTT
CAGGGCCCTCCTGTGTGAGGTGACCCCGCGGCGACCCGCCGGAGCCAAAGGTCGCGCCTC
TGGCCAATAAAAAGCCTGCATTGTCACAGCCGCGCAAGCAAACACTGGAGGGAACAGCTG
TGAGTTTTGTACTGACCGTGCAAACTGCTGTAGGCTTTGTAAGGTCATTATATGATAATG
AAAATGATTACAGAATTACATGGGGGTTTAGGACATGAGAACGGCAGGGAGGGGAGGGGC
ACATTGGGTTTGATAAATGGACTGTGAAGGTGCCCATCTGGCCCCTCTCTGTGGCTTTTC
TCTTCCTTTTTCTTTCATTCTCTCTCTCTCTCTCTCTCTCTCTCTCTCTCTCTCTCTCt
>NODE_1165_length_351_cov_25.384615
TCTCCCCCGTTATCTGACCCTCCTCTCCCCCTCCGCCTCACCCCTCTTTGGCCCAGTCGC
TTTGCACGATACTTCAGTGAATAAATGAGTCGTTTTAATCCGACTGACAAGCTGGCATTG
CCCAGGCCTGCCCTCCATCTGTACTGGCCGCCAGCACAGCAGCAGGCCCCAGGCAGCCCG
ATGTGCCAATCCAACACACAGCTTATCCTGGCTGTAGCTTCAGGGACAGAAGGGTTAGAG
CTCCATGCGGCAAGCTAGCCTCGCTACAAGAGAGCTATTTATATAAGAAAGGGATTAGCG
GGCCGCAAGCTTTGATGAACTGGAAAAAAGAATTTAGAGCTGGTTACTCATTGTCTCCTG
CGATGTTTTGCGGCTCTCATCATCATCGCGCTCGGGATGGTGGAGCTAACTAacgtcaaa
a
>NODE_1168_length_249_cov_31.702812
CGACGTGTCTCCCCCGAGGGCCCTGTCCCAGTAATGGCCTGCTCCTGATTGCTCTGATAC
AGGTTAGGAATATTGGCTTTAATGATGTGTAAAATGAGCAAGCGGCGCCTGTGACATTTA
CAGATGGCACCGCCTTGGCCTGTTCTTCCCAACTGCTCGTTAATTCAGAGGAAGGAGGGA
GCACTTCTTTAAGTGACCGCCTGACGCCTGTACGCACACACAGCGCTACATACCAAAAGA
AAACGCCAACCTTTAACGTGGCTGGTCGCACCATACCATACCGTCATCCAGATACGCACA
CGCACACACACACACACAc
>NODE_1169_length_686_cov_45.953354
CCAGCACATCTCAATTGACATCCGGATCATTCCACAAAATCACAAATAACTTAATAATAA
AGTAGTGCCAGTTCTATAATTTGTCATTGGCCAGGGTAGATGTCTGCGAATACAGATAAT
TGAATGAAAACTATATTTGACCCAAAGTTCATGATTCAAGCGACACAACACAGCCAATCT
GAATCAAATAATGGGATGCTGAATTATTCCAACATGTCATTATTTGCAATATATGCACAA
AAGAGTTAATGATAATAAAAACACACAAACACACACAATGTTTCTTTTGGAAAACTGATG
TAATTGATTATTAGAGTAAAGAATTACAGTATCTTAGTTGTTAGTAGGTATTAAAGTGTA
GAGAAACTGGACCCATAAAGATCTTCCAACTTTCCAAGAAAGTGCATGTAACAGTCCGAA
GGTTTGTCAAACCTAATATAATATTTATATTTATAAAAACACTATCATTTGTCCCCTGGC
CAAGATGGACTTTGTCTTGTGAGCTATGTACATGTTTGTTGTGATGGAATTTGTAGTTCT
GACATTATTTACAGACGCTTCAACACTTATACTTTGCACATGATGACGTCAACGAGGATG
CTAGAAGTAGCAGCAATGTGGAGATCCAGCAGAGGAACTACAGGAGAATCAGCCCCATGA
GATTGGCTTTCTCACTTCAAACCAGGCCCTCAGAATGACCTCCACTAACAACTGTCGGCT
TTAAACTTTACACCAAAAAGCAACAAAAAACAAGAa
>NODE_1171_length_133_cov_13.225564
CACACCTGTGGCTTGAGTCCTGCTGGCTCTATATAAGCCAGGACTCTCCAGTACTCACTC
TCTCTCCCAGCGCAAGCACCAGCTTGATTTGTTTGTTGGTTTGCAGCACCTTAGTTTTAC
ACTTTAGTTTTATACCGCACCTACACAATCATACATCCACTCCCTACACCACTGATCACT
GATTATCACATCCCATCACCTTT
>NODE_1172_length_371_cov_69.264153
ACCGCACCTACACAATCATACATCCACTCCCTACACCACTGATCACTGATTATCACATCC
CATCACCTTTATGTTTGTGAGTATATCTATGTTTTATAGTTAAATAAATTCAGTTAAGCA
GTACCCTTTGACTTGTCTCCCTCTTTGTTACTGGCCCTCGAGCCGGGTCGTAACAAGTGG
GGGCTCGTCCGGGATAGTTTGATAGTTTAGTTGTTAATTTGGGGAGAACTTTTTGTTTGT
TTCTTGGTTTGGTTAGCACTTAGTTTGGTTGGTTTGGATAGCACTTCCATTTTGGTTGCT
CAGTTTGGATAGTACCTCCTTTTGTTTGCTTAGTTTGGATTCTATGTCCTTTTGGTTGCT
TAGTTTGGACGGTACTTCCTATTGTTTGCTTAGTTGGGATAATGCTTCCTTTGTTTGGTT
CTTTGTTTGGTTGGTTAAGTT
>NODE_1173_length_250_cov_21.468000
TTTGCATTCTGTATCCCTCTATCTGGCTAAGATATTGCTGATAGCTTACATAAATCTGCC
TTGTGGTTTCGCCTCGACCCAGGCGGCTTAAACGGTGTATTATTCCAAACATATGCATTT
TAATCAGCTCGGTCACACTTACAAGAACTCCAGTTAATAAGGCGATCAATCACGGGCGCG
CGGGGAGGAGGGCTCCACGGGAGGGGGCTCGCGGAGGCCGGCTGATTAGGACGAACCTTT
ACCTCGGTGACACACCGGGAGGCTAACACAGGCACGAGAGCATCGTAGTCTACCAATGAT
TAGCCAACACTTGATTTTAa
>NODE_1176_length_451_cov_42.310421
GGAACACTACAATAACTCATATCTGTTTATTAGTAAATCACAGATAAACTCCAGTGCACT
GGCTTCGTACTCTTGGCCTTGCCACAGACATGAGCAGGTCTATGATTTTGTGCTGCATCC
AGGGTTAGAGATTAGCATGGAGCCATCAGCAACGCTGCAGTCCTCTATCCTGCTCCTGCT
GTCAGACCGCCTCCTCCCCGCTTGTCAGGAGCTCCGGCAAGGAGCTGTAAAAACCTTTTC
CCCTCTCCTTAACAACTGCAAAACAACACGCACACACCCCAGCCGAGGTGCCCACATTTC
TGAGCCCTCTGACAGGACGTGCTGCAGGCACAAATTGTAATTCATAAAGGTTAAGGGGGT
CAATGCCTTTTATTACGAGTCTGAGAGTGCATCCAGCTTGATGGGGTGGGCATGCAAATG
GAATGTCTCGGAGTGTTCTCTGCAACAACTCAGACAGGGAGAGCGTGCCTGCCTCAGTGG
GTGAGGGAGGGGGCGGGAGGCAAGGGTGGGGAggggggttg
>NODE_1177_length_229_cov_9.650655
GCTTCCCTTCCGTGAACACATGCTTGCGCGGTCACCCGTGGCTGAAGCTGAACTGAGGTT
AGTACCGGCTCCGGCTCCTTTTTCTGTCATGCGAAGCTGCTCAAAGAAATCCAAATTTCC
TCTTCAATAAAGATTTCGAATCGTATTGTTTCTTGTGTTTGATCAATAAATGCATCACTG
TGTATCATTATCTTCTGTTGATCGAGCCATCAGAAATAGGCATATTGACGACAATCTGTT
TCATAGCCTATAGTCTACATTTGAAAATGTCTGtcatttccaccacacttggctatcac
>NODE_1178_length_543_cov_45.847145
GGGGTGGAAGGGGACATGGATAACTGTGGGGTCTCACATGAGGCCGGTTGCCCTTTTCCT
GCGAGCAGGTGCGCAGAGTGGGGTAGTCCATGTCCTCTCGGCGTGTCAGGTTCAGGGATG
CTTGGACAGTTATATTGGCGCTCTTGGTAGCTCGCCCGCGGAGGGTATAACTCCTGATGG
TGATGCTGGTAGCCAGGGTCCCTTGCGCGGCTGTAATATTCTGGACTATGTTCTGGGATG
TAGCTATTTTGCGAATATTCCTCGCATGGAGGAAATTTCGGATCAATGTAGTTAGAGTCC
ATCAAATACGAGCTCATGATCATTAATTTCAGGAGTGGAAAATAATTTTTCTAGCTTTGT
CGTTTTTCTGCTCCATAAAGCCCTCCTACTTGCGAGCAGCCCTGTAAAGTTACTTTTACC
ACGTGACCTCAAGGCCCAATAGCAGAGGAAGAGGTAGTCCCCGGATAAGGAACCAGAGGT
ATCAAACATACCTACGGTTCCCATTGTGGAAATAATCTCTCTTTCTCTCTCTCCCTCTCT
CTCCCCCCTCTCTCTCTCTCTCTCTCTCTCTCTCTCTCTCTCTCTCTCTCTCTCTCTCTC
TCTCTCTCTCTCt
>NODE_1179_length_218_cov_11.293578
TACACTCCCGGCACCGTATCTTGCGCTGAATGCGCTCTCATTGGCTGTAGTAGTGGGACC
CTCCCTCCCGATCTCTCAAAATATTTAACTTGCTAGAAGTGTCCCGAGAGGTCCCGATTC
AGTAAAAAACTCGATCGGGTCGTCTCGGGAGCAGTTCACACCACAAGACCTGTCGCACAC
GGGAGCGCGGTTGTTCACACCTATGGACGCGCCGATCAACTGCGGGAGTGCGCGGAGATC
GGGGGGTTTTGTCCCGACGACCCCCCGATCATAAAATCGGGCCGAAAg
>NODE_1181_length_146_cov_80.534248
TGACGTGCAAATCGGTCGTCCGACCTGGGTATAGGGGCGAAAGACTAATCGAACCATCTA
GTAGCTGGTTCCCTCCGAAGTTTCCCTCAGGATAGCTGGCGCTCGAAGTCTCGCAGTTTT
ATCTGGTAAAGCGAATGATTAGAGGCCTTGGGGCCGAAACGATCTCAACCTATTCTCAAA
CTTTAAATGGGTAAGAAGCCCGGCTCGCTGGCTTGG
>NODE_1182_length_192_cov_8.968750
TGCGATTTTACAAACTCAATAACGTTAGCAACATAAACACAACATTGCTCTGGCAAGTTC
AGTCTTGATATAACTAAGATATCCGCTGAAATAAATATTTTTTTCCAACGACAGGTTGGC
TGTAAAACTTATTTGAAAACACTAACGTTAGCTGGCTACATACAACACAGCTGGCTATGG
CTTTTCCATAGCCACCCGTAAAGAAATGCATTTCCTGTGTTGAACACTAGAGGGCGAACT
ACGGACACCAAACAAATGTATG
>NODE_1183_length_319_cov_19.620689
CGCCTTACAACACACATGCTGGCTTACAGCTGTGCATCTGACTGACTCCTTATTCTACAG
TCCTACATAGGAGCACACTGTGTTGCCTCTGTGTATGAAATGCACATAAATAAATGCTAT
AGAAATAAAGTTGGATTCAATTTGAGGAAGGGTCTCTGTTAAAAGAATAAGGTCACAGAT
CCCCTCCCTTTAGACTGTACTACTGATGGCTTAATCCTCATCTTCAGCTGAAACAGCTAC
TTTAGTCCAAAGAGCACTTTGTGCATTGCTGTGGCTCACGGTTGCGGTTCGAGTCGGAGC
ACATCCTGGGTGCTGTGATGCGGGGGAGAGGGACAAGGCGTTGTGGAGATGAGAGTGGAG
TCCGGGCCTGCTCACCGTGCTGCTTCAGG
>NODE_1184_length_71_cov_43.718311
GCGGGGGAGAGGGACAAGGCGTTGTGGAGATGAGAGTGGAGTCCGGGCCTGCTCACCGTG
CTGCTTCAGGGGGAGAGTGGGGGAGGGGGAGAGAGACAGGGGAGAGAAAGGAGCTGCCTG
CGATATTATCTATGTGCCTTG
>NODE_1192_length_151_cov_8.304636
AACCTGCCAGTTTGGTTGTAATCCCAAGAAACATCAGCTGTGCCTCCTACAATGTCATGT
AAGAGATTTATTTGCAGCCTACAGACTCCTAGGGTGTGGCCTCAGAGAATACAACCCGAA
GACTGCAATCTTCTCTCTTTTTTCGTTTTTTCTTGCAGAATCGAGGGTCTGGACCAAAGT
TTGGCATCTCTGCCGTCGCATCTCTCGCAGGGTGTAAGGGc
>NODE_1193_length_199_cov_6.542714
AGAGAGAGAGAGTAAAGATTATCTTCTCGGCCATTTCTCTGGCACCTGTGTGTGACAGAG
ACTGACAGCTCTTTCAGATGAGTGACAGGTGTCCTTTGAAATGCCGGTGAACCAGCTTCT
GTCAGACTGTTGAAATGCATATTTGGAGCTCTTATCATAAAGGCATGGATGGGCCAGATA
GGTGCCGTTAACATTGCAAATGGCTCCGGAATTATTCATTGTCAGCGCGGAGGGGAAGAA
TAGGGGGCTTGGGGGGGGGGGGGGGGGGG
>NODE_1198_length_189_cov_13.179894
TCGAAAATTATTATATAAACACTCCAATTCACCACAATAGACTGTCGTCATATTTTATTT
GCTTTGGGTGCACTGTGGAGTGTTTAATTGGAGTTTGGTAGTGGCAGTGCTTGGTACCAT
TGGTTTGCGCTAGCATTAGCATAGGTTAGCATAGCAAACTCGGACCAAACGCCGTACTGC
ATGCAATGAGCTGAAAATGGTCTACATCAATCAGATTCATCATGGGTAAGTCGAAAATGA
GGCTCTATGTCAAAAATAC
>NODE_1199_length_171_cov_6.625731
GAACGGAAGCATAACACTGCTGCCGCGCCGCCCTGCTTCTCTCTCTTTCTCTCCATTGCC
TTTCTGTTTCTCTCTCCCTCTCTCTGTGGATCTCTCTCTCCGTCTCTCCGTCTCTCACTC
ATCCTCTCCTGTCTTTCCCTTCCCCTCTTCTTCTCACTTGTTAATTATTTGCTTTATTTT
GTCAGCGAGCTGATGAGTGACATCAAAAGAGGCTGTGGCTGGACTCGAAACGCAAAAAAG
G
>NODE_1201_length_151_cov_4.781457
CATAGAAAAAATCAAGCCATCCCCAAGGGGTGGCGATATCATTAATAAATTGCTACGCAG
AGAAGCTTTCTGGATATATACCCTCAATGCAGCTACCGCTGGTGGAGTCAATGACCAACC
AAGCCTCTCCTGTTTCCTCTAATGCTCTTTTGTTTTGCTTTGTTTTGTTTTAGGCTGCTG
TGGAACCCAATATCCAGAACATAATATATTTGTAAATAAGg
>NODE_1202_length_730_cov_15.032877
GGGTACCCGGGACCGACCGGAGAGCCTGGTCCTGTGGGTACCCGGGACCGACCGGAGAGC
CTGGTCCTCCTGGAGGAGGAGGACCAGGGGCACAACAGTAGTTTAGGCTCCACAGACTAA
GTGCTTTTTGGAGGGCCAGGGGCACAAGAGTTGATTTGGAGGGCCGGGGCCGGAGGTGTG
TATGGGCGGGCAGATGTCCGCGGTTGGGCTGGGTTGTCTGCAGACCTCCACGCTGGAGGC
ACGGGTTTGCCCGGAGAGCCTGGTCTTTTTATTTTTTTACCTTCATTTAACCAGGTAAAC
TCTTTGAGAACCAGTTCTCATTTATAAACATGACTTATGGGCACTCGAGGCATTTGGCTA
CCTTAAGAGAGTCATAGTTACTCCTGCCAAAATAAGGTAAGGCCCTGTGTGTGTGCGTAC
AGCTTTGTGCCCATGGTCATCCACCCGCTCCCCCTGGGTAGGAGTCATTTTTAAAACATG
AAATACTGTGCTGAAAACAGATAGATTTGACCCTCCTGAGGCATCCACTAAACAGGGGGG
GTAACTATGACTCTCTTAAGGTGTCTGTGTGTGCCTATAGCTTTGTGCCCCTGGTCATCC
AGCCTGCAATTGTGTATAGTAGCTTTGTGCCCATGGCCTTCCTCCCGCTCCCCCTGGGTA
GGAGTCATTTTAAAACATGAAATACGGTGCTGAAAACAGATAGATTTGGCCCTCCTGGGG
CATCCCTTTCACAGGGGGGGTAACTAGGACTCTCTTAAGGTGTCTTTGTCTGCCTATAGC
TGTCACCCAGCCTGCAATTG
>NODE_1204_length_300_cov_16.100000
CAATTGAGCTCTGTATTTAGGTTATCAGAATCCCATTTTACCATAATAAAGGTAGGCCAA
ATAGCCTATTGAAATAAACGGAACACAAATGTGTAGTGCTGGTTAAGCAAACTTTTCTGA
GACATTGTAGCATATTCTTGCATAAGAGTATTTTTAGAATTTTGTTAGAGCCAAAGCCTG
TTAAATAAAACATGTTCTGATTCTGCTGGTGTTATCTCCGACTGGAAACCGGTTGCCAAG
GCTTGCATCATTCCTTTCATGTGATTCCCCTACGCCCCTAATTTGTCCTGCCCGTCTTGT
GACTGCATCACATCTGCTCCTCAACCTAACTACCCAGAACAGGACAACTAGCAATGCATT
CTAAACCCGc
>NODE_1205_length_264_cov_35.026516
GGTTGAGGTAATATGACCCCCCCTCCACTTGTTACCCTCCGATGTGCCCAGGGCTGCAGG
CGTCTCGTCTCCTGTGACTAGTGGCCCTGCTCCCCTCCGCTCCACCACTCATCTCCCCGT
CTTTTAATGTCATTTAGCTGCAGGGTGGCCCGCGCCTCGCACATCCTATTAATCCGCTTC
CAAATGCCATAACATTTCCCAAAAAGCCCCTGCTTCTTAAAGCCGATAATTAGAATGTCT
ATTTAAAGTTCACCACTCCCTCCCCCGTTATCAATTAAAAGACGTTTAAAGGCGATCGGT
GGCAATCGTCAACAAATTAGATTTCTCCCTCCCg
>NODE_1206_length_405_cov_71.446915
TCCCTCTATGCTGTATCCCTCTAGATATTTTGCATACTTCAGTGGGGAGAGAGAGAGAGA
GAGAGAGACAGAGCGAGAGAGAGGGGTGGGGGGGTCGAAGAAGAGAAGAGAGGGGCAGAT
AGAGTAGAGTGGAAGACAGAGAGACGAGGGGACAGACAGACAAACATTTTTTTGAACCTT
AATTTCTCGTTCGTTCAACCAGTGAATTTCTTCATTGACAAGATCGTTTTTAGAAATTTT
CGTTGTAAACCCATCAGCACCTTCATGGAACCAATAAGATAAGTTTCTGTAAGGTAGTGG
GAGACGGAGAAGATGCAACGTAGTAGTTGGCAAATGCTGGAGTCAAATCTTGTGTGGCAA
GCTGGCCATCCCCTAATACAACAGATACAGTCACATATCAACGTTACACGCAAAGAGAGA
GTGCAGGACGATTTACTGTGAGGATGTGATATCATCGTTGATGGGAGGGAGGGAg
>NODE_1208_length_267_cov_65.179779
TGTGTGTGTGTGTGTGTAGGGGGGGGGGGTCGTTGAAGTTGAAGCCTGTTCTTTTGTGCA
GCCACGGCTTCTGATCATTTACATCAAGTTGACATTCGGAGAGTTTACTCTGGGGTCTGT
AATTGTATTCTTTCGCCAGTTCTGCATTGCCAACCGTGAAAATGGAATCTTATCAACCCT
GACCAATTTTTAATGTACAAAATGAATTGGCAGAGGTTCAAAAAAAGAGAGCTACAATTC
AAATCAGGTGAATGATACACGGGGATATTTTTTTTTCAAAATGCACAGAGCCTGAGAAAG
GCCCCCCCACCCCACCGAGCCCCCCCACCCTACCCAt
>NODE_1212_length_328_cov_10.417683
GAACAGACTCGTCTGGAAGCTGCACTAAGCTGCACTACACTATGAATGTGAACTTTGTGT
GGTGTTAGATTATCCCATATAATACCACATTTTTCCCAGACATAAAAGTACATGGATCAT
GTGTCATTAGTAACCCTTTGAAATAATCAATTTATTGATTTATTCATTTATTAATAATTT
GCATGGTTATCCAATTGAACTTTGTAGAATTGCCATGGAAATTCCCAGGCTAACCCCAGT
CTAACCCAATGGTACCCCGGTCTACACGGGCCACACAAAATGGCCACCTAATTTGCATAA
AATGTTCAATACTACTAACTATTGAGAGAACAACCTCCTTCTGACATAAAAATGTATTAC
CTCAAAAACAACAGAATGCTCCAAATAGGTATAGTAGt
>NODE_1213_length_262_cov_51.580154
TAGGTGTATTAAAGATGTGGGTTATCACAGATAAATACAATGGATTAAAACATATCTGAT
CAATAATGATATTAGCCAATGGATGATCAGCAGTCAGACATCTTGTTTCTACCCATCCAG
ATAAATTAGATCCAATGCAACAATCACAGAGATAGAAACAGTTAGCAGATCTAGCTCTAA
CATTGAGTCAATGGGGAACCAAATGCCTGAAATTAGCCATCTGTTTTAGATCTGTATACA
GCTACAATGAATGGATAGTTTCATCATTAGATCTGATTCATAGGGATGACTCCAGAACAG
CAGCGCATGCAGAGCAGACCTTGAAAGGTTGA
>NODE_1214_length_499_cov_48.869740
GGGTCAGGGGGATTTGGGGGGACTTCAAACGAGGTCATTAGGCTGTTAGCTGAGAACGGC
TCCCCTCTTACCCGGGGAGGCCCGGGCGAGAGAGAGAGGGGCCTGAGAGAGCGAGGCGGA
GAGAGAGAGAAAGAGAGAGAGAGAGGCCTCCGCTAGCAGCTAGCGTCCAAGGGTCTCCAC
CGCGGACCAACCTGCCAGTGGGGCGGCCATCGGAGCGAGCTCTAATCCACACTGACACCA
ATTATGATTAATCTCATCACTTTAGGAGAGTAGGCTTGTCAAGGCCCTAATTAAGTGTGC
TGTCCCCCCTATATGTGCAGACAGGATCAACAACACATTATATTGTCATAATGGGCATCA
CAATCCACCGGTCTATTTTTGTGTTGCCCAAACTTTTTTAACGGCAAAAGTCTCGGGCGG
AGAGGAAGGGGGTAAAGGGAGTACTAACGCAGGGGGAGAACGTCGTCGAAACCGAGGCGA
TGTCACAGATGTCACGGCCTGTGCTCGTCCGGCGTCTTCCAATCACTCAACGTCCCGAAC
AACGGTACGTTTTTCCGGGAGTGCCGCCg
>NODE_1215_length_363_cov_28.088154
CGCTGCATCGGAGCCAATCGGAGTTCTCGGGCGGACAATGGAGGGCCTCCTGGCATCCTA
TGGGGTTTCCCTCATACTGGAGGAGGGGGGGCTGTGGTTGACGGCAGAGCCGATGGGTCG
GGTCGGCTGCTTGTCAGCCGGCAACGTTACCGATGACATCACCCAGGTGCGTGTGACCGT
GTGTCTGAACTTGGACCTCCTCGCCACGCTGCTCTTCTCCCTCCCTGACTGGCGCCTGCT
TTGGTCACGTGACCCCCGCTTCTTGAAGCACTTCCAACTCTGTCCGTCGGTGTCGCAGCC
CTTCCGACCATTTTCCCTGTACCCACCTTCCTTCACCTACGACATAAGCTTCTGGGCGGA
GCCGGACTGGGAGGAGAGCAGGTTTCATGCGGTGGTTAGAGAAGCTAGTAAAGGCAGCGT
GGAGCAGGTTAAa
>NODE_1222_length_418_cov_54.808613
GGGGGGGGGGCATAGTGTTCAAATGGTCATAGCTCAAAAAGTATAAATCACAGAGATTAG
CTGAAGACATTGTAAGCATGAGCAGAATCGTGCGAACATTTTCCTGCCTTTATGTGTATG
AGCTGTTAAAACTGTTGGCACGCCAGCAGTTTAGAAAATAGTCAAAGATTTAACTGGTAC
TAGAGTGAGGTTTACATAGGTGTCAATGGGAGGGGGGGTATAGTGTTCTAATGGTCATAA
CTCAAAAAGTATAAATCACAGAGATTATCTGAAGACATTGTAAGCATCAGCAGAATCGTG
TCAACATTTGTGTGTCTTTATGTGTATGAGGTGTTAAAATTGTAGACAGGATGGCAGTTT
AGAAAATGTGTTGAAATTTTCAAATTTCCAACTGCACCACTCTGTTAATTGAAGTCAATT
AACAGTCTCCCATTCATTTCCAATGGACAAAAATGAGTATAAAAAGTCGATTTGCTATAA
AAGTATAA
>NODE_1223_length_81_cov_17.172840
CTCTACTGCCCTCTGCTGGTCTGCAATGGTATTGCCATACTACGAATGCACGGAGCCTGC
ACCCCCTTAATTCACCACCTCGTGTGATTTTTTATTATATAAATGAACAAAGTTAACCAC
TCTGAACATACTCCCTCACTCAATGCTCCAC
>NODE_1225_length_521_cov_13.996161
TCCAACTGTCTTCCTATCTCCAGCAGAACAACCTCTTGGATCCCCACCAGTCCGGGTTCA
AGGTGGGTCACTCGACAGAGACAGCCCTCCTCGCAGTGACTGAGTCTCTTCACGCTGCGA
GGGCGAACTCGCTCTCCTCTGTCCTGATACTCTTGGACCTGTCAGCTGCGTTCGACACAG
TGGATCACCAGCTCCTCCTCTCCACCCTCGAGGGTCTGGGCGTCTCAGGCTCTGCACTCT
CCCTGATTGCATCCTACCTGACGGGTCGTTCCTACCAGGTGACGTGGAAAGGGTCGGTGT
CGGAACCACGCAGGCTGACTACGGGGGTCCCACAAGGTTCAGTTCTGGGGCCTCTTCTCT
TTTCCCTCTACATGACATCTCTGGGTTCTATCATTCACCCGCATGGCTTCTCCTACCATT
GTTATGCCGATGACACCCAGCTGATCTTGTCATTTGACCCCTCCGACACCCAGGTAGAGG
CACGCATTGCTGCCTGCCTGGCTGACATCTCGGAGTGGATGACGGCACACCACCTGAAGC
TCAACCTGGGCAAGACGGAACTGATGCTCGTCCCGGGTAAGGGCTGTCCGt
>NODE_1226_length_199_cov_67.482414
AAATTGTGGATTTCTCCCTCTACAGCGAAGGCGCTGAATCAAATCTCGTGAAGCGACCTC
TAATCTATTTTGTTGTTCTTTTGCCTTTTTTCCTCTTTCCACCTCTTCTTCTGGGACCTC
CTCCTCCTCCATCCTTTCTGACCTTTGAACTTCGGCCTCTTGACCTTACACACCTGCTCA
GATGGTCTTCCCTAAGATCAATCATGGCTTTCTTTCTGCTGACCAGCAGCTCATAAAGAG
ACGGCTCATTAAGGTAGTGGCTGTCCCTG
>NODE_1227_length_250_cov_36.827999
GAGAGAGAGAGAGAGAGAGAGAGAGAGAGAGAGAGAGAGATGACGTATAACGGAGCAGAT
TGTGCTGATTTCAGCTCTCTGCCTCCGTCCCTGTGCTCCATTCCTCACGGCAGACACTTT
CTTAAGCTAAACTAAATGGGCTAATTAATCTAGCCTAATGTTGGGTGACAGCAAATATGC
TAGCACAATTATCACCCTATTAAAGATTCATATTCCGCACCATAATTGAAAATGAAAAAG
TGGAGGGAGGGGGGAAGGAGGGAGGGTCGGAGGCCGGGGATAATACATCTCAGGTAGTGG
AAACAAACTTTAGCCAGGTg
>NODE_1228_length_166_cov_5.325301
CTTATAGTGTACTTATACACATCAAAAGATATATGATAGATGTCCTCTCTTCTCCTCCCT
CTTTCTCACTCTACCCATTCTACACCTCCATCGCTCCCTCTCTCCCTCCCTCCGTCCAGG
GTCCGTGTATCGGGAACCAGCAGAGTCTGGCCCACAGCAGATTATGGGATGCGGTGGTGG
GCTTCCTGCACGTGTTCGCCAACATGCAGATGAAGCTGTCTCAGGTCGGTCACGCt
>NODE_1229_length_477_cov_65.616356
GTTTTTCATGAAAATGGGATATGGCGACTTTTTGCAGGTTCTAGTAACCTGGAATAGTCT
TTTTTCTGGGGGGCGGAAGCTGGCCAACAGACAGACAGTTAGTTTTAGTTTTTCATGAAA
ATGGCTAGTGGTTTGAAAAAGGCTTTGCCTAATTCTCTGCTAAGAATTCCCCACACACAC
ATTTTTCTTCCATCCAGTGGCCACTCAATTGGTGGGTTTTGCTTTTCAACAAGGAGAGAG
GGTGCACCGTTCCCGGAGGCACTGCAATACCGGGTCGATGCGTGGAGCGGACGGAGCAAG
CCCCTTTTCCGTCTCCCTGTTCTAAAAATCCATTTAATATGTAGTCCCCCTATGGAGGAC
ATATCAGATATTAAACTGATAAGAACAGATACTACACTTGATCTTAGCCAAAAGGCCGAG
AAGCGATAACCCCATTATTGCACGCTGCCCGGGTGCGCACCCTGGGGAATTGGCGACTTT
TTGCTGGTCTAGCAACCTGGAATAGTCTTTTTTCTGGGGTGAGGGAAGCTGGCTGACAGA
CAGACAG
>NODE_1230_length_753_cov_37.277557
ACACTTTAGAAACACATTTCTTAAGTCAAGAACTCTAGAAATGATCCCTGAAAGTATTGC
CTTGCTTGAAGAGAGGTCAACAAGGGACCTGGTGTATGGGAAAGGCGTTTTCGGTGACGG
TTTCATCGGGTTTTCACAGCTACTTCCGCCTTTTGGAGCGGGGGTAGGTAATCTGATTTA
GAAAGCCTACGAACACACGGACGGACACATGTCACATAGAAGCGGCTGCACCGCTTAAAT
ATAAAATATTAATGAAAGTGGAAGTTTGGAATTGATCTAAACTGACACATTTCTATTTTT
TACATCGCTGATGGAATATGTGAAGACGTCTATTGAGATGTGATTTTTATTTCAAAGAAT
TAGTATAATTCCTATCATTAGTTTCTGATTGTAGAACAAATTAAACTCATGGTTAATTTA
CCTTGGGAAATATTGGCGTGAGGCTTTCTAAATCAGATTAATTATATACAAAGTAAGCAT
GCTTTTGGCCCCACGCTCCAAAATGGGGAAGTGGCTGTGAAAACCACATGAAACAATCAC
CGAAAACACTTGTCCTATACACCAGGTCGCTTGTTCACCTCTCTTCAAGCAAGGCTATAC
TTTCAGAGATCATCATCAACTATTGCCGTGAGGCTTTGTAAATCAGATTAACTACCTACC
CCCGCTCCAAAAGGCGGAAGTAGCTGTGAAAACCAGATGAAACCGTGACCGAAAACACTA
TTCCCATACACCAGGTCCCTTGTTCACCTCTCATCAAGCAAGGCAATACTTTCAGGGATC
ATTTCTAGAGTTCTTGACTTAAGAAATGTGTTTCTAAAGTGTT
>NODE_1231_length_71_cov_96.225349
ATTCCTGCCCTGGGAGCATGGCTGTCTCCCTGCGCTCTGTCAAAAGGTCAATTATGGCCC
AAAACCACTGAGCAGTGACAGTGACCTGGAAGCACTACTGATGACCCCACATCCAGGGGC
CCACAAGAGTTGATCATCTAA
>NODE_1232_length_267_cov_15.408239
GGGCTCCGACTTGATCCTGGTGTAGGAGAAGCTGGCCTTGCTGCCCGGGTGGACCTCGCC
CCCCTTCTGGGCGGACAGCATCGTCGGCTTCTTCTCTGCCTTCTCCGCCTCTCCCTCGCT
CGGCTCTTTGCAGAGGGTTCCTTTGGGACTCCCCAGGAGGAGGTCCTTCCTGCTTCCTCC
AAGCTCGCCCCCGCCCCCTCCGCCACCGCCGCCCCTCCCCAGCCCGTCCTCCAGCACCCC
CCGGGGGGAGAGCTCGGTGCCGTCAGGCTCCCCCCCTCGGTGCTGCAGCTTGCCGACGTG
GCCGTGTAGGTCCTGGTGCTGCAGGAGCTCCCTGTGG
>NODE_1233_length_373_cov_35.238605
GTGAGAGAGAGAGGGGCAGAGCAGAATCAGAGAGAGGGAAGGAGAGAACGAGAGAGAGAG
AGAGAAGAAGAGAAAGAGAGAGAGAGGCCAATTCACCATTTCACCTAGTGTAATAGGAGG
ACAGTTAATAGCCCTTTTTTTTCTATACGGGGCTGTGCCATCAATCAGGGGTGTCAGCAG
ACAGCAGAATCCTGGCTATAGTCTTCTTCACAGATGACTGATTAGAAAACCAAAATCACC
AGATCCATCTTCCCCCGGTCACTTTTATTACAGTCATTTTTAAACTGACAGCAACCAGCC
CCGTCTCACAACGCTAGCCAGCGCATATATATATTCTCATCCTCCCTCTCTCTCTCTCTC
TCTCTCCCTCCCTCTCTCTCTCTCTCTCTGTCTTTCTCTCGTTCTCTCACTCCACTGGGC
AGGCTGAGGGGATGCGGTGGCAg
>NODE_1234_length_315_cov_10.485714
CCGCCGATGGCAGTAGCCGATGCTGTGACGCATTTTATGTCAAAACGTTGATTTTCGTCA
GTTTGGAGCTTTTAACAGATTCTAATCAAACAAACTCTTGGCTTTCATAATCTGTAGGAA
TTCTTTCTCATTTAGACCGGGAAATATATTTTTTAACCCTAGAAAGAAGACATGGTTTGT
TTCTAAGCCGCGCTGCTAAATGTAAACAACCCACGCGCAGCTTCTCAGCTGTTATTTCCG
GCTAATCAACTGGTTTCTGCTCCCGCTGTTAAACAGCCATACTGCTCGGATTTAACAGAT
TTTAATCAAATAAAACCTTGGCTTTCATAATCTGTAGGAATTAGTTCACATTTCGACTGG
GAAATATAATTTGAAGTGTTTAAAc
>NODE_1235_length_72_cov_27.000000
GTATAGAGGCCACGCCCCCTCGATGCTGATTGGTCCATGGATTTTGGCTAGTAATTTTTG
TTCTAAAGGTCATAGAGCCATGAAACTTGGTGGGAGTGATGTAACGGACCTATAGATCAA
GCCCATGGTATAGAGGCCACGC
>NODE_1236_length_609_cov_36.591133
CTTGTAAAACAGCAACCAATATGATTTTTTTTCTGCAGGGTGGGTTACCAGACCAGGTTT
GATTGAATACCACTCTCTATTTGGACAGTGAACAGGACCTAGTAAACAGAAAGCAACGCT
ATAGTCAAGCCTTAAATCTGCTTGCATACCATGTGACTTGACATGGAGACAGAGAGGGGA
GGAGAGAGAGAGGGAAGAGAGAGCGAGAGAGAGAGAGAGAGTGCAATACCCCCATACAAA
CCATCTCTGCTTTCAGTTCAAATAGGTCCCATCATCTCCATGACAACAGTCGTAATGGTA
ACATGGAAATATATTAATGTAAAACCATGGCAACGTTCTCCAATTGAATTAAGCAGCACC
TGTGCACATTACAGAAGAAGATAAAAGACAAAAGGAGGCAGTTTCTGCTTGCCAAGCAGC
TGTGGCTTTGAGACCTTCATTCCATCTACATTTCCTGTATGTGAAGCATTTGTTTTCCTA
TGTTTCCTGCACGCCAAATTGCACTACAGTAGCTTTCAATGGGTTGGAGGGTTTATATTT
TGTGTAACAATATACCTGCCCTTTTCTCAATATTAGTGTTGTGTAGACTAGCCCTACATC
TTGTACATAGAGTGGAGAGTGTGCTAATTAATTAGGATAAGGAGTAATCTAATTATTTGG
CATTCGAAatttaagcaag
>NODE_1240_length_122_cov_34.336067
TCCCCACAGCCCAGAGAGAGCCCCCCACGCGCGTGGCGCCCCCTATGGATGATTTTTTTT
CATTTTTCCTGAAATTTTCAAACCTCCAGGAAAATCATCCAGGGCTATTTTGTGAGTCCC
CACAGCCCAGAGAGAGGCCCCCCAGTCGGCCTACCCCCTCAGTGGCGCCCCCTATGGATG
ATTTTTTTTTTT
>NODE_1241_length_469_cov_25.976545
TCCCTTCTATTGTGACCCGCAGATAATGATGAATCAGTTGTCTTGTGTGACTAAAACACC
CAACAATGAAGTAATGCAATTCTTATCAATTACATTTCATCTTAATTGTTGACTAAACTA
AGCACAAGTACCAGTGTAGCAAAGCACCATGCCATTTTTCAATTAAAAGGTCCAGATGTT
TTTTGAGGCTTCAGTAGACACAGGCAGTTATGAGAAATGCTTTATCTGCATTGTAATAAT
CACTACAACATCAGCTCCGGGCTGAATTTACATACTCATGTTTTATTCCTGCCTTCTTTC
TAATGTACCGCTTAATTATACCGAACGCAAGACAATGCCAGAGCCCCATAGCCCCACATT
TACTGTTTCACTTTGAGAGGTGGCAACTCCAGATCTGGTATACTGTAGGATCCGCATCAC
AATACTGTATGTCACTCTGCCGCTGCACAACCTGATATTTATGAAAACAATGCTCGTCTA
CACATATCGTCTACCTTTATACAGTATCTATAGACATTTTTATTTGTAGATGCGTATGt
>NODE_1242_length_308_cov_47.149349
CCCCCCACCCCCCCTGAGCCGAGCCCCGCGTACACCCCCACCCCCTCCCCCTCTTGCCGG
TGTGACCCCAATGGGTCAGTAGGACTTAAGTAAGAGTGAAAGTCACTTTAAATGGAGAGA
GGCTCCGAGGGGCCCGGCCCCGCGCTGGAGCAGCTGCAGACGGCCTGTGACTATTACTTT
TCCAGGGGCTGACTTTGATGTTTTAACAATCCATACATATTGATTCAGACTGATAATAAA
CAATTTGATTAGCCTCTTTCTATAGGCTGTCATTTCAATCACTTTCAGAGCTCCGATGGA
GTGGAAGTGAGGGGCTCGCTCGGGTTGGGGGGGGGCTGGTTGAAGGGAGAGAGGGAGTGA
GTAAGGGAGAGAGAGAGa
>NODE_1243_length_444_cov_18.236486
GTGGCCAGATGTGATATTTGTTTTTACATCGCAGCTTCAGGTATCCATAAAACCCTTAGA
CATGATTGGATTTCTACTGAGTGCTCGTTTTAATCCACCAATCGCCTTCCGTCTCTCCTC
ATGCTACCGTCCCTGCCTAATTATTTGTTCCCTTAAAAAGAGTGTTTTCTGAATCTCGTG
GACAAGTAACAGCCTTTGTAAATAAGCCAGGGCGGGTGTCTTGATTTGTGCATGGTCGTT
GAGTGTCCCTACGCTGACTGTTTCCCTATAAAAGCAATTTGCCCCATGCTCGGGCTGGGC
GATGAGCAGATGCTCCCATTGTAAATGATGATGCGGTACCGTAATAAAGAGTTGATAAAC
ACAGAATTACTGCTGGGCCTTCGGCATGCAAGAGCACACATACACACATGCTCAGAGAAA
GAGCGAGGGAGAAGGCCTTGTATGTACCAACAGTATATGAAAGATAATATGTCTAGTTTT
CTAGACCAAGTGGCACTGCAACAGCaaggaggca
>NODE_1244_length_439_cov_30.041002
CAACAAGCCAGACTGGTTATTATTGCTGCAGGAGAAAAAAAATACACAGAGACTTTAAGT
ACCACAGAAATTAAAGTCTTGTAATTCAATGTATTCACATTACAACATCCACATTGTTCA
GCTTGTGACAACTTCTACTGATCTCCAAACATATTCACTGATACATAATACCAATAGGCA
CTTCCAGTAATCTCTGGCAATAATAGTAGCTACAGTATAGTGTCTAAATTACAAAATGGT
AAAAATAAATAATGTATATCTAAAAGAGTTTTTGTAGTTTTCATATTTCTTTACTGTACA
GCATATATATTGTACAAAATGGAGCATCAACCAGCAAGGAAAACGAATAATTTTACTTAA
CAAATACTGTGTATTCTGATATATTCTTCCTTGTGTAAGTATTGCTACATGTGGTAAGTG
CAAAGTACTAGTGAGAAGAAAACAATTAATCATTTAATCATGTGTCAACTATATAAAAAT
ACAAGTCTCATTTTTTGTTTACAGAACTg
>NODE_1246_length_287_cov_31.003485
CCGATGGGGAGGAAGTTTTCCTTTGCTTTTCCTGAGCTTGGGCAGAACTTAACCCTTGTG
TTTTTAACGAGATGTGTCGAGGCCGGGAGAACTTGCTTCTGACACAACGCTGTGCTTGTT
GACATGAAGTGGAGTGTTCAGGCAAGTTGTGCACTTGCACTTAAGAATCCCCCTTTCAAA
GAGGAAAAAAGAACACTGGCCAGTCCCACCGAGATTTCTGATGGTTCCAAAGAGGTCACG
GGAGAGAGCTCTCCGGGCATTGGTGGTTCAGTGGTAGAATTCTCGCCTGCCACGCGGGAG
GCCCGGGTTCGATTCCCGGCCAATGCAGCGACGCCACCTTTTGGACAAGAGCTCTCA
>NODE_1247_length_142_cov_11.049295
TAATTCCTGTTAATTCCTGTTAATTCCCGTTAATTCCCCATTAATTCCCATATATTCCCA
TTAATTCCCATGGACGATGTCCAACTTTGAATGGTCAATGGTCAAAAAAAAAGGTCAATA
TTTCCAAACTTCCCGAGCCTAACTTCCCGTGGTAAATTTCCGGAAAGTTTCCGGAAATTT
ACCGGGAACTTTCCACCCCTTTGCAACCCTAt
>NODE_1248_length_854_cov_32.012882
AAATTGATGCATTCCATTAATTTTGAACAACAGCTTTTAAGTGTCCAAGTACAGTCTGTC
TCTCTGCTTGCCTGTCTCAACCTACTTGTCTCTCGGCCTGTCCCTGCCGGTCTCTCTGCC
CGCCTGTCTGTCTCTGCCTGCATGCCTCTGTCCGTCTGCCCATCTCTGCCTGCCTTCCCG
TCTCTCTGCTTGCCTTACCCGTCTCTGCCTGCCTGTCTCCCCCTCTTCACGCCTCTTGGC
CTGTCTGTCTCTACTTGCCTGTGTCCCTGCCTGCCTGCTTCTTAATGTTACTTATTGGTT
CCAAATAGCTAAATTGTTGCTGTTGTCAGCAATATTTTGACTCAACCAACCCCCCATCAC
ACACACTGCCATCAGCATAGCCTATTGTGAGGAAAAATATTATTTGCTCTGCCTCTAATC
AAATTCTCATTTTTTTCTCCTACAGTTCTGCTTGCCCAGGGCTGTGATGATGTCTGCCCC
CACTCAACTGCGTGTTATCATTGAGGAGACTCAAGTCCACAAGTTGGTCCTACCCAGTGG
AATCCCTAGCACTGTAGATGAACTTTTGGCAGCGGCACAGGAACACTTTCAACTCCAAGG
CAGTTTTACCGTGATGTTCATGGACAAAGACTTCGATGACCAATTCTTCACTCTGCAGTC
AACCGAATGGATCAAGGACAAAGACACAATCAAACTAGTTAAAATTGTAGAACCATATGC
TATTCTTAGCTTGAATCCTGTTGATGAGGCGGCTGCCTCCTTCCATCCAGAGCCACTGGA
AACATCTTCCCAGGATGACAATTCCTCAGCTAGTTCATCCAGCACCATCATTTTACCACA
GTCAGCGGAGTATCGATCTCAACCATGGCCAACTGACTTTGTGATACCCACCTTTTCTCC
TCATGTTGAGATGTGCCTTCAAGC
>NODE_1249_length_681_cov_34.571220
AATCCGCAGTCAACTCAGCAACTGTCTTTAAATAATATAACACCTTTTATGAGCGAGACG
CAGAAATAGAAGAATGCCAATACGAGCAACGAATGGCTGCTCAACACGAGCCGGGCATCT
TTTCTATCCCAAAACGTCATTCATCAAAAAGTGGTTGCTGCTCGTCGTTAAGGTGCGCGC
TTGACGCTGCTCGAATGATCATTTATTGTAACAGGTTTATAAGCAAATAAATACGAGAGG
GCTGTCAGTTGATGATGGAGGCGGCCTTCGGTCAGACGAATATATCCAAGAGGAGAGGAG
AGGAGAAGTGAGGAGTGGAGTGCTTGTCCCTGGGTTGATCTGACTCTGCTTTAGATTGCT
CTTGGGTTTGGCCTCTGGGGTGAAATTGACAGTCTGATTAATAAAATGAGCGCGGCAACA
TTTCCCTCTTCATTTAGGAATATCATTATGCTTTGATTCTCCATTGTTTCTCCCTTCTGT
TCTCTCTGCCTCTCTTTCTGGTTCTCTTTCTTTTTAATTTTCTTTCTCCGTCGATTATTT
TACTTATTATTTCTCATGACTCATATTCTATTCAAATACATAATACTATTTAACAACAGT
TTAATGGGAAATATAAACATGATAATTGTAAACACGTTTCAACGCTTTTTACGACAGTTT
GTTACAAATTATGATTTAGAGCCCTATAGTCTCTCTTTTTTAATTTCCGCGCCTATGTAT
TAAAACACATTGctagagcatcatcaaatta
>NODE_1250_length_204_cov_12.406863
ATTATATTATATTATATTATATTATATTATATTATATTATATTATATTATATTATATTAT
ATCAGTATGATGTATAGTATACTCTGCCTCTCTCCCCAGTATGACTACATGGAGCGTCTG
GATGGGAAGGAGAAGTGGAGCGTGGTGGAGTCTCCCCGGGAGAGGAGGAGCATCCAGACG
GTGGTTCTGAACGAGGCGGTGTTCGTCCAGTACCTGGACCCGGGAACGTGGCACCTGGCC
TTCTACAACGACGGACGGGAGAAGGAGACCGTGt
>NODE_1253_length_257_cov_7.054475
GTTCAGAGTTCAGAGCGGAGCAGGGGGCCTCCGTCCGCCTCCCCGCTGGCCCCCGTGTCG
CTCCTGCGGGCAGAGTTTCACCAACACCAGCACATGCACCAGCACCAACACACCCACCAG
CACACCTTCACGCCCTTCCCCGCCAGTCTGCCCCCGGCCGCCATCATAACTCCGCCCACC
GCACCCCCCATGGTGCGTACCCCAGCCAGAAATGTGAGGATAAGTAAAGCTCCCATAATC
CCACCCGAACCCGAACTCCACCCCCCTCGACTCTTCTCCTCACCTGATTCGTTTAAATAA
ATAAATAAAAACGCCCTGGACTCCTCt
>NODE_1261_length_71_cov_12.309859
AACATGAAATACAGTGCTAAAATCATATACATTTCACTATATTTGGGTATCTACTAAACA
GTGGGTGTAAGTATGACTCTCTTAAGGTATCTGTGTCTGTCTACAGCTGTCACCCTGCCT
GCAATTGTATAAAATAGCTTT
>NODE_1262_length_272_cov_30.860294
TCATTGTTGACAATTTCTGGATTAATGTATCACCAGGCACCTTATTTATTTTCTCTTAAT
CCTCCCTAAGGGGTCCTGCAGACAGAGGGCCTGGCCGCCACCAGTGTTTTTTTCTTCTTT
TTCACACAGGCAGTAGTGTTAACGCCCGTGGCCAAGTTCACAGATTTGACTGACTGTGGT
CTTAATGCCACACGCCTTGTTTTCAGCACTTGTCCCTCCTGATTTGCCACCCTGGCTGCA
CAATCTCCTTCCAATTCTAATTATTCATCAGCTCGTTATGCCCGCGCGCCCGGGCACTAC
CCTTAATTAGAGCTGACGGGGGGGCGGGGGGGTTCGTTAAGg
>NODE_1267_length_156_cov_5.551282
GATGTGATACAGATTACATAAATCTCCTCGCTGAAACAATCGGAGGACACACACACACAC
ACACACAGGCTGAGGCGGCAGAGAGGAGACAGGAGATCACAGTAATCCATTAACAGCTCT
CGTCCAGCCGCTCCAGTCTACAGTGACCAGCTGATTTGGAGCCAGCCTGGACAGGAGGAG
GGATTAACAACGGCTCTGTCTCTGGACCGTAGACAGACCACTCTGg
>NODE_1268_length_167_cov_34.053894
GGGACCTCCACAGGAGAGTAGGCAGACCTGGGTAGAGGAGGAGACACTAGGAAGGAGAGG
AGACAGGAGAATGAGGAGAAAGAAAAGGGGGGAGACATGGTAAATAGAGGCACTGGACCT
CCAGGAAGCAAAGGAACCTGGGTGGAAGAGGGAGAGACACTAGAGCGGGAAGAGGGAAGA
AAGAGAGGGGTTAGAAGCAGCACTGGATCCACGCAGGAAGCAGGGGGACCTCGGGGG
>NODE_1269_length_137_cov_16.970802
GGAAGAGGGAAGAAAGAGAGGGGTTAGAAGCAGCACTGGATCCACGCAGGAAGCAGGGGG
ACCTCGGGGGCAAGGGAGACCTCCACAGGAGAGTAGGCAGACCTGGGTAGAGGGAGAGAC
ACTAGGAAGGAAGGGAGAGGAGACAAGAGAATGAGGAGAAAGACATAACATATAATAGGA
TACAGGAACAGTTTGAGCGATTTTAAg
>NODE_1271_length_474_cov_85.907173
CCAACCCTCCAACCCTCACGCTTTGGTTTTGAAAAGACTGATACTCATCTTTTTTTTTTC
TCCCTCATTTATTTCATTTTTGTTTTGGTTTTGTTTACTTTTGCTCTGGGGTTTTATGGT
TTTGTTTTGGGGGGATTAACACTCTAACAGGGATTTTGGCGCTTCCTTCATGGCTTCTTG
CTTCTTGGCTTTGTTTTGTTTTTTTGCTCAAACGCCAAGAGGGGCTGCCGTAGGTGTTTG
GGCCGAGGGGCCGGGTTTGGACATTGGGCTTCTCATTAACCTTACTGCTCACTGTTTGTC
CCCTTGTCACTTGTGTTTTAGAGAGAGATGAGGCTGCAATTGAGAGCTCTGAGTTCAATG
CCACGTCAGTAGCTGATGTGGACAAGCGAGTGAAACGGCGGCTACTTATGGGTAACTCTT
TTCTTCCTCTTTCTATGTGTTGCCATGGCGCTTGTGCTTGTACCCCCCCTCCTCCCCCCT
CCCCCTATCCTCCTCTCCTTTCCTCTCTCTCCGACTGTCTTTATTTTGAGTCTTTTTTCC
TTTt
>NODE_1272_length_243_cov_8.489712
CCTGCAGTTGGAGCTTTTGTCTGGATGGGATCGATTCACCAGTCTGAGTGAACAGCCCAA
CGGGAGAACCACACCAAGAAACAAGAAAGCAATAGGTAAGCCACCGACCAGTGGAATTTG
AACCCACAGCCTTAGAATATCTTTCCATCAGCATAGACATATTCAGCGTGACGTCATAAC
AACAACTTCCGGGTGGATGCTCCGACTCCGATGGTGCTAGTAAACCTGCCAGTATATATA
CAACCTCAAACACAACAGGACTTCAGCAGCGCTAGCTAACCTGTTGTTCAGTTTGGTTCA
GCTATTCGTATTg
>NODE_1273_length_134_cov_5.582089
TGACCCACCTTGAACCCGGACTGGTGGGGATCCAAGAGGTTGTTCTGCTGGAGATAGGAA
GACAGTTGGATAAATACAGCGCGTTCAAGAATTTTAGATTGAAGGGGTAGAAGGGAAACC
GGTCTGAAGTTTTTGGGGTCGGAGGGGTCGAGTGATGGTTTTTTCAGGAGGGGAGTGACT
CTGGCAGTCTTGAAAGCAGAGGGG
>NODE_1274_length_206_cov_11.825243
AAGTTAATTGATATACTGTATACATAACCTAGCCTATGGTAAGACATGTCCTACAGCTCA
AATCAATGTATTTCAAAGCAGGAACATACTGTATACTTAGCAATGTAATGGTTGAAAAAA
AACTAGACAGCATATCAAAATGGTCGTTAACCACCTGAGGTCACTATCTTAGTGTCTAAT
TAACAGCAGTGCGTTAGTGGGGTCCACCATAGCTAAGGAAGGTGGAGAGAGTACAGCCCA
CAGACACAACCCATCCCCAACCCCCCCCCCCCCCCC
>NODE_1278_length_404_cov_25.658417
GGCCCTGGTCACAGACCTAATTATATGACAGCGGTCTCTACCCTGTATTGTGGTCATCTT
TTTACCTAGCAGATTCTCCATGACATACTTTTTAGACATGATTATGGAGAATCTACATAC
CCGTGCATGAGACGATTCAACTTACGGTTCATGAGAAATATGACTTTGAAATATGAATGG
CTATTAGCATAAAATGATAATTTTAAAACGCCACAGACCACGCAATTTTTAACGAACCGA
CTTATCCTTAAGACCCTTGATGTAGAATATTGCCATGAGTACACATGTGCAACGCTGGCT
GAATCAGATAAAGCGTTCATGAGTAGATGATTTTTGAAGCATTATTTTAGCATTAGCATT
AGCTTCCCGCCAAAATGGTCAAATTTCAAATGCGTGTAGTTTCCATGTTTTTTGAGATAT
CTGCAAATGCTTCGGCATGGTGCAACATGATACTGCCCTCTATCAGCCTGCCAA
>NODE_1285_length_340_cov_28.014706
CCTCCCCACCCCACCCCCACCCGCTCAGCCAGCGAGCCTGTGTGATTTATGTGGGGCCCC
TGTTCCTCAGTGCATACACTGGAAAATCTCCAGTTTACACAAGAATTGCCTGAAAAATGA
GATCTGTGACTACATTCTTTTCATTAGCGGCTTACGCTAGCGTGGCGCTGGGAGCCGTGG
GGCTCCTAATGACGCGGGGCTCCTGTGCAGCAGGCCCCCACAGCCACGGCAGGCAGCTGC
TACCAGCTCCTCTCATTACCACCAATATCCATGTCACAAACACTCTTATTTAATCTACAC
AACAATTAAAGAGAGAAAAACAAAGTTGATAAACTTGGAGCTGCTGGAGGCAGGGGCTGA
GAGAGCGGTGTGTGTGTGTGTGTGTGTGTGTGTGTGTGTGTGTGTGtgtg
>NODE_1286_length_629_cov_38.567566
TCGCATGTGAAAGACGACAACAAACACACAAACACGCGCGTGAGATTTGAAAAAAAAACT
GCATTCAGGTAAATAATTAAAATAGGACTGATGCCTGAAATATCTTCCAAAAAGCTCCTG
TTTTAGAGGGAGTGGAACATGTGCCTGATTGCGGAGTTTTAGGCGACTGGAACGGGAGAG
ATGTAAGATTTGTTTAAAGCCCCGCATTTCCATTTAAGAACGTGATTGTGTTTGCAAAGA
TCCCTTTCAATCTTCGCATCTCCCCCCTCTCTACCCCTCAGCGTCTCCGAGGCTGCTTTG
CAATTCATAGAATTGGTAATTTGCTATTGGGACAAAACGTGAAGGGAAACATAATCAGAT
CAACCGGGAGTGGAGAGAGAGGGAGAAGCCAAGAGGAAGAAATAGGATTTCTCTCTAAGT
TGCTGTTTAGTAAAATGCTTGGAAAATACCATAAAATAGCATATACCCTCTGTTTATCAC
AGCTTTGCATAAGTCCAAATGTTGACAGTAGTTAAATTCTACATCATCTTACAACGTTTG
GGGATATAGTTTGAGAACCTCACTCTCAGTTCTTTTCTTTTTTTGTACATGTTTATATAA
TACAGTTACAATAAAAGGCACATGTGTATCTACCTCTGGATTTGTATGGTACCATAACAT
AAGGGGTATTATTTGTCATAGATTTTGAATATTTAGAtc
>NODE_1288_length_776_cov_15.000000
GAACAGGCACATGTCCAAGGGCACTAGGACCAGGCACATGCACAGACTGAGAGTAACAAC
TGAGAGTTACCACCCTGAGCACGAGTTGGAATTTCTCCACGTCTCCGCTTCATCCCTCCC
TCCCACTTTGTTCCTTCCTGTTGTCGACCGGAAGGCCAGAATGCAATGCTAAATGCTAGC
GTTAGCAAATGTGTCTTTGGCTTTCTCATGGCCTTCCGGTCCAGACCGGAATGTCGAATG
TGATGTCACCGGATTGGGTTCGGTTGGGGGGTGGGAGTTTGGCAGGAAACAGAATTATGT
GAGTAAATGAGCAACAGATGTTTCTCATTGTGGAGAGATACGTCTGTGGAGAGAGATTAG
AGAGTTACTGAGGCTGGTGATGTATCAGGTATGTGGCCAAAGTATAAATATAGCCTACTA
CTGTCTGACCTTCTCCATCACCATACTCCATCTCGGAGATTTCCACCCCCTGCACCAGCC
GGCGAACCTTTGGGGACAGAGCCTTCAGTGTGGCAGCACCCACCCTCTGGAACTCTCTCC
CCATAGAGATTCGCCAAGCCCCAACTCTGGACAGTTTTAAAGCCGCCCTCAAACTCCATC
TTTTCACCATAGCATTTGTTTAGTCTCCGTTTTGGTGTTGTGTGTTTTGTGTGTCTTTGT
CATGTAACTCACTGTAATGCTCGTTCCTGTCTCTGTTCTGTTTGTGTTCTGTGTTTCTCT
CTATTGTAAAGCGGCCTTGGGTTTGTGAAAGGCACTATATAAATTAAATGTATTATTATT
ATTATTATTATTATTATTATTATTACTGTTCAGTTTTGTTTTTTTGTTgttgataataca
tctcct
>NODE_1289_length_533_cov_18.872419
GAAATGAAAACACACAAAAGATAATGTTAGCATTTTTAAGTGATGAGGAGTTTTGAGGGA
ACAGTATTTGCAGAAGAAAAAAAAGTTCAAATTGTTCATAAATGAGTATCTCCTCTTACC
ACCATCCAAGTCCTTTGGGCTAGATGGCTTTCTTCACAACACCGTAGAATGGAATTTTGG
AATAATAACTGTGGTATTGGGGGTATTCCAGGGGGCAGGAAAGGGTGTCAGGCGTATTCC
AGGGGGCAGTTTGTGGTTGCGGGACTATTCCAGGAGGCAGGATAGGGTGTCCAGGGGGCA
GGAAGTGAGAAGGGAGCCCTACTCCAAAGCACTGGCCTGAGAGCGTGCTGTTGGTGGTGT
TGCCTAGAGAACAGAGATAAAAGATAAAGGGCAAATTAAAGTGGGCAAATTAAAGTTAAA
AACAAAACAAACTACAAGATGTTCACTCACTCTCATTCCACTTTTTCTTATGTCACTATT
TCTTTCTGAAATGCTCCTCTGCACCAGGCCCAGCTGCTCCTCAATGGTCTCCTTTTGATA
ACCACGTAGTTTGAGCCGGTCTCTGAGGCACTCTATGGAAGACAAAAACATTAGTTATCA
Ttg
>NODE_1291_length_340_cov_38.297058
TGGTATTGATTTTTATAGCGGTTGGTGGGGATGGCGGGTAGTGGCGCTTTCGGAGCAGAT
GTCTAATGGTGTTTAGAGAGCCTCTACTTTATCAGCCCTGGCCAGAGCTGACAGCTAGAT
GCTGGAGGGCAATTAAAATTAAAGCGTGCCTGATTAGAATATCATATTCATCTGGATGGT
AATTACTGTGTCTGGCTTGGTATAAATAATTAATTATGCAAAACCCATGCAGCTGCCACT
GGCTAGAGTTAACTGACTTTCTGTCAACATCTCACAGTTCTAGAAAGGATAAAGAGATTT
AGGGAATAAGCTCCTTTAGCTGCTATCTGGACCCCGCTGGGGTGTGCATGTGGCTCTGCT
GAAACAGTGGCAGTCTGCCCTCTGCGTGTGCAGGTGGCGCGGAGGGgaca
>NODE_1292_length_608_cov_25.131578
ACATTTAGCCATGTTTGTTTCTCGGGGACAGGGTTGTAACTTACATTTTTATTATATATA
CGGGTATATATATGATAAAGTAGGTGGATTCTATTTCAATGGCCTATGTACTGTAGTCTC
TGAGAGAATGTTTTTGGCTTCTGTTGTCACAGATTTAATGAATGACTCTCTCTCTCTCTC
TTGATAGGAACAAAGAGCAGAGAAGGAGAAACGGCTAAGAGATGAAGACAAGCATCACCA
GAAAGGGAGGAGACAGAAGGAGGAGTGTGAAAAGGAGGCAGAGGGATCTGGAAAGACCAA
GAGAGGAGGACGAGGGGAGGAAGAAGAGATGAGAAGCTGCAAGAAGGAGACTGTGAGCTC
GGGTGAGGAGGAACAGCTCAGCAAAGAGAAAAGAAAGATGTCACCAAAAAGAAGTGACAA
ACAGACTGAGGAGAAGCGAGTGATGGTTGAGGAGGGCAAAAAGAAAGAAATCATTGTTAA
AGAGACCGATGAGACAGAAAAGAGCGGGCGGAAGTTAGTTGCTACAAGTATGAGCAAGGC
TGACAAACAGAAGGAGAGAGATGTGAAGGAGATGAAGAGAGGGGGCGAGACGGTGAGAGA
GGTAAAGACACAACTGGAGGCTAAGAAGAGGCAGAGGGAGGAAGAGGAGAGACTGGCAAA
GCAACAGAAAGAGGAGGA
>NODE_1293_length_145_cov_27.724138
TTGGGGAGGTTGAACACAAGGCGAGCTGCAGCTTTCTGGACAAGCTCCAGAGGCCTGATG
GCAGACGCTGGGGCGCCAGCGTAGAGGGAGTTACAGTAGTCCAGGCAGGAGATGACAATA
GCCTGGATAAGCACCTGTGCCATCACATCAGTGAGGAAGGGGCGAATCCTCCAGATGTTG
TACAACAGGTATCTGCAGGTGCGTGCTTTCTTTGC
>NODE_1294_length_154_cov_10.928572
GTAGTGTTGTGAAGAGCAGCTTGTTGACGGAAGCCGGTGAAGGCAGCCGGCGATAGCCAC
CAGTGCTATTAACTACTGAACAAACGGCAGGCTCTCTGGTGGAGAAGAGGTTCAGGATAT
GGGTCTGCACCAAGACAGGATCATGTCTGTCTATTCCCGACCTGCCATGGCATAGCCTGA
CTGCACCCCCCCCCCCCCCCCCCCCCCCCCCCCCCCCCCCCCCc
>NODE_1300_length_682_cov_31.130499
AGCAAATCATGTCGTTTTTAGACTCATTCTGTTTTAATTCAGTTTGATTTTGATTTAAGT
GTTGGTTTGTTCCATTTTCTTTAGTTCCGTTTGTTGGTTTGTTTCCTTCTCCTTAGTCTC
TGGACAAATACATAGCTTTGATACTAAAAGAGGTCATTGTCTTTTTCCCATTTCGCTGCG
GAGAACATTCCTTTCTCCTTTTTTCTTTTTTCTTCCTTTCCTTTTTTGTTGATATTGCAT
ACGTGTCACTGATTGAAATGGAAGGTAGGTAACGTTCTGCCTACGCACGTGATCTTTATG
CAGATGAGAATGTGAGAAGCACCCTAGTTTGACGTCAATGTTTCTCTCTTTCTATACTTT
ACCAGGGATCTTTGGTTAATTTTACTTTATTTGGTCAATTTTATTTTGCTTTTCAAATTT
AAATTACTTAGAATTATGTTTTTTTTCTCTTTCCTCCTTAAACTTCATACTGAAGTCCAA
TATCTCGCTCTATCTGCAGGTCCATTTCTTTGTCCACGTTTTCCTGTTTTGGTAGAATGC
ATTCCTGTTTGTCCAGCATTTCTCTGTTCGTTGGTGAATTAGTACATTCGTCTTATGATT
TGATCATAATTTATTTCCTCGATGACTGTTTCTAACAACTGTGGTTGTGTGTTTTCTTCT
ATCTACCGCTTACTCAGTCTTTTATTTGTTAGTGGAGAAGGGCTCTTCTTTCTGATCTTT
CCAGTGAACAGTCCCTGCTTTAGCCGTACTCt
>NODE_1303_length_157_cov_5.732484
GATTTAGGCCTTCACTTTGTCCTCAGATTTTCCCTTGTCCTTTTCCACTGCCACCTCTTC
TCTATCTTCCTCTTTATCATCTTCTTTATTCTCATCGTCCTCCGTTTGTGTGGCCGTCTC
CTCCTCTCCTTCTTCGGCCTCCTCTCTGCCCTCTTCATCTCCATCTACAGCCTCCTCTGC
TTCTCCTTCATCACCTGTTGAAAATACAACACATTCtgttgacagca
>NODE_1304_length_269_cov_33.516727
TCTTGGAAACATTTTTGGAGAGAGGGGGTGGGGGGGTGGAGGGAGGGGGTAGTGGGGGGG
GGTAGAAAGACAAGAGACAGAGACAGAGAAAGAAAGAAGAGAAAGTAATTACCTCCAGTT
GTTCTATTAATAGGTTGGCCCGTTTGTTGAGCTCATTCATCATAATCATCTTTGCCATTT
TAATCTGGTTCTCCGTTTTCCTCTGTGTGATCTTTACACCATGGAGTCTATAGAGGAGAG
ACAGCATTACTATCTTTACAACATTAATATCTTTACACCATTACTATCTTTACAACATTA
ATATCTTTACACCACGAGGAGAGACAACATTACTATCTt
>NODE_1305_length_261_cov_38.019157
TATCAGACGGCTGAAAGGAGAAAAGGGACGTGTTACTGGGCTCTATTGTACCCCGTTTGT
CATTGACTGATCGGCCCCATTTAGCCGGCTTTCACAGTGAATGAAACCACCTGAATAGAT
GAAAGCGAGACAGCCTTCCCCGACAAACAAGGAGCCCTGGAATATTCATGGAGGATCTGC
ACGGAAAAGATTAATGTATTAGAAATTAAAATGGGGCCCGGACGTATGATCTTGCTCTAA
CACTTGGCCAGACCTGTGTCACCCGCCGCTAGCGCCCGCAGTCGGCACACGGCGCTGCCA
AGGTGGAGAGGAATCATTAAGCACCCTGCCA
>NODE_1306_length_124_cov_6.693548
AATAATAATAAAAAAACTACCAATAACAATAGGGTGCCTGCGCCCCTCTAGGGGCTTGGC
CCCCTAATAAAAAAACTACCAATAACAATAGGGTGCCTGCGCCCCTCTAGGGGCTTGGCC
CCCTAATAATAATAAAAAAACTACCAATAACAATAGGGTGCCTGCGCCCCTCTAGGGGCT
TGGCCCCCTAATAa
>NODE_1307_length_116_cov_47.456898
GCCAACCTCTTTAGCCCTGGTGTAATGATCAAACGAGCTGTCATGGGCTACCTGATACAA
TGATCCGCTCACTCTTGATATGATATTTTATTCCTCTGCAATTACGCAACCCCCCACGGC
ACCACGCGTGTTTACTGCCTGGAGCACACATGTCAAATTAAAGAGCAGCTTATGCACCTG
ATATTT
>NODE_1310_length_75_cov_14.026667
GGGTCTTTCAGTGTGCGTGGGAGGCTCTTACTGTTTAGCATTGTCTTCCGGCCCTCTGTT
GTCCATAGCGTAAATGTCATCATCCTTTAAATGAAGGTGCAAAGAGACTACTCCAGGGAG
AGATTAAAGCTGTCAGAAGTGGGAT
>NODE_1311_length_77_cov_34.376625
CTTGTGTGATCTTTGTTTCTAGCCATGCATTGCAGTATCTACGTACATCTTGAAAAAACA
GTATGTAATACGTTTTCTGTTTCTCAGAAGATCCTGTCAAAGCCTAGCTTTCATATGAAC
CTCTATTCTGTCCCTAGAATATGGAAT
>NODE_1323_length_970_cov_34.643299
TTTCTCCCGTGTGAACGCGAATGTGATTGATCAGTTTGTACTTGGCTTTAAAGGCTTTCC
CCTCGCGCGGACATTCCTCCCAGAAGCAGACGTGGCTGCTCTGCTCCGGTCCCCCGACGT
GCTCCACCGTGACATGGTTCACCAGCTCGTGCATGGTGCTGTAAGTTTTGGAGCAGGGCT
TCTTTGAAGTTAGTTCCTGGTCGATCCATTTGCAGATTAACTCTTGCTTGATGGGCTGCC
TCATGTATCGCAAGAACGCCCCCGCAGCTCCGTGCGGAGCAGAAGCGATGTTCACATTAA
GGTTCATGGAGTTGTAGCTGTGGAGAGAAGAGGGTCCATAGTGCTCGGGCCTGTGGCCGA
AGTGCTCTGGCCTTGCGTAAATGTCCCCCGGTAGACCCAGGCGCATCTGCCCGTTGAGGG
CATGGTGGTGATGGGCGCCCGGGGACGCCTGGTCGTGGAGTCCAGAGAAAAGTGGATGGG
CACCACTTTCCGTGTGCCCATAAGCACCTGTTGGGGAGATGAACATACCATGGTGATGAG
GGGAGGAGGCGGAACTATGCTGGTCGCCAAGTGCATGCATAGCAGAGGCTGAGAGCTCTC
TCCTGAGGATGAAGTCCCTGCTGCTTGAGTAGCCTGAGTGGGGGTGAGCCACGGGGAAAC
CAACTGTGGTCTGAGCAGAAGTGAAAGATGCCGCGGTCTGGGCTTCGGGATGGCTCTGAA
TGTGCTGAGAGGGGCTAAGTTTGAGAGCATTTGTCTGTGCCATGTGCTCGGGTCCAAATG
GAGTGAGTGCCACTCCAGGGTCGTTGCCCATCTCCCCGGGGTGCAGGTGGGCATGGTGGG
AGAGAGGGTGATGCCCCCCTAGCCCCGGGAAGCCTGTCATATTCTGATGAGGAAGGGGCT
GAGTCGCTGCCAAATCCGCTAATCTTATCGCCGGATTCCTCTTGCTTAAAGGGGGCTCCA
TAACTACACTGTCAAGTCCATCCACACTCACCGCTATTGTTTTCCCCCACACCACGCTAT
CTAAAACATTAGAATATATg
>NODE_1324_length_206_cov_36.524273
GTCTGGGTGTTAGTCTGAGTCTGGATGTGGTGTGGGGGTATATGGGTCTGGTCTAATTCC
CTTCTTGTTCACTTGGAGGTGGAGAGACAGGAGCTTCTCAATGACATAAAGAAGAAGGAC
AACACAAAGGTCATCCAAGAGAAAATGGCCAAAACCTTCTCCTGTCGAAGGCAGGAGGTT
GTGAGTGATAGCCCAGCTGCCGCTGACTTCAGAGAGAGATGGCCTGCTTTGTTTTGTGAA
GCCGAGGTAGGCAGATAAAAAAAAAAAAAAAAAAGG
>NODE_1325_length_71_cov_8.774648
TAGCTCGTTTCGTTCTTTCGTAGTAGTAAATTAAAAACAGGTGCGTTCAAAGCCAACGCG
CTTCCCTCGCTGGCTGCCTGCATGCAATGAGATGACCCATATTCAACTCCCGACTATGAA
AGAACAAAAGCCGCTACAAGC
>NODE_1326_length_198_cov_10.646464
GTCTTTAAACATCTGATACCCTCGCCCAGGCATCCCAGCTGTGGTTGATCAGACCCCGAC
TTGTGTTCTGGTGGCATTCGCTACTCCCCATGGTCCTCCTCTCCTAATCCAGGGCCATCT
CGAGACTTTCTTTGCTGCCTCTGTGACATTCTTGATGGCTCTTCTCCCCATTCCGGTGAT
GCCCAGTGCACTCAAGGCTTTGTAGAGCGATTGCCATGCAAAACCTCTGCAGACAACCGC
GATGGGCATACACCTTGCCTTCCAGCCc
>NODE_1327_length_185_cov_15.448648
ATGGGGGGCCGAGGGAGGAGGGTACGTAATGTGGGTGTGGGTGGGTGGGGGGGGCAGACT
TTAGAAACCCCCAAAACAATAATACGGCCCACCCCCTCCGTATACATTCAACACAGCAGC
TTCTTCAGAAGACTTCCTTTATAAGAACATGTGCAGGCAGTTCACTCACAAAGGACTTAA
ATAGGATATTTTCTGTTCTCTATAGTTGCTTTCCCCTTTTAAGTACCGAGGTAGAAGAAA
AAAAAAAAAAAAAAA
>NODE_1330_length_349_cov_51.888252
CAACCCCTATCTCCTTCCCTCTCTCCCCCACCCTCTCTCTCTCCCTCCCTCCCTCTCTCT
CCCTCCATCTCCCAGGCAGCAGTAACTGAAGGCACAAATGACTCTCCCCTCCACCTTTAT
CTCTCACTAAATCTTCCCCCTTTTCCACTTTGCTGAGCCGGGATATTTTATTCCTCCATC
AAATATGCATCCCATTAATTAAGTTAAATTACTCCTGACTGCCAAGCCTCCCCTGGAGGA
CGGGTGTCAACACAGAAATGCATGACTGTGAACCCGCAGTGACACGGCGCAACACTTAAA
CATGAGTTACTGCTCTCCTCTGCCCCGTCCACAGGCACACTCCCAGACGCTCTCTCTCTC
TCTTTATCTCTCCTTTCTCTCCTCTCTCCTCTCTCTCCCTCCCtctctcttcctctgtc
>NODE_1331_length_168_cov_8.702381
CCTGTCTGTCTGTCTGTCTGTCTGGCTGTGCCTCACACCTTGGCCTCCTCCATTTGCATG
ATGTTGGCCTGGCAGTCGGCGATGCTGTCGTTGATGTAGTCAATGTTGGCCGTCAGTGTG
TCCACTTCCTCGTTCAGGGGAAGCACCGCCTTCTCAGCCTCAGGCCCCTCCCCTGCCAGC
CGGTCCCGCTTCCTTGTCATCTTCTCCCTGCGCCTGGTCACTTCCTCACGTTGCTATg
>NODE_1332_length_80_cov_49.887501
TCGCTGTTCAGTTGCAGGATGGCAGAAGGGGGAGGAGTCCTGATTATTAGTGGAGGCTGG
CTGGGTGATTGCTCATCAAGCACACCTGTGGCTTGAGTCCTGCTGGCTCTATATAAGCCA
GGACTCTCCAGTACTCACTCTCTCTCCCAG
>NODE_1339_length_340_cov_12.802941
ATATGAGCGACGGCTGGGTTACGGATACTGACCCTACGGAGGACGACGAGCCTGGGATGC
CGCCGTCCCGGTGTCCTACATCCCCAGCTGACCCTGTTCCTTGCCCTCCGCTCCCGCCAC
CCCTCCTGGCGGCGCTCCTGCAGTCCTTTGTGGTTGCGTTCCAGCAGTCCCTTGTGCTTG
TGCCCCTATTGACCCCTGTGCCTATGCCCCTGACAACCAACCCAGAAGCCGCTCTCGGAT
TCTCTAGTGACTCAGTTTCAGTCTCAGGCCTGGAGGCGGCTCCTGGTCCCATTGCTATCC
CAACCTCCATCCTTGCTGTTGACCCAGACCCAGCTGCTACGTGCACCTCTGAGCCTGCAG
TCAGCCTAGACCTCGCCACCTCTCCAGTCTCCCTCCCGGGTATGGTTCCC
>NODE_1340_length_74_cov_533.216187
CCCCTTATCCGCGGTCCACAGAACTATGTGCCCCTGGCCCTCCAAAACGGCACCATGGTC
CTCCCAAAAAAGTTGCCGACAAACTACCACCGTTGCACTCGGAACGCTTCGAAACGCGCT
CCTAACTCACTCCCTGGTGAGACC
>NODE_1341_length_285_cov_9.385965
ACGTGATTAATTGTTATAATAGATTCAAAACTGGAGGTTTGACAGCGCTGCCGCCCGCCC
GCGGCTATACTCAGATTAGACAAAGCATGTAGGCCTACAATAGTTTAACAGATTGTAGCC
TAAATAAAATCTCAATTCTCAATTACAGATGGTCTTTATGGGTACAATCAACTGCACCAA
TTACATTAGGGAATCCAGCAATCTCCTAAAATTATCTTTTGATCATGGTTTGCCGAGCAT
CATCGTACAGAAATTAGATGGCGAGAAAGGAAAGTGATTTTCATTGCTTGTAATATGTCA
CCAGTAGCCTTGAGTAGGCTAGGCTATCAGCAGGAATTTATCTTTACTACACCAa
>NODE_1342_length_303_cov_108.755775
CTCTCAATCATATCCCTTTTTTAAAACCTTACTTTCTACAAGTCTCTACTTTTCCCCTCT
GTCTCTTTCTTTCTCTCTCAGTTTGCCAGGCAAACAATCCCCTTGTTAGCAAACTGTTAA
GACAGCCGCTTGGTACACAAATTGCGCTCGACCAAGCGAATTTGTTTTGCAAGGGTGACC
TGTTTAATCATCTCATTTTCTTTGGCGGACATTTATTCATCTGGTTTCCACGGTTACGGA
GAACATTAAGGGGCTACAGTAATAAGGCTGGAGAGTCAAACAGGTAATAAAAAAATTAAC
GCCATTTTCCAGCAGCAGAGGACAGTGGGTGAGATGAATCAGGGGGGATGGGGAGGGAAC
AGGAGGGGGGGGG
>NODE_1343_length_240_cov_52.341667
TATTCAACTCCCGACTATGAAAGACTGTTTAAATATCACACACAGGAACACAAAACAGCT
TTTCCTAGTTCAATATTAGTGTAACTAAGACATTCGCCTTAAATAATAATTTTTCTAAGT
AGCAGATTAGTAATATTGTCTCTTTTCACGGCTCCCAGTTCACATAAGCTTTGTCGCTGT
ATGCTTTGGTCGTCACTGAAAGCTACACATTTCACGGACATCAGGTCATCCTACTTTATT
CCATTTTAACCTGTTGTTCCACACCACAGACAGACACAATAACATGGTTATTCATTGGGA
AATAATTTAT
>NODE_1344_length_371_cov_43.943398
TTTTTCGTTCTTTTGAAATTACTCTTTTTTTTTTTCAATTGTTATCAAATGATATAAATT
CTTAATTAATGAATCAAAATAAAAAAATTCAAACCAAAAGTTAAAAAAAATGCATCTCAT
AAGGCTACAATAAGAAAGTAAAATGATGTTCCGAACCTGGAACCACTTAGCGTGGCGCAG
AGCAGCCAGAGCGTCAAGGCATTTTAGCCTGTCCAAGACGTCCGCTGGGTCTTTCACCAG
ACCCGGGGTACCCCAGGGTACATCTAAAAATGGATTCGAATTGTCAAAATGGTGGTTGGT
GGAGGTGAGGAACGGGTGTTTGACCAGGTATCATCAGCAAGACTGGCGAAGAAACACAAA
CACATTGCCACACATACCAAGTTGTTGTTGTTTTTCCCCCCAAAACTAACTTTTATGGGG
GGGGTGGGAGGGGTTAagatt
>NODE_1345_length_221_cov_86.886879
GCTATTATGTGGAGGGCCAGGGGCACAAGAGTGGTTCTGGATGGCCAGGGGCACATAGTT
TTGTAGCTCCATAGACTATGTTCTTTTTGGAGGACCATGGGCACAAGAGTCGATTTGGAG
GGCCAGGGGCACATAGTTTTGTAGCTCCAGAGACTATGTTCTTTTTGGAGGACCATGGGC
ACAAAAGTCGTTTTGGAGGGCCAGGGGCACAGAGTTCTGGGAACCGCGGTTAAGGGGATC
TTTATTGCGCGCGGTGCCCGCGCGCCCCGTGCTTAATAGTGGGTACCCGGG
>NODE_1346_length_128_cov_13.710938
TACAGCTCCCCCTGGCGTGGGAGGTGACTGATTATGTTCCCAACACCTTCTCTGCTTAAA
GTATGTGCCCGTGCACCTGTGTGCAAAGGCCCAAGTCGATAGGACCATCGTAGCCCGAGA
TGTGATGGTTTTTACACAAATATGTCAAATATGTCGCCCTCTTGTGGACACTTCTATATT
ACACAATACAAAAATGGC
>NODE_1348_length_626_cov_27.594250
AACAGAAAGCATGTACCGTATGTTAGAGGAAAACAGTTTTTGATTTACAAAAAACATTTC
TTGAGATGACATCATACTTATGAATAAATGAAAATCCCAGAATGAGAGATGCCCTCAGTG
TGTTGAAAAAAGGAACGGTACACTTCAAAGACCTTCTCAAAAAACTGGTTCGTCTCCCTC
CCCTGACATAACTGATTACAGCTAGCCTTGATTGTGTGTGAGAGGCATTTAGTCAGGTAA
GCATCAGTGAGTAACTATATTAACCCAATACATCTTGCATTGTAAAAACTACACTCTGTA
ACGTCGTGCTGCTAAGCCCTTTAGCATGCTTTATTAGGCAGCCTTGAGAAGACCATTATC
TATCAGCCTGCTCTGCATAGCTCCTACCTGGGATGAGGGGGATCTCTAGTAATGCACCAT
ATGAAAAAAAAATCACCCACTAATCTATTTTTCTCCACCTAGACAAACCTTGATGCTGAT
TAATGATAGTTAAACTTACAAGCACTCCGTCAGTGAGATTGCGTAGGGATGGTAATGTAT
CGGAGTCATTAAATACACATCATTCTTTTGGCATGAAATATGTTGACCCCAACCCGATTA
TATACATAATTAAAACTGCTCAACAGTTCCTGAGCACAGTGCCGCCAAGCAGAGAGAGAG
AGAGGAGCAGCTCGACAGGCAGGAGTCAGAATGATg
>NODE_1353_length_674_cov_48.359051
CATGCATTAAAGGGACATGAACATGTAGATATCCTGTGCAAATGCATTGTAGTATAGCTT
AACATGGATGAGAACATTCTCTCCATACCTATAGCATTGCATGCAGTTGCATTATTGTCA
TACACTTGTATGTTATGTGTGCTCTTGTGTAATGTAATCTAACAGGTTTGTACCCTCCTA
TGACTTTGACTGTTTTCTATATAAGAGAAGTTTCAGCCCAGGCAGTTTAGCCTAACTCTT
CCTGTACTGTATTCTAATGTGTATTGCCGTGTCGGCCTAGCCTAGCCTAGCGTATGTAGC
GTTGAGGGCTTAGGTAGGTCATGGAGGGATAGAGTCTGTGTTTTCTGCTGAGATGACTCT
TGGTTCTCTCTTGTCTTTAGATACCAGCCTGTTGATATCATTCAACCAACCAATCATGTA
TTGCCAGCCTCATTCGGGGATTCTGATTGGCACATTGTCACAGGCAACTCTCTTACCGCC
ACCAATGAGTCCTCACGTAGAAAACCCTCACAGCATGAGCTGGAGAAACAGAGAATGCCA
GGTGACTATTCTTTCTCTTCTCTTCCACCCCTGTTGTGAAGACTGACTGGGCGCCCGTGC
CTTTCTTGTGTCTCCCTTTTTTTCCCCGCCTTTTCTCGCTCTCCTTTCTTGCAGAGCATG
ACCTCCTGCGGCAGGAGCTGAACAACCGCTTCCTGGTTCAGAGTTCAGAGCGGAGCAGGG
GGCCTCCGTCCGCCTCCCCGCTGg
>NODE_1354_length_164_cov_7.243902
AAAGAAAGAAGAGAAGAAACCAGCTGCCACTGACACAAACCAGAGACAAAGAGATAGGAC
TACTATCATAAGAAAGGTAGACCTAGAGATTGGACATGAAGGAAAGACAGAGGTGGCAAA
CAGGAGTGAGGAAGAGAAGGGGAAGACTACAACAACTAAACCATTACTTGTACAACTGAG
AGAAATTGAGAAAGACAGGAGGACGCGGTTAGACAGTGAGaaaaccaagatcga
>NODE_1355_length_581_cov_22.691910
TAGTTAGACGACCATCCTGTCATTATAACACTACAAAGTTGTTGTTTTCCTGGACTGGTT
GTCAACCTGAATACTACTCAGTTTGGTTTTCTGACTTACAGTAAGCGGTAACAATGAACG
CTCCACTTATTCTGTCAACATAGAAACCAATGGGAATCCTCACCATCACCCCTGGTCTAT
TGGCAAAAGGCTGCTGTCATCATGGCTTCCGGTTAGGTCAGCCAAGGGTCAAGGGGCAAA
GGTCACACACACATTGTAAGGTGAAAGCCAAGGCCAAACGGGACAGGCAGTCATCTTAGC
CAGTCATCTTTAGCCTCAATGGACTCGGACTCAGCCCGCAACTGGACTCTTTCAAATTGA
AACATCAAGGACTTTTGTTAATGTTGAAAAATCAAACTGAAAAATGATACATTTCACATG
TAATGGTATTTAACGATCTAGCTAGGCTACATGGTGATAAAAGATGTGAATTTGCAGAGA
TAAATACATTTGCTAAAAAATTCCTCCAGGTAGCTAACACCGTGAAAAGTTATTATGAAC
ATTCTCTTTCACAGAACAGTACTGGCTAAGCCCAGTTAACAGTATATCATTCTCATCTTC
AAAAACAAATGTCACTCTATATATACAAAATCAATAGTAAACGCTGGATAt
>NODE_1356_length_178_cov_46.483147
ACGTAGCAGAGCAGCTCACTCGCTGCGATCTACTGAAAGTCAGCCCTCGATCCAAGTTTT
TGTCCGGACCAGAGGGCGTCCTCTGGTCCCCCCACCCCGGGGGTTCTCCGCAGGTGGAGG
GCCATGGGCACAAAGGGCCCAGTCAGAGAGAAGGTAGAGTGCCCCGGAGAGAGAGAGAGA
GAGAGGCTTCTCTCTGGAGAACAAGTGCTTTGGAGGACCAGGGTCAGAGAGAAGGTAGAG
TGCCCCAG
>NODE_1358_length_71_cov_12.126760
AGTGGGTGGATGACCATGGGCACAAGGCTACTATACAGTATTATAGGCTGGAGGAGGACC
ATGGGCACAACGCTATTTTATACAATTGCAGGCAGGGTGACAGCTGTAGGCAGACACAGA
CACCTTAAGAGACTCATAGTt
>NODE_1363_length_333_cov_21.864864
TTATCAGAACTATTACACCATCTACATGCATCTCAATTTATGATGGCCAACATCTTTCTC
CATTTCTCAGTGATCTCACACACCCACAATGTTTACATAAGCCTTCAACTCCAATCGTCC
CTCTGACTTACAGTACAGCTGNNNNNNNNNNATAGATGTTATATATAGAGAGAGCAGTTT
TGACTACATTTTAATAGTTGTTTTTCCCTATATATCTTTATTGATTTATCAGAACTATTA
CACCATCTACATGCATCTCAATTTATGATGGCCAACATCTTTCTCCATTTCTCAGAGATC
TCACACACCCACAATGTTTACATAAGCCTTCAACTCCAATCGTCCCTCTGACTTACAGTA
CAGCTGATTTCTTGAGAAGCCAGCGTTTTGCCTCTTCATTATA
>NODE_1366_length_798_cov_14.085213
AAAGTCAGACACACACTCTGTCACCTGTGGTGTCCCTCAAGGATCAGTCCTTGGCCCCAC
CCTCTTTACCCTGTACATGCTCCCCCTTGGCCGTGTCATCAGCCGGCATGGAATATCATT
CCATTGCTACGCTGATGACACCCAACTCTACCTCAAAACCAACACAACCCCCTCTGCAAC
CCTGCCTTCATCCACACTTACCACCTGCCTCGAGGAGATTAAGGCGTGGATGGCGCTTAA
CTTTCTTCAACTCAACAGCTCAAAAACTGAAGCCATTCTAGTTGGCACCCCACACCAGAC
CCGGTCATCCACCATTACCAGCATCACTTTCTCCGGCCAGGACGTTCACCTCTCATCAGT
AGTTACTAACCTGGGTGTTAGAATGGACCCTCACCTGACCTTTGAGGCTCACATTAAACA
CCTATGCAAGACCTCCTTCTACCACCTCAGGAACATTGCAAAACTCCGCCCCACACTTAC
TCTCTCAGATGCCGAAAAGCTTGTCCACGCCTTTGTCTCCTCCAGGCTGGACTACTGCAA
CGCACCTCTCATCGGGATCCCCAGCAAGAACATCCAGCAGCTGCAGTACATTCAAAACAG
TGCTGCGCGGATCCTGATGAGAGTGCGAAAGTACGACCACATCACACCCGTCCTCAAAAC
CCTCCACTGGCTTCCTGTCCCACTCAGGATTGAATACAAAGTCTCCCTGCTGTCCCACCA
GTGCCTCCATGGTAATGCCCCCCTCTACCTCAAAGAACTGCTCACCCCCCATTCCTCCAC
ACGGCATCTCCGCGCTGGACAGGCCAACCTCCTCCAGCCCCCGAGGACCAGGCTTAGAAC
CATCGGAGACCGCGCCTTCTGCGCCACc
>NODE_1367_length_582_cov_47.359108
TGTTTATCTGTTTAGATAGTAGCTGTGTAGTTGTGTGAAAGACAGATCTGAAACATAATC
AAGGCATATCATGTGAATTCTCTTTACTTGTGATCTGCTCTAACACTGAGAAGCTCACTG
TTTATCCCATGTAGTTGTCTTTGCTTTGGCACCCAGCGTTCTGCTGTTGTGTGTCAGATC
TTTAAGATAAGCAGAGTGCCATTTCAGAATTATCATTCAGGGAAAGGGCTAGCTTGTAGT
GTAAAATCAATAGCTGCTTAAAATTCATAGCCAGGCAATCCATTTGCCCTTTATGTTCCT
AACCTTTCACTTAAATATGCACCATATTAAGATTTCATTATATACAATGAATGTCACAAT
AGTTTGCCCGCTATGTTTCATGTTTGCATGGGTTAACTGCAAATCATGGTGCTTGTAATA
TGTGAAAAATCACTCCCATTACAGTAACAGTGCTTAGGGGGTAGAAAGAATAAAAAATGA
GCAGAAACATTTAAAAGTAAAGGACATTAAAAATCACCACAGGATACTTGTGATGTTTTA
CATTCAAAGGGCCCCTAACTAACTGGGTGGGCTCCGTATGTCTGACCTGGCTTATCAAAA
CACAATGCCTGTGGGAATAGAGGTCTAGCCATGCTATTGTACCTActgtact
>NODE_1368_length_404_cov_34.165840
AGAAGAGTGCACAGACCTCTGCCGCTCGTGACCAGCCCTGACTCCGCTCGCAGAGGCTCT
GCATAGATTTCCCCTGACAAAAATTAAACCAGCTTCTACTTGGCACTTTATTATCTCTTC
AGCTGAATGATTTATTGTTTGTGGAGCCAGAGAACGAAGGAGAGCGGGAAGATTACATTT
CCAGCCAAAGCTCTGGCCTGATCTCGTTTTTTACTCCTTCTGTCCAGGAAAAAAAGGCCT
CCCGACAAACAGTAATGTCAGCTGTAATTGATCTGGGGTCGCTGGCTGGGGCCCGCGGTA
AAAGCGCACTATTTAAGCGACAATCGGCCCCTCCGCTCCTCAGACGCTGGCTAATGAAGC
TGTCTGTCTGGGCTATTTACCTTCTCTTAAATGGAAGGGGGAGAGATGTACTAGGCAGAC
AGGCAGGAGCAGCAGCGGCAGCAGAGAGGGCCGGAGAACAGAGACGACCCGCCt
>NODE_1369_length_556_cov_34.456833
AAGCAACTGAGGTCCAACAGGGTTAGCTCTCGTGTCTGACATCTCTCAACAGCGAGAGGA
GATTTTCATTTTATACACAAGTAGGAGAGAAACCACTAGAAGACCCCGACTTCTTTTTTC
CTGATGCGGGCAAGATTGTTTCCAGATAAGCACTATTAATCATCTCCTCGCATCTGTTCA
TTCCACCACTTTCACCTGAAACCCTTACAGTCGGAAATGTGCTTTCCTCGAAAAAGAAAT
TACATCCATCTTCACTTCTGCAATCGCCTGACACATTATCTCATTAAAATGTACAAAGAA
AACTCCTTCTCTTTATCTCCGATAATCTAATTAACATCAGGCAGATGGTCTAATAAGCGA
TCTCTCCTCCGTTTAGCCTCCCTGACGGGCCGCCGGAGAACAGAGGATCCTCCTCCGCTG
CGCTCGGCTCTCTCTCGCTAGCTACCAGCCAATGGCTCTCCAGGGTTCACATTATTGCTT
CCTCTGCCTGGGGCGAAGCACACTACTCTGGAGTTTAAGGGAATGAATAAGATAGAGAGA
GACTCAAAGTGAATCAAATAGGTGGGAATGTTGGTTACTGGGGCCTGTTAACCGAATAAT
GTCTGGGAACTGACATCGCCGCGGCt
>NODE_1370_length_184_cov_4.135870
TCTCTCTCTCTCTCTCTCTCTCTCTCTCTCTCTCTCTCTTCAACCCAGGTAGCTCTCCAG
GTAGCTATCTCTCCCTCCACCTCCAGTCCTCGCACGCTCACTCACTCCTAACCTGCCTCC
TCTCTGCCCCCTCACACACTCTCAACCCCATAAACTCAGTCAACTCTCTATCCTGTGACG
CACACACACACATGCACGCACGCACACACACACACACATAGACACACAAACACACACACA
CACACACACACaca
>NODE_1371_length_71_cov_17.464788
AAGGGAACAAAGAACGGTCATCAATAGCAAGGAGCATATGAACTAAATCATTACTCAATG
CCCGCTCTACACTCAGAAGAGAATATCACATCTCATCCTCACGGGTAGCGAGACCAAACA
CTTTAGAAACACATTTCTTAA
>NODE_1373_length_152_cov_6.921052
GCCAAGATTCTGAGTATGAAGGAAAGGGGAGAAGGGAAGGAGGAACGGGTGAGGAGGACA
GTTCCATTTTAAAAACTTGCATGCTGCTTCAATTGTGAATTGAGAAATTGTCCACTTAAG
AAAAAAAAGGATATGATACAGACCAAAACATTCCGTTTACATCCTCAACAGTAAAGGGTT
TACCTTCTAAGTACTTTATCTGTCTACTGTTCTAAACTTCTc
>NODE_1374_length_218_cov_7.720183
AGCCACCCCGCAGAGAGTGTCACAGCAGGGAGCAAATCAAAACTCAATTTGATACTAATC
CATCTAATTGAGGATCCAGGTCCTGAGGAAGACGCCGGCCTTTGATCTGCGAGGGGAGAG
AGAGGGGAGGAAAGATTACAACTGCTTTAAGCTACTTAGGAGCCATGGAGAGAAAGAGGG
ATTTTCATTCTCTTTCTTTTTCTTTTCCGCCTCGCCACCGTTCTGTTTCTCCCCCTGTTT
TTTTTCTCTTAAACGTGGAAAGAATGAGGGGGGGGGggtggtgaggtg
>NODE_1375_length_323_cov_40.040249
CTAACACCAGTTCAAAATTTCACCATTTTCACACATTTTATAAACTGCCGTACAGATTAC
AATTTTAACATCTCATACATATAAAGACATACAAAATGTTCACACGATTCTGCTGATTCT
TACAATCTTTTCAGCTAATCTCTGCGATTTATACTTTTTGCCCTAGAGCCGTTTGAAGCC
GGCCATGCTCCACTCATAGAAACGGCCTTTACAGCTAGCTAGGAGTAACGGCCGTTGGGA
GTCACCATAGCAACCAATGCAACGTTCTGAGCTAGTCTGCAGCTGCAGTGATTTCACATT
CATAACCATTCCCAGTTTTCTAACATTTTACTACCACTACCACTACTATTACCACTACCA
CTACTACTACTACTACTACTACTACTACTACTA
>NODE_1385_length_223_cov_7.278027
AACACTTACAGCTGTGCGTAAATATTTTGAAACTAAGATGAAAGATTGGCCTACATTTGA
ATACTTCTTACAGGCAACACGTGCGCTTGAACAGCGCCCTGCGGTCAGGGCTCACCGGGC
CGCGGGGCAGCAGAGCGGTATCGTGGTTATAGGCATGCGGTGTAGGTTACTTACTTAGAC
AAACGGTTTCTTCACATCTCATGCCACACCGCTGCCAAGAGGAGATGGTTCAATGGAACG
ATAGGTACTCTTTTTTTTTTTCAATAAGGGGATGGTGGAGCTCAATTAGCATt
>NODE_1388_length_160_cov_105.474998
CTCCCCCCCTCGGTGCTGCAGCTTGCCGACGTGGCCGTGTAGGTCCTGGTGCTGCAGGAG
CTCCCTGTGGCTCTGGAAGCTGGTGTGGCAGTGATTGCATCTGAAGGCCGCCTGTGACAG
GTGAGACAGGATGTGATGCTGGAATGTTATGAGAGAATCCGCCGTGTAGTTACAGATTGT
GCATTTCAAGCTGGTGCCAGGAGGGAGGCTCTCTTCCATTTTGACACCTG
>NODE_1396_length_356_cov_21.643259
TAAATATAGCTGCTAGCAGCAATAACGGGGGCCAAGCTGCAAGCACAACACGGGCTTCAT
ATGTGTGCAAAGTGTCATGACTCTAGGACTAACGGGGCTTGAGATATGGCTGTTCAAAGT
TTGCGATTTCAATCGATTGCTATAGCGCCCCCCTTTGGCCAATCGATGTAATAATTGCTG
CATGGCCTCATGGGATCACCCACTAACAGCTTGCCAAGTTTCGTAAAAAATGGCCAACTT
TTTCCGAAAAGCCACGCCCACTGCAATTTTCATTGGCCCGTAGTGGCTTTAATTTTTGAT
GTACGAAAATTCCAAGCAAGGTTTTTATAGGGATTAGTCTATAGTTTGTGCCTACCGCGT
TTCATGCAGATTGGTGAAAATTCCTAGGAGGAGATACCTTTTAAGTGTTTTTCACAAAAT
CAAAAA
>NODE_1398_length_167_cov_16.508982
AGGTCATGTTTGTAAATGAGAACTGGTTCTCAGTTTGCCTGGTTAAAAAAGGTCAAATAA
AAAATAAAAAATAAAAAGTACATATCACTAGCCCACTGCCTCAACCTCAGTTGTGTTTGT
GTTCGTCTGCTGCACTCGTACCTACCTGCTCATATTTCTCCAGCTCAGTGTGGTAGATGT
TGCGGATCTGGCTCAACTTGCTTTTGTAGTCCGAGTGCTCCAGGGAGCTGTCAGGTG
>NODE_1399_length_195_cov_6.743590
AGCGCGGTATGACGGAGCTGTGTGAGTCCCGAGTAGCCGTGAAGGGGCGGTCAATCTTGG
CAGACCCATCACACCCTCTTCACGGTGAATATAGACAGTTGCCATCTGGTAGGAGGCTTA
GGGTACCGTCCCTTAAGACCTCCAGAGCACAGAAGTCATTTATACCATATAGCATTGCTC
TGATTAACAAGACGCATTAATGTGAATCACTTTGACATGGTGTGTGTGTGTGTGTGTTGT
AACTGGTGAACAAGGGACCTGGTGt
>NODE_1400_length_233_cov_52.055794
ACAAAGCCCATAGCCCACCCCCACCCCCCCATCCCCCTACTCCCATTCCATAGCCCTCGT
TTCTTCTGAGAAAGGCTGAGTGTTTTTGTCCTGTAAATACCACGGAGCAGAGACAAAAAA
GAAGTTTTTAAAATGCAGTCTACAATCCATTACACATATTCCCCCTGCATATCCATTCAG
TAATTATTCATTAGAAAACATTTAACGTCACAGTGAATTTCACACTGGGCAGTCGAAACA
CAATAGAGGAGATTTGCCCTATTTTGGGGTGAGGAGGGGGGGGGCGGTTGGACAGAGGAA
GGG
>NODE_1401_length_140_cov_3.142857
TTGTCAGCTAGTTAGATGTTGGGCCATAGTTGAAGTCCCTGTATGGTCTTGACTTCAATG
TGGTCACGTTACTAGGCCAGTTCACAGTTAGAAATGGTTGCACAAGAAATCAGATTGACT
ACCCCCGCTCCAAAAGGCGTAAGTGGCTGTGAAAACCTGAGCGAAACCGTCACCGAAAAC
GCCTTTCCCATAGACCAGGTCCCTTGTTCA
>NODE_1403_length_231_cov_11.303030
TCCTCCTCTTTCTGTTGCTTTGCCAGTCTCTCCTCTTCCTCCCTCTGCCTCTTCTTAGCC
TCCAGTTGTGCCTTTCCTGTTGTTGTCTGCTGTTCCACAGCCTCGGCTTGTGCTCTCACG
GCTATCACCTTTCTATTCACCCTGCTCACCATGCGGTTGCACTCTTCTCGTTTGTGGGCG
ATCTCTCTCTCCTTTCTGCGAAACTCCTCCTCCATCCTCTCGGCGTTCGTCTTAGCCTCC
TCGACCCCTGCTCTCGTCTCCATCACTTTCCGGTTCACCCTGTCAACCTTGCGGCCGCAC
t
>NODE_1408_length_552_cov_19.347826
CCATTTTAACCTGTTGTTCCACACCACAGACAGACACAATAACATGGTTATTCATTGGGA
AATAATTTATTTACATTAGATGAATTCAGGCTGAATATGTGAAAACCAACAACCAAATGA
GCGGTTGGCCGAAAATATAGCCCTGAAATGCGGAAGATAAATCAGAGCACAGAGCATTCA
CCATGCGTTTCGGCCATTTTTTTGCGATTATTAAATTACCAGAGAATATATTTCTGCTAT
AGCTGCATGAAAAGCGAAAGCACCGTTAGAAAGAACAGACTCTCGTTGTTCCTCACGATT
TTTCGCTTTGTTTGTAGCTCGTTTCGTTCTTTCGTAGTAGTAAATTAAAAACAGGTGGGT
TCAAAGCCAACGCCGCTTCCCTCCCACGAATCACGGCTGCCTGCATGCAATGAGTTATGG
GCGAGTGAGATTGCAGTGAACCCGTAGTCTCTCTGCCTGGCTGGGCCTACAGTATTTCTA
TAGGCTATAGGCCTTATTATTTATATATTATATAATTATTTATTTCATCGAATTTCTTAG
TTATAACAAGCTACAACATTGCATCCTTTTCATCCTCCACTGTTGAAACTATTCTGTGGC
CAAAGCCGATTCTCTTCCCACg
>NODE_1410_length_335_cov_14.205970
GTAGTGGTGGAAAGGTTTGTTGGGTGGTGAGAAAGTTATGTTTTAAGGACTGGTGCAGTG
GTAGTAGTTTGTGTGAAAAAAGCCTGGTTGCACCTGGTTTTCTTCTGCTCCCGTGAAAGC
GCAGCCTAGTCCGCCGTGCTCATCGTCTCCCCTCCTTAGTGAGGAACGGGAGTGTTATTA
TTGCCGCGAGGCTGGCCACCTCAAGGCTGACTGTGCCTTGCTAAAGCACAAGTCGCTTTC
TGCACGACTAAGGAGGGGAGACGATTAGCGCGGCGGACTAGGCTGTGCTTTCACGGGAGC
AGAGGACACCAGGAGTAACCAGGCTTTTTTCACATAAACTACTACCACTGCACCAGTCCT
TAAAACATAACTTTCTCACCACCCAACAAACCTTTCCACCACTAC
>NODE_1411_length_259_cov_30.737452
GTCATTCAATGTGTGTGTGTGTGTGTGTGTGTGTGTGTGTGTATTAAGAGGAGGGGTCCT
GGTAGAGCCCAGGGAGGGGGTAATGGGCGGGGGGGAAAAAGAGTTGTATAAAGAACATCC
CGGTCTCACAGCAACTTCAAAAGCTCTCCTTCCCCAGGATATTAAGCGACTGTGATGAAA
AATTTAGCGAGCGTTAAATAAGGCGCTTTGAAGTGATCTGTTTTGGCTCAGCAGTCTCAG
AGTTTCCGTAACCCCTCTGCTATCACCATCATGCTACAGAGAGGAGAGTGGGGGGGGTGG
GGGCATGAAGCCCAGGAGTTGGGTAGAGg
>NODE_1414_length_277_cov_9.447654
GAAACATCACATTTGGTGCAGTTATGGCCCAAAACATGAAGAAACAAATAAAGATATGAA
TTTTCAATATGGTGGCTATTTTTCAAAATGGCCGCCATTGACAACTGTTTTTAGATCAGT
CCAGGGGCCAAGACAGATTTTGGTACCACGTAAGGTGACCAAACAATTTTGGTATTTTTG
TCTTCCTACATGTCTCTAGTTTATATTTTGGTATGATAACCCTGCCTATCTGGTAGCTTA
ATGATAGTTATCACACTGTAAACAAACCTATATCCCATATAAAGACATGGCACTACAGGT
GAATAGGGTAAAAAAATAATAATAATAATATCACCATGAAATTTCCc
>NODE_1415_length_273_cov_17.318682
TTATTGCCACCCCGTTTGATGAAAATTTATGAAACTTGGTGTACATGTCTCTTTCCTCAT
GGGGAACAAATTTGCCTCAAGAACCCATAAAGTCCGCCATGATGGATTTTTCTGCATATG
GAAAATTTGGTAAAACTTATAAAAATTAACATAAAATCAGCCATAAGTCCGATTGGTCCG
AAATTGCATATGCACATGTAGGGTGCATGTCTCCCTATAGGGCGATAAAAGCTAAGAGAT
TGATTCCAAGATGGCGGAGAAAATCGTCTTTAAAAAAATAACATAATTGGCCCGAAAGTT
CAAATGCTCATAGACTTTGCTCTGCTGGGTCGATTTGTATGAc
>NODE_1420_length_478_cov_27.320084
TGAGCGGCACTCTTGCCTTATTCAAGCCTACTGAATTAAACAACACTATGTTAGTATCAA
GTACAGTATTGGAAATGTGCATACAGTGACAGGCAGCTTGCTTCAATCCATGTTCATAGA
TGTATTGATTCGAAGGCAAGCCGTGACTCTTTTCGTCTGTGTGTCCTGATCTGAGAAATA
AGTGTTAACCTCTTCATCACTCTACCCTAGTGTGTCCTTACTGGAAGCCATATTGATTTT
GTTTGTCTGAGAGTCCTCCCGTTGCCCATGGCCTTTACCGCTGGGACAAATCTAATTGTT
TATCTCTGGACACTTTCCTGTCTCCACTCCCTTCTGTCTCATTATGTGCCAAGATTTGAC
AAGTCAAGTCTCCCCACACTCTCAAATCTCACTTTACAACATGTCGCTCTGAAGAACACT
ACAGATGGCTTGCTTCTCGGCAGACCCTCCCACATGGAATGCTACAATAGAACACACTTG
CAAATACACACAAACACACACACACACACACACACATACTGACATATAACCACTCTCCGT
AGACACAa
>NODE_1421_length_491_cov_47.720978
ACAGCGCCTCTGCCTCAACCTCGCCGCTTCCCGGGGCCGAGGACAAAGTGCCCGCTGTGC
CATCCTTCCCTGCGGGGAGGGACGGGGCCCCCCGCCCCCGGTGTGACTGTCAAACGGGTC
GGACTGTCCTCAGTGCGTACCCGAGCGCGTCGCGCCGCCAGGGCGGGGATCGGCTCACGT
AAACTGGCGCCAGGGGTCAGCGGCGATGTCGGCAACCCACCCGACCCGTCTTGAAACACG
GACCAAGAAGTCTAACGCGCGCGCGAGTCAGAGGGTGGTAACGAAACCCCGTGGCGCAAT
GAAAGTGAGGGCCGGCTATGCCGGCCGAGGTGGGATCCCGGCCCCGCGGGGCCGGGCGCA
CCACCGGCCCGTCTCGCCCGCTCTGTCGGGGAGGTGGAGCGTGAGCGCGTGCGATAGGAC
CCGAAAGATGGTGAACTATGCCTGGGCAGGGCGAAGCCAGAGGAAACTCTGGTGGAGGTC
CGTAGCGGTCCTGACGTGCAAATCGGTCGTCCGACCTGGGTATAGGGGCGAAAGACTAAT
CGAACCATCTAGTAGCTGGTT
>NODE_1422_length_345_cov_53.194202
AAAAAAAAAAAAAAAGTAAGTTTACAACTCCCCTCCTCAATGGGGGCTCTTCACTGGCAG
GTTGCTGGGACCTGAGTGACCCAGCGAAGTTAATTAGGAGGTTAACAAAGAACGAGCCAG
AGCAGAATGCCTCGCCTCTCCTCTAGCCAAAGATGTCATCCATTAATTAGGAAAATCTTT
AAGTTGGCCTTATTGAATTTACAGAAAGCCCCGCGGTTGGCGGGCAACAGTTTTTTGATC
AAGCCCTTCCTCAAACAATGGCTTTTCTGGGGGGTTAAAAAAGAAGAGGAAAGAAGGAGG
GAGGAGATTGGTCGGTTTGGAGGAGGAGAGAGAGAGGGAGAGAGAAAGAGAGAGAAAAAA
GAAACGTATGGGTTTCCAGCGCGGTACAGTTTAATGGGGGGAGCCGCCGATTGTg
>NODE_1423_length_80_cov_86.750000
TTTAGACTAGTTGAATGTTGTAGACTAGGTGAATGTTGTAGAGTAGCTGAATGTTGTAGT
AGCTGAACTGTACATACCACTAGCTTAAATAGTTTAAGAGGTGAGCAAAGAAAGAAAGAA
AAATAGAAAGAGAGAAAAGAGTGATGATGA
>NODE_1424_length_524_cov_40.954197
TTTTACACAAGCTTTGCCAACAACAACCATCTTAATAACAGACAGATCTCTAGAGTTTCT
CAAGTAGCCACAAGTCCATCCTTCCAGCTATGTATTTTCATTCCCAGAATAAATCGAAAG
CATTTCCATTTATCAGTAATCGTCCCTGTTACGACAGTGTTTCTACTTACCATTTTCTCC
TGCGCTGTCCTGGAGATAGAAGTGTCTTAATATCCACTCACTCCAACAGATGCTGGTAGG
TAATGTGTCTTGTTTGAAGTCATCATATGAGAACTTCTGCTGTGCTCACTAGATCGCCCA
CCACTTCGGTGACTTATGAATCTAATAACCCTTTGCAATATCCGCGTGCTTAAACTCTCC
AACACCTTGGTGGCTCTACAGTCAGGACAAACAACAACCAGCCGCGATTTTCAGAAAGCT
TGTATATAGATATACGCACTACCCTCGCCCGGACAACGCCATCAGGGGTCTTACGTGATT
GAAATAAGCGAAGGCAGACAGTCCAAGTTTATGAGGGACCTAACTGACCATTCACTCCAA
TAATGACATCTCTTTCAATTAGCCTGTTCGCACAAAAACGTGCAGCCTATAAGt
>NODE_1425_length_502_cov_23.340637
GAGAGAGAGAGAGAGGGGAGGGGAGTAATAAAGTTTGAGGAATAAAGCCCTATTTGATCA
GATAAACAGCCAGTCGTAGTTGCCATCGTCATCACCGCCCCCCCTAATTTCATTCCTTCA
TTTGGACAAACATAAGTAATATATAGCATTAATTACCCCATTTAGCAGATAGGGACCTCA
TTGGCTTTTTAAACGGTGCATTAAATGCGTACATAACTCATCTCCTCCCCACCGCAATTA
ACATCACAACATCATCCCCCTCATTTCCATCTTAATGGCCTCGCGGCCATACTGCCACCT
CTGATGATAAGGCAACAGAATGTCAGCCTCGCTCCGCACTGGCAGGGACTGTGTAATGAA
CTTAACGTGCTGATCATTAGTGCTGTTAATTATCTTTCTAATACGAGGACACAGATATGA
TTATGGGAAAGGCTGCGTTTCGGCAGCTGAAATAAATCTCTAGGAGTGCAGAAGCGCACA
GCCTGTCTAAGGGCACACTCGCTACAGCCTGTCTAAGGGCACACTCGCTACAGCCTGTCT
AAGGGCACACTCACTACAACCTGTCTAAGGGc
>NODE_1427_length_404_cov_57.524754
TGTGTGTGTGTGTGTGTGTGTGTGTGTGTGTGTGTGTGTATGTATGTGTGTATATGTGTG
TGTGACTCCATGTGTGTGATTCATTCCAGGGCAGTTTTAGTCCTTATAAAATATTCATTT
TGGTTGTGCAGGCTCCTGTAATTGCCATCTCTCACTCTGAATTATTTATACCTCTCCCAG
ACTGACAAAGCTTTGCCATACGGCCCCAGATGAATCAGAAAGCAGCCATCTCTGCTGCCA
GCAGCACTGGGCTTTCACACAAATATGGCAGCCACGTCTCTCTGCCTGGCCCTCTCTTAA
TTTGACATTTTCCTTTCCCCCTGCCTTTGTCCTAGGTGCAAGAAAAGGTTACCTGTTAGC
TTTAAGCACCGACCTGTTCTCTCTCCCTCTCTCTCTCCCTCTCTCTCTCTCTCTCTCTCT
CTCACTCTCCTATATGACAGTCCACAGTGGTGGGTGTTTTTTGAGGGTGAGCTa
>NODE_1429_length_174_cov_10.816092
TGCTCATACATTCCTCTCTCCCCTCTCTGCCTCTCTAATTGCTCTGGACTCAAAAGAGAG
AGGGAGAGAGGGTGTTGGGGGAGAGAGGGATATAGAGGGAGAGAAAGGGTGGAGAGTTAG
GGGTAGAGAGAGGGAAACGGGGTCATACACGACAGACCAGGACCAGGACAAACTGTACCA
ACCCACTCCTCTGTGTGTCCCGCTTGTGCCCACCTATCCTCTGTATGCAATGATTAAGTA
AAAc
>NODE_1430_length_183_cov_7.879781
ACTAAATTCATAGTATTCATGCAGAGTATATAAAGATTTGTTTTCAAAGGGAGTAAGTTA
CTCAGGCATCTACAAGACAAATCAGTCATTGTAATATAATAATAGTAAACACCTTTATTA
TATTTTTACTGCAGGCTTATCAATGCGTAATGCTCAGGAGGAGGAGCCACAGGACCCCCA
GCTGGTGCGATTGGACAACATGCTGCTGGCGGAGGGCGTGGCCGGGCCGGAGAAAGGGGG
CGGGGCGGCGGCg
>NODE_1432_length_397_cov_22.861462
CCATCCTCCCCAGCGCTGAACTTAATGAACTTTTAATTGATGCGGTTTTGCAACTCCTTT
TGTCATGCAACAGAAACAAGCCCTCTCTGGCTGATGGACCCTGGTTTTCCCGGCTGGCCT
CAGGATTGGTTTACAGCAGGCCCTAAGTACCATGTAGTTAGTTTCATGTGTCATATAAAA
TCTGCCCGGGCATAGCGACGCCTGCAACTAAAACCTTAAGTGCATCCACGGCGCATCGTT
CGCCGGCTTTGCACTTCCGTCTTAAAGGAAGGAGGAGAAATTCAATCACTGCCGGCCCCC
GGCCGACACAGTGAGACGAGGCACGCTCCTGCTTTTAGCAGCCCTCAAAGAGCCCTCACT
CACACAGCAGGGCAGGGGCAGACAGATTCTGTCCGTCTGAACACACCGCAACAGACCACA
GCCCCCTCTCTCTCTCCCTGTTCGTCTGTCAGCCAGTCAGTCAGTCa
>NODE_1435_length_100_cov_15.630000
ACAGTGAACTAACATAGACATGATATGGTAACATTGTGTACTGCTTGTCCTAGCCTGACT
CCCTAGCAGGGCCTCAGCCCTGCTCTGTCTTAGCAGCTCCTCCTAGTCTCTCTCTAGTCA
GCCTAATAAACTATCTATCTATCTAACTATTGCCGTGAGGCTCTCTAAAt
>NODE_1438_length_246_cov_20.845528
CCACACACACACACACACACACACACACACACACCCTCTCCCTGCAGCACATACATACAT
ACCTGCCTCAATCACATGGGGCAAACATACAGCACACGCTGCATCTGAATAATAATTCTC
GTTCATAGTGTCGAATTCTGACCGGAAAATAATATCAGTTCATTCATCACCAGCAAGGTT
GTCAAGATACAGTACAGTATACTGTATGAAGGAACCACATTGCTATTCCACAACCAACCA
CAGGGGGCGCTGATGCAATGTACTTGCCATGAGAGAGGGAGAATGGAGAATGAGTGAGAG
AGTGAAAGAGAGAGAG
>NODE_1440_length_265_cov_7.716981
GTTGACAGGCACCAGGATGAGGGATCACATCTCTCCTGTCCTGGCCTCCATCCACTGGCT
CCCAGTGCGGGAGAGAGCACAGTTCAAAATCCTCATGTTCACCTATAAAGCACTAAATGG
ACTTGCCCCCGACTACATCTCAGAACTCCTGGAGTACACATCATCACAAACATCAAGAAC
CCTTAGATCAGGTGACCAGAGACTGCTACAAGTCCCCCGGTCTAACCTGGTCTCAAGAGG
TGACCGAGCCTTTGCAGTAGCAGCACCATGGCTGTGGAATGCACTGCCACTGGACATTAG
AACTCTGCCCCTCTCCTGACCACATTCAAGAGAGa
>NODE_1441_length_71_cov_28.802816
TGGGGCTCCAAAAAAGTGCCACACAAAAACACTACCGTTGGACTCAGAATGCTTCGAAAT
GCACTCCTAATTCACTCCCTGGTGAGACCCCCGGCTTTTTTGAAAACACTTTGAAATTTC
TGCTTTAAAGCTGTTATATTT
>NODE_1445_length_225_cov_4.462222
AAGGACATTATGTTCATTGTATTTACTATATTTACTGTCTCCTCATTTTTGACCAATTTC
TTCATCATTGGTGAAAAATGTCATTATCGTTGCATCAGCAAGCACATTACTTGCTGTCTA
AAGTGACTGCGGTCACCGAGATAATTTTGCTGACAGCGGTTTCTCTCTCCCTCTCTCTCC
CTCTTTTCTCTCTCTCTATCTCCCCTTGTCTCTCTTTTTTTGTCTCTCTCTCTCTCTTTG
TTTCTCTCTCTCTCTGTTCTGATAGGTGCCAATTACTCCACCTCTaccgtgaaga
>NODE_1452_length_462_cov_19.525974
GTAAAACAGAAGCCAAAATCTACAGATTTTAAACCATTTGCCACACACACACACGCGCGC
GCGCGAGCTCTTTCTCAACAAGCTTTCATTCTCATTCTGCACTTGGGGAGGGGTTATCCT
GCTTGCCCCACACACACTGCTCTGGACACTCGCGTTACTTTCTCAGATGTTGTTGCACGA
CGGGACATGCTTAGAATACTTACGACATGGCTCCTCAAGTTGATTGCCAAGATTGACAGC
TCCAGCCATTGTCTTTTCTCGTTCCAAGGAGGAAGACGTTTTTGAAGACCCACTGAATTC
GCACCAGCGAACTCAACTTTTACGCACGGGATTTAGTAGCCCCATGAATTGACTTTCATT
CAACAGATGAAGAAAATAGACTGACATTGATAACTCACGGACTGGACGTATCAGGGTAAG
ACTCATGTTTAAGTTTTCTTGGGAGCTTCGATAACATATTGTGTCATATAATGTTGGCTA
TAATGTTGTTTATTATGTCATGTGTCAGAAACATTCCTACAGCTTTGatgct
>NODE_1455_length_535_cov_29.697197
CGATAGGCATAGTAGCCTATCTTGAACATGTTCTAATGTTTGTCTATTTTTTTTTCGTCC
GCGGTCTGCCGGCTCCGGTCTAGATAAGTAAAGCGAACGTTTTAATGCCTTTCATCTCTC
CGTGTCGTATGAATTGAAAGCAGGATTTCATAGTTGGAAAAGATTTAGCCTTACTACGCG
CGTGCCAGACCCCGCCTGCTTCCAGTACGTCATTGGAGAATAGTGGGGAGGGGGTGACGG
GAGTCACTCCCCTGGCTACTTTTAATAGCTTTGTCATGTGATGGAAAGCAGTTGTAAGAC
AGGTGCCCTCAGTTCATTCTCGGCGAGGGGCAGTCAGTGAAAGCGAGTGGAGCGCGAGTT
GGATTTCTTTTTTTGCCTTGATTTCTTTTTTGTTTTGCGGACCGTCATTCAGTGCCTGGA
TGGCGTGGGACAGATGCAACCAGGACGCGGTGTGGAGAGAATTAGAGGTGAGCAGTTCTA
AAATATCCAACTTATTGTCAACTATAGAGCTTCTGGACCGTTTGTTTGGGAAGATGGACC
GGCACAGAACACCCCAAGACCCCGTGATTCCTTCCTTTGCTGCTGTTGGTGGCACATTGT
GTTAt
>NODE_1457_length_798_cov_28.948622
ACCCGTAAAACAGGCCACCATACTGTAGCTGCTCCGCAAACACTGTTAAGGAACCAATCT
ACAACTGCTCTCCTCAAATACAGAGGCAGGCTAGGACCAGTTAATATTCCATCACTTCAC
ATTTTTCCTTTCTCTGCCTCCTGTCTCATTTTTCCCTCTTCCCACTCAATTTCATCTACT
GCCAATGGGCTGATACCAAATACATTTTTCTATTTATGCAGTGAGTTCTGACACAAAACA
AATAACTGCAGGATGTGCAACCCACGGCAATATCTCCCAGAGACTGGGATGTATGCAGAT
TCATTGTAGCCTAAGTCTTTGTGCTGTGATTTCAGCTGAGTACAGTTTGACTAACATCTT
AACCTACTTAGTGCAATTAGTGCTTCATTAGAAAGGCTAACTAACTATTGCTTCTCTCCA
TAATGATTTGCAAGACTGTAGACATAAAAGTACATAATCAATGGTTTCCAATTACTCCTC
AAGTGCAACCACTATTTCAAATAAACTGGATAATAATATAGAGCCATTACGAAGTCTAAG
GCAGCAGAACCATTTAATTGCAGTGCAGTTCATCTCAGCTCCAGGATTTTTTCACACTAA
TGAAGTGTCATACAAAAAAAGGCTGTATTGATTTTTACACCACACAGCCTCCACCACAAA
TATGTAATTATCCTTTTTATATCTGGCAGGGGGATTAAAGTAATCTATAGTATCTAGCCT
TTGCGCTTCCCTGACAGGGCTGTGTGGGGCTTTTACCCTTTTCAAAATATGCAGCTTTTT
GATGAATGAACTTTAGACAAAATGTTGTTCTGTTCCATATCGCTTCGTCTAAAAACCTGT
ATTCTGAAGACATCATGCGGCATGTAGt
>NODE_1458_length_152_cov_51.611843
TGTTCTATCGGTAGATGATCTACCGAACCAATCACAACCATTTAGCTAAAATGGGGCGGG
TTTAACACTACGACTGAACGCACTTAATTGGTTGTAGGTCTATCCAATAGGTCGAGAGGC
AGTTTGAACCAAAGAGTATTGTTTGAACTGCGACCGTTGGTAACGCCCCTTGGAAGTGAA
ACAAGATCCCAGCGGTTCCAGACCCATATTCCGCGGAGCATT
>NODE_1464_length_584_cov_46.561646
CCCAGATACTTTCTAACTATTTCAGCTGGGCATAAAGGAAGCATAAAAGGCCCAGCGGTT
CCCCAGTGTCCCGTTGGTAGGGATTGAAGCCGCAGTCTTAATATCAAAACTTCAAATAGT
TCCTGTATAACCGATGCAATGGTGACAGAGAGGGGGAGTTCATTTACACTTTACACACTC
GCTCTTCTTTTATTCTCCAACCCTCAGAAGCCTCTTGTCTCTTACATGGAAAGTCAGAAA
GAGGGAGTGAAGAAAGGATCTTAAATAAAATAAAAAAGGGAGCACATTCCCAGTCTTAGA
ATGGTTAGACAATTTAATTGGATAAAAGGAAAAGATTAAAGAGGCACTGACTCTGTTCCA
TAAATAATTGATTTCCAATGTATTTGTAGTGGCAGTGAGGCGCTGTTGTTTGGGGATGGG
GGGGAGGCTGAGTGGCAGAACACTTCAGATTTCCCTCGGTCTTCGCCTTCTTTGTTTTTC
CGACGGCGTGATGTGGAAGCAGCATGAAAGCGAGAGAGGGAGCACACTCGCGGCTCAATT
TGATCTTACAACGCCGGAAATCAAAGATCGTGCATGTAAAGAAAGAACTTTTTTGAGGGA
GACCAAACTTTTCACACTGTTAAGAAATACCGCAGCTGGAAACTCTTAGAAACc
>NODE_1479_length_1087_cov_26.885925
AGAGAAAGGAAGAGGAGGACAAGAGAAACAAAGAGATAGAGGCCAAAATACAGAAAGAAG
AGGAGGAGAGAACCAGGCTAGCACAGCTACAGAAAGAGGAGGTGAGAGTGAAGGCTCTTG
AGGAAGAAAGGAGGAAGAGAGAGGAGAGGAGGAAGAAAGACGAGGCAGCCCTGAAGGAGC
AAAAGCAACATGATATGAATGATTTGATAAAGAAGATGGCTCTTGAGGAAGAAAGGAGGA
AGAGAGAAAGAGAGGAGCGACAAAAAGCCAGAAGGCTGATGGAGGAAGAGGAGGAAAGGA
AAAGGCTTCAACAGCAAAAACAAGAGATGAGAAGGAAGAAGGAAGTAGAGGAAGAAGAGC
ATAAGAAAAGGTGTGAGGTTGAAAAGAAGAGAGAAGAAGAGAAGAAACTGCTACAGCAAC
AGAAAGAGATGGAGGAGAGGACTAGGCTAGCGCAGCAGAGGGAGGAGAGGACCAGGCTAG
CACAGCAAGAGAAAGAGAGGGAGGAGAGCACCAGGCTAGCGCAGCAACAGAAAGAGAGGG
AGGAGAGGACCAGGCTAGCACAGCAGGAGAAAGAGAGGGCAGCCCTGAAGGAGGAGAGGC
TTAATGAGTGGAGTGATTTCTTCAAGAAGATGGCGGAGGACAAGGAACGGGAAATTGAAA
GAGAGATGGAGGAAAAGAGACAGGAAAAACTGCGAACACTGGATGCCGATAAGGTTATAG
GTGAAGTTGTGAAGACGCCGTACCCCTATGAGTCACTTAATCGCACATTTACAGAAGAGC
GAGGTCTGAGTGAAAACGAGCTAGTTCTGAGCTCTGAGGAGGAAACTGGCTCTGAATATG
ACAGACAATGGGAGGAAGAACAACACCAAAGAGAAAAGATGGCGAGAGAAAAGGCAATGG
GGATGAATAAGAACTCGCAGAGAAAAGCTACGGTAAAGAGAGGAGAGGAAGAAGAGAAAG
AGTGGACGGAGCGAAAGCAGAAGAATCCATCCAAAATTCGCCGTTTTTTCAAACGACTAT
TTTATTTTGATTTTTGATTGATTGTAATTATAATCATTTTCGATCATTCCTAAATGAATT
GCCATTCTTAGCACTTTAATAAATAAATAAAAATAATCGTAACATTATCATATATTGCAT
TTCCCTATGGTCATTCa
>NODE_1480_length_375_cov_16.786667
ACGTTTGCCATGCCTAAACTTAACCGGATAGTACTAAATGCACATCCCACCCGTCAACTT
AGTATCACCCGGTTCAGTCACTGTTAATTGATATAATGCACATTGTGTCATTTGCACAGT
ATGTAAACATGAGTGCAAAACAAGAAGAAAAATGGCGTCCTTTCAGCATCCTTCTACGGA
GATTTAGAGCAGATCTCCGTCCAGGGGTTTCTACTGTATCTACTGTACTCTACTGTAACT
TCTGCATCCGGGCCTGTTAGCCGCCGGCGCGGCCGCAGCCTCGGCTCACACTTACAGATG
AAGGGTTTGACACTGCTGTGGATGTGCTTGTGCTGCTTGAGGCCCGAGGAGGTGGCGAAG
GTCTTGCCACACTCGGGGCAGGTGTGGGCGCGCGCCCCCACGTGCTGCGAGCGGATGTGG
CGCTGCAGGTTGCTGGGGTCGgtga
>NODE_1481_length_202_cov_44.603962
AAGGAGAAAGAGGAGGAGGAGGAGGAGAGGAGGGCGGGGGTGCAGGCAGGATGAAACACT
TCCTCTGTGAAGCAGAACTTTTATGTCAGGTGAAGCCTCGCATCCCCCTCAACAGCTCCT
CGTCAATTCCAGGCTTAAAATTTTATGTGAAAGGATACTGTTTGATGCAGTCTACCAGCG
GCCCGTAACAGCAGTCATTTACTGTGCACTGAAAAGAGGGGGAAGAAATATGATGTTGCG
CGGGGGGGAGGAGGAGGAGGGGGGGCGGGGGG
>NODE_1483_length_143_cov_34.713287
CCATAATACAACATCCACTGACAGGTTGTAAGATACCCCCCCCCCAAAAAAAATCCTCAA
CTTTGGTAAGCCGTCAACGTGAAGCTCACCTGCCAGTAGGAGGCCAACCCAGACAGCTAA
GCTCCCCCTAAAGCAAAGTGGATCATCAGTCCTACTCCTTTTTCCTTTTTCTTCTCTTTT
CTGCTCTCCTTTCAGGAGTGAGAAAGGGGGGGG
>NODE_1484_length_112_cov_49.062500
TACTACTACTACTACTAACACTACTTCTACCATTAATACGACTACAAAGTTTTGTAACCA
TTTTAACTGTATTCAGCACATCTTTGCATGGTTATGCCTGCTTCTACTGCATCCCCAGGG
ATGATAGCAGCCTATCAACATTCAGCTACTCTACAACATTGAAATACTCTACACCATTCA
AC
>NODE_1490_length_835_cov_32.382034
GGCATATATTACCAGGCTTAGAGCTTGGCAAGCCCCATATCCCAAAATAGATTTCAACAA
TACTCTACGAGGATGCATTAAATAAATCTCCGCTCAGCTAATCCGTGGAACAGTTCACAT
TTTCGAGAGAGACACTCCGGTAGGACAAAAGCGCCGCTCTGCTCGCCGCCGCGCCTTCAT
CTGGGGACAGATACACATAAAGAGAGATATTTAGAAAGAGAGGAGGGGGTTGGTGGAGAG
AAGAAATCCTTCTCTAATGTGACAGAGAATTCTCCAAAAAATCATCATTGTGTGCTCGCT
CCTGCACTGCAAAGCAGATTTGATATCACCACATATCTCTTTTTCATATTTTTTTCCTCA
GTAAGTGCAATACTTAATCTTGAAGGAAAATACGGACACGAGGGCCATTTTGAACATGTT
GTAGATAAATGTTAATCACATTAGCGTTTCCCAGACTTCCGTAAATCTCCATAAATAGCA
TACTGAGGTTGATCCCTCTTTTTTGCCCATTGAGAGAAAATTATAGTTGATGAATTGCTT
TTGCCATGCATGTAGGCTAATGAAAGCTTTGCTCCTGGGCTTTCCTCAACAAAGGCCTAA
TTTTTCCACTTTCCACTAAAATAAGAACCTGTTCCACTTTTAATTAATAGTTCTCCCCCC
TTTCATTCAGGAGCGAACACATACTTTTAAATTGATTTGTAGGTGAGGCTTGGTTATTAA
TGCTAAAGAAACAGGCCCATTGTGTTGAGGTTGGAGGGAGGTAATGTGATCCAACAGGTT
TGCAAAGGCTGTCACCTGATGGGATCTGACTCTTTGTACTGAATCCATAAGATGAATCCA
CTTTCAAACCTAACAGCTTAACACTGATCTTGACACAGTATTCGGAGGTAGACTGTCTTA
TGACa
>NODE_1493_length_224_cov_8.799108
ATGTTCTCTGAGAGGCTATTCCAGAGGCTGGGCATAAAAACTGAAGATTTCCTCTCCATG
ACTCTTGGTCTTTGCTTTTGGGACCATTAAAAAGTCAGGGTTAGGGTGCCAGGGGACCTC
AGAGATCTACTGGGTGTGTATCTTAATAGTATGTCCGAGATATATTTAGGTGCATGACTA
TGGAGTGATTTATGAATGAATAAAATATTTTTAAAGTCTACTCTGAAACTAACAGGTAAT
TAGTGCAGTGATTTTAAGACTGGTGTGATGTATGCCCTCCGTCTAGTCTTGGTg
>NODE_1494_length_579_cov_13.347150
AAATGTACATTTCTACACATTTTAAGGCGACCACTTTTTTCTCGAGGCGCTCTCTCATTG
GAAACAATTGAAAAAAGGCGCAGGCCTGCGCTCAAAAAACCTTTTTGAAAGCAATGATGC
AGACACCTTTTACGAAGCACATATCAAAATAAAACTAGAATACATGAGAATACATGCAAA
ATGCAAATAAACCCATCATGTGTGATCTGTTCAATAAAGGTGCAGCGCGCATATCCCTAT
ACGGCATATGCAGTTCTCCTTTCAGCAAGCGATGGTTATTAATCCATATTTCTATATAGA
TTCATTGCTGCCCCTAGTAGGCTATGTGAGCTGTTACTATAGCCCATGTAGGCGCATCTG
TAATTGAGAATTGTGATTTTATTTACAATCTGTTAGGCTATTGTTAGGCAACATGCTTTG
TCTATATAGGGCCTAATAGCCGCGGGCAGCCGTGCGCTATTTTGTCAAACCTCCAGTTTA
TAATCTATTATAACATCTATTATAATAATGCTATAATGATCAAAACCACGGAGAAAACAT
CTTAGTAATTTAAACTAACAATTGCAAAGGATGAAAACACGTTAGAATATTATTATTTTT
TTGACACTATAGCTGCTTGCGCTCGCAAAGCCTACGCAGCATTTGTTTa
>NODE_1497_length_207_cov_33.004829
CCCTAAATCACATTCCGATTCAATACAAAGTCAATTCAGAAACTTAGTGAATTTTATACG
GATCCACAAACTAGTGACTATACTCTTTCATACCTAAACATACTCCCATTCACATTCAAT
ACAAATTCAATTGAGAAAGGGAATTTTATACAGATCGAAAACATATTATTTAGTGCAGTT
ATGTATACTGAGGAGTTAGGGATCTTCCCCTAAATCACATTCCGATTCAATACAAAGTCA
ATTCAGAAACTTAGTGAATTTTATACGGATCCACAAA
>NODE_1498_length_468_cov_52.589745
TGGGTAATTTTTTTTGCCCTTTGACCTTTCACCCTTGCACCCCCACTGACCCCTGTCTCG
TGTGCGTTTGCAGGAGAAGACGAGCGCTCTCAGCCTGAGCAACGTGGCTGGCGTGTTCTA
CATCCTGGTGGGAGGGCTTGGTTTGGCCATGCTGGTGGCCTTGATTGAGTTCTGTTACAA
GTCCAGAGCTGAGGCCAAGCGAATGAAGGTGGCAAAGAATGCACAGAATATTAACCCACC
TTCCTCGCAGAATTCACAGAATTTTGCAACTTATAAGGAAGGTTACAACGTATATGGGAT
CGAAAGTGTAAAAATTTAGGGGGTAGGGAAGAAAGTCTTCATTAAATTTACCCCCAATGC
ACGCTTATGGCTCCATCCGTCTCATCCCTGAATGTTATTGAATGACGAGGTTGGCCAGAG
GATCGTATGTATTTGCTGTTATGATTTGGATATGAGAGAGAAAGACCTCATTTTTAGAGC
TTAAAGTTCTGTTTGTTCATTTAAGTTTCCTTGCTATTTGACACCATCATACGCTTGg
>NODE_1502_length_71_cov_22.154930
TATGAATAAAAGTTTTATTTGCCATCAGAGTACAGCTCCATGTCACTAATGTCCTGAAAA
TATTTTTTAACATCACCATAGGCTTCATGTTATTTTGGTTACTTTTCCAACTCAGTTTTT
GCCCTCTTTGACTGTCCACTC
>NODE_1503_length_405_cov_20.743210
TCGTCCGGGATTTGAACCCGGGACCTCTCGCACCCTAAGCGAGAATCATACCCCTAGACC
AACGAGCCTCTGCCGGGTGCAGCTACCCGTTGAAGGCAATTGAGGTTGTGGAGCTGACCA
AGAACAGGCTGGCAAGTAATTTTAATTGCTGAGCATTGTTATACAGCGGCAAGCATAATT
GCCTTCAGGGCAAGGCAGAGGCCGTGCTGTCACCATCTCCCGAGAGACTCGGGTAGCGTG
GCCGAACGGTCCAATGTGCTGTCCTCTTCCACCAAGTGTTTTGCATTTAAAGGAGTGTTT
CTGCCTGGTTTCGAACCAGGGACCTTTCGCGTGTGAGGCGAACGTGATAACCACTACACT
ACAGAAACCGTTGCTCAGGTCTGTGAGAGACTAGATCCCACAAAATGCAACCTCCCAGAA
CCAAACGCTCTCACAAGACGGCGCGTGTTACCTCACTAAGTGTTACACGAGGTGA
>NODE_1504_length_180_cov_9.727777
GCGCACTTGCATAGGTTTCTATCGTAATGCAAGCTGAATCCAAGTGCGAAATTGCCCACT
TTCACCAACGTTAACGTTACTGTAAGATGCCTAGAGGATCAGGAAGAACTTGCACAGTTT
TCCGCTGCCCCAACAGCAGTGCCAAACTTCAACTTTGGGACAAAACTGAATGCGAAACAC
AAGCCTTTACTCCACAAAGAGTGCCCCTGTCCGAGACCTATGCCTTCGTTAACTTATTAC
ATGTAGCCCc
>NODE_1506_length_197_cov_12.659899
TTATACTGATTCTTACCAAAAAAATATATAGAAAATCTAGCTCAGGCTTCATTTGGGCCT
TATGCAATCGCTGGTTAGGGATCTTCCCCTAAATCACATTCGGATTCATTACAAATTCAA
TGGAGAAAGTTAGGGAATTTTATACAGATCCAGAAACTGACATACTGATTCTTACCAAAA
AATACTTTAAAAATCTAGCTCAGGCTTCATTTGGGCCTAATGCTATAGACCCATGCCACG
GTCGAACCGCTGGATCGACCGACCCGc
>NODE_1507_length_336_cov_59.928570
TACCTGAACCACCCCCCCCCTTTTCTATGACTGCATCCCCCCACTATTGTGTACGTTTAC
GTAACCTAACTATAAGCGTAGCACTGAAATTGCTAATAAAAGTCTTATCGCCTACATCAA
CACGCAGATCTGATCTCCCACCAGACTTACCTGAGTCACACGCACATGCTACATTCCTCA
TTGTATACACTTATTAACATAACTTAACTAAAGCGTAGCACTGAAGTTGCTAATAAAAGT
CTTATCGCTTACGTCGACACGCAGGGTCCCGCTTCCTACCAGATTTACCTAAGTCACATG
CCCCCCCCGTTACACCCTCCTCATTATTATGTACTAGTTAGCGTAGCTTAACTAAAGCGT
AGCACTGAAGTTGCTAAAATGAGCCTTATCACTTACGTCGACACGC
>NODE_1509_length_357_cov_34.030811
TGTGCGTGTGTGTGCGCGTGTGTGTGTGTGCGTGTGCGTGCGTGTGTGTGCGTGTCTTTA
AGTGTGTGTCGACTGATTGAAGTGTGTAAGGTTTTGAGCTAATTACATCCAGAGCTGCAG
CCTAGGAACAGATGCCACACTTGTGCATCAATAAATGCTTATAAGTAACTTATTTAGAGC
TGCCTGCCATGAAGGGAAATGGCATGACTTTAAGCACTAGGCCCCGGGGCGATACCCTAT
CTCTTTGTCTTGTCATCCTGCATCTTTTAAATCTCTTCACGGCTTCAAAACAACTCAGGG
AGACAGCAGGGCAGGCAGCAAAAAAATACAAATATTCACACTTTGAGCGCAGAATTACCT
TCACCATTTGGGGTTGTCTCACATCAAAGTTCTGTTGTCTCCTTGATATATTCTAGTGTT
AGACGAg
>NODE_1516_length_262_cov_12.248092
TACCGAGGTCAAGTTCCACATATCTTTACTGTTTTTTCTCCAACGTAAGCTCAGACGTGA
TTACGTGATACCAATACACAACAGTAATGACAGATGATCCGATTGATTAGGATTCCCCGT
CCGACTGTGCAACATATTTGAGGGGTTCTATTGCAGAAACATACATTCATTCTCCACAAT
GCTATATATCCGAGCGTGCATTTTCCCCTTTTCCGAGCCTTTCTTGTGTTTCTTCCTTCT
GCCATCGGAGTCGCAGTCTCCCCTTTCTCCAAAGATGTACGTACGCATGGGTCTGGGTGT
GCGTAGAGGTACGCACATCTCCCGCCATTTTc
>NODE_1522_length_368_cov_23.807066
TTCATGCACATTGTTTATAGTTAATGATTTTCAGCTGTTTGTTGGCATTCTGATAGCAGG
GAAAATGTACCATATGCTCCGCCAAAGGAAAAATGATTAGCAAATGAAATTCTGGACAGC
TGTCTGCGAAGCAGCGTTTGGTTGATAGCATTCTGCTATCATAATTAGCTTAAGCTTTGG
GTTAATTAACTTTCTACCTGGATATGCATAATAATGATCAACTGCAGGAAAGCAGGAAGC
TTCCTCCACACAGCCACAACACCACCAGTCCTCTTTCTACACGGCGTTTCCCCTCAGCAT
ATTAGAATTTCAAGAATGATTAATCCGGGGACTATTGTCACATACTGTTGGATTTTATTT
GCACGCCAGATAATACTGAAACAATTGGAATCTATTATATAGCAGGAATAGCGTTTTTCG
GATCGTAATTAAAGTTCc
>NODE_1523_length_317_cov_55.507885
GCTGTCTCTTTCTCTGTCTGTCTCTCTCACGCTGTTTCTTTCTCCCTCTCCCTCTCGCTC
TGCGCTCCACAGCGTGGCTGATTTACCAGAGGATGCTAATGATCTCCCTGCTCTGTATTC
TGATGCAAGGTCTGTCTACACTTCTCCCTTTCATCCGCTTACAAATGTTCTCTTATTGCC
GCTTCGCCCCGGGCCTTTTCAGAAGCCTTTCTGAAATATGCCGTTTGATAAGCACATCAT
TGGGCCAAGTCCCTGCAGTGATTACACATCTCTTTAATGTTAAGGAGTCAGCCCCCCCCC
TCCAACCCACCCTGGCTCTAATCCGTGGTCCGCTAGACCCTTGGTCCCCTAGAATCTTGG
CTCACATATCCTGTGCCCCTGCCCCCc
>NODE_1524_length_325_cov_18.030769
GGAGAGAGTACAGCCTGGGGCTCGAACAGCAGCCTTGCGGGACTCCTGTGCTTAGATTCA
GTGTGGATGAGGTGTTGCTGCCTATTGTCACAGACTGTGCCAAAAATCAGATTTGGGCTG
CCAGTCTAAACGGGGTCTAATTCTCTGCTAAGAATTCCCCACACACACATTTTCCTTCCA
TCCAGTCGCCACTCAATCGGTGGGTTTTGCTTTTCAACAAGGAGAGAGGGTGCACCGTTC
CCGGAGGCACTGAAATACCGGGTCGATGCGTGGAGCGGGCGTTCAAGAGTTTTGTAGTTA
CATATTAGTTAACGTACACTTAATGTAAAGTGTTACCAAGCATGAAATGCGTCAAAAAGC
GGAGCGCTTCACGGATTTGCGTGTCATCCTTTCGC
>NODE_1525_length_215_cov_18.004652
GTTGTTTTTCCAGGACATCAGATCTGCTCCATCTGGTGATGTGTTAGACAGCCAGCTGCC
TTGCTCCCATCGGCCCGGTAACACCATCCCAGATGCCATGGCAACTAGCACCCTCCCCGG
CCGTGACGACCACCTCCTACTCCTCCTGCCCTTCTTCTCTCCCTCCCTTCTCCTCTTCTG
TTTCTCCCCAGTGTTCGGGGTCTCCCAGATCACCCTGTGTTTCAGGTGCTGCACTGCCTG
ACAAGATAAGTCATATGAAATATAAACAATGATTCTATGTGTACt
>NODE_1526_length_80_cov_18.075001
GGGAGTATGTTCAGAGTGGTTAACTTTGTTCATTTATATAATAAAAAATCACACCAGGTG
GTGAATTAAGCGGTGCAGGCTCCGTGCATTCATAGCATGGCAATACCATTGCAGACCAGC
AGAGGGCAGTAGAGCCTGCACCGCTTAATT
>NODE_1527_length_226_cov_13.694691
CAACAAAAGAGGATCCATGGGATCGTTTCGCCCTCCAGCAGCCCTGTGGATGCGGGCTGA
CGCCGACACCCAAGGCTAGGCTCAGCAGGGACAGACTGTGACACAGTCCCCGCTCCACTT
GCTCCCTCCACTATTGATTCTTTATTAAGCCAGTGAATAGTTCACCAGTAGAGCTCCTCT
TCACTCCTAGAGTCAGTCAACTCAGCCCTGAGGGAAAGGTGCCATTTATCTGTTGTGACA
AAGTGTGCTGGAGTCTCTCCGGCACCCGGAGCATATATATATCTACCCAGTGACAt
>NODE_1528_length_279_cov_10.727598
CAGAGGAATGGTGCCCTCCTGAAATCCCATTATGACTTCTCTCTCCATTGTTTCTCAGTC
CGCCTTATGTCCCCAAAGTAGCCTTTAAAAGACTTGTTAAGAGAAAAGGGCCCTCTGCTT
CGGAATGGGCTAAATCAATTATAATAGCAACTGGCTGTGCTCTTTAACATGTCAATGGTT
CCTGGGACCCGCATGCATAATTCTCCTGAGTCATTGTGGTGGCCCCTGTGTGGCTCGCTG
ACAGGCCACCGCAGGCGCGGAGGCCTATTGTCATGAGCGCATCCATCTGGATCAAGGCCA
TTAGAGGATATTTGCACTTCCTCTGTGGCTCCTGGCTCTTTTTGACATG
>NODE_1531_length_305_cov_20.816393
CAGAAAACAGATCCAAGAAGAGTGGAAGAGGATGGAGGAGGAGAGGCACTGGCAGAGGGT
GGAGGAGACGCAGAAGATACGAGCGCAGGAGGAGAAACGAGAGAGGGAGAACCTCCAGAG
AAACAGGGAGAGTCAGGAGAGGAAAAGGGAGGATGAAGAGAGAAAGAGAGAGATAGAACA
GCTGGAGAGAGAAGGAAGGGAGATGGAGGAGAAAAAAATGAACCTGGAGAGGAGAGAGAA
GGAGATACATAGAAAGGAGAGAGAGATAGCCGACAAACGGGAAGAGTGCGACCGCAAGGT
TGTCAAGGTGAACCGTAAAGTGATGGAGACGAGAGCAGGGGTCGAGGAGGCAGAAAGGAA
CGGCCAGAGGATAGA
>NODE_1532_length_192_cov_7.625000
AACATTGGATATCCTAAACATCTTTTGGAACGTTGTAGCTAGATCACATCCACGAGGCTG
ACCTGAGGAAGATGTTGAGAGAGGTCCTGCTGGAGGAAGAGGAGGAGAAGGAGAGGGCTG
AGGTCTGGGGAGAGGAGAGCAGGCCTGCCCAGCTGCAAAACAACCCAGCCCGGACGGTAT
CCACGATGAAAGGTGGAGAGTAGACGGAGACACAATTGGTGTGACTGTTGGCGTTGGTTG
gatggattttttgttggtgaac
>NODE_1533_length_168_cov_15.398809
AGTAAGAGGATATTTGTGAATTCTACTGATAGAAAAATGAAGTTGTATCATAACCTGTAT
GTTTATTTATATAAACCGAGCACAAAATGTAAGGAAACTTGACTTTGGGCCATTATATCT
CCCCTTTAATAATACCAATCAGTAAGGTGTTTTATATCATTTTAATCGTTGATTTGTCAC
CTTTACAACGAGGTACAGCTTCTAAACATCGGGCATTCATGGAATGAGCAACACAGGA
>NODE_1537_length_421_cov_63.992874
CACGGGGAAATGAATATGAAGATTAGGTGCCGGGCTTTTTTGCATGAGAGATCGTTTTTG
AAGCTATAAATTTGCCATGCTGCAAATTGTCTGGCAATTAAAGCGTATTGCAGATAATAA
GCGTCGTCTCTATAGGGTGTTTAGTTTTATGGAGCCTGTCTTCGACGGAGCTCATACCTG
GAAGCCTGCTGAATTGCGGCACATAAAAGATGGACTGAATATGTTCACAGGGAATATTGC
CCGTCTCAAGGACCGATCCGTCTTGCTTAGGGAGGCAATCTTAGGTGGAGCAGATAAACT
AATATTTGTGTATAACCTCAGTCAGACAATACAAATGATAGGATGATTTTTCATCTCCTT
ATGCATACAGGGAAATATGAAAAATTGCGGATCGGGAATATTTGCCGGAGCTGGCGCAGC
GGCGGCAGTAGGCTGGGCTAGCGTTAGCGCCCTGGGCCACGCTCGCTAGACGCCACTCAC
CGCCGCCGCca
>NODE_1538_length_164_cov_61.932926
CCTAACAATGGCATTGACTTGTGCTTTTAATGTAGTAAGTGCTACTTGTTGGGGTAGTTT
TACGTGACTTATTCATCTTCTTTTTCATCACACAAGTCTGGTTCTGTATGTGCCACCGAC
AGGACCATATTAAGATCACCTCACATGGAAGCATTGTTTGATTTCAAGGTTCATAAGTGC
TTCTCTTTGGGGTAGTCTAATCTGTGTCTAATCTACTTTCATACAGATTCCTGA
>NODE_1540_length_558_cov_18.421146
CTTACTTTAAGGAACACGATAAGTGCAGCATAATATTATTGAGACAATTTGTAGAGATAT
TCGATAGGGCCTATATGCTTTTCCATTTTCATTGTAAGCCTAAACCTAAGCCTATTCGTC
AAATTCTTAAGGCTAGTTCGCCTATTGCTTTTCTGTCAGTATACCATTCCGTTGTATGGG
CTAACTTGTTTGTCTGTTTTCTTTCATCTTTTCAGTGTCTACACAGGTTGCGACATAGAC
CGCCTAACGCCATCACCGGGTGATTCGCCTCGCTCACAGATCGTGCCTGGTGCGAGATAT
GCCATGACTGGTTCTTTCCTGCAGGACCAATTTGTCAGCACTTATGCCAAATCTCGCTTT
CACCCTGGCGTAGGGACTGGTCCTGGCACGGACCGCAGCGTCTCACTTAGTAACAGCTTG
CTATCCCCGCAACAAACCGAAGAGCCCACGGTTGCTTCCCCACAGCGATGGTTTGTCACC
CCTGCCAACAACCGACTGGACTTTGCCGCCTCGGCATACGATGCTGCCGCTGCTGCAGAT
TTTGCAGGCAACGCAGCCACATTGCTGTCCTACGCAGCAGCTGGAGTGAAGGCACTTCCC
CTGTCCACGGCAGGATGCTCAAACAGAc
>NODE_1541_length_193_cov_10.564767
CACTCACACTCACACACACCAGTGACCCTGCTATTAACACTCCTAAAGAGGAAATCAAAT
ATTAATCCTTCAACACCAACCTGGAATTGAAAAATAAAGATGTGTTGACTTACCATTTTA
TTATTGATTTCATGAAAATGAATTTCACAGACTTTCTCTACAACATCTTCGCTCTCGAAA
GTTACGAAGCCAAATCCTGTGCAGAGAGAGAGAGAGAGGAGGGAGGGGGAGAGAGAGAGG
AGGGAGGGGGAGAGAGGTTCTGc
>NODE_1550_length_260_cov_33.226925
TGTAGTTAACAGATATTAACCTGGTTAGCCGCGTGCACTGTTTGAAAATGAGAAAGTGCT
GATGCTCAAAATCAATTTTCCTATGTCCAAATTACTCCCTCACCGGCTTAGAGTTTCACC
TAAATGGCCGAATCCTAAAACACTGATACTAATCCTATCATATTAGACCCCGATCATATA
GTTCAAGTTATTGCTAATGCTATTTGCTTTATTTATTGATGTACTGAGAAGGCTCAACGG
CAGTGGATTAAAGGGTTCTGTTACTGCTGCTGCTGCACGTGCGTTTGTGTGTGTGTGTGT
GTGTGTGTGTGTGTGTGTGTGtgtgtgtgt
>NODE_1551_length_235_cov_25.863831
TACATTACAGTCATTTGGCAGACGCTTTTATCCAAAGCGACTTACAATAAGTGTATCTAA
CTCTGTTAGTTAAGAGAACTGCTAGTCACCAGAAGTCATAAGTACATTTTCCCGCTAAAC
AAGCATACAAGAGCATAACCGGCGCAGAAGTACCAGTGGAAGAACAGGTCACCACACTAT
GATATGTCGTTCTACGAGGGGGGGTCCGGGTAGCATTTCCGGAAAAGGTGAGTTTTCAAC
CTGCGGCGAAAAATGGGTTGAGACTCAGCTGTCCTGACTTCTGTGGGGAGGTCATTCCAC
CACTG
>NODE_1552_length_355_cov_16.014084
TTAGTGAATTATCCACAATTAAGACTTTTTAAATTCAGATCACTGCAAACTGAGATTCCG
TGATCAAGGAGAACGCTGGCATATTTTGAGAACGTCTCCTCCGCACATCTCCAGGAAGAC
ATGTTTGACGGGGGTGTCAGTCAACAATTAAATTAATTGAAAATCCATTTATCCAAAACG
GAATTCTGCCCTTCTCGTCTCTGCATGCGCAGACAGATGGTGTTGTGGGTGCTTATGTCC
AATTTGATTTGAACCAAAATCGCAGCCAAATACACACTGGCGGAAACCGCGCCGCGCCAA
ATTTCTACTGGCAGATCCCAGCCAATCCCGACGTCGAGGCCCTGACATTGTGAAGGAGGA
CGAAATCCCGACGACATTCGGAAAAGTCGGAAAAACTTTTTTCCGCGCCGTAGTTGTGTA
GAACt
>NODE_1553_length_198_cov_28.333334
CCTAAAAAAAAAACAAGCCACAAGATGTCAGTGATATTTTTTTTTACTGACGGCCACTGG
TCAGTTGCCGATTTTGTTCTGGAACATCTGTGATGTACAGCCAGGGAGTTTTGGTGTTCT
CCAGGACCAGGGTTGGCCACCCCAGATAAGTTGTGACAGGTGAGGGTTTGACTATGCAGT
GTATTAACTGTGTGTTGTTCTCATTGCCACTGCAGCCGCCTATCTGTGATGGCTATTGGC
CAGAGCTGGCTTGCAGATGATGATGATG
>NODE_1557_length_161_cov_14.006211
ACACAAAGGAGTTTTTGTTATCACAGCTTATTCCAATGGAGACAGAAAGGGAGAGAAAGA
GGGATAGAGAAAGAGGGATAGAGAGAGGGAGAGAAGGGCACTCAGGTTGAGGGAGTCCGA
ATGAGAGAAACAGACAGTGGTCGGAATGCTTAGGCCTGAAGCCTGGAAAATTACTTTATT
CAACATTTGCCAAATCAGTGGTTGTCTCACTTTCTCCCAGAAAATAGTCTa
>NODE_1558_length_137_cov_59.715328
TTTGTAGGTAATGGACTAGTATATTATCTCATACTTTTCATAGACAGAAAGGCTATCCCA
TCAAGCAAAGCAACTAATCGCATTCGCCCGGCCGTCCATATCATTCCACGTCAACTCAAG
CAAATGCTTTCATGTCCAACAGTTTGCAACTAAATAATTGAAAGGATAACATGTTGTAGC
TTGCTATAACTAAGCAATTCGCTGAAA
>NODE_1559_length_147_cov_8.496598
CCATAGGCAAAATCCTTGATATCAAATGGACTCGCAAAAGGGAATTGAGATATTCAGAAA
TAGTCACATGAATTCCATTTAAGTCGAATTTTTCATTGCTGAATTTAGACAAATTGGAAT
GGGCAAAGACGGTAAAAGCAGGCTGCGATGGCCGAGTGGTTAAGGCGTTGGACTCGAAAT
CCAATGGGGTTTCGCCGCGCAGGTTCAAACCCTGCTc
>NODE_1562_length_694_cov_47.096542
GAAAGACTGTTCATAATTTGGTTAGTAATTTCTCTGGCACCGTCTGCTCGGTCATTTCCT
CGAATCTCCCTCAGCAACAAGGATCATCGAGGCGACACTCAGACCAGGAGCTATCCAACA
GTCTCTTTACCATCACTGAGAAACATTCATTCTGAATTAACATTCAATGCTTTCTGAAAT
GTAAATAGTGTCAGAATGTTGGGTGTTCTATCAGCACTTTCTTTGTAAAGCGATTTAATA
ATCCCTGACCCCGTGTGAACAAGAGAATTCTAAAATCATACACCCAGAACTTCCTCACTT
AAACTGTATTGCTCCCATCACAACAGAGCAAGCCACTCTATCAGTAAATGCTAATCTCCT
AATTAACAAGCTAATTAGGCAATTACAGCTTTGCAGAAGGATGCCTAAATGAAATATGAC
AACACAGTCACTGCTTTCTATGGCACCTGTGGGTCTTTTCATATGTCACAATGAAAAGCA
TGATGACAAAGTGTAGTCTCTCTACACTCATAGGTACTTAATATGCCCTGCTTTTTAAGT
CCTTATTTTGTTGTTAATGATGGTTGTTTTATGAGCAATTTGAAATAATTTGTCTGGTGT
AATGCTTCAGGAGAGGGGGGTGATAGTTCATGCAGATTATCAATATGGATTCACAATATA
ACAGTTTTGCTACAATTCTGCACTGTTGTTATGTAAACATGCTGTTGTGAACTTGTGCTT
CTACAGTGTCTTATTGttggaggctgtcacatacggaaatgaat
>NODE_1563_length_424_cov_39.056602
CCTGACCCTCGGTTGCCCCACGAAACCTGATAAAGTTTCCACCTTCAACGTTTTGTAGGA
ACTAAAAACGTCCTTCTAGCTCAGTGTTATAGCAGGTGTTACAGAAACACGTTAGAAAAG
ACTTTTACTATTACCATATTTGATGAGGGGAAAGATAAAAGAGTATCCTATGGTGAGACA
AACCTGGGGGACAAAGCCGAGCTTCTCTAACTTTGTTATAATTAATTGTATACCTGTGTA
TGTAAATATAATGCATTCCTATTTTGCAGTCAAGAACAAAATACTATTTGTAATATAGAA
TAAACTTTATTATGAAACAAAGTGCCGTGTGTGTGTTTGTTTGGGTGAAGAATTGTCACT
TACATCTTATCGAAATTGGCTTTCGCAGTGTGGGCGCAGGATGGCTCACTGTGTTCTGTT
TAATTAATTGGAAGATTGATGGAGCGGGAACAGAATCTCTCACGGCGGGACGAGCTCACA
GGTAAAGCAGACAc
>NODE_1564_length_184_cov_10.880435
GTAAAAAATAACATCACATGGATGCAACTGGGACGTATCATCAGTGACGTAGCCTGGGGT
CATAGGATGTAAAGAGGCCCTGCCCCCTCAATGCTGATTGGTCAACGTTTTTTGGTCAAT
AACTTATAGCTCTAAAGGTCCTAGAACCATAAAACTTGGTGGGAGTGATGTGGGGGGCCT
AAACATCAAGTCCATAGTATAGAGGCCACGCCCCCTCAATACTGATTGGTCCATGGTTTT
TGGTAAATAACTTt
>NODE_1565_length_573_cov_32.726002
AGCCAGAGAGCTCTTCTGCTGGCACCTGCCCGGATGTTGCACGGCAACAGTGCCAGTTCG
AATCTGTCTGTACCCAAGTCCATTAAGTCAGGAGGAGAGAGTGGTGCGGAGAAGGAGGGG
CGAGGGGAAATGAGAGGGAGAGACAAACGGAGAGCCCAGATGCAGATTAGGCTGCAGAAG
ATGAGAGTGTAAAAGGGATTTAATGGTAGCATGGATTAGAGAAATCCTTGTAACAATGTT
AAATAATTATGGTTCCAGCGGAGATCAAAGCACCATTGATTGAACCCCTCAAGCCTTGTG
CACACGGAGTCTTGGAAAGCAAAGATTGGTAAACTAGTGCTCAGACCACTCTGGCTGCTC
GAGTAAAAATTGGATTGGAAATATTAGGATATAGAGATGAAACGTTCTGGAGGGTTTGCC
AGAGCTTTTGTCGCAGGAAATGTAGCTTGGGAGCTATTTGAAAGGTTTGATAACGTTACT
GTCTAGGCAGAATCATAAGACGAGGATGTCGCAGCTGTCTTTGCTGATACCTAAGCGTTT
TAAGAAGACTTACTGACAGACTTGACTTGTATATCAGCTAACTGAAAACTTTCAGACCAG
CCTCAGTCAAATTGCATAGGGTTTTTTTTCCCTCTCTtcctta
>NODE_1569_length_71_cov_76.408447
AAGTCACGTAAAACTACCCCAACAAGTAGCACTTACTACATTAAAAGCACAAGTCAATGC
CATTGTTAGGGTACCGATCGCAACACACAGAGAAGAGCTTGATTAGGCCTACCCTTGATA
GGATCACCCACCTTCTGTTTC
>NODE_1570_length_281_cov_30.964413
CCCATCCCCAACCCGAACGCTACCAGCCCTTCGCCGCCGCGCCTGTTTCTCCCTCCCTCC
CTCCCTCCTCTCTTCCCTTCATCTCTTCGCCCGACCGAGAGAGAGCGAGAGAGGGAGAGA
GAGAGTTATAGCTGCCATAAAAGGCAGGTAATGCATTGTTAACTAATTCTGTCTGCTCGG
AGCTGATATATCCTCCTGCTCTAAATCTCCACGCTTCCAATAAAATGCAAATGCTAATGC
TTGCCCTCCATGAGCCGGTATAATTCTTTACAGGCTAGCCAGAGGTAAATGCTGGGGGAG
GCCTGGAGGTAGGGAGGGGAGGGGGGGGCTGGGAGGATGAGAGCTggaggt
>NODE_1575_length_348_cov_9.945402
ACTCAGAGAAAGGCCGTTGAATGCCTCACCAGCTACTTCATGTGGTACTTCCTGCTCCTC
TTCATGTCCCAAGCTGAGGTGAGTACCATCTGCCAGAGCTATGGCTCCTTATAGTTATGA
AGATGATGATGATGACGACGACAATCATGTGTGTTTGTGGGAAAGACGGCAGTGTCAGTT
ATTGTTGTCTTTTGTGTGTATTCTCCAACTCTGTGTTGAACTATATACAGGTGGTCCCGG
TGGTTCAGTCTGGTAAGACCCAGCGGTTCAGACTGTTCTGTGTTTCTGGTGGGAATGACG
ACAGCGATGCTGGCAGAGATGACTCTGCCTCAGACATCCAAGAAAAACCACCGGACGAAC
CGCCAACCACACCTCCTCCTCCATCTCAGGCTGATGCCCTTTGTAACATCCTGGGCCc
>NODE_1576_length_678_cov_44.168140
TTTCTGCTTTTAAATATAGGTTCTTGACGGACATCTGCTTTCCCATTTCCCTGTAGTAAC
ATACGTCTTTGATGACTAACAATGGGATAGTACCCTGTGAGACGGTATACAAAATGATAA
ATTGCTTTTGTCTCTTTCATTTGGTTTGTTATCTGCTTGGTTTTGTGAGAACAAGATTTT
GATGCAAAAGTTCAAAAGGTCGGAAATTGACAGTGGTATTTTTATTCATGCTAACACTCC
TTCATATTTACTGTACAAAGGGGAAGAGTCAAAGTGAGAAAGAGAAAGGAAGAGGAAAAA
TTAAGGACTGCTATTCCTGTTTTTGTCTCTCAGGTGAGTGAGACTGAGATCAATGGCCAG
TTTGAGTCAGTTTGCGAGTCCGTTTTTAGCGAACTAGAATCCCAGGCCATGGAGGCCTTG
GACCTGCCTGGCTCGTTCCGCACTCGAAGCCACAGTTACCTGCGTGCAATTCAGGCTGGG
TATTCCCAAGACGACGACTGCTTGCCTTCAATGACATCCTCCACTGTCACTTCGACTCTC
AGATCCACAACAGGTAACAGTATGCCTAAAACAAAATCCCCCCCCAAAAACAAGAGAAGG
CTTAGAATACATACCCCCCTCCCCCCATACATTATATACATGCGAACATACTTGACATAC
CTACATATGTACAGTGGGGTACCCTTGAGCTTGAGAGATGCTGGGTTGAATGTTTccggt
cacttctgtcggctactgtcgtgtatgt
>NODE_1577_length_81_cov_33.123455
CTAACCCTAACCCTAACCCTAACCCTAACCCACTCTGACACCCGGCAGCCCCAGGCCTGT
GATCTGACCCCCTGCCCTGGGCCTAACCCTAACCCTAACCCTAACCACCTCCTGGACATG
ACTGAGGAGTTTCACCCACCCAGGCCTCACG
>NODE_1581_length_745_cov_26.896645
TTGAAAGGTTGATGGATTGATCCCTGAAATTAGTGTGTATTTTGAAGAACTAGAATACTT
CTGTAAAGAAGCAGTTGAAATACACTCAGAGAACAGTACCAAAAAGAGATCTGCCTTCCA
TGCAGAAGGTTGATGCTTTGATCCCTGGAACATACATGTTTTAAGAAGCAGTTGAAATAC
ACCCAGAGGACAGAGGTACATGTGACCCACCGAAACAGACAAGCCGAGACTTCACTGAAG
AACTGACAATATGTCTGTAAAGATGCAACAAAAAAAGGGTTTTTGGTGCTTTTGCATAAA
AATCTAAATCATTTGGAAGGGTTTTGTAAGGCATTTCTCAACGCAATGTTGTCAACACGT
GTTCTGTGTATCTGGGATGCATTTATTGACAGTGTACACCACCCACTGAGGATTTTAAGA
AAAACATCTTTCACATTTTTCGGTCAAAAGATTAAGGCTGCATATTTTTTCGCAAGGTTT
CCGGCAGAGCAGACCTCTCATTCAGCAGACCTTAATGTCCAAATTAATAGAAAAAACACT
AACAAAAAGTATAGCATGCCATGTCAGGTCCTCTCAAATTTTGGTGATTGGATCCCAGAC
TAGTGTGGGTAGGGTGCCGCTGACTGGCTGTCAGAGCCGTGTTCGGCTGTTCACACTCAG
CTAACGTTAGCTAGCTAGTTAGCTAACGTTAGCTAGCTAGCAAGCTAAGCTAGGTAATTG
TCCATAATCAATCGGTTGTTAGCTAGTTAATTTCAGTACTTGTTGTTGTTCTTACAACAA
GTACTGCATTTAAAAGCCATGTCCACCAACAaaga
>NODE_1585_length_344_cov_29.319767
ACTAACCTGTCTCTCTCTATCCTCCACTAACCTGTCTCTCTCTCTGTCCTCCACTAACCT
GTCTCTCTCTCTGTCCTCCACTAACCTGTCTCTCTCTTGTCTGTCCTCCAGGCATTAAGC
CCTTCCAGTGTGATCGCTGTGGGAAAAAGTTCACACGGGCCTACTCCTTAAAGATGCACC
GGCTGAAGCACGAAGGTAAACGCTGTTTCCGGTGCCAGATATGTAGCGCCACCTTCACCT
CCTTCGGTGAATATAAGCACCACATGAGGGTCTCCCGGCACATAATCCGCAAGCCGAGGA
TTTACGAGTGCAAAACGTGTGGCGCCATGTTCACCAACTCTGGCAATTTAATAGTTCACC
TGAGGAGTCTGAACCATGAGGCGTCCGAACTAGCAAACTACTTCCAGAGCAGGt
>NODE_1587_length_455_cov_27.997803
TCTCTTCTTCCACCATCCCCACATCTCTCTCTCTCTTCTTCCACCATCCCCACATCTCTC
TCTCTCTCTCTCTCTCTCTTCTTCCACCATCCCCACATCTCTCTCTCTCTCTCCTTTCCT
CTTTCGTCTGTGGGAGTATGAGTGCATGTCAAGCGATTGTTGAATTGAAATATTGATGTG
GAGTATCAAAGCGTGGCACAGCACTCCAGTGTTTCCAGAGCTAACCGTGAGGCGCTTTGA
TCAGACACCTCTGTGATCTGACTTCTGAAGTTGTTAAGAGTGCCGGAAAACAAAATGCAA
ATAAACTTCAAGTGCTCCTGGTATTGATAAAAGTTTTCTTAGACAAGTGGATGTGTGCTG
TCTGTCAGCGTCTGCCCATGACTAGAGATCCTCCAGCTTGCATGTATGTTAATAGACAGG
TGTGATAATAATAATAATTTAATAGACAGGTGTGATAATAATAATAATTTAATAGACAGG
TGTGATAATAATAATAATTGAATAGACAGGTGTGatcaggtatgg
>NODE_1588_length_201_cov_25.243782
TAATATTAAATAATATTAAATTAGAAAATAAGCACAATGCATTTAAAAACTGTGAAAAAG
GTTGTAAAGAGGATTGTGGAGAATCCTTTTCAATTGGTCAGTATTTTGGAGTTAAGTCCT
TGCTTTATTTGGAGCAGCTGGTAATTACATATTACTGAACAATTAAGATATTTAGCATCA
ACCAGCGTAAGCCAGGTCAAACCCTTATCCTCGCCTCGCCTCTCCTCCCATCCTCATCAA
ATCAGCCTAGCAGCTCTCTCTCTCTCTCTCT
>NODE_1592_length_187_cov_9.614973
TTGATCTTTAGCCCCCTACATCACTCCCACCAAGTCTGGTAGATCTGGGACCTTTAGTAC
CAAAGTTATTTACCAAAAACCAATGACCAGTCAGCATTGAGGGGGCGTGGCCTCTATACC
ATAAGCTTGATCTATATGCCCCCTACATCACTCCCACCAAGTTTCATGGCTCTAGGACCT
TTAGAAGCAAAGTTACTGGCCAAAATCCGTGGGCCAATGAGCATCGAGGGGGCGTGGCCT
GTATACCATGGCCATGA
>NODE_1593_length_78_cov_3.935897
ACTGACTACAGACATAGAGAACATAGACACTGACTACAGACATAGAGAACATAGACACTG
ACTACAGACAGACAACACAGACACTGACTACAGACATAGAGAACATAGACACTGACTACA
GACATAGAGAACATAGACACTGACTACA
>NODE_1594_length_569_cov_17.063269
GTCAGTGTCGTGGCCTGAGAGTGTTGGGGCTGATTCCTACACAGCGACCGTGGAAAACAG
CGATGGCCACATCACCACCTGCCAGGCCGGTCTGAGCGCTCCTGCAACATTGCCGGACTC
AGCTGCGGCGAGCCTTACAGTACGATGTCATTGTGGAAGCCAATATGAGGTTGTTTGTGA
AAATGCTCTACGTTTGGTTTCTGGACTTCAATTCTGGTCAAGATTATTTCCAGGTACAGT
AATTGTTACAAGTAATTTCTTTCTGCTTGTATTGATATAGGCTAATTATTGTAAATAGGC
TATTGCACACCTGTCAACATTAGGATTTGAAAATAAGGACCTACCCCTTACATTTAGACA
ACAATTGGCTAGGTGCGCAGCAGCCATCTTGGCATAAAAAGGTGTGCAACCCAGTTTCCT
GTGAGCTAGACTGACACAATGTCAACTAATCTGCTGTATGCAATTCCATAATTCTGATTT
AGTGTATCTATTGTTTAGCAAACCTTTCTCATATTACATCTTTTATGGTGTTTTTTTCTT
CTTCTTGTTTACATCGGTCATGAAATTGTACATATAATAGAATAGTTTGATTGTCGATCA
ATCGGTTAATGTATGTATGTATGTATGTATGTATGTATG
>NODE_1596_length_117_cov_57.965813
CTCTCCTCCTCTTCTTTCTGTATTTTGGCCTCTATCTCTTTGTTTCTCTTGTCCTCCTCT
TCCTTTCTCTTGGCGTCTTCATATCGCTTCTTTTCCTCCAAAATCTGAAGTCTACTTTCC
TCCTCTTTCTGTTGCTTTGCCAGTCTCTCCTCTTCCTCCCTCTGCCTCTTCTTAGCCTCC
AGTTGTG
>NODE_1598_length_106_cov_35.028301
GCCATTTTTGTATTGTGTAATATAGAAGTGTCCACAAGAGGGCGACATATTTGACATATT
TGTGTAAAAAGCATCACATCTCGGGCTACGATGGTCCTATCGACTTGGGCCTTTGCACAC
AGGTGCAGGGGCACATACTTTAAGCAGAGAAGGTGTTGGGAACATAATCAGTCACC
>NODE_1600_length_359_cov_11.534819
TAATAATTTCCTCAGCAATTTCCTAACTATAATTGACAGGAATAAAACGTGTGCAGAATG
TCACATAGGTACCTGCAGACTGGAGTATGCCTGCAGGCTATGTTGCATGCTGGCCCCTGG
CCCCTATTACCTGTATATATATTGGTTCTGTTGACTGACATCAGCTGCTGCAGTGTTGCA
GAGAGAGAGCATGACTTGGACACAGGGCAGTGTTGATAGACACGAATATTACCTGCTTAT
TACTTCATCAACATTCAAAAATAGCTCACCCTATCTCTCACATGTATTTAAATCTCTCAT
CATCTCTCTCACTCTCTGTCTCTCTCCTCTCTCTCTCTTTTTTACACACGCACACACACA
AACACAGGTTTTAAGAAGTGGATTTGAGGTGTGTGCGAGCTTCCCCTGGAAGCCccagag
catgttcta
>NODE_1601_length_1096_cov_23.706203
GTTTTGCAGGTGATCTACGTTAGAACCACTGAGCCAGCCAACCAGCCACCTGAAGGTAAT
GCAGCTCAGCAATGAATGAATCAACAAATCAGTCAGTCACAGGATCTTTAATCATTAAAA
GATTACTAATGTAGCCTACAGATGGTCCAATGAATGATTTGAGCAATGAATGAATCTCTT
GTGTTAATCAATTAATTATTGGATATTGGAGGAGATCAATGGATTAATTGGTGAATCATT
AATGTACCAGTGAATGATTTGAACAATGAATTAATCAAAGTTAATCAATTATTGGATTTG
GGAGCGGAGCAGATCAGTATTGGTATTTCAATTCTAGGACTCAAGGAGACTGCAGCCATA
CTGCTCCTCCCGTACCTCTTCAACAAAGATCCCAGTAGACTAATGGAGGGTATGTGTTTT
TGTGATGAGTACAGGAAAAGGAAAAGCTACATATTGCAACTACTGACCACTGTGACAAGA
GCTTCCCCCATACTGTATTCTGGTCTCTCCAACATGTCTTCCAAACAGTGTCATTTTTTT
TTTTAATTAAGCCTTAACCCTACCGTTCTACTGCCAATACTACATGTAACTAACCCTACC
GTTCTACTGCCAACTACTGTACATGTGGATACTAATTAGAAGGGGTGTCCACAAACTTTT
GGCCATGTAGTGTATCTGTGTTGAAGCTTATAGACTGTGCATCTAACTCCTTTCCTCTGC
ATTACCTAAGATGCTGTGATGGACCGGCATCCAGGGACCACACACAGATCGGAACTGCAC
TCAACTGCAAAATGGCAGAGAGTGCTCCTCTGTGGAGGCGACTGGAACAGACGGCCACAC
TGCCATGTGTTCATCCTACGAGAGCAGCTGTGACCTCACCGACATGCTCTTGTGGCCAGC
ACTACATAGCTACTGTGGTACACAGAGCGACACTGTGGAGACCAAGACAGGTGAACGAGT
AGACACGCATATACACATATGATACACATATGATGGACAGATTACTTAGAGAAGCAGTAC
ATCTCATGAGACCTAAACCATACCAACAAGAAGGATACACACTCATAAACACACACACTC
AACACTTGACTGACTAAGACTGCCTATTGTTGTGCTTCTTCAGCGCACGCCCTGTCAGTG
TCGTGGCCTGAGAGTGTTGGGGCTGa
>NODE_1604_length_646_cov_33.349846
AGTGGTGCTCTACTGCCCCTTACTGACAGGATGTGCTAACTGTTCACAGCCACTTGCTAC
TCCAGTGGCTATTGCTGTCTGTGCTTTGACTGTCCACTCTGTTTGATAGATAACCAGGGG
CTGTTGTGAGCTTGGATGGGAATGATGATAATCAGAGGGAATCCTTTGCTGTGCTGGACT
GTTGGGACTGGTTGTCGTGGTGACGCTTGCTTTGGGATCTTCTGGATTTTTCCTAATTCT
CTGGATGGTTCCACTGCAACAGCTTATTTTCTTCCTTTGTTGTTGTTTTGTTTTTGTTTT
TCTATTTTGTTGTCCTCTGCTCCTTGGTCTATCAGATTGAAATGGCGATTGAGACGCTCC
AAAAGACTGAGGGTTTATCCAGTCAGAGAAGCTCGCTGCTCAACAGCCATGTAAGTCGCC
ATTATCAACACCTCTGTTGGAGCTTAGCTCTACTCTCTCTTTCTATCTCTATCTCTCTCC
CTCTATCTCTCTCTCTCTCTCCATCTCTCTCTCTATCTCTTATTGGTGGTGGGGATGCCT
TCTCAGCTTTTATTTTTGATTTTAGCTGTCCCCCTCTATCGCTTCTCTTGGGTGTGCTAT
ACAACGCCTATGCAAAATAAAACAGTTTCAGTGGTGGTTGACAGAGGGCGCCAGAGAGCT
GTATTGCACACACTAATCAGTGTATAACTGACGTGTGTGTGCGTGTGTCTCCCACa
>NODE_1605_length_419_cov_28.183771
TCGTGCTGTGGGCCTTGGACGGCGGACGGACGTCTCATGGGAGTGTTTTCCCGCACCCCT
GGGAGGCTCGGGGCTGGGGTTTATTTTATTTTTATTTTGAGTGTTTAATGTATTAAAAGG
GCCGGGGTAATGAATTATAATCTTTAATGCAGCAACCGATCGATACCAGCAGAGAATAAA
TCAGCTTTTACTGAGAGCGTCAAAGCCTTTAATACACTAGCAGAGAGAGAGATGGAGGGA
TAGAGGGACAGACGGAGGGAGGGTGGTGGAGAGATGGAGAGGGGGATGTGAGGTGTGTGT
GTAGATAGATGGAGTTACCTCTGGGCTAACCTCATTGAGTAAAAGCCCCTTGAAAGCCCA
GAGAATTTGACAGTTTTGCGACGATGCAAGGTTGCAGGGTTAGTGTTAGAGTGTGTACGC
ACGCACACACACATTTATTATTCTCCTGCACGTTGTGTTGTTTAGCCTCTCTGTGAGCAG
CAAGGGGGg
>NODE_1606_length_253_cov_41.320160
GGAGAAGAGGAGGGGGACAGGGTGGGAGGGAGGGAGGGGAGGGGAGGGAGGGGAGGGAGA
GAGGGGAGAGGCCCCTGTGCTATCCGGAGCTGATCTGTGTCTGTCTGTCTGCCTGTTCTC
ACACAGTCGAAATCAATTTGCCATCGGAACTGTGGAACAAAGAGAGAAGGAAGCTTGCCA
GGTCGGACACACTCAGAGAGAAATGGAAGAGACACATGACAGCCACTAGGGGGCCGGGGT
GAGTTTGGGAGGCGTGTAGGAGAAGAGGGGGGCGCCGTTGTGAACCCCCCCCCCTCGCCA
CCTACATCGACCGCGCCAAACGc
>NODE_1607_length_303_cov_18.528053
TTCTAATAATGAGATGTTAGGGAGTTGTCCTCCAGGCCTGTAGGTGGCGCTGTATAACCC
TGTTCTCTGTTGTATGTCGCCGTGGGGGGAGCAGTCACTATAAACTACCACCACACCACG
GGCAGCCGCGCGCCCTCGTTGGACGACGACGAGGAAGAGGAGGATAGGCTCCACGCTATG
ATCTCAATGATCTGCTCGCGGAACCTCACAGACCCTAATGTTATGAAAGGTTTTTATCAC
CTGAAAACCACACACCCTGAAAAAACTCCACTTCCCATCACCCCCCACTCCTCCTCCCTC
CCTCCTCAGCTTCCTGTTTCCCCTTGCCCTCCCCCCCTCTTCCCTCCTCCCCTCCCTACC
TGCTTGCCTGCCc
>NODE_1609_length_71_cov_8.718309
TCTCCACAAGGCCTGGCGATCTCTGAAAACGGGGTTGTTTTGATAAAACACCCCCATAGT
TCGAATCTAATCCCATGCTTTGTCATCTCAAATTGTATTAAAACGTCAAAAAATGGCATA
TTACCAGAGCTATGGACAAAA
>NODE_1610_length_186_cov_7.838710
AATCGGGTCAGACTAGTATTCTAGAAGTAAAAAAAACAAACATTGTGTGACATTGTCCAG
TGTGTGTGCGGTGGTGTTTTGTGAAAGCTGTGTGATTAGAGAGGAAGAGAACATAGTGCA
TTGTCTTGTGCAGTCGAAGGCACGGAGTGTGCTCTCATCCATAAACCATCAAACTGTCTC
AGACGCGGCTGCAATCGTCCTCCATCAAAACACTTTGTCTGGCATACCAAAATAAGACCA
GCATTGAGCTgaatac
>NODE_1611_length_363_cov_35.280991
CCTCAATATATAGATATATTCTTTTCATAAGAAAAATAAAATAACTGTATCGAAAGGTAC
AAGTTCACAGTCACTTTGGTAAAACACTTCATTACTTGGAAATCAACCAATCAATCAGTT
TTAATCAATTGATAAGTAAAATGAAGAATAGATTACATAAAATGATAGCTTTGTTGTTTG
TTGTTGAATAAATAAAATACAGAATTTCCATGATGATGTAAAAACTGGAATGGCACGTGT
TAGTGTCATATGAAACATTTACAAAACATTAATAAATTTTCCCTGATAAATCAAAGTGCA
TATAGACGCAGTGCACGTAGTCCATCTGAATGTTCCCCCAACGTTATAGCCCAACGTTAG
CCAGCCGCACACAGCAGGCCAGTGAAGCCACGAAACAGTTACCCATATTATAGAATATTA
TAGTTTTTTTTTT
>NODE_1613_length_145_cov_11.793103
CAGTGGTGGAGAGGAGGATGAGAGACAAGCTGTTGACCATCCTGGATAACCCCTCCCACC
CCCTCTATGAGGAGTTGGGACAGATGAAGAGCACCTTCAGCCACAGGTTCATCCTACCCA
TGATCAGAACGGATCGGTTTAAAGACTCCTTTGTGATAGCAGCCATCAAACTGTACAATG
AGCAGTGAACATTGAATGCCCCCCCTCCCCCCCCC
>NODE_1614_length_175_cov_25.000000
CCTACCTCCTCCTGCCTCCTACCTCACTGTTGGACTCTAGCAGTCTACCTCCTACCTCCT
CCTGCCTCCTCTCTTCCCCCTATACCGTTGGACTGTAGCAGTCCCCAGCCTCCTACCTCC
TCCTACCACCTCCTACCTCCTCTCTTCCCTACTGTTGGACTGTAGCAGTCTACCTCCTAC
CTCCTCCTGCCTCCTACCTCACTGTTGGACTCTAGCAGTCTACCTCCTACCTCCTCctgc
ctcct
>NODE_1615_length_469_cov_43.187634
CTTTAAACTGCAAATTATTTTACGTTTATGAGTTTGTCTCATCTTCAAGGTCAAAAATGT
AATTTTTGCTCTTTCAAAGGGTTATAACCTTAAAAGAGAGCCTCCATCCTGCCTGATTAA
TAAGAGACTGCTGCATTTGATGTTTCAACGGTGACATTTTAAACTTTAAATATTTTATAT
GCATACCTATGAAAAAAAATGAAGATATGCATTCATGTGGAATAAACGGCATTGCAGAGA
AGAAAGGCTGGGCCGGGTATCATTTTAATAGAACAGTTAGAGTGCAATGGTTTTTCTTGG
TGATTTTTATTTGAGGTTTTTATGTGTGCGCAAGCTGATTTAAAGGCACACTAAATCACT
GGGGATGGGGAGTAGTGGATTATGCATTTAATCAAGGAGTAGGCCTTGAGAGAGTGGCTG
GCCCAGTCACTGGGGCATCAGCGAGGGGTCGGCTCCATAGGATTCAGCCTATACTCTTTG
TTCTCCTCCAAATAATGGGCCCTTTTCGCATCATTTGTGGGGGGAATTTTTACAGCTTa
>NODE_1617_length_71_cov_47.774647
AGAGTCATAGTTACTCCCACTGTTTAGTAGATACCCAAATATAGTGAAATGTATATGATT
TTAGCACTGTCTTTCATGTTTTAAAAAGGACTCCTACCCGGTGGGAGCGGGAGGATGACC
ATGGGCACAAAGCTATTTTAT
>NODE_1619_length_71_cov_76.281693
TGGCCCTCCTCCAGCCTATAATACTATATAGTAACATTGTGCCCATGGTCCTCCTCCAGC
CTATAATACTCTATAGCAGCCTTGTGCCCATGGTCATCCACCCACTCCCACCGGGTAGGA
GTCCTCCTTTGTGCCCATGGT
>NODE_1620_length_75_cov_42.706665
TTTATTTATCTATGCCTGTATTGTTTTGTATTATATTGTATTGTATTGTATTATTTTGTA
TTGTATTATATTGTATATATTGTATATTGTTTATCTGTAAAGCACTTCGAGAAATGCCTT
GGCAATTGAGAAGCGCTATATAAAT
>NODE_1621_length_305_cov_17.767214
TTTGGTCTACCGACAATCGGACAGTGCCATTGGAAGCCTCTTGAGCCCCTGAATCCAACG
AGACCGGTCCCGAGTCTCTACTACCTTCCTAGCCAATGGGAGACTCTCCGCTCTCTTTGG
CCTTGAACCGCAGGTCGCCAGGTAGTTATGACGGTAACTCCGCCCCCTTTTGACCTATCG
GCGATCGGAAGGTGCCATTGGAAGCGTCCTGAGCCCCTGAATCCAACAGGACCAGTCTCG
AGTCTCTATGAACTTCCTAGCCAATGGGAGGCCCTCCCGTAGTTATTACGGTAGCTCCGC
CCCCTTTTGGTCTACCGACAATCGGACAGTGCCATTGGAAGCCTCTTGAGCCCCTGAATC
CAACGAGACCGGTCC
>NODE_1625_length_221_cov_31.366516
TGAGCCCAAGGATAACAAACACACACACATACAGAAAATACAATGTAGCAGAATACAGGG
AGGCTACAAGCAACAGCCGAAGAGCCCCTGTAACACTTACCAGCACTGGCAGAACACAGC
AGAGACACCAACAGCACAATCACCAGCGTCAGGATCTTCACATTCATTTCTGCACTCCCC
TCTGGCTCTCCGCTACTCGCTCGCTGATATACTGTAGTGGTGTGTGTGTGTGTGTGTGTG
TGGATGGGAGGGAGAGGGAGAGAGAGAGCGGGAGGGAGGGAGAGAGAGAGa
>NODE_1630_length_243_cov_14.539095
GGTGAGAGGAGGAGGAGGAGGAAGACGAGGAGGAAGATGAGGAGGAGAGTGAGGAGGAGA
AGAAGGGATGGCGTGAGTGGACATTTCCTGTACCCAGCATTCTTACCTCTGATTGGTGTA
CCACCTGGTGAGGTAATTTGAATGCAAATAAAATCAGAGAGAAGCATTAGTTTAATAAAG
ATGAGAGAGGGAGAAGAGCGACAGAAAAAGAGCATAGAAGAAGAAGAAACAGCAGATTGA
GGAAGTACGAGTGTCGAGAATAGTGTTTCCCTTCACTCACTAattagaaaaatcaaaaca
acaaaatgtcccg
>NODE_1631_length_293_cov_17.894197
TACTGGCAGTAGATGAGCAGTATGTATACCTTATTGTGGGTCCCAGTATACACGCCTATT
CACCAGGTACATACTCAAGTTCAAGTTTTTATTTGCCATATGCAACAGGTACATTGGAAT
TATTGGTCCTGCTCCTCTCCACAGTGACTTATCAGATCCTAAGTTCCTGCCTAAACAATA
TCAATGTGAATAATTTAATATGAACCTAAACCTAAAAATAAAGCATCTCTACCCCCTCTC
TCTACCCCTTTCTCTCTCTATTCCTCTCCCTCTCTACCCCTCTCTCACATCACTTTCTCT
CCCCTCTCTCTCTATCTCTATCCCTCTATCTACCCCCTCTCTCTCTCCATCCCTCTCTTT
CTa
>NODE_1632_length_71_cov_66.126762
ATTCCTGCCCTGGGAGCATGGCTGTCTCCCTGCGCTCTGTCAAAAGGTCAATTATGGCCC
AAAACCACTGTGCAGTGACAGTGACCTGGAAGCACTACTGATGACCCCACATCCAGGGGC
CCACAAGAGTTGATCATCTAA
>NODE_1633_length_226_cov_9.097345
ATACCTTTCAGAATAGTACATAACCTTAAAAATACACAAACAACCACGATAAAACCGTTA
CAAAAATACCTGCCTCCACCTGGTCCCTGGCACCCACCTGCCCCTTGCCCTGTATGCCCA
CTGTGACTGAAGTACATTGTAGCTGTGTCCCAATCCAGGGGCAGCTGCATACTGAGGATC
CAGATGGTAACTAGGGATTGGACTGGACCGTTCTGCTTGTCCAAGAATGTTTAATTTTAG
TGAACAATGCTGGCCTTAAGTTGTGAGCTCACACAAatatgtctgcaggcatgcac
>NODE_1634_length_542_cov_9.763838
GGCGGGTAGGCTCTAGCTGACAGCCCGGTGAACTTACGAAAACGGTTGAGCAAAATTTCA
AGTAAGCTCTGTGTTGATAAATTGACTACAGTTTTGAAGTTTAAACAACAACATTACCGC
CTAAAAAAATCTTAAAACTACATTCTGTGACACACCAACAGTAATTGTTATGGGCTTTTT
GCCCGCACCGGTAGCATATGTTGCCCGTGATTGCTGCAGCGCAGGACGGGAGATGCGTCC
CCTTTCCCCGTGGCCGTCAACAAAATACTTTGGCAACACTAGCTGGCTTACGTTACTGTA
GGCTACTGTCTGAATTAACGCTGTTGTAAATTCTCATTGCTGATGCTTGCTTGAACAATT
ACCTACCGGACATACTAATAATTTTACTCTCATTACAAGTTGTCGCATCTGATGTAGTAT
TCTCAGTCACGAAAGGGGCTAATGTAGACCTAACGTTACCGGTAATAAAAGCACTTGAAT
CCTAATTTCATATGTCCAACACTGTCCAACCTTTAGCAGCGTAACGGTAGCCTACAGACA
GCTGTCAGCCACAAAACATCCTGAAAAAAGTAGCCTAACGTTAGCCTAGTATAACGTTAG
TAGCCTAATATt
>NODE_1638_length_369_cov_27.479675
AGAGAGAGAGAGAGAACGGGGGAGTATAGAGAGAATCTATAAACAGATCAACTGGCCATA
AACTTTTCCTCTGTCCATCCCCTCCTTCTCGTCCTCCTCTCCTGGTCTCTGAATACCATT
AAACATAATAGAGGGCTGTGCGAGGGCCGCCGTGTGAGGGCTGGAGTGAGGGACGGGGCA
TCAGCGTGGCGTGGTGTCAGTGACACAGACATGTATCCTGCTGCTCATTATCATCCTTGA
ACAGCACCAATTTACATCTGATGCTGTGACTAATTCTGCTCCCATGTTGTCAGGAGGCAC
AGGAAGTGGTCTGGCGGTGATGACAGCCTTCCTGTCAGGAGCCTGGATGGAGGATTCCTC
CGGGCCATGATTTAATGCCCATGTCAAGCCCCGCTGTCAGCCTCTCTCTCTCTCTCTCTC
TCTCTCTCTCTCTCtctct
>NODE_1640_length_179_cov_5.614525
ACTGACAAGTCTTATTTTTCAGTTTACTGTATTCTAGTCTGTTCTATACTATAGTCGATC
AGTCATTAATGTAGCTTAGTATTTTGACAATTGAAGCAATTGATTACTATGAAATATGAA
TACTGCCTCTTCACCCAACTCTATTGTAATTATTTTCAGATTCGTAAATCAGCATCTTGA
CTTTGCATGCTTCAACACCAGTGATGTTACTTAATTTTATGTGTAAAATAGACTGTATTT
TCCATGTTa
>NODE_1656_length_271_cov_9.749078
CAGTTTTGTATTGTTAGCAAGTTAATATCAAACACTCTGTACAACCTAAAGGAGAGGTCA
AAATAAACAAAGCCTTGGGCGACTACAGAAGTTGTAGGTAATATTTCAGAGGGGTGACCA
AGTCATATGTTTAAAACAAAAGTACAAGCCAACCAAGCCATTGTCATGAGGAATTGTGGT
GACCAGAAAAAGTGCCTTGACTATTTATTTACAATAGGTAAAACTGCATCCAGAATGAAC
AAATCTATGAAACACTACACTCTAGGATGAGTATAAGGAGTACTATGCAGCCATTTCAGG
TTGTAAATCTGGAGAAGGAATTAATTTATATCAATAATCAA
>NODE_1657_length_119_cov_25.714285
GATGCCCCAGCAAATGGCAGAGCCAAGGTGTCTCCAGCCTGGACGATTCTGGAGACCCAC
CATAGACCTCTCCAGCACACCAAACAAACCAAAAGCCTACCTAACAAATGTGGCAATGCC
ACGACTATGCCAAAAAATATGGCAAACAAACAAAGGCAGACCAAACCAATCTTCAAACAA
AAGACAAAA
>NODE_1664_length_265_cov_6.924528
CAACTTTTTTTTTCCAGGCCCACGTCTGGTTTCAACTGGATTTTCTGACTTTTCTACCTC
CTCCTCCATTCTGCACGCCCTCAGGCTCGGGCGTCCTGCTCCCTCCATTCTCAACGAACG
TTTGTCACACGCACGTACGAGTCCTGCATAGTGCATACCGAATTTCCGGTTGCCTTCAAA
ATAAGAGCCGAATTTTCGTGATTTTATGCTTCAACAGTTTTTCGTTTTTCTTGACATGAA
AAATCGTCTTTTAAATTGACAAACGTCATATGTGTGAAATCACGGCATAATTCAAACGGT
TTCAAAAAGTTATTTATCTCTCGCCATTGACTACC
>NODE_1673_length_109_cov_105.788994
ATCCCCGTCCTGAAGTTCATCACCAGGTCCACCAGGAAGATGGTGTCGGAGGCCACGTTG
AACACCAGCCAGGTGGTGGTGGTCTGCTCCGAGAAGAAGGTTATTCCCACAGGAATGATG
ATTAGATTCCCCATCATCATGATGAGCATTATCAAGTCCCAGTAGAACCTGAAAGAGAC
>NODE_1678_length_180_cov_7.583333
AGAGAGGGAGGAAAGAAGCTAGCCATCAAGCAAGCAGTGTTGCCAAGTCTGCTTATAAAC
CGCCAAATTGGGCTTCTTTTCTTTCAAATCGGCGAGGTCGCGTGTCGCGTTTTTTTTGGC
CTTCTTTTAAAAAAATATTGTGGCGTGTTGGGAAAATCTGACAAGCAAGCTCTTTTCCGC
GCACTGATACTATAATCTCTGACACGTGCTGTGCTAACCAGTAGGTGGCGGCAGAGTACC
AGAGTACATt
>NODE_1680_length_413_cov_17.474577
CAACCACAACGAGGTCTAGTCTGTCGTCATCCACGTTGGGTCGAACGACATCAAGCGCCA
GCAGTCCGAACTGCTCCAGGAGGACTTCAAGGCCCTAATCACCACCGTGAGGGCGACAGG
TAAGACCTGCATAATCTCTGGTCCCTTCCCCTCCCCACAGTATGGCGACGAGAGGTACAG
CCGGATCCGCGATCTCCACATCTGGCTGAAACGGCACTGCTGTCAGCACATGATCCCCTT
CGTGGACAACTTCTCAGCATTCTGGAACCGACGAGAGCTGTTTGCCCGGGACGGCCTCCA
TCCCAGCAGATTAGGTGCCCATCTGCTATCCGTGAGTATGCAGCTAGCTCTGAAGTCCAG
CACGGCCTGATATGGGGTGAGTCCGAACCGTTACTATAACTATTCCTCTATTGACCATAA
TGCCCATACTATCACGGCTCGGGCTCCATCACAGCCTCCTGCTGACCTCCCACCAACCCC
TGt
>NODE_1681_length_201_cov_16.000000
CACATTATCTATGTCCTAGAGTACAGGAGAAAATGAAAAGAAAAAAAAAACTGAGAGCAA
AGTTAATTACTATCATCAAGTAACTTTTGATTGGCCTGATACGTAATCTCAATTTGACAA
TAAAAATAAGGAGCAGGGCCACTTTAAGGCCTTTATCTTCCCTGCTCTGTGCCCAAAGTG
TCATGTCCGCAATGGCACCAGCTGATCTTCAGAGTAAAATAAGCGTTAAGGCTTATTGTT
TGGACAATATTGGAGCCCCCCCCCCCCCCGT
>NODE_1683_length_84_cov_15.297619
AAACAAACAAAGGCAGACCAAACCAATCTTCAAACAAAAGACAAAAACCAACACCCAAAC
TTATCCCCCAATCAATTAGCGCTTAACTTAACCAACCAAACAAAGAACCAAACAAAGGAA
GCATTATCCCAACTAAGCAAACAATAGGAAGTAC
>NODE_1684_length_196_cov_17.443878
ATATATGCTCTGTACAGTTAAAAAAAAATATTATGACTACAACAGAAGTCTTTTAGATAA
ACATTATTTATTTTTACTGTTTTGTAATTTAGACACTATACTGTAGATCCTCCATGGCCA
GACTTCCTGGAAGTGCCTCTTGGTATAATGTATTACAATATATTGAGATATACTGTCACT
AGCAGAACAATGTTGATGTTGTAATGTGAATATGTTTAAATAATGAGTTATCAGTGCTGT
GGTATTGTCTTTTCtctggtctgctt
>NODE_1690_length_277_cov_18.490974
TGAATCCGATCTAATGATGAAACTATCCATGAATTCCATGATATAATGTTTCAGCCAATC
CCTATGAATCAGACCTAATGATGAAACTACCCATCAGTATCCAGATCTAAAACCGGTGGG
TAAATTTCTGGCATTCGGTTCACCATGGGCGCCATTGGCACGGCTGACAGCACTGGAATA
AAACCTATTAAAGGACAGGGTTCGAACCTGCAACTCCATCAACTGTGTGTATTACGAGTC
ATGATCACTTACCACTACACCACCATCCCCTTCACACTTGGATCTGTTCTCCAGGCGTAT
TTCAACCACTTCTTTACAGACGTATTGTCAGTTCTTCAGTAAAGTCT
>NODE_1693_length_416_cov_33.954327
TATCCTTTTCAAAAAGATAAATCTGAAAAAAAATCTGTATAATCATAGGCCTAATATGTT
TCACCTTCCCTCGGGTACTGAATGTGTGCACAGTATGTATGGGAGTAAGTGTGGTTTTCT
GTGTCTGCTTCTGTTGCCCCACACCAACACCAGCACTTACTAGATGCTGCACTTAGACAG
CAACTCGAACTGGTCTCCTCCTCAGCTAACTTAACATACCAAGAGAAAAAAAACCTGCCT
AATTAATTAAGAACAGTATTAGAAGTAATGGGATATTATAATATAAATTGCTACATTCTG
GAACCAATTTAATCCAATTACTGAAACCCCTCATGAATATAATACCTCAAAAACCACTCT
AGTCGTGTCTAAAGGGAGATATGTCAAACTATTACACAAAAAGAAAAGAAATCATGTTTT
TTTTTTTTTTACTGAGAGATCAACGATAATGTGAATAGTGAAAACTAAGGATAATTTACC
TAATTg
>NODE_1695_length_210_cov_9.642858
CTCCCAGGTGCTATTCTCAGCGATCCAGGAAGTAGTGAAATAATTCAAGGGAACAGAATG
AGGTTAAACAGTGTTGTAAGAGCTTCCAATCCCAGACAGACAGGGAGGGTGACGACAGCA
ACATGGCCACCAGCGCGCTGCTGCCGGGTCACATGACTGGCGTGGTGGTGGCGGCGCCCA
AGGAGGGAGCTAGTGGCGGCGGTGGCAAGGCCGGTATGATGGCAGGGCTCAGCGCAGCGG
TCGGTATTATCATGATGCCAGCCACGGCTTTTAGTGGTAa
>NODE_1696_length_71_cov_22.436619
TGCTATCTTGTAGCCCTTTTAATCAAAACACTATTTGATAGCTGCTGAGTAGTAGGCTAA
TTGATATAGTCTTAATTCAAGTGATGCCTATTCTCTCTTTAAACAAAAGGTTACTATTAT
AGGAACCTTGATTTTTTTAAG
>NODE_1697_length_187_cov_19.475935
CTCAAAGGGGCGAATCGCGGACGGCGACAAAAAAACGCCGAAAAACGCGAGGAGCGGATC
TCGGAGGGCGACAAAAAAACGCCGCTGCTTCATCAATCTCAATCTCACTGCTTCACACAT
ATGTAGGCTACGGCTGTGCGGACTGAAGCCGCAATAGCGGAGACGATAGGCGTGACAATA
TTAGGCCTATGCTTTAAAATATCCTCATACTAAAAATGAAAGGCTATTTGTCATTATCCA
ACAAATAGTCTATCCCT
>NODE_1698_length_166_cov_11.789157
TAGAATACAGAATAGTAGAGATTATACAACTTCATTCTGCAAATGCGGAAATGCAAATCT
ACCAGAATATTTTTTTTCAAAATGTACCAGAAGGAGACAGCGCTGTTCCCTTCAAAGTTG
AAAAGGGCCCTGCCAAGGACAGTAGTTTGAGTCCCGTCTTCATAACAAAACATAAATTCC
CTCTCCAGGGTACGTTTGCCACTTTCCCCTCCCTCACGCTCAATTAGGTCTGGTTt
>NODE_1699_length_200_cov_6.840000
ACCTAACCATCTGAGAGACAAACAGCAAGGAGGAGAGACGAGAACGTTAGAAGACAAAGA
GCCTCCCAATCATACTATGACCAAACCTCAACAAGTAATACTGAATATCCTTTAAAAAAT
AATATCTTTGGTAAAGTCAACACTGAGAACACTACAATTTTAGAAGTCAACACACTAGAC
AGGGACAAGTCAGGAAGGATCTCCCCAGACAGGCTTCCTCCCGGATCAGACTGACCAGAG
AAGCCTGCCTCTGCCTCCGAGAGCTTCCTg
>NODE_1703_length_71_cov_54.774647
GCTGTGGAGCTGCAACCACGTCTAGATCGAAGTTGACCTCAAGGACAATGAGTGACAGGT
TTTTGGTGTACTTTGGTGCATGGTAAGACCCTCAGAATGAGGCTCAAAGTTAACAAGGTC
GCCAGGTAGGCCTCAGACTTC
>NODE_1705_length_261_cov_30.157087
TAGGGGAGAGAGACTATGGAGAGAGACTAGGGGAGAGAGACTATGGAGAGAGACTAGGGG
AGAGAGACTAGGGGAGAGAGAGACTATTTGCAGATGCGGCTGAGTTATCAATCCGAGCAG
ACACACAATCCGGGTCCAATGTCACTTCTCCTCATTATGTTAATGGTTAATACATGCAAA
TGAAAACATTCCAGCAATTTGATTTCTTTGAAGATAGTTTGCATGCATATTGTCTTAGCC
ATAATGATGCTACACTTTCTCCTCAGCTCGGATTTGCGCGAAGGCAAGTTAGTTCATTTT
TATCAGCGCCCAGTTCATTTCTAGGGTTACT
>NODE_1706_length_214_cov_33.088783
GTGAAGGGGACATGGTGGTGTGGTGGTAGTGATCATGACTCCTAATACACACAGTTGATG
GAGTCGCAGGTTCAAACCCCATCCATAAATCTCTTGCATAGATAGGTTCTGATTTTGATA
CAATGAATGGATAGTTTCATCATTACATCTGATTGATATGGATTGGCTGAAACATTATCT
GTACATACACGTTTTAAGAAGCAGTTAAAATACACCCAGAGGACAGAGGTACATGTGACC
CACCGAAACAGACAAGCCGAGACTTTACTGAAGAACTGACAATA
>NODE_1707_length_660_cov_28.074242
GGCGGCGTTCAAAAACAAAAGCAGTCCTGGTTTGTGTGTGTGAGAGGGATTTAATTGTAA
AGTGCTCAATTCAAAGAGCAGATAAAAACAGAAACAGGCCAAGCCACGAGGCGGGATGCA
GCGAGAGTGGGGAGCCCAGGATCCAGGGCCAACTCATTTACAGTTGTCAAGAGCCAAAGC
AACACAGCTAATCCTCATTGTCAAGCAGGGGCAAGCATGCAGACATGGATAAGACCTCAT
CCGTGCATCCATGTCCCCAAGGCACAAGCACCCAGCTCTCAATGGATGGGGAAGTCATTT
GTGAAGTCCTTTACAACAGCCAGTCAAAGAGGTTAATTGAAAAATTCCTTAATGTCATTA
CGACAGAACTAGATTAACCCGAGCTAATTCACTTTATTGTTCTGAAGAAAGGCGACTCGG
CACGGAAGTCAAGAGCGAACGCAAGGCTCTCAAATTGGGAGTGAGGTGTTGTTTTAAAGA
CCTGCGCAGGTTTAATTAAGATATGGAACATTATTTACTGCTCCCTGAGGTTCTAGAGTC
AGTGACCAGGCGTAGTAGCCTCTCTATTCTGGGCCATGCTTATTTACTTGGACCAATGAA
TACCTGTCATTCATTTATGATACTGTATATGACTGTGATAGTGTGGTGTTTGTTGTTAAC
CTGTCTAATGAAGACTCAAACAACTATTCCACTCCCTATACTTAATGTCCGTTTCTCtcc
ccccccagga
>NODE_1708_length_237_cov_9.772152
CTTTACACTTCTACAGTTCCTCTCACTCTGTGGCATTCAAGACATTTGTGGCTTTTCCCA
TGAAATGCTCATTCCTCTGGTGGTGTAATCTGTAAGGCATTGCGCTGCGAGTAGCTGTGT
TGAAGGTTCAAACCCACCCCTTTTCACTTCTATAGTTACTCTCACTCAGTGGCATTCAAG
CTATCCCTGGCTTTTCCCATGAAATGCTCATTCTTCCGGTGGTGTAATCTGTAAGACGTT
GCACTGCGAGTGGCTGTGTTGAGAGTTCAAATCTGTCAAAAACTCTATTACTGTATTTCT
TTTAAAg
>NODE_1709_length_168_cov_9.041667
GCTGCCCAGTAACTGTGTGTGGTAGAGCTGACTTTTGGCTGGAATTGGAAGCAAGAGCCT
GTTGCCGTGGATACCTTTGTCTTCTCTCTCCATGCACCCATCTTTCCTTTCTCGTCTCTC
CCTACCCTCTCATTCTCTCTTCCTCTATCTCTCCATTCTGTCTTCTCTCACTCAGTGGTC
TTCTGCGCACGCTCTTTTTTCATGCCCTCTTTGTCCACTTGTCTGTTTACTTGCAAAt
>NODE_1710_length_217_cov_5.894009
AAATAACAAAAACAAACTAAAAACAAAGAAATATAATAAGGGGGAGGGAGGAGGCAGCAG
GGACAGGATTTTTCTTGAGAAAGGTGAGTGAGTCAACTAAACTGAGCAGTCATAGCTGAG
TTGGAAAAGAGGACAAAATGGTGGTCGCCTGGGGGCTTTATAGTGTTGGGCTGCTCCATC
CTGATTGGCTAAAGTGAGTGTATGTCAGAATTTTCACAGCTTGGGAATATACCAATAAAA
GCACAGCTCCTAAGGGGCAGAGCCTCCTGACATAGAACAGGAAGTTc
>NODE_1711_length_260_cov_10.811539
AGCAATGTGGAGCATTGAAGGAAAATGAACTTCTGCCCAAAAGAGACCGGACATTAGGAA
CACTAAGTAAGAGAAGATCACTTGATCGAGTAGAGTAAAGATTGTTATTCCAGGATAGCA
ATTGGGAGAGGTATTGAGGGTGTTTTCCAGAGAGTGTTTTAAAAATGAATAGAAACCAAT
GAATGTCCCTTCTATGAGAGAGGGATGGCCAACCCACCAGATCATAAAGGGCACAATGAT
GAGTGTTATAGCTAGCACCGGTAACAAATCTTAAGGCAGAGTGATAGACAATGTCCAGTG
GTCTCAGGACTGAAGCAGAGGCGTTTCTAT
>NODE_1712_length_398_cov_17.449749
GGCGGTGAGCCGTAAGAATAGCTCCAGAGTCTATTTTTGCGGGGCATGCTTTGTGCTTTG
AACGCACAGATTGCACTGTTTTCACGGCCAGGATGTTTTCATTTGATAAAAATGTATTGA
AAATAAGTAGGCTATGGTGGCTGGCTGGTTGTAGAAAGTGTCTACAGACTAGCCGACACT
ATTGTCCGGATTTTGTGCTTGCATTCCTTTATTCTTACCATACATAATTCTCAAAGTGAA
CAGAGCTAATCAAAAAGGAGAGTAGGCTACTGGAGCACACAGATTATCTTAAAAATGCTT
TATGGTGCAGTAGTAGCCTAGTGACGTTTCGACAGTGTGTCTTCTTCAGAATCAGAGAAT
AGGCTGCTCTGGTCCCTGTCTGAGAGCACCGGTCCTCATCCTGAAGTTGTGAACGGAGCT
CTAACTTGAATTTCGTTTTTGATTGACAGGTCATTGTaagcctctgat
>NODE_1713_length_1432_cov_31.474861
CCACTACACTCTGACACCAAGCAGCCCCAGGCCTGCGATCTGACCCCCTGCCCTGGGCCT
AACCTTAACCCTTTAATGGCCGGACCAAGAAAAACACATCGAAAAAATTATTCCTTTTTT
TTCCTACTTATTAGTGACACAAATAACAAAAAAACATGTTGATTTAAAAAAAATACCCAA
AACTTTAGTTTTTATAAACCTGTGCCGAATGGCATCGCTGGCCATTAAGGGTCAAAATGT
GCTGTGCCGAATGGCATCACTGGCCATTTAGGGTCAAAATGTGTTTTGTACACAAAGAAT
CCTGAGTCATGTGTAATCATGTATTTTTGACCATTTATTGGCAGTTTTAAAACACAGCTT
TACACAGTCTTACAATAGGAAGCAAAAATGTCAAGCAATTTAAAGAAACTTGTCATAAAA
TAGGACCCCCTCGAAAATGAGATGCTGCATCTCAAGGGGCTATCCTTTCAATAAATTCAA
ATAAAATATCTGAATGCTGCATCAAAGCCTTGGTTCTTCACCTTGAGTAGCCAAACAAGG
TTTTTCTTCATCTGGATTCAATAAACATCAGATGCCCTTCTTGTGGTAAGCTGCAAAGCA
TGGTTGGCTAGCCTTCAGACAGAGGAAGATCTTGCATTTCTCACACTTCCACCTGCTCTG
ACCCTTGGCACAGAACTGGCACCGACCTCTTGCATCACTGTGGATTGGCAAATGTCCGTA
GTTGTCGTACCGGACATCCTGCTGTGGACGAGTGACTGTGTTGAGACATCTTCCCTTCAG
TGGTGCTGGTGAGAGGGAAGATGGTCTTCCAACCGGTCGTTCAACTGGTGAAAGCCACTC
CCAGTCTTGCAATTGAATGGTTGGACAATCATGTCAACGATTTGAGTCGTTGGAGTCACT
GAAACTCAAGTTATGAATACTAAAGCCACTTGGTGTCCGCAAATTGGCCTACTGACCTAG
TTTAGCATTTAAATAACCATCCTGAGAATGTTTGCTGCAGCATGCACCATGTGGGTCCCA
TTACTAAATAATTACCCTAAATGGCCATTGTATCCGTTTGGCACAGTCATTTTAGAAAAA
TTATTGTTCCCTTGTTTTATATTATTTTCTTAAATCAAGTTACATGATTGTGTTCAGTAG
TGTCTATAAACCACAATATGACCAAAAAAACATTTCAACCTTTGCATAGATACTTTAAAA
TATGTTATGAGTGAGGAGTGGTTTCAGAGAAAATAGTTTATTGCTGGGAGCCGCACTAAA
AGATCATTCTCTCTAAAAAAACAGAGCCTCAAAGTGTTCTTTTTGTGCTTAACATATATA
AACCAAGTATAAGATATGGTCTAATGAGTTTAAGTTCAGTTCCAAAATAATTTCTAACAT
TTATGCACACTCAAAGTAAGCGTGCCAAACGGATACTCTGGCTGTTAAAGGGTTAACCGT
GCCAGTGGAGCGCAAAGGGTTAAACCTTCGGAAGGTGATGGGAACCTTATCATGGGTCAC
TG
>NODE_1716_length_115_cov_47.886955
GCCAACCTCTTTAGCCCTGGTGTAATGATCAAACGAGCTGTCATGGGCTACCTGATACAA
TGATCCGCTCTCTCTTGATATGATATTTTATTCCTCTGCAATTACGCAACCCCCCCGGCA
CCACGCGTGTTTACTGCCTGGAGCACACATGTCAAATTAAAGAGCAGCTTATGCACCTGA
TATTT
>NODE_1717_length_292_cov_14.506849
TTAGTGTAATATCCTAAAAGTTCCTGTATTGCAAACTAAATTTGTGTCTCCCGACTGCCT
ATACGTGTGCGGCCCTCTGTGGTACTTGTGCAGTTCCGTTGTGGTGCCCTATTGTTCATG
AATGCATCTCCTCAACTTCCTTTCTCTCGCACTCTGTCTCCTCCTTCTCCCTCCCTGTTT
CCAGGTTCTTGGGGCCCCCTGTGGTCTGTTTGGGGGGCATGGGGCCCAGCAGCCCCCACA
CCTTCAGCAGCAGCAGAGGAACCTCTCCCTGCATGAGTACATGAGTCTGGGGCTGCTCAA
AGAAGCAGGCATCGCTGTGCCCGAAGGCAGTGTGGCCAGTTCCTCTGATGAGGCCTACTC
Ta
>NODE_1718_length_161_cov_4.397515
GTTTTCAAAGTGAATCTCCTTCACGTAATATAGAGATGGCAGCACGTGGACAATTTCTTA
CACGGCAACTCAAGTGTTCACTATGACTTATTGATATTCATTCAGCCTACATCACCAAAC
TGTGAATGGCTTTCACGGCTACTACTCTCCTAGTGTGCGGCATGCATCTCCTCTCCACTA
CAAAGTGAAAGATGTCATCATTTATTTAACTTGTCATCGCCTCCTATTAGc
>NODE_1719_length_208_cov_17.750000
TGGGAAGCAACAAGACATAATATAATTTCATCTTGTACTCCGATTTATAGTTTTTTCTCT
CGTGCCACTTCCTCCTCATCGAAAGACCAGTCTGAGCCTCTGACAGTTAGCACTAGCACG
TACGTTAGCCAGCTAAATGAAAATAATGGATCCGAATCTAACGTTAATCTTCCTCCCAAC
CCTGTCCAATCCACGAGTGTTCGTTGTAGTTGTCCTTGTTTCTTTGTGCATTTTGCGTGT
GGGGTCGTGGGGGCCCAAAGAGAGAGCACCGCCCCCCC
>NODE_1720_length_145_cov_28.137932
GGTTGGAGGGGTGGGTGGGATAGAAAAACTCCCTCCCAATAAAATATGTGTGAACGAGGG
GGTAATTGTGGACAAATGCGGCATTGAATTTCATTTTCGACTCTTTAAACACCATTTCAA
TCTTATTTTCTGCCTGTTAGTCAGATCGTGTTGCTTGGGGTGGGCTGGACTGCCCGGGTT
TGGTGAGTAATTGCATATAATTTCCTTCTCGCCCa
>NODE_1721_length_240_cov_13.191667
ATCACTAATAGCCTACTCCCCTCCCAACTCTCCTCTGGCGCTTGAATGACATTCAACAGC
CATCAGCCATGATGCGGCCATAGTGCATTTAATGAGCAGCCAAAGCAGGCCTATGCCTTT
GTTATTAGCCTATTATTAGGCTACTGCATTGAGACTACTGCATTAACACCAGTATCAGCT
[truncated: 288,788 more chars]
