# Supplementary material for: Early-branching euteleost relationships: areas of congruence between concatenation and coalescent model inferences
Source: PeerJ. 2017 Sep 8;5:e3548. doi: 10.7717/peerj.3548 (PMC5592902; doi:10.7717/peerj.3548)
Supplement: Data S1 [file peerj-05-3548-s003.zip › DataSupplement/Assemblies/Hypomesus-olidus34-73.fa]

>NODE_1_length_814_cov_92.608109
GTAGTTGGATAAGTTTAGCTTGTTGATTTTCTCATGTCATGAAACATCCTTCTATATTTT
TGCAGATAGCTATACCCATCCATCATACAGACATGATTTTAGGATGTTTGTATCTTACTA
TTCGCAAGGAAGGTGTGAAAGGGCTGTCCACAGTTCAACATTATGGTTTATCGGATTTGG
GAAGAACACACTGCAGGCTACCAATTTGATTTTTTTCTGTTGTAGAGGTGAAGGAAGACT
ATCGCTGCAAGAGGAGGAGGCAGCTGACTGTTGATTACCAGCACACAGGAGGAGGATCTA
CTGAACCAGGAACTGCTGGAGGAAGACCAGGACGAGATGGAAAAATGAGATTGAACCTGA
TACCCAGCCAGGAACATCATCTGGGTATGTATCAATGTATATTATTTGTTTCTGTTTCCC
ATAAGACTAATACTCATAATAATCAGATTATTATGCTAAAACCTGTAGTCCCTCCTTTGT
CGTCACTTCACACAACCCATATTCCCTAGAATGGAAAACATCCTGTAACACAGTGGTTCT
CAAACCGGTCCTCAGGTACCACCTGTCCTGCATATGAGATGTTTTCCTGCTCCAACACAC
CTGATTCAAATAAATGGGTCGTTATCTAGCTCTGTAGAAGCCTGGTAACAAACATGCATT
TGAATCAGGTGTGTTGGAGCAGGGAAACATCTAAAACATGCAGAACAGGTGGTATTTGAG
GACAGGTTTGAGAACCACTGCCTGGCTATGCTAATCGTAAAAATAGGACTGAAAATAAAA
CAAAAGTAGTTTCTTGCGCGCCGAAATGTAATGGCAAACGACTTTGCTTGCTTTGCAATA
GGAACTGTTTTCAGTTTTGGCAGTCATCTGAGTGTGACCAGTATCG
>NODE_2_length_397_cov_77.858940
ATACTGGAAACAACAACAGAGACAAATGAAATAAAACATTAAGAAACATTCAGAAATATC
CACCAATTGTTTGAGTAGCCGTACAATGCCAAAGCCTCTTAGAACATTGTAAGTCTTTAT
TCAGAAATACATTATCATGCATATTTCATACAGGAGATTACAAAAACGGAATTGTGTGTT
TTTTCTGTTGTATGTCTTTATAATTACACCTTGAAGCCATAACTGGATTTTTTCTCTCTC
CATATTCATGAAAAGCAGACTTGTAATTTGATAAAGGGGAGCTTGTGTTCTCAACTTCAT
TCAGACGACATCATGAAGCAGCATTAAAGTGGGCATCTGTGTTCTCCCAGCATTAATCTC
TTCAAGCACATTCCAGCTGCTATGATGTGCAGGAAGGAGATAAGTCTTAAACAGTCTGAA
GCTAAGCAAACCAGACAACTCTATTATTGGCTTCATAATTGCTTAATTA
>NODE_9_length_364_cov_90.461540
CCCCCCCCGCCCACCTACACCACTCTTCTCACCCTCCCTCCACACCCCCGCCTCATCCAC
ACACACCCTTTTCTTCTTCCCTCAATCTTTGGTTTCAAAGGAAGCGCATCAGCCAGAAGG
ACAGAAGGTTATGCATTAGTACTGGTCATTGCTCAAAGAGCTAGAGTTATAAATAATAAA
GGGTGGTGAAGGACACAGGGGCGCTGGGATACATCTCTGGTTCACGCCACACAAGTCAAA
GACAAGATTTGTAATTTCCATTCTGAAAATGTGACCCTTCCCGCTTCGATTACAGCAACA
CCATCTGTGTCAAAAAGCTGGAGTTGTAAGAGCTTCTCTGTGTGCTCAACACGAAAGCCT
TGATGATGTTGTGGCATACAATATGGGGGCCTACGCTGAAAAATTACTTAAAGAGACAAT
ATGAAAGCAAGTAGGt
>NODE_10_length_827_cov_122.827087
GATATAAGCCTATGGCCTCTATGGCTCTCTGTCATTTGAGCCTAGGTCTGCAAACTCAAA
TGTACTGACGCGTATCCTTTATGTGCATTAATCTTGCGGGGGAAATAAAGATAATCAGAG
CAATGCAAAAGCTACCAATGTGGTTGTTCAGTACAATTGAGGTTCTCCATGTTACTCGCT
AGTATGACAATCTCAACTCAACTACTTAAACGATGGCCTATGGAATTGAACCCTTTTAAA
ATACAGAGTTATAATCTACTGTCTTTATTCGACACCATGTCTGCAAATACGAAATATAAA
TAATAGAATGAATCCATACATTCAAATCATTGAGACAAATACTGAGAAAAACCTCCAAAA
CAAATGAAATGGCAATGAGCTTCATCATTCCAGCTTTCCATCCACACTACAAGAGATACT
CACCAACAGGCTTTTGTGCTTCAAGGCTCTTTCCTTTGTAGGTTTCAAACAGGTTGAGAG
ATGCATACTTGGTTTTGCCATCCTTCCCCTTTGCAGTTTGCCCAGAGCGCTCTGACATTG
CGCTGTCCGCTCATTGAGTATGGTGAGCCCTGAGACTGAGGAGACCGAGAAGAAGCAGTG
CGAGAAAGAGACATTAGACATCCGATACCAGACGTACGGTGAAAGTGAGAGTCAACTAAA
TAGTGGTGTTGAGTTGACAAAGGGTTCTACACAGCGACAGGATTCTCACTCTGCCAGTCT
GTAACTTTGCATTTGCTGTGCGCCAGCCAACAGTGTACGTTAGTGCAAGTTGACTTTGTT
CTCAATGTGAATCCTCTGGAGGAGGCCCAGTCTTCTGACTGGATGCATGGCTGCTGCTAG
GCCTACATCAGAGATCCTTAGCCCCAGCCAGCACTTCCAGCAGGAAATACTGTACTTAt
>NODE_11_length_118_cov_399.525421
CTGCAGAATTACCAATGGGATACCAAATGTAAAATGCAATACCATCAAGATCCACAAGGG
CCTTTATTTCAAGCCAAGAAGTGAAGGGAGGGGGCTTGGTGAGCCTATCCATTCCAGAAA
GCCTTGTATCTTTGTGCTTTAGGGCGTGGCCTGTAGCGCCACCTATGGGTAATGGTGGGC
AATTTGTGGT
>NODE_18_length_843_cov_69.543297
GTTATGCTGTTTGCTAGGTTGTAAAAGCTTTCCTCAGTGGTGTTCAACCCTGGTCATGGT
GAACCAGCATTTCTAGAACCATGGGCAAGCGGCCAATTCACTTTCCTAATAATACAAATG
CAGCAACGGGATGTTGTGGTGGCTTTTCAAGTGATAAAATGTTTTTGGTGACAATTGGTT
CTGGGACGTCCATATCCATATGACCAACCAGGGAGTAGCTGGCTTCTCCCAGACCAGGGT
TGCCCACCCCTTTTGGAAGCTATGACTCAGGTGAGGGTTTGACTTTGAGGGGTATGTCGG
GCTATGCAGTGTATTAACTGTGTGTTGTTCTCATTGCCACTGCAGCCGCCTATCTGTGAT
GGCTATTGGCCAGAGCTGGCTTGCAGATGATGATGGTTATGATACATCAACACCCTACTA
CCACAGCTCAGTATATGGTTGGTATAATGGGTTTGTATGATGGGTAAGATTTCTTTCCAC
CCTCCATCTCCTACGTAGGGAAGAGGAGCCATGTTCAATGGGCGAAGCTCATTTTTTGAA
GCTTGTTTCGTGACTGCATTTCACATTGGTAAAGAACAGAGCTTTGAGCTTTGACCATTG
AATGCATCCCAGGACATTAGAATATAATTAGCGTCCAATGTGTGCGCCTTTTGTATTAAA
GCCACCTCTGGTGTATTTATTTCCCTTAAATACACAAGTGGAAGACACAGATTCACTAGC
ATTTTTAGGGTTAGCTAACCTTTAGTCTGAGCTGGCTTTGATATAATAGGCATACGAGGG
GACTGGACCATCTTGGTAGACCACATATTCATACATTTACCCACTTCATGATTAAATAGG
AGCAGATGGTCAAGGCAGTGTTGCACCCATATCCATAAGTTGAAAGGATAGAGGAGGTGG
CAGTTATATCACCCa
>NODE_19_length_656_cov_127.733231
ATGAGGCAGAGGCAAGCAATAAGTTTAGCAGGCGAGGCGAGGCGAGTCTGATTTATGGCA
GTGGGGTGACCTCTGGGGCCGTAACACAGTGATGGGTGAGTGGCTCTCAACGGTAAGCTA
CTGGCACTTGACAAAGTGCCTGAAGCAGAATGAATTTACTTCTCTTTTCCTCAATCATCA
ACAGCCACTGCCCTGACCCCCATCCTGACTGCTATAACAAGATCTCCCGTCTCGGGGGCT
GAAAAATTTACTGTCACATCTACTTTTCAATGAGCTCAAGTGAGCACTTCTTTCACCTTC
AGTGGAGCAGGTGCCTGGGTAACCTGGTCGCCTGCCACGCACGCGCACACGCCCTGCATC
CGCGTACCACACGCGTGTAAGCGCATGCACTCAAACACAACGCACAGACACACATTCAGG
ATCTGTAGGGGGCAGAGGTTACGTGGGACAGAAAGTGTGAGGCAGACTCTAGCAGACAAA
CTCCAGCCTTTTACATCAGAAGTCAATCTTCCTAATCGTATTGCCAGCACTGGAGGGTGT
TTTCTCTCCCCTCCACCGCCCTCCTTCTGCCCTTCCAGCCCCCTCCGCCTTATTTGGCGA
ACCTGTCCGTGTTTGCCTTTACATCAACTTGATGACAGTGCCTTGAGGCAAGTTAAATTT
AATAACACCAATTTTTTTATTTTATATTCTCACGATTAATCTCCACGCCCATTCAAATTG
TATCtacc
>NODE_51_length_378_cov_393.624329
TGTGTGTGTGTGTGTGTTGGGTATTAGAGCGTTACAGCGCCCAGCCTGGCTCTGCCCTGC
AGGCCCGACCTTCTAATCATTATCTGTCTGTCTTATTACGCTCCAAACCGGGCCACTCTT
AAATAAAATATGCAAAGGTTTCTTAAATGATGACCCGAGGCTGCGCGCGCCGCTGCTGCT
CTACATGCTGTTAATCTGAGAAATGCAAATTCCCTTCATCTCACACTCGCCTTTATTAAC
TTTTTTGAATTTAAAATTCCACGAACAATGAGTTCTGTCAGCTTCTGAAATGATATTTTC
TCTCTTCTTTTTATGTGCGCACGGAAGCGAGTTTAGAGCATGAAATTACCAGGGGAAATA
TGAGCGGTTTCATCTCTCTCGCACAATTTAATTGGCTGCTTTGCAATTATTAGTTTTTCC
TGCTAAAGTTTTTTTTTTTTTTTTTTTTTT
>NODE_52_length_1045_cov_116.307175
ATCTAGTCCAAACTCCAAAGCCAAATAAAGCCTGACAACAAACCATCAAGAGTAGCTATC
AATTTAAAAAAATTTAATAAATCAAAACAAGTCTATATGCTTTCTGGAGAACTGGCAATA
GAAAATTAAGCCCGGCCAACTGGTGGCTTGAAGAGAGGAAGCCCACTCTTAAAGCCGTGA
TCCGACCATCCAGAATACCACCGCTGTGAGCCTTTAAACCATAGCAGAAAAAAATGACTA
TTGATCTTCAAATGGCGATAATTGAAAAGATCAAAAAGATTAAACAAAATCCAGAATGTG
CTGACTTACCATGTTATGCTCCTTTTTGTTGCAAGTTTTGGTTTAAATAAAAAAAATATT
CGCTCAAAGATGCGGCATCGGAAGTGTCAAATTTTTGCAGCCGTCTCTTGATCGAATTAC
TTCTGCAGTCCTGGTTTCCAATGCGTCTGAAGTTTTTCCCTTTCTCTTTTATTTTGTTTG
TGGTACCTAGCTTTTTTCCTTGCTTAAGACTTTAAAAGCCTTCAGCTCAGTACCAGCACA
AATTATCTTGCCACCTTGCGCAGCTCTGATGCTTTGGCCGCTAACTTTGGAAGGCCCTTT
ACTACTGCATCAAAATTAGCATTGTCAAAGCAGTTAATGAATATTAATATTGTATTTGTC
ATTGGAGCTGGCCCATTGCTGAACTCCAAGTCATCCATCAGGGACAAGATTAAGCACACA
ATTATTTCTGACTGACAGGGACCAAATCTGGGAGACTTTTTTTTCCTCCAACAATTTAAA
GAAAAGACACAACATCATCTTAAGGTGCCTCCCCCGAGACAAGAGACAAGATTAATATAC
TTTTAATGAAGCAAGATTTCATTGTGCATGAGCTGGAGGAACGTCAGAAAAAAGAGAGGA
AGATAGATATTTATGCCTCCCTATTTTACGCGTTTAACTTAAAAGATTTAAATCTAAAGT
TGATCATATTTTCTGTGACCACAGTTTAAAATGTAATATCAAGAACATATTTTTATATAA
TCCTTTTTTTTATACATCGATTAAAGCCTGTATTTTTTAATACTGTATTGCTTTCTAACA
GGAGTTAAAGAGAAAGAGATAGAGAATATGTGCTGTa
>NODE_56_length_210_cov_10.376190
TCCTGCTCTCCAGACTTTTTGAGATGGGCATCACTGGCACTGCACTCCAGTGGATCTCAT
CCTACCTGTCGTGAAGATCCTACCAAGTCTCCTGGGGAGGCAAACTGTCAGGCCCTCGCC
AGCTCTCCACTGGTGTCCCACAGGGCTCCGTCTTTGGCCTGGCCTGTTCATCAGAGTCCC
CTCTGCGGGCGTGTTTTGGATTGGATTTTTAGATTTTTTGGACCATATTCGCCTTCCCCT
TTTGTGGGGCCCATAACTCTGCCTAGGAAGGCCCCACAGGCC
>NODE_57_length_92_cov_20.434782
AACGCTATTCAGGAGCTGAAAAGCACTTTAGAGCAATAAAGAAATGAAAGTCTCAAAAAC
TCAATCTAAGGGAAACATCTTCACCAAACTTGAAACATCTTCACCAAACACCTTTACCAT
GTATAAACAGCCACAGAAGCATGTTATAACACTTGAAACATCAA
>NODE_65_length_847_cov_65.270363
TTGCAGGTTTACTCCTGTCAAATCCAGACTGCTCGGCCTTCGGCACTCCTACCGTGTTTG
TATACAAACAGGTGAAGGTAAACCCTCGTAAATCCCAGGGAAGCTAAAGGCTTCGCCCAC
TTGTTTATATCTTTACTTTCGCTGGTCAATTACGCTAATTAATCCGACTCGGCTAATGAT
ATCGGAGTCTAGTGGATGATTCACGAGCATGTCCGTGCCGCGACCGAGCGAGTCACCGTG
CCATGACCAACCCTGTCACCCTTGGTTGAGGTTTGATGGAGAGACATGACTTGGTAGTTG
GCAGTTTTAGTTTTTTTTGTTCCCCCCTCCCCCTCTTCTTAGGCTCACTCTTCTTCCTCC
TTTGTTCTGCTGGACTAATCCAGAATGTGTGGGCCGGTAAGTTTAATGGAAACAATTTAT
TAAGTCCGGCTTAAAATGCCATCTGCTGCTAAGCCTCCCAAAGCCGCTAAGCTCCTGGTT
TGGCCCAGAGCTTGCTGTGTTCATGCTCACTGTAATGCGCTGTTTAAAATGAGCACAACG
GGTCAAAATTAATCAGGATTACAGGGCCACAAATCCACTTCAGAAATGGGTTTTGCTGCA
ATCTTTCTTGCGCCATCCCAAGACACCCTGGGCCTGCATGACGGACCTCACACACATTAA
TGGGCGTGACCTTTGATTGCGGAGGCTCATCGGACACACTTCCGAGCCAAAATGGTGGCC
AGGTCTCCTCCCGGAGGTAATAGTTCCACTTCCTTCCTTCGGAAAGGAACGCTTCAGTGT
TTCCTGCTGGCCCCCCGAAGGGCTGAGATCCACTCCCTGAGAGCAGGAAGCGCCTCACAA
GTACCTACGCGGGAGGAACCCCTATGTGATTAAGTCTGCTTTTAGCTTTCCAATTCGCCT
TCTAAGACCTACCAAAAGt
>NODE_73_length_746_cov_72.528152
TTTAAAGCTATTAAAATACAACATATGTTTGGCGCACATTGTTGCTTCCAACAGATTTTG
GGTGCACTATACATGAGTGGGCCACTCCATGGTTGTATACAAAATGGCTCCTTATTTCCG
CTCTCCTCCATTCCCTGGGCCTCCGGTGTATAAATTTACTTGATGGTTTTCGTTTCTCTT
TCTTAATTCATTGCAGTTGGCTTCCTCTTTGATGCAGTTCTCCTGTCCCCCAAACAATTG
AAGTGGAGACAATGGAGGCATAATGATAGACCCGTGTACCAGCCATCTGTATGAGCATCT
GGTCCCCTGCATCTGCACAATATGCTGGAGCAGGGAGCCTCAGTAATCTGCATAATCAGG
AGAGGGCTTATCTCAGTCTAGTTAATAATCACAAGCAATCGATGCACTTCATTCCCTCAC
TCACGTCTGGTAGAAATAAATATATGAACTAAAAGTTTCAGTATGGCTGCCGTACCCTCT
GGACCGGCTGGGGTCACAGTGTAATGCCGAGCTGTTGATTTTGCCCCGGAGCTACAGAAT
TAGGCCGCACTCAATTTCATCTTTTCATGAATACTATAATTAGGCCACTCTGGGTTATCA
TACGATGTTGCTTGCTACACTTTTCACTTCCTACCGAACTGACAGAGCTCACTCCTTGGG
CTGGGGCGATCGAAGGACATGAAACACAATCACCTTGAGAAACACGTTGGACACTGGGCC
CAGTTTGGAGAGTGGTAATGTGGTTTTCACCTAACAGTCCATAGTGTCACACTGGGTCTG
ATAAAACAGTATAAAATGAATTGATAATTTAACCTCCg
>NODE_74_length_149_cov_10.516779
AAAACAGAGTCAAATTGACTTGAGATGACTGGAAATGAATGGCTCCTAGGTTATTCCAGC
AGGGCTGCTGAGCTGGCTTCTCCAGGGAGTGGAGAGCAAGAGAGAGGGCAGCCTCCCTGG
TCCGACGGCCTTGGTGAAGGCCCAGCAGATGATGGTTCATCCATACCAGGGCACTCCAGC
CCTGTTCCTGGAGAGCGAGTCTACCTGCTTGTAGGTTTCCa
>NODE_75_length_663_cov_136.659119
CTACGAGCCTCCCCCCTGTTCCACCCCCCCTCCCCTTCCACATCTGTCTCCTGTACTGTG
GCGTCTGTATCTCTTACGTCAATGCTCTTAACCCCCATTTCCACTCCCGCGTTCTCAAAA
TATTTCTTTAAATGTTCTTGTGCATTAACCCCTTCCTCCCAACACAGGTTTTTACAGGTT
TCCAGTGGGATATGCAAAGCAGCAGAATTAACGAACACATTTTTCTCCCTAAACAGGGCG
TTGATATATATTTTGGGAAGCAGAGTAATGTTTCTGCTGTTAACATGCAACGTATTTTTT
TTATGTATTTCTCCTGCACAGGGCCAGTAATGTGAAGTGGACATAAAGTAAATGCTACAT
TGTCGAAACAAATCCTTTGTTAAATGTTTGGATGCAGACGCCTTGAAGATCTTAATTTCC
TTGGTTTGAAAAGTGTTTCACATAGATGGCAGATTCCCCGGAGAACAACTTTTTTTGCTT
TTTTTCCTTGTAAATGAATGGTTTGTTTTTAGTGAGGTTATAATACATATGGTCATTCCA
GCCTTGTATCGCCATGCTATGTGGTTAAAACTCATGTTTAATAACTGTAGTCATTACCAT
GTAAATCATCTCAGTTTTTAAATGAAATGCCTGTTGTGTTTTGCAATAAAACTAAATGAA
ACCTTCTGTGTTGGTAAGTTGGGGAAACAGAGGAATGGGTAATTTAAAAAAAATGATGTA
CGTTTTTGTTTTATc
>NODE_76_length_746_cov_80.465149
GAGGCTGAAAACTGGAGGCATCTAGGCACATCAACCATGATCAGTTTACAGCCTGATCTG
TGTCAGAGTCATCCTCTTCTTCCACTCTGCCCAACATGGCCTCTCACCCGCGTGGGTCAA
GGCTTCGCCCTAAAGAGATTCCACTGATGCCACGGATATAACTCACACTTAAGTTTGTGA
TGCCTGTGTCCTTCTTGAGTTACCCAGGGCTTGCTGTGAGTCATTGACACACCACTGACT
CTGATTGCACAGTCAATTACCCAGCTATCTTTCATGGGGCAGGAGAGGAACACAGGGAAC
GAGTTCATCCATGCAGGGAGCAGAACCTCAGGAGAGGTGAAACTAACGCACAGGGGGGAG
AGACAAGAGGATATTGAGTTCGATTTTTTTCCCTCCATGTGGATAATAAAGGTTAATAAC
AGTCCTTTCCTGTGTCATATTTGACATGACCAGTCATCGCAGTAATTACAATCATTACAC
TCCAAAGGATGTCTAGTTATCCCTCTTAAACACAGGCCTCACAAAGAAAATCAATTATTC
AATCAGAGCTCTCCTATTCAGCCCTGCCTGAGTTCACTTAATTTTGGGCCTGGGTGAATC
TGCCGCAAATAAGCCCCGCGACCAGAGAAGAAAAGACGGAACAGGCCCCTAATTTGTACC
CTTTCAAACGGTCAATCACTTTTCAAAGGAATGCAAGCTTATGCTGACAATCAGTCGACG
TGAATGCGCATGGATTTCATCTGCTGCTTTACATAAGTTATCTGGTGATAAGGACGGGGT
AGGGGAAGATCGTGCCCTCTCTCTCTCTCTCCCCCCcc
>NODE_80_length_449_cov_112.456573
ACTTCGAAATGACTCATAACTGTTCAATCTGTTGTAATGAGAAATTTAGTCTAAATCAAG
GCATGTTCAATCAGCCAAATATCTGAAGGGGAATTCATTTCACCTTAAAACAAATAAAGC
TGTGTTCAAAATGAAACTATTTTGGGCAGAAACAGGCTTCTTGTGATCCAGTCGGCCTGT
TTAGTAGCTGGCATGCAAATAGAGGAGAGACCAGGGAGAGGTGGTAGGATAGGAGGCCTC
ATGGCAGGAGAGGGAGAGAGACAGACGAGCGAGGGCAGCCACTACCTTAATGAGCCGGCG
CTTTATGAGCTGCTGGTCAGCAGAAAGAAAGCCATGATTGATCTTAGGGAAGACCATCTG
AGCAGGTGTGTGAGGTCAAGAGGCCGAGGGTCAAAGGTGAGAAAGGTTGGAGGAGGTCCC
AGAAGAACAGGAGGAAGGAGGAAAAGGCAAAAAAAAAAACAACAAACAGATTCGATTAGA
GAGGTTCTTTTACGTGACATACAACGCCTTCACGAACGGAg
>NODE_81_length_752_cov_69.433510
CTAGCCACATGCATCTGGCATGATTGGGAAGTGAGGGACAAAATGGTCCTCGGCCAAGAC
GTTTTGCGACTCAGCAAAAGCTAATGGCGATGTTCTTAATAGCGGAGCCCTGCTCACGAT
TTCCATGATAAAGGTGAGCATAACGAGAGAGGAGGGGGAGAATAAATTGTGAAATGAAGA
GGCCCTGTTTGCATGGCATAATATTTTCTTCTGCATGCATTTGGAGGATAGTTGGACACA
CTTGTCCATAAATCACAGGCAAACAAATGCAACTGTTCTGTACAAACAGTGTAAATACTT
ATTCATACGATGCTAATTTCACCCCCGTCATTTTGATCACGTCATTCTCTCTGGAAAATT
GCAATTAAGTTTGGAGAGATAAAACATGCCAACTGCTCTGCATTTCAAGGCTTGATTGGA
CTATCAGCTAGTCAGTATGCCGCCGTGGTTTTCATCACTGTTAATTGATCCTTTCTTTAA
TTAATCTGGAAAGGAAAGCCCATATCTCTATCCTGTCTGATCGTCTCCTCTGTCCGTCAT
AACATAATAAAGGCCCCTGCTATCCCTCTGCTAGTAACTCTGCCTTGGCCACTCACTCTG
GCACTCAGCCAAATGGACTATTTATGGAGCCCCCTATGGAAAGGCAAGCCTGCTGTATGC
ACTCCAGCGTCTGGCTTCATTAACACTGCTTTTGCTGGCTTGTTTTAATTTGCATGCCTT
GTGCCTTTAATAAGGATGCGTGGGTTAGTGGTGTGCCAAGCTTAAGACCCAACAACGGTC
TTGAGATTGGAATAGCAACTGCCATCTtcaaccacccccccccc
>NODE_83_length_1348_cov_256.807861
TAGCCAAATGCCTCGTCATCTAATTAGTGACGCGCATGAATGGATGAACGAGATTCCCAC
TGTCCCTACCTACTATCTAGCGAAACCACAGCCAAGGGAACGGGCTTGGCAGAATCAGCG
GGGAAAGAAGACCCTGTTGAGCTTGACTCTAGTCTGGCACTGTGAAGAGACATGAGAGGT
GTAGAATAAGTGGGAGGTCTCGGCCGCCGGTGAAATACCACTACTCTTATCGTTTTTTCA
CTTACCCGGTGAGGCGGGGAGGCGAGCCCCGAGCGGGCTCTCGTTTCTGGCGTCAAGCGC
CCGGCTTTGCCCGGGTCGCGACCCGCTCCGGGGACAGTGGCAGGTGGGGAGTTTGACTGG
GGCGGTACACCTGTCAAACGGTAACGCAGGTGTCCTAAGGCGAGCTCAGGGAGGACAGAA
ACCTCCCGTGGAGCAGAAGGGCAAAAGCTCGCTTGATCTTGATTTTCAGTATGAATACAG
ACCGTGAAAGCGGGGCCTCACGATCCTTCTGACTTTTTGGGTTTTAAGCAGGAGGTGTCA
GAAAAGTTACCACAGGGATAACTGGCTTGTGGCGGCCAAGCGTTCATAGCGACGTCGCTT
TTTGATCCTTCGATGTCGGCTCTTCCTATCATTGTGAAGCAGAATTCACCAAGCGTTGGA
TTGTTCACCCACTAATAGGGAACGTGAGCTGGGTTTAGACCGTCGTGAGACAGGTTAGTT
TTACCCTACTGATGATGTGTTGTTGCAATAGTAATCCTGCTCAGTACGAGAGGAACCGCA
GGTTCAGACATTTGGTGTATGTGCTTGGCTGAGGAGCCAATGGTGCGAAGCTACCATCTG
TGGGATTATGACTGAACGCCTCTAAGTCAGAATCCCCCCTAAACGTAATGATACCGTAGC
GCCGCGGATCTCCGGTTGGCCAAGGATAGCCGGCTTCGGTCGGTGCGCAGGGCCGTTCGT
GACAGGGTCGGGGTGCGGCCGGATGATGGTCGCCCCTCTCCTGATGCGCACAGCATGTTT
GTGGGGAACCTGGTGCTAAATCACTCGTAGACGACCTGATTCTGGGTCAGGGTTTCGTAC
GTAGCAGAGCAGCTCACTCGCTGCGATCTATTGAAAGTCACCCCTCGATCCAAGCTTTTG
TCGGGGACGTAAGGCGTCTTACTCCACCTTCCTTCCCACCCGGGAAGAATCATAACGGGC
GGACAACCAGGGGCACGAGAAAGGGCCAACCGCACAGGGTTGGCTCCGGCCTGGGTAAAC
GGCGCGAGTAAAGTTGACTCCCTTAAGGTAGGCGGCGGCGGGGAAGTGAGAGCCGGCGGG
GAAGTGAGAGCCGCACAGGGTTGGCTCTGGCCTGGGTAAACGGCGGGAGTAAAGTTGACT
CTCTTAAGGTAGGTGGCGGCGGGGAAGTGAGAGCCGGCGg
>NODE_84_length_716_cov_93.734634
CAGTACCAGGTTTAGCAAAAAAAAAAAAAAGATATTTCACTGTATTTTTCACATTTCTAT
TATACAAAGTCCTAAGTGCTACTGCAAACACATAAAAAAAAAAGTGTATTCACGTCAGAT
AGCAGCATAGCTTCACATTAACGGTGGGGCAACCCCATGCATGAGTACACAAAATCATTC
AAGCAGTCGGATTATATTCCAAACTCAACTCATCTCATAAGGAGGTTGTTTTTCTTGTTT
AACTAATAAATAAGAACCAGGGATGCTTGTGTCTGTCCATTTATTACCATAAAAATCAGC
TGACTGATCTAGCTCCGTATCTGTGGAGGCAATTAACTGTTTTGAGAGAATGCGTAATAC
GGGACTTTGTAATGGTATCATTTGGAGTCAAGGCACAGATGCGCCGTGCGAAGCCATACT
GTAATTAGAGAGAAACGCTGTACAGGTTTTCCACTAATTAGCAAATTATGCTGAAAATAG
CATCAAGCTAATTAACAGTTATTATGGCATTTTTGAAAGTATGACTTTAATTAGCAAAGT
CCTGACGCAGGCAATTTCAAACTCGTCTCCAAGAAGATGAGGAAGAAAAGAAGGAGAGAG
AGAAAAAACAAAAACACGGGGCATGATCAAGAAGATACCCAGATTATTACGATGCCTTGA
AAACTAAAAGAAGGGAAGAGAGGGAGAAAAAAAAAAAGAATAATACAGGGAGAGGAGGAG
AGTGAAAGGGAGAGGGGGAGAGTGAAAGTGAGACAGGGACAGAGGGAGGAGGGAGGAGGG
GGGGAGTg
>NODE_85_length_95_cov_63.378948
CACACACACACACACACACACAAGAAGCAAAGACAAAGGGACTTACCTCTCTCTACGCAG
GCTCGCTGGCGTCCGACCCCCAAGCTAACCTTACCCTCCAAGCTAACCTTACCCTGCTTT
TTTTTCCTCACAAGTCCATCAGGCTCTGCCCTCCATCGGGCAAAGCC
>NODE_88_length_612_cov_51.733662
TTTAGAATCTTCAAGCTTCTCCCTCCATCATTCCTCCTCCATCTCTTCAGTTCTAACCTA
TGGCCATGTAGAAACAAGATATTAAGGTAAAAGTGATTCGGGATAATGAAAACAGTCGAC
AATTGTCCTAACCTAACCTTGACCCGGTCAGGAAAACAGCAGCCAAACAGCTGAGGCAGT
CCACATTGTCACCCAGCAGATACAGCCAGCAGTGAGAAACAGCCGTCCAGCAGAAACAGC
CTGACAGTGATCTTAACAGGCTGCCTTCAGAAGCAGTCTGTTGGGGCTGCTGGTAGATCC
AGCCTATTTAAATGCTCCATTGGAGAGGGATGAAAGTTTATGCAAGGTCAGTTGGGATGT
GGTAATTATAATCACAGCGTTTTGCCTCTGCAATGACAGCCATTTGTTATTCTCAGTCCA
CTAGTTCCTGCTCCGGCAGGATGTTGACAAGCGTGCTCTGATTTACTGGCCTCAGGACCT
CCTCCCCCTCCATGCTCCCCTCCTTCCCTTTCCTCCTCTCTGCCTTCCTTCTGCTTTCCT
CCCTCCTCCCTCTCTCTCCCCCTAGACTCTGCAGGCAGTCAACCAGTATGCCTAGCGCAC
TCTTTTCCACCCCAGCTCAACAAACCCCCCAACCCCACCCCAAATGTGTAGCCCTGCAAA
CAGGCCAACACGCCTCTTGCAGAg
>NODE_92_length_819_cov_52.809525
AGAAGGGTGTTTGAGAGCCAGGTGGTGTCTAGCACTATTCAATTACTACCAGAGCTCTAT
TGGATTTTCACCTCTAAAATTGAGAGACAAATTTCTCTCAATCCCCCTTCTGCATCCCAC
AGGAAGACTCAGACAGCCTAGTGGTTCCCTGTTCCCCTGCCCGCCCCCATTCAAAGAACC
CGCTTAACACTTCAATACTGTGGAATTTTCTTACCCTAAGTTATACAGTTATAAATATCA
AGTTAAATACAAAAGATGTATTATTTTTTCTATGCCTTTTCTATACATAAATGTATGTAT
CATGTAATTCCTGTATAATATGTATCATACTAATCTGTGTGCATTGCATAAGCAGTATAA
ATGCGTTAAATGTGAATATTGTTGTTACTGTGAGAACTGTCTTTCTCCCTCTTAAAGTGA
ATGGTTTCTAACCTTGTGGACCTGTTGCGATCTAGGTGCAATGGCTACTAAAGTGAGACG
GCATGACACTCGGGTCCATCCTTACCAAAGGATTGTGACCGCAGACAGAGGTCAGTTTAG
TCTCTAAGATACTCTACTATTGACTGTTTTTTTTAATTGCATTGACTTAATTGCCTTTAG
TTGGGATTTATAGTTTGTTTGTGTCGTTTTTATTTTCGCTGCCACCACCACCTTCCTTCC
CTACACATCCACACACCAGCTAAATGGTTGCCTGTGGTATGCACATTATGTTTACATTCA
TAGCGCTCCATTGATCTATTTAACATATTTTGAAAGCTCAGGCAAGAAGCAATCTACGTT
GCTTTGGTTTACATGACTATGAACGCCCACCTCCTGACAGGACAGGTAGTTTTACAGCAC
ACAGTGCTCAAGCTATTTAGTTACATTCCTCTTAAGTGATATTAGAGCCTc
>NODE_93_length_5386_cov_127.303383
CTTATCACCTTCTTGAAGGCTTCCCATTCATTCAGGAACCGCCTTCTGGTGATTTGCAAG
AACGCGTACTTATTCGCCACCATGATTATGACCAGTGTTTCCAGTCCGTTCAGTTGTTGC
AGTGGAATAGTCAGGTTAAATTTAATGTGACCGTTTATCGCAATCTGCCGACCACTCGCG
ATTCAATCATGACTTCGTGATAAAAGATTGAGTGTGAGGTTATAACGCCGAAGCGGTAAA
AATTTTAATTTTTGCCGCTGAGGGGTTGACCAAGCGAAGCGCGGTAGGTTTTCTGCTTAG
GAGTTTAATCATGTTTCAGACTTTTATTTCTCGCCATAATTCAAACTTTTTTTCTGATAA
GCTGGTTCTCACTTCTGTTACTCCAGCTTCTTCGGCACCTGTTTTACAGACACCTAAAGC
TACATCGTCAACGTTATATTTTGATAGTTTGACGGTTAATGCTGGTAATGGTGGTTTTCT
TCATTGCATTCAGATGGATACATCTGTCAACGCCGCTAATCAGGTTGTTTCTGTTGGTGC
TGATATTGCTTTTGATGCCGACCCTAAATTTTTTGCCTGTTTGGTTCGCTTTGAGTCTTC
TTCGGTTCCGACTACCCTCCCGACTGCCTATGATGTTTATCCTTTGGATGGTCGCCATGA
TGGTGGTTATTATACCGTCAAGGACTGTGTGACTATTGACGTCCTTCCCCGTACGCCGGG
CAATAATGTTTATGTTGGTTTCATGGTTTGGTCTAACTTTACCGCTACTAAATGCCGCGG
ATTGGTTTCGCTGAATCAGGTTATTAAAGAGATTATTTGTCTCCAGCCACTTAAGTGAGG
TGATTTATGTTTGGTGCTATTGCTGGCGGTATTGCTTCTGCTCTTGCTGGTGGCGCCATG
TCTAAATTGTTTGGAGGCGGTCAAAAAGCCGCCTCCGGTGGCATTCAAGGTGATGTGCTT
GCTACCGATAACAATACTGTAGGCATGGGTGATGCTGGTATTAAATCTGCCATTCAAGGC
TCTAATGTTCCTAACCCTGATGAGGCCGTCCCTAGTTTTGTTTCTGGTGCTATGGCTAAA
GCTGGTAAAGGACTTCTTGAAGGTACGTTGCAGGCTGGCACTTCTGCCGTTTCTGATAAG
TTGCTTGATTTGGTTGGACTTGGTGGCAAGTCTGCCGCTGATAAAGGAAAGGATACTCGT
GATTATCTTGCTGCTGCATTTCCTGAGCTTAATGCTTGGGAGCGTGCTGGTGCTGATGCT
TCCTCTGCTGGTATGGTTGACGCCGGATTTGAGAATCAAAAAGAGCTTACTAAAATGCAA
CTGGACAATCAGAAAGAGATTGCCGAGATGCAAAATGAGACTCAAAAAGAGATTGCTGGC
ATTCAGTCGGCGACTTCACGCCAGAATACGAAAGACCAGGTATATGCACAAAATGAGATG
CTTGCTTATCAACAGAAGGAGTCTACTGCTCGCGTTGCGTCTATTATGGAAAACACCAAT
CTTTCCAAGCAACAGCAGGTTTCCGAGATTATGCGCCAAATGCTTACTCAAGCTCAAACG
GCTGGTCAGTATTTTACCAATGACCAAATCAAAGAAATGACTCGCAAGGTTAGTGCTGAG
GTTGACTTAGTTCATCAGCAAACGCAGAATCAGCGGTATGGCTCTTCTCATATTGGCGCT
ACTGCAAAGGATATTTCTAATGTCGTCACTGATGCTGCTTCTGGTGTGGTTGATATTTTT
CATGGTATTGATAAAGCTGTTGCCGATACTTGGAACAATTTCTGGAAAGACGGTAAAGCT
GATGGTATTGGCTCTAATTTGTCTAGGAAATAACCGTCAGGATTGACACCCTCCCAATTG
TATGTTTTCATGCCTCCAAATCTTGGAGGCTTTTTTATGGTTCGTTCTTATTACCCTTCT
GAATGTCACGCTGATTATTTTGACTTTGAGCGTATCGAGGCTCTTAAACCTGCTATTGAG
GCTTGTGGCATTTCTACTCTTTCTCAATCCCCAATGCTTGGCTTCCATAAGCAGATGGAT
AACCGCATCAAGCTCTTGGAAGAGATTCTGTCTTTTCGTATGCAGGGCGTTGAGTTCGAT
AATGGTGATATGTATGTTGACGGCCATAAGGCTGCTTCTGACGTTCGTGATGAGTTTGTA
TCTGTTACTGAGAAGTTAATGGATGAATTGGCACAATGCTACAATGTGCTCCCCCAACTT
GATATTAATAACACTATAGACCACCGCCCCGAAGGGGACGAAAAATGGTTTTTAGAGAAC
GAGAAGACGGTTACGCAGTTTTGCCGCAAGCTGGCTGCTGAACGCCCTCTTAAGGATATT
CGCGATGAGTATAATTACCCCAAAAAGAAAGGTATTAAGGATGAGTGTTCAAGATTGCTG
GAGGCCTCCACTATGAAATCGCGTAGAGGCTTTGCTATTCAGCGTTTGATGAATGCAATG
CGACAGGCTCATGCTGATGGTTGGTTTATCGTTTTTGACACTCTCACGTTGGCTGACGAC
CGATTAGAGGCGTTTTATGATAATCCCAATGCTTTGCGTGACTATTTTCGTGATATTGGT
CGTATGGTTCTTGCTGCCGAGGGTCGCAAGGCTAATGATTCACACGCCGACTGCTATCAG
TATTTTTGTGTGCCTGAGTATGGTACAGCTAATGGCCGTCTTCATTTCCATGCGGTGCAC
TTTATGCGGACACTTCCTACAGGTAGCGTTGACCCTAATTTTGGTCGTCGGGTACGCAAT
CGCCGCCAGTTAAATAGCTTGCAAAATACGTGGCCTTATGGTTACAGTATGCCCATCGCA
GTTCGCTACACGCAGGACGCTTTTTCACGTTCTGGTTGGTTGTGGCCTGTTGATGCTAAA
GGTGAGCCGCTTAAAGCTACCAGTTATATGGCTGTTGGTTTCTATGTGGCTAAATACGTT
AACAAAAAGTCAGATATGGACCTTGCTGCTAAAGGTCTAGGAGCTAAAGAATGGAACAAC
TCACTAAAAACCAAGCTGTCGCTACTTCCCAAGAAGCTGTTCAGAATCAGAATGAGCCGC
AACTTCGGGATGAAAATGCTCACAATGACAAATCTGTCCACGGAGTGCTTAATCCAACTT
ACCAAGCTGGGTTACGACGCGACGCCGTTCAACCAGATATTGAAGCAGAACGCAAAAAGA
GAGATGAGATTGAGGCTGGGAAAAGTTACTGTAGCCGACGTTTTGGCGGCGCAACCTGTG
ACGACAAATCTGCTCAAATTTATGCGCGCTTCGATAAAAATGATTGGCGTATCCAACCTG
CAGAGTTTTATCGCTTCCATGACGCAGAAGTTAACACTTTCGGATATTTCTGATGAGTCG
AAAAATTATCTTGATAAAGCAGGAATTACTACTGCTTGTTTACGAATTAAATCGAAGTGG
ACTGCTGGCGGAAAATGAGAAAATTCGACCTATCCTTGCGCAGCTCGAGAAGCTCTTACT
TTGCGACCTTTCGCCATCAACTAACGATTCTGTCAAAAACTGACGCGTTGGATGAGGAGA
AGTGGCTTAATATGCTTGGCACGTTCGTCAAGGACTGGTTTAGATATGAGTCACATTTTG
TTCATGGTAGAGATTCTCTTGTTGACATTTTAAAAGAGCGTGGATTACTATCTGAGTCCG
ATGCTGTTCAACCACTAATAGGTAAGAAATCATGAGTCAAGTTACTGAACAATCCGTACG
TTTCCAGACCGCTTTGGCCTCTATTAAGCTCATTCAGGCTTCTGCCGTTTTGGATTTAAC
CGAAGATGATTTCGATTTTCTGACGAGTAACAAAGTTTGGATTGCTACTGACCGCTCTCG
TGCTCGTCGCTGCGTTGAGGCTTGCGTTTATGGTACGCTGGACTTTGTAGGATACCCTCG
CTTTCCTGCTCCTGTTGAGTTTATTGCTGCCGTCATTGCTTATTATGTTCATCCCGTCAA
CATTCAAACGGCCTGTCTCATCATGGAAGGCGCTGAATTTACGGAAAACATTATTAATGG
CGTCGAGCGTCCGGTTAAAGCCGCTGAATTGTTCGCGTTTACCTTGCGTGTACGCGCAGG
AAACACTGACGTTCTTACTGACGCAGAAGAAAACGTGCGTCAAAAATTACGTGCAGAAGG
AGTGATGTAATGTCTAAAGGTAAAAAACGTTCTGGCGCTCGCCCTGGTCGTCCGCAGCCG
TTGCGAGGTACTAAAGGCAAGCGTAAAGGCGCTCGTCTTTGGTATGTAGGTGGTCAACAA
TTTTAATTGCAGGGGCTTCGGCCCCTTACTTGAGGATAAATTATGTCTAATATTCAAACT
GGCGCCGAGCGTATGCCGCATGACCTTTCCCATCTTGGCTTCCTTGCTGGTCAGATTGGT
CGTCTTATTACCATTTCAACTACTCCGGTTATCGCTGGCGACTCCTTCGAGATGGACGCC
GTTGGCGCTCTCCGTCTTTCTCCATTGCGTCGTGGCCTTGCTATTGACTCTACTGTAGAC
ATTTTTACTTTTTATGTCCCTCATCGTCACGTTTATGGTGAACAGTGGATTAAGTTCATG
AAGGATGGTGTTAATGCCACTCCTCTCCCGACTGTTAACACTACTGGTTATATTGACCAT
GCCGCTTTTCTTGGCACGATTAACCCTGATACCAATAAAATCCCTAAGCATTTGTTTCAG
GGTTATTTGAATATCTATAACAACTATTTTAAAGCGCCGTGGATGCCTGACCGTACCGAG
GCTAACCCTAATGAGCTTAATCAAGATGATGCTCGTTATGGTTTCCGTTGCTGCCATCTC
AAAAACATTTGGACTGCTCCGCTTCCTCCTGAGACTGAGCTTTCTCGCCAAATGACGACT
TCTACCACATCTATTGACATTATGGGTCTGCAAGCTGCTTATGCTAATTTGCATACTGAC
CAAGAACGTGATTACTTCATGCAGCGTTACCATGATGTTATTTCTTCATTTGGAGGTAAA
ACCTCTTATGACGCTGACAACCGTCCTTTACTTGTCATGCGCTCTAATCTCTGGGCATCT
GGCTATGATGTTGATGGAACTGACCAAACGTCGTTAGGCCAGTTTTCTGGTCGTGTTCAA
CAGACCTATAAACATTCTGTGCCGCGTTTCTTTGTTCCTGAGCATGGCACTATGTTTACT
CTTGCGCTTGTTCGTTTTCCGCCTACTGCGACTAAAGAGATTCAGTACCTTAACGCTAAA
GGTGCTTTGACTTATACCGATATTGCTGGCGACCCTGTTTTGTATGGCAACTTGCCGCCG
CGTGAAATTTCTATGAAGGATGTTTTCCGTTCTGGTGATTCGTCTAAGAAGTTTAAGATT
GCTGAGGGTCAGTGGTATCGTTATGCGCCTTCGTATGTTTCTCCTGCTTATCACCTTCTT
GAAGGCTTCCCATTCATTCAGGAACCGCCTTCTGGTGATTTGCAAGAACGCGTACTTa
>NODE_94_length_274_cov_346.091248
ACACACACACAAATGCGCGTACACCAACACACACTCGCGCGCGCACGCACACATACTGAT
AGCTCCTCTGGTTTGCTGGTGTAATGTGCTTTGTTGTGTGAAGGTATCAATCAGAGGGGA
GCAGATTATTAGAGTGTCTGAAAGAGATCAAACAATGTTGCCGTCTGCACCCACACATGG
CTGATTTACAGGCAGGCTGATAAAGTACTGCAGCTCTCTGTCAGGGGCTACATGACGGCT
CGCCGCGCTCTTAGGATAAATTATTGCAGAGGCCCGCGGTAATGTCTCTCCACCTAGCAA
CCAGCGGCCCCAGCGGCTGCCAGGGGAGCCCAGCCTCATCTGCCAt
>NODE_95_length_73_cov_14.931507
TGATTTGTTTTCACAGAACCTGCTTAGACAAAAAGAGAAACTTGCCCAGTAAATCACCCC
AAACCACATTGGTTAAAGGACACATCTGGGATAAACAGGAGCCCTCGTCAACAGGTACCT
TGCTTTGTCAACGTACTCTAAAGGG
>NODE_96_length_607_cov_82.082375
CCCTGTACTACCCCCCATCCTCTAACAACCCACTCGCCTCAATCCACCCCCCATACTTAA
CACTCAGCAGGATGATGCACAGAAAACAAAGACAATAAAGATAAAAAATAAACTAAGACA
TGAACTGGGTAGGACTAGCATCCTATAGGACACTGTTGAACAGACTCGATCACTCACCCC
AGTGCTCGGGAAAGGCTCTGCCATGTTGAGAGAAGGGGAACTTTAAAACTTGAATGTGGT
AAATGTTGCAAGTTAACTCGGAGTTGTTATGTGCAATACTTCTTTTGAACCTTTTTCCAG
ATAAAGACTCTTTGCAATGTAATTCTTTAATGCCATTTTTAATTGCAGACATTTAAAGAA
GATGTTGATATGTTTTTCACAGTCATTTTCTACTGTTATCGTAATCCTTTTCATGCTGGT
GTTTGTAAAAAAGAAAAAAAGAAATCAAACTATTTGTACTAATATAAATAATTGAAGTTA
TTTTTAAAACATTTAAAGGTTTTGTGCTCATTTGCTTATTTTGTTTATTTCAAGCTACTG
TGATTGATTGCATTGTAATTATTAGGTCAATAATGTATTTAGCTGTTCATTGGTATATTT
TTAATTGGAATGTATAATTACTTTTTATAATTTTGATCAGATTTATGTTATATTTTTAAG
GTGAAGCTTTTAATATGTt
>NODE_97_length_679_cov_60.667156
GTGTATGTGTGTGTGTTTATGTGTGTGTGTAAGCATACACACAAGAAAAAAGAACACAAC
TCCGAGGACTGGGACTGCGTAGATGTCAAAGAAGATAATACAATAAAAGCATTTTGGCAG
TATCTTCACTTCCGTACTTAGCCTTGTGGCAGGGTTTGATCAAGATGGAATAAGCTGGTG
ACTTTTCAATTCCAGCCATAATTTGTTTCTATATTACATATTTGGATTGAGCATGTGATG
GAACTTTTCCTATCCAAGGGTGAAGGACTGGGAACTGACTATGTTCAGTAATAGGTTATC
AAGAGCCATATCTTTTGCAAAATAGAAAACTCAACACATGTACATCTGTGGCCCAGTGTC
ACTGCCCTAAATATACATCAGAAATGCATTAAATTCACTGATTGCTATTCTTTTCGAACA
CTGTGTCAAGTCTAAATATATTTTTGCTTCGCTGTCTTTCGATTACTTTGAATTACCAGT
GGTCTCTCTTGACATTGGAAGCTTTGAAAGCAGCGGCACAACAAATTATTTGTGTGTGTG
TCTGTGAGTGTGTGTGTATGTGTGCACACTGGGAACATATATCTATGTTTTCAGTGTAAG
TGTATGAGAGGATGGCTGACAGAAACAATCCTCTCACATTGTCGGCAATTTCCAGTAACC
ACCCGACACAGGCACCCCGAACAGTGATCATATCTCAGGAAGACCATTGTTTCTCAGAAG
AAGGTCAGTTAAGAGCTTTATTTCGTTGTGc
>NODE_109_length_688_cov_72.139534
ATCCTGCAAGCTACAAATTGTTACTATGACATAGTGCACTTGTTATCCAGACAGTCTTCT
CTTCGAACTCCTGTGACCCAAACACATGTTTTGTATCTGCTTGTGACCTTGTATAAGAGA
GTGCTTAAATAAATAATGGCAAAATTATTGTAACATGTGAATCTATGATCCGCAGTGAGT
TGTTCTTATTATAAAGTATGTATTGTCTTAGCACCTGGCTGACTCCTGTTGTCAAATCTA
TTCAGATAAGGAGCGAGCCATTTTAGAATTATCATTCAGGGAAAGTGGTAGCTTGTAGTG
TAAAATCAATAGCTGCTTAAAATTCATAGCCAGCCAATCCATTTGCCCTTTATGTTGCTA
ACCTTTCACTTAAATATGCACCATATTAAGATTTCATTATATACAATGAATGTCACAATA
GTTTGCCCACTATTTTTCATGTTTGCATGGGTTAACTGCAAATCGTAGGGCCTGAGATAT
CTGAAAAATGACTGCCATTAACAATGCTTAAGGGAGAAAGAAAAACTGTTAAAAGACGTT
TAAAAGCACCACAGGATACGTGTGATGTTTAACATTCAAAGGTCTCTTAACAAAGTGGGT
GGGCTTCAAGCGTCTGACATGGGTTATCAAAACACTAGGGAATACAGCACTAATTCTACT
GCAACTGTGCACTTCTAGTGTTCATACAATACGCCATGATAATAGCTGTGTTGGTGTTTT
TTAAATAAATACTTTCTAAACAGGTACAGGAattactcaa
>NODE_110_length_613_cov_84.402939
TAGTGATTTATAGGTTAAATTGGACAGATGGTAAGTGTTTTGTAAACAAACAAACAAACA
AACTATGCTTTTTTCCTCAACTTGTCTTTTCATCCAACTGGGATGTTTCCACATTACATG
GATACAAGTGCACCTCCGATATTTGCCTTAGAACTTGCAGAGGCCATAGTTCACATTCAA
GTGAAGTGAGTGTATGCAGGGGCTTGTCCCCCTATCCAGTCAGCCATGCGGACGTTCTCA
CACTTATCTACCTGTGAAATCCTTCATACCTCTCATAACTGGTCAATGACTGTATCAGCA
AACTGCATCAGGTGTTTTTCTACATGCTTTTTACACAGATTATATGGATTATTGTATTAG
TAGAATTTGATGCATCATTTTTAATGTAATAGCTCTTAAGCTTGTAGTCACAGTTGTTTT
TTCTCTCGTTTTTCTAGATGACCGTTTTGTGTTAATATTGTCAATTTGAAATAGCTGTTA
TTAGCTTATTCTCTTCTCTTTTTAATTTTGAAATGCTACATGACCCTTATGAATTAAAAT
GACTTAATAACCATTGTAAATACGGTATTGTGCATACCCCATTTTCATTCATTTCAATTG
CTAGTGGTATATAAATGACATTTTTGTCTAGACACCATTTCTGTTTATGAAATAAAGAAA
CATATCATGCATTTCATTTTGTTAt
>NODE_111_length_117_cov_185.478638
AAAATCTACTTTTCATCTTACATTCAACTTTTTTTCAGATTTGAATACTAAACATTCTCA
AGAGTCTTCATAAGAACTAGTGATAGTATCAGAGTATCCGTTTTAGACCAGTGGATGTGT
AAAGCATTATTTTAGCGTTAGCGATAAATTAGATTTGCTTTATATCAGTCATTTTTTAAG
ATATTAAGT
>NODE_112_length_776_cov_82.613403
ACAATCAGTAAAGCATACCATGCGGTTCCCCGAGCAGCACTGGGTCACTCAGACCACGCC
ATGGTTCACCTGATTCCTGCATACAGGCAGAAGCTTAAGCGCTGCAAGCCTGCTGTGAGG
ACATCGAAACAGTGGACCAGTGAGGCTATGGAGGAACTGCGGGCGTGCTTGGACTGTACT
GACTGGGATATGTTCATGACTGCCTCCAATAGTCTGGATGAGCTCACAGAGGCGGTGACA
TCATACATCAGCTTCTGTGAGGACTGCTGTATACCAACACGCACCAGGGTGAGCTACAAC
AACGACAAACCCTGGTTTACAGCTAAACTCAGAAGGCTGAGGCTGGACAAAGAGGCCGCG
TTTAGGAGTGGGGACAGGGACAGTTTCAAGGAGTCGAAGAACAGGTTTAGCAAGGCGGTG
AGAGAGGCTAAACGACTGTACTCAGAGAGGCTGAAGCGCCAGTTCTCTGCTAACGACTCT
GCTTCTGTCTGGAGTGGGCTCAGGCAGATCACCAACTTCAAGCCCAGAGCCCCCCACTCC
ACTAACGACTCTCGTCTGGCCAACGACCTGAACGAGTTCTACTGTCGTTTTGAAAGACAA
TTGGACAGTCCTGTACAACTCCTTTCCACCCGTGAGGCCTCCCCCCTCCCCCCCTCTACA
GTGACGACCCTCTCCATTCAGGAGAGAGAAGTGAACAAACTGTTCAAGAGACAGAACCCC
CGCAAAGCAGCTGGGCCAGACTCTGTCTCTCCAGCCACCCTCAAGAACTGCGCTGACCAG
CTGTCTCCGGTGTTTACCTACATCTTCAACACCTCCCTGGAGACATGCCATGTGCCAGCC
TGTCTCAA
>NODE_113_length_112_cov_118.375000
CAGCACCAGGCGCTCAAAAGACTTCATTACCACAGAGGTCAGGGCGACGGGTCTGTAGTC
ATTATGTCCAGTCGGCCTGGGCTTTTTGGGCACAGGGATGATGGTGGAGGATTTGAGACA
GGCTGGCACATGGCATGTCTCCAGGGAGGTGTTGAAGATGTAGGTAAACACCGGAGACAG
CTGG
>NODE_114_length_1665_cov_122.752556
TGGCCTATGGGTGAAAGTGTGTTTGACTTTTTGGATGCTGGGCAAGTGTCAAATGGACAG
TTTTTCGCCCGAACGTGGGATTTGGACGGGGACCGTTTTGCTATTCAAGTGGGCCTCTGG
GGCAGCGGCGAGAGTGGTTTTCCTCCCCGAAAAACGTGTCCCCTTTTCGGTGGGTCGATT
TGAAATTTTCTTTTGCTCGCTGCGTCTCGCACGCGCGTGCACGCCCGCCGGACCCTCGCT
GGTCGTCGCCCCCCGGCCCGGACCTATCCAACGAGCCCGGCCTCGAGGCGCTGAGTGCCC
GCAAAGCAGAGTTACCTCGGCACGAACACCCCTTTCCCAGCTTTGAAAGCACTCTCCCAG
CTTCAGAGCAAAATGGCTTAAAATGCACAGTTATTCGCCCGAACGTGGGATTTCGCTGGG
GACAGTTTTGTTATTCGAGTTAGACGCGGGGGAAGCGCTGACAAAGTTGTTTACCCCCGA
AAATAGCATCCCCACTTATCTAGCTCTGTTTGAAATTTTCATTCGCTTCTCGTTTCTTTC
GTGCTCAACGTATGACAACGGGGAGTGTTTTGTTATTTCAGTGAGAGCGGGCAGCACGCG
CTCAAACGGTATTTTCCTTCATTTTGACCATTTCCGTGGCGGTGGCTCTGTTTGAAATTT
TAACTCGGCTCCCGTTTCCGTGCCGTACCGCGGATTCGGCCCGGGATCACTTTGTTATTC
GAGTTAGAGTGAGGAGCACACGGGACGCGGGTCTTTTCCCCCGAAATTCGCACCCCGGCG
TCGGTAGCTCTGTTTGAAGTTTGGTTTTGCTTCCGGTATCGCGCACGCGCGCGTGCGCAA
CGGTGCGCACGTTTTGTTTTCGTCCCCCGGTTAATACCTATCCAACGAGCCTATTTTCGT
CGAAATCCGTGGAACGGTACCGGAGTTACCTCTGTTTGACCGTTTTCCCAGCTTCCGAGC
CAGTCTCCCAGCTTTGAGCTGACAAACTTTGCATGGTCGCGGCCCCCAGTCCACCAGACA
GCTACCGGCGTGATATTAGAAACCGACTTGCCAAAGACTTGCAAGTCACTGGTGGTGACT
CGGCGCCTCCAGCGGGCCTCTCCCAAAGGCCAAGCCCACGCTTTGGTGACAATGATCAGG
GGAATTTCCCCTTTCACTTGACTATCGCGGAGGTCCTCGCGCACACGGTTCTCATGAACC
GAGCGGTCGTCCCTGGACCGTTACCCGCCCATGAGGCACCATGGGCGGATACCCTAGTGG
AGGGTGGGACCCCTGGAGGTCTCCCAAAAATTTTTTTTTTCCAAAGTCTCAGGACTTCTC
CAGGGCCTTACCCCCGACCCCGGGCACCCGCGAACGGCCGATAGGGGGCGCCTTTTTCGG
GGTAAATTTTATTTTCACCGTTTTGAAGCTCCGGTCAGGGCCAGGACCATACCCCCGACT
CTGGCACTTCCAGGGGGGGACCCCGCGCACCGGAGAACGGCCGGTGGGGGCGCTCTTTTT
TGGAAAAATTTTTTCCACCGTTTTGAAGCTCCGGTCAGGGCCAGAACCATACCCCCGACC
CGGGCACCCGCGAGCGGCCGGTGGGGGGCGCCTCTTTGGGTCAATGTTTTTTTTTCACCG
TTTTGAAGCTCCGGTCAGGGCCAGAACCACACCCCCGTCTCAGGCACTTCCAGGGGGGCC
CCCGCACACCGGAGAACGGCCGGTGAGGGGCGCTTTTTTCGGACCCGTTTTGTTTTT
>NODE_116_length_73_cov_549.876709
CAGGAGGAAAATTGATGAAAAATCAAAGAGACGGATAATCCGAATGGTAACAAAAGAGCC
CAGAAAGACTTCCAAAGAGATCCAAGGTGAACTTCATGCTCAAGGAACATCAGTGTCAGA
TCGCACCATCCGTCGTTGTTTGAGC
>NODE_117_length_776_cov_428.753876
AAAGAGATCCAAGGTGAACTTCATGCTCAAGGAACATCAGTGTCAGATCGCACCATCCGT
CGTTGTTTGAGCCAAAGTGGACTACATGGGAGACGACCAAGGAGGACACCATTGTTGAAA
ACAAATCATAAAAAAGCTAGACTGGAATATGCCAAACTACATGTTGACAAGCCACAAAGC
TTCTGGGAGAATGTCCTATGGACAGATGAGACAAAAATTGAACTTTTTGCCAAGGCCCAT
CAGCTCTATGTTCACAGAAGGAAAAATGAAGCATATCAAGAAAAGAACACTGTCCCTACT
GTGAAACATGGAGGAGGCTCTGTTATGTTCTGGGGCTGCTTTGCTGCATCTGGCACAGGG
TGTCTTGAATCTGTGCAGGGTACAATGAAATCTGAAGACTATCAAGGGATTCTAGAGAGA
AATGTGCTGGCCAGTGTCAGAAAGCTTGGTCTCAGTCGCAGGTCATGGGTCTTGCAACAG
GACAATGACCCAAAACATACAGCTAAAAACACCCAAGAATGGCTAAGAGGAAAACATTGG
ACTATTCTAAAGTGGCCTTCTATGAGCCCTGACCTCAATCCTATTGAGCATCTTTGGAAG
GAGCTGAAACATGCAGTCTGGAAAAGACACCCTTCAAACCGGAAACAACTGGAGCAGTTT
GCTCATGAGGAGTGGGCCAAAATACCTGCTGAGAGGTGCAGAAGTCTCATTGACAGTTAC
AGGAATCGTCTGATTGCAGTGATTGCCTCAAAAGGTTGTGCAACAAAATATTAAGTTAGG
GGTACCATCATTTTTGTCTAGGCCTGTTCCATGAGTTTATTTTTTTAAATAATTCCGTTG
AAGCATGG
>NODE_118_length_1613_cov_26.871668
GAGGGCCTTTTTTGTTTGTTTATTATTAATAATATTCTGTTACCTGATGTTTGGATGCAA
TTAGGGCCTATTTTTGTTAGCACCCCTTCATTTGGTACACTGTGTCACTGCCATATTTGT
TTGATGATGTTCAGAAAAGTGACATTAGGCCCTCTTACACCTGTGCTGTCTGAGTGTTTC
AAGTTTAATATATCATGATCACTCTGAACTCCCGGCCTCCTCTTGTCAATTCCCATGCAC
CACACTAGACCCTTATCTACATGGCCCTATAGCCCCACGTCCGGGCTATTAGGCTGACTT
ATGATCACATATATAAAACACACATTTTTTTAGGATGATAGGGATCTTGCACCTTTATGA
GGTGTTTATCGCTATCCTATATGTCTGTTTGTTCCTCCCTATAGGGTATGAGGCTCTGTT
TCACTACATCCACGCATAAGGGATAGAATATTTGTCACTTTATTCCTGCTCCAGGTTGTG
GCCCCCGTAAATATGGGCTTCCCAGTTTGGTAATGAAGCAGCACACCTCCTGGCAAGCGG
TAGCTATAATTCTTTTAGANNNNNNNNNNATAAATATGGGCTTCCCAGTTTGGTAATGAA
GCAGCACACCTCCTGGCAAGCGGTAGCTATAATTCTTTTAGACCCGCATGGGTCTTCCAC
CTATTCCAGACGAGTCCTACAACCACCTTCAATTCTAAAGTCACAGGGTGTCTCTCTAGG
TGTGTCTCACTCTCTCTCCCTCTCTCTTTCCCCTGTTGCTCTCCTTTTTGGATCTCTGGT
ATACACTCCTTCACCTGGATGACTTATTTAAATTTGTGGCACCTTATTTCTTGATGGTAT
TTGTAAAGCCCCTTATTGCTGGGGCTGAATATTTATATAATTTTATATATATGCACATAC
TGACTACTGATTTGACCTGATATGTGGACTTATTCCGCAGGGTGGTGTGTGTCTTTCCTG
GTGTAATTTTACACGGGGTTGGGTTGGGGTTTTGTTTTTCTTCCCTTTATTGGGATGACA
TGTTGTATGGGTGTTTTTTCATTCTTTAATTATTCCTTTGACTTTTCTGTGTCACTCTGT
TCCTTTCCTGTCTCTGTCTCTCTTCCACTACCCTTCTCCCGGGTCGTTGACTTTGTCTAG
ACGACTTTTCTGGGATTTCCCTCAGTGTTGGCAGTTCTCTGACGTCACTATGCGATCTCC
TTATGTCCCCTCCGCGCTGTCACGTTCGTTTTCTCCAACTCTTTTCCTACTCTTCCATAA
TATCTCACGTCTCCCATTTGGGTCGCGTTCCTTCTCTTTTTTAATGGTTTAACAAACCCT
ATACTTTACAACTTCCTTTGGGCTCTCTTAGCTACGTTTTGGCCCTTAGTCGCGTTGCCG
TTAGCCACTTCCTGGTCTGAACGTTGCCGACGTCACTTCCGGTTCGTCACTCGTTCGATC
CCTCCATGTTGTAGTTTTTCTTGCTCCCGCCTCCCCGGCCCCGCGATTGGCCCTCAAAAT
GCACCGTGTCCCCCTTCACTCATAACTTTCGTTTCGTCAAGTGCGCATCGATTGACAGGG
ATTTGGCTTGGATTCGTTTTCATTGACCCGATTTCGACGGTCTTTTGACTTTTGGCCCTT
GGCATTGCTTGCAAAATTACCCTTGCAACTAGAGCAAAGTAATCTGACGAATAAGATCCA
AAACc
>NODE_119_length_155_cov_23.483871
CGCATTAATGTCATAGTTAACTCGCGATTAATCACAATTAATCGCACATTTTTATCTATT
CTAAATGTCCCTGATTTCTTTTTGTCCCATTCTTTTTTCAAATTTTAATGGTCTTATCAA
CATAGAAAAGTGGTTCGGATTGCTTTGTGCAAATATTTTTTTATTGAAAACAACATTGCA
ATCGCCTGGCTTTGACGAGGGGGCGGAGAATTCGCATCAGCTGTGTG
>NODE_120_length_659_cov_17.500759
AAATTGTGCTGTAATAATAAATAGTAACAACTTTTTCATCGAGGGGCTTTGGTACAAGCG
ATATGAAACGTGTTAAAACTTACAAGATATGTATCTTCCCTCCTATCTAATCGCAATTAG
AAAGACGCATGAAATAATTTGATTGCTGCGTTGTTTCAAAAGCTTTATATTAAATGTAGA
AGCACTGCAGCAATTGTTTTGCTCACAGCCATGCCCATACATTTGGTTATAATCATGTAT
CTACTTATATCATGAATTGAGAACACTAAAACATACTAAAATATAGTTAGTTTACACCCT
TTATTGATACGAGCAGACAAAAGGAAACTTCGGTGTTTTTTTTAATTCAGCGCCTTCAGC
CAGGGATGCAGATCCTCAACTTTGGTTGGAGGTCGATGCAAATTATGTCGGCCCGCAACA
CTCGGACCTCTTCTTTCCATGGTCAAAACAATGATAATACAGGGTCTGATTCCGTCTTCT
CCACCTGTTATGGCAGCCACAAACTACAGTTGACGCTGGGCATCTCTATTAGCCATAAAT
GAGTACCAGAGCCTGTTTAAGACACTGTCTTTTAGCACCGTTATAAAGTGGAAAGTATCT
AAACCGGAAAGGAGAATACGCGGATGGCCGCGCCCATCGTGACTTCCGGAATAAGGTCAA
TACAGTTACAATTTGTCAAGAATAAACATTTTTCAATGGTTCGCAGTGTTTGGAGGAATC
CGCCATTACTG
>NODE_122_length_233_cov_15.038627
CCCCCAGTATCCAGGGCTGCCAGGTTACCCTGGATCTCCAATGTCTCCCGGGCTGCCAGG
GTCCCCCAGGCCATTCCCAACTACTGCTGGATCTTCTGAGTCAGTTGAGCTGCCTCCCTA
CCCTGTGTTCCCTGGACCGGTCCCCTTCGGGTCCCCTCCGCTACCAGGGTCCCCCCAGTA
TCCAGGGCTGCCAGGTTCCCCAGGGTCCCCTCCGTTTCCAGGGCTTCCAGGGTCCCCTCC
ATTTCCAGGGCCGCCAGGTTCCCCCGGGTCCCCTCCGTTTCCagggccgccaggttcccc
agggt
>NODE_124_length_289_cov_20.615917
ACGTTCAAATTGGTGCTAACAATAAGTTCATGACTTCTAATTGCAGATGCTGTGATGAAG
TGGAAGACGGGATTAGGAGAGAAGGCTGTGGAGCTCCTCACAGCGTAGACACTCAAACAC
GCCCCGGCAGCCCATTCAAAACAATCCAGGTGAATGAATGATGATGGCAGCTTCCCAATC
CAACCTTTCACATGGCTATGTGACCAAAAACTAGAATCCCATAATATTTTTTTGATGATG
TATATTATTCTAGATGTGATTTTTTTATGACTTGTATAGCCCCTTTCATACGTGCAATTA
TGTTGATAGGACACTAACTTATTTTGTGCTTCATTGTCAGGGCCAACAGACAGGACCTGT
A
>NODE_125_length_1433_cov_96.712494
CAGCAGCCATTGACGGCCCTGCTGGGCCCTTTGTTTTACCCTGCCAACTAATAAAATCTA
GGCCAAACCTTGTATATGAACAGAAATATCACAAGCATAGTGGAACAGACAACATAGTAC
TGAGGCTCAATCCTGTTGTGTTATTTCTTAACTGTGGTTTGCAATCTATTTTTTGGCAAC
TGTGGTGACGGAATAAAGCTCCTCTATATAGTTTTAAGGGCCATTGCGGAAGCACGGCAC
CAAGTTTACATAATGGAAATTATTAATGCTGTTTTGAATCGTACTTTTGAAACCTGTCTG
ACCGCAGATAATACAAACCATATTTTCAGATGGACTAACATTGTATTTTCTCTCTCTCTT
TCCCCTCTCCACTTTTTCTCTCTTGTCTTTTGTTTGTCCAGTTCCACCAGGTTAGAAGAG
TGATGACCATCCTGTTCCTTACTATGGTTATTTCATACTTCAGTTGCATGAGAGCTGCGC
CCCTGAGAGACAGCCCAGGCATGCGGGGCCATCGGACAGAAGGCTACCTGAGTCCCGCAG
CCTCGTCCGCCAGAGGGCACGGGACTCCACAGGGCAGTGGGGGCCCGGCCCAGCGTGGAG
GGGCCCTTCCCTCCCTCACAGACACGTTTGAGCAGGTGATAGAGGAGCTGCTGGAGGTGG
AGGGGGAGGCGGCGGCCGCAGCGCAGATGGGGGCAGGGGCTGACCAGGGTCAGGGCAGAG
GCGGCCCGGCGTCCTCCTCCGTGGTGACCACGGAGACAAAGGACGTTGACCTGTACGCAT
CGCGGGTGATGATCAGCAACCAAGTGCCTTTAGAGCCGCCACTGCTCTTTCTACTGGAGG
AATACAAAAACTACCTGGACGCCGCAAACATGTCCATGAGGGTGCGGAGGCACTCCGACC
CGTCCCGGCGTGGGGAGCTCAGCGTGTGTGACAGTATTAGCCAGTGGGTTACTGCGGTGG
ATAAAAAGACGGCAATAGACATGTCTGGGCAGACCGTGACCGTCCTGGAAAAGGTCCCCG
TCCCCAATGGCCAACTGAAGCAATACTTTTATGAGACAAAATGCAACCCTATGGGGTACA
CAAAGGAGGGATGCCGTGGAATTGACAAGCGACATTATAACTCCCAATGCAGGACAACCC
AGTCCTACGTGCGTGCTCTCACCATGGATAGCAAAAAGAAGATTGGCTGGAGGTTTATAA
GGATAGACACTTCGTGTGTATGCACATTGACCATTAAAAGAGGAAGATAGTGTATATAAT
GTATAGATTTTATTGAGAGTTTAAAAAAGAGAGTAAAGAGAAAATATCTATTTGTATATA
TACATAACAGGGTAAATTATTCCGTCAAATGAAAATTTTATGGACTGCATGTAAAAAAAG
ATGAAGTTTATACAGTAAAAGTGATACTACAGTCTATTTATTGAACATATTCATGACCTT
GTAAACAATTAAAAAAAATATCTGATCAGTCATTTGCGCCCAGTTTAAATTACTATATCA
CATTc
>NODE_126_length_193_cov_18.569948
GTATTGGCTCTGTGATGGCTCCAAATCAGAAAATATGGTTCCAGATTAGTGTGAAGGGAT
GATATAACTACCTCAAACCATTGTTTGAAGTTTTAACTCCTTTGGGAAGCAGTTACGGTG
GGGTCACACATTTTTGGAGGGGTTTTTCTTGGGTCACACATTCTGACAGCCGTCAGAAAT
GGTGACCTCTGTGGTATTGGCTCTGTGATGGCTCCAAATCAGAAAATATGGTTCCAGATT
AGTGTGAAGGGATGATATAACTACc
>NODE_139_length_445_cov_97.759552
TCATTTCCTAGTGTGAGACACACTGAAGGCCGAGCTATGATCTGTCACCCTCTCACGTCA
CTCGAACACAATGTACCCCAACGAATGTTCTGCCAACCTGGCACTGCTTGTGTTCCAGTG
TGTGTGTTCCAGTGTGTGTGTGTGTTGCAGTGTGTGTGTTGCAGTGTGTGTGTTGCAGTG
TGTGTGTTCGCCCATCTGGGTGCCGTGGGTGTGGCTTCCTGGCCAATGAGAGAGAGCGGG
GACCAGACAAAAAAAAAGGGGAAAAAAAGAAGAAAAAAAACAAACACACAAATCCATACT
GGCCACAGGCACCTCTCCTCTCAAATCTATTTTCTGCTCAGCTGGTTTTAAATGAAGTTA
TTATGACTCATTAAAATGCCCGCGAGCTTGTGGAAGTCGGCCAATTACAATTTAAATTTA
GCCTCTCTCCCTCACAACTCCCCCCAACCCCTTACTCTCTCCCCCCTCTCCCTCTCCCTC
TCCCTCTCCCTCTCCCTCTCCCTCTCCCTCTCCCTct
>NODE_140_length_506_cov_111.243080
ACTCAATTGACTCTTTCAGAAAATTCAAAGCCTTTTTCTATTTTTTCTTTTTTTTTTTCT
TTTTTATAAATGTCCAATCCTGCTCTAGCCAGTAAGAGTGACACTTGCGAATTTCTGCTT
TGGACAAGGTGGCAGTACAAACACAGATAGACGGGCAGGAATAAAGGGGCTTCTCATGAC
AAACTTTCTGGAAATGTCAGCCTTTCATGCTGTTGAGAAGACCTATTTCATATCTATTAC
AGCAGGCATTCTGCAGAGCGATATTTCAGATTTCAGTCCTCCCTGCTCCGCAAATCCTCT
GCCAATCTTCCACCCTTAAGAATCTCTGCCAGCCCCTGACGCATTACTCCCTCCACCTCC
CTCCCTCCCCTTTTGATGTGACAGAACAAACCACGACCTATTAGGATTAAGGCTTTGAAA
AGATCTTTGAAGCTGCTCAAGGTTTCTTTTAACTGGGAACTGACAATATGAGCTGTTTGG
CAGCAGATGCTGAATAGAGTGATTGCTAGTCCTCCTCGGCGAGCTCTGCTGTCATTTCCC
ACCCCCTGTGCTCTATACACACACACACACACACACAc
>NODE_142_length_738_cov_72.930893
AAAAAGCATTAATGCGTAAGAATTTTTACAGTATCTAATCCTAAATCATATGCAATACTA
GAACGAAGCTTTTTATTGATTTGTTATATTAATCTGAACATAAATCCGGTTGCTTTCTGC
AAAAATGTAATAACTGAATGACCAAAGTGACAATCTGGTGTCAAATTAAATCAGATAAGT
TACCTTGAAGACATCACATAAATGCCACTTGGAGGAATGACCGCTAGACATCCCCACGGG
TCTCCGCACGACAAAGCCCAGCAAAAATGAACTTGTTTGAAGTCATTAAAAACAGCGAGA
AAGAGGATGAGATGCAGGCAATGTCACATCTCAATATTCCGACTTTGTTCCATTGCGCAG
GCTCGTTTTGTAGAAGTGAGATTTAGAGAACAGGAGACGGATTTAGAGAGAAAATCCCTC
ACATTTATCTACATTACACAGACATTTCAACAGGAAACAGCTGGGGCAGCATTTGCCTTC
TCCTCGTTCTAAGTTATTCATTTAAGGATTTTGGGCACATATTCAAATAACGTCATTTCT
CTTTTTCTTAGAACGGGATTGAATTTTGATCTCTTTAAGACTTGGTTGGTAGTTCAAGTC
AAGATCAAGCGCCACAGTTCCACCCGCGCCATCAAAAACTGTTGGGTGAAGAAATCTGAA
TTAATTGTTGAAGGTTTTGAAAATACCATTATTTTGTTCACTGCGCGCCCGTGCGTAATT
TGGGTTGCTTTCGCCATGAAATGCCTGCATTTATATTAATTCACCTGTAACCTTCCAGTA
TCAAAATGAAACTGTTTAACAAATGAATTc
>NODE_143_length_246_cov_87.731705
TGGCGTGAGGTTTTGGTCTTGATGGACCGCAGCCTTCTGCCGGAGGGGAGTAGCTGGAAC
AGGGAGTGTCCAGGGTGGGAGGGGTCGGCCACAATCTTCCTCGCTCGCCTCAGGGACCTC
GAGGTGTGCAGATCCTCGAGGGAAGGCAGATTGCAGCCGATCACCTTCTCAGCAGTGCGG
ATGATACGCTGCAGTCTGCTCTTGTCCTTGGCAGTGGCAGCAGCGTACCAGATGGTGATG
GAAGAAGTGAGGATGGACTCAATGATGGCTGTGTAGAAGTGCACCATCATTGTCTTTGGC
AGGTTGAATTTCTTCAGC
>NODE_144_length_1883_cov_173.971848
AGCTGGCGGTCCGCCGCGAGGCGAGCTACCGCCTGTCCCAGCCCCTGCCTCTCGGCGCCC
CCTCGATGCTCTTAACTGAGTGTCCCGCGGGGTCCGAAGCGTTTACTTTGAAAAAATTAG
AGTGTTCAAAGCAGGCCCGGTCGCCTGAATACCGCAGCTAGGAATAATGGAATAGGACTC
CGGTTCTATTTTGTGGGTTTTCTTCCTCTGAACTGGGGCCATGATTAAGAGGGACGGCCG
GGGGCATTCGTATTGTGCCGCTAGAGGTGAAATTCTTGGACCGGCGCAAGACGGACGAAA
GCGAAAGCATTTGCCAAGAATGTTTTCATTAATCAAGAACGAAAGTCGGAGGTTCGAAGA
CGATCAGATACCGTCGTAGTTCCGACCATAAACGATGCCAACTAGCGATCCGGCGGCGTT
ATTCCCATGACCCGCCGGGCAGCGTCCGGGAAACCAAAGTCTTTGGGTTCCGGGGGGAGT
ATGGTTGCAAAGCTGAAACTTAAAGGAATTGACGGAAGGGCACCACCAGGAGTGGAGCCT
GCGGCTTAATTTGACTCAACACGGGAAACCTCACCCGGCCCGGACACGGAAAGGATTGAC
AGATTGATAGCTCTTTCTCGATTCTGTGGGTGGTGGTGCATGGCCGTTCTTAGTTGGTGG
AGCGATTTGTCTGGTTAATTCCGATAACGAACGAGACTCCGGCATGCTAACTAGTTACGC
GGCCCCGAGCGGTCGGCGTCCAACTTCTTAGAGGGACAAGTGGATTTCAGCCACACGAGA
TTGAGCAATAACAGGTCTGTGATGCCCTTAGATGTCCGGGGCTGCACGCGCGCCACACTG
AGCGGATCAGCGTGTGTCTACCCTTCGCCGAGAGGCGTGGGTAACCCGCTGAACCCCACT
CGTGATGGGGATTGGGGATTGCAATTATTTCCCATGAACGAGGAATTCCCAGTAAGCGCG
GGTCATAAGCTCGCGTTGATTAAGTCCCTGCCCTTTGTACACACCGCCCGTCGCTACTAC
CGATTGGATGGTTTAGTGAGGCCCTCGGATCGGCCCCGCCGGAGTCGGTCACGGCCCTGG
CGGAGCGCCGAGAAGACGATCAAACTTGACTATCTAGAGGAAGTAAAAGTCGTAACAAGG
TTTCCGTAGGTGAACCTGCGGAAGGATCATTAACGGGTCTGACTCTCCGACGCGAGTCCG
GAGAGCGCCGCCACAGAGCACACACACTTTGAGCAGCCCGGGAGCGCGCGCGCGCGCGGA
GCGGTTCGCCGACCCGCCGTCGTGCCTCTCGGGCCTTTCCCCGGGTCCGCCCCGGGGTGC
TTCTGTCGCCCCAGAGCCCCGTCTCGACCGCGAGGTGAACCGAGCGGGCTCGACTTCGGA
ACAACAGCCGCGCGGCGGGTCGCCTCTCCGGAGGCCGGCCCGTTGGCGCACCTTCGGGTA
CCCAGTTTCAACCGTGTCCGCTCCCCGTCACGGGGGGCGGCCGGGGGTTCAATGTCTCCC
TTGGGAGCGCCCGGAGGGGAGCGTCAAACAACCAACCCTTTTGAATCAAACACGGACCCA
AACGAACCCCCCTCCTCGGTTCTCTGCCCCGGCGTCGCGGGCAGAGACCGGGGGGGGGGA
AAAAAATTTTCAAAAAAAATATAAGAGTACAACTCTTAGCGGTGGATCACTCGGCTCATG
CGTCGATGAAGAACGCAGCTAGCTGCGAGAACTAATGTGAATTGCAGGACACATTGATCA
TCGACACTTCGAACGCACCTTGCGGCCCCGGGTTCCTCCCGGGGCTACGCCTGTCTGAGG
GTCGCTTTGCCATCAATCGGAAAACTCGTTTTCCGCGGCTGGGGCGTCGCAGGCCTCCGG
GTCTCCGTCCCCCTAAGTGCAGACCGAGGCAGAGCACGGCAAGAAGGTTCTTGCGGTTCT
CCTTTTCCCCCCTTCCATTCTCTCCTTTCCCCCCC
>NODE_145_length_152_cov_64.138161
TTTTTTTGTGCATTTAGGGTTAGTATAGTGTATTATCTATTGTTATCTGTAATTTAGGAA
GTTTTAGTATTAGGGTTAGTATAGTCGTTATTTATTGCTATCTGTATATTTAGGAAGTTT
CACTTATTTAAGCTCAGCATTGATGTAAATTGTGTTCTGTGTACTTATATGTTATGTTAT
GCCAGGTGCTTGCGTTGTCTTGTCTTAAGAATTTCAGTGCCCAG
>NODE_147_length_292_cov_38.969177
AAGTCTCCAAAACGGACTCTGAAGCCAAAATCTTGTCAGTACTATGTGGATAGGATGAAA
TACAGTTGTTTTTAGTCTGTTTGGCCTGTTTTAGGCATTCTCCCGGAAGTTTTAAACAAA
ACCATGCAAATGCATTGAAAATGCTATTCGGGAGATGAAAAGCACTTTAAAGCAATACAA
AACTCAAAGTCTCTAAAATGCATTCTGAAGCCAAAATCTTGCCATTACTATGTCGATAGG
ATGAAATACAGTTGTTTTCAGTCAGTTTGGCGTGTTTTAGGCATTCTCTCTAAAGTTTTA
AACAAAACCATGCAAATGCATTGAAAATGCTATTCGGGAGCTGAAAAGCACTTTAAAGCC
ATAC
>NODE_148_length_175_cov_19.851429
ACACACGTTGCCTAAGGAAAGCCGGCAGGATTCTAAGAGACTGTTCCCACCCATCCTTCA
GTCTCTTTACCCGTCTGGCAGGCGTTACCGCAGCATCCGGTCGCGCACACGCAGACTGGA
CAACAGTTTCTACCCAAGGGCCATCAGGCTTCTGAATGGACTCTGATATGGACACTGATT
TACTGCACACTAGTCACTTATACACTGTCACTTTAAGCTACTGGTTGCACTATCAGTAAC
ATTGCAC
>NODE_151_length_73_cov_303.589050
GACGAGATCGGGCGTTGCCAGGCTGGTTTGGCCGTACGAAATACGTTGACAACCATAGGC
TACTTATCCATAGCCAGATTTGCTATTTGACAATGCAAGGTGGTCTCTCTCTCTCGTCGA
AATGAAAACATCTCCCGGCCCCTTT
>NODE_152_length_212_cov_34.094341
GGGCTTGATACCTATTAGAGCCTTGAGTGTGTTATGATGTTTGTAGTTTGACCTGAGGTC
TAGGCCCTAGGCATTGAATGGCCTGTAAATGAAAAACTCCAGCTAGATCACGCCACTGTG
TGTGGTTTGTTTCTTTACATCAACTGGACTAGTAACTCTCACGCTAGCAAGCTTGCACGA
TATGCTACCCAATGTTATGCTACCCAACAGCTACCCAACAAAAACGTTTTATAAATGATC
TGTGAGGAAATGTCTTCCTTAAATCCGGTCATGAGTGGTTGGTT
>NODE_153_length_166_cov_28.355421
ACGCAGCAAGTTTGGTGTGAATCCATCAAAGATTTGCTGAAATACGACCCAACTTCCTGT
TTGCTGGCTTAATGGCACATTTTGATTGCCTGTAGCGGGCAAACGGTTTCGAAAATAAAC
AAACCATGTGAAAGTTTTGTGAGGCTTGGTCTGAAGATAATATCTTCCAAATTTGGTGAA
GATTGGACAACATTTGTAGGAGGAGTAGAGAAAAAACGTTTTTCAATGAATTCAAAAT
>NODE_154_length_86_cov_11.593023
GAGGTACAGTGAGGTACAGTAGTGCAAGTTACTGATAGAGCAACCAGTAGCTGAAAGTGA
CAGTGTATAAGTGACTAGTGTGCAGTAATCAATGTCCATATCAGTGTCCATTCAGAAGCC
TGATGGCCCTTGGGTAGAAACTGTTGTCCAGTCTGCGT
>NODE_175_length_73_cov_248.273972
TTCAATGCATTTACAAAGTTTGGCATGTAACTTCTGGCTGAATGGTTTTCTTGATGTTTC
AAGTGTTATAACGTGCTTCTATGGCTGTTTATACATGGTAAAGGTGTTTAGTGAAGATGT
TTAGCCCTTAGATTGAGTTTTTGAG
>NODE_176_length_445_cov_13.582023
TTCAATTTGATTCCAGATTGATTAAAAGGGTGCAGGCTTATCAGACATTTGTTCAGTGAT
TTAGTGTGTTGAAAATGGTAAAACCATTTCCAAAAACAGAAGAGGGGGGACTGATACGCA
GATTTTCTGTGTACAGAGAAGCTTGAGTCTCTTGCTGTGGTCAAGAGGTCACGCAGCAGG
TCTCGGACAATACACATATAGATAGGAGAATGTGCACTTTCACCTTTGGAAAGAGCAACG
TGCAGGAAATAGTACAAACGATGAGTGATGACTGAACCACCTGTGTGTTGTTCTTCATGT
GCATTAAGTTGTGGAATGTGTACCGTTTAAGGACATGTTTTGGTGGTTACTATATTTGTA
TGGTTCTGCTCATATATAATGATCATCTGAGACACATGTTAGTCAGTCATGCCAACCACT
TTGCCTGTCGTGGTGACCTGATCCGAGCAGCTCGATTAATAAACAAAGTCAACTCTTTTT
CATTGTGGTGCGTTCCTTGGCCCATCCTCCGACAGAA
>NODE_177_length_670_cov_97.597015
CCTCCCTCCCTCCCTCCCTCCGTCCCTCCCTCCCTCCTTCTTCTTCCTTCTTCTACAGAA
GTAAATTATCAAAACTGTGTTTGAAAGTGAATGAAGGGTGACTCTCTCTCTCCCTCTCCT
CCGTCTCTCTCCCTCTCCCCTCCTCCCGTCTCTCTCTCTTCCCTTCCTGCTTTGACATCT
CAGTTTTTTTTCCGAACTTGCCACCGTTTCTGGGCTAGGTGATAACTGCCGGTAATAGGA
TTAACATTGATTTCTTTTTGCAAGAACAGAGATGTGCCAGTTCCAGCTATTTATTGAACT
GCCAGCTTTGAACTATGAAAACTGACTGCAGGAAAAGAGCTAATGCAGCATTTAAAGAAA
AGAAAAGCCTGTGTGCAATTCTTTTTTTCTTTTTTGTTATTCCTCCCTTTTCTGTCTCCT
TCTCTTTTTGTTGTTGCTGGATAAAAGGCAGAATCGGGGCCTCTGTTCTAAGTCGTAGTA
ATGACTTTATTCACTCGGTATTCTTCACCTTCCCAGCTCAGCGTGTTTATGATTTCATCT
GGACTTTGTTGTTGTGTTTAGACTTCTCTTCCACCTTGACATGAAGATCCAGGGCCATAC
TCTGACCTTTCATTCTAATTATTTTGTTCTTTGTTGAAGCGAGATGTGGGTATGCAGCTT
TCAGAAAGGTTCCTTAAACAGGATGCTCCACTGACTCTATGTGTGAATGTACAGTAAGAG
ATGCTTCCTGGAACCACACAAt
>NODE_180_length_73_cov_21.095890
AGCACTTTAGAGCAATAAAAAAATGAAAGTCTCAAAAACTCAATCTAAGGGCTAAACATC
TTCACCAAACACATTTACCATGTATTAACAGCCACAGAAGCATGTTATAACACTTGAAAC
ATCAAGAAAACCATTCAGCCAGAAG
>NODE_181_length_803_cov_111.724785
TATTAGTATTTTACAGTTCAAAAGGAAATTTGGCGCACCTTCATCCTGTTTCCTCTTTCT
CTTGGAGAATGTTCACAATGCCTGCTCTCATACAGCAAATGCAGCCTGCAGGCTATAAAC
AGTAAGGCCACCATCCTAAATATGTTTTTTTATATAGATATCTTGGTATTGCCCATTTGT
CAGAGGCAAAAAGGCTTCAATCTCTTTTTCATTTCATCCTGATAGCGCTGTCTTTAATGA
CTGGAGGACAGGGACATTTTCTAAGGTAAAAGGCAGTGCGCATTTCGCAAGATAAAGTTA
GAGGTTTACAGCTATTTCCAAGCAGTAATGTATTATTCCGTTAAAGCAATGATCAGGTAC
TGTTGGATGAATGGGAGATGTTCAGCACCATTACTGCCTGGCACATCAGTGAGGCATTAT
TACATTATCACTGCTCTTTAGTAGGAGATTGGGTGTGTGACCGGGTTCTGAATACACTCA
TCCCGCTCTCTACGGTGTAAATTGCAGATTGGCTCATTGACTTCAATGATAAAATGTAAA
AATTGCCAGGAACGAGAACATAGACTGAGGTTACTCCTTAGCTGTTTGTCAATGGCAGAT
GTGAGTCAGTCGATGGCAAGCATGCTAAAGAGATGTGTTCCATTTCAGAGAAGGCTGTGT
CATAAATGCTTGAAACTGCTAAAGTAATACCTCACAAGATAGGCACATTTAATAGCTAAA
TTTGCCCCTGGTTGTCTCATAGTGAGTGCCTCTGGAAATTCAACATAGTCAAGTTGAAAT
TCTTAGAGGAAAATTCCAAAGACATTGGTAGACCTTGCTATTATGTTTATATTATTTTTT
TTATTTTTTTAGATAATACAGACTAAGGAAGATGc
>NODE_182_length_524_cov_108.057251
TGAAGATCAATGTGCCTCACTTAAACTGGTAGCTTTGCCAAATTTGAAATAGCCAGTTGG
TATATCTACAAAGCAGTTGTGGGTGTGTAGGTTCACAGAATATTGAAATCCAACATTTAT
CATTTTTTTGAATTCACAATTTGGATATTACACATCATAAACATCTTGTCTGAAAACGCT
GAAAGCAATGAAAGATATATTATGTCAGGATAGGGCTGAATTTCCAAGAGGAAATCTTTA
ACATAAACAATACCATTTTGTGAAAACAACTGAGTAATTAGTTTAGCTCTATAACAAGCT
GGGGAAGGCACACAATGAAAGCAAGCATTCTGGCTTTAAAATGAATAAAAATTGATTGCG
TCCCAATAAAAAACGAATTGGCAGAGTGTTAACTGAATTCCACATAAACGTCTCTTGCAG
TCCCTGGTTGCTTTATTGTGTGCTAATGCAATAGAGAACACTTAGCAATAAATGCCTCTC
TCTGATGAGCTCACAAAGGCTTTCCAAGAGGGCCTGATGAAATTGTAAAAATTAGATTTC
AGCTAGCTGCTAATGACTCCTAAAACAAAGGAAAATCTCAAAATAGAATTAGCCTA
>NODE_186_length_477_cov_28.375261
TATTTGAGTCATTTTGATTTAAGCAGCCAGACAATGGCCTGTTGATTGAGAGAACCAGAA
GGTAGACAATAGTGTTCTGTACCACATAATGCACCACCATTCTGAAGCCCGGCTTTAGAA
GGGCCCTGGCTCATTGTGCGCTCCCCAGAAAAATGGTGCTTAGAGGGAGGAATATTTTGC
TGTGGTATGTCATTATTTTGCAAATTTCTATTATCTCACCATGTTGTCTTCATTGTAATT
GCAGCTAATTAGGGGTCTAGTTAGAGCGCAGGCTTTGAGGCTGGCTTCGCCGTGAAAGGA
GCCCACCGATTACGCCTCGACAAGAGAGGAAGCTGAGAAAGGGGAGATTAATGTGGTTAC
CTTGGAGACACTGGCTTCCATCTGCAGGGAACAATGCATTTTTGTTTCTTTGGATCAGTT
CAGATCAACAGAATGAGCTTCTCTCCTCGCTGACAATGCCTGAATTCTGTTGAAACCGGG
CATGGCCCCCCTTGTGCTCCCCCATACCTCCCCTCCTCACACACACAGCCCATGACCCCC
CCCcccacc
>NODE_196_length_73_cov_15.643836
TCCTGAATAGCGTTTTCAATGCATTTACAAAGTTTGGCATGTAACTTCTGGCTGAATGGT
TTTCTTGATGTTACAAGTGTTATAACATGCTTCTGTGGCTGTTTATACGTGGTAAAGGTG
TTTGCTGAAGATGTTTAGCCCTTAG
>NODE_199_length_197_cov_28.147207
GAGAGAGAGAGAGAGAGAGAGAGAGAGAGAGAGAGAGGGAGGGAGAGAGAGAGGACATTA
ATCAGTGTGCGTCCAGAGAACATGCGCCCACACACACTTCCACAGGGGCAGAGAAGGAGG
CAGGAGAGGCATGACGTGCTGAGAGAGAGCAATCAGTCTGCGTCAGCGTCTAATCTGGTC
ATCAGACCAACACTTAGACTCTATCTAACAGGCCGCGGGCAGCAGATGTGCTGTGAAGGC
TTTAACTCAGCAGTAGGAcaacagaaaca
>NODE_200_length_512_cov_120.119141
GAGAGAGAGAGAGAGAGAGAGAGAGAGAGAGAGAGAGAGAGAGAGAGAGAGAGAGAGAAA
GAGAGAGAGAGAATAAAGGGGGTCTTTTTCACAATTTTTCTTCCTTTAAAAGTGCCAATT
TTTTTCTCTTTCTCTTCTCCCTCCACTTCTTCCCTTTTTCCTCCTTTACTGTCTTTCTCT
CTTTCTTTCAGTAGGACGTCCAATGAATGTTATTATAGACAATGCCATACCCAGAGTGAC
ACCAATGTATTTGGGTAGCTGCACCATAGTGTATTTTCACAGTACCAGGGGCGATTTGTC
TGGGGACAATTTGGTTTCCATAAAGGATTTAAATGGTTTCTGTGGAGATAGTGGGGCGAA
ATTTAATTTGTTTCTCATTTACTACAGCAGGTATGAAAAGGAGAAAAATTGGACGTCTGA
TGGGCTAAAAATTGGTGCTGTCCCTCTGCTGTATCCCCAAGGGCCCAGGGCCCTGCATCA
TATAGATTGAGTTCCACGCGCCCCCACCCCCACCCCCACTCACACACACACACTCCCTCA
CTCCCTCCCCAGCCCACCCCACCACAACCGAAGCcaatgcacac
>NODE_202_length_662_cov_129.726593
TTCTCACCTGATTTATACCTTCAGCAGATCATTTTCCTTTCTGTCATAAAGACCTCTATA
AATCAGTGGTGCTTATGGAAGCGCTTCAGAACAGGGGCCCTGGATCTGTGTCCCTTGTGT
TCGCTATTAGGAAGCCATTACAGACACATTTTGCTCCTTCAAACAAAAATGATCAAATCT
AATACCGATAAGATTAGAGAGATTAAGAGGGAAAGGAATGGAAGAGATCCAGGATGCAGG
AAGACCTGCTTCTAAACAATATGCTCTAAACTCAATAAAAACAGGACTCTTTTCTGGTGA
CACCATTATCCATCTGTTTGGACAAAATTGCTGTATCATGGTATAAATCTGTGATACAAG
TGACATATCCTCTAAAATAAAAGGGAACATTAACTGCTCTATCTTCTTGAGGCCCTGGGA
CTAGCTGGCTATAAGCTCACTCAAGTGTGATGGCAGTTATACTGTGTTTTACTAGACTGC
AGACAATTATCCTTTGCTCCTCTCCCCTTAGAAGACAAACTGCCATGGCTTGAGCTGAAA
TGATTTCAAATAGATTTTCCAAAATGTCCGTCGCTAGATTGCTTCCATACATTATTTCAC
TTAAATGGAGGGGAAAAAGAAGGGAGCAAATCCACAAATCAATCACAACATCCCCGCTTT
ACCAGACGGAAAGAAAAAATAAGCTTTCTTTCAATGTTTGTGTGTGTATGTGTGTGTGAA
AGAGGAGGGggggg
>NODE_205_length_477_cov_86.081764
TAGCAGAAGCCATGTTAACCCTCAGTCTCTCTCTCTCTCTCTCTCTCTCTCTCTCTCTCT
CTCTCTCTCTCTTACTATCAGGTTCCTCAGCCCCCCTTTTCCCAGATATCTCTCTCTCTC
CCCTTTCGTCTCTGGGAGTACGGGCGCATGTCAAGCGATTGTTGAATTGAAATATTGATG
TGGAGTATCAAAGTGTGGCGTAGCACTCCTGTGTTTCCAGAACTAACCGCGAGGCGCTTT
GATCACACACTCCTGTGATCTGACTTCTGAAGTTGTTAAGAGTGCCGGAAAACAAAATGC
AAACAAACTTCAAGTGCTCCTGGTATTGATAAAAGTTTTCTCTGACACGTGGAGATGTGT
GTTGTCTGTCCATGTCTGGCTGGTGAGTGTTCCAACTTGCACACATACAAACGGACAGGT
GTGCACTGATGTGAGGTATTAAAGATGAAAAAAACAATAACAAAAAATGCCAATGTGAAT
TCTCAAAACTAGAATTTTTGTATCTGTAAACCAGCACTTCTCCTTTTCCTCCCTCCTACC
CTTCAGAAc
>NODE_206_length_181_cov_23.867403
AGGGTTTAGGTTGGTTGAGGGGCAGTTCTATGGGCGTATGTGAAGCCCTCTGTGACATGC
TTGCGTGTAAAAGGGCTACAAATACATTTGATTTGAGTTCAAGGTAAACATTTTCTCTAC
CTGCATGCAGGCATATGAGCTGTTATCTAACACATGAGGGTGAGTCAGCAGGAATACTTT
ACACCATGTCAAGAGTTTATTTGACAGTATGTCAGAATAGCTTTCAGTAAACAAGTTTTT
TTTTTTTTTTTTT
>NODE_207_length_380_cov_52.055264
AAGGTGCTTCATGTCTGACCGTAGAGGAAAAAATAAACTGAAGTTCCCTATTTCGGCTCC
AGTCCAAGATGGCCTCTGTCATTGTAGCCCACAGACTGAATGTGTGTAGATTTTTATCAT
CTGAAACTGTAAAAACCACGTAAGAGTGCAAAGCTAAGCGCGTTGATGATGCTTCCGCCC
TCCATGTCAAGGCTGAGCTGACTGCTGTTGCTGAGTCGTTTGTACACAGAAAAAAAATGA
TGCCCCAACGGTGTCTGTGAAGGATGCCACGCTCATGGAGCCCATTGAGATCAGTATATC
TGTCGTGTTACCTGTGTGTTACTCACCCTGTACAGTTGTACTCCTATGGGTTACTGTATC
ATTGATACTGTAGTTTCAAAGACGTGAACAACTATTTTTATGAAATGCGACAGTACGGAT
ATATTACATTTTGCAAAAAAAAAAAAAAAAAA
>NODE_224_length_624_cov_172.100967
CACCTCCTTGTCTCATTCACACACACTCCGTTATTCACTCTGTGTGTCTCTCTCACCTCA
TCCCGCCTCTCTCTTCTCACTCTTTCTCCCTCTTCGCTCTCTGTCTCTCGTCCCACCCCC
TGCCACCCTTGCTGCCCATCTCCCTCCCACTCCACGGACACGTGACGACTCCGCATGATT
ATTGGCGCAATCACTCATGTAACAGCCTGCCCAGCTTTCCGTGGGGGCTCCAGTATTTGT
CACTGTCACTTCCCCAAGTGCTCCGCCATTGTCTTGGAAATTGTATGTGTAAGGCAAGAG
ATGCCTGTGACCCACTTCGACAAGGGAGCCGGCGATGTGAGGGCGCTCATCACACAAAAA
AAACAGCAGTTTGATGTGTCCTATTATGTGTCCCAGCAAGAGCCATAAATAATTGTGACA
AGTTTTTTGTTGCGCGTGAAAGTCCTTGACTCTGCCTCCTGTTCCAGCACCTCCTCTCTG
GTATGGAGAGGCTGCCAAGCACCCCCGATGATAGATGGCACGGTGCAGCAAATGACAACG
GGATAGATTTTTAGTTTGTGCTTTGGAAGGGATCAGTAATGGTGCTTTGCTGTACAAAGC
AATAAAAGAGAAGGACAAGAGAGAGAGAGAGATAGAGAGATAGATAGAGAGAGAGAGAGA
GAGAGAGAGAGAGAGAGAGAGAGAGAGAGAGagaga
>NODE_225_length_433_cov_96.203232
GCTAAAATAATGCTTTACACATCAGCCAGTCAAAAACTGATACTCTGATTCAATCACAAG
TTCATATGAAGACTCTTGAGAATGTTCATAACACAAATCTGTGAAAAAGTTGACTGTAAG
ATGAAAGGTCGATTTTTGGTGAATATTTGAAACATGCTTGCTTGGCTAATTTCTAGGCAA
ATTTCCAATGAATGTCTCCCCTGCTCCTCCCCGCGCGTGCTCCAAAATCTCACACACACT
CAGCCTTCCCTTGACACACGCGCGGCCAAGACGCACACGCAACATTTCAGGAGAGTGTGG
GCTGACCAAGCCCCCACTCATTCCTTGGTCTTTAGCAAAGGCCCATGTGGCTCTTGATGG
TATTGCATTTCCGATTTTGTATGCAATGGTAAAAAGGTCTCAAATCCTGAAACATTGATA
GTGTAGGCCGAGAAACACTTTAACAAAAGCCCATGTGGATCTTGTTGGTATTGCATTTCC
GATTTTGTATGCAATGGTAAAAAGT
>NODE_226_length_181_cov_80.044197
GGATTTTGAGACCTTTTTACCATTGCATACAAAATCGGAAATGCAATACCATCAAGATCC
ACATGGGCCTTTTTTTCAAGCCAATAAGTGAAGGGAGGGGGCTTGGTGAGCCTATCCATT
CCAGAAAGCCTTGTATCTTTGTGCTTTTGGGCGTGGCCTGTAGCGCCACCTATGGGTAAT
GGTGGGCCATTTGTGGTGTGGTAGTTACTCTTGGTCTATACTATCAATGTTTCAGGATTT
TTATAACTTTTTA
>NODE_228_length_734_cov_104.216621
TGTTTTGCAATGACATCTTAACCTAGCATAAATAATGTGTTTGCGGGGTGAAGCATTGGA
TTAAACGAGCGAACGCACAGCCAAATCAAGCAGAATTAGCTGGGAAACATCGTATCAAAT
GATCCTTTTAATGGAAAAATTGTCTTTTGGCCGTCACTTTTCACAGATAACACTGTGAAG
GACAATGACTCGTCATTATTGCTAGGAGGTGTAGTAAAAGTGTAGCTCCTGCAAGAGCAC
AAGCAGTTGAATATAAAAAAGGTGAGGAATACAGGAAGTGAGGGGTTAAGAACCACAAAC
AATAACATTTCAGGAGCAGATGTCCTTGAGGCGAATCCAAGGACGAGGCAATTGCTAATC
TTATATTCCCAGCATGATCAAATCACCAGGCAACAGATATAAATAAAAGGACAGGAAATG
AGGAATTCGCATTCAAGGGTGTCAGCGGCGAAATGAAGATTCATGGTGGAGAGCCTTGGT
GAAGGCGGCAAAAATTAACTGCAAATAAAAGGCCAGCAGCCGGCCTCTAAAGTCGAGCGT
TAAAGTAGGTCTGGGAAAACACACTCGTGGAGATCCAGATGGCTGACTTGAGGAGATCGG
GCTCCACTTTCTCATGGAGACAGGTGGATTTATCTGACAGCCAATAGGGCCTGCCTGACT
GGATACTGACTGTCTGCATCGACCGTCATCAGATGGTCTAATTCTCCATTTATTTTAACG
ACCCATTTGTTACCTTACTGGACTGGATGCTTGTCTGCCTAGGCTGGAGTGCAGCCAATA
TAAGGGAAACGTTGGGAAATGTTtac
>NODE_229_length_234_cov_58.623932
TCTCCCCCTCTCTCTCTCTCTCTCCCTCTCTCTCTCTCTCTCTCTCTCTCTTGCTCTCTC
TCGCTCGCTCTTGCTCTCTCTTTCTTTCTACGGCCCCCTGTATAGCCCTCTGCAGGACTG
TGTATCTGTGTAGATACTCCCCATGCCTGGGCAGCAAATTAAGTTAAAGTCTGTGTGGAA
AAAGAAGCCCTTAAATGTTGCCATATGCAGGATTGCATGGGAACTTCCTCCCCAGCACAT
GGTGCTCTGAGCCCCACTGTGAGGTGTTGAGTCTGTGGACGGGAGAGATGGGGGGTGGAG
GGGGGg
>NODE_230_length_769_cov_51.101429
ATATCCTGGAACAGCTTGATAAGAACTGGCAAAACTGGGATAGAATGCAAACTCTTTCGC
CCGGCTTGATAGTTCTTCCGTTGGCAAAGCTGTACTTGGCTCTGCATATTTCTCTGCAGG
ATGGTATGAGCAGGGTTTTTGCTGCAAGTTCACGTTGTGCGAATGAGATAATCTACAACC
GTAATAAGGGTTTCCAAATGGATAACCGTAGCCCAGAGAAGCACTGGATGAAGTTTGCGT
AGCAGGACACTGGCGACCGGTGTCTGGGGAAGAAATATCCGAGTATACGGAGCCTTGGTG
GGTCGCTATGGTGCCAGAGTGTCGCCCCAAGGCGGGGTGCGACATCAGGTCCCTGCAATG
AGTAGCAGGGCAATTCCCGCTCAGTCCCTCCATTGTTTGGTTTTTATTCTGGTTATTTTC
ATTCGGGCTTTTTTCATAAACGTACATCAAGGTGTCCGCCCAGCGTGGATGCAGAACCAG
CGAAGTCGTCATATCAGGGGCTGCCGATGCTTTTTAAAAGTCGACTACTCCAAGACCGAC
ACCTCATTTCCAACTACATTTTACGCAGGCGCATGCGCACCCACAGCCCGTGTGTCCAGT
TCATTAAGGCTATGGCACGTGATATGCTAACAAGTCCTACGAGATTGGACTAGTGAGTGG
GGGGAGGAATAGCCCTTTAAAGTACCACTCGCTGACCATGTCGCCGCTTTTTCCAAAGGA
ATACAAAGTCTTATCATTGGATGAACCCACCAGACAAATATCCTTAAAGGGAAGGTTGCT
TACCTTCGTAATAGAAAAACGAAAACAACCTGCAGCTTTTGGCCGACTCAGAATTCCAAC
c
>NODE_231_length_559_cov_39.314846
GCTCTGTCCACTCTCGTTCTCCCCACAAAGTCTGGCCACTGAGCCTCAGCATTAACTTGT
ATTCTAACAAGATTAAAATATATTTGTCCTGGGGATTAGCATAGTTAGGTGTCCTTTTGC
AGTTTCTTTCTTCGCACTAGTGCGGCAACAGTGGGGCTTTGATCTGTGTTGCGAAGCAAG
GGTCCTGGCTTGGCCAGGCCATCGGAGTGCCAAGTGTGAAATTGGCCTGATGTCATCCCC
ATTCTCCACTTTTTACATCTTTCACCACTTTAATTATGTTTCCGCCACAAAGAGCGGGCA
ACTCAAAGAAGATTTTTCTCTGGCTATAGGAAGCATTTGGAAAACTATGGGTAAATGACA
CAGTAGGGGAGGGGAGGGGGTCAGAGCAGGATGGGTTCCTATTGTGTGGTGCAGACAGGA
TCAATGCCCCTTCTGATATTTCTACCTCTACTTTTTCTCTCTCTCTTCAGTCTCAACGTC
CACCTAACATTCTGCAGGCCTTGAACTTTTGATACGTTTTGTGAACAACTTCTTTTCCAA
ATTGTAGCTTTCTTCGGTGGAGGGTGGGGGTGGAATGCATGCATAATTGTAGTTATTTTA
TTCTTCAAGTTATACACTAATGTATATTAGa
>NODE_232_length_666_cov_56.186188
CAAAAGCCCAGGGGCCCAACAAATTAATTACACACTAAATTATTCACCCTTCGAAAGAGG
CTGTCTTTGCTGTTTATCTTAAAGTGCAATTGACAGAGCAGCTCCCAATGAATGACTGGT
GTGTATTATAGCAGTCAGTCCCCCAAAAGATTGAAATCTGATTTCTCCTCATAAAAAATG
TAACGGGTCGTTTTACACTCAACGGGACCTGTCCAAAAGGAAAGAAGACTTAGCTCAAGC
GCCCAATCTCTTCTTTTCTTCTAGATCTTTCTCTTCCATGGTTTGTTTCTTTTTTTTGCA
CCATAATGAACCTTGAGAGATGAGCACAATCCTGAATTCTTGGTAGCTCAAAAAACAGAC
AAAACTCCTCTTGCTCTTAGCTATGTCTGGATTGCCTTCTCTGCAGAGATAGGAGTCAAC
ATGTTTAGGAACATCAAAAGAAAACCTGATACCTTAAGTATAAGAAGATTAACACTTGCA
GTGATCTTGAGCTTAGACTGCTCCAAGACTTTCAACACACTGTGCCAGAAGGGACAATTA
CCAATGAATTGGCACCAACATTTCCCAGTTATTTAACAAAATCTGGCACAGTGTATAAGC
CTGCGTCCTTTAAGACTTTCTTTCAAGTCTGGCCCTGGTTATCACAGGGCTGAGAGATTG
AGAAATGTGACGAGGAAGACATGAGGAGAGGCTGCTGAAACATGCTGGAAGGAGAGAGAG
AGAGAGAGAGAGAGgaga
>NODE_234_length_73_cov_15.356164
GGTAACGCCTGCCAGAAGGCAACGGGGTAAAGAGACTGAAGGATGGGTGGGAACAGTCTC
TTAGAATCCTGCTGGCTTTCCTTAGGCAACGTGTGTGGTAGGTGTCCTGTAGGGCTGGGA
GCTTCCTGCCGATGATGAACTCAGC
>NODE_235_length_652_cov_21.868097
GACTTTGTGCTTGGTTTTACAGTTTTTCTCGATTGCTAACACACAAAAATGGTAAGCGTA
AGCCATCCCCACAAAACCATTTTGCCAAATCCCAGCAGAAAGACCATGTACCCCAGTCTT
TAAACACAATTTACCCTTTTTGACACATTTCTCAGGTTCATTCACACTTCTTTGCAAAAG
TCTAAACACACCTCTCACTTTAAGACACAATTATCACCATTATGTCATTGAGAAAACACT
GCCATTCGATAAGTAAACCCAAACCAGCGCAATTCAAACACCCTTAACAACCAGTTATCC
ATGTGTAAGCACTAACAAGCAAATATACTCAACAAGCAATCAGGGGTTTGGAATGAATAC
AAAGGTAAGCTCATCTGTACTTTGAAATCATGGATGCAAATATCAGAGGAAAAGGCAGAA
TTGTCAAAATGAGAGGAGGTGGACAAGGGAGAGGAAGAGGCAGAGGAAGAAGAACAACAA
TCTCAAATGAGATCCATGCCACACTATGACAGAAATCCCTATGACAGAACAACCTTCTCC
AAGCCATGGAAGAAGCTTGTGGGGACATTGCTCTTGAGTCTTGTCAGGGATGGCTCAGGC
ATTCAGGGGCATTTTCCCTGCTGTTTGGCTAGAGAAAACATTGCCTGTGATGTTGAGGAA
AATCTCTGGCCTGACCCTGGTCAGAGATAGGATGCTGACCCACAATGAACAGTGCTGTTG
CGTA
>NODE_236_length_376_cov_25.702127
ACGTGCAAAGTTTGTTGTGGAACGGAGCTCCATTTTTCAATGAAAAAATCTGTTGGAGAA
TGCGGGCATCGATCCCGCTGCCTCTCGCATGCGAAGCAAGCGCTCTACCACTTGAGCTAA
TTCCCCCATAATATGCTCCTCGTCGGGGAACTTGTGAGCGTCAGCATGAGGACCCAAATT
GTATTAGGCCAACCGTGTCTAGGTAGTAGTCGTCCTTCATGCCAATGCGATTCTTGTAAA
TGTCTCTGTGGAAAGAAGCTAAATCTCGCCAGTTAAACAGCATTACCTATGGAGGATGCG
GGCATCGATCCCGCTACCTCTCGCATGCAAAGCGAGCGCTCTACCATTTGAGCTAATCCC
CCATGTTGAGTTTCTCGTTGGGAAACTTGTGATCGTCAGCATTAGGACAACCGTGTCTAT
GTAGTAGTCATCCTTCATGCGATTCTTG
>NODE_237_length_813_cov_88.692497
TCTGTATGTATATTTCTGCTGAAAAGCCAGTCTAGTTCATTTGCTAGTCAGCTGTGCAAA
GAGGGTCCCTATTCTTAGGCTTTTATTAACATCACGGCCTGCACAACAACAGCCACACAA
TCTATTATTCATTAAGTGTAACCAATATAAAATTTAAAACAGTGTGGGTTTTTTTGTCAA
ATGATGTAAGGTCAGCATAATTTTCTGCCTATTACTAATATCTATATCATCTTTGCCTTA
GTCAGCTCTATTTAAATATGCAATCATTTACAGCTTTTGACTATATGTGTGTGCGAACCC
AATTTCCAATATTCCTCTACTACACTTTTTATGCTGACATCAATGCTGGGCTATTAAAGA
CAGTATTTCATTATTGGTTCCTAGTCCCCAGTGGTTATTTACAATCCTATATATACTAAG
CACTGATATTAAAGGAGAGCATTTTAATGAGGTGCTATCTGCCATAGCAATATGTCTTTC
TCCGAATGAGATTGTGTTTAAAGATTTTATCAAGAAATGGCTGTTCGCTGGGGTTATGTT
TTGTCCATGAAATATGCATTTCATATCTCTTTCATTTCATTAACATAATTTAATTTGTGC
TTTGCATTCTGTGCATAATACATATTTGATTTACAAAACAAATATTTCCATTAGAAAATG
AATTTCATGCAGGCAAAAGGCAGAACTGAATGATGTATTGTAAGGATATAAGAAAAAAGG
AATTGTATTATCTTTGACTCCAAAAAGCTTTGGCAAGGAAAAACACATTCAATAGATTTC
TTGTGGGTGTGCATGTATATGTGTGTATGTGTGTATGTGTGTGTGTGTGTATGTGTGTAT
GTGTGTATGTGTGTATGTGTgtatgtgtgtgtgtgtgtgtgcgcg
>NODE_238_length_73_cov_51.315067
AGATGTGGGCCTGCAGATAAACAAATTGTGCATTAATATTTCATCTTCAAGACCTGGGAT
GTGCTATCAGGCGGCGGAATATTCCTGGGCTGTGTTGTCATTTCTCTCGCTCTCTCTTTT
TCTGTATTCTTGAAGGCTCTTTGCA
>NODE_239_length_437_cov_88.640732
AAGTGTGCTGAAAAAGTAAATCAAATACACTGCCCTTTACACGCATGTCTGTAGTCTCCA
ATTTACAAATATGCCTATTAATAATACAATCCTCCAGGGGTGCAGAAGCACCCTGGAAAC
CAACTGTCCTGTGAATTAATGTGTGAGAGGCCTGAGAATGGCCTTTTTACACCACCTTGC
AGAATAAAACCTCAACTGAGAGAGACACTACGTCTTTAAGAGCACTACAAATAAAGGAAA
CCTATTTCTTGCATCTTCCATGGTCTTATTTCAATACCCCTCTCTCCTTGTTCCCCCTCC
ACACATCATTAAACATATTATTATAACATGACTGTCAGTCCGCGTCTCTCTTCCCTCCAT
TCTTGCTCTGCCAGGTAATCAATTTGTCGTCACTCTCTGTAACCCCAGTAAAGTCATCAA
GCGAAATGAGTTACAGCTGCAAAGAGCCTTCAAGAATACAGAAAAAGAGAGAGCGAGAGA
AATGACAACACAGCCCAGGAATATTCCGC
>NODE_240_length_220_cov_12.631818
ATAACGTGGAAAAAGTGAAGCGCTGTGTATACTTTCCACATGCACTGTACATCTCCTACC
TGGCCTCCTGCTTCCTCTCTGCTCACCTCCACCTTTACTTCCTGACCATATCTCTCTTTC
CTGTTTACTCTCCTCCTTCTCCATCCATCCATCCATCTCCATCCATCCTCCTCTATCCAT
CCCCCATCCTCCTCCATCCATCCCCATCCTCCTACATCCATCCATCCCCCTTCCTCTATC
CATCCCCCACCCTCCTACATCCATCCATCTTCCTCCATCCTCCTCCATCCCT
>NODE_241_length_208_cov_92.283653
CCCCTGCTGCTGCAGCCATCCAGCCCCCTGTCACGGCGGGGGAGCAGACAATCTATCAGG
CCGTCGGGAGGCCTCCTCCTCACCTGCGCCCAGCCTTTAATGAACAGCCTACATGATCCC
GGCTGACAGGCAGGAAATGGATGTAATAAAGATTGTTTCTGCATGCTCTTTGCATCTCTG
ATAAATCACCTGGCTGGGAGGCAGACACGCAGACAGAGAGAGGGAGAGGACCCCCCACTG
GGAGGAGTGTGTGTGTGTGTGGGGGGGGGGtggttgggag
>NODE_245_length_499_cov_195.655304
GGAGGGGGCTCTTTTGCGCAGGTGCATTGTCCAGTGGAGGGAGAGGGTGCTGGGAGACAA
ATGAATCCAGCAGGCATTTGGTACACACCGGAGATTGCTTATCGATCCAGATTGCAGTAT
TCAGGCTGGCCCAGGAGAGGCCTGAGAATTTTCTGAGGGAGTTAATAACTTGGCAGCTCA
GCTGTCTTGTCCAATTCACCAAAGGCAGAGGCCTAATCAGGACTGGATTCCTTTTTCCTG
TCTGAGGAGGGGTCTCTCTCTCCTTCTCTCTTTTTCTCTCTCTTTCTCTTTCGCTCTCTC
CCTCTCGCACTCTCTTACTCTCGCCCTCCTCCACCTCCCCTTTCAGTCTTTCTTCTCTCT
GTATCCATCTCTCCCTCGTCCCTTCATCCCTCCCCCGGCTGCCCCTCGCTTCCACTCCGT
CAGAGCTCTGAGAGTGATTGAAATGACAGCCTATAGAAAGAGGCTAATCAAATTGTTTAT
TATCAGTCTCAATCAATATGTATGGATTGTTAAAACATCAAAGTCAGCCCCTGAAAAAAG
TAATAGTTGCAGGCTTTCTGCAGCTGGTCTG
>NODE_246_length_264_cov_28.375000
CATGCAAAATATTGAATTGGAGCCGAGAAGTGATGATGTACTCAAACAGAATGTACCTCT
AACCAGCATGGCTGAGAGCCGAGTGGGGCGAGGGATAGGCTTTATGGCAATACCATAGTG
ACTCATGTATTCACTTGATAGGTTGTTTATCATGCGTCTGTGTTCAAGTGGCTGGAGGGC
AGGAGTTAGGAGTTAGAGGGTCTTGTCCAGTCCCCCCTCGAGTCATCCCCCCTTCTTCCC
CTGCTACAGCCCGCATGACCCTAACAGGTCAGCAGGACTTAAGTAAGAGTGAAAGTCACT
TTAAATGGAGAGAAGCTAGGTGGGGCCGGGCCATGG
>NODE_247_length_498_cov_56.261044
AGAGGGTCTGCGAACCCTTCTCTCTTAAACTGTAGCAGGCATATATTACCAGGCTTAGAG
CTTGGCAAGCCCCGTATCCCAAAATAGATTTCAACAATACTCTACGAGGATGCATTAAAT
AAATCTCCGCTCAGCTAATCCGTGGAACAGTTCACATTTTCGAGAGAGACACTCCGGCAG
GACAAAAGCAGCGCTCTGCTCGCCGCGCCTTCATCTGGGGACAGACACACATAAAGAGAG
ATATTTAGAAAGAGGGGAGGGGGTTGGGGGAGAGAAGAAATCCTACTCTAATGTGACAGA
GAATTCTCCCAAAATTCAGCATTGTGTGCACGCTCTTGCACTGCAAAGCAGATTTGATAT
CTACACATATCTCTTTTTCGTATTTTTTCCTCTGTAAGTGCAGTACTTAATCTGGGAGGC
AAATATGGACATGAGGGCCATTTTGAAACATGTTGTAGATAAATGTTAATCACATTAGCA
TTTCTCAGACTTCCGTAAATCTCCATAAATAGCATACTGAGGTTGATCCCTCTTATTTTG
CCCATTGAGAATTTCTTCTTTTTTTTTTTT
>NODE_248_length_818_cov_57.766502
AAAGCGGTAAAGATAGACCATACTTTACATCCAAGGAACGAACTCTGTTGCGAACTAGTA
AGAAATATGCTAAATAACACAGTTTCATGAAATCTCAAAACAACAGGTTGAAAACTAAAC
AATTTTACCTTGGCAAAGTCAGTCAGCAGGAGTGACGCAGGTCTTCGCTGTATCCCGGTG
TCTGTCTATTATGTTATAAAATAATGATCACTATCTAGCGAAAGAGAACTAAAGTCTGCT
GTTGTGTCCACGGGCCATATGAGGGGATCCCGTTCTCTCTATAAAGTTAGACTGTCAAAA
CTGCAAGGAGCTTTTGTTGTTATCTATCCTCTTTATTTCCCCCTCTCTTGCTCTGAGACA
ACAGAAGACGATGGTTAGAGCTGTCAATCTTGGCAATCAATGCAAGCGGCCATGTCGCAA
GTATTCAAAGCATTTCCCGTCGTGCAACATCAGAAAGTGAGTGGCCAGGGCATTGATCTG
AGGAAGGCAAAGAGGCAGGGCTCCCCCTCCCAGACAAGGGATGCGCGCGCGAGAGAGAGG
AAGAGGGAGGGAGGGAGAGAGAGAGAGAGCAAGAGAGAGAGGGAGGGAGCGCGAGAGAGA
GAAAGAAGAGCGGAGCAGAATAGTTTTTGATTGAATAATAATGACGGGAAGAGAGGTTGC
TTTGGGATTGATCAACAGCAACCAGCAGAACAATATTCGGGATAGATATTTAGGAACATT
TACAAGCCTTGAATCTGACGGTTTAGGCTTCGCAGCAAATTTTAAGCAACTGTCGTTGAT
CGCCCGGATAGTCTAATTAATAATCAAAGTCACATGTCAAGGTAACCTACATACGACAAT
AATAAGTTTATAAAGTAAACTTGCAGAAGAGATTAACAAAATTAGTAATt
>NODE_249_length_611_cov_31.229132
CTCACACCAGCCAGAGGCACTACCTGCTATTGACCTCTGCTCTCTGGAATGTCAGCCTGC
TTAATTCCTGGTAAGAGCCTGGTTACAGGCAGAGTAGGATTACTGTGGGAACTGCTTTCT
GCGATCGAACCAGGGTCACCCACACACCAAGTTCAAGTGTTTACCAATAGCCCAAGAGGA
CACCATGAGGTCCCCAGATTGGAGTAACCCGAGTTTGAGAGGTGTTCCAACCATCTCTGC
TACACATCGCGTCGTCAGATCAAGGTGGCCTGACTCCCCACTGCTTAGGACGGCTCTGCC
CATCCTCCACTTCTCCCTCCCTCCCTTTTCTCCCTTCTTTCCCCTCCCCTCAGCCACCTC
GCTCTCCTGCCTCTCCCTGTCTCAGGGAGCAGCGTGTGGCTCCTGTGTAGAGGCGTGTGG
TTGAGCAGCAGAACACGCCACGGGCGCTGGGAGACAGCTATAATGGGAGTCAGACAAACA
AACAAGATAACAACCTCACCAGAACTGTGACTGGCAGTTCAAAAGGCAACCTCTCTCTCA
CACACTTACACACACACACCCACGCACACACCACAAAAGAGGATGCCGGAAAGAGTATAT
TAAGCAAACAGAGTCAGCTGGTGTGTAATCACAATAGTGTGTGGTGTCGATATGCAAGGC
GGTAGAATACACatgtggtttct
>NODE_250_length_362_cov_13.900553
CAGGAGGAGGAGAGAGGGAGAGGACAGAGAGAGAAAGTGAGCAGAAGGATGGAGAAAACA
GGATTAAATGGGGAAGAAAGATAACTGGGCAAAGGGGGACAGAGGGAGAGAGTGAAGAGA
GAGAGAGAAGGGGAAAGAGAGGGAGAAAGGTGGGAAGGAAAATATATGAAACAGGATGGT
ATTAAAAGAGATAGACAGAGAGGAATAGAGATTAATGGAGATAGAGCAATAGATATGGAA
AGATAGAGAGTAAAAAGAGATGGAGTGAGAGAGACTTTGTGTCAGAGATGGAGAGTAATA
GAGAGTAAAACGCGAGTAACAGAGATGGTAAAAGAAAGAACAAGAGCGTAAGACTATAAT
AGAGATGGAGAGAGACAGAGCAATAGAGAGACGATATTTGCGTAAGGGAGAGGTGGGGAA
CTGTAAGGTGCTTt
>NODE_252_length_441_cov_49.351475
GTATTTTTATATAGTTGACACATGATTAAAAAATTAATTGTTTTCTTCTCACTAGTACCT
TGCACTTACCACATGTAGCAATATTAACACAAGGAAGATTACGATACAGAATACACAGTA
TTTGTTAAGTACAATTATTCATTTTCCTTGCTGGTTGACGCTCCATTTTGTACAATATAT
ATGCTGTACAGTAAAGAAATATTAAAACTACAAAAACTCTTTTAGATATACATTATTTAT
TTTTACCATTTTGTAATTTAGACACTATACTGTAGCTACTATATTGCCAGAAATTACTGG
AAGTGCCTATTGGTATTATGTATACAGTGAATATGTTTTGAGATCAGTAGAAGTTGTCAC
AAGCTGAAAATTTTTGATGTTGTGTAATGTGAATACATTGAATTACAAGACTTTGATTTC
TGTGGTACCAAAGTCTGTGTGTGTGTGTTTGTTCATCCAGCTTGATTATATTTTCATGAA
TAAGTGTGACGTGAGTGTAAATTAATGTAAATg
>NODE_254_length_224_cov_240.138397
TTTTTTTATAATAAGTAAATATATAGTTCAATAAATGAGATCTAAAATAACTACTCTCTT
TCCTTCCTTTTTGTCTAGTAATACAAAGAGGTACAAGCCGTAAAGCAACCTTTACCTGAG
GAATCAGCAACTACAATTCGAGCCCTATGCTCAAGCCTTACCAGAGTTGGTATATCACAG
TGAGCTAGCCATCCCATTAAACTGCATTATATGCAAAGGGGAAACATACACCAAACGGAC
ATTTAGCAGAAAGAGACTAAGTAAAAATGTATAGCGTGTAATACACACATATATGG
>NODE_255_length_724_cov_107.744476
GGTGCAGCAGCACAGCTGAGGACGGGGAGAGCACACGCCGTCCTGACGCCTGCCTCAAAC
TGAAATAAAGGAATAAAATAAAATATATACATTTTTTTGGCATTTGTTGGCATTGTCAGA
AGCTATCTCAGCTGCATCTCACAGCAACCCCAAAGAAAAATAAAGACACCTATTCAGTCC
TCTCTTTGACACTGTAGAACTACAGAATATTTTTTTAAACCCTTTTAAACCCTTTTAAAA
CCTTACTTTCCTGAATTTCTCTTTTCTGGTTTTCTTTTCCCTCTCAGTTTGCCCGACAAA
CAATCCCCTTGTTAGCAAACTGTTAAGACAGCTGCTTGGTATACAAATTGCGCTCGACCA
AGCGAATTTGTTTTGCTAGGGTGACCTGTTTAATCATCTCATTTTCTTTGGCGGACATTT
ATTCATCTGGTTTCCACGGTTACGGAGAACATTAAGGGGGGCACAGTAATAAGGCTGGAG
AGTCAAACAGGTAATAAAAAAATTAACGCCATTTTCCGACAGGCGAGGACAGTGGGTGAA
ATGAATCAGGGGAGAAGGGATAGGAACAGCAGAGGTGGAGGGGGGGCTTCAATATTGTCC
AAACAATAAGCCCTACTGGTTATTTTACACAGAAGATCAGCTGGCACCATTGTGGACTTG
ACACTCAGCACACACCAGGAAGATAAAGGCTGCCATATTTTCTAGGCACGCTGAGATTAC
ATATCAGGACAATTAAAAGTTACCTTATGATAGTTATTAACTTTGTTCCCTTTTATTTCT
TCTTTCCccccccccc
>NODE_256_length_604_cov_67.912254
AGCCATTACAGACTACAAAGGGAGAGGCTACAATGAGACCCAGTCCTCTGTCCTACTGCC
AGACGAGCTGAATTCCTTCTACGCTCGCTTTGAGAGGGACAGTGACCCCCCTGAAGTGGA
GCTACCTGAAGGCCAGGCCAGTGGTGTGCCTGCACTAACTGTAGCCGAGGTGAGGCTGTG
CTTTAAGAAGATCAACCCTCGCAAGGCGCCTGGCCCAGACGGCATTTCAGGTAGGGCCCT
CAGGGGCTGCGCTGACCAGCTGGCAGGGGTCTTCAGTGACATCTTCAACCTCTCCCTTAA
CCTGTCTGTACTCCCCACCTGCTTCAAGAGGACCACCATCATCCCTGTGCCCAAGAACAC
CAAGGTCACATGTTTGAATGACTATCGCCCGATAGCACTGACCTCTGTCATCATGAAGTG
CTTTGAGCGGCTAGTCAAATCATTCATCTGCTCCTCGCTGCCCCCCACCCTGGACCCTAT
GCAGTTTGCATACCGGTCCAACAGGTCTACAGACGATGCCATCGCTCTGACTATGCACAC
CGCTCTCTCCCACCTGGACAAGGGGAATACGTATGTGAGGATGCTGTTCATCGACTACAG
CTCAGCATTCAACACCATCATCCCCTCCAGACTGGTCTCCAAGCTTGTGGACCTGGGACT
AAGCACCTCCCTCTGC
>NODE_258_length_73_cov_231.506851
CCCTTTTGGCACTTGTTTAGCTTTTTCACAATGTATGCTTCATGTTTTGGCTGCTTGCAA
TGTTTGGGACTATCTCGTTGTTATGATCAGTGACCTATGCTCTTTTGTAAAGCTCTCTCT
TGGAAGTCGCTTTGGATAAAAGCGT
>NODE_261_length_541_cov_134.946396
ATGCTCCTCAGTGGACACCAGTCTCACACTCGCCCCAGTGGAGCAGAGATAGTCAGCGGG
AGAGTGGATGGGCTGTTGGCTCTGGTTGGGGATGGTGGAGGAGGGACAGTAGGCCTGGGG
GACAGAAGCTTGGCTGGGCTGTGTGAAGACCCCAGCCTTCTGTGAGGGTTGCCTGCCCCA
CCACATGGACTGCTCCAACGGTGACCCTGTGCAAACTGGCAACTGCCAACCGGCTGCTTC
CGTCTGCTGGGCATATTTGGCCATTTAGTGGGCGCTTGTGAAGATCAAATGGGTTAAGAT
CACCTCTCTTAGTCGGTGGGGGGAAAAAAGAACATCAAAAAGGTGTAAATTTCACTTCCC
CACTTTTGATTAAGTCAAGCATGAAAAGAAATGTAATACTCTCAAGTGGCAAGGGTTTAC
ACTATTGATGCTGTTACTTCTGCTTCAGGAGGCCCAATCAGCCAACAGGGAGCTGAGCAA
ACTCGCCCCGAGTTTTAGGGGAGGCCAGATGGAGGGCTTTTGCTGCGCCTGAAAAGACAG
CTTAAGAGCTCGCCTCCTCAATCCCACTCAATACTGACTGTGTGAAATCCTGGCCCGGGC
TAACCCCCCCCCC
>NODE_263_length_669_cov_66.384155
CGCGCACGCACGCTCCCCTAGGGGGGGTTAAATAGTGGCCAAACAACTGAAAACTGATTC
CCCTACGGTTTAAAGGAAGATGGGGAACTCAACAGTGTATTCACACGAACCACCAAATGA
GGCCAATACCAATGGAATTACACTTACTTCTTTGACTCCATGGGTTCAATCAGAGCAAGA
ACGCAGTCACCAGTAAGTAAGTAAGTAAGTACGTTCAAATGAAGTGCACATGACACGACA
TTGCAAATGAATGAAATCGACTACTACGAGGCAGGCAGGCAGGCAGCAAACGTGTTACAA
GAGGAAGGTGGACTCACTCTTACCTGCTCTATCATGATTATTGTCAACCAGAGATGGAAA
GCCAGAGGTGAGGAATTACAGGGACGGGCCAGAGCTGAGGAGAAGGTCTCAGGAGATCAG
CAATCCACAGAACGATGCTTCACAATTCCTTTCATACCCAAGAGACAACAACCCATCTCA
GACCACATCTTCACTCGGGAACGCATGACTCGCAATGCTACAGTAAGTTACACAACGAAC
GAGATGTGAAAGCCATCATCACGTAGAGACTGCGTCCAGCAACTCCAGATTTGAGCATAT
GACTGGCTGGTGGGGGCAGGATGACACCCGGCCATACAATCTGTCTGGCACTCACTCACT
CACTCACTCACTCACTCACTCACCCCACAGGGTTTCCCTTTGACTCACTCACTCACCCCA
CAGGGTTTCCCTTTGACTCAC
>NODE_264_length_779_cov_74.474968
GTGGTGGTGGAGGAGATGGGAAAGGAGGTGGGGGGGTGAGGAGAGAGAGTAGATGGTGTT
GTCGAGTGTCACAGTAGCAGTGCTAGTGCTGGAGATGGTGTCAGTTGTGCTGGACCAGTG
AACAACTTTTTATCTTTTTTCTCTCTCTCACTGTTTTATTCTACATAGAGTGGACCTCCC
CCTCGTTCACCTGGCTCCATCTCTATCAAACCAAGGGTTTAATATTTGATTCACAGGGTA
AGATAGTTGAAGATGAGACAGCCAAAGTATGGACGCCGTCGGCTCCCTCTCCTAAGTTTT
CCACTCCGACATTTCTTCTTTCCCTCACCGACCAATGCCGACAACAGAGAGCAAGGGACC
AGCGTCTACCTGTCCTTCACCAACGCGACCAGGTGATAACGAGTCCTGAGGTGATTAACA
TGATGGCAACAGGCCCCCCAACATGAAAGCCCCCCCCCTTTTTTTTCTTTGTCTTCTGGT
GTGTAAATATTGTGCTAGTGGAATATGAAAGTAGTGCAACTATAAGGTACAAAAACATAG
GGAAAAAAGATCAAGAGCGGGTCTCACATCAAGGAGGACCCCGAGGATGTCTTTGTTGTC
AACTTCAGAAGGGGGAAGAGAAGAGCTGTGGAGGAAACTGGCAGAAGAGGAAAGATGCCA
GAGAGAGCTCAAAGGATTCGGTCTGGCCAAGGTGATCGGTATTCCTCGGCAGTCTGCCTT
CTGGCTCAGATCATCGGGAGTAAGCTGGCAGCCAAGCCAGAGGGCATAACAGCACAAACA
CACCTTCAGCAGTGCACTGCTAGAGGCTCGGCCCCACAATCTGGAGGGGCGGGGGGTGGA
GGGGAAGAGAg
>NODE_265_length_398_cov_72.479897
CTTACTGAAGCATAGTGAGTTGCTGATAATTAGAGGAACTTTATAAGCAGCGTACCCAGG
CGGGTGCAAGGGTAAGAGTACCTGTGTTAGATGTGTCATCTTTATTAGCCCGAGCATGGT
AAGCCCAGCTCTCCATTCACTAATCCCCAGCTAAAGAAACAGCTTTCAAGGAATTAACAT
CAAAAGTAAAGCCTTGCGTGCCTGCAGGGGAGCTTTCACCAACGGCAGCTTCAACTATCT
CCCAAGTATTTTCAGGGGCTCAGGGATGAAGTGGAAGTTAAACTTAACTTGCTCTGTGTT
CCTCCGTAAGTCTTTGACCTTGTTCTCAGGTCCCCAAATAATCCCCTCTCAGATGTGTCT
GGATCCGGGCAGGGTTTGGGCAGATTCAGAGAGGTGGAGCTGGAGGGAGGGGATGTTTCC
TCAGGGTAGGAGACCCCTGTATCTTCCCCTCCGCCTTGTACAGCTTAATc
>NODE_266_length_459_cov_51.387798
GGGTGGAGAAGGGGGGGTGGAGAAGGGGGGGGGAAGGAGGGCGGGGGGGGAGAGGTGGGG
GTGTGAAGTTTGATTATTCTGCTCACACAATGGCAGGGCGCTTAATGATTCCTCTCCACC
TTGGCAGCGTGGCAGTAGACTTCAGGAGCTAGCGACGGGTGACACAGGTCTGGCCAAGTG
ATAGAGCAAGATCATACGTCCGGGCCACATTTTAATTTCTAATACATTAATCTTCTCCTT
GCAGGCCCTCCATGAATATTCCAGGCCTCCTTGTTTGTCAGGAAGGCTGTCTCTCTTTCA
TCTATTCAGGTGGTTTCATTCACTGTGAAAGGCGACTAAATGGGCCCGATCAGTCAATGA
CAAGCGCAGTACAATGGTGCCCGGTAACATGTCCCTTTCCTCCTTTCAGCCTTCTGATAG
ACAACCATGACACTTGGTCCCCAGGGACACCCTGGCCCCGTCAGCTTGCTCCTCACCAGG
GACACCCTTACTTTATCACACCATAAAGGACTGTCACAGGTGACTGTatca
>NODE_278_length_288_cov_69.805557
ACTTTTTACCATTGCATACAAAATCGGAAATGCAATACCAACAAGATCCACATGGGCTTT
TGTTAAAGTGTTGTTGTTACTGTTGGCCTTTACTATCAATGTTTCAGGATTTGGAGAACT
TTTTACCATGGCAAACAAAATCTGAAATGCAATACCATCAAGATCCACAAGGCCTTTGCA
AAAGACCAAGGAATGAGTGGGGGCTTGGTAAGCCCACACTCTCCTGAAATGTTGCGTGTG
CGTCTTGCCAAGCCCGCGCGTGTGTCAAGGGAAGACCTATGGGTAATAGTGGGCCATTTG
TGGTGTGGTAGTTACTCTTGGTCTATACTATCAATGTTTCAGGATTTTTATAACTTTTTA
>NODE_280_length_660_cov_37.830303
GCGGCTCAGGAGGGGGAAGCAGTGCTCTGTCAACACTGTATACGGTGGGGATGGTGCGCT
GCTGACCTCGACAGGGGACGTCCTGGATCGGTGGAAGGAATACTTCGAAGACCTCCTTAA
TTCCACCAACACGCTTTCCGACGTGGAGGCAGAGTCTGGGGACATCGGGGGGGGCCCTTC
TATCTCTGGGGCTGAGGTCGCCGAGGTGGTTAAAAAGCTCCGCGGTGGCAGGGCCCCTGG
GGTGGATGAGGTCCGCCCGGAGTTCCTTAAGGCTCTGGATGTTGTAGGGCTGTCTTGGTT
GACACGACTCTGCAACATCGCGTGGACATCGGGGACAGTGCCTCTGGACTGGCAGACCGG
GGTGGTGGTTCCCCTCTTTAAAAAGGGGGACCGGAGGGTGTGCTCCAACTTTAGGGGGAT
CACACTCCTCAGCCTCCCTGGGAAAGTCTATTCAGGGGTCCTGGAGAGGAGGGTCCGTCG
GATTGTCGAACCTCGGATTCAGGAGGAGCAATGTGGTTTTCGTCCTGGCCGTGGAACAGT
GGACCAGCTCTATACCCTCCGCGGAGTCCTGGAGGGTACATGGGAGTTCGCCCAACCAGT
CTACACATGTTTTGTGGATTTGGAAAAGGCGTTCGACCGTGTCCCTCGGGGGCTCATGTG
GGGGGTGCTCCGAGAGTATGGGGTACCGGATTCCCTGATCGGGGCTGTCCGGTCCCTGTA
CGACCGGTGCCA
>NODE_281_length_464_cov_75.898705
TAAATGGATGGTGCTCGTTTAGTTTGAACCTGAGTTGTATATCGCCTCTGTTATGTTTAT
TGAGACAAAAAAAGAAAAAGATATTGTGCATGACGTGTTTAGCAGTCATAATGGTCCATT
TGTGAAACGTGTATCTTAAATTTAAAAAATAAATAAAAATAATGAATCCGTAGATGCACT
TATTGTACATGTGGTTAGGTTAGTAGATTTGACTTCAAGTCCTTGACTGCCTTACTAATG
TATTGGGCAGGTGGTTCTGATATACAGGAAATTTGTGGGAGAGACATAATAAAAAAATGA
AAGGATTGTAGAATAATATTGAACAATTCTTAAATTGCAGTTCTTTTGATGCTTGTGATT
ATTGAAGATGTACTTTAGAGAAATTTCATGGAAAAGATATGATTCTGATGTTAATTCTGT
AGAATAGAAATGTATACCAAATGTAATCTTTCCAATGCTATGAAGAATTTATACATGAAA
TTGATATGCAATAAAACCTGTGTGCTTTTTACATAACATGTCCTTTGGAATTTTTT
>NODE_282_length_229_cov_32.213974
GAAGTAATGAAGTTCAAATATTTTGTTACTGGACTTAAGTATATCAGTACTTTACTTCAC
AATTTATTTTTCTGACAACTTTATCTTTCCCCCCAATATTTCTTTACACAAATATCTGTT
CTTTCTACTTCTTACACTGTGATTACACTGTTATTACACCATTATTATGTTGTTATTACA
CTGTTAAAAATTGAATTAGGTCATATAAGACAACTGGACTGGGTGTTTCCATTACATGGG
TACCATGTGACTATTGAATGCCAATTATTATGAGTAAAGGTAAATGAGGTCCATCATTAT
T
>NODE_293_length_644_cov_103.548134
AGTGGGGAGGGAGGGAGTTGCTGGCACGTTCCAGTCACGCCCGCTTCCCGGCCCGCGGCC
AATCAATACCACTTTCCTGTTTTAGAGGCGGGTAATTATGAGGTGGAGAGATTGTCTGAC
CTCTCACCCCTGCTGCATTACTCGCCTGATATTAAGATAAATTGCCTGATTTTGGGTAAA
CATATGCTGCAATTCAAACTGTCAGCACTGGTTTGCTCAGGGATAATTTGTATTGATCTC
CTGGCTTCTTCCCCATTTTGCTTACTGACCTCACGGATAATTAGAGAGAAAAAGACACAG
GGAGGTAAGGCAGGCTTTGCATTTGAATACATCGCCAGAGATGGAAGGGGGTCGGGGGAG
TAAAGAGAGAAGGAGAGGAAAGAATGATAAACACTAATAGCATTTTCACTTCTCACGTTG
TGCGATTCACTGAAAGTTCAGCTTCAAAAGCGAAAGCATTAAGTGCAATTATCCTACCTA
AATGTTCACTGCTTTCCTATTACTCACACTGCAATATAATTGTTTGTAAATTAACATACA
AGGGATAGTTGATGAATACAATCAAACATGTTTCAATTTAAGTTGTTGACAGTTTAAGAA
TGTAATTGTTTTGAAAAAGCGAAATGATTCCTCGACAAAGAAAAAGGCTGCACACAGGAG
TGTTCTCCTTCTTGGTGGAGGCTGGAGGAAAACTTGATAAATATTTCAGTCATTTc
>NODE_295_length_108_cov_98.490738
TGCCCTCCAGTCTGCCAGAGCGGCTTCGAGGTCATCCGTCATCATTCTGCTGGACCTTTC
TGCAGCGTTTGACACGGTTAACCACCAGATCCTGCTCTACAGACTTGGAGAGATGGGCAT
CACTGGCACTGCACTCCAGTGGATCTCATCCTACCTCTCGGGAAGATCCTACCAGGTCTC
>NODE_297_length_688_cov_14.569767
CAATACGTCAGAAACATTTATCCTTCAGATACTAAACTGCTTTTGCACGTAGGAGGAAGA
GACATTACGTTGCTGTTTTTTTTTTCACTCCAGTTCGCTTGGCTTCTGTTTGTCCTGGTG
CTTCCCTCTGCCACTGGGGCTTTAATCTTGGTGACTGGCAGGGAGACTCTGGTTGGACGT
GCCTGGTGAGGTGCGACTGGTGCTGCAGCTTCTCTCTCCTCGTCTCCCTCCTGGTATTAT
ATAAAGAGTGGCAGCAGGCAGAGTGACAGACTGCCCCATGAGATGACACCTGTCACTGGG
GGGAGCGCTGCTAATCTACAAGCCTCATTTTGTTTGAACTCTCACTGTCAAATCCTCATC
TTCTCAGTCACTGCCagcTTCCCTCCCCTTTGCTTTTCTCTTTCTCTCTGCTGTTTCACC
CAGTCCTCCCCCACATGCCATTACAAGCACAATCCCCACACCATCACCAGACACAAGCGC
AGCCCTCCAACCTGGGCACAGCTCAACACACAAACACACACACACTCATAACCACAAACA
TATGCATACATACACACAGACTTACACACACACATTTTTCCACGCTCATTGCATTGTTCA
TTTTCTAACTAGACCGGGGAATTAAAATTTGAGAGCAAGACTCCAGCTTGTTGTGTGTAT
GAATTACTGCTGAACAATTGTCATTATAACTCAAATAAAAAATGTGGACAGAAATAAACA
TCATACTGCATCATACTGTGACATGCGTAAATGATCCACa
>NODE_298_length_75_cov_431.519989
AGACGATTCGATTGAACCCTGTGACGTCATTGTCGTCATGATGGTTTTTACGTCATTTGT
ATTTTAAGAAATTGCTACTTTTTCGAACTCGTCCTAGGCCGTTGCTCCGATTTTCATGAA
AATTGCAACAGATCATCTTCAGACCAT
>NODE_299_length_483_cov_10.474120
TACTTTTTCGAACTCGTCCTAGGCCGTTGCTCCGATTTTCATGAAAATTGCAACAGATCA
TCTTCAGACCATTCCTACAAAAAGTTATCAAAAGTTTATCGATAAGTCAAACCGTTCACG
AGTAACGCGCAAACGATTTTGACAAAGAGGACGCCAAAGCAGACGTGAAGCCTTGACTCT
GCGACAGTTTACCATATGGAGACGAAACTTTGATAATGTCATCACGAGCATGTCATGTAA
TCATCTTCCTACCACAATCTTGATATTATGTCAAAATATGACTGAAttacagctgtttat
tcttgggtcaaatctgacaaagctcgccacgggagaaacggcttccttttttttataatg
taaccgaacacagcattTTCCAGCAGCGAGAATAGCTCACTGGGATAAGAAGTGCTGCTT
TGGAACGCAAGATCGTAGGATCGAATCCAGCCACAGTCGTCAAGCATGTCGTGACACTGG
ATAATCTGTTTAGCAAAGCCAGGTATGCCACAGTAGCTGTTTAGCAGTATAATCATAATG
GTAACGATAATGTTT
>NODE_304_length_417_cov_57.026379
TGACTGGCTGATGTGTAAAGCATTATTTTAGCGTTAGCGATAAGTTCAATTTGCTTTATA
TCAATCATTTTTAGAGATATGAATTTGCCTTTGCACATGGTAACATGTTGTAGTGTCTTC
CTCCGATCTACCAAGTTTAGTGTTGATATCTCAAAGATTTGCTGAGACATGACTTCACAT
CCTGTTTGGCGGCTTTTCTGATGAATTTGATTGGCTGTACCGGACAGACGGTTATGAGGA
TCAAAATTCCTTTGATAACTTTTGTGAGGCTTGGTCTGAAGATCATCTCTGGTGATTTTG
AAGAAGATATGACAAAAATTGTAGGAGGAGTAGGCTTTCAAAGGTTTTTGATAAAACCGG
AAATGGCGGGAAATCTATATAACCGGAAATTAACGCCATGGTGTGCGTTGAACTCGGCTT
GATCCAGGGAATCCAATGGTACCTCATTTTTGAAAATGAGTCATACGGTTCAAAAGTTGC
GTGTGTAAA
>NODE_305_length_608_cov_89.226974
ATTAATGCTGCCGAATGAAATAGGTGATGATCTATGCTCCTAATGTATCAACTTGGCAAT
TCATAACATAAAGCTAAACTGTCCAAAAAAATCTGAAGTCACACTTAAATGAACTCAATA
CCACTTTTATGATGGCTTGACATAACAGGACTGGTGCCAATAATTGTACATAAAGATATG
GAAAAGCCAAGAGTCCAAATATGAATATTTCATGAATTCCAACACAAAGAGCATGTTAAA
AGGATCAAAGAGAGAAAGGGAGAGGAGTCAATGTGAACATCTAAACAATATGCAAGAATC
TAGACAGTATAGGTCACATGCAAAGAGACTGGGGTCACACTGAAATTGTCCATCAGTCAG
ACAAGCAGAACTGATTTGGATGCTAAATAATGGTTTAGATATTCAAAAATTCTATATATA
TGCGAAAGGCTTCAGTGCACACCCGATCTGGCCCATCAGAGGAGTGCTCTGCCACCACAC
TCCCTCATGCAACCCTGTGCTATGCCTCTGAGCCCAGGCCTAACACACACACGCACACAC
ACACAAACATAGACAAAGGGTGTGGCAGGATGCAGAGTGCATGCTCTGAGACCAGTGTGT
GTTAGTAAGTGTGTGTGTGTGTGTGTGTGAGGCATGTCAGGTCTCAGGGTGCAGGCTCTG
AGACTAGTGTGTGTTTGTCt
>NODE_306_length_692_cov_38.235550
AAGGAGAGAGAGAGAGAGCACGCTTGGGAGAGAGAGACAGAGGGAGAGTGAGAGAAAGGG
GGAGAGAGAGACAGAAGGAGATAGCGAGATAAAGAAAGGGAGAGAGAGATGGTGAAAGGT
AGAGAAGGAGCGAGAGAGACAAGAGAGACAGATTGACAGCACAAGAGAGAGTTTGAGAGA
GAGAGCTTGAGAGAGAGAGCTTCAGAGAGAGACAGACAGAGAGAGAGAAGGAGAGAGAGA
GAGAGAGAGAGAGAAAGAGAGAGAGTCAAGCCACAGTGAGGGGAGGGGAGGTGTTGAAAA
TGGCGACTTACATGGCTGTTGAGCAGCGAGCTTCTCTGACTGGATAAACCCTCACTCTTT
TGAAGCGTCTCAATCGCCATTTCAATCTGATAGGTCGAGGAGCGGAAGACCACAGAACAG
AGGAGGGGAAAACAAACAATAGAAGGACAAACACAAAACCCAAATAAATTAAAACAACAA
CAAAAAGGAAGAGAATAAGCTGTTGCGGACACAGAGAATCAGGAAAATTCCAGAAGATCC
CAAAGCAAGCATTACTCAAACCAGTCCTGACAGCCCAGCATAGCAGAGGTCCCTTACTAG
TTACAACTACCTAGCAGCATGTGGGTAAAGGGTGAAAACCCGCAGTGTGTTCATGGTGCA
CAGTAAAAACAAAGCAAGCAGAAGAGTTTCCCATCACAAGGGGGCAGTAGAGATCCACAG
ATGAGACTTGCTATTAAAATGACCTACGTTATTAACACACACAg
>NODE_307_length_177_cov_434.096039
CCTCCCTCCCATTGACGAGTTCTCGTCCCACCCCACTAACACTGCCACCGACACCCTGTT
AACCACTTTAACTGCGTCACTTGACTCTCTCTGTCCCCTGTCAACCAGGCCTGCACGATC
TTCTCCCTCCTGCCCGTGGCTTACGGATGTTATTCGTGAAGAACGGTCCACCCTTCGAGC
AGCTGAGAGGAGATGGCGCAAGTCCAAAGACGGTCTGGACCTTGATAAGTATCACTCCCT
CCTTAAATC
>NODE_308_length_529_cov_90.289223
TAGGGGGTCGCGCTCTGTTTGTTTAAAACCTCCAGGAGTCCCATTAAAGCCCTGACTCCC
CACATGTAGGACTTCCACAGGGACACAAAGGACGGCCCTGGGAAGCGGCTCGTTGCAAGG
GACACCAATTATCGAGGCGAGGACACAGGGCAGTTTGTTCGTGCTCAGGGACATGTCAAC
TCGTTGGACAGCTCCCTCCGTCAAACCCATTGACCAAAGCACACGGAGAGGCATCTTAAT
TGGTGTTGGGCAAACAGATTTTGTCACAAAGTTGCAAAGGAAGCTAAGTAGCTGAATGTT
CACATTGTCCAACCCCTGACCTGAGTTTCGGATGGCTCTCTGAGACATCATTATGCTCCA
TTACTTTGATTAATCGTCTGGGACTCTGCCTTTACGGCACTGGGAAATCCAGGACAGCAA
TTAAAAGCAGTATTCTGGCAGTAACCACCCGCGTAAATAAAAAGTGAGCCCTTTTCTCTC
TGTACAATGATATGATAGTGGCGAGGGGTAAAACTTGGCAGACATACGCCCTGGGAGGGT
CTTTGTGAGGCACATCAAGTTGGTTTTTGTTGAACTTTTCAGGCTTTGTGCCATCCCCCC
g
>NODE_311_length_731_cov_112.662109
TTAGCGGAGAAGAGGAAAAATAATATGAATACTAATAAAAACAATAGGTTTCCTCCTACC
GGAGGAACCCTAATAATAATAATAATAATAATACCAACAATTACAATAGGGTTCCTCCTG
AAGGAGCAATCCTAAATAGGGAAATCTACTAGAGAGCACAAATGATGCCTGTTTAATTAG
AAGAACTAGCGACCAGTCATAGTTTGAAATAGTGTATATTGGCTGCCATGAGCATTGTAC
TTGCAGGTTCCTTTTTTCCTTAACCCAAGCATTGGAACAGGCTGATGCCCTGGGCCCAGC
GCCATAATAAACAAACACTTTCCTGCAGAAGAGTGTGTGTCTTGTTCTCATCGATATTTG
CATATCAGAGTGTTTTCGGGGGTAAAATGAGCTGTAGAAATTAATTCAGGATTAATTGGT
GCCTTTATCTCGTTAGGACAATCTCATTTGGAGGATGATGGAATTGTTTAGAGTCCCTTT
TGCATAATTGGATTGCGGTGAATGGCTGTCATTACCGTCTTTTTAGCGTTGTCTGTATAC
CCAGCCTCCCTCTCTACCCAGGCCCAGCCTCATAAAGAACCATCATGTGTTACGCCACTG
TTTGGCTAACCCCTGAAACACATCGCCGGGTAGCAATAGGCGAGCATGTGGCAAACCACG
CAGCAGTGATTAACTTTCTTTTAAACCATTAGCATACAGCTAACAGCATGCCATGGAGGG
CCTCTCATATAAACACATTACCATGTGGCTAACAACACAATAATGATTGGCAGTTAGGGG
GAAGTCATTAGAACAGTCAAAAc
>NODE_312_length_835_cov_211.601196
AAAAGCCAGACCAAGTATTCTGTCGTTCTTAAAGAAAAGGCTTTCAAATACTCTTTACAA
CCTAAAGGAGAGGTCAATGTAAACGAAGCCTTGGGCGACTCTAGAAGTTGTACGTAATAT
TTCAGAGGGGTGACCAAGTCTTTTTTTATATTTTTTAGGACAAGATAACTAAGTCATTGT
CATCTAAAATGTTGACTGAGATCGTTTACGAATTAAGAAGTAAAACTCCATAATGAAATT
AATCTATGTGACATTGCCAACTGGAATGACTACAGTGAGTACTATGAAACCAATTCAGTT
TGTACATTTGTAATGAAGTTGTCGTGAAGTTGATACAGATCATTTGAACCCTATGAGGAA
AAAGGCACCAGGCCCATTGGTGACCCCTGGAAATACAGCTGTAACTAGAAGGTTACAGCC
CCAAACAACACTTCACGTCGGCCAAGCCTCCGTTCGATCTCGAGGGTAAAATAAAACTAC
AACTACACACTTTTTTGCCCATGATGTCGTGAAAATGCATGTTGACAGCCTGGTCCACTG
ATTGTTCGGCCTCGAAAGTAATAAATCCAAAACCTAGCCAACGACCAAGAGTGAATCAAG
GTAGCAGGGCGTTGTGACAACACAAGATGAAGAACAGTATTGGGGTCAGCGAAATGTGGA
TCAAGACTGAGCAAGAGGCTCCTGGGGTTCGGGTGATGTCGCAGGCTGACAGCGCAGCAC
AAAACTGGGGGACTTAAGGAAGTTGCGCATCCAATTCACGTTGTAAAATAATACTTGTAA
CGTTTTATTATTATTATAAACTGAAGCTCAATTAATCTGCAGGTATGTTAAATGTAAAAG
TTTGATTCCATTTCAGGAATAAGGTGTGCTAACTATGTGTAATAGTAGTTTAGATGTTTA
TATTTGc
>NODE_313_length_736_cov_6.205163
TAAGCTCTATAGAGGTGAATAAACAGAGAGATGAGATGTCAAATGAAAAGATCAAGATGG
AACAAGACAAACAAAATATTGAAGAAGAAAAGACTGAACTGGAACAGATCAAGACTGAGT
TAAAAGAAAAGTTGGAGAATCTAGATCAACTCATGGACATGACAAAACGAGAAAAGGAGG
GCCTTGAAGAGATTTCTGGACAGATTCAGAAGGAAAGAGAggatattacaaaacaaatgg
aagatgtcaagaatagaacacaggttcttgaggcaatgaaagctgaagttgagtcagaga
aacacgaaattgaaaacatcaagaagatgctgtcagatgaaagagatgacctaaaacaga
tgaagattgagttggaaagccaacacctagacattgacaacaccaagggtaggattagaa
tggaaatggatgagttggaagacaggaagactgaaatggaaaaagagaaaaaagaagcag
aaaagcacatggctgaattgaaagaggaagagcaagacattaaggagggtatcaacaaga
tgagagacaaccttgagcagatcacggctgaaatacaacaacagagagatgagttagaca
gggcaatgggagaattaaacatcaaaacgaaagaactggatctaagctctatagaggtga
ataaacagagagatgagatgtcaaatgaaaagatcaagaTGGAACAAGACAAACAAAATA
TTCAAGAAGAAAAGGCTGAACTGGAACAGATCAAGACTGAGTTACAAGAAAAGTTGGAGA
ATCTAGATCAACTCATGGACATGACAAa
>NODE_314_length_95_cov_133.873688
AAAGAAGAAATTAGCTCCAACAGTTTATTGATTTTTGCTCAACAGAAGCCTGTATAACAG
CTCTATTGCCCTCATAATGATTAGTGACAAAAGTTTAATTAAGCAATTATGAAGCCAATA
ATAGAGTTGTCTGGTTTGCTTAGCTTCAGACTGTTTAAGACTTATCT
>NODE_315_length_976_cov_223.310455
GAACGCCCAGCGCATCAAAAATGATTTTGATGATAATTATGCACCCAGCAGTCTCCCAGT
TTAGTGGGACTTAATCTGAGAGGGAGAATTGACAGTTGCAACAGTTCCAGAAAGAGTTTG
TTGATAGCCATCCCAGCGGGTAATGAAACCTGCACCTTTGATGAGAAGTTGAAAAGGGAG
TTTGTGTTTTGGCCAGCCTGGCTTAACATTGCTGGAGGGAGCAGGGGACGGAGGTGTGGG
GAGGGTGGGTTGGGGGCGGTGGGGGGGCAGCACTGTTCAAATGGGTCTCACCGGAAGGTT
ACAAGTGCACCACATTGACTCAACAGTAGGTGTATGCCAAAGCCACCAGTGCATATCTAT
TGTCTTTCATTATCTTTATTTCCTTATTATTATAAATGGCCGGCTCCCCCCCCACCCTTC
TTCTTCTTCTCTTATTTGATATCCATTTAGATTGGAGCTTCATTAAAAAACCTCAGACAA
TAGAGTGACTTCTAATTAAGAGCTGGTGCATCTGGCCTCTGGCACCCTATCCCGTTGTTC
CATCTATTTTGCTGGGGAGAATTCATTTGTTTCTTAATTAAGAAAAACACCAATAGCGTG
AAAAATCTGCTTATGGTACCTGAATCCTAATTAGTTAAATAGTGAGGGGAAGGGAAAAAC
ACATTCCAGTAGCCCTCGAAATGAACTCGCTGCTGATAAAAATGAACCAACTAGCCTTGC
ATAAATCGAAGCTGGGCAGAAAGTGTAGCATCATTATGGCTAAGACAATATGCAAACTAT
CTTCAAAGAAATCAAATTGCTGGAATGTTTTCATTTGCATGCATTAACCATTAACATAAT
GAGGAGAAGTGACATTGGACCCGGCCTGTGTGTCTGTTTGGATTGATAACTCTGCTGCAT
CTGCAAATAGTCTCTCTCCTGCTCAAAACATGATGCCAGCAGACAGTCAAATCAGCGTTG
AACTGTGGAGAGGCTGTATCCTGCTCTCTTTATCAGGGGCCTGTGCAAACCTGCTGCAGT
GTTGAATCAGAGCCATCGTTCTATGACa
>NODE_316_length_73_cov_54.328766
AACAAAGAAGTGTACAACACTGGCGTTACAGCGTTTGTATTCACACACACACTTGATGCC
ATTTATCTTTACATTAGCAACAGTAACTCAGCTGTTAGCTGCAGAGCTAATGTTACAGCC
ACATTCTAAGGGTAGCAAGCTAGGT
>NODE_317_length_120_cov_29.891666
TTGTCAGGACATTTATACTCAAGAGTCAGATTGATTGTGCTTTGTAGATATAACGCTGCT
ACATCTAGCCAGTGCATTTTGTCTCAAAATGACATGAATGTTTTTTATGAAATGTTTTGC
TTTGCTTCTTTAGCTACTGAATTTCCATATCGAATGATGCTTGGCCCCTTCATTGCTGCT
TGCAGCTATATT
>NODE_318_length_109_cov_128.660553
AACACAGGCTGAACTCCAAGACCTTGAGGAGCGCCTTAAGGTGCTGGAGTTCCGAAAGAG
TGGTAGGTGTTTTGAGATGCCGTGAACTATGGCTTACACGCAGCGTTCAACGTTCAAATT
GGTGCTAACAATAAGTTCATGACTTCTAATTGCAGATGCTGTGATGAAGTGGAAGACGGG
A
>NODE_324_length_451_cov_91.088692
CTCTCTCTCTCTCTCTCTCTCTCTCTCTCTCTCTCTCTCACTGCTCTTTCTTTAGCTCTT
TTTCTCCCTTTTTTCTCTTTTTTACCTTTTACTCTCTCCTCACTCTCTTTCTCTCCCCCC
TTTTTCGTGTCAGGGAGGAGGGGTGAGAGTTTGGGGGAGACTGGGCTAAGCCCCTGGCGT
TAGTTTTTATGTTGCCATAGCAGCCTCTCTCCTGCAGGGCGCTGACCTCTGATGATTACA
GTACAAAGCCTATTGGGTCCCCAAACCTCTTTGAAGATGAAAAGTCTTTGATGGTTTGTA
TTTATGCAAATCTCTCAGATATGATTTATCCAACTGAGATTGAATGGGGAGATGATTAAA
ATTGCCCCTATTTTCGAAATCCTTCAATGAAGGCCTACTCTTTGAGTTTGGAGAACAAGT
GTGTGTGAGGCAGGGGGATCTTTTTTGTGTTTCGTTAGCACCGCTTTTACCTGGGGTTAT
TTTTTTTTTTATCCGTATGAAAGAGAGAAAAcgaaagagggag
>NODE_325_length_626_cov_213.469650
CCCCCCCCCTCCATCCTTCCACCACGCTGAATGACAGTGGTAGGAATCCTTTGTCGGAGG
TGTTCATCTGGAACAACTTTGCCACACTTGTTTTCATGTTCTTTTAGATTACAGGGCAGG
CGAAGCCTGGCTTTGAAGCTCCCCTCTCCCTTTGTCTCCGGCGCGACGCTCCCTGGTAAT
TAACTTTGTCCTTCTTTTATTTGTTCCAGTCACTCGCAGTCCACTCTTCTGAGCGTCTTC
TCCCTGGAGTACCAGGTTAGAAGTTTTCTTCCTTTGTGAGCTCTGACAGGTGCCTAATTG
AATGATGAATGTCCCTTTATTTCTTTGTAATTGAACTGCCAGCTCTCTGATTGGTTTGGA
GGATGCCCACACTCCACCTCCCCCCCCCCACACACACACACCGTCTCTCTCTCTCTCCCT
CCTCCCTTCCTCTCTCTCCCCCTACTTCTCTCTCACGTCGAGGGTCTCAGTGGATGTCTG
CCAAGCCTTCCCATCCATCTGTCTAATAACATCTAGCCCCTGCTTATTTCGCGGACCTGT
AATAAATTATGCTAAACCATTATTATTCTGACAATAATAATTTCCCAGCGAAGTGCGGCT
GCGTGCGCTAAATGTTTGCTGACTCGCACTGTCACTGCCGCTTTCCACGGCTGACAGGGG
ATGATGATAAATGGCCGCCACTGCCAATGGCAGAAGGc
>NODE_329_length_900_cov_67.103333
TGTATTGTGTAAAAAAAATAGGACAATATTATTGTTAATAATTATAGGATGTGGTCGTAC
AGGAGCAGTATACTCGTAGGCCTAAAATGGATATTTTTCTGTTCTGTGGACTATTAGTCC
ATATATAATAATTACTACATTGCTGTTCTTATCGTGGTCTATAAATATAGCCTATTGATT
GATAACTGCCCAAAACCTTCAACTACATTTTATTTCAATTTTGTTTTTCTCGTAGGCTAT
ATAATTTTCAAGGGTCGAGCAGCATTTCCCGATTTGATTCAGTATGACAATATTGTTTGG
GTATCATTCGCTGCTTTAGATTAAATATAATCGATTATCTTTTTACAACATTTGTTTCCT
ATTGTGTTGAGGTGCAGCAATCGAGGGCAGACGTGTGAAAGTGGCTGTTTGATTCTTCTT
TTCATCTCCATGACCTCAGCTTTTGTATCTCATCACCCTGGGAATGTCACGCCTCACTAC
TCTACTTTGAGATGTTTAAGAAAGTGCCTTTGTTTTCCGTCCCTTTTTAGTCTCGCTCAA
AATTGTTCTCAGTCCCCTGCTATAAAGGATACTTCAGACTAGGGCTCAGTTCACAAGTGC
AACGCAATTTGGCTTATCCTAACCTTTGTCCGGCTTCTACAAATGACCAAACATCGCACA
CATTATAGAGTTGATCTACTGCTTGAACTCAGAAGTTTGAAAGCGGCAATAAATCGCATT
CAGATTTAGAGTCATGGTGGCATTTTCAGTGTGCCATTCGACAGGGACAATAGGCCTACC
CATATCGCATAACTCTGCAGCGCAAAAAAAGCACGCATCCTCGGTGAGATAAAACACGCC
TGGCTGCTCCGAAGCTCAATTGGTTAACCGTTAACTTCAGGACAAAGCTTATTTGCATGA
CAGCTGGAAGGGCACTTTGTCGGCGCATGTGAAATTGTAGAATTTGGGTGGTCTTTGGTC
TATAGGCTACTg
>NODE_331_length_591_cov_139.206436
ATGAGAACCTAACAAACTTTAGACTTTTTGAGGTATTCTCAAAGTGATGACACTTTGTTC
ATGTACCTAAGCATGCATATTGAACTCTGGCGTTTCTCCTACCCTGTCTACTATGAATCC
ATACGACATACTACATTATCCACATACCTTATTATCTCGTGGGATAAACGGTAATAATTG
TAGTAAGGCCTTCGCCTGTACCGACCTCCACAGTTTTGGTGTTTGTCTTTTCGCGGCAGT
ACCATATCTACAGGATCAAATATGGTGCTACACACATTCAGAAGTGACGGGTTTCCAGAA
GATCAGCTAGATGGTTGATATCTCATCAGAAACACACACATGTCCTCTTCAGGAGATATA
TCACATTAACATTTTTCCCTGTAAAGGCAGTGTTTGACTCTGCTGTGGATACGTGGGTTC
AGGTAGCTAAGCTTGTTTGTTAACATCGACATTGTAGAGGGGGAGAGAGGGAAGAAAAAT
CAATCTAATACTGCGGAACTATCGGATCATATGAAATTATAGATTCTTGGTCTGAGCATT
CAGCCCTTGTCTGCCGAGCTGTGCAAATCAATTCAAACAGACACAAAGAGCAAACACACA
CACGCCGCTACCGAGCGCCACAATAGGAAATTGAAGCGATGCCTTCCCTTTTTAAAATAT
GCc
>NODE_332_length_789_cov_82.666664
CCTTTAGAGTAGGCTATGATTTTTTATCATAACAAATTTATAATGAAATGGCACTCTTAT
AATTGATTTATGACTGGTATAGCCATGTAACTGTGTTAAAAAGGAAAAATACACTTTATA
TACAGATTTTGCACGGGTTATTTGTAATGCTGCAGTGAATATCTAATCTTATCCTATTCC
CTTATCAGAGTTGATCTACCGCACCTAAGCTTCCATGCCTCATCTCCATCTTCAGGCCGC
GGCATCTGTTCCAACCTGCGAGAAAAACTTCATTTCTCCGAATTAATTTCCCATCCACGC
CTTGCAAGCTCGCTGTGCAGTGTGTCGGCAGAGTTGGGCCTGATGAATTATGCATCAGGT
TTAATTGCAAACCCAGAAACTAATGACTTTGGACTGGTTAACAGCAGGGGAGCCATACAT
CTCGCGCAAACCGAATGAAAAATCAGGTCCGGAAAAAAAGCCCCCTAATTGATGAATAAT
TGAAGCCGTGAGCTACAGGGCATAATTGTGACATTTTGTTTCAATCAATTTTCCAAGTGG
CGGGGAAAGTGCACTTAGGAGGCGGGCAATGAGGAGGACTGCGGGGAGAAGGGGTGGACA
GTGGAAATAGCCGTTGGCTCGTCAGTCATTAGAATGACTCTTTTTCTCTCTCGCTCCAGT
GGCCCTGGACGCATTAAAAAATGACTTTTTTCTCTCCCCCTATTGCAGAGAGAGTACTTC
ATCTATCACATGCCAATTATGGAGTCACAGGCCTCCTCTCTGACCAGACAACCATCTCTG
CATTTCATTTTCACTCGCACAAACATTTGCTTGTATTGTTTTTATGAATCAGTTTCAAAA
TGAACGTGAAAGACATTGACc
>NODE_334_length_247_cov_30.862349
TTGGATTTACGTTCCGTTGCACAGTTTAGGAGGTTACAACGTTTTTGTGGGGACAAAGTG
CCTTTTGTCGACAAAGGGTAACCTGTGCTAGCTACGTCACCACGTCAACACACGTCAGCA
ACGACGCATGGATACAACATAATAGAGACTTTCTAGCTCGCAAATTGGAGCTTGGATTAG
GAGTGAAAAATACCACCCCCAAAAAATCACAACCATTTGGCTTTATAGAGAAAGCGATTT
TGAGTGTAACTGCAATCTCGCATTTTTTATTTAGGTCGTGACAGTCTTTGAAATTTGAGC
GAGTGCAGGTCGCCCGTGA
>NODE_341_length_526_cov_159.212921
CACACACAAACCCATGTCAACTCGATGCAAATGAAACACTTCAGTGCATTTCAGACGACA
CACACACACACAAGGTCCCTTCAGGTGGTTCTCCCCTGCTGTACGTCCAGTCTGTTCATG
CCGAAACCACCAATCAAAACCAAGTCAAGGTACCGACAGTAGAGGATGGAGTGTTATTTC
TTATTTAAACTCAACTCTATAATTTGATCTTTGTTAAAGTACGTTGCTGCAGGTGTACTG
CGGTAGAAATGATAGCCTTAGGGCTCCTCGCTCCAGAGAAGCCCGCAGAGACTGCTCATC
ATCCCCTCACTCTGGCAGCAGCTTTTCGCGGCGCGCCCCTTCTGAAGTTGCCCTTGGTTC
TACATGTGTAGCGGTAATTATGAATGAGGGGGACTAAGATCTGTACAAAACCATCAAATA
TTTTACAGCATGCTGCTATTGTAATCCAGATCAATAGACATCGAATCAGTCGTGGGTTTT
GAAGGAGAGGTGCTGCTTTACATTCTCCTTCTCTCTCAGGCACTTTTCTTCTCTTTCCTC
ACTTCCTCTTTCTTTGTCTCTCTCTCTTCTCTCTCTCTCTCTCTCTCTCTCTCTCTCT
>NODE_345_length_202_cov_60.544556
GCAACATTTCAAACAGGGAGTGCCCAGGATGTGAAGTGTCTTTTATGATGTTCTGGGCTC
TTTTGAGACAACGGGATCTGTGTAGGTCTCCCAGTGCGGGGAGAGGGCAGCCAACAATCT
TTTGAGCGGTGTTGATGACCCTCTGGAGCATTTTCCTCTGAGCCACTGTACAGCTGGTAT
ACCAAATGCCTATGCAGTATGTGAGTATACTTTCAATGGAGGCTCGGTAAAAGAACACCA
GCAGTCTTTGTGTGATGTTACTCCTCAATTCCTG
>NODE_346_length_926_cov_89.438446
AAAGACAGAGGCCAGAAAAACACTGCCCACAATAACACAATCAGTTTTGTATCCAATGTG
CAAAGACTGAGAAAAGAATTCATCATAAAATGCAGAAAACTGTCTGTCACCTTCACCGAA
ATGCTTTTGACAAGAAAATAAATCTGTGGGTTGTTTAATATATTTTATATTTTCTTTATT
TCAGTGCTAATAGAAAAACCAAATTAAATGTCCACCAGCGAGATAGAAATGCAAAGATCG
ATGATCCTGCCCCTACTGTCCAATCACCCTCATTTAATTGACTGTATTTTCTGGGTAATT
GAACTGCTTGTTGTAAATTGAAGATTTTATAGAAACGACATGAAAACTACATTTACTGAC
ATTCATCGCATCTTTGACATTGATTATCTGATCAGCGCGTGTCATGCTAACCTCCAATTC
TTCATTACACACTGTTTATGAGCTGTTACAGAACAACTTGCTTGTTCCAGAGTGATTGAT
TGCCTTATTAACGCGTGTTCTTGTAAGTGTGACCGAACTGATTACGATGCATATGTTTAG
AATAATGTTTCATTTAGCTGACTGCGAGTAATGCAGGGTGACAGCTGCTGCGGGAGGACA
AAAACCTCAACTACAGGGAGCAAGTGGGGCCAAAACACTTCACCGTTTAAGGTGGAACTA
CAAAATTAGAGCAGGCTCCATTGCTTACACTATTATGAAACTTAAATATGTTTTTTTGGC
TTAGGCTACACTGACTGGTGTCTTGCACTGCTTTTGACCTCTTAGACAATGACCATGGGC
TGTAACGTTCCGGTGATTCGCGGAGATGGATAGGCCTATAGTTGTTTTTAGTTAGGCTAC
ATGACCTCAACTAAATGTAGCCTATATATAGGCCTGTAGGTCTTATAGTTGAAATAGGGA
AACATATTTTCTGATGAAGACAACACAGTTGTTGTGATACTATAATAATGCAGTAATTAA
ATACCACCAAaaatatttatttcatcacataatggcat
>NODE_347_length_343_cov_102.650146
CTAGCAGAGGTAATAGAGATAATATAATAATAGTGATCACATTAGATAATGGTACTTGAT
ATGGGGCAGGGAGACTACTACCACTAGTTCTTGCGGGTTATAATAATATTAATAAGACAA
TCTGTTATCAGAAAGGTCTAGGGAAGGACAAATTGTTTAAGAATTGAATGTATATATAAG
GGTAAGGAAGTCTTATAACAACAAAGAAAGTGTTAGAGATTTCGGACAAGTGGCATGAAG
GGTTACGTCGCTGAGAACTGAAGTGTGTAGGATGCGGACACTTGTCATTGAGAAGGAAAG
TAACAACAACAACAAACACCATGCAATTAAGATCCGTCACAAGTGACAGCGCAGCTTTTA
AAGGCTAAATTGAAAAACCATTGAACTGTTAAATTAAAAGTGACAACACGACAGG
>NODE_348_length_200_cov_38.924999
ATGTTATATATTTACTTCATAAGGTCCCCAAGTCCCGAATACATATTCTATACAGCTATA
TACAGTACCAGTCAACAGTTTGGACACATTTTCCCATGGGAAAAAATGTCCAAACTGTTG
ACTGGTACTGTTTATGTATTGTGTGAGAGAGACTTTTGTTCTATGACAGTAGATTATTCT
AATCCAAGGGTTAAAATAACAAGCAATTATTTTTTTTCTTTCCCTCTTTCTCCTTCGATC
TCCCCCTCTGTCCTGCCTGTGCCGTCCGTCCT
>NODE_351_length_658_cov_48.998482
AGAATGGATTGTGTGTTTCTGTTCAATTAGAATAGCGTTTGTCTGCCACCCATGTCTACT
CTGTTCTACTCCGCTACCAAGGCTGTATAATTAAGCTCAAATGGCAAAAAAATGAGGTTG
ATAAATTACACAGGCAAACTGGAAAAAAACAACCCTATCACCCGCATGAAAGCCAAGAAA
ATAGGAGTTGTTCTGAGCTCACAACTCAGAGAGAGGAATAGAGAGAGATGTAGCAAGAGA
GAGAGAGGAGAGAGAGAGAAATTAATGAGAGCATAATTTTAGAGAACTAATTATTTCTAT
TTGTCTTTTGTCACACTTCTCTAATCCTGCGATATTAACACAGTCTGTGTTTATTAATTG
CTTTTGCTGTGTTTTGAATCGTGTCCAAGAGGGAGTATGGCTGTTTTCACCAGCCAACCT
CGCTACTGGAACCGCACCCACCTTTAATGCCTGGCAACGGTGCACATGTGAATATCTTCC
CCCCAGTCTCTGCTCTTTGGTTCCCGCCCGCTTCCCACTCCATGTGCAAGTTTACATGAT
CCTGTGCACTGAGATAAAGTTCTTTGTTGCAAGATTAAACATCAAAACAGTTAAAGTGAA
ATTAAAATTAAATGAATGAATGTCACTGAAGCAAAAAGACCGTAATTAATGGTTCCCTTA
ATTGTCTTCATAAAATATTTGCATGGGCATAATTTGCATAATTTACATGTATTAATTAAT
CTTTCAAAGg
>NODE_352_length_800_cov_178.193756
TCTCTCTCCTTGTCTCTCTCTCTCCTTGTCTCTCTCTCTCCTTGTCTCTCTCTCTCCTTG
TCTCTCTCTCTCTCTCTCTCTCTCTCCTTGTCTCTCTCTCTCTCCTTGTCTCTCTCTCTC
TCCTTGTCTCTCTCTCTCCTTGTCTCTCTCTCTCTCTCTCTCCTTGTCTCTCCTGTCAAC
CTCTTCTCATCTCTGTGCTTCTCTACTTTCCCTCAATCAAGTATCTTTATCTCTCTTCTT
CTCTCTCTCAATCTCTCTTTCTATTTCTCTACTACACAGTGATTCGGTGTACAGTACCCT
CTGTCATTCTGTGCTGGCATGGTGCTTGTGCAACTGGGACTGCATTTTTCGCTGACGAGG
CACATAGATAATATCGCAGGCAGCTCATTTCTACCCCCCCTCCCCATCTATCCCCTCCCC
CTTCTCCAAAGCGTTATGGTGAGCAGGCCTGAATTCCACTCTAATCTCCACAGTGCCTTC
CTTCCCCTCTTCAATTACAGCACTGAATATATGCTCCGACTTCTACCTAATCATATTTTA
AAGCACCCAAGTATCTAAAGACCGCTTGTAAGAGCTCGTTTGGGCTAATGTAGCCATCAC
AGGTAAGATGATTCATTTCAATGTAAGCTTTTTAAATTGACAGACTACAGGCGTTTTAAT
AGACAGCCCTCCCTGTAAAGCCTGTAAGATAATGAGTCTGTCAGACACTTCTGTAAATCA
GCCTGCGTGTGTTCCAGGACGCTGGACAGCGGTAGCAACAGCAAGGTTAGTCTGTCCTCT
TAGCTGCCACATGCTGCGGCTTAAGAGAGCCTCACTTCCAAACGGCCTCCTTTCCCATGC
TGGCCTGAGGCCTGCCAGCGACAGACAGACCt
>NODE_353_length_725_cov_41.231724
GTATGAGAGATCAAAAGCAACATGGCAACAGGCAATGAGAAAACAGTAGAGGAAAGCGAG
AAGGATAGCTTTCAGATAACAGGATACCAGTGCTATCAGTCTACAGCAGCCACCCATGCA
GCAGTCCCTGGCAGTATTCTGTAGGATGCGATGACACAAGCATATCCCTCGGGGAATAAG
TTACAGCTCTGTCTCGAGACACTTTTTTTTCTTTCGGAAAACGAAAAGAAAAGGAGTGAG
AGCACTAAAGCGAAAATATGAAAAGAGAGAGAAGAGGATCAGCTTGGAAAGGCTTTCGCT
ATGTCCTAGTCAACCAAGCTAGACAATGGTTGGGATGGGAGAATGAGAGGGCTGCATTAG
TCGGGTTGGGCTGCACTGCAGAGTGGACACAGAGGATGCTCCGGAAGCATCCGTGCTCAT
GCCAGACATGCTGTTAAGGCTCCAAGGCTTTTCATAACCTTCGGTTGGAAAACAGAGAAT
GTTTTGAGTAAATTGTAACGCTGGATCCGCGTCAGAACGGTCGGGCACTTGTCTTTGATT
GGTTACAGGTACAGGTGTCTCGGTTACAGGTACAGGTGTCTCGGTTACAGGTACACCTGT
TGCTTTCTTGATTTTGTCTCCTAACAAGACGGCTGCAAAGACTTCAGTCAGGTCAACAGC
ATCACTGTGCATGCATCAAGTGCATAAAGAGTTCAAAGGCATGCAATCGGTGGTACTGGA
ATGGTTTAGAGGAGTAGAACACTGTCAGATAACATCAGGCAACATCAGATAACGCTGTGT
ACCGTAACTACGGCAGc
>NODE_354_length_802_cov_96.278053
TTATTTCATCACATGGTAAAAAAAAAACCTTGTCTGTAAATATGTGTTTGTGTTGTTAAA
CAGCCTTACACCTTTCTCCTCACTGGCTGCCTGGCTACGTTACATCTCATAACAAAGGCT
GGGTGTTTGTAGGCTGCACAGAGAGAGAGAGCACACTGTTAGGAGCAACTCTTGTCTTTG
GATTAGTTTGTCTTTAGTTCTTTTTTTTTTCTTCTTTTTTTTTTACGAGTTGCTCTTTGT
TGATTGTAACTAGGGCATCTATATTGCCATGTTTCTGCGAGGCTCACAATTAAAACATTT
TTCCCCCTCCTCTCTCCCTCACCGCTGTCTTTGAAAGGCTGATGCTGAGCGCACATAATT
ATGCATACAAACATAGTGGCTTAATTATCTCTCACAACATCAGTGACAATGTAATTAACA
AACATTGCAAGATCAATGAGAGAAACTGCGACCTTCAAAACATTTAACTCCTCATATTGA
GGCACCGTGCGGATTCCCTATCAGTGGAAAAACCCAGAATTCTTCTCCTAGATCATTTAG
ATGTCGTATTACCCGGGCCCCTTTTAATCCACGCAGTGTTAACGGCAGAAGCACAGCTAT
GAAAGTCACCACAGAGACGTCGTCAGGCCTGTGCCTCCCAACTGGAATCCAAAGTCCACT
TTAAGGTTATTCCAGGATCCTTTCAACCCTTTTCAGAAGGAATGTCATAGGTTGACATAT
TGTAGGTAGTATCTACCTCCAGAAGGGGCGAGCAAGCGTGTGGGCTCGTGCTGGCCTGTG
TCTTAGTCATCAGTTCCCAGTGAACACAGCAAGCCAACTCTAGGACATGGTGACAGTACA
ATCCCGCTGAGAGAAAGCATGCAAGGTTATCGAt
>NODE_355_length_695_cov_31.407194
GGCCCGGGTGCTGTTCTATGCCCTCTGACAGATCCTCTGAAATGTTCCCGGGAAAAAACA
CTAGCTTTTCTCCTTTTATGGTATGCTCATTAATATTTAGATAAGCTGCGCGCTGATTGG
TTGGTTATCAACGAGTGAAGCTGGGAGCAAAAACGCAACACGGCCAACAGCAGCACTCGC
TGAAACACCGAAGTTGGAGACTTGAAATAAAAACGCGCAAATAAATCTATTGTGTCTACA
CAACACTGTTTTCAACAGATTGACTATATATCATTTGAAATGATAACATTACTTGTTTCC
ACTTCTGTTGTTGACTGGATTGACTTAGGTGGGTAGAACGTTAGGCTACAGCTTAGCAAC
CAAACCATATCGTGATTCTACTCGGCTTCAGTTAGCTAGCTAGGCTAGCTCTAGATATCT
TGCTGTAAAATAACATGACAAAGATCTGGACAAACATGCATCGTGAATTGTAGATTTTCA
TTACACAGGTTATTTATTTGAATGAAACACAGTCAGGAACATGAATCAACGTTAGCCCCA
TTGCCAATAAACTAGGCTAAATTATCACACATTCTACCTATGCTATTGCGTTAACTAGCA
AGCTAAACTTGTTTACATGCCTACAGTCTAGGTGTTACTAGTAACAGTTACTAGCAATGC
TAACGTATCCTGTATCTAGAACCTGCCTTTCTCCAGTTCTTTCAAATAGATTATCTAGAC
AGGCGTTAGCAATAAGCCAGACTGCTGTTCGTTTTCTGGCTATTTTT
>NODE_357_length_1025_cov_31.802927
AAAAAATACATTTAACCACACTGTGTTTATGTATGCTAACAGCCTGTTGCATGATTGCCT
GTTGCAGATGGACCTGTAAGTACTGTATAAGGACATCACCATGTTGGCTTCCTCATGTAG
CTAACAAGGGCACCATGTGGGGATGTGATAAGAGTGCTTATTATTTCCTGCCGGCCGACT
GGTCGGGAACGGGTTACCTTGGGTTTATTGTAGGAGCCCTCAGACCTATAGATGGGTTGC
CCCTGCACCCCTTGCCCAAACATTGGTGGCACCGTCACAAAATAAGGTTTATTAAAGCAG
ATGCTAAGAATCTGGGATCACATTACGTGGATTCAATAGTACCTCAGTCACTTGTCATGT
TTTCAGCTGCCATTTTCCCTGTGTATGGTGTTATCACTGCCTTTACAGATATTAGGAGCT
TAGCACTAGGGTTGGAGTCTATTGGTAATGAGACAGCCAACGCCTTAACTGCGGTTGCTT
CTGAGATGAAGGCCATGAGGCAGGTAGTGCTAGAGAACCCTATGGCACTGGATTATCTGT
TGTCAGCTCTGTGATAGGTCATGACTGATGTACTTTTATCCCAGATGAATCTGATAAAAT
CACAAATATGCTCACATTAAAGAGATAATTTCAGCTTTGGGGGAACTTGAAGCTTGGAAT
TGTGCTGACTGACCTCCTCGGTTGGGGTTTCTTTTTCGACTATATTTCAAATGGGAATCA
CTGGATTGGGCATGTTAATCGTTGTTGTGCTGATTGTGGTTTGTGCTTGGAAGATGTGTA
CCTTCTGCTGTGTACAGTGCTGTGCAGTAGGCTCTCGGAAGCATGCCGGTAAGATTATGG
TAGCCCAAATCAAGCCACAGACAAAAGCAAGCAAAACTGATGATTACTGTATTGCCCTGA
GAATGATGGACTTGTCTGATATGTAATCTCAAGTACCACGTGACTACTTTGCCAATGTAA
TAAAGATGGCCAGTTGCCTCCTTCTATTTTCCAATTGATAAACAATATTGTATGCAATCT
GAAGAGATCTGTCTTTAACCACAGATCAGTTAACAATAATTAAAGATAATGGTTACTTTA
ATGCTTGTATACTGTTT
>NODE_359_length_306_cov_315.513062
CATACACCAAACGGACATTTAGCAGAAAGAGACTAAGTAAAAATGTATAGCGTGTAATAC
ACACATATATGGCAAGTTGCTAGTTGCTGCTGAGAGGCAAATGGATGAGAACCTCTGACT
GTATATCCGTGGTAGGGATCGGGTTGCTTCAGAGGCAAAGTACCACTTCAGTAGCTTCAG
GGACTAGTCAGCTAAATCTCCCATCCCATATCAGTCTACCATCTCCAGCCAGATCAGTCT
ACTATCTCCAGCCAGCTCAGTCTCTCATCTCCAGCCAGCTCGATCTACAGTACACTCAAC
AAGCGGAAGAAACAAGACAGCTTACACTCTCCAACTTGAACACATTATACCATCAGATGT
TTAAAAACTACCTCTAAC
>NODE_361_length_103_cov_19.970873
CGTGTATCATCTTGTTAGCTAATCAAATTGTTCGTAACAGGATCAGCTGATAGGAAAAAC
AACCTAAGTGACTGTGTCAAGGAGCTAGCCTGCAAGTTTCCGACTTTGAAATAACAGTAA
GTTGGTTGCTGAGCTTTAATTAAATATTGTCAAACCCTGTCAAAAGTAACACATA
>NODE_362_length_704_cov_134.163345
CCCAATGGATTTCTAGTCCATCGCCTTAACCACTCGGCCACGACTACACCAGTCTCTGTG
TGGTCACGCCAAGGCGTTCCCCACCGTAGACACAACCGACAGCCGCCAGGCCACAGCACC
GCGTGACAAAAAGAAAATTGGAACCCCGACGGTACGCTGGCTTGAGAGGGGCCAAATCAA
AGCACCAAATGACAAAAAGCATAGCGCGGCCGCAAAAACGGCGGCTTGGTGCAGGATGTC
CCTCGTCGCGATTCCATCTGACCAATCAGCAGTCTGCAACGTTTTCACGTCACCTTTTGC
CATTTCTTTAGCCCGCTCGGAATCTCCACGCTACGCTGACTGACAACCCAAAAACTCAGC
CGCCATGCAAAGGATCAAACACGCCCCACGTAGCCACAGGGAGACCCTTGGGATGTCAGA
AGTGGGATTCGAACCCACGCCTCCAGAAGAGACTGCGACCTGAACGCAGCGCCTTAGACC
GCTCGGCCATCCTGACTCATTGATCTTAGCAGATTAAACCTAGCAGAGCACGTCCTTAAA
AGGCAAACGCGTCCACTGCCGTAATGGTGCGGCCATGAATGCGCAAGTATTCCAAGTGTG
GTTAGGGTTCCATTCCTTGTCGGTGTCTCTGTCTGTGAGGGTTCAGGGCCCCAAAACGAG
AAATGTGTCAACCTCAGCGCAAGCGAGGACAGCCATTGACGTTTGCGAACGACTAAGAAA
CTCTATCTCATCCACTCGGATTAAAAAGGACGCCCGTAGTCGGCAGGATTCGAACC
>NODE_363_length_765_cov_55.758171
GATGTGATTTAGCAGACTATATAAAATAATACATTTAATATATCGTTATATACACCTAAA
AATATTGTATGATAAATCTCTTGCAATGGTGAAATGTATTAACGGAAAATTCATCCTTCC
AAAGAAATGCTCCCCATTAGCTCTGACTCAAAATCTAGGTAGTGAAATTGGGGGGGGAGC
TGTGAATCAGGAGGGGGGAGTGCAGCAGTCTGTCAGTCAGTCAGTCTCTGGGATGGGGGA
TTATGCAGAGCTCAGAGCAGTAATTGAACACCGTCGGGCCCGCCCTCATTTACATCTCTC
CCTTCTGCAGGCTTTGATTGGCAGCTGTACATGAAATGCCACATCAGTTGAAAGTATGTT
GTGAGCTGGCACTAACAATCCCGTGGCTCGGGGGAGACCTGCCATATTGTAATTTGGTTA
TCAGGCATGAAGGAAATAATTCTAAGTGCCAGGAAATGTGAGGCAGAATAAATGCTTCAT
TGCTGCAAGTTGCCCAGGGTGACAGTTCTTATTTAATGTACAAGTACGTCCTGTTGCCTG
CAGGTTTTGGGTTAGGGAAGGGGGAGGTAGACTAGGTGATGGCGATAGTAGAGAATTTTG
ACACAGGATTTTAGTTTTTGCTCTGTGGGGAGGGAGATCTAAACCTCTTCCTGCATAAAG
TATACACTGTATTTGAGTCATGTCCTTTTAGGAGTGTTTTTTATCCTAATTTCAATGGAG
AAAATAATACTTGTACAAACTACAAGGGATGCACATCTATTCCTGTTTTACAATCCATAT
CAGCGGGTCATGCGGGTGAACTGCCAGACAAATGGTGAAGGCCACAGTGAAGCCATa
>NODE_367_length_564_cov_74.852837
TTGATTATTCCAGATTCTGTCTCGTCGGGGAGATGCGCGACTCCAAAACAAAGACACACT
CACACTCGCGCCAAAAGAGGGGAGAGGACAGAGACAAAACAGTCACCGGATATCAATTTG
CATGAAAATAAGCGGCACTATTCGGCAGGCGAAAGAAAAAAAGTGGATTGAAACGAGGAC
TTGCCAAGAGCGGTGGTGGTATAATTAGCATTTGACCAAACAAACGAGCTTCAACAGAGC
TATAATTAAGCAGGGCTGTAATTAAGTGTATGCCCTTTATCATAATGATCATGGTTAAAA
CGGTGTGATGGCTACTGTTGATTATTCATGGTGTAACCCCTATACTGGAGCAGTCTGAGC
ATGCCCAGGGTGTCAAGGCTGACAGGCTAGAGAGCAGGCCTTTGTTTATGAAATACATTA
GAGCCCAAATTACCGACGGGTGACAGGGGACACAAAGGCTCTCTGTGCCAGAGTGAGAAG
GAGACCTGCTCGACTTCACTTCGAAACTCCAAATTAAGAAAACTCCCTGACTTCCTCTCG
CTGTGGCGCAAACACCGAGTCAGTCAGCCTCCTGGCACAGGAAACCGAAACCATAAACGG
ATGAAGGGGCTTCTTATGAGACGCTTTTTGGAAATg
>NODE_370_length_849_cov_37.864548
GGCTTGAAAATGTCACAGACTGACAGTATTGTTTATGAAGGATTACCCAGTCCGGCCCTC
TGGCTACAGAATGTGACCCCAATATGGGCACAGATACACATCAGTAGAGAATAAGCTCCA
AAATGATTCCTGGAAACCAGCGCATCTCCTGTCTATACAGAAAAACTCACTCAAATCCAC
GTTTAATCACTTCCTGAGACGTTTCCCAGCCAAACTCGCTATTTCACCACAATTTCTTTT
TTTCTTTCTTCCCCTCGTTTCCCCCCTTTTTTCTGGTGCCCTAAAAGTTCCTGCCTGCCT
CGCTCGCTCTCTTACAAGGCAAATCCGGTGAGGGGTTGATGTGAAGACTGGGCTAAAGAA
TATAAACAGCGTTTTTATTGTCCAGAGGGAAAGGGGGGTCTGTGAAAGAGACGAGGACCT
TATCACAGCCCAGCAGCTCTGTAATTCGCCGCCATGATAAAGTGGCGGAGCGAAAAACCG
TACAAGGCTGGCACAATCCAAAGACGGATTAGGTTCTTGTGACATAAGCTTCCTGAAAAA
CTAATCAATCAGCCCATGCAGTATTATCAGAAGCATGAGATTAAAGCGCTTTTTCTAATC
CCCACACTCTACATTTTATTACACGTTTTTTAGTATAAGTTGCATTTAAATATACAATAA
ATAAATAATGAAATAACAGCTAATTGAGCATGAGGAACAGGGGAACATACTGGGCCCCTG
GAGACAGTACTTGAGTGGAATTTAAGTTAAAAAAAAAAATCTGGAAAAAACTCTTTGCCA
GAGCCCTTTTCTGATTTGAAGAAAACAATGCAGTCTCTGTCTGACACTGTTTGAACTGAG
CAACAAACACAATACAGAGGATAGCATATTTGCAACGCTACCAATCAATAGAGTTCCATG
AATTGTACAATTCTGTGTTTt
>NODE_371_length_117_cov_13.179487
GAGAACAGATTGGAAGAGAGTGTGATGGAATAACCGTGGAAAGAGAGGATGAAATAAATA
GAATAGAATGAAAGAATTGGAAAGAAAGGAACAGAATAAGTAATAATAGAGTAATTGAAG
TGGGAGTGTAGTAGTAGTAGTATTAGTAGTAGTAAAGAGTTAAAGAAATACTACCAGAAA
GAGTGTAAG
>NODE_374_length_97_cov_75.556702
GGTAGTTATTTAATCGAATCACACTAATCTGGAACCATTGTTTCTGATTTAGAGTCATCA
TAGAGCCATTACGACGGAGGTCACCATTTCTGACGGTCGTCAGAATGTGTGACCCACAAA
AAAGATATTTTTTTAAAGAATATGTGTTCCCACCATAACTGCTTCCCAA
>NODE_379_length_809_cov_92.948082
GGCTATTGGTTTTATATGTTGAAAAGGGCTCACCCCCTGTAAAAAAAAACATCTAGAAGA
TCCTTCATCTATATGCGTGTGGCTCAGAGGCGTTTAATCAGTCTGGATACACAGACAACA
GCAATGCAGGCTGGAAAGCAGCTAAACATACTTGACTGGTCAAAAAGCAAGTAAATTACT
GACAGAATGACACGTGTAATTAAAAGAGTCCATGCCACTTTACCTCGTGCTTCACACCTA
CAGTGGTGCAGGAAGAGAGCGAGCAACTCCCACCCCGCTAATTACCATTATCACTGAAAT
GGTAGGGTTTGAGTCATTAGTTCCATGTGCATTTAATTAGAGGCAGGCTGAAATTGGATT
TAACTTATTACTTTTTCATGGATCACTTTCTTGTCATCACTTCAAATTGGATTGCAGCCC
CAGGTAACTAATTATGCCAGCCACAGGATCAGGAGTGGAGAAATAGGTAATTAGGAACAA
CACCGTTGGACCCTCACTGATAGTCCACTCGCACCACAGAGGGGGGAAAAAATATGAGGC
TCGTTTGTGGCGTTGGTTAGGAGCCTCCTCAGTTAACTATGCTACTCTGCAAGGCTTCCT
GGGTAGACACCCACCACCTACGGTGGATTATGTGACGTGCAGCTGGGCTGAAGATGTTAT
GTCAACATGGTTCCACTGCATCAGTGTAATGCCCAGATTAGGCTTGTTCCAGATCTGGAT
GTTGGCCTTGATTAGCCTCCATTATTCATGTCACTAGTACTGTATACTGTAGGCAGGTAG
TCTGGAGACTGCAAAGCAAGCCGGAGATTTCAAAGCAAGAAACTTCTGTGTATGTGAACC
AAACATCAATCTGATATTTGAATCCATATTGGCCAGTGTGg
>NODE_380_length_1384_cov_86.534683
GAGTACAACTTTTTGGAGTCAACAGCGATAAAGAGAGTGAGGGGGCGGAACCCTGCTGAG
CCCCTGCGCTGAACGACAGCCAATCGCTTCGTTCTCTTAACTGCCAGTCACCGAAATCCG
TCCAATACCCGCAGTGCCATTTCTAAACTGTATTCCCTACTGTGTCCTCCAACTGTTGTA
TGTTCTGCCAATCGCTTGAGGACAGAGTGGAAAAAGGAGCAAGCAGAGTTAGAGGCAGTA
CAAAAGAAGTTATATAGATCTTTATGTACATATATTGTAATGTTTTAGATAACGTGGCAA
GAGGAAAAAACAATAGCGGTAAGTGTGGATGGACTTCATAGTTTAGACATGGAGCCCCCT
TTAAGCAAGAGGAATCCGGCGATAAGATTAGCGGATTTGGCAGCGACTCAACCCCTTCCT
CATCAGAATATGACAGGCTTCCCGGGGTTGGGGGGGCATCACCCTCTCTCCCACCATGCC
CACCTGCACCCTGGGGAGATGGGCAACGACCCTGGAGTGGCACTAACTCCATTTGGACCC
GAGCACATGGCACAGACAAATGCTCTCAAACTTAGTCCCTCTCAGCACATTCAGAGCCAT
CCCGAAGCCCAGACCGCGGCATCTTTCACTTCTGCTCAGACCACAGTTGGTTTCCCTGTG
GCTCACCCCCACTCAGGCTACTCAAGCAGCAGGGACTTCATCCTCAGGAGAGAGCTCTCA
GCCTCTGCTATGCATGCACTTGGCGACCAGCATAGTTCCGCCTCCTCCCCTCATCACCAT
GGCATGTTCATCTCCCCAACAGGTGCTTATGGGCACACGGAAAGTGGTGCCCATCCACTT
TTCTCTGGACTTCACGACCAATCGTCCCCAGGTGCTCATCATCACCATGCCCTCAATGGG
CAGATGCGCCTGGGTCTTCCGGGGGACATCTACGGAAGGCCAGAGCACTTCGGCCACAGG
CCCGAGCACTATGGACCCTCTTCTCTCCATAGCTACAACTCCATGAACCTCAATGTGAAC
ATCGCGTCTGCTCCTCACGGAGCCGCGGGGGCGTTCTTGAGATACATGAGGCAGCCCATC
AAGCAAGAGTTAATCTGCAAATGGATCGACCAGGAACTAAGTTCGAAGAAGCCCTGCTCC
AAAACTTACAGCACCATGCACGAGCTGGTGAACCATGTTACGGTAGAGCACGTTGGGGGA
CCGGAGCAAAGCAGCCACGTCTGCTTTTGGGAGGAATGTCCGCGCGAAGGAAAAGCATTT
AAAGCGAAGTATAAACTGATAAATCACATTCGCGTTCACACGGGAGAAAAGCCGTTCCCT
TGCCCATTCCCAGGTTGTGGTAAAGTGTTCGCCCGGTCAGAAAATCTAAAGATTCACAAG
AGGACTCACACTGGTAAGCGAAAATGCATCAAGATTATCTACTACAACTGCATGTAAACA
CAGAAATTCTCCTTGt
>NODE_381_length_467_cov_13.659529
CGGGGTCGGCAAAGGCTTCTGGACTTGGCATGGCCAGACAGCAACATTGTGTGGAGCGTG
CTCAGTGAGCACTGAGCCTGCGCTGGCCATTCATCCACGCCAGTCTAGCCTCCATGGCTG
TGATTGCCATTGTCATCCTCTTTTAGCAGCCCTCTGTGCAGATGGCCTGTGTGCGGAGAG
TGCCAGGGGAGAAGAGACCGCCACTGTTACACACCATCTCTCCCTGCCCTCTGCTCACTC
CCTTTCTCTCTTCCTCTCCTTCCCTCTCTCAATCTTTCCCTCTCTCTTTCCCTCTCTCTT
TCCCTCTCTCTTTCCCTCTCTCTCTCTCTCTCTCTCTCTCTCTCTCTCTCTCTCTCTCTC
TCTTTCCCTCTCTCTTTCCCTCTTTATTTCTCTCTCTCTCTCCTTCTCTGCCTCTCATCT
TTGTCCTGTTAAAGGCATCACAGGAAAGTAGTTTCGGTGGTTTTATGTTATTGCGTTGGC
GAGTTGGATTCTGTAACATGGGTTTGTCTAATATCCAGTCGGCTGTCCAATGCATCTTt
>NODE_382_length_481_cov_58.384617
GTCCCAGGCGAGAGGCTGGTAGGGAGCTGGTTCTCTCACCGCGGGGCGGTCAGACACGAG
CCCCCGCGTCGCCTCTCATTAGAGCCGGCGCCCAGCGAGGGCATAACGAGCTGATGAATA
ATTAGACGGGGAAGGAGATTGTGCAGCCGGGGTGGCAAATCTGGAGGGACAAGTGCTGAA
AACTAGGCGGCCAGCATTAAGTCCACAGTCAGTCAAATCTGTGAAGTGGGCCTGGGGCCT
TGACACTAGACCTGTGAGAAAGAAAGTGTGTGCTGGTGGCCTTAGTGGAGCCTGAGGGGG
GATTAGCAAGACATAAATAACAAGCAGGCTGAGAAATTAATCCTGAACTGATCTGAGAAT
CCTACAGGAAGCCCTCCTGTGGAGATGGAGGAGGAAGAGGAGGAAGAGGAGGACTGTGTA
GAGAGTGCTGAGACCGGGGACAGGCGTGTGGGTAACCAGAGAGTGTGCTAATGCTAGTGC
TAATGCTAATGCTAATGCTAACATGTAAGCTTGCCCTATTGTTTTAACATCGTTAACGGC
CTGGATTACAAAg
>NODE_387_length_399_cov_66.152885
CAAAAAAAAAAAAAAAACGGAATCGGGGAACAGGGGTGCAGAGGGCTGGGGGGGTGGTCT
CTCTCCGGGGTCCTGCTATGTTTCCCATTATGTAAGCCCTGGTCACCGGCAGCATGCCAG
CAGGCAAAATAAAAGAGTCTCTCTGGCTTGGCACCGCTCGTATTTTCCTATCCTCGGCGC
GGGGTCAGGAAGGGGTCAGGCAGCTGGATGGGGCGCTGGGGGGATTGTGGGGTCTGGGAC
GGCCTCCAAAACCCAAAAGGCCCAGGGTTCAAGTACCAGCTGAAAGCAATCAGGGGGAAA
TCTGGGAGTGCCACAGCTGCTCGCCGCGGCGCTGTTCCGTGGCCCAACCCTCTCTCTCTC
CTTCCCCCTCTCTCCATCCTCTCTCTCCTTTCTCTCTCTCTCCTTCCCCCTCTCTCCATC
CTCTCTCTCCTTTCTCTTTCTCTCTTTCTCCCTCCTTCCCTTTGTCCCCCc
>NODE_389_length_349_cov_139.595993
GGCGGGGTGGTCAGCAACGCCGCCGTTGTGAGAGAGCTGAAGACAGGCAGCAAGGCACAC
TCTGGAGCACCGACAAATGCTTAGCGGTCGTGAACTACATCGATCTGGGGTATAATTCTC
TATGAAATTGATGGATGAGGGCAGCCATTGACAGAAAGGCTAAAGACCACTTTGAGATGT
CCCTTGTGAATAAGTATGATGGAAAATAGATTGTTGAAGAAGATTTATGTGGGTCTCGGG
CTGCCACTGGAGAGAGCTGCCTACCCCGGGTTTGACCGATCAAACATGCCATTCCCTGCA
GATTAAACACATGCACATATGCATGCACGCACATGCACACACACTCACACACACACACAC
GAGTATGCAAACACACACGGAAAACATGCAGCACCTGGTTCTATTCAACTGGCAGCTCAC
t
>NODE_397_length_792_cov_64.209595
CTTCAGACCAAACTGGACCGTAGCCATAGTATTAACCGAAGCTGGCGAACTGAACGTAGA
TCAATAAGCACAAGCTCTCTAATGCATGTCTTCTCAGGTTTTCTATGTGTATGTGGGGGT
AGCTCTGTAGACGTGTTTCATATGATGCTGTACCTTCTTGAATATTACAGATGTTTCTTT
GCTGCTGACAAAATGTTGTTTATTAACCTGCCAGTGAAAAAAGGGAAGCGGCCATCTTTG
TACAACACACTGCTGTTTTGCTGTTACCGCGCAATGTTTTATGATCTGGAGTATTTTATA
GACAACGTAGAGGTATGTATCAATAATATGAAAGCAATAGCTAAATCATTATGAAGAATA
TCATGATCAGTGAACATTGTGGAGACTCTTTAGATTCACTCTGGGTGGATTTTGTACTGT
ATTTATTACTAATGATGCAAAAAGTTGCATAGCTTAACCCAAACTGTTCTGTCTTCTTTT
TTTATTTTTTATTTATTGTCTTGTATAGGATCTTTTTGTATGTGTTTTACAAATAAACTG
CCTAAAATGCTTAGAATGTGTCCTGTATTTGCTGTGTTTTTGTGCATTCATCGTTAAAGT
CAATACACTCCATTGAAGTGGCGATCAACTTAAAGTTTATTAAGATGACTTATTTTGGTA
CACAAATGTTTACAGTGAAAGTATAAAATAATTTGCTTTTGTAATGAGTCGACATGTTGT
TTAAGCAACTATATCAATCTCTGTTCTGGACACAGCACAGGTTCTGGATACAGAATGCAT
TTAAACAAGCGCATCCATTTCATTTTAGTGAATTAATGTATCATTCACTTGTGTTtgcgt
aataaaaactattgtcacatccat
>NODE_398_length_225_cov_32.413334
ACCTCATTAGTACGTTGTAGCATGGTTCACTTACATTCCATGTTGGCTCACCCTACAGGA
TTGCATAAGTTGGTTGGAGTTCAGTTGATGGCAGATATTTCTGTGTATAGTGTCTGACTG
TACTTTGCCTGTCTAGCTGACCTGAAGCAGATGCACAAGCAGAATGAGGAAGCTTGGCTG
AACCCCGAGACCTCTCTGAAAAAAGCCACCAGGCCCATCCCGAGAGAGGACAGACTGCCT
CCCATCAACACAGTCTCTGGTAGACAGTCACTGCACCAGCTGGCACACTGCAGACAT
>NODE_399_length_110_cov_22.027273
TTCCTCTGGCATACATGGAGGTCTGGACAGGGGCAAAACCTGCAAAGATAAAGTAGAACA
GTCATATGCATTTTGTGTACGTGTGTATTACATTTGCGTGAAATGATGTCATGTCTGCAG
TGTGCCAGCTGGTGCAGTGACTGTCTACCAGAGACTGTGTTGATGGGAGGCAGTCTGTCC
TC
>NODE_400_length_737_cov_112.500679
GAGAGAGAGAGAGAGAGAGAGAGAGAGAGAGAGAGAGAGAGAGAGAGGATGACAAAAAGA
AAAGAAACATGTCTACGAGGTCACAGAAATAAAGATAAATGTGAATACGAACGGCAAGGC
TATATGGCAATGGAGCTAATAAGAAACGGTTTTATCTTTTTACAATTTAAATTGTAACCT
TGAGCCCAGGCACACACACACAGCCAGCCAGCCATCCACACAGCCAGGCTCCCTGAAGAA
TCATAATTCTGGATGGTCTGTGTTGCACCGCAGCATTAGCTCCCTGAGTGAAATATATGG
CCGAGACGCCTCTCTTCCCCATCCACAATCAATTGGATTCTTTTCCTTTAATATTTACTC
GCCGCGATGAGATGCTCGTCTGCATGGTGATGAACAGTCTGCCAGTGGCGTTTGAAGGTG
ACCTGTCACTGCCTATGGACAAATCTCTCGCTCGCAGAAATGTAGAAAATAAATCATTAG
GGGCAGAGGCAGGCAGGAGACAGGGGACCTCGCTCTCTGTCTCCTCTCTCTTTCTTTCTC
TCTCTCCTTCCCCCTCGCCGTCTCTCTCTCCCTCTCCCTCCGCGCATTTAAATCAGCCCA
GATTTATGATTTGAATGAATGCTTCGTTTGGTCAAAGGAATGGTCTCGGAGACAAATGAT
GTTTGGTACTGAAGCCATCCTAATATTGATTACCGGGTGTCGCAGCAATCTCTTGTTTAT
ATCAAGCACTCTCCTGTGACAGGGTGGCCAGCAGAGTCATCCTGATAATATGCTCGAGAT
ATATGGCCTGCTGTcctctcctgtcctgt
>NODE_405_length_1458_cov_41.135803
TTTTTTCAACTAACTTCCCATAATTATTTGAACATTCAATCAACCATATACTACATCTTC
TGTAGTATGCTAAAGGTGTATGAATAGCATAGTCAGCAACATCAGGAATTAATGTCACCC
ATCCAAATGGTATACAAGACAAGTAACATTGAACTCAGATACAATGGAACTTTCAAATCA
TCCAGTAGAGGGTGAGCATACATAGAAACCGTATCCTTACATGTATTATTCCCCAACACT
CTCACTGTACCACTGTGCCATACCCATAACCATGCAGATGGGGCATATTCAAGAGATGAC
TGATTCGTTCCAAAGAACAGTCACATTTGTTACATCCAACCTTACACAAAACCACTTCTT
AACCTTACACATATCAGCCATTGACAGAGGGACAGATATCCCTGGATAACCTCCAGGGTG
CTTGGGACTCTAACCACAAACTCTGCAAGGTCTGTCCCCTCTAATGCTGGTCCAGTCATT
TTTTCCGTCCACGGTAAGGTGTTGTTGTACAGATTGTTCTTCATGTGTGCTTTATGATGA
ATCTCAATCAGTATAATTGGGAGCGTGCAATAGTGACTCTCGGTGTGGCTCATGTATGCG
ATGTCTGTGGACTCGTGCGTCCAGTATCAGTAAATGTCTGTCAGGTGTGTGCGTCAGTAT
GTCTGGATCTCATCTCGCATCGTAGCTCAGGCAGCGGCCTCGGTTTCCTTGAAACAACCG
AGGGCCTCTGCCTCAGTATCCTCTCGTCCCCTTTCTGGGTGCTGTCCTCTGCTTCATGTA
GAGGCCAAAGGAAGACTGAAAGTGTCTTCCCCTCTCCAGGCTCCTCTCTCTGGTTTCCCA
TCTGGGTGCTGTCATCTTCTTCATGAATCACACATGGGGGAGAGAGGCATGGTAGCAACA
GCAGCCCCTCTCTGGCTTTCTCAACATGTGACTCACCTTTCGACGTCTTCAACACCTCCG
GGTGGGTGCTCTTTGGGACCTCCTTCTCAGCATCCCTGGATTGGAGAGCTGAATGGCGGG
GTCCTGGTTCTGGCTCAAATCGGTCCGCTGGACTGGAACCTGCTCCCGGATCAGCTGCTG
CAAACGGGTCTCCACCCCCCTTGGTGTACTCCTGGAAGAGTAACCCAGTGGGGATGAGAC
AAATGAAGTGAAGTTGGAGCAGGCACCATTTGGAGGTGCACCTGCTCCTCCACCGGTCCC
TGGCTCTCTGTTGGAACCCTCCACCGTGTTGTTCGGTGGAGGGGCTGTTTGGCAGTGTGT
CGCATGGCTCCATGTTGAACGACCCTCCACTTTCACAGCTGTGTGAGTCACCAAGAGAAA
CAGCTATGGACTGCTCCATCTCGGTGAGAGGCAGTCTTCCGTTTGTGCACTTTCACGTAC
ACATAGTCTCCCGGTTGATAGGGATGACATGGCGCCCCAGGCAGGGCAGCTTTCACCTGT
GAATGCACAACCTTGGCTGCTCTAGTTAGGGCTTAACAAAAGTTTAACATTGTATCATCC
ATTTGGTGGATATCCATCTGTGTCAATGAT
>NODE_409_length_717_cov_34.231522
TGTCAGTGTGTGTGTGTGTGTGTTTGTGTGGGTAGGTGTGTGTGTCTTGGAATGTGTGTG
TGCGTGTGTGTGTGTGTGTATGTGTGTGTGTAAAAATATGACCGTGTGTGTATCTGTGTG
TCGTTGGTTTTCTACCAGAGGGGTTGCCAGGGTGCGGGTCTGTCTGTGTCATGGCCTGAG
CAGCAGCAGCCACGGTGATGGTGGTGGTTGTGGTTTTGGGGGATGCATGATGTGTTGTGA
CAGCGGGAGTCAGAGCTGGCGGGCGGTGACCGCGTGGCACCATATTGCCAGGCTCCCTGA
GGAAGGGGGATCAGCGCGCCAGCCTAGCCAGGAAGTGCTAATAGGCGCAACACGTCTTGC
TTTCGCACATTAGGGCGAGCGAAGGGTGACAGATCGGAGCTGTGATACTGCCGAGTGTAA
AAAGGGCGACGCCACCCGTTTGCCATGCGGCGCCGGCTAATGATGAGAACTGAAGCCGAG
CAGCGTCTCTCCACCAATCACAGAGCGGACGTGTTCGCAGGAAAGACGTGTCCTCGTGTC
TTCGTTGTCACGGTGATGTGGCGGACATGGCCTCGTTGTTTGGTTACTCACATTACTGTT
TCTGACAATAAAGTTACAACTGTTAATATGGGGCTAACACCCTGAAAATATGGTGTTTAT
TATATTCTCACCAGAACAAGTGAGGTCAAGTGTCTTCCCTGTCCCCAGGGGTACAACACT
AGTGAAATATCAGCTGGTTCAACCCAAAGCTCACTGTTTTAACCAGTTAAATTTTTACAG
CGGGGTTTg
>NODE_410_length_129_cov_36.573643
GCCAATATGTAGGTCTGATTTAGACATCAGTGTGTGTGTGTGTAGCTCAGGACTCCATAT
TCACCATGGGGCATATATGTAGGTCTGACTTAGACATCAGTGTGTGTGTGTGTGTAGCTC
AGTACTCTGTATTCACCATGGGGCCAATATGTAGGTCTGATTTAGACATCAGTGTATGTG
TGTAGCTCAGGACTCCATATT
>NODE_411_length_73_cov_94.972603
AAGCAATTATTTTTTTTCTTTCCCTCTTTCTCCTTCGATCTCCCCCTCTGTCCTGCCTGT
GCCGTCCGTCCTGCCTGTCGTGTTGTCACTTTTAATTTAACAGTTCAATGGTTTTTCAAT
TTAGCCTTTAAAAGCTGCGCTGTCA
>NODE_412_length_833_cov_99.160866
TCTCTAACTCTCTAACTCTCTCTCTCTCTCCTTCTCTCTCTCTAACTCACTCTCTCTGTA
CCTCCTCGCTAAAGCGTCCAGCTCACCCACTCGTCGATCATCGTCGCAACTTGACATCGT
GACCCGAACATTTAATTTATTGATCTTCATTTTATTCGGATGTAAGGACCCTTTTGCTCC
TTTAAATTAATCCAGGTTAATTTGGCTAGGCCCCTATCCCACCCAGCATGAATGGGGCCT
CTGTCGGGACAGCCCAGGACTGGCCACCCACTTTTATGGGAATCTGCAGTGAATTAGAAA
ATCTGTCAATGCGAGAGGAGCTGTGAGGCGCGGATATGCCGTGTCACTCCACCTGTAAGA
GAACTGCTCTTTGTCCATTATCTCCCAGGCTTACCTGAGGAGGGTTAACCTTGGGGTCAA
TCACATCTCCCTGTCGCTTCATGAGTGGCTGGGCAAGCTAGGCTGACAGAGGGTCTGAGG
GGATCCATTGTTAGCAGAGAGGCTGCACACCAAGGCCTCCTCCCTAGTCTCTCCCACAGC
CCCATACCTCTGGGAAACAGATCTGTGAAGGTGCAGCCAGCGAGGTCAGACTCATAAAGA
CGCAATTACTTTAGCAGTAGCTATCTGAAAATGTATTTGGTGTATTCGTCGTGATCAAAA
AGTTATCGTTGACAGGAACTGTATTTTTTTCTAGGCAGGTCAAATCTATGTTGGGTTGTT
CATGATTGTTATTGGAAGTCTAAACAACGGACTTATGTTATACATCCATTGAAAGCTCGG
GAGTATTTATTTTGGGCGACCCCTGTGTGTGTCATCTGTGGAGCTTACCGTCTCCCTGGA
GTGCCCAGGGACGGGAAACATTTGGTTGGGCTTTTGTCTCCCAATAGGTCCCTCCTTTCA
GAGCa
>NODE_413_length_445_cov_52.074158
ACCCAACAAAAACGTTTTATAAATGATCTGTGAGGAAATGTCTTCCTTAAATCCGGTCAT
GAGTGGTTGGTTGCCAGCCTGTCCATTGCTACCGTTAGATGCAGCGAGACCGCCCGGTAA
ACGTAGACTAGGCTATTATAGCTGGATCTGTGCTAACGTTATCCACAGGTTCCGTTGGGT
CGATTGCGATTTAACCGTGGCAAAACGGAAAAAGCCTTATCCTTTACATGCCTGTGTACA
TTTGACATTACAACCCCAAACACAACAAGATTTCGGCATGACGTTTATCTTTTCGATCTA
ATCTTTTAAATGAACTACTATGAACTACTATGCTATGCTACCATACTAACTGCTGTTGAC
AGGATGACAGTTATCCACCCGGAAGTGTCTTGGCAACCTTTGTTTACAAACATTCTGATT
AGGTCTATTAATTTAGGGGGACATGGCTAATTCAAAAGCAGTTTGCTAGAGGCAAGCTAG
ATGCCGTTGCTATCCACACCACTGATTGTTTGAAAGC
>NODE_416_length_492_cov_89.294716
GATAGGCTGGGCCTGTGACGAGTGAGAGAAAAGAAGAAGGTAGAGAAGGGGGGAGAGAAA
AAAGAATAGAGGAGGGGGCGAGAGAAAAAAGAGAGAGGGCAGAGGAGTGAGCGAGCGAGT
GAGTGAGAGAGAGAGAGCTGGCGGAGTGAGTGTGCATGAAGAAGAGAGAGAGGAGGGGAG
GAAGAGAGGGGAAAGGAGTAATGGTAGAGGCATAACAAGCAAGCTGCTCAGAATTAATGA
GCTTACCCAATAAGAAAAGAATAACCAATCAGTGTGTGTTGGGCAAATATAATTTGGGAA
TAATTGCTTGATTGCTTTTCTATAGTAGGCTGATTTGACCACACACAAGAACTGAGAATT
AAGATGTCAAGACAAGAATTAATTTGGCAAGCGAGGGCACACAAATGTTCCTCTCTCTCC
GGCAGCTCCGAGGCAGCCGGTGTGAAGCAGGAGCTGGAGCAAGAGACCGAGACTGCTAAT
GACGAAAACACAGTGGTAGATTGCGTATTCATTTCCCTGCCTTCATTTTGGATAAAGAGA
GCCGCCAGTAatgccacagatgct
>NODE_417_length_507_cov_44.368835
CAACTTATGCAATCCTGTAGGGTGAGCCAACATGGAATGTAAGTGAACCATGCTACAACG
TACTAATGAGGTCCCCTTGGGTGTCTCTGAGGGGTGCGCCGCACCCTCCCCGGCCCCATG
GGTCATAGTTTTTTATTTCGGCCTCCAGCTTGGCCTCAGCCCGGTCCCTCTCTGCCTTCT
CCAGCCTCCGGCGCTCCTGCTTCTCCTGGACCTGCAGGGATTCAAGGTTATGAAGGAATT
TGGTGAGGAATACTGACTCGCCTGGAACTACATGTACCAGAGGTTTGAGGATAGACACAG
TCAGCCTACACAATGACAATGACATCATCATGAACATGAGACTTTCAACTTGCACAACTA
GAATAATTTGTCCTTTGTGAATAAAGATGGTCTTGTATTTTCCTTTATCAGGTTATAAAA
GCATAATGATTATTTCATTATGAAACAGAGTCGCTAAAGGCTCTAAATGGGAAGGATCCC
CTTTGTGAATTAAAGTAACGTATAAAAAACACAAATCTACTTTGATGTACAACTGCTCTG
TTTCATCTGACCAAAAGGCTACCTACTCCCTTTTCTCTA
>NODE_418_length_450_cov_12.960000
GCTAGTGCGTGTTGTTAGTATAGCCTATTTGAGGAGTCAGTTTAGACCATTTACAAAGGC
TACACGTGTAAAACTGGAGCCGTCGTAATTGTATAAGTAATGTATTTCACTTGCACAAAC
AATGGGTGTATAGCCTTATATTGGCAGATAATATCATCCACTGCAGTCTTCGATTTTTTT
GTTTGTTTTTTTGGCGTCAGTTATTTGACAGAGACAGTGAAAGAATGACAGAAAAGGCCT
AAAGAGAGAGAAGGGAAGACATATAGGAAAAAGCATTGCCTGGACTCAAACCTGGGCTCC
TTGAACTAAACTGATGTGGTCGTCCTACACGCTCTTCCACGTGAGCTTCCTAAATAGGTT
TGAGAAGAATAACACATTGATTTATTTGAGACTCTTTCAGCGACTTTTGTTAGTTTTGTT
TGGTAATAACTCCATTGTTTCCTTTGCCAATCTTCTCACCCTTCTTCCCTGTAAGACCCC
TTGTTGTAAATTACAACGTCACCTTTAGCTCCCCAGAAAAAa
>NODE_420_length_472_cov_60.057205
CACTCCTACACACATCTTGGACATGCTAACCCCCGCTCCTTCCACCCCCCACCTCTCTCT
CTCTCTCTCTCTCTGCTTTTTCTTTCTGGCTCCTTCTCTTTCAACAGAGCCAGTTAATTA
CACCCTACTGCTGCAGGCAGCTTCAAACCACCACTAATTTAGAGTTCCATTACAGTAAAC
TGTTCCACATGTGCAGCCAGGGCCCCAACCAGGCAGGCAGGCAGGCAGGCATGCAGGCAC
ACAGACAGAAAAACAGAAAGACAGACAGGCAGATAGACAAATAGACAGACAGACAGGCAG
GCACACAAACAGACCGATAGACAGGCAGGCAGGTCAGCCAAGTATGTGGGAGTTTCATTT
CAGGAAGAAGCAACTAGTTATCCAGTAAAAGGCCCCCAGCCATTCGTCCTGCCAGCACCA
CAGGGTCACCCGGCCATCTCTCTGTCCTCTCTCGCCGTCTCTCCATCTCTCTCTGTCTAG
CAGCCTCACTCCCCCCTGCGCCCCCACCCTCTCTCCCTCccagtctggttctcatcctct
gtcc
>NODE_422_length_894_cov_54.192394
GACTGTCGATTTCGAACTTGCCTTTGGTTGGAATATCCCCGAGACTTCCATGAAGAGAAG
CGGAAGTTATTCTTGGGCTTAGTCGACCACTGTGCTGAGAATTTTCAAGGGCCTCCAATA
CCGAATTTCCAGATTCTGAGAGTCTTTTGCCAGAAACTGGGCTGTGCAGACCCCTTTCCA
TCAGAATCATCTCTTTTCTTATCCTGTCCATCATTAAGTCTTAAAGCAAAAAAGCAAAAA
TTCCCAGGGATAGTGCTCCGATGACTGTGGCGGAGCTAATCCGCAGTCAACTCAGCAACT
GTCTTTAAATAATAAAACACCTTTTATGTGCGAGACGCAGAAATATAAGATGCCAACGCG
AGCAACGAATGGCTGCTCAAAATGACCCGTGCATCCTTTCTATCCCAAAATGTCATTCAT
CAAAAAGTGGTTGCTGCTCGTCGTTAAGGTGTGCGCGTGACGCTGCTCGAATGATCATTT
ATTGTAACAGGTTTATAAGCAAATAAATACGAGAGGGCTGTCAGTTGATGATGGAGGCGG
CCTTCGGTCAGACAAATATATCCAAGTGAAGAGGAAGAGGAGAAGTGAGGAGTGGAGTGC
TGGTCCCTCGGTTGATCTGATTCTGCTTTAGATTGCTCTTGGGTTTGGCCTCTGGGGTGA
AATTGACAGTCTGATTAATAAAATGAGCGCGGCAACATTTCCCTCTTCATTTAGGAATAT
CATTATGCTTTGATTCTCTATTGTTTCTCCCTTCTGTTGTTTCTGCCCCTCACCCTTCTT
CTCTTTCTCCTCTTTTCATTCTTCCTCGATTATGTTATTGCTGCTTCTTCGTGAAACACT
GAAATGATATCACAATAGGTCTGACCTTAGTTGAAAGGGAATTTTAAATGTAGCATACTA
CAGGATTAATTAAGACTGCTTTTCAACAGTTTTAtgaaaaaaagcctaataataatgttt
tcgttt
>NODE_424_length_781_cov_198.678619
TGTTTATCACTAAGTATTTTTATCATGTTCTCTGTGACTTCATGAGTACTTTGTTTCTTT
TTTGTCATGTTGGCGAAACGAGATTTTAGGAGGAAAAAGAATAGTCAATCTGAGCTTGTG
TCGTATTGTGTGCACACCAAAGGTTTTATAGAATAGTACATTTTGCCCACTTTTAATCCA
AGAAACTTTGTGCCTACACACACGCACACACATACACAAGTGTAATTGTAAACACACACA
CATTCACATGCACTCGCACACACTCAGAAAGCCAGTGTGGCTGCAAGGTCACTCCAAGTA
TTGATAAATCACCCAGCTGTGATTCCCTCCTGACAGCTCAAACTAACATCAAGCTGGATG
GGGGAGAACAAAAGACCATCAAGCGGTCCTTTTCCTGACACTTTTATTCAATCACGGCCA
GATTGCTTACGACAGCACCAGCAGCTGTTTCGTCTTCATCTTTCCCCATTTCATAAAGCG
TGTCAAGTCATATTTCTGTAAGTACTTCACCTCACCCCATACTGTGCACATCCTCCGCTA
TTCGGCATATGCACATTCCACATGAGGGGATCGTCAAATGGGTCAGGGAGTCGTAATGAC
ACCCCTCTGAAGGTCGCACTGCATTGAAGAGGGGGGAAAGGGAGGGGGGCAGCGACAAAG
CAACAAGCTGAAGGTCAAAGATAAGAACAGCCAGCTGTGGAGATATCTAAGATAGCCCCC
ACACCAGAAAATTAAACAATGAGTGGAAAAATGGCAGCAAAGCTTTGATTGTGTGATTGT
GATGTTTAGAACATCGGGTGGGGGTTGGTGTTATTTTGGGAACGCCATCCCATTCTGAgg
gctcgtcattcac
>NODE_425_length_552_cov_54.463768
GCTGTGTGTGAGTATATGTGTGTGAGTATGTGTGTGTCCCACCACAGGTTCTCACCCAGG
GAGTCTTCCTGTTCCCAAAACACTTGTTTTTGTTGTCATGTGTGTGTGTTTTCAGAACAG
GAAGCAAACGATGAATTAATAACATTTTATGAGCCGCCGTCCTCCCTACAAGCATCAGAT
CTCCTCAGCCTCTCCGGTCCTGGGAGCTAATGTGACAGCTCAGGGGGTGACGTTGATCCC
CTGCAGAGAGACAGGTACCCTAGGGCGAGCCAGCTGGGTTGTGGATGCTTACAGATTTGG
CTTCCTGTTGGGTGTCATCTGTCTCCTTGGTCTCGCGGTGGATAATTCTGTTCTGCCGTC
CCCCCCTGACATCATGTGCCTGAGCAGTTTGTGCCTGCCAGGCCTTGTCTGTCCAGGTCG
GCCATCAAACCCAGCCAGCGTGCGTCTAATCTGACAAGGCACCACTCCAAACACGGCACA
GACGCACACACACAGGCCCCCAGGCCGCGCACACACACGCACGCACACACTCACACACTC
ACACTGGCCCCCAGGCCTGGAGACCCGCACACACACATACACACACTCACAATGAAAGTC
CACAAACCGGCAAGACCTCTACGc
>NODE_426_length_851_cov_120.983551
TCTGTGTTTAAACCTGCTTAACTAAAACGTAATCTATATTTAATGCAACCATGTAGGATT
TCATTTGGGCGTCGCCCCTCACTTTTTCAGGACAGAAAATGATGATTAGATTGAGTTCGA
TAAAAAATAAAATAATGTTTTACTTTGTGTTATGATCGTTTGTACTATTGATATCAACAC
AGTTTACCCTGCAATTAATTCATTTAGAAGATGCTTTTATCCAAAGTGATAAATAAATAG
TGAATATATTAATGCTATTGCAAGTAATCCCAATTGCATTTTTTGCTTGGTTTGATTGTA
TTACTGTTTTATTATAGACACAATGTTTATAGAAAGATTGTATTCTAATGACAGCCGATG
TAAAGGGAACATGCTATGCCAGCAGCTTCTTCATAATAAAGACAGGAAGAAAAAACAAAG
TTGCCACTGTTTCTCTGGAAACAAACATTGCTTTGGGCCTCTTTGTAAACAGTACACAGC
TGCTATTTCCAGTGATGGGAGCTGCACCTTGTCACAACAATTCCTTAAAAGAGGAACAGT
TTAATGTCAACAATATTTTCTCCATCTGCCTGCTCATGAAAACCCTTTCCGATCCACTGG
GAAAAGTGTTTTCTCTCACTACACGAGGGAAGTGAAATAGAGAAGAAGAAGAACAGGAAA
CATCAAGTAAGGATGCAGTCAAAGCCTTCTCGTATTAGCCTGCTGCAATGCAATTTCCAT
GACTTGCATCTTTCCATTCTTTTACCCAACTATCACTCAGAAGCCATAGCGTCCTTTATT
AAGTGTCTTCTCTGTGTCGTTTTTTTCGGATTCATATTTCCGGAAAGGGTTGTTCCTGCG
TGGGTTGGAACGTTAGATTAGACTGGTCTGACTTCATCTGACTCCCACAGAGAGTCTGGC
TTTCTCGCACGGAGACTCTGGGg
>NODE_427_length_692_cov_126.054916
AGTCTCCAAACAGCTCACACAGCTTTGATCTAGTATGCCTCAGTGTTTATACACACACAC
ACACACACACACACACCTCTGGAAACACTACTTATCTATTCATACCAGGGTTGCCGGCAG
CCCTTTAAGAATCGAGTTATGCTAAGCAGAGGTTGATTTAAACCAGGGTTCGACCTATGA
CCTGGGCTTAGAGGATAATGTCCCAGGCAAGGAGAGCAAAGTCCTGTTACTACCCATGAA
TCAGGGCCCATGGACATTATTTCAAAATTGCTTAGTTGCATGGAACTCCCTTTAGTGCTG
AACGGACTTTCATAAAATTGATTTTCTGAGTACACCCTTTTAGCAGCTATAAGCTTGAAA
TATGAACCCTTCATTGCTGAAAGCATTTCATTTTTTTCTCTCTCTCTCACCCCTGTAACT
AATGATCTGGGGAGAGAGAGAGTGTTTGAAATTCTTCCTCGGCAGCCATTTCCATAATTA
AACACTGCTAATTATAGAGCTTTGGCTGACTTTAAACAAACAGCTAGAGTCGGGGAGCAA
GGTTTGACGCGCTCCGTTAGGAAATCTATGCAAATCGGCCCCCAGCTAATGTGTTTTTAC
AGATGGATCTGATAACATTTGTACACATGGCTCTTTCAGTGAACGATCAGACAGACAGAC
TCGCTTTAAGGGAAAAATCACTCGGTATTGATAACAATTATGAAATGACCTGGCTTGATT
ATTCAGACGGATTGCTTTCTGGAAAATGCTGATCAAAAAGTGTg
>NODE_431_length_7121_cov_45.783318
AAGATGTATATCAAGAAGTACATGGGCTAACAAAAATTAATCACCATCTGTCATGCACGA
GACCGAACCAAATTGATTTATCCCCATAACTTCTTCTAAACAGTTTCCTTGCTTTAAGCG
TCACTATGGTAATAGTGCCTTAATGAGCAGTAAGAAACCACCAACCAGTCGCATGAAGCG
CATATCATGAATGATAGGGTCAGGGACAACCATTCGTGGGGGTAGCTATTTAATGATCTA
TTACTGGCATTTGGTTCCTATTTCAGGGCCATACACCGGCTTAATCCTCCCCTCAATGAA
CTATCCTTACATCACGATGGTGGAGTCCTAACGACTCGTTACCCACCAAGCCGGGCATTC
TTTTATATGCATAACGTTGTCTTTTTTTTCTCTTCCTTTCACTTTGCATATCCAAGCGCA
TCCTAATGTTAACTAGTGAAGGTTGAACTGGACCTTGCCCAAGCAATATGTATGAAATGT
TGAAGGGTATTCCTCGATATAACAACATAAGTGATATCAAGTGCATAAAGACTCTGTCGC
TCTAGCAGTTTACCGTTCTCGGCTCCCCCTGGGTTCTACGCGTTAAACCCCCCTACCCCC
TTTAGTCCTGACATTGCTATTGTTTCTTGTTAAACCCCTAAACCAAGAAAGCTCCGAGAA
AGACTTTTAATTTAAATTTACCTCACACTTTTGCGGCGAGCTAAACTTCGCGATAAATTC
ACCGGTGAATTTTTACGCAACATGATGATGCACGGTGAATTTTTGCTAGCGTAGCTTAAT
CAAAGCAAGACACTGAAGATGTCTAGATGGGTGTTGAAAAACCCCGCAAGCACAAAGGCT
TGGTCCTGACTTTACTTTCAGCTCAAACCAAATTTATACATGCAAGTCTCCGCACCCCTG
TGAGGATGCCCTTTATCCCCTGCCCGGGGACAAGGAGCTGGTATCAGGCACGCAAAAAGC
AGCCCAGGACGCCTTGTTTAGCCACACCCCTAAGGGTATTCAGCAGTGATAGACATTAAG
CAATAAGCGAAAGCTTGACTAGGTTATGGTTTCTAGGGCCGGTTAATCTCGTGCCAGCCA
CCGCGGTTATACGAGTGGCCCAAGTTGAAAGTTACCGGCGTAAAGAGTGGTTAGGGAGAC
AATAAACTAAAGCCGAACACCCTCTAGGCTGTTATACGCTTCTGAGGGCACGAAGCCCCG
CTACGAAAGTGGCTTTAACACACCTGAACCCACGACAACTAAGACACAAACTGGGATTAG
ATACCCCACTATGCTTAGCCATAAACTTTGATATTAACTTACCCCTAATATCCGCCAGGG
AACTACAAGCGTTAGCTTAAAACCCAAAGGACTTGGCGGTGCCTCACACCCACCTAGAGG
AGCCTGTTCTTGAATCGATAATCCCCGTTCAACCTCACCACCCCTTGTTAGACCCGCCTA
TATACCGCCGTCGTCAGCTCACCCTGTGAAGGACTTAAAGTGAGCAAAATGGGCAAAACC
CAAAACGTCAGGTCAAGGTGCAGCGTATGGGGTGGGAAGAAATGGGCTACATTACCTACA
ACAGGTCACTACGGATGGGGCCGTGAAACCGGCCCCTAAAGGTGGATTTAGCAGTAAGGG
GGAAATAGAGCGTTCCTCTGAAGCCGGCTCTGAGGCGCGCACATACCGCCCGTCACTCTC
TCCAAGTTCATTCAATTTAGTTCTTAACAAGATAACCGAACAAAGGGGAGGCAAGTCGTA
ACATGGTAAGTGTACCGGAAGGTGCACTTGGGACAACCGGGGCGTAGCTAAACAGAACAG
CATCTCCCTTACTCCGAGAAGACACCCGTGCAAATCGGGTCGCCCTGAGCCAACTAGCTA
GCCAAACACTTGGATTAATTTTACAATATAAATACCCCCTCACGACCTAAAAACTTGTGA
ACAAATCATTTTTCCACCTTAGTACGGGCGACGGAAAAGGACAAATTTGAGCGACAGAGA
AAGTACCGCAAGGGAAAGCTGAAAAAGAAGTGAAACAACCCATATAAGCCCCGCAAAGCA
AAGATTAAAACTTGTACCTTTTGCATCATGATCTAGCCAGAATACTCAAGCAAAGAGAAC
TTCAGTTTGAGCCCCCGAAACTAGACGAGCTACTCCGAGACAGCCTATTATAGGGCCTAT
CCGTCTCTGTTGCAAAAGAGTGGAGAGAGCTCCGAGTAGAAGTGAAATACCTATCGAGTC
TAGTTATAGCTGGTTGTTTAGGAAATGAATAGGAGTTCAGCCCTCCGGCTTCTCAAACCC
ATAAGATCCTTCTTCTGATGGTAAAGAGAAACTAGAGGAGTTAGTCAAAGGAGGTACAGC
TCCTTTGAACCAGGACACAACCTTATAAGGCGGTCAAGGATCATAATTTTTAAGGTATAC
TGTTTCAGTGGGCTTAAGGGCAGCCACCTGATTAGAAAGCGTTAAAGCTCAGACAGCACA
GACCTCTTATTCTGATAGCCTCTCCCCCACCCCTAATTTTACTAAACCGCCCCATGCCCC
CATGGGACTGACCCTGCTAGAATGAGTAATAAGAGAGGACACCCTCTCTCCTTGCATATG
TGTAAGTTGGACCGGACCCTCCACCGACAAATAACGAACCCAAACCTAGAGGGAATTTTG
GCCTCCATTATAAACAAGAAAGACCCAAAAACATAATCGTTAACCCCACACAGGAATGCC
TTAAGGAAAGACTAAAAGGGGGAGAAGGAACTCGGCAAACACAAGCCTCGCCTGTTTACC
AAAAACATCGCCTCTTGTATACTAAACATAAGAGGTCCCGCCTGCCCGGTGACCCTGGGT
TAAACGGCCGCGGTATTTTAACCGTGCGAAGGTAGCGCAATCACTTGTCCTTTAAATGAA
GACCTGTATGAATGGCTAGACGAGGGCTTAGCTGTCTCCTCCCCCCAGTCAATGAAATTG
ATCTCCCCGTGCAGAAGCGGAGATACTAACATAAGACGAGAAGACCCTATGGAGCTTTAG
ACACTAGACAGCCCACGTCAAACTTCCCCCTCAAAGAGGAAAAAACATTGTGACTCCTGT
CTCTCCTGTCTTCGGTTGGGGCGACCGCGGAGGATAAAAAAGCCTCCATGTGGACCGAGG
TTACTAACCTCACAACTAAGAGCTGCAGCTCCAAGCAACAGAAATTCTGACCAAAATGAT
CCGGCACAATGCCGATTAACGGAACAAGTTACCCTAGGGATAACAGCGCAATCCTCTCCC
AGAGTCCCTATCGACGAGGGGGTTTACGACCTCGATGTTGGATCAGGACATCCTATTGGT
GCAGCCGCTAATAAGGGTTCGTTTGTTCAACGATTAAAGTCCTACGTGATCTGAGTTCAG
ACCGGAGCAATCCAGGTCAGTTTCTATCTATGAAATGATCTTCCCCAGTACGAAAGGACC
GGAGAGAAGAGGCCCATGCTTAAGGCACGCCCCACCCTCACCTGCTGAAGGCAACTAAAA
CAGAAAAGAGGGCATACCCGGGTATGTCAAAGAGTATGACATCCTAGTGTGGCAGGATCT
GGAGAATGATCTCTGCGGACTCGCCCGAGGTAGCAAAGTCTGGAAAGTGCTAAAGGTCTA
AGCCCTTTCATCAGAGGTTCAAATCCTCTCCCCGGCTATGATCTCAACCCTCTTAACCCA
CATTGTCAACCCCCTCGCTTATATTGTCCCTGTTCTTCTTGCTGTTGCCTTCCTTACTCT
CCTAGAGCGAAAGGTTCTTGGTTATATACAGCTCCGAAAAGGCCCAAACATTGTTGGGCC
CTACGGCCTCCTTCAACCAATCGCTGATGGGGTCAAACTTTTTATCAAAGAGCCTGTCCG
CCCCTCTACCTCTTCCCCCTTTCTGTTTCTTGCTACCCCTATGTTAGCCCTCACGCTTGC
CCTCACCCTTTGAGCCCCTATGCCCATTCCCTACCCGGTGACTGACTTAAACCTGGGTAT
TCTGTTTGTGCTAGCGCTGTCCAGCTTAGCTGTATACTCCATTCTTGGCTCGGGCTGGGC
TTCAAATTCCAAATACGCCCTTATCGGGGCCCTACGAGCGGTTGCTCAAACAATTTCATA
CGAAGTTAGCCTCGGACTAATCCTCCTAAGCATTATTATCTTCTCAGGGGGCTTCACTCT
CCAGACCTTTAACGTCACTCAAGAAAGCATTTGACTCCTAATTCCAGCCTGGCCCCTCGC
AGCAATATGGTATATTTCAACTCTTGCAGAAACCAACCGAGCCCCTTTTGATCTCACGGA
AGGGGAATCAGAGCTAGTCTCCGGGTTTAACGTCGAGTATGCAGGGGGACCCTTCGCCCT
GTTTTTTCTAGCAGAGTACGCCAACATCCTCCTTATAAATACACTCTCCACCGTACTCTT
CCTGGGGGCCTCCCATATCCCCTCCTTTCCTGAGCTCACTGCCTGCAACCTTATAACCAA
GGCTGCACTTCTGTCCGTAGTATTTCTATGAGTTCGTGCCTCCTATCCCCGCTTCCGATA
CGACCAGCTCATGCATCTCGTGTGAAAAAATTTCCTCCCTCTGACCCTTGCCCTCGTTCT
ATGACACCTTGCCCTCCCAATTGCATTTGCTGGGCTGCCGCCTCAGGCCTAGCCCGGAAT
TATGCCTGAATGCTTAAGGACCACCTTGATAGGGTGACTAATAAGGGTTAAAGTCCCTTT
AATTCCTTAGAAAGAAGGGGTTCGAACCCATCCTCAGGAAATCAAAACTCCTGGTGCTCC
CACTACACCACTTTCTAGTAAAGTCAGCTAAACAAGCTTTTGGGCCCATACCCCAAGAAT
GACGGTGAAACCCCCTCCTTTACTAACACATGAATCCTTACGTTACATCTTTGCTCATTT
CAGCCCTCGGACTGGGGACCGCACTAACCTTTTCTAGCTCCCACTGGCTTCTTGCCTGAA
TGGGCCTAGAGATTAACACCCTAGCTATCATCCCTTTAATAACTCAAAAGCACTCCCCCC
GCTCAGTAGAAGCCGCAGCTAAGTACTTTATTACACAAGCTGCCGCGGCAGCCACAATTA
TATTCGCCAGCACTACAAACGCTTGACTAACAGGGTCCTGGGATATCCAACACCTTTCTC
ACCCCGCATCGGCCACAATAGCTTTCATAGCTCTTGCCCTTAAAGTAGGCCTAGCCCCCA
TTCATTTTTGACTTCCTGAAGTAATTCAAGGGCTCAGCCTCACCACAGGCCTCATTCTCT
CTACATGACAAAAATTGGCCCCCTTTGCACTTATTGTCCAAATTACCCCTGCACTAAACC
CCTCCCTTGTTCTTGGCATGGGTGTTGCTTCTACCCTTGTCGGTGGCTGAGGGGGAATGA
ACCAAACCCAAGTACGTAAGATCTTAGCTTATTCCTCCATTGCTCACCTAGGCTGAATAA
TTATTGTCTCACAAGTTTCCCCCTCCCTAGCACTCCTTGGACTTACCCTTTATATTATTA
TGACAACCTCTGCCTTCCTCACAATGAAAGCAAGTGCAGCTTCTAGCCTAAACACCTTAG
CCACCGCTTGAACTAAAACCCCCGCCCTCGTTGCGTTGGCCTCACTTGCCCTTCTCTCCT
TGGGTGGCCTGCCCCCTCTCTCAGGTTTCATGCCCAAATGACTGATCCTTCAAGAAATAA
CCAAGCAAGGCCTCCCCCTTATTGCTACTCTCGCCGCTCTTACCGCTTTACTTAGCCTTT
TCTTCTATTTACGAATCTGCTACGCTATAGCACTCACTATTTCCCCCAACACCCTTGGTG
CAACCCCCTCCTGACGGCTCTCGGATAACCGATCCACCCTCCTCCTGGCAGCCTCTACGA
TTGGAGCCCTTGGCCTACTTCCAATCACCCCTTGCTTCCTCTCAGCATTTTCCTGAAGCT
AGGGGCTTAGGATAGGATTAAGACCAAGGGCCTTCAAAGCCCTAAGCGAGGGTGAAAATC
CCTTAGCCCCTGATAAGACTTACAGGACTCTATCCCGCATCTTCTGAATGCAACTCAGAC
ACTTTAATTAAGCTAAAGCCTCTCTAGATGAGAAGGCCTTGATCCTACAAACTCTTAGTT
AACAGCTAAGCGCTCTATCCAGCGAGCATTCACCTACTCCCCCGCCACCGGGGCGGGGCG
GGAAAGCCCCGGCAGGCGGTAAGCCTACTTCTTCAGGTTTGCAATCTGACGTGGTCACAC
CCCAGGGCTTGGTAAGAAGAGGACTCAAACCTCTATATATGGGGCTACAATCCACCGCTT
ACTTCGGCCATCTTACCTGTGGCAATTACACGCTGATTTTTCTCAACCAACCACAAAGAC
ATTGGCACCCTTTACCTAATCTTCGGGGCCTGGGCAGGAATAGTGGGGACGGCTTTAAGC
CTCCTTATCCGAGCCGAGCTTAGCCAACCTGGCGCTCTTCTGGGGGACGACCAGATTTAT
AATGTTATCGTCACTGCACACGCTTTTGTTATAATCTTTTTTATAGTAATACCAATCATG
ATTGGTGGGTTCGGCAACTGACTTATTCCCCTCATGATCGGGGCCCCAGACATGGCTTTT
CCCCGAATAAATAATATGAGCTTCTGACTTCTCCCACCCTCCTTTCTTCTCCTGTTAGCC
TCCTCCGGGGTCGAAGCAGGGGCTGGGACTGGTTGAACAGTATACCCACCGCTTGCTGGG
AATCTTGCCCATGCGGGAGCTTCCGTAGATCTAACAATTTTTTCTCTTCATCTTGCAGGG
ATCTCCTCTATTCTAGGGGCAATCAATTTTATCACAACTATTATTAACATGAAACCTCCC
GCCATCTCCCAATACCAAACTCCCTTATTCGTCTGGTCTGTTCTAATTACAGCCGTCCTT
CTCCTCCTCTCCCTCCCAGTCCTAGCTGCTGGAATCACCATGCTCCTCACAGACCGGAAT
CTAAACACTACCTTCTTTGACCCTGCCGGGGGTGGAGACCCCATTCTGTACCAGCACTTG
TTCTGGTTCTTCGGCCACCCAGAAGTTTACATTCTTATCCTCCCCGGGTTTGGAATGATT
TCTCATATTGTAGCCTACTACTCAGGTAAAAAAGAACCATTCGGATACATGGGTATGGTT
TGAGCTATGATGGCTATTGGCCTTCTCGGCTTCATCGTCTGGGCTCACCACATGTTTACC
GTAGGAATGGATGTTGACACTCGAGCATACTTTACCTCCGCCACAATAATTAt
>NODE_434_length_101_cov_19.663366
GTTTCTCCTCCGTCTTGAACCTGAAACCTAGATTCTGGGTTAGAAATGTTGCCAATGACC
AACGGTTGCTACTACAAGAAACAAGGAACCAATCCGATTGTCCAACGCTCTTCACTGTTC
CACTGTCCTTCCACAAGTACTTTCCAGCTCTGAAAAGAGTTCCAGCAACTACA
>NODE_435_length_350_cov_58.025715
CAGAAAACAGAAGAAAAGAATAAGAAAATGCAAAACAAAAAGGGGAAAATTTCAGAAAGA
TGAGCTGCAGGAAAATGTGAAAATTTAGCAGGAAACCAGTTGCTAAAGTGTGGGTTGAAT
GAATTTGAAGGTAAAAGGACAATACTGGAATGACTTGAACTTGCTGGAAAAAAAGGCAGA
ATTGATTAAATGGCTGAAAAAAAAGTTATAAGTCCTAGCAGAAAAAGTTGAAGGTTTAAA
GAAGATGGGAGATGAATTATGTTCATATTTTGAATTATTTTTCAATCCTTATAAAATGAA
GTCACCTAAAGATGCTAAATAAATTGAGAAAAGGAAAAAATTAGCAGAAATGTAGTTGCT
GGAACTCTTTTCAGAGCTGGAAAGTACTTGTGGAAGGACAGTGGAACAGTGAAGAGCGTT
GG
>NODE_436_length_594_cov_83.779465
ATTTTAACATAAGCGTTCAATAAATACACGGGGGATGAATATGAAGATTAGATGTGTGGC
CCTTTTTTTTTTGCATGAGAGATTGTTTTTGGAACTATAAATTTGCAGTGCTGCAAATTG
TCTGGCAATTAAAGCGAATTGCAGATAATAAGCTCTGTCTCTATCGAGTGTTTAGTTTTA
TCGAGCCTGTCTTTGAATGGAGTTCATACCTGGAAGCCAGCTGAATTGCAGCACATAAAA
GATGGACTAAATATGTTCTAGGGGAATATTGCCACTCCCCAGGACCAATCCGTCTTGCTT
AGGCAGGCAATCTTAGGTGGAGCAGATAAACTAATATTTGTGTATAACCTCAGTCAGACA
ATACAAATGATGGTATGATTTTTCATCTCCTTATGCATACAGGGAAATATGAAAAATTGG
GGGTTGGGGAATATTTGCAGGGGCTGGAGCGGGGGTATGTTGGGCTAGCGGAGCGCCCTG
GGCCACACTCACCAGACGCACAGCCCCAGCCAAGAGTGATGAGAATATTATACCCGTCTG
TCTCCCGTCACTACACCGTTTCCCCACTTTCACACACACACACACACACACACACACACA
TCTTCCAGCCGTCCTCTGCACACTAATTCAGACGGCCAGATGAGAGAGAGCGTGGTGTCG
GCCGCc
>NODE_437_length_666_cov_95.855858
GCAGTAAGATGACCTGAACTAACATGAGATCAGTTCAGTCAAAATTGTTGACTCTTCAGA
TTTGTTGTTTTATGTGGATATAGATTCATTTCTGAGCTTGCATATGACGAGTTAATCTGT
TAAATGGTGGCACCTTACTGTGTGTGTGTGTGCGGCCCACTGGGCAGTAGAAGCACCTTC
AGTCGGTACTGTCTCTTACCGGGAGGCAGAGCCCATCATTGCACCTGCTAATTATCTTCT
CCAGCTGGAGAGTTAAATGGAGATCTGTTCCCCATCTGACCTCTGACCTCCTGCTCTTTA
CGTGACGTACTTCAGGCCCTGTTTGGGGGTCGCCGGGCAGGGTCTTAATGAGGCCCCGTG
TCTGCCCTCAGTGGACTCCCCGCCTCCGACTCCCCGCTTTCATCCTCTCCCATCCTCCCT
TGATGTAAATTGAAAAGATCACAGCTATGGGGAAAAGACCTATACTGGAAAGGCCTCTCT
GCATAGATTATGAATATCATAACTCAACTGTTTTTTTTTTCTCTCTCTTTATTTCTTTCT
TCAGTTCCCCCGCTCTCTCGCCCTCTTCCTGGCTCCTTACCACCCTCCCTCCATCTCTCT
TTCCTCCTCTCTCGCTCTCCTTCTCTCTCTCCCTCCTCTTTCCACTGTCCCTCTCCTATT
TCTTTCCCTTTCTCACTCTCCCTCCTTCTCCACCCTCCCCTCTTTCCCTCCCTATCCCTC
TCTGCAAACCCCCCCCcc
>NODE_438_length_209_cov_24.889952
AAGCATAATTATAATTTTGGGGAATATTTTTTGCCCAAAACGTTTAATAGTTTAATCATT
AAACACAGTTGTGTCTTTAAACTTTCCTCACACATCAATAGTCTTATGTTGGTTGTACTA
CAGCACTTACAATTCAAAAATAGGCATAATCCTATTTTTGGGGAATATTTTTTGCCAAAA
ACGTTTAATAGTTTTATAATTAAACACAGTTGTGTCTTTAAACTTTCCTCACACATAAAT
AGTCTTCTGTTGGTTGTACTACAGCACTTACCTTTCAAAAA
>NODE_441_length_608_cov_166.741776
TTATGTTATTGCTTGGTAGAAGCTATCCCCTATGGATTTGCATCCTGGAAGACCAGAGGA
CGTAGGTCAAGGTAGAACCATGAGTAGAACCCTTTGTGACTTGCGCTCCAATGCTGTGTG
TTGTAAATACTGGAAACAACAGGAAGTGCAGTTGCAGGTACACAATGTTTCTTGTCGTAC
ACATACTTCTCATGGGTGAGGTAGTGGTGGTGTGGATGAACACGTAGTTACTGGGTCTGT
CCTGTTGTGTAAGTAAACATGTCGAGGGGTGGGGTACTTTTTCATGGTTCAGGGGCCCCA
ACCCTCCCCTCACACAATTAACTTTTCCAGTGTAATGAGATGATTGATATGCTGGAAGTG
TGTGCTTTAAGGAGATATTAATCATTCCCTCTGGTAATTTTAATCATGCGTTCCATCATC
CCCAGATGCTGAGGATCACCTTCCTGGCAAACAAAGGGCGGCCACGCCACTTGCATAGTC
ATTTTGTTCTAGTTTAACTTTATTTTACGCCGGTTTGTTCCTCCCATCTGTTCGCACAGA
GCCTCCACAGCCCACGTTGCACGCAGACAGGCTGGAGAAGCAGCGTGTGGGTGTGCGCTT
GTGCGAGTGTGTGTGTGTGTGTGTGTGTGTGTGTGTGTGTGTAAACTTTCGAAAAACAAG
AATCTTTGAAATGGTAAAAc
>NODE_442_length_103_cov_65.495148
GATGAAAAGTAGATTTTTAGTGAATATTTTAAATATACATGCTTGGCTAATTTCAGTGCT
TTTTGGCTCAAAACCTCTCTCCCCTCCTCCTGCCCGCGCGTGCTCCATGTCCTCACACAC
TCAGCCTTCCCTTGACACACGCGCGGGCTTGACAAGACGCACACGCAACATCTGA
>NODE_445_length_774_cov_106.687340
TCTGCTTGTTGTTTTTACTGTTGTGTCATTTCTGCTTTTGATTAGGTTCTTGAAAGGACA
GCTGCTTTCCCATTTCCCTTGTAGTAAAATATATATTTTACGACTTACAGTTGGATAGTA
CCCAGTGAAACAGTATACAAAGTGATAAACTGTTTTTCTTCCTTTTTTATTTGGTTGTTA
TCTGCTTGTTCTTTTGTTTTGTTTTTGAGAACATTTTAATGCAAAGTTCAAAGGTCGGAA
ATTGAAAGTGGTATTTTGTCCATGCTAACACTCCTTCATATTCACTGTACAAAGGGGAAG
AGTCAAAGTGAGAAAGAGAAAGGAAGAGGAAAAATTAAGGACTGCTATTCCTGTTTTTGT
CTCTCAGGTGAGTGAGACTGAGGTCAATGGCCAGTTTGAGTCAGTTTGCGAGTCCGTTTT
TAGCGAAGTAGAATCCCAGGCCATGGAGGCCTTGGACCTGCCTGGCTCATTCCGCACACG
AAGCCACAGTTACCTGCGTGCAATTCAGGCTGGGTATTCCCAAGACGACGACTGCTTGCC
TTCAATGACATCCTCCACTGTCACTTCAACTCTCAGATCCACAACAGGTAACAGTATGCC
TAAAATCCCCCCCAAAACGAGAGAAGGGTTAGAATACATAACCTCATACATTATATACAT
GCGAACATACCTGACATACCTACATATGTACAGTGGGGTACCCTTGAGCTTGAGAGATGC
TGGGTTGAATGATTCCAGTCATTTCTTTTGGCTACTGTTGTGTGTTGTCTGTTTGTTTTG
CCTCCGCATACCCTTGAGTGTTCCGATGAACTTGCTTGCCACGTTCCTTTGCACGATCCA
CGCATc
>NODE_447_length_932_cov_122.280045
TTATTATTAATAACTAGCCTGTAAAGGTTTAATGTCTATGCATGTAAAATGTAGCAGTTA
CAGGATTGTTACCTTCCCAGGTCCAATGGCCCACTGAGCAGCCAGGCTCGCGTTGATCAG
AGAGAGAAGGTAAGTTCCTCTCAGTCACATGAACCTGCTTTATGTGCAGTAGGCTTCAGA
GATGCACTGTATGCATAATACCGTACAGTACTACAAGGCTGCTCTAACATAGATTATTCA
CTGGGAGGTTTTGGAGTCCTTGAGACAAAAGACTTGTCTTGCTCCAAACTCCATCTCAGA
GGGAAGACAGGGTGGGACAGGAATGAGAGAATCAAAAGGCTGGAAATTCACGGCTGAGAA
TAAATGCTCGCTGTTCCCTGAGGTGATTTGTCTTTGCGCTTCTCTTTCTACAGATGTTAG
ACCCCTTTTTTAGTAAAGACCTGAGGTTCTTTGGTAGCACTTTGATATCCTGCTCGAATT
CAATATGTGAAATAGAAGAGCCACTCCGTGACTTGGAGCACATCGCAGGCTTTGAAGTCT
GATCCAATTTTTGCTGCTCACCATTTGATGTTGAAAGGATGAAATGAGGAAAACGTACAG
TTTTTGCCAGTAACTCTGCTGAGCATATGTAAGATTAAAAAAGCAAAATCCTTTGGAGGA
TGTACTTAGAAATGTTAAGCAGATTAATACTTTCCTATAGCTCTTTTATTCAAAGATAAA
AATTAAATATGGAAGGCAGTCTGTGTATGCTGTTATTTTTCTACCCTTTCACAATGAAGC
CTGTGTGTATCTGTTTGGAGGTAGGACTAATAAGGGGACCGCTGTGATAACATTAGCATG
TGATTAACAAGGCAAACTAATGCTTATGCGTCTGAAAAAGAAATACATATTTGAAATCAC
ATGAATATGACCGGTGCGTGACTAAACAAGAGACGGCGGGGCTCGCTTTAGCTTGTGTCG
GTTCCCCCTGCCTCCTCTGACTGTCTCTCCTGCCTGTATTCCCC
>NODE_448_length_169_cov_80.473373
ACCCTTGGTGTTGTCAATGTCTAGGTGTTGGCTTTCCAACTCAATCTTCATCTGTTTTAG
GTCATCTCTTTCATCTGACAGCATCTTCTTGATGTTTTCAATTTCGTGTTTCTCTGACTC
AACTTCAGCTTTCATTGCCTCAAGAACCTGTGTTCTATTCTTGACATCTTCCATTTGTTT
TGTAATATCCTCTCTTTCCTTCTGAATCTGTCCAGAAATCTCTTCAAGGCCCTCCTTTTC
T
>NODE_449_length_161_cov_262.000000
AACCGTTTGTCCGGTACAGCCAATCAAAATCAGCAACAAAGCAACCAAACTGGAATTTGG
ATAAAATCTCAGCAAATCTTTGAGATATCAACACTAAACTTGGTATATCGGTGGAAGACA
CTACAACATGTTACCATGTGCAAAGGCAACTTCATATCTCCACAAATGATTGATATAAAG
CAAATTGAACTTATCGCTAACGCTAAAATAATGCTTTACACATCAGCCAGTCA
>NODE_456_length_371_cov_34.245281
TCCTATCTTCTTTGTGAATCTGTGTATGTGTGTTTTTGGCAAAATGGGCATACAGTGGGT
ATGTTTCTCCCATTAAGAAGTCCTCAGAGGTGGGCTAAGAGGCCCCTGTCTGAAACCATT
CATGCCTCGCAGAGGAAGCAAGGCTCCAGTCCTGACCCCCGGTGCTCCTTGTTCATGCCA
GCGTGTTCTCTCCTTGTAATGAGGCCTCTGGTGGATACGACCACAGCAGAACAAAAGGCC
AAGGTGCAGTAAGGACAGCGATCCACATGCGCTCCACGCCATTTGTTTACCTCCTCATAT
CAATCACATTAATGGGTCAGCTTTTACTGACAGCTCATGATTACCTGCTTACCGTGGTGA
GAAAGGGTGGAGCAGGGTTATAGGAAGAGAGAGAGTGAGAGAGAGAGAGAGAGAGAGAGA
GAGAGAGAGAGAGAGAGAGAgag
>NODE_459_length_572_cov_26.987762
CTGGAAGGGCTCCAACAGGTAGGTCATTATCATCATAGGCAAATATATGATGATATTCAC
TGTTAAAGCATAAATACATTTAAATGAATTAAATACATTGGGGACTAATGAGGCTAGAAA
AGAACCATGATTTCATTGGTTCCATTTTTTTTATGTAATGTAAGCTTGTGTTGTGCTTTC
AGGATGTGACGGAAGAGAAAAAGACCTGCAAAGGGGAGAAGAAGAACACTGGCAAAGGGG
AGAACAAGAAGCCTGGCAAAGGGGAGAAGAAGAAGCCTGGCAAAGGGGAGAAGACGGCCA
AAACCCAGTCGTTTGTCAAACCACTGCTTGTGTTGGAAGCCAATAACAAACAGCCAGAGG
AATACCCTGAAAACAAAGTGAAGGAGGAGAAAAAGAAGAATGTGGGAAAGAGGTGAGGAC
AGATAGCAGAAAGGCTAAATGGAGGGGGTGGTAGAATGTGGGTAAAGACAGCAAGACCCT
CATTGTAAGGATGTGAGAATGCATACTGGTATGGCAGATTAGATTTGATGTTTTTTCTTA
TGATTGACAGGTTTCTCCAGTGGCTGTCAAAAAAACTCATATGCGGCTGTTGTTCAGATG
TTTAACAAACATCATGCATGCTCTTTCTCTCTCTCTGTCTTTCa
>NODE_466_length_387_cov_208.974167
TATATTGCCTTTTTATAACCTAATGACAGCAACATTCATTTTTCCAGCATACAGACCCTT
ATATAAAGAATGAGATAAATCACACATGCATGTGTATAAGTAAACATGTCCCTATTACAA
TGGTCTGGGTTTATATACTGTACAGTGATAGTAATATTGTCAACAGTACAACAGCTGTGC
TAAGGGTTCATATGTGCTACCTTTGTGTAGTGTGTGTGTGCGTGCGTGTGTGTGTGACTC
CATGTGTGTGATTCATTCCAGGGCAGTTTTAGTCCTTATAAAATATTCATTTTGGTTGTG
CAGGGCCCTGTAATTGCCATCTCTCACCCTGAATTATTTATACCTCGCACAGACTGACAA
AGCTTTGCCATACGGCCCCAGATGAATCAGAAAGCAGCCATCTCTGCTGCCAACAGCACT
GGGCTTTCACACAAATATGGCAGCCACGTCTCTCTGCCC
>NODE_468_length_97_cov_113.134018
TTTTCTCATATTTGACCGTTGCTATGCATATTTGACCGCTGTCAAGGGAAGTGGCCTTTT
TGCCTCGGATTCACGTCTTTCGTAGCACTCCGCAAGTAGTCCGGTAACTTTTCAACCCCA
GCGTACTCTGTTGCTTAGCGACGTCAGCTGATTTGAAGCCTAAAGAACG
>NODE_469_length_889_cov_68.719910
GGTCGTGGACGAAAAAGATGAGCTTGAGGTAGACTAGCTGCGTGGCCAGAAGGATGAGGG
CGAGCAGCAGCATAAAGCCCAGGGAGTCGTTGGCTCTGAAGGAGCGGTGCTGGAAGGTGC
ACTGGTCTTCCTCTCTGATGAAGGAGTACGTCCCCACATCCAGCACCGGGGGGAAGGCCA
TGGCCACTGACAGCGTCCACACCATGCAGATGACGGCCAAGCACGTCCAGAAGGTCAGCC
TCTTGGTGTAGAAGCGATGGTGGGCGATGGCCAGGTAGCGGGTCACGCTGACGCAGAACA
ACATGAAGGCCGTGTGAAAGCAGGACAGCACCCCCAGGAAGGCGATCACCTTGCAGGTTA
GGGTTCCGTACGTCCAGGCGGAACCATTCTTGACGGAGGTGAACACAAAGGGGAAGCAGA
TGGCTGAACGCAGGATGTCGGAGGCGCACAGGTCCAGCAAGAAGTAGTAGGGCGCTCGGT
GCAGGCTCTTGTCTTTGACCAGTAGGATGGAGATCAGAAGATTGCCGACCACTCCGACGC
CGATGATGAAGCCCAGGGAGGTCAGTTTGAGGAAAGTGGCAAGAGGAGAGACACTCTGCA
AGATGTTGTGGTCCCCTGCATGGCTATAGTTCGCCATAGATGGAGGAGGGATCATTAAAG
ATGATGATAGCTTCAGCCAAGTATCATGATCTGGGGGCCTGGAGGGGAGGCGATAGATCC
ATTTGGTGTGCTTTGAAGCAGATTCCAGGCTTGTAGGCAGTCTCTCTTCTAAGGCATCCT
TTGTTCCTTTGTCTCATCACACCTAGAAAAATCCCTGAAAAATACCATCCACTAGTCAGG
ATTCACTCAGACAGAAAAGCTCTTTTCACTGCATGGCTCTATCTCGCTCTCTCAAAACTG
AGTAGGGTATGTCATCATTTCCACAGACTGTCTTTTATCTGCCGTTTTCCGTTAAATAGC
a
>NODE_471_length_817_cov_99.952263
TAGCTGTTGTAGCCTTGCAGCTATATACAAGCTATTAGTATTCTAGAAACATGGCAAAAC
CAACACTGCAGCTACACCAGCTCTAGGCAAGCCTTGCTGGCACTGAAGCAACAGCCAGTA
GCGCCAGCTAGCCAAAAAACATAGCCGTAGCCTAGTATGTTGGCTAGCACGGTAGCTATT
GGCAACTTGGCTAGCCTAGTCTGCTGCTATAGTGGTTGTTTGAAGGTACGTAGCCTGGTT
GGGGTCCTCAGTGTAATGGCCCATCTATGGATGGGTGTGTATGGTGTCTCTTAGCTCCTT
GAGATAGGGGAAGCAGGAAGGTTGCATTAGTTCCATTGAGTGAGTCCACCATCTGCCCAC
CATTAACCCCAGAACCCTATTTCTCTTTACAGGCTGGACAATTTGCTTAATATGGCCTAT
GGCGTAAAGAGGTAATTAAAAACTTCACCAAATGCCAGATGTCCATGTTGACTAAATGAT
TTAATATAATTTTGGTTGTTTTTTTGTTTTGTTTTTGAAAGTTCCTTATTTTTAATTGAC
ATTGAAGGTTATAATCTTTCTTTGGTGTGGTTTGGTTTGCCTTTGTTCAATATAGTTTAG
GTTCGGTTCATGTTTATGATTTGATTATGGTTGAGTTTAAACACGTTTGGTATATGGTTT
GGTTTGGATTGCGTTGGTTTAGTATGATTTGGTTCCGACTTGTTTTCTCTCAGTCTTGTT
TGGTTTTTAATTCCACCCAAGCTGAACAGAAGGAAACTGCTGCCTTGTTTTCTCTGCTGT
CAAAGAGTGTACTTCTCTTGGGTGTGACCTATGCTGGATGTTTACCTTTTGGTTGCTTTG
GGTCATTTCTGTCTGGTTGGTTTGTGTTCTAGTGTGTGTGGTTCTTGTt
>NODE_473_length_138_cov_178.826080
TTATCCAAATAACAAAGAAGTGTACAACACTGGCGTTACAGCGTTTGTATTCACACACAC
ACTTGATGCCATCTACCTTTACATTAGCGACAGTAACTCAGCTGGCTCGTAGCCCCGTTG
CTGTAAAATGCTTCGAATTTGCCCATTCTCATCTGATCACCCTGGTTTGCAGAGGTGCAC
ACTCATAATAATTTCAATGAGGGGAAAGGC
>NODE_474_length_890_cov_133.376404
CTGAGCTTTTGGTGCTGTATAAGAGCCATCCACACCCACTACTAAATCAAACCCAAGGTG
GTCAGGATCTCAGCTGATATAAAAAAAAGGGTTTTGTATTTTTGCTTTAACATCAGTGTT
ATTTGTATAGGTACATTTACATTTTCATGAAACACTAGTTGGAGGTTTGAAGGACACTTG
AAGAGCAAGAGCAGCAGATAACTTAGTCTTCGAAAAGTGGCACATTTCTGGCACATATCT
GAACACTTAAGTTTAGTGTTGCGAGACATCTTTTCCATCTTAACTTTGACATAAGTGCAA
TGAAATTGAGGTGGGTTTTTTATGTTCGATTTCTTTCTCATCCACCCTTTTGAAAGGCTA
TGTCTATTCTTCTTCTGAGGTCTTTTAAGTCATTATAAATGATTTTTTCTCTGTCTCTTT
ATCTTTTTGGCTTAGTCTCGTTGAAAAAAATAAGTGCAGATTTGCTGGAAATCAGTGGCT
TTTGTGTGCGGCTGCAGGAGCATGGTGAAATGTTTGGACACTAATACCCATTCATTTTGG
TAGCTCCATAAATAAAAGCTGCCAGCTATGCGGCTGCCGTGAAGTGGTATTGTTTGGTGC
TCAGCGGGATGTCCTGTTCACATTAGCACAGCAGGGGAAACTGGCCGGAACAGCCAGACA
ACTAAATCAAGACATTTTCAACTTCTGACAAAATTGCTATAGGGGGAGAAGCAGTTTTAC
GAGGGGATGTGTCTGTGCTCTGTATGTGTGTTTATGTGTGTCAGTTGGTGGGAGTGAGGG
TGGAAGGGAGGTAGGGAGGGAGGGAAGGGGGTGCATGGGGTTGAGATGAAATATTTTCAA
AATGCTGTATATTGTGAATAATACATTAAAAGGAACTCCATGGGGTTGACACAAATGAGG
AAGTGTCTCTCTAATGGAAGGTGCAATAGTAAGATCAAACAACAACCCACCACTGTCATT
Gt
>NODE_475_length_711_cov_55.421940
GATGCTAATGACAGTTGTTAGAAAACAGTCGTTGAGGAAATTAACATGATCAAATCATAA
GACGGATGTACGAATTCACCAACGGACAGAGAGATGCCGGACAAACAGGAATGCATTCTA
TCGAAACAGGAACAAAAACGTGGACAAAGGAATGGACCTGCAGATAGAGAGGGATACCGG
ACTTCAGTATGTCGTTTTGGGAGGAAAGAGAGAAAACCATAATGCTAAGGAATTCAAACT
TGGAAAAGCAAAAATAGAACTGATCAACTTAAACAAATTAGCCAGAAGGTCCCTGGGAGA
CCGATGAAAGATAGAGAGAAACATTGACGTCAAGCTAGGGTGCTTCTCACATTCTCATCT
GCAGAGATATCACGTGCGTAGGCAGGGGCGTTACCTACCTTCCATTTCAATCAGTGACAC
GTGTGCAATATCAACAAAACAAAGGAAAGAAAGAAAAAAGAAAAACAGGAGAAAGGCATG
TTCTCCGCAGCGGAATGGGAAAAAGACAATGACCTCGTTTAGAATCAGAGCTATGTATTT
GTCCAGAGACTAGAGAGAAGGAAACAAACCAACACAACGGAACTAAAGAATATGGAACAA
ACCAAACACTTGAAATCAAAATCAAACGGAATCAAAAAGAGAAATGGGGCTAAAATCGAC
ATGATTTGCTGTCTTTTTCGCTTGTACAAATGCAGCCATGGTTAGAACCAAACATGAGGA
GGGTACAGGGAGGTGGGCAGAGTAGATCATGGTGTTAAAAGGATTTCCGTCATACAGATA
GAg
>NODE_476_length_749_cov_108.857140
ACTCCTGTGTTGTTTGTTTGTTTGTGGAGTAGTTGGGAGATGTTGGGAGCCTCAGAACTG
CGTGAAAAAGCTGATCCTGCTCCTTCAGACGCAGTGAGGGCCGCATCCGACTTCCTGTTG
TTGACTCGCGGTTGCCGTGTGAGAGAAAGAACGCGGGGGGAAAAAATAACAACAATTCTG
CTGCAGCCTCGGAAAACCTACAGCACTTTCTGCGCCGAAAGAAAAGAGTTAATTAGAAAT
ACAAATTCTCCCAGATTGTTATTAATGGGAACTGTAGAGTAAGCAACACACATTTTGTGC
CCATAAGTAATTCTCAGGTATCTTTGATCTGGGGCCCATAGCGGATGCTGCTGTGTACCG
CTGTCTGGCTTCTGGGAGTCTGCCAGCGCCAGACATCTGGCTACTTTGTTATCATTGGCT
GATCTGATCCCCAGAGGCCACTCTTGTGACACCAGGCAGAGAGTGTCCTGGCAAGGGAAA
TTATCAGCACATTTGGAGTGGATTAGAGTTCCAAAGTGGTCCTCAAATCTCTACAGGGGT
CTGGTGAGCCGTCCTCCATTGGGGGTTCCATGGGGGCTTGGTGCTGGGCTATCGTTGAAC
CCTTGGTGGGGGGAGGCTGCTTGAGGGGATGTACTTCAGGGGAGAAAGAGGAGGCTCAAC
ATATTGCATCATGGGTTTTCTGCAACATCATAGGAGACCCTAATTACCTTATCGGAGATC
TGCCAGATTTGGAATGAGGGGAAAATATTCATTTGAAGACTACCTCTTTTCAGTTTTTTA
CATCCTCAGGGTTTTAGGTATTTGGTGTGTGTTTTCCGAGt
>NODE_477_length_119_cov_129.361343
CGCCGCACTCTCTCCGTCCTTCATCCCCCGGTCCATACCTATCCAACGAGCCCACCCTCG
AGGCTCTGAGTGGCCGCAAAGTGAAGTTGCATTTTAACCATCCCCAGTTCATTGCAAGTT
GGCCTATGGGTGAAAGTGTGTTTGACTTTTTGGATGCTGGGCAAGTGTCAAATGGACAGT
TTTTCGCCCGA
>NODE_481_length_720_cov_54.680557
GTGGGCGGTAGCTTTGTGTCGTTTGGAAAACTCTCTTCTACAGGAACTTAGCAGTCACAG
AAGCTAAAGCCACTTTGAAACAGACCCAGGAACAGTTATGATGAACATCTGTAGCAATCT
TCAAGATCGCTAGCTACTGAAGTTCCCAGGACAACGTGTGTTTCTTCTATTTTTTATGCA
GTTCTTACTTGGATGTTGCTGGTCTGTATAAATGGCGGTGGCAAATCATCACTCATCTCT
CCCGCCACTCAAAAAACATACTCTCTACTACTTTAGATGTGACTAGTTTAATCGGTGGGC
CAATCACAGTAGGTCATTATTAATACCCCAATAACAGCCTCTAATAAACAAGTTGAAATT
GCCATCCTAATCAAATGATGCAAACATTGGCAAGTTACAAAAGTTCACTGCCGCCACTGA
CAATTTGTTAATTGTATTCAGTCATTCATGGCAATTTTATTAACATGGAACTGATGTCGC
CTGCCCTTCCACAGTCACAACACTGGGGATCTAATTTTATTATTTTCCACAAGATTTGCT
TGAGTACTGCTGCCGTCCTAGCAGCAAACCAGTCCAGATGTTTATGCTATTCAAATGAGG
AAGAAAACCCTGTTGGGTAAACATAATTAAAGAAAGTAGTTTTTTTCTTGCCCTCCCTTT
GCCTCTATCATCCTCTCCACTTCCTCCAATGACTCTCTCTCTTTATCTCTCACTCACTCT
CTTTCCTTCTCTTTTTTTCTCATTCTTTCTGCACCCCCCACCCCCCTCCGCACCCCCCCC
ACCCTCCGCGCa
>NODE_482_length_712_cov_70.060394
ATATTCTAGGCCTCAAATTAGAGTGAAATTACACTGATCTGCTTTTTTACTCAACTCTTG
TTCTCTTTTTTTGTCTTTGAGGCTACTGATGATCAGGAATTAAAAAAAAACGATTGAGAT
TATTGTTCCCTTTCTTAAATATAAATTGCACTTATTTGACTGTGCTGGTGCTGAACTTGC
TGAAATGCAATACTGGATATTAATCAGTGTGTCTTACAAAGAAGGGTTTTTCTGTGTATA
TGGGCATGCTTGTGTTTGTGTGTGAGTGTTTTGGGTAGAGAATGTGTGAGAGCCATTTGG
ACTGGCTGAGACATCTGCTCTATCATGCGTCAGGGGCATGTGTGACATCTGGGGAATATA
CTGTATCCTGCCTTGCAACATTACACACAATTTACTGCTAAAGGTCATTATGTACCCGTT
AATCCACTTTTAATTGATTTCAGTGCAAACAGCACAGCCTCTATGCAACACAGCAGATCA
CCAAGAAACAAAAGTACTAAATTAGTATAATTGTTTAGACCAAATATTGAAAGAGAGATA
TGAGTCTCTTTGTGTTTCATATTTGTTTAAAAAAATGAAATTCCTAACATATTCCAGGAA
CAAATTATGTACATGGACACTTGGTGAAGTATGAAGATTGCTATGAAACATACTATCTAT
AAATTAAATATTCCCAATATTGGAATATGTGTTTGTGTGTGTGACTGCGGTCTTGTTGAA
CTACTTGTGGGGACCAGAAGTCCCACAAGGAGAGTAAACTAAGAAAAAAAATGAAAAAAA
ACAt
>NODE_483_length_321_cov_175.542053
GTCTAGTTGTTTGTCTGCAGCGTTTAATCAAAGAAATATGGTATATGACAGCTATATTTT
TTTATGTAACTGGCCTTTCTAACATCACAAGTGGCCGCAGCTTTGCCCCTAATGGTCTCG
GACTTCCCCTAGCTGCATTGCAAATCAAGAATAGAGCTTTTCATTTGGCCCAGTGGCAGA
CTGTCTGAGGTTGTCAAATGTCACCACTCATGGAATCCTTCTTGTCCAATAAAATAGACT
TACTTGAATGGAACTAATTGTTATGCACACATTTATATTCCAGTTATAAACAAACATCAA
CCATATTGTACATGGACAAAGTTGCTTCCTAATTGCATTCACTCTTATTTCATAGCTTTT
GTGATGTCAAAGTAGAATAACTACATATGTGTC
>NODE_486_length_179_cov_76.284920
GGAAACCTATTGTTATTGGTGGTTTTATTATTTGTAATTCTTGTACCATGGGAGTCAATG
GCAGCCCCTAGACCCCATCGACAACTTTTTGTGAAATTTGGCACACTCATTAAGGACAGT
TTCTTCTATACCTACACCAAGTTTCATGTCTCCCATTAGACCACTCTAGCGCCACCAATG
GGTCAAAGTTGGACTTGTGTTTACACACGCAACTTTTGAACCGTATGACTCATTTTCAAA
AATGAGGTACC
>NODE_487_length_835_cov_79.526947
ACACTCTCTCCAAGATGCGCACTGAGCACTTCAACAAGCTGAATGAATATAAACTCCATG
TAGTTATGGGGCTTCCCTTGAACCAATCAGCGACCCCAGGCCCTCACAATGCACCCCAAT
CAGCTTCCAAGCGCCCCGGTATCGAATTCTTAACCATTGCAAATTGTTGTCATGGAGATC
CCCCAAGAAAAGCGGCTAATAGATGCGATATTCTTTAGCAGCGGGTTGTGCAGGTCGTCT
GCGAGCGCTCATGGAACATCAAGTTCTCACCATGTCTGAAATTGTCCCATTGCCGTGTTT
GAATTTTATAAAGAGTCTGGTGGAATACACGTGCATTCTTCATCACTGCGAGCTGGTTTC
AGACTGAGGTGCTTTGTTTTGATCTAACCCCCCAAGAGTGATGTCAGATGTAGGACTTGG
TGAGGAGGGGGGATCCTAGGAGCACATATCCATGGAAAGGGGGCTTGAACGCTCAAGAAT
CTTGTCTTTCTGTTTGCCCCCTCAATCGAGCGACACAAAAGCTGAATTACTCATTCAAAC
CTCGCGGGACAAAGGGAAAGGAGCTGGATAGCACTCCTGCATTTGTAGTCAAACATTTAG
AGACTTAAATCGAGTCGTCATGAAGGAGAAAGAGTTGGACAAAGCCCATAGAATTGCCAT
CAGCAAACATTTTCCTGTGTCATATTAGTGGGGTCTCCATGGCTCCTTCTGGCCCGCGGA
CAATAGCACAAGTTTGCACACTCGAATACTGTCACCCTGCCAACGGCAACAAGAGCCAAA
AACAGGACAATCCCCGGAGAAAGCATGGACTCCGCAGGGAAGGTTGCAGGGTGGGGGGTG
GGGAGGGAGGAACTTGTGAAATGCTAATTGAGCTCCATCCTCTTATTGAAGAAAAGGAGT
ACCTATc
>NODE_488_length_132_cov_86.053032
CAGCACCGGATCTCCTCAGGGCTGCGTCCTTTCTCCTCTGCTCTTCTCCCTGTACACCAA
CAGCTGCACCTCGAGTCATCCGTCTGTCAAACTCTTGAAGTTTGCGGATGACACCACCCT
CATTGGGCTCATCTCTGACGGGGACGAGTCTGACTACAGGTGGGAAGCTGACAACCTGGT
GACCTGGTGTAGCCAGAACAACCT
>NODE_491_length_2849_cov_200.196564
CACACACACACTGCCGTCTCTCGCCTGGAACCTCCCGGAGCGGCGAGCCGTCGCGCGTCC
CCTCGCGCGGCGCCGCACTCTAACCCCCTTTGCCTACGACCTCAGATCAGACGAGACAAC
CCGCTGAATTTAAGCATATTACTAAGCGGAGGAAAAGAAACTAACCAGGATTCCCTCAGT
AGCGGCGAGCGAAGAGGGAAGAGCCCAGCGCCGAATCCCCGTCCGTCCGGCGGACGCGGG
ACATGTGGCGTACAGAAGACCGCTATGCCCGGTGCCGCTCGGGGGCCTGAGTCCTTCTGA
TCGAGGCTCAGCCCGTGGACGGTGTGAGGCCGGTAACGGCCCTCGGCGCGCCGGGGTACG
GTCTTCTCGGAGTCGGGTTGTTTGTGAATGCAGCCCAAAGCGGGTGGTAAACTCCATCTA
AGGCTAAATACCGGCATGAGACCGATAGTCGACAAGTACCGTAAGGGAAAGTTGAAAAGA
ACTTTGAAGAGAGAGTTCAAGAGGGCGTGAAACCGTTGAGAGGTAAACGGGTGGGGTCCG
CGCAGTCTGCCCGGGGGATTCAACTCGGCGGGTCAGGGTCGGCCGTTCCGGTGTGTGGGG
ATCCCCTCGTGGGACCCCTCCCCGGTCGGGCTCGGCCCCCGCCGGGCGCATTTCCCCCGT
CGGTGGTGCGCCGCGACCGGCTCTGGGTCGGCTTGGAAGGGCTGGGGGCGAAGGTGGCAC
GCGGCCTCGTGCCGTGTGCCTTACAGCGCCTCTGCCTGCACTTCGCCGTTTCCCGGGGCC
GTGGACCAGTACCCGCTACGTCATCTCTCCCCCCTTCGCGGGGCGGGAGGGACGGGGCCC
CTCGCCTCCGGCGTGACTGTCAACCGGGTCGGACTGTCCTCAGTGCGTACCCGACCGCGT
CGCGCCGCCCGGGCGGGGACCGGCTCACGTATAACTGGCGTCAGGGGTCAGCGGCGATGT
CGGCAACCCACCCGACCCGTCTTGAAACACGGACCAAGGAGTCTAACGCGCGCGCGAGTC
AGAGGGTGACACCCAGTCGAAACCCCGTGGCGCAATGAAAGTGAGGGCCGGCGCGCGCCG
GCTGAGGTGGGATCCCGGTCCCGCGGGACCGGGCGCACCACCGGCCCGTCTCGCCCGCAC
CGTCGGGGAGGTGGAGCGTGAGCGCGTGCGATAGGACCCGAAAGATGGTGAACTATGCCT
GGGCAGGGCGAAGCCAGAGGAAACTCTGGTGGAGGTCCGTAGCGGTCCTGACGTGCAAAT
CGGTCGTCCGACCTGGGTATAGGGGCGAAAGACTAATCGAACCATCTAGTAGCTGGTTCC
CTCCGAAGTTTCCCTCAGGATAGCTGGCGCTCGAAGTATCGCAGTTTTATCTGGTAAAGC
GAATGATTAGAGGTCTTGGGGCCGAAACGATCTCAACCTATTCTCAAACTTTAAATGGGT
AAGAAGCCCCGCTCGCTGGCTTGGAGCGGTGGCGTGGAATGCGAGCCGCCTAGTGGGCCA
CTTTTGGTAAGCAGAACTGGCGCTGCGGGATGAACCGAACGCCGGGTTAAGGCGCCCGAT
GCCGACGCTCATCAGACCCCAGAAAAGGTGTTGGTTGATATAGACAGCAGGACGGTGGCC
ATGGAAGTCGGAATCCGCTAAGGAGTGTGTAACAACTCACCTGCCGAATCAACTAGCCCT
GAAAATGGATGGCGCTGGAGCGTCGGGCCCATACCCGGCCGTCGCCGGCCACGGGAGCCT
CGAGGGCTACGCCGCGACGAGTAGGAGGGCCGCCGCGGTGAGCACGGAAGCCTAGGGCGC
GGGCCCGGGTGGAGCCGCCGCGGGTGCAGATCTTGGTGGTAGTAGCAAATATTCAAACGA
GAACTTTGAAGGCCGAAGTGGAGAAGGGTTCCATGTGAACAGCAGTTGAACATGGGTCAG
TCGGTCCTAAGAGATGGGCGAACGCCGTTCGGAAGGGAGGGGCGATGGCCTCCGTCGCCC
CCGGCCGATCGAAAGGGAGTCGGGTTCAGATCCCCGAATCCGGAGTGGCGGAGACGGGCG
CCGCGAGGCGTCCAGTGCGGCAACGCAACCGAACCCGGAGAAGCTGGCGGGAGCCCCTGG
GAGAGTTCTCTTTTCTTTGTGAAGGGCAGGGCTCCCTGGAATGGGTTCGCCCCGAGAGAG
GGGCCCGAGCCCTGGAAAGCGTCGCGGTTCCGGCGGCGTCAGGTGAGCTCTCGCTGGCCC
TTGAAAATCCGGGGGAGAGGGTGTAAATCTCGCGCCGGGCCGTACCCATATCCGCAGCAG
GTCTCCAAGGTGAACAGCCTCTGGCATGTTAGAACAAGGGAGGTAAGGGAAGTCGGCAAA
TCAGATCCGTAACTTCGGGATAAGGATTGGCTCTAAGGGCTGGGTCGGTCGGGCTGGGGA
GCGAAGCGTGGCTGGGCTCGAGCCGCGGCTGGGGGAGCAGTCGCTCCGTCGCCCTCCCTC
CTCCGCCGCCAGAAGCGTGGCGCGCGGCCCGTCTCGCGGTGGCTCTCGTTCGGGGTCGCA
CTCGTGCGCTCTCCGGGCGGGGGTTTCTTGCGGGGCGGTGTCCGTCGCTGCGCCCAAGGC
GGGTCGGCAAGGGGGGTCGGGGTACGGCGGTGGCGGCGGTGACTCTGGACGCGTGCCGGG
CCCTTCTCGCGGATCTCCTCAGCTACGGTGGCTCGTCGGGCGCTCTCCCTGTTCGCGCGG
GGGGGGTGTCCTCCGGCGGGTCGCCTCGGCCGGCGCCTAGCAGCTGACTTAGAACTGGTG
CGGACCAGGGGAATCCGACTGTTTAATTAAAACAAAGCATCGCGAAGGCCCGCGGTGGGT
GTTGACGCGATGTGATTTCTGCCCAGTGCTCTGAATGTCAAAGTGAAGAAATTCAATGAA
GCGCGGGTAAACGGCGGGAGTAACTATGACTCTCTTAAGGT
>NODE_497_length_780_cov_165.032059
AGCACTCGATAAGTGCTCCGCTCAGGTACAACACTATGTTCGCACTGAATTTTAACCAGT
GCTTTTAATGTGATGTATTATGCAATCTTTGTGCTTGCAATGTAATGAATGTACATGCTT
TTCCAGGATCTATGTGTTGGGGTGCCCCTCACATCCCAACACAAGCAGGCTGCAATAAAC
AACTTTAAGTTAAGTATTATAAAGTATGTAAAGGAATAAGAGAAAGAATGAAAATGCATT
CCGGCGTACTACGAGATGGTAAATGTTAGCGCCTGCTGCATCGCACTCCATATCACTTCG
CCCCATATGAAAAATACTTTGCTATTTTGGAACTCCCTGGCAGCCATAGTGGATCACCAC
AGACCCAGAGCTCATTTATCTTTTGTCAGAGATGAAGCCAAACTAACGCCATCTCCTGAA
GCCGCTAAAGAATGAGGAGGGACGTAGGGAGGGTAAAAATAAACCTGGAGCCCAGGTAAC
TACACAGACAAGTCACTCCACAAGTAATGGGTGGCTTTTGAAAGTGGAACTCTGTTTGAA
ACTGTCTGGTTGGAAAATTATGCTGTTTAGTTCCACAGCAACTCGATCTGGGCTTTGGTC
GTCTCTTGTGCGCATTCATTGTGAAGAGAAAACCTGGATACAGTTTTTGATGCACTAGAA
TGTCTGTATCAAATGCTTTCGAAAGAGCTTCACCAATGGCACTCTGAAGACACTGCACAG
TGAAAACATTGACAAGAGGGTATTATAGCAATAATAATGTTTGAACACAATTTGCTTAAC
AATAGGAAATATACATACAATGATGCAAAATATTTTTACCGAAAAGTCAGTCAAAGCAAA
GGACTCAGGTTt
>NODE_499_length_868_cov_126.591011
GGTCACACCCAATTAAAACAGTACTTTTCAAAAGTTGCTACATTCAATACTGCATTATTT
GATGGAGAACAAACTCAAAAACATAATTTCACTCACAACACTACCTAACATAGTTTGCAG
GAATAAAGATCCTAAATGAAAAGCAACAATCCTTCTTCCTAATATAAGCTCACTGACAGG
ATCTGCATGGGGGACAGCTCCAGAGGCTAAGGTAGGCAGAGCTGTACACCCAGTGCATGG
TGGACAGGGAGAGGCAGTGGGATGAGGACAGGGTAGGGTTGGGGGTGACATGACACAGGC
AGAGGGAGCTTGCGCAGTTCAGTGCTTTTCCAAGAGCAGTAATCAGACAGAGGGGATGAA
AAGGCTGATTTTCAGGGAATTAGCATGATAAGCGAGAACACAAAATCAATCCCCATCCTT
GTGAGGCCTCCTCTGATTGCTTTGAACTGTCAAAAAATGGCAGAATCAAATCGAAAGTGC
TTGAGGTTACGGGAGTGATTTGTTCAAGAAGAGATCGCTAGAGCAATTGACACAGCTCTT
GAGACAATAATTGGGTTATCAAAGAGAAAACAGTTCAAGTACCACAGGGGTGAAAGCTTA
TTTGCATTGGATTTTCATACAGCATGGCACACCTCCATTTTTAAGTCTCCATTTTTGTAT
ACTTGAGGATTAAGTTGACTCCGGGATTGCATCATTATCATCGGAAAGTTTGTTGCCTGT
GTGCAACACATTATTATCGAACTGGGGGGAAGAGGGTCCCTTTTCTTCTGGTTTTGCTTT
TAATCTGAGTTCCTGTCTATGCAGTATGCTGTATCCCAGTGTGCTCAGAATAAACATAAC
CATTGTTGTCATGAATTGAGAATGGGAGCCACCACAAGTAATGAACAATAAAGATAACTT
TTTGCAAGTACTTTCTTGAGAATGTGCACTAGTTATCAAt
>NODE_500_length_490_cov_46.742859
GGCCTGGTTACAAATACATAGATAGTTACGCATGTAATGTGATGTGCAATTGCGCTTTGT
ATTTTGGTTTTTGTTTTGCATGTTTTTTTTGTTTTGTTTTTTTTCTCAAGAAAAAGGAGA
CATTAGGAGAAGAATGAGATCATCAACGTTAGGCGAGAACAGTGGAAGAGGGAGGTGTTA
GGAGAGAGAGAGAGACAGAGAGAGAGAGTCATGCACTATAGGAGGAACACACACTCACAC
CCCACATCGGCAGAAGCGGTGTTGCCGGCAGAGGAAGTAGTGGTAGAAAAGACTACATGT
GAAGGGCTAGAAACATTGGTTACATCGTGCTGCTGCTGGCTGGCGCTGGAGGGCTGGCGC
CTCACAACCCCCTGAAAGGAAGTTCCACTCTGGAACGCACTCACTACATCCATCTGCAAG
GAACCAGACAGCATGACAGCAAAGACCCAGAAAACACAGCCAGAAGGGAGAAGAGAACAG
AGGCAGAAATAAAGAAAAGGCACCAAATATGATAAAAATGTCACTCGGATTGAGTGGGGG
GGAGGGGGAGGGGTAAGGAagg
>NODE_501_length_818_cov_98.570908
ATCTTTTTTAAAAGAGGCATGAAGAAAATGACATTCCATATCATCATTACATTTGCTTTA
GCTTGAATTATAAGAGCTGTAATGTAGGAATGTCAGGCAGGGGAGACACAGTGCTTAAGC
AGACAGGAAGGGGAGGGGGGAAGTGACATCACAATACCTCCGTCTCTGACACCCTGTCTC
CACCGCTCCTCCTGATAGGTGGATGCGTATGGGAACATCCTGCTCACCACGCTGGAGATG
AACAACGAGGTGATGCCCTCCGACGTCGGAAGCAGCGTCAGCGACTCACGGAACTCAGTC
ATGTCCTTCGACAGTTCAGGGGTGCAGTTCAGGAAGCCTATGGCCCCCAGGGACGGCTTT
AGCCACCACTCCTTGGACCGCGGCGCCATGCGCACCCGGGCCAACTGTCGCCTACGACGA
CGCTCCTCCAAGCTCAAGCTGAAGATCCCCAACCTGGCTGATGTCAGCACCATTGACAAG
TGGTCCCGGGTCATTTTCCCCATAACCTTTGGATTTTTCAACCTAATCTACTGGTTGTAC
TACGTGAATTGATGTGTATCCTACTAGGAATCATGGGCCATATTTTGAGAGCACATTAAA
TTGGCTTTGATACGGTTGGAAAATATGTATACACATATACAAGTTGATACATATGTATAT
GCATATTTCTATATATTATATTTATATAACACATGTGTGTGTAAATCTGAAGGACCTTTC
TCCTGTACAAAGTATTAATAGAATGACTTGAATGTTTAAGAATAATTCTGAGAGAAACTT
TTCAAGCCTCTGAATCTCCCTTTTCATCCAGAAACAACTGAACACCTGACTGAACCCTTG
GGGGGGGGGGCGGATTTTGGAACTAAAGACTGCATGATAtttttgctaaa
>NODE_502_length_188_cov_28.877659
GACCAACGAGCCACAATTCAATGGCAGTTTTGGTTGATCAATTTGTTTTCACAAAACATG
TTTAGACAAAAGGACTCATCTGGGATTTGAACAGGAGCCCTCGTCACCAGGTACCTTCCT
TTGTCAACATTCTCTAAAGAGCTCGTCCGGGATGTGAACCGAGGACCTCTAACACCCAAA
GCAAGAAGCATACCCCTAGACCAACGAGCCACAATTCAATGGCAGTTTTGGTTGATCAAT
TTGTTTTCACAAAACATGTT
>NODE_503_length_139_cov_45.798561
TAACCTGTTCTGAAATTCATTCTCATGGTCATAGGATTGATATGGTGTGTACACATTTAA
AATAGTACATTTATTTTCATTATGATTAAACTCCAACCCAATAGCCCAGTCAACGTTAAG
CCGCACCACCTTTACCGTCGAGTCATATTTTATGTTCCACAGTATAGCTACACCACCAGC
TATCCTCCCACGAACCATTCTCATGATGAGA
>NODE_504_length_166_cov_72.819275
GAGTCATATTTTATGTTCCACAGTATAGCTACACCACCAGCTATCCTCCCACGAACCATT
CTCATGATGAGATCGGTAGTGGACTCTCCAGCACCATGAAAGTTCTTGTGTAGGGAGTTC
AATTTGTTCAGATCATGCTTTGCCATCCAGGTTTCTTGAAGGCAGACAATGTCACTCTCG
TCCAGCAATGTGTCCACCACCAAACGTCTTGATCTATCAGCAGCAGTATGTCCTACTC
>NODE_505_length_788_cov_96.558372
GAAAAAAAGCACCGTAGAAACTTTATCAAAAAAGTAGTTGTTTGGGCTTTTTTATAGAAG
GTACAGGAGAGGAAAGCAAATAGAAGAAATGAAAAATAGTTTGCAAAGATAGAAAGAAAT
TCTTTGGGAGAAAAAAGCAGAGGAAAGGCATTGTTGTCTTCAGCATGCCTGCGTGATTCC
ACAGCATCTGTGCATATTTTTAGTGCTGAACAAGAGCAGCTAAGGGGGAAAAATGTTTGG
TTGTTTTAGTTGGACAAAAAGAGGGACACATGAGTCGCTATGGCCAAAAAGAAAACAAAA
GTGAGAGAAAAAATAGATTTGGGGAGAAAAAAAAATTGTCATTGGATATGCTTATTTGAG
CCACAGCAAGCATATCACAACTGATTTGAAAAGGCTCATTAAACCAAAATGAAAAGGAAG
AAATAAAGCATAGACAAAATATGCTAATATGTTAAAGAAACAGGACAAATAAGGAAGGAG
GGTCGATATGGGGAAGAAATATATAAATAATAATAATTGTAAACGGGAAACAGGACAGAA
ATGGAGTCGAATGGGTGTACAGATGGATGATGGATGGGTTGACAGCAAGAATGAATTTAT
TTATTTTTTCATTCTGTGAACGTCAGTTCAGCACTCTTACCTCTTATTGGTGTACCACCT
GGGTGGATAATATGAATGCAAATAAGATTAGAAAGAAGAAGCATTAGTACGAGAAGATAG
AGGCTGGGGGCTTTGGAAGAAGAATCAAATTAGATTTAACAGAGTACGTAAGTAAAGGTA
CTAGAAGACAGAACGAGAGAGAGAGAGAGAGAGAGAGAGAGAGAAAGAGAGAGAGAGAGA
GAGAGAGAGAGAGAGAGAGa
>NODE_506_length_784_cov_202.817596
CCCCCCCAACAGCCTGTCCTTGCTGACGGCGTCTCCTGGGTCCCCCCTCGACCGTCCCGA
CCGCCGCGGGTGTCCGCTGGCGAGAGGGTATGTCTTGGGGTTCCCGGGGGGCCTCCCCGT
CGGGTGCTCCGCGTGGAGCCCTGGAAGAAAGGCTACCTGGTTGATCCTGCCAGTAGCATA
TGCTTGTCTCAAAGATTAAGCCATGCAAGTCTAAGTACACACGGCCGGTACAGTGAAACT
GCGAATGGCTCATTAAATCAGTTATGGTTCCTTTGATCGCTCCAACGTTACTTGGATAAC
TGTGGCAATTCTAGAGCTAATACATGCCAACGAGCGCTGACCCTTGCGGGGATGCGTGCA
TTTATCAGACCCAAAACCCATGCGGGGACGGTGGGCCGGCCCTTCGGGGTCTCTGCCGGC
CCCGGACGCTTTGGTGACTCTAGATAACCTCGAGCCGATCGCGCGCCCTCCGTGGCGGTG
ACGTCTCATTCGAATGTCTGCCCTATCAACTTTCGATGGTACTTTCTGTGCCTACCATGG
TGACCACGGGTAACGGGGAATCAGGGTTCGATTCCGGAGAGGGAGCCTGAGAAACGGCTA
CCACATCCAAGGAAGGCAGCAGGCGCGCAAATTACCCACTCCCGACTCGGGGAGGTAGTG
ACGAAAAATAACAATACAGGACTCTTTCGAGGCCCTGTAATTGGAATGAGTACACTTTAA
ATCCTTTAACGAGGATCCATTGGAGGGCAAGTCTGGTGCCAGCAGCCGCGGTAATTCCAG
CTCCAATAGCGTATCTTAAAGTTGCTGCAGTTAAAAAGCTCGTAGTTGGATCTCGGGATC
GAGCTGGCGGTCCCCC
>NODE_510_length_222_cov_20.229731
GGGAGAGAGGGAGAGAGGGAGAGAGGGAGAGAGGGAGAGAGGGAGGGAGGGGTCCATCCA
AGGCAGAATGGGACACAATGGAGTCACAAGGGTACATGGAGCTTACCAGCAGTGTCCCTG
TAGACGCAGACTTTAAGGGCCCCTCTCCTTTAATTATTTACTTCCCTATCCGACATTCTC
CTGCAAGAGGTAAAAATAGATTCATTTGAGGGGGACCCTGTCTGAATGAGACATACTGGG
GCTCATCTACCCCAGCATCTTCAGCACCGGGGGAGGGGGGAGGAGAAGGGGGGa
>NODE_513_length_884_cov_99.571266
AAAATTATGGAAGGCAAGGAGAGAATTTATTCTGAAAATGTAGCAAATACAAATAAGCAA
TCTCCCTAATGATTCTCTCTTGTAAATCTGTGAAGAGTTGAACATAGTGCAGACTGCATG
GTTCCCTCTCTGGAATTATCGACAGATGCTTGCACATAATTATGTTGTCATTGCTTGTTA
TTTGGAAGAGGGAAGCTGCACTGACAGCTAGGTCTAGCTTGTTTCTCTCCTGTATGTTTA
CTCACTTGTTAATAAAGTAATGTGAACAGTAAGAGAAGAACTCCACTTCAACACTCAGGA
GCACATTGTTTTCAACCCTGTGGCTCAGCTTGTGTAATAAAGGCCATCTTGTTGTTCAAT
GTGAGTTTTGTAAGCGGAAGCAGGTATGTTTCGGCGGGGTACATCTGAGAGATAAAAAAA
AAAGAAGAAAGAAAGAAGAAGAAGGATATGGATTGAGAGGAGAAGCAGCAGGCTGATTAG
GAGGTGTCAAAATTGCCAGGAGCAAAAAGGTGAAAGCAATCAGGGGTGAGAACAGTGCAG
CATTCGTGAGGGGCAACTAATTATCCATCTCATTTGTGGAGAGCAGCATTTGAGGCACCG
CTAGCCTGGTGAACGCTGACAGCTTGGTGCGGAGGAGAGGGGAGGTGTTAGAACAATGGA
GCCCAGCTCCCCATCATTACTGCATGCTAATAAGCAGCGCTGCTACACTGCCACTCTGAG
CTGCAGAGAGTTAAGGGAAAAAAATAGGAAGTCATCATCTTCTAGGGACCACGGTCAATT
CCAAATGGTGAAGAAAGAGAGAGACAAGGAGAGAGAGGAGGAGAGAGAGGAGGGGGGCCA
TATTCTCACTGGCAGCACTTCTTGACATGTATGAATAAGTCTGAATGATCTGAAGGTGCT
CGTAGACTTGGGGTGGGTCCATATGGCCTTCATACTCTACAAAGATTTTAAAAgga
>NODE_515_length_460_cov_80.800003
GGTCTGGTTACTTTGTAACGAGGTGTAGAGTTCCATTCACCAGAGCCAGCTCTCCTGCTC
TGAATAGTGGCGCGTCTAACAAAGGGATAAACAGGCAAGCGCCTCAATGAGACAATTAGA
TGTTGGAGACAGACAGGCGAATCGGAAGGCAGGCAGAGATGCAGACAGTCAGGGGGCTAG
TAACGCTGAATTTAAACGACCCCAGATTCACACCCAATCTGCCAGGTTCCGTTGGCATCG
TGGAGGTACTGATAGGTTTGTGAAAAGCGTCAAAACCTAATGGCAACTTGTACAGACGCA
CGGCCCCCCTAACAATGGATGCTTTCACTGTTGTCATGGTGCAGCCCGCGGCCTGAATGA
ACTCCTCATGCTCCACCAACAATTTAGTTAATTAGCTCATTTGTAATTGGCTAGGCTTTG
TTGTTGTGGTGTTAGTGGGGGACATCAAAGGAGAAGGTGTTTGCTGTGCTGCAGATTACA
GGTTATCACTCTGCCACTCAGCAGAGGAGAGGGTCTCTCTCTCTCTCTCCTC
>NODE_516_length_73_cov_29.493151
ACAGTTAATTGCAAATCTAATTAGAATATTCAAATGAAGACTTCCCCTCTTTTCTTTGCT
GAGCGCGTGAGCGGAGGAGAGAGAGAGAGAGACCCTCTCCTCTGCTGAGTGGCAGAGTGA
TAACCTGTAATCTGCAGCACAGCAA
>NODE_517_length_497_cov_11.054326
CAGGATAGGGGGAGACAAACACTGGTATGGGGGGAGGGTAGGGGAAGGGAGGGTGGAGGG
GATGGGGCACGCTAACAAGACAATGGAGGGTAACAAACACTGGACTGGACAACACAAAGC
ACCCAACCAAAAACCAATTCAACAAAGAAAAACCAACTGAAAAGACCGGCCAAAAGAAAT
TAACCACAAATATACGTAGACAATAACAAAAATAAAAAGAATACACTAAACGGGAAACTA
CTGGGACAAACACTCACGTTAACAAGACACACCTGCCGCCAATTACCTGGCTTGTCAGGC
CTGGCAACTGGCAGCACGgNNNNNNNNNNAAAAACACTGACAACAATCAGACAAGACACA
CCTGCCACCAATCAAGGATTGGTGGCTAGGCTACACCAAACAAACAAAAAGACTAAACAA
AAAGACTATGAACCAACAAGCTATGAAAACACAACTAAACAGAACAGACAAGAAACAACT
ACAATTAACTAAACAGATAAGACACACCAAATAACTAACAGAAAACAGGCTAAGTTACAC
AGAACACAACACAAACACAGGACAAGGCc
>NODE_518_length_158_cov_37.841774
CACAAACTTTTCTCTACCTTCTCCACCCTTCTTAACCCACCTCCCCCACCCCCCCCCTCC
ACCCTGACAGCAGACGACTTCTCCTCCTTCTTTGAGGAAAAAGTCTCCGACATTAGCAGT
CGGTTCCCTAAACCCACCTTTCCTACCCCCTCACCTTTCATGACTGACCCAACTAAATGT
CTAAACTCTTTCTCTCCCCTGTCCGAGTCAGAGCTCTCTGACCTCATTCT
>NODE_519_length_94_cov_70.851067
GACATGGAGCAGAAAAGTTATGATAGAGGGGGAGATAGTTTGAAAGAGAGGGGAGGGGAC
AGGATCAAGGGGGCAGGAGGTGGGGCGATGAGAGAGAATGAGGTCAGAGAGCTCTGACTC
GGACAGGGGAGAGAAAGAGTTTAGACATTTAGTTGGGTCAGTCATG
>NODE_520_length_452_cov_34.258850
ATTCCTTGAACTAGTCTACAATAGTGCAAAGACATCTTACACCCTTAAACCATCTACACA
CACACACACACACACACATGGACACACACACACTCGCACAGCCCGACCCAGCCCTAGTGA
TATTGATTTTGGTGTCGTGCTTGCTGTGTGTGGTGGGGCGAGGATTAGGTTCCAGTGACG
AGGAAGCCTGAGATATCATCAGCCTGTAATCCAGCCCGTGGTTTCCTAGCTGCCGTATTG
TCTATTCTGTTCTGCTATGTGAAAAATGTTGAATATCAACAATGGGTTTCAGTCCTGTAT
TGTTGAGTTTTGTATGAACTAATCTTGCCTCACTCAAAAAAGACCTACAGCTTTGGACAA
AAGTCTAAAGCCAGTGCATTCCTAGCTCTCCCTGCGCACAGACACAGGCAGAGCTGGAGC
GAGGCGGAGGTAGAGGGGAAGACATTGTAGCGCCGGACTCTCCTGGCCGCTCACGAGCCG
GGCTGGAGCTCCGGGGCCGGGGAGGGCTGTGGTCCGCCTGCTAc
>NODE_522_length_520_cov_41.821156
TATGCTTGCATACATTAGTGTAAAAGCTAGGAGGGCTACCGGCACAACAAGCACAAAACC
TGAGGGCCTCAAAGAGGGTGAAGGAGGCGGGTTCCCAGGAAGACTAGAGAGGACCGTCAC
AAAAGAAAAACCCACACGGCGAGCCCTTTTTCTGCCACGTACAGGAAGTAAAATGAGAAC
TATGAAGTTTGACACTATTCACAGAGCCGACAATACCTGGCAGAGCAGGCAGAAAGCCTG
GCTTAAGAAAAGGGGGGAGAAGGCTGGCGAAATCTCCATCACGTGAAAGCGTGTCGATAT
TTCTGACACCTCCAGGCTCTGTCTGAGAATTAGGAGCAAGGGGGCTGGTGCCCTGAGGCT
GTCAGGGCAGTACTGCACGTCTGAGCGTCGCTTTTCCAAAGACCCAGGGTGGGGGACTTC
AGTGTAAACAAGTTTTTACAAGTTGTAAAAACCTGAACAAAAACACCCCACCTTTTTACC
TAAAAAGATAAATGGATTGAAATCATCCCAGATAATCATGAGAGAAATATGGTTCTTCAT
GCCAACTGGTAAAACAGAACATTCTGACTACAAAAATACTGAGTGAACTACa
>NODE_526_length_720_cov_49.479168
TAAACTAGACATATTTTAAAGTGGGAAACAAAAAGAAAGTTATTTGTGAACTGAATCTGC
GGTTCTGTTTTCTATATAACTGCACTGTCAATCTGACGCTACCATCAAATGAGAAAAAAG
ACTCAATCTCACACACTACCTGAGTAATACAGGACATATCATTTTCTCTTTTTCTGATGA
AGAGCTTTTAGTAAAGGAGAAGAGGAATGCTGAGTTGATGAAGCAGAGGGAAAGATGAGG
GGAGAGAGTGTGCGTGAGAAAGAGAGGAGAGAGTTTGTGAGAGAGATAGAGAGAAAGATG
TCATACTTGTGATCCTAAGCAGATTGTGCTGATTTCAGCTCTCTGCATCTGTCACTACAC
ACCATTCCTCATGGCAGACACTTTCTTAAGCTAAACTAAATGGCCTAATTAATCTAGGCT
AATGGTGGGCGACAGCAAATATGATAGCACAATTATCACCCTATTAAAGATTCATATTCT
ACCCTATAATTGAAAATGAAAAGGTGGGGGCGGGGTTTGAAGTTAGAGCTACAGAACATC
CAGGATCAGGATGCCATCAGCCTGCTTGACACATACCAATGAAACCTTGCACTAAACGGC
TATCCTACAATCCTTACTTACAACTAGGGTTGGGTATTGTTTGGGTTTATACGATACCGT
TCCCAAATCAATACTTTAAAAACGGTTCCGGTGCCTGAACCGATACTTGAAAGAGCCACA
AAACGACAGTGGATGACATTAAAGAACAGCTTTTATTTTAAAAATGATCACTGTTGTCTG
CCATGTTCttcg
>NODE_542_length_109_cov_93.467888
CCCTAGACCAACGAGCCACAATTTGGTGGCAGGTTTGGTTGATCAATTTGTTTTCACATA
ACATGCTTGGACAAAAGCTCCATGCACCCTAAGCGAGAATCATACAACAAGACCAACGAG
CCACGTTTCTGTCAGTGTTTTGGTTGACTGTTTGTTTTCACATAACATGCTTAGACAAAA
G
>NODE_543_length_275_cov_34.654545
GAGGTCTGCTTGCTTCGTGGGTGGACAGCGGAGTGGTGCTGAAGGGACACTGTTGCTCTT
TAAATAGTTGTAGAGAGTAGGCAAGACCAGGTTTGGCCATGTGACGGTTACGCCGTGCAG
CGCCCAAGAGCTCTGAATAGGGTTTTGTGCCTTTTCTCTTGGCATTCACACTGCACGCTT
CGCCATTATTTTACTTGTTAACTAAATGAACTGCATAATGTAGTCCATTCTTGTCGGCCC
CACCCACGCCGCAAGAGGCGATACTGCTCTTCTCTCTTTTAACATCACTGTTAAGTTTTA
ATGTTTATTTTGTGGCATTAATTTTGATGCAGCCATTTGAACGTAGt
>NODE_544_length_231_cov_23.333334
GATTGACATAATGTCGGCCATCTTGGTTCTGTAACAGGAAGTAGTGTCTCGTGTGTTTCC
AGGAGAGCCGAGAGAGTGGGAGTAGAGAGGGTCTGAAAATGACAAACCACACCCACAACA
CCACTGCATCACACATAGAACGCACCATTCAGCATCCACAGACCCTCCACAGACCTCCCG
GCCCTCAGCCCCTTCAGCCAGCACAGTGCGTCACACACTCTACACACACGTACACACACA
CACATAACCCCGGCGCTCACTTACTTTCAAAGTCCAGGAAAAAATGTGGACAGTTCTCTA
AAT
>NODE_546_length_419_cov_103.701668
ATAGAGAGAGAGAGAGAGAGAGAGAGAGAGAGACAAGAGTAAGACTGGAGAGAGAGAAAG
AAAAAATAGAGTGAAAAAGAGAGAGAGGGCAAGGGAAAGAGACATAGAGGATGACTTGAG
ATTAAGTTTCAGGCCCCTTTGGGCGTTCCTCCACCTGATGGGAACACAGCGAGCTGGCTG
CTCTCCCTCTCATCAATACAGGAGGGCTCTTTGTCAGTAATTTGCAATAAGTGTCCACGT
CACATCTTTGGGGACCTGGAAATCATTACTTGCCGAGGCCCTGCTATGGTCCTAATTGGC
TGCGTTGGGCCTTATCAACTGAGGATTTTCCGAGACCTTTGACAGATACCAATACGAAAA
TCATTGTTCAGTTGTCAATTTAACAGACCGTTAAAAGAGCTTATTTTAATTTTAATTGGA
ACTTCCGACTTTCCTTCACGGTGAGCCGCAAGGATTAAAAATGAGCTGAGGATGTGTGTG
TGTGTGTGTGt
>NODE_549_length_157_cov_564.929932
GGTTGGCTACAGTCCCATGGATCTTAAATTTCTGAATAATATGTGCAACTGTAGTCACAG
GAACATCTAGCTGCTTGGAGATGGTCTTATAGCCTTTACCTTTATCATGCTTGTCTATAA
TTTTCTTTCTAATCTCCTGAGACAACTCTTTCCTTCGCTTCCTCTGGTCCATGTTGAGTG
TGGTGCAGACCATGTCACCAGACAACACAGTGACTACCTGGAGCCCTAT
>NODE_550_length_417_cov_75.386093
GCACGGTAGGTGGGGGGGTGGGAGGGAGGGAGGGGGTGATGTCATGACGTCATGTCACTG
TGTTGATAACGTGCAGCCTTGTGATGAAATAATACATTCATTAACATAGTTAATTCCCCA
GCTTTCCGACGGTGTACATCGCAAGGGCGAGTCAGGTCGTATTTGGGCCCTGAAGGGTGA
GGCCCTCGTTGCAAGCTGCTGTTGTTCATGTTTCTGACAACGCTGGGCAGGCCCCTAAAA
GCCCTAGCAAGTGCCATTTGTCTCAGGGTTAACAGAAAGAGGAGATATAGGGCGGGCTGA
ATAATTTAGACTCCCACAACACATGCACTTTTGCTTTTCAAGCATGAGTTATAATTTAAT
TAGAAACTTCTGGTGCGTTGCTGGCTATTTAAATATTAAAATCTTCCGCTGATCACATTG
CATTAGCCACCCCTGTGAAATTCCCTGAGATGTCAGTGTTGTCTTACCACCCCCCCCCCA
CCTTTTTtt
>NODE_551_length_162_cov_10.012345
TGCTTAACAAACTCCCTGCAACTCCACCTCCCCACTCTGCTGTGCTCTGTCCACCAGTCC
CTTTAATTATCCACCCGTTAAACATAAACTACACCACCCCACCTCCACCACGCAACCCCT
TCGCCTCCCTCGCTTAACCATGCTTTCCCCCTCTCTCTCCCCCTCTCTCTCTCTGTCCCC
CACTGTGGAGTCACTTTAAAGGGGACTGTCTCTCTCTCTTCTCCCctaactgtt
>NODE_552_length_1118_cov_20.550983
GTATTCTACCTGCTGCACTAGAAGCACTGGACGTCCCAAATAAATCATTAAATGCTAAAA
CAAGGGATCTGAATTTGGTTCTTCAGTTATCCCTAGATTCTGTTGCCCCACTCAAACCAA
GGAAAAGAAAAGACAAGAAAATGGCTCCATGGTATTCAGAGGAAAGCCGCACTCTCAAGA
GGTCCACTCGAAAATTAGAGCATAAGTGGCGTATCACTAAATTGGAGGTTTTCCGCCTGG
CCTGGAAGGACAGCCAAATGGAGTACAAGCAAGTCCTCATCAGGTCCAGATCAGAATATT
TCTCTAAATTGATTAGTAAGAACAAACACAACACAAAGTTCCTATTTGATACTGTTGCAA
AACTCACTAAGAAAAGTACACTCTGTGTTAGTTCAGATCTCTCTCCCAATGATTTCTTAG
ATTTCTTTGACCAAAAAATCTATGCAATAAGGGACAAACTACAGACTAGTCCTGGAGGAG
TGGCCATCAACACTGAATTTGACTCTATACCCAGCATGCTGCATGTTGAGGCTCTTACTC
ACTTTAACCCTATTTCTAGGGAAGCGTTCATCGAGCTGGTAGATTCCTCGAAACCCATCA
GCTGCCTTCTTGATCCCCTCCCTGCCAAACTTTGTAGGGAACTTCTCCCTATTATTGGAC
CTCCCATGCTTAGTATTATTAATGAATCTATTGTAACTGGACAAGTCCCTGATGATTTCA
AACAAGCTGTTATTAAGCCCCTTCTTAAAAAACCAAACCTGGATCCAGGTTGTCTTAGCA
ACTATAGGCCAATTTCAAATTTGCCATTTCTCTCCAAAATTTTAGAAAAAGCTGTGGCAC
AACAGCTCACTGAGCACCTCTCCTCAAATCAGCTTTATGAACCTCTCCAGTCTGGATTTC
GTCTTCACCACAGCACTGAAACTGCATTAGCTAAGGTAGTCAATGATCTATTATTAGCCT
CTGACGCGGGCTCTATCTCTGTTCTGGTTCTTCTAGACCTTAGTGCAGCATTTGACACTG
TGGATCATGAGATTCTCCTGGAGCGTATGGAGAACTATGTTGGGATCTCTGGTACTTCAC
TTCAGTGGTTTAGATCGTATCTATCTGATAGATCACAATATGTCCACTATGATGGTTGCT
CATCCAGGAGCACTACTGTAAAATACGGAGTACCACAGGGTTCAGTTCTa
>NODE_556_length_73_cov_29.013699
GGCCGTACGAAATACGTTGACAACCATAGGCTACTTATCCATATCCAGATTTGCTATTTG
ACAATGCAAGGTTGTCTCTCTCTCTCGTCAAAATGAAAACATCTCCCAGCCCCTTTTTTC
ATGAAGGACTACTTGTGCATATTGC
>NODE_557_length_584_cov_71.542809
CCTCCAGCCCTCAAGCCAACCATCCCACCCCAGCCCTCTACCCTACCCCTCCAGCCCTCT
ACCCTACCCCTCCAGCCCTCTATTCCAGCCGTCTTCCCCAGCCCTCTACCCTACCCCTCC
AGCCCTCTGCTCCAGCCCTCTCCCGCTTATTCTGTCCTGCACCCCTCAGCGCTGCCTGGC
TCAGGGCAGGGGGCACCAGGGGAGCCCAGGCAGAGCTTGCTGCTACTCCTGTGCTTCATT
AAGAAACAAAATAGAAGGTTTCCACTCCATTAGGAATGACTTTAGGAGTGAAAGCACATA
AGACGCCGACTCACCTCATCAACAATGCATTGCAATAACCGCGGAGGATGAATGGTGTCG
GAGAAGGGGGGGAGAGAGAGAGAAAACAGCATTAGCCTGTATACAATGTCTTTACAGCAG
AGTGGAAAGGAAAATCATTAATGCAATAAAATGTGGCCAGATTAATCAAATGCTCCAACT
CTATGAAAATATTGCAGGGGAAGAATGTTCTATTACATCTAATGGTATCTAATCTAATAC
AGACAGTTAAAGGCCTGGGCATCTCTTCATTGTGAAACACAATTTGGGAAGTTTAAAGGG
AGGCACTGAAGCATGAGTACGATATAGCCGTCAGGAACACAGGCAGAGACCCCCCc
>NODE_558_length_618_cov_66.292877
TTGCTTATTCATCCATTCAAAACACAATTTGTAGAGAAATTGGTTTATGAAGTATAAACG
CTCCCATTCACAAACAGAATTCCACAGGGTGTTCGAATGACCCTAAAACCATGAAACTGT
GGTGTTGACATCACCATGAAAACAAGAGGAACACAACGTAGCACACCAACAGCACACTGC
AGATAACCAGCACACAGTTGTCGGACATCTTACAGCAAATATCATTTTAATGGTCCCAGG
TATTCTGAACAACTACGTGTACACTCATGTAAAAGAAAAAATAAGATATGACAAAATCGA
TCACATCTAGAATTCCACTCAATCTTTAATCAAGACGGGATAACAAATTCTTTTCCAAAA
AATCTGCAGTTTCAAAGGGCAAAAAGGGGTGAAACTAGGTCAGCTACTGAGGTCTTTAAA
AACCTGTTCAAGTGCGACTGAAAACGTCCTGAACATTTAAAGGCAGGTCTCTTTTGTTGT
CGTTTACAAAAACAGAGTGTGAGTGAGAAAAAAAAGAGAATCAAAAAGAGAAAGAAAAAT
AACTGCTGGCTTTTTTTTTTATCTCTCGAGAGGAAGAAAGTCCGCTGAGCGACAACGACA
ACACCGATGACATCATCAAACGACACCGACGGCAGGTCCGCAATGCGCTGTCTTCTGCCT
GGTCCTAGAAACTAACGTTAAAAAACAACa
>NODE_565_length_739_cov_89.788902
TTATAAGGCGCTCGTAAATCTGTGGTGGTTTAACTTCCTTTACCTCCCTCCCCATTCCTC
CTCCTCCATAGAGCCGATGCCCTCTCCCTGAAAGAAAAATAAATCCATTGTAATATGATA
GCTGAGAAGGAGTGAGGGCTGAGGGGAAGAGGAGTGTGATATGGGGTTGGGGTTGGGTGA
GGAGGGGGAGCAGGGGGGTGAGGAGAGGGGGGAGGGGTTAGAGGGGGTGGGGGCTCTTTC
TCAGGCTCTGTGCATTTGGAAAAAAATGTATCATTCACCTGATTTAAATTGTAGCTCTCT
TTTTTTGAACCTCTGCCAATTCATTTTGTACATTAAAAATTGGTCAGGGTTGATAAGATT
CCATTTTCACGGTTGGCAATGCAGAACTGGCGAAAGAATACAATTACAGACCCCAGAGTA
AACTCTCCGAATGTCAACTTGATGTAAATGATCAGAAGCCGGGGCCACACAAAGGAACAG
CCTTCAACTTCAACAACCACCCCCATCACCACCACCCGCACCAACTCCCCTCCCTGTCTC
TCACTTTATCTCTCTCACTTTCTCTCTATCCTTCTTTCTGCGCCTCTCTCCATCTCAACT
CTGCACCCTTTCACCCCAAACAGTCAAAGCGTGCCAGTTCTGCTACAAGTGCCAGTGATG
TGTAGGTAGATGTTGGTCTGGGTGAAGGGTTGGGGATTGGATGTGTCACCCTGTCAGGTC
CATCCTGGAGGCAGATGGGGTGGATATGTTGTAGTCCTAAATGTTAACATTGGACTGTAT
GTATGACCAGTTTTGAATCCTGGAaaactac
>NODE_566_length_572_cov_68.047203
GGGGGGGGGAGAAAGGAGAGAGGGATGGTATATAGAGAGGGAGGGGAGAGTATATAGTTA
GGGAGAGAGAGTGAGGGGGAGGGAGGCCTGAGACAGGGCCAGCAGGAGTCCAGGGGTCTA
GGGCTGACAGGGGAGGTCACTGGAGCAGAGGCTGATCTACACTGACACCAATTATGATTA
ATCTCATCACTGCAGGAGAGTGGGCTTGTCAAGCCCCTAATTAAGTGTGCTGTCCCCTTA
TATGCGCAGACAGGATCAACAACACATTATATTGTCATAATGGGCATCACAAGCCACGGG
TCTATTTTTGTGTTGCCTAACTTTTTAACGGCTGAAGTCTTGGGCCAGGACAGGACAGGA
GGCAGAGGGGATGAGGCAGGGCCGGAGAGGAGGAAGATGAGGCAGGGCAGGAGAGGAGGG
AGATGAGGCAGGGCAGGAGAGGAGGGAGATGAGGCAGGGCATGAGAGGAGGGAGATGAGG
CAGGGCATGAGAGGAGGGAGATGAGGCAGGAGGGAGAGGAGACAGGGCAGGGCAAGGGGG
AGAGGGGATGAGGCAGTGAGGACTATGGTCAAGTCTTGGTTCACGTTGACATCAGTGTCT
TCAGATCGCTCAGCTTCCtgtccccccccccctccccctccctc
>NODE_568_length_8293_cov_46.249729
GAGATCGAGATTATCTGAACCGTTCTACCCGCCGTCATCTTAATTCTCATTGCCCTTCCC
TCCCTCCGCATTCTTTACCTCATGGACGAGATTAATGACCCTCACCTAACAATTAAAGCC
ATGGGACATCAATGATACTGAAGCTACGAATACACCGATTACGAGGACTTAGGCTTTGAC
TCCTACATGATCCCAACACAAGACCTCATCCCTGGACAATTCCGGCTTCTTGAAGCAGAC
CACCGAATGGTAGTTCCCGTGGAATCACCTATCCGAGTTCTTGTATCTGCAGAGGACGTC
CTCCACTCCTGAGCCGTGCCCGCCCTGGGCGTAAAAATGGACGCGGTCCCAGGACGACTT
AATCAAACAGCCTTTATTGCCTCTCGCCCTGGTGTCTTTTACGGACAATGTTCCGAAATC
TGCGGGGCTAACCACAGCTTTATACCAATCGTAGTTGAAGCAGTCCCCCTAAAACACTTT
GAAAATTGATCCTCCATAATGCTTGAAGACGCTTCACTAAGAAGCTAAACTGGGAGAAAG
CGTTAGCCTTTTAAGCTAAAGATTGGTGACCCCCAACCACCCTTAGTGATATGCCTCAAC
TCAACCCCGCCCCCTGATTTGCCATCCTGGTTTTCTCGTGACTGGTCTTCCTCACTGTTA
TCCCACCCAAAGTCCTTGGACATGTCTTTTCTAATGAACCAACAGTTCAAAGCGCTGAAA
AGGCCAACCCCGAATCCTGAAACTGACCATGACACTAAGCTTCTTTGACCAATTTATAAG
CCCTATGTTCCTTGGCATTCCCCTAATAGCCCTGGCCCTTACCCTCCCCTGAATCCTGTT
CCCGACCCCTACCGCCCGCTGACTAAACAATCGTCTTCTCACTCTTCAAGGATGATTCAT
CAACCGTTTCACTCAACAGCTCCTTCTCCCCCTTAACGTTGGCGGCCATAAATGAGCCAC
AATCTTAACCTCCCTTATGTTATTTTTAATTACCCTAAATATGTTAGGCCTTCTTCCTTA
TACCTTTACCCCTACAACTCAACTTTCCCTTAATATGGGCCTCGCCGTTCCCCTATGACT
AGCAACTGTAATTATTGGCATGCGAAATCAACCCACAGCAGCCTTAGGCCACCTATTACC
TGAAGGGACCCCTGTCCCCCTAATCCCTGTTCTCATTATCATCGAAACAATCAGCCTATT
TATTCGACCTTTAGCCCTAGGGGTTCGACTGACCGCCAACCTAACTGCCGGCCACCTCCT
AATTCAACTTATTGCAACCGCTGCTTTTGTTCTTCTCCCCATTATGCCCACTGTTGCGAT
TCTAACCTCCATTGTCCTCTTCCTTCTCACTCTCCTTGAAGTAGCCGTAGCTATGATTCA
AGCTTATGTATTTGTCCTTCTAATGAGTCTTTACCTACAAGAAAACGTCTAATGGCCCAC
CAAGCACACGCATACCACATAGTTGACCCAAGCCCCTGGCCCCTAACTGGCGCAGTCGCC
GCCCTCCTGATAACCTCAGGCCTTGCAATCTGATTCCACTTTCACTCTGTTGTCCTAATA
ATGGCGGGGACCACCCTCCTCCTCCTTACTATGTACCAATGATGACGGGATATTATCCGT
GAGGGAACATTTCAAGGACATCACACCCCTCCTGTCCAAAAAGGCCTCCGATACGGTATA
ATCCTATTCATTACATCAGAAGTCTTCTTCTTCCTAGGCTTTTTCTGAGCATTCTACCAT
GCTAGTCTTGCCCCGACCCCAGAACTTGGTGGCTGCTGACCCCCTACAGGTATCACCACC
CTGGACCCCTTTGAAGTCCCCCTTTTAAATACCGCAGTTCTTCTAGCATCCGGGGTCACT
GTCACATGAGCGCACCATAGTATTATGGAAGGGGAGCGGAAACAAGCTATCCAATCTCTT
ACCTTAACCATTCTTCTAGGCTTCTATTTTACCTTCCTCCAGGCCCTTGAGTACTACGAG
GCCCCTTTCACAATCGCAGACGGCGTTTACGGCTCGACTTTCTTTGTGGCCACCGGCTTC
CATGGCCTTCACGTCATTATTGGCTCAACTTTCCTTGCCGTCTGCCTCCTCCGCCAAATC
CAATACCACTTCACGTCAGAACACCACTTCGGCTTTGAGGCCGCTGCCTGATATTGACAC
TTTGTAGACGTCGTTTGACTTTTCCTCTACGTATCTATCTACTGATGAGGCTCATAGTCT
TTCTAGTATCAACCCAGTATATGTGACTTCCAATCACTCGGTCTTGGTGAGAATCCAAGG
AAAGATAATGAATCTGATTTCTTCGGTGATTTTCATCACTGTCTTACTTTCAACAGTCTT
AGCCATTGTGTCTTTCTGACTCCCCCAACTTAACCCGGATGCTGAAAAGCTTTCACCCTA
CGAATGCGGGTTTGATCCTCTTGGCTCAGCCCGACTTCCCTTCTCCTTACGATTCTTCCT
TATTGCCATCCTCTTTCTCCTGTTTGACCTAGAAATTGCCCTCCTCCTTCCCCTCCCTTG
AGGGGACCAACTAGCTGCCCCTGCCATTACATTCACCTGGGCTGTAGCCGTTCTTGCCCT
CCTCACCCTAGGCCTAATCTATGAGTGAGTTCAAGGAGGCCTGGAGTGAGCCGAATAGGC
AGTTAGTCCAAAAAAAGACCTTTGATTTCGGCTCATATAACCGCGGTTTAAGTCCGCGAC
TGCCTTATGACCCCTACACACTTCAGCTTTACTTCCGCTTTTATCCTTGGACTAATGGGA
CTGGCTTTTCATCGCACCCACCTTCTCTCCGCCCTCCTCTGCCTCGAAGGAATAATGCTA
TCACTTTATATTGCCCTTTCTATCTGGGCCCTTCAGACAGAGGCTACAGGGTTCTCATCC
GCCCCCATGCTCCTCCTAGCCTTCTCTGCCTGTGAGGCCAGCGCAGGTTTGGCCATCTTA
GTAGCCACTGCTCGAACCCACGGTACAGACCGTCTTCAAAGCCTTAACCTTCTCCGATGC
TAAAAATCCTCATTCCAACAATCATACTATTCCCTACAATCTGGCTTACCCCAGCAAAAT
GACTGTGGCCAACCTCCGTGGCTCAGAGCCTGATCATTGCCCTAGCTAGCATGTCATGAC
TAAAATGAACCTCCGAAACGGGATGAACTACTTCTAACCTTTATCTAGCCACCGACCCTC
TTTCTACGCCCCTTCTAGTCCTCTCTTGTTGGCTCCTCCCTTTAATAATCCTCGCAAGCC
AGAATCACATTTCCCCAGAACCAATTAATCGTCAACGAACCTACATTTCTTTAATGGCAT
CCCTGCAAATGTTCCTCATCCTAGCTTTCGGGGCAACAGAGATTATTATGTTTTACGTAA
TATTTGAGGCCACCTTAGTCCCCACCCTTATTATTATCACTCGTTGGGGCAACCAGGCAG
AACGACTCAATGCGGGCACTTACTTCCTGTTTTATACCCTCGCGGGCTCCCTTCCTCTCC
TAGTAGCCCTTCTTCTTCTACAGAATGAAACAGGCACCCTTTCCCTCATCACACTTCAGT
ATTCCCAGCCCCTTAGCCTCTCCACCTGGGGAGATAAGTTATGATGAGTTGGATGCTTAC
TAGCCTTTCTCGTAAAAATGCCTCTTTACGGCGTTCATCTGTGACTCCCTAAAGCCCATG
TAGAAGCCCCTATCGCCGGCTCTATGGTCCTCGCCGCTGTTCTCCTTAAACTAGGGGGTT
ATGGCATGATGCGCATAATACTCATATTAGACCCCCTCTCCAAAGAGCTTGCCTACCCTT
TTATTGTATTAGCCCTTTGAGGCGTAATTATAACGGGCTCAATCTGCCTTCGGCAAACAG
ATTTAAAGTCCCTTATTGCCTACTCTTCCGTAAGTCACATAGGCCTAGTCGCAGGTGGGA
TCCTTATCCAAACCCCCTGAGGGTTTACAGGGGCAATTATTCTAATAATCGCCCACGGAC
TAGCATCTTCAGCCCTTTTCTGTTTGGCTAATACAACCTACGAACGCACCCACAGCCGGA
CAATGCTTCTAGCACGAGGTTTACAGATAGTTCTCCCACTGATGGCAACCTGATGATTTA
TTGCCAACCTGGCCAATCTTGCCCTTCCCCCTCTCCCCAACCTCATAGGGGAATTAATAA
TCATCACAGCTATATTTAACTGATCTTGTTGAACTCTCGTGATTACCGGAATCGGCACTT
TGATCACTGCAAGCTACTCCCTCTACCTTTTCTTGACCTCCCAGCGGGGCCCTCTACCTG
CCCATATCATCTCCCTTGAGCCCTCCCACACACGGGAACACCTCCTCCTAACCCTACATC
TTCTCCCCATCATCCTGCTAATCTTAAAGCCAGAACTAATGTGAGGATGATGCTTCTGTA
AATATAGTTTAAGAAAAACACTAGATTGTGATTCTAGTAATAGGGGTTAAAATCCCCTTA
TTCACCGAGAGAAGCCCGATGGCAATAGAGACTGCTAATCTTCTACCCCTACGGTTAAAC
CCCGTAGTTCACTCGCGCTCCTAGAGGATGACAGCTTATCCGTTGGTCTTAGGAACCAAA
AACTCTTGGTGCAAATCCAAGTAGCAGCTATGCACCTTACCTCCACCATCCTAAGCTCCT
CCTTGCTATTAATTTTTGCTCTTCTCCTTTATCCCCTATTGACCACATTAAATGCTTCCC
CTGTCCATAAAGACTGAGCCATCACGCACGTGAAAACAGCGGTCAAGACCGCGTTCCTAG
TTAGCCTTATTCCCCTCTGCATCTTCCTCAACAGCGGGGCCGAAACAATTGTCACCGCCT
GACAGTGGATAAACACCCTCTCTTTTGATATTAACCTTAGTTTTAAGTTTGACCACTACT
CCATCATCTTCACCCCCGTTGCCCTCTACGTCACCTGGTCGATCCTCGAATTTGCCTCCT
GGTATATACACGCAGACCCTAACATAAACCGATTTTTCAAATACCTCCTCCTTTTCTTAG
TAGCAATGATTATCCTAGTTACAGCCAATAACATATTCCAGTTTTTCATCGGATGAGAAG
GGGTCGGGATTATATCCTTTCTCCTAATCGGCTGATGGTATGGGCGGGCAGATGCAAATA
CAGCGGCCCTCCAGGCTGTGATTTATAACCGTGTTGGTGATATTGGCCTTATTCTTAGCA
TAGCCTGATTTGCCATAAAACTTAACTCCTGAGAAATGCAACAAATGTTTGCATCCTCCC
AAGGTCTCGACCTGACTCTTCCCCTTATGGGCTTAATCCTGGCCGCGACTGGGAAGTCCG
CACAATTTGGACTCCACCCCTGGCTCCCCTCAGCCATGGAAGGCCCTACACCGGTCTCTG
CCCTCCTTCACTCTAGCACAATAGTTGTTGCTGGTATCTTCTTACTGATCCGGACCAGCC
CCCTTATAGAGAATAATCCTGCAGCTCTCACCACCTGCCTGTGTCTGGGTGCCATAACCA
CCCTTTTCACTGCCACATGTGCGTTAACTCAAAACGACATCAAGAAAATTGTTGCTTTTT
CCACTTCAAGCCAACTAGGACTAATAATGGTCACCATTGGCCTTAACCAACCCCAACTTG
CCTTCCTCCACATTTGCACCCATGCATTCTTTAAAGCCATGCTTTTCTTATGCTCTGGAT
CCATTATCCACAGCCTTAATGATGAACAGGACATCCGTAAGATAGGAGGCCTTCATAATC
TTACCCCCTTCACTTCTTCCTGTTTAACTATTGGAAGCCTGGCCCTTACAGGCACCCCCT
TCCTAGCAGGTTTCTTCTCTAAGGATGCTATCATTGAAGCCCTGAACACATCATACCTTA
ACGCCTGAGCCCTAGCCCTAACCCTCCTGGCCACCTCCTTTACAGCAATCTACAGCCTCC
GAGTCGTCTACTTTGTTTCCATGGGCCACCCCCGCTTTCCAGCTTTATCCCCCATCAATG
AGAACAACCCTTCTGTAATTAATCCTATCAAACGCCTCGCCTGAGGAAGCATCGTTGCCG
GCCTAATCATCACCTCAAACTTCCTTCCTTCAAAAACACCTGTAATAACTATACCTCCTC
TCTTGAAACTTAGCGCCCTTATTGTCACTATCGCTGGCCTTCTCGTCGCCCTAGAACTTG
CTTCTTTAACCTCAAAACAATTCAAAATTACCCCCGCCCTTACTCTCCACAATTTCTCTA
ACATGCTTGGGTTCTTCCCCGCAACCATCCACCGCTCTCTGCCTTTCCTAAACCTTTCGT
TAGGACAGTCTATCGCTAGCCAAATAGTTGACCAAACATGGTTTGAAAAAATTGGACCCA
AGGCAATAGCGGCTTTTCACCTGCCAGCAGCCACTGCCACTACAGACCTTCAGCAAGGAA
TAATTAAAACCTACCTCGCCCTGTTCTTCCTTACAATTACCCTCGCCGTTATCCTAGCGC
TAATCTAAACTGCTCGTAAAGCACCCCGACTTAAACCTCGGGTCAACTCAAGCACCACAA
ACAAGGTTAGTAAGAGGACCCCGGCACACACCACTAATACACCACCGCCAGAGGAAAACA
TTAGGGCTACCCCGCTAGAATCCCCCCGAAGCACAGAAAATTCTTTGAACTCATCCACCA
CGACTCAAGAAGCCTCAAACCAACCCCCAGAAACCCACCCCGCCGTCACCATAACTACTA
GTAAGTAACTTACCACGTAACCCAACACAGATCAATCCCCTCAGGCTTCAGGGTACGGCT
CTGCAGCTAAAGCCGCAGAGTAGGCAAATACTACCAACATGCCTCCCAAGTAGATCAAAA
AAAGAACTAAAGACAGGAAGGATCCTCCACACCCCACTAATACGCCACACCCTGCCCCCG
CTGCTACCACTAGGCCCAACGCAGCAAAGTATGGGGCGGGGTTGGATGCCACAGCAATTA
AACCCAACACTAACCCGAATAGAAACAAAGACACAAAATAAGTCATAATTCCTGCCAGGA
CTCTAACCAGGACCAGTGACTTGAAAAACCACCGTTGTTAATTCAACTACAAGAACCCTA
ATGGCCAACCTTCGGAAAACCCATCCCCTCCTAAAAATTACCAACGACGCCCTAGTAGAT
TTACCTGCACCCTCCAATATTTCTATTTGATGAAACTTTGGTTCCCTTCTTGGGTTATGT
CTTATTATCCAAATCCTAACAGGCCTGTTTTTGGCCATGCACTACACTGCCGAAACTGCT
ACGGCCTTTTCCTCCGTTGTGCACCTCTGCCGGGACGTCAACTACGGCTGACTTATCCGG
AACATACATGCCAACGGAGCATCTTTCTTCTTTATCTGTATTTATCTTCATATTGGCCGA
GGTCTTTACTACGGCTCCTTCCTCTATAAAGAAACTTGAAACATCGGCGTGGTCCTACTC
CTCTTAGTCATGATAACTGCCTTTGTTGGTTATGTCCTCCCCTGAGGACAAATATCTTTT
TGAGGGGCAACAGTAATTACTAATCTTCTCTCAGCCGTCCCTTACATGGGCCTGGACCTT
GTTCTTTGACTGTGGGGAGGGTTTTCAGTTGATAGCGCCACCCTAACCCGATTCTTCGCC
TTCCACTTTATTCTTCCCTTTATCATCGCCGCAGCAACTGTCCTCCACCTTCTTTTCCTC
CACGAGACGGGCTCAAACAACCCAGCAGGCCTAAACTCAGACGCGGACAAAATCCCCTTT
CACTCTTATTTTATCGTTAAAGACTTAGTAGGGTTTATGGTACTATTCTTGGCTCTTGTT
TCCCTGGCCCTATTTGCCCCTAACCTCTTAGGAGACCCAGACAACTTCACAGCAGCCAAC
CCGCTAGTGACCCCACCCCACATCAAGCCTGAATGGTATTTCCTCTTTGCCTACGCGATT
CTCCGATCCATTCCTAACAAACTCGGGGGTGTCCTCGCCCTCCTATTCTCTATTCTAGTT
CTTATACTAGTACCATTCCTCCACACCTCCAAGCAACGAGGACTTACCTTCCGGCCCTTC
ACACAATTCCTCTTCTGGGCCCTCGTAGCAGATGTAATTATCCTAACCTGAATTGGGGGA
ATGCCTGTAGAACACCCATTTATTGAAATCGGACAAGTAGCCTCAGTAATTTACTTCTCC
ATCTTCCTAGTCCTTTCTCCACTTGCGGGGTGGGCTGAAAATAAGTCCCTCAAATGAGCC
TGCATCAGAAGCTCAACGCCAGAGCGCCGGTCTTGTAAGCCGGAAGTTGGAGGTTAAAAT
CCTCCCTTTTGCTCAGAGGAGAGAGAATCAAACTCCCACCCTTAACTCCCAAAGCTAAGA
TTCTCGGTTAAACTACCCCCTGCGATCACCGCCCCGGACCCCGAGCCCGGACCCCGAGCC
CGGACCCCGAGCCCGATCACCGCCc
>NODE_569_length_356_cov_195.710678
TGTGTGTGCAGACGGCTGTGGCCCCGGCCAGTCATGGCTGTTGCTGCCTTTTCCGCCAGC
CACCACCGCGGCAGCTTTAAGAAAATTTGATTTTCGCAGCTCAGAAACACACGGCAGCCC
CTTTCTCTCCGCTGTCTGACTTCCATTTAGTTTGAGAGTGCACAAGTGATTCTTTATTGG
ATGAAATCTGCGCCGGATTGGATAAAGTGTTAGAGCGCTGAGTCATCTATCACTATCACC
GCCCCAGCTCCAGTTTGGTCTTAAAAGAAAAGAAAGAAGGCAGAAAACAGTGGAGGCGAA
GAAGAGGAGGGAAAACAGGCAGCCATAGGATGTTGAAAATGTGAAAATGAACTGTGAAAA
AAAAAAAGCAAGAATCTTTCCTCCAACAGTTAAGCCTGTTCCCTACTCAGAGGATGCCAA
GCCTCTCt
>NODE_570_length_471_cov_92.560509
TTTTTTTTTTTTTTTTTTTTTACTAAACAGCATTTCCTTTTTTTATAAACCAGAAAAAAT
TAAACTCTACAGAGAAAGTCCCTACGCGCAGTCTTCTACTGCTGATAGAGTTTGACATCA
AGCTGTACAGCGCAGTCAAAACCATACTTACATCTGAGCTCATTTACAGGTACAGCCATA
ATCAAGGCACAAAGATCTACAAGTAGATTTGTTTTTCTTTCAATAAAGTTGTACAAAATA
ATATTACATTTTACAGTCTGTACAGGATAAATCAACCTTGCACAGTCTGTACAAGGTAAC
AAAAAACCCAACGATACATGTTCTCCCCCCCTCCCCTCCCACCCCCAATAAGATCTCTAA
GCTAAAAGGATGGTTCTGTGAACAGACAGGTCCAAGTGAGTGTGGTGGACTCCTCTAGGA
CCCCTGGGCTGAGAGCAGCGGTGCACAGAGCTCTGTCCTGTTCCTTCATTCCTTCGTTTT
GTCGTTTCCAACACCCCCCTCACCCCCACCTCAcccaccacccccacctcacccccacca
ccc
>NODE_571_length_97_cov_223.381439
GGCTTTCCTTAGGCAACGTGTGTGGTAGATGTCCTGTAGGGCTGGGAGCTTCCTGCCGAT
GATGAACTCAGCAGAACGGACCACACTTCGTAGGGCCTTGCGGTCCCTGTCTGTGCAGCT
CCCATACCACACTGTAATACAACCAGTCAGAATGCTCTCTATAGTGCAT
>NODE_572_length_73_cov_28.821918
ACAGTTAATTGCAAATCTAATTAGAATATTCAAATGAAGACTTCCCCTCTTTTCTTTGCT
GAGCGCGTGAGCAGAGGAGAGAGAGAGAGAGACCCTCTCCTCTGCTGAGTGGCAGAGTGA
TAACCTGTAATCTGCAGCACAGCAA
>NODE_573_length_286_cov_16.685314
TCCAGGGGGTAACGTCATGGCCGTGTTGCACCCAAATTAGATCCAAGGTTTATCGGGTTC
TATTTTCTTTCTCTTCCTTATTCTCTTCTCCTCCTCCCTTCTCTTTTCTCCTCTCCTATT
TCCCGTCCTCCCCCCCTCCTCTCCTCTCCTCTCATCTTTTCTTCCCTTCTCCACCCCCCC
ACCTCTCCTTGCAGTCAAGCAGAGGCGATTTGCGTTCTATGTTCTCTTCCCCCTCTTCTC
TCGCTCGCCCCTTAACCCGTACCCGCCGCACCACTTCTCCCTCTCTCCCTACCCACCCTC
CGCTAAAATAACTCATTTGCCCACGAGCGCCGTGCGCTCCCGTGTGTGCACCTGACAa
>NODE_574_length_681_cov_90.232010
TGACACTGTCAACAAGCCATTGAAATAAAGTGACGTCGCGCGCCCAGCTTAGTCAGTTGA
CAGTTGATGTCTCTCAGAAGGAAAATCAATCGATGAATAAAAAGCACTGGGAAGGAGTGA
GCGTGGGGTGATGGGCGTTTGCAGTGAACATGACTGCAGAGAGTGGGAGGCTGGAGTCTC
ACCCGTTTTTCTCTTTTATCTCCCTCGCAGGTGTCAAAATGGAAGAGAGCCTCCCTCCTG
GCACCAGCTTGAAATGCACAGTCTGTAACTACACGGCGGATTCTCTCATAACATTCCAGC
ACCACATCCTGTCTCATCTGTCACAGGCGGCCTTCAGATGCAATCACTGCCACATCGGCT
TCCAGAGCCACAGGGAGCTCCTGCAGCACCAGGACTTACACGGCCACGGAGGGAAGCTCC
ACAGGGAGGCGGACGGCACCGAGCTGTCCCCCCGGGGGGGTCTGGAGGACGGGCTGCAGC
AGGTCCGGGCCGCGGGGGGGGCCGAGCTGGGCGCCAGGAAGGACCTCCTCCTGGGGAGTC
CCAAGGTCACCCTGGGCAAGGAGGCGAGCGCCGGCGAGGGAGACGGGGAGAAAGGCGAGA
AGAAGCCCCCCATGCTGTCGGCCCAGAAGGGGGACCACCCGGGCAGCAAGGCCAGCTTCT
CCTACACCCGGATCAAGTCGGAGCCCTCCAGCCCCCGCCTGGCCTCCTCCCCCGTCCAGC
ACAACATGGGCCCCACGTTCCCTATGGGCCCCt
>NODE_575_length_521_cov_47.537430
GAGATCTAGACTTGGCGACACCCCTGTTGTATGTTATATATACCCCAGCATGTTTAAGTT
TAGTGGTCAATATACATACTGTCTCCACTAAATTGAACACACTCGAATCGTAATTCGATG
TATTTCTGTGTGTTTTTGTATGTGTTTAAAGTGAAACATGTGCAAGTCCTTACTTGGGTG
TTACTGTGTAAAATGTGTGCGTGTGCGTGCGTGTGTGTGTGTGTGTGTGTGTGTGTGGGG
GGGGGGGAGGCATCTCTGAAGGGAACTGACAGACGGACAGAGAAGACAGACAGAGATCTG
ACTCACGGCCAGTAGGAGCAGCAGTACTGGTAGGAGAAGAAAGGGCATTGGACAAGGACA
CGTGACTAGGACTAGAAACATTGGTTACATCCTGGTTCTGGCTGGTGGTGGACGACTGGC
GCCTCAGAGCCCCCGCCCCCTGAAAGGAGGTGCCGCTCTTGAACGTGTTCACCACATCGA
TCTGCGGAGAGGAGGGAGAGAACAGGACAGGGGGAGGGGGGGAGAGGGGGGGGGGCTCAG
AAAGACTGGTAGGGACACTCCACCAGAGCTAGACGACAGTAAGCAGGAgccgc
>NODE_576_length_209_cov_31.325359
GAAAGAGAGAGAGAGAGAGAGAGAGAGAGGGAGGGGGGCAACAGTTGGGGGAGGGGGGCT
ACCTTCACACCAGACAACCCGTGTTTACCCATTCCGCAGCACCGTTTACAAGGGCTTTAC
TGGAGGACACAAGGTGTGCAGGCGACTGAGATGCTCCGTGTGCCAGATGAGGGGCAGCCT
CGAGGACCGTCTCCTCCCCAGGCACCTCCTCTGCCCTGCCCCTCTTGGCTCCCTCTCTTG
TCCTCCAGTGAGGGGCTCAGAGGAGAGGGAGGGGGGGGGGG
>NODE_577_length_446_cov_66.688339
CAGTCGCCGTGACAACTGCTTCCAAGCCCGTTATGGCACCTTCTAGAACTCTCCCATAGG
TCTGTGTGAGCTTAATGCATTGTGTCTGTGTATGTATTGCATACACACACAAAACAAATG
TGTAAGGCCAAAAATTATTCTGGTTCCTTGAAAAACCTTTTGTGACGTCGAAAAGGTTCC
ACGAAACAGTAATCATTAATTAATAATGTATGAAGAAAGGCTTTTGAAAGTTGGGGCAGC
ATTTGGTCCCCATGTTTCAGAAGAACAGTGCATATTGAGATCTTTTTTCCCTTCCTTTCA
TCTCCTTCCCAGTAACGGCAGGACAGAGGCTTATCCCTTCTGTTTCCTCCACACTTCCTC
CCTCCACTTCCTGGTCTATTACACAGCTCTCACATACCAGAAACAAGATGCCTTTTTAGA
CTGTCAACCTTTTCATCTGAAATGTAAATTAATTCTTACTCAGTGTGCCTTGACGAAGAT
CAAAGTAGGCACATTAACCTTCCTGGGCCCCCCCCCCC
>NODE_578_length_485_cov_91.571136
TGCCCAAGGACACAACGTAATTTGGCACGGCGCGGGATCGATCCGGCAACCTTCTGATTA
CTAGCCCGACTCCCTCACCGCTCAGCCACCTGACTCTCTATATACATTTGCGCAGTTCAG
CCTTGAGCTCCCTCCCTGCGGTGACACACTCAAACCTATAGGTTGGACCATCATCCAATC
AAACGTGTGTAGGAGCGGGGTCAGAACCAAACCATGCACTAACTCGGGTGACAGTTTCGC
CATCGGCTCAGGTCATACCGACGGACAGACGCCGTTTGGTCTAGGGTTGTGTGTTAAAAG
GTGCACTGGCTGTGGTTCCCTACTGAACTCAGGAGTGTAGGGGGTGGGGGGTGGAGGGTC
TAGTCAGGACACTAATTCCCTCTATGCTTGGTGGTCTTACCTTGAAAGTGGACATGGCAG
GGTCCCTGCTATACCTGTCTATGGTGTGGAACTTGGAGGAGTGGTTGAGTTCATGGTACA
GTTCAGAGTGTCTTTTGCGAGTGTGCATCACTTTCTGGAAGGGAAAGAGGAAGGGACAGC
AAAAAATGAACTGAAAC
>NODE_583_length_593_cov_68.418213
CATCGAAAGGAAAAAGGACATTGGATATTTTTGGTGAAACTACAGTATTACTCTGTTGAG
TAGTTTTAAGTCACGTATCTCACTCTTGAAACATGCTATCTTAAATGGTTTCCCTGTTTG
AAAACGAGCACAGGATACTTGTTGAAGATGGTATTACACTTTCCAAAAAACACCCACTAA
TCAACCCACTAATGGGGACCCACATCTCACCTCACCCCCTTTATAAACACAGTCACACAC
ACTCTCCCTAACCTCTCATAGTGTCCCAAGGTTGGTGTCTCTGCGTTAGGGCTCTATTGT
TGCCTACTGCCGGATAATGTCCTTATTAATTGTACCTCTTTGTAATGTGTCAGCTGCAGC
CTCAGATTGAGATGGATGGATTCCCTGGAGTCCGCTGCCTGGCCGTTCACAGTCTTTCTG
TCTTTAGACCGCACGCAGGTGCAGTGTTTCTCAGCCAAGCTTCCAAAACCTCATTCAAAT
GTGTGACTAAAGGAAAAACATATAATAAAAATAATTTGATTCTCGGTGAAGAGAGAGTGC
TAATCTATGCTCCTGTGTTGGTACTGTATAACAACTACCACAAGGTATTATACACAAGCA
AGATACCTTGCTATACAATACCACACAATCAGAAATTGACAGCTAAGCTAGACACTGTAT
GTTAg
>NODE_584_length_586_cov_59.518772
TTTTTTTTTTTTTTTTCTCTCACCAGCAGGGGGTACTGTTTCCCCACCTCGTGTCACACC
GCTCGGCTTGACCTGTCTCAGGATTCCCAGATTATTATTTTTCACAAACATGTTCGGGGG
AGAGCGCGTACGCAGTCCCCCACTACCAGAAATTATGCAGTCGAGATTCCCGCATTTGGG
GAATTCGCAAAGGTCAGCACAGCCGAAGTGCAATGGCCGAGCCTCGCCCTGGGTGAACCT
CCTTCGTGATCAAGGTGTCTCCCCTGCCAGGTAAGTATGAGTTGGAAGGGAGACGAGTCC
CCTGACCCGCGTGCCAGGGCTGCCGCAGGCATCTGCGGTAAGCAGACAGGCAGGAAAAGC
TGCCAATGGAAGGGGCGGGCTGAAGGGAGCAAGCCCCACCTCCCACTCACCCATGCAGAA
AGCAACAGCCAATGGATGGGGCGGAAGGAAGGGAGCCAGCCCCACCTCCCAGTCACACCC
ATCCCCCCACCCCGTGGGTCACCTCTGCCCTGCCCCTTGAAAGTCCACCTCTGATTAGAA
TAGTCCAATGACACCACGAGAAAGCAGCATATACATTTCAATGATCAAGAGAGAGAGAGA
GAGAGAGAGAGAGAGAGAGAGAGAGAGAGAGAGAGAGAGAGAGAGAGAGAGAGAGAGA
>NODE_585_length_116_cov_355.405182
GTGTGTGCGATGGTTCACCAGAGTGTGCTAGCGACAGTGTCCTCCTACTTGTCTTAACTG
ATCCTCGTCTTATGGTGTGAGCTTTCAGCCTAAGCAGCTCTAGCCAGGTGCTGCATCTGT
CTGCAAAGGAACCGTAATCAACGGAGGGAGCTGGAGAGAACACACACAGACACACACACA
CACACACA
>NODE_587_length_826_cov_127.748184
AATGGTAATAACAAACCATTTCAATACAATATTTCACCACTCCCTCCTCCGTCAGAGACT
ATTTTGCTCATACACAAAGAGAGGAGCTGGGAGACACTCCACAACTGGCCACAAGCGTAT
TGTCAGAATGCTAAATGGAGCAGCGTGAGTTTAAAAACTTAAAGAGGCAGTGAAATATTA
GCCAATGTGGGTGAGGAATGAGTGGTTGGAAGAAGGGCCGTGTCAGTGTTTAATGGCCAG
CCCGGATGCATATAAGTTAGCCCAAGCATGAAGGGCAGTGGGACGCTCATGTGGAAAGAC
AGGCGCCTCTTCCTTCATTTTCCACCATCCCTCCCGTCATCCCTCCATCCGCTCCTTTAA
GCACGTAGCCCCGTCAGGAACTTGTCATTTCTCTCATTCACTCCGACAGCCTTGAGACAC
AATGCAGACTTACCTCTGTGTTGTAGACCCCATATATCAGGAAGATGAAAAGCCCCTGTA
GACACACACAGACAAAAGAACACAATAAAGTAAACATTTTCTCTATTTTATCAACTTTTA
GAAACGATTTACCCAAAGAAAACACATGACAAAATATTCCCGCGCATGTTTGCTTTATTT
TTGTTTATTATTCAAAGCTATGTTTGTCAGGGAGCTCAAGAGCCAAAAGATGCTTGTTCG
AGTGTGTCTATACAGAGTTTGGAGGACTGAAGAAATAGGAACTTCAACAAAACTGGAGCA
CTTCTGTGAGGCGCATCCCCCCAGACATTGTGTTCATCTTCAGCCCGATCAGAGCATCAA
ACTCAAGGTTTCCCCCAGCTTTCTATCTCAAGTGTCCATGTTCAGTTTGTACTCTATGGA
AGACAGTTAATACTCAATATGTACAGAGAGAGTCACACACAATGGAACCCACACAAGa
>NODE_588_length_134_cov_111.679108
GTGTGCAGGCACGCATGATTAGTTTCTCCTCCGTTTTGAGATTCTAGGTTAGAAATGTTG
CCAGTCTGTTGCCAATGACCAGCGGTTGCTACGTTTTTCCAGCAAGTTCCAGTCATTCCA
GTGTTGTCCTCTTACCTTCAAATTAGTTCAACCCAGACTTGAGCAACTGGTTTTCTGCTC
AATTTTCACATTTTCCTGCAGCTCAT
>NODE_589_length_752_cov_105.837769
CAGTGATGAACTTTTCAAATACATGTTTTCACTTCCATCTATCTCATGGGATTCCATCTG
TCACTGTTGTTTCAAAATCTAGTCATGTCGACCGCATATTTCTAAGGTACTTCATGTTAG
ACACCAGTTTGGAGTCGAAGAGATTTTTGTTTTTCCTTGTCCTGTAGTGAGCAGAAAATC
TGTGACTCAGCTGTTTGCATGCAGCATTGGAGAATAATGGATGTGAAGGCACACCAAACA
GGTCCTTTAAAAATGCATGAGTGCCCCCCAAAACCTCCCTCTCCCTGTGTAGAATAGAGC
TATCACTGGTGCCTGTTATCTCCCTGAACCCCCAGGTAGAAAATGGTAATGATACCACTT
AACATCGCTGCACATATGGAGGGAAAATGGAAATGCCAACAGCACCTCAACTATAAAGCA
AATCAAATTGAAATATTAATCCGCTGATTAATATAACATTATGAGAGCCCATTCTCTTTG
TTGTTAAACAACAAAGAGTTGCAAAATAAGCAACTGCCTAAGAGGTAAGGGGTTTAACAG
AGTCCCACAGAGGTGTTAAAGCCCCTTTCAAACATCATTACTGTGCATAATGTATTCACT
TCCACAGTGCTGAGATTTGATATTGATGTTTACTCATTTATTTTTTAATTAATGTTCGTT
GTTAATGAATTCTTTGATGAGAGGCATTTTGTAAATCATTATCCTTGGAAGGAGAAAAAA
GGGATGTTGCTTTTCTTGCCCATTAAACTCAATAAAATTCTAGGTGCAAGGGGAAAAAGT
TTAGATAAAAAGTAGGGTCATTGTTGAAAGTTTGTTTTTGGTGg
>NODE_590_length_693_cov_68.092354
CCGACAAGAAATAGTTCCAGAGGGCCGTCTCTCACCGCCCAGAGGGCCTGGCTGCGGCTT
CTGGCTGTCAGGGATATGTTTTGGTGTTTGGAAAGTTCATCGAGGACGGCTGAGAAGTTT
CTGCTAGGTTGTAAGCTCGCTTTTTGTAGACCTGTACCAGTCTGGTGCGTCTGCTGCCAG
AGAGGGGAAGGAGCTGGAGTTGAGGGCCGAGCCCACTGTCCCCAGCCCCCCCGTCGTGTT
CGTCTGCTCTAAACCCCCCTTGTTCTGTTGGCTTCTCTCCCCTGGTGTGTGTCGTCTGGA
ATCTGATTTGTAGTGGGTGAGGTTACGTACGTGGAACACTTAATGGACGCAGAAGGCAAG
TCAAGGGTAAGTGGACCAAAACAAAAAACCAACCATAGACGAACCTGTGTTTGTCAGCTT
GAGTCATTTACTTAATCTTTCAACTGTTGTGGGGGATGTTGTATAAAAACCTGAGGAGGA
GAGGGCTCTGGAGGGAGATTCTGAGGGAGGCGTGCGGAGGGCGGCGTTCGGTGAATGTTT
GTGGCACTGAACTTAGCTCCTCCGGCGTCCGGATTGGGGACTGTGTTCTCCTGTGCCAGT
CGCCTGTGAGCAGTAGCTAGCTACGTCCCTCTGCTGGTGGTGTTGGTTCATTAGGCGAGT
GGCCCTTACACGGGCGCCAGGCCCCTAGGGGGGCGGCGGAGCGGGGCTGTTGTATCGCCG
TCACACGAAGCCTGGTGCCTAGACTGGTTTGTGGGTCAGATATTt
>NODE_595_length_580_cov_89.010345
TGTGTGTGTAGTCGAGCATTGAGGAGGGAATTGGATGTGTGTGTTTGTGTGCTTTCTTGC
ATGTGTGTGTGTGTGTAATACCGGGGGTTCCGTGTGTGTGTGAAGGGAAAGGAAGAATCA
GGGGAGAAGCAAAAGATGAAGAGAATGAGCGTGCCGCTTAGGAAATGTCACACTGGGAAG
ATTTGCAGGTTTTGATCCTGGCAAATTAATGCAAAACCCCAGTGCAAGTATTTGATTTGG
GAAAACTTTGGAGCAGACTTGTCTCTTAATAATAATGATTGGGTTTACATTAATTTCCTC
CCCTATTCTCTTCCACAGGAGAGCTGATCACCGCTGCTTGTGAGCTGGGGGTAAGTGTTA
GCCGTATTGTTTAATCAATTCACTCATTAACTCTTATAAGCATTAAGGAAGTTTAATTAA
GCATGGGCAGAACACAGATTAATTTACTTTCAGACCACAGGGTTTTTTCTTCTTCCTTCC
ATCCTTTCTACACACTTATTTTACTAAGTTAGAAGTAGAGAATGCTATAATTTGCAACCC
GTTTTTCAAATCCAATTAAAGTCAATGGTAAGGCGATGGCTTTTGTAGGCTTTGCCTTAT
GTACGGCATAAGGCTTATTATATCCACCCCTCTTTTTGTGTGTGTGTGTGTG
>NODE_596_length_73_cov_32.246574
TCAGGAGAACAGAAGAAGGCAGACTGCGTGACTGGTGAACCAGGGAAAGCCTCTACTCTA
GAACCCCCCAGATCCTAATGACTAACCAGAATGAGGAGAGAAGGAGAGGAAGAGCCTGAT
TTGTTCTGCATGCTAAATATGGCCT
>NODE_597_length_370_cov_74.667564
GAAAGAGTAGTTAATGAATGATGAATTAGAGACTAGGGGAGGCATCATAAATTCTGACAA
GACAATGTTGTCTGTCGGGTGATAAACAGCTCTGCTGGATGGAAGCTGCCTCTCGGTGCA
TCTTTCAGACGCTCGCTGCCACTTTATCATCCCCATCCTGCTAGATTACACCTCCAGGGT
TCAGGTGGGAATCCATCATTGCTATTATTACCTCAAGTCAGAAGATGCATCTATCACCGC
TAAGGTTACCATAACCTCAATATTAACAGAGGGAAAAACCCCTCTAATAAACAGCAGAAA
GGATGGCCCGGCTGGTGGGATTTCATCTTCCTTTCACTTTTAATAAGACACTCAGAGGAA
TAAAGATTACAGGCCATATTTAGCATGCAGAACAAATCAGGCTCTTCCTCTCCTTCTCTC
CTCATTCTGGTTAGTCATTAGG
>NODE_598_length_153_cov_101.549019
TCCACAGACCTGTTGGCTCTGTAGGCAAACTGCAGTGGGTCCAGGAAGGGGTCTGTGATG
GATTTGAGGTGTGCCAGCACAAGGCGCTCAAAAGACTTCATTACCACAGAGGTCAGGGCG
ACGGGTCTGTAGTCATTAAGTCCTGTTGGCCTTGGCTTTTTGGGCACAGGGATGATGGTG
GAGGACTTGAGACAGGCTGGCACATGGCATGTCTCCAGGGAGGTG
>NODE_599_length_988_cov_34.954453
TAAAGATGCCCAGCGCACGCTCGCCGACCAGATTCTGAGTGTGGAGCGAGCAAACCCGGA
TTCCCTTGTTATTGTACTCGGCGACTTTAACAAAGGTAATCTCAGCCACGAACTCCCTAA
ATACAGACAATTCATCAAATGCCCAACCAGAGAAGAGAACACTCTGGATCACTGCTACAC
TACAGTCAGTAGAGCCTACCACGCCGTCCCTCGTGCAGCACTGGGCCACTCTGACCATAC
CATGGTCCATCTGATTCCTGCATACAGGCAGAAATTAAAGCTCTGTAAACCTGTTGTGAG
GACATCAAAACAGTGGACCAGTGAGGCTATGGAGGATCTGCGGGCGTGCTTGGACTGTAC
TGACTGGGATATGTTCACGTCTGCTACCAACAGTCTGGATGAACTCACTGAGGCTGTGAC
ATCATACATTAGCTTCTGTGAGGACTGCTGTATACCAACACGCACCAGGGTGAGCTTCAA
CAACGACAAGCCCTGGTTCTCAGCAGAGCTGCGAAGGTTGAGGGCAGACAAGGAGAAAGC
TTTTAGGAGTGGGGATAGAGACAGATTCAAGGAGTCGAAAAACAGGTTTAGCAAGGCGGT
GAGAGAGGCTAAACGACTGTACTCGGAGAAATTGAGGCGTCAATTCTCTGCTAACGACTC
TGCTTCTGTCTGGAGAGGGCTAAGACAGATCACCAACTACAAGCCCAGAGCCCCCCACTC
CACTAACGACTCCCGCCTGGCCAACGACCTGAACAAGTTCTACTGCAGATTTGAAAGACA
ATTGGACAGTCCTGAACTACCCCTTCCCATCCAGGAGGCCTCCCCCCTCCCCCCCTCTAC
TGTGACGACTCTCTCCATTCAGGAGGGTGAAGTCAACAGACTTTTCAAGAGGCAGAACCC
CCGCAAAGCAGCTGGGCCGGACTCTGTCTCTCCTGCCACCCTCAAGCACTGCGCTGACCA
GCTGTCTCCTGTGTTTACAAACATCTTTAACACCTCCCTGGAGACATGCCATGTGCCAGC
CTGTCTCAAGTCCTCCACCATCATCCCTGTGCCCAAAAAG
>NODE_600_length_167_cov_131.425156
ATAGCTGTGGCATTGAAGACAGTACTGTAGCCTACTACACTGCCAGTGTAGCGAGCCGAG
TCTGTGACTCTGTGGCTAACGTCAAAACAAGACGCAGTCTCACTCAAATTCCAAGTTTTA
CACAAATAACAAACTATGCTGACCCGCTGGCTGTCTTCGCAATCGCCATATCTTTAAAAC
ACTGCTGTCCATTTAGATGTAGAATTGACCCTGGTACGAAATTAAGAAAATACTCACCA
>NODE_604_length_1002_cov_166.355286
TACTGTGTAACATAGAGTGGTATAATTCTTACTAAAGTATACAATGTGCACAGTATATGC
TTACCATATGCATTATGTTTTACTGTATGTTTGAACAATTCTGAAACTTCACATAGGTAA
GAATATTCAAAACAAACTAGGAGTAAAGTTGAAGTGAAAGCCTGGGACAAAGAATGGCCA
TCAGACATAAAGACTGTACAGTTAAAAATTCTGTTTGACACATTTTACTTTCTTTCCTGC
CATTTCCCTGATGCTGTGTTTCTGGTGCAGAACTATAATTCCATGCAAAATGAATTATTG
TAAGTACTTGAAGTCATGACAGCTGTCCATAAGCATTAGGGACATGTCTATGGGCCAACT
TGACCCTTGTTAGAAAACAAAACAAAACACAAAAAGAGAATAGTGCAGCCTGGGACTGCT
GAGCAGGGTCACTGGAGATTTTCCAGACAAACGCTGCACAGGGGAGGAGAGGGGAGGAGG
AAGGACAGGCTCAGAATCTCATTTTAACAGACCGCACACAATCTGGGCTCCCACAGAACT
ATCTCTGCCTGACCGCTTTCTATTTATCCCTTATCAGTGTTTACCAACCGCTAGTTTTCT
TTCATTCACACTGTGAGGCAGTTCTCTTACTATCAGTCAACAGCTGACACCGTGGAACAG
CCTCAAAGGCAAGAGGAAGGGATCAAAACTAAACCAAAGCTGTTTAAACAATACAACAGA
GGAAATAAATTCATAAATCCTAATTCTTCCCAACCCACAAGGGTACAAGCAGATCCTTTA
TAGTTAGGCCAACAAACAGAACCACAGCCAATGAGGTACATTACAATCAAGGTAAATGCT
GAAATATATTTTGGAAAAGACAGGGGGAAAAAATCCCATGTAATTGTAATGAGAATTTTT
TTTTACAAAAATAGACCCTTATATCGGCTACTCGCTAAACGTATACATTACATTTCTTCA
TGAATCTTAGAAAAACAAACACTGTAAATGTTGACACATTAATGTGAATTTCCCGTTATG
GGTTTTCAGCCTGTTATGCTAAAGGACATTTTTTTTTAAATATATatatatata
>NODE_605_length_579_cov_90.709846
CTCCTCTCCTCCTCTGAAAGAGCAGTCGGGTCCCTCTCCAATCTAAAGAAGTCCTGGGGT
TTTTTTTCCCCCTCCTTTCCCTGAAATTACCCGGCGACGCGTGCCTGAGTTTCTAATTGG
CCGGCTGGTCCCTGGAGATGGCCCCCTCCCTTCCTCCTAATGAAAAGCCTCGTCCTTAAT
TACACTTTCCAAACGCTGATTGTTATTGACAAAACTCCTGTGGCTCGGACAAACGACGGC
AGATTAGCTCCATTACAGGCAGCCCTCCAAGAGGAGAAAAGAGAGGGATTTCAAATCGAC
AATGCAAAGTAGAGGGAAGGAGCAGAAATAAAAAGGAAAAACGTAGTTCCATTTCTCGTT
CATCCACCTCTTTCTTAATTGTTAGGGTCGTTGCTCCACTTAAGACGTCTCTTTCTTCTC
TGATGGCTCTGTTCTGTTGGCTTTGTGTTGCCGTTGGGACAAAAGCTGACTTCCAGTACT
GGATGTTGCTTGAGAGAATATGTTCATCTTTTGTCAACAGACAGGATTGCGGATGGCAAC
ATCAGTCAACAGGGATGCTTGGCTTTTGTTTGTCTGCAGAAGGTACACAGACTGTTTGAA
GCTGATAGGGGATGAGGAGCCAAAATCAACACTTACTAGTAGCTAGTAGGc
>NODE_606_length_235_cov_27.842554
GCTGTGTCCTCACAAAATCAAATAATTAGAAGGAAAATCATGATATATTGTTTCGGTTTT
TATTCCGGGAAAACAGTTCAGACAGAGAGAAGGCCCTGGGCCAACTATTCTTCATAAAGG
ACTGTGAAATAGACCAGTGAATATATACACATATATACACATGCAGTACCTGGGAGTGTG
TGTGTGTCTAAGAGTGTGTGTGCATGTGAATGAATGCGTTTGAGTGCATAAGTCTGTGTG
TATGTGCCAGTGCTTGTGTGCGTGTGTGTATCTTTGTGTGATTTAGTGTGTGTGTGTGTG
TGTGTGT
>NODE_607_length_474_cov_101.364983
TTAGTCTCTAGCAAAGGCCTTGTGGATCTTGATGGTATTGCATTTCCGATTTTGTATGCA
ATGGTAAAAAGTTCTCAAAATCCTGAAACATTGATAGTATAGGCCATGAGTAACTACCAC
ACCACAAATGACCCACCAGTATCCATAGGTGGCGCTACGGCCCCCCCCAATTGTCAATTT
TCAAAGTGATGCCATTTGCATCCCATTTGTCCCAAAATTCTGAAATTCATTACATATGCC
TTATTTCTCATGAGGAGCAAAAAAGCCTCTCGAACCTATAACGACACCCCCACAAATCTG
AAAAATAGTTTAATGTAAGATGAAAAGTAGATTAATTGTGAATATTTAAAATATGTATGC
TTGGCTAATTTCTAGAGCTTTTTCCCCAAATCCTGTCTGTAGTTTGTTTAAACAAACGTA
GCCTTTTAAACCTCTAGGTTTAATTCTCTCTTTTATACATTTAAAGTTGGATTTGACATT
TAATCATTTAGCAAGTTGTTTGACTCAAAAACCATAACAGTACATGGCCCCAACAGTACC
AAGCTC
>NODE_613_length_109_cov_384.816528
AGAAGACTACCCCAACAAGTAGCACTTACTCTGTTATAAGGACAAGCCAATGCCATTGTT
AGGGTACCGATCGCAACAATCCCAAGACAGATTTAGTTGGGACTCAGTGCAAACATTGCA
CCAAATACAGGTATATTTACTACAGGCAGTGTAAAATGCAAAGAAGATTGCTAACACTGG
T
>NODE_614_length_73_cov_45.876713
TAAAATTAACAGTTCAAAAGAATGACTTCACACACCAATCAAACTTGTTAATTGACTGCC
AATGGTGTGTCCCGGCGTATACAACACGGGTACATTATTCATTGGGAGCCTTGACATCCA
AGACAGACCAATTTGCATGGGCGTc
>NODE_615_length_501_cov_47.556885
CAGGTCATGGATGACCAATAATAGTCTGCACCAAGTAGCATTAAACATTTGGGGGGTTTT
CTATAAAGTTCTAAAATCTTGTTCCCTTTTTTCATCATTTATCTCTCACTTTGCTCTCTT
TTTCTTTTCTCTTTTTTAAATGGAGTTTCACTCACTCACCCCCTCACCATTCTCTGCTCT
GATTTAGGCATGCTAATTTAGCCAGCACAGCCCAGCATGGTTCCCTTGCGCTCTCTCCCA
GCTCGCGCTGTGATTCTGCTCTCTCCCCTGTGGGACCCTAAGATTAATATTCCCGGGCCC
AACAAGATAATTACTGATACTAATTAGACATGATTATGTGAATTTGATACACTTATTACT
CCAGCAAATGAGTAGGACGTATTATCCTAACAAGGGCCTGCGCTGTTTAGTTTGCTTTAC
ATGCGGCACACCATCAGAGTTATTGTTACCCCAATCAGAAATGGATATTCTCCGGCTGTT
TGTAATTATGAAATAAAAGGCCTTGATGTATGGTGTTAATCAGTCTTAAATACATCATTG
TATCTTACAATGATCTAAATCAAGGTTTTTATt
>NODE_618_length_93_cov_53.075268
TCAAGAAAACCATTCAGCCAGAAGTTACATGCCAAACTTTGTAAATGCATTGAAAACGCT
AATCAGGAGCTGAAAAGCACTTTAGAGCAATAAAAAAATGAAAGTCTCAAAAATTGAATC
TAATGGCTAAACATCTTCACAAAACACCTTTTCCATGTATAAACA
>NODE_619_length_589_cov_159.609512
TTCAACAGTGGTAACTCTCTCCACCTGGGCTCCATGAGTGGCTGGCAGCAGCAACATCTC
CAGAACATGCAGCACTCAGCCCTCAGTCAGCTAGGGTGAGCACAGGACACACGCACACAA
TTTCACTATTTTCTCACGGGATACATGTTGACCCCTATCCAGAGACGTCGAAAATCATAG
CGACGGCCGTCAGGGTCATTCAAAGTTGAAGCGTTTGTTTGTGTGTCGCTCTAAACCATA
TACCGTGTGTACGTGTGTATTTTCACTCAGCCGTCGTGATATTGTGTGGGCATGCGTGTG
CGTGTCCCTCTGTAACACCCTGCCTTTTCCTTTCCTTCCCACAGAAATTGCACTAGCACT
CACTTATGTCAGGGTTCAAATCTCTCCCTGCCTTCTGCTCAAAGCCTGCACATCAAGTCC
GAACCTGTTTCTCCTCCTAGAGATCGTAGCAGCAGCACGCCGGGGGGCTACGGCCACCAG
CAGCCCCAGATCCCCTCCTCCGGCCGCCAGGACTCGGGCCGCTCCCCCGTCGACAGCCTG
AGCAGCTGCGGCTCGTCCCACGAGGGCAGCGACCGCGACGAGCACCGGAGCGACTTCCAC
TCGCCCCTGGGACTGAGCCGGCCGCCCTTGGACGAGCGCGAGAGCCCCGCGGTGAAGCGG
g
>NODE_622_length_88_cov_172.102280
GTTACGTGTCAGGACGAGGTCTAGCTGTTTGCCTGCCTTGTGGGTCGCCGGTGTGCTCAG
CAGCGTCAGGTCGAAGGAGGTCAGGAGAGACAAGAAGTCGACAGCCTGCGTTCCTTGGAG
GTGGATGTTGAAGTCCCCAAGGACTATCAGGGGGGTTCCA
>NODE_623_length_552_cov_72.846016
CGGGCATTTATATAGCAGGACTGCAGATAATGAATAAAGATTCATGCTTTAGACCCAAAT
TTTAATTTTGCACAAAATGTGCCTGATGTAGGCAGCATTTAATCACCTTACTGACAGGAG
TAACTGCTTTCATTTAACCTTGACTGAAGATCATGAATTCTAACGCATTTAATTGGATAC
ATCATTTAACAGAATGAACAGAGCAAATTTTCCCCAATTCAAAGGCTCTGATTGACAGAC
AGTGGCAGTAAGGCCCGCCACAATTAAAGCTGATCTGTATTCACTGCCCCCGTCACCCGG
AGCCATAAGTGATGTGACTCTGTTTGATCATTGCTGCGGAGAAACTTTGTTGAACTTCAC
CTTGTTTTGAAAGGGATAGACGCTCACTGTAAGGCAAAGGTTGGGGGTGTGGGGCTCTGT
GATGGGGACACATATGAGCGCTTGTGTGCCAGGGCTCTGTCTCCCCAACCTCTGTCCAGG
CAGCCTCCATCCTGACAGGGACTTGACAGCACAAAAGAAAACACTGCTAGTCTCACGCCA
TTATGTTTATTATCTCCGTCATGGCTTAATTGAAATGTTTCAAAATCAAGGAAATGACAA
TGCCGTCTTTCCGAGACATTGGAa
>NODE_624_length_791_cov_54.424778
TTTAACACCAGCAGCATATGTTATAGTTTATGTATAGCTTCAAGTTTGGAAAATAAATTA
CATGTTTTAGATGACTTAGTGTAACCGTTTGTGTGAGGGACCATGATATAAAACAGAAAT
GGAAAATTGCTTGTATTTTGTTTGCACTGCGCTTTGAAAACATTCATTTGATTCTGCCCT
ATCTGTTGCAATCAATAACCCAACCATCTTGTTTTTTTATTAAATGCACTTACTCTTAAT
TTCATCCACCAGTGGTTTTAGAGAGAATAATGTGGAGTTACCTATATGGCTTTGACATTA
TAAATCACTTCTCAAGACCAGATTGTACAGCAGTATCGATTGATCCTGATATATCACAGA
AATTTATTGTCACTTCTGTTTTCAATTAAAGATACAATCAGTCAGATAATGACTTAATTG
GATTTTACAGAAGATTGAGTTTTATTGCCGTGTGCTTTACGAGTTTAGTTAAAGAAGGCC
ATTTTATCAGTGTCAGGGGTGGCTGGCTGGCTGGCTGCTTGAAGTCCCCATCTGTAGCGG
CTCTCTACCTGTGCAGAGCCGGGGGAGAAAGTGTCACAGGATTGGTTTTCCTTGAGCTGC
CCTACGTTCATGACTCATGTCTCTCTGCAAGTGATCGATAAAACCTGCTGGCATCCCTCT
GACACTGCCTGTCAGAGTGGCAGTATCAGAGGTTATCTGGGTGTGTGGAGCACAAGGCGG
TCAGTATTGTCCTCATGTTGTGCATCCTAACCATTGTGTGCACTTTAAAACAAACCCCCA
AAATTGTAAGCTTTAATCAATTTGGAAAACGTGTTAAAAATTATAATTACGGTGGTCAGT
ATCCGATGAAAGTtgaattatgc
>NODE_625_length_624_cov_81.278847
CACTGGAACCCGCCCCAGTCACAGGCCATTTCCCTATTCACATGTGCTTTTTGCATGCTT
CTTGTGCAGAAATGAGGATCAAGCAGATCATTTAGTTTTTTTAAATAATTTTATGGTGCT
GGGATTCAATCTGCCATAGTCCTAGCAGAACATTGTCAAAATAACAGTTTTTCTCCTAAT
GTGTCAGTTAAGAGAGAATTGAGCAGCACAGTTGATGAGATGAGAGAAAGGAGCGTTTGG
CCGGGTGATCAATGAGAGTGAGTGTTGTGAGAGAGCTGAGCAAATGCCATTGTTATTCTG
ATCTTTGAAGACACACTGAGAACAATCCACATTGTACCTGCAATCTCCACTCCAAAGTCA
GCAGGCAGGAACGTGGCACAAAGCGCAGTAGTCTTGTGACAGGCTAGGGTCAGCATGAGG
TCAGGGAGGTCTGGCCCTGTGGCCCCACCGATCTTGTTTAGCTCCACCATGGCCTCACTC
AGTTCAGGTAGGCCACTGTTGACTTTCTTCACAATCTCAAAGTTACTGAACCCAGAACAA
GGAAATGCAGCATCCAAGTGTTCTGATCTTTTGACCTCAAATTGTTGTTTCCTGAAACTG
TTGTGTTTGAGCAAACTATCTTGAGCATTCTACATAAAACCAAGCAGGTACTTGGACACA
GCACTATCCACCCACCACCATAAAATTAATGATTTg
>NODE_627_length_113_cov_210.796463
GGAAAGAGAAAGAAGGAGGATGTTAATTATGCATTCCAAACCTGGTCGATGTAGTCCTCT
GGGAATCGCCTCCGCACCTCCGGATCTGTAAATAATTGACAGATAATATTAATTGGCTTT
GGATTAGTGAGCAGGCAGAGTAGAGAGCATTAATATTTGATCTGAGGATGATAGGGACCC
TGGCA
>NODE_628_length_153_cov_194.555557
TTATTATTATGTTTTACCCATGGGAGTCAATGGCAGCCCCTAGAGCACAACGGTAAAAAG
TTGTGAAATTTGGCATGTTGAAACTGCAGACCATTAGTAACTACCATACCAAACATGGGC
CATGTGAGACAATAGGTGGCGCTACAGGCCACACCCCAATATGTCAATTTTTAAAGTGAT
GCCATTTGCAGGCCATAAGTCCCAAAATGCTGAAATTTATTACAT
>NODE_630_length_254_cov_41.366142
CGGCCAATGACCCCATGTGAAGCAACGGAAACGCGGTGTCCTCGGCGCCACCTCGTGTCG
GCGTGAAACGACCTGTCGTATTTGGCCCAAGCCACAAGGCGCTTTTGTCCCCCTAAAGTA
CAGCTCCGCTGCACGTTCTGCAGTCAGTCTCCCAACGCAGACAGCACCCCCCTCCATGGT
CGTCATCTTCATCGCGACACAAGCCACTCTCCTCTTGTCCTTTTGGCGGCAAACACAGGA
ACGTCTCCAAATCCTCAATGGACACAGGGGCGTTATGCGGGTTGACATTTCATCCAATGA
TGGAGGGAAAACACAGCCTACTGCTG
>NODE_631_length_278_cov_41.971222
CATTGCTACGAGTATTATGCTAGGTTGCTAGGTAACGGAAGCTAATAAAAGCTACCTAGC
TGCCGTTTTGGAAAAAACTCACTCGTGGAAGCGTCGGAAACATTTAGAACTCACGCATCT
TAAGGTTAAAACAAATAAACTTATCCAAAAATAGATGGCATGTACAAATTGGAAGAATTA
GTGACATGATACTTTTATAGACGCCATTGCTGTGCATGCCATATACCGACTGATCAAAAC
GTGATCAGCCACGCGCTAGCTCCACAGTCTTCCAGGGCTAAATAAACTATTTTCGGACAA
GGTTTTTTCTAACAGTTCTGAACGTTTATTTTCACTGATTCTTTCGTGGG
>NODE_632_length_641_cov_90.188766
TGTGAAGATTGTTCCTCGTTCTCTGGGATTCTGGAACACATTCCCTGCTCTTTCCATCAC
TCCCACTTGCTTCCTCTCCTCCTTCAAATGGCTGTGGATGTGAAAAAAAGAAGAAAAAAC
TCACAGCGAAACGTTACATTTCATCATTTTTCCATTCTTTAATTTTCACCACAAAGCCTG
ACATGTTTTAAGAGGTGCAACCTAATATTGCCTGAACTCCAGGACCCACCACAAAGATCT
CTGGGTAACCGGGAGGGTAGGAAGTGCAGAGACACCAGGACGGGCGTGGATGGAAAAGAG
AGCAGTGACTTGGCTGCAGCTCTCCCTTAAGTAACAACACATGGCAGAGGAGGAATTCCA
CATCCAGAGACGCCTCTACGTGAGAGAGGAGAGGATGCCTGGGTTTGGCCCTCCGTTCTG
AATAGGATGCTGATAAGCCCGGCCATACCTAATTCCTTTCCATGTTCTCATCCCAGGGTA
GGCATCACAATGGACATGATTCATGGGGGTAATTCCGCCAGCTACTGACTTGGCTCCTGC
CTGCATTTGGGAAGAATGCGACTTCACAATACGCCTCTTTCAGGCCCGTCCCTGTCTGTC
CTGGTAGCAGGCTCTCTGTCAAGCCCCTCTCTGTTCCCCACGCTGGACTGGAGCGAGGGA
GGAAGGGAAGCCAGCGGAGGAGTGAGGAGGAGAAGAACACATGAAGTGCCGGg
>NODE_633_length_695_cov_79.576981
TCAATAAGCTCACGTGGCTTCCTTCTGTTGCCCCCCCCCTCAATTACACTGGAACTAGTA
ACAAGATGGAGGTGTCCACTTGGAATCAGGGGTCTAATTCAACAATGTCAGAGCAGAGGG
AACAAGGAGAGGAAGCCTCCACAGACTATTGAGATACCTCTCGTTATATTCAGTCATTAA
CCTCTCCAGCAGTAGGAAGAAAGCATGTTTGGAGCACGTGGAGCCTAAGGCTTCTGCCTA
GACCCTGCTGTAGGTCACAGCCTGGCCCCAGGCACCTCCTCACATCCTCACAAGCTCAGG
GGTTTTCAGAGTGGCCGGAAAAACAAGACTGTGATTAGATTAAATAATCAAAAGATTTTC
ATTTAACAAGACAAACAGAACACAGGCAGTAAAGGCATAACATCTAGCACACAGCATGTA
TGTTTATACACTTCAATTAGTTAAATATAGCAGTGCATTCTTTGACTATGGAGAACTTTT
CCAAATCGTACTTCTAAAGCAGTTTTTAATCTATTTGTTCCCTTTTTAAGAAAGAAATGG
TGTAACCACAATTTTGGCAAACTTAATTTTTTTAAACTTGCAAATATAATGAAATAAACC
ATAAATATACACAAAACATACTTTATACGAGGCAATAATAATAATCATAATAATAATAAA
TAGTTTTTAAGTTAACAATAAGTTAAAACTACAAGCTTAAAGTCGCCAAATAATACAAGT
TTGTTGGCGCTATCTTGAATTTTTTCAGTTTAAATTATTTATGTTGc
>NODE_634_length_939_cov_111.982964
AATCTCAATTTAGATAAATTTACAAACTTAAAACAACTGAAACAGGAATAAACTCATGAA
AGAATTAACTCTTTTGGATTCATTTTTGCAAGCACCCTTTGGCCTTTTTGGAATTTGTGG
CAGCTATGTTTCTGCTCATGAGAGAAGAGTGGAGTGTTGTGGTCAGTCTGAGGTATGGTC
AGCAGACCTTTCCCGGCTCAACCAATGTATCTGTTTCCAAAGGGAGTCTGACCACAGGCC
TTAGTCATACCCTGCTGGGGACCTCTGAAATCAGAGCCCCTTGAAGTGGACGTCTGCCTG
TGTCAGCCTCCACAACCACCACCCTCCATTCCTCCCCCGGAAACTGCTTTCAGCTATGAG
GAACACCAAATGTGGCCCCTGTCAGACACAAACATTTCGGACACAGCCTGGTCAGGTCTG
GGCGGTCCTCCCCCCACCTACACCCCCAACAAGACAACCATCGCTGTCCACCACCACCAC
CACTTCACAACCTCAACCCTGAGACCAGGGAGCAAGACCACCCTGGGCTGGTCAGCAACC
CCTGCTTACACCTGCCATAAAACTTAAAAGCTACAGTCTCATCCCCCTGGGTCTTTGAAG
TGTTCAAAGCATAGCTGAGTGACCTTTGATGCAACTCCGGACACAACACATGTTCTCGCC
CATGTATAAACGCAAGCCCCCTTTTTTCGGCAGACAAGACTGGATTGTTTACCTACATGT
GTAGGACCCTGTGGATAGCGACCATGCATGGAGCCTGACCATTCCCAATGGTGAAGGCCC
CTATGGTGGGAAAGAGACAGGGGCAAGAACTGGGTATTGCTTTTCAAACTGACAGCTCCC
ACTGACCTACCTATGTGTGCATCCCTCCACTCAATCAAACCTTCATTATTTTTGTTCTTT
ACAACTTTCCAAAGATTCAGTTGTAAGTATTCAATTGACCAGATATTGCTTTATGGCATT
TTGGATACTGGTATTCCATGCTGCCTTCCAACAATGAGTATAGTAACTCAa
>NODE_635_length_1604_cov_113.566711
TTTAATATTATTACAGTACAAAACAATTTAACAATTTGTTATGTTATTATTAAAGTCACT
GTTGTTACTAACCTGTGTGTGTCCTCTTGTGGATCTTGAGATTCTCTGATCTTGCAAAAA
CTTTTTCACAGCCGTGGAAAGGGCACGGAAAGGGCTTTTCCCCTGTGTGTACTCTGACGT
GGTTTACCAGCTTGTATTTGGCTTTGAAAGGCTTTCTTTCCCTCGGACAATTCTCCCAGT
GACACACGTATTCAGAGTGTTCTGGTCCTCCGACATGCTCCACTGTCACATGGGTGACAA
GTTCATACATGGTCCCGAAAGTTCTGGCGCAGAGCTGCTTCCCGACCCCCTCTTGGCCGT
CACTCCACTTACACACCAGCTCGTGCTTGAGGCTTTGCTTAGAGCATCTGAGGAAAGCGT
CACCCCCTCCACGTTGAATTGCCATGTTCAACGGTTTATACAGACCGAGAAACTGGGTGA
CAAGTTGTTGGCTATTTCCCCTTGGGCCACTTATACTTTGACCGTAATGATGCGTCCGAG
AGAGGATATCCCCAGGTAGACCCAACATCACTTGGCTTCCGAGGTCTCGGGTTGCGTCGG
TGGATCCATGGGCCTGCTCGTGATAAGCGGTGAAAAAAGCGTGGCTTCTGGAATCTCTAT
AGCTCGGGAGGTCACGATACCTCCCAATCCCGCCATGTTGGTTCGTTCTTGATGCCAGTT
GATCAGTGACGGGTGGCATGCCGGCTCCAGAAAGATTGGCTCCAATGATAATGCCCCTAG
GGCTGTGCTCTAACCGGTGGCTGGGGTATCCAGAGTCTGAAAAATGGGGAACCGAATGGT
CAACATATGCACTGGACCTCGTCTCGGGATAGTCTCGCAAATTGTGCGAGGGGCAGAGTT
TTAAGGAACTGCCAGTGGGGTGCCCCATGTGCTCCCCTGCCAAAGGTGGCAGCCCCACGC
TGGGATCAGTATTGCTCTCCCCGGGGTTGACGCAAGAAAGAGGGCAGCCACTAAACCTCG
ACAGGCTTGTCATGTTTTGTTGTGAGTTTGGCTGTGAGTTTGCAAAATCAACCAAATTAG
TGCTCAAGATTTACCTAGAAATCTTGTTTCCATTTTCCCTGCTGTATATCATCTGCATGT
GAAATTCTTGGCCGTGAACTTCGCAGGAGCAGGAACAAGACTCAAGTTCGTTGAAGTTGG
TGTGAGTCCCATGCCGTTCACTTTGCCCTCTTGATTTGTGGCAATAACCGTGGTAGTAAA
AATGCTTCGAAACAGGCCATGGAGCAATATAAAAGCACAGCAGGCAAACCTGCTTTTAAA
AAGGGCGCTTTGGGATTGGTTGGAATGTGCTATGATTGACAGGCCCTGGGTTTGTTTTAA
AAGGGACACGCAGGCGTTCACTGCACGACTCCGTTTTCAAATATCGCAGAGAAAATGCTT
TGAAATGTGCCGCGTATACACTGCCAAATATTGGTGCCTCTTTAACTTCAGGCGCCATAT
TACAACACCTTAAAGTTCGACATTATTTCTATTGCTTATACTGTCTGATAGAACTTAACT
GTCAAGCTATGAAAGCTGATATAGACCTAAAACAACCCAAACATATGACAATGACATCTT
ACGTATAATGGTTCAACCAAGTTATTGATACGGAATCaggagacaagagtccctat
>NODE_639_length_103_cov_199.844666
TGCTGTTGGTGTTATGGCTCGCGATATCCGCCTTTCTCCACATTGAAATGACTGAGTGTG
CACCTCTGCAAACCAGGGTGATCAGATGAGAATGGCTAAATTCGAGCCATCTTACAGCAA
CGGGGGCTACGAGCCTTTGCGATACATCCGTTGTAAACATTAGCGCATGTTGCCG
>NODE_640_length_284_cov_149.686615
CCCCCCACCCCACCTCACCCCTCCCCACTCCCAGCGGCACTTAACAGCCCAATCTCTGTG
AATTCTAAACAAATTACAAACCGTGACAATGGCATTGATCCAGAAATGAATGAAATAATG
AATAGATGGCAGGTATTGGTAGCGTTCTGTGGAGTCTGTGTTGTGTTACAGTGAGTCTGT
ACTTCTGTCTCTCCTCTGTGGCCCGCGACACTTCTGCTCTCCTGCTCCCAGATTACATTC
TCTTCATCCATTATTAATGAAGTTAAACTACTAGTGGCATGCTGAATGTGCTGCATGGGA
GATTTGTAGCTAATCCAGCGCAAAACAGGCCCAGTCACATAATAAAGAAAAAAAAA
>NODE_652_length_343_cov_151.530609
GGGGGGGGGGAGGTGACTCTGGAGATAAATTATGGATGCAACGCAAAAGCTGTAAAATGT
GTTGTATCTTCTATTATCTCCATGTTAAAGGCCACAAAAGCTCTTCAGTGAAGTCAGCCA
TTAAGAAGTGACAGGTATTGCTATCAGGCTTCTTTATAGCCTATTACCTGCGATGACAGC
AGCTGCTGCTCTACCACTGTACGGCCTATCACATTATTTGCAGCTAAAGTCAGCTACTGT
GTCATTTTGCCTCATTTTCCTGACAGTGCTATCATAAATCCATTGGGCTGCAGGGGAAAA
CTGTCGACCGCCTCGATTATCTTCATAGCCTGAATGAATCCTGAAATCTATGTAACAGGC
AATGACTGTTATGGATCAGATGCCAGGGCCATTCTCTCTCTCCGTCTCTCTCTCT
>NODE_653_length_205_cov_61.117073
TGACCAGGTCGATCCCAGGTGAAATCGTCCGTGTGTAGCCTATAGCATACATCTAGCCAG
TCTGTTATTGCAACGTAATGAAAATGAAGCTTATATCCATTAGTACGGATTTAAGACAAC
AAATGCAACAGTCTTTTGTCACATTTTATTTTTTCGTTGTCAGAATCAGAATCAGAATCA
GAATGGGATTTATTCGCCATGAATGTTTGCACAGACAAGGAATTTGCTTTGGCAGGAAGG
TGCATACAGTAAACATATAGGAATCTTAAATTTAAAT
>NODE_655_length_216_cov_178.185181
GCTGAAGAAATTCAACCTGCCAAAGACAATGATGGTGCACTTCTACACAGCCATCATTGA
GTCCATCCTCACCTCCTCCATCACCATCTGGTACGCTGCTGCCACTGCCAAGGACAAGAG
CAGGCTGCAGCGTATCATCCGCACTGCAGAGAAGGTGATTGGCTGCAATCTGCCTTCCCT
CGAGGACCTGCACACCTCGAGGACCCTGAGACGGGCGAAGAAGATTGTGGCTGACTCCTC
CCACCCTGGACATTCCCTGTTTCAGTCACTCCCCTCTGGCAGAAGGCT
>NODE_656_length_302_cov_24.913908
ACTGAAAATACAAAGAACTGGAAAACAACATTGTAGTTACTGCACTTCGCTTCTGCATTA
CCTGTATAGCTATTTAAGGAAATCCAAAGGCAGAGTGAAGTATCTGCATTTTGGGGGTCA
TGGGTCAAATCTGTGGCCGTGTTTTTTAATGAATAAATATGACTTCATTAATATATGTTT
AATCAGTGCACTACCACTAATCTACCTACAACACATCTGGCTGGATAGTCAAAGAACTTT
GAAGTCATTTTTCTCAGTTTCACTGTTTGCGTAGTTACTGCGGTTAGCTTTTGCAAGGCA
GTACAGACAGGACCTGTAGTGGAGACTGGCAGAAGATTTTAATTCACTGTTTGGCACTTT
GTTTGAAATAAAAT
>NODE_657_length_924_cov_116.287880
TTTTTGGTTTTCGCCAAGGTAATTTACATAACTGTGGTAATCACACTGACAAACACATAT
TTTTGTTAGCAAACGCTGATTAATGTTCATCCATCTGACTTTAGAAAAGAAGAGAAGTCG
TTTTTTCCAGTCTTCATCATTCCACTTCATTCCGCCTTGCTCTAAGAACTTTCCCTCTCT
CACTTTCACAAGTTTTGGTTATTCATTTTGGGAGCTCCTCTAGAGAATCAGACAGTGGGT
CCATAGGTGCTGCAGGGCCGAGATCGGGCTGTTTCAATCGCTTTATTGTGTTTTTCAAAG
CCTGCCTCTTGTTGCAAAACCAGACGCGTACCACTTCCCTGTCATAGTTCAGTTTCTCTG
CTATTTCCGTCATTTCCTGTCCAGAGGGGTGTGTGTTCTTCTCAAAGTGGCTGTTGAGGA
TCTCCAGCGCCTGTGGGGTGAAAGAGGTTCTCCTCTTGCGTTTTTTCGAAGGCTCGCTGC
CGATAAACTCGGTCAGGTTCTGCATGCCGGATCGGTGGCGGGCCTCTGCCTCGGCCATCC
AGCGCTCCAGAACGGGCTTAATCTTCTGGGCGCTTTTTGGGGTGATGTCCAACTTCTCAA
ACCTGGCAGGGTATAAAAGGCCAGGGTTCAGTTTGCCTGTAAGACTGCTACCTATAGTGT
TCTCTTGGGCTTCCTGTGGTAGGAAAAAGTGGCTTCTCAGGATGGTGTGTCTGGGGAGAA
TTGAGAGAGAAGAATCTTACTTAGGTGCCCTGCCAGGTCAAGAGATAACCTTGCCTGCCT
TTGTGAAACACTAGGGTCTCCCCAACCAGTCGCTTCTGGAACAGAGTCTCTGTTAGTCTG
GTGACATCCCATGCCAGCTTGGGATAACCAGAAACAGTGATAGTAAATATAATTGAGGTG
ATACTATTGGGTTTGGCATGTGGTACTAAATGTTTATTGACTGGTAGGTGACTCTCTGTC
CCAGATAGGCAAAGTTGGAGCGAGAAGACCCAgtga
>NODE_660_length_134_cov_110.634331
CCTCATATGCCCAAAATGCTACTTGTTCTTGTATAATAGGCTACATGGTAGCCAACTTTA
GGAGGACTATGTTTGTGTGATGTGTAGCCTAACTCAAGCATAAACAAGGCAGCATTTCCA
TGTAACATTCAGTCATTTTATTTCAAACAAAGTGCCAAACAGTGAATTAAAATCTTCTGC
CAGTCTCCACTACAGGTCCTGTCTGT
>NODE_664_length_871_cov_78.857635
GCACATTTAGATTCACACGAGTGGGCGCTCCGTCGATGCTGTTTTCTAAGGACCCCCAGC
CCCCGATAAAAGGAGAAACAACACAGGAATAAGAAGTTGTAGACGATGAAAGGCTGAGAG
CAGCAGGGGGCTTCTGTCAGGATCATCTCTACGTTCTCCTGCTTCGAGATGGAAAGAAGT
CGGGATGGGGGGGAGAACATACCTACACAAAATGATATAAATGACCTCCGTCATGGTCTA
TATGGTTCAATTTAATGTGCTTGTAATGATAAATGATTTTGGTTATGAATCCACAGTAGA
CCTGAGTGCGGTCTGAGCAGCAGGACTGCTAGAACAATTGCAGCTGTCTCCCGGGGCTGT
GGCCATTAGTCAATAAATTAGAAAGTAATTAGTTTCTGCTTCTGTGGCTCTATTTGAAGC
GCTTCACACACGTGTAATGAAAATGTATTGGGGCTGTTGATCCGGAGGAGAAAAGAAAGT
AGAAGATTTGCGGCTTGTGATTCTAATGCAGGATGTCCATCTGTTGCCGTTAGCGACAGG
AAAAGTTAGGAAAGATGACCATGGAAGGCTTCACCAGAAAGAGAGAGAGTAAAGAGAGAG
ATAGTATTGTTAGAGTCAATTAGCTCATAGCTATGAATATTTTACTGTCTTTAGATACTT
AATATGAAGCCGCTTATTTAGAATTCATGGATTGAAATGCTTGAGTAGTCTTAACAAGAC
CTTTAGAGGGAACAGCTAAATTAACCTGACCGTAATCAACCTCTGCCATGTGCAGCTCTC
CGCTGCTTTATTCTGCTGTGCTTTTTTCTGCTCTCTTCTGCTCTATTCTGCTCTGCTCTA
TTCTGCTCTATTTTGCTTTATGCTGCTCTATTCTGCATTGCTTGATTCTGCTATATTCCA
CTCTATTCTGCTCTGCTCTATGCTGCTCTATTTTGCTCTGCTc
>NODE_665_length_646_cov_47.260063
AGATTTTCCCAACCCCCTTGAGAGCTTTCCTTTATTGTTTGGTGACGACTTGATACCGCA
AAGTTCTATCATTTTTTTCTTACCTCTCTCTTCTTCTTTCAGAATCACTCTTTTTCTTCT
GCCGTAGCAAATTTGTTTTCAGGCTCCATAAAACAGCCTTTTCTTATTTCGAGCAGCAGT
GTCTGCAGTGGAAAATCTGTCACATAATGTATCCTTAAAAGCACATGACTTTGTCCCATA
CACCGTTAAGAGTTAAGAACACAGTTAATATTTACAGTTGAAAAAAACAGGAGAAAGGGA
AGGGATTTTGCAGAGGAATAAAGCACCCCCACCCACGTATACACACTCACTCTCTCACTG
CAGCGGGTGAACAATTGCTATTCACAATCCTATCCTTAATGCCTGAGACCGTCATAAAAG
ATGAGAGTTTAAGAATATAGGGATAAGCCTCTTCTGCTTCTCTAAGTCTTAAGGCTGGTT
TATGCTCTGTGAATACTGAGCGTCGGCAGTCAGTGCTGTTGCTACTCTAAATAGATATTA
CAATGATTTGGGGACAATGCATGCAACTGATTCCCTCACACATAAAAATACATATATGTG
TATATATAGTGAATAGGAGGCAAACATTAGTGCTCCCTGACAATACAAGCGTTTCTGCTG
TAGAAGAGTGGAGCAAGATTAGCGAGAGAAAAGGGCGAGATACccctttgggtgtttg
>NODE_674_length_228_cov_49.561405
GGTGGGCAATTTGTGGTATGGTAGTTACTCTTGGTCTATACTATCAAAAAAGCTAGACCA
GAGCAAACCCCCTGCTCTCAGGGTACTGAGCTTCAGCTCAGTCATGATGCTGGGGTGAAT
GTAGGCCTATCTGTAGAGACCAGGGAGACAGACACACCGGCCAGCTGCCCTGACGGGTCC
GTGGTAGATCATTAATGCGGGTTGTGTCCTACAACGCTCGTTGCCTCCGAGTAGGACATA
CTGCTGCTGATAGATCAAGACGTTTGGTGGTGGACACATTGCTGGACGAGAGTGACATTG
>NODE_675_length_145_cov_83.724136
GATCGGCCTCCATAATGTAAACACGCCCAACGTGGGGCTCGAACCCACGACCCTGAGATT
AAGAGTCTCATGCTCTACCGACTGAGCTAGCCGGGCTTACTGCTTTGCAGCTAGAGGCAT
TCTCGTCTGGGACCTTTGTGACAGTTATTGTTTCAAACGCTTGGCCTGTGTCCACAAGGC
TGACATTTTGTCCAGACACAGTTTCAAATGACTGTTT
>NODE_678_length_86_cov_55.267441
CAAACGCTTGGCCTGTGTCCACAAGGCTGACATTTTGTCCAGACACAGTTTCAAATGACT
GTTTCAAATTCACTGGGTGTATAGCCTACCAACAAAGAGTGGCATGCTCTAACCCCAGTG
CTATCCAGGCTTACCATGTTGCCAGTTGTATAAAACAA
>NODE_679_length_797_cov_68.839401
CATACAGTGTATTTTTTCTAAAATGTATCTTAAAAACGGTGTGAAATGTAAAGCGTATTT
TAAGTTGAAAGCATGACTAACATGTATGATCAACATTGTATCTCATAATTATAATGCGTG
TGAATTATGAAATGATGTGAATATATCGTACAATTACTTCACAGATTTCCTGTGTGAGCA
GTCAACTCTAATTGCTGTTCCCTGGCCATGCACAGGGGGCGCTGATGCAATGTACTTGTG
GAGAGTATCAGAGAGAGAGAAAGAGAGAGGGGGGGGGGGTACGGAAAAGGAGAAAGAGAA
GCAATGAGGCAAGGCTACAGGGATGAGCATGGCTGTCTGCTATTTTTTTTCAATATCCCC
TTCATGAAATTTCATTTGGATTGTAAATGTTCAGTAATTTACCATCATAAATGTGTAATG
GGCCCCTGAATCCAGTGACATTGTGCTGGCTAATCAACTCATTTGAAAATGAATGAATAT
AGATCTATTAGGAGAACTCAGCATTTCTGCTCCGTTAAGAGTGGCATGCCCTCAAACACG
GTAACACTTTCTAAGAGATCGTTTTTAGGGTTCCATTTTAATCTAATCTGTGGTACCATT
TGACTTCTTCAGAATTTAAATTCAGATGATGAGTGAGATTAAGAGCCTGATTTGTTTTGT
CATTAATATGGGATGAGCGGTGGACTTTAAGAGGAGAGAGATTATGGAGAGGCCAGACGA
GCAACGTTCGGGCTCTTCTGAACATCGCAACGCTTCATGTGGTAAAATAATTGAAAACCA
TGTCATAATTGGAGTATGAAATTCAGACATTTCCTCTCCGTGTGGTTTGGGTAAGCAGAA
AACACACAATAAGTGACAGCAggagagtt
>NODE_680_length_866_cov_57.780602
GACTTCCAAGAGAGATGTAGCATATCTGCTGCCCAGACTAACGACAGCGTCCTCTAATAC
TCAACATGTCAAGGACAGACTGACGCCTTTGCGGATCTTTAGATTCAGAGGGTCCGATCT
GGAACCACCCGGTTCCCCCGTTCCCATCAGAACCTACCTAGCTGACTCAGGGGACAGCTA
CGGAACGAAACGAAGGCCGTATCTACCGCAGCAGAACTTGCACAGTTACAAAGACGGCCC
TTTGGATTCTTCAGTTTGTGATACAGACGCCGTGAAATGTTAGCCCACAAATGAAGTGAA
AACGGCCCATTATTTATAAGAGAAGAGAAGGCCCATGTAGGCAACCCCATGCTGCTGCAC
CGGTGGCTTGGCCAACCACTCTCTCCAGGCCTACTCCTTGATTAAATGCATAATCCACTA
CTCCCCATCCCCAGTGATTTACTGTGCCTTTAAATCAGCTTGCGCACACATAAAAACCTC
AAATAAAAATCACCAAGAAAAACCATTGCACTCTAACTGTTCTATTAAAATGATACCCCG
GCCCAGCCTTTCTTCTCTGCAATACCGTTTATTCCACATGAATGCGTATCTTCATTTTTT
TTTCATAGGTATGCATATAAAATATTTAAAGTTTAAAATGTCACCGTTGAAACATCAAAT
GCGGGAGTCTCTCATTAATCAGGGAGGATGGAGGTCCTCTTTTAAGGTTATAACCCTTTG
AAAGAGCAAAAATTACATTTTTGACCTTGAAGATGAGACAAACTCATAAACGTGAAATAA
TTTGCAGTTTAAAGGGGAAAGAGATATGGGATGCCTGAGCCTGCACTGACCTGAGCTGAG
GGAGAGACACACCAAACAACTGGTTTTCATATTTACATCCAAGCTGTTGAGATTAATTTG
AAATCACATCAAGAAAAAAGAAACAAAACTGAAAAAAc
>NODE_681_length_155_cov_17.967741
TGGGGGTGCTGATTCGCATCCCAGCCGCTTCACATTCGGTTGCGAACTGCTCCAGTGAGA
GCTGAAAGTCGCAGCCTGATGAAGCCAACAGGACCACATCATCTGCAAAAAGCAGCGACC
TAATCCTGAAGCCACCAAAACGGACCCCCTCAACACCCTGGATGCGCCTAGAAATTCTGT
CCATATAAGTAATGAACAGAATCGGTGACAAAGGGCAGCCCTGGCGG
>NODE_682_length_73_cov_197.328766
GGGGGTGCTCCGAGAGTATGGGGTACCGGATTCCCTGATCGGGGCTGTCCGGTCCCTGTA
CGACCGGTGCCAGAGTTTGGTCCGCATTGCCGGTAGTAAGTCGAACTTGTTTCCGGTGAG
GGTTGGACTCCGCCAGGGCTGCCCT
>NODE_683_length_107_cov_49.560749
GTGCTCAGTTGGTAACCCGCGACGTTACCTTCTGGCAACGTCGTGGCAACGTCGTAGCAA
CGTTATAAAGGGGATGTTGCCAGTTGGTCCCATGGACAACGTTGCCACGACGTCGTACCT
TGGTCGGCTGGTTACGTTATTTTTAGACCTGTGGGCAACGTTGCCGCGACGTCGTACCT
>NODE_684_length_210_cov_45.490475
TACAACTACAACAGAGGCTCCAACAACAACCACAGCTGCAGCTCTAACTACAACAGAGGC
TCCAACAACAACCACAGCTTCTCCCACTACAACCACAGCTGAACCTACAACTACAACAGC
TGCTCCTACTACAACCACAGCTGAACCTACAACTACCACAGCTGCTCCCACTACAACCAC
AGCCGCCCCAACAACTACCACAGAGGCTCCAACAACAACCACAGCTTCACCTACAACTAC
AACAGAGGCTCCAACAACAACCACAGCTGCAGCTCTAACTAC
>NODE_685_length_105_cov_11.257143
GTTGTTGTTGGGGCCTCTGTTGTAGTTGTAGGTGCAGCTGTGGTTGTTGTTGGAGCCTCT
GTTGTAGTTGTATGTGAAGCTGTGGTTGTTGTTGGAGCCTCTGTGGTAGTTAGAGCTGCA
GCTGTGGTTGTTGTTGGAGCCTCTGTTGTAGTTGTAGGTGAAGCTGTGGTTGTTGTT
>NODE_688_length_586_cov_51.182594
TCCCCCCGGCCCCATCCCAGTTCCCTCCCCAGGCTCTACAGCCAGTCTCCATCCTGGGCT
TGACTGTGAAGGAGGACACTTTCTACCTGCCTCCAGCCTACTCCTCGCACCCTTCCACCT
CCACACAGCCTCAGCAGCAAGTTCAGCCGCAGCTCCAGCAGCAAGTTCAGCAGCTCCAGC
AGCCTGGGATGATGCAGGAGGTAGCCTTTTCTAGTTCTTTCTATGGCTCGAGCGAGCCAG
CGCCGGGCGGGCCGTGCCTGGTGACCTGTGACGGTGGTGGTGGTAACCGTGGTGGTGCGG
CCGCCGGCAGCTACAACCACTCATACACATCCTCATTTGTGTTCACCTACCCAGAGGGAG
CCTGCGGGGTCAGGGCTAACCAGAGGAACAGCAGCAGCGAGCAGTCATCCGATTCTCTGA
ACTCCCCTTCGCTGCTGGCACTCTGACTGACCGACACAGACATGCACACACCAGACACAC
AAACCTACACCAGAGGTTGAGGCAGAACATTTGACGAACACCTTGTTGTCCGTCAGAATG
CAAAAAAAAGTATCTTACAGAACATTGAATTGGCTTACGCACACGTGTTGAGACACACAC
ACACACACACACACAGACAAGACTTGAAATCAGACCAGTGTCAACCATTTTGAGTTTa
>NODE_689_length_73_cov_22.876713
AAACCATTCAGCCAGAAGTTACATGCCAAACTTTGTAAATGCATTGAAAACGCTATTCAG
GAGCTGAAAAGCCCTTTAGAGCAATAAAAAAATGAAAGTCTCAAAAACTCAATCTAAGGG
CTAAACATCTTCACCAAACACCTTT
>NODE_692_length_769_cov_68.071518
GTCTGTCTGCCTGCCTGCCTGCCTGCCTGCCTGCCTGCCTGCCTGTCTGTCTGTCTGTCT
GTCTCTGTCTGTCTGTCTGTCTGTCTGTCTGCCTATCTGCCCCCCCTCTGTCCCTGTTCT
AGCCTGCAGCTATGCAGGCCTAATTGTTTACCAAAGAGTTTCGCCTCATTTGGTCCTGGA
GATTGGGCCTAATTAACACTGAGTTGTCTGAACAGACAGGAACGCTGTCCACTCCACTTT
AATCTAATCTGTACTCCTTCAAAAAATAATGAGATCATTTACACCTCATTAAGGCGCTTG
GTAATGTCCAGGCATTCATCATAATGATTGCTTATCATTTCACTTTGCAATATTATCCCC
TCTATTGAGACTGTTCACACAACTGCCAAGAGGGCCTTAATTGGTCGTGTGAAATCACGG
AGCACCAAGCAGCTTGCGTGTGAAGTTCTAATTTGCATGGTGCGTGTGTGATTGTGTGTG
CTAGTGTGGGTGTGTGTATGGGGGTGGGTGTAAGTGCAAATATTTTCAAACACTGTAAAA
AAGAAGCATGTTTTACAGGGGGATCTCAACGTGTCATTACATTGCTGTCCTACTGCGTGG
TTTTTATGGGAAGTAAAAAACAAACAAACAAGCAAATTGGACATTGGAATCTCAAATGCA
ATTTTGCTCAAATGTGTGTGCTTGTGTGTGTGTGTGTGCATGAGAGCCTTTGTGTGTGTA
CCATCCTAATCCCGAGGTGCAATAAACCAAGGAACTTGTCTTCCAGTCGGATCCCAACTT
TGTGGACAAGACATAGAGGAGATAACGTGTCGCCAATATTCCACTCTCTTCTTAATGAAC
a
>NODE_693_length_91_cov_14.956044
TGAACGAATCGTTCGTTTCCTCTAGCTACAGAGCCTATGCAGGTCACGTGAAAAATGATC
CAAAGACTCGTAGAAAGACCGAGTCGGGAAATGAACGAATCGTTCGTTTCCTCTAGCTAC
AGAGCCTATGCAGGTCACGTGAAAAATGATCCAAAGACTCGTa
>NODE_694_length_277_cov_106.115524
GTCAACGCTAGCTGAGGACTTGAGAGCAGGCCTGTTTGAAAAGTACACAGACTGTGTGTG
TGTGTGTGTGTGGGAGTGTGTGTGTTGGAGCAGTAAAGTGACATTTGAGGGGCACTTTAC
AGAACTGGAGGCAGACAGGGATCTTCTGTATCACCTAAAGAGCCTTTGTCAGTCATTGGA
AAGCTGTCACCTTTCAGAGGGTAGATACGGTAGGGGGACCAGCCCTGACAGGTAGGAATT
AATGAGAGGTGTATGACAGCAGACCCCAGCCTTGCTGGTGTGTGTGTGTGTGTGTGTGTC
AGGGCGGTGAGTGAGGCCCTTTATCTCAAGAAGATGGGCCACATTCAGa
>NODE_695_length_656_cov_53.176830
AATCCCAGCCTTCAAAAGAGAAGTGCGCGCAGACCTATTCAGCTCGCGACAAGCACCGAC
TCTTCTAGCCTGGCCCTGGGTAGATTTCCCCTGACAAAAATTAAACCAGCTTCTACTTGG
CACTTTATTATCTCCTCAGCTGAATGATTTATTGTTTGTGGAGCGAAAGAGGGAAAGAGA
GGGGGAAGATTACATTTCCAGCCAAAGCTCTGGCCTGATCTCGTTTTTTACTCCCTCTGT
CCAGGAAAAAAGCCGCCTGACAAACAGTAATGTCAGCTGTAATTGATCTGGGGTCGGCGG
CTGGTCTCGCGGTAAAAGCGCACTATTTAAGCGACAATCGGCCCTGGGCTCCTCAGAAGC
TGGCTAATGAAGCTGTCTGTCTGGGCTATTTACCTTTCCTTAAATGGAGGAGGAGAGATG
TACTGTAGGAGACAGCGGCAGCCGGGAGAAGAGGATGTGGCGCTCCCGCTTCGCCGAAAT
GGGAGTCGACGACGACCGAGCAATGTAGGCCTATAATTGGCTGTCGCCACTGTCGCAGAG
GCAGCCAAATCAGGGCATTCTCCGCTAATGAAATGCCTTGTTTCAAGCCTATCCGTCTTT
GTTTTGGAGGCTCCAGGCGTTGGAACAATGCAGTGGTAAACGTCAAACAAACACATTCTC
TGGTCAGTGCTTTGATTGATTTGTTCGACGCTAACCCTTTGGCTTTCTTTCACGGTTGag
agatgcac
>NODE_696_length_235_cov_167.548935
CACCTGACACCCACCCCCTCACCCTCTCAATCCACTCTCGGATCATTTCAATTTGCATCT
TGACTGGCCCAGGCTGCCTCAGCCCAGTTAAAAGGAAGGCTATTTGTTGTGCTCCCCAGT
TAATGCCGTGCAGAGCTTTAAATACCCATATCAAATCTTTGAGGCTCAACAGATTCAGTT
TTGCAAACCTGTATCGAACAGGGGTTCAATCTGCCAGCTTAGAAGTGTACACTCCTTAAG
TTCTGTGATAAGGTAAAACCAATCACTGGATTAGGCTCTGCTTGTCAGCGACTGTGTATT
CCTCAGT
>NODE_697_length_317_cov_22.990536
GATGGAACAAGGCGGCAAGACCACAGACAAACTACAGTTTGAGTCCTGAGATCCTCCTCT
TGTTGAGTTATGAATACACCATATGATGTGTAATGTTTTGGTCACAAAAAATATTATATG
AAAAATAGAAAATGTTGTTCCAGCAACCATTGCAAACACAATTATATTATGTACAATTAT
AATTAGCAAAAGATGGGCAACTTGCATTAATTAAAACTCAGTAACATCGAGTTGTACTCA
TGTTATGTTCAAGGTGCATACCCACTCGGCGGTCGATGAAAACAGAGAACCAGGCTGTTA
CTAGCAGAGTATTTTCCCACAGAGAACAACTGAAACTGGGCAGCCTCCCTCTCTCACCTG
ACACCCAACCTTCTCAACAATGAAAACGT
>NODE_698_length_282_cov_10.546100
TTATGTTTGGTACTGTGTACTAGTAGGACGTAATTTCCTCGGGAACTGGTCACTAATTGA
TGGGGGTGTGTCAGAATCACGTCTAGCTCCTGTACAGCTGTGTCTCATATACAGTGCATT
AAATGATATATTATGCTGTTATGTTTTTTGTGTTTAATGTTAATAAATAAATCAATATGT
CTATGCACCCCTTTCTCCCTCCTCTCTCCCCCTCTTACTCCCCTTTCTCTTTCTTCTCTC
TCCCATCTCTCCACTATCCCCTCCTCTGTCTTCCTCCCTACCCCCCTCTCCTCCTCCCTA
CCCTCACCCACCTCTTTCCCCTCTCTCTCCTCCTCCCTCTCTCCCCTCTCTCCt
>NODE_699_length_482_cov_94.856850
GGAGTGGCCTTACTTCCCATCACAGCTTCTGAGAAATTGATTGGCTATTTACTGTTCTGG
GTTGGTGCGAAGCTAATTGTGTTTGTCGGTTTTGGTGTAGATCAGGGAAATGCAAACACA
GAACATACAGGATATCAAAGAAATACCCGTAACCACCGTTTTAAACCCTAAACCCAACCC
AGGAGAGTGATGTTTCTAAACTCAACATCAAAAATATTGACTTTGAGGGTAAGCGCCTGC
CCTCCCATGATAACGCGTCGGCCATCTTGCCTCCCTGTGTCCGCTCTCTCCTTCGCCTGT
TTGCAGCGGAGCGACGTGCATCTGTGGCATCAGAAGCAGGAGGCTGCAGTGCTGGGCCGC
GTGGACCAGATTGATGTCATTGTCTCGGCACACTGACCTTTGCTGTAATACCCACGGCAG
ACATCACAAACTCTCACATCAATTTAGCCCAATTGGATGTGGCATGTCTTGGCTAACTCG
ATTTGTGGAGAAATGCACCTGTCTCTGCCTTCTCTCCCTATAGATTTGCTGAAGTGGGGG
AGGGGAGGGGGGGG
>NODE_700_length_422_cov_73.947868
AGAAGAGAGGAGGAGAGAAGAGAGGAGGAGAGAAGAGAGGAGGAGAGAAGAGAGGAGGAG
AGAAGAGAGGAGACGAAAGACAGAGGAGAGGATGGATAGAGAAGTGGACCAATAAAAGAG
GATAGGAGGAGAAAGGACAGAGTACAGCACGGGAGCGGAGAGCAGAGGACAGGAAGTGAG
TGAGGCGTGACTGGCTGGCTGACATGAGATCAGGACATCTTCCCTACCCCCTAGATTTTT
ACACTTTCGATTCCATACACGTTGTACCCTTCCTTATAAGTGGCAAAATTCTGTGAATTC
TGCGAGGAAGTAGGGAGTGTATTCTGGGGAGTCTGCGCCACCTTCATGCGCTTGGCCTCG
GCTCGGCTCTTGTAGCAAAACTCCACCAGGGCCACCAGCATGGCCAGACCCAGGCCCCCC
ACCAGGATGTAGAACACTCCTGCCACGTTGCTCAGGCTCAGAGCACTGGTCTTCTCCTGC
AGGACACACACACa
>NODE_701_length_379_cov_21.852243
AGAAACCAGAGATACAATCACCTTAGACTGTATGTATGAAAGCATGTGGTGGTATTTCCA
ATGATCATCAAAATGGTCAAATGTAATACCCTCCCACTACCAGACCCTCCTACAACCAGA
CTCACATGTGTTTTGTGACTGTCCATTAGGGCCCTGACGGAAAACCAAAGCTGTCTCCCT
TAGGAAGTCAACAAAGTTTAGCCATCCTTGCCTGCCACCCCTCCCCCTTCTCCCTCTCTG
TTCGTTAACATCTTCACATACACTGAACTGGCTTGACAGCAAGACGTTCTCCTGTTTCCA
TGAAAAATAAGACAGAGCTCACTGAATTAAAAACATACATGGAAGGAATGACACAGATGA
CATGGGCAGGGACTAGAGAAACGATCAATAGGTGGTAACAGCCCTGTCCCCCACTTTTGC
ATTTTGGTCTTTGTGCAGagaagtaggtcta
>NODE_702_length_665_cov_71.969925
CTGTGTGTGTGTGTGTTCCTTCATGCTTCCTGTCCCAGATATGAGCTCAGGGTGGTTATA
TGGAACACAGATGAAGTGATTCTGGAGGATGATGATTACTTTACTGGGGAAAAGTCCAGT
GACATATTTGTCCGGGGGTAGGTACGGAGGGACGAGCAGTGCTCAGCCCCGCCCGTGTGG
ATGTGACGCCTGTGTGCTTGGCGTTAATCACTCTTGTTTTCTTGTGTTCCCGTTTTTCCC
TCTCTGTGTGTGTTTGTCGTGTGTTTCTGTGTTTGTGGTGTTTCTCCTGTCGTCCCCTCT
CTCTCTCCTCTCGTCAACGCTCCGCTGTTGCCTAGCTTTGAGCTCCGTGTTATTATTTGG
AACACAGATGACGTAATTCTAGAGGACGATGCTTTCATGACAGGAGAGAAGATGTCTGAC
ATCTATGTCAGGGGGTAAACAAACGACTCCATAAACGACCCCATCGCATGGCTCGTACCA
ACCTCCCCGTCCTCATCCCCTACTCCCTCTTCTCCTCCTCCTTTCCTCTCTTTATCCCTT
CTTCTGATCTCATCCCTTCTCCCTCTCCACTCATCCTTACCTCTCCTTCTCCTATCCCTT
CCCCTCCTACCCTCTTAACTTCTCCTTCTTTCTCCCCTCCTAACTTGTCCCTAATTTCAG
CAATCCAACCAGCACGCAGATCCCTAGCTGAAGACCCACCCCCTCGCCCCCACCCCTCCT
ATCAGCACACAGCAAAc
>NODE_706_length_130_cov_88.338463
AGCCTTGCCACAGACTAGATAAAGCAATGGAAAAGATCTCCAAAAAAGGGGTGGTTGGCC
CGTATGGGGATCGAACCCACGACCTTGGCGTTATTAGCACCACGCTCTGACCAACTGAGC
TAACGGGCCGGAGACACTCTCTCCAACAGCGGAAACGCGGTGTCCTAGGCGCCACCTCCG
TTCGGCGTGAAACGACCGGTCG
>NODE_707_length_1026_cov_40.412281
ATGCGGAGGGAGGGAAGGGCAATGAGAATTAAGATGACGGCGGGTAGAACGGTTCAGATA
ATCTCGATCTCTTGGGAATCTAGGATGTATTTGTTAGTTAGTTTTGTGGAAACTATAGCT
ACAATAATGTACAGAACGAGGGTGCTAATAAGAAGGACAATTATTAAAGCATGGTCGTGG
AAATGAAGGAGTTCTTCTATCACTGGGGAGGCCGCGTCTTGGAATCCTAGTTGAGAGGGA
TGTGCCATTCTAGCCTAGGGCTCAAGACACGCGGGGCTCTAACCCACAGTTTTGCCTTGA
CAAAGCAATGTTATAACAAATTTAACTAGTGTCTTATAGAAGAAAGTGACAGAGTGGCTA
TGTGGTTGACTTGAAATCAGCAGATGGGGGTTCAATTCCTCCCTTTCTCGTTAGTTGGCT
TGAACTTGAACAAATGCAGGCTCTTCAAATGTGTGGTAAGGAGGAGGGCAGCCGTGAAGT
CACTCTACATTAGTTGCGGTTAATTCAACAGACATGACTTCCCGTTTGGCGGCAAATGCT
TCTCAGAGGATGAAGAGGAACATGATTACAGCTACTAGGGAGATCAGGGACCCAATAGAA
GAGACGGTATTTCAAAGGGTGTAGGCATCCGGGTAGTCAGAATACCGTCGGGGCATACCT
GCAAGGCCTAGGAAGTGTTGGGGGAAGAAGGTTAAATTGACCCCGAGGAACATAACCCCA
AAGTGGATTTTTGTTCATGTGCTGTGAAGAGTATATCCTGAAAATAAAGGAAATCAGTGG
ACGAACCCAGCGACGATTGCAAATACAGCCCCCATAGAGAGAACGTAATGGAAGTGAGCT
ACAACATAGTAGGTGTCGTGAAGGACGATATCTAGAGATGAGTTAGCTAGGACGATCCCA
GTTAGCCCTCCAACCGTGAAGAGGAAGATGAAGCCCAGGGCCCACAGGAGGGGCGTTTCT
CATTTGATTGAGCCCCCATGAAGGGTGGCCAGTCAACTGAAGACTTTAACACCTGTGGGG
ATGGCAATAATTATTGTGGCGGAGGTAAAGTATGCTCGAGTGTCAACATCCATTCCTACG
GTAAACATGTGGTGAGCc
>NODE_708_length_868_cov_96.457375
AACCTTCTAACCATGTAACCGCTTCCTTCTGGATACTTTGAAGAATTAAAGAAGCGACAG
ATACTGTAGCTACGCGAATGGAAGCTTGGTAGAATACTGTTGGGTCGCGAGAAGACCCAG
TCGACTTTGACTACACGGGTGCCCGCGACGCTTATACTCGCACGAGTCACCACGGCAGCT
CCTAAACTAAGGCAAGGGGATAAGCTCTTTCCAGGTCACTCACGAGGCGCTCTCCAAATT
CCATCTAGCACAACGACGTTCTCGTAGATATCGAAACCCCTAAGCCGTGATCTTCACAAT
GAGGAAATTACGGTAAAACTCACAGGTAAGCTACGTCTTCTCCAGAAGAAGCGATCTTCC
CAAAAGTTGTCCTGTCCAGTATTTCATGCGTGTTCCCGGTCTAGTAGTGGATGATCGCCA
TCTTTCCTGCTTCTGCTTTGCTGCAGCTGCAGATGACCTGAGATCCGTCTGTCTCTGAAT
AATGAGCAACCACACAGTCAAGGAAGACAATCTGCAAAGCAGGCTACACAAAGAAGTTTG
GGAGACTAGCAAGCACCAGAGGGTGCACAAGAGTTTTCGATGAGACGACACGGCATCAGG
ATGGTCAACGTGTGTATCCTGGAAGCAGAACATCCTTCATGTAGGCACATTTACAACACG
ACCCAGCAAGCGTCTCAATGGCCGTCCTTAACAGATATACGTGCATGTATTGTAAGAGAA
TAAAACTATACAGTAGCCTATCCAAACGCCCCCGACGTTATCGGGGTTAACTGCAGTTCA
CTATGCTATGGACTCGGCTTTGGTCCTGATGCTGAGTGACATACCAAACAGAAAAACATA
CCAGACAGAAAGACAGGCAAGCTGTTAGACAGATCGACAGACAAACTAGGCTAATATAAA
AAAATTAATGAGGGAGCTGTCAAATGTGATTTGCTCTCAc
>NODE_710_length_557_cov_17.908438
AACGAAGAGAAGATAAGATTAACTTTGGCTAGCTTTATGACAAAAAAGGGTTAAATAGCA
TTAGTTGAGTATGAAGAGAACCTACAGAATGTGAGTATTAATTTCAGGTTGTAAACAGTG
GTCTCGGTACAGCGGGTTGTTATCGAGTTGTGGCCCCCGGCATAGGATTGATCCACTTCA
TTCCAGCAGCAGGGGGGCGGGAGCTCTGGAGGGGCCCAGCAGGACTCCAAATCAATAAGG
TTAATAGATGTGGGGGCCACGCAGTCAGAGGTGAGGAGCCTGGCATTTTCTGTGCCAATG
AGGGAAATTCTTGATGACGAGATGTCACTTTTGGACCCATCGCTAATGTCAGTCTGATTA
CCTATGAGTCAAGATGTTAGCCATGGTGGCAGAAGCAAGGAGGCTTGTTCACCGCTCCAT
TAACTGGAATTAGCTTTTGCAAGAAGCCTCCTTCACATTGGGCATTTCAACTTGCCACCT
CTTCTTGTCCCTTGGTTGCAAATTGCCCCCCAATCTCCCCCACCTCCTCCTTACTCTATT
CTGTCCTGATTTCTAAAATACTAACAGTTTCATAATCACTTGATGAGTAATTTACTCTCA
TTTaggatctggagtgagctttttttata
>NODE_711_length_210_cov_10.204762
TCATCTACTGCACGTGCACGCCGGCAACAACTCACAGCATAGCAAGGGGCAAAGTGAGCT
TGAATGAAGTAAGAGGAGCGGTGTTTGCATGGGCGTCAGCAGCATTTTGAGAGTGGGGGG
GACACATTTTGCTGGGGGGTCTGGGGATTTCTCCCCCAGAGCTTTTTTAAAGATGTACAT
GCAATTTCCCGCATTCTGGTGCATTTACCACAACTATTTACCATAGTTGTAATACATATA
CTTAGGGGCTGGACATCAAAATATTTTGAAAACTAAACTTCc
>NODE_716_length_554_cov_95.853790
TTGGTTACATTATCACATATAGATAAATGAATCCGGAAATATTATTTTATTTAGCAGACC
ATATTGGCGATTTTTTTGTTAGCCTATTCTACAAACACGGTACCCCATTCTAATCCTTCT
CCTTTTAGGACCACGCAGCACTCCCGACCCTTATCCGTGCTTTGGCAAGGCACCAAGTAG
CACAAATGCCGACTAGCCAATGGGGTTCAGGGGGAGGTCCGTGAGCTCTGACCAGTCAAA
CACAGTCACTTTCCTTATATGGCAGCTCATCTCCATGGTAACGTGTGCTAAGTTGCAGCA
GTCGTGTCAAAGTTCACTATATAGAGAGCTCAGTGAGCTGATCAGAGAGAAAGCATTCTG
CCTGCCCAACTCCTACAAATCGCAATCATTTCCTAACCTCCCCCTTTTTAACATATTTGA
TCACTTTGATTCTCTATTCTTTTTCTTATTATTTTTCTGCGCATGAAGGAGGTTCTAGGT
TGTGATCTTTTTGTTTTAGAAGGCAATCATTTGCTCGTCGGAGAGTTGACTTCATTCTAA
GATCCCAAGCATTGGCTTCAGTTGCGCGCCGCTGCTCGCGCTTTACCTCACAGGAAGAAA
AAGGAGAAGCAGCAATATTTTTTTAc
>NODE_719_length_112_cov_10.062500
GCCAGTTCCACAGAGGTCACCATTTCTGACAGCCGTCAGAATGTGTGACCCAGAAAAAAA
GCCCTCCAAAAATTGTGTGACCCCACCGTAACTGCTTCCCAAAGGAGTTAATTCTTCAAA
CAATGGTTTGTGGTAGTTATATCATCCCTTCACACTAATCTGGAACCATATTTTCTGATT
TGGa
>NODE_724_length_339_cov_13.410029
TCTCCCCCCCCCCTGCAGGGTTTCAGAAAGCTATGAGGAGAACAAGATGTCTCCAGGGAA
CTTAGGCATCGTGTTTGGCCCAACCCTGCTGCGCCCCCTAGTGTCAGTGGATGTGTCTAT
GATAGCCCTCCTGGAGACCACCTACCAAGCACTTCTGGTGGAGTTCCTCATCACACACCA
CCAGCAAATCTTTGGTCCTCCCCAGAGGTCGTGCACCCCCCCTCCACCTCCTCCCACTGC
CCCTCTTCCAGACACCCCTCCCAGGGCCTCCTGTCCCCCGGCGGAGGAGGCCTCCTCCCC
TGCCCCCCAGGCGCCTGAAGCCTCCACCAGAGAACGGCCGCGCTCCCTGGAGGTAAGAAC
CACCACAGACACTCCCCCTGTCATTTTTTGTTATGAATGACAGTTAAAGAt
>NODE_725_length_279_cov_15.695340
GACCATAATTTGTCATTAGGCTCCTTGACGATCACTGCAAAAGAGCTGCAGTTCCTGTGC
AGAGACAGGAGAACCTAGCAGAACAACCATCTCTCCAGCTCTCCATTGTAGCCAAATCCC
ACCTGAGAGGTCACGACAGCTAGTCAGACTCGTTAGATCAGAGAGGTATATTAACATCGC
ATCGTTTGAGTATCGTAAAAGTCGAGACTTCAGGACCCCGGGTTCTGGACTGGATGGAGT
GCTACAGAGATGGCGTTCTGTCAGAGTCTCCCATGTATGCACAGGAACACTGAAGCTATG
TAAGAGTGTGTCTTTTTAGTACAGGTTTACTGTGCAACACTAGTTCACTCC
>NODE_732_length_348_cov_43.272987
GGGGGGGGGGGGTGGTTCAGTGGCGGAATATGAGGCAGCGAACTTTATGAAGCCGGGAGA
CATATTACTCCCCAACAACACTTGTTTTCCTTTAACAAAGTCGCTTCTCGACCGGCCCTA
ATAATCTGAAAGAAAATCAAAGGACCGGCGACCACATCAGCAATATTGGCAACGTATTCC
ACTTTAATGGCATTTTGATTGATTTTTTCTTCTTCTTCTCCCTCTTCCTAATGGTAGTTT
TATAGATTCGACGCTGCTTCTGCAAAACACTGGTGAGCGTAATAAACCTTCCCCAAAGGC
AAAACGGCGTCCGTTAAAGCTCTTGTCTCGCTGGCGCCCGTAATTGGAGGTTGACCACTG
CACTGCCACGTTCAGGTGGCTCACATAACGGCCAAACCCAGCCTCATCCTGGTATACACa
>NODE_734_length_217_cov_26.059908
GGAATCTTAAATTTAAATATGTGGTCTAACTATACTAAGGATACATAAACTAGCAATACT
AAGTGGAATACAATTAAAATAAAATATACAATAAAGTAAAATATAAGTTGCCAATTTACA
ATATAAAATACAATATAAAATACAAATATTACAGGAATTGAATGTAGTGCAAAATGTAAA
TAGTTTTTAAGACATTCAGTCAGTGTGAGCTCTTGGCCTTGTTGAGGAGGCCAACAGCGG
AAGGGAAGAAACTGTTTGTGTGGCGTGAGGTTTTGGTCCTGATGGACCG
>NODE_735_length_122_cov_76.147537
ATCCAGCCGACCAAGGGACAACGTCACGGCAACGTTGTCCACGGGACCAAAATAACAGTA
TCCAACCGACCAAGGTACGACGTCGCGGCAACGTTGTCCACGGGACCAAAATTAACGTAA
CCAGCCGACCAAGGTACAACGTCGCGGCAACGTTGTCCATGGGACCAAAAAATAACGTAA
CCAGCCGACCAAGG
>NODE_736_length_585_cov_67.466667
ACTGTTTTGAATGTAACATTTCACCTCCTTGCATTGGTTCACTCCTCTGTCTGTGTCTGA
ATGTGTGGACGTGTTTTCCGGGCTCCTTACGGCCCTATCCTTAACCCTGGTCGCAGAGCG
TTTATCATGCCAGGGAAGAGCGCAGAAAACAAATTAGTGCACAGGAAGAAAAAAGGGGCC
TGGATATCGATTGGGGCTTTTCATGCTAGAGTGGAGAACAGAAAATATTAGGCCATAAAA
AGGAAACAAGGATATAAAGCCATTACCTCTCTCGCTTAATTGATCTCACTTCCCATAACA
AATTAATTGACCGGAAAATGGCAGATGGCTTTGATGAATGTCATAAAAAAGGCTTGTCAG
CAAGCCCTGGCTGCTTGAACCTTCTCCCCCACAGAAACACTGCAGCCCGAAACCCAGGAT
GCGGTCTGCTCATCTATCTGCTCTCTAATGGTCTTGTGTTCAATCACACTGACAAGCTAG
GATAATTGCTAATTAGCCGGTACCGTCTACTGTATCTTTTGGGATGATGTTCTCCGTGGC
CGAATGGCAACACACTGCATCTGACGGTATTGCTTCTGGGTTCCTGGCTCGGGGGATGAG
TGGGTGGGAGGTGTGAAACCACATGGACTTGGATATGGACTCTACATGTGCGAGGTt
>NODE_737_length_901_cov_55.954494
TTGAATTTGATGGAGCGTGCATTACATTCATGGCTATACACCCTGCAGGTTGATCTGACC
ATACAAGGAGTTAAATTGGTCACAAAGCAGGTTTGGCAACCCAATGTCCAGATTAACAGT
ATCTATTACCCAGAAACTGTCCCTCTGCATGTTCTCAGTGACCACCCATGAATGACTTTG
CCACACGATCTAACCCATTATTGAAAGCAGAAAAATTACCCAGGATAGAAGTGAAACAAA
GACCTACTAAATGTCATCATCTTCACAAAGACAATGAGATCTAACATTCCGTGTCAAGAC
ATTATGTTCATGGATTTTCAACAAAGAATCAAACTATAGGCAATATCTGCTGGTAAACCA
AGAAGGCTCTTAGCTGCCACATCAAAATTGAGAAAAAAAGGTCCTGCATTTGAAAGCCTA
AAGGCTTAAACTAATTCAAAAAGTCTAATCAGACTAGCAATCCCTGATGTTAATGAAGGT
GTCACACACTGCACAAAGAAAGTTGTGCCTGGCAATCTTCCATTTTTCGGCTGCCTACAC
CAGTGACATTTCATCTCACATTCAAAGAGCGCCTAGGCCCCTTAATGAAATGCATAATTA
ACATATTCTAATTGTGCTGAGCACAGTGATGGTTTTGACAGAGCTCACTTTCCATGTCTA
ATTCAATGCTAATTTAATCTGTTCTTTTCCCGCCGACATGACCTTTCTTGATTGAGTTTC
ACCGCAAAGAATTTTTTGATGGATTGATTTATCAACCTCTTGGAATGCAACAAAAGCGCC
AGTTTTAGACAGAAAAAAAATAGAAGGTGGAGAAAATGAGGACAATGGAGGTAGCAGACA
GATCAGGTGACAGGAAAAAGGGAAAAAAACAGTTAGAATTGAATGAAGACAAGCAACCTG
AAACAGTGTCCAGTGATGGATTGTTTACAGTATAAAAAACATGTATCTGCAACGCTTCCC
TTCATCATGAACc
>NODE_738_length_1282_cov_31.588924
ATAGTGAATAATTGTGTTTTTTTTACAGTTTTTCTGAATTGCTAAAACACTAAAACCCAT
TGGCTGAACAAAGTTATCAGTTGCCTAAACTCATGTAGCTAATTGTGCAGTCTGTTGTCA
ATACCTTAAACCATTTCACATGGTAAAACACAATTTGCAAATCTCACATAGACTTTTCAG
CAAAACTCTAAACACATTCTCATTCTCAAAACACATTCTGCACTCTAATGGACATGTCAT
CCATACTGGTAAACACAAATGGCAACAATCAAATACAAATAGAAAAAACATGTCATTGAC
TAAACACAACCACTCAAAATTGATTTCACTTGTTTTTAAATGATGTGACACAACCAATAT
AAGCCAGTTCAGAGAGCAAACAGGTTGTTGAAGGTGGGAAAATATTCCTTGTGATGTCAA
TGACCCTGACCCAGCCCAAAGACAAGAAGAAGCACATTGATCACATGTTTACTCCTTTGA
TTTTTGTCCCTTTTACTGTATAGTATTGTATACTGTAGTACAGTGCATTGTAGGCTCTAT
ACTGTACAATTACGTAACAAATGGTATGGCCCTGAACATTGCACTTTCCATTTGTTACAG
TAACAGTACTGAATGCTCAAGAGATTTAGACTGGTTGCAGGTTTATATCAACAAAGAACA
AGAGTGAGTTGTGAGTAGTGAGATGCAGGGTATGTACTCTGATATATCGGCCGATATAGA
AAATTACTGTAATGAAATAAAAAATCCAGAAACGCGTAACAAAACAAACAGATTTCCCTA
ACATTCTGCCCCACTCGTGTTGCCAACAGGGACGTTGTAGAGTGCCCTTTGGTGACAAAC
TATGCAAGGCCAGTATAGTACTGTATAGGGGTACAAGGAGGAGAAAGAACAAGAACAATT
GCAAAGAGCAAAGCAGAGTAGTAATTTCTGATAAATGTTGAGCTACTATGATAGAACATG
TTTTCGTTCATCAAAAGACAATGACGGATAAATATGAAATTAGTTTTGAGATTACGTAAA
AATGTACTTCTCCTTGAGAACTATATGTTTTGAACAATGTGTTTTCAATTTTTTGGTGTA
TTGTTTACTGACTGCTTGATAGTGTATATCATTTTGATCACTTTGTTTATGATTTGAGAG
CAGTGTTTGATTTTGAGCACAGGTAAATCTGTTTTGAGGTGAAAGTTTGATTTTGAGGAC
AGGTAAAACTGTTTTGAGGCGAAAGTTTCATTTTGCAAGAGAATTCGAGGTTTTGTAAAT
AGTGCTTGAAGATGAGGTTTTGTGTTTACAGTTTTGAGAAAATGGGTGACTGTTTCAAGA
ATGTGTTTTAGCAATTGTGAAAAACTGTAACTTA
>NODE_742_length_689_cov_87.937592
CATACACTGAAATATATATGTCAGAACTGTTTCTTGGATGTTAACATTTCTAATTGCGTA
AAATTGCGTGTCCATAACGTCCGATCATTTTCAATAAAACGTGCAAGCTTGTAGGGTAAT
TATAAGAATTACAACGAACGACCCGTGATGAAGCCAACAGGTTGTCCAATGGAACACCAT
TGCCGTCTAGGGTTGATCTTTTGAAGAGAGCAGTAGCTTAAAGGTAATTGTTATGAAATA
ACATTATAACTATCACACTCTTTAGTAGGCCAAACAGAGGATGCATCGTGAATGGCAGAA
GTGCGTGTGTCGACTCGGTGGGCCCGCCGTGCAGAGTAAATTGTGTGACAATTGCCGTGT
AAAACACTCCTGGTGGAAGGCAATTTCACAAATAATTTTAGTAACAATTAGGGAGTGTGG
AGGGGTGAAATGGCGATTTCACATGTAGATGCGCCGGTGGGGAGAACCTGGTACCCAGCC
CAATAGCTCTGACCCTCACTCTCCAGCTTTAGTTAGCTTCACATGGGACAGAAAAGCACA
AAGAGCCAGCCTCACCCTCCTGGGAAGGCTCACCGAGCACTGGATTAAGTCAAGCATCAA
TCACGCGAAAACCCACAACAAAGGCGTTTTTCCAGAAAACCTTTTCTTGATAGAAACCTT
GCCATGACCTTTTAGACTGTGGTGCAATGGCTATTCCAAAAACAACACAACAAAAAACAC
TTTTTATTTTTGGTCGGAAAATCGCCTGACAAAAATCCTAt
>NODE_743_length_886_cov_35.992100
GAAAACAGTCCTTGTTAAGAACTCTATGGCGCTAATTTAGATTTTAACAACCAATAATCC
TTTCTAGTGTTCATTTCCATGTGCCTAAATCATGGAACTATCAAGAGCATTATTCCTCTC
GTTTGATGATGCAGACTCAATTCTAATCAGAATCCTTGGGAAAAAATATTATTAAGTATG
ATTATTCTATGAAAGGCTATGAGAGAAACGTCTGAGTTATAATCCTGGGATTTGAATAAT
CATGTTTGAGATAATGGGCTGGGCCGGGCTGGGCCGAGGCGTAAATAGAGAGCATCCACT
CATCCTCCCAGTGCTGAACTTAATGAACTTTTAATTGATGCGGTTTTGCAAGTCCTTTTG
TCATGCAACAGAAACAAGCCTTCTGCTGATGGACCCTGTTTTCCCGGCTGGCCTCAGATA
GGTTTACAGCAGGCCCTAAGTACCATGTAGTTAGTTTCATGTGTCATATAAAATCTGCCC
AGGCATAGCGACGCCTGCAACTAAAACCTTAAGTGCATCCACAGGCATCATTCGCAGGCT
TTGCACTTCCGTCTTAAGGAAGGAGGAGAAATTCAATCACTGCCGGCCTGGCTGACACAG
AGTAGAGACACACTCCTGCTTTTAGCTGCCTCAAAGAGCGCTCACTCACACAGTGGCAGG
ACAGACAGATCCTGTCTGTCTAAACACACCACAACGGCTCATGGCCTTCTACCATACCTC
AGACAGACAGTCAGACAGACAGACAGATCAGTCTCGTCTAAGCATGAGGATTGAGGAGAG
AAATCCCCTGTGAGCCAGGTCTTCTTTGTTCAATGATTTGCTTATTTAAATGAAATGTTT
CCGATCTGTATCTGACATCCATTCCCATCACTGGGCTGTGCTGGTTTGGTGCGGGAGAGC
ATTGCATCCTCACAAAGCATTTGGCCCACTTACTTCCCAGCAACCATCAGTAACCACa
>NODE_744_length_612_cov_40.106209
ATAGTATTTAAGTTACGGTTTGAAATACTGTATGAGCTCAATAGCTCTGACCAGGTTTTT
AGGGGAGGTTAAACTGGAGAAATTTGATGGGTGGTCTCCAAAGTGCATTTGTAAATTATA
TTCTATTTAGACAAAAATTCTGCATCTTTTTGGAAATAATCGATCAGTAATCAAAAGAGA
AGATGACCAAAGATTTGGTTATGATCACATTAGCTCTGTAAGAGTCCGGTTTGTCTTCAG
CGCATTTGCAATCCACCTGGCTCCATCTGGTCCGATTGAATTCTTCTGTATGCTGGGAAC
ACAGAGGTACATACTTGTCAGGTTGTCAATCTATATCCCTTTTTCTCCCTCTCTCTACCC
CTGTTTCTCCCCCCCTCTCTCTCCCGCTTCCATCTCCCCTTTTCTCCCTGTCCTTGTATA
TCTCCATCTCCCTCTCTTTTCTCCTATCTCACTCTCGCTCTCTTACTCTCTCTCACTATC
TCACTCTCGCTCTCTTACTCTCTCTCACTATCTCACTCTCACTCTCTTACTCTCTCTCAC
TATCTCACTTTCTCTCTTGCCCTCACACGCGCATCCGTAAACTTTGAAATTTCAAAAATG
TGAACGTCTCAAGATTTGACAAGCTGGCAAAGTGAGGCAGGTGGGAGACTCACTTTAGAG
AAAGCAGCCTGCGGTTTGACTGCa
>NODE_745_length_942_cov_17.764332
CCCCCCCTCTCTCTCTCTCTCTCTCTCTCTTTCTCTCTCACTCTCTGTGCTGACTGTCAA
TTTGAACATGTCTCTGTTGTTAACCCCTTTCCTCCCACAGCCTCTAGATGGCGCTCATGC
GCCTCTGCTTTTTAACCCTTCTTCCAGTTTTCCTCCCTCTGATGACCTCTACTCTGCGGA
CAGCCGAGATGGGGTATAGTTATTTTCTCTTTCAGGCAGGCCCCCCTTTTCTTAGCTTTT
CAGATCAGGTTAGATACTCGGCCAGGTATGACACGCACTCACTGACACCATTTTTTATTT
TTCTCACTCACCCACGACCACCCACGTCCGTGTAGTTCATTTTGTTTTTCTCTCTAAACC
CTTGTCTTGTCTTCCCCCCTCTTCTTTTCCCCTCCTCTCTCATTCTTTCGTCTCCTCCTT
AGCATGGCGCCTCCTATGCAGCACCGTGGGGTAGCGCCCCATCACATCCAACACACAAAC
ACGCCCCATCCGTTTCTCCCCCTTCCTTCTCCCTCTCCTCCTCTCCTTCCTCCCTCCATT
CTTTTCCCTCAATATGCCCACCAGACTCCTCGTTGGGTCCTTATGACCCCAGATTCGCAC
CAGCCCCCCTATCCGCCACAGCCCACCGTACGTCCGGTAGCTCCCTACTTTCAGGCTCCT
GGGANNNNNNNNNNCTTTGTTTCAACCCCTTGTCTTGTCTCCCCCTCCTCCCTCTCCTCC
TTCCCATTCTTTCGTTTCCTCCACAGCATGGCTCCTCCATCCCAACGCCGTTGGGCTACA
TCTCACTACACCCAACACACCCGTAGACCACACCCATATCCTCCTCCTCTCCCTCCACAC
CCGTTTAATCCCTTTCCACATCATGCGGATGCTGGTCCCCGCTGGGTCCTTATGGCCCCC
GACCCGCAATATCCCGCTCATATGCCACAGTCTAATGGCCGTCCCCTAGCTCCCTACGAG
TATGCGGCCGAGTACGACTATCCGCTACCCCCGCATAACAGCTATGTTTATCCc
>NODE_746_length_389_cov_36.588688
TGTTAAAAAGCGCAGGAAAAAGAAACCGCCACTTAATTCCGGGTCTGTACTGAGGGAGGA
TAGAGGGTTGGTAGGGGGTGAACCCTTTCACGTGGACTAGGAGCTCTTGAAGGCTGTAAC
TCAATGTTTTTAAGTGAGGCCGGTGTCAGGATGAGTTCACCGCCGTTCATTTTTGTGTTG
ACAGTCATCGGCACAGAATAGTTGGCAGCCGGAAAAAGTAATTTAACTTAATTAATGGGA
TGCATATTTGATGGAGGGAATAAAACATTCAAGCTCAGCAAAGTGGAAAAAAGGAAAGAT
TTAGTGGGAGGAGAAAGGTGGTGGTACATAATTTGTGCGTTCACGTCTCTGCCATAGAGA
GAGGGGAGGGGAGGAAGACATAGGAGAGTGAAAGAGACTGACGAAGATGAGACCTCGAAA
AAGATACACGGAGCGATACCAAAAAACGGGAGAGGTTATGa
>NODE_755_length_2002_cov_45.062939
GAGACTTAAATATCCAAGTAAATAAAAAAGCAGACCCAAGAACTATTGAGCTCTTAAATC
TCCTTGACAGTTTCAATCTAATTCAACACATAACAGACCCAACACACCGGCACGGAAACA
CACTAGATCTAGTGATATCAACTGGACTAAATATCAATAATATTTCAATAACTGATCTAC
CCCTCTCAGACCACCATTATATACTTTTTAATGTGGAAATTATCCTAACAAAAAACACAA
AACAATTCTTAGTCCAAAGAAGAAATTTAGACAATACAGCTATGATGAAATTTTCTGAAC
AATTTGCTCTATATGAGCCAACTAGTCATGATTGCTCTCTGAATGAAATGGTAGAGAACC
TCAATGATGCACTATTATCTGTGTTAGACTCTGTTGCACCACTGAAAACCAAAAAGAAGT
GCACAAGCAGAACCTCCCCATGGCTGAGAAATAAAAATGTTAGTGAAACGAAAAGAAAAT
GCCGTGCAGCAGAGAGAAAATGGAGGAAAACAAAGATCACTATCCACTACAATATCTACA
AAGATACACTAACCACCTATAACAAAACCATCCGTCTAGCAAGGAGAGAATATTTCTCCA
ACATTATTACAGAAAATGCCAAAAATTCCAGAGTTCTTTTCTCCACCATTGACCAGCTGC
TAAACACTGTCCCTGTCCCACCCCCATCCTCAGCAGTTAAATGTGAAGAGCTTGCTTTGT
TCTTCAAGAACAAAATAACTTTGATCAGAGCTAGTATTATTAAAAGTGGGGTCGAAACTG
ACATCAGTAGATTCTGCAACATAACCATGAGCACATTTACCTGTATCACACTTAGTGAAC
TTTCCAAAATTGTCAGCGAATCTAACTCCACAACCTCAGATATTGATCCTATACCCACAA
CATTCTTTAAGCGAGTGTTTGATAGTGTCTCAGGTCCGGTGCTAGAGATTATAAACACAT
CCCTTAGAACTGGCGTCTTCCCAGATGCCTTCAAAACAGCTGTTGTAAAGCCCCTATTAA
AGAAACCCAAATTGGATAACAGTCTACTTGCAAATTACAGACCAATATCAAACCTTCCAT
TTATTAGTAAAGTACTGGAAAAGATAGTTTTAGTCCAATTAAATTCTTTTCTTGAAAAAA
ATAACATCCTGGAAGTCTCGCAGTCAGGTTTCAGGAAATATCACAGTACTGAAACTGCTC
TCACCAAAATAATTAGCGACCTCAGACTAAACTCTGATGCAAATAAAGTCTCTATCCTTA
TCCTGCTAGATCTCAGTGCAGCATTTGATACCATTGATCATGACATCCTAATAAATAGAC
TGGAAAAGCTTATTGGGTTCACGGATAGTGTATTGAACTGGATAAAATCATATATCACAG
GAAGGAAGTTTTATGTTAGTTTAGGAGACCATAGGTCCAAGAAACATGAGAACTGCTATG
GGGTTGCTCAAGGAAGCTGCTTGGGTCCATTACTTTTTTCTCTTTATATGTTACCACTCG
GCGACATAATCAGAGAACATAACATAGATTTCCATAGCTATGCGGATGACACACAACTAT
ATATATCCACTGAACCCAACGATGCAACGGCCATCAATTCCATTACCAACTGCCTGTTGG
CAATAAACAAATGGATGAATGATAACTTTCTTAAATTAAATGAGGACAAAACCGAAGTCC
TATTATGTGGCCCCAAATCCAAAAGAGAGATGCTTACTAAGAATCTAGGAGACTTAACCC
CCTGTCTTAAACCAGAGGTGACGAGTCTCGGTGTAATCCTGGACTCAGATTTGAATTTCA
ACTCTCACATAAATAAAGTGACCAAAACAGCTTTCTTTCACCTGAGGAATATAGCAAAGG
TACGACCATTCATAAACCAAAATGATGCAGAGAAGTTAATTCATGCTTTTATATCCAGCC
GACTGGACTACTGTAACGCACTTTTCACTGGTCTTCCCAAGAAAACCACTGAAAGACTAC
AGCTCATTCAAAATTCTGCAGCTAGATTATTAACCAAAACTAAAAGGAGAGAACACATTA
GTCCTGTCCTAGCTACTTTACACTGGCTCCCTGT
>NODE_756_length_73_cov_57.712330
GACCTCCGTGCCTGCTCCACTATTTTTTCATCGTTCTTCATACTTTTTTAGCTGTTTTTC
CAACTCCATTTCAAGACGCATTCCTCCATTTTGGTCTCCATTCTGCGTTCGTCCATTTTC
TCCACCTGGTCCCTCATGTATCGTC
>NODE_757_length_309_cov_89.747574
AGACGCATTCCTCCATTTTGGTCTCCATTCTGCGTTCGTCCATTTTCTCCACCTGGTCCC
TCATGTATCGTCATCCTCCCGTCTCCACTCCCCTCCCCAAGCCTCTTCACCCTGGTCCCT
TTGTAAGTATTGTCCTTTTTCCTCCCCACTACATATGTCCGTGTTGTTTACAAAATGTTG
TTTCTTTACTCTGTCTTGCTCTATGTCCTAACTGTACCTCTCACCTCTCATCCTCCAATC
CCTCATCTATTCTACATTCCCTTGATCTTCCCCTTTGCTCACTCTCTCCTACACAAATAC
ACATTCACTACACATTTGCTGCTTGAGTCCTGCTCATTCAGCCTGTAACACACGTCACAC
ACACATCTCTGCCAGACCTCT
>NODE_759_length_311_cov_56.726688
TGTCCGCACACACACACACACACTCCTTACACACACACATTCTGTTTCACTTAGGTCCAC
ACACACACACACACACACACACACACACCCCTCATATGTATGGTATGGCCCTCCCACATT
TGAGCACATGGTGCGATGTGTTACTGTGATGGCTGTAGTGAGTGGGGAATAAGACAACAG
AAGACAGGTGATGCTAAAATGAACATTTATAATGACTGTTGTTGCTGTCGCAAAATAATC
CTTAAAAAAACGACTCCATATATATTAGCACTAGATTGCCGACTTCACTGGTAATCCACA
AGTCAATAAACACAACTCACTACTGTTTTTTTTTCTTTACAAACACAATGCTACAATTAC
ATTAAATATTCAATACTCTTTAa
>NODE_760_length_226_cov_21.774336
GTATCTGTGTGAGTGTGTATCTGTGTGTGTGAGTGTGTATCTGTGTGTGTGTGAGTGTGT
ATCTGTGTGTGAGTGTGTATCTGTGTGTGAGTGTATCGCGTACGCTCCTTACGGTTTCTT
TTTGTGGAAACCTTCCAAAGTGAATAAAACGCCTCGCCACCTAGTCCTCCCTCCCTGCTG
ATCTGGCTGAATGTTAACGCTTCCTGTCCGCCCTGCTTCACAGAGAGGAAGTGCAACGAG
TCGGCCTACGCGTGCCGCAACGGCAAGTGTCTGAACGAGACGCTGCTGTGCGACCGCa
>NODE_763_length_819_cov_54.544567
TCAGTGAGCAGGTTTATTCAAAAGACTAATTACTGTTGTACCTCACTCCAAATGTAAGAG
CTCTTATACAGGGACGAGGGGTTCTTTCCTCTTTTCACTTCCTGATGGGGTATTTCTTTA
CAAGCTGGCCTGCTGCTCAACAAAAGCGTAAAAAAAATCTGTGATTGCTTTCATCACTTT
AATTACATTCAGAAATGGCATTTCTGCCACATAATACACCCCTATTGTTTCAGAATTATC
TATCTCGGAGAGTAAAATCTACAATATTTCACAACACTCCAGAGCTAAATCGCCTCTTGA
AATTGAAATATGCTGGTGAAATACAAAATAAAAAGACAGCCCTTGCTGCTGATATACTGG
AAGCGCCTTGGCTTTCTACAGACTGCTATTATTATGCATATCCAGGTAGAAAGTTAATTA
ACCCAAAGCTTAAGCTAATTATGGTAGCAGAATGCTATCAACCAAACGCTTTCAGTCAGA
CAGCTGTCCAGAATTGCATTTGCTAATCATTTGTCTTTTGCCGGAGCATATGGTACATTT
CCCCGCTATCAGAGGAACAACAAACAGATGAAAATCATTAACTAAAAACAATGTGCAATG
TGAAAAATCAGACACAGATTTATACGGCTTTGTGTCAGGGAAAAAAAGGCGGATTTATAG
CCTGAGAAATATAATGATAATTTTGGTTTGAGCCACTTAGGATTTTCGGCAGATCACATG
ACCCATGTGTGCTGGGAATTCAGATGCACAAATATATTGTTTATATCTATATGCAAATGA
GACAGAATGTTTATTGTTTATGCGTGTAATATTAATTAGAATTTTCTATGGAAGCATACA
AGAGGAGCTTATATTGAACAGCTTTCTAGCTTCTGGTGTATTTTCACTTGt
>NODE_772_length_479_cov_81.175362
TTTGATGTCTCGATGTCTCTCTCTCTCTCTCTCTCTCTCTCTCTCTGTATGCCTCTCTCT
CTGTCTCAGTGTGTGAGCCAAGAGCTCCACCAGAGGCCCTAGAGAGACTGGACATTCCAA
ACGGCATAACTCACTCTTAACACCCTCTCCCCGCTGCCATTAGTTAATGATATGCAGGTG
TTTTCCGTCTCTCAGGTTCAAGCTCTTGATCTCATAAAAATGTAACCATAAGTCCGTAAA
ACAAAACAGAGAGCATTGGGGTGCGTTGGAAAGGGGAAAAGCAGTGAGGAGGAAGTGGTT
GAATCTGCTGTGTGAAGCAAATTATGGGCCCCATGTAGATTCATCAGTTCTCCCTGCTGG
ATTAAGGAAGGGGCCTTCTAATGAAGTTCGCCCCGTCAAAATGAAGGGACTAATTCTGAT
TTAGCTGAGGTAATGAACTTCCCCTCTCCTAGTGAGAGCAGCACCATGGGGCGAGAGAGA
GAGAGGCAGACAGAGAGAGAGGGTGAGTGTGTGGGGAAAAGGAAGCAAGAGAGTGAAAGA
GGTTGGGGGGg
>NODE_781_length_263_cov_519.209106
GGGGGGTGAAAGAGGAAGTCAATTATGCATTCCGAACCTGGCCGATGTAGTCCTCAGGGA
ACTGCCTCCGCACCTCAGGATCTGTAAATAATTGACAGATAATATTAATTGGCTTTGGAT
TAGTGAGCAAGCTGAGTATCACACATTAATATTTGATCAGAAGATGATAGGGACCCTGGC
AGGGGATCCAAGGGGGCAGCTGAGGCTGTTTTGTTGATTAGGCCAAAGAAGGGAGGAGAC
GGAGGCAGCAGCAACCCTCCTCTCCCCTGCTCCACACACACACACACACACATGCACACA
CACACACACACACACACATGCACACACACACACAc
>NODE_782_length_453_cov_34.039734
GCCTTGTCGAAAACACACACGCACGCACGCACGCCCCCACAAACACACAGAGACGCACCG
ACAGCGATCTCTAAACACGCTGTCACTCTCCTTCGAGAGATTCGCCTTTTTTTATTTATT
ATATATGCGAGACAAACAAATACAAGACAACTGACAACAGCCTCTAAGCGCAAATACACT
CGCCCTTCCTTGGGGAGATTAGAGAGTTCCAGCCATTTAAGAGAGAACGAGAGACGATTG
CGGGACGGGTACTGTCTGCCTCTATGCGGCTAGACTGGGCTAGGCTGGGCTGGGCTAGGC
ATGGCGTGTCGTGTCATTTTGGCTGCGTTGCCGCTCGACATCAAGAGAAATCGATGGCGC
CTCCACAGGGGCAGGGAGGCCCGCGGAGTGGAGAAGCTTCTCAGGTCTGTTTGAACTCAT
TTTCTTTTCTGGGCGGTTGGCCCCCTCGCTCGCCCCCCCCCCTCCGGCAGCTCCCTCACA
GCAGGCCCTGACAGCTTGACACATTGACAGCTGCCGCTGAATGAC
>NODE_783_length_162_cov_140.012344
TCGGGCAAAGCCTACCAAAAATACCACGTTCCACTCGTCGCCGCTCCCCTCCACGGAAGT
CTTTAGTAAAAGGCGAAAGGCTTGTGCGTGCTGAAGGGGAACCAGAGTGACCGTTTTAAA
CGGCCTACCCCCAACCCCTCCGTTGGCCCTGACTCGCCCGTCCGCGGCGGCATCCTTCCG
GGAAAAAGACGTGGAAACGCCACGGGCCGCAAAGGGGCTTGGCCCGCTTGGTTT
>NODE_784_length_844_cov_83.447868
ACAACCTCCAAAAAATATCTAAACCAATCAACTTCATTGCAGCATACAAACATAATGTGT
AACCAGTAAAACAAGTCTGTGTAAATGTAACACAATATATTACAATGTTGATTTTGCTGT
TTATAAATGTTGTAAATGATTTGCAAGCATATGAAACTCCACCAAGACAAACCTACTCTT
CCATTGACACTGAAGACTCACAGTTTTTCCTCGTTTTTGAGCTGAACAGATATACAGAGA
CACACGCACACCGTAATGGAGATATATCTGGAAGAAGACCTGAAGCATATGGATGCCATT
TGTAAGCTGCAGTGAGAATGCATAGGCCAGTCTGCCCTTTGGTATCTCTCTATCCATCTG
TTTTCACATTACTTGCAAATTATAGTGTCCTCCAGACCCAAATGAACATAAATCAGGGCA
GTGAACGTGCAGAAGTTTTCCCATCTGTCATAAAACAATGATTTAAAGTCCGGGTTGTCA
AAATATGGTGCTGTGAATTCGCCTTGCGCCCCTGCAGTAGGAATACAAAGCGCCATCTCA
TCTGGGTAATTTATGGCCTCCGAGGGAGTAGAGGGTGATTAGGGCTTGGGCCACCAACAG
TCAGAAAAACAGTAGGAACTCCAATAAGGCCCAGCTGAAAAACCTGGGCCAAATTTATCA
AACAATTCAAACGCAAATCTATTACTGTTTGGAGAGGGCAGCAAAATATATTGCATGTTT
ACTATACTGGTACATCCTTGGAAAATATGCTCATACAGCATTTGTGAGTTTTGGATCTTC
TACATTAAATAGTCATAGCCCCGGACATGTGATGTATTGGTCGTCAAACGTGTTCACGGC
CAAATCAAATATACAACTGGGAGTTTGTGGATTTTAAACAAGATATTTGTGTAAATGATG
TCACCATGTCTCTATg
>NODE_787_length_733_cov_94.630287
ACCTTCAGATTACAAGCCCGATTCCCTAACCGCTCAGCCATCTGACCCCTGATATGTGCC
CGATGAACAGGCCCACCGATGGGAGGCGTCGCGCGACGAGGGGCCCTGCGTACCTCGGTT
CGGTGCTCACAGAGCCAGGCACGAGTTGCGATCTGGAGACGAGCGCGAGCCCCGTGTGAC
GGATCGCCCAATCAAAGCAATATTTGGAAAACAAATCCAGGGACGGCTGCTCTGATCATC
ACTTGATAGTGTGCTGACACGCAAACTCTATTAAGCTGTCTTCAAATATGCAAAATGATA
TGATTTTACAATGATTACATATTCACTTCCCCAGCTGGCTGGCTGCGAGCGTCTCCATTT
GTCATCGACTATTGTGTCCAATTATATGATTAGCTTTGAACACTCCAGTACTTGGAGAGC
TCTCGTGTGTTCCGCCGAGCCGAGCGATTCACAAACAAAGTCATTACAACATGTATTCAC
ACATATCAAATAACGAAACAGATGGCCACTGAGCTCGTCGCCTGATTTGTTTTCCACACG
AGCGGCGGGAGAAAAGGTATTTTCACCGAGCTTCGTTTAATGCTGACTGTTTTTATTCCC
AGAGAAGAGCAGCTGGCTGTCGCGCTGTTGGATCAGCTCGAATGAAAGACAATCTTGTTT
TCATTAATTTTTCGAGACAACAAAGGCGCTTGTTGTGAAGATTTCGAGTTACGGCGGAGT
AAAGCTTCCGGATAATTCATCACAGGGACTCGACAGGAAACGTAATTGTTTTAAATGTCA
CTCGCTGTGCCGAGCGTCTTAGGTt
>NODE_788_length_880_cov_62.168182
GCCACAGCTGTAACACCCCTTATCTACAACCATCTACAGGTCTTCACCACCTGCAGTCAA
AATAGCCTGGAGAAGCGCAGCCTTCCAAGTCTACTGATTATTAAGTCTACTGATACTGAG
TCCATCGGGGGCGTTGATACTGTATCATAAGCCTGCAAGACTCGTAGAAAACTTATGAAA
ACAACCTCCTGTCCCTCCACCAAAGTCAAGCATGGCTCAGAGACTGTTCTGCTATCAGGG
GAGAGGTCTGGATCACGTGCAGATGCAGCAGGCTAGATTCAGAGGAGGCAGGCCATTAGC
ACAAAGCCTCGCCACTGTCTCTATAAATGCCAATAAATTCCCATCATTACAGAATCTGGC
AGTTTTCCTCCCTGTCTGCAGCCCGCTTTTTATCTCGCGCTGCCTCCGTCTGGGAGCGTG
TAGATCTGGCCCAGTTAGATTGTCATACTTAACAAACATTAATGATTAATTTCCTCCACT
GAGTCAAATGGGGCTAAAGGGATGTCTTGATTCATCTTATCGCGCCCCAAATTAGCATTT
CCCATATTCTCAGCATCAACTGTGCATTAGAATTCCACATTTGCCATTCCAGGCACTGAT
GGCAGCTGTGGTTGGAAGGAAGACAAGCAAAGAAGATCTCCCTGTTTCTGGAGATTCTGA
TTACCTCTAAATTGCACAAAGGTTGAAATAATTAATTCAGTCACTTTCTGTTTATGGATA
TTTGCCTCGGACTGCTATGAGACAAATTACTCCACGGAGAGGTCATTCGAAGGGTCAACA
GTAATACTTTTGAATTTGATGCATGGAGTTCTGGTTATTCAGGATGCTCTTCAAACGTGT
TAGCCTCAAATATCTATGACTGCATTGTAATGTGGTTATTTGGGCGTAATAATGAAAACT
GGCACAGAGGAATGTAATACTCTTTCGCGTATCCACGCCACTGCaggtacat
>NODE_789_length_560_cov_71.916069
ATCATTCCCAAAAGCCAATTCCTTAAAAATGTTTTTTTTTAATGTTTTTATTGTGCACTG
TTACACTGTGTATAACTGTCTTGAACTCCGTTTGTACTCAGCTACAGTACGGTTTGTTCA
TACCACATTCACTTGACATGTACATACAGTACATTGACAGGCAGCTTGCTCATGTTCATA
TCAGTATCGATTTAATACAAACCATGATTCTTTTTTTCTGTGTATCCTGATCTGAGAAAT
AAGTGTTAACCTCTTCATCACTCTACCCTGGTGTGTCCTTACTGGGAGCCATATTGATTT
TATTTGTCTGAGAGTCCTCGCATTGCCCATGGCCTTTACCGCTGGGACAAATCTAATTGT
TTATCTCTGGACACTTTCCTGCCTCCACTCCCTTCTGTCTCATTATGTGCCAAGATTTGA
CAAGTCAAGTCTCCACACACTCTCAAATCTCGCTTTTACAACATGTCGCTCTGTAGAACA
CTACAGATGGCTTGCTTCTCGGCAGAACCTCCCACATGGAATGCTACAAACATGACAACA
GAACACACTTGCAAAAATACACACACACACGCCCAGAGACACACATATTGTATTGTACAC
ATACTGTACATCCACTTGCTGTAAAAATGCTg
>NODE_795_length_403_cov_114.042183
CGCACGTGTGCACACATAAAGGAATACGCACACACACACACACACACACACACACACACA
CACACACACACACACAGAGCCACAAATACGTGCTACACCTGATGTCTCTGTCTATCTTTC
ACCTGAACACACAAACACATACACACATGCCTTCCCCTTCTTTCTCGCTCTCCCTCTTTC
TGTCAAACACACACAAACACACACAAATACACACACACAGGGTAGCTAGCGAGGCTGGTG
AGGGCCGTGGCTGCTGCTCCTCTGAGCGGTCCCACAGTGACTCCGCGGGCTCGGCTGCCA
GTTGTTTGCCAGTGTCTCCGGGTGGAATTCATTCAAATTAAAGCGGTGGAATGAGGCCCG
GGTCCCAGAATGCCTGGTCCCTCTCCTTCATCAGCATTCCGCCGATGAGAGTAATTAAAG
CAGAAATTAATTCTGCTGTAAGCAGAGGAGCCACAGAATAACTGATATTAGAGGC
>NODE_796_length_626_cov_52.220448
ATGGGAGAATACAGTGGACCCAGTAATGACCAAACACCTCGGACACAGGAACATTTCTCA
GCTCTGTCACACAGGCCGGTTGGCGGCTCCGGCTTTCACCTGGAATCCGGAGGCTCCTTG
CTCTTCCCTAACTTTGTTTTCTCCCAAGATTAGATCTGCCACCCCATTACAGATTCATTT
TCCTAATTTTTCATGTCTGCGCCGCGTCCCATCTGCACAGGGCTGATAATTGTGGGGACC
AGCCCTGGTGATTAACATCAGCAGAATTAATTACGCCCGCCATTAAGGCTCCAGGTTGCG
CACAATGATCAAGAGAAATTAACTTTCTCCCAGGCCTCTAAATCATCTCACCTTCAAGTG
GAGTGATGGCACAGACACAGACCCCCCCCACCCCCCCTCCAGCCCACCCTTCCTAACTAA
ACACGAGCCACCCCCGCTCTGCCTCCAGCCCACCCTTCCTAACTAAACACGAGCCACCAA
GGCCACCCCCGCTCTGCCTCCCACAAAGGCGATGATTCGCGGGGGCTGACGGGTATCAAT
TACGCCACCTTATGTGGTGGGATGAGGGGAGCGGGGCCTCTGGGTCTGGTGACTGATAGG
CCTGGGTCGGAGCCACCCTGCAGCCCGGGGCCCCGGGGCCGGACTGGGGCTCCAGGTATC
CTGGCCCGGCCAgatgctggaggctggatggtgctcac
>NODE_797_length_672_cov_96.084824
TTGTGGTTATATAGTATTTCATACATATTATGAACAATGTATTATACAATAGAGATTTAA
TTCATTGACTTAGTGGTCAATTAGGGTCCCTGACATGAACTTGGACAGCCTTCGCATATT
TCAATCACGTAAGACCCCTGATTGCGTTGTCCGGGCGAGGGTATTGCGTATATCTATCTA
TACAAGCTTTCCTGAATATCGCGGCTGGTTGTTGTTTGTCCTGTCTGTAGAGCCACCAAG
GTGTTGGAGAGTTTAAGCACGCGGATATTGCACAGGGTTATTAGATTCATAAGTCACCGA
AGTGGTGGGCGATCTACTGAGCACAGCACAAGTTCTCATATGATGACTTCAAACAAGACA
CATTACCTACCAGCATCTGTTGGAGTGAGTGGATATTAAGACACTTCTATCTCCAGGACA
GCGTAGGGGAAAATGGTAAGTAACATAGAAACACTTTCGTATTAGGGATGATTACAGATA
AATGGCAATGGTTGCGATTTATTTTTATTATTGGAATGGAAGCACACATAGCTGGAAGGA
TGGACTCGTGGCTACTTGAGAAACTCTGTAGAGACTCATGTCTGCTAAGGCTTTTGGCAA
AGCTTAAGTAAAAAGACAGTAAGACATTTCTGAGCTGAGGAGGTGCAGGGACAGGGAGAG
GTAAGCTATGGGGAAATGTTGTATTGTTTGAGTGCGCAATTTGTGAGTGTGGTGTCTTAC
AGGGTCTTATGGTTGTGGATTACg
>NODE_798_length_73_cov_61.342464
TGCTCCGCCCCCCAGCGGCATGCAGGGAGGGGTGTGTGGGTGCGTGCGTGTGTGTGAGTG
GGTGGGTGCGTGCGTGTGTGCGATGGTTCACCAGAGTGTGCTAGCGACAGTGTCCTCCTA
CTTGTCTTAACTGATCCTCGTCTTA
>NODE_803_length_788_cov_48.829948
CAAGAGAAACGTTATGCAAGCCCTTGCTCACTTTGTTCGTGAGATTGCACCACTCCTATT
ATTCACACACCGAATCTCTGACAGTAGACATAGTCTCTTCTATACCGTTACAAAATCTTA
CAGGCTATGATAATGTGCGTGATTCAAACGGTCATGAACACCATCCGTTTATTTTCGTAA
TAAAATAGCCTATTCGAAAAATTGAACAAAAATCATGCAACGTAGTTGTAGTCTATGTTA
CTTACTGTGGCGATGTGTCTGCGCCGTCAAGGGTTCTTTTCCATCTCAAACCGTGTCAAA
TATGAAGTGTAAAGTCTCGACTATTTCGCAGAGATTCACTTAAACAAGTGGAAACTTGGT
GCCCTTCTGCACCATTTTATACATGATGAGCCGTCAGTAATGGGATTATTAAACAAAAAC
GGTTTCAGGCGCTGGCGTTAACCTTTTTTAATGCATAATTAGGTTTTGCAAAGAAATAAT
TAGATTCAACAGTGCTTACACTGCCTATATTTTCAAATGATATCTACCACAATCACATCA
TGTTTTGACCCTCTTGTCAATCACATCACAACATTTTTCAAGTATCACAAAAGCAAATCA
TTTTAAAACATATTGGGACCACCAAATACAGTATTATCCATAGCCAAAATGAATTATCCA
TTGGCCTATAAGGGGATTGCCAACTCATGCTTTGTCCACAATATAATGGGCGAGTGCGCC
ATCTAGTGATATTGTGGCGTTACATAAACGTTTCACAAAGAGCTCTTGGCTCGCCTCATC
TGCAGCATAGACACGCCTTAAAAATAGGCTTCAAGTTTTCACATAATTTGCACCATATAT
ATATTTTTTAATGATAGTTt
>NODE_804_length_1003_cov_129.887344
ACAGGACAGTATGTACCAAAGTACTACCGCCCACTAAACACAAGAACCTATTCAATTCCT
ATTCAATTTCTGGAAAGCAAAAACCCCAGCCTAGTTTTTGTGGAGTGTTTCTGTCTTTGT
CAGTATTATCGGTTATCAGTGTTGTTTGGATCTACCACACACATTTGCCCTGCACTTACA
TGGATACCTAAGTATTCATCCATCACCTTAGGCTCTGCTTCTTGGACTTGAATTGAATTT
GACTCCTGGATCACAATCGGCCAACCTCTGGGCACCTAAAGTGGGCACTGCCTCCCCTAT
CAAAACAATCAGCAGCTAAAGGAGGTTATCGTTGGACTGAGCTATCTGTCACCCGGCCAC
CAGCAGTCAGCAGGACACAAGGGCCATTTAATTAGGCCTACTGCTCCTCTCTGGTGTGAA
AGACTCTCAGGCCCCTTTGATTCCCCACCGCTTTCCCAGCAGGAAGTGGTTGGTGATAAT
TGACACAGGATTTCCTTGTTAACCAGCGGCAGACTCTGTGGATTAAAGTGACAGAGATCT
CCAGAAGAAAGTGGGGAGGAGATAAGGGGGAGGGGAGGGGGCGCAAGAGAAATGGTGGGG
GTAGCAGCTATTTACCGCTCTCGAGAAACCAGGGAGGAAATAGCAATAACAGACTGGAGC
GTGGTCCTGCCGCGAGATGTAGCTCCCACTTATCTTAGCCATTTCAGCTTGGCTGATCAA
AGATTGGCTTCCCTTAAAATAACCTGGGCCCAAGGTTGAGTACATGCTTTCGCGCCATGG
GTTTTTTGGCAAATTATCACTTTTTTCCAATCCCCCCTATAAAGCTGTATGGCTGTTTGT
GGAGGACTAGAGAGATAATCTCTTTTCATTTGTACAATTATACACTATCATGGAATGAAA
GCACATTTGCAAATGACGTAATTTCCCGCTTTGTACCAACTGGGTCATGAGCCTTGACAA
AAGCATTATCATACAGACAGGAGAGGTATCCAGCCGGCTGTAGGGCAAAGATGGAGCTTT
CAGAGTGCCTAATCCACTTTATTTATTTCTAGATTTCCTCTTCGCTTAtccagcc
>NODE_805_length_170_cov_11.941176
GTGTGTGACGTGTGTTAAGGCTGGATGAGCAAGACACAAGCAGCAAATGTGTAGTGAATG
TGTGTTGAGCAGAAGAGAGTGAGCGAAGAGGAAGATCGAGAGAATGTGGAAGAGATGAGG
GATTGGAGGATGAGAGGTGAGAGGTAAAGTCAGGAGAAAGAGCAAGACCGAATGTGTGTG
TGAGAACAGAGGCCTGGCAGAGATGTGTGTGTGATATGTGTTACAGGATGGATGAGCAAG
Ac
>NODE_806_length_799_cov_64.095116
CAATTATAATTTTTTTTTTGTATTGCAGCACCCAGCAGTCATGATGCATATTAAGAGGAG
TAGCTACCTTGTTAGGCTACTTAGTTACATAGATAAAACGCCTGCTTCTGTGACAGATCC
ACGGTATAGTCACCTATCGCGAGATGGAATACGTCATGGAAGGAAAGGAATGTTCTGCCG
AAGTTGAAGTATCAGAAGAGTTAGGACCAGAACCCGACCGGCCGCTCCCTATCTCCCTCC
TTTATTGCTCAGGTTATTATCACAACTGCAGTGGAATTGGTGAGACGGGAAGATAGGAGT
GGCAACGATCCATCGGGGACTCGTCCATCACCTCCGACCATAACCCCGAATTGAAATTAC
ATCTGCATTTGAATTAGTAACATTATTCGCCAATTTGGCTCAGAGTGAACATTGTTCCAT
TGGAGATGGAATTAAATTAGAAAATGAGTGAGTCTTTAATTTCCAGATTATAAATCAGGA
ATATAATTCACCTCCTCGTACCTCGAGGGCAATCACATTATCCTAAGCGACATTTTATCC
CCAGTCCCAGCAAGTGATCTTCTCATGACGCAGTCACACAAATCACAGATCCCTTCCTCG
CAGGAAATACATCTCTCGCTCAGAACTAGACATAAAATATTAGTGTCGTCTCCTACTTGA
GAGCTTATTTTACATGAAATTTGATAGTCCAATTGAACTCATAAACACTGTACCGAATGA
CTTTGTTCAAGTGGTCTGCTGTCCTCTGAATTCTACAGCACATGGTGGTGATGTTAAATC
CTTCCAGTTGAGATAGAATGCAAACGAAATGGAATTATCTCTCAGACTTTCTCTGGTTGT
TCAGTCTAGTTTCAGGGGGAAACATATGTGa
>NODE_807_length_579_cov_55.366150
CCCTGATATTTGGGCTGAAAATAGACACACACACACCCATGTACACACCCGCGCGTACCC
ACACATGCACTCATGCACTCATGCAAGCGAGCACACAGGCACAGGACATATTCACGCACG
CATACACTCACACGCGTGTGCACCCACACACACACGTACGCACCTACACACACACATCAG
AAGAACATCAACATCATTCCGCATATCTATGCGTACATCGTGCACAGTATTTACAAATTC
ATAAGAATTCAAATATTCAGAATAAAATGTATCCAAACAGTGGAGCAACCACAAGCCTGA
GAACACATCAGATGCATTCCCAGTGTCTTGTTTACTGGTTCACGGAACACTGCATGCAAA
CAGAATGCAAATGCATTTGATTGAATCAGGTGATGCAGAGGTAATTGTATTTGGAGAAAT
GTCCAAGATTCTTTTTTTCGTCATTATCAGTGGGGGGTTTTCTTTATGAAATCCATCTTA
AACAAAAGCTATCATCCCTCCAAAGCCTTGTGATCTTCCTTTGTCACCGGCGGATGTAGA
CGCGTCTTTAATTTCCTTTCAATTAAAAGTAAATATGCAGTTTTATTTTTTTTCCCCCCA
CTGTGAAATCTAAACAAGAGGAGTCAACACGAGCAGACAGGTGAAGAATAt
>NODE_808_length_704_cov_42.473011
AGTTTCCAGGCAGTTCTGAACCTACCTATCCCAACCTCAGGCAAATGTACGGAAGCAACA
ACATTGGCCCAAAAAGTTACTGATCTTTAGCTAAAATATGACATAGTATTGCTAGTAACT
ATTTACTTCACACACACACACAAAAAGTTGATATAAGAAGAGATTTGCTGCTTGCCTGTC
AACAAGCACCGATTGGGTGACGTCGAAAAACTAACTAGCAGCGTAGTTACTCCTCCGCGT
AACTACCAAGGTTTTACTATATTCCACAATCGACTAAATTGCCCCAAAAAGGTATAAATA
TTTAGCTTAAAGTGTACATGGTGGTCCTAGCTAATGTTTATTATCCAGGTTTCCCAAAAT
TAGCTAAATCGTTTTTCTTTTTGCTCACGTCACTCCAGTCCTACTGTAGTTCTACAAATA
AATGCTTCGTAACTAAAAACTTTGACTTTTAATTTGAACAATGTTGACAATATTGATAAC
ACATGTGAAGAAACTTGTCTTACCTCGTATGATCGACTTAGTTTTCAAAATGAAGCAGTA
AATCCAGCTCTTGCGGTAATCTTATACCATACCATAGATATCCTATATGTCTGTGCGGTC
AGAAATAGGACTCTACCAGCAGTTTCAAAAACGTGTTTGTTTGGTTGCCACGGTGATTGT
GCAGCTAGGATTGCTAACAAGCTGGGCAGACAGAATAATATACATTTACCTAGCATCCAC
ACCTCAAACAAGTTAACCTAGACGCAAAACTATAAGTCCAATCAAAAAAATTAGGa
>NODE_809_length_73_cov_31.287672
CGGTCCGTCGTGGTGAAGAAGGAGCTGAGTCGAAAGGCGAAGCTCTCTATTTACCAGTCG
ATCTACTTTCCTTCCCTCACCTATGGTCACGAACTATGGGTGGTGACCGAAAGAACGAGA
TCGCGAATACAAGCGGCCAAAATGA
>NODE_812_length_629_cov_37.238472
GACCACACCTGGAGAAGGCCAGACCACCCTTTCAGAGGTCAGAGGTCAGCCGTGCCAAAC
CGAGTGGATAAAGATCTCCCCTGACTGTCTTCCTGTTCTTCCTGATTGGACTGGCCGGCA
AGGCCTTCCTCGGAGAGCCTTCTGCTCTGTGGTAATCATCTCCAGTCAGGGTAATGAGGA
GACCAAGGCTGTCTCCCTGCCCACACCCCAGGCATCCATGACTGTCTTTGATAGACACTA
ATTCTAGTTTCATCTATAAAGCTCCTCTCATGCATTTTTAATAGAATCTATTACTTTAGG
ATTAAATTATAAAAGACTGTCCTCCTTAAATTTTTAATAGTTTGCATAATTGGTATCAGG
GGCCGAATGCGAGTCATAAAAACCCAGTTTATTCGGGACAGAGCACCGGAACGGACCAAG
CAAAACCACAGAACCTTGTCTGTACACAAAAGACACGCATGGAGAGCATGCACACGCGCC
CACACAAACACACACACGTAGACACACCCCCACGCACACACTGACACACACACACTGACA
GCAGCGTATGGTGGTTTGGCAGGCGAGGGAACCTGTGACAGATGGAGTCACCTGACAGAA
ACAACATTTTGAACCGACAGTCCAGGGACACCTGCAGCCAACCATGCGCCCCTAACGTCC
ACGCTCCTGAAGGGAAACACCAAAAACTACTTACCCCCCAg
>NODE_813_length_89_cov_101.719101
TTTCCAACACAACAATGACATGGACATATTACCACATGTAACTACACAGACTACAATTGA
TTTAAAATTCAGTATGTATGTTTATGTAAGACACATATGTAGTTATTCTACTTTGACATC
ACAAAAGCTATGAAATAAGAGTGAATGCAATTAGGAAGCAA
>NODE_819_length_475_cov_76.277893
AGATGATGGCTATGACTTGTGGTATTTCTCACTTTTATACTTTTTAGACAATTAAGGTTT
TTGTGCAAATTATTCTCCCATTAAAAGTAATGGTAAGCTCCTTCTTGGTTGAGCAGCCAG
CAGAGTGGCACACTCTGCTGGCTGCTCTTTTTCTGATATTCAACTAAATTGTCAAACAAA
TTCCTCTGACGTTCATATAGTTTATCTTACAGAAACAAGTTATACCTTAAAATGTAGGAA
AACTTGTCCTCTTTCAGCCAATGTAACTACTAAAGAGCTCACATTTACAGATTTTCAGCT
TTGAGCCTTGAAGCGAGAGCAGCCTTTCAAATTCTCTCACTAACTTCAATGGAGAGGTGG
GTAAAATTCGTCAGACAATTTCGAAAATAGACGTGTTTTTAAACTGCCGGTAGAGTCGTA
TTTCTGACCGCACAGACATATAAAGGACATGTCTGGTTTCGGGAGAGTCTTGGGTCTCGG
AAAATATCCTCATTTTTTGGATTGGACGTATAGTTTTGCGTCTAGGTTAACTTGTTTGAG
GTGTGGA
>NODE_821_length_222_cov_13.157658
ATTGGACTTCTAGGCAGGGGGAGGAAAAGCCATTCAAAGGTTGTGGGTTCGAGTCCCACC
AGAGTCGTTCACTTTTTTTCCCCAAGCTCCCGTCGACCGATCGCGGGAAGAGTTATTTGT
GCGGCCGCTCCTCCTCTTCTTCACGGGACTCCTGGCCCTCGTCTCCCAGCGTTTCCTCCC
ATCTTCCGGTCCTTCCATCTTCCGGTCCTGTTTGTGTAGAGACAGGGTCTCTGTGGCGCA
ATTGGCTAGCGCGTTCGGCTGTTAACCGAAAGGATGGTGGTTCGAGCCCACCCa
>NODE_822_length_135_cov_173.837036
ATGTCGAGCAGACTCATGCTGTTTGAGGTTGTCAAATATCACCAGACATGGACTTCTGCC
TAAATTGACATGCACCAACTCAGAGCAATGAGTTTCAACAACCATTAGCACAGTTATTCA
ATTTGTTGACTCTACTCTTAATGCAAGACTATGTTTAAGTTATTGTCTGAAATTCTTTGT
CGGCAACTGTTTATGGAGGAACCATCC
>NODE_823_length_892_cov_48.206280
CAGGGACCACAGGAATCGTCCCAGCCGTTCGATATCTCCGGTTTCCTCCAGCGTCTCACA
GACGCTCGCCACTTGCTCCGGAGAGAAGTTGAGGGTCGGTAGCTGAAACATTGACAAGTC
TTCTGGAGACCTGGTGCTGGGAGTGCTGTTCGCCAAGAGCAAAGGGCGATCAGCGAAGTT
TGGCAGAAAGAAATGGGAGGGATAAAGCTCTAAAGGGGATCTGAAAACCATGGAATGACC
TGAGAGAGAAAGAAAATTATCAAGAAAAAGAAACGACGAGTAAAGATTGAATGATTCAAT
AGCTATCGCCTAATGACACCAGCCTCATAATATCTCCCCCCTAAATCCACCGTGAGTGTA
GCATTGAAACATTTTGTGTCGCTTTTTCTATTGGTCTTCTTGGTGTCGTTGTGAGGTTGT
CATGGCAGCCCTGCCAATCACTGTCAAGCGTGCCAATCATTAGCCAGTACGTAGACCGAG
GCTTTCACCACTTCTGCAGCACGCACGGGGGGTTATCACAAACTCCGATCTCAACACCAC
CCTCCCACAGCACGGGCTCGCAAGAAGTAGAAGCCAATGCTCGCCTATTTGTTGAATGGA
ATGAGCAATTAGTGGGTGGAATATTATTGCGATCTTAACGAGGCTCGTTAAAGTTAAAGA
AGATATGTAGGGCAGAGATGCTTAGGTGGGGAGGGGGCTAAGAGGCTACAAATGGACAAG
TCAGGATACACGAGAAAATACCTACGTTTGAATACATACTAGACCACTCTAATACTGTAT
TCACACAATATTTTCACTAGTTTTTCCTATTCGGTAGGCTACATAGGAACAGTTTTCAAT
TTTTGGAAAGGGATGCCTGCTAACATCAGCCATTGCCCATTTTGTTTATCCTCCTTTTTT
GTCCTTTTGCGCTTCTCTGTGCAATAGGCTACAAAACGATTCCTTTATATTTTTAAATAT
AATa
>NODE_824_length_715_cov_57.099300
CAGAGTGTACGTCTGTCATGTCCCGATTCACTGCTGATTTGAACTTGAGGCTTTGTTAGG
ACACTTTTCTCCAAAGCGACTTGCACTAAGTTTGTCTCAACTGACTGTGCCTGCCAGTTT
TCGTTAGTAGATCCTTCTTCAGGCCTAGAATGAGCATCAGACCTGTCATTCCACCACCTT
GGAGTGAATAGCTGTTACACATGGCATCTGGTGGTCTTTGATGTATATCCTGCCTGTTTT
CTCCCTTCACACAGACCCAGATCCAGTACCTCAAGCAGGCCCAGCAGCCAAACTTGGCCC
ATCTGAGGTCTTTGACTGTGGACCCCGCCGTCAACCTGTTTTTCCTCAAAATGAAGAGTG
AACTGGAGGACACTAAAGACAAACTGGAGCAGGCCCAAAATGAACTCAGTGCCTGGAAAT
TTACACCTGATAGGTAAACCAAACCAAAATAATCCTCCAGCAAAAAGACTTTGCCAGACA
ACTCTCCTCGGCAAGAATGCAAAATGGTGGGAAAGGCAGGAAAAAAATTGCACTGTGACT
GTAAGAAAGAGACAGATACCCATACCTGGTCAAGTGCCTTCACCTCTGCACTTGTTATGC
GTCATACATAGACTGTCAGGTGAACTGATCTCAGCTCTGATGGGCGAGAAGGAAGCGGGA
CTGCTCTGAAGAGATGGGTCACTTTCAACCTCCGAACCCTCCCCTTTTAAGGAACATTGC
TATACTGTGTGTGGTTTGTTTGTGGGATGTTTTCCTTAAAAAAAAAAAAAATCTAcacaa
aatgtag
>NODE_825_length_288_cov_13.590278
AGCGAGCTAACTGAGAACCGCAAATATCGGTTCGTCGACGGCTGATCCGCATCCAAATCA
TCTGGCTAATTTCAATCAGGCTAAACTTATCAGGGCAAGTGCACGAGCACGTCCTACTTC
AAAAGGCAGGAAAGGTCGATCACCAAAACCGTGATTTTCTAACGGTATGATGGCGGAAAA
GACGAAAGAGAGAGCGGTGATATTCTCGCCATCTGAGCAAACTATTATAATGAGTCTCTA
CGAAGACAATAAGCATATTATCATGGCTAAGTCAAACACCGCCACCGCTGCCAGAGCAAG
ACAGGCATCTTGGCAAAAAAATTGCCGATAAACTAAATGCGTATTTTGGTAAAATGTATa
>NODE_826_length_176_cov_20.335228
AGACTAACTACGATGATATGACCAAGCAGACGGCCGAAAGGGGCTATTAATCAGAGCAGA
AGCCATGACAGCCTTTGGAATCGGAGGGGAAGGAGTCGGAGGGGGGGCCTCTTTGAGAGG
GCACTTGATATGAAAACTGTGTTGTTGTGCTTTGTACAAGCCTGTGGGAGTTTTTAAACA
AGCCCATATGGTGGTAGCCACCAGCTTTGGAGGAGGCTGGTGGGTTGGGGGGTGGGTTGG
GGGGGGGG
>NODE_827_length_73_cov_182.547943
CTTCACCCTACAGCACCTGGACTCCCCAGCATCCTACGCCAGGATCCTGTTTGTGGACTT
CAGCTCTGCCTTTAATACCATCATCCCCGCTCTGCTTCAGGACAAGCTCTCCCAGCTGAA
CGTGCCTGATTCCACCTGCAGGTGG
>NODE_828_length_170_cov_262.105896
GTGCCCAGGAAGCGGAAGGACTCCACAGTGTTGACTGGGGAGTCACACAGGGTGATGGGG
GTGAGTGGCGCTGTGTTCTTCCTGAAGTCCACAACCATCTCCACTGTCTTGAGAGCATTG
AGCTCTAGGTTGTTCTGGCTGCACCAGGTCACCAGGTTGTCTGCTTCCCACCTGTAATCA
GACTCGTCTCCACCAGAGATGAGCCCAATGAGGGTGGTGTCGTCCGCAAACTTCAGGAGT
TT
>NODE_849_length_158_cov_19.164557
AGTTATCGAAGGATATTTGATTTTCAAAACCGTTTGTCCGGTACAGCCAATCAAATTCTG
CAGAAAAGTCGCCAAACAGGAAGTGAAGCCATATCTCAGCAGTTCTTTGAGGCAGTGACA
CCAAATTTGGTAAGCCTACTCGGAACTTTATTCTAAGGATGTCCTCCAAAAATTGTGTCA
TGTGAGTAAAAGGGGGCGTGGCCGGAAGCATAAACGTGTTTTGGCTAATA
>NODE_855_length_114_cov_278.578949
CCAACTTGAATGGAAGTCAATGGGAGGATTACCAGAGGCACAACATTTTTAACGCTCCTG
AGACTAAGTCCAACTTGAATGGAAGTCAATGGGAGGATTACCAGAGGCACAAAGTTTTTA
ACGCTCCTGAGCCTAAGTCCAGAGGATGACCAGGGGCACAAGTTTTTTAACGCTCCTGAG
CCTAAG
>NODE_859_length_90_cov_41.400002
AAATAACTACCCCAAGCGATCATTCGAAGTTTTAATACCTTTGGGAAGCAGTTATGGTGA
GAACAAACATTCTTTAAAAAACTTTTTTTTGTCATGTATTTTTTTTGTGGGTCACACATT
CTGACGGCCGTCAGAAATGGTGACCTCTGTGGTAATGGCTCT
>NODE_860_length_577_cov_27.528597
AATACAGCAGAATATTTAAGAACATGCTGTACTTTCAGACAGATCATTTCTGACAGTAAT
GGACTCTCTTCAGCTATCTTCCTCTTTTTTGAAACGCACTGCTTGTTTAAGAAGTTGAAG
GCTTTGCAGACTATTGTAGCTATTTGAAGTATTTGGACAGGATCATTTGTCATTGATGGG
AGCCCTAATTACCGGACGACAGCCACACAGACAAGACATATGAAAGCACCAAGATGGAAG
TTTATTTGGTTCTTTCTTTCCCTATAACAAGTGATTATACTTTTTTTGGACTTCCAAAGA
AAGATGCAAAATGAATTTGAGAGATTAGACTAGTCAGAGACAGTGAGAGAGCGTTTGTGA
GAATGAGTGGAAGATAGAGACATAGAGAGGGAGAGTTAGAGAGAGGGAGAGGAAAGCAGG
TGGGTGCTGGGAGAGTATGAAGGGATGAAAAGACTGCAGCCAAACAGAATGACAAAACAA
AGCATTGGATCTGACTTGGCATTCTAATGAGAGCAACTCCCAGTTAAGGGATTCGAGTCA
CATAGCTGGCTCTGTACCGATATACACATGTATTACTCTTAAGAAGCCCATGGCTTGCTG
TACAGCACTGTATATCATTAAGACTGAGACATCCCTTAGGGGCATGTGa
>NODE_863_length_355_cov_94.873238
GGACCCTGGCAGGGGATCCGAGGAGGGCAGCTGAGGCTGCCTGCCTGATTAGGGGCCAGA
GAAGGTGTTACTAAAGGAAATTTTAGATAAATATAATAGGCAAAATTCCACAATGTTCAT
GTGTTTTATTGATGCTTCTAGAGCTTTTGATCGTGTTAATCATGGGAAATTGTTTTTAAA
ATTGTCTAAAAGTGGGGTTCCTGGTTTTTTAATTAGAATCTTGGTCTATTGGTACTCGCA
TCAGGCAATGAGGGTGAGATGGGGGAGTGTAACATCTGATCCCTTCCATGTTACCAATGG
TGTTCGCCAGGGCGGAATTTTGTCTCCTTTTCTTTTTAATATGTATATGAATGACTTGTC
TTTGATTTTAAATGCATCTGGTACAGGCTGTAGGATTGGGGACTCACTCATTAACCACCT
TATGTAc
>NODE_864_length_275_cov_18.392727
AAAATCAGCGTAAACCACGGACTCGCGGGGCTTATTGCTTTTCTAAAACTGTTACTACAA
ATATTTGATATGGTTTCATCAATAAAAACAATTAGAAACAAAATAGTTTAATAATAAACC
GTCATTCTTCCGCTACTACAAAGTATAGTTCCTACATAAATCGTTGCCACGCAACAGCCA
GATGGACATCTTTGCCGTCTTTTTCAATTTGAAATATTCGATGCGCAGTAATATGGAATG
TTAAAGAATGTTATGAGGACAACCTGTAAGGTTATGCTGGATTTTACAACGGCATGGAAC
GCGATATAGCCAATCACAATCAAAGATGGGAACAACCAGTTTTAGAa
>NODE_865_length_504_cov_88.859123
GACAAAGTATCAGTAGATGGACGCGTAGTATATATCTGCGTAAAGCCGTGATGGACAGGG
CCTTCTCAGCGGTGTTAGCTCTAGCTAGCTAAAGGCCTTATTAGCCGGTTAACAGAAGCC
GAATTTGTCAATAGTCACGCTATCATGTTAAAGTGTAATGCATGAAAAGTAATGGACTGT
TATGTCAAACATCTGACTTGTCGTTAAACATAGCAAGTATAAAACAAATGGCATAAATGT
CAAATAGCAGGCTACTTAGCTATAGCTACGGTGGCCGAAACTGGTATCTGCGCGCCTTGG
TCCACTAGGTAGGTAAGTTGTAGAACTTTAAGATTGTTGTTGACAGTGTTGGCCTTCCTT
TCAGGACACAATGGGACGCGTTATAAGGGGACAGAGGAAAGGTGCGGGCTCCGTGTTCAA
AGCCCACGTGAAGCACAGAAAAGGTGCAGCCAAGCTTCGCCACATTGACTTCGCCGAACG
TCATGGCTACATCAAAGGGATTGTGAAGGTACACATGTTGTGGGCATTAGAATAAACGTG
ACTTTACACAATTGACTGGTCCCATTTCCCCGCCAg
>NODE_866_length_691_cov_54.965267
GAAGCTTGTGTGTGTGTGTGTACATACAGACAGACAGAAGGGGCAAGGAGGGTGGTTTAG
GATGTGTGTGTGTGTGTGTGTGTGGAGGGGGTGAGGGGGAACTCAAAGTGGAAGGACACA
GGCCTCTCTGAGGGGGATGTTTGGCTTTGTAATTTCACCCTTGAAATTTGTGATTACAAA
CGAGACAACTTTTTTAATTTTCTCTTTTGTCTGGATCCAGCCGGCTGACGGTCTGCCCCA
ACAGCAAGGCCTTTTAATCAATCACCTAGATAATCAAATGTCACTGGCTATCTGCTCCAT
GTAATTACTTTTGCAATTAAAAATCAATCTCCAGTCACCCTGCCTAATTAGAAGGATGGG
CAGATCTTCATCTAGATTGATTTTGTAATACATATTGACTTCAGATGCCATAATGTTGCC
ATATTCTTTCATTTTCATGCTGTGCGCAATGAAAACCAAACGGCAGGGAACATGGGGAGG
ATGCAGGGAGGGGAAGGGGTGCGCTGGGGGGTGCAGGCTACATCTCACGTTTCCAGAGGA
AAAGGTCTCGGGCCCAGGAAAGGTTCACCTCATCTCGTTTCTAATGGCAACACTCCACTC
CCTCTCCTATTGTAGGACAGGACAAATGGCAGACCAATAACCTGAATGACAGGGTACAGC
CATTAAAAAAGCATTTGTTGGAGACTATGATGTTATACATTGCGGCAGAATAAGTGATAG
GGAGGCCCTCCCCCGGAATACAAATCTAATCTAAAGCGTTTCc
>NODE_867_length_489_cov_77.451942
TCACTGCCGGGCCGACACCAGCCCATGCATAAAATTAGCTGGCGCTACTTGTTGACGTGT
ACTGTCTCCCTCCGGGCCTGGTTCCGGTATTTTCCGTACTGGTCGTAGTACAATTACAAC
CGTAACACAACAGATAAGCCCAGGTAACTTTATCTCTTCAAAAGAGAAAGAGAGAGAGCT
GCAAAGTCAATCTTCTGTGTGCCGATATGAAGTGAATCTGATTTGAATTGAATGGCGCCA
GCTAGCTAGCGGAGAGAGCATGTTCATTTGGGCGTGGGCGCAAGGAATGTTCTGACATTG
GCGCAGGTATGGGGCAGCTCGCATGTTAATTAATGATGAAGATCCTGACAATATGCGGAG
GCATGACAGCGTTAAGCCAGTCTGCCGCTGCTTCCTTTGCATATTAATAGATCCTTCATT
ATTATTTCATATGACAGCTGCTCCGAGGGCTACCGTCAGACCTCGTCGCTGCTATTTGCC
GCTCCCCAGTCCCCCACCCCCCCTCATTTGACCCAGCCTTGACTATTCTCTGTTTGGTTG
GGCTAAACGCTCCCATCTCTc
>NODE_868_length_366_cov_19.674864
ACCATTGAAACATCCCCACCAATAATTAGCAGCAGAGCTGGGATAATTCAAGTCATGTTC
GCATACCAGGGTGATTAAAATGCGTCAACACTAGTATTTAAACCAATCCTATGCTCCCAA
GTCACAGGGAAAGTTCCAGAATGTTGGAAATCCAAAGAATCCCCTGTGAGCTGGTGAGTT
CCAGCCTTCTTACCGTTCACGGTGACTTTCAGCGTGCTCACCGCCAGCCCCTGGGCATCC
AGGACCCTGTAGGTTCCCTCGTCCTCCCTCCGTAGCCCCCTGAGGACCAGGTCACCTCCT
TCCTGCTCCTCCAGGCGCTCCTCCAGGCGCTCCTCCCCCCTCACCCACATTTCCTCCCAG
CTGGAGGTGTTCCCTCTCTGGGCCACCACCCTTGCTGACTTGGGGGTGTGGAGCTTCAAG
AGCAGGTCGTCTCCcaac
>NODE_869_length_181_cov_29.646408
CAGATAGCAATAAATAATCGACTATACTAACCCTAATACTAAAACTTCCTAAATTACAGA
TAACAATAAATAGTACACTATACTAACCCTAAATGCACATAAAACCTGTTTCAACCCTAT
AACCTATTTTAACCTAAGTGGAGTACAGTACAATAGTGCAAATTTGCAGATCAGTGACTA
AGTCAATGACCATACAGGAGCCTGGTGGCGAGGTACAGTGAGGTACAGTAGTGCAATGTT
ACTGATAGTGCAA
>NODE_871_length_186_cov_79.973122
CGGACACACTCAAACACGCCCCGGCAGCCCATTCAAAACAAGCCAGGTGAATGAATCATG
ATTGCAGCTTCCATATCCAACCTTTCACATGGCTATGTGACAAAAAACTAGAATCCCATA
ATCTTTTTTTGATGAAGTATATTATTCTAGATGTGATTTTTTTATGACTTGTATAGCCCC
TTTCGCACGTGCAATTATGTTGATAGGACACTAACTTATTTTGTGCTTCATTGTCAGGGC
CAACAGACAGGACCTGTA
>NODE_872_length_331_cov_54.661633
TGCAAAGGTATTTGAGAAGTGGTCATGTGAAATGAATCTTGACATTCTAAATGCTTTAGC
CTGTTTTCTCATTTATCACTAGAATGGTCATAACTTTTAAACAATACATTTATATCTGTC
TGCTATTCTATATTGCCCACACAATTATGTAAGTGTCATACACTCAGGCAGCGGCGAAGC
CGCCAAACGAGACGCAAGAGCCTATCTCAGCAACCATTTGTGCGATTGTCACCAAACTTG
GGTTCCATCGTTCCCACGAGGAGCAGAGGAGGCCTGCAGTGTTATACCAGAAAAATAACT
TTGAACTCTCAGTACTCTTGAACGCAAACATATATTTCAACCAAACTTGGTGTGTTGCAT
GAGTGCAACAGGTTATTGTGACTTAATTGTTGCGCAAGTGCTA
>NODE_878_length_275_cov_18.734545
TCATTCTGTTCTCCCTCCTCACCTGCTACCTCTCTCCCTCCACATCCCTCAATCTTTCTA
TTCTCCTTGTTCTTTCCACATTTTCTTTCATTCCCCCTTTTCTTTCTCTCGCTATCCTCA
TCCAGAGGGGAGGAGAGGGGTGGAGAACAGAGGGGAGGAGGAGGAGAGGGGATGAAGGGA
GGAGAGAATGGAGGGGTGGAGGAGAGAGGGGAGGGAAGAGGGGAAGGGAGGGGAAAGAGG
AGGAGAAGAAGGGAGAGACATAACACACACAGATGCACACACACACACAGTATTCAGATA
ATAGTGTTAAATTACTGCTTCTAAATGTAGTGTTTACACAGTGTGTg
>NODE_884_length_590_cov_68.071190
CAAGCACATAACACGGATAAATAAACTCAAGAAAACAAGTCAAACGTACTGCAGTGAGAG
ACGAAGCCCTGGGAGAGTAGCCTTGAGAAATAGGTTTCCTCTGAAACCTCCGGGTGAATA
ATAGACATGCTTCCAAAGAAGCAGCGCTCTTGGTGGTAGGAGGTTAATATTCTCACATGT
CATTAGGTCCGCTGCCTCTGCTGATGGCTCATTGAATCAGGCAGCAAATGATTTCCTCGC
GGTGCAGAGGACAGGGCACTTCAAAGGGAAGGGGCTGAGGCCAGGACAGCGCTCCACTTT
GATTAATGACTAGGGATCAGCAGAGGTTGCCTGTAGGTAAGAATGTGACGGTGGATTGGA
TTTGAAGGGGACTGACTTTTTAAGCTGGATTTGACCCAGGCCCCGGACAAACTTGAAGAT
AACATCTTTCTGCCTGTCCTGATGGGTTCTGACAAAACAGCATGTTGCCCCTCTGGCTTA
CGCAATCATAAAAATGAGACACCCAACTAGCTGGATGTCAGGCACCCTGACAATGTTATT
CCTGGTTCAGACAGCGTGTTGAATTTACGACAGCTCACCTCTGTTTGTTTACATTAATAT
CAAATGCACTGAGTTGAAGAGAAATTAGGATCCAGTTTAAAATGTGACAGTTCCACTACT
Ac
>NODE_885_length_307_cov_13.817590
AGATTTTAGTGCTGATCTTGTGACATGTACTGATAATATCTTAATTATGGGTGATTTTAA
CATTCATGTGGATGACCCAAAAGATCCTCTAAGTAAGGCCTTTACTGCTCTAATGGATTC
CACAGGTCTCACTCAGGTGGTTTCTAAACCTACCCATCTTCACTCGCATACATTGGATTT
AGTTCTCACACGGGGAATCAAGATTAGTGACATCATTGTCCACCCCCACAATCCTATATT
ATCAGACCACTGCCTGGTTACCTTTAAAATGGATCTCTGCCAGAGCCTTGGAGGCACCCA
GAATATTTCTACTAGCCGCTGCATAACCCCAAACACAGCTATGGAACTGGCTAGTATTCT
ACCCGCTGCACTAGAAGCA
>NODE_888_length_138_cov_49.000000
TGTGGGCGTAAACGCACCTCCAACTTTGACGCCTTGGTGGCGCTATAGAGCTTCAGGGAT
CGACATGAAACTTTGCTGACGATAATCAGGAGACCGTTCCAAATCAGTGTGCCAAATTTC
AAAACTTTGCACCAATCTGTTCTGTGGGCTGCCATAGACTCCTAGTCCTAAGTATAAATA
TAAATCCCCTGACAATGAAACGTTATCGTT
>NODE_889_length_280_cov_17.896429
TCTCTCTCTCTCTCTCTCTCTCTCTCTCTCTCTCTCTCTCTCTCTTGCTTCACAGCTGGG
AGTGTGATGTTTGATGGTTTTAGTAATGTCTGACATTTAGGAACATTAGATTTGTTTCTC
GTAGATGTAAGAGAGAGGTAGAGAGGTAGAGAGAGGGAGAAAGGTTTCGTGTTGGATCTA
CGCATCCACTGTTTGGGAAAGAGAACTAAATCAATATGAGGTATTTTCTGTTTACTTCAG
CTCCAGGTTGTCCTGTTCTATAGTCAAGAACAACAACAGCAGAATTTCCCCAAGTTGTCA
CCTTGATTTCCTGTAATTTCTGTGTTTTTATGAAGAAACAAACCATGAATCa
>NODE_890_length_996_cov_185.205826
TACTTCCTTTAACTTTACTGTCCAATCATATTAGGTTATATGGTATGCCTTTGTTAAGTC
CATCCCCTCACCTTTGCAAAGCAGCCAATAGACCAACTCGCCAGGGAAATTGACTGAAGT
TATAGGCTGAACCATACACAGGTAACTAAAAAAATACAGAGAGAAAAAAAAACCTTCAGG
GCTTGTCATGGAGTTCGTGTGAAAGAAACCCGGATTTTTTTCCACCCTTCTTTTACCAGT
TAAACCAGTATCTCAGGATAGAACACACTCAAGTACTTGAACAGGTATAGTGTTTGGCCG
CAATCTCTCTCGTGTCCTCTCCGAAAATAATCTTCTTTCCTCTCTCCGTTTACTTCAATT
GAATTTCCAGATCTTTTGTTTGCTCCTCTTATCACTTGGAGAAAGGTGAACCCTATTGTT
ATTTTATTTGATCTTTGCTTTAATTGTAGTTTTTACCCTTGTGGTTCCTGATGGCTTCGC
ACAGTGATACTCTGGTGGTGTTCTTTGGGGCAACAGCTGGTGCAAATGGGGGTAAACTGG
GTTCCGATGAGAGGGAAATAATTCTCTTGGTGTGGCAAATTGTGGATCTACATGAGAAAA
AGGTACGAACCTTTCTGACCTGTTGTAAGCTTTCCTATGTTTTGTGGCTATCTCTAGCGG
AATAGTCTTATGTTTAGTTTGACAGTTGACACTGAAATCAACAAGGTGTGCTTTGCCATG
ATCATTTTTTTTAACGTAATGGTTCTAATTAAAGCAGACTGTCTCTAACTACAACATTAG
GCCATGTCGATATGCACAAATGCTAAGTTAAAGATACCTGATCGATAAAAGCATGCCTTT
TTGGTTACATGTTAGCACGTCGACATAAGCAACCCTGTGTTAACTTGACAATTAACTGCT
TTGCAACTACATTGTCAATTGTCAACATGACAAAGCTGTGAGTTAATAAATGTTGGTTGG
TCATGCTAAGAGGGGAAGGCCTAAATAACGTAGCGTTGTCATCACGCTACATAACATGCC
ATGCCATTATATACTAATTCTGTTTACAGGTTGGAAAGCTTCAAAGGa
>NODE_895_length_634_cov_79.070976
GGCTTCCCGCAGGCCGCCAAAATCGCCCGCATCACGACGCCCATTTTCCCCAGCGCCAGG
ATCGGAATGTCCCCATGGAACTGTGACAACGCCATGCTCTGGGGCAGGAAGTCAGCTGCC
ATGAACCCTAACAGGACCGGCATGCACAGGAACGACTCCCAGAGGCACGGCAAGCCTGGC
TTGTCGCCAGAGACGCTGCAAATGGCAAATAATAATTTCCTCTCTACCTTATCCCCCGAA
CACTGCAGACCTTTAGCCGGGGAATGCATGAACAAGCTGAAATGCGGCGGCGCCGAAGCA
GAGATAATGAATCTCCCGGAACGCGTCGGAACTTTTTCCGCCATCCCGGCTTTAGGGGGC
ATCTCATTACCTCCCGGGGTCATCGTCATGACAGCCCTTCACTCCCCCGCAGCCTCCGGT
GCCGTCACAGACAGTGCGTTTCAAATTGCCAATCTGGCGGACTGCCCGCAGAATAACTCC
TCGGGATCCGGCGGGGGAGGGGGGAACCCGGCCAAGAAGAAGAGGAAGAGGTGTGGGGTG
TGCGCTCCCTGCCGCAGGCTCATCAACTGCGGCGTGTGCAGCAGCTGTCGAAACCGCAAG
ACGGGCCACCAGATATGCAAGTTCAGGAAATGCGAGGAGTTGAAGAAAAAGCCTGGTTCC
TCGCTCGAGGTGAGAGGGGCTGGTGGTGTTGGTGAGGAGGGGGGGg
>NODE_896_length_73_cov_11.726027
TTCAGAGCAAATGAATGATTGAGTGTCGAACTTCGCCGGGATCTTCTCATAGACAACAGC
AGCCATGCCTGTCGAATGTTTGGCTCCTTGGGAAGACTGTGAGTGTTAGCCTTCCCTGTA
CAGCCTGGAACACAGCATTTACGAC
>NODE_899_length_468_cov_53.905983
AGAGAGAGAGAGAGAGAGAGAGAGAGAGAGAGAGAGAGAGAGAGAGAGGGGATGAGAATA
TATCTGCCCTGGCCGCTGTGGTGAAACGGAGCAGGTTGCTGTCAGTTTAAAAATGACTAT
AATAAAAGTGACCGAGAGAAGATGGATCTGGTGGTTTTGGCTTTCTAATCAGTCATCTGT
GAAGAAGACTATAGCCAGGAATCTGCAGACGCCTGACACTTCTGATTGATGGCACAGGCG
GCAAGGAAAAAAAGGGCTATTAACTGTCCTCCTATTAAACTAGGTGAAATGGTGAAATGG
CCTCTCTCTCTCTCTCTCACTCCTCTCCTGTTCTCTTCTCCCCCCTCCCGCGCTCCCTAA
TTCTCCTCTGCCCTGTTCCCTCCATATTTAGGGGAAGGTGAGAGCCTCATATTATTCAGA
GTGCTTCCAACCAAGCAAGATGGAGTCTCTTCAGCCAATCAGCAAGGCCCTGTGTGTGTT
TGTGTGCCTATGTATTTAAAAGTAATCAAACTAAAAAGTAAAGTGTGCGAGAGAACTACc
>NODE_901_length_632_cov_29.922468
GTGAAAGAGAGAGAAAGAGAGCGAAGGGTGTAATGTATACACACACTAACAACCCAAACC
CCAATTGCTCCTCTTCCCTGCACTCCATTACACACACATCACACCAAGCACCAGCGGAGA
GGAGCCAAACAAATCACCCCCTTTTTAGCTGGCACGGTGACCTGTCAGTGGGAATTAGTG
AGACCCCTCTCTGCGTATCGTTCTCCATCACAGGAGCCCAACTTCTTCCTCACTCCCCCG
TCCGCCCCCGCCTCTGGGCCCTCCTCTCATCCTCCTCAATCCGTTTCTTCCCCTTTACTA
ATGAAAAAAAGGAGAAAGACACAGTCGCACTTCAATCCTCCCTTTCGCCACCGCTCCTTC
TCTCCCTCATCCCAGTACCACATAACACAGAACAAGGGATTTCAGCTGACTGGCTGGGAA
CCTCGGAGAGATGGTAGTTTAAAGAAACAAACAAAAGTGCGTCTCTCCTCTTCCATTCTT
CTGGAGATTGAGCATGAAAACAGCTGAAGCTGAATAAAGGCCTGCAGCAGCCTGAGGAGG
CTGGAACTGAAAAGTACACACACAGAGACACACACACTCATGTACACACATTCACAATCA
CACATTTTCACTTGCACAGAGTCACACACCAATCATCAAACACCAATATCTTGACAGCTT
TTTTTCTTTTGCATCCGTCTGCCAGACGGTTAGGCATAGCTAGg
>NODE_902_length_73_cov_38.356163
AACTGGAACAGATCAAGACTGAGTTACAAGAAAAGTTGGAGAATCTAGATCAACTCATGG
ACATGACAAAACAAGAAAAGGAGGGCCTTGAAGAGATTTCTGGACAGATTCAGAAGGAAA
GAGAGGATATTACAAAACAAATGGA
>NODE_903_length_294_cov_49.812923
TTTGATACACCGTTACAATATACCGTTATTCGCTAACAATATCAACAGCAACGACATCGG
GAACGTCTCGTTCTTCAGTTCACAAGCATAATCATGAAACGTGTTATAATCATAATAATC
ATAAAACGTGTTCGTGGTTAAATGACATGGAAAATCCTGTTGGCTTCAATGGCTTGTTAA
GGTTAACTATCGCTAGCCAAGATCGACGTTATCCACCCGGAAGTAAGATATTTGTTGTTG
TGACGTCAGGCTGAAATGTCCTATATCGAACTTATTTACGTTTTGGGGGGCTTTTTTTCA
GTTAGCAGACGGTACTATTTGAATCGCAATTCCATCTGAAATACTGCCAGTGACAACGTT
GTTACA
>NODE_904_length_75_cov_13.146667
TCATCAGAGTCCCCTCTGCGGGCGTGTTTTGGACTGGATTTGGAGATGTTTTGCACCATA
TTCGCCTTCCCCATGTGTGGGGCCCATAACTCTGCCTAGGAAGGCCCCACAGGCCCCAAA
CTTGGCCTGGCCTGTTCATCAGAGTCC
>NODE_911_length_246_cov_34.829269
TCGTCCTATATGACTCACAAGTTAGATCACATTAGATGATTGCCATTGTAAACCTGCTGG
ATCACATTACCTCCCTCTAACCTCAACACAATGCTTCTGTTTCTTTAGTATTAATAACCA
AGCCTCACCTACAAAATCAATTTGAAAGTCTGTATTTGCTCCTGAATAGAAGGGGGAAAA
CTATTAATTAAAAGTGGAACAGGTTCTTATTTTAGTGGAACGTCGAAAAATGTTGCCTTT
GTTGAGGAAAGCCCAGGAGCAAAGCTTTCATTAGCCTACATGCATGGCAAAAGCAATTCA
TCAACTAAAAAAAAAAAA
>NODE_917_length_192_cov_24.177084
TTCGATTAAATAACTACCCCAAACCATCATTCGAAGTTTTAATACCTTTGGGAAGCAGTT
ACGGTGGGAACACATACTTAAAAACATTTTTTTGTGGGTCACACATTCTGACGGCCGTCA
GAAATGGAGACCTCAGTGGTAATGGCTCTATGATGACTCTAAATCAGAAACAATGGTTCC
AGATTAGTGTGTATCGATGAAATAACTACCCCCAACCAACATTCGAAGTTTTAATACCTT
TGGGAAGCAGTTATGGTGGGAACA
>NODE_922_length_84_cov_163.750000
AACAGGAAGTGAAGCCATATCTCAGCAGTTCTTTGAGGCAGTGACACCAAAGTTGGTAGG
CCTACTCAGAACTTTATTCTAAGGATGTCCTCCAAAAATGGTGTCATGTGACTAAAAGGG
GGCGTGGCCGGAAGCATAAACGTGTTTTGGCTAATA
>NODE_924_length_278_cov_146.345322
TTTTTTTCTGGTATAACACCACAGGCCTCCTCTGCTCCTCTTGGGAACGATGGAACCCAA
GTTCGGTGACAATCGCTAAAATGGTTGCTGAGTTACGCTCTAACGTGTCTTTTGTGGCTT
CGCCGCCGCCTTTGATCGGCTCTACCGAACAAACGGTTTCGAAAATGGAAAATCCATCAG
ACACCTTTGTGAAGCTTGGTCTGAAGATCATCTGTGCCAAATTTAGTAAACATTGGACAA
AATTTGGGGCGTGTAAAAGGTTTTTACACTTTTCCATGAAATCCAAAATGGCGGCCGCGT
CAATTCGGTTGTTATGAAATATTATCGATGGTCAAGCTTGATATCTCACA
>NODE_928_length_869_cov_72.311852
ATTGTTATTCCCTTTAATTTGACACTAACAACAAAAAGAATAGAGAATATGTTAGATTTG
TATTCTGTTTTTCATGAAGGTATTTCATGAAATAGTATTTATTTGTATTCAAACCACAAC
CATATTGTGGCAATAAATGTATTATTTTACTCAAAATAACATGACCTATAAGAAAGCTTT
TACTGCTGCTCCCGATGCTGAATATGATGGCAAAAATAATGATAATGATAATAGCCCTAA
AGCTGAAAGATGATGTATTGGTGTGTTGATTATACTCTTCATCATGGTTTCTACATGATC
CAAAGTTTACATCACTCATCTTGTTCGTTCTGGGTATGAACACCAACAGGGTTGAGAGTC
TAACTCCACATTGCGCTATATCATTATTTGACAGGAGGGTTATTCTACATTGTTTCCATG
ACAACTGTTTGGGTGAAGCTGATAATAAACCCAACCTCAGCTGTCATCTCTTCACCTAAA
AGCTTTGTAATTGCTCTCATTTACATACTACAATTAACTGTGTAAGCTCGCAGGAACAAT
AATCAACCTCTCTGCTAAAAAGTGGACACAGTGTTATTATTATATATATTCCTGACAAGT
CTCTATCTCATATCAACGCAGTATAGTAAATAGAAAGCATGGCTTTTCCTTGAAATCACT
TGTCACTTTGAAGGTTACTGGCTAGCCATCAGCATAATGTATTTAAACGTGTGATGTAAT
TTATTTTATTTTATTGTTTTTGTTTTCGTTTGAAATGGTGAAGCCTTTATTCTAGCTGTA
TTCATTGTGATCACTGTCTTGTGTATGGTGAAAATAACAGAAATTATGTAATTTTCTTCA
GTTCATTATGTACAGTATGTGTCACATAAGCTGTCTTTTTTAGTGGGGGAAAAAAAGTGT
GAATTGTCATAGAGGTAAGTCATATGTTTGAaaactgtgac
>NODE_929_length_111_cov_134.936935
AAAGAGAAGAAAAATGCTAAACAAAGTGAAAAAAATCAGAAAGAAGAGAAACAATGCATA
AAAATGTGAACATTTAGCAAAAAAATATTTGCTGGAGTTTCAAAAGGCCTGAAATGTATG
TTAGAAAGGACCTGCAGCAAGATGAAGGCAGAAAAGTACAGAAAAGAGGGAAAAAATGCT
AAA
>NODE_930_length_73_cov_114.260277
AAATGTATGTTAGAAAGGACCTGCAGCAAGATGAAGGCAGAAAAGTACAGAAAAGAGGGA
AAAAATGCTAAAGTACTGGCAGTTGGAAGATACTGCTGTGAAATGTATTTTTGAAAGGAC
CTGGAGCAAGATGAAGGCAGAAAAC
>NODE_932_length_299_cov_52.314381
CTGGCCCAGACCCAGGGTTGCGGTGTGGCTGGCCAGGAGCCAGGACGTGTGCAGGGGGGT
GGGGTGCCATGGCCACAGCCCTAGCAGGTTGGCAGCATTGAGGAGCGTAAAGGCATTCAG
CGGCGTGAATGTCCCTTTGTCTCAGAACGGCGTGCCAGGCTAGCTCTAATGAGGCAAGCT
CTTTGTGGCAGGCCTCTCAACATCAAGTGGGCTGGTGGACTCATTAACCTGACTACTGCA
AATAAAGCAGGCAGGCTCAAGAGACGCCTATGATAGCACACTTAAGGCCCCCGCTGAATC
CCCCCCCCTCCACCACCCCTCCTCTTCCTTCTCCCGCTCCTTTTCTCTCCTGGTCTCCCA
GGCTCAGGGTg
>NODE_933_length_1581_cov_26.526249
GGATATTAAAGGCAACCTCTATATTCGTCCTGTTGCCAAGCTGATCGAGCTGCCTAGGAT
GCCGGAAGACGGAGAGCCCAGCGCTCCCTAGCCCAGCATGGACTTTCCTATTACTGCGCA
TTCGCTCCACGAATCCGGGGGCGGCTGTGGAAAACTCCATTCTGGACTGTGAGCGCACGT
CACTGTTAGGGCTGAGGTGTTGCGCATGCGAGGGGATGTGCTTTCAAAATATCATGTTAG
CATGAAGTTAATGTTGTGNNNNNNNNNNCGTCGCTTCATCGCGACAAGAGGGAAGCCCTA
CGAGATACTAGGGCTGAGGTGTTGCGCATGCGAGGGGATGTGCTTTCAAAATATCATGTT
AGCATGAAGTTAATGTTGTGTTGCCGTGTGCGTTACTGCCAATGTAAGTATATGGTTTCA
TGTTATTGCCAGCATTACTCTCCTCGTGTTGATGTTTACTAGCACTAGCTTGTAACCTGT
CTTCGACGTTGATCTGGAGATCCAATTGTTTGATATAGCTGGTAGCTTAGAGTTCAGACT
GCCAGGCCATTTGTGGTCTTAGAGGGCCATCTTGTGGTATAGTAATGTAACAGCATTAGC
AATTCTGTTTATTGCATAAAAGTGAACCATATATTATAAATGATTCATCATTGATATGTA
ATTATGTTTATTGTTCAGATATGCATATATTTACGTATACTGGTACATATTGCTAATGAT
GTATATTTATGTTATATTCTGTATTTCGTTTATTCTACAGAAACCACACAAACATGTACA
AGTACTTCTCGTAATGTATGGTTATTCTACTGCAAGCACCAAATGCACTCGTTTAACCTG
CTGGAGGTTAAACATCAATAAACCTGTTTCTACTACACCTGAAGGTTGTGGCTACTCTCT
TACCGGAGTACGTAGTCAGCTAAGGGCAAACCAGCGTGTAACGCATACGGACTTCACACT
GTCCTTCTGTAATCAGTTTCTGGCTGCGACCCTCTTATATAAGCGTTTTCGTTAAGACAC
TAGGGTTTCCGTCTGAGTGTAAACCGGAGGTTGGAGAACACAGGAACCTTCGGTCTGACA
GCCGAGGAGTCCAGTTGGATTAACTGTGCTTCTGAAAATTGAAGCAGTAATTCTCTCCAA
GTTTAGGTTGACAAGTGTCCAAAACCGTATCAGTTGGGACAGCCGAAGTACGGTATGCGA
AGTCACGGCTTCTGGACCGTTTAGTGACACTATTCTGCTGCAAACGTTGTTCAATATTTT
GCAGTCTGGACATCTCACTATCTTGCAGAGTCCGACGACTGGTCGCATTNNNNNNNNNNG
AGTGTCCAAAACCGTATCAGTTGGGACAGCCGAAGTACGGTATGCGAAGTCAGGGCTTCC
GGACCGTGTAGTGACACTATTCTTCTGCAAACGTTGTTCAATATTTTGCAGTCTGGACAT
CTCACTATCTTGCAGAGTCCGACGACTGGTCGCATTCAACTTGTTAGTTCTTCTTCTCCA
CCTGCCCTCTCTCTTTCATTAGGGCTCTGGAACTGCCAGTCTGCTGTGAACAAGGCAGAC
TTCATCCCGGCATTTGCATCTCATGCTTCTCTTCATGCCCTTGTGCTGACAGAGACGTGG
ATCCGCCCAGAGAACACTGCAACTCCAGCTGCT
>NODE_935_length_73_cov_41.958904
CATAGAACCGATTGGTGCGAAGTTTTGAAATTTGGCACACTGATTTGGAACGGTCTCCTG
ATTATCGTCACCGAGTTTCATGTCGATCCCTGAAGCTCTATAGCGCCACCAAGGCGTCAA
AGTTGGAGGTGCGTTTACGCCCACA
>NODE_941_length_73_cov_266.904114
AATAGAATACAACAGTTTAAATCAGCTACCACTAACCAACAAGAGCAACAGTCTAAGCAA
GTCATTCTGATCGTGAGCAAACCATTCCTAAGTACCGTTGTACTCCCGGAACAAGTGCGT
CTTGAGCCTTCTCTTGAAGGTGGAG
>NODE_942_length_772_cov_60.654144
AAAGGTGTCGTCGCTGGCTAGAGGCATCATCACCACTGGACGACCGGGCTAAATATCCTT
TTCCTTAGCAGAATAAAAGTGTAAAGCACCTTTTAATAATTTAACGAACAAAAGCACGAA
CCTGAGAGATACATGTTGAACATAAGGTTTCCTCCGAAGTTCTGTCTCATTGTGGCTGCT
TGCTCAGAAAGGGTTGGATTTCATTTCGGGGAAAGATTTTTATTAAACTTTATCTCATAA
CTGTGATCTGGAATAAATGTGGGACAGATTGAAGTTTCCAGGCAACTGTCACAAACCCCA
TCTCTGAGACAATATTCAGACAGCAATTTCCTTTGGTGCATTGCTTTAATTAAAAGAGCA
ATTTACCTCTGTCATCCCGCCCGGTCTCCACAATAAAAAGAGGCCGATAGAAATTCGGCC
TTATCAATCCACCATCAGAGTTTAATAAAGTTTCCGCGTTAAGATCTGAGTTTCTATGGT
GAATTGAAGTGTTTGACATGGAAACCAGTTCAGATCCTCGCACTTTTCCGCCTCTTTACC
TCTTTGCAAACAGAAAGCCCTATTTCATGTTGGAAAAGAATATTTACCTTAGAAAGCACG
CTTCAATGCATCTGAGGAAAACAAGAACATGTTATCCCTTCTGTCAGTAGGCGTAAGGCT
ATTGGTCTATCAGAGCGTGATAATATTGTACATTTAAAACCATTTCTGATGATGTCATTA
ATATAACCTACTAGCTATATGCCTATGCTTGGTGAGAGACCGCATTTTAGACAAGAGTCA
TTTAATCTAAATGACATGTATTATCGTGTCTGCCACTATCAATACATTTGTAGGCCTAAT
Tacc
>NODE_945_length_342_cov_40.423977
GGCACACGTTTTGCACTCGTAAATCCGCGGCTTGCGGATTATGTGTCGGGAGACCCTCAT
GTGGTGCTTATATTCACCGAAGGAGGTGAAGGTGGCACTACATATCTGGCACCGGAAACA
GCGTTTACCTTCGTGCTTGAGCCGGTGCATCTTTAGGGAGTAGGCCCGTGTGAACTTTTT
CCCACAGCGATCACACTGGAAGGGCTTAATGCCTTGGGGAGAGAGAGACATATTAGAGAA
GAACAGACATTCACACATGCAATGTGAACACATGCATGCAGGGAGCCTCTGCCTTTGGTC
CCTTCTGACAGACAGACAGACAAACAGAGACAGACAGGGACATGGCAGGTTGTTGGCTTT
AAGACAAAGGACAAAACCAAGAGAGGCCCACAGACCGTCTGGCTGGCTAACCTc
>NODE_947_length_618_cov_117.215210
GCCGGGGTACGCACCATTGGGGGTGCGGTGGGCGGAGCTAGGATGGCGGCCGGGGGCAGA
CTGGCAGGGAAGGGAGTGAAGGTGTGCTGGTGGGTGTGTTGGTGCTGGTGCATGTGCTGG
TGTTGGTGAAACTCTGCCCGCAGGAGCGACACGGGGGCCAGGGGCGAGGCCGAGGCCGAG
GGTGGCCCCCTGCTCCTCCCTGAACTCTGAACCAGGAAGCGGTTGTTCAGCTCCTGCCGC
AGGAGGTCATGCTCTGCAAGAAAGGAGAGCGAGAAAAAAGGGCGGGAAAAGGAGACACAA
GAGAGGCCCAGGGCGACCAGTCAGTCTTCACAACAGGGGTAGAGGAGGAGAGAAGAAAAT
AGTCACCTGGCATTCTCTGTTTCTCCAGCTCATGCTGTGAGGGTTTTCTACGTGAGGACT
CATTGGTGGCGGTAAGAGAGTTGCCTGTGACAATGTGCCAATCAGAATCCCCGAATGAGG
CTGGCAATACATGATTGGTTGGTTGAATGATATCAACAGGCTGGTATCTAAAGACAGGAG
AGAACCAAGAGTGATCTCAGCAGAAAACACAGATGCTATCCCTCCATGTACCAACTACAA
GTACCAAGGCCTCAACGTTATATATATATATATTATAGATATATACATATATATATCTAT
ACATCTATATACCAGACTTGGTTTTAtact
>NODE_951_length_347_cov_67.380402
GTTGAAGCTTGCAGGCAGTTCTAGGACCAGCCAACGACTCTCCATGTAGTCCCAGTACCA
GCAGAGCTTAGAGGGGGGGAGTCAAAGGAGACAACACCTGGACATATATCTAACCATACT
GCTGGATGCAACAAACTGACCTAACCAAAATATATTTTTCCCCTGTAGGGTTTGTACTTT
TTGAGAAGTGGAGGTGTTTGCCTTTGGGGGACTTTTGGTTTCATTTCTGGGCTGGTGTCT
GGGCTGGGCGGGCATTCCCGAGGGACCGCATGCATGACACAACGCAAAGGCGAGAAGCCC
ACCATCAGCATCCAGGAGCACATGGCCATTGATGTGTGCCCGGGCCCCATCCAGCCCATC
AAGCAAATCTCTGACTACTTCCCCCGCTACCCACGGGGTATCCCCGCTACAGCGCCCCc
>NODE_956_length_860_cov_128.777908
AGTAGAAACCTAGAGAACGAGACATACTTTAGGTAAAGGGAGAGAGCAGGAAGGAGTGCA
GCAATCAGTTTCAGTTTGTATTTTCACTATATTTGAGCCTATATAAAAACGATAAGCTTA
GGGGTTGACCATGTTGGTAAGAAATATTAAATCAAATGGATCATTCATAAAAAATGGTTT
TACAAAAAAAACGTGTACATTTAAAAAGACTAAATAAAACTACATCAAAAAAAGAGAGAG
GAAAGGGGGATACAAGCACAAGCGCCATGGCAACACATAGAAAGAGGAAGAAAAGAGTTA
CCCATAAGTAGCCGCCGTTTCACCCGCTTGTCCACATCAGCTACTGACGTGGCATTGAAC
TCAGAGCTCTCAATTGCAGCCTCATCTCTCTCTAAAACACAAGTGACAAGGGGACAAACA
GTGAGCAGTAAGGTTAATGAGAAGCCCAATGTCCAATCGCCCGGCCTCAGGCCCCTGCCC
ACACCTCTTGGCGTATGAGTAAAAACCAAAGCCAAGAAGCAAGAAGCCATGAAGAAGCGT
CAAAATCCCTGTTAGCGTGTTAATCTCCCCAACCCAAAAAACAAATTGAAAAACCCTGAA
CCCCAAAGCAAAAGTTGTTATTAAAAATCGGTGTCAGTCTTTAGCTGTGGATGAGGATTG
TGGATGGTGGAGGGGGGGGTACCCCGAGGGGGGTATTAAAAAACGAAATAATTCAATACA
CAATTATGATAATTAGTCGTGGTGGGGAGTGGGGAGTTTAGAAGTTCGTTGTTTGTTGCC
ACCGGTGCTGTTTCTGTCTTCCATACCAAATGGCCACACAGTGTCAGCAATGATTCCCTC
ACAACAGCACAAGAGTACAGGACAGGGGAGAAATAGGAATAGGAGGAGGACAGAAGATGA
GCAAAAAGAGTTTAAGACAAGCTGCAGAAATg
>NODE_957_length_796_cov_23.432161
CAGGTGAACCATGGCGTGGTCTGAGTGACCCAGTGCTGCTCGGGGAACCGCATGGTATGC
TTTACTGATTGTAGAGTAGCAGTGATCCAAAGTGTTCCCTTCTCTGGTAGGGCATTTGAT
GAGTTGTCTGTATTTGGGGAGTTCTTGAGTGAGATTGCCTTTGTTAAAGTCGCCTAGCAC
AATAACCAAGGAATCCGGATTTTCATGCTCCACGCACAATATCTGGTTAGCGAGCACACG
TTGAGCCTCGTTGGCGCTAGCCTGAGGGGGCATGTAGACGCCGACCAGTATGAATGAAGC
AAACTCACGTGGCGAGTAAAAAGGTTTACAGTTAATAAAAAATGATTCCAGATCAGGAGA
ACAGTGCTGCAGAATCACTGTCACATCTTCACACCAGCCACTGTTAATGTAAAAACAAAT
ACCACCACCTTTCGTTTTGCCAGAGAGCACAGGGTCACGATCCGCTCTCAGCAGTTTGAA
ACCCGCTAGCTGTAGCGCAGAGTCTGGGATCAGTTCACTCAGCCATGTCTCCGTAAAGCA
CAAAACGGAAGATGAATGAAAGTCTCTGTTTTTCCACACCAGTAGCTGAAGTTCATCCAG
TTTGTTGCTCAGTGAACGCACGTTGGAGAGAAATATCCCCGGTAACGCTGTGCGTGCCCC
ACGCCGACGGAGTCGCACCAGTGCACCGGCTCGTTTGCCTCTTCTACGGCGCTTCGCTGC
TAGGACAAAGCCGAGGGCGGCTTTGACTATAATTCCCACTAATTCTGCCGCTGGAAGCAG
AAAAGTGGGAAATAAATCCACAGGAGTTGTAGTCCTGATGTTTAGAAGTTCTTCTCTTGT
TAGAGAACTCCGGAAATCTTGGCAGAAc
>NODE_960_length_78_cov_30.717949
TGAAGGGATGATATAACTACCCCAAACCATTGTTTGAAGTTTTAACTCCTTTTGGAAGCA
GTTACGGTGGGATCCCACATTTTTGGGAGGCTTTTTCAGGGGGGTCACACATTCTGACGG
CCGTCAGAAATGGTGACCTCTGTGGTACTG
>NODE_971_length_416_cov_95.819710
ATATATGAAACAATGTTTTATCAAAAAAGCTACTTGCATCTGATCAAAGTGGAATTATGG
GATGTGAAGTGTATGGTAATAAGTAGATAATGGTTACTGATTACCAATGTCAATACCGCC
AAATAACACATCTGAAATCAATCAAATTGGAATCTGTTTAGTAGCGTCTGCTTAATGCTC
TGCCCCTCAATCCCACTGGTGAACGGCTGTTTTTAGTGTCGCATCAAAACCTAATGGCGT
CTTTGTGCTTTTTCATGTGCAGGTTCAGTTTAAAGCCAGCTAATTCCAAACAGGGATTCT
CAATTATGCAACATCCCATTTACATATGCTAATTAGGATCATATTAATTATCTTTAAATT
GGGTAATTAGGCGATCTCAATTACGGCATTGTTCATTACACTAAATGCACAGGGAAGGTG
TTTGAAGTTTTTTTCTCCTTCCTCTACCGTCTTCTGCCATCCCTCTGTTCCTGTGTGTGT
GTGTATGC
>NODE_976_length_667_cov_61.532234
TGGACCCCTCTACCAGCCATTGTTATCAGGATGGGATGGACTCATGTAAATGCAGTGTCA
GCCTGGTGTGCCATGTGACTGACAGCACATAGGGATTGTATTAATCTAAGTGACTGATTT
TGGACGCGCCGCGGCTGCGTCGTCCCCCGTAACTCCAGCAGAACAGACAGCTTCTGCGGA
GTTATCTGTATTTGTAAGTCCCTCTACTGCACCAGGATGACAATAGGGATTAGTGCCAAG
GTTCTTTAAACTGTTTTTTTTTTTCTCTTGGTTTTTCGGAGAGGGGGAAAAGCTTTCTTA
TCGTCGTTTCCAGGATGCTGCAGCAGCCACTTTTCGTTGACTGTCAATTAAAGAGGGGAT
CATTAACTTCAAGGGTATAAATGTTCTAACACTGGTATTACGATGGGAAGCTAAGTCGCT
GACAGATGTTCCAAGTTTAATTCTCCACTTGTTTTTTTTGTCCTTTAATTAATTTATGTA
TCGTCTATTGAGGTTTTCTATATTTTTTCAACCTCTCATTCATGATAATCTCGGTTGCCA
TGGTAGTTTGCAAAGACGATTCACGCTTGTCACTCGCCTGTGTTCTTAGCAGGTTCAATC
GGCTAATGTATTCAATATCAACATAAATGAAAGGTAAACAGAATCTAATGGTGCGTGTGT
TCCCGTGTAGCCAGCTTCCTCTGCTGTCTTCCTCATTCAGCTCGGAGGCGAGGGGTGGGA
GGATGTCGCGCTTGTCTCt
>NODE_977_length_534_cov_184.368912
GGTTAATAGAATTCAATAGTTAAATAGTACTCTTTTTCTGAGTACTCTTGTTTTGACGTC
CCTATAGGACCTTTACTCTTATTAACCATGCGTTAATTAGTGATTTCCCACAATGCTGAA
ACATGGTAAACGAGGACCTTAACACCGCCTCAGTGCCAGATTCACAACCTAGAACAGGAC
ACAGTGCAGAGGCATCGCCTACCTGTGGTACAGAGAATACAATACTTAAAGAAATGTGTT
GGGTAAATGAACCCTGAGGCGGATATAATGTGTTACAAAAGCGGGCCTTGAGATAAAGTG
GGGCACGATGGGAACCAGACTGACTGTAGTCTTTTGTGATAAATACTAAGAAGTCCAAAA
GGAAAAAAATGAAATGAAAATAATGGAATATTGCGAGGGGGGGAGTGGTGGGAGACTTCA
AGCAAGGGAGGAATTTTTACATTTGGGAGGGAGGATGCAATCAGTTGTGCGAGGCTCGCC
GCGGCCTCCCCGGGTGACAAATTGAAAGTGTCTCGGTCTGGTTTATAGCCCTGATCAGGT
CAAACGAAAAATATTGGAGCTCTGGGTGAGGAGACAGGCCCGCCTGGCGCAGATAAATGG
ACTGAT
>NODE_978_length_576_cov_84.897568
TCCCAATACATCGATTTTGGGTTCTGTGTTTTACAAACAAGCGTTTATGGGTCTCGATTT
TCTGTTGGGCATGATTTCAGTGTGGCACTGCGCTGAGAAAAAGGCTTGTTGGCATGTGAT
TTAAATAAAACAAATAAACAGCTTTTGTTTGTCAAAAGTAACGCGAGGAGAGAAATATGT
GAATAAACACACAAACGCACCTCTTCCCTTAATAAATCTGTGGTGAAAAACACAACACAA
AGCATTCCCTTTCTGAGAAATTCTCCTTGAATTATATGCCATCACAGTGTGATTGCGGAA
TATTAAATTAAAGTTGAAGAAGTCCGCATGGAAGCAGGCAACGTCCAATCCGCAACTCAT
TTCCCCTGTTGTAGCGAGGCATCACTTCGCTCCTCTCTTTTCAATGACAATGTGCCAAAT
CTAGGCATTTTGAAAACTGTTTCCATATGCTATAAGCGGATCGCTACTGAGAAAGAGACA
GAAGAAAATCGGAATGCTTTATACCAAAGGTACATATAATTTTTTATCTACATTATGTTG
CATTTGGTTTATTCTTAAGGGATTTGAAGAGATGTCTTTTTTTTCTTTTTTTTTTAAGAC
AGGCTTTATATATATTTATGGATTGGTGTTGGATGGATTTGGCGGTGg
>NODE_979_length_432_cov_58.081020
CCCTCCACCCACACACAGACACCCTCCCACCACACCCGGACTGAAGATGAGACGGGTGCT
TCCGAATTATTAAGCAGTCAGGAGGCGCTGATGATGAAATTCTGAAGGTCAGGCGTAACA
AGAGGCACCTTACAAGGGTCACAACCTTTTCCTTGCTGTGTGTTTTTGTTTTTTGTACCC
GCGTTGTAACATCACCTTCCCACCTCTGTGTTCATCAGGGGGGCAGGGGAGAGGGGGAGT
AGCGTTACACCCCTGTTTATCTGTTCATGACCTCTAGCCGGCAATTCTGCACTTGATAAG
AGGAGGGCTCGCCTCATAATGTGCACGGCAGCTGATATCAGCCCTGTATCCTTGTGAAAT
TGATTACCAAGACCCAGGGAGCGTGCAGAATATAATAAATAGAGATGACACATAAGGCAC
ACATGGAGTTGTAGGCTGATGGGCAACACCGCCTCGGCAATTACCTGCCGCCCACTTAAA
ACAGGGGTCATACAGGGCAGATCg
>NODE_986_length_407_cov_37.692875
TGTGTGGAGAGGGATGCTTTGTCCCTTGTCACAGGGAAAAGGCTCTCGTGATTTGAATCA
TTTATAGCCAGAATCGTATCTTTTTATAGTTGTCTAATATCTCATGTCAGTGTAATCAAG
TGATTTTGCTAATGTTCATAATGGTATGAATGGCAGTTCTGACTTCTTAATAAAAGCTTT
CAGAAATCACTCTCACGCTTTTTCTCTCCCTCTCCCTTTCTCCCTCTCTCTATCCCTGTC
TCTCCCCCTCTTCTCTCCCTCTACCCTCAATTCTATGTTCCACTGAGTCCTGAGCTCAGC
TACACAGGAACCCTCATACACAGGAACCTCCAGAGGAACCCTCAAATACACAGGAAGTTG
AGGACCAATTGAAGGTGACGGTTTCAGATATCTGCCAAACCTAAAATAGGTCATAACTTT
GTTATTCTGTTTGTCACATCAGATCCTGTGGGGAAAATATACTAGCACACACACACACa
>NODE_989_length_591_cov_108.563454
CCGCACTTCCCCCCCCCACCCCCTCCAACAACGATGATATCACATCCTCACAGTAAATCG
CCCTGCACTCTCTCTTTGCGTGTAACGTTGATATGTGACTCTGTTGTATTAGGGGATGGC
CAGCTTGCCACACAAGATTTGACTCCAGCATTTGCCAACTACTACGTTGCATCTTCTCCG
TCTCCCACTACCTTACAGAAACTTATCTTATTGGTTCCATGAAGGTGCTGATGGGTTTAC
AAAGAATTTCTAAAAACGATCTTGTCAATGAAGCAATTCACAAGTTCAGTGAACAGGAAA
TAAAGGTTTGAAAATGTTGTTTGTCCCTTCTTTATCTCTCTCTTTCTCTCCTCCATCCCC
CCTCTCTTCTCCTCTATCTCCCCCCTCTTCTCCTCTTTCAACTCTTTCCCTTTTTCTCTT
CATTCAAGTACGCGAAATACATAGAGGGCTACAGCATAGAGGGAGTGCGGCATGTCTACA
AGAAAGCGTGTACCATCCACCTGCCCAAGAAGCCAGCCATCCACCTGCTGTGGGCCGCCT
TTGAAGAACAGCAGGGTAAGTCACTATCTCCTTCACCAGTCATTTCTTAGATAGCATAGC
TACTTCCATTGCCTCTGGAAGAATTATTCAGGCCAGAACTGACCCTgacttgctttagca
cca
>NODE_992_length_466_cov_84.959229
CAAAAAAAACCTCTTCGAAAAACGAATACCCAATTCCAATCACAAGAGCAATAAAGCTGA
TCCTGTAAAAGGTCACAGTGCGACCTTAGGCTTCCCTGTATATATTGGATGCCTGTTGGT
CCACTTTGCCTTGAAATACTGCGCAGGGCGGCCCGGGGTGTTATAAAAAGTCCTATCACA
GCGCCAGTGGGAACTGCTTCCTGGCCTGGCCGTTGTGCTGTTTGGATGGGAGGAGGTAGC
TAGCAACCGCAAACTGGCTTTAATGAGCCACTGGTGCTGTACATACACGCAAGAGGAGCA
GGCACAGGGGTGCAAGGGTGATTTTTGGGAGTGCATGGTTGTGTTTGTGTTTGTATGTGT
GTGTGTGTCTACCAGTAGGCATCCCTCTGGTAAGGAGCATCTCCTCTGCAGCCCAAGCCT
GGGCACTGATCAGATGGACGATCAAACACTAATCATTCCCCCACGGCCAATACCGAGTAA
AGCTGTCATTAATTTTGCGGAATTACATCAAATCTGAGACATTCTTTATGTGGCCCAC
>NODE_993_length_876_cov_62.453197
ATCTAATGTAAACTCGGGTGTCGCATGGATAACATACCACATCTGCTCACCTCGGCATTG
TGCCTTCTTGGTTACCAAGTGATTTATTAGAGAAACCTTGTGCGAGGCTGGATCACGAGT
CACAATCCAAATGTGATCCAATATATAGGACTGTGTTTTTCATTGCTAAACAATCAGGCC
TACATGTAAAATACATAGGTACTTATATAAAATACATAGAGCCTATAAAATACTTCAATT
GTGAAACAACCTTAAAGAAATCTTAAAGACATCTGAGAATGAAAATCTGGTTGGATACTT
TGAAAGCACTATCCAGAGAGAGCCTTGTTTGCACTCATGACCAATTTATTGCCGATGAAC
ATATGGCCAATATTTTGTCTCACGTCATAGCAGGGAAAACAAACACCATGCAATGTTAGC
GAGTCAGCAAGAGCGGAGCCACTTGGCCAGCTATGCAAACGCACTTGGACAATATCAGAA
GAGGAGCACTTGCTTTCTGGGTATATAAACCGCATCAGGCTTATCTCTGCACGCACTCCT
GACTCCCATTTGGAGATATTTCATTAACTCGCGCGCGCTGTCTTAACGCTGGCAACAACA
TTCAGTTCCTACCCATCTCCAGGTGAGCGCAATAGACTGTGTACCTGTGTTGGTTTCATT
ATTCATATAGCCTACTGTGCACGATGCGATTTAATAATAATCTGTCCTAAATTGCATGTT
GTTATTTTGTTGCTGTTTTAATGGTTGTGCGTGCACGTCGCACTTTTTCAAAGAATCATG
CGAAAAGACAGGCTATTGAGTTCACCATGATCATGCCAGCTGGAATTGTGTTTTGTCACG
GTAGCCTCAAAAATGTTTACTAAATGATGGATACCGTGGTTCGTTTGAGGATGAGCAGCC
CACGATAAAATTGCATTTACAATATAACCAATTAGACTAAAATAAGAt
>NODE_994_length_512_cov_196.609375
GTACTGATTTCATAAGTATTTGTAGGCAATACAATAATGTTCAATCTGTCTGGACAATAA
TGTCATGTTTAAATCATTGTGACTGTGAACAACATGCAGAGAAAATCACAAATGCCGGTC
GCATGTGAATGTAATTACTAAAGTTGTAACAAAGGCAAAACAAAACAAACATTTCTGAGG
TGAGAAAAACACAACAATGCTAAATAAGGACATTAAAGCGTGAGTGGTTGTGGTGGTGCT
ACACAACGTGTGTTCCGACCAAAAATAGTTGTTAAAATCCAGCCACTCTCCCTCCACCAT
TGCTCGTGTGTGGATCCCAAATAAAACCTATTAAACATAATTATTCCAGGCTGATGGTGG
TGTATAGTGGTCACAGGCCAGTGAAATCTATGAGTCATAGGATATGCTGTTACTTTTCCT
GGTAATGGGAAACATGACTCCTCTCTCTGGTTTGCTGCTGTGATTGAAGGCACTGACCTG
TCATACATTTATAATAGGGGAGCAGGTGTGGCAGTGATGGACCTTAATTTCCTTTAATAA
ACCTTTTATGTGCCACACTCTTAATGCCACGCCAGCTCCTCTGA
>NODE_995_length_357_cov_70.985992
GAATATGTGTGTGTGTTAGGGGTGTGTGTGTTAGGGGTGTGTGTGTGTTAGGGGTGTGTG
TGTGTGTGTGTGAGCCTGTCGGGATGTGGTGGTCCTCTCAGCCATGTCAGGGACAGCTTC
GTCGGGGGTGGCAGCCGGGGAAAATGATGATGATGAAATTAAAATTCTGCGCCCGGCAGA
AGGGGCTGCCGTGAATCCACTGGCGGCTGTGAGCATCGATCTGTTCCAGCATTTGACTTT
CAACCATGACAAAACTGTGGGCAAATTAATTGTTCTCCAGGATATTAGGCATCAGAGTCC
ATTAATCCTCTCTGGAGCTCAACGCCGCATGAATACTAATCGTCTTTCCAGGCAGCACTT
TCCTCTCTCTCTCTCTCTCTCTCTCTCTCTCTCTCTCTCTCTCTCTCTCTCTCTCTCtac
gacttcgct
>NODE_996_length_561_cov_89.167557
CTTAATGTACCTCCCTCCTCTCCCCTCCGCTCCCCTCCCCTCTCCCTCCCATCCTCCTAT
CTCTCACTCCTCTTTTTGGAGATTTTTTTCTCATGAATGATTTATATGTGTCTTGTTATC
AGCAGCGATTTCTATAGACCCCAACGCATTCACCAAGACATTTGTGGCGTAATTGTTAAT
TTTAATGCCATAATGGCTTCAGATGGGGGCCATGATTAGACATTTATTACACAATTAAAT
GAAACATACTCAAGAATCACAAAAGGCTTCCGTAATTATTTCAGGCCATTAATAAAATGG
GCATTAAATTATATTGGACACAAAAGAGAAGTGAAATAGATTTCCATTAGAGCAATACAG
GCAGAGAGGGTAATAGATCCTGCCTGAATTCACTCAGAAATTAATTGTTGCCCGGCCTAT
TTCCACACACAGTGGAATAAATGAATGAGAAAAGAGAAGAGAAGGAGTTGGTGGCCGAGA
GAGGAGAGAGGTGGGGGGTACATTAAGAGCCTCTGATAAACCCTTTTGTTTGACATCCTA
CAATGAACCCTAGGTTGAAAAGAGAGTCAAAGAAGGGTGAGATTGTGAGGGGAAGGAGGG
TGGGGGGGGAAATGAAGAGGTGGgggagagaga
>NODE_997_length_522_cov_58.672413
AGAGAGAGAGGAAGCAAGCGAGCGGGAGGGGGAGGGAAAGCAAGACGATGGAAAGGAACA
GGGAGAGGGAGAAAGAAAGAAAATGGGGGAGATGGAGGAAGAGAGGGGAAGGAGAGAGAT
AGGGAGAGATGAGATAGAGGGAGAGGGAGGAGAGAGATAGGGAGAGATGAGAGAGAGGAG
ATGGAGGGCGAGGGAGGAGAGGGCTGTGCTCGGTCCCGGCGCCCCGGCGTGTTTGGGAGG
GTGCCCGCCGACGGAGCGGAGGAAGGCTGTAACTCATGTTTAAGTGTGGGGCCGTGTCAT
TGCAGGTCCACACTCGGGCATTTCTGTGTTGACACCCATCGGGACGGCGGAGATCTTGGC
AGTCAGGAGTAATTGAACTTAATTAATGGGATGCATATTTGATGGAGGGAATAAAATATC
CCAGCTCAGCAAAGTGGAAAAGGGAGAAGATTTAGAGGGAGTTGGAGGTGGAGGGGAGAG
TCATTTGTGCTCCCAGTTACTGCTGCTTGAGATCAGGAGAGAGAAGGAGAAGCCGGGAGG
AGGGAGGTAGAGAGGAAAACGGAGGGAGGAGGGAGGGGGGGGTGCGATAGGAag
>NODE_1007_length_513_cov_17.567251
CCAACTTTTAAGCAAATGTACAATTCAAATACAGGGTTGCAGTCAGACGTGCAGTTTTGG
TCCAAAATTAGGGTTAGGGTTTTGAGTTCCCTTTATGGTACATAGTCATGACTTATTACA
GTGAATAATTGGGGTTAGTTAAACACAATCTTTCAATATCATAACCCTAGTACCAACAGG
GGGTCAACAGCGCCACCTAGAATCCCAGATTTTGGGCCAAAAGTCCAAGTTCAGATGTCC
ATATTTCACACCAGGAACCAAGTAGAACCTTCAGACTGGCAATGTTTTATTCTCCTGATC
AAGACCCTTCCAATGATGTATTTGGTGTAGTCGCATGACAACATTTTAATTTTCACCCTG
CTGGACTAGACCTTGTGTTGGGCGCACATTTCACAGAGGCATGAAAAGGTCAAATGCATA
GAATTAGATTGTGTGTGTATAGTGGCTAAATTCCTTAATGATCAATATTTTTTAACTTAC
TATTGTTGTTAAGGATTCAACATGGGGCCAAATCCAACTTTTAAGCAAATGTACAATTCA
AATACAGGGTTGCAGTCAGACGTGCAGTTTTGGTCCAAAATTAGg
>NODE_1011_length_764_cov_47.147907
CAAGTTTATCTACATACCTGGTTATTATGTGGCATCCCATATAGGGCTTCAACCAGGTCA
GCTGCTCTTTTCAGTAAGACCTCCTGAAATAGAAAAAAAGAAAAAGGACATTTTACATGA
CTTAATAAAGTATTACTCTCCATAATCCATATAGCTGTGCAACAAGCAGCACTGCAGTAC
TAGAACCACTACAGCCAGTATCACTTAGGTGTGTTCAGTGGTACGGTAACTAAATACAAC
CCTGAATTGATAGAAACCAGTACTCTGTTTGTCCACTTACTCTTTGGTCTCTAGAACCAC
AGGGAGCAATGAATAATGTTCCATATCTTAATTAAACCGGCGTAGTCCTTTAAAACAACA
CCTCACCCTTAATTTCAGAGTCTTGCGTTTGCTCCCGAGTTCAATGCCGAGCCCTCTTTC
TTCAGAACAATAAAGTGAATTAGCTCGGGTTAATCTAGTTTTGTCGTAATGACATTAAGG
AATTTTTCAATTAACCTCTTTGACTGGCTGTTGTAAAGGACTTCACAAATGACTTCCCAT
CCAGAGAGAGCAGGGTGCTTGTGCCTTGGGGGACATGGATGCACAGGGTGGGGTCTTATC
CATGTCTGCATGCTTGCCCCTGCTTGACAATGAGGATTAGCTATGTTGCTTTGGTTTTTT
GACAACTGAAAATGAGTTGGCCCCGGATCCTGTGCTCCCTTCCTCTGTTCCAGCCTCATG
GCTTGGCCTGTTTGTGTTCTTTATCTGCACGTTGAATTGAACATTTACAATTAAACCCCA
GAACCAGAACTGCTTTTGTTTTGAACGATGCCGTAAGCAATATGCTCAATGAGAAc
>NODE_1012_length_432_cov_82.715279
GGGGGGAGGGAAAGGACAAAAGGTTCTTCTTTTGAGTTCATATTCAAGTTTTCTCCTTGT
TTTTCTCTGGTGTATCTTTTCCTTTGCTTGTTTCACACTTTCGTGATCTGTGTATGCTGC
TCCTCGTCAAAAGGTTCGTTTTCCGGATCAGAGTCAGTGGTGTCGGAATATCGATAATGA
TCGGGTTCATTGTCGCTAACGTCCGGAGTGACGGATGTCGAAGTGCTTGCCTCGGAATTC
GAAGGCTCTTCCACGGTTTTTGTAAAATAAAGCTTCACCTGCAGCCGTGAGGGATAAAAG
AAAGACAATTGCACAAGCAGATTTAGTAAAAAATATACAAATTCTAATGACTTGAAGGTA
TTACAAAACATTTTATCATCATTCCCCAAGCCACAGTTCTAGCACATTTTACAAGTTGCC
CTGCTCACCCTCACCTTGAAGTTGGGGGAAAAGTAGCGGTTGGCTTTATCTTTGTTGGCC
TTGTCCAGGTAGTTCTTTGTGAGg
>NODE_1013_length_377_cov_111.053047
CCATTCACACGTCAATGTTCCAGAATCCAGTTTTTAATTAATCCAGTAGGCAGGCTGAAA
CACAGGGTACACAAATTGCCTTCGGCCTCATAATTAATTCTAATGGAAGAAATTAAAAAT
TGGTGGGGTGTGTTTGGATTGTTGGGCTGTGTTACTGCCCGGGTTCAAGCTCGCTAGAGC
GGGGCTGTCACCGCCATGCACACACGTGTGAATGAGTGTGTGTGTGTTAAAGTGTGCTTT
AACACATGCTTCATAAGTGATGTATTATTAGGGCAGGTTCCTCTCCTTGTGTGTGTGCTG
CTGTATTATCAGTTCACCTGGTCCTGTCCCTCTGGTCTATCGGTTCACCTGGTCCTGTCC
CTCTGGTCTATCAGTTCACCTGGTCCTGTCCCTCTGGTCTATCAGTTTACCTGGTCCTGT
CCCTCTGGTCTATCAGTTTACCTGGTCCt
>NODE_1014_length_924_cov_41.533550
TAAACAATTTGAGCGCAGACAAAGAGGTTTCGCGGAGTGGAAAAAGCCATAATCGACAGT
TGCCATGTCTGATTTGACGGTTGATTGATTGGCTGTCATCCGCCTTTGATCTGTTCCTTC
CCGGTTTCCATCAGGAAATCACTCCTCCGTGTGATGCATCCTCTTGACGTCACATTAAAA
CCACTTTGAAAGCATTGTGTACTTTTTCCTCTCTTTGCAATGGTCAAGTGACTCACCAAA
AAACGAAGGGGCATTGTGGATTCTCAGTGAGACATCCCTCTTTTTTTTATTTTTCCTCTC
GCTTTTTCCTCTGTATCCCTTTTTCACTCACTCACTCACTCGACCTCACAAACACATGCA
CGCACGCGCACACACACACACACACACACACACACAAACACACATACATACTGGAAGGGG
TGTAAAAGGAGACGTGAGCTATGTAATGGAAGGGAGGAATGGGTGTGCTCTGTCAGAGCG
GGCCGTCACAACGGCTTTGTTTCATGTTTGATTTAATTGTCTCTCTTCTGACAGCGCCAT
TCATCAGTGGCTTTAATGGTCAATCAGAGACAGGCGGAGTGAGTGCTCCCATTCTGTTTA
GCCATAAGCTGGCCCAGGCTTTTATTTCATCTAAATGCCCTGGCCTAATGTACGAGCTCA
CTGCTCAGAAGGGCCGCTGGGGAACATATAAAGCAGATCTGAAAGCTTTCTGATTTCAGA
TCACTGGAGGTTGTTTTCCCCCTCCATCCTCCTCATCTCCTCATTGTCTCTGTGTTGATG
TGGGGCACCGACACACTGTTATCTAGACCGGCTTGTGTTTTTAGAAAACAACTTGGTTTT
GTGTGGAATTCTTTGTTCATCCATTCATCTCTCTAGCCCCCCCCCAGTCAGTCAGACTGT
GCAGCTGCAAGTTATAAAGTTGTCAACTGTTCAGTTGCACACAAAGGGTGATGATGAATT
GATTGCGGCAGAGAGTGCGGTGATGGAGAGAGCAAa
>NODE_1016_length_849_cov_96.990578
CCTCAGGCTTGGGCTGAATGTAGATGGATGTCAGCAAAAGGGTATCTTCTGTCTGATCCA
AATAACAGATGAAATTGCTGTATCCGCTCTAAAGTTGAGGAAACGCTACAGATAAAGAGT
TTCCTCCTCTCTTGCTAGAACATTTTTAAAATCAAGATGGCGCGGCAGTCGGTTACATTG
TGTATGTAATACTCTACCTGGTTTGTAACCGACTAGAACTGTGATGTACAGATGATGTAT
TATTGAAATCTGAAGCAAGTAATGCAATGATATTAGGATACAGTTTTTGTATTTTTATTC
TTGTATAAGGTTATTTGATGGCTATTGTTTAGCCTCTAGTTCATTCTGTGTTATTTAAAT
TCTAATATATGAATCATATTTGGATTGAAGTCATGTTCAGGGGCCATGTTGTGTATGTAT
TGAGATGTAAAGCCTTTGAATGTGAATAATTATTGTAAACTATAATATTTTACAGCTTTT
TTCTTACTATATCATATACATTTTCTATTTGCTCAGTGATTTAATCATATTTCTGATAAT
TTAATGAATCTGTTCATTCTCTCTCTGATTATTTGTGCGCTAGGTCAGTAGTTGTTGAAT
GATGAATTTTCCACGTAATGCTTGGTAGTGCAGTAATTAAAGCATGTAGGGATTTAGGCA
TACAATAATGATATGCCTCCTGTCTTCTTTCAACCAGCCATGCTATAAACATGATTACAT
CCTCCCATGAAAAGACCACTTCAAATGGTTATGAACAATACAATACAAATATACTTCCTT
TACAAGGAAGATGATACGGGTTTTAGACTATACTTAGGACCTATTAGACAGCCTACAATA
TAGATACGGTACTATCTAATTTTATAGACAAATTCCTGAATTACCATTGTCAACAAGAGT
GGAAATAAGTTGGAGAACTAa
>NODE_1017_length_444_cov_17.484234
CAGAAACAAAAAAATACAAATACAGGAAGTTCCGCAGGCTAAAAAAAAAACTCTCACACC
ACTTTCGTGTTTTTCCTCATCTGCTCATCAAAAGAATAAATACCTCATTCTCTCTCTCCC
TCTCTCTCTCTCTCCCTCCCTCGTCCTCTTTAGTGGAATAAGAAGGCTCTCAGTCATTCC
CCTCTCCTCACGTCCATTAGGGAAAAGCATTTTGATAAAGTAAGGCCCACAGTCAAACGT
ATGGAGCGCTACCCAACGAGAGCACTCTCGCTGCCAACCTCTGATTGACCATTAGAGCCA
TTGATGAATGTGGCTGTCAAAAGGGAGACAATTAAATCAAATATGAAACAAAGTCCCTTT
GATGGCTGCTTCTGATGAAGCTAACCAGTCTTCCATCTCTCGATTACACTAATAGTAACA
TTTTTCATACTAGCAATGTGTGTATGTGTGAGAGAAAGAGTGGGTTGAAATGTAGCGATT
ATGTGTGTGTGTGTGTGTGTGTGCATGTGTGTGTGt
>NODE_1021_length_632_cov_90.462029
GGGGGGGTGTTGCTCCAGGTTAGGATGCATTGAGGACAGAGCGGCTGTAGAGGGTCTGGT
AGTATGCCCCGGTGTCCAGGCCAGAGGGGACGTTGTTGTCGTAGATCTGCTTGGCGGCGA
CGGGCGAGCTGCTGGCGTAGCCGTTGTAGGCCATGACCTGGTCCTGGTAGGACTTGAGGT
CCATCTTCTGCTCGTTGGACATGAGGTTGGTGATGGAGAAGGGGTGGTTGAAATTGTAGT
GGGGATCCAGGGACTTGAGGGCTTCACTGTGCATGTCCAGGTGCTGCTGCTGCTGCTGCT
GCATGGGGCTGCCCAGGAGATGAGTGCTGACCCCCAGGGCCTGGGAGTGGAGCAGCGGGT
TGGAGGAAACGGCCATGGAGGTGGAAGAGGAAGAAGGGGGGAGGGAGAGAGGCGGGCTGT
GGATGTGGGAGGTCGGGGGACGGGGGCAGTCCAGCGGGACCATGTTCCTCTGCTGTGATT
GGTCGTCGGAGGAGGACCCCGGGTGGGACGCGTCAGAGTGGGCGGAGTCGGCGCCCTCTG
AGCCGCCTGCAGGACTGTGCTCCTCCATCAGGCTCTCTGCGTGGCCGCCCTTCCCCGACC
CCGCTTCCTGACCTTTCCCGGCAGCCTTCTTCGCCGCCTTCTCCTCAATCTTGAAGCGCT
TCTGTCGGCGCAGGTAACAGCCATTCTCGAACATGTTGCCAGAg
>NODE_1026_length_659_cov_89.722305
AACGTTAACAATAAAAGTGCTCACGCAAGTGCCAAGCATGCTATATATACAATGCAGTAG
TTAACATTTGTAATAATTGTGAACTGAGTAAAAAAAATTGGTAGCTACAGACGCTCTTCG
GAGTACATTGGTAGACTGTCTGAAAAAAAAGAGTTAAGCAATACAAGCAGAAAACCAGTG
TCCTTGCCACTCAGCTATGAAAGGTAGCCCTAAGCCAATTTCTGTGTGCTGTATGCTGCG
CCTTTCTCCTCCTCCCCATGGCAGGGAGAAATGGAATTGCCTCTCACATTCAAAGACAGC
TCTGTGAAGGTGATAATAGAGCTACTCCCTGCTGTCTGCAGGGAGGAAATAGGAAAGTGG
CATATGGGGCCAGGAACCGAATGGAGAGGAGAAGAGACCAGGCAAGGGAAGCAGCCACAG
GAAAGGTTAATGATCAGTTCTCAATTCAGGAGGGAGGAACTCTGTTCTACCACGAAGAGG
AAGAGAAATGTGACATGATTTACGTCTCAGTGACTTGACGTCCACCTTGCCTCAAAACAA
ACTGCTAAAAACACGTCTTCATGGCACTCTACTACAACCAAGCTAAAACAGAGATGACCA
ATGAAAAAAGGTCATCTCAAATTCGACGGGTAAACCAAATGTTCAAAAGGGTTAGCCGAC
CACACAACCACTAATCACGTAACTATGTCAAAAGTAAACACAGCCATCCTGCAACACAGA
GGCCTCCAGTa
>NODE_1031_length_206_cov_262.393219
GTTAGAGGTAGTTTTTAAACATCTGATGGTATAATGTGTTCAAGTTGGAGAGTGTAAGCT
GTCTTGTTTCTTTCTCCATATCCTGAAACATTGTAAAGGCCAAGAGTAACAACCACACTT
TAACAAAAGCCCATGTGGATCTTGTTGGTATTGCATTTCCGATTTAGTATGCAATGGTAA
AAAGTTATAAAATTCCTGAAACATTGATAGTATAGGCCAAGAGTAACTACCACACCACAA
ATGGCCCACCATTACCCATAGGTGGCGCTACAGGCCAC
>NODE_1032_length_216_cov_22.717592
TTACTGGATAGATGACAGACAAATAGAAAATGGTAATTTATGTGTAAGCCCCTCTCCTAA
GAGACAGCAGAAGCGACAGCCCACCAAGCCCCACTGAGACCACAGAGAAAGATTTTGTAG
CTCGGAAATCACTGCATAATGTCTGGGAAAGGGGATCATGTGTTTTCGTTTATTTTTTTT
GTCTTCTTTTGTCTGTCTGTTTTGTCGCCGCTTCCTAAGGAGGCGGCGCTCAGGTGGAGA
CATGGGGAAAAGGTGGCCCTCACAACACACACACACACACACACACAC
>NODE_1034_length_270_cov_161.829636
CCGGTGTGGCGAGGGGAGAGAGGGGGAACATGTTTATTTGTGTGTCTGCACATGCCTCTC
CAGTGATTCTCTGTGCTCCACTCACCCAGCTGCGGGCTGCAGGAGTGATTCATGGCCCTG
ACAGATGCCTGGTGCAGCTGGATCTGTCCTTGATCATCCAAAAAGCCTGGACAGCACTGT
CATTCACCATTGCCCAAATTATCTCTGTATTGACTGCAGAACCCTGTGTGACAGCGGCGT
AATGGCTAATTACCCAGGATGCTTTGGGTACTTTTAAACCCCAGAGTGCTCTCTCCCTGT
CTCGCCATGCTGCTGCTGGTGTGTGTGTGTGTGTGTGTGTGt
>NODE_1036_length_86_cov_58.395348
CACTATTACATTACTTCAAATTGAAGCCTTGATTGATTTCAATGTTCTTCATTGCTCGTC
TTTGAGGCATTGTGATCTGTCTGTGCCTTCTCTATATTTTACCAGTGTTAGCAATCTTCT
TTGCATTTTACACTGCCTGTAGTAAATATACCTGTATT
>NODE_1038_length_574_cov_46.461674
CGCCGTAGAAACATAAATTGGTCTGTCTAGCTGAATCCATGTTGTGCTAATGTACCAGAT
TAACTCAACTGTAAATTGTCTCCTTTGGATGTCTGTCTTGCTAAAAGTTCCCCATATGAT
TCATGATTCAGATTGCTTTTAACAGCTATTGGCTAAGCAATATGGTAAATGTACAAGGTG
ATGCAAATGGCATTAGTGGGAAAGGATGCACAGGACCATGTAATGCAGTCAATACTACAT
TAACTACTGATGCCCAATTACAGAACCAGGGAGAGTGGCTTTTAGGAGCATTAGGACTTG
CAGAAAAGCTGAGATCACCTGCTGCTCATTGCCTAAAAGCTTCACCCTTTGCTTGCTGGG
GCCGACCAACTGCACTGGCATTTTGGCAGGGATGTGGAGAGAGCTGTCTGGGTCTAGGCT
CTTTCACTCTGTAGTCACGGCTGTTAGCCTGTTAGTGTTCCATTGGCTATAAGCTATCCA
AGGCCAGGCTATTTCTGCAGCCCATTTTAACCACAGTGCAATTTAGACCACAGTTGTACA
TATGGGGTGACATTGTGTGTGCCTATGTTTGTGTGTGTGTGTGTGTGTGTTTGACTGTGT
CTGCATGTGTACGCTTGCCTAGTtgacgtgattgttctatggtctg
>NODE_1039_length_754_cov_87.766579
GATATCAGTTACTTTGCTGATTCCTTTGGCATAAAAAATGACAAATGTACAAACAGACAA
CTCTATGATTTAATTACTATTGATTTTAATATTGTTCTATACATGAATTGATGGTACAAA
ACGATACTTCTAGGTATATTTAATTAATTACATTGTACAATTTAAATATATGAAAAGTAA
ACACGAAATAAAATACAGATACATTTTTCTTGGATTAAATCACTATTATTTCCGACTTAA
ATCAATGACTTGCTGTATTATCCCAAATAGCAGATGATATTGTAGCGGTAGCAAGTCAAG
TTGTTCAGTCGAGAGAAGCAGTGCACGTTTAATCATTTAATAAAAAAAATGCAAGGTCAA
AAATAAATTACATCCATTATTTGCAGCAGATCTCCCCAAAGCATTGGGAGGGAAACTGTT
TTGAATTTCAATTGGCTTCAAAGTGGCAAAAGCCCTCAGCTAATACATCAAAGCAAAATT
GGTGTCAACTAATCGGTTTAGGACACAGCTTAGAATGGCTAAAATGAACAGTTGAAGCTT
TCTCCTGTGCAGACCGACCACTACTTTGGGCTGGCGCACCTGACCTTGTGCAGGAAGAAA
CATGTCACCCTGCTTGACGTTAACCAACTTTGTTTAACTTAACCATCCTTGGTGTGAACG
CGAGAAGCAATTAGCCTGCTACAATAGTTAATGCTTTCTAATAATAGTCTCTAAATCCAA
ATTAGATTACGCCTCCTCCCTCAGGCATTTCTGGTGTGATGCATCATTCTTCACATGGTT
GAGCTACCGCTGGGCGTTATTACCAAATATGTTTTACTGCTAgtaa
>NODE_1045_length_903_cov_81.764122
TGTTTCAAAATTCCCTAGTAGCCATAGCCTCTGTGTACGGCATATGGTTGCAATGGTTTT
ACGAAACCATACTGAAAGAAAGAAGAAAATGAAATGTGTTTATGGAGGCTAGAAAGTATC
TTAACAGTAGGCTAGTCTACAGCACGAAGTGGAATTGTCAAATAATGATCAGTGCAGCTA
TTTTGTAGGATATTTCCCACACTAGCTTCGAAATATAGCTTCTGCAAAGTATCTCTGCAA
AGTCTTATATTGACTGATGATTAATTACTTTTTAAACAAAAGGTTACTAGTACTAGGACC
TTTAATCCTACCCACTCCCCTCAACCATCGTTTTTTAAAGATATAAAGACTGGCGTATGC
TACAGATTGTCTTTGCAGCTCCAAATCCCAGTTTTTCCGTACAATAATCTCAGGCTGCTT
GTCATTGCCTGGACTCGGATCCCGGAATCTTCATGATTTGCGGACATCATGCTCGTTTTT
TAGCCGGGAAACCCTCTTCTCGTCCCGCATGTTTAGGACCAAACGATCGGGGCTCGTCCG
GCGACTCTGGAGGAGCCGTGCGCCCGTCGAGGGCGACGAGGAGACGGATACACGAACGCA
TGGATCCGGGGGTTGCTGTATGGGTAAATCGACAAAGGTTGCCAAATGTAATGCCGGGAC
GGAAGCTGAATTGAAGGCATTGACCCACTCGATACTGAAAAAAATTAAAGAGAAACAATT
AGAGGTGCTCCTGCAAGCGGTGGAGTCGAAGGGGGGTGCCAGGAGCCCCTGCCTTCTCCT
GCCCAGCAAAGTGGACACCAAACTGGGTCAACAGTCTTATTCCCTCCCTCTGCTGCTCTA
CAAAGTGTTCAGGTGGCCGGACCTCAGGCATTCCTCGGAGTTAAAGAGACTATCTTGCTG
TGAATCCTATGGGAAAATTAACCCAGAACTCATTTGCTGCAATCCGCACCACATGAGCAG
GCTTTGCGAacttgg
>NODE_1046_length_73_cov_204.808212
TTATCATCTTCTTTGGCACATCTAAACTAAGGACTAGACTTTTAAGAAAGCATGACCAAA
GCAATTTGTTGAGGGATGGTTCCTCCATAAACAGTTGCCGACAAAGAATTTCAGACAATA
ACTTAAACATAGTCTTGCATTAAGA
>NODE_1048_length_476_cov_20.695377
CCAATGCTTTCACACTGTCAGCAAAACAGATAACATCATGTTCAAAACCTAAATTATTGG
CTAAAGTCAAAGGGAACAGCTGTTTATATTGTGAATTGAAACACAAATATATCCCCTGTA
TTTTATTCCATTGCTACTGAGAAACAGCTGAAGTTATGCAAATACTGTACATCACAGCTG
ATTCCCAACTAGGAAACACTCAGGTGTTGAGGTTCTTTCAATTGCATGACCATATGGTAT
AGACAGTAAAGAGGACCTCTTTGGGCTGATCTGGTGTGGAAAAAGAACAATATAGAGCAA
CACAAGAAAGTAAGAATACAGTAATGCCTGCACAAGGGAGAGGAAGACAAGTACCAGGAC
AAGGGAGAGGAGTGGGACAAGGGAGAGGGAGAGGAGTGAGACAAGTGCAAGGGAGAGGAA
GACAAGTACCAGGACAAGGGAGAGGAAGACAAGTACCAGGACAAGAGAGAGGAGTGGGGC
AAGGGAGAGGGAGAGGAGTTAGAATGTGTGGTGGCGCTCAGAGAAGGGCCAGAGCTAGGG
TAATACTG
>NODE_1050_length_87_cov_108.701149
CTGATTTGGAGCCATCACAGAGCCAGTTCCACAGAGGTCACCATTTCTGACGGCCGTCAG
AATGTGTGACCCAAAAGAAAGCCCTCCAAAAATGTGTGACCCCACCGTAACTGCTTCCCA
AAGGAGTTAAAACTTCAAACAATGGTTTGGGGTAGTTAT
>NODE_1051_length_73_cov_137.931503
AAAAATGTGTGACCCCACCGTAACTGCTTCCCAAAGGAGTTAAAACTTCAAACAATGGTT
TGGGGTAGTTATATCATCCCTTCACACTAATTTGGAACCATATTTTCTGATTTGGAGCCA
TCACAGAGCCAGTTCCACAGAGGTC
>NODE_1052_length_336_cov_30.785715
ACACAGCATTCCAAACCTTTTATTTTTGAGTACTTTTGCCCCGTAATGGATCCGTTGCGA
AAAAAATAAATACAATCATGCCCCGAAAAAAAGCTATAGTTATAGTTTCTAGAAAATGAT
GCATCACAATCCATTAGCACAGCATGCCACAGATGATAGGTGCGTGTGCGGACTCCACTG
CTATGGAAGCCCATGAGTGACAGAAAGGCTAATTGACAAGCAGAGACTCACAGGAGCGGA
GAGTCAATGGGGCCCGCGAGAGCGTACCTTCTCCCAATGATGAAGCCAAACACCATGAAC
ACCAGGATGATGGTCCCTGCCACAGCCACCACCGCAATGATGATGACGGGGTTCTGCTCG
CTGGAGACCGTCGCGGCTGAAAAGTGACACACACGCACACACACACAC
>NODE_1062_length_500_cov_39.816002
ACGTCAGTAGCTGTCTTTTGAGAAGACCCCTTGTGGAATGTAGAATTCAAATTAGTTTCA
GATGCTTTGTGGTATTACATTTAAACAACAAACCTTTTTATCTTTGATCAAAATCACACC
ATAAACAAATGTTTGGGATGAACAGACGATAGTGACATGTATAAAACCCTAAAACACAAT
AGTAAAATATATAAACCAGAACTGACACCCAAAGTGGCCGTTGATTTACGGCTGCAGAGA
GTTTGGTACCAGGATTCCATGTATATTAGTGCCACAAATCTGGGTCCATTTAGCAGCGAG
ATGCTCATGTATCACCCGTCCCACTCCGAGCCAAGGTCAGCTCTTATTGCATCAATCTTT
TCAACAGAGGCTAGTTCACACAGCAGCAGGTTAGTAACTGTCGCAGCTGTAATAGAATCT
TTTTTTCCCGCTCTTCATCTTTCTCTTATCATGTGAAATATATATTCAACTTCTATTCTT
TCCCTCATTCTCCTGGTCCTTTTTTCTTTATCTTGAAAACATTCCTTGAACCCATAATCT
TTTCCTGGGGACAGTAGCACAGACTGTACCCc
>NODE_1063_length_213_cov_10.497653
ACACTGTAACTATAACATAGAGCGCAGTTGGCAAATCGGCCTCTTTTGAAGCCGCTGCCA
AAATATGTCTCAGTTTGCCTCTGTGTTGCCCTACTTCTGGAAGTGTTCAGCTCTCAAGTC
AGCACTCTGTGCCTCCTCTCTGCCCCCCTCTCAACTCCTCTACCCCTCTCTACGTCTCGT
TCAGCTCTCCACCTCTCTGGCCATCCGACAGTAGGCAGAGGCCCACTGGAGAGGGTGGAG
ATAAACTCCTGAGAGTCCAGCAGCAGTCTGCTCTGTGTCAGCACg
>NODE_1073_length_211_cov_14.924170
CATAATGGTAACGATAACGTTTCATTCTCAGGACATTTATACTCAAGAAGAGTCAGATTT
ATTGTGCTTTGTCGATATAACGCTGCTACATCTAGCCAGTGCATTTTGTCTCAAAATGAC
AGGAACGTTTTTTATGATTTGCTTCTTTAGCTACTGAATTTCCATATCGAATGATGCTTG
GCCCCTTCATTGCTGCTTGCAGCTATATTTATTAGGGGCCAAGCAGCAGCGAAGCTGCTG
TGGCACCTATTGTAACTGTTAGTTTTATTATTATACTTAGGAC
>NODE_1077_length_304_cov_42.328949
CCCCCCTCTCCTCCTCCCTCCTCCCTTCACGCCACGTCATATCTCTCCCCCCCCCCCTTC
CTTTTCAGTGCACCATAAATGACTGTTGTTATGGGCCGCTGGTAGACTGCATCAAACAGT
ATCCTTTCCCATCAAATTTTAAGTCTGGAATTGACGAGGAGCTGTTGGAAGGGATGAGAG
TGTGTCTGGGAGCTCACCTGACATAAAAGAGAGGGAGTGTTCCATCCTGCCTGCGCCCAG
TCATCCTCACTCCTCACAGGGGGTGGGGAGCCAGCCATGGATGGAGGAGAGGAGGAGAGG
GGGAGGAGGAGGAGGAGGAGGGAGGCGGAGGGGGAGGAGGAGGGGAGGAGGAGAGGAGGA
GGATGGGAGGAGGAGg
>NODE_1078_length_312_cov_15.528846
AGATGGTCAACTGTAAACAAGAAATTGGAGTGGATGAGGTGTGTGGGGGGGCTTAGTGCC
TGCCAAGACCCTGTCAAACACACACACATCATACAAACACACATTATATACACACAGCCA
GCCTGAACATCACTATATCGGGGGTTGAGAGACAGTAAAACAGCCAAACCAATCACCCCA
GTGGTAATGGCTTTGTTCTCCCTCTCTCCCCCTTTCTCTCTCCTTGTCTCTCTCCTTGTC
TCTCTCCTTGTCTCTCTTTGCCCCACTCTCGTCCTCTCTCTCCTTGCTCCATTCCCAGCA
CTCCGTCCAATTACTGACCCTGACACTGGGTCTAGCAGACATCCAGTCACAACAGCTGAC
TCATGTTCCAGCATGTTCCCAGTc
>NODE_1082_length_73_cov_75.945206
TGGGTTGAATTCGTTTTCAACAAACAACATATTACGTTGCTCTGATTGGTTGTAGGTCTA
TCCAATTGAGCGAAGAGGCATTTGTTTTACGAGTTCGGTTGAAACACGCCCCATAGTCAC
AGCCCAACGGAGAGTTTTCAGACTC
>NODE_1083_length_173_cov_35.867050
GTGCTATGGAGGCCATGTCCTGCTCTGGACTGCTTGGCCCCTCCATTGCTGCTTGCAGCT
ATATTTATTAGGATTCCTCCGTGAGGAGGAAACCTATTGTTATTGGTGGTTTTATTATTT
GTAATTCTTGTACCATGGGAGTCTATGGCAGCCCCTAGACCCCATCGACAACTTTTTGTG
AAATTTGGCACACTCATTAAGGACAGTCCCCTGGTCCAACTTACCAAGTTTCATGTGTCC
CATTA
>NODE_1086_length_567_cov_23.164021
GAGGAGGGGAAAGAGAGGTGGGGGAAGGAGGAGGACGAGGCACGGGAGATGAGGAGCGAA
AGATGTAAACGAAAAGAGTACAAGAGAAGAAGAAAGAGGGAAAAAGGGAGCAGGAAGGGA
GGGAGGGAGGGAGGGCGGCAGGGAAAGCGAGGACACGGCGCGCGACGCAGGGAGAGGTGG
CGATCCTCACCACGTATCCAGGCCGACAGAAACAGGTGTAGCCGGATCCAGGCTCGTTCT
GCAGGCACAGCCCCTGGACGCACGGCTCGGGAAGGCACTCGTTAATGTCATCCTGGCAGC
GAAGGCCTGTCCAACCTGCCAGCAACACAAGCCCACAGAGCACAGCGATGAAGCCCCGGG
TCTCCCACCTCAAACCTCTGAAGTGAATATCAATCCACTCCCCCCTTCCCCCCCAACACG
CACACGCACATTGATTTGCTCGCGTTTGTGGCAAGCTCTCCGCTTCTCACGCGCCCACAG
ATAGACAAGAAAAGGGTGGCACTAAAAAAGCCTTAGATGCCACACATTCATTTTAATGAG
CCTCCATATGGAGGTCTCTCTCAGATGGGGTGAGAGCGTAAATGACTCCCAGCGGAGCCG
TGGGTGTCTGCAGCCCTGAGGCAGAGCCTTCACACAGAc
>NODE_1088_length_313_cov_53.980831
TCCACAAAGTGTGATGGCCAGAGACGTTTTCTTGGACAGCAAGGTCGTCCTGAAAGCAAA
CTTTTCTTCTTATTCCATCACCCGCTTTGGAAGTTATGTCCAGAAGCCAGTTATTATCTA
GTATTAATAGATGCAGCCCCGGGAAGACAAAATCAGCTATTGATAATTGCAAGGAGTACA
CGCGGCTACTGTATCGATCGGCTTGTCCTCCTCTCTCCTGGCGCGAAGAGATAAGGAGGC
AGACTCTTTAGAGCAATATAATTTCTTTTGACCTATCTGCTTGCTACAGACTTATGATGA
ATAGCCAGACTGGCTAAAGTCCTTTATCACCAAAGTTACCCCTTGATATAATATTGATTC
TTTATAACTACCTCGCCACACAAAA
>NODE_1089_length_276_cov_65.152176
CCTGGGTGTGAGCAGAGGAGGGGGGATTGATAAGACGGAGGAGGGGTGACAGGACAGGAA
GGGTGCACGCCCCACGTGCACGCGGCGTCAATCAACTCATCACCCGAAATTAATTATTTG
CCCATATAAGCCCTCCTCGACAATACTGATCGAATTGTGTCTTCTTTTGTTGCGAGATGT
GTGTACAGGATTAAATGGCATTTTGTCTCCTTCCCTCTCCTTTCATCATCAGCGAAATAA
AGATTGGAGGTCAGATTGTAAAAGCCCTCTTCTAAAGGCGCGGGGGATCTTCCTTCCACC
GGCTTTGTGATGATATTGATGATGATGATGGCCAAGTGGACAGTTTGA
>NODE_1090_length_247_cov_78.311745
GAGACCACGGTGTAATTTAAATCTAAATGCTTTGCCTGGCATTAGAATTCATTTTAGATG
GGTCAATTGTTCCATAATAAAAGGATAGAAGGTGTACTTCATGCAAGAGATTTATGTTTG
CCATTTGTTCATATTCATGTGCTACTGAATACCCTCAATTCAAATGGTGATGGCAGCCCA
TATCAGTCGAGCTGCAGCCCCACAGATCACTAACCGGCAGCAATGAATTTCATTTGCGGG
ACAAAAAAAAGAAGAAATTAGCTCCAACAGTTTATTGATTTTTGCTCAACAGAAGCCTGT
ATAACAGCTCTATTGCCCT
>NODE_1097_length_100_cov_14.990000
CTGAATGGTTTTCTTGATGTTTCAAGTGTTATAACATGCTTCTGTGGCTGTTTATACATG
GTAAAGGTGTTTTCGTGAAGATGTTTAGCCCTTAGATTGTGTTTTTGAGACTTTCATTTT
TTTATTGCTCTAAAGTGCTTTTCAGCTCCCGAATAGCGTTTTCAATGCATTT
>NODE_1101_length_693_cov_67.240982
CACCCACCCACCCCACAGGGTTTCCCTTTGACACGCTTAGAAAGAGTGCACCGTTCCCCA
GAGGAGCTGCAATACCGGGGCGATGCGTGGAGCGGACGGAGCGAGCCCTCGTTCCGACTC
CCTGTTGGCAAAAATCGGCTTAATAAGAACTGGTCCCCCCCGTGGGAGACCTATCAGATA
TTAAACTGACAAGAACAGAAACTACACTTGATCTGAGCCAAAAGGCCGAGAAGCGATGAC
CCCCATTAATCCACGCTACCCGCGCGCGGCCCCTCAGTGCCCTTGCGCTGCCCCACGGTA
ACGACTGGACTAGACTGGACTAGACTGGACTAGACTGGACTAGACTGGACTAGGGGGTAG
GGGTTTGCAGTAGGGATAGGGGTAGAGGGGAGGGGCAGAGGGAGGGGCAGAGGGGATGGC
CAGGGGGAAGGCCGGCCCTCCCTCGCGCTTCAACCCCGCTCCAAGACGACTCGACCAGCG
ACGTGCCGGATATATAGGGGTCGGTGCAGCTGCCTGTCTTGTGCTCGCTACGGCAGCACA
TCTAATAAAATTGGATCGATACAGAGAAGATTAGCATGGCCCCTGCGAAAGGATGACACG
CAAATCCGTGAAGCGTTCCGAATTTTGCTGAATCATCCCACCTTTTAGGGTTAGGGCTAG
GGTTAGACCTGTTGTTATTACATGTTATGACTACTAGATCAGCCTGTAACTAGAATTTTT
TTTTTTTTTTTTTTTTTTTTTTTAAGTAAAAGGGGGGGAAAACGg
>NODE_1102_length_76_cov_283.526306
TATTTAATTAAAGCTCAGCAACCAACTTACTGTTATTTCAAAGCCGGAAACTTGTAGGCT
AGCTCCTTGACACATTGTCACTTAGGTTGTTTTTCCTATCAGCTGATCCTGTTACGAACA
ATTTGATTAGGTAACAAGATGATACACG
>NODE_1103_length_113_cov_99.619469
GACCAAGCACCTGCCTTCATTCCTTGGCCTAGTAGCCATTATGGACTAGTAGCCATTCAG
TGGCTTATTTTTCATGTAGCTTAGTTCAAAGTTAGCAACTTTATTTGTCAATGTTCTCAA
CTACCTAAACTCTCCAACCAACCAGAACTCGTGTATCATCTTGTTAGCTAATCAAATTGT
TCGTA
>NODE_1104_length_173_cov_13.606936
GGGATGTGGGGGTTGTCACAGATGTCCGTCCCTTTGAAAGAAAAATTAAACAAGTACCTC
ATTAGCGAACGCTCCGCCGCTCCCTGGAGGTGGCCGCTGAGCCAGGCTTTTTAATGAGCT
GGGAACTTAAACGCTGCCAAAGTTGACCCCGGCCATGCCTCTCTCAGTCAGGCCCTCTGG
GAAGAGCTGCGTACGCAGCCTCCCCCCTCACACACCACCACCACCCCCCGcacctccccc
tccac
>NODE_1105_length_443_cov_144.182846
GAGAACAACATCACATATAAATAAGAGTTTATGCAACTTTTCCATGTTCCACTCCTTTTT
TATTTTTGTATTTTTCATGCTTAGCTCAATTCCCTACTACATTAATCTCATTATCCTTTG
AACCTTTTCACAAGCAATGCCAAATGCAATTTGTATTCTGAAGCCGGGCAAAAAGCTCTA
AACTGATTATCCCAATATGAACCGTGGCAATTCTTGATATTGTTGGGTCTGAAAGGGCTA
TCTAGCTGCTGAAAGGGGGTCCCAATATGCCTTCTGAGTTTCATGACACAATGTTGCGTC
TGCTTTGCAAGGGATAAATTAAGCGTGTGAAAGTCTAAGCAAAGCCCTCATTTTCCAGTT
AATCAAATCTCCCCCTAATCAAATTAGCGCACATAATTCCTCTGGATGCGTGGCACAAAA
AAGGCATTATCCCCTTCTCTGGAGCTGAAAGGAAGGGAGTCAGCATGGTGCCTCTCGCCT
CTGCATGAGCGCCCCTGAATGGCAGGGGAGGTCCA
>NODE_1106_length_136_cov_51.801472
AAAAAAAGATTTAAGAATGTTTGTTTCCACCGTAACTGCTTCCCAAAGGTATTTAAACGT
CGAAAGATGGTTTGGGGTAGTTATTTCTTCAATTCACACTAATCTGGAGCCATTGTTTCT
GATTTAGAGTCATCATATAGAGCCATTACCATTGAGGACACCATTTCTGACGGCCGTCAG
AATGTGTGACCCACAAAAAAAATACATC
>NODE_1109_length_518_cov_54.907337
TGGCAGCTAAATTGCATATTTCTTGCAGTAATGTCCTGTTGCAAATGAAGCCTTTACTGC
AGCAATTATGTTTCTGTCTTCTTTTTTTTCAATACAGTAACCATACATTCTATAAAGCTA
TTCTGACATCGGTCATTCATTTTTTGTTCTGAATTTCTGCAGCAAAAGAAACAAAATGCA
TGCATTTTCTAAACCCAACAAAACAAAAATGTAGAGGCTTCAAAAGAAACTGCATTGCAA
ACACAATCTATAATCCATATACTGTGAGACCTGACACATACCTGCATAAATGAATGCAGT
TTCTGTAATTCCATCTGATGTTAGTGTTTTTTATGACATTGTGCTATGATTGACTAAATG
TTACTGTGAAAAGAGAACGTGTGTTAGTGTTTGGTAGACATGGTGTCATTTTTAGTATAT
TTTTGTGTTATGACAATTAGTGTTTGAGTTTAGTTTACAATGTGTGATTTTGAGCATGAA
ATTAACAGTTTTGCCAATTGTGTGTGGTAGGTGTGTTGGTGCGTTAAGAGTTTAGAAAAA
TTGTTAAAGGTATTGAAAAAACTGTCATAGCGATTGTAAAAAACTGTAAA
>NODE_1110_length_245_cov_84.840813
GGATATTTGATTTTCAAAACCGTTTGTCCGGTACAGCCAATCAAAATCGGCAACAAAGCA
ACCAAACAGGAAATTGGATCAAATCTCAGCAAATCTTTGAGATATCAACATCAAACTGGG
TAAGATGACTCGGAACCCTCTTCTGAAGATGTCCACACAATTTAGTGTCATGTGATCACT
GGGCGTGGCCGCAGGAAGCAAAAATGTGTTTTGGCCAATAACTATTGATTTTTTTGCCTT
TATTAAGTGATTCCTTTGTCTCATGATATCTTGGGACATCCCGTGTGTGACTCATAATAA
TTTGTGATAATAGCCGA
>NODE_1111_length_466_cov_17.633047
ATTCCCTGGATCAAGACGAGTTCAACGCACACCATGGCGTCAATTTCCGGTTATATAGAT
TTTCCGCAATTTTCGGTTTTATCAAAAACCTTTGAAAGCCTACTCCTCCTACAATTGTTT
TTCAATCTTCCCCAGAATTGGCACACATCATCATCAGACCAACCCTCACAGAAGTGATCG
AAGGATATTTGATTTTCAAAACCGTTTGTCCGGTACAGCCAATCAAAATCGGCAACAAAG
CAAACAAACAGGAAATTGGATCAAATCTCAACAAATCTTTGAGATATCAACATCAAACTG
GGTAAGATGACTCGGAACCCTCTTCTGAAGATGTCCACACAATTTAGTGTCATGTGATCA
CTGggcgtggccgcaggaagcaaaaatgtgttttggccaataactattgatttttttgcc
tttattaagtgattcctttgtCTCATGATATCTTGGGACATCTCAGGTGTGTGACTCATA
ATAATTTGTGATAATAGCCGAATTGATGCGGCCGCCATTTTGAATTCATTGAAAAACG
>NODE_1112_length_246_cov_36.252033
CCCTTCCCTGTCTGCATGAGAGGACGGGGCGGGGGCTGGTACAGTGACCGTACCAACATT
ATCCACCCTGATCTGGATGGTAGTGCCTAGAGGGCTCCTCAGGTACCTTCGCTCCACGTT
GCGCTCCAGATCGGCCAGCCTTGTCACCGCTATGTCCAGGGGGTTGTCTGCATGCCGCGC
CAGCGCGCCCTTCTCCACCCGCTCCTCCACCTGGTCCCGGTCAGAGGGAGGAGTCGTCTT
GGAGAGAGGCTTGTGCTCGTGGTAGATCAGGTCCTCTCGCTCTGACTGAGGCTCCGGGTA
CATCCAGCCCTGGGGGGg
>NODE_1113_length_106_cov_89.235847
AAGATGGTTTAGGGTAGTTATTTAATCGATTCAAACGAATCTGGAACCATTGTTTCTGAT
TTAGAGTCATCAAAGAGCCATTACCACAGAGGTCTCCATTTCTGACGGCCGTCAGAATGT
GTGACCCACCAAAAAATGTTTTTAAGAATGTTTGTTCCCACCGTAACTGCTTCCCAAA
>NODE_1114_length_485_cov_69.595879
CTCCCCCGCTCCTCCCCCCCTCCCCTCTCCAGTCGTCTTTAACCCTGGGCTTTGATAGTG
ATCCTGTTAAATTAAGTGCTGGGACATTATCCTGTGCATCCTCCCAGTCACTGCTTTAAT
TTAGTTGTTATAATTAGGCATTAACTGGTGTCAGTTCCATGGCCACTAACGGACCACTCA
GTTCTGCTTGTCTGCATTATCACAGTTTGGGGGGGAAAAGTAAATTATAATGAAGGACTA
TATAGTCCAATTACAGATAAAAGCTAGCAAGTACACCGCTGTAATGAGGTGGCACTACCT
CTCCTTCCTGCCAACTGACACCTCCATGGGAATACCTAATAGCTGCTTTTATTACTCTTA
ACCCTTTGCTTGTCTTTCTTAACCTGACCACTTTCAACTAGAGTGACCAGGGGGTGGGCG
GTGGAGGGTCGTGGCCGTGATCAGACCCTCTCCCTTCCCCCTCTCGCCACCACCGTCATC
CCCGTCCCTTCGCCCCTACCTCCGCACCACAAACAATCACACGATGCATCTCCACCAGAG
CTGAACAACGTCAGCAg
>NODE_1117_length_125_cov_87.024002
ACAGTTATTAGCCAAAACACGTTTATGCTTCCGGCCACGCCCCCTTTTAGTCACATGACA
CCATTTTTGGAGAACATCCTTAGAATAAAGTTCCGAGTAGGCGTACCAACTTTGGTGTCA
CTGCTTCAAAGAACTGCTGAGATATGGCTTCACTTCCTGTTTGGCGGCTTTTCTGCAGAA
TTTGATTGGCTGTACCG
>NODE_1122_length_452_cov_25.028761
GACACGATCAAACAGGCTGTGAGAGGTGGAGTTGATTACTTTTGCATTTGGAATGTTGGG
CGGCCATATTGGCTTGGCACTCTAGTTGATTGGTGTTCCAAAATTCTGTGTCTGTGTGTG
TAAGGACCTGTCGCATCCCGTGTTTCTGGTTGTCTCCAGTGCTGGGACCGTGGGTGCTTC
TCTGTCCTCTCTCTAGATCCATGCTGGTTTGTCGGGTCAGGCTAGTGCCTCTCCTCTCCT
CCAGCCTGCCAGAAAAATCAACATGCCCACACACGCACACAACACGGTTTTGTCTGCAAA
CAGTTGGGACAGTCACCAATACAATCATTGTGTTCAGTCAGGCTAGACTGGCAGAGTGGG
TTGGTATCCCAGAGACTCACCGCTGTTCTCTGAACCAGAGGTGCTGCAGTGCAGCTCTGG
AGCTGATGCGCTCCTCTGGGTCGTACTGCAGCATGAGGCACAGCAAGGACATGCTCGTCT
CGGAGCACTGAGGGATCAGAGCAGACAGACCTCTgcctttcctc
>NODE_1123_length_207_cov_186.772949
GGGGGGGGGGGGGGGGGAAGGGGGAGAGAGATAAAACGGTTCAGTTACCTTTCCCAACAG
TCTTTTTGGGAGCTGACGAAGAGGAGGGAATCATAGGTAATTTCAACTCAGCGCGATTTG
ACTCAGTCAGAAGGTAGTGGGACTTATAGGCATATGAACTTAATATGGTGTCATTTAGCT
GCTGCACTAAGAGCCCTACACAGGACACACACAGGAAGAGATGGGGGTGAGCCGCAATCA
AAAACCACAATGCCCACAATTCCACAAGAGAGAGAGAGA
>NODE_1128_length_206_cov_198.388351
GAGGCATCTTACAGCAACGGGGGCTACGAGCCATTGCGATACATCCGTTGTAAACATTAG
CGCATGTTGCCGCCCCTCTCCTCCTCATTAGCATTTAAAGCTACAGACACAGAAACAGCG
CGTTCTGAGGAAAGCTGATTGTGGGACTACTTGTAGTGGCTATAATTCTGCACCATGGCT
GAATTTCGGGAAAGAGACTTCAGATACAGTATTAGGGGACCACTAAGGCCTATATAAAAG
CATCCAAAAACAGCATGTCATGTCACCTTTAAATTACT
>NODE_1129_length_510_cov_55.311764
TCTCTCTCTTTGCCCCTCACTCTCTCTCTTTCCCCCTCACTCTCTCTCTTTCCCCCTCAC
TCTCTCTCTTTCTGCAGCAAAGGATTTTAAATCATCCACCTTCTTCTATTTGACTGGAGA
CTTATTGAGGTAGAAACCATAAAAAATGAAGAAGGGAAATTTAATCCCTGAAATATTGAT
TTGCACATTAATATCATATAGGCAGAGGGCAATCTAGCTCCGTGGAAATGACACATCGTC
GACCTACAGATAGGCCTGAGCACATCATCCAGCTGATCTGTCTGGAAGTCAGGAGTTATA
GGGTAGCATCGGCCCGTCTTCTCCCCCTACCTCCCTCCCCTGTCTCACCCTCTCTATCCG
CATCTCCATCCCCTTCTCTGAGAAAGGGCCTAATGAAGGCTGTCATGCTGAAACGCATTA
GCTTTTAATAATAAAGAAGCGTTTTGTCTATCCAACTGCCGTCGTCCACTAAGGCAGGCT
ATTACTTTTAGTCTATTCTCGAACCGAAGCAATGGCTTAAAACACTCTGCTTTTGCTGTT
TCGTACACACGAAGGGCAGAGAGGCAGTGTTTGGCTACtcca
>NODE_1130_length_155_cov_27.838709
GCGGTTAAGGCGTTGGACTCAAGTTCCAATGGATGTAAATCCTCGTGGGTTCGAACCCCA
CTCCTGGTATTTACATGGATCGATTTAGCCTTCAGTTGATGGTTTGACGTCTGATTTAAG
TTGACTTTATTTCAGTAGATCACCAGGATGGCCGAGCGGTTAAGGCGTTGGACTCAAGTT
CCAATGGATGTAAATCCTCGTGGGTTCGAACCCCACTCCTGGTATTT
>NODE_1131_length_244_cov_27.176229
GTTTGAACACAGTGCAGGTGTTTGAATTCCAACACATCCACGCTTGGTTCAAGGCCTCTC
CCTCTATCTCTTTCTTGTGAGGGGCAGGGCCTGGGATGCTGATATAGGAGAAACAGCTCT
TGTGGCTTTAATGAGTGTATATACACACACACTCACACACATACAGACACACATGCTTTC
CGCTGCACGGCTATTAGGTGCCAAAAAAGGAACGAAAACTATTTAAAAGTGAATTTTAAA
TTTCCGGTCGTGTCGCTTTGCCTCTCGTCAGGAGGGGCCAAGAGGTGCGCAGTCTGCACA
CACACACACACACACA
>NODE_1133_length_499_cov_136.915833
ATCAGGAGAAGAGACAGTAGTTAGTCAGGTAGCTGCAGTTTTCTAATGATCTGTCTCTTC
TACAATGGCCCACACCACCACTCTCAATCTTTCATTTACCCTCTCTCCCTCTCTTCACTT
CCTTCATCAAGCCTTTGTTCCTCAACGTTTCATGTCATTCCGGATTTGAATAGTAGAGTT
GTGTATGTGAAACTTTGGCCCTTGAGTGTGTGTGTGTGCAGTAGAGTCAGAGACAGTGAC
ATTGAGAACATACGAGCAGCTCCTGTTCTGGAGTGCTACATTATGAAGATTTTACTTTCA
CCCTTTGATTCCTGTCTGACAGTCATCCTTCAGCCCGCCTTTAAAGTCCCACGTCTCCCT
AATGGCTGTCATGTCGCACTGTGCTCCGGACTCTGACTCAAAGTGTCATTGGCATAATGG
TCGGCAGCCGTTGGCCTCTTTTGATCATCCATGCCGTGTGGGAGAGGGATAACCGGAGCG
GAGACAGCAAGGTGTGTGACTGATTGTGTGTGTGTCAGTGCATGTGTATGTGAAGTTTGT
GAAAGTGTGTCTGTGTGTGTGTGTGTGTGTg
>NODE_1134_length_156_cov_51.179485
GACGCAGCCCTGAGGTGATCCGGTGCTGATGGACCGGGAGTCAGAGACTTGTGTTCCCAG
CTTAACGCACTGCTTCCTGTCAGACAGAAAGTCTGTGATCCACCTGCAGGTGGAGTCGGG
CACGTTCAGCTGGGAGAGCTTGTCCTGAAGCAGGGCTGGGATGATGGTATTGAAGGCAGA
GCTGAAGTCCACAAACAGGATCCTGGCGTAGGATGCTGGGGAGTCCAG
>NODE_1140_length_591_cov_99.536377
ACTAATGTTTTCCCAAAGCATCCAGTTCCGTGACCCCGTCAGCCTATCAGCAGCTCCGAC
CTCAGCACTCCGCTGGATGAGAGCGCCTCGCACTTTTTTGAACGTGTCAACAATTTCTGG
CTGGCTGGCCAGACACTCCACTCCGGCTATGTCTCTGTGTGTACATGTGTGTGTTTAAGT
GTGTATCACAGCGCACGTGTGCCGATGTGAGTTTGTCTGTGTTTCTGAGTGTGTGTGTGT
TTGTGTGTCCATGAGTGAGTGTGTGTGTACCATAAAGAGTGGAAAAGGGCCATGTCATTC
TTCCCCAGCATAATCAGGAGCTACACACAGGAGAGCCTGGGCAGCATGGCCGCGGTCTGA
TCACCATAATGAGGTCCCCTGGCTATCCAGTCATTGGAGAATAATTGACTTGCTCGTCTC
TTATTTTCCTAATAGACACTGTGACCCAGAGCACGTTTGTTTCGCTATGAGAAATGTCAA
GAAGGATTGGAAGTTTCCTCGGCTCGCCCATTAAAACTGAAGGCATGCCACCCTGCCTCG
GCTGCCATTGGCTGACTGCCTCGTTATGCAGATGCCAAACGTAAATAAATGATTTGCAGA
TTCGCAACCCCCTCACACACACACACCACCACCACCACCCCCACCATGTCTGTCCCCCCC
Ccc
>NODE_1141_length_160_cov_11.206250
TCGGGCCCTTCCGGAACAGCACAGGGTTTCCCTGGAGCTGCTATCCGGAGCAATGAGAGT
GATGTATAAGACCCCATTGATATGTTAACACGACGGAACCTTGATCACCACTGGGTCTTC
TGAGCCCTCTTGCTGCTTTCCCATGACCATCCTCCTGCCTCCTTAGAGGTCAAACCGTCT
AGGCACAGACCTGATGGCCAGCCCCTGTGTTCCTGTGAAAGACGCTTCTTTc
>NODE_1144_length_580_cov_25.477587
CGATCTTCTTTAATGAGAGCCAGGGTCTTGTGCTTCCTGTGGACATTGGATGAGAGAAAA
GATTGAATGAATCGGTCAACAAAGACATAAGACTAAGCGGCATGCAGAGAACCGTCTTGG
CAACGTACGGGTCAAACACTAGCCGTGTGATGTACTCTTTAGGCATCCGGGGTAGCTGGT
GGGAGAACACATTTTGGAGGCCCACCAGCCACATCAGGATCTTTTTGTTGGACTTCTGGG
AAAGTGAGTTCCCAATGACATGGAACTCAATGATGCCCCGCCTCTCCTCCAGCCTGGCAG
TCTCATCCCGGGCAGCGTTAGGAGTCAGTAGGTTTGTCTGGAGACACATGACAAGTGTCA
GCTTGACATCGTCTTCGCAAAAGGTTGTGGTTCTAGATGCCTCCATAAACTCTCATGTAT
GACCAGAGAACTATGAGGAGTTGAAAAGGTCTCACCTCTGGCCCTAACATGGCAGCTGGG
TCAGTGATGGTCATCATGACCTCATTCACCAGCTCCATGGGGATGTCGCCCATGACCCGG
ATACGTTTGGCGTCCTCCAAAGTCAGAGCTTCCGGCAACTTCCTCTTCTCCCCTGAAACA
GACCAGAGAGGGACATGTCACAATAAGGCACTGACTAGAACAGGAACGTACc
>NODE_1148_length_401_cov_39.875313
CCGCTATGTGATGTCCCCGGCGTCCCCATCGTCATTCTCTTCATCAGCATCATTATCGCC
ATCCTCCTCTTTCACCTCGTCCCCTATCACCATCCTCTATCATCATCCTCCATCATCATC
ATCATCATCCTACTCCTCATCATCACCACCACCACTATCATCATAACCTACCTCCTCCAT
CATCATCATCATCATCATCATCATCATCATCATCATCATCATCATCATCATCACCACCAT
AATTTCCATTATCATCATCATCATCATCATCTCCACCACCCCCATCATCATCTTCATCAT
CCTCACCTTGCTCCACTTCTCCCTCCAGTTAGCGGTGCAGTCCGACCACCACCTCATGGT
CTTCTCCATCTGGGCCGCCCTGGCCCTGGCCTCCTCCAGCTCCCTCAGCCTCAGCTCCTC
TCTGCTCTCCCAGTCTCCCCCCGCCTCCCCCAGGCCCAGGCCCAGCCCCGGGG
>NODE_1150_length_83_cov_98.337349
TGCGCAACGGTGAGGAATCAAAGTAGGAGCTTTGGTGAAAACGTCATAAAGCCTGTTGTT
TTAGTTTGGCGCGCTACGCTCAACTGCTTGACAGACATCTTTCCCTCATCGCCCAAATAC
AGAATTGGTTAAATGGATGTTCGAGCCAGCCAGGA
>NODE_1151_length_77_cov_50.532467
ACTGTGAAAGAGGAAGACCACTGTCTGCTGTTTCCCCGTCACTTCTTTCGCTCCAAGCGA
GTGTCCTGGGTCGGTGACATGGCACGCAGCATACACCTCGGGCCAGTGGCGCAATGGATA
ACGCGTCTGACTACGGATCAGAAGATTCC
>NODE_1153_length_306_cov_22.120914
GTCAGACTGGGCACTGAAATTCTTAAGACAAGACAACGCAAGCACCTGGCATAACATAAC
ATATAAGTACACTGAACATAATTTACATCTATGCTGAGCTTAAATAAGTGAAACTTCCTA
AATATACAGATAGCAATAAATAAGACTATACTAACCCTAATACTAGAACTTCCTAAATTA
CAGATAACAATAAATAGTACACTATACTAACCCTAAATGCACAAAAAAACCTGTTTCAAC
CCTATAACCTATTCTAACCTAAGTGGAGTACAGTGCAATAGTGCAAATTTGCAGATCAGT
GACTATGTCAATGACCATACAGGAGCCTGGTGGCGAGGTACAGTGAGGTACAGTAGTGCA
ATGTTACTGATAGTGCAA
>NODE_1159_length_136_cov_87.308823
TTGTTCATTGCTAATAAAGTATTTGTTTATTCTAAAACTGCTATCTATCTTAACACCTCA
CAGAATATTTACCTTGCGTACATCTCACACAGATCATACAATAAGAAATAGTCAACCACC
CAGCATTCACATACATTTTCCAACACAACAATGACATGGACATATTACCACATGTAACTA
CACTGACTACAATTGATTTAAAATTCAG
>NODE_1160_length_512_cov_41.261719
CCACTTTTCTCAGGATATAATTTTTTGTCTAGTAATTTGAATTCTGAATTCGAAAGGGGA
GGCAAAAAAAAATACACACTGCTGGCTGTTAGATTGTTTTAAAGTCGCCTTTCTGTTCTA
AAAAGCTTTTGAAAATGTCATTGACGTCATACACATCGTACGACCAGAGCTACTGCTTGA
CGGCAAGCTCTGGTCACTTACTTTTTTCTCTCAGGGCATCGACAACACAGCTGACAGGTT
AGGCTCTCCCTGTCAATACACATGCTAGAAAGAGTTTTGGCTTGCTAATGTTGTTGCTAA
TGTTGCTAATGCTCTGACATTCTGGTTCTGCTTCGGATGCCATCAAGCGGGATCTCTGGT
CGTAGTCAGTCCTTCACTAACCAATCAGCATTCGTTAGCAGAATGCTAGCGTGTTATGGG
CAACAACGACTTACCCTGTAAGAAATCGAAAGGACATAAGTACTCGTTCATTCAACTTTT
GACCTGTAATCCATGTTGAACATGCAAAAACTACAATCAAATCTGAGATTTATCAACGAC
AATCAGGCGAAAGAGACAAATTTAGCCATTTAGCTCCATAGACT
>NODE_1167_length_73_cov_29.794521
AATAGCGTTTTCAATGCATTTACAAAGTTTGGCATGTAACTTCTGGCTGAATGGTTTTCT
TGATGTTTCAAGCGTTATAACATGCTTCTGTGGCTGTTTATACATGGTAAATGTGTTTGG
TGAAGATGTTTAGCCCTTAGATTCA
>NODE_1169_length_754_cov_130.029175
TGAGCTTGATGGATTTACCTTTTACCAATGCTCTCAAGTGGGAGAGTGAAAATGACAAAC
ACCATGGGGCCATTATTCAGCCACGGACTCTTACTGTTTGGATCATTCACAGGCTCTCAA
TCAAGGCAAGGATCAGACCGTTTATTCAGTCTAAAGACGTTTAATTACCTGGTCAAGCGA
CGCATTTGACGTATTGTTTGAGCGCGAAGGTTTGCACAGCATGGACATTAGGTTCCCGAA
TGGAGCGCTCTGCAAGATATGATTACAATTATGCGTGCCACTTTGCTGATTTGAAATCAA
TGAGGCCAAATTTCGCAGGCCCCGTCACCGGTGCCGAACATCCAAGAACCTTCCCCAATC
AAAAGTTTGCTCCATATAATTTTACGCAATCAGATTTCTCCACAGTCATCCAGCGCAATC
AGGTAATCAGAGGGGCACATTAACAAGACAAATGGGGTTTAAAAAGTGGGTGCACTCTGT
TTGCAGGAACTTCCTATGGAGAACCCCCCCATCCACCCCTCCCTCTCCTAGAAAATTACC
TCCATCTCCCTCATGGAGCGCCACTTCCCTGTTGTGATTGCTGAAATGATTTGGTTACTT
CGACATGGAATATGAGTTTCAGAAGGATTGAATGGGAGTAAAACGTAGATGTCATGCATA
CAGTGCAGTACAGAGTATATACGGACTGTAAAATATGTTACATCATCGAGGGAAGTACTG
GTGTTGACACAGAAACCTATTTGTTGATACGTTTTATTCATTCTGATCTCGAATCTCACA
TTCTCTCTCGTGGGTGACAAATAGGGGCATCACAAGTCAAAGGagt
>NODE_1171_length_262_cov_112.515266
GTCCCGGGTTCAAATCCCGGACGAGCCCTTTAGAGTACGTTGACAAAGGAAGGTACCTGG
TGACGAGGGCTCTTGTTCAAATCCCAGATGAGTCCTTTACCCAACGTGGTTTGGGGTGAT
GTTTCTCTTTTTGTCTAAGCATGTTATGTAAAAACAAACAGTCAACTAAAACACTGTCAA
AAACGTGGCTCGTTGGTCTCGTGGTATGATTCTAGCTTAGGGTGCATGGAGCTTTTGTCT
AAGCATGTTATGTGAAAACAAATTGATCAACCAAAACTGCCACTAAATTGTGGCTCGTTG
GTCCAGGGGTATGCTTCTTGCTTTGGGTGTTAGA
>NODE_1172_length_109_cov_94.266052
TTGGTTGCTTTGTTGCTGATTTTGATTGGCTGTACCGGACAAACGGTTTTGAATATCAAA
TATAAAAGTAATCCCTGAGTGAGAGTTGCTCTGCCGATGATGTACGCCTATTCTGGGGAA
GATTGGAAAAAAATTGTAGGAGGAGTAGAGAAAAAACGTTTTTCAATGAATTCAAAATGG
C
>NODE_1173_length_94_cov_130.521271
ATTCTGGGGAAGATTGGAAAAAAATTGTAGGAGGAGTAGAGAAAAAACGTTTTTCAATGA
ATTCAAAATGGCGGCCGCATCAATTCGGCTATTTTCACAAATTATTATGAGTCACACACG
GGATGTCCCAAGATATCATGAGACAAAGGAATCACTCAATAAAGGC
>NODE_1174_length_140_cov_205.271423
TATAGATTTTCCGCAATTTCCGGTTTTATCAAAAACCTTTGAAAGCCTACTCCTCCTACA
ATTTTTGTCAAATCTTCTTCAAAATTACCAGAGATGATCTTCAGACCAAGCCTCACAAAA
GTTATCGATTAGAATTTTGTTCCTCACAACCGTTTGTCCGGTACAGCCAATCAAATTCAG
CAGAAAAGCAGCCAAACAGGAAGTGAAGTCAT
>NODE_1182_length_186_cov_13.704301
CCCGTCTCTGATTAGTCGAGCGGCGTCCCCATCAGAGCTCCAATCCCCAGCTGTCACTCC
GGACGCCGGCTGATTGAAAACAATCAGGCCTCTGATGGCACAATTACCCTGACCCCTTAG
CCCGCGCCCGCACCATCATCACACGCTGATTAGGCTGCCTAGGCCTCCTTCACTGAGCCT
AGAAGGTTAATTTGGGAGTCAGACGGAAGCGAGCCCGTCGTCCACAGCCCGCGAAACGTG
CGAGCGACAAATCCCCCg
>NODE_1184_length_93_cov_100.720428
ATACACTGTGGTTCTTCTAGATTAGCTGTAACATTGATGTAAATAACACATGTTACCTTG
AATGGTTGTATACAAAGCATTAGTAAGACAACATTTGTTGTTTTGACAAATATGTATCCC
CCTGCCACGATCAGAACAACTTAAGTATGCCTTACAATGAGTTGG
>NODE_1185_length_81_cov_33.654320
ACAGGGCAGACACGCTGAAGAGGTGCCAGTGATGGACCTACAGGTGGCCCAAACGCAGGC
TGAACTCCAAGAAAAAACTCCAAAGTAATGAATGACCGTTTTTAACAGTGACAATAATTG
TATGAACCATGGCAACCCTAAAGGCTATGTTTT
>NODE_1186_length_611_cov_34.761047
GGTGTTGAATGTGTTCAACCATGATAGGATTGTTGTGTTGCTAGCAGTGTCCACTGCTGT
TGACCGGTGTGTTTGGGCGTGTGGGAGGCCGGCTGCAGTCAGACGACATGCTAAGCCAAC
TGAACCACTCCTGAGCCAACTGAACCACTCCTGAGCCAACTGAACCACTCCTGAGTCAAC
TGAACCACTCCTGAGCCAACTTAACAGACCAGGAGAAAAAAAACTGCCTTATTAATTAAG
ATCAGTATTAGAACTAATGGGATATTATAATATAAATTGCTACATTCTGGAACCAATTTA
ATCCAATTACTGAAGCCCCTCATGAATATAATACCTCAAAAACCACTTTGTGAGAGTCTA
AAGGGAGAGATGTCAGACTGGCAGAAAAAAATCCTTTATTTTCTTAACTGACAGACAGAC
GATAATATGAACAATAAAACCTTTAATTTGGCTAATTGACATTTCGGGTCATTTTTACCG
GAGTGGTTTTGGTCTGAACTCACGTGTTGATAAAGACTGCAGAGTAAACTGCTTTCTATG
GTGGCAACGTATGATGTATGTCTAAGGTGTAATTCTGAAATCTATTATAAATCTATAAAA
CGATGTTAGAGGGCTGGACCGATACTGGTTCCAACCTCTTGTACCAAACTTCTGGAGCAA
CAGAGTTGGAGGGTTCCGTTTAg
>NODE_1187_length_311_cov_60.678455
CGGACAGCAGAGGAGAGGCAGGGCCGGGGCTCCTGTGATCCTGCTTGTTTGCACAGCCAC
CGTGGGCTCCTTTGATCACACGGCCGGGGAGCGGGGGGTCGTGTGGCGCTGTCGAAGGTC
AGCTATATATTACACTCCTAAAAGTGATTACTGAAATTCTTAAGTGAAACCATTCTGCTG
CCAGGGTGTGCTCCCATCCCCCGCAGCGCTGCCTGGGCCTCCCAGGCCCCCATAGAGACC
TTCACCCTCTACCCCACCACCCTGCTATCCTAACCCTAGTACACTTCGACTCTATTCCCT
AGAACCATGATACACCCACTGGCCCAGCCCCTAGTACCCTGACCCCTAATATCCCAGGAT
TACAAGCCCCCTAGTACACCAGc
>NODE_1189_length_288_cov_10.423611
GTTTCCCTTTCGAATCAAAATGGTACGAAGCGAATGCGTCCTCTAACCATTCAATAAACC
AATCCTCGCTTACCCAACAAGCTTGGTCAGTTCGGGCTTTCTCAAATTAACTCCCGTTAA
TATCTCCAGTAAAATCCTTCGTGGTCCGTGTATAAATAAAGAAATTCAAGTTGTAATATA
TTGTTCGGCGTATTGGTATCTCGTCCTCGCCGACTCTGTCTTTCTCCTTTGTGTTAATTT
CACTCAATTCGAGTTTAATCCGATCGATCCCGGCGGTCGCGTTCTCGAGTCCTCTCCTCC
AGACATTCACTCACCTTCTACGGGCAGGGGGCGCGTTCACATTGCTCCATGGATAAACAt
>NODE_1190_length_592_cov_38.837837
TTCAGCTTTAAACATGCATAAAAAAAAATAACACATACCTTTCCTTGTTTGGTTCACCCC
TGGTCTGTATCTGTAAAACCATAACTCTCTGTTAACAGATCCTTTACCTCAGATCAAGAG
TATATGGTCCGTATTCTCCGTTAACAGATCCTTTACCTCAGATCAAGAATACAGATTATG
TTACATACTTTTTCAATACTTCCCGCGACCAGGGTTCTTGTACGCTATCAGAGTTTGTCA
ACTCTGACCTAGACAAAGTAAAAATAGCAAGTCAATTAATGACCCAAATTTACTAAACCA
AAACTCTACCTAAACTAAACCTAATATTATCTTCCTCCTGTTGAGGCCTAGCAGACTCTG
GTCTGCTAAGACCAGGCTCCCAACTGAACGTCACAATAAAAGGTTCTTAAATTGTTTACG
TTACCAGCATCGCAGAGTGACAGCAGGCGCACCAAGCATAAAGCAGTCCATGAATGGGGT
TTTGGAAAAGGATCCCCTTACCATTTTGTTTTGTGCACCACGGGTTCTGCTTTATACTGG
TGCCGCCGTGGGTCTCTCCTGGATCTGGTTCTGCAATCCTGCTGCTCGACAACGCCAATT
GATGAAGAAAGTGTTTTGTCCGTCTCTTCATAAACGGAGTGACTAAGTTCAGTTGAGTTC
TGGA
>NODE_1191_length_398_cov_16.085426
GTGGCCCATGGAGTGCTGCTGCATGCCAGTCTGAGACACCTGGGGCTGTCGGTAAGCTCC
CAATGGAGAGGTTAGGTTCCCTGTTCCGTCCATGCCACCAAACTTCTTGTATGTTTCCTC
GATAGGACTCAAAATATCTGTCACTGAGAAAGGCGTTGTATGCTTTGGGCTCAACGACAT
GGTTCAGAAAGCAGGTAGATTTTGCTGAGCAGATCAACCGTGTTGTTGTATCAGCTCTCT
CCTTCTGGATCGTCTACGTAAGAGAGTGCTTGTACTACGCCTGAGATCCGATTGATCGCC
TTGGAGAAGGAGGCGAGCCCAGGGCGCTCTTAGCTCGGTTTATTGTAGCCATGAGCCAGG
TTTACGACAAACATGGGGGGCGGAGCAACGTCCTAAACGAGCAAACAATAGTCATTGACA
TTTTAGAATGATAATTGAGGAAAATGCTGTTAGTTCCACATTGAGGTTAt
>NODE_1192_length_353_cov_279.742218
ATATGAAGAAACCTGAGAATGTTTAGTACACAAATCTGTGAAAAAGTTGACTGTAAGATT
AAAGGTCGATTTTTGATGAATATTTGAAACATGCATGCTTGGCTAATTTCTAGGGAAATT
TCCAATGAAATGTGTCCCCTGCTCCTCCCCGCGCGCGCTCCAAATTCTCACACACTCAGC
CTTCCCTTGACACACGCGCGGCCTTGGCAAGACGCACACGCAACATTTCAGGAGAGTGTG
GGCTGACCAAGCCCCCACTCACCCTCAGCGCGCGCTCCAAATTCTCACACACATACTGGC
CCTTGACACATGGACAAGCTTGTGGGTTTACGGGTTTCTGTAAAGGGTGGGCTGACCAAG
CACCTGCCTTCATTCCTTGGCCTAGTAGCCATTATGGACTAGTAGCCATTCAGTGGCTTA
TTTTT
>NODE_1200_length_259_cov_13.861004
ACTCTAAGCCTAGAACAATTGTTGTTAATTTTGCTTTGTACAGCTGTTTATAATCCTAGC
CCAGTTCCAGCATACAGGCCACAATCTTATGCTAACTGGAGCAAAATCAAAGATACCCTC
ACAGTTCAGAAACAGTGAATCACTCTCTGTTCTATTGTCCTCCTCCCTGTCTCCTCCCTG
CCCCTTCTCATGTCTCCTTCCTGTGTCCTCTCTCTTCCTCCCCCAGCTTCCAGGGAGAGG
TCCATCATTGAGAGAGGTCTGGAGTCCTTCTCCTCCTTCTCCTGTATCCGCTTCAGACCC
CGTCGCAACGATGACAAGGACTACCTCAGCa
>NODE_1201_length_73_cov_75.164383
CTCTACCTTCCAGGCAGGCATATTTTTCCAAATGACAGTAATTTACATATGATGTATTTA
GAGAAGAGGAGGCTAGGCTAATTCTATTTTGAGATTTTCCTTTGTTTTAGGAGTCATTAG
CAGCTAGCTGAAATCTAATTTTTAC
>NODE_1202_length_204_cov_18.612745
CCTGGTGATGTAGAGTGATAGGATGTTTGCTCTCTTAGTGCCCTCCTTTCAGCCCATGGT
CCTGACAGCCATTGAATATGGACAAGAAGAAGAAGCGGAATGGGGGTTGTATGTCTGTGT
GTGTCTGTGTGTGTGCGAGTGTCTGTGTGTCAGCGACCTTCCGGGTCCCACTCACATGCA
TCCCCGCAGCAGCGAGGAGGGAAATGAGTTGTGATGCAGAATGCCCTCCCCGGGCCCTCG
GGCCACCCTCCTCACCCCCTCTCACCCCCCCCCCTC
>NODE_1203_length_436_cov_86.288994
AGCTTATAGAATCACGAGGGGAAGAGAGGTAGAGAAAATGATTGTGGGAGCAAGGGAGAC
GATGGAAGAAGCACATATATGGAGGATAGAGGACTGTCCATCAGGGAGGCATGAGGAGGA
GGAGGGTTGATTACCAAGGAAACTCCCTGTCTGGGAAATACAGGGGTAAAGCATGGAGAG
CAGGAGAAGAAGAAGAAGAAGAAAAGGAGAGTGAGAGAAGAGAGGAGGATGGAGAGAGGC
TAGAATGAATGCTAACAGGAAGCCCAAACCTGGTGCACAGGCTTTATCCTTCACAGGCGG
AGGAGCAACAATCGCAAACACATTTTCTCTCGCCTTGGCCCTGAGAGAGATAAAAAAGCA
ATTTGTATTCTATTCCTATTCAGCGTCGCTTGGCCTGTTTCTCTCCCTGCATATTTGTAA
ACACAGCTTCGTCAGAGCAGCTTAATCTTCCCTACACAAACACAGGCTACAGGGGGTGAG
GGGCGAGGGGTGAGGGCGGGGGGTGAga
>NODE_1204_length_141_cov_172.425537
ATAGAGAGCTTCGCCTTTCGACTCAGCTCCTTCTTCACCACGACGGACCGATGCAGAGCC
CGCATCACTGCGAACGCTGCACCGATCCGCCTGTCGATCTCACGCTCCATTCTTCCCTCA
CTCGTGAACAAGACCCCGAGATACTTGAACTCCTCCGCTTGGGTCAAGATCTCCTTCCCG
ACCCGGAGATGGCACTCCACCCTTTTCCGGTCG
>NODE_1208_length_93_cov_39.311829
ATCGTCTGCATCCAAGGAATCCAATGATACCTCAATTAAGAAAAACGGTCTCACGGTTCA
AAAGTTGTGGGCCTAAGCGCACCTCCAACTTTGACGCCTTGGTGGCGCTATAGTGCTTCA
GGGATCGACATGAAACTTGGTGACGATAATCAGGAGACCGTTCCA
>NODE_1211_length_211_cov_71.322273
ACTTCCAGGGGGGCCCCCGCACACCGGAGAACGGCCGGTGAGGGGCGCTTTTTTCGGACC
CGTTTTGTTTTTAACCGTTTGGAAGCCCCGGTCGGAGCCACGCGCCCGCCTACACACAGA
CCATCGTCACCCATCTGACCGATTGGCGTTCTCGACCCCCACGATCGGAGGGCCCCCACC
CTTGACGGGTGGACGGTTCCTCCAGCTCCAGGGGGGGTCAGTCCCATGTCCCGGGCAGCC
GAGCGCGGGGCCGCACGTCGCGTGCCCCATAGCTCCCGGGAGA
>NODE_1215_length_109_cov_114.155960
TTGGTTGCTTTGTTGCTGATTTTGATTGGCTGTACCGGACAAACGGTTTTGAATATCAAA
TATAAAAGTAATGCCTGAGTGAGAGTTGCTCTGCCGATGATGTACGCCAATTCTGGGGAA
GATTGGAAAAAAATTGTAGGAGGAGTAGAGAAAAAACGTTTTTCAATGAATTCAAAATGG
C
>NODE_1220_length_272_cov_75.731621
TAACAGCTGCTGGGGCTACAGGCCTGCGCGGGAGCGCATCATTAGAAGCCCAGAGGCTTC
CCACCGCCACGCTAGCGTAAGCCGCTAATGAAAAGAATGTAGTCACAGATCTCATTTTTC
AGGCAATTCTTGTGTAAACTGGAGATTTTCCAGTGTATGCACTGTGGAACAAGGAGCCCA
CATAAATCACAAGAGCCTTCTGGCTGCCTCCAGAGCAGGAGAAGGGGGGGTTCTGAGCAC
ATGCTAACCACTCAGACATATGCTGCAGCAAACCAGGAAGCTGCAACCACACAGCGGAGA
GAGAGAGAGGGAGACACTCACAGCACCTACACCTGTCCCTCTCt
>NODE_1228_length_150_cov_229.453339
ACGCACTTGTTCCGGGAGTACAACGGCACTTAAGAATGCTTGGCTGGACTTGTTAGTTTC
CTCCAGGATCACTATGACTCTTATTGAGTGACTTGTTGCTCTTGTAGGTTAGATATAACG
AAGTTAAGTCTTGTACTTGCTGTGAAATATTTTACTGTTGATTGTTCTTTTACAGGTACA
GTCCTGCACTTTTGTGGTTCATGTTGTTTTAATTTGTAACTT
>NODE_1229_length_718_cov_75.732590
AGATGATGCAGAGTGTCATCCAGTCACACACCAAGACACCACTACTTCTGATTGAGACAC
AGTGAGAGACACAGTAATTAGGTCGAGTTACATGAGATCACTATTGAAGGCCCCATTCTT
ACATCTTAATAAATGTGCCTTTTGATTTAATTAATCAATAACTTATGATTTCTAAGTAAC
TCTGTATTAAGTACTATTTACTTTTTGGATCATTGATTTCTGCCAATGTGCATATTTTAA
AATGTACGTATTTATTAGTTTCAAAGTAATTAATGAAATACTCCCAGTTTATTTATTTAT
TGAGATATTTATTCTGATTCTTTATTTATTTTTGGAGACAGGTTTTTATCTTCCGTGCTG
TCTTATTTCTGACTTTGTGCCAATGTGCTGCTTTGAGGTGTTACATATTGTGGGTTTGTA
TCATTATTAAACCCTCACTCTATATTTTAATGAAAAGTTTGCTCTCTCTATAATGTGTGC
AAGTCATTCATTCCGTCATGGAAATACCTCTTTAATTGTTTTCAAAAACACTTAACCGCT
CAAGCAATCAACACACGTAACCTGTAAAACAAACATTCCACAGTTCATTTACAACTCTTG
AATGAATCATTTGTCATTCCATGGTAGCTTCTCTCCAACCAAACAGGCTACACGGCCACT
TCCACAGCTGTCCACCAGGCGGCGCTGTCAGTCACCTGCCAGAGTGCATGTGCTGGCGCT
TGTGCTTGAGGATTTCAGTGGAGGTGAGGTTCAGATCTTCATCACACACGTCACAGTGGT
ACAGCCTGGt
>NODE_1230_length_457_cov_64.216629
CATTATTCTTGCGAGTGTGTGTGTGTGTTTTTGTGTCGGCGCACACGTTTCTTTGCGTTT
GTGTGTGCTCGTATGCGCGCACACGCGCGTGTGTGCTCATTCCTGGGTCTCACATGAACA
CAAATACCTCTGTTAAGGGCCCGGGCTTTCTCCACTCTATTGACTGGGTCTCCAGTTGTC
TCATCTCGCTCCCTAAGCAGATGTCTACCCAGAGCATCTGTTTGTATTAGTACTGTAATT
GCGGTGATAATAAGGCCATTGATTCAGTATCTAAGGAAATAGTCAATCAGGACACCCCAT
TTGTCTTACTCTTCCTGACAGTTTGCCTCCTAGCTAAACAGCCAGTGCCTGTGCCGGGGC
TTTGTTGACTGGATGGGAGAACCAGACTGCGGTCGCGGGCTGGCGGAGGCTGTCGGGGCT
GAGTGAGTGATGGGAGAGGGGCAAACACACCGCTGACCTGGTGGCCCTGCAGGACGCCTG
GGGAGATAGATGTGTTGATTTGTTTATAGAGGGCTCCACCACCTCctcc
>NODE_1236_length_150_cov_94.306664
AGCCAGTGAGTCAGTTTCGGTTTCAGGGTACTCCGGGTATTCTTTTGTCTGACAGTAATT
GGGGGCGTTGTAGAATTTGGTTTAAAAGCCGAAGCCGCCTGGAATCAGCTGAGAGCGTAT
AGCGTCATACTGAAGAGAACTTCGAGAGCGCTGCATTGACTGCGAGTGATCAGAGCTGTA
GTATATTATTGAGTTTAGCTAAAAGTTAGTCTCTTGGGCTGA
>NODE_1240_length_720_cov_61.462502
TCTAATAATTTGGGCCATGGGCTCAGGGCCAAAACATGCACAAAGGCCTGATCATGTTGA
GCAGCATGTGTCAGCCTTTCTTTCTGCACACATTCACACAGTAGTTCTACATTTGTACTT
GAAACTGTCAGGAGATAAGGATTTGAGCTGAGAAAAGTCTGTCTGTGTGTGTTTGTGTGT
GTGCATTTGTCTCTGTCTGCCACCATTGTGTGTGTGCGTGTGTGTCTGCCACTGGTGTCA
TTAACACCCCTGTGGAGCCAGAACGAGGGAGAGAGAGGGGATGGGTCTCCCAGCACATGG
AGCAAAATTGCAAGCCCAAGGTTCCTGATACAGCCTGTTATTATTTTTGACACAAGCCAT
TTACAATGGCTATGAAGGTGGCAATGGAAAATGTAATATTGATTGTATGCCCTGAAGGCT
TTGCACCCTTGACTTCTAAGCTCCATGACTCACACATGCTCTTGTGCTGATATGTTTTTG
TTTTTGCTTTCCTCCTCACACATCTATGTTTTTAGAGATCTGTTGAGGGTTCATTTGATA
AGGCAATCATGCCCTTGGATCGAGAAATAGAGGTGGTATTTTGAGAGCTGCAAAAATGGC
AGACAGCCGGGTAATAAAAAAGTCATGACTGTTGTCGGTGCACCCGATAATGTCATTGTG
ATGAAACCGAACCAAAGGATTCCCACATTGCGATTGTGAGTCGGTGCGTGACCCATTCAC
TCCTAGGGTTAGCCTTGACTTGTTTCCAATGTCATTAAGACACATTCTTAAACACGGTGT
TGTGGGAAAact
>NODE_1241_length_194_cov_176.082474
AGGGCCCGCGCGCGGGGGGGCGTCCGACAGTGCGGTCATCGCTTCTCGGCCTTTTGGCTA
AGATCAAGTGTAGTATCTGTTCTTATCAGTTTAATATCTGATATGTCCTCCATGCGAGGA
CAACATATTAAACGGATTTTTGCAACAGGGAGTCGGAACAGGGGCTCGCTCCGTCCGCTC
CGCGCATCGCCCCGGTATTGCAGCGCCTCCGGGAAGGGTGCACTCTTTCTAAGCGTGTCA
AAGGGAAAAACGAGGGAGTGAAAGAG
>NODE_1242_length_666_cov_99.600601
TGTGTTAAAAAAAAAAAAATTATATATATATATATATTATTTAACCTTTGACCTTTCGCC
ACTGCCCCCCTGTTGACTTCTGTCTTGTGTGCGTTTGCAGGAGAAGACGAGTGCACTCAG
CCTGAGCAACGTGGCCGGGGTCTTCTACATTCTGGTCGGAGGCCTTGGGTTGGCCATGCT
GGTGGCTTTGATAGAGTTCTGTTACAAGTCCAGAGCAGAGGCGAAACGCTTGAAGGTGGC
AAAGAATGCACAGAATATTAACCCAACTTCCTCGCAGAATTCACAGAATTTTGCAACTTA
TAAGGAAGGTTACAACGTATATGGGATCGAAAGTGTAAAAATTTAGGGGGTAGGAAACAA
GGTCTTCATTAAATTCCCCCAAATGCACGCTTTTGGCTTCATCTGCCCCATCCTTGTGTT
GGTGAATGAGGAGACTGGCCAAACAGTCCGTATGTTGTTATGATTTGTTAAGAAGAGAGA
AAGAGACCCCTTTTTAGAACTTGAAAAGTTATTTTCATTCATTTCAGTTTCCTTACAGTT
CTTCACCATCTTCATGACTGTTGATGGCCGTGCATAATACTTATTTTCCCAGTAACACAT
CTTAACAAACTGCTTGCAATGACCATGCATACGCTTCAACATAAGCATCCTACATTGTGT
TACCAATGGAAGTCACATTTAGTTCACATTTGCATTGTCATGTTTTCACATTTAAAAAAA
TATTTTAAGTGACAAGTt
>NODE_1251_length_389_cov_17.470436
ACCAACTTCTTTCGCCCTCCTCTATTCCTCTGTGGCAGCCCCTCCAGCCGCAGCACGTCC
TCGCCTTTCTTCCCCAACGCTTTCCGCCGCTTCTCCTTAGTTGCCGCTCCGGCCCTCCCC
TTCCTTCTGCCACCTCCTTGCTCCATGCCCTCCTCTCCCTCTTCCACGTCCTCCATCTCG
CTGTCCAGCTCGTCCTGCGTGTCTTCCTGGTTCCCGTCGTCTCCTCCAACCACGCTCGCG
TCCTCTGCTCCCGAGCTCTGTCCTGTCTTGAGATCGCCGCCTCCCTCCTCCTCCTCATCA
GCCAAGTCCTCTCCTTCCTCCTCGTTCAGCTCCTCTGTCTGGACGTCCTCTCCCCGCTCA
CTCCCTTCTCCATCTCCATCCTCCTCGCTCCGCTGCGCACACTCCCTGGCATAATGTCCG
GTTTTGCCACATTTAAAACACTTGAAATCCGGACAGTCTTt
>NODE_1253_length_364_cov_56.395603
TTTTCATGTTTGTAAGCAATCACTAGGAGTTGGCTGAAGCTCTAGCTGGTTCTTTGGCAG
TATCCCCAACTCCTTGCACCTTCGTATCATTCCTCAACAAGCAGGCTTGGTGACGTTCAG
TACCTCTGATACTTACAGGTGTTACAAACAGGGATGTTTTGCGTGTTGGCCTTGTCAGAC
TCGCACCTGAAAAGCACCCATGCCAAAAGAGCTGGTCAATAAACCACTTCTCTTTCCTTC
TCCTTTTTTTTTACCCACCTCTTTTTACCTATCGAACCTCTTTTTGGTCTCGTTTCAAGA
GAAAGAGTGAGATGTGGGGGTGGGAGGCGAATAGTTGTTGCAGAAAGAGAAGGGTGAGAG
AGAGAGTAACACCTTCTCTGGCCCCTAATCAGGCAGGCAGCCTCAGCTGCCCTCCTCGGA
TCCCCTGCCAGGGTCC
>NODE_1254_length_344_cov_61.337208
CCCCCTTTGCCTTTTTTCAGCACAGTTTGTCCCATAAAGACAGCACACAGCTACACTCAC
AGTAAGGATATATTGTCCTGTTTACTTAATGCACACACAGGTGGAAAATAAACCGTCTGG
CCCCATCTCCCATGTGCTTTTATAAAAAGATACCCCAAATGGCAAGCATTTATGAATAAA
GGGAAGATGCATGCACATACAAGACAAATCAAACAGAAATAATCAAAATGTAGGATACCA
GCAGTGAGTGGGAAAAGGAAGGGGGTAAAGCTAAAGGCATTATAATTTTTTTGTTATCAA
GATGGAAAAGAGAGAGGTTGGAAGAAAGAGAAAGAAAGAGAGAGGGAAAGAGAAAGAAGG
AGGATGTTAATTATGCATTCCAAACCTGGTCGATGTAGTCCTCTGGGAATCGCCTC
>NODE_1255_length_909_cov_19.596260
TCTGCAGCTAACAGTAGGGATGGAGATTTGAACTGATTTCACTATTCGAATAGTATCCGA
AATTATTTTCGAATATCCGGATAATCTATTTTTGTTAATGTGGTTCCGTTAATTAGCCTG
CCGTGACGCAAAGCATACAGTAAACACATGAACCACCACACATTCTGGCAATAATTGGGA
CTGTTCAGCTATTAGATTAAATAAGGGTTGAATAAAGAAAACAAATGAAAGATCAATTTA
TTAACATGACGAAAAGACAATGAACTTGAAAAAACGCTGCGTCTTCAGACGTAGGCTCTT
AATTTGGCGGAAAAGCGATTAGCCTATTATTATGTGAAATAAAAAGTAGGCTACATTGGA
CTAAATTAAACACATTGGGAAGGCTATCCTCGATAAAAACGAAAGACACACATGGAGAAA
TATTGCATATTAACTTGGATATTAACTTGGAACCGAAATCCTATAGGATACGGTGCGCCA
CCACACAATGCAAACATAAACAGCCGATTACGCTAGCTCTACATGGCTACTGGTAAGAAA
ATAAATAAGCCACAACTGCATTAGCCATACGCATTTTTATTCAGGAAAATGAGCATGTAA
ACATGCTCAGGGGAGAGGCCAGTACGGAGTCGATTTACGAGCAGGCCGGCGTAGAAAAAA
CTGCAGGAACTGAGGTTGCTGCGAGGTACTGCTTAGCCAGGACACAATGCTTCTTGTAGC
GCCAAATGAAATGAAAGGAGACTCGCAGCAGAACGCAGGCGTAGCCTACCTTTTTTGATG
GTTTTCATCATTTCTAACGTCACAACTATTAGAATTCACAACACGACGCGACGGTTTTTC
ATTAAAACATTTTTTTTTATTAAACTACGCTCATAAGTATTCGAAAAAAGTATTCGAATA
CTAACTTACTTTAGGATATCCGGATATTCGATTAACCACGCCCATCCCTACTGCTTACGT
GTAACGTTCTGTGTAACGACc
>NODE_1258_length_191_cov_40.602093
GGACGGGGGACCGCCCTTTTTGGCTCTGGTCTGTATCTTTGTCACGCCCCAAAATTTACA
TCCAGACCAGCCCGAGGTAGCGTCTATCTCCGATACTAGTTTAGCTGCGCGCTGCTCTGT
GTAGGCTACTTATAAGGAATTACAAAGAAGAACGTTTTGAATTATAACAAGGATATTGAA
AATGGACCACGGTCGTAAATGCTGTGTTCCAGGCTGTACAGGGAAGGCTAACACTCACAG
TCTTCCCAAGGAGCCAAACATTC
>NODE_1263_length_135_cov_16.896296
GCAGCCACTGTCAAGGGCAGGTTTGGGTTCTCAGATAAAAAGCTCTTGTAGGTTCCACCG
AGATTTGAACTCAGATTGCTGGATTCAGAGTCCAGACCGTTACACCATGGAACCCCACCT
TGAGGGTAATGGAACGACTCACGAAAGAGACTGTGCATCTCTCTGGCTTTTAGTGCAAGT
TGACAAGTCCCACTCTCTCGCCGCCCG
>NODE_1264_length_125_cov_29.048000
GCCGGGAATCGAACCCGGGCCTCCCGCGTGGCAGGCGAGAATTCTACCACTGAACCACCA
ATGCTAGCACTCAGTGCCAGTTGGGACGTCACGCCACAGAACGCGGTCTCGCCGTCGCGC
TAGGACGGGCGGCGAGAGAGTGGGACTTGTCAACTTGCACTAAAAGCCAGAGAGATGCAC
AGTCTCTTTCGTGAGTC
>NODE_1269_length_266_cov_28.714285
CTCCCTCTCTCCCTCTCTCCCTCTCTCCCTCTCCCTCTCCCTCTCCCTCTCCCTCTCTCT
CTCTCTCTCTCTATCTCTCTCTATCTCTCTGTCTCTCTGTCTCTCGAAATGTAGGGCAGG
GACAACAACAGGTGTCTGTACAGGCGACAGCCTGCAATGCCTCCTGGGCTAAATGCTTCA
CACTCGCTTCGTTTCAACATGTGACAGCCTTGTAAGGATTAATTATTTCCCCCGGGGATG
GTAGAGGAGTCGGTGCCGTTTTTTTTCATCTTCCTCAAAGCTTTTTTCTTTTCATTCCCC
ACACGCACACTTGAAACAGCCTCCCCCCAACAAACAAa
>NODE_1270_length_635_cov_79.157478
CTGCGAGGATCTCCTCCAGTCCCGCCACAAGGATCCTCCACAAACCAACAAGGATCCTCC
ACAAACCAACAAGGATCCTCCACAAACCAACAAGGATCCTCCACAAAACAAAAGTCACAT
TTATCTCTGTAATTGCCCGCTGCACTTAAGTGGATAATGCGGTTATTACTGCATTTTTTG
GCAACATTTTTCACACTGCTTCCTCATGTACACACACACACATACACACACACAATCTCA
CAACTCCCTGCTGTTTTTTCAGAAACTGTTGAGCTGATAAGTTCAATGCATAGGCACGTT
TGCTCTCTGGAAAGGTAATCTAGAAGCCAGTTGAGCCGTGACAAATAGGGACAGCTGGCC
TAATTGAATCATTTGAGCTAAGACAGCTAAACTTGGTTATCCCCCCACTGCAACCCACAC
TGATATTAGTGCGGGAATCATTAGCCATGAAATCATGTCTGCTTTCTCTGACTGCATCCT
TTATGACGTGACAGCCAAGCCCGGTCTGTCTCCCACACTCTCACACCAAAAACAGCCCTC
TGTCACAAACAGGCTGAGCGGGAACTCGGGCTGGCTGACTGCTCCTCGCGGATTTGGACC
TTTTGAGGGTGTTCAAGCTGCATTAAACGGATGTGTTTTTTGGCGGCGACACGGTTGAAT
GCCTTTTTGCCGAACGTCTTTAATCGCGTCATGTAGAAAAAACAAAg
>NODE_1271_length_496_cov_70.002014
AGAGAGAGAGAGAGAGGGAGAGAGATGGATGGATGATGACAAATGGCAGGATATGATTTG
CACACAAAGCAGAGGTTTGGGGAGGTGATTCTTTACGACTGTAAGCCGCAGAGAGAGAGA
CAGTGCCTGCTAGTGACGACAGCGTGCGCCACACCATAAACCTGTTTTCCGTGGCTTTGG
GCACACTTTACTGCCGCTCCTCATATCAGTATTAAAAGTGATTTGCGGCGCCGTATGTGG
CAAGGAATCAAAACTTAATTTAGGCAGATAAAGATGCCATTTGGGGGGAGATAAAGTGCT
GCATCATGGGAGATGCGTTCCTCGGGCCTGTGCTCTGCTCTGCGGCCGAGCCCTCAGATT
TACAGGCTCCTTTTTCCTGCCCCATAAAACAGCAAATCTGCTCGCCAGGCGACACAGGGA
AATGTTAATGGATTCATTTGTCAGGAACCTTCCATGTATTTACAGTCCTCCTCCATTAAC
GGGGCTTCTCTCCAAGAAAAAAAAAAAGAAGAAAAAAAACAGTGCAGCCAAAGACAAAAT
ATCGATTTAGCTGTCCGTCATCCCCGCg
>NODE_1272_length_720_cov_95.705559
AGTTATTCGTAGTACGTGTGCGAAATATGCCTCTCTGAGAGAAGACAGTAGGCCCAAACA
ACCTATACAAGCTCCACGCAGGGAAGGTGCAAAGTTAACAAGTAAACAAGTTCTTGTAAC
ATGCGTTTACAACTGCTGGTGATGAGAAATAAGGTCAAGCATGTAGTAAGTGACTCCCCC
TCCCCGCAGTCTGCTGCAGTGTGCTCTCTCACTGTACCAGGCTGTCGAAGCTTGGCCGTG
AGAGATGAGGGAGATAGGAACCGTGGAGGTAGAACAGCGCCTTCACACCGCCACAATTAC
AGAAACCCTCATTACATTGCTCACTCTAACTCAAACACAGATAGAGGCCCCCAAAATTAT
GCGCCGGCTAGGAGGAGAAAGTGGCTCACTTCTGTTTGCTAAATTAATCGCTTCCTAAAT
GGCTCCAGGCCAGGCAAAGTTAACATTTGCAGTTTCAAAGGTTTTCAGCGCTTGCAATGA
GCCATGAAATTACTGCATGCCGTCGAAAATGGCAGCTGATGAAAAGCCCAAGGAGCAGGT
CCCACAGGCAGAGAGCGCTTGGAAGTGAAATCTTCAACACAAAGTCTCATTTCTGATGTG
CATCGTGGTGAAATTCAGAACCAAACTTCAGAAAATACCCATATGCGAGAGTGAGACGGG
CCGTGACAAGACAGATGAGGAACAGCTGTTTCTGGCCGCACAGCTTGGTCCCGCAACCGT
GGAGACTAGGGATGGGGGGTACGGTGGTGGGGAGGGGAGCAGAGCGGAGGGCGGGggggg
agggcagaggtg
>NODE_1277_length_90_cov_34.766666
ATAATCCCGGAAAGGGACCAAAGAGAAGAGACACAGCCCACCCACCACCAAGTGGTCCTT
TTATTAATTTACAAATTGATTTTATGCAGATGAACAAGTGTTGTAATTTTGAGTGTGTAC
TTGTAATTGTTGTCATGTTCTCTAAATGGGTAGAAGCCTACC
>NODE_1285_length_737_cov_114.236092
TGTCCTTGGGCAAGGCACTTCACCCTACTTGCCTCGGGGGGAATGTCCCTGTACTTACTG
TAAGTCGCTCTCGATAAGAGCGTCTGCTAAATGAATACATGTAAATGTAAATGTATACTG
CACCTACTGTTTTAACAGTAAATTGCATACATTGAAACAATAGCAAAAAGAAAAAGCACT
GGTGTAGTCAAGCTTTAAATGTGTTTGCATACCATGTGACCTGACATGGAGACACACAGG
GGTGGGGGAGAGAGATAAAGAAATATAGAGAGAGAGAGGGTTTTTGAGAGAGAGAGAGAT
AGAGAGAGTGAGAGAAAGAGAGAGTGAGAGAGACAGTGCCATACCCCCATACAACAAACC
ATCTCTGCTTTCAGTTCAAATAGGTCCTATCATCTCCATGACAACAGTCGTAATGGTAAC
ATGGAAATATATTAATGTAAAACCATGGCAACGTTCTCCAATTGAATTAAGCAGCACCTG
TGCACATTACAGAAGAAGACAAAAGACAAAAGGAGACAGCTTCAGCTTGCCAAGCAGCTG
TGGCTTTCAGACCTTCACTCCATCTACATTTCCTGTACGTGAAGCATTTGTTTTCCTAGG
TTTCCTGTGCATCAAATCACCTCCCCCCTCCCCCAACACACACACATGCACACAGCAGCG
TTTAATGGTTTAAAGGGTTTATTTTGCATGTTTGTGCAAACAAATTTACTGCGACAATAT
ACCAGCCCTTTTCTAAATCTGTTTTGCGAGTCAGGTTGATGTTCATTCCATGAAGTGGTA
ATCAATAATTATTTGATGCTCAATATGTa
>NODE_1287_length_73_cov_40.342464
AGGAATCACTTAATAAAAGCAAACAAATCAACAGTTATTGGCCAAAACACATTTTTGCTT
CCTGCGGCCACAGCCAGTGATCACATGACACCAAATTAATTGGACAGCCTCAGAAGAGGG
TTCCGAGTCCTCATATTAAGTTTGG
>NODE_1288_length_170_cov_179.258820
AAGGCAGAGCTGAAGTCCACAAACAGGATCCTGGCGTAGGATGCTGGGGAGTCCAGGTGC
TGTAGGGTGAAGTGGAGGGCCATATTAACTGCATCGTCCACAGACCTGTTGGCTCTGTAG
GCAAACTGCAGGGGGTCCAGTAGAGGGTCTGTGATGGCTTTAAGGTGTGCCAGCACCAGG
CGCTCAAAAGACTTCATTACCACAGAGGTCAGGGCGACGGGTCTGTAGTCATTATGTCCA
GT
>NODE_1289_length_282_cov_28.258865
GTGCTAAAATTAGAGACAACTCCAGACTGATTTGAGAATGTGAAAACAAGCCTTTCCAGC
CCTCTTTGCTGCTTAATTAGGATGTCTGTGTCTCGCTCGCTCTCTCTGTCGCTCGCTCCA
CTTCTCCTTCCTGTTTCCTTTCATCTCCAACTCTTCCTCTCTCCCAACATAATGCATCTG
TACCTATCGAACATCATCGGTCTATCTACAGGTCTTTCTCTGTCTGCCTTTAGCTTTAAG
TCCAACTCCCCCCCACCCCATCTCCTCACCTGCTCTGCACATCCCACTCTGCACATGAAG
GCACCCTCTGTGTTTACCAGTGGGGGGTCGACGGTTGCTCCTGAAGACCAGTTg
>NODE_1291_length_115_cov_17.217392
ACACTGCTGTCCATTTAGATGTAGAATTGACCCTGGTACGAAATTAAGAAAATACTCACC
AGACGCAGATCGTCAGTTGACTGAGTATCAACACTGTTGACAACATTCCGCAATTGTCAA
TGGAGGCTGACAGGCTCTCACGTAGCAAACAAATCAACGTTTTTACAGCAACCTATATTA
AAATCTC
>NODE_1299_length_553_cov_60.526222
GGAGGGAGGGAGGGAGGGAGGGAGGGAGGGAGGGAGGGAGAAATCAAGAAGTTAATAAAT
GAATCAATGAATGAATAATAGATTGTCCGGCTTTAGTGGCCTGTTGGAGCACTACCACGG
GGATGCAGTATTAATAACCAACTCTTACTGTTCATCTCTGTGTCATCACTGATACTCTTA
GGAGGACCATGGCCAGCATAACACACAGCTGATCTGTACATTCGATCCGGATTACGAATT
TTCTTCAGTCCTTCAGGAGGCAAAAAGAGAGTAGAGAAAATCGAGGAAAAGAAGCATTCT
CATGGCTTACAACAGCCCAGAACTCTTTCTCCATGCAAGCATATTAACAGTATCTGGACA
TCATGTTTAAGTGTAAATACATTACAAAACACATAACACTGGAAGACATGGGGTGCTTGA
GACAGTATTTGCTTTGAAACTTCCTAAATTCTATGCAGTCCTAACCTTACAACCTTGTCT
ACTGAATCAGTTCTGTGGGTGACAGCTTTTTTTATCCAACAAAACACTGAATACTTACGG
CCAATAATAAGCTAAAAGTAAACAGAGTGACTGAGCTATCGTTAAACATAGCACACAAAC
AGAATGTTTAGAATTCACACAATGt
>NODE_1303_length_319_cov_54.169277
ATGAGAAAACAGGCTAAAGCATTTAGAATGTCAAGATTCATTTCACATGACCACTTCTCA
AATACCTTTGCATACAATAAATTGCATCTGAAAATAACGGACACCACCACTGAAATATGC
ATTTTATGTGTTCAATAAAACACACACTTTATTTGTTTTGAACATTAAACTGTGAGGGGA
ATGATATCTCAGCAAAACATACAACAACAAACTTTCAAACTATCTACTGTAAATCATTTT
TTTTATAAATAACTGCGAAGCAGAAGATATATTTAAATGCATAAACTCAACTGCAATCCC
TGTTGAGAGAAGAGAGGGAGAAGACAGGGAGATAAAGAGGCAGGGGGAAGACAACACCAA
TAAACACATCCTTTTTCATCTACGCCTTGTC
>NODE_1304_length_75_cov_51.959999
TACCCCAAACGATCATTCGAAGTTTTAATACCTTTGGGAAGCAGTTACGGTGGGAACAAA
CATTCTTAAAAAAACTTTTTTTGTAATGTATTTTTTTTGTGGGTCACACATTCTGACGGC
CGTCAGAAATGGTGACCTCTGTGGTAA
>NODE_1312_length_786_cov_141.788803
GCCCCAGCGGTGTGGGGGGGTCCCTCGGATCCCAAAGGTGGGGGTGCAGGGTCCCACCGG
CGCGGGGGGGTCCCTCGGAGCCCGAAATTCTACTGTGTGAGAGTGTGTTTGACTTGTTGA
ATGGGGATAGTTGTTAAAATTCACAGTTTTTCGCCCGAACGTGGGATTTGGACGGGGACT
GTTTTGTTATTCAAGTGGGCCTCTGGGGCAGCGGCGAGAGTGGTTTTCCTCCCCGAAAAA
GCGACTCTTTTTTCGGCAGGTCGATTTGAAATGTTGTTCCGCTCGCAGCGTCTCGCACGC
GCGTGCACGTCCGCCGGTCCTTCGCTTGTCGTCGTCCCGCGGCCCGTACCTATCCAACGA
GCCCACCCTCGAGGCGCTGGGTGCCCGCAAAGCGGAGTTACCTCTGCACGAAGAGCTTTT
TCCCAGCTTTGAAAGCAGTCTCTTCCAAGCTGGGGAGTGGAGTTTTGAAAATTCACAGTA
AATCGCCCGAACGTGGGATTTGGACGGGGACAGTTTTGTCATTCAAGTGGGACTCTGGGG
CAGCGGGCAGAGTGTTTTTTTCTCCCCGAAAAACGCGTCTCCATTTCGGTAGCTCCGTTT
GAAATTTTCCCTCGCTTCCCGTTTCCTTGTTGTTCGACGTATTTCAACGGGGACTGTTTT
ATTATTCGAGTTAGATTAGGGGCCAGCGGGCTGAGTGGTTTTCCTGTCCGGAAATCGCGT
CTCCATTTCGGTAGCTCGGTTTGAAATTTTGTTTCGTTCGCAGCGTCTCCCGTGCGCGTG
CGCGCCCGCCGCACTCTCTCCGTCCTTCATCCCCCGGTCCATACCTATCCAACGAGCCCA
CCCTCGAGGCTCTGAGTG
>NODE_1318_length_77_cov_167.090912
AATATAGCTGCAAGCAGCAATGAAGGGGCCAAGCATCATTCGATATGGAAATTCAGTAGC
TAAAGAAGCAAATCATAAAAAACGTTCATGTCATTTTGAGACAAAATGCGCTGGCTAGAT
GTAGCAGCGTTATATCTACAAAGCACAAT
>NODE_1319_length_441_cov_15.696145
TTTGAATGACAGGGCTAAAGTCTTTTACTCATAATTTTTGTGTTTGCCATAGATTTCAGA
GCAATTCACAGCCTTAAAGGCCTTAAGTGAGAACAGCAATTAATTGTAATGAATAATCTG
ACAAATCTGGTTGACATATGGCCGCTAATACTCCTCCTTTCTGGAGGGAGCAGAGGAGGG
ATTAGATTACCTCAAATGAAATCTGGGAGCATGGTGCCATCTGCATGTAGAGAGGACAGG
CCGCGCACGTTCAACAGGGTGTGGGTGGAACGCTGTTCTGCACCTCGCGCCCTCGCTCCA
CTTCTCCTCTGAGTCTGAGCTTGCTACTGATCTGGGAATACAGGCTGGTGGTTGTTTTCT
CTCTCTCTTTCCCTATCTCTCTTCCTCTCTCTCCCTCCCCCTTCTCCCCCCTCTCTCTCT
CCTCCTTATTGAACCAGCTGCCTCTCAAAAAGGGAAAAGCAATATAGCTGAGGCGTTGCC
AAAATCGAAGAGAGCAGGGAAAGTAAACAAACa
>NODE_1320_length_829_cov_71.833534
GCATGCTCTGCCCAGTTTCTCTTTTTCTCCCTTGCCTCTCTTTAGGTCTCTCTGTGTTTC
TCTCCTCTCTCTCACTATATATGTATCTTTTTTTTCTCTAATGCATCCTCGCCTTCTGCC
TCTCCTCCCTCTCTAGTCGTCCTTCCCGCTTGGTAATTATTTGCTTTATTTTGTCAGTGA
GCTGATGAGTGACATCAAAAGGGGTTGTGCTGGACTTGAAATACAAAAATGTCTTCCCCT
CTGTTGTCTTAGACAATAATTATGATTTGCCAGTTAAGCCTGAACTACAGGCGAGGGATT
GTAGTTTAAAGCAGAGGCTTTGGTGCAAAAAATGCATTTATAGCCCTTTGTGTCGTTCCT
CATTATGTGTGGGCCCGATTCATTAAGTAATTGGTTTGCAGTTGTTTACATGAGTATTAA
GGCCCTCTATTCAGGGGCCTTTGAGAGATACATTGTGCAAATGTTGCATGTTATGAATGC
AGAATGAGAGGCGGGGGGCCAGGCCTATTGGCCAAACACTGCACTCGGCTGAAAAGCAAC
AGAAAAGCACAGGGAGCTGCTTTGCATAGCAATGACTCGGCCTTAATAAGCTTTACAGAT
TAAATACATGCAGTCTATACAAGATGCAAAGAGATACTCTTAACACATTTATATGTGCTC
ATTTCACTATTATGGCCTCACAGAGAATTGGGGTCTTTCATATTCCTTTTTTCTGTCCGT
CTCTCTCTCCCTCTCTTTCTCTCCCACACAGTGTTTTCAGCTTGATGCTTCATAGAATTT
GCCGTTTATTGTATTATAAATCTCCAGGAGAAGTAGACAGATCTGCAACTGTTTATTAAG
GATTCATCCATTAGAAATCTTTTGCTGCCTTTGTAAGTGCCAAAGCAAAATCACTTTGTG
g
>NODE_1321_length_234_cov_63.269230
AGTGTTTCTGTGTGTGTGTGTCTGTGTGTGTGTGTGTGGTTGTGTGTGTGTGGTTGTGTG
TGTGTGTGTGTGTGGTTGCACGCGTGCACTTGCGTGTGTGGATCTCGTCAGGTCTATGGA
AATGCAGGATCTAGCAAGTCCTCACAGCCGAGTAAGTGGAAGCAGCGAATCTCCTAATGG
TCCCAACCTCGACAACTCGCATATCAATAACAATTCCATGACACCCAATGGCACTGAAGG
TATGTGCATCGGGCTTTCCTATCTAATGTCTCTCTCTCTCCCTCTCTCTCTCTCTCTCTC
TCTCTc
>NODE_1322_length_822_cov_64.323601
GGCTTCGGCCCCCCAGCGGCGGCCCAGTGCTCGGGTCCCCCATAAAAATAGACCATCCCA
TTATTCTTCTGGTTCCCGGGGGGCCGCAAGGTCTCCAGCATCATTACCAGAACTGAGGAT
GTGACTCCTCCACTCCGGCCCCTCCTCCCCCCCCTACTTCCCTCGCTCTAATTATAGGTC
AAGCACTCTTTTTGTAAAATTATAAAAAACCTTTGTTCTTATCGGGGGGAAAAAACTGAG
AGTGGAGGCGAGATAGCAACGTGAAGAAGACGGAGGGAAAAATGGTCCAAAAATTTGAAC
GGGTTGGGGGACAATTTTCAATTATAAAGCCGAGCTAATTCGGTATGACCATCGACTGTC
ATGCGTGCTGACTGTGCTCCATTATGCAGTCATTTGGGCTCATTCAAATTAGTTATGTTA
ATGTCCTGTGAGTGAATGTAACACTTGGATGGGACAAGATTTCAGCAATTAATTTCTACA
GTCAGCGGAGAGACAAGCAAATTTATTTTCCCCCTCTCAGGGAATTGGTGGTGGAGGAAG
CGAGGAGAGGAGGGAACATTCTGGAGCAGGGAACAAGCTAAACACAAGCCCTAAATAAAG
CCTGAACAATGGGAGCCAATGCCTCCTCATTCATTCAATTGACAATGTTTTGCAGCTTAA
ACCTGTTTTATTAATTATGTTTGACATTTCCTTAATTAGTTTCATTTACACCAAATCAAT
CCCTGCTACTGTATGGCGTCATTTATCATTTTAAAAAATTTGCATAGCCGCAGCTGACTT
TTTCTACTTAATTATACATTAAAAGTGTCAGCCCCGCTTGCTGCCTGGCATTATCTGCTG
CAGAAAGGTTTGTGGCTGGACGGAGCTGGCATTAATCATGGGGCGGGTGGGGGc
>NODE_1323_length_705_cov_66.209930
AAAGAGAGAGAGAGAGAGAGAGAGAGAGAGAGAGAGAGAGAGAGAGAGAGATTATGCTCA
CAATGATAACCGTAGGTATGTTTGATACCTCTGGTTCCTTATCCGGGGACTACCTCATCT
TCTGCTATTGGGCCTTGGGGTCACGTGGTAAAAGTAACTTTACAGGGCTGCTCGCAAGTA
GGAGGGCTTTATGGAGCAGAAAAACGACAAAGCTAGAAAAATTATTTTCCACTCCCGAAA
TTAATGATCATGAGCTCGTATTTGATGGACTCTAACTACATTGATCCGAAATTTCCTCCA
TGTGAGGAATATTCGCAAAATAGCTACATCCCAGAGCATAGTCCAGAATATTATAGCCGC
GCAAGGGACCCTGGCTACCAGCATCACCATCAGGAGTTATATCCTCCGCGGGCGAGCTAC
CAAGAACGCCAATATAACTGTCCAAGCATCCCCGAACCTGACACACCAAGAGGACATGGA
CTACCCCATTCGGCACACCTGCTTGCAGGAAAAGGACAACCGGCCTCATGTGAGACCCCA
CAGTTATCAATGTCCCCATCCACCCCACCGGCTGCATCCTCCGCCTGCAACCAAGCTACA
CCGGAGCATCCAAACAGCGCAGCCTCCTCCAAGCAGCCAGTGGTATACCCTTGGATGAAG
AAAATTCACGTCAGCACTGGTAGGCAACTTGTGTGTTTATCTCTCTGCATCCTCTCCAGC
TCTCCTAACTCCTCTCTCCCTTTCCCTCCCTTTATCAGTCCCTCTTACTCCCCTCTc
>NODE_1331_length_249_cov_65.361443
GGTGCTTAGTGTGGACATATAAGTCAAACTGTGATATTAAAACAAGTGTACTGATAACAT
CATTTCAATTTCAACTAATTAATTTGCTCTCGTTGGTGTTGAATACATTTCACACAGACT
TTTTTGGGTAAAAGCTGTGTTTTAAAAAGAAAAAAAATCATTACATGTGAGAGTGTGTCC
TTGTTTCTGCTCGTGTGATGTGGAAAGTGTTCCAAACTAATCAACAGCATTCGTTTTTAC
AGAATGTAATCTATAGTGTTTGGGTGTTGTTTATCTCAATAGGCTGTAGTAATCAAAAGT
AATGAACCTATTATGAGCAGG
>NODE_1338_length_996_cov_104.200806
AAGTTCATTCACTGTGAGCGCCACTGATTAAGACAAAACAATACGCTTTTAACTGGTCAT
TAAACTGGCCTAATATTTTGTCTGCGTGGTGATCAAAAAATAGTGCTCTTATAGGCCTAT
CAGGAATCTTGTTGCCACTTACCTTGCCTATAATGTCTCTTAAAATGTTCCTCTAAATTA
TTTTTCTTTAAAGCTGTATGAAGATAAAGTGAAAAAATGAAATATAGAAGCCTGCACCAT
GTCATAAACATATATTTAGGCTATGCTTGGCCACAGAAAGTACGCTAAGTGATTTAAATA
TTTATTTTATTTTGAACGTGTGATGCTTACGTTCACCTAATGATGAGAGCGCATTTTCCA
CGGTGTAAAGCCCACCACGCAGATGATCCCGCAGAATGAGCCGAAACGGATTCAGGCTCC
GCGCCTCTGTGAGGAGCAGCTGACTCCCTCTCTCCACGTCCAGATGGCTCCTGCACACAG
ATTTGCATTCATTTTCCTCTAATATCTTCTGAAATAGCGGGACAGCTGCATTTGTTGTCA
AATACGGTTTAAACTCCCTTTCAGGATAGCATCGTTACCTACGTGACGGGTGTGGAGATC
CATTTTCCCTCTCCAGTCAACAGTATCAGAACTAAGAGGATTTGTCTCAAAGTCTCCTAA
TTTGATAATCAGATTTAAATCGCCTTGGTGCGTGTAATCAGGGGTTAAGTTATAATAAAC
GACTTGGAGCCATGTGCAAAAACCACGGTATAAATTCATTGAAAGATGGGTTGGCAATGC
CAATTTCACAGCCACATTTTCACAATTTTGGTTCTTGGTTTATTTAATGTGTTACACCTT
AAAGAACATTCTTATGTTTGGATTGACATCCTATTGAAATTGAAGTTGTCCCAAAAAATA
TCAAACACCATGCACTCATTATCACCATGTGACGTGGAAATAGATTTTATCAAAAGGTGA
AAGCAACAGATTATAATTCACTTATCTTTGGCAGTAGCTATTAACCCTCACACCAGCTAG
ATATATTGCTCTCCCTCTCTCTCTCTCTCTCTCTCTCTCTCTCTCTCt
>NODE_1341_length_766_cov_52.315926
AGCCTTATGGAAGAGGTTTTTTGTGTGTATTTTGTTATAACTATAAGACTGTTTTCTGAG
TTAAAGAAGGTAATACAAGGATGCCTGTTATTTAAAACAAATTTAAAAAGACAGGAATAC
TACCATTTCTTCTAAACAAGAGCTACATCAAAACAGTAGAAGTGTCTTCCTGGTCAACAT
TAACATTACGGGTGGCATCCTTGAATATTTTTCAGTTCTTTAAAAAAAAGAATTCTAAAT
GTTCAAATTGTATCCAGATTTCTTTTTGGAAGATTTTTTCTTTTTATACAAATGAACTCT
AAATGAAATTTCTAACTGAAAAATTAAAACAAATACATCTCATAAGGCTACAATAAGAAA
AGTAAAATGATGTTCCGAACCTGGAACCACTTAGCGTGGCGCAGCGCAGCCAGAGCGTCA
AGGCATTTTTGCCTTTCCAAGACGTCCGCTGGGTCTTTCACCATACCCGAGGTTACATCT
AAAAATGGATTCGAATTGTCAAAATGGAGGTGAGGAGCGGGTGTTTGACCAGGTCAGCAA
GACTGGTGAAGACTCAAACACATTGCCACACATACCAGGAGGTGTTTGGTTGAAGAAACT
TGCTGTCCCAAGATTGATTTTTGTTGATAAGTGACTGTATGAGAAAACTAGTGATGATTG
TATTCGTTCAAGGAGCTGAGAACTATCTAAGCGCTTTGAATGCGGTTCCATGGATGTACA
GTTGTATGCAATGTTGATGCTATAGATTATGTGGAATTCAGTCAAATGAGCTAAATGTGT
GTTGAATGCATATGGCTGGCCACACCTCTGAAGGGTCACAGCAATCTGGAGacttcat
>NODE_1343_length_114_cov_51.964912
TTTTTTTTGTGGGTCACACATTCTGACGGCCGTCAGAAATGGTGACCTCTGTGGTAATGG
CTCTTTGATGACGCTAAATCAGAAACAATGGTTCCAGATTAGTGTGATTCGATTAAATAA
CTACCCCAAGCGATCATTCGAAGTTTTAATACCTTTGGGAAGCAGTTATGGTGAGAACAA
ACATTC
>NODE_1346_length_195_cov_62.543591
GGGCTTTGTGCCGAAATAGCTCAGTTGGGAGAGCGTTAGACTGAAGATCTAAAGGTCCCT
GGTTCGATCCCGGGTTTCGGCATGGGTTCGGTGTTTCCAAAGTACAGTCTACTCAAGGAA
GTGGTTGACGGTGCATTTTCTCAAAGGTCACGCCAAAACACTGCTGACCACTGACTGTTC
AGAGAAAGACGTGACACGGGACCTGCTGCATAAACTAGTCCCTTTTAAATATCTGAGCTG
ATAGCGCAGCGCTGTTCAGCAGTAGGC
>NODE_1347_length_594_cov_68.619530
CATGTGGGTGCGCGGGGCGCAGGGCGCGGGGCTGTGAATGCGGACGGCAGGAGTGGGGCC
CTGCACGGTGAGAGGAGACGACAGGGGAGGAGACGCCTCGCTGTTAAAGAGTAAATAATC
TCCCATTGCTTTCCATACTTCACACCCGTGCCTTGAAAGGGACTGTATTAACTTATAAGT
TATAAGTAGTTAGAAGTTACTTACTTTAAACTGGGGGGAGAAGAAAGCAAGCTGACGCTC
TGCTTAGCTGAGTTCCCCCCAAATTGCTGACATAATTACAAGAATGTAATTTTTTATGAC
TCACAGAAAATCTTGGCATTTTCACTGAAGCAGATAATTAGACTTGGAATAAAGCAGGGG
CGGAATAATTAATACATCAAAACTAGATGAACTTTTTCTAATTATTTTTATTTAATCTCC
ATTCTAATTATTGTTCTAGTCGGCTGAGCGAGATTGCCTCCCTCATTCAGTGTGTGAAAT
GCACCCGTAGCGCTCAATCCTCAACCAGTGAAATATCAACTAAGCGTGGAGACAGGAAAT
CACAGAGCCCTCGCCACTCTCTTCCCCCACTCTCCTCCTCTCTGATTGAACTGTAATTTA
AATGTTCCCATTGCCAACAAACAATTTACATACACCTGacaccatttatttatttattct
ctccca
>NODE_1348_length_73_cov_14.808219
AGGTACCATTGGATTCCCTGGATCAAGCCGAGTGCAATGCACACCATGGCGTCAATTTCC
GGTTATATAGATATTCCGCTATTTCCGGTTTTATCAAAAACCTTTAAAAGCCTACTCCTC
CTACAAATTTTGTCAAATCTTCTTC
>NODE_1349_length_428_cov_31.224298
CTCATCTCTCAGTCTTTCCTCTCACGTCTTTCGAACTCTCAACATATTTCCCCTTTTTCT
TCCCATCCTCTCCCTCTGGTTCCTCCTTCTGTGACCAGGGTTGCCTCTCCCTCTCTATCC
AGCACCTCTCTCCACCTCTCGCTCTCCCTACCTCTCTCTCTCTCTCTCTCTCTCTCTCTC
TCTGAGCCTCCAGAGCATCAATAGTGGGCCCATCTGTTCCCATACATCACGCACTTCATT
TCAGTTTATTAGCCGGGATAAATCATAAATATTTCATTATACATCACGCCGGCTGTCGGG
CCCACCACACCATCTATCACCGCCGCCCCTCCTTTCCTGCCTGCACGCTGCTCGCCGACT
CTAAGCTTTCCAGTCTATTAAACAAGATTGATACAGTGTGTAAATTTAGATATTGGGAAT
TTCTTCACAGACCACTGCTCAGCCCTGATAGGCCTGGGCGACGAGGGAGAAGGGACGGCG
GGGGGGGGGGGGGGGGGGGG
>NODE_1350_length_427_cov_82.049179
CTCACTCTGTCTCTCTCACTCTCTCTCTCTGACATTCTCTCCCTCCCTGCAGTCTTATTG
ACCTTGGTTCCCGCTCATTTGCATCTACCATTTTTCATTCTTCTGAATATGGCGTTGAGG
GACTTTTCCATCATTAAGTGAATTTACAGCGATTTCCTTATGTGTTTTCTCCAAGGGATT
GGGTTATGAGATGCACATTAAATATCCATTAATACCTCATTATCCCGCTGATAAGATTAC
CATGATAATGAGGCAGAAATTCTAATTGTTTCACTTCTTGTTGTGCCACTCATTTAATCA
TCCACCTGAAAGACAAGTGCTGGGAGCCCCTACCTTGATGACTGTAAACACGGACAGCAG
GGTAGATCTCTCCTGCCGCCAGAGAGAGCCCTACCCCCACCACACACTGGAGCCCCGCCC
TCTTTTCCTCTCTCTCTGTCTCTCTCTCTCTGTCTCTCTCTGTCTCTCTCTGTCTCTCTC
TCTCTGTCTCTCTCTGTCt
>NODE_1360_length_387_cov_81.620155
GGGCTTCCCCCTATGGTGAAGGGGATGAAAAGTACGATTTAATGTTCTCAGGAGAGTGGC
AGCAGAAGAAAAGCTCAAAGACCCTGCATGCTGGTTTCTGAGTGGGTCACTCTAGCCCTT
GCAGCGAATGGGATGTCCCTGTGGAATTTGCCATAGACCGGGCTGAAAGGAGAAGGATTA
GGGCCCTTTTAAGGATGGGAATGTAACAAAAGGAGCACTTTTATGATGTAGCGGCATAAA
ATGAGGGGGCTCCATTGTGGAACTGATTGCGAAAGATCTTTGAAACAAGCAGGCCGTGTG
CGTTGCCTGTATTCCACAAAAACAAAACAGAAAACGACTCCACTTGGGGACAGAGCGGTT
GGCGTTTTCGGAGAGGCAATGTCGAAGATGATTGGTTTGGGTCTGTTTTTTCTCCTGCCT
CTTTCGCTCCCTCCTTCACCTTCACTCTCTCTCTCTCTc
>NODE_1361_length_80_cov_103.849998
GGATTAACTAAAATAGAATACAACAGTTTAAATCAGCTACCACTAACCAACAAGAGCAAC
AGTCTAAGCAAGAGTCATTGTGATCCTTGAGGAAACTAGCATTGGGTTCAGCAAACCATT
CCTAAGTACCGTTGTACTCCCGGAACAAGTGC
>NODE_1362_length_491_cov_28.759674
CAGCACGAGCATTAGCTTCTCAAAGCCCCACCACTACGATTAACAATCAAACACACTAAG
GAAATGTTTCTGCTCCCCTCAACCCCCCACCCCCACCCACAACTCTCCAGTACAAGAGCA
AATCTCTTTTTTGTCACCAAATCCTTAATTCTTTCTTCTCTGCAGTACAAGAGGGAAGTA
AAACCAGTTTCCAATCTGCTTTGAGAGAAATATTTGAGGGGGGTGGAGGGTTGGAGGGGT
GGGTGGGATAGAAAAACTCCCAATAAAATGTGTGAACAAGGGGGTAATTGCGGACAAATG
CGGCATTGAATTTCATTTTCGACTCTTTAAACACCATTTCAATCTTATTTTCTGCCTGTT
AGTCAGATCTTGTTGCTTGGGGTGGGCTGGACTGCCCAGTTTTGGTGAGTAATTGCGTAT
AATTTCCTTTACGCCGAGTGATTTGCATCAATATCAGTCATTTTTCTATTCTGTACCGGT
TAAGAATCCACTCCAACCAGAAAAGTCTCATTTGGAATGGTTATTGTTCAAGGCACAGCG
AGAGGATAACATTAAGAATATCt
>NODE_1366_length_99_cov_28.484848
GTTGAAGAAGTTTAAGAGGATTGAGAGGATTTGAGAAAAAAAAACCATGTTAAAAATATG
ATGAATATTGATATTTTCCATGAAATCCAAAATGGCGGCCGCGTCAATTCGGTTATTATG
AAAAGTTATCAATGGCCAGGCTTGATATCTCACAAGACATCAAGAGACAAA
>NODE_1371_length_221_cov_33.361992
GGGGCTGTGGCAGTGAAATGTGAATGGAGAAAAAAAAGTGAGAGATTGCAAGCGAGTGAC
AGAGAAAGTGAAGGAGAGAGAGATCAAGAGAGAGAAAGAGAGAGAATGAGAGAGAAAGAA
AGAGAGAGAGGGAGAGAGAGAGAGAAAGACAGAGAGAAAGAAAAAAAGAGAGAGAGAGAA
TGAGTGAGAGATCTAGAAAGAGATTAAGGGAGAGAGGGAGAGGTAGAGAAAGAGAGAAAG
CGATTAAGAGACAGAGAAGCAGAGAGAGAGAGAGAGAGAGAGAGAGAGAGAGA
>NODE_1374_length_75_cov_33.560001
AATAGCGTTTTCAATGCATTTACAAAGTTTGGCATGTAACTTCTGGCTGAATGGTTTTCT
TGATGTTTCAAGGTATATAACATGCTTCTGTGGCTGTTTATACATGGTAAAGGTGTTTGC
TGAAGATGTTTAGCCCTTAGATTCCGT
>NODE_1376_length_428_cov_68.336449
GATTTATATTCATAATCATTCGGTTTGAACCGTCAACATTTAACAGCTGCATCAAGTTAA
CTCTGAAGCTGTCCACATTCACTCTGAGTTTGACACAGTGGAATGACCTCGTCCATACAC
ACACTCTCCCTAGTTTGTCTCCGTTTGGCTCCCAGTGCCCGCCTGTCTCCCTGCCTCCCT
GTTCCCCAGTCTGTCTCTGTGGGGCCCTGGCTGTCCCTCTGTCTGTCCCTCTGTCTGTCC
CTCTGTCTGTCCCTCTGTCTGCCCCCTGTGCCCCTCCCCTAACCCTTACCCAGGGTGCCT
GTGCAGAGGCAGTTGTGAGTCCGGGGAGGTGGCTTGGTTTGGTGGCTGTCCAGAATCTGC
TGCACCAGCTGCTCCACTGAGAAGCCAGAGCTGCTGTTCCCGTTGCTGCAAGTCCACTTG
ATGCCATGAACTGCCGGGAGAGAGGAGGAGACAGAGACGTCAGCCGGCCCAACAGACCAC
CAGCCACGCCAGCCCCTGCt
>NODE_1377_length_237_cov_21.953587
AACCGAATTGACGCGGCCGCCATTTTGGATTTAATGGAAAAGTGTAAAAACCTTTTGCAC
GCCCCAAATTTTGTCCAATGTTTACTAAATTTGGCACAGATTATCTTCAGACGAAGCTTC
ACAAAGACGTCGGATGGATTTTCCATTTTCAAAACCGTTTGTTCGGTAGAGCTGATCAAA
GGCGGCGGGAAAGCCGCCAAAGACACGTGAGAGCATAACTCAGCAAAAATGTGTCCGATC
ATCACCAAACTTCGGTTCCTTCGTTCCCACGAGGAGCAGAGGAGGCCTGTGGTTTTATAC
CAGAAAAAA
>NODE_1378_length_658_cov_67.299393
GTCATTGTGAATTTGCCTCCCGAGTGTTCCGTTGTTTTACGTCCTCCTGCAACAAAGGTC
ATAACCTCTTGACCCCACGCTGCACGAAAAGACCCGATAAAGTTTCCACCTTTAACGTTA
TGTAGGAACTAAAAACTTCCTTCTAGCTCAGTGTTATAGCAGGTGTTACAGAAACACGTT
AGAAAAGACTTTTCCTATGATCTGATTTGACGAGAGATGAGAGTAACCTGTGGAGAGATT
ACGGAAACCTGGGGTGACAAAGGCGAGCTTCTCTAACTTTGTTATAATTAATTGTATACC
TGTGTCTGTAAATATAATGCATTCCTATTTTGCAGTCAAGAACAAAATACTATTTGTAAT
ATAGAATAAACTTTATTATGAAACTGTGTGCTTTGTGTGTTTGTTTTGGTGAAAACACCC
TTTTTAAATAAGGGTCTCTGTCTATCAAGAGATCAAATAGAGGAAATGCATAGTTACAAT
CCAACACGTTACTCACACTGGAGGAGAAACACAAGACTCCCAGGGTGAATTACAACAAAT
CAAATATACCCGTTAAATGGGCTAAATACACAGAGCTAAAGGCAGGGGAGCTGGAACTGG
AGACAGCCAACACACCTGAGAGGTGAAGCAATTAGCGCACACCTGAAACCAATAAGGCTG
TGATTGTGGAGCGTCCCTCATCTCCAAACAGATGTTTCCATTTATTTCCCCGTCTAGAAC
CAGTTTCATc
>NODE_1382_length_174_cov_163.310349
CCCCCCCCCACACCGCTGGGGCCCTGCACACACCCCCACGCCGCTGGGGCCCTGCACTCC
CACCTCTGGGCTCCAAGGGGACCCCCCACACCCAAAAACGGCTCCCCGGGGGGACCCCCC
CCTTCCCCGGGGGACCCACCCTCCGGGGGGACCCCCCCTCCGGCACCCGAGCACCGGGGG
GCCCTGTGCACCCACTATTAAGCCCACCCCCTGTGTTAAAACCCATAAAACGCACTTTAA
GAACTT
>NODE_1383_length_402_cov_83.927864
TTTGAGAGTCTGATGGCCCAGGTGGAAGAGAGGAGAGCTGCAGTCGAGAACTCAGCCAAG
CAGATCGAGGACAGGTGAGCTGAGGCTTTGAGACGTCGGCAGTGGCTGATTTGAATGACG
TGTCATAAACAAGGATCAAAGAGGCATTGTTCTAGTGATGTACGTGGCTCCGCTGTGGCC
ATAGCACTGGTGCTTTTTCCGCTTTCCAAATGAAATGAATCAATTGTACATCCAAATCTC
AGCTGTTTTGATCTCTCTGTCAGCAATCAGATTGTCATGTTCGGTCTCTCCTCCTCTTCA
CAGGCTGCACAGTGTCAAGATCACACAGAGGAAGGCAGAGAACCAGATTAAAATGGCAAA
GATGATTATGATGAATGAGCTGAACAAACGGGCCAACCTATTAATAGAGCAACTGGAGGT
AATTATTTCCCCTCCCCTCTTTCTTTCCTTCTTTCTTTCTTTCTTTCTTTCTTT
>NODE_1384_length_817_cov_53.957161
CGTTTCGTTTTTCTTTTTTCTTTTGGTATAAAGTCTACAACAGACAGTTGTTAGGGGAGG
ATCGTCATTCTGAGAAGCCCACATCCTGGTTTGAACTGAGAAAGCTAATCGTATGGGTGT
GATTCTCCTGTAGGCTAATTCCTCCGCTGGATTTCCACATTGCTGCTATGTTCTAGCATC
CTCGTTGACATCAAGTGCAAATATGTGTTGAAGCGTCTGTAAATAATGTCAGATGGGGAA
CTACAAATTCCATCACAACAAAAATGTACATATAGCTCACAAGACAAAGTCCATCTTGGC
CAGGGGACAAAGGATAGTGTTTTTATAAATATATATATATGGGTTTGACAAACCTTCGGA
CTGTTACATGCACTTTCTTGGAAAGTTGGAAGATCTTTATGGGTCCAGTTTCTCTACACT
TTAATACTTACTAACAACTAAGATACTGTAATTCTTTACTCTAATAATCAAATACATCAG
TTTTCCAAAAGAAACATTGTGTGTGTTTGTGTGTATTTATTCTCTCTTTTTTCTCATTTG
TGTGTAGGCAATTTATTTTCAAATTCAATTATGGATTAGCCCTAATTACTTATTTTATTA
TTTTATGTGTCGCTTTAAACATGAAAAGTGGTTAAACTATGGTTTTGATAAAATTATGTT
TGCTGATCGCGGAAAGGCTAGTGGCCATATTAAGTAGCCTTAGTGACTTTACAGCTCACA
ACTGTATAGCCTATATTTTATGTAGGCTAATTATTTTTGCGGAATCAACCGGAAGTAAAT
TGACAACCTCTGACTTGTGTTGATCGTCCATTAAAAATAGCATAGAATACGCATTTTCTA
AGTTCATCATTCCTGCTGTTGTCAGTCTTCTGAATCGTTAATTAACAAt
>NODE_1385_length_676_cov_136.266266
GACAGAGGCTTTCAGCTAAGGCCTTGAATTCCCCTTGTCTTGGTTTAAAGCAAAGCTAGC
CGCAAGGATGTTTAAACTGGCCTCTCGCACAACCAGACAACACATCAGACCGTCTCACAT
TTCAATAGACACGCAAAACAATATCCCCATTCTGGATTCATTTTGAAGCGCCACTAGAAA
GGTGATTATCTCTTGTTTGTTTATTCGGTTTGAAAAGAAAAACAGCATTTGAAAAGCCAA
AGTGGCTGTGGCATTAATGATCACTTCTCCAAGCAGTAACATGAAGGACACAAATCAAAG
ACCTGGCACTGACAGACAGACACACACTCACACACACACATAAGCATCTTCCTGTGCACT
GAAACACACACACAAAACCCCTTCCTTGGACTGATTACATTTTGCAAGAAGATTTAATTA
AGGAATTTTTAATGAGGCTTCTGCTGGCACTGCCAAGAACTGTTTTGATATTTGCGCTGC
ATAATGCATAAAATTTGTCTAAACATCTCGGCAGTTGATGCACAGGGAGGCAGCAGATAA
GCCTAGATACTGTTTCAATTTCCGTGTTGGGGAGGAAAAAAAAGAGAGAGGGAAGGGTAG
AGGAGGCGGGAACAGGGGGATGAGAGAAAAGAAAGGCTCACTAAAGGGGCAAAATGGAGG
CTGGTACATGTTTAAGGTCCTGGGGGGTGGGGGTGGAGGCTGAAGGAGAAGGGGGGAGGT
TCATCTCCGAAGCTACGGCTAATGAGCg
>NODE_1387_length_223_cov_193.834076
TTTGTTGTTTTGACAAATATGTATCCCCCTGCCACGATCAGAACAACTTAAGTATGCCTT
ACAATGAGTTGGCAATGCTATTGAGAAGCTTTGAGTGTCTTATATTTGCACTTGCCTGGC
TGCCAGCTGTTTTCCTGGACCCCATATGGGTTCTCCTCCACCAGACCAGAGTTGACACCT
AGGGGTCTGGTGATGCAAAAGTTTTAAGTCATGCTTTTGCTTCAAAACATAGCCTTTAGG
GTTGCCATGGTTCATACAATTATTGTCACTGTTAAAAACGGTCATTCATTACTTT
>NODE_1388_length_107_cov_131.336441
AAAACATAGCCTTTAGGGTTGCCATGGTTCATACAATTATTGTCACTGTTAAAAACGGTC
ATTCATTACTTTACCATAATTTCCCAGGGACACAGTGCTAGGCCGTGTGACGGTGGTAGG
ATACTCTGTACAGAAATGAAAGTGGAATGTAGTTTAAGTACATAGTATTAGCATTTTGA
>NODE_1391_length_601_cov_30.307819
TATCACAGAAACTGCGCCAAAGAAAAACAATAAATGTCAAATATATATATATATTTTAAA
AAACAATAACGAAAATAGCAGCATTAAGAAAATAAACAAACATAAAAACTACGGTTTCTG
AAGACAAATAAATACAAGATGCAAACCTGGAACCACTTAGCGTGGCGGAGAGACCCCAGT
GCAGTCAGGCATTTCTGCCTGTCCAGAACATCCGGCGGGTCGCTGCCTGAGAGCGTTTCT
ATTGGACGAGGTGGGATAGGAAGACAAGGTACGGTTTGACCAAGGGGGGTTCTGTCTCAG
GGCCAGGGGAACCTGGCCAGGGGAACAGCCTTCCCCTACTACAGGCTAGGGGGAGGGGGG
CCCTCCTCAGGAGATGCCCTGCTACATTCTGGTTATACACCTTCTCCTTTATAACCAGTC
TTCTGGTTATATACCTTCTCCTTTATAACCTGTCTTCTGATTATACACCTTCTCCTTTAT
AACCTGTCTTCTGTTTATATACCCTTTCCTTTATAACCAGTCTTCTGGTTGTACACCTTC
TCCTTTATAACCTGTCTTCTGTTTATATACCTTTCCCTTTATAATTACCTGCTGCCTTAT
GTTCTGACTCAATACCTTAACCCTTTCTCCTGGTCTCCCTTTCTCCCTGCCTACTGCTCT
CTCCTGGTGTCTc
>NODE_1396_length_541_cov_17.351202
CGAAAATATTCAAAGTCAGGCTATCAGGGGTCGAGTCCAGACTGACCGAACAGTCACAGC
CTGAAGTCTCCACGTCCAAAGGCTCTGATAACCATCGTGCCGACCGCATCAATCCTCACT
TGACCACACGATGCATATTTCAGATAAAGTTAGCGTGAAATGGGAACTGAGTCACAGAGC
AGTCGACCCTTAAAAAGCCTGTGTTATCAGAAGACCCAGCAGCGGTGACTGGGGAGGTCA
AGTCCCGAGCTGACCGCCCGGTCACCCTGTCCAGCCCACCCCTGGGAGGGTCCAGCAGAG
GCGGGGGTGGGGGGGGGGNNNNNNNNNNNNNNNNNNNNNNNNNNNNNNNNGATTAGCCGG
ACTGCATCTGGCCCCTGGCTGTCCTCGCGGTCAAGCTCCACTGTCAACCAGCACGCAGAT
ACACTCTACGGAATAGGGCTTCCCCAAAGTGGACAAGCACAGGCACACAAACACGCACAC
ATGCTCAGGCACATATACAGTATGCATACACACACACACACACTCTGTACACTATGTACA
CGCTCTCGCTTAGACACGCACGCGTGACCATAAATGACACACGCACTCACACACTATCTT
ACGGACATTCATc
>NODE_1397_length_550_cov_97.080002
AAAAAGGTTTGTAATCGCTGTTTAGTGAGCTTTAACATGCACTAAAACTCCGGTCCATAT
CGCTACGTCGCTATAGATAACAGCCTGTCATTTAAAGGCCGCATTCAACACCGTCAAATG
GTGAATAAACAAGCTGAAGGTGAACGAGCCTTCGCCATTCCATAACAAAGTGAAACGGAA
TACATTTACATGGGGAGAACAAGAGGAGCACATTGTTCTAACAACTACCTTTGCCAGAAC
AATCTATCTACCAAATTAGTTTATCGTGTAATACCCTTCCAGAAGCTCTTCTGGCAGAAA
CAAGATATTATTCTCCTGGAAGGAGCCATAGAAGGAGGGAAAAGCTAGTCAGATTCATAT
TTCATCGCTGCCACAGAAACCTCATCAGTGTAATAACCCTCCATCTCATGGGTGTTATTC
CACCATCTGCTCCTATATTACTTATCTTTATTTTGCAACTAATTAACAGCATAATCTTCT
AAATTCAGCAAGTTAATTATCATTATTGTGGTCTTTGCAGCATCATCAGTCCTTGTACAG
CGCCATCTCCCTGCCCCCGGAGATGGGCGCGGGGGGGGGAGAGGGGCGCGAGGCGTGCGG
GGGGGGGCTAGGAGCAGGGGGg
>NODE_1399_length_358_cov_74.418991
GTGGCCTGTAGCGCCACCTATGGGTAATGGTGGGCCATTTGTGGTGTGGTAGTTACTCTT
GGCCTATACTATTAATGTTTCAGGATTTTAAAAACTTTTTACCATTGCATATAAAATCGG
AAATGCAATACCAACAGGATCCACATGGGCTTTGGGTAAAGTGTGGTAGTTACTCTTGGC
CTGTACTGTCAATGTGTCAGGATTTGGAGACCTTTTTACTATTGCATACAAAGTAGGAAA
TGCAATGACACCAAGGTCCTCAAGGGCCTATGCTGATATTCAAGGAATGAGTGGGGGCTT
GGTCAGCCCACACAGTCCTGATATGTTGCGTGTGTGTCTTGCCAAGCCCGCGCGTGTCAA
GGGAAGAATGAGTGTGTGAGAATTTGGAGCATGCGCGGGGAGGAGCAGGGGACACATTTC
ATTGTAAATT
>NODE_1406_length_73_cov_15.506849
GTGCTTTTCAGCTCCTGAATAGCGTTTTCAATGCATTTACAAAGTTTGGCATGTAACTTC
TGGCTGAATGGTATTCTTGATGTTTCAAGTGTTATAACATGCTTCTGTGGCTGTTTATAC
ATGGTAAAGGTGTTTGGTGAAGATG
>NODE_1407_length_787_cov_81.982208
CTCCGAAAGCACTCGTGAGTCGGAGCCATGACCAGAAGGCAAATTTCAGAAGACAGGTTT
TTAGATGCATTCTCGACCGTCAGGGAGTTGAAGTTTGTGCTTGCCTGAAAAATCATATGG
TTGTGTTCGGTTAGTTTTTTGGGGTGGGACTGAGCACTTACTTCCTGAAGCCACAGGACC
TCTGTCTGGAACCCAACGGTCTCTGCATGGCAACAGCATTGGCTAGACTCCGCACCCGAG
TCCATTAAGAGAGAGAGAGTGAGGTACCGAGAGGGGGGGGGCAAGGGGATGGGGTGGGGT
TGGGGGGGGGGGAGCGAGAGGGAGAGACAAACGTGGGGCCGAGATGCAGATTAGGCTGCA
GAAGATGAGAGTGTAAAAGGGATTTAATGGTAGGATGGATTAGAGAAATCCTTGTAACAA
TGTTAAATAATTATGGTTCCAGCCGAGATCAAAGCGCCATTGATTGAACCCCTCAAGCCT
TGAGCACACAGAGTCTTGGAAAGCAGAGATTGGTAAACTAGTTCTCAGACCACTCTGGCT
GCCTGAGTTAAAATTGGATTGGAAATATTAGTGTATATAGATGAAACCTTCAGGAGGGTT
TGCCAGAGCCTTTTGTCGGAGGAAATGTAGCTTGCGAGACATTTGAAAGGTTTGATAAGG
CTACAGTCTCGACAGAATCATAAGAGGGGGATGTCGCAGCTGTCCCTACTGATACCTAAG
CGTTTTAAGTCGACTTACAGCCAGACTTGACTTGTATATCAGCTAACTGAAAACTTTCTG
ACGCTCGTCAGTCAAATTGCGTAGTCTCTTTTTTCCCCCCCCTTCCTTATAATCAAGGAA
AATTGGACTAACATCATGg
>NODE_1408_length_762_cov_53.460629
TACTACTACTAATACTACTACTACTACACTCCCACTTTAATTATTCTATTATTACTTATT
CTGTTCCTTTCTTTCCAATTCTTTCATTCTATTCTATTTATTTCATCCTCTCTTTTCACG
GTTATTCCATCACACTCTCTTCCAATCTGTTCTCCTATTTATTATCTAATTCTTCCCTCC
CCTTCTCTATTTCTTCCTCCCTCGTTTTCCCACTTGCCCCCCCGCTCTCTGCGGTGGGCT
TCCCTTGGATTTCCCTCAATGACGCGTCCTTCTCTGACGTCAGCGCCCGTTCTCCGCGGC
CGTCTTTTACACACTAATTAAGTACGTTTTCGTAATTTCTTAACATTCTTTCCTACATCC
TTTCATTTTATTCCTCTCCCTCCCCTGTTTCCGACCTTCTATTTTGTTCCCTCCCCTCTG
GCTTTGTTTGTTTACATTCTGCCCTTTTCCACCCGGTTTTAACTAGCCGCTAGTCATTTC
ACTTCCTGTTTACTTTGATCGCGTCTCTCCGCTCCCTCCTCCGCCTGTCTATCACTCTTG
CTTTCCGATTTCGTCCGTGGGGCTCCTTGCACCCGCCTCCTTGTATTCTATTGGCTTTCT
CTCTTCCCATGCGTGCTGCACGCGCGGTCCCTTTGATCCTAGCTTGTGCACGTTGTAGCT
TCCACCTGCTGCTGCTTTTTCACCTCTGCGGCTAGCGCGTCGTCTTTTGCTTTCATCTTT
GCATGATTTTATCCACATAATATCCTTATCTCTGCCTCTTCTGACCTCCGTGCCTGCTCC
ACTATTTTTTCATCGTTCTTCATACTTTTTTAGCTGTTTTTCCAACTCCATTTC
>NODE_1410_length_828_cov_71.206520
GCATATCCGTGTCGGACGTGACCACCTCCTCAGGAACAGTTCGACTCCTCCAGCCCCCTG
GATGGTGGGGGAGGTAATAAAGAGCTGAAACACAAGTGTCACCTGACCACAAGTGTCACC
TGACCAAACTGTCTTTTCACTTTAGATTATGTGATTTATGTAGCTGGGACAGTACAAGAG
CACACAAACATGGCATCTTTTTTTGTGGGGGGGTGTGGTTGGGGTGGTTGTGGGGATTTT
GTGATTTTATGTCTTTTCTTAAAGTCTGAGTCTCGTGGTGAGTACATCGTTTCTCAGCCT
TCCCGCCCACCATCGTTCCTGCAAGCCTGCAGTGGAGTGGGGCCGGGGGGAGTGAGGAAG
TCTTGCCCTTTTTTGGGAGGGGGTGGGTGGAGAGGGGGGGGAGTTATTTTGATTGTCTTT
ACCTATCAGGTGTAAATTTCCAGGCACTCAATTCATTTTGGGCCTGCTCCAGTTTGTCTT
TAGTCTGTTCCAGTTCGCCCTTCATTTTGAAGAAAAACAAGTTGATGGCCGGGTCCACCA
TGGATGAGCGCAGCTGGGCTGCACTGGGCTGCTGGACTTGCTTGAGGTACTGGATCTGGG
TCTGCAGGAGTGAAGGACACAGGGTGTTACATGGTAACATGCACCAGTACATGACGTGCT
ACACAAATGTCAAGATTATCTTGCAGCATGCCTGAATGTTTCCACCATCTGCTGATTAGA
AGTTTTGAAAATTTGACTGGATTTGCATTCGTCTTTTGCAAGTAGCTCAAACACATTGTA
AGAGATAGGGACAGCAGTAATATAATGGGAGCTTGACGATCACTGTGTCTATTGCTGACA
CCGAAGTGACAATGCATATTTAAATTCCTCATAGGCTCCTCTACTGTTTGCATTACACac
>NODE_1411_length_243_cov_16.419754
GAGGTCCCACCGTTTTTCACGTAATGGATTTTACCTGGAAATAAGTTACTTCAAAGGTGA
GTTTCTTTACAGAAATAGTTTTAAATATATAAACATATTTTCAGAAATTGGATGGGGCAT
ATAGGTTTGAAATTGAGTTGTTTATGTGCTAGCGTTATATCAGATTCACATTGTTTACGT
TAGGATTTCGCTAGCTAGGTTAAACCCTCCAGAAAGTGATGTTGAAATACTGAAAATGCA
TACATGTTATCAAAGTTTAGCGTCTCACAAATCACCCACAAAAGAATCAGTGAAAATAAA
CGTTCAGAACTGTTC
>NODE_1412_length_123_cov_32.016262
ACGCGGGAGGCCCGGGTTCGATTCCCGGCCAATGCATTACTCTTGCGTGGACCGTCGTTG
GCCTTGTTTTGAGTTGATTCGTCCTGGTCGGCGCGTGTAACCTCGTGAGCTACCACGGTA
ATTGGCATCAGAGTCCTCGTTAGTATAGTGGTCAGTATCCCCGCCTGTCACGCGGGAGAC
CAGGGTTCAATTCCC
>NODE_1413_length_360_cov_97.908333
GGCATCAGAGTCCTCGTTAGTATAGTGGTCAGTATCCCCGCCTGTCACGCGGGAGACCAG
GGTTCAATTCCCTGACGGGGAGAAATGCAATTTTCGCCAAGTGTGGTTCACCGTCATCTC
GCGGGACTTGATTTGAAGGACGCTTTTACGGTAACCCTATCAGGGGGCGTGGTTTTACAC
ATCCCTTTAGGAATAACTGAATAACGCATATTCTACAGTGTTACACTTGCACACAAAAGC
GGGACACGTGGAACCATCTGTCCAGCAGGGGCTGACTTCAACCACGCCCGGATCTGCCAG
CAGTTCTTCACAGGACGATGATTGGTTCCAACCCCTGTGTCCTGAGAAGAAGGTTGAAAC
CAAGCAGCCACTGTCAAGGGCAGGTTTGGGTTCTCAGATAAAAAGCTCTTGTAGGTTCCA
CCGAGATTTGAA
>NODE_1414_length_161_cov_17.124224
CTCTTCTGAGGATGGCTAAAATGTTTTCTGGGTTATTTGACTGCTTGGCCACCTCATTGC
TGCTTGCAGCTATATTTGGAATTGGTCAGATTTGGTATCCCCTTGGTAAGTCAGCAGCAT
TGATTTTTCTATACAGTTACAATTTGTCAAGAATAAAAATGTTTCAATGGTTCGCAATGT
TTGGAGGAATCCGCCATTACTGCTTGCAGTTATATTTAGGATTCCTCCGTAAG
>NODE_1418_length_318_cov_18.566038
TGTAGTTAAGCAAGTTACAATTACACAACATGAATCTCTAAGTGCAAGTGTACCTGTAGG
AAAGCAATAAAATAGGATTAAAGGTTTAAATCAGCTACCACTAACAAACAAGAGCAACAG
TCTAAGCAAGAGTCATTGTGATCCTTGAGGAAACCAGCGTTGGGTTCAGCAAACCATTCC
TAAGTACCGTTGTACTCCCGGAACAAGTGCGTCTTGAGCCTTCTCTTGAAGGTGGAGAGA
CAGTctgtgtctctgatggaggtggggagttgattccaccactgggGGGCCAGGCAGGAG
AAGAGCTTGTGTTGGGATCGGGCGGTCTTGAGCGGTGGGACCACCAGGCGGTTGTCTGAA
GAAGACCGTAGGTGGCGGGTGGGGGTGTAa
>NODE_1419_length_399_cov_61.724312
TATACACCGTCCTTCCAGCCACTAACTAACCGCTAATAGCAATCCCGCCCCACATCACAG
TTAGGGAGTACATTTCCATAGAACAAGCGGGCGGGATTGTTTGGATGGAAATGTTCTCCC
TTAAGCACATCATTTTCATAGGAACGCGATCAATCTGACGGGCGCGTAATAACGCCGAGT
GCAAAACGCTGTATGAGACGCCGCGGGTGGCTCCGCGGTGAGCCTAGCCCCTGACTCGGG
GGATGAATAAGCATTCCTTAATCAGCCCATCCGGGTTAAGTGCAAGCCTTAATGGGCCTT
TCCCAAACTCCGGTGTGACATCCCTCTCCAAACATAGCCAAGAAGAAAGCTCCATTAGCA
ATATTAATTCAAGCTTAGTTGATCATTTTCATTCAATTAACTTCTTTCAATTAAATAGAT
AGCTCGACAATGGAGGTGATAAAGGATTGGTGGTGGCGGGTGGGGGGAGGG
>NODE_1423_length_826_cov_55.305084
ATCCTAAGCAGGGTCGATAGAAGAACATCATGAGGACGTAGAGGAAACAATTCAAGTCGT
CAGGGTAAGAGGGGGAGGGGGTAGGGGCAAGAGAAAATACAGAATATATTCATTTAGTAA
AAATACTTTTAACAATACTTTCATGTCTGGACAAATAGGTGTCTTTTAATGACCCCTTTA
GACTTTCATCCCACTCCCCCATATAACTACTTTGTACAGTTCTCAGTCCAACCAAACATC
AAGTTAACATCTACGGGGAATGTATCTTACATTTAGGCATACTAGTCAGCCTTGGGGAAT
ACTTTGGTCATCTCAACCCAACTCAGTCTGCTTAGTCGTACCAATACCACTATCTGTGCC
TAAGCCCAATGAGGCCATCATGCATGGCCCACAGCCACTAAAAGAGATCCTGTGTGGTTG
GTGTCAGTCCAGTGATCTTCACCCATTTTCGTTCTTGGACTGTAAGAGCTCGATGCCACC
TCTGTCACACATCTCGCCCTGAAGCAAACAGGGATTCACACTGCTTAGTAATATCGACTC
CGAGGAAAAACTGAAAAGAAAAAATCCACTAGTTCAGCCTAATGTTAACTGGCCATGGCA
TTTCTGAGCCAGATGAATGGAGGTAAACCATTTAGGATTTAATTTCATGACGGGAAAAAC
TACTCCTACTGGTGAAATTATTAACTTGTATGTAAAATGTATAATGAAAAACAAGTTTCT
ATTTTACAAATTAAATGAAATCATATAGCACTGGTGTTGAGGCATGCAGTCAAGATGCTG
ATTTTCCTATCTGAAAACAATTACAAGAGAATTTGGTAAAGAGGCAGTATTCATATTTCA
TTATAAATTGCTTCAATTGTAAAAACAAAAAAACAGACAAATAAATAAATAAAATACc
>NODE_1424_length_406_cov_77.637932
TCTCTATCCTCTCTCTATCCCTCTCTCTATCCTCTCTCTATCCCTCTCTCTATCCTCTCT
CTATCCCTCTCTTCCTCTTCCCCTCTCCTCGGATCCCTTCATCCCTCCGTTCCACTCTCC
TCCGCCCAAGGCAATGCCGTCCTGCAAGCTTTGATCAGCAGGCCAGGGAGGAGAGAGGGA
TGGGGGGAGAGAGGGATGGGGGGAGAGGAGAGAGGGATTGGGGGAGAGGAGAGAGGGATG
GGGGGAGAGGAGAGAGGGATGGGGGGAGAGGAGAGAGGGATGGGGGGAGAGGAGAGAGGG
ATGGGGGAGAGGAGAGCGGAAGTGGGTCAGAAAGTTGTGCTGGAGACTGCAGGAGAACAA
GGCTGGAATATCGAATAGGTGAGACTGAGCGATAAAGACAGGGAGGGAGAGAGAGAGCGA
AAGAGAGAGGGAAAGAGACATAGATAAACAGATATGTAGAGAGAGGGAAGTggaggga
>NODE_1427_length_1094_cov_113.188301
AAGCCTCTGGAAGCATCTCTCCAACCTGTCTGGTTCAGAGAGAGGATCAGCAGACAGGAG
CTGTGTGGAGGAGATCAGTGAGGTAGAGAGTCCTGATTGATAAACTCCCTATCTGGCTAT
TTACGATCTGGCTGCAGAAGAGGCAGCCTTCGCCAGACAGAAAAGCAATTAATCTGCAAA
CGAGCTGGGGAACAGCCGGCCTGAGCATTGGAGCCTCCTACCGCCGACACTCTGGAGGGG
AGATAAGGCTGCAGCCGGCTATTTATTGTACATTTTAATTAAGTGCTTGTTAACGCTAGT
TATCTTAACAGTCACAAAATTACCGTTGTAATGCATTTTGTTTGAGGAAAAATGGAGAGG
GCCGGAGCACTTTATGAAAGCGGGCACAGCTTGCCTTCATTTGAAATCACAGGATAAATT
CAGAGGAGGCGCATGCCACAATGATCTAAGCTCAGGAGCTAATGGTTATTTAATATGGCC
ATCAGCGGTCCCAAGTCCCCGGCATACGGCGCTCGCACAATAGCCTCCAAACCCTCTTTA
ACACTTATTTGAGATGACAGGAAAAATGAAACCGTTTGTGCTTTCAATGGAAAAGCAATC
ATTGGTACATTATACTCCGCTTGCCCTATCATGCTAATGCCGGGTAAAAATGTCACCAAA
TGTATTTAAAGGGCTGATGGAGTGTTGCCGTTTGATTCCTGCTGCCGGCCTGATTAATAA
AAACCTTCAATTTGTATGTAAATGCAACCTGGGGCTCATATCATCCACACACCTGCACCT
GGAGAAAAATAATAAACTCCGGTTTAATGTGGCAATTATGAGAGTTTATGGGGATTGTGG
AGGAGAGGGGGAGAGAGGCAAGGGGGCCGAGGCTCATGGAGGAAAGTGGGCCGACCTGGA
TCAGCCCGCTACAGGAGTGACCTGATGCACAAACATAACCCCGGCTCTGGGAGCTTACAA
GAAGATGGACGCCGCCGCAAGCAACAACAAAAAACCACCCTAGTACTATGTTAATGGGGG
CTCTGGGCTACAGGTGTGCTGTTTGTTTTATTCAGTTATCGGCTGCCCTGCTATTTTCTT
CAGTGAATTATTAATGATATTAATAGAAATATTTCTGCTAATCCTTTTAAGTCATCTTAA
TTGTATAGTGGCTGACATAATCTGAc
>NODE_1429_length_217_cov_58.571430
GGGCTTGATACCTATTAGAGCCTTGAGTGTGTTATGATGTTTGTAGTTTGACCTGAGGTC
TAGGCCCTAGGCCTGAAATTGAATGGCCTGTAAATGAAAAACTCCAGCCAGATCACGCCA
CTGTGTGTGGTTTGTTTATTTACATCAACTGGACTAGTAACTCTCACGCTAGCAAGCTTG
CACGATATGCTACCCAACGTTATGCTACCCAACAGCAACCCAACAAAAACGTTTTATAAA
TGATCTGTGAGGAAATGTCTTCCTTAAATCCGGTCATGAGTGGTTGGTT
>NODE_1431_length_708_cov_117.435028
CTCAAATACAAACAATCACACAACACCCAAATGCTGTCCTTTGGCCCGCTGTCCCCCTCT
TCTATCCCACAACTATCATTCATAACGTTTCTGTGGAGGTCCGGGGAAAAGAGGTGGGAT
AAGGGGGTGGGAAGGTGGAGGAGGAGGGTGGGGGGGTAGAGGGGGTATAGAGGGGTAGCA
ACACGACAGCTTATTTAGAAGACTTTCTTTATAAGAACATGTGCAGGCAGTTCACTCACA
AAGGACTTAAATAGGATATTTTCTGTTCCCTATAGTTGCTTTCCCCTTTTAAGTGCCGAG
GCAAAAAAAAGTAAGTTTACAACTCCCCCCTCAATGGGGGCTCTTCACTCCCAGGTTGCT
GGGACCTGAGTGACCTACCAAAGTTAATTAGGAGGTTAACAAAGAGCGAGCCGGAGGAGA
ATGCCTCGCCTCTCCTCCAGCCAAAGATGTCATCCATTAATTAGGAAAATCTTTAAGGTG
GGCTTATTGAATTTACAGAAAGCCCCGCGGTTGGCGGGCAACAGTTTTTTGATCAAGCCC
TTTCTCAAACAAAGCCTTTTCTGGGGGTTAAAAAAGAAGAAGAAGAGAAAGGAGGAGATT
GGTTGGTTGGAGGGGAGAGAGGGAGAGAGAGGGGGGGGATAAAGGAGAGAGAAAAAGAAA
CGTATGTGTTTCCAGTGCAGTACAGTCTAATGGGGGGAGCCGGCGATTGTGACAGCTCAA
ATTCACATGGGTATGGGGGGCATAGTTTTCAGATGATGTCATGCAAAGGCAACCTGGGGg
>NODE_1432_length_230_cov_37.530434
CTCTCCTCTTCCCTCCCCCCTGCCCCCCCCCTCCCTCCCTTCCTCCCTCCCCCTCTCCCA
GCTGATCTCCCCTCTCTCTCACCGTCCCCTGAGGAGGAGCGAGGGAGCGGGTGGGTACTG
TGCTGCCGGAGGCGACAGACTCTCTCCGCCGTCCTCTTACACAAACGGCAGGATCAGCGC
TCCACACAAGAATAATTAGAAGATAATGGGGAGTAATTCTACCCGATCTGTCCCGATTAT
CTCCTGGCAGCCGTCGACACAGCGCCATCTGGTGCCGGCTCTGGAGACGGCAGTGTCTCC
Gc
>NODE_1433_length_181_cov_13.519337
TCTTCTTCTGCTCGTCTCTACTTCTCTTCTCTTCTCTCCTCTCCTCTCTTTTCGTCTCCT
CCCTCCTCTCCTCTCTTCTCATCGCCACCGCTCTCCAATCTTCTCCTCCTTTTCTCAGAT
GTGAGACCTGGCCAACTTAGCTCACCTGGGCAGCTGTCAGATGAAAAAGAAAAGACACCA
AAAGCCATCAATCCTCCCCCTACCTGTCAGCTGTCAATCATGGccttttaagcacaccgt
catcggactccca
>NODE_1435_length_379_cov_45.875988
CTGTAAGCCTTTATAGATATTTCCGATAGACCTTTCGATTTGTTTTACGCATAATCGTTA
ATAAATCCAGTTTGCTTAGCTGTTTCTCAAATATTCTCTTTTTATAAATTGTTTGTCTGT
TTTCTCTCATCTTGTCAGTGTCTACACAGGTTGCGACATTGATCGCCTAACGCCATCACC
GGGTGACTCGCCTCGCTCACAGATCGTGCCTGGTGCGAGATATGCCATGACTGGTTCCTT
CCTGCAGGACCAATTTGTCAGCACTTATGCCAAATCTCGGTTTCACCCTGGCGTAGGGAC
TGGTCCTGGCACGGACCGCAGCGTCCCACTTAGTAACAGCTTGCTATCCCCGCAACAAAC
CGAAGAGCCCACAGTTGCTTCCCCACAGCGTTGGTTTGTCACCCCTGCCAACAACCGACT
GGACTTTGCCGCCTCGGCATACGATGCtgcc
>NODE_1436_length_266_cov_16.567669
TGAAAGTCTCAAAAACTGAATCTAAGGGCTAAACATCTTCACCAAACACCTTTACCATGT
ATAAACAGCCACGGAAGCATGTTATAACACTTGAAACATCAAGAAAACCATTCAGCCAGA
AGTTACATGCCAAACTTTGTAAATGCATTGAAAACGCTATTCAGGAGCTGAAAAGCActg
tagagcaaTACAAAAGATTAAAGTCTCAAAAACTGTATCTAAGGGCTAAACATCTTCACC
AAACACCTTTACCATGTATAGACAGGCACTGAAGCATGTTATAACACTTGAAACATCAAG
AAAACCATTCAGCCAGAAGTTACATGCCAAACTTTGTA
>NODE_1437_length_677_cov_70.048744
TGTACATGTATTTATAGGGCAGATTACCCAGAACCACCTTGGCTGAAAGATTGGAAGAAT
ATGCTGTACAGTATCATGAAATGTATCTCCATCAACTAACTGGTTAGGAATACAAATTAT
TAATTGAATTCTTTAAGAGACTTAATTCATTTGTCTTTGTAATAATACAATTGTAATAAT
TAATCCAATGTTTCCTCTACAGCCAAGGATTATCCAAATGCAGAATACCGTTCCAGCATG
TGAATTTCTTCAATACAAGATTAACAATTGACAAAGGTTTTTGGGTTGCAAGCTGATTAT
TGGCTGCAGGCAGAGATTAAAGGAGAACTGCAACACAGCTGACAGTTTGGTTATCTCTTA
TGGACTAAATGAAAATCATGGCCTGAATCCATCAAAGGAGATTAGGAAAATATGAGCACA
TTACTGATGTCCTCTTGCTTTGCTTGTTAGGATTGGCAGCAGAATCAGTTGATTGACCTT
GGTAGCACACTAAAATAGACTTTTGCACTCAACTAAGCATCCTAATTTGTTGATGCCTGT
GAAAGGTTACTTGTCATGAAGTAAAAACTGCCTAAATGTCAAAGTAAGGAATATACAAAA
ATACACAAGTAAAGTTTTGCCATGGAGTTGTCAGGGTGACCCCATCCCCCAGTCGTCAGT
GCCCAACAGGGTCACAGTATTTCACTTAATTGACAAAGCTAGAGCTGACTTTAGTGTCAG
GAGCATATTGCCTGGAGAGGGGAGTACAc
>NODE_1439_length_100_cov_312.700012
AATCGATCAACCACGACTGCTACCAAGTTGTGGCTCGTTGGTCTAGGGGTATGATTCTCG
CTTAGGGTACGAGAGATCCTGAGTTCAAATCACGGACGAGCCCTTTAGAGTACGTTGACA
AAGCAAGGTACCTGTTGACGAGGGCTCCTGTTTATCCCAGATGTGTCCTTTA
>NODE_1444_length_1072_cov_76.551308
TATCCAAACATTTTCTTTAAAAGTAACTGGCACACTGGGGCCCATAAGTTAGACCTGAGC
GCTGCTCAAGATTTCTGGCTCCCAATAAGACTCTACCCTGAGCAATAAACTTTGACATTG
CTGCTTGACAAATGTCTGCCCTTTTNNNNNNNNNNCTTCAGCCTTACTGCTGTTTTTGTG
TGTTTTGACATGACGCATGAATCCCCAGAGGTCACGGAAATCAGACTACCCAGGTGCAAC
ACTAACATCCTCCCAGTATCCAAACATTTTCTTTAAAAGTAACTGGCACACTGGGGCCCA
TAAGTTAGACCTGAGCGCTGCTCAAGATGTCTGGCTCCCAATAAGACTCTACCCTGAGCA
ATAAACTTTGACATTGCTGCTTGACAAATGTCTGCCCTTTTTCATTGTCAAGTGTTACAA
ATTGATGAAATGAGTTCATCGATGTTCTCTGGTCATTATCTCTCCAGTGGCACTTTGTTT
TACAGACAGTGGGGAAAGGGACAGTGCAGATTAGAGGCCCAGGCACAGTTTATCAAACAA
AATCTAATATCATCCATAAGAGGGGAATCTGGAAATCAATACTTCATTACTAAATTGTTA
GTGGGGATGAAGAGTAATTGTGCGAGTTCAGAGATGTGTCTCGGCGGCCGGGGCACAGGA
AGTTCAATGTCACCCGGGAAGTGATAAGTAAAGACACTGATGGGAAGAAACATTTCTGTA
ATGGGGGATGGTGGGGGAGAGCATGGGACTGAGCACGCTGCAGACAATAGACACTGGTTT
GCCATTGATTGGACTTCAGCAATAAAGATAGAATGATATAAAGAGTAGGGTGCTACTGCC
TCTGATCCTACCCTTTCCTTGTCTTCTCCTGCTCAGTGATGTACACAATGGCTGCAGCTT
TCAATCAGTAAGGAACATCAGTAAAAATGTATCAGTAATCAGTAAAAAAAAAAGAGTCAA
TTAATGGATTCATTACTCACAATTTCATTTGTATTTGCTACATTCTGAAAAGAATGAATA
ATAATTACAAACCAAATTCCTCTCATACAAAGTTTAGTTACACAGATAATCAGTACTGCA
GCCAAGTTTCAAAAGGAAGAATATGTTTTTGTTGGTGTGGTCTTATTAGTCTCCTCATCT
CCTg
>NODE_1445_length_73_cov_10.000000
TAACCCTAACCCTAACCCTAACCCTAACCCTAACCCTAACCCTAACCCTAACCCTAACCC
TAACCCTAACCCCAACCCTAACCCTAACCCTAACCCTAACCCTAACCCTAACCCTAACCC
TAACCCTAACCCTAACCCTAACCCt
>NODE_1447_length_1455_cov_33.514778
CCCTTTCTTGTTTTTAACCTGCAGCACTTTGAGATTTAGCTAAATGTAAAGTGCATTACA
AATAAAATTATCATTATTATTATAGGGCCATCAATGCTGTGGGTTCAGAGAACCGGACCA
TGGCAGAAATTAAGAAGAAATGGTCCGATATAAAACTTTAAATGAAGAAACGAGTGGTGG
CGCATCGTAACAGCATGGCAGCTATAGGGTTAGCGTGACATGCATTTCCTGAGTGATTTT
GTCATTCGTTTGACAGCCTCAAGTTTAACATAAGTTATTAAGTGGTGGCGGTATAAACAG
AAGGCTATATAGCATTTCCCGTTTTGGGTTTTGGCATTTTGATGTGATTATCCACATTAA
TGATCGAACTTTTATTTTAATGTTTTTTGAATAGTCAACGTCATAAACGCTACTAGTGGA
AACTTTATTTTGTAATGTTTGGTGAGTCTCGGCACTTTTCAGTTAGAATTCGCCATGTTA
CAGAGCCAGACAAGACTTTGCGTACGGTCCGCACATTCTCACGTCTGCTCAAAAGTTTCC
GTGAAGGCCCGCACATTCTCACGTCAAGTAAATCTTTATACATCACAAAGTGTGCGTGAA
AACCAGCGTACGCAAGCTTTTTGTGACTAACCCTAACCCTTTTTCAGGAGACTATGGGTA
GCTGGGGCAGCCGCAAGCACACCCTCACAATTTCCCCAGAAATTGTACCCTCTCTAGTTG
TCCTTTCACTTTCTCTCCCTCAGGGTCAGTGTTCAGGAGTGGATATTGTCCCACTCTGAA
TGGGTTTTTACTGTCCAAATATGGAGGTGGCTCCACAGGCCATGTTGGTGCGGTGGGGCT
CTGTCTCTGTACTTCCTCTGTTCCTGTCGTTGTGCGGTTGGTTTCTTTCCGTCTTCTCTG
TTCCTTCATACCGTATTTTCCGCACTGTTCTGGTCACTTGTCGTCTATATCCTTCTCTTC
TAAACTAATTCAATACTTCTCTTTCCCTAGTTTTCTTGCCCAATCTCCTGTCGCTGTGGT
CTTCAGATTTATGGTGTTTTATATTGTTCTCCATCTCCTCACAGCACACCAAATCAAAGG
ATCCTTCTTTCGGCCAAAGTGAATTGCGAGCATGCCATTTTTTCAGAAACCGTTGAATTA
ACTTTTTTGTCACGACGTGTGGAGGGGTAGGACCCAAACGCAGGAGAGTCAGCAGGCATG
GTCAAAAACAAAGGATTTAATACTCAAAACGGGGAAACAGACAGGGTACACGCAGGGACA
AAGGGCAATGCTAAGACAAAGACTGGACACAAAACAGGAACCTAAATACACAGAAACAAA
CAAGACACAGGTGAACACAATGAAACTAACGAGAACTGAACGAGACACAGGTGACGACAA
TGACAGGGAAACACTAGGGCAGGGCAAAACCAAAAACAATAGGGGGGCACGGCTGTGGCC
GTGACATTTTTATTGTCTGGGTGGTGTCGTATAATTAGCTCCATTGGAACTCTCACCAGG
CCATCCATAGCCCTCCCACTATCTTTC
>NODE_1448_length_794_cov_57.901764
TCCATGTAGAACAAATCTCATAATATGATTTGTGTCAATTTATGAGTAGAGCAGGGAAAA
GAATGTCATTTAAGATTCAAGATTTCCATTTGGCACCCTGAAAAGACTTAACAACACTTG
TCCTGCTGGTCACCTCTCGCTCTAGATCTCGATAGAATTCAGCTCGTGAGGTCTATGGGA
CTCGGTTTGGGTCATCTATTGATCTGGGGTGAATTCAGTGGCTACTCTCAGACCCTTCAC
AGTTATTAGGACTAATAGAAAACATAAAATAAAGCAAAAGAAGCAGGGATCCGCACAAAT
GCTCCCAATAGCCCGCCCCTCCAAAGGCCTCTTGAAGAGTTTGGCTAGCAATTTGCATTC
CTTTGTACGACAACTTCTAATCCCCCCCTCGGCATGCCAAGAAACACACAACAGATTTAT
TGTCCCAGTCAACAAATCGTTTAGGTCATCCCAAACCTATTACTGACTACCGCACTGTGA
GCGCCCAGCGGTACCCTCTGTCTCATCACACGAACCAGTGCCTTCCAAACACCGCCCACA
GTCTTACAGAGCCCCACGGCTCGACTGCTTTGTTGGGTCCCTGATCTATTCACGCCAAAT
ACACTTCTAGAGCTTAAACACCTTCTCTTCGCCGCTTGGGAGGTTGGTAGCCTATAGGCT
ACAGGGACTCTGCGTCCGGTCCACGGTTTGTTTCTCTCTCTCTCAGACCAACACATCTAA
ATGGACTGCAGTCCATGTGTGTTTCTCAAAGCGCGGTGAAAGAAAAACGTGCAGTGTGCG
CGCACGGGCAAACGCTCATGCGCTTACACTCACCCCGCCCGCAACTCACACAATATTTAT
ATTTTCTATTGTATATATTAGTTAGT
>NODE_1449_length_204_cov_12.127451
TCTAGTATGTACTGTACACTGTATGGGTGCAGTTTATGTTATTACAATGGGCGTTTTACC
ACCCTCACTGACTCACAGTCTGTCTCCTAGAAAAGACATAAGGTGTTTGCCATCCTCCTA
ACTACCAGTACCCAATACTACACAATTAATCACAACAACAATACCATTGCCTCAAACTAA
TCTTGGTTCAGTCACCAGTTTAAGTAGAGAGTGGGGGTATCCACGGCATTGTCCAATTAT
GTCCTTATTTTACAAGTCTAAAGAAGAGAACCTGTc
>NODE_1453_length_339_cov_61.805309
ACATACACGAGCGAGGGTTGTGTACACACACATAATTACAAAAACATAGACGGAGACACA
CACACACACACAGACACCCAGAAGCAGTAACCTAGCCACACACACACCTAACCACTGATA
ATCCCCTAGACACTGGAACACACACACACGCCCTGAACACAAACACACACACAAGCACAC
ACACGCCCTGAACACAAACACACACACAAACAGCGTCGTTGTGTTTATCACGGTGCACCA
GCCCACCGACACCCATCACTCTAATTCCCTTTGCCTGTTTAGATTCGTTTTGCTTTAATC
CTCCCTTGTTTGTGCACATCTGCGAGCACTGCAGCAGTGGAGAGAGAGAGGGATAGGAAG
GAAGACAGGGAGCGAGGGATGGAGAGAGGGTGATAGAAAGGTAGAGAAAGa
>NODE_1457_length_103_cov_134.728149
GGAAGCTGCAATCATGATTCATTCACCTGGCTTGTTTTGAATGGGCTGCCGGGGCGTGTT
TGAGTGTGTCCGCTATGAGGAGCTCCACAGCCTTCTCTCCTAGTCCCGTCTTCCACTTCA
TCACAGCATCTGCAATTAGAAGTCATGAACTTATTGTTAGCACCAATTTGAACGT
>NODE_1465_length_715_cov_55.099300
TTCCTCTCTGCAGAGAGTTTGGGTCCTTGTCCTCCTCCACTGATGCAGTGCTACCCCTTT
CCTCCCTCCTCCTCCTCTCCTTTTTTCTCTATCTCCGTCCCTTCCTCCAATCTCCCTTCT
TTCCTCCCTTCTTTCCCCCCTCTTTCTTTTGTCCTTTCCCCCCTTCTTTCTCCCTCCCTC
CCTTCCTTCCCTGTCTCCCTCTTCTTTCCCTCCCTCCCTTCACTGTCTCTCTCCTTCCCT
CCCTCCCTCGTGCCAGGGACCCTGGGCTGGTGAGGGGAGTAATTTCAGCAGCGTGTGAGT
GGACAGTAGGCCCTCTGGGAGGGCTGGCAATCATGGGGGAAACAATGTTTACATCGATCA
GCTGTCAGGAAGATGTATGGCTTCATTTTGCTGTAATGGAGAATTAGTGGGGAGATTATC
ACAGACTCAACACCGTCGCTTGTTACCCGTGTCCAGGCCGGGCCAATCTGTCTCCACGCA
ACAGCCAAACACTTGTGACAGGCCTCGCACTCGGCCTAATTCAATCAAGAGAAAATGTTG
GAATTAATTTGTTACAAGGAAAATTTAAATATGTTCAACAAACAGAAACCGCAGAGGAAA
GAGAGAGAGGAGGAAACAGAAATGAGGTGGGGGAGAAGGTAGAAGGAGAGAGAGACAGAG
AAAGAGAAAGGAAGAGAGAGGAAGAGAGAAGGAGAGGGAGTGAGCGTAAGTGAGAGAGAG
AGAGAGAGAGGAGAGAGTGAGAGAGTGAGAGACAGAGAGAGagagagatagagaggagag
agagaga
>NODE_1466_length_310_cov_30.203226
AGAGTTGCGTTCAGAGTTGCGTTCAGAGTTGCGTTCAGAGTTCCGTTCAGACTTTTTGTC
AAAGGTTCGTGCAGACTTTTTGTCTATTTGTTCAAGTTTGTTCAAGTTCAGTTCAAAGTT
TTGTTTAAAGTTCAGTTCATGGTGAGAGTCACCATCAGAACGGTGTGGTAGTGGAGCACA
CCTTGCAGATTTAAGAGGAACAGTTTGGTTATCACTGGCCTGTGAATGAGAATGTGAGGT
CTCTGTCTCACATCTCGACAGAGGCACAGACTGTGAAAGAGATTCACAGGGCCTAAAGAC
AGATGACCGAGAGGTCGGAAGAGGGGGAAAATCAGAGTCGGTGAAGATTGGGTTGGGGGA
TGAAGATGGGAAATGACAAGGG
>NODE_1467_length_73_cov_38.232876
GAGGTCGGAAGAGGGGGAAAATCAGAGTCGGTGAAGATTGGGTTGGGGGATGAAGATGGG
AAATGACAAGGGTTATAAGAGGGATCAGTGGATAGAGAAAAATTAGACTGTGATACTGCA
ACAGCATCACCTTTCCGCCTGTTCT
>NODE_1469_length_153_cov_68.725487
AATCAAGCCAGCCACGTCAACAAATATCTTCAGATGGACCACCAGGACACTGATAAGAAG
AAGGGAATCTAGCTAATGACAGCATAATGCATTGTAGACTTCTGCCTTAGTTGTATTTTT
CAGCAACAGATTTGCCTGTAGGTTCTTTCTCCTCTACTTGCCACTATGCCCTTGGCTAGT
AAACCGCGCAAAGTCGCTGCAAACATCGTTAGCTTCCATCGAGAA
>NODE_1472_length_95_cov_136.705261
AGATAAGTCTTAAACAGTCTGAAGCTAAGCAAACCAGACAACTCTATTATTGGCTTCATA
ATTGCTTAATTACACTTTTGTCACTAATCATTATAAGGGCAATAGAGCTGTTATACAGGC
TTCTGTTGAGCAAAAATCAATAAACTGTTGGAGCTAATTTCTTCTTT
>NODE_1477_length_286_cov_15.580420
CAAAGATGCTTAGCTATTATCCATTAGCACCTTGTTCTATTATTTTGGTAAGGGTGGGTT
ATTAAAGACGCTGGATCATTCATAGGTCTGTGCCCCCAGATTGGGAACCAGTCAATCGTT
TCCTCCTTGGTTGTTCCAGCCGGCCCTCACATTGTTAGGTGCTGGGAAAGCCAACACTCC
AGCAGTGTGCGTTCAGTACTGCACAGTATGGGGACCCCACCACTCTGTCTCCATACATCC
ACATCCGGCCTCAGATGAGCCTTATTAACAGCAGCTGCAGGCGCTATCAGGAGAACAGAA
GAAGGCAGACTGCGTGACTGGTGAACCAGGGAAAGCCTCTACTCTAGAACCCCCCAGA
>NODE_1490_length_73_cov_99.000000
CAGCGTGTCTGGAGGCCTGAAGGGGAACGTCCTCCACGCCCCTCTGGAACGGCCTCATTA
CAGCAAGGCACAACCATTCACACGTCAATGTTCCAGAATCCAGTTTTTAATTAATCCAGT
AGGCAGGCTGAAACACAGGGTACAC
>NODE_1491_length_85_cov_260.388245
CTCGCTGGTCTCCCAGCATGTGCAACCCGCCCTCTTCAGAGGATTCAGAACGCAGCGGCC
CGCCTGGTCTACAATCTACCCAGACGCTCCCATGTTACCCCGCTCCTCATCTCCCTCCAC
TGGCTACCCATCAACGCCCGTATCAGATTCAAGACCC
>NODE_1494_length_428_cov_74.764015
CTCCATCCTCCAAGGGGCCCCGTGTGAGCAGAGTAATGAAGTCCAAATGACAGCACAGGA
CTGCTTGGAACAGGGTCTTATTGTTCCCTGTCACTAAATGAGTGTCACAGCAAGCAACGG
GGCACAGACCGTTACTGCACTATTTAGTCTGTCCCGTTGTCTCAAGACGGCCTCGTTTCA
GAGGTTCTCAGATCAGACAAATACTAGCCCCTCCTTCCCACCCTCCTCTACCCTCGCCCT
TCCTCTGTCCAACCCCCGCCCCCTCTTCACCCCAAAATAGGGCAAATCTTCTCCATTGTG
TTGCGACTGCCCAGTGTGAAATTCACTGTGACGTTAAATGTTTTCTAATGAATAATTACT
GAATGGATACGCAGGGGGAATATGTGTAATGGATTGTAGACTGCATTTTAAAAGCATCTT
TTTTGTCTCTCGTGGTATTTACAGGACAAAAACACTTAGCCTTTCTCTGAAGAAACGGAG
CAGGAGGGAGGGGTGGGGgg
>NODE_1495_length_746_cov_49.544235
GACTACTTTGATAAGTGCATGGTGAATGTTTACATCCCAGCGGACAAAAGTAATAAATAA
ATAAAAAGGCAACAGAACAAAAACAACGCACAACCAATCTGACATAGTTACCATAACAAC
CGTTCCGAACTTTTTCTCCTAAATGAAACACATCCATAAAATAAATGTTTGTTCTGCTGC
AGTGTCCTTTGAAGTTGGATTTGTTTTTGCTCTTTAATGATTTTCGCCGTCTGATGATGA
TGGAAACCATGCTGACACCTTCTTTTGGTTCATCAAGTTCCGTGGCACAATTACATGAAT
TTACTTTCAATAAATTACCATCTTTGCATACATCAGTCAAATCATCCAGCTGAGGCGTTC
ACAAACAATATGCATTATTAATTTCATTGTCACTGTTTATTTGGTTAACTTGTAACCGAC
TTGGACATCCCTCTGCCTTTTAAAACATCAGGGTTGGCTTTTAAAAACAGATCAGTGGAT
GACATGCTCTCTTACACCACTCCATTCCCACAGAAGCCACAGAGGGGCAAACAGTCTGCA
CTGAAGGTCCAATCAAAAACAACCCACTAATAAGCCAATCAAAATCCCCCCCCACTGAAA
AAAAAAAAGAAGAAAAAAAAAGTTTATCTCGGAAAAACACAGAAGTTCGCCGAGTTCAGC
TGCAGGTAGTGGCGGACAGCCAAGAGTTCGTTTCAGGCTGTGAGGGGCAGAAACACAGTG
TGTAAAGGTGTTGAGGAACGCCATAAGTAGGCTTTAGTAAAAGCTGTGGTTCCTTCTCAA
CATTAGACAGTCCAGTCTGATCCATGTTTGCCAGAAAc
>NODE_1497_length_453_cov_69.143486
CTACCCCCTCCCCCTCTACCCCACCCCCTCTCTGACATCTCATGTTTTTCTTTGTTTTAT
TTACACCTCTCGCATGTGTCTTTCTGTTTTTCTTTCTGTTTCTATCCCACACCTGTAGGG
GGCAGTCAATGGGGAAAAAGAAAAACATTTGAGCAGGCATTTATGTCCGACCCGACACAG
CCTTTATCTGAGAGGCAAAAGAAAATGGTTCGCTTTGGGGGCCACTCCTTTGAAGAGGAC
ATGGAGTGGTATGAGCCCCCGGTTAAAGACTCTGGGGTTGACACGTGCAGTAGTACTACC
CTAAATGAGGACCATAGCCATAGCCATGAGAAGGTACCGCCAACTCATCTAGCCTGCATT
CTCTCCCTTTTGTTTTCGAGTTGTGAGTTATTGACCTTCCTCATCCAGTCTCTGTTGATA
TCTGTCACTGATTGTGAGTAGGTGAGATGTTTGTTTATGTTTTTGTTTTCTTTGGTTGGT
TTGAATATTAATTCCCCTTGAGCTCCCCCTTGATTGTTTTTTTTt
>NODE_1498_length_819_cov_70.758240
ATCACTTTGCCTCCCATTAGGCAGCTAACACCAATATTAGCTTTTCACCCAGAAACACCA
TAACATCTGGTATATTACATTTTTTTAATAAAAATAACGAACAACAACAACAAAAATATA
CCCGCTGGAGAGGAAACCTACAACTGCATTTCAAATCTTTGCAGCACGTCCCTCGTGTTA
ATCTAGGAGTCGTTCAAATCCGGGGATAGTGAAAACCGCTTTTTATAAATATGTTTGCAG
TGAAAGACACAACAGAGTCGCAGGCTGGCACTAAACAGGAGGCAGCCAGGCAGCTGAGAG
ATGAGAGGCTAGCCCTGCAGAAAAGAATGTTCCCCAGCCGAAATTGGTTTAATTAATAGC
ACATTTTACATAATGATTACAGTGTAATTGCACCGACTAGCAGAGTGTCATTAAATATAT
CCTTGCTCCTTTACAACACCCTCTGGCTAAAAATAATGAGTTACATTGAAAATCACTATG
CAACAGGTTCATAAATAACATTTAAGCCCATACAAGGCAAGTACTTATAAATAATAAATA
TTTGCCTTTTGTAATTGAACAAAAAATGACTGCCCTTTTTCTTCATGTCTGCACGCTGCT
TTGTCCTGTTGTGGCTGGGGAAAGGAGATTTTTCTCATTTTTCCCCCCTTGTAAGTGCTG
AATAATTTATTTGCCGGCTAATAGTCAACACTGTCAACACGGGGTGGTTAAAATATACCT
GTGTCCAGATGAATGTGGCAGCGGATGAGGAAGTGATTATTCTCTGTTCCCAGATATTTT
GTTGGATGCAGTCCCTGTATACACTGCAGTAAATCACTGACTTCCAATTACCTCCGTCCA
TAAAACAAGGCTCGTATTCAAATCAGCGGCCAGAAGAGAGACAGGGACTGc
>NODE_1499_length_226_cov_12.123894
CAGTACGCACAAACGCAATCTCAACTGCGGTGTGAAGCGCGTGTCCGTGCAATTCTCCGA
CATGCACTCTAACAATCACTGCTGATAGACGGCCTAAAATTTTGTACAGCCTGATTTCTG
ATACCGTGGCGGCAGAAATTTAGCCATAGAAGAAACACTGCACTATATATTATCATTCTA
GGTTAAGAATACCAATGGAGGCTGCGTTGGAAATCGTAAATCAAACTTTTGTCAGCATTT
TGAGTGGAAATTTCATTTGCATTTGTACAGGTGTATTCGTGCACGTTGGGCTGGCCCT
>NODE_1500_length_576_cov_90.758682
TTTTTTTTTTTTTTTTTACTTTCCTTTTTGTTTGCTAGTTAGTGCATTGGCGCTTAAAGC
CAATACAGTTCACATAGCTATGACGGCGCTTCAGGGATACCGAAGGCCATTTTGTCTTGC
CATCCTTACCAGCTGTATTTGTTTTCTTCAATAAATTCAAAGTAGCCCCTTCCATGTTCC
TCCCGGCGTCTCTTAACACCCTTCTTATTCTTCTGATCGCCATTCGCGTCTTTGTCCGCA
TCCCCTTTGAAAATAAAACAAAGATATAATGAGGTGCTCCTTTTTGAAAGAGGTCGAACT
GGTTGTGGCGGGTAGTGGACCACAGTACCTGTTCATTAGTTACAATGTTGTCGACCTGTG
ATAGCTAAGAAGCAACACCTCAGTCGAATCCAGGTAGCTCAAGTGCTATAACGCTAATTG
ATCCAAGCTACTATTCTGACTGGGTAATGGAGGTTATATTGTATGGCTAAGCAAAATGTA
ACTAAAGTAGCCTGGGCAAGAGGTGATGGGAAGAACAATCACTGCAAGAGATCAATTGGG
GGGAATACAAAAGGGACTAGTTAGGAGTGTAAATACTAGCTAGTGATAGGGGAAATGTAT
TTCAGTTTGGTCCGCTTAGCTAGCATCATGCATGAAACCAAAACGGTc
>NODE_1511_length_84_cov_138.630951
AGCAAAGACAAAAGGACTTACCTCTCTCTACGCAGGCTCGCTGGCGTCCGACCCCCAAGC
TAACCTTACCCTCCAAGCTAACCGTACCCTGCTTTTTTTTCCTCACAAGTCCATCAGGCT
CTGCCCTCCATCGGGCAAAGCCTACCAAAAATACCA
>NODE_1512_length_804_cov_76.079605
GGGACAGAAACCGAGCAACTGAGAGCAACTCCAGAAAGAGCGGGCGACGTGAAAGGAGCG
TCAGAATAAACGCATCTATTTCATGAGAGTTCAGACAGAATAGTCTGCCATATGTAAATA
GGGGTTCAATAATGAATGCTCTTCCCCTGCTTTTATTTGCTTTAAGCCCTCGCAGTCACA
CACACATTGGCACTGTGTGAGACACAAATTAGATAGTGTTTTAAAAGAAATATTCAAAGA
GGAGCCTGCTGCCGGAATATCAGTTATTATTTTTGATGTTGCAATTTCTGACACTTTGAT
GCAATCAGTGAGTAGCCCCGCCATCCAGCCCTCTCTTGGGAGAGAGCTGTCAGGACTGAG
AAGCCGGTGGGTAGATAATTATGGGAGATCAAACCTCGCTAGTTAGTAGGCAGGAACGGG
AGGCAAATGCCAAAAACCAGCCAATGTTTCGCAAACGCTTGTTCAAGGATATCCTAATTG
CTATAAGTGGTTCCTTCAGGACTGCCACTTCAAACGCTGCCTGCCTCATGATGTCATCTC
CACAGCTCCCCTCTACGCTCACAATGGGCGAATTAGGGAAGAGGGTGAAGCACAACATAC
GAGAGGACAGTTTCCTGTCTCTGGTGGGCCCCCATGAACCCACCCTCCTCAAACACATGG
ACACGTACAAATACACAAACATCCAGATACGCGTGCATACAGCGTATGTACAATACTTGG
TCCTACAAGTTCATAATGTACACAAGGCATGCAAGCACAGAACACAGGCACTTAAACACA
ACACAGACCCGTACATGCATCGTATATGCATATCCTGTATGCGGAAGGATATTTGTATGC
ACAAACACACTTATACAGTGTAAACattcaaagaag
>NODE_1522_length_160_cov_61.912498
AGTAAAGGACGTGTATGTAATGTAAGGACGACAATTACATTAAGGCCTATAGGTATAGTT
ATTTATATATATATTTATATATATATATTTTATACAATATAGCGAGGTAGCTGACTTCAC
CACTCCTGAATGTGCCGTTCATCAACCCCAAGTTTGAGTGCTACAGGTCTGTTGCTGCTT
GTGAGTGCTTTCTGCACAGCTTTCTGTTTGAAAGCTAAAGTATAAGAATGTT
>NODE_1523_length_366_cov_10.688524
GATCAAATTGGATTCAAATCCATAGTTTTAATGGGCTATTACCTATGGAAACAGACATGG
CTATGGGGTCCTGTGAGCTGACTCATCAGAAAAGAAGAGCTGGAGAAAGATGAGAGGAAG
AAGTTCATACAGTTATCCTCAGTCTGACTGCCATACAACAAAATGAAAAAGAGAGAGAGA
GAGAGGAAGAGAGAGAGATGGAGAGATGTAGAGAGAAAAGGGGGAGAGAGGGAGGGATGA
GAGAGTCTACCATGCAACAAAATGAAAAAGAGAGAAAGAGAGAGAGAGAGAGGTGGAGAT
GTCCCGTCCTATTAGTAGTCTCACACTAGTAAGGCGCTGAGGTTTGGCCTGTGAATTATA
GATAGCTGTGTATTAAATATGGATGGGTCCCTTCTCTCTACGCTACAAGAGTGAATGAAG
AGCAGGGAGAGAAGCACa
>NODE_1524_length_576_cov_50.088543
TATGGTGAACAATAGGCCTATAGGTTAGTCTACACATTTAGCATACGTATGAATTTAAAC
ATTGAGACGAGGATTTTTATGAAACTTTTGCCTCTGCAGTTCATGCTGGATCCCAGTACT
CCCCTGTTTGCTTTGGAGGACCATTTACCATTTCGAAACCACTATAGAACCAGTTACAAC
GTCCCACTATGTGCTGTAGGACGAGTGAGCGGCTCTACGATTGGGGCATAATAATGTTGA
CCGATTTATGATCCAGCCTACACCGCTCAAGACAGTGCGCCCTGTTCCAATCGTAAGTGA
AAAGGCGTGCCTGCCCAAAATATTCAACGTATAGTTAAAAATGGGAGGGCACACTTGAAC
TGAGGTCCTCTATGAAGGTAGGCTGCAGCGTGTGTTTATTGATGAGATGAAAGAAAATGG
AAGTGAGAAATGAAACAAAGTAAGGGAAAATATTAGAATCGAGGCTTTGCCGGGGAAAAA
CCGGGAGGCTGTTAAACGCTGCCACCAGAAGAGGACACACGTTGGACAGCAGGTAAGAAA
TTAGCTAAATTATAGAAAGGGGCGGGTGTTCATATAGTATCTATAAGGCTATTTATAAGA
TCAGCACTAATACAATGTATGAAATATGCAAACTTCACAAGAGTGTAa
>NODE_1525_length_423_cov_63.926716
CCTCGCTCCCTCCTCATCCCTCTACCCCTCTGCCTCGCTCCCTCCTCATCCCTCTACCCC
TCTGCCTCGCTCTCTCCTCATCCCTCTACCCCTCCGTCTCGCTCTCTCCTCATCCCTCTA
CCCCTCTGCCTCGCTCTCTCCTCATCCCTCTCTTCTCTCCAGCTCTGTCTTGGTCCCATC
ATCCCTGGCGTCTCTTGATCATGTCCTATACTTCTCCTGGACAAGTTGGAAATTGCCTGC
GTCAGGACTTTGCTAATTAAAGTCATACTTTCAAAAAATGCCATAATAACTGTTAATTAG
CTTGATGCTATTTTCAGCATAATTTGCTAATTAGTAGAAAACCTGTACAGCATTTCCTGC
TAATTACAGTATGGCTGCACACGCAGAGCCAGATGTGGGTGGACTCCAAATGATGCCGTT
ATAGAGAAGCACATTAGCCATTCACACACACACATTCACACACACACACACACACACACA
CACACACACACACAc
>NODE_1533_length_358_cov_136.659225
CACGGCACTGCGATCATGATATCACAGAAAGAGAGAGTAGAGAGTGAGGGGAAGTAGTGG
GGAGGAGGGAGAGAGAGAGAGACAGAGAGACAGAGAGGAAGAGAAAGAGAGAGGAAGAGA
GAGAGTTTTCTGACTGGGATGGCCAGAGCAGTGAGGGGAGATCACCTCACCAAACTCAAA
GCTTTTTTCCAGGACGAATAATTCCACAGTTGCTGGGGCACTGAAAAAGCAATCTGCAGA
ATACCCCTGGGTCATGTCTGTGGCCGCATGATTTGTGTGAAATGTCATACATTAAATATA
AGTTTAACATTCAGCTGTACACTGTAAAACTGGGTCTGATGCAGCCTACCACCATGGCCC
CCAGTAGAACTGGGGTTCATGCACACGGTCACGAAGGAGGTGCAGCCCCCAACACACACA
CACACACACa
>NODE_1534_length_454_cov_51.303967
CACAAACTACTTTGGAGAGGATCGTAATTGGATGAAAACTGAGGAAAGATGCAGAAGTTT
CCGCCCGGTCTCGAACCGGGGACCTTTCGCGTGTAAAGCGAATGTGATAACCACTACACT
ACGGAAACTGACAACACCTGAGAGACAGAAACCCAGTGCACACACAAACACGCAGTAACA
AGGAAACAGAACAAGGACACACATTTGTAACTTAACATGGGCATTTCGGCTCATGACCTA
GTTGATACTCTGCTTCAGCAAGCTAGCAACAAAGGAGATTGTCTAAAGCAACCTTTCCCA
ATCCCGGACCTCAGGCCTGCCTGCCCTGCATGTTTTAGACCTGATTGGACCCTTACCAAG
CTCTTACAGAAGCCAGAAAACGACCGAACATGTGGCACCGAGAATGCATCGATTATTTAG
GAGACGATCGCGAGCTGATAAAAAGGCACGTGTTTCCGCCCGGTCTCGAACCGGGGACCT
TTCGCGTGTGAGGCGAACGTGATAACCACTACACTACGGAAACTTC
>NODE_1537_length_784_cov_55.303570
CGGTGCCCAACTGAAGACGGAACTGAGTCTGCTGTATGTGTCTGTACATGAAGCCTGATC
TACAGTTAGGACACATTCATTAATCCTCTAAGTTTGTCTCCCTAAAAAACACTTGGAAAA
TATCAAATGGAAATAGAGCCTTCTGGAGGGAAGTATGAGGTCCATAACTACTGACAGTCC
AGAGATTGGCCCCTCTGTGGTCAAATGAGGCGGCTGAAGGAAATGTTGTCCAGAAATCCA
GTAGGAGACGCGTAAACAAGCATGACAGTCGGTTTGGGGATGTGAGAACGCTGATTGACA
GCGCTCTGTCGGCTGGATTAGAGACATTCATTTTGTCCTGAACTCAATTATATTTTACAA
AGGCTGACATCCCCAGTTAATTGCAGCCTTTCCACATGAGGGAATTATTTGCACTTCTCA
ATTCCCTGTCCATGTGTACTCTGTTCCGCATGTACAGACTTCATCTAATATGTGGAAATA
TTGCAAATTAGTTTCTAAAAAAAAATAAAAAAATGGTCCAAGAGTTGGAGGGAATGTGAA
GTAAAATAGTGGTCGAGCTTGAAAGGAGCTGCATTATTCAGGCGGTGGTGTTGAGTGGCG
CTGCTGCATGAGAGTCTGGAGCCAGCGCAGGGATCCTTCGGTTTAGACATAGATCCACAG
TGGCAGGAGGAACATGATAGACAGAACAAGGAGGAGGAGAGAAAAGGTTGCACGGCGCCA
CTGGGTCCAGACTAATGAAAGAATGAACCCAGGGAGTGTGTGACAGGATTCTCCTCAACG
GTGGAGGTAATGTCACGCAGGTCCATGGGCTTGTGTGGGGGTCTGGCTGGATCCGAGATT
AGAGCCCTTTAATCCc
>NODE_1539_length_73_cov_31.739725
ACCTTTACCATGTATAAACACCCACAGAAACATGTTTTAACAGTTAAAACATCAAGAAAA
CCATTCAGCCAGTAGTTACATGCCAAACATTGTAAATGCATTGAAAACGCTATTCAGGCG
CTGAAAAGCACTTTAAAGCAATAAA
>NODE_1547_length_599_cov_143.315521
GTTTGTTTGTCATAGTTGTCCATCCTTCTCGGTTAGTAGTCCGGATGAGGGGTGTGCGTC
AAACTGTGCCGTCGCAAGTCACAGTTGCGCCGAAACACCTTTCCGCAGCGGTCACAGCTG
TAGGGCTTGATGTCTGTATGGGTAAGAAGGTGAGTTTTCAGGTTACTTCTTTGATTAAAG
GTTCTTCCGCATGTGGGGCATTTGTGAGGAGATTCCTGTTTAGATTTAAAGCAAGCAAAT
GATTATTCTCTTTAATTGTAGAATAATGTATTATTCTAAATGTGTTTCAATCAGTTGTAT
TTCACTGTGTGATGCAAACTATTGTGCTGAGTAACGTTTCCCGCGTTTGTTGGACTATAT
TATGAAAATACATCTATCAAATATTTTTTTAATGTCAAGATAACTAACCCTAAACCTACA
GGAACACCATCCTCATGTTAAAAGCCAGTGGTAAACCATGCATGATGAGTGAATACACTA
GTTTCACAACTCATACAGAGCAGAACTGCAGTCATGCAGTTAAGGTTATGTTTGTCGTAG
TAATTGATGACGTTTAGAAGGCTTACCTGCATATGTAACGTTTTATGGACTGCTAGAGTT
CGAGACTGACAAAATCCCTTCCCACACTCTTGACATTTAAACGGCTTTTCCTTAGAGTGG
ATGTATCTGAg
>NODE_1549_length_706_cov_77.869690
CATTCATCAAAAAGCTGCATATTTTGAAAAGGGTAAAAGCCCCACACAGCCCTGTCAGCG
AGGCGCAAAGGCTAGATACTATAGATTACTTTAATCCCCCTGCCAGATATAAAAAGGATA
ATTACATATTTGTGGTGGAGGCTGTGTGGTGAAAAAATCAATACAGCCTTTTTTTGTATG
ACACTTCATTAGTGTGAAAAAATCCTCAAGCTGAGAGGACCTGCACTGCAATTAAATGGT
TCTGCTACCTTAGACTTTGTAATGGCTCTTTATTATTATCCAGTTTATTTGAAATAGTGG
TTTCACTTGAGGAATAATTGGAAACCATTGATTATGTACTTTAATGTCTACACTCTTGCA
AATCATCGTGGAGAGAAGCAGTAGTTAGTTAGCCTCTCTAATGAAGCACTAATTGCACTA
AGTAGGTTAAGATGTTAGTCAAACTGTACTCAGCTGAAATCACAGCACAAAGACTTCGGC
AACAAAAAAATAAATCTGCATACATGGAGATATCGGTGTGGGCTGCATATTTTGCTGTTT
GTATCATCTTTTTGTTCTGTCAGAGCGCTGCGTGAATAGAAACATGTATTTGAAATCAGA
CCGTTGGCAGTTGATGAAATTGAGAAGGAAGAGGGAAAAACGAGCAAGGCGGCGAAGAAA
GGAAAAATGCGAAGTGATGGAATATTAAGTGGCCCCACGTTTGAGGCTGGAGCCTGCCTC
CCCCATATTTGAGGCTGGAGCCAGCCTCCCCCATATTTGAGGCTGGAGCCAGCCTCCc
>NODE_1550_length_159_cov_10.509434
AGAAATGGGGGGGGATAGAGAGAAGGATACATATATCTATATAAAGAGACTGAGACAGAG
GCCTTATCTAGTAAGCCTTAATGCGTCCAGGACGGGGCATTGCCCCATTCCACTGCAATG
AGCGCCTCTTAATTTCTGAAAAAGCCATGGCAGAAAAGCTTAATTAATTGTTCCATACTG
CCGCAGGGTCATTATGCATAGCAATAAAGGCTGTGTAATTATGAGATTTTa
>NODE_1559_length_116_cov_38.465519
ATCAGGTAAAATGGGCCATTTAAGGTTTGGGGGTCCCAGCCCTGACAAGTAACAGGGGAT
TTGATTGCTTTATGGTTGCTATGGTGGGCGGGCCAATAATTCAAACAAGACTGCACCAGA
AAGCTGCATGGTAAGTAGCCTGGCATACCAAATCTAACTAAACTATTATAAGGATGATAA
ATCTATTT
>NODE_1561_length_894_cov_39.818790
ACCAGAACTGCATTTTTCCATCTACGTAATATTGCCAAAATACGAAAATTCCTCTCAAAG
GATGATGCTGAAAAACTAATACATGCTTTTGTTACGTCCCGATTGGACTACTGCAATGTG
TTGTTCTCTGGCCTCCCAATTACCTACTTGAAAAATTTACAGCGGGTACAAAATGCTGCT
GCTAGACTATTGACAAAAACAAGAAAGTTTGATCATATAACCTCTACTCTTATCTCTTTA
CACTGGCTCCCTATCCAAGCCAGAGCTGATTTCAAAGTTTTACTACTAACTTACAAATCT
CTACATGGATTGGCACCACTGTACCTCTCCGGTCTCCTTGCACCCTATTGCCCCGCAAGG
ACTCTAAGATCTCAAGATGCCGGCTATCTGGTAATACCCAAAATTAAGAAAAAAACTGCT
GGAGGTAGGGCGTTCTCATATAGAGCACCTCTTCTCTGGAACAAATTACCTGTCTCAATT
AGGGAGGCTGATACTGTTTCGACATTTAAAACTAGATTAAAAACGTTCTTGTTTAGTCAA
TCCTATGATTGTTAAAGGTAAGTATGTGTGTACTTTCTATGTAAACCTGGGGTGTGCGTT
TGCCTATGTGTGTATCACATGTAACTTTTAAATTGTAATTTTAGCTTATGTTCACACTGC
CCATTTAAATGTTACAAATAAAGTAAACCTGTTATTGTATATTGTTACTGTAATAGTTCC
GTTGCTGTATATTTTTATTGTTATAGTTTACTAGTTGGAGACAACGGGGGGCTGGTTGTT
TTCATCCTTATTCGTATAAATATAACCTATTTTAGAGTTGTTTCCCCCGGAACAGATTTC
ATGTTCCAACCAAGGGGGGCTGTCGCTGTCTTGGTGTGTGGGGCTGCATCAACTACCCTC
TTAGCTTTGTTAAATTGCTGCACTAGTCCACACTTGACCGGTGGGGATCTCATTCTATTA
CGACTG
>NODE_1562_length_322_cov_33.869564
CCCCCCCCTCCCCCAGACAGGGCCCCCCAGACTGCCATACCTTCTCCAGGTCGTGCTGCG
AGGCCTGCAGCAGAGTGTGTCCTGAGCGGATCCATCCCTGGGCCTGGGCCATGTGCAGAC
CCAGACCCTGCTCCTGCAGCCACACACACACCTGCTCTTTAGTCCACCGAGCAAAAGGCA
CCTCCACGTCACTGGGGGTTCAGGGCGAGAGGTCAGTACCAGCTACCAAGTTTGACGCTG
ACAAACACCTTCACCCATGCATCTTGTCGGATCATCCGGCGGGAGGCTCCACTTACTTGG
CGCCATGGTGCAGGTCACGTGACCATCCGAGACGAGGGCCCGCGGTGGCTCTGACTCCTC
CCCTCTTGAACTCTGTCTCTGCCTCTGCCTCGTc
>NODE_1563_length_73_cov_162.205475
GTTTGGCATGTAACTTCTGGCTGAATGGTTTTCTTGATGTTTCAAGTGTTATAACATGCT
TCTGTGGCTGTTCATACATGGTAAAGGTCCTTGGTGAAGATGTTTAGCCCTTAGATTGAG
TTTTTGAGACTTTCATTTTTTTATT
>NODE_1570_length_359_cov_65.465179
TTACTGCCATCTCCGCTACCTAACAGCAGCCAGTCACAGATGAAGCTGATACACTTCTGC
CTGACTGTCTCCGTCATCCAGCCCTCCCACCGCTCCCTCTCCCTCCCTCTGTCTCTCACA
CTCCCATTGTTCACACGATGCGTGTTTGTCCTCATGCAGCCTAGTGGAAAACTACCTCAC
AGGGAAAGGTTAGGCCCATACAAACACTAATCCCAGACGAGCCTCATGTCAACACGTCTG
AATTCATCTCCGAGCCGGGAAAGCAAAGCATGTGTGCTCACTTCACACGGTTCAACGTGC
AGACCTGGCAGTAGAAAAACCCCCAACGCAAGAGCGGGCCTACATAGAGACACACCTGCC
TGCAGATGCTTGACCATTTGCGGCTGCCCCATGATGACGCGACTGTGGGGCTGTCCTCGG
AGGCTCACCAt
>NODE_1571_length_715_cov_92.103493
TCCTACCGGAGGAACCCTAAATATAGCTGCAGGCAGCAATGGCGGGTTCCTCCTTAAGGC
CGAATCCCAATACTCCCCCTTACCCCTTCCCCTTACCCCTTCCCCTTAATTTACCCCTAG
CCCTTGGCCCTCGAAACTAAGGGGTAAGGGCTACATAGCCCTAAGAAATGGGACACCACT
TGGTTACAGGTACGTCATCTAGCACGTATCGATATCTCCAAAGCAAGTAGTGTTATGCAC
TGATTTAAACGAAATTCGCTGCTAATGGAGTTTACTTTAAACTGTAGACATGCTAGTCAA
AGAAATGCGGGACTGTTGTGCAATTCAGCACTGTAATATTAGCGTACCAAACTAGCGATT
TTTAGAAACGTTTCAATTAGGAAAATGGTTGCAAATATATATGTTCATGACTGTATATAA
CACAAAACAAGACTGTCATAATTTTTTTATCAATTAATTAAGCCGAAAATATTATATTTA
GCGGACTCTCTGGATGATCTGGCCGCCATTGTTGCCGGTCGCGCAGTTTTCACATAGCCC
TCGGTTTCAAGTAAGCTCCCGACCTCACTTGGTTTTAAGGGGTGTATACCCCTTAGTCTT
AGCCCTTCCCCTAGCTCAAAAAGAGTATTGGGACACCACTAGCTCTCACGGGAACGCGCA
AAACGAAGGGGAAGGGGTAAGGGGAAGGGGTAAGGGGGAGTATTGGGATTCGGCCTAACA
TTGCAAACCATTACCAAATTGACATGACACAGACATGTATTTTACACATGTACACAACAT
TTCAAGA
>NODE_1572_length_96_cov_33.489582
CGCGGCAACGTTGCCCACAGGTCTAAAAATAACGTAACCAGCCGACCAAGGTACGACGTC
GCGGCAACGTTGTCCATGGGACTAACTGGCAACATTCCCTTTATAACGTTGCTACGACGT
TGCCACGACGTTGCCAGAAGGTAACGTCGCGGGTTACCAACTGAGCAC
>NODE_1573_length_358_cov_32.354748
CCCTTTATAACGTTGCTACGACGTTGCCACGACGTTGCCAGAAGGTAACGTCGCGGGTTA
CCAACTGAGCACCTACTGGCAACGTTGCCGCAACGTCATGTGTTAGCTGGGAACCCAGAA
AACATTTTAGACATCCTCAGAAGAGGGTAACAAGTACACGCAGCAAGTTTGGTGTGAATC
CATTGAAGATTTGCTGAGATACAACCCAACTTCCTGTTTGCTGGCTTAACGGCACATTTT
GATTGCCTGTACCGGAAAAACGGTTTCGAAAATCAGAAAACCATGTGTAAGCTTTTGTGA
GGCTTGGTCTGAAGATAATCTCTGCTAAATTTGGTGAAGATTTGACAACATGTGTAGGAG
GAGTACAGAAAAAACGTTTTTCAATGAATTCAAAATGGCGGCCGCATAAATTCGGCTATT
ATCACAAATT
>NODE_1581_length_264_cov_41.007576
AGGTGAACCGTGGGCCCCCCCACAAGCCCAGAGGGAGGGCCCTGTGTGAGTGTGTGTGTG
TGTGTGTGTGTGGACTGTAACAGAATTTCTCGGGTCCTCTGGGCCTTGGCGCAGAGCAGA
GAATAAATGGTGGAGGTGGCAGGCCAGGACAGGAAAATCAATGCCTGCTTATACAGACAT
GACACACCAGCAGGCCCCGCATCCCATGTGCGCGCGAGTGCGTGTGTGCGTGTTGGTTTC
CTTCCTCTCTCTGGCAAGGATCTCTACCTTTTACCTCAGCTCTGGGGCCAGTAAATAACA
TTCTGTCCCCCTCCCTCCCTCCCCCCTCCcccctcc
>NODE_1582_length_314_cov_57.328026
TTCAGAATTGACTTTAAGGTCCTTTTCCTCACATACAAAGCTCTACACGGACAAGGACCT
AGCTACATTGCTAACTCCCTTATAAACTACACACCAGCTAGAACACTGCGATCATCAAAT
GCAGGCCTATTAGAGGTCACCAGAAGCAGTCATAAGAAGATTGGTCATTCGGCCTTTGCT
AATTACGCCCCAAAACTATGGAACAAATTACCCATAAATATTAGGGAAGCAAACACGCTG
GACATTTTTAAAAGACAGCTTAAAACCTACCTTTTTACCGAAGCATTTAAGTAATTTTAT
CTCAGAAGGGTTTTACTACTTTTATTAGTTATATTATTGTTGCTATTTTAATTATGACTT
TTATCACTTGTATTATTGTTTTTATT
>NODE_1585_length_1018_cov_39.115913
GATAGCTGTCTAGCAAAAAAAACTGTCGCCTTGGTGGGTATAGTGCCGTGAATGGGATTC
TGCACTAAACAAAGACTGCTTGAGATGGCTTCCTTCGATTGGTAGCTATACAGCTTGCTA
GCCATCGTGTTCCTAAGAAAGGGCCTGTTTCTTGATCAAATATTCTAGCTAGCACTAGCT
TTATAGCTACCGTTACCTTGACCGTCGAACCGTTTAATTTGGTTCACCACATCTGGCTGT
ATAGGACATCACCCATTGCTAAGACATTTGGCTACGTGAGGTTGCGTATAGGTGCAACTA
GCTAGGGTGATATTGCAGTCTCTCTTTACAATTTGATATTACGTCGTCCGATATAAAAGT
GAAAGTGGAGCATTGTCCGTCATACGTATTAACGCAGTGGGATTTCTACGTCTGGTCGCC
GTTCCCCCCCACCCTCCCCGCGGTGACGGTGATGGGTCGGAAGCGGTGTGTCGGTGCAGA
TTGTTCCAAGATGGCGGCCGGGTGCTGCGGGGTGAAGAAGCAGAAGCTGTCGGGATCCCC
CGGGTCGGGGGGTCCTGGCGGGGTGGGGGCTGGAAACGGGTTGGCAGGGACCGGACATTG
TGGATCGGACTTGGGGATTGGTTCCTCGTCGACTGTTGCGGCGGGGAACGTGAACCGAGT
GAACGGCCTGGGAGGTCCTGGAGGTAGTGGTAGTAGCACCAACGCATTGTCCCCAACACC
GGGAGGCTACAACTCAACTGGCCTCTCCCCGAATCTCAGCCCTGGATCTGGTTCGGGAAG
TGGAGGCAGGAAGATGGTTGTCTCAGCGGAGATGTGCTGCTTCTGTTTCGACGTGCTTTA
TTGCCATCTGTATGGATACCAACCTCCCAGAACACCCAGGTTTACAAACGATCCCTAGTA
AGTTTCTTCTTATTTTGTTTGTGCTGACACGTGTGTATATCTGTCAATGAATCTGTGTCC
AAATCGGCGAACGAAAATATGCGGGCATTCCATTTAGTACTAGCTATAATGCTATCAAGC
TAAATAAGCTCATATGTGGGCCAATTTGAGTAAGCTAACGCTAGCTATCTTATCCAGCTA
GAGAGCTAGa
>NODE_1588_length_97_cov_137.577316
CATTTCCAGCGAAAATAAAATTGAGATATTGGTTGTGCAGAGGCTCGGATGAAGGAATTA
AATAAAGATTTGTGCTTGCATTTGTACATCCAAGCACTGAGCAACTGTTGTGCTTCGTTT
GTTTGCTCGCCATGATGTCTCTCCAGGAAAAACCGATATCGCACTTGCC
>NODE_1589_length_110_cov_56.109093
ACGCTCTGTTTGAAAATCTCCTCCAAGTGACGTAGATACGAGAAAGGTTACCTCCCCTCT
CTCTGCTTTGCCTGCCCACATCATCTGGCCCGCCCATGAGAAACTGAGCTCACCATGCAA
GGGCAAGTGCGATATCGGTTTTTCCTGGAGAGACATCATGGCGAGCAAACAAACGAAGCA
CA
>NODE_1590_length_109_cov_55.688072
GGTCACCATTTCTGACAGCCGTCAGAATGTGTGACCCAGAAAAAAAGCCCTCCAAAAAAT
GTGTGACCCCACTTTAACTGCTTCGCAAAGGAGCTAAATCTTCAAAAGGTGGTTTGTGGT
AGTTATATCATCCCTTCACACTAATCTGGAACCATATTTTCTGATTTGGAGCCATCACAG
A
>NODE_1591_length_535_cov_107.687851
GTTGGATGCCTCTACCCATTGAATCACTGTTCACTTGCTGAGGTACTTTACCTACTTAAT
ATAAAGTGTGACTTAATTGGGTAATGCTAATATTTACTGTCATTTAAATTTAAAGGGATT
GTGTTTTCTTTAATTGTGGCCATAAATATATCATAGCTCCTGAATTAGTTATGGTCAACA
GTGGCAAATATTTTATTCATTGGAATGTGATTTGCTGACAGGATCTGAATTGTTTTTCTT
TTTTCCATAGTCCCCTGGTTGCTGGCAGCTTCTATGGCATTTTAACTTTTGAGAGAGTGG
CTGAGTCTTTGTTAATAAATCCATTAATATATAAATGATGAAACCTTTACCTGGTCCCAG
TTGCTTTGGCTTTCATGTTGTTGTTGTGTTGTTGTTTGGGTCTTAATCAGGTATTAATGC
CATTCTGTCTGAACTCAAAGATGGCAGGCTGCCTAGTAATTCATATGCTTGTTCTCTGAT
GGCATCTGTCGAAGTGTGCTCTCAGCCTATTGGTACATACCCTGTGGGAAATTTCAACCC
AGCCCAAGACTGAGTGGGATGTAAGCAATTTCTTAACTGGGGCACTTGCTCTAAAAGGAA
AAAAAAA
>NODE_1593_length_244_cov_17.545082
AAGCCCAGATAAAAGAAGGAACCTTGATACGTACAGAGAGCGGTGTGGATAGAGAGACAT
TGACAGGGGGTGGGCAGTGGGACACAGACAGACAGCCATGCAGCCAGCATGCACAAGCAG
TACCTGGACAGAGCCCCCCAGCCTATCGGTCGTTAGGTGTGACCCCAGCGTCTCCTTATT
GGTCACTGGAGTGGGCTGAGACTCGCTTCCTTTGGGCTCGGGCGACTGACGCAAGGAGCA
CAGAGTGGAGGCAGGTGAGGGGGTGGATGGGGTGAGGTGGTTTGGAGAGTTGAGGGGATT
GGAGAGGTGAGGTGGt
>NODE_1596_length_106_cov_23.264151
GTCACCATTTCTGACAGCCGTCAGAATGTGTGACCCAGAAAAAAAGCCCTCCAAAAAATG
TGTGACCCCACCTTAACTGCTTCCCAAAGGAGCTAAATCTTCAAACGATTGTTTGTGGTA
GTTATATCATCCCTTCACACTAATCTGGAACCATATTTTCTGATTTGGAGCCATCACA
>NODE_1598_length_579_cov_15.889464
GCCTCTTTTTGCTTACCTCGCCAAATCAAGCTCAGATTGCTTCCTCAAAGTGAGGCATGC
CACCAACGCACTTTGCCCAGAAAGGGACCTGATGCCGTCAAGGTTGAAAACGTAGACGTC
AAACCGGGCAAATCATCGGGGGCTCTGTGGCGCAATGGATAGCGCATTGGACTTCTAGGC
AGGGGGACGAAAAGCCATTCAAAGGTTGTGGGTTCGAGTCCCACCAGAGTCGTTCACACT
TTTTTCCTCAAGCTCCCGTCGACGGATCACGGGAAGAGTTATTTCTACGGCCGCTCCTCC
TCTTCTTCATGGGAGTTTTGGCACTCGTCTCCCAGCGTTTCCTTCCATTTTCCGGTCCTA
TTTCCGGCAAGTCAGGGTCTCTGTGGCGCAATTGGCTAGCGCGTTCGGCTGTTAACCGAA
AGGATGGTGGATCGAGCCCACCCAGGGACGAATGCCTTCTTGTTGGCCTCTGTTGTGGGT
CTCGCCTGTGTGACAATGAGCTGTACTGCCGTCGGAGCTGGAAAATCTCTGAAAAATGTA
CAATGAGGAAGCTAACAAGTAACCCTACCAGGTAGTAGCATCAGAATCAGAATCAGAATC
AGAATCAGAATCAGAATCAGAATCAGAATCAGAATCAGAATCAGAATCAGa
>NODE_1600_length_86_cov_35.139534
CAACGCCCGTATCAGATTCAAGGCCCCGGTGCTGACCTTCCGAGCAGTGAACGGGACTGC
AGCCGACTACATCAAGTCTCTCCTGCAGCCTTAAGGCCGATTTATACTTCTGCGTTTTTA
CGCACACGCACACGGGGAACGCCCTCTCCATCAAGAAA
>NODE_1601_length_200_cov_11.200000
GAAAGACGGATCAAGTTTGACAGGAAGGCCAAACAGGAGATGGAGGATGCAAGAGAAAAA
GAATCACTAAAAAGGGAAGTTGAAAGACTTGAAGAGAATGTAAGACAAAGAGACATTGAA
CGTCAACAAGAACAAGAGAGAAAAGAGGAGGAGGAAAAAAGACTACAAATATATAGGGAG
AATGCAAAACAAAAAAAGGCACTGAAAAGGGAAGTTGAAAGACTTGAAGAGATGGAGAGA
CAGAAAGAGACTAAAAGACAGCAAGAACAGCa
>NODE_1616_length_255_cov_21.921568
AGAATCACATTCACGTTTTTTTGGAATCACCCTGCCTTTTTGGATTCTAATAAAACTCTT
TGCATCAAACTCTGTCGGATTTCCTGTGCTGTTTAAAACGTAGAGAACTTTTGATCCAAG
ACTTAGACTTAGTACGTTGAATTTAACTTCATCACTTTCTTTCTCTTTCTCTTTCCCTCT
CTCTTCCCCTTTCTCTCTCCCTCTTTTTCCCATTCACACACTCCCTCTATCTTTTACCTA
CTCTATTTTCCTCTTTCACTCACTCATTTGTGTTGGGTTTATCTGACAGACTCAAATTAC
AGGATAAAAATAAACATCATTTTACAt
>NODE_1617_length_669_cov_110.488792
CACTTTACACACTGCGAATCCTAACATTTGAACAAGAGAAACACAGTCCATTCCAATGCG
TCGGAATAACGGACAAATGCATTTATATTCATATTAAAAGCAAAAAGAAAAGCACATTTC
TGTCTGAATAAAAAAAGAAGAAGGATGAATCGGAGCTTAATTTTGTCTTTCAAGACGCGC
CGCAGTTTCCTGACATGCCCAAGTCTCTTTGCAGTAACAAAGCAAAATCACGGTTAGCCA
AATGAGCCAAGACAAGCACTACAAAGTTCACATTCATATTCAATATTCAAATTCACATAT
GACTGAGTGTGCGAGAGCGTGCGAGAGCGTGCGAGAGCGTGCTCGGTGATCGCTGCACAT
CGACTGCTGCTTGAAGCACTGTCGATTGCTGCCTTTGACATTTTCCCATTGTGCACTGCG
GTGCAGCAGGCAATAATTAAATATCAGGTGCATAAGCTGCTCTTTAATTTGACATGTGTG
CTTGAGGCAATAAACACACGTGGTGTGTCAGGGGGTAGCGTAATTGCAGAGGAATAAAAA
ATCATATCAGGAGTGAGCAGATCATTGTGTCAGGTAACCGTTGACAGCTTGTTTGATCAT
TACGCCAGGGCTAAAGAGGTGGCCTAATTAGCTGCCATTAAAACTCACCCTCTAATCAGG
GGTCACTGTTGCATAAAAAATGGTCCCCGTCTCCAGTTGAGTGAACAATGCCCTTAACCC
CCCCCCCCATgcaccggggct
>NODE_1623_length_686_cov_107.714287
AGAGAGAGAGAGAGAGAGAGAGAGAGAGAGAGAGAGAGCGAGAGAGCGATCAGCCAGTAT
TGAAAAGAGGAGCACAGTGGAATAAGAGCATTGGAGAAAGGAAGGAGGGAGAAGGTGCAA
GGGGGAGAGGAAGGAGGTTGAGGGAGGAGGAAGGAGGGAGGGAGGAGGTTGAGGGAGGAG
GAAGGAGGGAGGGAGAAAAGAGGAGGTGGAGGCAGTTATTAAAAGCGATTGCATTTCCTA
CAGGACGTCTCAGGAGAGAAGAATCAGTGGAGATGTTAAACCTTGCTTGACACCCCAGTT
GGATAATTGTGGGTGTGGGAGCTAATCAGCAGAAGATGTCTCCTCAATTTAAATCTTGTC
AGTTAGTCGAGATTAGGCCCTCCTGTCCTGGCCACCATTAGCTTTGTTGCATGTCAATGC
GCCAGTGAAGACGTTGGCCTGGTCCGGCAGGGGAGGCAGAAAGGGGGGCCATGCTCGGTA
GATACCAGCAGATTTATTCAAGCTAAAACCAGTATGGCATTTTCAAGTCAAACTATAAAA
AAACAAGGGAATTTATGCAGGCCTTTTGAAATTGCATTTGTTACCACTGACCTAACCGGG
CACCCGGTGGAATAAGCAATGCAGCTCAGACACACACAGAGAGGGAGAGAGAGAGAGAGG
AAGAGAGAGAGAGAGAAAATAAAAGAGATGTGTTCCAGATTTTTGGGGTTGAAAAGCATT
TCAGAGAGGCAGGGCAgtgaggagaggcagggcagtgg
>NODE_1625_length_274_cov_15.087591
GGGTGGTCAATCTTTCTAGAAAAATCTGTCTTGTCCTAAAGCCACAAACTCCACATCCGC
ATAAATCTACCTATCTCTTCTTTTAACACTGGAAAAGGACACTACTGATGAGAGGGAGAA
AGAAGGATGAAGGGAAGAGAGAGAATAGGGAGAAAGAGATGGAAAAGACTCATCTTGTTT
TTCGAGGCAGGGATGAAGACTCGGGGGTAAACATCCATCCTCCCAACAATCCTCGACAGA
CAATACATCCCATAAACATCACCTAGTCGCCATAGCGACGGGACGCTGGTGTGCTATGCC
CACTGTGTCTACCCACATGagcgtctgacgtggagctgatccattc
>NODE_1626_length_748_cov_23.819519
GCAATAAAAGCTAAACTTACCGCAGTCCTCGCACAACACGCTCTCTACATCCTTCTTTAG
GTCCGTTCCGCTGGCGTCTAGTGGAGCAAACGATGCCTTGAATACTAACGGCTCAGCCGT
TGGGTCCATGAAAAAGATATACCTGTGGTCTTTCTCCACATTGGTGCACGGGGCCTCGGA
ACCGAAGTCCCCGACGGTAACGAGCTGCTCCCGCTCGAGTCCGCCGCTGTTCACGGGCCA
CACGTCCAGCACTTTGACATTCACACTGTACGGCTCCCGGGAGACGTTTTCCGGTGACGA
GCGCACCTCGCCCTCGATTACCACGGCGGATCGGTACGCCTGGTCCTGGAGGGAATTGAG
ACTCGGGGCGTAGCAGGCGAAGGAGACCCCGATGACCAGCATGGAGAAATGCACCGGATC
AAGCCTCATGCCGTCGGCCGTGGCTCCGCGGTCGATGGGCGCGTTGCTGCAGTGCTGGGG
CGGCTGAGGGGCGCGGATGACGGAGCGGGGTTGAAGTGGGAGACTGCGAATAGGCTCCGA
TAGCAGGGCAGAGCGGCAGACCTTGCGTAAGTGTCCATGCCATCTGTGTCTGCCGCTTTC
CCCATACGATTTCAGATGGGGACACACTAGCCTAAGAACCGGAAACGACCCGGTTCTGCA
TGGTTAAAATTCTGGCTGCTGCATTCTCCTTCAACCCGTTTTTTTCTTCCTGAAACGCAA
TACAAGACTCGTAAATTACCCTCTTGTTGAAACCAGAGGTTCTGCATGAAGCCTCTATCC
TCTCTCTACAACAAATGTCATCGCATGGGTGGGCGAATAg
>NODE_1627_length_165_cov_39.860607
CCAACCCCAACATCCCCCTCCAGCAGATAAACGTGTTCCTCTGGCCTGCTCCCCCGCTGC
CACAAAGCTTTCTGTAATAGTCTAATTGCGGCTAATGATTTGTGCAGCTAATTAAAGTGT
ATGAATTACAGTAATCAGTCAGCCGGCACTGAAGCCGTGCGACGCCGTGCTCCTCCAGGC
GTGGCCGGGGCCCGAGGACGTGAGAGGAGGGAGGGGAGCTTCTGGAAGGGATAAGGa
>NODE_1628_length_193_cov_8.533679
AGGGCTAAACATCTTCACCAAACACCTTTACCATGTATAAACAGCCACAGAAGCATGTTA
TAACACTTGAAAAATCAAGAAAACCATTCAGCCAGAAGTTACATGCCAAACTTTGTAAAT
GCATTGAAAACGCTATTCAGGAGCTGAAAAGCACTGTAGAGCAATACAAAAGATTAAAGT
CTCAAAAACTGAATAGGGCTAAACATCTTCACCAAACACCTTTACCATGTATAAACAGCC
ACAGAAGCATGTTATAACACTTGAA
>NODE_1635_length_729_cov_65.665298
ATGTACCTTTACAACCTAATAATTCTGAGCTTTTTCCTTTGTGTATCCTTAATATAAATG
TTACTCAAGGATTCCTTAATCCAGAGCAAACAGTCTATATCCAGACATAATATAACCTCC
CCAGTCCCAGATATTATAAAAAAATATCAGTGTTGAATTTTGACTTACTCGTTACTATCC
AGCGTGGACCAATCCCTGTTTGCGCTTCCAAGTGTCATGGCAACGGAAAGTCCGCTTGGT
CTCTGTTTAATAAATGTGGTTGGACCGCAGTGAGTTTCAGGTATTGACCACTCGCAGAGA
GATTAAACGCCGGTGACATTTCCGGTGTGGAATTTGCAATTTCCACAAATATGAGGCTGT
CGGTGAGGCCAGCATGACAGCACATAAAATCAATACAAATAACCTGAATCCCTAATACCT
TGATCCCTGTTAGTGGAGGGATGCATTACAACTAAGACAGTGAGAGTGGGAGACACAGGC
CCCTAGGCTCAGCCCCCTGATTCCTATCGACTGGCTCCAGGCCAAACACAAGCGCAATAA
CAATTAGGTGGGCCACTGGGCCAATTCTCTCCCCCCACACACATACACACACAGACACAC
ACACACATGCACACCTACACACACGCACATCCATGTACACATTTGTGTATGTGACACACA
CGACACACACTCTCTCATATGCTCTCAGATTCTGAAGACATATTGAGACCAAACCCAGGT
ACAAAAATCATGCTCAGTGATGTCGAGCAGCTGTTGGCTGCAAATTTCGTAACCGTTAAC
TACCATTGCATTGGTATGCaa
>NODE_1636_length_533_cov_67.142586
GAGTGCGTGCGTGTGCTGTATGTGAGGATGAGAAACAGTGAGTGAGAGTGAGTGTGTGTG
TGTGTGTGTGTGAGGATGCAGCCTGTCTCCCTCCGGTGCAAGACAGGGCCCTTTAAAGGA
GAACTCTGGACCAAGGTGTTCTATAGCTGGAGGCTTAACAGTGATAAATGAGTCCCTTAA
TGTCTGCAAACACTTTATCTCTGCTTCATCTGTTTTCATTAGGCAGCACCAACCTTTGGC
TGGGCGGGAACGTGCTACTGCTGCTGTTGCAACGACGCAGAGAGAAGAGATGCTTCCCAC
ATTGGAAATCCACATCTGTCTCTCATTGAAACACCTAAGAGTTGTTATATTATTGTTATT
GTCCTTATCGTTTCAGAATAAGGACTCTTCATCCTCCTCTCACATGGTTTTGTTCAGCCA
TATTTGTATATTGCGATTGCAAAGCAGACCATCTCTTGATCCTGGGGAAAAATTGGTAGT
GGTAGCGTCGGATTGTTTAAGATTTAAACTTTGAGTGTCAGGATTCTTCTTTGAGACCCG
GAAAGAAAATAACTTTCAGTGGAGCATTTTCAACTTGTGAAAGCCAACAGAAGCAATGTG
ATGCa
>NODE_1637_length_278_cov_43.798561
ATTCTTTGTCCAGCACACTAAAGCTGTATGACACACAATGCAAATTTGAGCTGCAATAAT
TTTGTAATACAATATTGTTAAATGTGACCAAAAGGCAAGCGATTCTTAAGTTTTATTACC
AAAGACAAGTCATCACAGAATATATACAATTCTTCTTTAGCAAACCGAGCTGCCCCTCAG
TCTGCCCCTCAGCAACAACTTTGCGCATGCCCATTTCAACGCATCTCTGAAACTGGGATT
TCAGAAAAGAGTTTGCTGGGATTCAAACGTCTTGAACTCATGGATTTCAACTGGAAATTA
GCTACTTCAAAGGTGAGTTTCTTTACAGAAATAGATTTAAATATATAAAC
>NODE_1638_length_370_cov_17.075676
CCTAATCTACATTTAGTCATTTAGTCATTTAGTAGTAGTACTAAATGACTAAATCATCTA
AATGTGTTGTGATGTTTTGGTGTTTTACATTTGGTGTTTTTGTGTGCTGTCCTTATGTGT
TAAAAATGTGTGTGTGTGTCATTAGATACGTCTTCCTTGTCTCGTCCAATGGAAAGTCTT
GTTCCCCCCACCACTGTTGCTCCTCCCCCTCCTCTGGCCAGCCCTGTTCCACCCAGCACA
GGTTACTATTCTGTCAGCCTCACCCTCCCTTCCCCTCTTTCTATTCTCACAGTTCTCCTA
GTTAAGTCCATCGATCTTTCTCTATCTCAAGTATCGGAGCTACCTCTAATCCCCAACTGC
CTCAACTACCCTTGCCCGATTTGTGGTGACCTCAGTTGTGTGTTTTGTGAACAGAACCAG
GAGTTGAGGCTGTAAAGGTGGg
>NODE_1642_length_161_cov_23.391304
CTTCTGGCTGAATTGTTTTCTTGATGTTTTAAGTGTTATAACATGCTTCTATGGCAGTTT
ATACATGGAAAAGGTGTCTTGTGAAGATGTTTAGCCATTAGATTCAGTTTTTGACACTTT
CATTTTTGTATTGCTCTAAAGTGCTTTTCAGCTCCTGAATTGCATTTTCAATGCATTTAC
AATGTTTGGCATGTAACTTCTGGCTGAATGGTTTTCTTGATGTTTTAAGTGTT
>NODE_1649_length_605_cov_12.996695
GTTTAGAGGGAACTTTGATCAGGCTGTAGTTTGATGAACAGAGTGTATTAACCTGTATAA
GAATGGCCAGGTGATAGAGGGGAGGGGCTATGAGGGCAGAGTGAGTCTGGTCACCCAGGA
GCTGGAGAGAGGCAACTTGTCTCTGAGGCTGAGAGACTACAGGATGTCAATTGTGAGCAC
CTAAGGAAGCTGAAGGCCAGGAGGAACATGGCCTCTAGGGTGGAATCGGTGGAAGGGGAG
GAGTAGCCAGTGCGCAGTGTGTGTATGCAGGCGGCTAGCAGGTCGGCAGTGAGGGGGAGC
CGTGCGGAAGGAGAGCGGGGATCTAGGCGCTTAAGGCCTTTCATAAGGAGGGAGGTCTGA
CTGTGGGAGATGGCTGTGCAGGGGGAACCGGAGAGCAACTTGCAAAAGAAGTTGATGCCA
CTGAGGTCCACGTGGATGGTGGAAGTGTGGATGGAGAGGTGCGTGTGAGCGTAGGAGATG
AAGCTGCTGATGGAAAGGAGGTGGAATGAGGGGAAGGTGGTGAGCAGTGTGGAAGGACTT
GAAGCACTTCCAGGCTGTCCAGTAGGTGGAGAGTGTACGGGGGGACAGACCTTGGAGGAT
GGCATCTTGGGTGTGGAGGTGAAGGTCGTGGAGGGGTGCCGTCATGGGAAGGTTGTACAG
GAAAACGGAGGGACCGg
>NODE_1654_length_213_cov_71.708923
TGGTTTCGATCCATCGACCTCTGGGTTATGGGCCCAGCACGCTTCCGCTGCGCCACTCTG
CTACTTGGCATTGGAAGTGGGAGTCAAAGCCACAATACTTGACAGAGGAGGCCATTTACT
CAGGTTCTCTTTCCCCACAGGTAACAGAAAGGTTTTGGTCACAGAAGACATGGTTCAGGC
CCAGATAGTATCCACAAGGGTTTAAAAGTCTAGTAGCAGAGGATGGTTTCGATCCATCGA
CCTCTGGGTTATGGGCCCAGCACGCTTCCGCTGCGCCACTCTGCT
>NODE_1658_length_332_cov_12.003012
TGGAACTCGGGCAGCGCGCCATATCACCCATCGGCGTGTTCTCAGCCCATAGGCTTAGCT
TGATAGGCGGCGCTATAAAGTCGCACACATGCACGCACACGCGTCCTCGCCCCCTTGTGT
TCTGCGCTGCTGCCACCCACCACCATCCCCTTCGCCCCCGTGTGGTCTGTCTCTTCTCCC
CGTGGGGGATTTAAGTTGTTGCTCCCTGCCTCATGTCATGCATGCTGCAGTGAAGGCAGG
GAGCGCTTCCCCATGTACATCCATTCCGCCAATGTTAAACCATTTGTCATGTGTATGAAT
AAATGGTGAAATCAATCACGTGAGTGTCTTGACTGAAATAAGCGGAGCTAGTTCAGGCAT
GGAACTCGGGCAGCGCGCGCCATATCACCCATCGGCGTGTCCTc
>NODE_1660_length_398_cov_36.575378
TCAGTTGAGGCTTGAAAGATGCGAGTTAATCTGCTTACTCTTTTAATTGTGGACTCTAGG
GATGGGGTTTCTTCCAGCTAGAATAAAGTTAGTGATCCAGAAGTAAAACGACGACCACAT
TTATTCCCTCCTTGAGGCTTGCCCTCCTCCACCCTCCTTTAGCGAGGGGGAAAAAAACAA
AAAACAAAACAGGCTCGTTCCGTCAATAGACATTTCTTACCATATGTTGCGTTGACATCT
TCACCAGGTTCACAGCAGGTTAGCTTAGTTAACTTTCACTTCACTGACTGATGGGATTTT
CCTCCCTGCTCCTTGCGCGGCCCCCTTCTCGCTCAAAGTCTAGACCGGCCTCTGAAGCAG
GCCGACCCGGCGCTCACAAAGGCCCGTATTGTAGCGTCTAAGTAGCGGCAGCTTCCTCCG
CTCCGCTCCCTCGTACCCTCCAGCGGGCCGGGCAGTAGGGCCCTGCCTTt
>NODE_1661_length_282_cov_42.790779
GCAATCTGTTGGCGGCCCTGTTCCCGTCTGGACCCTCCTGACATGGGCCTCGTGTGCTTT
GTCCCCCCCCCCCATGCTCTCTGAGGGCCCGGCCCGTGCGCCCAGCCTAGCTCCAGGCGT
TTATTAAATATGCACCTTCCAGTCTGCACGAACAAACCCCACCAGCTAATCTCATCAGAG
GCCGGGGACCTCCACATATGTAAATCTACATCTGTTCCCCTTCAAAGGCAGAGATTCTCT
TGGATTAGACCGAGCACAAGTGCCTCCTCAACCACCCTCCCTCCTTCCCTCCCTCCCTCC
CCCCTCCCTCGCCTGCCTAGCTGCCACCAATCAAGGAGAGAGTGTCAACACCCc
>NODE_1662_length_292_cov_47.674656
CCTGTTAGTGCTGCAGAGGGGAGCTGCTCACCCGGCCTCCCTGTACCAGCCGTGGCCTGA
GGGGGGCTTTTAGTCCAAACACAAATGTCAACCGCACATAGACTATTAGTGTTTAGTGCA
GTTATTAAATGGACTTTATTTGTCCTTTAGGAGGCTAAAAGGCGCACTTAAAGGGGACCT
GCGTGACAGCGGGGCAATTTGCGGGTTTGGTTACTCAGGCTCGCTCGTTGCAGACACATG
AGTACAGATAAGTGTAAAAGGAGGGAAGGCTATAATGCGGCGGGCGTAGGGTGTGTGTGT
GTGTGTGTGTGTGTGTGTTTGTGTGTGTGGACGAGGAAGAGAGAAAGTGTGTTAACGTGT
TAGa
>NODE_1663_length_412_cov_13.048544
GTGTGCCTACAAGACCCAGCATGCTTTAGCCACAAAGTGGGTGGAGCCCCAGGTGACCAG
TCTGAATGGGGGGAGGGGTGGGGTGAGGGGAGAAGGTGTGTCAAAGGCAGAGAGAATGAG
TAAAGAGAGAGAGGAGGGTATAAAAAGGTATTACTGTTAGAATCTTACCACCAACTGGGG
TAGCAGACTGAGATCCTGAGCCAATAAGAGGGCAGGATTGTTGAGAGGGGAAGGAGCCGT
AAGCCCATTGGTTGGGAGGAGGGGGAGCGGAGGCGAGGAAGGAACAGCAGGTTAAACCAG
ATGAATGAATGATGGGTGTTAGAGCACAAAGCATCATGGGAGTTAGAACATAGAGCATCA
TGGGAGCTTCCTATTGGTCGGAGCCAACAGAATGAGGGCGGGGCCAAAACCAGCACAAAG
CAACCTCTATTAGAGGAAATAAATCATAAGCAGCACCGATTCATCGCTGAAACACACACA
CACa
>NODE_1666_length_104_cov_24.173077
CATTCTGACGGCCGTCAGAAATGGTGACCTCTGTGGTAATGGCTCTTTGATGACTCTAAA
TCAGAAACAATGTTTCCAGATTAGTGTGAATCGATTACATAACAACCCTAAACCATCTTT
CGAAGTTTTAATAACTTTGGGAAGCAGTTACGGTGGAAACAAACATTCTTAAAAAA
>NODE_1675_length_73_cov_18.616438
ATCTGCGACGGTGACCCCTTCATCCTCTGCCAGGAACCTTGGGGTTACCATGGATGACGA
GCTCTCCCTCACAGCCCACATTGCTGCAGTCTCCCGGTCGTGTAGATTCACCCTCTACAA
CATCCGGAAGATCAGGAGATACCTG
>NODE_1684_length_440_cov_67.347725
TCCCTCCCTCCCTCCCTCCCTCCCTCCTCTTTCCTCCTCCAGTCTCTGCTCTACGTGGGT
ATGGTTTGACAGGAGACCAGATGGTGGTTTAAGCAGGGAATTTATGAGCGCCACAATCTT
AATGTTGCAGAAAGAAAAGAAAAGGACTTGCATCAAACCCACTGACAAATGCACTTGCTA
ATATTAATGCTCTCCTCATTCATCCAATATGCTTCCTAATTGCTTTTCTGTACAGAGCAA
TATGGCACCTGCTGCTCAAGCAGGGCACCAGCGACAGGAGAGCAGAGAGAGGGTTGGGGG
CAATGTGTGTATGTGTGTGTGGTCTGTGTGTGTATGTGAGTGTGTGATGTGTGTATGTGT
GTATGTGATGTGTGTGTGTATGTGAATGTCTGTGTGGTGTGTGTGTGTGTGTCTTTCTAT
CCTCCTTTTCTGTGTTGTGATGGATGCTGGGTTGTGGATCATGCTCTGGGCCTGTCACTG
TTCCTAATTAAAGTTttatacttacagcatga
>NODE_1685_length_217_cov_112.336403
AGCACCTGGTATTCCCAGGCGGTCTCCCATCCAAGTACTAACCAGGCCCGACCCTGCTTA
GCTTCCGAGATCGGACGAGATCGGGCGTGTTCAGGGTGGTATGGCCGTAAGCGAAGGAAG
CAGTGGGTCATAGGCTACTTATACATGACACCGCTCTGCCCAGTAGCTCAGTTTGCCTTG
GGATTCCTCCGTAGTTTTTTGTGGTCAGTTTGAGTTTATTGTTATAGTTGTTATTCTCTC
TCCCTCTCTCTCTCTCTCTCTCTCTCTCTCTCTCTCTCTCTCTCTCTCT
>NODE_1686_length_127_cov_102.700790
ATATTGTTTTTTTTCCACACAAGATCAGCACAAAGAGCTCCACTTTGCAGTATATGTACC
ATATAGTCATGCGATTGAAAGAACCTCAACACCATTGTGTTTCCTAGTTGGGAATCAACT
GTAATTTATAGTATTTGCATAACTTCAACCAGCTTTTTCTCAGTAGCAATGGAATAAAAT
ACAGGGGATATATTTGTGT
>NODE_1687_length_73_cov_50.191780
CTTTTACTAAAGACTTCCGTGGAGGGGAGCGGCGACGAGTGGAACGTGGTATTTTTGGTA
GGCTTTGCCCGAGGGAGGGCAGAGCCTGATGGACTTGTGAGGAAAAAAAAGCAGGGTAAG
GTTAGCTTGGAGAGAGAGAGGTAAG
>NODE_1690_length_82_cov_139.097565
AAATCCAAAATGGCGGCCGCGTCAATTCGGTTGTTATGAAATATTATCGATGGTCAAGCT
TGATATCTCACAAGACATCAACAGACAAAGAAATTACTTTATTAAGGTAAACACTTCAAC
AGTTATTAGCCAAAACACGTTTATGCTTCCGGCC
>NODE_1693_length_202_cov_18.574257
GTCCTGTTTGCAGTTAGTACTCTGCCTTCAGACAATAGCTGTCAGCTGAATGTCAACAAC
CTGCCTGGCTAACCGGCTAACCGGCTAGCATGTTAATCCCTTTTGGTTGTCACTCATTCC
AAACAGAGTGCTTTATCAAACTGCAAGCAGCTGTCAAACCCGAGCCAGAGGTACTTTCAT
ATTGGACCCAAGGAGTTTCTGTTGAGCCCGTCTTTCTTAGCTGACTTCGCTCAGTCCCCC
TCAGCCAATCAGACGGCCCCACTCTCTCCTACCC
>NODE_1694_length_3515_cov_28.616501
TTCAGACAGAGACGAGATGAACAGAAAAGTCATTGTTAAAAGGTGATCAGACTGAAAAAA
AAAGTCATAGAGTGAGGGAACTCAAGACATTGCTTGAACATGTTATCATGAAGTTGCTTG
AATAGACTAACAGGGCCAAAACTAATTGTGAGAAGTCAGTAGTTGTGAAATAGGCTGAAG
GTAGCGTTAATTTCTCAAGGGAAACAAGAGAGTCTACCTAAGACTAGCCTATTTACCGAC
GATGAAGATGATGTTGTTGCTATAGCTGTGGCTATGCAGAGGAGAGCCAGAGACAGGGAA
AATGCATTGTTAGGAGAAGCAGCGGGTCAAGTGCAGCCAGCATAGAACTTACAAGAGAAT
GTTGAGGTTCATATCACAACAAATATGATTGGTGAGGTTATTCAGGAATGCCTGTAACTA
TCAGTTGAACCCCCAGGTATCAATGAACCCTATGTGTGCATATCCAGGCCCTGATGTATG
ACAGCCTCTGTACCTTTATCGCCCATGGTCAGTGACTGAGCTGACGGAGCTAGGAAAGGG
ATTTCCTGACATGAGAGGACTCAGCAACATTTTCTAAGAGATTTGCAAATAGCTATCAAT
GCTAACATACCTACTTTTATTGATTTGAATCAAGGGTTATAGGGTGAACTCCAGCCTGGT
ATGTTGAGAAAACTTAAAGCATACATTTTCTGATGGTGTTTAATGGCAGTCATACTGGAG
GGGTGTTGCTTGACTGGAGCAAAGTGTATGATCGCAAACAGAGAAAAGGAGGATCCTAAA
GATTATATGGAAAGACTTACTAGAATGTTTTTTTGAAAAAAAAACATTCTGATTTTACAG
CAGCTGCATCCCCATGCCACTTTGTCATGTGTTCATATTTGGATTGCTTCCTGAACTCCA
GATAGAAGTTAAGAAACAGGTTCTACATTGGGAGAACAAAACTGTTGATATGGTTATGGA
TTATGTCAAACATAATTGTACATTGATGCAGGAGAATGCAGGAAAGAAAGTTGAGAAATT
AAAGAGGAGAGCCAGGGGCAGACAGCAAGGGGGAGTAAGAGATAGACAGGGATATGTGCA
TACTCTGTAAACAGATACGCCACAGGGAAAGTGATTTTCCAAGCACAGTATAGTACAGTC
AGTATCCTTCAGTCACGTACTCCATACTACTGCACTCAACCCCTTTCCGTTTTCTTCAGA
ACGAAGAGCTTGCTGTGGCCTGCTCAAGGACACTCAGACAGTAAACAACCACAATCAGAA
TAATGATAATCAAGAATAGGGGAGGCGGAGAGCTTCTTTTTTCTTCAAGTAAGATACAGA
GCTACTAGGTAAGCCAGTTCAACTGTAGACAGTACCCAACATCAATGAGATGGTAGTGGT
AGTTTCTGGGGTTCAGGTGGACACAACTGTCAGTTAGCTCTTATGGGTGGATAGACGGAT
CTTTGAATGATGATGTATTTCTTTCAACTATGGGGTGTCAAATAAATCTGTTGGAAAATA
ATTTGTTGTGCAAACTGAACCAAAAATAATATGCACTACTGATGTGTCTTGTCTATTCCT
TAGGATAAANNNNNNNNNNNNNNNNNNNNNNNNTGCAGTGGAATGCAGAGATTTTAGCGA
CCGCAGATGTGGCCTTGCTAGAAGCTGGGCCTGAGTTCCTGTGGTCCACACAAGCTTATC
ATATTGGGCGCATTAAGAATGCTACCCCAGTTGTTATCATTGTTTGTAGTAAGACTCTTG
AGAACCGTACCTCAGTATGCTAGTAATAGAGAAGTAGGGAAAGGTATTGTCCCAGTTATT
GATGCTTTGTTGAAACAAGGAGTCATAGGTAGACTTAAGGTCAATTTGATTCTTTAAGGC
TAATAAAATACTTGGAAGTTTATTATGGGTTTATAAGCTGGTAATGCCTGTGTTATACAT
CCTGTTGTGCCTAACTCTGTTACGATACTTAGCAAGTAACCCTGTTACTTTCTAGCTCTG
TGAATGACTATTGGTTGTTTTTCTTCTCTGTTCCCATTACAGAANNNNNNNNNNCCAAGT
AACCCTGTTACTTTCTAGCTCTGTGAATGACTATTGGTTGTTTTTCTTCTCTGTTCCCAT
TACAGAAGAGAGCCGGTATCTGTTTGCATTCACGTTTCGCCAGGTCTACTCTACATTTCA
GTTCTACCGCAGGAGTACACTGAATCACCTACGTTGTTTAGTCAGGCATTACGAGAGGAG
CTCCAGGATGTCACCTTAGCAGCCGGCTCTACTCTGGTGCAGTATATTGATGACCTTTTT
GATGTGTTCTAAGAATCTTGCCTCCGGCCAACAGGACATTATTGCTGTGCTACAGGCACT
GGCTGAGAAGGGCCACAAGGCCTCAAAGGCAAAACTGCAGTTATGGTCTTAGGAGGTCAA
GAATCTGGGCCACACACTCAAAGGTACAGAGCGTCTATTGACGCCTGATAGAGTGGAGGC
CATCCGATGGATACCGAAGCCTAGAACACCAAAACAACTCAAGTTTTTCTAAGTTCAGCC
GGGTATTGTTGTTAGTAGATCCTTGTTGGCTAGACCTCTCCTTGATTTAAGGAAGGAGAC
TGATACTCATTTTGTTGTGGAAAATTGAAGCTGATNNNNNNNNNNCTTTTCTAGGTTCAG
CCGGGTAGTTTGACAACTGGTCGTTAGTAGATCCTTGATTATGCTGTGTTGGCTAGACCT
CTCCTTGATTTAAGGAAGGAGACTGATACTCATTTTGTTGTGGAAAATTGAAGCTGATAA
ATCATTTGTATCTCTTAAGCAGGCCTTGGCCCAGGCGCCAGCTCTCGGTCTGCCAGAATA
CACCAGGGTGTACTGACCCAGCAGCATGGTAATCTTAAGAGGCCTATCGCCTATGTGAGT
TTCTTCTTTAGATACTGTGGCAGCAGGTTTCCCCCCGTGCGTACGAGCAGTCTGTGCTGC
[truncated: 592,700 more chars]
