# Supplementary material for: Early-branching euteleost relationships: areas of congruence between concatenation and coalescent model inferences
Source: PeerJ. 2017 Sep 8;5:e3548. doi: 10.7717/peerj.3548 (PMC5592902; doi:10.7717/peerj.3548)
Supplement: Data S1 [file peerj-05-3548-s003.zip › DataSupplement/Assemblies/Ijimaia-antillarum44-71.fa]

>NODE_1_length_506_cov_40.084980
TTTAATTAATGGACTACCAAGCATTACGTGGAAAATGTATCATTCAACATCTACTGACCA
AGCGCACAAATAATCAGAGAGAGAATGAACAGATTCATTAAATTATCAGAAATATGATTA
AATCACTGAGCAAATAGAAAATGTATATGATATAGTAAGAAAAAGCTGTAAAATATTATA
GTTTACAATAATTATTCACATTCAAAGGCTTTACATCTCAATACATACACAACATGGCCC
CTGAACATGACTTCAATCCAAATATGATTCATATATTAGAATTTAAATAACACAGAATGA
ACTAGAGGCTAAACAATAGCCATCAAATAACCTTATACAAGAATAAAAATACAAAAACTG
TATCCTAGTATCATTGTATTACTTGCTTCAGATTTCAATAATACATTGTCTGTACATCAC
AGTTCTAGTCGGTTACAAACCAGGTAGAGTAATCCATAAACTATGTAACCGACTGCCGCC
AACTTGATTCGAAAAATTTTCTAGCAAGAGAGAAGCAAACACTTGAGTGTTTCCCCGACC
TTAGACAGATACAGCAATTTCATCtgttatttggat
>NODE_2_length_2662_cov_50.081516
CATATACATATACCTTACACCATATACCAGGGGTCCCCAAACTTTTTCCTGTGAGGGCCA
CATAACTTTTCCCTTCTCTGATGGGGGGCCGGTGTCAGTTTGTGACAGAAAAAGTGTGAC
GATCGTAGGGGAGCTTAAAAAATTTATTGTTTTCCAGAAAGCCACACATAACCAAATAAC
CCTTTCCAGGTTCTTTACAGAAAAAAAGTCAGGAAACAAATAATAACACTATTAATGAAA
TAAATAATAACTAAATAACCCTCTCTGAGTTCTTCACAGAAAAAACAGGAAATAAATAAC
ACTATTTATGAAATAAATAATAACTAAATAACTCTCTCTGGGTTCTTCATAGAAAAAAAA
GCCATGGAACATTAACTTTCTGTTGTGCCATGCACAATCTTAACAGATAAAAGTTCAGCT
CAGTTGTCAGAGCAGAATCTCTCTGACACATATGAGCAGTCTCTTAAAGTTCTTGTGTTC
CTTCCTTATAATCCTTTTGTAGGTTCCAGTAGGCTTGTAGACACCGCTGTTTGCAGCTCT
CTCTCATCAACTTCCCTGTGAAAACCACAAAGGAAGCAGGTTGAGAAACTGAACTAAGTG
ATACAGCACCTACACAGCACAATACATTTCACTACCAGTATGGTTGTAAAGATAGATTTT
ATCCCAGTAGATTTTATTATGATTATATTTGTTTATGCTCAGAATGACTCATTCAAGTCA
GAAAAGTGAGCTTACCTATGTATGTTCATCAGTGTGAACTGTGGGCCTGCATCTGGCTGG
TGAGAAGTTGAATATCAGGTTCCATTCTAGTTACAGCCAGTCTCAAGCACTGATGCAAAT
GTTCATCTGTCAATCTTGATCTCATCGGAGTTTTCAGCAGTTTCATGCGAGAAAAGGTTT
TCTCGCAGATATACGTGCTGCCAAAAACTGTGGACATTTTCATTGCGTGTTTTTTGATGT
TTGGATATGTGTCGTTTGGGAGGGCGGCATAGAAGTCAATGAGACTGTTGGGCTTGAATG
CGTCTTTCAGAACATCACAGTTCTGTAACTCAGCCAACTCAAACTGATATGAAGGCTGGG
CTTCATCAATGTCGGCAACAAAGGGGTTCTGAAAAAGACGGATTTCTTTTGCATGAACAT
GTAGTTCACTGAATCGCACACCGAACTCCGCCTTCAGCATTTCCAGTGCTTCCACGCACT
TTTCAGCTGGGAACGGGACCGCTGGGTTCTCTGTCGACAGGTTTTGGGTAGCAGGAAGAT
GGACGAAGTTGCGCTTTTTCACTTGTTCCAAAAGCAGCGCTAATTTCACCTCAAATGCTT
TTATGTGTGAATACATGTCGCAAATGAGTTTCCCCTCGCCTTGTAGCTGCAAGTTAAGGC
TGTTAAGTATTTCTGTCACGTCTGTTAAAAATGCGAGGTGCCATTTCCATTCTGGGTCGA
TCAGCTCTGGGACCGTTTTGTCTTTTAAATGAAGAAATGCGTTAATTTCGGGTAGCAGCT
CGTAAAAACGCCTCAAAACTCTGCCCCGGCTCAGCCATCGGACCTCTGTGTAGTACAGCA
CATCTCCGTGCGTAGACTCCAGTTCAGACAGGAATTCTTGGAACTGCCTGTGTTTAAGTC
CCTTTGCTCTGATGAAGTTTATGCACGACACCACAACCTTCATTACAGAATCCCACGTCA
ACACTTTGCAGCACAGTGCTTGCTGGTGAATTAGGCAGTGGACTCGTAGCGGGGCGGTGA
GACCCCTTTTTTCCAACTCCCGGTTCATGCGTCCTATTAGACCGCGAGTTTCGCCCACCA
TGCTAGGAGCCCCGTCAGTCGTGATGCTAGCTAGCTTTGACCAGTCCAGGTCCAACTTCT
CCATGGTTTGGCACACTTTGTCAAAAATATCCTCTCCCGTTGTAGTCCCTTTGAGACTTT
GGAGGGCTGCCAGCTCCTCGCATATCTCAAAGTTTGCGCTAACTCCACGAATAAAAATGA
GCAGTTGCGCTGTGTCTTGCACGTCCGTGCTCTCATCCAGTGCTAATGAAAAAAAGTCAA
ATTCTTTCGTCTTCTGCTGCAGCTGGGCATATACATTACTCCCGATTTCTTCAACGCGTC
TGGTGATTGTACTCGCCGACAGACTTACGGCATTAAATGCATCTTTCTTCTCGGGACACA
CCTCCTCCGCGACAGCATCCATACATTTCTTAACAAACTCTCCGTCAGTGAAAGGCTTAC
CGCTGCTTGCTATCAGTTTAGCAACCCGAAAGCTGGCCCGAACGGATGCCTGGTTCAGCT
GAGCTTGGCGTACAAATGTATTCTGCTGAGATAGTAGTCCACTTTTTAGCTTTGAGAGTT
TGTCTGCTCGTATTTGGCCTTGCAAGCTATCGTACTTGTCTTTGTGACGGGATTCATAGT
GTCGGCGAAGATTGTATTCTTTGAATACCGCCACCGTCTCTTGACAGATGAGACAAACAG
CCTTTTCTTTGCATTGAACAAAAAAATAATCGTTTGTCCACTGCAGGTTAAATACCCTGC
ATTCTGAATCAATTTTTCTCTTACCTAACCTTTTCGCCATTATTCCGTTCTCTCTTTGAC
AGGGCCGGGCCTAGGATTTTTTTTCTGGAGGCCAAATAGGAAAAAAATCCGATAGCGTCT
CTGGTATTGTTCAGAGGGCCGGGCCAAATGTGCTGACGGGCCGTATCCGGCCCGCGGGCC
GTAGTTTGGTGACCACTGTCCTACACCCTAAA
>NODE_4_length_866_cov_273.217102
GTATGGTTGCAAAGCTGAAACTTAAAGGAATTGACGGAAGGGCACCACCAGGAGTGGAGC
CTGCGGCTTAATTTGACTCAACACGGGAAACCTCACCCGGCCCGGACACGGAAAGGATTG
ACAGATTGATAGCTCTTTCTCGATTCTGTGGGTGGTGGTGCATGGCCGTTCTTAGTTGGT
GGAGCGATTTGTCTGGTTAATTCCGATAACGAACGAGACTCCGGCTTGCTAACTAGTTAC
GCGGCCCCGTGCGGTCGGCGTCCAACTTCTTAGAGGGACAAGTGGCGTTCAGCCACACGA
GATTGAGCAATAACAGGTCTGTGATGCCCTTAGATGTCCGGGGCTGCACGCGCGCCACAC
TGAGCGGATCAACGTGTGTCTACCCTCCGCCGAGAGGCGCGGGTAACCCGATGAACCCCA
CTCGTGATAGGGATTGGGGATTGCAATTATTTCCCATCAACGAGGAATTCCCAGTAAGCG
CGGGTCATAAGCTCGCGTTGATTAAGTCCCTGCCCTTTGTACACACCGCCCGTCGCTACT
ACCGATTGGATGGTTTAGTGAGGTCCTCGGATCGGCCCCGCCGGGGTCGGCCACGGTCCT
GGCGGAGCGCCGAGAAGACGATCAAACTTGACTATCTAGAGGAAGTAAAAGTCGTAACAA
GGTTTCCGTAGGTGAACCTGCGGAAGGATCATTACCGAAAATGGATCGAGCGGCGGCGGA
AGGGCGGCCTCCCCGCGCTCGCCCAGACCCCCCCGAAAGACGCAGCGCCGCGGGACCGCC
GGAGGGGCGGAGGAGGGTTTCCGTCCGCCCTCGGGCCCCCGGCCGCGCCGTCATCACCGC
GAGAGGGGGGTGGTGACGGGCGCACGACCGAACCCGGCTTCTAGTCACCGGGCGGCGGGG
AAGGGAGGGCCGTTTCCAGCCGGCCCTTTCCGAACC
>NODE_14_length_235_cov_203.434036
AGCAGTGCAGAGCTAACAGGAGCATCAAACCCCGGCCGCTGCTACAGTAGCCTCCTCCTC
CTCCTCCCCCTTCTCCTCCTCTGGCCTAATCAACAAAACAGCCTCAGCTGCCCCTTCGGA
TCCCCTGCCTGGGTCCCTATCATCTCCTGATCAAATATTAATGTGTGATACTCGGCTTGC
TCACTAATCCAAAGCCAATTAATATTATCTGTCAATTATTTACAGATCCTGAGGTGCAGA
GGCACTTCCCTGAGGAATACATTGGCCAGGTTCAGAATGTATAATTGACTTCCTACCCCC
CCCCc
>NODE_17_length_517_cov_40.357834
AACACGGACGGGCCTTCCTCAAAAGTGCGTATCGGGAATTTTCATAAAAGATCTGCTCAA
GGGCCCCCCTGTCAGCTAAAACGACCCATTAAAGAAGTGGGAAGCAGGGGAAATGCATTT
TCCAAATTGAACGGGGGGGTTTACAGTCGGTTTAACGCGGCTGACCCCTAACACGCTAAT
GTTTGGTTGGTGTCATCAGCTGTCCCTCCCCCCTTTTATCACCTCCATTGTCCAGCTATC
TGTTTAATTGAAAGAAGTTAATTGAATGAAAATGATCAACTAAGCTTGTATTAATATTGC
TAATGGAACTTTGTTCTTGGCCATGTTTGGAGAGCAATGTCACGCCGGAGTTTGGGAAAG
GCCCATTAAGGCTTGCACTTAACCCGATGGGCTGATTAAGGAATGCTTATTCATTCCCTG
AGTCAGGGCGGGCTCGCTCTAAGCCCATCGCCACGCGCCTTTTACAGCGTTTTGCACTTG
CCGTGATTACCGACTCCAGTCGCCTCCCTGTGATTGCCCAAGATTGATCATCGTCCTATG
AAAGTGATGTACTTTAGCAAAGAACATTTCAACTGAAACAATCTAGc
>NODE_18_length_242_cov_13.979339
AGGGAGAGAGGAGGGGGCTCCTGGTGAACTCTGCTGAAGGGGATAATGGAAGAGGAGCGC
ATTGCAATGGCTGCCATGTAGTACCCTCCCTGCACAATTAGCCAATCAGCAGCGCGCTCT
GCCAGCCAGAGGGATGCATAAAAGAAGAACATTGCAGCAGAGGCACAGAAAGAGACTGTG
AGAGGAGCGGGGAAATTACACGCAGAAAACAGCAGAGCCAAGAACACCCTCCCCTGGACA
CACCCTGCTGAGGATCACTCCTTCTCTTTTTTTTCCCCCCTGAACCGTCGCCCACGCCGC
CGCACGGAGAGa
>NODE_21_length_309_cov_29.653721
ACCTCCAGGCCAAACCCACCGTCAGAGATGGATAGATAGATATCTACCTCCATACAGACA
AAAAGACAGATAGAGGGGAAGAGAGTAGAGGGGTATGCCGTCTGCAGCAGCAGCCAGTCA
GCAAAGGGTTAAACAGGGCCCCCATCTATTTTCATGCATCCTCTGCTTTTGACAGATGAA
AAATGTCAACTGTCCTGTTTGTATTTGGGAGTTTTTGCACTATTCATCTGCTTCATTAGT
GCCGGCTGTTCCTGGCCCTTGACAGCTGCCGGCCCCGTACTCCCCATGCGCACACACACA
TAAACCCATCAACACTCACAGAACGGCACACACATACGCAAGTATGGGGGTACTCACACA
AAGACAAATACACACAAAg
>NODE_22_length_225_cov_29.813334
AAAGCCGTGCCAAGCTGACATTGGGAATGCTTGTCTCTCTCTGTCTTGCCATGCTGTCTC
CTGAGTCTCCCTCCCTCCCTCTAGCCCTTACCCAGGGTGCCCGTGCAGAGGCAGTTGTGA
GTCCGGGGAGGGGGCTTGGTTTGGTGGCTGTCCAGAATCTGCTGCACCAGCTGCTCCACT
GAAAAGCCAGAGCTGCTGTTCCCGTTGCTGCACGTCCACTTGATGCCGTGAACTGCCGGG
AGAGAGGAGGAGACACAGACGTCAGCCACGCCACGCCAGCCCCCCCCCCCCCCCC
>NODE_23_length_633_cov_54.916271
GAAGAAGATTCAATTTTGGTTGCGATCTGGATCCTGGATTTTTTTTTTGAAAGGTATTGA
TAACATTACAAGATCGAGAGCAAACACACGTTTAAGACAATATATCCAAAAGCTGTAAAT
AAAATGTAGAGAAATTATGCAGGAAGGCTGGAAATGATCAGGATTGGTTATGTTGATCAT
TCAGATGATGATCCAGAAAATTTGAAGAACATATAAGCATAGAAGGGCCAATTGCTCTTT
GAGGGCTGCTGTCCATTTTCTTTTCCTCAGATGATGAGAGAAAAAGAATGTAACAACTTT
CTTCCTCCTCTCTCTCTCTCCTCTCCCACTCTCTCTTTCTTCTGTTTGCACGCAGGGTCT
GTTCATCTTTCTGATATATGGGGTGTACAACACAGAGGTAAGTCTGCATTGTGTCTCAAG
GCTGTCTGAGTGAATGGGAGAAATGACAAGTTTCTGATAGGCTTCAAGCTTAAAAGGTGG
AGGGGACGGGGGGTAGAGGGATGAGAGAGGCGTGGGGAGGGTAAGTCGTCTCCACGTGAG
CGTCTCACTGCCCTTCATGCTTGGGCTAGCTTATATGCATCCGGGGCCGACCATTAAACA
CTGACAAGGTGCGCCTCTCAGCTTCTCCATTCTTCAACTGCATTGGCTAATATTTCACTG
CCTCTTTAAGTTTTTAAACTCTAGGGCCTCCATTTAGCATCCt
>NODE_31_length_71_cov_24.352112
AGGCTTGCCTCTTGTTGCAGAACCAAACGCGAACCACCTCCCTGTCATAGTTGAGTTTCT
CGGCGATTTCAGTCATTTCCTGTCCAGAGGGGTGTGTGTTCTTCTCAAAGTGGTTGTTGA
GGATCTCCAGAGCCTGCGGGG
>NODE_32_length_310_cov_67.351616
CTAAGTATGCTGTGCAGCTTCTCCCAATAAGTTTGCATGGGGGGGGTGGGTTATTGTAAG
CTAGGAGAATGCTTCTTTTCCTCGATTTTTGTCTACTTTTCTCTTTGCCTCCTGAAGGAC
TGAAGAAAATTCGTAATCCGGATCGAATGTACAGATCAGCAGTGTGTTATGCTGGCCATG
GTCCACCTAAGACTATCAGTGATGACACAGAGATGAACAGTAAGAATTGGTTATTAATAC
TGCATCACTGCTTGAAGCGGCCACTAGCAGGCCAATCTATTATTCATCCATCGATTCATT
TACCTGCTTCTTGATTTCATCAACCACCCCCCCCCACCCCGCTCCTCCTCCTCCACCTCC
TCCTCTGGGTGCCCCTGCAg
>NODE_36_length_178_cov_74.005615
TGATGAGGGTGACAAAATGACTACCGTAATCAGAATGATGGGAAGTTTGAGCGCGCTCGA
TTTAATCTAAACAGTAAACTAAAAAGTTACATTGTTTCACCTTAACCCGTTCGGCAATTT
CATTGGTCTTATGAAAGCTTCATGCCGCCAATAAACTGAGCACCGTCACAGAATGTGTTT
TTTTGCTCAGTTTTTTGGCGGCATGAAGCTTGTGAAAGCGTGAAAAATCCATAAATTAGC
CGCGTCAT
>NODE_39_length_1222_cov_51.957447
ATAAACTTCATCTTTTTTTACATGCAGTCCATAAAATTTTCATTTGACGGAATAATTTAC
CCTGTTATGTATATATACAAATAGATATTTTCTCTTTATTCTCTTTTTTAAACTCTTCAA
TAAAATCTATACATTATATACACTATCTTCCTCTTTTAATGGTCAGTGTGCATACACACG
AAGTGTCTATCCTTATAAACCGCCAGCCGATCTTCTTTTTGCTATCCATGGTAAGCGCTC
GCACAAAGGACTGGGTTGTCCTGCATTGGGAATTATAATGTCGCTTATCTATTCCTCTGC
ATCCCTCCTTCGTGTACCCCATAGGGTTGCATTTGGTTTCATAAAAGTATTGCTTCAGTT
GGCCGTTGGGGACAGGAACCTTTTCCATGACGGTAACCGTCTGCCCGGACATGTCTATCG
CCGTCTTTTTATCCACGGCCGTCACCCACTGGCTAATACTGTCACACACACTCAGGTCTC
CGCGCCGCGAGGGATCGGAGTGTCGCCGGACCCGCATGGACATGTTGGCGGCGTCCAGAT
AGTTTTTGTATTCCTCCAGGAGAAAGAGCAACGGCGGCTCTAAAGGCACTTGGTTGCTGA
TCATCACCCGTGACGCGTACAGGTCGACATCCTTCGCCTCCGCGGCAACCATGGAGGAGG
AGGACGACGTGGGGCTCCCGCCTCCCTGGCCCTCATCGGTGGGCCCGCGTCCCAACTGCG
CTGCCGCTGCCACCTCTCCTTCTTCCACCTCCAGCAGCTCCTCTATCACCTGCTCAAATG
TGTCTGTGAGCGAGGGGAGAGACCCGCGCTGGCCCGGCCCGCCCCCACTCTGTGGAGTCC
CGTGGCCTCTCGCAGCCGTCGTGGCGGTGCCCAAGTAGCCTTCCGTCCGGTGGCCCCTCA
TGCCCGGGGCATCTCTCAGGGGTGCAGCTCTCATGCAACTGAAGTATGAAATAACCATAG
TAAGGAACAGGATGGTCATCACTCTGCTAACCTGGTGGAACTGGACAGAGAAACAGAAAA
ACAGAGAAGACATCTTAATTTAGTCACAGAGCCAGATCGGCTATCTTAAAGAAATTGTCT
TATCCTTTCCCACAGTTCACTGTGAGCTTGTCTCGTGCTTGTATTCAAAAACCCTTTGGT
ATTATTTCCACTTAAGAGATAATGCTAATGCATTGCTAGGCCTCTCCGCTAGTGTTGCCA
TTCTCCCATTCTCCCCTACGCAAGCTAAAGACAGCCATTAACAAAGAGTTCATTTCATCC
CATAGTAAGCCAAAATATCCAGCTGCGttttt
>NODE_40_length_513_cov_44.695908
CCGGCAAAAAATATTGCAAATTTATTATGTACAGTGCATGCATACACACACACACACACA
CACACACACAACTGCATACATCAATGAAACCGTAACAGAACTCTGCTTGCTGGCCTTCGA
GTCTTTTCAGTACATCAATAAATACAGCAAAATAACATTAGCAATAACTTGGACTATATG
CCCAGGCTCTAATTTGATAGAATTTGTATCAGTGTTTTAAGCTTTGGCCATTTAGCTGAA
ATCCTAAGCCGGGCAGGGAGTAATTTGGACACAGGGAAAATTGATTTTGACCATCAGCAC
TTTCTCATTTTCAAACAGTGCCTGTGGCTAAGTGGGTTAGCCTGGTAAGCACATTACACA
GGTAGCTTCTCCTTTCCTCCCCAATGATTATGTGTCCGCCTTGAGCAATTGACATTTCTT
GCAAATAAGAAAATTATCATATTCCATGACTGGAAGGAGAAATTACTGGAGCGGAGTCTC
AAGACTGAGAGAAGGAGTCCAGGGGAGATCTTTTGTGTTTGCAAAGGGTGGGGTGTACGT
ATCAAATGTCCCGAGGCCATATCGGCACTGGGGGTCCTGTCAg
>NODE_46_length_312_cov_20.378204
GTGGGGGAATCGCCCTCCGCATTTGACCCATCCTAGCATCCTAGGAGCAGTGGGCAGACA
CAGTCAGCGCTACTTATGTGGAAATCATCATGTCAGTTTGGTAAAAAGACATCCAAAGGT
TATGGAAAACGTTTGGGAATGACTCGCTGTGAATGTGTGGAATCCCTGAAAACGGCTCCA
CTTTCTCCCTCCCGCTCCTTCACCTCTCAGGAGGCCATCATCCAGATCATGAAGATGAGG
AAGCGAATCAGCAACGCCCAGCTGCAGACGGAGCTGGTGGAGATCCTCAAGAACATGTTC
CTGCCCCAGAAGAAGATGATCAAGGAGCAGATCGAGTGGCTCATCGAACACAAGTACATC
AAACGCGAcgaggcggacatca
>NODE_47_length_72_cov_15.847222
TCCTAACCCAACTGAAAACATAATATTCCTTTAACATAATGTCAAATAAACAAACTCCCT
TCAACGCCTTTCTCCTAACCCAACTGAAAACATAATATTCCTTTAACATAATGTCAAATA
AACAAACTCCCTTCAACGCCTT
>NODE_54_length_636_cov_46.344341
TCACACAGAATAGAGGCAGCTTCAAACTAACTTACTAACTCACACGACAACCATCAAACT
TACCAAGGTGACGTCGGGATGACGTTCCGACAGCTGGGAAGGGTTTTAAAGGCCGTAGGG
TATCGACGCAAGGCATCTATAGAAACACTTCAGACTCGTCATTGTATTGTGATCACATAT
TTCTGTTGTGACAATGTAGCGAGCTATCCGGAGTTTCCTGCTGGAGTTGGACCGTACGAG
ACCAAGCCAGACCTAGCAGTGCGATACTGTATATAACATTGGTGTTGACTGTATTTAATA
ATGTTCATGACTGTTATCTTCTTACTTATGGAAAAAATCTATAATATTCTATACTATGGG
TAACTGTTTTGTGGCTTCACCGGCCTGCTGCGTGGGGCTGGCTAACGTTTGGCTAACGTT
GGGGAAACATTCAGATGGACTTACGTGCACTGCGTCTATATGCACTTTGATTTATCAGGG
AAAATTTTATTAATGTTTTGTAAACGTTCCATATGACACTTAATGTGCCATTCCAGTTTT
TACATCATCATGGAAATTCTGTATTTTATTTAAACAGCAAAACTATAATTTATATACCTT
GTTCATTTTGTTTAACAGTTGATAAACTGATGGACTGGTTAATTTCCAAGTAATGAAGTG
TTTTACCAAAGTGACTGTGAACTTGTACCTTTcgatacagttgaat
>NODE_55_length_438_cov_62.929222
TAGTTTCGATACACTTTTTTTCCTGGAAGAAAAAAAAAAAGCAAGAGCAAGGAGAGGGTA
CGAGGAGGAGCAAAGAATCTGACAGGAAAGCGTTAGAGCGCGGAGAGGCCCTCCGATAGC
ATTGTGTCCGCTAGTTAAACCATGCTACATAATGGATGGGATGGGAGAATGGGAGTGCTG
CATTAGACAGGGTGGGCTGCAGGGCAGGGCGGACACTGAGGACACTCCAGAGGCGTCCCC
GCTCATGCCAGACATGCTGTTAAGGCTCCAAGGCTTTTCATAACCTTCAGTTGGAAAACA
GAGAATGTTTCTGAGTAATACAGCAGCGCCGGATCCATGACAGAATGGTCTGATGTTTCT
CTTTGATAGGCTACACCTGTTGCTTTCTTGTTTTTGTCTCCAAATAAAACAGGTATAAAC
GCAGCATTATTTCTCCATGCATTAAGTGCATCAGGAGTAACACAGCATGCACGGGGTGGT
ATAGGAATGGTTTggagtagaacacttg
>NODE_56_length_450_cov_51.564445
AAAAAAAAAATCAGGATTTGTCAGAGACGCTTAATCTCACTTATCATCTGCATCTAAAAA
AAAGGAAATCTGATGAGTGGAACTCGTCCTAAATAGCGTCCTCTCCAAAAAAGAAAAAGC
CCTCCATTACAAAGCTTCTGTTTGGCGGCGTGCCATCCTTAACGAAGGGGCAATGCTGCG
TTCCCTTTAATAGATCCATATTCATTTTGAAATGAGTTGATTAGCCAGCACAATGTCATT
GGATTCAGGGGCCCATTACACATTTATGATGGTAAATTACTGAACATTTACAATCCAAAT
GAAATTTCATGAGGAAGGGGATATTGAAAAATTGTGGCAAGAGAGAGAGCCGTGTTCTGT
TCATCCCTGTGGCCTTGGCTCATTGAATCTCTCTCCTCTCCTCTTCCCTCTGTGTTGTCT
TCCTCACCTCTCCCTCCTTCTGTCTCTGTCTAGCAGGCAGACACCCACCCACAGATACAC
ACACACACACACACACACCACATCACTGCCCCCTGTGTTt
>NODE_62_length_547_cov_98.076782
ACACACACACACACACACACACACACACACACACACTGCTTCCCCAGCTTGTCAACGTGC
AACCCGGGCTGCGGAGGCTTGTGCGAACAGATGGGAGGAACCAGCATAAAATAAAGTTAA
ACTAGAGCAGAATGACTATGCAAGTGGAGTGGCCGCCCTTTGTTTGCCAGGAAGGTGATC
CTCAGCAGCTGGGGATGATGGAACGCATGATTAAAATGACCAGAGGGGATGATTAATATC
TCCTTAAAGCACACACTTCCAGCATATCAATCATCTCATTACGCTGGAAAAGTTAATTGT
GTGAGGGGGAGGGTTGGGGCCCCTGAACCATGAAAAAGTAGCCCACCCCTCGACATGTTT
ACTTATACGACAGAACAGACCCGATAACTCCCTGTGTTCAGAGCCGTGTCTTGGAAGTTT
TAAAAACTTTATTTTTTTTTAACAATTTTAAAATGAAACAGGACCATATCAGCAAGGAGT
CTAACAATATTCCAACAACAACAAAAATTAAATATTCTGCTGTCTGTGATAAATCATTGT
GATCAGATGTGCATTGGTGAGTTGGAGTTCAACACTATTTTAAACAAAACAGGACCTTAT
CAGCAAGGACCCCAACa
>NODE_77_length_235_cov_135.434036
GGGGGGGGACAGGCGAGGAGGCGACGCGCGCTCGGCCCACGGGGCTAGCGGCTGCCGGTG
CGACTCCACGTCTCTCCGAGCTGTCCGTTCAGTTCCCGGGGTGCTCCGGCGCGCGCGTCC
GCTCGTGGGGTGGGAGAGCGGCGCGAGGGTCAGGTGGCCGTTTTCCCCCGCCGGCTGTTC
CCTCCTGTCGGCGGAGCGGTCCGTCGGCTGGCTCGACCCGCGCTTCCCCCCTTGGAATTA
AAGGTCAGTGAGCCTCCCCGCCGCCGCCGCCGTCGTCCTCTCTCGACCTCTCCGGGGGGC
GGGGG
>NODE_89_length_71_cov_10.436620
ATGGTGTTTGTTATGGCCAATCCATGCTTTGCACAGAAGTCCAACAACAAAACACCACTC
TGGTTCAGATTGGGCAGGCCGTTCCTCCCAATCACTCCCCTCCAGGTTTCTCCATCATCA
CCCACGTGAGCGTTGAAGTCC
>NODE_90_length_455_cov_19.186813
TTAACAACCTAACGAAGGGATCGGAGATGACGACGAACTGACACGTAGAAAAACCATCCG
TTAACGCAGCTCGAAGATCTTTTGCTTGGTTACATCCAATGGATAGGCGCAGTTTAATAA
AAAGGCGGGCCTTATATGCTTTAGGGTTTGTTCCCAACCGTATAGTTTGTTTGGCCAGTA
AATGTGATGCAGTCATAAGACGGCCAGGACGAATTTAGGGCGTATGGGAGTCACATGAAA
GGAATGATGCAATGCTTGGCAACCAATTTCTAGTCGGGTATAACACCAGCAGAATCAGAA
TATGTTTTATTAAACAGTGTTGGTGCTAACAAAAAAAGACATCTAAAAATATACGGATAT
GCAAGGATACCTCATGTCGAAAAATATTTCAGTTGCACAATGCATTTTCTTTTTGTTTAT
CGGAGCAAAAAAAGTTATCTATGTATGTTTTTATTCAGGATGCCCTTCTTGACATTGTCT
GCATTTGACTTTTGATCAAAAGAATCTGGCTACATTTCAAGTTTc
>NODE_91_length_1125_cov_338.755554
GGTAGCCAAATGCCTCGTCATCTAATTAGTGACGCGCATGAATGGATGAACGAGATTCCC
ACTGTCCCTACCTACTATCTAGCGAAACCACAGCCAAGGGAACGGGCTTGGCAGAATCAG
CGGGGAAAGAAGACCCTGTTGAGCTTGACTCTAGTCTGGCACTGTGAAGAGACATGAGAG
GTGTAGAATAAGTGGGAGGCCCCGTGCCGCCGGTGAAATACCACTACTCTTATCGTTTTT
TCACTTACCCGGTGAGGCGGGGAGGCGAGCCCCAAGCGGGCTCTCGCTTCTGGCGTCAAG
CGCCCGGCGCGTGCCGGGCGCGACCCGCTCCGGGGACAGTGGCAGGTGGGGAGTTTGACT
GGGGCGGTACACCTGTCAAACGGTAACGCAGGTGTCCTAAGGCGAGCTCAGGGAGGACAG
AAACCTCCCGTGGAGCAGAAGGGCAAAAGCTCGCTTGATCTTGATTTTCAGTATGAATAC
AGACCGTGAAAGCGCGGCCTCACGATCCTTCTGGCGTTTTGGGTTTTAAGCAGGAGGTGT
CAGAAAAGTTACCACAGGGATAACTGGCTTGTGGCGGCCAAGCGTTCATAGCGACGTCGC
TTTTTGATCCTTCGATGTCGGCTCTTCCTATCATTGTGAAGCAGAATTCACCAAGCGTTG
GATTGTTCACCCACTAATAGGGAACGTGAGCTGGGTTTAGACCGTCGTGAGACAGGTTAG
TTTTACCCTACTGATGTTGTGTTGTTGCAATAGTAATCCTGCTCAGTACGAGAGGAACCG
CAGGTTCAGACATTTGGTGTATGTGCTTGGCTGAGGAGCCAATGGGGCGAAGCTACCATC
TGTGGGATTATGACTGAACGCCTCTAAGTCAGAATCCCCCCTAAAAGGAACGATACCGTA
GCGCCGTAAACTTCGGTTGGTCTCGAGTAGCCGGCCCCCTCCCACCCCGGGAGGGCCGGT
GAGGAGAGCCGTTCGTGACCGGGCCGGGGCGCGGCCGGACGATGGCCGCCCCTCTCCGAT
TTCGCACTGCATGTTTGTGGAGAAACTGGTGCTAAATACCTCGCATACGACCTGATTCTG
GGTCAGGGTCTCGTAAGTAGCAGAGCAGCTCTCTCGCTGCGATCTATTGAGAGTCAGCCC
TCGATCCAAACTTTTGTCATCCGCAAGGATGACCGGCCGCCTCGGCCGCTCCCCC
>NODE_92_length_491_cov_54.898167
TTTCACTTTAGATTACGTGTACAAAAAACATGAGTTTGCTCTGCCGTCTGGCTTTCTGTA
AAGTCTGAGTCTCGTGGTGAGTACAGCATTGCTCAGCGTCACCCCCACCATTGTTCCTGC
ATGCCTGCAGTGAGAGTGGGGGTGGGGGGTGAAGTCTTGACTTTTTTTGAGGGGGAGGTT
TTGGGGGGTGGGAGTTATTTTGATGTCTTTACCTATCAGGTGTAAATTTCCAGGCACTCA
GTTCATTTTGGGCCTGCTCCAGTTTGTCTTTAGTCTGTTCCAGTTCAGCCTTCATTTTGA
GGAAAAACAAGTTGATGGCTGGGTCCACCATGGATGTTCTCAGTTGGGCTGCACTGGGCT
GCTGGACTTGCTTGAGGTACTGAATCTGAGTCTGCAGGAATAAGAGACAGAAGTCAGCAA
AAGGTAGAGACTGAAGCCGTCTCTGGATAATACAAGTATCACCCTGAGATGTCTGGCAAT
TGTAACCGGTAGCCATGAATTTGATTTCCAGTCTCTTCTGCTTGCTTTTAACCCATttaa
ttcttattgttttagaaagtt
>NODE_103_length_2759_cov_303.599487
CTGAATTTAAGCATATTACTAAGCGGAGGAAAAGAAACTAACAAGGATTCCCTCAGTAGC
GGCGAGCGAAGAGGGAAGAGCCCAGCGCCGAATCCCCGCCCGCCCCCGCGGGCGCGGGAA
ATGTGGCGTACAGAAGTCCGCTTCGCCCGGTGTCGCTCGGGGGCCTGAGTCCTTCTGATG
GAGGCTCAGCCCGTGGACGGTGTGAGGCCGGTAACGGCCCCCGTCGCGCCGGGGCTCGGT
CTTCTCGGAGTCGGGTTGCTTGGGAATGCAGCCCAAAGCGGGTGGTAAACTCCATCTAAG
GCTAAATACTGGCACGAGACCGATAGTCGACAAGTACCGTAAGGGAAAGTTGAAAAGAAC
TTTGAAGAGAGAGTTCAAGAGGGCGTGAAACCGTTAAGAGGTAAACGGGTGGGGTCCGCG
CAGTCTGCCCGGAGGATTCAACCCGGCGTGTCAGGTCGGTCGCTCGGTGCGTGGGGATCC
CCGCCGCCAAACCCTGCCCCCCAGCCCCCCCTCCGGGGGGTGTGCCGGGCGGGTGGCGGA
GGCGCGGGGACCCCCGTCCGTGCATGGCCCGTGCCCTCGCCGGGCGCATTTCCTCCGCCG
GTGGTGCGCCGCGACCGGCTCGGTTTGGTCGGCCTGAGGAGGGCCGGGGGCGAAGGTGGC
TGGCGGCTCCGGCCGCCAGCTTTACAGCGCCTCTGCCCGGAACTATCGGCTGTGCCCCGA
GCCGTGGAACGCATCGATTCCCGCCGCGCCTTCTCCCGCCCCGCCTTCACCCCGAAGCCT
GCCCTTCGTCCCCCGCCGAGCTGGCCCTCCTCGCAAGGGGAGGGACGGCCAAACGGGCGG
GCGAGGAGCGTGGCGGAAGGGCGGCGGGTCGCGGGGGACGGGGCCCCCCGCCCCCGGCGC
GACTGCCCGACTGGGCCGGACTGTCCTCAGTGCGGCCCGACCGCGTCGCGCCGTTCCGGG
CTTGGGGATCGGCTCACGTCTTAAAACTGAAGGCGCCAGGGGTCGGCGGCGATGTCGGCT
ACCCACCCGACCCGTCTTGAAACACGGACCAAGGAGTCTAACGCGTGCGCGAGTCAGAGG
GCTCGCAAGAAACCCCGTGGCGCAATGAAAGTGAGGGCCGGCGCGCGCCGGCCGAGGTGG
GATCCCCGCCCCCCCTCCGCGGGGGACTGGGGCGCACCACCGGCCCGTCTCGCCCGCGCC
GTCGGGGAGGTGGAGCATGAGCGCACGCGATGGTACCCGAAAGATGGTGAACTATGCCTG
GGCAGGGCGAAGCCAGAGGAAACTCTGGTGGAGGCCCGTAGCGGTCCTGACGTGCAAATC
GGTCGTCCGACCTGGGTATAGGGGCGAAAGACTAATCGAACCATCTAGTAGCTGGTTCCC
TCCGAAGTTTCCCTCAGGATAGCTGGCGCTCGACCCCCCGCAGTTTTATCTGGTAAAGCG
AATGACTAGAGGTCTTGGGGCCGAAACGATCTCAACCTATTCTCAAACTTTAAATGGGTA
AGAAGCCCGGCTCGCTGGCTTGGAGCGTCAGGGCGTGGAATGCGAGTGCCCAGTGGGCCA
CTTTTGGTAAGCAGAACTGGCGCTGCGGGATGAACCGAACGCCGGGTTAAGGCGCCCGAT
GCCGACGCTCATCAGATCCCAGAAAAGGTGTTGGTTGATATAGACAGCAGGACGGTGGCC
ATGGAAGTCGGAATCCGCTAAGGAGTGTGTAACAACTCACCTGCCGAATCAACTAGCCCT
GAAAATGGATGGCGCTGGAGCGTCGGGCCCATACCCGGCCGTCGCCGGCGGACGAGAGCT
CGCGAGGGCTACGCCGCGACGAGTAGGAGGGCCGCCGCGGTGCGCACGGAAGCCTAGGGC
GCGGGCCCGGGTGGAGCCGCCGCGGGTGCAGATCTTGGTGGTAGTAGCAAATATTCAAAC
GAGAACTTTGAAGGCCGAAGTGGAGAAGGGTTCCATGTGAACAGCAGTTGAACATGGGTC
AGTCGGTCCTAAGAGATGGGCGAACGCCGTTCGGAAGGGAGGGGCGATGGCCTCCGTCGC
CCCCGGCCGATCGAAAGGGAGTCGGGTTCAGATCCCCGAACCCGGAGTGGCGGAGAGGGG
CGCCGCTTTCCCAAGCGGCGTCCAGTGCGGTAACGCAAACGATCTCGGAGAAGCTGGCGG
GAGCCCCGGGGAGAGTTCTCTTTTCTTTGTGAAGAGCAGGGCGCCCTGGAATGGGTTCGC
CCCGAGAGAGGGGCCCGAGCTCTGGAAAGCGTCGCGGTTCCGGCGGCGTCCGGTGAGCTC
TCGCCGGCCCTTGAAAATCCGAGGGAGAGGGTGTAAATCTCGCGCCGGGCCGTACCCATA
TCCGCAGCAGGTCTCCAAGGTGAACAGCCTCTGGCATGTTAGAACAAGGCAGGTAAGGGA
AGTCGGCAAGTCAGATCCGTAACTTCGGGATAAGGATTGGCTCTAAGGGCTGGGTCGGTC
GGGCTGGGGTGCGAAGCGGGGCTGGGCGCGTGCCGCGGCTGGAGGAGCAGTCGCCCCGTC
GCCCTCCCTTCTCCCCGCCGCCCGAGGCCCTCCGGTGAGCGGCCCGTCCCCTTCCGGTCG
CCCTTTCCTCGCGCGCGCGCGACGGCCCTTCCCCCCGTCTTCCCCCCTTAACCGGGGGGT
CCGGGGGGCCCGAGGGCCCCGCCGCGTGTGGGGGAGGGGGTACTCGACCGGTCGGGGCGC
GGCGTCCGCCAGCCGGGGGCCGAAGGCGGGTCGGTGTGTGAGGGGCAGGGGTCCGACGGT
GCGCGGCGGCGACTCTGGACGCGCGCCGGGCCCTTCTCGCGGATCACCTCCGCTACGGCG
TCCGTCGGC
>NODE_105_length_7840_cov_27.110332
CTAATTGCCTACTCATCTGTTAGTCACATGGGCCTTGTAGCAGGAGGAATCCTAATTCAA
ACCCCTTGAGGATTTACAGGAGCAATCATTTTAATAATTGCCCACGGCCTAGCATCATCT
GCATTGTTCTGCTTAGCTAATACAAATTATGAACGAACCCATAGTCGAACGATACTTTTA
GCGCGAGGACTTCAAACTGTATTACCTCTAATAGCAACCTGATGATTCATTGCCAGTCTA
GCCAACCTTGCACTACCCCCCCTACCCAACCTAATAGGAGAACTAATAATTATTACCTCA
CTTTATAGTTGATCCTACTGATCAATCATTCTAACAGGAATAGGAACTTTAATTACCGCA
GCCTACTCATTATATATGTTCCTAATAACCCAACGAGGTCCACTCCCAACACACATTCTT
GCCCTAGACCCCTCCCACACCCGAGAACACCTCCTAATGGTACTACACCTTTTACCATTA
CTTATCCTAATCTTGAAACCAGAACTAATCTGAGGGTGATGCACTTGCAGGTATAGTTTA
ACTAAAATGTTAGATTGTGATTCTAAAAATAGGGGTTAAACCCCCCTTACCCGCCGAGAG
AGGCCCGATGGCAGTAGGGACTGCTAATCCTCTACCACCACAGTTAGACTCCGTGGCTCA
CTCGATGCTGCTAAAGGATAACAGTCAATCCATTGGTCTTAGGAACCAAAAACTCTTGGT
GCAAATCCAAGTAGCAACTATGCACTCATCCGCCCTAATTATGACCTCAAACCTACTAGC
AATCTTTTTACTACTAGTATACCCCTTAATTACCACTCTAAGCCCTAAACCCCGAAAAAC
CAACTGGGCTCTCACCCACGTTAAAACCTCCGTAAAAATAGCATTCTTCATTAGCCTTAT
CTCCCTATTTCTATTCCTCAGTGAAGGAACAGAAACTGTAACCACCACATGAGCCTGGAT
GAATAATATGACCTTTGACATCAACATAAGCTTTAAATTCGACCACTACTCCGTTATTTT
TACACCAATTGCCCTCTACGTTACATGGTCTATTCTTGAATTCGCCACATGATATATACA
CAATGACCCTAATATAAACCGATTTTTTAAATACCTTCTAATATTTTTAGTAGCCATAAT
TATTTTAGTTACAGCAAACAACATATTCCAACTCTTTATTGGGTGAGAAGGAGTAGGAAT
CATATCATTCCTATTAATTGGCTGATGATATGGCCGAGCAGATGCAAACACTGCAGCCCT
CCAAGCTGTCATTTATAACCGAGTTGGGGATATCGGATTAATCATCTCCATAGCCTGAAT
AGCCACAAACTTGAACTCCTGAGAAATACAACAAATGTTTGCATCCTCCCAAAATCTAGA
CCTGACTTTACCACTTATAGGACTAATTCTGGCAGCTACCGGAAAATCAGCACAATTTGG
ACTTCACCCCTGACTGCCCTCCGCAATGGAGGGACCCACGCCGGTCTCTGCCCTACTTCA
CTCAAGCACCATAGTTGTAGCCGGAATTTTCCTCTTGATCCGACTTAGCCCCCTAATAGA
AAATAACCAGCTCGCCCTTACTACTTGCCTATGTTTAGGTGCCTTAACCACCTTATTCAC
TGCAGCCTGTGCACTTACCCAAAACGACATCAAAAAAATCGTTGCATTCTCCACCTCTAG
CCAACTTGGTTTGATGATAGTAACAATTGGGTTAAACCAGCCTCAACTAGCGTTCCTTCA
TATCTGCACGCACGCATTCTTCAAAGCAATATTATTTCTCTGCTCCGGCTCAATCATCCA
CAGCCTCAATGATGAACAAGACATCCGAAAAATAGGAGGAATAAACAATTTAGCCCCCCT
AACCTCATCATGCCTTACCATTGGAAGCCTAGCATTAACCGGCACCCCCTTCTTAGCAGG
ATTCTTCTCAAAAGACGCAATTATTGAAGCCCTGAATACATCCTACCTAAACGCCTGAGC
CCTCGCTTTAACCCTTCTAGCCACATCATTCACTGCAGTTTATAGCCTTCGTGTAATTTT
CTTTGTCTCTATAGGACACCCTCGGTTCAACACGAACTCTCCCATTAATGAAAACAACCC
AGCCGTCATTAACCCTATCAAACGGCTAGCCTGAGGAAGTATCATTGCTGGGAGCATTAT
CACATCAAACATTCTTCCTATAAAAACGCCAGTAATAACTATACCCCTAGCTCTTAAATT
GAGTGCACTAGCTGTTACAGCACTAGGACTGATCACTGCACTAGAAATAGCCTCGCTAAC
AAATAAACAATTTAAGACCACCCCCCAACAAACCACGCATCACTTCTCAAATATATTAGG
GTACTTCCCATCCGTATTACACCGACTTTTACCAAAAATCAATCTTATTCTAGGACAAAC
AATTGCCAATCAAACAATCGACCAAACATGACTAGAAAAAACTGGTCCAAAAGCGGCAAC
CTCATCCCACCTTCCACTAATCTCAGCCATAAGCAACGCCCAACAGGGGATAATCAAAAC
CTACCTTACAATCTTCCTAATATCCTCAGCCCTAGCCATTCTTTTAATACTTGTCTAAAC
GGCCCGCAAAGTCCCTCGACTAAGTCCCCGAGTTAACTCTAGAACTACAAACAAAGTCAG
CAATAGAACCCACGCCCCCAAAACCAACATTAACCCCCCATAAGAATATATCAAAGAAAC
TCCCCCCACATCCCCACGAACCACTACAAAATTCTTCATCTCCTCCACCACAAATCAAGA
CCCACCATACCAAGCCCCTCAAAACCAAACACTAAAAAACAATAACCCCATCAAATAAAT
AGCAACATAACCTAGCACTGAACGATCCCCCCAAGTTTCAGGGAAGGGCTCTGCCGCTAA
AGCAGCGGAATAAGCAAAAACCACTAACATTCCTCCCAAATAAATCAGAAAAAGAACCAA
AGACAAAAATGAGCCTCCAAACCCTACTAGAATCCCACACCCACAACCAGCCGCCAGGAC
TAGCCCCAGGGCCGCAAAATAAGGAGCAGGGTTAGAAGCGACCCCCACCAACCCAACAAT
CAACCCAAGTAAAAATAAAAACATCAAATAAGTCATAATTCTTGCCCGGACTTTAACCAG
AACTAACGACTTGAAAAACCACCGTTGTAATTCAACTACAAGAACTCATGGCCAGCCTCC
GTAAAACCCACCCTCTACTAAAAATTGCAAACGACGCACTAGTAGATCTCCCCACCCCAG
CCAACATCTCTGCATGATGAAACTTTGGCTCCCTACTAGGCCTTTGTTTAGCATCACAAA
TCCTCACAGGACTATTCCTTGCAATACACTACACCTCTGATATCTCGACAGCATTTTCAT
CAGTAACCCACATCTGCCGTGACGTAAACTACGGATGACTAATCCGCAACCTACACGCTA
ACGGAGCATCATTTTTCTTCATTTGCATCTATATACACATCGGACGTGGACTTTACTATG
GGTCCTACCTATATAAGGAGACATGAAACACAGGAGTTGTCCTCCTACTACTAGTAATAA
TAACTGCTTTCGTAGGATATGTGCTCCCATGAGGACAAATATCCTTCTGAGGGGCCACAG
TCATTACCAACCTATTCTCGGCCGTTCCCTACGTAGGAAATATACTAGTACAATGAATTT
GGGGGGGATTCTCCGTAGATAACGCCACCCTCACACGATTCTTTGCATTCCACTTCCTAT
TTCCATTCGTTATTGCAGCAATAGTAGTCATTCACTTACTATTTCTCCACGAAACAGGGT
CAAATAACCCAGCCGGAATTAATTCCGACTCAGATAAAATTCCATTTCACCCCTATTTCT
CATATAAAGACTTACTAGGATTCATAGTATTATTAATCGCACTAACCGCCATCGCCCTAT
TTTCCCCCAACCTCCTAGGAGACCCGGACAATTTCACCCCAGCCAACCCCCTAGTGACCC
CCCCGCACATCAAACCAGAATGGTATTTTCTATTTGCATATGCCATTCTTCGTTCAATCC
CAAACAAGCTAGGAGGTGTTCTAGCCTTACTATCCTCCATCTTAGTACTTATATTGGTCC
CATTTCTACACACCTCGAAACAACGAGGACTAACATTCCGACCATTAACCCAAATCCTAT
TTTGAACCCTAGTAGCAGACGTTATTATCCTGACATGAATTGGAGGCATACCAGTAGAAC
ACCCCTTCATCATTATTGGACAAATTGCTTCCTTCTTATACTTCCTTTTATTCCTTACCC
TAATACCCTTAGCAGGCTGACTTGAAAATAAAACACTCAACTGAACTTGCCCTGATAGTT
CAGTGATAGAACATCGGTTTTGTAATCCGAAAGTCGGAGGTTAAAGTCCCCCTCAGCGCT
CAAAGAAAGGAGATTTTAACTCCCACCCTTAACTCCCAAAGCTAAGATTCTTAATTAAAC
TATTCTCTGACAAAAACCCCGCTCGACCTTTTTAGGTTAAGTGGGGTTTTATGTCCGTAT
TTACATATATGTAATATCAACATATTACCCATCTAAGCCCTCATACAACACCATGTCAAC
AAGGTAGACATAACCCATACATTTAAAACTCAAATAATTGAAATAACAAATAAAAATCTT
GAATTAAATAACCCTAGTTAGTTATCTAAAGAATAGGTATGTATTATCAACATTAATTTA
TATAAAGCCCTCATACAACAACATGCTACTTATTATTTTACATAACCCATGAAAACATTA
ATAAACATAGTAACTAATTAAAACAACGCTAGTCCCATATTTAAGCATATAAGTCGCCGC
GTCGGCATTGTCCCTAACTCCACCTGAGATCCGAGAGTGCTATGTATGTAGTAAGAAACC
ACCAAAAGTGATTCTTAATTGCCAACGTTTATTGATGGTCAGGGGCAGATATCGTGGGGG
TTTCACTTAGTGAACTATTCCTGGCATTTGGTTCCTATTTCAGGGCCATTTGGTTTATAT
TATTCCCCATCGCAAAGCTGCTCTCTGCCCGTGCATAAGTTAATGGTGGAGTACTAACGA
CTCGTTACCCACCAAGCCGAGCATTCACTCCAAAGGGCATTTGGTTCCTTTTTTTTGGTT
TCCTTTCAATTGACATTTCACAGTGCATACAGATATGATTAACAAGGTTGAACTGGATCT
TGATTTCGAGTGAATATGTATCAGTGTTGAAAGTCATTACTTTAGAATTGCATATGACTA
TTTCATGTGCATAATGAGTGCTTAATCAATACTAATCTCCCTAAGAGCCCCCTTTCTTAC
CTTTTTTTCGGGTAAACCCCCCTACCCCCCTACACTCCTGACATCGCTATGACTTCTGTA
AACCCCCCGTAAAACAGAAAAATGCCTAGTAGTGTTTATCACCTAAAACTAATTGTCATT
AATTACATTATTAAAATAATTAAAAAGCTAACGTAGCTTAACTAAAGCATAACACTGAAG
ATGTTAAGATGGGCCCTAGTAAGCCCCGTAAGCACAAAGGTTTGGTCCTGACTTTACTAT
CAGCTTTGACTATACTTACACATGCAAGTATCCGCACCCCTATGAGAATGCCCTTAACTT
CCAGGACTGGAAGAAAGGAGCTGGCATCAGGCACATCAAACTAAAGACAGCCCAAAACGC
CTTGCTTAGCCATACCCCCAAGGGAACTCAGCAGTGATAAACATTAAGCCATTAGTGAAA
ACTTGACTTAGTTAAAGACAACAGGGCCGGTAAAACTCGTGCCAGCCACCGCGGTTATAC
GAGAGGCCCGAGTTGATAGGAATCGGCACAAAGGGTGGTTAAGAAAACTAAATAATAAAG
CCGAACCTCTTCCCAGCTGTCATACGCAAACGAAGAGACGAAGCCCCTATACGAAGGTAG
CTTTATTAATATCTGAACCCACGACAGCTAAGACACAAACTGGGATTAGAGACCCCACTA
TGCATAGCCGTAAACTTTGATAGAAAATTAAATCTATCCGCCTGGGAACTACAAGCGCTA
GCTTAAAACCCAAAGGACTTGGCGGTGCTTCAGACCCACCTAGAGGAGCCTGTTCTAGAA
CCGATAATCCCCGTTCAACCTCACCACCCCTTGTTAATACAGCCTATATACCGCCGTCGT
CAGCTTACCCCGCAAGGGCCTTATAGTAAGCACAATTAGCATCGCTCAATACGTCAGGTC
GAGGTGTAGCATATGAGGTGGGAAGAAATGGGCTACACTCTCTAATACAGAGTACACGAA
TGATGTGATGAAAAATACATCTAAAGGAGGATTTAGCAGTAAGCAAGGAATAGAGAGCCC
TGCTGAAACTGGCTCTGAAGCACGTACACACCGCCCGTCACTCTCCCCAAGTCCATTAAA
TATTTAAATAAAAAACTACCAGACCCAAGGGGAGGCAAGTCGTAACATGGTAAGTGTACT
GGAAAGTGCACTTGGATAAACCAAAACGTAGCTAAAATAGTAAAGCATCTCTCTTACACT
GAGAAATCGCCCGTGCAAATCGAGTCGTTTTGAGCTTAAAAGCTAGCCTACCTGAAGTTA
AAAAAACTTATACATAAACATAAAACTAACAACCCAAGAAAATGAAACAAACCATTTTTC
CCCCTAAGTATGGGAGACAGAAAAGGAAAACTAGAGCAATAGAAAAAGTACCGCAAGGGA
AAGCTGAAAGAGAAATGAAACAAATTATTCAAGCCTAAAAAAGCAGAGGCTAAACCTCGT
ACCTTTTGCATCATGATTTAGCAAGTAACCTTAGGCAAAGAGAACTTTAGTCTAAGCCCC
CGAAACTAGACGAGCTACTCCAGGACAGCCTATTATAGGGCCAACCCGTCTCTGTGGCAA
AAGAGTGGGAAGAGCTTCGAGTAGAGGTGACAAACCTACCGAGCCTAGTAATAGCTGGTT
GTCTAAGAAATGAATAGAAGTTCAGCCCTCAAGACTATTCCTCCCCCACCACTCGTAACA
CAACAATTGGCCCCAGGAAACTAGAGGAGTAAATCAAAGGAGGTACAGCTCCTTTGAATA
AAGATACAACTTTAAAAGAAGGTTAAAGATCATAATTAACAAGGAAATTGTTCTAGTGGG
CCTAAAGGCAGCCACCTATGAAGAAAGCGTTAAAGCTCATACAATTTATTAATCCAATTA
TTCTGATAAAACATCTTAAACCCCTATAACTATTAGACCATCCCATGCACAACATGGAAA
AGATTATGCTAAAATGAGTAATAAGGGATTATAAATCCCTCCCCGCACATGTGTATATCG
GAACGGACAAACCACCGAAAATTAACGACCCCAAAACAACAGAGGGAAATGAACAAGACT
AAATATAAACAAGAAAAACACCCAACAATTTTAATCGTTGACCCCACACAGGAGTGCCCC
CAGGAAAGACTAAAAGGACAAGAAGGAACTCGGCAAACACAAGCCTCGCCTGTTTACCAA
AAACATCGCCTCTTGCAAGCCAAGAATAAGAGGTCCCGCCTGCCCTGTGACAATTAGTTT
AACGGCCGCGGTATTTTGACCGTGCAAAGGTAGCGCAATCACTTGTCTTTTAAATGAAGA
CCTGTATGAATGGCATTACGAGGGCTTAGCTGTCTCCTTGCCCCAGTCAATGAAATTGAT
CTCCCCGTGCAGAAGCGGGGATAACACCATAAGACGAGAAGACCCTGTGGAGCTTTAAAT
TATAAGTAGACTGTGTTAATACGCCAAAATAAAGGAAACTAAACCAAATAGACACTACTT
TAATATTTTTGGTTGGGGCGACCACGGGGGACAAATAAGCCCCCACGAGGACCAGGAAAA
TCTTCCTAAAACCAAGAGCTACAGCTCTAAGAAACAGAACTTCTGACCTACCAGATCCGG
CCTTTAAGCCGATCAACGGACCGAGTTACCCCAGGGATAACAGCGCAATc
>NODE_106_length_622_cov_94.340836
CACTGATTTGACTGCTAGCATAATTTCGCAGAGGAGACTATTTGCAGATGCAGCACAGTT
ATCAATCTGAACAGACACACAATCCGGGTCCAATGTCACTTCTCCTCATTATGTTAATGG
TTAATGCATGCAAATGAAAACATTCCGGCAATTTGATTTCTTTGAAGATAGTTTGCATAT
TGTCTTAGCCATAATGATGGTACACTTTTTCCCCAGCTTCGATTTATGCCAAGCTAGTTA
GTTCATTTTTATCAGCTCCGAGTTCATTTCTAGGGCTACTGGAATGTGTTTTCCCTTTCC
CCTCACTATTTAACTAATTAGGATTCAGGTACCATAAGCAGATTTTTCACGGTATTGGTG
TTTTTCTTAATTAAGAAACAAATGAATTCTCCCCAGCAAAATAGATGGAACAACAGGATA
GGGCGCCAGGGGCCAGATGCTGTGCTTCTTAATTAAAAGTCACTCTATTGTCTGAGGTTT
TTTAATGAAGCTCCAATCTAAATGGATATCAAAAAAGCTTCTGAAGAAGAAGGAAAAAAA
CACACCGGCCATTTAAAATAATAAGGAAATGAAGATAATGGAAGACAAAAGAAATGAGCA
GGCAGCCCCGGATGACACCTATAGTTCAGCGAATGAGCTGCCAGGTCACCTTCTCCATCC
ACGGCTCCATCCCCTCCGCACCCAGTCgaccc
>NODE_110_length_736_cov_77.444290
AGGCAGAGCTATACAGGTAAGACAGGAAAAAAACAGCAGAGAGAAAAGCCTGCGGGGCTG
TAATGGATTGAAAGAAGATCTGGTTCCAGTTAAACCAGTTTACCAGTTAAACCAGTTTAC
CAGTTTATCTCTGGATAGAACCACTCAACTACAGGTAGAGTCTTTAGCCGCAAACTCCCT
GTCTCTCCTCTGGTTAATAATCTTCCTTTTATTTCTTTCTCTGTTCTTACTACATTGAAT
TTCCAGATCTTTTGTTTGCTCTTATCACTTGGAAAAAGGTGAACCCTCGTGTTATTTTTA
TTTGATCTTTGCTTTAATTGTAGTTTTTACCCTTGTGGTCCCTGATGGCTTCGCACAGTG
ATACTCTGGTGGTGTTCTTTGGGGCAACAGCTGGTGCAAATGGGGGTAAACTGGGTTCGG
ATGAGAGGGAATTAATTCTCTTGGTGTGGCAAATTGTGGACCTACATGAGAAAAAGGTAC
GGACCTTTCTGACCCGTTCTAAGGTTTCTTATGTTTGTAGGGGATTAGTATGTTTGACAT
GTGACATCAACAAGGTCTGCTCTCCAAGGGTCTTTACTGTCTGGAGATTCTCCTACTGTC
ATTCCAAACAGCCTGTTGTTTCAGTAGGACACGGCGTGTTCCCGTGAAAATAGCAACGGT
AATAATAATAATAATAACTCTAATTCTAACTAGCCTGTTTGGTTTTAGCAGGCTCTTGCG
GTGGGGGACGGAGCAGACCTTTTTGGTTGTATGTCAACTTTTCAACCGCAACGCTCCCTT
GACATTTTGCGTGCTTTTGCAGTTAc
>NODE_127_length_71_cov_6.845070
GTTGACACGTATATAACAGCGTGGTGTGGATGGAGAGGGGTGGAGTTTATGTTGACACGT
ATATAACAGCATGGTGTGGATGGAGAGGGGTGGAGTTTATGTTGACACGTATATAACAGC
GTGGTGTGGATGGAGAGGGGt
>NODE_136_length_310_cov_36.438709
GTGTATTTTTCAGGATGATTCACAGCCGTGATGGACAGGCAAATCGATATTTTGACTTTG
GCCCCTGGTTTTTGTCTTCCAGGAGGAGCAACGGTAATGGAAGAGGACTGTAAATACGTG
GAAGGTTCTTGACAAATGAATCCATTAACATTTGCCTGTGTCGCCTGGCGAGCAGATTTG
CTGTTTTATGAGGCAAGGCAAAAGAGCCAGTAAATCTGAGGGTTGCCGCGCAGGAGAGGA
ACCGAGAGCCGGCAGGAGGATCACATCTGCCATGATGCAGCACTTTATCTCCCTCCCAAA
TGGCATCTTTATCTGCCTAAATTAAGTTTTGATTCCTTGCCACATACGGTGCAGCAAATC
ACTTTTAATACTGATATCAa
>NODE_138_length_71_cov_79.169014
GAATGGGGGACGGTGGTATTTAGTATGCACGGCCAAGCTGCCCCATCTGCTTACCGCAGC
AGTCCCAGTCGTATAACTGTCTACAGGCCGTGGGCCACATAAAGAATGTCTCAGATTTGA
TGTAATTCCGCAAAATTAATG
>NODE_139_length_362_cov_58.207184
TATAACTGTCTACAGGCCGTGGGCCACATAAAGAATGTCTCAGATTTGATGTAATTCCGC
AAAATTAATGACAGCTTTACTCGGTATGGGCCGTGAGGGAATGATTAGTGTTTGATCGTC
CATCTGATCAGCCCCCTTGCCTGGCTGCAGGAGAGATGTTCCACCATATACCGGCATGCT
GCCCATGGCAATCACACACACACACACGCACACACACACACAGACACACTGAACCACATA
ATCCCAAACCGTCCCTGCACAACCCTCATACTCCTGGGTCTACTTCTGGTTCCTACAGCG
TCAAAAACACGGAACCAATGTCTCGTTAAACTCTCTGCGCTATGGTGCCTCACGTCTAAA
CCAACACCCGCTGATGGCTTGGATGCAGCTCCCAGTGGTGCCGTGATTGGGTGCTGGGTA
TCACTTAAATCa
>NODE_147_length_567_cov_49.347443
TTAGGGCTTCCTGGCCAGAGAGGCACTCAGCTCCCTGGTCTCCAGCTGTTGGGTGGCTCC
AACCCAGTGCTATTAGTCACCAGACCCAGGGCTCCTCAACCCCATCCCACCACATAAGGT
AGCATAATTGATACCCATCAGCCGCGGCTATAATCTCCTCGGTGGAAGGCGGCACACAGG
ATGCGGGATGCGGACCTTGTGTTTGGTTAAGAAGGCGCGGAGCGGGGGCCAGGACTCCCG
GCCTGTCTCTTTGCCATCATTCCACTTGAAGGTGAGATGATTTAGGGGCCTGGGAGAAAG
TTAATTTCTCTTGATCATCGTGTGCAACCTGGAGCCTTAATGGCGGGCGTAATTAATTCT
GCTGATGTTAATCACCAGGGCTGGTCCCCCACAATTATCAGTCCTGTGCAGATGGGGCGC
GGTGCAGACATGAAAAATTAGGAAAATGAATCTGTAATGGAGTGGCAGATCTAATCTGCG
TCAGAGAAAACAAAGTTGGGTAGCGCAAAGGAGCCCCAGGAAATCCAGGTGATAGCCAAC
CGCTACCGACAAAACAACGACAAATGTGACAGAGCTGAAAAATGTCACCGTGTCCGAAGT
GTTTGTTAATTACCGGACCATTGAATTGTTCTTTTGt
>NODE_148_length_616_cov_59.202923
AGGGTCACCCGTGGCAAATTGGTCCCAGGTGAGGGGCCAGACAAAGAACGGTTCAGAAGT
CCCCATATGAAAGAGCCACTGAATAACAAAGCAACCTCGCCCGGAATAGGGAGACCGGGG
CCCCCTTCTGGAGCTAGGCCCGGGAGGGGAGTTCGTAGGCGAGCGCCTGGTGGCCGGGCT
TACCACGGAGCTCGGTCGGGCTCAGCCCGAAAAAGCAACGTGGAGCCACCCCCCCGTGGG
CCCACCACCTACAGGGGGAGGAATAGGGGACGGGTGCGATGCCACTTGGGTGGCGGGCAA
AGGCAGAGGCCTAGGCAGACTGGATCTTGGCTACAGAAACTAGCTTTTGGCACGTGGAAT
GTCACCTCTCTGGGGGGGAAGGAGCCGGAGTTGGTGCGGGAGGTTGAGCGATACCGACTA
GATATAGTTGGGCTCACTTCCACACATAGCGTCGGCTCTGGAACCAAGCTCCTCGATAGG
GGTTGGACTCTCTCCTTCTCTGGAATCGCCCAGGGTGAGAGGCGTCGGGCGGGAGTGGGG
ATACTCACAAGCCCCCGGCTGAACGCTGCTGTGTTGGAGTTTGCCCCGGTGGACGAGAGG
GTCGCCTCTCTGCGACTGAGGGTTGCGGAGGGGAAAGCTCTGACTGTCGTTTGTGCCTAT
GCACCTAACGGCAGTTCGGAGTATCC
>NODE_177_length_75_cov_40.066666
TAGGTAGGCTTCTAGTAGGTATATACACAAGTTGAACATTAGTGCCAAGCCATGTTGAAC
ATTAGTGCCCACCTCCTGACTGGCTGAGGCTGGGGCTTCGGCCGGATCGGAGAGATGAAT
TAAAATGTCTAATGGCCGAGGGTAC
>NODE_179_length_5315_cov_164.126434
CGGCGCCAGTTTGAATATTAGACATAATTTATCCTCAAGTAAGGGGCCGAAGCCCCTGCA
ATTAAAATTGTTGACCACCTACATACCAAAGACGAGCGCCTTTACGCTTGCCTTTAGTAC
CTCGCAACGGCTGCGGACGACCAGGGCGAGCGCCAGAACGTTTTTTACCTTTAGACATTA
CATCACTCCTTCTGCACGTAATTTTTGACGCACGTTTTCTTCTGCGTCAGTAAGAACGTC
AGTGTTTCCTGCGCGTACACGCAAGGTAAACGCGAACAATTCAGCGGCTTTAACCGGACG
CTCGACGCCATTAATAATGTTTTCCGTAAATTCAGCGCCTTCCATGATGAGACAGGCCGT
TTGAATGTTGACGGGATGAACATAATAAGCAATGACGGCAGCAATAAACTCAACAGGAGC
AGGAAAGCGAGGGTATCCTACAAAGTCCAGCGTACCATAAACGCAAGCCTCAACGCAGCG
ACGAGCACGAGAGCGGTCAGTAGCAATCCAAACTTTGTTACTCGTCAGAAAATCGAAATC
ATCTTCGGTTAAATCCAAAACGGCAGAAGCCTGAATGAGCTTAATAGAGGCCAAAGCGGT
CTGGAAACGTACGGATTGTTCAGTAACTTGACTCATGATTTCTTACCTATTAGTGGTTGA
ACAGCATCGGACTCAGATAGTAATCCACGCTCTTTTAAAATGTCAACAAGAGAATCTCTA
CCATGAACAAAATGTGACTCATATCTAAACCAGTCCTTGACGAACGTGCCAAGCATATTA
AGCCACTTCTCCTCATCCAACGCGTCAGTTTTTGACAGAATCGTTAGTTGATGGCGAAAG
GTCGCAAAGTAAGAGCTTCTCGAGCTGCGCAAGGATAGGTCGAATTTTCTCATTTTCCGC
CAGCAGTCCACTTCGATTTAATTCGTAAACAAGCAGTAGTAATTCCTGCTTTATCAAGAT
AATTTTTCGACTCATCAGAAATATCCGAAAGTGTTAACTTCTGCGTCATGGAAGCGATAA
AACTCTGCAGGTTGGATACGCCAATCATTTTTATCGAAGCGCGCATAAATTTGAGCAGAT
TTGTCGTCACAGGTTGCGCCGCCAAAACGTCGGCTACAGTAACTTTTCCCAGCCTCAATC
TCATCTCTCTTTTTGCGTTCTGCTTCAATATCTGGTTGAACGGCGTCGCGTCGTAACCCA
GCTTGGTAAGTTGGATTAAGCACTCCGTGGACAGATTTGTCATTGTGAGCATTTTCATCC
CGAAGTTGCGGCTCATTCTGATTCTGAACAGCTTCTTGGGAAGTAGCGACAGCTTGGTTT
TTAGTGAGTTGTTCCATTCTTTAGCTCCTAGACCTTTAGCAGCAAGGTCCATATCTGACT
TTTTGTTAACGTATTTAGCCACATAGAAACCAACAGCCATATAACTGGTAGCTTTAAGCG
GCTCACCTTTAGCATCAACAGGCCACAACCAACCAGAACGTGAAAAAGCGTCCTGCGTGT
AGCGAACTGCGATGGGCATACTGTAACCATAAGGCCACGTATTTTGCAAGCTATTTAACT
GGCGGCGATTGCGTACCCGACGACCAAAATTAGGGTCAACGCTACCTGTAGGAAGTGTCC
GCATAAAGTGCACCGCATGGAAATGAAGACGGCCATTAGCTGTACCATACTCAGGCACAC
AAAAATACTGATAGCAGTCGGCGTGTGAATCATTAGCCTTGCGACCCTCGGCAGCAAGAA
CCATACGACCAATATCACGAAAATAGTCACGCAAAGCATTGGGATTATCATAAAACGCCT
CTAATCGGTCGTCAGCCAACGTGAGAGTGTCAAAAACGATAAACCAACCATCAGCATGAG
CCTGTCGCATTGCATTCATCAAACGCTGAATAGCAAAGCCTCTACGCGATTTCATAGTGG
AGGCCTCCAGCAATCTTGAACACTCATCCTTAATACCTTTCTTTTTGGGGTAATTATACT
CATCGCGAATATCCTTAAGAGGGCGTTCAGCAGCCAGCTTGCGGCAAAACTGCGTAACCG
TCTTCTCGTTCTCTAAAAACCATTTTTCGTCCCCTTCGGGGCGGTGGTCTATAGTGTTAT
TAATATCAAGTTGGGGGAGCACATTGTAGCATTGTGCCAATTCATCCATTAACTTCTCAG
TAACAGATACAAACTCATCACGAACGTCAGAAGCAGCCTTATGGCCGTCAACATACATAT
CACCATTATCGAACTCAACGCCCTGCATACGAAAAGACAGAATCTCTTCCAAGAGCTTGA
TGCGGTTATCCATCTGCTTATGGAAGCCAAGCATTGGGGATTGAGAAAGAGTAGAAATGC
CACAAGCCTCAATAGCAGGTTTAAGAGCCTCGATACGCTCAAAGTCAAAATAATCAGCGT
GACATTCAGAAGGGTAATAAGAACGAACCATAAAAAAGCCTCCAAGATTTGGAGGCATGA
AAACATACAATTGGGAGGGTGTCAATCCTGACGGTTATTTCCTAGACAAATTAGAGCCAA
TACCATCAGCTTTACCGTCTTTCCAGAAATTGTTCCAAGTATCGGCAACAGCTTTATCAA
TACCATGAAAAATATCAACCACACCAGAAGCAGCATCAGTGACGACATTAGAAATATCCT
TTGCAGTAGCGCCAATATGAGAAGAGCCATACCGCTGATTCTGCGTTTGCTGATGAACTA
AGTCAACCTCAGCACTAACCTTGCGAGTCATTTCTTTGATTTGGTCATTGGTAAAATACT
GACCAGCCGTTTGAGCTTGAGTAAGCATTTGGCGCATAATCTCGGAAACCTGCTGTTGCT
TGGAAAGATTGGTGTTTTCCATAATAGACGCAACGCGAGCAGTAGACTCCTTCTGTTGAT
AAGCAAGCATCTCATTTTGTGCATATACCTGGTCTTTCGTATTCTGGCGTGAAGTCGCCG
ACTGAATGCCAGCAATCTCTTTTTGAGTCTCATTTTGCATCTCGGCAATCTCTTTCTGAT
TGTCCAGTTGCATTTTAGTAAGCTCTTTTTGATTCTCAAATCCGGCGTCAACCATACCAG
CAGAGGAAGCATCAGCACCAGCACGCTCCCAAGCATTAAGCTCAGGAAATGCAGCAGCAA
GATAATCACGAGTATCCTTTCCTTTATCAGCGGCAGACTTGCCACCAAGTCCAACCAAAT
CAAGCAACTTATCAGAAACGGCAGAAGTGCCAGCCTGCAACGTACCTTCAAGAAGTCCTT
TACCAGCTTTAGCCATAGCACCAGAAACAAAACTAGGGACGGCCTCATCAGGGTTAGGAA
CATTAGAGCCTTGAATGGCAGATTTAATACCAGCATCACCCATGCCTACAGTATTGTTAT
CGGTAGCAAGCACATCACCTTGAATGCCACCGGAGGCGGCTTTTTGACCGCCTCCAAACA
ATTTAGACATGGCGCCACCAGCAAGAGCAGAAGCAATACCGCCAGCAATAGCACCAAACA
TAAATCACCTCACTTAAGTGGCTGGAGACAAATAATCTCTTTAATAACCTGATTCAGCGA
AACCAATCCGCGGCATTTAGTAGCGGTAAAGTTAGACCAAACCATGAAACCAACATAAAC
ATTATTGCCCGGCGTACGGGGAAGGACGTCAATAGTCACACAGTCCTTGACGGTATAATA
ACCACCATCATGGCGACCATCCAAAGGATAAACATCATAGGCAGTCGGGAGGGTAGTCGG
AACCGAAGAAGACTCAAAGCGAACCAAACAGGCAAAAAATTTAGGGTCGGCATCAAAAGC
AATATCAGCACCAACAGAAACAACCTGATTAGCGGCGTTGACAGATGTATCCATCTGAAT
GCAATGAAGAAAACCACCATTACCAGCATTAACCGTCAAACTATCAAAATATAACGTTGA
CGATGTAGCTTTAGGTGTCTGTAAAACAGGTGCCGAAGAAGCTGGAGTAACAGAAGTGAG
AACCAGCTTATCAGAAAAAAAGTTTGAATTATGGCGAGAAATAAAAGTCTGAAACATGAT
TAAACTCCTAAGCAGAAAACCTACCGCGCTTCGCTTGGTCAACCCCTCAGCGGCAAAAAT
TAAAATTTTTACCGCTTCGGCGTTATAACCTCACACTCAATCTTTTATCACGAAGTCATG
ATTGAATCGCGAGTGGTCGGCAGATTGCGATAAACGGTCACATTAAATTTAACCTGACTA
TTCCACTGCAACAACTGAACGGACTGGAAACACTGGTCATAATCATGGTGGCGAATAAGT
ACGCGTTCTTGCAAATCACCAGAAGGCGGTTCCTGAATGAATGGGAAGCCTTCAAGAAGG
TGATAAGCAGGAGAAACATACGAAGGCGCATAACGATACCACTGACCCTCAGCAATCTTA
AACTTCTTAGACGAATCACCAGAACGGAAAACATCCTTCATAGAAATTTCACGCGGCGGC
AAGTTGCCATACAAAACAGGGTCGCCAGCAATATCGGTATAAGTCAAAGCACCTTTAGCG
TTAAGGTACTGAATCTCTTTAGTCGCAGTAGGCGGAAAACGAACAAGCGCAAGAGTAAAC
ATAGTGCCATGCTCAGGAACAAAGAAACGCGGCACAGAATGTTTATAGGTCTGTTGAACA
CGACCAGAAAACTGGCCTAACGACGTTTGGTCAGTTCCATCAACATCATAGCCAGATGCC
CAGAGATTAGAGCGCATGACAAGTAAAGGACGGTTGTCAGCGTCATAAGAGGTTTTACCT
CCAAATGAAGAAATAACATCATGGTAACGCTGCATGAAGTAATCACGTTCTTGGTCAGTA
TGCAAATTAGCATAAGCAGCTTGCAGACCCATAATGTCAATAGATGTGGTAGAAGTCGTC
ATTTGGCGAGAAAGCTCAGTCTCAGGAGGAAGCGGAGCAGTCCAAATGTTTTTGAGATGG
CAGCAACGGAAACCATAACGAGCATCATCTTGATTAAGCTCATTAGGGTTAGCCTCGGTA
CGGTCAGGCATCCACGGCGCTTTAAAATAGTTGTTATAGATATTCAAATAACCCTGAAAC
AAATGCTTAGGGATTTTATTGGTATCAGGGTTAATCGTGCCAAGAAAAGCGGCATGGTCA
ATATAACCAGTAGTGTTAACAGTCGGGAGAGGAGTGGCATTAACACCATCCTTCATGAAC
TTAATCCACTGTTCACCATAAACGTGACGATGAGGGACATAAAAAGTAAAAATGTCTACA
GTAGAGTCAATAGCAAGGCCACGACGCAATGGAGAAAGACGGAGAGCGCCAACGGCGTCC
ATCTCGAAGGAGTCGCCAGCGATAACCGGAGTAGTTGAAATGGTAATAAGACGACCAATC
TGACCAGCAAGGAAGCCAAGATGGGAAAGGTCATGCGGCATACGC
>NODE_180_length_197_cov_257.187805
CCTCTCTATTCCTCCGTTGTCAATCCGACTTTGAGCCCCCGTATCTCGGGCCCGGGGGCC
GGGGGAAAGGTGGGGGCGCCTCTCGGGGAAGGTGTCGCCGTCTTGTGGTCGGGGAAAGGT
ACTGCGTCGGCATTCATCCGTTTTCAACCCGACTTTGAGGCCCCGTATCTCGGGCCCGGG
GGCCGGGGGAAAGGCGGGGGGCGCCTCTCGGGGAAGGTGTCGCCGTCTTGTGGTCGGGGA
AATGTACTGCGTCTGCATTCCTCCGTT
>NODE_182_length_292_cov_35.602741
TAAAAGAACAGGTATGTGCATTATGCAGAACATCGTTGTTTTAACAACCCTGAAAATGGC
AAAGAGACACGCTTATGAAGCACAGTTTAAACTGAAGGCCATCAGCTACGCGGAGGAACA
TGGAAATCGAGCAGCCGCGAGAGAATTTAAGATTAATGAATCGATGGTGCGCAAGTGGAG
GAAGCTGGAAAACGAGCTCCGACAGGTGAAGAAAACGCAGCTGAGTTTCCGCGGGCGAGG
TGGCCCGAGTTGGAGGAAAGACTCGAGCAGTGGATCACCGAGCAAAGAACGAGTGGGAGA
AGCGTTTCGACGGTCACCATTCGACTAAAAGCAGTAACGCTAGCAGAAGAAATGAAAATT
GA
>NODE_183_length_378_cov_12.796296
AAACCCTTTCACAATGGTTGGCCTGATCAAGAACACCCTCCAGGAGGTCGGCGTATCTGT
GTCAAAGTCAACAATAAAGAGAAGACTGCACCAGAGTAAATACAGAGGGTTTACCACAAG
ATGTAAACCATTGGTAAGCCTCAAAAACAGGAAGACCAGATTGGAGTTTGCCAAAGAACA
TCGAAAAAAGCCTGTAGAGTTCTGGAACAACATCCTATGGACAGATGAGACAAAGATCAA
CTTGTACCAGAATGATGGGAAGAGAAGAGTATGGAGAAGGGAAGGAACTGCTCATGATCC
AAAGCATACCACCTCATCTGTGAAGCATGGTGGAGGTAGTGTTATGGCGTGGGCATGTAT
GGCTGCCAATGAAACTGGTTCCCTTGTAGTTATTTGTGATGTGACTGCTGATAAAAGTAG
CAGGATGAATTCTGAAGTGTATAGGGCt
>NODE_184_length_375_cov_45.581333
TTAGATTCTGTTTTCAACATTCCCTCCATGTCCATCTATACGGCTATCTATCCATTTCCT
TGCCTATCTCTGTCCATCTTGCCTGGGGCCATGGAAGCCTAATTGTTTACCAAAGGGTTG
CGGCTCATTTGCTCCTGGAGATTAGGCCTAATTAACACTAACTTGTCTGAACACAGAGGA
GCGCTGTCCACTCCACTTTAATCTAATCTGTACTCTTTCAAAAAATAATGAGATAATTTA
CACCTCATTAACAAGCAATGTAATGTCTGGGCATTAATCATAATGATTGCTTATCATTTC
ACTTTGCAATATTATCTCCTCTAATGAAACTGTTCACACAACTGCCAAGAGGGCCTTAAT
TGGTCGTGTGAAATCACAGAGCACCCGGCAGCTTGCTGCTACGTGTGTCAAGTTCTAATT
TGCATGTGCGCGTGTGTGTGTGTGT
>NODE_185_length_647_cov_63.871716
GTTGGCTTTGAATACATGGGCGCCAGCTCCAGCGCTCACCCGTTTATTCTCGTCCCGACT
CCCTCTCTCCAAAGTCGGCTGGTCCTGAACTAAAAAAGGAAAAGGGAGATGAGCTCTTTC
CAGGTCATTTTCACGAGGCGCTCTCCAAATTATATTCCAAGATCTACCATAACGACGTTC
TCGTAGACCATGAAACCCCAGCCACCATCTCGACGAAACTGGAAATACGGTATAAAAACT
CACAGGTACAATCTCCACCTCCTGAAGCGATCTTCCCAAAAGTTGTCCCCGTATTTCATG
CGTGTTCCCGGTCGCCCTAATGGATGATCGCCATCTTTCCTGCTTCTCCTTTGCTGCAGC
TGCAGATGACCTGAGATCCGTCTGTCTCTGAATAATGAGCAACCACACAGACAAGGAAGA
CAATCTGCAAAGCAGGCTACACAAAGAAGTTTGGGAGACTGGCAGGCACCAGAGGGTGCA
CAAGAGTTTGCGATGAGACGAGGGAGCATCAGCCGGTTGGACAACGTCTGCATTTGAGAA
GCTCAACATCCTTCATCAAATCGGAAATGAGATTACCAGCAAACCCTTATCTGCGACTCA
GAGTACCTGCACATAAATGTGGGGAGTGAGGATTTTCATATAGGCTTCCCATATGTCTGC
GACGTCATGGGGTTATCCACGGTTCACGTTGATGCCAATGTCATTGGACATCCAATa
>NODE_188_length_334_cov_31.748503
ATACTGTGCCTTCAGAATTAATTGACAGCATATTCCCACTGAGAACAAAAATCCAAACAA
ACACCGTCATGTTGCCTCATCTGCCCGCCCCCCGTTCAAGCAAACCAAATGGTCTTCACT
GAAAATGCACCATCGCTGACAGAGAGCCCTTGTACACCGATTGGCTTCACTTTATCACAG
AACTTAAGGAGTGTACACTTCTAAGCTGGCGGATTGAACCTCTGTTCGATACAGGTTTGC
AAAACTGAATCTGTTGAGCCGCCAAGATTTGATACGGGTATTTAAAGCTCTGCGCGGCAT
TAGCAGCAGAGCACAACAAATAGCCTGCCTTTTAACAGGGCTGGGGAATCCGGGACCAGT
CGCGATGCAAATTGAAATGATCCAAGAGTGGATTGAGAAGGTGa
>NODE_192_length_571_cov_32.490368
ACTTTAAACAGTATTGGATTGCCAATATAAATGCCCGCATAATGTCGCTTTATATAATTG
TATTACAAATGTAAATATAACTTTTAATCTCTGGATCCAAAAGCCTTTACCTGCTGTTCA
GTGGCAAGCTGCGATTCAGTAGTGATAGTAGTGTAGTATAATTCTTAAAATATTATTTAA
TAGTAGAATTTTCCCTATTAATGATACCGACAGAAAGATGCATCAGCACACACCCACGTT
AATGCGTAAAAAAAGCCAAAGCAAAAACAAACAAAAGACACTTGGGTTTCTTAATAAAGT
TTATTCTATATTACAAATAGTATTTTGTTCTTGACTGCAAAATAGGAATGCATTATATTT
ACATACACAGGTATACAATTAATTATAACAAAGTTAGAGAAGCTCGCCTTATATCCCCCA
GGTTTTGTTTTTTAACTCTCGATAGGATTCTCTTTTATCTCTCAAATATGGTCTAGTAAA
AGTATTTTCTAGTATGTTTCTGTAACACCTGCTATAACACTGATCTAGGAGGATGGTTTT
AGTTCCTACAAAACGTTTGAAGGTGGAAACTTTATCGGCTGTCCAAGCAACACAAGGCGG
GTATTTGCGGATGACCTTTGGTTGCGGGGGATGGgggtggg
>NODE_210_length_545_cov_40.240368
GAGAGCGAGACAGTCTGGTGAAGGCGGTGTGCCGGCAGACTCATATTTTTAGAATATGCA
GTCGGAGCCTATCGAGTGTCAAATGAAAGCACCTGTCTCCATGACAAAGTGCAGCCGGTT
GTGCACCGCCTCAGCCTCTGTCACCGTCTCAGCACCCGTGTGTGTTTTTTTCCCTTCCCT
TTCACACGGCCGGACTTTAGACGCCGGCCTATCCCTTCTATTTGCAGTTAATTTTTGCTG
CCTTCACTGAGGCCTTTCGCCATGAATCTTCATTTTGCCGTTGACACCCTTGAATGTGAA
TTCCTCATTTCCTGTCCTTTTATTTATATCTGTTGCCTGGTGATTTGATCATGCTGGGAA
TACAAGATTAGCAATTGCCGCGTCCTTGGTTTTTCGCCTCAAGGACATCTGCTGCTGAAA
TGTTATTGTTTGTGCCTCTTAACCCCTCGTGTCCTGGTTCGTTTTTCACCTCAGGGCGTT
AGGGCCACGCTGGGTAGCTGGTTCTACTGGTGATATTGATGTAGCATCTCTCTCTCTCGC
TATCTCCCTATCTCTCTCCCTATCTCTCTTTCTCTCTCTCAATCTCTCTCTCTCTCTCTC
TCTCTCTCTCTCTCt
>NODE_218_length_365_cov_28.942465
TCAGATAGGTGCCGTTAACATTGCAAATGGCTCCCGAATTATTCATTGTCAGCACAGAGG
GGGTGAAGAATAGGGGGGTGAAGTTTGATTATTCTGCTCACACAATGGCAGGGCGCTTAA
TGATTTCCCTCCACCTTGGCAGCCGCATGTGCCGACTTCACGGCGCTAGGTCTGGCCAAG
TGTTAGAGCAAGATCATACGTTCGGGCCCCCATTTTAATTTCTAATACATTAATCTTTTC
CTTGCAGATCCTCCATGAATATTCCGGGGCTCCTTGTTTGTCGGGAAGGCTGTCTCGCTT
TCATCTATTCAGATGGTTTCATACACTGTGAAAGCCGGCTAAATGGACTCGATCAGTCAA
TGACAACCGCGCTACAATAGAGCCCAGTAACATGTCCCTTTTCTCCTTTCAGTCGGCTGA
TAGACAACCCTGACa
>NODE_219_length_484_cov_46.590908
CAATTTTGTATGTGTGCGTGTGTGTTTCCTTTCCGGAAAAGCTCAGGATTCCACGTTACC
CTCTTTGGGGAACCTCCATTAATGAGCATTTAAAATGCGACTCTATGGTAGGGGTTGAGC
CTTAAGTACCACAGAATGGAAAATGATTTGTATTGATGCAAATTGTGTGAGTGGAGTGAA
TTATACACAATTACCCATCAATACTGGCCAGTCTTGCCCACCCTCACCAACAAGATGTGG
TTAACAGGCAGAAAATAAGATTGAAATGGTGTATAAAGAGTTGAAAATGAATTACAATGC
TGCATTTGTCCACAATTACCCCCTCGTTCACACGTGTTTTATTGGGAGTTTTTTTTTTAA
TCTTCTTCGAATATTTCTCAAAGCAGATTGGAAACATTCTTGGGTTTTCCCTCTTTCTTC
GGAGAAAAAAGAATTAAGGATTCAGTGACAAAAAAGAGATTTTCCTCTCCTGCAGGAGCC
ATGGAGGATAACACGGAGGCTCACAGCGTGTTAGATGGTTAATGGTGGCATAAGGGCTTT
AACTGCTAATGCTc
>NODE_237_length_276_cov_8.753623
TGGGTGGAGGAATTAAGGCCAAACAGAGAATTGGTTTGTGTAGTCTTGGGGAGGAAGTAA
TGGCAAATAGAGTTGAGGTTGTTTAAACCGGATGGAGTAAGTAAGGCCTCAAGAGTTGTG
TTGTGTTTAAACTGGGTGGAGGAATTAAGGCCAATTAGAGTTGTGGTGTATTTAAAGTGG
ATGGAGGAAGCAGTTGTGGTTTTTTAAAACTGTGTGTCGGAAGAAAGGCCAGATAGGGTG
GGGTGTGTTTAAACTGTATGGAGGAAGTAAGGCCACTAGAGCTGAGCTGACCAAAGTCAA
CAGCGGTGTATTGGAATTACAGaaacaagccattagacgttgagta
>NODE_238_length_1525_cov_23.517378
AGTGGAGATGGTGAAAGGCCGCTTAAATAAGTGGAAGTGGCTCCTACCACAAATGTCCTA
CAAAGGACGGATATTAATTATAAATAACCTAGCCGCTTCTGCCCTATGGCACCGGCTAGC
TTGTGTGGAACCCCCCCCAGGGCTGCTGGCCAAATTACAGGCCATAATGGTGGATTTTTT
CTGGGATCGGTTACATTGGGTGCCCCAGAGTGTCCTCTACCTGCCCAAGGATGAAGGGGG
ACAAGGACTGGTACATCTTGGGAGCAGAGGAGCAACCTTCCGCATCCAGTTTATCCAGAA
ATACCTGTTTGGGCCAAACACGGTAGTGTGGAGACCAGTGGCCAGTGCCATTTTAAGACA
TGTTGGAGGTCTAGGGATGGACAAGACCGTATTCCTGATGGATTATAAAAGACTAATTTT
GTCTGGATTACCACCGTTTTATCAGGGATTACTAAAGGTCTGGGGATTTTTAAAGTGCAA
AGCACTGGACCCTGCAACATCTCTTCACTGGTTGCTGGAGGAGCCATTGGTTCATGGAGC
GCGTTTGGACATAGCCTGTGGGGCGACCCCCGGGCTTACAGAGCTACTATGTGCAAATAA
GACATTGAAACTGCAGCACATAGTAGACCTGGCTGGACCAGGCCTGGGGAACCCCGAGGT
AGTTGCCACGCATCTCAGGATAAGGTCAGTGCGCTATGTGAGTACAGTGTTAGACCTGTG
GAGACAGGTCTTGAGGGCAGAAGAGTGGGAGCTGCTCAAATCCTACTGGTACGGGGCGGG
GCACCCTAATACACAGGACCCTTTTCCAAGATTAACAACAGAAATGGACCTTAATGACTT
TTCCGGCCCTTTGCTAGACCATGGACAACTGAAAAGTTTAAAAATGGACAAGGTAGATGG
GAAAACAATGTATAAATATTGTGTGAAGATTTTAAACAAAGACAAGCTTAAGAACAGAGC
TGACACTCCTTGGAGGGCCAAGCTGGGTTTGGGTGAGGAAGTCAGGCCAGGGTGGAGAGC
ACTCTACAAACCACCATTGACAAAAAGGGCGGGTGATTTGCAGTGGAGGGTGCTGCATGG
GGCGGTGGCAGTAAATGCTTTTGTGTCTGTTTTAAACCCTGCTGTGGATCAGACCTGTCC
TTTTTGCCCTGAAAAAGAGACTGTGTTTCATTGCTTCATGTCATGCAGTCGGCTCACTCC
CCTGTTTTTAGCGTTGCAACGCATTTTTACATCTCTTGGGGTGGCTTTCACCAAGCATCT
TTTTATTCTTGGTGTAAAATACACACAAAAAAAGAAAAGCCTCTGTCAGATAATGAATTT
CATTCTGGGCCAGGCTAAGATGGCTGTGTATGTGAGCAGGAGGAATAAGGTGGAGCAAAG
AACAGGGGAAGATGCAGTGATACTGTTAAAAAAGATGGTGCAGGCCAGGGTGAAAGTGGA
CTTTGCTTATTTTAAAGCAATGAAGGACATAGAGGAGTTTGAAAGGAAGTGGTGTCTCCA
TGGAGCGATATGTTCTGTAATGACGGAAGAACTATTTTTTAGAAATATTTTTAGTTAGGG
AGAACTGTTTCTTTTTTTGTTCTGTGGAAACTTTc
>NODE_239_length_656_cov_89.660065
CCTTACTAAAAATTTAAAAAAATAAAAAAGCCTATGATCATGACCCACCACGTATCCATG
TGATTCTATTGCATCATTTAGCGAAACAGCATCATTTAGTTGTTTAACAAACCTGGGAAA
TGGTGTTAAAATTCCTGCAAGACTTAATAATATAAATTCCAAGCAGAAAGACTGTTCTGG
AGTTCCACTTTCAAAGCCACCCATTACTTGTGGAGTGACTTCTTTGTGTAGCTACCTGAG
CTCCAGGTTTATTTTTACCCTCCCAACGTCCCTCCTCATTCTTTAGCGGCTTCAGGAGAT
GGCGTTAGTTTGGCTTCATCTCTGACAAAAGATAAATGAGCTCTGGGTCTGTGGTGATCC
ACTATGGCTGCCAGGGGGTTCCAAAATAGCAAACTATTTTTCATATGGGGCATAGTGATA
TGGAGTGGGATGCAGCAGGCACTAACACTTACCATCTCATAGTATGCAGGAATAAATTTG
ATTCTTTTGGCTACTTTCACATTCAACTCTTTCTCTTTACAGTAAAAGGGAGAAATAAAG
GACTTTTTCTGTCAATTAAAATTGCTCGAACGTGTCCTTAGAGGAAGCTTCCACTTTCAA
TCGAACGTCACTTGAATTGCGGAAAAAATATATTCAAAAAAATAAAAAAAGCTCCTCGTG
TCTAAAGGGCCAAATTGGTTATGTACATAAGATTCAGTGTTGCGCAAGGGATTTTTAAAA
AAATCc
>NODE_281_length_492_cov_9.359756
AAAATGAGCTCGAAGATTGGGTAAACACGCAGAGAGCAGACGGCCGAGGTGTTTCAACTG
TGCAGATCCGACTGAAAGCCAAAACAATCGCCACCGCAATGAAGTTTGAGGATTTTAGAG
GTGGACCATCATGGTGTCTCAGATTTATGAGACGTAAAGGCCTGTCCATCAGGGTACGGA
CGACGCTGTGTCAGCAGCTCCCTCCCGACTACGAGGAAAAAGTTTCAAACTTCCGCAAAT
TCACTGATGCAAAGATAGCGGAGCATTCCATTGGCCCGCACGACATCATAAATATGGATG
AGGTTCCTCTGACGTTTGACCTGCCTCTCACTCGGACTGTCAACAGGAAAGGCGAATCAT
CCGTCACGCTGAAAACAACTGGGCATGAAAAAACGCACTTCACCTGTGTTCTGAGCTGCA
CGGCGTCGGGAGAAAAGCTTCCACCGATGGTGATTTTTAAACGCACGACGATGCCAAAAG
AAAAATTCCCGAGAGGAATTGTTGTGAAAGTCAACAAGAAAGGATGGATGACGGAAAGCC
TAATGCATGAATGGCATACGGA
>NODE_282_length_585_cov_26.369230
TATTATTATTGTTTTGTTTTTATTTTAGCATTTTAGTGGTTGCTTTTAACAACATTCATT
AACTGACTTAAAGAGTATTGGATATTTAATGTAATTGTAGCATTGTGTTTGTAAAGAAAA
AAAAAAGTAGTGAGTTGTGTTTCTTGACTTGTGGATAACCAGTGAAGTTGGCAATCTAGT
GCTAATATATATGAGGTCTTTTTTTTAAGGATTCTTGTTTTGCGACAGCAACAGCAGTCA
TTATAAATGTTCATTTTAGCATCACCTGTCTTCTGTTGTCTTATTCTTCACCTTTCCACC
ACACTCCGCCTCTTCACAGTAACACATTGCAAGTCTGGGGGTGGGCAGGTGTGTGTGTGT
GTGTGTGTGTGTGACTGGGGTGCGTGTCTGTCTGTCTGTCTTGTCTGTCTCTCTGTCCGT
TCAACTGCGAGTGTGCTGAACGTGCAGCTGCCGGGTGAGATTGTGAGAGGTGAGGGTTGG
GGTGGGTGTTCTGTCTTACTGTCCACCAAAGCTAAAAACTGTCAGGCCTCCATATGCTGA
ATGGAACCCCCTGACATTATAGCTGCAACCCTCTCCCCCTTACCCCGCTCCANNNNNNNN
NNACTGGGGTGCGTGTCTGTCTGTCTGTCTTGTCTGTCTCTCTGTCCGTTCAACt
>NODE_283_length_113_cov_76.486725
CCCTCCAGGTTTCTCCATCATCACCCACGTGAGCGTTGAAGTCCCCCAGTAGGACTATGG
AGTCCCCAGCCGGGGCTCCCTCCAGAACCCCATCCAGGGTCTCCAAGAAGGCCGGATACT
CCGAACTGCCGTTAGGTGCATAGGCACAAACGACAGTCAGAGCTTTCCCCTCCGCAACCC
TCA
>NODE_287_length_356_cov_168.210678
GGGGGGGGTGGGCAGGGGGGCCGATGCTGCCTAACCCGTCGGCAGCCTGCCTAAGCTCTA
CGGAGCGTTAGGTAGAATTGCTAGACAGGTGCCATCGGGATAGTAGGGAGAGAGGGTTTT
CGGACCACCGAGTGGGTCCAGAGCTCCCGGGGTTCGCGGCGGGCCTCCGACTGGTGCGTG
GCCGAGGTGAGAGAGCCGTAGTCGGACGCGGTGCGGGGCGCGGGCCCCATCCGCAGGTCC
GAGGCTGCCTGACCCGTCGGCAGCCTGCCTAAGCTCAACGGAGAGTTTGGCAGAATTGCT
AGACAGGTGCCATCGGGATAGTAGGAGATGGGGTTTCGAACAGCGCAGACCTCCAGAGGT
CTACGGCGGGCGCTCGGCGGACGTGTGGCCGAGGCGAGAGAGCGGTAGTCGGACTCGGAG
AGCGCc
>NODE_288_length_76_cov_922.000000
TGCCCACCCCGTCTCTCTATTCCTCCCTTTTCACCGCGACTTTGAGGCCCCGTATCTCGG
GCCCCGGGGGCGCCACGGGCCCGGTTCTGACATCCCCGGACAGCCGCGGACCTCGGCTGT
CCGACCCCGCCCCGCCCCGGCCGCTC
>NODE_289_length_238_cov_16.247900
GGGTGGTGGGGGGGAGGAGAAAGGAAGAGCCATCGCAGGAAAGGAGGAATGGGAGGAGGT
GAAAGGAGGCAGGTACCTCAGCAGGTCGTCTCCTGTCGGCGGCCCTGCACCTCCTCTCGC
ACCCCCAGGCACCTCCATCTTCCTCTCCGGCAGGAAGGTGTCTATGTCCTGGAACAGGTC
TTCCACGGCTACGTCTCCCAGGTAGCTCCACCGCATCGCCTCCACACTCTCTTCCGCTGC
CCTGACCTCCTCCTGCCGCTCCCAGTGACCTCTCACCCCCTGTTTCGACCCCGCCAGGTT
CTCTAAGg
>NODE_290_length_76_cov_7.802631
GTCTCACTAGATCACCCCATCCCTCTCTCTCTATCGCTGTCTCACTAGATCACCCCATCC
CTCTCTCTCTACCGCTGTCTCACTAGATCACCCCATCCCTCTCTCTCTATCGCTGTCTCA
CTAGATCACCCCATCCCTCTCTCTCT
>NODE_297_length_266_cov_21.812031
GCTGTCCCTTTCATATGTAGACCTCCTGCTGTGTCATTATAAAGGTACTGGGGGCCTCCG
GGTGATACTCCCCACCCCACACACGCACGCACGCACACACCCTCCCCCGTTCCGGAGCTC
ACAGGGCTTCTCCCCACCGACCGGTCCCGTTACAGCAGAAGCCCTGGAGCAATGTTTAGC
TAAATCTGCTGGCCCACGTAGGCAGTGAGGGTCCCCAGAGGGCTGAACAATCAGACAATT
TCAAGATCATGAAGCATTAAACCAATCCCGCCAAGGGTACACTAATTAAACAGCCGAGCT
CGGCACAGCCAACCAATCCCCATAGAGCAATTAAAT
>NODE_298_length_221_cov_262.651581
CGCGCGGGGGGCCTGCCGGCGGCTCGCCTCGGCAGGCGCCTAGCAGCTGACTTAGAACTG
GCGCGGACCAGGGGAATCCGACTGTTTAATTAAAACAAAGCATCGCGAAGGCCCGCGGCG
GGTGTTGACGCGATGTGATTTCTGCCCAGTGCTCTGAATGTCAAAGTGAAGAAATTCAAC
GAAGCGCGGGTAAACGGCGGGAGTAACTATGACTCTCTTAAGGTAGCCAAATGCCTCGTC
ATCTAATTAGTGACGCGCATGAATGGATGAACGAGATTCCCACTGTCCCTA
>NODE_301_length_394_cov_57.421318
GGGTGCCTATCTGCTCCTTCCTGAAACGTGGCCACCCGAGTCTGCTCGGGCCCTGGATGC
ACATGTGGAACAGTTTACTGTAATGGAACTCTAAATTAGTGGTGGTTTGAAGCTGCCTGC
AGCAGTAGGGTGTAATTAACTGGCTCTGTTGAAAGAGAAGGAGCCAGAAAGAGAGGCAGG
GAGGGAGTCGGAGCCCTGAAAAAGGCTAAGGGGTGGGGGATATATGTGCGTTTGTGCACG
CGTGTGGATGTGTGTTCTCGCATGTGTGCATGTTTTCAAAGTGTAGCGAGTGAACGGGTT
CACGTGTGTGCGCGCTTGAGTGCGTGTGTCTCCGACTTTGTGTGGCGCGCAGTGTGTGTG
TTTTCGGAAAGGGTTTTCTCTTATTTTCCTGGGCACAGCGTCACCCCTTAGTGCCCCCCA
GTGCCCAGACCCTGTCACTGTGCCTCCTTGCTTTTTAAAAAAAa
>NODE_302_length_431_cov_22.447796
TACCAACAACGCTGACAGGACACGCACGGCTCTCACATGTTAAAAGCTTTGTGGACGGAG
GCCGCTCTGACACCCATAGCCTCTGTATGTCAAAGATGGTTGACGAGAGAAAAAGCAGGC
CTCTGTTTCAAAAAATCCAGTGTGCCTGTGTGTATGTGTCTTGGAGCAGTAAAGTGACAT
TTGAGGGGCACTTTACAGAGCCTGCGGCTTCCAGAGATCTTCTGTATCAGCTAAAGAGCC
TTTGTCAGTCATTGGAAAGCTGTCACCTTTCGGGGGGCCGATATGGTGTGGGGAGCGGGC
TGACAGGTAGGAATTAATGAGAGGTGTATGACAGCAGACCCCCAGTGCTCTTGGGGCGTA
TGTGTGTTGTGACTGTGTGTATCCATGTGTGTATATGTGAGAGAGGGCCTTTGTCTCAAG
AGGTTCAACCATCCTCTGAGATTCAGGTGTCATCCTGATGTAGGGAGAAGAGGCAAGGAG
AGAGGGAGAGAGATGTTTTCa
>NODE_303_length_4096_cov_28.344482
CACTCATATGGGGATAATTTTTCAGCGTCTGGGTTTAGTTGTGGTAATCAGAAGGATACT
AGTGCTAGAATTGTTGATAGGATAATAGCAATCGAGATTACTGTTGAAATTAAGTTCATT
ATCTTTCCTTGGATTTTAACCAAGACCGGGTGATTGGAAGTCACTTATACTATTATTTAA
TACTAGGAAGATTATGATCCTCATCAATAGATTGAAACGTATAGAAATAGTCAGACAACA
TCTACAAAGTGTCAGTATCATGCAGCAGCTTCAAATCCAAAGTGGTGTTCTGAGGTAAAG
TGGTAGTGGATTTGACGTAGGAGGCATACGGCTAAGAATGTTGACCCAATAATTACGTGG
AGTCCGTGAAATCCTGTGGCTACAAAGAAAGTAGAGCCGTATACCCCGTCAGCGATTGTA
AAGGGGGCTTCATAGTATTCTATGGCTTGTAAAAATGTAAAGTAGAACCCTAGTAGAATT
GTCAAGGTTAAGGAGTGGATGGTTTGTTTTCGTTCACCTTCTATGATGCTGTGGTGTGCT
CATGTAACAGTGACGCCGGATGCTAGAAGAACAGCCGTATTTAATAGTGGAACCTCGAAT
GGGTCAAGAGTAGTAATTCCTGTGGGGGGTCAGCACCCCCCAAGTTCGGGGGTGGGGGCC
AGGCTTGAGTGGTAGAATGCTCAGAAGAACCCTAGGAAAAAGAATACTTCTGATGTGATA
AATAGGACTATTCCGTATCGAAGGCCTTTTTGAACTGGAGGGGTGTGGTGTCCTTGAAAT
GTTCCTTCTCGGATAATGTCTCGTCATCACTGATATATAGTGAGGAGAAGTAAGGCTATT
CCTAAGGTCATGGTGATAAGTGAATTATAGTGGAATCAAATGGCAAGTCCGGATGTTAAT
AATAGAGCGGCAACTGCGCCTGTTAAAGGTCAGGGGCTGGGGTCAACTATGTGGTATGCA
TGTGCTTGGTGGGCCATTAAACGTTTTCTTGTAGATAAAGGCTTAGCAGTAGTACGAATA
CATAGGCCTGAATTATGGCGACTGCGGTTTCTAAGAGGGTGAGAAGGAGTAGTAGAATTG
CGGTGAGAGTTGCAACTGTAGGCATTATTGGTAGTAGTACGTAGGCACCTGTTGCGATAA
GTTGAATTAATAGGTGTCCTGCTGTTAGGTTAGCGGTAAGTCGTACTCCAAGCGCAATTG
GTCGAATAAATAGGCTAATTGTTTCAATAATAATAAGCACTGGAATAAGAGGTACTGGGG
TTCCTTCTGGAAGAAGGTGTCCTAGTACTACAGTGGGCTGGTTTCGTATACCAATAATAA
CAGTTGCTATCCAAAGGGTAAGTGCAAATCCTATGTTCAGGGAGAGTTGCGTTGTGGGTG
TAAAAGTGTATGGGAGAAGCCCTAATATGTTGATAGTAATAAGAAAAATTATTAAGGAAG
TGAGCATTGTTGCTCATTTATGTCCTCCGAGGTTGAGTGGGAGTATTAATTGGTGGGTAA
ATTGTCCGATGAATCATGATTGGAGGCTTACAAGGCGGTTATTTAACCATCGTGAGCTAG
GGGTTGGGTATAAGATTCATGGTAGGGTGAGGGCAAGTGCTATTAGGGGAATTCCTATAT
ATGTGGGGCTCATAAATTGATCAAAGAAGCTTAATATCATGGGAGGTTTCAGGGGCTAGG
GGCGGGGGGTTTTGTGCTATGAGAGGCAGGTTCATTGGGGAATGTGTGTTTAATTACTTT
TGAGGGGATAATAAGGAGAAATACTAATCATGAAAAAACTAGGATGGAGAATCAGGGGGC
GGGGTTGAGCTGAGGCATGTCACTAGGGGTGGTTGGGGGCCACCAATCTTTAGCTTAAAA
GGCTAATGCTATGTCCCGGTTTAGCTTCTTAGTGAGGCGTCTTCAAGTATAATGGTGGAT
CAGTTTTCAAAGTGTTCTAATGGGACGGCTTCAACCACGATAGGTATGAAGCTGTGATTT
GCTCCGCAGATTTCGGAGCATTGTCCGTAGAATACTCCTGGTCGAGAGGCAATAAAGGCT
GTTTGATTTAAACGTCCGGGCACTGCGTCCATTTTCACCCCTAGTGCGGGAACAGCTCAT
GAGTGAAGGACATCTTCTGCAGAAACTAATACTCGAATTGGAGATTCGGCAGGCACTACT
ATTCGGTGGTCAGTTTCTAGTAGCCGGAATTGCCCTGGGACTAAATCTTGTGTGGGGATT
ATATATGAGTCAAATCCTAGGTCTTCGTAGTCAGTATATTCATAGCTTCAATATCACTGG
TGGCCTATTGCCTTAACTGTGAGATGTGGATCATTGATTTCGTCTATAAGATAAAGAATT
CGTAGTGAGGGAAGAGCAATTAAGATGAGAATTACTGCTGGAAGAATTGTTCAAATAATT
TCAATTTCTTGGGAGTCTAAAATATATTTGTTTGTGAGTTTTGTTGACACTATTGCTACA
ATAATGTAAAGAACCAAAGTACTAATTAGGAAAACAATTATTAAGGCATGGTCATGGAAA
TGGAGAAGTTCTTCTATTACAGGTGAGGCCGCGTCTTGGAATCCTAGTTGTGAGGGATGT
GCCATTCTAGCAAGGTGCTTAAAATACGTGGGATTTTAACCCACGATTTTGCCTTGACAA
GGCAATGTAATATAGGCTTTACTAGTATTTTATAAAGAAAGTGGCAGAGCGGTTATGCAG
TTGGCTTGAAACCATCATATGGGGGTTCAATTCCCTCCTTTCTCGTTAAGCAGTTTTTAC
TAGAACAAATGCTGGTTCTTCAAATGTGTGATAGGGCGGGGGGCAGCCGTGTAGTCATTC
AATGTTTGTTGAGGTAAGCTCGATCGATGCAACTTCTCGTTTGGCAGCAAATGCTTCTCA
AATAATAAATAGGAACATAATGACAGCGATTAGGGAGATTATTGATCCGATGGAAGAGAC
TGTGTTTCATAGAGTATAGGCATCAGGGTAGTCTGAGTATCGTCGAGGTATGCCGGCTAA
TCCTAGGAAGTGTTGTGGGAAGAAGGTTAAATTGACTCCTACAAATATAACCCCGAAATG
AATTTTTGTCCATGTGTTGTGAAGAGTGTAGCCTGAGAATAGGGGGAATCAGTGTACAAA
TGCAGCTATGATTGCAAATACTGCTCCTATTGAAAGCACATAATGGAAGTGAGCAACTAC
GTAGTAGGTGTCGTGTAGTATGATGTCTAATGAAGAGTTGGCCAGGACGATGCCGGTAAG
GCCTCCTACAGTGAATAAAAAGATAAATCCTAGGGCCCATAGTATTGGTGTTTCTCACTT
GATTGAGCCCCCGTGGAGAGTAGCAAGTCAACTAAATACTTTTACTCCAGTTGGAATTGC
GATAATTATAGTAGCAGAGGTGAAGTAAGCTCGTGTGTCTACGTCTATTCCTACTGTGAA
TATGTGGTGAGCTCACACGATAAATCCGAGGAGGCCGATGGCCATTATGGCCCAGACCAT
GCCTATATACCCGAAAGGCTCTTTTTTCCCAGAGTAGTAGGCTACGATGTGTGAGATTAT
ACCAAATCCGGGGAGAATTAAAATATAAACCTCAGGGTGGCCAAAGAACCAGAATAAGTG
TTGGTATAAGATAGGATCCCCTCCTCCTGCAGGATCAAAGAATGTTGTGTTTAAGTTTCG
ATCTGTAAGTAATATTGTAATGCCGGCAGCAAGCACGGGGAGAGAGAGAAGAAGTAGAAC
AGCTGTAATAAGTACGGATCAAACAAACAGAGGAGTTTGATACTGTGAGATAGCTGGGGG
TTTTATATTAATAATAGTGGTAATAAAATTGATGGCTCCTAAGATAGATGAAACACCTGC
TAAGTGGAGTGAGAAGATTGTTAGATCTACGGAGGCACCAGCATGGGCTAGGTTACCAGC
TAAGGGAGGGTAAACAGTTCATCCCGTTCCAGCTCCTGCTTCAACCCCAGAAGAAGCTAG
TAGTAATAGAAATGAGGGGGGTAAAAGCCAAAAGCTTATGTTGTTTATTCGAGGAAACGC
TATGTCAGGGGCGCCAATTATTAGTGGGATTAGTCAGTTACCAAAGCCCCCAATTATGAT
GGGTATAACTATAAAGAAAATTATTACAAAGGCATGTGCTGTAACAATTACATTGTAAAT
CTGGTCGTCTCCCAGAAGAGCGCCGg
>NODE_304_length_262_cov_11.641221
GAGACAGAGAATGAGTGAATGAGAGACTGACAGAGTGAGAGAGAGAGGGATACAGAGAGA
GTGAGAGAGAGACAGAGTGAGAGAGAGAGAGACAGTGAGTGAGAATAATTACCTCAAGTT
GCTCTATTAATAGGTTGACCCGTTTGTTCAGCTCGTTCATCAGAATCATCTTCGCCATTT
TAATTTGGTTTTCAGCCTTCCTTTGCGTGATCTTTACTGCCTGGATCCTAAGAAGCGAAA
GGAGAACGGCGAAAAAAGACGCCACAGTGACGGCCGACAGGGTGATCAGCACAGATTAAG
ATATacaaacgttttatttcataaggctcttt
>NODE_318_length_634_cov_46.545742
GTCAATGGATGTTTTCTCTACAACCTTTCCTGTCTCTCTCGCTAGGTGGACGCTTACGGG
AACATCCTCCTCACCACGCTGGAGATGAACAACGAAGTCATGCCCTCCGACGTGGGCAGC
AGCGTCAGCGACTCTCGCAATTCCGTCATGTCCTTCGACAGCTCCGGGGTCCAGTTCAGG
AAGCCCGCGGCGCCTCGGGACGGCTTCGGCCACCACTCGCTGGACCGGAGCGCCATGCGG
AGCAGGGCCAACTGTCGACTTCGCCGACGCTCGTCCAAACTCAAGTTGAAAATCCCCAAC
CTGGCCGACGTCAGCACCATTGACAAGTGGTCGCGGGTCATTTTCCCCATCACCTTTGGA
TTTTTCAACCTAATCTACTGGTTGTACTATGTGAATTGACGAGCATCCCTCTAGGAATCA
TGGGCCATATTTTGAGAGCACATTAAATTGGCTTTGATACAATTCCAAAATATGTATACA
CATATACAAGTTGAACATATGTATATGCATATTTCTATATATTATATTTATATATACACA
TGTGAAAATGTGAAGGACATTCCTCCTTGTACAGAGTATTAATAGGATGACTTGAATGTT
TGAGAATAATTCTGAGAGAAGAATTTCAAAGGCTTTGAGTTTCTTTTCTTTGGGGGGGGG
AGGAGTGTTTTTTCCTCCTGAAACAAACAAACAaacaaacaaac
>NODE_319_length_705_cov_39.882271
TTTCAGTATTCAGGGGGAAAAAGTTGTTTTCCGAACACACAAAAGCATCTATATTACAGC
TTTTCATTATCCGGCGTCAACAGAGACACAGCAATTCTTAGGGAGGAGAGAGAAGTGAGA
GATAAAGAAGGAGGGCGGAGAAAAAAAGAGTGGGGGAAAAAATCCTCTCTTCGCTGATCT
GAAATCAGAAGGCTTTCAGTCATTCTTTATATGCTCCCCGCGGCCACGCTGAGCCAGTGA
GCATGTACATTAGGCCAGGGTATTTTGATGAAATAAAAGCCCAGGCCAGCTTATGGCTAA
ACAGAATGGGAGCACTCACTCAGCCCTGTCTCTGATTGACCATTAAAGCCATTGATGAAT
GGGCCTGTCAGAGTGGAGACAATTAAATCAAACATGAAACAAAGCCGTTCTGACGGCCCA
GTCTGACAGAGCAAACCCATTCCTACCCTTCCATTACATAGCACGGGCTCCTTTTACAAC
CCCCTTGCCCCCCCACCCACCGCGTTCGAGTGGATGAGTGTTTGACATTCTCTCTCTCTC
ACGAGGTGTGTACGCGCGCGCGCGCGCGATGTGTCACCGCGAAACCACTTTATCCTCCCC
CTACTTTTACTTTTTTTCGTGAGTCACTTGACCACCACCAGTGTGCATATAAGACGGTAA
CGAAAAAAGAAAAAAAGTGCAAGGGACTTTTCAAGTGGTTTNNNNNNNNNNCACCCACCG
CGTTCGAGTGGATGAGTGTTTGACATTCTCTCTCTCTCACGAGGTGTGTACGCGc
>NODE_320_length_71_cov_8.549295
GAAAGGTAGATAGAGAGCATGAAAGGAAGGAAGGAAGACAGGAAGAAAGGTAGATAGAGA
GCATGAAAGGCAGGAAGGAAGACAGGAAGAAAGGTAGATAGAGAGCATGAAAGGAAGGAA
GGAAGACAGGAAGAAAGGTAG
>NODE_332_length_503_cov_28.377733
AACATATTAAAAGCTTCACCTCAAAAATATAACAAAAATCTGATCAAAATTATAAAAATC
AATTATACATTCCAATTAAAAATAGACCAATAAACAGCTAAATACATTATTGACCTAATA
ATTACAATGCGATCAATCACAGTAGCTTGAAATAAACAAAATAAGCAAATGAGCACAAAA
CCTTTAATGTTTTAAAAATAACTTCAATTATTTATATTAGTACAAATATTTTGATTTCTT
TTCTTTTTTACAAACACCAGCATGAAAAGGATTACAATAACAGTAGAAAATGACTGAAAA
ACATATTAACATCTTCTTTAATTAAATGTCTGCAATTAAAAATGGCATTAAAGAATTACA
TTGCAAAGAGTCTTCTTATCTGGAAAAAGGTTCAAAACAAGTATTGCACATAACAACTCC
AAGTTAACTTGCAACATTTACCACATTCAAGTCTTTAAGTTCCCCTTCCTCCAGATAGGT
ACTTAAGATCACCTCGACAGATGGGGGGGGGCGACTAATTCTCAAGTCTGTTCAAACTGT
CCTATAAAGATTCTCAAAAGTCCTGCActgcta
>NODE_343_length_203_cov_11.295567
CCTCACAACGACCCGTTTAGGCTACCACATTATCCAATAAAAATAGAGTTTTGGTGTCGG
ACCCTCCTGTACCCCGAAGGACAGCTGGGATTGGCTCCAGCCACCTGCAACCCTGAACAG
GAGCGGTAGAAAATAAATGGATGGATTAATATGCATGAGAATGTTTTATATTTTGAACGC
TATTTTTAACACTGTATTTTCTGTAATGTTTTACTTTAAAATGTCAGCGGAATTATTCAT
TACTTATCGTGTTAAGAAATGTCAGCTAAGATt
>NODE_344_length_647_cov_41.616692
GATGGCGGTCCTGCAGGGAGAGGAAGACAAGCCATGGAATAAAGGAGCCACCAGATAAAA
AATTCATAAGACTTATTGAATCAGCATGGAAATCCCAAAATATATGCAGTTTGATCAAGA
AGGGATTAAAAGTGTCATTGTGCTCATCAATAGCGGCCGGTGGGCAACACGGTGGTATTA
TATTGACCAGTGTGTATTAATACTCAGTGTCCTATTGGACCATCAGCTGATTGTTTGGAA
TGTAAATGATGCTGCAGATGGCTCCGGTGACGGATGGCTTAAATTCCAATTAATCAATCG
CTTCATCAGTTTCCCTAATTCAGATCAAATATCTCCTGAGTGCACACTCTTCTTTCAGTG
GTATTAGCCGAAATAAATGCTTTGGAAGTAATTTTCATCAATCTCGCGTGCGTGCCAATA
TCCCTCACAAGCTGCGCGTCCAGGTTGAAGTCTTAATGTCTTAAGTATGTGGGTGTTCGC
CGGCGTGTGTGTGTGTGTGTGTGTGAAAGCTCAAAAGCGTTTGCATTTTGAGTAGAAATG
TGTTTGCGAGGAGGAAAGCAATGGCTGTGTATTTCAACGTGTTTCTATAAAACTGAAATG
TTTTTCAATCTATATACTTTAATTTTGGGGGAAATAAAATATCCATCCATCCATCCATCC
ATTTTCAAACCTGCTTATCCTGAATAGGGTCGCAGGGGGGGCTGGAGCCTATCCCAG
>NODE_346_length_333_cov_84.678680
CTTGTAATCACTTGTAGCTATGAGAACAAGGGTTGACCTTGATCCTTTCTGGTCCCACAA
AAGAACAACTAAGTGCCTGGAGGAAAGGGTTCTCTTCCATCGGTTCCAAACAGAGTTAGA
CCAAATACCTCATAGTTTTCACCCGCTGGCCTAATTTGAGCGGATCAATGTTGCGAGGCG
AACTTGGTGCGGTGCAGACGCGCAGAGTTTGGGCCTGCTCACCGTCGAGGGGGGACAGAG
AGAACGAGGAGAGGGGGAAAGAAAGGAGCTGCCTGCACTATCATCTATGTGCCTCGTCAG
CGTAAAATGCAGTCCCAGTTGCACAAGCACCATGCCAGCACAGAATGACAAGAGGTACTG
TACACCGAATCACTGTGTAGTAGGGAGGGAGCGAGAGAGAGAG
>NODE_347_length_210_cov_180.890472
GAGCCTGCCCAGCTCCCTCCTCACCTGTTCCACTGATACTGACAGGCCGGGAAGGGGGGA
TTGAGCAGTGTGAGGTCCAACCGGGGGTGGTGTGGAGGCAGGGGTGGGGGGGAGAGGTGG
TGCGGTAGGTGCTGGAAGGAGGGGTTGTCGGGAATGAGGTACGGGGGAAGAGGGGGGCAG
TATGAGGGGAGAGTCTCTGTGAAGTGGGGTATGGGGGGAGGCTACGGGGGGCACACCTGG
TACAGCGGGCACCTGGGGATGAACAGAACCTCCATCATAC
>NODE_348_length_449_cov_31.824053
TCAAAATGGCTGCTTTTTTTCACTCACCAAACATACGTACAGCACAGTTACTTCAATGGT
TATTGACTAAGTCTAACACTAATTGCCCTCTCCTTCTTTCCTTGTCCGCAGCTTTTCTGA
AACACTGGGGTTGTTGGTGTGGCCAAATTTTCCCTGGATTTGACTGTTAAATTCAGAAGA
CTGAAGCCCAGGCTCACAGTCTACCTTTCACGGAGGCCCAGCCGTGAGAGGACTGAGGAA
GGAACGTGGCGGATCATGACGGCCGACAAAGAAAAGGAGAGAGAGAAGGAGCGGGACAGA
GACAGAGACCGGGACAAGAGAGAGGCCGGTAAGTCCCGCCGGCCGGACGGTGACCGGGAG
AGCGAGAGCTCCAGGCCCAGGCGTAGCTGCACACTGGAGGGCGGGGCCAAGAACTACGCC
GAGAGCGAGCACAGCGAGGACGAGGACAACGATAATGGCAGCACGGGCGGCGGCAGCGCC
ACGGCGGAGGAGGCCGGCAAGAAGGGCAAGAAGAAGACg
>NODE_353_length_396_cov_26.982323
TTAACAAACAACACAACACACATGTATGCAATGTTTAGTCAAGTTCACCAACGATGCCAG
CATATTTATTTTATTTTTTTTAGTGTAGCAGTGAGTTTCTGTTCAATGCTAAGATTCAGG
TTTCCATTTTAAAAAGTCATCAAAGAGCCATGTGTTGGCCTGCATATTCTCATCATACAG
ATCGCAGCTTTAATGCACCATGTGTATTTTTAAGACCAACAATAAGAATGTCTCTACCTG
TCCTTGTACTGTGGGGACGGGAGACCAAAAGAATGGTGAGTTGAAATGGGAATCGTCCAT
TATTTCTGTAATTAAAAAGCAACACACTTAGAAAACACCTGTCCTCACTTTACTCCCCTT
TTCTGTTGTTGTTGGTGTTGTTGAAGAGACCAGGCATTGTGACGGGGTTCTTTTGTTTGC
TTTATCTCCATCGCGACCATCCACGACAAGTTGAAAAAGTCAAGTt
>NODE_356_length_303_cov_50.798679
CAAATACAATATTAATATTCATTAACTGCTTTGACAATGCTAATTTTGATGCAGTAGTAA
AGGGCCTTCCTAAGTTAGCGGCCAAAGCATCAGAGCTGAGCAAGGTGGCAAGATAATTTG
TGCTGGTTTACTGAGCTGAAGGCTTTTAAAGTCTTAAGCAGGCAGGGGAAAAAAGGCTAG
GTACCACAAACAAAATAAAAGAGAAAGGGAAAAAGTTCAGACGCATTGGAAACCGGGACT
GCGGAAGTAATACGATCAAGAGACTGCTACACAAATTTGACACCTCCAATGCCGCATCTT
TGAGCCGAATTTTTTTCTCTTTTTAAATTTAAACAAACAAAAGAAAAAAAAaagctcgca
acaataaacggag
>NODE_369_length_625_cov_87.331200
GGGCGGGGAGGGGGGGGGGAGGTAGGGGGGCTCACGGGAGGTGGGGGGTTATCATGTGGC
CCATCCCTCGGATAGACGCACCCGTTTGACCGAAGGGCTCTCGCGCTCGTCCAGGGCGGG
CCGGCCCAGTCCCAGAGGTGAGTGGAACTCGTTTCTGTGCTCGTCGCGATCGCTGCCCTC
GTGGGAACTGCTGCAGCTGCTCAGGCTGTCGACGGGGGAGCGGCCCGAGTCCTGACGGGA
CGAGGGGTTCTGGGGAGGCGGCACCCCGCCGCCGTAGCACCCCGGCGTACTGCTGGTCCG
ATCTCTAGGAGGAGAAACAGGTTCGGACTTGATGTGCAGGCTTTGAGCAGAGGGCAGGGA
GAGATTTGAACCCTGACATAAGTGAGAGTTAGAGCAATTTCTGTAGGAAGGAAAGGAGAG
GCAAGGTGGTTACAGAATAACAGAGTCATCAGCATACAGTAACACATTAAAGTCTAACAA
ATGAACATAGAAAGGTGTCATGTTTTTGACCTCGTCAGTAAGGATTAGATCAAAGACCAG
TGAGGTCTCCTTTTAGGCTGTAGAACACGGGGTCTCAACAGCTTGACGAAAACACACGTC
TTCACGACTAAAGCAACATCATAGGTCTATCCACAGTCAGCATTACTACAGTACTGTATA
TCGCATGTCTGTTTTTTTAGATTGGCTATTGCAGt
>NODE_370_length_71_cov_186.014084
CAATTTTAATTGCAGGGGCTTCGGCCCCTTACTTGAGGATAAATTATGTCTAATATTCAA
ACTGGCGCCGAGCGTATGCCGCATGACCTTTCCCATCTTGGCTTCCTTGCTGGTCAGATT
GGTCGTCTTATTACCATTTCA
>NODE_380_length_408_cov_285.340698
AGCTGGCGGTCCGCCGCGAGGCGAGCTCACCGCCTGTCCCCGGCCCCTGCCTCTCGGCGC
CCCCCGGATGCTCTTAGCTGAGTGTCCCGCCGGGGGTCCGAAGCGTTTACTTTGAAAAAA
TTAGAGTGTTCAAAGCAGGCCCCGGCCGCCTGAATACCGCAGCTAGGAATAATGGAATAG
GACTCCGGTTCTATTTTGTGGGTTCTCCTGAACTGGGGCCATGATTAAGAGGGACGGCCG
GGGGCATTCGTATTGTGCCGCTAGAGGTGAAATTCTTGGACCGGCGCAAGACGGACGAGA
GCGAAAGCATTTGCCAAGAATGTTTTCATTAATCAAGAACGAAAGTCGGAGGTTCGAAGA
CGATCAGATACCGTCGTAGTTCCGACCATAAACGATGCCGACTAGCGATCCGGCGGCGTT
ATTCCCATGACCCGCCGGGCAGCTTTCCGGGAAACCAAAGTCTTTGGGTTCCGGGGGG
>NODE_382_length_625_cov_74.443199
CCGCCCACTCAGACAATTCCCACCCCAGCTCCTCCTCCGATGACCAGCAGCATCCCAGAG
GCTCCATGGTTCCGTTGGACTGCCCACCGCCTCCTCACCCTCACCCTCCCTCGCACCTCC
ACAGCCCGCCCGGTTCTCTCCCTCCATCCTCCTCCTCCACATCTTCCATCCCTCCATCCT
CTCTGTCTCTTTCCTCCTCCTCCTCCTCCTCTAACCCGCTCCTCCACTCCCAGTCCCTAG
GGAGCAGCACCCACCTTCTCCCCAGCTCCATGCATCAGCACATGGAACTTCAGAGTGACC
ACCTCAAGTCGCTGGACCCTCACTACAACTTTAACCACCCCTTCTCCATCACCAACCTCA
TGTCCAATGAGCAGAAGATGGACCTCAAGTCCTACCAGGACCAGGTGATGGCCTACAGCG
GTTACACAAGCGGGTCCCCCGTAGGGGCCAAGCAGATCTACGACAACCCAGGGCCCGCGA
CCATTGACTCAGGAGCCTACTACCAGACGCTCTACAGCCGGTCAGTGCTCAACGCCTCCT
AAAGGGGACCTGTCTCACCTCCTGTCCACCAGAGAGGCCCAGCACAGACAATTAAGGGGT
CAGAGGATCGTTCTCTCGAAACCTTCCCTAAAATGGGCATCCTGTGATCTCTCAATCCCC
CCCCCCCTCCAGCTCAGGttcatgccagtgggaca
>NODE_383_length_241_cov_83.983406
AAAAATTGGGACCACCACACCCGTCTGCCACTCCTTAGGTACTGTTCCCGATCTCCACGC
GATGTTAAAAAGGCGTGTCAACCACGACAGCCCTACAACACCCAGAGCCTTTAGCATTTC
CGGGCGAATCTCGTCCACCCCTGGGGCCTTGCCACTGTGGAGCTTTTTAACTACCTCAGT
GACCTCCACCAGTGAGATGGGCAAGGACTCCCCGGACTCTTCAGGCCCCGCCTCCTCCAA
GGAGGGCGTGTCAGTCGGGTTCAGGAGTTCCTCAAAGTGCTCCTTCCACCGCTCGACTAT
AGCCCCAGTCG
>NODE_384_length_358_cov_54.955307
GCGGCTCACAATTAAAGCCCCCCCACCCACCCATCCGCTGTCTTTCAAAGGCTGATGCCG
AGAGCGCATAATTATGCATATAAACATAGTGGCTTAATTATCTCTCACAACATCAGTGAC
AATGTAATTAACAAACATTGCAAGATCAGTGAGAGAAACTGCGACCTTCAAAACATTTAA
CTCCTCACTCACATTGTGGCACCGTGCAGATTTCCTATCAGCACAAAAAGTCCTCCAATA
CAAAATACCTGGGATGATTTAGAAAGGGCATTATTAGAGTGAGCCCTCGCACCAGCTATT
CGGCCAAAAACCCGATGAATTGAAATGATGAAAGAAATGACAAAGATGGTGACTGGAGAC
CAAACAGACCAGGACTTCCAGTTTTCTCTGTACAAGGTTATGGTTCATTTCATGTTTCAA
GGCCAGCa
>NODE_397_length_392_cov_26.436224
TAATCAGGTTGGTGATAATGGGACGGGGCCGGCCGGGGCGTAAATAGAGAGCATCCTCTC
CGCCTCCCAGCGCTGAACTTAATGAACTTATAATTGATGCGGTTTCGCCAGTTCTTTTGT
CATGCAACAGAAAACAAACCTCTCTCTGCTGATGGACCTGTTTTCCCGGCTCGCCTCAGA
TTGGTTTACAGCAAGAGCCTAAGTGCCACGTAGTTAGTTTCGTGTGTCATATAAAATCTG
CCCAGGCACAGGGACGCCTGCAACTAAAACCTTAAGTGCATCCACGGGCATCCTACGCCG
GCTTTGCACTTCCGTCTTAAAGGAAGGGGGCAGAAACTCAATCGCCTCCCGGCACGCCGG
AGAAGTGCACGTGCTCCTGCTTTTAGCCATCTCAAAAGCACCACCGTGGTACGGGTGCGG
GGGTGGGGTTCTGTTAGTCTGAACAACAGCCCCGATAAGACg
>NODE_398_length_500_cov_54.686001
TGGAAGGAATCACACCATTCAGTAAGTTCATATAACAATGCAAATAATTCCTGCTTGATT
TTTTTCTTCCGTAGCTCAATTCCCTTTTACATTAATCTCATTATCCTTTGAACCTTTTCA
CCGGCAACGCCAAATGCAATTTGTATTCTGAGGCTATAGCCGAAGAGCTCTAAACTGATT
ACCCCAATATGAACCATGGCAGGCCTTTATATTGTTGAGTGTGAAAGCGCCATCCAGCTA
GTGAATGTGGTTCTCATATGCCTTCTGAGTTTCATGACACACTGTTGCTTCTGCTTTGCA
AGGGGATAAATTAAGCGTGTGAAAGTCTAAGCAAAGCCCTCATTTTCCAGTTAATCAAAT
CTCCCCCTAATCAAATTAGCACACATAATTCCTCTGGATGCGTGGCACAAAAACAGCATT
ATCCTCTTCTCTGGAGCTGAAAGGCGGAGGAATCACTGTGGTGCCTCTCTTTCCTCTGCA
TGAGTGGTCCTGAATAGCAGAGGCAAGGGCCAGGGTTAGGCGTAGGGAGGGTGGGGTGCA
TGTGTGTGTGTGTGTGTGTGGGGGGGGTTt
>NODE_399_length_481_cov_40.378380
CACACACACACACACACACACACACACTCACAGCCCCTCTTAAAACTCCTCTCTGCCTCT
CTTCCTATAGCAATTTTGTCAGAAGTTGACAATGTCTTGATTTAGTTGTCTGGCTGTTCC
GGCCAGTTTTCCCTGCTGTGCTAATGTGAACAGGACATCCTGCTGGGCACCAAAGAATAC
CACTTCATGGCAGCCGCATAGCTGGCAGCTTTTATTTATGGCGCTACAAAAATGAATAGG
TATTAGTGTCCAAACATTTCTCCATGCTCCTGCAGCCGCACACAAAAGCCACTGATTTCC
AGCAAATCTGCACGTATTCTTTTTCATAAAGACTAAGCCGGAGGGAGAGATGGAGAAAGA
GAGAGAGAGGACATTTATGATTTAAAAAGACCTCAAAGGAGGAATAGGCATGGTGTTTCA
AAAAGACGGATAAGTGGAGAAGTAAAAAAATAAATCACCTAGATTTATTGTACAATTTTG
TCAAAGTTTAAATGAAAAATGCCAATGTCCCAAAATGACTAACTCTTAAGTGTTCATCTA
AGTGTTCCTGc
>NODE_406_length_71_cov_7.422535
TTCAAGATACGTGTGCAAAGTATGCTTAGTAGGTATGCTTATAGTAGGTATATACACAAG
CCATGTTGAATATTAGTGCCCGCCTACTGACTGGCTGAGGCTGGGGCTTCGGCCGGATCG
GAGGGATGAATTAAAATGTCT
>NODE_407_length_437_cov_34.006866
TTTTGACTCCCTCACTCCCATGTTACCACCAAGTCCGGACGAATCCCTCTCTATGCCCCA
TGGTGTCATGGTAACGAGGGAACATTTGGTCTCTGTTTAATAAACGTGGTCGCTCCAGAG
TGAGGATCCTGTATTGACCACTCAGGAAGAGATTAGATGCTGGTGACATTTCCGAGGTGG
AATTTGCAATTTCCACAAATATGAGGCCATCCTCGAGCCCAGCATGACAGCACATAAAAT
CAATACAAATAACCTGAATCCCTAATACCTTGATCCCTGTTAGTGGAGGGATGCATTACA
ACTAAGACACTGGGAAGTGTTTCCCCGCACCCCCCTTCCGAGCTCACTGCTGATTCCTAT
CGACTGGCTCTAGGCCAAACACAGACGCAATAACAATTAGGTGGGCCACTGGCCCAATTC
TCTTCCTTTTTCACACATACACACACACACGCGTACCATGTGAGAACTCCAACAAGCACA
CACACACACACACACACACAGGCACAa
>NODE_411_length_338_cov_66.369820
TGCGTGGTCACTTTATTAGGACAGATTAGTCTTAGAGAGGTGCTTGGCCTCTTCGATGGG
CTGCAATAGAGAGACGCAAAAGCCCTTTAGATGCGTCTCTGTCCACATCACAAAAGTACT
GGAGAGGTTCATTCATCGACCCATTAGCCACCCACTCCGTTTAACTCCTTCCTTGGCCTC
ATGGATCAGTATATTAGTTGATTCCAGGTGTCCAAAGTTTATGGTTATCTTTTATTTTCC
CTCCTGAACAAAAAAGTCTAAGGGCCTCATGTGAACCAGACCGGGGAGGGACGGCTGAGG
AGAGAGAGGCTCTGTTTATTAGACAGCAAATAGCCGACCAGTGGGTTTATGATGTGGAAG
GTCATTGTTGGTTAATAAGTGGCCACATGAGTGCGGGCAGGTGCTGTG
>NODE_412_length_89_cov_76.730339
TTGTGCAAAGAATGTGTGCAAAGTATGTATTCAAGATACGTGTGCAAAGTATGTATGCTT
GTGATGTAATGGATGCAGAGATGCCATATAGGGTATATACACAAGCCATGTTGAATATTA
GTGCCAGCCTTCTAACTGGCTGAGGCTGGGGCTTCGGCC
>NODE_413_length_431_cov_29.264502
AGAGAAGCTCGAACAATCTTTTAACAACTCTACATTTAAACCCAATTAATTGAATAATCA
TTGACGATGATGATGCAAGAATCCATGCCAAAGATAAGACACAAAAATGTATGAAATTGT
ATGACTAAGTCTATATATATCTATATGACCGCCACATAAATTACATTTTAGGGGCCTGTC
GCCCACGCAGTTGGGAAAAGTTAAAAAGAACTTACTGCAATAACCTAGAGTCCCTCGTAC
GCTCCAAGCCCACACCATTCGACCAGTCCACACAGTCCAGCACCCTAACTGCCACCAAGC
CCTTTCTTCCTCGGATAAGGGGAAGCCAGCAGCTGCGATTCCGGACAGTTAAGATTATAT
ATGATGTGTATATATCGAAGGTTTGTCAGCTCTTCCAGGCCATAAAACCCACTTAAATGA
CACCACGTGCTCTCTACGCGCCATTCACGGGCCCTGCTTGGGGTAACCTTGTAAACTTTA
AAATACGCTAAAAGAAAGACa
>NODE_414_length_71_cov_48.690140
GGGCAAGGTGAGGAACAGTCGGAGCTGAAAGGGTAGGAGAGGGGGTGGGGCCTACGGCGA
GGGAAGAGGGTGAGACTGAAAGGACAGGGGGCATAGCAACCGGGGCTAAAGGGATAGATG
GAAAGGCTAGGTTTGAGGGGA
>NODE_415_length_220_cov_81.663635
GAGACTGAAAGGACAGGGGGCATAGCAACCGGGGCTAAAGGGATAGATGGAAAGGCTAGG
TTTGAGGGGATAGAGGAGGGAGAAGCTAAGACCAAAGGGGCCGGAGAGCAAAGAGGTGAG
ACCAAATGGGTGGGAGAAAGGGCAGGTTGGACAGAAAAGGAAGTCAGGACCGAGGAAGTG
GGAGGAGATTGGGTTGGGGTAGGGACTAAGGGCAAGGGGGTGGGGGAAAGGGCAGACCGG
CTGCCGGGTATGCCCGATGGCAGAGAAGTAGGGATAGAAGGTTCTGATCT
>NODE_416_length_519_cov_38.080925
GTGTGTGTCTATCCGTACTGTAACCGGTGGTCACTCCTGTGTGTGTGTGTGTGTGTGTGT
GTGTGTGTGTATGAATGTATGTGTGGTGTTCCCTCCCCTCAGCAGGTGTTCACAGACCCC
AGTAACCTCCAGCGGCACATCAGGTCCCAGCACGTGGGGGCGAGGGCTCACGCCTGTCCC
GACTGCGGGAAGACCTTTGCCACCTCCTCGGGTCTCAAACAGCATAAGCACATCCACAGC
AGTGTCAAGCCCTTCATATGTAAGTCATTCAGACCCTACCTATGTAAGTCTGCATGCTTC
CTCCACAACTTCTCTGCTCTTAACAGTTTTAAAGTTTTACTATCCTAAAAGTGCTTCTCT
AGTCATTTTTTTGTAAGATCTTTGATGTAGCCCAAATGCTCAAACCACCAAGATGTCAAT
TCACGACTGCTCAGATAGATAGATAGATAGATAGATAGACAGATAGATGGATTGATAGAT
AGAGAGATAGATATATAGATTGATTGATTGATTGATAGATTGATAAATAGATAGATAGAC
ACAGACAGAAAGATAGATGGATAGATAGATAGATagatagatagagaga
>NODE_431_length_451_cov_388.849213
GGGGGATGCGTGCATTTATCAGTTCCAAAACCCATGCGGGGCGTCCCCCTCCCCCCGGGG
AGGGTGCGTCGCCCCGGCCGCTTTGGTGACTCTAGATAACCTCGAGCCGATCGCTGGCCC
CCCGTGGCGGCGACGTCTCATTCGAATGTCTGCCCTATCAACTTTCGATGGTACTTTCTG
TGCCTACCATGGTGACCACGGGTAACGGGGAATCAGGGTTCGATTCCGGAGAGGGAGCCT
GAGAAACGGCTACCACATCCAAGGAAGGCAGCAGGCGCGCAAATTACCCACTCCCGACTC
GGGGAGGTAGTGACGAAAAATAACAATACAGGACTCTTTCGAGGCCCTGTAATTGGAATG
AGTACACTTTAAATCCTTTAACGAGGATCCATTGGAGGGCAAGTCTGGTGCCAGCAGCCG
CGGTAATTCCAGCTCCAATAGCGTATCTTAAAGTTGCTGCAGTTAAAAAGCTCGTAGTTG
GATCTCGTTAAAGGATTTAAAGTGTACTCATTCCAATTACa
>NODE_432_length_192_cov_25.583334
CGGTTCTGACATCCCCGGAGAGCTGCGGACCTCGGCTGTCCGACCCCACCCGGCCCCGGC
CGCTCTCTCAACACCGGCGGCCGCTGGAGCCCGCAGAACGGCCGCCCCCACTGCCCACCC
TGTCTCTCTATTCCTCCCTTTTCACCGCGACTTTGAGGCCCCGTATCTCGGGCCCCGGGG
GGACCACGGGCCCGGTTCTGACATCCCCGGAGAGCTGCGGACCTCGGCTGTCCGACCCCA
CCCGGCCCCGGCCGCTCTCTCA
>NODE_433_length_568_cov_34.250000
ATCACTGACCAGGCTGCAGTCTTTGCTGGAATTCGCCCCTGCGCCACTATCTGGAACCGC
GTTGAGGCGCGGACCATGGGGCTGTGGTACGGGCTGGGGCTGTGCGTGATGACCGTCGCT
GAAATCATCGAGCCCGTTTGTAGTGACATTACCGAAATCATAGCTCGGTTCTGAGTAGTT
TGACCTCGGATAGGATGCCTCGTCGTGATGGGGAAAGCCCGTATCTTTTGGTCGTTCGTA
GTAATCAGCAGGGGTATGCATGTATCCGCTCTGTTGATATTCGTCGCATGGAGGAAAGGA
AGGTTCGATATAGTTCGAGTTTATCAAGTAGGAACTCATGGTCATTAATTTGTGTGCAAC
AATACTAATTTTTATCGCGCTGTCGTTTTTCTGATCTCCACAAAACCCTCCTACTCCCTG
TCAAATGTACAAAGTTGTCTGGTCACGTGTAAACCGCCACCAATCACCATGTCTCCTGTG
GGCATCATGTAAACAGGAACCAATGGAAAGCATGGCATTGGCACAACGAGTATTGCTCTG
GCTAGCTTACGTTGGTGTTTTCCTTATTAAATCAGAGTATATAAAGACAACCCAATCAAG
TCACTTGTTTACTGCATGGACCAAACTAAAGTAGGTGa
>NODE_435_length_179_cov_6.530726
TGAGAGGAATTAGGGCAAATCAAAGGTCACTGGATCGGGAGACAAAACTGGCACCGCTGC
CATGTCTCATTTTCAGGGAGAAAGAGAACACAGAGAGGAGGCGCAACAAGAGAGGGAGGG
AAAGGAAAGATCGATAAACTACACAGAGGGATGAAGGAGAAAAGGAGACAGAGTGAAAGA
GGGAAACAGAGGAGAGATGGCTAAATAAGGAAATGAAGCAGGGCACAGTGGGTTTAAGTG
CGGGGATTt
>NODE_443_length_499_cov_32.905811
CTGCTCTCGTCTTTGGACTGTGCAGTGACCTTCATCTGCGCTCCACCTGCAGGAAGCCAT
GTTTGATTCCCTGTCCGCCGAGGCGCCTCCTTGACAGGAGAATGGTGTCACAGGACCGAG
TGGAGGAATTTCTCTTTCTCTGTCATCATTAAGGGGCTTCCCCCTACGGTGCGCCGGATG
AAAAGTACGATTTAATGTTCTCCGGAGAGTGGCACAAGAAGAAAAGCTCAAAGCCCTGCA
TGCTGGTTTCTGAGTGGGTCACTCTAGCCCTCGCAGCGAATGGGATGTCCCTGAGGAATT
TGCCATAGACCCGCCTGAAAAGGCAGGGGATTAGGGCCCTTTTAAGGATGGCAATGTAAC
AAAAGGAGCACTTTTATGATGTAGCGGCATAAAATGAGGGCCTCCATTGTGTAACTGATT
GCAAAAGATCTTTGAAACTGGGCAGCCGTGCGCTCCGTGCTCGGCCACTAGACCGGTAGG
CTTTAACGGCTTGTACAAAATTACTTGTCTACATTAGGGATGGAGGAGGCTCTCGTTTAG
GAGGCAATGTAGGAGATTATTGGTGTGTt
>NODE_454_length_392_cov_20.071428
CGTCCCCCCTTGCTCTCCCCCACCCCGGGAGGAAGCGAGGGAGGGAGGGAGGGAGGGAAG
GAGGGGGTAATAATGTTGACCGACTTATGATTCAACCCAGCAGACAGCAGCCGCGGCAGC
AGCAGCACCAAGGCGTTCCTGCCCCGCTCAGCGCGTGTGTGTGAGTGCGCGCGCGCTCTC
TCGCTCGCTCGCGCGCGCGCGCGTGTGTGTGTGTGCAGCGAGAAAATGGGAGGGCGCACA
TGATGAACCTCCACGAAGGTAGGCTGCAGCGTGTATTTATGATGAGATGAAAGAAGATGG
AAGTGAGAAATGAAACAAAGTAAAGGAAAATATTAAACACAAAAAAGGGGGTAAGAAAGA
GGAGATTTGCGTGGGCAGAGAGCAGAGAGGAGGAGCTGTTCCAACCAGCTTTGGACTGCA
GGTAAGAAATGAGGGGAAAGTAAGAGGCAGATATGAGctcct
>NODE_455_length_237_cov_43.135021
ATTACTAAACAGCAACTTAAAGAAAAATCCTGCGTTTTACCATTCTGGCTCCACTCCACT
CCTCTCTGGGTTGATCTGATTATTTTTCCCTTCACGTTTTGTCCCAATAGCAAATTACCA
ATTCTATGAATTGCAAAGCAGCCTCAGAGACGCTGAGGGGGAGAGAGGGGGGAGTGGGGC
AGATGCAAAGATTGAAAGGGATCTTTGCAAACACAATCACGTTCTTAAATGGAAATGCGA
GGCTTTAAACAAATCTTACATCTCTCCCGTTCCATTCGCCTAAAACTCCGAAATCAGGCG
Catgttc
>NODE_465_length_514_cov_42.293774
GAAACCGGCCATATGTCCTCTGCACAGATACACACACACACACACACACACACACACACA
CACACACACACATAAAATAAATATAATGTTGTTGCTCCCTTCAAACCCGTCAACGTCAGA
GGGGACCTCTGGTAATGCAAAGTAATCGGGCGCCGGCGTAACCAAAATAAATTTGGGTCC
TGACACGCTGTTGAGGAAAGAATAGCAATCAAAGAATTGAATGCATTTCTGATGTATATT
TAAGGCTCTGACACCCAGACCACAGATGTACATGTGTTGGGTTTCCATTTTGCAAAAGAT
ATGGCTGGTGATAACCTATTACAAGCCACCGTCAGACGGTCGACTCCCTCGGCCTCCGAC
AGGAAAAATTCCATCACATGTTCAGTCCCGGAGATGTAATATAGAAACAAATTATAGCTG
GAATTGAAAAGTCACAAGCTTATTCCGCCTTGATCAAACCACTGCCAAGAGGCCTAGCGT
GGAAGTGGAGATACTGGCAAAATGCTTTTTATTGTATTATCATTGTTGACATCTATGGTA
CGGCCAGCTTGGGCGGATGAATACGTACATATTCTACAGAAACt
>NODE_466_length_567_cov_52.890652
ATTTTGCGTTCAATTAATACTCGCAGAACAAAGATGAAGATTAGATATCAGGCCCCCTTT
GCGGGAGACAAGGCTCCGAAAACTATAGATTTGCACGGCAATTTAAGCGTATTGTAGATA
ATAAGCAGGTGTCTGGTTTTAGCGAGCCTGTCTGGAGATGGGGCTCATACCTGTGGCTCA
GCAAAAGGCTGCACATAAAAGACGGACCGAATATGTTCCAGGGGAATATTGCCTCTTTCC
CAAAGACCAATCCGTCTTGCTTAGGGAGGCAATCTCAGGTGAAGTAGATAAACTAATATT
TGTGTATAACCTCAGTCAGACAATACAAATGATGGGATAGTTTTTCATCTCCTTATGCAT
ACAGGGAAATATGAAAAATTGCGGTTTAGGAATATTTGCCGGGGCTGTGAGGCGGCCGAC
TGGGCTGCGGAGCGCCCTGGGCCATGCTCCTCACCGGAGAGTGGGAGAAGAGAAGAGAGA
TGAGGATATTATGCCCGTCTGTCTCCCGTCACTAACCCCCCCACCCCTCTCCTCCGCACC
GCACTAATTCAGACGGGCCGCGCGGTCGAGAGAGAGAGAGAGATTGGGGTGGACAGAGGG
GGGGCGGGcgaggctccggcagtcgccttggcccccc
>NODE_467_length_128_cov_72.578125
AGGGCAGGGTTTTGAAAGGGTTGGAGTAGGGGTTAGGGTTAGGCAAGGTTGGGGAGAGGT
TAAGGTAGGGATTGGAGTAGAGGGCAGGGTTTAGAAAGGGTTGGAGTAAGGGTTAGGGTT
AGGCAAGGTTGAGGAAAGGTTAAGGTCAGGGTTGGGGTAGAAGGCAGGGTTTCGAAAGAG
TTGGAGTAGGGGTTAGGG
>NODE_471_length_302_cov_25.814569
CTGGGTGCCACTTTATCTTCTCCATCCTCCAAGATTATACCTCCAGGGTTCAGGTGGGAA
TCCATCATTGCTATTATTACCTGGAGTCAGAAGACGCATCTATCACCACTAAGGTTACCA
TAACCTCAATATTAACACAGGAAAAGCCCCCTCCCTCTAATAAACAGCAGAAAGGATGGG
TCGGCTGGTGGGATTTCATTTTCTTTTCACTTTTAATAAGGCGCTCAGAGGAATAAAGAT
TACAGGCCATATTTAGCATGCAGAACAAATCAAGCTCTCCCATTTCTCCACACCCCGTTT
TGGTTCGTCATTAGGATCTAGAGGGTTCTGGTCTGGAGAGGCGTTCCCTCCAACAATCCT
ACTCCTGCTAGg
>NODE_482_length_454_cov_22.343613
CTGTCTGTGCTCAGGAACTGTTGAGCAGTTTTTAATTATGTATATAATCAGGTTGGGGTC
AACATATTTCATGCAGCAAGAATGATGTGCATTTAATGACTCCGATACATTACCATCCCT
ACGTAATCCCATTGACAGAGCGCTTCTGTGTTTAACTACCATTAATCAGCATCAAGGTTT
GTCTATCTGGAGAAAATAGATTATGGGGGGGTGGGGGTGTGTGTGTGGGGGGGTACACTA
CAAGAGTTTCACGCTGTCCAAGTTAAGGGGGGTATGCAGAGCAGGCTGATAGATAATGGT
CACCTCGAGGCTGACTAATAAAGCATGCTAAAGGAGCTCGGCGCGCGACATTACCAAGTG
TAGTTTTTACAATGCAAGATGTATTGACTTAATATAGTTACTCACTGATGCTTACCTGAC
TGAATGCCCCTCGAACACTATCAAGGCAGGTGGTAATCAGTTATGTCAAGGAAGACAACC
ATACCGTATTTCTGAGTAAATTGGGGCTTTGAAGTGTTCcagta
>NODE_483_length_487_cov_52.864475
TCTCTCTCTCTCTCTCTCTCTCTCTCTCTCTCTCTCTCTCTCGCTCTCTCTGATGCCTCC
AGCTGCCACACAAACACACACAGTCACGCGCACACACAAAGACAGAAGAACACTATCTCT
TTCTTTCTTCTCTCTCTCTCTACGCCACCCTCTCTCTACACCACCCTCTCTCTTCGTCCT
CCCTCGCTTGAACCTTACACCTACGTGCTACAGACGGTTTCATTTTATAAGAGATAAAAC
CACATTTGGTGGAACTGATTAAACAGAGGGAACAACATCCCCATCTGCCATTTATTCCAA
TCTGAAATTGCTTGGGCAGATGCTGACGTCTTTGGAGATGATTGATTCAAGCCTGTCTGG
CCAAAGAGTGGAGGAGAGGAGAGGAGAAGAGAGGAGAGGAGAAGAGAGGAGAGTGGAGGA
GAGGAGAGGAGAGGAGAGGAGAGGAGAAGAGAGTGGAGGAGAGGAGGGTCTTTTCCTTGA
GGCTTCGGCTGCTGTCCACTGTCCTGCCCTGCTCCCATAACCGCACCCACCTTTGCCTCC
TAACCCCCCCCGACCCc
>NODE_484_length_878_cov_59.568336
CTTTCCCATCGCGCGGACATTCCTCCCAAAAACAGACGTGTGTGCTCTGCTCCGGTCCCC
CGACGTGCTCCACCGTGACGTGGTTGACCAGTTCGTGCATGGTGCTGTAAGTTTTAGAGC
AGGGCTTCTTCGAAGTTTGTTCTTGGTCGATCCATTTGCAGATTAACTCTTGCTTTATAG
GCTGCCTCATGTACCTCAAAAAAGCCCCCGCCGCTCCGTGAGGAGCAGAAGCGATGTTCA
CATTGAGGTTCATGGAGTTATAGCTGTGGAGGGACGAGGGTCCATAATGCTCTGGCCTGT
GGCCGAAGTGCTCTGGCCTGCCGTAGATGTCTCCCGGTAGACCCAGCCGCATCTGCCCGT
TGAGGGCATGGTGGTGGGCGCCCGGGGACGTCTGGTCGTGAAGTCCAGTGAAAAGTGGAT
GGGTCCCACTTTCCGTGTGTCCATAAGCACCTGTTGGGGAGATGAACATGCCATGGTGAT
GAGGGGAGGAGGCGGAACTATGCTGGTCGCCAAGAGCATGCATAGCAGAGGCTGAGAGCT
CTCTCCTGAGGATGAAGTCCCTGCTGCTTGAGTAGCCTGAGTGGGGGTGAGCCACGGGGA
AACCAACTGTGGTCTGAGCAGAAGTGAAAGATGCCGCGGTCTGGGCTTCAGGGTGGCTCT
GAATGTGCTGAGATGGGCTAAGTTTGAGAGCATTTGTCTGTGCCATGTGCTCTGGTCCAA
ATGGAGTGAGTGCCACTCCAGGGTCGTTGCCCATCTCCCCAGGGTGGAGGTGGGCATGGT
GGGAGAGAGTGTGATGCCCCCCTAGCCCCGGGAAGCCTGTCATATTCTGATGAGGAAGGG
GTTGAGTCGCTGCCAAATCCGCTAATCTTATCGCCGGATTCCTCTTGCTTAAAGGGGGTT
CCATAACTACACTGCTAAGTCCATCCACATTCACCGCTATTGTTTTTa
>NODE_485_length_480_cov_40.270832
TATTGTCTCAAAGGTTTATGACGCAGGCAGCTGGTTATACCTGTGTTTTGAAGAGCGATG
GTTGAGACAAAATTTCTCTCAAATAAAAACCCAGCATGATCAAAAATTGTCCGATCCAGA
ATCCCTCTTTCCATCACTCTCACTTTCTCCCCTTCTGAAAGTGTTTGAATGTGAAAAAAG
CTCTCAGCAAAATGTTACATTTCATCATTTTTCCGTTCTTTAATTTTCACCACAAAGCCT
AACATGTTTTAAGAGGTGCAACCTAATATTGCCTGAACTCCAGGACCCACCACAAAGATC
TCTGGGTAAATGGGAGAGAAAGGAAGTGCACAGACAGGAGGACGGGCGTGGATGGAAAAG
TGCACGCGCTAACTTGGCTGCCGTACACCCTTTAAGTAACAACACATGGCAGAGGAGGAA
TTCCACATTCGTGGACACTCTACGTGAGTAAAGATGGGAAGGCCGTTTGGCCAGCCCCTC
TGAATGGGAAGCTGATAAGGCCCTGCCATACCTAATGCCGTTCCATGTTCTCATCCTGGG
GTATGACATc
>NODE_486_length_233_cov_54.373390
GACGAACAACAATTTCCTCGTTTTGTCGCAGCCGTCATCTGTCATGTGGCTGGGAGGTTG
TGCTGTTTGCGCTGATATCAATTAAACGTGGATTAACGGGCACATAATGACCTTTAGCAG
TAAATTGTGTGTAATGTTGCAAGGCAGGATACAGTATATTCCCCAGATGTCCTACCAGGC
CTTGACGTATGATGGAGCAGATGTCTTAGCCAGTCCAAATGGCCCACTATAAGACACACA
CACACCCAAACACACACACGCACGCACGCACGTATACACACACACACACACACACACACg
ggc
>NODE_487_length_285_cov_189.810532
AAAAAAAATGAAATGGAACGGAAAGCAAATACAACTCTTAGCGGTGGATCACTCGGCTCG
TGCGTCGATGAAGAACGCAGCTAGCTGCGAGAACTAATGTGAATTGCAGGACACATTGAT
CATCGACACTTCGAACGCACCTTGCGGCCCCGGGTTCCTCCCGGGGCCACGCCTGTCTGA
GGGTCGCTTTGCCATCAATCGGGACCTCGCGTCCCGCGGCTGGGGAGTCGCAGGCCAGGA
GCGCCTTCGTCCCCCTAAGTGCAGACGGTGGGGTTTGTCGCGGTGTTTCGAGTCGAAGGA
CGGAGGGCATCCGCCGCGGGGGCGGCCCGCCTTCGTGCCCGTTATCTCCCCCCCC
>NODE_496_length_77_cov_270.714294
CCCGCCGCGGGCCTCCGGAGGTTTGAACTCTCTCTTAAACTCAAAGTCCGTCTTCTGACA
CCTCGCGGTCGGAGAGCGGGTGGGAGGCCCTCCCGTGTCCGACAATAGCGCTCTGGCCTC
GGCCACAAGTCCGCCGAGCCCCCGCCG
>NODE_497_length_77_cov_157.623383
CGGCGGGGGCTCGGCGGACTTGTGGCCGAGGCCAGAGCGCTATTGTCGGACACGGGAGGG
CCTCCCACCCCCTCTCCGACCGCGAGGTGTCAGAAGACGGACTTTGAGTTTAAGAGAGAG
TTCAACCCTCCGGAGGCCCGCGGCGGG
>NODE_498_length_169_cov_403.781067
GCTGAGCCAGGCTTTCCGACCCGACCGGGGCCAGCCTGCTCGCTCAACCCTGGCGGCTGG
CCTCCCCGCCCACCCTCCCACCGTGCGTCTCTGTTCCTCCGTTTTCACCCCGACTTTGAG
GCCCCGTGTCTCGGCCGGGAGGGAGAGGCTCCGGCGGCCACGTTCAAAGATCCACGGTGA
TCCCCGTGACCCGGCGCACCGGCCGAACATGCGCACCCACACTTAAGCACCCCCTCCTC
>NODE_500_length_343_cov_19.341108
TTCAGTTGTAATTGGCTGTGGCAGCTCCGTACCTGGCAGCAGTGAGCAGTGATGGTAGAG
GTTCAGCCGAGCATCCACGCGTTGTCCTGGAGCGGGGCGGGACCAGAGCGGGGGGGGGTT
GAGTCACCCTGAGCCTGTGACTGGTGGTACGGAAGTGTGTCGGAACCGATATGTCACATC
TGTCCCTGTCACTTTGCATCAGCGCCATGCTTGGCTCCGGCCACACAGGGAGCAGACTTA
AAGCAACAGTGGCCCCTTGGCCTGAGCGCCCCCTCCCTTCCGACCACAGCATCCCCTGCC
CTCCCCTCTCCTGTACTAGATAGGGGGATCGGGTGGTTATATATCCAGCAAACCACTGGA
TATAAAAAGGTAGGGATTTTCATTTTTATTTCTATTTAACCAGGTGCATCTCa
>NODE_502_length_444_cov_20.477478
TCAAAGCAGACAATGTGTTGCGAAATGTTGAATTTGAGCAGACTGATGGGAGAATCTGTA
TTGTCTGAATACAACGACGGCTCATTCATTTGGCTTACGGATGGTTTATTATTCAGTCAG
AGCAGACGTGTGTATGGGTGGAGGGGGGGCAGGGTTGGGGGCTGCAGGTGGGCTTCGGGC
GCTCGTTGCAAAGCCGTGTCCGTCCTCTTCAGCCAGCTGACCCCACCCGTCATCAGGACT
TAAGTAAGAGTGAAAGTCACTTTAAATGGATGGAGGCTCCAAGGGATCCAGACTTGGCGG
AGCAGCTGCTGCCAGCCTGTGACTATTACTTTTCCATGGCGGCTGACTTTGATGTTTTAA
CAATCCATACATATTGATTGAGACTGATAATAAACAATTTGATTAGCCTCCCTCTATAGG
CTGTCATTTCAATCACTTTCGGGGCTCCGATGAAGTGGAAGTGAGGTGCAGCGAACTGGA
GGGGTGGGGGGAGGGTGGGGGGGGGGGGGGGGGG
>NODE_507_length_514_cov_38.832684
CCCACTGTACATATGTAGGTATGTCAAGTATTTGCGCAAGTATGTATAGGATGCATGAGG
ATATGTGGTAGAGCCCTCTCTTGTTTGGGGGCGGGGGATTTGTTTTACCTGTTGTGGATC
TGAGAGTTGAAGTGACAGTGGAGGATGTCATTGAAGGCAAGCAGTCATCATCTTGGGAAT
ACCCAGCCTGAATTGCACGCAGGTAACTGTGGCTTCGAGTGCGGAACGAACCAGGCAGGT
CCAAGGCCTCCATGGCCTGGGATTCTACTTCGCTAAAAACGGACTCGCAAACTGACTCAA
ACTGGCCATTGATCTCAGTCTCACTCACCTGAGAGACAAAAACAGGAATAGCAGTCCTTA
ATTTTTCCTCTTCCTTTCTCTTTCTCACTTTGATTCTTCCCCTTTGCACAGTAAATATGA
AGGAGTGTTAGCGGGAGGATATACCACTGGCACTTCCGCCCCTTTGAACTGAACCAAGAG
CTTGGCCAAATGAAGCAAAAGAAAAGAAAGAAACAAGAAATACATTCACATTATCTTGGA
CAAGCATTCCATTTTTTTGCAGTGACCCATTGTAAGTTATCATa
>NODE_514_length_131_cov_94.450378
TTAGATTAAATCGAGCGCGCTCAAACTTCCCATCATTCTGATTACGGTAGTCATTTTGTC
ACCCTCATCAGCGGTCCCCAACCTTTTTTGCGCCACGGACCGGTTTAATGTCAGACAATA
TTTTCACGGACCGGCCTTTAAGGTGTGGCGGATAAATACACAAAATAAAATGATACGCTT
GTGGGTTTAATTTTAGCGGCa
>NODE_533_length_383_cov_47.660576
CAATATATCAAACGCATAATGCATTCTGAATCCACGCCGAGTTGATTTGTGACAGGAGGT
AATCCAGCGAGCGGCCCAGTATAATAACATTAACATGATGCGGGAGGAAAAAGTGAGGTG
TTCAGGGGTTCCTCTGCAGCTTATTTGAATACAATTACAAAATGCAGCCGCGTTTGCCCG
TCCTCTCCTCCCGCGCTGCTGTGTACGTGGGCCTGCATGTGAATGGAGCAATGGAGGCCG
GAACGCCAGGGCCACGTGGTCCTGGTTGATGTCACCGTCTCGGCACACTGACCTTTGCTG
TAATACCCATGGCAGACATCACAAACTCTCACATCAATTTAGCCCAATTGGATGTGGCAT
GTCTTGGCTAACTCGATTTGTGGAGAAATGCACCTGTCTCTGCCTTCTCTCCCTATAGAT
TTGCTGGAGTGTGTGTGTGTGTGTGTGTGGGGg
>NODE_534_length_424_cov_41.323112
TATTTCTAATGAACTTAAACTTTTCAATATAACGCAATGAATATCAACCTGATCAGCTAC
ATCTTTATACAAGTGGCATCCTTGAATATTTCTCATTTATAGAGTAAGATTTGTTTTCAT
TTAACATATTGTCCGGAATGAAAAATAAAATTCAAACCAAAAGGAGGGTTTAAATAAAGG
AAGATATCTCATAAGGCTACAATAAGAAAGTAAAATGATGTTCCGAACCTGGAACCACTT
AGCGTGGCGCAGAGCAGCCAGAGCGTCAAGGCATTTTTGCCTGTCCAAGACGTCCGCTGG
GTCTCTCACCATACCCGAGGTTACATCTAAAAATGGATTCGAATTGTCAAAATGGGTGAT
GGAGGAACGGGTGTTTGACCAGGTCAGTGAGGCTGGCAATAATCAAACACATTGCCACAC
ATACCAAGTGCTGTTTACCCCATGTTGCAAAGCACCTTACTGGAGGTCTTCACAGCTGGA
GGGCCCACTTCACa
>NODE_535_length_411_cov_68.282242
GGTAAGTATTAGCTGTATTGTTTAATCAATTCACTCATTAAGTCTTATAAGCATTAAGGA
AGTTTAATTAAGCACGGGCAGAAAGCAGATTAATTTACTTTCTGTCCACAGGTTCCTCCC
CCCTTCTGTGCACTTATTTTACGAAGTTAGAAGTAGAGAATGCTATAATTTGCAACCCGT
TTTTCAAATCCAATTAAAGTCAATGGTAAGGCGATGGCTTTTGTAGGCTTCGCCTTATGT
ACGGTATAAGGCTTATTATATCCACCCTTCTTTTTTGTGCGCGTGTGTGTAAGCCGCGAA
GAATGAACTAAATCGGGTTAACAGTTATAATAAGTTTTATTATTTAATAAAGTTTATTAC
GCCGCTGTGATCCTTTTAGGGAGGCTGTGTCGGTGTCACTGTGCCAGTAATCCTGCCGTT
GGTGCCGCAGTCCGTGTGGCCTGCCTGTCTGCTCGTCACGGCCCCCCCGGGCTCTCGGTC
c
>NODE_536_length_353_cov_32.138809
CTCTGTTCTACTCAATGTACAAACTAATTAAGAGCTAATACAATCAAACTAGAATAAAAT
AGATTGCACAGCTTCCACAGAAAAAAAAAATCCAATCAAACCTTTTTATGTGAAAGATAA
AATCTAAAGTGATCTTTGTATGAATAATGATCTGGGCTTTGTGTCCATTTAATAAAGGGA
CACTTGTCTTAGGAGGTTACACTCAATGTGCATATTGTAATCAATATGAATTACATAGGG
TTTTATCTATGTTATCTGCCCCAGACTGCTAAGCTAATTAATGTTTTATTGAGTGTTTTA
ACTCAATTATTTTCCAAAGTCAAAGAAAGGTACAATGCCATTTTCAATCAGTGCATTTTC
AGTCTAGTAAAGAAAGTGTAGTTTTCGTGGGAACCTCAATAGAGCTGCTACCAGCTCTCC
ATt
>NODE_537_length_421_cov_39.064133
TTCTTTTGATCTCCATCACCAATACAGCGCCTTTACTTTGTTCTTTTTTCCTCCCCGCTC
CAGCGGACAACATCTGTCCTCCTATCTCTTTCTCGTGGCTTTTATTGTCCTAGCCTCCTT
TTCTTCTCCTTTTCTTTCCGACTTCCAAGGTCAGACAGGACAAATAATGCCACTGGTGTC
TGCCTGAATGTAGCCCGCTAGCTTCCGTCGCTGCCGCTGTTGCCTTGGCAACACACTAAC
CATTAATTTTCAATTAAAGCAGACAAAGAGATGACAGCACAAGGTCCATGAAAGATGTCA
AGAAGCAGTATTAATATACGACAAGTGAGCATAATTGCATGTCCATTTTCCACAGCTCTT
ATCTGTGTTATCAGTGGAAAGTGAAGGCGCCTGATAATTTGGGGGTGTCTTTTAACCAAC
ATGCCTCTAATGTATCTCCACCACCAAATATTGTATTCATCATCACTTTTATGAATATTT
AGTCAGGGATg
>NODE_538_length_372_cov_17.303764
GGGCAGCAGCTTTTTTGCCCAAATTTGGAAGTTTAACCTATGTAGATCAATGTGCTTCCT
TAAAAGAGTTTAATAAATGAAAGTGCAGGGGGCTTCTTTTTTTTCTTCCTCAGTGAGCAG
AAAAAGCTGATGAGACAGGTTTAGTTTAATCTCAGGCAATAGAAGTCATTAACCATTCTC
GCAGGAATTAAAATATAGCTTGCCCTTTTCTTCTCTCACTTATCATTAGCATCACTTTCA
TCTCTGTGCATTTCACAAAGCTATTTTAATCATTACTTACTGCCTTCTGACAACTGAGGA
ACATGGCTTCTCCCCCCACTCAGGCAATATCCTGATTTTAGCTGACAAAATGTAGGACAT
CTTTTAAAAATATCTAAACTTTCCTCTTCTCTCATTTTTTTTAATTCATTCTTCTCACTT
CCACACATCTGCCCTTCATGAa
>NODE_539_length_448_cov_17.912947
GGTTAGGGTTAGGCAAGATTGGGGAGATGACAGACAGTGCTTCCACTGCTGGACCGGTAC
ATGTTTTAAGCAAGAATATGGACTATGGGCCCTACCGTCCCCACACCAGGGCCCGAAGAC
CGGAGAAAGGCCCGCCCGGAGAAGCCGCAGGCCGGAGTAGGCTCGTTACAGCCTCAAGGG
AAGTCCTCCCCCAGCCCCCTGGGCCCTCCATACTCCGACTAAAAACTTAAAGAAAAGATT
AAAAACAATCCGGGAACCAACAAATAAAAACACTGTAGCATCCGGTATCCCAAAATTCCT
AAATGGGCTGGCCAAGTCAACCTGACGTTTCGCAGGATTTCTGCTTCATCAGAGGTAAGA
AGTCTAAGTGGGGGCTACACCTTGAAGCGACTAAAAAGGAGGGAGAATGCTCAAGGTATC
CTAATGGGCGGGGAAGGCTCTCATTGGCGGCTCATTCTGCCTATTTACATTGGAGAAGGG
GGAGCGGGGGAGAGGGGGGGAAAAAAAAGGGGGGGGGg
>NODE_540_length_658_cov_47.045593
TCTGCGATTATTATCTGGAATCCAATGAGCTCTCGTAATAATCTTTATAGAATAACAGGC
GAATACTATTGTTGAACAATATTAATAGTTATAATAATTATTCAATTTATGACATAATAT
CATAAATATTTTACGTATTATATTGCTCTTAACATTGTGTAAGGGCTATTGTTGTAACAC
AGTTAATCACGCAAAAATCTAACAAAAATCAAAAATGAAATATTTATTACAGCATTTGTG
ACTGAACACCTTTAAACATTACGTCACAGTCCTCATACAAGTATTTAACGTATTTTTGAC
AAAGCTTAAGGGAGACGGCATTTTATCATCTAGTGAGGAACACGTGCTGAAAAAGGAAGG
AATTCATGGACATACAATATCAATGCCACAGCAGATCTGAAACTAGCAAAAACATTCTTT
TTCAATTGAGGTAAACACATAGAATATCTAACATGAAACAATTAATAGACTGAACTCTGT
ACGAAGTTTGTTACAATATTCTCTTAGCTTCCCCCCCCCAAAAGCGTCGAGTTCATAATT
TAAGTTCCTTTTTTTTCTTTTCTTATTTTTTTGTTTTGTTTTAGGTTTTTTGGTGCATCA
ACCGTCAATTGCTTCTCCAGTGCCATAGAATCAACCATGTTCTCAGTACTGTCCTTATGG
CAAGTTGATCCATTAACAAAGAAGCACGGTAGGATGTTGCTTTTCCACCTTTAAGCTTCC
TTCAAAAg
>NODE_541_length_160_cov_6.943750
ACTACCCCGTTACCCCTTTCCCAGCAAACACACCGTAAGCGTGTGTGTAAGGAGCAGAGA
GGGATGCCCAGCTCTTATATACGGGCTAATGACAGGGGGGAGGGGAAAGGGAGGAGGAGA
GGAGAGGCGAGGCAAGCAGGGCACGGGTAGACGAGAGGCAAAGGAGGTGTGTCCAGAGCA
AAGGGATGGAATAGGAGAAGTGGAGGGAGAGAGGGAGAGAGAGAGGGAAg
>NODE_545_length_170_cov_147.076477
CCAAACGCTCCGTCGCGCTTAGGCAGGCTGCCGACGGGTTAGGCAGCCCCGGTCCTGCGG
AGGGGCCCGCAGCCCCGCACCGCGTCCGACTATAGTGCACCCAGCTCGGCCACGCACCAG
CCGGGGGCCCGCCGCGGACCTCCGGAGGTCTGAACTCTCTCTTGCATCCGCAGTCCGTGT
TATGGCACCTCCAGGGTGGAGGCCGGGTGGTGGCGCTCTCCGAGTCCGACTACGGCTCTC
>NODE_561_length_444_cov_117.009010
TAGACAGATGGATGGGGAAGGCTTGGCAGACGTCCACCGAGACTCGGGCAGGCAAGAGGG
CCCTCGACATGCACACGCGGAGGGTGTATGTGTGTGGGTGGGTGGGTGGGGGTGGGGGGC
ATCCTCCAAACCAATCAGAGAGCTGGCAGTTCAATTACAAAGAAATAAAGGGACATTCAT
CATTCAATTAGGCACCTGTCAGGGCTCACAAAGGAAGAAAACTTCTAACCTGGTACTCCA
GGGAGAAGATGCTCAGAAGAGTGGACTGCGAGTGACTGGAACAAATAAAAGAAGGACAAA
GTTAATTACAAGAGTGCAATGCAGTGCAGAGACAAAGGGAGAAGGCTTCAAAGCCGAGAC
CGGCTGCCCTGTAATCTAAAAGAACATGGAAACAAGTGTGGCAAAGTTGTTCCAGATGAA
CACCTCCGACAAAGGATTCCTGCTGCGATGGTCCGGCGGTGGAGGGTGGGGTGTGTGTGT
GTGTGTGTGGTATGAGATGAGAGAAAAATACAGc
>NODE_562_length_349_cov_17.097422
TATCTGAATAATGAGCCAACACCACCACTCCTACACCAAGCACCACCCATTCTACACCTG
ACCACCCACCCTGCACCCCACCACCCTACTCGCTGGCCTTTTCCTTCTCCAGCCCTAGCT
GGAGTCGTTGATAGACGCTAATTCTAGTCCCATCTATGATGCTCCCTCATTAATCATTAA
TAGAATCTATTACTTTAGGATCAAATTATAAAAGACTGTCCTCCTTAAATTTTTAATAGT
TTGCATAATTGGTACCAGGAGGTTGAATGCGAATCATAAAAAAACCCAGTTTGCAAAGGA
CCAGACTCTGGGTTGAGCCAGATAAACCCGCATAGTTGTCGTACTATAACGATACTTGGG
GTGGCGATTTGATATGAATTGCGATTCTGTTCTCACAACTCGACATTATGATTTGTGGc
>NODE_564_length_388_cov_30.853092
ATAAGCCAACAACACGCCTCGTTCCTATTCTTTCCGTTCCTCCCCGGTGGAGAGAAATGT
AACAGTATGTCATGTTTTTAATTGCAGAAATACATCCTTCCCCTCGTTGCGGGCAGCCGG
GAGGACAAGAAGCATCTGCAGAGGATGGAGGCCAACATGGAGGCTCTGAGTGGCACCCTG
ACACAGACAGGTGAAGATTAATATCTTCATCACTTTTTTCCCTCCTTAACATTTTGCTTC
ATTTATCTGTCGCCAAAATCGGGGGGCCCTGTAAGTTTTTAACAAATGACGCCGCTGTCA
TTTTGCTTTAATTTGAAATTGCTTGTTTACTGTCAAGCCTGGGCTCAATTAATTACGTTT
CGCTGAAAAGCTCTTAACCTCGGAATATTAATGAGGGGTTGGGAAATGACAACTTTTCTC
TTTTTTTTTTTTCTTCTctctcccctcccttccattct
>NODE_575_length_327_cov_35.599388
GTCAGATTGGTATCAACGTCTCCCTCGAAACACAAAGGGACCCCCATCCTCTTGTGACCT
CCCCGACCAAACTCCCCCCACCCGCACCCAGCTCAGAGTTTCTAAACGCTTCCTCGGGCC
CAAAGTGGAATCTGCTCTGAGGTGCCTGGGCTTTGTTGCGGAAACATAATTAAAGTGGTG
AAAGATGTAGAAGGTGGAGAAAGAAGATGACATCAGGCCAATTTCACACTTGGCACTCGA
ACGGGCTTGGCCTCGGCCAGGACCCTGGACTCGCAATGTCGATCAAAGCCAAATGTCACT
GCACCGCTGCAGAAAAGAGAGGCATAAGGACACCTAACTATGCTAATCCCCAGGACGAAT
ATATTTTAATCTTGTTAGCATACAAGTTAATGCTGCg
>NODE_577_length_292_cov_19.743151
CGCTATCAAAGCAACCTGGGCTTCCATAACACCTCAGCAGTGCCACAGGCTGATCGCCTC
CATGCCACGCCGCATTGATGCAGTAATTCATGCAAAAGGAGCCCCGACCAAGTATTGAGT
GCATATACATGAACATACTTTTCAGAAGGCCGACATTTCTGTATTAAAAATCCTTTTTTT
ATTGGTCTTATGTAATATTCTAATATTCTGAGATACTGAATTTTGGGTTTTCATTAGCTC
TAAGCCATGATCATCAAAATTAAAAGAAATAAAGGCTTGAAATATTTCACTCTGTGTGTA
ATGAATCTATATAATATATGAGTTTCACTTTTTGAATTGAATTACTGAAATAAATTAACT
TT
>NODE_581_length_568_cov_28.994719
GAAAGCCGCTCGAGCTGAAGGTTTTCGCTGCGCTGATATAACAGTCATGCGTCTCTATAA
GTCTACTTAAAACGCTTAGGTATCGTCTGAGACTGCCGCGACACGCTCGTTTCATGATCC
CGTCGAGACAGTGCGCTATCAAAACCTTTCATTCCACTCCCAAGCTACATTTCCGGTGAC
AAAAGCTCTGCGAAAGTCTCCTGAAGGATTCATCTATATCCCTAATATTTCCAATCCAAT
TTAACAGGAGCAGCCGCAGTGGTCTGAGAACTAGTTTACCAATCTTTGCTTTCCAAGACT
CCCAGACTGTGTGCTGAGGGCTTGAGGGGTTCAATCTATGGTGCTTTGATCTCTGCTGGA
ACCATAATTATTTAACATTGTTACAAGGATTTCTCTAATCCATCCTACCATTAAATCCCT
TTTACACCCTCATCTTCTGCAGCCTTATCTGCATCTGGGTGCTCCGTTTGTCTTTTTTTA
CTCTTTGCGCCTCGCCCCTCCTCTCCTTATGACACCCTGACTTTATAAGGGACTTGGGTG
TGGAGTTGGACGTGCAACTGTTCATGACTGAAGGGACACCGAGCGGTGCAGGTTTGGGTT
TAAAATGCGCTATTTGAATGTGAATCGCCGTGTTTGCa
>NODE_585_length_1519_cov_25.764977
GATTGCTCCTGTAAATCCTCAAGTGGTTTGAATTAGGATTCCTCCTGCTACAAGGCCCAT
GTGACTAACAGATGAGTAGGCAATTAGTGATTTTAGGTCTGTTTGTCGTAGGCAGATTGA
GCCTGTCATAATGATTCCTCAAAGTGCTAAGATAATGAAGGGGTAAGCGAGTTCCTTTGA
TAGTGGGTCTAGCACAGCCATTATGCGGATTATGCCGTATCCTCCTAGCTTTAATAGTAC
GGCGGCTAGAACTATTGAGCCTGCAATTGGTGCTTCAACATGGGCTTTGGGCAGTCAAAG
ATGTATTCCATAAAGGGGTATTTTAACTAAGAAGGCTAGTAAGCACCCTGCTCATCAAAT
TTTGTCTCCTCAGGAGGTTAGTGTTAGGGGTTCGGAGTAGGTTAAAGTTAATATCGATAA
TGATCCTAGGTTGTTTTGTAGTATGAGGAGGGCCACTAATAATGGTAGAGATCCAGCTAG
TGTATAGAAAAGGAAGTATGTGCCGGCGTTGAGTCGTTCTGTTTGATTACCTCATCGGGT
AATGATAATTAGTGTGGGGACTAGGGTGGCTTCAAATATAATATAAAATATAATAATTTC
AGTGGCCCCAAAGGCTATAATGAGGAAGGTTTGAAGTGATACCAGCAGTGAAAGGTAGGT
TCGTTGTCGGTTTACTGGTTCGTTGTGGGTGTGATTTTGGCTGGCTATAATTATAAGAGG
TAAAAGCCAGCATGTTAGAACTAATAAGGGGGTAGATAGGGGGTCGGTGGCTATGTATGA
ATTAAGGGCTGATCATCCTGTTTCTGATGTATTAACTAATCAAAATAGGCTGGTGAATGC
GATTGTTAAACTATGGGCAAGGGAGGTTGGTCAAAGCCATTTATGTGAGGTAAGCCAGAT
TATTGGGAAGAGCATTAGTGTTGGAATGAGGATTTTTAGCATTGTAGTAAATTAAGGCTT
TGTAGGTGGTCTGTCCCGTGGGTTCGTGCAGTTGCGACTAATAAGGCAAGTCCAGCCCCT
GCTTCACAGGCTGAGAATGCCAGGAATAGTATTGGGGCGGATGAATAATTAGTGGAGTCT
AGTTGTAGGGTTCATAAGGAAAGGGCAATAAATAGTGCCAGTATTATGCCTTCTAAACAT
AGAAGAGCGGATAGTAAGTGGGTTCGGTGGAAGGTGAGTCCCATTAATCCCAATACAAAG
GCAGAAGTAAAAGTAAATTGAGTGGGGGTCATAAGGTAGTTATGGGTTTTAACCACAGAT
TTTTGAGTCGAAATCAAATGTTTTGTTTTAAACTAACTGCCTACTCAGCCCATTCTAGGC
CTCCTTGTGTTCACTCGTAGATTAGTCCTAAGGTGAGCAGAATGAGCACGGTAGTGGCTC
ATAAGAGTGTTTCTGTGGGAGTTGGCATTTGGTCTGCTCAGGGTAGGGGTAGTAGTAGGG
CGATTTCTAGGTCAAACAGTAAGAAAAGAATTGCTACCAGAAAAAATCGAAGGGAGAACG
GTAGTCGAGCGGATCCGAGTGGGTCAAATCCACACTCATATGGGGATAATTTTTCAGCGT
CTGGGTTTAGTTGTGGTAATCAGAAGGAt
>NODE_594_length_533_cov_60.658535
CCCCCCTCCCACACACACACACACACACACACACCCTTTCCCCCGTCTGGTGGGGAGTCT
GGACTTCTCCGACTGACTGCGCCTGACTGCCCTTGAGCAGTGGTGTGCCAGTTGTGCCTT
CCCCCATCGCTGTGAATGCCACCATCTGGTGTGCCACGCGGACATCATAATCTCCCCTTA
ATTACATTAGCAGTGCAATCAGTTACTGCATTACAAGGCCGGGCGAAGAGCTTTTAAATC
TTGGAGGAAATCATAAATAATTGTACTAAGTACCCAGCGCCAGATGTGCGTGCCAACTTG
GCTGGCATGAGATAAATAGTAACCTCGGTGACGGTGTTCAATATCTACTCTGCAAACAGT
TTTGGACAGTACCACCCCGTTGTCCCTTGCCCTCTGTCCTGCCCTCCACCCATCCGGCTG
GATTCCGTCACGTGGGGAGGGTTTGGTAAAAAAGTACTGTTTGTACTTTAATTGAGTATT
TACATTTTGGGGAACTCCATTCTTAAATCTGACTTTTTACTCCACTACTTTGATCTGAAA
CCTGTAGTTACTAGTTACTTTGAAGACAAAACATGTGATAAGCGCTGGAACATGAAAAAA
GTt
>NODE_597_length_1287_cov_34.267288
ATCTGCCTACTATTCCAGCTCAGGCACCAAATACTAGGTAGAGGGTGCCGATATCTTTGT
GATTGGTGGAGAAAAATCAGCGTGTGATTGCCACAGGTAGGATGGCTGAGGGTTTAAGCG
GTGGACTGTAGTTCCACAGACAGAGGTTCAAGTCCTCTTCTTATCAAGCTCTGGGGTGTT
ACCACGTGAGATTGCAAATCTTAAGAAGTAGGCTAAATCCCTACCGGGGCTTTCCCCCGC
CTTGGCCGCCTGTTAGGCGGGGGAAAGTAGATGAATGCTCGCTGGTTTAGGGCGTTTAGC
TGTTAACTAAAAGTTTGTAGGATCGAGGCCTTCTCATCTAGAAAGGCTTTAGCTTAATTA
AAGTGTCTGTTTTGCATATAGAAGATGTGGGATAAAGTCCTGCAAGTCTTATCAGGGGCT
GGGGGATTTTCACCCCCGCTTAGAGCTTTGAAGGTTCTTGGTCTGATGTTATCCTAAGCC
CCTGTCTTAAAGGCTTATTACTGCTAAGATCATGGGGCTTAGTGGGAGAAGGCCTAGTGT
GAGAGTGGTGGTGAAGGCAAGAATTAGGGTTAATTGCTTGGATGGTAGGCGTCAAGGGGT
TGTGTGTGAGATAGTAGTGGGGGATGTGGTTAGGGTTATAGCATATGATAGTCGTAAGTA
GAAGTACAGGCTTAGGAGGGCTGTTATTGCTGCAATTGTTGCTGTAAGTGGCAGGTTCTG
TTTGGCTAGTTCTGTTAGGATTATTCATTTTGAGAGGAATCCGGATAGGGGCGGTAGTCC
TCCTAGTGACAACAAAACTAGCGGGGTAAGAGCAGTTAGAGCAGGGGTGTTAGTTCAGGA
GCAGGCTAGGGAGTTGATGTTGAGGGAGGAGTTGAGTTTGAGGGTAAGGAATATTGTCGA
GGTCATAATTAGGTATAGGGCTAGTGCTAGCATGGTGAGTGAAGGAGAGAATTGTAATAC
TAAGATCATTCAGCCCAAGTGAGCAATTGATGAGTAGGCCAGAATTTTTCGGGTCTGTGT
TTGGTTTAGACCTCCTCATCCTCCAACAATTGTGGATATTAATCCTAATGTGACTATAAG
CGTCGGGTTTGTATTGTTCAATTGTAATATAAGAGCGAATGGTGCAAGTTTTTGTCAGGT
GGATAGAATAACTCCTGTAGTTAAGTCAAGTCCTTGAAGTACTTCTGGCAGCCAGAAGTG
TACTGGGGCTAGTCCTAGCTTTAGTGCTAGTGCTATAGTGACTATTGTCATGGTTAAGGG
GCTTGAGATTTCTTGGAGATTTCATTCTCCGGTAATTCAGGCATTTGTTGTGCTTGCAAA
TAGGATCACTGTGGCGGCTGTGGCTTGGGTTAGgaag
>NODE_598_length_487_cov_52.821354
GCCGCGGGGGCGCGGACCGTTACTGCACCGTTTAGTCTGTCCCTGTTGTCTCAAGACGGC
CCCGTTTCAAGGGGGTGTTCTCAGATCAGACAAATACTGCACCCCAGCCCCCACCCGCGT
TCCCTTGCCCTCAACCTGCCTCTGTACAACCGACCCCCCCACACACACACCAAAATAGGC
CAAATCTCTCCCCTCTCCATTGTGCTGGGACTATCCAGTGTGAAATTCACTGTGACGTTA
AATGTTTTCTAATGAATAAATGCTGAATGGATATGCAGGGGGAATATGTGTAATGGATTG
TAGACTGCATTTTAAAAACATCTTTTTTGTCTCTGCTCCGTGGTATTTACAGAACAAAAA
AACACTCGGCCTTTCTCAAGAAGAAACGAACGGGATGGGAGAGGAGGGGAGCGGGAGGTC
AGGGAAGGCGTACTAAGGGCTTTGTGTCAATTAGATCCAATGGATTATCTTTTTAAATGT
TTTTTTTTTACAGAGAAAGTTTAAGAATCAAAGGGTTTCTGCTTCCAAAGGAGGGAGAGA
AGAGAAAAAAAACACAc
>NODE_599_length_282_cov_13.216312
CTTTAAATTAATTTAAATCTGCAACCCTGTTCAGGATAAGCAGGTTTGAGAATGAATGAA
TGAATGAATGAAACCATTGTGTTTTTGTATGTATTTGCGTCTGTATGGGGGTAACACCTT
GGGTATGGGGTATGTTAGCTGCATTCTCTGACATGTCAGATACATTTCTACTGCATGTCC
TCATTTCTACTGTATGCGCATGCAACTCTATGTAAGTGTCTGCACGAGTCTAAGTGATTC
CATCCACTGCTCTCCCGCCATCATCACCACCATCACAACTACACACACACACACACGCGC
ACATGCAAATTAGAACTTGACACACGTAGCAGCAAGCTGCCGGGTGCTCTGT
>NODE_600_length_125_cov_685.583984
CCCGCCGCGGGCCTCCGGAGGTTTGAACTCTCTCTTGCATTCGCGGTCCGTGTTATGACA
CCTCCAGGGCGGAGGGCGGGTGGGAGGCCCACCCGTGTCCGACAATAGCGCTCTGGCCTC
GGCCGCAAGTCCGCCGAGCCCCCGCCGTAGACCTCTGGAGGTCTGCGCTCTTCGAAACAC
CATCTCCTACTATCC
>NODE_601_length_740_cov_91.466217
GTAATCAACAATCCAGGGTCCATTTGCAGACTGTCAGTCAAAGCTCGGAGCTCCACGGCG
ACGCTATCAGCCTCCCCGCCCGCTGCTGAGCCCTTATTTCCTCCCCCTCCTCTCCTCTAA
TACCAATTTAAATCATTCCACACGACTTTCCCTTCCGCTGCCATTATTCAAAAAGATCAT
AATAGTTTCCCCTGCGCCCAAAGCACAAAAAATCAATTATTTCCCCACAAAGACTTGAAA
GTACTTAGCGCGGGCCTGCGAAGGGAGAGCTGTGGGTTATATCAAATTGAAACTACACTC
ATTACACGGGCACACAATTAGTTACCTCTGGTCCTCCGCTGCGCTTTAATTTCCGAAACA
CCATATCTGTATTATAACAGAAACAAGCATGCAAATGCTATTGTTGGGGATTTAGAGAAA
TCAATAGGACGGCTGGCGAGGGGCGTTTGGTGGCGCTGTCACTCAAAATCTGCTGCCGGC
TACTGATAAACGTCTGAATTCAAATTAGCGCCAAAGCCGGGCCAATGACATCAGAGGTGA
CATCCGAAATAAAAGGGACTGCTCCATGATATATGTAATTATTCTACCCGCGTTCGAGTC
GTCGTTTCTCCCCTTCCTTTCCTTCTCTCTTCCTCCCTCTTCCATCTCTCCCTCTCCTCA
TTGTGTGTACTTGTGTAACACTGTTTCACATAAAGGGATTAGGAATCGCTTAATGAGAAA
CTGTAATTGTTTTTTCTCTCCATGCCACACTCTGCGGACATGTTTATCTGCGTCTGCGTG
TGTCTGTATGTGTGCATGCTTGTGTGTGTg
>NODE_603_length_272_cov_22.911764
CCAGCCTAAAGATGCCGTTTAAATGCTCTGGCTCCAAGACAGGACATTAGGGCTCGTTCC
ACAGCCTTATCTCTGGCTGAAAAAGCGGGACCTGAAAATCTTAATTAATTGTCCAATAGT
GCTGCGGGGTCATTATCCACTGCAATAAAGAAGCGTGTAATTATGAGATTTAACAGCCAT
TACCAAGGCCAGGAGCTCATATGTCATCATCAGCATTCGGGCCAATGGTTTTGTATGCCG
GCACAAGTGTGGTTGATGGACTACACACATACACACACGCACACACACACACACGTACGA
CCAGCACACGCTTACATACAGTACATGCAGACACACCAGCGt
>NODE_604_length_855_cov_72.904091
GTGAGTGACGAAGGAATAGAGAAGCAAATGGAGGACCCGCCCCCCTCCATCTATTTCACT
TCATTCCTTCCTTCTGCCTGCCTGGGAGGTTGGGGGTTATTTTCCGTTAGTACATTTTTT
TCATCTGATGAGATCACTGAATTTTCTAATCTGCCCTAAATGTCAAATCACTGAATTCGC
CAGCGAACGTCAGGCGCACACACGCGCGCATATAAACGCAAAATAAAACGCTGTTGAGTG
TTGTCTGTCGCTTTAAGGAAACAGTAACAGTAAAAAAATATATTAAAAAAACTTTAGCAG
CAAAAACTAATAATTGCAAAGCAGCCAATTAAATTGTGGGAGAGAGATGAAACCGCTTAT
ATTTCCCCTGGTGATTTCATGGTCTAAACTCGCTTCCGTGCGCACATAAAAAGAAGAGAG
AAAATATCATTTCAGAAGCTGACAGAACTCATTGTTCGTGGAATTTTAAATTCAAAAAAG
TTAATAAAGGCGAGCGCGAGATGAAGGGAATTTGCATTTCTCAGATTAACAGCATGTAGA
GCAGTGGCGGCGCGCGCAGCCTCGGGTCATCATTTAAGAAACCTTTGCATATTTTATTTA
AGAGTGGCCCGGTTTGGAGCGTAATAAGAGAGACAGATAATGATTAGACGGTCTGGCCTG
CGGGGCAAAGCCGGGCTGGGCGCTGTAACGCTCTAATACCCAGCACACATGCGCCGCGCT
CGCGCGCACACAGACCCACACACACACAACTGCGCGCGCTACTAAACGCCACGCAACACC
ACACAACACTACACTACACAACACAAACCCAGCCTGCCTGCGCTCTAATTGGCTGCTGAT
GGTTTATGAAATGTCTTCCAAAGGTTTTATTATTGTTGTTTCTGTTTGTTTCCTTTATtg
ctttcataattgtaatgaaagtttc
>NODE_616_length_100_cov_18.250000
TGTCTTGCTCAAGGACACTTTGACATTATACCAGGAGGAGCCGGGATTTGAACCGGTGAT
CTTCGGTCTACTAGACAAGTGCTCTAACCTCCTGAGCTAATGCTACTACTACTACTACTA
CTACTACTACTACTACTACTACTACTACTACTACTACTACTACTACTACT
>NODE_617_length_513_cov_28.493177
GAGAAATTAATGAAAACAAGATTGTCTTTCATAGGAGCCGATCTAACAGCGCGACAGCCA
GCTGCTCATCTTTGGGAATAAAAAACAGTCAGCATTAAGCAAAGCTCAGAGAAAATGCGC
TTTTTCCCCCTACCACTCGTGTGGAAAACAAATCAGGCGGCAAGCGCAGTGGCCATCTGT
TTTGTTATTTGATATGTGTGAATACATGTTGTAATGACTTTGTTTGTGAATCACTCGGTG
CGCCGGAACACATGAGAGCTCTCGAAGTGCTGGAGTGTTCAAAGCTAATCATATAATTGG
ACACAATAGTCGATGACAAATGGAGACGCTTGGAGCCAGCCAGCTGGGGAAGTGAATATG
TAATCATTGTAAAATCATACAATTTTTGCATATTTGAAGACAGCTTAATAGAGTTTGCGT
GTCAGCGCACTATCAAATGATGATCAGACACTGTGCTGCTGTATTTGTTTTCCAAATAGT
GCTTCATTGGGCTGTTTGTCTTCCAGGATTGAAAGTATGCCTCCAGATTTTGAGTTTGAA
AGTTTTGCTCACTTCCAGTTATAAAAGTGAAAGAAGATTTGGc
>NODE_618_length_291_cov_18.079039
GGAGAAAGCGGAGTGAGTAGACGAGGAGCGACGCATACATACTAAAGAACCACTTACCTT
CCCAGGGCCTTGACGTCCCTCAATCACCCGCAGCAGGCCCACGCCGTGTCTCCCTCTCTG
CGTCCCTCCCTCCTCCCCCACTCTCTCCCAGATAGCGCCGGTAATGGGAGGTTAACACAG
AGGCAGTACTCCCATTATTGAGTGAATTTAGCACCTTGGACAGCGCTCCACAATCTTTAT
TGCTTTGCTGACCCTCTCGTCATGTCCCGTGTGTGTTCAACAGTCCCGCGCGTGTGTGCG
TACCTGTGTGTGCGTACGTGTGTACGCACGCATGAGAGTGCGGCAGGAGGGTGGGCGTGT
g
>NODE_619_length_185_cov_31.589190
AGTGTTCTCAGCTTAAACAGCGTTTGTGGCGATGAATAGGGCACTGGAGATTGCATGACA
AGTGCAGAGAAACTAACTTTGTCAAAAGTGGTTTGAACCGTCAGATAACGATCACAACTA
TTTCAGAGTATTAAGGTCTGCAACGGCATTCAGTGCTATCTTAAAATTTCGCTCGATTAA
TGAAAAATGCAAATGTTGTCAAAAATGTTTTTTTCTCAACGAGAGAAGCGTTTTGTTGAA
TTTCGGGCCCATGAA
>NODE_620_length_624_cov_73.479164
TGTGTGTCTGAGGCTTGTGTATGAGCACGCGCATGTGCATGTGAGAGCGTGTGCCTTGGC
TTGGCTTGCAGTGAGGAGGGCTTGGGGGGGTGGGGGTCGAACTCAATCTATATGATGCAG
GGCCCGGGCCCTTTGGGGATACAGCAGAGGGACAGCACCAATTTTTAGCCCATCAGCCGT
CCAATTTTTCTCCTTTTCATACCTGCTGTAGTAAATGAGAAACAAATTAAATTTCACCCC
ACTATCTCCACAGAAACCATTTAAATCCTTTATGGAAACCAAATTGTCCCCAGACAAATC
GCCCCTGGTTCTGTGGAAATACACTATGGCGCTGCAACCGAAATAAATTTGTGTCACTCT
GGATGTGGCATTGTCTGTAATGCCATTCATTGAAGGATCTTGGTGAAAGACAGAGAGGGG
AATAAAATAAGGGGGCACTTTTGGCGGAACAAAGGGGTGAAAAAGACCCCGGCTTTGCAT
TCTCTCTCTCTCTCTCTCTCTCTTGCTCCCTCCACTTCCTACCTCTCCCTCCTCTCTTCA
TCCCTGCCCTCTCCCTTGCGCCTGCTTCCCTTATTGCCGGGGTTATTAATTTTCGGCCAG
AGTTTTTTGCATTCATGAGGGTGAGATTGAAATGGAAATGAAGGCATGCTCGACGGTAGA
GGGCCAAGCCGACACGTGTCAGAGACGGGGGTGg
>NODE_621_length_331_cov_45.619335
ATCAAATTCAAGCAATTCATTTGGTGAAGAAGAAGAAGAAGAAAGTGGACAAGGGGGCAG
GTGTCAAAAAAAAAAAGAAAAATGGAGAATAAGGTGGTGAATCTCACCACAAATCCGGGA
TGACAGAAACAGGTGTAGCCATAGCCCGGATCATTCTGAATGCATATTCCCTGGTCGCAG
GGCTGTAGAAGGCACTCATTAATGTCATCCTCACAGTGAAGGCCTGTCCAACCTGCCAGG
AACAAAAGCCCGCAGAGCGCCGTGGTGAACCCAGGCTCTCCCACTTCCACCCTCTGAAGT
GAATATCAATCACATTCTCCTACATTGATTTGCTTCTTTTTGGCTGTGCACATACACACA
TACGGACAAGAAAAGGCTTTCACCAAAGAGTCAGATACCAc
>NODE_623_length_520_cov_30.713461
GGTGCTAATAGAAAAACTAAATTAAATGTCCAGCACCGAGATAGAAATGCAAAGATCGAT
GATCCTGCCCCTACTGTCCAATCACCCCCTATTTAATTGACTGTATTTTCAGGGTAATTG
AACTGCTTGTTGTAAATTGAAGATTTTATAGAAACGACATGAAAACTACATTTGCTGACA
TTCATCGCATCTTTGACATTGATTATCTGATCAGCGCGTGTCATGCTAACCTCCAATTCT
TCATTACACACTGTTTATGAGCTGTTACAGAGCAACTTGCTTGTTCCAGAGTGATTGATT
GCCTTATTAACGCGTGTTCTTGTAAGTGTGACCGAACTGATTACGATGCATATGTTTAGA
ATAATGTTTCATTTAGCTGACTGCGGGTAATGCAGGGTGACAGCTGCTACAGGAGGACAA
AACCTAAACTACAGGGAGCAAGTGGGGCCAAAACGCATTTAAGGTGGAACTTGCAGACAA
AACAGTTGGGTCTAGTCAAACAGATTCAGTTCGCCTATAGATCATGGATTCGATTGATAA
AGATTACAATTCAAGACGGAACGTCGGCATAATATGCACATATGAAAAAt
>NODE_627_length_383_cov_30.984335
ACAGAGAATCAGACAGTCAGTTGATGGAGGCAATACAGGACTCAAACCACCTCTGATTCA
CTCTAAAATCTCTTCCGCTTCTCCAGCGGCGTGCGAGGGCCTGATAGGTCTGTGAAAAGC
ATCGAAGCTAATGGCAACTCATCGAGACTCGTGCTCACCTCCACAACAATGGACCCTATT
CACCGTTGTCATGGTGCAGCCACCACAGTGAATGAACTCTTCATGCTCCATCAACAATTT
AGTTAATTACCTCATTTGTAATTGGCCAGCTTTGTTGCCAGGATGTAAGCGGGGAGCATC
AAAGGAAAAAAAGGTGTTTGCGGCGTTGCCGATTACAGGTTATCACATTGCCACTCACTG
AGAAAGAGGCTCTCTGTCTGTCTCTCTCCCTATCTCTCTCTTTAGCTGTCGTTCTGTCCC
TCCCTTCCTGCTCGCGCGTGGAGAAGAAATGAa
>NODE_629_length_470_cov_26.519150
ATATTCTCGTATCATTATCTACTACCTGCGTGCGCAACGTCTTCATTCTTTAATAACGTG
ATAAGTCTCTTTTTCTCCTCCTGTCATTAACTGCACAGTTTTATAGTTGGAAAAAGATTT
ACTATGCGCGTATGTAGCCAGGCTCCGCCCTTTTTAGTGGACGTCATTGCCGAGTAGTTG
GGGAAGGGGGGGCGCTGGCTCGGAGTCACTCCCCTGCCTACTTTTAATAGCTTTGTCATG
TGATGGAGTGCAGTTGTAAGACAGGTGCCCTGGGTTCAGGCTCGGCGAGGGGCAGGCAGT
AGCCCGTGTGAGAGCGAGTGGAGCGCGTGTGGATTTCTTTTCCCCCCCTTCATTTTTTTT
TTGTTTTTTGTTTGTTTGTCTGACCGTCATTCAGTGGCTGGATGGCGTGGGACAGGTGTA
ACCAGGACTCGGTGTGGAGAGAATTAGAGGTGAGCATGTTTTTTTTTTTAAAGAAAAAAG
AAAAAATACAACTTCTTGTCATCCGTACAGCCTCTTCTGGAGCGATTTGTGGAACGATGg
>NODE_636_length_201_cov_13.835821
CACGTTGGTGTAACGCAAATACACACAAACACACGTACACACACACATATCCACAGAGGG
GGCTGTGCCTTCGGGGGCCGTGTCAGTTACCCGCTGAAACACCGGCGAGTGATTGATGAG
ATGCTGGGGGCGCTGGAGTCGACTTTGTCAGCCGCTCATAATTTATACATCTTATCTCTG
TCAGAAGGGAAGACGGAGTGCTGCGCGGCGTGTATGGAGATGAACACAGCGGCCTTGTTC
AGGCGGCGGCGTAGCTGATAGCTGTTAGCCg
>NODE_637_length_501_cov_31.451097
CATATTTGTGGTTGAGGCTGTGTGGTGAAAAAAAATCAATACAGCCTTTTTTTTTCTATG
ACACTTCATTAGTGTGGAAAAAAAAATTCCTGTTGCTGAAAAGGAAACTGAAGTGCAATT
AACTGGTTCTGCTACCTTAGACTTTGTAATGGCTCTATATTATTATCCGGTTTATTTGAA
ATAGTGGTTTCACTTGTGGAATAATTGGGAACCATTAATTATGTACTTTTATGTCTACAC
TCTTGCACATCATTATGGAGAGAAGCAATAGTTAGTTAGCCCCTCTAATGAAGCACTAAT
TGCTTTAAGTAGGTTAAGATGTTAGTCAAAATGCACTCAAATGAAACTCACAGCACAAAG
ACCTCCCAATTAATCTCCATGCTATGCTATAGAACTGGGGAGGTGTCTGTGGCGGTTTCT
GCACGCCTCGCAGAGTGCATTTGCTTTGTGTCAGGTCCTTACAGCGTAAACAGAGATCGT
TATGTGGTGTCTGTCCGTCGGCAGGGGATAACAAAATCGAGCGGAAAGATTGGGGAAAAT
TAGGGGAGAGAGGAAGTACATAATTAATGGt
>NODE_643_length_301_cov_84.385384
ACGGCAGTGGTATAGCATCAGCGGCTGCAGCAGCCAGCAAAGCAGCAAGGCGGCGAGACA
GCGAGAGAAAAAGGCTCTGGGGTTTAAAAGTACCCAAAGCATCCTGGGTAATTAGCCATT
ACGGCGCTGTCACAGAGGGTTCTGCAGTCAATACAGAGATAATTTGGGCAATGGTGAATG
ACAGTGCTGTCCAAGCTTTTGGGATGATCAAGGACAGATCCAGGTGCACCAGGCGTCTGT
CACGCCCATGAATCACTGGTCCAGCCAGCAGCTGGCTGAGCGGAGCGGAGCGGAGGAGGT
GGGTGGGGGTGGGATGGGGTATCGCACCGGAGGCATGTGCAGACACACAAATAAACATGT
CCCCCCTCCCc
>NODE_644_length_322_cov_33.894409
ATATGTGGTATATATTTTCAAAACTCCAAACTCCAAAGGAGGGGGCGAAATGGAGAGAGG
GGGTGGGGGGAAAAATTAATGAGAGCATAATTTTAGAGAACTAATTATTTCGATTTGTCT
TTTGTCACACTTCTCTAATTCTGCGATATTAACACAGTCTGTGTTTATTAATTGCTTTTG
CAGTGTTTTGAATCGGGTCCAAAGGGGGAGCGTGGCTGTTTTCACAGGCAGTTATGCTAC
TGGGACAGTACCTCGCGCCAGTTACCGCTTGGCAACGGTGCGCTCATGAATATCTTCCCC
CAGTATCTACTCTGGTTCCTGCCCGCGTTGCCTGTCAATGTGTATGGCAAGTTTAGGTGA
CGCTGTGCGCCAAGATAAAGTTCTTTGTTGCa
>NODE_649_length_446_cov_22.872198
GATTATATACAGCTTCGCACCAAGCCATTGACAAACCATAAATAAACATAGCATACATTT
AAATGAGATACATTATTGAGAAATGAGAAGGTACATAATTACTTATTTGAGAACGAGTTC
TTACCCTAAACACTAAAGCAAATACAAAGGTATTTTAAAGTTCCTATTTCAAGCAAACAA
ACCTGCAGAATTCTTCACTGCCAGAGACGTCCACAATGTTGTCATAAAAACACAGAAGAA
TTAATAAATGTTCACAAACACACACTGTTTCTTTTGAAAAACTGATGTATTTGATTATTA
GAGTAAAGAATTACAGTATCTTAGTTGTTAGTAGGTATTAAAGTGTAGAGAAACTGGACC
CATAAAGATCTTCCCAACTTTCAAAGAAAGTGCATGTAACAGTCCGAAAGGATGCCAACA
CATTATATATATATATATTCATATTTATAAAAAAAAACTATCGTTTGTCCCCTGGCCGTG
ATGGACTTTGTCTTAACTATATGTACACTTTGACAt
>NODE_650_length_413_cov_21.924940
TAAATCCGCCTTTTTTTCTCCACTGACACAAAGCCTTATAAATCTGTGTCTGATTTTTCA
CGTTGCACATTGTTTATAGTTAATGATTTTCATGTTTGTTGTTCCTGTGATAGCAGGGAA
ATGTACCATATGCTCCGGCAAAAGACAAATGATTAGCAAATGAAATTCCAGACAGCTGTC
TGACTGAAAGCGTTTGGTTGATAGCATTCTGCAGCCATAATTAGCTTAAGCTTTGGGTTA
ATTAACTTTCTACCTGGATATGCATAATAATAGCATTCTGGAGAAAGCCAAGCAGCTTCC
AGTATATCAGTAGCAAACGCTGGTCTTTTTTATTTTGTATTTCGGCAGCATGGTTCAATT
TCAAGAGGCGATTTAGCTCGGGAGTACTGAGAAATACTGTAGATTTTATTCTCCAAGCCA
GATAATTCTGAAACAATAGGGCTGTATTATGAGGCAGAAATGCCATTTCTGAATGTAATT
AAa
>NODE_651_length_648_cov_38.358025
TGTGTGAGTGTTTGTTTATTAATATATCCCATTGATCAGAGCAGGACCCCTGATAGTCGT
CTTCCCTGAGAACCATCTGGCCCATGCCTGACGCGATCTCACCCAAACACAAGCTGACAC
CCTATTAATCTGCTACCAACACCCCGTACACACACACACACTCACAGAAAGTGTACGTGT
GTTTTTAGATTGTCATCTGCAAATGTGTCTATGCCTATGTATTTGTCTGAGAGACATGTT
TTTTATTCTGCATTTGTGTCCGTGTGGGTTTCTGTCTCTGCGTGCGTTAGAGAGTGCGCA
GCAAGAGTTTAGTTCTGCATATACATGTTAGCACGCATGTGTGTGTGTGTGAGTGTGTGT
GTGCATGTAAACACAAGCATGCACACGCACATTCCGCACTCCGCCATCCGCCAACAACAG
CCGGCGCTGAGGGGAACTGGAGTGCGCTTGGAAATTAAGGTTATTACACAAATTGAGCCA
TATGGTCTAAATATTTCAGAGCTGAAATTTACTAGGCAATAAAAATGGCCCCTACCTCGG
TAATGGAGTAAATTACAGCTTAACCACCAGTGCTAATGATGTCCTTCTGTACGCCCCGTA
ACCAACCGCACATGAAGGACACATTGTTTAAAAAATACCCCAGGAAAGAGAGAGAGAGAG
AGATGGTGAGTGAAGGACGACGAGAGCAAAGAGATGGAGAGGAAGGGACTGAGCGGGc
>NODE_655_length_127_cov_28.480314
GAACGGCCGCCCCCCACTGCCCACCCTGCCTCTCTATTCCTCCGTTGTCAATCCGACTTT
GAGCCCCCGTGTCTCGGGTCCGGGGGCCGGGGGAAAGGGGGGGGCGCCTCTCGGGGAAGG
TGTCGCTGTCTTGTGGTCGGGGAAAGGTACTGCGTCTGCATTCATCCGTTTTCAACCCGA
CTTGAGGCCCCGTATCT
>NODE_656_length_477_cov_55.486374
TCATAACTTGTGCCGTATTAGAGCACTTTAACACAAGAGTAATACGATTTTAATATGTTA
TCTGTAGAGCTACGGCGTTTGGAATTTGGTGGGGGTTATTTTGCGCCAATCTTGTTGAAA
TTAACTGCAGTGCATAACCCAGTTAATTGACTTTAAAAGCACTGGAAGACTTTAAAATCA
AAGATGCAATAAAAGGAGGCACACCAAATGGAAAAAGGAGAAAAGAGGTACAAAAACACA
GACAACCACCAGTGGGGACAAACGAAGAAAAAGAAAAATTGTTCAGTTACCTTTCCCAAT
ATTCTTTTTGGTAGCTGACGAAGAAGAGGGAATCATAGGTAATTTCAACTCAGCGCGATT
TGACTCAGTCAGAAGGTAGTGGGACTTATAGGCATATGAACTTAATATGGTGTCAGTAAG
GTCCTGCACTAACAGCCCTACACAAGACACACACAGGAAGAGACGGGAGTGAGCTGCAAT
CAAAAAACTACGGTACCCATGATTCCACAAGAGAGAGAGAGAGAGAGAGAGAGAGAGCAC
ATACGGa
>NODE_657_length_181_cov_112.276245
GGCCAGGAGGGCAGCGGCTGCGGCAGTGGCAGAGGCCAAAACACGGGCATGGGAGGAGTT
CGGGGAAACCATGGAGAAGGACTTTCGGTCGGCCTCAAAGAGGTTCTGGCAAACCGTGCG
GCGTCTCAGGAAGGGGAAGCAGGGAACCACCCAAGCTGTTCTCAGTAAGGGTGGGGAAGT
GCTGACTTCGACTGGGGCTATAGTCGAGCGGTGGAAGGAGCACTTTGAGGAACTCCTGAA
CCCGACTGACA
>NODE_660_length_519_cov_42.356453
GTTATGACGTCACTTCCACAAACCATCCATGGCTGTTTGTCATTGTGTTTTTTTTTAGCA
GTGTTGTTTTTGTCCTCCCCGTGGAAGAGCGGATGGGAAACTCTGATGTCATCAACCTTG
GCGCAGCGGGATGGTGGAGTATACAGACCCTCAGGGTGCCACAATTGGTGCCCATGTGTT
TGTGCCCTGTAGATGGTGAAATAGATGGTGTGGTGCTGCCCGCCTGTGCTGCACCTGCGT
CCCAGCATGCTGATTGATCAGTTTGGTCATGTGGAATGTCACCATCTGGTCCCTAGCCCT
ACTCTCCCCTTCTTGTGTGAATGCCAATCGCTGGCAGGAAGATGGTTATTCAAGCCATGT
CAAATCAGGCGCATGATAATAAGCAATATGTTAACAACACTTGATAAGATGCTTCACAGA
CACAGTATATACAGTAGAACGGTACATCAACAGTGCAGTGAAATAATGTCTGTGATTTCC
CTGGGTCAAGTCAGTGGTTAGGGTAAGCAACAATATATATATTTTTTACGTTAATATTTC
AGACCTCTTGGATTAGAGATTTTTTTTTCATAATAATTGTATTATAAAc
>NODE_661_length_367_cov_18.158039
AGTCGGGTGTTCATAAATTAAGTGGCATTTAACTAAAAGTTCAGTCTTTATCAAGGCTAA
TTGCAGTTCGCTGTCATGTTGATGATGCTGGACTTAGAAGGAAGCGTGAAGTTGAAGTCA
ACATGTAATAACGTCCCTGTCACGTTTTCAGCTCGCGATGGGACGCGTCATTAGGGGACA
GAGGAAAGGTGCGGGCTCAGTGTTCAAAGCCCACGTGAAGCACAGAAAAGGTGCAGCTAA
ACTTCGCCACATTGACTTTGCTGAACGCCATGGATACATCAAGGGTATTGTAAAGGTAAT
CTTAATGTCCACACTCTGGAAATGTGGCTATTTCTGATTGCAATTGTAGATGCTTCCTGC
ACACTCGCCTATTACATTTTTGATGGGAAAGCGGAGTAGAATGCCGATTGTTAACAAGGA
TTTAGATGAATTCTAAa
>NODE_663_length_71_cov_89.943665
TATGCTCGCTGTTTACATCCCGCCCTCAGCTGACGCTAGAGCTGCGTGTGACGTCATCCA
CTCCGTCGTCAGCAAACTTCAGACACAGCACCCGACCGCTTTCATGGGAATCTCTGGAGA
TTTTAACCATGCGTCCCTTGG
>NODE_668_length_470_cov_40.265957
TATGCTGACACCATAGCCAAGAACAAAATCCTCGAGGCCACAAAACAAACAGCACATCAA
AGTTGAAGCTTTCTTCTCAAAGGAGAAGAAGCATACCAGACAAAAACAGGAAAAAGGGAA
CGTTTTTCGACAAATAGAGAATAGCATTGCACTGTCACATGGTGGAGGTTGTGGGCACAA
AACAGCAAATAACAGAGACAAGGTCTGATGGTGGCCCTTGGAGCAGCTGTCATATTAAAT
AATAATGAAGGATCTATTAATATGCAAAGGAAGCAGCAGCCGACTGGCTTAACGCTGTCA
TGCCTCTGCATATTGCCAGGATCTTCATCATTAATTAACATGCTAGCTGCCCCATACCTG
CGCCAATGTCAGAACATTCTTACAAAAAACACCCCAATGCCTGTGCCCTCTGCAACTAAC
TGCCATAATTAAATTAAAATCAGATTAACTTCACATCAGTACACAAAAGACTAACTTTAC
AGCTTTCTCTGGCAGCGATTTAAAAATTAAAAATACAATGAAAATACCCATGCACCAATt
>NODE_673_length_152_cov_4.585526
AAGATATATAATTAGAGAAAAGGAGGAAGGGGGAGAGAGAGGGAGGGAGAGAGAGAGGGG
AAGGGAGGGAGAGGGAGAGAAAAACAGAGAGGAGATAGAGGGAGAGAGAGGGGTGTGTGA
GGCTGATCACTGAATTCCTAGACATCTGAAATCAATAGCAGTAATCGGTAAGAGGAGATC
ACTTTCCCATGAGGCCCCAGACCCAAAACCAGCCCATCAGAc
>NODE_676_length_572_cov_37.961540
AGAGAGAGAGAGAGAGAGAGAGAGATGTGTGAATTCCTGGTTCTCCAGGGACGTTCCTTG
ATGCCAGGCATTCATCATCCGGCCTCTAATATCAGTTATTCCGCAGCTCCACTGCTTACA
GCAGAATTAATTTCTGCTTTAATTACTCTCATCGGCGGAATGCTGATGAAGGAGAGGGAC
CGGGCATTCTGGGACACCAGCCTCATTCTGCTGCTTTAATTTGAATGAATTCCACCCGGA
GACACTGGCAAACAACTGGCAGCCGAGCCGGAGGTGCCACTCTGGGACGTAGCCCCCCAA
CTCACCCAAATAACTGCTACCCTGTCTCAACCTGGCTGTGTGTGTGTGTGTGCATATACG
TGTATCATTTAACACACACACACACAAACATGTATATATTGGATATTTAAATACTACATA
TAACATTATATACTACTATATACATGTATATTTTATACATTATATATACCCTATATAATA
GTATATATGTTATATTACATATAAGTATATATATTATGTGTACAATGTGTCCGCTTGTCA
TCTGAGTGAAACAGTGTGTTTGTTTGCTTGAAGANNNNNNNNNNTGTGCATATACGTGTA
TCATTTAACACACACACACACAAACATGTATATATTGGATAt
>NODE_678_length_424_cov_33.033020
CAAAGTGAGTTCTTCATAATTAGGGTGGGGGAACTTGGTAAGGCACTGTTCCCGGGTGTC
TGGCTGTATGTAAGAGGTACCTGTGTTAGATGTTCAATCTTTATTAGCGGGAGCTCGGTA
AGCCGCGCTTCTCCGTGCTCTAATCCCCTGCTAAAGAAACAGCTTTCAAGGAATTAACAT
CAAAAGTAAAGCCTAGCGTGCCAACGGGGGAGCTTTCACTAAAGCCCGGCCTCAACTATC
TCCTAAGTATTTCCAGAGCCTCGGGGATGAAAGGGAAGTTAAGTTTAAGTTGCACTGTGT
TCTTCTGCAATTCTTTGACCTTGTTCTCAGGTGTTCCTGTAATCCCTGATGTGTCTGAAT
GGAAGAAAGAGTTTGGGATGGACTCCGTAAGGGGTTCAGCCAGGGTGTGAGGACGCTGCT
GTTGTGTTGTAGGCTACTTCCCTGGCAGCCGTGTAAAGTTTCATCCTCCATCCGCTCAGC
AATGTGGGTTGAGc
>NODE_679_length_225_cov_29.191111
AGAGAGAGAGAGAGAGAGAGAGAGAGAGAGAGAGAGAAAGAGAGAGAGAGAACAGGCCTC
CACTCCTGGACGGCCAGAGCAGCAAGGGGGTGATTTTCGTTTTGCCAAACTCAAAGCATT
GGGTTGAATAATTCCACTGTTGCTGAGGCTCTGAAAAAGCAATCTACCGAATACCTCGGG
GTCATGTCTGTGGCCAGATGATTTGTGTGAAATGTCATACATTAAATATAAGTTTAACAT
TCAGCCGCGTACGCTGTAAAACTACCCTGCCGTAGCCGCGGTCCGTTCGCCATTt
>NODE_689_length_459_cov_38.836601
AAAATGACACCTCCCGCGTGGCACACCACTGTACAACTTCTTCTCTCTGACCTATCATTC
TCCTATGATGAATCCTGTCTTTTTTTGCCAATAGAGTACAGAAAAAAAGGTTTTTTATTT
CTCTCCCTCTCCTTTTCTCTTTCCTCTAGAACCTTTATTTACATACCCTGTTAAGTCTAA
TTTGATTCTTCTTCCAAAGCCCCCAGCCTCTATCTTCTCGTACTAATGCTTCTTCTTTCT
AATCTTATTTGCATTCATATTATCCACCCAGGTGGTACACCGATAAGAGGTAAGAGTGCT
GAACTGATGTTCACAGAATGAAAACAAAACAAATTCATTCTTGCTGTCAACCCATCCATT
CACTTGATCGCCTCCATTTTCGTCCCGTTTACCAATTCCCAAATCCCATTTCGTTCATAT
GGACGTTTCCTTCTTATTTGTCCTGTTTCGTTCACTAAATATGTATTTTCTTTGATCTTT
TTTTTATGTCTATGCTTTATTTCCTCCTTTTGTGTTTTTGTTTTTGAGa
>NODE_700_length_582_cov_42.182129
TGTATTAAGATTATTTGTCTTGATTTTTCAAAGGCTTTATCAGGCATGCATTTAAGTATA
TAGCCTGGCTAGTGTGACAAGGAACGGTTTCCCTTCCGAAAACACGTCTCTTTTTAGGAC
CAAGTGGCCCTCTCGACCCTTATCCTTGCTTTGGCGAGGCACCAAGTAGCACAAGTGCCG
ACTAGCCAATGGGGTTCAGGGGGAGGTCCATGAGCCCTGACCAGTCAAACACAGTCACCT
TCCTTATATGGCAGCCGATCTCCATGGTAACGTGTGCTAAGTTGCAGCAGTCGTGTCAAA
GTTCACTATATAGAGAGCTCAGTGAGCTGATCAGAGAGAAAGCATTCTGCCAGCCCGGCT
CCTACCAATCGCAAATCACTTCCTAACCTCCGCCTGTTTAACATATTTATCACTTTGATT
CTCTATTCTTTTTCCTATATTTTTACCGAAGGAGGCTTTCTAGGTTATGATCTTTTTTTT
TGCTTTAGTGCATTTGCTTTTTTTTTTCTGGGAGAGTTGTCTTCGTAATCCAGCCACCTG
AAACATTGGCTTGAGCTGCGCGCTTCTGGCGCTACCTCAAAAGAAGAAAAGGAAAGAGAC
GCAATTTTTCCCCCTCAGTTGATGATTTTCTTCAAGACTTCTGCTGGAACTt
>NODE_703_length_153_cov_7.692811
AGATGTCTGACTTTAACCCCGTGGGAGGCTCATCTGCGAAACAGCTTCCTGAATGGGCTA
AAGTCAGACATCTGCCGAATGGTGAAAAACACTTGCATCATCTGGGACACAGGGAGATAG
GTTGATGTTGAGGCCTGTGCACTCCATGCCGAAGAGACACTGAAAGAAATGTCCAGAAAA
ACCAAAGAACAGAAAGACAAGGATTTGTATCTGGCAACGCTGa
>NODE_704_length_651_cov_27.493088
CTAGATTTGAAAGCTGGTGTATCCAGCAGAAAAAACAAGGAGGCACAAGAAACGGAAAAG
AAAGCAAAGAGCGAGTCTGGTGGTTGATTTCGGTCACATTCATTTGGCTGCTCTCTACAA
ACGTCTTGTCGGGAGCGTTTCAAGCCATGAATTCGAAACAAGCTACTTCATATTAATTAT
CCGCAGATAGAATATTCATAACTGCTCGCTAACTGGCATGATGACTATGATTTCTACCAA
GCCAAATCTCTCAACTGGTATGATATGGTAAAGTATAACTTTAACTATCACCACGAATGG
AGAGCGGAAAAGCAGATGGAAATCCTGCATTGTAATCACACCCCAGAAATCTTCTACTTT
CTTTTCTCCTCTGGATCAACAGCTCCAATAAATTTTCATTACACCTGTGTGAAGCGCTTC
AAATAGAGCCACAGAAGCAGAAGCTAATTACTTTCTAATTTATTGACTAATGGCCACAGC
CCTTGGAGACAGCTGCAATTGTTCTAACAGTCCTGCTGCTAGGACTGCACTCAGGCCACT
TTAGATTCATAACCAAAATAATTTATCATTACAAACACATTAAATTGAAGCGTATAGACC
ATAGCGGTGGTAATTTATATTGTTTTGTATTGGGATGTTTTTTTCCTCCCCATCTTGAAG
GCACATACTCTCTGTGATCGCTTTCCTCTCTGGTCTGTTGTCGTGTATgctatgacctct
t
>NODE_705_length_410_cov_74.153656
CCTGTTTACCCATGCTGCCATCAGCAATCCGGTCTATTGACAAAAGATGAACATTTTCTC
TCAAGTAACATAACTGAGCTTTTGTCCCCATAATAAACATACACTGGCGACAACACGATA
GACCTGAAGAGAGGCTTCGGAGGGGAATAGAGGAGGGACATCTTAAGATGGCCCAAACAA
AAAATATATATATATTTGATCTCCTCTTTCTTTTTCTTTCTTTCTTTCCTTCTCCCTTCC
TCCTCGCACTTTGCATTGTCGATTTGAAATCCCCCTTTTCCTCCTCTTGGAGGGCTGCCT
GTAATGGAGCTAATCTGCCGTCGTTTGTCCGAGCCACAGGAGTTTTGTCAATAACAATCA
GCGTTTGGAAAGTGTAATTAAGGCCGAGGCTTTTCATTAGGAGGAAGGGAGGGGGCCGTC
TCCAGGGACGGACGGGCCAATTAGAAACTCAGGCACGCGTCGCTGGGTAATTTCAGGGAA
>NODE_706_length_418_cov_26.330143
GGTTCGTTTATTGATTGATTGATTGATTACCTACTTTTATTCATTGCAGGTTCTAACCTG
GGCTTTAATAAAGCTCATCATCGATCCTTTAGACGAGAGGCGTAAACCTAATTTGAACAA
CTTGATTGATTGATTGATTGATAAATTTCCTTTATGTGTTGCAGGTTCTACTGGGACTTA
ATCATGCTCATCATGATGATGGGAAATCTAATCATCATTCCTGTGGGAATAACTTTCTTC
TCGGAGCAGACCACCACCAGCTGGCTGGTCTTCAACGTGGCCTCGGACACCATCTTCCTG
GTCGACCTGGTCATGAACTTCAGGACGGGTATCGTGAACGAGGAGAGCTCCGAGATCATC
CTGGACCCCAAGGTCATAAAGATGAACTACCTGAAGAGCTGGTTCGTTGTGGACTTCCTC
TCCTCCATCCCGGTGGATTATATCTTTCTAATAGTGGAGAAGGGCTTCGACTCGGAAGTC
TACAAGAc
>NODE_707_length_370_cov_41.872974
TATGTTCTAAACTCGATTAAAAAAAAAAAAAAACTTTTTTTTTCCTTCTGCCCGGCAACA
CCATTATCCATTTGTTTGGACAAAATTGCTGTATCATGGTATAAATCTGCGATACAAGCG
ACATATCCTCTAAAATAAAAGGGAACATTAACTGCTCTATCTTCTAGAGGCCATGGGACT
CGCTGGCTATAAGCTCACTCAAGTGTGATGGCAGTTATACTGTGTTTTACTAGACTGCAG
ACAATTATCCCTTGCTCCTCTTCCCTTAGAAGACAAACTGCCATGGCTTCAGCTGAAATG
ATTTCAAATAGATTTTCCAAAATGTCTGTTGCCAGATTGCTTCCATACATTATTTCACTT
AAATGGAGGGAAAGAAAGAGGGAGTAAATCCACAAATCAATCAAACAGCTCGCTTTACCA
GATGGAAAGATaaaagcgtg
>NODE_715_length_492_cov_25.219513
AACAAAACAAAGTCTCCCGAAATACCTTGGTAGATGCCCTGAGGAAGCCACTGGACAGAC
AGATGAGCAGATAGATTCCCCCCTCTCTCCCTCTCTCTTTCTTCCTCTCTGAAGCTGCCT
CCTCTCTCGGCGTGCTGCAGGGATCCACTGCTCACAGCCCGCTTGGCATATCTAATTAGA
GGCAGACTGTTGCCGCTATCAGCTGAGGATCTACCTCTCTCATCTCTCCTGAATCAATCT
TCCCCATCTCTGATTTCCTTTTATATTTATGCTGGAATATTTAATTGTAGACAAAAGGTT
ACTCTGGGCTCTATTCATCTCACACAGGCAGAGTAATCTCGTTTAAAAGGCTTGACATTT
CAGGCTTTTCAAAAGGGACCTGAAAAAATTATATCCCCGCTTTTGTTAATCAATGAAGTA
GAACTCCCCTGAACAAAAGAATTAAATTGCTTGGTTGGTTTAATAAAACACACAGAAATA
GCAGCTTCCTGCGGGCTTTTGTGCCCACCGCTGGCTCCCCACACACATGCACACAGCCAG
CACTGTAATTCCATAAAAAAaa
>NODE_732_length_262_cov_82.156487
AATGCACCCTGAACGCACCCGTCTGCATTTGCACTTTTTATGGGCCCTCCTTTTCTTTTT
TCTCCAACCCTCCCTCGCTTCCCTTTCTCTTTTTTCCCTACTCCAACACGGAAATTGAAA
CTGTATCTGGGCTTATCTGCAGCCTTCCCTGTGCATCAACCGCCGAGATGTTTAGACAAA
TTTTATGCATTATGCAGCGCAAATATCAAAACAGTTCTTGGCAGTGCCAGCAGAAGCCTC
ATTAAAAATTCCTTAATTAAATCTTCTTGCAAAATGTAATCAGTCCAAGGAAGGGGTTTT
GTGTGTGTGTGTGTGTGTGTGTGTGTGTGTGT
>NODE_733_length_226_cov_14.296460
AGAGGGGAATAATCTACCTATCCATGTGAGGGAAACATAAACTATTTAAAAATCCTTATT
AACAACATTCCTATTTGATTCTGGGTATAATCCATCCCACTGACCACCCTCCACTCTCCC
TCCCATTTTTACTCCCCGGTCTGGGGGTCTTGTGTCCCCAGTCAAACCATCCAGGCTCCC
ATAACTTGTCAACCCACTCCTCAGTAGGTCCCAGCTGCTTCTCTTCCCTGGTTCCTGGTT
CCAAGGCTGGTTCTATGATCACCCATCACATCTTCCTGGTCCCCAGTTTTCAGACt
>NODE_743_length_549_cov_18.644808
AGTGATAGGGCAGGTGATACACTCTGACCAGACATACTGTGTGCCAAACAGGTCAATTAT
CGACAATGTGTCGTTAATTCGAGATATTTTGGACCTCTCGAGGCTATTGGGCATTGATAC
TGGTCTTATTTTCATAGACCAAGAAAAGGCATTTGACCGGGTGGAACATACCTATTTGTG
GCGGACTTTGGAAGCATTTGGGTTCAACCCAGGTCATATAGCTATGATCAAAGTCTTGTA
CTGTAACATTGAGAGTGTACTGAAAATCAATGGTGGTTTGAGTGCTCCTTTCAAGGTGCA
GAGAGGGGTTCGACAAGGGTGTGCTTTGTCAGGGATGTTATACACCTTGGCAATTGAACC
CCTACTGCACAGAATAAGAACTGAGCTAAATGGTCTGCAAATACCTGACTGTAACAGCAC
ACTTCATCTATCTGCATATGCAGATGATGTGGTTGTATTTATTACTTGTCAGAAGGACAT
TATTAAACTAGAAAATATTGTACAGGATTTTGGTCTTATGTCAGCAGCAAGGGTGAACTG
GGGAAAAAGTGAAGCTCTAGTAGTTGGAGACTGGGGGGGCAGGCACCCTCGGTTGCCTGG
GAGTTTAAAGTGGAAAAAA
>NODE_744_length_382_cov_62.748692
ACAACTACCTTTGCCAGACCAATCTATCTACCAAATTAGTTTGTAGTGTAATACCCTTCC
AGAAGCTCTCCTGGCAGAAACAAGATATTATTCTCCCGGAATGGCCCATAGAAGGAGGAA
AAAGCCAGTCCGATTCATATTTCATCTCTGCCACAGAAACCCCATCAGTGTAATAACCCT
CCATCTCATGGGTGTTATTCAACCATCTGCTACTATATTACTTATCTTTATTTTGCAACT
AATTAACAGCATAATCTTCTAAATTCAGCAAGTTAATTATCATTATTGTGGTCTTTGCAG
CATCATCAGTCCTTGTAAAGTACCGTCTCCGTGCCCCCTGAGAGCTAGGATGGGGGTGGG
TGTGAAACCCCGGCAGGTTGAGTGGGGGTCTCTTTCTTTTCTTGACGTGGGCTCATTAGG
TGTTTGCTGATGAGCGCGAGTGTGGTCGGGGg
>NODE_745_length_445_cov_35.728088
TGAAATAGCTTCTGCTTTTCCGCTCTCCTCCGTCCCACAGCCTCCAGTGTATAAATTTGC
TCGATGGTTGTCGTTTCTCTCTCTGAATTCACTGCAGTTGGGTTCCTCTTTGATGCAGTT
CTGTTGTCCCCCAAACAATTGAAGTGGAGACAATGGAGGCTTAATGATAGACCCGTGTAC
CCACCATCTGTAATAGCAGCTGCTCCCTTGCATCTGTACAATATGCTGGAACTGGGAGCC
CCAGCAATCTGCATAATAAAGAGAGGGCTTCTCTCACTCTAGTTAATAATCACAAGCAAT
CGATGTCTTTCATTCCCTCAGACTTTGCCCCTTCTTTTTCCTCCCCAATTTCATCATTGC
CAATTCCCTGCCAAATTCTAGTCATCTCCAATTCTGCCTTGCGACAAGCCCCCCGTCACT
GCTAACTCCCACCACGGCCTGGGGAGAGCTTAGACGTGGCGTGTTTCCACCGAGGCACAT
GTGTCGCGGCCGCTTCCTTTCACCGTGCATTGTCg
>NODE_747_length_372_cov_55.927418
AAAAAAAAAAACAAGCAAAGAAAAAAGGAGGTGTTCTTCGGGTAATCTGCCATCTATGTG
AAACACTTTTCAAACCAAGGAAATTAAGATCTTCATCAAGGCGTCTGCATCCAAACATTT
AACAAAGGATTTTGTTTCGACAAGGTAGCATTTACTTTATGTCCACTTCACATTACTGGC
CCTGTGCAGAAGAAATACATAAGAAAATACATTGCATGTTAACAGCGGAAAACACTGGAC
TCTGCTTTCCAAAATAAACTAAAAACCTGTAAAGGGAGGAAACTGTGTCAGTAAAGATGC
TGAGCTGCTGCCCGGTCCATCGGCGCCCTGTTAAACCTGAGGATGAACAGGAGTTAAGAG
CAGAGAAGAAGAAGAGGTGTCGTGAGGATCTTTAAAAACACAAGGAATTTCAATCGGGGG
GTGGGGAGGGGGTTAGAATAGt
>NODE_748_length_276_cov_37.137680
TCCTTTCTGTTTGACTGGAATCCTCTTCTGATGAGACACTGCTCTCTTTATTAGACTCAT
CAATATTAGACACATTTCCTTTCTCTCTTTCCTCCTTTTCCACCTTTCCTTCACCTCTTT
TAGCACCTTTCTTGGCTCTACTCTTGTATTTGCCAGTTGTTTTTCTTTTTATTCCTGGTG
CTGGTATTTTAAATATAGGCAAATCGTCTTCCATGACGAAATCTTCCTCTTCATCTACCT
CCACCAACACAGCCTCTGCTACCTCAGTAGCCATCCGGCTACCAGCCACCTCCTCCTGTT
GCTCTAACACCTCCAAAACCTTTGCTCCGCTGGAGCCCTCCCCTGC
>NODE_749_length_580_cov_39.046551
GTGCTCTTGCCACAGCCGGTAGCGAAGACATCCAGTCATGAAGGGCTAGCTGGAAAACAA
CTAAAGGAGACTATAAACAAAGTTAGAAGGAGGGCAGGTGTGTGTGTATGAGTGTGCGCA
CCTGTGTTACACTTACACACTTTAAGTAGGAGGAGGAGGATATCCGTTCGTATGCGTGTG
CCTCCTTTTCTATCGGGGGGGGTGGTTACAGAGAGATGTGGGGGTCTGCGGGTGGGTAGA
GGAGACGGGTGAGGGAGAGGGCGGAGGGGCAGCGCAAGATAAATCATTAGAGAGCAGGTT
ATTGGAAATGCAGGGAGATAAAAGAGTGAAGAAGTCAGTAATTGCCTTGACGATCAGACG
ACAAAGCATTACTTTGGACTTTACAAGGCCAGCCAGCAACAAAAGTGTAGTAATTTATGA
GCTCAGCGTAAAAGAATAGCATAATTGCATTAAAAATTTATGCTAATGAGGGGCTAAAAT
GGGGAAGGTGGTTATTATGAAAGTTTGTATTCATCTTCCCGGGGGTAGGATGATGGCTTG
TGGCTTGATTAATGGCTTAATTTCTATCAATTAGCAGGCAAAAAATCTCCACCGAGACGG
CCCTAAATTGAGCATTGAATTACGCATCTTTTCTGCGGTGCAAAgagaga
>NODE_750_length_475_cov_37.810528
GATTCCTGCATTAACTGTCAGGAAGTCAGGAATTGAAGCAAGTTCAACAGTGGCAAAAAG
TTGGGTTTCTGAGTTTGTTGTTGAAAGTATAGCAAAATAATGTGTTTGTGCCATTGTCAC
AGGTCTGTCTAAAAGCTGACATGCAAACTGAAGAATGACCAGGAAGGGGTCATCAGGTTG
AGAGAAAGACGAGCAGGAAACAGAAACTACCTTAATGAGCCGCCGCTTTATGAGCTGTTG
GTCAGCAGAAAGAAAGCCATGATTGATTTTAGGGAAGACCATCTGAGCAGGTGTGTGCGG
TCAAGAGGTCGAAGGTCAGAGGTGAGAGAAGGTTGGAGAAGGATGAGCTCCCAGGAGAAG
AGGAAGGAAGAAGGTGATGGCAAAAACAAATAGATTCCATTAGAAAGGCTCGTGTCCCCG
AAACCCAATCCAACGCCTTCACAAACGGGGGAAAATCCATACTTTTCCATTATAAAAGCG
CTTGCTTCTAAAGTCTGCACTTTGTTTTTGGAACCAGAGCCATAATTAACACTTTAGGGG
TGCTg
>NODE_751_length_352_cov_156.198868
CCCCCCCGTAGACAGCCGGAACCGATGGCCAGAGCGCGGCGGCGTCTCCGGAGACGTGAT
GTTTCTCAAACCCTCGGCCCGCCACCTCGAAGTAGCGGTGAAACCCCCTAACGGTCGCGG
CGGCTTTCCCCGCCCTCGCGCGGGAGCCCCCACACCGGCGGCGGAGGCGGCGTCCACCTC
GCCCCTCCCCGTGTCGCTCGGAATATCTCCTACCTGGTTGATCCTGCCAGTAGCATATGC
TTGTCTCAAAGATTAAGCCATGCAAGTCTAAGTACACACGGCCGGTACAGTGAAACTGCG
AATGGCTCATTAAATCAGTTATGGTTCCTTTGATCGCTCCGACCGCTACTTGGATAACTG
TGGCAATTCTAGAGCTAATACATGCCAACGAGCGCTGACCCCCGGCCCCCCGCGGCCGGG
GG
>NODE_755_length_407_cov_14.235872
ATCCAGTGGGACGGGGAATGAAGGTGAGACCTCTCTCTAGGAGACGGATCTGAGCTGCTG
TGAGGCGGACTGACCTGGACAGGTTCAATATATTAGTGGTCGGGTCAGAAATAGGAGGGG
AAGAGTGGAGGGGAAGAGAGAAGGAGGGAAGGGGAGAAGAGGAGGGGAGGGGGGGAGGCG
AGGTCAAATTGGTGCGACTAAAAGGGTCCAAATTGTGGCTGGAAGCTAATGTAAATTTAA
TTGTGCGCACCAATTGTTAAAGATGTGATTGGCTGTTGTTGATGTCCAGTGTATGAGGTC
CGGTCCTGTATGGAATCCGTCGTGGGGGATTTCTAACAGTGTGGGGAAGCGTGTGCGTAT
GTAGTTATTTATCAGTTTGAGGTTATTTTTCTGTTGTGCAGTAAGGAGATGTGAGTGGTT
TATTAATGGTATATGTATTATTGCGTTAGGGAATGTAATTTGGGCCTCCTTGTACAt
>NODE_759_length_291_cov_24.656357
ACTACTTGTCACAATAGAATTGGCCTCAAACTTATTCTACGTCTTTCTCTTTCTCTCTCT
CTCTCTCTCTGAGCAAGTGTCCCAGTTAAGAAATTGCTTACATCCCACTCAGTCTGAGGC
TGGGTTGAAATTTCCCACAGGGTATGTACCAATATGCAGAGAGCACTCTTCGACAGATGC
CATCAGAGAACAAGCATATGAATTACCAGGCAAGCTGCCATCTTTGAGTTCAGACAGAAT
GGCATTAATACCTGATTAAGACCCAAACAACAACACAACAACACAACAACAACATGAAAG
CCATAGCAACTGGGAGCAGGTAAAGGTTTCATCATTTATATATTAATggatttattaaca
a
>NODE_761_length_159_cov_5.314466
TAGGCTATTTCCCCAAACTAGTTCCACTTTTTGTTTGTTTGACCGAGCCGAGAGGTCCAA
GACCGGCCTGCTGTCCCACCGTCGCCGCCGGCCGGACTCAGCCGTGTACCGGGACTATTT
TTTTAAGCTTCCCCCCTCTCTAAATAGAACCACAAAAAGAGGAAAGCTATGACATTTACA
TGTCAAACGGATGGGGGGTTGGTTTTATCTCCTCAAGTTAAGATCGTAa
>NODE_762_length_252_cov_14.325397
TTGACAGGCACATTCATCAGTGGCTTAATGGTCAATCAAAAGTTGGCAGGCAGAGTGCTT
CTATTCTTTCCTATCCACTACATTAGGAATACTTAATCAAAATGTCTCCCGGTAATGGCT
GTGAAGAGTTCGTGACTGACTGATCCGTTGTCTGTGCCGATAGGAAATTAACAGCTCGGC
ACAGGAGAGATGCGGGCCCACAGATAAACAAATTGTGCATTAATATTTCATCTGCAAGAC
CTGGGAATGCACTATGAAGCGGCAGAATATTCCTGGGCCGTGTTGTCATTTTTCCTCGTC
CCTCCCTCCTTCTCTCTCTCTC
>NODE_764_length_127_cov_299.228333
GGGGGACCACGGGCACGGTTCTGACATCCCCGGAGAGCTGGTGAGCCCGGCTATCCGACC
CGGCCCCGCCCGGGCCGCTCTCCCGCCCCCGGCGGCCGCGGGAGCCCGCCGAACGGCCGC
CCCCCACTGCCCACCCCGTCTCTCTATTCCTCCCTTTTCACCGCGACTTTGAGGCCCCGT
ATCTCGGGCCCCGGGGG
>NODE_773_length_309_cov_33.236244
GACATTTGGTCCTCACAATAATAGAGGTTCAAGAACACACACACACACACAGACACAGAC
ACACACACCAATGGGGATGTAACTGGAAGAGTTTCTGAAGCATATGGATGCCATTTGTAA
GCTGCAGAGAGAATGTATAGGTCAGTCCTATCCTTTGGTATGTTTCTATCCATGTGCTTT
CACATTACTCGCAAATTATAGTGTCCTCCAGACTCAAATGAACATAAATCAGGTCGTGAA
AGTGCAGAAGTTTTCCCATCTGTCATAAAACAATGATTTAAAGTACGGGTTGTCAAAACA
CGGTGCTGTGAATTCGCCCCACTCCCTAGCAGTAGGAATACAAAGCGCCATCTCATTGGG
GTAATTTATGGCCTCGGAg
>NODE_784_length_255_cov_24.972549
GGGAGACAGAGAGGGGGGAAGTGGAGGGAGGTCTCTTGATCTTGATCTCTGTTTATTTGG
GGTGGGCGGGGTGGGTGGGGGTGTTTGTTGTCTTTTTTTGGGGGGCGGGGTTTGGCTCTG
GTGTGGGCGGCTGGGCAGGGGACGCTGCTGGGGGACCGCATGCATGACACAACGCAAAGG
GGACAAGCCCACCATCAGCATCCAGGAGCACATGGCCATTGACGTGTGCCCAGGCCCCAT
CTTGCCCATCAAGCAGATCTCCGATTACTTCCCCCGCTACCCGCGGGGTCTCCCTGCGCC
GCCCCTGCAGGTGAGCCcggccacc
>NODE_797_length_392_cov_119.862244
GTGGTGGTGGTGGTGGTGGCCCGGGCCCCCCGGGGGTTAGGCTTTTGCAGGGCGCTCGCG
GGCGGGTCTCCGATGGGGTACCGCTAGGACAGACGGGCCGTCTCGGTTTCGCTCTGCAAG
GTCGGCCGCGGGGGGAACGCGGCGAAGCGGCTCAGTCAAGGCCGTCGTCGCGCACCCTGG
TCATGTGGGTGTACCCCCCCGGGCCATAGAGGCGAGTCCACAAAAGCGGTGAGAAGCGTC
CGCCAAGACGCCGGCAACGTAGGCCGGCCGGCGGGGCCCTCCCCTGGTGGATCACGGATG
CCATTCGGTCGGGAAATGTGTGTTTGTGTGCGTGTGGTGGAAGAGGAGACGGAGCTCTCT
CTTAACGTTCAAAGTCCGTGTTTCTGACACCTCACCGCGTCCGACAATAGTGCACCCAGC
TCGGCCACTCATCGGCCGGAGACCCGCCGCGGGCCTCCGGAG
>NODE_803_length_263_cov_26.026615
CACTCCCTCCCCCGTGCCCGTAAACTCACACAGACACACACTCCCTCTTCCTCCTACCCC
CCGCCCCCCACCTCGTCCACCCCTCCCAGGGCCTCCCGAGGCTGGTGTCTCTGCGTTAGG
GATTCTATTGTCGGCTACCGCTGGATAATGTTGTTATTAATTGTACCTCTTTGTAAGGTG
TCAGCAGCAGACACAGATTGAGATGGATGGATCTCTGCTGTCTGCTCCAAAGACTGCCCT
ATCTTCACGCCTGCACACAAGATGCTGCTGCGTCTCTCAGCGAGGGCTGTGCTCCACCAC
CACCACCACCACCAACGCACTCCGAATGCTTGa
>NODE_805_length_372_cov_51.346775
ATAAGTCCAGATGAAATAATGAAATATATTGAATGTCAAAGTAAAGAGAAAAAAACCCAA
CAACAAAGTGGAAAAATAAAGTCATTACCAGAGCTTAGAACAGTCACCCGATTTTCTCTT
TTATCCTGCAACAACAAAAAGAGGAGACAGAGAAGGAAGGAATGACAAAAAAAAGAGAAA
GAATTGCACAGAGGCTTTTCTTTTCTTTAAAATGCTGCATTAGGTCTTTTCCTGCAGTCA
GTTTTCATAGTTCAAAGCTGGCAGTTCAATAAATAGCTGGAACTGGCACATCTCTGTTCT
TGCAAAAAGAAATCAATGTTAATCCTATTACAGGCAGTTATCACCTAGCCCAGAAACGGT
GGCAAGTAAGAAAAAAACAACCTGAGATGTCAAAGCGGGAAGGGGAGAGAGCGAGAGAGA
GAGAGGGAGGGAGGGAGGGAGg
>NODE_808_length_291_cov_63.247421
GTTTCTCTTTCACCTCTGCCTTTCCCAATATTGAACTGTTGAGGTTTCTCTGATAGCAAT
CCTAAAAAATAAAGTGTCGGGGCTTTATCCATGGCTTTTCTCAGCATCACTCCTTTAATT
TAGTCATTATAATTAACCATTAACTGGTGTCAGTTTCTGGGCCACTAACGGGCCCACTCA
GTTCTGCCTGTCTGCATTATCACAGTTTGGGCGAGAAAGTAAATTATAATGAAGGGTGAT
ATAGTCCAATTACTGATAAAAGCAGCCGAGTGCACTCCTTGTAATTAGGTGCCAGTACCC
CCCACCCCTTCCTTTTCTCTCCCCCTTTTCCTCACTCAGAGTGACATATTGGAAGGGAGT
t
>NODE_813_length_71_cov_10.014085
GTTTTCTCAACGAGAAAAGCGTTTTGTTGAAGTTCGGGCCGCTGAAAAGTTGGTGCAAAT
AGCAGGAGCTTTACCTTTTTCAAAAGTGGTCTGATCACCACGAAACGATCTGAGCTAGTG
CAGAGGCTTATCAGCTGAAAa
>NODE_814_length_274_cov_10.434306
GCCTGGTTGGATGACGCTCCGGTGGGGATCCCCCGGGAAAGGAGCCTTGCCTGGACTAAC
GTCTGTGCTCCAGCCGCCGTGACAGAGGACTTCAAATGCCCACCACACCACGGGAGCCCC
GCCCCTCCCCACCTCCTCCCGCTACCCCCCCGTGCTCCGCGGGGGACCTCTGAAGACCAT
GCCAGCAGTCACCACGCCATGAATCAGTCCATCCTCCTGCTTCTCCAACTCCCAACAGGT
GTTTCTCTCTCTGTCTCTCCCTCCACCTATTTTTCACTCTTTCTCCCCTGCCAAGTCAAA
GTTACAATCAAAGGGCCCAGGAGCCTGACAAGAAGGAATGTGAt
>NODE_815_length_347_cov_41.976944
ATGGTAGATGCACTTACTGTACATGTGGATAGGTTAGTAGGTTTTGACTTTAAGTCCTTA
ACTGCCTTCGCTCGGGCAGACGGTTCAGAAATACATAATGGGTAAAAATAAAGGATTGTA
GAATACTATTGAACAATTCTTAAATTGCAGTTCCTTCTGATGCTTGTGATTATTAAAATG
TACCTTAGAGAAATTTCATGAAAAAAAAAGATATGATTCTGATGTTAATTCTGTAGAATA
GAAATGTATACCAAATGTAATCTTTCCAATGCTATGAAGAATTTATACATGAACATTGAT
ATGCAATAAAAACCTGTGTGCTTTTTAAACAGGGTGTCCATGTGGGCGTGTGTGTGTGTG
TGTGTCGGGGTGTATATGTGTTTGTGTGTGTGTTTGGGGTAGGTGTGTGTGCGTATt
>NODE_822_length_480_cov_30.291666
TAGTACCACAAGATGGCGGACTTGACCATTCCAAGCTGTTAGTATTGGATGCGTTGGCTG
ATCTAGCCTTTTGTGCAAGATAATTATTTTAGCTCTAAGTATTAGGTTGTTTCAATATGT
GACTTTTTACAGCTCCTGTACACCAGAATATGTTCGATGATGATTGGCAAGAAGTGCACG
GTGAATGCTGCAGATACACTTCAAAATAGGCAGTGTAAGCACTGTAGAATCTAATTATTT
CTTTGCAAAACCTAATTAGGCATTAAAAAAGGTTAACGCCAGCGCCTGAAACCGTTTTTG
TTTAATAATCCCATTACCGACGGCTCATCATGTATAAAATGGTGCAGAAGGACACCAAGT
TTCCACTTCTTAAAGTGAATCCCTGAGAAATAGTCGCAGATGATTTGACAGCAGCAGCAA
TGGGAAAGTAGGCAGTTTGATTAAACCCCGGAGAGCCGGCATCAGAGGAGGTACAGTACG
CTATTTTATATGCATGTTATACCTTTAAAATATTCTCCTGCCTTCCAGTTGAAAATGACG
GGCCTTTACa
>NODE_823_length_371_cov_208.361191
GAGAGAGAGAGAGAGAGAGACAGTGTGCATTGTACAGACAGACAGACTGGGCCGGACAGA
GGTAATGAATGCAGTTATTAAATTGTTTCGGCTGCAAAGAGGTCTATTCTTGCGCCATTA
TAAAGGGAACAATTTATCCTCGCTGATCGGCCCTGTCTCCCTTCTGCTCTCTTACTTTGA
TCTGCCAGCATATTGCCCTGATGTGTCCTATTCAATAGCGAATCTGGGGCAATTTTAATG
CTTTTGTACCTCACCACCGCTCCACTTCTCCCTCCCTGTTTAAAAATAGCTGTTAATTAT
AAGTGCAGTTTAAATGTCTCTAGTGACCCAGAAATGCAGGTTGGAGCGGTGGAGTCGAAG
AAGGGATTGAGCATCTCCAAGTTTAAGAAGCGCCAAGACACTGGATCCCTTCTTCTCTCT
CCCTCTCCCTCTCTCTCTCTc
>NODE_838_length_102_cov_114.215683
TCCTGATAAATGCGGCAAGAAGAAAGGAGGGGGGCTTGCTGTGTTTATTAATAAGAGGTG
GTGTAATCCGAGTCATGTAACGGTTAAAACTCAAATATGCACCCCTGATGTTGAGCTCCT
GGCCGTGGCTATTCGTCCATATTATTTACCACGTGAGTTTTCACATGCTATT
>NODE_839_length_331_cov_22.483383
CTTCTTGGTTCTGACGTGGTGCATCTGTTTTTATCACCATCATGTCCAAAGGTTCCAAAC
TTGGTCTTCCTGGCGGTCAGTCCTGAAGAAAAAGAGTGTTGGATCGCAGCCTTAAATGCA
GCAATCATCAGAGCCAAGAACCGCATCCTGGACGAGGTAAGGACCCATCTGGCCTCGCCC
CCGTCTCCCTCCCTCCCTCCCTGAGGTAGAGAAGCCGTCCAAGAATCAGTTGTTAAAAAT
GCTAAATTTTTGGAACTTGTCTATTCAATGTCAGAAATATGTTTGGATTTGGAGTAGGGA
TATAAATCTTGGCTAATAATTCTAACCGATAACCGATGCTCATTAATCCGTTATTAACTG
TTAACTGTTGATCATGACGTGTCTTGTAAGCCATTGAATGc
>NODE_840_length_71_cov_10.436620
TTTACTCCCACAGTCCAAAGACATGCAGGATCGGCTGATCGGTGAATCTAAATTGCCCGT
AGGTGTGAGTATGTGAGGGAATGGTGTGTGTGCCCTGCGATGGACTGGCGATCTATCCAG
GGTGTATTCCTGCCTTTCGCC
>NODE_849_length_217_cov_13.142858
CACTTCGACTCAGACGCCAGCAAGGTGGAGGTGGGGTACTGGTATGGGCTGGTATTATTA
AAGATGAGCTAGTTGGACCTTTTCGGGTTGAAGATGGACTCAAAATCAACTCCCAAACCT
ACTGCCAGTTTTTAGAAGACACTTTCTTCAAGCAGTGGTACAGGAAAAAGTCTGCATCTT
TCAAGAAGACCATGATTTTTATGCAGGACAATGCTCCATCGCATGCATCGAAGTACTCCA
CTGCGTGGCTAGCCAGTAAAGGCCTTAAAGATGAAAGAATAAAAACA
>NODE_850_length_442_cov_33.101810
CCCTTTTTATTGATATAGTAGCGCTGCTCAATGTTCCTCATTTAACCGACACATGATTGT
TTTTTTTATTCTCCCTCCAAAATATTTTTTCACTATTCACCTTGATTGTAATGTACCTCT
TTGGCTGTGATTCCGCTTGTTGGCCCTGACTATAAAGGACCCGCTTGTGTACTCTTGTGG
GCTGGGGAAGAATTAGGATTTATGAATTTATTTCCTCTGTTGTATTGTTTAAACAGCTTT
GGTTCAGTTTTGATCCGTTCCTTTCGCCTTTGAGGCTGTTCCACCGTGTCAGCTGTTGAC
TGATAGTGGCAGAACTGCCTCACAGTGTGAATGAAAGGGAACTAGCGGTTTGGTAAACGC
TGATAAGGGATAAAATAGGAGGCGGTCAGGCACAGATAGTTCTGTGGGAGCCCAGATTGT
GTGCGGTCTGTTAAAATGAGATTCTGAGCCTGTCTCCTTTTTTCCCCCCTATATTCTTCT
ACAACCCCCCATTTCACCCACCCCCGACCCGc
>NODE_858_length_71_cov_21.225351
AAACGACCTACCCTCCTTGCCCTTTCTGCCCCTTTGGAGCCGAGAGCCCAATGCTCTGCG
GCCCGTAAGACCCCTCCCCTCCCCCCCTCCTCCCCTTCCACCTTACCAACCCTTGCCCTT
TGCTCGGCCCCCTCTTCTCCc
>NODE_859_length_277_cov_50.519855
CGTGACCCCAACCCTCCAAAGCCCACCCCTCCCCTGATGCAGTTTTTGGTTGTTGTTGCA
ATATGCACAATTTGCCTTCCATGAACCTTTTTTAAGGGGGGTGGAACTCGTTTCTGTTCA
TCTATCTATCATCAGTCTATCTATCTATCCATCTATCTATCTCTCTATCTCTCTCTCTAT
CTATCTATCTCTCCACCGCTCCACTCTCTCCCTCTCTCTGTCAGTGACCTCTGACAGTGA
GAATGTCGTCTTGCCTCCAACGTCTCCTATCTCTGAACTTTGTAAGACTGATAAAGACTC
AAACGCCAATATGGCCCTCCAGCCACCCTTCCCTGCCCCCCCACCCc
>NODE_863_length_611_cov_32.535187
GAACAGGAGAGGAATTGAAGAGATTGTTTTGCATAGTTTATGCCTCAGAAATAAAAAATA
AAGAAAAGGAATCTATTTCAGTCAAATTTGTCGTCATTAAAATTATGTTCAAAATAGCAG
CGAGTATGGAATGGCGAACCCAGTATGGTGTGTCGTGAGCGGCGTGCATCCTTACACCCC
TGCTGTGCCATATTGACTGGGAGGTTGAGTGTGTTGAGTTGTTCCCGGCGGAGGGGTCCC
CCTCCCCTTTCCCCTTCCAGCCTGGTGTTTGGGAAGGCTGCCTCTGTTTCCCCTGGCCGG
CTGACAGAACCCCCCTTGGTCAAACTGTACCTTGTCTTCTTATTCCACCTGCCAATAGAA
ACGCTTTCACTCAACGATCCCCCGGATGTTCTGGACAGGCAGAAATGCCTAACTGCATTG
GCGTCTCTCCGCCACGCCAAATGGTTCCAGGTTTGCATTTTGTCTTTATTTGTCTCTAAA
ACAAAAGTAGATAGGAGTTTTTGTTTTGTTTTTTTCTCTTGTTTTGTTTGTTTGTTTTGG
TTTCCTTTGATGCTGTATGTTGTCTTTGGGCGTTCAGTGATTTCATTTTATTTGTAAGTG
TATTACGTGTAGTAATACCTTATGATCAGTAAGAGTGTTTCTATGGAAACCTTTGTCATT
ACGTTGTTGTAGAGTTGCTTt
>NODE_864_length_522_cov_30.296934
GGCATCCGGCCCTAGGGCCCTCGTGGGGACTGGATCGGGAACTCAGCCCCATGGACATAC
CAGCTGTTCTATGCAACATGCTGAACAGTTGGGGGTCGCTCTATGTTTGTTTAAAACTCA
CAGGAGTCCCATTAAAGCCCTGACTCGCCTTATTTAGAACTTCCACGGACACACAAAGGC
GGGCCATGGGAAGCGGCATGTTGCAAGGGACACCAATTATCAGGGCGAGGACACAGGCCA
GCTTGTTCGTGCTCAGGGACATGTCAACTCATTGGACGACCCTCTCCGTCAAACCCAGTG
ACCAGAGCACACGGAGAGGCATCTTAATTGGTGTTGGGCAAACAGATTTTGTCACAAAGT
TGCAAAGGAAGCTAAGTGGCTGAATGTTCACATTGTCCAACCCCTGACCTGAGACTTAGG
GGCCGTTCCGAGGCATCGTTATGGTCCATTACTTTGACTAATCATCTCAGACTCTCCCTA
TATGGCAGCGGGAAATCCAGGACAGCAATTAAAATCAATATTCTGGCAATAACCATGGCG
TAAATAAAAAGTGAGCCCTTTTCTCTGTGTACAATGATATGATAGTGGCAGg
>NODE_865_length_556_cov_52.890289
ACATTTCTTTTTTCTGTCTTTTTAATCCCTGGGAGCCACACACAAGCATGCTACACACGC
ACACTCACACTCGCACAGCCTCTCTCTCATGCGCACACCGCACACATTTATGCGCACGCA
CGGCACTGCAAGGTCACTCCGAGTATTGATAAATCACCCAGCTGTGATTCCCTCCTGACA
GCTCAAACTAACATCAAGCTGGTTGTGGGGTAGAACAAAAGACCATCAAGCGGCCTTTTC
CTGACACTTTTATTCAATCACGGCCAGATTGCTTACGACAGCAGCAGCAGCTGTTTCGTC
TTCATCCTTCCCCATTTGATAAAGCGTGTCAAGTCATATTTCTGTAAGTACTTCACCTCA
CCCCATACTGCGCCGCGTCTCCGCGCCTCCTTCATATGCACATTCCACATGAGGGGCTCG
TCAAACAGGTCAGGGAGTAATGACTCCCCCTCACTGAAGGTCGTGGTGCATGGGGAGGGC
TGGTTGAGGGGGGGAAGCTACGGTGTGTGTGGGTGCGGGTGTGGTGGTGGGGGAGCCAGG
GACAAAGCAACAAGCTGAAGGTCACAGATAAGGACGGCCAGCGGAGATGTCTAAGATAGC
CGCCAGAAAATTAAACAATGAGGAGa
>NODE_871_length_415_cov_19.469879
CCCCCCGCTACCCCATACCCTTATTTTAATCTCTTCCCAACCTTATCCATCCCTAACCTG
CCCTCAAATTTCTAATTTTTAATCATTTTTATTTTACCTTGATTTATTGATTGACTAATT
AATCGATCAGTACACTGGTTGATTAATTGGTTAGTTAATTTTGTCTTTTAATAAACACCT
TCCAAAATCCACCTCATTATCACATGTTGTTTGTTTGGTTGTCTATTTATTTGCTTATTC
ATTTATGGCATCCAATTTGGCCTGGACTGAGTTCAGCCACAAGAGGGCCCACCTGCTTCT
TTTAATCGCTTTTAATTTCATTGATGGTTCTAGGAGGACATCTGGTGGAATCTTAAGCAC
ACATCATGGTGTACGAAAACACAATTTTTAGGATTCAAACACAGGAGGGGACACAGCAAT
AGGCCTGTGCACTTTAAGAATAATATTCTTATTTGTTTAAATTCAATTGTTTCTAAAACC
TAACC
>NODE_872_length_246_cov_137.715454
GGATGAAGAAAGAGGGTCAGGGAAGGGGTTGGAATTAGGATTAGGATTGGGGAAAGGTTG
AAGTAAAGATTAGAGTGGGGGGGTGAAAGTAAAGTATGTTTAGAAAAGAGGGTCAGGGAA
GGGATTAGGGTTGGCAAGGTTGGGGAGAGAATAATAGGGGTTTGGGGTAGGGTGTGTTTA
AAGAAAAAAGGTCCAGAAATGGCTAGGGGTGGGAGTTAGTAAGAAGTTAAGGTAAGGTAG
GGGTAAAGGGCAGGGTTTTGAAAGGGTTGGAGTAGGGGTTAGGGTTAGGCAAGGTTGGGG
AGAGGTTAAGGTAGGG
>NODE_873_length_605_cov_33.446281
CAAATCGTGGATTTTGAATGTGACGCAGCCAAGCTGCTCCGGTAATGGCGCCGTCAGACT
AATTAACTATTCCGGTTTGAGCGGAGCTAACGAGACGCGAGCAGGCGTCAGAGGTAGGCC
GGGCTCTACAGGTGATAACCCTACTTGGCAGTGACATTTTTCAGTGTAATGTCGCAGTGC
CCGTGATCAGATCAAAGGCAGAGAGTCCCCCATTGGGTCCAATTAGAAATATTGCATTGT
AGAGGGAGGGGAAAGTTTGGGGGGGGAGGGTACTGTTGAGTTATGATATTCATAATCTAT
GCAGAGAGGCCTTTCCAGTATAGGTCTTTTCCCCGTAGCTGTGATCTTTTCAATTTACAT
CAATGGGAGGATAGTCTGGGATGAAAGCGAGGCGTCCGAGGCACGCAGCCCACGGAGGGC
TGACACGGGGCCTCATTAAGGCCCAGGCTTGCCGGCCCCAAACAGGGTTTGAAGTGAGTC
ACATAAAGAGCAGGGGGTCAAAGGTCACACACAGAACAGATCTCCATTTAACTCTCCAGC
TGGAGATGGTAATTAGCAGGTGCAATGATGATCCTTGCCTGACGGTAAATGATGACACCA
CTGCAGGTGACAACGGGTGGGCGGGCACTGCGTGTGAGTAAATGCACGTTTATTATTATA
TCATTATGTTTATGc
>NODE_879_length_1789_cov_26.978760
TTCTGACCTACCAGATCCGGCCTTTAAGCCGATCAACGGACCGAGTTACCCCAGGGATAA
CAGCGCAATCTTCTTTCAGAGCCCCTATCGACAAGAAGGTTTACGACCTCGATGTTGGAT
CAGGACATCCTAATGGTGCAACCGCTATTAAGGGTTCGTTTGTTCAACGATTAATAGTCC
TACGTGATCTGAGTTCAGACCGGAGTAATCCAGGTCAGTTTCTATCTATGATGTAGTTTA
CCCTAGTACGAAAGGACCGGGAAAACGGAGCCCATGCTAAAAGCACGCTCCTCCCCCACC
TGATGAAGACAACTAAATTAGACAAGGGGGTACAGCCCTTTTGCCTAAGATAAAGGCATG
CTAGAGTGGCAGAGCCCGGACATTGCAAAAGGCCTAAGCCCTTTGTACAGAGGTTCAAAT
CCTCTCTCCAGCTATGATTTCAACTATCACTATCTACATTCTAAATCCCCTAGCTTTCAT
CGTCCCTGTACTATTAGCAGTTGCCTTCCTAACTCTCATCGAACGGAAAGTACTAGGATA
CATGCAACTACGTAAAGGTCCAAACATCGTAGGACCCTATGGCCTCCTCCAACCTATCGC
TGATGGAATCAAATTATTCATCAAGGAACCAGTACGACCATCAACCTCCTCCCCAATCCT
ATTCCTATCAACCCCGATACTTGCCCTAACCCTAGCTCTTATTTTATGAACCCCCATACC
TATACCCCACCCAGTCACTGACATAAACTTAGGAGTACTATTTATGCTAGCTATATCTAG
CCTAGCAGTATACTCAATTCTAGGATCAGGATGAGCATCAAACTCAAAATATGCATTAAT
CGGGGCTCTTCGAGCTGTTGCCCAAACCATTTCCTACGAAGTTAGCCTCGGACTAATTCT
TCTGTCAGTAATTATTTTCTCAGGAGGATTTACTCTACAAACGTTTAATACCACACAAGA
AAGCATCTGACTAGTCCTACCCGCATGACCCCTAGCAGCAATATGGTATATTTCAACCCT
AGCAGAAACTAACCGAGCCCCCTTTGATCTCACAGAGGGAGAATCAGAACTAGTATCGGG
TTTCAACGTGGAATATGCAGGAGGACCATTCGCCCTATTTTTCCTCGCCGAATACGCTAA
CATCTTACTAATAAATACACTATCAACAATTCTATTCTTAGGAGCATCCCACCTCCCCCA
CCTCCCAGAACTAACCACTATAAATCTAATAGCTAAAGCAGCCCTCCTATCAATAATATT
CCTATGAGTACGAGCCTCCTACCCCCGATTTCGATACGACCAACTAATGCACCTAATCTG
AAAAAACTTCCTACCACTAACCCTAGCCATGGTGTTATGACACCTATCACTACCAACTGC
ACTTGCAAGCATCCCACCTCAAACATAACATTAAAGGAATTATGCCTGAATGTTAAGGAC
CACTTTGATAGAGTGAACCATGGGGGTTCAAGTCCCCCTAACTCCTTAGAAAGAAGGGAC
TCGAACCCAAACTCAAGAGATCAAAACTCTTTGTGCTTCCATTACACCACCTCCTAGTAA
AGTCAGCTAAATAAGCTTTTGGGCCCATACCCCAAACATGTTGGTTAGAATCCTTCCTTT
ACTAATGAATCCTTACGTCCTTACCGTCCTCTTATTTAGCCTCGGGTTAGGAACCACACT
CACATTCGCCAGCTCCCACTGACTGCTAGCCTGGATGGGACTAGAAATCAATACTCTAGC
CATTATCCCATTAATAGCCCAACACCACCACCCTCGATCAGTAGAAGCCACTACAAAATA
CTTCCTAACCCAAGCCACAGCCGCCACAGTGATCCTATTTGCAAGCACAACAAATGCCt
>NODE_883_length_163_cov_116.030678
TTTTTTTTCCGGCCAACAGTTTCTCGCTTTCTCTCCTGGGACAACAGAGGGTGTTCGGGA
TACTGCCCTCGCCCCCCGGGCGCTCCGTCCGACGCCGGCAGGGCCGGGCCGCACGGAGGC
TTTCACCCCCACCGCCTCTCCCCGGGCGGGGAGAGGTCGGACGAGCGGGGGACCCGAGGG
TGCGCGGCGACGCCGCCGCGCCGTGGGGCTTTTACGGGGTGGCAACAAAACAA
>NODE_884_length_290_cov_18.062069
CTCTCGCTCTCTCTCGCTCTCTCGCTCTCTCTCCCAGCCTTGCCTCATTGGTATGTCCTG
ATTCTCTTTTTCCATTAGGCTCAGGGCCCACTAGTCGAATGCCTCCAACCATTATCTCCA
CCCCGCCACCCCTCCACTCTCCCTCCACTCTCCCTCCTTCTTTCATTCATTTTCAGCCGT
GTCTCTCAAGTGATGAAAATGATTTTCATGCAGGAAGAGAGGAGAACTTTGCAGTGATTT
AGGAACGGGTGAGGGACAGAGAAATGGACATTGTTTAAAAAAAAACAGGAGAGGAGAGGG
CATTCTGGAGTAAAGGAGGAAAAGTTTGAGAGAAGACCACAGTTGTATTTGGTAGGTAAc
>NODE_887_length_202_cov_12.930693
AAAGATACCCCCACTCTCCTCTCACACACACACACACACACACACAGACCTCTGCTCAGC
CAGATTTATTGTAAATGTCACACACCAACATGATAATGACAGAAATTGACTCCTACAGTA
CTAAGACCACAGGCCAGTCATTTTCAACAATGAACATTGTGTGCACTGTCTCACACACAC
AAACTCTCAGTTCAACCAAGTCCACAAACAAAAATATAATAATTTACAATAGCGTTTTTC
TTTTACTATGCATGTTGCTTAGTGGGACTTCT
>NODE_910_length_212_cov_12.759434
TACCTATATATTATTTATTTTGTTTTTTCTTTGGGGGGTGAGGGGAGGGGCCTTGGGGAT
CATCTTTGCACAGTTTCTGTTCCCCGCCACCGTATTTTCCTCCTTTTCCCTCCGCTCGTC
CTCCTTCTCGGAGAGAAAAGGCACGGTTGGCGGGGAGGGAGGAGGGAGGGAGGGAGCATG
GTGTGGGTGGGGGTTGCTGTGATGGTCTGCAAATCATTTATTTACGTTTGGCATCCGCAT
AATGAGGCGGTCAGCCAATGGCAGTGCCGGCCAACCGGAGAc
>NODE_911_length_72_cov_19.722221
CCAATAGCAGGAGCTGTAACTTTTTCAAAAGTGGTCTGATCACCACGAAACGATCTGAGC
TAGTGCAGAGAATTATCAGCTGAAAAGATTTTTGGCAGTTTAAGAAAATCTCACTCCATT
CGTGAGAAATTCAAACTTTTTC
>NODE_912_length_508_cov_38.671261
AGCTGTTGAGGGCGCCGGAAAATCAATACTTTTTAAATGCTGTTTATGTGTGATTAACGG
TTAATATCCTCACAAATTATTGAATGTAATAAGGTCATTTGTCTTTCACACGGGCCCGCT
TCCCTGCAAAGAATAATAGAATAATAGATGAGGTCACTACAGGAGAGGTGATTTTCCGAT
GCTTCCCCCTGCTCCCGGCTTTATTATCCATATCCTCTTTACAGCTACAAAGCTGCACTA
TGGTTATTTTATGCAAGTCATAAAATTAGGCTGAGATGGAATTAGCAGACTCTGGGCTCT
TTATAGGTCAAGCCGGTAGTTTATGGTCCTGCGACTCCCTGGCAGTATTGTCATGAGGCT
AGTTAGAGCGGTCTTTAAGCGTGATTTAATATGTCCATGCCTTGGAAAATAGTTAAATAG
CTAATTAAATGGAGGAGTTAATTTACATATTAATTGACCTTCCGGTAATATTTATATTGT
TACCCTGCACGAAAGGCCCTTGTCTCCACTGCCTTTCATCATAGTTAGTCTGAGCAAATA
TGGTGTAACTTTTTTTGTTTAAACTCAAGTTTCTTTTt
>NODE_913_length_537_cov_47.722534
CTCGCTTCTGCCCGCATGGATGGATTTATTTTCTTTCCCTACACCTCTGTCTCTTGTCCT
TCTCTTTTTATTGCTTTGTACAGCAAAGCACCGTTACTGATCCCTTCCAGAGCACAAACT
AAAAATCTATCCCGTTGTCATTTGCCGCAGCGTGCTATCTATCATCGGGGGTATTTGGCA
GTGACTCCGTACCAGAGAGGAGGTGCTGGAGCAGGAGGCAGAGTCAAGGACTTTCACGCG
CAACACACACAAAAAAAACTTGTCACAATTATTTATGGCTCTTGCTGGGACACATAATAG
GACACATCAAACCGCTGTTTTTTTGTGCGATGAGCACCCTCGAATCGCCCGGCTCCCTTG
TCGAAGTGGGTCACAGGCATCTCCTGCCTTACACATACAATTTCCAAGACAATGGCGGAG
CACTTGGAGGAAGTGACAGTGACAAATACTGGAGCCCCCACAGAAAGCTGGGCAGGCTGT
TACATGAGTGATTGCGCCAATAATCATGCGGAGTTGTCACGTGACCACGGAGCAGGAGGA
AGATGAGCAGCAGGAGTGGCGGGGGGGCAAGAGAGGAAGGGAGGAAGGGAGGGAGGGAGG
gaggggg
>NODE_915_length_400_cov_72.760002
AAATGTAATGAGAAATGTAAAGAGAAATGATTGTTCATCCCAGTTTATATACATATTAAA
CCGGAGCAATGATAAACAATACAGTTGCTTGTATGTATGTCACTCAATCCTGATGGGTGG
ATATTTTTCAGGGATTTTTTTTAGGTGTGATGGGACAAAGAAACAAAGGATGCCTTAGAA
GAGAGGCTGCCTACAAGCCTGGGATCATCCTCAAAGCACACCACCAAATGGATCTATCAC
CCCCCCCTGCCGCCTCTAGATCATGATACTTGGCTGAAGCTATTTCGCTATCTCTATGAT
CCCTCCTCCATCTATGGCGAACTATAGCCATGCAGGGGACCACACCATCTTGCAGAATGT
CTCTCCTCTTGCCACGTTCCTCAAACTGACCTCTCTGGGTTTCATAATTGGAGTCGGCGT
GGTAGGAAACCTGCTGATCTCTATCCTGCTGGTCAAAGACAAAAGCCTGC
>NODE_924_length_119_cov_56.302521
GGTTTCCCCGAACTCCTCCCATGCCCGTGTTTTGGCCTCTGCCACTGCCGCAGCCGCTGC
CCTCCTGGCCTGCCGGTACCTCTCAGCTGAGTCAGGAGTCTCTCTGGCCAACCAGGCCAG
AAAGGCCTCCTTCTTCCGCCTGACAGCTTCCCTTACCGTTGGGGTCCACCACCGGGTTCT
AGGGTTGCC
>NODE_930_length_250_cov_20.639999
CAAGGAGGCCCAAATTACATTCCCCAACGCAATAATACATATACCATTAATAAACCACTC
ACATCTCCTTACTCCACAACAGAAAAATAACCTCAAACTGATAAATAACTACATACGCAA
ACACTTCCCCACACTGTTAGAAATCCCCCACGACAGATTCCATACAGGACCGGACCTCAT
ACACTGGACATCAACAACAGCCAATCACATCTTTAACAACTGGTGCGCACAATTAAATTT
ACATTAGCTTCCAGCCACAATCTGGACCCTTTTAGTCGCACCAATTTGACCTCTCCTCCC
CCCCTCCCCTCATCCTCTCc
>NODE_950_length_408_cov_30.889706
CAAATAAACTTAAACTCAAACAATGTGCGAACCAAATTTTGCCTCAGATTGCCCTTGCAT
TTTCATTCATACTGTATATGTTGTGGCCTACATGTAATTTCGTGACGATTGCTGTAAAAA
GCACTGCACTGTAGGAATTGCTTTAACAATCAATGCGCCAGTAAAACACATCAATAGATT
TTGTGTGCATCTGATCTCTGATCAGATGCCTAACTCATCCAGGGCTATTCCTCTGCTGAT
CCACTAATTGGGAGAGCATGCTCTCTTAATGCAATGGCCTCCCAAATGTGTCCGTCCCAG
TAATTTAATAACGGCCATTTCATGCTACTCTGACTTTTCAAACAGCCTGCTCTAGGCAGC
CACATGGACAGATTATTGATTGCAAGCAATTGGCTGGCAGGGCTGCGCTGAGAGAGGCCA
ACCCGTCTGCTTCCCAGAGTCCAGATTCTCCCTCCTACAGCAACCCCTTTTAACATTt
>NODE_951_length_431_cov_34.909512
GTAAATTAGTAGTGGGGAGAAAAATAGGTTCTGTAAGACGAAACTGGGTTTCTGTGTGTA
TCAGCACACGACTCTGGGGAGACAAGAGAGAAGAAGCAGGCAGTAAATCCATTGGACTCC
ACTGATAGCGCCTGTTTGCACAGCCACTGCCGCTTCCTTTGATCAAGTGGCTCGGGGAGC
AGGGGGTCGTGTGGCGCTGCCGAAGGTCAGCGATATATTACACTCCTAAAAGTGATTACT
GAAATTCTTAAGTGAAACCATTCTGCTGCCAGGGTGTGCTCCAATCCCCTGCAGCGTTGT
CTGGGGCAGGACCGGGGGCCTCCGTGGATCCCAGCGACCAAAACTCCCCCTTCCCCCTTC
CCCAAACTGGTGTTTTCTATCATCGTGAGCAAGGACTGAGAGAGCCCCTACATGGAAACA
TGGCCTATCCAGTTGCAGTATCAACTGTGGGGGTATAGGAGGGGAGGTGACGGGGGAGTA
GTGTCAGGAAATAGAAATATg
>NODE_966_length_71_cov_139.042252
GTTTATTTCGAAGCGCTTAATTTGTCTGAGGTGGGACGAATATTAAATCCAGCCTTTTTT
GCCATCTCTTGGTCAAATCCTGTTATAACGCCTCCTGATGACGATGTGACTGCGGTGTGG
AAACCTTGCCCGAAAACAGAC
>NODE_967_length_330_cov_77.921211
GGCATAACAGGTTGAAGCCATGTCTCAGAAAAACAGAGAACACTGGCCTCCCGGTATTCT
CTTAAGCTCCCGGTAGCCGCGGCTAATTCATCCATCTTATTACCAAGCGACCGTACATTA
CCCATAATAATGGATGGTAGAAACGGTCTGTATCGTCTCTTCTTCGCTCGGCGTTTAACT
CCCGCCCTGCAGCCACGACGCCGTGGCTTTAATTCGTCGGGAATCTTGTGTCGCTCCGAT
GTAAACACAGCTGGGCGCCGCCATCTTAGGAGTTCGTCACGGCTGTATACGATGCGTCTT
CCTGTTTCCTCAGAGATCGCGGAGTCTGTAAAAAAGCTTACTAGAAGCGCTACGACTAGC
AGAGTGTTCCAGAGTTGTCCAGTATCCATAATAGTTAAAA
>NODE_968_length_436_cov_26.899082
CATCAAAAGTTGTTGTTTTGTTGTTGTTTTTTTAAAAGGTAAATGCAGACCATTTTCATA
AATACAAAATATATTTTTTTAAACCATCGCCGGCAAACCAAACTATCAGTTCCTCTTATT
TAAAAAAGCATTGATCACCGGGGCATAGCCAATAGGCAAGGTTAATCCATTCCAGTGTCT
ATACCATGGGCTGCTTATGGAAGCATATTCGCTCAGGGCTGTCATGCAAATTATTACTTA
CTGCCCTGTAAGCTGATAACACAAATTAGATACCCATTAAAGTTGAACAATGTATATAGA
ATTAGAAAAAGATTGCGAGTGATACCTGAGGAGACGCTTAAGTCTTATAAGTATTAAAAT
TTCCCTCATGCTTGCTAACTTTAAGAGAGGAGAGATGTTTATCCCCAGGACTGGAAGATG
CATAATAGTAATCTCACATGCACAGCGACAGCTGCCAGGTGGAGGCTAACGCACCCCATG
TTTATGAATAGAAATCATTACAGGGa
>NODE_969_length_632_cov_27.669304
GTGACATTTGAAATAAAAAGGAGGGAAAACGCAAACAAAGGCATGGCGCTGCAACATCTG
GTCTTCACTGCAGGTAAGTGGTTAATTTGCATAATGTATACAGGTTTTTAGGATTTTTTT
CCCAAACATTTTTTTGTTTGTTTGTTGTTTCTTTCTCTTTTTTGTTGTTTTTTGTTTTTT
ACTAAACAGCATTTCCTTTTTTTTTATAAACCAGAAAAAAACTAAACTCTACAGAGAAAG
TCCCCTAACCTGCAGTCTTCTGCTGCTGGCAGAGTCTGACATCAAGCTGTACAGCGCAGT
CAAAAACATACTTACATCTGAGCTCATTTACAGGTACAGCCATAATCAAGGCACAAAGAT
CTACAAGTAGATTTGTTTTTCTTTCAATAAAGTTGTACAAAATAATATTACATTTTACAG
TCTGTACAGGATAAATCGACCTTGCACAGTGTACAAGTTAACGAAAACAAACAAAAAAAT
AACCTCCCTCCCCCCCACAAGAAGATGGCCAAGCTAAAAGGATGGGGTGTGTGAGAAGGA
GACGACGGGTCAGAGTCTGTGGAGGTGGTTCTGAGCTGACAGCAGCAGCAGGACTTTAAG
GTGCAGACGGGCTTCGCCTCCTCTTCCTTCATTTAAATCAAACTCCTCTCTTTTTCCTGC
TTTGCCCTCTTTTCTCCCTCACTCATTCATACCCCCCCCTCT
>NODE_974_length_140_cov_8.907143
GGGAGGTAATGTAGGGAGGTGTAAATGGGGGAGATAAGGTAGGGAGGGAGAAATGGAGGA
GGTAAGGTAGAGAGGTataaatGGAGGAGATAAGGTCGGGAGGGAGAAATGGAGGAGGTA
AGGTACGGAGGTATAAAGGGGGGAGGTAATGTAGGGAGGTGTAAATGGGGGAGATAAGGT
AGGGAGGGAGAAATGGAGGAGGTAAGGTAG
>NODE_975_length_428_cov_31.264019
ATCTCTCTCTCTTTCTCTCTCGCTCACACACACACACACACACAAGCGTGTGCACAAACA
CTACCACGCAAATGCATTTATTTATTCGTTATATTATCTAATTCAGTTTGAGGAATGAGT
GACAGTTTGACACCTCATTCGGCAAGATTAATAGAACGACACAACATTTACCTGGCAGAG
ACAGCCAATTACCCCACCATCTATCATCTAGATTATCTTTCTGATTGAAAACTACTCGTC
CATGTAATCAGAATTATTTGGAATTAGAAGAGAATTTACGGCTTCTCGTGTCAATTTTCT
TGGACGGCGGTAAATTAGAAATATTAGATACATAAAGAGCGTGTAGGAAACGGGCCAAAT
AGAATCCCAGAATGAATCTCAAATTTTTGAATTTTAGTTTTTGCTGGAGTCATACTGCCG
CTGAGTGCACCCAATTCTTTTTTTTTGTTTGTCTGTTTTTCTGCTTCGTTGGTTTTTTTT
ACGATTTATCAAACCATa
>NODE_980_length_72_cov_6.388889
AATATCTTACTTTTTACTCCACTACATTTTAAGGGAAGTATCTTACTTTTTACTCCACTA
CATTTTAAGGCAAATATCTTACTTTTTACTCCACTACATTTTAAGGGAAGTATCTTACTT
TTTACTCCACTACATTTTAAGG
>NODE_981_length_157_cov_5.598726
TGAGCAAGTGAGAGAAAGAACGGAGGGAGGAGAAGGGAGCGGGTGGGAGGGATGAGGAGA
AACAGTTCAATACAAAGCAATGGGTAATTTTTCACAAAAAAGCCTACCTGACATAATAAT
ATCAGCACACAATATAGCCCTAAAAAACAGTTTACAAAGGACAACGTGCAAGTGAAAAGG
AGTTCCGTACGAAAAACAGTGTGCAAACCTTTCATGAATATtgcaaa
>NODE_985_length_713_cov_46.339413
GGTTTCACGCAATTTATTGAAAATCCTGACACGTGTACCGCTGTAGGAGCTAAGAAAATG
TACCTTGTTTAAGCCTTTTACACACGGTCACTTATATTTTATAAAACAACGGGAACTCTT
AAGTGTTTGGAACTCCCGGACTCAAGCAAAGTGCGTCTTAGTCCTCCCAGATCGTCCAAC
TTGTCGGTACTGCAACGTCATCCGAACCCCAAGAGCCCTCAGCTCGGTCTTGATGGATCC
TCACTCTGCTGAACTCAATACTGTTCTTCATCTGTTGTCACAACACCCTGCTACCTTGAT
TCACTCTTGGTTGTTGGCTAGGTTTTGGATTTATTACTTTCGAGGCCGAACAATCAGTGG
ACCAGGCTGTCAACATGCATTTTCACGACATCATGGGCAAAAAAGTGTGTAGTTGTAGTT
TTATTTTACCCTCAAGATCAAACGGAGGCTTGGGCGATGAATCCGTGTTTATTGCTTGAA
ACTTTTACCACGATTGGAGCACTTTTTGTAGTAACCTTTAAATCCTCATGTCCATTCTCA
CAAAGTGAAGATATATGAAGAATATATCTTTTGCTCTTCCTCATAGCCAACTATTCTGAT
TAATTCCATTTAGCAGGTTAGGTTTATTCAACTCAAAAAATACTGCAAAGTAAAGTGCTC
TCAACTTATCTTTTTGTCTAATCCGGCGTATGGATTTGTTGCNNNNNNNNNNGATCCGTG
TTTATTGCTTGAAACTTTTACCACGATTGGAGCACTTTTTGTAGTAACCTTTAAATCCTC
ATg
>NODE_987_length_331_cov_59.220543
ATCTGAGGGGTGGGGCTTCAACTTTCACATTCTAGCTGGTGGCTGATCTCTGATGCTCCG
CCCCCCCCCCCAGCGACATGCAGGAAGGGGTGTGTGCTGTGTGTGAATGGTCACCAGGGT
GTGCTAGAAACTCCTACTTGTCTTAACTGATCCTCGTCTTATGGTGTGAGCTTTCAGCCT
AAGCAGCTCTAGCCAGGTGCTGCATCTGTCTGCAAAGGAACTGTAATCAACAGGGGGAGC
TAGAGAAAACACACACACACCAACACCAATCACCCGCGCACACCCAAACAGACAACCAAC
AAAGAAAAGAAAACGCAGGACACACACAAAAAACATTGAACGACAAAGAAAGAAAAGAAC
AGAAAAATAACATAAGAGGATGAGGTCTGGGAGCGGtgcag
>NODE_988_length_411_cov_30.978102
AATTTCAAAGCCTTCCAATAGTTTTACCAGTTTTATTTCATCTTTTTCCTTTTGGCAGTT
GAGCAATTATGCAGAAGTATTAGTTCTGATTGTGTTCGGAAGTGCGTCATCATCCACCTG
GGTCAAATGTTCTCATTAATTGCTGCTTGAAAAGGCATTCTCAAATTGAGGTCCTAACGT
CCAGGGCCCTACTGACGGCACAATGACATGTACAACAACTGATGCACAGACAAAACTTTT
GTTAATAGAACAGAAAACGAACAACGCCTCCATTTAGTTAATGAAGTCGACATTGAAAGC
AGGGGAGAAAAGGGCGTGTTGCGAATTGTCTGTAGGTATGATTAAACGGCGTCTGTGTGT
ATGCAATGAGGAAATAAGAGCGTGTGATTAACCTGCAAATTCTTCCGCCCTGGGTGGGCT
AGAACCAACAACCTTTCGCATAACAACCGAATACGCTAACCAATTGCGCCTCAGAGACTA
t
>NODE_989_length_482_cov_38.858921
AAATCCTCCTGTCTGCTCCTGTCGACAGAGACCCCCTCCCCTCCTTATCTCCAGATAACT
TATGTAAAGTAACAGTTGAAATCCATCCCCATTCACTCCGCCTGATTGTCAGGACTAAGC
TTGCATTCCTTTGAGAAGTGATTGACCGTCTGAAAGGCTACAAATTAGGGGCCTGTTCAG
CTTTTCTTCTCCGGTCGTGGGGCTTATTTGTGGCAGATTCACCCAGGCCCAAAATTAAGT
GAACTCAGGCAGGGATGAATGGGAGAACTCTGATTGAATAATTGATTTCTTTTGTGCGGC
CTGTGTTTAAGAGGGATAACTAGACATCCATTGGAGTGTAATGATTGTAATTACTGCGAT
GACTGGTCATGTCAAATATGACACAGGAAAGGACTGTTATTAACCTTTATTATCCACATC
GGAAAAAATGTTTTAAAAAAATCGATCCGAATAAGCTCTTGTCGCTCCTGTCTCAGTGTT
GGTTTCCTCGGATGGGGCACGGCTGGCAGAGGCTGAATGCATGGATGAACTCGTCTCCCC
CGTGCTCTCCCa
>NODE_990_length_71_cov_15.845071
GAGAACACTTCATTTTGAAAAAGTTTGAATTTCTCACTAAAGGAGTGAGATTTTCTTAAA
CTGCCGAAAAGGTTTCCAGGGGATAAGCCTCTGATGTAGCTCAGATCGTTTCGTGGTGAT
CAGACTACTTTTGAAAAGGTT
>NODE_991_length_345_cov_31.649275
TGTGTCTGTCCGCTTGTGTGTGACTGGGTGCTCGTGTGTGTGTGTGTGTGTGTGTGTGTG
TGTGTGTGTGAGAGAGAGAGAGAGCGAGAGGGGCTCATGGTGGGATCCAACGCTCTCCTT
CCCTACAGCTGCAGCTCAGGGGATTAGCCGACATCCACAAGGCAACATTACACAAGTAGC
CTTTGAACAAAAGTCATGGATACTATTAATGAGATGGTAATCCTTAATGGAGCTACCTCC
CAGTAGTGATTATACTGACATGGGAAGAATGTCCAAGGGTCCTGGACGTAACTAGCCAAA
CAACACTGTGACCATTGTTACCAGGCCTCCGGTCTGAAGCCTCGCACCTACATCCACGGG
CATCAGCCAAACCGACAATTCCTTCCTGCTCCTCCTACATACACACACACACACt
>NODE_996_length_195_cov_35.297436
AAAATAAAAATAAAAAGGAGGATCATTTAGAAGGGACAACAGCAATGGCACGGGCTAGGT
TAGGTTTTTTTAACGATTGAATTTCAAATAAGAATGTTATTCTTAAAGTGCACAGGCCTA
TTGCTGTGTCACCTCCCACTTTCCTCCTAAAATCAATGATTAAAAAAGTTAGGGTTAGAG
GGCAAAGTTTTGAAGGGAATGGAGTAGGGGTTAGGGTTAGGCGAGGTTGGGAAGGTTAAG
GTCAGGGTTGGGGTAGAGGGCAGGG
>NODE_997_length_300_cov_29.003334
TCTCTCTCTCTCTCTCTCTCTCTCTCTCTCTCTCTCTCTCTCTCTCTCTCTCTCTCTCTC
TGTCTCTCTCGCTCCCTCTGCAGCAAAGGGTCTTCTAAATCACCCAGCCTCCTCTATTAG
ACTGGAGACTTATTGAGGTAGAAACCATAAAAAATGAAAAAGGGAAATTTAATCCCTGAA
ATATTGATTTGCGCATTAATATCAGATAGGCAGAGGGCGATCTGGGCTGCTGGAAATGAC
ACATCGCCGACCCTCCTCGAGGCCCGAACCAATCTACTGGCTTCATGTGTCTGGGGCCTA
TAGGAGTTCTAGGATGGAGCCATCCTCATCTTCTCTCTCTCTCTCTCTCTCTCTCTCTCT
CTCTCTCTCc
>NODE_998_length_462_cov_29.896105
ACCTGTGCAGCATATGAACGACGTCAAGTCAAAAAACTAGCTGCTGTATAATTCAAGGAC
TAGCATTACTCCAGAGTTATACGCGGCTTGCTCGTACGTAACATTGGTATGGTTCTCATA
ATCAGGAATAGGTTCTGTCGCCGGCGTTTTCAGGAGGGTTGGGAGAGCTCTACCCCCTCT
GCCTTTCTGTTTTTTAATGAAAGTTATAGCACGTTCTCACCCAGCCAAAGGTTGGCCCTG
CCTAATGAAAACAGATGAAGCAGAGATAAAGTGTTTGCCGACATTAAGGGACTCATTTAT
CACCGTTAGCCCCCCGCCTCCCGAGCTACAGAGCACCTTGGTTTGGCACTCCTAACGGGC
CCTGCCTCACTTGCTCCCTGGCTCGCTACGTCTCTTTGCCCTGCCTTTTTGCAGAGCTTA
AACGATTATGCGCATTCACTTAATGTATTTCTCATTCAGCATTATGTTATGAAACTTGGA
ATTTGGTATTTGTATCCGGGATAGATAGGTTTTGGAAAAGTCTTGACATTTt
>NODE_999_length_543_cov_46.727440
CTGGGGAAGGTGAAATACAGTGCTTACGGTCAGTGCTATGGCCTCATTCCGGCACGGTAT
AAAGACCACCCCTCCCCCAAATCCTTTTCTTTTTTAAAAGAGGAACCTAAATCTGGGCCG
GAGTCCCACAGACTCGGTGGTGCAGCTGTGAGCCCAGCGGTACTGCAGCCCCACACGCAG
AGGAGAGGATACGAACATAGCATATGTCTGAACATTTCAAAGTTTCTGCACAAGATGTCC
AAATGTTTTCTCTGGCTATATCTTCACAGGCTAAACTGTGATTAATAGCAGCGCAAGGGG
CCTTTGAAGCAGGATTGGTGACATCAAAGTCCTAATCCCTGGGTGGCAGGATTTTTATAA
TGAGTGGGAAGTGTCTTAAGACATTTCAAAGGGTTTAGTCCATGAATAAACAATAGCCGC
ACAGATGTGCCACACACACCTTTAGAAAAATAAGTCTGCCGAAACAGGAGGCAGCATTAC
CCAGGCAGCAGTGTACTGGGGCGGTGGGGGAGAGGGGAACCTTTGCCTCTCTTTTGGATA
AAGCTGAACTGAGAGGCAAACAAATGTCCTTGATTTCAtaacatcacagatgagcatcta
aaatgaaaagatg
>NODE_1000_length_366_cov_28.038252
GTCGACGTCTGTGTGTGTGTGTGTGTGTGTGTGTGTCTGTGTGTGTGTGCGTGTGTCATT
CGGTCTGTTCGCACTGAGCACCCATTTCTCCTGCTGTTCTCTCCTCCCCCCTCTCCCCCC
CGCAGATTGAGGTGGTGAACACATTCAAGAGTGGCTCCTCCTTTCAGGGAGCGGGGGCTC
TGAGGCGCCAATCATCCACCGCCAGCCAGACCCAGGATGTAACCAATGTTTCTAGTCCTA
GTCACGTGTCCTTGTCCAATGCCCTGTCATCTCCTACCAGCACCACTGCCGCTTCAGCTC
CGCCTATTATTGGCCGTGAGTCAGCCCTGTCTGTCTGTCTGTCTGTCTGTCTGTCTGTCT
GCTCTTCTTCACTTCAGGGATGGCACCCGTGCCGTCGGCACGTTGATCTTAACGTTTTAG
GCATCGTGTAAATACc
>NODE_1001_length_197_cov_110.705582
GCATCAGCTCAGCGGGGAATTTGCCTCCGGATGAAAGTGACGAGAGCGACAATGAAAACG
ATCCAACATCGGATGAAGCAATTCTGAGGCTATTCAACTCCGACACCGAAGGAGATGACT
TCAGTGGTTTCAGTGCACAGGAGGAGGAAGATAGTGACCAATGACTTTCTTGGTAGGCTA
CTGTTTACCGCTAATTTTTTATTTTTGTTACAAGCCGTGTTTCGTTAAAGCCTATTTATT
TTTGTTACAAGCCGTGTTTCGTTAAAG
>NODE_1002_length_71_cov_8.549295
ATTTTTCATGGGCCCGATATTCAACAAAACGCTTCTCTCGTTGAGAAAACACCATTTTTG
ACAACATTTGAATCTTTCATTAATGGAGCGAAATTTAAAGATAGCACTGAATGCCGTTGC
AGACCTTAATACTCTGCAGTA
>NODE_1004_length_154_cov_8.850649
GCAATTTTGTTTTTTTGCACAAATTTTGAGTAATTCATGAGTAATTGTACAACTGCTTGT
ACTATTTAAAGTAGCAAAATTAAATGTTACTTTGTCTGAAGGCTTCAACTGAGTTCATGT
TGTCTAGATTGTTCACAAAAGAGATGATTATTACAATTGCAGCTCACCTCTAAGTTTGTG
TGACATGGTTGTAAGTTTGCTCCCAGGATTAACCACAAAGAGAa
>NODE_1032_length_313_cov_21.434505
CCAAACCCCCCTGCCCCCTCCGGTCGTGTCGTGACCTGCCGGTGCCGGTCGGGTGGCTGA
AAACAGCGGAGTGACAGCCGGACGCGGGCACTGAGTGTGAGGGACGACGAGGAAGGGCAC
CTGATCTGTCGGAGTGGGGACGTCCTGCAAGAGAGATGTACTCACTGCCACCTACTCTAT
CGTAACCATTCTCCATATGTGTATAAAAGCATAGAGCATTTACTTGACATGGGAGTGCCT
GATGATGTTGCCTTGCTAGTATGCTGTTCGCTCTAGCTGAAAAAGCAGGGTGGACTGCAA
AGAATGTGGGAAGGTTTTCAGAAGGCATTTAGCTATCTACTTTCTGCCTTTTTGTTTTTA
GGAGCTTTATTTTATTGCAGGTt
>NODE_1033_length_571_cov_48.040279
TTGATTTGGTAACACAACCAGAAAGAGCGATAGAAAGGGGGGGAGGGGGAGAGAGAGAGA
GAGAGAGAGAGACAGAGAGAGAGCGGGAGAGAATTTGTGCCCACAATGGCGACTGAAGGT
ATGCTTAATACCTCTGGTTCCTTATCCGGGAACTACCTCTTACTCTGCTATTGGACCGTG
GGGTCACGTGGTAAAAGTAACTTTACAGGGCTGCTCGCTAGTAGGAGGGCTTTATGGAGC
AGAAAAACGACAAAGCTAGAAAAATTATTTTCCACTCCAGAAATTAATGATCATGAGCTC
GTATTTGATGGAGTCTAACTACATTGATCCGAAATTTCCTCCATGCGAGGAATATTCGCA
AAATAGCTACATCCCAGAGCATAGTCCAGAATATTACAGCCGCGCAAGGGACACTGGCTA
CCAGCATCACCACCAGGAGTTATATCCTCCGCGGGCGAGCTTCCAAGAGCGCCAATATAA
CTGTGCAAGCATCCCTGAACCTGACACGCCAAGGGGACATGGACTACCCCATTCTGCGCA
CCTGCTTGCATCAGGGAAAGGGCAACCTGCCTCATGTGAGACCCCACAGTTATCCATGTC
CCCCGCCACCCCACCGGCGGCCACCTCTGCTTGCAACCAAg
>NODE_1040_length_553_cov_43.528030
CCATGTATTCTTTTAATCATACCTTTCTAAAACTTTGAGAGAGAGATTTGTAATCGGACG
CGGTTCCTATATGAGTTTCTGGAAATGAGCTTTTGTTTGGATTTCCAGTGATTGATGCTT
GACTTCACCCAGCGCTCGTTGAGCCTTCCCAGCAGGGTGAGGCGGTCTCTTTGTGCTTTT
CTATCCCATATGAAGCAAACCAAAGTGGGAGGGTGAGGGTCATAGCTATTCGGCAGAGTA
CCAGGTCCTCCCCACCGGCGTATCTGCATGTGAAATCGCCATTTCACCCCTCCACACTCC
CTAATTGTTGCTAAAATTATTTGTGAAATTGCCTTCCACCAGGAGTGTTCTCCATGGTAA
TTGTCACACAATTTTATATGCACGGTGGGCCCACAGAGTTGACACATGCACTCCTTCTCG
TCTGCCATATGTGTTCTTTTTATTCGAGTTTAATAGTCGCATGTCATTTTATAACAATTA
CCTCGAAGCAATTACTCTTCAATACATCGTTCTGTGCCGTAGCCTCTTAGCATTGGGTAA
CTTGTTGTCATCAACAGGAGGGTTGGTGCAATTGTTTTGATCGCCACGAAATCTTCCAGA
AGCGATTTTGACGTTTGGTTATt
>NODE_1041_length_565_cov_41.081417
AAAAAGGAAAGAAAGCAGGAATATGAAGAGGAAAGGTGGACCAGCGACACGCCCCATGAC
AAAAGGAAGGGGGAATAAATAGAGGGATGTGTGTGTGTGGAAGGGAAGGGGAGAGAGAGG
CCATTTTTTGCCACTTCGCCCACTTTAATAGGAGGACAGTTAATGGGCCTTTTTTATCGG
GCGGAGGCATCAATCAGGAGGTGTCACGCGGCTGCTGAATCTAGGCTGTGGTCCTCTTCA
CAGATGACTGATTAGCGAGCCAAAATCACCAAATCCATCTTCCGCCGGTCACTTTTATTA
CAGTCATTTTTAAAATGACAGCAACCTGCCTCGTCTCACAACACTGGCCACCGCATATAT
ATTCTCATCTTCTCTCTCTCCTCCCTCTCTCTCCCTTTCCGCACCCCCCTCTCTGGCAGC
GTGTCTCTCTGTTGTCGGCGGGCGTGCGGTCAGTCAGAGCTCCCCTTTTTTTCCCTTCTC
TCTCTATTTCTATCACTCGTTCCCTCTCGCCTGCTTATTCTTTCACTTGGTTGGGCAGGT
GGAGGGGACGGATGTCAGAGAGGTGTGAAGAGAGAGAGAGGAAGGAGAGGGAAGAGGAGG
AGGAAAAAAGGGAAATAAGTCTTCCTCCTTCATAg
>NODE_1043_length_162_cov_12.864198
ACTCCTTGTTCTTGACTTTTATGGCTTATCCTCCAATATCTTTGGTCACTACTTTGGTGC
AAGTTCGGGCACGTTGTGCGCCTCCATTCTTTTTCTTCTTTCTTTTCTTCTTCCTTGCTT
CCTTCACTTTCTTCTCCTTCTCTTTCACTTTCTTTTCCTTCTCTTTCACTTTCTTTTCCT
TCTCTTTCACTTTCTTCTCTTTCTCCTTCTTTCCTTTTTCCTCCTTTTCTTt
>NODE_1044_length_220_cov_9.563637
GGAGGAAGTAAGGTAGGGAGGCAGAAATAGGGGAGGTAAGGTAGAGATAGAAATGGAGGA
GATAAGGTAGAGAGGTAGAAATGGGGGAGGAAATGTAGAGATAGAAATGGAGGAGATAAG
GTAGAGAGGTAGAAATGGGGGAGGTAATGTAGGGCTTTATAAATGAAGGAGGTAAGGTAG
AGAGGTAGAAATGGGGGAGGTAATGTAGGGAGTTATAAATGGAGGAAGTAAGGTAGGGAG
GCAGAAATAGGGGAGGTAAGGTAGAGATAGAAATGGAGGAGATAAGGTAg
>NODE_1046_length_508_cov_43.570866
CAACGTGTCACCGCCTTGCGATTATGTCACATCATCTGTCTCAATTATCAAATGTGAAAC
AAAACACAGCAACACACAGTGTGACCGACAGGCTGGCCTATATGGGACCTAGCAGACGAG
CAGAAGCTAAGACATCTGTGACGTCACTCCTGTTTGGGATGATATTTGCGTTCTGTTTAA
GCTTTATTCTCTTTTCTTCCAAAAACGTTGGCTGTTAAAAAGTTAGGCAACACAAAAATA
AGCTCTGGTGGATTCTGATGCCCATTATGACAATATAATGTGTTGTTGATCCTGTCTGCA
CATATAGGGGGGACAGCGCACTTAATTAGGGCCTTGACAAGCCTACTCTCCTAAAGTGAT
GAGATTAATCATAATTGGTGTCACTGTGGATTAGAACCCGCTCCGATGGCTGCCTCACTG
GCAGGTCGGACCATGGTGGAGACCCTTGGACACTGCTGCTAGCCGGAGCTTAGTCCTCAT
TCTCTCTCTGGCCCTCTCTCTCTCCAGCCTGGATCTCGCAGGCCCCCGCTCTGGCTCTGC
CCTTCCTGGGTAAGGGgcgcaccgatcccagccaacag
>NODE_1047_length_404_cov_26.985149
TAATTAGTAGTAAGGTATAATTTTTAGAAGTATTAATAGCTGAAGTTGCTACAATAATAG
TAATAATAGAAGAGGCACTATTGCTCCAAAAATAACAAAACAATGAAGAAAAAAATACAA
ATAAATAACAGTTGATGTGAGGCAAACATATAATGCCAGAAGCTCCTTCATTACAAGGAC
AGAAAAAAGTTGCCACCATTTCAATAGAAACAAACATTGCTTTGGGCGCCTGCGTAAACA
GCAGACAGCTGCTATTTCGAGTGATGCGAGCTCCACCTTGTCACAACAATTCCTTAAAAG
AGGAACAGTTTAATGTCAACAATATTTTTTCCATCTGCCTTCTCATGAAAAGACTTCCAA
TCCACAGGGATCCCCCCCCCCACCGATTCCAAAGGGAAAGAGCACGAATAAAGATGAACC
GGTACCATCGCATGGGGATACAGTCAAATGCATAGCATTAGCctgctagaatga
>NODE_1049_length_71_cov_76.197182
CAGTGGGTTTATGATGTGGAAGGTCATTGTTGGTTAATAAGTGGCCACATGAGTGCGGGC
AGGTGCTGTGTTAACACCTCCTCTTAATGCGCTTTGCCAACAGCGTCCATTCATCAGCGC
GGTGTTAATGAAGGCAATATa
>NODE_1050_length_171_cov_11.076023
AAGTTGGGAGAGGAAGCTGCGCCCATTGTCCCTGCACAACACTGTCCCTATAGCAACCGC
CAGCAGGGAGGGAAGTGGAGCGGAGAGCCTGGGAGGATGAAGACCAAGTTTTGGTGTAAG
TTAAACCAGCCTGTTGACCTATGTCACCGAAACTAAACAATATTCCAGAGCTACTGTTTA
AAATAATGTTTTAAAATAATGGTGGACCTGTCAGATCCAGCTCTGAGTCAATCAATCAGT
c
>NODE_1057_length_468_cov_53.403847
ATGCATCCGACTTCCTGTTGTTGACTCGCAGTTGCTGCAAAAGAAATTGCTTCTGCAGCC
TAAGAAAACCTACAGCACTTTATACGCCGAAAGAAAAGAGTTAATTAGAAATACAAATTC
TTCCAGATTGTTATTAATGGGAACTGTAGAGTAAGCAACACATATTTTGTGCCCATAAGT
AATTCTCAGGTATCTTTGATCTGTGGCCCACAGCGGATGCTGCTGCGTGCCTCTGTCTGG
GTTTTGGGACTCTGCCAGTGCCAGACATCTGGATACTTTGTTATCATTGGCTGATCTGCT
CCCGGGAGGCCAGTCTTCTGACACCAGGCACAGACTGGTCTGGCAAAGAAAATTATCAGC
ACATTTTGAGTGGATTAGAGCTCTAAAGTGGTCCTCAAATCACTTCAGGGGTCTGCTGAG
CCACGCTCTACTCGAGGTTTCCGCAGGGCTCTATTTTGGGACCTCTGACGATTTGAAAGG
CAGCGAGGGGATGGCTCGCACGGTTGCACCGTGGGTCTCCTGCAATGTTCTAGGAAGt
>NODE_1060_length_147_cov_56.224491
GCTCGAAAACACACACACACACACACACACATCATTAAACATATTATTATAACATGACTG
TCAGCCCGAGTCTCTCTCCGCTCCGTCCTCGCTCTGCCAGGTAATCAATTTGTCGTCACT
TTCTGTAACCCCAGTAAAGTCATCAGCAGAAATGACTTACAGCTGCAAAGAGCCTTCAAG
AATACAGGGAGGAGAGAGAGAGCGCGAGAGAGAGAGA
>NODE_1061_length_146_cov_4.732877
AGGAGAGGAAGGGGGCGTGGCCTCTCTCTGCTAAAGGCACAGGTGGGCTCTGAGAAGGAG
CGTGACGGAGAGAGATGGAAAGATCGAAGGAGAGATGAGAGAAAAGACACAGATATAAAA
AGGGGATGGAGGGAGAGACAAAACAGAGGGTGTGGTGGTGAGAGAGAGACACGAGAGGGA
GGGGAAGAGGAGGAGAAAAGGGGAGATAGACAGAAc
>NODE_1062_length_120_cov_21.174999
GGAGGTCCGTCTTGGTGCTTTCGTTTCATGAAACGGTGCCATTTTTCCATCCGGACAAGG
ACTACGGTAGCGCAGCAACTTCCAGCGGATTATAATGAAAAGCTGGCCATCTTCCGCTGT
TTTTTTCCACGCATCACCATCGCTGTTGATCTGTGACTCTATGCGTGCCCATCTCACAGC
CGATGTGAAA
>NODE_1064_length_470_cov_20.229788
CACAACCATCATCATCAACATCATCATCATCTTCATCATCACCATCATCATCATCACCAT
CATCACCATCACCATCATCATCACCACCACCACCATCGCAGCGGCGGCATGGTGTATTAA
AATGGGCATCTGCATTTTTTTTTCCTGCCGGGCATTAATCTCTTCTAGCACATTCCGGCT
GCTATGATGTGCTAGCGGGAGATAAGTGTTCAACAGTCTGCAGCTAAAGCAAAGCAGACA
ACTCTATTATTGGCTTCATAATTGCTTAATTAAACTTTTGTCACTAGCCGTTGTGAGGTG
GCCAATAGAGCTGTTATACAGGCTCTCTCTGTTGGGGCGGAGCGGGGCGAAGAATCAATA
AACGCTGCTGGGGGGAGCTCATTTCTCCCTCCCTCCCTCCCTTGCTCCCTTTCTGCCTCT
CCCTTCTCTCCCTCCCTTCCTAATCTTCCTCTTTCCCGCTATCTCCCTACCTCTTTCTCT
CTTTCCATCCATATCTTTCCATCTCCCTCTCTTTCTCCCTGTCTCTCTCTATCTCTCCCt
>NODE_1068_length_448_cov_32.149555
GTGCACGCACGCACACACACACACACACACACACACACAATTAATAAAGTGATAATAAAT
ATTTTTTTAAAGACAAAAGATAAAAAGAAAAGCAATGAGTTAGGTTGATTTTATTTATTT
ATTTTTTGGTCTGATTTGTTTTGTTTACTGTGAATGTTCTCAGTTTGAGGTTTGGGCAGA
GAGGGTCGGGGGGTGTATGAGAGGGCTGACAGCCAATGAATGCCCTATGCTGAGCCCCCT
GGCGCTGCCCCTGCTCATCTGTGAGAAGGTTTCTTCACCCCAGCTAAGTTCGCAAAGTCC
AATTTTCAGCTAATATGGAGGTCGCCACAGCGGGTGCAGAGGGCGTAGTAGGACATAATG
GCTACGGGATTGTAAATATTGGTTTTAGGGAGACACAAATGCAGGGAAGGTGGGGAGAAA
TGTGTGTGTTAGCACCACTGGAGGCCTAGGTTGCAGCAGAATAGATTTTCCATTCTAGTG
TGTCACATTTGATTTTCGGAGGTGCTGGGTGGCAGGTa
>NODE_1069_length_575_cov_37.953045
CCCATAATATGCCTGAGTGGATTTCAGAATGAGGACAGAAATGTTGTTTAGGATTCAAGA
TTTCAATTTGGCTCCTGAAAGGAACTTAACGCCGATTGTCCTGCTGGTCACCTCTCTCGA
CAGAATGCAAATGCAGAGGTCTATAGGGCCTGGGGTGGGCAATCCATTGATTTGAGATGA
ATACAGTGGCTACTCTCAGACCCTTCACACTTATTAGGACTAATAGAAAAACATAAAATA
AAGAGACAGAGGCAGGGATCCACATAAAATGCTCCAAATAGCTGGCTCCTCCACAGGCCT
TTCGGGGAGTTTGGCTAGCAATTTGCATTCCTTTGTGCGACAACTTGTAATCCCCCCTCA
GCATGCCAAGAAACACACAACAGATTTATTGTCCCAGTCAACAAATCGTTTAGGTCATCC
CAAACCTATTACTGCTTAATGCACTGGGAGCCCCTCCGCCTCATCTCACCGTGACCGATG
CCTTCCCAACAGCCCCACGCAGGGAGCCCCCCGATCTCCACGCTTTGTTAGATCCCTGGT
CTATTCACCGTGAATACACCTCTGGGGGCTTTTTAGGCTTCTTCTGTGGGCGAGTTTGGT
GTTTTGGGAGAGAAAGCGAGGCTGAGGTTGACGGTTTAAGACTCa
>NODE_1075_length_240_cov_78.574997
GGGGGGGGGGGTTGGCAGGAGCAATTAGATGGAGGAATAGGGGAGGAGACATTGTATAGT
CCTTTGCTGAATTGTTCTGTGGATGCAAATTTCAATCCCTCCTATTATTTTAATAATCTG
CCTTTTACTGCTTGTGCTCGGATCATTTGTTTGCAAACCAGGTTATTTGGAGAGGGAGGC
TCGGGGGTAATTTCATGCTTTGGAGAGTCTATATCTATAAGTTAATGAGGAAAGGCCCAG
TTGTTTTCTGGTAATACACTGCAGGGGGGGAGGGAACTTTAGATTTCCCCTTTTAAGGTG
CTGTTAGAgg
>NODE_1080_length_277_cov_15.667870
CAAGAGCGCACGCGCACACTGGCGCTCGTCCTCGGGGGGTTTCAAAAAAACATCTGCAGC
AACGCTTTCCTTTCCTCTCCAACTTATTAATGAGGTTCTGAAATGATTATTAGTCGACGT
TTTAAAGAAAGAAATGGAAGGAGGAGAGGGGAGGGGAGGAGAAGAGAGGAGTGGAGAGGG
GTCGGGAGGAGAGGCGAGGCAACATAAAATAAAAAGTTGAAGAATTTGTTCTTTTTTCTG
GCTGTTTCATCCTCGAAGACAGACAAACTTCCAGTGATTAGGATTTCTCAAATGGATTTC
AGTGGAATATTCTGATCAGGGAGGGTGGAAGCCAGTTTGGGGGGGAt
>NODE_1082_length_368_cov_23.964674
GGGTCACTGGTGTGTTTGTGCCGGTCCCATCAGTCACTCAGAGCCGATGGCGCGGCCGTT
CCCGACTCAACGCACACCGCTCTCCCAGTCCGGTCAACCGAGCCCCGTCGCTGGCACTGT
CTGTTTAGCCAGGGGGTGTTGGCGGGGTGCTGTCAAGAAAAGTAAGACAAATGGGTCTCC
CTGATTGACTATTTCCTTAGATACTGAATCAATGGGGTTATTATCACAGGCAATTACAGT
ACTAATACAAACAGATGCTTGGGGAGAGACATCTGCTTAGAGAGATGAGACAAGTAGATT
TCCAGTCAATAGACTGAAGAAAAGCTCCATTCTGCGCTGGCCCTTAACCCGGTGTTTGTA
TTCATGGGGGACCCAGGTGTGATTACACACACACACACACACACACACACACAACACGTA
CACACACACAAcacgtac
>NODE_1083_length_490_cov_34.675510
AACTTCTTCTCAAGTGCTTTAGCTTCGATTATTGGAGAGTTTCTGGAGTCCGTCCGTTGG
ACAAAAGATTCCTGTCTCCTGGCTTCCAAACTCCCATCTCGGAGGAGAAGACAGGGTGGT
GCGGGAATGACAGAATCAAAAGACTGGAAATTCACAGCTGAGAATAAATGCTCGCCGTTC
CCCGAGGTGATTTGTCTTTTACACTTCTCTCTTTACAGATGTTAGACCCCCTTTTTTTAG
TAAAGACCTGAGGTTCTTTGGTAGCACTTTGATATCCTGCTCGAATTCAATATGTGAAAT
AGAAGAGCCACTCCGTGACTTGGAGCACATCGCAGTCTTTGAAGTCTGATCCAATTTTTG
CTGCACACCATTTGATGTTGAAATGATGAAATGGGGAAAATGTTCAGTTTTTGCCAGTAA
CTGTGGTGAGCATATGTAAGATTAAAAAAGCAAAATCCTTCGGAGGATGTACTTAGAAAT
GTTAAGCAGATTAATACTTCCTCTATCTCTTTTATTCAAAGATTTAAATATATATATATA
TACAAATATATATGAgagga
>NODE_1084_length_378_cov_49.002647
TTCCAATACAAGCCCGGGCGGCTTTATATTAAAACCAGCTAAATTCATACAATATATTGA
TTAAGGAGTCAGCGTGACGATACAAAAATCGGCACCAAAAACAATTTTTCCCCGTCTCTA
ATAGCGAGGGCTTATCTGTTCTGATTCCCAACACTGTACATCAGAAGTGTCTCATTAGCC
ATGTATATTTGTTTCTCTGTGTACTGTAAACATCCTGTCTGTCCTCAGTCTTGTGGGTCT
ATAATGTAGACATAAGGGTGCTTCAGTGCTGCTTCTACTTCAGCAGGCAAAAAGTCACCT
CGGGTCGATGGCACTCAGGCTGTAAACAGGGCTTCCCGTAAAATCAATGATCTTCAGTAG
GAGCTATCAGTCTGAGGAACAGAAATAGCCGTGGCTGTGTTGAGGCCGAGGCAGGGTGGG
AATAGTGGTGTGTGTGTGTGTGTGTGTG
>NODE_1085_length_148_cov_55.000000
AGATACTACACTTGATCTTAGCCAAAAGGCCGAGAAGCGATAACGCTAAATTTGTCGGCC
CCCGGCGCGCAGAGCGCACACGGTTGGGGCGGCGCCCTTTCCTGGACTGTCATTTATACG
CGGGATTTCTGTATGTACATACTGTATACAGCACTTTCTGGAAACATACATGTTTCGCAT
TTTTTGGCCCAGTATTTTACCATAAATGAATTAATATA
>NODE_1095_length_321_cov_28.753895
CTCCCCAACTCAGGTGATACGAGTCCCCCCATCCATTCGATACCCACCCCCCAAGCCCCC
TCTCTTTCCCTCGCTACAGTTCTTTCCCCTCAGTTCCCCTTCGTTCCATCTACCCAAATT
AAGAAATTAATGAGGGATAGGTTCTTTACCAACTGCCCCTGCAATGTTTACCACTGATGA
AATTATAATGTAGGCCCTACTGTATTATTTATAAGCCAATTAGGGGAAGTGTTACTTGAT
TTGATGGGGAGCTGACACACAGAGTACATTTAACTAATAGAGAGCAAGAGAGCAAAGAGG
TGGGGGTGGGGGCGGAGGGGAGGGTGCGAGGGAGGACAGCTGAAGCTGACTATTCCGTAC
GATGCTCTAGGATTACGTGGCTAATTGCCCT
>NODE_1101_length_124_cov_164.354843
ACCGAACCCGGCTTCTAGTCACCGGGCGGCGGGGAAGGGAGGGCCGTTTCCAGCCGGCCC
TTTCCGAACCCCCCCGACAAGACAAGAGAGCGAAAGACATACGAGCGAGAAGGAGCGGAC
CCCTTTGTTTTGTTGCCACCCCGTAAAAGCCCCACGGCGCGGCGGCGTCGCCGCGCACCC
TCGGGTCCCCCGCT
>NODE_1102_length_71_cov_2.140845
GGGGCGCGGGCCCCTCCGCAGGACCGGGGCTGCCTAACCCGTCGGCAGCCTGCCTAAGCG
CGACGGAGCGGTTGGCAGAATTGCTAGACAGGTGCCATCGGGATAGTAGGAGATGGTGTT
TCGAAGAGcgcagacctccag
>NODE_1109_length_251_cov_9.940239
CCAAGCGTGCTTACCCCTCCCAGTGACCCTAATGACAAGCGTGATGCCGAGAACGCTGCC
AAGCGTGCTTACCCCTCCCAGTGACCCTAATGACAACTACTGTATGTGGCCTAACTGGCT
GTTTAAGATGATGACCGGGTGATGAGGGAGAAAGGGGAGCGGTGGGAGGAAGGGGACGAT
GAGAAAAAAGGTTCCGTCAAGGTCAGCTGACAGGGAGAAACACCGGCAGAGGGCGAGAGA
GAGAAAGCCAGCAAAAGGTTCATTCTCAAATTGTTGCGGCAAAATTCATAACCAAAAGAC
AGCTTCTGCtcccaagccata
>NODE_1113_length_233_cov_14.592275
GCAGAGGAGAATGAGGAAAAGGGAATGATGCAGATTAGAATGAGGAAAAGGGAATGATGG
ACAGGAGAATGAGGAAAAGGGAATGATGCAGAGGAGAATGAGGAAAGTCATTGAGGAAAG
GGAATGATGCAGAGGAGAATTAGGAAAGGCATTGAGGAAAAGGGAATGATGCAGAGGAGA
ATGAGGAAAAGGGAATGATGCAGATTAGAATGAGGAAAAGGGAATGATGCAGATGAGAAT
GAGGAAAAGGCATTGAGCAAAAGGGAATGATGCACAGGAGAATGAGTGAAAGGGAATGAT
GCa
>NODE_1118_length_222_cov_12.342342
GGCTGGTGGTGGAGGACGTTGTGTCCTCGGTCTTCTTCCATTAATGCTGGTGAGTCGTCT
TCATCCCCGACCACGTCTCCACGCTCATCGGAGTCCACGTCCACGATGCTAACCTCCATC
GCTCCACCCTTCTCCCTCCACTCCTCTCTCTTTGTCTTCCTTTCTGTCTCTCCAACTCCT
GCGCTCATCAGCGTCTGTAAAAAGCCCTGGAGCTTCCCGTTGGCCGGGAGGGGAGGGGTC
GCCACATCCACATCCTCTTCATTCTCCATGCTTCCCAAACCTTCCTCCCCAc
>NODE_1119_length_290_cov_18.903448
GAGGGGAAAAGGAGAGATTAAAAGAAGAGTGGAGAGAGGGGTGGTTAGAGGGAGAGAGCC
GGTGAGGAATGAGACAGAGTGGGTTGAAAGGTGAGGATATAGAGAGAAATGTGGAGGAAT
GGAAGAAAGAGAGGTCGAGGGAAGACGAGAGTGAGAGAGGAAGAAATGGGATGAAGAATG
GGTAAAGAGGGAGGGAGGGAGTGAAGGGGAGAGAAAGGGGTAGAGAGAGAGGGAGACCAG
AGGGTACTGGAATGGAAAGAGGAGCGGAGGGGGAGGGTTGGAGGAAACTCGGGGAGGGAG
GGGTGATGTGTAGATGCAGAGGGGTGATTACAGCTGTAGAAGTGCTGTAGTGCCACTGTa
>NODE_1120_length_249_cov_12.702811
TTACGCTGTGAGCTTCATACAGTGAAGAATATGTGTGTGTGTGTGTGTGTGTATGTGTGT
GTGTGTGTGTTTTATACCTGCTGTCCAGGTTTGATTGGTGACAGCGTGATTCCCTGCGTG
TTGATCACAGGAAGGATCTGATTGCCGATCACCGTGGCGATGATCTGGCCCTGGGCATTG
GTCAGGAGCTGTGGTGTAATTGGCTGAACCTGCAGTCCTGGGTTGCCACCTCCTGATTGG
CTGGAGGGCCCTGCAGAGTTGGGCATAAGCGGGATTGTTCCAATTATCTATAGAAGAGAG
CAGAGAAGAAACACACACa
>NODE_1122_length_232_cov_31.047413
TACCTCCTCAGCCTCAACCGCCGGATTACCCATAGTTTCAACCCCACCCCTTTTCTCTTC
CCTGTTTTCTGAGGAGCACTTTCCTTCTTTACCGAAGCGAAAGGCCTCATACCATCGCTC
CCTGAATTTAGGGACCCCTGTCCTTTCAATCTCACCCTCTTCCCGCGCCGTAGGCCCCAC
CTCCTCTCCTACCCTTTCAGCTCTGACTGTTCCTCATCCTGCCCCTTTAGCTCTGGCCCC
TATTCTCTCTACCTCCTCAGCCTCAACCGCCGGATTACCCATAGTTTCAACCCCACCCCT
TT
>NODE_1123_length_393_cov_25.086514
GATTTATTCCTCCCGTGGTGCAACCTTGACCTTACTGGCGTCTACTGGGACCTTGCTGTG
GAGGATGTTATGGACCCGCCCACGCTTTGGTAGGAGGAACGGGTGTTGTCTGTGCTGTTT
ATTAAGGGGATGACAAGTCTATCAACCTACATAAGCAGGCCCTCGTGCACGGAGGAACTT
TTGTGACTTTCAGGGAGGGGGTGTCATCAATCTTGCTGCCAACCGCTAGTTCTGTTGAGC
TGTTGATGGCAAATATGATTCCTCCCTTCCTGTCTGGTCGCTCCCCACCTCACCAGGTGG
AACCAGGGATCGGGGGGAGTCAGGGCGACAGACCAGACCGTCAGACACCCAGGGTGAATG
CAGGGGACAATTTCATGAAAAGACGTTGACAGTGGCTACTTCTGCCACAGTGGAGGCCCT
GTGGTAACCGTGATGGGATACTTACATTTTATAGACATTCCTt
>NODE_1124_length_339_cov_29.058996
CTGTGAGTCCCACCTCAGTTCTACAGCACTACTGTCACCAACACACACACACACACACAC
ACACGCACGCACACACAAACACACACACACGCATCTCGACTGTCAGCGAACAGAGACGGA
GAGAGGACAGGGAGAGATGAAAACACGTGGAAGAGAGGAGACGGAGGCAGGCTGGGAGGA
GGGAGGGAGGGAGGGAGAGAAAGGGTGTGGGGATTCCCTGAGCAGTTGTTATTGATCCGG
GTGTTACGGGCTGATAGTTTAATGCCGTTTACAAAACAGAACAGATGCAGCCAGCCAGCA
AAAAGGTAAACAATTGTGGTGTGGCAGGCAGCCAAATCCCCAGTCTGACGCAGTAAACTC
ACTGTGAAGACGATCCCATCACCTCATTTCACTTTCCCACTCCAACTCt
>NODE_1148_length_428_cov_179.600464
CAGAATGAGCCACCAATGAGAGCCTTCAGAATAGTAGCCCCGCCCATTAAGATACCTTGA
GCATTTTCCCGCCTTTTTCACTCACTTCAAGGTGTAGCCCCCACTTAGACTTTTACCTCT
GATGAAACAGAAGTCCTGTGAAACGTCAGGTTGACTTGGCCAGCCCTTTTAGGATTTTTG
GGATAGGATGCTACAGTGTTTTTATTTGTTGGTTCCCGGATTGTTTTTAATCTTTTCTTT
CTTTGATTTAATAAAGTTTTAAGTTTTTAGTCAAAATGTGGGGGGCCCAGAGGGCTGGGG
GGGACTTCTCTTGAGGCTGTAACGAGCCTAATCCGGCCTGCGGCTTCTTCAGACAGACCT
TTCTCCAGTCTTCGGGCCCTTTTCCAGTTTTTAGTCAGAATGTGGAGGGCCCAGAGGGCT
GGGGGGGACTTCTCTTGGGGCTGTAACGAGCCTAATCCGGCCTGCGGCTTCTTCAGACAG
ACCTTTCTCCAGTCTTCG
>NODE_1152_length_313_cov_8.936102
CCAGGTATGTCTTTGAGAAGAGAAGGGATCCCTGGTTCCCATCTGGGAGAGCAGGACATT
CCTCACATGACTGAGGGGGGATTCCTAATGCAGGTGGAAGGAGAGAAGAAGGGAGGGGCA
GTAAGAGGGGTGAGGTAAGGCTGAAAGGGTAGAGAGAGGGAGAAAAGGCTGAAGCGAGAC
CGTAATGGAGATCAAGAAAGGAAAAGAAAGATGAAGAAAGGAATAGGGAACGAGAGAGAA
AAAGGAATGTGGGAGGAAAGTGGGGTGAAAGAAAGAGAGAGAGGTAGGGAGGATAGATAG
ACGTTTCGGTGTGACTTATAGTTAAAATTGCTGGTGGGCCTTGACCCACCAAACCGACCG
TCGGCCGTCGGCtttcgttgggc
>NODE_1156_length_389_cov_34.560410
AGAGGTAGGGGAATGAATACGCAATCTAGCACTGTGGTTTCATCATTAAGGGGCTCCAAC
TCGCAGTTCGTGCGTCCCTCACCACGCCGCCTGAGTGGGGCACAACGGGAACATTTGTGT
GCCTTCACTCGCCAAATTAATTCTTGTCTTGACATCTTAATTCTCAGTTCTTGTGTGTGG
TCAAATCAACCTACTATAGAAAAGCAATCAAGTAATTATTCCCAAATTATATTTTCCTAA
CACACACTGATTGGTTATTCTTTTCTTATTGAGTAAGTTCATTAATTCTGAGCAGCTTGC
TTGCTATGCTTCTGCCATTACTCCTTTCCCCTCTCATCCCCCCACCCCCCTCTCTCTCTT
TCCCTTTCTCTTCCTCGCTCTCTTTCTTCATGATCACTTCCGGCTCTTACTCCCTACTTC
TCCCTCCCTCTTCTGTCTCCCCCCACACCCACCCACCCc
>NODE_1157_length_198_cov_25.025253
GACACAGGGGGTGGGGGAGTCTGATGTGTGTGCCCAAGTTCTATCTCTTGAAACACCTTG
CCGTCTCACTGTCTCACCCTCCCTCCACCTCCCCTCCCCCTGTGTCCCTCCGATGTCCCC
TCTCACCCCTCACTCTCTCTTCAGACAGTCCCACACTGATCAACTCAGCAGGGCTTTCAA
TGCCACCCACCGATTAATTATATTGCCTTCATTAACACCGCGCTGATGAATGGACGCTGT
TGGCAAAGCGCATTAAGAGGAGGTGTTA
>NODE_1158_length_71_cov_67.788734
TATATTGCCTTCATTAACACCGCGCTGATGAATGGACGCTGTTGGCAAAGCGCATTAAGA
GGAGGTGTTACCACAGCACCTGCCCGCACTCATGTGGCCACTTATTAACCAACAATGACC
TTCCACATCATAAACCCACTG
>NODE_1163_length_515_cov_19.322330
GTCTGCTCCTTCTATGGTCTTCGCTTCCTTCATCTCGATGTGCGATACTGGCACTTTTGT
TGCTTTGCGAGAGCTTGATAAATCAATCCATCAAAAAATTCTTTGCGGTGAAACTCAATC
AAGAAAGGTCACGTCGCTGGGAAAAGAACAGATTAAATTAGCATTGAATTAGACATGGAA
AGTGAGCTCTGTCAAAACCATCACTGTGCTCAGCACAATTAGAATATGTTAATTATGCAT
TTCATTAAGGGGCCCCGGCGCTCTTTGAATGTGAGATGAAATGTCACCAAAGTAGGCAGC
TGAAAAATGGAAGATTGCCAGGCACAACTTTCTTTGTGCAGAGTGTGACACCTTCATTAA
CATCAGGGATTGCTAGTCTGATTAGACTTTTTGTATTAGTGTAAAGCCTTTAGGCTTTCA
AATGCTATGGCTTTTTTTTCTCTCCACCATTCTGATGTGGCAGCTTAAGGCCCTTCTATA
TTTCCAAGCAGCTATTGTCTATGCTTTGATTCTTTATCGAAAATCCTCCGACGTAATACC
ACCACGCCGGACGTAACGTCTCCTTGCTTTGTGTCGAGGACGGTg
>NODE_1164_length_211_cov_35.274883
GTCCACAAATTATTGATGTACAATAAGCAGTGAATTTTTTTTTGTATCACAATTTATTGC
CATTAACAAGTAACTTGGAAACCAATAAATGTCAGTATGGCTTTCAGTTAATTAAAGGGA
AAGATATTATACAGTAACGCAGAATGGCGTTTATATCTCAATTTCCACAGACTGCAATTT
ACTGCCGGGCCTTTATTTGAAGGGAACCACAAATAATGGCCATTAAGCCGTCAGCGGATG
GACAGGAGATCACATTAATGAAATTAGATAAGGTGGAACAg
>NODE_1165_length_185_cov_7.356757
CGTCATAAAAGTGCGAAACTGGTAGGGTGCCTGGGGACTGCCTAAAAGTGCGAAACGGGT
AGGGTGCCTGGGGACTGCCTAAAAGTGCGAAACGGGTAGGGTGCTTGGGGGCCATCCTAA
AAGTGCAAAACGGGTAGTGCGCCTGGGGACCGTCCTAAAATTGCGAAATGGGTAGTGTGC
CTGGGGACCGTCCTAAAAGTGCGAAACGGGTAGGGTGCTCCTGGACCATTGTATAAAAAT
GTAATATGGGAAGGa
>NODE_1188_length_96_cov_27.375000
GACACTAACTTTGTCAAAAGTGGTTTGAACCGTCACAAAACGTTCAGAACTACTTCAGAG
TATTAAGATTTGCAACGCCATTCAGCGCTTTCTTAGAATTTCACTCCATTAGTGAAAAAT
GCAAATGTTGTCAAAAATGTTTTTTTCTCAACGAGAGAAGCGTTTT
>NODE_1189_length_479_cov_41.782883
TCTGGTGGCTTAAATTAAATGTTACTACTCATCCAAGGTGCTTCCTGAGCGTTTGACAAC
TACGAAAGTATTGCAAAAAATGTTAGTGACTAAATTACAAAGATTCCGCCCTACGACGAA
TATTCGAATATTCGAGTTTTATGACCCATCCCTATTAGCCACAGTGAGGGATTTACTGGA
AGGGGTATATGGGGGCTCCTGCAGTGTATTAACTGTGTGTTGTTCTCATTGCCACTGCAG
CCGCCAATCTGTGATGGCTATTGGCCAGAGCTGGCTTGCAGATGATGATGATGATGGTTA
TGATACATCTACACCCTACTACCACAGCTCAGTATATGGTTGGTATAATGGGTTTGTATG
ATGGGTAAGATTTCTTTCCACCCTCCATCTCCTATGTAGGGAAGAGGAGTTACGTTCAAT
GGGAAAAGCCTTTTTTGTTGACAAGACCAACGGGCTTTGGTTGTAACATAGAACTTTGAG
CTTTGACCATTGAACGCACCCCAGGCCATTACTGTACTGATGGGTGCCCAGTGAATCTGC
CCTTTGTGt
>NODE_1190_length_858_cov_48.135197
AGAACGGACAGAACGCCGACGTGTCCCTCTTGCAAAAGGATAACATTCAGGACGGTGGAT
TAAGCCAGCTTTTGGATTACAATGCGGAAATGGAACGATACCGCTCTTTTGCGAACTTCT
ACAAAACCAACGGGGCATTCCCGCAGACCGCCAAGATCGCCCGCATCACGACGCCCATAT
TCCCCAGCGCCAGAATCGGCATGTCCCCTTGGAACTGCGATAACGCCATGCTCTGGGGAA
GGAAATCGGCAGCGATAAACCCCAATAGGACCGGCGTGCATAGAAATGACTCCCAGAGGC
CGGGGAAGCCCGGCGTGCCGCCCGAGACGCTGCAAATGGTAAATAATAATTTCCTCTCTA
CCTTATCCCCCGAACATTGCAGACCGTTAGCGGGAGAATGCATGAACAAGCTGAAATGCG
GCGCTGCCGAAGCAGAGATAATGAATCTCCCAGAGCGCGTCGGAACTTTTTCCGCCATCC
CGGCTTTAGGGGGCATCTCATTACCTCCCGGGGTCATCGTCATGACAGCCCTTCACTCCC
CTGCCGCCTCTGCGGCCGTCACAGACAGTGCGTTTCAAATTGCCAATCTGGCAGACTGCC
CGCAGAATAATTCCTCGGCGTCCGGCGGAAACCCGGCGAAGAAGAAGAGGAAACGGTGCG
GGGTGTGCGCGCCCTGCAGGAGGCTAATCAATTGCGGCGTGTGCAGCAGTTGTCGGAACC
GCAAGACGGGCCACCAGATCTGCAAGTTCAGGAAGTGTGAGGAGCTGAAGAAGAAGCCGG
GCTCTTCGCTGGAGGTGAGAATCCCTGTGAGGGGGAGGCATTATTATCTCTCCCACCTTC
CCCTTTCGCACTGCAGCATTAACCTTCCACCTTCCCCCCCCCGTCCAGTCACGTTCTTAA
GCCCATGAAAATTGTTTCCatgctaacc
>NODE_1191_length_383_cov_20.791122
CGCATCTTCTATCTCCGGAGATAGCGGAGTTGATGAAAAGTGACACCGAGGATGAAGATT
TCATTGGATTTTAGTTACCGGGTATTTGGAGTGACACGGATGGTTTTGGTAAACTTCTTA
GCATGTTATTTATGCTATAGTTATCGGAATAACTCTTAATATGTTATGTTAACATACCAG
GCACGTTCTCAGTTGTGTCATGTAACGTAAGCATACCGTTCAGCCTGTTGTTGCCTCTAT
TCTATTTTTATTTTAAATTGTTCGTCATTTAAATTTTAAATGACATGTCTGTTCTTGGTG
TTGGATTTTATCAAATAAATTTCCCCAAAAAATGCGACTTATACTCCAGTGCGACTTATA
TATGTTTTTTCCTTCTTTATTATGCATTTTATGGCTGGTGCGACTTGTACTCCGGAGCGA
CTTATAGTCCGGAAAATACGGTAATCAGGGACt
>NODE_1192_length_439_cov_93.858772
ATACACACACACACACGCGACCCCTCAGTCCCTCCTCACCCCACACTCACTGTAGCCCGT
GTTTGTGTTTGGAAGATTAAGCCGCTCTGACAAAGCTGTGTTTACAAATATGCAGGCAGA
GAAACAGGCCAAGCGACGCTGAATAGGAATAGAATACAAATTGCTTTTTTATCTCAGGGC
CAGGGAGAGAGTTGTTGTTGCTCCGCCTGTGAAGGATAAAGCCCCGGCACTGGGCCTAGC
ATTCATTCTCCCTTCGTGTCTCTTCTTTCTCTCTCCTCCCACTACTCGTCTTCTCCTTCT
TCTCCTTCTGCTCCTCGTCTTCATCTCCGTGCTCTCTCCCTCTCCCTCTCCCGCTCCCTA
CCCCTACCTGGGCTGGGATGTAATCATACCGCCCCCTCTTCTCCTCCCTCCCTTCTTGCC
TCCCCAATGAACACTCCTCTCTCCTCTGTATATGCACTTTCTCCTCCATCTCCCTCATTC
CCTCAATAATTTTCCTCCACCGTTCTCCC
>NODE_1194_length_739_cov_133.695541
GTCAGTAGAGTGCCACTGCCAAGACGCCCCACACCAAACACATTAATCATGACCAGGGGA
GTGTAAAATTCAATCGGCTCCTTCCATCCATTTCATGTGAAGCAGACTGAAGGCCGGCCT
TGTAGCGCCTGAGAAAGGAGGGATGAAAAAAGAGGAGGGCGGGGGGGAAGAAAGAGGCGC
TCCCTACACTTCATCAGGACCCCTACTTCATAACAAATGGAGTGTCTCTCTGGCGGAGGA
GCGCCATCAGAAACGCGCGTTCTCTCTATCCATTTAATTCCGGCAGTGGAGGAAGGGTCA
CGGAGGGAGCAGTGGGTGCGCGTTCTGCTCTCCACTCGCCGCTTCCCCAGTCACACAGTA
AACTACCTTTTAGGAATTGTTTCTCAATAAGAAATGATCAGTCCATTTATCTGCACCAGG
CGGGCCTGTCTCCTCACCCACACCCCCAATATTTTTCGTTTGACCTGATCAGGGCTATAA
ACTAGACCGAGACACTTTCAATTTGTCACCCAGAGAGGCCGCTGCAAGTCCCATGCAACT
GATTGCATCCTCCCTCCCAAATGTAAAAATTCCCTCCCATGCTTGAATTCTTCTCAATCC
TCTTTTTTCTCCACTTTTGGAACTATTTAACACTCATCGACAAAGACTGAAATCCTTCTC
TATCCTATTCTACATAAGTCAGTGTAAAAAGGAATAACTCACACAAGCTCTGGTGGGGGG
GCATCCATCAGGTGCCAACTATATAAGCCAGTTTTGTGACCGCAACAGTAGTGAATATCC
ATCTCAAATCAAACAATCAAGTAATACTt
>NODE_1199_length_78_cov_138.974365
TCCGGAAGTTTGAACTCTCTCTGACATTCACAGTCCGTGTTATGACACCTCCAGTGTGGA
GGGTGGAGGCAGGGTGGGGGCGCTCTCCGAGTCCGACTACCGCTCTCTCGCCTCGGCCAC
ACGTCCGCCGAGCGCCCGCCGTAGACCT
>NODE_1201_length_138_cov_15.442029
GGCGAAAGGCAGCAGAACGGAGGTGGATTTTAAAATTAGGTACAATCACACCTACCGGTC
TCAATGAAAGATTGTGATGAGGCAGGTGGACCCAAACCCTTACCTTAACCTCTCCCCAAC
CTTGCCTAACCCCAACCTCTACTCCAACCCTTTCTAAACCCTAACCCTAACCCCAGCTCC
TACCTTAACCTTCCCAACCTCGCCTAAC
>NODE_1203_length_577_cov_62.500866
GGTCCTTACAAAGCAGATGGTTTTTGATGGCAATATATCCAAACGGGAAGGCTGGTTGCT
GTTTAACAGTTGTGGTTCCCAATCTGCTGTTAATTGCGTTTGGGCGGATTCTTACAAGGA
CAGGTTAAGAAGTTTTTGATTCCAAAATTTTGAGACGAGTTTGATTTTGTAGACCTGTAC
CGGACGGTGTTGCTCATGATGCTGAGGTGCTGGGGGAGGCTCAGGACTAGCCGTCTGAGC
TCATGGTCACCGGCCCCCCGCTTTGTCTGCTCTAAACCCCAATTGTTCTCTTGGCTTCTC
TCCCTTGGTGTGTGTCGTCTCTGGAATCTGATTTGTAGTGGGTGAGGTAACGTACGTGGA
ACACTTAATGGACGCAGAAGGCAAATCCAGGGTAAGTGGAAAAAAAACAATAAAAGCATC
AAATAACCTAGACAAACTTGTGTTTGTCGGCTCAGGTTTCTTTATTTCCTTTCATTGCGG
GGGATTCAGATTGAGAAACCTGGAGGAGTGTGTGGAGTGTCGGGGGTGTTTCTGATGTCG
CCTCTGGCACTGACTTGAGACCATCTCAAGGGTTCCTTAATAGCCAGTCGAGCCTGAGTG
CAGTAGCTGGCAACGTTCCCTTTGGGTGTTGGATTTGTTCATCAAGg
>NODE_1204_length_311_cov_37.967846
CCCCCCACCCCCCAGCTGATCTCTCTCCCTGTCCCCAGAGGGGTGAGGCAAGCGGTGAGA
TTTCAGGCTGCCGGGGGCGACAGACTCTCTGTGCCATCCTCTTACACAAACGGCAGGATC
AGCGCTCCACACAAGAGTAATTAGAAGATAATGGGTAGTAATGCGGCCCGATCTGTCCCG
ATTATCTCCTGGCACCCACCGGCACAGCGCCATCTGGTGCCAGATCTCAGGACAGCAGTT
GCTGCGCTGCATGTAAAGAAGCTGGGTTTAGGCCTAATCTCATCTCGCGTTGTGTTTATT
GAAAATCTGTACGGTGCCGTGTTCATAAGCATGCATTACCGGCGTGAATGTGAGTGTGTG
TGTGTGTGTGTCTGTCAGCCt
>NODE_1206_length_295_cov_13.894916
GGGGAAAGGGGGGGGCGCCTCTTGGGGACGGTGTCGCCGTCTTGTGGTCTGGGAAAGGTA
CTGCGTCTGCATTCATCCGTTTTCACCCCGACTTTGAAACCCCGTATCTCGGCCCCCGGG
GGGACCACGGGCCCCGTTCGGACATCCCCGGAGAGCTGCTGACCTCGGTTTTCCGACCCC
ACCCCGACCTGGCCGCTCGCCCACCCCCGGCGGCCACTGTAGCCCGCAGGACGTCCAGGC
CCCCATTGCCCACCTTCCCAGCCTGTCTCTCTATTCCTCCGTTTTCACCCCGACGTTGAG
GCCCCGTATCTCGGCCCCGGGGGGGACCACGGGCCCCGTTCGGACATCCCCGGAGAGCTG
CTGAC
>NODE_1218_length_453_cov_40.596027
TAAATACTACTGATCAGAATGGTCTGGGAGAGGACAAATTGTTTAAGAATTTAAGGAAAA
TAGAGAGGTAAGACAGGATTATATAAGGCAAAGACAGTGTTAAATCTTGGAAAAGGTGGC
ATGGGGGGGGGTTATGTTGTTTAGAAGTGTGCGGGACGGGGACACTTGTCATTGAGAAGA
AACGTAACAGCAACAAACATCATGCAATTAACATTCGTCACAAGTGACAGCACAGCTTTT
AAAGGCTAAATTGAAAAACCATTGAACTGTTAAATTAAAAGTGACAACACAACAGTCAGG
TAGGACAGCCCACAGGATGGAAGGAAAGATCGAACAGAGTGAAGCAACAGTAGGGAGAGA
GAGACATGAAAGGGAAACTGCTGTTAGCTTAACCCTGATTATATGGCTTAGACTCCTCTT
TGACACGCACATAAAAAAAAAGAAAACATTTTAAAAAATCACGACTAAACCTTGGTATCC
AAGTGCATTAAAAGGCATTATACCGTTACCTCTTTCTGTCCGa
>NODE_1220_length_317_cov_51.779179
AGGGGGCTGCTCTCTCCATTTGTGCAGGTGCATTGTCCAGCGGAGAGAGGGAGAGAGAGG
GAGAGAGAGTGAGAGAGAGCGAGAGAGAGAGAGAGAGGTGCTGGGAGACAAATGAATCTA
GCAGGCATTTGGTACACACCGGAGATTGCTTATCGATCCAGATCGCTGTATTCAGGCCGG
CCAGGGAGAGGGCTGAGAATTTTCTGAGGGAGTTAATAACCTGGCTGCTCAGCTGTCTTG
TCCAATTCACCAAAGGCAGAGGCCTAATCAGGACTGGATTCCTTTTTCTGTCTGAGGAGG
AGGGGTCTGGCACCCCGACCCTCGTCCCACCCCCCCCACCACCACCCTTTCAGTTCTGCC
CTCTCTCTATAGCTCCCACCCTAGATc
>NODE_1225_length_260_cov_33.892307
CACTGGCTGAAGATGGAGCGCTACGGGTACATTTCACACTCTGAATGCGCGCGCCAATCT
GGCCCAACCGACTAGAACAATAATTAGAATGGAGATTAAATAAAAATAATTGGAAAAAAA
ACTTCATCTAGTTTTGATGTATTAATTATTCCACCCCTGCTTTATTCCAAGTCTAATTAT
ATGCTTCAGTGAAAATGCCAAGTATTTTTTTTTTGAGAATCATAAAAAATTACATTCATG
TAATTATGTCAGCAATTTGGGCGGAAGTTGGCTAAGCGCCACCCCCCCTCCACATGCGTC
GCTCTCCCCCACTCAACCCCttcgtcccac
>NODE_1226_length_331_cov_19.610271
TAAGGGGAGGGCGAAGACGAAGGCGGAAAACAATCGAGAATCAAAGCATAATGATATTCC
TAAATGAAGAGGGAAATGCAAGCCGCACTCATTTTATTAATCAGACTGTCAATTTCACCC
ATGAGGCCAAACCCAAAGGCGATGTAAACCACACTGCAGATCAACCCGGGGACAAACCGC
CTCACTCCTCCACTTCTCCTCCTCCTCTCACTTTGGATCTATTCTGTCTGGACTCGGAGG
CCGCCTCCATCATCAACCTGACGGCTCCTCTCCCATTTATTTGCTTATAAACCTGTTTAC
AATAAATGATCATTCGAGCCACGTCACGCGAGCACTTTAATGACCATCAGGAATCCACTT
TTTTGATGAATGACATTTAAGGCGAAGGAAggacaggcaaa
>NODE_1227_length_534_cov_23.230337
AGTTCCCCAACTCACAAAACCACGCCTTATACCCTCTCCATTTACCGACCTAATTACCCC
ATCAAACAAACGATCGACTAAGGATTTGCGGAAAGGTTGGCAAGCAGAGCAAAGCGAAAG
AAAAAAAAATAAAACAACATCACATCCAACATATGAAAGAGGTATGACACTTCCAAGTCA
TGGAAGCGAAGCCACAGGCTTACAATCAATATTACATTTTCCATCGCCACCTTCATAGCT
GCTGTAAATGGTTTGTGTCAAAAATAATAACAGGTTGTATCTGGAACCTTGGGTTTGCAA
TTTTGCTCCTAGTGCTTGGAGGTCCCTATAATCCCCCTCCCACCCCCCCTTTCACTGGCC
CTCCCACCATCCCCCGCACTCCAGCGCCATCGGGTGTTACTGATGGCGGGGGTTTGGGGG
CTGGGGGTGTTTTTGGAGGGTGGCGGGGCGGTAGACAACCCTCGCACACGCGCCAGCGAC
TGACCAGGGTTTTTTTTCCTCCTGACCGGTCTTTATCTTCTCACTTCTGACTGTTAAGAT
CCAAGAAGTACGGTCGGGAAACGGGTGCGTGAGAGAGGGAAGGAAGAGAAAAGAAAGCTT
GGGa
>NODE_1243_length_340_cov_56.170589
ATTATGCCACCCTTTGTGTAACGCAGAGGTAATCAGAATCTCCAGCAACAGGAGACGAAG
AAGATCTCCGTGGCTCTTTCGCCTCCACTGCCAGTGCCTGGAATGGTAAATGTGGAATTT
TAATGCACAGCTGATGCTGGAGAATATGGGGAAATGCTAATTCGCGGTGCGATAAGATGA
ATCGAGTCATCCCTTTAGCCCCATTTGACTCAGTGCAGGAAATTAATCATTAATGTTTGT
TAAGTATGACAATCTAACTGGGCCAGATCTACATGCTCAGAGACTGAGGCAGAGAGAGAT
AAAGAACCGGGCTGCAGACACGGAGGAAAACTGCCAGATTCGGTAATGATGGGAATTTAT
TGGCATTTAAAGAGACAGTGTCACTAATAGCCTCCCTCCATTGGGGTTCt
>NODE_1244_length_643_cov_60.205288
ATATGACCCTCAAACATGTGTAAGAGATTATAATAATCGGTACGTTATACTTAAAATGAG
GCTTTCTCATTGCTAGTTAAATGCATTGGCGCTTAAAGCCAACACAGGTCAACAAAAACT
ACGGATGGCACTTCAGGAATACCAAAGGCCATTTGCTTTATTTTTTGCTCTGTCCCGTCC
TTACCAGCTGTATTTGTTCTCTTCAATAAATTCAAAGTAGCCCCTTCCATGTTCCTCCCG
GCGTCTCTTAACACCCTTCTTATTCTTCTGATCAGCATTCGTGTCTTTGTCCGCATCCCC
TTTGGAAATAAAACAAAGATATAGAATGAGGTGCTCCTTTTGAGATGAGATGTGGTCGGA
CTGGCCCGGTCCATTAGGTGTCCACCATTATCATTACGATACCACCTATAAGTCGACACC
TCGGTGGTTTCATTTGCATAAATGACAATGTAAGTCCATGGATTATTACAGTGACTTTGA
CCAGATGGGCATTACAATGTAAGCTGGTCCAGGTTCAGAACATTATGACAACAACGTTTA
CTGGGAAGGGGAGATTAAAGGGACCCACCCCAATATAAAGGATAAAGCTGGATTCGCTTC
ATACACTTTAATTAAATAAAAGGATAATCTAAGGGGAAAGGCTAACTGCTCTCTGGGAGA
GATGCATCATGCAAGGAAAATAAAATAGGGGAAGCAGTTTGGTTTCCTGAACt
>NODE_1245_length_463_cov_28.535637
GGAGGTTAGGGGACGCTCTTCCCTTATTACTAGAAACAGTTACTCGCTATGCATAACCTA
GTTAATAGTTACATTTGCTATTGCTTTTTTCTTGTCTTGTTAAAATGAAATCTTTAGATC
TTTTTCAATAAAGTTTAGTCTTAATAGAATGTTATAAACAGTCGTTCTGGTTCAATATAA
CCTGTGATAACTTTGTGTAGTTCTGAAAGCCACTCCGTCTACTCCCTCTCTCCTCTGACT
ACCGCTTCGTGATGAAACCTTTATGCAAAAATGTGGGTCTGAATAGCATAGTTTTCAGTT
TTTCCAAAAAAAAAGTACATTTTATATAAACATTCAACTCTTGGGAGGCTTGGGCAGATG
ATTTAGATGAGCAAACGCCCATTGTTGTTTGAGGGTCATTCATTGCACTGGACTAAATCG
GTCAACTCACCTAAGAGTCAAAAGTTATTTTTAAAATCATCGTGTTCAAATGACATACCA
ACAAATCTTTAAAAGTAGAAAAATGTCACCATTGCACACTGACTGTACATTAt
>NODE_1247_length_432_cov_27.861111
CAAATATCAGCAATTTCAGATTGACAATATTAACACAAAACAGTCATCTAGAAAAACAAG
AAAGAAGAGAGAAAACAACTTTCTGACTACAAGCAAAGGAGCTATGACATTAAAAACTAC
TAATACAATAATCCATATCATTTGTGTAAAAAGCATGTAGAAAACACCTGATGCGGTGTG
TTGATACAGTCATTGACCAGTTATGAGAGGTATGAAGGATTTCACAGGTAGATAAGTGTG
AGAAAGTCCGCTCTGCTGACTCAGGGATGAGGGCCCCACTGCATACTTGATCACTTGAAT
GTGAACTATGGCCTCTGTAAGTTCTAAGGCAAATATCGGAGGTGCACTTGTATCCTTGTA
ATGCTGAGACATCCCGGTTGGATGAAGAGACAAGTTGAGGGCGCTCAAAAGTTCGCTACA
AAACACCGGTGATCAGTCCAATTTAATCGAGCAACTTTTAAAAATATACATGGCAAATTC
GTCAAACACAAACACTTTTTGt
>NODE_1248_length_500_cov_27.252001
CCAAAAGTCATGTGACTACTTTGATACATACTTAAGTACACATCACACACAGTCAAATAT
TAATCTGCAGTGCTCGCCAGCTGAGCAACATCTGTCTCAAAACATGAATAACGTTCCGAT
TTTCCCTGTTTTTGGCTCGCCAAAAGATATGCCCCTCCAACTTGAATAACCTTCATTCAC
GCAGCTATGTGTACATCTACATCTGCAGTTATTTACCAATTCATAAGAATTCAAATATTC
AGAATAAAACGTAGCAAACAGTGAAGCAACCGTAAGCACGAGAACACATCAGATTTATTC
TGCCTGCCTTGTTTACTGGTTCACGGAACACTGCATGCAAACAGAATGCAAATGCATCTG
ATTGAATCAGGTGATGCCGAGGTAATTGTATTTGGAGAAATGTCCAAGACTTTTTTTTTA
TTCCATCATTATCAGTGGGGGGTTTTTCTTTATGAAATCCATCTTAAACAAAAGCTATCA
TCGCTCGCAAGCCTTGTGATCGTCCTTTGTCACGCGTGGATGTGGAATGCGTCTTTAATT
TCCTTTCAATTAAAAGTAAATATGCAGCTt
>NODE_1249_length_193_cov_10.663213
CCGACGACGTCAGCCCCATCGAGTGGCGCGGGGACGGATGTTCCTCGGTGCAGAATGGAG
CCCCGATATTGAGTCCTAAAGGGAGGGCAGACCGACCCGCTGTTCCCACCCTGCTGCCCC
TTCGGCCCCCCTGCCCCACTACCCCAGCACCCAACCCTCCAGAGCCCCTATCCAGTCCCA
GCCCAAGCCAGCCCAAGTCTCACCAGATTGGGGAGAAGATGATCCGGACTCACTCCAAAA
AGCCTCCGGTCCCTCCACCCGTt
>NODE_1250_length_681_cov_42.963291
GAGCTGTGGTCACTCTGTGATATGGTCAACGGGTCTTGGCCTTCCTGCTCCTCTCCACCA
TTGTATCTGTTTCCAAATGGGACTGACACAGGCCTTATCCACACCCTGCTGAGCCCCTCT
GAAACCAGAGACCCTTGAAGTGGACGTCTGCCAGTGGCCAGACTGCTCCCAGAAACCCCC
TCACCCCCAAGGACTCCAAATCTGTCCTTTCGCATTGGGGACACTTTGGACACAGGTCTG
GTCTCCCGGGCACTCCCCTGCCCCCGTCGCATTGCCCTCCACACACACACACACAACAGC
AGTACCCTTATGAAGTACTAGCAGACCGGGCTGCAGACCACCCTGTGCTGGTCAGCAACC
CCTGCTTACACCTGCCATAAAACTTAAAAGCTACAGTCTCATCCCCCGGCTTTGAAGTGT
TCAAAGCATAGCTGAGTGACCTTTGATGCAGCTTTGGCCGCAACACATGTTCTGCGCCCA
TGTATAAACGCAGGCCTCTCTCTCCATAGACAAGACAGGATTGTTTACCTACATGTGTGA
GACGTACTGGTTCATGCATGGCAGCCATTCGTGGAGCCACCGTTCCCACAAGTGAAGGAT
CTTCCCCCTGGGGTGGGAAACCTACCATGTGTTCAGCACAGGGTTGGAAAGTAGCTCAGT
ACTTTTACTCAAGTACTGTACTTAAGTACAGTTTGTCAGATTTCTACTTAACTTGAGCAT
TTCCATTTTACGGAACATTACATTTTCACTc
>NODE_1251_length_176_cov_6.636364
AGACAACAGCGGCTCCCCGCGGTCGGCCAGCCCTCGGAATGGCCTCACTGGACGCTTTGA
CCTCGCCCGCAGTCCACCACTAACTGTGAAAAAGAACCCAGCCTTCAGCAAAGGCAGTGG
GATTGTTACAAATGGCTCCTTCAGCTCCACCTCCACTTCTCCCTCCTCGGACCCCAAACA
GGAGAAGAGCCCCACTTTGCCAGGAGGGGGGAGCTTACAGGCACGTCGCAACGGCACGCT
CAAGgg
>NODE_1256_length_262_cov_30.347328
GGACTGGAGCGCATTTAAATTTTCCTTGTAACAAATTAATTCCAACATTTTCCCGTGATT
GAATTAGGGCAAGTGCTTGCCGCTGTCACAAGTGTTTGGGGCCGCTCCGGTGGGGAGACA
AATTGCCACGCCCGGACACGGGTAACAAGCCGCGGTGTTGAGTCGCTGATAATCTACCCA
CTAATTCTCCATTACAGCAAAATGAGGCCATAAATCTTCCTGGCAGCTGATCGATGTAAA
CACTGTGCCCCCCTTGATTGCCAGCTTTCCCAGCGGAGCGACTGTCCGCTCACAATCCGC
TGAAATTACTCCCGCGCCAGCCCCCCCCCCCc
>NODE_1257_length_581_cov_50.299484
CCCGTACCCCGCCCCCTCGACCTATCAAGCAGTCTCTTGTCATTTCATGTTTTCCTTTGG
TTTAATTTTCACCTTTGCATGTTGTTTTTCTGTTTTTTCTTTCTGTTTTTTATCCCACAC
CTGTAGGGGGCAGTCAAAGGGGAAAAAGAAAAACTATTGAACAGGCATTTATGTCCGAGC
CGACAAACACCTTATCTGAGAGGCAAAAGAAAATGGTGCGCTTTGGGGGACAGTCATTTG
AAGAGGACATGGGATGGTGCGAACCCCAGGTTAAAGACTCGGGAGTTGATACGTGCAGTA
GCACTACGCTAAACGAGGAGCATAGCCATAGTGAGAAGGTACTGAGACAATCGAGCCTGC
ATTTTTATTCTTATTCCTGTTGTTATTATCCCTCCCGCTATTCTGTATGCCCCTACCCAT
CAGTCTTTGTTTGCTCTCTGTCACTAATTGTAAAATAGGGGTTTGGGATTTGTTTTGACG
ATTTGTTCCATTGATTTCCCTTGAGATTTTGTTGCTTATGTTGTTTTTTAATGACAGGGT
TTGGCTGCACCTTGCTTTGGGTGTTGCTAANNNNNNNNNNACATAGCCATAGTGAGAAGG
TACTGAGACAATCGAGCCTGCATTTTTATTCTTATTCCTGTTGTTATTATc
>NODE_1259_length_347_cov_45.680115
CAAGGGTCAGAGCAATACCACTGAGCATTTCCTTGTTTTGGCAACTCTGAGCAGAGTCAA
TAGCAACCAATCAGAGTGGAGGAAATGCGGAAACGGTGGTGATGGTGGTGGTGGTTTGTG
AAGCCATGTCATTTGGGCTGGGTGCTGTGCATTCCATGACCCCAGCTTGACCCTGGCCTG
ACGCAGGACGCTGCTCTTTGTGCCTGGCTTCTCCGTGCTGGCTTTGGAGTGGAGATTGCA
GGTACAATGCGGATTGTTCTCAGTGAGTTTTCAAAGATCAGAATAACAATGGCATTTAAT
CAGCTCAGCTGCTCAAGTAATTCCTCATTGATCAATTCTCTCTCCCTCTCTCTCTCTCTA
TCCTCTCTGCTTGATCTCATCAACTGGACTGCTCTGCAATTATATAAACTTACCTAt
>NODE_1265_length_340_cov_14.941176
TGTTTATTACAAGCTCAACTCAGTTTAACCTTAAATCTTTAGCCTTTAGAATCACATAAA
CATGTCAAATGTGTATCTCTCTCTTTTGTTTTATTTTTACTTTTTTAAGTTTGACATATT
TTTATATTCGACATTAACAAAAGTCCTTGATGTTTCAATTTGAAAGAGTCCAGTTGCGGG
CTGAGGCTGAGTCCATTGAGGCTAAGATGACTGGCTGTCCCGTTTGGCCTTGGCTTTCAC
CTTTACAATGTGTGTGTGACCTTTGACCCCCCCTTGATCCTTGGCTGACCTTACCGGAAG
CCATGATGACAGCAGCCTTTTGCCAATAGACCAGGGGTGATGGTGAGGATTGCCATTGGT
TTCTATGTTGACCGAAAAAATAAGCGGAGTGGCTCTAGTAAAGAAACTTg
>NODE_1276_length_512_cov_55.007812
ATGATTTAATCAAACCTAATTGAGGTCAGTCCATCTTGGCCGCAGTCGAGCACCTCAACA
TCATCATTATGGTCCTTAAAGCCAACCTCTGTCCCACCCCCCACCATCCCGGCCTGGAGC
CCGAATGAGCCTCCCCGGCCAAAAAACAGCTGTTCCTCATCTATCTTGTCACAGCCAGCC
CGTCTCACTTTTGCACACGGGCTGGTATTCTCTGAAGTTTGGTTCTGAATTTCGCCACGA
TCCGAATCAAAAATGAGACTTTGTGTTTAAGATTTCACTTCTAAGCTCTCCCTGCCTGTG
GGACCTGCTCCTTGGGCTTTTCATCAGCTGCCATTTTCGACGGCATGCAGTAATTTCATG
GCTCATTGCAAGTGCTGAAAACCTTTGAAACTGCAAATGTTAACTTTGCCTGGCCTGCAG
CCATTTAGGAAGCGATTAATTTAGCAAACAGAAGTGAGACACTTTCTCCTCCTAGCCTGC
GCATAATTTTTTGGGGGGCTCCTATCAGTATTTGAGTAAGAGTGAGCAATGTAATGTGTT
TCTGTAATTGTGGCAGTGTAAAATGGTTTCTACCGCAGCAGc
>NODE_1277_length_521_cov_35.982727
GATAAAATAATTGTCCACAAAGCCTCCAAACTTGGATTGAACTAATGAAGGTGTATTTTG
GGGTGGGAACTTGAATATATGACTGCTACAGTATGTTCCATTGACAACGTGCTGATATCA
GCGTTCTGTAGTTGCTGTAAGTAGACCGGTGACTTGCTCTGCGTTCTTTAATGAACCCTG
TGTGTTAGGAGGCCTGAAGGTGATCGTACAGCACACTCCTCTGTAATAGCATGGGATGGC
TCATTATAGGAAGGCATAACAATTCACACATTAATTTTCCAGCATTCAGTTTTTAATTAA
TCCAGTAGGCAGTCTTAAACACAGGGTACACAAATTGCCTTCGGCCTCATAATTAATTCT
AATAGAAGAAATTAAAAATTGGTGGGGTGTGTTTGGATTGTTGGGCTGTGTTAGCACGGT
TTCAAGCTCGTTGGAGCGACGCTGTCACCGACAAACGTTTCCCGCTGCCCCGTCCGATTC
TGTAGCCTTCACACGCCGCCGAGGAAACAGCGTCCGTGAGACTGGGCCCGTAACACCCCG
GCCTCCAGACGGGCGTATGAGTGGAAGTGTATAAAGAGTGTCCATGGGGCa
>NODE_1278_length_413_cov_24.966103
AAATTTTCATAAACCACTGCATACGTTCGCAAACCTTAATACTCTGATCTAGTTCTGATG
GTTTTGTGACGGTTCCAACCACTTTTGACAAAGTTAGTGTCTTTGCACTTGTCATGCAAT
CTCCAGCAGCCTTATCATCGCCACAAACGCCGTTTGCGCTGAGAACACATCATTTTGAAA
AAGTTTTAATTTCTCACTAATGGAGTGAGGTTTTCTTAAACCGCTGAAAACCTTTTCAAT
TCGTAAGCTTCTAAACTAGCTCCAATCGTTTCGTGGTGATCAGACCACTTTTGAAAAAGT
TACAGCTCTTGCTATTGTCACCAAACGTTAAGGGGCCCGAAGTTCAACAAAACGCTTCTC
TCGTTGAGACAACACCATTTTTGACAACATTTGCATTTCCCACTAATGGAGTTAAATTTT
CATAAACCACTGCATACGTTCGCAAACCTTAATACTCTGATCTAGTTCTGATGGTTTTGT
GAc
>NODE_1279_length_398_cov_38.085426
CACTTGCAAATTTCCACTATGGACAAGGTGGCAGTACAAACGCAAGACAGACGAGGAGGC
AATAAAAGGGCCTTCTCATGACAAACTTTCTGGAAATGTCAGCCTTTCATGCTGTCGAGG
AGACCTATTTCATATCTATTACAGCAGGCTTTCTGCGGCCGATATTTCAGATTTCAGTCC
TCCCCACGCTGCAAATCCTCTGCCAATCTTCTGTCCTTGAGAATCTCTGCCAGTCCCCAA
CACATTATTCCCCCCACTGCCCTCTCTCCCTCTTTTGATGTGACAGAACAAACCGCGACC
TATTAGGATTAAGGCTTTGAAAAGATTTTTGAAGCTGCTCAAGGTTTCTTTAAACCAGGG
ACTGACAATATGAGCTGTGCGGCGGCAGGTGCTGAATGACGTGATTGCCTGTCCTCCTCG
GTGGGGTCTGCTGTCATCCAACACACACACACACACACTTGCGCGAGt
>NODE_1280_length_143_cov_3.867133
TCTGTCGGTGAGCCTTTAGCAGGGAGGCGCGACTGAACCTTCGGCCACACTCCTCGCATT
CCAACCACACCCTTCGTCGCTTCTTCTAACAGCGGGGGAGAAAAGGGGGAGAGAGGGAGA
AGGGAAAAGGTGTGTGGGGGGGACAGAGAGAGAGAGAGAGAAAGATGAGTGTTAAGTTTA
AGTTACACTTTATTaatccatccatccatccat
>NODE_1282_length_610_cov_75.537704
TCGGATTTGATCCTGGTGTAAGAAAAACTGGCCTTGCTGCCTGGGAGCGCCTCTCCCTTC
TGAGCAGACAGCATGGGTTTCTTCTCAGCCTTGTCGGCCTCTCCCTCTGTATTGGTCTCC
TTGTTGAGGGTCCCTTTGGGACTTCCTAACAGAGCGTCCTTCCTGTTGCCCGGCTCGGCC
CGCGCCTGCTGGAGGCTCTCCTCGGCCCCCCTGGGGGAATGCTCGCTGGCGTCGCCCTCC
CTGTGAAGTTTGCTGCCGTGTCCGTGTAGGTCCTGATGCTGCGAGAGTTCCCTGTGGCTC
TGGAAGCTGAGATGGCAGTGACTGCATCTGAAGGCCGCCTGTGACAGGTGAGACATGATG
TGATGCTGGAATGTAAGAAGAGAATCCGCCGTGTAGCCACAGATTGTGCATTTCAAGCTG
GTGCCAGGAGGGAGGCTCTCTTCCATTTTGACACCTGTGCGGGAGATAAAAGGGAGAAAT
GCTCAGAATCTCGCCTCCCACTTCTCCTTCAGGGTTAACTGTGGAAACCATCAAACACTG
ATGCATTATGTCAGGCGTATTCCTATCCACCATCCACTTGATTTTTTTCTATCTCCTCTG
AAAGATAAACTGTCAACAGAGCGATCTGACAGTAGAATATATATATATATATATATATAT
ATTTTTTTTCTGGAAagaat
>NODE_1291_length_317_cov_103.794952
GTGTGGGAGCCTATTTGGTGAAATTTCCCTCCACGACAGGTCTGCCGCACGCAGGCTACC
GCTGAAAAAATTATATAAATAGCATAAAAAGCTTACAGCACCTGGTATTCCCAGGCGGTC
TCCCATCCAAGTACTAACCAGGCCCGACCCTGCTTAGCTTCCGAGATCAGACGAGATCGG
GCGTATTCAGGCTGGTATGGCCGTAAGCGATGGAAGCCGGTTCAGATAGTGCTTATATAG
ATGACTGACCATGCCTCCTGTCTTAGTGACTCGTTTTGTTGATGTTTTTTTCTTGCGTGG
TCTTGATTTTTAAACTGTGGTCCTTCAACCCTCTTTGTTGCATTTGTCACCATGATGCCT
CCCACAGAAACCTGCTGATAATGAAAA
>NODE_1292_length_457_cov_43.936543
ACCTCCAGCTGACTGCCGGGGTGAGGGAATGCAGTGTGAACGAAGCGGAAAGTGTTAGAG
AGAGAGAGAGAGGGAGAGAGAGATAGAAAGAGAACGATACAGGCGTGGCGATAGGGAGGG
TGGTGGGAGGGACATTGAAGTTGAAGCCTGTTCTTTTGTTTGGCCCCGGCTCCTGATCAT
CTACATCAAGTTGACATTCGGAGAGTTTACTCTGGGGTCTGTAATTGTATTCTTTCGCCA
GTTCTGCATTGCCAACCATGAAAATGGAATCTTATCAACCCTGACCAATTTTTAATGTAC
AAAATGAATTGGCAGAGGTTCAAAAAAGGCGAGCTACAATTCAAATCAGGTGAATGATAC
TTTTTTTTTTTCAGTGAATCTGAGAGGCCCCCCAAAAATACCCCCCCCACCCCCCGACAC
ACACACACACCTCCCTTTCTCCCTCCCTTGCTTTCAGCTATCATATAACAATGGCTTTAT
TTTTCTTGCAAGGGAAGGGCAGACTTGGAAGGGCGTGATGCCTGGTg
>NODE_1293_length_319_cov_22.310345
AATAGCTGTTAAAAGCTGGCTTTATGGTGCGTTTTAGCTAGTCCACGGTGGCATTTAACT
GTCCTGGAAGCCCCGGCTGGGCGGTGATTTGCCAACCGCAACCTGTCCTGCTGAGTTTGG
GGTTGACTTCCTGTCTTGTCCAAGGGCGAAGAAAATACCACCCACCCCCCTCAGAAACTA
GGTTTTTAAGCTCATTAGCAGAGCAGAAGATGACAAGATAAGGGTGCCAGGGGCCAAGAT
GGTGATCTAAACCAGCAGCCAAACTACCTCAGACAGCAGGGAGCAATCCCTTCTGGTGTA
TTTACTCCCTCCTTCTCTGTCTCTCTCGTCCTCTCTCCCACCCTTCTCCTCGCTCCCATT
CTTTTATCTCTCTCCTTCTCTCGCTCCTt
>NODE_1295_length_384_cov_36.466145
TGTGTGTGTCTGTGCGTGTGTGTGTGTGTGTGTGTGTGTGTGTATGCATGTACATTTGTT
TGCACAAGTGTCTCCCCGCGTGCTCCTTTGTGCGCGTGCGCGCGCGTGGATATTTGCGTG
GGCGCGTGTGTGCCGTGCGTTTGTCTCTCGTCAGGTCTATGGAAATGCAGGATCTAGCCA
GTCCTCACAGCCGAGTAAGTGGAAGCAGCGAATCTCCTAATGGTCCCAACCTCGACAACT
CCCACGTCAGTAACAATTCCCTGACACCAAATGGCACCGAAGGTATGTGCGCGGGGGCGG
GGGGCTATAGCTCTTCTCATTGCCCTTTCTCGCCGCGACCCTGTTTGTAAGTGCGGGGGG
GCAGGGGCTATATGATATGCCGTTATAGCTCACTTATTGAGGCGGAGTTAGATTTTCAAC
CTTAAGTATTAAGTATGCTTCTGTTAGGTCATGa
>NODE_1296_length_469_cov_52.618336
AAGGGAGACACATTTGAATTCTATTAGCCAATAGACAAATCATGTGTGAACGCAAACCAG
ATAAATCTGTAATGAAAGCAGTTTTTTGGGAAAACAACACTAAAATAAGAGCGATTTACT
TGTCGAATTCAGATGTAAATGTAATAATATCCGTTCCCTCTGCACCTCGGCGTGTTCGGT
GTGGTGCTGTACTACGGGGATAGTGGTAATCAGCTAAGGGGGTCGGGGGTGGGGCTCTTC
TCGGCAGGAAGTTCCTGCAAACAGAGTGCACACACTTTTTAAACCCCATTTGTCTCGTTA
CTGCACCCCTCTGATTACCTGATTGCACTAGATGACTGTGGAGAAATCTGATTGCGTAAA
ATTATATAGAGCAAACTTTTGATTGGGGAGGGATCTGGCAAGCTTGCACCCACCACTAAC
AGGCTTTGTGAAATTTGGCCTCACTGATTTGAAATCAGCAAATTGCCATGTTTCAGACTT
GTAATCACTTTTTTTTTTGGAGCCTTGGTCTCTTTCAAAGCCCAACAGTTTTTTTTTTt
>NODE_1299_length_152_cov_20.921053
GATAGATAGATAGATAGATAGATAGATAGATAGATAGAACTGGTTCATAGTTTATGGTTA
TTCGGTTGACTGGTTTATCCGGTGATCAGGAGGCTGAGAAATAAAAGCTGGAGAGGAAAA
GGAGAGACTTATTTTGTAGGAGGCAAGAATCAGGGATGGGAGATAAACGAGGCAGCAAAG
AAACGTGCACAGTTCGAGAAAAACCGGAGGGGGGGGGGGGGG
>NODE_1305_length_1644_cov_22.764599
CAAGCCACACAACATTGGTGAAACACTCGTGAAACCAGCTGCGTTAAAGATGGCGAATCT
GATACTCGGAACAGCGGCCGAAGGTAAATTATCCCAAATTCCCCTTTCAAATGACACCGT
CAGTGACAGAATAGAAGACATGAGTAAAGACATCTTGGCTCAAGTAGTCGCGGATCTGAT
TTCAAGCCCGGCAAAATTCAGCCTTCAACTCGACGAAACCACAGACGTTTCTGATCTAAG
CCAGCTTGCTGTTTTTGTGCGCTATGTGAAAGACGACATGATAAAAGAAGAGTTTTTATT
TTGTAAGCCTCTTACAACAACAACGAAGGCAGCCGATGTGAAGAAGCTTGTGGGTGACTT
CTTCAGAGACAACAATCTTTCATGGGATATGGTTTCTGCAGTTTGTACGGACGGAGCTCC
AGTCATGCTGGGAAGAAAGTCTGGTTTTGGTGCGCTAGTAAAGGCCGATGCACCACACAT
CATTGTGACGCATTGTATTCTGCACAGGCATGCGTTGGCAACAAAAACCTTGCCTCCAAA
AATGGCAGAAGTATTAAAAACTGTGGTGGAATGTGTGAACTATGTGCGAAAAAGTGCTCT
GAGGCACCGCATCTTCAGTGAGCTGTGTAAAGAAATGGGCTCTGAATTCGAGGTACTTCT
GCTCCATTCTAATATTCGGTGGTTATCCCGGGGACAGGTGCTGAATCGTGTTTTTGCCAT
GCGTGTGGAATTAGCCCTGTTTTTGCAAGAGCACCAACACTGTCATGCAGATTGCTTCAA
AAATCCTGAGTTCATTCTCATTTTAGCGTACATGGCTGATATATTCGCAGCTCTCAATCA
TCTCAATCAGCAGATGCAGGGTGGTGGAGTCAATATCATGGAAGCGGAAGAACACCTGAA
GGCTTTTCAAAAAAAGCTACCGTTATGGAAACGACGAACAGAGAACAATAACTTCGCAAA
CTTCCCGCTTCTGGACGACTGTGTAAGTAAGATCGAAGATGTGTCTGGAATCGGAGATAT
TTCTGTATCCACGGAACTGAAGCAAACAATTGCCACGCACTTAGATGAGCTTGCAAAGTC
TCTCGACGGATATTTCCCTACAAGAGAGTCATATCCAGCATGGGTGAGACAGCCGTTCAC
GTTTGCTGTTGAGACAGCAGATGTCAATGATGAATTCCTCGACGAAATCATTGAAATTCA
GCAGAGCCAGGTTCAACAGCAACTCTTCAGAACAACAACGCTCTCAACGTTTTGGTGTCG
ACAAATGAACAAGTATCCAGTTATTGCTAAGAAAGCCCTGGATTTTTTTATACCATTTGT
TACAACATATCTTTGTGAGCAATCCTTTTCGAGGATGCTGGACATAAAAACGAAGAAAAG
GAACAGACTTTGCTGTGAAAATAACATGAGAGTGGCACTTGCCAAGGTGAAGCCACGCAT
ATCTGAACTGGTCTCTCAAAGGCAACAGCAGAAGTCACACTGATTTGCAGGTATGTAATT
TGTTGTGAGTTTATGCATTGTGTTGGTTTTGTTCTTTGAACAAGGTGATGTTCATGCACG
GCTCATTTTGTGTACCAGTAAAAAACATATCTATGTCTTGAATTTGAAAAAAATCATATT
TTATTTTTCACTAAAGAGGGGTTCGGTGAATGCGCATATGAAACTGGTGGGGTTCGGTAC
CTCCAACAAGGTTAAGAACCACTGCCCTAGAGTC
>NODE_1314_length_542_cov_42.276752
CGTGTTTCAAACTCCCCATCTTTATCCCAATCCGAATCCCTTCACCCCTTTATCCTACCT
CATTCCCAATCATTTGTTATCGTTAAAAACCTGTTGAGAAAATTCTTTTTAGCGCGCGTC
CTGTCCTAAGCCATTAAACTTTTCACGCGTCATGCTGACTCTTCCTCTTTTCTCTTTGGA
AACCCTTCTCCGTCCGTCCCTCTGTCCCCCAGGTGTTGAGGCAGATGCGTAAGCTGCCGT
GGCAGGAGCCAGAAATGAAGAGCTACCTGATCTGCTGCATGGTCAACATCTGGAACGTCA
AGTACAACAGCATCCACTGCGTGGCCAACCTGCTGGCCGGCCTGGTGGCCTACCAGGATG
ATGTGGGCATCCACGTGGTGGACGGTGTCCTGGAGGACATCCGCCTGGGCATGGAGGTGA
GGAGGGGGGATGGTACGGGAAAGGAAGCCCAGGACGGTGGAGGTTCTGTGGGCATGGAGG
TGAGAGGGTTACCTTTATCATCCAAGTTCTCTCCAGGCTTTTTCTCCAGGCCTGTCACCA
CCTCGCCTCCAAGCTTCGAGGTGGGTAGCAGGAGTTGGTACCATAAATGGGGTGGCAGTA
GCTCAGGAGGTt
>NODE_1319_length_229_cov_24.620087
TGCTATTGTTCAGTAGTACCGTGTCATTCTACTGCGACTGCTTATTATTTTTCTTCCTAT
GTCCCCCCCCCCTTCCGTTTTGTTGTCCGGTGCTCCTGGGTCTATCAGATTGAAATGGCG
ATTGAGACACTCCAAAAGTCTGAGGGTTTATCCAGTCAGAGAAGCTCGCTACTCAACAGC
CATGTAAGTCGCCATGGTGAACGCCTCTCCTGCTCTCACTCTCCTGTTCTCTCCCTCTCC
GTCCCCCTCCTAACTTTCTTTCTCCCTCTCTGTTTTGGTGGGGGTGCCTGCTTTTTTTt
>NODE_1331_length_681_cov_42.444935
TATTGTACATTTTAATTAAGTGCTTGTTAACGCTAGTTATCTTAACAGTCACAAAATTAC
CGTTGTAATGCATTTTGTTTGAGGAAAAATGAAGAGGGCCAGAGCATTTTATGAAAGCGG
GTCCAGCTTGCCTCCATTTGAACTCGCAGGATAAATTCTGAGGAGGCGGATGCCACAGTG
ATCTAAGCAAAGGAGCTAATGGTTATTTAATATGGCCATCAGCGGTCCCAAGTCCCCGGC
ATACGGCGCTCGCACAATAGCCACCAAACCCTCTTTAACACTTATTCGAGATGACAGGAA
AAATGAAACCGTTTGTGCTTTCAATGGAAAAGCAATCATTGGTACATTATACTCCGCTTG
CCCTATCATGCTAATGCCCGGTAAAAATGTCACCAAATGTATTTAAAGGCCTGATTGAGT
GTTGCCGTTTGATTCCTGCTGCCCGTCTGATTAATAAAAACCTTCAATTTGTATGTAAAT
GCAACCTGGTCCTCATATCATCTTCACACCTGCACCTGGAGAAATAATAAACTCTGTTAA
AAAAAAATGTGGCAATTATGAGAGTTTATTGGGGATTGTGGGGAAGCAGGGAAGCAGAGG
AGAGGCCCACCTGATGAGAGGGTCTCTCAGAGGGGAACGGGCCAAACGCCGGACGGACCT
GCTCCACAACGGGAATGACCCCATGCACAAATATAACCCCACCTCTGTCCGCGCTGTGTT
AAAGGGATGCCTCCTCCGTACAAACTGATGg
>NODE_1350_length_143_cov_13.846154
ACTCCATTCGTGAGATATTCAAACTTTTTCAAAATGATGTGTTCTCAGCTTAAACCGCGT
TTGTGGCGATAGGTAGGGCACTGGAGATTGCATGACAAGTGCAGAGACACTAACCTTGTC
AAAAGTGGTTTGAACCGTTGGCGGCGCGGTGGCTCAGTGGGTAGCGCTGTCGCCTCACAG
CAAGGAGGTCCTGGGTTCGAATCCCCGTCGGCC
>NODE_1351_length_312_cov_28.756411
GATTATGATATTTAGGGCCTTCTTCTAATTTGCTGACATACTGAAGGAGGGTTGTTAATC
AACACATCTGGCTGCCAATCGACCAACTAAATAAATAAATGAATGTATAAATAAATAAAT
AATGCAGATAAAATAAATAATGGGCTTACATTTTGCTAATCTCCTTTGATGGATTCAGGC
CATGATTTTAATTTACTGGTAAAGAGATAACCAAACTGTCAGCTGCTCTGCCTTAATATC
TGTCTGCAGACAGTAACCACCCTGCGACCCACAACCGTTTTGTCAATTATTTATCTTATA
TTGAAGACGTTTTGATACCAGAACGATATTTGGCACCCTGGGATAATCCAGAGGAGAAGC
AAATTGGATTTATCATTATGTt
>NODE_1358_length_371_cov_42.576820
GTGGGCCTCCACATAGTGGCTGAGGAGCTTATAATCCAAATCTCTTTATCCTTTCTAGAA
CTGTGAGATGTTGACAGAAAGTCAGTTAACTCTAGCCAGTGGCAGCTGCATGGGTTTTGC
ATAATTAATTATTTATACGGAGCCAGACATAGTAATTACCATCCAGATGAATATGATATT
CTAATCAGGCAGGCTTTAATTTTAATTGCCCTGCAGCATCTAACTGTCAGTGCTGGCCTG
GCTTGATAAAGTGGAGTGTCTTTGAACACCATTAGACATCTGCTCTGAGTGCAGTGCCTC
CGCAACCCACCATCCCCAATAAAAATCAATACAGGGTTGGTGTGTGGTTGTGTGTGTGTG
TGTGTGCGTGAGATAGAGAGAGAGAGAGAGAGAGAGAGCGAGAGAGAGAGAGAGAGAGAG
GGAGAGCGAGAgagagagaga
>NODE_1370_length_552_cov_24.780798
AGCGAAACATGATGGATTACTTGATTATCAAAAATTTTAATCGAGTACCTTGATGCATCG
TTTCAGCCCTAATAACATGTCTCGTGATGTGTATTTCGTCACTGCTAAAATACATTCACA
CCCCTAATAAACAACACATCGAGAAACTTAAACAACGCGATTAATGTGTGATTGAGGAAA
AAACACATTAAAAAGGGGGCGGGCCCGCAGTGAGGGGCGGCACTGGTACCTTTGGAGCAG
ACGAAGCACCAGCTGACGTTGACGTGGCTGTGGTGGCTGTAACCCTTCTTGGCGTGGAAG
TGGTTGGTGCAGACGATGGCGTTGTTGGTCAGCGTCTCGCTGCCCGCAGCCACGCACAGC
TCTCCAACGTGATAGGCCACCGGGCAGCGTAGGCAACGCATCATTTTACCTACGGGACCA
GAGACACGCCACCCAGGTCACGTGACATGGGACTGGACTGATCACTCTGATGATAAAATG
CCAATGACTGACCACCGCTGATGTAGGGCTGGGTGATAATTCAATATTATTGCTTTTCGT
CTTTGAAAAGGATAATATTGTGATGATATTGTTATATTGTAGTACACAATTCTGATGTCT
AAATTTCAATGAGCAAATATTa
>NODE_1380_length_344_cov_32.656979
CCAGTGTCACAAAGCTGCATCTCCGTCGAAGGTCATGGGTCCTCCAGCAGGACAATGACC
CAAAACACACATCAAAAAGCACCCAGGAATGGTTCAAAACAAAATGCTGGACTGTTCTAA
AGTGGCCAGCAATGAGTCCAGATCTAAATCCCATTGAACACCTGTGGAGAGATCTGAAAA
CAGCAGTTGGAAGAAGGCACCCTTCAAATCTGAGAGAACTGGAGCAGTTTGCAAAAGAAG
AGTGGGCCAAACTGCCAGTAGAGAGGTGTAGGAATCTCATTGAAGTCTATAGGAAGCGCT
TGACAGCAGTTATTTTCTCCAAAGGCTGTGCTACCAAATATTAAATCTAGGGTGTCAATA
ATTTTGTCAACGCCATTTCTGTTTATTTTATGATTTAAAAGGATATGTTAAGTT
>NODE_1381_length_480_cov_34.712502
TATTAAATTAGATACCATTAGATGTAATAGAACATTCTCCTCCTGTAATATTTTCATAAG
AGTTTGAGGCGTTTGATTAATCTGTCCACATTTTATTGCATTAATGATTTTTTTCCTTTC
CACTCTGCTATAAAATACATTGTATTCAGGCTAATGCTGTTTTCTCTGTGTCTCTCCTCA
CTCTAATTCATCCCTCACCGTTATTGCAATGCATTGTTGATGAGGTGAGTCGGCGTCTTA
TGTGCTTTCACTCCTAAAGTCATTCCTAATGGACTGGAAACCTTATATTTTGTTTCCTAA
TGAAGCACAGGAATGGAAGGAAGACAGCTCCACTTGGGCTGGTCCTATGGCTGCTGCCAT
CGCACGGGTAGGGAAGCTGCCCTGAGGAGGAAGCCGGCTGAACAGGGTGGGCAGGGGAGG
TTCTCGGTTGGAGGGGATAGAGGTGCAAAAACCATACACCTGTAAAGATAAACAGATGGG
TTTTGAGGCTATAAAAAACGCTGAATATCCAGAAAAGCACAAGCTAAGTTCACCTCCGCA
TTCGTTTGAa
>NODE_1382_length_265_cov_43.547169
GCACCTATCTCCTGCTATTCAATACAAACACCTTTCTACCACACCTAACAACTTCACTCA
TCCGAGATCACCTCTTTGCTCTCCGGCCCCTTTGGTCTTGGCTTCTCCCTCCTCTATCCC
CTCAAACCTAGCCTTTCCATCTATCCCTTTAGCCCCGATTTCTATGCCCCCTGTCCTTTC
AGTCTCACCCTCTTCCCTCGCCGTAGGCCCCACCTCCTCTCCTACCCTTTCAGCTCCGAC
TGTTCCTCATCCTGCCCCTTTAGCCCTGGCCCCTATTCTCTCTACCTCCTCAGCCTCAAC
CGCCGGATTACCCATAGTTTCAACCCCACCCCTTT
>NODE_1387_length_164_cov_64.182930
CACACACACACACACACACACACACTCCCTGTCTGAGCTGTTGCATAGAACACATTCTGA
GACATTGCATTTGCATGCCCGCCACATCAAGCCCGATGCACTCAGACTGGTAATAAAAGG
CATTGACCCCCTTAACCTTTATGAATTACAATTTGTGCCTGTAGCACGTCCTGTCAGAGG
CCTCAGAAATGCAGGCATCTCAGCCAGGGTCTGTGTGTGTGTGTGTGTGTGTGT
>NODE_1416_length_456_cov_22.627193
CACACCGGAGGCATAATGAGGTATTGCTGTGACAGTTTCAGGCATAAGTGACATTGGGAT
CTGTGATACGGAGCGCAACTCTTTAGCATGCTCTGCACTGGCTGAGGCACATCTGCCGTT
GACAAACAGCCAAGGAGGAACCTGAGTCTATGTTCTCTTTACTGGCAATTTTTACATTTT
GTCATTGAAGTCAATGAGCCAATCTGCAATTTACGCTGTGGAAAGCAGGATGAGTGTATT
CACAACCCGGTCACACAGCCAATCTCCTACTAAAGAGCAGCGCTGATGTAATAATGCCTC
ACTGATGTACCAGGCAGTAATGGTGCTGAACACCTCCCATTCATCCAACACTACCTGATC
ATTGCTTTAACGGAATAATACATTACGGCTGGAAATAGCTGTAAACCTCCAACTTTATCT
TGCGAATGTGCACTCCTCGGGAAACGTCCCTGTCCCTTTGTAATAAAAGGCACGGCTATC
AGGAGGTAATGAAGATGACATGGGAAAAAAACCCTTCTGCCTCTGa
>NODE_1417_length_164_cov_7.140244
GACTTGTTTTTTTTTGTGTGGTCCAAGCAGCGCATTCCTCTCCACACAGCGCGCGCGGGA
GGACGATGGAGTGAGAAAGGGTGGAGAGAAAGAGAGAGGGAAATAGAAATAAAGGAGGGG
TGAGAGAGAGGGAGAAAGGGGGGCATAAAGGGGGAAACAGAAAGAATGAAGGGATAGAGA
GAGGAATAGAAAGAAACGAGGGAGGGGAGAGAGAGGGGAATAGAAAGAAAGGAg
>NODE_1418_length_433_cov_19.443419
GATATCATGTCACGTAAGCTCTGATGTCAGCATTTCCGTGTTTCGTATAAAGCTCATAAA
ATTACGTATCCAAGAATTTTGCATTGACCATTTTTGGCATGATTGATCAGCGTTATCATT
ACCCTTTCAACACATTAAATGGTTTCAAATTTATCGTGTTAACAGATTCACCTTGACAGC
CCTAGTAGTATGTTATATGATAGGATTGGATGATTGTTGAAGGCATTCTCTTTGTGACCC
TCTGTACCCTAACTCCCTCTCCCTCTCTCCCCCCTTTTCTCTCCCCCTCCCTCTCCCTCT
CCCAGGTCCAAGGGCTGGAGAAGCAGGTGGACTTCTCAGATCTGGGCCCAGTGGGCTCAG
TCATGAAGACCCTCCCATACAGCATGGGGGGAGGGGCAGTGGGCGAGACGACAGGTGGAG
TAGTCAAACCCCCATACCAAACCCGAATCTTCTCCACCTCCATCGACCAGATGCCCATGA
AGTCCAAGCCACCCAcctacagt
>NODE_1419_length_209_cov_17.612440
ATGGAGACAATGCACAGCGGACAGCGCGCACACAGCGACAGGGAGCGGGGCCCAGTGAGA
GGCCCCAGACAAGCAGAGGAAACACAGGGTGTGAGTTGTCTTTAGGAGTCTGGGATGACC
TACCCTTCACCATCACCACTACTGGATGGTGCAGGAGCAGGCACAGTGACCGTACCCACA
TTATCCAGCCTGATCTGAATGGTGGTACTTAAGGGGCTCTTCAGGTACCTTCGCTCGATG
TTCTTCTCCAACTCTGCCAGCCTGGTGACAGCAATATCt
>NODE_1420_length_433_cov_38.554272
TGAATTAAACAACATATGTAGTCTAATCTTCCTTATTGATTAGGTGCAATCGTCTGGTTT
CACCTTGTTTAATTTTGATTTTTTGTCATACAATTCCATATTAACAGTGTTTGTCTCAAC
TACAGGGGGCAAGGTAAACAATCAGTTGAGAAAGTATGTCTTTCTTTTTTTATTACACTC
ATTTCCCTCATGTCTGGTAATCGGCATTGGTAAGTCAAAAGACATCAGCTTGACTCTATT
AATTACCACCTGATCCTTCCTTCCTGGATAATTAGGTACCCATTAGTTCTAATCAAGTAG
TTACTTAATTATTGCAGTAATTAGTCTAATGGTCTAGCAAATTGAAGCTTTATCACTTTC
GAATACTTAATGTTCTTGGCAGAGTGCATCACAAGTGTCAAAGCATGGTCTTCAGCAATG
GAAAGGAATGGAAAGTTATTACCAACTTGTCGTGGTCTATTTATGAATTAATGCATTTCA
TTTCCTGTCCTGTACATTCAAAc
>NODE_1421_length_71_cov_27.323944
TGAAGAAGAGGTTCAGCTCATTAGCTCTGTCCAGGCCCCCCTCCACCGTCCTACCAGCAG
ACTGGTTGTAACCTGTAATCCTCATCATACCACTCCATACATCCTTCACTCTGTTCTGTT
GTAGTCTGAGCTCAATCCTCT
>NODE_1431_length_418_cov_29.732058
TTCACCGAGGGACGAGTCTATTAATAACAGCGATAACAAGATATGGAGGCTTCAGCTCCG
AACGGCGCTCCGCCTGCCTCGCCAAAACAATGAATTCTAATGCGTCTCTTACGGGGGCGC
GATAAGAGTCTGTTATTAATCTTGTGTCACAAATATCAGCTAATTACATACTTGCTATTC
CAGTTCTTCCCGTCTTTACAGCCCAGCTGTCTTAAGACACTGCACCTATGGCAGGAGATA
AAAGCACACACAAACCAAAAAAAGTAAGCATTTGGGGCCGGTAAACACAGATGTCAGTGG
GGATTTATCATAGTGAGTTTTTTTGTTGTTTTTTTTACTCCGAAGTTTCTTTGCAATACT
TGCCGGTTGATAAAATCTATGGCTTGTGCTTTAAGCTGCTCGGCACTGTGCAGGTCCGCC
AGGATGAGGGTGTCAGCGACGTTCTCCACCGAAAGACTGTTGCATAAGGCTTCTTCacac
atgacctt
>NODE_1432_length_487_cov_49.841888
CGTTTCCCCACCCCAAATTAATAATTGTGCCCCTGTAAGATGCGGCGCCTGGACCGGACT
GCGCTGATCAAACTGCGTCTACTTGTGCGCGTGCTCTAGGTACAGGATTAGATGGCATTT
TGTTTCCTTTCCTCTCCTTTCATCATCAGCCAGATAAAGATTACCGAAGGAGATTGTAAA
AGCTCCCCTTTAGAGGCACGGGGGATCTTCATTCCTCTGGCTTTGTGATGATATTGATGA
TGATGATGGCCAAGTGGACAGTTTGATTTTTGTGTGGCGAGCTAGTTATAAAGAATCAAT
ATTATATCAAGGGGTAACTTTCGTGATAAAGGACTTCAGCCACTAAGGCGATTCATCATA
AGTCTGTAGCAAGCAGATAGGTCAAAAGAAATTATATTGCTTTAAAGAGTCTGTCTTCTT
ATCTCTCTATACCAGGGGAGTGGAGGACACCCCGATCGATACACTAGCTGCTGTGTACTC
CTTGCAATTATCAATAGCTGATTTTGTCTTCCTGCTGCTGAATCTATTAATACGAGATAA
TAACAGCCTTTTGGACg
>NODE_1440_length_615_cov_42.534958
CGAGTGCGGTCGAGTCACCTTGGTTTACCTCCTTGATTTTAACGCACCCCCAACAAGATG
CATTATTTGCACAGGGTCCCTCGCAGTAATGCATCTTAGGAAAGTGTTGTTATGATAAGA
TTACAGGAGGTCAGGTGTGTTATGTGTGTTGACCTCTCCCTCTCGGTCTCACAGAGCGAA
GTGCGTGCCGTGTGGACCAGATCTCAGGGGCGTACGGCTGGTGGGGGGAGCGTACCCGTT
TCCTAACCTCCCTCCACTCCTGTCGCACCGAGAACTATGTCCCGGGACTGCACCTGCTCA
CCTTCCAGCACCCCCGCAACGACTCCCAGCCTGACAAGGTACGGAGTCCAAATCTACTAC
CCCACCTTCCACCCTGCTTTGGCACTCCTACTCCCCCTGTAGGTCTCCAACTGAAATATG
AAAATTGAGCTTTACACTGTGTGCACAATTATTAGGCAAGTGAGTATTTTGACCATATCA
TCATTTTTATGCATATTTTCCAACTCCAAGCTGTATAAACTTGAATGCTTATTGGATTGA
AGCATATCAGGTGATGTGTATTTGTGTAATGGGGGAGGGTGTGGCCTAAGGAGATCAACA
CCCTATATCAAGGTGTGCATAATTATTAGGCAGCTTCTTTTCCTCAGGCAAAATGGGCGA
AAAAATAGATTTCACTGACTCTGAa
>NODE_1441_length_267_cov_35.674156
TTGTACTGCCTACACTATACTCCACGTCCGCTTGAGCACACGCCATCTCCCGCCAAGATA
GAAACACCACGGCTTCTTCCCCAAATCCCCTGCATTTGTTCAAGGGGAAAATCCCAATGA
TCGTATATTAACTCCCAACGAGCGCTGCTCACTGTGTCATGACTGAGTGGGGGAGGATGG
CTCCGGGGGAAGGGAGGAAGGGAGACGGTGGCAAGGTGAAGGTAGAGGACAGAGAGAAAC
TAGCGTGTCTTCCCCAGATGAGATCGGGAAGGAGACTGGGGAAGGGCTGGTGTCTTATGA
TAGGATCCGCCCAGGCTGCTGCCCACCGTCAAACAAc
>NODE_1442_length_145_cov_35.193104
GGAGATAGGTGCAAGAGTGATTCTACTGTCGTGATGGTCGTGGATGTCAATTTATGTGTA
TATCTTTTTTTGGCCCAGCCCATGGCTATGTGTAGTGCTAAAGTATTAGGTGTATGTGGT
GTTTGTGTAAGTGATTGGATGATGTTAGTGTAGTGTGTCTGTAATATGTTCATGTTTGTA
CGCATCCATTGGTTTGTATTCTCTGCTAATTGTCg
>NODE_1443_length_530_cov_31.043396
TTTCACTTTTCACAAAGACCGCCCACTGCTAGGAAGATGTTTAATTGGAAACAGAATCAG
GAAAAAAAAGGGGAAAAAAAGACTGAACAAGGGCGGAGAGAGATACACCAATAAAAAAGA
GGGATGCATTAATTCACGGGTTGATTCTCTGAGCTTTATTTAAGTTCTGCGCCAACGTGC
TAACATCATTAATGAAGTTATAAAGAATTATGAGAGGAAATCTAATTATTTGCCTTGCCA
CTCGAGTGCCAGCGAAATGCCAAACAATAAACTACCAGATTGCAAATTAGATCAGCAGAA
GTATCAAACACATTGCGGTGGAAGAAAAAATCAATAATTGTGTTTAGCGTCTTCCCCGAG
GGGGACGAGGAGACCCGAAAGATCATCAGCGGGCAACACGGGCGCCCTATTGACAGAGCG
CTGCGAATCGACGGGCTAACTAAATAAACACTCCGGTCCCCATTAAATATTCAACGGCTG
AGATTTGACAGAGGAGCACCGAGCGCGCCTCTTCTCCCAAACGCCTCAGCCCCCACCCCT
CTTCTCTATCTCTCTCTCTCTCTCTCTCTGCGAGCGCATCTTCCTCATCTTCTCCACAGc
>NODE_1444_length_466_cov_58.446350
CCCCCCCCCAGCTTCCCTCCTCTCCTCTCTCTCTCTCTCTCTCTCTCTCTCTCTCTCGGA
GCTCCTCAATTAACGAAATCGTTCCCTTTCAACTAAAAATGAATGTTATTGAAACCAATT
AGCATAGACTGGAAAATCTCCCGTTAATGAGGGGAGCGCGGGTGAGTAAACAGGAATGAA
AAGACGAAATTAGAGGAGAGCCTCTTCTTGTTGGCGCGGAATAATGACACGCTTAGTCGC
CTAATTGTGTGGTGAAAAGCACCGCGGCGATCCGAACAGATTGCGGTGTTCATTAGGCAG
CAATGGGCCACCTGCTGCCCGGGCGGATCGCTCGCGGTCCCCGTTACACGTGTTTATCCC
AAGGGGGGTTGGGTTTGGACTCAATGCTCACTATGAAAAGCAAATGAGCTTTTGCCAATA
TGCTGCAATGTTGTGTCCTTATTGCTGAGGCACAGAGGCGTGATGTGTCAAATCAAATGA
AATGAATGGAACCCAATAGTGTGGAGCTGGAGGTTTTCCCTTTGTTTTTTCCTCTt
>NODE_1454_length_551_cov_22.468239
TCTGTGGCGTTGTGTTGCTGATGGCTCAGCTTCAGGATTGTGTCTGGGGGGGCAGGTCTG
TAATAAATGTGCCCGGTCGAGAGGGCCCGAAAAGATATATCACAACCAGGAGGGGGGAGA
GAGGGAGGGCGAGAGAGAGAGGGAGAGAGAGAGAGAGAGCTCTGGGGAAGGGAGGACAGA
CGATGGAGGACCATGGAGATGGGGAAAAGGGGAGGATAGATTGGTAAGGAGAAAGAGAAA
ACGGGGGGTGGGTTCTCCAGGGTCCTGCTATGTTTCCCATTATGTAAGCCCTGGTCACCG
GCAGTATGCCAGCAGGCAAAATAAAAGAGTCTCTCTGGCTTGGCACAGCTCGTATTTTCC
TATCCTCGGCGAGGGGTCAGGGAGGGGTCAGGCAGCTGGATGGGGCGCTGGGGAGATTGT
GGGGTCTGGGCCAGCCTCCAAAACCCAAAAGGCCCAGGGTTCAAGTACCAGCTGAAAGCA
ATCAGAGGAAAATCTGGGAGTGCCACAGCTGCTCACAGCGGAGCTGTTCTGTGGCTCAAC
CCTCTCTCTCTCTCCCTCTCCCTCTCCAACGCTCCCTTCCTCTCTCTCTCTCTCTCTCAT
TCCCCCATtgccccccaaaac
>NODE_1459_length_516_cov_78.005814
AGGAGTCCTATACTGCCCGTGCTCCCTCTCTCTCTCTCCCTCTCTCTCACACACTAGCGC
TTTGGGGATGGAAGACTTCCACGGCGAACACTCTAGAATCGAGTCCAACGAGCAGTCCCG
TTTTGCCCTCCCGTCTAATCCGGACACGGTGCCGACTGGCACCTCGGCAGTGCCACGTCC
ATTGTGCGTGGTGTCTCTCAGGTGAACCCGGGATATGTTGGGATCGGGCGAGAGAAACAA
TGGCAAAAAAACCCATTTCCGAAGTTGATTTGTGCCCTCTTAGTCCTGATTAATTTTGAC
CCGTTGTGCTCATTTTAAACAGCGCATTACAGTAAGCGTGAACACAGCGAGCCTCGGGGC
GAAACCAGGAGCTTAGCGGCTTTGGGAGGCTTAGCACCAGATGGCATTTTAAGCCGGACT
TAATAAATTGTTTCCATTAAACTTAACCGGCCCACACATACTGGATTAGGCCAGCGGAAC
AAAAGAAGTGGATGAGTGAGGAGAAGACGAGGGGAAAACATAACTGCCACCGTGCGTGAC
CGATTCCCCATTAAATTTTCTCTCTCTCTCTCTCTCTCTCTCTCtc
>NODE_1460_length_879_cov_26.576792
TCAAACAAAATTTAATATAAGACAAAGACAACCTGAATAAACAGAAAATACAGTTTTTAA
ATGATAATTTCATTTATTGAAGGAAAAAGGTTATGAAACACCTATATCACCCATGTGAAA
AAGTAATTGCCCCCCTAAACTTAATAACTGGTTGTGCCACCTTTAGCAGCAACAACTGCA
ACCAAACGATTCCGATAACTGGAGATCAGTCTTTGACATCGCTGTGGAGGAATTTTGGCC
CACTCTTCTTTGCAGAATTGCTTTAATTCAGCCACATTAGAGGGTTTTCGAGCATGAACT
GCCCGTTTAAGGTCCTGCCACAGCATCTCAATGGGATTTAAGTCAGGACTTTGACTGGGC
CACTCCAAAACCTTAATTTTGTTTTTTTTGAGCCATTCAGTGGTTGACTTGCTCTTGTGC
TTCGGATCGTTGTCTTGCTGCATAACCCAATTGCGCTTGAGCTTCAGTTCACGGACTGAT
GGCCGGACATTCTCCTTCAGGATTTTCTGGTAGAGAGCAGAATTCATGGTTCCGTCAATT
ATGGCAAGTCGCCCAGGTCCTGAGGCAGCAAAGCATCCCCACACCATCACACTACCACCA
CCATGTTTGACTGTTGGTATGATGTTCTTATTGTGGAATGCTGTGTTAGCTTTACGCCAG
ATGTAACGGGACCCATGTCTTCCAAAAAGTTCCACTTTCGACTCATCAGTCCACAGAACA
TTATCCCAAAAGGCTTGGGGGTCATCAAGGTGTTTTTTGGCAAATGTGAGACGAGCCTTT
ATGTTCCTCCTGCTTAGCAGTGGTTTTCGCCTCGCAACTCTCCCATGGATACCATTTTTG
CCCAGTCTCTTTCTTATGGTGGAATCATGAACCCTGACCTTATCCGAGGCGAGTGAGGCC
TGCAGTTCCTTAGATGTTCGTCTGGGTTCTTTTGTGACTTCCCGGATGA
>NODE_1467_length_324_cov_27.070988
GGACTCCAGGGACTATGGGTCCCCTCGAACTCACGGGCTACTCTCTGTGATTTAGTTCGA
CTTTTTTTTTGTTGCGAACTTTATTAGGCTGGTTCTGGCTGTCTGACATTTGGGTGCCAA
TTGAATGGGGGGTTTGTCTATGAATTAGATCGTAAAAATCATCCAGAGCGCGGCCAGATA
GGCTCACTGGCCATAAACTGTCACGTGGTGGCCATTAAAGTAAGTTTTATGGTTTTGGGG
AGTTGACAGTATATAGCACATAACATATAATCGCACTGACGCGAGGCTCCGTCTGACACT
CTTTGCTGGCTGTTAGTGTTACTTGACCGTTACAGCAGTTCCCTTTGCTCTCTGCTTCAA
GATGGACCGAACGTACGCGAGAATGGAGCCCCAc
>NODE_1472_length_388_cov_25.157217
GAATTATGCTGCTGAAGTGCAGAAATTGTTTAACTGTTTACCAGAAATATAACAAGTATC
TGGCAATGAAGGGGAAAAATAGCTTATTTGCACATGTCAGCATATCCCTGTAGTGTTTGT
GCAGGTTATTCCAACTTGGTTCAATTTGGGGTTTTAAAAAAATAAGACGGATATTTTTTT
AAGTGCCACTTTATTACAAAAGTATAAACTTGACTGACATTTTCATGAATAGTAATCTTG
ATATAAAACATTACAATCTTTTGCACTTAGCACTTAATCACACGCTTTTGAGCACAAGAC
CCTGTAGTCTTAACAGCAAAACACAGAACATTAGCTGCCACATGAAACTTAGCTGGGCTT
TAAAATAAAACACACCATAGCTTCATGGCTTCAAATAAATAAAGAAATCAAACAAAAAAA
AACACATCAAAATTTACATTGTAGCAGATTTGCAACtg
>NODE_1473_length_553_cov_52.783001
TTCTGCCGAGGTTTACTCTCCTAACCGTCTACTCCCCCCACCCATTCAGTGCTGTCCTCT
TCGGAACCACGGTGTGTCAATGCCTCAGAACGTTGCAATACTGCCAGACATCGCAGCTCT
CACTCCCTACCAACCTCTAATAGCTGGTGGATGGGGAATAAAACCAGCCTGGGTGTGTGT
GTGTGTGTTTGTATTGCCTGACCCACCCTGCTACAATACAGTAACTGCTGACCCCGGATA
CACGGCCATTGCAGCAGACAAGTCTGGGCTCCCCTGGTAGCCGCTGGTTGCTAGGTGGAG
AGACATTACCACGGGCCTCTGCAATAATTTATCCTAAGAGCGCAGCGAGCCGTCATGTAG
CCCCTGACAGAGAGCTGCAGTACTTTATCAGCCTGCCTGTAAATCAGCCAAGTGTGGTTG
CAGACAGCAACATTGTTTGATCTCTTTCAGACACTCTCATAATCTGCTCCCCCCTCTGAT
TGATACCTTCACACAACAAAGCACATTACACCAGCAACCCACTGCAGCCCTCTGTATGTA
AGTGTGTGTGCGTGTGTGGTTGCAAACGCCAGTCCACGTGTGTGTGTTAGTGTGTGTGTA
TTTGTTTGTCTTCTGGTCATCAg
>NODE_1480_length_336_cov_26.931547
TTTGTGCCCTCTGTGTACACTGTAGTTGTGTGTCAGATCTGCTTTAAGACTAGCTGAGTG
CCATTTCAAAATTATCATTCAGGGAAAGAGGTAGCTTGTAGTGTAAAATCAATAGCTGCT
TAAAATTCATTGCCAGCCAATCCATTTGCCCTTTATGTTGCTAACCTTTCACTTAAATAT
GCACCATATTAAGATTTCATTATATACAATGAATGTCACAATAGTTTGCCCACAATTTCT
CATGTTTTGCATGGGTTAACTGCAAATCATTGCGCTTGTAACATGTGAAAAATGACACTC
ATTAACATTATGTAGAAAAAAAATATATAGCTTGAGTAGCTAATAGGTATTAGACATCAC
CACGGGATACTTATGATGTCTTGGATACAAAGGTCTTTTAACAAAc
>NODE_1481_length_154_cov_10.681818
ATCGCCACAAACGCGGTTTAAGCTGAGAACACATCATTTTGAAAAAGTTTGAATATCTCA
CGAATGGAGTGACATTTTCTTAAACTGCCAAAAACCTTTTCAGCTGATAAGCCTCTGAAC
TAGCTCAGATCATTTCGTGGTGATCAGACCACTCTTGAAAAAGTTACAGCTCCTGCTATT
GGCACCAACTTTTCAGCGGCCCGAACTTTTACAAAACGCTTCTc
>NODE_1482_length_231_cov_17.424242
ACTCACACCCCACAGTGGCAGAAGCGGAGTTGGTGGAAGTAGCAGCGGTAGTAGTAGTAG
AGGAAAAGGCTACATGTGTAGGGCTAGAAACATTGGTTACATCGTGCTGCTGTTGGCTGG
AGTTGGAGGCCTGCCGCCTCAGGGCTCCCTGAAGGGAAGTCCCGCTCTGGAAAGCACTGA
CTACATCCATCTGCAAGGAATCAGACAGCATGACAGGAGAAAGCCCAGAAAAAGAAGAAG
AAACACAAACAGCCAGGAGAGAGAGAAAAAGTAAAGAAAAGGCACCGATAATCATTAAAA
a
>NODE_1483_length_264_cov_43.867424
ACAAACATTTAGAATTCAGTTTGGGGAAGGCCCTTTGCTGTTCCAGCATGACTGTGCCCC
TGTGCACAAAGCGAGGTCCATAAAGACATGGTTAGACGAGTTTGGTGTGGAGGAACTCGA
TTGGCCTGCACAGAGCCCTGACCTCAACCCCATTGAACACCTTTGGGAGGAATTAGAACG
CCGATTGCGAGCCAGGCCTTCTCGTCCAACATCAGTGCCTGACCTCACAAATGCTCTTTT
GGCTGAATGGGCACAAATTCCCACAGACACACTCCAAAATCTTGTGGAAAGCCTTCCCAG
AAGAGTGGCAGCTGTCATAGCCGCAAAGGGGGGG
>NODE_1488_length_508_cov_26.793306
TACCTTTCGTTATATAAGTAAATCACACATCTTGTTAAGTTCGTGCCAACACGACTTAGA
GTACTAATTCACGATAAAAACTCGGATCTCTCTCCTCTCGCCTCGGCTGCCAAGATGAGC
GATTGAAAAATACTTTGCTTGTTACATGAAGTTTAATGTCATATGCAATTGTTTGACCCT
CATGAATATTAAAGGGGCCCATCGCTTGCCTGTATTAAAAATGCATGCGGCGTTGCAGTC
GTTGATGACGCTGGGTACAGCCATGCAAATTGGACTGTCTTTGCTGTCAAGGCCCTGAGA
TGAATAATGTAGTTGTGTTGTATATTCAGGGACACACATTGGCAGTCAATTAACAAGTTT
GATTGGTGTGTGAACTCATTCTTTTGAACTGTTAATTTTATGTAAATAGTATTCACTACC
CTCTATCCTCTGCTCCCGCTGACCCCCCACCCCCACACACCTTGCAGGTTCACCAAGATG
CCCCCCTGTAACCAGAGCCTGATCCTTAATAATTGATTATCACACACCTGGTCGCTAACA
GTCAAACCCACCCCCTTTTTTTTTGATATTcaaatcaa
>NODE_1496_length_81_cov_17.000000
GTTTTGTGACGGTTCAAACCACTTTTGACAAAGTTAGTGTCCCTTCACTTGTCATACAAT
CTCCAGTGCCTTACTCATAGCCACAAACGCGGTTTAAGCTGAGAACACATCAGTTTGAAA
AAGTTTGAATTTCCCACTAATGGAGTGAGAT
>NODE_1499_length_424_cov_28.872641
CCTCCTCTCTCTTTATTCCAGATGTTTCCAGATACGCACTATTAATCATTTCCCCGCATC
TGTTCACACTCATCCACTTTCACCCCAAAACTCTTTACACTCTGAACAAAAAAATGCTTT
CGACAAGGATTATATCCGTCTTCCGCGCTGTCCTCCTTGCAATTGCCAGACACATTATCT
CATTAAAATGTACAAAGAAAACTCCTTCTCTTTATCTACGATAATCTAATTAGCATCAGG
CAGATGGTTTAATAAGGGATATTGGCGGCATTTAGCCTCCCAAATGGCCCGCTGGAGGAG
AAGAGTGGAGCGGACTCCTCCACTCGCCTCTTCACTGTGGATAGCTCTCCAGGGTTCACA
TTATTGCTTCCTCTGCCTGAGGCAAACCACTCCAACTCAGGAGTTTAGGGAGGATGAATG
CATCCGGGAAAGAGATATACTCATAGTGAATCAAATAGGTGGAGATGTTAGGTACATGTG
GGAATGTTTTAGAc
>NODE_1504_length_84_cov_211.559525
AAACGGAGGAATAGAGAGACAGGCTGGGAAGGTGGGCAGCGGGGGCCCGGACGTTCTGCG
GGCCGCAGCGGCCGCCGGGGGCGGGCGAGCGGCCGGGTCAGGGTGGGGTCGGAAAGCCGA
GGTCAGCAGCTCTCCGGGGATGTCCGAACGGGGC
>NODE_1511_length_416_cov_47.617790
CGGTTGATCTCGATCAGGGGCACAGACAGGAGAGTGGGCGCGGTTCACAGACCCCTCCCA
AGAGTGGTAATCAGACCGAGGGGATGAAAAAGGACTGATTTTGAAGGAATTAGCATGATA
AGCGAGAACACAAAATCAATCCTCATCCTCACGGAGCGCTCCTTTGATTACTTTGAACTG
TCAAAAACTGTCTGAATCAAATGGGAAGTGCTCGAGGTTACGGGAGTGATTTGTTCAAGA
AGAGATCGCCAGAGCAATTGACACAGCTCTTGAGACAATAATTGGGTTATCAAAGGGAAA
ACAGTTCAAGCACCACAGGGTGAAAGCTTATTTGCATTGGATTTTCATAGAGCGGGACAC
ACCTCATATTTAACGTCCACGTTCTCCTACACTTGAGAGATGGGCTGATGCCAGGATTGC
ATCATTACCATCTGAAAGTTTGTTGCCATACACACACCACATGATTAGCAAGTGGTTTTC
GGCACt
>NODE_1515_length_271_cov_13.992620
GTTTCAGGTAAAATGAAGAGCAAATGTAGAAAATTTTATGCCAGTTGCAACTTCTCTTGT
CAACTTTTAGTGAAACTCACTATCATGTTCTCCAGTGCACACTTGGCTAGCCAGCAGTTA
AGAAAAACCGGAATGAAGATGTTCCTTATTGGAGGCCAGAAGATCTAAGAAAGAAAACGA
GAGAAAGAGAAAGGGGGAGAGGTAGGGGGGAGGAAAGTGGAGCGGTGGGGAGGGAGAGAG
GGGGAAGAGAGAGTGATAGAAAGGGAAAAAGATAAGAGAGAGAAGGAGGTGGAGCATTAG
TTTGTCTCACCAGGAGCTTATTACTGACAGATTATTCCGCc
>NODE_1519_length_437_cov_55.615562
GGGATAGCTGTAGGCCCTCAGCAAATTGCTGCATCTTCCAGTTAGAGTTATATGCATCTT
TAGTTTTCAGTTTTATGATAATGTAACACTATTTGTGTTTGTTGTGTTCAGAACCTGTTC
TTGTCAATTCAGCAACACATTTACTCACTTTTCATGCACACCTGGTGTCAAACGTCTTCT
CCCATTTTTCCTTCCTCTGTCCTAGTCTCAGGGCTCACCATACTCAATGAGCGGACAGCG
CAATGTCAGAGCGCTCTGGGCAAACTGCAAAGGGGAAGGATGGCAAAACCAAGTATGCAT
CACTCAACCTGTTTGATACCTACAAAGGAAAGAGCCTTGAAGCACAAAAGCCTGTTGGTG
AGTCTTTGTCCAAGGCTTCGTTGTGTGCAGTGACGCACATCTACTGTTTTGAATTCATGC
CATCATTCTTTGCAGAGCTGAAGCAATTGGTTTTACATTGGCTGCTTTTCCTGTTGTAAT
AAAAAAAACTTAATCAGATATAAATTg
>NODE_1520_length_322_cov_56.419254
GGGTGGGGGTGGGGGGGTGGGGGGTGGGGGGTGATGCAGGGCCAACTCATTTTCAGTGTG
AAGAGCCAAAACAACACAGCTAATCCGCCATTGTCAAGCAGGGGGCGAGCATGCAGACAT
GGATAAGACCACATCCTGAGTATCCGTGTCCCCGAGGCACAAGCACCCAGCTCTTCCTGC
ATGGGAAGTCATTTGTGAAGTCCTTTGCAACAGCCAGTCAAAGAGGTTAATTGAAAAATT
CCTTAATGTCATTACGACAGAACTAGATTAACCCAGAACTAATTCACTTTATTGTTCTGT
AGAAAAGGGATTCTGCGCTGAACTCCAGAGCAAACGTGACGCTCGGAATTAGGGGTGAGG
TGTTGTTTTTAAAGGACTACGCCGCTTTTAAt
>NODE_1522_length_240_cov_14.866667
GTTGGCGTCTTCGTGGTTGGGCACGGTCGAGTTCAGGATCGCCCCCCTGTAAACTAACAC
ACTGAGACAGAGTGGTTGTCCTATCTAATCCTGTTTGTGTGCGTCTTTCCCTCTTGTGCT
TCTCCTACCTATAAACCCTACGCTTTCCCATCTGATTCATACTTGCATTTCCCTTCTATC
CCTTGCCTCACACTTAAACTTCCACCTTCAGGAAACCCCCGAAATCTGTACATCATTCCT
TTACCGGTACAACACATTCTTTGCCATAAAAATCAACTTTGGTGATTCTTGTTCTTCTTT
TTCTGTACGc
>NODE_1523_length_555_cov_41.064865
CAGGCGGAGCTTGGAGACGTGACGGTATGGAGGAGTGCAGGAACCTCTTTGTCTCCGTTT
TGATCACGCTAGTTAGAGGACCAACAGAACTGTGACCTCGGGAGTGTACATAGTCGGCAC
CCGAGGGTTTCAGAAAGTTCTTTAAAAATAAAATAAAATAAACAAAATAACGACAGAGGG
AGAAGGAAAGGAGTATAGCGGGGTGGTGGAGGGGGGTTAAAGCACAAGCGCCATGGCAAC
ACACAGAAAGAGGAAGAAAAGAGTTACCCATAAGTAGCCGCCGTTTCACCCTCTTGTCCA
CATCAGCTACTGACGTGGTATTGAACTCAGAGCTCTCAATTGCAGCCTCATCTCTCTCTA
AAACACATGACAAGGGGACAAACAGTGAGCAGAAGGTTAATTAGAAGCCCAATGACCACA
CACCTTCAGCCCTTCTTGGCGGTAGAGCAAAAAAAATCAAATAAAATAAAGAAATAAACC
AAAGCCAAGAAGCAAGAAGCAATGAAGAGGCGGCAAAATCCCTGTTAGAGTGTTAATCCC
AAAACTAATCATAGCTCCCCAGAGCCGATCAAATCATATCAGTCAATCGAtccaaaataa
aagaaagtgaaatgaaaaatgatca
>NODE_1524_length_523_cov_44.604206
TGGGGGTGACCACACCAGTCTTAAGTCAGTAAACATACAAAAGAGATTTAAACTCACTAG
GGGTCGTTAGTAAACCTGGGGGTTCTGGGAGGTTGGTATCCATACAGGTGGCAATAAAGC
ACGTCGAAGCAGAAGCAGCACATCTCGGCCGAGACAACCATCTTCCTGCCTGCGCCTCCT
CCGGAGCCGCCTCCCGGGCTGAGGTTGGGGGTGAGACCGGTGGAGTTGTATCCAGCTGGG
GTCGGAGCCAACGTGCCGCCGCTGCCGCCGCTGCTACACCCCCCGGCTCCCCCCAGACCG
TTGGCCCGGCCCACGCTCCCCGCTGCGGAGGAGCCAATCCCCAGGTCCGAGCCGCAATGT
CCGGTCCCCGCCACCCCGCTCCCCACCCCGCCGGGACCCCCCGACCCTCCGGGGGATCCC
GACAGCTTCTGCTTCTTCACCCCGCAGCACCCGGCCGCCATCTTGGAACAATCTGCACCG
ACACACCGCTTCCGACCCATCACCGTCACACCGGGAGGGGGGTGGTGGTGGGGCGTGGGG
AGGGGGGTGACCCAGACCCTGTCAAAAATCAAAAATACAAAAAAAAAaatccc
>NODE_1539_length_179_cov_4.530726
CAATGACTGATATATGCTGCTTGGTTATATATATATGAATTTGTAAATTAAAGATCTCCC
TTTCTGTCCATCATCTCTCCCTCTCTTCCATCCATTTCCCTCAACCTCTCCCTTCCCACC
CTGCTTTCTCTCTCTCTCTCTCTCCATCCCCCATCACTCTCCACCCTGTGCATCTCTCCA
TCAATCTTTTCTCCTCGCCTGCCCAGCTGTTCACTGTAACCTGAGCCAGAATGGAATCGA
CCACCAGAc
>NODE_1552_length_278_cov_40.776978
CTCCCCCCCCCCGCCTTGCCTCTCCATTACCTGATTGGTGAGGCGCCCATGGGCAGAGAA
ACTGATTGGTCCAATTCTTCCCGACAGGGAGACATCCATGAGGATTTCTGCACTGTGTGC
AGACGCAGTGGCCAGTTGCTAATGTGTGACACATGCTCGCGTGTTTATCACCTGGACTGC
CTGGACCCCCCACTGAAAACCATTCCTAAAGGCATGTGGATCTGTCCAAAATGTCAAGAC
CAGGTAAACGCAGCACCCCTCCCTTACCGTTCTACTGATCCTCAAAACAGGGAGGCCATA
ACCGCAGTTCGGTGACATTATTGGCCCAAAAGCTCAGCTACCTATACc
>NODE_1560_length_442_cov_23.151585
TATACTATATTGACATGACAGCTTTTTATGACAACCATAATAGCAGAACATATTGATTTT
GAATAAGCCACGACTCCTCACTGTGTCTGTGTGTCTTCATCTGAGAAATTAACGTTAACC
TTACTATACTCCCGTTTGTTCTTACTGGAAGCCATATTGATTTTGTTGGTCCGAGACGTT
CCTTTGCCTGGCCTTTTACCTCAGGGACAAATCTAATTGTTTATCCCTGGACAGACTTCT
GTCTTCCTTTACTCCCTTCTGTCTCATTACGTGCCAAGATTTGTCAAGTCAAGTCTCCCA
ACACTCGAGATTCTCGCTTTGCAGCATGCTGTCTTTAAGCCGAACACTACAGATGGCAGA
CTTCTCAGTAGACCCTCCCACATGGAATCCAACAAACATGACAAATCAACACATTTTGCA
CAAAACAAGAAAGAAGACATACAATATAATCAATCACTCACTGGAAACACGATCGCAAAT
AACCTACACTATGGTACGCTATCAAATTAACt
>NODE_1561_length_445_cov_26.600000
AATCTTGCACCCCTAAGTTCACATGTGAATAACAATAAAAATACACCTAAAAGCATTCTA
AATGACCATGCGTTTTCTGATCCAGGTCTGATCTGATTAAATGATGGGGGTCTATGCCCC
CAGACTCCTCACCTGCTCTGGAAGTAGTTTGCTAGTTCGGAGGCCTCATGGTTCAGACTT
CTCAGATGTACAATTAAATTGCCAGAGTTGGTGAACATGGCGCCGCACGTTTTGCACTCG
TAAATCCGCGGCTTGCGGATTATGTGTCGGGAGACCCTCATGTGGTGCTTATATTCACCG
AAGGACGTGAATGTGGCGCTACAAATCTGGCACCGGAAACAGCGTTTACCTTCGTGCTTT
AGCCGGTGCATCTTAAGGGAGTAGGCTCGTGTGAACTTTTTCCCACAGCGGTCACACTGG
AAAGGCTTAATGCCTAGAGGAAGAGCAAGACAACAGAGAGTTCTTTTTTTTTTATACACC
AAAACAGTTTGTGTGTTTGTGTGTGTGTGtgtacc
>NODE_1562_length_142_cov_6.126760
GCTCTCATTTGTCAAGAGTGGAGCAAACTGAGAACCAGTCACACTCACTGAAATTAACAC
CGCTATTTATAGAGGGAGAGGGAGAGGGATGGTGGTGGTGGTGGGGGTTAAACAGAAAAG
GATAATTTCCCTGTCTTCCAAGCATTTTCTTTCCTTCCCTCTTTCTCTCTCTATGGGTAC
TGGGAAGTTAATCGCCACCATTAACGTCATGc
>NODE_1581_length_323_cov_55.470589
TTACGCCCTGGAGGTACGGACCTGGCGGATGTCGATTGGAAAGAGGAAATATAGTGCCAA
CTGTGGCAAAATTTCAAGTGAAAGAACAGAGAAGAGAGAAGAGAGAGAGAAAGGCAGGGA
GAAAGAGAGAGAGGGAGAGAGAGCGAAGCTTTTAAAAGGGTTTTGTCGGTTATTGACTGG
TTGCACTCTTCTGCTAATAGCCATTTAAAGATTATGGGCCTGCTGGTGGAAATCAAGGCT
TCCATTGTTCCCCGTTATTGCATTCTGGCAGATGGAGGCTGACACAACAGCACAGAGCAT
CCCTCCGAGGCACACTTGCCGCTCGCCTACTCTCCATCAGCAAATCTGCTATTGAACTGG
CCCTAATAACTGCCCATGAATTATTAATACACa
>NODE_1582_length_166_cov_18.728916
AGAGAGAGAGAGAGAGAGAGAGAGAGAGAGAGAGAGAGAGAGAGAGAGCGGGAGAGAGAG
GTGTTAGCTCATCCTCCAGATTAAAATAACATGATTAAATATGGAAAGAGAGCTGAGGTC
TGGGGGCCTCCTGCGGGACTTCATTAGGGCAAATTGCCAAAGAATGAAACATGAGTTAGC
CAGGAGAGACCGCAGGCTGGGCCAATACCGCCGGGATCTCCGAGCCGCAGCCATAg
>NODE_1592_length_200_cov_32.325001
CCTCGTTCCCCACCCAGGAGGACATGGTCGTGTCCCCTCGCGCAAGCCTTTATCCAGTAC
TGCCACCAGACCTGGAAACACGCGTGGGCTCCGTTTTTCGGCCAGCATCAAGCATCTGGC
TGACTGCCACCGCTCCACGGCTCCTCCCTACCACCCACCAGGGGCAGCGCGTGTGGCTTT
CCACCTGCGACCTTCGCCTTAGGGTGGACTCTCGCAAGCTAGCCCCCCGTTTTATTGGTC
CTTTCCCCATCGCCAAGGTGAAcagtcccg
>NODE_1593_length_98_cov_7.306122
AAGTATGTAGTAGATTAGAATGGAGTAAAGTAGGTGGTAGAATGGAGTAAAGTATGTGGT
AGATTAGAATGGAGTAAAGTAGGTGGTAGAATGGAGTAAAGTATGTAGTAGATTAGAATG
GAGTAAAGTAGGTGGTAGAATGGAGTAAAGTATGTGgtagattagaat
>NODE_1594_length_253_cov_12.750988
CCCCCCCCCACTGTCTTTTTTGGGTACGACGGCCCCCGCTTGCATCTTGCTTCCGTCTGA
CGCCCAAATTAACCTTCTGGGCGAAGTGAAGGAGGCCCAAAGCAGCCAAATCAGAGGTTG
ATTACAGCGGTGGCGGCTGGCTAAAGGGTCAGGGTAATTGTACCATCAGAGGCCTGATTG
TTTTCAATCAGACGGGCGGCCGGAGTGACAGCTGGGGGATTGGGGCCCTGATGGAGCCAC
GGTGGGCCTAATCAGAGAGAGAGAGAGAGAGAGAGAGAGAGAGAGCTGTGGGGATGGAAT
TGTGGGGGTTGGGGGTGGCGTTg
>NODE_1595_length_545_cov_33.598164
CTATGAAATCCTTCCCATAATGCACCACTACAACTCACGGAAAACCGGAACGAGAAATTG
AGCCGAACCTATCAACCACAAACAGTCCCCGCGTGCCTCAACGTTCACCTCTTATACTTA
ATTTTGACGTGAGTACCAGAGCCCTCAAGCCTCTCCTGCCCCTTGTTGAGAGAGAGAGAG
GGAGAGAAAGAGAGAGAGAGGGAGAGAGGGAGGGAGAAGGAAAGAAAGAGATAGCCCTGG
TTCCTGATCCATAACAGTCATTGCCTGTTACATACATTTCAGAATTCATTCAGGCTATGA
AGATAATCGAGGTAGTCGACAGTCCCCCCCTCCCCACCGCGAGCCCAATGGATTTATGAT
AGTACTGTCAAGAAAATGAGGCGAAATGACACAGTAGCTGACTTTAGCTGCAAATAATGT
GATAGGCCGTACAGGGGTGTTCCAGCAGCTGCTGTCAATGCAGGTAATAGGCTATAAAGA
AGGCTGATAGCCACACCTGTCATTTCTTAATGGCTGACTTCACTGAAGAGCTTTTGTGGC
CTTTAACATGGAGATAATAGAAGATACAACAAATTTTACAGCTTTTGCGTTGCATCCATA
ATTTATCTCCAGAGa
>NODE_1598_length_186_cov_10.935484
TCTGTCTGTCTGTCTGTCTGTCTGTCTGTCCATATCTTCGTGTCGACCGTGTGTCGACGT
CTCCCTGTCTCTCTTGGTCTGTTCATCGACATCCGTCTCTCTCTCTCTTTCACCTCGATC
ACCCCTCCTTTTATCCTTCACTCCCTTTATTTACCCACCATGTCTCCTGCCTCCCTCTCT
CCACCCATTCTCTCCATCTCAGTCAGATGCTAGCTTTGAAATATTAGTTTGTCTGCCCCT
GCTAATTGGCCCCGCt
>NODE_1601_length_465_cov_64.432259
AAAACAGCACAGTGGAGGAGGAAAAAAAAAAAGAATTTGCGAGGTCACGGGAATGAAGAT
AAATGCGAATCCGAACCGGAAGGCTATGGCAATGGAGCTAATAAGAAACTGTTTTATCTT
TTTACAATTTAAATTGTAACCTTGAGCCCAGAGCCAAAGCCATACAGGCTCCCGGTAGAA
TCATAATTCTGGCAGAGCAGAGCGGAGGTAGGTTGCAGGCGCCCGGGCCGCAGCATTAGC
TCTCTGAGTGAAATATATGGCGGAGACGCCTATCAGCCCCATCCACAATCAATTGGATTC
TTTTCCTTTAATATTTACTCGTAGCGATGAGATGCTCGTCTGCATGGTGATGAACAGTCT
GCCACTGGCGTTTGAAGGTGACCTGTCACTGAGTATGGACAAATCTCTCGCTCACAGAAA
TGTAGAAAATAAATCATTAGGGGCAGGCAAGCAGACAGGGACCCTCTCTCTCTCTCTCTC
TCTCTCTCTCTCTCTCTCCCTCACTCACTCACTCACCCCGGATTTAAATCAGCCc
>NODE_1602_length_111_cov_168.144150
GGGAGAGCAGTGGAGGTGTAGGCCCCCCTCACGTTGGCATACAGCAGGTCCAATGTCTTA
TTGTCTCTGGTGGGGCATTTGACATACTGGTGGAAGTTAGTCAGAGTAGAGCCAAGGGAC
GCATGGTTAAAGTCACCAGAGATTCCCATGAAAGCGGTCGGGTGCTGTGTCTGAAGTTTG
C
>NODE_1619_length_71_cov_37.873238
CTCCCTGGTACCCCCGGCCGCCGGCCCCCGGAGCAAAGGGCCCCCGCCGCCCGCTCCGTC
GCGGCCGTGTCAGGGGGCCCTCGGCCGGGCCTCTGCCTCCAGACCACCGCCCCTCTCGCC
GACAGCTCTCCCGCCCGCCCC
>NODE_1620_length_244_cov_17.758196
CCGCCCCCCCAGCACACACACAGAGAAAACAGGGGTTTCTGGTGTGTCATGTCTGTATAA
GCAGCCATTGATTTTTCTGTCCTGGGCTGCCACCTCCTCCATTTATTCTCTGCTTTGCGC
CAGGGCCCAGAGGACTGGAGAAATTCTGTTACAGTACGCACAGTCACCCACCCCCGTACA
CACACGACCCCCTTGCAGGGGCCAATGGGGTTCACCTGACCAGGGGTCCCTGACCACTTA
GCCCGGCTAAATGAACAGCAAGTACTGCTTTACCTCTCGTCTCCTCTCCTCTCACTTCGG
AGTCCCTACGTTCc
>NODE_1622_length_429_cov_41.904430
ATATAGGTTATTGGACCACCATTTGTCCACCCCTATTGCTCCAATGGGAGAAGAGATTAA
TACTTTACATTAGAGGAGGAACCAATGAAATTAACCCTTCCTGGGCTGGAGACCTTTTCC
TGTAACTCCCGGATTGAAGCCGCCCGCTCCTTACCCCTTCCCATGTACCCCGGCATTTTG
TTTTCATGCTTGCCGGCATGAAAATGAGGGAATATGGCAATGGTATGGCATTTGAAGTCA
ATATGTATTATAAAATCAATCTAGATGAAGATCTGCCTATCCTTCTAATTAGATGGGGTG
GCTGGAGATTGATTTTTAATTGCAAAAGTAATTACATGGAGCAGATAGCCAGTGACATTT
GATTATCTTGGTGATTGATTAAAAGGCCGGGCTGCCGAGGCAGACTGTCACCAGCTGAAT
CCCAGACAAAAGAGAAAATTAAAAAAGTTGTCCCGTTTGTAATCACAAATTTCAAGGGTG
AAATTACAAAAGCCAAACa
>NODE_1624_length_483_cov_34.811596
TACGTAGATTAAGTAAAACTAATTCTAATAGCTAATTAGCTGTGGAGCAGGCCGGTTGTT
GAGTCCAGTGGCGCAGTGCACCCATTATTAAATTTGAACAAAAACAAAAAAAGCAAAGTC
AAAAATAAATTACATAATTGTCTTTTTTTTTCCATGTCAGATCTCCCTAAAGCATTTGCA
GCGAAAACTGTTTTGAATTTCAATTGGCTTCCACGAACGCCCTCGGCTAATGCATCGAAG
GAAATTTGGTGTCAACTAATCGGTTTAGGACACAGATTTAGTATGGGTAAAATCCTATGA
ATACCTCAAGCATCGGTCAGCAGACTGCCAACTTGGCTGCTTTTTGGGAGCGCAGCTGAC
CTTGTCCACGGCCACAAAACACCCTTTTTCTTAAATGTAACCTTTCTGAGAACGCACTAG
GCAATTAGTCCCACACAGTAGTTAATGCTCTCTAATAATAGCTTCTATTTCCAAATTAGA
TTACGACTACCCCCTAAGGCATTGTAAGGGTGATGCATCATCCTTTCATTCTGCACCGCT
TTGCCTGCTTGAg
>NODE_1642_length_107_cov_9.607476
GAGGAATAGAGAGACAGGCTGGGAAGGTGGGCAGTGGGGGCCTGGACGTTCTGCGGGCTG
CAGCGGCCGCCGGGGGTAGGCGAGCGGCCGGGTCGGGGTGGGGTCAAAAAGCCGAGGTCA
GCAGCTCTCCGGGGATGTCCGAACGGGGCCCGTGGTCCCCCCCGGGGCCGAGATACG
>NODE_1643_length_505_cov_32.168316
GAGGGTGAGATTTCCTTTATTGTGAACATGGGATATAGCAGCATCCACCTAATGATGGAG
GGCACATTTTCCACGGTGAAAGCCCTGCACCACGCACGCAGATGATCCCGTAGCCTGAGC
CGAAACGGATCCGGGCTCCGTGCCCCCGTGTGGAGCAGCTGACTCCTTCTCCTCCACGTC
CAGATGGCTCCTGCACACAGATTTGCATTCATTTCCCCTCTAATATCTTCTGAAATAGCG
GGGGCCAGCTGCATTTGTTGTCATATACGGTTTAAAAGTCCCTTTCATGACGGCATCGTT
ACCTACGTGACGGCTGCGGTTACCCCCCCACCCCACCCCCAACCACCCCTTTCACACTCT
CCAGTCAACAGTATCTGATCTAAAAGGATTTGTCTCAAAGTCTCCTAATTTGATAATCAG
ATTTAAATCGCCTTGGTGCGTGTAATCAGGGGTTAAGTTCTAATAAACGACTTAAAACCG
TGTGCACAAACCACGGTTAGTTCTGTCCAGAAAGATAGGTTTGCAATCTGGACTGAACAG
ACCGAGGTTTAGGCTACATCATACACTTCTTGgta
>NODE_1646_length_71_cov_7.098591
CCATCCATCCATCCATCCATCCATCCATTTTCAAACCTGCTTATCCTGAACAGGGTCGCA
GGGGGGCTGGCGCCTATCCCAGCGTACATCGGGCGAAAGGCAGGAATACACCCTGGACAG
ATCGCCAGTCCATCGCAGGGC
>NODE_1647_length_247_cov_9.522267
TAAACACACACACACACACACACACACACACACACACACACACACACACCGGGGTCCAAG
GTCAGGCCAGACGACTAAACACTCAGTATACCTATATGGAGTTACACAGAGTCATTTTTC
TCCTCTCCACCGCACCCCTCTCTCCCTCCCTCCCCTCTTCTCCCCCACGACACAGAGGAG
CACAGCCTGCCGAGCGAAGTGCTTACACCAGGCCTTCCTGCGCTCTGAAACAGGTCGTTT
TGTCTTCTATTCCTGTGCTAGGCGGAAACAGCCATCATCTGCCCTCTAAAAAGGtcacac
acacacacacacaccca
>NODE_1648_length_168_cov_21.946428
ACCTATCTATCTATCTATCTATCTATCTATCTATCTATCTTTCTGTCTATCTCACCAAGT
CGCTGTCCATCTTGGCCCAGACACAGCTCTATTCTTTTTCACTTTTGATAGTGGGTATAT
GGTTCAGACTAGACCCTCACCACTCACCTCCCTGCCTTCAAAGTTACGCCCTCTTTTGTG
TTTCTCTTTGTGGTTAATCCTGGGAGCAAACTTACAACCATGTCACACAAACTTAGAg
>NODE_1649_length_71_cov_50.605633
CCTTCATGTAGCCACCCCAGCACACCACAGCATAGAAGAGCACACTAGCCATCACAGATT
GATAAAACATTGACAATAACTTGCTACACACATCAAAAGACCTGAGCCTCCTCAGAAAAA
ACAGCCTACTCTGTCCCTTCT
>NODE_1658_length_251_cov_13.290836
CAAATGTGAAAATAGTTGCTCGTTTTGAGCATATTTACATATCTTTAATTAACGTCGTGC
ATTCTTTCAATCTAACAAGCCGTGGGCTTTGAAGCACCAAAGTGATCCGAAAACCACCGT
TGAACCGAGGGCGCATGGTGGTGGCAGTGGTGGTGGGGTGGGGGCTGCTGGGAAGGAGAA
CGACCTTGGGTAACTCCCACCAGACAACTGACGCGGTGGACTTAACGAGTCCACAATCAG
TCCATTATGGCGGCTGCAGCATCATCTACGGTGGTGAGAGAAGAAATAGTTTCATCAGGG
AACCATTACCACATTGGGCTg
>NODE_1659_length_71_cov_16.633802
TAATAATAATTGGAACTCTATTGATCCCCGTGGGGAAATTGTCCTCTGCATTTTGACCCA
TCCTAATTACATAGGAGCAGTGGGCAGCCACAGTGCAGCGCCCGGGGAGCAGTTAGGGGT
TCAGTGTCTTGCTCAAGGACA
>NODE_1662_length_534_cov_32.041199
GCATGCTCACACGTGCACGGAAATGTGCACACGCAAACGTGCACAAATGAACCGTGTGTC
TCCTTGCCAAGAATTTTTTTCCCTTTTTCTTATTTCCTTACAATACATCTCTGGGTTCTG
CCTTTTGCATGCATGAAATTCATTTTCTAATGGAAATATTTGTTTTGTAAATCAAATATG
TATTATGCACAGAATGCAAAGCGCAAATTAAATTATGTTAATGAAATGAAAAAGATATGA
AATGCATATTTCATGGACAAAACATAACCCCGGCGAACAGCCATTTCTTGATAAAATCTT
TAAACACAATCTCATTCGGAGAAAGACATATTGCTGTGGCAGATAGCACCTCATTAAAAT
GGTCTCCTTTAATATCAGTGCTTAGGATATATATGGGACTGTAAATAACCACTGGGGAAG
AGGAACCAATAATGAAATACTATCTTTAATAGCTTGCCATTGATGTCAGCATAAAAAGTG
TACTAGAAGAATATTGGAAATTGGGTACGCACACACATATAGTCAAAAGCTGTAAATGAT
TGCATATTTAAATAGAGCTGACTAAGGAAAAGATGATATAGATATTAGTAATAGGCAAAA
AAAt
>NODE_1663_length_594_cov_44.186871
AGGAGCCATCGCAACCCAAAAAGGTTTAGCATCTTCTGAATGAGGAGGATACAGACTCGG
TTGAAGGGGAAGATGGATGGATCCTTTTTTTTCTTGCCACAGTTAATTTTCAAATCTTCA
ACATCCTATGGCTGTCTGTTTTTCCTCTTCTTCTTCTTCTTCTTCTTTCCTTTTTTCTGC
CTTCATTCTTTTCTTTTAAAGCGAAAGTGGAGCCGGGCGGTGATAGTGATAGATGGCTCA
GCGCTCTAACACTTTATCCAATCCGGCGCAGATTTCATCCAATAAAGAATCACTTGTGCG
CTCTCAAACTAAATGGAAGTCAGGCAGCGGAGAGAAAGGAGCCGCCGTGTGTTTCTGAGC
TTCGAAAATCAAATTTTCTTAAAGCTGCCGCAGCAGCAGTGGGGTTGGCAGAAGAGGCAG
CAACAGCCATGACTGGGCCGGGCCACAGCCGTCCGCACACACAATTTAATCCATCACAGA
GCGCTTGACACAATATCAATCAACCTTTCATCAACATGCCTCCCCCCCAAAAAAACAGTA
TTTCCATTCAATAGCCTTCAACTGGACTGGACTTACAGCCCACTGACCAATGGGAGGGCC
CCGAGGACTCCAGCTGGGTCAAAAATCATCTCTTTTCATATCAGCATAGAGCGATTGCAC
ACAc
>NODE_1664_length_565_cov_33.136284
AGGAAATCAGGGTGGGGGGCGGGTGAGGGGCTGCTTTGAGACAGTACTTGATTTGAAAAC
TGTGTTGTTGTGCTTTGTACCAGGCCTGTGGGAGTTTTTAAACAAGCCCATATGGTGGTA
GCCACCAGCTTTTGGAGAGCCCGGGTGGGTTAGGGGGGTGGGGTTGGGGGGTTAACCCGG
GCCAGGATTTCACACAGTAAGTATTCAGTGGGATTGAGGAGGCGAGCTCTTAAGCTGTCT
TTTCAGGCGCAGCAAAAGCCCTCCATCTGGCCTCCCTCTAAAACTTGGGGGCTAGTTTGC
TCAGCTCGCTGTCAGCTGATTGGGCCTCGTGATGCAGAAGTAACAGCATCAATGGAGTAA
ACCCTTGCCACTTGAGAGTATTACATATCGTTTCATGCTCGACTTCATCAAAAGTAGGGA
AGTGAAACGTACACCTTTTTGATGTCCACCGCCCCCCGATGGCTAAGAGCGGTGATCTTA
ACCCATTTGATCTACACAAGCACCCACTAAATGGCCAAATATGCCAAGCAGATGGAAGCA
GACGGTTGGCAGTTGCCAGTCTGCGCAGGGTCACCATTGGTCCGCTCCATGTGGTGGGGC
AGATCACTTCACAGACGGCCGCGCTCTTCGTTGGg
>NODE_1667_length_317_cov_62.608833
CCCCCCCGCGCCCCAAACACAGACACACACACACACACACCCTCCTGCCCCCACCTGGCA
GGAATACCATTAGACCTAATGGAGCATGGTGTGAGGGACAGCCAATCAAGGCACCGTCCC
GTCAGCGACACCGACATGTATCTAGATGCTCATTATCGGCCTTGAACAGCACCAATTTAC
ATCTGATGCCGCGACTAATGCTGCTCCAGCGTTGTCAAGAAGCATAGGAAGTGGCCGGGC
CGTGATGACAGTGTGCCTGTCAGGAGCCCGTGGATGGAGGATTCCTCGGGGCATGATTTA
ATGCCCATGTCAAGCCACGCTGTCACCTTCTCTCTCTCTCTCACTCTCTCTCTCTCTCTC
TCTCTCTCTCTCTCTCTCTCTCtctct
>NODE_1673_length_491_cov_40.800407
CCATTACTACTGTCTAATCTGCGTGCGAGCAAGCCATGTGTCTAAATATTGTCAATTTAA
TCTGTAAAAACACATTAGTTTTCGGGGGCGTGGGGGGGTGGGGGACTTTGCATAGATTTC
CGAGCAGAGGGTGTCAAAGCATGCTTGGCGACCGAGCCGGTTTGTTTTAAGTCAGCCAGA
GCTCTATAATTAGCTGTGTTTAATTCTGGAAATGGTCGCCGTCGAGAAATTCAAACACAC
TCCTTCCCCAGATCATTAGTTTGAGGGGCAGAAAAAATGAAATGCTTTCAGGAATGAAGG
GTTCATATTTCAAGCTTATAGCTGCTAAAAGGGTGTACTCAGAAAATCAATTTTATGAAA
GTCCGTTCTGCACTAAAGGGAGTTCCAAGCAACTAAGCAATTTTGAAATAATGTCGACGG
ATCCTGATTCATGGAGGCTAACGCGACTTTACTCTCCTTGCTTGGGACATTATCCTCTAA
GCCCAGGTCATAGGTGAACCCCTGGTTTAAATCAACCTCTGTTTAGCATAACTCGATTCT
TAAAGGGCTGCTGGCAACCCc
>NODE_1681_length_721_cov_52.809986
AGTGACGAGTTGCTGGCTGTTTCCCCTCGGGCTGATGGTTTGGCCGTAAGGGTGCGTCCG
GGTGAGCAGGTCTCCTGGTAGACCCAACATCATTTGACTGTTGAGATCTCTTGTTGCATC
GGTGGAGCCGTGGGCCTGCTCGTGATAAGCGGCGAAAAACGCGTGGCTTCTGTTATTTCT
GGAGCCAGGAAGGTCACGATACCTCCCAATCCCGCCATGTTGGTTCGTTCTCGATGCCAG
TTGATCAGTGACGGGTGGCATGACGGCTGCAGAGAGATTGGCTCCAATAATAATGCCCCT
AGTGCTGTGCTCTAACCGGTGGCTGGGGTATCCGGAGTCTGGAAAATGGGGAACCGAATG
GTCAACATATGCATTGGACCTCGTCTCGGGGTAGTCTCGCAAATTGTGCGAGGGGCAGAG
TTTTAAGGAAGTGCCAGTGGGGTGCCCCATGTGCTCCCCTGCCAAAGGTGGCAGCACCAC
GCTGGGTTCAGTATTGCTCTCCCCGGGGTTGACGCAAGAAAGAGGGCAGCCACTGAACCT
CGACAGGCTTGTCATGTTTTGTTGTGTGTCTGGCTACGAGTTTTAAAAATCTGCTAATTC
AGTGCTCAGAATATACCTGGAAATCTTGTCCCCATATTCCCTGTTGTATATCATCTGCGT
GTGAAATTCTTAGCCGTGAACTTCGCAGGAGTAGGCACCAGACTCAATTTCGTTAAGGTT
GGTGTGAGTCCCATGCCGTTCACTTTGCCCTCTTGATTTGTGGCAATAACTGTGGTAGTA
AAATGCTCCGa
>NODE_1685_length_389_cov_25.904884
TCATTTGATGATGTCATCTGTGTTGTTGTTTGTCGCTCAGCGGAAGTTCTTTCTCTTCAG
AGAAAAAAAAAGCCAGCAGTTTTCTTCATTTTTCTCCATGTTTTTCCGTATTTGACTCGC
TCTCTTCTGGTTTTGTAATCGACAACAAAAGAGACCTGCCTTCAAATGTTCAGGACATTT
TCGGTCGCACTTGAACAGGTTTTTAAAGACCTCTGTAGATTAGCTAGTTATCCATTTTTT
TGCCCTTTGAAACTGCAGATTTTTTGGAGAATTTGTAATCCCGTCTTCATTAAAGATTGA
GTGGAATTCTAGATGTCATCGATTTTGTCCTATCTTCTCATTTTGTTCCTCTATCTGAGT
GTACACCTAGTTGTTGAGAATATTTGGGACCATTAAAAATGACCTTTAATGTTAGGTGTT
CAACAGCCGTTTGTCCTGGTAACTCAAGTGTTTCCTCTc
>NODE_1696_length_279_cov_11.118279
CCCTCTCTCCACCACCCCCTCCCTCTGTCTCCCCCATCTCTCTACGTTCCCGTTCTCTCT
CCCTCTCTTTGTGTGTGTCTCGCTTTCTCTCCCCTGTGTCTCGCTCCCTCTCTCCCCCTT
TCTCTCCCGTGTCTTGCTCTCTCTCTCTCTACCCCTTTCTCTCCCCTGTGTCTCGCTCCC
TCTCTCCCCCTTTCTCTCCCGTGTCTTGCTCTCTCTCTCTACCCCTTTCTCTCCCCTGTG
TCTCGCTCCCTCTCTCCCCCTCTCCCTCCCGTGTCTCTCCCCCTTTCTCTCCCGTGTCTT
GCTCTCTCTCTCTACCCCTTTCTCTCCCGTGTCTTGCTCTCTCTCTCTA
>NODE_1700_length_399_cov_41.218044
TGAATATTTCAGATGTTTCTTTGCTGCTGACAAAAATGTTGACTATTAACCTGCCAGTGA
AAAAGGGAAGCGGCCATCTTTGTACAACCCACTGCTGTTTTGCTGTAACTGCGCAATGTT
TTATGATCTTGAGTATTTTATAGAGAAGTAGAAGTATGTATCAATAATATGAAAGCAATA
GCTAAATCATAATGAAGAATAACATGATCAGTGAATATTGTGGAAAATCTTTAGATTCAC
TCTGGGTGGATTTTGTACTGTATTTATTACTAATGATGATGCAAAAAGTTGCATAGCTTA
ACCCAAACCGTTCTGTCTCCTTTTTTTATTTATTGTCTTGTATATGATCTTTTTGTATGT
GTTTTTCAAATAAACTGCCTAAAATGCTGAGAATGAATCCAACTTGATTTTTTCACATTA
CATTCACACACAGAATACTGGAACATCCTTGTTTTATTATGATCAAACa
>NODE_1701_length_150_cov_9.473333
AACAGCGAAAACTCTAGCAGAATTGCTTCTGAAATGACAGGTGCATACAAGCCCAACTTC
TCTGCACAGATGCAGAACAAACAGGATGTTAAGGTGAACCAGGGTCACAGGGAGGCCACT
GCGCTCCTTTCAGGTTGGGCAAAGCAGTGCTCGTCAGAGATGACCAGGGAGGAGAGGGAA
GTGGGGTCCTGGGGTAGTGGAAAAGAGCCTTATAACTGAc
>NODE_1702_length_253_cov_75.059288
GCGCGCCGGGGGCCGACAAATTTAGCGTTATCGCTTCTCGGCCTTTTGGCTAAGATCAAG
TGTAGTATCTGTTCTTATCAGTTTAATATCTGATACGTCCCCTACCCGGGGACCATATAT
TAAATGGATTTTTGTAGCAGGGAGATGGGCTAGGGGCTTGCTCCATCCACTCCACGCATC
GGCCCAGTATTGCATGGTCTCTGGGAGCGGTGCCCCTCTCATTTCTGTGTGAATGCAAGC
AGACGATCGGCAACGCGCTGTTCGAGCTGCTTCCAGTTTTCCCGCCATTTTTCTTATATA
TATATATATATATATATATATAT
>NODE_1703_length_377_cov_52.954906
CCCCCCCAAAATTGTCCTCGCTACGATAACAATAAATTTAATCAAATACTCAAATACTGC
AAATGATCAATCATTGTCTGTGACGAAATTTGTATATTTAGGAATGTGGAAAAATAGCCA
AGGACATGTTGACGTCAGGTACAGGCTCATCACCGGAGTTTCATGGAGATCCACTGATAT
AATAATTATACCATCCCCACGCTTCCGTGGAGGTTGATTGTTCTTGCTGTGAGCTAACAC
ACTTAATTGTAGTATGCAAATGAGAGCAATTACAAAGCTTTTAGGTGAAGAGATGACAGC
TGAGGTTGGCTTTATAGGAGGCCTCACACAAACAGTTGTCATGGAAACAATGAAGAATAA
CCTTGCTGTCACGTGAACGTAACCTGGCGATGTGGCCAGAAATCATGTCCTCTGTACTTT
TCAGTCCAGTAACGAATCCACGCTTGa
>NODE_1709_length_484_cov_47.989670
GTCATTTCCTGTCCAGAGGGGTGTGTGTTCTTCTCAAAGTGGTTGTTGAGGATCTCCAGA
GCCTGCGGGGTGAAAGACGTCCTCCGCTTGCGTTTTTTCGAGGGCTCGCTGCCGATAAAC
TCAGTCAGGTTCTGCATGCCGGATCGGTGGCGGGCTTCAGCCTCGGCCATCCAGCGCTCC
AGAACGGGCTTTATCTTCTGGGCACTTTTAGGGGTGATGTCCAACTTCTCAAACCTGGCA
GGATATAAAAGGCCAGGGTTCAGTTTGCCAGTCAGACTGCTACCTACAGTGTTCTCTTGG
GCATCCTGTGGTAGGAAAAAGTGGCTTCTCAGGATGGTGTGTCTGGGGGAGAATTGAGAA
AGAACAATCTTACTTAGGTGCTCTGCCAGAACAAGGGATAAGCCGCCTGTCTCACAGAAG
CAGCCTCCCCACCCAGCATGCCAGTGGGACAGAGTCTTCCATCGCCCAAGGTCACTCTAC
GTCCATGCCAAACATCTCTGGCTTCCATCTCTGGCCCACAGCTGGCAGTGCCAGGCCTAC
GCCAGCTGAAGTaa
>NODE_1721_length_578_cov_34.878891
GCTCAGTGCCGATACGACACGCAACACCGATTACCTCTGTCGCACAGTCCTATCGCCGCG
TTACCTCGACAAGGGCGAGTTTATAAGAGGAGCACATTGAAGGGTCCTTTGTCGTTCACT
CGATATGGGGAACGGCACTCCTGCAAGGCCGGAGGACTAATGAATCTCCACTCCATTACC
GCTGAATCGGACTGATTGCTCACCCGTAGAAATGAATTGAGTTTTTTGTATTTGTGAGAT
CATTCTCCCTCCATTAACTGCTTGTTATCTCATGTCTTCATCACGGGGAAATCAAGTTAG
GCAGCCATGATTAGCTGGGGTGGGCTCCCTTTTTAAAAAGGTAATCAGGTTGGGCGGCTC
AGCTGATGGATGCCATTAGGACCAATAAAGGCTGGGCTCGGCTCATGGAGTGAAACGGAT
TCTTCGGGAGCAGATGGTAGACGGTGGGGGGAAAGGGGCCCTCTGATGCACTGAGGCCGA
AAACAAAGTTTGCGTAACCAAAGTAGTTTGGGGGGCATCCTCTTACTGTAACGCACCCAC
CTGCCTCCCTATTATTATTTTTTTGTCTCTCAGATGACGCACAAAATACAATTTAAAAAA
ATAAATTTGCCGCATTGATCGTACGAGCGGCGTTAATTTCTCTTTGAc
>NODE_1725_length_537_cov_45.435753
TAATTACTCCTGATTCTGTCTGGACTGGGAGAGGTTCACCTTCAAAACAAAGACACACGC
AACTTGCTTAGAATAGTGGAATGGCTGTGTCAAAGAAGGGAGACAAAGCATTTGCCGGAT
ATTGCATTTGCATGAAAATGCCGCGGACTGTTTGGCGGGGCAAAGAAAAAGGAAAAAAAA
GAAAAGTAGATTGAAATGAGGACTTGCCAAGAGCGTGATAGTATAATTAGCATTTGACCA
AACAAACGAGCTTCAACAGAGCTATAATTAAGCGGGCCTGTAATTAAGTGTATGCCCTTT
ATCATAATGATCGTGGTTAAAATGGTGTGATGGCTGCCAGTTGATTATTAATGGTGTAAC
CCAGTCTCACCGACTATCAAGGTGTCACCACTGTCAGGGTAGAGTGCAGCCCTTTGTTTA
TAAAATACACGGGAGCCCAAATTAACACAGGGTGACAAGGGGACACAAAGCACGTCTCGT
TCCAGACGGGGAGGGTGGGAGGAAGGGAGAGGGGGCCTACAGCTGCTCGGCTAACGTTTA
TTTTTGGCTGTTTTTGATTTTATTTGAAATAGGAATCTGGCATGCTTAAAAGTTGCCTTT
TGTTTTc
>NODE_1726_length_494_cov_28.663967
TCTCTGCTTCCATTAGTTAATTATATGCAGGTGTTTTCCTTCCTCAGTTCTTTTTTTCTG
CTGTAGATAGAATAAAAATGTAACCAGAAGTGTGCAAAGCCAGTTAGATGGAAAGAAAAG
GACGGGGGAACAGTGGAGGAAGTGGCTGAATGTGCTACGTGCAGCAAATTATGGGCCCCA
TGTAGCTTCATCAGCTCTCCCCGCTGGATTAAGGAAGGGCCCTTCTAATGAAGTTCGCCC
CGTCAAAATGAAGGGACTAATTCTGATTTAGCTGAGGTAATGAACTTCCCCTCTCCTAGT
GAGAGCAGCACCATGGGGCGAGCGTGGAAGGGAGCTGGAGAGAGAGACAGGAGAGGGACA
TGGATGGAGGACAAGCGAGATGGAGGGGAAGGTAGGCAGAGAAAATGGAAAAAAAATTAT
GCAAAATGCCTGTCTACTATTTGCTGAGATGTATTAAATTTCCAGTGCGGGTGCCTGTGT
TATATAAAATTATGATAATGTCTCGCGGCCTGCTGCGAACGGCGGCTTGCTGGTCCCGAG
CATGTGTGGCTGGCCGCTACACAg
>NODE_1730_length_362_cov_34.524860
GGGTTATTGGAATCAAATCGGATCGTTGCCTCACTGAATTGTTGAACGCGTCGTAGAATC
AAGAGGGGAGGTTTTGTACAGAGAGGAGGTAGGTGGTTGTAGAAGGTAGGGTGACAGATG
AGAGCATGACAGAGGAGGTACAGATGGGTAAACACACTCCACTGGGGTCTGTGGTGTATT
TCTATGTGAGCGTTGGGTCTTCCCTCCAGGTTGCCCGGTTCTGTGTACTGTATGCATTCT
GTTGTTTCCTCCACTTCAGGTTGCCAGCCATGGGGAACCTCATTAAGGTCCTTGGCAAGG
ATTTAGAGAACTGTCCGCATTTTTTCCTGGACTTCGAAAGTAAGTGAGCACCGGGTTGTG
TATGTGTGTGTGTGTGTTTGGAAATGTGTTTCGGTGTAAGCGTGTGAAGCAGAAGGTGCT
GTCCAAGAGgtc
>NODE_1733_length_234_cov_5.743590
CGCTGTGTTGTTGCTTTGGGCCGATCCGAATTAGCAGTGACAGGCTGCTTGAAGGCCATG
GAGAGAGAGACTCAGTCTACTAACCACCGGCACCTGCTTCCCCAATCAGCACAAACATAC
CTGTTTCCACTCACCCACACTTCCCCTCACTATTTAAACCCCTCAGTTCCCAATCAACGA
TTAAGCAGTACTGAACCTGTTTCCCATGTCTTTACTTTGCCTTGTTCCTCGGTTCCGTCA
AACTCTCCCTATGCATCCCCTGTTCTAGATATATACCGTTTTGTGTAACAAACTGAATTT
TGGa
>NODE_1734_length_397_cov_17.405542
GGTGGAAAGGCTTCTGCGAGATCTGCTCCAGATCTACTAGGGACACAGATCCACTAAGGC
CTACAGTGCGTTTCTAAACGGATTGCTTTTTTGCTGTTTTATCTTTCCCGTTTTTGCAGT
GTCTACACAGGCTGCGACATTGACCGCCTAACTCCATCACCGGGCGAGTCTCCCCGGTCG
CAGATCGTGCCCGGTGCCAGATATGCCATGACCAGCTCCTTCCTGCAGGACCAATTTGTC
AGCACTTACGCCAAATCTCGCTTTCACCCCGGCGTGGGGGCCGCTCCTGGCACGGAGCGC
TGCAGCGTCCCACTCAGCAACAGCTTGCTGTCCCCGCAACAAACTGAGGAGGCCGCAGTT
GCCTCCCCGCAGCGCTGGTTTGTCACCCCTGCTGCCAACAACCGACTGGACTTCGCAGCC
TCGGCCTACGATGCCGCCGACTTCGCGGGTAACGCGGCCACCCTGCt
>NODE_1735_length_178_cov_7.005618
AGAGAGAGGGAGAAGATGATAGAGAGGGGAAGAGAAGAAGACAGAGAGGAGGGGAGGGGG
AGAGAGGAAATGGGGAGAAAGAAGGAGATGGGTGGAGGGATGGAGAGAGGGGTGGAGAGA
GAGGGAGAAAGGGGGTAGAGAGAGGAGCAGAGAAAACAGAAGGAGGACAAGGATGCATGA
GGGAGGAACCCAATCTGGAGGAAAAGACAAAGAAAGGAATGGTGGGATGATGGGAAGTGA
AGTGAAGa
>NODE_1736_length_572_cov_27.853148
AAAGTATCTGGCTGGAAAATGTTGTGGGGGAGAAAGTGAGAAACAGAGAGGAGGTGTGTG
TGGGGGGGGGATATGAAAGACCCCAATTCTCTCCAAAGCCATAATAGTGAAATGAGCACA
TATAAATATGTTAAGAGTATCTCTTTGCATCTTGTATAGACTGCATGTATTTAATCTGTA
AAGCTTATTAAGGCCCTAGTCATTGCTATGCAAAGCAGCACCCAGCGCTTTTCTCTCGCT
TCTCATCCAAGTGCAGTATTTGGGCAATAGGACTGGCCCCTCGCCTCTCATTCTGCATTC
ATAACATGCAACATTTGCACAATGTATCTCACAAAGGCCCCTGAATAGAGGGCCTTAATA
CTCATGTAAACAACTGCAAACCAATTACTTAATGAATTGAGCCCACACATAATGAGCAGC
CAGACAAAGGGCTATAAATGCATTTTTTACACCAAAGCCTCTGCTTTAAAGTAAAATCCC
TCGGCTGTAGTCTAAGCTTAACTGGCAAATCATAATTATTGTCTAAGACAACAGAGAGGA
AGTCATTCCTACAAAGAGTCCATCCTCCATCCTCCTTTTGATGTCGCTCACAAAATAATG
CAAATAATTAACAAGTAGGAATGCGGGGGCGGAACATACATg
>NODE_1741_length_348_cov_48.333332
TGTGTGTGTGTGTGTGTGTGTGTGAAGGGCATGTGACCCTGTCAAGCCAGACCCCTCTCT
TCCTTACCCCTGTGCAGTTGGCAGGGCTGACAGTCACCCAGTCCTACACGGGCGTGCGCC
AGAGACTGGTTCTGAACTGGTTCCCTCACTCGGGGCTAGCCCGGAACAAAACCCTGCGTC
GCCTCTAATTAAGGAATGGCGCCCGAGCGCAGGCATAACGAGCTGATGAATAATTAGAAT
TGGAGGAAATTGTGCAGCCAGGGTGGCAAATCTGGAGGGACAAGTGCTGAAAACAAAGCG
GCTGGCATTAAGTCCACAGTCAGTCAAATCTGTGAACTTGGCCAGCGGCTTTAACACTAC
CCCTGTGTGAAAAGAGGGAAAAAACAGCTCTGGTGGCAGAGAGAGAGGCCTTGGCCGt
>NODE_1742_length_518_cov_17.200771
AGACCCCGATGTGACGTCTAAATGACGCTTCCATTCCTCCCCAGAAAGAAAAAAAATAAA
AAATAAGGGAGCTATGTGATCGCTACATGCAAAATTATGCGAAAATTATGTGTTAAATTT
ACTCGGGTCTTATTCAAAAACGTGGTACTACCGGTGTTTCTTGCCATGCATTGTCCATTT
GTCATTTGTCACCCCTTTAAAGCCGCCCTGCGCCCCCTCCCCTCTCTCTCTCTCTCTGCT
AAGCATCTCTACATATCTTCTTTTAGCTTTAACGAGCCTCGTTAAGATCGCCATAATATT
CCACCCTCTAATTGCGTCTCTCCTCTCAGCGGATAGGGAGCGTTCGCTTGTGCGCGTGAC
GCGAGCCGCGCGGTGTGTGTGCGTGCGCGCGCGTGTGTGGTGGGGGGTGGGTGTTAAAGA
TGGGAGTCTGTGATAACCCCCCGTGCGCGCTGCACAAGTGGTGAAAGCCTCGCGCTACGT
AGTGGCTAATGATTGGCACGCTTGACAGTGATTGGCAGTGCTGCCATGGCAACGCCACAA
CGACACCAACAAGACCAATAGAAAAGGGAAACAAAATGTTTCAATGCt
>NODE_1751_length_394_cov_31.961929
TATGCAGGGAGCGGGTTATCATGCCCCATGTGCACCACTTGTTTGAGAGCTGCTTTCATG
CATTGCAGTATGACACAAAGTGGTCAGTTTAATGAGTGACCTCCACATGTGAAAGATGGA
TAGACAGAGGGCGAGAGATGTTCATTAAAATATAGAGTGAGGGTTTAATAAGGATACAAA
CCCACGATATGTAACACCTTAAAGCAGCACATTGGCACAAAGTCAGAAGAAAGACAGCAC
AGAAGATACAAACCTGTCTCGAAAAATAAATAATCAGAATATCTCAATAAATAAATAAAA
TGGGTAATATTTCATTAATTACTTTGAAACTAATAAATACATACATTTTTTAAAACTATG
CACATCGGCAGAAATCAATGACCAAAAAAATGTACTTGATACAGAGTTACGAAGAAATCA
TAAGTTAGTAAATCAAACCAAAAGTAGTCAAATCAAAAGGCACa
>NODE_1758_length_71_cov_10.605634
CAGATCGCCAGTCCATCGCAGGGCACACACACCATTCCCTCACACACTCATACCTGTGGG
CAATTTAGACACTCCGATCAGCCTAACCTGCATGTCTTTGGACTGTGGGAGGAAACCGGA
GTCCCCGGAGGAAACCCACAC
>NODE_1760_length_552_cov_41.474636
TGATTTCTACATTAAAGAGCAGATTTGGCGATATCTGCAGTAATTTATCAGGTACACTTA
CCTGCATTTGCATACCAATTTGTGATCCCCAAAATGTTTCTCCGTTTCTGTGTGATCTCA
CACCCAGAGAGATGTTTACATAACCCTTCAACTGTAACTTCCAGTAGATCTATTTCTCGA
GAAGCAACACATTATTTCTTGGTCATTATACATGCACACCTTGCATGATAAATAGTAATA
TTTACTGTTCTCATGCAAATCTTGACTAAACATTGTTCATTTTCCTTGTTCCAGTAATGA
ATCAAACGGACACCCTGTACTGGGGAATACATCTCTTTTATCCTCGCTTATGAATAAGGT
AAGACACATCCATCAAACGCTTTTCATCCCCAAGACAAATTAGCAGGACGTGAAGGGGGC
CTGTTTGTTTTTTTATGTTTCAGCGCTAATAAGATGAGTTTGTATCATTTAAATTTTCCA
GCCATTTTTCATACAGTGTAATTTTCACTGCACCGCTCACAAATTAATATAATGAAGCAG
TAGCTGGGTGCCATGCCAGATATATAGAGATGTTTGTTTTTTGATGAGCTGTTTTGAACT
CACCGTCCATTTCCCCCCCCCc
>NODE_1761_length_562_cov_23.418150
TTGAGTCATTCTTCTGATCCACAGCAGTAAGTGAACAATACCTTTACACTCACTCCATGC
TGAAACTTTTTAAATGTCCTGAAGGAGTTCTTATTTGAATCCCAAACCTATTGAGATATC
TAATGAAGCTATACCTTCCAGGCAGGCATATTTTTCCAAATGACAGTAATTTACATATGA
TGTATTTAGAGAAGGAGAGGGCAGGCTAATTCTATTTAGAGATTTTCCTTTGTTTTAGGA
GTCATTAGCAGCTCGCTCAAATCTAATTTTTACAATTTCATCATGCCAGCTTGGAAAGCC
TCTGTGAGCTCATCAGAGAAAGGCATTTATTGCTAAGTGTTCTCTATTGCATTAGCACAC
AATAAAGCGGCCAGGGACTGCTACAGACATTTATGTGGAATCCAGTTAACACTCCGCCAA
TTCGTTTTTTATTGGGACACAATCAATTTTTATTCATTTTAAAGCCAGAATGCGTTCTTT
CATTGTGTGCCATCCCCAGCTTATTATGGCCTAAACAAATTACTCAGTTGTTTGCACAAA
GTGGCAATGTTTATGTTAAAGATTTCCTCTTTGAAATTCAGACCTACCCCATGCATAATA
TGTGAGGTTTACATATGCTGCAAGGGatctca
>NODE_1762_length_411_cov_11.068127
ATGAAAAGTCTAAATGAAATATTTCATGTAAAAAAAACCTACATCTCCTAAGGTCGATGT
AGACGGCAGGCACGCTAAAAGCGGCTAGATATAGGGTTTAACGTTATTAACGCAGCCTTT
TTCCGTCAATGGTTGTCAACGTCCGCGAGGCCCCGCAGGTCATTGACGCGCGCGCCGCCT
GGGGGCTCGGTAGCGCGCCCCCTGGCCGAGGAAGGTGAGCGAGGAGTCGGGAGCGCGCCC
AGCCGAGAGATCGATCGGATTAAACTCGATTTGAGTGAAATTAACACAAAGGACAGAAGA
GAGCACACACACACTGGTCGGCGAGGTCGTGGATAGACGCCGGAGACATAATTCATGAGA
ATAAAACTTGATTTTTTTTTCTTTATTTATATTTAAAAAGAACCACAGTGGATTTTCATT
CGGAGATTCTAACGAGGGGTTGATTTGGTAAAAGCAGCTTGTTGGTAAGATATGCCTTTT
c
>NODE_1763_length_423_cov_27.475178
CTGACTTAAAGCACATAATTCCTTCGAAATGTGTTAAAAAGGGGTGGAAAATCAAATTTT
CACTATATTTCACAGGAGGCCGATTGATGTATTTTGAAGAACCAGAAATCTAAGCTAACA
GGAAGAAGGCCGTGTGACGGATGTTGCTGAAGCAAAGAAACAAAGAAACAGGAATATCAC
AAAAATGTAAGTTTTGTAATTCAATGTATTCACATTACAACATCCACATTTCAGCTTGTG
ACAATTTCTACTGATCTCCAAACATAGTCACTGTATGATACATAATACCGGTAGGCACTT
CCAGTAAGTCTGGCAATATAGTTGCTACAGTATAGTGTCTAAATTACAAAATGGTAAAAA
TAAATAATGTATATCTAAAAGAGTTTTTGTAGTTTTCATTTTTCATTACTGTACAGCATA
TATATTGTACAAAATGGAGCATCAACCTGCAAGGAAATCATTTCATCAATCATCATTTTT
ACTTTAGCAAATa
>NODE_1764_length_420_cov_29.466667
CCCCCCCAAAATATCAAGTAAGAACGTAAGAAAATGTCCCTTCTCACTGTCACTATACAT
ATTATCATTATATGTGTAAATGTATCCAATTTAAATGTGTTTACATAAAAAATAATGACA
TATTTTTATTGGTTTTACTGCAATTTCTGTGCATTTGAGCCAAAATTGTTATGTGTACAA
GAGCTATATTGTGTATTTTATTAAATTAATATATAGTTGTGTTGCAATATACATGGGCTT
AAATTGTATTTGGCAAAAGTTGCCTTAGTAGCTGTCGAACTCCGTGAGTTTGCTTTAGTT
TTGGGGTGTTTGTTTGTTTGTTTTGTTAAAGGTTGTTTTTTTTCCTCCCACATTGTTTGC
AGGCTTGTGCTCCAGCGCTCCCCTTTTGACCCCTGAAATCCCACCAAAACAAAAAGAGTT
TCATTCCAAAATACAAAATGTATTCATTTTGGGAAAATAAGTGTCACCTGctcgatattc
aaaagaaaca
>NODE_1769_length_506_cov_52.205532
TTTTGGGATGCTGTGTGGTAAAAAAAAAAAAAGAATGACAAAAAGGAGTCATCCTTTCTC
CCTGAGCCCCCACCCCGCTCCCCACCAGAGTAATGCAGATTTAACAGGCTACATGTTTTC
CCTTTCATCCACATACAAATGTGCTCTTATTGCCTCTTCGCCCACGGGCCTTTTAAGATG
CCTTTTTGAAATATGCTGTTTGATGAGCACATCATTGGCCGGGTCCCCGCAGTGATTAGA
GCACTCCTTTAATGGGAACGAGTTAGGGATTGAGTAAGGGGCTTTGGGCCGAGGAGCTCT
CCACCAGTCGTCTGCCCTCAACCCCCTGACAGTTCTCGGTGCAGCCCGATGCCTGTGAGG
ACCGTCCGCGAGAACATGTCGGACGCACAATCCCCTGGCTCTTCCTCCTCCTCCTCCACC
CACAGATTAACAAGGGGTTACCTTCATATTGCAGCTACACACTGTATTCGCAGAGGTTTA
GATTCCGATGCTTTATTACAGGAGGACAGGAAGATTTCTCTCTAATGCCTTTTGAATATG
CCCCATTGATCTTGTCTTCAGAGCTCTACCACAGCt
>NODE_1770_length_695_cov_42.375538
GCTGCACTGTGGCTGCCCACTGCTCCTAAGTAATTAGGATGGGTCAAAATGCAGAGAACA
ATTTCCCCACTGGGATCAATAAAGTCCCAATTATTATTATCATTATTATTCTCAAGGAAA
AAATAAATCAAGTTTTTTTTAAAAGCCCTCGCCTACCGTGGGTTGTCATGTAGGCAGGAT
GGGGTGGAAAGAGGGGTTGGGGGGGCAGACAGAGGGAGGAGTACGGTGCTTAAAGCTAAC
AGGTAACCTTTCTGTGCACCTAGGACAAAGACAGGGAGAAAAAGAGAATGTCAAATTAAG
AGAGGCCAGGCAGAGAGAGACGTGGCTGCCATATTTGTGTGGAGGCCCAGTGCTGTTGGC
AGCAGGACGGCTGCTTTCTGATTCATCTGGGGCCGTATGGCAAAGCTTTGTCAGTCTGCG
CGAGGTATAAATAATTCAGGGTGAGAGACGGCAATTACAGGGCCCTGCACAACCAAAATG
AATATTTTATAAGGACTAAAACTGCCCTGGAATGAATCACACACATGGAGTCTCTCTCTC
ACACACACAGACATACGCATGCACACACGCGCGCGTGTTTGCACGCCGTGAGCACCCATG
CACGCACCGGCGCGCGCACAAACATACTTCCACAACATAACACAAAAGGTAGCATATATG
AACCCTGTGCACAGATGTTACACTGTTAACAATATCACTGCTATATAAACCCAGAGTGGT
GCAATAAGGTTAATATTTGTCATGTACTTGCATATGGGATTTATa
>NODE_1771_length_360_cov_20.297222
GCATGTGTCTGTGTGTCAGACAGATAAAGAGTGTGCTCGCTCTCTCGCGCTCTCTCTCTC
TCTCTCTCTCCCTGTTCTCCTTTCTGTTCTGAGTTCGGCTGCGGTCCCCTGGGGGCCCGT
GTCTCCGTAATGGCTTGCTCCTGATTGCTCTGATACAGGTTAGGAATATTGGCTTTAATG
GTGTGTAAAATGAGCAAGCAGTGCCTGTGACATTTACAGATGGCTCCGCCTCAGCCTGTT
CTTCCCTAACTGCTCGTTAAGTCACGGGAAGGGCGAGCACTTCTTTAAGTGACCTCCCGA
TGCGTGCGCGCAACACCACACAAAGCAACACCTGTGATACCTCCGCCCACCCCGCAACCA
CACACACAGACCCTTTACAATGTGCCCACACCCGCagacacgccttacagcctaagggtc
acagcgggac
>NODE_1773_length_107_cov_71.897194
CACTACCCGTTTAGGTTTACCAGGTCTGTCTGGAAGCCTGCCCCGCCATCTGATCCAACT
CACCACCAGGTGGTGATCGGTTGACAACTCTGCACCTCTCTTTACCCGAGTGTCCAAGAC
ATGCGGCCGCAGATCTGATGAAACGACTACAAAGTCGATCATTGACCTTTGGCCTAA
>NODE_1775_length_203_cov_72.064041
GCATGTCTTTTGGGTATATGGGCGGCTTTCATAATTAGCCACGCTGCACGGCAAACGGGT
GGCATGCAGAGGCCTTTTTTTCTTCCTTACACAGGCGGCAGTATCACAGCTCCGATCTGT
CACCCTTCGCTTGGTCTAATGTGTGAAAGCAAGACGTGTTGCGCCTATTAGCACTTCTTG
GCAAGGCTGGCATGCTGATCCCCCTTCCCCGGGGAGCCTGGCAATATGGTGCTGCACGGT
GACCGCCCGCCAGCCCCGGCCCCCGCTGTCACa
>NODE_1783_length_158_cov_7.056962
CGTAAAATGGATGTAATATTTCACTGTAAATTAATCCATTTAGCACCAGCTGGATTGGCC
TGTGTTTATGAGAGGATGGAACCATTACTGGAGGTGGAGAAAGAGGAGGAATACCAGAGA
GAAAGAGGGAGAGACAGAGAGGGAGAAAGCACACAAATATAGCGAGGCTAAGGCGTCTAT
TTGGTGTATTTGCTTGTGCGAAAAAGTCACTGAAATAGTTACAATGTa
>NODE_1784_length_111_cov_19.360361
ATAATATAAAATGACAGGAAAAGATGAGATAATATAAAATGACAGGAAAAGATGGGATAA
TATAAAATGAAAGGAAAAGATGAGATAATATAAAATGACAGGAAAAGATGGGATAATATA
AAATTACAGTAAATGAAGAGATAATATAAAATGACAGGAAAAGATGAGATAATATAAAAT
G
>NODE_1791_length_575_cov_24.046957
GGGGGGGTTCCGCCGTAATCTCCCCAGGGTGCGAGTGAGCCATTGAGTGTGGATGGCTGC
TGAACCCCGGGATGCCTGTCACGCTCTGAGGGGCATGGTGGTGATGATGGTGATGCTGGT
GAGCCCCCGCCAAGTCAACTAATCTCAGCGCCGTGTTCCGTTTGGAAAACGTTGGGTCCA
TCACGGGGCTTCCCAGAGCATCCACGCTCATTACTCCTAATTTTAGAATAAATTGACAGC
AGGCAAAATAATAATGATGATGACAGATATATTTTAATCGCAGTGAAAAATAGAAGTGGA
AAGGGAAAAAAAAACTTTATGTAAAAGTTAAGGTTCTATCTACAGACTACATGGAATCCC
ATTCGGTTGAGAAGCACCAGCAGGACGCTTTGATACTGAATAGAGATTCATGGTAGACGC
AGCAGCCCGTGGAGCTAAACAATCATCCCGCCTTCTAATTGGTCAGAGCCTGGTGATTGA
CGTCACTTGTGACAGTTTCCAACGTGATGAAAAATATTTCGGCGACAGCCAGGGGCGAGA
GCGCATGCGCAGTGCCTCTGGCAACAGTTGGAAAAAATAGTTGTTCTGCAAAGGTTATTG
TACTTAAAACTCCTTCCAAAAAGTTGATCCAGAACTACAGTGGAc
>NODE_1800_length_71_cov_307.408447
TAAGCCGCAGGCTCCACTCCTGGTGGTGCCCTTCCGTCAATTCCTTTAAGTTTCAGCTTT
GCAACCATACTCCCCCCGGAACCCAAAGACTTTGGTTTCCCGGAAAGCTGCCCGGCGGGT
CATGGGAATAACGCCGCCGGA
>NODE_1801_length_522_cov_60.559387
CCTTTGCTTCCAGTGACTATATTTATCAACCCCTTCACCCTCTCCTGTCCTCTGTAGTCT
TTCACTAACTCTCTCTCCTTTTTCCTCTCTTCCTCCCTTCTCTCCCTCTCTCTCTCCCTC
CATCTCTCTAGCAGCCAGTAACTGAATGCACAAATTACGTTCCCCTCCACCTTTAACTCC
CACTAAATCTTTCCCTTTTTCCACTTTGCTGAGCCGGGATATTTTATTCCTCCATCAAAT
ATGCATCCCATTAATTAAGTGAAATTACTCTTGACTGCCAAATATCCCCTGCCCCGACGG
GTGTCAACACAGAAATGCATGACTGTGAACCTGCAATGACACGGCCCCACACTTAAACGT
GAGTTACAGCCTTCCCAGCTCCATCCGCGGGCAGATTACCAGACACTTCGGGGTGCCGGA
ATTAAGCGCCGTTCTCTCCTTGCTTTTCATAAGTGCACAATGGATGACATGCGCGCTTTT
GACAAAGAGAGGACTGATATTTTAATTACAGCCCCCCTTCCACCCCGCATCTTTTAATTG
CTGTTGTTAATCACTCATTAACTTACCCCCTTTCTAGTCTTTCTGTTTTGTg
>NODE_1802_length_71_cov_21.366198
GGTTAGCAAGTTCTGGTTTGGGGTCTGTGATTGAAGGGGGTGAAAGAGGGAGAGAAAGTG
AGAAATTGGGAAAAGAGGAGGGGGAAGCGGAGGCAGGGCCCATAGGGCTCAGAAAAGTCC
GCTCCCGTAGGGGGCAATGGC
>NODE_1809_length_205_cov_21.151220
CCCCCCCTACAATCAATGTGGCTTTTAAGATGCCTATTGATTCGTTGGCCCAGACGGGCC
CCGGGAACCAGGGGCCACGCGCTGACTGCTGGGCCACTAATTACTGTTATTATTTATACA
TCTGGGCAAAGTGGCAGGACTTAACATTCACCGTACAAGAGGCCACAGGCAATCAACAGA
GGTGAACACCTGGAGAGAGAGAGAGAGAGAGAGAGAGAGGAGAGACAGAGAGAGAGACAG
AGAGAGAGGGAGACAGAGAGAGGGAGAGAGACAGa
>NODE_1810_length_404_cov_35.878712
TGTGGGGATATTTGGGGATATTTTAGTGCAAACACACACACCCACACCCACACACACACA
CACACACACACACACACACACACACACACAGGGACTTATTCCAGTAAATGTAAACGCCTC
TTTGTTAGTTGCTGTGGCTCCTTAATACCCAGGGAGGGTAAAATACCTTTATTTGGCATT
ATGGAATTTGTCATGTTCAGTTGGAGCTGTCATATCTAGAACAGTGTGTGCTAATGTGTG
TAATCTGCTTTGCAACACATCAATTATGATGGATATTGCTCCGCCGCCGTGCTTCCAGGG
TTTTCTACAAGCCTGCAGGGTAATCAGTCTTCTCTTGTTAGGCAACCTGTTTACTAAATA
ATGATCCAATTTAAAGCTGAATGAAACTGTATAATGCTGCGAGTGTGTGTGTGTGTGTGT
GTGTGGGGGGGGGTTATGCTTTGTTgttcaaggaacaaacctaccagatcaaaa
>NODE_1813_length_1027_cov_13.409932
TTTTTTTATCAAAATGAGGAAGTCAGGATTAATGGCTACAATGAGCACGTTTTGCAGTGC
ACAGCTTTTCGAAGCGGGGTTTGAAGCATGATACTGCAACTCTCAGCTCCTGCTCAATGT
TTAGCTGGGACCTGTACTTGGTCTTCAGTGCAGCAACAGCAGAGAAGCCAGTCTCACAAA
GATAAGATGTTGCAAAAGGAAGAAGAATGCCCATGGCCCTCTGCCCTAAGAGTGGATACT
GCCTCTCTACACTCAGCCAGAATTCACTCAGTGTCTGTGATGTGAACCTCAGTCTCAATG
TGGAGTCAGACGTCATATCAATGAACTGGTCCTCCTCTGCAGAGCTGAAACCAGTTGGAG
CTGGTGCATTGAAAGGATCTCTCACCCAGTCATATTGGGAACTGTTTTCAGGGAAGTACT
TTTTAAAGAATCCCATCAGTGATGAAATATGCTCCTTAATATATGGAATCACTGAGGTGG
CATCATAGTCAGTAGTGTCAACAAATTCATGCAGGTTCTCGAATGAATCAGTATTTCCTT
CATCAAGTCGCCTGCCCCACATTGCAAGCTTTCGAGTGAAAGAGCTGATCTTGTCTGTGA
CCTGAGGGAGGTGTTTATCTTTCCCTTGAAGCTGTAGATTTAGTTCATTTAGCTTTCCAA
ATATGTCACTCAGGTAGGCCAGTTTTGCCAGGAAGTTCTCATCACTAAATTTTTCTGCGA
GGTCATACTTGTGCTCCTGCTCCAAAAACATTCTTATCTGCTCTCTGAGCTCAAAAACTC
GGGACAAGAATTTTCCTCGTGACAGCCACCTTGCTTCACTGTGAAACAGCACAGCTTGAT
GTTCAGCTCCCATCTCCTCACAGATAGCAGAGAAGACTCTTGTTTTTAGTGGTCTGGTCT
TTATAAAATTGACTACACCTACAATGTCAGTCATAACCTCACTTAATTCAGAGGAAAGGT
GCCTTGATGCCAGTGCTTCTCTGTGTATAACACAGTGTGTCCACTCAGCATTAGGTGAGG
CCTTCTTGATGAGTGCCCGAAGTCCTTTTCTCATCCCTGCCATGGTCTGTGCACCATCAC
TGCAAACACCAATGCAG
>NODE_1815_length_562_cov_31.476868
AATGCAAATCCCAATTTAACAACAAATTAAAAGGTAGAAAACAAAACAATAGCCCATACA
GCTTAAGAAATCTAGTCCTCTTGTACCTAGAATTCAAGAGCCGTATTCAACCATGCTGAG
AAAGACGTGCAAATCTATGTATCTCTACTGTTTGCATAATAGATTAGAAATTAGCATTTT
TGTTCATTTTCCATGTATGCACAGTGCCTGGAAGAATAACACCCTATGCATATCAGATCA
GCCTGCCTACAATTTTGTGCAGTATATTATTTGACAATCTAAAATGTGTAATTTGCATGA
AATTGCTTAATTAAAACACAGTCACTGGGGGTATTAATTTCTTTGTGTGACAGTGGAGAG
GAGTGAGGGGAGAGCAGGAGAGATGTAAAACGCTGTCACAGAGGCAGAAAAGAAATTCTG
CCACGTCTTTCTTCTCTACCCCTTCCGCTCTCCCCCTAACAGCACAGAGCAATGGAGGGG
ATAACGCCTGGCCACCTAATTTGGGTTACACTGGTAGACGGAGGCCACTGCACTGGAAAG
ATACTAAAGGGAGGGAGAGAGAGAGGGAGATGACAGGAGGTGGTGGTGGTGGTGTGTGGG
GGGTGGTGAATGACTAGGGAAGATAGGAAAAg
>NODE_1822_length_486_cov_43.448559
CACACACACACACACACACTCACACTCACACACACACACTCACACTCACACACATATACA
CAGACATGCACTCACACAAATGCGCGCGCACGTACACACACAAACACAGACACTCTCACA
CACACACACGCACACACACACAAACACACATACACACACACAAACACACACACTGCCTGT
TTTACCACTGAAATGAAATCTAATTGTTTTTCAGACCAGTCTAGGTTGACAGTTGACACC
ATGAGCCCCCCGCTCTGCTCCGCCCCACCCCACCCTGCCCACGGCTGATGGACTGGAGGT
CTTTTATTAGATATGATGGCACATTTCACAGCTCCATGACTTACAGAAACCCAATCCTGC
GATTAGTCCGCGCTCTGGCGTTATCTTAAGTTCCTTGTCAGAATTAATTTAGTGTGGGTG
GGCTACTGTGGGGCTGTCTGTATGTCCTGCTCCGCTCTGCTCAGCGACGGGTGGCGGGAG
AGACGTGTGTGTGTGTGTGAGGGGGGGGGGATCCTTTTCAAATAAGCTCCCGCAGATCCA
GTATGTGCCAAACAGg
>NODE_1828_length_467_cov_57.978588
TCGCTCTCTCTCCCCTCCCTCTCTCTCTCTCTGCCCCCCCTCTCTGTCTCCCTCCCTGTC
TCTCTGTCTCTCCCTCTGTCCCCCTCTCTCTCCCTTTGTCGCCTTCTCTCTCTGCCTCAC
TCTCTCTCCCTCTCTCCATTCTTCTCAGTCTCTCCCTCCCTCTCTCTCACTCTGTCTCCC
CCTCTCCCTCTCCCTCCCTCTCTCCCTCTCTCCATGGGTAAGCAGGTAATCATGAGCTGT
CACAGAAAGGTGACCCATTAATGTGATGGATACGCTGCGAAAAACAAATGGTGTGAAACG
TGTGGATTTCTGTCCTTACTGCACCTTGGCCTTTTGTTCTGTCATATCAATACCCACACA
GGACCTCATTACGCCGTCGCTCCACACAATGAACGGAGCAGCCGGGTCATTGCTGCGTGG
CCACGCTCCCTTTGACTGGCTCCGACCGGGCTATTCAGCTCCACCTGCCCCCCCCCAGGA
CTCCCAGGTAAACAGGTAGGGGGAGGAGGGATGCCCCACGGAGCGGGAGACGCCACa
>NODE_1831_length_309_cov_16.423948
ATATCCTCTTTTTGATGGGCGTCCCACGATATGGATGTAGCTTATTCTCCCTCTTTATCC
ACACACGCACGCGCAGCGATAGCCCAAGCCCACCGATTGGCCAAGCCCCCTACTCACCGT
GCCCCACTCCACTAGCCCCGCCATGAATGCTGAAGATGCTCGCGTGGTCGGACCCCCCGA
CCCCACTTCCCCACACCACCCCTCCCCCGGTTGGGTCCCCCAAATGAATGTATTTTTACC
TCTTGCAGGAGAATGTCGGGTAGGGAGATAAATAATTAAAGCGAAAGGGACCCTTTTTGA
CTGCATCTACCCTGCCACTGCTGGTAAGCTCTGCAATCCATTGTGACTCCATTATCACCC
GTCCTGCCAAAGAAAAAAA
>NODE_1840_length_286_cov_21.846153
TAGACAAATAGATGGATAGATAGACAGATAGATAGATAGATGGATGATAGACAAATAGAT
AGACAGACAGATAGGTGTCCTTCCTCTGCCTGGACAGCTTGACCAGGGCTGCAGGTAGTC
TTGAGGTGATTAACATGTTGGCACTGGCTCCTACATGAAAAGGCAACTGTTTCTTTGTCT
TGTAGAGTGTAAATATTGGGCTGGTGGAATATGAAAGCAGTGGAACCATAAGTTACAAAA
ACACAGGGAAAAGATCAAGAATGGGTCTCACATCAAGGAGACCCTGAGGATGTCTTTGTT
GTCAACTTCAGAAGGGGGAAGAGAGCAGCAGAGGAGGAAATGGCAGAGGGGGGGGC
>NODE_1841_length_252_cov_25.365080
TGTTGAGATAATACATTGTCAGTGTCATGTGACATCTGAAAAGACCCTCAGGTGCCGTCG
GAAATGAGTGTGTTGTCATATTTCATTTATGCATCCTTCTACAAAACTGTAATCGCCTAA
TTAGCTTGTTAATTAGGAGATTAGCATTTACTGATAGAGTGGCTTCCTCTGTCGTGATGA
GAGTAACACAGATTAAGTGAGAAGTTGTGGGTATATGATTTAACTATCTCACTGTCCACA
AAGGAGGCATGATTCATTCAAGGGTTTGTGAAATCACTGTTTATTTAATCACCTGAGATT
GATCCCTACTGATttttttttt
>NODE_1842_length_71_cov_15.253521
CTGCTTATCCTGAACAGGGTCGCAGGGGGGCTGGAGCCTATCCCAGCGTACATCGGGCGA
AAGGCAGGAAGACACCCTGGACAGATCGCCAGTCCATCGCAGGGCACACACACCATTCCC
TCACACACTCATACCTGTGGg
>NODE_1862_length_451_cov_65.787140
TTTTACTCACGCTACACTTGTTCTCCGAATCAAAGACCGTAGGCCTCCATTGAAGGATTG
AAAAAAAAAAAGTGCCAATTTTAATCATCTCCCCATTCAATCGGAGTTGGATAAATCATA
TCAGAGAGATTNNNNNNNNNNTCTTTCGCCCACGCATCGGGGAGACAACACAAATCTAAA
TATCCTCAGGTAAACGAACGCCGTCAAACTGACCCCGGCGCCTTTTACTCACGCTACACT
TGTTCTCCGAATCAAAGACCGTAGGCCTCCATTGAAGGATTGAAAAAAAAAAGTGCCAAT
TTTAATCATCTCCCCATTCAATCGGAGTTGGATAAATCATATCAGAGAGATTTACATAAA
TACAAACCATCAAAGACTTTTCATCTTCAAAGAGGTTTCCAAGACCCAATAGGCTTTGTA
CTGTAATCATCTGAGGTCACAACCCTGCAGGAGCAAGGCTGCTATGGCAACATAAAAACT
AATGCAGGGGGCTTAGCATAATACGCCCCCCCCCCCCCCCC
>NODE_1863_length_560_cov_19.792856
CACAAGTGACCGTGGTATTTTGGACTAAGCACACGGGTGAATGTGGTAGTTTGGACAGTG
TTTACACAACAAAAATCTCAGCAAGAATTATCGGAATCCGATTCAACACTCTCAGTTTCT
TTAACTGTGAGAATGTATCTGTGTTCAGGTGGTTGGAGTGCACACAAACTTGACAGTCAT
CCTTGGGATGCTGGTCCTCACTGAAAGCATTTTGGCAATCGAAACGAGACAACTTCATTT
CGAGATATGCCTAAAGTTGATTCTAACCAGTCTCGAAATGGAGACCTTTCGCATGTGAGG
CGAATTTGATAACCACTACGATACAAAAACCCTTAATGTGTCCACTTTTGGGGTGATCGC
CAGGCGCTCATCCCCCTTGCGGAGATATGGCCATCAATTACACTGCAAAAATATACCATT
CAGCACGAATACATTTTCTGATGGGATATTAACCGCTGTTGGTTTCAAACAGAATCAAAG
GACCCAGTACGCACGGCTGGGGAGACAGGGCCAAAACCACCACAATACTAACCGGATCAG
GGAAACTTGAGGAGACGTCCTATCCTTCTACTGCCCAGGTCAGCATGCTCCTGAGACATA
AAGAAGAGAGCAGAAAAGAAAATAGAGCAG
>NODE_1865_length_312_cov_32.682693
TTCATGTCAAGGCAGCAGAGAAGCATCACAACTCCTTGCTCGGACGCGCTCGGTTGTTGT
TGAGACATAATTGAAGCTGCGAGGGTCACATTTTTGGAATAGAAATTACAATCTTGTCTT
TGAGTTGTGTGGCGTGAACCAGAGATGTATCCCACAGCCCTCGTGTCCTTCACAAGACTT
TATTATTTATAACACATCGCTCTTTGAGCAATGACCAGTACTAATGCATAACCTTCTGTC
CTTCTGGCTGATTCGCTTCCTTTGAAACCAAAGATTGAGAGGAGAAGTGGGCGGATGGAG
GGTTGGGGGGCCGGGGGGGGTATAGGGCAGTGGAGATCCAGGTTAGAAAGAAGTTATTAT
GTTTGTTTTTTTTCCTTTTTTa
>NODE_1868_length_71_cov_15.563380
CAAGACACTGAACCCCTAACTGCTCCCCGGGCGCTGCACTGTGGCTGCCCACTGCTCCTA
AGTAATTAGGGTGGGTCAAAATGCAGAGGACAATTTCCCCACGGGGATCAATAGAGTTCC
AATTATTATTATTattattat
>NODE_1879_length_71_cov_9.605634
CCGTGTCCGTGTGGGTTTCCTCCGGGGACTCCGGTTTCCTCCCACAGTCCAAAGACATGC
AGGTTAGGCTGATCGGAGAGTCTAAATTGCCCACAGGTATGAGTGTGTGAGGGAATGGTG
TGTGTGCCCTGCGATGGACTG
>NODE_1880_length_72_cov_216.402771
CCTCCGGAGGCCCGCGGCGGGGCCCCGGCCGGTGCGTGGCCGAGCTGGGTGCACTATTGT
CGGACGCGGTGCGGGGCGCGGGCCCCTCCGCAGGACCGGGGCTGCCTAACCCGTCGGCAG
CCTGCCTAAGCGCGACGGAGCG
>NODE_1885_length_413_cov_26.460049
CTGTGTGCTGTCCCAGATCAATGTCCCAACATTCAGTAGCTGCACGATGTGTGTTTGTGT
GTGTGTGTGTGTATGTTACTGACAGGCGAAGGAGAGTTGAGCCTCTTGAACAGCCCACAT
ACGCACGAAAACACACACACACACACAAGCGTGTGTGCACACAATCACAAGCGTGTGTGC
ACACAATCACATATACGAACAGGAATCCATACTAGCCACAGGCACCTCTCCAATCTATTT
TCTGCTCAGCTGGTTTTAAATGAAGTTATTATGACTCATTAAAATGTCCGCAAGCCGGTG
GAAGTCGGCCAATTACTATTTAAATTTAGCCTCTTGCTCTCACAACCACGTTCCCCCCCC
GTACGGACCACCTCTCAGCATCATCATCATTACACACACACACACACACAGACACACACA
CACACACAAACACTAAAACTAACAAAGATGGCAGCTAGTATCAAGCCCTAGCTCTGGgtg
aca
>NODE_1886_length_405_cov_71.019753
GCTATGTCTGCTGGGTGTGTATTAGCGTTTTGGGAGTGTGTGTGTGTGCGTGCATCTCCA
AGTGTACGCACGCCTGTATTTCCCCCGTGTCTGTCTTTGTGTGCTGTGCGCTCGTGCCCA
TCTGTGTGTGTTTGCTGTGCTTTTGTGGTTGTTTTTTTACATAAAGAGTGGATCGAAGGC
CATGTCATTCTTCCACAACTTAATCAGGAGCTACACACAGGAGAGGGCTGCTGTAGCTAG
GACATTCCTGATCACATTAATGAGGTCCCCTGGCTATGCAGTCATTGAAGTATAATTGAC
TTGTTCGTCTCTTATTTTCCTAATAGACACTCTGACCCAGAGCACGTTTATTTCACGATG
AGAAATGTCAAGAAGGATTGGAAGTTTCCTCAGCGTGCCCATTAAAACTGAAGGCATGCC
ACCCTGTCTCCGGTTGGCCGGCACTGCCATTGGCTGACCGCCTCATTATGCGGAt
>NODE_1889_length_242_cov_42.495869
CTCCTTTTGGAGGGTGGGTGGTGGCTTTGGGGGAGGAGGAGGTGCAGAGGGGTAGAGGGT
AGCACCTCCCCGCCCATCCCCGGCCCCTAATCAGGCAGGCGGCCTCAGCTGCCCCCTTTG
CACCCCCACTGCCAGGGTGCCTATCATGCTCTGATCAAATATTAATGCCTTTTGACTCGG
CCGGCTCACTAATCCAAAGGCAATTAATATTATCTGTCAATTATTTACAGATCCCGAGGT
CCGGAGGCGATTCCCTGAGGACTACATCGACCAGGTTTGGAATGCATAATTAACTTACTC
CCCCCCCCCCca
>NODE_1890_length_329_cov_23.735561
GGTTTTTTAGGTAGTGGATGAACAATCAATGAATTCATCATTAAAAAATAATTGAGTGGG
GAACATAAAAAGGTCAAACAAGTGGCTGCATTTGAGGAGGGCATAAGGGGCTTAACTTTT
AACTTAGCATTTTTATTGACTCCGGCAAAACAAAATGAGTGGGCCCTCTTAAGACTCTGC
ACTCCGCAACGGCCATTCAGGCCTTGGGAGCTCCATTGTAGCGCTTTCAAGAGAATGAAA
GGAAACCCCACTGGTGGCAATGCAGCGGAACAGCCCCACGACAGGCCACAACTGTTCCCT
TCTGCATGAAAGGCAGGGGGGGGTTGGGGGGGAATGAAAGAAGAGATAGACTTCTGAGGT
AGGGCCAAAAACAAAGGAAACAAAAAATGCTGATCGTGa
>NODE_1891_length_392_cov_31.056122
TCCCTCTGTCTTTGTACTTGTCTACCTCTATAGCCAAAGTCCAAATCAATGAAAAAGCAG
TGTCTAGTGTCTGTTCTTTGCGTAGACTTCACGCCCCCTCCTCCACCCCACGTTACAGAA
ATGTTTCTCCCATCTGCGGCTTTACTTTCCCGGGTGACATTGAACTTCCATTGCCCCGGC
CGCCGAGACACATCTCTGAACTCACGCAATTACTCTTCATTCCCACCAACAATTTAGTAA
TGAAGTATCGATTTCCAGATTCACAGTTATGGATGATATTAGATTTTGTTTGATAAACTG
TGCCTGGGCCTCTAATCTGCACCGTCCTCCTTTTCCAGTGTCCGTAAAACAAAGTGCCAC
TAGAGGGATAATGACCAGAGAACATCGATGAACTTATTTCATCAATTTGTAACACTTGAC
AATGAAAAAGGGCAGGCATTTTCCAAACGACAATGTCAGAGc
>NODE_1892_length_202_cov_7.163366
GGCAAGACAGGACGTGCTCATACTGTCAAAACCACATCACATCCAGGCCCGGCTCCTAAT
TATGCAACAAAAGTGCCACAGTGGGGGTGGGGGTGGGTGAATACAGCACAGCCCAAAATA
AAAAGCAGCCAGCCAACGAGCTGTGAAATATACCCTGTTTCCCCAGGGAGGGGAGCTGCG
CCACAAGCCCAACACAGCTCCAAATTCCTCTGTTCTGTTCTGCCCCTGTCCCCCTGCCCT
GGTCCCCTATCATCCCGTCCCCCAGTCCAGAt
>NODE_1897_length_583_cov_38.891937
TCCCAACAACCAGTAGCAACCTCTTCACGATTTTTTATTCACAACAGTGACATTGTCAAG
CCAACCCTGCGTACAACATTACAATGCGTACATGTGAGAAGTGTTCCGAACCATCAGTCA
TCATTATTCTTTTCTCTAATAATCCATAGTATTTGGGACTTGTTTGTCTCTATAGGGCTG
TAGTAATCAAAAGTAATGAACCTATTATGGGCGGTAGCACCGAGGGCCTGGCGTGGCATT
AAGAGTGAGCCACATAAAAGGTTTATTAAAGTAAATTAAGGTCCATCACTGTCACACCTG
CTCCCCTATTATAAATGTATGACAGGTCAGTGCCTTCAATCCGAGCCGCAAACGGGAGAA
AGGAGTCATGCTTCCTATTACCAGCAGAAGTAACAGCATATCCGATGACTCACAGATTTC
ACTGGCCTGTGATCATCATACAGCACCATCAGCCCCGAATAATTACATTTAATAGGTTTT
ATTTGGAGATCCACAAGCAAATGGCTGGGGAGAAGAGTGGACGGATGGATTTTAACAACT
ATTTTTGTCTAAACAGTGTGGCATGCGTCTGCACTTTAACGTTATTATTGTGCATCACCG
TGTTTGTTTTTTTTCCCTCGGCCTTTACCTCAACCCCGtaaaagtttcgtctc
>NODE_1898_length_87_cov_24.724138
AAGGCTGAATGGAAGGGAGAGCGGCCAAGGTGTGGTTCTTGACTGTCCTGAGAAAGCGTT
TTGAGTAGCCCCTCTGCCTAAGTGAGCGAAATAGTGTGTGGATGGCTTGGTCAAAATCCT
CCTTACGGGAAGATATTCTATGGAATCTTATGATCTG
>NODE_1899_length_167_cov_26.886227
GAAATAGTGTGTGGATGGCTTGGTCAAAATCCTCCTTACGGGAAGATATTCTATGGAATC
TTATGATCTGTGATTTAACTATACCTCTAAATGTGTGTTTGGGATGATAACTATGCTTGT
GAAGTAGAGCGTGCGTGTCAGTGGGTTTGAAAAAGACTTTGGTGAGAAGTTTTTTCTGTA
ATGAATTGATGGGGTGAAAAAAAACCGTAGTATCCAGGAAGTTTATTTCTACTGGAT
>NODE_1902_length_376_cov_52.252659
TGTTAATCTTTCACTACGGGCCCGCTCGCTTTAACCTAGGCCCACCGGAGAACAGAGGAG
CGGAATAAAAGGGGTAGTAAAGAAGTGGAGCCAATGAAAGAGAAGGAAGAAAAAAGGAAC
AGAGGGGGCCAGATGGGCACCTTCACAGTCCATTTATCAAACCCAATGTGGCCATACCCT
CCTCTGCCTGCCGCTTTCATGTCCTAAACCCCCATGTAATTCTGTAATGATTTTCATTAT
CATATAATATGACCTTACAAAGCCTACAGCAGTTTGCATGGTCAGTGCAAAACTCACAGC
TGTTCCATTCAGTTTTTGGTCGCTGGCTGCGACAATATAGGCCTTTTTTCCTTGGCCGGA
GCAGTTGACCTCTACGCTCTTGTCAGTCAGTGTGTGAGGTCATCTCAGGAGAGGCCCGAA
ATGGCTTCACGTTCAAGTCAGTGTCa
>NODE_1908_length_433_cov_57.027714
ATTTTCTCTCGGAGAGAGGATGAAAACAATGAGGACGGAATAGGGAAAGAGAAGAGAAGA
GGGGAAAAAAGAAAAAGAGAAAAATGTGTGGGTGTGGGAGGGAGCGCGGTGGAGGGGGTG
TGGTGGCACGTTGGGCGCATGAAACTCTGCAAATTTGACTTATAACAAGCAAAATTACAT
CCGGCTGTCATTTAAATTATGGCTGCCCTCTATAAAGGTGTCTTTTAGGCGCATTAATTG
AATTCAGCACTATTTCCCAATAATAATCGGTAAAGTTCAGCCGTCTATCCTTCACGGGAT
CTCCCGCCGTGTGCCGGGAGAGGACGGGTCTATTTCACTGGCTTAATTTATTTTCATGAT
TGGCTGATAATGACGGCCATGCAGGCTGTACATCAGGATTAACCTTCATTTCACTGAGCT
ACATTACGATGACAGTCCTCGACACATTTCACCTACACAAAGGGCACCCACCCCACCTCT
CTCTGCCCCCGCTACATAACCAc
>NODE_1910_length_435_cov_31.142529
CAAAGGATAACCAGGAATGTTTGTTTGACAACAGCATTTACCATGCGTTGTTCCGAAGCC
CAGAGCCTCACAAACAAAGACAGATAGGCTTTAAAGAAGTCATTTAATTAGCACCGGATC
CTCGGCTTTTGGCTGCGGCTGACCAATTATACATTCCTGAGGCATGTGCAGCTCCTATTT
CACAGGAGCAAGGAAAAGGCAGATCCTCTGCAGCCCTGCCTGTCTGTCTCCTACAGTACA
TCTCTCGCCTTCCATTTAAGAGAAGGTAAATAGCCCAGACAGACAGCTTCATTAGCCAGC
GTCTGAAGAGCGCGGGCCCGATTGTCGCTTAAATAGTGCGCTTTTACTGCAGGCCCCAGC
CGAAGACCTCCGATCAATTACAGCTGACATTATTGTTTGTCGGCGAGGTTTTTTTCCTGG
ACAGAAGGAGTAAAAAACAAGATCAGGCTGGGCGCTTTGGCTGGAAATGTAATCTTCCCC
CCTCTCTTCGGGTTCTTAGGCTCCa
>NODE_1911_length_71_cov_7.309859
ACTCTCAAAAACCTTTTCAGCTGATAAGTCTCTAAACTAGCTCAGATCGTTTCGTGGTGA
TCAGACCACTGTTGAAAAAGGTACAGCTCCTGCTATTTGCACCAACTTTTCAGCGGCCCG
AACTTCAACAAAACGCTTTTc
>NODE_1925_length_252_cov_14.452381
CTAATGTGTTTATATACGGGAGCCCCGGGCCTCAGTGGAACATTGTTAGCTATATGCTAA
TGGCTTAAGGGAGAGTTAATCATCGACTACATGTTTCACCACATGTTCAGCTACCACCAC
GCGGTGGTGTGATCCAGGGGTTAGCAAAACAGCGGAGTAACACGATTGCTCTTTATGAGG
CCGGGGCCAGAAACAGAGCGACGGGCTCTGCAGACGACGCTAAAAAGACACTAATGACTG
GCATTCACCACGATCCAATTATGCAAAAGGGAATCCAAACAGTTCCATCATCCCCTAAAT
TAGATTGTCCTAACGAGATAAA
>NODE_1935_length_512_cov_51.835938
GTTCATTCATAACTGGGTACCATAACATGTGCACATGTTAGCCCAGAATGCTACCTCTGT
AGCTTTTCACTAGCGAGGGAGTTAATCATCAGAGGGTTGGCAGATGGATAAAGCCATGTG
GTGCAGTGTGTTTAATCTGACCAGAATGACATGTTTGATTGGTCCAAGTGGGGCTCTGGA
AGACCCTCTCCCGTGGCAGCCGCCAAGAAACATAAATCTTCTTCAACAATCTATTTTCCA
TCATACTTATTCACAGGGGACATTTCAAAGTGGTCTTTACCCTTTCTGTCAATGGCTGCC
CTCATCCATCAATTTCATAGAGAATTATACCCCAGATCGATGTGCTTCGCGACCGCTGAA
CATTTATCGGGGTCTTACTGGTCTAGGATCCGCTGCCTGTTCTCAGAGGGTCTTACGGCA
TTTCTCTTTGACCACCCACCCGTGCCCAGATCATTTACATTATGGTGGACAAACAATTCA
AACACAATGGTTTTGTTTAGAATGAGACTGCTTTCCTTTGGGATTTTTTTCACCCCGAAA
CGAATTTGAAATCCAAATGTATCTGTCAATGAACAATAACAg
>NODE_1938_length_510_cov_45.547058
CCATTCTCTCTCTCTCTCTCTCTCTCTCTCTCTCTCTCTCTCTCTGCCGCTCGCTCCCTC
CCTCCCTCTCTCGCTCTCTAACACACACACAAAGAGACACACAGGACAGGGTTTCAGCCC
TCCATCGGCGGCACTTGCTTCACTGAAGGTGAAAGAAGTGCTCACTCGAGCTCATTGAAA
AGTAGATATGACAGTAAATTTTTCCGGCCCTGCGAGATGGGAGATCTTGTTATAGCAGTC
AGGATGGGGGTCAGGGCAGTGGTTGCTTGATGATTGAGGAAAAGAGAAGTAAATTCATTC
TGCTTCGGGCACTTTGTCAAGTGCCAGTAGCTTACCGCTGAGAGCCACTCACCCATCACT
GTGTTACGGCCCCAGAGGTCACCCCCGCTGCCATAAATCAGTCCTCGCCTCCTCACCTGC
TAAACCTATTGCCTCCCCCTCTCTCGCCTGAGCCCGGGCAAGGAGGCTGCCTCCCCACCT
CCTCCCCCTGACAACAAAAGGAAGAGGGGAGAGGAGAGAACATAGCCACCAGCCTGGTGT
AGTAGTAGCGGGATAATTGGTGGGCTTGTGTGTGTGTGGg
>NODE_1940_length_526_cov_25.072243
CACACACACACACACACAGGTGTACCTCACCTTTAGCAGGTGTCTACAAAACAGGTCGGG
ATATTCCTAATGCGTAACATGTAGCAGTGTATTTATGAATGTGAGCTGTGCAATGCCAGG
AGAAGATGGGACATGGTTGACTGGCTTCTTCCTCGGGTATAAGAAGAATAGTAAGCGCGA
GGAAGATGGGACTGGGTGCTAATTCCTACTTTTCAGTTTAAATAAAGATTGGAGCGGGAT
AAAAGCCATTAAGGGAGAAATCAGACAGGCCATGCGATGGAGGACAAGAGCGGACAGCAG
GGAGGTGAGTGGAAGGATCGATACTCAGTCGATTCACTCAACACCCGGCCCTGCACACAC
ACACACACACATATGTTCTTTCGCTGGGCATCTGTGTGAGTGTCTGCGAGTGTATGTGTC
TGAGTGTGTGTGTGTGTGTGTGTGGGCGTCCAAGTACATGAAGGTAGGTAATCTCCTTAA
AGATGCAGTGAGAGCCAGAATGGTCAAAAATATGAAATATACAATAAAACATTTAACTCT
TTTTGGGGGATCAGGGCACATGAGGTAGATGTGCAGGTTCTCATTTGTTGTGATTa
>NODE_1941_length_308_cov_36.694805
CCGCCCCTGCTGCTAACCCACCCACCCCCCAGCCCCCCCCGGGTAACAAATGGGCCTTTT
CTCTGGGAATTGAGGCTAAACGATGGTTTCACTTAGAGAGCAAAGTGACTGTCCATCTTC
ATAACAGTACTCTCCATCAAAGAGCAATGAATCCCACCCCATCCCTGTGACTCTGATTAA
ACGCAGGCAATGGATATCCCCTTTGTGATGGCCTGCGAAGCCCGGGCTCCTGTGTCAGCC
TTGCACCTGCAACTATCAGCTTCTCCTTCTCTTGTAATAAAAAAAAAGAAAAAAGAAAAG
CCCCATGCACACATCTGGACAGGAGGTGCAGCTTGCAGCTCTGGGCCGGGGCTGCTCAGC
CAAGTCTGTTTGGAAAAg
>NODE_1954_length_342_cov_14.233918
GCGGCTGGTTCTCCGTCCCTTTATCCCCCGTCTCTCTTAGAATCAACGAATCCACAAGGA
AAGACCTGGGCATCCTGACCAACCTGTAGAGTCCCGCTGGGTGGAGTTTCCCGCTGTGAG
GGTGTAGGAGGACTGATGCCGGAGCCTGCCTGCTGCGGTTTAAATAGGACGGGGTTCGGC
CATGTGACGCACGAAGCTCTCAAAAGGGTTTTGTGCTTTTCTCCAACTGCACGCTTCACC
ATTATTTCACTTGTTAACTCAATGAAGTGGATAATGCAGTCCGTTGGTGTTGCCCCACCC
ACGCCGCGCTGCCCCCTTTAGGGGCGTTTGTTTCATCATATTCAGTTTCTCCAAAGGCAG
CATTTCTGACAGCAGATAAACGTTACTCTTTATTTAAAAAAGACACAAGTCt
>NODE_1957_length_548_cov_22.868612
AAAATAATTCATGTAAATGTGTAAAGTATAGGGATTTGCATTGAGTGCTACCAAGTTTGC
ATATAATATAGTTTTTTGTAAACTTCTTTTTAACATATCTTTCATCACGCGGATAGAATA
TATCAGTTTGCATCTACATGCTTAGAAACCAGCAATGTATGATTCATCAGAAAGGGGGTG
AATATTCGCAACATAACCGTTGGTAACATGGTTTTGGGGATTGGGGTGTCTAAAAGAGAG
AGGTTTATACATTTGCGCTGTAGTTGCAAAACACTGTTGATATTCAAATGATTATTGTAC
AAAATCTGGGATAAGCTTCTGTGTGAGAGCGCTTCTAAGTGCCTACAACTATTGCTAATT
CCACTCACCATTGTGGTCTGAACAAAGGCCTTAATCCCATTTCACTTTTGCAGAAAGCTG
GGGCTATTTTCCCTCTCATAAACCAACAACACTCCCCCTTAGCCAGAGCAGAGAGGCACT
GAAAAAGGGGCCAGTGTGTGTATACTTCAAGGCTTTTTTGTCTAACTTGGCCGGTGCTCT
GCATAAACTTTTAAGTGGTCCCAGTAGGCCTCAAACCCCTTCTGGTAGAAAAAAAAAAAG
CTACCACAGACTGTAAAa
>NODE_1958_length_203_cov_12.546798
TGTTTTTACCACCTAATCTACTCATTGATTAATGACCACTGACTATCAGTTTCAACCAGG
AGAGGGGTAGGGAGAGGGAGAAAGTGGGTACATAATGAATGAGAGAGGGATGGAGGGAGA
GAATGAGAGATGGAGAAAGATAAAAATGGAGAAAAAGAGAGAGATAGATGAGGAATAGAA
TGAGGGTGAGAGAAAGGGGGAAAGATAGCTATGGCGAGAGGAAGAGAGATTTGGAGGGAA
GGAGAGAGAGTTTTGACTACCTAATCTACCGAg
>NODE_1959_length_336_cov_35.101189
GGCTACTCAAAACGCTTTCTCAGGACAGTCAAGAACCACACCTTGGCCGCTCTCCCTTCC
ATTCAGCCTTTACATCTACACACACTTACTCACACACAGCACACACACTTTCAAAATATT
AATGCGCATCATCCCGGAAACTTTCTTCCCTCTCCAATGCAAGACGTAGAACCGGTGGCG
GGCCCCATCCAACCCAGAACCCCAAGTCCCCTCCCCCCTCCCTTCCCTCCTCCTCCTCCC
CCTCCCTTAACTTCCACCTCCCCGCTTACCCAACCAATACTTATCCCTTTAGTTACTACA
TTTTCACATAGACTTAGATCCCTACACCAGACCATTAAACATAACTTCACCACAACACAA
AACATTCATGAACCTCTGCAGTCATACAGAATCATATCAGCCTTCA
>NODE_1960_length_291_cov_21.422680
TATTTTTTTCTTGCATTTTCTATACACCCAGTGACCACAAACGGTGTCTTTGTGTATGGT
TGTTAAGTATAACGTAAATGTTTTTATTTTTGTCCTGTCCCACGTTAGCATTGTATAACC
CAAGCAGATATCATTACGTTAAAAGACTGTGAATGTAAATGACTGTTTCTCTCCTTCCTC
AAAGTGAACGGTTTCTAACATTGTGGACCTGTTGCAATCTAGGTGCAATGGCTACTAAAG
TGAGACGACATGACACGCGGGTCCATCCTTACCAAAGGATTGTGACCCCAGACAGAGGTC
AGTGTAGTCTCTACGATACACTCTGCTATTCACTGCTGCATTGCATTGTTCTGTTTATGC
c
>NODE_1962_length_344_cov_32.601746
ACAGAGAGACTAAGGGCTCCCCTTTAGCCCCCTCTCGGTGCTTGTCCACCTGATGGGAAC
ACGGAGAGCGGGCTGTTCTCCATCTCATCAATACAGTGGGGCTCTTTGTCAGTAATTTGC
AATAAGTGTCCGGGCCACATCTTAAGGGACCTGGAAATCATTACTGGCTGAGGCCTTACT
CGGCTACTAATTGGATGCGTTGGGCCTTATCAACTGAGGATTTTCCGAGACCTTTGACAG
ATACCAATTCGAAAATCATTGTTCAGTTGTCAATTTAAGAGACCGTTAAAAGAGCTTATT
TTAATTTTAATTGGAACTTCCTCCTGCCTTCACAGTGAGCCGCGAGGATTAAAAATGAGC
TAAGTGTGTGTGTGTGTGTGTGTGTGTGTGTGTGTGTGTGTGTGTGTGTAAGTg
>NODE_1975_length_232_cov_13.737069
ATAAACAGCGTCGGTGTTTTTTTTTTTTCCTTTTACTGTCGAGAGGGAGGGGGTGGTGGA
TGGGTGGGGTGGGGAGGACCTTATCAGGGCCCAACAGCCCTGTACTTTGCCGCCATGATA
AAGTGGCGCAGAGGAAAACCGTACAAGGCTGCCACAATCCAAAGACGGATTAGGTTTTTC
TGACATAATCTTCCCTGACAAAACCCCTCCCCAAAAAAAGTAATCAATCGCCCTGTACCG
TATTATCAGAAGCATGCGATTAAAGAGCTGTTCTTATTCCCCTCCACTGTACATTTTATT
Ac
>NODE_1987_length_123_cov_14.593496
GAGTGGATGGAGCAAGCCAGACGATCGGCAACGCGCTGTTGGAGCTGCTTCCCGTTTTCC
CGCCATTTTTCTTGTGTGTGTGTGTGTGTGTGTATATATATATACATATATATGTATGTG
TGTGTGTGTGTGTGTGTGTAGATACATGGATCTATGCTGCGAGGGTGAGTGTGTTTATAT
ATTTATTTATTTA
>NODE_1988_length_71_cov_8.098592
TTTTTTCAGCGGTAGCCTGCGTGCGGCAGACCTGTCGTGGAGGGAAATTTCACCAAATAG
GCTCCCACACTTATTACATACTTTACAATTCCTTTTTTTTTTAACATTTCCCACTGTACA
GTTATGCCTTCGCACACTTCT
>NODE_1990_length_365_cov_44.838356
TTTCAAACGCGTTGTTGTAGCTGGTAGTTGTGCTTGTGTGTGTGTGTGGGGGGGTACTAT
TGCATGTGTGGGGGGACTTAATGACTGGAAAAATTGCAGTCAACAACTCAAAACACTCAA
GAACAGTCAAGAGCACTCCATACATAGGATATCTAGCAAAGAACTGGAAGTTCGACTTGA
AAAAGGCCAAACTATAGATAAGCTAGAAATGGTACTTAGGGAGGGAGAGAGGAAGCGGTG
GCGTGAGGTTCTGACCAGGTTGGTGGCCGTAATTCAAACTTTGGCAGAACTAATTATTTC
CCTAAAGGAGACCACAGGCACACTCTCTACAATCCAAACAATGGGAACTTTTCAAAAGAA
GTTGAGCTCAAGGCCAAGTTTGACCCGGTTCTGAAGCAGCATGTTAGTAGTGTGGAAAGG
TGAGCAAACCTCATc
>NODE_1992_length_482_cov_69.265564
GGAAGTTACCTTGAAGACATCACATAAATGCCAGTGAGAGAGATGAGCGTTAGACATCCC
CGTGGGTCTCCGCACGACAAAGCCCAGCGAAAATCAACTTGTTTGAAGTCATTAAAAAAA
ACTGAGAGAGGATGAGATGCGGGCAATGTCACATCTCAATATTCCCACTTTTGTTCCATT
GCGCAGGCTCGTTTTGGAGAAGTGAGATTTAGCGAACAGGAGACGGATTTAGAGAGAAAA
TCCCTCACATTTATCTACATTACACAGACATTTTCAACAGGAAACAGCTGGGGCAGCATT
TGCCTCCTACTCGTCCTAAGTTATTCATTAAGGGTTTTTGGGCACACATTCAAATAACGT
CATTTCTCTTTTTTTCTTTTTTCTTAGAAGGGGATTGAATTTTGATCTCTCAAAGACTTG
GTTATAGTTCAGATCAAGATAGAAGCGGCGGCACTGCGCCACCCGTGGCGCACAGAGGGT
ACTTTAGGTGCCGGAAAGCGCACGACTTCAGGCTGGGGAGTTAGGATATGATTGTTGTCT
TTGCGCGTCGTt
>NODE_1996_length_449_cov_47.302895
GTGTCAGTGCGTCGCAGCCCAGATGGGGACAGGACGGGGACAGGACGGGGATGGAAATGG
GACGGGGTGGGGATTTCCCATCATTTCTGGGTTTGCTGTTACTCAACATCAAGAGGAACT
GCATCTCCACCGGGGCAGGGAGGCCTGGTAAAAGAATGGAGAAGCTTCACAGGTCTGTTT
GAAGTGGTTTTCTTTTTCTGGGAGGTTGCCCCCTCGCTCAGTCCTCCTCGGGCGTCTCGC
TCACAGCGGGCCCTGACAGCTTGACACATTGACAGCCGCCGCCCGAATGACAACTGATTT
GTACAAATTTCAAGCCTTATAAATCCACCTGTCACAGCACGAGCACAAAAGAGCTCGGAC
CCAGCAGGTAATTCGGGAGAGGTGGAGGGAGAAGAAAAAGAGGTCTCCTCCTCCTCCATC
CTGACAGCCCCTGTGAGGAGGTAGAGAGAAGAGAGGAGACGGAGAGAAGAGAAGGAGAGC
CGGCTGCTTTTCCTCTCCTGCCCACTCCCTCCCTCCAGc
>NODE_1997_length_523_cov_54.940727
GGGGGGGGCGGGGGGAGGGGGGGGTATAAAGAGAGCATAACCATGGAAAGGGGCTTGAGC
GCTCAAGAATCTTGTCTTTCTGTTTACCCCCTCAATCGAAAGACACAAAGGCTGAATTAC
TCATTCAAACCTCGCGGGACAAAAGGGAAGGAGCTGGATAGCACTCCTGCATTTGTAGTC
AAACATTTAGAGACTTAAATCGAGTCGTCATGAAGGAGAAAGAGTTGGACAAAGCCCATA
GAATTGCCATCAGCAAACATTTTCCTGTGTCATATTATGGGGTAGCCATGGCTCCCTCTG
GCCCGCGGACAATAGCACAAGTTTGCACACTCGAATACTGTCACCCTGCCAACGGCAACA
AGAGCCGAAAACAGGACAATCCCCGGAGAAAGCATGAGCTCCGCGGGGAAGGTTGCAATA
GAGGAGGAAAGGAGACTTGTGAAATGCTAATTGCGCTCCATCCCCTTATTGAAGGAAAAA
AGAGCACCCTATCGTTCCATTGAACCACGTCCTCTTGGTAGCAGAGTGGCATGGCATGCA
AGGAAAGTGTTTGTCTGGTAAGTAACCTACACCGAATGCCGATGCAGCTCCGt
>NODE_1998_length_466_cov_46.261803
TAGAGCTATCACTGGTGCCTGTTAACTCCCCAACCCCCAGGTAGAAAATGGTAATAATAC
CACTTAACATCGCCACACATATGGAGGGAAAAACGAAAATGCCAACAGCAGCTCAACTAT
AAAGCAAATCTAATTGAAATATTAATCCGCTGATTAATATAACATCATGAGAGCCCATTC
TCTTTGTTGTTAAACAACAAAGGGTTGCAAAATAAGCAACCGCCTAAGAGGTAAGGGGGT
TTAAAGAGTCCCACAGAGGTGCTAAAGCCCCTTTCAAACATCATTATTGTGCATAATGTA
TTCACTTCCACAGTGCTGAGATCTGATATCGATGTTTACTCATTTATTTTTTAATTAAAG
TCGGTCGTTAATTAATTCTTTGATGAGGGGCGTTTTGTAAATCGTTCTCCTTGGAAGAGG
AGAACGAGAGATGCCTCGCTCCTGCCCGTGGTGCCCGGCGTGATTTTTTAAAAAAAACCC
CAAAAAATGCCAGGTATGAAGAGAAAAAGTTGGAAGTTGTGACGCGGGgtcatcgt
>NODE_2011_length_99_cov_8.242424
TACTATGTACTATAACCCACCTCCCATCATCATTACTATGTACTATAACCCACCTCCCAT
CATCACTACTATGTACTATAACCCACCTCCCATCATCACTACTATGTACTATAACCCACC
TCCCATCATCATTACTATGTACTATAACCCACCTCCCATCATCACTACT
>NODE_2012_length_444_cov_35.671169
TGATGACGGGTTCTGTTCCGCGCTGGTGTCAGAGAGCACTCATATGCTCAATGGAAGCAG
GAGATAAAAATGTGTTTTTTGTTGTTTTTTTTCCCCCGCTTTTTTCCCCTCTCACGCCAA
GGGCTGAATCGCGTGCGCGGGCGCGTGTGCCAGTGTGTGCAAAGAAAGCCCCGGCTGTCT
GCTCAGCTGCCTCCCTGTCTCCAGCAGGGCAGCTGATTTGGTTTGTGAAGTATGTTAATA
ATCAAATGATCAACAAATAATAGATGTATTAGTTCATGCAGCTTGAAATGTCAAGGAGGC
TAAAAGCGGAAATCTAATACCGAAAGCCCTGTTATATTATATTCCGCGACAAACCCTCCA
GTCCAAATTATACAGCCTCCCACAGTGAGTAATCTCTACGAAAAACAGCGCCAATATTTT
GTAATTAAACTGAGTGGAAAAAAACAAGAAAAGGAAAAACAAAGCAGCGAACGTCGCCGC
GGATGGAACTCGCAGGGGTTTCTTCTCGTCTTTt
>NODE_2013_length_168_cov_7.886905
GACAAGCGAAGTTAATACCTATCTCAGGCTAACTTTTAATTGGCCTAATATGTAATCACA
AAATGACAATAAAACAAAGGGAACATGGCCACTTTAAGACCTTTATCTTCTCTGCTCGGT
GCCCAAAGTGTCATGTCCATAATGGCACCACCGGATCTACAGAGTAAAATAACCACTATG
GCTTATTGTTTGGACAATATTGGAACCCCCTCACCCCCCCCCCCCCCCCCCCCCCCCc
>NODE_2015_length_448_cov_28.178572
TCTTTTTTTTTTCCTTCCCCCACTTCTTTTCTCTCGTTCCCACCCTCCTATCTCTCACTC
TGCTTTTTCTCTGAAAAAAAAAAAGAAAAAATCTCATGAATGATTTATATGTGTCTTGTT
ATCACCAACGGTTTCTATAGACCCCAACGCATTCACCAAGACATTTGTGGCGTAATTGTT
AATTTTAATGCCATAATGGCTTCAGATGGGAGCTCTGATTAGACATTTATTACACAATTA
AATGAAACATACTCAAGAATCACAAAAGGCTTCCGTAATTATTTCAGGCCATTAATAAAA
TGGGCATTAAATTATATTGGACACAAAAGAGAAGTGAAATAGATTTCCATTAGAGCAATA
GAGGAAGAGAGGGGTAATAGATCCTGCCTGAATTCACTCTGAAATTAATTGTTGCCCAGC
CTATTTCCACACACAGTGGAATAAATGAATGAGAAAAGAGAGGAAGAGAAGAACGAGTTG
GTGGCCGAGAGAGAGAGAGAGAGGGAGAGAGGGGGGGg
>NODE_2016_length_84_cov_8.452381
TAATGAAAAATGCAAATGTTGTCAAAAATGGTGTTTTCTCAACGAGGGAAGCGTTTTGTT
GAAGTTCGGGTCGCTGAAAAGTTAGTGCCAATAGCAGGAGCTGTAACTTTTTCAAAAGTG
GTCTGATCACCACGAAACGATCTGAGCTAGTTCa
>NODE_2026_length_288_cov_28.006945
TTGACTGGTCAAAAAGCCGGTAATTTACCAGGCAGAATGTCGCGCGTAATTAAAAAGAGT
GCACGCACGCTTTAACTCTGCGCTTGGCACCTACAGCGGCAGGGCGACGCCCACCTGGCT
AATTATCATTATCAGTGAAAACGGCGTGGGTTTGTCTCATTAGCTCCATGTGCATTTAAT
TAGAGGCAGGCCGAAATTGGATTTAACTTATTACTTTTTCGTGGATCGCTTTCTCGTCAT
TGCTGGGAATTGGATAGCAGCCCAGGTAACTAATAACACCAGCCGCGGGATTGGGGCGTG
GCGAAAACCGGTAATGAGGAACAACACCGTCAGACCCTTGCCGACAGTACACCGGCGc
>NODE_2035_length_455_cov_19.854944
ATATTTGAGGGCGTTACTGGCTGACTGTGGTTCAACAATACAGAGCGCTTCCTGTGAGGT
ACCTGTGCAGCTCTCTTGGTCCTTATTCTAATCGTATTTAACAGCCTCTGCCTGACATGC
AATTCAATGCGGGCTCCCAGATTGGAGAGTTTCCAAACAATCCCAAGCTCACCCAAGCTT
GGAATTGGTTTTCCGTAGAACATCTCCCACCTCCCTTTGGGCACTTTACCAATTTGACCA
AATTTGTTCCATCACTGGTTTGTAAGTACCAGAAGTGTTTTCTGCCTACACTTGGACTCG
CTTCTGCAATTTGCACATTCTTTGCAGAGCATTAACAGTTTTGTCAGGGCTCGGCTCCTG
GCGGCAGTGTTGAGAGGTGGGGGGAAGGGCATGCCTTTTGGAAATGCTCACTATTACACT
GAATATGCTCAGGAGAGATTGACAGTGTCCGACGTCTGACAACCCACGGAAATAATGGCA
GACTGTCACCAGTACCCGAAAGTGTAACGGCCTcagaatcttttc
>NODE_2037_length_283_cov_20.116608
GCAGTACTGTACAGAGCCAGGTGCTGATATTACTGGCTTTTAGAGCCCACATAAGGCTAA
CCACGCTGGGTAACTGCCTGCTTGAGTCCATGGCAAAACAGAAGAGAATAGGCAACATAG
GGAGGCTGGCCAGCTACAAGACCGGCTGCCCCTGTACTCACCAGCACTGGTAGAACACAG
CAGACACACCAAGAGCACAATCACCACCGTCAGGATCTTCACATTCATTTCTGCACTCCC
CTCTGGCTCTCCGCTAGTCACTCGCTGATATACTGTAGTGATGTGTGTGTGTGTGTGTGT
GTGTGTATGTGTGTGTGTGTGTGTGTGGATGGGAGGGAGGGCGAGGGAGAGAg
>NODE_2039_length_329_cov_91.361702
AGAGAGAGAGAGAGAGAGAGAGAGAGAGAGAGAGAGAGAGGGGAAGGAAAAATCAATCTA
ATACTGCAGAACTATCAGATCATATGAAATGATGGATTCTTGGTCTGAGCATTCAGCCCT
TGTCTGCCGAGCTGTGCAAATCAATTCAAACAGGCACAAAGAACAAACACACGGCGCGCA
CCACAATAGGAAATTGAAGCGAGCGGACCCTCCCTTTTTAAAATATGCCACTACGTATTT
GTTTTGCGGATTACCATTCTGAAATGAAATTTGAACAGTTGCTTAAAATAATATACAAAA
GATATTTCCTGTATTTTTTTCTTTCTTTAAAAAAAAAAAAAATCCTCCATTGCACTTCCT
ATCCCCCCGGCCCCATCCGCTTGTTTGTTGGGGGGGGTc
>NODE_2040_length_118_cov_5.415254
GTATGTATGTATGTATGTATGTATGTATGTATGTATGTATGTATGTATGTATGTATGTAT
GTATGTGTGTGTATGTATGTATGTATGTATGTATGTATGTATGTATGTATGTATGTAAGT
ATGTATGTATGTATGTATGTATGTATGTATGTATGTATGTATGTATGTATGTATGTATGT
ATGTATGT
>NODE_2042_length_175_cov_20.702858
TGAAGCTGCATGGATACGGGGAATACAAGAACACAACACTTGCTGAATTCAAGGTGAAGA
GAGCCAGATTCGATGAAAGGGCCACTCTGCCTGCTCTTGGATTTGTACCTGTTAACAAAC
CGATCCTCACAGCATCGTACGAAGTTGCTTACCTGATCGCAAAGCAGGGCAAGCCACACA
CCATTGGTGAAACACTCGTGAAACCAGCTGCGTTAAAGATGGCGAATCTGATACTCGGAA
CAGCg
>NODE_2043_length_441_cov_30.092970
TGTGTCACTGCGTGTACCACACTGAGCATGGAGAAAAGAAAAAAAAGCAGAGAATTGTCT
GAGGAGGTCAGACAGAAGATCGTAGCCAAGCATGGACAATCTCAAGGCTACAAGTCCATC
TCCAGAGACCTTGATGTTCCTGTGTCCACCGTGCGCAATGTTATCAAGAAGTTTAAGGCC
CATGGTACTGTAGCCAACCTCCCTGGAAGAGGACGCAAGAGAAAAGTTGACCAAAGATTG
CAGCGAAGGATTGTTCGAATGGTGGAGAAAGGACCTCGGACAACTGCAAAACAGATTCAA
GCTGACCTTCAGACACAAGGTACAACCGTTTCAACTCGCACCATCCGTCGCCAACTCAAT
GAAAGGGGGTTCTATGGTAGGAGACCCAGGAGGACCCCACTGCTGAGAGAGAGACACAAG
AAAGCCCGGCTGGAGTTTGCCAAAACACACCTGAACAAGCCAAAATCCTTCTGGGAGAAT
GTCCTGTGGACAGATGAGACCAAATTAGAGC
>NODE_2044_length_160_cov_9.100000
ATCTCACAAGATGGAGGAAGGTCACAGATCAGTCACGGAGATGATTGAGGGCTGGAGAGG
ACAACGAAGACAGGAGGGAGGGAAGAAGGGAAATGGTGGCGATGAGGGACTGTGGGGTGT
GGGGGGGTGGAAGAGGAGAGGAGAACCCGACCTGTTTGAAGGACAATTCCTTAAAGGAAA
ATTCCAGTGTGATTGAATGTAGAAGCTTCTCTCCCTGATTAAACTTTTCg
>NODE_2052_length_81_cov_56.604939
GCGATCTGTCCAGGGTGTATTCCTGCCTTTCGCCCGATGTACGCTGGGATAGGCTCCAGC
CCCCCTACGATCCTGTTCAGCATAAGCAGGTTTGAAAATGGATGGATGGATGGATGAATG
CCGTTGCAGACCTTAATACTCTGCAGTAGTT
>NODE_2056_length_457_cov_26.713348
GATTCCACCTCAAGGATCCTCCACAAAAACAAAAGTCACATTTGTCTCAGTAATTACCCT
CAGCATATAAGTGGATAATGTGGTTATTACTGGATTCTTTGCTTCATTTTTCCCTCTACT
GCGCCTTCCTCTTTTTGTCTTTTTTTCCGAGACTGTTGAGCTGGTAGGTTCAATGCTGAG
GCACGTATGCACTCTGGAAAGGTAATCTAAAAGCCAGTTGAGCCATGACAAATAGAGACA
GCTGGCCTAATTGAATCATTTGAGCTAAGACAGCTCAACTTGGTTATCCTCTCTCCAGCC
CCACTCTGATAGTAGTGCAGGAATCATTGGCCATGAAATCATGTCTGCGCTCTCTGACTG
CATCCTTTATGACATGACAGCAAGCCCAGCCTGTCTCTTCCACTCTCATACCAAAAAGGG
CCCTTCGTCATAAACAGGCCAGTGTAGAGGTAAAACTACTGCCTCCACATCACCAGGATG
GGATTTAAGGGGAGGCTTGATAATCTAAACATAATGTTAAATACCAc
>NODE_2057_length_393_cov_28.468193
ACAGGTATATCTTAAGCTCCCTGTGTTGACAGTGTTGACTATTAGCAGGCAGATAAATTA
TTCAGCACTTACAAGAAGGTGAAAAATGTGAAAAATCTCCATTTCCCCGGCTACAACAGG
ACAAAGCAGATTGCCGGGGAGGAAATCATTTTTTCTTCAATTACAAAAGGCAAATATTTA
TTATTTATAAGTACTTGCCTTGTATGGGCTTAAATGTTATTTATGAACCTGTTGCACAGT
GATTTCCAATGTAACTCATTATTTTTAGCCGGAGGGTGTTGTAAAGGAGCAAGGATATAT
TTAATGACATTCTGGTAGTCGGAGCAATTACACTGTAATCATTATGTAAAATGTCCTATT
AATTAAACCAATTTCTGCTGGAGGAACATTCTTTTCTGCGGTGCGCCAGTTCCCTCATCC
TTCAGACTCCCTTGCTGTCTCCTGTTTTGCACCCGGACCATac
>NODE_2058_length_297_cov_27.531986
AGAGAGAGAGAGAGAGAGAGAGAGAGAGAGAAATTGAATTACAAGGGTTTCTCAGTTAAT
GTATCATCATCTTTGTGAGTTTGGATTGGAGTTATTAGAGTATTTCACTTCATTGCATGA
CCTCCTGTTCCTCGCCAGATCATGAATCCTATTCATTACAAAGCCCTTCTGGAGTGCCCG
CCTTTATAATATTACTCAATTTATATTCCGAAGCGGGCTCCCGGGAGAGCGTTCAGCCCT
TTGAAACGACGACTACCCCCCCGCCAACCACCCCCATAACCCAATCACAATATTTAAAGG
GCAGCAAAGAGCTTTTTAATGCGCATCGTAGATAACCATTTAAAGTGGATTGCTTTGGTT
TAATATg
>NODE_2059_length_168_cov_13.196428
CTCTCTCTCTCTTTCAATTTTTTCTCTACTTCCGGCTGTCTAATAGAAGAAATGCCACAG
AATTAAAACAAAGCGCTTTTCCTTGAGTCTCCTTTTGCTTTTTGCAAAACCACCCCTAGT
TCTGTGACTCATTTGGCAATGGCATTTGGGTTGGCAATGACTGAGTGGCAGCAGGCCAGC
TTCAGTGATGGAGCTGTGGTGGAGGGTAGCGGTGGTGGCAGTTGTGGGGGATGCTTGA
>NODE_2060_length_87_cov_8.321839
TCATTTCACTCTGCTCATCTCCTCCTCTGTACAGCTCCTGCCACTCCACTCTACTACTTT
CACTTTGCTCATCTCCTGCCACTCCATTCATTTCACTCTGCTCATCTCCTCCTCTGTACA
GCTCCTGCCACTCCACTCTACTACTttcactttgctc
>NODE_2061_length_71_cov_8.338028
CCACTGGCAGACTTGACCATAAGTTGCTCTTCGCATGCGGCCCGTTTTAGTGAAGGATTT
CTCCCCACTTATCATCCAAGCCTCCCACTGAACACGGAGCGCCACCTTAAATGCACGATT
TAAACTGATGTCGAGTGGCTG
>NODE_2063_length_482_cov_34.943985
AGGGAGGGGGGGGAGGGGGGTTGAAGGAGAATGCAGCAATCACATTTTTAAGCATGCAGA
AGCGGGCCGTGTGTACGGGTCTTCTCTAGGCTAGTTGCGCCCAACGTCCGAGGCAGTAGC
CGTATGGGGAGAGCAGCCGCGGACACAGATGGCATGGACACTTCCGAAAGGTCCGCTGCT
CTGCCCTGCCTGTTCGCAGCACTCTGCCTCTTCCAGCCCGCTCCGCCAGCCAGCAGCACT
GCAGCACAGCACAGGCCGACGGCATGAGGCTTGATCCAGTGCATTTCTCCATGCTGGTCA
TCGGGGTCTCCTTCGCCTGCTACGCCCCGAGTCTCAACTCCCTCCAGGACCAGGCGTACC
GATCTGCCGTGGTCATCGAGGGCGAGGTGCGCTCCTCCCCGGAGAACATCTCCTCCCGGG
AGCCCTACAGTGTGAATGTCAAAGTGCTGGACGTGTGGCCCGTCAACAGCGGCGGCCTCG
AGCGGGAGCAGCTCGTGACCGTCGGGGACTTCAGCTCCGAAGCCCCGTGCACGGCGGTGG
AGAAGGACCACA
>NODE_2064_length_243_cov_24.098766
CTTGTGTATATTTTTCAATGAGAAAAAACGGTTATTCAGAGGTTAAGTAATGAAAGAAAA
TCATTTGTTAAATAATGCCAAGCGGTGTGGGTGTCAGTGGTGCTGGTGGTTGGTTGTGTA
AATGCTGAGAGTTCTATTATAATTTAATCAAGGAAAGGCATTAGAAGGGTAGAAAACAAA
GAAGAAGTGAGGGAGATCTGAGAGCCCTGAAGGAGGGTGGAATGTTTGGGGGTGGAGATG
GAGGAATGGGGGACGGTGGTATTTAGTATGCACGGCCAAGCTGCCCCATCTGCTTACCGC
AGCAGTCCCAGTC
>NODE_2066_length_502_cov_93.549797
ACAGAATTAATCTTTTACTTTGGTTGGGTATGTATTTCAAATTTGGTCAACAAGGTGGTA
GTTATGGTAGGGTTAATTGGAAGATATTTAATTTATTACACCTTGGGAGGAAATTAGTTA
TACCTCTCCTTTAATTAATATTCTGTGAATATATATAAAGTGATCCTCTTGCCAACTCAC
TCTGTAACAATAAAACAAACAACCCGATTATACTATTGTATTCAAAGTAAATACTTTCTA
AGTGGACGTGGCGATAGAGGAGTGGGTAAAAATAATGATGCAACACATTTGTCACTTAGA
AAGGTGAAGTACAAGAGAGAGCATGCAAGTGACTAAGATGAAATTAAGTTTGGTTAACAA
AATAAAGTGAAGAAACATAACTATTATATTACCAGTTTGTGCCATAAATTTAGCAGATTC
AGCTTGCTCCTGCAGGGCCTTTGTGTCATGAACTGATCTTGGCCGCTGACTTTTTACAGT
ATGCTCTCCGATCATTCCAAATTCTAGGGACAGAATAGAGGTTCATATGAAAGCTAGGCT
TCAACATAGGCTCTTCTGAGAACAAAAAAAAA
>NODE_2067_length_207_cov_15.304348
TTGTCGATCTTATATTTAAACGCAATATTTAGTTCCTCCGTGTCATTTTTCAAAATCATG
TGTACCTGTCTTCTAAAAGACATGACATGTTTCAACAGCGGGGATTTGCACCCCAGCGGA
ACTTTTTTAATCGGGGAGACTATTTGGCCGTGTCGGGACAATTCCCTCTCAATCAGCGGG
TCTCTGAGGAACGGGGGAACGTTAGATAGAGTGATCCTCCTGGCCGGGTTAACCAGGGGG
AGAACGGTAGTCAGGGTGTCTTTGATAACTATCCCGC
>NODE_2068_length_235_cov_53.497871
AAACACTTCCTCTGTGGAGCAGAACTTTTATGTCAGGTGAAGCCAGACACATCGCATCCC
CTTCAATAGCTCCTCGTCAATTTTGAGCTTAAAATTTTATGGGATAGGATACTGTTTGAT
GCAGTCCACCAGTGGTCCATAACAGCAGTCGTTTATTGTGCACTGAAAAAGGGTGGGGGG
TAGAGTAGAAATATTATGGGGTGCAGGGGGGAAGGGGAAAGGCAGCCCATACACTGCTAT
ACGGCATTGGGGAGGGAGAGAGAACATGGGGAGGATGCGGGCGGATTGACAGGCATGACC
gccgg
>NODE_2069_length_394_cov_33.601524
GCAGATATCTATACAAGCTTTTCTAAAAATCGAGATTGCGTGATATTTCTCCTTTACTGT
GGAGCCACCAAGGTGTGCGAGAGTTTAAGCACGCGGATATTGCAAAGGGTTATTAGATTC
ATAAGTCACCGAAGTGGTGGGCGATCTACTGAGCACAGCAGAAGTTCTCATATGATGACT
TCAAACAAGACACATTACCTTCCAGCATCTGTTGGAGTGAGTGGATATTAAGACACTTCT
ATCTCTAGGACAGCGTAAGGGAAAATGGTAAGTAGCGGGAAACACCATCATATACAGGGA
TGATTACTAATAAATAGACGTGCTTGTTATTAAATCTGGCACTGCATAGCTGGAAGGACT
GGAATGTTGAGGCGGCTACTTGGGGATCTCAGTTCAGAGACTGATGTCTGGTGAGGGTGA
TGTTGACATACCCTGTGTGAAAAGATTGTGTGgcatttctgagg
>NODE_2070_length_71_cov_6.239437
TAATAATAATTGGAACTCTATTGATCCCCGTGGGGAAATTGTCCTCTGCATTTTGACCCA
TCCTAATTACCTAGGAGCAGTGGGCAGCCACAGTGCAGCGCCCGGGGAGCAGTTAGGGGT
TCAGTGTCTTGCTCAAGGACA
>NODE_2071_length_162_cov_4.197531
TGACCGCCCTCTACCGCCCTTCTAACCGCCCTCCACCACTGCCTGACCATCCTCTACCAC
CGTCCTGACTCCCCTCTACAACCGTCCTGTCTACTCTCTACCACTTCTGACCGCCCTCTT
CAACCGTACTGACCGTCCTCTACCGCTGTCCTGACCTCCATCTACCACCATCCTGTCCAC
CCTCTACCGCCACTGACTGGCCTCTCCCACCATCCTGATCACCCTCCACCAc
>NODE_2074_length_147_cov_9.136054
GATGCAGATGAGATTTAGGAAAAGGGAATGATGCAGATGAGAATGAGGAAACGGGAATGA
TGCAGAAGAGAATGAGGAAAGGCATTGAGGAAAAGGAAGTGATGTAGAGGAGAATGAGGA
AAGGGGAATGATGCAGAGAAGAATTAGGAAAGGCATTGAGGAAAAGGGAATGATAAAGAG
GAAAATTAGGAAAGAGGAATGATGCAGAGGATAATTa
>NODE_2078_length_399_cov_23.596491
GGGGGCGAGCGGGCTGTTGGGGAAAATAAAAAAAATAATAAAAAATCTAGCATCAGCGAG
GAACGGTGGGTTAAATCACTTAGTGGGGATTTTTAATGACGTTTCAGTGTTCCTGCTATC
ATATCTCTTCATCTGCGACGGGCCGTAATGCTGTTGGACAGTCGCGGTTCAGGCTCACTA
GCTGGCTTCATTAGTGTGTCATCCCCATTTCACATCAGAGACTTTAATTGTAACGCTGAA
TATGCACAGCTCTCCACAGAAGCCTAATCAAAGTGGACCCACTTGTATTATTAATATCAG
GAATCTTGCAGAAGGCTTGCTATTTTTTAAACTATAAATAAAAGAATACAGACGCATAAA
TCAGCTGTCATTTATTAGCGCGGTCCTGGCGTATCCTCCAGACATGCGAGCACCCCCTCT
CTCAACACACACACACACACACACACACAaacacctaacctccattcct
>NODE_2080_length_308_cov_26.107143
GAGTGGCTGCCTGACAGGAGGGAGTGTTTATGAGGCCGACACACATCCAGGTAGAATTTC
TGGAACATCTCAGCAGAGTGTTTTCTGTTCCCCCACCGTGGCAAGGCCGTCCGCAGAGGG
AAGTGGGGAGGGGTTATTTTATTTTTATTTTGAGTGTTTAATGTATTAAAGGGGGCCCGG
GTAATGAATTATAATCTTTAATGCAGCGACCGATCGATACCACGAGAAAATAAATCAGCT
TTTACCGAGAGCGTCACTGCCTTAATACACTAGGAGAGAGGGAGAGAGGGAGTGGGGGGA
GTAGATGGGGGGATGTGTGAAGGTAGCGAGGCTGATGTAGCGAGGGTGGGATGGGAGGAA
GGAGGCACAGGGACGTGt
>NODE_2085_length_449_cov_44.436527
ACCCCCCACCCGCCCGTCTCTCCCAGCTGCGAGGCACAGGGGCTGCTGCGCACTTTATTT
CTTTGCTCATTTTTCTCGGAGATTGCTACCTTTGCACGCAGATCCATACCACGCCTCCCC
CGTGCAGTGCAGGAGCTGGGCGGCAATGAAGAAAGAGGGTTATATTTTCCCCTTGAGTTA
GGACACCTCATGACAAATGATAATGGATAATCAATAAAGCGGGAAATATGAGGCAGCAAA
CTTTATGAAGCCGAGAGACATATTACTCCCCAACAACACTGGTTTCCCTTAACAAAGTCA
CTACTCGACTGTGCCTAATAATCTGAAGGAAAATCAAAGGACCCGCAACCACATCAGCAA
TATTGGCAACTTATTCCACTTTAATGGCATTCTGATTGATTCCCCCACATCCTAATGGCC
CTTTTATAGATTTGACGCTGCTTCTGCAAAACAGAGTTCGTGTAAGAAACCTCCCCAAAG
GCAAAAGGTAGCCATTAAAGCTCTTGTCTTACTAGTAAt
>NODE_2086_length_273_cov_18.875458
ATATGAATTCATTGAATTTACATGTATTTATTTCAATGGAACAGACTTTGAATTGCCAAT
TGCATTGAACTGACATGAATAGAATGTAGAGCAGATGTAAGGGATGGTAGGAGAGAAAAT
AGAGGAGAAGGAGTAGTGGGGGGAGTAAAAAGGGAGGGGAGGGGTAGAGAGAAGGGAGAA
CAGCATAGATGAAGGGGTTGGGGAGGAGAGTTGAAGAACAGACATGGGTATAAGGGAGTA
TAGAGGGGGTACAGAGTAAAGTAGAGGGTAGTAGAGTACATGGGCACAGAGTAAAGCAGG
TTAGTATAGTAGAGGGTTGGGAGTAAAGCAGAGGTAGTAGAGt
>NODE_2087_length_80_cov_30.262501
GTGGGAGAAGCGTTTCGACGGTCACCATTCGACTAAAAGCAGTAACGCTAGCAGAAGAAA
TGAAAATTGAGAATTTCCACGGAGGTCCGTCTTGGTGCTTTCGTTTCATGAAACGGTGCC
ATTTTTCCATCCGGACAAGGACTACGGTAG
>NODE_2088_length_71_cov_14.042253
TCCTACTGGGGGACTTCAACGCTCACGTGGGTGATGATGGAGAAACCTGGAGGGGAGTGA
TTGGGAGGAATGGCCTGCCCGATCTGAACCAGAGTGGTGTTTTGTTGTTGGACTTCTGTG
CAAAGCATGGATTGGCCATAA
>NODE_2089_length_281_cov_19.427046
CTTCCAGCACGAGCGAATCTCACAGGACGGTCTATCCATGAGTCTCTCTCTTTCTCCATA
GCCCCTTCTCTCTCTCTCTCTCTCTCTCTCTCTCTCTCTCTCAGCACTGTCATACAAACG
CACACACTTATTAAAATACTAGCCAAACTCACACTGTTATCTTCCTACCACGTTCTCTCC
CTCTCTCTACCCCTCACCTTTCTCTCTAATAGGATATGTTGTCGCGGGAGCCACTTTTTC
CGCTCCCCAGTAACCATAGCAACGCTGCTCTGGTGGGTGGCTGCCCACGCCCTCCTCACC
CCTCACGCACACTCGCTCTCCGCTTTAGCCGAAGGccaacacacagaacaa
>NODE_2100_length_509_cov_46.693516
GCCAATGACTTCCCTTCCCTCCGTGAACTCTCCGCTCCACCGTGGCGGTGCAGTGCCGCT
GATTAGCATGCAGTAATGATGGTGAGCTGGGCTCCATTGTTCTAACACCTCCCTTCTCCT
CCGCACCAATCTGTCACCATTCAGCGGGTTAGAGCTGCCTCAAATCCTGCTCTCCACAAA
TGAGAGGGATAATTAGTTGCCCCTCACGAATGCTGCGCTCTTCTCACCCGTGATTGCCTT
CACCTTTTTTGCTCCTGGCAATTTTGACACCTTGTAATCAGCCTGCTGCTTCCCCGTTTC
AATCCGCATCCGTCTCCCCTCTTCATGTTAAATATCTAAAAAAAAAATTAAAAATCAGCT
CGCATCCATACCTGCCAGGGCCTGGCAAGCTAACACTTGACAACTTACCATCCTGTAGCA
CAGCACTGCTGAACACAAGCGTGGGAATTTAGCAAACCCACTCCAGGACTGGCTTTCACT
CCAAGTTCCTTGAGATAACTCCGACTTGGTTGTAAAACTGCATTTAGCTGCTGCGCCCCT
CATACCTGGAATGATCTGCAAAGCTCTCTGAACATGGgc
>NODE_2115_length_330_cov_28.078789
GGCTACTCAAAACGCTTTCTCAGGACAGTCAAGAACCACACCTTGGCCGCTCTCCCTTCC
ATTCAGCCTTCACATCTACACACACTTACTCACACACAGCACACACATTTTCAAAACATT
AATGCGCATCATCCCGGAAACTTTCTTCCCCCTCCAACGCAGGACGTAGAACCTGTGGCG
GGCCCCACCCAACCCAGAACCCCAAGTCCCCTCCCCCCTCCCTTCCCTCCTCCCCCTCCC
TTACCTTCCACCTCCCCGCTTACCCAACCAACACTTATCCCTTTAGTTACTACATTTTCA
CATAGACTTAGACCCCTACACCAGACCATCAAACATAACTTCACCACAACACAAAACATT
CATGAACCTCTGCAGTCATACAGAATCATATCAGCCTTCA
>NODE_2125_length_177_cov_19.751413
TACAAGGACTGCTAGGAGGAGGTGTGTGTGTGTGTGTGTGTGTGTGTGCGCGCGTGGGGG
GGGGTGGTTTACTAGAGGGAGGGAGGGAGGGGGGAATGGCAGCCTGTCAGCTGCTCTGAC
ATCATGCTCAGATGGAAAAGCTACCTCCAGCTGTGCTCTTTCTACAGCCATATGCTGCCC
TCCTCTACACTGCTGCCACCAGACACCTCTTTCATTCTACCACCAAAACCACCACCACGC
AACTCCC
>NODE_2126_length_376_cov_35.340427
AAACTTTTGTGTGTGTCACGGGAGAGAGACGCTCAGAGCCGCAGTGGCTCAACTCTTTGG
GTCTTGATACTTTATGAAGATTTCACTTCCTGCCTTTGATTCTCAGCTGACAGAGATCCT
TCAGGCCCCCTTTAAAGTCACACTCTCAGTCCTTAATGGCTGTCATGTCGCTGTGCTCTC
TGGACTTCTACTCAAAGTGTCATTGGCATAATGGTCGGCTGCCGTTGGCCTCTTTTGATC
ATCCATGCTGTATGCGGGAGTAACCTAGCCGAGACAGCAAAGTGTGTGTGTCTATGGGTG
TGTAGACACCTCAACTCAGCTGCGACTCCCTGGCAAAGCGCCACGACCAGAAATCTAAAA
TTCACTTTCAAATAGTTTTCCACCCTTTTTGGGTGCCTAACAGCCATGCGGCAGAAAGCC
TGTGAGTGTGTGTGTTTACTCATtag
>NODE_2130_length_71_cov_4.422535
TGGGGATGAACAGAACCTCCATCATACCGGTTGAAGAAGAGGTTCAGCTCATTAGCTCTG
TCCAGGCCCCTCTCCACCGTCCTACCAGCAGACTGGTTGTATCCCGTAATCCTCATCATT
CCACTCCATACATCCTTCACT
>NODE_2138_length_297_cov_41.030304
AGGGGTCTGCGGCGAAGATGAGATAAAGTGGGGGTGGGTCGGGGGAGACGCTCGGGCCAT
TTTGCCAAGTCCGCGCGCACATTACAGTACACGCTCCGCCTCGCGCGTACGCTGCCATTT
TCTCCCCAACAACTGCTCTCGTTTAGTATGCGCTTCCTTTGGTCTTGAGAAGGAATGATC
TCCACTCTAATGAACTAGGGGCCTGCCACTTGAATGTAAAGCAGGATTTAACCCGTCTTC
AATGTCAGAGCCCCTCCCTCGGGCTCCTTCAGACAACACACTCACAGATTCGCGGACACA
CACACACACACACACACACATACACACACGAATGCGTATCTACACTCAAGTGCAACCTCA
CAAGTCc
>NODE_2142_length_502_cov_45.107571
CTACCCCGATTAAACTGTACTGCGCTACCAACCCATACGTTTCCTCACCCCCACTCCCTT
TTTCCCTCCCTCTCTTTCTCTCACTCCTCCTACCACCAATCTCCTCCCTTCTTCTTTTTT
AACCCCCAGAAAGCCATTGTTTGAGGAAGGGCTTGATCAAAAAACTGTTGCCCGCCAACC
GCGGGGCTTTCTGTAAATTCAATAAGGCCACCTTAAAGATTTTCCTAATTAATGGATGAC
ATCTTTGGCTGGAGGAGAGGCGAGGTATTCTGCTGCTGCCCGCTCTTTGTTAGCCTCCTA
ATTAACTTTCCCAGGTCACTCAGGTCCCAGCAACCTGAGAGTGAAGAGCCCCCATTGAGG
AGGGAGTTGTAAACTTACTTTTTTTGCCTCGGCACTTAAAAGGGGAAAGCAACTATAGGG
AACAGAAAATATCCTATTTAAGTCCTTTGTGAGTGAACTGCTTGCACATGTTCCAATAAA
GGAAGTCTTCTAAATAAGCTGCCATGTTGCCTCTCCACCCCCCCACACACACCCCCCCAC
CTCCCTTATTCCCTCGACTCTTTCACTCccag
>NODE_2146_length_304_cov_13.694079
GTTTGATAGTGAGGGTAGCTTTTGATGCTGTGACACCGGGTGAGCGAGAAGACAAGGAAA
TATGTGCAAGGGAGGAAGAGGCAGCTCCCATCTGCACTGCCCCGCCTCTATTATCACTCA
CTGTCTTTCCCTCTCTCCCCTCTGCTTTCTGTCCCTCTCTCTACACCTTTTCCCCTCCCT
CCTTCCTGCCTACCCCTTTCCCACTGCTTACCTCCTGTCTATGGGCTCATTTAGCCCATC
TAAAAATATTGCCTTCCTCCTCCCAGATGTGAGAAGGAGGGGGCTGGCAGTGGGACCAGG
GGGTATTTCGACATACGGGTTACCTTTTCATCTGCAAGGTGGAGAATGGAGGGTGGGGGT
GGTGCTcttggggg
>NODE_2148_length_229_cov_9.781659
CAGGCCCAGGGACAGCTGCTGCTGCTGGGGGTACGCAGCTCCGTATGGGGGGGAGAGTCC
CTGCTGTGGGACAAACGACTCCATTTTTCCTTCTTTTCCTTACTTCACTTCCTCTCCTTC
TCCTCTCTCTTCCCTTCTTCCTCCTTCGTGTTCTTTATGTCTTTTCTGTCGTTATTTCAT
TTGATTTCCCGCCGTCTTCCTTGTCTTTCTTCTGTCCTTGTCCTCTGAGCGATCAGAGCT
GTGACTGGCTACAGGGCTCCTCTGTCTCCACTTCTGATTGGCTCTGGATGGATAAGCGt
>NODE_2150_length_293_cov_29.559727
TGGGGGGTGGGGGGGGGGCTGTTGAAGGTTTTTTGGGCAGCATTTGGTCCCCACGTTTGT
CTGGAGAACGGCCTATGTTGAGATCTTTCCTCCCTTTCATCTCATTCCCGGCAAAGGCAT
GAGAGTTCTGTTTCCCCACCACTTCCCCTCTCTCGCTCTCCCGCTCTCTCTCTCTCAAAT
TCTTGGCCCATTACAGCCGCTCTCACATACCAGAAACAAGATGCCTTTTTATACTGTCAA
CCTTTTCATCTGAAACGTAAATTAATTCTTACTCAAGAGTGCCTTGACGAAGATCAAAGC
CGGCACATTAACCTTCCCCGGGTCTACCACCCTCCCCCCTCTGAGCCCTCCCCAGACTGG
AGg
>NODE_2155_length_71_cov_11.366198
GAGCTAGTTTAGAGACTTATCAGCTGAAAAGGTTTTTGAGAGTTTAAGAAAATCTCACTC
CATTCGTGAGGAATTCAAACTTTTTCAAAAAGATGTGTTCTCAGCTTAAACCGCGTTTGT
GGCAATGAGTAGGGCACTGGA
>NODE_2161_length_75_cov_26.453333
CTATAAATTTCACTCCATTAATGAAAAAATCAAATGTTGTCAAAAATGGTGTTTTCTCAA
CGAGAGAAGCATTTTGTTGATGTTCGGGCCTTTGAAAAATTGATGCCAATAGCAGGAGCT
GTAACTTTTTCAAAAGTGGTCTGAT
>NODE_2162_length_417_cov_27.717026
AAAAAAAAAAACCTCTTTGTACGGATACAGAACTGTTCTTCGTTTCATACAGAATATAAT
AACCATGGATCACAGGTCTGGCCACTCATCCATCCATCGATCCATCCATCCACCCCTCCG
CGCTACACCGTGCTGTACTGTGCTCCGCTCTCCGATGCCCGAGCGGCAAATTAAGTTAAA
GCCTTTGTGGAAAAAAAAGGAGCCCTTAAATGTTGCCATATGCAGGATTGCATGGGAACT
TCCTGAGGAACAGATGTTGCTCTGAGCCTCTCAGAGAGGTGTTGAGTCTGTGCCGTCTGC
AGAAGGAGGCATGATTTGATAGACCCCCATCCCACTCAACAATCTCATCATGAAACACCG
ATTCACAATGGGCCAAAATATTTAATGACAATGTCATATTTAAGTCTTGTCATCTCAAAC
GGGCCAGCAGATGCTTGGTATTGAATGAAATATTGCATGAAACGATACGATACATGCTGG
ATACGCt
>NODE_2167_length_196_cov_6.459184
GCAAAACTTGTAATATGACCATACATTTTTTTCTTTAAAGTTTAAATCTGTCCATTTCCA
CCTTCCCCTGACATAGGTTGTGGTGACACTCTGACTGAACCGTCGGGCACCTTCACCAGC
CCCTGGCACCCTACCAGCTACCCCCACGGTGCCAACTGCACCTGGTACATCAACGTCGCC
CCTGGTAACCTCATCCGGCTCTCCTTCGACTCCTTCAACCTGGAATACCACACTAACTGC
TACTTTGACTACGTTGAAGTCTATGa
>NODE_2170_length_71_cov_14.873240
GATCTGTCCAGGGTGTATTCCTGCCTTTCGCCCGATGTACGCTGGGATAGGCTCCAGCCC
CCCTGCGACCTTGTTCAGGATAAGCAGGTTTGAAAATGGATGGATGGGTGGATGAATGCC
GTTGCAGACCTTAAATACTCT
>NODE_2173_length_473_cov_30.145878
CTCTCATCTCCTCTCGTCTCCTCCCTCCTTCCTTCTCGCTCTTGTTCTGTCTCAGCTCTG
TATGCTGTGTTGAGGGACATCATTACGCTGCCTGTATATGAGTCATTTGGATTGAAGCAG
TCAGACAATCAGCCTGTTGATTGAGGCAACCAGAAGGCTGACAATGGACTTCTGGGCCAC
ATAATGCGCCACCATTTTTTCTGAGTCCCCCGCTTTCAGAAAAGGGCCCTGGTTCTCATT
GTGCCTCTCACAGAGAGAGGGAAAAAAACGCGGATAGGGAGGAGGAATATTTTCCCGTGG
TATGTCATTATTTTGCAAATTTCTATTATCCCATCATGTTGTCTTCATTGTAATTGCAGC
TAATTAGGAGGCTAGTTAGAGCCCGGGCTTTGAGGCTGGCTTCACCGCTGAAAGGAGCCC
ACCGATTACGGCCCTCACAAGAGAGCGGGCGGGAGAAAGAGAGGAGATTAATGCCGTTAC
CCGGGAGACATGGGCTCCCATCTGTGGGGAACAATGCAGTTTTGTTTCACCGGGATCCGT
TCa
>NODE_2174_length_71_cov_10.943662
CCTGCTTATCCTGAACAGGGTCGCAGGGGGGCTGGAGCCTATCCCAGCGTACATCGGGCG
AAAGGCAGGAGTACACCCTGGACAGATCGCCAGTCCATCGCAGGGCACACACACCATTCC
CTCACACACTCATACCTATGg
>NODE_2182_length_472_cov_21.351694
TCGAAAGGACCATCAAATTTAATGTAAAATAAGATCTCGTACAGGGGGAAGACACTCGTA
TTTTACATCTAATTCTGAAGGAGAAGAAGTGTGACTCGTGTGATCTGCACATCATGGTGA
GATCACTCTGGATGAGGTTGAGAATACAATGGCGCTTAGGATAATGCGATTGCCCTTAAG
GTACAAAGGAGGTGAATTGTGTTCCCTGATTTATAATATGAAAATTAAAGACTCCCTCAT
TTCCTTATTTAATTCCATCTTCAGTGGAACAATGTTCACTCTGAGCCAAATTGCCAAATA
ATGTTCCTAATTCAGATGCAGATGTAATTTCTGCTGGGAGGGTTGGGGTGCCTGGTGATG
TACGAGTCCCTGATGGATCGTTGCTTCTTTTATCTCTCTGTCTCCACGATTCCGAAGCAG
TTGTGGTAATTCAACAATGAAGGAGGTAGCGGCAGTGCTACCCTGTTCCACTGCTCACAC
TCCGAACACACCACATCTACAGTAATAGTATTTCTGTCCTTACCTGCGTCACCCACTCTC
Ag
>NODE_2183_length_71_cov_13.591549
TTGACAAAGTTAGTGTCAATTCACTTGTCATGCAATCTCCAGTGCCCTACTCATCGCCAC
AAACGCGGTTGAAGCTGAGAACACATCATTTTGAAAAAGTTTGAATTTCTCACTAATGGA
GTGAGATTTTCTTAAACTGCC
>NODE_2184_length_385_cov_36.620781
CTTATCAACTCAGCTGAGACAGTTGAAATTCAGAGGAGCCATTAAGTCACTTTTTGGCCT
TTTAGCAAACACAAGGGAGTTCAAACCAAACCCTGCATAGGTTGTATTATCCTAAAGTGT
CAATTATCACAAAATAACAGAATAAAACCAATAGAAATCATCATTGACTTTATTACTGAA
ATCAGCATCATTCTCCACCGGTCACCTTTTCCATTTCTCCAAGTTCCTCTTCCGTCTTAA
TAGTCGCTCACGCGTCCCCCCGGACTCCGACGGAGTGATTTTGGAGAGATGATATTCATG
AGGGGTTTCAGTAATTGGATTAAATTGGTTCCAGAATGTAGCAATTTATATTATAATATC
CCATTACTTCTAATACTGTTCTTAATTAATTAGCCTGATCTTTTCTGTTCCCGTCTCCCG
ATAAGTTCAGTTGGCTCAGGAGGTGGTCTGTCCCg
>NODE_2189_length_456_cov_29.214912
TGGCCTTGCTCTTTGGAGAGGCTGAAAGGAGGGAGGGAGGGAGAGGGGAAGAAAAAAAAA
GTACACTTGTTATCTTGTGAACCCTCAAACATGTAAGACAGGAATCCCGTGAATGTCAGC
GACCGAAATGGTAATAAGAAGGCATCTTTATATTGTCACACTAGGGTCATTAGGGTGCCA
ATCGGGGTAATTATGGAAATGATCTCTCCCCGGCTCTCTCCGGAATGTTTCCCCGCTTCC
ATGAGGCTCGGCGAGGCACTCAATCAGTCTCTCTCGTGGGAAAGTTCAGCCATAACTGCG
AGTGTACCAGCAAAATCAAATTAAGCAAAGAGATTTCATTAGTATTTATAGCCCGGAGGC
ATTTGTAAAAGTACAGAGCAGTGGAGTTATGAGGGTGGGAGAATTATTGGCCGATGACAA
CGGCTCTACCTAGAAGACATACAAATGGATAATGAATGGGATCGATTGATCGCATCTTGA
GAGAGAATTCATCTGGGCTGCAGGGAGCTGGCGAATATACTGATGc
>NODE_2192_length_71_cov_14.845071
CCATCCATCCATCCATCCATCCATTTTCAAACCTGCTTATCCTGAACAGGGTCGCAGGGG
GGCTGGAGCCCATCCCAGCGTACATCGGGCGAAAGGCAGGAATACACCCTGGACAGATCG
CCAGTCCATCGCAGGGCACAC
>NODE_2193_length_433_cov_21.842957
GATATGAATGTATCCGTACAGATCAACTCACCGATATGAATGTATCCGTACAGATCAACT
CACCGATATGGAAGTATCCGTATAGATCAACTCACCGATATGAATGTATCCGTACAGATC
AACTTACCGATATGAATGTATCCGTACAGATCAACTCACCGATATGGATGTATCAGTATA
GATCAACTCACCGATATGGAAGTATCCGTACAGATCAACTCACCGATATGAATGTATCCA
TCCTTGTAGAGTCTGTTGATGATCACAGTGAGGATGAGGCCAATGTTGCGGGAGTTGTAG
TAAGTTAAATAGATGATCCATCCACAGGAAAGAATGGTGGCTGGAAGAGACAATCCAAAC
AAGTCTGTTCCTCGTCTTCCACAGATCAGGTACTTTGTTGGAGGGAAGCCTACATTCACC
ATTGGTGAGACATTAAAAGACGACTATTCTACCGAGAAAAGATGGCTGTTGGTAGAAAGG
ATCTTACAGTAaaagaacgagag
>NODE_2194_length_592_cov_34.785473
TGGCCAATCAAGCACAGTAATACCATGGTCATTAAACCAGGTATTGGTACTTTTGGCAGT
GTGGGCAGGTGCCAAGTCCTGCTGGAAAATGAAATCAGCATCTCCATAAAGCTTGTCAGC
AGAAGGAAGCATGAAGTGCTCTAAAATTTCCTGGTAGACGGCTGCGTTGACTTTGGACTT
CAGAAAACACAGTGGACCAACACCAGCAGATGACATGGCACCCCAAATCATCACTGACTG
TGGAAACTTCACACTGGACTTCAAGCAACTTGGATTCTGTGCCTGTCCACTCTTCCTCCA
GACTCTGGGACCTTGATTTCCAAATGAAATGCAAAATTTACTTTCATCTGAAAAGAGGAC
TTTGGACCACTGAGCAACAGTCCAGTTCTTTTTCTCCTTAGCCCAGGTAAGACGCTTCTG
ACGTTGTCTCTGGTTCAGGAGTGGCTTGACACGAGGAATGCGACAGTTGTAGCCCATGTC
CTGGATACGTCCCCCTCCCCCAAATTCTTGAATGGGCTTTGCTTGACAATCCTCTCAAGG
CTGCGGTTATCCCTGTTGCTTGTGCACCTTTTCCTACCACACTTTTTCCTTCCACTCAAC
TTTCTATGAATATGCTTGGATACAGCACTCTGTGAACAGCCAGCCTCTTTAGCAATGACC
TT
>NODE_2202_length_446_cov_42.062778
TTCCAGACTATACCACAACACGGCCTTTTTTCGGTGAGGGAGAACGATTGAGCAAAGGGG
CGGAGGGGTGGAGGGTTGGGTGACGTCTGGTGGGAGGGCTTGGAGCGAATTCTTGTCCAA
ACATTCTGCACGCGGATTTGTATTCATTGCACCCCTGCTGCTATTGATATCATTACGCGG
GGCGCTCATGCTGGGAGGAGGGGGCTGGGACGGGCAATGGGGAGGTCACGGAGCCCGGGG
CCCTAATGAGAAGTGACACTGGCTCCAGGTCGGCCAAGCATCCACCGGATTTCAATGGGA
GCCGCACTTTCACAGTCAGCGCATTAGATCAAAGATCATTACCTGCTAATCAAAACACAT
GAGTGTAAGGGGGCTTCCCTTCTTCTTCCCTTTTCCTTTTCGCTACACATCGCTGGTCTG
AGCTGGCCTGTTTGGAAGGATCTGGAGGAGGCGGAGGCGGCTACAAGATCGGACGGACGT
CCATGGCCCCGTGAGAATAGGAGCTCAGTGCCCACc
>NODE_2210_length_436_cov_9.690367
TGGGGTTGTTTCCCATTTTTTTGCCTGTTCATCACGGCCCCTCCCTTGTGCTGCTTGGTC
CCAGACCTCCAGCCAGCGCCCTTTATTGGAGAGAGGGAAAAAGATGTAATTACTTCCTGT
GTGAAAGTGTCTGGGTGATTATTAGATTGTGGTATGGTATTCTTGGCTAGGGTTGGGGAG
TTAGGGACAGCCGAGGAAAGGGGGGTTGAGGTTACTCCCCCGGAGGCTGCAGAGTGATTT
TCAGCTCTCCCAGGGGCTTCAGTGAGTGTAGGAAGGTTAGCAAGTGTTGGTTTGGGGTCT
ATGATTGAAGGGGGTGAAAGGGGGAAAGAAAGTGAGAAATTGGGAAAGGAGGAGGGGGAA
GGGGAAGCAGGGCCCATAGGGCTCAGAAAAGTCCGCTCCCGTAAGGGGCAATGGCTCTCC
AAGTCCCGCGGGCCGGGGGGTGAGGTGATAGTGGGGTCTGGATTTACCCTGGGAGTGGAG
GAGGTGGAAGGGGTAGGTGTAACATg
>NODE_2211_length_159_cov_15.044025
TGTCTGCGTCCGGCCTACGCCAGAAGGAGAGAGAGAGTGGGGAGGAGTGGGGAGGCGGGC
AGAGGGAGGGAGAAAGAGGAGCGAGTGGACTCAGTGTCCATCCAGACCCAGGACCAGACG
CTGTGTCTGAGCACCAGTGTCCAGACTGACCCCAGCCCCAACTCCACCCTCACCACCCAG
CCGGTCACCACCCTGACTACCCCTCCACCTCCTCTGACAGAGCCCGCTc
>NODE_2213_length_143_cov_13.587413
TGTGCTGTAGCAAGCAGCCTGCACCATCACATACATCAGCAACACGAACACCGCGCAGAC
AGAAAGGACAAGCATTTAGGCTTAAAAGACTCACATAAACAAAAAAGGAAGGAGGAGATA
AAAGGAAAAAAAATGAAGATATGGCAAAAGGGGAAAAGGAAGGAAGAATAAAGGAGCCGT
GGGGGTGGGGCGGGGGGGGGGGGGGGGGGGGGG
>NODE_2232_length_208_cov_9.201923
CGGGCACAATGTACTTCATCACCTGAGAACGGAACAGCCGACGCTGCCTACGCAGGTTGG
CCTCCGCCTCCTTCACCGCTTTACCTGAAAGAGGAGGGACAGAGGGAGGAGGGAGAGGAG
CAGAGAGGACGGCAGGAGGGAAGCAGGGAGAGGGGACAGAGACATGGAGGGGGAGAAACG
GAAGAGCAGGGGGAGATGAGATTCTTTTGAGTTGCAGCGTTTTCATGAGAGCGAGAGAGA
GAATACAAAAGAGGAAGAGAGGGAGATAAACACGGCGa
>NODE_2233_length_120_cov_38.508335
TCAAAGTCGGGTTGAAAACGGATGAATGCAGACGCAGTACCTTTCCCCGACCACAAGACG
GCGACACCTTTCCCGAGAGGCACCCCCCACTTTCCCCCGGCCCCCGGGCCCGAGATACGC
GGGCTCAAAGTCGGATTGACAACGGAGGAATAGAGAAGCAGGGCGGGCAGTGGGGGGCGG
CCGTTCGGCG
>NODE_2239_length_71_cov_26.901409
GCTGCTGCTGCACAATGGGCTTGTAAGCGGGGGTGAGATGAACCAGGTTGTGGTCTGATC
TGCCAAGTGGTGGGAGAGCAGTGGAGGTGTAGGCCCCCCTCACGTTGGCATACAACAGGT
CCAATGTCTTATTGTCTCTGG
>NODE_2241_length_463_cov_29.166307
CTGTCCGTGCTCTGGGTGGTCTTGTCTGAGTGTTTATGGCTGTGTACCCATTAAGGGGGT
TTGTTCTCTGATCCGTACGGACTCTCTAAGTGTGTGCCTGGTGATTAACTCCACTTCGCA
GCACAACTTCTTCCCGCTCGTTGCATAAATGGGCTTTAAATGAGGGAACCGGGCTCCTTA
GTGGGGAACCTCTCACTCTGCAGCGATTAAAATGTCATTTTACAGCCAAAAAAGAAACAC
GTTCCCAATCACTGCCCTTGAATTATTGTTCTCTAGCTCCGGGCTTGTATTTTAAAGTCA
CTGAATAATTGCAATCAGATTATTCTAATCAAATACTGGAGCAGTAATTACAGGTTGCAG
TCATTTAGGCTGCCACTGGAAGTCTCAAACACATGGCTGCCGCTCCTATTAAAAGTTTAT
GTCGCAAAGAGATAAAATTAATGAAGAGGATTGTAATCTTCTGGCGACTTTTGGATAGGT
GTCACCGGAGAGTCCAAGGTAGGGCCGATCAATCAGGAGGCACTATAATGCTg
>NODE_2258_length_557_cov_10.149013
GCAATAGGCCTGTGCACTTTAAGAATAATATTCTTATTTGTTTAAATTCAATTGTTTCTA
AAACCTAACCTAGCCTGTGCCATTGCTGTTGTCCCTTCTAAATGATCCTCCTTTTTAAGG
TTTTTTTTAGACTTTATTTTATTTTATTATTTTTTCATTTATTCTGGTTTATTTGGAATT
TTCTCATTATATCCTTATGAACAAACCCACCTCCACCCACCCACCCACCCACCTCTTTTA
TTTTCTAATTTTTAATAGGGTGGCCGTTGGCTGGCCTTTCGCTGTCCACTAGTCATTCAT
GTTGCTTGCCCACTGAGAGAACAGGGTATTACACAGATACATGCATCCACCACATGAAAC
CGTCCCCCCCTCTCCCCCCTTTCCCCCTCCCCCGCTCCCCCTTCCCCAGTAGAACTAGGC
AGAATAAGAAAGATAATTCCACCAATGAGAGCCTTCAGACTAGTAGCCCCGCCCATCAGG
GTAATTTGAACATTTTCCCTCCTTTTTCAGCCACCTCCTGTATATTTAGGTGTAGTTCTC
AGTTAGATTTCTTACCTCTGATGAAGCAGAACTCCTGCGAAACGTCAGGCCCTTTTAGTA
TTTTAGTTTTTTAGGTTTTTAGTAATt
>NODE_2268_length_389_cov_29.526993
TGAATCATTTATAAATATTTACACGCTGCTAATTTGTAGCACATTTATTGCCCTCAGCGC
TCTTAACTAAAACTATAGAGGCTTAGGCTATAATCTTATTTATAAGCTGTTGGGCATTAT
TTAGTCTTAAATATCTTTGGGTGATTATGCTATTCCCCTCCTCAAGGAGAGGTTACGGTC
ATAGGAGTTACAGTTCATAGTTGATTAAAGCTCTAGTTTGAGGTCATAAAGACTGGCGTA
TGCTACAGACTGCCTCTGCTTTTCCGGCACCCGCTTTCTTCAGCGTATCATCTCAGGCTG
CTTGTCACTGCCTGGACTCGGATCCCGGAATCTTCATGATTTGCGGACACCATGCTCGTT
TTTTAGCCGGGAAACCCTCTTCTCGTCCCGCATGTTTAGGACCAAACGATCGGGGCTCGT
CCGGCGACTCTGGAAGAGCCGTGCGCCCGCCGAGGGCGa
>NODE_2269_length_447_cov_47.751678
CTCGAGATACTTTGCATACTTCAGAGTGCAAACAGAGAGGAGTTGGAAGACGAGCAGGAC
AGAGAGCACAGAGCGGAGGAAGAAAAGAGACGGGAGGGGGGGACAAAAGACAACACAACA
ATTTAAACCTCGAAAATCCCAGCTGGCGGAAACCAAGTGAATTTCTTCATTGACAAGATC
GTTTAGAAATTTTCTTTGTAAACCCATCAGCACCTTCATGGAACCAATAAGATAAGTTTC
TGTAAGGTAGTGGGAGACGGAGAAGATGCAACGTAGTAGTTGGCAAATGCTGGAGTCAAA
TCTTGTGTGGCAAGCTGGCCATCCCCTAATACAACAGATACAGTCACATATCAACGTTAC
ACGCAAAGAGAGAGTGGACGATTTACTGTGTCCATGTGTTTATCGTTGATGGGGGGGCAT
TTGGGAGTGCGTAGGAGGTTCGAAGGTTGGCTTACCTTGGTCCAGAACTCTTCGTAGAGA
GCACAGGCGATGAGGCACCGTTCAAAGAGAACGACCa
>NODE_2271_length_71_cov_14.253521
TGAAGCTCTAGTAGTTGGAGACTGGGGGGGCAGGCACCCTCGGTTGCCTGGGAGTTTAAA
GTGGAAAAAAGCGGGGCTGAAATACTTAGGAGTCTTCATAGGTGATGAGTTCACCCTGCA
AAAGAACTGGGAGGGAGTAGT
>NODE_2275_length_584_cov_32.140411
TTTCCCAAAAGCATCTTGGCACTGAAGAACATCCCCTTCCATTAGCATACATTGAAATGA
AGAATGTCTTAGTATGACGATGCAGTTTGGAAGCCAAGCCCCCTGATAATTAATCCCGGA
TATTGTAATTCTTCAACAGAAAATCATCTTGAGAGCACACATCTAACCTTGGGCGTTGCC
TAAGTTCCTGGCCCTGGCCCGTCTCATGTCACCTGACTCTCTCCAGGGGTTCTCCGAGTG
GCCGAAAAAACAAGACTGTGATTAGATTAAATAATCAAAAGATTTTCATTTAACAAGACA
AACAGAACACAGGCAGTAAAGGCATAACATCTAGCACACAGCAGGTATGTTTATACACTT
CAATTAGTTCAATATAGCAGTGCATTCTTTGACTATGGAGAACATTTCCAAATCGTACTT
CTAAAGCTGTTTTTTAAATCTATTTGTCCCCTTTTTAAGAAAAATGGTATAACCACAATT
TTGGCAAACTTAAAATCTTTTAAACTTGCAAATATAATGAAATAAACCATAAATATACAC
AAAACATACTTTATACGAGGCAATAATAATAATAATCATAATAATAAATAGTTTTTAAGT
TAACAATAAGTTAAAACTACAAGCTTAAAGTCGCCCAAATAATACAAGTTGGTt
>NODE_2278_length_503_cov_29.337973
AAGTTGACTAAAGCCGCGTTGCGACAGATAAACAGCAAGTCGGTGTCATCGTCTTCTAAT
TTCATTCCTTCATTTGGACAAACATAAGTCATATATAGCATTAATTACCCTATTTAGCAG
ATAGGAACCTCATTGGTTTCTTAAACGCAGCATTAAATAAATAACTCATCTCTTCCCCTC
CGCAATTAACATCAGAACATCACACTCATTTCCATTTTAATGACTTCCCAACAATACGCC
ACTTTTGATGATAAGGCAACATAATGTCAACTTCATTCTGAGGCGGCAGTGAATCTGTAA
CGAACTTAACGTGATCATTAGGGCTGTTAATTATCTTTCTAATATGAGGGCACAGATATG
ATTATGGAAACTGCATTCAGTGATGAAATAAATCTGTTGAAGCTTTGCACCGGAGCATGA
CTGAGGACAGTTTGTCTATCAGCCTCTTTCTTTACTCACATTCATTACCTACCGCATGTT
TCTTGTTATTCAACTCATCTCCTGTTGAATAAACAACAAGACATCAGAGACTCTGGACCC
ATATTGACAGTACTTGAGAGATCAcacatccga
>NODE_2283_length_399_cov_24.298246
CCATGGGGGTTGGGAGGGGACACCTATACATTCTTCCTCTTCCCCCGGAGTGGCACCTTC
CCAGGCGGATACCCTGTCTACCCGCTTCCCGGGCCCCAAATTAAAAAAAACAAAAAAAAT
CCACATCCGTCATCCGCCGGGGCCGCATTAAATTTTAACTCTGGTTACCGAGTGTGGCCG
TTCCAAACTTTTATCTCAAACCTTCTTTATCTTCTTTTCATTAAAGTTCTCAAGGCGCTA
ATAGCCTAGCAAGGCTGCAGCAGGGTTAGGATGACGTTCTGAATAATGGAGGCTCATTAT
TTCTCCACAGAATGCTTGTTAATTCAAATGATGATATTAAAACTAGAGTAGCCCTTAGCA
GTGGGTTGATTCCTAGCATACTTTATCATGTATCAATATATACTCTGTTTGTCAAAACTG
CCCCGAGCCGACGCTGACACTCTCTCTCCCCGAGGAGTGGAGTGCTTCa
>NODE_2285_length_84_cov_21.261906
TAGAGGAGAAATAGAGAAGTAGAGGAGATGTAAAGGAGAAATAGAGAAGTAGATAATTAG
AGGAGAAATAGAGAAGTAGATAATTAGAGGAGAAATAGAGAAGTAGAGGAGATGTAAAGG
AGAAATAGAGAAGTAGATAATTAGAGGAGAAATA
>NODE_2286_length_172_cov_12.790698
ACATCAGCGCCACACATGATTTGACATATAATCACTGAACTAACTGAACTCCGCTATTTT
CCCTTCTGTTCTCCTCTGCAGACACCATCTCCACTCTGCCGTGCCCTCCCTCCCCAACAC
TCAGAATGGCACCACCCCTGGCATCGCTGGTTCCTTCCGCGGCGCCCTCGTTGGCGCCCC
TGGCCTCTACGCTGGCCCCTGGCATCCCTATAGCCACAGAGACTACCTCAGCCGTCGGCG
GG
>NODE_2287_length_219_cov_25.872147
TCAGAAATGAGTAAATTAATTACCGTATTTTCACGACGATAAGGCGCACATAAAAGTCTG
AAATTTTCTTCAAAATGTGCGGCGCGCCCTATAGTGCAGTGCGCCCGATGTGTGTGTGTA
TGTGTGTGTTGTTGTTTTCGGCGGACGTAGTAGAAGACACCATGAGAACGTTAAAGGGGG
AAGTGTGGGCGTGGATTGTACCGGTACCGGTATATACGGTAAAAGAACAGGTATGTGCAT
TATGCAGAACATCGTTGTTTTAACAACCCTGAAAATGGCAAAGAGACAC
>NODE_2288_length_73_cov_3.739726
GGTTAGGCTGATCGGAGATTCTAAATTGCCCATAGGTATGAGTGTGTGAGGGAATGGTGT
GTGTGCCCTGTGGTGGACTGGCGATCTGTCCAGGGTGTATTCCTGCCTTTCGCCCGATGT
ACGCTGGGATAGGCTCCAGCCCC
>NODE_2302_length_256_cov_12.222656
ACAGGGCGGCTTACGTTCTTGGCTTGTGCTGAATTTTGAGGTTTGATGGCAGCAAACTTT
TCACCCTGCCTTTCCCACTGAATGGGAGGCTTGCTGCTACCATATAGGCTTAGCTGTGTT
GTAATTAGGTTTGTATTGTGTATGGGAGGGAGAAGAGGAGGGTGGAGAGCGGTAGAGTTT
TGATTTGAACCCATTCCCGGCACAGTCAGGATAATCTTGGAGAAGGATGGATGGAAGTTT
CAGACGTTGGATGATGACTACACAGAGGATATTGATGAAGATACAAAGACAATGGGCTCT
TTTTAACAGAAATATCGTAAGGCTTt
>NODE_2306_length_299_cov_16.672241
GCAAGACACTGAACCCCTAACTGCTCCCCGGGCGCTGCACTGTGGCTGCCCACTGCTCCT
AAGTAGTTAGAATGGGTCAGACTACAGAGGACACTTTCCCCACGGGGATCAATAAAGTCC
CAATTATTAATCATTGTTTCCGCCCGCTGCATCCAACCCCCACACCAAACACACGGACCG
ACCCGGCCAATGTGAATGTGGAATTGAATTTGAGCCCAAGTTTGCGAGTTGCGCTGGCAT
GAAAAGACTATTTGATTAGAACGGCAGTTCTTTCATTTGTGGTGCAGCAGATTGCTGAGC
GTCTCTACCCGCGGTGCCATCTGTATTCATTACCCCGTGTAAAAAGATGATCCATGTCCT
GACACCGTc
>NODE_2317_length_71_cov_9.309859
TGGAGTTTGCATGTTCTCCCCGTGTCCGTGTGGGTTTCCTCCGGGGACTCCGGTTTCCTC
CCACAGTCCAGAGACATGCAGGTTAGGCTGATCGGAGAGTCTAAATTGCCCATAGGTATG
AGTGTGTGAGGGAATGGTGTG
>NODE_2322_length_492_cov_15.300813
ATTGTTTCTGTGTCTGTGCACGTATGTGTGTGCTAGGTGGTTGTGTGTATAAGGCTGTAA
TGTTATTGTATAAAATGTGTGCGCATGTGTGTATGGTGTGTATAGGGGATATACTGTAGA
CTAGCCGGAGCGTCGACCCCCCCAGCCTCCTCCCCAGAGCGGGGCGTTTTATTTCTCATT
AGCGGGCAGCAAACTGCTGGGGGATGAAATTTGCTAACAGGAATTAAAAGTGCATTAACA
CATCTGAGAGATTCATTTCTGCTAATAGTTTTATTAGTGCTCTGACCTTTTAGTTCATTA
GAGGACTGAGGGGGGAGGGAGGGAGAGAGAGGGTGGCGAGGGCTTACGGCACAGCATATC
GGCACAGATGTGGGTAAACAGACAAAGTCGCGGGTGGCGGTGGTGGCGGGTAGGGCCGGA
TTTGACTATATTTAAGTTTAATTTTAAGTTACACTTTATTGAACCCCATGGGGAAATTTT
CTTCCCCTGCATTTGACCCATCCTAACTACTCAAGAGCAGCGGGCAGCCACGGTGCGGCG
CTTAGGGACCAACTCCAGTCCt
>NODE_2326_length_400_cov_63.232498
GAGAGAGGTAGAGATGTTAAAGTAAAGGAGTCCGTTTCCTGAAAAGTGCACGCCCTGTCC
AGCCCCTATTTCTCTTAATCCTGGGGTGTTTGTCGCAGCTAATTACGGCGCCCAAGCCCC
TTTTATGGAACCCGCTCCTGCCACGGGCATTAGGATGCATGAGTCGCGCCTGTTGTTTTA
AACACTCTCATTAGCCACACAAATCAGCACTGTTGACAGAGTGCTTTTGAATTAAGCGTC
TCGGCCCCCTCCGCCACGCAACGACGCTAGCCGGGGCCCAGGACAAGGAGCAATTTATAA
CACCATTAGCCACACTCGCTGAGGTTACAGGCATCAAAATTGTTCCCGTCTAATTATTCT
TAATGGATACATGGAGGGAGCGACGCTCAGGACAGCTTTTTCATTAGCCTTCAATCAAGA
GGATCTGGGGGGGGGGAGAGGGGTGGGCCAAATGTACTGCTCAGGCGAAc
>NODE_2327_length_192_cov_41.229168
GTGCCCCTGTCGTCCTCTCTTTCTCTCTCTCTCTCTCTCTCTCTCTCTCTCTCTCTCTCT
CCCTCTTCCCTCTGGTCGATGCTCTGCTGTTGTCAAGTTTTGAGCTTCGCGTTATTATTT
GGAACACTGATGACGTTATTCTAGAGGACGATGCTTTCATGACAGGAGAGAAGATGTCTG
ACATCTATGTCAGGGGGTAAACACACGACTCCATCGCATGGCTCGTATGACTCCCGCCTC
CCTCCCCTTCTCCTTTCCTCCc
>NODE_2331_length_99_cov_16.373737
CAAAGGGGCAGAAAGGGCAAGGAGGGTAGGTCGTTTCCCTAAATTCAGGGAGCGATGGTA
TGAGGCCTTTCGCTTCGGTAAAGAAGGAAAATGCTCCTTAGAAAACAGGGAAGAGAAAAG
GGGTGGGGTTGAAACTATGGGTAATCCGGCGGTTGAGGCTGAGGAGGTA
>NODE_2332_length_511_cov_35.160469
TTTTCATGGAAGTAATGTAGCTGTACACGTACTAGCTAATAACAGTAAGTTAAAAGAGAT
GCTACCCAAAATAGAGTAAGAAAGACAGAAATCCTCCAGTAGACAATTAGCAATTACCTT
GATGTGGCAAAGTGATTAAGGAAGGGATGTGTGAAATGTAAATAGGAGCTGGAAAGTGCA
CTCCCCGCCTCGCCCTGCTCCCTCCCAGCAGCCCCCACCCCTTCCGAGCAGCTCGGTCTC
GTGTGACAGCGAGCAAGCAGGGGTCGTGAACACAGGGCTTGCTGACAAGCCTTTTTTATG
ACATTCATCAGAGCCATCTGCCATTTTCCGCTCAATTAATTTGTTATGGGAAGTGGGATC
AATTAAGTGTGCGCCATAATGGCTTTATATCCTTGTTTCTCTTTTATGGCCTAATATTTT
CTGTGCTCCACTCTGGCATGAAAAGTCTAAATCAATACACCCCGCCCCCTTTTTTTCCCC
TCCCGTGAACTAATCTGTTTTCGCCACTGTCTTCCTCGCATGATAAACTGGTTGTAATGG
TTTGTAATGGTTTGGCCGAGGGAAGTGCAGAACATATGCAc
>NODE_2333_length_148_cov_8.581081
GCTTCATGAACACACAGCTCTCTGACACAACATCCAACGAGTCTTGTTTCTTTGGAAGGT
GCCAGGACGGCGGCTCAGAAAAGGGGGAGAGAGAGGGCATGGTGGTTTGGGATGACTTTC
CTTTGCTTAGAGCATTAACCATGAGTGATGCCCAAAGTGAACAACAAGATCCCATTTATT
CCCAAATATAGTGACTGACACAACAGacactggtcgct
>NODE_2334_length_834_cov_18.738609
GGGTTAGGGTTAGGGTTAGGGTTAGGGTTAGGGTTAGGGTTAGGGGTTAGGGTTAGGGTT
AGGGTTAGGGGTTAGGGTTAGGGTTAGGGTTGGGGTAGAGGGCAGGGTTTAAAAGGGTGG
GAGTAGGGGTTAGGGTTAGGCAAGGTTGGGGAAAGGTTAAGGTAAGAGTAGGGGTGGAGG
GCCAGGTTTAGAAAGGGTTGGAATAGGGGTTAGGGTTAGGCAACGTTGGGGAGCGGTTAA
GGTGAGGGTTGGGGTAGCGGGCAGGGTTAGGGTTAGGGTTAGGCAAGGTTGGGGAGAGGT
TAAGATGAGGGTTTGGGGAAAAGGGGGAGGGTAGGAAAGGGGGTCTCGGAAAGGATTGGG
GTGAAGATTAGGGTTAGGCAAGGTTGGAAAAAAGTTAAGGTAAGGGTTGTGGCGGGTTAT
AAAAGAGTCAGGAAAGTGGTTAGAGTTATAGCGGGAAGAGGGGGCGGGGGAGGCAGGAAA
GGGAGTAAGAATGGGGGTCCATAAAATTATATATACCCACCTATCAGTGAACTTAGAAAA
TTGCACATTTTTACACATACGCATTTCCTGAATAAAAAGACCAGTCAAATTATTTGTTTA
TTGTTATCCTCATTCACTCATTCAACAATCCTTTTCCGGAGTACTGCTGGTTCCTGTCCA
GCCATGGACTTCAGTTCCTGGGTCCACCTGCTTCATCACAACCTCTCATTGAGACCGGTA
GGTGCGATTGTACCTAATTTTAAAATCCACCTCCGTTCTGCTGCCTTCCGCTGCCCACCC
GTCCAACTCGGACCCGACTCCAGCCCAGACATGGTGAGGTGAGTAATGGAATGTTTCTGA
AAATGTGTGACTAATTGTGTTTGTGTATGTGCTCGTTGTATGTTGTATAAGTGTTGTTTC
AGTC
>NODE_2349_length_462_cov_27.867966
AAAGTGTGCCTCTTTCCCCAACCTGCAATAGCTTACATAGAGTAGATTTTATTTGATTTA
ATATTATTTTATTGAAAAAAAAACCCATCAGGGTGATGGAGGCTATTTGATTGACTTTCA
TGACCATACGTAGAACTCTTTATGCAACGCTGTGAAGGTCAGCTCAAATGAACACATTTC
ATCATATCGTGTCCTTTTTCCTGTTTCTTTTTCTTTTGTAAACACGAAGTTAAGGCTTAC
CCAAGTCTGGCTTTAACTCAGTAGGCAAGCTTAATTTCCGTGACATCTTTGCTGGAAGAA
AGAGAACATCCCTCTTTACAAAACACACATCTAAGCTGACACAAGATGCCATGCAAAGCT
ACCTTAGCTAGCCAGCACTTGGCTAGTGTGGTGCTTAAAGCTACAGTACAGATAAAAACA
AACAAAAAGCTTTGGTGTAAGTGGTTGGGGGTTGCTTCACTGGCTACAAAGAAAGCAGAA
TGCTGCATCGTGGAGTGAGGATTCAGAGATCCTGCACGTTAAATCATGCTGt
>NODE_2350_length_146_cov_7.472603
AGTCCCCCCAGTAGCATCTCCCTCGTCCACCCAGTTTAATCTCCCTAGTCCCCCCAGTAG
TATATCCCTCGTCCCCTCAGTTGAATCTCCCTAGTCCCTCCAGTAGCATCTCCCTAGTCC
CCTCAGTTGAATCTCCATAGTCCCCCCAATAGCATCTCCCTAGTCCCCTCAGTAGCATCT
CCCTAGTCCACCCAGTAGCATCTCCCTAGTCCCCCC
>NODE_2351_length_386_cov_19.963730
TTGGGCCGCGCGTCACGGCGATCCCTGCGATTCAATAGAGGGGAAAAAAAGAGCCCCCTC
ACCATTTGGAGACAGAGGAGGAGGGGAGGAGAGAAAGAGAGGAGGAGGAGAAAAAAAGAG
AGGAGGTCCCGCCTACGGGGGCTGTCAGATCGCAGGACTTTCTAGCACCTGATTGGTTCC
AGAAGGGCAAAAATTACTCAGCAAACACGGCTATTATTAGCTGCTTAGCAACAGCTCACT
AAAGTAGAGAGACCACCCAAGCCGAGAAAACCCTCTCTGTGTGTGTGGGAGTGTATCTCC
AACATTCAGGGAAGCCTCGGAGAGAAAAACCCAGCTTTGGCTTCCCTTGTGCGTTTTGCG
AGCACACCAGGCGCAAAGTTTGCGGAGCTTGCGCCGCTCACAGGAGCGTTTCCCTGGAGG
AGCGCAAacttcaccaaaaggacaaaaacgtccgcc
>NODE_2352_length_347_cov_26.420750
TTATGCTACATACACAAATCATACATTAAAAAAAATCAGCAAGGGGGAAGATGTACAGTA
ATGAAGGTCCCGGAAAATGACACCATCCACCCCACAAAATGTTTTTATTTAATTAACTTA
TCGATGAAATGTAATTTTTCTCTGATAAAATCGAATAATAAAAATTCTTTTTAAGTCCTT
GAATTTTGATAAAATTGAGGAAGGCCTTTTTAATGCCCTGTGGACACCCGCGTTCTGGGT
AGTTTCAGTGGAGCGCATTAGTCCTCTACTGTTACACGATACCTGTTCATATTTCTCCAG
CTCAGTATGGTAGATGCTGCGAATCTGGCTCAACTTGCTTTTGTAGTCTGAGTGCTCCAG
CGAGCTGTCTGGCGACATCCCGCCCGAGCTGGTGGCTGCTGAGACCGCCGCAGCTGc
>NODE_2353_length_71_cov_12.549295
CCGGCCTCCACCCTCCACCTTTGAGGTGTCATAACACGGACTGTGAATGTCAGAGAGAGT
TCAAACTTCCTGAGCTCCACGGCGGGCGCTCGGCGGACGTGTGGCCGAGGCGAGAGAGCC
GTAGTCggactcggagagcgc
>NODE_2355_length_332_cov_8.027108
GATGCAGATAGAAGAGCCGAACCGCCCGCCGCTAATGTAGCGAGGTGAGAGCGACGCCAG
TAAAAACAGCGGAGTTGGGTCCTGGCTCAACAAGCTACTTTCAAAGCCTGCTGAGTACAT
GGTGGAACCAGACTCCCTCTGGACAGGAGAGAGAAACAGAAGAGAGGAAGGGGAGGAGAG
GTGCCCACGAGCAGGGAAACACACATCTAGAAGTTTCATCCCAAAAGGCAATGCGTGAGA
ATTGGGGAAACAAGTGTAACCTGACGTTTACAGCTCCAGCATTGGATTATGTCACCAAAA
ATGTTCATATTTTCTGAGCAAAGTGGTTTTGCTCTCTTACCATTTCAGACATCATTCATA
TTGAGTTGGAAATAAATTCCAGAATGTATTTAGTGACAGGAg
>NODE_2356_length_71_cov_10.971831
GAGAACACTTCATTTTGAAAAAGTTTGAATTTCTCACTAAAGGAGTGAGATTTTCTTAAA
CTGCCGAAAAAGTTTCCAGGGGATAAGCCTCTGATGTAGCTCAGATCGTTTCGTGGTGAT
CAGACTACTTTTGAAAAGGTT
>NODE_2359_length_179_cov_2.949721
AGCGATCAGGGTGAGAGGAGGAGAGAGCGAGAGGTAGAGAGACGAGTGAAACACTGACTG
TTTTAACATTCCCTGCAGAGAAAGAAACAGACAGAAAATCAATAGCTTCATTTTTCTATG
ATATGAAAGACCTAAAATGGAGAGAAAAGGAGAGAGAGGGAGGGGAGAGGTAGAGGGAGA
TGAGAGGGGGAGGAGAGAGAGGAGGAAAGGAGAGAGGTAGAGTGAGAGGGAGGGGAGAGG
TAGAGGGAg
>NODE_2362_length_389_cov_41.799484
CGCCACTAACCGGCGTGAGCATCTCCACACTTGAGTCGTAATTTGGCACTCGGTATAAAG
CAAACTCGCCGGTGGAAAAAGGGAAGTAATTTCTGGTTGAAAGTCAGCTCCATAATTCAA
CCTTTGTAAAACTAAGTTGCTGCAGGTGCACGGTGGGAGGAAGGATAGCCAGAGGCCTTG
GAGCTCCAGCGAGACATCCCATCACCCCTCCAGTCAGGCAGCAGCTTTTCACATCGTGCC
CCTTGTGAAGTTGCCCTTGGTTCTACATGTGTAGCGGTAGTTATGAATGAGAGGAGTAAG
ATTAGTACAAAACCATCAAACATTTTACAGCTTGCTGCTATTGTAATAAAGATCAATGGA
TACTCTATCAGTGGGGGCTTTGAAGGAGAGGTGGTGCTGTACATTCTCTCTCTCTCTCTC
TCTCTCTCTCTCTCTCTCTCTCTCTCTCTCACTCTCTCt
>NODE_2373_length_95_cov_27.378948
TCTTGTGGTCGGGGAAAGGTACTGCGTCTGCATTCATCCGTTTTCAACCCGACTTTGAGG
CCCCGTATCGCGGTCCCGGGGGCCGGGGGAAAGGGGTTGCCGTCTTGTGGTCGGGGAAAG
GTACTGCGTCTGCATTCATCCGTTTTCAACCCGACTTTGAGGCCC
>NODE_2374_length_71_cov_14.605634
CTTGAGCAAGACACTGAACCCCTAACTGCTCCCCGGGCGCTGCACTGTGGCTGCCCACTG
CTCCTAAGTATTTAGGATGGGTCAAAATGCAGAGGACAATTTCCCCACGGGGATCAATAG
AGTTCCAATTATTATTATTAT
>NODE_2375_length_310_cov_34.103226
AAGCAGGAACTTAAGAATCATGTAAACTCCACAAAAACTCAGAAATACAAACTCAGTGTC
TGATTTAGATGGAAAAAGTCGTGATTTTCATGTCGATGTGGGAAAAACACAAAGCCCGCA
CAGAGAGACGGGGGGGAGACGGGGTTGCGGTTTGGATCCGGTCGAAGGCGTGACCTACCC
TTCCCGGTCAGCGCTAGTGGACGGGGCAGGAGCAGGGACAGTGACCGTACCCACGTTATC
CAGTCTGATCTGGATGGTGGTCCCTAAGGGGCTCCGCAGGTACCTTCTCTCGATGTTGCG
CTCCAGATCGGCTAGCCGGGTCACCGCTATGTCCAGCGGGTTGTCCGGGTAGCGCGTCAC
CCCGCCCTTCTCCGCCGCCc
>NODE_2378_length_354_cov_30.652542
AATGGAGCCGAGGCTGGTCCAAAAAGGGCTCAGGGCATTGTTCGCTCATCTGATGATCGG
GGGGCATTTTATTTTTTTTTTTTATGCAAGAGGGACCCCAAATTAGAGGGTGAGTTTTAA
TGACAACTAATTAGCCGACCTCTTTAGCCCAGGCGTAATGATCAAATGAGCTGTCATCCG
GTACCCCGTGATACAATGATCCTCCTGCTCTTGATATGATATTTTATTCCTGTGCAATTA
CACAGCCTCCTCCGCACCACGTGTGTTTGTTGCCTCGAGCACACATGTCAAATTAAAGAG
CAGCTTATGCACCTGATATTAATTATTGCCTACTGCACCGCCGTGCACAATGAGAAAATG
TCAAAGCCTGCAATCTACAGTACTTGAAGCAGGAGTCTGTGCACTGTGCCATCAACCAGC
AACc
>NODE_2380_length_332_cov_27.900602
AGAGGGAGAGAGGGAGAGAGCGAGAGAGAGGGAGAGAGAGAGCGAGCGAGCGAGAGAAAG
ACAACAACTGACATCTCTGTGAATTTCACAGGGGTGGCTAATCCAATGTGATCGGCGGAA
GATTTTAATATTTAAATAGCCAGCAACGCACCAGAAGTTTCTAATTAAATTATAAGTCAT
GCTTGAAAAGCAAAAGTGCGTGTGTTGTGGGAATTTGAATAATTCAAACACGTCCTATAT
CTCTTCTTCTGTTAACCTGCAGACAAATGGCACTCGCCTGGCCTTTTAGATGGGGTGGAG
AGGGGTGAATCTGTCTGAAGCATGAACAACAGCGACTTGTAAAAAAAATACATTAAAAAG
GCTTCATCTATCGGGGGTTCCGATCCGGACCGAACGGCCGTa
>NODE_2384_length_284_cov_40.130283
TTTGCTAGCTGCAAAGACGAGGCATTGGTTGGACAATACCTGAGCAATAGAAGCATAAAG
AAAGGGGTTCTTGCATTTAACAATGACAGGAAGTCCTGCACCAATTTCTGTTGTGTACTG
TGGTGCGTTTCTTCCTCCCTCCCCGTGGCAGAGAAATGGAATTGCCTCTCACATTCAAAG
ACAGCTCGAGGAAGGTGATAATAGAGCTACTCCCTGCTGTCTGAAGGCAGGAAATAGGAA
AGTGCCATATGGGGTCAGGAACCAAATAGAGAGGAGATGCAACCAGGCAAAGGGAAGGAA
CCAAAGGAAAGGTTAATGATGAGTTCTGAATTCGACAGGGGCGGGGTGGGgtgg
>NODE_2390_length_71_cov_8.000000
TCAGATCGTTTCGTGGTGATCAGACCACTTTTGAAAAAGTTACAGCTCCTGCTATTGGCA
CCAACTTTTCTGCGGCCCGAACTTCAACAAAACGCTTCTCTCGTTGAGAAAACACCATTT
TTGACAACATTTGCATTTTTC
>NODE_2394_length_142_cov_4.246479
GTGTACATGAGCAGGCAGGTCACGGCGCCGTGCAGACACACGTTCACCGCATGGAAGAAG
AGCGGAGTCATTCCTCCGAGCAGGATGTTCAACCTGAGGGACAGGAGGAAGACAGATGAA
CGGGAGCTCGGGGGATTGAGGAGACAGAAATCGAGAGAGACAGAGAGAGCGAGGGACAGG
GGTAGAGAGAGGGAGAGGGAGAAAGTGTATTt
>NODE_2402_length_262_cov_34.034351
TCTCTCTCTCTCTCTCTCTGTGTTATGGCTCTCTGGCTCTCTTGCTCTCCTACTCATGGA
TTACAATCTCTTCATCCATTATTAATGAAGTTAAACTACTAGTGGCATGCTGAATACGCT
GCGTGGGAGATTTGTAGCTAATCCAGCGCAAAACAGCCCCAGTCACATAATGAAGCGAAA
ATAAAAAAGCACAAATGTCAACAGTTTCACACAGGGACTGGATTAGACAACCCCCACCTC
GATCACGCAAAGTCTCTCACCCTTCTTTCGGGAGCGCATAGATGCACACCCATCACGCAA
TTTTGGCCAGTTTTTTTTTTTTTTTtcatcac
>NODE_2404_length_171_cov_22.672514
GGAACCCATTATCCTCCAGTGCTGTCATATTCCAGAACTGCAACCTACCTGGAGTGCCCA
GAAGTACAAGGTGTTCAGTGCTCAGAGACATGGCCAAGGTAAGGAAGGCTGAAACCCGAC
CACCACTGAACAAGACACATAAGTTGAAACGTCAAGACTGGGCCAAGAAATATCTGAAGA
CAGATTTTTCAAAGGTTTTATGGACTGATGAGATGAGAGTGACTCTTGACGGACCAGATG
G
>NODE_2407_length_572_cov_26.090910
ATGGTGCTAAGAAAGCTGACAAATTGTGTTTGTTTGTTTGTTTCCCAGAGATTACAAAAA
TAAATGCAAACTAGATTAGGTACCTAACCCTCTTTATGAATGTATATTATATTATGTTAT
GTTTGATGTATTCACTCCATGATTCTTTGACATTGATTGGAATTACTTTTGATCTTTTCA
TGAAAAGAATACCAAGCTTTATATATACTGTCTAGAGTTGTTACCATAAGGAATCTTAAT
GAACTCTTGACACTACAAAATCTTGTATATTTTTTGTGTGCCAATTTGTAACATATTTTG
TAAGTGTATATTTTTCTTAGAAAGTGCTGTGAAGTATTTGTGTGTGTGAGTAACCTTTTA
TGCGCCTCTACAGGCAGTGGAAAGGATATACAATGACAAGTCTCTGGTTTTAAAAACCAA
AATATGAAAGTATCAACAGAAAACTAGAAATATTTACATTTTGTTGGGAGTTTTGTAATA
AGACCATGATCTTGTTGTGAGAGTGTTGTGTTACTGTGCAAAACACAAATAAGCAAAGAA
AAAATGAAAAGTTGAAAAAAAATCTAATTTGTGAACAAATTGCTGTTTTATAGATTTTCA
TGTAAATTATTTGAGTATTATTTTGTTTTTTGTTGTAACTGt
>NODE_2411_length_334_cov_9.811378
CGCCGGATTCAGAGAGGACCCCCGGTCACCCCTGCACTGCCCCTCCCCCGTCGTGTACCC
CTCTGGACCAAATCTCCCTCACAGATGCAGGCTGACCCTTGTTACCTGAGGTTGGTCTGG
AATATATAAAGCAGTCTGCAGGCTGGGTAAATAAATACATTCATGAGCGATGGTTTTAAG
CCTTTAGGCTGCTGATCACCCGGCTGCCCTGCCGCGCTGGCTGAGTGGTACATTTCCCTT
TGAAGACCGCCGCTCCACTTCTCTCTCTCTGCCTTCCCCCCTTCCCTCTCTCCCTCTGCC
TCTCTCTGTCTCCCTCCCTCCCTACCCCCTCTGTCTCCTCCCCCTCTCTCCCTCTCTGTC
TCCCTCCCTCCCTACCCCCTCTGTCTCCTCCCCCTATCTcctcc
>NODE_2416_length_707_cov_31.318247
AATTGTACAAATGGAATGAGATTATCTCTCTAGTCTACCACAAACCGCCAGCTTTATAGA
GGGGATTGGAAAAAAGTGATAATTTGCCAAAAAACCCATGGCGTGGAAGCATGTACTCAA
CCAGGCCCAGGTTATTTTAAGGGAAGTCAATCTTTGATCAGTCAAGCTGAAATAGTAAAG
ATAAGTGGGAGCTACATCTCACGGCAGGACCGCGCGTCGGTCTGATATTGCTATTTCCTC
CCCGGTTTCTCGAGAGCGGTAAATAGCGGCTGCCCCCACACCACCTCCTCCTCCACTCCC
CCTTATCTGCTGGCCACTTTTTTCTGGAGATCCCTGTCACTTTAATCCACAGAGTCTGCT
GCTGGTTAACAAGGAAATCCTGTGTCAATTATCACCAACCACTTCCTGCTGGGAGTGCGG
CAGGGAATCAAAGAGGCCTAAGAGTCTTTCACACCGGAGAGGAGCAGTAGTCCTAATTAA
ATGGCCCTTGTGTTCTGCTGGGTGCTGGTGGCAAGGCGACAGATAGTCCAGCCCAAGAAT
AACCTGCTCCCCCTGATCGTCGCGATAGAGGAGCATTTTGGGTTTTGCCCTCAGGTTTGG
TGCATTGTGATTCCAGGAATCAAAATGAACTTTACACCTGGAACCAGAGTTTTCCAGAGT
CAAATAATGAATCGTTTCTTTGAAATGCATTTTTAAAAACGCAGGTGATAAAGATCCATA
AAATTCTGTGAAAGTATGCAATCGCTTTCATCGAGGATGAGCTTCACCACAGTGAGa
>NODE_2417_length_392_cov_19.329082
ACAGTCTAAACCAGTGGTTCTTAACCTGGGTTCGATCGAACCCTAGGGGTTCGGTGAGTC
GATCTCAGGGGTTCGGCAGAGCCTCCGCCGCGGAGGTCCGGACACACTTGAATTATCGTG
TAAATTCGTGATGACACACACGCCCCGCTTGGCCATCACTGGCTGCAGATGATCATGCTA
CACTGCTTGGCCAATCAGCGCTGCGGGGAATTTAGTGCGCGCTCAGTAGTCAACGTGTGA
CTGTCGTTGTAGTACGTCGTGTGATTTCTTTAATATTTTATCCATACTAACTATGTCGGG
CAAAAGAAGAAAGTGGTCGGACGAATATGTACAACATGGATTCTCATGTATCACGGAACG
TGATGGGAGTGAGCGTCCTATCTGCATGATTTGCAACGCCAAGTTGAGCAACTCTAGTCT
CGCACCGGCAAAACTAAAGGAACACTTCTTGAAGCTGCATGG
>NODE_2423_length_290_cov_15.475863
CCCTCCCCTCCCCCCCTCCTCCCCTTCCACCTTACCAACCCTTGCCCTTTGCTCGGCCCC
CTCTTCTCCCCCCCCTCCATCTAAACAGGTGAAAGAGGAGGTAGGCAAACATATCACCCC
CTCTGTCATCTCTTCATCCCCCATCACTCCCCTTCCCCCCCCACCCCCCTCGGGAGATGG
GGGACCAGAAGGGGAGACTCATGTTACACCTACCCCTTCGTCCTCCTCCACTCCCAGGGT
AAATCCAGACCCCACTATCACCTTACCCCCCGGCCCGCGGGACTTGGAGAGCCATTGCCC
CCTACGGGAGCGGACTTTTCTGAGCCCTATGGGCCCTGCCTCCGCTTCCCCCTCCTCTTT
>NODE_2428_length_71_cov_24.873240
CCCCGCAGGCTCTGGAGATCCTCAACAACCACTTTGAGAAGAACACACACCCCTCTGGAC
AGGAAATGACGGAAATCGCCGAGAAACTCAACTATGACAGGGAGGTGGTTCGCGTTTGGT
TCTGCAACAAGAGGCAAGCCT
>NODE_2431_length_71_cov_5.098591
AGCTGATCGGAGAGTCTAAATTGCCCACAGGTATGAGTGTGTGAGGGAATGGTGTGTGTG
CCCTGCGATGCACTGGCGATCTGTCCAGGGTGTATTCCTGCCTTTCGCCCAATGTACGCT
GGGATAGGCTCCAGCCCCCCT
>NODE_2436_length_482_cov_16.560165
ATCTTTTAAGAGATTTATTTTGCAGTATGTAGTGGGTCCGGATTAGGCCCCCTCATATGC
CCCTGGACAAAAGCATTGTCTTGGCACCGGCCCGTTTGCAGTAACAGGAGGAAGCTGACG
CTACTTAGCATCCACAATATGTACCATTGTGGGAGCGGGACTGGAAGGGCCCTGCCTCGG
AGGCGTCCAGACTTTGAGCACCGGCCAGTTTGAGGAGCAAGGGGAGAAAATCCCATCAGC
CGCTGGAGTGAAAGTTTACTAAGGTAACATGCTGTGAACCCGATGAAGATGTCAAGCAAG
CATATGGCAAAAAATGTCTATTGTCGGAACAAGGAGCTTTCTTCCCTCCGAGGGAGCATA
TAGAGGAGGAGAGCGGCTGAAGGAGGGATCTAAAAAATGAAGGAATAACTGTTGGTCATC
GTTTTACTTCTGGATCACTAGACTCATTCTGGCTGGGAAAGTCCCACCCCAAACGCTCAC
AGTTAAAGGGGTAAGCAGATTAAATGGCATCTTTCATGCCCCAGCAGGAAGAAAAACACA
CTCACATAAGTt
>NODE_2444_length_617_cov_36.646679
GAACTGTCCTAACACTGAAAAACCTATAGTAATAATGATAATAGCTTTGTACTTGGCTAT
AGCTAGAGGTGCTACATTGGCTACCGAAAGCCTTGCACAGTGGCTGCCCTATTAAGTGAC
TATTCTGCTTGTTATACTGTCGTGTACGCTAATGATATTAGATAGCATTACCTGGTGGGG
CTCTTCAGTGTAATGGCCAATCTATGGATGGACTTGTTTGTTTCTTGAGTGAGGGGGACC
ATGTAGTTCCTACAGGGACCTAGCATTAGTTCCATTGAGTGAGTCAACCATCTGCCCACC
ATTAACCCCAGAACCCTCCTTCTCTTTGCAGGCTGGACAATTTGCTTAATATGGCCTATG
GCGTAAAGAGGTAATTAAAAACTTCACCCAATGCCAGATGTCCATGTTGACTCAATAATT
TTTCAATATGCTGTTTTTGTAATTCATTTTGAGTTTGTTTTCTTGTATTTTGAAAGTCAC
TTTGCATTTAACATTTAGTTGAAGGTTAAGTGCCATTGGTTCCTTGCTTTGTTTGGATTT
TCTTGTTTAGCTTGATTTGGGTTTGAACCTCTCCCAACCACCTCCGGTTTAAAAAGTGGA
CAACAGTTAGTTTTTGTTTTCAGTGGTGATAAATGTGCTTTGTTTTAAGCGTATGAAAAG
TGCTGTTGTTGTTTGGATTGTGTTGGg
>NODE_2454_length_372_cov_42.284946
CGCTGGAATCCAAGAGCCTTAGAAATGGCTTTGTAACCCTTTCCAGACTGATATATTTCA
ATAACTTTCTTTCTCATCTCTTCCGGAATTTCTTTTGATCGTGGCATAGTGTGCTGCTTG
TTGGGACCTTTTAGCCTACTTCACATTGCTGGAAAGGTTCTATTTAAGTGATGTTTAGAT
TCACCAGGGCTGGCAGTAATCAAGCCTGGGTGTGTCTAGTCTAATTGAACCCAATTATCA
ATTAAATGTGGTTATTGGTTGATTGAGTAACTAAGGGGGCAATTACTTTTTCACACAGGG
ACCGTTGGTGTTGGATAATCTTTTTCCTTCAATAAATGAAATGATCTTTTAGAAACTGTA
CTTTCTGTTTACTCAGGTTGTCTTTGTCTTATATTAAATTTTGTTTGAAGATTTGAAACA
ATTAAGTGTGACAAATATGCAA
>NODE_2459_length_377_cov_36.596817
GGCACGACTTCTCGGTTTCCCGCATCATCTCCTCCCTCTGTCTTCTTTGGCTCTCCATCC
CACACGCCCGTTAAAAGGCCTGTCCTCCTGGGCCTGGATGCACTTGTGTGGTACGACAAC
AGAGGAAACCGCCCGGAGCTCTTAACGGGCTCTTCCCTTCAACTTCCTCTCTGCCTTCGC
CCCTACCGCTGCCTCCTCCACCACCACCACCACCACCACCACCAGCAGCAGCTCCCTCTC
CACTCTGCTCTGTCTTTCCCAGCTGCATCGGCGAGCTGTTCCTGATGAACTGCTGCCAGC
TGAAAGCCTCCAACTCCTGTGAGATTGCTATTACTCAGCGCACGGGGGCTCTGCGTAGCC
AAAGGGCTGCTCTCTGAGCTGTAGATCTCCGTGTTGTGACTTGTCAACGCTGGGGGAAAA
TTGTGACAAGAGCCGAGACACCTCCCt
>NODE_2463_length_457_cov_41.188183
TGTACAGAAAGCAAACAGGCGCTAACACGGCTCCACATGGCGCAAACCGTCCACGGTAAA
GACGCTGTCCTCTTTGCAACAAAGTCTTTGTTTGAACAAAACACGGCGTTGTTGACGTAA
GTCTTCGTGTGTCCATTTAGTTATTAGTTAGTAAAGTTGAATTCCGGTTCGGGGCTGTGC
GTCAAACCGTGCCGTCGCAGGTCACAGTTGCGCCGAAACACCTTTGCGCAGCGCTGACAG
CGGTAGGGCTTGATGTCTGTATGGGTGAGAAGGTGAGTTTTCAGGTTACTTCTTTGATTA
AAGGTTCTTCCGCATGTGGGGCATTTGTGAGGAGATTCCTGTTTAGATTTAAAGCAAGCA
AAGGATTATTCCCTTCAATTGTGTCACATTCGCTGTCATCTTTCAGTCATTTGAATATCT
TGTCTTTGCTTCTACACTAGCTTTCAAGGTCATTTTTCCACCTCTAAACATATGTTTCAT
CCCAAACGCAATGAAAAAATAGCTCATGTCTCATCTCATGCTGTAAt
>NODE_2466_length_490_cov_25.640816
AAAACATCCTTGTTATATACTTATTTCTTTATTCAACATCTGTAAAGTTTAGGAGGAAAG
TGCAGAAGGTCCCTGGGAGGGAACAGCACAGAAGCTTTCGATGATCTTGCCGGAGCGTTT
TTGTCTTGCAAGGTTCTCTGTGATCGCTGCGTGGTTTTTACTCAGGGCGGAAAGGTTGAG
GCACGCTTCGGAGGGCAGCGTATGAAGATTGCCGGTCCCTATGCCTTATATTTGGCCCAG
GTTATGAAGATACATGAGTTGCATATTGTTTGTGTTCATTTGAATAACGACAAAATGTCA
GATTTCCATGGCTGCAGGCTGTGTGCATGTTAGATGATCAACTCTTTTGGGCCCTGTGGA
TGCGGGGTCATCAGAAGCCCTTCCAGGTCACTGTCCCTGTATGGTGGTTCGGGGCCATAA
TTGACCTTTTGACAGAAGGGAGGCAGCCCTTCTCTAAGGGCAGGAATAATCATGTTCGAT
TTATTCGTCTCACAGCTCATCTCAAAGTAATTAAAGTGTTTTTTCTTTCATTTAGTTTTC
AAATTTTTTTATAAGTGAGg
>NODE_2467_length_252_cov_87.341270
GAAAGGCCTCCTTCTTCCGCCTGACAGCTTCCCTTACCGTTGGGGTCCACCACCGGGTTC
TAGGGTTGCCGCCGCGACAGGCACCGACAGCCTTCAAGCCGCAGCTCCGAGCAGCAGCAT
CCGCGATGGAGGATTTGAACATGGCCCATTCGGACTCCACATCCCCTTCCTCCCCAAGGA
CATGAGAGAAATTCCTTCGGAGGTGCGAGTTGAAAATCTTCCGGACAGGGGCCTCCTCCA
AACGTTCCCAGTTCACCCGCACTACCCGTTTAGGTTTACCAGGTCTGTCTGGAAGCCTGC
CCCGCCATCTGATCCAACTCAC
>NODE_2468_length_288_cov_26.690971
GAGAGAGAGAGAGAGAGAGAGAGAGAGAGAGGCTCCCATAGCAGACATCCTCGGGGTTGT
TTGTTTTGTGTGAAAGTGAATGATAAAAGAGGCATGAAATCAGCAGAGAAAGGCAAACAA
CAGCGAGGGTCCGGAGCCCCTCCATCACACCCCACACAGCTCCGTGGTGGCGGCTCACAC
AATGGGCCCCCAACCCCTCTCCACCACGCACCCTCCCCGAACGGCCACCACAGCTGTGTA
TGGGGGCCGATGACTGTGTGTGTATGCGTGGTGTGTGTGTGGGTCACCGGTAAATAATTA
ACTTATTCTGCTATGCTGACCGGGGCTTATGAGTGGCCGGACCAGGGGGTGTGGGATc
>NODE_2469_length_355_cov_26.456339
CCATTCTTATCAATTACATTTTTGTCTTAATTGTTGACTTCACTTAGCACAAAGCAGCAC
AGTGTAACGCGGTGCCGTTTTTCAATTAAAAGCTCCAGATGTTTTTGGAGGCTCCAGTAG
ACACGGGCCGTTGTGAGGAATGCTTTATCTGCATTGTAGTAATCACTACGACATCAGCTC
CAGGCTGCATTTACATACTCATGTTTTATTCCAGCCCTCCTTTCTAATGTACCGCTTAAT
TATACCGAGCACAGACAATGTCAGGCCTCCGTAGCCCCAAATTTATTATTGCACTGTGTG
TTTCAGCGATCATCAAATTCACTGCTGTATCCCATCATAATATTACCATACATCGTTCAT
ACTCTGAAACAGATATCACTGTTCAAGGAACATATTACATGTACTGGATACCATATTATT
GTTAt
>NODE_2475_length_170_cov_13.029411
TGGCCAATTACACTCGGTATCTTGCAAGTCCAACCCATGTACGGGGCAGGCCCAGCCCAA
GAAGATAAATGTGAACCACACAAAGGAATCGGCGCTCTTTTTGACTGAGATCCTGACCGA
ATTCCGTCATTCTGAGCCCAGCGCTGTTATACTTTACCTGTGACCGAATAAATACTTTGT
TATTTAACTGAAGATATCTCCGGTTTGATTCTTGGGCTTCCAATAAAAGGACTGATTCTa
>NODE_2477_length_177_cov_8.615819
GTAGTAAGGTACTCTCCTTGTCTCCTTCATTCTTCAGTCTGGTGACTGACTCCATATACT
CCTGGACCTCCGGTCTTCCAAGCAGCTCCTCCCTCCCGGCCCCCACTTCCGTTGCCCCGT
GTAAGCGTGCGAGCATGGCCAAGGCATTCCTCTGAGATGGACTGCCTTCCCAAATGAACT
CTTCCATGTCTGCCGCCGTCTTCTCTGCCTCCCAACCCTCCATTTTCTGTGGAATGAAGG
AGGAAAa
>NODE_2478_length_174_cov_10.413794
GAAACTGTTCATGGAAGAGAAGGACAAGGACTATCCCGAGCTCTCGGACCTCGAGTGGAT
TATGGATCTGGCCTTTTTGGTCGACATGCTGTGTCACTTGGACAGACTGAACCTGACCCT
GCAGGGTAAGTTAAAAATGCTGCCTGACCTGGTGCAAAGTGTGTTTGCGTTTGTCAACAA
ACTGAAGCTGTTCAAGGCGCATATTCAAAAGGGAGATTTCAAGCATTTTCCCACTCTGCT
AAAa
>NODE_2480_length_264_cov_15.784091
GAAAAAGCAAATTCTAAATGCATGAAAAAATGGAATCAAAGAACAGCCACAGGCCAACAA
TGGCCAATAGAAGGCGTTGTGACGAGGTAGAGGCCAGTATCAAGAAGCACAGGGCCTCTG
ATACCAGTGATAAGCGAGTAGGAAAGAGACAAAAAGAAAAGGAGGTTTTAGGATGGTTTT
CAAAAGAAGGCAGTGAGTACCGGCAGACAGTGAGAAAGGTGAGGGAAGTAATGAATGAGG
AAAATAAACAGAGGGAAAGTGACATGAAGGTAGAGCTCAGGGATACCCCATCATAATCAA
ACTCAAACCCACCCCCATACCCAGGGAGGAAGAa
>NODE_2484_length_187_cov_4.663102
CACATGAACACGGGGAGAACATGCAAACTCCACACAGAAAGGCCGCAGTCGGGTTTTGAA
CCTAGGACCTTATTACTGTGAGGCAACAGTGCTAACCACTGAGCCACCGTGCCACCCGGA
AGAGAGAGAAAGTTCAGAGAGGGAGAGAATAAGAGAGGGGCTGTACACAGGGGGATGGTA
GCAGAGAGAAGAGAGAAATAGGTGGAGGAAGAGGAAGTGAGGCTTATCCAGAGCTACCtt
ctggtaggccctgtacc
>NODE_2485_length_123_cov_14.089431
TCATGTAGTTTCATTTTTAGCTACCTTAATCCTTCCTTCGGCTTCATTTCCTTTATTAGA
TTCATGTAGTACTCATTTTTAGCTACCTTAATCCTTCCTTCGGCTTCATTTCCTTTATTA
GATTCATGTAGTTTCATTTTTAGCTACCTTAATCCTTCCTTCGGCTTCATTTCCTTTATT
AGATTCATGTAGT
>NODE_2486_length_177_cov_6.757062
CATTACAAGCCGGTTTGTATTTTTTCACAGAAATGATGATGATGTTTTGAAAGAAGGCAA
ATTGGAAGAATCAGTTGTTGCTCTTACGTTGCAGAAATGATGGAGGATTCTCATTTTAAC
TCCTCGTACTTCTGGTCTCCCATTCCCACTGTGCAAGGACAGGTAAGACCGGAGAAGGCT
TCAGTCAATAACCCAGAAATAATTCTACCTTTTACTCTGCCAACCATGCATTTTTTCCAT
CACAATc
>NODE_2487_length_427_cov_26.021078
TGTATTCCGAAAATAATTGCTATATCTTTCAGTAAACAAGTTTTTTTGTAGTTTTTTTTT
TAGCAAAATGTAATATATCCGTACTGTCGCATTTCATAAAAATAGTTGTTCACGTCTTTG
AAACTACAGTATCAATGATACAGTAAACGATATTTGTAGGAATACAGCTGTACAGGGTGG
ATTTTACACTTACACCACAGTTATACTTGATCTCAATGGGGATTCATGAACGTGCCATCC
TTCACAGAGTCCAACATATAGCAATTATTTTCGGAATACAAAATCACTGACTGGATGGGG
ACAAGGGACCAGGTGACAAACGGTTTCACCTTTTTTTCCTCTTTCTTCCCTATAACTCCA
CCTTTTTTTAAATGTTTTACATAGTGAACACACTTTTACAACTTAATGGCACATTTGGTT
GTTCCCAATAAAAAGGTAAATTTGTAATTGTATAACATCAGGAGGTATATGAATGTATAT
ACAGTGTGTGTATGTAt
>NODE_2495_length_291_cov_33.195877
ACATACACACACACACACAAACACACACACATACACACACACACACACAAACACACAGCT
AACAGGATAACAAATTAATTTTAAACTTCCTCCTCCTCCACCTCCAAGGTTCGCTCGCTC
GCTCGGTGGTGATGACGAAAGGGGGCCAAAACCTCCTCAGCGTTTCCAGGCCTGTGAGTT
AATCTGATGGCTCTAGGGGGTCCGGCTTGACGCCACGGAGGGGAGACGGGCACCCTAAGG
GCCGGCCAGCTGGATCGCGGAGGATGCTTACAGGTTTGGCTCCAGCTTCACGCTGGGTGT
CATCTGTCTGCTTTGTTTGGCGCTGGATCATTTTTATGAGTGTGTGTGTGTGTGTGTCTT
G
>NODE_2498_length_237_cov_37.797470
GTGTGTGTGTGTGTGTGTGTGTGTGTATGTAGTTTACAATTTATGTGTGTTAGCATATTG
TGTGTGTGTGTGTGTATTGTGTGCATAGGACGGTTATCTTATTGTACACAACTTGGGGTG
TTCGACATTTCTCTCCTGCAGCGAATTGGCCCCTATTAGCTAAGCAGCAATGACCCGGTT
TGTATTTGCACGCTCTGCTTTCTTACTCCTATCTTTAGGGTCCTTGTAACGCTTCTATTA
CTCTGTCTTTCTCACCCTCTTTCTCGCTCTCCTGTCACACCTGATCTCTGTTCTTGCTCT
CTCTCTC
>NODE_2516_length_227_cov_45.215858
TGAGTGGGTGAGTGAGGGGCAGAGAGAGAGAGAGAGAGAGAGAGAGGGAGAGAGAGAAAG
AGAGAGAGAGAGTGGGGGAAATAGAGTAGGTACAGACCTCTTCCTCCTCAATTCGAGCAG
GTTCAATCAGCAGATTATTGACTTGATCAAATGACACCCCCTGTTAGGACAGGAACCAGC
GAGAGGCATGCGGATTAGTGAGGCCAAAATAAAAATATGCACACGCACACACACACACAC
ACACACACACACACGCATAACTCCAACCAAAACAAAACCAAAGAACTAAACCAAAAa
>NODE_2517_length_77_cov_7.025974
CATCCATCCTTTCTTGTTGACTTTCACAACAATTCCTCACGCTGCTGTTTCCAACGTCTT
ATCATCGACTAATAAGTCCAAGCTTCCGTGCAGCTGCTCTATTTCCTTTTCCAACAGCCA
GATCGATCGCCTTCAAATTAAAAGCTG
>NODE_2518_length_116_cov_36.465519
GTATGTTACTTTCTATTTATTATTGTTACACTGCCTTGTATATTTTGTATCTTTTATTTT
ATTTTATTTCTTTTTTATTTTTTCCTTTGAGTATTTGAAATTCTTTCTGTACTGTCCTGT
GGTACCGCTGATCCTGACAACCCAATTTCCCCACGGGGATGAATAAAGTGTCTATCTATC
TATCTA
>NODE_2519_length_147_cov_11.156463
TGATTCAGATTGCTTTTAGCAGTTATTGGCTAAGCAATATGGTAAATGTACAAGGTGATG
CAAATGGCATTAGTGAGAAAGGATGCACAGAAGCATGTAATGCAGTCAATACTACATTAA
CTACTGATGCCCAATTACAGAACCAGGGAGAGTGGCTTTTAGGTGCATTAGGACTTGGAG
AAAAGCTGAGATCACCTGCTGCTCATTGCCTAAAAGc
>NODE_2520_length_121_cov_49.140495
TTAATTTGAAGGCGATCGATCTGGCTGTTGGAAAAGGAAATAGAGCAGCTGCACGGAAGC
TTGGTCTTAAATCGATAATAAGACGTTGGAAACAGCAGCGTGAGGAATTGTTGTGAAAGT
AAACAAGAAAGGATGGATGACGGAAAGCCTAATGCATGAATGGCATACGAAGCGACCGGG
AGGATTCTTTC
>NODE_2522_length_438_cov_18.639269
CATAAAGAGAGATATTTAGAGAGAGGGGAGGGGATCGTGGGGTGAAGAAATCCCCCACTA
ATGTGACAGAGAATTCTCCAAAAAATCATCATTGTACGCTACTTGCACTGCAAAGTCGAT
TTTACATCAAACTCTATCTTCTTCTTTTTGTTGGGTAAGTGCAGAAACTTAATCTTGAGG
GCAGGATGTGGACACCAGGGCCATTTTGAAACATGTTGTAGATAACCGTTAATCAAATTA
GCATTTCTCAGACTTTCATAAATCTCCATAAATAGCATACTGAGGTTGATCCCCCTATTT
GCCCATTGAGGCAAAATTGCAGTTGATAAATTGCTTTTGCCATGCGTGTAGGCTAATGAA
AGATTTGCTCCTGGGTCTTCCTCAACAAAGCCCATCATTTTTCCACTTTTCCACCAATAT
AAGAACCTGTTCTCCTTTTAATTAATACTTTTCCCACTCTGCTATTCAAGAGGGTGTGCA
TACTTTCTAATTTAATTTTGTGGGTGAg
>NODE_2523_length_141_cov_16.730497
TGATGGCCGAGGGTACAAAGGAACGTCTGGACCGTTCCTTGGTACACTTGGGAGGTATAA
ACCTATTGCTGATGACACTTCTTAGCTCCAGCAGCTCGTCATACAGAGGGTGGGTGACAT
TGTTCATATAATTGATATAAATTTGTCCCTCATCCTTACTTCCACCACTGTCTCAAGTGT
GTCCATGGGCAGTCCAATGACAGAGCTAGCC
>NODE_2526_length_193_cov_12.212435
ATTATTATTATTATTATTATTATTATTATTATTATCACGTTAACTTTCATTTAGAAAATC
CTGGCATAATTGTTGCATTCAGTATTGCACATTGAACAGCAGACTTTTATCCCTGTTGTT
CTGGGTGGCAGCATAAGACTGTCTCAACCAGATTCACTATGACAATATTGTTTGGCTATC
ATCCGCTGCTTTAGAATGAATGGAATCGATCCTCTTTTAGCAACATTTGTTTCCTATGGT
GCTGGGGTGCGGCGGTCGAGGGc
>NODE_2527_length_417_cov_45.266186
AGGTTCTCCACTCATCCATATCTGTTCAGACTGCCAGAGAGAGAGAGAACTTAATTTCCA
GCAAATTAACTTCCCGTCCCAGTCTACAGAGCGGTGCATTGCCCGCTTGTTCGTTCGCTG
CGGCAGCCGAAGCGCGTGTCTAGCGAGTCGGTTTCTCATGCATAATGCATCAGGTTTAAT
TGCAAACCCAGAAACTAATGACTTTGGACTGGTTAACAGCAGGGGAGCCATACATCTCGG
GCAAACTTGAATGAAAAATCAGCTCAGAGGAAAAGGAAAAAAAGAAAGGAGCTGAGCCCC
TAATTGATGAATAATTGAAGCTGCGAGCTACAGGGCATAATTGTGACATTTCGGTTCAAT
CCATTTCCAAGTGGTGAGGGTGAAAGAGCACTTTAAAAGGAAATGACAATGATGAAGGAA
GAGAGGGAGTTAGGGGAGAAAGATAGAGAGAGGGAGTTAGGGGAGAAAGATAGAGAGAGG
GAGTTAg
>NODE_2530_length_284_cov_13.482394
TCTTTCTTCATTATTCCATTTACTTTCTGTAAAGCACCAGTTCCACTGGCAGCAAAACAG
GCCCAGAGCATAATACTACCACCACCATGCTTGACGGTAGGTATGGTGTTCTTGGGGTTA
AAGGCCTCACCTTGTCTCCTCCAAACATATTTCTGGTCATTGTGGCCAAATAGCTCAATT
TTTGTTTCATCTGACCACAGAACTTTCCTCCAGAAGGCCTTTTCTTTGTCCATGTGATCA
GCAGCAAACTTCAGTCGAGCCTTAAGGTGCCGCTTCTGGAGCAAGGGCTTCCTTCTTGCA
CGGCAGCCTCTCAGCCCATGGTGATGTAACACACACTTGACTGTGGACACTGAc
>NODE_2531_length_122_cov_19.229507
TGTCAGAACCGTGCCCGTGGTCCCCCCGGGGCCCGAGATACGGAGGGATGAAGAAAAAGG
CTGGGGGGGGTGGGCAGGGGGGCCGGACGTTCGGCGGGCTCCAGCGGCCGCCGGGGGAGC
GCGAGCGGCCGGGGCGGGGCGGGGTCGGACAGCCGAGGTCCGCGGCTGTCCGGGGATGTC
AGAACCGGGCCc
>NODE_2532_length_333_cov_37.726727
CTAAGTAGTTAGGATGTGTTAGAATGCAGAGGAATAATTTCCCCAAGGGGATTAATAAAA
TGTAACCTTAACTTATATATATATGAGGACATATATATGTATAGATAGATAGATCAAGTT
ATATCTCTTCCTACCATTCTCTCTCTTCCTCCAACATAACCCCACATCTTCCAACCTCCT
CGCCCTACTTGGCTCCTCCCTCCCTCCCTCCCCTTCCCACTCCATCTAACTCCACACCAC
CCTTCCTCCCTCACTGTGGGTAAGCAGGTAATCATGAGCTGTCACTAAAAGGTGACCCAT
TAATGTGATGGATATGGTGTAGTAAACTAATAGTCGGGAGCACGAGGAGTCTCTGTCCTT
ACCACACCTTGGCCTTTGGTTCTGTCACAGCCGCCATCCGCCg
>NODE_2533_length_509_cov_46.212181
CTTTTTCTCGAGGCCAGTCCGTTGTTGTGTCCTGTTAAGACCTACCCAGTTTTTTTTTTG
TTTACACAGAAATCTCCCACCCCAGGTCTCTGTTGGAGTGTTGGGAGGAGCAGCATTCAG
CAGGGCCCGGTGGCCCCACGGCCACAAGCCCCCCAGGCTCTTTATTTAACGAGGAGCACA
GAGGTGTCAGGAATATTGACACGGTTTCAGGGGACGGACACTTTGCCAGCCTCTCCCCCG
TCTCTCTGTTAAGCCCGGCATTCTGTCTGCCCAGCCAGGTATTGTAGGGCCCTGTGAATA
TGTGTCAAACTTCATAGTTTTCATTTTGCTTCCTGTACGTGGCAGAAGAAAAAGTGCCCG
CTGTGTGGGTTTTCCTTTTGTAACGGACCCTCCCGAGCCCTCCTGGGAACACACCACATT
CCAGCTACAATCAGTCTCTTTGTAGACCGCCAAGCATTGTGGGGGCGTCTGTTGTGCCGA
TAGACCTCCTTGCTTTTGGCATAATGTATGCAAGTATATGATTCTATACGCTTATTTTTT
ATCACAAAAAATGAGAAATAATGAGTGTGGTAATTTGAt
>NODE_2534_length_143_cov_22.993008
AGTGAAAGCCCTGCATATGATTGCCATGTCGAAATACAAGTATTACATGAGAAGAGTCAA
GTAGCTTCAGGCCTCAACCTATTAAATAAGTTTGCTCTCTTCAACGGGGTGGGGAGCAGG
TGTGGCTTTCTTCTTTACTGAGTTCATCCCATGTGGTTCGCTGGCAAAAAGTAGTGACTA
CAACTGTCAAATAAACTCACATCTGTGCCATTa
>NODE_2537_length_71_cov_5.464789
GGATCACTAACAGAAACAGATTGAAATAGATATGGATCACTAACAAACAGATTGAAATAG
ATATGGATCATTAACAAACAGATTGAAATAGATATGGATCACTAACAGAAACAGATTGAA
ATAGATATGGATCACTAACAg
>NODE_2538_length_200_cov_51.849998
CCCTCTTCCCTCGCCGTAGGCCCCACCCCCTCTCCTACCCTTTCAGCTCCGACTGTTCCT
CACCTTGCCCCCTTAGCCCTGGCCCCGATTCTCTCTACCTCCTCAGCCTCAACCGCCGGA
TTACCCATAGTTTCAATCCCACCCCTTTTCCCTCCCTCTTCCCTGTTTTCTAAGGAGCAC
CTTCCTTCTTTACCGAAGCAAAAGGCCTCATACCATCGCTCCCTGAATTTAGGGAAACGA
CCTACCCTCCTTGCCCTTTCTGCCCCTTTG
>NODE_2546_length_164_cov_16.518293
AAAAAAAAAAAACAGGCCATCAAGGAACAAGTTAACACCAAGAATTTTCCTTCTGTCAAG
AACCCTTACTTCTTCTCTTCCCTCCCATTTCACTCCTCTCTCTCTCTCTCTCCTTCCCTC
CTTCTCTCTCTCTCTATGCATCAGCGTTGCATTATGAAAAAAGCAAACACAATTATTTTG
GATTTCCCGTTCGCCTGAGCAGTACATTTGGCCCACCCCCCTCCCCCCCCCCCC
>NODE_2549_length_260_cov_13.657692
GCTAACTCGATTATCATAGCAACTGGTAGTGCTGTTTAACATGTCAATGGTCTAGGGCCT
GCATGCATAATTTTGCTGAGTTATTGTGGTTGGCCTCTGTGTTGCTTGCTGACAAAACCC
CCAAACCCACAGAGGCACGGGGACCTATTGTCATGGACGCATCCATCTGGATCAAGGCCA
TTCGAGGATATTTGCGCTTCCTCTGTATCTCCTGGCTCTTTTTTGACATGCAGCAGAGGG
AGAAGGCATCGCCCACCGGTGCTGGGCTGATTGAGGTGCAGATTGACCAGAAGGACAGTG
AAGAGGAATCGCCAGCAGGCCGGCGGTCCt
>NODE_2564_length_237_cov_10.978903
TCATCATTTTGGTTCTGTACGCCACCACAATGGATTTGAAATGAAACAATCAAGATGTGC
TTTAAGTGTAGACTTTCAGCTTTAATTTAAGGGTTTTGTCAAAAATATTGTATAAACCGT
GTAGAAATTACAACCATCTTTATACATAGCCCCCCAATTTTAGGGGCTCAAAAGTAATTG
GACAAACTAACATAGTCATAAATTAAATTGTCATTTTTAATACTTGGATGCAAATCCTTT
GCAGTCAATGACTGCTTGAAGTCTGGAACCCATAGACATCACCAGATGCTGGGTTTCTTC
CCCAGTg
>NODE_2565_length_354_cov_9.757062
CGCGCATTTGCGTGAGATGAAAATACCGCAAAGTTTCCCAGAAGGGGCAAGATCATTTGA
GTAAACAATTTGTGTCAAGTTCGCTCTCAAAATGGCAGGGAAAAAATGCACAGCAAAACG
AAAATATGAAGATGAACACAGGACGTTTTTAACAGAGTGGGAGAGTTTATATTTTTTTGT
TGAACGTAATGGCAAGCCATTCTGCCTTATATGTCAGGCGTCATTAGCGCATTTCAAAGC
TTCAAATCTTCAGCGCCACTTCAGCTCACTCCATGCTAACATCGACCAGGAATTTCCAAA
AGGGACTGAACTTCGCAAGCACAAGTTGGTCACTTTGAAAAGTCAGGCAGAAAAGCAGAT
ACAGTTTTTCCAAAAATTTACGAAGCACTCAGAGACCGTAACGCTTGCATCGTATCAACT
CGCT
>NODE_2567_length_228_cov_8.929825
ACACGCTGACGGTTAAATGCCAGGATGCATTGAATATATATACTGTATATATTAAAAAAG
GAAATCATCATCAGAGACTGCACGGAGGAGGACTGTAATAATGTGATTCTTCAACAGGTC
CATATGTTATGTGCAGAGAATGGGGCCCAAGGGCAGAGAGGAGGCAGGAGACAGATATAA
AAATAATAAGAAACTCTTTACTTGAGAATTAAGAAAAACGGGAGAAGTCTGAACATACTA
ACGCTAGGCATTGGATTGACAGGACTGATTAAAGAATGAGAACACAGGACTTAAATAc
>NODE_2587_length_174_cov_6.028736
TCACTCACTCACACACACACACACACACACACACACACCCAGACAACAAATCATCAATCC
TTGATCATCAGAGCTTGAAAGATCTTACAGTCCCAGCTGCAGATGAAAGTACAGGGAGAG
AAAGAGGGATAGAGAGAGGGATAGATCAAATGTTTCACGAAGCGCATTTTTAATGCTAAG
ATTGGGAGAGAATAAATACAGAGGAGGTGGAAATCACTTTGCATTTCCCTTGCAAGGCAA
AACa
>NODE_2593_length_71_cov_13.676056
CACCAACTTTTCAGCGGCCCGAACTTCAACAAAACGCTTCTCTCGTTGAGAAAACACCAT
TTTTGACAACCTTTGCATTTTTCATTGACGGAGTGAAATTTTAAGAAAAAACTGAATACC
GTTGCAGACCTTAATACTCTG
>NODE_2597_length_150_cov_10.740000
AAGTGGTCAAGTAATTTCAGTCGTCTGTGATATTTGTGAATGTCCCTCTGGAGTTCCTCC
CGGTCAAATCCAGTGGGACGGGGAATGAAGGTGAGGCCTCTCTCCAGGAGGCGGATCTGA
GCCGCTGTGAGGCGGACAGACCTGGACAGGTTCAATATGTTAGTGGTCGGATCAGGAATA
GGAGGGGAAGAGTGGAGGGGAAAAGAGGAGGGGAGGGGGG
>NODE_2603_length_303_cov_38.683167
CACCCCCCCCCCTTCCGCTCGGCTTTGATTGGCAGCTGTACATGAAATACCACATCAGTT
GAAAGTATGTTGTGAGTTGGCACTAACAATCGCGTGGCTCCAGGGAGACCTGCCATATTG
TAATTTGGTTATCAGGCACGGAGGAAATAATTCAAAGTGCCAGGAAATGTGAGGCAGAAT
AAATGCTTTGTTGCTGCAAGTTGCCCTGGGTGACAGTTCTTATTTAATGTACAAGAGTGT
CCTGTTGCCTGTAGGTTTTTTTGTATTTTTTATTTTATTGTTGGATTAGTATTTTTGGGG
GGTACAGCCAGTGGCATAGCGTGGGCGGGACCACCGGGGCGGTTGCCCTGGGCGCAAAAT
TCTTAGGGGGTGc
>NODE_2605_length_186_cov_7.478495
AGACAGCTCTCCGCTGCCGGTGTAGCGCAAGTCGAAGATCAGAGCAGAGGTAGGCAGGAT
TTTATTCCAGACCAGCTCCAACAGCAGGGCCCCAATCTTGTCTGCCACCGCCTCCCCGAG
AATGTGATCGATCCTCAGGTACCCAATGTTGCCTTCCATGACCTCCAGCTTGATGGAGTT
CTGAAGGACGGCGATGAGCTGGTCCGGGGGCAGGGGAGGGAGTTGTGGGGCAGTGGCGGG
GACATAGTGGGGCTCg
>NODE_2606_length_275_cov_15.221818
CTACAAATCAATTCTGGGCCTTACAGCAAAATCCCATAAAATAACTTCAAACACCACTAC
TTACTCCAAAAATTTGTATTATGGCTATATCTCTTTGATCCCTTATGACTGAAGTTTTGG
AGGAAAATGATTTGTAATCTGCTAAGACGGCCGTATGTCAGCACTTCACTTCAGTTTTTC
TCGATATCCCAACCTAAAACCTTGTCTTTCTCTCGTTGTATTGTGGTTTTAGATTGCTCC
TAACCATCCAGACCTGGAGATACAAATGCAGATGCTGCTTGTAAACTTAATGGCTGTGGT
AAGCAGGAGTAGGTACAAAAGTGTGAAGTCCTATCGCTGCTTCAa
>NODE_2611_length_71_cov_5.352113
GTGTGGGTTTCCTCCGGGGACTCCGGTTTCCTCCCACAGTCCAAAGACATGCAGGTTAGG
TTGATCGGAGTGTCTAAATTGCCCATAGGTATGAGTGTGTGAGGGAATGGTGTGTGTGCC
CTGCGATGGACTGGCGATCTG
>NODE_2612_length_256_cov_7.296875
GGGCGCTCCGGTCCGGGCCCTGACTTCCAGAAAGATCTATTTGACGAGCCCTCAAGTCGC
ACGTGAGTGAGGAGGCGGAGGGGGAGGAAGAGGAGGTCAGTGGTGGGATACAGGTGCCCC
GCTCTCTCTTTCTCCCTCCCTGTCTCTCTCGCTCTCTTTTATCATTTACTTCGTGCCTAC
AATTGACTATTCTTAGTGTGTTCAGTCGGTCTCTGTCTAACTTTCTAGCTTCCTCCATTT
CTGTCTGGACCCTCATTTTCTTTCTGCTACTGACTGCCTGCCTGCCTCCCTCTCTCCCTG
CCTCCCTCTCTCTCTCTCTCCCTCCC
>NODE_2613_length_71_cov_7.676056
AACCAGCACGCCTGGTACCTACTATCATACCCCGTTCAAACCAGCACGCCTGGTACCTAC
TATCATACCCAGTTCAAACCAGCACGCCTGGTACCTACTATCATACCCCGTTCAAACCAG
CACGCCTGGTACCTACTATCa
>NODE_2621_length_309_cov_33.365696
GGGGGGGTAAGAGAAGAGAGGAGAAAAGATAGGCTAAAGTCAGAGGCAGGGAGAGGCTAT
CATTACAGTGAGATCCAGTCCGCGGTGATGCCAGTTGGCCAAAGTTAGCAGGAAGCTGTC
CTCGTAAATGGCAGCAGCTGCTCGCAGTTCGAGAGAGCATGTCCCAGTCAGAGGAGGAGA
GCGTTGGTATCTACATTAATACTACCTTAATGGCCCATCTGGCGCTCCGTAGGGTCCCTG
GCTGCGCTGCCGACTCATAGGCGTTTGACAGGCAGTCTCAAGCGCACCAGACGCGCATGG
CATGCCAAATGGCAGGGAGACGCCTCCGTGGCGCACAGATCTGTCAAACTCTCCCTGACG
CTCTAGTCACACAGGCAGg
>NODE_2622_length_337_cov_48.370918
GGGGAGGCTTGTGTCTGTGCCTGTCCATTTATTACCATAAAAATCAGCTGACTGAAGTAT
CTCACTATCTGTGGAGGCAATTAACTGTTTTGAGAGAATGCGTAATACGTGACTTTGTAA
TGGTTTCATTTGGAGTCATAGCACAGATGCGCCGCGCAGAGCCATACTGTAATTAGAGAG
AAACGCTGTACAGGTTTTCCACTAATTAGCAAATTATGCTGAAAATAGCATCAAGCTAAT
TAACAGTTATTATGGCATTTTTGAAAGTATGACTTTAATTAGCAAAGTCCTGACGCAGGC
AATTTCAACCTCGTCTCCAAGAAGATGAGGAGGAAAGAGAGAGAGAGAGAGAGAGAGAGA
GAGAAAAAACGGAAACACGCCATGATCAAGAAGATATCCAGATTATt
>NODE_2623_length_147_cov_7.401361
CTTGCACACAGGCATGTACACACAGGCACCACCTGAAGATATGCATCATGGCTCGACTTC
AGCTCGACCTGTTCTCTGTGGACTTTACCCCCAGATCTTACTGTCGAAAGCGTCTCTGTA
AACAAACCTGATACTGAGACAGAGAGACAGGGAGGGAGGAAGTGGGGTGGGAGGGTGGGT
GGGTGGCGGGGTGGGGGGCAGGAAGAAGGAGAGGATg
>NODE_2633_length_419_cov_34.606205
TCTATGCACTAATAGGCCTCAACTCATATTCTCTGATCAGCAGAGCAATGAAAAAACCTC
AAATATAAATCTGTTGATTCTCCTCTTTTCTATATGTCCTCCTCTCCTCTCTCCTCTTTG
TCTCCCTCTCAGAGTGCATTTCGCTGGGGCTGTTTGCCGGGGTGAAATCACCTCCGGGCG
AACACTTTATTATCTGTAGTCAAAGCGTCACCACAAATACCATTCTAAACACACAAGTGT
CACTTTCCATTTGTCTGCAACCTAGCGGCATTAGGCGGGCCTGGCCGGGCCAGCGGCTGG
TCTCAGACGGCGTGGGAAAGCCCACGTCCCGCATTCCTGCCCTATTAACACCACCAGCGG
CAGACCTGCTGCCCCTCCGATGCACTAACACACTCATTATCAGCATTAGGATTAATATCA
GAATAGCAGAAAACCTTCCACAAAACAGCAAGAATAAAAAAAAAAAATTATTCTAATAAT
AACCATTAt
>NODE_2634_length_86_cov_17.290697
GCCCGAACTTCAACAAAACGCTTCTCTCGTTGAGAAAACACCATTTTTGACAACATTTGC
ATTTTTCACTAATGGAGTGAAATTTGAAGATAGCACTGAATGCCGTTGCAGACCTTAATA
CTCTGAAGTAGTTCTGAACGTTTTGTGACGGTTCAA
>NODE_2645_length_456_cov_30.368422
TTCTTTATAGCCTTGTTTGGGCTTAGGCATATGTCTTCTGAGTTTCTGACTGCCCTTTCA
ATTGAGTTCTTTTTCCCTTTATGGCCTTGGTGGAGTGTGAAGTGGTGTGTGAACACATGT
CATCCACTGAATGCTTTTTAAGAAGCCGACCCTGGTTCTTAAAAATGATGCATCATCAAG
GCAATGGGCTGTCCAAGTCGGTTACAAGTTAACCAAATAAACACTGACAATGAAATTAAT
AATGCATATTGTTTATGACCAACTCAGCTGGATGATTTGACTGATGTATGCAAAGATGGT
AATTCACTGAAAGTGAATTCATGTAATTGTACGGCAGAACTTGATGAAGAAAAAGAAGGT
GTCAGCACGGCTTCCATCATAATCAGACGAATGAAATCATTAAAGAGCAAAAACAAATCC
AACTTCAAAGGACAGTGTAGAACAAACATTTATTTCATGGATGCGCTTCATTTAGACGAA
AGCTCAGAACGGCTGTTGTGGTAAATATGTCAGATCTCTTGTGCGt
>NODE_2648_length_169_cov_5.923077
GACAGATGGAGAGAGGGAGCGAGAGAAAGGGAGATGAGAGGATAGAGGGAGAGATATAGG
GAGAGACAGATGGGGAGAAGGAGGGGAGAGAGAAAGGGGCAGAGAGAGAGGAGGGAGAGA
GACACGTGATGCCTGTACGTTAAGTTAAAAGCGGCCCATCGGTGTGCCTGTGATGTCACG
TCAGCCAAATGTTTTGTAAGCAAGAAAAACACTCCGATCAACcgcttcgtgaacggctg
>NODE_2650_length_491_cov_21.875763
TTGCGTATTTGTTTTCGACTAAAACCCCGCGTTGTGCAGCTACCCGGTGAGCTGGTTGTT
GTGTCGACACAGGTCCTGCTTGAGGGCCACCCGCCGTGGCTGTCAGCGCGGTGGGGCGGC
AGGCCCCGGGACTCCGGTGCGTGCAGGACGGGCGATCTGCACCCAAAAGACAGGTTCGCG
TCTCCTCCCGACCTGCCGTGGCACAGCCTGACTGCAAGCCCCCCCCCGCCCGTTCCACCC
CACCTTAAAAGATAAATACCTGGAGGTGAAAGCTTGCTGCACATTCCTCTTTCCAAACAT
TCTCTCTTGATGTCAAAGTCGACTCCAAGGCCCCAGGGCCCGGAGTAAAGTGGTAATTCT
CAGGTACTCTGCTTGGGCATGCTGAAATATGCATTAAACCTTGGCTGAATACACTTAGAT
GAGAAGCGGACGCATCCATACTGAGGCGAAAATCAAATGTGATACTGTATATGTTGAGGT
GTTTATTTGTCCCAGCAAAAAAAAACAGCATAAACTAGCATAAACCAGCCATAGACcagc
atagatgagccatagagcagc
>NODE_2651_length_389_cov_16.185089
TGTGCTGCTCTGTGAAAACACTCATTGGATTCTGCCCCATCTGTTGTAATCAATAACGTG
ACCATCTTGTTTTTTTATTAAACTCACTTACTCTTAATTTCATCCACCAGTGGTTTTAGA
GAGAATAATGTGGAGTTACCTATATGGCTTTGACATTATAAATCACTTCTTGAGGCTGGA
TCATGCGGCAGTATCGATTGATCCTGATATATCACAGAAATTTACTGTCACTTCTGTTTT
CAATTAAAGATACAATCAGTCTGATAATGACTTAATTGGATTTTACAGAAGATTGAGTTT
TATTGCCCTGTGCTTTATGAGTTTAGTTAAGGAAGGCCATTTTATCACAGTTGTCAGGCG
ACTGACTGCCTGCTCCTTGTCCTTCTGTTACCGCGGCTCCACCTGTGTACAGGGAAGGAG
AAAGTGTCACGGGATTGGTTTTCCTTGAGCTGCCACCAc
>NODE_2654_length_387_cov_13.808785
GCGCCTGCCCGCACCTGCCTCCCGCCTCCCTCCACCTCACATGCATGCACGCAGTCAGTC
ACACACCCTTCCAACTGTCTTCACCTGTCGGCCGAGGTAAACACATGCATTTAAATCAGC
TGCGCAGTGTGCCGTGGTAACCAAGACAAACGATGTTGTATGTAATATTTTTCTATTAAC
ATAACGCCATGTAAAGTAAAGGGCAGATGTGTATGGAGAGAGTCAGAGTCTAATGTCCTG
TATCATAAGCGGACAATGTCAGGGCTGCATTCTGAGCAGGTCGGTGTCCTTTTCCCCTGC
TGTTTTGGTGTGTGTGTGTGTCCTCAGGCCGAGAGAGTTCTGACACACACCACACACTGC
CGGCAGTCCTACTACTGTCACTACTTCATGGACCCCTTCTCCCTCTCTCTTTTCTTCTCT
TTTCTCCTCTCTccttgtctcctcctcctcctcctcc
>NODE_2655_length_723_cov_10.540802
TAGGGACAGTGGGAATCTCGTTCATCCATTCATGCGCGTCACTAATTAGATGACGAGGCA
TTTGGCTACCCTAACTGAGTCATAGTAACTCCCTCGATTGGTGTGTCAATCGGGGACGTG
TTGGCATGCACCCATCGATTCCGGCCTTCTGTGTCAGGGTCACCGCGACCCCGACGATTG
GTGTTAGGTGCATTTAACCATGGGCGACGCCGACGATCCTGTGAAACCGCGCCGCCGCCC
GACTGCTTTTTCGGGACAAGGTCCCGTGCCTTCGTGGTGTTCCCATACTCTAACCCGGAG
CTGGGCGTTCCACCACCAATCATCATAGGCCAACACGCTGGAACACTACCATTACACCAA
GTACCACCCGTACTATCCACCCCAGCCCAAAGCCCACGCTATGGCAGAATACTATTGATC
CTAGTTCATCTAACTGGCCACAGCACCAGCCGACTATCAATCCGCTACCTCCCCACCGCT
GGCAGACCACGGCGCCAGACGCCACCCACCTCCTGAGAAATGAGCCAGACCAGACCGTTC
AAGTAGTTAGCTTTTGTTACCCATAATAACATCATCTGTTGTGTGCCGCCTCTTTTTTAA
ATTGTAGTGTTTTTGTATATTTACATTTGAAGTTTATTTATTTATCATTAAGCCTTGAAC
TTTTTACATAATAATACAAGCTATTCAGCCCTCTCCCCAGTAATTAGTGCCAATTGTTTA
AATAGCTCCCCTCCGGTCGCTTATTAAAGCGCCGGAAAAGCCTAGGCAAAGGCCTAGTTG
TATTGTTGTTGGa
>NODE_2658_length_75_cov_44.040001
ACCTTTCCCCGACCACAAGACGGCGACACCTTCCCCGAGAGGCGCCCCCCCCTTTCCCCC
GGCCCCCGGGGCCGAGATACGGGGCCTCAAAGTCGAGTTGAAAACGGATGAATGCAGACG
CAGTACCTTTCCCCGACCACAAGAT
>NODE_2661_length_450_cov_26.717777
GACGGTGGAGATGGATAGAGAGCTTGAGTGGGGGAAGGGGTGCAGGAATGGGAGAGTGGA
GAGGGGTGGGTGGGTGGGTGGATGGTGGGTTGAGACAGGTGTAGGTGTCTGTGAGAGGCT
CTCTCTCCCTCTCTCTCTCTCTTGCGGTGCCACTGCAGATTCCCAGTTTCCTGCGGCATA
TGTCTGTGTGGTTAGCATGTGCTCAGAAGCCCTTTTCTGCCTTCCACGGGAGGCAGGCAG
CCTGTGTGATTTATGTGGGGGCCCCTGTTCCACAGTGCATACACTGGAAAATCTCCAGTT
TACACAAGAATTGCCTGAAAAATGAGATCTGTGCCTACATTCTTTTCATTAGCGGCTTAC
GCTACCGTGGCGCCCGCGAGCCTCTGCGCTCCTAATGACGTGCACGCAGGCCCACAGCCT
CACAGCTGCTCATAGCCTCTCTCATTACCGACAACACCCATGTCACAAACACTCTTATTT
AATTTCCACAACAATTAAATAGTAAAGCGGTTGGTAAgct
>NODE_2662_length_158_cov_21.348101
AAAAAAACACTTTTCAAAATCCACCCCATTATCACATTTTGTTTGTTGGATTGTCTATTT
ATTTATTTATTTGTTTATTCATTTATGGCATCCAATTTGGCCTGGACTGGGTTCAGCCAT
AAGAGGGCCGACCTGCTTCTTTTAATCGCTTTTAATTTCATTGATGATCTTAGGGGGACA
TGGGAGGGGACACAGCAATAGGCCTGTGCATTTTAAGAATAACATTCT
>NODE_2663_length_377_cov_15.745358
TTCCTGTCGCTTTTTACGCCTCGCATCCTTTGGTTTTGCGCATCTGCAAGTACAAGGAGA
ACATCCGCAGGGCTCGGAGAGAGACAAAGGTCGCGGGGAGATTGGGCGTGAGCTCCTGGA
TCGGCGATGGATACATCAGTAAGTTGTAGCCAACTGGCGTCCGCTCTGTGTGCACAGGCC
CAAACCTCCATTCATCCATTCATTCCTTATTAAATAGAACCTCAAGCTCCTCGCCTCCTC
TCTACTTCTCTCCTCCCTCCTGCCTTTCTTTACTCATCTTCTCCCCTCGGCATTCCTTTC
TTTCCACCTCTTCTCCTCCTCCTTCTCTCCTCGCTTCTCCCCACTACTGCCTTTTTTTCT
CCTTTGTCTCCTCCCCTTTTCCCCTCTTCACTCCTCTCCTCTCCCACCCCTCTCCTCTCC
TCTCCCACCCCTCTTCACTCCCACTCc
>NODE_2672_length_352_cov_42.238636
ACTATAAAGTTTTTTTTTCGAGTTTTTTTTTTCTAATCTTTGGTAATTGAAGCAAATGGG
TTTTGCAGGCAGAGATTTGTCACCGGGAAATGTACATACATTCATTTTTATTTACGAGTA
GGCGAGGACTGAGCAAGAGTAATGAGGGAAAATGCGTGCTTAATTTGAATGGCGAGTGTG
TCTGTTAGAGAACACATTAGAGTCTGCAGAGGGAAGCGTAAGACATATTAATTGACAGAC
AGGAACCGCTGTCTCCGAGGTTGATACAAGTAATTTATTACTTCAGAAACAAATGCCACC
GCCAGAATGTGCTTCATTAATTTCAAATTTAGTTTTAATTTCAAGCTGTTGCCCCTTGAG
AAGAATAAGGTGGCAAGTTCTGTTTGAAGAGACAGCCCCCCCCCCCCTTccttctatcct
cc
>NODE_2673_length_152_cov_17.605263
ATGAGGGACTTTGTCTTGCCACTGTTGCCCACTTAGGGTAAATTGTCCCTCAATTCTAAA
GTGACAATGTCAATTTGTGCAAAGCACTCAACAAATAAAACGTGATTGATTTGATATTCT
TTCCTTCTCCCTGTCCACCTCCTCTCTTTCTCTCTCCTCCCTCCCATGCAGGTTCTCATG
GGTGGCGTCCACATCGTTACTTCCGTAAGCGGTCCTCAGATC
>NODE_2675_length_233_cov_10.429185
GGACTGTATATTTCCAATCTTTCTCTCCTCCCAGCTTCATGTCTTCCCCCATCAGTTTTA
TTTAGTTTAGTTGAGCTATCCTGACTTACTCCCACACCTCCTAAATTCACATTATGTCAG
ATGCTGCCTCCCTCATGTCTTCCAACCCTGCCTCCTCTCTGCCTCCTCCAGGGAAACTCT
CTCCTCTTCCTGCCCAATGTGCTGAAGGTCTATCTAGAAAACGGGCAGACTAAGGCCTTC
AAGTTTGACGACAGCACCACTGTCAAGGTAAGAATTACATACGTTGTTACCAAGGGTGGA
AAg
>NODE_2679_length_175_cov_9.320000
GTATTTGCTTTAGAATGTTAAGTAATGAAAATACACTCACTAGCCAGTTCATGTGGTATG
CCAAACCAGGAAACATTTTAACGCATTGCTTTTACAGTTCAAACAAAAATGGTCCTTAGT
CTGCAGTGAGCAGGGAGGGGAAGTGGAGGCGAGTGACAAAACCCTTCTTTGTTTGACAGA
GAGAGAGAGAATACTTTGTTGCGCTTTATTGATCCCCGTGGGGAAATTCTGCATTTGACC
GATCc
>NODE_2697_length_564_cov_50.776596
GGGATGGTACATGCGTGTGGGGTGGAGGGTGGTTGGGCAGGGGGTCCTGGAATCTTTTCT
CGGACACGGCAAGCCTTGGAAACTAAAAGGCTGAGAACCTACCGGATTAGAACACACCCC
AAAAGTTTGCCGACACACAGAATTAGCATTTAGCATCCGAGCGTCTCTACCTTTTCCCGT
TCCTGCTGGATAACCGGGCACCCATCGGTTTTCCCCACTTGTTAAAGTGCCACATGGTGC
ATTTGCATAGGATAACCAACATATAGAAAATCATTTGCATGCCTGAAAGTACACTTGAGT
AACCATAATTACACGTGACACCAATTACTCTGTTACTTTGTATTAAATTATAATGGAAAA
TTCCACTAGAGAATTGGAGCCTAATTGCATCTTAATTTGCATAATTTTGCATATTAATCA
CATCTCTGATGAATAATAAATTTCAGCAGATTTTTTAATTTATGCATGGATACAAAAACA
AGTTGAAAAATAATTTGTGGGTGAAAAAAAATCAGGAACTATTACTTAGACTGTGGAGGC
TAATTTCTCTCATTAAAATGCCTCAGAGTTATCAGATCTCTTTACTCTGTCTTGAACAAC
AAGATCTGTATTTTGAAATTGAGAATAATTTAAa
>NODE_2701_length_587_cov_17.248722
GGCTCTGTCTCTGACATATTTACAAAAAAGTAGATCCTCACACAGGGAGTTTGTCATGTC
AAAACGTACATAAGCGATAAACAAACAGTCTTTGTTGCTGTCAGTTGCTTCATCGAACTG
TAAGGCAAAACGTTTGTCTTTGAGTTTATCTACCAGCTGTTCTTTAAGATCGTTAGCAAT
GTCATTTATACGTCTGGCGACAGTGTCATTGGACAGAGGGATAGTTTTTATTTTTGCAGC
ACTTGCGTCATCCAGCATGACAGAGACCATGTCTAATGCTGCAGGCAGTATCAGTTCCTC
TGCTATGGAGTGGGGTTTTTTGCACTGAGCAATTTGGTACGCCACCTTATATGATGCTAA
CAGTGCTCGCTGGTTTACTGAAGTAGCATTCACAAAGCGGGACGATTGTTGGCAATATTC
GGCACGTTTTCGCTGAAAAAACTCAAGCGGCTTATCAGCGTGATTGGGGTGTAATGTCTT
TAAGTGACGCCTTAATTTATTTGGCTTCATGCTGTCCGCTGCCAACATTTTTAGACACAG
TAAACATACCGGTCTTTCCTCGTCTCCCACCGTAGTCACAGTGAAGCCAAGCGCTACATA
CGCTTCGTCATATTTCCTCGTCTTAGCTTTCGGGAGACTTACGTTtgtatcattatc
>NODE_2702_length_557_cov_22.385996
ATAAACTAAATTTGCCGCTGTCTAACAGTGTGGAAAAACCCACTGTGATGCACGTAAAGT
ATGAAACTGAAACACACACACAATACAAAATACAACATCAAGGGACGTTCTGGATTATCG
CATCAGGATTTTACACTTCCGAGGACTGCGCAAACGCATCAGTGCGTTTCAATTAAACAT
ATTATTCCAAGAATAGGCACGGGAGACAAACGGAAAATTTACAAGGGCGTCAGTCAACAA
TTTAATCAAATGAAAATCTATTTATCTCAAACAGCATTTTGCCCTTCACTTCTCTGCCTC
TCCCTAACAGATGGTGTTGTGGGTGCTTACGTCCAATTTGATTTGAACCAAAACCTCAGC
CAATTTTTACGCTGGAGTGAAAATTTCCGGGAGCCAGATCCGCGCTGGCAGCTTAAGGAA
TAGCGGCGCGGAGGACGCGACTTTGTGGAAGAACGGCGAAGGTTAAAAATCTGCAGCAGC
CGTGTCGGGGGAGAGAGAGTCTACGAGAAACTTTCATAAGCGCGTCGTTTGTGCGACGAG
CGAGTAGGAGGACAAATTAGTGATCGCTATCGTACGTTTTTTTTTGCAGGCGTGCGAGAA
TGACGCAAATGTGGCCTTTGCACGCAt
>NODE_2703_length_248_cov_19.048388
TGTACACTGTTTGGTCATTTGTACAAGGGGAACAAAGGTTGGGCTAAGCCAAATGGCATT
GCACTTGTGAACCAAGTCCGGGTCTGAAGTAGCATTTGCAGAGCGGGGATTGAAAACAAT
TTCGTGCATGTCTCTAAAAAGAAGCAAAACAATGGCGGCCTTCGCAGCATCTCCAAGTAG
AGTAGTGAGGCGTGCCATTCCCAGGGTGACGAACACAAAAGCCCAGGTCAGAGTATGAAA
AGAAGAATCTAACAGGCACTTTCACACGTCTGCCCTCAACTGCCGCAAGTCCACACAAAA
GAAAACAAATGTTGCCCg
>NODE_2710_length_71_cov_6.633803
ATCGTTTCGTGGTGATCAGACCACTTTTGAAAAAGGTACAGCTCCTGCTATTTGCACCAA
CTTTTCAGCGTCCCAAACTTCAACAAAACGCTTTTCTCGTTGAGAAAACACCATTTTTGA
CAACATTTGCATTTTTCATTg
>NODE_2712_length_176_cov_8.153409
GTAGATTTTTACCCAATTCCATGCGTCATAGAACGGTTCCACACACCTACTTTAAACTGT
AGACCAGGGTAGAAGTTTTTACCACGTTACCGGTCGTTTCCCCCGGTCAGGGCTGGACGT
ACCCCGACCCCCAGTCAGAGCGGGAGGACCTGGTTTACTACGAGCACAAGCCCTTCGCCA
AGCCGGCCCCGCCCGCCGCTGCTGACGGCAGGGAGTCTCGGGAGCAGCAGGAGGAGCGGG
CGGCGg
>NODE_2714_length_247_cov_25.206478
TGTATTTATTTTAAGACTCCAGTCACATCCGCAGCCCGACAGCCCCTATAAGGAGCTTTC
ACGCTTTTTGGTTTGCTTTAGATGTTTAATACCCCTCTCCTTTGTGTCAGGGAGCTGGGG
AGGCGTTAAGGAGCGCTGATAAAACCCACTTAGATCCCTTCCTGGCCCGTCACCCCGGCC
TGCGGGGCCGCTTTAGCGGAGAGCTGATCTGTGACGGCCTGCCAATCAAACTCAGCACTT
CTGAAGGCTGACACAATAGAGTGAGCAGCACCGAGGGGGAGAGGGGATGGGGTGGGGTGG
GGGGCAGTGGCATGAGG
>NODE_2722_length_159_cov_5.081761
CTTGGTATATAGAGTATACTAACTCTTCCTCTTGGTACATAGAGTAAACTACCTCTTCCT
CTTGGTATATAGAGTATACTGCTTCTTTTTCTTGGTATCTAGAGTACGCCGCCTCTTTTC
TCTTGGTATTTCTCTTTTCTCTTTCTCTTGTGGCACGGTGGCTCAGTGGTTAGCACTCTT
GCCTCACAGTAAGAAGCTCCTGGGTTCAAATCCCGACTGGGGCCTTTCt
>NODE_2733_length_193_cov_3.466321
GTTGTGTGAAAATACAGCTATCCTGTCCGTAAAACAACAAAGAAACAGACGAGCAATCTG
ACACACGGAGAATAATGGAATGAAAGCTGCATGTTTTTTCTGTTTATTTTTTTTTTTATG
TGTAGACGACTTAATTTACTCCGGGAATGCTAGCTTTCCTCTGAAGGGCTCTCCCCGCGC
CCCCACGCCCCCCAGACTCTGCTCTCGTCTTTGGACTGTGCAGTGACCTTCATCTGCGCT
CCACCTGCAGGAAGCCATGTTTg
>NODE_2747_length_178_cov_9.882023
AGCCACTAACGCCGCTTTAACACTCTGGATCTGTCTCTCCATCGTTCCTTGTCTCTCTGC
CACGTTCTCTCCCATCCAGAACCAGCTGCCAGTCTTTCTCTCTCTCCCTCCCTTCCCCTC
TCAAATCGCCCCAGGTTTGACCACGCAGTTCAGGCTGTGAAGGCGGACAAGGGTGTCTAA
TCTTACTCGCTTTTTGGTTTGACAAGATTTTTCCTCCTTTCTGAGATTGTTTGTGTCTGT
GTTGGTGt
>NODE_2748_length_72_cov_11.611111
GTGTCCGTCTAATTCTATATGTGTCTCTTTCTTCCTGTGTCCGTCTAATTCTATATGTGT
CTCTTTCTTTCGGTGTCCGTCTAATTCTATATGTGTCTCTTTCTTCCTGTGTCCGTCTAA
TTCTATATGTGTCTCTTtcttt
>NODE_2751_length_157_cov_8.522293
ACATATGGGACCTTTAAAGTCACGGTGAAGTACAGGAAGGAAAGTCCAGCCCCCACTGAA
ACCCTGAATTCAACTACTGCAACAAGTTAAGCTAGGTGGACCACGATCTTCCTGAGATCT
CCTTCCTAATTCCATCAGCTGTAATTCCACATTACGGCCTCTAACAGCACCTTAAAAGGG
GAAATCTAAAGTTCCCTCCCCCCCTGCAGTGTATTACCAGAAAACAa
>NODE_2765_length_267_cov_13.505618
CAACTCCTTCCTCACCTCACTCTCCACTTTCTTCAGCCTGCACAAGTGATTTGTCTCCCA
GGTCTGAGAGAGAAAGGCAGGAAGGCAGGGAGGGAGGGAGAGGGAGGGAAGAAGGGAGGT
TAGGGAGAGAACAATAGATGGGGCAGAGGGAGGGAAAGAAAGGGGGAGAGAGAGGGAGAG
AGGTGGGGGTGAATGGAGGAAGGGAAAGAGACAGAGGGGAGGGAGAGAAAGAAAGAGAAG
AATTCAGCAAAGTAGGTTAAATATTAACTCAGCATGGCTGACTTTTCTGATATGTCCATA
TTAAAATTGATGACGATCAATTGGTGAAAGCATCagg
>NODE_2768_length_299_cov_18.133780
TAGCTCACCCAACATAATGAAGCCGGAGACACAGGTCTCTATTTTGTTCACTGCGGTATT
CACAGATAATTTGAAGCCATTGTTTCTGCCACAGATGGTTCTTTTTAATACAATAACGGT
GTTCTTTGTCAACCGAGGGTGCACAATAAAAATCGAAAGCCTTCTCTTGAATACGCATTT
TGTTCGCTCTTGTATGGGGCCGAACAAAAGCCGCACTGAGGTAATGGCCTGCCTTATTGA
AAAGGCTCAGAATGGGGATTTGATAAAGATTTTTTTCCTCCTTTCTTTGCCTCATTTTCC
CCCTTTTTTGTTCGCACAAAATAACATGGCGCTGGCAAAATGTACAAAACAAactgacgc
tgaaaaaga
>NODE_2774_length_323_cov_68.492264
AAAATGAAACATAGCTTTCAGCAGCAGGTTTCCCACGCGGCCAAACTGACGTGACGACGA
GCATAGAACTTATTCTATCTGGCAATATGTGTCTCATCTCCTCCTCCTCCTCCTCCTCCT
CCTCCTCCTCCTCCTCCTCTTATATCTACTGAGACCTTGAAGATCAGTGGAGCTACACAG
CGCCGGATCGACACTTGCATCTTTACTGCAATAAAGACCGAAGGGACATGCGTGCAGCAA
TAATGCAATGGATAAAATAAAACACGAAGCATCGTTTAAAAGTGATTATATGATGCAATA
AGGAATGGAAGGGCAGAACGAAGGTTTATTTCGAAGCGCTTAATTTGTCTGAGGTGGGAC
GAATATTAAATCCAGCCTTTTTTGCCATCTCTT
>NODE_2779_length_213_cov_201.943665
GGGGTTAGGGTTAGGGTTAGGGTTAGGGTTAGGGTTTAGGGTTAGGGTTAGGGTTAGGGT
TAGGGTTAGGTTTTTAAACAATTGAATTTCAAATAAGAATGTTATTCTTCAAGTGCACAG
GCCTATTGCTGTGTCACCTCCTATTGTCCTCCTAAGCAATGAAATTAAAAGTGATTAAAA
GAGTTAGGGTTACAGGGCAAAGTTTTGAAGGGGATGGAGTAGGGGTTAGGGTTAGGCGAG
GTTTGGAAGGTTAAGGTCAGGGTTGGGGTAGAGGGCAGGGTTT
>NODE_2784_length_354_cov_23.059322
TAGCAGCACACACACACACACACACTCACACTCACACACACACACACACACACACCCTTA
GTGGTCACAAAGCGACACCGGGGTCTTAGCCTCTGTCTGCCGTTCCTAATTTGTTTCCCA
GCCCTCGCTATGTGTGTAGCGGTGCACTAGCTACTGGGTACCTTGTTACTTCTTAGAAGG
TCTATTGATTTAACTCTTGCCACAATCTATAACACTATTGTCTTGCCTTAAGTGTTTCGT
CTGTACCATTCACTGCCAGGAGTCTATACATCAAACCCTCTGCTAGCTTAAGGATATTGG
TATTCTGCAACATGTTCATACACCGTTCAGGAAGTTTTTTCTTTGTTTTTTTTTTTAGCA
AATTAAGAAAAAAATGAAGCGGCAGCTCCTGAGCTAGCAGCCGGACTCACTGCAGATGAC
GAGt
>NODE_2790_length_171_cov_9.964912
TCTATTTTGCCCAATATTTCAGATCGATGAGCAGATCAGACACATGCACAAACCGGGGCG
GAGAGGGGAGACAGGAGCGAGGGGTCACTAGCACCCTGGTCAGCTCTATGGTGGGTGGGT
GGATGTATGGATGAGGCAATAAGGGTGGATGAATGGATGAGGCGATAAGAGTAGATGATG
ACGGACAGATGAGGAGGTAAGTCGCCTGTCTCATCTGCAAGGAGAAAGTTGCTGGTTCTC
a
>NODE_2793_length_71_cov_12.183099
TATCCCAGCGTACATCGGGCGAAAGGCAGGAATACACCCTGGACAGATCGCCAGTCCATC
GCAGGGCACATACACCATTCCCTCACACACTCATACCTATGGGCAATTTAGATTCTCCGA
TCAGCCTAACCTGCATGTCTT
>NODE_2797_length_143_cov_5.475524
GTCTACCAGACAAGCGCTCTAACCTCCTGAGCTACTGCCACCGAAGTAGGAGCCACCCAT
GTAGGAGCCATTCCTAATCTTATACAGACTTGTATAAATGCTGCAATGGACCAGTGAACA
TGATGTAGAGGGCAGCTGATTAATGGATGTATAAGAAACTTAGAACTTGCAAATGAATTG
CATTTTAATACCCATGCAGTTTCAGCTCCACCg
>NODE_2799_length_211_cov_21.578199
ACTTACACTGTCTTTTATTCACACACACACACACACACTGTTCCATGCTCCCAGCAATAC
AGCCTTTCCTCCTTTTACACTTATCTGTCCTCATGTGTCTGCAACCAACAAGCCTAAGTA
ACCAAACCCGCAAATTGCCCTGCTGTCACGCAGGTCCCCGTTTAAAGTGCGCCTTTTAGC
CTCCTAAAGGACAAATAAAGTCCATTTAATAACTGCACTAAACACTAATAGTCTATGTGT
GGTTGACATTTGTGTCTGGACTAAAAGCCCCCCCCCCCCAg
>NODE_2800_length_71_cov_30.929577
TATGCTCGCTGTTTACATCCCGCCCTCAGCTGACGCTAGAGCTGCGTGTGACGTCATCCA
CTCCGTCGTCGGCAAACTTCAGACACAGCACCCGACCGCTTTCATGGGAATCTCTGGTGA
CTTTAACCATGCGTCCCTTGG
>NODE_2801_length_363_cov_19.471075
CACCCGCCATGATTCCCGTGTTAAAGCCTCGTTACGCACTGATTGAGGCTATCTCTCCTA
AACCCACAGGCAGACGTTGTTTTCCCGTGTGCGATCAGGCGTGTTTTTTAAGGTAAATAT
TCTCTTTTCCACCATGAAACAGGCCTTTGCTGTTTGCCGAGAGGCAAGGAGGCGGAAAAG
TGCAGAGGATCTGAACTGGCTCCCATGTCAAACACTTCAGTTCACCATAGAAACTCAGAT
CTTAACGCGGAAACTTTATTAAACTGTGATGGCGGATTGATAAGGCCGAATTTCTATCGC
CTTCTTTTTATTGTAGGCACCGGGCAGCCTGACAGAGGCAAATTGCTCTTTTAATTAAAG
CAATGCAGGAGGGGAAATTGCTGTCTGAATATTGTCTCAGAGATGGGGAACACTGACAGT
TGCCTGGAAACTc
>NODE_2802_length_474_cov_35.105484
AACAAATGCAATTTCAAAAGGCTGCATAAAATTCCCTATTCTCTCTCTCTCTCTCGCTCT
CATACGGGTTTTCTTGAAAATGCCATACTGGTTTTAGCTGGAATAAATCTGCTGGGTATA
TCTGGCGTCGCTTCCCCTTTATGCCCTTGCAGCTGGACCTAGCAGACGCCTCCACCAGCT
CCATTGACATGCAACAAAGCTAATGGTGGCCAGGACAGGAGGGCCTAATCTCCACTAACT
GACAAGATTTAAATTGAGGAGACATCTTCTGCTGATTAGCTCACACACCCACAATTATCC
AACTGGGGTGTCAGGCAAGGTTTAACATCTCCACTGATTCTGTTCTCCAGAGACATCCGG
GAGGAAATGCAATCGTTTTTAATAACTGCCTCCTCCCTCCCTCCCTTCCTTCCTCCCTCC
ATAACCCCTCCTTCCTTTCCTCCTTGACGCCAAATACTCCTTGCACTACACAGTGTTTCC
TCCTGCTCTCTCCTTCTCCACCCCCACCCTCCCACACACTCTCTCTCTCTCTCTCTCtct
ctct
>NODE_2803_length_733_cov_32.511597
CGCGGTTTCAGTTACGGCTGCTTTTTCTGTATTTTAAACATACATAAGGCGCACCGGTTC
AAAAGGCGCGACCATGGTAAAACACACCGGTAAAACAAGCATACTAGTGTGCGTTTTTAA
AAAATAGAGCGGGAGCAAAACTGAGTTTGGTTGTGCTTTATGGAAGTATTAATTACAAAG
TACCGGTACTCACATTTTTTTAATCATCAATCCATCATCAACAGGCGCGGGCATGGTAAA
ACACACGGGTAAAACAAGCATACAAGTGTGCGTATTCAAAAATAGAGCGGGAGCAAAACT
GAGTTTGGTACTCACATTTTTTTAATCGTCATCAAGCAAACCCATCAAAGTCCTCATCCT
CTGTTTCTGAATTGAACAGCTGCGCTAGATCTCCATCAAACATGCCAGGTTCCCTTTCTT
CACTGTCAGAGTCACTTTCCGTGCCGTGCGGCTCCTCGGAAATGATGCCGGCTTTTGCGA
AAGCTCGAACAACAGTGCCAGCAGACACGTTAGCCCAAGCATCTACAATCCATTCACAAA
TTGTGGCGTAACTCGCCCGGCGCTGCCTTCCACTCTTAGTGAAACTGTGGTCTCCATCTG
TCATCCATCGCTCCCACGCCGCTCGCAGCCTTACTTTGAACGGCCTGTTCACACCGATGT
CCAGCGGTTGGAGTTCCTTCGTCAGGCCTCCCGGAATGACAGCAAGCTCAGAGTTCATTT
GCTTCACTTGTTTTTTCACATCGGCTGTGAGATGGGCACGCATAGAGTCACAGATCAACA
GCGATGGTGATGCGTGGAAAAAA
>NODE_2806_length_196_cov_16.974489
GTGAACCCAAGCGCTACATACGCTTCGTCATATTTCCTCGTCTTAGCTTTCGGGAGACTT
ACGTTTGTCTCATTATCTCCGTCTCTCTCCGCCTTTCTTTTCATCCCTGTTAAATATTTT
TCCATGGTGTCTCTTAAGGGTTTGTTATCTGCACTTCATATCTCCTGTTCTGTGCTGTGT
GCTCTTGTTCGGTGCAAAAAACCCCTACTCCCTGCGGCAAAAAAAAGCATGTTCCCCGGG
GTCACACGCGCCCCCCTGGCATCGCT
>NODE_2808_length_71_cov_6.169014
GGGAGAAGAGGGGGCCGAGCAAAGGGCAAGGGTTGGTAAGGTGGAAGGGGAGGAGGGGGG
GAGGGGAGGGATCTTACGGGCCGCAGAGCATTGGGCTCTCGGCTCCAAAGGGGCAGAAAG
GGCAAGGAGGGTAGGTCGTTT
>NODE_2810_length_394_cov_27.690355
GCACTAAACACTAATAGTCTATGTGTGGTTGACATTTGTGTCTGGACTAAAAGCCCCCCC
CCCCCAGGCCTCTGCTTGTACCGATGCTGTGGGGCAGGCGGCTCCCCACCGCAGCACTAA
CAGGTTTGCCACAGCTGAAAGCACAAGACAACAGCTCTTAAGACACTCTCACACACTGAG
CTATTGATCCGTCTAAACAGAACAGAGTGGACGCCGTCTACCATTCTACTTTCAAAACAC
ACTTCTATCACAAAACACAACAACAACCGATAACCCCCCCAAAAAAAGGTATGCCGGTGT
GGCTTGCCCAGAAATTCCTACATGTGGGTATACCCTTATATCACTGAAACCAATTCCCCT
CATTTATGAAGTTAGGGACAGATTCGCTGTCGCAAACCCTCGTTCAGCAGTAAATAGGAA
CTCATCAACTTTTCCTTTAGCACGTGAGATAAAATGAAAAgtgt
>NODE_2811_length_393_cov_27.979643
GTGAAACCGGGTTCGAGTAGTGAAAACAAACTGATTGAAGATGAAGGTAAGAAGAAGACG
GAATAAGGAAGCGGAAAGCACCACTGTTCCTTATTTGGGACACCTGAAATAGGCCAGGGG
CTGATTTACTCCTTATCAGAGCAGCTCTGGGAAGCCTCAGAGACTGGAGGGAGGAAAAAG
AGAGGAAGGGAGGGTGGAAGGGGGATTCATTGGGGCCTTAAGTGTGCTATCATAGGCGTC
TCTTGTGCCTGCCTGCTTTATTTGCTGTAGTCAGGTTAATGAGTCCACCAGCCCACTTGA
TGTTGAGAGGCTCTGCCACAAAGAGCTGCCTCATTACTGCTAGCCTGGCACGCTGCTTTG
AGACAAAGGCACATTCACGCCACTGAATGCCTTTACGCTCCTCAATGCTGCCAGCCTGCC
AAGGCCGTGGCCACGGCGTAACCCCCTGCACACGTCCTGGCGc
>NODE_2812_length_425_cov_29.120001
AATGCAGGATAGATGTTTTAATGTCTTTGTCAGGAGACCCATGTAAAAGTCAGAGCCACT
GAGAAACGGGGGATTTTTTTTAAAATTTGCCGCCAATCACCTTCTAAACGACTTTTAATT
GATAACGGCAGTGGGAAGAGCAGTGAACTTTAAATAGACATTCTAATTATCGGCTTTAAG
AAGCAGGGGCTTTTTGGGAAATGTTATGGCATTTGGAAGGGGATTAATGGGGGTACGGAG
CAGCGGCCACCCTGCAGCTAAATGACATTAGGCTGGGAGACGATGCTGAAAGGAACAAAC
CCACTCGTCAATGGAGCCACGGTGCCCATCGCCTTGGGCACGCTGCTCTGTGGGGGCCGG
GGGTGGAGGCGGACTTAGGTGGATGAGGGGAGGAGAGGGGGAGGGAGACTACATTACCTG
GGCCTCATCATCTCCACGGGACACGGAATGTAGAAGGAGACGTAGCTGTAGGGTTTGGAA
GGAAGTGGGAATTTt
>NODE_2830_length_245_cov_11.424490
TAGGTAGGTAGGTATATATGTAGAAATAGATAGATAGTAAACCAGTTGACAGGTAACTAA
CCTTTCGGTCCTTGTCTCCAAACTCAATGCCAAGGGAGTCCATGGCTCGGAGGATGGCTG
CCAAACTCTGGATGGTGTTGCTGTAGACGACTGGCTTATACTGCTTCACATCATCTCCAG
AGAAGCCGTCTTCATGAATAATCCTGCACACACACAGATGGGGGAGTCTGCTGGTGCTGT
ACAGTTCGCGAACGATTCGTTCAAAAAGAACAACTCTTTGTACTGAGTTGTTAAACACGA
CTCACCAATTCAAAc
>NODE_2831_length_490_cov_20.704082
GTCTTTTATCACAATCTTGACCAGCAGAGAGGAATTCTCACAAGATATCAAAACAAAAAT
CTATATTTAATATGGGAGCAATTACCAGGCAAAGTTGGCTGCTCTGAGACGTTGTCATCC
GACTGCGTGTTTTTCATCATATACAGGTCATTAGACAATGATGGATGTAAAGCTATAAAG
TATCTAAACTGGACCTTTTAACAAACCATGAGCAGTACTATCATTTCTCTAATAGAACCT
GCTGACCGTGTCATTCCCCGCCGCCATTTGTCATATTTCCTTGTGAAGTAATCAATATCT
GGACGCTTTGAAATAAATAATATAAAAGTCAGAGTAACCTACTCGAGAAGCAACAAGAAT
AGACTTATGGAGCATTCCATAAGCCTATATTGCCACTGGGCAATGTCTGCAGCATGTTTC
TAATCGGTGTGTGGCACCAACTATAGTTTCTAAGGTAAGGTTTCCAGAAGCTTCATTTAT
TTAGCCTTATCTAATCAGTCTAACAAAGTTAAATCTTTAAAATCTTTTGTTTGCTTTTTT
GTACCAAAGTAAGCCTGTGt
>NODE_2844_length_71_cov_10.802817
ACCTATGGGCAATTTAGACTCTCCGATCAGCCTAACCTGCATGTCTTTGGACTGTGGGAG
GAAACCGGAGCCCCCGGAGGAAACCCACACGGACACGGGGAGAACATGCAAACTCCACAC
AGAGAGGCCCCGGCCGACCGG
>NODE_2846_length_348_cov_67.215515
TCGGCGGACACTTCCGCGGCTACGTAGCGGCGTCACACCTCCGCGGGCCATGTGTCGTGG
GCGCTCAGCGTCAGTTAGCGAGTTGCTAGCCAGGAGGGAACAAGTGTTGTGTTTTCTGCT
GAGATGACTCTTGGTTCTCTCTTGTCTTTAGATACCAGTCTGTTGATTTCGTTCAACCAA
CCAATCATGTATTGCCAGCCTCATTCGGGGATTCTGATTGGCACATTGTCACAGGCAACT
CTCTTGCCAGCACCAATGAGTCCTCACATAGATAACCCTCACAGTTTGACCTGGAGAAAC
AGAGAATGCCAGGTGACTATTCTCTTTCTTCCCTTCTAACCTCGTTGTGAAGACTGACTC
GGGGCGCTCGTGCCTCTTTTTTTTTTGTTTGTTTTTTTGGGTCCCCCACCCCCCCAAc
>NODE_2847_length_71_cov_10.394366
GATGGACTGGCGATCTGTCCAGGGTGTATTCCTGCCTTTCGCCCGATGTACGCTGGGATA
GGCTCCAGCCACCCTGCGACCCTGTTCAGGATAAGCAGGTTTGAAAATGGATGGATGGGT
GGATGAATGCCgttgcagacc
>NODE_2850_length_918_cov_14.115468
CGACAGCCCTCCTGCAGCTCAAGGGTAGAGATCCTCTGGCCAAGCTGTCATTTAGGACCA
TCAGCAGATCCTCCCCCAACACAGACCAAAAGCTTTTATAAAATTCAGGTGGCAATCCAT
CCATTCCTGGGGCCTTCCCGCCTTCCATGCTCTGCAATGCAGCATGTAGTTCTGGCAGAG
ACAAGTCTTCTTCCAACTCCTCTGCTGACTCCTTGCTAACGGTGGGTAAGCCACTGAAAA
ACAGAGGCTCCACCTCCACCACCTCTTGAAATTCAGAGCTAAACAGTTCTGAGTAAAATT
GAACTGCTCTTTTGCGGATTTGGGTGGGCTCTGTAAGTATCTGCCCCGTGGCAGAACGCA
GTGAATGGATAATCTTGCCTTGACCGTTTTTTCTCTCAAGTTCAAAAAAGAACTTTGATG
AGGCGTCCATTTGTGACACACTCTGAAACCGAGACCGGATGAGGGCCCCCTGTGCCTTTA
TGCCCAACAGGTCTGCTAACACTGCCTTTTTTGCCTTGAGCACTGTAAGCCGTGCTGGAT
TTCCTGTGGACTCGACCAAATCTTGGAGTTCCACTATTTCACTCTCCAGGGTCTTCAAAG
ATCTGGTTATGTCCCTGGTGACATTGAGAGTGTACTGTTGGCAAAGCTGTTTAATTTGTG
CTTTCCCATAGTCCCACCACTGTTGGAGAGTGTTAAAATGTGATTTTTTTGTCCGAAAAC
CACTCCAAAAGAAATGAAAGACATTTTTAAACTGAACATCACTCAGCAGGGTGGTGTTAA
AATGCCAAAAAGCGCTCCTGGGTTTAATGCTCTTAATGCAAACTGTGCAGGTCACCAAGG
AGTGATCACTAAAACACACAGGGGTTATGTTGCATGATTTAAAAATTCCATAATGGTGCT
TAAAACAATAGACTCTGTCTAACCTGGCCAAGGAAATAAAACCTTCCCTCGTGTGTGCCC
ATGTATATTGCCTTTGTTTTTTGTGTAa
>NODE_2851_length_169_cov_10.603550
ATATCCCGTTGAGCGGTAGATAAATAGAATTTCCAGTTGAGCTGTAGAGATAATTCTTGT
GTATGAGGACACAGGGACAGGTTTGTTATTTTTCATATTAATGTGGGGTGGTTTCCTACT
TGATTGATATTTTACTGTGTATACGGCAGTGTATTGAACAGTCTAGACTGATCAAGAATT
CCTGTCTATAACACAGATCTCAAGTAGTGTTGCATTTTCGGGTTAGAATAAAGAAAAGG
>NODE_2853_length_344_cov_58.973839
ACATTCACCGAGTCCCCGCGGTCTAATTGACCTTGGCTTCCTTCTCATTTGCATTCGCCA
TTTTTCATTCTTTGGAATACAGCGTTGGGGGACTTTCCCGTCATTAAGTGAATTTACAGC
GATTTCCTTATGCGTCTTCTCCGAGGGATCGGGTTATGAGATGCACATTAAATAGCCATT
AATACCTCATTATCCCACTGATAAGATTACCGTGATAATGAGGCAGAAATTCTAATTGTT
TCACTTCTCGTCGTGCCACTCATTTAATCATCCACCTGAAAGACAGGCGAGCTGCGCCCC
AACCTCGAGGACTGTAAACACGGACGGCAGGGCGGAGCTCCCCCACCGGCACGGAGAGCC
CTGCCCCGCGCGGGCGGTGCGTAGCGTGCCCATCGTGCGACTCCCGATCCTCAc
>NODE_2858_length_223_cov_13.547085
CTAGAATGACAATAGGGATTACTGCCAAGGGTTTTTCAAACTGTTATTGTCATTAAACAG
CAGCCCAGGAAGCTGCTGTAACCACTTTTTCACTGACTGTCAATTACAGAGCGGATCATT
CACTTCAAGGGTGTAAATGTTCTAACACTGGTATTAGGACAGGAAGCTAAATTGCTGACA
GATGTTCTAACTTTAATTCTCTACTTTTTTTCTTCCTTTTAATTAATTTCTGTATGTATA
TTGTTGTTTTAAAAAAAAAAAAAAAATTCTCCCCTCCTTTgtttgggggcgta
>NODE_2859_length_71_cov_7.422535
GAACTCTATTGATCCCCGTGGGGAAATTGTCCTCTGCATTTTGACCCATCCTAATTACTT
AGGAGCAGTGTGCAGCCACAGTGCAGCGCCCGGGGAGCAGTTAGGGGTTCAGTGTCTTGC
TCAAGGACACTTTGACATTAT
>NODE_2861_length_221_cov_16.452488
GGACAAGGTTGACGGGAAAATAGTTGACAAATATTATGTGAAAATTTTAAACAAAGACAA
GCTCAAGAACAGAGCTGATAATCCTTGGAGGGCCAAGCTAGGTCTGGGTGAGGAGGCCAG
GCCAGGGTGGAGAGCACTCTACAAACTGCCATTGACATAAAGGGCGGGTGATTTGCAGTG
GAGGGTGCTGCATGGGGCGGTGGCAGTTAATGCTTTTGTGTCAATATTAAACCCCGCTGT
GGATCAGACCTGTCCTTTTTGCCCTGATAAAGAGACCGTGTTTCACAGCTt
>NODE_2871_length_164_cov_7.518293
CGAGGCCGGGGTGCTGCAGCACAGGAAATGTTAAGTAAACACTTTCCACATCAGTCAGGG
AGAGCACAGACACACACACAGACAGAGCGGTCAAAGACACACCTATTTCACGTACCCCAG
GTGGGGAGGAGGAGGTGGAGGCGGAGGGCGAGGGTGCGCCGCGAGGTGACATTCTTCTAG
CCACCATGTCACTACCCATTGAGCCTCCGTTGACATTTTGCTCCATTTGAATCa
>NODE_2878_length_71_cov_7.929577
CCATCCATCCATTTTCAAACCTGCTTATCCTGAACAGGGTCGCAGGGGGGCTGGAGCCTA
TCCCAGCGTAAATCGGGCGAAAGGCAGGAATACACCCTGGACAGATCGCCAGTCCATCGC
AGGGCACACACACCATTCCCT
>NODE_2882_length_144_cov_10.451389
CATCACAGCCTCATGAAGGAGGAGACCAGGAACCTGGGAAGGACCCGCGTAGGGAGAGAG
AGAAAGAGATGAAGGGAGGGAGAGAGAGAGAAGTGAAGGGAGAGATGAGGAGATAACATG
AACATGGAATCTCCTCCCTCTCTTCATCACAGCCTCATGAAGGAGGAGACCAGGAACCTG
GGAAGGACCCGCGTAGGGAGAGAGAGAAAGAGAT
>NODE_2887_length_71_cov_16.633802
CTAGCTCAGATCGTTTCGTGGTGATCAGACCACTTTTGAAAAAGGTACAGCTCCTGCTAT
TTGCACCAACCTTTCAGCGGCCCGAACTTCAACAAAACGCTTCTCTCGTTGAGAAAACAC
CATTTTTGACAACATTTGCAT
>NODE_2891_length_71_cov_19.845070
ATCTCGGGCCCCGGGGGGACCACGGGCACGGTTCTGACATCCCCGGAGAGCTGGTGAGCC
CGGCTATCCGTCCCCGCCCCGCCCCGGCCGCTCTCCCGCCCCCGTCGGCCGCGGGAGCCC
GCCGAACGGCCGCCCCCCACT
>NODE_2896_length_622_cov_38.495178
CAATGATCATCTCTTTTCATGTAACAAGAAGAACGAAAAAAAAGGATTTAACTGGTGTTA
ATAAGGATTTAACTGAAGCAACCATCTAACCTGTACGAATGTGATCGGAAGACGAGGGAA
TAGCAACATCCTGTTTCATCTCCGTGACTCATTCGGCCACACCTCCCCTGCAGCGTATTC
AAATGCTGCCTTACATCTCTGTGTCTCTTTTTCTCTAATTAACCATGAGGTCAGCAAGCA
AAATGGGGAAGAAGCCAAGAGATCAATACAAATTATCCCTGAGCAAACCAGTGCTGACAG
TTTGAATTGCAGCATATGTTTACCCAAAATCAGGCAATTTATCTTAATATCAGGCAAGTA
ATGCAGCAGGGGTGAGAGGTCACACAATCTCTCCACCTCATAATTACCCGCCTCTAAAAC
AGGAAAGTGGTATTGATTGGCTGCGGGCCGGGAAGCGGGCGTGACTGGAACGTGCCAGCG
ACTAAACCCCCACCCGCCCAGAGCAGGATATATGGGGTGTGTGTGGAGGGTTTCATGTTT
CCTTGCAGCGGGTGAGAGGGAGGTGGGGTTGGCAGATATATGCCCCCGCACACCCCACCT
CCCAGCGTTATGTCGTCGGCCGGTATGAGGACGACCAATCTAATTTTGGCATTCGTGGGG
TTACAACGGCGTAGATCCGACCCTAAAACCTc
>NODE_2897_length_71_cov_7.408451
ATGCTCATCGTCCTCTTCCTTTTCTTCCACCCTTTGACACACTGTACCCATACTACATAC
CGTTACTATAGGCTCATCGTCCTCTTCCTTTTCTTCCACCCTTTGACACACTGTACCCAT
ACTACATACCGTTACTATATG
>NODE_2900_length_193_cov_8.212435
TGCTTCTCTGTTTGTAAGCAGCTGTGGTTTTAAGGGTAGAGGGGGGAGGGAAGCAGAGAA
CAAAATGTGATCTTTGACTTGTTCCCTTGCACTATATCCCTATCGTTATATATTTCCTTC
ACGTGGTGTCATGCGTGAATCGCCCCATGACCAACAAACTCACCTACTACCACTACATCA
ACTGCAACCAACACCACCCTCCTCCTCCCTCCTCCTCCTCCTCCTCCTCTACCTGTGCCG
CCTGACGCCGTGGCTACGGCTTc
>NODE_2901_length_168_cov_13.297619
CATGTGCTTTGGGGGCAAGACGCGTCAGACAACGACAGAGAATCAAACCCCCTCCATGTC
GGGCCGCCAAAGGGTTAGCGCCTGACAGATGAAAGGCACCGGAGAGAGAGAGAGGGGGAG
AGAGAGGGAGAAAGGACACACAATGCTCGGCAGATCAGAGGGGGACACCTTCGAAAATAA
TGACAATGAGGAGTGGGGAGGGAGGGGGAGGTGTTGATTTATACCTGTCATATATATa
>NODE_2902_length_71_cov_6.788733
ACTTCAACAAAACGCTTTTCTCGTTGAGAAAACACCATTTTTGACAACATTTGCATTTTT
CATTGACGGACTGAAATTTTAAGAAAAAACTGAATACCGTTGCAGACCTTAATACTCTGA
TGTAGTTTTGAACGTTTTGTg
>NODE_2911_length_152_cov_8.842105
CAGCTTAACGCCTCGGGCGGTCACGTCCACCCCCAAAACCCTGCCCTGTACTACAACAAA
AACACCCTCTGATACAACTTCCCTATTACCAAACAAAATTCCTACCCCTGAAGAGTGCAC
CCCTCCCACACTCCAAAATGATTCCCCAATGCCCCACTCCCTCCCAAACCCAGCCACATC
CCTTTCGTCCCTCAAGTGCACCTCCTGTAAAAAACAAAAATc
>NODE_2916_length_71_cov_11.943662
GAGCTAGTTCAGAGACTTATCAGCTGAAAAGATTTTTGGCAGTTTAAGAAAATCTCCCTC
CATTCGTGAGGAATTCAAACTTTTTCAAAATGATGTGTTCTCAGCTTAAACCGCGTTTGT
GGCAATGAGTAGGGCACTGGA
>NODE_2918_length_571_cov_30.534151
GCCGAGGACAACAGCTAGCCGAAGGAGGAGGATGAAGAGTCTGAGGAAGAGGGAAGGAGT
AAAGGAGGAGGGGAAACGGCGCAAAAATTGGAACAGAGGGGTGAAAAATTTTCAATTATG
AAACCAAGCTAATTTGGTATGACCAGGGACTGTCATGCGTGGTGACGGAGTTCCATTATC
CAGTCATTTGGGCTCTTTCAAATTAGTTATGTTAATGTCCTGCGTGTGAATGTAACACTT
GGATGGGACAAGATTTCAGCAATTAATTTCTACAGTCAACGGAGAGACAAGCAAATTTAT
TTTCCCCCTCTCTCTGGGAATTGGGTGGTGGAGGGGGAGAGGAGAGGAGAGAACATTCTG
GAGCAGGGAACAAGCTAAACACAAGACCTAAATAAAGCCTGAACAATGGGAGCCAATGCC
TCCTCATTCATTCAATTGACAATGTTTTGCAGCTTAAACCTGTTTTATTAATTATGTTTG
ACATTTCCTTAATTAGTTTCATTTACACCAAATCAATCCCTGCTGCTATACGGCGTCATT
TATCATTTTAAAAAATTTGCATAGCCGGTACTGACTTTTTCTACTTAATTATACATTAAA
AGTGTCAGCCGCGCTTGCTGCCTGGCATTATCTGAGGCAGa
>NODE_2924_length_193_cov_20.160622
GTGGGGGTGTGGGCGGGGCGCTGTATGTGGCCGTAGGAGGAGGAGGAGGAGGAGAGGGAC
CTACTTGCAGCGTGGTTTGTTAAGTGCTGTTATAGTGCACATCCCCTCATTCTGACAGAA
GTAATCACATGGGTTGGCCAGCTCATCACAACGTTGGTTCTTGAACCCCGATGTGCAGCT
GCAAAAACATTGCGTTTGGAATGAAGAAGCACCCCAGGAAAGGTGTAGTATGTTGTACTG
CAGGATGTACACACATGGTTGCt
>NODE_2925_length_166_cov_17.554216
ACACAACAAACATGTTCCCTTCTCTAAACAAACATGTCGCCATCTCCACATTATAACCTT
CAGCCTGAAGAAAACACCTCTCACTGCTCTCCTCTCCTCTGGATAACATGGGTGCAGGTA
GCTTGGCTTGTTTGTTAACTCTGACACTGAAAAGGAAGATAGAGATGGAGAGAGAGAGAG
AGAGAGAGAGAGAGAGAGAGAGAGAGAGAGAGAGAGAGAGAGAGAGAGAGAGAGAG
>NODE_2927_length_71_cov_4.943662
TTTGAACCGTCACAAAACGTTCAAAACTACATCAGAGTATTAAGGTCTGCAACGGTATTC
AGTTTTTTCTAAAAATTTCACTCCATCAATGAAAAATGCAAATGTTGTCAAAAATGGTGT
TTTCTCAACGAGAAAAGCGTT
>NODE_2945_length_175_cov_5.725714
GTGTGTGTCTTGTATTGAGAAGCTGACTGCTGTTTGCGTTCTTTGTTAAGGTTTTCCATT
GAGGCCGCGCTGCATTGTTCTTTTTTTAGAGAGGGCAAAGGGCAGAGAGAGGCAGGAAGA
AAGGCGAGACCAGAGAACGAGAGAAGAGAGGAGGATTCGCGGAGGCATACATATTCCATC
TATGGTGATCTAAAGTGATAAGGTATCGATCGGTATCACACCTGTATTCAACCTCTGTTG
TAGGc
>NODE_2955_length_220_cov_9.545455
GTGTACTTGTCATATTTTCACGCATGCGACGTCTCATAGTGTCGTTTGATATTGTACTCC
TTTGCCACAGCCACTAGTTGCGAGCATATCAGACACACAGGTTTGCCATTGACCTCACAG
AAGAAAAAACGATCGCTCCATTTATCGTTGAATATCCGACCTTCGATGTCAACCTTTCTT
TTTTGGACAGCATTTTGTACAGCAGAGGGTCTCAGCCTGGTATATATACAGTGAGTACAC
AGAGTACTCTGTGTGTGTATATTGTGTCTGACGACGTAATTGGGGACCAa
>NODE_2957_length_180_cov_9.144444
ATTTGGCATTGAAATGTCTCCTCTCTTTTCGGCTACTGTGCTGCACTGCGCTGAAGCTGG
CCTGGTTGCTAGCATGCGTGCGTGGTCAAGCAGGGCAGCCGGAGAATCGGTGACCGACTC
TCCCTCCCTTCCCCTCCATTCTGCACTGCGTTGAAAGGCTTCATTACAGCGCGGTGGGTT
CGGAGTTATCAGAGGCAATTTTCCATGGCTTTCCCCGGGAGGATCCCACTGTTAGGAAGA
ACGGAAGGTg
>NODE_2967_length_73_cov_8.424658
ATAGAGAGGTAGACAAATATAGATAGAGAAGAGGTAGAAAAATATAAATAGAGAAGTAGA
CAAATATAGAGAGGTAGACAAATATAGAGAGGTAGACAAATATAGATAGAGAAGAGGTAG
AAAAATATAAATAGAGAAGTAGA
>NODE_2968_length_71_cov_13.183099
AGTCCATCGCAGGGCACACACACCATTCCCTCACACACTCATACCTATGGGCAATTTAGA
CTCTCCGATCTGCCTAACCTGCATGTCTTTGGACTGTGGGAGGAAACCGGAGTCCCCGGA
GGAAACCCACACGGACATGGG
>NODE_2969_length_289_cov_7.408305
CTCCCTCCACCAGTGCACAAGTATTTAGGAGAAACGTAATGTGAAGGTGTCAGAATCAGA
GGTGACGCACGCCTTTCACAGCCTGGACCCTGCCTTTGTCCACACACACACACACGGAGG
GAGGGAAAGTGAGAGGGAGAGGGAGGGAGGGAGCAGTGGAGAGGTAAGATGGACAAAGGG
GTATAAAGACAGAGAGAAATTATTTGATAACAGAGGGAGAGAGAGAGAGAGAGGGAGAGA
AGCACAACATTCAAAAAAGAGCCATCAAATTCTCCAAGCACCTCCAGACAAGTGACCCCC
GCTCCCACCATCACCAAGCCCTACAGTGTCAGGAGGAGAACATAACAAGGAGTCCCCTc
>NODE_2970_length_116_cov_34.922413
CACAAACGCGGTTTAAGCTGAGAACACATCAGTTTGAAAAAGTTTGAATTTCCCACTAAT
GGAGTGAGATTTTCATAAACTGCCGAAAACCTTTTCAGGGGATAAGCCTCTGCACTAGCT
CAGATCGTTTCGTGGTGATCAGATTACTTTTGAAAAAGTTACAGCTTCTGCTATTGGCAC
CAATTT
>NODE_2994_length_71_cov_18.295774
TTGTATCTTCCTCTGCATCTATCTGTTTCTACTTCCTTTTGTATCTTCCTCTGCATCTAT
CTGTTTCTACATCCTTTTGTATCTTCCTCTGCATCTATCTGTTTCTACTTCCTTTTGTAT
CTTCCTCTGCATCTATCTGTT
>NODE_2997_length_316_cov_58.579113
GATTGAGGGTGTGATGACACAACTGTGCTAGTGCGCGCGCACGTGTGTGTGTGTGTGTGT
GTGTGTGTGTGTATGTGGGAGGGAGGGGGATTAAACTAGTGCCGGGAGTTCCAGTCCCGC
AGTAGGGTGAAAGTCTTACCTTGAAAGTGGACATAGCTGGGTCCCTGCTATACCTGTCTA
AGGTGTGGAACTTGGACGAGTGGTTGAGCTCATGGTACAGCTCAGAATGTCTTTTGCGAG
TGTGCATCACTTTCTGGAAGGGAAAGGAATGGACAGCAAACACAATGAAACAGAATAGAA
ACCCTTAACCCCCCCACCCCCCCCCACCCCACCCCCCCAAAAAAAAAAGAAAAAAAAAAA
AGTCAAAGGAAGGATGGtgggatggt
>NODE_2999_length_203_cov_9.157636
TCATGAGTTTAGAAATACAAGAATCCGCACACACACTAACACGCACACACACTGGATCTC
AGGCTAGGTTGGAGTAATGGCCTGGTAAGTTAGTGACATGAAAAAGCAGGAATGCAGGAA
TCAGCTTGCTTGCCAGATGGGAATCATTAGCTTTATTGGTACACAACTGGTACAGACACC
CCCGCTCCACTCATCTCCCTCCCTCCTTCCTCTCCTCCCCCCTGTTCCCGCCATCTCTCC
CCTCCTCTCCCTATGTTTGTAGAGAGCAACTTc
>NODE_3005_length_358_cov_11.117318
CCAGACCTACATCTTCACCATAGACATTGACAGCTTATACACTAACATTAACACAGCAAC
AGGCATAGAGGCAGTTAGATCACTACTTCACGCATATCCAGAAAACAATAGACCGGACAA
TGAATTACTAGAACTCTTAGAAATTAGCCTCAGATGTAATGACTTCACATTTAACGACAA
ACATTACTTGCAGATGGAGGGTACGGCTATGGGTAAGAAATTTGCCCCGGCTTATGCAAA
CATCTACATGGCTGGGTGGGAGAGAGAGGCACTGGCCAAGTGCCCACACCAACCTACGTT
TTACTATAGATATTTGGATGATATTATAGGTGCATGGCCCCACACTTTAGAACAGTTTAC
ACAATTCATACACATTCTGAACACCCATCATCCATCCATTACAGTCAAACATAAAATACA
TCCAGTAg
>NODE_3016_length_132_cov_29.363636
GACTGAAACAACACTTATACAACATACAACGAGCACATACACAAACACAATTAGTCACAC
ATTTTCAGAACCATTCCATTACTCACCTCACCATGTCTGGACTGGAGTCGGGTCGGAATT
GGACTGATGGGCGGCGAAAGGCAGCAGAACGGAGGTGGATTTTAAAATTAGGTACAATCA
CACCTACCGGTCTCAATGAAAG
>NODE_3017_length_238_cov_71.474792
TTGTTCTCAGCCTGTCTATTCTTGATCTCTTCCTCCCTCTCTCCCTCCCTCCCCTCTCTC
TCTCTCTCTCCCTCTCTCCCTCTCTCTCTGAGACAAGAGGAGACGGTGGCCAGAGCTGTC
AGTCTTGGCAATCAATGCGCGCAGCCATGTCGCAAGTATTCAAAGCATTTCCCGTCGTGC
ACCATCAGAAAGTGAGTGGCCAGGGAGGGCATTGATCCGAGAGACTCTCCCTCCCACTGC
AGAGATGCGAGGAGAGAGAGAGAGAGAGAGAGAGAGAGAGAGAGAGAGAGAGAGAGAGAG
AGAGAGAg
>NODE_3019_length_476_cov_26.813025
CTGGCTGTCCTGGAACCCATGTTTGGGGCAGGTGCCTCGATCGCCTCTGGCTTAGGGCAA
CAACCTGAGTTGTATCAACTCCAGCGTCATCCATTGCCACAGTGCTTCCATAAGGGTAAG
AATCTTACATGTTTCTAATTCTTTCTCTCTCTATTACTAAAAGTGAAGTAAAAGAAAAAC
ATTTTTTGACTTTGATACTAAATTCTCCTTTCTCCTTTGTTATTTGTCTTTCAGATGGGA
GTGGAAGTGTTCCGCCGTTCTAAAATAAGTCTGTGACTTACTTCATTAAGTATGGCATAT
TGTCATATTTCGTGGAGCCCCTTTTACTGAAAAGTAAAGAATAATTAAGTGTATAAATAT
ACATAATGTATATACAACTTAAGGACTTAAGGACTCCTACATATCTACTGAGAACAATGA
TTCATTAATCTGTGTACTTTTACTACAAAATGGTGCAATATTTACATGATGGTGAAGCCA
TATGGACCCAAACTAATTTAATTTGGCTCCATATGGTGTGTCACAGCTTTTCTGTAATAT
GAGCTt
>NODE_3024_length_71_cov_7.408451
CTCACACACTCATACCTATGGGCAATTTAGACTCTCCGATCAGCCTAACCTGCATGTCTT
TGGACTGTGGCAGGAAACCGGAGTCCCCGGAGGAAACCCACACGGACACGGGGAGAACAT
GCAAACTCCACACAGAGAGGC
>NODE_3033_length_497_cov_22.456741
GCGCAAAAAAAAACCAAATGGAACTTGATCGTGACGTCCCTAGTTCCACAGGTGGTGCTG
AATTGAGTTACTGTTTGAAGCCACACTGCCTGAAGTTTTTTTTCTTGCCTGTCATTTGCT
GTCCCAGGTGAAGTTGTATTTCACGAAAACCGTGGAGGAGCCTTCGAATTCTGAGGCAAG
CACTTCGACGTCCGTCACTCCGGACGTAAGCGACAATGAGCCGGACCATTATCGATATTC
CGACACCACTGACTCTGATCCGGAAAACGAACCTTTTGAGGAGGAGCAGCACACACAGAT
CACAAAAGTGTGAGCTCTTTTTAACAGGAAGAAAATAGACAGCAGAAATAAAGGAGAAAA
CTTGAATATGAACTCTAAAGAAGAACCTTTGTCCCTTCCCTACCCCAGATGGCAATAGAA
TATCGTCATGTCAAATGCCAATTTTAGGAGAGAAAAAAAGATGAATATCCTGACCAATAT
ATTGTTTTTATTATTCTTTTCTTTGGCACGGCCATGTACCATGTGCAAGGTATCGACATT
TTTGCCCTGTGGGAAAGGGTGCTGTAg
>NODE_3035_length_146_cov_6.910959
AGAGGAGAGAGTTTGGTTGGAGTAAAACCAAAGGGGGTTTCGTGGGGTATCGACAAAGAA
AACACACACACACACAAAAAACTGTTTTAATTGGATTATTTAAATCGAACATGACGGGGG
TCAAAAGGTCACGCCCAGTTCTCCACCATGGTCGACCCTTCCTCCCTCCCGCCCCCACAC
TCTCCCTCCACCACATCCTCTTCATCTCTCGCTTTc
>NODE_3039_length_154_cov_7.012987
GGTGAACAGATGGTTGGGTCGGGAAGGAGAGCAGCTTGACCAAGATGAACACAAGGCAAC
GGAAAGCAGCGACAGCGGTCGTTTGGCCAACGGGGACGGACGAGCAACCGGCTAAAGGAC
AGATGAGGGACAAAGGCCATAGGAAGCGAGAGGAGAGGGGCTCAGAGGGGTGGACCGGCG
GCAAGGGGGCCCAAGGAGAGGACCGAGAGCCCGGGGGGGCCGTg
>NODE_3040_length_488_cov_30.463116
TTCCAATTATTATTATTATTATTATTATTAAAGCGTTGCAATTTTATACTTACGTTTGTG
CATGCTTGCATACAGACACACACACAGATCAGATTTACATTCTGTTACTCATGTTCACTA
TTGGTCCACTGAATAGGCTGAATAACAGAAAGCTGGCTGTACTGTTGTAGTCTAGCTGAG
TTGAACGCCTCATAAGTGGAGCTTTTGCTTTTGTATTGATCTCTTTGTTTCTCATAGCTG
GAAGGGCACAATATTTTCTCCAACCTGACTTCCAGCGAGTACGAGCAGGTACTTGAGATC
ATCCGCAAGGCCATCATCGCCACCGATCTGGCCCTGTACTTTAGCAATCGCAACCAGTTG
GCAGAGCTGCTGACCACGGGGGTGCTGGACCTCAACAACCATGCACACAGGTTAGGCCAC
AGTCTGGGTCCATATAACATTAAACAGTTCAACTCAGGATCCCAGCAGCTTCCATAGTGT
CACATTCAGAGAGACATGGACATGTGTGCATAGAGAGTACATTGAGATTTGCAGTACTGC
TGTAATTAGGCTTTGCTc
>NODE_3051_length_185_cov_16.475676
AGCAGATTATAATGAAAAGCTGGCCATCTTCCGCTTCCGCCATCTTCCGTGATTTTTAAG
AGAAAGACTTTGCCTAAAGAGAAGTTTCCAGCAGGAGTCATCATTAAGGCAAATGAAAAG
GGCTGGATGGATGAGGAAATGATGAAAGAGTGGCTGAGGGGGGTGTATGTAAAGAGACCA
GGTGGTTTTTTCCACGCATCACCATCGCTGTTGATCTGTGACTCTATGCGTGCCCATCTC
ACAGCCGATGTGAAA
>NODE_3055_length_158_cov_7.765823
GCATTTTGACCCATCCTAATTACTTAGGAGCAGCGGGCAGCCACAGTGCAGCGCCCGGGG
AGCAGTTAGGTTGGGTTCAGTGTCTTGATCAAGGACACTTTGACATTATCCCAGGAGAAG
CCGGGATTTGAGCCAGTGATCTTCGGTCTACCAGACAAGCGCTCTAACCTCCTGAGCTAC
TGCCACCCCGAATGTTACCTCACATGTTAGAGAGAAGCTATATGAGAt
>NODE_3060_length_381_cov_28.254593
CTACGGTGCACCACCAGCAGAATTAAGTCAAGACCCCTTTACTCTGCCAGTGCACTGAAA
CATCCCTGGCCCCCTGAATGAGAAAGTGTGTGTGTGTGTGTGGAGGGCACCCGTGGGTTT
ATGTGGATAGGAGTGTTCGTGTGGGAATCGGTTGCGTGTGTATTTAGGGTTGGGGGGGCA
GGGGGTGGGGCGTAGCAGCCCAGGGAGGGAGGAAGGTAATGTGGGGGGTGGGAGGTGGGG
GTGTCATAAGAAGAACACGCCAGGTCTCGGAGTAACTTCAAAAGCTCCCCTTCCCCAGGA
TATTAAGCGGCTGTAATGAAAAATTTAGCGAGCGTTAAATAAGGCGCTTTGAAGTGATCT
GTTTTGGCTCAGCAGCCTCCGAATTTCCGTCGCCACTCTGCTATCGCCGCCGCACCGCGG
GGAGGAGAGAGATAGAAAGTGAGTTTTAAAg
>NODE_3063_length_164_cov_26.585365
AAAAAGAGGTCATTGTCTTTTTCCCATATCGCTGCGGAGAACATTCCTTTCTTTTGTGTT
TTTTCTTTCTTTCCTTTTGTCTGTTGATATTGCATACGTGTCACTGGTTGAAATGGAAGG
TAGGTAACAGTCTGCCTACGCACGTGATATTTATGCAGATGTGAGAATGTCAGTAGCACC
CAAAGCCTGAGTAAACGTCAATGTCTCTCGCTTTCTCTCACTCTCACTCGCTCc
>NODE_3064_length_71_cov_9.281691
ATCGGGCGAAAGGCAGGAATACACCCTGGACAGATCGCCAGTCCATCGCAGGGCACACAC
ACCATTCCCTTACACACTCATACCTGTGGGCAATTTAGACTCTCCGATCAGCCTAACCTG
CATGTCTTTGGACTGTGGGAG
>NODE_3066_length_395_cov_14.951899
GCATTCATCCCGGTTTTCCCCACACCGCTCGGGCTTTAATCTGTGTGACTGGCAGGAGGA
GCAGGGTGGGCCGTGCAGACTGGCGCCTTTTCTCCTCCTTTCCATCCCTCTGTCCTGATA
TTATATAAAGAGTGGCAGCAGGCAGAGTGACAGACTGCCCCAAGAGATGACACCTGTCAC
CAGGGGGAGTGCTGCTAATCTACAAGCCTCATTTTGTTTGAACTCTGTGTCACCTTGCTG
TCAAACCCTCATCTTCTCAGTCACTGCCAGCCTCCCCCCTCCCCCCTCCCTCCCTTCCTC
CTCCTTTTCTCCGTCTGTCTTGCTCTCCACTTTGTCCACCCTCCCCTCACATGCCTTTAC
AACACACCACCACCACCTCCACCCCCATCATCCGTGAGCTCAGTCTTACCACCAAACCAC
ATCCACGTCAAACTTTGCAACGGTATACACTCACactcgcaatgt
>NODE_3067_length_71_cov_29.816902
TATCCTTCTACTGCCCAGGTCAGCATGCTCCTGAGACATAAAGAAGAGAGCAGAAAAGAA
AATAGAGCAGTAAAGTAATCAAACTCAGCCACATTACGAAGGTGGATTGAAAAAGAAACC
TTCAGCCTGTGCCTCTGCCTA
>NODE_3071_length_196_cov_9.403061
TGTGCACTGTATATGTGTGTGTGTGTGTGTGTGTGTGTTCCAGCAGATAAAGTAATAGCT
CCATTACTATCTTTACACATTCAGACAAGCCTTTCCCTTTGAATTTAGAGACAGATCATC
AAAAAAAGAGGAATTTCTCTCCCCTGGTGTCCCTCCCTGCCCGTGTCTCTCTCCCTACCT
TCCGTTTGTTCTGGTCTTCCTCAAATAAGCTTTTTTTAAGGGCTTAGGCATTTTAAAGGT
TCATTGCAACACACTACCACATACCt
>NODE_3076_length_231_cov_13.766233
TGCTTGGGTTTCACTTTCTGTTTCACTCTGAGTCTGTGTGTTCTTTCTCTTTCTCCAACC
CTCCTCCCCTCTCTCCTCCTCCTCCTTTCTCCCCCACTCCTTTTTGGTGACTCTCTGGCT
GCTGGTGTGGGCATATGGGCCTGCTGACAGAATTTTGCATGCGCGGCATCTCTAACATTT
ATTCCGATTCAAAGAAAAGGATCCGTACGTCCTACCAGAGTAAGTCAGCGCCTTCCTCCA
GGCTCGGGACCGGTGGGGGAGGGGGTGGGAGGGCTGGTGGGGCCTACGAGACAACAGgca
a
>NODE_3081_length_145_cov_5.365517
ATAAGAGGGAAAATATTGGGCTGTATAAGGAAAAAAAACTGGGGGAGGAGGGAGGAGAGA
TGGTGGTGGTGTGGTGGGGACGACATTTATCACGCCAAGATGAAAGATGGCGAAGGTGGA
GGAGTAAAGAGAGAGAAACTCACAGCCTGGGCTGATGTGGTGTTGGCGATGTAATCCTCC
CTGGAGGAGAGGGAGAGAGATGCCTGGTCCAACTa
>NODE_3086_length_71_cov_9.887324
ACACCCTACTATGGCAGAGTCGTCGGAGAACTTTTGGAGGTGACACGACGGGGTGTTAAA
CTTAAAGTCCATGGTGTAGAGTGTGAACAAGAAGGGTGACAGGACAGTACCTTGGGGGGC
CCCCGTGTTGCTCACCACCAt
>NODE_3089_length_71_cov_7.577465
CACTCAAGTGTGGGTGCGCACGGCCAGCCGCTGGGCCTGCGGCTCTGGATGTCAGACGGA
TAACCAGGGATACGCGGTCCTTGGAGTGCGGGAGTTAGACATCCCAGTGCCCGAGGAGGG
GGTGCTTAAGTGTGGGTGCGc
>NODE_3096_length_261_cov_9.750957
TGCGTAGGATCCCAGGGTCTCTCCCTCTAGACGGCAGCGACTGGTCAGCAGGTCCCGGTG
GCTCTCGACTGGCGTTTTCCTCCCAAATCGTCTCTCCAGCGCTGCAGTAAGGGCCAGATA
GTCACCATGCTCGGCGGGGTTGAGGTCGAGGAGTATCTGCAGAGCCTTCCCTTCTAGCGC
CAGGGCAAGGTGGGTGGCCGTCTCTGCTGTGCTCCACCCGTGGAGGCGGCTGGCGAGGCG
AACTTGATGAAGGAAGGGCTCCGGTGGCTCCGCCCCACTGTAGCGCGGCAGCCTGGGCGG
CGTTCTGGGGCTCGCGCTGCTCACCGCAGGt
>NODE_3100_length_116_cov_18.241379
CTTCCACCACTGTCTCAAGTGTGTCCATGGGCAATCCGATGACAGAGCTAGCCTTCCTAA
TGAGTTTATTTAATCTGCATGTGTCTCTCTCCTTCATGTAGCCACCCCAGCACACGACAG
CATAGAAAAGAACACTAGCCATCACAGATTGATAAAACATGGACAGTAACTTGCTACACA
CATCAA
>NODE_3107_length_259_cov_5.694981
CGTACGGACGGCAGAATTTTATGGTGAGCCCAAGAAAGATGATCTGAAAGTGGAGAATGG
GTCTCAAAACCTACATAAGTTTCGGATGGCCTCCAGCAGCTGACCTTCCAGGTATGAGCG
CTGGTCTGGGGTGGCCATGACGGAACCAGGGATATGATGTGTAGTGCATGATATCAATCC
CGCCGTGACCTTGGGAGCCCAGAGAGGAGGCAGGAGGAGGAGGTGAAAGGCAAGGTGTCT
TCACCGGAATTTAATTAGGAGGAGGAGGGAATGCGGGTGTCCTCAATTAGGTTGCTCCAG
GCGTTCTTTAATAGCCCTGCCACCTGCCc
>NODE_3108_length_324_cov_54.660492
TGCCCCCCCCACACACACACACACACACACACACACACACACACACACGCACGCACTATG
ATTTATGCTCCTTTCCCGGCTGGGTTATGAATCTGGGATGATGCTCCGGAGAGCAGCACT
CCACATAATGTTAGCCCATTTAAAAAGAGCAGATTTGTGTAGTCTATCAGGGCCGCCCAG
TATTTTCTCCCTTCTCCGGCCCCTGCGTAGTGAGAAATTGGTTGTTATCATAGATCACAG
ATACTGCTCAAACCTCTTATGAAAGTTGAATTAATTTCACTAATGCTTTAATGCAAAGCT
CTCATGAGGGAGGCAGGCTGGCGATAACCCCTGGCTCGTCCCCGCTTCCTCCTACACTGA
TTTATGCCCCTCTTTTAGTAGATGAAACCGCCTa
>NODE_3116_length_284_cov_25.595070
CGCATACGTGGCCATTCTCAGCTTCCGTCCATCTCAGCTTTTACTGGTCTATAAATTATT
ATCGTTATTTCTGATGACAACTAATGCCAAAGATATCCAGTGAACTATTAGCCGATGTAC
CATCTGATTTTATTTCTCATTACAATCTATGCTACAGAGAATAAACAAAACTGCTGTGAA
ACTACACAGAAGGATGCTTTTCTACCACTTGTTAGCATTTGCATATTAGAGTGTTTTGTC
GGGGAAAATGAGCTGTAGAAATTAATTCAGGATTAATTGGTGCCTTTATCTCGTTAGGAC
AATCTAATTTAGGGGATGATGGAACTGTTTGGATTCCCTTTTGCATAATTGGAT
>NODE_3119_length_264_cov_14.371212
ACTACAGCAAGTGAAACTACAACAATCCTCATACCAACACATTGCCTCCAGGGTTCCTGG
GAGGCATGGTCATAATCAGCAAGGGCACTCTATCTTTCACAACATGAGTCAACAATTTTT
TCCAAGCAGGAAGTGCCATCTTACAGCACGGGCAGCAGTGAATGCTGGGAGTTGTAGTGT
TTTCTTCATTGTGGTGTTTCACAGGGGCCTGCAGGCCTGGAAGTTTGTAATGGTGGTGAT
GCGACAGAGGTAGCTCTCGTATGTACTCCCCGACATGCTACGGTGAGCAGCTCTCTGTGT
GCGCGCACGCGCGCACACACACACACACACACAC
>NODE_3124_length_330_cov_11.148485
GTGAGATACGCGTAAGCCCACCTACTATATTAAAAAGATCAATTGTCTCATCAGAATAAT
GCAAAATATAAGAAAACTAACACGCTTACCTGGGGAGTAGAGAGTGAGCGAGTGTAGCCA
GCGTTAAGACGGCTTAATGAAATATCACTAAATGGGAGCCAGGAGTGCGTGCAGGGATAA
GCATGATGTGCTTTATATACCCAGAAACCAAGTGCTCCTCTTGTGATATTGTCCAAGTGC
GTTAGCTGGCCAAGTGGTTCTGCTCTTGCTGACTCGCTAACATTGCTTAGTGTTTGTTTT
CCCCGCTATGACGTGTGACAAAATATTGGCCATATGTTCATCGGCAATAAATTGGTCATG
AGAGCAAATACAGCTCCCTCTGGATACAGCTTTTAACTGc
>NODE_3125_length_71_cov_5.830986
AGCAGCCAGTCACCACCAGGACAGTGAGGGACTGGACCCAGGATTCAATGGAGGCTCTGC
AGGGCTGCTTTGAGTCGACGGACTGGGACATGTTCAGTGAAGTACATGACCAGGACATCG
AAGGGCTCACCCACTGTGTAa
>NODE_3131_length_178_cov_46.960674
GGATGAAGAAAGAGGGTCAGGGAAGGGGTTGGAATTAGGATTAGGATTGGGGAAAGGTTG
AAGTAAAGATGAGAGTGGGGGGGTGAAAATAAAGCATGTTTAGAAAAGAGGGTCAGGGAA
GGGGTTAGGGTTGGCAAGGTTGGGGAGAGAATAAATAGGGTTTTGGGGTAGGGTGTGCTA
AAAGAAAGAAGGTCCAGAAACGGCTAGAGGTAGGAGTTAGTAAGAAGTTAAGGTAAGAGT
AGGGGTAG
>NODE_3133_length_329_cov_58.139816
ACTTCATAATCTAAAATTAGACTGTCTTTAATCATGCCCATTTTCCCGTTTTATTTTCAG
ATATCCTTGTTTTTTCCTCTCCTCTCCAACCTTCTCTCTCAGTCGGCCCGGCAAACAATC
CCCTTGTTAGCAAACGGTTAAGACAGTCGCTTGGTACACAAATTGCGCTCGACCAAGCGA
ATTTGTTTTGCAAGGGTGACCTGTTTAATCATCTCATTTTCTTTGGCGGACATTTATTCA
TCTGGTTTCCACGGTTACCGGGAACATTAAGGGGCTACAGTAATAAGGCTGGAGAGTCAA
ACAGGTAATAAAAAAATTAACGCCATTTTCCAGCGGCCGAGGACAGTGGGTGAAATGAAT
CAAGGGAGAGGGGATGGGAACAGTGGGGGAGGGGAGGGg
>NODE_3134_length_166_cov_9.493976
AAGGAGCCTTCCTCACGTTTTTTATTTTATTTTAATTTGCGAAATAAACGATGGGGTGGG
GGCAGCAAGCCTTTGTGATCTATTAACCCCTTTCTTACCTTAATATCACATTCCAGACCA
TGAACTAGACCAGTGGTTCTCAACAGGGTGCCAGGGGCCCACATCAGGCTTCGGAGGGTC
TCTTTCCAGACTACAGAATGCTCACATCTCAAAACATAAAGATAGAGGTTATCTCa
>NODE_3135_length_71_cov_2.436620
TCCGGCGGCGTTATTCCCATGACCCGCCGGGCAGCTTTCCGGGAAACCAAAGTCTTTGGG
TTCCGGGGGGGGTATGGTTGCAAAGCTGAAACTTAAAGGAATTGACGGAAGGGCACCACC
AGGAGTGGAGCCTGCGGCTTA
>NODE_3136_length_169_cov_13.917160
CTGTCCTTGAGAGCGGGGGGCATGTGCCCCCTCCTTTGTACATAGGTCTCATCTAACAGT
TTGTTATGTTCCTGTTATTCTCCATGGGTGTTGTCCTTATCTGCCTTTTTGAGGAATTGC
ACCCTCTCCTCCACACGGCCTGTTGGCGCCCTAGGTCAGTTATACAATAATACCTTGCAC
AATAATCACATATTTACACACTCATTTATAACATAAGCATAATTAACATTATTTCCTTa
>NODE_3137_length_71_cov_5.154930
GCATTTTTCATTGATGGAGTGAAATTTTAAGAAAAAACTGAATACCGTTGCAGACCTTAA
TACTCTGATGAAGTTTTGAACGTTTTGTGACGGTTCAAACCACTTTTGACAAAGTTAGTG
TCTCTGCACTTGTCACGCAAT
>NODE_3142_length_147_cov_16.510204
GGCTGAGGCGAACAGAGCGCCATCTTCCAGCGAATCCAACGAGCAGCATGTGGCGCGAGT
GTGTTTTTAATGACAGAATTGAGGACATGCGGGACTAAACGAGCAATAAAACTGCAGAGT
ATGCATTTACGGGGGGCTGTGGCGCTGGAGAGAGAGTCATAAACCCCTCAGTTCCGGGAT
GCTGACCCTCGCTGTAAACGACTGCAAACGTTCCCCg
>NODE_3146_length_72_cov_6.208333
GAAAAATGCAAATGTTGTCAAAAATGGTGTTTTCTCAACGAGAGAAGCGTTTTGTTGAAG
TTCGGGCCGCCTAAAAGTTGGTGCCAATAGCAGGAGCTGTAACTTTTTCAAAAGTGGTCT
GATCACCACGAAACTATCTGAg
>NODE_3150_length_270_cov_15.903704
TGAGCCAGAGCCCAAATAGCGATCTCAATGTGGTTTGGAACCACTTGAAAAGTACATCAG
AAAATCGGTGCATAGGAAAATAAATGAAGAGTGGAAAGGGAATGAAAATGACAACCAAAT
GAACGAATCAGAAAGTGAATGAAAGAACAAATGAAGACAATTACAAAGATAGCCTGATAG
TCGCCTCAGGATTTCTCACATTGCCTCTGTAATGTAAGAAATGTTTTTGAGCTCTTTTCA
GTGTTGTTTGGTTCATCTGCATTCATTTCGTCTTGATACAAATCTCTTTCTGCGATAAAA
CGTGCAGCGCGATCATTGATAGATGATGGGAAGGAGTGCt
>NODE_3154_length_254_cov_42.673229
GGCCATGCTGGTGTCTTTCTCTCGTTACCAAATCATAACACCAATACATACGATCCTTTG
GCCAACTTCTTCACTCAGTAACATTCAAGGATGGGACGGATGAAGCCAAAAGCGTGCATA
TTGGGTAATTTATGAAAGCCTCGTTCCCTACCCCCTAAATTTTTACACTTTCGATCCCAT
AAACGTTGTAACCTTCCTTATAAGTTGCAAAATTCTGTGAATTCTGCGAGGAAGTTGGGT
TAATATTCTGTGCGTTCTTTGCCACCTTCATTCGTTTCGCCTCAGCTCGGGACTTGTAAC
AGAATTCAATCAAAGCCACCAGCA
>NODE_3155_length_71_cov_9.971831
CTACATGAAGGAGAAAGACACATGCAGATTGAATAAACTCATAAGGAAGGCTAGCTCTGT
CATTGGACTGTCCATGGACACACTTGAGACAGTGGTGGAAGTAAGGATGAGGGACAAACT
TATATCAATCATGAACAATGt
>NODE_3170_length_71_cov_13.450705
TTCTCAGCTTAAACAGCGTTTGTGGCGTTGAATAGGGCACTGGAGATTGCATGACAAGTG
CAGAGACACTTACTTTGTCAAAAGTGGTTTGAACCGTCACAAAACGTTCAGAACTACTTC
AGAGTATTAAGGTCTGCAACG
>NODE_3171_length_139_cov_13.309353
CAGCGGCCCGAACTTCAACAAAACGCTTCTCTCGTTGAGAAAACACCATTTTTGACAACA
TTTGCATTTTCCACTAATGGAGTGAAATTTGAAGATAGCACTGAATGCCGTTGCAGACCT
TAATATTCTGAAGTAGTTGTGAACGTTTTGTGACAGTTCAAACCACTTTTGACAAAGTTA
GTGTCTCTGCACTTGTCATGCAATCTCCA
>NODE_3172_length_563_cov_11.014210
TGGTGGAAAGGGGGTTGAGATAATAATCTATATATTGTGCTATGTTATGGGATTCACTGT
TGCAATCTGAAACTATAGGTCTGCCGGGAGGAACCTCAAAGGGAATAGTCCAGGACTGTG
GGTCCTTGTGTATTTTTGGCAATAGATAAAAAAGTCTAGGTCGTGGGTTGTCAGGGCCAA
GTAAAAAGTCACGTTGTTTTGCTGTAATGTATTTTTTATCATATAATGTATGTATGATTC
TACGTAATTCTGTTTGTGTCTGTTGTTGTAAACTATTCTCTATGTGTCTGTAGTATTTAC
CGTCCGATAGTTGTCTGTTTGCTTCGTATATGTATTGATGTCTGTCCAGAATGACTATTT
TTGAACCTTTATCGGCTGGTTTTATTACTATCTGTGGATTGTTCTTAAGTTGTTGTATAC
CTTGTCTTTCATCTAACGTAAGGTTGTCCGGTCCGTCTGGTGGGATATCATAGTCCTGTA
AAATATTGCGGTCTGTCCCGATAAGTCGTCGTATCCTTCCGTCCACCCGGGACAACTCAG
GTTCCCAGGTAGAGGGGAGGGTAAAAGGTGAATAATTGTCGGCCTGGTCATAGTCAAAGT
GGTCAAGTAATTTCAGTCGTCTGTGATATTTGT
>NODE_3173_length_307_cov_19.798046
CTAATTGAAGTATTTAAGCCATTTAAGCACAGGGAACAGAAGGTCGTTACAGTTCCAAAC
TGGCATGGGGGTTAGGGGCACACACACACCCCTCACAATGCTCCTTCTGTTTAAAACAGC
CTCATTTTATTCATGATACAGCTCATGACCCTGAACTCCCCAATGTGACTGCGCGTGTGT
GTGTGTGTGTGTGTGTTCGCTTTGGGAGATGTGACTCTGTCACCTTCCGCTGAGCTCAGC
CAGGTGTGAAAAGGCATTCTGTCAGACCTCCCTGCTACTGGCTCCATTTATCCTCTCTGT
GTGTGTGTGTGTGTGTGTGTGTGTTGTCTGCGTGCACCTGGCCCTCAACTAACAAACTCC
TCCTACACACTTAGAGa
>NODE_3175_length_93_cov_13.129032
GAGGAATAGAGAGACAGGCTGGGAAGGTGGGCAGTGGGGGCCTGGACGTTCTGCGGGCTG
CAGCGGCCGCTGGGGGTGGGCGAGCGGCCGGGTCGGGGTGGGGTCGGAAAGCCGAGGTCA
GCAGCTCTCCGGGGATGTCCGAACGGGGCCCGTGGTCCCCCCC
>NODE_3176_length_171_cov_5.824562
CGGGGTGGGGTCGGAAAGCCGAGGTCAGCAGCTCTCCGGGGATGTCCGAACGGGGCCCGT
GGTCCCCCCCTGGGCGGAGATACGGGGCCTCAAAGTCGGGGTGAAAACGGATGAATGCAG
ACGCAGTACCTTTCCCCGACCACAAGACGGCGACACCTTCCCCAAGAGGTACCCCCCCCT
TTCCCCCGGCCCCCGGGGCCGAGATACGGGGCCTCAAAGTCGGGTTGAAAACGGATGAAT
G
>NODE_3178_length_71_cov_6.211267
TGAGCTAGTTCAGAGACTTATCAGCTGAAAAGGTTTTTGGCAGTTTAAGAAAATCTCCCT
CCATTCGTGAAAAATTCAAACTTTTTCAAAATGATGTGTTCTCAGCTTAAACCGCGTTTG
TGGCAATGAGTAGGGCACTGg
>NODE_3197_length_71_cov_12.929578
TACACAATATACAAGGCAGTGAAACAATAATAAATAGAAAGTAACATACATTGTAGTAAC
AATGATGTTCAATAGCTTAGTTGTGCAAAGTCTTAGTACAGCATAGCTACATTGTGCAAG
GACTACTTAACTTATTTGTGC
>NODE_3198_length_130_cov_8.861539
AGCGGGGGACCCGAGGGTGCGCGGCGACGCCGCCGCGCCGTGGGGCTTTTACGGGGTGGC
AACAAAACAAGGGGTCCGCTCCTTCTCGCTCGTATGTCTTTCGCTCTCTCTTTTCTTGTC
GTGGGGGGGCGGTTCGGAAAGGGCCGGCTGGAAACGGCCCTCCCTTCCCCGCCGCCCGGT
GACTAGAAGCCGGGTTCGGT
>NODE_3199_length_133_cov_8.624060
GCGAGGTTGGGAAGGTTAAGGTAGGAGCTGGGGTTAGGGTTAGGGTTTAGAAAGGGTTGG
AGTAGGGGTTGGGGTTAGGCAAGGTTGGGGAGAGGTTAAGGTAAGGGTTTGGGTCCACCT
GCCTCATCACAACCTTTCATTGAGACCGGTAGGTGTGATTGTACCTAATTTTAAAATCCA
CCTCCGTTCTGCTGCCTTTCGCc
>NODE_3204_length_71_cov_3.816901
CATGCAATCTCCAGTGCCCTATTCATCGCCACAAACGCTGTTTAAGCTGAGAACACTTCA
TTTTGAAAAACTTTGAATTTCTCACTAAAGGAGTGAGATTTTCTTAAACTGCCGAAAACG
TTTCCAGGGGATAAGCCTCTG
>NODE_3205_length_71_cov_3.197183
CCTGCTTATCCTGAACAGGGTCGCAGGGGGGCTGGAGCCTATCCCAGCGGACATCGGGCG
AAAGGCAGGATTACACCCTGGACAGATCGCCAGTCCATCGCAGGGCGCACACACCATTCC
CTCACACACTCATACCTATGg
>NODE_3208_length_333_cov_20.345345
ACCATCAGGGAATAGCACATGGTTATGATGAGCACGGGCACGACAAAGGCGAAGACGAAT
ACGCATATCTTCATCAACGTGTCCCAATACACGTAGGGCTCGGGGAACTGCAAGGCACAC
TCTGTGGTACCTGAGAGGGTGGAAGTGGAGAGGGAGAGAGGGAGAAGTGGAGGGTGACAA
ATTGAGTCCTGGAGAAATGCATGGCAGTGTAACAGAAGTCTCATTATTGACAAATGAATT
AGATGGTGTATATTTCTGTCGTAAATATTTTGTTTTTAGATTTAATTTCCTTCGCTGAGA
AAATTGTCTGACACCTGGAATGTTAAAACTGGTTAATTCTGGTGAACAAATAAACAAGGC
AGTTGAACAGGCCAGTGTGATTTTTTGGTTACATTTGGTGAAa
>NODE_3210_length_95_cov_6.894737
TACTCATTGCCACAAACGCGGTTTAAGCTGAGAACACATCTTTTTGAAAAAGTTTGAATT
TCTCACTAATGGAGTGAGATTTTCTTAAACTGCCGAAAAACTTTTCAGCTGATAAGCCTC
TGCACTAGCTCAGATCGTTTCGTGGTGATCAGACCACTTTTGAAA
>NODE_3215_length_96_cov_34.250000
TGGGTTTGAAGTGAACTATGTGGGGTCTGGGGGGCTGAGAGGGCAGGGTGCTGAATCTCG
ATTGCACAAGGAGATCCCGCAGGTTTTTGTTTCTTCTGAAGGCTGATATGATTCTGTATG
ACTGCAGAGGTTCATGAATGTTTTGTGTTGTGGTGAAGTTATGTTT
>NODE_3218_length_71_cov_12.084507
GATTGTCAGAGAGAGTTCAAACTTCCGGAGCCCCACGGCGGGCGCTCGGCGGACGTGTGG
CCGAGGCGAGGGAGCGGTAGTCGGACTCGGAGAGCGCCACCACCCGGCCTCCACCCTCCA
CCTTTGAGGTGTCATAACACG
>NODE_3224_length_71_cov_11.084507
TTTAGTAGCTACTATTCAGTAGGTTCTTATGTGACAGTAGGTACTATGTCTACTAGCCAT
ACTCCATACTGTTTAGTAGCTACTATTCAGTAGGTTCTTATGTGACAGTAGGTACTATGT
CTACTAGCCATACTCCATACT
>NODE_3225_length_89_cov_5.314607
GTGGATGGAGCAAGCCAGACGATCGGCAACGCGCTGTTGGAGCTGCTTCCCGTTTTCCCG
CCATTTTCCTGTGTGTGTGTGTGTGTGTGTGTGTGTGTGTGTGTATATATATATATATAT
CTGTATGTGTGTGTGTAGATACATGGATCTATGCTGCGA
>NODE_3234_length_274_cov_14.952555
GGAATATGGAATGAAGGGGACAGAGGCTTTGTGGCGGAAATATAATTACGGCCTTTTGAA
AAGATCGTGGAAGGTGGAGAATGGTGGATGACATCAGGCCAATTTCACACCCGGGGACAG
GATGGCCCGGCCCAAATCGAGGCCTCGCCACACTATACTGATCAAAGCCTGCTCCCAACG
CCCCGAGAAAGAACAGGGAGGGGTGGCTTAACTATGCTAATCTCCAGGACAAATATATTT
TAATCTTGTTAGCATACAAGTTAATGCCACAGCTCAGCGACCAAACTTTATGGAAGGGTA
AAGGATATAAGATTCTCATCTCAAAATTCTCAAACGGGTTCCCa
>NODE_3235_length_242_cov_7.041322
CCCCTCTCTGTTCCTCCCTCTGCTCCTCTTTCTACTCCTCTCTTCTCCCCTCTTTGTTCC
TCCCTCTGCTCCTCCTTCTACTCCTCTCTGCTCCTCCCTCTGCTCCACCATGTGCTGCTC
TCTTTGCTCCTCCTCCTGCATCCCTCTCTGCCCCTCCCTCTGCATCCCTGCCTGCTCTTC
CCTGTGCTCCTCTCTCTCCTTCCCATTCAGGTCTGTGTGACTGAAGCGACGCAGAGGCGC
TAAATAAGGTCAATGAAGCCGATACCCATCTGTATTGCCCTCCTCCATCCCTCCGTTCCT
CTGCCCTCCTCt
>NODE_3236_length_374_cov_6.679144
GAGGTCTGGAGGATGTAGAAAGGATGTAGGTTCTGCCAAGCCCCCAGGCAACAGATGAAT
GAGTTTAGACTCTCAGTAGACACACGGGGACTTTAATCCCACCCTCTTCTCCATCTCCTC
TGCTTACCTCTTTCTCTGCCTCTAAAGAGGGTTTCTTCATATCATTGAAGAATATGTTGA
CCCTCTCTCTCTCTTCCCTTCCATCCTCCTCTCTCCTTCCTAACCGCTACCATCCTCCTC
TCCCCTCCTACATCCGCTCCATCCTCTTCACCTCCCATTCACTTCTCTTTACCTCCCTCA
ACCTTTTCTTTCCTCCTCTCCTCCTTCCATCTCCTCTCCTCCCTTCTATCCTGCTCTCTC
CTCCCTCACCCCTTCTATCCTGCTCTCCTCCCTCACCCCCTCCATGCTGCTCTCTCCTCC
CTCACCCCTTCTACCCTGCTCTCc
>NODE_3257_length_439_cov_25.856491
GAGCCCTGTTCACTATTTCCATGATGAAGGTGAGTGCAAAAGTAGGAGGAGGGAAAGACT
AAACTGTGATATGCTGAGCTTCTGTTTGCACGACATCCTATTTTCACTGTGCTTGTGTGC
AAAGAGACTCCAACTGTAAATCACAGACGAACAAATGCTACTGTTCTGTAAAGACATTGT
AAATCCATTTTATTCATTCGATGCTAATTTCACCCGGTCATTTTGATCATAGCGTTCTCT
CTGGAATATTGCAATTAAGTTTGGAGAGATAAAACATGCCAACTGCTCTGCATTGCAAAC
CTTGATTAGCCTATCAGCTTGTCAGTATGCTGCTATGGTTTTCATCACTGCTAATTGATC
CTTTCTTTAATTAATCTGGAAAGGAAAGCCCGTATCGCTAGCCCCTCCGATCGTCTCCTC
TGTCCGTCATCACACAATATAGGCCTTATCCGATCACTAGTAACTCTGTCCTAGCCTCTC
TCCATTTGGCTCTCTGCCAAATGGactat
>NODE_3267_length_120_cov_107.808334
TTTCTTCATCCCCCCGCTACCCCATACCCTTATTTTAATCTCTTCCCAACCTTATCCATC
CCTAACCTGCACTTAAATTTTTAATTTTTACTTAATTTTATTTTACCTTTTGATTTATTG
CATTGATGATCTTAGGGGGACATGGGAGGGGACACAGCAATAGGCCTGTGCATTTTAAGA
ATAACATTCT
>NODE_3272_length_479_cov_23.281837
CACACAGACCATTGGCCAGTTACCTGTGGAGCAGGCCTGGACCTTTTCTCTCTTGGTGTA
GCTCGAGTGTTGGCTACCTCTGGTCTGCCCCACCCTCCTCTAGCATTTACCACTGGCCTG
TTAAAAATTATATCAGCTCATGGAGGCCAAGCATTAGCATTTGCATTTTATTGGAAGCAT
GGAGATTTAGAGCGGAGGATATATCAGCTCTGAGCAGACAGAATTAGTTAACAATGCATT
ACCTGCCTTTTATGGCAGCTATAACTCTTTCCCCTGGTGGGGAGAGGGGAAGAATGGGGT
GGGTGAAGGGGAACAGGGAGATGCTGTTGAGGGTTGGTGGCGAGAGGTGTGGCGCGTTGG
GACACTTTAGAGTGAAGAAGCTTTGGTCTTTGATGCTTTACTGCACATGAAGTGTGATAG
CCACCCCAAATTAGAGCATCACACTACAATCATCTTCATATGGATCAGCGCGTCTCACTG
AGCGATGATGCACCAGCCATCACTGCAGAGCTCTATGTCTGGCTACAACAAGGAGCCAGA
AACATCCAc
>NODE_3274_length_197_cov_14.020305
AGCTATTCGAAAAATTGCATTTAACCTCACATTTCTCCCGGATAAAATATTTGCTAAATG
TCAACACAATTTGGCTTTTTGAAGGATTTTCTTTCCTTGAAGAGAGATTTTCTGCCTGCT
GCTTTCAATATCCCTCCCTCCCTCTCTCCCGTCCTCTCTGCCCATCCACCGCTCCCTCTC
TCCCTCCCTCTCTGCCCGTCCATCGCTCCCTCTCTCCCTCCCTCTCTGCCCATCCATTGC
TCCCTCTCTCCCTCCCTCTCTGCCCAt
>NODE_3282_length_194_cov_8.860825
GAAGAAAAAGAGACTAGTAGGGCAAGAAAGAGTATAAGGAGGAGTGGGGTTTGGAGAGAG
GGTTTGGGTAGAAGGAGAGAGGGAGGGAGGGAGAGATTTGAAGAAGGAGATAGAGAGAAA
AGGGGAGAGAGAAAGAGAGGGGAGAAAGGCCAATTACAGCAGTACCCACCTAAGCCTGGA
GACAGGCTCTGTGGATAATGTACTGGAGACAGGCTCTGTGGATAATGTCCTGGAGACAGG
CTCTGTGGATAATGTACTGGAGAc
>NODE_3283_length_253_cov_18.055336
CGCCCTGTTTTCCGCCTGCGTTGCTTCGAAGCGGCGAATAGATTTAAAAGATGTAGGATG
ACAAGACGAAGCGCCGGGGAAATCGCCTCTGGGCCCCCCAGTCACTTCCCTCTGCGTGGA
AGGCAGCCCCAAATAAGTTACTTATAAGCATTCATTGATGCACAGGTCTGGCATCTGCTC
CTAGGCTGCAGCCCTGGATGTAATTAGCTCCGAACCCTCACCCACTTCAATCAAACGGCG
CGTTTAAAGACCCATTTCCCCCTTCACCACCACCACCACCTCCTACATCTCCTCTAACAC
CCTCCTCTCTCCTAGAGACTCTa
>NODE_3284_length_94_cov_11.393617
GAGTTATGAAGGTAGAGGAGGGAGGAGGTAGATGGTAGGAGAGGAGGAGGGAGGAGGTAG
ATGGTAGGAGAGGATAAGATACAGAGGACGATCAGAGTTATGAAGGTAGAGGAGGGAGGA
GGTAGATGGTAGGAGAGGAGGAGGGAGGAGGTAGATGGTAGGAg
>NODE_3289_length_71_cov_3.816901
AGCCTATCCCAGCGTACATCGGGCAAAAGGCAGGAATACACCCTGGACAGATCGCCAGTC
CATCGCAGGGAACACACACCATTCCCTCACGCACTCATACCTATGGGCAATTTAGACTCT
CCGATCAGCCTAACCTGCATG
>NODE_3294_length_249_cov_8.530121
TGCAAATGAATGACACACATGGCTCAAGCTGATCAAGGTCACAAAACCTGTTATCAAACT
CTTGTAGAAGTCTGTGTATGACTTCACAGTACTTTTCTGCAACTCTGTCAAATGTCTCAG
ATGCAGAAGCATTGTCTTTCAGCACCAGCTGCAGAGAGGGAAAGTGCAGCACCTTTTTTT
TCTGTAAATGCATACAGAAAATGTTCATCTTGGCTTTAAATGCATTTAAACCACTTAACA
TTTCAGCAACAGTCTTATCTTTGCCTTGCAGCTCACAGTTGAAGTGGTTTAGTTCCCAGT
AATGTCTGTTAAAAATGCa
>NODE_3295_length_71_cov_5.816901
ATAGTAGGTACCAGGCGTGCTGGTTTGAACGGGGTATGATAGTAGGTACCAGGCGTGCTG
GTTTGAACGGAGTATGATAGTAGGTACCAGGCGTGCTGGTTTGAACGGGGTATGATAGTA
GGTACCAGGCGTGCTGGTTTG
>NODE_3298_length_71_cov_14.690141
TTGATCCCCGTGGGGAAATTGTCCTCTGCATTTTGACCCATCCTAATTACTTAGGAGCAG
TGGGCAGCCAGAGTGCAGCGCCCGGGGAGCAGTTAGGGGTTCAGTGTCTTGCTCAAGGAC
ACTTTGACATTATACCAGGAG
>NODE_3301_length_216_cov_4.004630
TCTGTACTGTACTGTGGTACCGCTGATCCTCACAACCCAATTTCCCCACGGGGATGAATA
AAGTGTCTATCTATCTATCTATCTATGTTATGCGTTACCTCATGCAGAGAAAGAACCGTT
TCCCCGTAGCTGTAATACTATGATAACCGTGGATCCCTGATGAACTCAGTTTGGATTACG
ATATCTGCCTTATTACCCGCCCACAACACAGAAACAGGGAGGGCGAGAGAGGGGGCGGGG
GGAGAGGAGGGAGAAAGCATGTGGGGGTGGGGGGCGAGTGGAGGGg
>NODE_3307_length_145_cov_5.179310
CTTACAGGCAAGCGTTGTCTTTCTGCAGGTTATCACTTTTTGAGGCCTTGTGGTGTCCAG
GGACTCCCAATTTCTGGGTTTTCTCATCCCGCTCCATCTCCCGCTCTCCCTCTTTTTCTC
CCTTTCTCTATCTCTCGCTATCTCCCTCTCTCTGCCCCTGTCTCCCTCGCTCTGTGTCTC
TTTCTCTCGCATCTGTCTCACCCCCACACCCAacc
>NODE_3316_length_71_cov_19.859156
GGCCAGAAAATGCAAGCATGTATATTTCCAGAAAGTGCTGTGTACAGTATGGGCACCGCT
GCCAGAGACCTTGCAATACTGGGCCGATGCGTGGAGTGGATGGAGCAAGCCAGACGATCG
GCAACGCGCTGTTGGAGCTGC
>NODE_3317_length_71_cov_3.760563
TGGAACTCTATTGATCCCCGTGGGGAAATTGTCCTCTGCATTTTGACCCATCCTAATTAC
TTAGGAGCAGAGGGCAGCCACAGTGCAGCGCCCGGGGAGCAGTTAGGGGTTCAGTGTCTT
GCTCAAGGACACTTTGACATt
>NODE_3318_length_71_cov_21.380281
CGTTGCCGATCGTCTGGCTTGCTCCATCCACTCCACGCATCGGCCCAGTATTGCATGGTC
TCTGGCAGCGTTGCCCATACTGTACACAGCACTTTCTGGAAATATACATGCTTGCATTTT
CTGGCCCAGTATTTTACCGTA
>NODE_3321_length_173_cov_6.606936
CAAGCAGTAACAACATAATAACAGCAACTGGCGGGAACAAAATGGGGGGAAAAGGCGGGA
GGGAAGGAGGAGGGCAGGAGGAGGGCAGGAGGAGAAAGAGGTTCAATGCAAAAACATTGT
AGCATATTCTAATTTGAAGTGGAGTTTGCACGTTCTCCCCGTGTCCGTGTGGATTTCCTC
CCACAGTCCAAAGACATGCAGGTTAGGTTGATCGGAGAGTCTAAATTGCCCATAGGTATG
AGT
>NODE_3323_length_175_cov_115.239998
GTCAAATCCTGTTATAACGCCTCCTGATGACGATGTGACTGCGGTGTGGAAACCTTGCCC
GAAAACAGACGTCATATAATTCGCAATGATTGGGATGTATCCGTTAGTTTGTTGACTTGA
CAGCGTGCGTCTGACACATGTGAAAAAAATACCCCAAGCGCTGGAATAGCGGAATTGCAT
TAATACTATGGCAAACAAGAAGTGTGCGAAGGCATAACTGTACAGTGGGAAATGTTAAAA
AAAAA
>NODE_3326_length_206_cov_13.752427
CCCTCTATCGTTCCTTTTGGATTTTTAGTTCAATCTTAACCTCAAAAACTTCCGAAGCCA
GGCTGCGTGATTTAAAATCGAATAAAAAACACTGAATTTGCACAGCAAACGTTCTCCCGC
TACCAGTTATGAAAATGTCATTTTTTTTCTCTCTTCCCTTCTCCTCCTGTTCTTTCTCTG
CCCCGTCTCCAGCGTTGGACCGTCGTCTCTGGATTGCTGTGGATGTGCGCACCCGAACCC
TAGCCCACCTCGACCACACCCCACCCACTgggcccc
>NODE_3329_length_252_cov_10.083333
GGCTTTCGTATGAAGTTGCATTATAGCTGGTTTGAACTTGCCCAGCGTCAAAGTTCAGCA
CTTGCCACTGATACATACATACATGGATAGACAGATAGACACTCACATGGAACCAGCCTT
AACATTTTCCTCTACATTTGCTCCAGGAAGAAGGGAGGAGGCCCGCTCTGTCTGTAGTGA
AGCTGGAGGGTGCTGAGGTGGGAACAGACGTCACGCTAGGAAAGCCTTTCGTATTCAAGT
GCTGTCCCCTAGCGGCCAACCGGGTTTACTTCTTCTGCACCACATCCAAGCAGGAGATGA
AAAGGTAGTATACAGATGACTt
>NODE_3333_length_227_cov_11.374450
TGTCTTGGTCCAACAGGCTCTCAACGGGTTTGTCCTGGTGTTGACGTCAGATGGCTCCAT
CTTCTACTCCTCACACACCATCCAGGACTACCTGGGCTTCCACCAGGTACCGTATCACCT
CCCTCCGTAGCCCCGATGTGCCTCTCGGCAGCTGCTAGACTCTGAACTCTCACCTCTCCT
GAATCGTGACTGGGTGGGCCCTGGTTTAGCACCGCGTCTCTTATAGGACATGGTCTTGAT
CACCTTTGGGGGTCTTGAGGACTGCATAATACTGTTAATGCAGAAGTTTAGCTCGTa
>NODE_3344_length_104_cov_6.192307
GGTGTATCATTACGAACATGGGTTGGTTGTAAGGGAGATGGGCCAGTATATTGGTGTATT
AGTACTAACATGAGTTGGTTGTAAGGGAGAGGGGCCAGTATATTGGTGTATCATTACGAA
CATGGGTTGGTTGTAAGGGAGATGGGCCAGTATATTGGTGTATTAGTACtaaca
>NODE_3356_length_297_cov_19.232323
ATATATGTATTTTTGTGTCTGAAGGAATCAGCTGAATGCATTGTCCCCAAATCATTGTAA
TATCTATTTAGAGTGGCAACAGCACAGGCTGCCGATGCTCTGTATTCATCGGGCATAAAC
CCATCCTTAAGACTTAGAAAAGATGATAGAGCTTATCCCTATATTCTTAAACTCCGTGCT
TTTATGTTGGTCTTAGGCATTAAGGACAGGATTGTGAATAGCAATTGTTGAAGCGCTGCA
GAGAGAGTCAGTGTGTATATGTGGGTGGGGGGAGGTTTTAATCCCTTTCTTTTCTCGCAA
TTCCCCCCCCTCAACTGTAAATATTAAGTGTGTTCTTAACTCTTAACGGTTGTATGGGAC
AGAGTAa
>NODE_3357_length_287_cov_11.961673
GTGTGTGGTTTACTTTTGTTAAAAACTGACTTCTATCAGTACCCAGAGTTGGAGCATAAG
TATTGATGAATGTGAAATTAGTTTTTTCAAAGACAGCTGTGACTTTTAATAACCTGCCCT
CTATAATCTCCTCCACCTTATAGGACTGGGGTAGGAAGGTATTTGCGAAGAGGACAGCCA
CACCTCCGCTGGTTGAACTCTTATGACTGAGGACTGTTTGTCCTTTCCACTCCTTCCTCC
AGTCAGCAGCGTTCTGATTGTCAGTGTGCGTCTCCTGCAGCATGATTACATCAATACCCT
TGAGTTTCAAAAACTCAAAGACCGCAGCTCTTTTCACTGGGTctctagcaccattta
>NODE_3367_length_285_cov_30.789474
ACATGCGCAGTTGCGTGATTTATTAGTCCATCTGTATGAACAGGCTGATAGTTGCATCTT
GCATTGCCTGCCATTATCAGCGCTGCCTAGTCTGTCTGGACCAGATATTGGGGAGATAAA
GTTAGCAACCATTATTTGATTTCAATTTTCTCCTCGCATCTCGCCGAGGTCATAGCAACA
ACTTTATTTTCAGCGGTGCATAAATTAATTACGCGCATTTAATAACCAAAATATCATTAT
ATTCCCGCTTTAATAACATAAACGCTGCACGCCAGGGAAAGCCCTTAATAGCGCGGGGCC
TGTAACCGGCCATTATCCGCCTGTAATGATATTACACAACCAATTACGCGCCATt
>NODE_3389_length_88_cov_5.363636
GAAAGGTACTGCGTCTGCATTCATCCGTTTTCAACCCGACTTTGAGGCCCCGTATCTCGG
CCCCGGGGGCTGGGGCTCACCAGCTTTCGCCCCGGGGGCCGGGGGAAAGGGGGGGGCGCC
TCTTGGGGACGGTGTCGCCGTCTTGTGGTCTGGGAAAg
>NODE_3394_length_279_cov_7.641577
AACCCAAGAGTCTATACCGAAAGTATATATCAGTTCAGTATGAAACTCCATATTGAAAAG
TCCCTACTTCTGAGTTTTCATGCGCAGGGACTGTATGTATTTGACGTTTTAAAAATGCCC
TACTCTACCCCTCCCATCTTCCTTCCTCCCTCTCTCTACCCCGCCATTCCTCACTCCCTC
AACCTCCCTCTTGCCTCTATCCTTCTTCCTCCCTCTTCTTCCTTCCCTTTCGCACCCCCC
ATCCCATATCGCCCTCTCCCTCACTCCACCCTCTCTCCCTCTCTCTCCCCCAGCAGTCCC
CATCAACCCCTCCAAACAGCATCTCTGTCTTAAGAAGACCCTGTCCGAa
>NODE_3395_length_150_cov_3.126667
ACACACACACTCACAAACAAGCACGTTCACACACGCACACGCACAAACAAACACACATGC
GGAAACAAACAGATACACACGAAGAAACAAACGCATGCACACACACATGCACAAACATGT
GCACACACACGCAAACAAGCAAGGACACACATGCACACACATACACACACACACACACAT
ACAAACACATGCATACACCCCCCCCCCCCCCCCCCCCCCc
>NODE_3402_length_217_cov_14.709678
GGCGAGCACGAAGGAGGCCAGCCACATGGCGGTGATCAGCTTCTTGGTGCGGCTGCGGGA
CATGATGCTTTTGGCCTTGAAGGGGTGGCAGATGGCCATGTAGCGCTCTACGCTCAGGCT
GGCGATGTTGAGCGCCGTGGCGTAGGAGCAGCCGTCGCGGAGGAAGTAGTAGCCTCGGCA
AACGGCGTCCCCGAACACCCAGGGGTGATGGAACCAGATGAAGTTGTAGAGCTCGATGGG
CATGGAGAGAATCAGGATCAGCAGGTCGGAGACGGCGAGGCTCGACa
>NODE_3403_length_242_cov_16.119835
GTGTGTGTGTGTGTGTGTGTGTGTGTGACGAGCTTGTAATAACCCACAGCCTTGCAGCCC
CCCCCCTTTTTTTCTCTTTTTCTCTCCTTCCCTCCTCTTTTGGGAAACATGCCTTTCCCA
GCTGCACGGCCCCCACGGTGCGGGGCCAAGCCAGGAGCACAGCTGGCCAGACTTGGTGGA
GCCACGGCCGACAGGCACATGGAGAGCCGCCCGCCCTGGGCCCTCTTCCACCGCAAACAT
GCCCAGGTGTGGGGCCCTCTGTCCGAGCCGGGCTTCTGATCTCCGCCAAACATCAGTGTG
TGTGTGTGTGTg
>NODE_3411_length_71_cov_5.084507
GAGCTGGGCAGGCTCCGTCCAGGAAAGGCTGCGGGCCCTGATGGCATCAGCCCCAGGGTG
CTGAAGGCGTTTGCCAATCAGCTGGGAGAAGTCTTTCAGGGGCTCTTCAATCTCTCCCTG
AACCTACAGAGGGTGCCCCTG
>NODE_3416_length_71_cov_8.000000
CAATATGAGCAGAGAAGAAAAGGTAACTAAGAAGAGACAAAAGTAATAATAAAACAATAT
GAGCAGAGAAAAAAAGGTAACTAAGAAGAGACAAAAGTAATAATAAAACAATATGAGCAG
AGAAGAAAAGGTAACTAAGAA
>NODE_3418_length_293_cov_21.870308
GCGATTTAAAGTAAATATTCAAAGAGCAGCCTGCAGCCGGAATATTAGTTATCATTTCTG
ATGCTGCAATTTCTGACACTTTGATGCAATCAGTAAGTAGCCGCGGCAACCATTTGTCTC
CAGGGAGGGAGCTGTCAAGATGGAGAAGCTGGTGGGTGGATAATTATAGGAGATCAAACC
TCACTATTTAATAGGCAGGAACGGGAGGCAAATGCCAAAAACCAGCCAATGTTTTGCAAA
CGCTTGTTCAAGGATATCCTAATTGCTATAAGCGGTTGCTTCAGGACTGGCACTTCAAAC
GTGGCTCAAACACTGCACGATGTCATCTTCCCGCCTCCCATTGGTTCCCACCATGAGGGA
AGa
>NODE_3429_length_352_cov_25.295454
GAAAACTAGGTTTTGGGTGAAACATTGGGTGAATAATAAAGTACTTCCTGAGCAGTAGCA
CTCTTGGTGGTAGGAGGTTAATATTCTCACATGTCATTAGGTCTGCTGGCTCCTCTGACG
GCTCATTGAATCAGGCAGCAAATGATTTCCTCACGCGGCACTGGACAGGGCACTTCAAAG
GGAAGGGGCGGAGGTCAGGACAGCACTCCGCTTTGATTAATGACCGGGGATCAGCGGAGG
TTGCCTGTAGGTAAGAATGTGACGCTGGATTGGAGTTGAAGGGGACTGACTTTTTAAGAT
GGATTTGACCCAGCCGTGGAGAAACTTCCAGATACCATCTTTTTGAGCTGGATTGATGGG
TTTTGACAAAGCAAAAGAAAAAAAAAAGCTAGCCGACCCTTTCCTTACGCAATCATAATA
At
>NODE_3430_length_232_cov_6.978448
AATAGAGCATGTAAAGATGGCAGCTCAATGTGCGGGTGGGATTTTCAAAGGAGTTAGTTG
AGGTAGAGGCACTCGGCTCTGAGAGAGAACCTTTCTCTCCTCCTCATAAGACTCGGAGAA
CAGTTGAAAATGACCCAGTTTCCCCATTTGAGGCCCCTGTCTGTGTACGGTTACTGAAGT
AACGGTGTCTGTGTCTTGCGCGTTCTCCAGGGACTGACATGGCGGTGTTCTGTCTGCTGT
GTGCGAAACGCTTCCAGACCCAGAAGGCTCTGCAGCAGCACATGGAGGTCCACGCGGGCA
Ag
>NODE_3431_length_237_cov_17.708860
GACCTCATTGTTTGTTTTGTCGCATCCCCCGCATGGCCGGCCGCTCCCGTTTCTGCGCTG
CGTAGACCAGACTGAGGTGGATCGCAGCCCGGGCTCCGACAACACGGAGCAGCACAGCCT
GCTGGAGCAACTGCAGTCGCGCTACCGTCAGATGGAGGAGCGGATCACCTGCCCCATCTG
CATCGACAACCACATCAAGCTGGTGTTCCAGTGCGGACACGCCTCCTGCATCGACTGCAG
CGCCGCGCTCCAGACCTGCCCCATCTGCCGCCAGGCCATCCGGGAGCGCATACAGCTCTT
CGTCTAa
>NODE_3433_length_405_cov_18.602468
TCACTTACACCACTTCCCCTCTTGCTAAAATGACAAAATGGATCAACCAGGGGCCAAGAC
TCACACACAACTAGCTATCTGCAAATAAAGCCTAGGTACCGCTCCTAGGCTTGTAGTATC
ACTGCATACAAAGGCTGTCAGCTACCCCACCCTCCCCCGCTCCACTCTTCTCCCCTCCCT
GATCACAGAGGCTGGTACATTTCGGGTTTTACCCTTTGGGGTGTGATGTTGGTTCTGGTG
CGTACTGTGGAAAAAGCTTTAAAAGGGTTTGATGAGAACATCACTATCTAATATCCATTT
TTTTAAGGGAAACATCCTTCATAATTGACATGGCAGTTGGGATATTTCCTGGCACATTTC
TGCTCTAATCAGTCCCGTGGTAGCAAAACAAGGGGCTTCAGTGCAGGAGTGTGCTGAATC
TTTGATGGATTCACCATTTCTTCCTCATCAGCACTGAGGAGGTAGATGAAAGATg
>NODE_3436_length_342_cov_23.997076
AGAAAAAGGCTGAAGATTGGATCAGCATTCCTCCCTCGTTTCCTCATCTTCCTCTTAAGC
CTCCGTCACGTGAGGACAAGCATGTCCTCCAAGAAGGGGGGGATCCCGCCATAGGTAGAG
AGAGGGCAGGGGAAATTAAGAGTAAGAGAGAGAGAGGCAGATCAGTGGAGAGAGAGAAGG
CAGGGGAAGAGGGAGGAACGAGAGAGAGAGACAGGGAAGGATGGATGGAATAGGGGGAGG
AAGAAGGAAGGAAGGAGGTGAAAAGGGGTAGAGAGTGAGAGAAAGCAGGAGGTAGGTGAG
GTAGGTGTAACTGAGGCCATGTCATTTTGGAATAAACAGTGTGTATTTAGCAGGTCTTTA
TTCTACCACTCCTTCCACAGGGAATATCAATACCTTCCCCTAAATAAGCATg
>NODE_3442_length_236_cov_16.372881
ACAACGCATTTCCTTCCTCTGAATTTCTCCTTGAATTATATGCCATCACTGTGTGATTGC
GGAATATTAAATTAAAGTGGGATAAGTCTGTGCCGAGGCAGGCACCGTCCAATCCGCAAC
TCATTCCCCCTGTTCTAGGCAAGCATCACATCGCACCCCTCTTCTCAATGACAATGTGCC
AAATGTAGGCATTTTCAAAACAGTTTCCATATGCTACACGGCAAGAGCGGGAAAGAAAGA
AGAAAACGGAATGCTTTATACCAAAGGTACAGATAGCTTACGTTTCTATTTCTCTTCTGC
TGCGAg
>NODE_3448_length_71_cov_8.408451
GCTTAGGCAGGCTGCCGACGGGTTAGGCAGCCCCGGTCCTGCCTAGGGGCCCGCGCCCCG
CACCGCGTCCAACAATAGTGCACCCAGCTCGGCCACTCATCGGCCGGGGGCCCGCCGCGG
GCCTCCGGAGGGTTGAACTCT
>NODE_3449_length_231_cov_7.294372
GTGATTACGAATTGGATTAAGAATTTTAATTGTCAGACAGCCAGCGATAAAGTAAACATC
CTGATATTTTTCGACAACACTTCCCAGCCAGGAAAAAAATTAGACTGATCAGCTTTGAAG
CATCGGCAGCATTGCAGCACACGGTGTTTTGGCGTTAAAGGAAGCCCACCTTACTCCACT
TCTCCCTCCAGTTGGCCGTGCAGTCAGACCACCACCTCATCGTCTTCTCCATCTGAGCGG
CTCTGGCCCGTGCCTCCTCCAGCTCCCTGAGCCTCAACTcctccctgctttcccagtctg
c
>NODE_3454_length_71_cov_7.957747
GATCGCCGGTCCATCGCAGGGCACACACACCATTCCCTCACACACTCATACCTGTGGGCA
ATTTAGACTCGCCGATCAGCCTAACCTGCATGTCTTTGGACTGTGGGAGGAAACCGGAGT
CCCCGGAGGAAACCCACACGG
>NODE_3455_length_171_cov_6.076024
GTTGGGGGCATGGGGGGTATGGCCGCAGTGAGGTAGTCGAGCTGTGGTGCACGAACACGC
TCGCACGCACACACACGCAGCATAGTGAAAGGGTCAGGCTTTCTGCAGAGCCACAAAGGG
AAGTAGGTATGAGGGTGGAAGGAAGAAAAGGAAGGGGCGGGGCCAGATGCAGCATGCTGG
TCAATGGGTGTACTTGAGACTGCTCTGTTGGTTTGGTCTTCTAAGACACTTGCCCCCATA
t
>NODE_3456_length_119_cov_30.436975
GGCAACCCTAGAACCCGGTGGTGGACCCCAACGGTAAGGGAAGCTGTCAGGCGGAAGAAG
GAGGCCTTTCGGGCCTGGTTGGCCAGAGAGACTCCTGACTCAGCTGAGAGGTACCGGCGG
GCCAGGAGGGCAGCGGCTGCGGCAGTGGCAGAGGCCAAAACACGGGCATGGGAGGAGTTC
GGGGAAACc
>NODE_3457_length_168_cov_9.517858
AGAGAGAGATAGGGGGAAATGAGGGAGAGAAGCCGAGAGATAGGGAGGTAGGAGAGAAAA
GGAAAAAGAGGGAGGGAGAGAATCAGAGATATAGGGAGAGGGGAGAGAAGGCGGGGAGAG
ATGGAGGGATCTCCAGAGCCAGGTCCTGCAGAGCTAGCATGCCGCGTTCACAGTGAGTCT
GCATTTTAAGCGGCAGGCTCCGTTTACACCGTctgccttgctgctgtatggatggact
>NODE_3465_length_90_cov_3.922222
TAAGGGAGAAGAGGGTAAGGTAGGAGAGGTTAAGGGAGAAGAGGGTAAGGTAGGAGAGGT
TAAGGGAGAAGAGGGTAAGGTAGGAGAGGCTAAGGGAGAAGAGGGTAAGGTAGGAGAGGT
TAAGGGAGAAGAGGGTAAGGTAGGAGAGgttaagggagaa
>NODE_3475_length_227_cov_14.061674
TACTTGATTACCCATGGCCATGTGGAAGACAGAGGCACTTATATATGTGTGTGTGTGTGT
GTGTGTGTGCATGAGGGGTAATCCACGAGATTCTCCGCTTTTGAAGGAGAACAGATGTAG
ATTTACATATGTGGGGGTCCCCGGCCACTGATGAGATTAGCTGGTGGGGTCTTTCTTTGC
GGCAACTGGAAGGTGCATATTTAATAAACGCCTGGAGCCAGGCTGGGGTGCGCGGGGCCG
GGCCTTCTCAGAGCACCGGGGACAAAGGCAGAAGAGGCCCATGTCAGACTGGTCCAg
>NODE_3502_length_71_cov_7.718310
AGATATATGATATATAAAGATGATAGACAGATAGATGATAGATATATGATATATAAAGAT
GATAGACAGACAGATGATAGATATATGATATATAAAGATGATAGACAGATAGATGATAGA
TATATGATATATAAAGATGAT
>NODE_3507_length_218_cov_27.032110
ACCAGAAATGACAGCCAAAGTGGCTGTTGATTTATAGCCGTGGCGGCCCGGTACCAGTCT
TCCTCTTATATTAGCGCTACAAATCTGGGTCCATTTAGCAGGAAGATGTTCATACATACA
TCACGGACTCCTGCTCCGAGCCAAGGTCAGCTCTTATTGCATCAATCTTTTCAACAGTGA
CCACTCCACACCGCAGCAGCAGGTTTGTTACTGTCACTACACTTAATGGAATCTCTTCCT
CCTGCGCCTCATCTTTCTCTTATCCCATGAAATATATATTCACAACTt
>NODE_3508_length_71_cov_5.084507
GCGAAAGGCAGGAATACACCCTGGACAGATCGCCAGTCCATCGCAGGGCACACACACCAT
TCCCTCACACTCTCATACCTATGGGCAATTTAGACTCTCCGATCAGCCTAACCTGCATGT
CTTTGGACTGTGGGAGGAAAc
>NODE_3510_length_145_cov_6.993104
CAAGGTATTACATACAACGAACTTGCACTCAACAAACAGAAAGGCAGAGACTAAACACAC
AGGGGGTAATGGGGAACAGGTGGAAACATTCAGGTAATCAGCACAGGTGAATCTGATAGT
CAATAACAAGTCCATGGGGAGAAATGACAGGGGCAAGGAGGACATATGCTGGGCAAAGGT
GGAATGGTTAGGAGGAAGGGGAAAACAGGACGAAa
>NODE_3516_length_71_cov_2.211268
GAGAACACATCTTTTTGAAAAAGTTTGAATTTCTCACGAATGGAGGGAGATTTTCTTGTA
CTGCCAAAAAGCTTTTCAGCTGATAAGCCTCTGAACTAGCTCAGATCGTTTCGTGGTGAT
CAGACCACTTTTGAAAAAGGT
>NODE_3535_length_144_cov_6.805555
CATTTAATAAAAAAAATGTCCACTTTTCACCAGTCACTGACAAACCCTTTATTAATTCAA
GAACTATGTTGAACCATGTTTGAAAAAGTTACGTAATATTTAAGAAAAATCAACTTTCAT
ATTAAACAAATCTTATCACATTTTGAACTGAACAAATCTGCTGCAATTCTGCTCAAAATC
TGTTACATTTATAAACACACTTTTGAATGAAACa
>NODE_3536_length_174_cov_8.752873
GACAATGGAGAGCTGGAAAGTTTAGACATGGACAGAAAGACCGGTAGACGGGAAAACTGG
GAAAAACTGTATAAATATTGTGTAAAAATGTTAAACAAGGACACACTAAAGAATAGAGAT
GACACTCATTAGAGGGCCAAGCTGGGTCTGGGTGAGGAGGTCAGGCCAGGGTGCAGAGCA
CTCTACAAACCACCATTGACAAAAAGGGCGGGTGAATTTGCAGTGGAGTGTACCACACAG
TGCg
>NODE_3539_length_148_cov_8.648648
TACGCGTGATCCGTCTGCATTGGTGTGTGTTGTGTGTGTGTGTGTCTTGTATGTGTTTGC
GAGCATCTCTGATCATTGCGCTCGTCTGTTTTAGGATCATTCACGAGGATGGGTTCTCCG
GAGATGACGTGAAGCAGTATAAACCCGTGGTCTTCAGCAACACCATCCAGTCTCTGGCCG
CCATCGTCCGCGCCATGGACACCCTGGGTCTGGAGTAg
>NODE_3545_length_397_cov_29.430731
TCACTGTTTTTTTGCATTTTTAACCCAATTTAGAACTGGGTTTCGGTCTCCATCCCCAAT
TAAATGATGTAGAAACCAGGCTGGTGGACTACCTTGGTACTGTATTGTTAAACCAAATCA
TCACTGCCCCTCACCACCACAGGTGAAGATGCTTCCTTGCCCATCACCAGTGGGGGGAGC
TATCAGACGCTGGTCAACAACGTGTTCTACTTCACCCAGCGTGTAGTGGACAAGCTGTGG
CAGGGCATGTTCAACAAGGAGTCCAAGCTGGTGGTGGACTTCATTGTCCAGCTCATTGCA
CAGGTAACACGGGCCTGGCCAAATCCGTCTGAATCTACAATGTCCAACATTTCTCCGACG
GATATATAATAATAATAATAATAGCATGTTTGTGTTAATAATATAAAATCTACTGGTGCC
AATAAACTGTTTTTGTTTTTTGGCTTGTATAACCCAGGTGAAATCAg
>NODE_3546_length_71_cov_10.549295
CCGCCTACAAGCCCATTGTGCAGCAGCAGCCAGTCACCACCAGGACAGTGAGGGACTGGA
CCCAGGATTCGATGGAGGCTCTGCAGGGCTGCTTCGAGTCGACGGACTGGGACATGTTCA
GTGAAGTACATGACCAGGACA
>NODE_3555_length_71_cov_8.366198
GCTCCTGCTATTGGCACCAACTTTTCAGCGGCCCGAACTTCAACAAAACGCTTCTCTCGT
TGAGAAAACAACATTTTTGACAACATTTGCATTTTTCATTGACGGAGTGAAATTTTAAGA
AAAAACTGAATACCGTTGCAG
>NODE_3558_length_391_cov_29.058823
CCCATCCCACCCACCATGAATGGGCCCCTCTGTCGGGCGGTCCCGGCCCTGGCCACCCAG
CTTTATGGGAATCTGCAGTGAATTAGAAAATCTGTCAATGCGAGAGGAGGTGCACGGCCA
GGATATGCCGTGTCACTCCACCTGTAAAAGAACTTCTCTTTGTCCTTTATCTCCCCGGCT
TACCTGAGGAGAGTTAACCTTGAGGTCAATAACAACTCCATGGCGTTTCATGACTGGCTG
GGTCTGGGTCGGGGGTTCGGGGGTGGGCGTGGGGGGCTGTGAGGAGAGTCTGAGGGGAAC
CATTGTTAACAGAAAGGCAGCTTCCTCCCTCCCCCCCGGGTCTCTCTGTCAAATATCTGG
GGGGAAACGTCTCTCTGTAAAGAGTACCTACAGGATCCATAAAGACGTGATCACTTTCAC
AGGGGTAACTGACTTTTTAATATATTTTTTTCTTCTCcatt
>NODE_3572_length_75_cov_6.760000
GCTGCCAGAGACCATGCAATACTGGGCCGATGCGTGGAGTGGATGGAACAAGCCAGACGA
TCGGCAACGCGCTGCTGGAGCTGCTTCCCGTTTTCCCGCCATTTTTGTTATATATATATA
TATATATATGTGTATGTGTATGTGT
>NODE_3573_length_71_cov_22.464788
GGCCCCCGCTGCCCACCTTCCCAGCCTGTCTCTCTATTCCTCCGTTTTCACCCCGACTTT
GAGGCCCCGTGTCTCGGCCCCGGGGGGGACCACGGGCCCCGTTCGGACATCCCCGGAGAG
CTGCTGACCTCGGCTTTCCGA
>NODE_3584_length_71_cov_8.591549
TTATTATTATCCATCCATCCATCCATTTTCAAACCTGCTTATCCTGAACAGGGTCGCAGG
GGGGCTGGAGACTATCCCAGCGTACATCGGGCGAAAGGCAGGAATACACCCTGGACAGAT
CGCCAGTCCATCGCAGGGCAC
>NODE_3590_length_71_cov_12.309859
ATGGTGTGTGTGCCCTGCGATGGACTGGCGATCTGTCCAGGGTGTATTCCTGCCTTTCGC
CCGATGTACGTTGGGATAGGCTCCAGCCCCCCTGCGACCCTGTTCAGGATAAGCAGGTTT
GAAAATGGATGGATGGATGGA
>NODE_3597_length_152_cov_4.072369
TTGACACTAGTAACTGTGAACCGCCGCTAAGAATTATGACCAATCAATCCTATCGGTGGA
ACAGTTAATTTTAAACAAACAGCCAAACGTTTCTGATTTTAATTCACGCTCTTAACTAAG
ACAGAAGCGTCACAGCGAGACACAAACCTGGACCGAAATACAGCTTAATGCACCCAAACC
AACAGCTAACGTGAGCGTTCGAAAACACAGTTGCGTTCAGTg
>NODE_3608_length_142_cov_6.859155
GAGTGAACACGGGGAGGACATGCAAACCCCACAGAGAAAGGCCCCAGTCGGGATTTGAAC
CCAGGACCTTCTTGCTGTGAGGCAACAGTGCTACCCACTGAGCCACCGTGTCTACCCGTC
TGCTTGTCTATAAACTTCAATACCACCGTGTCACCCACCATTAGCCTGATTTGCCAAGAG
AACAGAAGGTGGGACGAAGGCACCCTGCTCCa
>NODE_3621_length_243_cov_13.255144
CCGCTTGGGCCGCTTGATTTTTCAACCTGCTCTCACGTCTCTGCTATAACTACAAAGTGT
TTCATTTTACGAATTTTGTTTCATCTTATGAAGAAGATTAACAGGCAAGCATTTGAAATC
GAACATCACAATCGCGCACACAAACGAAACAAATTGTAAATGTAGGCTACACAGCTGCGT
TAGCCAGGCCTGCTTCCAGCAATCAAACTCTGACAATGAAAACAGATTCCTATCATTGAC
CTTTTCTGTTCTGAGTCGTCCTGTGTACTTGTCATATTTTTCCGCATGCGACGTCTCTCC
TTTGCCACAGCCa
>NODE_3624_length_96_cov_24.375000
GGAAATTGGGTTGTCAGGATCAGCGGTACCACAGTACAGAAAGAATTTCAAATACTCAAA
GGAAAAAATAGAAGATACACAATATACAAGGCAATAAAACAATAATAAATAGAAAGTTAC
ATACATTGTAGTAACAAGGATGTTCCATAGCTTAGTTGTGCAAAGT
>NODE_3625_length_293_cov_18.163822
GCCTCTCACTCTCTCCCTTGTGAGAGAGGAAGAAGGGAATAAATGTCCTCTCTCTCTGAG
CGGTGGAGGCTGACAGAGCAGCAGATGGTGGGTTAAGCAGTGGATTTATGAGCTCCACGA
TCTTAATGTTGCAGAAAGAAAAGAAAAGGACTCCCATCAAACCGCATGTAATGATAATAT
TAATGCAGTCATCCAATATGCAGCCTAATTGCTTTTCTGTTCACTGTAATATGGCACCTG
CAGAACTACCCGCCCAGCAACAAGGGGGCTCCTCTCTCTCTCTATCTCTCTCTCTGCTCC
TCTATCTCTCATCTCTCCCTCGCTCCCCTCCCTCTCCCTCTCCCCTCTCCCCTCTCGCCT
CTc
>NODE_3631_length_91_cov_12.208791
TCTATATTTGTCTACTTCTCTATTTATATTTTTCTGCCTCTTCTCTATCTATATTTGTCT
ACTTCTCTATTTATATTTTTCTGCCTCTTTATCTATATTTGTCTACTTCTCTATTTATAT
TTTTCTGCCTCTTCTCTATCTATATTTGTCTacttctctat
>NODE_3633_length_153_cov_6.633987
TAGTGCATGTGAAGGTAAAATAGTGTATGTGAAATGTAAAATAGTGTATGTGAAGATAAA
ATAGTGTATATGAAATGTAAAATAGCGTACGTGAAGAAAAATTAGTGCATGTGAAGGTAA
AATAGTGTATGTGAAATGTAAAATAGTGCATGTGAAGGTAAAATAGTGTATGTGAAATGT
AAAATAGTGTATGTGAAAGGTAAAATAGTGTATGTGTGAGGTa
>NODE_3637_length_71_cov_9.676056
TGGTGTTTGTTATGGCCAATCCATGCTTTGCACAGAAGTCCAACAACAAAACACCACTCT
GGTTCAGATCAGGCAGGCCGTTCCTCCCAATCACTCCCCTCCAGGTTTCTCCATCATCAC
CCACGTGAGCGTTGAAGTCCC
>NODE_3638_length_249_cov_24.871487
TTATAACATGTAATGATAAAAACACACTCTCCTGTCAAGCTGAAAACATGGATGCAGCGG
ATATGGGCATACATACAGTATTCCATGTCTGATCAGTTTACACAAACACCAGAGAGAAAC
ATGCCTCAGAGCAGCTCAGGGCTGCGGTAACTCGCGCTGGAGGAAATGTAGATGATGGGT
TTGTAAGGTTTGAAAGCCACAGCTGCTTGGCAAGGCAGCAGCGACTCCTTTTGTCTTTTA
TCTTCTTCGGTAATGTGCACAGGTGCTGCTTAATTCAATTGGAGAACGTTGCCATGGTTT
TACGTTAATATATTTCCAT
>NODE_3641_length_251_cov_13.067729
CCTGTTCATCACGGCCCTTCCCCTGTGCTGCTTGGTCCCAGACCCCCAGCCAGCGCCCCC
TATTGGACAGAGGGAAAAGGATGTAATTACTTCCCGTGTGAGAGTGTCTAGGTGATTATG
AGATTGTGGTATGGTATTCTTGGCTAGGGTTGGGGAGTTGGGGACAGCCGAGGAAAGGGG
GGGTGAGGTTACTCCCCCGGAGGCTGCAGGGTGATTTTCAGCTCTCCCAGGGGCTTCAGT
GAGTGTAGGAAGGTTAGCAAGTTCTGGTTTGGGGTCTGTGATTGAAGGGGGTGAAAGAGG
GAGAGAAAGTGAGAAATTGGG
>NODE_3643_length_227_cov_7.145374
CGGCAGGACACAGCATCTTGTCCCGGGCTACTGCCAGGAGATCTGTCATCATTTCTGGAA
GCTGCTCCTCTAGGAGGCGCCCCGTGCTCTGCAGCTAAGTGTGGGAAGGAGAGGAGGAGA
AGGTGGGAGTGGAGAGGAGAGGGAGTGAGGGGAGAGGAAGGTGGGAGCGGAGGCGAGGAA
AGAAGAAAGGAGGAGGGCAAGCGAGGAGTTTGAATATTGATTTCAGACTGAAAAACACCA
TGTCCAAGCGTGCGGAGTGGCTGAAGTAGCGAGAAAGAGAAACATCCTTGATCCCTg
>NODE_3646_length_302_cov_14.788079
CATCCCAGGAGGGTCGGGCATGTTTCCACGTGGGGAGAGACAGACAAACTACCAAACGGT
CGTTAGCCTGGGAAAAGAAGGACTTGACTGATGGGTGGGTGGGGAGGCTGGCTTGTGGAT
TGTGTGTGTGTGATAAAGCTCTGCTGCTCACCTGCCCCCTTCTCCCTCTCTCTATCCCTT
TTTCTCTCTCTCTTGCTCTTGTATTACGATACAGCTATATATTACTCCATTGACTATGTT
CATTCCCTGACAGTTAATCGTAATTTTAACCATCAGAAATAAATGTCTGACCTGAACTTT
AACCCTTTCCCTAACCTGTAATCTAACCTTAATCCAAACCCCAACCTTAGCACCAAATCT
AAACCTTAACCc
>NODE_3649_length_147_cov_33.952381
GTGTTTCCAATGTGTGTTTTGTTTCCCCTATATAGTGTCTGTTGCAGTGTGTGCAGGTAA
TGATGTATACAGCGTTGGATGCTATAAGTGAAAGCGAGTCTGGGACTGGAAAGGCAGTGT
TGCTATGGGGGTTGGTGATATATTTCTTGGGTTTGAAGTGAACTATGTGGGGTCTGGGGG
GCTGAGAGGGCAGGGTGCTGAATCTCGATTGCACAAG
>NODE_3650_length_71_cov_7.408451
AGTGCCACCGTTGGAAAGCCCACTACACAAATAGGGGGGGTAGGTCAAGATCCCATCGCT
CTATCTCATATGGTTCTTCAGTTATGACGATCAATGAGGATCGTCACTTTGACGATCGTG
GTTATTACCCCCTTACCTAAg
>NODE_3653_length_441_cov_19.047619
GATATCGATTTTGCCGTCCCCAGTCTGCAGTTTGTGGGAGTACATATGTGTTTGTGAGTG
AAGGAGACGGATTAGGGCCCGAGCCCTCAGCCTCAGATACAGTCACCGCATCCTCTCCGG
TTAGGTCTGCTCCAGGCTTTCCCAGCAGCTGTCATTGTCTCTCCTGCTCCGCTATGTGAA
AAATGTTGAATATCAACAATGGCTTTCACTGGTGCATTGTTGAGTTTTTGTATGAACTAA
TCTTGGCTCGGTGAAAGAGACCCAGGGCTTGGACAAAAAACGTCTGAAGACAGAGCATTC
CTAGCTAGCGCTCCGCTTGGTACACACACAGCTTGGGGAAGGAGAGGAAAGGAGAGGAGA
GGCAGGAGGAGAGGACGGGAGAGGGACGTCGGGGCTGGGGTAGAGGAGCCAAGGAGGGGG
CCAAGGGAGCAGGGAGGGAAGGGGAGAGGAGTAAGCCAGGAAGAGTATAGGGGAATACAT
AATAATAATAATACTTACTAATTGTGGGAGg
>NODE_3657_length_273_cov_20.600733
GGGGGAAATGAAGGACCCGGGGAGGAAGAGAGGACAGAGAGGAGGGATGAAACGCATCTC
TTCCACCGGGGAAGGGGGGTGTATGTGTATGTTTGGAGGAGGCAGAGGAGGAGGAGAGTG
CGGAGGAGTGAATTCGGGGAGGGAAAGGTGGAGGAAGGGAGGTAGGAGAAGGCCCCTGCG
CTATCCGGAGCTGCCTGTGTTTGTCTGTGTGTCAGTTCTCTCACACAGTCGAAATCAATT
TGCCATCGGGACTGTCGCTGTGGAACAAAGAGAGAAGGTAGCTCGCCATGTCTGACACAC
TCAAGAGATATGAGATAAGACACGACAGCCACAAGGGGGGGGt
>NODE_3659_length_168_cov_9.857142
GGAGAGAAATAGACAAGAGGGAGATCTTAAGGGACAGATAGAGGAGAGAGAGAGGGAGAC
ACATACAGGTAGAGGGAAAGGGAGGGAAAATAGGGAGAGGAGAGGAGTTTGAGGCCATTG
GAGCATTTTTAACCCCTGTCTCAGCCAAGGAGGCAGGGACCCAGACAGGGTAAACTTTTT
AATACCTCCAATACAGGTGCTTTAAAAGCCACCTGGAGGAGAAATGTACTGGAAGTAc
>NODE_3665_length_183_cov_7.732240
CGCTTCCCGCCGTCTCGTTCCATCTAATCTAAACAAGCCTTGGCGTCTGAATGTTTTGCC
GCCACGCCAATTTGGCTCCTTGGAGTGAGGGAGGCACAGACAGAGAGAGGAGAAGGGAGG
GAAACAGGCTTCAGACGCAGTGACAAATGCACACGCTCAGAGGGAGTCAGACAGAGAAGG
TACAAGTGGAGAACCTTCCATTGTTAATTTTTTTGTCATTTATTTATTTATTTGGGGTAA
GCATTGCTACAGg
>NODE_3666_length_127_cov_27.700787
AGATACTACACTTGATCTTAGCCAAAAGGCCGAGAAGCGATAACGCTAAATTTGTCGGCC
CCCGGCGCGCCGAACGCACACGGTTGAGGCGGCGCACAAACCTGGACTGTCATTTATACG
CGGGATTTCTGTACGTACATACTGTACACAGCACTCTCTGGAAATGTACATGTTTCGCAT
TTTCTGGCCCAGTATTT
>NODE_3667_length_181_cov_14.348066
AGGGAAAAGGGATGAGGTTGTTGATACAATGATAGAAGAAACACTGATCTCAGATCAGGA
CTCTTTCACTTTTTGAGCTTTTTGTTACTGAATGAATGAAGTGGAAAAACCAGATGGATG
GATGCTGACGCTGTCTCCCTCTCTTTATCTCCCTATCCCTCTCTCTCTCCCTCCCTGGGT
CTCTCTCTCGCAGTAGAAGGTGAGCGTGCTGAGCGGTCGTGTGCGAGCGTTTTTTGGGTT
GTTTTCTACGt
>NODE_3671_length_210_cov_6.571429
AGTGGGAGATAGAGGCATTAGAGTGGGAGACAGAAGGCATTAGAGTGGGAGATAGAGGCA
TTAGAGTGGGAGATAGAGGCATTAGAGTGGGAGATAGAAGGCATTAGAGTGAGCGATAGA
GGCATTAGAGTGAGAAATAGAAGGCATTAGAGTGGGTTAGAGTGAGAGAGAAGGCATTAG
AGTGAAAGATAGAAGGCATTCGAGTGGGAGATAGAAGGCATTAGAGTGGGAGATGGAAGG
CATTAGAGTGAGAAATAGAAGGCATTAGAGTGGGTTAGAg
>NODE_3680_length_71_cov_8.338028
TGACAAAGTTAGTGTCTCTGCACTTGTCATGCAATCTCCAGTGCCCTATTCATCGCCACA
AACGCTGTTTCAGCTGAGAACACTTCATTTTGAAAAAGTTTGAATTTCTCACTAATGGAG
TGAGATTTTCTTAAACTGCCG
>NODE_3681_length_184_cov_6.782609
CTAATAAAAGTAGCATTGTTCTGTCATTGATGATGATGGTAATGTCACTGATGAAGAAAG
AATGAAAGGAAACAGAGGCTGCCTTCTCTTTCAAGACACACTTTCCTTTATTTGCCCCTC
CTCTGATGATGACACAGTGTGACAGACCATCATCTCTTATAGAAGCTTTGGAAAGCTGAA
GCTCCTGTTTGTGTTCTATTAAACCTGTGGATACAGAGCAGTTAACCCACAAAGAAGATG
TGCAGTTCCACAGg
>NODE_3683_length_1289_cov_5.536075
AAAATGAGGAAAAAAAATCCAGAAAATCACATTGTAGGATTTTTAATGAATTTATTTGCA
AATTATGGTGGAAAATAAGTATTTGGTCACCTACAAACAAGCAAGATTTCTGGCTCTCAC
AGACCTGTAACTTCTTCTTTAAGAGGCTCCTCTGTCCTCCACTCGTTACCTGTATTAATG
GCACCTGTTTGAACTTGTTATCAGTATAAAAGACACCTGTCCACAACCTCAAACAGTCAC
ACTCCAAACTCCACTATGGCCAAGACCAAAGAGCTGTCAAAGGACACCAGAAACAAAATT
GTAGACCTGCACCAGGCTGGGAAGACTGAATCTGCAATAGGTAAGCAGCTTGGTTTGAAG
AAATCAACTGTGGGAGCAATTATTAGGAAATGGAAGACATACAAGACCACTGATAATCTC
CCTCGATCTGGGGCTCCACGCAAGATCTCACCCCGTGGGGTCAAAATGATCACAAGAACG
GTGAGCAAAAATCCCAGAACCACACGGGGGGACCTAGTGAATGACCTGCAGAGAGCTGGG
ACCAAAGTAACAAAGCCTACCATCAGTAACACACTACGCCGCCAGGGACTCAAATCCTGC
AGTGCCAGACGTGTCCCCCTGCTTAAGCCAGTACATGTCCAGGCCCGTCTGAAGTTTGCT
AGAGTGCATTTGGATGATCCAGAAGAGGATTGGGAGAATGTCATATGGTCAGATGAAACC
AAAATATAACTTTTTGGTAAAAACTCAACTCGTCGTGTTTGGAGGACAAAGAATGCTGAG
TTGCATCCAAAGAACACCATACCTACTGTGAAGCATGGGGGTGGAAACATCATGCTTTGG
GGCTGTTTTTCTGCAAAGGGACCAGGACGACTGATCCGTGTAAAGGAAAGAATGAATGGG
GCCATGTATCGTGAGATTTTGAGTGAAAACCTCCTTCCATCAGCAAGGGCATTGAAGATG
AAACGTGGCTGGGTCTTTCAGCATGACAATGATCCCAAACACACCGCCCGGGCAACGAAG
GAGTGGCTTCGTAAGAAGCATTTCAAGGTCCTGGAGTGGCCTAGCCAGTCTCCAGATCTC
AACCCCATAGAAAATCTTTGGAGGGAGTTGAAAGTCCGTGTTGCCCAGCGACAGCCCCAA
AACATCACTGCTCTAGAGGAGATCTGCATGGAGGAATGGGCCAAAATACCAGCAACAGTG
TGTGAAAACCTTGTGAAGACTTACAGAAAACGTTTGACCTGTGTCATTGCCAACAAAGGG
TATATAACAAAGTATTGAGAAACTTTTGTTATTGACCAAATACTTATTTTCCACCATAAT
TTGCAAATAAATTCATAAAAAATCCTACAATGTGATTtc
>NODE_3685_length_71_cov_8.633802
CACCTCTCTGTCCCTACATCTTTCTACTTCCCTCTCTACCCCTATACCATCCCTTCCTAC
TCACCTCTCTATCCCTACATCTTTCTACTTCCCTCTCTACCCCTATACCATCCCTTCCTA
CTCACCTCTCTGTCCCTACAT
>NODE_3689_length_71_cov_9.042253
AATCCCGGTCGGCCGGGGCCTCTCTGTGTGGAGTTTGCATGTTCTCCCCGTGTCCGTGTG
GGTTTCCTCCTGGGACTCCGGTTTCCTCCCACAGTCCAAAGACATGCAGGTTAGGCTGAT
CGGAGAGTCTAAATTGCCCAC
>NODE_3697_length_172_cov_7.302326
TAGATGGAGCAGACACCCCCTTATAGGTGACCCAGTCATGACTTGTTGGTCGAGAACATT
TTGTACCCTTTGGAGTCACAAAAGGAATTCAAATGAGCTTTTTCTCACTTCCCCTTCAGA
CCAGCCCGGCACGTGCCATTGGCTGGCCCCTGGCCCCTCCCCTTCTCACCGACAACCTTG
CCTCTTATTGGCTGTCCCCTGGTGTGTTTAGACAGAATCCCCCGCCCtcactgtgagcca
ct
>NODE_3717_length_135_cov_20.355556
GTAGAAACAGATAGATGCAGAGGAAGATACAAAAGGAAGTAGAAACAGATAGATGCAGAG
GAAGATACAACAGGAAGTAGAAACAGATAGATGCAGAGGAAGATACAAAAGGAAGTATAA
ACAGATAGATGCAGTGGAAGATACAAAAGGAAGTAGAAACAGATAGATGCAGAGGAAGAT
ACAAAAGGAAGTAGAAACAGATAGA
>NODE_3732_length_71_cov_10.577465
GTTATGGCCAATCCATGCTTTGCACAGAAGTCCAACAACAAAACACCACTCTGGTTCAGA
TCGGGCAGGCTGTTCCTCCCAATCACTCCCCTCCAGGTTTCTCCATCATCACCCACGTGA
GCGTTGAAGTCCCCCAGTAGG
>NODE_3734_length_248_cov_27.403225
CAACACATATTTTTGTTTGCAAACTCATGACAGTCCTTCCAGTCGACTTCATAAAAAGAG
[truncated: 123,301 more chars]
