# Supplementary material for: Early-branching euteleost relationships: areas of congruence between concatenation and coalescent model inferences
Source: PeerJ. 2017 Sep 8;5:e3548. doi: 10.7717/peerj.3548 (PMC5592902; doi:10.7717/peerj.3548)
Supplement: Data S1 [file peerj-05-3548-s003.zip › DataSupplement/Assemblies/Lepidogalaxias-salamandroides-opt.fa]

>NODE_1_length_576_cov_180.949646
TGGGATCCGTGTGCAGGTGGGACAAAGTGCGTGTTTAGACCAAAATAGTTGTTTAAAATC
CCTCCTCTCCTCCTGGCCACTGCTCACGGATCCCAAATAAAAACCTATTAAATGTAATTA
TTCCGGGCTGATGGCGGTGCATAGTGGTCACAGGCCAGTGAAATGTGTGAGTCACAGGAT
CCTCGGCTACTCTCCCCCGGTAATGGGAAACATGAGTCCTCTCTCTCGTTTGCTGTTGTG
ATTGAAGGCACTGACCTGTCATACATTTATAATGGGGGAGCAGGTGTGGCAGTGATGGAC
CTTAATTTCCTTTAATAAACCTTTTATGTGCCACACTCTTAATGCCAAGGCTGGCCCTCT
GAGGTCCCCCCTCTAATAGGTTCATTACTTTTGATTACTAGGCCCTATTGAGACAAACAA
CTACCCAACACTATAGATTACCTTCTGTAAGAACTAATGTACCTGATTAGTGCGTTACAC
TCGCACAAAACATACCAAGGACACACACACGTGAATGCAAATACGCGCACAAGTACACGT
AAGATAGTTACAATGGTGTCAAAGTGAACTGACTCTATTTTTACGTCTGGTTTAATTTTG
TTCAGGCTCAATAATTGTGCTTTCTTCATTAATATATAGGGTAAACATAGTGCTTg
>NODE_2_length_362_cov_70.149170
CTGACAGCTCCTCTCTCCTTCTCCCCACCCAGAGTCCCCTGCTTCCTGTCAGATTCCATA
GCATTTAAACTTTTGAGGGGTAGATGAGTCTTTGGTAATAAATCCAGTAATATATAAATG
ATGAAACCTTTACCTGGTCCCAGTAGCGTGGCCTTTCATGTTGTTGTTCTGTTGTTAATC
AGGTATTAATGCCATTCTGTCTGAACTCAAAGATGGCAGACTGCCTGGTAATAGGGATGT
TTGTTCTCTGATGGCATCTGTCGAAGTGCTCTCTATGCATATTGGTACACCCCCTATGGG
AGATGGGAGCCCGCCTAACACTCACTTATAGGAGCCACTTCTTATCTGGGGCACTTGCTC
CCAAAAAAAAAAAAGTTTGGAGGCCAAGTGTATTGTGACAGTTACAGGCACAATGACTTT
AAGGACTGGATTAGTTAGGAAa
>NODE_5_length_617_cov_49.607780
GATCCTCCAAAATCTTCAGTAAAGACTTTTCAAATTCCACTTAGCTTGATGGCGCGAAGC
AGGGCCACCTGCTCGGTGCACGCTCTGGCATCAACTTGCCATTTTAAATTTAAATTAATC
CGTAGAAATAAAATGAGATTTAATAGTTGCACATTTTTGTTTTTTTAAACAAATGATTAT
TCAATCTGATTCTTAGTATTTTTTAATGACAACGCTTGTGTGTGAGAAGAAAATCACAAA
AAACAAGGCCGATTTTTTTTTCTTTGCAAAACGCGGCTTTTTTGTTTTGTTTCACCCATT
CTTCACGCGCGCTGGACACCATTACATCTTTTTTTATCTGACTCAAAAGATGTAGTGGTT
TCTTGTGTTATTAAACAGCCGACATACAACCACGAACGGGAAGGAAGAGGAAATTTTGTA
CCAGAAGGAAAGAGTGGGGATCTCGCATCATCGCCTCGCGCGCTCTCTCTCTCACTCAGA
GCGCTCTTCAACCTCAGTGGGTGGCCGGGGAGCCGATCATCCAGTCATTTCGCATTTAAA
TCACAATGTCAAAACGCCTACCTTAATTGTACAGTCCATTGCAGTCGTCGTGGTTCATGT
AGTACGTTTTTGTATTAAACAGTTTCAAGAAAAAACAACGAATTTAGTTTTGATAGCCTG
ACTGAATCGCATCGACTCTCTTGCACAGGCGCGTTTg
>NODE_6_length_459_cov_96.681915
CACAGAGCAGCATGGAACTCTGGGAATTGTTTTGCAGTCTTCAAAGTTTGAGGTCCAATG
GTTATGACGTTAAGAACCAGTATTCCTCAGATAGTCCCAGCCAGGCTTCGCTGAAATCCC
AGGCCCACCGGGCTCCCCATGCAGCTTTCCCTGCTCCCCTCCCCTGCCTCCGGCTCCACA
CTTCACGGCTATTTCTGTTCCACAGACTGACAGACAGAACTGAAGATCATTGATTTTACG
GGAAGCCGTGTTTACAGCCTGAGTGCCATCGACCTGAGGTGACTTTTTGCCTCCTGAAGT
AGGAGCAGCAGCCAAGCGTCCCTGTGTCTGGATTATACACTCCACAAGAGCAGAAGGGAG
GAAGGCTTTACTGTGTAGGGGCTTTACGCGTCATTTTCAACTCCTTTTTTCTTTAGTTTT
TACTTTGGAGGCCAATCCGTAAAATCATTGGCCTCCACGGTCAATTTGCACTGGGAGTTT
TAGATACTACTAGTAAGGAATTGTTTTCTGTACTTGAACTGATAAAGAATCATCAATAt
>NODE_7_length_490_cov_42.114285
CTTGGACTGCAATGAGGTCAGTTAAATATTGTCAACATTTATGACACAAACCATCCCGTA
TCAAAATACATGCCTGTGACTACAGAAATCATGTTTAATTCGTATGGGCGCATCACACGC
ACTAACAACAGCGGAACTTGTGTATACGCACTAAAACGTATACAGTGAGATGAAAAAAAG
GTTACTAATAGCCTAATCGGGAGAAGCACGAATGGTTTGCTCTGTCAGAACAACCTGTCA
GAGAGACTTTGTTTCATATTTGATTTAATTGTCTCCTCTCTGACAGCCACATTCATCAAT
GGCTCTAATGGTCAATCAGAAGTTGGCAGAGTGAGTGCTCTCATTTTGTTTCTCCATACG
TTCGGATGACGCGCTACTTTAGTGAAATGCTTTAGCCTAATGGACGCAGAGGGGCGGAGG
GGACAGAGAGCTCTCTTTCAGACGACTGAGACCAAAAGTCATGGATTTATTCCTTTGATG
AGCAGATAAAGACAAATACATAAGAACGAGGGAGTTTTTTTTTTACAAGGCAACTTCCTG
TGATTCCTCTGGTCTCCTTTCCCTCACAGc
>NODE_9_length_516_cov_93.158913
ATCTGTGTTAGGGTATTGTTGTCTTGAGCCCTGATGCATATACTTTCACTTAAGAAAATG
TGTGTGTGTATATGGCCTATTCTGGTCTATGTGTGTGTGTTTGCACTCATCTGTAGGCAC
TTGCTGTGGACACACTGATTGTTGGTAGCGCTCGTAACAGAAGCGATGTCGGCTCACAGA
CACCAGCGACAGAAAAGTTTTGTCGACTTTCTCAAATGTCATTTCAATTTTATTCTCCTT
CTTCTCTCACAATGTCATGCCCTCTACACAGTTATTTTAATCTGCCAGTATACATTTGGC
GCCGAGTGACTTCTGCCAGTGTAAATTTGGCTGGGAGTTTGGTTCAAATCAAATTGGACA
TAAGCACCCACAACACCATCTGTTAGCAAAAGAATGTTCAAATGTGAAGGTTAGAATCCT
CTTTCAGAGAATGGAATTCTACTTATTAAATATCTCATTCTCACTATAGACATAAAAAAA
AATGTATGGTATCTATATGTTTAAAGAAATGTTATCAATTTAAAGCTAATTCAAGTCAAT
ATAAAAATGCAATTTGTAATTACCAGAAATATGAATACTAGCAAAAGCTCATTTTa
>NODE_10_length_464_cov_99.788795
CCTTTGTTTTGTGTATGAATATCACAGCAAATTAGTCAATTGAAATAAAACATATAATCA
TTATTTCAACATATACGGTGTTGCGGAAGTTAAATGAACTCCAGCAATACACATTTCATA
TTAACGTATGGCTTCTAAAATAGCTCTGGTTGCAGAGTGATGCCAGAGATCCCAGTGACA
CAGTGAGAACCCCGGTTTGGGAGAGAAAGCGTGGAGGCCATTGGGTTCTATTAGATGGAT
CAATAGCTCAGTGTTTGAGAGTGTCTTAAGAGCTGTTGTCCTGTGCTTTCAGCTGTGGCA
GACCTGTTAGTGCTGCAGAGGGGTGCCAGTGCCTCTGTACCAGCAGTGGCCTGAGGGGGG
CTTTTAGTCCAAACACAAATGTCAACCACACATGGACTATTAGTGTTTAGTGCAGTTATT
AAATGGACTTTATTTGTCCTTTAGGAGGCTAAAAGGGGCACTTAAAGGGGACCTGCGTGA
CAGCGTGGAAATTTGTGGGTTTGGTTACTCGGGCTCGCTCATTGCAGACACTCGAGTACA
GATa
>NODE_11_length_213_cov_33.633804
GATAGATAGATAGATAGATAGATAGATAGATAGATAGATAGATAGATAGATAGATAGATA
GATAGATAGATAGATAGATAAATATCTATTAGCTTGCTCGCTAGCTCATTCGTTCGTTGA
TTCATTGAATAGGTAGGTAGGTAGGTAGGTAGGTAGGTAGGTAGGTAGGTAGGTAGGTAG
GTAGGTAAGTAGGTAAGTAGGTAGGTAGATAGGTAGATAGATAGATAGATAGATAGATAG
ATAGATAGATAGATAGATAGATAGATAGATAGATAGATAGATAGATAGATAGA
>NODE_12_length_286_cov_96.881119
ATAACAATGTTCAAATATTGATACAGATTATACGGTCGAAAATAGAATTCTTATTGTGTT
TTAGACTTCATTACCAAATGAAGCCGTTCAGCATAAAGACAGATATGGAACGACTGAGTT
ATACACACCGTGACAGATGTTTTTGAAATAGGGTTATTACACAAACTTAGCCATACCTAG
ATGCTATCTCAAAACCTCCCCCATCTATAATTATTTGACAGTAAGGTTATTTTACATTGT
TTCCATGACGACTGTTTGAGTGAGGCCTATTCCAAAACCAACCTTAGCTGTCATCTCTTC
ACCTAAAAGCTTTGTAATTGCACTCATTTGCATACTACAATTAAGTGTGTTAGCTCACAG
TAAGAA
>NODE_13_length_587_cov_136.666092
AGTCGAAAAGCCTGTCTGTAAATGTGTTTGTGTTGTGAAACAAGCTACACCTTTGCCTCC
CCAGAGTGTCATGGCTTCACGTTAAACAACAGAGGCAAAGTGTTTGAAGACAACAGAAAA
AAAAACATTCTACATTAGTCACAACTCTTGTCTTGCTTTTTTTCCCCCTCTCCTCTTTGT
TGATTGTAACTAGGGCATCTATATTGCCATGCGTCTGCGCCGCACACAATTAGAATCTTT
TTTCCCTTTCTCGTCGCTGTCTTTCAAGGGCTGATGCCGAGCGCACATAATTATGCATAT
AAACATAGTGGCTTAATTATCCCTCACAACATCAGTGACAATGTAATTAACAAACATTGC
AAGATCAATGAGAGAAACTGCGACCTTCAAAACATTTAACTCCTCGCGTCGAGGCAACGC
GGCGATTTCCTATCAGCGCAAACCCGAGAATACTTTTCCTAGATAATTTAGCGGTTGAAA
ATTACGCCTTCATAAGCTATTCAGGAGAAGACAGTGTATGAAAGCGATGACAAAGATGCT
CTTTGGATCAAAAAAGGCTGAATACAACTTCAGTCTGTAATTATGCTCGGTTAAAGGTTG
GGAATAGATTCACAACTTCGCAAAAGCTTTTTTTGTCTTTATTGGAAACCTGTTAGAGAT
TATTTTt
>NODE_14_length_492_cov_71.317070
TCCATATTGGATCAAACAACTTAACCTGCACAGTAGAAATTACAGTTACTCTTTCCGAGC
CACAATGGACCCAGTTTCAGCGATATGTCGTTTTTCGTACAGAGGGTGTGCAGTTCGACG
ATTGGGGCAAAGTAATTTTGAACGATTTATGTCCCAACCTACACGGTTCCACAGGGGTAG
TTCTGTTCCAATCGTAAGTGAAAAGGCGTGCCTGTCCAAAATCTTCGACGAATAGTGAAA
ATATGGGAGGGTGCAAAACGAGCTGGTCGAGGTCCTCGCGAAGGTAGGCTGCAGCGTGTG
TTTATTGATGAGATGAAAGAAGATGGAAGTGAGAAATGAAACAAAGTAAAGGAAAATATT
AAGAACTCGAAGCCTGCCGGGGGAAAACCGGTGTAGCTGTGAAACGCGCTCGCCACTGGA
GAACAAGCTAAAGCCAGCAGGTAAGGAATGAGAAAGAAAGCGAAAGGGAAGCGAAGGGGG
CGGGTGTTCAGAGTATCTGTGTTCGGCTATTTATAAGAACAGAAATGCCTGTTATTCCCA
AGATAAGAGGTGAACAAAACTTTACAAGTTAa
>NODE_15_length_386_cov_12.243524
ACACATCAAGCGTTAACAGCAATAGAAATACCACACGTTTGGTGCTGTGGCTTAGCTGGT
CAAAGCGCCTGTCTTGTAAACAGGAGATCCTGGGTTCAAATCCCAGCAGTACCTTACAGT
ATGTAGCCAATGAAATGAGTTTTGCACTTTGGTTTGCTGGAAAGTACTGCAACTTGACTT
TGAAGAGTTGTGGGACTTTTTGATGATGTTTTTACAGCTTGTGGACCTTGAATGTTTTTG
AATAGTCTTTGTGTTTTTTAATTCAAACATCAAGGCTATCAGTAATGCTGATATTAGCTT
CTTATTGAAGAAGAAAATGCTCAAGGTTAGGCTCAAACTGAAAAAAAACGTCAGCATAGC
TTTACTTTACACTTCTGTGTAAGTTATTCACACTAACCAATCGTGCCCCAGGAGCTTGCC
TGTGCTTGCCTCCGTGCTCTTCTGAGATTTTACTTAAAGACCATAc
>NODE_16_length_320_cov_79.371872
CCCCCCTCATTCCCAGTGCATCCTTCAGTGGACTCTTTGATAGACACTAATTCTAGTTTC
ATCTATAAAGCCCCTCTCATGCATTTTTAATAGAATCTATTACTTTAGGATTAAATTATA
AAAGACTGTCCTGCTTAAATTTTTAATAGTTTGCATAATTGGTAACATGGCTGTATATGA
GCTTTTTTATGAAAAAGAAAAGAAAAAAAACTGTTTGCATAGGACTAAGGTCTGGAACGA
GGCAGACAAAATCCCAACGGCGTGATCCCTGCTCCCACGATAAAGACCATTCTCTCAGCC
TCGCGGCCCCTCGTCCCGCAGCAGCGCCGGGAGGCCACGGCCAGTCAGGTGTTCTGGGGC
GGCCACGAGGCTCCTCTTCCAGGATCGAGCCGGcacccga
>NODE_17_length_469_cov_51.172707
CCGAGCAAAACTGTATGCAGTGGAAAATCTTTCACATAATGTATCCTTAAAAGCACATTA
GTCTGTCCCTATACATGGTTAAGAGTTAAGAGCGCGGTTAATATTTACAGTCATGAAAGA
GGGGGAACAGAAAGGGAGAAGAGGAAAGGATTTTGCCGGGGAATAAAACAGCCCCACCCA
CGTATACACACACGGTCCCTCACTGCAGCGGTTGAACAATTGCTTTTCCCAATCCTACCC
TTAATGCCTAAGACCCGCATAAAGGAGAGTTTAGGAATCTAAGGATAAGCCCTTTCAGCT
TTTCTAAGTCTTAAGGCTGGTTTATGCTCCATGAATACAGAGCATTTACAGCCAGTGCTG
TTGCCACTCTAAATAGATATTACAATGATTTGGGAACAATGGTTCCGACTGATTCCTTCA
GACACAAAAATACATATATGTGTATATATAGTGAATGGGAAGCAAACATTAGCGCCTCCT
GACAATACAAGCATTTTTGATGTAGAAGGGGAGAGCAAGATTAATGTTCAAGCGAGAGAA
AAGACGAGa
>NODE_18_length_200_cov_22.120001
TGGATTCATTACCCTCCCCATTAACCCCCCCCTCCTCATTTCTAGGAGGGGTGCTCACCT
TCATCACGGTCTCAAACATGGGAATGAGGATGAAGTTGATGAAGCCGGTTTGGGCCGTGG
CTTTGGTCACCTTGTCCCTGTCCATGAACGGTGCAATGGGCAGGCCTTCCAATTTCTCCC
TGTCACTCTGAGGGAGGGAGGGAGGGAGGGAGAAGGGGAGCGGGACAAACGGAGGGAGGG
AGAAGGGGAGCGGGACAAACGGAGGGAGGGAGAAGGGGAG
>NODE_19_length_238_cov_85.672272
GAGAGAGAGAGAGAGGAGAGCGGGAAAGCGTGGAAAGAGAGTAGGTACAGACCTCTTCCT
CCTCAATTCGAGCAGGCTCAATCAGCAGATTATTGACTTGATCAAATGACACCCCCTGTT
AGGACAGGAACCAGCAAGAGGCATGCGGATTAGTGAGGCCCAAAATATGCACTCGCATAC
AAAAAAACACACACACGGCCGCCTGCAGCCCCACCGGGTGTGCAGGGGTGGACGGCCACA
CTCGTTCCCCAACCATCCTCACTTAGATGCGGGCAAGGATGGAAACTCGAGACCCAGGTG
ACGGGCGATAGGCCCCGc
>NODE_20_length_515_cov_70.097084
AAGATGTATGAGTTTATTGTGGTATCGGTTGATCTAAACAATAGGGTATTTCCTGTCACC
TCCAGAAGGATCAGCAGTTCACAGAAAAACACTGTTACAAAACCCCCTCACAGAACGACC
CATGACCTGTGTGAGTGGTTGTTGAGGTCCAGTGCCCCAGTGCTGAGCAGCTCAGCCAGC
TGTTTGCGGTTGTTGAAGTACAGGGCGAGGTCGGTGGCGATGATGGCCTTGCGGATGATC
TCCAGAACCTGCTCGTACTCAGTGGAAGTCAGGTTGGAGAAAATATTGTGCCCTTCCAGC
TATGGGAAACAAAGAGATCAATAAAAAGCAAAAGCTCCACTGACGAGGCGTTTGGCTCAG
CTAGACTGCTGTAGCACAGCCAGCTTGTCTAGTGTGAACCCTGGATAGACCAACACGACC
TGGTTTTATGAGGACGGTTTCCACAGGTCATGTAGGGGATAGTAAGGAATTTAGATCTCT
GCAACGAGAAAAATCTTCCAGCTGAGGAAATCGGATGACTAGATCCTAGGTCAACGGTTT
CAGTGACAAAGAACTAGATATTGATGAAGGATTAGAGACTTCCCACGATGACTTt
>NODE_21_length_369_cov_105.010841
TGGCTGTTGAGGATCTCCAGGGCTTGAGGCGTGAAAGAGGTCCGCCGCTTGCGTTTTTTG
GACGGCTCGCTGCCGATAAACTCGGTGAGGTTCTGCATGCCGGAGCGATGGCGGGCCTCG
GCCTCTGCCATCCAGCGCTCCAGAACGGGCTTAATCTTCTGGGCGCTTTTAGGGGTGATG
TCCAACTTCTCAAACCTGGCAGGATATAAAAGGCCAGGGTTCAGTTTGCCTGTCAGACTG
CTAGCTATAGTGTTCTCTTGGGCTTCCTGTGGTAGGAAGAAGTGACTTCTCAGGATGGTG
TGTCTAGGGGAGAATTGAGAGAGAAGAGTCTTACTCAGGTGCCCTTGCAAGGGCAAGGGA
TCTCCTGCCTGCCTCAGTGACCTGGCAGGGCCTCCCTGACCTGCTGCCTGGGACTGAGAG
CTCAGTCCATCCACAGGACGTCATCGACt
>NODE_22_length_455_cov_100.507690
CTTTTTTCTGGAACTTCTGAAGAGGAACTTTCTGCTTGGTCTTGGCCTAAAAAAAAAAAG
GAGAAGAATCTGGCATTAGTGAGGAATAGTGGGTTAAATCACTTACTGAAGATTTTTAAT
GACATTTCAGTGTTCCTCGTATAATTACTCTTCATCTAAGATATCCCATAATGATGTTGG
ACAGTCTCGGTTCAGGCTCGCTGGCTCGCTTCATTAGCGTGTCATTTCTAGTTCACATCA
GAAGATTTAATTGTAATGCTGAATATGCACAGCTCTCCGCAGAAGCCTAATCAAAGTGGA
TCCACTTGTATTATTAATATCAGAAATCGGTCTGCTTGCTTTTTTATAAATAAAAGAATA
CAGATGCATAAATCAGCTGTCATTCCGTACCACGGAACTGGCATATCCGCCAGACATGCA
AGCAAACGCCGATCTCTGTTCCTCAGTCTTACATTCATCAAGACAAGAAAGAAAAGAGAA
ATCCTACATTAAATATACATACTAATTCTTCCATGAAGTAATCAGATTACAAAGc
>NODE_23_length_713_cov_118.994392
GTTTAATATATTTTATATTTTCTTTATTTCTGTGCTAATAGAAAAACCAAATTAAATGTC
CACCGGCGAGATAGAAATGCAAAGATCGATGATCCCGCCCCTACTGCCCAATCACCCCTA
TTTAATTGACTGTATTTTCTGGGTAATTGAACTGCTTGTTGTAAATTGAAGATTTTATAG
AAACGACATGAAAACTACATTTACTGACATTCATCGCATCTTTGACATTGATTATCTGAT
CAGCGCGTGTCATGCTAACCTCCAATTCTTCATTACACACTGTTTATGTGCTGTTACAGA
ACAACTTGCTTGTTCCAGAGTGATTGATTGCCTTATTAACGCGTGTTCTTGTAAGTGTGA
CCGAACTGATTACGATGCATATGTTTAGAATAATGTTTCATTTAGCTGACTGCGAGTAAT
GCAGGGTGACAGCTGCTGCGGGGAGGACAAAAACCTAAACTACAGGGAGCAAGTAGGACC
AAAAGAGACCGCATGTTAAGGTGGAACTACGACATAAGAAAAATACATTGCTGTTCAAAA
AAACGGATTCTGTAGTGCACCATAAATGTATTTGTGAAGCCATAGAAAAATGTTTACTCC
CCATGCAACGTGTTTCAATAAGTTGTCGCTTATTATTGATATATAATTAATAGAAGACGA
GTATGTTTATTTATTATTTCAAACAATGAATTCCATGAATATCGGAATGTTACCTAAAAA
ATAACAAAAAATATTAAGAGATTCAACTCTTCAAAGATTTAAAGTACCGTATTGTCCCCA
TAGTTTAAGCTGa
>NODE_24_length_411_cov_83.489052
GCTTCATGAGTACTAACAGTTCCTGTGTGGAAAAAGAACAACCACACAAAAAATACAAAC
GGACACATAACTGATTGATGCCAGGCGTCCAAACAGGTCTATTTCCACTCTCACAAACGT
TCCTGTTCCCCTTCTCTTCATCCCAGGAATCACATGTACCTCTTAGGTCACTGAGCAGTT
CCCTCTCTAATTATCCATGAGGTCAGTAAGCAAAATTGGGAAGAAGCGAGGAGATCAATA
CAAATTATCCCTGAGCAAACCGGTGCTGACAGGTTGAATTGCAGCATATGTTTACCCAAA
ATCGGGCAATTTATCTTAATATCAGCAAAGTAATGCGACGCAGGTGAAAGGTCAGACAAT
CTCTCCACCTCATAATTACCCAGTTCTAAAACAGGAAAGTGGTATTGATTGGCCCGGACT
GGGGCTGGGAGAGGGGCGATGGGGATGAGCCAGTGGCCTCACCCCGTCTCTGCTGGACTT
CTGGCATCTAc
>NODE_25_length_282_cov_140.503540
AGGGCCATGACTGCTGGGGTGAAAGGGTGGAAGAGAGAGAGGAGAGGGAGAGAGGGAGAG
AGAGAGAGAGAGAGAGAGAGAGGAGAAAGGGAGGGGTGTTGAAGTTGAAGCCTGTTCCTT
TGTGCAGCCGGTCTTGATCATTTACATCAAGTTGACATTCGGAGAGTTTACTCAGGGGTC
TGTAATTGTATTCTTTCGCCAGTTCTGCATTGCCAACCGTGAAAATGGAATCTTATCAAC
CCTGACCAATTTTTAATGTACAAAATGAATTGGCAGAGGTTCAAAAAAAAAGAGAGCTAC
AATTCAAATCAGGTGAATGATACATGTATTTTTTTTTTTCTCCCTCTCTCTCAAAAGCAG
Ag
>NODE_26_length_632_cov_151.693039
CAGTTATCATCCCACATGGATCCCCATATAAGTTAAAGTTGTCACTACAACAACACAAAA
CTACTGACCCTACATTTTATTAGTTTTTTTCCCTTACACCTTATATTTTTCTTAATGGGT
ACAGTTGAGCACCTTTTTCAAGGAAAATAATTTACAAAACGCCTCTCATCAAAGAATTAA
TTAAAACCAAACATGAATTAAAAAATAAATGAGTAAACATCCCTATCAAATCAACACTGC
TAAAGTGAATACATTATGTGCTATAATGATGTTTGAACGGGATTTTGGCACCTCTGTGGG
ACTCTTTTAAACCCCTTACCTCTTAGGCAGTTGCTTATTTTGCAACCCTTTGTTGTTAAA
CAACAAAGAGAATTGGCTCTCATAATGTTATATTAATCAGCAGATTAATATTTCAATTTG
ATTTTCTTTATAGTTGAGGTGCTGTTGGCATTTCCATTTTTCCTCCATATGTGCAACAGT
GTTAAGTGGTATCATTACCATTTTCTACCTGGGGGTTCTGGAGATAACAGGCACCAGTGA
TAGCTCTATTCTAAGGAGAGATGAGCTTTGGGGAGGTCTCATGCATTTTTAAAATGACTG
TTTGGTGGATTTTCAATGCATTGTTTTATAATTCAGAATGCAAACAGCTGAGTCACAGGC
TTTTTGCTCTACACCCCTGAAATCTAGAATACCACAGGTATTTTAATTTTGt
>NODE_27_length_412_cov_68.868935
ACCCCGTCTCGCTGCCACGCGGGCGGCCCGCCCGTCCGTCCGAGCTTCTCCGCAGCCTCT
GTCACCAGGCCCGGAGGAGGGCGGATCACCAGGCCCCTTCGGAGATTTGAAGATCGCTTT
GGAGCCCTAATCCGCTCAAAATGTGCTGATCATTCTCCCTGCCAGGCCGCTCTCTGGCTG
GTGTCACCGGAGAGGCCTCGCGGGAACGCCTCAGCCAATGAGAGCAGAGTAGCCAGATGT
CTGGCGCTGGCTGACTCCCAGCAGTCAGGCAGCAGTAGACGCAGGCCTCCGCTGTGGGCC
TCAGATCAAAGATACCTGAGAATTAATTATGGGCACAAAATATGTACTGCTTATTCTACA
ATTCCCATTAATAACAATCTGGGAGAATTTGTATTTCTAATTAGCTCTTTTCTTTCGGCT
GTGGAAAAGTGCTGTGGGTTTTTTTTTTTTAAACGGGGATGCAGGAGAGAGAATCTCACG
GCGAGCTCAAAg
>NODE_28_length_5386_cov_112.351280
AGGAGAAACATACGAAGGCGCATAACGATACCACTGACCCTCAGCAATCTTAAACTTCTT
AGACGAATCACCAGAACGGAAAACATCCTTCATAGAAATTTCACGCGGCGGCAAGTTGCC
ATACAAAACAGGGTCGCCAGCAATATCGGTATAAGTCAAAGCACCTTTAGCGTTAAGGTA
CTGAATCTCTTTAGTCGCAGTAGGCGGAAAACGAACAAGCGCAAGAGTAAACATAGTGCC
ATGCTCAGGAACAAAGAAACGCGGCACAGAATGTTTATAGGTCTGTTGAACACGACCAGA
AAACTGGCCTAACGACGTTTGGTCAGTTCCATCAACATCATAGCCAGATGCCCAGAGATT
AGAGCGCATGACAAGTAAAGGACGGTTGTCAGCGTCATAAGAGGTTTTACCTCCAAATGA
AGAAATAACATCATGGTAACGCTGCATGAAGTAATCACGTTCTTGGTCAGTATGCAAATT
AGCATAAGCAGCTTGCAGACCCATAATGTCAATAGATGTGGTAGAAGTCGTCATTTGGCG
AGAAAGCTCAGTCTCAGGAGGAAGCGGAGCAGTCCAAATGTTTTTGAGATGGCAGCAACG
GAAACCATAACGAGCATCATCTTGATTAAGCTCATTAGGGTTAGCCTCGGTACGGTCAGG
CATCCACGGCGCTTTAAAATAGTTGTTATAGATATTCAAATAACCCTGAAACAAATGCTT
AGGGATTTTATTGGTATCAGGGTTAATCGTGCCAAGAAAAGCGGCATGGTCAATATAACC
AGTAGTGTTAACAGTCGGGAGAGGAGTGGCATTAACACCATCCTTCATGAACTTAATCCA
CTGTTCACCATAAACGTGACGATGAGGGACATAAAAAGTAAAAATGTCTACAGTAGAGTC
AATAGCAAGGCCACGACGCAATGGAGAAAGACGGAGAGCGCCAACGGCGTCCATCTCGAA
GGAGTCGCCAGCGATAACCGGAGTAGTTGAAATGGTAATAAGACGACCAATCTGACCAGC
AAGGAAGCCAAGATGGGAAAGGTCATGCGGCATACGCTCGGCGCCAGTTTGAATATTAGA
CATAATTTATCCTCAAGTAAGGGGCCGAAGCCCCTGCAATTAAAATTGTTGACCACCTAC
ATACCAAAGACGAGCGCCTTTACGCTTGCCTTTAGTACCTCGCAACGGCTGCGGACGACC
AGGGCGAGCGCCAGAACGTTTTTTACCTTTAGACATTACATCACTCCTTCTGCACGTAAT
TTTTGACGCACGTTTTCTTCTGCGTCAGTAAGAACGTCAGTGTTTCCTGCGCGTACACGC
AAGGTAAACGCGAACAATTCAGCGGCTTTAACCGGACGCTCGACGCCATTAATAATGTTT
TCCGTAAATTCAGCGCCTTCCATGATGAGACAGGCCGTTTGAATGTTGACGGGATGAACA
TAATAAGCAATGACGGCAGCAATAAACTCAACAGGAGCAGGAAAGCGAGGGTATCCTACA
AAGTCCAGCGTACCATAAACGCAAGCCTCAACGCAGCGACGAGCACGAGAGCGGTCAGTA
GCAATCCAAACTTTGTTACTCGTCAGAAAATCGAAATCATCTTCGGTTAAATCCAAAACG
GCAGAAGCCTGAATGAGCTTAATAGAGGCCAAAGCGGTCTGGAAACGTACGGATTGTTCA
GTAACTTGACTCATGATTTCTTACCTATTAGTGGTTGAACAGCATCGGACTCAGATAGTA
ATCCACGCTCTTTTAAAATGTCAACAAGAGAATCTCTACCATGAACAAAATGTGACTCAT
ATCTAAACCAGTCCTTGACGAACGTGCCAAGCATATTAAGCCACTTCTCCTCATCCAACG
CGTCAGTTTTTGACAGAATCGTTAGTTGATGGCGAAAGGTCGCAAAGTAAGAGCTTCTCG
AGCTGCGCAAGGATAGGTCGAATTTTCTCATTTTCCGCCAGCAGTCCACTTCGATTTAAT
TCGTAAACAAGCAGTAGTAATTCCTGCTTTATCAAGATAATTTTTCGACTCATCAGAAAT
ATCCGAAAGTGTTAACTTCTGCGTCATGGAAGCGATAAAACTCTGCAGGTTGGATACGCC
AATCATTTTTATCGAAGCGCGCATAAATTTGAGCAGATTTGTCGTCACAGGTTGCGCCGC
CAAAACGTCGGCTACAGTAACTTTTCCCAGCCTCAATCTCATCTCTCTTTTTGCGTTCTG
CTTCAATATCTGGTTGAACGGCGTCGCGTCGTAACCCAGCTTGGTAAGTTGGATTAAGCA
CTCCGTGGACAGATTTGTCATTGTGAGCATTTTCATCCCGAAGTTGCGGCTCATTCTGAT
TCTGAACAGCTTCTTGGGAAGTAGCGACAGCTTGGTTTTTAGTGAGTTGTTCCATTCTTT
AGCTCCTAGACCTTTAGCAGCAAGGTCCATATCTGACTTTTTGTTAACGTATTTAGCCAC
ATAGAAACCAACAGCCATATAACTGGTAGCTTTAAGCGGCTCACCTTTAGCATCAACAGG
CCACAACCAACCAGAACGTGAAAAAGCGTCCTGCGTGTAGCGAACTGCGATGGGCATACT
GTAACCATAAGGCCACGTATTTTGCAAGCTATTTAACTGGCGGCGATTGCGTACCCGACG
ACCAAAATTAGGGTCAACGCTACCTGTAGGAAGTGTCCGCATAAAGTGCACCGCATGGAA
ATGAAGACGGCCATTAGCTGTACCATACTCAGGCACACAAAAATACTGATAGCAGTCGGC
GTGTGAATCATTAGCCTTGCGACCCTCGGCAGCAAGAACCATACGACCAATATCACGAAA
ATAGTCACGCAAAGCATTGGGATTATCATAAAACGCCTCTAATCGGTCGTCAGCCAACGT
GAGAGTGTCAAAAACGATAAACCAACCATCAGCATGAGCCTGTCGCATTGCATTCATCAA
ACGCTGAATAGCAAAGCCTCTACGCGATTTCATAGTGGAGGCCTCCAGCAATCTTGAACA
CTCATCCTTAATACCTTTCTTTTTGGGGTAATTATACTCATCGCGAATATCCTTAAGAGG
GCGTTCAGCAGCCAGCTTGCGGCAAAACTGCGTAACCGTCTTCTCGTTCTCTAAAAACCA
TTTTTCGTCCCCTTCGGGGCGGTGGTCTATAGTGTTATTAATATCAAGTTGGGGGAGCAC
ATTGTAGCATTGTGCCAATTCATCCATTAACTTCTCAGTAACAGATACAAACTCATCACG
AACGTCAGAAGCAGCCTTATGGCCGTCAACATACATATCACCATTATCGAACTCAACGCC
CTGCATACGAAAAGACAGAATCTCTTCCAAGAGCTTGATGCGGTTATCCATCTGCTTATG
GAAGCCAAGCATTGGGGATTGAGAAAGAGTAGAAATGCCACAAGCCTCAATAGCAGGTTT
AAGAGCCTCGATACGCTCAAAGTCAAAATAATCAGCGTGACATTCAGAAGGGTAATAAGA
ACGAACCATAAAAAAGCCTCCAAGATTTGGAGGCATGAAAACATACAATTGGGAGGGTGT
CAATCCTGACGGTTATTTCCTAGACAAATTAGAGCCAATACCATCAGCTTTACCGTCTTT
CCAGAAATTGTTCCAAGTATCGGCAACAGCTTTATCAATACCATGAAAAATATCAACCAC
ACCAGAAGCAGCATCAGTGACGACATTAGAAATATCCTTTGCAGTAGCGCCAATATGAGA
AGAGCCATACCGCTGATTCTGCGTTTGCTGATGAACTAAGTCAACCTCAGCACTAACCTT
GCGAGTCATTTCTTTGATTTGGTCATTGGTAAAATACTGACCAGCCGTTTGAGCTTGAGT
AAGCATTTGGCGCATAATCTCGGAAACCTGCTGTTGCTTGGAAAGATTGGTGTTTTCCAT
AATAGACGCAACGCGAGCAGTAGACTCCTTCTGTTGATAAGCAAGCATCTCATTTTGTGC
ATATACCTGGTCTTTCGTATTCTGGCGTGAAGTCGCCGACTGAATGCCAGCAATCTCTTT
TTGAGTCTCATTTTGCATCTCGGCAATCTCTTTCTGATTGTCCAGTTGCATTTTAGTAAG
CTCTTTTTGATTCTCAAATCCGGCGTCAACCATACCAGCAGAGGAAGCATCAGCACCAGC
ACGCTCCCAAGCATTAAGCTCAGGAAATGCAGCAGCAAGATAATCACGAGTATCCTTTCC
TTTATCAGCGGCAGACTTGCCACCAAGTCCAACCAAATCAAGCAACTTATCAGAAACGGC
AGAAGTGCCAGCCTGCAACGTACCTTCAAGAAGTCCTTTACCAGCTTTAGCCATAGCACC
AGAAACAAAACTAGGGACGGCCTCATCAGGGTTAGGAACATTAGAGCCTTGAATGGCAGA
TTTAATACCAGCATCACCCATGCCTACAGTATTGTTATCGGTAGCAAGCACATCACCTTG
AATGCCACCGGAGGCGGCTTTTTGACCGCCTCCAAACAATTTAGACATGGCGCCACCAGC
AAGAGCAGAAGCAATACCGCCAGCAATAGCACCAAACATAAATCACCTCACTTAAGTGGC
TGGAGACAAATAATCTCTTTAATAACCTGATTCAGCGAAACCAATCCGCGGCATTTAGTA
GCGGTAAAGTTAGACCAAACCATGAAACCAACATAAACATTATTGCCCGGCGTACGGGGA
AGGACGTCAATAGTCACACAGTCCTTGACGGTATAATAACCACCATCATGGCGACCATCC
AAAGGATAAACATCATAGGCAGTCGGGAGGGTAGTCGGAACCGAAGAAGACTCAAAGCGA
ACCAAACAGGCAAAAAATTTAGGGTCGGCATCAAAAGCAATATCAGCACCAACAGAAACA
ACCTGATTAGCGGCGTTGACAGATGTATCCATCTGAATGCAATGAAGAAAACCACCATTA
CCAGCATTAACCGTCAAACTATCAAAATATAACGTTGACGATGTAGCTTTAGGTGTCTGT
AAAACAGGTGCCGAAGAAGCTGGAGTAACAGAAGTGAGAACCAGCTTATCAGAAAAAAAG
TTTGAATTATGGCGAGAAATAAAAGTCTGAAACATGATTAAACTCCTAAGCAGAAAACCT
ACCGCGCTTCGCTTGGTCAACCCCTCAGCGGCAAAAATTAAAATTTTTACCGCTTCGGCG
TTATAACCTCACACTCAATCTTTTATCACGAAGTCATGATTGAATCGCGAGTGGTCGGCA
GATTGCGATAAACGGTCACATTAAATTTAACCTGACTATTCCACTGCAACAACTGAACGG
ACTGGAAACACTGGTCATAATCATGGTGGCGAATAAGTACGCGTTCTTGCAAATCACCAG
AAGGCGGTTCCTGAATGAATGGGAAGCCTTCAAGAAGGTGATAAGCAGGAGAAACATACG
AAGGCGCATAACGATACCACTGACCCTCAGCAATCTTAAACTTCTTAGACGAATCACCAG
AACGGa
>NODE_29_length_763_cov_58.806030
GGTCTGACCGTAAGGGTGCGTCCGTGCAAGAATATCTCCAGGCAGACCCAACATAACCTG
GCCGCCGAGGTCTCGCGTGGCGTCGGAGGAGCCATGGGCCTGGTCGTGATAGGCGAAAAA
CGCGTGGCTCCTGCTCTCCCTATAGCTAGGAAGGTCACGATACCTTCCGATTGCGCCATG
TTGGTTAGCTCGCGACGCCAGTTGATCAGTGACGGGTGGCATGCCTGCTCCAGGAAAATT
GCCTCCAATGATAATGCCCCTAGGGCTGTGCTCTAACCGGTGGCTTGTGTATCCAGAGTC
AGGCAGATGGGAAAGAGAATGGTCAACATATGCACTGGACCTCGTCTCGGGATAGTCTCG
CAAATTGCGCGAGGGGCAGAGTTTTAAGGAACTGCCAGTGGGGTGCCCCATGTGCTCCCC
TGCCAAAGGTGGCAGCACCACGCTGAGTTCGGTATTGCTCTCCCCGGGGTTGACGCGAGA
AAGAGGGCAGCTACTAAACCTCGACAGACTTGACATGTTTTGTTGCGAGTTTGGCTGTGT
TGCCCCCTCCAAAAAAATCAACCAATCTTGTGCTCAAGATTTACCTACAAATCTCGCCTC
CATGTCCCTGCTTGTATATCATCTGCATGTGAAATTCTTGGCCGTGAACTTCGACGGAGC
AGGAACCAGACTCAAGTTCGTTAAAGTTGGTGTGAGTCCCATGCCGTTCACTTTGCCCTC
TTGATTTGTGGCAATAACCGTGGTAGTAAAAAATGCTTCGAAACAGGCCATGGTGCAATA
TAAAAGCACAGCAGGCAAACCTGCTTTTAAAAAAAAAAGGGCGCCTTGGGATTGGTTGGA
atg
>NODE_32_length_168_cov_20.351191
AATACCCTTCAAAACGTGACTGCCCCCTGACCACACACTCATGTCCGTGACATTGATCCG
CTGCTTGTTGGAGGGGAGGAGGGAGAAGGAGCGATGGAGAGGGAAATCGATTATTTTATT
GTGTCTGCATGACAGGTCATGTTCTAGGCATCCAGAATATATTGTTTATAGATGAGGGTT
TTCTGTACAAGGGAGTGTATGCACGACGGGACGTGTGTTGCACGCTGCACGCACACACGC
ACATACAc
>NODE_33_length_345_cov_21.979710
CAAGAGATGCACACTAGAGTCAACTTGAAAACGGTCGCTTTTTCATATCCCATATAAGAC
TTGAAATACCAATTGTCATCAAAGCTATTGACCCCAAAAATGGCTGCTTCACATACGAAA
GGGAATAGTCTCTCACTTGATTGCAAAGCAAAAGTTTGTAGGCCAAGAAATTGGCAAAAA
AAGATAGTAACAGACATATACCCAATAACAGACACGCAGACCCAGTAACTGACACGCAGA
CCCAGCAACTGACACGCAGACCCAGTAACTGACACGCAGACCCAGTAACTGACACGCAGG
CCCAGTAACAGACAAGCACACCCAGTAACAGACACGCAGACCCAGTAACTGACACGCAGA
CCCAGTAACTGACACGCAGACCCAGTAACAGACAAGCAGACCCAGTAACTGACGCGCAGA
CCCAa
>NODE_37_length_292_cov_12.787671
CCGGCCAATCTCGCGCTCCCACTTGCCATCACTCGTGAACAAGACACCGAGATACTTAAA
CTCCTCCACTAAGGGTAGCTGCTCCCCTCCCACCTGGAGGGAGCATCCCACTCTTTTCCG
TGAGAGGACCATGGTCTCGGATTTGGAGGTGCTGATCCTCATCCCGGCCGCTTCGCATTG
GGCCGCAAACCGTTCGAGTGCATGCCGGAGTTCACAGTCGGATGAGGCGAGGAGAACAAC
ATCATCTGCAAACAGCAGAGAAGCCACTCTCACGCCCCCAAACTGGAAACTCTCCGTACC
CTGACTGCGCCTTGATATCCTGTCCATAAAAATCAAGAACAGGAGTGGAGACAAGACGCA
CCCCAGGCGAAG
>NODE_38_length_319_cov_27.489029
TCACATGTTGATATTCCTGCCTCCCCTCTCAAAGCATCCGTTTCTCCACCTTTGACTCAG
ACTGCCCTCGCATTTCCAGACAAACTGCTTACAGTCAGTGGCCTCTGTGAACAGATTGGG
CCAAAATGAGCGAAGCACAGAGGAAGTGAAGGACGGCCAACGTCTTGGGTGAGCTGGGTG
GGACTAAATATTCTTCTGTACCTTTCTATCTGTCCTATCATCTGCCAAGGTTTCTATCCT
TATTCTTCAACGGTGGCATTCCTATCCTGCTGTCCTCTCCGTTGGCTTTGCTTCTCTCTC
CCTCTACTCCTCAGCCCCTATTTCGTCCTACTGCCACAGGACGATGGACAAGATCCATCC
GTATCCAGAGTGAATAGACCTCCCTTTCCTTCGATCTGa
>NODE_39_length_180_cov_100.577774
GGGCGGCGGGGGCGCGTAGCCCGCCGGTGTGCTGCTGGTGCGGTCTCTAGGAGGAGAAAC
AGGTTCGGACTTGATGTGGAGGCTTTGAGCAGAAGGCAGGGAGAGATTTGAACTCTGACA
TAAGTGAGTGCTAGTGCAATTTCTGTTGGAGGAAAGGAAACAGTGGGTTACAGAGTGAGG
AAACACAGCCTTTCATGCTCATCACACACACACACACACACACACACACACACACACACA
CAAGGACAGCAACTAgcaaa
>NODE_40_length_408_cov_86.502449
CCCGATCGTTCCCACTACCCCCTCACCACACTCAGCTCATCAGAAAACACCTAATGAGAG
CACGTCAAGAAGACAGACCCCCGCCCAGCACAGCCCTCCCCCGTGGGGGCAGGAGGGTAG
AGGAGAGAGAGAGAGGTGGGGGGGGGAGAGCTCTTCACAAGGACTGATGATGCTGCAAAG
ACCACAATAATGATAATTAACTTGCTGAATTTAGAAGATTATGCTGTTAATTAGTTGCAA
AATAAAGATAAGTAATACAGAAGCAGATGGTAGAATAACACCCACGAGATGGAGGGTTAT
TACGGTGATGAGGTTTCAGTGGCAGATATGAAATATGAATCTCTCCCCTTCATGCCTGGC
CCGTTGGAAGAGAATAATACCTCTCTTCAGCCAGAAGAGGCTCTGGAAGGGTAATACACC
CTAAACTCATTTGGTAGATAGATTGGTCTGGCAGAGGTAGTTGTTAAAGTAATGCAGCCC
TCTGTTTt
>NODE_41_length_283_cov_23.858658
ACCTCAACATCCTTAATGAAGTCTAAGAGAGGCTGTACGTCTCCTTCCATTAGAAAGTAT
TTCCCCATGGAAAGGACTGAGTCATTTCCTTTTTGACGTATTCTCATGAAGGTTTCTTCA
TGTTCCCCCGGACATATCGTGTGTGAGATTTGCCTTCGCGTCGGCAGAGAGACGGTCAGT
TGGTTTCAGATGCTGTACTGTGTTTTTCAGCGCTTGCCTCTTGTTGCAGTACCACACCCT
CACCACCTCACGGTCGTAGTTCAGCGTCTCTGCGATGGCCGTCACCTCCTGTCCGGAGGG
ACGCCTGTTCCGGTGGAAGTGGCCGTTCAGGACGTCCAGAGTGTGGGGGCTGAAGGAGGT
TCg
>NODE_42_length_81_cov_32.395061
GACCAGAACATACACACTGAGGTCTGGGTATCATCAGCAGGGAGCGGGTCTGTATTAGCA
GAAACATAGAAGAAAGACAATAACCTTTAACAGCAACATTTGTACAAAAGACTCAACTCA
AAGCATATCCACAAGTTTACTTTACTGTAATGTACTATTGa
>NODE_43_length_395_cov_125.020256
AAATCTAATGCAATGTAGTTGCAGTAATGGTAATACGAGTTCTAATAGTGCTAATAATGG
TAGCCATGCTATCACTTGTGGTGACCATATTACCAGTAATATCAGTAATCAGAATGGCAA
TTTTTTCTTTAAGAGCACGAAAGGACAAATTGGTTAGGAACTTAACGAATATGGAGAGAT
AGGAAATGCTCCAACAGCAAAGAAAGTGTTAAATATTGGAAAGGTGGCGTGGAGGGTTAC
GCTGTTTAAAACTGAAGTGTGCGGAATGGGGAGACTTGTCATTGAGAAGAAAAGTAACAA
CAACAAACACCATGCAATTAACATTCGTCACAAGTGACAGCGCAGCTTTTACAAGCTAAA
TTGAAAAACCGTTGGACTGTTAAATTAAAAGTGACAACACAACAGTCGGGAAGGACAGCG
TTACAGGACAGAAGCCGAGATTGAAGGAAAGAAGAGACACAGGAAGAGACAGACA
>NODE_44_length_300_cov_88.726669
CTCTCTCTCTCTCCCTCTCTCTCACACACACACACACACAGCATCGATAGAGGGCCCATC
TGTTCCCATACATCACGCACTTCATTTCGGTTTATTAGCCGGGATAAATCATAAATATTT
CATTATACATCACGGGCGCCTGTCGCAGGGCCGCTGCAATTTATCACCGCTGCCCTCTCT
CCAGCGTGCCGCCGCGCCAATAAGCTTTCCAGTCTATTAAACAAGATTGATACAGTGTGT
AAATTTAGATATTGGGAATTTCTTCACAGACCACTGCACTGCACTGATAGGCTTGGGTAA
GGGGGGGGGACTGGATGGGTGTTAACACCAGTAATAGTGCATTGACAGTTTGTCTTCTCT
TCCTTCTCTTTCTTTATTTt
>NODE_53_length_446_cov_95.744392
GTGTTAAGGCACTCACGATAATGTAAAGCACTTTGAGACAACTGCTTCTGTAAAAAACTA
TAAAAATAACGATTTGATTTAATATTTGAGTGGGGTGATATTGCCTGAAAGTCCATGGTG
TTGAGAGATCCTTGTCGGTGATAGTGCCGCTCCAGTGCGATCAAAACCACAGCAAAAAGC
GTAGAACAATCCAAACACACCCCACAAGTTTTTAATTCCTTCCATTAGAATTAATTATGA
GGGCCACAGGCAATTTGTGTACTCTGTGTTTAAGACTGCCTGCACGATTAATTAAAAACT
GGATGCTGGAAAATGAATTAAGGAATTGTTATGCCTAACTATAATGAGCTATCCGAGGCC
ATTACAAGGAAGTGTACACTCGCCTTCAGGTCCTTACTACAAACAGTTCATTATTTCATG
AGAAATCTAATAATGAACTTGAGGTAAGCATTATGTAGCTTACATTATTCTTTCATTAAC
ATGACACAATGTTTGCCATAAGCATTCATGACCGTTCTTTCCCATt
>NODE_54_length_1010_cov_41.615841
TATAGTAGTACTTCATACAATGTATCTTGTACCTTATCGTGGGTTTAAAGGGTAATAGTT
AATGTAATTATGATTAGTAGAAAAAACATAGTGAAATATACTTTAATATTTCCTTGTTGT
GTGTTGTTAACATATGATGAGATTGGAAGTTGGCTTTTAGATAGATTTTTTGGGCCTACT
TCTTCCAGTCAGGCGAGATCAATTATTTGATTAGCGATATTTTGGCTTATTAATAGGGTT
AGTTTAGGTGGGATTCGGTGAATAATGGTTGGAAAAAATCCTAATAAGTTGGAGAAGACA
TTGATTTTGTTGGGGGAGAGTTTCTGTTTATTAGTTAATGTTGACAGGTCTAGTGCTATA
ATTAGGGCAATAAGGGTTACTAGGAGGGCTGATATCTTAATTAAAGGGTGTATGGATATA
ATTTGAGTTTTTAAAGGTAGGATATTTGAGGAGATTAATAAGCCTGCTATAATGCTTCCT
CAGGCAAGTCGTTTGATAGAGTTGATTAGAAGGGGGTTTAGTTCAGTTATTGGGAGTGTT
GGGGCAAATCGTGGGGACCCTATGGTTACGAAAAAGATAATTCGAAAGCTGTAAACGGCT
GTAAATGAAGTGGCCAGAAGTGTAAGAGTGAGGGCTCAGGCGTTTAGATGTGAGGTGTTT
AGGGCTTCAATGATAGCGTCTTTAGAGAAAAAGCCTGCTAAAAATGGGGTTCCTATTAGT
GCTATAGATCCGATGGTTATGCAGGCGGAAGTAATTGGGAGGTTTGCATTTATTGCTCCT
ATTTTTCGAATATCTTGTTCATTATTAAGACTGTGAATAATTGAGCCTGAACATATGAAT
AATATGGCTTTAAAAAATGCGTGAGTACAGATGTGAAAGAAGGCTAGTTGGGGTTGGTTA
AGACCAATTGCAACTATTATTAGGCCTAGTTGACTTGAGGTAGAAAAGGCAACAATTTTT
TTAATGTCGTTTTGAGTTAGGGCACAAGTGGCAGTGAAGAAGGTGGTTAGGGCCCCTAAA
CACAGACAGGTTGTTAGTGCTATTTTGTTGTTTTCAATTAATGGACTAAATCGAATTAGT
AGAAAAATCc
>NODE_55_length_379_cov_86.100266
GTGCGCGCGCAAGCCTTCCCAGACCCAGGTGGGTGACCCCCCCCCTCCCCCTGTCTGTCC
CCTCGCCCTCCCCAGCAGGTGTTCACGGACCCCAGTAACCTGCAGAGGCACATCCGCTCG
CAGCACGTGGGGGCGCGGGCTCACGCCTGCCCCGACTGCGGGAAGACCTTCGCCACCTCG
TCGGGCCTCAAGCAGCACAAGCACATCCATAGCAGTGTCAAGCCCTTCATATGTAAGTCA
CTCAGACCCTTCATATGTAAGTCTGCACGCTTCTTCCACATCTTCTGTCAGAGTGAATGG
GCCCTCCCCTAGCCTAGTGTCCTTCGAGGTCCAGGACTGTGTTGATGCCGTGTGTTTTGG
GGCTCCTCCGGTGTATAGACGCGTTTAAAACGGCGAGGTGTTTTTTTAAAAGCCACTTTG
GCTTTTTTTGTCTCAGCGAGGGCCTCAAAaatgtagatt
>NODE_56_length_624_cov_75.373398
GTCCCTTCTAAATAAATAGACACAAAATACAGTTGGTTGAGAAACAGAAGAACCACTGAG
CCTTTTCCCTAAGCTCCCAGAATGCTATTCTTCCTGCTGCTTGACCTTCTTTTGACCCTG
TGGGTCACCCCTTTAGTTTTGGACACAGATTGGGATTCTTGTATTCATATATTTTCTTTC
TGTTTTTTTTCTACATCATGTGGCAGGAAGTAAAGCATTCTGAGAGTCCATAAGGCATCT
GGGATTGCCAAAGATACAGGCTCTGACCCAGACTCTGTTAGGCCACGCCCACCCTCCATC
CTGACACATTTCTAGGGTTCTGCGAGTGGCTGGAAAAACAAGACTGTGATTAGATTAAAT
AATCAAAAGGTTTTCATTTAACAAGACAAACAGAACACAGGCAATAAAGGCATAACATCT
AGCACACAGCATGTATGTTTATACACTTCAATTAGTTAAATATAGCAGTGCCTTCTTTGT
CTATGGAGAACTTTTCCAAATCGTAATTCTAAAACTGTTTTCATCTATTTGTTCCCTTTT
AAGAAAGAAAATGGTGTAATCACATTTTAGCAAAATTAAAGTCTTTTAAACTTGCAAATA
TAATGAAATAAACCATAAATATACACAAAACATACTTTATACGAGGCAATAATAATAATC
AGAATAATAAATAGTTTTTAAGTTAACAATAAGTTAAAACTACa
>NODE_59_length_377_cov_107.262596
TCAATTAATATGTAAATTAACTCCTCCATTTAATTAGCTATTTAACTATTTTCCAAGGCA
TGGACATATTAAATCATGCTTAAAGAGCCCCCTAACTAGCCTCCTGACAATAGTGCCAGG
GAGTCGCAGGCTCATAAACTACCGGCTTGACCTATAAAGAGCCCCGAGTCTGCTAATTCC
ATCTCAGGCTAATTTTATTACTTGCATAAAATAACCATAGTGCAGCTTTGTGACTGTAAA
GAGGACATGGGTAATAAAACCGGCTCAGGAAAGCATCAGAAATCTTCTCTTTACTCTTCT
CCTCATTTACTATTCTATTATTCTTCGCAGGGTACCGGGCCCATGTGAAAGACAAATGAC
CTTATTATATTAAATAATTTGTGAGGATATTAACCGTTAATCACACATAAACAGCATTTA
AAAGGTATTGATTTTTTTCTCCACGCTCTCAACAGCt
>NODE_60_length_463_cov_124.917923
TTTTCTGAAATGTAGTTTAAGTTAACGCGCAAATAGTTTTTTACTTTTTCACAGTTTTTC
TGCTCAGCTCAACTCCCTACTACATTCATCGCATTATCCTTTGAACCTTTTCACTGGCAA
TGCCAAATGCAATTTGTATTCTGCGGCCAGGCTAAGAGCTCTAAACTGATTATCCCAATA
TGAACCGTGGCAATCCTTGATATTGTTAGGTCTGAAAGGGCCAACTAGCCTCTGAATGGA
GTTCCCATATGCCTTCTGAGTTTCATGACACAATGTTGCGTCTGCTTTGCAAGGGATAAA
TTAAGCGTGTGAAAGTCTAAGCAAAGCCCTCATTTTCCAGTTAATCAAATCTGCCCCTAA
TCAAATTAGCGCACATAATTCCTCTGGATGCGTGGCACAAAACCGGCATTATCCCCTTCT
CTGGAGCTGAGAGAGAGAGAATCAGCGTGGTGCCTCTCTGTCCTCTGCATGAGTGGCCCT
GAATGGTGGAGGAGGGCCGGGGTGAGGGGGGGTGTGGGGGGGTAAGGGGTGATGCTCTTC
CGa
>NODE_61_length_499_cov_94.649300
TGGCCGGGCTAGACACTACGTCGCGCACGTGTGTGTGTGTGTGGCTTCTTGGAGTTGAGA
GAGAGAGAGAGAAAAGGTCCATGTCACTCCTCCACGTCTTAATCAGGGACTACACACAGG
AAAGGGATGCAGCGGCCTGGACCTCCCTGATCATGATAATGAGGTCCCCTGGCTATGTAG
TCATTGAAGTATAATTGACTTGTTCGTCTCTTATCTTCTTAATAGACACTCCGACCCGGA
GCACGTTATTTCGCTATGAGAAATGTCAAGAAGGATTGGAAGGTTCCACAGCGTGCCCAT
TAGAACCGAAGGCATGCCACCCTGTCTCTGGCCAGCAAGGTCTGCCATTGGCTCGTAGGC
TCATTATGCAGATGCCAAGTGTAAATAAATGATTTGCAGATTTGCAACGCCCTCCCCTTA
CATGCCCCCTCCCCTTACGTGCCCCCTCCCGTTTCCACGAATTCCAATCCCGACGGAGGA
TATGAGGAGAAGAGCAACAAGAAAAGGACGAGCCCTCTAGAGCGCGTAGCGGAGAGAGAG
AGCGGAATAATATATAAATAACAGCCATGAGACGTTTCt
>NODE_62_length_497_cov_90.464790
GTCATACACACACACACACACACACACACACACACACACATTGGCACTGCGCGAGAGACA
CAAATTAGAGAACGTTTTAAAGGAAATATTCAAAGAGGAGTCGGCTACTGGAATATCAGT
TATTATTTTTGATGTTGCAATTTCTGACACTTTGATGCAATCAGTGAGTAGCCCCGGCAC
CCAGCCCTCTCTGGGGAGGGAGCTGTCAGGTCTGGGAAGCCAGTGGGTAGATAATTATGG
GAGATCAAACCTCGCTAGTTAGTAGGCAGGAACGGGAGGCAAATGCCAAAAACCAGCCAA
TGTTTCGCAAACGCTTGTTCAAGGATATCCTAATTGCTATAAGTGGTTCCTTCAGGACTG
ACACTTCAAAAGCTGCCTGGTTCGTGATGTCATCGCTGCTCTCTCTCTCCCCTCACAATG
GGCGAGTTAGGGAAGAGGGCAAGGCATAACGTGCACCACAATCGTTTCCTGTCTAAACAT
AACCCGTCTGTCCTACGACACACACACACACACACGTACACAAGAGCACGCGCACACACA
CATACACACTCACAGACACACACGGTCACACAGGGGt
>NODE_67_length_102_cov_64.931374
GGTTGTGGTTCGTGGCAGTGACAAACGGAGAAAATAAACAATAAAAAACTGGCAAAAATA
TAAAAGCTTACAGCACCTGGAATTCCCAGGCTTTATCCCATCCAAGAACTAACCAGACCC
AACCATGCTTAGCTTCCGAGATCATCCGAGATCGGGCGTGTTCAGGGTGGTATGGCCGTA
AG
>NODE_71_length_383_cov_97.955612
GTCACAGGCAAATGAACTCAATCTCTCCCAGAGATGGGCCTGCTTTAACAGGACCAGGGC
AAATCAGTGCGCACACAGATCAGAAAAGGCCATTGTTCATTTATACATATTTCATGAATG
CTGACACAAAAAGCCTGTTAAAAGGATCAAAGACTTTTTTGGGGGGCGGGGGGGAAGAAG
TCCATGTGAACGTCTAAACAATATGCAAGATTCTTGACAGTATAGGTCACCTGCAAAGAG
ACCGGGGTCACACTGAAATTGTCCATCAGTCAGACAAGCAGAACTGATTTGAATGCTAAA
TAATGGTTTAGATATTCAAAACTTCTCTATATATGCGAAAGGCTTCAGTGAGCAGTGGAT
CTCCCCCATCAGAGTCGAGCTCTGCCAACTCGCTCCCTCCAGTAGCCCAAAGACGCACTC
TGAAGGCAGGGCCAGACACGACCGTCCGGgggggggggcatgc
>NODE_75_length_1224_cov_28.107843
GATCTGCGCAACATTTTATCTCCCTGAAAACGTATTAATATACCCATTTATAGCTTTAGC
CTTATGGGGCGTAATTATAACAGGCCTTATTTGCCTTCGTCAGACAGATTTAAAATCACT
AATTGCATACTCATCAGTAGGTCACATAAGCATAGTAGCCGCAGCCATTCTTATTCAAAC
CCCGTGAAGCTTCGCAGGGGCAACAATTTTAATAATCGCCCACGGACTAACTTCCTCCGC
CCTATTCTGCCTAGCTAATACAAGCTATGAGCGAACACATAGTCGAACCATAATACTAGC
CCGAGGCACCCAAATCACCTTAAACTTAATATCCGCCTGATGATTAGTAGCAACACTAGC
CAACTTAGCCCTCCCCCCCTTACCGAACCTAATGGGTGAATTAATAATTATTATGTCACT
CTTCAATTGATCCTACTGAACTTTAATTATGACAGGAGCAGGAACCCTAATTACAGTAGC
CTACTCCCTTTACCTCTTTATTACTACTCAACAAGGGCCCACACCTAATAACATTAATTC
TATTACACCTTCTTTCACACGAGAGCACCTTTTAATATCCCTCCACCTAATTCCGCTTAT
TCTACTAATCCTTAAGCCTCAATTAATTTCAGGATGAACCCTGTGCAAATATAGTCTAAA
AAAGACATTAGATTGTGATTCTAAAAATAAAAGTTAAACCCTTTTTATTTGCCGAGAAAG
GCAATAAAGCAATGAGGACTGCTAATCCTCAACCCCAAAGTTAAAATCTTCGGCTGTCTC
AGCTTTTAAAGGATAATAGTTAATCCATTGGTCTTAGGCACCAAAAACTCTTGGCGCAAA
TCCAAGTAAAAGCTATGGATTATTATACTCTAATTATGCCCACCACCCTATTAATCATTT
TTTTTATCTTACTTTCACCCTTAATTACTAACTTTGCCATGCCCAATAACACCAACTGGG
CCCTGCAAGTTAAAACAGCTGTCATAATAGCATTCTTCATCAGCCTATTCCCATTATTTA
TCTTCTTAGATCAAGCATTAGAATTTGTAATTTCAGGCCTACAATGAATTCACACCCCAA
CATTTAACATCAACCTTAGCTTCAAATTTGATTTCTACTCCCTAGTGTTTATTCCTATTG
CTTTATATGTCACTTGAGCAATTCTAGAATTTGCATTATGGTATATAAATAGTGACCCTA
ATATTAACCGATTCTTTAAATTTCTCCTTATATTCCTTATAGCAATAATAATTCTAGTTA
CAGCCAATAACATATTTCAACTGTTTATTGGCTGAGAAGGAGTt
>NODE_76_length_496_cov_68.522179
AACGGATGAAAAAAGAGAAAACCTCAGTTGTCCCTGGAAAAACACCGACTGAATACAAAG
GTGGAAACAGGGTGTTCTGCTTGAGCTATATATGTGTGTGCGAGTGTGTGTGTCAACGAC
CAAAATGTGGTAGTGGTCAACCTCCAATTATGAGTGCTAGTAAGACAAGAGCTTTAATGG
CCGCTGTTTGCCTTCAGGGAGGTTTATTACACACTGCTGTTTTGCAGAAGCAGCGTCAAA
TCTATAAAACTACCATTAGGGGAAAAAAAATCAATCAAAATGCCATTAAAGTGGAATAAG
TTGCCAATATTGCTGATGTGGTCGCGGGTGCTTTGATTTTCCTTCACGTTATTAGGCCCA
CTCGAGTAGTGACTTTGTTAGGGGAAACGAGTGTTCTCAGGGAGCAATCCGTCTCCTGGC
TTCACAAAGTTTGCTGCCTCATATTTCCCTGCTTATTGATTATCCATTATCATTTGTCAC
GAGGTGTCCTAACTCAAGGGGAAAACACAAGCCTGGTCAGCTCTCCGCATGGCAGCGCCA
CTATGGATCCGGCCGGGAAGGGAGCAATCTCCCAGa
>NODE_77_length_332_cov_118.057228
CGAAAGTGCTAAACATGTGATGGGACTGGGGCCGTTGAGGGTCGTCCCTTTTAAAAGCTG
AAACCACTCTGACTTCTCTGCCTTTTCCCACCAGAGAGACCTTCCCAGTCCCGAGCCATG
GATGGCTGCCATGCATGGGTCCTCACATCTCCCACATGTAGGTCAACAATCCCTGCTTGT
CCAAAGAGAGGCCCAGTTTATACACGGGAGCAAAACATGTGTTGCGGCCAAAGTTGCATC
AAAGGTCAGTCAACTATGCTTTGAACACTTCAAAGCCAGAAGATGGGACTGTAGCTTTTA
AGTTTTATGGCAGGTGTAAGCAGGGGTTGCTGACCAGCCTAGGGTGGTCTTGGCTCTGGT
CTGGTGGAGGTTGTGGTGGTGGAGATGGTGGTCGGGGGTTGTGGGAGGGGGg
>NODE_81_length_283_cov_59.434628
ACCCCACTGTTCTGACTTGGATGAGAGAAAAGGCTGGACCCAAGTCCTCTACTCTGTACC
GATGTATCAGTGTGACGCACACACAAGGACCCAACACTGAGCTCTTTCCTTTCCTCCCTA
CTCTAGCCGTCCAGCCCTTACCCAGAGTGCCCGTGCAGAGGCAGTTGTGAGTCCGGGGGG
GTGGCTTGGTCTGGTGGCTGTCCAGTATCTGCTGCACCAGCTGCTCCACAGAGAAGCCAG
AGCTGCTGTTCCCGTTGCTGCAAGTCCACTTGATGCCATGAACTGCCGGGAGAGAGGAGG
AGACAGATACGTCAGCCACTGGTACAGACCACCAGCCACGCCAGCCCCATCCATCCTACA
GCa
>NODE_82_length_227_cov_44.321587
AGCCAAGTTGGGATGCACCTTGTTGAATGGCTCCGTTGTATTCCGTGCGTACACAGGTAA
GACTACGCCAAAGAGAAGCAACACAGGTAAGACTACCCCAAAGAGAAGCACTTATGAACA
GTTTACCAATTAATGCTTCTATTTGAAGTCTTCTGAATGTGCTTTCCATTTTTACATGTA
CGCAACGGTTCGACTTTTGTAACGCTAAAGGCAAAAAATAAGACAATCAATGAAAATGGC
AAACTATTCTTCGTCAAGATCTGTAATGTTTGTCAAGTTGCCCGTTTCTACGTGAGGGCA
AGTTTAG
>NODE_83_length_389_cov_46.987148
GGAACTTCGAGCGGACGCAGGCATGGGCCTGTCGACCGAGAGCGCCAACTCCTTAAAGTC
GGGCAGACGGGCGGTAGAGAGAGAGGGGACAGGAGGTCAAGGTGGTGGGCGGTGGTGGAA
TTGACGAGGGTTTCCCCCCCTGGAAAGGTGCGGGCGTGACTGACCGGTGCGATTCTTCCC
GACAGGGAGACATCCACGAGGACTTCTGCACTGTGTGCAGGCGCAGTGGCCAGTTGCTCA
TGTGCGACACGTGCTCGCGCGTGTACCACCTGGACTGCCTGGAGCCGGCCCTGAAGGCCA
TTCCCAAAGGCATGTGGATCTGTCCCAAATGTCAAGACCAGGTAATTGCAGCGCCCCCAA
TCCTAGAGACTCCTACCCCAACCCCTACCCTCCACACCCCCCCACCCCCTGGCAGAAAGG
CCCAGCAGTCCAGTTGGCTCATAACCTAATGACCCAGACCTTCAGAGTc
>NODE_84_length_393_cov_112.636131
CAAGAATTTAAGTCGGTCCTTACTGTATCCTTTCACGGTAAGTTATTTATGGGAAAATAC
CCATACTGTATGCACGCTGAAAAAAATGAAACTAAAGAAAAGCCTACATATGTTTCCACG
GGTCATTGAGAGGGAATCCAGTTCGCGCACACACGCTGGTTTGTCAGAAACGCAATGCTC
CTTAGTTAACTGTTTTATTTATCTCCGTCTCTTCAACGACCAAGTGAAAACAATGGTTGG
AGCTGTCAATCTTGGCAATCAACGTGAGCAGCCATGTCGTAAGTATTCAAAGCATTTCCC
GTCGTGCAACAACAGAAAGTGAGTGGCCGAGCATTGATCTGGGACAGGCAAAGAGGCAGG
ACTCTCTCTCTTCAACAACAGCCAAGAATAGAGAAAGGATGAAAGTGTTGAGAGAAAGAC
AGAGAGAGAGAGAGAGAGAGAGAGAGAGAGAGAGAGAGAGAGAGAGAGAGAgc
>NODE_85_length_1619_cov_49.512661
TGTTATAATTACGCCCCATAAGGCTAAAGCTATAAATGGGTATATTAATACGTTTTCAGG
GAGATAAAATGTTGCGCTAATTCGTATTATTCCATACCCCCCTAACTTAAGAAGAATAGC
TGCTAATACTATTGACCCGGCAATTGGGGCTTCAACGTGTGCTTTAGGTAATCATAAGTG
TAGGCTATAAAGGGGTATTTTTACTAGGAAAGCTAGTAAACAAGCAGCCCATCAAATTTT
ATCTCCTCACGATTGAATAAGAAATGGTTGATTGAGGTTTACTATAAGAATTGATAGGGT
GCCGGTGTCTTTTTGAAGTAATAAGAGGGCAGTTAGTAAAGGGAGAGAGCTTGCGAGGGT
ATAAAACAGAAAATAGGTGCCTGCATTAAGTCGTTCCGCTTGGTTTCCTCAGCGTGTGAT
AATAAATAATGTGGGAATTAATGTGGCTTCAAATATGATATAAAATATTAATAATTCTGT
GGCGCTAAATGCTATAATTAGAAAAATCTGAAGAAGTGTTATTAATGTTAAATAAGTTCG
TTGTTGAATTTTTGGCTCTAAAAAAATATGGTGTTGGGAGGCTAGGATTATTAAAGGTAA
AATTCAGCAAGTTAATGATAGTAGGGGGGTTGATAATGGGTCAGTTGCTATAAAAAGGTT
TGAGTTAGTCCATGCAGTTTCTGAGGGTCATTTCAGTAAAATTAAGCTAATAATAGCAAT
TACTATGCTGTTAGATAAGGTGGAAGTTCATAGTCATTTTGGGGGAGATAATCAAATAGA
GGGAAGAAGTAAAATAGTTGGAATAAGAATTTTTAGCATTATAGTAAGTTGAGGTTTTGC
AGGTGGGCTGTGCCATGGGTTCGGGTGGTAGAAACTAGTAAGGCTAATCCAATACTTGCT
TCACATGCCGAGAATGCAAGTAAGAGAAGGGGGATAATGGAAGAATTGGTTACGTTAAAT
TGAATGGCTCATAAGGTCAAAGCAATAAAGAGGGATAATATTATGGCTTCAAGGCATAGG
AGTGCTGGGAGAAGATGAGTGTTGTGTAATATAAGTCCTATTAATGCTAGGGTAAAAGTT
AGAGAAAATGTAAGGTGAATTAGTGTCATAAGGCTGTCGTAAGGTTTAATTACGATTTCT
TGAGCCGAAATCAAGTGTCTTTTTTGGACTAACGGCCTATTCAGATCATTCTAGGCCCCC
TTGGGTTCATTCGTAAACTAACCCGTAAGTTAATAGAACTAAGAATATAGAAACTCATAT
AAATATTTGGGGGGGGTTTAATGATTGGTCTCCTCATGGGAGGGGAATAAGTAGTGCAAT
TTCAAGGTCAAATAGGAGGAAAATAATAGCGATTAGGAAAAATCGTAACGAGAATGGCAG
GCGTGCTGAGCCAAGGGGGTCAAATCCACATTCGTAGGGGGATAGTTTTTCTGTATCTGA
ATTAATAGAAGGAATTCAGAATGTAATTAATGTAAGAATTAATAATAGAAGGAATGTAAT
AATTAAGATGGTTGTAAGTAAATTCATTACTTCTCCTTGGAGTTTAACCAAGATAAAATG
ATTGGAAGTCACTTGTATTAATTTAATACTAGAGAAGTTATGAGCCTCATCAATAAATTG
ATACATATAGAAATAGTCAGACTACATCCACGAAATGTCAGTATCAGGCTGCTGCTTCAA
ACCCAAAGTGGTGTTGAGa
>NODE_88_length_559_cov_82.774597
CTTTAAGTTTACCTTTAAGTAGCCTGACATTTCATGTCTCAAATTACTGTGTAGCCTTCA
ATTAGCTTTTTTTTTAAGGAATGTTATTTAATTACATAAGTATGAATACTATGTTATGAG
TAAACACTACATAGATAATGAGAACGTATGTTCCTCAATTATAAGTACATCCGTTCTATA
TTTTTGGGAGATTTTGAGCGGTGTAACAGATTGTCTTTTTCATCACACAGACCCAGATCC
AGTACCTCAAACAAGCCCAGCAACCGAACGTGAGCCAGCTGAGATCATCCATGGTGGATC
CTGCCGTCAACTTATTTTTCCTCAAAATGAAGGAAGAACTGGATCAGACTAAGGACAAAC
TGGAGCAAGCCCAAAATGAACTGAGTGCCTGGAAATTTACACCTGATAGGTAAACCAAAC
CAAAATACTCCTCCAGCCAAGACTTTGCCTGACAACTGGCCACGGCAAGAATGCAAAATG
GTGGGAAACAGGAAATGTGATGTTTTCACCACGAGACTCGTACTCTAAAAGACAGAACAG
ACACATTTCCCTACTCTATCAGACCCGTTCCCCTGCTTTGTTAGAATGCATCCGACTCTG
TCAGGTGAACTGCTTTAAGCTCCGACCCTGCTCAGGGGc
>NODE_91_length_432_cov_331.520844
TTTCCCCGATGCAGCGGAGCTATCAATCCGAACAGACACGCAATCCGGGTCCAATGTCAC
TTCTCCTCATTATGTTAATGGTTAATACATGCAAATGAAAACATTCCGGCAATTTGATTT
CTTTGAAGATAGTTTGCATATTGTCTTAGCCATAATGATGGTACACTTTCTCCCTAGCTT
CGATTTATGCAAGGCTAGTTAGTTCATTTTTATCAGCCCTGAGTTCATTTCTAAGGCTAC
TGGAATGTGCATTCCCTTCCCCACACTATTTAACTAATTAGGATTCAGGTACCATAAGCA
GATTTTTCACGCTATTGGTGTTTTTCTTAATTAAGAAACAAATGAATTCTCCCCAGCAAA
ATAGATGGAACAACGGGATAGGGAGCCAGGGGCCAGATGCGGCTCTTCTTAATTAGAAGT
CACTCTATTGTCTGAGGTTTTTTTTAATGAAGCTCCAATCTAAATGGATATCGAAAAAGC
TGCTGGAGAAGAAGAAGAAAAAAAAAAAAAAa
>NODE_92_length_553_cov_157.924057
CGGCGCCATTTGATCCCTGCGTGATCAGGCGGGGCCGGGCCTGGGGTCCAGGAGAATCCC
ATGTAAACCCTGGTAATTGTCGCATTAAACTTCAGTTTATTATTTTTCTCCAGGTGCAGG
TGTGTGGATGATATGAGCCCCAGGTTGCATTTACATACAAATTGAAGGTTTTTATTAATC
AGCCCGGCGGCAGAAATCAAACGGCAACACTCCATCAGCCTTTTAAATACATTTGGTGAC
ATTTTTACCGAGCATTAGCATGATAGGGCAAGCGGAGTATAATGTACCAATGATTGCTTT
TCCATTGAAAGCACAAACGGTTTCATTTTTCCTGTCATCTCAAATAAGTGTTAAAGAGGG
TTTGGAGGCTATTGTGAGAGTGCCGTATGCTGTGGACTGGGGGCCGCTGATGGCCGTATT
AAATAACCATTAGCGCCTAAGCTTAGATCATTGTGGCACTGGCTTCCTCCGTATTTATCC
CGCGGTTTCAAATGAAGGCAAGCTGTGCCCGGCTTCATAAAGTGCTCCAATCCTCTTCAT
TTTTCCTCAAACAAAATGCATTACAACAGTAATTTTGTGACTGTTAAGATAACTACCGTT
AACAAGCACTTAATTAAAATGTACAATAAATAg
>NODE_93_length_212_cov_17.872641
GTACTTTCTACTAGTGACTTGAAACGTTTAATTATAATGAGATTATCCGCACACATTTTG
CGCCCGGTTTTATATTTTTTTGTGAAGCTAGTCATGCTACGAGGAACAGACACAGTCTCA
ATCCTGTAAGACTGTAAAAATTGTATTGACTTGTAAGTGTTGTAAAATGTAGTATAATTC
CTAGGGGAATAGCTAGTCACAGGTTCTATTGCGATAGAAGACATATGTGTCTTCTGCCTG
GCTTGCCTCCCAGTAAGTCACGGATCGGCAGAACCTAAACTATAAGATAGGt
>NODE_94_length_576_cov_120.145836
AAAAAAATACCTGGCAGAACATGGTGTTTTTGTAGACCTGTGAATGGCACTTTACTTTCA
GTACATATTTGGGCAATGTTTTTTGAACAAGAATCGAAATCTTTTATCACAGGGACACAG
GTAAACCAACAGAGTTTGAGCAATCTGTGAAAAGCAAAAGGTACTAAAGGATGACTCTGC
CCATATCTTGGTTGAATTCTGATATTGTACACAGTTGTTAGGGTTGCTATTTATCTCATG
CCGGCCAAGTTGGCACGCACATCTGGCGCCGGGTACTTAGTGTAATTATTTATGATTTCC
TCCAAGATTTAAAAGCTCTTTGCCTGGCCTTGTAATGCAGTAACTGATTGCGCTGCTAAT
GTAATTAAGGAGAGATTATGATGTCCACGTGGCACACCAGATGGTGGCATTCGCAGCGTT
GGGGGAAGGCACAACTGGCACACCACTGTACAAGGGCAGTGAGGTGCAGTCAGTTGGAGC
AGGCCAGACTCCTTGCCAGACGGAAGAGGGATAGAGGATGTCTGTGTGTGTGTGTCTCTG
TGTGTTTGAGTGGAGAGTATTGAATATGGTGGATTGGATGTGAGGGCACACACAGTCTAC
TAGGAAGAGAGTTCTGGTTGGCATCACCTCACCGGGATGGGATAGAGATTGTGGCt
>NODE_95_length_262_cov_62.698475
CTGGTGCCACAGTGTGGACAGGTTTCCAAAGGCCACTGTGTTCCTCTCCTTGACCATGCT
ACAGAAAGGATGGGATGGGGGAGTAAGACTGCTGCATGAGACAGGGCGGGCTGCAGGGTA
CCGCGGACACCGAGGACACTCCAACGGCATCCCCGGTCATGCCAGACATGCTGTTAAGGT
TCCAAGGCTTTTCGCAACCTTCATTTGAGAAACAGAAAGCGTTTTGAGTACACCACAGGG
GCGGGGCAATTGTTAGGTGATCTTTTTTTTTTTAACCTGTTGCTTTCTTGTTTTTGTCTC
CGGTTAAGAGTTTGACAAAGACCGTAAGCAGGTTAACAGAAt
>NODE_96_length_518_cov_93.687256
TATGGCTTGCAGCAATAAGTCAGTATGACTTAATGGTCGATGACAATGGCATTAGGTCAT
CATCAATGCGGTATCAGGGGCTATTGGGGAATATACAAATGGTAAGGAGCTGAGAAAGTC
TCCTGACCTCACTCTAAGTCTTCTCAGACATATCCTCCCCACTATGCTTCTGATGCCTGA
GCCCCTGACAAAGCCGTTAATGTTCTGTAAAGAATGTGCAAATTGCAGAAACTAGTCAGA
GTGCGAGCAGAAAACACTTCTGGTACTTAGAACCAGCGATGGAACAAATTTGGTCAAATT
GGTAAAGTGCCCAAAGGGAGGAGGGAGATGTTCCACAGAAAACCAATTCCAAGCTTGGGT
GAGCTCGGGATTGTTTGGAAACTCTCCAATCTGAAGCCTGCATTGAATTCCACATCAGGC
AGACTGTTAAATAAGATTAGAATAAGGACCAAGAGAGCAGCACAGGTAGTACAGAGAAAG
GTAATGTTGTACCACAGTTATACCGTAACTGATGTACACCTGTCACTGTTGCCTCGGAGA
AACAGTGTGAAAGCAACAGAGAGCTGCGTACGTTCAAGCTATTTCAGTGGGCCATCAt
>NODE_97_length_424_cov_80.469337
CTGGAGAAGGAGGAAAAGAATAGGAGGTGAATATATATTTCTCTTGATAAGAGAAAGATG
AAGCGCAAGAAAAAAAAAAAAGATTCTATTACAGCACCGACAGTTACAAAACTGCTGCTG
TGTGAGGTAGCCTCTATTGAAAAGATTGATGCAATAAGGACTGACCTTGGCTTGGAGCTG
GAGTGCATGATGTATGTATGAGCATCTCCCTGCTAAATGGACCCAGATTTGTAGCACTAA
TATACATGGAAGCCTAGTACCAAACTCACCATAGCCATAAATCAACAGCCACTTTGGGTG
TCATTTCTGGTTTATATTCTACTATTGTTCTATCGCTTTAATTCATGTCACTATCGCCTG
TTCATCTGGAAAGGTTTTATATAATTTTTCTGTAGAGATACCTAACAAAGCGCAACAAAT
TCACACGGTACATTAACAGAGTGAATTTAACATAGCCTCCAAAAACCATCCAACTATTCA
ACTATTCAAGATCCCAACACCCCt
>NODE_100_length_298_cov_194.382553
TCCACACACACACACACACACACACACACACACACACACACACACACACACACACACGCA
CACTTAAGACATTAAGACTTCAACCTGGACTGAGCCTGTGAGGCATATTGGCATGTACAC
GAGATTGATGAAAATTACTTCCAAAGCATTTATTTCTCCTAATACCACTGAAAGAAGAGT
GCACTCAGGAGATATTTGATCTGAATTAGGGAAACTGATGAAGCAATTGATTAATTGGAA
TTTAAGCCATCAGTCACCGGAGCCATCAGCAGCGTCATTTACATTCCAAACAATCAGCTG
ATGGCCCAATAGGACACTGAGTATTAATACGCAGGAGTCAATATGATACCGGCAGGCCAC
CGCCATTCCTTATTGACa
>NODE_101_length_580_cov_73.741379
CATTCAAACAAAGAGTTTAACTGACATAAAACCATCTGATCTAAACCATTTTGCTAGTAT
GCTAGTGGCATCATAGCCTTGGTGTGAATGTTGGTTGACTTTATTTAGATGGAAGTAGTT
GAATGTGGGGAGGATGTTTTTAAAAGGCATGTATTTATATTTTGCGCAGGTTAGGCAAAG
GGCTAAGATGCATATTGTTTGTGTTCATTTAAATAAGGACAAATGTCAGATTTCCATGGC
TGGAGGCAGCTTGCATGTTAGATGATCAACTCTTTGGGGCCTCTGGATGTGGGGTCATCA
GTGGTGCTTCCAGGTCAGTGTCACCGCATGGTGGTTTGGGGCCATAATTGACCTTTTGAC
AGAGAGCGCAGAGCGACAGCCTTTCTCTCAGGGCAGGAATAATCACTTTCCATTTCCTGG
TAGTGATGCTCACTTCAAGCAATTAAAAATACAAATAAAAATAGCAGACTGATCATCCTT
CTGTGTGTTTTTTAAGTAAGACATTTAAAAAAAAAACTTGAAGATTTAACCTATTCACTG
TATTGTATCAACAATATTGTGAAAGATTAAGGCGTAATTGCTTGATTTTTTCTTATCACA
AATGCCTCACACGTAAACACATCATTCATTCTGCAAGCAGCAAATTGACTCATCAAGATc
>NODE_102_length_498_cov_35.624496
TAATAAGACATATTTTATTCTTTTTGAAAATGAAAACAATCGTTACAGGTTTGGCTAGCT
TGTGTCAGAATTTAGTTATGGGAAAATGTTATGCAACATTTAGAGACGTTTGAAAAGGAC
GGGAAAATGTACATTTTGACGTAGTGGTTTTCCCCAGGTATTGCAAACCCGAGTGAAAAG
GGATCAGCGTGTTTCTGACGTGAGGAAAGACGGAGCCGCTCAATTAAAAGCCTATCAATG
TGTAAGTAAATCAACACCTATCAGCCTTGTCACATCAAACAAACGGTTATTGCACTAGCC
CGCCCACCCCATTAATATCCTAGTGCGCGTTTGTGTGGTTAGCGCGGGGCCACGACTCTT
AACGGCGGAACGGAAATCCCGGCATGGGTCTATAAATGCAAAACGTAAAATACGACAGCG
TAAAAAAATCATGGCGATTGACATCATGTCACGGGAGGGCGACTAGATCAAAGCAGTCAA
AATGCAGAACAAATGCAAGGTTTATGACGGAAAAAATAATAGAAGCTATATTGTACACAA
ATCTGGCTTTGTTAAAAAAGTTTTGAAATGACATCATg
>NODE_103_length_540_cov_79.231483
GTGTGCAACAATGAGGTGTTTGCACAAGAACAAGATATGATATGCCTAACCTACATTCAG
TGACAAAACGTTGAGAATACGTTCTTTTAAAACAAGTGGACAAATACAAATCTTTGATAG
AGCCAGAGGCTCAATGTCCTAGCGATCCAGCTCCAAAAGGGAGCCCTCAGCCAATTTCAC
CGAGCTCTGTGGTGAGCTCGCTCTCTCCTCCCTGTGGCAAAGTGAAATGGAATTGCCTCT
CACATTCAAAGACAGCTCTGTGGAGGTGATAATAGAGCCTCTCCCTGCTGTCTGCAGACA
GGAAATAGGAAAGTGGCGTATGGGGCCAGGAAGCAGATAGAGGGATGTGACCAGGCACGG
GAAGAAACCAAAGGAAAGGTTAATGATCCTCCAAGAATCCTAGTGGGAGAAACTCCTCCA
CAAGTTGAAGTTGAGAGAAAAGATAATACTGTGATTGTTTAACTAAGTTGTATTTTCTCT
TTGCCTTTAAAGAATGAATGCGGGTATTTGCCACAGTAAAAAAGGGTCTCTCTAACCTGA
TGGTATGATATTCACCATGAGCAAAGCAGAAAGCAGTTTATGGTTCAAAAGGACTTTGAA
GGATCAGTTAAGCCTTGAAt
>NODE_104_length_352_cov_129.383530
AATAAAAAAAATAATGAATCCGTAGATGCACTTATTGTACATGTGGTTAGGTTAGTAGGT
TTGACTTCAAGTCCTTCACTGCCTTAAAGTTGTAACAGGCAGGTGGCTCTTAAATAAATA
CAATATGCTTGTGGGAGAGACAATATGAAAAAAAAATTAAAGGATTGTAGAATAATACTG
AACAATTCTGAAATTGCAGTTCTTTTGATGCTTGTGATTATTGAAGATATACTTTAGAGA
AATTTCATGGAAAAAGATATGATTCTGATGTTAATTCTGTAGAATAGAAATGTATACCAA
ATGTAATCTTTCCAATGCTATGAAGAATTTATACATGAAATTGATATGCAATAAAAAAAA
AACCTGTGTGCTTTTTACATTGAATATTGTTCTACATTTGTTGACTTGGTGCATGAGCTC
AATGTGATAAGc
>NODE_105_length_406_cov_95.411331
AGAAGGGGGTTGGGTGTGTGTGTGTGTGTGTGTGTGTGTGTGTGTGTGGGGGGGGGGTTA
CACAAAATGCAAATGTTTCTTTGTTACTTGCCGTGCATTTTAATACCCAGAGAGTAAAAT
ACTTTTTTTCCACATTAAGGAATTTGTCATGTTCAGTTGGAGCTGTCATTTTTAAAACTG
TGTGCGCTAATGTGTGTAATCTGCTTTGCAACACATCAATTATGATGGATATTTCTCCAC
TGCCAAGATTTCTATTGCATCCTTCATGGTAATCAGTCTCCTCTTGTTAGGCAACCTGTT
TGGTAAATACTGAGCCGCTTTGGCAGGTGTGTGTGTGTATGTGTGTTTTGTGCATGCATG
TTTATGTAAGCCAAAACTGAATAACTAAGTATTATGGTCTAAAAGTGATTGGTAAAATCC
ACAGCACGTTTACAGAACAGAGGTGGGAAAAAGGAGGAACAGGATTGCAGTCATTTTGAA
AGAAAa
>NODE_106_length_162_cov_31.302469
ATGTTCACACTCACTATCATTACACTACATTAGTTTTAACAATATCATCCACTATTCAAT
TGTACTTTACAGTGAAGTTTACCTGTGCATATGCTTTAAGTTGAGTCTTTTGCACAAATG
TTAAAGCTTTTTGTTTTTCTTCTATGTTTCTGCTAATACAGACCTTACACCCTGCTGATG
ATATCCAGACCTCAATGTGTATGTTCTGGTCATTTATAACCATAATGAGAGCCGTGTATG
TA
>NODE_118_length_454_cov_60.061672
CTCTTGAGCCCGAACGCCAAACTCTTTGAAACAACACGTGTTTGAACATTTTATCTCAGA
AATTTAAACGTCTTCTGTTACTTATTTTTTTGCCAAAGTCTTTTAGACTGTGGTAATTCT
ATTGACAGGTATATCTGTTTGTTTTGTTTCTGGGATTTTATAATCATATCCGATCCAGTT
TGACTTTACAAAAGAGAGGAATGTCCATCCGTCTTCACCTCCCCTCAAAGATCTCCTTGC
TCACGGATCCAGTTTCACTTCATGATCTCCATCTCGTTCTCTGGCTCCTCCAGCCCGGAG
AGGGGGTCCAGGGGCCCGCCCGGCCCCAGGTCTGGCTTCAGACGCTTTATCGTGTTTTTC
AAGGCCTGCCTCTTGTTGCAGAACCAGACCCGGACCACTTCCCGGTCGTAGTTCAGCTTC
TCGGCTATTTCGGTCATCTCCTGCCCTGACGGGTGCGTATTCTTGTCAAAGTGGCTGTTG
AGGATCTCCAGGGCTTGAGGCGTGAAAGAGGTCCGCCGCTTGCGTTTTTTGGac
>NODE_121_length_516_cov_75.255814
TTTAAAAAAAAAAAAAAAAAAAAAGGAGGTGGAGCATTGTCAGTGCGTCGATTGTCGGAT
TGACGCAGTGGGATTTGTACGTCTGGTCGGCGTTACCCCCGCCCTTCCCGCTGTGACGGT
GATGGGTCGGAAGCGGTGTGTCGGTGCAGATTGTTCCAAGATGGCGGCCGGGTGCTGCGG
GGTGAAGAAGCAGAAACTGTCGGGATCCCCCGGGTCGGGGGGTCCTGGCGGGGCGGGAAG
CGGGGTAGCTGGGACCGGACATTGTGGATCGGACTTGGGGATCGGTTCCTCTTCGACTGT
GGCGGCGGGGAACGTGAATCGAGTGAACGGCCTGGGGGGTCCTGGCGGTAGTATTAGTAG
CAACACCAACGCGCTGTCCCCAACACCGGGAGGCTACAACTCCACTGGCCTCTCCCCGAA
TCTTAGCCCCGGATCCGGTTCGGGAAGTGGAGGCAGGAAGATGGTTGTTTCGGCAGAGAT
GTGCTGCTTCTGTTTCGACGTGCTGTATTGCCATCTATACGGATACCAGCCTCCCCGAAC
ACCCAGGTTTACAAACGACCCATAGTAAGTAGCTAAGCTAACTCTTTTGCTGCACa
>NODE_122_length_693_cov_109.265511
AAAATATCATGCAGTCTTTAGTTCTGGAATCCCCAGGGAATCACGTTTGCTCGTTTGTTT
TTATTTTCAGAAGGAAAAGAAAATTCAAAAGGCTTGAACTGTTTTCTCTCTTATTCTTAA
ACATTCAAGTCATTCTATTAATACTTTTTACAGCAGAAAAGTCCTTCAGATTTACACACG
TCGTATGTGTATATATAAATATAATATATAGAAATATGCATATACATATGTATCAACTTG
TGTATATGTGTATACATATTTTCCAATCGTATCAAAGCCAATTTAATGTGCTCTCAAAAT
ATGGCCCATTATTCCTAGGAGGATACACATCAATTCACATAGTACAACCAGTAGATTAGG
TTGAAGAATCCAAAGGTGATTGGAAAGATGACCCGGGACCACTTGTCAATGGTGCTGACA
TCAGCCAGGTTGGGGATTTTGAGCTTGAGCTTGGAGGAGCGCCGGCGAAGCCGACAGTTG
GCCCGGCTGTTCATGGTGCTCCGGTCCAGGGAGTGGTGGCTGAAGCCATCCCGGGGAGCC
ATGGGCTTCCTGAACTGAACCCCGGAGCTGTCGAAGGACATGACGGAGTTCCGGGAGTCG
CTGACGCTGCTGCCGACGTCGGAGGGCATGACCTCGTTGTTCATCTCCAGCGTGGTGAGG
AGAATGTTCCCGTAAGCGTCCACCTGGAAGAGACGAGACAGATGCGCTGCTTCACGGACG
TCGGGACAAACAGCATTTAATACACACACACACACACACACACCCCcccgtga
>NODE_123_length_593_cov_35.720066
GTTGTAGCCGTGGAGGGATGCGGTTCCATAATGTTCGGGCCTGTGGCCGAAGTGTTCCGC
CCGACCGTAGATGTCTCCCGGAAGACCCAGTCGCATCTGACCGTTGAGTCCATGGTGGTG
AGGACCCGGGGCCGTCTGCTCGTGAAGTCCCGCAAAAAGTGGATGGGCACCACCTTCCGC
GTGCCCGTAAGCACCTGTTGGCGAGATGAACATGCCATGGTGGTGGGGGGAGGAGGCGGA
ACCGTGCTGGTCGCCAAGCGCGTGCATAGCGGAGGCCGCGAGCTCTCTCCTGAGGATGTA
CTCTCTGCTGGAGTAGGCTGAGTGGGTCTGAGCCGCAGGGAAGCCAACCGAGCTCTGGGA
CGAAATGAAGGACGCCGCGGTCTGCGCTTCTGGATGGTGATTCGGAAAGTGTTGAGATGG
ACTAAGTTTTAGAGCATTTGTCTGTGCCGCGTGCTCGGGGCCGAAAGGAGTGAGAGCCAC
TCCGGGGTCGTTGCCCAACTCCCCAGGGAGTCTGTGGGCATGGTGGGAGTGAGGGTGATG
CCCCCCTAACCCCGGGAAACCTGTCATATTCTGATGAGGAAGGGGTTGAGTCGCTGCCAA
ATCCGCTAATCTCAGCGCAGGATTCCTCTTGCTCAAAGGGGTCTCCATAACTACTCTGTC
TCGTCCATCCAAa
>NODE_124_length_426_cov_78.917839
TTTTCCACACGTTGTGGTGCTGGTCTCAGACAGTGAAGGACAGAAACACTATTAACATAA
GGATGAGATGAGTTGGGGCCATGAGCAGAAGAAAGCGAACGTCTCATTCTCCTTTCCAAC
GTTATTATCACAACTCCTGGAGAATTGCTGAGACGAGAGATAGGAGTGGCAACGATCCAC
CGGGGACTCGTCAATCACCACCAACCGCAACTCGAATTGAAAATACATCTGCATTTGAAT
TAGCAACATTATTTGGCAATTTGGTTCAGAGTGAACATTGTTCCATTGGAGATGCAATTA
AATTAGAAAATGAGTGAGTCTTTAATTTCCAGATTATAAATCATAGAATATAATTCAACT
CATCGTACCTTAAGGGCAATCACATTATCCTAAGCGACATTTTATCCTCAGATCCTTTCC
GGGATACCATCATGGAGTGCCGTCACACAAATCATGGGTTCTGGGTAACAGGAAATACAT
CCTTTTCCGGAATTAGACATAAAACa
>NODE_125_length_230_cov_10.000000
CCACTAAAAGCATGTGTGTGTGTGTGTGTGTGTGTGTGTGTGTGGGGTACATCACTATCA
AGCGATGCTGTAGAGTATGGTGTGTGTGAGGGGGCTGCGTTCGCTCACAAAGTAATGTCC
GCGGAGCTTCTCGCCCTCCGCCTCCACCTTCTCCCTCAGGATGGCCCGACGGTAGTTCAG
CTCAGCAGCCGCCCTTTCGGCCTCCAGCGCCCGGCCCACCTCCACCTTCACCCGGGCCTG
GGCCTGGCTCCGGGCCTCAGCCAGCAGCCTGGCCTTCTCCCACTCCAGCCTGGACAAACA
CACACAAAAc
>NODE_126_length_575_cov_126.120003
CCCAACAATTGAGAACAAAAAAATTGGGGAATGAAAATAAACCTATTTGTTCTACTAGTA
TTACGTTTCATTTTACAATAATTGATACTGAAAAATATTTCTTTATTTCCCCCTCACACA
TATATCATGGGTGTTAACCGGAGCCCTCAACAGCAATTTTCTCTGTTAAGTCAATTTTCA
TGAAGCAGTGTTTCTTTTATTCATTACATATGCATAAAGTCTGTGATAAATAATAATATT
TACTGTTCTCATGCAAATCTTGACGAAACATTGTTCATTTTCCTTGTTCCAGTAATGAAT
CAAACGGACACCCCGTACCAGCGAATACATCTCTTTTATCCTCTCTTATGAATAAGGTAA
GATCCATCCATCAAACCCGTTTCATCCCAAGACAAATAAGCAGGACACAGAGGGGCCTGT
TTGTTTTTTAATGTTTCACCACTAATAAGATGAGTTTGTATCATTTAAATTTTCCAGCCA
TTTTTCATACGATGTAATTTCACCCCTCCACTCACAAATTAATATAATGAACCCATAGCT
GGGTGCCACACCAGATATATAGAGATGTTTGTTTTTTGATGAGCTGTTTTGAACTCTGCG
TGCATTTTTTGTTGTCCCCCCTCCCTTGTTTTCTCCCTCGTTCACTCCATCTTTa
>NODE_127_length_730_cov_72.894524
TTCTCAACCAATAATTAAAAACTCCTGATTATTTTAAGGGTTTTACAAGAATTGGCAGAG
CCTTAAATGTTTTTCAAGATCTGTTGAATTTTCTATTGCAAAAAAAACTAAATTAAAATA
CACCATTGGATTTAAACATATGCACATTTTCACATTTATTTNNNNNNNNNNGTGTAATTT
TAACAAACAGTTGAATACTGAAGGCCTATGAAATAGTTCTGTTAGAGAAACACATCTGTG
TTGCCTGCCTTTTTAGATACTAGTCATGTACAATATACTTTCTCAACCAATAATTAAAAA
CTCCTGATTATTTTAAGGGTTTTACAAGAATTGGCAGAGCCTTAAATGTTTTTCAAGATA
TGTTGAATTTTCTATTGCAAAAAAAACTAAATTAAAATACACCATTGGATTTAAACATAT
GCACATTTTCACATTTATTTATAAAGAAATAAACTGCTCAGGAATATCCAGTCACAGAAA
GGCCTGGTCTAATCCAGTGATTGGTTTTACCTTATCACCCAACTTAAGGAGTGAACACTT
CTAAGCTGACGGATTGAACTCCTGTTCGATACAGGTTTGCAAAACCGAATCTGTTGAGCC
GCAAAGATTTGATATGGGTATTTAAAGCTCTCTGCTGCCTTAACCGAGAGCACAACAAAT
AGCCTCCTTTTAACAGGCTCTCGAATCCAGGCCAGTTGGGATGCAAATTGAAAAGATCCA
GGAGTGAATTGATGTCGGAAGGGTGGGAGGGAGTTTGAGGAGGGCCACAGGGCTTTAAGG
AGGGAATATTGGCCTGAGAAGAGCCCTCGg
>NODE_128_length_426_cov_138.025818
GAGTGCCCTCAGTTTGAGCAACGTGGCTGGGGTCTTCTACATTCTCGTCGGCGGGCTTGG
TTTGGCCATGCTGGTGGCCTTGATTGAGTTCTGTTACAAGTCCCGTGCCGAGGCGAAACG
AATGAAGGTGGCAAAGAATGCACAGAATGTTAACCCAACTTCCTCGCAGAATTCACAGAA
TTTTGCCACTTATAAGGAAGGTTACAACGTATATGGGATCGAAAGTGTAAAAATTTAGGG
GGTAGGGAACGAGGTCTTCATAAATTCCCAGTGCACGCTTCGGCATCATCTGTTCATTCC
TTGAATGTAAATGAATGAGGAAGTTGGCCAAAGAATCGTATGTATTGGTGTTATAATTTT
GTACCTGATAACCTCCCCTTTAAGAGAAACGATGCGTGTGCTCATTGAATTTTCCTTGAT
TTTTTACATCATCATGTATGACTGCTGCCTACCACGCTCAGAATTCCTTAACACATACCC
AGTATTTGCTTGCTTTGACCATTCTa
>NODE_129_length_379_cov_151.704483
AGGTTGCGTATAAATAAATAAATGAGACAGTAGCGGGTTGGGAGGGGGGGGGGTATGCTG
GGGGGTGCATAAATCATTAGAAAAGAGGTTATTGGAAATGCAGGGAGATAAAAGACTGAA
GAAGCCGGTAATTGCCTTAAAGATCAGACTACAAAGCATTAGTTTGGATTTTACAAGGCC
AGCCAGCAACAAAAGAGCAGTAATTTATGAGTTCAGCGTAAAAGAATAGCATAATTGCAT
TAAAAATTAATGCTAATGAGCAGTAAAATGGGGAAGGTGGTTATTATGAAAGTTTGTATT
CATCTTCTCCGGCTTGAATGATTGCTAGTGGCTTGATTAATGGCTTAATTTCTATCAATT
AGCGGGCAAAAAAAAAAAAATGTCTTGCTAGACGGCGGCATTGAATTACGTATCTTACTG
CTGAGAACGAAGGACGGGGTGGGGGCAGGGGGCGCTGAc
>NODE_131_length_557_cov_119.852783
GTATCTAAGAAATTCTACCTAGAATGTTAACATTTTAGCCTTTATTATAAAAATATAGCG
TGTCCAGAACTTACCGATGTTTTTTTAGCTAAGCAAACAATAAAACAGCACTGAGGTTAA
TCAACAAATCCGTGACGCAATAATGATGCTAAGAACAAAAATAATGACATTAAACTTTAA
TGACAATGAATTTTTCAAAAGAAATAGAATAGCTCAAAGGTAACCTTATTAAAATAAATA
CAAAATTCAAAAATACACATCTGTTCAAAAATATACGCGTCTGTGTCAACTCTGCGTGGG
CCCGCTGCGCGTAGAAATTTGTGTGACAATTGCCGTGGAAAACACTCCTGGTGGAAAGCA
ATTTCACAAATAATTTTTTCAACAATTAGGGTGTGCGGAGGGGTGAAATGGCGATTTCAC
ATGCAGATGCGCCGGTGGGGAGAACCGGGAACGCGAGCGCACCGCTCTGACCCTCACTCT
CCCGCTTTGGTTCGCTTCACATGGGCGAGGTAGGCACAAAGGGCCACCCTCCCGGAGAGA
CTCGCCCAGCTACGGATTAAGCCTTGCATCAAGCACGCGAGACCCCAACAAAAGCGTGCT
CCTGAAAATCTGTGTCTTTTGATGGTGGAAAAAACCc
>NODE_132_length_483_cov_91.105591
ACCAAGTGCCTTTGGAGCCGCCGTTGCTCTTTCTCTTGGAGGAATACAAAAACTACCTGG
ACGCAGCCAACATGTCCATGAGGGTCCGGAGGCACTCGGACCTGTCCCGGCGCGGAGAGC
TCAGCGTCTGTGACAGTATTAGCCAGTGGGTGACAGCTGTGGACAAAAAGACAGCGATAG
ACATGTCTGGGCAGACGGTCACTGTCTTGGAAAAGGTCCCTGTGCCCAACGGCCAACTGA
AGCAATACTTTTATGAGACCAAATGTAACCCTATGGGGTATACGAAGGAGGGCTGTCGGG
GAATAGATAAGCGACATTATAACTCCCAGTGCCGGACAACCCAGTCATACGTGCGCGCAC
TCACCATGGATAGCAAAAAGAAGATCGGGTGGCGCTTTATAAGAATAGACACTTCGTGTG
TATGTACATTGACCATTAAGAGAGGAAGATAGTGTATAAAATGTATAGATTTTATGGAGA
GTTTAAAAAGAAAGAAAAGAGAAAATATCTATTTGTATATATACATAACAGGGTAAATTA
TTCCGTCAAAATGAAAATTTTAt
>NODE_133_length_375_cov_164.173340
CCCCCCCCCTTGAAAAGCAGGGGCTTTTCTGTTTCTGTCATCTCTCCAGTCATTAGAGAT
GTATTTTTCTTCTCTTCTTTGGCTTAGTCTTCCTGAATAAAATAAGTGCAGATTTGCTGA
AAATCAGGGGCTTTTGTGTTGGACTGCAGGAGCATGGTGAGATGTTTGGACACTAATACC
CATTCATTTTGCTAGCTCCATAAATAAAGGCTGCCAGCTTCTGGGCTGCCATGAAGTGGT
ATGCTTTGGTGCCCAGCGGGATGCCCTGTTCTCATTATCCCAGCGGGGGAAAGTGGCCGG
ACCAGCCAGACAACTAAATCAAGACATTTTCAACTTCTGACAAAATTACTGGAGGAGGGA
GAGCCAGTTTAAAGAGAGTGTGTGTGTGTGTGTGAGTGTCCATGTGCATTTGTGAGATGG
AATATTTGTGTGTATGTGGTGTgtgcttttgtagg
>NODE_134_length_425_cov_27.503529
CACCAGCGCAACATACCAAAGGTCCTGCATTAACGATTAAATGAAAGGAAATAGGAGGGG
GAGAGAACTAGAGAGAAAGGAGTATTATCATTATACTACGCCATAAAAGGATAACATTTG
CTCTCTCGATAGAAGCCAAAGTTGGGTTACTATTCATCTCACGCCAGCCAAGTTGGCACT
CACATCTGGTCCCTGATACTTAGCACAATTATTTATGATTCCCTGGCTGATTTAAAAAGC
CCTTCGCCTGGCCTCGCCGTGCCGTAACTGATGGTGCTGCTAATGTAATTAAGAGGAGAT
TATGATGTCCGCGTGGTGCACCAGATGGTGGCATTCCCTGTGACAGGGGTTTGGTTGAGG
CTGGCACGTGGCTGTGGGGAGACACCAAGAGACTGTCAGCGAGAACGTTCCAGAAGGACT
GTTCTGGTCAAGGCTTGTTATTTGTTAACCGAGGGACTTACTTTAGTGGGATCTTCTCGT
TCATTAAATTGTAAAATCATAACTt
>NODE_135_length_494_cov_139.917007
AAAAAAAAAAGATGTGAATTTCGATACCCAATGTGCCACTTTCCCACTGCGGCTGAGAAG
TGCCTCAGAGAAGAGAAGTGGGAAAAGTTAGAAGAAGAAAAGAAGTGAAAGATAGAGAGT
GGGGGGAGAAAGAAGGAAAGAGAGAGCTAGCGAGAGAGAAGGGAGAGAGAGAGAGAGAGA
GATAGATAGAGGGAAGAGAGAGGGAAAAACTGTCTAGCTCTTTTAAACAAGACATACAAT
CCCTCTCACTCCAACCTGCATTTCTGGGTCACTGGAGACATTTAAACTGCACTTATAATT
AACAGCTATTTTTAAACAGAGAGAGAAAAGGGAGCAGTGGCGAGGTACAAAAGCATTAAA
TTTGCCCCAGATTCACTATTCAATAGGACACATCACTGCACTACGCTGCATGATCAAAGA
AGAGAGAACGCAAGCAGCCAGATCTGGGTGGAGAAATTGGTCCCTTTATAAAGCTGATAG
AATAGGTCTCTTTGCTCACCCGAAACAATTGAATAAGTGCATTCATTAGTGCAGGGGTCC
AGTATGCCTGGGCTCTTCTCCATCCTGGCCTCTc
>NODE_136_length_495_cov_96.989899
AGCCACCATCAGTATTTTGTCTTGGTTTTTTTTTTCTTTGTATGTGCTTTTACGATTAAA
TCCATGTCTTTTATCACAATTCTGAGCGAAAGAAAGGCATTGTCACAAGATATCAAAACA
AAAATCTATATATAATATGAAAGCAATTACAAACCAAAGTTAGCTGCACACACCCATTGT
CACCAGGCACCGTTTTTCCTCACGTAGGTTATTAGACTGTGATGGATGTAAACCTATAAA
GTATCTAAACTGGACCTTTTAACAAACCATGAGCAATACTATCACTTCTCTAATAGAACC
TGCTGACCGTGTCATTCCTTACCGCCATTTGTCATTTTCCTGCTGAAATAATCAATAACG
TACCGCTTTGAAATAAATAATATAAAAGTCAGAGTGGCCTATATTACGTAGTCCCATGCT
TTGGGCTTGGAGGAACCTAAATAGACCTATAAAATATAAATGGCCAACAAATGGCCAGCA
ATTGCATAGAGGCTATAGTTTGAACAAATTAATACAGACTTGCATCCACTGGTTTGCTTA
TTTGTACAAATTTTAATTTATTTAAATAAATTACa
>NODE_137_length_174_cov_9.609196
GAAACAAAAATAAATATGTTGTATACATTTTTGTCCAGTCACGCATTAAGTATACCCATA
TCGTCATGTGGACAATTGCTGTTATGATGGCTTTAAAAATATATATATATATAAATAAAG
GGAGCAATCTGTCGACGGACATTTTTGAAAAGCTACCAGAGATCATTTCCAACGCCCAAA
GCCCCTGCAGTTTTTCCCCTGGGGAGGGAAAGAGGGTAGAGATAATTGTCTGCAGTCTAG
TATAAAAAAAAAAc
>NODE_138_length_582_cov_174.517181
CTCTTTAGTGGCACATTAGCGTTAAGCCTGAACCCGGCCCGTGCACAGCAAGCACTCACT
CGCGCTCCGTCGGTTGGGATTTTCGGATGGTTCTTCAGGACTCCTTGAGACAAAAGGCCG
CGTTCAGCTCCAAATGCCTCCTCGGAGGGTGGTACAGGGAGCCAGAGAATCAAAAAGCTG
GAAATTCACGGCTGAGAATAAATGCTTGCCGTTCCCCGAGGTGATTTGTCTTTGCGCTCC
TCTTTCTACAGATGTTAGCGCCTTTTTTTAGTAAAGACCTGAGGTTCTTTGGTAGCACTT
TGATATCCTGCTCGAATTCAATATGTGAAATAGAAGAGCCACTCCGTGACTTGGAGCACA
TCACGGTCTTTGAAGTCTGATCCAATTTTTGCTGCTCACCATTTGATGTTGAAAGGATGA
AATGAAGAATACGTAGAGTTTTTTGCCAGTAACTCTGCTGAGCATATGTAAGATTAAAAA
AGCCAAATCCTTTGGAGGATGTACTTAGAAATGTTAAGCAGATTAATACTTTCCTATAGC
TCTTTTATTCAAAGATAAAATTAAATAGGAGAGGAAGCCTGTGTGCGCTGTTATTTTCAC
CCACAATTAAGTGAGCACACTGCTACACCCTGGGTGAAGGGGACAGGGAGGGTTCTGAGT
Ct
>NODE_139_length_544_cov_163.204041
CACATAAACAAAAAAGGAAAGAAAAGATAAAACGGGAAAAAAAATGAAAGTGAATGAAAA
AGAGAAAGGGGGAGAGAGAGAGGAAGAAAAACCAAAAAGGGTGAATGTGGAAGTCAATTA
TGCATTCTCAACCTAGTCGACGTAGATCTCGGGGAAACTGCCTCTGCACCTCAGGATCCG
TAAATAATTGACAGATAATATTAATTGGCTTTGGATTAGTGAGCAAGCTGAGTATCACAC
ATTAATATTTGATCAGAAGATGATAGGGATCCTGGCAGGGGATCCGGCGGGGCAGCTGAG
GCTGTTTTGTTGATTAGGCCAGAGAAGGGAAGAGATGGAGGCAGCCCCCTCTACCCTGCT
CCAGACAGACACTGAGCGCGGCCGCTGATTTGATGCTTTGGTTCGCTCAGGGCTTCTATT
CCGCCTCACCTCCTACTGGCAGCAAATTGCCTGCTGAATGTGTCGCCAAAATAAATACAA
AATGGAGGACTTTAGGACCCGTTTTCAACGCTGGCATCCACGGTCTAGAAGCCAGTAGAC
ACATATCTCCCAAAACATTTACTAAAACCACTCTGCGTCTTACTACTCAGATGTCTCACA
GCCACCTTCAGACTGGGTCCCTAt
>NODE_140_length_375_cov_129.682663
AATTAAAATAATTAAATCCCAAGATTTTAGAAGTAGTACCTCGTCTGGCAAGTCAGGTTG
AATTTCAACGCTGAGTGGTGCAACCTTTTCAAGATTGCGCTGTTCTTTTTTCCAACAGGC
CGTCCTCCGTCTAAAAGCTTGCGAGTGTCATTTGTTTTCGGGTTAACAGAAAGACAAGAT
ATAGGGCGACTAAATTATTTAAACTCCCACAACACATGCACTTTTGCTTTTCAAGCATGA
GTTATAATTTAATTAGAAACTTCTGGTGCGTTGCTGGCTATTTAAATATTAAAATCTTCC
GCTGATCACTTTCGATTAGCCACCCCTGCGCGACTCCAGGGATGGCGGCGCTCTCTCGTT
TCCTCACCCGACGTCATCCCTCCGCTCTGCGTTTCCACAACGCTCACGCCCTGAAATTGC
TAAAATTGTTTGTCGACGTGGAGGGGTCGTTAGAa
>NODE_141_length_384_cov_62.502605
TCATCCTCTCTCTCTCTCTCTCTCCCTCCCACTCTTTTTTCCTGGATATTTTTTAAACAA
TGTCCTTCATGTTAGAGTGGTTACACGCGGCAGAAGGACATCATTAGCACCATGGTTAAA
CTGTAATTTACACCATTAGGAAGGCAGGAGCATTTTTATTGCCTAGTAAATTTCAGCTCT
GAAATATTTAGACCATATGGCTCAATTTGTGTAATAACCTTAATTTCTCGCACCCTTCGA
GTCCTGCTGCCTGGTTGCCGTGCCGACGAAGCGGCGGCGCTGGAGATTAATAAGGTGTCA
CGTCCTGTTTCGGTGAAGGCGTCGGTACAGCAGCCAGATGGTATCTCTGCAAATGACTGT
CAGGGGTCCTGATCTAATCAATAGGATGTATTAATACATCTCCCATCACAAGGGCCCTGC
GAGGCCATGGAGAAACATCTGGAAACAACAGGAGAGGGAGGGAg
>NODE_142_length_314_cov_48.031849
GCACTAAGCTAACATGCTACATCCTAGGTGGAAGTTTTGGTCCAAACGGGCGCGCGCGTC
GGCTGGACGCTGACAGGAGCGCTCCCAGTGTCGGTGAATTAACAGGCAGTTGGGAAGAAC
AGGCCAAGACGGTGCCATCTGTAAATGTCACAGGCACTGCTTGCTCATTTTACACATCAT
TAAAGCCAATATTCCTAACCTGTATCAGAGCAATCAGGGCCGAGCCATTACCGAAACAGG
AGCCTCGGGGGAATGGTGACAAAACCGAGAGAGACCACACCGAGGAGGCGCGCGCTCTCT
CTATCTCTCCGACAAGCAGGCAGACACACACACACACACGTGTAGACAGATACACACACG
CACGCACGCAGACACCGATACACACACACTCATa
>NODE_144_length_256_cov_92.906250
CCGGCGGTTAGCTGATACCGTGAGAGATGCTGTAGAACCTGTAACAAAAGACGCAGTGTA
GAGGGAGTTGTGCTCTCTGCCCATGTCAGTATAATCACTACTGGGAGGTTGGTCCATTAG
GGATTAGCATATCATTAAAAGTATCCATGACTTTTGTTCAAAGGCAACTTGTGTAATGTT
GCCTTGTGGAAGACGGCTAATCCCAGAGCTGCAGCTGGAGGGAAAGAGAGGGAAGATCCC
AGCACCAGTCAAAGACACACACACACACACACGTGTGCAAATAAACAAAAATTCATATAT
GAACAAACACAGTGATTGATATGCACACACCTATGg
>NODE_145_length_373_cov_50.402145
CTGGAGGGGAAGGAGGTGCAGGAGACTCACCTTCTTCATCTTTGGGGGAGGTGCACACCA
TATCACGGCAGATCTTCCTCTCCATCTCCACCTCGGCCTCGAAAAACGACTCCAACAACT
CCTCAGTGGGGTCTCCTGCACCAGCGTCCCCAAGAACACAACCCAGAATACCATCTGTCA
ACACTCTCCTTCCCTCTCTCTATCTCCCTCCCTCTCTCTACCCCTTTCTCTCTCTCTCCG
TCTTTCTCTCTCTACCTCGTTGCTTCTCATCCTTCTCCAACAGTCTCTCTTGGGCTTTCC
TGAAGACACGCAGGTGAGTGGCGAAATCGTCCACCAGTCGAGTGGTGAAGTAAGGCTGCC
AGTCCACCTCTTTGGACCTGCGTCAACACACATAGGGGTGGTTTATTAGAGAGAACACAC
ACACACACACAGGGGTGGATTATTAGAGAGAAc
>NODE_147_length_394_cov_116.624367
TTATCGACAAGGCGGATCTGTTACCAACAAAGAGGAAGTCGCCGTTTGCAACTTCCTCTT
TGGACGTTCTTTTTTTTTTTGCGGTTCATTTTTGCAGTTCTATTTATCTCTTAAGTTCGC
TCCCTGTCTTTATGTAACTAATATTTTTAATTTACCACCGTCCAGGAAAAGCGACACACG
AAGCCATAAATTCTCTTCTAATTCCAAATAATTCCGATTACATGGACGAGTAGTTTTCAA
TCAGAAAGATAATCTCGATGATAGATGGCGGGATAATTGGCTGTCTCTGCCACGTAAATA
TTGTGTCGTTCTATTAATCTTGCCGAATGAGGTGTCAAACTGTCACTCATTCGTCAAACT
GAATTAGGAAATATAACGAATAAATAAATGCATGCAGGCTGGCTGGCTGGCAGGGACGGG
ATTGTGTGTGAGGGTGAGAGAGAGAGAGAGAGCAGAAAAAAGAAGAGGGAGGGt
>NODE_148_length_466_cov_76.654503
AATACTGACAGAGAATTCTGAAGTGAAGTACAGCAATTCTGTATTGATGTGTGACAATGA
CAATGGACCTTGTGGCCATTTGGTCTTGCCCTCAGCACACCAAAAAGACACTAATCTCTC
GGTGAAGAACCAGATAAAGGTAGCCGTGAAGGCCGTGCTTATGTGTGTCTGTGTGTGAGT
GTGTGGGGGTGCCTAATCCAGTCCTGTGTGAAACTGTTGACATTTGTGCTTTTTTTTCTT
CATAATGTGACTGAGCCTGTTTTGTGCTGGATTAGCCCCAAATCTCCCACGCAGCACATT
CAGCATGCCACTAGTAGTCTAACTTCATTAATAATGGATGAAGCGATTGTAATCTGTAAG
CAGGGGAGAAGCAGAGGCAGAGACTGAGAACGTACAAAACTTCAAATATATGAAATACAT
CTCAAATCAAGCCAGTGTCTGCGATGCTGTTTCCTGCCTTTGCCTGTTCGCTGCCCTTTG
ATCAATAGTTGCGATGCGGAGGTTGTGATTGGCAGTGAACACGCCCAGTCTGATCATTGA
AGTGTa
>NODE_149_length_279_cov_75.071686
GACAAGCCTCTTTATCGAGCCTGCTCCTGCCATCGACATTAGGATGCATGAGCCGCGGCT
GTTGTTTTAAACGCTCTCATTAACCACACAAATCAGCGCTGTTGACAGAGTGCTTTTGAA
TTAAGCGCCTTGCCCCTCCGCTCGTCCGCGCGCTTGCAGGACCCAGGACAAGGAGCAATT
TATAACGCCATTAGCCACACTCGCCATGGTTACAGGCTTCAAACCCGCTCGCGTCTAATT
ATTCTTAATGGATACAGGGAGGCAGCGGCGCTCAGGACAGCTTTTTCATTAGTCCTCAAT
CAAGGCGCGCGCTTTGGAGGGGGGGGCGGGGGGCAGGAATGTACtgcactgttgaacgg
>NODE_150_length_421_cov_115.011879
CATGACTTTCAGGGCTCGCGGGCTCGTCGTGGTGTCAGCTAAATTTGTCCTTTTCAGCAG
CTTCACCCAGACAAAAAAAATCTAAATGGTTCTGTCCAAGGCTTAACCGATTGGAAGGCT
GGTAGTTAGCGCAACCCATTGCTCTTGGTATCGGGTGTTTCGACGAGGACAGGCTAAGAA
GTCATTTGAAGATGCAAGCTCGCTTTTTGTAGACCTGTACCGGGATTGTGCTTCTGAGGT
GCTGGGGGGGGAAGCTCTGGACTTCCAGGCCCGGTTGTGTGTCTGCTCTAAACCCCACTG
TTCTCTCGGCTTCTCTCCCTTGGTGTGTGTCGTCTGGAATCTGATTTGTAGTGGGTGAGG
TAACGTACGTGGAACACTTAATGGACGCAGAAGGCAAATCGCGGGTAAGTGCCAGAGACA
AACCTGTGTTTGTCAGCTTGAGTTCAATTTTCTTTCAAATATTGGGGTTGTTCAATCTAG
AAGTTTTTTTTTTTTTTTttt
>NODE_151_length_466_cov_41.291847
TGGTGATTAAGAGCAAACGTGCCGGACATTTATACAGCAAGACGGCAAGATAATGAATAA
AGATTCATGCTTTAGACCCACATTTTAATTTTGCATAGAATGTGCCTGATGTAGGCAGCA
TTTAATCACCTTACTGACAGGAGAAACTGCTTTCATTTAACCTTGACTGAAGATCATGAA
TCCTAACGCGTTTAATTGGATACATCATTTAACAGAATGAACAGAGCAAATTTTCCCCAA
TTCAAAGTCTCTGATTGACAGTCTGTGGCAGTAAGACCTGCAACAATTAAAGCTGATCTA
TATTTGCAGCCTCTGTCACCCGTTGCCATAAGTGATGTGACTGTTTGATCATCGCTGCAG
AGAAACTTTGCTGAACTTCACCTTGTTTTGAAAGGGATGGACATCGAAAGAAAGGCGGAG
GTTTGGGGAACCCTCTGGGTTGGTGACACACACAAACCCCCTCCCACCTCTGGTCCATTG
GCAGATTGGCCTACTGGGAGGGCAATAGAACTAAAGAAAACACGCAAAATCCAACGCCAT
TATGTt
>NODE_152_length_544_cov_102.886032
TGAGTTTGCATTGTTCAGCCGGGGGACCCTCGCTGTTCAAGTCACTCACTGGCTCTCATC
AGGCCAAAGGCACAAACCAATATTCTTTAGACGGATGGTGTAATTAACATGGCATATACT
AAATTTGTCATATTGTTCAAGCTCAAAAGTTTGCACAGCAAGGAAGTTGGGTTAAAATAG
AATGTTCCCAAGAATGCACGGTCTGATTACAATTATGTGTGCCACTTTGCTGATTCGAAA
TCAATGAGGCCAAATTTCACAGGGCCCCGTCAATGGCGGAATGAGCATCCAGGATCCCTC
CCCAATCAAAAGTTTTCTCCGTATAATTTTACGCAATCAGATTTCTCCACAGTCATCCAG
CGCAATCAGGTAATCAGAGGGGCATATTAACAAGACAAATGGGGTTTAAAAAGTGGGTGC
ACTCTGTTTGCAGGAACTTCCCATGGAGAAAGCCCCTCCTCCTTCTCCAGACAAAATTAC
CTCCATTGCCCACGCAGAGTAGCACATCCCTGTTGTGACTGCTGAAAAGCAACATTTGGT
CTCACAGAAACAGAACACAAAGGTTTAGACGGGGCTGCCATACCCTAACGTGTGAGCGGG
AGGGGGGGAGTGGCTTGGGCCTAt
>NODE_153_length_829_cov_190.594696
GTCAAAAAACAAACAAAATGTGCAACATTTCCCCCTTAAAACGAGAATGGCGTTCTAATA
ATTAAAGCGTAATGCCATTATTATTTAGGGACTATTTAACGACATTTTATTATCTTCGGT
AAAAAATAAACCGTATAGCCACAAGTGTTTCGTAAAAATCCGGCAAATTAACCGCATTGG
TATTGGTCAAAATGGATGGTTATTGGATTCAATATATTTACATGAAAATACCATCTAGAA
ATAATAATATTAACAATAATAATAACTATACACTAGAGCCTAAATTTGTTAAACTATTAT
AACTAAACGTTCTAAAAGTCAATTTTGTAAAACACAGTTAAACACACAAAAATCTAACAA
AAATCAAAAATGAAATATTTATTACAGCATTTGTGACTGAACACCTTTTAAACATTACGT
CACAGTCCTCATACAAGTATTTAATGTATTTTGACAAAGCTTAAGGGAGACGGCATTTTT
ATCATCTAGTGAGGAACACGTGCTGAAAAAGGAAGGAATTCATGGACATACAATATCAAT
GCCACAGCAGATCTGAAACTAGCAAAAACATTCTTTTTCAATTGAGGTAAACACATAGAA
TATCTAACATGAAACAATTATTAGACTGAACTTTGTACGAAGTTTGTTACAATTTTCTCT
TAGCTCTTTCGTCAAGCTTTGAGTTCATAATTTAAGTTCTTTTTTTCGTCTTTTCTCTTT
TCAATTTTTTGGTGCGTCAACCATCAATAGCTTCTCTTAGTGCCGAAGAATCCACCGTTG
AGAGAGTATCGTCCGTATGGCAAAGCACGATGATCCCGGGTGAGGAGCTATGTCGGAGGC
TGCTTTTTCACTAAGCTTCCTTCAAATGGCTCTATACATCAGAGTCCAGGTTACAAAAAA
TAATAATAa
>NODE_154_length_171_cov_29.982456
TAATTGTTGTAGGAATTAAATAAGAATGTTTGTGACATAAATATTGTTGGTAATCAGAAA
AGCTGTTACCAGATGCCAAAGCTGCGGGGCTACGAGTCATTAGGAGCGGGGAGTCTCCCA
GGCGCTACGCTAGCACAAACCGCTAATGAAAATAATGTAGTCGCGGTTCTCATTTTTTCA
GGCAATTCTTGTGTAAACTGGAGATTTTCCAGTGTATGCACTGTGGAACAGAGCCCCCCC
CCCCCCCCCAA
>NODE_155_length_396_cov_44.919193
GCAATACTGTGTGTGTACTTATGCGGGGGGAGGGAGAACTCAAGAGATGGCGATGGACTC
TGGGAAGGGGCCTCTCTTTCTCTCTCACAGGCGCATAAGTACACACACAGTATTGCCTGC
GTTTCAATCAATACCTAGTCCCTGCGGTCGACCGGAGCAAGCTGTTTGAATAATCAGAGA
AGCATGAAATGGCCATTATTAAATTACTGAGACGGACACATTTAGAACGCCATTGCATTA
AGAAGAGCAAGCTCACCAATTAGGGGATGAGGCCATTAATAGCTTTGGATGAGACTGGCA
TCTGACCGTATATTAGATGCACATCAGATCCATTGACTAATGTGTAGAATTTGCTGTGTG
GTGCAAAGCGCCTCTGGTGCGTAGATGGAGACAGACACACGATGAAAACCATTCACACTT
TTCTCTTCTCTGTCTCTACAGCCGGGAGAGATTTTCTAGCTGGCATTCCAGAACTc
>NODE_156_length_286_cov_35.405594
AGAGACTCTGATCAGGGGTGTTACTGCTCTAGAGACTCTGATCAGGGGTGTTACTGCTCT
AGAGACTCTGATCAGGGGTGCTACTGCTCTAGAGACTCGGTGAGGCAGGAATGTGGGGTG
TGTGTTTTCCCACGCCGGTCGTCCCTCCTCTCCCGGGCCCTGTGTGTGTGTGTGAGGAGA
GCAGGCCGCCCTCTCCCAACGCCGGGCTGGCCAGACAAATGGAAAGTGACACTTGTGTGT
GTAGAAGGGTATTTGTGGTGACGCCTTGACTACAGATAATAAAGTGGGCGCCCTGAGGTG
ATTTCAGTCGCCCCCCCACCCCCCCCCCCACCCCCGATGCTCTGGTACGCAGAGAGGAGG
AGGAgg
>NODE_157_length_452_cov_130.672562
TTTTTTTATTTCTTGCAGTTAGCTTGTTTTTTTTTTTTTGAGAGACAGGGATGCCTCAAA
GCATGAAAAAGAATATGCATGTTTCAGATAAAGTTGGTGGTTTACAGCTATTTCCAGCAG
TAATGTTTTATTCCGTTAAAGCAATGATCAGGTAGTGTTGGATGAATGGGAGATGTTCAG
CACCATTACTGCCTGGCACATCACTGAGGCATTATTACATTATCGCTGCTCTTTAGTAGG
AGATTGGGTGTGTGACCGGGTTCTGAATACACTCATCCCGCTCTCGATGGCGTAAATTGC
AGATTGGCTCATTGACTTCAATGATAAAATGTAAAAATGGCCAGTAAAGAGCACATAGAC
CCAGGTTACTCCTTAGCTGTTTGTCAAAGACAGATGTGACTCAGTTGGTGCTAAGCATTT
TAAAGAGATGTGTTGCATCTTGGAAAAGCCTATGTAATTTATGTCTGAAACTACTAAAGC
AATACCTAACATGACATCAACATTTAAGGGGCATTTTGCTTCTGGCGAaatg
>NODE_158_length_435_cov_76.629883
AACGCTGGGCAAGAGTGATTACTGACGGAATCCTTCCCAGCTGTAAAGAATTGCTTCTGC
CAGTAGCTAAATAGGGGCATTTTGATTAATATTTTCTATTTGGTAAGTGGGCCGAGAGCT
AAAATGAGACGGTTACTTTTTCGACAGGAGTGACTTTGGTTCCACGGTGCGCGTTCGCTT
CAAGGGAAGGGGCTCGCGCGGGGAGTAATTTCAGTGGATTGTGAGCGGACAGTACCTCCG
CTGGGAGAGCTGGCAATCATGGGGGAAACAATGTTTACATCGATCAGCTGTCTGGAAGAT
TTATGGCTTCATTTTGCTGTAATGGAGAATTAGTGGGAAGATTATCAGGGACTCAACACT
GCCGCTTGTTACCCGTGTCCAGGCCGGTAATTTGTCTCACCGAAGCACCCAAACACTTGT
GACAGCGCCAGCACTTGCCCTAATTCAATCAAGAGAAAATGTTGGAATTAATTTGTTACA
AGAAAATTTAAATATGTTCAGCAAACAGTAGCCGc
>NODE_159_length_326_cov_321.144165
CTCCGAAAAAAAATATATAGAGAAAAAAAAACCTCGAGGGCTTGTTATGGAGCTAGCGTA
AAAGAAACCCGGATTTTTCCACCCTTCTTTACCAGTTAAACCAGTAACTCCGGATAGTGC
ACACACACACGTACTGGATAAGGTAGAGTCTCTAGTCGCAATATCTATCGTGTCCTCTTT
GAAAATAATCTTCTTTTTCCCCCTTCGTTTTACTTCAATTGAATTTCTAGTCCTTTTGTT
TGCTTCTCTTATCACTTGGAAAAAAGGTGAACCCTCGTGTTATTTTTATTTGATCTTTAC
TTTGAATTGTAGTTGTTACCCTTGTGGTCCCTGATGGCTTCGCACAGTGATACTCTGGTG
GTGTTCTTTGGGGCAACAGCTGGTGCAAATGGGGGTAAACTGGGTT
>NODE_160_length_735_cov_93.761902
ATCTTCAATCACATCAACATGTATAGTATGCCACTGCAATCTGATTTGAGAAATAAATAC
GATTGGACATTAAAATACCTTACCAATACTGAAGAGTGCCATTTTGAATTGTGGTGTGAT
GATTTCACATTTCCCATCTATTCCACAAGGTTTTTGTGTTTTTATTTTTTTGAAAAACTA
AATGATTGTTTGTTGATCTTAACTTGTAAAACGCCACATGGTGCATTTGCATAGGATAAC
CAACATATAGAGAATCATTTGCATGCCTCAAAGTACACTTGAGTAACTGTAATTACACGT
GACACCAATTACTCTGTTACTTTGTATTAAATTATAATGGAAAATTCCACTAGAGAATTG
AAGACTAATTGCATCTTGATTTGCATAATTTTGCATATTAATCACATCTCAAACAAATAA
TACATTTCAGCAGTTTTTAAATGTATGCATAAAAAAAAGTTGAAAAAATATATATAACTT
TAAACTATTTCCTAATTTTCTTCAATAACTTGTTTCAGAGTGAAAGCTAGACATTTTACA
AGCATCTGCTTCTGCTGGAAAAAATGCTTTTCAATTTCATTGTGCTCTAATGTATATCAT
TCCTTTGATATATAATTGTATATATTTTCTCAAACATTAAAACGTGTATTGGTTATTTCT
GAACATGTTATGTGTATAGTTGAGTGTGTGCATATATCTGTGAATATGTATTCTAAAATT
TGGCNNNNNNNNNNCGTTGAAAAAATATATATAACTTTAAACTATTTCCTAATTTTCTTC
AATAACTTGTTTCAGAGTGAAAGCTAGACATTTTa
>NODE_161_length_548_cov_151.076645
GTGAAGGAGACGATCGGTCTTCGTTTCCGCATTTTCATTTAGTCAATCATTGAGTCCATA
CTGATGTCCAACAATCTGCAGCACTTTTCGTTCAGATGTTATCGGGGTTTTTTCGTTTAA
TTGGATTGTTTGTTTGTTTGTTTTAGGTGTCCAGCCTTCGGGGCTAGGCTAGTAGTCCTG
AGGAGGGGTATGTGTCAAACTGTGCCGTCGCAGGTCACAGTTGCGCCGAAACACCTTTCC
GCACCGGTCACAGCTGTAGGGCTTGATGTCTGTATGGGTGAGAAGGTGAGTTTTCAGGTT
ACTTCTTTGATTAAAGGTTCTTCCGCATGTGGGGCATTTGTGAGGAGATTCCTGTTTAGA
TTTGAAGCAAGCAAAGGATTATTCCCTTACATAACATTGTAAAAATAAATGTTTGCTAAT
TAATGTAATCATTCTACGACAGTGAAAAGTCTTGTGTTTCAATTTGTGAACACGCAACAA
AAACCTAAATAAATTACACTACTGAGGTAATATTTGCAAAAATATACTTTTAACTTGGAT
GTATGCCCATGTATGCTCAAATAAAATAAAAAAACATTTGAATCCATCTACAAGTAATTA
ATAAGAAGATATCACCCCAAGTGCCTTt
>NODE_162_length_716_cov_36.121510
TGTTTTGGAAACTATTCCACAATTTAGGAATAGTCAGCATATAAGCAAAGGCTCTACTGC
ACATCAGAAGTCACCCTAGAGGATTCAGATGATTCCTCATTTAATTGAACAAATGGTAAT
CTGTCTTCCAGGTACGACCATGAAAGTGCCTGCCCAAGAATACCAACTATGTTTTCTAGC
CTGTTCAGGAGAATATGGTGGTCTATAGTGTCAAAAGCAAAGCTGAGGTCCAGGAGAACA
AGAATGGACACAGTACCGCAGTCAGAGTACATGAGGAGGTCATTCATTACATTTATAAGT
GCAGTTTCAGTGCTGTGGTATTGTCTAAATTCCGACTGCAGGGTTTCAAAGATGCAATTA
GTTTTGAAGTAATCTGTTCATATTGGAGCCACAGCTTTTTCTAGAATCTTGGATAAGAAT
GAAAGCTTTGTAGGTATGGGGGTCAAGCTGGCAGGTAGAAACTTTTGAAGACATAACTAA
CTTGGTAAGATCATTTAGCTTCAAAGGGTGAAAGCACACTAAGGGTTCTTCAATCTCTAA
ATCAAACCCACTGTTCCTGTGCTACCTGAGCAGAGGAAGCTATCTTGACTGTTTGGTCTC
TTATAGTTTCAATCTTTTCATAAAAAATGATCAGAAAGTCCGCACTACTAAAATTAGTTG
GGTAGCTGTTACTAACTGTTGGGTGTGTTGAGGTTAGCATATTAATTGTGTTGAAGAGAA
ACCTTGGATTACTTTTATTATCCTCAATAAGAGTAGAGTAGTAATTGATCTAGCTGCAGA
AAGGGCTAACTTGTAT
>NODE_163_length_548_cov_38.740875
ATTCTCATCACACATGGATCATGCGATCAGCCGAAAATCCTAAGTGGCTCGAGCAAAAAT
GATCGGAAGGTTTTCTCAACCACAGATCTATTATTTTGTCTTGCTCAAAGCTGCTGAATC
TGCCTCAGATTGGGCCTTGGATTGTTTTCCTTAATGATTTTCAGCTGTTTGCTGTTGTTC
TGATACCAGGGAAGTTAACCATATGCTTTGCCAAAAGACAAATGATTAGCAAATGGAATT
CCAGACAGCTGTCTCACTAAGAGCATTTGGGTGATAGCATACTGCTAGCGTAATTAGCTT
AAGCTTTGGGTTAATTAACTTTCTACCTGGATATGCATAATAATAGCAAACTGGAGAGAG
TAGAGACTATATCACTACAAAGGCTGTTTTTTAATTCGGGATTTCAAGAGCATATAATTT
AATTTCAAACAATCTTGGAAACGTGGAAAAATGTCTGAATTTTACATTCCAACGTAGATC
TTTCTGAAACAAAAGGAAGTGCGTTTTAGGTTCAATTAATGTAGGTTAATTAAAGGCTTA
AAGCAATCAGACATTTATTTATTTATTTTGTTAAGTTCAGTCCTGCTAGGCTAATATGAT
TCACACAAAAGTGAAACCAACAGTGTTt
>NODE_164_length_520_cov_119.207695
TGGAAGGCAGTGATTTAATACAGTGTATACAGGGACTGAATCCAGGAAAATATCTGGAAG
CAGGGAATAATCACTTCTTGGCCCGCCGTGGCATTTACCTGGGCACAGGTATATTTTAAA
CACCCCCAGTTGACAGTGTTGACTATTAGCCGAGAAATAAATTATTCAACAGATACAAGG
AGGAAAAATGAGAAAAAGATCCTTTCCTGGGCTATAACAGGACAAAGCAGCCAGCCCGGG
AAAAAAAAGAGCCAGTCATTTTTTGTTCAATTACAAAAGGCAAATATTTATTATTTATAA
GTACTTGCCTTGTATGGGCTTAAATGTTATTTATGAACCTGTTGCATAGTGATTTCCAAT
GTAACTCATTATTTTTAGCCAGAGGGTGTTGTAAAGGAGCAAGGATATATTTAATGACAC
TCTGCTAGTCGGCGCAATTACACTGTAATCATTATGTAAAATGTGCTATTAATTAAACCA
ATTTCAGCCCGGAACATTCTTTTCTGCAGGGCCCGGCATCCCTCAGAGTGTTTTACTCTC
CTCCTCTCTCTCACGGGAGGGTGCGTTTCCTCTTCTACAGGTTTAAACGtgggggggggg
>NODE_165_length_415_cov_102.807228
ACTTTGATGTGTAAAGAAATTTCAAATTTCCAAAAAAAAAAATTTGATTAAACAAATGTT
TCAAAGGTGGCTTTAATGAAACAGGCAAATTCCAAGGAAGCGCCTTGACTGACTATTGGG
TTGGGGTTCGTTCAATAGGCAAAGCATCTAATTACGTCTCCTAATTTATTTTATTTTTAT
TAAGTAGCACTTTGTCCATCGAACGTGGCCCTTGTCTTCCCTATGTAGGAGATGAGGGTG
GAAAGAAATCTTACCCATCATACAAACCCATTATACCAACCATACACTGAGCTGTGGTAG
TAGGGTGTAGATGTATCATAACCATCATCATCTGCAAGCCAGCTCTGGCCAATAGCCATC
AGAGATAGGCGGCTGCAGTGGCAATGAGAACAACACACAGTTAATACACTGCATAGGTCC
AACATTCCTCGTTCACTCCTAAGCTGCGTCAAACACCATGGGTGGGCAACCCTGGTCCTG
GCCTACAATAATGTc
>NODE_166_length_347_cov_67.953888
AGCTTCGCTCCTCTCCTGCTCCAAGCGAGTGACGGAATCGTAGAAGAAAGGGGGGGGTCT
TAAGTGGGGCGACGGCATGAACAATTAAGAGGGAGGTAGATTTAAAAAAGAAAATAAGGA
AATGCCCCCCCCGTCTCATTTCCCATTGTCGGTTTGAAGGCCTTCTCTCTCTCCCTCTCT
TCTCTTCTCTCTTCTTGGAGGGCTGCCTGTAATGGACCTAATCTGCCGCCGTTTGGCCGA
GCCGCAGGAGTTTTGTCAATAACAATCAGCGTTTGGAAAGTGTAATTAAGGCTGAGGCAT
TTCATTAGGAGGAAGGGAGGGCCAGCCCACCCCACCTCCCCCGTCTCTGGGGAAACAGCT
GCCAATTAGAAACTCAGGCACGCGTCGCCGGGTAATTTCAGGGAGAGTGGGGTGGGGGGG
TGGGGGg
>NODE_167_length_498_cov_116.670685
GCTGCAATTTAGCCAACTACTTTGCGTAATGTTTAAGTTAGAGTGAAATTGATGTATAGG
AAGCTAAGAACATCCTACCTCTAACTTCAGCCAAAGAGTAAGTTAAACACAATATCACCA
GTTTAACTTGGTGGCTGTTGTTTTTTCTTCCCTTTGCTCTCCTCATTTCTTTGTTCCATT
GGTCTAATCCAGTATGTGTGGGCCGGTAAGTTTAATGGAAACAATTTATTAAGTCCGGCT
TAAAATGCCATCTGCTGCTAAGCTTCCCAAAGCCGCTAAGCTCCTGGTTTCGCCTGGAGC
TCGCTGTGTTCACGCTTACTGTAATGCGCTGTTTAAAATGAGCACAACGGGTCAAAATTA
ATCAGGATTACAAGGGCACAAATCCACTTCAGAAATGGCTTTTCTGCAATCTTTCGCTCC
TATCCCAAGATTCCTCAGGCTTGCATCAAGGACCCCATGCAAAATGGGGCGTCTTCTCTG
AAAGAAACGCCAGCAGAGGCCAAAGTCAAAATGGACTTTGGAGGATAAAAGTGTTCCCTT
CAGATATGTTGTGTCCTCAATAGCCTCTCTGTACTTCc
>NODE_168_length_852_cov_182.307510
TGGCCAACTCTAAAGCTACATGTAGTTTGCAGGGCCAGACAGAAAATAAGAAACGAAAGA
TACTAATATGGAACAAAGTTTCCAAATATTTGTACTTTATGTATTTAATCGAGTTTCAGG
ATAGCCCAAAACATTCAGATAACATTCACGTGACGAATGAAACTAACCATTAAATCTCAA
CATAAGAGTGTAACATCATGTCATAACAACAAATAGCCCATGTCCAATACAGGTAAATAG
ACTTTTGTAACGTTTGAGGCCTTGGTGAGAGAGGCACTCAACTCATAGGATGTTGCTAGA
ACTAGCGCCATACGCCACAGCATCAGCAGTCAACAGTGCTCCCAGTCGCCCAAGCCTGAG
TCGGATCTTAAGGGGAAAATAAAACTACAACTACACACTTTTTTGCCCATGATGTCGTGA
AAATGCATGTTGACAGCCTGGTCCACTGATTGTTCGGCCTCGAAAGTAATAAATCCAAAA
CCTAGCCAACGACCAAGAGTTGAATCAAGGTAGCAGGGTGTTGTGACAACACAAGATGAA
GAACAGTATTGGGGTCAGCAAAAGGGGTTCCATCAAGACCGAGCTGAGACTCCTGGGGTT
TGGATGATGTCGCAGGCCTGTGGAGTGACTCTGACTGAGGGGGGTCCTTGCTGAAGGACA
CCAATCTCCCCTAGAAAAACACAGTGCTTCCATCTTTACTGAGTCGATGATTAAAAACCT
CCCGATACAGAGTTACCGACTGATATTACCTTTAACACTGTATTTGAAAAGCACATGTTG
AGATAAAAAGAAAAACTATAGTGTTACAAGGACAACACTGTTGAGGATTAAGCCCATCCA
GATTAACAGAAAGACTTATTCCATGAAGCCAATTGGACCTTAATGCCGTTACATCCAAAC
CCCACCTTAATATTCCCCTTGATATATAGTTt
>NODE_169_length_234_cov_106.850426
TTTTTTGCCTTTTCTTTATCTTTCCCGTCTCTGTTTGTCTTAATTGTAGTTTTTCATCCC
GTAGGGTTTGATCGTTTACTCCCTTTCTACGTCCTGCCTTTTTTTCCCCCTGCACCTGTT
CAAAGCGTACAGTGCCGTCACTGGCACGAACCTCAACGACAAGTAGCCTACTCTTGACAG
AGTCTCTCGCTTACGGCCATACCACCCTGAACACGCCCGATCTCGTCCGATCTCGGAAGC
TAAGCAGGGTCGGGCCTGGTTAGTACTTGGATGGGAGACCGCCTGGGAATACCAGGTGCT
GTAAGCTTTTATTT
>NODE_170_length_381_cov_65.734909
CCCCCCCCCCCCCCAACACCATCCTGCAGAAGCCTGCAGCAACGTTTAGCTAAACCTGCT
GGTCTACGTAGGCACAGAGAATCCCCAGAGGGCTGAACAATCAGACAATTTCAAGATCAC
GAAGCATTAAACCAATCCCGGCAGGATACACTAATTAAACAGCCGAGCCCGGCACAGCCA
ACCAATCCCCACAGAGCAATTAAATCCATCCCCTCTAAAACAGTGTGGAATCTGTCTGGG
GAAAAGCACAGAGGAGAGAGGGAAAAAAAATATCATAAAATTCATCTGGAAAAAAGGGAG
AAATGATAGGGGAAATGCAGCGGGAGTCTAACAAGGGAAATTGAAAAGGAGGGATTCAAT
TCACCGCTTTGTTCTTCATCTCTTTTATTTTTTAATTACTTGATTTAAAATGCCTGAACA
ATCCTTTCTTTAAAGTGAGGTGGGGGGGAAGGGCGTGCTGt
>NODE_171_length_515_cov_84.557281
GAGAAGCGTGGCGGCAGCTCGGCCAACAAGTTTACGAGCGTGGCTCTCGACTCTGTGATC
AACACTTCTCCCCGGGGGAAAAGGTCCGTGTCGTTGTCACTCGGGGACCACGCACGCACC
CTGTTCCCTCCTGTCCTCCCGCCAAGGCGTTTCCAGGGAAGCGCTCTCAGTCGCCCCGCC
CCATCTGTCACTTCTGCAGTCTGAAACCTGGCCCTCGCCAGCGAAATAACATCCATCTTC
AGTGTGCAATCGTCTGACGCATTATCTCATTAAACAGCACAAAGAAAACTCCTTCTCTTT
ATCTCAGATAATCTAATTAGCATCAGGCAGATGGTTTAATAAGCGCTATCTCCTCCGTTT
AGCCTCCCAGGCGTCCTTGTGGAAGTACAGTGGAGGATCCTCCAGTTGGCTCACGCTTTC
GCTCTGAATGGCTCTCCAGGGTTCAGCCTTATTACTTCCCCTGCCAGGGGATACCCGCTC
CGAGTCCAGATAAAATAAATCCCTTTTGAAAATTAAAGACAATCAAGTAGCTGGGTATGG
TAATGACCGCGGTGATTAACCTGGTGAAGTTAGCCAACAGATGTTCGGCTTTTTg
>NODE_172_length_490_cov_163.336731
CTCTGGTTTTTTTGTTTTTTTTCTCCCCTCCAACACGGAAATTGAAACTGTATTCTGGGC
TTATCTGCCGACTCCCCGCGCATCAACTGCCGAGATGTTTAGACAAATTTGATGCATTAT
GCAGCGCAAATATCAAAACAGTTCTTGGCAGTGCCAGCAGAAGCCTCATTAAAAATTCCT
TAATTAAATCTTCTTGCAAAATGTAATCAGTCCAAGGAGGGTTTTGTGTGTGCATGAAAA
AATGTGTGTGTCTGTCAGTGCCAGAGCTTTGATTTGTGGCCTTCATGTTACGGCTTGGAA
AAGTAATCATTAACGGCAAAGCCACTCTGGCTTTTGAAATTGTGTTTTTCTTTCTTTTAG
AGTGAATAAATAAACAAGTGATAATCACCTTTCTAGTGTTGGTTGAAAATGAATAGAGAG
GGCTCGATACTGGAGTCTATTGATACATGAGATTAATTTGTCAGTTTGCGTGTGAGGGGC
TTTCTTTAAGATCTATCCTATTGGAATGTATTTCTTGGTCGACAAACATGAGAAAAACCA
AAATGCATGAGAAAATACCACCACTTTATa
>NODE_173_length_437_cov_137.343246
GCTACCATAAAAAAAAAAAACCTCTGTGTATCAACATCATAGAACTCTATCCTCCCCATC
CTAGCCCCGCCCTCTGTTTTCTTCTCCTTCCCACAATGCCATCTCACCCCTCTCCTCTTT
CCCCTTTCTCTCAGCCCTCTCCCTCATCTTCTAACCCCACTTCTCCTTTCTTTCCATGGG
TAAGCAGGTAATCATGAGCTGTCAGTGAAAGGTGACCCATTAATGTGATGGATACGGTGG
GAAAAACAAATGGCGTGAATCGTGCCGAGCGCTGTCCTTACTGCACCTTGGCCTTTTGTT
CTGTCATAGCGCTAGCCACGCGGGGCCTCATTACACGGGAGCACACAGCCCCGCAACCAG
AGCGCCAGGGTCAGAGCTGCACCTCCATCCTTTTGACTGGCTTAGACAGGCCCTTTCAGC
CAAAGGCTACCCCAGAGGAGATAACAGTAAACACACAAAGTGAAAGACAGAAGAAAAAGG
CGAGAGGGGAGAGGGTGGGGAGAGAGAGAGAGAGGGg
>NODE_175_length_490_cov_52.297958
CCACACAAGCCTTTTTTTCAATTCTAAATAAATGAATACAGACATTCCCCCACTCGTTGT
GCAACCAGCTGCTTGTGTACGTTACAGATCACTTGTAAGCATCTACGATACCCAGAATAA
AAATCACTATGTGCTTTTAATGCCAGCAGGCAAGTGGCGTTTTTCTTTCATATATCACTT
GCAATCTATTTTTTTAAATTCTATATACATTGTTCAACTTTAATGGGTATCTAATTTGTC
TTATCAGCTTACAGGGCAGTAAGTAATAATTTGCATGAATGCTCTAAGCAAATGTGCTTC
CATAAGCAGCCCATAGAATAGCCTGGATTGGATTATGTTTCATATTGGCTATGCCCCACT
GATCAATGATTTTACAAACACAGAAACAGGTACAGGAGCCTGGTTTGTTGAATACATTCG
AGAAGAAAACAGAGGATTTCTAACAAAAAAACACAACAACTAAGCATATAGGTAATAGTA
ATGATCAAATTGTAAGGTTGGTTTATTTTAAAAATAGATTAATGATAATATTTCCAAATG
GACAAATATGCCAAACTTGATAGATATTTt
>NODE_178_length_102_cov_37.803921
GGTGACTTTGAAAATCAGGCTTAAGCCCCAAATTAGGGTTAGCTAGGGTTAGCTATTGTT
AAAGCTAGGGTTAGGGTTTTGAAAACTGTTAAAGATATGGCAAAACTTTCGATGTCTTCT
TATTCTAGGCCCTAAAATAAGGTGTGGAGCGAAGGTTTGGTTAAGATTAAGTGTAATTTG
TA
>NODE_179_length_279_cov_81.207886
AGCACACACACAAGGAATGATCAGGCCCAGTGCTGGTCATGATTAAAGTGCCTTACTCTC
ACCTGCCCAAGTCCAATCAAGGCTGGTGCTGATTGCCATGGGCTCTCATAAGAGAGTCGG
TGCAGCCGTGGGCAGCTGGAGCCTCTTTGGACCCCGCCACCAGCCAGAGGTGAATCAATC
AACTCAAAGATGGCAGCATCTGCCCAGGCAATGTTAGATTGGAATGAATGGCAGATGGGG
ATGTTGTTCTCTGTTTAATCAGCTCCACCAAACGTGGTTTTATCTCTTATAAATTAAACC
ATCTGCACCGTGTAGGTGTAGGGTTCAAACGAGAGCAGAAACAGAGGGAGGGCGGGGGg
>NODE_180_length_542_cov_106.972328
ATATCTCAAAGTACCTGGATTTCTTGAACTCAGAAATGTTTACAAATCCAAATAGCAGAA
GGTATCAGTATTTTAAAGTTGAACACACGCGTTGCCACCATTCTCCTAAATATACAATTG
ACTTCCATAAGGTTGAGTTCACCCATCCAAACTACTGTAAATAAGCATTGCTATATATTG
GTAATTATTCCTGTTAGGATTGTGTTTCCATGCTACTTACCATTTTTCCCCTATGCTGTC
CTGGAGATAGAAGTCTTTTAATATCCACTCACTCCAACAGATGCTGGTAGGTAATGTGTC
TTGTTTGAAGTCATCATATGAGAACTTCTGCGGTGCTCAGTAGATCGCCCACCACTTCGG
TGACTTATGAATCTAATAACCCTTTGCAATATCAGCGTGCTTAAACTCTCTAACACCTTG
GTGGCTCTATTGAAAGGACAAATAGCAACAAGCCGCAAATTTCCGAAGAAAAAACAAGTA
TAGATTTACGCAATGCCCTCGCTTCAACAAACGCCATTAGAGTGGTTGCGTGATTGAAAT
AAACGAAAGCAGTCAAGTTTGGGAGGCACCTTAATTGACCACTCACTGGCAAATGTATAG
AAGCAtaaaagcaattaaaatg
>NODE_181_length_605_cov_134.299179
TGGTGGGCCTTTTTTCACCCATACCGTATTGTTGCTTATTCAGTGCCTTTTGTTCTCTGC
TCTCCGAGTCCACAGCCTCCCATCCTCCTGTTTACCTGGGAGTCCTGTGGGGTAAGGTTT
AGCTGAAAAGCCGTGCTGGAGCCAGTCAAAGGGAGCGTGGCGTATTCTTGACCCTGGCGC
TCCGCTCATTGTGTAGTGCGCCAATGTAATGAGGCCCTGTGTGGATATTGATATGACAGA
ACAAAAGGCCAAGGTGCAGTAAGGACAGCAATCCACACGTTTCACACCATTTGTTTTTCA
CACCGTATCCATCACATTAATGGGTCACCTTTCTGTGACAGCTCATGATTACCTGCTTAC
CCATGGAGAGAAAAGGGAGAGAGAACAAGACAGAGAGAGCAGGAGAACACGAAAGAGGAG
CTCGGTAGGTTTGAGGGTAAAGGGTGAGCTGGGGTTGGAGTGGGCTGAGGGAGCGGGTGC
CATTTTTGTTCTCCTTTCATGAAGATTGGCTTCGGCCCTGTCACCATCCCCACAGAATGA
ATTTATGACAGGTCAACTCTCCATGTAGTCACCTGATGGATGGGAGCATCCGCGTTTATT
TGGGTTAGAGAGGAAATTCTGGGATTAGTCCTCAAAGCACCCACACCATTTGTAAAGATA
ATCACAGATATTAAATGGTGTATGa
>NODE_182_length_451_cov_82.884697
GTGTGTGTGTGAGCAGAGGGGGAATAGAAGGCAGGAGAACAGCGAGAGTTGAGCCACAGA
ACAGCGCTGCAGCGAGCAGCTGTGGCACTCCCACATTTCCCCCTGATTGCTTTCAGCTGG
TACTTGAACCCTGAGCCTTTTGGGTTTTGGAGGCCAGCCCAGACCCCACAATCCCCCATG
CGCCCCATCCAGCTGCCTGACCCCTCCCTGACCCTGCGCCGAGGATAGGAAAATACGAGT
CGTGCCAAGCCAGAGAGACTCTTTTATTTTGCCTGCTGGCATGCTGCCGGTGACCAGGGC
TTACATAATGGGAAACATAGCAGGACCCAGGAGAAACCAGTTCCCCTTTTTCCTTACCAA
TCTATCCTCCCCTCGCCCCTCTCCCCTCTCCTCCTCCCCACTGCACTCTCCGTGCTCTCC
CGCTCGCATGTGATATATCTTTTTGGGCCCTCTCACCCGGGCACATTCATTACAGACGCC
CTCGACACAATCCTGAAGACGAGCCACCAGCAGCACATCAGCCGCCCACTc
>NODE_183_length_609_cov_188.604263
GCACAAATATGTCAGCTTTGCGCCTTTCTCCTCCAGCCTCTCCCCTGAAGCTGCTTACGT
CCCTCTTTCCCTGAACCCTCTGCAGCTCCGAACGGGAGTGCAGCAGCACTCCTGATTAGC
ATGCGGTAATGATGGTGAGCTGGGCTCCATTGTTCTAACACCTCCCCTCTCCTCCGCACC
AATCTGTCACCATTCAGCGGGCGAGCGCTGCCTCAAATGCGCCTCTCCACAAATGAGATG
GATAATTAGTTGCCCCTCACGAATGCTGCACTCTTCTCACCCCTGATTGCTTTCACCTTT
TTGCTCCTGGCAATTTTGACACCTCGTAATCAGCCTGCTGCTTCTCTCTTTCAATCCATA
TCTTTCTTCTTCTTTCGTGTGGTTTATATTCCACAAATGGTCTCCCCAAAATATACCTGC
AGTAGCAGACAAACCACACAGAACAAGATGGCCCCCGACTAAAACTGGACCATGCAAAAG
GGGCCAAAATGGATTCCCAAGCGTTAGTATTTCAGGAGTTCTCGTTGTCCAAATTATTTT
ATTAACAACCGAGTAAACATATAAGAGAAGAGATAAAAGCGAGGACCTGGAAACTGTCAG
CTCAGCCTCCCTCTTCCAAATAACAAGCAATGACAACATAATTATGTGCAAGCAGCTGTC
CACGATTCCAGGGAGAGATTCATACAGTc
>NODE_184_length_459_cov_182.882355
TGGAGCTCTTGAGGTCACAGGATGGGGGGGACTCGGTCAACCCCTGTTTTTCCAATAAGC
CCAGCTCTGGGGAAGGAACACTGTTGAGTGGTCCTGCTTTCAGAAATCCCTCAGGTGGAA
AGAGCGACTTAGGTCCTGCGGTCTGAGCAGAACTTTCTGATAGGTCCCGCGGTCTGAGCA
GAACTTTCTGGAATCAGCAGCGCAGCTGCCAGCACAGCAGTGCTATTCTCACACACAGGG
AAGAGGATATGATCCGAGCATATGCAAGACAGTCTGAACATTTCAAAGTTTCTGCACAAG
ATGTCCAAATGTTTTCTCTGGCTATATCTTCAGAGGCTAAACTGTGATTAATAGCAGTGA
AAGAAGCCTTTGAAGCAGGATTGGTGACATCAAAGCCCTAATCCATGGGTGGCAGGATTT
TTATAATGAGTGGGAAGTATTTTAACACATTTCAAAGGGTTTACTCCATGAATAAACAAT
AGCTGCACAGATGTGCCACACACCTTTTAAAAAAAAAAAAAAAAAAAAAAAAAAAAAAA
>NODE_185_length_284_cov_122.785210
AAAAAAAAAAAAGAGAGAGAGGCGGGGAGGTATGGCTGACAATTGTCTCCAGCTCTCTAG
GATTACGTAGCTAATTGCCCTGCTTTATCTGTCTGTCATGGATAGCCATGCATATTTCAT
TGTTCCCAAAGACTTTGATTGTTTGCAGTCGTGTTGGGCCTGTAAGGAGCTGATGGGCAG
CCAAACTGGAGTGTAGTTAAAGACTGGCCACAAGAGGGGTTGGAGAGACAGATAGGTGGG
GGTGGATGTGTCTGCGGGAATAAAGCGGCCACATGCTTTAGACAGATCTGCGGGTAAGGC
GTTTTGCAATTGTCATCTGCCTGCTAACAGACAATCCAATAGGACACAGCTGAAGGCTTT
GCGc
>NODE_186_length_225_cov_21.951111
GCCCCGCCAGTTCCCGCATCTTCCTGCGGAGGCTGGCAGGCTCCTTGTTTTGTCCCCCAG
AAACTGCCGTGTTCTGCAGGTGGTGGACTATTTGGATCATTTTAAACATGATCCTGACCC
CGTTTTGGAAGGCCGTCCTGTGTGGGTGTGGTGCGCGTGTGGTGTGGTGAGAATAAGAAA
TGTTTTCAACCCTCTGATAGCGTGCTTTGTCAACTCGAGGTTGACGCATACCAGAGGAAT
CCATACTTACCAGTAAGGCACTTTATAGTTTTGTAATCACCGTTAGGTTTCCACTATAAA
GCAGC
>NODE_187_length_257_cov_138.404663
GTGTGTGTGTGTGTATGTGTGTGTGAGCGAGAGAGAGAGAGAGAGAGAGAGAGAGGAGAA
ACGAGCTGGCAGGGTGAATGTGTGCAGGGCTGTGTGTGTTTGTGTGCCTGTGTGGGTGTC
TGTTTGTGTACACGAATGTGTACGAGAGAGAGCGAGGGAGGGAGCGAGGATGAGAGGTGG
GAAAAGGAGTAATGGTAGAGGCATAACAAGCAAGCTGCTCAGAATTAATGAGCTTACCCA
ATAAGAAAAGAATAACCAATCAGTGTGTGTTGGGCAAATATAATTTAGGAATAATTGCTT
GATTGCTTTTTCTATAGTAGGCTGATTTGACCACAAG
>NODE_188_length_335_cov_116.038803
GCGAGGCAATAGGTTTTGGCAGGCGGTGGCGTCGCGGCCCTGATTGATGCCGCGCGTGTG
ACCTCTGAAGCCGTAGTGCGGTGATGGGTGAGCGGCTCTCAGCGGTAAGCTACCGGCAAT
TGACAAAGTGCCCGAGGCAGAATGAATTTACCTCTCTTTTCCTCAATCATCAACAGGCTC
TGCCCTGACCCCCATCCTGACTGCTATAACAAGATCTCCCATCTCGGGAGGCTGAGAAAT
TTACTGTCACATCTCCTCTCCCATGAGTCCAAGTGAGCACTTCTTTCACCTTCAGTGGAG
CAGGTGCCACGGTAACCCCAGGGGAGCTGCGCGGAGGGGGGGGGGAGTTTGGGGTGCAGA
GGGAAGGTGTAGGGCGAGATGAAAGAGGATTTGGGAATATTAGGGGTTTAGCTCg
>NODE_189_length_322_cov_26.801243
CGCCTGGAACTGCGATGACACCATCCCCATGAAAATCTGCCCACTCAGGGCCTGGACACA
GTCTTCCCGCTCACCCCCCTCCCCAATGCCCTCTGGGAAACAGGAAGTGACACGTCAGGA
AAGGAAGTTATCATATCACATGGATTGTCCTACACGTTCCCTCTTTACCCTTCCTCTCCC
TCTCTCCATCCCTCCTCCATTGCCCCTTCCCCTCACCGTCGGAGCTCCAGCTGTTCCTGC
GGCTGCCATATTTGATGGGCGTGGTGCCAGGAAGCTCCACCCCTGAGAACAGGGCAGGGC
CAGAGGCCAGCTCCACACACGTCCCGTTTAGCTGACTGGATAACGTCACCTGCATGGGCT
TGTAGGCGAAGGCCGAACAGTAGCCCGACAAACAGGCCCGCt
>NODE_192_length_406_cov_36.022167
GCGTGTGTGTGAGCGTTTCTGCTCACAGGATTGCCAAATCGTTAAGGTTTTGTGCGACTG
TGGAGAGAGTAGTCGGCTTGTGTGATGTCGCAAAACAAACTGATCCTCATCAGTTTCCTC
TTCCTCTCACTGAATACTGATATGACATCATTGAAAAAGAAAATTAAGAGAGTTTTTTTT
AAACAGGGAGGGAAAAGAGAGAGCAGTGGACTGAGATGGAAGGAGAGCAAAGTGAAAATT
AAGAAATGAAACCAGATAGAGAAAAAGAACTAGAGTTCTTTCCACCAAATGGACAAAAGC
CACATTTCGTTTATGTGTCTCTGCATTTTAGAGACTATAAATTAATGCTAAAGAAAATGG
GTTGTACACAAGAGTTAAGTATATAACACAACTGGTTTTGTATTTCCTTGAGATTCTGGG
GAAGTGTGTTGGGGAACAAAAGCGTTATAGTTACCTCAACATTAAGAGGAATCAGTTGGT
AATTTc
>NODE_193_length_108_cov_41.722221
TGTAGCCCTGGATAAACCCTGAATGTGTTTGGGTGTGACTAGGGCCTGTGAGGTCAAGCC
AGACACATGAGTGTGTGTGTCTGTGTGTGTGTGTGTGTGTGTGTGTGGGGGGGAGTATGG
CCCTGTAGCCCTGGATAAACCCTGAATGTGTTTGGGTGTGACTAGGGCCTGTGAGGTCAA
GCCAGACA
>NODE_194_length_588_cov_68.181976
TAAATAGAATTTGCTAGGATCAATTGGATTTGATGGGTTAGTGTTTTTACATACATTTTA
TAAATAAAAAAAAATGCGTTTGTTTTTTTTCTCAATTTGTCTTTTCACCCAACGGGGTTG
TTTCAGAATGACATGGACATAAGTGCACCTCCAATTTTTGCCTTAGAACTTGCAGAGGCC
ATAGTTCACATTCAAGTGAAGTGAGTGTATGCAGGGGCTATGGCCCCCCTCCCTGAGTCA
ACAGTGCAGACTTCCTCACACTTATCTACCTGTGAAATCCTTCATACCTCCCATAACTGG
TCAACGACTGTATCACCAGACTGCATCAGGTGTTTTTTCTACATGCTTTTTACACAGATA
ATATGGATTATTGTATTAGTAGATTTTGGTGCATCATTTTTAATGTAATAGCTCTTAAGC
TTGTAGTCGCAGTTGTTTTCTCTTGTTTTTATAGAAGACTGTTTTGTGTTAATATTGTCA
ATTTGATATAGCTGTTATTTGCTTACTCTCTACTAAGAGTTTTTACATTTTTAATTTGGA
AAGTGCTACAGGACCCTAATGAATTAAAATGAGTTAACCGTTGTAAATACAATATTGTGC
AAAACCCATTTTCATTCATTTCATTTGCTAGTGTTATATTATTGACATTTTTGTCTAGAC
ACCATTTc
>NODE_195_length_490_cov_118.077553
TCTCAGCTGTTGTAGATTCAGGAATAAAAGCAACAGAAATTCAGTCACCGTCTAGTTGTT
TGGCGGGATGGGAGGGGGGGTGGTGGAGAGTGCAATTCCTCGTGCACGTATGTTTAATCA
TTTAATAAAAATTGCAAGGTCAAAAATAAATTACATCCATTATTTGCAGCGCATCTCCCT
AAAGCATTACTAGCGAAACTGTTTTGAATTTCAATTGGCTTCCAAGTGGCAAAAGCCCTC
AGCTAATACATCAAAGACATTTTGGCGTCAACTAATCGGTTTAGAAGACTTGGAATGAGA
ACTGGAATGGCTCAAACCTTAACGCATTCTTTTAAACCGTTGCCGCGAATGGCCAATGAT
TTTAGAGCACCCGTAGCTGACCTTCTGCTTCTAGAAAAACCTGTCAAATGCTTAACAAAC
TTTGTTAAACTTAACCATCGTCTGTGTGAACGCGATAGGCAATTAGTCTGCTACAATAGA
TAATGCTTTCTAATAATAGTCTCTAAATCCAAATTAGATTACGCCTACTCCCTCAGGCAT
TTTAAGTGTGATTCATCACCCTTCGCGCgg
>NODE_197_length_761_cov_122.454666
TGGGGGGGGGGAGTGAGGGGGGGCTTTCTGTTGTGCAGATGCATTGTCCAGTGGAGGGAG
AGGGTGCTAGGAGACAAATGAATCCAGCAGGCATTTGGTACACACCGGAGATTGCTTATC
GATCCAGATCCCAGTGTTCAGGCTGGCCTGGGAGAGAGCTGAGAATTTTCTGTGAGAGTT
AATAACCTGGCAGCTCAGCTGTCTTCTCCAATTCACCAAAGGCAGAGCCCTAATCAGGGC
TGGATTCTTTTTTTCTGTCTGAGGGGGGGCATGCCCCCCCACCTTCCCTTTCAGTCTTCC
CTACTCCTCCCTCCCTCCCTCCACATCCCTCTCTTCCACCCCGTCGAAGCTCTGAAAGTG
ATTGAAATGACAGCCTATAGAAAGAGGCTAATCAAATTGTTTATTATCAGTCTGAATCAA
TATGTATGGATTGTTAAAACATCAAAGTCAGCCCCTGGAAAAGTAATAGTCCCAGCCGCA
CCTGCTCTGCCTGGACCAGCCCCCCCATTTTAAGTGACTTCGCTCTTACTTAAGTCCAGA
TGACCCACGGGGGTCAGCTGGCAAAAAGAGGTGCTGTTTGAGGCAGACAGACTGGATTAA
CCCCCCAAACCCTGCCCTGCAGCCCAACCACACGCCTGGCCCGGCTGAATGAATTACAAC
CGATCAGTCAAAAAAGTGGGTGACACCATCATTGACTTGCAAAACATGGATCACTGCGGC
CTGGAAAACAGGGTACAAGCCGCATNNNNNNNNNNGATTCTCCCCCCCATTTTAAGTGAC
TTCGCTCTTACTTAAGTCCAGATGACCCACGGGGGTCAGCTGGCAAAAAGAGGTGCTGTT
t
>NODE_198_length_926_cov_33.923325
CTAAGAGTCAGTGTGAGCTAGTAAATGTTAAAGTGGTTCCTAGGCCTAGGCTGAGGAGAA
AGACGGTAAGGACATTGGGGTTCATTAGTATGGGAAGGATTTGAACCAACATTTTTGGGG
TATGGGCCCAAGAGCTTAATTTAGCTGACCTTACTAGAAAGAAGTGTAACGGAGGCACTA
AGAGTTTTGATCTCTTAAGGGCGGGTTCAAATCCCGCTTTTCTAAGGAGTTGAGGGGGTT
TAAACCCCTATTAGTTACTCTATCAAAGTAATCCTTTATTCAGGCACAAATCCTTAAAAT
AGAGGGGGAAGTCCTGCAAGTGCAGTTGATAGGGAGACATGTCAAGTAATCAGTGCTAGG
GTGAGTGGGAGAAAATTTTTTCATACTAGGTGTATTAGTTGATCATATCGAAATCGTGGG
TAAGAAGCACGGACTCAAAGGAAAATCACGGATAATAAAGCTGTTTTGGTTATAAAGTTT
AGGGTTATGATTTCTGGAAATAGGGGGCTATTAAATGTTCCTATGAAAATGATGACTGAG
AGGGTATTTATGAGGAGAATATTGGCGTATTCTGCAAGAAAAAATATTGCAAATAATCCG
CTAGCATATTCTACGTTAAAGCCTGAGACTAATTCAGATTCTCCTTCTGTGAGGTCAAAG
GGGGCTCGATTTGTTTCTGCGAGCGTTGAAGTAAATCATATTAGGGCTAAAGGTCAGGCT
GGAAAAATTAATCAAATGCTTTCTTGAGTGGTGTTGAATGATTGAAGGGTGAAATTTCCT
GAAAAAATAATAGTAGATAAGACAATTAACCCCAGACTAACCTCATAGGAGATAGTTTGT
GCTACGGCTCGTAGGGCCCCAATGAGGGCATATTTAGAGTTTGATGCTCAGCCCGATCCG
AGGATTGAGTAAACTGCTAGGCTTGATAATGCTAAGATAAATAAAATACTTAGGTTTATG
TTAATAAGGGGGTGGGGAAAAGGCACGGGGGTTCATAAGGTGAGTG
>NODE_199_length_496_cov_70.413307
TTCCGCTCTGTGGGGGACCTGCTGATTGTCAGTTAGTCTGAGAGGTCCTGTGTCAGGTGC
TTTACGCGCGCGCACACACACACACGCTCACACAATCGGGCAGGTATGCACGCATTCACA
GACGCACGCAGCAAACTGAAAGGCTATTGGTACGCAGCTTCTCCCGACTGGTGTAAGACT
ACCAGAGCGTGACTCTGCATCAAGAGGGATCTGTTTTCAGGATGGGATTTTATGCAGAGG
GACATGTATCTGTATGTGTGTGTGCGGGCGTGTGTCTTATTTATTTACCTGCTGTCCAGG
CTTAATTGGCGACAGCGTGATTCCCTGGGTGTTGATGACGGGCAGGATCTGATTGCCAAT
CACCGTGGCAATGATCTGGCCTTGGGCGTTGGTCAGGAGCTGGGGTGTGATTGGCTGGAC
CTGCAGCGCTGGAGTCCCGCCCCCCGACTGGCTGGTCGGTCCTCCAGAGTTAGGCATTAG
TGGGATGGTTCCGATTATCTGCAGGGAAAGAGTTATGGTCCGATGATTTCTCAGCCTGAG
AGCTGTACCAACACATCCTCATATGAGCACACACAt
>NODE_203_length_490_cov_94.730614
GTTTTTATACACGTGAGAAAAAAAAAGACATCAAACGTGTCCTTAAGCTAACATGTGCAA
ATAAAATATATTTCAAAGTTACGTTTACTAAATGGATGTAAGTTTGTGATAGGCGTCAAA
AGCACAATAAAAGTTTACATAACAACAACAGTATTCGCCGAAATGTTGCTCTTGGCACTA
CACATGCGCATTGGCTGCTTGCTGTCACTAAAACATTTTTCTTCACATTGGAAACTGTCA
CAAGTGACGTCAATCACTGAGCTCTGACCAATTAGAACGCTGGGTGATTGTTTAGCTCCA
CGGGCTGCAGCGCCTACCATGAATCTCTATTCAGTATATCAAAGCGTCCTGCTGCTGCCT
CTCAACCGAATGGGATTCCATGTAGAAACTGAGATAGAATCTAAACTTTAGAAAGTTTCC
TTTTTTTCTTCTTCTATATTTTTCACTGCGATTAAAATATATTTGTCATCATCATTATTA
TTTTGCCTGCTGTCAAGTTATTCTAAAATTAGGAGTAATGAGCGTGGATCCTTTGGGAAG
CGCTGTGATGGACCCTCCGTTTTCCAAACG
>NODE_204_length_425_cov_116.418823
GTGTGTGTGTGTCTCTAGGGCTGCCACGGCCCTATCAGCCATGTCAGGGACAGCTTCGTC
GGGGGTGGCAGCCGGGGAAAAGGATGATGATGAAATTAAAATTCCTCGCCCGGCAGAAGG
GGCTGCTGCGTTTCCACTGGCGGCTGTGCGCATCGATCTGTTCCAGCATTTGACTTTCAA
CCATGACAAAACTGTGGGCAAATTAATTGTTCTCCAGGATATTAGGCATCAGAGTCCATT
AATCCTCTCTGGAGCGCTACGCCACATGAATACTAATCGCCTTTCCAGGCAGAATTCACC
CCCGCTCAGTCGCTCTCTTTCTCTTCCTGCTCTCTCTCTCCTTTCCCTTCCTCTTTTCTC
TTTTCTTTCTCCTCCTCTCTGCAACTCTCACTTCACCCTCCTACCCTACCTTACTCTTTC
CCACTCTTCCCCCGTTCTCTCTCTCTCTACCTGTACTCTCTCTCTTCTGTTCCCTCTCTT
TATTGAGATTCTCTTCTGTTCTCTc
>NODE_205_length_88_cov_54.454544
GTCACACCCAAACACATTCAGGGTTTATCCAGGGCTACAGGGCCATACTCCCCCAAACAC
ACACACACACTCCTGTGTCTGGCTTGATCTCACAGGCCCTAGTCACACCCAAACACATTC
AGGGTTTATCCAGGGCTACAGGGCCATACTCCCCCAAACACACACACA
>NODE_206_length_501_cov_54.129742
GCTGCATATATCTTGTGACATGGAAAGAGTCTGCAAAGAGATGGACACTATAAACAAATC
AACACATCAATTTCTCAAAGCCTTCTGTAAGGCCACTGGGTCACCTGTGTTTGTTCCACT
TCTATCACTCACTCAGCTCTGGCAGGTCAGCCATTTCATGGCCAGAGTCGTTTTTTTTTT
CAATTCAGTCAACAAAGCTAAACCTGGCACTGTCTGTTTAGCTAGAAGGCAAACTGTCAG
GAAAAGTAAGACAAATGGGGTGTCCTGATTGACTATTTCCTTAGATACTGAATCAATGGT
CTTATTATCACAGCAATTACAGTACTAATACAAACAGATGCTCTGGGTAGACATCTGCTT
AGAAAGACAGCTAGGTTCCACGTCAATAGAGTGAAGAATGCTAGTCCTTTCACACCAATG
TCTCACACCAATGACACCAACAGCCTATATAAGATTCATACTTTTGGATGTCTGAAATGC
GGACAATACATCTAAAAATAATAGCTTTGAATAAACAACAACCATAATTGTGTCTTAATC
CATTAATAGATAATCTATTCCAATGGCTATAGTATTTCAGc
>NODE_216_length_519_cov_109.433525
GTCCTTTGTCAAAAGCAACTATGCACTCTACCGCCCAGAACAGTTTGGCAACAGTGAGAA
TACAAATGTTGTCAATGTGTGTTAATATTTTATTTTAAAGCACTGGCCTTTCTAGAAGCA
AAACATTTCGATTTCCTAATGAATTTAATTATGAACATTTTGGCAACAATACCCATGGTT
TACTTGTGCATTTTCACCCTCTACAATCCGCACTTATTTGGTATATTTTTAACGATGTAA
CTAAGCAACAAACGTAATTGTCCCTTTCGAAAGCTTTTGTTAGGCCCTCTAACACAGTCC
AAATATACATAATTAGGCATAATGTCCACAGCTCATTATAGTACGCATGTGGGTAGTTAA
ATGGACCAAGAGCAGAGCTTCAATGAATTGAACAGATTCAGTGGAAATGGAATTTATTCC
TTTCCTAGGTTCATATTACATTACAATTATCATAACCCCTTTTCACACCGCGAAGCCATC
AGTGCGTCTCGGAGAACTTGGGTTCATCCGCGCAGCCCCGGGCCCTGATGGCCACCGCAG
CGTGCTCTGTGGACTGTGTGCTCCCGCTTTTTACTGACCTTTGTTTTACCAGCGGAAGt
>NODE_217_length_582_cov_169.666672
TGGCAATATTGCTTATGTGAAGAAACTGGGTTTGATATCTACTTCAAAAGAGAATGTAAA
ATCAATGAGGACACCTTGATTTTTTTTTTACTTGGTGGAGAAGCAACTTAAAACTCATCA
ATTGAAATATAAAGATGAACACGTGTTTGACAGGTGAAAGGGCCGTGGGATTTCTGTTTC
CCTCTTGTGAGACTTCTTCAGGCACGTTTAAGGCTAAGCTTCATGTGCAGGACCCAACCC
AAACGGAAGCATCAAACCCTGGGCTTGTTTCCCCTGCTCTCCTTTCTAGGGTGGAAGTGT
GTGGGGGAGGAGGGGCGACTGCAGCACCTCCCGCTCTGGCCCCTAATCAGCCAGGCAGCC
TCAGCTGCCCCCCTCGGACCCCCTGCCAGGGTCCCTATCTTCCTCTGATCAAATATTAAT
GTGCTATACTCGGCCTGCTCACTAATCCAAAGCCAATTAATATTATCTGTCAATTATTTA
CAGATCCGGAGGTGCGGAGGCGATTCCCAGAGGACTACATCGACCAGGTTTGGAATGCAT
AATTAACTTTCTCTTTCTCAACCTCTTCCCTACTTCCATTCTTTTTTTTTTTCCTTTCTC
TATCTTTCACGTGTCCCTTCCTCTTTCATTTGGGCTTTTCACTCTTTTTGTTTGATGTCT
Tg
>NODE_220_length_462_cov_42.158009
AAAGCCCTTCTCCACAATCAGAAAGATATAATCCACTGGGATGGATGACAGAAAGTCCAC
CACAAACCAGCTCTTCAGGTAGTTCAGCTTGATGACCTTGGGGTCCAGGATGATCTCGGA
GCTCTCCTCGTTGACAATGCCCGTCCGGAAATTCATGACCAGGTCGACCAGGAAGATGGT
GTCCGACGCCACGTTGAAGATGAGCCAGGTGGTGGTGGTCTGCTCGGAGAAGAAGGTGAT
GCCCACAGGGATGATGATGAGGTTGCCCATCATCATGATGAGCATGATCAAGTCCCAGTA
GAACCTTGAAGGAAGGCGGGAAAAAGGATTTGTCAGCAAAAAAAACAAATTGGTGGCAAA
GGAAGGTCGAAGTAGGATGTTTCAGTCGGCCTCGTCGTGTGTGTGTGTGGAATATGGCTG
GATTTGATCATGTACCAAGAACATATTTTGTGCCAACAAACGCGGTGTACGGACTCGACC
AAAAAAGGTCTGTAGGAACACACATGTCCGCATGGACTAACCTGAAGGGGTGTGTTCTAT
Ac
>NODE_221_length_523_cov_90.738052
CAGAACTCCCTTTGCTTTACAGGCCCAAGGAGGGGCCCATCCTCCAGTCAGGGGCATCCT
GTACTGTTTTTTTTTTTTTTCCAGAATCTTCATGGTTCCCCGTGAGTCACACGTGATCTG
GTTCCTCCACAGACTCAGATCCAGTACCTGAAGCAGGTCCAGCTGCCCAGCGCGGCACGC
CTCAGGAGCTCCATGGTGGACCCGGCCATCAACTTAGTTTTCCTGAAGATGAAGGGAGAG
CTGGAACAGACTAGAGACAAACTGGAGCAGGCTCAAAATGAACTGAGTGCCTGGACATTT
ACACCTGATAGGTAAAGACTCAAAATAACTCCTCCCCCTCCCTCCAAAAAAGGTCAAGAC
TTCCTGTCCCATCCCCGGCCTTGCCCCCCACCCTCGGCTGCAGGAAAGCAGGGACGTGGT
GGTAGGGGGATTGAGACTCGGTCTAAAACAGTAAAGCCACACTGCAGTGTCTCCTGATGT
ACTCCCCTGCCACATAGCCCTCCTGGCCAAGGTGACCTTTGGCTGTCAGCCGCCCCTCGC
CCCCCGCATCGGGCCCAGGGCCAGGAGTCGGGCCTGCTCATGAAGAGAGAGGGAGGTCAT
ACc
>NODE_223_length_112_cov_23.812500
GACAGCAGGAAACAAAGACAGAACAAAGGAAACTAAGACAGGCAGCAGGAAACAAAACAG
AAGGAGACAGAGACAGACAGAAGGAAACAGAGACAGACAGAAGGAAACAGAGACAGACAG
AAGGAAACAAAGACAGGAAGAAGGAAACAAAGACAGACAGCAGGAAACAAAGACAGACAG
CAGGAAACAAAG
>NODE_224_length_478_cov_55.751045
TTGGTTTACTTTTGCAAAACAATGACTACATATTGAAATCTGTTGTTTTTTCATGTCACC
TGTTATTCTTTTGTTTCTAGAAGTTGCTGAGGACCACACAAATGTTATTTAGGCCCTGAT
AAATAAACGCATTGAATTGAAGGAGGGTGCACTTTCTTTTTCCATGACTGTGTGTGTTTG
TGTGTGTGTATATAAATATATATACACATTTTAAATTCCTACTGCATATCTGAAATTACG
GAAAGTACCTGCTCGTATTTCTCCAGCTCAGTGTGATAGATGTTGCGTATCTGGCTCAAC
TTGCTTTTGTAGTCAGAGTGCTCCAGTGAGCTGTCCGGTGACATCCCCCCTGAGCTTGTA
GCCGCGGAAACGGCGGCAGCTGCCCCTCCCCCCTTCTCGGGTCCAGCCACGCCTTCGGCC
AACAACATGTTGTCCAACCGCACGAGTTGCGGGTCCTGTTGCTCCTCCTCCTGTGCGTTA
CACATTGATAACCCTGCAACAAGTAAGGTGTTAATAACATGTGTCCTGGAAAAGTATTAT
TTTTATTCCCCAATATTa
>NODE_225_length_532_cov_95.146614
AGGTGAAGCTCTGAATGTCATTATGATCACGCTTAGAGCCCGCGTCTGGCTCTGGGATGA
GGCCGGATGAGCCACTGAGGGCGGAAACAGCTGTTTGTCATGTCTTTTCACGGCCTGTCT
CACTTTCTCGTGTGGGTATTTTCTGAAGTTTGGTTCTGAATTTCACCACGATGCACATCA
GAAATGAGACTTTGTGTTTAAGATTTCCCTTCCAAGCTCATTCTGCCTGTGGGACCTGCT
TCTCGGGCTTTTCATCAGCTGCCATTTTCGACGGCATGCAGTAATTTCATGGCTCATTGC
AAGCGCTGAAAACCTTTGAAACTGCAAATGTTAACTTTGCCTGGCCTGGAGCCATTTAGG
AAGCGATTAATTTAGCAAACAGAAGTGAGACACTTTCTCCTCCTAGCCTGCGCATAATTT
TTGGGCTTCTATCTGTATTTGAGTTGGAGTTAGCAGTGTAATGACAATTTTTGTAATTGT
GGCTTGGTGAAAACGGTCCTACCTTTCCAACCCTAAAGTATCTCCCCATCTCCCACTACA
CCGGTCAACATTGTACAGAAAGAGCAGAGCATATGCTGAAGCAGATTGGGAAAAAGAAGA
ACAACTGACAAt
>NODE_226_length_274_cov_36.726276
CTCACCCCTGCAGGGCTTTCACAGAGACTGAGATCTTCAGGTTGTGTCCCAGGACATGGA
GGGCAGTCAGGATGTCAGCCCACTGAACCATCTCCCCCAACGGCCCCCCCTTCAGCACCT
TGGGGCTAAACACGTCTCCAGACTCCTCGGTCAGGAAGCCCACATGCACCAGGATCTACC
CCGGGAGGGAGAAAGGGGCAGAGAGAGGGAGAGAAAGACCTTCAAGAAGTGCCTGATGAT
CCATCAGGTATTATAGCCAATGGAAGGACATCAAACAGTGATGTATTTTGATTGGCCAAT
CCAAATGCAGACAACAGTGGAATTAACCTATTGAAAAAAAGGTTTGGACTGAGg
>NODE_227_length_175_cov_247.600006
TCTCTGTTAGCAGGGAATCTCTCTTTGAGAACACAGATTTCTCTCTGTTAGCAGGGAACA
TTATGCTAAGCCGTCAACATTGGTTTTATGTTGCCATAGCAGCCTTGCTCCTGGAGGGTT
GTGACCTCTGATGATTACAGTACAAAGCTTATTGGGTCTTGAAAACCCCTTTGAAGAATA
AACTCTTTGATGGTTTATATTTATGCAAATCTCGTAGATATGATTTCTCCAACTGAGATT
GAATAGCGAGATGAt
>NODE_228_length_344_cov_132.011627
TGACATTGCTGCTTGAAAAATGGTGGTCCTTTTTCATTGTCAAGTGTTACAAATTGATGA
AATGAGTTCATCGATGTTCCATGGTCATTATCTCTCCAGTGGCACTTTGTTTTACAGACA
GTGAGAAAAGGGACTGTGAAGATTAGGACTCAGCACAGTTTATCAAACAAAATCTAATAT
CATCCATAAAAAGGGAATCTGGAAATCAATACTTCATTACTAAATTGTTAGTGGGGATGA
AGAGTAATTGTGAGAGTTCAGAGATGTGTCTTGGCTCACAGGCCACAGGAAGTTCAATGT
CACCCGGGAAGCTATAAGTGAAGACACTGATGGGAAGAAACACATCTAATGGGAGCTGAA
CAGTGAACTGAGGACCTAAGACAATATAAACCTTTTTTTTTTTTTTTCCATGGTTAGGAc
ttaa
>NODE_233_length_228_cov_82.793861
AGGGTGGTGGCGCTGCGGCCGGGGACGGGCCTGTCGCTCCTCATATCTCTTCTGTGATTG
GTGGGCCCGCCGCTCGACTTAGCAGCTCTCATCATTAGCCGGCGCCGCGCGGCTAACGGG
TGGCGTAGCCTTTTTTTACACTCAGCAGTATCACAGCTCCGATCTGTCACCCTTCGCCGG
GCCTAATGTGTGAAAGCAAGACGTGTTGCGCCTATTAGCACTTCCTGGCAAGGCTAGCCC
GCTGATCCCTCCTCCTCGGGGAGCGGAGCAATATGGTGCTGCGCGGCCACCCCCCCCCCA
CCCcccgc
>NODE_234_length_490_cov_89.071426
TCAAATTTTACAAAACCATGTTCTGAATTTGAGGTAAATGCAGTTACCAGTATGACCTGT
ACTGACATTCATGCCAATGACACGGCTGTTGTTTAAAGAATTTCAAAAAGGAAATTTCCC
CCCGGCACCATCAGCATCATATAACGTGCAAAATGTATCCAACATAATGTGACTTCATCC
CAAATGACATTTTATTGAGTTTACTGCAATTTATGTGCATTTGAGCCAAATTGTTAAGTG
TATAAGAGCTATATTGTGTATTTTATTAAATTAATATATAGTTGTGTTGCAATATACATG
GGCTTATATTGGATTTGGCAAGTGTTGCCTTAGTAGGCGTCAAACTCTATGAGTTTAATT
TAGTTTGGGTTTTCTGGTTTCGGGTGTTCCTCTGTGCAGATTGACCTGTGGTTTTAAGTA
TAACTAAACACAAGCCAGCGGATTTATACAAACAGACAGCCAAATAAAAGCAACAATCAC
ATGCGGTTAATCAGAATGAGTACTTTTAAAAATCTTAATCTCTACCGAGCAGCTATTTCC
AACTGTTTTCTTTTCGTCAAACCTCCCCCc
>NODE_235_length_481_cov_78.611229
ATTTTTCAGGGATTTGTAGGTGTAATGAAACAAAAGAACAAAGGATGCCTTAGAAGAGAG
GCTGCTTACAAGCATGGAATCTGCTTCAAAGCACACCAAATGGATCTAACGTTTCCTCCT
GCCTCCAGATCATGATACTTAGCTGAAGCTGCTGTTACCTTTATGATCCCTCCATCTATG
GCGAACTATAGCCATGCAGGGGACCACAACATCTTGCAGAATGTCTCTCCTCTCGTCACT
TTCCTTAAGCTGACCTCCCTGGGTTTTATCATCGGCGTCGGCGTGGTGGGCAATCTCCTG
ATCTCTATCCTGCTGGTCAAAGACAAGAGCTTGCACCGTGCGCCGTACTACTTCCTGCTG
GACCTCTGCGCCTCGGACATACTGCGCTCTGCCATTTGCTTCCCGTTTGTGTTCACCTCG
GTCAAGAACGGCTCCGCCTGGACGTACGGCACGCTCACCTGCAAAGTGATCGCCTTTCTG
GGGGTGCTCTCGTGCTTTCACACCGCCTTCATGCTGTTCTGCGTGAGCGTGTCACGGTAC
CTCGCCATAGCGCACCACCGc
>NODE_236_length_546_cov_138.388275
GAGATGCCTCTTCTTAATGGTACAACTCCTTAGAGTTGACAAAAATCAAAATAGAGAAAA
AACAACATTCTTTATGAATGTGTTCTAGGTTATGTTGGATGTATTCTCCTTGTGATTATT
TGACATTTGGGTTTATTTGCTATTTCATTTAAAAAAAGAACATTGAGCTTTATAAATATT
GTTTAGAGTTTCTACCAGAGGGATTCTAAATTAACTCTTGACATTACAAAAACTTGTATA
TTTTTCTGTGTGCCAATTTGTAACATATTTTGTAAGTGTATATTTTTCTTAGAAAGTGCT
GTGAAGTATTTGTGTTTAAGTAACCTTTTTTGGACCTCTAAAGGTATTTAAAAGGATGTA
AAATTACAAACTTCTGGTTTTAAAAACCAAAATATTAAAGTGAATACAGAAAAAAATTAA
ATTGGCATATTGTTGGGAGTTTTGTAATAAGACTAATCTTGCTGTGAGAGTGTTATGTTA
TTGTGCGAAACACAAGCCAATAAAAATAAATGTAATCTGGAAAGATGTTATTTTAAAATT
GTGCACTTTTTGCTGTTTTTTAGAATTTCTTGTAAATTATTGTTTTTGTTGTAACAGTTG
CAGAGGTTTAAAATATTTGTGATAAg
>NODE_237_length_485_cov_98.630928
ATTGCTGGAAGCCTGGCCCTGGTTTTTGTGTTTTGTCATTGATGGAAAATGGCTTTCCAC
AGAGAAATGAAAGAGATCACACTCACCAGTCTTGTATTGATTTTTTTAGGTGGGTGGCGG
CATTGGTGGGTAGCTCAGGCAATGGTCTTGGAGCAGATGTCTAATGGTGTTTAGAGAGTC
TCCACTTTATCAAGCCAGGCCAGCACTGACAGTTAGATGCTGGAGGGCAATTAAAATTAA
AGCGTGCCTGATTAGAATATCATATTCATCTGGATGGTAATTACTGTGTCTGGCTTGGTT
TAAATAATTAATTATGCAAAACCCATGCAGCTGCCACTGGCTAGAGTTAACTGACTTTCT
GTCAACATCTCACAGTTCTAGAAAGGATAAAGAGATTTGGGAAATAAGCTCTTTAGCTGC
TCTCTCTAGGCCTTGCTGGGCTGCACAGCTCCAGTGAAACAGTGGCTGCCTGCCCTCTGA
CTGTGCAGGTGGCATCTTGGGGACACTGTGTTTGAAGATCTGTACAACAGAAGGGAAAAG
AGCTCCCTTTTAAGGACGGCACCTc
>NODE_239_length_404_cov_83.017326
GTGGGGGAGGGGGTTGGATTTGGGAGTCGGGGGGGGTTTAAGGGAGTGGGTTGGTGGTGG
GGGGGGGGCTTCCGTAGGTTCTAGGGCTCGGGGTGGGGGGGACATTTGGGCCTCTCTCAT
TAACCAGCTGCTCCCTGTTTGTCCCTGTCACTTGTGTGTTTTAGAGGAGGATGAGGCTGC
AATTGAGAGCTCTGAGTTCAATGCCACGTCAGTAGCTGATGTGGACAGGCGGGTGAAACG
GCGGCTGCTTATGGGTAACTCTCTTTCTTCCTCTCTTTCTACGTGTTGCCATGGCGCTTG
TGCTTGTGTCCCGTTCCGTCCCCCCACGCCCTCCCTTTCCGTCCCTCTTCCTCCTCTCCC
CCGCCCTCTCTCTCTCTCTTTCTTTCCGTTTTCTTTATTTTACCTCAGTGTTATTTGGTT
TCCCTCTGCTTCCTCTCTCCGGTCCGAGACGGTTCCACACGCCACTGCTAATGAAAGAAC
CCCc
>NODE_240_length_326_cov_58.659508
TGTGATACATTGATATTGTAAACGGATTTTGAAAGTTTTTTGGTATTAACAAAAGGGATG
TGCATTCCGCTGACGAGAAGAATCTTTATATGTATTCGGATGAAGTAAGGATCAGGTATT
AGATGAATGTGAGGTGTTCAGTTCTATTACTGCCTCACATCAGTTAGGCATTATTACTTT
ATCACTGCTCTTTAGTAGGAGATTGGGTGTGTGACCAAGTTTGGAACACACTCTTCTTGC
TCTCGGCCGTGTAAATTGTAGATTGGCTCATTGCTTTCAATGATAAAATGTAAATATTGC
CAGTTAAGAGAATATCGACTCAGATTGCTCTCGAGCTGTTTGTCAAATGTTGTGTTGATG
TGTGTTAGTGGATGCCAGGAATTTAAAAAAGGTATATGAAcacaca
>NODE_241_length_556_cov_58.888489
CCTGTCTCACAGATAGACATTAGTGCTGGAGTAGACACGTTGGGCGTTTGGAGAATCGGG
AACGTTACGGTCAGCAAAACCATTCCAGGGCTGTTCCGTTTCTGTAGGGATTTTGACCGG
AAGTGCGGTGACAGGAGGACTACCTGCCCCATTTATTTACCCCGCCTCCCCCTGATGAAG
AAGGCAGAATGGGGTGATTAACGTCCCCATCTCAGCAGGTGGAGCAAAGGAGCCGCTCGC
TTCCCCGTGTAAATATTGTGCTAGTGGAATATGAAAGTAGTGCAACTGCAAGGTACAAAA
ACACCCGGAAAAAGATCAAGAGAGGGTCTCACATCAAGGAGGCCCCGAGGATGTCTTTGT
TGTCAACTTCAGAAGCATAGCGAGCAGCTGAGGAGAGAGGGAAGATGCCAGAGAAAGCTC
AAAGGCTCGGGTTTGGCCAAGGTGATCGCTACGCCTCGGCAGAGTGCCTTCTGGCGTGTG
TGAGGGGAAAGAGCTGGCAGCCAGGCCAGAGGGCAGAACCGCACCTTCAGCACCGGGCCG
GCCCCTCAATCTAGAGAATAAAAGAAATCAACTGTAATTGCCATCATATTGACACCCTGT
GTGTGTGTGTGTGTGCACGTAAGCGTGCATCCAGTt
>NODE_242_length_359_cov_57.398327
ATGGAGGACACTGCTCGCCTGCCTGGCTCACTGGCTGCTTGGCTGGCTGGCTGGTGCCTG
GGGAGGGCTTAAGCGAGAAGGGGGGGGCAGGGGGGGCCTTAGACCACTAAATCAGTGCAC
GCTTGTCAACATCCTCGGGCCACAGGAATTACTCGAGTGAAAATAACAAATGGCTGTCAT
TGCCGAGCCCAAAACCTGTGATTATAATTATCACATCCCCAGTGACCTTGCATAAACTTT
AATCTCTCTCCAATGGAGCATTTAAATAGCCTGTATCTACTGCCAGGGGGACCAGGAGTC
CTGGGCCAAGCAGCACAGCAGAGGAGCACTGATTCACGAAAGAGCTATAGCCACAGCCTC
TTGCGTGTGAGCGCTTGCAAGCGGTGGGGGAGAGCACTCGTGTGTGTGTGTGTGTGTGTG
TGTGTGTGGTGTGTGGTTt
>NODE_243_length_367_cov_103.376022
TAAATGGCCGAGGTGTAGGATAATGTTGCCTCACAAGATCAAGATGGTCTGCGAGCAGAG
TCCCCCCTTCTTAGTCTCCAGACGTCTATCAGGTTTAATCTTTTCGTTAACCCCGCCCTG
CCCGGGCTCGCTCCACCCAAACCCGCGCTCATATATTCGGCCACGAGCAGGCGAAGGGAA
TCGAGCTATGCTAAACAGTGGTTGATTTAAACCAGGGGTTGACCTTTGACCTGGGCTTGG
AGGATAATGTTGAATGCAAGGAGAGAAAAGTCGCGTCCCCAACCATGAATCAGGCCTCTC
GGACATTATTTCAAAATTGCTTAGTTGCATAGAAGTCCCTTTAGTGCTGAGCGGACTTTC
ATAAAATTGATTTTCTGAGTACACCCTTTTAGCGGCTATAAGCTTGAAATATGAACCCTT
CATTGCTGAAAGCATTTCATTTTTTTT
>NODE_249_length_404_cov_49.324257
TAACTCAACTGTAAATTGTCTCCTTTGGATGTCTGTCTTGCTAAAAGTTCCCTATATGAT
TCATGATTCAGATTGCTTTTAACAGCTATTGGCTAAGCAATATGGTAAATGTACAAGGTG
ATGCAAATGGCATTAGTGGGAAAGGATGCACAGGAGCATGTAATGCAGTCAATACTACAT
TAACTACTGATGCCCAATTACAGAACCAGGGAGAGTGGCTTTTAGGAGCATTAGGACTTG
CAGAAAAGCTTAGATCACCTGCTGCTCATTGCCTAAAAGCTTCACCCTTTGCTTGCTGGG
GCCAACCAATAGCACTGGCATTTTGGCAGGACTGTGGAGAGCTGTTAGGAGCTGCTCTCA
CTCATAACCACAGCTGTTAGCATTATTCTGGCTTGTAGGCTTAAATGCTTATCATTCCCT
GAGTCCAGACTGACCACAGTATCCTGAATCTGGCAAAAGGATTGGCCTGTTTGTTTAGTA
TCTg
>NODE_250_length_524_cov_34.725189
CATAGATGTATGACATCATCAGGAACAAAAAAGCCTCAAGAACTCATAAGCTCCGCCCAC
TTAGATTTTCCGCCATTTTGAAAAATGTGAAAAACACTAAAATGACATCTTCTCATGAAC
CATAAGAGCCATTGAAACGAAATTTGGTATACATACACATGACACCAGCGCCTACATAGT
TTGAAAAGGAATAGTAGACATACCACTAAATGACAAAATGACAGCCAATCAAATATGTAC
ATCTAGAAAATGAAAAAATACATAGAGAGAAAACATACAAAAAAGACAGAAATAGATAAA
AGTAAAAACAGAAAGACAGAAATGAAGAAAGAAAGACAGAAAGAAGGGAACAAAAACAGA
CAGAAGGAAACTGAGACAGACAGAAGGAAACAGAGACAGACAGAAGGAAACAAAGACAAA
CAGGCGGAATCAAAGACAGACAGAAGGAAACAGAGACAGACAGACAGAAGGAAACAAAGA
CAGACGGAAACAAAGACAGACAGAAGGAAACAGAGGCAGACAGAAGGAAACAAAGACAGA
CCAAAGGAAACAAAGACAGACAGAAGGAAACAGAAACAGACAGAAGGAAACAAAGACAGG
AAGA
>NODE_251_length_178_cov_16.292135
GCTCCAGATCCGGTGTGCAGATGGAGGCCTGGGCCCAGCGCTAATCCCTGCGCTTCCTGG
CACTGGCCAGTCCCATGGAGAAAGGGAACGGGGGTTGAGAGAGAGAGAAAAGGGATGGTG
GGATGGGACAAGGGCGACGAAGGACTGAGAGGACAAGAGACACCGACGAGAGGGCGGCAA
CACGCGTGCAATTCGGTTCGCAGACGCAAATCAGACACATGCTAATTAACCTCAGGCAAA
TCCGACTCACTCCATGAt
>NODE_252_length_419_cov_138.033417
AAGGAATGTGTCCACAGCGGTGAGATCTGAAGAGAGAGAGAGAGGGAGAGAGAGAGAGAG
AGAGAGAGTAGCTTTTAAAAGGATTTTGTCGGTTATTGACTGGTTGCACTCTTCTGCTAA
TAGCCATTTAAAGATTATGGGCCTGCTGGTGGAAATCAAGGCCTCCATTGTTCTCCTTAT
TGCATTCTGGCAGATGGGGGCTGACACAACAACACACACTCTCCCTCCGGGCGCACACTC
GCTGCACGGCCCACCTCCATCAGCAAATCCTCCTATTGAACCGGCCATAATAACTGCCCA
TGAATTATTAATCTAAACACGATATGGAAGGCGAGGGAGAGGAGGGCTGTTGGTTGGCTG
AGTGAGATTGGCATTCGGGTGCCAACCGGAGGAAAAGGTCCGTCCAAAGAGTCCCAGGGT
GCCCATTTCTCGGAACATGGCGAACATTCCGATAACTGGCACGTGGAGATAAAATATATA
TTCATTAAATGTCAGATTg
>NODE_253_length_427_cov_54.510540
AACCACCAAGAGGAGTTTAGCCTTGCCACTGTGCATTTGGCTTGCGTCTCAGGGGTTTTA
ATTCAGACATGTTTTGCAGCGCTTTGTAACAACTGCTTTTGTAAAAAAACACTACACAAA
TAAATATGATTTGGTTTTATTTGATCTTAAGGAGTTAAATAATCAAGGCGCAGTGTGCTC
ACCTGCTGACTGATGGATAGAAGGAGGATAAGTGGTGTAGCCACCGTTAAAACAGAGCAG
GGCAATGGAATATCTCCAAATGGAAGTCAGAAGTGCGTGCAGAGATAAGCCTGATGCGGT
TTATATACCCAGAGAGCAAGTGCCCCTCTTCTGATATTGTCCAAGTGCGTTTGCATAGCT
GGCCAAGTGGTTCTGCTCATGCCTCGTCTCTAACATTGCATGATGTTTGTTTTCCCCGTG
CTATGACGTGAGTCAAAATATTGGCCATATGTTCATCGGCAATAAATTGTTCACAAAGGC
AAACACTGGTCCCTCTTGATGTGCTTc
>NODE_254_length_283_cov_61.961132
CCCCGCAGACAGACAGCAGGCCAGCGTGCGCGGCACACTCCTCTGGAATACCAATGAGCA
GGAGGACCGGGCCCTGGAGGTCAGAGAGCAAGTCAATCATCTCACCCATTGCCACGGCGC
CCATCGCCACGGCGCCCAGGATCAAATTAGCCTGAAAAATTCAGGGGCCGGGAGAGCTGG
GTGAGCAGCTGTCAGGGCCGGGAGAGGCCGGTCACTAATGAACCAGATGAATAGTGCAAA
AACTCCAAAATAAAAACAGGACAGTTGACATTTTTCATCTGTCAAAAGCACAAGATGCAT
GAAAATACGATAGTCCTTGTTTAACCCTTTGCTGGTTACAGCTGCGCCTCCCCCCCCCCC
CCc
>NODE_258_length_621_cov_125.576492
TTCTGAATTTCCCCTAACCCCTCTCCCCCCACGCCCCTCTTTCATGTTAATTACTCTTGA
TTATTCCTGATTCTGCCTTGTCAGTGAGACGTTGGACTGCACAACAAAGACACACTCGCA
CTCACACAGAAAGAAAGAAAGAGGGGAGACAGAACATTCACTGGATATCCATTTGCATGA
AAATAAGCCACACTGTTCAAAAAGCAAAAAGTGGATTGAAATGGGGACTTGCCAAGAGTG
CAGTAGTATAATTAGCATTCGCCCAAACAAACGAGCTTCAACAGAGCTATAATTAAGTAG
GCCTGTAATTAAGTGTATGCCCTTTATCATAATGATCGTGGTTACAATGGTGTGATGGCT
GCCAGTTGATTATTAATGGTGTAACCCAAAACTGCACTGAGCCTACACAGGAATCAGAGT
GTCACGACTGTCAGGCTAGAGAACAGCCCTTTGTTTATCAAATACATGGAGGCCCAAATT
AACACCGGGTGACATGGCAACACAATGGCTCTCATTTATAGAACTAGGGAGAGTTGGGTT
CTTTTCGTAAGATTACAAACAAAAAAATCTCAGGTACAAAAGGTGTACTAGTAAGAACTA
AACAAATTGCAAAAGGCCAGTCATGAAACAACTGTTTTACTCACAGTCTATTAATTGGCT
AGTACATGAATAAGAAATCATATTTTATTCAACTTAATCAa
>NODE_259_length_450_cov_195.833328
AATGGTCTTAACTTTAAAAAGGTTGCACTAAGTAAAATAAGTAGGGGAAATTAGCAAAGA
AAATCTATTAGTGAAGAAGAATAGTATTATTTTCATTTAGAGTTTCAATAGTGTTAAAGA
TCACAAACATATCTCTCAAGTCCGCCCACCTTCAAAGCTACAAACAAAATTGCTTTCAGC
AGTTTATTTTTTCCTTTCTCCGGTTTCAGTCAGCCCAGCAAACAATCCTCTTGTTAGCAA
ACTGTTAAGACAGGAGCTTGGTGCACAAATTGCACTCGACCAAGCGAATTTGTTTTGCAA
GGGTGACCTGTTTAATCATCTCATTTTCTTTTGCGGACGTTTATTCATCTGGTTTCCACG
GTTACAGAGAACATTAAGGGGCTACAGTAATAAGGCTGGAGAGTCAAACAGGTAATAAAA
AAATTAACGCTATTTTCCAGCAGTCGAGGACAGACGGGGAAATGAATCAGGGAGGGGTGT
GTGTGTGTGTGTGTGTGTGTGTGTGTGTGTGTGTGTGTGGTGGCTGTGgt
>NODE_260_length_556_cov_96.568344
TTATTCCTCATTGAATGAAATATCTGAATTATGTTTAACTCTACCCATTCTGTGGGGGAA
TGGAAGCTCCAGAGCGTCCAAACATTCTGCACGCGGATTTGTATTCATTGCACCCCTGCT
GCTATTGATATCATTACACAGTGCTCTCCAGCTGAGAGGGAGGGCTCGGATGGGCTGACG
GGAGCTCACACTGCCTCCAGCCTTAATGAGAAGTGACACTGGCTCCAGGTCGGCCAAGCA
TCCACCGGAATTCAATGGGAGCCGCACTTTCCCAGTCAGCGCATTAGATCAAAGATCATT
ACCTGCTAATCAAAACACATGAGCGCGAGGGCTTCCCTTTGCTTAGCATTAGCGGTGGCT
AACGGATCGGTCACTTCAGGGCTTCCAGAGTACTGGATATACTCCATCTGCCCTCCTCTT
TAGGAAAATGGGACCTACACCAAACAAACCTTTTGGGACAAGGCTTGTGTGACATTCCTG
TAGTGGAATCCAAGCTGATTTCACTTGATCCAAAATTTAATTAGTACATATAAATAAGCA
ATTGGACTCCAACACTAGTTCTGGATTGCTGTCTTTTCCGAAACTTTACTTAAACTGATA
TTGGTTGAGTATgtctgttcattgatgtgttatgga
>NODE_261_length_586_cov_45.049488
GAAGCCATTGAGAAAAGCAAGCATATTCCTTTAAACTCAAAATGCAAACTGCTTCCCAGA
ATCCTGAGACACTCCAGTTAAGATCAGCACTCTCCATGAACTATCATCAAAGAAGTGAAA
CCTGTGCTTTTGACACGTGAGCAGAGATCGGCCCCCCACTTTAAGATGCGTCTCTCCACT
AAACTTCCTCCCTCCATTAGACGTTTTGTCACCAGAATATGAATCTTTAATATGGCAATA
ATTGCACCAGCATATTTGCTGTCACCCGCCATTAGCTTAGATTAATTAGCCCATTTAGTT
TAGCTTAAAAAAGCGTCATCCGTGAAATACGGTCCATGTGGAACCAGAAAGCTTTGAATC
AGCAGAAGCGAGATTGATATCTCATGTAATGTCCCCCCCGCCCGCCCCCCTTGTCTTTGA
GATCTCTAAGTTAGTTTGGTTTTATCTTGACTTCTTTCAGTATCTTGCGCGTAGTTTACC
AATGCTTTATTTTCTTGTTGTGTTGACACATTTAAAAAAAAAATTTAATCTTCTTTCTCT
GGCTTTATTTACGGCGATGTCACTTTTTTATGTGTCGCTCAAGCTTGTTTTGGCGTACTT
CGTGCTTGAGTTTTTTTTTTAAAGACGCATATTTAGTGATCACTTTTCTTGTCAAAAGAG
AGCTGg
>NODE_262_length_391_cov_141.352936
CCCCCCCACACACACACCGCCCCCCTCCCTCCTGCTGCTCAATCCATCCAGTCGCTGTCA
CAGCGGGGGAGCAGACAATCTATCAAGGCATCGGGACGCATTCTCCTCACCTGAGCCAAG
TCTTTAATGAACAGCCAACATGATCCCGGCTGACAAGCAGGAAATGGATGTAATAAAGAT
TGTTTCTGCATGCTCTTTGCATCCCTGATAAATCACCTTGCTGTGCAACAGATATGGAGC
CACGTGGAAATGGGATTTCACACGGCGACGGGCAGAGCGAGAGAGAAAAGGAGAGAGAGT
TAGCGGTGGTCTGATTGTGGAGAAGCTCTATGACGCTTTCCCCTTCGCTGTTTCATTCAG
AGGTCAGGCTGGTCTGGGGCAGCAATACGGCCGTTTTCCTGATGTCCGCGCTTCCCAGGG
TTCATCTCGCTGGACCGCTGCGCCACGTCTCTATTCTCCATTAGAGTCCGt
>NODE_263_length_522_cov_149.381226
CATTAGGGAAACACAGAGAGGCTCTAAACGATGTTCCTAATTAAAATGACATGGGATTTT
TTTTCCCTCCACCCGTTTGTGTGAATATATATATATATATTTTTTTGCGTTTACCTTGAT
TGTAACGTTACCTCATTGGCTGCGGTTTTGTTTGTTGGCCTAACTATAAAGGATCTGCCC
GTACCCTTGTGGGTTGGGAAGAATTAGGATTTATGAATTTATTTCCTCTGTTGTATTGTT
TAAACAGCTTTGGTTTAGTTTTGATCCCCTCCTCTTGCCTTTGAGGCTGTTCCACGGTGT
CAGCTGTTGACTGATAGTAAGGGAACTGTCTCACACTGTGAATGAAAGAAAACTAGCGGT
TGGTAAACACTGATAAGGGATAAATAGAAAGCGGTCAGGCAGAGATAGTTCTGTGCGAGC
CCAGATTGTGTGCGGTCTGTAAAAATGAGATTCTGAGCCTGTCCTTTTTATTCTTCCCCC
CCCCACACCCACCCCACACCCCCACCCCCCACACCCCAGTGCTTCATTTGTCTGGAAAAT
CTCCACTGACCCTACTCTGCGGTCCCAGGCAGCACTATTCTCTTTTTTTTTGgggggggg
gg
>NODE_264_length_444_cov_59.067566
GGGAAGGGAGGCAAAGGATTTCTTATGTGCTACGATGCACATAACACTGGAATCATTTCT
CCGCGAAAATCGTGGGTCCAAAGAGATGCATCCTTTGGTCGTTCCCATTATGTTAGTGTT
TATTCAGAGCGAGCTCTGAGACCGATATGAGACTCTGGAGCAGGCAGGAGTGAGCCTTGT
CTCCGTTTGTCTGTGGTGATTGAATTTCTCCTCCTTTCTTAAGACGGAAGTGAAAATCCC
GTGAATGATGCCTGTAGATGCACTTAAGGTTTTAGTTGCAGGCGTCGCTGTGCCTGGACA
GATTTTATATGACACATGAAACTAACTACATGGTACTTAGCCTGGCAGTAAACGAATCTG
AGACCGGTCGAGAAAACAGGTCTATCAGTAGAGGGGCTTGTTTCTGTTGCCTGACAAAGG
GCCTTGCGAAACCACATCAATTAAAAGTTCATTATGTTCAGCACTAGGACAACGAGTAGA
TGCTTTCTATTTATGCACAGCACTTCCCATTATCTAAAACCTGa
>NODE_265_length_338_cov_80.559174
CCTTAAAAGAGAGCTCCCGTCCCAGCTGATTAATGAGAGACTCCTGCATTTGATGTTTCA
ATGGTGACATTTTAAACTTTAAATATTTTATATGCATACGTAGAAGGGGGGGGAATGAAG
ATATGCATTCATGTGGAATAAACGGTATTGCAGAGAAGAAAGGCAGAGCCGGGTATCATT
TTAATAGAACCGTTAGAGTGCGATGGTTTTTCTTGGTGATTTTTATTTGAGGTTTTTATG
TGCGCGCAAGCTGATTTAAAGGCGCACTAAATCATCGGGGAGGGGGAGTAGTGGATTATG
CATTTAATCAAGTAGCAGGCCTTGGGAAAGTGGCTGGCTTGAGTCACCCAGGGCATCGGC
GACAGGCGGCCTATACCGAACCTCAGTGCCCCCCCTTATGATTGGCTTATGAATGACa
>NODE_266_length_263_cov_27.038023
CAGCTTCTGAAACAACATCCCCTCCACACCCTTATCTTGTCCCCCACCCCCCCACCACTT
CATGCTGCACACCAGCGATCAGGAACCACACCTGGGCATGTTAGCAGAGGAAGAGGGCCT
GGCTCCATCCGCCTGTCGACTGGCTCCACAGTGTCTGGCCAGCTGTGATCCTGGCTTGGC
CTCTCGCTGTGGGGGCTGCGCAGCTGGGAAAGGCATGTGTCCCTAAAGAGGCAGAAAAAA
AAGGAGGGAAGACAGAGAATTGGAAAAAAAAAAAGGAACTGAGTTATTTCAAGATCATTA
CACGTGCATCCTCTTTTCTCCATGACATTCCTCTAGTTCCATc
>NODE_267_length_447_cov_77.449661
TACCACAACTTCTTTAATCGACGTTGCCTTTGTGTGTGTGTCAGACAATCTGTGACATTA
AGAGAAACCCGTCCATCGTTTAAAGGCATTTCTCCGTTGGTATTTGAATCCCAGAGCAGG
ACAGATTCTCTGTGTGTAGCCTATAACAAAGCTTCCTCAGACTGCAGCTTCAGCCCAGCG
ACTCATGAAACACTATAGAGATGTTATTGACCTCAAGGTTAACTCATGTCAGGTAAGCCA
GGGAGATAATGGACAAAGAGCATTTCTCTTACAGGTGGAATGACACGGCTTGTCCGCGCC
ATTGGGCTCCTCCTGCACTGACAGATTTTCTAATTCACTGCAGATTCTCATAAAAGTGGG
TGGCCAGGCCTCGGTCAGCCCCACAGAGGGGCCATTCATACTGGGTGGGATAGAGGCCTG
GCCAAATTAACCTGGATTAATTTAAAGGAGCAAAGGGCTCTTTTGCATTCGAATAAAATG
AAGATCAATAAATGAAATGTTAGGTCAAGATGTCAAGCTAGTGCGAt
>NODE_268_length_340_cov_62.532352
TGAGTTCCTACTGTTTTTCTGACTGTTGGTGGCCCAAGCTGTAATCACCCACGGCTTCCA
GAGAAGCTGTAAATTACGCCGATGAGACGGAGCTTTGTGTTCCTGCTGCTGGGGTGCAAG
ACGAACTCACGGCAGCATATTTTGACAACCCGGACTTTAAATCATTGTTTTATGACAGAT
GGGAAAACGTGTGCAGGTTTGGGGAGCTGATTTATGTTCATTTGGGTCTGGAGGACACTA
CACTTTTGAGAGCAATGGGAAACCAGATGGATAGAGAGATACAAAAGGACAGGCTGCCCT
ATACCTTTACACGGCTGCTTACAAATGGCATCCATATGCTTCAAGACCTCGGCCAGTTAC
ATCTCTTTTAGTGTGTGAATGTATGCGTTTGCATGGGGCATGTATGTATGTGTGAGTGTg
>NODE_269_length_282_cov_118.390068
CAGTTTGCGAACTCTCTAGAACCACTCTGGCTTTTTTCCACTTGCGGGAGTTTGCCTTCG
ATTAAAAGTGTGTGAATCGCCTGTGCCTGCTGTTTGTTTTACAAAATCCTTTTCTACAAG
ATAAACTTTTTTTACTGTGCGCTGAGACAGTCCAAATAAAATAACGCAACTTATTTTTTC
TCTCTTTTTCCCCCTCTCTCTTCCCCTCCTCTGCAGGGTCTGTTCATCTTCCTGATATAT
GGGGTGTACAATACTGAGGTAAGGCACTGTGTCTCAAGGCTGACAGTGAATGAGAGAAAT
GACAAGTTGGTGAAGCCTCCCTCCACAGGGACGGGCGAGCGGCGCTCCACTTGTGGAGGG
AG
>NODE_270_length_182_cov_36.214287
CTCAGTTACAGGAGGCCACACGCCGTCTGCACTAGTCACAGCGGCAGCTTCTCCCACAAC
CCACCAGAGAGCCCCAGAACGTTGGGGATAGTAAGTAACCCTGTTGTGGTTCGGAAAGAG
GTGAGCCCCGCTCCCTCTCCCTCCCTGACAGCCGGCCCCAGTCGTAGCGCCTTCACGCCC
CTGCTCATCTCACTAACACGTGTCCACTAACCCTCCGGTTAATACATTTACACCTGAAAA
AAGACCCAGGTGTGTTTTAGGc
>NODE_271_length_667_cov_80.157425
CCTATGCGTATTTGCTCATTGAAAATGTGTTGCTATTTTGCGCTTCGACACTATACGATA
TGGGTATTGTTGTGGTCGAATGGCACACCGAAAATGCCACCATGATTCAGAATCTCAATG
GATAAGCCCGCCTTTCTCGCTGCTCCCGAACTCCTCTGAGTCCAGGCAGCAGTAGATCAA
CTGTATAATGTGTTCGGTGTTCGGTCATTTGTACAAGCAGAACAAAGGTTGGGATAAGCC
AAATTGCAATGCACTCGTGAACCGCGCTCTAGTCTGAAGTATCTTTTACCGCGGGGGGAC
CGAGAACAATTTTGTGTGAGCTTAAAAAAGAAGAAAAAACAAAGGCACTTTCTGAACCAT
CTCAAAGTGGACTAGTGAGGCGTGACATTCCCAGGGTGACGAGACACAAAGGCCGAGGTC
CTGGGGATGAAAAAGAGAATCAAACAGCCACTTTCACACGTCTGCCCTCAACTGCTGCAC
CTCCACACAATAGGAAACAAATGTTGTTAAAAGAGGATCGATTCCATTCATTCTAAAGCA
GCGAATGATGGCAAAACAATATTGTCAAACTGAATCGAGTTGGGCTCTACTGCCACCCAG
GACCTCAAAAAATGGGATAGAAAAATAAATGTTTAGTATTTAAAGAAGGAAAGCTGACGG
TACCGTTAAGTACTAAAAGAAAGTTAGAAGTCCCAGGCACATCATCAAATACGTGCTCTA
CATCGGCTCAGTCCGATTTAAAAATAc
>NODE_272_length_487_cov_116.589325
TTGGTAGCTACTGTTGTGGATTTGTAGTCTTTAATTAAATAGGACACAGCACCTGTTTGA
GGAGTACAATTTCCCTTTTATTACGACAACAATAATGCTGTTGCCTTTTCAACTTTACCT
TGTTGTCGTTACCATCTGTGTGAAGACATTGGATTGCTTCAATTTTGAACCTGAAGAAAA
ATAAAAAAGCTAAACAGTGTATGCTTAACGGCATATTTGGACCATGGTAAAATGCTGAGA
TACATCCTGATAGATCTACATTCATTTTCAAATGAGTTGATTAGCCAGCACAATGTCATT
GGATTCAGGGGCCCATTACACATTTATGAAAGTAAATTACTATGCATTTACAATCCAAAT
GAAATTTCATGAGAAGGGATATTGGAAAGAAAAAAGCATTGTCTATCTTCCATGCCTCCC
CAAACTGAACCTCCCTTAGCAAGTACATCACATCAGCGCCCCCTGTGGTTGATTTTGAAA
TAGCAGTTTGTTTGTGTGTGTGTGTGTGTGTGTGTGTGTGTGTGTGTGTGTGTGTGTGTG
TGTGTGTGTGTGTGTGTGTGTGTGTGt
>NODE_273_length_295_cov_58.830509
CACGGAATCTTCTTCACTACTACCATGGCAACCAAGATTACCAAGAACAGGGCTAAAAAG
AGGAAGAAGCAGGAAAAAAAAGAGAAAAAGATACATAAATTAATTAAAAGACAAAAAAAA
TACAAGTAGAGAATTAAACTTAGAACATCTGTCAGCGCCTTGGAATCCCATCATAATACC
AGTGTTAGAACATTTATACGCTTGAAGTTAATGATCCCCTCTGTAATTGACAGCCTGTAA
AACGTGACAACAGGAGCCTCCTGAAAAGGCTGATAACAACCCCAGTTTAAAGAAGCTGGG
CAGTAATCCTCATTGTCATCCAGCCACAACAGGGAGAACTCGACAGAGGCTGTCTGTTCC
TGAGGAGCTGGAGAc
>NODE_274_length_605_cov_108.669418
GTTCAAATGCTCTCCCTCTCTTCCCTGTAGTATCTTTGTGTCCGTGATGACAAACAGTGG
GATAGTTCTCCTCGAAACGGTATACCCAGTGACACGCTGCTATTGTACGCGCTACTCTGC
CGCTGCTTGTCAAAACGTTTGAGCGCACAGCCTTGATGAAAAGTTCAAAGGTCGGAAGTG
AAAGTGGTTTTTTTTTCATGCTAACACTCCTTCATATTTACTGTACAAAGGGGAAGAATC
AAAGTGAGAAAGGAAGAGGAAAAATTAAGGACTGCTATTCCTGTTTTTGTCTCTCAGGTG
AGTGAGACTGAGATCAATGGCCAGTTTGAGTCAGTTTGCGAGTCCGTTTTTAGCGAAGTA
GAATCCCAGGCCATGGAGGCCTTGGACCTGCCTGGCTCTTTCCGCACTCGAAGCCACAGT
TACCTGCGTGCAATTCAGGCTGGTTATTCCCAAGACGATGACTGCTTGCCTTCAATGACA
TCCTCCACTGTCACTTCAACTCTCAGATCCACAACAGGTAACAGTATGCCTCAAAAACTC
CCCAAAAGAGAGAAGGCTTAGAACACATACCATCATGCATTCTATACATGCGTACATACT
TGACATACCTACATATGTACAGTGGGGTACCCTTGTGCTTGAGAGATGCTGGGTTGAATG
TTCCCCGTCATTTCTTTTGGCTACt
>NODE_275_length_572_cov_168.895111
CAAAGCCTCTTAGAACAGTGTAAGTCTTTATTCAGTAATAAATTATCATGCATATTTCAT
ACTGGAGATTACTAAAACAGAATTGTGGGTCTTTTTTGTTGTATGTCTTTATAATTACAC
CTTGAAGCCATAACTGGATTTTTTTTTACTACATATTCATGAAAAGCAGACTTGTAATTT
GATAAAGGGAGGCTTGTGTTCTCAACTTCATTCAAACGGCATCGTGAAGCAGTATTAAAG
TGGGCATCTGTGTTCTCACAGCATTAATCTCTTCAAGCACATTCCAGCTGCTATGATGTG
CAAGAGGGAGATAAGTCTTAACCAGTCTAAAGCTAAGCAAACCAGACAACTCTATTATTG
GCTTCATAATTGCTTAATTAAACTTTTGTCACTAATCATTATGAGGGCAATAGAGCTGTT
ATACAGGCTTCTGTTGAGCAAAAATCAATAAACTGTTGGAGTTAATTTCTCTGTATTTTT
TGTCCTGCAAATGAAATTCATTGCTGCTGGTTAGTGATCTGTGGGGCTGCAGCTTGACTG
ATATGAGCTGCCATCACCATTTGAATTGAGGGTATTCAGTAGCACATGAATATGAACAAA
TGGCAAACATAAATCTTTTGCATGAAGTACACCTTCTATCCCTTTATTATGg
>NODE_276_length_575_cov_99.307823
GGACCAGTAACAGTGAGGACACAACATCAAACTTGAGTGAGAGACAGAGAGAGCGAGAGT
GTTTTAGTGTAAACCTTCTGAACAGACGACTTGCTTGATCATTGCCTTTTAGGGCCTGTT
TCAGGACGGACAATATTGTCATATGAAAAGACAGAGCACATTTTCTGAAGATAAAAATGT
CGATGCGCCATGACTGTGTGTGTGTGTGCGCGCGCGCGTGTGTCACTCCATGCAAATTAG
ATCCTCACACACGTCGCGACAAGCTGCCGGCTGCTCTGTGATTTCACAAGACCAATTAAG
GCCCTCTTGGCAGTTGTGTGAACAGTTTCATTAGAGGAGATAATATTGCAAAGTGAAATG
ATAAGCAATCATTATGATGAATGCGCAGACATTACATTCCACGTTAATGAGGTGTAAATG
ATCTCATTATTTTTTTTGAAAGAGTACAGATTAGATTAAAGCGGAGTGGACAGCACTCCT
CCGTGTTCAGACAAGTTAATGTTAATTAGGCCCAATCTCCAGGAGCAAATGAGCCGCATC
CCTTTGGTAAACAATCATGCCTCCATAGCTGAAGGCTAGACCAACAGAGATTGGCAAAGG
AACGGACGTGTGGCTATAGTCGGAGGGGGAAAAAAAACCACCATCCCACTCGTTt
>NODE_277_length_381_cov_77.207352
GCAGTTCACCCACAAAGGGCTTCAATAGGATATTTTCTGTCCCCTATAGTTGCTTTCCCC
TTTTAAGTGCCGATGTTAAAAAAAAAAGCAAGTTTACAACTCCCTCCCTCCACAATAGGG
CTCTTCACTCACAGGTTGGGAAGACCTGGGTGACCTACCAAAGTTAATTAGCAAAGTAAC
AAAGAGGGATCTGGGGCAAAATGCCTCTCCTCTCCTCTAGCCAAAGATGTCATCCATTAA
TTAGGGAATCCTTTAAGGTGGCCTTATTGAATTTACAGAAAGCTCCGCGGTTGGCGGGCA
ACAGTTTTTTGATCAGGCCCTTCCCGTAACAATGCCTTTACTGGGGGTTAAAAAAGGGAG
ACTGAGGAAGGAGGGAGGAGAGGAGGAGAAGAGGAGGAGAGGAAAGACCAGGGAAAGGGC
AGGAGTTTGGGGTGTGGGTACAGTTTAATGGGCTGCCAGCc
>NODE_278_length_552_cov_65.144928
AAATTATCAAACTTTCAGGGAAAGAGAAGGGGAAACACGTCGACGCACAAGCAAAACCCT
TTCATGCGAGCGCACGGACGATGTGTCGGGGCTAATTGAATGGACTGCTGTTCAGGGGGT
GGGGGTGGAAAAGAAAGTACACTTGTTATCTTGTGAACCCTCAACATGGAAGATGGGAAT
CTCTTGAATGTCAGCGACAGAAATGGAATTAACAAGAGATCTTTTTATTGTTCTAGAAGG
TCATTAGGCTGCCAATTGGGGTAATTATGGAAATGCTCTTTCGGCTCTTAGAAATGTTTT
CACCCTTCCATAAGGACTGAAGAACGTTCAATCAGCCTCTCTCGTGGGAAAGTTCATCCA
TAACTGCAAGTGTACCAGCAAAATCAAATTAAGCAAAGAGATTTCATTAGTATTTATAGC
CCGGAGGCATTTGTAAAAGTACAGCGCTGCGAAGTTATGTGAGACTCAAAAGAGAAGAAT
TATTGGTTAATGACAAAGGCCATACCTAGAAGACATACACATGGGTAATGAATAGCGGGC
ATTGATTGCATCTTTAAAAGGAAGTCTGGGGGGGATGTAAAATATTGATGTTCTTGTGCG
CGACCATGGACTCTGGGCCAGCTGAGCAGGTt
>NODE_279_length_492_cov_97.770325
CGCTTACACCCAGAAGAGCATCACACGTCAAAAGAAATGTGCCTTGTATCTGGGCCTACA
TTGTGAGCACATACATGCACAGGCGTGTGCACAAACATGCCCAAGCACATGCACACACGG
TACTTGAGTGTGTCCGTGAAGTCGCGGTGTGAGACTGAAATGGGTTGTGGAGACAGAAGG
AGCACACAGATGCAGATTAGGCCACAGAAGATGAGGGTGTAAAAGGGATTTAATGGTACG
ATGGATTAGAGAAATCCTTGTAACAATGTTAAATAATTATAGTTCCAGCAGAGATCAAAG
CGCCATTGATTGAACCCTCAAGCCTTTAGCGCAAAGTCTTGGAAAGCAAAATTGGTAAAC
TAGTACTCAGACCACTCTGACTTCAATTGGACTGAAAATATTAGGATATTAGATGAATCC
TTTAGGAAGGTTTGCAGGCTTTTGTTACTTGAAGTGTAGCTTGACATTCATTTGAAAGGT
TTGATAACACTGTCTTGACAAAATCATAAGTCTGCTATGTAAGAGCCGCTTCTGCTGATA
CCTAAGCGTTTTAAGGGGACTTATAGATATAc
>NODE_280_length_454_cov_51.618942
CTAGACCGAGTGAACCAGTGCTTCTCTTTCTAAGTCAAACCCATGGAAACCAAAGCACTT
CACATCGGTTTTGCCTGAGCATTGAAATATGCACACATACATATTTATATATCAAATGTA
AACAATAGGAGCATCTCCCAGTTGGTAACGTAGCAGGTGTGTGGGAGATTCTGACTGAAA
GTTAACGCACGAGGAGGGTGGAGGGTGGAGGTGGAGGACTAAACTAACCTCTGTCTGCGG
TCACAATCCTTTGGTAAGGATGGACTCGCGAGTCATGCCGTCTCACTTTAGTAGCCATTG
CACCTAAATTGCAACAGGTCCACAGGGTTAGACTCTATTCGCCTCAGCAGGGGGAAAAAG
CAGAAGGCTCACAGGAGTCACAGTTTAAACACACACACGGTTCACTGGAAACAAATAGGC
AAGTAACACACGTAAAAAGGCATTCAGAAACATGGACAGAAAAAACACAACCTTTAGTTT
TACATGGATATTTATAAAAGCATAACTTAGGCAGTACAATCTCACAGTAGTGTt
>NODE_281_length_503_cov_113.089462
AGGCTGGAATGACCGCACAAGTTAACCTTACTAAACGAGTTAACCTTACTAAACGAGTTA
ACCTTACTAAAAACAAACCCATCACTTACAACGAGGGGAGAAAAATAAAACACAGAAGAA
GGACTTCGTCTCTGGGCCTTTCAGCTTTAAACACTTTAAACCAATGGAAATTAAGATCTT
CATCAAGGCGTCTGCATCCAAACATAAACAAAGGATTTTGCTTTTTCGACAAGGTAGAAT
TTACTCTATGTCCACTTCACATTACTGGCCCTGTGCAGAAGAAATACATAAGAAACACAC
AGGAGGTTAACATCAGGGCCAACGCAGCCTCCTCAGAGAACAGAAGGCTCATTTATATTC
CTGCTAAACGGGGGAAAGGGTGTGTGTTAGTGCGGCAGCTCTGCTCTCCAGCCTGCCCCC
TGGTGGAGGAAGAGGTTATAGACCCAGAAACGCCCCCCAGCACATGCAAACATCGGGGTA
GACACAACAGGACACTCAGATCAGCAAGTTCTGTGCATGTTTTTTAAGTAACCAAACACA
CACACAAATACAGGAGGGGTGGTAGAGACGGGAGGTTATACTt
>NODE_282_length_583_cov_24.674099
GCCGGCGACGGCCGGGTATGGGCCCGACGCTCCAGCGCCATCCATTTTCAGGGCTAGTTG
ATTCGGCAGGTGAGTTGTTACACACTCCTTAGCGGATTCCGACTTCCATGGCCACCGTCC
TGCTGTCTATATCGACCAACACCTTTTCTGGGGTCTGATGAGCGTCGGCATCGGGCGCCT
TAACCCGGCGTTCGGTTCATCCCGCAGCGCCAGTTCTGCTTACCAAAAGTGGCCCACTAG
GCGGCTCGCATTCCACGCCCGGCTCCAAGCCAGCGAGCCGGGCTTCTTACCCATTTAAAG
TTTGAGAATAGGTTGAGATCGTTTCGGCCCCAAGACCTCTAGTCATTCGCTTTACCAGAT
AAAACTGCGAGACTCTGAGCGCCAGCTATCCTGAGGGAAACTTCGGAGGGAACCAGCTAC
TAGATGGTTCGATTAGTCTTTCGCCCCTATACCCAGGTCGGACGACCGATTTGCACGTCA
GGACCGCTGCGGACCTCCACCAGAGTTTCCTCTGGCTTCGCCCTGCCCAGGCATAGTTCA
CCATCTTTCGGGTCCTATCGCACGCGCTCACGCTCCACCTCCCCGACGGCGCGGGCGAGA
CGGGCCGGTGGTGCGCCCCGCGACCCCGGCGTGGGGGCGGGGATCCCACCTCAGCCGGCG
CGc
>NODE_283_length_490_cov_166.661224
CATATATAGGCTACAAAAACACGTGTATGCACATACATGCACACACATTCAAAAAAGCTA
TTGAGCATTTTTACATGGCATGGATTTTGGAGTCAAAGATAATACAATATTCCCTTTTCC
TTATTTCCTTACAATACATCATTCAGTTCTGCCTTTTGCCTGCATGAAATTCATTTTCTA
ATGGAAATATTTGTTTTGTAAATCAAATATGTATTATGCACAGAATGCAAAGCACAAATT
AAATTATGTTAATGAAATGAAAGAGATATGAAATGCATATTTCATGGACAAAACATAACC
CCAGCGAACAGCCATTTCTTGATAAAATCTTTAAACACAATCTCATTCGGAGAAAGACAT
ATTGCTAAAGCAGATAGCACCTCATTAAAATGGTCTCCTTTAATATCAGTGCTTAGTATA
TATAGGATTGTAAATAACCACTGGGGACGAGAAACCAATAAGGAAATACTGTATTTAATA
GCTTACCATTGATGTCAGCATAAAAAGTGTAGTAGAGGAATATTGGAAATTGGGTGCACA
CACACACACACACACACACACACACACACa
>NODE_286_length_437_cov_100.064072
CATTAGCGGGTAAAGCCCCTCTGCCGAGCTTAACAATCCATCGCGCCGTGAGCTGGCGTG
TTATCCTCCACCACTCCGGCAGGAGGGAAAACCTCCCTTTTTGTCACAGAATCCCTCATT
CTTTCTTCTCCAGAGAAAAGGGGAGAGGTAATACCAAGAAAATGTTTTCAATCTGCTTTT
GAGAAAATATTTGAAGAAGAAGAGGAACGGGAAGCCGGATGCAGCGCGTGTGAACGAGAG
GGTAATTGTGGACAAATGCGGCATTGAAATTCATTTTCAACTCTTTACACACCATTTCAA
TCTTATTTTCTGCCTGTTAACCACCTCTTGTTGGTGAGGGAGGGCAAGACTGGCCAGTGT
TGATGAGTAATTGAGTATAATTCCCTCCCCAGACATGATTTGCCATCAGCGTAATGCGTT
TCTCCCATCAGAAGTGCTCAGGAATCGAGCCCCCCCTCCATCAGCGTAATGCGTTTCTCC
CATCAGAAGTGCTGAGGAATCGAGCCCCCCCTCCAtc
>NODE_287_length_762_cov_73.839897
CCCATCACGTGACTATTATGAGAACTTTTTAAAAGATTCTTAAGTGATCCCTTTACATGC
ATTTTCCTTGCCTGTAATCTGGTAAATGTGCCGGCCCTATAGAGAAATAAGCCTTCCAGA
AGAGTTTCTTCATTGTTGAGGTAATTGTCTCCTATTTGACAGGCACATTCATCAGTGGCT
TAATGGTCAATCAAAAGTTGGCAGGCAGAGTGTTTTCATTCTTTCCTATCCACTACATTA
GGAATACTTAATCAAAATGTCTCCCGGTAATGGCTGTGAAGAGTTCATGACTGACTGATC
CGTTGTCTGTGCCGATAGAAAATTAACAGCTCTGCGCTGGAAAGATGTGGGCCTGCAGAT
AAACAAATTGTGCATTAATATTTCATCTTCAAGACCTGGGATGTGCTATCAGCGGTTGAA
TATTCCTGGGGTGTGTTGTCATCTCTCTCTCCTCTCTTTTGCTCTCTCTCTCTCTTTTTC
ACTCTCTCTCTCTCTTTCTGTATTCTTGAAGGCTCTTTGCAGCTGTAACTCATTTCGCTT
GATGACTTTACTGGGGTTACAGAGAGTGACGACAAATTGATTACCTGGCAGAGCAAGAAT
GGAGCGCAGAGAGACGCGGGCTGACAGTCATGTTATAATAATATGTTTAATGATGTGTGG
AGGGGGAACAAGGAGAGAGAGGTATTAAAATAAGACCACGGGAAGATGCAAGGAATATGC
TTTTCATTTTGGAGGGTTCTTTGTATCTCTATGTATTTCTTTGTAGTCGCTACGTAAGGT
ATATTCTCTTCTATTGTTACGTAAAACTTGAAATCACTGGAATTTGAAAGAATGCTGAGT
At
>NODE_288_length_118_cov_48.466103
CCTTATTTTAGGGCCTAGAATAAGAAGACATCGAAAGTTTACCCATATCTTTAACAGTTT
TTAAAACCCTAACCCTAGCTTTAACAATAGCTAACCCTAGCTAACCCTAATTTGGGAATT
AAGCCTGATTTTGAAAGTCACCCCACAGCTACAAATTACACTTAATCTTAACCAAACCTT
CGCTCCACACCTTATTTT
>NODE_289_length_594_cov_88.045456
CTTACAGGCATTGTCCCTGTCTGCCTTCAACAAAACCAACCCTGGAAATATAATCACATT
GTGATGTCAGCAGACAGGATCAAGTTTTCAGGATCTGTAGTCCCGCAATCGTCCTAATCC
TCACCCTCCTCTCCTCAATAACAGTTATGTGAGTGTAAATAATAATAATAATAATCTAAA
ACAGAACACATTTTCTGAACAGTGACAGCCAATGTAAGGCGGAACATGCAATGCCAACAG
CCTGTTTATTACAAAGGCAGAGAAGAAAGTTGCCGTCGAATCGATGGAAACAAACACTGC
TTTGGGTCTCTCGGTAAACAGCGCACAGCTGCTATTTCCAGTGATGGGAGCTCCACCTTG
TCACAACAATTCCTTAAAAGAGGAACAGTTTAATGTCAACAATATTTCCTCCATCTGTGT
GCCGTGGGGAAAGCGTCCCGATCCAGGGGGAAAACTGTTTTTCCTACCGCGCGACAGAGG
AGAGGCGTAAGCGGTTAGCACGATTAAGCCGGTGAAGAAGAGCGGGAAGGAGCATTAGTG
AGCTACGGCGGGAAGGAGCATTAGTGAGCTACGGCAGGAAGGAGCATTAGCTACGGCGGG
AAGGAGCATTAGTGAGCTACGGCAGGAAGGAGCATTAGTGAGCTACGGCGGGAAGGAGCA
TTAGTGAGCTACGg
>NODE_290_length_602_cov_81.897011
ATGTTGTTTGAAATGAATGTGCTTGGCTCCATATTCCTCTGCGGTCATTGTGTAAAATAT
CTATAGTCATAATTGGCTCGCTAAGCAAGTGCATGGTTGATGTAGGTCGCCGCAGTAACT
GAAAACCGAACGATGAAAGAGAGGGAAGTTGACTGAAACCCGGACGTGTGCGTTTAATCT
GCCTGGAACGGCATGCTGGGAAGGCGGGCGGCGAGGTAGCCAGCTCTCTCCTATGGCAGC
CCAGAACAAACATAAATCTTCTTCAACAATCTATTTTCCATCATACTTATTCACAGGGGA
CGTCTCAAAGTGGTCTTTACCCTTTCTGTCAATGTCTGCCCTCATCCATCAATTTCATAG
AGAATTATACCCCAGATCGATGTAGTTCATGACCAGTAAGCATTTGTAGGGCCCTGGTGA
ATGCTTCGCTGAGTTCTCACAGTCTTCTCAAGCACTGTTCTCTGTCCACCCACCCACGCC
CTGCTCATTTACACCATATAACGCATACGCTAGCATCAGCTATGAGCTCAGTCTTTATTG
GGAAGTCAGAGAAAACATTCACATAGGTTTTATTAAAACAGTCAGAAATAAGAAACAAAA
ATAGATGTATATATGTATATTCGATTTATATATGAAGCGTATCTAATTTAAAAATAAATG
TACTAATAGCTTGTGACTAGAg
>NODE_291_length_607_cov_30.056013
ATGTCTTACCTAAGGGGGGAGGACACTCCCAGGCCTAGGATATTTTATTTGCTACCCAAA
ATTCACAAAAACCCAAACACTTGGTCAGTTCCTTATGAAATACCAGCGGGGAGACCAATT
GTCTCAGATTGTAACAGCGAATCGTATAGAATAGCTGAATACATAGATCACTTTCTCAAC
CCACTTTCCAAACTCCATAAGAGTTACATCAAAGACACATATGATTTTGTAGCCAAAATC
AAGAATATTAGGATACCACAGTCAGCCATGTTATTCAGCGTAGATATAGACAGCTTATAT
ACCAACATTAACACAGCCAAGGGTCTAAAAGCCGTGCGAGAATTGTTCAACAAACATCCG
AACACTGCCAGGCCAGACTCTGAGATTTTACAACTCTTAGAGATCAGCCTAACAAAAAAT
GATTTTGAATTTAACAATGAATTTTATCTCCAAATCACAGGCACAGCCATGGGCAAGAAA
TTTGCACCAGCTTATGCAGACATTTACATGGCAGACTGGGAGGAGACGGCGTTCCAGAAA
TGCCCACACACACCCACACACTATTTCCGCTATTTAGATGACATATGGGGCACCTGGACA
CATGGCCCTCAAGCCTTTGAAGAATTCATCCGAATTCTAAACACACACCATAGGTCAATC
ACAATTAAACACTTAACACACGCAACT
>NODE_292_length_292_cov_208.133560
CACACACGCACATTGGGAGTACCAAATCTTTTCCTATGTGTTTGTGCAGAGCGTGGTGTT
GAGTGTATCGACTGAGTATTGATCTCTCCACTCACCTCCCTGCAGTCAGCCCTTGTCCTA
CATAGCATGCCCTGTCTGATTCCTCCCTTAATGGCTTTTATCCAGCTCCAATCTTTATTT
AAACTGAAAAGTAGGAATTAGCACTCACTCCCATCCCACACCCTCACACCCGGCCTTCTG
TGCTCATCTCCAGGTACCATTGCATCCCTCGCTGATCTACACACACACACATACACACAC
ACACACAAGCACACACGCACCCAAGCACGCGCACACACATGCACTCACACGCACTCACAC
ACACATGCACAc
>NODE_293_length_307_cov_67.579803
GACAGTGGTAGATGGAGTCCAGGGATAAGCCCTGAGAGCGCCTCTTAGACTGCACAGGAG
AAGCAGAGAGAGAATCGAATTAAATCCTTACTCAATTTACCCCAACCAGCAACATAACTG
AACAACCCCATTGACACGTTATCAGTATTATGTTATCGGAGCTGACCTCACCTGGCCTAT
GAGCTGCACAATGAACTCCACCACTAGTTTAGACTCCTTGTTGAACATTCCCTGCCACAG
TTTGTCCACTACGCGCTGGGTGAAGTAGAAGACGTTGTTGACCAGGATTTGATAACTCCC
CCCACTGGTGATGGGCAGAGACGCGTCCTCCCCTGTCAGAGTCAGAGCCAGAGGCAGGGA
GTGAACATGAGAAAGAGGTCAACAGCc
>NODE_295_length_530_cov_55.964149
TGATATATTCTGATTAAATGTGGCAGTTCATTGATAATTAATTATTCATGGTGTGCCTTG
GAGCAACTCGACTGCCTCGCTCTTGAAGAAGGCTTTTATGGGCACGTTCGTTGTGCCCAC
ATTTTTGGAAAGTTTAACCTGTGCAGATCAATGGGCTTCCTTAAAAGAGTGATAAATTAA
AGTGCAGAAAGGGTTTTTTCCCCTCCGTGCGTGAGCAGAAAAAGCTGATGGGACAGGTTT
AGTTTAATCTGAAGTCATTAACCATTCTCCCAGGAATTAAAATATAGCTTGCCCTTTTCT
TATCATTAGCATCACTTTAATCTCGTGCTATTTTAATCATTACTTACTGCCTTTTGACAA
CTGAACATGCCGTTCGTTCGCCTAAGCAATATCCTCATTTTAGCTGACAAAATGTAGGAC
ATCACACGTCCTTTATAGTCCTTAACTTCCACATTGCCGTCTGAAAATGTGTCTATTTAT
ATCAAACAGATGAGCAGAGATGTGATGTTTGACCGTTAAAGCGGAGACGCAGAAGAGTCG
GTTGTTATGCGCTAATATTCGCATCGTGTTGTTGAAGTAGATCATCAATTGTGTGGATCC
TCCCATTTGg
>NODE_299_length_493_cov_86.275864
TGAGAGTAGCTTTATCTCTCTAGCAGGGACAGGGCATGATTCATAGTGCTCTTGCAGCTC
AAGGAAAACAAATCTAGTGGCACTTTCTTCCCTGAGCTGTACACTGGCCAAGAGCAGAAA
CAGGACGCAAAGCTGCTGCAACTGCCTCTGACAACAGTGATAAAACGGCCTGCCTTAACT
ACTCATAAAGCACAGGGCAATAAAACTCAATCTTCTGTAAAATCCAATTAAGTCATTATC
TGACTGATTGTATCTTTAATTGAAAACAGAAGTGACAGTAAATTTCTGTGATATATCAGG
ATCAATCGATACTGCTGTACGATCCAGTCTCAAGAAGTGATTTATAATGTCAAACCCATA
TAGGTAACTCCACATTATTCTCTCTAAAACCACTGGTGGATGAAATTAAGAGTAAGTGCA
TTTAATACAAAACAAGATGGGGAGGTTATTGATTACCGCAGATGGGGCAGAATCAAATGA
ATGTTTTCAAAGTGCAAAGCAAAGAAAATACAAGTAATTTTTTTTTTTCTATTTTATATC
AGGGCCCCTACACACATATACCCAAACACACGt
>NODE_300_length_685_cov_95.163506
TGCCTGGATTAGCACGAGGTGAAATCTTCACCTACAGTTATGCGCTGCATTTGTGGAGAA
AAGCGTTGAATTTGTAACAAAGTCCAACCGGGTGTCCCGAAGTACGGAACAGCTTATCAA
GGCGATTAGTATTTTAATGAAGGAACTGGCCTTTAGCCGTCTTCTTGACAAGACATTACA
TTGAAGGACAAGCTGTGCTTTCCTTTGTTGGGCAAAAGAAACTCCTGCTAAAAAGAACAC
CAGACCCATAGAAAAGCTGAATCGGAAAGCGGTGGTGCGCGAGGGGTTAAGAGAAGCACA
AACAATAACATTTCGGGAACAGATGTCCTTGAGGCGAATTCAAGGACGAGGCAATTGCTA
ATCTTGTATTCTCGGCATGATCAAATCACCAGGCAACAGATATAAATAAAAGGACAGGAA
ATGAAGAATTCGCATTCAAGGGTGTCAAGAACAAAATGAAGATTCATGGTGAAGAGGCCC
TCTGAAGGAGGCAAAAATTAACTGCAAATAAGGGGACACAGCCTCCATAGTCCAGCAGTA
AAGTAGCTTTGGGAAAAACACACTTATAGAGCCAGGGTAAGGCGAGCTGGCTGCACTTTG
TCATAGAGACAGGTACTTTTAGTTGACACGCAACAGGGTCGCTTGACTGAATATTCAAAA
AAATATATATAGTGTGTCTGATATAGCCGTCGTCAGACCGGGTTTCATTTTTTTTGGTTC
ATTTCGTCAAGTCATTTGTTACTCTTGACATTCTATGGCTTTTTt
>NODE_302_length_502_cov_127.505974
GTTCTGATCTAGACTTATCTTGCCCTTCTTAGAGTGATGTCAGAAGAAGTAGGATTTCAG
GGGGGAAAATCTAAAGAGATGTGCACATATCCATGGAAAGAGGTCTTGAAAGCTCAAGAA
TCTTGTCTTTCTGTTTGTCCCCTCAATCGAGCGACACAAAAGCTGAATTACTCATTCAAA
CCTCGCGGGACAAAGGGGAAGGAGCTGGATAGCACTCCTGCATTTGTAGTCAAACATTTA
GAGACTTAAATCGAGTCGTCATGAAGGAGAAAGAGTTGGACAAAGCCCATAGAATTGCCA
TCAGCAAACATTTTCCTGTGTCATATTAGTGGGGTCTCCATGGCTCCTTCTGGCCCGCGT
ACAATAGCACAAGTTTGCACACTCGAATACTGTCACCCTGCCAACGGCAACAAGGGCCAA
AACAGCACAATCCCCGGAGAAGGCATGAGCTCGGCGGGGAAGGTCGCAATAGAAAAGGGA
AAAGGAGACTTGTGAAATGCTAATTGAGCTCCATCCCGTTATTGAAGGGGAAAAAAAGAG
TATATCGTTCCGTTAAACCACCTCCTCTTGGCAGCAGTGGCa
>NODE_303_length_262_cov_33.026718
GTAAAACGATCAACCACAGCTGCCTCCCCGAGCTCAAGGCTAACAGGAGAGAAAACACAA
CCAGAGGGGAGGCTACAAGCAACAGCCTGCGCGCCCCTGACTTACCAGCACTGGCGGAAC
ACAGCAGAGACAGCAGCAGCACAATCACCAGCGTCAGGATCTTCACATTCATTTCTGCAC
ACCCCTTTGGCTGTCCGTTAGTCGCTTGCTGATATACTGTAGTGGTGTGTGTGTGTATGT
GTGTGTGTGTGTGTGTGTGTGTGTGGATGGGAGAGCGAGAGAGAGAGAGTGGGTGAGTGA
GCAAGGGAGAGCGAGAGAGAGAAAGGGAGAGAGAGACTGCTc
>NODE_304_length_512_cov_70.392578
CCCGCTGGTCTGGCGCTGGCTGAATGGGCCGGGGCCTGTCGGACAGACGCTCTGTGAAGG
CCAGAGCCCCCTGTGAGGTGCTTGCCCCACCACACGGAGCGCTCCAACGGTGACCCTGCT
CAGGCTGGCAACTGCCAACCGCCTGCCTCCGTCTGCCTGGCATATTTGGCCATTTAGTGG
GCGCTTGTGAAGATCAAACGGGTTAAGATGGGCCCTCTTAGGCAGCGGGGGACAAAAGCA
CATCAAAAAGGTGTAAATTTCACTTCTCCACTTTTGATTAAGTCAAGCATGAAAAGAAAT
GTAATACTCTCAAGTGGCAAGGGTTTACACTATTGATGCTGTTACTTCTGCTCCAGGAAG
CCCAATCAACCGACAGGGAGCAGAGCAATCTCGCCCCGAGTTTCAGGGGCGGCCAGATGG
AGGGCTTTTGCCGCGCCTGAAAAGACAGCTTAAGAGCTCGCCTCCTCAATCCCACTCAAT
ACTGACTGTGTGAAATCCTGGCCCCTCCCGATCCCCCCCCGCCTTCTCTAAAGCTGGTGG
TTAGCACCATATGGGCTTGTTTAAAAACTCCCACAGGCTGGTACAAAGCACa
>NODE_305_length_378_cov_64.055557
CTCCATGGTGTGTGTGTGTGTGTGTGTGTGTGTGTGTGTGTTATGCCCACTCCCCCATCC
ACTCAAGTGTACATTAGGCCGTCGGGATCTGATCAAATAAAGGCTGAGTGGCGTATGGAT
AAACAGTATGGGTTGCTCCCTCAGTCAGGCCCTGATTGACCATTAAAGCCATTGATGAAT
GAGCCTGTCAGAGCAGAGACAATTAAATCAAACGTGAATCAAAGTCCTTCTGACAGGGCA
GGCCTCGCCTGCTCCTCCGGACTGTGAGCGTGTGGGTGGGGGTGTACGTGCCTGTGTGGG
TTTGTGCATGGGTGTTTTTGTGTGTGTGTAGGTGGGTGGGCAAGTGTGCGTGTGTGTGTG
GGCGTGTTTTCATGTTTATAGGGAGTTAAGTGTGTTTGTAGAGAGGAAAGGTTGAGTAAA
TGTTTCAAATTTTTAAATACATGTGCCAAAGAAATTAt
>NODE_306_length_470_cov_128.991486
AATAGCATACTGTCTCCACAATGCAAACGTAGCAGCTAGTCTGTTCCTCAACATCACAGT
ACGTGTCACTTAGAGGGATTCACAGGGACCTTCATGTCAGAAGTGCAAGAGATGGGTGGT
TTAAAATGAAACGCGGGCTTTGGGGAAATCCCCAGGTTAGCGTACTCCAGCGAGCTGAAG
CCCAGCTTCAGGACAAACTCACCAACAGGCTTCTGTGCTTCGAGGCTCTTTCCTTTGTAG
GTATCAAACAGGTTGAGAGACGCATACTTGGTTTTGCCATCCTTCCCCTTTGCCGTTTGC
CCAGAGCGCTCTGACATTGCGCTGTCCGCTCATTGAGTATGGTGAGCCCTGAGACTGAGA
CAAGAGAGACAAGGGTGAGACGGGGAGAGAACGTTTGGTGTGGTGGTGTGCGTTGGCCGG
CCAAACACTAAACGGCTCTTCAGAGGTGCAGTGTGTATGTGATCGTGTGTGTGTGATTGT
GTATGTGTGTGTGTGTGCGTGTGGACAGACTCATGGGGAACGGACGGACGGCAATCAAAG
CACGCGCGAg
>NODE_307_length_519_cov_91.867050
AATGACAGAGGCATGAGTAGTTGAGTGAATGATGTCAGAAAAGAGGAGAAACGTTGGGAA
GGCTGGAGGTTGAACGAGCGATAGAGAGAGCAGGGCTGCAGAGAGAAGGATGGAGGAGAA
AGGCATCAGGGTGGTTAGTATGCAGAGCTGAGCGGCCCCATCTGCTTAGCCCAGCAGTCC
CCGTCGTATAACTGTCGCTGGGCCGTGGGCCACATAAAGAATGTTCCACATTTGATGTAA
TTCCACAAAATTAATGACAGCTTTACGTTCGATGGGCCGAGAGGGAATGATTAGTGTTTG
ATCGTCCATCTGATCTGCTTCCGATCCTGAGATGAGGCAATGGAGAGAGGGAGGAAGAGA
GAGGAAGAGAGAGAGGGGGGAGGGAGGGAGAGATAGAGGAGGCCCTTCTGCCCATAAAAC
CCTTGTTTTTCCTCACAAGGGCACCATACACACCTTCAGAAGCTCTTCCACTCCAACCCC
AAAACCTGTGTTGGTGCCTCACAAAGGGGACTGGTGCTTATGCCACACACAGCCTGTACG
GATACACAGTACAATCGGATAACCTATAGCCCCAGGTTGAAGATTTCCCATAAAGTTTg
>NODE_308_length_356_cov_84.744385
TATCAGTAGAGGAAATGAGGGATTATGCAGAGCTCAGAAAGGTAATTGAACACCGTCAGG
CCCGCCTTCATTTTCAACTCTCACTTCTGCCCTTCTTGATTGGCAGCTGTACATGAAATG
CCACATCAGTTGAAAGTATGTTGTGAGCTGGCACTAACAATCCCATGGCTCCAGGGAGAC
CTGCCATATTGTAATTTGGTTATCAGGCATGAAGAAAATAATTCTAAGTGCCAGGAAATC
TGAGGCAGAATAAATGCTTCATTCTTGCAAGTTGCCCAGGGTGACAGTTCTTATTTAATG
TACAAGAGCGTCCTGTTGCCTGCAGAATTTGGGTAAGGGAAGGAGATGTGGTTGTGGTAG
GGAATCTTTTAAAATCCTTCCTTTTCCCACTCAGAGGTATGGGAATGAAAACCTGTTGTC
ATACTTCAAAAAGAAg
>NODE_309_length_466_cov_29.396996
CTGACTGACCGGCGGCTGGCTGGCTAGCTAGCTAGCTAACTGGGGAAAATGCGTCATGTG
CTAGCTGGCTATCTAGCTAGGTAGCCGCTAACTGTCACGAGCGAGCGAGTGGTCAGTTTA
TAATGGGGGAGGGCATCGCATCGCATCGCATCGCTTCTCTGCCTAGTGTAAGATCAACTG
CTCTTATGAGTTGAACAGACGTTTCTTTGAATGTAGTCTAGCAACGTACCTAGCCATTTT
GCTGCTTATCTGACAGACCGAGTTTTGCTCTTATTCAAGTCATTTACTTTATGTTGACTG
GGATCCGTTGAGTCACGTACAGGAAAGTGTGGTGGTGTACTTCATGCATGCATGCATGTT
TGGATGTTTTGCTTTTCAGAAGAGCACATTCAATTGCTAACTAGGGAGCAATCAAACCAA
CCTTGCTATTCTTAACAACGTGTGTGTTTGTTTGTATACAGGATATGGAGAGAGACAAAG
GCAGACAGACAGCAGCCCTACCTGACACTGTTCTCGACAAAGATAGTCGGGCCCAAGCTC
AATACA
>NODE_313_length_409_cov_82.161369
TTCTCTAGCTCGGTTTGATTGAAAAACTGCAGCTCAGGTTACAGAATAACTGTAAGAAAT
CCAAACGACCCCAAAACTAAATACAGTCTGGGGTCCTTACAGCCAATATACTGTATGTTG
CACCATTGTTTAAAACGTTGCACCATTTAAAAAAATTAAGAAATACATGGATAAATTAAT
GAACAAAAATATGAATTCAATCTTTGTTCGTAGTATACATGTAGAAGGTAAAGTACTTTT
GTTGTATATACATTATGTATATATTTATACACTTAAATATTCTTCACTTTTCAGTAAAAG
TAGCTCCACTTAATATGACAATATGCCATACTTAATGAAGTAAGTCACAGACTTATTTTA
GAACGGAGGAACACTTCCACTCCCATCTGGAAAAAAAAAGAAGGGGTGGGAGAGAGAGAA
AGAGAGACGGAGAAGATTAGCATTGATCAGTTCCATCCACCAATACTGAGACCATCCAAC
GAGCCTCCa
>NODE_316_length_615_cov_90.383743
TGTGAAGTCCTAGATGTAACCTTGGAACATTAAATATAAAAAAAACCTTTTGAATAGCCG
TCTAATGCAATGCCTTGTCGGATCTGTTTGCAGATGGATGTCTTCGTTTTGTTGCTACTA
GAAAAAATAAATAAAACACAGATTGTTCATTGCAAGGCAACCTCTGATTTGAAATGTTAA
ATGTTTAATTATTGTATTTCTTGTTTCGATAACCCGAAGAACAGTCTCGTTTCGGTTCCA
TCTCTTCCCCATGGATGAAAACAAATCAAACTCCAGTGAGACAATGAAAACACCGAGCTC
CTTTTGAACCACACTCAGTTTCAGCTTAAATAAGTCCTATCATCTCCATGACAACAGTTG
AGCGGGTAACATGGAAACATATTCATGTAAAACCATGGCAACGTTTTCCAATTGAATTAA
GCAGCACCTGTGCACATTAAAGAGAAGATAAAAGAAGAAAAAAAACAGTGGCTGTTCTTA
CTAGGCAGCTGGGGCTGACTCATTTTAATGATGTTTATTTCCCCCCCAAATCACACATTT
TGTTTGGCAATATATATATTTATTCTCGACGAATAAAAAGGTACCCTATATGATGAAAGA
CTAATGAATACGCCATTTTCTTCCCTACTGTAATTCGTTTGAATGCCCCTCCAGTTGGTT
CGCTTGCTATTCACCCGCGGTATAATGCCCCTTAc
>NODE_318_length_466_cov_53.673820
ATTTTCTTTAGTACAAACTGCCAATTTGTTCCACCAATATCTCAAGGCAATATTGTTGCA
TGATAAATATTCTTGACCTGTGAACTTACTTTACACTTAACCCTATCCCTAACACTAATC
TAATAGGTCAAAAAGTTAAACAAATTTGGGGAATTTAAATACAGAGTCAAACTTGAGGCA
CATCACAATACTCAATATTTTAGGCAATTTATTTGAAAAACACATACAAAAAGATCATAC
AGAAGACATTCAATTAAAAAAGAAAACAACAGAACAGTTTGGGTTAAGCTATGCAACTTT
TTGCATCATTAGTAAATAAATACAGTAAAAAATCCACAAAGTGAATCTAAGATTTGACAC
CGTCTACGTTGCTTCATCCACGCCATCCTTTTTTTAGCTATTGCTTTGATATTATTGATA
CATTGATATTTCTACTTTATAAAATATTAGATTTTAAAACTTTGCGTGGATAACAGCAAA
CAGCAATGTCTTATACAAAGATGGCCGCTCCCCTTTTCACTGGCAGGTTATTTAACGTTT
GACAGc
>NODE_319_length_417_cov_50.551559
GTTGGGAGTCGAATGTAGACCCAATTTGACTGTCATCTCCTGATTTCTGCCACCTCCTGA
TGGCACACAAAGGTGCTACCGTTGGTCTGAAAGGGTTAATCTAGTGCTGGCCCAGTCTAC
CTCAGGGGAACCTTGCTGGAAAATGGGTTAATAAAGGTCAACCCGCTAAAATAAACACTT
TACAGAATGTTTCTCCATTCATTCCTCTTTAAAATCAACTCACAATAAAACAGGTCTGGG
TGCAATTACAGTCGCAGCATTGGGGCATGAAATCAACCTGCTTTGAGCAATGACTTCTTC
CCCACGTTCTAGCTGAGGTCTGCTTCTGATATCCACCTTTTCCCCCCTGCTCGGAGCTTG
TGCAGCGGGGCCCAATCCCTAAGCACAATACGCGCCTTCAGCACCACTCTATCGATCTGG
CCAGAAGTGTGCTACCAAACTAAAAGAAATACTTCTGAAGGAAGTGCAATTGCAGACATA
ATATACTAAGAGAATGg
>NODE_320_length_542_cov_100.385612
AACTACAGTTGAATAATGATTCTCTCAGAAGTCGTCCACAAATGTAAATCCAGTGCATCT
TGACCATTTTAGAAAAAGGCTGCCATTGCAAAGAAAAAAAAGATGGTGGACATTTGCGTC
TAGGTTAGACCTGCCAGGTGTTTTCCCTTATCTTGAACCTTAGGTATTGATAGTGATCCT
GTTAAATTAAGTGCTTGGGCATTATCCCACGGATTCTCTCAGTCACTTCTTTAATTTAGT
TGTTATAATTAGGCATTAACTGGTGTCAGTTCTGCGGCCACTAACAGCCCACTCAGTTCT
GCTTGTCTGCATTTTCACCGTTTGGGGGAGAAAGTAAATTATAATGAAGGACTATATAGT
CCAATTACAGATAAAAGCAGCCAAGTGCAGTGCTGTAATTAGGTGCCACTACCTCTCCTT
CCTTAGAATGGCATGTCTATGGGAATACCTAATAGCCATTTTTATTACTTTTAACCCGTT
GCTTGTGTTTTTAACCCAAGGACTTTCAATCAGAGGGTGAGCGCCTGGTGATTCAAACAA
TTACTACGTACATCACAGAGCACATCACCAACACACTAAACAAAGTCTGGAGACGGAAGA
AGACGCGAACACGAAAGAGGAg
>NODE_321_length_530_cov_112.081131
CAGTCAACCTCACCCTTAACACATAATATCTTTAAGTTTATGAATGCAGGTATTCATCGA
CATATATGAATACAGTTCAATCAAATAGCTTATGTAGATATAGTTACTTGCAAATACAGG
AAGCAACACTTTTAGATGTAAAATATCACAGTGCGTACTTACAGTGGGGATGTTTCAAAG
GAGTGACTTCCATTTCCCGTCCGGTCACAACGTTCAGTTGGTTTGACTTTTTCTCAGAGA
TTCACTTTAACAAGTGGAAACTTCGTGTCCTTCTGCACCATTTTATACATGATGAGCCGT
CAGTAATGGGATTATTAAACAAAAACGGTTTCAGGCGCTGGCGTTAACCTTTTTTAATGC
CTAATTAGGTTGCAAAGAAATAATTAGATTTAACATTGCTTACAGTTCCTATAGTTTCAT
CTGAAATCTAAAACAATTTCTTCATTTCATGACCTTCTTGTCAATCAAATAAACATACAT
TTAGTGTCATGGTATAGCAGAAATTTTTTAAAACATGCTGTGATCAAATATTATACATAG
CCTAAACTAATTACACGCGGTTACTGCCTACTCCGATTAACTAAACGGGAAACAAAGTGC
GCCACCTAGc
>NODE_322_length_387_cov_67.121445
CCATCCCAACTCCTTGCCCTGCAGGCATATTGGCGGAACTACCAATGGATGCTAAGCTTT
TTCCGACAAAGCTCCAAAGGTAAAGTATCTCCCTTTTATCCTTTCTGCAAATCAATTCTG
GGCCTTACAGCAAAATCCCATAAAATAACTTCAAACACCACTACTTACTCCAAAATTTGT
ATTATGGCTATATCTCTTTGAACCCTCTCCACTGAAGTTTTGGAGGAAAAATGATTTAAG
CGTTATCTGCTAAGACTGCGTTGTGTCAGCACTTCACCTCACTTTCTCTTGACATATCAA
CCCCACACCTTTTCTCTCTCTCTCCATCTCTCTCTCTCTCCCTCCCTCTTTCTCTCTCTT
CCTCAATCCCTCTCTCTCTCCCTCTCTCTGTACCTCTCTCTCCCTCCCTCACTCTCTACC
TCTCTCTCCCTCTCTCTCTCTCCCTCCCTCCCTCTCTCTCTCCCTCc
>NODE_323_length_279_cov_217.881714
TGGGTGGGTTCGTGAGGGCAGCGGCTGCTGCTCTTCCGCACACTCCAGAGTGTCTCCCCC
GGCTCGGCTGCCAGTTGTTTGCCAGCCTCTCCGGGTGGAATTCATTCAAATTAAAGAAGC
GGAATGAGGCCCGAGTCCCAGAATGCCTCGTCCCCCTCCTTCATCAGCATTCCGCCGATG
AGAGTAATTAAAGCAGAAATTAATTCTGCTGTAAGCAGAGGAGCCACAGAATAACTGATA
TTAGAGGCTGGATGATGAATGCTTGGCATCAAGGGAGGTCTCCAGGGAAGACGGGGAATT
CACAGATCTCTCTCTCTCTCTCTCACTCTCTCCATCGCTGTCTGTCCCCTTCGCTCACt
>NODE_324_length_256_cov_119.339844
TGTGCTGGCTTGGGCTGGGGGGGGTCTAGGGGGAAGGGGGGGGTCAAACTCAATCTCTGT
GATGCTGGGCTTCAGCTCTTTGGGGGATACAGACGAGAGACAGCACCAATTTCTAGCCCA
TCAGACTTCCAATTTCTCTCCTTTTCATACCTGCTGTAGCAAATGAGAAACAAATTAAAT
TTCTCCACACTATCTCCACAGAAACCATTTAAATCCTTTATGGAAACTAAATTGTCCCCA
GACAAATGGCCCCTGGTTCCGTGCGAATATACTCGAGCCGATGTGACCGAAATACATTTG
TGTCACTCTGGATCTGCCATTGTCTCTAACACCATt
>NODE_325_length_436_cov_130.660553
TGGATTTATATGACTGGAGATTATAACGTGTCTCCTCCGTAGAGTGAATGGGTGATGGGT
TTGTGAAGAGTGTAAAAAGCTAATGCCAACCGTATAGAGTTGTGAGCCTCACAATGGATG
CATTCAGTGTTGTCATGGTGCAACTGATGGACTGAATGAACTCTTCATGCTCCATCAACA
ATTTAGTTAATTAGCTCATTTGTAATTGGCCTGCTTTGTTGCCAGGATGTTAGTGGGGGA
CATCAAAGAAGAAGGTGTTTGCTGTGCTGTAGATTACAGGTTATCACATTGCCACTCAGT
GGAAAGAGAGCGCATCAAAAAAAGAGGGTTCCTTCATTTGAATATTCTAATTAGATTTGT
AATTAACTGTGAAATATTGATCTTGCAGAATTACGAGGGTGTAAATTTCCATGTAAATTC
CCATAAACTCTGTTTGAAATTGGGACTTTTCTTGCCCTGGCTTCAGTGTAAACCCCAGAA
ATAACCTAAAAATCCAACCAAGAAAAAAAACGAGGa
>NODE_327_length_350_cov_63.882858
CCCCTCTCCACCTCTCCTCCCTCTCCCTCCCTCTCTCCTTCCTTCCCTCCTCTCTCCTTC
CTTCCCTCTCCTCTCCCTCCCCCCCTCTCTCTCCTGCTCAGTGTCGCTGGGCTGACAGAG
GAACAGATGGCAGCTTGAGTGCAGAATTGATGAGCGCAGCGATCTTAATGTAGCAGAAAG
AGGAGAAGACGAGTTGGAACAAAAGCACTGGCTCATATTAATGCTCCTCATTCATCCAAT
ATGCTTCTAATTGCTTTTCTGTACACAGTTACATGGCACCTGCTGCTCACAAACATGCGT
ACATTCCCCCCCTCACACACGCACACAACCGTACACACAGGCATACACATACACACACAA
CAGTACAAACACACGTACACGCTCACACACACACACACACACACACTCACACAGGCGTAG
ACATACACac
>NODE_328_length_430_cov_52.560467
TTCTTACAAAAAGTTATTGTTTAATTATGCCGCCCCTCAAACATTTCCTTGGTCCTATTA
GACCAATCTTTCCACGTTTGGTTCGATACCATGGAAACGGCAGTAACATTTGGGCCCCTG
TTTAATAAACTCAACCCGTACAAACACGTGATCTTCCCGTATTGACCACGTAGAGAGAGA
TTAAATGCCAGTGACATTTCCAAGAGAAGAATTTGCAATTTCCCCAAATATGAGCCTGTC
GGGCAGCCTCCGAAGCAGCACAATAAAATCAATACAAATAACCTGAATCCTTAATACCTT
GATCCCTGTTAGTAAAGGGATGAATTACAACTAAGACACTGGGAATGGGACCAACAGCTC
CCAAGAAACCAATCCCTGATTCCTATCGACTGTCTCCAGGCCAAACACTGCAGCAATAGC
AATTAGGTGGTCCAGTTTGCCAGGTGTTTCCCTCGACGGGCGTCGCCTCTGGAGGTCGCC
TGCTGATGGCGCTGGAATGAGCCACAGACa
>NODE_329_length_339_cov_132.292038
GGTCAAGCACTCTTTTGTAAATTATAAAACCTTTGTTCTTATCAAGAATAAAAACTTGTG
GTAAGATAGGAAGATGAGGGACGCTTATAAAAATCGGAATAAGAGGAATTTTTCAATTAT
AAGACCAAGCTAATTTGGTATGACCAGCCACTGTCAGGCAGGGTGACGGAGCTCCATTAT
GCACTCATTTGGGCTCTTTCAAATTAGTTATGTTAATGTCCTGCGAGTGAATGTAACACT
TGGATGGGACAAGATTTCAGCAATTAATTTCTACAGTCAGCAGAGAGACAAGCAAATTTA
TTTCCCCTCTCTCAGGGAATTGGTGGTGGAGAAGTGAGGTGGGGAGAGCGCATTTAGGAG
CCCGGAACAAGAAAAACACGAGCCCAAAATAAAGCCCAGAACAATAGGAGCCAATGCCt
>NODE_330_length_131_cov_132.778625
GTGGTTGTGGTTCGTGGCAGTGACAAACGGAGAAAATAAACGATAAAAAACTGGCAAAAA
TATAAAAGCTTACAGCACCTAGAAATTCCCAGGCTGTATCCCATCCAAGTACTAACCAGA
CCCAACCATGATTAGCTTCCGAGATCATCCGAGATCGGGCGTGTTCAGGGTGGTATGGCC
GTAAGCGAGAGACACTGTCAAGACTACGTTA
>NODE_332_length_239_cov_34.334728
CCAGCCTCACACCCTGCCGCGCAACCAGCCTCACACACTGCCGCTCAGCCAGCCTCACAC
ACTGCCGCTCAGCTAGCCTCACACACTGCCGCGCATCCAGCCTCACACACTGCCGCGCAG
CCAGCGGAGAGGGCACGGAAAAGCGAAGGGTCAGACGACCGCTTTGACAGCGTGTAGAGG
AGCCAGCGTAGATGAAGGGTATAACTGAAGACATCGCCTGGGGAGAGGACAGCAGAGAAG
ATGAGCCCCTCGACGGTAACTCTGCCATGTGAAGACCCTATTCCCCGGCCCTCTGGAATG
AGTTTGGCCTCACTGAAGg
>NODE_337_length_547_cov_65.917732
AAGAAAAAGAAACGACGAGCAAAGATTGAATGATTCAATAGCTATCGCCTAATGACACCA
GCCTCATAATATCTCCCCCTAAATCCACCGTGAGTGTAGCATTGAAACATTTTGTTTCGC
TTTTCTATTGGTCTTCATGGTGTCGTTGTGAGGTTGTCATGGCAGCCCTGCCAATCACTG
TCAAGCGTGCCAATCATTAGCCAGTACGTAGAGGCTTTCACCACTTCTGCTACACGCACG
GGGGGTTATCAGAAACTCCAATCTCAACAGCAGCCTCCCTCTACACTGGCTCTCATGAAG
TGAAATCCAAGGCTCGCCTATATGTTGAATGGAATGAGCAATTAGTGGGTGGAATATTAT
TGCGATCTTAACGAGGCTCGTTAAAGCTAAAGAAGATATGGTAGAGATTCTTGGTGTGAG
GGGGTGGAGGTTGACAAACGGGCAGGCAGGAACACGGGAATACACATTTCTACATTTGCA
TAAAGGTATTATAACAGAGTCAATTTACACATGATTTGCACGTGTTTCGCGGGGAATGCC
CGTTCTGGACATTTTTTTATTTGGACGAGAAACGAAAAGCAAGGCCACTATATATATATA
TATATATATAttttttttttttttaac
>NODE_338_length_457_cov_152.091904
CCCCTCAGTATCTTTCCAGTGCAGTGGCTTCCGTTTACCACTCTAACCCAAATTAGCTGG
GCAGGCGTTATCCTCTTCATCCCGGCACGCTATAAAGGCGTCGCTTCCTCTGCCTCTCTG
ACAGTCCTATCTGACAGTGCTTTACATCTCCCCTGCTCGGCCTCCTCCACCCTCCGCCGT
CAGACAATGAAATTAATACCCCCAGTGACTGTGTTTTAATTAAGCAATTTCATGCAAATT
ACACATTTTAGATTGTCAAATAATATACTGAGCAAAATTGTAGGCAGGCTGATCTGATAT
GCATGGAGTGTTATTCTTCCAGGCGCTCTGCATACATGGGAAATGAACAAAAATGCTAAT
TTCTAATCTATTATGCAAACAGTGAGATACTTACATAGATCTGCACGCCTTTCTTGGCAT
GGCCGAGCACAGCTCTTGAATTCTACTCGTAAGATGGCTTTTTTTTTTTGGAACGCAATC
TTTCTGTTTTGTTTTGATTCTATTTGTTGTTTATTAACCAGGAAAATACACACCTgt
>NODE_339_length_649_cov_110.887520
ATATTTATTTTCCTTCAGAAAATGTGAACCATATATTGTGGAGCACAATATAGCAATTAG
TAAAAACTAGACACTTTAACATATTAAAAGCTTCACCTCAAAAATATAACAAAAATCTGA
TCAAAATTATAAAAATTAATTATACATTCCAATTAAAAATATACCAATAAACAGCTAAAT
ACATTATTGACCTAATAATTACAATGCAATCAATCACAGTAGCTTAAAATAAACAAAATA
AGCAAATGAGCACAAAACCTTTAATGTTTTAAAAATAACTTCAATTATTTATATTAGTAC
AAATAGTTTGATTTCTTTTCTTTTTTACAAACACCAGCATGTAAAGGATTACAATAACAG
TAGAAAATGACTGTGAAAAACATATTAACATCTTCTTTAAATGTCTGCAATTAAAAATGG
CATTAAAGAATTACATTGCAAAGACTCTTTATCTAGAAAAAAGTTCAAAAAAAGTATTGC
ACATAACAATTCGAAGTTAACTTGCAACATTTACCACATTCAAGTCTTAAAGTTCCCCTT
CCTCCAAAAAGGTTTATTCACCTCAGTAGACAGCCAGGTTACCCAGTTATCAAGTCTTCT
CAACAATGTCCTATAAGATGCTCAAATCCTCCACTGCAAAATTCATTTTGAGGTCTTTTT
TTGTGTGTTTTGTTTTTTAATTGTTCTTTTTCTGTGCATCTAGCAGAGGTCTACGTATGG
GAAAGCCAc
>NODE_340_length_302_cov_80.748344
GCGCTCGGCTTTAACGGTCCGTGCCTGTGACCGGCTCGAGGGGCTATGCGTCCCCAGCTC
GAGAGACCTACTCCCTAGAAACCAGTTTACGTTTTTTGAGCTGTAAACTTTATTAGCCCA
GTTCCGGCTTCGTGACATTTGGGTGCCAAATGAATGGGGGTTTTTGTCAATGAATAAGAT
CGTAAAATCATCCGGAGCGCGGCCAGATAGGCTCACTGGCCATAAATGGTCACGTGGTGC
CATTAAAGTAAGTTTTATGGTTTTGGGGAGTTGACAGTATATCGCACATAACCTATAATC
GCACTGACGCGGGGCTTCATTTGACTCTCTTGCAGGCGGTAAGTGTTCCTTGACCGTTAC
AGCCGCTGCTCTTTCCGACCGc
>NODE_341_length_229_cov_31.109171
AACACGGCGCTGAGATTAGTTGACTTGGCAGGGGCTCACCACCATCACCATCATCACCAC
CATACCCCTCAGAGCGTGACAGGCTTCCCGGGGTTCAGCAGCCATCCACACTCAATGGCT
CACCCGCACCCTGGGGAGATTACTGCGGAACCCCGCCTGGGGCCGAGTCCATTCGGGCCA
GAACACATGGGGCACTCCGCGGCCCTCAAACTCAGCCCAGCCCATCATTATCCCCGCCAC
CATCACCACCACCACCACAATCATATGGCAGGCCACACTGAAGTGGTCTCCAGTCAAACG
GGAGCTTTt
>NODE_342_length_596_cov_89.083893
AAGGCACGAACTCAAAACACAGTAGCAACACCACCAAAAGCTAACCGAGAGTTCTTTTTC
CGAGAAGACGGCAAACCGCAAGCCATCCATTCTCCTCCTTCTCCTTCCTTCTTACTGGCT
TCTCTCTCTCCCTGGTCCTCTTTCTTTCCTTCCTTCCCTTCTTTTCTTTTTATTCTGTTC
ATTTTCTTTCACCTTTTTCCCTTCCAGAAAGTGATGCACACTCGCAAAAGACACTCAGAG
CTGTACCATGAACTCAACCACTCCAACAAGTTCCACACCATAGACAGGTATAGCAGGGAC
CCAGCCATGTCCACCTTTAAGGTAAGACTTTCCCCCTCCGGGCTGTGAGACAGGGAGGCT
AGATGACCCCCCTCTCTGACTGTCCTTTTTGCCCCACCCATCTGGGTTAATCAGACAGGC
ATCACTTGTACGGGATACAAATTTGTCACCCCGCAAACATTGCCTAAACGATCCCATGGA
TCAACAACTTGGAAAGTGAAATAAACAATAAACACAACATAAAATTAGCTTAATATGTAA
AGCAGGCTATAATCTGGCTAGCATTAATTGCACAGAATATAATCTGGGCCTGGGGAACTG
CACTAAAAATGAATAATCCTTGAACGCAATGAATGAAACTGTCGCCAATGCTTGTGGCTA
ATTGCAATGTTCATTt
>NODE_347_length_488_cov_86.290985
CACACACACTTTCTCACACATACACACACATATCCATGCAGCAACAAAAAAAACAATTAC
AGTTTCTCATTAAAATACTCTTAATCCTTTTATGCGAAACACGGTTACACAAGTATATAC
AATGGAGAGTGAAGAAGAAGAAGAATATGGGCAGAATAATTACATATATCATGGAGCCGC
CTCTTTTATTTTGGGTGTCACTTCTGATGTCACTGCCTGCTTTTGCTAATTTGAATTCAG
ACCTTTATCTCTGGCCCGCAGCAGATTGAGTGACAGGCCACCAAACGTTCACGCCACTGT
CCTATTGATTTCTCTAAATCCCCAACAATAGCATTTGCATGCTTGTTTCTGTAATAATAC
AGATATGCCATTTGGAATTAAAGAGCCTCACAGACCAGAGGTAACTAATTGTGCGCTGTG
TAATGAGTGCAGTTTCAATTTGATATAACCCACAGCTTTCTCTTCCAGCCTTTCGCTAAG
TACTTTCAAGTCTTTGTGGGGAAATAATTGATTTTTTGTGCTTTGGGCACAAGGAAAACT
ATTATGATCTTTTGAATAATGGCAGCGg
>NODE_348_length_692_cov_127.096817
CAGTAGTGAGTTCAGTCATTCCAAACGTCTGGTTTGTGTAACGCTTAACTTCACACGCTA
ACAAATTCTCTCCGTAGGTGACGGCTTATCTGTGTGTCACTGTTGTTTTTAAAGAACCGT
CTATCTCAACTGGACCGAAATCTGGTTAAATAAAGGCTAATTAAAGAATCGAGGGCACGA
GATTGCACTTGGTATATTGTACTAATTCACGACCGTTGCCGTACTTAACGTTGGGCGTGA
GTTGGAGGCGAGAAGCTGAAAAGTGCCTTTTATCTCTCTCGCAGGTGTCAAAATGGAAGA
GACTCTCCCCCCTGGCACCAGCTTGAAATGCACAATCTGTAACTACACAGCGGATTCTCT
TATTACATTCCAGCACCACATCCTCTCTCACCTGTCACAGGCGGCCTTCAGATGCAATCA
CTGCCATATCAGCTTCCAGAGCCACAGGGAACTGTTACAGCATCAGGACTTACACGGGCA
CCACGGCAAACTTCACAGAGAGAGCGACAGCGAGCACTCCCCCAGGGGTACCGAGGAGAG
CCTGCAGCAGGCCCGCACTGAGCTGGGGAGCAGGAAAGACCTCCTCCAGAGTCCCAAAAA
AGCCCAGAACAAGGACGGGAACCCAGACAGCGAGCTGGAGAAAGCTGAGAAGAAGCCCCT
GCTCTCGCTCCAGAAGGGAGATGCCCACCCAGGAAGTAAGGCCAGCTTCTCCTACACCCG
GATCAAATCAGAGCCCTCCAGCCCTCGACTGGCCTCGTCGCCGGTCCAGCAc
>NODE_349_length_623_cov_21.475121
CCCGCCTGTCCCAGCCCCTGCCTCTCGGCGCCCCCTCGATGCTCTTAGCTGAGTGTCCCG
CGGGGTCCGAAGCGTTTACTTTGAAAAAATTAGAGTGTTCAAAGCAGGCCCCGTCGCCTG
AATACCGCAGCTAGGAATAATGGAATAGGACTCCGGTTCTATTTTGTGGGTTTTATCTTC
TGAACTGGGGCCATGATTGAGAGGGACGGCCGGGGGCATTCGTATTGTGCCGCTAGAGGT
GAAATTCTTGGACCGGCGCAAGACGGACGAAAGCGAAAGCATTTGCCAAGAATGTTTTCA
TTAATCAAGAACGAAAGTCGGAGGTTCGAAGACGATCAGATACCGTCGTAGTTCCGACCA
TAAACGATGCCAACTAGCGATCCGGCGGCGTTATTCCCATGACCCGCCGGGCAGCGTCCG
GGAAACCAAAGTCTTTGGGTTCCGGGGGGAGTATGGTTGCAAAGCTGAAACTTAAAGGAA
TTGACGGAAGGGCACCACCAGGAGTGGAGCCTGCGGCTTAATTTGACTCAACACGGGAAA
CCTCACCCGGCCCGGACACGGAAAGGATTGACAGATTGATAGCTCTTTCTCGATTCTGTG
GGTGGTGGTGCATGGCCGTTCTTAGTTGGTGGAGCGATTTGTCTGGTTAATTCCGATAAC
GAACGAGACTCCGGCATGCTAACTAGTTACGCGGCCCCAGATc
>NODE_350_length_495_cov_97.634346
CAATTAAAACTCCGTATTCAGAAAGTACTCTATGGAAAAAGGTTTCTTGCGAGTTGATAT
GTAACAGAGAAGAAGGAGAAAAAGCAACATGACGCAACATTGTCAGATAAAACGGGTGCA
GTACAAGAGAGCATGCATGTGACTTAAGATGAAATTAAGTTTAGTTACAAAATAAAGAAA
CAGAACTATAGTATTACCAGTTTGTGCCATAAATTTAGCAGATTCAGCTTGCTCCTGTTG
GCCATGAACTGATCTCGGCCGCTGACTTTTTACAGTATGCTCTCCGATCAATCCAAATTC
TAGGGACAGAATAGAGGTTCATGAAAGCTATGTTTGGACATATCTTCAGAGAAAAAAGCT
TATTACAAACGTGGTGTCTTTTTCAGGATGTGTATAACAATGACAGTACATGGCTAAAAA
CAAAGATTGCACAAGTGTCAATTTAAACTTGTCATTTACTTTAAACCAAAGGACAATGCA
ACGGTTTTATAAGGTGAGTTGGGAGTATTAATTGAGCTTGAAAGCACAGCTTAGACACAT
AGCACACATGCAAATAAACTCACATTGGTTTAAAc
>NODE_351_length_97_cov_17.649485
ACATTGAGGTCTGGATATCATCAGCAGGGTGCAGGTCTGTATTAGCAGAAACATGGAAGA
AAGACAAAAAGCTTTAACATTAACATTTGTACAAAAGACTCAAAACATATCAACAAGTAC
ACTTTACTGTAATGTACTATTGAATAGTGGATGATATTGATAAAACTAATGTAGTGt
>NODE_356_length_95_cov_23.589474
GGGGCTTAAGGCTGATTTTGAAAGTCACCCCACGGCTACAAATTCAACTTAATCCTTACC
AAACCTTCGCTCCACACCTTATTTTAGGGCCCAGAATAAGAAAACATCAACAGTTTAGCC
ATATCTTTAACAGTTTTTAAAACCCTAACCCTAGCTTTAACAATAGCTAACCCTA
>NODE_357_length_315_cov_39.298412
GAGGTCTCTCGGGCTGCAGGCTGGCAGGGGATGAGCGCAGGGATCCAGCTCGGCTGAGGG
CTGGGGGAGCTGTAGGGGGCAGACCCCGCGGATAGCGGGGGAAATAATCAGAAATCTGCT
TGATGGGCTGAATGGGACCGGGACACACATCAATTGCCATGTGCTCCTGGATGCTGATGG
TCGTCTTCTCGCCTTTGCGGAGTGTCATGCATGCAGCCCTTGAGCAACACAAAACCCTGG
ACTCACGAAAAAACGGCAATAATTAAGATAAAATAAACAAAGAAAGTAAAGATTTGATAG
GATGGAAAAATATTTCTGTATCCCTAAAAGAAAAACAATCGCAGTCCCCTGAGAGACTAA
TTCTACCTACTAACTACTTCTCCTGTGGCACCCCc
>NODE_358_length_358_cov_54.712292
ACATGGGTGGCGGTCCATTAAACGGCTACCTTTCATCAGAAAGGTACAGTGCAGTCCACA
GATGTTCAGCCGGGGCGACAGACAGCCATATATTGGGGTTGCCTTTTTTTAATGTAGATA
ATAAAGGTTGATAACAGTCCTTTCTGTGTCATATTTGACACGGCCAGTCATCTCAGTAAT
TACAATCATTACAGTCCAACGGATGTCTAGTTATCCTCTCTTAAACACAGAGTGCACAGG
AAAATCAATTATTCAATCAGAGCTTTTTCCATTCAGTGGAGCCTGAGTTCACTTAATTTT
GGGCCTGGGTGAATCTGCCTAGAATAAGCCCTGAGCCTAGAGAAGAAAAGAGAACAGGCC
CTAATTTGTACCCTTTCAGACGCTCAATCACATTTCAAAGGAATGCGAGTTTATTCTGAC
AATCAGGCGACGTGAATg
>NODE_359_length_604_cov_151.846024
TTGCACCGATCTAAAAAATGCCAATGATTAAATAAGGGTGGAGAAAAAAAAATGGATAAC
CTGCCAAACAGCAAGCGACCACGTTCGTTTATTACATTCTTTTTCAATTAGCTGATACCG
ATGTAGCGAAAGCGCTGCAGTCTAATGAGGGTACCTGGGACCAAAAAGACTTCAATTCCA
AACGGCGCGCCAGAGTCCCACTTTAAAAAGACACACATTACTTGTAAAGTGACTTCTCGG
TGTAGTTACCTGGGCTCGTGGAGTTTATTTTTACCTCCTTCTGTCCTCCCTCATTCTTTA
GCGGCTTCGGGAGATGGCGTTAGTTTGGCTTCATCTCTGACAGAAGACAAATGAGCTCTG
GGTCGGTGGTGATCCACTATGGCTGCCAGGGGGTTCCAAAATAGCAAACTATTTTTCATA
TGGGGCGGTGTGATCTGGAGTGCGATGCAGCAGGCGTGCTAACATTTACCATCTCAGAGT
ATGCGTGAATTTTCTTTCATTCTTCCTTTCCTTAAAGTTTATTTTCAAACTTGAACCTGA
CAGTTTGCCGTGCTGTTTTAATAAAGCCGCGTCCACCTTAGGTTCAAAATAAACGCGGCC
GTCTGTCAGTTCGTCTCTCGTAATAGGGAGAAAATGCTTTTTGTGTGACGTCTGTAATTG
ATTCAACTATAAAAATGGGAACAg
>NODE_360_length_640_cov_30.768749
TTAGTGATGCTATGGCAGCAATAGTTGCGGGTGTGGGTAGATTTTGTTTAGTTAATTCAT
GGAGGATGAGTCATTTAGGTATAAACCCTGAGAGAGGTGGAAGTCCCCCTAAGGATAGAA
GAAGAAGAGTTATTATGTTAATTAAGACTGGTAGTTTAATTTGTGATAGGGAGAGGGTAT
TGATGCTAGTGCTTGATATGGCTTTTAGTGTTAAAAATAAAGGGATTGAAATGATAATAT
AAATTACTATATTTAATATGGCCAATCATGGGGTGAATTGAAGTACAATAATTATTCAGC
CTAGATGAGCAATTGATGAGTAGGCTAGAATTTTTCGTAGTTGGGTTTGATTTAATCCTC
CTCAGCCACCTACTAAAATGGATGTGAGTCCTATTATAGTGAGAAAAGCGGGGTTAATTA
TTGGTGCTATTTGAATAATAAGGGCAAGTGGGGCTAGTTTTTGTCATGTAGATAAAATTA
ATCCGGTGGTAAGGTCTAATCCTTGAAGTACTTCAGGGAGTCAAAAGTGAAGTGGGGCTA
AGCCTAGTTTAAGTATTAAAGCGAGAGCTACTAAAGTTGAAATCACTTGATTAGGTGAGT
GTTGAATATTTCATTCTCCAAAGAGTCAGGCGTTAAGTACTGCTGCAAATAGTAAGATAG
CTGCGGCTGTGGCTTGCGTGAGGAAGTATTTTGTTGCGGCTTCTATAGCTCGTGGATGAa
>NODE_363_length_297_cov_94.367004
GAGCTGATGAGGGGGACATCAAAGGAGCCCGCGTGGCTCGAGTCGCCGCCCCCTCTGAAA
CAGGAGGGGGGGGGCGAGGGAGAAGAGAGAAAAATGGCCGCTTCCTCTGTTGTCTTCCAA
TAATTATGATGTGCCAGTTAAGCCTGGACTACAGCTGAGGGATTGGGAGTTTAAAGCAGA
GGCTTTGTTGCAAAAAAATGCATTTATAGCCCTTTGTGTGGCTCCTCATTATGTGTGGGT
CCCGATTCATTAAGTAATTGGTTTGCTGTTGTTTACATGAGTATTAAGGCTCTCTATTCA
GAAGGCCTTTGAGAGATACATTGTGCAAGTGTTGCATGTTATGAATGCCGAATGAGTGGC
GGGCGGGGGGGGGGGGg
>NODE_364_length_443_cov_89.654625
GTGAGCGGCAGCCCGTGCTAGCAGCACCGCCGCTAAGTCACGTGTCCATTTAACAGCGAT
CACACACACACACACATGCATGCCAGATCCACAGCACCAGACCCTAACCCTGGGCCAGGC
CACGGCTCTCTCCGGCGGTGGGAGAGCTCCTGCCCGCTGTCCTTGTTTACAGTCTTCAAG
GTAGGGGTGCACAGCACTGTCTTTCAGGTAGATGATTAAATGAGTGGCACAACAAGAAGT
GAAACAATTAGAATGTCTGCCTCATTATCATGGTAATCTTATCAGTGGGATAATGAGGTA
TTAATGGATATTTAATGTGCATCTCATAACCCAATCCCTTAGAGAAAACACATAAGGAAA
TCACTGTAAATTCACTTAATGATGGAAAAGTCCCCCAACACCATATTCCAAAGAATGAAA
AATGGTGGATGCAAATGAGAAGGAACCAAGGTCAATAAGACTGCAGGGACCTAGTGAATG
TCAGAGAGAGAGAGATGGAGAGAGATggagagagggtggaggc
>NODE_365_length_424_cov_51.733490
CTGCTGGACACCCGGCCTTCTAAAAACACCATTTCTGTTTCTTGTTTTTTTTATTTCCTT
TTTCAGACTCCAGTCACATCCCCAATCCCCTGGCCCTATAAGAAGCTTTCACGCTTTTTG
GTTTGCTTTAGATGTTTAATACCCCTCTCCTTTGTGTCAGGGAGCTGGAGAGGCGTTAAG
AAGCGCTGATAAACCCACTTAGATCCCTTCCTGGCCCGTCACCCCAGCCTGCCAGGCCGC
TTTAGCGGGGACCTGATCTGTGACGGACTGCCACTCAAACTGAGCCCTTCTGAAGGCTGA
CACAATGGAGTGAGCAGTACAGAGGGGCGACCCAGAGGAGGGGTCCACAAAAGCACTGAA
GAGGGGAGAGGAAGAGTTTTTAGAGGAGACGGACGTTGGGTTGAAGTTGGAGGAAGAGGA
GGAGGAACACAAAAGGGGTGTGGAAGAAAGGAAGAGGGAGGGAGGAGTGGAGAAGAAGAG
GGCAGGGTGTATCACTTCCTACTc
>NODE_366_length_174_cov_23.689655
CTCCTAACGCCATTGAGACTGGGGCTGGGGCTCGGGGAGTGGACCATGGCTTTCACCTTC
ACCTCCATTTTGACACAGGCCTCGTCCGACTTGGCAGGCCTGAGGGGCCACGGCGACGGG
CTGTAGTGGTGGCTACGGAGGGAGGAGGACCTCAGCGGGCGCTGCGCCTTCACGTCACTA
AAGGCGACGGGGACGGACGAGGACAAGAAGGTGTCGTCGTCCTCCACGGAACCCATGGAG
GCGGAGCTACCCTt
>NODE_367_length_289_cov_71.833908
CCAGTTATGTGAGGCCATTAAGATAAATCCTTGCTACTGTTTCTATAAAGACTCATAAAT
ACTCATCATTACAGAATCTGGCAGTTTTCCTCTCTGTAGCTGGTTTTTATCTCACTCTGA
TTCAGTCTTGGAGCGTGTCGATCTGGCCCAGTTAGATTGCCATACTTAACAAACATTACA
TTCATTTCCTCCAAATGAGTCAAATGGGGCTAAAGGGATGTCTCGATTCATCTGATCACA
CTATGTCTCGATTCAACTGATCTCACTATGTCTCGATTCATCTGATTAAACTATGTCTCG
ATTCATCTGATCTCACTATGTCTCAATTCATCTGATCTCACTATTCATTTGCATCTTCCA
TATTCTCAc
>NODE_368_length_452_cov_67.876106
TCTCACTAACTCCTCAGTACTCTCTCTTATCTCTCTTTAGTCTATTATTTCTCAGTGGTA
TCTCATTAGCTCAATTCAGTAGTCCCCACCAGTATCTATTATGATCTCCTTTCAGCAATC
TCTCTCTCTGCGGTCTCTCTCAGCAGCGTCTGGGTCTGTTTGTGATAAAAAGCTCGCACT
GGCTGTCATGTCATAAAAGATGCAGTCAGAAAGCCCAGACATGATTTCATGGCTAATGAT
TCCTGCACTAATATCACTGTGGACCGCAGTGAGGATAACCAAGTTGAGCTGTCTTAGCTC
AAATGATTCAATTAGGCCAGCTGTCCCTATTTGTCATGGCTCAACTGGCTTTTAAATTAC
CTTTCCAGAGTGCATACGTGTCTCTGCATTGAACTTACCAGCTGAACAGTTTTCAGAACA
AAATGATAAGAAGAAGTCGAGGGAAAAAAAAGCCCAGCCAAAGAATGCAGCACAGCCACA
TTATCCACCGAGGGCAATTACTGAGATAAATGTGCCTTTTGTTTAGTGAAGg
>NODE_369_length_386_cov_89.696892
GGGGGGGGGGGGTTGGGATAGGGGCACAAGGGCCTCCCAGTGCATTAGCCCGTAATAGGG
TCGGGATGACCTAAACGATTTGTTGACTAGGACAATGAATCAGTTGTGTGTTTCTTGGCA
TGCTGAGGGCGGGATTACAAGTTGTCGCAAAAAGGAATGCAAATTGTAAGCCAAACTCCG
CGAGAGGCCTTGGGAGGAGGCCACTATTCGGCGCGTTTTTGCGCGGACCCTCGGTCCCCT
TTTCTCCATTTTGCGTTCTTCTATTAGTTCTAATAACCGTCGAGGGTCTGTGAGTAGTCA
CTGTATTCATCTCAAATCAATGGCTTGTCCACATCGAGCCCTGTAGACCTCCGGATTTGC
ATTCTAGAGAAATATACGAACGCGCGGTGACCGTTTGGACAAAGCCTGGCATTGGGTGTG
AAGTATTTTTCTTGAGCCCGAGTGAAATTCTTcttttgttttgttt
>NODE_370_length_330_cov_17.854546
ATTTTAAATTGTTTTATATGCCTCTTCTGATTTAATTCAGTTCAATCAGAGATTTAAATA
CATTTATATCATTGAAAATGTTATTTGGACATGGTTTCTGGGCTTATTGTTACTACACCG
TGATTTTTTGCAGCTGTACAGCAGGATTCAAGAACCAGCGATGTGATGAGTTGGCAAACC
CATGCGATTACTACTGTCAGAATGAGGGGATTTGCACATTAACTTCATTTAACAAACCGC
GCTGCAAGTAGGTTCTCTGAGAGGCCGGACTACACCTGATCCCATGTCTACCGGTGTCTG
CTCTTCATAACCTGCGCACCGCTTTGTGTCGATGAACCATGTCTGTGCTCATGTCCATCC
ATACAGAAGAACTGTAAACAACATTCCAGGATTAGCTTGTGTGAGGCATa
>NODE_371_length_584_cov_92.412674
ACACACACACACACACACACACACACACACACACACACACACACACACACACACACACAC
TCTCTGTCTCTCCTTTTCTCTCCACCTCTTGCATCTCTTGTCTGGAGTCTGGAAGGGCGG
GGGAGTCCTGCCTCTTTGCCTTCCTGAGATCAATGCCCTGGCCACTCACTTTCTGATGTT
GCACGACGGGAAATGCTTTGAATACTTGCGACATGGCCGCTCACATTGATTGCCAAGATT
GACAGCACTAACCATCGTCTTCTCTTGTTTCCGAGAGAGAAAGAGATATAGATAGTGTTA
GAGAAAGAGAGACATAGAGAGAAAGAGAAAGGGAGAGAGGGAGAGAGAGAAAAGGAGCGA
GAGAGAAAGAGAGCGAGAGAGAGAGATAAATAAGATAGTAACAAAAGCACTTCGCAGTTT
TGACAGTTTAACTTCATAGAAAGAACGGGATCCGGTTTGTATAACTCGTGAAAACAACAG
TAGAGTAAAGATTGATCGTTTTTAGCTTACATTTCACAGTACACATCATTTTCAACACTG
TAAAAACGAAACGGGATAGCGTGAGGACCTTCATTTNNNNNNNNNNCGAGAGAGAAAGAG
ATATAGATAGTGTTAGAGAAAGAGAGACATAGAGAGAAAGAGAAAGGGAGAGAGGGAGAG
AGAg
>NODE_372_length_768_cov_128.950516
CATTTCCTAGTCCCAGTTTACCAACAAAACATACACCGCGAGATAGCTAGATACAAGTAG
ATGGTTGGTAGAATAATACCGAAAACAAGATCTGGTTGACTTTACATAAATGGGTGCCAG
TGCAAACATTCACCCGTTCATTCTAGCCCCGGTTCTCCCAAGTCACCATGGCTGGTCCTA
AACTAAGAAAAAAGCTATTTCCAGGTCATTCGCGAGACGCTCTCCAAATTATTCTGCCTA
CCACAACGACGTACTTATGGATTATTAATCAAGCCGAGATCTTGACGTTTTGTTCAATTG
TTTTACTCACGAGTATGTCCAGAAAAGCGATCTTCCCAAAAGTTGTTCTGTATCTCATGC
GTGTGCCCGGTCTAGTGGATGATCGCCATCTTTCCTGCTTCTCCTTTGCTGCAGCTGCAG
ATGACCTGAGATCCGTCTGTCTCTGAATAATGAGCAACCACGGAGACAAGGAAGACAATC
TGCAAAGCAGGCAACACAAAGAAGTTTTGGAGACTAGCAAGCACCAGAGGGTGCACAAGA
GTTTGCGATGAGGCGACAGAGCAGGATGGCCAACGTGGTCTGTATCCAAAAAGCTGCTCA
TTCTTGATTGAGGAAAATTAACCCAGTCTGAATGGACGTGGTTAACACTGAGCTACCCAC
CGCGTGGATATAGAATAACATCCATACGTTTACGTCATTCCGGTGATAGGTCAATTATTT
CATTCTAAGCCATGGTGATGTCAGTCATACATAAGAAAGACCATGTGAGCAAACAAACTG
TGAGACAGAAACATCTTACGGGCATTTTTCTAAAGCTGCTCTCCTAAAGCTGATGATGAA
ACAATGGt
>NODE_373_length_774_cov_53.843670
TTGATCATTTTTAAAACTGAAAGAAAGGCGCGTCCCACACTCACCATCGGGGTTGACTGG
CAGAACGACTGCTGACGGCAGAGGAGGGTTGAAACGAGTCCTGAGGATGGCACGCCTTCA
CATGAGCCAGGGCTTTTGCCTTTCGTAAGCCAGGAAGCGCACTCGAGGATGCAACAAAAG
CTGCCCGTAGTCAGCAGGATTCGAACCTGCGCGGGGAGACCCCAATAGATTTCTAGTCTA
TCGCCTTAACCACTCGGCCACGACTACACGCGCTGCATTGCTCAATGGTGGCGCAAAACA
GGACAAAACACCGTCAAACGACTGACCCGTGAAGTGACTCCCATTTGACACCGTCACAAA
GTATTTTGCTGATCATTGGCGCAACACATTTATACTAATGCTCGGATGACATTGGGGAGC
GAGAACGTCCCAGAGACAGATGAGCTGCGTTACTTGCCAGCACCGTTGCTGAAGGATGAA
CCTCGAATTGAAATCAGGGCTGCTAGCGCGAGCCAATAATTGTAGTTAACCCCTTCCTGG
ATGGCCTCGTCGTAGTTTGCAAATCAGACCGATTTGTAGCTTTTCGTACATGCTTAACCG
TGGAATGTCCGAGGCTTATTTCATTCTAAGCCTGCTTTGTGCGCTAGCAGCTTCCTATTG
AGTTCGGGTCAAAACTAGAATTCAAAGGACGCCGATTTTAAGTGAATCCTTTCGACGCCA
AGATCTCCGACAACGACAGCACTGGTCCGTGGGCCACACATGAGGAGGTTGAGCAAGACC
CAACCGGTTTATCTGACCATCAAGGCGTGCTTGATGAACGGTGCTTCGTAACGCCCGCCG
ACTTACTTAAAAAC
>NODE_374_length_478_cov_80.309624
ATTAAGTACCTCAGCCTTCATGCAGCTGCCAGGGAAGTTTTAAAAAAACAGCATTTGGAA
AAAGGAAAGCAAAAAAAAAACCTCGATCATCCCCCTGAACGTGGTTGAGAAACACATGGA
GCTTAGAAGTCAGGGGAGAGAAGCCTTTAGGGCATACAATCAATATTACATTTTCCATTG
CCACCTTCCTAGCTATTGTAAATGGCTTGTGTCAAAAATAATAACAGGTTGAATCAGGAA
CCTTGGGTTTGCAATTTCATTCTTGGTGTTGGAGGCCCCACCCTCCCCCTCTCTCTCTTC
AGCAGAGTGGTGTGTTAATGACGCTGGTGGATGGGGGCTCTCCCACACCTTCTGTCCTCC
GCCCTGCTTTGGTTCACACTCTCATCTCTTCACTCCCGCCCCCGAATGGCAGTAAAGGAG
AGGCCAGGGAAAAAAACTAAACTCCGCGGACGCCCAACACGTCCGAGGCCACGCACCTCT
CTGGCTCATAGCCTGCTCAACCAATGAGAGGGATCGGCGAGATGGAAGGCCCTCTCACAC
AGAGCAGGAAGGAGATCc
>NODE_375_length_568_cov_116.413734
AAGGCCCCAATCCAGATTTTGTACAAGCCTAATCTAGGCACTACACTGATAGCATTGGAC
CCATGTTGACATAACATTTTCAACCCAGCTGCACGTCACATAATCCACTGTCGGTGGTGG
ATGCCTTCCCATGATCCCTTGCAGAGTGGCATAGTTAACTGAGGAGGCTCCTCAGCAATG
CCACAAACTCGGCTCATTTTTTGTTCTCTCCACGGTGCGAGTGGACTATCAGCAAGGGTC
CGACAGTGTTTTTCCTAATTACCTACTTCTCCACTCCTGATCCTGCGGTTGGCATAATTA
GTTACCTGGGGCTGCAATCCAATTTGAAGTGATGACAAGAAAGTGATCCATGAAAAAGTA
ATAAGTTAAATCCAATTTCAGCCTGCCTCTAATTAAATGCACATGGAACTAATGACTCAA
ACCCTACCATTTCAGTGATAGCGCTAATTAGCGGGGTGGGAGTTGCGCTCTCTTCCTGCT
CTACTGTAGGTGCAAAGCGTGAGGTAAAGTGGTATGGACTCTTTTAATTACACATGTCAT
TCTGTCAGTAATTTACTTGCTTTTTGACCAGTCAAGTATGTTTAGCTGCTCTCAGGCCCA
CAGAGCAGCTGTTTGAAAATTCCCATTgttgaaatcttacttgtgcgg
>NODE_376_length_381_cov_212.296585
GGGGGGGGGGAAAGGGGAGACACAAGAAAGGCACGGGCGCCAGTCAGTCATTACAACAGC
GGTGAAGAAGAAGAAAAATAGTCACCTGGCATTCTCTGTTTCTCCAGCTCATGCTGTGAG
GGTTTTCTACGTGAGGACTCATTGGTGGTGGTAAGAGAGTTGCCTGTGACAATGTGCCAA
TCAGAATCCCCGAATGAGGCTGGCAATACATGATAGGTTGGTTGAATGATATCAACAGGC
TGGTATCTAAAGACAAGAAAGAACCAAGAGTCATCTCAGCAGAAAACACACAGACTCACT
GTCTCCATAACTGCTCTGCTATGGACCTTATAAGGTACTCTCCATTCTGCCTCAAACATG
TTTATATATTTACTTTACTTCCCTATACTGCCCCATAAATCTAAGGGTAACTGTCATTTC
ACTTGCATCTGCACATAGTATCTTATTGTATAAAAGGCAGc
>NODE_377_length_440_cov_44.788635
TGCATTAACAGCAGAAGCCGTCCAATGGCCCAGTAATTACCCAACACTTTGGACATGGAG
CTATTTCTCAGGGCGGCGGCTACCTGCACGCCTTGCACTCCGCGCTCCCACTAACTCTGT
TTCCTCTGATGCTGATTAGATCTGCCACCCCATTACAGATTCATTTTCCTAATTTTTCAT
GTCTGCGCGGCTCCCCATCTGCACGGGGCTGATAATTGTGGGGACCAGCCCCGGTGATTA
ACATCAGCGCCATTAATTACGCCCGCCATTAAGGCTCCAGGTTGCACACGGTGATCAAGA
GGAATTAACTTTCTCCCGGGCCCCTAAATCATCTCACCTTCAGGGGGGTGTGACGAGGAA
GAGACGCGGCCTCCTCCTCGACCAAATAAGAGACGCGCCTCCCACGGAGGACCCCACCGC
CGGGGCTTATGGGTATCAATCACCCTGCCTTGTGAAGGGGCGCGGCCTGCCGACCCGTGG
CCCCCGGTTTACGCTGCTCTCTGGTGTACGAGCGGGGAgg
>NODE_378_length_331_cov_71.528702
TGAGCTAATGAAGTCTCGTGTGTGTGTGCGCGTGCGACTGTGTGGTGTAAGAAAGCGTCT
GACCCGTGTCTCACATTCACCCGTTCTAACAGACGTGTCACTTCCTGTCCGCCTCCCCCT
TCTCTTCCTCTTTGTCTTGTGTAGGACTCTTAGTGCAGGACCATACTGACAACATATTCA
CTTCATACGCCTTTAAGTGCCACTACCTTCTGAGCCAATCAAACGGTGCTGAGTTGAAAT
TCCCTTTGATTCCTTCTCCTTCGCCAGCTATCCTAAAGAGTAATGGGAAAGGTAAATGTG
TCTCCTTACTGCTGTGTCTGTCTCTCTGGCTGTATGTGCGTGCGTGCGTGCGCGGGCTTC
AATCCACCTTGTTTTTTTTCTTGCCAAGTGGTTTAATCAGGTCCACCTACt
>NODE_382_length_290_cov_23.079309
AGCAACTGAACAAGATTTATGAGTATAATGTGATGTTGCCAGTGTGTGCCCTGTGCTCAG
CGTCCAGGTCTGTTATGTGGTGCGCACCCTAGGTGGACACGGTCTTTGTCTTGGTTGCAG
GTTAAGCTGTACTTCACTAAAACCGTGGAGGAGTCGTCCAACTCTGACGCGAGGACTTCC
ACATCCCTGACTCCGGACGTCAGCGACAACGAGCCGGACCACTACCGATACTCGGACACC
ACTGACTCTGACCCGGAGAACGAGCCGTTCGACGAGGAGCATCACACACAGATCACCAAA
GTGTGAGCTGGTTGTCCGGGCGACAAACGCAGAAAACGCTGCTGAACCAGAAAGAGGAGG
GGGGAGgggg
>NODE_383_length_497_cov_77.573441
GTCACCTAACATTTGCCTTGACATGAAACACAGAACCCGAGCAAAATGAGGTTAAGTGAG
AGAGGTAGAGACAGAAAGCGTGAGATAGAAAACATATAGTCCCTTTACCTGAATGTTGAT
GGGTAGCCTGCTGATGAGGAGCTAGGTAGACAGAGGTGATAAGGGGTCATTGAGTTCTGT
CATACACGCAGTGTGACACCTATCCACAAGTCAGAAGATTACAGCCCTGTTCATTAATTT
TATCTCTGATATAAACTTTTAATATGCACACCATCAGTATAAGGCACTTCCAGGGCAGCT
TAAATAACTGCAACCTGTAATTACCGTTCCAGCACTTGATTAGAATAATCTGATTGCAAT
TATTCAGTGATTTTTAAATACAAGCCCTGAGCTACATAACAATAATTCAGGGGTAGTGAT
TCAAACGAGTTTCTGTTAGGATGTAAAAGGAGGTTTTAATCCGAAGCAATTCAGGGATGG
TTGCTGAAGAAGTCTTCTTGCAAATGAACTCACATTTATGCATCGAAGAGGAAGGCTTAT
TGCCATGCTGTAGGTAGATTGAATGCGCCCGAACTTt
>NODE_384_length_218_cov_57.440369
TGTGTGTGTGTGTGTGTGTATGGGGGCGTGGATGTTGGGATGGCCGTGCGTATGTGTGTG
TGGGCATAGAATGGCCCCTTGAAGGTGCTTGACCGAACACACCCTCCAGACCCTCCCCAT
CATAAGCCCAAGCCTCTCCCCCAGCCCCCGTTTCAATTATTGGCCGGGGTATGAATCCGT
AATAGGGCTAATAATTGCACTAGCATATTTTGCTGTCACCCGCCATTAGCTCAGATTAAT
TAGCCCATTTAGTTTAGCTTAAGAAAGTGTCGGCGGTGAGGAATGATCCATGGAGGAG
>NODE_385_length_161_cov_25.515528
GGGCTTAAGCCTGATTTTCAAAGTCACCCCACGGCTACAAATTACACTTAATCTTAACCA
AACCTTCGCTCCACACCTTACTTTGGGGCCTAGAATAATGAGACATCAACAATTTAGCCA
TATCTTTTACAGTTCTTCAAACCCTAACCCTAGCTTTAACTATAGCTAACCCTAGCTAAC
CCTAATTTGGGGCTTAAGCCTGATTTTCAAAGTCACCCCACGGCTACAAATTACACTTAA
T
>NODE_386_length_586_cov_74.984642
TCTGTCTGAAACTACCGCTTTTGTTGCATTCCAAGAGGTTGATAAATCAATCCATCAAAA
AATTCTTTGCGGTGAAACTCAATCAAGAAAGGTCATGTCGGTGGGAAAAGAACAGATTAA
ATTAGCATTGAATTAGACATGGAAAGTGAGCTCTGTCAAAACCATCACTGTGCTCAGCAC
AATTAGAATATGTTAATTATGCATTTCATTAAGGGCCTAGGCGCTCTTTGAATGTGAGAT
GAAATGTCACTGGTGTAGGCAGCCAAAAAATGGAAGATTGCCAGGCACAACTTTCTTTGT
GCAATGTGTGACACCTTCATTAATATCAGGGATTGCTAGTCTGATTAGACTTTTTGTATT
AGTTTAAGCCTGTGGGTTTTACAGGCACATGCTCTGGCTTTTTCTGCAGTTTTGATGTGG
CAACTGAAAGCCTCCTTCATTTGCATGGGTGGGTGTTATGGTTTAAGTTCACATAAATAT
TGCACTGATACTGGATATGTCCTTTATTAGTTAGTTATTATGCAAAGATGGTGTAAAATT
TCAAGCATTTTAACCTATGAAGATCCAGACCTGATATGAAATTGACAAAACTGACCACTT
CAGCCATTCGTGGACGTCAGGTGGTGAAATGAATGATAACGTGTAATCAGAAACGTTGCA
TTACAt
>NODE_388_length_218_cov_13.357799
TGACCCCGACTCCCTTTCGATCGGCCGGGGGCGACGGAGGCCATCGCCCCTCCCTTCCGA
ACGGCGTTCGCCCATCTCTTAGGACCGACTGACCCATGTTCAACTGCTGTTCACATGGAA
CCCTTCTCCACTTCGGCCTTCAAAGTTCTCGTTTGAATATTTGCTACTACCACCAAGATC
TGCACCCGCGGCGGCTCCACCCGGGCCCGCGCCCTAGGCTTCCGTGCGCACCGCGGCGGC
CCTCCTACTCGTCGCGGCGTAGCCCTCGCGGCTCCCGTGGCCGGCGACGGCCGGGTAT
>NODE_389_length_277_cov_58.379063
GTGATATGACGACTTCGCTGGTCCTGCATCCACGCTGGGCGGACACCTTGATGTACGTGT
ATGAAAAAAGCCCGAATGAACACAATCAAAACAAAAGCCAACCGATGGAGGGATTAAGCG
GGAATTGTCCTGCTACCCACTGCAGGGAATTGATCTCCCACCCAGCATTGGGACGACACT
CTGGTAGCATAACAACGCACCAGGGCTCCGTTTACTCGGACATAGCTGCCCAAGACGCCG
GGCGCCAGTGCCCCGCTCCCCAGGCATCGTCGAGCGCAAGCCTGGGCTACGGGTATCCGT
TCGGAAGCCCTTATTACGGCTGTCGGTTGTCACACTCGCACAACGTGAACTTGCAAc
>NODE_390_length_582_cov_100.271477
GATTTGCCAGGACCTGTTAGACACTTTTCTACACTGGGCTGCAGCTCCACCATCTCCCTC
TCTCTCTCTCTCTCTCTCTCACATCCCTCCTCCCTCTCTTTCACAGACACGTGACCATTC
CGCATGATTATTGGCGCAATCACTCATGTAACAGCCTGCCCAGCTTTCCATGGGGGCTCC
AGTATTTGTCACTGTCACTTCCCCAAGTGCTCTGCTATTGTCTTGGAAATTGTATGTGTA
AGGCAAGAGATGCCTGTGACCCACTTCGACAAGGGAACCGTCGATGTGAGGGCGCTCATC
ACAAAAAACACCACTTTGATGTGTCCTATTATGTGTCCCAGCAAGAGCCATAAATAATTG
TGACAAGTTTTTTGTTGTGCGTGAAAGTCCTTGACTCTGCCTCCTGTTCCAGTACCTCCT
CTCCCGTATGGAGCCACTGCCAGGCACCCCCGATGATAGATGGCATGGTGCAGCAAATGA
CAACGGGATAGATTTTTAGTTTGTGCTTTGGAAGGGATCAGTAATGGTGCTTTGCTGTAC
AAAGCAATAAATGGAAGGATGTCGGAGAGGTGGAGAGAGAGAGGGAGAGAAGAGAAAATA
TCTATCTACGCTATCAAGAGGACAAAAATGATTACTTTTCAGTTATTTAAGTACTTTAAA
Tg
>NODE_391_length_590_cov_114.405083
CTTCTTCCTTTTTCTTTTTGTGGGGTAGCGCTAGCAGCCGCGCGCAGCTGAAGCTAGTGC
GTTAGTCAAATGTGAAGTAGACTCTCCGGTAAGCAAGAGAGGGGTAATAAAACAAAAAGA
TCACAACCTACGGAACCTCCTTCATGCGCGTAAAAATAATAAGAAAAAGGACAGAGAATC
AAAGTGATCAAATATGTTAAAAAGGGGGAGGTTAGGAAGTGATTGCGATTTGTAGGAGCT
GGGCTGGCAGAATGCTTTCTCTCTGATCAGCTCACTGAGCTCTCTATATAGTGAACTTTG
ACACGACTGCTGCAACTTAGCACACGTTACCATGGAGATTGGTTGCCATATAAGGAAAGT
GACTGTGTTTGACTGGTCAGAGCTCATGGACCTCCCCCTGAACCCCATTGGCTAGTCGGC
ACTTGTGCTACTTGGTGCTTTGCCAAAGCAAGAAATAGGGGTCGCAAATCCGCACGGTCC
TAAAGAGAGACGAATTGAAGTCGGGGAAACACGCTTAACATGTAGTCTCATTTTTCATAC
AATAAAAAATATAATTCAAATTTGTAGGATTTCATTTTTTTTTAATATTAAGAAGCTATA
TATCATGATGCAAAATAACAAAACTATTTTATAATCTAAAATAATATTTTCTTCAAGAAA
GGATTTTTTt
>NODE_392_length_339_cov_51.165192
GTAGGGAGAGTGGATCTCTCCCTTACTCTGTAAAGTTCAGCCACTGAGCTGCAGCATTAA
CTTGTATTCTAACAAGATTAAAATATATTTGTCCGGGAGATTAGCATACTTAAGTCCCCC
TTTGCCTTTTTGGTAGTGGCAGTGTGCTTTGATCTGTGTTGCGTGGCAAGAGCTTGGCTT
GAGTTCGGCCATCCGAGTGCCAAGTGTGAAATTGGCCTGATGTCATCCCCATTCTTTACC
GTATACATCTTTCACCAGCTTAATTATATTTCCGCACAAAGCGCTAGCACGTCATTCCAT
ATTCAAGTTTGACTAGGAAGCATTTAAAAACTATGGATAAATAACTCTGTGGGGGAGGGG
ATGGATGGGTCTTTTGTATGAAAGGCTGACAAGAGACATCAATACTTTTCTGATATGTa
>NODE_393_length_364_cov_155.027466
TGGGGGATGATGGTATTTAGTATGCAAGGCCAAGCTGTCCCATCTGCTTAGCCCAGCAGT
CCCCGTCGTATAACTGTCGCTAGGCCGTGGGCCACATAAAGAATGTCTGAGATTTGATGT
AATTCCGCAAAATTAACGACAGCTTTACTCAGTATGGGCCGTGAGGGAATGATTAGCGTT
TGATCGACCATCTGATCAGCGTCCACGGCTGCAGCCGCGGCGCTCGGCAAAAAATCCTTT
GTGCCAAAACCTCCTTTGCGCCCCTGAGGTCCTGCTTCTGGCTCCTTTACCTGTTCCTGC
TCGTTGGGACGCAGACGGGCACTGAAAGTGGTGTTTATTATGGCCTATGCATGCATGAGT
GGGTCCGCTCGCACCCGCCTTGCTTACCTCACATACATAAAATGCCCACTGTGGGGCAAG
ATGGAGCTCCGCTTCACACTGATt
>NODE_394_length_164_cov_18.713415
TACTGAAGCCCATCCCACGGCTACAAATTAAGCTCAATTGTAACCAAACCTCACACCTTT
CCTTACTTTTGGACCCCGAACCTGAAAACGTCAACAGTTTAGCCCTATCTTTTACAGTTC
TCCTAACCCTAACCCTAGCCTTAACCCTAGCTAACCCTAACTAGGAGCTTAAGCCGAATA
CTGAAGCCCATCCCACAGCTACAAATTAAGCTCAATTGTAACCAAACCTCACACCTTTCC
TTAC
>NODE_397_length_327_cov_38.828747
TAAGAGTAGAAGATCCAGAGAGGAGCAGTGACTCAACGTCAGCCTTGATCATGTCAAGAG
TCAGTCACGTGTGAACATTTCCCTTAACTTCTCTCCTCTGATGAGTGACTGGGAGAGTTT
GACAGATCCGAACGCCATGGAGCCGTCGCTCCACCATTTGGCATGCCATGCGCGGCTGGT
GCGCTGGAGACTGCCTGTCAAACGCCTATGACTCCATAGAGCAGCCAGGGACCCTACGGA
GCGCCAGATGGGCCATTAAGGTAGTATTAATGTAGATGCCATCGCTTTTCTCTTCTGACT
GGGACATGCTCTTTAGAACTCTGAGCAGCTGCTGCCATTTACTGCGACAGCTTCCTGCTA
ACTTTCGCCAACTGGCAGCGGTGGACTCTTTGTACCTGAGAAGTCTg
>NODE_398_length_182_cov_28.324175
CTTCACACAGCACAGGGGTGCAAAGAAACGAGCAAGACAACAAAATAGGCTCCAGTCAGC
AGAGAAGCACAAAGAATGTTCAAATGAATGTGGATGACCTACCCTTCACCATCAGGACTA
CAGGATGGTGCAGGAGCAGGGACAGTGACCGTACCCACATTATCCAGTCTGATCTGAATG
GTGGTACTTAAGGGGCTCTTCAGATACCTTCGCTCGATGTTCTTCTCCAGCTCTGCCAGT
CTGGTTACAGCTATATCTAGGg
>NODE_400_length_506_cov_69.766800
GGTTTTAATTTTACAACCTCATCGCCCACAGATTGTATATCGTTTAATACCTTACCATAA
ACAAGCGGTGAGGGATAAAATGTTCTTGTTTTCTGAGACGCATTGAGGCATGATTTCAAA
GGTAAATATTCTATTCTAACAGTGGCCAGGTCTTTCTGTTTGCAAAGAGGTAAAAAGGCG
GAAAAGAGAAAGGATCTGAACTGGTTTCCATGTCAAACACTTCAATTCTCCATAGAAACT
CTGATCTTAACGCGGAAACTTTATTAAACCCTGATGGTGGATTGATAAGACCGTATTTCT
ATCGGCTCCGTTTTATTGTGGAGACCGGGAAGGATGACAGAGGTAAATTGCTCTTTTAAT
TAAAGCAATGCACCAAAGGAAATTGCTGTCTGAATATTGTCTCAGAGATGGGGTTTGTGA
CAGTTGCCTGGAAACTTCAATCTGTTTCACATTTATTCCAGATCATAGTTTTGAGATAAA
GTTTAATAAAAATCTTTCCCCGAATGAAAGGCGTCCCTTTTTGATCAACAGCTGCAATGA
GACAGAACTGCGCTGGAAACCTAATGTTTAACATGTATCTTTCAGg
>NODE_401_length_868_cov_69.624420
TGCTGCTTGCTGATGATCTTTAGTGTCTCTGCTCCCATGAGAGTGCAGCCGCTAAATGCA
ATTATGGAAAAAAAAAAAGCTTCGCCGCAATGTGTTTGATATTTTTACTGATCTAATTTG
CAATCTGGTAGTTTATTGTTTGGCATTTNNNNNNNNNNCTCGCCGCAATGTGTTTGATAT
TTTTACTGATCTAATTTGCAATCTGGTAGTTTATTGTTTGGCATTNNNNNNNNNNTCTCG
CCGCAATGTGTTTGATATTTTTACTGATCTAATTTGCAATCTGGTAGTTTATTGTTTGGC
ATNNNNNNNNNNACAGCAGCCAGAGCGAATGGGGAATGCGGCCCTGTTACTCAAATCTCA
GCTGTTGAATATTTAATGAAGCCTGGAGTGTTTATTTAGTTAGCCTGTCGATTTTTAGTG
CTGTGTCAATAGCAGCTCCCGTGCTGCTTGCTGATGATCTTTAGTGTCTCTGCTCCCATG
AGAGTGCAGCCGCTAAATGCAATTATGGATTTTTTTTTTTTTTCTCGCCGCAATGTGTTT
GATATTTTTACTGATCTAATTTGCAATCTGGTAGTTTATTGTTTGGCATTTTAGTGCCGC
TCAAGTGGCGAAGCGAATTAGATTTCCTCTCATAATTCTTTATAACGTCATTAATGCTGT
TAGCACATTGGCATAGATCTGGAATAAAGCTTGGTAATTTTTCCTTGGATGAATACATTC
CTCTTTTTATTGTCTCTCTTCTATATTCTTTATACTGATTCTGATCGTAATTAAAAATCA
TGTCCATGGTTTCTCTTTGTGAAAAATATGAAATTTTAATTTAATTTACAACATATTTCA
TTATTTTGCAATAAATGCACATTTGGATTTTTTTGCAGGGGGAAACACATGGATAGAATA
GTGTACGCTTTCATGCAAATGTTTTTTTGGCAAAACACTCAATGGGAt
>NODE_402_length_326_cov_35.239265
TCTGCCGCAAAAAAAGAAAGAGAGAGAGTAATACCAGTTTCCAATCTGCTTTGAGAAATA
TTTAAAGGGGAGGGGGGGGGGCTCTCAATAAAATATCTGTGAACGGAGGGGGTAATTGCA
GACAAATGCAGCATTGAAATTCATTATCAACTCTTTAAACACCATTTCAATCTTATTTTC
TGCTTGTTAGTCGGATGGAGAAGCTGAGGGTGGGCTGGACGGCCCAGTTTTAAGGGGGTA
ATTGTGGATAATGTCCTCCACGCCAGGGATGTGCATCCATATCTGTCATGTTTTCGGGTC
TTTAGTGGCTAACAACCCACCCCTCAACCTAGCGGAGAATTGGTTAGTCAAAGGCACGGT
GGGGGGATAACATTAAAAACTCCAGTTTGGAACCATGAACGCACAa
>NODE_403_length_662_cov_68.608765
CATGGTGTAGAATGAGCCGCATGTAGTGACAAGCACGTTAGATCCTCTGGATAACATGCG
CTTGGACATCAATACTATATTAAGAGACTATGTTCTTCCCCCCCCACGTCATTATTAGCG
CCTCGGCAGATGAGGTTTTTATTCTGGAGGAGGCCTCTCGATCACTTATTCTCACGCTAT
TCAACAAATGATCCATTTGAGGCCTCGTGGCTGTCACTCAGCTTTTCGGATGGCCGCTGG
TTCTCTCCGGTCCGGGCGGACGGGAGGGCCAACGTCGGTCCGAGCCAGTTGACCCTTTCC
TGCGGCCCCCGAGGCCGGCTACTCCACGCGTGTCCCCCCAGGCACTTTGTTTACAGCGCG
CGCAGCATGAAAATAAAAGAATATGCCAACATTATGGCATCTGAAGTCAATATGTATTAC
AAAATCAATCTAGATGAAGATCTGCCCATCCTTCTAATTAGACGGGGTGACTGGAGATTG
ATTTTTAATTGCAAAAGTAATTACATGGAGCAGATAGCCAGTGACATTTGATTATCTAGG
TGATTGATTAAAAGGCCTTGCTTGTGGGGCAGACTGTCAGGCACCAGGAATCCAGACAAA
AGAGAAAATTAAAAAGTTGTCCCGTTTGTAATCACGAATTTCAAGGGTGAAATTACAAAA
CCAAACATCCCCTTTGAGAACCCCTGCGTCCTTCCACCCTGCCACCCCCCTCCTCCCTGA
ATACACTCATCTCAGACCCCCc
>NODE_404_length_530_cov_67.533966
TGTGCAACTGTCAAGGCCCGATAACAAAACTTGCTACAGCACAGCATGTTGCTGAGATCA
ATAAATGAGCTCATTTGACACAACCTTTTGCCTCTCCATCTTTTGCATCATGATTCAGAA
CATGCACTTTTATGGTCAGCTGGACAGTGATGGTGAATATGCTAGAAACATTCAGAAAGA
AAAACAGAGACAGGCAGAAAGATAGAGATACAGAGAGAATAAGAGGGAGAAAGAAATTAC
CTCCAGTTGCTCTATTAATAGGCTGGCCCGTTTGTTGAGCTCATTCATCATAATCATCTT
TGCCATTTTAATCTGGTTTTCTGCCTTCTTCTGAGTGATCTTTACACCACGTAGCCTGGG
AAAAGCCAAGAGGAAAAGACCTTCTGATTATGAACATTAAAGTGTGACAACATGAGCTTT
TTAAACATGCTCACTCTAAAAATCCTGGATTACAACAGTTTGAGAAGTTCAATAGTAGTC
AAGAAGGATTATGCTAAAAACGTTTTTGTTTTTAAAGTACAACAAACTATACAAGTTTTC
TCATGATGAACCTTGCAGGCAGCACTGGTGGGTGTTAGCTAACCTGTCCTGAATCTGCTT
GGCTGTGTTc
>NODE_405_length_293_cov_75.467575
CCCCCCCTTCCCCCCCCCCACACATTTCAGAGAGTGGCACGCAACTTCTTTCTTCCTTTT
TTTTTCTCCTCCTCCGAAAATTGAAGAGGCTTTATGTCAAATACGGCTAAAGCCAGCTTC
TCCATATCAAACAAGGCTGCGCAAAAATTACTGTGGCCGAGATAAGAGTGCCAGATAGGG
GGAGAGCGGGGGGGAAGTGACTCTACTCAATTATACTGCAAAATTGGTATGACTGAATAT
TTTTCATTCAGGTGACTGATAGTATCGGCGAAACTGCAATGCAGATAAATAAAGGAGCTT
CTGTCAAGAATAAACACCATTAATCATGGAGCCGGCTAGCGTGTGACCGCCTGTCCACCA
CCGCAAAAGCATt
>NODE_406_length_563_cov_36.525753
TGTCCAGAACGAGTCCTGCCTGCCTGTGTCAGGTAGGAAGAGGGATTACTGCTAAACCAC
TTTGAGCTCCAAGCATCTGTATGAAATGCCCTGTAGAAATACAGTTTGAATGTTTGACAG
TTATATTTTATGTGTTTGTGGGAGTCTAAGTGGCATTGTTCAGGGTTGTAGGTGTTGTGT
ATGCGCGTTCACATGCACTCGTGAGAGTGTGAGATCCCCTGACCTTTTTGACCTGTGACT
ACTTTGCCTCAAAGAGCAAAGTGCGTGCCGTGTGGACCAGATCTCGGGGGCGTACGGCTG
GTGGGGGGAACGCACACGTTTCCTAACCTCCCTCCACTCATGTCGCACCGAGAACTATGT
CCCGGGACTGCACCTGCTCACCTTCCAGCACCCGCGGAATGACTCTCAGCCTGACAAGGT
ACACAGTTGTGCCCTGATCCCAACAGCTGTTTGAACTCCTTACCATCGCATTTTTTTCCT
CTCTTCATCTACCTTAGTTTTTCTTCCCGTTTTTCTTTCTCTCCTTTCCTACCTTTTTAT
ATTGGATTTTTTGCCTGTCTGTTTCTCTCTAAGTGTCTCACTCTCCTCTCTTACTTTTTC
TTTTGGTCTATTTTTGAGTTTTTATCCCTATAAGTATTAAAAc
>NODE_409_length_471_cov_72.309982
TCAGGGTTCGGAACCGATTAGTCTACCGGAGATCTCAAGTTGGAGCTATACCAGCCCTAT
TTCAATATGTGTGGTTGTCACCACTGTCCATGGCCAAATGTATGCCTGAACAATGTAATT
GTGTGGAAAATGCATACACACCCCACCCTCGTGCACTGCCACCCCTGCCGTACTCCCCCG
TGGATAACAAATGGGCCTTTTCTCTGGGAATTGAGGCTAAACGATGGTTTCACTTAGAGA
GCAAAGTGACTGTCCATCTTCATAACGGCGCTCTCCATCAAAGAGCAACAAGTCCCATCC
CTTCCGACTGGCTCCGATTAAAGGCAGGCAAGGGATATCCCCAGCGTGAAGGGCCCCCTT
GTCAGCCTCGCACCTGCAACTATCAGCTTCTTCTTCGGCTGTAATAAAAGGCCAGGCCCA
TCTGGATGGAGGCAGCCAGACGTTCCCTTGACGGAGCCGTTTGGCCGGGTCCGTTTGAAA
ACGACACACCTCCATTTGATTCAGATTACCAAGCGCGGCTCTTATTGGGGAGGTCAGGTG
GAATTCCCCTg
>NODE_410_length_423_cov_125.988182
CCTCTCCTCCCGTCCTCTCCTCTATTCTCTCCCCCTCCTCTCCCCTCCTCCTCTCCTCTC
TTTCCCCGTCTCTTCTTGGGATGGCGAGGGTGATTCAGGCAGGATGAAACACTTCCTTCT
GAGGCAGAACTTTAATGTCAGGTGAAACCAGACACATCTCATCCCCTTCAATAGCTTCTC
GTCAATTTCAGGCTTAACATTTTATGGGAAAGGATACTGTTTGATGCAGTCTACCAACGG
TCCATAACAGCAGTCATTTATTGTGCACTGAAAGAGGGGAAGAAATATGACGTTGCGCCG
GGGATAGTAGGAAGCCCGCACGGCCGTTAAACACAAACAGGGAGGAAGAAAACACAGGAG
GCGATGGATGGCACCGCGTGACTGGCTACGGCACGTCATGTGACTTCATTAGCAAACGAC
CGACCACAGCTTAGTCTGGGAGCCCGGAGCAGAGCGACCTTACAGTACTGGTGATCATTC
ACTCTAGAACACATGGAGGAGTc
>NODE_413_length_932_cov_32.129829
CACCCGTTGACAACGTTGATCTTCGAACGCTTTAACACCCCCTCCTGCAACGTCATTTGT
CAACCTGAAGCAACATCGACCGTTGCTTTGACAACTCATGTTCAAATGTTTTTCACTTAA
ACACGCATAGCATGATGGTTCTGGTGGAGCTTCACATTACAAAACAAGCTAATTCTATAG
GACAACTGAAACGCCACACTGTGCTTAAATTAAAGCGCTCGTTTGAATTTAGTTATTTCC
GCATCACTCTATACCAAAACAATCACCGAAAAACAAAAAGATGTGTCCTTGTGCTGAACA
GATCTGGAAGCTAAGCAGACTGGTTCAGTCCTTCTTGCAAGAAGCTTTCTTATTTTCAAA
TTAAACTTTACACTTTGACATTGTTACAGTTGAATGTGTTTGTATCATTGATATGGATAT
TGAGAATTTCCACAACAGATGGAATTTAGGATGAAGGCTATAGCTGACGAGGAGCTACAG
CTGACGTGCCGTGATCGTATAGTGGTCAGTACTCTGCGTTGTGGCCGCAGCAACCCCGGT
TCGAATCCGGGTCACGGCAGTTTTTTTGCCCAAGAAAAGTTGTGGTGACACTGCAGTGAC
GTCAACCTAAGTACAACGCTGCAAAGCTTCTGTCACAGATGCCGAAACTCGGTGAGTTTT
ATTCTATTGTAAAAAGGCTTGTAGTGAACCGGAGGACTTTTAAGACGATCTAAAAGGAGA
CTCTTAGTAATAAGTGCTTTAACATGGAAACTAACGGTCTTTCGTTCAGTTGTCCTGATT
GCCCTGCTAAAGTCAACCCAAAAGGTGAGAAAGCCACCCTGTGGGTCAGTGGCGCAATGG
ATAACGCGTCTGACTACGGATCAGAAGATTCTAGGTTCGACTCCTAGCTGACTCGATTCT
GTTTTCCATTCCATTCCTCTTCTCTCGTGGTTTCCGTAAGTGGACATGAAAATCGATCCG
CCTACCTCTCGTTTCGGGTAGGTCCTTTGTACAGCCTGTGACGTTATGTTCA
>NODE_414_length_295_cov_151.338989
GTGGTCTGTCCTGCGTTTTGATCGATTGGCGCAAAAAAAGCCTTCTCTCCACCTCCGGTT
CAAGCCAATGGCATCTGTTTCAACCTGAGACAGAACTTAATTTCTCTGCATTAATTTCGC
AGGCAGCCCTCCGGAGTGCGCCACGCGTCTATAGAGCAGGGCCTGATGAATTATGCATCA
GGTTTAATTGCAAACCCAGAAACTAATGACTTTGGACTGGTTAACAGCAGGGGAACCATA
CATCTCTCCAAACTGAATGAAAAATCAGTTTCGGAAAAAAACCCCTAATTGATGAATAAT
TAAAGCTTGAGCTACAGGGCATAATTGTGACATTTTGTTTCAATCAGTTCTGAAGTGTGG
AGGAGGGCGGGGGGg
>NODE_415_length_381_cov_41.944881
AAAACTTAAAAGTTGTTTTAAAAAACTTTTTTTTCTCTCAATCGGTAGACGCTGTTGCTC
CTCTGTGCAGTACCGGTGCGCGCGGATGGACAGCGGAGTGGTGCTGAAGGGACAGTGCTT
GCTCTTTAAATAGTTCTCGAGCGGGTTCGGCCATGTGACTGTTATGCCGCGAGAGCTGTC
AATAGGGTTTTGTGCCTTTTCTCCTGGCATTCACACTGCACGCTTCCCTATTATTTCACT
TGTTAACTAAATGAACTGCATAATGTAGTCTATTATTGTCGGCCCCACCCACGCGGCCAG
AGGCGTCTCAGCCCCCTTTTACCTTTTAAGCCTTTTTTTTATTTTATTAAGATCATATTA
GTATTATTTCTTGGTCAATTATATTTTGTTTTCAAAAATAAATTTGAGGATCACTTTTGC
ATTAGTAATTAACCATTTGTTTTCTTTGTTCAAGTTGTTGg
>NODE_416_length_533_cov_82.213882
GCATGCTCTCCAGGCTAAACAGTAAATAATAACTTTCAACTTTCTAATCTTTTGTAATTG
ACGCAAATGTGTTTTGTTCGGGGAGATTTGTCGTTGGAAACGTTCATACATTTATTTTTA
TTTACGAGGAGGCAAGCCTGTGCCGTGTAATGAGTGAAAATGCATGCTTAATTTAAATGG
TGAGTGTGTCTGTTAGGAAATGCATTAGAGGTTGAAGAAGAAGCGTAAGACATATTAATT
GACAGACAGGAACTGCTGTCTCGGAGGTTGATACAAGTAATTTATTACTTCAGAAACGAA
TGCCACCTCCAGAATGTGCTTCATTAATTTCAAATTTAGTTTTAATTTCAAGCTGTTGCC
CCTTGAGAAGAATAAGGTGGCAAGTTGTGTTTGAGGAGACGGGTGTTTTCCCCTCTGTTC
TGTCTTCTCATTCTTGTGTTCTCTCTGCAGTAGTGCAGAAAGGGGGTGTAACTTTTTTCC
AATTGGAAAACAATGCAGATATAAAATTGAAGAGGAATTACGACAACAGTTTATGATATG
AAGTACCTCGAATGTTTGTCAGAAATGGGAGAAAGTAGAGATGACTCATTTCTGCTTCAT
GAGGTATTGCAGg
>NODE_417_length_295_cov_53.135593
ACACACACACACACACACACACACACACACACACAGTAATAGACTTGAGGCTGCCCTGTC
GCATTCCCCCTCTGGTCTCCCCCTCTCGTTCAGAGAGTCAGTTAATTACACCCTACTGCA
GCGAGCCGTCTCAGACCACCGCTAATTTAGAGTTCCATTCCAGTAAACTGTTCCACATGT
GAGTCCAGGCCGACTGGCGGGGTGAGCCACGTTACAGGAAGAAGCAGCACACACACCCTG
CCCAATATCTATACCCACCCCAACCTGAACCAGCACTGAACACACACCCTGCCCAACATC
TATACCCACCCCAACCTGAACCAGCACTGAACACACACCCTGCCCAACATCTATACCCAC
CCCAACCTGAACCAg
>NODE_418_length_951_cov_87.303894
GTCACAACCTGTGAAGGGCTCCAGGACCTGACTCCCTAGATTGAACATGGAAATGAAGGT
TGGGCTTGGATTAACACACACACCCCTTGGTACTACCTCATGTGGAAATCATACAAAGCA
TCCTGCAGGCAGCAGGTTCATTTTATGGCTTCATCTATTACCACACTGTCATTGTTAATT
GTCTTCTTTTTACCTCTGCAGGATTCTCCAAATTGGCCCTATCGAATGTGACAGGAGGAA
GAGCATTAAGCATCTGACAAGATGATATCTAAGTTCAATTTCCTCCTCCTCACCTGATTT
ATACTTGCAGCAGATCATTTTCCTTTCTGTCATAAAGACTGCTATAAATCAGGGGGTGCT
TATGAAAACGCAGCAAAACACGATCGCCGGATTCGTATCCCCTGTGTTCGCTATTAGGAA
GCCATTACTGCCACATTTTCCTCCTTCAAACAAAATGATCAAATCTAATACCAGCAAGAT
TAGGGAGATTAAGAGAAAAACTGCTCGTGGAGCTGTTCGGCGCAGGCCTCTAGCTAAACA
ATATGCGCTAAACTCAATAAAAACAGGGCTTCTTTCCCGGTGACACCATTATCCATCTGT
TTGGACGAAATTGCTGTATCATGGTATAAATCTGTGATACAAGTGACATATCCTCTAAAA
TAAAAGGGAACATTAACTGCTCTATCTTCTGGAGGCCCTGGGACTGGCTGGCTATAAGCT
CACTCAAGTGTGATGGCAGTTATACTGTGTTTTACTAGACTGCAGACAATTATCCTTTGC
TCCTTTCCTCTTAGAAGACAAACTGCCAGGGCTTGAGCTGAAATGATTTCAAATAGATTT
TTTAAAATGTCTGTTGTAGATTGCTTCCATACATTATTTCTTTTTAAATGGATAGAAAAA
AAGGGAAACGGAATCCACAAATCAGCCATGGCATTCCATACCAGATGGAAATAAAAAATA
ATCTTTCTTTTGATGTTTGTGTGTGTTTGCTTTAAAAAAAGAACGGTGAGGTAGTTTTGT
GATTTTTGGAg
>NODE_427_length_494_cov_78.500000
TAAAAGGGAAAGTGACAAAGCACGCTGCTACAGCAAACAGGCGCTGAGCTCCAGACTAAC
AAGTAACAACGGAGTAAAGTGGGCGATGGCTGTTTGGGCACGCCACTGTCAACTCAGTGG
CTCTGTGGAGCTGGCAGTCACCCAGTCCTACATGACCGCTGGACTGGTTCTCTACTGGTC
TCTTCACTCCAGGGTAGCCTCTAATGAAACCCGGCGTCCGCTCTAATTAAAGCAAGCGCC
AGGGCGCGGGCATAACGAGCTGATGAATAATTAGAATTGGAGGAAATTGTGCAGCCAGGG
TGGTAAATCTGCGGGGACAAGTGCTGAAAACAAGGCGAGCGGCATTAAGTCCACAGTCAC
TCAAATCTGTGAACTTGGCCACGGGCTCTTAACACTAGGCCTGTGTGAAAAGAGAAAAAA
ACTCCACCACTGGTGGCAGCCTGGGCCTTCACACCCCTGTAGGGCAGCTTACAGGAATAC
AAAAATACATGCCAGTGATAAATGAATCTATAAATTGTAAGCAATGAATATTTATTCCTC
CAGTTTTGTCTGACTTCGTAGGAAACCCGAGTAg
>NODE_428_length_250_cov_31.180000
AGAGAGAGAGAGGGAGGGGGAGGGGGAAAGGGAGAGAGAGAGTAAGAGAGAGAGAGAAGT
CGGGGAGAGAAAAAGTGCAAATTAGAGTGATGGACCATGGGAAGGAGCAGTGAGAGACGG
ACAGTTTTTGGAGGGAAAAAAACCCCATTGCAAACGGGGAGGGAAGAAGGGAAGGGCAGA
ATGACACAGAGAGGAAAAGACAGGGAGGGAGAAGCGGAGATAAGACGAACAGGAGAGGGG
GAGGAGGGTTATGGAGGAACAGTTGTTAAATACACCAGAGGGCTTTTTACGCTTTCCTCC
TGAGAAAATACTCCCTCACTTTCCAATTCa
>NODE_429_length_550_cov_77.752724
CATGGAAGACCCACGGGAAAAGGTTTAAATGTTAAGTTTAAAATAACAATTAATCGTGTG
TGTGTGTGTGTGTGTGTGTGCGTCTGCGTGTGTTGAAACCCACAACAATAGACCCATTTA
GGATTTAAGTGTTGTTCTAACGTTTCACGATGTCTAGTTGAGTGTTTTGGCGCCCTTCAT
TCCCTGTAGTTTAAGTTTGTCCTCGCCTTAACAGCTGTCACCCTTGCCTTTCTCGCAGTC
AGCTAAATGAAACATTTTTGTAAACATATGCATCGTAATCAGCTCGGTCACACTTACAAG
AGCACGCGTTAATAAGGCAATCAATCATTCTGTAACAACCGAGTTGCTCGATAACAGCTC
ATAAACAATGCCGTAATGAAGATTTTAAGGTAAGCGTGGCACGGGCTGCGAAAATAATCG
CGCGATGTCAAAGATGATTTTCGGTCTCGGCAAATCCTCCAATTGACAACAAGCGGTTCA
ATTATACTGAAAATGCAACCAATTAAAGAGGTTGTGATTGGACGGTATGGCGGAACATCG
ATTTTTGCATTTCTTTCTTGCAGCTGGACATTCAATTCCGCGTTTCTATCAGCGTCGAAA
TGGCCTGGACATAAATGACGCCTACATGTg
>NODE_430_length_569_cov_99.337433
TATATCCAAACGGCTCTTAATATCTGGTATTAATAGATGCAGCCGCAGGAAGTCAAAATC
AGCTATTGATAATTGCAAGGAGTATACCGCAGCTACTGTATCGATCGGCTTGTCCTCCAC
TCCCCTGGTACAGAGAGATAAGACGACACACTCTTTAGTGCAATATAATTTCTTTTGACC
TATCTGCTTTCTACAGACTTATGATGAATAGCCAGAGTGGCTAAAGTCCTTTATCACGAA
AGTTACCCCTTGATATAATATTGATTCTTTATAACTAGCTCGCCAAACAAAAATCAAACT
GTCCACTTGGCCATCATCATCATCAATATCATCACAAAAGCATTCGAATGAAGATCCGCT
TCTTCTCTGGAGAGAGCTTTCACAATCTACTCTCTAATCTTTATTTCGCTGATGATGAAA
AGGAAAGAAAAGAAAGAAAATTCTATTTAATCCAATAAAAGAACCAAGGCTCCTAAAAGA
CCACAAACTTTGGGCACCGATGTGGACTTTGGAGGCTTAACCAATTCTTAATTCATTTCC
CCAAAGTATTTGATCGACGTACTTCACCTTAGAAACTTCAATTACAAGCGGGTTTTTTCA
GTTTATAACTTGAGTTAGGTGCAATGGTGTCATATACATATCATTTAAt
>NODE_431_length_1539_cov_32.079273
AGGAATTTGTTTTCTAATCATCCGGCTAGGGGGAATAAGAGAAGGAATAAGGAAAAGTAA
ATTAATGAGGCGACCTGACCAATAATGATATACGGGTCTTCGACTGGTATTCCTCCAATT
CATGTGAGGATTAATACGTCTGCAATTAATGTTCAGAATAGAAGTTGGGATAATGGGCGG
AATATTATGGTTCGTTGGTTGGAGGTGTGGAGGAATGGAATAATGGCTAATACTAAAATA
GAGAATAGTAGGGCTAGAACCCCTCCTAGTTTATTTGGAATTGATCGAAGAATAGCATAT
GCGAAAAGGAAGTATCATTCGGGTTGAATATGTGGGGGAGTAACTAATGGGTTTGCTGGA
ATAAAATTTTCTGAGTCTCCTAAGAGATTGGGCGTGAGTAAGGCAATTAGGGTTAAGCAT
GAGAGTATAATAATAAACCCTAACAGATCTTTGAAGGAGAAATATGGATGAAATGGTACT
TTATCAGCATTGGAATTAATGCCCACTGGGTTGCTTGATCCTGTTTCGTGTAAGAAAATT
AGGTGAATCATTGCAAAAGCTGCAATGACAAATGGAAGAAGAAAGTGGAAGGTAAAGAAT
CGTGTAAGTGTGGCGTTGTCAACAGAGAATCCCCCTCAAATTCATTGAACAAGGGTATTT
CCTACATAGGGAACAGCAGAGAGTAGGTTGGTAATTACTGTTGCTCCTCAGAATGATATT
TGCCCTCAGGGTAAGACGTATCCGACGAAGGCTGTTATTATTATTAAAAGTAATAGTACT
ACGCCCACAAGTCAAGTTTCTTTATATAAGTAGGACCCATAGTACAAGCCTCGGGCGATG
TGTATATAAATGCAGATAAAGAAAAATGATGCGCCGTTGGCATGAATGCTGCGAATAAGT
CATCCGTTGGAGACGTCCCGGCAGATATGTGCAACAGATGAGAAAGCTATTGTGATATCT
GATGTGTAGTGTATGGCAAGAAATAGCCCGGTAATGATTTGAATGATAAGGCAAAGCCCT
AGTAGAGAGCCGAAGTTTCATCATACTGAGATATTGGATGGGGTGGGTAAATCAATTAAG
GCATCGTTAACAATTTTTAGCAGGGGGTGTGTTTTGCGTAGGGTGGCCATTAGTTCTTGT
AGTTGAGTAACAACGGTGGTTTTTCAAATCATTGGTCTTGGTTAGATCCCAAGTAAGAAT
GATGTTATTAAGTACTTGTTTATTTATTAGTCTCCTTGTTGTTGGGTTTATCGGTGTGGC
GTCAAATCCTTCACCTTATTATGGGGTTTTAAATTTGGTGTTTACAGCAGGATTTGGTGC
TGCTGTAATTGTAAGTTATGGGGGATCTTTTTTGTCATTAGTTTTGTTTTTGATTTATTT
AGGGGGGATGTTGGTTGTTTTTGCTTATTCTGTTGCTTTATACACGGAGTCTTACCCTAA
GGCGTGGGGTACATGGTCTGTTGTGTATGGATTTTTTGTATTATTAGTAATTGTGCCATT
TGTATTTCATGGTTTACAGTATTGCATTAGTGTATATGAGGGGTTTTTGTTAGTTCATAG
TAATGAGGCGGGGGCTGGGGTATTGTACAATGTTGCTGGGTGGCAGTTGTTATTAGGGg
>NODE_432_length_349_cov_147.022919
ATCTGCTCTAGTCTCCAGGGAAGTATCTTAAGAGGATGTTGTTTCATTTTCTTTAAATTG
TTGGGGGGGCGGGGGGGGGGAACTCGAGCAGATTTGGTCCCTGTCAGTCAGAAATAATTG
TGTGCTTAATCTTTTCCCTGATGGAGGACTTGGAGTTCAGCAGTGGGCCAGCTCCAATGA
CAAATACAATATTAATATTCATTAACTGCTTTGACAATGCTAATTTTGATGCAGTAGTAA
AGGGCCTTCCAAAGTTAGTGGTCAAAGCATCAGAGCTGCGCAAGGTGGCAAGATAATTTG
TGCTGCTTTACTGAGCTGAAGGCTTTTAAAGTCTTAAGCAGGGGGGAGCAAAAAAAAAAA
AGAGAGAGCTAGGTACCACAAACAAAATAAAAGAGAAAAGGGAAAAGTTCAGACGCATTG
GAAGGCAct
>NODE_436_length_612_cov_33.135620
TGTCACTTGAACAATAGCTTCCTGCTCTTTCATTTGTCTTTGTATATCTGCTTGATTATT
CTCCAGTCGATTTCTCAAAGCATCCACAGCTTCTCTCTCCCTCTGCATTTCAGCTTGGCT
TTGTTCCATTTCATTCTTTTTCACTTTGAACTCTTCCATTTGGCTTTCAATTTCTTTCCT
CCATCTGTGAATTTCTGATTCTTTCTCCTTGAGATTCTCCTTTTCCTTCTGAATCTCTGC
CAACATAAGCTCTTTGTTTTCTTTGAATTCAAATGCCTGTTTCTCTACGCCAACCTTTGC
CATCTCGATGTCAGCCTTCTTTTGTTCTATCTCCTCCAATTCATTCTCTATTTGGACTGT
CTTCCTATCCAGTTGCTGTCTCTCTTCTTGCAGATCAGTCTTTATTTTGTCAAGAGCTTG
TTTCTCTTTCTTTTGGTCTTCCATCAGAATTTCCATCTCTTTTTTCTGATGTCGTAGTTC
AGCCTTGAGTCGTTCTAGCTCATCTCTGGCCATTACTGTCCTCTCTTTGCTTTCTTCCAA
GTCTTGTTTTTCTCTTGTTATCTCAGCATTCATCAATTCCAGTTCCTCCTCCTTTTTCTT
GGTCTCCTCAAAGACACAGTCAATTTCTTTCCTTTGGCTTTGAATCTGCCTGGCCATTTC
TTGATGTTTGTCCTTTTCCCTCTTTGTCTCTT
>NODE_437_length_102_cov_34.696079
TTCTTTTCTCCGCTTCTTCTTAGCATTCGATGCTACGTACACTTTGTATTGCCTCTCGTT
TGCCCATTTTTCATCGTATCTACTATTCCTTTGCAATGTACCTAGGTGGTGGTGTCATGT
CTATGTGTACCAGATTTCGTTTCAATGGCTTTTATGGTTCATGAGTAGATGTCGTTGTAG
TG
>NODE_444_length_505_cov_74.059402
AGGCTTGGATATGTCTGCATATGGAATATCTTATTAACATACCATGGATAAACAAACACC
CTGTCTCATTTGCATATAAATATAAACAATGCATTTGTGTATCTGAATTCCTGTCACACA
TTTATTGTGCTATGAGCTTAAATTTCTAAGTGGCGTAGACTGAAATAATCATTTTTTTAT
AGGCTAAGGATCTGGCTTTTTGTTTGACACAAAGCCATATAGAATTGCTCCTGATTTTAT
TCACATTGTTTTTAGTTAATGATTTTCAGCTGTTTGTTGTTCCTCTGATAGCATGAAAAT
GTACCATATGCTCAGCCAAAAGACAAATGATTAGCAAATGAAATTCTGGACAGCTGTCTG
ACTGAAAGCGTTTGGTTGATAGCATTCTGCTATCATAATTAGCTTAAGCTTTGGGTTAAT
TAACTTTCTACCTGGATATGCATAATAATAGCCAACTGCAGAAAAAAAGCAAGGAGCCTC
CACTACATCAACAACATTGCTGGCTTTTTTATTTTGTATTTCAAGAGCATATTAGAATTT
CAAGAGTGATTAATCCTGGGAATATTGTCACATACTGTAGATTTt
>NODE_445_length_506_cov_97.994072
AGGATCCTGATGAGTGGAGACTTTACAAAGAGACCTGGAAAAAAAGGAAAATGGCAGCAA
CTGTGCCACGTCTGAGTGGATGCTAGAGTGGCCTCCTGCGATGGTGCCTGTCGCTAGCCT
GCTGCTTTTGTCGCTGTGTGAATAACCCCTCTCTGGTGCGGCTCCTCAGTGTAATGGTTC
ATTGCTGGATGTGTTTCTTCCTTGAGTGAGGCAGGGATGTAGCATTAGTTCCATTGAGTG
AGTCGACCATCTGCCTGGCATTAACCCCGGACCCTCCTTCTCTTTACAGGCTGGACAATT
TGCTTAATATGGCCTATGGCGTAAAGAGGTAATTAAAACTTCACCGAATGCCAGATGTCC
ATGTTGACAAAGTTATTTCTATCCTGTTTTATCCATTTTGAAAGTCACTCGCATTCAATT
CAGTTCAAGGTTTTTTCTCCCTGAGTTTGTTTCTCTTTCGTTCCTCTTGTTTCATTTGAA
GCCACCAAACCCACTAGTCAAACAGGAAAGCAAAAGCATTTTACTTTCAAATCTTCAATT
TGCTTTCTTTGATTATAAGGACTGCTGACTTTTTCTATTACTTTGg
>NODE_450_length_315_cov_19.609524
TATAGTAGTGCAAAGGTAGCCTCCTCAGAGCTTGATTGCCCTCTGTGATGATTTGATGTA
TTGCTCTGGGAATTTTGTCTGTGACTGGCTCCCAGTTGCTTTTTGCAGTGAAGGGTGGGA
TCTCCGTGTCCTCTGTCCCCTCGAAGTACGCTGCCAGCTTTAGTTTTCTGTGGTACATTT
GTACCTCCATATTCAAATTTTGCTTTTGTTGTTTGTGTATGTCTAGTGTTGGCACAAAAG
ACAGACCTCTCTGCAGAAGTGATAGTTGTTCTTCTGTTGGGAAAAAGTTGTTAGACAGCA
GGACTACATTCTTATTCCCCTCCTTGTAAGTTAAGGCTATGGGGTTTACAAGTTTAAACG
ATCAGACCAGTGCTTTAGCATTTTCTTGGCTGTGa
>NODE_455_length_522_cov_69.745209
ATTGGAGGAAATCTTCTGCTTTAGCCTTTCTGAGGTTCACCAACATCCTAGCATTGGGCA
GTGCAGAATCAGTTCAGCAGCTATGGGGAAGAACCAGACTAAACTATAAGACTCATATTT
GTATTTGTGCTTATGTTGCTGTGTCATTGCATTTATACCTTCGGGTGTGTGTTTGTGCAA
GTGTTCAGCCATCATAACCCTCTGGCTGCTGCTTGAAGTACTAGAGATTGCTTGCTTTGA
CATTTTGCCATTGTGCAGTGCAGCAGGCAATAATTAAATATCAGGTGCATAAGCTGCTCT
TTAATTTGACATGTGTGCTCGAGGCAATAAACACATGTGGAGCAATGAGGGATGCGTAAT
TGTGGAGGAATAATATCTCATATCAAGAGAGAGCGGATCATTGTATCAGGAAGCTGGTGA
CAGCTAGTTTGATCATTATGCAAGGGCTAAAGAGGTTGGCTAATTAGTTGCCATTAAAAC
TCACCCTCTAATCAGGGGCTGCTCTTGCATAACAAATGGCCCTATCTTCACATGAGTGAA
CAGTGCCCTTAACACTCTTGTACTAACCCCAGTCTCTTCAGTCAATTTGCACAATAATAA
Aa
>NODE_456_length_252_cov_33.869049
GTCGCGCTAGGGAGAAATCTTTGGAGATTGAACACTTCACTTCTAGATGACGATGCGACT
GTAGATAGGTATAGGGAAGCGTACACGGACTGGCAAACACTGCAGGATCTCTTTCCCACC
AGAGCACAATGGTGGCAAATGGTGAAGGGAAAGACACTGACGTTTTTTAGGACGATGGGG
AGGGAAAAAAAGAAAAAAGAACAGAGGGTGATGGGTGGGCTGACAAAAAGATTAAACAGA
TATTTTAGGTTGACGGAGGCGGGTTTAGATTTTAAAGAGGAAATACAAACGGTGAAAAAG
GAAATGAAAGTTTTAGCGGATTTTAAAAGCAa
>NODE_460_length_217_cov_57.677418
TTTCTGTTGTAGATTAGCACTAAGGCTAGTGGTTAGATCTCAGGACAGGTAGTATCCTAT
TCGACAGGATCGTTTTAAAGACAGATATGGAACCCCAAAGTCTTCTGATTTGATTGTACC
TATATTTGTCTATTTATTCACCTACATCCATTCTTCATTCTTCCTTTGTCTTTGTCTTTC
TTTCTTCCCCTTAAGCAGATAAACATCCACTTCAGGCCGGCAGCTGCCACAAAGCGCTCT
GTAATAGTCTAATTGTGGCTAATGGTTTGTGCAGCCAATTAAAGTGTATGAATTACA
>NODE_468_length_471_cov_68.847137
TCACGGGAGTAAAGATAGATGTGAAAGTGAACGTCAAGGCTGCAGCAATGCAGCTAATAA
GAAACGGTTTTATCTTCTACAATTTAAATTGTAACCTTGAGCCCGACGCCTCCCACAGGG
ATAATAATTCTGGCAAAAGCAGCCACTGAGGGTGTAGAAGTAAGAGGCATTAGCCTTCCC
AGTGAAATATATGGCAGCCACGCCTCTCAACCCTGTCCGCAATCAATTGGATTCTTCTCC
TTTAATATTTACTTCCCCCGATGAGTCTGCATGGTGATGCACGGGATGCCCCTGGCGTTT
GAAGGTGACCTGTCAGAGCGAATGGACAAATCTCTCGCTCACACAAATGTACTAAATAAA
TCATTAAAGGCAGCAGGCGCTCATTCTGGGATTTAAATCAGCCCAGATTTATGATTTGAG
TTAATGCTTCGTTTGGTCAAAGAAATGGTTTTGCGGAGACAAATGATGTTTGGTGCCATA
GCCATCCCTGTATTGATTACTGTGTGTCTGTGCAATCTCGTGTTTATATCAAGCGCTCTC
CGGCGACAGAg
>NODE_469_length_116_cov_13.043103
GTGTGACTGGGCCTTTGAGCCTGGACACACCCTGAATGTGTCTTGGTGTTACTGGACTGG
GCCTGCCTGCCTTACAAGGGGGGAGTACATGAACTGTATGAGCTTTATAAACCCAGGTGT
GACTGGGCCTTTGAGCCTGGACACACCCTGAATGTGTCTTGGTGTTACTGGACTGGGCCT
GCCTGCCTTACAAGGg
>NODE_475_length_500_cov_67.061996
CCCTGGAGGAGAAACATGAACCTGCACACACCCACACCTCCCCTGGGTATGTGTGCTGTA
GGACTGGGGAAATGGGCTAGCTTGGGCTGGGAGGGACTTACAGGGAAATGAGATGCTCGG
GCACCTTCCAGTCACGCCCGCTCCCTCTCTCCCAGCCAATCAATACCACTTTCCTGTTTT
AGAGGCAGGTAATTATGAGGTGGAGGATTTGGGTGACCTTTCACCCCGGTAGCATTACTT
TGCTGATATTAAGATAAATTGCCTGATTGTGGGTAAACATATGCTGCAATTCAAACTGTC
AACCCTGGTTTGCTCACAGATCATTTCTATTGATCTGTCGGTTTCTTTTCCATTTTGCTT
ACTGACCTCACAGATAATTAGAGAGCGTTTTATTCCAAGAAAGAAAGAGGAAAAATGAGT
GACTGATCCAGACAAAAAGCAAATTCACTTTTTCTTTCTATGGAACAAGAGCTTCAGCCC
AAATCACGGGACTTTTAATCAGTTACCCTGCGTAGGATAGCTGATAGGAGAAAAAAATAA
AATTCCATTGGACTTTTGATCATCTTGTCTTTTAAACATg
>NODE_482_length_312_cov_30.012821
TAGAGACTCCGGCGCAAATTGATGGGTGACGTCACTTACCTGGTATTAAGTGCATTTGTT
TGTTTGTATGTGTGTGTCTCCTCGGATTGGACACCTGTGTCCGTGTCTTCCCCCCCCGCA
GGTGTTCACCGACCCCAGTAACCTGCAGCGGCACATCCGCTCACAGCACGTGGGCGCTCG
GGCACACACGTGCCCCGAATGCGGCAAGACCTTCGCCACCTCGTCAGGCCTCAAGCAGCA
CAAGCACATCCACAGCAGCGTCAAGCCGTTCATCTGTAAGTCTGAGCCACCCCGGCTATG
CCCCGGCTATAGTTACCCGTGTCCGAGGTCCGTCCGTCTTCCCGCTCCGCCCCCAGCCAG
TGACAGCTCGAATTTGATAGGTCAGAGCACTc
>NODE_483_length_169_cov_23.360947
GATTATGATGATGATGATTGGTTAATTGCAGACAGGTTGAGATTGCATGAAAAAGGTTTG
TGCTGTGGGAAGGTCCGTGTTTCCCCAGTGAGCGAGGGAGAAGGGGAGCGGGCGAGAGTG
CGAGCGACCGGTGCGGAATAGACTTAACTACGTTAAAGTAGTGTTTTGAGAATTGGTAAT
TGCTTACATCCTTCTCTGGCCACGGGGACACTGTCCAGATCTTGCCGTGTACACACGTGT
GTGTTCTGg
>NODE_484_length_292_cov_45.315067
GATCCAGAAGTAACGTGATGACCACAGTTATTCCCTGCTTTTGGCTTCCCCCCCTCAGTA
AAGATAAAGGAAGAGAAAAAGTCCTTGTTTTGACAATGGACATTTTCAGCCATATGCTGG
GTTGACATCTTCATCAGGTTCACAGCGGGTTACCTTAGTTAACTTTCACTCCAGTGCATG
ATGGGATTGGAGGGGAGGGTCCGGAGCGCCGAGCTCAAAGTCTAGACCCACAATGGGCTG
ATTGTGGCGCCCCCGTCCATGGCCGGTCCGCACAAAGACAACGCTTTTGTTCCCGAGCAT
GAAAAGGCCTAATCCACACCACGACACTCTGAGGGGAAAACCTCTTTTccagataaagga
ggataggaaagg
>NODE_485_length_264_cov_12.856061
TGGCTTAGCTGGTCAAAGCGCCTGTCTAGTAAACAGGAGATCCTGGGTTCAAATCCCAGC
AGTGCCTTTTAGCGCAACTCAAAAGCCTTGACATTAGCTTTTTGGTTGGATAGAAAGTAC
TGCGTTCTAACTTCAAGGTATAGTGGTAATTAATTACGCATGTCTTGTTAAATTTGAACG
TTCGCAGTAACCACTTGTCTACGTTTTTCGTATTTCAAACACTGATGCTCAAACTTCAAA
AACTGATATCAGCTTTTTGTTCAAGAAGTAAAGTGCTCCAGGTGAGGCTCGAACTCACAA
CCTCAGCATAGCTTCGCTTTAAACTGCCGTATAAGTACTGTGCg
>NODE_493_length_279_cov_35.942654
GGTCACCAATAAGAAGGGCTATAAAATTCTACGAGGGGGTGAAAAGAGATTAAATATTTT
AGTTGAAGGTAGGGGAGGGGATGGGGGGTGTTCGGTCTTACCTTCTTCCCCGGCTTTCAG
CCCTCTCTGCGGGCCGCTGCCCTGACCATCCTCCTGCAGCTCCTCTTTGATAAGCAGCAA
GTCAGGCTCTCCATCCTCTACGTCTGCTACCTGGCACCCAAGAGTTCTGGGTTAACCAGA
CTCCAGCTTGAACCATACCTTTGTTTCTTTGACACTTTGTCCTTTTTTCTAGTTTGGTTT
TTACTCATTTCCTATCCAAGACATTGTTAAGATAAGAACATGTGATCAAATGGATCTCt
>NODE_495_length_81_cov_30.938272
GTAAAAGATATGGCTAAACTTTTGATGCCGTCTTCTTCTAGGCCCTAAAATAAGGTGTGG
AGCGAAGGTTTGGTGAAGATCAAGTGTAATTTGTAGCCGTGGGGGGACTTTGAAAATCAG
CCTTAAGCCCCAAATTAGGGTTAGCTAGGGTTAGCTATACT
>NODE_496_length_548_cov_110.428833
CAAAAGAGAATAGCAATTCTTTAGTATATTGATTGATTGGCACAGACTTATTATTAAATA
TGTAAAGATTGTAAAACATTGGGATCTATCCTCTAATTAGCGCTTGGAGAATGCTATGGG
GTGCCATAGATCAATCTCTTTTTCAGTACACTTCATTTGTGGAGGAACATAGCAGATGGA
AGTCCTGCATTATAATCACACTCTAAAAATCTTCTACTTTCTTTTCTCCTCCGGATCAAC
AGCTCCAATAAATTTTCATTACACCTGTGTAAAGCTCTTCATATAGAGCCACAGAAGCAA
AAACTAATTACTTTTTAATTTATTGACTAATGGCCACAGCCTTTGGAGACAGCTGCAATT
GTTCTAACAGTCCTCCTGCTACGACTGCACTCAGGTCCACTTTGGATTCATAACCAACAT
AATTTATCATTACAAGCACATTAAATTGAACCGTATAGACCATAACTGCTGTAATTTATA
TCATTTTGTGTTTGAATGTTTTTCCCATTCCTTCATCTGAGGGTTTGATATTCTGTCAGG
TTTTATGTATGGAAGCATTCTCTAGGCTTCTTACTTTGTTTTTGTTTATATCATATACGT
GACATATCAAAAAGTCTTTGTTGAAGAc
>NODE_497_length_424_cov_64.075470
ACCTGCTTCAGTCTTCTTTTTTTTTTTGCCTTTAACTTCAAGTTAACAATGATCCTTTTT
GACACTACACTACACAGTACAAATGTCCACCTTTTCTTTTATGAACTGAAATGAAACGCA
TTCCAAATAATTAAGGGAACTTTATAAGCACCATTCCCGGGCTACTGTATGTAAGAGTAC
CTGTGTTAGATGTGTCATCTTTATTAGCCAGAGTATGGTAAGCCCAGCTCTCCATGCGCT
AATCCTCAGCTAAAGAAACAGCTTTCAAGGAATTAACATCAAAAGTAAAGCCCCTTGTGC
CGGCGGGGGAGCTTTCACCACACTCAGCTTCAACTAGCTCCCAAGTATCTCAGAGGCTCA
GGGATGAAGTGGAAGTTAAACTTAACTTGCTCTGTGTTCTTTTATAAGTCTTTGACCTTG
TTCTCAGGTCCCTTAATAATCCCTTCTCAGATGTGTCTGAATGAGAGCCGGGCTTCGGGA
GATGAGGTGGGGTAATGCTGGGGg
>NODE_498_length_110_cov_54.409092
CAATGAAAATGGCAAACTATTCTTCGTCAAGATCTGTAATGTTTGTCAAGTTGCCCGTTT
CTACGTGAGGGCAAGTTTAGCACAACTTGATAGCACTTTGTGGGACCGATTTGAAAGAAA
GATGCTACAGTTGAAGTATAATGAGACACAACAGAACAGTTCTTTTGATCAATATTTTCA
GTCAAAAAAA
>NODE_501_length_228_cov_74.521927
ATGTTCTTAGTGTGCTAAAGAAAGCGATGTTGAAACGTAAGCTGATAGTTGTTTAAAGCC
TTCATCCTACACACCCACAAGCCCACTTTCCTTGGTCTCGTTAGCATATCACGTGTCGGG
GTCTTAATGAACTGGACACACGGGCCCTGTGTGCGCATGCGCTTACGTAAAATGTAGTTG
GAAATTAGGTGTCCGTCTTGCAGTAGTAGACTTTTAAAAAGCATCGGCAGCCCGTGATAT
GACGACTTCGCTGGTCCTGCATCCACGCTGGGCGGACACCTTGATGTACGTGTATGAAAA
AAGCCCGA
>NODE_502_length_399_cov_18.363409
GGGGGGGGTGAGTTTTACAACCACAGTCGAGCCTCAGATTGCTGTGGTAATCAGAGCATA
ATCAAAGGCCTGCCCTGAGCCCAGGAAACAGGCATGAGCTACACATGGTGTAATTCCACT
AATAGACCCATGAACTGTTTTCTGTCTTCATTACAGCGCACTTTCCCACAGAAGCTGCGA
TCCTCTGTTGAAGCTCCAACAGCAAAGAGGCCCTGACAAGGGGGAGAGCTCGTTCCTTCT
CTCAATGTTTTTCTCCCTCTCTCTACCCTCTATCTTTCCCATCTTTCTCACTACCCCCTC
CTTTTTTCTTTTCTTCCTGTGGGGACGTGGCAATGACTCGTTAACTCTGGGTAAATTAAC
ATTTGCAACCTAACTTCTGTTAGCAATCCATATTTGTCCCAAGTCCAGCTTGGCTTCCAT
TGGTTTTAAGTATGTATTGCTACTAAAAGAAGGCAATTTGCCTCTCTCTCTCTCTCtct
>NODE_503_length_81_cov_19.296297
GTTTAGCCATATCTTTAACAGTTTTTAAAACCCTAACCCTAGCTATAACAATAGCTAACC
CTAGCTAACCCTAATTTGGGCCTTAAGGCTGATTTTGAAAGTCACCCCACAGCTACAAAT
TACACTTAATCTTAACCAAACCTTCGCTCCACACCTTATTT
>NODE_506_length_297_cov_54.828281
CACACACACACACACACACACACACACACACACACACAGGGTGTGTGGAAGGCACACCCT
GCCTTCCCTCCAAACACACCCTGCTCTCCTTTCACAGACTGCCCTCCCTCCCTCCCTCCT
CCCATGCCCCAACTACACCCGGCGCTCCATGTGCCCCCTGGCACCCACTCTTAAGCTCCC
CCTGCTGGTTATAGTCTTCAATGCAGCCTCAAACTACTTTGGACATCTGGTGCCCCGAAA
CCGAGTTCGGACATCTGGTGCCCCGAAGCCGAATTTGGACATCTGGTGCCCCGGGTTTGG
ACATCTGGTGCCCCGAGTTCGGACATCTGGTGGCCCCCCCCCCCATCAGGCTAGCAAGTC
CGCTCGCCATTCACACT
>NODE_507_length_532_cov_129.415421
GGGGGGGGGGCGAGGGTGGCACAACAGAGAGGGGGCTCGCATAGTTTAGGCCCTTTCCGC
AAGAGGTAATCAGACAGAGGGGAAGGAAAAAGTCTGATTTGCCGGGAATTAGCATGATAA
GTGAGAAGCCCAAAATCAATCCTCCTCCTTGTGAGTCCTCCCGTGATTGCTTTGAACTGT
CAAAAAATGGCAGAATCAAAATCGAAAGTGCTTGAGGTTACGGGAGTGATTTGTTCAAGA
AGAGATCGCTGAAGCAATTGACACAGCTCTTGAGACAATAATTGGGTTATCAAAGAGAAA
ACAGTTCAAGTACCACAGGGGTGAAGGCTTATTTGCATTGGATTTTCATACAGAGAGGCA
CACCTCCATTTGAAAGGATCCATTTTTATATACTTAAGGATTAAGGGGACTATGGATTGC
ATCATTATCATTTGAAAGTTTTGGTGTCTGGGTGCAACAATTATTGATGTTTGAGAGAGA
ATAATTCTCTCTCTCCCTCTCTGAACTGTAGTGCACCATCTCCAGAATGAATGGCAACCT
TGATGAAGTTGTCAAAAGATGTCCATTTGTGACAATCCACACAGGTAATGACCTCAAATG
GTATACTAAAAc
>NODE_508_length_340_cov_66.017647
CCCCACCTCCACTCCCAGACCATGGGCGGGAGCCCGCACCTCCTCCCCGGCACCTCCATG
CATCACCTGGACCTGCAGAACGACCCGCTGAAGTCCATGGACCCGCACTACAACTTCAAC
CACCCTTTTTCCATCACCAACCTCATGTCCAACGAGCAGAAGATGGACCTGAAGAGCTAC
CAGGACCAGGTGATGGCCTACAACAGCTACGCCTCCTCCTCGCCGGCGGCGGCCAAGCAG
ATTTACGATAGCGCGGGCCCCTCGGGCATGGACTCCGGGGCGTACTATCAGACCCTCTAC
AGCAGGTCTGTCCTGAACGCCTCCTAATCAGGTGGCCATTTTCGATGGAAGCCGGAAGTT
GCCGTCGAAGGAGCCTCGAGCAGTCCCGTGTTGCCGAGGGAGGTCAAacggagggcgggt
>NODE_509_length_425_cov_75.701180
CTCTGCAAGGTGCTGCCGAACACGTCCGAGAAAATATTAACTCTTGTTACAAAATCCTTC
CCATCGATTCAAATCAACCAAATAAACATCTCTCACCTATAAACAATTAGTGACAGAGAG
CAAACAAACACCGGATGAGTAGATAAACAGGAAATAAAAGAAATAAAATGCAGGCTAGAT
TGGCTCAGTACCTTCTCACTATGGCTATGCTCCTCGTTTAGGGTTGTGTTACTGCATGTA
TCAATGCCCGAGTCTTTAACCTGGGGTTCACACCACTCCAAGTCCTCTTCCAATGAGTGG
CCCCCAAAGCACACCTCTCTCGTTTGCCTCTCAGATAAGGTGTGTGTCGAGTCGGCCAAA
AAGGCCTGCTCAATAGTTTTTCTTTTTCCCCTTTGACTGTCCCCTACAGGTGTGAGATAA
AAAAACAGAAAGAAAAAAGAAACACGTGCAGAGGGGTAAATAAAACAAAGGAAACATGAA
ATGATAAAGGACTCTGGGAGGGGGg
>NODE_511_length_205_cov_20.639025
CGTACACACACACACACACAGGCATGCAAAGCGGCACTCACACAGGCACCGGACCACGTA
CAGTGTTTTCTCTCCCCAACAACGGCTCTTGTTTAGTATGCGTTTGTGTTGCTGTCGGGG
GGAATGATTCCCACACTAATGAAGACCAGAGAGCCGCTTGAATGTAAAGCAGGATTTAAC
CCGTCTTCAATGTCAGAGCCCCTCCCTGGGGCGTGAGCCACACACACACACCATCACCTC
AACCCGCGAGCCACACACACACACACCATCACCTCAACCCGCAAg
>NODE_512_length_424_cov_162.900940
CATCGTCACTAAGGGTATCACTTTGGACAGGATTATCCTGATCTGTCACACACATATTAT
TACATCCCCTAAATATTCCGCCCCATTTTTCTTTTTAGGTGTCCTGGACGGCCGTTATTT
TGACACCTGGAGCACAATCTGCCAACCCAAGGGGGCATAAAGTTCCCACTGCCTTCCCAA
TCAAAATAATCGTCAGCAAAAGGAGGTTATCGTTGGGCTGAGCTATCTGTCACCCGGCCA
CCAGCAGCCAGCAGGACACAAGGGCCATTTAATTAGGCCTACTGCTCTTCTCTGGTGTGA
AAGACTCTCAGGCCCCTTTGATTCCCCACCACTTTCCCAGCAGGAAGTGGTTGGTGATAA
TTGACACAGGATTTCCTTGTTAACCAGCGGCAGACTCTGCGGATTAAAGTGACAGAGATC
TCCAGAAGAAAGTGGGAAGCAGATAAGGGGGGAGGGAAGGGTGGTTGTAGGAGAAAATGG
AGGGGGGGGGGGCAGCTATTTACt
>NODE_515_length_517_cov_161.160538
GCCAGCGGACACTCTGGAGCTTGTGGAGCAGAACCCTTTAAAAAAACTGTAGTCTTTTGT
AAAATATATATATATATATATACATATATTTTTGTAGTCCCTAAAGTAGTAGACCTTGTT
TAACCTACAAAGGTAGGAAAAATTCCTTAACAGCAACAAGAGGCATTGAATTCTAGCCCA
GAAGTAACAAGCACACATTGTTGAGAGATCAAATGTTTCATTAAAATATAGAGTGAGGGT
TTAATTAATGATCCAAACCCACGATATGTAACACCTCAAAGCAGCACATTGGCACAAAGT
CAGAAGACAGACAGCACAGAAAAGAAGAGCTGTCTCCAAAAAAGGACTCATCCGAATAAA
TATCTCAATCAATAAATAAACAGAATAAATATCTCGATAAATAAATAAACAGGTAATATC
TCATGAATTACTTTAAAACTAATAAATACATACATATTCAAATATGCACATTGGCAGAAA
TCAATGACCCCAAAATTAAATAGTACGGTTACTCAGAAATGATAAGGTTATTGATTAATA
AAATCAAAAGGCACATTTATTCAGATGTAAGAATTGGGCCTTCGAGGTGTGATCTCa
>NODE_516_length_510_cov_117.019608
CTAAATTATATGACGTAGTTTCACTTATGTAAAACAATGAAGCAAACCCAAAAACAACAA
TACGCATTTTGTGAATGGTGTCACAAAAAACAAAAATTACTAGGGACTGATAGGGCTATA
TTTACAAATCAAAACTATACAATAGCTTGGCCAACTTCATGTCATAACATTACAAATGTG
ACATGGATCTTAAGCGTGCACTGAGAGTTTGGTATGAAGACCTCTTTCCTACCCCCTATA
TTTTTACACTTTCGATCCCATATACGTTGTACCCTTCCTTATAAGTTGCAAAATTCTGTG
AATTCTGCGAGGAAGTGGGGTTAATATTCTGTGCATTCTTTGCCACCTTCATGCGTTTCG
CCTCAGCTCGGGACTTGTAACAGAACTCAATGAGTGCCACCAGCATGGCCAAACCAAGGC
CTCCCACCAGGATGTAGAAAACTCCAGCTACATTACTGAGGCTCAGAGCACTGGTCTTCT
CCTAAAACACATGAGACATATGTCAGAGGTCAAACACAAATAAAAATAACATTAAACTAT
AACGATAAGAGCAATACCGGAAATATTTACAAGAACAGTCCTGCAGGATa
>NODE_517_length_566_cov_121.681976
GAAGAGACATATTTAAAGAACCCTACATTTTGAGGTCATTTCCACCAAATACAAAAACTC
CAGCTACGCACAATTGGACTTTAGTCATTTGATTTGACATATTATGCTTCTGTACCTTGG
CAATAAGGATACAATATTGCGGCATATTGGCGTGCTCATTTCGCTTTCACAGCGACTGTT
GTGTCCAAAAAATCAGTCCCCTGGGATAAGCTCGTGTACGGGGACCGCAGGCCCGGCTGC
CCCAACAGCAGGTGGCCCATCGCTACCTAATGAACACGGCAATCTGTTACTATCGTTGCG
GCGCTTTTCACCAGACAATTAGGCGACTAAGCGTGTAATTATTCCGGGCCAACAAGAAGA
GGCTCTGCTCTAATTTCATCTTTTCATTCCTGTTTACTCACCCACACTCCCCTCATTAAC
GAGAGATTTTCCAGTCTATGCTAATTGGTTTCAATAACATTCATTTTAGTTGAAAGGGAA
TTATTCTGTTAATTGAGGAGCGGGGGGAGGGGGGTGGAGAGAAAAAGGGCATCTTTTCAT
TTTCGAGTGCGCGCGTCAGACGACGCTTTTGAACACGCTCAACAGGTTCTGAGCTAATGA
AATTAAGTGACGCCGGCCGTGGCAGGAAAAAAAAAAAAAAAAagta
>NODE_518_length_408_cov_124.752449
CCCCCCCCCCCCCCCTCTCTCAAGCAGCAGTAACTGAAAGCACAAATTACTCTCCCCTCC
ACCTTTAACTCCCACTAAATCTTTCCCCTTTTCCACTTTGCTGAGCTGGGATATTTTATT
CCTCCATCAAATATGCATCCCATTAATTAAGTTAAATTACTCCTGACTGCCAAATATCCC
CTGCCCCGATAGGTGTCAACACCGAAATGCATGACTGTGAACCTGCAATGACACGGGCCC
ACACTTAAACGTGAGTTACAGCCTTCCCCACTCTTTCTGCGGGCGAACCACCAGCCTCTT
CGGGGGCGCTGAAATGAAGCACTATTCTCTCCTTTCTCCCCCCCCCGAGCCTTAAAGAAG
CGCACAATGGATGACACGCGCTTTTCTCCAGAAAGAAAGGACTGATATTTTAATTACAGT
CTATTTCTCTCTCTTCCTCATCTTTTAATTGCTGTTGTTAATCACTCATTAACTTCTTCC
CACTTTGg
>NODE_519_length_595_cov_46.721008
TAAAACAACACCAGGTTGTGATTCAGACATTTCAATGAATTCAAATGTTTTAAAGCTGAG
ACTCGTTAATAAATGGAATTTGAAACAAAGAAGATGAGAGAAGTTGCTGTGACTCTTCTT
CGGTGATTTTAAGTGCTTCATTTGCATAATGTATACAGGATTCCCCCATTTTTATATTTT
TGTTGTTGTTTTTTCTTACTAAATAACATTTCCTTTTTATAAACCAGAAAAAAAACAACT
CTACTTAGAATTGTCCTACTGGCAACTTGGCTGCCAATAGAATTGACATAAAGCTGTACA
GCGCAGTTAAAAACACACAGAGCTCCATTTACAGGTACAGCCATTATCAAGGCACAAAGA
TCTTCTACAAGTTATATTCTCTTCAATAAAATTGTACAAAATAACATGACATTTTGCAGT
CTGTACAAGATAATCAACCTTGCCCAGTGTACAAGATATTAAACCTAAAGGATCACCTGA
GGGCAAATCAAAGCAAAGCTGAGGGGCAAAAGCAGCTGCTGCCACTAGCCAGAGGAGCTG
ATGACGTTAAGTCCCAGCATGCTCTTGGTCTCCCATAAGCCCCTAACTCCCTCCACGAGG
CTTTCACCTCTAACCTTTCATTAGCCTTACAGAGGCCGTCTCAAAACGTTAACCTGCAAA
CAGTGACGGAGTAAt
>NODE_520_length_482_cov_115.070541
TTCCTCTCCATTTTTTATTCCACTGGGCTCGTGGTTGGGTCAGTGGTAACAAACCCAATT
TCAAAGACTGCATAATTTCTCTCCCTGGGTTTTTGTATGGCATTCTCGGAAAATGCCACG
CTGGTTTTTACCTTGGATAAATCTGCTGTTTCCATGGCGCTCGCCTTTTAACCCTACGGC
CGGACCTCGCGAACATCTTCACTCCAACATTGACACGCAACAAAGCTAATGGTGCCCGAT
ACAGGAGGACCTAATCTCGACTAACTGACAAGATTTAAATTGAGGAGACATCTTCCACTG
ATTAGCTCCCACACCCACAATTATCCAACTGGGGTGTCAAGCAAGGTTTAACATCTCCAC
TGATTCTGCTCTCTGGAGAGATTCAGGAGGAAATGCAATCGCTTTTAATAACTGCCGTCT
CCACGATGCGACGCGCTGGCCTCCCCTAGCTGCACCATTTCCAGCCATTCAAGCTCCCTT
CAAAATTAACCTTTCTGGCAAAAATATAATTTTGCACAAAATGAACAACCGAGTGATTTT
TTTTAGTTTTTTTTGGGGGGGg
>NODE_521_length_604_cov_88.534767
AGTCTATTTAAAACAAACTGCAGGAACGTGGAGCTAAAGCATCGTGCGCTGTGTTTGGGG
TAGGGGGGAGATTATATCGGATTAAAGGGAATTTTGCAATGCAAATGAATGAACATGAAA
TCAATAAACCCTGTTCAACTCAATATACAAAGTAATTAAGTGGTAATACAATCAAACTAG
AATAAAGTAGAATGTGCAGTTCCTTCTGAAAAAATCCAATCAAACCTTTTTATGTGAAAG
ATAAAATCTAAAGCGATCTTTCTTTGTACAAATAACGACCCCAGCTTTGTGTCCATTTAA
TAAAGGAGACTTGTCTTAAGAGGTTACTTTCAATGTGCATATTCTAATCAATATGAATTA
CATAGGGTTTTATCTGCGTTATCTGCTCTAGACTGCTAAACTAATTAATGTTTTATTGAG
TGTTTTAACTCAATTATTTTCCAAAGTCACAGAAAGGTACAATGCAATTTCCAGAGAAAA
GGGCCAACCAAGAGTCTATTTTCACTGTAGTCTCATGAACATTTGCTTTCTGCAAACATA
ATTGGAAAACAAATGTCCTCTCTAAACCCCCATCACCACCAAACACCCAGAAACACCCCC
CCCCTCCACCGACCCCCAACACACACACTAAATAATAACTTCAACATAATTTCCCAAATA
TATTTCGATACATAATTACCCCAg
>NODE_523_length_176_cov_29.494318
AAAGTGACGGCTCATCATTGCTGCCCCTCTGGTCCGAACTCGAACCGCGAGCCTGGCCGA
GCCGCTAAATTGAAAGCATCAATCCCAGTCAGCAATAGGCTTGCTTTTCTCTCAAGCTCT
CTCTCACCCCTTTTCTCTCCTTCTACCTGTCTCCCACACGGCCTGTCTCTGATGTATGGT
GCCGCCAGGCTGCGGGATAATGCGGCCCAAGTGAGGAATATTGTAGGCGCCTCGGAGTTC
CGCTGCCTTTCTCCGt
>NODE_524_length_450_cov_90.684448
TTCCAAACCATTTGTAATTAGCTGTGATCGTTCTACAGCTCCTACCTCTGTGACCATGTG
GTTCCAGTCATTGTGTTCAGTCATGAATCATGTCTGTGGTGCGTTAGGATACAGTTAAAA
CAAAGGCAATCATGAGAGTACAATACAGTTGAATTGTTCAAACTAAACATTCAGGAATAA
AAACACCTTTGTTTTTAAAGTTGCTACTTTATTAAAAAAGTATAAACTTGACTGACATTT
TTATGAATAGTAATTTGATATAAAACATTACAATCTTTAGCACTTAATTACACGCTTTGA
GTATAAGACCCTGTTGTCTGATTAGCAAACACACGACATTAGCTGCCACACTTAACTCTG
TTGGGCTTTTCAAAAAACACCATAGTTTAACTTTTAATAAAAACCAAACAAAAAAACCAT
GATCAAAAAGGTACACAAGAACTCTTTTGAAATTTTGTCACCAGATAAGTCATTCCAAAA
CACAACAAAATGTAAATAATTTTTTTTTGACACCAACAATATAATAATTc
>NODE_525_length_173_cov_50.410404
GCATTGAGAGGATCATGCTGAGGAAGTCCCCCCCCCTGCCATGGGGACGTAACACACACA
CACAAACAAACAAAGACCACGTGTCATGCTTCAAATCTCACGGCACAGAAAACAGGGAGG
GAGTGGAGACGATGGCTGAAGGGGACTGGCGTGGAGGACAGGTGTGGAGGACAGGTGAGG
AGGACAGGTGAGGAGGACAGGTGTGGAGGACAGGTGAGGAGGACAGGTGAGAGGGCTACA
AACAGGTGGAGAg
>NODE_526_length_242_cov_31.632231
GAGGAGGCTGCTGTTGGGTGTGAGTGTGTAGTCTTTGTTAGCTGTGCCTCCTAACACACG
TGTGTGTGTTACAGGATCATCCATGAGGATGGCTTCTCTGGCGATGACGTGAAGCAGTAC
AAGCCTGTGGTCTACAGCAACACCATCCAGTCCCTGGCTGCCATCGTGCGTGCCATGGAC
ACACTCGGTCTGGAGTACGGAGACAAGGAGCGCAAGGTACACACTTCGGCCGTCGCCATG
GTGCACGCACACACACGTGTGGGTGCCGACTCACACACGATCATGTTGCACATATCCACA
CTCATGCACGCAGTCAcacaga
>NODE_527_length_513_cov_68.194931
CAAAAATTACAATACAAAAAAATCAAAAAGTCAAAAATGAAAAAAATGTCCAAAGGGTTG
GTGAGTCTTTCCCTTGTTAATAGAAACAGTTACTCGCTATGCATAATCTAGTTGATAGTT
CAATTTGCTATTGCTTTTTTCTTGTCTTGTTAAACAAAATCTTTCGATCTTTTTCAATAA
AGTTTAGTCTTAATAGAATGTTATAACAGTTGTTCTGGTTGAATATAACCTGTGGTAAGC
TTGTGTAGTTTTAAAAGCCGCTCCACACCCTCCCTCCACACACTACCGTTTGCTTTGTGA
TGAAACTTTATGCAAAAATGTGGGTCTAAAGCATAGTTTTTAGTTTCTCGAATATTTTAC
GTCCAACATTTGAAGGCTCCGCCATGCCAATGATGAACAAATGTCTGTTGTCTTTGAGGG
TTGCTCATTGCACTGGACCAATCAATCACACTACATTCAAAAGTATTTTTTTGTAAATCA
TTGTGTTTACAAATGTCAAAATTAGAATTATTACCAGACAAATCTCAACCATTGCCACAA
CTTGTACCTATGGCAGTTGTTACGACTGAAATAAACTGGAGGTATTTAATGGa
>NODE_528_length_351_cov_42.378918
AGCTGAGCACACAGAGAGCCACGCCGGTGCGTCTTAACAAAGCCGCTGATTAAGAGCTGC
TGGGGGGGGGGGAGCGGCACCGTTGAACCGGGGAACGTCTCGACGCTAGAACCCACAGAT
CCTAATGAGGAACGAGACCACGGAGTGAGCGGCAAGACTAGCCTGATTTGTTCTGCATGC
TAAATATGGCCTGTAATCTTTATTCCTCTGAGTACCTTATTAAAAGTGAAGGGAAGATGA
AATCGCCCCACCCGGGCCATCCTTTTCGCTGTTTATTAGAGGGCTTTTTTCTCTCTTAAT
ATTGAGGTTATGGTAACCTTAGCTGTGATAGATGCATCTTGTGACTTCAGGTAATAATAG
CAATGATGGATTTGCAGCTGAACCCTGGAGGTGTAATCTAGCAGGATGGGGAAGATAAAG
TGGCAGCGAGt
>NODE_529_length_570_cov_79.882454
CCAGGGTCGGACTGGACACGTTCAAGACTACTGGCCTTAAAGCGTGGTCAACCGGGAACC
GCCATAGTAACAATCAGACAGACCGTTTGTGAGAACGGACCAGGACAGAGGTGGTTAAGA
GTTCTCTCATAGTTTATCGGGTTTAGTCTGTGATTATTTCACTAGCAGACACAACAACCT
GTGTAGGTTAGAGCACACTCACCTTCACGATCCCCTTGATGTAACCATGGCGCTCAGCGA
AGTCGATGTGTCGGAGCTTGGCGGCACCCTTCCTGTGCTTCACGTGGGCTTTGAAGACTG
AGCCCGCTCCTTTTCTCTGTCCCCTGATCACGCGTCCCATCGTGCACTGCGAAAATACCA
CAGGTGGGATTATGAGTACCAATTTCCCATGGATCAACCGGCACACTATGAGCGGAAGAA
AACAGCGAGGGAAACTTTTCACACGTTGACTTGATCGCCAAAGGTTGTCCATTGACAACC
TCGTAAAATGCATAGACGGCCATAACTTAATATTAAAAATCATATAGACGTGTAAACTTG
ATAGAGCCTCAGTGATTAACTAGCCGGTAATTGCAAATATTCAACATACAGATTGACACC
TCAACGTTACAAACTCCAACAGGCAAAATCATCAACGCctgaaagcaacc
>NODE_530_length_251_cov_49.916336
CTGATGGCTTTAGTGTGCATTCGTCTTTTTTTCCATTCTAATGAGTTGCGTGTGTGTGTG
TGTTTGTGTCTTTCGGCAGGTCTATGGACATGCAGGATTTAGCGAGTCCTCACAGCCGAG
TAAGTGGAAGCAGTGAATCCCCTAATGGTCCCCACCTCGACAACTCACATATCAGTAACA
ATTCCATGACCCCCAATGGCACTGAAGGTACGTCCGCTGTTCAGCTCGCCAGCGACGGCC
CTCCGTTACGTTAACGTTGTGTGTAGTGATGGGTGTCAGGTGTCGCCGGGCAACGTGGGG
AGACCTTCTCCCTCGTCCTGTCTAACATCTg
>NODE_531_length_440_cov_45.040909
TTAGGCAGAAGGCCGGTTTCCCCATTTTACTCTGAACCTTTTTTTGTGGTGTACTGACCA
AGATGATCACCAGAAATAGGATTTTCAATTAAATGTGTATCTGGATTGGATTTCATGTTC
CAACAACAAATTTTAGCCAACCCATAACATGTAGTTTAAAAACAAGGGATGAGAAAAGGT
TAAAATAACAAAACGTAATGCTCTATCCTCCTTTCATTCTTTCCTTTTCTCAGGTGAGTG
AGACCGAGATCAATGGCCAGTTTGAGTCCGTTTGCGAGTCGGTGTTTAGCGAAGTGGAGT
CTCAGGCGATGGAAGCCTTGGACCTGCCCGGATGCTTCCGGACTCGAAGCCACAGTTACC
TTCGGGCCATCCAGGCGGGATACTCCCAGGACGACGACTGCATCCCCTCGCTGACCTCCT
CCACCGTCACCTCCACCATCCGCTCAACTACAGGTAACCGCAGCGTTGCGAAATTATCCA
CGTTAGCTTCATAGCCACGTTAGCGACGTTAGCTTTATAg
>NODE_532_length_477_cov_134.828094
CAGGAAGGCCCATGCCACGGGAAGGGACTGGGGCAGAGCCTCCGCAGATCTCACATCTCA
AGGTGAAAGAGAAGTCAGGACACAAAGTCATAGATCAAATCTCTGAACACATTCAGCCGG
GCAGGTGAGGGAAAGGCCTGTGCATAAATAAAGCAATTACCCGAGCTTAGAACATAGAGC
CATTCCTCCTTTTATTCAAAAGAAGAGGGAAGAAGGGAGGAATAACAAAAAGAGAAAGAA
AGGCAGAGAGTCTTTTCTTTTCTTTAAAATGCTGCATTAGGTCTTTTCCCGCAGTCAGTT
TTGATAGTTCAAAGCTGGCAGTTCAATAAATAGCTGGAACCGGCACATCTCTGTTCTTGC
AAAAAGAAATCAATGTTAATCCTATTACCGGCAGTTATCACCTAGCCCAGAAACGGTGGC
AAGAGAAGGGAAAAAAAACCCGGAGATGTCAAAGCGAGGAGGAGAGAGAGAGACGGAGAG
AGAGAGAGAGAGAGAGAGAGAGTCACCCTTCATTCACTTTCAAACACAGTTTTGATAATT
TACTTCTGTAGAGGGAa
>NODE_535_length_490_cov_72.730614
GCGATCGGAGTGACAGCCAGGGGGAGAGAAAGTGGGGACATTCTCCTGCGTGAGCAAAAC
AAGTCCCCTGGAGGAGCCCTGCCCCCGCCCGGCCTAACCCTGCACCACGTTGTGGAGGAG
GTCTTGACGGTTGGAAGTTTTGTGGGCCGTGATTCTCGACGTTGGACAGAGGGGGCGCCC
GGGGGAGGCCGTGTTTGGAGTGGTGCCTCGTCAGATTAGGTGCACGCTGGCTGGGTTTGA
CGGCAAACCTGGACAGACAAGCCCTGCCAGGCACAAACTGCTCAGGCACATGATGTCAGG
AGGACAAAAAATTATCCACCGCCAGACCAAGGAGACAGATGACACCCAGCAGGAAGCAAG
AGCCAAATCTGTAAGCATCCACAATCCAGCTGGCTAGCCCTAGGGTACCTGTCTCTCTGA
AGTGGAATTCACATCACCCCATGAGCTGTCAAATTAGCTCACAGGACTGGAAATGTTGAA
AAGACTTGGCCCCTCGTTGCGAGGAGGGGGTATTATAAAATGTTATTAATTCATCTTTGC
TTCCTGTCCTAAAAAAACACACACACACAa
>NODE_536_length_127_cov_94.755905
AACAAAGACAGAACGAAGGAAACAAAGACAGACAGCAGGAAACAGAGAGACAGAAGGAAA
CATAGATAGACAGAAGGAAACAAAGACAGGAAACAAAAACAGAAGGAGACAGACAGATAG
AAGGAAACATAGACAGACAGCAGGAAACAGACAGACAGCAGGAAACAAAGACAGACCAAA
GGAAACAAAGACAGACAGAAGGAAACA
>NODE_537_length_381_cov_36.677166
CTGTTGTACTTGGTGGATTTCTCACTTTGACCAGTTCACTGCATGCCTTTGTGGATGGGG
GAGAGGGGGGCAGAAGCAGGCCAAAGGGCCGCGGTGGCTCTTTCTGGGGCTGGAGCAGCC
ATCCTGCTGATTCAAAGTGACAGGGACAGATGTGACATATCGGTTCCGACACACTTCCAT
ACCACCAGTCACTGGCTGGGGGTGACTCACATCCTCTCTCCTGGTCCTGTCCCCTGCTGC
AGGACAACTCAACGATGCTCGAGTGAACCTCGCCATCGCCCTCACTGCTGCCAGGTATGG
GGCTGCCATTGCCAATTACACTGAAGTGGTGCACCTCCTGAAGAGGGCAGGTCCTCAGAC
CCGGAAGCAGAGGCTCTGTGGAGAGCGCCGTAGAGATGTCGGAAAGAAGCCTTTCCTCCT
TCCTTCACTCTGTCACTCACAAGGGGGGCGCTCTGAACACt
>NODE_538_length_186_cov_24.010754
AGCTAACCCTAGCTAACCCTAATTTGGGGCTTAAGCCTGATTTTCAAAGTCACCCCACGG
CTACAAATTACACTTAATCTCAACCAAACCTTCGCTCCACACCTTACTTTAGGGCCTAGA
ATAAGGAAACATCAACAGTTTAGCCATATCTTTTACGGTTCTTCAAACCCTAACCCTAGC
TTTAAAAATAGCTAACCCTAGCTAACCCTAATTTGGGGCTTAAGCCTGATTTTCAAAGTC
ACCCCACGGCTACAAATTACACTTAA
>NODE_541_length_403_cov_27.441687
TGCAGCGCTAGCTGGAGATTAGCAAGGATCCATCGGAGGTCCTGCGGCCCTTCTGTGGCC
TGTCTCTGTCTGACCGCCTCTTCCCACCATGTCAGGAGCGCCAGTGGGGACCTGAAAAGA
CCTGTTCCTCCCTCTCTTTAACAGCTGCAAATCAACACACACTACACTAGCACACACACA
CACGCACACACACTAAACCAACACGCACACACACACAGGCTGCGCCCACATTCCCGAGGC
CTCTGACAGGACTTGCTGTTGGCACAAATTGTAATTCAGAAAGGTCTTGGGGGTCAATGC
CTTTTAGTACAAGTCTCAGTTCATCCGTCTTGATGGGGCCCACATGCAAATGGAGTTTCT
TCGAGTGTGGCGGGCAACTGGGCCGACAGAGAGTGAGCGTACGAGGGGGAGACTGGTTTT
TGTTAATTAGACACAAAGACAGTGACCTGTGGTAGTTAAAAACCCCTTTTTAGGCGCCTC
GTa
>NODE_542_length_519_cov_120.423889
TTTAATGTACCCCTGTTCTATTAAACATTGCGCTTCTGAAAACAGCATTTTTTTTAGGAG
AATGCAGATCCGATACTTTTAGTCATTTGGTTGATAAGCGGATGGTGTTGGTGCTAAGGC
CTGAAGACTAATGAAACTCCACTCCATTATCGTTGAATTGGACAGATTGCTCTCCCAGAG
AAATGAATTGAGTTTTTTGTCTCCGTGAGATCATTCTCCCTCCATTAACTGCTCTTTATC
CCGTCTCTTCATCACAGCAAAATCGGGTTAGACGGCCATGATTAGCTGGGGTGGCCTCCC
TTTTTAAAGCTGTAATTGGGTTTGGCGGCTCAGCTGATAGCGCCATTAGGACCAATAAAG
GCTGGGTTTGGCTCGTTGAGTGAAACAGATTCTTCATGACCAGATGGCAGATGGAGAGAA
GGGGGCCTGATATACAGAAACCGAAAACAAAGTTTATGTAACCAAAGTAGTTTGGTGTCT
CCATTCTCTGTGGCCTCTTCACCTCTACGGATCACCTCTCCAGAATCGATGATAAGCAAG
AGAAAAGAGGTCGTGTTCATCTTTAATTCGCTTCATGTTATGCTACTTCAGTATGGTGg
>NODE_545_length_505_cov_65.360397
CCCCTTCCCCCCCATTCTGTCAGATATGAGCTTCGTATTATTATATGGAACACAGACGAG
GTGATTCTGGAGGACGATGATTACTTCACTGGGGAAAAATCCAGTGACATTTTTGTCCGG
GGGTACGTAGAAGGGGCAGAGGGGGGTCCTGGCTCCTCTGCCCCGTGACACGTGTGTTTT
TGTGTTTAATCATTGTTCTTTTGTGTTGTGTTCCCTGTGTGTGTTTGCTGTGGTGTTGTG
TGTGTGTGTGTCATCGCTGTGCGGCGCTCTAGCTTTGAGCTCCGTGTTATAATTTGGAAC
ACCGATGACGTAGTTCTTGAGGACGATGCTTTCATGACAGGAGAGAAGATGTCTGACATC
TACGTCAGAGGGTAAAAAAGCGCCAACGCATGGCTCCGCCCTCTTTCCTCACCGACCAAC
CAGCACGCAGCGCCGTCACTGCCCTGCCCCCTTTCCTTACATCCCCCTGTCAGCACGCAT
AAATGAACTGCCTGCGCGAGCCAGTCAGGAGCACACCACTCAGCTTTGGTTAAGATTCAG
TCTTTCGTAGCGACAGACATGGCTCTATCCTAAGTGATGTGTTCc
>NODE_549_length_231_cov_63.441559
TGTGTGCGCGTGAGTGTGTACAAGACGGCGTTGGTGCATGTGTGAGCGCGCGCGCGCGCA
CACGTGTGTGTGTGTGTGTGAGCTTCAGGTGTTCACCGGAGTGCGCTAGAGACTGTGTCC
TCCTACTGGTCTTAACTGATCCCCGTCTTATGGTGTGAGCTTTCACTCTAATCAGCTCTA
TCCAGGTGCTGCATCTGTCTGCAAGGGAACCGTAATCAACCGGGACCGTTGGAGAGAACA
TCCACACACTCACGCGCCCACGGACGGACGCGCCCACGGACGGACAAACATTCATAGACA
CAGAACACACa
>NODE_550_length_168_cov_24.773809
GATGGATGAAGAGAGGGAGGAGGGAGAGAGAGAGGGGAAGAGGGAGGGAGAGAGAGAGGG
GGAGAGGGAGGTAGAGAGAGGGAGGGAGAGACAGGGAGGAGGGAGAGAAACAGGGGGAGA
GGAAGAAAGCACGGATGGGGCATTGGGGTAATTCAGTCTCATCTATATTCAGAAAGAGGT
TTTGGTGAAATGTGTGTTTGTGTTAGAACTGACTCCTTTGGGCAGGAGCCCAGGGAAATG
TGTGTGTg
>NODE_551_length_552_cov_54.849636
TGCCAACACCTGCGAAGAGAAATATATTCTCTATCGGAACAGTCTTGGATGTTCTGTGCG
GTCCATCTTCCCCCAAATGGTCCCGACGCTCAACCATAGTTGACAATAAGTTGTATATTA
TAACCGCTCACCTCTAATTCTCTCCACACCGAGTCCTGGTTACACCTGTCCCACGCCATC
CAGGCACTGAATGACGGCACGAAAAAATAAAAAAAAGAAATCAGGTAAAAAGAAATCCAC
TCGCGCTTCACTCGCTCGCACACAGGGAACTGTCCCTTACTGAGAATGAACTGAGGGCAC
CTGTCTTACAACTGCTTTCCATCACATGACAAAGCTATTAAAAGTAAGCAGGGGAGTGAC
TTCCTTCACCACCTCCCTTCTACTAGTCAATGACGTACTGTAAAGCAGGCGGGGTCTGGC
ACGCGTATAGTAAATCTTTTCAACTATAAAATCGTTCATTTCAAATGACGCGGCGAGATT
AAAGACATTTCTAACGCAGCCCACGTCAATAATCGCTTTGCTTATCAAGACAGTGGCTCT
AGACCGCTAAGTGAATGAGGTTTGACAATTGGAATCACACAACGAATTGTAATGTATAAG
CTATGTCAAAAgtaatttaacacctggtaaaa
>NODE_552_length_625_cov_80.939201
TTTACACTCATTTCCTCGCCTGCGTTCTTCCACAGGAGAGCTGATCACTGCTGCCTGTGA
GCTGGGGGTAAGCATCACTCTTATTGTTTAATCAATTCGCTCATTAACTCTTAGAAGCAG
AAAGGAAGTTTAATTAACCATGGGCAGAAAGCAGATTAATTTACTTTCAAGCCACAGGTT
TTGTCCTCTCTTCTGTGCTCTTGTTTGACTAAGTTGGGAAGGAGAGAATGCTCTCATTTG
CAACCCGTTTTTCAAATCCAATTAAAGTCAATGGTAAGGCGATGGCTTTTGTAGGCTTTG
CCTTATGTACGGTATAAGGCTTATTATATCCTCCCTCGTTTTGTGCGCGTGTGTGTGTGT
GTGTAAGCCGCAAAGAATGAACTAAATCGGGTTAACAGTTATAATAAGTTTTATTATTTA
ATAAAGTTTATTACGCCGCTGTGATCCTTTTAGGGAGGCTCTGTTGGTGTCACTATGCCA
GTAATCCCGCTGTTAGTGCCGCAGTCCGTGTGGCCCGTCTGGCGGCCCTCCCCCGGGCCC
CGGGCCGCTCCTCCTAAAGCTCCGGCCATCTCTCTCGGCGCTTTTCTAGCTCCCTGGGGC
TTTTGTGTTCCTCCACCCTGCCCTTCATCNNNNNNNNNNGTAAGCCGCAAAGAATGAACT
AAATCGGGTTAACAGTTATAATAAGTTTTATTATTTAATAAAGTt
>NODE_553_length_706_cov_57.245041
ATTCCTAACCCTAATCAGCATTCTTTAATCTAAAATCTAAACCTAACCCTAATCTTAAAT
TCTAAAACCTAAACCTAACCCTAATTATAAATCTAACCTTAACCAACATTCTTTATTCTA
ACCCTAACCTTAATACACATTCTGTATTCTAACCATAACCCTAATCCTAAATCAACAGGC
TTTATTCTTTCAGATGCAGAGTCCTGTACAGTGCCCTCTAGTGGGGAGGAAGTGACAGCA
CACCCGTATTAACATTCTTTTGTGCTCATAGATACAGAGCCCGGGACGAGGCCCTCTACT
GGGGAGAAATAGCCAGCACACCCTCATCAACACAAAACCCATCCCTACTTTCACCCTTAT
CCTTAACTCAATTGTCCTTTACAGATGCAGGGTCCTGCAAAACTCAGGGGTTTTGTTTGT
CCCTTTGGGCTTGTTGTGTGTGCTTTGCAGGTCTCTTTTCACAAATTCAGAACACAATCT
GAGGGTCTGAAACAATCACCGACCGGGCAGGGACGTGAGGAGACCCAGAACTCAACCGGT
GCCCCCCCACAGGGTGGATTGGGATTAGACCCTTCTACCTGCCCCAACCATCATGAAATG
GGTCGCAATCAAAACAGATGGGCCTATTGCTTAACAAAGCCATAGCCCCGTCAGGGGCCT
ATTGTGGACAATGATGGCTGCTGCACCCGGGGCACAAATCACATTGAGCTGAATGGCCCC
TTGGACAAAAGGGGTAACGACCCTCCAGGAATTTGCTGACTGAAACAATGGAGCACAATC
ACGCAG
>NODE_554_length_410_cov_55.158535
TATACATATAGACACATACAAGTCTAGACTTTTATCATATGTTTGCATACATTAAACTAA
AGCCAGGAGGGCTATCGACACAACAGACAACAGCACAATGTCCTGTATACAAAGCGCAAC
TGTGGTAGGAATGTGGTGTTCCCAGGAAAATTAGGGGAAAGATAACAAAAGGAAAACCCA
CACGCCGGGTACTTTTCTTCTTTCACGTACAGGAAGCAAAATGAGAACTATGAAGTTTGA
CACTATTCACAGGGCCTACAATACCTGGATATGCGGACAGAATACCAGAATTAAACCAGG
AGGGAAAAAGGCCAGCAAAGTCTTCGTCATGTGAAAGCGTGTCGATATTTCTGACACCTC
TGGCTCCTCCACGAATAGAGCATGGGAGCCGCTTGTGTGGGGCCGACTGCCTTCAGCGCC
AGTCTTTCTGGTGCAATTCTTTAATGATCTCAAAGCTAAAAAACACAATCACTAGTGAAT
ATATGGCATc
>NODE_555_length_359_cov_97.668526
CTAATAGTGAGAGGTCTTCTCAGCGGCGCTCAATAAGAATACCCTCATTCTCAGCGTGAA
AAGTTTGGCCTCCCACAAAAAAAAGTTCCCTTCGATCGTTCTTTTACACGCACCGTCTTT
GATTTCCGGCGATGTAAGATCAAATTGAGCCGCATGTGTGCTCTCGCTCCGCCTTTCAAG
CGGCTTCGATATCGCGACATCGGAGGGGGAACGAAAAAGGAGAAGACTGAGGAAAATGTG
AAGCGTTCTGTCATTCAGCGTCCTCCATTCCCAAACAACAGCGCCTCACTGCCACTACAA
ATACATTAGAAATCAATTATTTATGGAACAGAGTCGAGGGTTCTTTAATCTTTTCCTTTT
ATCCAATTAAATTGTCTAACCATTCAAGCCTCCCCCAGCTCGCCCGGAATGTGAGGCTTT
TTTTTTTTTTCTTCATCTt
>NODE_556_length_315_cov_72.307938
GCTCAACCTCAAGGAGAATCAATGGCGGCTCCACAGGGGTAGAGAACCCAAAAAATTGAG
CTCAGTTTCAGGTCTGTTTGAACTAATTTTCTTTTCTCTGTGGTTGCCCCCTTGTACACC
CCCTCAGGCACCCCCCATCCCCTCGCAGCGGGACCTGACAGCTTGACACATTGACAGCTC
ACGGTGAATGACAACTGATTTGTACAAATTTCAAGCCATATAAATCTACCTGTCACAACA
AAAGCATAAAATACTTCGGACCCAGCAGGTGATTCAAAGAGTATGCGCGGGGGGAGGGGG
GCTTCCCTTTGACAACACTGTCTGAAAGCCCATGGTTTGCCTCTTGCCAAAAATCTCCCG
CCATCATATCTCGGTCAATTCTGAATAAGATCCAg
>NODE_557_length_323_cov_21.996904
CCCCCACAATTAGTGTCCCTGACCCTATCATTCATGATAAACACTAGTGGTATCGTTGGT
GATTTCTTACTACATTAATTATCTGTTAAATTTACTTATGTTGGTGCTCGATATGAAATC
ATATAGTAAAACCCTAGGTAGTTCACAAAGTATATAAGTTATCAAAATAGACTGAGTAAA
AATAATTTCATGCTTTGGAGTGTTCGTTAGTAAAATGTACTGAGTGTATGTGTCCATTCA
TGAAATGCTGATAATGCATATGTGATATTAAAATTACATGAACTGGACGTTCATGCGGGT
GGAAAAATTTTTTCAGAGAGTAGTTAAATTTAGAATTTTGGTTTTGGGGACCAAGGGTGA
GAGTTAAAATCTCTTTTCTCTGATGTTTCGGGGAGGGTTTTAt
>NODE_558_length_613_cov_71.879280
TCCCATGCATCGTTCTTACGAGTGGGTGTCCCATATTTTAATTCACGAGCACCTTTATTA
ATTAAGTTCTGACGGAAGCAGTTGAGAGTCAAAGTAAAAGTTGGTGAATTAAAGAACGCA
TTTTCCACGCTTTGGATCCAGGAGCAGATGATCCCAGAAAATGAGCTGAAATAGATTCAG
GCTCAGCGCCTGTTGTGAAGAGCAGCTGATTCCCCTATTTCTGTCCAGATGGCTTCTGAA
CACAGATTTGCATTCATTTTCGCCTAATATCTTCCAAAATAGAGGGGCAGCTGCATTTGT
TGTCAAATAAGGTTTAAAACTCTCTTTTAGGACAGGATCGTTACCTACGTGATGGGGTTG
TAGAACTTTTCCTACACCCTCTCCAGTCAACAGTATCAGCTTTAAAAGGATTTGTCCTAA
AACCCTAATTTGGTAATCAGATTGAAATCGCTTTCGTTTTTAATCTGTATTATAAATACT
GTAAATTAGTTTAAGCAATACACAATTTCCAGAAAATCATGAAACGTTAAAAATTGCAAA
TACATTTTCTGTAACTTTTTTGTTATTTTTTTTGTTTTTAATTGCATAAGATGAACAAAT
TCAGAGAAAAAAATACTGATTTATACTAAAGCTTCATCCCAGTTAAAAAAAATTGTTCAG
ATATTGTAAAAATCCAACTATAATATTATGTAa
>NODE_559_length_261_cov_98.747124
GTGGGTAACGGTGGCGGGGGCTCACGTGGAGCTGTCTGCGCCTTCCCCGCGAGCAGGTTC
CCTGAGTGTGGTAGCCCGTGCCCTGTCGGGGACTCGAGCTCGGGAATGCTTGCACAGTTA
TATGGGCGCTCCTGGTAGGTGACTCGCGGAGGATACAACTCCTGGTGGTGATGCTGGTAG
CCAGTGTCTGTCGCGCGGCTGTAGTATTCAGGACTGTGTTCTGGGATATAGCTATTTTGT
GAATATTCCTCGCAAGGAGGAAATTTCGGATCGATGTAGTTAGAGTCCATCAAATACGAG
CTCATGATCATTAATTTCTGGAGTGGAAAATAATTTTTCTA
>NODE_563_length_316_cov_47.398735
AGTGGAGTTTCCTCCTAAATTGCTGACATAATTACATGAATGTAATTTTTTATTGCAGGA
GTCACAGGATAAAAAAAAAAATTCCTGGCATTTTCACTGAAGCAGATAATTAGACTCGGA
ATAAAGCAGGGGACTGAATAATTAATACATCAAAAAACTAGATGAACTTTTTTTTGCTTT
TCCTAATTATTTTTATTTAATCTCCATTCTAATTATTGTTCTACTCGGCTGAGCGAGATT
GCCTCTCATTCAGAGGGGCTAAAATGCACCCGCAGTGGCGCGCTCGCACCCGGAGAAATA
TTAACTAATCGTGGAGGCACCGAAGCCGGAACACACACTTCCTACACTCCCCCCTTCCCT
CTGATTGAACTGTAATTTAGAAAAAAAAAAACTCTg
>NODE_564_length_239_cov_35.874477
ACCCACCCCCGCAACTATTGCTGCCATAGCATCACTAATTAGCTTATTTTTTTATCTCCG
CTTATGTTATGCTGCTACCCTTACTATAAGCCCATCAACAATTTTTATAAAAATTACCCC
ATGACACTTAACCCAACATAAAAAAACCTTAGCACTGGCAATTTCTATTACTTTAGCCAC
CCTACTCCTCCCAATTACTTCTTCTATCACAGCCTTTACACTTTAAGGACTTAGGTTAAC
TAAACCAAAAACCTTCAAAGTTTTAAAAGGAAGTGAAACCCTTCCAGTCTTTAAGACTTG
CAGAATTTTATTCTACATa
>NODE_568_length_389_cov_94.655525
GGATCTTTGGCTCCGCTTCTGATTCCAGAGCTCGGTACACCACTGCCACGTCTCATGCTT
ACAGACTGTGAGCCGAGCTATAGGGGTCTAAATAAACAGAGGAATGGTATTGTTTGTTTT
TCTCAATCTCAAACCCTGATGTGTGGTAATCGGGGACGGTAAGTCACAAGACATCAGCTT
GACTCTATTAATTACCACCTGATCCTTCCTTCCAGGATAATTAGGTACCCATTAGTTCTA
ATCAAGTAGTTACTTAATTATTACAGTAATTAGTCTAATGGTCTAGCAAATTGAAGCTTT
ATCACTTTTGGATACTTAATGTTCTTGGCAGAGTGCATCACAAGTGTCAGGGCTCAGGCA
TCAGCAATCAAGCGGAAGGAAAGTTATTACCGTGGCCGGCACCAATGCTCTTTATGAGAG
AACATGTCAGAATCAGAATGGGTAGCCGAACCAGGGGGGGGTGTGGAGg
>NODE_569_length_81_cov_7.691358
ACCGTAAAAGATATGGCTAAACTTTTGATGTCGTCTTCTTCTAGGCCCTAAAATAAGGTG
TGGAGCGAAGGTTTGGTGAAAATTAAGTGTAATTTGTAGCCGTGGGGGGACTTTGAAAAT
CAGCCTTAAGCCCCAAATTAGGGTTAGCTAGGGTTAGCTAT
>NODE_573_length_494_cov_69.115387
ATAGTGTTTTCACCTTTCTGTTTGTTTGCGTTTTATCTTTAGAGATTATGTCACTTCCTT
TAGTGTCAACGTGAGCACGCACACACACACACCAGTAACAGAACTCTCTCAAGTCCAGCT
CTGAGCCTTTCCCAGCGCATCCATAAATAAAGCAAATAGCATTAGCAATATCTTGAACTA
TACGATCGGGGCGCTAATTTAATAAAATTAGTATCAATGTTTTAAGGTTTGGCCATTTAG
GTGAAATCCAAAGCCAGGCAGGGAGTCATTTGGTCATAAAGGAATTGATTTCGACCATCA
GCACTTTCTCATATTCAAACAGCGCCTGCGGCTAACCAGGTTAATGTCCGCTAAACCCAT
TACACAGGTAGCTTCTCCCTTCCTCCACAATGATTATGTGTCTCGCTTGAGGGATAAGCA
TTTTTCTGTGCAAATATGAAACAAATGATCATATTCCGTAACTGAAAGGGAGAAGAGGAG
CTGGTCGTTACATTGTGGAAGAGTCTGGAGCAGACATTGAACTACAGAGTTGTTCCTTTG
TTATTATCCGATTTTGGCAGGCGTAAAGGGAGGt
>NODE_574_length_343_cov_26.708454
AAAAACCTGACCTTCTCTCCCTCACCTGAAGGCACCTACGGCTCTCTCATGACTAGAAAG
CGGATGTCCCCGATTCTTGAGACAGACCCAGAGTTATACAGCCATGGGGGGGCTAAGTTA
ATGCTCAAACCTTATCTATGAGACCAAACAAAATCATATAAATCATTCACCAAGCTCCAC
CCCCAGACCCACGAGCCAGGAGCCCCACCCCCAGAGCTGCAAGCCAAGCGAAAGCTTTCT
CCCTCTCTCTGCCCCTCAGTGTACTTGATGCACACATGTCCCACAGCGGAACATTCCTCA
ATGTAGCTTAAGAAGCTAAGGTAAATAAGGAAGCTAATGAGCTAATGTAAATAAGGAAGC
TAAGGTCAAGGTGTCTCCAGGGGCTCAGGAGATTAGCATCCAACAACTACAACATGTCTA
ATa
>NODE_575_length_329_cov_96.057755
CGGCAAGGCGGGCGTGGAGACGCTGCAAATGGCGAATAATAATTTCCTCTCCACCTTATC
CCCCGAACACTGCAGACCTTTAGCAGGGGAATGCATGAACAAGCTGAAATGCGGTGCCGG
CGAAGCGGAGATAATGAATCTCCCGGAACGCGTCGGAACTTTTTCCGCCATCCCGGCTTT
GGGGGGCATCTCATTACCTCCCGGGGTCATCGTCATGACAGCCCTTCACTCCCCCGCCGC
CTCGGCTGCCGTCACAGACAGTGCGTTTCAAATTGCCAATCTGGCGGACTGCCCGCAGAG
CAATTCCTCCGCATCCAGCGGAAACCCGGCCAAGAAGAAGAGGAAGAGGTGCGGGGTCTG
CCCGCCCTGCCGGAGGCTCATCAACTGCGGCGTGTGCAGCAGCTGTCGc
>NODE_586_length_294_cov_47.289116
TGAAGGCTTTGTGGCTCCACCCGGCTGGCGGAACTCCCAATTAAAATTTAAATAAGCTCC
TTTAACGGTCTGCTAAATTGACAACTCAACAATGATTTTGGTATCGGTATCTGTCAAAGG
TCTCTGGAAATCCTCGGTTGATAAGGCCCAACGCTTCCAATTAGGTGCAGAGCAGGGCCT
TGGCCAGTAATGATTTGCAGGTCCCTAAAGATGTGGTGAGGACACTTATTGCAAATTACA
GACAAAGAGGCTCTTTGTATTGATGAGGTGAGGAGCAGCAATCTCCATGTTCCCATCAGG
TCGAGTTACACCAGGGGCCTGAGCCTCAGTTTAGTTCTCTCTCTCCCTCCCTCTCTCTCt
ctctctctctctct
>NODE_588_length_255_cov_37.647060
GGTTTCCCTGGTAATGACAGTGGCGGTGGGAGACCGTTTCCTGCCAGCCAGCGGTGCGGC
CTGGCTAATGAAAACAGATGAAGCAGAGATAAAGTGTTTGCCGACATTAAGAGACTCATT
CATCAACGTTAGCCCCGGAGCTATAGAACACCTTCAGTACTGTCACCCTCTAGACGAACT
GCTCGCCCCACTCACTCACTCTCTCTCTCTCTGTCGCTCACACACACACAAGCACACTTC
AATGCTTTCGTCTACACTCGGTCGTTGACCTGTATTTATTCATCGATTGTGGGGTTTATT
TTTTTTTATTTAAAAGAAACTCATCTGTCAGGGAg
>NODE_591_length_214_cov_26.920561
TTTGTTAATTTTTTGTCAACTTTTTTTTGGACAACTGGTGCCCCCCCACCGGGGCCAGGG
AAGGAGGAGGGACGGGCGTCCCGTCCCAACGGACAGACAAAAGCTTGGATCGAGGGCTGA
CTTTCAATAGATCGCAGCGAGTGAGCTGCTCTGCTACGTACGAAACCCTGACCCAGAATC
AGGTCGTCTACGAATGATTTAGCACCAGGTTCCCCACAAACATGCGGTGCGCGTCAGGAG
AGGGGCGGCAACTCATCCGGCCGCACCCCGACCCCGTCACGAACGGCTCTCCTc
>NODE_595_length_111_cov_19.567568
AGGGTAGGGCCTGGTTAGTACTTGGATGGGACACCGCCTGGGAATACCAGGTGCTGTAAG
CTTTTATATTTTAGCCTGTTATTTTTCGTTCCCTTCTCTGTTTGTCACTGCCACGAACCA
AAATGACCAGTAGCGCAATCTTGACAGAGTATCTCGCTTACGGCCATACCACCCTGAACA
TGCTCGATCTC
>NODE_596_length_588_cov_44.744900
ATTTGGTCAGGTGTGTGAGTCTGTCCGGGTTCTCATCTCCCTCACCAGAGATACGCAGGT
GCACACTTTGGTCATCAGCCTCTAGGCTAGCCAGCGGGGGATGGGGAAATGTGGTATGTG
TGGCAATGTGTTTGTCCTTGCCAATCTTGTTGACCTGGTCAAACACCCATTCCTTACACC
GTTTGACAATTGGATCCATTTTTAGATGTAACCTCGGGTATGGTGAAAGACCCAGCGGAC
GTCTTGGACAGGCAAAAGTGCCTTGACGCTCTGGCTGCTCTCCGCCACGCTAAGTGGTTC
CAGGTTCGGAACATCATTTTACTTTCTTGTTGTAGCCTTATGAGATGCATTTATTTTTTC
TAATTGTTTTTCTTTTTTTTTTTTTACTTTTTTATTTAAATGCCTTTAGGTGTAAATTCA
ATTGTCATTTGAAACAGAGACATTCAAGGATGCCTACTGTGTAGTCCAACCATAAAATTT
AAAAATCGAGTGCAGTTTTGTTTCTAGAACATGTGAAAAAGAACCTTTCTTTCTAGTCTT
AAACTTTAATTGGCATCCTTGTATTCCCTTTAATTTTGCACAATTCACAAATGTTAATCT
GTAGTTTCCGATCTAAATTCCATAAGGCTGCAGAGTATCTTTGCGTAACTGTCATCGATA
AGAGCTTt
>NODE_597_length_253_cov_34.150196
CACCCGGGTCACCGCGCGGCCCCCCCCGGGACCGGGGGCTAGTCTCAGCCCTGTCATCCA
GAGAGCCGCTCCTCTCCTCAGCCCATGGAAACGTCAATAGGAGCCTGGCGAGGAGGGTCT
CTGGTGGACGCTCTCTCATTCTCCCAGCATCGACAGGCCGCCCCGATCAATATTTAGTTC
CCCACTAACAAGCTGCCTCGGGGTCTGAGGCAGAGAGAGGAGAGGAATGCAGGACAGCGG
CGGGTGTGTGGGTGTGTGTGTGTGTGTGTGTGTTGCCCCAAGAGCTGTCAGTGGAGCTGG
GATGAAAAACACGGATTGACTGGGAATGGGGTG
>NODE_599_length_457_cov_85.894966
GCGGGGTGGGTGTGGGGGGGTGCTTCTGCGGTATGTTTAATCTCGAACCGAACACGGGCA
CCAAGGCCATTTTAAACATGTTGTAGATAAATGTTAATCACATTAACATTTCCCAGACTT
CCGTAAATCTCCATAAATAGCATTCTGAGGTTGATCCCTCTTTTTTGCCCATTGAAAGAA
AATTATAGCTGATGAATTGCTTTTGCCATGCATGTAGGCTAATGAAAGCTTTGCTCCTGG
GCTTTCCTCAACAAAGGCACACAATTTTTCCACTTTCCACTAAAATAAGAACCTGTTCCA
CTTTTAATTAATAGTTCTACCCTCTTCTATTCAGAAGTGAATTCATACTTTCAAATTGAT
TTTGTAGGTGAGGCTTGGTTATTAATGCTCAAGAAACAACCACATTGTGTTTAGATGGAA
GGGAGTAATGTGATCCTGCAGGTTTACAAAAGCTTTCCTCCGATGTGATCTGTTGCACAA
GAAAGCCGGAAGCTCAAGCATATTTCAATCAAATATTGACGGCTAAACACATATCCt
>NODE_601_length_81_cov_31.098766
TGTTTTGAGTTGAGTCTTTTGTACAAATGTTGCTGTTAAAGCTTTTTGTCTTTCTTCCAT
GTTTCTGCTAATACAGACCCACACCCTGCTGATGACATCCAGACCTCAATGTGTATGTTC
TGGTCAGTTATAACCATAATGAGAGCCGTGTATGTATACTG
>NODE_602_length_313_cov_27.150160
GGACAAGCACAGCGTCACACCCAGCACACTCTCCAGCGTAAAGACCAACACCCCCCCGCT
CGGCCCAGCCCATTTAAAAGAACATGATTAAATATGGAAAGAGAAGGGAGGCCTGCCGCG
GCCCGGGGGACTTCATTAGGGCAAATAGCCAAAGAATGAAACATGAGTTAGCCCAGGGAG
GATGTGGGCGGGGCTAATACCGCTGAGAGAACAGCAAGGTGTGGAGATCATCGGGAGACG
GCCCCGTGTGCTGACACACACAACGACACAATTGACCAGTAAAACCGGCCAAGCCTAACG
ACTGCAGTGTGAGCGGGGAGATTTAGGAACACACACATCCAAACAGAGACGCGCATGTCT
GTGTACCTCGTGAGAGATGAGCTGGGATGTGTg
>NODE_603_length_473_cov_74.932350
GCACTCAATGTTTCTTCTTGTTGCTTCCTGAAGGCAGAACTGAGCACATTGTCACCTTGG
AGTATTGTAAGGCCTCCTAAAGCAGTCGACTCCTCAGGAGAGAATGTCAGCCCGGGCCCT
GGGCAGTTTTGACAAACAGAGTATATATTGATACATGATAAAGTATGCTAGAAATCACCC
TACTGCTAAAGGCTACTATAGTTTTAATATCATCATTTGAATTAACAAGCATTCTGTGGA
GAAATAATGAGCTTTCATTATTCAGAACATCATCCTTACCCAGGGAGCTCAGAAGCTATT
AGCGCTTGAGAACTTAATGAAAAGAAGACAAAGAAGGTTTGAGATAAAAGTTTGAATGGC
CACACTCGGTAACCAGAGTAAAAATTTAATGCAGCTCTGGGATGATGAATTGGACCTTAT
CTGTGGCCAGGGACCCGCCCCATGGAGAAACATGGTGAGCATGATGTTAGGGAACAGGGG
TCCCCTTCTATTCATGACCATGAAAGAGCCTGTCAGGAACTACTCTAATGTGAATGCAAG
CTCCCCCACACCa
>NODE_604_length_424_cov_53.830189
TTGTTTGATACAACAAATGCTAGTACAGTTGAATATTGTGCTGCAGGTGATGTTCCCCTG
ATTCTATACCCTGTCAGTTGATGCCCTGGCTCTCTCTAATATAGTCCCACTCCTCCCTAC
TGTTCTGCTTCACACTGCTCTTCCTCCTGCAGGTCAAGTTGTATTTTACAAAAACCGTGG
AGGAGCCCTCTAACTCGGAGGCGAGCACTTCGACCTCTGTCACTCCGGACGTCAGCGACA
ACGAGCCGGACCATTACCGATATTCTGACACCACTGACTCTGACCCGGAGAACGAACCGT
TCGACGAAGAGCAGCACACACAGATCACCAAAGTGTGATGTCTTTAACAGGAAGACAACA
ATGATATACACCAGAGAATAACCGGAGAAAACTTGAATATGAACTTAAAAGAAGTATAGT
TGTCTCTCTCGCTCTCTGTCTCTATCCCTCTGTTTCTTTCTTTTCCCTTCTCTTCCCCCT
CTTTCCCTTTCCACCTCCCTGTCa
>NODE_606_length_81_cov_43.518520
TGTGTGTGTGTGTGTGTGTGTGTGTGTGTGTGTGTGTGTGTGTGTGTGTGTGTGTGTGTG
TGTGTGTGTGTGTGTGTGTGAGTGTGTGTGTGTGTGTGTGTGTGTGTGTGTGTGTGTGTG
TGTGTGTGTGTGTGTGTGTGTGTGTGTGTGTGTGTGTGTGT
>NODE_607_length_415_cov_207.293976
TTTGTATTTGCACGCTCTGCTTTCCTACCCCTTTCTTTTAGGGTCTCCTTGTAACGCTTC
TCTCTCTCTCTCTCTCTCTCCTCAATCAGTCTGGTCTCTCTCCTTTTCTCACCCCCTCTT
CCTACTACACAGTGGTTCGGTGTACAGTACCCTCTGTCATTCTGTGCTGGCATGGTGCTT
GTGCAACTGGGACTGCTTTTTCCGCTGACAAGGCATGTAGAAAATATCGCAGGCAGCTCC
TCTCTTACTTCCCCCTCTCCTGGAAGAACAGGCTGACTCTCCTCTCTCCTCTCTGCGTGG
TCCAGCCCGTGGGCTGCTTGAGCTCCTCAGGGTGTGCTCAGACTTGGAGGATGCGTTCAT
GTTTTGACTTAGATTAGAATTTGAACTGTTTCTCAGTAATAGCGGTTTTTATTTTAGCGC
ATACACATGGAGACGTTTGAGGTAGATGTAGAGCAGAGATTACTCCGAGGACCCAGGTTT
TGGGTTAAAGCCTTc
>NODE_609_length_733_cov_53.053207
CACAATTAAACACTTAACACACGCAACTAAGATTGACTTTCTAGACACCACTACCTACAA
GGGGCCCCTATTTGACAACACACACACATTGGATATTAAGGTTTTCTTTAAAGAAACAGA
CACACACGCACTACTTCACAAAGATAGCTTCCACCCCAAACACACATTCAAAGGTCTAAT
CAAATCACAGTTATTACGCTTCCACAGAATCTGCACGCAAGAGGAGGATTTCCAGGGAGC
AACCAAAACACTCTTCACAGCCTTGCGACCCAGAGGCTACTCACGTTCTTTCCTCAGAAA
CTGTAGGAAAACTTTCCTGAACAGGAAGGAACGGGATGAAAACACAATAGCAATACCTTT
AATAACAACATATTCAGGACTCAGTGTAGCTGCTAACACAAAACTAAAACAAATTTTCCT
AGACACACTAGAGAACACAGATATTCTTAGAAACCATAGAGTTATTTCAGCATATAGAAA
GAATAAAGGCTTACGAGAATATTTGATCCGTAGCAAATTGAAACCACTCAATGAGAGTCC
ACCTAAAAACAACACATTCTTTGCCAGAATAACCCTGATTAAGAACAACACTAGCAAACA
CAACTTCCCAATATCACAAAACATTAATTTGGACACAGCCAACTGTGTTTATGTAATCAC
GTGCAGAACATGCAGGCTACACTATGTGGGAGAAACCAAAAACCCTATCCGAACTAGACT
AGCACAACACAAATATAACATTAGGAACAGAAAGGAGACTAACACACACATTGTCAGACA
TTTCCTATATCACACACTAGAAGCCCTAGAAAT
>NODE_611_length_686_cov_42.852768
AAAAAATGAACAGGTTTTGCGTCTGTGACTTATTTACCCTAGGATGTACAATGCAGACAT
ATTCATTCAAGTTCCTGAATGTCTTATTTCCCTTGTTAATGTCCTATTACAGAGACACAC
ACACACATACACACAAACGCAGTACGCTTGCACGCAGGATGTGTGACGTTAGCTTGCTTT
GCAGAAGACATTACGAAAAACAATAAAACGTAGCTGAAGTCAAGCGTTGCTGGTTGTCCC
GCAACAGCTCAAGCAACGTCAGGATGGCCGAGCGGTCTAAGGCGCTGCGTTCAGGTCGCA
GTCTCTTCTGGAGGCGTGGGTTCAAATCCCACTCCTGACAGTGTTTTAGCGTCGACATTT
GACAGCGTATTTTCCAGGTGACACTCGTTTTAAAGACACCGAGGCAGAAGGAGAGCTTGG
CCTTTAACTGCACCAAAGGAATCAACGTGGCGACGTCTGCTTAATGCAACGCTTTGTTGA
GGAAGCTAGCGGTAAAGAAGTGCAAAAGGTCCCACCGAGACTTGAACTCGGATCACTGGA
TTCAGAGTCCAGAGTGCTAACCATTACACCATGGAACCTGTTGTCAGACGCTAGCAGATA
ATCGGCTAGGCCTCATGTACAGCTCTTCAGGCTGATCAAGACAGCTGACGTAGCAAACCG
CAGTCGTCCCACTTCACGGCAGGGGCTGGTAGTTTCAAAAGAACAAAAACACAAAGAAGC
ACAGAACAAACACAACAAAACCCAGTAGCCCACCACCCGGCCAAGc
>NODE_612_length_423_cov_156.359344
GGGGGGAGAGAGACGGTAAGGGAGGGGGGGGGAGAGGGGGACATCCTCCAAACCAATCAG
AGAGCTGGCAGTTCAATTACAAAGAAATAAAGGGACATTCATCATTCAATTAGGCACCTG
TCAGGGCTCACAAAGGAAGAAAACTTCTAACCTGATACTCCAGGGAGAAGATGCTCAGAA
GGGACGACTGCGAGAGACTGGGGCAAACAAAAGAAGGACAAAGTTAATTACCAGAGAGCG
TCGCGCAGAGACAAAGGGAGAGAGGGAGAGCTTCAAAGCCCCGGCCGGCTGCCCTGTAAT
CTAAAAGAACATGAAAACAAGTGTGGCAAAGTTGTTCCAGATGAACACCTCGGACAAAGG
GTTGGTGGCGCCGTGAGGCAGGGGGGGGTCTCCTCCTCCTGACGTCACGCGCTCGTGTAA
CGGAGTGAAAAGGTGCCGACTGCGGGAGAAAAGAAAGCGAATTCGTGTAAATAATTGATG
GGGTTCAATTCCATTAGCACTTg
>NODE_613_length_653_cov_109.713631
GAAACTTAACCTATTCAATCCCGAAGTCAAGAAATTGATAAATATTCAACGCTGCTGCTA
TTTCAATGTATTTTTTTATTTTTTTTTTGCGTTTACCTTTTTATACATAGGTTAGCCTTG
GCTATAGCCTAACTATTTATAATTCTAAAACCTCGTTTGTAATAAGTTCTTAACCTTAAC
ATTTCTGAACGTAAAGGTTAATTGCTCCGTTAAGAGTAGGTTACTTCCCAAGGAATATTT
TCCAATTTTGTAGTCGTTTTTTTCCCAATTAAAGACTGGCGTATGTTACAGATTGTCTTT
GCTTCTCCAATTCCCGGTTTTTCCATAATATTATTTCAGGCTGCTTGTCATTGCCTGGAC
TCGGATCCCGGAATCTTCATGATTTGCGGACATCATGCTCGTTTTTTAGCCGGGAAACCC
TCTTTTCGTCCCGCATGTTTAGGACCAAACGATCGGGGCTCGTCCGGCGACTCTGGAGGA
GCCGTGCGCCCGTCGAGTGCGACGGGGAGACGGATACACGAACGCATGGATCTGGGGGTT
GCTGCATGGGTAAATCGACAAAAGTCGCCAAATGTAACGCCGGAACAGAGGCTGAACTGA
AAGCGTTGACCCATTCGATACTGAAAAAGATTAAAGAAAAACAATTGGAGGTGCTCTTGC
AGGCGGTGGAGTCTAAGGGGGGTGCTCGGAGTCCCTGTCTTCTTCTACCCAGCAAAGTGG
ACACCAAACTGGg
>NODE_616_length_457_cov_85.496719
GGGAAGTTTAAATAAATAAATAAATGGGAATTCTTTCATTTTAATTGTTACAATTTGTCG
AAGCTGTGCGTCCCCCAATAGCCGCCACTGATTATATCTACTGTTTATTTAAAATAAAAA
TAATTTTAACTGAATAAATGTCCTGGCTGTTTTACTTGATCCCAAATAATACAGAAGTTT
ACATTTAATTCGACACAGAATAAATCACACACAAACACGCACTATTTTTCTTTTTGAAAA
CGGATGTATTTGATTATTAGAGTAAAGAATGACAGTATCTTAGTTGTTAGTTAGGTATTA
AAGTGTAGAGAAAAGGACCCATAAAGATCTTCCAACTTTCCAAGAAAGTGCATGTAACAG
TCCAAAGGTTGTCAAACCTAATATATATTTATATTTATAAAAACGCTATCATTTGTCCCC
CCATGGCCAAGATGGACTTTGTCTTGTAAGCATTATATGTACATTTGTTGTGATGGAATT
TGTCGTTCCACATCTGACATTATTTACAGACACATCAACACAATTAGCATTTGATGt
>NODE_617_length_534_cov_18.479401
CACACCCTGCCCTCACTCCACACACACACCCTGCCCTCACTCCACACTCCCTCCCTCCCT
CCCCCCATGCCCCAACCACACCCGGCGCTCCATGTGCTCCTTTGCACCCACTCTTAAGCT
CCCCCTGCCGTTTATATTCTTCAATGCAGCCTCAAACTACTTTGGACATCTGGTGCCCCA
AAACCGAGTTCGGACATCTGGTGCCCCGAAGCCGAATTTGGACATCTGGTGCCCCCCAAG
TGTCGGGACTTAGTTTTTTTTCGAGTTTTTTTTTAGACATCTGGTGCCCCGAAGCCGAGT
TCGGATATCTGGTGCCCCGAAACCGAATTCGGACATCTGGTGCCCCCAAGTGTCGGGACT
TTGTTTTTTTTCGACATTTCTTTTGGACATCTGGTGCCCCTCAAAAACGGGACTTTGTTA
TTTTTTCGTAACTTTTTTTAGACATCTGGTGCCCCCAAGTGTCGGGACTTTGTATTTTTT
CCCCAAACTTTTTTTGGACATCTGGTGCCCCTTTTCAATGGGACTTTGTTAATTTTTTGT
TAACTTTTTTTTGGACAACTGGTGCCCCCCCACCGGGGCCAGGGAAGGAGGAGGGACGGG
CGTCCCGTCCCAAc
>NODE_618_length_410_cov_70.302437
TTCAGACATCATCATCCAGATTATTTCAGAACTTCAAATCTTACACCGGCAGGGTGAAAG
CCCCGTGAATGGCAATTACCACAGATCTGCTCAAGTTGTTTCCGTGGCCCGAGAGCGAGT
GAGCGAGAGACAGGTGATTGTACAACACATCATCTCCTTCTAAATGACGATTGAAGCAGT
CTCCATTGATCTTTATTACAATAGCGCAAGCTGTATAATGTTTGATGGTTTTGTACAGTT
CTTAGACCCCCTCATTCATAATTACCACTACACGTGTTGAACCAAGGGCAACATCAGAGG
AGCTGCAGTGTGTACGGAGTATAGATGGATGATGTAGGAACCCTCCTAGGGCAGGGCAGG
AGCTCCCAGCCCTAAGGCTATCATTTCTCTTGCCACATACCTGCAGAAAGCTCGTTTTTA
CTATCAAATTATAGAGGCCTGTTTAAATAAGAAATGACTCCACTTTGACACTGGTTACAA
CGCAACTTAc
>NODE_620_length_586_cov_81.984642
TTTTGCCCCTAAATCATGTGGAATTGCAGTACTGGGTTGCATGTGGTGAGCAGACACACA
AACGCACACACACACACACAAAGCCCAGAGGAAGCAGCTATTTCTGTTGGTTTTATTAAA
CCAACCAAGCAATTTAATTCTTTTGTTCAGGAGAGTTCTACTTCATTGATTAACAAAAGC
AGGGATATAATTTTTTCAGCCTTTTTGAAAAGCCTGAAATGTCAAGCCTTTTAAAGCAGA
TTATTCTGCCTCTGTGCGATGAATGCAGCCAAAGTAACCTTTTGTCTACAATTAAATATT
CCGGCATAAATATAAAAGAAAATCAGAGATGGGGAAGATTGACTCATGAGAGATTGGAGA
GGTAGATCCTCACACTGATAGTGCAAACAGCTTGCTTCTAATTAAATATGCCACAGAGTC
TCAAAGCATTTGCTTTCAGCTGCAGAGAGAGGAAGCTGCCTAAGAATATGAGGAAGAAAC
ATATCACATCATCTGTCTGTCCACAGTCTTCCTTTGGGCATCTAAAAAGGTATTTCAGTT
TTTGTTTTGTTTTGTTGCAATTATTTGTTATTTTTTTTTTAAATGTATAAAATGTCAAAA
GGTGAAACCTTCTGGGATATGTAGAAACATAGCCACAATAAAAGTTATTAAATAGGTGTA
GGAAAg
>NODE_621_length_317_cov_44.905361
ATGATTCTTTTAAATGTATATGACACTTTTGGCACTTTCACGAGACTTTTCTTTTTCATA
TGAATCTGTTTGTGTGTGTGCTTGCGCCCATAAAGAAGCAAATCAATGTGCAGGAATTCG
ATTGATATTCACTTCAGAGGGTAGGAGTCGGGGGCTTAGGCTCACCACAATACTCTATGG
GCTTTTTCCCTGGCAGGTTGGACAGGCCGTCACTGTGAGGATGACATTAATGAGTGCCTG
CTGGCGCCGTGCAGCCAGGGGATGTGCATCCAGAACCATCCGGGTCCAGGTTACACCTGT
TTCTGTCGACCTGGATTTGTGGTGAGGTTTACCACATTACTCCGCATCCTCTTCTTCTGT
CTTTTATTCGCCTATGCCTTTCTCTGTGTGAAGAATc
>NODE_623_length_436_cov_38.905964
AGGTTAGAGAATGTATCCACCCTCCAATGCCAAGAACACGTCTGGTCTTCCTTCTCTGAT
TGTCTCCTGCGTGGAGATTACCCTCACCCAGACTTCCGTGCTCAAGAAGAGCTCGCCCAT
CTGGGCCACCCTCACCCAGACTTCCGTGCTCAAGAAGAGCTCGCCCATCTGGGCCACCCT
CACCCTGGGAGCGCTCCCCTCACCTCCATGCCCAGGCGGATGTCCTCCAGCACGCCGTCC
ACCACATGGATGCCCACGTCCTCCTGGTAGGCCACCAGGCCGGCCAGCAGGTTGGCCACG
CAGTGGACGCTGTTGTACTTGACATTCCAGATGTTCACCAGGCAGCCGATGAGGTAGCCC
TTGGTCTCGGGGTCGTGCCATGGTAGCTTCCGCATCTGCCTCAGCACCTAGACGAGGAGG
AGGGAGGCAGGGGTTTATGGGAAATGCCAGCTAAGGAACCAGATGGAGCAAACGTGGTGT
GTGTGTCTGTTTGCTTTGATGTGTTTGGAATGGGAa
>NODE_628_length_547_cov_22.254114
TACTCATTTTAGCATAATTTCTTCTATATTTAATAGAATAGCTTAATATTGGTAGAGGGG
TTGGAAGATTAATCGGAATAAGTGGTTTGTATTCCTCTAAGTTGTAACGCTTTTTGTTTA
GGTGGCTGCTTTTAAGCCCACTAAGAGGAGAGCCTTTATAATTATGATCTTTAACCTTCT
GGTAAGGTTGTGTCCTAATCAAAGGAGCTGTACCTCCTTTGACTAACTCCTGTAACTTAC
TTTAATTTTAAGTATAATTAGGTGATTTACAGGGCTGAACTTCTATTCATTTCTTAAGCA
ACCAGCTATGACTAGGCTCGATAAGCTTTTCACCACTACTCAGAGATCTTTTCACTCTTT
TGCCACAGAGATGAATTGGTCCTTGTTGACTGTCTCAGAGTAGCTCGCCTAGTTTCGGGG
TTAAAAACTATAGTTCTCTTTGCTTTATTTGACTAACTAAATCATGATGCAAAAGGTACA
AGGGGAGGTCTTTACTTTTTGGGGCTTTAATAATTTTTTTCATTTCTTTTTCAGCGTTCC
CTTGCGGTACTATTTTTATTGCTCTATTCTCTTTTCTATCGCATATACTTAGAAGGAAAA
ATGTTTTAGTGTTTTAATTTGCTTTTT
>NODE_629_length_167_cov_14.197605
GGAAGGGAGAGAAAAGCGAGTAAAAGAGAGAGGGAGCAAAAGTGTGAAGAGAAAGAAGAT
AAATAAATCAGAAAAAGACCGCAACTCTCTCTCGAAGCCATAATAGCGACATGAGCACAT
ATAAATGTGTTAAGAGTATCTCCTTGCATCTTGTACGGCCAGCATGCATTTAATCTGTAA
AGCTTATTAAGGCCCCGAGTCATTGCTATGCAAAGCAGCGCCCAATGCCTTTCTCTCGCC
TTTCAGC
>NODE_630_length_317_cov_41.107254
CAAAAGTGAGAATATCAGAAAAAAACCCACTGGTCTGTTGTCCGTCTCCTACACACAAAG
ACCCCCCCGCCGAGTCATTTACCCATAGTTTGTGAACCCTTCCTATGGCCATCCTGGCCT
TGGCCGGGCCCGGTGTCGGAAACATAATTAAAGTGGTGAAAGAGGTAAACAGTGCTGAAT
GGGGATGACATCAGGCTGATTTCACACATGGCAGTCGGGCGGCCGAGGCCAAGCCAGCGG
CCGGCCACGCAACGCAGATCAAAGCGGCCCGACTCCGCGCTGACCAGGAGGAGGCAAAGT
GCCTCTTCACTATGCTAATCCCCAGGACAAATTGATTTTAATCTTGTTAGAATACAAGTT
AATGCCGCAGCTCAGTGGCTGGACTCTGAGGCAGAGa
>NODE_631_length_612_cov_40.700981
ATTACACACTAAATAATTCACCTTCTCAAAGAGATGTCTGTTCTGTTTATCTTTAAGAGA
AGCGACTGACAGACAGATTGATTTTTTTTTCTGCATGGAACCTGATGTACAGCATGAGCT
CATAAATATCCGTCATCCCCCTGAAAAGTGAATCAGGCCTCTTTCTCTCTCAGTAGCCCT
GACCAAAGGCTTCAGAAAGGGACCAGAATTCCCAAACAATAGGCAAATCACTCCCATTCT
CTCCGTATTCAATTTGTCGCTTTATTTTAGTGGCGTAATGAATCTGGGAGAACCGAGACC
GGAATTCTTGAAAGCTCAAAAAACAGACAAAACCTTCTTGCTCACAGCTATGTCTGGATT
GCCTTCTCGGCGGAGATAGGAGTCAACATGTTTAGCGACATCAAAAGGAAACCTGATACC
TTAAGTATAAGAAGATTAACACTTGCAGTGATCTCGGGCTTATGCTTCTCGCAGACTTTC
CACAGACACTGCCAGAAGGGACAATTACCAATGAATTGGCATCTGCGTCTCCCCGTTTAT
TTAACAGAATCTGGCACAGTGTATAAGCCCACGTCCTTAAGACTTCCTTTCAAGTCTGGC
CCCGGTATCACAGGGGTAACACACGCTGAAGTGTGACGGGGGGGGGGCTACAAGGTAAGA
TTCAGGAGAGGAGAGGAACAAAAATCCTCAAc
>NODE_632_length_189_cov_16.174603
CTAATGCACACCATAACCAACTGACCCAAACCACTCCCTGCCCTAACCCAATCCCACTGA
CCCCCACTAGCCCTTGCCCTAACCCAATCCCACTGACCCACACTAGCCCTTGCCCTAACC
CAACCTATGCTCTAACTCCAGGTAGCAACTCTAGCCCCAGCCAGAGCACTACTACTAACG
CTACCCACACCCCCCCACCTAACCAGAACCCTGGGACGGGACCCTACAGACCCCACAGAC
ACGAACAGACGATCTACAAAAGGGAAGTc
>NODE_633_length_196_cov_23.892857
AAATGGCGGTCAATCAAATATTGACATAAAACGTGGTTCACACAACGACTCATATATTGA
CCACTGTTCAACCAAAACTCACAAAACTACAGAGAATAGTGAAGTACAGTACTAGCAGTT
GTCAAACCAAATTTGAGGTGAATCGGATGTAGGGTATGGTATTTATGGCTAAACGAAAAC
TTGAGCATTTTCGATGTAAAGAAATAATGCTTCAAAAATCTTCTTCTCATGAACCATAAT
AGCCAATGACACCAAACATGGTACACATAGACAGCt
>NODE_634_length_403_cov_43.717121
CACGGAGTGTTATTACCCTTATTCAGCATTTTCACCAGAATATATAACGGTGTAGAATTG
TTGACACATTCTTCGCGGTAGTGAAGCAAAGAGCTGAGTAGTTCAAAAGAAGTTGAACTC
ATTTGGTACCAATAAGCTTTTGTGTGTGTAGTCTACACACACTATCTTCATATTTAAGCT
CTTTAGAAAGATGGCATTAGTTTGGCTTTACTTTGACAAAAGATAAATGAGCTCTGGGTC
CTTGGTGGTTTACTGTAGCTGGCAGAGGTTCCAAAATAGCCAGCCATTTTTCTTGACAGC
TATAAGTTGTTAGAAGCGCAATACATGCAGACGTTGGCCTTTTTTGTCAAAAATCTTCAC
CGAAGGAAACATCGACTGAATGATCTTACATGATATAAAAAACAACAAAACAGCAGTTAA
CCCTTCATACGAGAACTTATTACACTGTGTTTATGCCAGAAACAATCAGGAAGAAAATCT
GAa
>NODE_635_length_269_cov_115.758362
CACGGGGAACCATTCGCTCCTAAAGTTGACGACCGAGAATCCAAAAAACACACCTCCCTC
TCTGAACCCCTGACAGATCGTAGTGATGGACCTGCAGCTCTTGCTCTGATTATCGTTCTG
TAATGACACCGAAGCGAGGCTCCATTGTTCCGACACCTCCTTTCTCCTACGCAATCTGTC
ACCGCTCGGCGACGCCGCGCCACCTCAAATGCCACTCTCCACAAATGAGATGGATAATTA
GTTGCCCCTCTCAAATGCTGCACTCTTCTCACCCCTGATTGCTTTCACCTTTTTTTTCTT
TTTTTTTTTTTTTTTTGCTCCAGGCAATTTTAACACCTTCTAATCAGCc
>NODE_636_length_236_cov_40.817795
GTGGAATTCCTTTGTTGCCATGTGTTGTTACTTAAAGCCGCGCTGCAGCCAAGTACTGCA
CGCTTTTCCATACACGCCCGTCCTCCTGTCTGTTCAGTTCCTCTTCTCACATTTAAGCAA
AAGATCTCCGTGGTGGGTCCCAGAGTTCCAGCAATATTAGGTTGCACCTCTTAAAAACAT
GTTAGGCCTTGTGGTAAAAATTAAAGCATGGAAAAATGATGAAATTTGAAATGTTACTTT
CACATCCAAACTGTTTGTTCGAACTAAGAGGGATTGATGGAAAAAGAGTGAGAGAGAGAG
AGGGAAGGATGGAGAg
>NODE_637_length_915_cov_24.365026
ACCAAAGTACAATCGCTAACATCACCAGATCAAATAATTAATTGGAAAAAACAAACGGTA
GGGTGACTGCGCCCTGCAGAAGCTACAAGCCTGTGCATAGTATCATTGACTACGATTCGG
CGATTTTCCAGGCAAGACAAAAGCAAAGTCTGTCAACGGTACGATTGGCAGCGGTGGGAT
TCGAACCCACGCCTCCTCAGAGACTGGAGCCTTAATCCAGCGCCTTAGACCGCTCGGCCA
CGCTACCTCTACGCGTCCTGTTCCAAAAGCGTTTCCAAACAACGGCCAGTTGAACGTACG
AAAAAAGGGAGGAGAATGAACAAGGGATTGATATTGAGGAACGTGCGGCGTCGTGAAGGG
AAAAAAACAAAAGCATTGCATCGGCCGGGAATCGAACCCGGGTCAACTGCTTGGAAGGCA
GCTATGCTCACCACTATACCACCAATGCCGTCGTTAAGTAAGGGCTTCGTTTTGCCGAGC
TTTTCCTCAACAGGAATGTGAACGGTTGTTTAGCTGCCAGGAACAAGCAGCGTTTCTTTC
AATGTACACCGACCGAAAAGTCGTCTGCTAATCAAAGTGACGAAGCGCTCCACTGCGACG
GGATGAGGTGGCCGAGTGGTTAAGGCGATGGACTGCTAATCCATTGTGCTCTGCACGCGT
GGGTTCGACTCCCATCCTCATCGGGCGACGCCGTGGCATTTCAAGACGGAATCCTCGTGC
ATTCCCCCTTTTTGCAAACACAACTTTCAAACAAGTTTTACTGAATGTTGCAGCGAATGC
AAGCTAGGCCCTCCACCCACAAGTCGATAGATCGACATCATCCAATGCTTGCTGCTTCTT
ACAAATCTCCGTCCACAAGTAAGGTACGTAAAGAAACATTCCTTTATGGTTCCTACCGGA
AATAAACCAGGTGCCCTATTACAATGGAAACCAACAAAGGAATTTGGCTTGTCTCAGAAA
CTCCTTTGGGTGCATTGTGCTGAACTATTCTTTCg
>NODE_638_length_559_cov_128.470490
ACCCTTTCTGCCTTTGCTCTCTGTCTCTAACTATCTTTCTCTCTATTACGCTGCACTGCT
CCATCTCTCTCTCTCTCTCTGCACTATGGGATCCATTGTAGCCTGTCAAACAATGGGTTC
TTATCATGGGGCCTTAATATAACCCCCTCCTCTCTTTCTCAGGCCACCAACTCCTTCCCC
TCTTCCTTCTCTTTTTCATTCATTTATTCCTCTGTGTGTGGAAATAGGCCGGGCAACAAT
TAATTTCAGAGTGAATTCAGGCAGGATCTATTACCCCTCTCTGCTTCTATTGCTCTAAAG
GAAATCTATTTCACTTCTCTTTTGTGTCCAATATAATTTAATGCCCATTTTATTAATGGC
CTGAAATAATTACGGAAGCCTTTTGTGATTCTTGAGTATGTTTCCTTTAATTGTGCAATA
AATGTCTAATCAGAGCTTCCATCTGAAGCCATTATGGCATTGAAATTAACAATTACGCCA
CAAATGTCTTGGTGAATGCGTTGGGGTCTATAGAAATCGCTGCTGATAACAAGACACATA
TAAATCATTCATGAGAATATTTTTTTTTTTTCTGAGAAAAGAAAAGCGATAGATAGAAGG
ATGAGGAGGGAGGGAGGGAGAGAGGGAAAAGTGGGGGGg
>NODE_639_length_320_cov_16.509375
GTGCAGGGCAGTGAGACCGTCTACGTTGGCGTAGTTGATGTCGGCTCCCCGCTCGAGCAT
TCGCAGCACCTCCTCGGTGTCGCCGCTCGAGCAGGCCGCCAAAAACACGGCGCCGTCGTC
GAACTTCACCTTCGTCCGTTTCTTTTTCAGTGTCGGCGGCTCGACGTCTGTCTCCGAGCC
TAGCCAGCGCTTTAGCTGTTCGTTCCTCTTCTGCTTGGCGTCCGCCATCTTCATACCCTC
CTGCCTTGGGCTTCTTATCTCTGGCCGAGGGAGGATATACTTTATACTGCCACTATCCCA
CAGCGCACTGGGGCGTGGGAAGGGGGACGGGGGGACGGGAAGAGAGAGCGTCTGGGTTGT
TTTGCATAAGCTCGCGAGATAAAGTTGACGTCACCACAGg
>NODE_640_length_334_cov_105.359283
CGATCTTGGCACTTCAGGCATACCGAAGGCCAAATTCTCCCATCCTTACCGGCGGTATTT
GCTTTCTTCAATAAATTCAAAGTAGCCCCTTCCATGTTCTTCCCGGCGTCTCTTTAAACC
CTTCTTATTCTTCTGTTCAGCATTCGAGTCTTTGTCCGCATCCCCTTTGGAAATAAAACA
CAGAATAATGAGGAATCCCTTTGTGTTGGACCCTAATTGTTATGGTGGCCCATACGACTT
TTTCCTCCACGAATTACATTCAAGGCGACTGAAATAAATCGACGAGACATTGCTTTCGTC
GTGTGAGACAAATGCCGGGAAAACCTATTTCGCGTAGCCGGCTGTTTACTCATGCGGGCT
AGGAAACTGTAATAAACAAGTTCAGATAGTTAATTTCTTGATAGGGAGAatagt
>NODE_641_length_81_cov_17.543209
ACACACACACACACACACACACACACACACACACACACACACACACACACACACACACAC
ACACACACACACACACACACCCACACACACACACACACACACACACACACACACACACAC
ACACACACACACACACACACACACACACACACACACACACA
>NODE_642_length_339_cov_54.976402
ACATTCTGATAGGTGGCTAATTTGTATACATTGACTTCCACGGTGAATACCATAAAGATG
TGTGAACCCTGTGATTCTGCTGTCTGACAGCCAAGCAATAAACACACCGAGACTCCAGTA
CCACAGAATTATTGTCATGTAATTCAATGTCTGTACATTACAACATCAATATTGTTCAGC
TTGTGACAAGTTCTAATGATCTCAGTACATATTTACTTTATAATACATTATACCAAGAGG
CACTTCCAGTAATTCTGGCAATACAAGGAGCTACAGTATAGTGTCTAAATTTTAAAATAA
AAATAAATAATGTATACCTAAAAAATTGTTTATTTGTATTGTACCACGCACACACAAAAA
CTTGTATGTGTGTGTGTGTGTGTACCTGTGCATGTGTTTGTGCGCACACACACACACAc
>NODE_644_length_262_cov_91.007637
ACGGAAAGAGCAGCAGATCCGCTGGCTGCTCTCGTCACTGCTCACCCTGTTCCTGGGATT
TGTGCTGGCTTTTTTTTTTTGTTTTTTTTCTTCATCCACTGCAATGGTGGTAGCAGAGGG
GCTACGGAAATTCGGAGAGTGCTGAGCCAAAACAGATCACTTCAAAGCGCCTTATTTAAC
GCTCGCTAAATTTTTCATCACAGTCGCTTAATATCCTGGGGAAGGGGAGCTTTTGAAGTT
GCTCCGAGACCGGGATGTTCTCCTTACAACTTTTTTTTTCCCCCTCCCATTTTACCTCCT
CCCTCTGTTCTTCCACCTCCCACCCCCCCCcctccacacaca
>NODE_645_length_476_cov_56.535713
AGTACACCTTTCCGTACGTGTTACGCTAAACACTTTTCAGACCCCAAGCTAACATAGAAT
GAAACGACCAGCAGAGACGTGGAGAAGATTCCAGCGCCCTAATTATTCCCCCGCCCCCCC
CTCACAGGGCTGGATGTACCCCGAGCCCCAGTCGGATAGGGAGGACCTGGTGTACCACGA
GCACAAGGCCCCGGTCGCCCGGGAGATGGAGAGGGGCGTGGCGCGTCACGTCAGCAACCC
CCTGGACATAGCGGTGACCCGGCTGGCCGACCTGGAGAGGAACATCGAGAGAAGGTACCT
GAGGAGCCCCTTAGGAACCACCATTCAGATCAGGCTGGATAATGTGGGTACGGTCACTGT
CCCCGCCCCCGCTCCATCCGCTAGCGCTGACGGGGAAGGGTAGGTCTTCCACATTCCTTT
GGTTGTGTTGTGAACCCTGTGTGTGTGCGCTTCTCGTGCTCATCCTCTCCCCTGTGGCCT
TGTTGTTATTTATTCCACTCCTGGCTGCTTCCGTCTCATCGGCTGGTTTGGGCCCTGCAC
ATGCACCCCCCCCCCc
>NODE_653_length_352_cov_44.903408
CATACCAATCGCCCTATGACCACCAAACCTACAACAACATCCACCACGCCAACTACAACA
CCACTCCCTCCGACACCCCCCGTTGCCACGGCCGCCCCTGAAAACCGCCCTCCTTCCCCC
CACGCGCTGCCCTCTGTCGTCGGTCTCGCGGTGACCTGGGTGACCTGACTCCCCCCCGCA
GCGGAGCGACGGTCGGACGAGGGCACTGAGTGTGCGGGACGACGAGGAAGGGCACCTGAT
CTGTCGGAGTGGGGACGTCCTGCAAGAGAGATGTACTCACTGCCAACTACTCCACCGTAA
CCTTCTCTGTCTGAGTATTACCCTAGAGCATTCACTGATTCAGGGAGTGCGTGATGACGA
TGGCGTCTGCTCCAGCTGAGAGGCGGGGTGGAATTGGTGACTTAGCTTATTGCATCTTCT
CTTGTTTCTTTg
>NODE_654_length_95_cov_99.378944
ACAGGCCCTAGTCACACCCAAACACATTCAGGGTTTATCCAGGGCTACAGGGCCATACTC
CCCCAAACACACACACACTCGTGTCTTGCTTGACCTCACAGGCCCTTGTCACACCCAAAC
ACATTCAGGGTTTATCCAGGGCTACAGGGCCATACTCCCCCAAACACACACACAC
>NODE_655_length_811_cov_87.245377
TAGATGTGAGTAGTCTAGCCCTCACCCCAGCCCTTTTGCCCCCTCCTCCTGCCCCCCAGC
ACTGAATAGGCCGTGCTTGACAGCGAAGAGAGAGAATGGCCCTGGCACCTGATCCATAAC
AGTCATTGCCTGTTACATACATTTCAGGATTCATTCGGGCTATGAAGATAATCGAGGTAG
TCGACAGTTCCCCCCGCAGCCCAATGGATTTATGATAGCACTGTCAAGAAAATGAGNNNN
NNNNNNGCATATATTACATCTGCACATAAGTTATCCACAATACACAACTGAACTGGCCAT
TGAAATGGAAAAAAGCAACAAAAAAAAGTATAATTTATGGACAACACCTCAAAGTTCAGC
TGTTTTACACGATTAGATGTGAGTAGTCTAGCCCTCACCCCAGCCCTTTTGCCCCCTCCT
CCTGCCCCCCAGCACTGAATAGGCCGTGCTTGAGAGCGAAGAGAGAGAATGGCCCTGGCA
CCTGATCCATAACAGTCATTGCCTGTTACATACATTTCAGGATTCATTTGGGCTATGAAG
ATAATCGAGGTAGTCGACAGTTCCCCCCGCAGCCCAATGGATTTATGATAGCACTGTCAA
GAAAATGAGGCGAAATGACACAGTAGCTGACTTTAGCTGCAAATAATGTGATAGGCCGTA
CAGTGGGGCCGCAGCAGCTGCTGTCATTGCAGGTAATAGGCTATAAAAAAGGCTGATAGC
AATACCTGTCATTTCTTAATGGCTGACTTCACTGAAGAGCTTTTGTGGCCTTTAACATGG
AGATAATAGAAGATACAACAAATTTTACAGCTTTGGCGTTGCATTCATAATTTATCTCCG
ATGTGGCTTCACCACAACAAGGACAACACCTTCTATGCCAATAGGGAGAGg
>NODE_659_length_250_cov_52.456001
CCCCAACCCCCCCCCCCCACCCCACACCCCACCTTAAAAGAGAAATACCTGGAGGTGAAA
GCTTGCCACACATTCCTTTACCCAAACACACTCTCTTGATGTCAAAGTCAGCTCTGAAGC
CCCAAGGCCCTGAAGCAGAGCGGTAATTCGGAGGCACCCTGCATGGGCTTGCTGAAATAT
GCATTAAACCAGGGCTGGATACACATAATTGAAGAAGTGAGAGGGGAAGTGCATCTCTCG
ATGGGGGGAATCGAATGTGCTACATGTTCTGCTCTCCTTCAGGTTTGTGATAGAGATATA
TGTGTATTTCATTATTTAAATGCAAAACAt
>NODE_661_length_183_cov_13.344262
GAAAATGGTCACGGTGTCCGACTGGCTAAGCGGCAAGAATGCAGTGATGGGTGCAAAACA
TTGGAACTGCACAGGAAGTCTAGAGAGGGGAGAAACAGACAGACGGACAAAGATATCAAG
TGACACAGAGACACACACAGGACGTAGAATAAGAGACAGAAAGAGGAGGGGAGAGGTTGG
GATGTAAAACTTGTCCGGGACACACAACTCTTTACTTTTTCGTATGGAATTTGACGGTCT
GTTTGTCCACATAATTCTCCATa
>NODE_663_length_287_cov_39.668991
GGACTCAGCCAGTGGGGATGTGTGTGTGGGGTGGGTCTGGATGTTTGTTTGAGGTGGCTC
TGTGTGTGGGGTGGGTATGGATGCTCATTTGGGGGGGCTCTGTGTGTGGATGTGTGTGTG
TGTGTTTGTGTGATGGGTCTGGCTGTGTGTTTGGGGTGGCTCTGGTGCTGGTGTAGTCTG
CTGCTGCTGACATATCTGTGGTGTTTATTAAGAGGATGACAAGTCTATCAGGCCCCATAA
GCAGGCTCTCATGCGCGGGAGATCTTTTGTTACTTTCGGAGAGGGTGTCATCAATCTTGC
TGCCGCACTGCTCTCTTGAGCTGTTGATAGCAAACACAGATTCACCCCCCCCCCCCCCCC
CCCCTCC
>NODE_664_length_105_cov_42.685715
CCAGTAGAGGGCATCGCACAGGACCCTGCATCTGAAAGAAAGAATGTTTTCTATTTTTTA
TTCAAGCCATGTGGATGTTTGGTTTGTAGTTTTTCTATCCATTCACGTTCCTTCCTCTTC
CTGTTTCCGTCCGTCCAGTGTGGGTTGTGTTCTAGCCCACTAATTTCTAGGGCTTCTAGT
GTGTG
>NODE_665_length_374_cov_22.925133
GAGAGGCAGGGGCTGGGACAGGCGGTAGCTCGCCTTTCGGCGGACCGCCAGCTCGATCCC
GAGATCCAACTACGAGCTTTTTAACTGCAGCAACTTTAAGATACGCTATTGGAGCTGGAA
TTACCGCGGCTGCTGGCACCAGACTTGCCCTCCAATGGATCCTCGTTAAAGGATTTAAAG
TGTACTCATTCCAATTACAGGGCCTCGAAAGAGTCCTGTATTGTTATTTTTCGTCACTAC
CTCCCCGAGTCGGGAGTGGGTAATTTGCGCGCCTGCTGCCTTCCTTGGATGTGGTAGCCG
TTTCTCAGGCTCCCTCTCCGGAATCGAACCCTGATTCCCCGTTACCCGTGGTCACCATGG
TAGGCACAGAAAGTACCATCGAAAGTTGATAGGGCAGACATTCGAATGAGACGTCACCGC
CACGGAGGGCGCGCGATCGGCTCGAGGGTATCTA
>NODE_666_length_322_cov_170.869568
GGGGGGGGGGTTGTGTGGCAAGGCACAATAAAAAAGAAAAAGAGAGAGCCAGAGAAGTTT
AGTGGTTGGGGTTGGTGGTGGGGGGGGTTGTGAATGAGGCTAAATTTAAACTGTAATTGG
CCGACTTCCACAAGCTTGCGGGCATTTTAATGAGTCATAACAACTTCATTTAAAACCAGC
TGAGCAGAAAATAGATTGGAGAGGAGCCCGTGGCCAGTATGGATTTGGGTTTTTGTCAGG
CCCACTCTTTTTCATTGGCCTGGAAACCACATCCACACTGACGGGCCACTCAGACTGAGC
TGGCTAGCCGGTCAACAATGATTGTGTGTGTGTGTGTGTGTGTGAGCTCATGTGTTGTTT
GGATGGGCAAGTGAATCTGTTGTTTGTTTGTCCACAACTGCc
>NODE_669_length_351_cov_85.886040
GGGGGAGCAGAGGGAGTGAGAGATAGAAAAAGAAAGAATGATAGAAAGAGAGGAAGAGAG
AGAGATACTACTGGTAAGGAGAAGTGAGGGAGGAAGAAGGAGTTGAAGGGAGAGACTGAT
TGACTGACTGAGCGCTGAAGAAATGAAGTGGCAATAAGTACAGCCCAAAGGGAACACACA
CTTCAGTGTGAGTTTAATACATCAGGCCAGGATTTGGCAGCACGCCACACGGCAATTGTT
TACCTTTTTGCTCACTGGCTGCATCTGTTCTGTTTTGTAAACGGCACTAAACTGTCCGCC
CGTAAACACCGGAATCAATAACAACTGCTTTGGGAATTCCCTTCCTCCATCTCTCTCTCT
CTCTCTCCATCCCACATTTGCTTCCCTCCCCCTTTTAATGCCAGTCAACATGACTGTGAC
GCTAATGCTGt
>NODE_670_length_441_cov_56.884354
CTGACATAGCGTAACACATTTAACCATTATGTATATGCCTGCATAGGCCTACATTCTGAA
AAGGAAATTGTTAAAATAAACCTTATCATTTTGTGAAAACAACAGAGTAATTTGTTTAGC
TCCATAATAAGCTGGAGATGGCACACAATGAAAGAAAGCATTTTGGCTTTAAAATGAATA
AAAATTGATTGCATCCCAATAAAAACTGAATAGGCAGAGTGTTAACTGAATTCCACATAA
ACGTCTGCAGCAGTCCCTGGTCGCTTTATTGTGTGTTAATGCAATAGAACACACTTAGCA
ATAAATGCATTTTTCTGATGAGCTCGGAGAGGATTTCCAAAATGGCCTGATGAAATTGTA
GAAATTGGATTAGACTGAGCTGCTAATGACTCCTAAAACAAAGGAAAATCTCCAAATAAC
ATTACCGTACCCTCTTGTTCTCTAAATAAATCATATGTAAATTACTGTCACTGGAAACAA
TATGCTTGCCTGGAAGGTAAGGGCTTCATTATCTCAATGGg
>NODE_672_length_469_cov_71.304901
GCCACAGTTTATTTACTTTTATTTATTTGTTTAAGTCTGGCTTCTGTGTCATTTTGGAGA
CCAATGTAAGTTCCCCTCTCTCACAAGGCAAATCCTGTATGAGGTTGATGTGAAGACTGG
GCTGCAGCAGGTTCTGAAGAATATAAACAGCGTTTTTATTGTCCAGAGGGAAGGGGCTAT
GAAAGCAACGAGGGCCTTATCACAGCCCAGCAGCTCTGTAATTCGCTGCAATGATAAAGT
GGCGAAGCGGAAAACCTTACAAGGCTGGCACAATTCAAAGACGGATTAGTTTTTCTGACA
TAAGCTTCCTGAAAAACTAATCAATCAGCCCATGCAGTATTATCAGAAGCACGAGATTAA
AGTGCTGCTCCTAATCCTTCCACTGTACATTTTATTAGACTTTCCAGTGTTGGTTTGCCT
TTAAATATACAATAAATAAATAATGAAATCAAACCTAATTGAACACAGGGAAGGGTAAAG
GGGCCCTGGAGAGGATTTTTTTTTTTTATGTATGTTCTTTTATAAAGATCGGACTCAAAC
TGTTGTCAt
>NODE_674_length_138_cov_169.485504
CAACTCAAAGCATATCCACAAGTTTACTTTACTGTAATGTACTATTGAATAGTGGATGAT
ATTGATAAAACTAATATAGTGTAATGATGATAGTGAGTGTGAAAACTCATCCTGGCATAC
AGAGCAATAAAACACAACAGTATACATTCACGGCTCTCATAATGGTTATACCTGACCAGA
ACATACACACTGAGGTCTGGGTATCATCAGCAGGGAGC
>NODE_675_length_401_cov_44.102245
AACACACAGACACAAACACAGACACACACAAACACACAAACTGAGAGATGCATTCTGTCA
AACACACCTGCATTTCATTTACAAGAAAGATGAGCAAAGAGGTAGAGGTAGAGAGAGAGA
GAGGTAGAAAGGGGTAGAGAGAGGGAGAGGGAGAGAGAGAGAGAAAGAGAGAGATAGAGA
GGTAGAAAGGGGTAGAGAGAGGGAGAGAGAGAGGAAGGTGGGAAAAGTAAGTCAAAAGGG
TAACTCTTGTAATGAACAATGTAAGTGTAAGCTGTTACACTGTACTTATTTAAAATGACT
GGCATGGCAGAAGAAGCTCATAACACACTAGATTACTTTTAATGTAACAACATGTCGTTG
CGTTGTTACAGAGCTTTGAGTTGCAGTGGAACGGGAGCTCCCTGAAGTGAAGTGCACATC
GCACGTGTGTGAGACACGGAGCGCTGAAAGGCCTTCAGGCAGGGGCCGGGGATGACACAG
c
>NODE_677_length_433_cov_54.826790
GGGCACAGATAAGAGATGAAACTGTACTATCAGCCAAACCATATCAATTCAATATCACAG
CATTACGGAGCTGCGTAACACAATATTTGGGAAAAACAAAGGCGACGCTCGTTCCTCTGA
TCATTGCTTGATAGTGCGCTGATAAACAAACTCCATTAAGCCCTTCTTCAAATATGCAAA
ATGATATGATTTTACAATGATTACATATTCACTTCCCAGCTGGCTGGCTTTGTGCGTCTC
CATTTATCATTGACTATTGTGTCCAATTACATGATTAGCTGCGAAACACTCCAGCCCTGT
TTGAGCTCTCGCTGGTTCCACTGCACCGAGCGATTCACAAACAAAGTCATTAAAACGTGT
ATTCACACATATCAAATAACAAACAGATGGCCATTGTGAACGCTGCCTGATTTGTTTTCA
ACGCGAGCTCGGCGGAGAAAAGTTTTTTTATTTTTTTTACTTTTGTTTAATGCTGACTGT
CTTGCTCGCCTCGAGAGAAGCAGCTGTCCGCCt
>NODE_678_length_335_cov_102.597015
ATGGTCAGATACGGTGAACATGGCCACCATGTTGCTCCCCCGTCCCTCTCTCTCTTTCCA
ACTCATTCTGTCTCTCTCTCTTTCTCTCTCTCTCTCTCTCTCGGTTGTTTGTCCTCCTCT
CTCCTTCCCCTCGTTCTGTTTGTTTGTGGGATGTGCGTCCCCTGTGCGCTGGAGCGGGGG
CCCTATGCGCCACGTGGAGGCAGATTGATGTCATTGTCTTGGCACACTGACCTTTGCTGT
AATACCCATAGCAGACATCACAAACTCTCACATCAATTTAGTCCAATTGGATGTGGCATG
TCTTGGCTAACTCCATTAGTGGAGAAATGCACCTGTCTCTCCTTCTCTCCCTATAGATTT
GCCGAAGGGGAGGGGGAAGTTGGGGGTGGGCTCCCCAGTTGCCCCCCCCCCCCCc
>NODE_679_length_411_cov_63.153286
GACAAAGAGAGAGCTCACTAAACAAAATGTCTGTTTTCAAAGAGCAAAGCACAAAAGGAG
CAAACCAGAGGGAAAAAAGAAGAGAAAGATAGAAGTTCAGCCTAAACAAAAACCCGAGAT
GAGTAGAGGAAAGGTTCCTTTAGGCCTCTCTCTAATTCACTGCCAGTGTGTCAATCATCC
CCCTAAACCCCCAATGAAACGTAATTGTTTTTCGGATGTGGCCAGAATGGCCCCCATTCC
CTCCCAGCCCCTTAAAGAAGGCAATCTGAAGCTTTTATTAGATATGATGGCACATTTCAC
AGCTGTGTGACTTACAGAAACCCAATCCACTGATTAGTCAGCGATTTGACGTTATCTTAA
GTTCCTTGTCAAAATTAATTTAGTGTGGGTGGGCTGCAGGGCTGTCGCACTCCGAGAGAG
AGAGCACAGAGGGGGCAGGAAGCGATCCTTTTCAAATAAGCCCTAGCTTGAGTGAGCGCC
AAACCAACCGc
>NODE_680_length_417_cov_35.911270
TAATAATTGGGCTATCAAAACAACCAACAGTAGCACTTGCCCACCTACTACCGGAAGAAA
CACCCGCTCCATTAATTCCAGCCCTTATTATCATCGAAACCGCTAGCTTAATAATCCGAC
CTTTAGCATTAGGAGTTCGACTAGCAGCAAATTTAACTGCAGGCCACCTTCTTCTTCAAC
TGATCTCCTCCGCTACTTTCTACCTTTGCTCATCTTTCCCTATCCTAGCAATAACAACCA
TGGCTACTCTCCTTCTCCTAGGGATCTTAGAAATTGCAGTAGCTGTTATTCAAGCTTTTG
TTTTCGTCCTTCTTTTATCACTTTATCTACAAGAAAATACATAATGGCCCACCAAGCACA
CGCATTCCATATAATCGACCCCAGCCCTTGACCATTTGTAGGCGCAGTAGCTGCCTTCTT
AATAACATCAGGACTTGCTATTTGATTCCATTTCCACTCATCTATTACCATAAGCTTCGG
ACTTGTACTTCTCCTTt
>NODE_681_length_261_cov_37.490421
CTGGCATTTCCTCCTCAGTGATAGTTCTGTAATCCTTCCCCTTAACTCGATAAGGCCTCA
AAGGCAGACTTTTTTCGCTGAGTGGAATATAATGTTTCCAATCAAAGTCCTGAGTCATAA
GATTACCTCCCTCAACGCGCCCGGCAGAGCAGCGAGAACGACAACACACACCACCGCAGC
TCCACGGACCGGAGGAGAAGAGAAGGGAGGGAGAAGTGGAGGAGAGATGAGTGAAGACTG
AAGAATGTTAGCAGCCGTGGGATGGCACTGCTGACAAACCAATCTGATAAACCCTGCTCC
TTTCGTGCCTGTGGATGAACGACCAGGAGAGATCAACTTGg
>NODE_685_length_408_cov_47.397060
GTAGCTGGGTGTGCATGTGAACGTGCACGTGACCATGCTTGTTTGAATTTGAGTTTTGTG
TGTGTGTGTGTGTGTGTGTGCGTACGCGTGCTTTTGTGTGTGATTGAAGTGTAAGGCTTT
GGCTAATTACATCCAGAGCCACGGCCCAGGAACAGATGTCACACTTGTGCATCAATAAAT
GCTTATAAGTAACTTATTTAGGACTGCCTGCAATGAAGGGAAATGGCATAACTTTAAGCC
CAGGCGCCCGAGGCCATTCTCTTGCTCTTTGTCTTGTCATCCTACATCTTTAAATCCATT
CACTGCTTCAAAAAACAGGCACAGACAGCAGGGCATACATCAAAATACAAATATTCACAC
TTTAGACACTACACCCACCATTTGGCTGTCTCACATCAAAGTCATTTCTCTTTTGGATTA
ATAATGGCAAGAAAAGAATACTACAAGTGCTCATACCTCTATGACTGATTTTTCAATTCG
TCTTCTGt
>NODE_686_length_206_cov_68.776695
TCGGGCTTTTTTCATACACGTACATCAAGGTGTCCGCCCAGCGTGGATGCAGGACCAGCG
AAGTCGTCATATCACGGGCTACCGATGCTTTTTAAAAGTCGACTTCTCCAAGACAGACAC
CTCTTCTCCAAGCACATTTTTACGTAGACGCATGCGCACACCGAAATACCCAAGTGTCCA
GTTCATTATTAGGACCCGGAATCTGTGGGCACGTGATATGATAACGAGACCGACATGAGG
GTAGGTTGGGGGCGTGGAGCTAATCCCTTTAAACAGTCTCTGGTTt
>NODE_687_length_1541_cov_39.873459
CAGACTTAACAGGGGGGCCCATCCTCTGCTGGCCAGTACAGATCATGTGGATGATTCAGT
TCAGATTGTAAAACAATCAAAATGTGTTATAGTAATAAGTCTTCTTCGCATGGATAGTGC
AGGTATGCTCTAGCCAAACACCAGGCCTTGCTTCAGCTATCAACAGGTCAGGGTCCGGAA
TGGAGGAAGAAGGGCCGGATGCTCTGGGTCAGGGCAGGAAGTGCTCGGGGCAGCGTTGCC
CCAGGATGTCCAGGATATGTAAGGAATAGAATAACAAACAGTGAGAGACACATCTAGTGC
TGCAGTTATGTGATAGAGAGGATAGGTGTGTGGTATAGATGCAACATGAGACCCCAACAG
GAAGTAATCTATAGCAGCGTAACTACCAGGACAGTAAGAGGTACCTAGTCATAGGCAATC
TCTATGACCAAGATATCCACCAATACTGAACCTAGACTATGTGTTAGGATATGCAAGACT
AAAGAGATGGGTTTTTAACCTAGCCTTAAACATTGAGACTGTGTCTGATTCCCTAACATG
CTTTGGAAGACTATTCCACAATTTAGGAGCTCTATAAGCAAAGGCTCTACCGCCAACGGT
AGACTTAAGCACTCTAGGAACTACAAGGTAGCCTTCATCTTGGGAACGAAGCAACCGAGA
AGGCCGGTAGGGGGAAAGTAGTTCTTGTAAGTAAGAGGGTGCTAGACTATGCAAGGCCTT
AAATGTTACAAGTAAGACCTTGTAATCAGCCCTGAATTTCACTGGTAGCCAATGAAGAGA
GGCTAATATAGGACTAATGTGATCATATTTTCTAGTCTTAGTCACTATTCTCGCAGCTGC
ATTCTGTACAAGCTGAAGACTCCTAAATGAGGCATTAGGACAACCAGATAAGAGGGCATT
ACAGTAGTCTAATCTGGATGAGACAAATGCATGAATTAATATTTCTGCATCACTTACAGA
TAAGAAGTGCCTGATTTTTGCAATGTTTCTCAAATGAAAGTAGCCGACCCTACAAACATT
TTTAATGTGTGAATTCAATGTTAGATCTTGGTCAATTGTGACACCTAAGTTTCTGACTAT
TTTACTTTGCACAATTGAACAGCCATCTAGATCTAGATCCAGATCACTCAAACTGTTTTT
CAGCTTGTTTGTGCCTAATACTAGCATTTCTGTCTTTTCTGGATTGAGGAGTAAGAAGTT
TCTGGCCATCCAGGTTTTTATAGATTTGAAGCACTGCTCTAGCTGAGTAATTTTCCCCGT
CTCACCTGGCTTCATTGAGATATATAATTGCGTGTCGTCTGCATAGCAATGAAAGTTAAC
ATCATGATCACGAATAATGCTGCCAAGCGGCAGCAAGTAGAGAGAAAACAGCAACGGTCC
TAAAACAGAACCTTGTGGTACACCAGAAGTCACCCTAGAGGATTCAGATGATTCGTCATT
TAATTGAACAAATTGTAGTCTGTCTTCCAGGTACGACTTGAACCATGAAAGTGCCTGCCC
ACGAATACCAACTATGTTTTCTAGCCTATTCAGGAGAATACGGTGGTCTATAGTGTCAAA
AGCTGCACTGAGGTCCAGGAGAACAAGAATGGACACAGTACCGCAGTCAGAGTACATGAG
G
>NODE_689_length_171_cov_11.385965
GTTCCTGCTGGAGCACGAGAGGGAGGTGATCCTAGGAGTTCTGCAGAAAGACGAGAAACT
CCGCAAACGAGAAGAGAAACGCATACGGCAAGAGAGGGGGGAGAGGGGAAGGGAGGGGGG
GAAGAGAGAGATGGGGGAATTGAGTGATGGAGATGTGATGGTGTTCATAATGATGATGTT
TTAGTGTTTATATTGAAGGGAGTGATGATGATATCATGGCCTATAATGATGATGATGATA
TCATGGCCTAt
>NODE_692_length_81_cov_12.962963
TCCCATCCAAGTACTAACCAGGCCCAACCCTGCTTAGCTTCCGAGATCAGACGAGATCGG
GCGTGTTCAGGGTGGTATGGGCGTAAGCAATAGACTCTGTCAAGAGTTAGTTACTTGTCG
TTGTGGTTCGTGGCAGTGACAAACGGAgaaaggaacgataa
>NODE_696_length_178_cov_41.713482
AAATTGATTTATTTTTTCTTTTCATTCTTTACATGATTTAGGGCACAGGGAGTTGAAAAT
GTCCAAACGGCAATCCTAACAAAAGCACATACAACATTGTTCTGTTTCAGTAAGTGCTTT
TGTTGGGGTAGCTGCTAGCAAATGTGCTGCTACAGTCAAGCATTCTAAAAAAGATGTTTA
GCCATAAACTCTATGTTGAAGCTTCTCAAAAGACAAGCATTCCAGTGTTGTCTCAGCGAT
TGCTCAAGAGAAGCGTTg
>NODE_697_length_595_cov_83.164703
AAACAAAATAATACTAGAATAATTTACATGAAAATCTATAAAACAGCAATGAAATCACAA
ATTTGTGTCATAATTTCAGCTTTCTTTTTGTTTTTTTGTTTTTATACACTGTAACACTAC
ACTCTCACAACAAGATTGGTCAGATTACAAAACTCCTGACAAAAGTTACAACTTTTTTTC
CGATATGTTTTTCCTTTCTTTTGTAATTTTTTTGTAATTTGTTATTTTGGTTTTTAAAAC
CAGAGGCATGTCATTATACATCCTTTTCACAGCCAACAAAGGCGCAAAAAAGGGTATCCA
CACACAAATACTTCACAGCACTTCCTAAGAAAAATATACACTTAAAAAATATGTTACAAA
TTGGCACACTGAAAAATATACAAGATTTTTTGAGGATGTCAAGAGTTCAGTAAGAATCCC
TCTGGCAACAACTCTGGACAATATTTATAAAGCTTAATATTCTTTTCAACGAAAAGGCAA
ATTTTAACTCTAATTAATGTCAAAATTATGGAATAAGTACATCAAACATAACATTATATC
ATACATTCGTAAATAGGGCACAGAGAATATTCTTTCCTCCTTTTTCTTTTACCTGTAATT
TACTTTCCTAGTAGCACCATTCAGAAGCAGCTCAGCAGTGGTACATCATTTTGGAAAAAA
ACGTCATTGGAGAGg
>NODE_698_length_365_cov_120.794518
ATTGAGCCTTAGACCACCTCCACAGAAAGCTTCTTTACATTGAGCCTTAGACCACCTCCA
CAGAAAGCTTCTTTACATTGCCATTTGCATATTAGAGTGTTTTCCGGGGGAAAATGAGCA
GTAGAAAATTAATTCAGGATTAATTGGTGCCTTTATCTCGTTAGGACAATCTAATTTGGG
GGATGATGGAATTGTTTAGACTCCCTTTTGCATAATTGGATTGCTGTGAACGACTGTCAT
TACCGTGTTTTTTAGCGTTGTCTGCGGGCTCCTTTCTGTGCCGGCCCTAGACTCTGAAAG
AGCGCTCATGTGTTTCACTACTGTGTCCCTAACCCCCGGAATAGTGGGCCAAACAGCAAT
AGATGAGCATGTGGCAGAAAACCAGGGTCGTGTTTAAATATATTTTAAAGCCATTAGCAT
GTGGCTAACAAAGAGGCGATGACAa
>NODE_705_length_398_cov_52.623116
CGCTCTCTCTCATTTAACGGCAACACCTGTGCCATGGACAGCATGCTCTCAAAAGCGCAC
ACTTCCATCACCGAGGCCAGAACTCCAGGAGGCTCGCCGCAAGGAGAGAGAGGAGGAAGG
AGGGCGAAGGAAAGGAAGAAGTGAGTGACGGAACGGATGGATGGATGGATGGATGGGAGA
TCACCCAGTTAGTGGCCCCTCGGAGCAGTATTACGGGGATGCAATATTAATAACCAACTC
TTACTGTTCATCTCTGTGTCATCACTGATACTCTTTTGGGGAGCATGGCCAGCATAACAC
ACAGCAGATCTGTACATTCGATCGGGATTACGAGTTTTCTTCAGTCCTTCAGGAGGCAGA
AAGAGAGAACATGGAGGAAAAGAAGCATTCTTCCCGCCCGCTCCCCCATGCACATAGATC
ACCGCGGCGCCAGCACAGCAAACACACACAGTCATGGTAACGCAGAGGCCCGTGGTGa
>NODE_706_length_405_cov_58.797531
CATCCCTGCAGAGTGGGCCGGTGAGCTTTCAGCGGGCTGCGGTGATAAACTCGTAGAGTT
ATCAGGTATTATCTGTTGTGTAAGTAAACATGTCGAGGGGAGGGCTACTTTTCATGGTTC
AGGGGGCCCCAACCCTCCCCTCACACAATTAACTTTTCCAGTGTAATGAGATGATTGATA
AGCTGGAAGTGTGTGCTTTAAGGAGATATTAATCATTCCCTCTGGTCGTTTTAATCACGC
GCTCCATCATGGGCAGATGCTGAGGATCACCTTCCTGGCAAACAAAGGGCGCCCGTGCCA
CTCGCGTCCTCGTTCTGTTCTACTTTAACTTTATTTTACTCCGGTTTGTTCCTCCCATCT
GTTCGCGCGCAAGCCTCCACAGCCCACGCCACACGGCGACAGGCCGGGGAAACGGCGTGT
GGGCGTGTGAGTGCGCGCGTGTGTGTGTGTGCGTGCGTCTGTGTGTGAGTGTGTGTGTGt
gcgcg
>NODE_708_length_216_cov_11.532408
AGATGGAGTTAGGCTTGTGAACGCGGTGGCCACACACACGCACGCGTTCGCTCGCTCCTC
TGAGCTTTCCTACTGGGTCTGATATCTACCGGGAGTAGCAGAGGAGAGGAGAGGCGAGGC
AGCCTGGCGCAGCGGTGCTGGGGATTTTTCACGTCTATTTTTGAACCGGGCTCCCGAGCG
GTCGAAGGCTGTGTTGCGCGGCGGATCCACGCAATGTGCGCGACAGCCACCGACGTGCAC
AATAATCTACCGGCTTTCAGTTTTATTGTCAGTTAAGCGCGAATATAGGGCGGCGt
>NODE_711_length_215_cov_44.846512
CCCCCCCTTACCCTCAACCAATCAGGACCCGGGACGGTCCCTCTATAGAAGTGGTCCTGG
TGGAGCCAGGCCGGAGCTCACCAATCCTGGGGCTTCCCTGTATCAGTCGGAACTCTCCCC
AGCCAATCAGGAGCCCGTATCCATCTACCGCTCCCCTTCCTCCCTCCCTTCTTCTTCCTC
TTTCCCCTCCTCCTCCTCCCACAACTATGGCCAATCAGGGAGGGCTTCCAGGCGCCCGGC
CAATCAGGGAGAGGTTCGATCGGGAGGTGGCGGGAGCAGGAGGTCGGTGTCCACc
>NODE_716_length_530_cov_188.732071
CATTTTTTATTTTTTTTTTTTTTTTAAATCAAAGTTCGGGGTGGCAGTCGGTTACATTGT
GTATGTAAAACTCTACCTGGCTTGTAATCGATTAGAACTGTGATGTACAGATGATGTAAT
ATTGAAATCTGAAGCAAGTAATGCAATGATATTAGGATACAGTTTTTGTATTTTTATTCT
TGTATAAGGTTATTTGATGGCTATTGTTTAGCCTCTAGTTCATTCTGTGTTATTTAAATT
CTAATATATGAATCATATTTGGATTGAAGTCATGTTCAGGGGCCATGTTGTGTATGTATT
GAGACGTTAAGCCTTTGAATGTGAATAATTATTGTAAACTATGATATTTTACAGCTTTTT
TCTTACTATATCATATACATTTTCTATTTGCGCAGTGATTTAATCATATTTCTGATAATT
TAAGGAATCTGTTCATTCTCTGATTATTTGTTCGCTAGGTCAGTAGTTGTTGAATGATAA
TTTTTCCACGTAATGCTTGGTAGTTCAGTAAATAAAGCATGTAGGGATGTAGGCATACAA
TAATAGCCTGTCTCCTGTCTTATAATACAATCTATCCGTGTTTGGCCCATACATGATATA
GGACAATGTc
>NODE_721_length_343_cov_47.099125
TATGACAGGGTTGTTTGACTGGCAGTGCAGGGTGGAGGAAGTCCAACCCCCTCCTCCCAC
ACTCCTCCCAAACTCTCTCATGCCCCCTTGTGGCTGTTTTGTCTCTTCATTTCTCTGTCC
GACCTGGCAAGCTTCCTTCTCTCTTTGTTCCACAGTTCTGAAGGCAAATTGATTTCGACA
GTGTGAGAACAGACAGACAGCACCGGATAGCACAGGGGCAATCCCTCGTTTTCCTTAGCT
CTCCCCCCCCCCACGCACCCCTCCTTCACTGGAAGAGGCTGGTCTCATCCCCCTTTCTGC
TCTCTCTTCCTCCCCTTCCTCTCGGCGGTACCAGCGGGCACGTTTGGTGGGTCGGGGCTG
ACCCTAAGAGGGGGAACCAGAACACAGCTCAACCAATCGGCTTGCAGCTTTTTGGATTGT
GAc
>NODE_722_length_271_cov_49.911438
GGTCCTGTGCGATGCCCTCTACTGGGGAGTAAGAGGCAGCACACCCGTATTAACATTGTT
TGGTTCTTACAGATGCAAGATCCTGGGCGAGGCCCTCTACTGGGGAGGGCAAGGCAGCAC
ACCCATATCAACACAAGGCCCATCCCTCCCTCCACTCTTATTCTGACTAAATTATCTCCC
TAACCTAACCCCAACCATAATCAGCATGCTTTCTAAACCCTAACCCCCCAAGCCTAATCC
TAACCCTAATCAGCATTCTTTACTCTAAAATCTAAACCTAACCCTAATCTTAAATTCTAA
AACCTAAACCTAACCCTAATCTTAAATTCTAAAACCTAAACCTAACCCTAA
>NODE_724_length_509_cov_48.127701
CATAAATGTGTTTTCCCACAAACTTAGTGTGTTTGCTACAGGTTCAACCGAAGCTCTAGA
TTTTAATTTTTTTTTTTGTAAATGGAAAACTAAAATGAGGGACCCACAGATAACCTCCGT
GCTGCCGGTTAGGAAGCTAAAGGGTTAAAGGATTTTAAAAAGAACAAACAAACATGTGGT
TCATATGATTTTCTTTTTTTGCTCTTGAATTGCTTGGGAGTCGACGTTACTAAGCAGTGT
GAATCCCTGTTTGCTTCAGGGCGAGATGTGTGACAGAGGTGGCATCGAGCTCTTACAATC
CACGAACGAAAATGGGTGAAGATCACTGGAATGGCATCCACCACTGGATCTCGATTAGTG
GCTGGCTGCTAGCATGGCCAACTGTTCTCTTAGGCAAAACTAGCCTTGGTACTGATTTGG
AGGGGGAACTGTTGGAGCAAACCTTTCACCAGACATGACTTTTTTAGTTTTTTTTTGTTT
CGTTGGCTAACCGCTTACCACTTACAGACCTTGAGTAGTGGCTGTAGAGCTAAATACAGT
GTTATGTCAATGGTTTTTGTTTTGTTTTAAAGTACATTTTTTTTAAAGg
>NODE_725_length_295_cov_79.752541
TAGAAAAATTATTTTCCACTCCAGAAATTAATGATCATGAGCTCGTATTTGATGGACTCT
AACTACATCGATCCGAAATTCCCTCCATGTGAGGAATATTCGCAAAATAGCTATATCCCA
GATCACAGTCCTGAATATTACAGCCGCGCAAGGGATTCTGGCTACCAGCATCACCATCAG
GAGTTATATCCTCCACGGGCAAGCTACCAGGAACGCCAGTATAACTGTCCAAGCATCCCC
GAAACTGACACGCAAAGAGGACATGGACTATCCCATTCGGCGCACCTGCTTGCAGGAAAA
GGGCAACCTGCCACATGTGAGCCCCCACAGTTACCCATGTCCCCCTCCACCCCACCGGCA
GCGTCCTCCGCCTGc
>NODE_726_length_258_cov_29.697674
TCGAGCCCAGCCCCACTTCGCACCCCAGCCCGACCGACCCAGCCCTTAGAGCCAATCCTT
ATCCCGAAGTTACGGATCTGACTTGCCGACTTCCCTTACCTACATTGTTCTAACATGCCA
GAGGCTGTTCACCTTGGAGACCTGCTGCGGATATGGGTACGGCCCGGCGCGAGATTTACA
CCCTCTCCCCCGGATTTTCAAGGGCCAGCGAGAGCTCACCAGACGCCGCCGGAACCGCGA
CGCTTTCCAGGGCTCGGGCCCCTCTCTCGGGGCGAACCCATTCCAGGGCGCCCTGCCCTT
CACAAAGAAAAGAGAACTCTCCCTGGGGCTCCCGCCag
>NODE_732_length_260_cov_43.203846
AATGTTGTAGCTTTTCTTGACAGATGTTTTTCACAACTGCGCTTTCTCTGATTCTCTGGA
GCCGACCTAGTCACAGAAGGCTGAATATGCCAACTCAGGCATCAGTTAGCAGGCAGCAGG
AAAGCCAGTGGAAGTTAGCGCCCTTGCCGTTAGAATTGTGCTGCGTAATGCTTAACCATT
GTTCCAGATAGCGCACGTGGAGGCACAGGCAGAAAGTGGGAAAACATTCCTGGAATGTCC
TTCCTCCTTATCGTCCAGGTCCGCCGCTCCACTTGTCCCTCTCCTGTTTCCTGTCCCCGT
CCCAGCGCTCCGCGTCTGTGAGAGATAAAGAGGGCGGGGC
>NODE_735_length_353_cov_76.841362
TAAATACGCAAAGCAGACCATGTTATTAAAATAAACAACTATATTTACATTGTTGCATTC
AATTCAAGTAACAAAAAAAACATGACCCAAAACCCTATCCCCAAAGTTTAATAATAAGAT
GATCTTTGTGACATGCTATGCTAACAGCTAACTGCTTCCTCCTCTGTGACCTTGCGGTGA
CCCTGGCCTGTGACAGGACTTGTGGTCTTTGTGCCACGCTTCGGCATGCTGACTTTGGAG
TGGAGATTGCAGGTACAATACAGATTGTTCTCAGTGTTTTTTCAAAGATCAGAATAACAA
TGGCAGTTGATCAGCTTCCCCCCCTCCCTCTCATTGATCACTTGGCCCTCTCTCTCTCCT
CTCAGACTGATCTCGTCAACTCGGCAAAGAACAGGGCGCCTAAATCCGCCTCCGTATTCC
GTCTTCTAAAacg
>NODE_736_length_81_cov_26.506172
TCAACAGGGTGCGGGTCTGTATTAGCAGAAACATGGAAGAAAGACAAAAAGCTTTAACAG
CAACCTTTGTACAAAAGACTAAACTCAAAACATATCAACAAGTACACTTTACTGTAATGT
ACTATTGAATAGTGGATGATATTGATAAAACTAATGTAGTG
>NODE_737_length_363_cov_75.490356
ATAAAAACGTAGAATTACTTTGAGCGTTCCCTACATAACAAATACTAAAAATTCAAACTC
CAGGCGTGTTACATTAACGGAAATTTTATTTTCATTCAATGAAAAACATGTATTTTTAAT
AATTATCATAGAGAAAGAAAGAGAAATGGTCTGTCAGACCTGTGTGAAAAGAAGTTTAAA
ATGCCTTGAACTATTCACCGCTGAGATGGCTAATCAGTATTGAGGCTTGAGGGCAATTGG
GCAGCTTTTCAATGCGGTTTGCCTTTCATCTCAAACTGGATGGAGGCGCTCAATTAAAAG
CCTATCAGTTTGTAAGTAAATCAACGCCTATCAAAGTTGTCACATCAAACAAAACGATTA
TTATTGCAACCCGCCTCTCCCATTAATCTCTTTCTGCGGTAATCCGTTTGACAGGTCATC
TCGGAGAGTAAGAAAACCTGGAg
>NODE_742_length_271_cov_15.040590
CGGGGGGGGGTCCTCTCCCCGTAAACGAACCGCAACTGTTTTGCACTTAGCTTAGCGGCT
GAGTGTGCTAACCCCCTGCATTCCCCCTCCAGACCAGACGGAGGTGGACTGCAGCCCCAG
CTCGGAGAACTCGGAGCAGCACAATCTGCTGGAGCAGCTGCAGTCGCGCTACCGCCAGAT
GGAGGAGCGCATCACCTGCCCCATCTGCATCGACAACCACATCCGCCTGGTCTTCCAGTG
CGGCCACGCCTCCTGCATCGACTGCAGCGCCGCGCTCAAGACCTGCCCCATCTGCCGCCA
GACCATCCGCGAGCGCATCCAGCTCTTCGTGTGACGGGCGCCCCCTGCTGg
>NODE_743_length_229_cov_31.786026
GCGGCCGGGCCAATGGCGCGCGCGCGCGTCTCGTCTGTCCCCATGGTACAAAGTGAGATG
GAATTGGCTCTCACATTCACAGACAGCTCTGTGGAGGTGATAATAGAGCTGCTCCCTGCT
GCCCGCAGGCAGGAAATAGGAAAAAAGGCATATGTGGCCAGGGACGGACAAGGAGGAAAA
CCAGAGGAGATGGGACCAGGCAAGGGCAGGAAATCAGGTGTGTGTGTGTGTGTGTGTGTG
TGTCTGTGTGTCTGTCTGTATGTGTGTGTGTGTCTGCTGTGTGTGTGTGTGTCTGTGTGT
GTGTGCGGg
>NODE_744_length_511_cov_40.984344
AAAAAAAGTCATTGTTATTACGTTTTCCTCCTTGATAGATCTTTGCAGTGGATTTGAAGC
AGATTCCTTTCCTTCTGTAAGCTGTGCATTGTCAACCAGTGCTGCTGTTGCAAAAGTCAG
TTAAAATTACCCCAACAAGTAGCACTTACCCAAACACAAAACACAGGTCAATGCCCTTGT
TAGGATACTACTTGTGACAATTTAAGCGGCCTCAAAAGTTGTTTTTTCTTTTGGTTTTGT
GGTTGTAGAAGTATTTGTATGCAATACATCTTCTGGAAGTTCTTCTAGGTGCTGTTACCC
TTTACCGTTCTCCTGCAGATTTGAAACACTTTTCATCCGATTGCCCATTTTAAACAATCA
GGTGGGTCCAAATCCATTTAAATCACACCCATTCCCGTTGCATACCAATTGTTACACAGG
ACTGGCCCATTATGTTAATTAAGAACACTGCCCTTTTGGGTGTTGGTATAACAAGTTGTT
TCCTACAATATAATGCCTTTCTCAACAAGACAAGACTGCTTTAAAGGATTTTCTGTAAGG
AAATGATTGATTCTCAATTGTTCTTCTTTTCACAACAGTACCATCTAATGg
>NODE_746_length_81_cov_16.530865
GTCACGCTCTGAGGGGTATGGTGGTGATGATGGTGATGGTGGTGAGCCCCTGCCAAGTCA
ACTAATCTCAGCGCCGTGTTCCGTTTGGAAAACGGAGGGTCCATCACAGCGCTTCCCAAA
GGATCCACGCTCATTACTCCTAATTTTAGAATAACTTGACA
>NODE_747_length_161_cov_33.335403
AGCTGAATGGCCCCTTGGACAAAAGGGGTAACGACCCTCCAGGAATTTGCTGACTGAAAC
AATGGAGCACAATCACGCAGACCAAAGATCAACAACACGGAAAACAAAGCCATCCCAAAA
GCACATTCACTAACAAAAACAGGTTTTTTCTTTCAGAATTCGGGTTTGGAAACTAAACGA
TTGATTTATTTTCCCTTATTCTATTCTAACACATATTCTCTTAATATAAAATAAGGTATT
T
>NODE_748_length_525_cov_78.066666
TGTATGTGTGCGTGTGAGAGTGTGAATGTGTGTGTGTGTATGTGTGCGTGTGAGTGTGTG
AGAGTGTGTGAATGTGTGTGTGTGTATGTGTGCGTGTGAGTGTGTGAATGTGTGTGTGTG
TATGTGTGCGTGTGAGTGTGTGTATAATCTCTGCATGCCCTTCCTTCATCCTGTAACCGA
GTCTCCTTTCCTCCCACAGAAATGTCAATAGCACTCACTTATGTCAGAGTTCAAATCTCT
CCATGCCCTCTGCTCAAAGCCTGCACATCAAGTCCGAACCTGTTTCTCCTCCTAGAGATC
GTGTCGGGGGGGGCTTGGGGAATGGGGGCCCCTCGGGGGCTTACCCCCAGCAGCAGCAGC
AGGCCCAGCGGCAGCAGGAGTCGGGCCGCTCTCCCGTTGACAGCCTGAGCAGCTGCAGCA
GCTCGTACGAGGGCAGCGATCGGGACGAGCACCGGCCGGACTTCCACTCCCCAATGGGAC
TGCTCCGGCCCCCCCTGGAGGAGCGCGACAGCCCGTCCGTCAAACGAGTGCGCCTATCCG
AGGGCTGGGCCACATGATGAGCCCCGCCTCCTCTGGCGAGAAGCCCCGAGGGGGGGGGAA
ggggc
>NODE_753_length_450_cov_96.239998
ACCTTTATATGTTAATATGTGATTCAGGAAATTACTAAAGTCTGACCTATGTGGTAAAAT
AGAATGAAAATCACCTGTAAATAACATTTAGAAGAAAAGTTGCTTGTAATAGAATACAAT
AATATAGGTAATAAAGAGTGTTGCTTTCAAAATATAACTACATTAAAGATTCTTTGTTAA
AAAAAGTGTGTGCACCCCACAAATTATCTGTCACGTTTACATTTCACTGATAGCATAGAT
GAGTTTTTTAAAAATGGAAACACAATTATGCTCACTTGTCGTATATTAATACAGATTCTT
GACATCTTCCATAGACCCAGAGCTGTCATCTCTTTGTCTGGTTTAATTGAAAATTAATGG
TTAGCGTGTTGCCTAGGAAACCAAGGCAATGGTCGACTATTCAAGCAGACACCAGTGGCA
TTGTTTGTCCTGTCTGACCTTGGAAGAAGAAAAAAAAAAACAGAAGAAAGGAGCAATACA
AAAATATCTAAAGGAAAAATAGGGGTTGAATATTGTCTCTTGGAGCGAGg
>NODE_754_length_315_cov_79.231743
CCCCCCCCCCAACAAGAGACATTGACGAGGCAAAAGAGAACACTCTGGGGCTTAAAAGTA
CCCAAAGCATCCTGGGTAATTAGCCATTACGCCGCTGTCACCGAGGGTTCTGCAGTCAAT
ACAGAGATAATTTGGGCAGTGGTGAATGACAGCACTGTCCGGGCTTCTGGGATGATCAAG
GACAGATCCAGCTGCACCGGCCGTCTGTCAGGCCCATGAATCACGGCTCCAGCCTGCAGC
TGAGCGGGGAGAATAGATGGAGAGGCGTGTGCGCACACACACACAAATAAACATGTCCTC
CACTTCCCTCACCACACCGGGAAATAGCCATTACAGGACTGAGCAGAGGGGAAGGCTTGT
TACCTTCGGTGGCAAATGAATGACGTTGAGGGTGa
>NODE_760_length_264_cov_35.727272
TTTTTTTTTTCTTCTAGGTTTCCGCTAACAACGACCCGCAACCTGCTGATGATGTTATGA
AATCTATGTCCGACTATGACAACACTACAGACGTCCGTTATTTGTTATGAGATCCAATTA
AAACTTAGTTTTCAATCTTTAGTAGTTTTCTGGTAGGTGTCAAGTGCCGACATATCGAGG
ACCTTGTGTTTATCTTTTTAGTCATAGTAAGATTACAGAGATTTGGGTATTCAGGATTAA
CGTTAAAGATACCCAGTCCTCAGCGTGTATGTTCTGGTCAGGTATAACCGTTATGAGAGC
CGTGTATGTATACTGTTGTGTTTTATTGGTCTGTATGCCATGAT
>NODE_761_length_473_cov_67.799156
TATGTGACACACAGTATATGGATACGTGTGCTCATGTATGTATCTATCTATATATATATG
TGTACATCAAGGATTTCTTTTTTAACAGTTCTGGTATCAAAAGGGTGCCAAACCATATCA
TTTTTTATTAGCGTAAGAAAATAGATATGGGAGTAAAAACACATGAACTACAGTCAGTTA
GCATCTCTCTCACACACACACATACACAAGAAAAAAAACGTGAGGTGGAGGTGCAAAATG
ACAGCAGACCTTGCTGAGGACTACCAATCGCCCTCCATTCAACAGCAGCTGCCATATTGT
CGGTTCTCAGTTTAAAAGAAACCTTGAGCTGCTTCAAAGATCTTTTCAAAGCCTTAATCC
TAATAGGTCGCTGGTTTGTTCTGTCACATCAAAAGAAAAAAGAGGTACTGGGAGAATAAC
GTGTTAGGGACTGGCAGAGATTCTTAAAGAGAAGATTGGCAGAGGATTTGCCTTGCAGGG
GGGGAACTAAAATCTGAAATATCGGCAGCAGAATGCCTGCTGTAATAGATATGAAATAGG
CCTTCTCAACAAc
>NODE_762_length_335_cov_21.725372
CCCCGGCGGGGCCGATCCGAGGACCTCACTAAACCATCCAATCGGTAGTAGCGACGGGCG
GTGTGTACAAAGGGCAGGGACTTAATCAACGCGAGCTTATGACCCGCGCTTACTGGGAAT
TCCTCGTTCATGGGAAATAATTGCAATCCCCAATCCCTATCACGAGTGGGGTTCAGCGGG
TTACCCACGCCTCTCGGCGAAGGGTAGACACACGCTGGTCCGCTCAGTGTGGCGCGCGTG
CAGCCCCGGACATCTAAGGGCATCACAGACCTGTTATTGCTCAATCTCGTGTGGCTGAAC
GCCACTTGTCCCTCTAAGAAGTTGGACGCCGACCGCTCGGGGCCGCGTAACTAGTTAGCA
TGCCGGAGTCTCGTTCGTTATCGGAATTAACCAGACAAATCGCTCCACCAACTAa
>NODE_763_length_240_cov_31.412500
TATGTTGCATATCATGTTTGTCTTTTTCCATCATTTCAGTGTCTACACAGGTTGCGACAT
TGACCGGTTGACGCCGTCGCCTGGTGACTCGCCTCGTTCCCAGATCATGCCTGGTGCGAG
ATATGCCATGACTGGTTCTTTCCTGCAGGACCAATTTGTTAGCACGTATGCCAAATCTCG
CTTTCACCCTGGCGTAGGGACTGGTCCTGGCACAGACCGCGGCGTCCCACTTAGTAACAG
CTTGCTATCTCCGCAACAAACCGAAGAGACCGCAGTGGCTTCCCCGCAGCGATGGTTTGT
CACCCCTGCCAATAACCGAc
>NODE_764_length_318_cov_25.144653
CCCGAGAACAAAAATAAGATTGTAATATACACATACCGTTTTATGACTTGTCCGTTGTTT
TGTTCTGATTGCAATTTTATCTCCCTGGAATACAAGCTTTTTCCTATTCAGTCCTAATCG
CTGACAGACCGACTACACCTAAACCTACCGGTGTTACAAGCATTTGTGTCCTTTCAAAGG
AGGTGGTGGTGAGCCTGGAAGAGAGGAAGAGCGAGCGCGCAGGAGAGGGAGGGAGAAGGG
GAGCGCTGCGAAAAGGAGGGGGCCATGGAGAAGGACGGAGGGGAAAGCGAATAAGGATTC
AAGGCCCCTGGTGGCACACCTCTACTACTGCAGTCAAATTAATCTGTTCATCGAAGCGTG
TGTGCATGCGCTTCCTTGCTTGTTTTTTTTTTTTTTtt
>NODE_765_length_189_cov_12.783069
ACTTTTATCTGGGTTTCAGCAATTAGGGTTGTCAACACACATTCCATTGTAGACAATCCA
TTCTGATTACTAATAGACATTGCAATTCAACGTGCATCTAATCAAGGCAAGATACATTTA
GCAATAGTAGTGATGTTGTCCATATAGGTTGGACATATTGTAACGTTAAGGTCGATACAT
TTCAAAGATGTTGTGCACTTGTGAGTTGAAAAGGTGGAAGTTACTTTAAAAAGAAAAAAG
TACTCAAGGGATTAATGGCCTCCTTGTCa
>NODE_766_length_350_cov_12.025714
GGGGGTCCCGTCTCTCCAACGGAGAGGCTGCTATTGGACCCCCGTCCGGCCACTGTGGGG
GAGAGTACCCCAAGAGTTTCGCTACGTGGTCCAGGGACCCTTCAAAGGTCCCCAGGTCTA
TTTCTCCTCTCCCCCTTTTTCCTTCTCTGACCTCCTCCTCTGACCTGCTCTCCATCTGCC
TTTTCTTTGCTTTTTCTGACAACTCTTCTACCAAATCACTTCCTCCCTCTTCGCCCCCTT
CCTCCGAGACTGTCAGTAATTCCCCCGAAGTCTCTTCTCCTCCCTCGCTTAACCTTTGGC
TCCCAAACACTTCCATTTCCTGTTCCCCTTCCTTCCCCTGTGTGATGCTCCTTGTTCCTG
TGTCCAGAGCTGCTATTACCCTCTCCCCCGCTCCTTCTTCCACCACTACCCGCACCACCT
CATCCCCCTg
>NODE_767_length_509_cov_108.787819
CAGGGGACTATAAACTCACTGGAGGAATCGGACCCCCAAACCCAGACCCCAGCAGGTTCT
GTTCCCCCGCTCTGTTTGAGCCGCAGCCAAGCCCAGCCCAGCCCAGCCGTGCCTGTTCCA
CAGACCCCAAGGCCTGCCGGAGAGCAGGGACATTCCAAACAGCACTACTCACTCTTAACG
TGCTCTTCACTGCCATTAGTTATAATTATATGCAGGTGTTTTCCTCTCTTAGGTTTTGCT
CTTGATCTAATAAAAATGGAACCATAAATACATAAAGAAAGAGGGGGAAAAAAAAGCTTG
TGGAGGAAGTGGCTGGAACTGCTGTGTGAAGCAAATTATCAGCCCCATGTAGATTCATCA
GTTCTCCCTGCTGGATTAAGGAAGGGCCTTTCTAATGAAGTTCGCCCCGTCAAAATGAAG
GGACTAATTCTGATTTAGCTGAGGTAATGAACTTCCCTTCTCCTAGTGAGAGAGCAGCAC
CATGGGGTGGACAGGGGAGAGGCGTGCGCGAGAGAGAGAGAGAGAGACAGGACAAAAGTA
GAGAGGGACTGAGGGACGACAAAGAAAGGTGGGGAAAGAGTATGTCTCa
>NODE_768_length_463_cov_40.377972
CCGCTCCTGGAATTCACACCGCTCGCTTGACTTTGGAAAATCGCCGTTTTCACGCGTTCA
CCCCTTTGTTATCGGTCCAACGGTAGAGCGCGTGGGGGGGTTAATTTGATCTGTCTCACT
CGTCTGTTTGCCCCCTCCCTGTTCCGCAGGCATTAAGCCCTTCCAGTGTGACCGGTGTGG
GAAAAAGTTCACCCGGGCGTACTCCCTTAAGATGCACCGGCTGAAGCACGAAGGTAAACG
CTGTTTCCGCTGCCAGATCTGTAGCGCCACTTTCACCTCCTTCGGTGAATATAAGCACCA
CATGAGGGTGTCTCGCCACATTATCCGCAAGCCGCGGATTTACGAGTGCAAAACGTGCGG
CGCCATGTTCACCAACTCCGGCAATTTAATCGTTCACCTGCGGAGCCTGAACCATGAGGC
GTCTGAACTAGCAAACTACTTCCAGAGCAGGTGAGGAGTCCGGGATACCCCCCTCATTCA
TTCAGCTAACAAAACACACCCGAGCAGGTTGCCTTTGGGGGAGGGGGTGGGGCGGGGTAA
CAa
>NODE_769_length_359_cov_54.097492
TATAAAGAGCATATCAACTTTCTGCACACATTATAGGTCATTGAATAAGACGGAGGTCAA
TATTATTGTATTTAGAAGTAGTGCTGGTGACAGTCCCTTAATGAGCGGTAACCTAATCTC
CACGGGTCGAGTCCAGCACCAGATGAGCCCAGAGAATAAGCATGGATGGATTCAGGCTCG
GCGCCTAGTGTGCTCAGCAGCTGATTCCCCCATTTTCTTGTCCAGATGGCTTCTGAACAC
AGATTTGCATTTATCTTCCTCTAATATCTTCTGAAATAGCGGGGCAGCTGCATTTGTTGT
CAAATACGGTTTAAAGCGCGCCTTCAAGACAGCATCGTTGGACAAAAAGCTGGGCTGCAC
TGAACCCCATTTCCGTCTCCATTCAACGGTAGTAGAATTAAGGGGATTAGCCTGAATATC
GACTAATTTGGTAATAAGa
>NODE_770_length_340_cov_54.964706
GTGGGCCGGGGACTAAAATAGCCGCTTTCAGAGGACGCAATGAATCTGGGCCGATGCTCT
GACAGGAGCGAAGCGGCTAATAACGGCGTCGGCAGCGCGGCGATGGGTCCGAGCGGGCCC
AGCCCTGACTCGGGGAATGAATAAGCAGTCCTTAATTAGCCCATCGGGTTAAGTGCAAGT
ATTAATGGGCCTTCCCCAAACTCCAGTGTGTCATCGCTCTCCAAACATGGCCAACAAGAA
CGTTCCATTAGGAATATTAATACAAGCTTAGTTGATCATTTTCATTCAATTAACTTCTTT
CAATTAAATAGATAGCTTGACAATGGAGGTGATAAAGGATGGGGGGGGGGGAAACGCCTG
GTGACTCCAAGCAAACATTAGCGCCTTAGAGGTCACCGGCGGCAGAAAGGACTGTAAATc
>NODE_771_length_434_cov_49.184330
GCAACATGATTTGGTTTTAACCTTTCCAATATTTCTTTCAACATAAAAACCAATGGGATT
CCTCACCATCACCCTGGTCTATTGGCAAAAGGCTGCTGTCATCATGGCTTCCGGTTAGGT
CAGCCAAGGGTCAAAAGGCAAAGGTCACACACACATTGTAAGGTGAAAGCCAAGGCCAAA
CGGGACAGGCAGTCATCTTAGCCTCAATGGACTCGGACTCAGCCTCAGCCCGCACTGGAC
TCTTTCAAATTGAAACATCAAGGACTTTGTTAATTTTGAATTCAAATAGTATATACACAT
CATCTTCACACGTCAACTTGTTTACATGACAGCAGGCTGCTTACTTTTACAAGTTGTTAC
TCAAAGCATTCAATCGCTCATTATAAAGTGTACAATTGACCACATACCACAAATCACAAA
TGTGATTCAATATTTAAGCAACGCAGCTGTAATGTAAACAGACTAGTTCTAACGGATCTT
TACCCAATTCTGCTATTAATTTCATAAGTCCACa
>NODE_772_length_366_cov_153.508194
CACTTTTTTTTTTTGCTTTCATTCTTTTCTTTTAAGACGAAAGGGGAGCCGGGCAGTGAT
AGTGATAGATGGCTCAGCGCTCGAACACTTTATCCAATCCAGTGCAGATTTCATCCAATA
AAGAATCACTTGTGCACTCTCAAACTAAATGGAAGTCAGGCAGCCGGGAGAAAGGGGCTG
CCGCATGTTTCTGAGCGGCGAAAATCACATTTTCTTAAAGCTGCCGCAGCGGTGACTCGC
GGAAAAGGCACCAACAGCCATGACTGGCCGGGGCCACAGCCATCTGCACACACAATTTAA
TCCATCACAGAGCGCCTGACACCATATCAATCAACCTTTCATCAGCGTGGCCCACCCAAA
AAAACAATATTTCCATTCAATCGCCCCCCCCACTGGGCCAAACCTGGAGCCAAGTGACCA
ATGGGGAGCTGAGGAAGCCTGGTCAg
>NODE_773_length_81_cov_34.456791
ACAATAGCTAACCCTAGCTAACCCTAATTTGGGGCTTAAGGCTGATTTTGAAAGTCACCC
CACAGCTACAAATTACACTTCATCTTAACCAAACCTTCGCTCCACACCTTATTTTAGGGC
CTAGAATAAGAAGGCATCGAAAGTTTAGCCATATCTTTAAC
>NODE_779_length_235_cov_22.510639
TCATTCTGTCAACATTAAAAACCAATGGGAATCCTCACCATCACCCTTGGGCTATTGGCA
AAAGGCTGCTGTCGTCATGGCTTCCGGTAAGGTCAGCCAAGGATCAAGGGGCATAGGTCA
CACACACATTGTAAGGTGAAAGGAAAGGCAGTCATCTTAGCATCAACGGACACGGACTCA
GCCCTCAGCCCGCAACTGGACTCTTTCAAATTGAAACAATCAAGGACTTTGTTAATGTTG
AATTCAAATTTAAAAATAACATTTCAACTTTCATGTGTAATATATCCACTGTGTTGCCTC
ACCAGGGCTGAAATg
>NODE_780_length_212_cov_63.268867
CCCCTCTCAGTTTACCTGAGCACCACATCCCGGCGGTGCCAGTAATTCCATGGACACACG
CCCTCTCCTGCTGCTTCCCCATGCCACCGCTTCCTTCTCCCTCCAGACTCCGTAGGGAGA
GCAGGGTTGTCCCTCCCTCCCGCAGGAGGAGCAGGACTCATGGAGAGAGTGGGAAATCGG
AGCTGTGAGAGAATGGGCGCTGGCTCAGAGAGCTGGGGAACAAACGCCGGACGTGCTTCG
GCCATGGCCTTCCTGTTCAGAGTTTCTGCTTCTCCAGCCTCTTCCCTGGGGg
>NODE_782_length_643_cov_105.922241
GCCACTTGATTTCCTATGAAAATTAATCGGCTATCAAACAATCCCTCTGCCGAGGATGAT
TATGAAGCAGGGAAAAGGAGAATGCCCTTTGTGTAGGTGAAATGTGTCGTAGACTGTCAT
CGTAATATACCTCAGTGAAATGAAGGTTAATTCTGATGTACAGCCTGCATGGCCGTCATT
ATCAGCGAATCATGAAAATAAATTAAGCCACTGAAATAGACACGTCCTCCTCTGCCACAC
AGCAGGGCCCCGGTGAGGGATGGACGGATGAACTTTACAGATTATTATTGGAAAATAGTG
CCGAATTCAATTAATGCACCTAAAAGACACCTTTATAGAGGGCAGCCATAATTTAAATGA
CAGCAGGGTGTAATTTTGCTTGTTATAAGTCAAATTTGCAATTTCATCTTCCTCGTGTTT
TTTCTTCTTCTCCTCTGTCTGTTCCACGCTGCATTCGGTCTTTTTCCTCAAGAGAGAGAG
AGAGGAATACAAACCTGGCTTTCCGATGAGACGGCGTCCTCTTTTTGCTTGATCTGACGG
GCCGGGGTATAAATGTGAGGCAGTGTGACGCGTGCGTTAAGCACAACATTTGAGGAAATA
AAACCATGCCACTATATTGCCTATTCCTTTCCCTGTAGAGCTCCCGGCGCCTCTGTGGGC
AGATTCTGCTCTCCCTGCTCTCATATCAGCTCTCTTGGAATGAACAGCAAGGGGCATGCA
GAt
>NODE_785_length_202_cov_24.183168
GAACTAGTAGAGAGGGGAATTTAGCCCTGGGGAGTCCCAAGTTTCTCACCTTGTGTTTCC
TAGGTTACATCGTAAAAGCCATCTTGTTGTTTTGTCGGGCTTGCGTGGTACATCTCGAAT
AGATAGAGGGATTATAACACAAAAAAAGAAACACACACACACACACTTAACACAGACAGG
AGAAAAGAAAGAGGAATATGAATCGAGAGTGAGAGGCAGCAGGCTGATTAGAAGGTGTTA
AAATTGCCTGGAGCAAAAAAAAAAAAAAAAAAAAAAAAAAAA
>NODE_787_length_205_cov_49.614635
TTGTGTTTGTAAAAAAAAAAAAAAAAGTAGTAGTGAGTTGTATTTCTTGACTTGTGGATT
ACCAGTGAAGTCGGCAATCTAGTGCTAATATATATTACTTTTTTAAGGCTTCTTAATTTC
AGACAGCAACAACAGTCATTATAAATGTTCATTTTAGCATCACCTGTCTTCTGTTGTCTT
TTTCAACACCTCCCCACCACACTCAGCCCCATCTAAGGGTAACACATCGCAAGTTTGTGC
CTGAAACCATGTGCTTAGTCCTGGGGGGGGCAGGGTGGGGGGGGg
>NODE_788_length_189_cov_25.645502
CTGCGTGTTCAAATCATTTCGTGGTCAATGTGATACTTTAAATTCTTGTTCTGTCAATTG
CATTTATGGACTTGTGTTTCAAAAGCACAACAAGATTTTCTATTTAGCATTGTGCTTGAA
GTACACAACTTTTAGGAGAAACTATGTGGTGCAACGTTGGCTGTAAACCCAATTGCTTAG
ATTTGAAATCCTTATGAAGGAATTTCTTTTTCAGTCAAATAATTAGACAAAACTTGATTG
TAAATTGTTATGAGCTCTGTCAATTTTTT
>NODE_789_length_380_cov_30.155264
GCTTGTGGCGGCCAAGCGTTCATAGCGACGTCGCTTTTTGATCCTTCGATGTCGGCTCTT
CCTATCATTGTGAAGCAGAATTCACCAAGCGTTGGATTGTTCACCCACTAATAGGGAACG
TGAGCTGGGTTTAGACCGTCGTGAGACAGGTTAGTTTTACCCTACTGATGATGTGTTGTT
GCAATAGTAATCCTGCTCAGTACGAGAGGAACCGCAGGTTCAGACATTTGGTGTATGTGC
TTGGCTGAGGAGCCAATGGTGCGAAGCTACCATCTGTGGGATTATGACTGAACGCCTCTA
AGTCAGAATCCCCCCTAAACGTAACGATACCGTAGCGCCGCGGAGCCTCGGTTGGCCAAG
GATAGCCCGGGCACTAGCCCGGGTGAGGAGAGCCGTTCGTGACGGGGTCGGGGTGCGGCC
GGATGAGTTGCCGCCCCTCTCCTGACGCGCACCGCATGTt
>NODE_799_length_714_cov_100.380951
GGTGTGTTTCCAGTAGATATGCCATCAAGACGAAAACACTGAACATCAATAAAGCAGTTA
AGGATATGGAATCAGAAGATTTGTCATAGCCATCTATTAAAGACAGATGCACATCTTTCT
GTTCCTGAGAGCAGAAAAGTTTATGGTTTTCCTGATTCCTCACAACAAAATACAAACCTA
AAGATAAATAGGAGTTGAAAGCTGTGGCTTTAAGGACACAGTTACAGAAATAAAAAATAC
TTTAACAGCAAAAACTAATAATTGCAAAGCAGCCAATTAAATAGCGAGAGAGAGAGATGA
AACCACTCTTATTTCCCCTGGTAATTTCATGCTTTAAAGTCGCTTCCGTACGCACGGAAA
AAGAAGAGAGAAAATATCATTTCAGAAGCCGACAGAACTCATTGTTCGTTGAATTTTAAA
TTAAAAAAAGTTAATAAAGCCAGAGTGTAAGATGAAGAGAATTTGCATTTCTCAGATTAA
CAGCATGTACAGCAGGAAAGGCAATCCGCTTGGCCTGGGGTGATCATTTAAGAAACCTTT
GCATATTTTATTTAAAACTAGGCCCAGTTTGGCTGGGTAATAAGACAGACAGATAATGAT
TAGAAGGTTGGCCCTCAAGGGCACACAGCTTGGGCCCGAGCAAATACCAAACAATGATCC
AGTGGTCTGACTGCCTGCAGATTACACTAATTACCTGCTGATAGTTTATGAAATGTTTTC
CCAAGGTTTTATTATTGTTGTTGTTGTTTGTTGGCTTTATTACTTTCATTATTATAATTA
AGGCTGCTTACGCa
>NODE_804_length_349_cov_46.902580
CTCTCTCTCTACCTTTATCTCTTACCACATCTCTACAACTTCCCTCCTTCTTCTATCCCT
CCACCTCCCTCTCTCTCTCTTTCCCACTCTCCTCTCTTCTCACCTACTCGTTATTCCAGC
CTTGTTCTCCTGCAGTCTCTCCAGCCTAACTTTCTGACCCACTTCCCCCGTCCTCTCCCT
GGGCCCGTGATCAAAGAGAGGGGGATGAAGACGGAGAGTGAGATGGAGATATCACAGAGA
CGGGAGAGGACGCGGGTGCCCTCCACGCCCAAGGACGAGCCCATCACTTGATCGCCCGTG
GTTACTGTTACCTGTGGTCACCGTCATTCTGGACGTTTTGACAATCATGCCATTGTGAGA
ATCAGCTCTATTCAACACGCACACACACTCAGTCACGCACACACACACACATATACACGC
ACACACGTg
>NODE_805_length_269_cov_44.078068
GTTTAAGGAGATTGCTTCATCGGAAAGTATCACAAAGGCTTTCTCTTCTTTAGAGGTGGT
TTTCTTATCCTGTCTGGCTGCCACCTCCATCCTCCTCCCAGCAGAAATCCCCTCTGTCCC
TGAGGAACCCCAGTAATCCGTGCTGCCGGGGGCAACGGGCTCACTATGCCATCCTTTTAC
ACAAACGCCAGGATCAGTGCTCCACACAAGAATAATTAGAAGATAATGGGGAGTAATGCG
GCCCGATCTGTCCCGATTATCTCCTGGCAGCCACTGGCACAGCGCCATCTGGTGCCTGAT
CTGGGCACAGCAGCTCCACTAATATCTCAAAAGAAGGCAGGCTTAAACt
>NODE_811_length_81_cov_34.679012
ATATTGGAACGGTAGAAGAGTTGAGATAAAACCTTGGTTCTGACCAGCGTAGGTTAATTC
CTGTAATTTCAAAGGTTATAGGGAAATGGTCTGAGAGAATAGGATTATGCTTTGAAATTC
TTAGGTTGGCGACATCAACACCACGAGAAATAACTAACTCT
>NODE_812_length_447_cov_65.684563
ATATGAACACTGTAGTACTCACAATTGTAAGAAAATAACTGTATCTGAAATTGGGAGTTG
CAATGAGATTACGTGGGCTAGATTTTCCTGACCAAACTTTGTTGGTGGCACCCACTTGTT
CACTTGCTATAAGATAAGACAGCCACTAACATAATATTGTCCAAATCAGTTGGAAGTGCA
TAAACAAGCATGACAGTTGGTTTTTGAATTTGAAAACTCTGATTGACAGTGCTCTGTTGG
TTGGATTAGAGACATTCATTTTGTCCTGAACTCAATTATATTTTACAAAGGATGACATCC
CTCAGTTAATTGCAGCCTTTCCACATGAGGGAATTATTTGCACTTCTCAATTCCCTGCCC
ATGTGTATTCTGTTCCGCATGTACAGCTTTCATCTAATATGTGAAATTATTACAAATTGT
GTTTTAAAAACACTCCGGCAGAGTTGGAGGCTGTGTGGTAGTGAGTCAAAGGGAAACTTT
ACTGAAGAGCCAGCATAGGGACCAGGGTGGAGACCCAGAGTCCTGAg
>NODE_814_length_355_cov_51.329578
AGCCCAAAACGAGTCGTGTACGATCAGACCCACTGCCCCGACGGACTGGCAGAGTTCCAG
AATGGATGGCCATGGTGGGGGGGAAAGACGCTCAGATTAGCTTGGGCAGAGGGCATCCCT
GAAGAGAAGACTCAGAGCTCACTCACGCCCAACAGCTGGAGCAGCAGTGCTGGTAGGAGA
GGAAAGAGCATTGGACAGGGACACGTGACTAGGACTAGAGACATTGGTTACATCCTGATT
CTGGCTGGTGGTGGAGGACTGGCGCCTCAGAGCCCCCTGAAAGGAAGTCCCGCTCTTGAA
CGTGTTCACTACATCGATCTGAAAAGGAGGGGAGAACAGAGGGCGCTCAGAGAAGACGAG
GGGCAAAGAGAGCCCGGCTCTTTCACATACAAAACCAAACCGTGCATCAGAACAACAACA
TGGGTAAAGCCAATg
>NODE_816_length_403_cov_65.012405
CTTTGCCTCATCTCTGCCTTTAGCACCAGTGTCATCTCCCACCATAACAGAGTTTCTACC
TATTGACAAATTAAATATTTGATGGTGGTCAATAGTTGATCATACAATAAGCACATTGAT
TTAGGTTTTTGACTGAACATTTTTACTTTTCACTTTCTTTAATGTCCCACTCAAATGGGT
CTACTCTCCCTTCAAATTATTTTCAAAAGCCCTTGAACATTTAAATGCTAATATTATAAG
CTCACAAGCATAATATGATAAGCTGACAAGCTTATTATAAGCTGTGAAGTTTAAAGAGTT
TCTCCCATTAGTTATCAGAGAAAGCATTAAATTGCACCACTGTGCTAGTAGGTACAAAGT
CAAATTCCCGTTTACAGTAACTTGGAAAAGAGATTATTTTGGCTCTGTGTGACAGTGTCA
TAGAGAGACTGTGGTTATCAGCAATGCAAGTTAAGCACAGGTGGTTTGGTTGAGTGTTAT
GAg
>NODE_818_length_315_cov_45.742859
GAGGCGGCGGCATGTGACCGCGTGCGTGCGTGTCGGTGTGCACGCGTGCACGAGCCCAGG
CTGAGCTGTCTGTGACTCCTGTGCTTCATTAAGAAACAAAATATAAGCTTTCCGGTCCAT
TAAGAATGACTTTAGGAGTGAAAGCACATAAGACGGCGACTCACCTCATCAACAATGCAT
TGCAATGAGCGCAGCGGCCTGCCTGGATGGGAGACAGCATTAGCCTACATCCAATGTCTT
TACAGTACAGAGGGAAGGGAAATCATTAATGCAATAAAATGTCCTCAGATTAATCAAACG
CACACAAATTCTTATGAAAATATTGCAGGGTAGAATGTCCTATTACATCTAATGGTATCT
AATCTAATACAGGCAGTTAAGGACTTGGGTATTTt
>NODE_819_length_238_cov_75.584030
TTCTCTTTCTGAGGGGGAAGATGAGAAGATGGGTGAAGTTGTGCTGAGCTGGGGAGGGAG
TAGTGCGCCCTTTCTCCTCCCTGTCCGGGCCCTAAATCCCCATAATCCCCGGCTGTCTGC
CCTCCACACAGGAGATGCAGAGACGCCCGTGTGGATATGTAACACTGTCACGTCCACTTT
GGTCAACTTTATGCTGATTACTCTTCTCTAACTCTCACCGTCTCCACTTCTCCCTCTCGC
TCTGTTTATCGCTATGGTTTTCTCTCTCCCTCCCTTTCCTTCTCTCTCTCCCTCCCTCTC
TTTCTCTCTCTCCCTCTc
>NODE_820_length_385_cov_92.249352
ACTAAATAGAGTGTGAAGTTCACAACTCACAGCAGACTTTATCTTAAATACTTGCTAACA
AATACTTGGAGACAAGGCAGGTATAAAAAAACATATAGGACAATTTACTAATATTACTTG
CTCAGATAATACTGAATATCTCCATAATAGTATCAAAGCCCTAGAAGACAAATTGAAAGT
AAAGATAATTGTGTCTAACAAGCAATCAGAGAAAAGAACTGGATGAGTAGGCCTACAGGC
TGGAACGGGCACTACCTTAATGAGCCGACGCTTTATGAGCTGCTGATCAGCAGAAAGAAA
GCCATGATTGATCTTAGGAAAGACCATCTGAACAGGTGTGAGGTCAAGAGGTCGAAGGTC
AGAGGGGAGACAGGTTCAAGAGGACGTAATTGAATGAAGTCCCAGGGAAAGACAGAAGGA
CGAAATAAAGGCAAAGAAAGATTAGATTGACGTAGTCGCGTCAGa
>NODE_827_length_215_cov_30.972094
GGGTTTGGAAACTAAACGATTGATTTATTTTCCCTTATTCTATTCTAACACATATTCTCT
TAATATAAAATAAGGTATTTGCTTTCAGGAAATTGGACTGAGGAACGAAACAATTGCATA
CATTTTTTCATTATTCAGGAACAAACTTTATTCAGGTCACAGGGACCTTCGGGCCAAACA
AGCTCTGGTCTGGGAGACTTGGGATGACGACGTAGGGGATGGACAATGCACTACTGATTT
CCCTGCATCACCAAGGTTGCCTTGGAGGCGCAGGGAAGCAGAATCTTCTCCCCAa
>NODE_831_length_192_cov_16.390625
AGCCAAGTTGGGATGCACCTTGTTGAATGGCTCCGTTGTATTCCGTGCGTACACAGGTAA
GACTACGCCAAAGAGAAGCACTTATGAACAGTTTACCAATTAATGCTTCTATTTGAAGTC
TTCTGAATGTGCTTTCCGTTTTACATGTACGCAACGGTTCGACTTTTGTAACGCTAAAGG
CAAAAAATAAGACAATGAAAATGGCAAACTATTCTTCGTCAAGATCTGTAATGTTTGTCA
AGTTGCCCGTTTCTACGTGAGGGCAAGTTTAg
>NODE_832_length_336_cov_28.258928
CCCCCCCCCCCCATCAGGCTAGCAAGTCCGCTCGCCATTCACACTGCTCCCAGCTGTTGT
CACTTGAATTTGACCGACTTTTGAAATGCGGCTAAAGCGGGAGTAACTATGACTCTCTTA
AAGTAGCCGCGAACGCGCAATCCATCGCTAACGTCAAAGGGGAAAAGCTAAGCCTATGGG
AAATGTTGGTTTCTGAGAGCGTGTGGCAAGTTGGCCTGGGTCTTTTATCACGGTGATCAT
TTTTTTATACTCTCATGACCACTGTTCTTGGGATTGTTCCTATTGTTTTTAAGGCCAACT
TTTTTTTTATTGTTGATATATAGTTATATTTGATAAATTTGAGTTATCTTTGTTATATTT
GATACAGACCCAAATCACCACACACACACACACACACACACACACACACACACACA
>NODE_834_length_387_cov_136.746765
CTCCCTTTAACCAAGGACCATTTTGTAAACCTGTTAGACTGTCATTAATCTCTAGACTTA
GAAGAACCCTGTGCCACACTATCAGATTCATTCATCCTCTTTCTGTTTCCTCAGGCCACT
GACATTCGTGATGACCAGTGCAGAAACACGCACGCACACACACTCACACTAAGATGGTTT
CACTGCTTTGCTAGTGTAATGTGCTTTGTTGTGTGAAGGTATCAATCAGAGGAGAGCAGA
TTATTAGAGTGTCTGAAAGAGATCAAACAATGTTGCCGTCTGCACCCACACATGGCTGAT
TTAAAGGCAGGCTGATAAACTACTGCAGCTCTCTGTCAGGGGCTACATGACGGCTCACTG
CGCTCTTAGGATAAATTATTGCAGAGGCCCGCGGTAATGTCTCTCCACCTAGCAACCGAT
GGCAGCTGTGGGAGCAGAGCTTTGCCTGCCATAATAGTGTTGTGTCc
>NODE_835_length_225_cov_34.457779
GAATGTTGGCGCGGTTGTGATGTAAGTGACGGCCGGCGCCTTATGAAGACGGAAGGGCGG
TGTTTGTGGAATGAAAATGAAATTGCGGTCTTTGTTTAGTCTGCCATGAAGCGGAGAGGG
GCTTGTGTCCTTCACTCCTCTTTTATTATTTATTACACTCGGTCTTTGAGCAATGACCAG
TACTAATGCATCTCCTTCTGTCCTTCTGCCTCACGGGCTCCCTTTGAAACCAGAGACTGA
GTGAAGGGAAAAGGGTGTGTGTGTGTGGGGGTGTGTGTGTGTGTGTGTGTGTGTGTGGGG
GTGTg
>NODE_836_length_468_cov_63.628204
CTTACTATGGCTAAAAAGATAAACATAAGGTCCTGTTAATGTCACCTAGAAGGAAAACAA
AAAGCTTTAAGATCCACTTTTACACAAAAGCCTCAACTCAAAACATATAAACGTAAACTT
TACTGTAATGTACTATTGAATAGTGGATAATATTGATAAAACTAATAAAGTGTCATGATG
ATAGTGAGTGTGAAATCTCATCGTGGCATACAGACCAATAAAACACTGAACAGTACACAA
ACACGGTCCTCATTGTGGTTATACCTGACCAAAACATACACACTGAGGACTGTGTATCTA
TAACGTTAGCCCTGTACCCAAATCTCTGTAATATTACTATGAGGAAAAAGATAAACACAA
GGTCCTGTTAATGTCCCCTATAAGGAAAAGAAAAAGCTTTAAGATCAACTTTTACACAAA
AGTCTCAACTCAAAACATATACAGGTAAACTTTACTGTAATGTACTATTGAATATTGGAT
GATATTGATGAAACTAATGTAGTGTAATGATGATAGTGAGTGTGAATATCTCATCATGGC
ATACAGAC
>NODE_837_length_364_cov_31.758242
ACGAACGAACGAACGTACGGAGCAATACCTAGCTAGCAAGCTCCTCACGAATCGACGCTC
CTTCTCATCTGCTTTTAGCCACAACGTTAGGACAGCTGCACCGTTCCCGGAGGCGCTGCA
ATACCGAGTCGATGCGCGGAGCGGACGGAGCAAGCCCCTTGCCCGGCTCCTATGTGCAAA
AATCCGTTTAATATGTAGTCCCCCGATGGGGGACGTATCAGATATTAAACTGATAAGAAC
AGATACTACACTTGATCTTAGCCAAAAGGCCGAGAAGCGATAACCCCTTGAAACTGACCG
CTCGCTGACCGCCTCTCTCATTCCCAACGGGGCAGAGCAGGCCATGCTAATAACGGTTAG
CGGCTAGCTAGAGCTGAAGCAAAGCACACGCTGGGGACAGACGGTCGGCCGGTCACACCC
CGCCCGCAAAGAGAGAGAGAGAGA
>NODE_841_length_411_cov_50.133820
GGAAATGGTCTGAGAGAATAGGATTATGCTTTGAAATTCTTAGGTTGGCGACATCAACAC
CACGAGAAATAACTAACTCTAGAGTGTCCGTGGTCCAGTTACATTTTGAATGAAGCCAAT
AGAGTCAAAAATTGATTTAAAGCCAGTCTCAAGAGAATCATTATCCTTATCTACATGTAC
ATTGAAATCACCAACAATGATGACTATCTTCTGTCACAGCTAGATTTGATAGAAAGTCAG
CAAATTCTGAAAGAAAGACCACGTAAGGTCCAGGAGGCCTATAAATAGTGATAAGTATAA
ACGAACCCTTAGAGAGAGTATTTGTTTTAGATATGTTTAGCTTTCTATTTAGTGTTGTGA
AACAAGACACTTTCCAGAGATTGAACGCAATTGTCGAATATCTGGAAAAACTATGCTCTG
GGTTGCTCTGGGTCAGGGCAGGAAGTGCTCCGGGCAGCGATGCCCCAGGATGTTCAGGAT
ATGTAAGGAAT
>NODE_842_length_88_cov_30.068182
TGCAGGTCTGCATTAGCAGAAACATAGAAGAAAAACAAAAAGCTTTAACATTTGTGCAAA
AGACTCAACTCACAGCATATGCACAGAAAAACTTCACTGTAAAGTACAATTGAATAGTGG
ATGATATTGTTAAAACTAATGTAGTGTAATGATAGTGAGTGTGAACAT
>NODE_844_length_192_cov_118.973961
AGATGAGGATTGGGGTGCGGGGCACTGACGACCGGTGTCTGGGGAAGATATATCCGAGTA
CATAGAGCCCTGGTGAGTCGCTATGGAGCCAGAATGTCGCCCCAGAGCTGTGTGCGAGAT
CAGGTCCCTGCAATGGGTTGCAGGGCAATTCCCGCTTAGTCCCTCCATGGTTTGGCTTTT
ATTTTGATTATTTTCATTCGGGCTTTTTTCATACACGTACATCAAGGTGTCCGCCCAGCG
TGGATGCAGGACCAGCGAAGTCGTCATATCAC
>NODE_845_length_184_cov_8.375000
TTCTCCTTCTCTCTCCACATCTTTTTTTGGCCCATCCCTATTTCCCTTCTTGTCCTTTGC
TCCTTCCTGCCTGTCATTTCTTGCGTCTGTCTTTCCTCCTTTTCCATTCGTTTCTCCGTC
AGTACTCTCCATCATTTCTGTTTTCACATCTTTACCGTCGCTCTCTTCCTTTCCTTTACC
CTCCTTCCCTTCATCCCCCTCTTCACTTTCTCCTCCAGGCTGCCTCGCGGTTTTCTCCAT
CTCTTTTTCTCCTTTCCCGTTTAc
>NODE_846_length_81_cov_77.567902
TTGTCACTGCCACGAACCACAACGACAAGTAACGTACTCTTGACAGTGTCTGTCGCTTAA
GGCCATACCACCCTGAACACACCTGATCTCGTCTGATCTCGGAAGCTAAGCACGGTTGGG
CCTGGTTATTATTTGGATGGGAGACCGCCTGGGAATACCAG
>NODE_855_length_346_cov_31.069365
GAAAAGAATAGATATATTGCCTTTGTTTTACGTATTTTTCTTTTAATGATTTTCTTTTTT
TGTTTTGAGTGGCGCCAATGGGAGTTGTTTTTAGTGATTAGGGGCACAATGATTTGTAGT
TAACCTATGTAAAAAATAAAAAAAATGATCACCAAACTTTTGTGACATCATTGTATATAA
TGAAATCTTAATATGGTGCATATTTAAGGAAAGGTTAGCTACATAAAGGGCAAGAGGATT
TCTGGCTATGAATCTTAAGCAGCTATTGATTTTTACACTACACGCCACCTCTTCGCTTGA
ATGATAATTCAGAAATGGCACACCACTTACCCCTGAAACCGATTGTCTGCTAAAACAGAG
ATCCACAAAAACAGCTTAAGCCAATGTGTGTGCACTCTTTAAGGGATGGATGTTCAGTGC
CAGGTt
>NODE_856_length_293_cov_27.754267
CGAGCTGAGCTGCTTTGGAGTCCCCTTTTAAAAGCAAGTTAAAATGCACAGAGATAAAAT
TTGTCATTAAAAACAAGTTCAGGTCCGGCAGGCCTCTCCCTCCCTTGCCTACCTCCCTCT
TTATAGTCTCCCTCCTCACCCTTTCCCACCGAGTTCCCCATAAAAAATAAAAAACCATTC
TATTTAACAGCACTAAAACTCTTTGCGGGGGAATAAAAACCACACCAACAAATAAAACCA
AGGGTAGGATCAAAGCTTTCACAATTAAAATCTTACCCTCCATCGTCAGTTTCCTAAAAC
CCCATAGTGCTAAGGTCTGCCGGACCTTACTTAAAATCCCCTCCCAATTCCTGCTTCCCT
CCCCCGAGTCATc
>NODE_857_length_278_cov_30.118706
CGTACGGGTCAAACACCAGGCGCGTGATGTACTCCTTGGGCATACGAGGCAGCTGGTGAG
AGAAGACGTTCTGCAGGCCCACGAGCCACATCCGGATCTTCTCGTTGGACTTCTGGGACA
GGGAGTTCCCAATGACGTGGAACTCGATGATGCCCCGCCTCTCCTCCAGCCTGGCTGTCT
CATCCCGGGCAGCGTTGGCAGACAGGAGACTGGTCTAGTGGGCCAGAGGAGCATCCTCAC
ATCTTCAGAGCGCTTGACACCAGACATGACATGCCCACCGCACCAAACTAAAGCTAGCGT
TTTGATGATGAAGTATCCTCCACGGGATGTTTTCCCAACACACAAAGAACTAGAAAAc
>NODE_860_length_359_cov_110.543175
TGTGTGTAAAGTGTTTTCTTTCTATGTATGAAACTATGTGTTCTGTACATGCATGCATGG
GTGTTTGTGATTGTGTGTGTGTGTATGTGTGTGTTTGTGTAAGGGGGGGATATTCTTTGT
GGACCATTTGGGCTCACTAAGACATCTGCTCCATCATACGTCAGGGGCATGTGTGACATC
TGGGGAATATACTGTATCCTGCTTTGCAACATTACACACAATTTACTGCTAAAGGTCATT
ATGTACCCGTTAATCCACTTTTAATTGATATTCGCACAAACAGCACAACCTCTGTGAAAC
ATAATGGATCCCTAAGACACAGAGGAAGGTAAATTATTATGTGGCATTACTTCAAATATA
AAAAAAAAGTGTTCTTTGATTCCATATATATGTTTTATCTTATTCTAAATAACGTATTTC
AAATTAGCATGTGCTCTGg
>NODE_861_length_404_cov_96.254951
AAAACATATTTTGGCTAACCTCTTGCATTAGGGAGAAGGCCCAAAATATGTTTTGGAAAA
ATAATCAGCTGCATAACACACGCATGTGCTGTTTACACTGTGGCCGTGTCACTGCTCCCC
GCATCTCCGACAAACAACAGGAGGAAAAACAGGAAATATCTTTTGCATATTATTTTAAGT
AACTGTTCAAATTTCATTTCAGAATGGTAATCCACAAAACAAATATGTAGCGGCATATTT
TAAAAAGGGAGGCTCCGCTTCAATTTCCTATTGTGGCGCATGGCATGTGTTTGCTCTTTG
TGTCTGTTTGAATTGATTTGCACAGCTCGGCAGACAGTGGCTGAATGCTCAGACCAGGAA
TCCATAATTTCATATGATCTGATAGTTCTGCAGTATTAGATTGATTTTTTTTTTCTCCCC
CTCCAATGCCGATGTTAACAAACAAGCTGAGGTACCTGTCTCCACGTATCCAGACGAAAG
CGAg
>NODE_868_length_159_cov_16.477987
TTTTAGCCAGTTCTTTATCGTTCCTTTCTCCGTTTGTCACTGCCACGAACCACAACGACA
AGTAACTAACTCTTGACAGAATCTATCGCTTACGGCCATACCACCCTGAACACGCCCGAT
CTCGTCTGATCTCGGAAGCTAAGCAGGGTTGGGCCTGGATAGTACTTGGATGGGAGACCA
CCTGGGAATACCAGGTGCTGTAAGCTTTTATATTTTAGCCAGTTCTTTATCGTTCCTTT
>NODE_870_length_152_cov_49.809212
AGCTTTTTGTCTTTCTTCCATGTTTCTGCTAATACAGACCCGCACCCTGCTGATGACATC
CAGACCTCAATGTGTATGTTTTGGTCATTTATAACCATAATGAGAGCCGTGTATGTACAC
TGTTGTGTTTTATTGGTCTGTATGCCACAATTAGATGTTCACACTCACTATCATTACACT
ACATTAGTTTTATCAATATCATCCACTAATCAATAGTACATTACAGTAAAGT
>NODE_874_length_218_cov_20.362385
TTTCCTTCTGTCTATCTATGTTTCCTTCTGTCTCTCTGTTTCCTGCTGTCTGTCTTTGTT
TCCTTCGTTCTGTCTTTGTTCCCTGCTATCTGTCTCTGTCTCCTTCTGTTTTTGTTTCCT
GTCTTTGTTTCATTCTGTCTGTCTATGTTTCCTGCTGTCTCTCTTTTTTTCCTTCTGTCT
TTGTTTCCTGCTATCTGTCTTTGTTTCCTTCTGTCTGTCTCTGTTTCCTTCTGTCTGTCT
CTGTTTCCTTCTGTCTTTGTTTCCTTCTGTCTGTCTTTGTTTCCCCCGCTGTCTGTCt
>NODE_875_length_130_cov_34.015385
AGCTTTATAAACCCATGTGTGACTGGGCCTTTGAGCCTGGACACACCCTGAATGTGTCTT
GGTGTTACTGGACTGGGCCTTTCCATGCCTGCCTGCCTGCCTTACAAGGGGGGAGTACAT
GAACTGTATGAGCTTTATAAACCCATGTGTGACTGGGCCTTTGAGCCTGGACACACCCTG
AATGTGTCTTGGTGTTACTGGACTGGGCCT
>NODE_876_length_485_cov_108.039177
CAAAAAGTTTAAGAACAGTCTGAGTGATTTGGATCTATATTTAGATGGCTCTTTAGTTGC
ACAAAATGGTAAAAAACGTAGGTGTCACAATTGACTAAAAATGAATATTTCACGCACAAT
TGATCTCCCCCCTATATTGTATGTAAAGACCATTAGGCTGCCCATTTGTTTGAATGAAAT
TGTACTATACAAATACAGTTTATTATCGTTATATTCTCCATCCGTGAATGTAGATTCTTC
GTAGTATTTGTGTTGCTATTTCAGTTCAGTGCAGTTTGACTAACGTCTTAACCTACTTAG
TGCAATTAATGCTTCATTAGAGAGGCTAACTAACTATTGCTTCTTTCCATAATGATTTGC
AAGAGTGTAGACATTAAAGTACATAATCAATGGTTTCCAATTACTCCCGAAGTGAAACCT
CGACTTCAAATAAATGGGATAATAATATAATAAGAGGCGAGCAGAACTATTTAATTGCAG
TGCAGTTCTTGTCAGCTCCAGATTTTTTCACACTAATGAAGTGTCATACAAAAAAACGTA
CTATTGATTTTTTCACCACACAGCc
>NODE_877_length_312_cov_35.618591
GGCTAAAGGGATAAAACTGTGTGCCACTTTTAATAACGGAAGATTTCCATTGATGACGAT
GCTTAGAAAGGAAGGCTGAAAAAATGCACAGAACAAGGACACTTAAACCTTAAACTGTGA
CAGGCCCTAAAGAAAGAGGCAATAAAGCCCCAGAAAAGACTTGCTTTGTGTGAGTGGGTG
GGTATGGGTGGGCTGCGGTGGGGTGCTTTCACACACGTTTACATATGCATGTGTGTTTCG
TAACCAATGTCACCCAGTTTAAGAATAGCTTCTGCTTCCAAGTAGTGTGCACATTTACTT
CTGAATACATTCCCTGCTGCCTTCTCTAAGATTTGTGTTACTTTGATAGCTGGTGTTATA
TACACAACTGTGTTTTCCACTAGCCATATGTt
>NODE_878_length_206_cov_14.330097
GACGGCATCAATAAGCCGGCATTAATGGCCTGTGCCCTGAACCGCACGGGACCTTTCGAC
GCTCGAGCGTTCTAACGCCCGGTTGCACACAGTGAAAGCCCGCGAGTCGGCGCGCACCTT
ATCGGCCGAGTAACAGCCGACGCGGAGGTCGTCTCATTGGTCGTAGAAATAAAGCGCTTA
TTTAGTGTTAATGACGGTAAAGTTTAACGTGGTAAATAAAAAATAAAGAGGTTGCGTATA
AATAAATAAATGAGACAGTAGCGGGTTGGGAGGGGGGGGGGGGGGG
>NODE_879_length_470_cov_46.444679
GGTTAGTAAACTCACCTCACAGGGCGAAGGGGGCCAGTCATAAAGCCACTGTCGTGTCCG
GAGAAAAATCGCACTTGCTGAAAGATGACAGGTGTTCTGACCTGTGCCTGCAGGCCTTCC
CTGGGCCCTCCTGAGCAAGGTGACCCCGCGCCGACCTGTCTGTGCCAAAGGTTGCAGCCT
TGGGCCAATAAAATGCAAGCATTGTCACAGCCAGTGAGCGAACAGTGAAGGGAACAGCTG
GGAGTTCTGTAGTGACCATGCAAACTGCTGTAGGCTTTGTAAGGTCATTATATGATGATG
AAAATGATTGCAAAATTACACGGGGGTTTAGGACAGGAGTGTGTGGGTGGGCGGGGCCAC
ACATTGGCTTTGATAAATGGACTGTGAAGATGTCCATCTGGTCCTCTCTGCCTCTCTTTC
ACTTCTTTCTTTCTTTGGGATGGTGTGGTCTCTGCTCTGCTTATGTAGGAGACGGTGCCG
GGGGGGGAGTGAAAGATTAACACAGGCTCTCAGCTCACTTCTGTGGAGAAGGAGGAGGAG
GAGACGATGg
>NODE_880_length_444_cov_86.536034
AAAAGCTCACCTGTGACGACCTGTTGGCCATGGTAAAAGCTCACCTGTGACGACCTGTTG
GCCATGGTAAAGTCTCACTTGTGACAATATCCCACGGCTGCCCTTAACCTGTGTGTCCGT
GACGTTTTTACTTCAGCCCTCTCAGTCGTAACGAATAAAAGACGGACTGAATCCCACTCC
CGGAATATTGTCCCTCGCGAGGACCCATCCGTCATGCTTAGAGAGACAATCTTAGGTGGA
GTAGATAAACTAATATTTGTGTATAACCTCAGCCAGAGAATACAAATGATCGGAGGATTT
TTCATCTCCTTATGCATACAGGGAAATATGAAAAATTGCAGTTTAGGAATATTTGCTGGC
TGGGCTGAGCATCGCCCTGGGCCACTGCAGATGCTCTGGAGGGGAGTGAAGAGTGATGAG
AATATTATACCCGTCTTTCTCCTGTCACGGCCCCCACGCCCCCACCACTTCACTGCCACG
CTAATTCAGACGGCCGTTTGAGAGAGCGCCGCTCGGCCGCCCGc
>NODE_881_length_339_cov_38.067848
CTAGACTCGCAGTCACATCCACAGCTTACTCCTCCTCAGAGTTCAGCGGCCATATCGGCT
GAGCCAAGGCCGGCACAGGACTTCCACAGCCCACTACTTGAAGAGAAAGGAGAGAGAGCA
TGAAGCCAACATGTCTTCCTCTCTGCCTCAGCTTGCCTCAGTGCAAGAGGAGCTAGGAAT
GCACTGGCTATAGACTTTTGTCCAAGCTGTAGGTCTTTTTTAGTGAAGCAAGATTAGTTC
ATACAAAACTCAACAATACAGCACTGAAACCCATTGTTGATATTCAACATTTTTCACATA
GCGGAACAGAATAGACAATACGGTAGCTAGGAAACCATGGGCTGGATTACAAGCTGATGA
TATCTCACCCTTTCGCAGGCCTGTAATCCTTTTTCATTGAGCTTCGGACGAAGCAGGCg
>NODE_882_length_218_cov_12.756881
GCACACCGTCCTTTAGTCACAAGGAGAGGGTGATGAGAAAAGGCCTTTCTGTGCTCTCCT
CTAAGGGGAATAACCTTGTTCTACACACCATATTTGTCCAGCCTGGATTCCTTTCATCCC
CCTGCTTTATGTTAGTATCGAAGGCTCTGTCATCCTTCCCTTCTTTCTCCCTTTCTCTAC
CCCTCCCTCCTCCCCTACGTGGCATTACCTCACTGCTCACCCCAGCCTCTCTCTCGCAGC
TAATGCAAGTCTCTTAGCTCTGTTTCCATTAGGGAATTGTGGGACTTGTAGTTCTCag
>NODE_885_length_81_cov_15.888889
GTGTGTGTGTGTGTGTGTGTGTGTGTGTGTGTGTGTGTGTGTGTGTGTGTGTGTGTGTGT
GTGTGTGTGTGTGTGTGTGTCTGTGTGTGTGTGTGTGTGTGTGTGTGTGTGTGTGTGTGT
GTGTGTGTGTGTGTGTGTGTGTGTGTGTGTGTGTGTGTGTG
>NODE_886_length_750_cov_23.185333
TTTAAAGAAAACCGAAACCTTATTATCCCTTAAAACAATTGACCTTGTGAGCAGACTATG
CAGCTTTTCAAGCTTACTCTGACAGGAATGTGAAAAGGACAGCAGCAAAAAGATTTCTGC
ATGTGGCAATTGTCATAGTCTACTGGCTCAGATCAACCACGCCTGGCGACTACTACAGCT
GTAATGACAACCTTAACCATGCACGCAAATGGAAGTCTTTCTTTTCCATCACACCAGTAC
AGAAAGGTTAGCCACCTTTGTGTCACCTCAAAACAGGTGAAAAACGAATTCAGAACATTT
AATCATAATGTTTAATTTCAACAGCTTGACAAAAAGGGGATTTAAATTTGTTTGGGATCC
AATCTCCCTGTCAATACCTGAATCAACCATACCGCCTAAATCCTCATCCTTACCCCTTGC
CTCTATCTGGTCTTCAGCGGATGCTGAAAGAGAGGCAACAATGAACGTGGTTGGCAGCGA
TGAGTATTGCTAGATGTAATAAATGATTGCCCTTAACAAAGCCTACACCATATTTACAAC
TTGTCCGTAGAACGTGTAAAACAAGACCGTAGCAGAGGATGGTTTCGATCCACCGACCTC
TGGGTTATGGGCCCAGCACGCTTCCGCTGCGCCACTCTGCTGCCTTGCACCCCAGATGGG
ACTTGAACCCACAATCCCTGGCTTAGGAGGCCAGTGCCTTATCCATTAGGCCACTGGGGC
TTCTACAGTTTGTTTTGGAGTCAGGATCAAACGAAAGAATAGTTCAGCACAATGCACCCA
AAGGAGTTTCTGAGACAAGCCAAATTCCTTTGTTGGTTTCCATTGTAATa
>NODE_887_length_188_cov_7.984043
GTAAGCGAGAGACGCTGTCAAGAGTACGTTACTTGTCGTTGTGGTTCGTGGCAGTGACAA
ACGGAGAAAGGAACGAGAAAGAACTGGCTAAAATATAAAAGCTTACGGCACCTGGTATTC
CAAGGCAGTCTCCCATCCAAGTACTAACCAGGCCCAACCCTGCTTAACTTCCGAGATCGG
ACGAGATCGGGCGTGTTCAGGGTGGTATGGCCGTAAGCGAGAGACGCTGTCAAGAGTACG
TTACTTGTCGTTGTGGTTCATGGCAGTg
>NODE_890_length_225_cov_24.608889
TAGGGATAACAGCGCAATCTTCTTCCAGAGCCCTTATCGACAAGAAGGTTTACGACCTCG
ATGTTGGATCAGGACATCCTAATGGTGTAGCCGCTATTAAGGGTTCGTTTGTTCAACGAT
TAAAGTCCTACGTGATCTGAGTTCAGACCGGAGTAATCCAGGTCAGTTTCTATCTATGAA
ATGTATTTTCCTAGTACGAAAGGACCGGAAAATGAAGGCCTATACTTTAAGCACGCCTTA
TAATTAACTAATGAAAACAACTAAACTAGATAAGAAAACATGATTTTCTCCCCCCTAAAT
TTAAg
>NODE_891_length_172_cov_18.895350
GTCCTGACCCACGCAGGAAGACCCAGTCTCTGTGTGTGTGTTTGTGTTCGTGCAGGTATC
TTACTGTTGGAGTCCGTGTCATCATTGACACCCTTTGGGGGAGCGTGGCCGGCGTAACCC
ACGGCTGTTCTGTACATTCGATCCGGATTACGTATCCTCTTCAGTCCTGCGTAGAGTGGG
AGCCAGATGAGGAGAGGGGGAGGAAGGAAGGGGGGAATAAAAGAAGTAAATGAAAGACTC
ACAGAACGTAGt
>NODE_892_length_164_cov_13.109756
CTCTCCGTACCCTGACTGCGCCTTGATATCCTGTCCATAAAAATCAAGAACAGGAGTGGA
GACAAGACGCACCCCTGGCGGAGTCCGACACCCACTTTGAACGGGGTTGACTTAATGCCC
AAAAAGCGCACACAGCTCTCGCTCCACGAGTACAACGCCCGGATAGCACGCAAAAGCGTT
TCCGGCACCTCGTACTCCCGCAGCACCTCCCACAAGACACCCCGGGGGACACGGTCGTAC
GCCt
>NODE_894_length_238_cov_33.331932
AAAAGATAAACAAAAAGAAAAAAAACGAAGTAAAAGAGAGGAGAAAGCAAAACAGAGGAA
GAGGGGGAAGGAGGGAGGGAGGGAGACACTTCTCCCCTGCTAAGTTTGAGTCCAATTTCC
AGCAGTAATGTGGAGGGTGTGACAGGGGGGGCAGAGGGCCTGGTAGGACATAATGGCTAC
GGGATTGTAAATATTGGTTTTAGAGAGACACAAATGAAGAGAAGGCCAAGGGAAATTTCC
ATTGAGCGTGCTCCAGCATCATCCAAGGCGCGGGGGAATAGATTTTCCATTCTGGTGTGT
CACAGCAGATTTTCGGAg
>NODE_895_length_555_cov_81.129730
CACCGCTGCCATTTTTTGCAGCTGATTCGTTTGTCTCCCGTCGTGGATCAACGAGAAATG
GCTTCATCCCTTCGCTTTGCTTCTTGACTGCGGGATTCTATCTGCTGAGCATTGGTCTGC
GGTAGCTTTGATTTCCACAACATTGTAGAGAAAAACAGTCTATGTAGCTATGGCAGCGTG
GCACGTGGCTAACCATGGCAGCACAGCGAGTGCAATATCTCCATACACACCGGATCTGGT
TTCAGTTCAAATAGGTCCCATCATCTCCATGACAACAGCAGTAATTGTAACATGGAAATA
TATTAATGTAAAACCATGGCAACGTTCTCCAATTGAATTAAGCGGCACCTGTGCACATAA
CAGAAGAAGATAGCAGACTAAATACAAGCGCACACACACGCACACACACAGACACACATT
GGCTGCTGCTTACCAAACAGCTGTGGTTTCAGGATTTAAAAACCATGTATTTTTATTTTT
TTGTTTTGGGAGGGGAACTGTTTGTTTTCAGATGTGGTTTCCGAACATTTTCCCATCTTT
TTATGGCTTTATGAATCTTGTGGCACAAACCTTGGCTTCTCTACGAGTAGAGATGCAGAC
GTACAAACATGTACGTGTACATCACTGTTAGGGTt
>NODE_896_length_365_cov_57.986301
CGGATGTGGCAAAGAGCCCAGCCAAGATCCCTCACCCACACACACACACACACACACACA
CACACACACACGCACACACACTCCCCAAACCGCAGCGCGGCCAGGGAAAAACTTCAAACA
CCTTTCCTGTGCATTTAGTGTAATGAACAATGCCTTAATTGAGATTGCCTAATTGCCTAA
TTACCCAATTCAAAGATAATTAATATGAACCTAATTAGCATATGTAAATGTCACGTTGCA
TAATTGAGAATCCTTGTTTGGAATTAGATGGCTTTAAAATGAGCCGCGTGGAGATAGGTA
CATAGCAACCATTACTTCTGATGATCCATTAGAAGAGTCAGTCATTCCCAAGGAATCTGC
TTCCTTTCTGATCCTTGACCCAGTTAAAGTCAAATTCCCATCAAATCGGGTCGCTGTTTA
ATTAGAAGCTACTTATTTCCTACGg
>NODE_897_length_81_cov_34.246914
AGTAAACGATCAAACCCTACGGGATGAAAAACTACAATTAAGACAAACAGAGACGGGAAA
GATAAAGAAAAGGCAAAAAAAAAATAAAAGCTTACAGCACCTGGTATTCCCAGGCGGTCT
CCCATCCAAGTACTAACCAGGCCCGACCCTGCTTAGCTTCC
>NODE_898_length_301_cov_16.594685
GGGAAAGAGAGGGAAGAAGGGAAAGAGAGGGAAGAAGGGAAAGAGAGAAAAGAAGGGAAA
GAGAGGGAAGAGAGGAAAGAGAGGGAAAAAGGGAAAGAGAGGGAAGAGGGGAAAGAGAGG
GAAAAAGGAAAGAGGGAAGAAGGGAAAGAGAGGGAAAAAGGAAAGAGGGAAGAAGGGAAA
GAGAGGGAAAAAGGAAAGAGGGAAGAAGGGAAAAAGGGGGAAGAATGGAAAGAGAGAGAA
GAGGGGAAAGAGAGCGAAAAAGGGAAAGAGAGGAAAGAGGGGAAAGAGAGGGAAGAGGGG
AAAGAGAGGGAAAAAGCAAAAGAGAGGGAAGAGGGGAAAGAGGGAAAAAGGAAAGAGAGG
GAAGAAAGAAAAGAGATGGAa
>NODE_899_length_263_cov_41.452473
ACGGTAAGCCCTGTGGACGGGCGGTCAGAAACACAAGGCCCCCCCGTTCCGACTGAGCTG
TACCAGTACCGGCGCTGGTGCTTAGCCTAAGAGCCCCACAGCGGCCACACCCCGGGGGGC
CCACTGACACTAACAGAGTCCCACGGGCCGGTGCCATTCCAGTGAAATCTTCACCCTTTT
TCCTTGGTGGTCTGTAAGAGCTCGGGGCCACCTCTGTCACACATGACGCCCTGAAGCAAA
CAGGGATTCACACTGCTTAGTAACGTCCACCGCCAGGGGAGACGTGACAAGAAATCAAGT
CACCACTTTAGTCTCATCGGCACGTTAAGCTTTAGTTAGTCAc
>NODE_900_length_127_cov_27.425198
GTTAGGATTGCCGTTTGGACATTTTCAACTCCCTGTGCCCTAAATCATGTAAAGAATGAA
AAGAAAAAATAAATCAATTTCTCATTTCTGAGGTCATTCATAGCAAAATCATACCCCAAC
TTGATAGCACTTTCTGGAATGATTTGAAAAGAAAGATGCCAAAGTTAAAGTACAATTCTG
CTTGTTTTACTGTTTGGACATTTTCAA
>NODE_902_length_111_cov_34.981983
AATGATTTGAAAAGAAAGATGCCAAAGTTAAAGTACAATTCTGCTTGTTTTACTGTTTGG
ACATTTTCAACTCCTTGTGCCCTGAATCATGTTAAGGACAAAAATAATTTTAAAATCAGT
TTGTCATTTCTGAGGTCATTCATAGCAAAATCATACCCCAACTTGATAGCACTTTCTGTA
ATGATTTGAAA
>NODE_913_length_220_cov_10.113636
CCGGCGCAATCTGTTCGCTGCCCGGTCCCCGTCTGGGCCCGGCGACACGCTCTCCTGGGC
TTTTGTCCCAGCCCGGCTTCAGCCGTTTGTTATATATGCACCTTCCAGCGAGCCTGAAAA
CCGCCCGTTAATCTCATCAGAGGCCGGAGATCTCCACATATGGAAATCTACATCTGCTCC
CCTTCAAAGGAGAGATTCTCTTGGATTACCCACAGAAGTGCCTCCTCGCCTGGCTGCCAC
CAATCAAGTAGAGAGCTACCCCCCCTGCCCTCCTAACCCCCCCATCTACCCCGTCTTAAt
>NODE_914_length_209_cov_20.889952
ATCTGCCGGCTAATATCACCCCGGTCTCCTCCTACCCTCTCCCCCTCTCCGTCTCTCCTT
CTATCTCTTTTCCCACCCCCACCCCTTTGTGATTTTTTTTCTACCCACAATCAATGGGGC
TTTTAAGATGCCTATCGATTTGCTCCTTGCTCAGCTGCCAGGACGAGACGATGATTGCCG
TACGAGTAATTACTGTTATTATTTATGCATCTGGGCCCGATGGCAGGACTTAACATGGGC
AGAACAAGAGGCCAGAGGCAATCAGCAGAGGTGAGCGCCGGGGGGGGGg
>NODE_915_length_617_cov_19.063210
CTTCTTATTTACATTAGGGGGTCTAACGGGAATCATCCTAGCAAACTCCTCCTTAGATGT
AGTACTTCATGATACATATTATGTAGTAGCCCACTTCCATTACGTATTATCTATAGGAGC
AGTATTTGCTATTATAGGGGGATTTATTCACTGGTTCCCATTATTCACAGGCCTAACCCT
CCACCCTATATGAACCAAAGTTCAATTCGGGATTATATTTGTAGGTGTAAATTTAACATT
TTTTCCCCAACATTTCTTAGGATTAGCAGGAATACCTCGACGATACTCAGACTACCCAGA
TGCCTACACTATTTGAAACTCAATTTCTTCAATTGGCTCACTAATTTCCCTAGTAGCTAT
CATTGTTCTTCTATTTATTTTATGAGAAGCATTCACCTCAAAACAAAAAGCCCCAACTAT
AGAATTAAATACAACAAACGTAGAATGACTTCACGGCTGCCCCCCGCCTTATCACACATT
CGAGGAACCAGCATTTATTGCAATTCAACGAAAGTCGAGAAAAGAAGGGGTCGAACCTCC
ATAAGTAAGTTTCAAACCAACTGCATAGCCGCTCTGCCATTTTCTTTAACATTAAACCCA
CAGCCTAATATCAAGAGATACTAGTAAAGTCATTACAATGCTTTGTCAAAGCTTAATTGT
GGGTTAAAACCCCACGTACCTCCAGCAATCAGCTATa
>NODE_916_length_102_cov_64.500000
TTCTTTTCTCCGCTTCTTCTTAGCATTCGATGCTACGTACACTTTGTATTGCCTCTCGTT
TGCCCATTTTTCATCGTATCCACTATTCCTTTGCAATGTACGTAGGTGGTGGTGTCATGT
CTATGTGTACCAGATTTCGTTTCAATGGCTTTTATGGTTCATGAGTAGATGTCGTTGTAG
TG
>NODE_917_length_253_cov_30.814230
GTGTGGGTTGAGGGGAAGGGAGGGGGGGTGGGGCTGTGTCTCTGTGTGTATATTTTTGCA
GTTATAATCATTTTAATCATATTTAAACACCACTAAAACCACCGGGTCAAAAATGACCCG
AAGACCATTAGTGTATAGCTGTAACCTACCGTTGTCATTGAAAAAAATATAGAGCCGATT
TACCACTTTCCTAAAGCTAAGGGTCACTGTAGGAGATGTCATAAAGTTTCAAGTTGAAAA
AATATTGTTAAGTGGGTTTTCTCTGCTGTTAACCTACTGTCGGGTCATTTTTGACCCCAA
AGACAACATAAGGGTTAAGAGAAACTAGCCTAc
>NODE_918_length_389_cov_16.640102
ATTAAGTTGAAGCCTTTCAAGAGTTTGTATTACTGGATACATTCTGTGCAGCACTTTAAA
TGAAAGTTGTTAGTGACACAATATTTGCTAGAAATATTCCACAGTTCCAATTTACGTCAC
AATAAACAGAAGACCAAACGAGTGTAGCTGGAGTGAAAGCAGTATCATTGATAGTGTTCC
TAACAAGTTTATCACAACTATTTGGAGTACATTAATATAAGCAACACTAGCGCAATCAAA
CAACTCCAAAGTAGTATCCAAAATAAATGTCGTCTTCAGTAACGTCAATGCTCCTTCTTG
AATAGCACCAAGAATCAGTTGCAAAGGAGTTCTTGGAGTACCACACGTTGATAAATTGCT
GGTACGAAATAAAATGTTGGTTTGAGACGTCAGCGTAAACACGTTCATTTTTCCCAACTT
GAACAACGTTCAAAGCGCATTTACGTGTAGCTGGATTAGACTGACACGc
>NODE_921_length_201_cov_33.238808
CCCTTTGTGGTAAAACCCTGACCAGCATCTTTCCACTTTCTGTTCTGGTTACACTGGAGA
TGCCCTTTGACCTTGGTGCCTCCTTATTTTTCCCCACAGGCATTAAGCCCTTCCAGTGTG
ACCGCTGTGGGAAGAAGTTCACCCGGGCGTACTCCCTTAAGATGCACCGGCTGAAACACA
AAGGTAAACGCTGTTTCTGCCGCCAGCTCTGTAGCGCCACTTTCACCTCCTGTGGTGAAT
GTGAGAACTTCACGATGCTGGCCAGCCACATTCTCCGCAAa
>NODE_922_length_181_cov_13.000000
GTGGGTGAGATATTTTTTTGTGGTGGAAACTTAGAAATATCTTCATTTTGCCATTTTCTC
ACGTAACTTCTGTATCCTCTTCTCTCTCTCTCTCCTCTTCTCCCTCTCTCTACCCCTCCC
CTTTTTCTGTCTCGCTCTCTCCCCCTCTCCTTCACTCTCATCCCCTCTTCCTCTTTCTCC
CCCCATATCTCTCTTCTTTACTCCCCCTCTCTTTCCTACACATTCACACAGAGGACACAA
TCTGTAAATGGACCAATTTAg
>NODE_925_length_279_cov_38.709679
CCAGTGCGTTTTTTTATTATTGTTTTTTTTATTTTTTAAATCTCCATTCGATTTAAAGTA
GTTTGACTAACATCTTAACCTACTTAGTGCAATTAGTGCTTCATTAGCTAGGCTAACTTA
GTGCAATTAGTGCTTCATCAGAGCTTCATTAGAGCTTTATCCCGCTCCTTTACAATGATT
ACATTCGAGAGACGAGGACGCCCGAGTGCATAATCAATGAGTTCCAATTACTGCGTGGGA
GCAGTCACAATTTCAAGTAAACCGGATGATAATTTAAAGCTATTACAGACTCCAGGATAG
CAGAACCGTTTAATTGGAAAGCAGCTCCTTCCAAGCATCAAGATTTTTCACACTAatga
>NODE_926_length_81_cov_40.172840
CACACACACACACACACACACACACACACACACACACACACACACACACACACACACACA
CACACACACACACACACACATACACACACACACACACACACACACACACACACACACACA
CACACACACACACACACACACACACACACACACACACACAC
>NODE_929_length_81_cov_11.432098
ATCCGAGATCGGGCGTGTTCAGGGTGGTATGGCCGTAAGCGATAGACTTTGTCAAGAGTG
CGTTACTTGTCGTTGTGGTTTGTGGCAGTGACAAACGGAGAAAGGAACGATAAAGCACTG
GCTAAAATATAAAAGCTTACAGCACCTGGTATGCCCAGGCG
>NODE_930_length_183_cov_14.628415
CAAGTCAACTGCCCACCAGAGTAGGAGAGAGAACAGAGACGGAGAGGGAGAGGGGAGATG
GAGAGAGAGAAAGAGAGGTAGAGAGAGAGAGAAAACGTTTCAGTACAGCATACAGGCCAC
CACCAGAACACACAGGTGAAAGGGTGTTTGTTGGTTCAGGGTTAAGGGTGATGGGACAGA
ATGCACACTAATGACAGAAAATGCTTTTAAAAGTCAAGAGTTGCCAATGAGGGTTAATGT
GAGCTTGTGTTGTAATGAATGAg
>NODE_931_length_224_cov_11.089286
TCCACCGCCCTCAACATTCCGTCCGTGTCAGTCCTTAAAACCCCCTCTTTATCTTTCAGT
CCTAAAAACAACCCCCCCGAACTCATCACCCTCTTAAAGAAATACCTGCTACATTTTTCT
CCCTCCTCCACCTCCCTCTCTCTGCTTCTTAAAATCACCCCTTTACTTTTAAAATCCGCT
AAAACCTTAATTTCCCTCTTGACCCCCTTAATCTCTTCATTAAAATCCAAACCAGCCTCC
GTCTATCTAAAATATCTATTTAATCTTTTTCTTAACCCTCCCATTACCCTCTGTTCTTTT
CTTt
>NODE_932_length_675_cov_100.856293
TTTCTTTAGGGGGACTTAGTAACCTAGGGCCTTTGAGTTTGCCGTTGAGTTTTTCCTACC
CAAAAGGTGTTCCAGGCCTACTGGGACCACTTAAAAGTTTATGCAGAGTGCCGGCCAAGT
AACCCAAAAAAAGCCTTGAAGTATCCTCTCCCTGCCCCCTTCTGCTGAACGTTTCGCTCT
AGCCAGGGGGAGTGGTGTTGGTTTATGAGGGAGAAAAAGGCCCAGCTTTCTGGAAAAGTG
AAATGGGATTAGAGCCTTTGTCAGCTCCACAATAGTGAGGGGAATTAGCAATAGTTGTAG
GCACTTAGAGAGGCTCTCACACAGAAGCTTATCCCAGATTTTGCACAATAATCATTTGAA
TATCAACAGTGTTTTGCAACTACGGCGCTAATGTATAAACTCCACTCTCAGATACACCCC
AATCCCCCTATGGGGACTTCCAATGGTTGCTATGCAAACATTGGGATCTCAAAGTAAAAC
AAAAATAAAGTCGACCACCATCTCAAGTTTCTGATAAAACCTCTCTTTGCATGCCGTCTG
GGTGATTCAATGTTATATCAGGTCTGTAAATGATTATTTCAATCCCTCGTATAGTAGACT
TGATTCCACGTACGTTCCTTTGAAGAGTCCGTAGTTCTAATTTAATGCGCAGATTTTAAA
GCACNNNNNNNNNNTTCAGATACACCCCAATCCCCCTATGGGGACTTCCAATGGTTGCTA
TGCAAACATTGGGATCTCAAAGTAAAACAAAAATa
>NODE_935_length_419_cov_10.293556
GAGCCCGACCGGGCGGCGGTCCCGCGAAGGGGATCCGCAAACGCACCGGAAACGGCCGAC
CTTGCCCGCCGAGTTGAATCCTCCGGGCGGACTGCGCGGACCCCACCCGTTTACCTCTCA
ACGGTTTCACGCCCTCTTGAACTCTCTCTTCAAAGTTCTTTTCAACTTTCCCTTACGGTA
CTTGTCGACTATCGGTCTCGTGCCGGTATTTAGCCTTAGATGGAGTTTACCACCCGCTTT
GGGCTGCATTCCCAAACAACCCGACTCCGAGAAGACCGGACCCCGGCGCGACGGGGGCCG
CTACCGGCCTCACACCGTCCACGGGCTGAGCCTCGATCAGAAGGACTCGGGCCCCCGATC
GACGCCGGGCAAAGCGGTCTTCCGTACGCCACATTTCCCACGCCCGCCAAACGGACGGGG
ATTCGGCGCTGGGCTCCTCCCTCTTCGCTCGCCGCTACTGAGGGAATCCTGGTTAGTTTC
TTTTCCTCCGCTTAGTAAt
>NODE_936_length_213_cov_40.957745
AAACAATAATCGCAGAATGTAGCTATTTGTATAGATAGTAATTATACATCGGAAAATACA
TATGTAGAAGCTATACTAAGGTAAACAGTTGTGTATTAAATCAGTTAAATAATTATGCAT
TGTATATGTTCTATTTATGATGTTTATTGACTTTCAATAGATTTTGAAAACAATCGTATT
TACTTTTGTCTTTTTTTACTCCAATGAATGTCCACTCCAGGTTTTCTTACTCTCCGAGAT
GACCTGTCAAACGGATTACCGCAGAAAGAGATTAATGGGAGAGGCGGGGTGGa
>NODE_937_length_315_cov_22.031746
ACATTTACTTAATGGAGCGAAAGCGCGACAATTTGCACCCCGTCGCTATGTCTATCGTTT
TTTTTTTCCCCCACAAAATTGTAAACACTCTGAACGTTGACTTGATAACACCTGGGAACG
TTCTGGTACGTGGTGACCCACAAATGTTGGATCTCAAAATCCACTCTTCTCCAAGCACAC
GGGGACAAACAGTGAGCGCCAAAAGATGAGTATCCAGATCGTATTGTGATTAATGGTAAA
CCGCAAATTATGGAAACGTTGACCTTCTGCCTCCATTGAATCAAACGGATAACAGGCCAT
TGGTCAGCTGGTGTCAGAGTGCCGCAGCGTTCTGGTTGTTTGCAGTACATATGATAAAGG
GTTTCTGATATATGGATATTATTCATTGTTCTGAc
>NODE_938_length_198_cov_53.070705
AACTTGAACCGTTTGGACGTTTCTCTGTTTTTTCCCCCTTTGCACTGTCTGCGTTATTGC
TTGCGTTCACTTTTCTTTTCACTTTGGGCCTTTGTGTTTTCTCTCTCTCCCTCCCTCCTC
CTCTTCCCCCTCTTCTGGCTGCTGGTGTGGGCATGTTGGCCTGCTGGCAGACATTTGCAT
GCGCGGCCTGTCTAACTTTTATTCAGATTCAAAGAAAAGGATCCGTACGTCCTACCAGAG
TAAGTTGGGTCTCGAAAAGGCGAGGGGGGGTGGGGGAA
>NODE_946_length_622_cov_67.573952
TGGGAAAAGTGGGTCCTAATAAAGAACAGCAGGTCGGGGTTTTGGACACTTCAGTGGATT
TTTTTTAAAGCTGAGAATTTCAAATAAAAGAAGAAGAGCGTCGCCATGGTGACGCAACAT
CTGGTCCTCACTGCTTAAGTGGTTCATTTGCATAATGTATACAGTTTTTTTTAGGATTTT
TTTCCCTATTTTTTATTTTTTACTAAACAGCATTTCCTTTTTTTATAAACCAGAAAAAAA
CTAAATTCTACAGAAAGTCCCAATCTGTCGCCTGGCGACGGAGTTTGACATCAAGCTGTA
CAGCGGTCAAAAACCTACTTACATCTCAGCTTTTAAACTCTTTTACAGGTACAGCCATAA
TCAAGGCACAAAGATCTACAAGTAGATTTTTTTCTTTCAATAAAGTTGTACAAAATAATA
GAACATTTTACAGTCTATACAGGATAGAAGAATCTTGCACAGTAGCTGTACAATAAAACA
AAAAAACAATAATAATAATATATAGGACCAAATCTGTTTCCCCTCTCTTCCAACAGGATC
TAAGCTAAGAGAATTGTTCTGTAGTCAGGGGTCAAAGGTCACAGGTCAACGTGAGTGTCG
TAGGCAGGAAGCAGCGGCAGCACTAAGGTCTGGGGTGAGGAGGGCCCAGAGTCTCATCCG
CCACCCCTACCTCTCCCCTCCTCTCTCCTCTCTCTCCCTCTc
>NODE_947_length_321_cov_36.704048
CAATACGACTATCTGCCTGCAACATTTTCCTGAAATCCTGAACGAAACATATTGTTCCAA
TGGGAAACTGAAAGACGTATTCAAGTTGATTTGACGTGAAGGTCTCCCAAAGAGGGAGAC
AGAACGGTTTGGTGAGAGGGTAATTGGGGCAGAATCCCACCTGGCTCAATTGCACTCTCT
TGTGGTTGTGGTTGTCTTCTGTTTCCCTGAGTGTATCCGACCTGGCAGCTTCTCCCTCTC
TTTGTCCCACAGTTCCGAAGGCAAATTGATTTCGACAGTGTGAGGCCACACAGGCACACA
CACACAGACTCAGCTTCGCTTAAGACACGCCTCCCTGCCCCTCTCCTCTTACTCCTCCTC
TCCAGCACTTAACACCCACAGAGGGAGAAGCTCTTCCTTCt
>NODE_948_length_328_cov_115.143295
GTGCTTGCTGTGTGTTTGTGTGTGTGTGTGGTAAATGAGTGTGCTTGCTGTGTGTATGTT
TGTGTGTGTGTACGTTTGTGAGAGTTTTAAACCCGCCACACTGAGGGAATGGAGTGCATG
GATTGCTCGTGATTATTAACTAGACTGGGATAAGCCCTCTCCTTATTATGCAGATTACTG
AGGCTCCCCGCTCCAGCATAGTGTACAGATGCCAGGCAGCAGCTGCTCTCACAGATGGCG
GCTACACGGATCTATCATTATGCCTCCATTGTCTCCCATCGGATTGTTCGGGGGACGGGA
GAACGGCGGCAGAGAGGAAGCCGACTGCGGCGAGTCAGGGAGGAGAGAGGAGGAGAGAGG
GGGAGAGAGGAGGAGAGAGGAGCGTGGAGCAGACGATTCGGCGGAACc
>NODE_950_length_250_cov_58.236000
GTGAAGGAGAGAGAGGAAGTGACACACAGAGGAGAAGAGCGCAAATATCAGGGACCTCGT
GAGGAAGGAGAAAAAGAGGGGAGACTTGATTACCAAGGAAACGGCGAGAAAATCCCCGTG
AGAGGGAGAGGGAGAGGAGGAAGAGACAGAGTGAGAGGAGAAGAAAGGGAGAGAGAGCAG
GATGAATCCTAGTGCAGAGGCTTTATCCTTCACAGGCGGAGAAGCAACAATCACAAACAC
ATTTTCTCTCGCCGTGGCCCTGAGAGAGATAAAAAAGCTATTTGTATTCTATTCCTATTC
AGCGTCGCTTGGCCTGTTTCTCTGCCTGCA
>NODE_951_length_81_cov_40.666668
TGTGTGTGTGTGTGTGTGTGTGTGTGTGTGTGTGTGTGTGTGTGTGTGTGTGTGTGTGTG
TGTGTGTGTGTGTGTGTGTGCGTGTGTGTGTGTGTGTGTGTGTGTGTGTGTGTGTGTGTG
TGTGTGTGTGTGTGTGTGTGTGTGTGTGTGTGTGTGTGTGT
>NODE_954_length_223_cov_15.417041
GCTTAAGGGTGGGTTCCCGGGACAGCCCGGAGCGCGGTGCGTGCGGCAATGCGCGTGCCC
CGGTCTGGCCCCCCGGGAAAAGGGCGTGACGAGCGGTCAAAGTCTGACACGGTTATCGGA
ATCAAAAAAAAGGTTAGAAACACGGGAGGCACATGGTCGGACGCGGGAGAGACGGGGCAA
GGGCACCCCCAAGGGATTTTTCTTAACTCGCATTTTTCTCCGAGTTATTCAAGTTTTTCA
AAAAATGTCCCCCCTCTGGGAAAAAGCGGAGACCCTCCCGGAGCTCGAAATCGGCCGCGG
CAc
>NODE_955_length_301_cov_21.940199
CCAGTTGAGTTATAGACTGCCTCTCAAGATTCACAGCTCTCAGTGCTGGGAGGTTAATAT
TCTCACATGTCATTAGGTCTGTCGGCTGGGCTGATGGCTCATTGAATCGGACGAGGGGGA
ATGATTTCCTCATGCTGCAGAGGACATGGCACTTCAAAGGGATGGAGCTGAGGTCAGGCA
GCCTCTCCGCTCTGATTAATGGTTTGGGGATCAGCAGAGGTTGCCCGTAAGGTAAGAATG
GGGTAGAAGCTTTTGACAAGCCTTGACTTTTTTTATTAAATATATTTTTTTAAAGCTGAC
TTTGACCCTGGATTGGACCCAAATAAACTTAGTTTCTAACACGGTCTCTCCATGACCTGA
TGGGGACAGAACAGGGAAGTg
>NODE_958_length_241_cov_25.929461
GACGAAATCTTGAGAATCAACGGTTGCACTTGTGTTAATATTCTGGAACAATAGCTCACT
GTATACGATTTTCTCCTGTATTTTCAAAAACTTCAATATGTCTACACATTTGAAATGCGA
TGAAATTGACTGCAGACAGCAAATTTTGCTAATTCAAAGAGAACAAAACAATCCCATAGT
GTGAGGCGAACCTGGCACACCTGGATGAAAACAAAAGTCCTGTTCTCCAGACCACCAACC
ACTTTGTCTGTGCACTCATAATAAGGAACAGCACAAACAGAACACATAGAACACTGCCGA
AACCCGGGATCGAACCAGGGa
>NODE_960_length_120_cov_75.108330
TTTGAAAGTCACCCCACGGCTACAAATTACACTTAATCTTCACCAAACCTTCGCTCCACA
CCTTATTTTAGGGCCTAGAATAAGACGACATCAAAAGTTTAGCCATATCTTTTACAGTTA
TTAAAACGGTAACCCTAGCTTTAACAATAGCTAACCCTAGCTAACCCTAATTTGGGGCTT
AAGGCTGATTTTGAAAGTCA
>NODE_961_length_270_cov_97.155556
TGTGTGTGTGTGTGTGTGTGTGCCTCCGTGTGTATGATTCATTCCGGAGCAGTTTTAGTC
CTCATAAAATATTCATTTTGGTTGTGCAGGGCCCTGTAATTGCCATCTCTCACCCTGAAT
AATTTATACCTTGCACAGACTGACAAAGCTTTGCCATACGGACCTAGATGAATCAGAAAC
AATGATCTTTGCTGCCAGCAGCATTATTGTTTCACAAAATATGGCATTCACGTCATCTTC
GGACGCGCAGACTCCAAATCCAGCTTCTCTTCATTTGTCTCTTTCTCTCTGGTCCACCTC
CCACCAGTCGTTGTCTTAGGTGCTTAAGCATGGCCTCTTAACTCTAAGTg
>NODE_968_length_215_cov_17.474419
GCTCTGTGTATGTGCGCTGGTGATTGAGTGTGTGTTTGTTTGCCTTACTGTGTGTGTGTG
GCACAGCTAAATAACCGCCTGTTTGAGGAACTGGCCATGGACGTGTATGATGAAGTGGAC
CGCAGGGAAAACGATGCTGGTGAGCCTTCATTTCTCTCTCCCTCTTCCTTATTCACTCCC
TCTCCTTCTCTCCCTCTCTCTGCCCCTCTTCCTCCCTTGCTCTCTTTCTCTCTCTCCCTC
TCCGTTTTTTTTCCCTCTACTCTTTCTCCGGACACTTGACCGTACTGACCGTTTt
>NODE_969_length_81_cov_20.123457
CACACACACACACACACACACACACACACACACACACACACACACACACACACACACACA
CACACACACACACACACACAAACACACACACACACACACACACACACACACACACACACA
CACACACACACACACACACACACACACACACACACACACAC
>NODE_972_length_299_cov_18.916388
GAACATCAACCTTCAAGTGCAAATCTTTCTAATTGGATTAACAAAATATATATTTTCCAC
TGAGATTTAAACAGCAGTTTAGGAAAGCAAACTCCTGTCTTTCTAATCTTTCGTGTCATT
CAACAAATTTAAATCTCAGGTTCCGTAACAATTTGGAAGGTGCCATCTCTCAGAACACAA
GTACAGAGAATAATGAAATACCAAAAAAAGAAATAAAATCATTTAATACTAATATTCAAG
CCGGTAACTTGTTTCTCAATGACCGTACTTTTGGGGACAGCTTTAGCTCCTCTAGCTCCA
GAAACAATTTCTGAAAAATCTCAAAAGTGTATTTTAGCTGTGCTGGATACGCTAAATTCA
AGGTGTAGATCAATCCCAc
>NODE_977_length_137_cov_32.759125
GGGGCTTAAGGCTGATTTTGAAAGTCACCCCACGGCTACAAATTCAACTTAATCCTTACC
AAACCTTCGCTCCACACCTTGTTTTAGGGCCTAGAATAAGAAGAAATCAAAAGTTTGGCC
ATATCTTTAACGGTTTCTCAAACCCTAACCCTAGCTTTAACAATAGCTAACCCTAGCTAA
CCCTAATTTGGGGCTTAAGGCTGATTTTGAAAGTCAC
>NODE_978_length_252_cov_17.880953
AAGATTCCCTGTGCCGTCCATGCCGCTAAACTTCTTGTAGGTCTCCTCGATTGGGCTCAA
AATATCTGTCACTGAGAAAGGCGTTGTATGCTTTGGGCTCAACGACATGGTTCAGAAAGC
AGGTAGATTTGTTGAGCGGATCAACCGTGTTGTTTTGTCAGCTCTCTCCTTGCGGATGGC
TACGTAACAGAGTGCTTGTAGTGTGCCTGAGATCCGATTGATCGCCTTGGAGAAGGAGGC
GAGCCCAGGGCGCTCTTATCTCGGGTTTATTGTAGCCAGGCGCCAGGTTTACGACAAACG
TGGGGGGCGGAGCGTGATCCTAAACGAGAAAa
>NODE_979_length_344_cov_48.877907
AAAATCTCGATCCAATATCTGCTCATCTAAGATAGCAAACCTCTTGACATAACGGATTAC
AGCTAGCCTTGATTTAGCGTGAGAGGCATTTAGTCAGGTAAGCATCAGTGAGTAACTTTA
TTAACCTAATACATCTTGCATTGTAAAAACTACACTCTGTAACGCGGCACTCGTAAGTCC
TTTAGCATGCTTTATTAGGCACCCTTGAGGTGACCATTATCTATCAGCCTGTTCTGTGGG
CTGTAGGCTGTGCCCTGGATTTCACTACATAAAAATAAATATATAAATCAAACCTAATCT
ATTTTTCTCCACCTAGACAAACCTTGATGCTGATTAATGGCAGTTAAACTTACAAGCACT
CCGTCAGTGAGATTACACAGGGCATGGTAATGTATTGGAGTCATTAAATACGCATCATTc
tttt
>NODE_980_length_482_cov_95.313278
CTTTCCGCCCCACCTCCACTTTCTGAGCTTAGATCAGGTAAAAGGCAGAACTGTCACAAG
TTCTACAGAAAAAATCCATTGCTTTACACAGTTTAATTACAAAAAAATATCGGCGCCATT
TCATGTTAAGATTATTCACGGTGGGAGGCCTATGTAATTTGCACTGGAGGGTTTATCGTG
TAATATAATATAATAGAACAGGCTTTCGGTATTAGATTTCCGATTTTAGCCTCCTTGACA
TTTCAAGCTGCATGAACTAATACATCTGTTATTTGTTGATCATTTGATTATTAACACACT
TCACAAACCAAATCAGCTGCCCTGCTGGAGACTGAGGGGATGCAGCCGAAATACAGGCTG
ACACACAAAGGCGGCAAACTGGAAATAGACAGCATTTATTTCCCCCCCACGACTACACGG
CGCTGAACACGCTCTTCGACAGTCTTTCAGAACACGAAACTCGTCATTTGGACTTGTTTC
AAATGTAACGGCTTTTTTTGTAGTTGTTGACCGCAATCGACCACCTTCTTGTCCTCTTTG
AATAGTTGAGACAGATCCCTGg
>NODE_983_length_81_cov_16.358025
CCTTCGCTCCACACCTTATTTTAGGGCCTAGAATAAGAAGACATCAAAAGTTTAGCCATA
TCTTTAACAGTTTTTAAAACGCTAACCCTAGCTGTAACAATAGCTAACCCTAGCTAACCC
TAATATGGGGCTTAAGCCTGATTTTGAAAGTCACCCCACAG
>NODE_987_length_168_cov_102.910713
CCTCCCCCCCACCGAATGTGGTGAGCACCCCTTCCCAATTTTTTCCCTCCAAAAACTAAA
CCAAAGATAGCTGTGTGTGCTGATGTGGGCCTCCCTGGGCTGTGTGGGGCCCCCTCAGGG
CTGTGTGGTTCAGATATTAAAGAGGGCTGTTTTTTCTTTTTTCCAGCAAAGATGTCTCGA
AAGTTAAGCTTGCCTACTGAGCTAAAGCCCGACCTGGGTAAGCCTCCACTCCGTGCCTGA
AAGAACAC
>NODE_988_length_446_cov_50.226456
CTAAGAGGTGGCTCTCTACCCAGGCTATACAACAGTGTTTCCAGCCACATATGCATGAAC
ACATGTGTACGCACGCAGAAACACGTGTGTGTTCACACACATGCAGAGACACGTACACAG
AAGCTGATGGATATACCCGTAAAAAAAAGCGTATCATCAAGCACGCATCGACAAAAACTA
AAACACATTCAAAAGTCTGCACCGAGAAACAGTCAAACAGATACACAAATGTATATACAC
ACCCCACTCTAACTTCTATGCTTTTCTTTCTGGCTCTTTCTCTTTCAAAAACGCCAGTTA
ATTACACCCTACTGCTGCAGGCCGCTTCAAGCCACTACTAATTTAGAGCTCCATTCCAGT
AAACGGTTCCATGTGTGCCTCCAGAGCAGGGGCCACGTCTCAACAGAGAGCAGCGCATAG
GCACCAGCGCCACACTGCCAGTGCGTCCTTCACCACACCCGTTTGTCTATTCTTCATCCC
CGCTCAACTGCTCTTCCTCTCCCCTTTCTTAAGTCCTCAGATTGCc
>NODE_989_length_572_cov_52.961540
CTGGAAACTAAATCAACGTTGTAGCAGCTGATGTGCGCACGGGCTTTTTGTCGTTAATAA
ACCTTCGTCGTTGTTGTTGCTTTTCTTCCAAAACTCCCACAACTCATCTCTAAGAAGTTG
GAAGTTCTTTTCTGAATCTAACAAGAGTCGTGAATCGGCGCGGGTGGTAATGTAACTCTG
TATCGTGAACTAACCAAGTCGAAAAGAGATCCACAATCCAATCCGTTTCTGAGAAAAAGA
GAAATGACGTTATTTGAAAATGTGCCCAAAATCCTTAATGAATAACTTAGCAAAAGGGGA
AAGCAAATGCTGCTCCAGCTGTTTCCTGTTGAAAATGTCTGTGTAATGTAGATAAATGTG
AGGGATTTTCTCTTCAAATCCGTCTCCTGTTCGCTAAATCTCACTTCTCCAAAAGGAGCC
TGCGCAATGGAACGAAGTGGGAATATTGAGATGTGACATTGCCCGCATCTCATCCGCTTT
CTCGCCGTTTTTAATGACTTCAAACAAGTTCATTTTTGCTTGGCTTTGTCGTGCGGAGAC
CCGTGGGGATGTCTAGCGGTCATTTCTTTCAGTGGCATTTATGTGATGTCTTTAAGGTAA
CTTAACTAAATTCATTTGACACTAGATATCTAGATATTCTCCTTATTCAATt
>NODE_992_length_320_cov_28.443750
GCCTATATTGTACATGGGATAAGTATGCTCAAACAGTAAACTACTCTGACGGTCCATAAA
ACGTTTCATAGGTGATCCCTAAATACGTCCAGGTAACGGTGTCTAGACAAAAATGACGAG
AAAAAGTTATCAACAATTATTTGATTTCAATTTTCAGGCCCATCTTATCGAGGTCATAAT
ACCAACTTTATTTTCAGTGGTGCATAAATTAATTACACGCATTTAATAACCAAAATATCA
TTATATTCCCCCCTTAATATCATAAACGTTTTACGCCAGGGAAGCACTTAATAGAGCAGG
GGGCCGTAACAGGCTATTATCCTTGTGTAATGCTATTAGAGAACCAATTATACGCCATTA
TACTTGCTTTTTTTGCAGTTTATGTGATTTCATCCAATcc
>NODE_993_length_220_cov_20.595455
GATCCCGCTACCTCTCGCATGCTAAGCGAGCGCTCTCCCATGTGAGCTAATTCCCCTCAT
GAGCGTGCACCCACTTGCAGACACACACCATTTCATCAACTAAGTAATTGCATTAAGCAC
GTCGACATACGCCACAAGTCATAGCATGCGAGATCTCTATTTGTTGCACTGTGCAACATT
GTTACATGTGAAAAGAACTTGTGCCTCCCTTTATTTATTGGAGCCGATAGTCAAAGGAAA
CAGATTTGCACATGCACACGCACGCACGCGCGCACGCACACACACACACACACACACACA
>NODE_994_length_461_cov_66.492409
TCGCTCACTGTTTGTTTAAAACTCCCAGGAATCCCATTAAAGCCCTGATTCCACTCATTT
AGGACTTCCACAGAGACACAAAGACGAGCCCTGGGAAGCGGCACGTTGCAAGGGACACCA
ATTATGCCCGCGAGGACACAGGCCAGCTTGTTCGTGCTCAGGGAACATGTCAACTCGTTG
GATGACCCTCTTCGTCAAGCCCATTCACCGGAGAGCACCCAGAGGCATCTTAATTGGTGT
TGGGCAAACAGATTTTGTCACAAAGTTGCAAAGGAAGCTAAGTAGCTGAATGTTCACATT
GTCCAACCCCTGACCTGGGGTTCGGGGTCATTCTGAGACATCATTATGCTCCATTACTTT
GATTAATTGTCTCTGACTCCCTTCTATGGCAGCGGGAAATTCAGGACAGCAATTAAAAGC
AATATTCTGGCAATAACCATCGGAGTAAATAAAAAGTGAGCCCTTTTCTTTCTGTACAAT
GATATGATAGTGACGAGGGGTAAGACTTGGCAGACAGAAACCTGCTAGGGTCTTTGGGGG
c
>NODE_997_length_450_cov_26.313334
CATTTAAGGCCGTGCATCCTCTTCCTTAAAAGAACTACTTTCCCCCTACCAGCCTTCTCG
GTTGCTTCGTTCCCAAGATGAAGGCTACCTTGTAGTTCCTAGAGTGCTTAAGTCTACTGT
TTGCAGTAGAGCCTTTGCTTATATGCTGACTATTCCTAAATTGTGGAATAGTTTCCAAAA
CATGTTAGGGAATCAGACACAGTCTCAATGTTTAAGACTAGGTTAAAAACCCATCTCTTT
AGTCTTGCATTTCCTAACACAGTCTAGGTTCAGAATTGGTGGATAACTGAACACTAATAA
TGTAATTTATCCAGAGGATGTTAAAGGAGCGATGCATATTCAAAAAGTGAAATTGCATTG
ATTGTATTGCATGTCATAGAGCTCGCCTATGACCTGGTACCTCTTACTGTCCTAGTAGTT
ATGCTGCTATAGATTACTTCCTGTCGGGGTCTCATGTTGCATCTATACCACACACCAATC
CTCTATCACACAACTGCAGCACTGGATGTTTCTCTCACTGTTTGTTATTC
>NODE_998_length_197_cov_18.908630
CGCGCACACAAACACACGCTGACAGCCACAGCTGAATCGATTTGCCTTGCTCCTTAATGC
CTGTGTGGAGACTCGAGTGTGGGCTCCTGTTTGCCCCACCATGGAGACAGGCCTCGCTCC
AATGAATGTATTTTTACTTCTTGCAGGAGAATGTCGGATAGGAAAGTAAATAATTAAAGG
AAAGCGAGCCTTTTTGACTACGCCCGTCATGGCACTGCTGGTAAGCTCTACTATACTGTT
CGTTGTGACTTCATTCTCCCCTCCCTCCCACTCcccc
>NODE_999_length_122_cov_25.131147
GACGAGATCGGGCGTGTTCAGGGTGGTATGGCCGTAAGCGATAGACTCTGTCAAGAGTTA
GTTACTTGTCGTTGTGGTTCATGGCAGTGACAAACGGAGAAAGGAACGATAAAGAACTGG
CTAAATATAAAAGCTTACAGCACCTGGTATTCCCAGGCGGTCTCCCATCCAAGTACTAAC
CTGGCCCAACCCTGCTTAGCTT
>NODE_1000_length_309_cov_38.922329
GAGGCAAAAACAAAACAAGCAGAGCAAAAATGGGTATGGTGGTTTGTCAGTTGATGCTAA
ACAACAGTAACTTGGGGGGGGTTTCAATTTGTCTGTTGATACTAAACTACAATGTATTTT
AACTGGTATGGTGGTTTGTCAGTTGATGCTAAGCCCTTTAATTTAAATGTTGTGGTGTTT
TATGAAGTAATGCTAAGCCACACACATTGAAGTTGGATAAAATGGACTCCTCCCAGAATG
CTGCACTCTTCTCACCCCCTACAATGGCTAGATTACAGAGGCCAGCCAAAGCACTGAGCA
CGATCATGCCTTCTTGTAGCGTTTTCTCTCACCTCTCCCCACAGGCCGTGGACACCCTTT
TGGCCTGCCGCAAGGCCCACTTCATATAg
>NODE_1001_length_474_cov_55.831223
GCAACAAAACAGAGTTCATAGCTGTGTAATAATGATGGAGCTTAGATTTTAAAAAGAAAT
CTATGGTTTGCCTGTCAAATGACAAATGTTTGTCTATGATGTCTACATGGGGAGAAATAC
AGTACTTTGTGTTGTTTTACTTCAACTGATAGATTGTGGGTGAAAACAGGACCCTCTGTG
CAGGATAAAATGCATTTATGGCCCTTTGTGAACCACCTCATTATGTGTGGGACCAATTCA
TTAAGTAATTGGTCTCCAGTTGTTTACATGAGTATTAAGGCCTTCTATTCAGCTGCCTTT
GAGAGATGTATTGTCCAAATGTTTCATGCTATGAATACAGAATGAGATCTGGAGGGTGAA
TCCTTATTGGCCAAACAGTGCACTTGGTTGAATAGCAGGGCAAGGCATTGGGTGCTGCAC
TGCATAGCAATGACTCTGGTCTTAACACGCCTTGCAGATTAAATGTATGTAGCCTGTACG
AAGACATACTCTTAGAACATTTATATGCGGTCATTTTCCCATTTGCCGTGGAAGATGAGG
TCTGAATTGATGCt
>NODE_1002_length_187_cov_33.978611
CGTTCGTTCGTTCGTGTGCGTACAAGAAGTAGTCAAACAATAAGAAGTGTAACTGAGCGA
GCGAATGAAGTAAAGAAACGAACGAAGTAAAGACACGAACGAATCGTCGATTTATTTATT
TATTTATCTACCTACCTACCTATTCAATGAATCAACGAACGAATGAGCTAGCGAGCAAGC
TAATAGATATCTATCTATCTATCTATCTATCTATCTATCTATCTATCTATCTATCTATCT
ATCTATCTATCTATCTATCTATCTATC
>NODE_1005_length_495_cov_55.644444
GCCCTTGCCAGCTCCTGGCCCCAGCTGTGCCGCCTCTCCGTCCACTTCAAGGAGCTCCTC
AATCACCTGCTCGAATGTGTCCGTGAGGGAGGGTAGCCCCCCACTTTGTGGAGTCCCATG
GCCCCGCCCGCCTGTTGCTGCAGCGCCCAGGTAGCCCTCCACTCGATGGCCCCGCACGCC
CGGGGTGTCTCTCATGGGCGCGGCTCTCATGCAACTGAAGTATGAAATAACCATAGTAAG
GAACAGGATGGTCATCACTCTTCTAACCTGGTGGAACTGGACAGAGAAAAAGAGAGGGAT
GGAACAAGAAAGAAAGGAATTAAAACTTATGCTGAGCAAGTTTGATTGGATTAGGTTTTT
GAGTTTGGCTATAAATTGTAATTTCTAATTGTTTTTTGCGTGGCAGATGTTTCCATAACA
AATAAACAGCCATGTTTTCTAATACGGCTGGATATTTTATTTATCGAAACAATTCAGGCG
AAGTGCTCCGTTCAAGGACACCACAGCAGTAACCTTCTGCTTACTGGTTACACAACCTCC
ATGTATTAATGCTTTCAACAGTTTAATGTTACTGc
>NODE_1006_length_162_cov_11.456790
GCGTCGTCGAGGCGGACTGTATTTTAAACGTGGTCTCGTTTCCAGTTGCCTCGAGCAGCA
CTTTCATTGGAGGAGAGGCCTTGTTGAGGACGAGTGGACTCTGGAACGTGATGCTGAGCT
GCAGGGAGGTGAGAAACCCTCTTGGCCGAGCGCTTCCAGCCACGGAGGCTAGAGCCAGCT
CTACAAACAGAGCACCAGGAGCAATAGCCACTTCGTTGTGCTTGTGCTCCCAGAGGAAAG
Tt
>NODE_1008_length_172_cov_20.116280
AGATTAAGAGTCTCATGCTCTACCGACTGAGCTAGCCGGGCTGTCGTAAGCGTTTTGTGC
ACAGATTCTATACACACACTTCAAAACTACGCCCCAAGCAATGCAGTCGTAAAAAGTGTA
TTTGCAAGCGGAAAAAATCCTCTTATTCCTGCAATGCATGAGTCTCTGTGGCGCAAACGG
TTAGCGCGTTCGGCTGTTAACCGAAAGGTTGGTGGTTCAAGCCCACCCAGGGACGATCCT
GGTCTTTTTTTT
>NODE_1009_length_358_cov_75.815643
CACGTTGGGGGTCACTCATTTCAAAGATCCTTTGCAATCAATAACACAATAGAGCCCCTC
ATTCTACGCTGCTACATCGTAAAAGTGTTCCTTTTGGTACATTCTCGTCCTTAAAAGGGT
CTTAATCCTTCTCCTTTTAGCCAAGTCTATGGCAAATTCCACGGGGACATCCCATCCGCT
GCGAGAGCTGGAGCGACCCACTCAGAAAGCAGCGTGCCAGGCTTTGAGCCTTTCTTCTGC
TGCCCCTCTCTTGAGAACATTCAATCGTACGTTTCATCCCCTTCACCACAGGGGGAAGCC
CCTTAACGATGACAGAGAAAGGGACATTCCTCCACCGTCCTATGACACCGTTCTGCTGTC
AAGCGGTCGTCTCGGTGGACAGAGAATCAAACATGGCTTCCTGCAGGTGGACTGGCCGTG
AAGGTCACGGCCgagccc
>NODE_1010_length_256_cov_39.695312
GGTGGCGAAGAGACACACGCTCTGGATGGAGAGGCCTGGTTGGCATGGAGACGAAGGACC
TCTTGCCTGAGCTGCTCATTTTCTGAGGCGAGCTCCTGACGCTCCCTCCGTGTGCCTGTC
AGCTCCTTGGTGATGGAGTCCAGCCTCTGGCGCAGCTGGCGCACCTCGTCACGCGCCCGG
TTCCGCTCCGAACGCACCTTGCTCCACTTCTCCCTCCAGTTGGCTGTGCAGTCGGACCAC
CAGCGCATGGTCTTCTCCATTTGGGCGGCACGCGCCCTGGCCTCCTCCAGCTCCCGCAGG
CGTAGCTCCTCCCTACTCTCCCAGTCACCGCCGGCc
>NODE_1011_length_239_cov_16.966528
TCGTTCGTTTATTTATCTGTTTCTTTGTATAACTACAGAAAATAATACTTCCAAATGTGA
TTCGTTTGATAGGTACACTAGGATTCCAACAGCTCGCCGTCGACATGCTTCACCGTCACT
AAAACAATGACAATGCTAAGCTACAATATGTTTGCTTATTAGAATTGTCTGGATTTCAGT
CAACAATATGAAAGCAGTTCAGGCCGCTAGTCCTGCCATGTATAAGCACACTATCTATGT
GTGTGTGTGTGTGTGTGTGTGCCTCCGTGTGTATGATTCATTCCGGAGCAGTTTTAGTCC
TCATAAAATATTCATTTTG
>NODE_1013_length_235_cov_36.157448
CAGCCAACATCACCTTCCCACCTCTGTGTTCACCGAGGGGGATCAAGGAGGAGGGGGAGT
TGTGTTACACCCCTGTTTATCTGTTCCTGACCTCTAGCTAGCAATTGTGCACTTGATAAG
AGGAGGGCTCGCCTCATAATGTGCACGGCAGCTGATATCAGCCCTGTATCCTTGGGAAAT
TGATTACTCAGGCCTGGGGAGCGTGCACAATATAATAAATAGAGATGACACAAAGGGCCC
ACATGGAGGCCCAGGCTGATGGGCCACGCCGCCTCAGCAATTACCTGCTGCCCACTTAAA
CCAGGGGTCAGCGGg
>NODE_1014_length_228_cov_24.969297
GACCCCTCATGAATATTAAACAGCTCCTCTCCACCCTATTAAAGATGCGTGTGGCGTTGT
GGTTGTTGATCAAGTTTAGGACGCCCATGCAAATTGGCCTGTCTTCCCCTGTCAAGCGGA
AGATGAATAATGTAGTTGTGTTGTATATTCAGGGGCAGACCATTGGCAGTCAATTAACAG
GTTTGATTGGTGTGTGAACGTGTTCTTTTGAACTGTTAATTTTATGTTAATAGTATTCCC
CTGTTTTTTTCCCCCTCCCAGCTCATAGGTGGAGTGCAGAGCTCCATGCCCCCCCTCCCA
TACGCTGa
>NODE_1015_length_83_cov_24.421686
CAGGCTTGTAGAAAACAGGAAAGCAAGTGGCGCCCGAGCAACCTGGAGGTGTTTCATCTT
TCCAGGAAAGAGAGTATACATGAATACAAGTTAGCCCTTTCTGCAGCTAGATCAATTACT
ACTCTACTCTTATTGAGGATAATAAAAGTAATCCAAGGTTTCT
>NODE_1016_length_323_cov_37.219814
AATCTCTCTCTCTCTCTCTGTCACCTGCGCTCTTCCTCTGTCGCGTCAGGCTTTTCCAGC
CTTCTTGTCCCCTCTCGTTGCTCGCAGTCGCTGTCTCTTCTTTTCGTTGCCCTCCTCCCG
AATCCCTGTCCTCTCTCGGATGTAAGGACGCACAGAATACTGCATTCGATGAAGGTGAGT
GAAGCCGACCGCAGCTTCTCTCGCCACCGCTTGCCTCTCTCTCCCTCCTATGTGCCTCTG
TCATGACACCGTTATTAGGTCATCTTGAACCTTGTGAGGACACGCGTGAGCGTGAGAGAG
CGTGTGTGGTGCGGGTGGTTTGTATTAATGCGGGTGTAAGTGCTTGCGGCGTGTCTCTTT
TATTCGTGTTCGTTTGTGTGTTTGctgcaggtaatacgtctgc
>NODE_1017_length_210_cov_19.442858
CTCGTGCACGCTGGAGCCCTTTTGGTGACCCGCTGACAGGAGGCTTTCTCCCCAAGCGGG
ACCCAAAGTATGAGAGTGTGGCCTCACGTTTCTGTGCCTCGTCCCTCTCTTTCTCAGCAG
CGTCTCTCGGGGGTTTGAAGTTCCTCTCCTCCATCTCCTTCACCATGCGCTCAGCGTCCT
CCAGCATCTTGGCCAGCTCCCCAGATGGGACGTTTGCACCACTCCAGTTTGCGTCGTTCA
GCTGCTTAAGGAGGTCTGGAAGAATTAGGGCGGACGAGGGAGGGAGAGGg
>NODE_1021_length_103_cov_42.553398
TCTGTATGCCCGGATGAGTTTGCACACTCACTATCATCAGTACACTATATTAGTTTCATC
AATATCATCCACTATTCAATTGTACTTTACAGTAAAGTTTACTTGTGGATATGCTTTGAG
TTGAGTCTTTTGCACAAATGTTAAAGCTTTTTGTTTTTCTTCTATGTTTCTGCTAATACA
GAC
>NODE_1029_length_130_cov_21.815384
GTTCCCAACGCCATAACCAAGGAAGGGAAACTCCAAATCACACAGACATTGGTATACTAT
CTACTATAGGCACCCCAAGTCAGCACAGCAGGTTTCACACCTCTCCTATATTCAATGTCT
TTTTATCAGCGGGGGAACGGATTTAGACAGCTGAATCTACTGTGGAATTCTGTTCCCAAC
GCCATAACCAAGGAAGGGAAACTCCAAATc
>NODE_1030_length_414_cov_38.260868
AACAGTTGAATTGGAGACATTTGCAAGAACTCTGCTAATGAGCACTCCAATTTTGATAAC
ACAAATTATAATGATTACAGTTGTATCAAAATTACTCACTAGAAAAATAGTATTACTAGT
GATACTTCTACTAATAATAACAATACCAAGAAAAAAATAACATGTTTTTATTCAACCTTA
AGAGGTATTTCATTTGACATCGCAGAGTAGGCCACTTGCAAAAGGGAAAAAAACATCTTT
ATCAAATCCCTATTCTATGGCTTTCAATAAACCGAGCCTATTACCTCACAGCTGCTTTTG
TTGGCCCTATACAAGAGAGAACAAAATGGTTATTCAGGAGAAGGCTTTAGATTTTTATTG
TGGGTAGTATTCACAAAGAGCAGTGTTATTGTATTAAAAAGAACCATCTGTACCAGAAAC
AATGGCTTCAAATTATCATTGAATATCCACTGAAAAAATATAAAGCTTTTCCTTCTCATT
TTGTTCGGCGTGGa
>NODE_1031_length_88_cov_14.750000
ATCTCGGAAGCTAAGCAGGGTTGGGCCTGGTTAGTACTTGGATGGGAGACTGCCTGGGAA
TACCAGGTGCTGTAAGCTTTATATTTTTGCCAGTGCTTTATCGTTCCTTTCTCTGTTTGT
CACTGCCACGAACCACAACGACAAGTAACGCACTCTTGACAAAGTCTa
>NODE_1032_length_276_cov_58.402172
TAATTATCCTTCTCCTCTCTTTGTGCAACTTGGCTAGTTTCTTGTTCGGTGCGGCAAGAC
CGCTCCGAACTTTCCTGTACCTATCCGCCATTTACCCCTCCGTTTATCTCTGCTTGGGTG
CTCATTCCCTCTGCTCCGGCTGGGTGAATGATACATGGGCCTGCCAGATGAACGGTGCAG
CTGGATCCGTCCTTGGTCGTCCCAGCGGCCTGGCCGCCGCTGTCATTCACCATTGCCCAA
ATTATCTCTGTATCGACTGCAGAACCTTCAGTGACAGCGCAGTAATAGCTAATTACCCAA
GATGCCTTGGGTACTTTTGAACCCCGGAGGTTATCTCACGTGGTgggggggggctg
>NODE_1033_length_380_cov_74.786842
GGGCAAAGACTAGGCTACTATGAAACTCTGCCAAAATTAGACAATCACGCACACATATGC
ACATGCACGCGCGCACACGCACGCACTCAGACACACACGCCACACGCACACACATACAAA
CACACACACACGCGAGAGCTCGCGACCTGGGTGGTCTCTACTTTGGTGAGCTGTTGCTAA
GCAGCTAATAATAGTCGTGTTTGCTGAGTAATTTTTGCCCTTCTGGAACCAATCAGAAAC
GAGAGACTGCGGCCATCTGACAACCCTGGAGGCGGGCTTTCGATTCTCTTTCGCATTGAC
CCCTCCTCCTCCTCCTCCAAATGGAGAGAGTTCTTTTTTCTCATCTATTGAATCTCAGAG
ATCGGCCGTGTCGTATCACACGGCCTTAGAAAAGACCACATAGCTCACAGAATGTCACAA
CCACCGAACGATCCGTTAAGTTGCTGTTTCGTAAATGGGg
>NODE_1034_length_324_cov_20.268518
AAAATTTATAGATAGATTACCAGAATCATTCTTTCTTCCAAGGCAATCTAGTTCATTCTC
ATTGGAGAAGCTCACCGACGTATTCAATCAAACGCTAAAAAACACCCTAGATGCAGTTGC
ACCAATTATTAAGAAAAAGTGCAAAAATAAAAACTTGGCACCCTGGTACTCCGACCATAC
TCGTGCCCTTAAACAGGCTTGTAGAAAACAGGAAAGAAAGTGGCGCTCGACCAACCTGGA
GGTGTTTCATCTTGCCTGGAAAGAGAGTATGCATAAATATAAGTTAGCCCTTTCTGCAGC
TAGATCAAACTACTACTCTACTCTTATTGAGGACAATAAAAGTAATCCAAGGTTTCTCTT
CAACACAATTAAAATGCTAACCTCAAAGCATTCAACAGTTAGTa
>NODE_1038_length_244_cov_72.709015
CTCAGATCAGACAAATACTGCCCCCCCCCTCCCCTCACCCTTTCCTCTGTCCAACCACTC
CCCACCTCACCCCAAAATAGGCCAAATCTCCTCCATTGTGTTTCGACTGCCCAGTGTGAA
ATTCACTGTGACGTTAAATGTTTTCTAATGAATAATGACTGAATGGATATGCAAGAGGAA
TATATGTAATGGAGTGTAGACTGCTTTTTAAGGGCGTCTTTTTGTCCCTCCCTCCTCGGT
ATTTACAGGACAAAACCCCTCAGTCTTTCTCTGAAGTAACGAGGGCGATGGTGTGGGGGG
GTGTGGGGGGGTGGGGTGAGTCAg
>NODE_1039_length_271_cov_37.073799
GGGAAGGACTCGGAATGGAGAAGTTCTGAGAACGTTTCTCTGAGTAGTTCAATCTGACAG
GAAGGCATAGAATTCCCTTTTTCCTTTTTTGTTTGGTTTGTAAAAGGGGGATGTTATTTC
TTTTTTTCCAGCCAAGATGTCATGGAAAATAAGCTTACCTTCTGAGCAAAAGTCAAACTT
GGGTAAGCCTGGAGTTTGTGTTTCCTACTCTAGATACCAAAAGGCCTTTGTTTATTTGCA
GATGCAACATCAATGCTAAACAATATGTAATCGTATCTTCAGGTTTACTTCCAAACCTGT
GTGTGTGTTTATGTGCGACGGCATATTTTGCCGACACATATTTTTTTTGTt
>NODE_1040_length_81_cov_27.407408
CCAGGTGCTGTAAGCTTTTATATTTTAGCCAGTTCTTTATCGTTCCTTTCTCCGTTTGTC
ACTGCCACGAACCACAACGATAAGTAACGTACTCTTGACAGTGTCTGTCGCTTAAGGCCA
TACCACCCTGAACACGCCTGATCTCGTCCGATCTCGGAAGc
>NODE_1041_length_130_cov_25.415384
GATTTGGAGTTTCCCTTCCTTGGTTATGGCGTTGGGAACAGAATTCCACAGTAGATTCAG
CTGTCTAAATCCGTTCCCCCCCTGTTAAAAAGGCATCGAATATAGGAGAGGTGTGAAACT
TGCTGTGCTTACTTGGGGTGCCTATAGTAGATAGTATACCAATGTCTGTGTGATTTGGAG
TTTCCCTTCCTTGGTTATGGCGTTGGGAAc
>NODE_1046_length_118_cov_13.296610
TGACCAGAACATACACATTGAGGTCTGGATATCATCAGCAGGGTGCAGGTCTGCATTAGC
AGAAACATAGAAGAAAGACAAAAAGCTTTAACATTTGTGCAAAAGACTCAACTCAAAGCA
TATCAACAAGTACACTTTACTGTAATGTACTATTGAATACTGGATGATATTGATAAAACT
AATGTAGTGCAATGATAG
>NODE_1050_length_557_cov_66.287254
CTCTAATCCAGGGGACACTGATCAAACTGGACAGACAGACAGACAGATTTTTTTGAATAT
CTTTTACACAGATAATTGTAATCATTCACGGTTCCATAAATCATTGAAATATTAATAACA
GCTCAATGATTCTCACATTCTTGTCTTTTCATCAATGTTCTACTCAAGTTTTAAAAATGA
TAATGACTTCCCCCACCTGTCCCGATGACAGAGTTTTGTCTGTGGTCACCTCTCCCTGCG
ATCTCCCTCCCGGGTGCCCTGCTGGCGTTCCACTCTCTGGCCTTGCTCAGCTCCTTTCAG
CCCAACACAAGAGCAAAACAATCAAAGTGTTTGGGAACGCTGAAATATGCAGAGCTATCT
GTGACAGACAGATAAAGCAGGGCAATTAGCCACGTAATCCTAGAGCGTTGCAAGGCATCG
GCAACTTCTCTCCCCCCCTTCTCTCTGCTCTCTATTAGTTAAATGTACTCTCTGTGTTGG
CTCCCCATCAAATCAAGTACCACTTCGTCTAATTGGCTTATAAATAATTTAGCAGAGCCT
GCATTATAATTTCATCAGTGGTAAACATTGCAGGGGCAGTCAGTTCAGAACCTACCTCTC
ATTAATTTCTTAATTTGGAAAGATGGAATAGAGGGAg
>NODE_1051_length_366_cov_80.702187
TTAAGGGAGAAAATAATGTTCATACACTTCAAAATAGAGGTTTATTTAAACTCTTTTCCG
TTTTTTACGTGTATGCAGTAAACATATGAGGTGATTGAATTTGCTTTTATCTTTTTTGGA
TTTAATAAGGAAAACACTAACGTAGACTCGAAGACTAATTTTCGTTGTGACCATGCCTGG
TTTTCTATTGGTTCTTGTTTACACGATGCCCACAGGAGACACGGTGATTGGTGACGATTT
ACACGTGACCCGCCAACTTTGTACATTTGACAGGGAGGAGGAGGGTTTTATAGAGATCAG
AAAAACGACAGCGCGATAAAAATTAGTATTGTTGCACTTCACAAATTAATGACCATGAGT
TCGTACTTGATAAACTCGAACTATATCGAACCGTCGTTTCCTCCATGCGACGAATACCAA
CAGAACGGATACATTTCTAGCCCGAg
>NODE_1055_length_290_cov_33.413792
AAATTCCCAGAGCAATACATCAAATCATCACCGAGGGCAATCAAGCTCTGAGGAGGCTAC
CTTTGCACTACTACAAGGACAGTCCAAACCTGTCCAAGGAGGAAGTGAAAGCACTGCGGG
CTCTCGCAAACAACAAACACATAGTCATCAAACCAGCAGAGAAGGGCAGTGCTATAGTCA
TTATGGATAGGGCACAATATATTTATGAGGCCAAACGGCAATTAGATAACTCCGAACATT
ATGCCAAACTTGACAGACCAATATTTACAGACACAGCTTTAGAAATACACGAGCTCATAC
AAACACTTAGAGACAGAAAGGCAATAACAGTTAAGCAAATGTCTTACCTTAGGGAGGAGG
ACACTCCCAg
>NODE_1057_length_137_cov_31.343065
AAAGTCACCCCACGGCTACAAATTACACTTAATCTTAACCAAACCTTTGCTCCACACCTT
ATTTTAGGGCCTACAACAAGAAAACATCAACAGTTTTGCCATATCTTTTACAGTTGTTAA
AACCCTAACCCTAGCTATAACAATAGCTAACCCTAGCTAACCCTAATTTGGGGCTTAAGC
CTGATTTTCAAAGTCACCCCACGGCTACAAATTACAC
>NODE_1058_length_241_cov_38.850624
GATTTGGACAAATATCTTGTAAAGCATGACTCCAACTTTGTGTGGCTACTTGTGGGTGAG
TGAAATCTAATTTTTCACATTTATGTACATAACTAATCTGTTTTAACCTGCCCTGGCCTG
TGGCAGCACTACAACCCCTTCTCCATCTTAACTTTCCAGCCACTATTCTGTCCTGTGGAT
GGATCATTTACCTTACATACTATAATTCACGCAACATTGGGCTAATTCTCACGGTCATCA
TCAACAGACTTTACAAGAATGGATACATTCACATTGGTAATGAATACACGCTCGCCTGCA
TGCAAACACAATTGTTAAAGc
>NODE_1059_length_246_cov_30.345528
GAAACAAAAGTCCTAAAAAAGGAGGCATGATAGCTAGCTAATGGCTCAGTCAGAGAAACA
TTTGCCTTGTACTTTTGAGATTTAAAGTTCAATTTTCATTAGGAGTGAAGAAACTAAAGC
TAAACGTTTAGTTTTGGGGAAAAAATCGTACTCTTATTGAAAATTGAACCTTAAACCTCG
TAGCTACGAGGCCAATCTGAAACCTCGTAGTTGACTGGTAGACCGCTCCACTTCCCCTCC
CCTCCCAAGGGTATGAGATTAGTGTTTGTCGCTTATTTGAACAGTGTTCATAGAGAATAG
TGTGGCATAGTAGGGCCTACGGCTAt
>NODE_1061_length_363_cov_23.482094
AGGTCATTCATTACTTTTATTAGTGCAGTTTCAGTGCTGTGGTGTTGTCTAAATCCCGAC
TGCAGTGTTTCAAAGATATAATTCGTTTTTAGGTAATCTGTTAATTGTTGGGCCACAGCT
TTTTCTATAATCTTGGATAAGAATGGGAGATTTGAAATGGGCCTATAGTTTATAATATTT
TCAAGATCTAGATTAGGTTTCTTTAAAATTGGCTTAATGACAGCAACTTTTAGGGAGGAA
GGAACAGATCCTGTAGATAGAGAAAGGTTTATAATCTCTAACATTGAGACTCCTATCACT
GGGAGAAGTTCTTTCACCAGCTTTGTAGGTATGGGGTCAAGCTGGCAGGTAGAAACGTTT
GAAGACATAACTAACTTTGTAAGATCATTTAGCTTCAAAGGGTGAAAGCACACTAAGGGT
TCTTCAACCTCTAAATCAACCAC
>NODE_1062_length_388_cov_105.698456
ATTTAGATGGAGATTCAGACACACCATAAAAGCTCTCTTTCTCCTCTCTCTCCCTCCCTC
CCTATCGCTCTTTTTTCTCCATTTTTGACTTCATCTTAATCATCTGTGTTGCTTCTTGAT
CGTGTCCTGTGTTTTTCCTGGACAAGTTTGAAATTGCATGCGTCAGGACTTTGCTAATTA
AAGTCATACTTTCAAAAATGCCATAATAACTGTTAATTAGCTTGATGCTATTTTCAGCAT
AATTTGCTAATTAGTAGAAAACCTGTACAGCATTTCTTCCTAATTACAGTATGGCTCCAC
ACGCCGCATCTGTGACTTGACTCCAAATGATGCCATTATAGAGTCCCACATTACGAATTC
ATTCAAAACAGTTAATTACCTTTCCTGATATTGACAAACTCTGAAGTCAGCTGTATTTTA
ACTAATATGTTTATAGAAATAATTTATGTCTTTCACCGTGGTCGTGCa
>NODE_1063_length_166_cov_14.620481
CGGCTCACAAACACATACACACACAAACGTGCACACACTACAAACACACGCACATGCAAA
CTCACACACGTGCACACACAGACAAACATACACTTGAGAATGTAAGATGGCCCACCTTCC
GTAGCCATTGGGGAAAGTGAGTATGTAATGTTCGTCATGTTCCAGACAGGACACACACCC
TGGGAGAGAAGCCAGACACAAGGTAGATGTCTACTAGAATAACAACacaaatctctcagg
cagaaa
>NODE_1064_length_81_cov_12.358025
AAGGAACGATAAAGAAATGGCTAAAATATAAAAGCTTACAGCACCTGGTATTCCCAGGCG
GTCTCCCATCCAAGTACTAAGCAGGCCCAACCCTGCTTAGCTTCCGAGATCAGACGAGAT
CGGGCGTGTTCAGGGTGGTATGGCCGTAAGCGATAGACTCT
>NODE_1065_length_475_cov_131.082108
CACGGTGGAAATCCGTCGCCACGACGTTGTTTACTAGCGAGTCGGCTTTCCTCCGAGCAC
ACCTGGGCAGAGCGAAACACCGCGTTTTGTGTTTCTTTCGACATAAATCCTCCTCAGCTA
ATTCTTTCCCCCACAGAGGAAGCCATTTTAAACCTGCCTTCCCAGAGTGCCTCACAGAGA
ACTAAAAGAACCGCTATCGTCGGAACAAACACACCAGTCGCCACTTTGTTTCATAATAAA
GTTTATTCTATATTACAAATAGTATTTTGTTCTTGACTGCAAAATAGGAATGCATTATAT
TTACATACACAGGTATACAATTAATTGTAACAAAGTTAGAGAAGCTGGCCTTTTCCCCCT
TGGCGTCTATTCGTTTCCCAATCGGATCCCAATCGGATGTTTCGGATTGCTCATCATCAC
GCATTCTGGTAGGAAAAGGTTGTTTCTCACGGGGGTCTTTCTTTTGGAACACCTGCTATA
ACACTGAGCTCTAAGAAGGAGCGTTTCAGTTCCTACAAAGCGTTAAAGGTGGAATCTTTA
TCGGGTCTTTGGGGg
>NODE_1073_length_284_cov_54.091549
CTGTTGGATGTAGAGCCCAGAAGAGAGGTATCTGTTGAATGTGGAGCCCAGAAGAGAGGT
ATCTGTTGGATGTAGAGCCCAGAAGAGAGGTATCTGTTGAATGTGGAGCCCAGAAGAAGG
TCTGTGCTGCTCTGTGTGTCTGTACTGTATGTGTTTGTTATTTCTCCCCTGCGCAGGTTT
GCCAGCCATGGGGAACCTTATAAAGGTCCTAGGCAAGGATTTAGAGAACTGTCCACATTT
TTTCCTGGACTTTGAAAGTAAGTGAGTGCTGGGATGTGTGTGTGTGGGTCCATGTGCGTG
AATGTGCGTGTTCGTGATAGTGTGTGATGTGTGGTGGTGGGGAAGTGGCTGAGTCGGGGG
Gggg
>NODE_1074_length_203_cov_20.743843
TAGGTGGTGGTGTCATGTCTATGTGTACCAGATTTCGTTTCAATGGCTTTTATGGTTCAT
GAGTAGATGTCGTTGTAGTGTTTTTCACATTTTTCAAAATGGCGGGAAATTTAAATGTCG
TTATTTCTTTAATCGGCTGTAAATTCGTCATTTTTTGTCGTATCCACTGTTCCTTTGCAA
ATTCGCTAGATACTATATAGCTGTCTATGTGTACCACGTTTGGTGTCATTGGCTATTACG
GTTCATGAGAAGAAGATTTTTGAAGCATTATTTCTTTACATCC
>NODE_1075_length_464_cov_71.603447
CAACATAACCATCAAGGTTGGCTAAACGTCGAAAATTTCCACAATTTTTCAACAATTTGG
ACTTCCTCCATCCCAAAGATGCTAAGCCCGCCAAAATCTGGGATATCGCATTTCTTTTCG
AAGCATTTTTGTAAAAAGCAACTTAGAGAGAAATCCTGTGTTTCTCTCTGCTGGCTCTTC
ACGCGCTCCTCTCCTGGTTGATCTGATTATTTTTCTCTTCACGTTTTTTCCCAATAGCAA
ATTACCAATTCTATGAATTGCAAAGCAGCCTCGCAGACGCTGAGGGGTAAGAGAAGGGGG
AGATGTGAAGATTGAAAGGGATCTTTGCAAACACAATCACGTTCTTAAATGGAAATGCGG
GGCTTTAAACAAATCTTACATCTCTCCCGTTCCAGTCGTCTAAAACTCCGCAATCAGACA
CACGTTCCGCTCCTTCTAAAACCACTGCTTTTTAGACGATTTTTACCCATCAGTCTTATT
TAAATTATTTACTTGCGTGTGCTTTCTTATTTGCTTTACGCGTGTGTTTACGTGTTTTCT
ACTg
>NODE_1076_length_166_cov_13.560241
ACCACTGACCACAAGACCGCCCACTTCCTGCAGTCAGCAGAGCGTCACAACCAGCTGATT
GATCGGCTTCCTCTCGCTCGGTTGGCTTGGTAGCCGAGAGCTCTCTCTCTCTTTCCTGTT
CCTTCTCTCTTTCCTCTCCTAGTCCACCGCTCCATCCCAGACACTCCTCCCTGTTGATTC
TTCTGTTCCTTCTTGTTCTGTGTCTTGTTTTCCCATCTTGGATCGTTCAGAGGGTTTTGA
GCGCTt
>NODE_1077_length_356_cov_19.837078
CTTAAACCCTGAAACTGAACATGGCTTTAAATCTATTTGACCAATTTCAAACCCCCACCC
TCCTGGGCATCCCCCTTATCTTAATTTCTTTAATTATACCGTGAATATTATTTCCTAGCA
TATCAACACGATTAATCAATAACCGGATTATCTCAGTCAAACAATTATTTATTAAAAAAA
TTTCTCAAGAACTATTTAACCCCTTAAACCTAAAAGCTCACTCATGAGCAGCATTATATT
TATCTTTAATTATATTTTTGCTGTATTTAAATATTTTAGGATTATTACCCTATACCTTCA
CGCCAACCACCCAATTATCCCTTTGTCTAGGGTTTGCTATCCCCTTCTGACTATCAACAG
TAATAATTGGGCTATCAAAACAACCAACAGTAGCACTTGCCCACCTACTACCGGAAGAAA
CACCCGCTCCATTAAt
>NODE_1084_length_248_cov_11.451612
CTCGGTCGCATGACAATTGGCCCATGTCAGCCAAGGAGGTGTGGCTCTCTGGCCTGTAGA
AAGCTTCCCCGGAACTGAGAGTGAGTGAGTGAAAGAGAGCAAAAGAGGGAGGGATTTGGA
GGGTGGGGAAAGGGAGAGAAAGGGAAAGAGAGAGGGAGACAGAGAGGGAGGCACTGGGTT
TAGCACGCAGTGCTGTAAAACCTTGGTTAATATTGGGCATTACAAAAAGGAGAAGTCCAT
ATCAACTTAATCTACTCTAGAGAATCACACACTTTAAACACACATTTTCTACTACGATTT
TGGAAAATAAAATGTACATAAATTGTGt
>NODE_1086_length_171_cov_39.286549
CAGACGACAATTTTTGAACATTTTTTAACCTTTCAGGCGTAATTTTAAACTTTAATTTCA
GCGAATCGTTTGAAAGTGTTTGGGCTTGTTAACAGCTGCGAGATCTGAAGGATGCAGAAA
TGAAACTGGAGATGTTTAAAGAATAATAAAAAGAAAAGAGGCAACATGGACGTGTTCTTT
CAGGCACGGAGTGGAGGCTTACCCAGGTCGGGCTTTAGCTCAGTAGGCAAGCTTAACTTT
CGAGACATCTT
>NODE_1087_length_475_cov_60.913685
TTAATTGAAAGGAAATTAAAGACGCATTCACATCCGCAAGTGACAAAAGAAGATCACAAG
CCTTTAGAGTGATGATAGCTTTTGTTTAAGATGGATTTCATAAAGAAAACCCCCCACTGA
TAATGATAAAATAAATAAATAAATACAAAATCTTGGACATTTCTCCAAATACAATTACCT
CTGCATCACCTGATTCAATCAAATAAATTTGCATTCTGTTTGCATCCAGTGTTCCATGAA
CCAGTAAACAAGACAGGGGGAATAAATCTGATGTGTTTTCATGGTTATGGGTGCTCTGTT
TGCTACATTTTATTTAGAATATTTGAAATCTCATGAATGTGTAAACACTGAACATTGTAC
TCTTATGCGGATAACTGTTCTAAAAACGGGGGCATCTTTATGAGACAAAAAATGTTCCTT
GTTTTTAAGTAAATGTTATTCATGTTAAATATAATTCTCATCATCCAGATGTTGCTAGGC
TGGTGAGTATTAAGGGTTTTAGAATGTGACTGTCTTATGTATACTGGATGTATGCCATTG
ATGTTGGAATGATGt
>NODE_1089_length_298_cov_32.818790
ACCTCTGAGTCAGTGTCCAACAGTCTGGGCCTGCAGAGCGAATTGCAATTGCAACCCCTG
ACTGTGTTTGGGTGTGGTGACTAGGGCCTGTGAGGTCAAGCCAGACACAGAGTGTGTGTG
TGTGTTTGGGAGAGTGTGGCCCTGTAGCCCTGTGCAACCAACCCGTGACTGTGTTTGGGT
GTGGTGACTAGGGCCTGGCCTGTGTGCCTGCCCAACTTGACCTACCTCTGAGTGAGTGTC
CAACAGTCTGGGCCTGCTTAGCGAATTGTAATTGCAACCCCTGACTGTGTTTGGGTGTAG
GGGAGTATGGCCCTGTAGCCCTGGATAAACCCTGAATGTGTTTGGGTGTGACTAGGGCCT
GTGAGGTCAAGCCAGACA
>NODE_1090_length_231_cov_64.281387
AGGGGAGAGTGGGGCGGGGCCGCAGACCTAAGGGGCGTGGCTTCAGCAGACTTACATGGC
TGTTCAGCAGCGAGCTTCTCTGACTGGATAACCCTTCAGTCTTTTGGAGAGTCTCAATCG
CCATTTCAATCTGATACACCAAAGAGCAAAACGACAAAAACAAACAAACGGACGGACAAA
CAGGGGAAAGAAATCAAAAACAGGAAGAAAAATAAGGCCAGCAGCGATAGAGACCACAAA
CAATGACCACCGCACACACACAGACATCACAGGCAGGCACACATAAACTCACATGCACAA
ATTCAAAATAa
>NODE_1091_length_217_cov_16.557604
TCTTCTCTGTTGGTATTTCATGTTGCTAGGCTACTCACCATCCCCAGGTGACCCAGGAGC
CAGTTGTGTTTGGGGGGCTGGGGGAAACAGCGCAGTCGGTGAGTGTAGTGGGCGTGGCTC
CACAGAAGACGGGCAATGCGGCTCAACAGGACCAGTAGCAGAACCAGGAGAGTGATCCAC
AGCGCCCCCCCCAGGGAACAGGAGGGAAGGGAGAAGTGGAGCAGACGAGCCACTGCTCCG
TCCACCCTCACGGCCATCCGGACTAAATGATGAATTGGGTTTATGCACTTGGTTTTg
>NODE_1092_length_83_cov_37.144577
AAAAAAAAAAGCTTTAAGATCAACTTTTACACAAAAGTCTCAACTCAAAACATATACTGG
TAAACTTTACTGTAATGTACCAATGAATATTGGATGATATTGATGAAACTAATGTAGTGT
AATGATGATAGTGAGTGTGAATATCTCATCATGGCATACAGAC
>NODE_1093_length_227_cov_9.647577
GGGGGGGGTCGCTGTTTCGGAGCGCTGATCTCTCTCCCAGGAGCCAGCTTCAGAATATAA
ATTGAGTAATATTATAAAGGCGGGCACCGCAGAAGGCTGGATAATGAATAGGATTCATGA
TGTACGCAAGAACAGGAGGTCAAGCAATGAAGTGAAATACTCGAATAACTCCATTCCTAA
CCCGCACAGATGATGATACATTAACTGAGGGGCTCCTTGTAATTCTATTTTTGTATTACT
TATCGGTCTGTATAACTGGCATATTTGTATAAAAGGGAATATAATCTAATCCGATCGGCC
GGTAATt
>NODE_1094_length_182_cov_27.637363
AAACGCACACTTCCGCAATTGGTAACACATCAACACAATGTATCTTATTCATTTGTGAAC
ACAATGTGGAATTAAAAAATAAATTGTGGACTTACCATTTTATTATTGATTTCGTGAAAA
TGTATTTCACAGACTTTCTCTACAACGTCTTCGCTCTCAAAAGTTATGAAGCCAAATCCT
GTACAGAAAAAGGGAGAGAGAAAGAGAAAGAAAGAGAGATGATAGATAGATAGATAGATA
GATAGATAGGAGGGGAAAAAGg
>NODE_1095_length_81_cov_12.407408
TTACCGTTTTCCTAACCGTAAAAGATATGGCTAAACTTTTGATGCCGTCTTCTTCTAGGC
CCTAAAATAAGGTGTGGAGCAAAGGTTTGGTGAAGATTAAGTGTAATTTGTAGCCGTGGG
GGGACTTTGAAAATCAGCCTTAAGCCCCAAATTAGGGTTAG
>NODE_1101_length_211_cov_62.853081
GTGTGTGTGTGTGCAACCTGTGTCAGTGTGTGTAGGTCTCCCAATATGTCCATGCATAGA
CACCAATAGATTTCCTGCTTCTTTTTCTTCATTTTTGGGGAGGTTGAATTTTTATCTAAA
TGCAAAGCAGGTGATAGGTGCTCCAGTTTCCAGGAGAAGTAGTTCCCTTGTCTGGGCTCT
CCCACTGATAACAGCCCTACTTTGCCCAACATAAAAGGCCCTAGTATCATTTCCCCTGCC
TCCAAACAAACCCTTTCTACCAGCGTTTCTCTTCCTCTGCTAGACAATGCc
>NODE_1103_length_215_cov_7.465117
AAGCGGGGACCATCAATTCTAGAACAGGCTCCTCTAGGGGGTATAAAGCACCGCCAAGTC
CTTTGGGTTTTAAGCTTAGGCTCATAGTACCCTGGTGAATAATAATTATGTTTTATTATC
TGAGTTTACGGTAAAACATAGTGGGGTATCTAATCCCAGTTTGTGTTAAAACTGTCGTGG
TTTCAGGTAGTTTAGAGTTACTTTCGTGTTAGTACTTCATGTTTTCATTTACTTATAACA
ATTTAAAAAATTTTCGACTCTAGTTGTGTTCTCTTTAACCACACTCTATACCGTg
>NODE_1104_length_264_cov_23.871212
ATGGTTAGGTTTAGGTTTTAGAATTTAAGATTAGGGTTAGGTTTAGATTTTAGATTAAAG
AATGCTGATTAGGGTTAGGATTAGGAATGTGTATTAAGGTTAGGGTTAGAATAAAGAATG
TTGGTTAAGGTTAGATTTATAATTAGGGATAGGTTTAGGTTTTAGAATTTAAGATTAGGG
TTAGGTTTAGATTTTAGATTAAAGAATGCTGATTAGGGTTAGGATCAGGAATGTGTATTA
AGGTTAGGGTTAGAACAAAGAATGTTGGTTAAGATTAGGTTTTAGAATTAGGGTTAAGAT
TAGGTTTTAGAATTAGGGTTAAGATTAGGTTTTAGAATTAGGGt
>NODE_1105_length_81_cov_15.320988
CCATACCACCCTGAACATGCCCGATCTCGGAAGCTAAGCAGGGTTGGGCCTGGTTAGTAC
TTGGATGGGAGACCGCCTGGAAATACCAGGTGCTGAAAGCTTTTATATTTTAGCCAGTGC
TTTATCGTTCCTTTCTCCGTTTGTCACTGCCACGAACCACA
>NODE_1110_length_180_cov_49.983334
GCAAGTCCTCCCCCCTTCCACGCACTGATTTGGGGATGCTAATTTAGCTACCACTCCCCA
GCGTGGGCCCCCTTTCTGCTGCGACTGAGAGCCCTCCCCTACGGGATCTGAAGATTAATA
TTCCAGAGCCCAACGAGATAATTACTGATACTAATTAGACGTGATTATGTGAATTTGATA
CACTTATTACTCCCGGTAATGAGTGGGAAATATTATCCTAACAAGAAGCCGCATGGCTTA
GTTTATTTTACACACGGCAc
>NODE_1111_length_167_cov_17.688623
TGGTGAAGTTGGGGCCTCTCTTGAAGGGAAGTATGCGTTTCATTTCCACCCCGTTGGGGT
CATCTTGCAGAGACCCCGAGTCGCTCCCTCCTGGGCTCGGCTTTTCCTCATCCACTTCGC
TCTCTTCTCCCTCCCTGCCTTCATCGCATCCCCCATGAGCCTCGGCGAGGGACGAATCAC
CCATGGCACCCAAGTCTCCGTTGAGCAGCATGCCCCCGTAGAGCTGCTGGATGTGAGCTT
CGCTCAg
>NODE_1116_length_108_cov_33.481480
TTTAACCAAATGCATCAAATAACAGACTTCTCTTACCTCCCATCCTTCCTTTCCAGCGCT
GTCTGTCAAAAACCGCTCGCCAAGTTTGAACTCTGTCCAAAAGCGCATGCGCAAAGCTCA
CTGGAAAAAAAGCGCCAATTTCAACTTCTTTTCTCCGCTTCTTCTTAGCATTCGATGCTA
CGTACACT
>NODE_1118_length_81_cov_15.296296
CGTTGTGGTTCGTGACAGTGACAAAAAGAGAAAGGAACGATAAAGAACTGGCTAAAATAT
AAAAGCTTACAGCACCTGGTCTTCCCAGGCGGTCTCCCATCCAAATAATAACCAGGCCCA
ACCGTGCTTAGCTTCCGAGATCAGACGAGATCGGGCGTGTT
>NODE_1121_length_103_cov_36.757282
TGTTAAAACTAATGTAGTGTAATGATAGTGAGTGTGAACATCTCTTTGTGGCATACAGAC
CACTAAAACACAACAGTGTATATACACGGCTCTCATTATGGTAATAAATGACCAGAACAT
ACACATTGAGGTCTGGATGTCATCAGCAGGGTGCGGGTCTGTATTAGCAGAAACATGGAA
GAA
>NODE_1122_length_81_cov_11.728395
TTGGGGCCTAGAATAAGAAGGCATCGAAAGTTTAGCCATATCTTTAACGGTTTTTAAAAG
CCTAACCCTAGCTGTAACAACAGCTAACCCTAGCTAACCCTAATTTGGGGCTTAAGCCTG
ATTTTGAAAGTCACCCCACAGCTACAAATTACACTTAATCT
>NODE_1124_length_207_cov_23.961353
GTAGCGTGTTCTAGTTCTTTCTATGGGCAGGGTGAGCCTGCGCCGGGCGGCCAGTGCCTC
CTCGCCGTGGGCGACGGTGCCGCCGGCTATAACCCTTCATACACATCCTCATTCGTGTTC
ACATACCCAGAGGGCGCCTGCGGGGGGCGCTCTAGCCAGCGGAACAGCAGCAGCGAGCAG
TCGTCCGATTCGTTGAACTCACCGTCACTGCTCGCTCTCTGACCAACACACACACACCCA
ATACACACACACCCAATGCACACACACCCAACACACACACACACTCa
>NODE_1126_length_164_cov_28.335365
CTTTTGAACATTTTTTAACCTTTCAGGCGTAATTTTAAACTTTAATTTCAGCGAGTCGTT
TGAAAGTGTTTGGGCTTGTTAACAGCTGCGAGATCTGAAGGATGCAGAAATGAAACTGGA
GATGTTTAAAGAATGATAAAAAGAAAGGAGGCAACATGGACGTGGTGTTCTTTCAGGCAC
GGAGTGGAGGCTTACCCAGGTCGGGCTTTAGCTCAGTAGGCAAGCTTAACTTTCGAGACA
TCTT
>NODE_1128_length_176_cov_15.147727
GGTCACCCAGGCATCTGGGACCTGTTCTTAATCTCTTTATTCTACCGATAATAAACAAGA
GTGGCACCCATGTTCACTTTTACAAGGCTCGTCCCTCTCCTTCCACTGTTCCGCTGGCTG
TGTGGGACACTGCTGTTACCTCCACGCACACCTGTCTTAGAGCCCGGCTCATTGTCCTGT
CGCTAGCGACATTAAAACACAAGTGTGCTCCGCGCTCAAAGCTACGCATGCATAAGGGTC
TCGGGAAGCACATGCa
>NODE_1132_length_233_cov_30.287554
TGCAGGGTGGTTGTTCTGTAGTATCATTTTGGTATGCCTGTGTGTCACACTGAGACACAC
ACACACACACCCTGTTGCGGTAGGGCCTAAAGGACAGAGAGTGGTGTATAATCTCCTTCT
CTGCTGTGTCATTGTGCGGTAAGCCTGTGTAAGTGCTGGTACAGCTGGGGTGGCCTCCCT
CAGAGCAATCTTATTATTCAAATTCCACATCTCTTCATCTCTTTTTGTGTACACCAGCCC
AGAGAGGCCCTGAAGGCCATCAGCAAGCGCTCTTAAAAACAAAGGAAACCCAGAAAGCTA
AAGTCTTCTTAAt
>NODE_1133_length_406_cov_21.869457
CATATTGATAGAAGTGACAAAAGGGTGTTTGAGAAAGAATACTTCTCTACTTCTTCCCCT
TACAAGGTGGTTTTAAAAAAGTATTGTTGTCCAACTGTAGCCTGCCTTCGTTGTGTTCAG
CATAGCCCCGGGCTTATGACTGCTAGGCAGAGCCCTGGACGAGGCCGAGGTCTCTGGGGA
CACATTCTGCATTTACCTTGTCTTGACAATTGGGGCAGATCCACATGCCCTTAGGAATGG
TTTTCAGGGGGGGATCCAGGCAGTCCAGATGGTACACACGTGAGCACGTGTCACACATGA
GTAACTGACCACTGCGTCTGCAAACAGTGCAGAAGTCCTCATGGACGTCTCCCTGTCGGG
AAGAATTGCACCAATCAGTATCACGGCCACTTTAAGCCGGACCTGTTAGACATTGAGAGG
CGGGACTTGAGGGAATGGGAGCGTAATGCTATAGTTTGATTACTGGATTGGCCAAATCCT
ACTGTg
>NODE_1134_length_284_cov_69.728874
GAGAAAGAATGCGAGGATAGAGAACGGTGGAACAATGGAGAATCAAAGCATAATGATACT
CCTAAATGAAGAAGGAAATGTTGCAGGGCTCATTTTATTAATCAGACTGTCAATTTCACC
CCAGAGGCCAAACCCAAGAGCAATCTAGAGCAGCGTCTGATCATCCCAGCGACACGAGCT
TCACTTCTCTTTTCTCCTCTTTCTCGCCACCTGGATATATTCGTCTGACCGCGGGCCGCC
TCCATCATCAACTGACAGCCGCTCTTGTATTTATTTGCTTATAAACCTGTTACAATAAAT
GATCATTCGAACGGCGTCACGCGCAACTTTGACGACGGAGCGGCAACCACTTTTTTTTTT
TTTt
>NODE_1143_length_217_cov_20.474655
CTTATATTCCTTATAGCAATAATAATTCTAGTTACAGCCAATAACATATTTCAACTGTTT
ATTGGCTGAGAAGGAGTTGGCATAATATCATTTCTACTTATTGGATGATGGTCTGGACGA
GCAGACGCTAACACGGCAGCCCTCCAAGCTATTATTTACAACCGAATTGGAGATATCGGC
CTCTTATTAAGCATAACATTTATTGCATTAAATATAAACTGCTGAGAAATTCAGCAAATC
TTTATTGCCCCTAAAGACACATCCCTTACCATCCCACTAGTTGGACTAATTCTAGCa
>NODE_1144_length_168_cov_41.333332
CCCTGCGCTATCACGCTTCCGTCTGATGCCCAAATTAACCTTCTCCACAAACTGAAGGAG
GCCCAAAGCAGCCTAATCAGCCCCTGATTATAGCGGCGCTGCCTGGCTAAAGGGTCAGGG
TAATTGTGCCATCAGAAGGCTGATTGTTTTCAATCAGACGGGCGGCCGGAGTGACAGCTG
GGGGATTGGGGCCCTGATGGAGCTGCGGTGGGTCTAATCAGAGAGACACCCGGAGGGGGG
GGGGGGGG
>NODE_1148_length_221_cov_18.488688
CCAAACGCGGAGAGAGGAATCCCTCTCCGATTGATTTCAAAGCGACCCTCAGACAGGCGT
AGCCCCGGGAAGAACCCGGGGCCGCAAGGTGCGTTCGAAGTGTCAATGATCAATGTGTCC
TGCAATTCACATTAGTTCTCGCAGCTAGCTGCGTTCTTCATCGACGCACGAGCCAAGTGA
TCCACCGCTAAGAGTTGTCACCATTTTTTTTTTTGGAAAATGTTTTCGTTACGCACGCCC
GACCTCTCTCCAGCGTCGGGGGGCGCAAGCGTTTTGGGTTGAGGCCGTGACATCGACGAA
a
>NODE_1149_length_206_cov_11.854369
GCTTTATCTTTTACATCTCATTCTCTACTTCTATTTCTCTGTTTCTATCCTCCCCCTACC
TTTCTCTCCTTTCTCTTTTTCATCTGCCTCCTCTTCTGCCCTACCTGTCTGTCTCACTCC
TCTCTCTGTCATTCCCTCTGTGTTTTTCTCCCCTTACCTGTTCTGTCCTGGGATCCCTCT
GTTTGTCTGATGGTCTCTCCCTAAACTTCCCTCCCTTCCCCTCCCCACAGCAAGGAGTCA
CAGAGGGGTGAGTCAGGTACGGATCAACCCAGCAGGAGGCCCTGAc
>NODE_1151_length_107_cov_68.635513
ATATGCTTTGAGTTGAGTCTTTTGTACAAATGTTGCTGTTAAAGGTTTTTGTCTTTCTTC
TATGTTTCTGCTAATACAGAAAGTTTTTGTCTTTCTTCTATGTTTCTGCTCCCTGCTGAT
GATACCCAGACCTCAGTGTGTATGTTCTGGTCAGGTATAACCATTATGAGAGCCGTGAAT
GTATACT
>NODE_1152_length_257_cov_66.175095
TTTGAGTGTGTGTGTTTCTTTGAAACATACCCTGAAATTCATCCTAAAAGTACAATATCA
TCACAAGTATATGAGCAAACAGTAAAGGGACTAAAGTATTGTATGCTTTTGTTATTACAG
TTTGCTGATGAGCTGGACTTTCTGCAAAGGGTCTTGTGCACTAGCATACTATCTACATTG
TGTGTGTGATTCATTCCTGGGCAGTTTTAGTCCTAATAAAATATTCATTTTGGTTGTGCA
GAGCCCTGTAATTGCCATCTCTAACCCTGAATTATTTATATCTCGAACAGACTGACAAAG
CTTTGCCATACGGCTGGAGATGAATCAGAAAACAGGG
>NODE_1161_length_240_cov_12.087500
GCTCAGCATAGCCTTTCCAAGGCTGACCTTACCTCCCTCCGACCTACCAGGACTCCCTCC
TCTAGTCCCCCAACCCCGCCACCCCTCCCCCTAACCCTCCGCCCTTACCCAGGGAGCCCG
TGCAGAGGCAGTTGTGAGTCCGGGGGGGTGGCTTGGTCTGGTGACTCTCCAGTATCTGTT
GGACCAGCTGCTCGGCCGAGAAGCCGCCGCTGCTGCTCCCGTTGCTGCAAGTCCACTTGA
TGCCATGAACTGCCGGGAGAGAGAGGAGGGAGACAGACAGGTCAGCCGGCCAACCAGCCA
CCACCCTGCCTCAGCTGCCc
>NODE_1162_length_269_cov_83.657990
GCCCGCTGCCCCTCGAACCTAGCCTCATTAAGACCTTCACCCGTTCAACTATATTCTTGT
AATTTCAAATGGTCGAGGGAGAAAGGGGCACCGCTTAATCAAAAATATTCTCAAACCAAC
ACAAAGGGTAAAAAATGATTGAACATTTGGTTCCTTATCCGGGAACTACTTCCTAAGCTG
CCATTGGACTCTATTGTCACGTGGTAAAAGTAACTTTACAGGGTCGTTCGCTAGTAGGAG
GGCTTTATGGAGCAGAAAAACGACAAAGGTAGAAAAATTATTTTCCACTCCAGAAATTAA
TGATCATGAGCTCGTATTTGATGGACTCTAACTACATCGATCCGAAATT
>NODE_1163_length_424_cov_21.728773
TTTTTAGTTGTTATTTATGGTTAATAATTATTATGTATTTTGGCTAGCTTTGTGGCTTGA
AGTATTTACGGTTAAGGTTTAATAGTCCTGTTCAGTGCGGTCCTGTTTGCATGGACATCT
TCTCAGTGTAAAAGAGATGCTTTAGCTTTAAGCTACGCTCTGGTGATTTCAAGTGCACCT
TCCGGTACACTTACCTTGTTACGACTTACCTCCTCTTGTAGTATAATTTTTTTGTTTATA
TTTTTAAAGGTTTTTGAGGAGGGTGACGGGCGGTGTGTACGTGCTTTAGGGCCTATTTCA
AAAGAACTCTCTATTTTCTTTTTACTACTAAATCCATCTTCTGGGCTGATTTCACAGCGT
CTTTCGCGATGCCTTGATAAAAGGAATGTAGCCCATTTCTTCCCACTTCATATGCTACAC
CTTGACCTGACATTTTAAGTTTTACTTATTTTGCTTACTTGTATTCCTTCATAGGGTAAA
CTGATGACGGCGGTATATAGGCGG
>NODE_1164_length_256_cov_31.921875
AGGGATCCTAAGGTTTTTCACTTGCCTCCACTGCTGCCACACGACCAGATCCAAAACAAG
CCCGTTTTCATTCCCATACGTGGCAGTCGTCTATACCACTCTCTCTCTTTTTCCTGACAG
AGATAAGATGTATAAATTATGAGCGGCTGACAAAGTATACTCCAGCGCCTGGGGCCTCTC
ATCAATCATGTCTTGTGTGTCAGCAGGTAACTGATGTGGCCCCTGCAGGCACATCCCATT
TTTAGGTGAAAGGGAGAAGGAGAGATATAAAAAAGGAGAGAGGGAAACAGAAAGCAAGAG
AGAGTAAGAAAGATAAAGAGAGACAGGGAGATAAAt
>NODE_1166_length_393_cov_41.173027
CGCTTTTGGATTGATGGCTTTTATAAACCTGTCGGTGCTGTCCTTTCTAATATTAGATAT
CACGTCAAAAACATTTTTGTTTAGGCCAACGGAGTATGACATATGATACATATAAAATGT
GATAGACGTCTTATATAATCAGTACAACGCCATGTCCGCATAGGGTTAGGATGACTCTTG
AATCGATATATTTAATTGCTCTTGGGTGGCGTTGTTGTATCGATAACCCACCAGCTACTG
GGAACAGGTTGCCTGGGAAACGGCCGCATGGCAACAGGATCAGGGAGCCTGGGGGTTGTC
TGCTGCTAGGTCTGCTCCCATTTTACATCACATCTCCTCACTAGATGGTGTGCAAGCCAC
TGGAGGGTAGACTTCCTCGCGTAGTACGGCACTGACAAAACAAACCTGGGAAACTATACG
GAACGCCATTTCTTGAGGTTTTATCTGGAGGGAAGTGCTGGACTAACAGCCTa
>NODE_1169_length_182_cov_18.450550
TTGCTAGTATGCTAGAACATTGTAGTTACATTGAATTTTTTCAAACTGAGCTTTGATGTC
TAGTATGAATTATATTGTATTGTTTATCTGTACTGTAGGCAAGCATGGTTAGACAGAAAT
TATCAGTGGAGGAACAAATAAAGAGAAATAGGGAATATCAAAGAAAAAGAAGAGAGAAAG
TACAAAGTGAACCAGATAGTAGAAGGGAGATGCTAGAGAAGGAAAGAAAAAGGTGGAAGA
AAAGGGTTCAAAACAATAAAGt
>NODE_1173_length_81_cov_36.864197
TGTGGGGTGACTTTCAAAATCAGCCTTAAGCCCCAAATTAGGGTTAGCTAGGGTTAGCTA
TTGTTATAGCTAGGGTTAGGTTTTTAAAAACTGTTAAAGATATGGCTAAACTTTCGATGC
CTTCTTATTCTAGGCCCTAAAATAAGGTGTGGAGCGAAGGT
>NODE_1175_length_436_cov_31.775229
CCTGGCGCGTCCCGGGGGACCAGGTGTCAGAGTTGTCTATCAGGGAGCTGAAAGAAGAAA
AGGGACGTGTTGCCGGCTGCTATTGTGCCTCGGTTGTCATTGACGGATCGGACCCATTTA
GCCGGCTTTCACAGTGAATGAAGCCACCTGAATAGATGAAAGCGAGACAGCCCTGCCGAC
AAACAAGGAGGCCCCGGAATATTCATGGAGTATCTGTGCGGAAAAGATTAATGTATTAGA
AATGAAAATGTGGTCCGTCCGTATGATCTTGCTCTAACACTTGGCCAGACCTGTGTCACC
CGCCGGGCGCACCTGAAGTCACCACACGCCGCTGCCAAGGTGGAGAGGAATCATTAAGCA
CCCTGCCATTGTGTGAGCGGAATAATCAAACTTCAACCCTATTCTTCCTGCCACGCTGAC
AATGAATAATTCCGGAGACATTTGCAATGTTAACGGCATCTATCTGGGCCATCCGTGCCT
TTATGATAAGAGCTCCAAATATGCATCTCAACAGCc
>NODE_1176_length_188_cov_18.898935
GAATATCTGCATAGAGCTCATACCCGTACAGAGCAGCTTTGACACTGCTACTCCCACACA
GCCATTTCAGCCACCAAACCACAATATCTTCAAACATCTTCTCTGGCTGCTTCTTCAGAG
GCTAAACTCAGATGAATAGCACTGAGAGAGGCCTTTGAAGCGGGGGTTGGGGACATCAAA
GTGCACGTCCACGGCTGGCGGGACGCACACCGTAGCCAGTGGGAAGCGTTTTAACACATT
CCAAAGGTTTGCCTCCAACAATGAGAGa
>NODE_1177_length_199_cov_34.326633
CCACCCAGACTCGTTGATGCCATAAGCCGTCCCGATCGAGGCAGAAAGTCCCCACGTCCT
CCATCTCTGATGGTGGAATGTGTAAATGAACAGTATCAACCAGGGAATGATCTGTACAGA
TTTCCAACTGGAAGGCATCAAACCTCAGTGCGATCACGCCTGTTTGTTTAAAGTCAGCCA
AAGCTCTATAATTAGCAGTGTTTAATTATGGAAATGGATGCTGAGGAGAATTTCAAACAC
ACTTCTTCCCCAGATCATTAGTTACAGGGCGAAAAAAAA
>NODE_1178_length_297_cov_18.646465
GGGCAAGCCCAGCCTTGTCTCCCCACGTGGGTATGTAGCAACAACCTATTCCCCCCCACC
TCCACTGTACCAGGAGGGAAACTACAGAGGGGTTTTTTAGTGCTGTCTCTTAACACACCC
TTCACTTAAGTACAGGATGAGGATGAGGATGAGGGTGAGGATGAGGCTGTGTGAATACTA
AGGTTAAGAGTAAAGTCAGACCTGCTTCTGTAGTGACTGCGGCTGAAGAGCAAAGCCTAA
AACGATGAAGTGAAGGATGTATAGCTACCAGGGCGTCGGCAGGCACAAGAAAGCAATGAA
AAATCCTCATTTGAATGATTGAAGATCTATTACTCTGTCGAGGAGAGCTTGAATAGTGAA
AAGGGTTGAGAAGAATa
>NODE_1179_length_418_cov_80.617226
CCCCCCCCCCTTCGTCTCCTCTCTGGAAGTGCGGGTGCATGTCAAGCGATTGTTGAATTG
AAATATTGATGTGGAGTATCAAAGTGTGGAGTATCACTCCTGTATTTCCAGAACTAACCA
AGAGGAGCTTTGATCAGAGACTCCTGTGATCTGACTTCTGAAGTTGTTAAGAGTGCTGAA
AAACAAAATGCAAACAAACTTCAAGTGCCCCTGGTATTGATAAAAGTTTTCTTTTACAAG
TGATGTATCCGTATTTGACCACGACTGGTGATTCATTCGCTGACATGCAATTGGCCAAGA
TGTGTGAATTCTGGTTGTGTGTGTCTCATCATATTTAGTATGTGTGTATCTATGCTTGTA
TCTGTTATTTGTGTTTGTGAGTATGTAAAAGAATTGTGTTGAATTTCATACTAAAACAAT
ATTAATATTTAGAGTTAGCTTTGTTTTTTGATGACTGGTTTATATATCTTTTCAAATGAA
TGTAGCATACCATTCAAg
>NODE_1180_length_253_cov_30.505928
CTTTTACTTAATCCATCCATTCCAGTCATTACTGAACGTGGTGATACTGATTGTATCCTC
AGCTAGATGCTCAGGGGATATCATCCCTTCTGAATGACACGGTGCTTTTCGGTCTGGGAC
AGACTGGTGAAGAATGGGTGTTTGGCTTTGATTGGCAGGACACCAACCATTGCTTTCTCC
CTCTCTCTTTCTGTCCTTCTCTCACTTTTGTTATCACTCTTCCTCTGTCCTTGGCTTTCT
GTCTCTCAGTCTTTCTTTCTCTCTCTCCATGTCTTTTTCTCCGTGTCTTTGTTACACTAC
AGCGTCTAAGCGCCATATGGAAAACATTACCGt
>NODE_1181_length_81_cov_91.135803
TACACTCAATCTTAACCAAACCTTCGCTCCACACCTTATTTTAGGGCCTAGAATAAGAAG
ACATCAAAAGTTTAGCCATACCTTTAACCGTTTTTAAAACCCCAACCCTAGCTATAACAA
TAGCTAACCCTAGCTAACCCTAATTTGGGGCTTAAGGCTGA
>NODE_1182_length_267_cov_14.996255
TCAAACCATGCCCCATGGCTATTGGCACAAACTCGAGACATGCCACTCTAATGACACAGA
AGGAAGTGTGTGAGGGGGGGAGGGGGGGGGGAGAATAAGATCACAGAAGACAGGTGATGC
TAAAATGAACATTTATAATGACTTTTTGTTGCTGTTGCTGTCTCAAAAATAATCTTTAAA
AAAACAATCCAATATATATTGACACGGAAATGTTGACTTCACTGGTAATGCACGGGTCAA
AAAACACAACTCACTGATAGTTTTTCTTTTTTTTTTTACAAACACAATACTACAATTACA
TTAAATAGTCATTACCCCTTCAAATCTATTAATGACTGACTTTCAAa
>NODE_1189_length_81_cov_29.049383
GTACTGATGATAGTGAGTGTGAAAACTCATCCGGGCATACAGACCAATAAAACACAACAG
TATACATACACGGCTCTCATAATGGTTATAACTGACCAGAACATACACATTGAGGTCTGG
ATATCATCAGCAGGGTGCAGGTCTGTATTAGCAGAAACATG
>NODE_1193_length_167_cov_19.209581
CCCCCACACACACATTTTGAACAGTCCCGTAAATCCTGTCATTATGTCATGAGTATCCGA
GGTCCAGCCCCTGGGCGTGGTCCTCGTTCTCAGGTACAGTGACAGGATGTGACCTGGGGC
TTCCTCCCCCACCCCCAGTGGAGAGGGAAAGGGGTAGAGGGAGGGAGGGGTGGGTCCTGC
CCTGCATCATCTGGTAGCAGTTAGTCTGAAGTCAACATGTCCCCCGCCCCAGACCCCTGC
TTTCCAc
>NODE_1195_length_318_cov_64.128929
GGGAAATTCTGCCATCGTTTTGATCACTTCACTCTCTCTGGAAAATTGCAATTAAGTTTG
TGAAGAGATAAAACAGGAGAGGGGAAAAAAGACAGGCCAACTACTCTGCATTTCAAGGCT
CGCCTGGACTATCAGCTAGTCATTATGCCGCCACGGTTTTCATCACTGTTAATTGATCCT
TTCTTTAATTAATCTGGAAAGGAAAGCCCGTATCTCTCCGCTCGTCTGATCGTCTTCTCT
GTCCATCACGATGTGACAAAGCCCCTATCCCGGGGCTCCTAGCCGCGCTGGCACTCTGCC
AGGAGGGCTGTTTGTGGCACACCTATCCAAAGGCAAGGCCGGTGTGTGCGGCCAAACGTC
TGGCTTCGTTAACGCTGCTTTTCCGGGCTACTGTTCAt
>NODE_1200_length_218_cov_16.266054
TCATAATCTGTATATTCATATGTTCAGTACCATTGGTGACCAATTGTTTTAATGGTTAAA
TAAGGGTTGTTAATTTCATCTATTAGGTATAAAATTCGAAGAGATGGTAGAGCAATTAAG
ATTAGGATAACTGCTGGAAGAATTGTTCAGATTATTTCAATTACTTGCGAGTCCGTAATA
AATTTATTTGTTAGTTTAGTTGAGATTATTATTGTTAAAATATAAAGTACAAAAGTGCTA
ATTAAGATGACAACTATAAAAGCGTGATCATGAAAGTGGATTAATTCTTCTATAATAg
>NODE_1201_length_95_cov_40.663158
TTGTACAAAAGACTCAACTCAAAACATATCAACAAGTACACTTTACTGTAATGTACTATT
GAATAGTGGATGATATTGATGAAACTAATATAGTCTACTGATGATAGTGAGTGTGCAAAC
TCATCCGGGCATACAGACCACTAAAACACAACAGTATACATACACGGCTCTCATT
>NODE_1202_length_202_cov_99.287132
GGGGGGGATGCAAAAGTAGGTCCTGTTTATTAGACAGCAAATAGACGGCAAGAGAGGTTT
ATGATGTCGAAGGTCATTGTTGGTTAATAAGTGGCCACATAAGTGCAGGCAGGTTCTGTG
TTAACACCTCTTAATTCACTCGTCCAGCCTGGCCCATTCATCAGCTTAGTGTTAATGAAG
GCCATAGAATTAATAGGTGGGTGGCAGAGAATGCCCCCCCTGAGTTAATCAATGCAAGCC
TATTTGAAGAGGTAGGGGGAAGCGGGTCTTGGGGGGGGGTgg
>NODE_1210_length_231_cov_20.831169
AATATGGGAGCTTTACTTATCCTCACATTTCTGGCTGGGGTACGCACCATGGGGGGTGCA
GTGGGCGGAGCAATCATGGCCGCCGGGGGCAAGCTGGTGGGGAAGGGCGTGAAGGTGTGC
TGGTGGGTGTGTTGGTGCTGGTGCATGTGCTGATGTTGGTGAAACTCAGCCCTCAGGAGA
GACACGGGGGCCAGCGGGGACGCAGACGGCCCCCTGCTCCGCTCTGAACTCTGAACCAGG
AAGCGGTTGTTCAGCTCCTGCCGCAGGAGGTCATGCTCTGCAAGAAAGGAGAGCGAGAAA
AGGGGGGGGGG
>NODE_1216_length_208_cov_24.990385
GGAGGAAGTTTTCTAAGATGGTTGTGCTGAATCTCTTTTCTAAATAATATGTTTGTTTAG
AATGATTTTTCATTCAGGTGTACTTTGTATTCATGGCAATCTCTCAGCTCCAAAACTCTC
AATCAAAGCAGCCACCAGTTTATCATAAATTATCATGAAAGGTTTCCCACTCACTGACGC
TTAATTACAATCGCATTTGAATAATTTGCATATTAATGAGTTGAAAATGAAAATGATTTT
GAGTTCTGACTCGATCTTGGGAACCCGCAGAGATAATGTGAGTTTTAa
>NODE_1222_length_744_cov_22.131720
CATGAAGTACTACATCTAAGGAGGAGTTTGCTAGGATGATTCCCGTTAGACCCCCTAATG
TAAATAAGAAGATAAAACCGAGGGCTCAGAGAAGTGGGGTGTCTCATTTAATAGTCCCTC
CATGAAGAGTAGCTAATCAGCTAAATACTTTTACTCCGGTAGGGATAGCAATAATTATGG
TGGCTGATGTAAAATATGCTCGAGTGTCTACATCTATACCCACAGTAAACATATGATGGG
CTCATACAATAAACCCTAATAATCCAATTGCTATTATTGCTCATACTATGCCTATGTAGC
CGAAGGGTTCTTTTTTGCCGGAATAGTAGGTAACGATATGGGAAATTATGCCAAACCCTG
GAAGAATTAAAATGTAGACTTCGGGGTGCCCGAAAAATCAGAATAAGTGTTGGTAGAGAA
TGGGGTCTCCGCCCCCTGCGGGGTCAAAGAAGGTTGTATTAAGGTTTCGGTCAGTGAGAA
GTATTGTAATTCCCGCTGCTAGGACTGGGAGGGAGAGTAACAAGAGTACGGCTGTAATGA
AGACAGATCAAACAAACAGTGGGAGTTGGTATTGAGTCAAAGCTGGGGGTTTTATGTTTA
AGATGGTAGTAATAAAGTTAATTGCCCCTAGGATTGAAGAAATACCTGCCAAGTGCAGAG
AAAAAATTGTGAAGTCTACTGAAGCTCCTGCATGAGCAAGATTGCCTGCTAATGGGGGGT
AAACAGTTCATCCTGTGCCTGCCCCTGCCTCAATTGCAGAGGAGGCTAAAAGAAGCATAA
AAGAGGGAGGTAGAAGTCAAAAACTTATGTTGTTTATTCGTGGG
>NODE_1223_length_106_cov_42.028301
AGCTTACAGCACCTGGTATTCCCAGGCGGTCTCCCATCCAAGTACTAACCAGGCCCAACC
CTGCTTAGCTTCCGAGATCAAACGAGATCGGGCGTGTTCAGGGTGGTATGGCCGTAAGCA
ATAGACTCTGTCAAGAGTTAGTTACTTGTCGTTGTGGTTCGTGGCAGTGACAAACGGAGA
AAGGAA
>NODE_1224_length_163_cov_29.631903
GCCAACTCTACCTTCATACCCAAAGCATCAGTGCTGTCATCCCAACTGTAGACTTTTAAC
AAAGAGCTGCCCTGCTGTACCATCAACAGTATTCTATAACCCATCTTTCTCTCTTCTCCC
CTCTCTCTACCCCTCTTCCCCCTCTTCTCTCTACGTCCCTGTCTGTGTCTACGTACTCTG
TCTTTATGTAGGTGAATGTGACTCTTACTCTGGTTGTTCTGTTGGCGTTTATTCATCCTG
CTt
>NODE_1228_length_287_cov_13.567945
GAAGCAATGAGCAAACAGCAGCGGGTTACAGGGCTCATTGAAAGAAACAAGGAGACACAG
CAATGACTAGTGCCAACACGACTGGCCAGGCCGGGAGTCTCGTCTGTTTGCTCAGCAGAA
ACGGCATCGCCGGATAAGGAACGCTTTGCGTTTCGGGAGAGCCGGGCGGTGGGTGGTTGA
AACGTCGTCGCCTCTCCTCCAGCCACCTTATCAGGCAGCGCGACGGAGAGGCTCAGTTTG
AGGACGACGGCGCTATCTGGCCTGCCGCGGCGCTCGCACGCACGCACACGGCTATTTGCC
AATCCGGTGAACTAAGCCTGGGCGCGGTGTCCAAAGGGCAGGGTGAGCAAACAGAGCAGG
AGGATCc
>NODE_1229_length_174_cov_19.954023
TGATGTGTGATGTGTGTGTGTGTGGTGTGCATGTGGTGTGTGTGTGTGTGTGGTGTGCAT
GTGGTGTGTGTGTGTGTGTGTGGGGGGGGGTGTTTTCAGGATCATCCATGAGGATGGTTT
CTCTGGAGATGATGTGAAGCAGTACAGGCCTGTGGTCTACAGCAACACCATCCAGAGTCT
GGCTGCTATTGTCCGGGCTATGGATGCTCTGGGACTGGAATATGGGGATAAGGAGAGGAA
AGTGAGTTCATACa
>NODE_1231_length_304_cov_34.292763
CCATGGGCAGTGTGGTGAAGGTTTAACAGATTTTACAATCTTTTTTTCCCTTTCTGTAGG
AGGAATTTGCACACATATGTACAGAATATTGTATCGTAGTGGCTAAAGAAAAGAAAACAA
ACATATAGAAAGACATTGGAGGTTTGAATTGAGCTTGTCGGCTTGAAGAATTGTTTAATT
TTAGCGTTTGGCTGGAGCTGGGCCGCGGTATTTCCTGCGGTGAGGTCTGCATTGGCTGCT
AATAGACATCTAATTGATGGGTGAAGTCCCGTTTCTGCGCGCCCTCCTTTTATTGCACGC
TGGCGTCGGCTGTAAAATAGAACTCTAATCGGATTGTGCAATTCCACCAGGATCAGAGCG
AGAGCTTACGGCTGGGgaagaagt
>NODE_1236_length_190_cov_47.457893
CGAGTTGTGGCCCCCAGCGCAGGATTGATCCACTTCAGTCCAGCAGCGGGGAGGCGGCAG
TTCTGGAGGGGCTCAGCACGACTCCAAATCAATAAGGTTAATAGATGTGGGGGCCACGCA
GTCAGAGGTGAGACAGCCTGGCATTTTCGGGGGCCAATGAGGAAAATTCCTGATGACGAG
ATGACACTCCTGGGCTCTGCATTAATGACAGCCTGATTACCTACAGCCAGGATGTCAGTT
AGTGTTTTAGCAGAGGTTGAGCACCAGCCa
>NODE_1237_length_181_cov_14.038674
AGAACACGCTGAAAAATGGACCACAAAAAACAAGAAACCACGACGAAATATCCCAACACA
GACGGGATAAACTGACAAAACACAACAAATACAACAAAGGAAGGGGACACAAACTACAAA
AGGGAAGACGAAAGGACAAAGACCAACCGTTGAACTGATTAGCCACGAAGCTAGCGCTAG
CAAGCTCCGAAGCTAACAGGTTACAAACAGAGGGCGGACAAAACACGAAAAAAGGACAAA
AAGCAATGGACAAAATACACc
>NODE_1240_length_81_cov_66.320984
TACTGTTGTGTTTTATTGGTCTGCATGCCAGGACTAGTTTTCACACTCACTATCATTACA
CTACATTAGTTTTATCAATAGCATCCACTATTCAATAGTACATTACAGTAAAGTGTACTT
GTTGATATGTTTTGAGTTGAGTCTTTTGTACAAATGTTGAT
>NODE_1246_length_395_cov_18.518988
GTCCTGATCCAACATCGAGGTCGTAAACCTTCTTGTCGATAAGGGCTCTGGAAGAAGATT
GCGCTGTTATCCCTAGGGTAACTTGGTTCATTGATCGATTTAAGTCGGATCATTATTGGT
CAGCTGTGCTGATTTTTAGATGTGTGGTTTCTTGATTAAAGAGGAGTTCTCAGTCCATGT
GGAGGGTTTATTTTTCTCCGTGGTCGCCCCAACCGAAAATAAGTTAATTAGTTAACACTG
TGTTATTCTTAGTATTTGAGTAATTTTTTATGGTTAAATCTTATTTAAAGCTCCATAGGG
TCTTCTCGTCTTATGTGGGTATGTCCGTTTCTGCACGGGCAGACTAATTTCACTGACTAG
GGAAAGGAGACAGTTAAGCCTTCGTGTTGCCATTCATACGGGTCTTTATTTAAAAGACAA
GTGATTGCGCTACCTTTGCACGGTTAAAATACCGCGGCCGTTAAACTAAGTCACa
>NODE_1248_length_171_cov_15.514620
CTCAGATTGTGTTCTGAATTTGTGAAAAGAGACCTGCAAAGCACACACAACTAGCCCAAA
GGGACAAACAAAACCCCTGAGTTTTGCAGGACCCTGCATCTGTAAAGGATAATTGAGTTA
AGGATAAGGGTGAAAGTAGGGATGGGTTTTGTGTTGATGAGGGTGTGCTGGCTAATTCTC
CCCAGTAGAGGGCCTCGTCCCGGGCCCTGTATCTATGAGCACAAAAGAATGTTAATATGG
GTGTGCTGTCa
>NODE_1249_length_168_cov_8.107142
TTAATTAACTAATCAAAACAGCACCTTCTATTGATCACAATGACAATCCTTGAGTTAAAT
TGTCCACATGAAACATTTGCTTATATTACAATTCCTTACAGGCCTTATTTCAATATGTTA
CTCAGAAGAATATTACTTGAATCATTTCACATTAAAATGGTAAAATAAAATAATACTTGT
TATGGACGTTCAATGTCAGTCCCCTCAGGACAGCTTTTTGAGTAGCTACCATAAAAAAAA
AAAACCTC
>NODE_1253_length_174_cov_17.304598
TCTCTCCCCCTCTGTCTCCCTCTCTGTCTCACTCTCTCCTTCTCTCTCTCTCTCTCTCTC
ATCTCTATCTCTCTCTCTTGTTCTCCCTCTCTTTACCTCTTTTTCTCTCCCTCTTTCCCA
TTCTCCCTCTTTTTCTCTTCTTTCTCTCTCCCCCCCCCTCTCTTTTTCTCTCCCTTTTTT
ATCTCTCTCTAGATCTCTTTCCGGTGCTGCCTGTGTCCCCCCTGTCTCTCTCTTCTCTCT
CTTTCTCTCACTCt
>NODE_1259_length_322_cov_10.888199
GATGTTTTACTTCTCCATCGCCTCTCTTTAGATCTGGACGGCTTCGTGGAACGTCACCTG
TTTGGGAACGACCTGTCCCCAACCCTGACCCGCTCTGGCATACGGGAGCCATCAGACACC
TGGTCCTCCTTCAACAGGTACTCTATACCTGTACTGCCCTGCCTGGGGGCCGCACACACT
GATCCACATTACTTATACGTGTATGAGTGAAGGGAAGGGTACGACCCTGTCCAGATGTTT
AAGAGGCCTCTCTCTGTCTCTCTCTCCCTCTCTCTACCCCTCTCCTCAGTGGGCCTGTAT
GTGACGCTCAGGAAACACATGCATTGGTCAGAAGCCCTCTCCTATCCAATCAGGAGGCGG
CACATCCACGTGACCCCTCCCTCGTGGACTCTCACTGTGAGt
>NODE_1264_length_123_cov_16.487804
ATATTGGATGATATTGATGAAACTAATGTAGTGTAATGATGATAGTGAGTGTGAATATCT
CATCATGGCATACAGACCAAAAAAACACAACAGTATACATACACGGCTCTCATAACGATT
ATTCCTGACCAGAACATACACACTGAGGACTGGGTATCTTTACCGTTAATCCTGAATACC
CAAATCTCTGTAATCTTACTATG
>NODE_1269_length_244_cov_31.844263
GGGGTAACCACTTCCCCCCCCCCGACCTGGGTCCGGCCTGGCTGCTCCTCTCTCACAGCG
GGGCTGAAGGAGTGAAGTGCTCACAAGAAATGCGCCTTGACGCGCTCTATCAAACGGGGA
GATTAAGCTGGAACAGCTGCTGGTGCCGTCGTGAGCAATCTGCCAGCGGCTGAATAAAAG
TGTCAGGAAAAAGGGCACTTGATGGGCTTTTGTTCTCTCCCCGTGCAGCTTGATGTTAGC
CGACGCTGTCAGGACAGAAAGACACAGCTGTGTGATTTATCAATAGTGAGAGTGACCTTG
CAGCCATGCTGCTGCTGCCGTATg
>NODE_1271_length_181_cov_22.779005
TTTTCTAAACCTTTGTTTGTTTGCCCCCCCCCCCTTTCCCCGCAGCTCTTTTGAAAACCT
GGGGTTGTAGGTGTGGCCCAATTTTCCCTGGATCTGCCTGGTAAATTCAGAAGACTGAAG
CCCCGACTCACAGTCTACCTTTCACGGAGGCCGAGCCGTGAGAGGACAGAGGAAGGCACG
TGGCGCATCATGACCGCGGACAAGGACAAGGACAAGGACCGGGACCGGGACAGACGCGAC
AGGTCCCGCGAGACGGAGAGc
>NODE_1272_length_81_cov_18.666666
CCCTAACCCTAGCTTTAACAATAGCTAACCCTAGCTAACCCTAATTTGGGGCTTAAGGCT
GATTTTGAAAGTCACCCCACTGCTACAAATTACACTTAATCTTCACCAAACCTTCGCTCC
ACACCTTATTTTAGGGCCTAGAAGAAGACGACATCAAAGGT
>NODE_1273_length_372_cov_37.338711
AGTAACTTGCACTTAACACATGTAGCAATACCTATAGAATGGGAAAATGTTTAATTCACC
AGTATTCGTTTGTGAACATTTCATTTTATTGCTGGTTATTGTTCCATTTTGTACAAAATA
TATACTGTACAGATAAAAACAAACTAAAACAATGACACAGGTCTTTTAGATAAACTTTAT
TTATTTTTACTGTTTTGTAATTTAGACACTATGCTGTAGCTCCTTTATTGCCAGAATTGC
TGGAAGTGCCTCTTGGTATAATGTATTATACATAAATATACATGATATAAGATAATAAGA
ACTTGTCACAAGCTGAACAATGTGGATGTTGTAATGTGAATACAGTTGAATAACATGAGT
TTAATGCTGTGGTACATGGATGTCAGTGTGTTGTGTCTCTTCCACATTCACTGGTGTTAC
TCGGTTATATCCGCATGAGTTCAGAGGATTTg
>NODE_1277_length_232_cov_15.543103
GATGTAGCACGGGAGCGTTCTCAAGGCAAGGCGCCGGGGGAAGAGGAGGGAGGCGTCCCG
ACGAAAGCCCGGAGCGGGATTGGCCAGCGCTAAGTGTGCTATCGTGGGAGTCCCTCATGC
CTCCCGCCTTTATTTGCAGTAGTCAGGTTAATGAGCCCACCAGCCCACTTGATGTTGAGA
AGCCTGCCACAAAGCGGTCTCTCATTAGACTCTGCCTGGCACCGCGCGCGCAGACAAAGG
GACATTCACACCGCTGAATGCCTTTATGCTCCGCAACGCTGCCAGCCTGTGGCGCCTCGG
ACATGGCAGCCg
>NODE_1279_length_176_cov_23.039772
CTTGTTAATACACACAGTCATTTGCTCAAAAGCTTTTGGTTAGCATACTTCTGTCATTTG
ACCGGGTTGTATTGACCCTGAAAAGCCTTTTAGATACAAGACACGGGAATTTTCTTCAAA
CAGCCTTCCATTTGACAGCTTATTGAGAGCCAAAAAGAGATCTGGCCTATCGCTCCACTT
CTTCCTCCAATCTCCTCCCCCAACACACTTTTCCTGAAAGGGGGAGGAGCTTAGAGTTAG
TGAGTGTTGAGGGAGg
>NODE_1281_length_212_cov_24.702829
GGAATGAGAGAGAGAGCTGGAGGTGACCACGCTGTGACGTGAGAGGGTATATGAGTGGAC
ATGTTACTGTTTATTTTTTTACTGTTTTTAGCATTCTTACCTCGGATTGGTGTACCACCT
GGTGAGGTAATTTGAATGCAAATAAGATTAGAGAGAAGAGTTAGTACAAGGGTGAAAGAA
GAAAACCCAGGCAGAGAAGAAAAAAACAAGAGAGAAGGAAACTAGCATTGAGAGTGCTTC
CATTGTCCCTCTTCCTTCCCCTGTCAGCCCAGGTGAGCTGTACTAACCCAAg
>NODE_1284_length_117_cov_48.786324
TTGGATGGGAGACCGCCTGGGAATACCAGGTGCTGTAAGCTTTTATATTTTAGCCAGTTC
TTTATCGTTCCTTTCTCATTTTGTCACTGCCACGAACCACAACGACAAGTAACGTTCTCT
TGACAGTGTCTCTCGCTTACGGCCATACCACCCTGAACACGCCCGATCTCGTCCGATCTC
GGAAGCTAAGCAGGGTt
>NODE_1287_length_224_cov_12.049108
TTTTTGGGCTCCTTCCCTCCCTCCCTCCCTCTCTCTTGCGTTCTCCCTCACTCTGTCTGT
CATCTCACCCTTATGCTGTTCAAATTGTCCGGAAATGTTTTCTCATCTTATGTGTCTCAG
AGTTTCCCCTTGTCTACTGCTCTTCTCTCTCTCTCTCCCCCCCTTTTCTCTCTCTGGCCT
TCCTGCGAGAACCCTGTCAAAATGTATCAATCGCTGGGGTTCCCATGGCAACTGCTTCGC
AACCATGGCAATTATTTTACAGAACAAAAAAAAAAAAGACAAAACTCCCTCTGTAAGTGC
TATc
>NODE_1288_length_100_cov_17.969999
ACCATAATGAGAGCCGTGTGTGTATACTGTTGTGTCTTAGTGGTCTGTATGCCCGGATGA
GTTTTCACACTCACTATCATCAGTACACTATATTAGTTTCATCAATATCATCCACTTTTC
AATAGTACATTACAGTAAAGTTTACTTGTGGATATGCTTTGAGTTGAGTCTTTTGCACAA
>NODE_1292_length_306_cov_12.849673
TTAATGGCAGCTGTGCATGTTTTTCTTTCTCCCGTTTTCTTTTTTTTTCTTCTTTCTTTT
GGTTCCCCTTTTGTTTGTATCCCCAACCTGTAGGCCACAGTCAAAGGGGAAAAAGGAAAA
CCAATGAGTGGCCGTTCTTTTTGGACGCCTCTAAGGCCTCGTCTGAGAGACAAAAGAGAG
TTGTGCGCTTTGGGGACCAGTCCCTGGAGGAGGACACGGAGTGGTGCGAGCCCCAGGTTA
AAGACTCCGGCATCGATACGTGCAGTAGCACAACGCTAAACGAAGAACATAGCCGTAGCG
AGAAGGTACTGGGACCCCCCCCCCGGTCTCGTCTGCTTCTCTCTTCGCACACTTAGCTTG
GGTTGGCTTTTCTCAGCGGCACCACa
>NODE_1293_length_85_cov_75.494118
GACAGCAGGAAACAAAGACAGAACAAAGGAAACTAAGACAGGCAGCAGGAAACAAAACAG
AAGGAGACAGAGACAGACAGCAGGAAACAAAGACAGAACGAAGGAAACAAAGACAGACAG
CAGGAAACAGAGAGACAGAAGGAAACATAGATAGACAGAAGGAAA
>NODE_1295_length_304_cov_19.871710
TGTTTTCATTTACTTATAACAATTTAAAAAATTTTCGACTCTAGTTGTGTTCTCTTTAAC
CACACTCTATACCGTGGAACATTAACTCAGGTCTCTCGTCTAACCGCGGTAGCTGGCACG
AGTTTTACCGGCCTTAGGTGACTTTGGCTAAGTCAAGTTTTCACTTATTGCTTAATATTT
ATCACTGCTGAATTCCTTTGGAGGTGTGGCTGTGCAAGGCGTCTTGGGCTACATGGTGTG
CCTGATACCAGCTTCTCATGTTCTATAAGAGTGGTGAGAGCATTTTCACAGGGGTGTGGA
AGCTTGCATGTGTAAGTCTAGTCAAAGTTAATGTTAAAGTCAGGACCAAGCCTTTATGTC
TTCGGAACTTATTAAAGTTCATCt
>NODE_1296_length_288_cov_11.940972
AAGGGCCCTTTAAAGGAACCCCACGCCTCAGCCGTCCAATCGCTTTCGTCCACAGAGCCA
AGAGCCAATCAGGATCCACTGGTGTCGGTCGCGTGACCACATTCCGACCTGGCTGCAGTT
TCACCATCTCTGTGCTCAGAGAATTTGAGTGGAATGTTTAAGCATTTGTGCTGTAACATC
TCAGTGTTCAGTATGTAGCTCTGTGTTGAGTATGTTGTATTGTGTTCAGTCTCCTACAGC
TCTTAAATAGCAATCTTGAGGGACGCCACGTATTCACGCATAACATCAACATAATTTACA
CCCACTCAACCCTGCCCCGCCCTCTTCTCCCTCCCTCTTTCTGTCTCCCCCCCCCCCCCC
CCCCCCTC
>NODE_1297_length_185_cov_35.405407
CCACGGAAGTCTTTAGTAAAAGGCGAAAGGCTTGTGCGTGCGTCTGAAGAGGAACCCGAG
TCTAGGTAAGAGCTGCCGCCAGTCCCAGCTCACTCTTCTGGCGCCGAGTGGCATGTCAGA
GGTGCAGGAAAGGCGCGCCAGCACAGCAACGCTCGCTTTGTGACGATTGCAATTGTTGAC
GCAGCAGCAGCGTAACGGGCGGGCGTGCGTGACTGACTGGAGGGAGAGAGAGAGAGAGAG
AGAGAGAGAGAGAGAGAGAGAGAGA
>NODE_1300_length_231_cov_127.692642
AATTTCGGATCGATGTAGTTAGAGTCCATCAAATACGAGCTCATGATCATTAATTTCTGG
AGTGGAAAATAATTTTTCTAGCTTTGTCGTTTTTCTGCTCCATAAAGCCCTCCTACTTGC
GAGCGACCCTGTAAAGTTACTTTTACCACGTGACTCAGCCGCCCAATAGCAGAATTTGAG
GTAGTGCCCGGATAAGGAACCAGAGCGTTGAACATACCTTCAGTTTGGCTTAATTTTCGC
CATTGTGGAAATAATTCTATAGAACCCTCACGTCTCTCTCTCTCTCTCTCTCTCTCTCTC
TCTCTCtctct
>NODE_1302_length_173_cov_20.890173
GTCCGCCTGTGGCTCCAGCCACCCGCTCCGCGGCTCCCTCCGTGGTACTGTCCTCTCGGG
GAACCTGGGCCGTGGAAGTGCTCAGTCCCACCGCCCAGGTGCAGTGGTGGGAGAGTGTCC
TCATCCCATGGCTACCGTAAAGGGTTGCTCAGGCCCTTTACTTCGCCCCACTGCTTCCTC
GTCCTCCAAGCCGTTGGTTTCTTCTTCCGTCTTCATCCCACTTCTGACACCAATGTAGCG
ATCTCGCGGGAAc
>NODE_1304_length_277_cov_27.617329
CCAACCCCCCTCCCTTCATCCTGTCTTCATTGTTCTCTCTCCGGTCTTATCCCTTCTTCT
TTCCCTCTATGTGTTTTATTTATGTTCTCTCCCCTACCCGCTCCATTTCTCCCTCTTCCT
GTCTGCCATGGTGTTACAGGGATTTTAAAGCGAGACGAACCGCCATCCATGCCTTACTCT
CTCATCCACTCGAGGATTCCTGAAGACAGCTTCAATTAGTTTTTTATTTCAAATTGTGCA
CTCTTCAGCTGAGATTTTTATTTTTGTAGTTCATAATTTCACTCGTCGTTGAAAATTGTT
CTCGTCAAAGTTTATTCCTTTAAATTCACGGTATAGATTTTTTAATATTACTATTTt
>NODE_1311_length_81_cov_43.283951
CAACATTTGTACAAAAGACTCAACTCAAAACATATCAACAAGTACACTTTACTGTAATGT
ACTATTGAATAGTGGATGATTTTGATAAAACTAATGTAGTGTAATGATAGTGAGTGTGAA
AACTAGTCCTGGCATGCAGACCAATAAAACACAACAGTTTA
>NODE_1313_length_268_cov_33.906715
TAAAGAAAAGGAAGAAGGGGGGGGGAAATGACAAAGAACGAGAAGGAGGGACGGAGAAAG
GAAGTCTTTTGACAGTGCGTGTGATTTGGCCAGGTACTGTAGCTCGACAGGCAAGGGGAA
GGAAGGGTGGAGCAACGTGGAGGAGAGGATGGAGGGATTGAGGAGACGCCAGAGAGAGAA
AAGGGCAGAGAGAGGGAGAGAGGGGATTTAGTCGGCTTTTCACCGTTTCCTTTGTGCCGC
GGACGGCGCTGGGAGAGTTTGGGCTCGCCGGCCTCTGCATTATGTATGAGCGCCGACACA
TCTTGAGATTAAACATTTGCTGATTTGTCAAAAGCACAAACACGGGGc
>NODE_1315_length_81_cov_31.740740
AGGAACGATAAAGCACTGGCTAAAATATAAAAGCTTTCAGCACCTGGTATTCCCAGGCGG
TCTCCCATCCAAGTACTAACAAGGCCCAACCCTGCTTAGCTTCCGAGATCGGACGAGATC
GGGCATGTTCAGGGTGGTATGGCCGTAAGCGAGATACTCTG
>NODE_1330_length_307_cov_20.768730
TGTGTTTAAGGGTGTGCCTTTCTGTGTGTGCGTGTGTTTTCAGCAGTGCGTTTTCCCTTC
AAACGAGAGCACTCTCAATTGAAACATTAATATGAAGTACAGTTGGTGTAAAATGGTTGA
AATGTAAACTTTGATAAACCCATTGCATAAACAGAAGAGGGGAAGGTGAGGGGGGTTACT
GTGGGTAAAACAGGGACATCATCAGTGGCTCAAAGGATGGAACAGCAGATCAATCAGGGC
ACAAATTAACCATGCATAGTATTACACCATAACAAAGAGCAAAGACATTCAAACTCTATC
TCTCTCTGTCTCTGTCTCTCTCTTGATGGGGTGAGAGACAGAGAGAGATAGTGCATAAGC
ATTATAATAATGTTGTATGATCATTTc
>NODE_1331_length_139_cov_45.424461
GGGAGGTAAGAGAAGTCTGTTATTTGATGCATTTGGTTAAAGAAAACAACAACCAACGAC
AGCACATTGTTCTTGAAGTGCAACATTTCGTTTCCAGTCAATAGGGTGACTTGAATAGGA
GGCAACGTGGGCCAGCAGCCACTTTGACAAGTTATGAATCGATGACGTTAAAGCGAACGA
CTTGAATGACTTTGAGCAGAGACAGTAGCGAGCGAGCGA
>NODE_1334_length_208_cov_23.235577
CGGGGGGGAGGGCGAGGGCGTGGCCCATTCTCAGGAGCGTGGGGAGAGACGCGGGAGGGG
GCGCATTATGTGGCCCAGCCCTCGGACAGGCGCACGCGCTTGATGGAGGGGCTCTCGCGC
TCGTCCATCGAGGGCCGAGGCACGCCCAGGGGAGAGTGGAACTCGTTCCGGTGCTCGTCA
CGGTCACTGCCCTCGTGGGAGCTACTGCAGCTGCTCAGGCTGTCGACGGGAGAGCGCCCT
GAGTCCTGGCGCGCCGAGAGACCCTGGTGGTGGGGCGGCGGGGGCGCg
>NODE_1335_length_222_cov_28.360361
GTATAAGGGATATGTTAACACAATGAGTTACAAAACTGCTGAAAACAGTTGACTGAAGGG
TGGGGAGAAATGGATGTATTCGGGGAGTGATTGGAGTGACACTCTTTGAAGTGTCTTGAG
AACAATCAGAGCAAGAAGGGAGGGGGAGAAAGGGATTGTTCAGGCAGTCTGTAAAGATAC
AAGTGGTCACTCCTAGGAGTGTCGTAATTGCAGTTTGTACTCACCTGGAGACATGGCGAG
GGTCTTACAATTTCATATTAGTATATTAGTTACTATGTTGTATTTCTCCTTCTTAGTACT
Ag
>NODE_1340_length_300_cov_16.626667
AGTCTTAACAGGACCATCCATCCATCCATCCATTTTCAAAACCGCTAAATCCTGGGTGAG
GGTCGCGGAGGCAGCAACGCCAAGAGGTCCGTCCAGACGTCCCTTTCCCCGGCAACGGAC
TCTAGCTCCTCCTGGGGAATCCCGAGGCGTTCCCAGGACAGATGAGAGATGTAATCTTTC
CATCGTGTCCTGGGTCTTCCCCGTGGTCTTCGCCCAGTGGGGCGTGCCCGGTAAAGCTCC
AGAGGGAGCCTACCGGGGGGCATCCTAACCAGGTGCCCAAACCACCTCAGTTGGCTCCTC
TCGATCCGGAGGAGCAGCGACTCGACGTTGAGGCTCTCCCGGATTGCCGAACTCCTCACC
TTATCCAGGAGAGTAAGTCc
>NODE_1342_length_89_cov_18.123596
CATAGACAGACAGCAGGAAACAGACAGACAGCAGGAAACAAAGACAGACCAAAGGAAACA
AAGACAGACAGAAGGAAACAAAGACAGGAAGAAGGAAACAAAGACAGGAAGAAGGAAACA
AAGACAGACAGCAGGAAACAAAGACAGAACAAAGGAAACTAAGACAGGC
>NODE_1344_length_99_cov_27.282827
GTCTCCCATCCAAGTACTAACCAGGCCCAACCCTGCTTAACTTCCGAGATCAGACGAGAT
CGGGCGTGTTCAGGGTGGTATGGCCGTAAGCGAGAGACCCTGTCAAGAGTACGTTACTTG
TCGTTGTGGTTCGTGGCAGTGACAAACGGAGAAAGGAACGATAAAGCACTGGCTAAAAt
>NODE_1345_length_344_cov_42.002907
GTTTTTTGTCACTTGGGCTGGTAAAACATTTTTTAACTTCAGATAAGCTCATCAATGAGT
GTCTCTTCCATTCGACATGCTACCACGTACATTTAAAAGAGAATCCAATAATGTGGTGTG
TACCTGTCCTTGCACTGTGGGAACTGGAGACCAAAAGTATGATGAGTTGAAATGGGAATC
GTCCATTATTTCTGCAATTAAAAAGCAACATACTTTTAAATATCTTCTGACACAGTCGAG
AAACAAAACCTGGCCCGTTGATTGGTCAGATTTTGGTGTGGGCAGCTTGCTAAATCGTCG
CTTCATGGTCAAGCGTAGGAAAGCGGTTTCTAATCAAGAAAGGTTGGACACTATGCACTG
TGGCAATGTAGTATGAATTATCTGCACGCCTTTTCTCCGTTCTGTAACTGAAGAAAAGCG
TAAa
>NODE_1346_length_323_cov_53.578949
ACCGTGCTTTTCATCAACGTCCCGCGGTCTGAACCGAGGCTAGACCTGCCAGTGGGCCAG
CAGCGGACCGAACCTTAATTGACTATGACATCAATTACGAATAATCTTGTCACTTTTGGA
GAGTGGGGTTGTCAAAGCTCTAATTAAGTCCTCTCTCCTCTATATGTGCAGACAGGATCA
ACAACACATTATAGTGTAATGATGGACATCACAATCTAGGAGTCTATTTTTGTGAACCCT
AACTTTTAACTTTGGATGCATTTGCTCTTTGTCAAAGTAATTTCGGAATAAAAGTTTACA
AGTAAAGAATGAGGCTACATCTAAAACAAAATGGATGTAATATCATTTGAAATAAAGGCA
AACGGCACAATTTGTTGCAATTTTGTAAGAATGTAATCTATTc
>NODE_1348_length_140_cov_29.285715
GTGTCAGTTACTGGGTCTGCGTGTCAGTTACTGGGTCTGCGTGTCAGTTATTGGGTCTGC
GCGTCAGTTACTGGGTCTGCGTGTCTGTTACTGGGTCTGCGTGTCTGTTATTGGGTCTGC
GTGTCTGTTACTGGGTCTGCGTGTCAGTTACTGGGTCTGCGTGTCAGTTACTGGGTCTGC
GTGTCAGTTATTGGGTCTGCGCGTCAGTTACTGGGTCTGC
>NODE_1349_length_203_cov_60.315269
CTGATTAAGTGCTGTGACATCTCTAACGAGGTCCGGCCCATGGAGGTCGCTGAGCCCTGG
GTGGATTGTCTGCTGGAGGAGTACTTCATGCAGGTGACACGCCTCCCTGTGCCTGTCTCA
CATCGCAAGCGTTGTGTGTGTCATGGGGTCTCACTTGTTACATATGTGTGTCTTATTCAT
TTTGTAGTTCTACTTCTACCTCTCTCCCTCCGTTTGTCCCGCTCCCCTTCTCCCTCCCTC
CGTTTGTCCCGCTCCCCTTCTCCCTCCCTCCGTTTGTCCCGCT
>NODE_1351_length_81_cov_52.259258
TATGCTCTGGGTTGCTCTGGGTCAGGGCAGGAAGTGCTCCGGGCAGCGATGCCCCAGGAT
GTTCAGGATATGTAAGGAATAGAATAACAAACAGTGAGAGAAACATCCAGTGCTGCAGTT
GTGTGATAGAGGATTGGTGTGTGGTATAGATGCAACATGAG
>NODE_1352_length_191_cov_24.230366
CCGTCCAGTGTGGGTTGTGTTCTAGCCCACTAATTTCTAGGGCTTCTAGTGTGTGATATA
GGAAATGTCTGACAATGTGTTAGGTTTAGAATTAGGGTTAGGTTTAGGTTTTGGAATTTA
AGATTAGGGTTAGGTTTAGATTTTAGAGTATTAAGGTTAGGGTTAGAATAAAGAATGTTG
GTTAAGGTTAGGCTTAGAATTAGGGTTAGGTTTAGGTTTTAGAATTTAAGATTAGGGTTA
GGTTTAGGTTTTAGAATTTAAGATTAGGGTt
>NODE_1359_length_255_cov_21.847059
TGAAGAAGAGGGACAAACTGATCTGAGAACAGTGAGAGGAATCCTCTGTACACAGCAGTC
CACATTCATGTGCAAGGTGTCACCAGGTGTGTGAGGACAAATGAACAAAACAACCTTGTG
TGTTGTAATCCTCCACTTGATCAAATCTACCGCTCACAAACATCCAACTAGGGTCCCCCA
GGGAGGGGAAGTGGAGCAGGGGGAGGGGGACTCTGGTTGGAAAAGAACAGAAAATGCAGG
TCACAAACCCCCCTTCCCACACACCCACTTTCGACCTGAATTCTCTATCTTTTGGCTCTT
CTGAACACTATTACACATATGCAGGAATGTGGGGg
>NODE_1360_length_372_cov_32.954300
GTTGGCAGGCACATTCAATGTTTCAGGGAAGCTAAGCAGCAAGTTAATCCATGTTGTCAT
AAAAGCAAGGGGATGCATGGAGACATGGATAAGACAAAATTCTGTGCATCCATGTCCCTG
GGCACAAGCACTCAGCATTTGTTGGATGGGAAGTCATTTATGAAGTCCTTTACAACAGGC
AGTGAAAGAGGTTAATTGAAAATTTTCCTAATGTCATTATGAAAGAACTAGATTAACCCG
AGCTAATTCACTTTATTGTTCAGAAGAAAGCGGAGTGAGTATTGAACTCTCCTGCAAATT
TGGGGCATGAATTAGGGGTGAGATGTTGTCTTTAAGGACTCTGCCAGTTTAATTAAGATA
TGGAAAATGACTCATTGTTCTATGCCGCTAAAGTGTTAGGAATTAGCAGCCAAATGCAGT
GCCTGTGCCTTTCATATCTCGGTGGTGTGTTt
>NODE_1361_length_81_cov_30.024691
AAGCTAAGCAGCGTTGGGCCAGGTTAGTACTTGGATGGGAGACCGCCTGGGAATACCAGG
TGCTGTAAGCTTTTATATTTCAGCCAGTTCTTTATCGTTCCTTTCTCCGTTTGTCACTGC
CACGAACCACAACAATAAGTAACGTACTCTTGACAGTGTCT
>NODE_1362_length_81_cov_32.185184
TGATATGTTTTGAGTTGAGTCTTTTGTACAAATGTTGCTGTTAAAGCTTTTTGTGTTTCT
TCCATGTTTCTGCTAATACACACCCGCACCCTGCTGATGACATCCAGACCTCAATGTGTA
TGTTCTGGTCATTTATAACCATAATGAGAGCCGTGTGTGTA
>NODE_1364_length_365_cov_24.276712
TCTCCAAAGGAGAGGCTGCAATGGGACCCCCCATCGGCAACTCTGGGGGGGAATACCCCA
TCAGTCTTGCGTCAGTTGACGACTCTAGCGTCCCCAAAGCCACCTCTCCTCTCCCTCTTT
TCCCTTCCCTCACTTCCTCCTCCGACAAGCTCTCCATCTGTCTTTTCCTTGCTTTTTCTA
ACAGCTCCTCCACCGAATCCCCGGACTCCTCACCCGCTTCCTCCGAGACCGTCATAAGTT
CACCTGAGGTCTCTCCCCCTCCCTCGCTCACATCCTGGCTACCCAACCCTTCTGTTGCCT
GCTTCCCTTCCTCCACCTGTGAAACCCCCCTTACTTCCGCCTCTAGCAATGCTATTACCC
TCTCCACGGTTCCCTCTTCCACCTCCACCTGCACCACTTTGTTCACCTGCTGCACCCCCT
CACCCCCCTGCTGTACCACCTCTTC
>NODE_1369_length_231_cov_16.558441
CCACCCACCTTCCCATCGGTGCCTGCAGCCAGACTGGTGGCACCAGGTGCCTGGGAAGAT
GGGTAGGGGGGGTGGGGGGTTGGGGGAGGAAGGGACAGCAGATGCTGCCAATTAAGTTCC
CCACCACAGACCCAGGGAGGGGGGGGTTGAAGGGGAGGGAGAAGTGGGGGTGGGCACAGC
ACTTATTGAGGTTGACTGGAGTCACTGCCTCACGGGCAGAGAGCTGTGCCGTTCTGTTTC
CCCGCCCTGTCCCAGGAGGGCAGATGTCACGGAGGGGGCGTGCGGCACACACGTTAGCTC
CCCCCCTCGGg
>NODE_1370_length_388_cov_58.412373
GCCCTGGAGCGCTTAAAGGTCATGTGTGAGGAGGCCCTGTGCAACAGCCTCTCGGTGGAG
AACGTGGCCGACACCCTCATCCTCGCAGACTTGCACAGCGCCGAGCAGCTCAAAGCACAA
GCCATAGATTTTATCAACAGGCAAGTATCAGTAAAACTCGCCTTGATGAATTCCTGCTGC
CACTTGTGTTTACCAGTTTGAACGCTACTTTTTTTTATCTTCCCAACGTAGGTGCAGTGT
CCTAAGACAGCTGGGCTGTAAAGATGGGAAAAACTGGAATAGCAAGTATGTAATTAGCCG
ATATATGTGACACAAGATTAATAACAAACTCTTATCTCTCACCGAGAAGATGCATTAGAA
TTCATTGTTTTAGGCACGGTAGACAGTGCGGTTTGGCCCTTCAGTGGAGCTCCATATCTC
TGTATCCATATTATTAATAGACTAATACCTGGACACGCATTGGAATGg
>NODE_1371_length_318_cov_13.603773
CCCACACACACACCCACACATTCAGGGGTTGGTTGCACAGGGCTACAGGGCCATACTCCC
CCTATACCTTTGCAATTAATTTTGGTTGATTGTATTTTGTCACACTCACATTCAGGGTGT
GTCCAGGCTCATAGGCCCAGTCACAGCTGGTTTTATAAAGCTCATACAGTCCATATACTC
CCCCCTTGTAAGGCAGGCAGGCAGGCAGGCAGGGTCCTACTCACGCACACAGTCGGTGCT
CATCGAATTGTACAGTCCACAGAGTTTCGTCTTGTATTCGGTTAGGTTTATTCCATGGTC
TCTGGTGCCATCTAATGGACGAAAAAAAGTAGTGCACAAATATCTTTTTTTACATTTTTT
TTATTTTTTCCCCTATGACTATGGTGAGCACTTTGAAa
>NODE_1372_length_81_cov_38.271606
CTAAACTTTTGATGTCTTCTTATTCTAGGCCCTAAAATAAGGTGTGGAGCGAAGGTTTGG
TTAAGATTAAGTGTAATTTGGAGCTGTGGGGTGACTTTCAAAATCAGGCTTAAGCCCCAA
ATTAGGGTTAGCTAGGGTTAGCTATTGTTATAGCTAGGGTT
>NODE_1375_length_286_cov_22.486013
AGAGAGAGGGAGAGGGAGAGAGAGACAGCGAGAGGGAGAGAGCGAGAGAGAGAGGGAGAG
GGAGAGAGAGAGAGAGAGAGAGGGAGAGGGAGAGAGCGAGAGAGAGAGAGGGAGAGAGAG
AGAGAAAGAGAGGGGTAGAGAGAGGGAGAAAGTATGAGAAATACAGGCAGCGAGAGAGAG
AAGGAGAGGGAGGGGTATAGGGAGAGAAAAGGAGAGTCAAAGCGAGGGAGACAGAAAAAG
AGGCCACATGAGCTTGTAGACTACTGCCCCAGGGATATTTTCCTACTTCCCTGTGATCCT
GGTCTGGTGAGGCAGACCATAGAACACCCTTTCCTCGAGACACGGGGTGGATGAGCGGGG
CACCTg
>NODE_1376_length_170_cov_16.900000
AGTGATATTTCTGAGTTTGTCAAGAAGAATCAGTCTTCAAATAGTTGAGTAGATACAGAT
TCAACAACAGTCGGCATAAAGCTGTGGTTTGCTCCACAAATCTCTGAGCATTGCCCGTAG
AATACCCCTGGGCGAGAGGAGATGAAGGTGGCTTGATTTAGTCGTCCTGGGACGGCGTCT
ATTTTAATACCAAGGGCAGGAATTGTTCAAGAGTGTAGAACATCTTCTGCTGTAACTAGA
ACCCGGATAg
>NODE_1377_length_207_cov_41.154591
CCCCTCCCCCCCAAACAATGGCCTAATTACCACATTTATAACCCAAAATCGGGAATTGAA
TTTAACCCGACTTAAGGCTGCGCTGGCATGAAAAGACTATTTGATTAGAACAGCAGTTGT
TTCATTTGTGCCACGGCAGATTGCGGAGCATCTCTATCCGGTGCCCAATCTGTATCCATT
ATGCTGCGTAAAGGATGATCCATGTCCCGACTCTGCGCCGCTAATTTTCATGCAGATGCG
ACGCGCTCCACATGGCCCCGGTAACCCCCCCCCTCCCCCCACCCCAc
>NODE_1378_length_141_cov_21.872341
CCCGATCTCGTCTGATCTCGGAAGCTAAGCAGGGTAGGGCCTGGTTAGTACTTGGATGGG
ACACCGCCTGGGAATACCAGATGCTGTAAGCTTTTATATTTTAGCCTGTTATTTTTCGTT
CCCTTCTCTGTTTGTCACTGTCACGAACCAAAATGACCAGTAGCGCAATCTTGACAGAGT
ATCTCGCTTACGGCCATACCACCCTGAACATGCTCGATCTC
>NODE_1382_length_172_cov_12.889535
CGGTAAAAATTAGCGAATCCAATAAATCTCTGTACCTCCTTTTGGCAGGTGGGTTCCGGC
CAGTCCCTCACTGCGGTGATCTTGCGAGGATCCATCTTGAGTTGACCAGGAGACACCACA
TACCCGAGGAAAGTGATGGTGGTAGCGTGGAAGGTGCATTTCTCTGGTTTGACGTACAGG
TGGTTCTTGAGGAGGCGCTGCAAGACCTGGCGGACATGGATGACGTGTTCTTGGAGCGCC
TCCTCAAGAACc
>NODE_1386_length_208_cov_10.471154
CTCTCCCTCTCTCTCCCTCCCTCTCCCTCCCTCTCTCCCTCTCTAACCTTTCTATTGCTC
TCACTTTCTCTTTTGTTCTCTATCACCCCCCCGCTCTCAAGCACTCTCTCTCTCCTCCTC
TCCCACTCTAACGCTTTCTGTCATTCTCTCGCCCCCTTACCTTCAGCTTCTCTCCCTCTC
TCTGCCCCCACTCCAGTGGAAAGACCAGGTGACTGGCAGAGCTGTGGGTGGACGGTTGCC
CACTCGAGAGCGCTACCTTTTATTAAAGCTCCTTGTGCTTTGGGACCg
>NODE_1387_length_242_cov_50.673553
AGGTCAAGTTGGGCAGGCACACAGGCCAGGCCCTAATCACCACACCCAAACACAGTCACG
GGTTGGTTGCACAGGGCTACAGGGCCACACTCTCCCAAACACACACACTCTGTGTCTGGC
TTGACCTCACAGGCCCTAGTCACCACACCCAAACACAGTCAGGGGTTGCAATTACAATTC
GCTAAGCAGGCCCAGACTGTTGTACACTGACTCAGAGGTAGGTCAAGTTGGGCAGGCACA
CAGGCCAGGCCCTAGTCACACCCAAACACATTCAGGGTTTATCCAGGGCTACAGGGCCAT
ACTCCCCCAAACACACACACAC
>NODE_1388_length_254_cov_29.263779
TTGTTTTTTTCCCTCACTCCTTTATATGCGCTGTCGGACTTAGCGACCCGGTGCAGCGGT
CAATACCGTCCCCCTGGAGGCAGGCCGAGGACCGTCACAATCACACGGCCCCTTTCTCTC
TGCTGCTCGGCTCCGGGCCCACGGTGTAATTGGATAATGTGATGAATCTGCTCATAGTTT
GTTATCTATCAAGTCAGGCTATTGATTGCCTTTGTTGAGGCCTAACAATGCATCCCGAAT
ATGCATCACTATCCGTTATTATTTGCTTGTATCGGTAGTGGGGAATCGTATTCTCTCTCT
CTCTCTCTCTCTCTCTCTCTCTCTCTctcactca
>NODE_1390_length_117_cov_13.367521
GATCTCGGAAGCTAAGCAGGGTTGGGCCTGGTTAGTACTTGGATGGGAGACCGCCTGGGA
ATACCAGGTGCTGTAAGCTTATATATTTTAGCCAGTTCTTTATCGTTCTTTTCTCCATTT
GTCACTGCCACGAACCACAACGACAAGTAACTAACTCTTGACAGAGTCTATCGCTTACGG
CCATACCACCCTGAACA
>NODE_1393_length_206_cov_44.334953
GTTTTATCTCAACTCTTCTACCGTTCCAATATTCATAGACAGATTACCAGAATCATTCCT
TCTTCCAAAGCAATCTTGTTCATTCTCATTGGAGAAGCTCACCGAAGTATTCAATCAAAC
GCTAAAAAACACCCTAGATGCCTATTAGAAAGTGCAAAAATAAAAACTTGGCACCCTGGT
ATTCCGACCATACTCGTGCCCTTAAACAGGCTTGTAGAAAACAGGAAAGCAAGTGGCGCC
CGAGCAACCTGGAGGTGTTTCATCTTTCCAGGAAAGAGAGTATACA
>NODE_1394_length_290_cov_19.810345
CTCACTACAGGGCTGGTAAGAAGAGGGCTTTAACCTCTATCTATGGAGCTACAAACCACC
GCTTAAATTCGGCCACCTTACCTGTGAAAATTGTCCGTTGATTTTTCTCCACAAACCACA
AAGACATCGGCACCCTCTACCTGGTATTTGGTGTATGGGCCGGCATAGTCGGAACTGCTT
TAAGTTTGTTAATCCGCTCAGAATTAAGCCAACCAGGCTCACTTCTAGGGGACGACCAAA
TTTACAATGTAATCGTAACAGCCCATGCTTTCGTAATAATCTTTTTTATAGTTATACCTA
TTATAATTGGAGGTTTCGGTAATTGATTAATTCCTCTGATAATTGGAGCCCCTGATATAG
CGTTCCCACg
>NODE_1395_length_256_cov_22.875000
CGCCTTATAATTAACTAATGAAAACAACTAAACTAGATAAGAAAACATGATTTTCTCCCC
CCTAAATTTAAGGTGCGTTAATGTGGCAGAGACTGGTAATTGCAAAAGACCTAAGCCCTT
TCACCCAGAGGTTCAACTCCTCTCTTTAACTATGAAAACCATTCTTATTTATATTATTAA
CCCCCTCACTCATATTGTACCCGTTCTTTTAGCAGTAGCCTTTCTTACACTACTAGAACG
AAAAATCCTTGGGTATATACAACTTCGTAAAGGCCCCAACGTTGTTGGGCCATATGGACT
TCTCCAACCTATTGCAGATGGCGTAAAACTTTTCAt
>NODE_1399_length_193_cov_11.906735
ATAGTATATAGTGTAGTATCACGTCTTCGACTTGAAAAGGTTTTTTGCCATTTTTCCTCC
AATAACATTTTCATCAATTTCTTCTTCACTCCAAAAAGTAGTTCAAGTCTCTCCTTTTCC
ACACTTTCTTTAGTTTCCCCAAGTGGACCAATAGTTCTAAATTGATTTCTCACATGTAAA
AATAACTCACTCAACAGGTAAGGTTTACTTCAATGGTGTGTTTATTATTGAGTATATACT
ACTAATAAACATTAAGTAAAAAAGACTTGTATa
>NODE_1402_length_254_cov_14.377953
GCACGCGTGTTGGTCTGTCCCACGACACCGTTAGCAGCACGCTGTCGTCTAGTCTGTTCC
CACGAGAAAACAAGCACAACCCATCAATCATCGTCAATGATTCACGGGGAGATGGCGCCG
CGCCCCTAGCACGTACACCGTTGCGTGGCGATCCAAAACTCCTCGGTGGGGTTTCCTCCG
AGTCGGCGCCGGGCTGACTGACTAGGGAGGGAGACGGAGCGGTGTGGAGATGTAGTTAGA
CCGACCCATACAGACGAAAGGCAGGAATGGCTGAGGTCTACTCCATATCAAAGTGCTTTA
TTGGAATCAATCGACCCTGAGAACAGAACCCAGc
>NODE_1406_length_204_cov_60.343136
CACACACACACACACACACACACACACACACACACAGAGTAAAAGTCGTTCTTGGAATGG
ATTCAAAACACTGGAAAAGCAATTAATACACACAGACTGTGTTAATATAGCAGAATTAGG
GAGTGTGACAAAAGACAAATAGAAATAATTAGTTCTCTAAAATTATGCTCTCATTAATTT
CTTTCCACCCTTCTCCCTCTCTCTTTCTCTCTCTCCCTCTATCTCTCCCTCTCTCTCTCT
CTCTCCCTTCATTCTACAGATTTGAAAATGCAACACATATTTGg
>NODE_1410_length_361_cov_18.066483
CTGAGAACACTAAAAGAACAACTATTTGCCCTCTCATTGGATTACCGCTATTTTCTAATA
TAAACATACATTACTAAGTCATTCTTAGAACTTCCTATCTTTTGATAAATGAGTAAAATG
AAACATTAAACAGACTCGGTCTTGTCTTATCTTAACATATGGTTCTCGCACAGAACAAAC
AAACTGAAATTTGGAAAGTTGGAACAGGAATCTGGCTCCTGGTGCAATCTCTATGCCGTT
GTTCCAAAATAGCACAAAAACAGAGCAACAAACACAAGTTGCCTGCAAGCTGACATTAGG
ATAGCTTCAAGAGAGTGTGTTCTCCTCACACATCAGGCTAACAATAGCAAAGCTGCCGCC
CTTCTCTCTTATTACTCCACACAGGATCCCCAGATGCTTCGACGTATGACATCACGTCTT
CACGGTGAGCAGCGGGCGTGt
>NODE_1411_length_81_cov_13.444445
GTTTGTCATTTCTGAGGTCATTCATAGCAAAATCATACCCCAACTTGATAGCACTTTCTG
TAATAATTTGAAGAGAAAGACGCCAAAGTTGAAGGACCATTGAGCTTGTTTTCAGCCAAG
TTGGGATGCACCTTGTTGAATGGCTCCGTTGTATTCCGTGC
>NODE_1412_length_189_cov_19.481482
GTCGGGCTGCCGGTGCAAAGCAGGCCCCATGTGACAGTGTCAGGGCATGTGGATTCAGAT
GCTCCTCCCTATCTCCTCGCCCTGGCTCCTTCATCTCCCTCCCTTTCATCTGCAAGGCCC
CCACCGCCTAACCAGGGACAACGGCCCCCCGAGCGCCCGGGCAAGCCCACTGATCTCCAT
CTGCATCGTCTTCCAGGCTCTTCCTCAACTCTTCCTCTGGAGACAGATGTCTGAGCTGTT
CTTTAAAACACCCCCCCCTGGAGCTAAGt
>NODE_1416_length_174_cov_16.741379
AGGCCTATTCAGACAGGTTCAGAACCAGGGAGGAAAACTCTCAACGTCTGGGCTGAAATG
TTGGTAGGCTGGGGTAGGCTGTACAAAAGCCTAATTCAAGAACAGATCTAACAGTGCTGG
TTTCCACCTGACCCTTCCTTCCTGGATCAAGTACTGAACAAAATCTTACACAATCGTGTC
TACCCCGAAAGCTTTGCTTTATTCAAAGTCAATGTTTGGTTTAATAAACATTTAAACATA
GTTTGTTTTAATGa
>NODE_1419_length_170_cov_7.647059
CACACTCTCATGAACCAACATTTCCCATAGGCTTAGCTTTTCCCCTTCTACTTTAGCGAC
GTATTGCGCGTTCGCGGCTACCTTAAGAGACTCATAGTTACTCCCGCTTTAGACGCGTTT
CAAAATTCGGTCAAATTTAAGTGACAACAGCTGGGATCAGTGTGAATGGCGAGCGGCCTC
GCTAGCCTGATGCCCCACACACACACACACACACACACACACACACACACACACACACAC
ACACACACAC
>NODE_1421_length_81_cov_24.962963
ATCATCCGAGATCGGGCGTGTTCAGGGTGGTATGGCCGTAAGCGAGAGACACTGTCAAGA
CTACGTTACTTGTCGTTGTGTTTCGTGGCAGTGACAAACGGAGAAAGGAACGATAAAGAA
CTGGCTAAAATATAAAAGCTTACAGCACCTGGTATTCCCAG
>NODE_1425_length_81_cov_16.962963
AAATATAAAACTTACAGCACCTGGTATTCCCAGGCGGTCTCCCATCCAAGTACTAACCAG
GCCCAACCCTGCTTAGCTTCGGAGATCGGACGAGATCGGGCGTGTTCAGGGTGGTATGGC
CGTAAGCGAGAGACACTGTCAAGACTACGTTACTTGTCGTT
>NODE_1434_length_186_cov_21.053764
GCACAGCTTTACCCCCCCGCCCCTCCCCCGCACAGCTTTCCCCCCCCCACCACCACCCGC
ATCTCTCCCTCTCTCGCGTTCCATGTTAAGTTTGCAGCAAAGTCCAATTTTCAGCTAATA
TCGGGGGTCGTGACTGACAGCGCAGAGGGCCAGGTAGGACATAATGGCTACAGAATTGTA
AATATTGGTTTCGGGGGAGTGGTGGAGGCCGAGGTGCAGGGGGAAATTTCCATCGGAGCG
CCGGGTGGCGGAATAGATTTTCCATt
>NODE_1438_length_205_cov_20.278049
GGAGGTTGCTGACCCCCCACAGGAATTTTACCTCTAAACCCATTTGAAGTCCCCCTTCTT
AATACAGCTGTCCTCCTAGCCTCAGGGGTCTCAGTCACATGGGCTCACCATAGTATCATA
GAGGGCGAACGAAAACAAGCAATTCAAGCCCTAGTTATTACAATTCTATTAGGGTTTTAC
TTCACGTTCCTTCAAGCTTTAGAATATTATGAAGCACCTTTTACAATCTCAGATGGTGTT
TATGGCTCCACCTTTTTTGTAGCAACAGGATTTCATGGTCTTCAt
>NODE_1441_length_223_cov_17.771301
ATAAAGAACTGGCTAAAATATAAAAGCTTACAGCACCTGGTGTTCCCAGGCGGTCTCCCA
TCCAAGTACTAACCAGGCCCGACCCTGCTTAGCTTCCGAGATCAGACGAGATCGGGCGTG
TTCAGGCTGGTATGGCCGTAAGCGAGAGACCCTGTCAAGAGTACGTTACTTGTCGTTGTT
GTTCAGAGCAGTGACAAACGGAGAAAGGAATGATAAAGAACTCGCTAAAATATAAAAGCT
TACAGCACCTGGTATTCCCAGGCGGTCTCCCATCCAAGTACTAACCAGGCCCAACCCTGC
TTA
>NODE_1442_length_217_cov_40.253456
TATTTTGCTTGGTGACATCCAATGGATAATTCTTTTGTGACGATGAAGGCGGGCTAAGGT
GACTTTGCTAGTTGTCTCTATCGAGGTAGTTTGTGTGATAAGATATGATGCAGTCATAAG
ACGGCCAGGACCAATCTGGGGCGAATGGGAATCACATGAAAGGCATGATGCAATCGTTGG
CAACCGGTTTCCAGTCGGAGATAACACCAGCAGACTCAGAACATGTTTTATTAAACAGTC
CTTCGTTTTAACAAATTCCAAAAATACGCATGCAAGAATATGCTAATCCGGGGTGTt
>NODE_1443_length_168_cov_9.440476
GACGGCAGGCTGAAGAGCGTCGCCGTACCAACGCAGGAATTTTGTGATTCCTTCCGGCAC
TGGATGCACCGCAGTCAGGAAAATGGAGAGAGGGGAAGAGGAGGAGGGAGAGATGTGGAG
CGGGGGAGCGAGCCAGTCAGCCAGCGAGCTCATTAATTAGCAACGGTACCATCCTTTCAT
TAATCAATGAGGACGTTTAGAATCCACTGTGTTCATTGGCTATATCAATATTTCTGAACC
GCATGTGt
>NODE_1448_length_95_cov_28.589474
ATTCAGGAACTTGAATGAATATGTCTGCATTGTACATCCTAGGGTAAATAAGTCACAGAC
GCAAAACCTGTTCATTTTTTAACGTTTGCCTCACATTGATCATTTTTAAAACTGAAAGAA
AGGCGCGTCCCACACTCACCATCGGGGTTGACTGGCAGAACGACTGCTGACGGCA
>NODE_1452_length_195_cov_12.917949
AACATAAAATCATGGAAAACTCCCTGACAGGATGGACCATGGGATCTGGGGTCAGAGAAG
TTGCTGACACGTTGGACCGTGGGATCAGGTTTTCTTTCAAGTAGAATATCAAAATGGTTG
TTTAAACAGGGGGGTCCTGGCCTAAAACAGGCCCAAGTGGTAGGGGATGCACCCAGGGTT
GAAATCTTATAGAAGGAATATAGAAATAAGATTACATAACTGTAGCTAAAGAATTGTAAC
TTTAATTTTAAATGATCAAAACATTTCATCATTTt
>NODE_1454_length_187_cov_10.700535
CACTTTGACAAGTTATGAATCGATGACGTTAAAGCGAACGACTTGAATGACTTTGAGCAG
AGACAGTAGCGAGCGAGCGAACGAACGAACGAACGAATGAGCTAATATATTCTAATAGCT
ATTAGCTAATATATTGTAATAGCTATTAGCAAATATATTGTAATAGCTATTAGCAATTAG
CAAATATATTGTAATAGCTATTAGCAATTAGCTAATATATTGAATAGAGCGAAGCTCTTT
TCAAAGTTGTCCGTGTTTTCCCGCTCT
>NODE_1458_length_184_cov_18.548914
GATCTGCAATACTGTAAATTGCTCTATAATAATTGTATTCTCATATGTTGCTAGCATAGG
TCAGAAGGCCTAACTAGAATGTGTGCTGGAGTGTCACAACGAGAGGTTCTCTGGGGGTTT
GTAACCTATTCCTTCTGCTTGTCACGCAATGGGAGTGCACTGGCCCTCTCCTGGGGGACA
TACACATGAAGGTGTCATTAGGTGTTATTAGAGGATAACCATCTGAAGCGAACAGGGAGG
TTTGTGGAGGCTTCATGGGGAGAg
>NODE_1463_length_233_cov_39.171673
AAAAAAAACGACTGAAAGAAAAGACATCCGCCAAGTTCTTTGGTAAACAAATAGAAAGAG
AGAGAGAGAGACATTGACGTCAAGCCAGGGTGCTTCTCACATTCTCATCGGCACAAAGAT
TGCGTGCGTAGGCATGGCTTTACCTACCTTCCCATTCAACCAGTGACTCGTATGCAATAT
CAACAAAACAGGAGGGGAGAAACAGAAAGAGGAGAAAGGGACCTTTTCGGCAGCGAAATG
GGGAAAAGACAATGACTTCTTTTAGTACCACACCTCCGTCTGTCTGAGGCTCACCACaag
gggggggggggca
>NODE_1465_length_180_cov_23.644444
CCCCCCCCCCCCCCCCCCACCTCGCCTCGACGAGTCATTCCCTCGTGATCAGCACTTTTG
TTGCCTTTGTTTCTGGCCGAAGCTCAGAAGTCCATCTTGTCTTTTCTGTGGCCCCCGCTC
CCGGGGAAGGGGGCGATTGTGCTGTGCTGTTGGGATGTTCCACTGGATTTGGAGCAGTGG
GGGACCCTTTCTCTCTCTTCAAAGGCTACAATGGGCCTGCCAGGCCTGAATGGCCATTCC
AGAGAGCGCCCTCTTAGTGa
>NODE_1466_length_176_cov_8.988636
TTTCCCTCGTCCCCCCTCTTGTCCTCGCTCTCTCTGTCTCCCCCCCTCAGCGTGCGACTC
TTTGGGTCAGTCCCAAGGGCGCTTCGCCCCTGGGCGGCTGATCCATCACTCCACCCCCCT
GCAGCCCCGCCAGCCCAAGATCACCACATTCCAGCAGCAGCCTCTAGCCTTTGGTCAGGT
ACGTCTCTCTCTGATCTCCCTCCACCACGAGGTCTCTCTCTGCCTCACACTAACCAGTCT
GAGAAGTATCTCAATa
>NODE_1470_length_181_cov_45.872929
CCTCCCTTTAAAAAAAAAAAAACGGGCTCTTCCTATGATCCTGACTTCCACTCGTAAAAT
CACAAAGTCATTGGCTGCTCTCCTTTTCGCTCCATCATCTATCCTCTAAGTGTCCTCGTC
CCTCTCCTTCAGCAGTGACAGAGCAGCAGGAGAAAACAGCACTCCTTCACTTCGTTCCTC
TTTCCGTCTTTCATCCCCCCTTCATTCTATCGGTCCAGTCTGTGTTGGAGGTAAGATCCG
TCTGCCCTCTCCTCCTTCCTg
>NODE_1473_length_194_cov_11.489691
GGACTCGAGAACGCGCCCCCTGCCCGTAGAAGGTTGGTGAGCGTCTAGGGGAGAGGACTC
GAGAACGCGCCCCCTGCCCGTAGAAGGTTAGTGAGCGTCTAGGGGAGAGGACTCGAGAAC
GCGACCGCCGGGATCGATCGGATTAAACTAGAATTGAGTGAAATTAACACAAAGGAAAGA
GACGCTGTCGTTGAAGACAGAAGGGACGAACATTTGAACACAATCTCAGTTTTGATATTT
ATAATCGCCCCAGAAAGGATTTTGTTGGAACTAc
>NODE_1474_length_81_cov_22.777779
TATGGCCGTAAGCAATAGACTCTGTCAAGAGTTAGTTACTTGTCGTTGTGGTTCGTGGCA
GTGACAAACGGAGAAAGGAAGGATAAAGAACTGGCTAAAATATAAAAGCTTACAGCACCT
GGAAATCCCAGGCTGTATCCCATCCAAGTACTAACCAGACc
>NODE_1479_length_96_cov_12.604167
AGGGGAGAGAGAGTGAGAGAGAGTAATAGAGAGAAAAGGAGAGAGAAAGAGGGGGAGAAA
AGGGGAGAGAGAGAGGGAGAGAAAGAGGGGAAGAAAAGGGGAGAGAGAGTGAGAGAGAGT
AATAGAGAGAAAAGGAGAGAGAAAGAGGGGGAGAAAAGGGGAGAGAGAGAGGGAGA
>NODE_1481_length_162_cov_8.395061
CCTTCCTGGTTGAACCTGAAAGATTCCAACTGAAAGCGGAGTGTGTCATCCTGGGTTCGG
GGCAAAAACTGCGATTTGGAGCCTGTGAGCTTGCCATCAATTAGACACCTGAGGGGCATG
CCAAGGTTCAAGGAAAGATATGGCAAATAGAAAATGCAAGGGGGAAACATTCCAAGCACA
CTCACCCATGGTTCTCAAGGAAGCTATAGCTGGGTGTGGCAGTCATGTCAGGGACTGCCG
Ta
>NODE_1485_length_188_cov_16.558510
TCTATCTATCCTTCAAAATCTCTTCTTCTACCTCTCCTTGCTGTACTGAGTGTGACTACT
CTAAATCTCATGGGACGCCCTTTTATTAGAGTCAAGAAAGGAGAGATGGGAGTTGAGGGT
AGAGGAGGGAGGGGAGAGGGGAAGGGAGGGGAGAGGGAGGATAAGCAATCCCCAATGCAG
TCAGGTCACAGTGGCCTGAGATGGCGTTTCTGTTGCACTGTTCCTCTGGAGGTCCGTTTG
CTGAGTGGATAATGGGAGCGGTTCTGTg
>NODE_1490_length_105_cov_30.828571
TGACTTTCAAAATCAGCCTTAAGCCCCAAATTAGGGTTAGCTAGGGTTAGCTATTGTTAA
AGCTAGGGTTAGCGTTTTAAAAACTGTTAAAGATATGGCTAAACGTTTGATGTATTCTTA
TTCTAGGCCCTAAAATAAGGTGTGGAGCGAAGGTTTGGTTAAGATTAAGTGTAATTTGTA
GCTGT
>NODE_1495_length_82_cov_24.841463
GCTTTAACAATAGCTAACCCTAGCTAACCCTAATTTGGGGCTTAAGGCTGATTTTGAAAG
TCACCCCACGGCTACAAATTTAACTTAATCTTAACCAAACCTTCGCTCCACACCTTATTT
TAGGGCCTAGAATAAGGAAACATCAACAGTTTAGCCATATCT
>NODE_1502_length_401_cov_43.291771
AGGGCCCGTTCCATCAGGCCCCTGTGTGTTTGATGTGGCGTCTGTGCTCACGCTCTCGCT
GGGCTGGTGCGAGGGGGATCATTATGGGGCCTGTATTTGAGTCATTTTTATTTAACAATC
CAGACAATGGCCCGTTGATTGAGGGAAACAGGAGGCAGACAATGGGGTTCTGTGCTACAT
AATGCAGCACCATTTCCCAGCTCCTCTTTAGCCGGGCCCGGCTCATTGTGGCTCCAGAAA
AAAATGGCGCTTAGGAGGAGGAATATTTTGCCATGGTATGTCATTATTTTGCAAATTTCT
ATTATCTCATCATGTTGTCTTCATTGTAATTGCGGCTAATTAGGAGGCTAGTTAGAGCCC
TGGCTTTGAGGCCGGCTTTTCTGTGAAAGGAACCCACCGATTACCGCTCCCTAAGAGAGG
AGGCAGAGAAAGGGGAGATTAATCTGGTTACCTTGGCGACACTCGCTTCCATCTGCGAGG
a
>NODE_1503_length_251_cov_21.828686
CGGGAGTAACTATGACTCTCTTAAGGTAGCCAAATGCCTCGTCATCTAATTAGTGACGCG
CATGAATGGATGAACGAGATTCCCACTGTCCCTACCTACTATCTAGCGAAACCACAGCCA
AGGGAACGGGCTTGGCAGAATCAGCGGGGAAAGAAGACCCTGTTGAGCTTGACTCTAGTC
TGGCACTGTGAAGAGACATGAGAGGTGTAGAATAAGTGGGAGGTCTCGTGCCGCCGGTGA
AATACCACTACTCTTATCGTTTTTTCACTTACCCGGTGAGGCGGGGAGGCGAGCCCCGAG
CGGGCTCTCGCTTCTGGCGTCAAGCGGCCGg
>NODE_1506_length_204_cov_23.887255
TACTGCCATTTTGCACAGTTTCTTTGGTAATGTCCATTTTGTCTGTGTATCTAATGAACC
GTTTCTAGGGTTTTTTTCAGAAACTGCACAATCTGTAATGAGCCCATCTGCGGTTCACCA
AGCTAGATATATGAGTTCCTCTCTCTCCATCGCTCTCTCTTCTCCCTCTTCCTGTTTGTC
AGTTTCTCTCTGTCTTTCTCTGTTTTTGTCAGTTTGTATCTCTATCTCGCTCTCTCCTGA
TATTTCTCTGTCTGTATTTCTTTCTTTTGTCCTCTCCCTCTCTc
>NODE_1510_length_254_cov_27.102362
CTTCACAATGATAGGAAGAGCCGACATCGAAGGATCAAAAAGCGACGTCGCTATGAACGC
TTGGCCGCCACAAGCCAGTTATCCCTGTGGTAACTTTTCTGACACCTCCTGCTTAAAACC
CAAAAAGTCAGAAGGATCGTGAGGCCCCGCTTTCACGGTCTGTATTCATACTGAAAATCA
AGATCAAGCGAGCTTTTGCCCTTCTGCTCCACGGGAGGTTTCTGTCCTCCCTGAGCTCGC
CTTAGGACACCTGCGTTACCGTTTGACAGGTGTACCGCCCCAGTCAAACTCCCCACCTGC
CACTGTCCCCGGAGCGGGTCGCGGCCGGGGCGAg
>NODE_1511_length_189_cov_20.968254
GTCTTCCTCTGACTTTTCCTTAACCCAATTGTTTTTCCTGCCCTCCACCCTTTGTAGCTG
TATGAGATTGACCGGATCAGGATACTGTACCAGCAGATGAGACAACTGGAGCAAATGCAC
GGGCCCAACGCCTCCTACTACCAGAATCGGCTGGGCATGCCCGTCCTTCAGAAGTGTGAC
CCCACCAAAGACAAAAAGTGCGCCGCCTCGCCTCCTCCTCCAGCGCCGGTCAGAGTCTCC
CCGCCTCCTGCCCCAGCCCCCCCCCCCCC
>NODE_1513_length_318_cov_24.314465
TATACAATCACTTTAAGTGCCCTATAGTCTACATCAATCCTAATCCTTAAGATGGCTAAA
AATAAAGACTGCAGCACAGCTCACAAGGTAGCGGCGATCAAATTAGGAGACTACGAGGAC
AGAGAGGGACAGAGAAGAAGGCTTACAAACATCTGATCCAGCGGACTCAGGCCATATGGC
AGCTGCTGCCCAGATAAAGAGATTAAGCCGGAGAGGAGTGCGATTACAGCTGTCTAGCCA
ATTCAGGCAGCTCAAATCTGCAACTTCTAAATTAGTCACAACAGAAAAAAGCAGAAAAAA
GGCAAGACTAAGAGGAAATCAAACTTTCAAAGTGCCTTTGTTTTTTTGTTTTTTTCGGGT
TTTTTTTAAACAAGTCCAACATATTTTTTATACATGTg
>NODE_1515_length_162_cov_15.191358
CAAAAAAAAGGGGCGTGACAGCTAGCCAATAGCTCAGTTGGATAAATATTTGCCTCTTAA
CGGCAAGGTTTGAGGTTCAATTTTCATTCGGAGTAAGGTTCTTCCGCAAGACTTACTGTT
TAGCTTTAGCCATAGTGTCTTCCTTCACTCCTTGCGAAGATTGAACCTTAAACCTCGTAG
TTACGAGGCGAATAGTTATCCGACTGAGCTATTAGCTAGCTGCCACGCCCCCTTTTTTTT
Gg
>NODE_1520_length_176_cov_22.210228
CTTATCACTATTTATAGGCCTCCTGGACCTTATGCGGTCTTTCTTTCAGAATTTGCTGAC
TTTCTATCAAATCTAGCAGTAACAGAAGATAGAATCATTATTGTTGGTGATTTCAATGTA
CATATAGATAAGGATAATGATTCTCTTGGGACTGGCTTTAAATCAATTATTGACTCTGTT
GGCTTCATTCAAAATGTAACTGGACCTACCCACTACCACGGACATACTTTAGATTTAGTT
ATTTCTCGTGGTGTTg
>NODE_1521_length_81_cov_26.345678
GGCTTAAGCCTGATTTTCAAAGTCACCCCACGGCTACAAATTACACTTAATCTTAACCAA
ACCTTCGCTCCACACCTTATATTAGGGCCTAGAATAAGGAAACATCAACAGTTTAGCCAT
ATCTTTTACAGTTATTCAAACCCTAACCCTAGCTTTAACAA
>NODE_1524_length_172_cov_23.127907
CCCGCCTTTTTGCATTCAACCTGTCTAGTAGCCACGCCTCCTTTCATCTGTCTGTAGCCC
CGCCTCTTTGCATTCAACCTGTCTAGTAGCCACGCCTCCTTTCATCTGTCTGTAGCCCCG
CCTCTTTGCCTTCAATTTCTCTAACAGTCACACCTCCATGCACCTGTCTGTTGCCCCACC
TCTTTGACCTCAACCTTTCTAATAGCCACACCCCCTTTCATCAGTAGTCCCTACCCCCTC
TCCTTTCCTCcc
>NODE_1525_length_218_cov_27.045872
TTCATCTGAAATCTTTTATAAATGAATAATAAAGGAAGCATGCGTAAAGTTGATTAACTC
ACCCGGCAAAATGTCCAAAAAGCAATAAAAGGGAGTAAACGCATTCAAACGGACACCGCC
TGAGTCGCTACTCCTTCATGAGTCTCTGGTAGACTATTCTTGAAGCAAGCAGGGCTTGCT
GATGTCACCAACAGGGAGGGAGGAGACTGGGATCGGTGGCTTCGGATGACACGCAGTAAA
AGTTTCCGATTTCACATGAAAACGTATACTATTTTACGATATAATTAGCTTCTTTTAc
>NODE_1531_length_182_cov_22.302198
AACAATTCACACATTTATGATTATGCACACACTTTCATTTGTTAACACACTTAATTGCAA
ACGCACCCAGAGCTAATCCTCTTTTTATCCACTCCATCTATAGCCAGATGACAAGCATTA
CTCAGAGTGACATCATCAGCACGCTGCAGTCCCTGAACATGGTGAAGTACTGGAAGGGAC
AGCACGTGATCTGCGTCACACCCAAACTGGTGGAAGAACATCTCAAGAGCGCCCAGTACA
AGAAGCCCCCGATAACAGGTAt
>NODE_1532_length_81_cov_15.827161
AGGGTTAGCTATTGTTATAGCTAGGGTTGGGGTTTTAAAAACGGTTAAAGATATGGCTAA
ACTTTTGATGTCTTCTTATTTTAGGCCCTAAAATAAGGTGTGGAGCGAAGGTTTGGTTAA
GATTGAGTGTAATTTGTAGCTGTGGGGTGACTTTCAAAATC
>NODE_1535_length_185_cov_10.081081
GAACTCATGGCTCTCAGAGCTCTCTCTGTCTCTAGAACTCATGGCTCTCAGAGCTCTCTC
TGTCTCTAGCTTTCTGCTTCTTTTTCTCTCAATTTTCTTAACTATTTGTCTATTTCTTTC
TCCCCTCCTATATCTCTCTCTCCCTCCCTCTCTCTCTCCTTTTCTCCCTCTCCCCGAGAT
GGGGAAGAGAATTGAATGTTTCCCACTGCTTTCGCTCCAGGTTAAAGCTAGCCCTGATTA
AATTAGATGAGCTTCGCTGCTGATt
>NODE_1537_length_186_cov_19.478495
ATTAAACAACATTTATAAATCAATCAATATGTTTATTGAAGATGTGTTGCTCCACAGATT
TATGCAAAATATTTCAAAAACACAATTATGAGTTTGTATCAGCTTGACCAAATTCAGGCG
TTCACAAGCTGTATAAGAAAAACGTGTGTGTGTTTGTATAAAGAAAAATATGAAATGGCT
TCAATCCGCTGCAACATTATTACCTTTAAGAGACCTGAACATCAACCTTCAAGTGCAACT
CTTTCCAATTGGATTAACAAAATATa
>NODE_1538_length_225_cov_18.164444
CTTGCCGCCAGGCGGCGCTGTTTCCTGTCTCACATTGGGGTGCACTACCCTTCACCACCA
CTGCTCACCATCCAGCGTCTTCCCCGTATTTCACTTACCTGTTGTTCCTCCTGTCTCCAG
CGGTGTCATCGGTTCCCCTGATTAATCCCTAATAATTGAATCAGTAGTCACACCAGATTT
CACTCCCCTCATTAATTATCCCTGCATGCGGTTCACCTGTGTTGCTATGTATATAATACC
CTCACGCACTTCACTCCTCACTTGGTTATTGCAATTCACTTCGGTGCTTGTGTCTCCTAG
TGCTt
>NODE_1542_length_168_cov_19.261906
CTTGAGAGAGAGAGAGAGAGAGAGAGACGGAGAGCTAAAACTACACATGGGTCCAGTGAG
AAGGGCAGCCCCCATCCCTCTTTTCTCTTTCCAGAAGAGGGGAGGGAGGGAAAGGAGGGG
GAGGAGCCGTAGCTAACAGCTGCCTTCATTAGCATGCACACCTGCTCTGTGTGCAGATAC
GAAGACACCGACAGATGTCCTCTGACAGACACGCACGCGTGCACTTAAACACACTCATAA
TGCGCACa
>NODE_1543_length_293_cov_33.675770
GCACATAGCTGAAATGAACATAGAAAGAGGAAAAAGAAGAACATAGCTGAAATGAAGAGG
GGATGCAGAGATGTGATAGCAGAGTCGTTTTTTGTGGATGCTAATTTAAATCCTTCCTAT
TATTTTAATAATTTGCATATTACTGCTTTTTAATGGATCATTTATTTGCAAACCAGGTTA
TTTGGAGAGGAAAGCTCAGGGGTAATTTCATGCTCTAAAGAATCTGTACCTATAACATAA
TGAGGAAAATGTGTGTTGTTTTATGCAATGTGCTAAGAGAAATTGAACTTTTTAGTTCTC
TTTTTAAAAGTGTTTTTTCTCATGATGTCATTTCCTCTAACGCCTTGTAGGGAGTTTTTT
TTTGTTAAAGCAt
>NODE_1549_length_345_cov_41.118839
CAGAGCAGCACCGTGAAAAGCGCAGCTAGCGGCCGTTCGGCGATACCGAGGGCCGAGCCA
GCGCCCGTTCTTACCGGCTGGATTTGCTTTCTTCAATAAATTCAAAGTAGCCCCTTCCAT
GTTCCTCTCGTCGTCTCTTAACCCCCTTCTTACTCTTCTGTTCAGCGTTCTTGTCTTTGT
CAGCATCCCCTTGGGAAATAAAACAATAACAGAATGCATTGAGGAGCGCCCCCTAGTGTT
GGACCCCTGGTATAACACGGTGGTCCACAGCCCTATACAAAACTAAAGCTTCGGTGTGTT
TGTTTTGTGCACGAGTTACAATGCATGAGTTAGAAGATGACTGAATCTGGGGTTCTGAAC
AGAATTAATATAAGAATGATTCAAGTTTGTATATGTGGATCCCCAAAATTACAGCAACAA
AGATc
>NODE_1558_length_219_cov_19.086758
TTGTGTGGTTCTTTCTAGGTGGACTGCAGCAGATGGGGATGACTGGGTGTGTGACTGCTG
TGCTACAAGCTGTGGCGCAAGCAAGGGTAGCGGTCTTAGTGGTACAGGTATGTGATGTAG
TTTATTATTTTTGTTCTCCCCAATGAATCTTATCTGCCTGCACCTCAATGTGTCTTCTCC
TTCCAGCTCTGGAGTGGGGACGTGAAGTTGCTGTGGGCCCCGTTGTGGTCAAACACAAGT
AACAAGATTGTCTTGCGTGATCATGGAGAGAAATAAAAGTTTATGACCATGCATGGTTt
>NODE_1561_length_106_cov_17.679245
AAAGTGGATCTTAAAGCTTTTTGTTTTCCTTCTAGGTGACATTAACAGGACCTTATGTTT
ATCTTTTTAGCCATAGTAAGCTTACAGAGATTTGGGTATTCAGGACTAACGGTAAAGATA
CCCAGTCCTCAGTGTGTATGTTCTGGTCAGGTATAACCGTTATGAGAGCCGTGTATGTAT
ACTGTt
>NODE_1562_length_101_cov_17.118813
GTAAAATTTACCTGTGGATATGCTTTGAGTTGAGTCTTTTGCACAAATGTTAAAGCTTTT
TGTTTTTCTTCTATGTTTCTACTAATAAAGACCTTGCACCGTGCTGATGATATCGAGACC
TCAATGTGTATGTTCTGGTCATTTATAACCATAATGAGAGCCGTGTATGTACACTGTTGT
g
>NODE_1567_length_163_cov_13.276073
GCGCTCTCTGGTCGACGACGGCTAATGAAGCAGAGTGGAGTTAGCGGAGGGATATGCTAT
CAGTGATTAAAATGACCCTCGTTACAGTACTTCAGAGGGCCAAGGATGCAGGCATGGAGG
AGCAGGGCAGCAGCTGATCCAGTGGCTATTCCTGGAGCAGGCAGGAGAGAGCGGGTGGAG
AGGGGGATTCTGTTTGCCTGAGAGAAAGAAAAAAAAAAAATCCTCAGCTTGAAGTTGAGT
TTt
>NODE_1568_length_116_cov_24.474138
AAGTTGAAATTGGCGCTTTTTTTCCAGTGAGCTTTGCGCGCGCATGCGCTTTTGGACAGA
GTTCAAACTTGGAGCGAGCGAGCGGTTTTTGACAGACAGCGCTGGAAAGGAAGGACGGGA
GGTAAGAGAAGTCTGTTATTTGATGCATTTGGTTAAAGAAAACAACAACCAACGACAGCA
CATTGTTCTTGAAGTg
>NODE_1570_length_219_cov_16.666666
GCTGGGGTGCGAAGCGGGGCTGGGCTCGAGCCGCGGCTGGGGGAGCAGTCGCCCCGTCGC
CCTCCCGCCCCCGCCGCCGGACGCGCGGCGCGCGGCCCCCTCTTTCGGATCCTCTCGCTC
GGGCGGGGTTCCGGGCGAAATGCCGGGCTCGCTCCTCCCGCGGTACGGGGTCGCCTCTTC
GCTTCTTCTTCCCCCTCACTCCCCTCGTCGTCTCCCGCCTCAACCCCGTCCGGGTTACCC
CCCTCCCCGCCGAAAGAGGGCGAGGCGCCCTCCCGCTCCCTTCGGGGGGTGGGAGGTGc
>NODE_1572_length_205_cov_8.590244
GGAGTCGGTGCTGCTCTTAATGATTCCCCATGGCCTCGGGATCTTCACTCTATGCCAACA
TTTGAGCTGTTCAAGACCTTCTCAATACCGCTGGCTCTGGTCTATAAAGACGAGTATAAT
CCTGCCCTGTTTCAACCTTTATTTCTGTTTCTTTTATTTGCCCCCTCCCCCCTCCTTCTC
TCTCTCTACCCCCTTTTCTCTTTCACCATCCATCCATTCTTAGGAGATTCACTCTCCCAA
CCCCCTCATTCTTTAGTAAACAGTGGTTGATCCCTGGCTGCTGGg
>NODE_1575_length_167_cov_12.443113
TACTGGAAAGTTGTGTGTGGTTCTCAGTGCAGTGTCACACTGGCGGCATATTAAGTTCTC
GAGGATTAAAGTGTCATGACCTTCTGACTGAGTGAAATGATACTGACTGATATAATTGTT
ATGATTACTCCTTCTTTGTCAGCTACCAAAAAGAATGTTGGGAAAGGTAAAAGAGCTGTT
TTCTAACTTCTGTTGTGGATGTGTGTGTGTCAGCCTTATGTTCCTGTCTCTGTGTAACGC
ACGCGTg
>NODE_1581_length_180_cov_20.933332
CCTTTGAACACACAGCTCTTTTCTCTGTCTCCTGTCATCAGCTTGCCTTTTTATTTTCGG
CAAAGCCACATGTGCCAGGTCTAGTTGTTATTCCATCCCTCGCTCCACTTCTCCTCCCTT
CCCCCTCGCCTCTCCGAAACGACGGGGGGCGGTTGTTAATTGAACCAGAGCTGATGGTAT
TAAATCGGCCCGAGTCCAAACATGCACAGTAGATCGCATAGGGCAACCAAAATAGAAAAC
CCTCAAAAATGACCACATAa
>NODE_1585_length_81_cov_14.197531
GCTATTGTTAAAGCTAGGGTTAGGGTTTTAAAAACTGTTAAAGATATGGCTAAACTTTCG
ATGTCTTCTTATTCTAGGCCATAAAATAAGGTGTGGAGCAAAGGTTTGGTTAAGATTAAG
TGTAATTTGTAGCCGTGGGGTGACTTTGAAAATCAGGCTTA
>NODE_1589_length_252_cov_26.924603
AACCCAGTAGCCCGCCACCCGGCCAAGCACGCTCATCGTCTCCTCGTTAGTATAGTGGTG
AGTATCCCCGCCTGTCACGCGGGAGACCGGGGTTCGATTCCCCGACGGGGAGAAGCCTCC
GTTTTGTTTCGTCATCGTCCTTGAACCCGGACATAGGTAGGACAATCGGTTTCCGAAAGT
ACCACGGTCAATTAGAACCGACGTAGTTGAGCGTCTTCAAAACCCCTGTGAAGATTGCTC
TCTCTTTGAGCGCAATGTGTTCGTCGTTGCTTTCTTCAAAACCTCAAATTTCAGCCTGCG
GGAGACTTTTTCGTGTTGCTGTGCTCACGGGg
>NODE_1590_length_231_cov_20.497835
AGAGCGGGAAAACACGGACAACTTTGAAAAGAGCTTCGCTCTATTCAATATATTAGCTAA
TTGCTAATAGCTATTACAATCTATTAGCTAAATGCTAATAGCTATTAGAATATATTAGCT
AATAGCTATTACAATCTATTCGCTAATAGCTATTACAATCTATTCGCTAATAGCTATTAG
AATATATTAGCTCATTCGTTCGTTCGTTCGTTCGTTCGTTCGCTCGCTCGCTCGCTCGCT
CGCTACTGTCTCTGCTCAAAGTCATTCAAGTCGTTCGCTTTAACGTCATCGATTCATAAC
TTGTCAAAGTG
>NODE_1592_length_81_cov_26.246914
ATATAGTAGTGAGAGGAATAAAGAGGTATATAGTAGTGAGAGGAATAAAGAGGTATATAG
TAGTGAGAGGAATAAAGAGGCATATAGTAGTGAGAGGAATAAAGAGGTATATAGTAGTGA
GAGGAATAAAGAGGTATATAGTAGTGAGAGGAATAAAGAGG
>NODE_1596_length_87_cov_42.252872
CGCCTGGGAATACCAGGTGCTGTAAGCTTTTATATTTTAGCCAGTGCTTTTTCGTTCCTT
TCTCCTATTGTCACTGCCACAAACCATAACGACAAGTAACGTAGTCTTGACAGTGTCTCT
CGCTTACGGCCATACCACCCTGAACACGCCCGATCTCGGATGATCTC
>NODE_1598_length_186_cov_11.311828
TATGATGAGGTTAAAACTCACAGTGAGGTAACAAGATCTGAACAGTGGGTGAGGAAGATT
AAATGGATGAAGCAGAGAGAGGGATTAAGCAAGAGATTATTGAGAGAAGTAGAGAAGTTT
TGGGGAAAAAAAACAAAGACAAAGCAAAAGTTAAAGAAAAGAAAGAGACATTTCAGGATC
AAAAGAGAACAAAAAAATGCCCCAAAAATGTAATATTGATTCTCATTTCTATCTTTGAGG
ATGACAGGGTCAAACAGAGACGGAGa
>NODE_1602_length_192_cov_17.151041
TACTTACTTTCTCCACCTGTTCATTCTCTTCTCCGTCTGAAACTCTTTCTTCTCCGTACC
TCTGTTCTGAGTATTGCACCATTTCTTCTTCCATCTCATCCAGTACCCTATCCATGCTAT
TGATTATTCTCTCAAACTCTGCCTCTCCCTCCATTTCTCTCTGGTTCTCTCCCCCTGTCT
CGGTCTCTGACTCATTTGGTTTCTCCATTATGTCTTCCTCCCTTGTGATTGGCCCAACCA
TGAGCTCTTTCTTGCTGTTTAGCTGGCCAATg
>NODE_1604_length_202_cov_22.004950
ACTAATTTGCTTACTAGTTTACTCATTAAAACAACGGACTGCAGCTTCCGGCTGTGCGTT
TAAACTCCTTCATAGTTTAAGCTAACATTTGCGCTTCTTAAAAGAGACTTCAACAGTTTG
TAGTCTGCCCACCAGCTGTCTTGATGCAATAAGTATGCTTGCCTGTACTTTGAATGTTTG
AAGATGTTGACATTAACCAAGAACCTGAAAGTCCGCTCCGTTTAACAAAAAGACCAGGAT
CGTCCCTGGGTGGGCTTGAACCACCAACCTTTCGGTTAACAg
>NODE_1606_length_231_cov_14.255411
CACGAGGTGTCTGGACGAAACGACAGCCGTTCGAAAATTGGGACATCTGGTACCCCGAGT
TCGGACATCTGGTGCCCCGACGCCGATTTCGGACATATGGTGCCCCGAAGCCGAATTCGG
ACATCTGGTGCCCCCAAATGTCGGGACTTAGTTTTTTTTCGACATTTTTTTTAGACATCT
GGTGCCCCGAAGCCGAGTTCGGACATCTGGTGCCCCGAAGCCGAATTTGGACATCTGGTG
CCCCCAAGTGTCGGGACTTAGTTTTTTTTTTCGAGTTTTTTTTTAGACATCTGGTGCCCC
GAAGCCGAGTt
>NODE_1612_length_81_cov_68.222221
GGAAGCTAAGCAGGGTCGGGCCTGGTTAGTACTTGGATGGGAGACCGCCTGGGAATACCA
GGTGCTGTAAGCTTTTATTTATTTTTTGCCTTTTCTTTATCTTTCCCGTCTCTGTTTGTC
TTAATTGTAGTTTTTCATCCCGTAGGGTTTGATCGTTTACT
>NODE_1635_length_206_cov_31.524271
TTGCAGTGGTCTGTCATTAACCATTTTGGCTTGAAGTGTCGCTTTGTGACTGAGCAACGC
TACTTTTTGTGCGCCTGGTTCACTTCTGATCTTTGTTTCCACGACTGTATTCACCATTGG
CTTTTTGCCATTGCGTGTCGTGACTGAGTAACACTGACCGCTTCACTTCTCCCTCTCTTC
CCTTCTCCCTCTCTTCCCTTCTCTCTCTCTCTCAGGACGCCTCGGTGAGCTTCGCCTGTA
AGCAGGCCCTGATCCGGGTGCTCCGGCCCCGAAACAAACGCAGGCa
>NODE_1637_length_98_cov_21.275511
TGGATATGCTTTGAGTTGAGTCTTTTGCACAAATGTTAAAGCTTTTTGTTTTTCTTCTAT
GTTTCTGCTAATACAGACCTTGCACCCTGCTGATGATGTCCAGACCTCAATGTGTATGTT
CTGGTCATTTATAACCATAATGAGAGCCGTGTATGTATACTGTTGTGTTTTATTGGTC
>NODE_1638_length_188_cov_12.531915
CAACCATTAGAAAAGGCTGTACAACCAAGGTTGCTTCTTTATCTTGGCTCTACGTCAGCT
GATGAACTCTCTCTCTCTCTTCTACCCCTTTTCCTCTACTTCTCACCCTCCCCTCCATCT
GTCTCTCTGTTTCTCGCTCTTGTCTCTAGGCTCTAGTTCTTTTCTCTCTCCCTCTTCCTT
CCTCTCTCTCTCATCTTTCACTGAGCCTAATGATGATGAGTCCTTGTGTCAAGGGTACGG
CTGGGGTTCCTGTATGTAGACATAGTGa
>NODE_1642_length_92_cov_18.750000
TGTTGTCAAATAGGGGCCCCTTGTAGGTAGTGGTGTCTAGAAAGTCAATCTTAGTTGCGT
GTGTTAAGTGTTTAATTGTGTTTAATTGTGAAAGTTGCGTGTGTTAAGTGTTTAATTGTG
ATTGACCTATGGTGTGTGTTTAGAATTCGGATGAATTCTTCAAAGGCTTGAG
>NODE_1643_length_81_cov_21.469135
AAAGTGTACTTGTTGATATGTTTTGAGTTGAATCTTTTGTACAAATGTTGCTGTTAAAGC
TTTTTGTCTTTCTTCCATGTCTCTGCTAATACAGACCCGCACCCTGCTGATGACATCCAG
ACCTCAATGTGTATGTTCTGGTCATTTATAACCATAATGAG
>NODE_1647_length_196_cov_12.076530
CTTCCTGCGTCTTCTCCTCCTTTTCTGGACGCCGCCGCCCTTCTCCGTAGCCTTGGCGAT
GCCGGTCACAGTCGTGTCGTCCATCTCTGTGACCGTTTCCTGTGCTCCATCTCCTCTCTC
TGGCTCCTTTACTCCTTTGCTCTTCCTGGAGCGCTTTCTCCTCCTCTTCCTCTTCTCCGT
CCCTCCCTCATCTTCCACCTGTCTGTCTAGTCCATCCTCTGAGGTGGACTCTGCAGTGCT
CAGGTCTTCCGTCTCATCTACACGCGGTTCTACGGt
>NODE_1649_length_174_cov_16.603449
GTTTTCTATTTTTTATTCAAGCCATGTGGATGTTTTGTTTGTAGTTTTTCTATCCATTCG
CGTTCCTTCCTCTTCCTGTTCCGTCCGTCCAGTGTGTTTCTTCCTGTTTCCTTCCTGTTT
CCGTCCGTCTTCCTATTTCCGTCCGTCCAGTGTGGGTTGTGTTCTAGCCCACTCATTTCT
AGGGCTTCTAGTGTGTGATATAGGAAATGTCTGACAATGTGTGTGTTAGTCTCCTTTCTG
TTCCTAATGTTATA
>NODE_1656_length_81_cov_15.395061
CGGTAACCCTAGCTTTAAGTATAGCTAACCCTAGCTAACCCTAATTTGGGGCTTAAGGCT
GATTTTCAAAGTCCCCCCACAGCTACAAATTACACTTAATCTTCACCAAACCTTCGCTCC
ACACCTTATTTTAGGGCCTAGAAGAAGACGACATCAAAAGT
>NODE_1659_length_203_cov_23.374384
AACTCACGACCTTCAGATTATGAGACTGACGCGCTACCTACTGCGCTAACAAGGCCTATA
TCTGTGTGTTCTCACAAAAAGAATAATCCACGTCAAACGTCCAAAAACCAAAAGTAAAGG
ACAAAGAAATTGTTGAAAAAAGAAAGCCCTTATCTTGTTTCACAATTGATAGCATAGAAA
AAGTAATTGAATGTTGAATTGAAATGATCTAGCCTAGTAAAAATGTCCTGCCCTGTGTGA
GGATCGAACTCACGACCTTCAGATTATGAGACTGACGAGCTAc
>NODE_1664_length_81_cov_13.086420
TTTGAGAACACAGATTTCTCTCTGTTAGCAGGGAATCTCTCTTTGAGAACACAGATTTCT
CTCTGTTAGCAGGGAAACTCCCTTTGAGAACACAGATTTCTCTCTGTTAGCAGGGAATCT
CTCTTTGAGAACACAGATTTCTCTCTGTTAGCAGGGAATCT
>NODE_1669_length_161_cov_32.913044
AGCTGAATGGCCCCTTGGACAAAAGGGGTAACGACCCTCCAGGAATTTGCTGACTGAAAC
AATGGAGCACAATCACGCAGGCCAAAGATCAACAACACGGAAAACAAAGCCATCCCAAAA
GCACATTCACTAACAAAAACAGGTTTTTTCTTTCAGAATTTGGGTTTGGAAACTAAACGA
TTGATTTATTTTCCCTTATTCTATTCTAACACATATTCTCTTAATATAAAATAAGGTATT
T
>NODE_1680_length_167_cov_15.437126
AAGTCAAAGGGCCACCAATATTTGGCTGTGTATACGCGGCACATTTCAAAGCATTTTCTC
TGCGATATTTGAAAACGGAGTCGTGCGGTGAACGCCTGCGTGTCCCTTTTAAAACAAACC
CAGTTCCTGTCAATCATACCACATTCCAACCAATCCCAAGGCGCCCTTATTTTTTTAAAA
GCAGGTTTGCCTGCTGTGCTTTTATATTGCACCATGGCCTGTTTCGAAGCATTTTTTACT
ACCACGg
>NODE_1681_length_231_cov_15.380953
GTCCTACTGAGCTTCCCAGATAAACGAGTCCTATTCAGGCTACTAACATAAACTAGTGAA
CATGACCCTGGAGCAGAGGTGAAGCTTGTTTACGGAGTGATAAAAGCAGTCTGAGCCCCT
TGGAGCCTGCAGGGAGGAGAGAAGAAAGAGGGGAAGGGAGGGGGCTTTGGAAAGGAGATG
GAGCTGGAGAAAGACGGTAGGGAGGGAGAGAAAGAGAGAGGGAGTGCTTGTTACCATCAC
AGTGCACCTCTGGGACAATGATGTCAGGGCAAAGACTCTGCTGGGGAGGTTGGGGAGGGC
GGGAGATAAGa
>NODE_1682_length_194_cov_26.030928
CATATCTGCGTCTCACGTATGGGTCTACAATTTGGTAAGCTCGCTTTATGGAATAGGGCT
CAGGTTGTTGAGTGGCCTTCGGGTGTGGTCAAGGAAGCCATCTCAGGTTCTAGAAGTGTG
ATTTCTACATCATCCATCACATGGTACTGGGGTGCACATCAGCTCCTGTGAAGGAGAGGG
ACAAGGCAGAAATCCAGTTTTAACTCAAAAAAGTGACAATTGGAGCTTTGTCCTTAAAAC
GTAAAGGTGATCATGTGAATGTCCTTTTCCAAAg
>NODE_1686_length_229_cov_21.912664
GTTTGTGCGTTGTGCGTTAGCAGTTCCGTTACCCATGACGCCTCTCTCCGCAGACAGCAT
ATTCCACGACGACCCGTACTACAAGTCGGAGACGAGTCTGGACCGCTGTCCCGTGGATTT
TGGCTTCCGGAACGGCGCCGTACCCAACGGCAGCATGTACTCCAGTCCTAGCCTGAGCTC
GCTCAACGTCTCCCAGACCTTCATCCCAGCCTCGCCCCTCTCCTCCAGCCTCGACTTGGT
CCCCAGCCCCCGCCACGCCATCGCCCCGTCCTATCGCCCCACACCTGAGTACGATGCTGT
CATGCGCCa
>NODE_1691_length_170_cov_15.423530
CACCCCCCCACCCATCTGATCTATCGCTGCTCCATTGGATTACAGTCCCGTTGGAACACA
CTCTACCAATCTGCATTGTGTGTGCTTGGTGTTTGTGTGAACCTGTTTGTGTGTGTGTGT
GTGGGGGGGTGCCTGGCTTTCCTCACCCAGACCTCCTGACACGGAACGGTTCCGACCTGG
GCCTCTCTATCCGGACCCGGCAGCACATGTCGGACAACCAGAAGCAGATCTCAGACGCCA
TCGCCGCCGc
>NODE_1692_length_245_cov_13.579592
AGGGAAACCCCAAATCTTACAGAAGTTGGTGTGATATTTACTACATGCACTAGAAGAAAC
CACAGCAAGTTTTACACCTCTCCTACAGTGCATCCAGAAAGTATTCACAGCACTTCACTT
TTGCCACATTTTGCCTTATTCCAAAACTGATTAAAATCATTTTTTCCCCTCAGAATTCTA
CACACAACACCCCATAATCACAACGTGATAAAAGTTTTGATTTATGCAAATTTATTAAAA
ATAAAAAAACTAAGAAATCACACGTACTTAAGTATTCACAGCCTTTTCCCAATACTTTGT
TAAAGCACCTTGGACAGCAATTACa
>NODE_1694_length_113_cov_30.176991
TGGTATTCCCAGGCGGTCTCCCATCCAAGTACTAACCAGGCCCAAACCTGCTTAGCTTCC
GAGATCGGACGAGATCGGGCGTGTTCAGGGTGGTATGGCCGTAAGCGAGAGATACTGTCA
AGACTACGTTACTTGTCGTTGTGGTTCGTGGCAGTGACAAACGGAGAAAGGAACGATAAA
GAACTGGCTAAAA
>NODE_1696_length_183_cov_11.163935
TCCTGTATATACAAACACACACACACACAGAGACGTGCTCTTGATATATTCATGATAGTT
TTGAGTCAACCGAGTCAATGAGCTGGGAAGAGAATTAAATAAAAGCCAAACAGAACAGAG
TAACTCAGTAAAAAGAGAGAGAGAGAGAGAGAGAAAGCAGGTGGGAAAGAAAGAAGTAGG
GCCAGAGGAAAAAGCTCTCTTACCAAAGAGCAAAACTCTGTGTCTCACCAAAGCAGCCAT
TTTACAGAAGATGCTAAAGCAGg
>NODE_1698_length_188_cov_17.973404
CTTTTGTCCCCTTTGAGCAACTGTGATTCATTTTCTTTTAGTACACTAAGCACCTCCTTT
CTCCCCATTCACAGGAGGGGTAGAAAAAAAGAGGTAGAGAGAGGGAGAGGGGGAGAGAAA
TAGAGAAGAGTGCAGGGAACGGAGAGCGTCAGAGAAAACCCTTTTTAAATCCTGCTGTTG
GATGAATGCCAGTTCACATGGCTACTTCCAAGAATTCAAAGCCGCTTTCAGGGCCAGAGA
AAAATGCCAGCGTGTGCGTTTACCTCGt
>NODE_1715_length_81_cov_18.728395
GTTATAGCTAGGGTTAGGGTTTTAATAAATATAAAAGATATGGCTAAACTGTTGATGTTT
CCTTATTCTAGGCTCTAAAACAAGGTGTGGAGCGAAGGTTTGGTTAAGATTAAGTGTAAT
TTGTAGCCGTGGGGTGACTTTCAAAATCAGGCTTAAGCCCC
>NODE_1717_length_81_cov_9.123457
AAAATCAGCCTTAAGCCCCAAATTAGGGTTAGCTAGGGTTAGCTATAGTTAAAGCTAGGG
TTACCGTTTTCCTAACCGTAGAAGATATGGCTAAACTTTTGATGTCGTCTTCTTCTAGGC
CCTAAAATAAGGTGTGGAGCGAAGGTTTGGTGAAGATTAAG
>NODE_1719_length_232_cov_18.077587
CAGCGCGTTCTTCTCAAAGTACGTGTTGAGCACTTCGATGGCTTGCGGTGTGAAGCTGGT
GCGCCGCTTGCGCTTCTTGGAGGGCTCGCCGCCCACGAACTCCATCAGGTTCTGCTGTCC
TTTCTGGTTCCAGATCTCCGCCTCGGCCAGCCACCGCTCCAGCACGGGCTTCAGCTTCTG
GGCGCTTTTTGGTGTGATGTCCAGCTTCTCAAACCTAGTACAGGTGGGGTCAGCAGCAGG
GGGAAAAAACAGCCAAAACAGTGGGTGTCTAATTTGAAAGCGATTCAGAAACTAGCCCTG
TTGGTTTACAGt
>NODE_1724_length_170_cov_19.641176
CTGTAGTCCTCCACAAACAGCTATCAAGCATTAGAGGGGAGGAATGGAGGGAAAAATGGA
TAATTTGCCAAAAAAAACAGAGTGTGGAAGTATGTAGTCAACCTTGGGCCCAGGTTATTT
TAAGGGAAGCCAATCTTTGATCAGCCAAGCTGAAATGGCTAAGATAAGTGAGAGCTACAA
CTCGCGGCGGGACCGCGCACCGCTCTCTTATTGCTATTTCCTCGCTGGTTTCTCGAGAGC
AGTAAATAGc
>NODE_1725_length_114_cov_19.649122
GGGAACGAAAAAGAACAGGCTAAAATATAAAAGCTTACAGCACCTGGTATTCCCAGGCGG
TCTCCCATCCAAGTACTAACAAGGCCCTTCCCTGCTTAGCTTCCGAGATCAGATGAGATC
GGGCGTGTTCAGGGTGGTATGGCCGTAAGCGATAGACTCTGTCAAGAGTTAGTTACTTGT
CGTTGTTGTTCGTG
>NODE_1726_length_103_cov_15.514564
ACTGTTGATGTTTCCTTATTCTAGGCCCTAAAATAAGGTGTGGAGCGAAGGTTTGGTTAA
GATTAAGTGTAATTTGTAGCTGTGGGGTTACTTTGAAAATCAAGCTTAAGCCCCAAATTA
GGGTTAGCTAGGGTTAGCTATTGTTAAAGCTAGGGTTAGGGTTTTAAAAACGGTTAAAGA
TAT
>NODE_1727_length_81_cov_12.209877
TGTGTTTGGGTGTGACTAGGGCCTGTGAGGTCAAGCCAGACACGTGAGTGTGTGTGTGTT
TGGGGGAGTATGGCCCTGTAACCCTGGATAAACCCTGAATGTGTTTGGGTGTGACTAGGG
CCTGTGAGGTCAAGCCAGACACGAGTGTGTGTGTGTGTTTG
>NODE_1731_length_179_cov_15.871509
CGCAAAAGCGTTTCCGGCACCTCGTACTCCCGCAGCACCTCCCACAAGACACCCCGGGGG
ACACGGTCGTACGCCTTCTCCAAGTCCACAAAACATAAGTAGACTGGATTAGCAAACTCC
CATGAGCCCCAGAGTATCTGTGAAAGGGAAAAGAGCTGGTCCGTTGTTCCACGACCTGGA
CGAAAACCACACTGCTCCTCCTGTATCCGAGGTTCGACTAACGGCCGTAGTCTCCTCTCC
AGCACCCTGGCAtaggcct
>NODE_1740_length_185_cov_19.870270
TAAATATTTCCTGTCTGACAATTTCCTTCCAGCTTAACCAGGAGTGAAGTTTTGATGACT
CTTTGACGTGTGTATGCTTATTTCTGGAATTGTGCTAATCCTCTTTTCCTCATGCTACCC
TCTCTCAGCCTTTGCTCAGTCTTCCATTTCTTCTCCCTCTCTCTCCCTCTTTCCTCTCCT
TTCCCTCTCTTTCTGTGGTTCAGCATGACGATTGTGTAACGTAGACCGTGGCTGAGTGAC
GGTCTGTAGGACAGTTCGGCATCTg
>NODE_1742_length_167_cov_17.035929
TAGGGTTACCCATGTGTACCATGTAGCGTGGACAACTGTGTAACACTTTCACCTAACACT
GACCGTAAGCAAGCTCAGCGGAGAGGGACAGATGTTATGAACGGTGGCAGGATATTCCAA
GGAGAGCTCATTCTCTGAGCCAAGATAATTGACCTTCTAGTCACACCTGAACTGTGACTA
TCTGATCCATTCTACTTTTGAATCTGAAGCTTTGTTGACTGAGGATTCTTCAACTCTAAC
AAATCTa
>NODE_1757_length_110_cov_17.554546
TCGCTTACGGCCATACCACCCTGAACACGCCCGATCTCGGATGATCTCGGAAGCTAAGCA
TGGTTTGGTCTGGTTAGTACTTGGATGGGATACAGCCTGGGAATTCCAGCTGCTGTAAGC
TTTTATATTTTAGCCAGTTCTTTATCGTTCCTTTCTCCGTTTGTCACTGCCACGAACCAC
AACGACAAGT
>NODE_1758_length_81_cov_17.432098
TTTATATTTTAGCCAGTGCTTTATCGTTCCTTTCTCTGTTTGTCACTGCCACGAACCACA
ACGACAAGTAACGCACTCTTTACAAAGTCTATCGCTTGCGGCCATACCACCCTGAACACG
CCCGATCTCGTCTGATCTCGGAAGCTAAGCAGGGTTGGGCC
>NODE_1762_length_171_cov_14.883041
GAAAGGAAGCCGAAAAAAAAAAACCCCTTGCCAATTACTTGCTGCCGGGCATGTGGGGTC
ATGGAATGATAGCTTAAACGCATTGAGCCCTACCAGATGCCGGGTACAGTTCAAATCTAT
GGGAGACTTCAATATTTGGCCCTGAAATAGGAACCAGATGCCAGAAATAGTTCATATTTA
GTTACCCCCACAATTAGTGTCCCTGACCCTATCATTCATGATAAACACTAGTGGTATCGT
TGGTGATTTCt
>NODE_1767_length_81_cov_31.135803
GATTAAGTGTAATTTGTAGCCGTGGGGGGACTTTCAAAATCAGCCTTAAGCCCCAAATTA
GGGTTAGCTAGGGTTAGCTACAGTTAAAGCTAGGGTTACCGTTTTCCTAACCGTAAAAGA
TATGGCTAAACTTTTGATGTCGTCTTCTTCTAGGCCCTAAA
>NODE_1770_length_81_cov_21.567902
AACTTTCGATGCCTTCTTATTCTAGGCCCTAAAATAAGGTGTGGAGCGAAGGTTTGGTTA
AGATTAAGTGTAATTTGTAGGTGTGGGGTGACTTTCAAAATCAGCCTTAAGCCCCAAATT
AGGGTTAGCTAGGGTTAGCTATTGTTATAGCTAGGGTTAGG
>NODE_1771_length_98_cov_19.244898
ACTACGTTACTTGTCGTTGTGGTTCGTGGCAGTGACAAACGGAGAAAGGAACGATAAAGA
ACTGGCTAAAATATAAAAGCGTACAGCACCTGGTATTGCCAGGCGGTCTCCCATCCAAGT
ACTAACCAGGCCCAACCCTGCTTAGCTTCCGAGATCAGACGAGATCGGGCGTGTTCAG
>NODE_1772_length_210_cov_12.690476
GTACGACAAAGGAGAGTGCGGCAGCGGGGGAGGTGAATCCAAGGTCAGCCCCGTGAGAAA
CGTGCTGGGTAACTAAAGAGAGAGTAAGCAGCCCAGCACACCGACAAAAGATACCCCACC
TAGCTCAGACAAATGCAGACCCGCACCACCTCCATACAAAGCAATACTGAAAATGTTACA
TTTGTTTTTAAAATTTGGCACATATAAAAACAAGTATGGATGCATACATATACACATGGC
CAACCCACATTATATACAAGACACAGGCATGCATTTATATACACATAAAt
>NODE_1773_length_102_cov_55.215687
AATGATTTGAAAAGAAAGATGCCAAAGTTAAAGTACAATTCTGCTTGTTTTACTGTTTGG
ACATTTTCAATTCCTTGTGCCCTAAATCATGTAAAGAATGAAAAGAATAAAAAAATCAGT
TTGTCATTTCTGAGGTAATTCATAGCAAAATCATACCCCAACTTGATAGCACTTTCTGTA
AT
>NODE_1781_length_262_cov_22.427481
CCCCATACGAGACGTAAAATAAAATCGGAACAGGAGTCGCTGGAGTTGGACGACCCTCCT
CCTCCAGGACAAAGCCAAGATTTGTTTTATTGATGTATTGTTTTATTGATTTAGTGACTT
TTAACGTATATTGCCCTTTTAGCCCCCCTGCTCTGTCCTTTTTATCACCCCTTTTGCTTT
TAACTACCTAGACATGTTTTTTTATCTCCTTTACACTTCTTATGTCACTTTTAATTACAA
CAATAAATGTACGTAGCATCAAGTCCCCCATACGGGCACAAAGTGTTTTTACTTTTTTAG
AGAATTCACCTGGTGACGTGTTTTTATTACAAGAGTGTGGTc
>NODE_1783_length_81_cov_13.666667
ACACTTAATCTTCACCAAACCTTCGCTCCACACCTTATTTTAGGGCCTAGAAGAAGACGG
CATCAAAAGTTTAGCCATATATTTTACGGTTAGGAAAACGGTAACCCTAGCTTTAAGTAT
AGCTAACCCTAGCTAACCCTAATTTGGGGCTTAAGGCTGAT
>NODE_1785_length_81_cov_10.925926
ATCTCGGAAGCTAAGCAGGGTAGGGCCTGGTTAGTACTTGGATGGGAGACCGCCTGGGAA
TACCAGGTGCTGTAAGCTTTCATATTTTAGCCAGTTCTTTATCGTTCCTTTCTCCGTTTG
TCACTGCCACGAACCACAACGACAAGTAACTAACTCTTGAc
>NODE_1794_length_88_cov_24.079546
TGAGAGCCGTGTATGTATACTGTTGTGTTTTATTGGTCTGTATGCCACGATGAGATGTTC
ACACTCACTATCATTACACTTCATTAGGTTTATCAATATCATCCACTATTCAATAGTACA
TTACAGTAAAGTGTACTTGTTGATATGTTTTGAGTTGAGTCTTTTGTA
>NODE_1802_length_253_cov_28.770750
GAAGAGGTTTTGAAAAAAACCATTGGGTTTTATGAAGAAGGGTGTGCTACCTTTTCTTCT
TTAGTAGTTAGTTTCGCGACGTTTCGACCTCTCTGGGTCTTCCTCAGGCTGTGACCTGGG
TTCCTCTGTGTTCTGTCTTTTATTCCCTCTCCTGGGCCACTCCCATTTGTGGGCGGGTCC
CGAGGGATGGGTGGGGGGGATCCTGGGCTGTGGTTTCCCCGCCCCCTTGATGTCTGGCTG
GATGGCCCTGATGTGTTTCCCGTTTCTTGGGTTTGTGTTGTTCTTAGGATTCAAAAGGGG
GATTTTTGGGGGCTGAAGTTCGGGGAGGCACGa
>NODE_1806_length_233_cov_13.103004
CGTGCGTGTATGTAGTAATATCAATAAATAAAAGTTGTGTGTGTGTGTGTGCATGTAGTA
ATATCAATATGTTTGAAAAATCGGTCTTATTCCAAGTTTGCTGTAATTTTGTTTTCGCCC
AGCAGGTGGCGCCATCGTTGTCCCGACACTTGGGGGCACCAGATGTCCGAATTCGGCTTC
GGGGGCACCAGATATCCGAACTCGGCTTCGGGGCACCAGATGTCCGAACTCGGGGCACCA
TATGTCTAAACACGGGGCACCAGATGTCCAAAATCGGCGTCGGGGCACCAGATATCCGAA
CTCGGCTTCGGGg
>NODE_1821_length_170_cov_17.970589
TTTTAACAGTGACTCAACTGTATTACAGCAACGTACCCAGCTGATATCATGGCTGTGACC
CAGCAGTTCACAGAGCAGGGCTAGCCACAGACAGAGTCAGTGTCTTTAAGTTGGTCGACC
GCACACAGCCCATAGGGCGAGCCTGAGGTGAGGAGATGAGCCAAGACAGGGAGGGTGGAG
CGGTGCCAAGACATTATTCACACAAATGTGGGCTGACTTAATGATCACGTACACACCACA
CACACACACa
>NODE_1826_length_98_cov_33.775509
TTTGAGAACACAGATTTCTCTCTGTTAGCAGGGAATCTCTCTTTGAGAACACAGATTTCT
CTCTGTTAGCAGGGAAACTCTTTGAGAACACAGATTTATCTCTGTTAGCAGGGAATCTCT
CTTTGAGAACACAGATTTCTCTCTGTTAGCAGGGAACATTATGCTAAGCCGTCAACAT
>NODE_1833_length_84_cov_12.380953
ACTCATCTACCCACTTACCCTACTCATCTACCCACTTACCCTACTTATCTACCCACTTAC
CCCACTCATCTACCCACTTACCCTACTCATCTACCCACTTACCCTACTCATCTACCCACT
TACCCTACTTATCTACCCACTTACCCCACTCATCTACCCACTTA
>NODE_1846_length_186_cov_7.693548
AGTACGCCCAGAACTCTCTGGTCCACTCGTCCACTGGTCTGACCCCGTTTCAGTGCGTGC
TGGGGTACCAACCTGCCCTGGCACCCTGGGACCCTAATCCATCTGGCATCCAGGCCGTGG
ATGAGTGGATCAGGAGAGCCGAGAAGGTCTGGGAAGCCACTCACCGACGGCTGGAGGAGG
TGAAGAAGGTCCAGAAGAGGAAGGCGGATGTCCACCGGGCCGTGGCACCGGCTTACCACC
CTGGAGACCGAGTGTGGCTCTCCACc
>NODE_1848_length_211_cov_15.241706
CAGCGGAGCCTCCTTCCACTGCCAGGACGTGGCCAGCCAGGATCTGGGTGGCCCCTCCGT
TCCCCACTGCCTCAGCTCCCGGCGAAGATAGTCTCGGAGAGACGCTGTGGCAATCTCCTC
CACCTTCCTCTCTCCAACAGTCTTTCTCTCGATCAGTCTTATTGTTCTTGCTTTCCACAG
CGCCTCTCTCACGCAGTTCAGCAGCAGCCAGAGTCGTGTAAACTCTGGCTTGGTGAGGCC
CGTCGCTCCTACTCCGTAGAGTATCAGTTCTTTGGTAAGGGCCCCACCAGg
>NODE_1849_length_93_cov_22.236559
AAGTAACGTACTCTTGACAGTGTCTGTCGCTTAAGGCCATACCACCCTGAACACGCCTGA
TCTCGTCCGATCTCGGAAGCTAAGCACGGTTGTGCCTGGTTATTATTTGGATGGGAGACC
GCCTGGGAATACCAGGTGCTGTAAGCTTTTATATTTTAGCCAGTTCTTTATCG
>NODE_1850_length_203_cov_17.487684
TTCGCCCGCGTTAGCCGTCTGGAGGTGAATGGTTGGAGGGGTTCACTCAGTGACTTTGAG
CAGCGGCTGAAAACCAGCCCTTTCGGTCTGCTGTTCCCTCTCGTTCGCCGGGGGACGAGG
GGGAAGGTTCTGGCTCTGGCGGGAAGGAGAAGGGAGGGTGGGCGAGGGAGATAGAGAGAG
AGAGCGAGAGACCTGTTCCATTACCTTTTGTGTCTTGGGCGCGGAACTCTAGAAGCCTCT
CGGACCATTCGATCCGTTTTTGGCTGCCGCGCTCATGGGTCAa
>NODE_1851_length_81_cov_21.296297
AGATACTCTGTCAAGAGTGCGCTACTGGTCATTTTGGTTCGTGGCAGTGACAAACAGAGA
AGGGAACGAAAAAGAACAGGTTAAAATATAAAAGCTTACAGCACCTGGTATTCCCAGGCG
GTGTCCCATCCAAGTACTAACCAGGCCCTACCCTGCTTAGC
>NODE_1852_length_187_cov_11.074866
CGCCTCGCCTTGCCTGCCTTTCCGCTGTCCGCCCTTGGATGGGTTGGTGGACTGTCGGGT
GACAGTCCTAAGGGGGGGGGTACTGTCACGTTTGGTGGTAGTACCCCCTCCCTCCTGTGG
AGGGCAGCAGAGGGACCTGATTGAACTGGACTCAATTAGTTAATTCTGTATTATTGTTTG
CACCTGTGTCTTGTTTGTAATTAGTTAGTTCACCTGTTTTCTTTTGTATTTAGTTCTGTG
ATTGTTGTATGTTTAGTGTTTTGTTTt
>NODE_1856_length_228_cov_17.907894
GATCGCTCTGGAACAAGTCATTTAATTAGCGTGGGCTCGCAGACTTCGCCTGCTGCAAGC
CCATTACGCATTCTACACCCTTCTCTGGTCTCCTTTCACTGGGGAGAGCGAATCTCCTCT
CGACACGTCTCCACACACTCCATCTCTCCCCTTCCGTTTAAGAGGAGGTAAATAGTGCAG
ACGGACAGCTTCATTAGGCCGGCCTCTGGGCGGCGCACGGCCCTGAATGGGAGCTTTTTA
GCGCAGGGCCGAGAGCATGACCTCCGATCAATTACAGCTGACACGGGTGTGTGCCATCAG
CTCGTTCa
>NODE_1860_length_159_cov_20.698112
TCTTGCATCTGTAAGAACCAAACAATGTTAATACGGGTGTGCTGCCTCTTACTCCCCAGT
AGAGGGCATCGCACAGGACCTTGCATCTGAAAGAAATAATGTTTTCTATTTTTTATTCAA
GCCATGTGGATGTTTTGTTTGTAGTTTTTCTATCCATTTGCGTTCCTTCCTCTTCCTGTT
TCCGTCCGTCCAGTGTGGGTTGTGTTCTAGCCCACTAATTTCTAGGGCTTCTAGTGTGT
>NODE_1861_length_166_cov_15.608434
AACGCCTGATTCAAGGCAAATGTCTTCCATCGGTCAACGTAGGGATGAATGAAACATGAG
CAGATTATGGGAGAGAGAGAAGGGGAAAGAGAGAGAGGAGAGAGAAGGGGAAAGAGAGAG
GGAGATGGATGGAGGGAGAACGCTGGCAGGATCTGTCCCTCTTGGCAGGGCTTGGAGACG
GCAATGGTTAAATTAGTGTGTTGACATTGAGATGGGCAAAAATACATAGGAAGAACTGAA
TCAGGg
>NODE_1864_length_184_cov_10.054348
TACACACGGCCGGTACAGTGAAACTGCGAATGGCTCATTAAATCAGTTATGGTTCCTTTG
ATCGCTCCGACGTTACTTGGATAACTGTGGCAATTCTAGAGCTAATACATGCCAACGAGC
GCTGACCCCCGGTTCCCGCCGGGGGGATGCGTGCATTTATCAGACCCAAAACCCATCCGG
GGCGGCCCTCCGGGGTCGCCCCGGCCGCTTTGGTGACTCTAGATAACCTCGAGCCGATCG
CGCGCCCTCCGTGGCGGTGACGTC
>NODE_1867_length_173_cov_9.236994
AGGAAGGAAGGAAGGAAGGAAGGAAGGAAGGAAGGACAGAAGGAGGAAGGAAGGACAGAA
GGAGGCACAGAAGGAGGAGTGGAAGAAGCGGCCGAGAGGACACACACTGGAACCAGCCTC
TCCACTTCTCCCTCCCCACATTGGCGCACCGTGACAGGAGCCCGGCCATGACAGCACAGC
GCCATGTGGCTGCGCCATGTGGACTCCACCCGAAGCCTCTGCTCGAGCTGCCAGCCCGGG
GAAGAGACCCCCa
>NODE_1868_length_81_cov_19.938272
CACTATCACAGCACCTTATCTCAACACATTACCTCACCACACTATCACAGCACCTTATCT
CAACACATTACCTCACCACATTATCACAGCACCTTATCTCAACACATTACCTCACCACAC
TATCACAGCACCTTATCTCAACACATTACCTCACCACACTA
>NODE_1872_length_81_cov_17.925926
CCGGATGAGTTTGCACACTCACTATCATCAGTACACTATATTAGTTTCATCAATATCATC
CACTATTCAATAGTACGTTAGAGTAAAGTTTACTTGTGGATATGCTTTGAGTTGAGTCTT
TTGCACAAATGTTAAATCTTCTTGTTTTTCTTCTATGTTTC
>NODE_1882_length_211_cov_15.777251
GATCCCAGCGTGGTGTTGTGCACTTATGCTGCGAGCATCAAGGTGTTGAGACAGCCGTCA
CCCCGCTCTGAGAAGGCCGCTCTTTTCCTTTCAATTTAACAACAAGCGTCTTCCTCTCCC
CGCCCACCACCACTGCCAACAGTAACAATTAAATGTTTTTCCAACTCTCTTTTTTCCGCC
TTGAACGTTGCCAGTTACCTTTATCATTTCTTCCTGAATAAAAATAGATAAAAAGCAAAA
AATGTGTCAACAGTGGGGGGAAAAAAAAAGAAAAGCTTCCGTGTTTGGAGa
>NODE_1884_length_194_cov_11.953609
GTGTGTGTGTGTGTATGGTGAGGGGTGTATGTGTGTGTGCTGTTCACCCGTGCCGCAGTG
AGGACGGGCACGGTGCGGTACAGAGCAGAGTGGAGAGACAGCTGCCCTGACAGATGCCGG
GAGGCAGGACCCCACCAGGGAGCAGGGGGGCTGAAGCTGGCACTGGCTTACCCCAACGGA
AACACCACAGGCTGCAGTGGAAGTGGGCAAAGGGAGAAACCAGGGGACCCAGTGAGTGTG
TGCCTGTCTCTGTATTTGTGTGTGTGTGTGTGTg
>NODE_1893_length_197_cov_10.837564
ACAATCAGCAACAACTAGCTATCAATGCTGGAGTGGAAGATGCCACAAAAAAGCCAATTA
AATGTGTTAGCATACGCACATTTTTTCATTGATATCGAGGCATCTGTGGCGTTAAGAATG
CCTCTCTTTATGTAAAATGGAGGCTGGGAAATGAAGGCGCAATCTACCTCTGTGTTTTCG
TCATTAGGGCGCCACATCTCCCGACGCTAGCGGGTATGCGCCGGCGGAGAAAGGGGCGAG
AGAATTTGTGTGTGTGCCCCCGGTTGCCAAATTAATt
>NODE_1895_length_199_cov_13.100503
CTCCCTCGATGACCACGGCCGATCGGTACGCCTGGCCTTGGAGGGAATTCAAACTCGGGG
CGTAGCAGGCGAAGGAGACCCCGATGACCAGCATGGAGAAATGCACAGAATCAAGCCTCA
TTCCGTCTAGCTTGCCTCCGCGCGCCGCGCTGCTCGCGTGGCTGCTGCAGTGCTCGCTCG
GCGGATGACGGGTGAGGGGGATGACGGAGCGGCGTTTTTGTCGAAGTGGGAGATTGCGAA
AAGGCGCCGGGAGCGGGACAGAGAGGCAGACCTTGCGTt
>NODE_1896_length_178_cov_11.915730
CTCTCTCTATATCTCGCCCCTGTGTGTCTCCCTCTCTACAATCCCCTTCATCTCAACCTC
CTTCCTCCTCTCAGTCATGACCTCTCGTTGGCCACCCCTCTCTCCTTCCCTTCATCTCCT
CCTGCTCTCTTTCTCTCTCCTGCATGTCTTTGTCTCTTTCCCTGTCCACACCAGCCTCCC
CAACACTCCCTCACACACACACACACGTACACACACACCGTTCTGTCTCTTTCCCTGTCC
TCCCCAACACTCCCTCAc
>NODE_1899_length_184_cov_16.048914
CCTCCGCGCTGCCCGCGTCCCGCCGCGTCGTGCTCGGCCGGAGTAGGGGAAGAAAGTGCC
GCCGCCTTGGCCGTCGCGGAAGCGACGAGGACCTCCTTCTCTGCCGTTGGGATCCACATG
TCACTCGTTTCGCTCGGGGACGTGGGGGTTGGTGGTGGTGGTGGGCAGGTGGGGGATAAC
ATCCTCCTCCTCCTCCTCCTCCTCTCTCCCCTCGCACGTGAGCTCGCGCGCCCCCCGGGG
CCCGCGCCACAACTCAAATCTCCT
>NODE_1901_length_81_cov_24.061728
TATCCAGACCTCAGTGTGTATGTTCTGGTCAGGTATGACCATAATGAGAGCCGTGTATGT
ATACTGTTGTGTTTTATTGGGCTGTATGCCACAATGAGATATTCACACTCACTATCATCA
TTACACTACATTAGTTTTATCAATATCATCCACTATTCAAT
>NODE_1905_length_119_cov_23.815126
TAGCTAACCCTAATTTGGGGCTTAAGCCTGATTTTGAAAGTCACCCCACGGCTACAAATT
ACACTTAATCTAAACCAAACCTTCGCTCTACACCTTATATTAGGGCCTAGAATAAGGAGA
CATCAACAGTTTAGCCATATCTTTTACAGTTATTCAAACCCTAACCCTAGCTTTAACAAT
AGCTAACCCTAGCTAACCC
>NODE_1907_length_168_cov_9.130953
ATTGTAACCAAACCTCACACCTTTCCTTACTTTTGGACCCCGAATCTGAAAACGTCAACA
GTTTAGTCCTATCATTTATAGTTACTCTAACCCTAACCCTAGCCTTAACCCTAACTAGGG
GCTTAAGCCAAATACTAAAGCCCATCCAATGGGTACAAATTAAGGTTAATTGTAACCAAA
CCTCACACCTTTCCTTACTTTTGGACCCCGAATCTGAAAACGTCAACAGTTTagtcctat
catttata
>NODE_1912_length_164_cov_14.841463
GCCTCCTTCCTCCCTTGGTCCTGCCTTGCTGCCTTTAACTTGTTGGCAAAGGATAGGGGA
CAGTCTCTAAACATGTGAGAACTGTCCCCACACAAGTTGCACTTTCTCCCGTTCTTGCAA
TCAGAGAACACATGCCCCACCTCCCTGCACTTCCCACACACCACCACCTCACATGCCTCT
GCCAGATGCCCGTGGGCCCCACACTTTCTACATAGTTTTGGCTGCCCCTGGTAGTGCACA
AACc
>NODE_1931_length_169_cov_9.443787
AACTGAGAAATTTTCACCGTCTCACCGGGGAAAGATTGAGATATATAATTGTGTGTAGTC
TGCATAGCAATGAAAGTTAACATCTTGATCACGAATAATGCTGCCAAGTGGCAGCAAGTA
GAGAGAAAACAGCAACGGTCCTAAAACAGAACCTTGTGGTACATCAGAAGTCACCCTAGA
GGATTCAGATGATTCCTCATTTAATTGAACAAATGGTAATCTGTCTTCCAGGTACGActt
gaaccatga
>NODE_1932_length_179_cov_16.005587
TATTTCTGTTGATCAACATGTCTACATTTGTGTTTCTTCTTCCTGATATGTAACCTCACT
CTCACGTCCTCCTGTCAGCCTTTTCCTTCCCTTCAATCTTTCACTCTCATGATCCCCTCT
[truncated: 6,214 more chars]
