# Supplementary material for: Early-branching euteleost relationships: areas of congruence between concatenation and coalescent model inferences
Source: PeerJ. 2017 Sep 8;5:e3548. doi: 10.7717/peerj.3548 (PMC5592902; doi:10.7717/peerj.3548)
Supplement: Data S1 [file peerj-05-3548-s003.zip › DataSupplement/Assemblies/Lipolagus-ochotensis-57.fa]

>NODE_1_length_334_cov_28.113773
GCACACTCCCACACTCCCGCTTTCCCCAGCCTGTCGACGCGCAACGTGGGCTGCGGAGGT
TGGTACGAACAGATGGGAGGAACAAACCGCCGTAAAATAAAGTTAAACTAGAACAAAATG
ACTATGCAAGTGGCGTTGCCGCCCTTTGTTTGCCAGGAAGGTGATCCTCAGCATCTGGGG
ATGATGGAACGCATGATTAAAATTACCAGAGGGAATGATTAATATCTCCTTAAAGCACAC
ACTTCCAGCTTATCAATCATCTCATTACACAGGAAAAGTTAATTGTGTGAGGGGAGGGTT
GGGGCCCCTGAACCATGAAAAAGTAGCCCACCCCTCGACATGTTTACTTACACAACAGAA
CAGACCCCATAACTCCATGTGCTTCTCCCc
>NODE_2_length_199_cov_88.939697
GGGGGGGGGGGGGGGGGTTACACCCCCCACTCTGGCCCCTAATCAGCCAGGCAGCCTCAG
CTGCCCTTCTTGGATCCCCTGCCAGGGTCCCTATCATCCTCTGATCAAATATTAATGTGC
TATACTCGGCCTGCTCACTAATCCAAAGCCAATTAATATTATCTGTCAATTATTTACAGA
TCCGGAGGTGCTGAGGCGATTCCCGGAGGACTACATCGACCAGGTTCGGAATGCATAATT
AACTTTGTCTTTCTt
>NODE_3_length_161_cov_18.236025
CCTCCTTTGATCTGCCAGCATATTGCAGTGATGTGTCCTATTCAACAGAGAATCTGGGGC
AATTTCAATGCTTTTGTACCTCTCCACTGCTCCACTTCTCGCTCTCTGTTTAAAAATAGC
TCTTAATTATAAGTGCAGTTTAAATGTCTCCAGTGACCCAGAAATGCAGGTTGGAGTGAG
AGGGATGGGAGTGTACACTACACTGTACGCTGGCTGg
>NODE_4_length_344_cov_33.398254
AGTTAGTTAGTTAGTTAGTTAGTTAGTTAGTTAGTTAGTGGTGGTGTTCCAGGTGGGATT
TTAACTCCACAACCATCTGTCCTCAACTCGCGGTCCACTAGGACCACCACCACCACCCTT
AGTGTGTGGGCCGGGCTGACGTCTCTGTCTCCTCCTCTCTCCTGGCAGTTCATGGCATCA
AGTGGACTTGCAGCAATGGGAACAGCAGCTCTGGCTTCTCAGTGGAGCAGCTGGTACAGC
AGATTCTGGACAGCCACCAGACCAAGCCACCCCCCCGGACCCACAACTGCCTCTGCACGG
GCACCCTGGGTAAGGGCTAGGGGTGGGGGGGGAGAGAGAGAGAGAGAAAGAGACAGAGAG
AGAGCAAGAGAAAGAGAGAGCAAGAGAGAGGGTCAGTGTt
>NODE_5_length_258_cov_27.286821
GAGAGTGTCCGTGGATGTGGAATTCCTATGCTGCCATGTGTTGTTACTTAAGGGTGTGCT
GCAGCCAAGTACTGCACGCTTTTCCATCCCCGCCCGTCCTCCTGTCTGTGCACTTCCTTC
CCTCCCATTTACCCAGAGATCTTTGTGGTGGGTCCTGGGGTTCAGGCAATATTAGGTTGC
ACCTCTTAAAACATGTCAGGCTTTGTGGTGAAAATTAAAGAATGGAAAAATGATGAAATG
TAGCGTTTTGCTTTTATTTTTTTCACGGGCCTAACTGTTTGAAGGAGGAGAGAAAGAGGG
AGGGATGGAAAGAg
>NODE_11_length_5329_cov_35.676300
AGTCGCAGTAGGCGGAAAACGAACAAGCGCAAGAGTAAACATAGTGCCATGCTCAGGAAC
AAAGAAACGCGGCACAGAATGTTTATAGGTCTGTTGAACACGACCAGAAAACTGGCCTAA
CGACGTTTGGTCAGTTCCATCAACATCATAGCCAGATGCCCAGAGATTAGAGCGCATGAC
AAGTAAAGGACGGTTGTCAGCGTCATAAGAGGTTTTACCTCCAAATGAAGAAATAACATC
ATGGTAACGCTGCATGAAGTAATCACGTTCTTGGTCAGTATGCAAATTAGCATAAGCAGC
TTGCAGACCCATAATGTCAATAGATGTGGTAGAAGTCGTCATTTGGCGAGAAAGCTCAGT
CTCAGGAGGAAGCGGAGCAGTCCAAATGTTTTTGAGATGGCAGCAACGGAAACCATAACG
AGCATCATCTTGATTAAGCTCATTAGGGTTAGCCTCGGTACGGTCAGGCATCCACGGCGC
TTTAAAATAGTTGTTATAGATATTCAAATAACCCTGAAACAAATGCTTAGGGATTTTATT
GGTATCAGGGTTAATCGTGCCAAGAAAAGCGGCATGGTCAATATAACCAGTAGTGTTAAC
AGTCGGGAGAGGAGTGGCATTAACACCATCCTTCATGAACTTAATCCACTGTTCACCATA
AACGTGACGATGAGGGACATAAAAAGTAAAAATGTCTACAGTAGAGTCAATAGCAAGGCC
ACGACGCAATGGAGAAAGACGGAGAGCGCCAACGGCGTCCATCTCGAAGGAGTCGCCAGC
GATAACCGGAGTAGTTGAAATGGTAATAAGACGACCAATCTGACCAGCAAGGAAGCCAAG
ATGGGAAAGGTCATGCGGCATACGCTCGGCGCCAGTTTGAATATTAGACATAATTTATCC
TCAAGTAAGGGGCCGAAGCCCCTGCAATTAAAATTGTTGACCACCTACATACCAAAGACG
AGCGCCTTTACGCTTGCCTTTAGTACCTCGCAACGGCTGCGGACGACCAGGGCGAGCGCC
AGAACGTTTTTTACCTTTAGACATTACATCACTCCTTCTGCACGTAATTTTTGACGCACG
TTTTCTTCTGCGTCAGTAAGAACGTCAGTGTTTCCTGCGCGTACACGCAAGGTAAACGCG
AACAATTCAGCGGCTTTAACCGGACGCTCGACGCCATTAATAATGTTTTCCGTAAATTCA
GCGCCTTCCATGATGAGACAGGCCGTTTGAATGTTGACGGGATGAACATAATAAGCAATG
ACGGCAGCAATAAACTCAACAGGAGCAGGAAAGCGAGGGTATCCTACAAAGTCCAGCGTA
CCATAAACGCAAGCCTCAACGCAGCGACGAGCACGAGAGCGGTCAGTAGCAATCCAAACT
TTGTTACTCGTCAGAAAATCGAAATCATCTTCGGTTAAATCCAAAACGGCAGAAGCCTGA
ATGAGCTTAATAGAGGCCAAAGCGGTCTGGAAACGTACGGATTGTTCAGTAACTTGACTC
ATGATTTCTTACCTATTAGTGGTTGAACAGCATCGGACTCAGATAGTAATCCACGCTCTT
TTAAAATGTCAACAAGAGAATCTCTACCATGAACAAAATGTGACTCATATCTAAACCAGT
CCTTGACGAACGTGCCAAGCATATTAAGCCACTTCTCCTCATCCAACGCGTCAGTTTTTG
ACAGAATCGTTAGTTGATGGCGAAAGGTCGCAAAGTAAGAGCTTCTCGAGCTGCGCAAGG
ATAGGTCGAATTTTCTCATTTTCCGCCAGCAGTCCACTTCGATTTAATTCGTAAACAAGC
AGTAGTAATTCCTGCTTTATCAAGATAATTTTTCGACTCATCAGAAATATCCGAAAGTGT
TAACTTCTGCGTCATGGAAGCGATAAAACTCTGCAGGTTGGATACGCCAATCATTTTTAT
CGAAGCGCGCATAAATTTGAGCAGATTTGTCGTCACAGGTTGCGCCGCCAAAACGTCGGC
TACAGTAACTTTTCCCAGCCTCAATCTCATCTCTCTTTTTGCGTTCTGCTTCAATATCTG
GTTGAACGGCGTCGCGTCGTAACCCAGCTTGGTAAGTTGGATTAAGCACTCCGTGGACAG
ATTTGTCATTGTGAGCATTTTCATCCCGAAGTTGCGGCTCATTCTGATTCTGAACAGCTT
CTTGGGAAGTAGCGACAGCTTGGTTTTTAGTGAGTTGTTCCATTCTTTAGCTCCTAGACC
TTTAGCAGCAAGGTCCATATCTGACTTTTTGTTAACGTATTTAGCCACATAGAAACCAAC
AGCCATATAACTGGTAGCTTTAAGCGGCTCACCTTTAGCATCAACAGGCCACAACCAACC
AGAACGTGAAAAAGCGTCCTGCGTGTAGCGAACTGCGATGGGCATACTGTAACCATAAGG
CCACGTATTTTGCAAGCTATTTAACTGGCGGCGATTGCGTACCCGACGACCAAAATTAGG
GTCAACGCTACCTGTAGGAAGTGTCCGCATAAAGTGCACCGCATGGAAATGAAGACGGCC
ATTAGCTGTACCATACTCAGGCACACAAAAATACTGATAGCAGTCGGCGTGTGAATCATT
AGCCTTGCGACCCTCGGCAGCAAGAACCATACGACCAATATCACGAAAATAGTCACGCAA
AGCATTGGGATTATCATAAAACGCCTCTAATCGGTCGTCAGCCAACGTGAGAGTGTCAAA
AACGATAAACCAACCATCAGCATGAGCCTGTCGCATTGCATTCATCAAACGCTGAATAGC
AAAGCCTCTACGCGATTTCATAGTGGAGGCCTCCAGCAATCTTGAACACTCATCCTTAAT
ACCTTTCTTTTTGGGGTAATTATACTCATCGCGAATATCCTTAAGAGGGCGTTCAGCAGC
CAGCTTGCGGCAAAACTGCGTAACCGTCTTCTCGTTCTCTAAAAACCATTTTTCGTCCCC
TTCGGGGCGGTGGTCTATAGTGTTATTAATATCAAGTTGGGGGAGCACATTGTAGCATTG
TGCCAATTCATCCATTAACTTCTCAGTAACAGATACAAACTCATCACGAACGTCAGAAGC
AGCCTTATGGCCGTCAACATACATATCACCATTATCGAACTCAACGCCCTGCATACGAAA
AGACAGAATCTCTTCCAAGAGCTTGATGCGGTTATCCATCTGCTTATGGAAGCCAAGCAT
TGGGGATTGAGAAAGAGTAGAAATGCCACAAGCCTCAATAGCAGGTTTAAGAGCCTCGAT
ACGCTCAAAGTCAAAATAATCAGCGTGACATTCAGAAGGGTAATAAGAACGAACCATAAA
AAAGCCTCCAAGATTTGGAGGCATGAAAACATACAATTGGGAGGGTGTCAATCCTGACGG
TTATTTCCTAGACAAATTAGAGCCAATACCATCAGCTTTACCGTCTTTCCAGAAATTGTT
CCAAGTATCGGCAACAGCTTTATCAATACCATGAAAAATATCAACCACACCAGAAGCAGC
ATCAGTGACGACATTAGAAATATCCTTTGCAGTAGCGCCAATATGAGAAGAGCCATACCG
CTGATTCTGCGTTTGCTGATGAACTAAGTCAACCTCAGCACTAACCTTGCGAGTCATTTC
TTTGATTTGGTCATTGGTAAAATACTGACCAGCCGTTTGAGCTTGAGTAAGCATTTGGCG
CATAATCTCGGAAACCTGCTGTTGCTTGGAAAGATTGGTGTTTTCCATAATAGACGCAAC
GCGAGCAGTAGACTCCTTCTGTTGATAAGCAAGCATCTCATTTTGTGCATATACCTGGTC
TTTCGTATTCTGGCGTGAAGTCGCCGACTGAATGCCAGCAATCTCTTTTTGAGTCTCATT
TTGCATCTCGGCAATCTCTTTCTGATTGTCCAGTTGCATTTTAGTAAGCTCTTTTTGATT
CTCAAATCCGGCGTCAACCATACCAGCAGAGGAAGCATCAGCACCAGCACGCTCCCAAGC
ATTAAGCTCAGGAAATGCAGCAGCAAGATAATCACGAGTATCCTTTCCTTTATCAGCGGC
AGACTTGCCACCAAGTCCAACCAAATCAAGCAACTTATCAGAAACGGCAGAAGTGCCAGC
CTGCAACGTACCTTCAAGAAGTCCTTTACCAGCTTTAGCCATAGCACCAGAAACAAAACT
AGGGACGGCCTCATCAGGGTTAGGAACATTAGAGCCTTGAATGGCAGATTTAATACCAGC
ATCACCCATGCCTACAGTATTGTTATCGGTAGCAAGCACATCACCTTGAATGCCACCGGA
GGCGGCTTTTTGACCGCCTCCAAACAATTTAGACATGGCGCCACCAGCAAGAGCAGAAGC
AATACCGCCAGCAATAGCACCAAACATAAATCACCTCACTTAAGTGGCTGGAGACAAATA
ATCTCTTTAATAACCTGATTCAGCGAAACCAATCCGCGGCATTTAGTAGCGGTAAAGTTA
GACCAAACCATGAAACCAACATAAACATTATTGCCCGGCGTACGGGGAAGGACGTCAATA
GTCACACAGTCCTTGACGGTATAATAACCACCATCATGGCGACCATCCAAAGGATAAACA
TCATAGGCAGTCGGGAGGGTAGTCGGAACCGAAGAAGACTCAAAGCGAACCAAACAGGCA
AAAAATTTAGGGTCGGCATCAAAAGCAATATCAGCACCAACAGAAACAACCTGATTAGCG
GCGTTGACAGATGTATCCATCTGAATGCAATGAAGAAAACCACCATTACCAGCATTAACC
GTCAAACTATCAAAATATAACGTTGACGATGTAGCTTTAGGTGTCTGTAAAACAGGTGCC
GAAGAAGCTGGAGTAACAGAAGTGAGAACCAGCTTATCAGAAAAAAAGTTTGAATTATGG
CGAGAAATAAAAGTCTGAAACATGATTAAACTCCTAAGCAGAAAACCTACCGCGCTTCGC
TTGGTCAACCCCTCAGCGGCAAAAATTAAAATTTTTACCGCTTCGGCGTTATAACCTCAC
ACTCAATCTTTTATCACGAAGTCATGATTGAATCGCGAGTGGTCGGCAGATTGCGATAAA
CGGTCACATTAAATTTAACCTGACTATTCCACTGCAACAACTGAACGGACTGGAAACACT
GGTCATAATCATGGTGGCGAATAAGTACGCGTTCTTGCAAATCACCAGAAGGCGGTTCCT
GAATGAATGGGAAGCCTTCAAGAAGGTGATAAGCAGGAGAAACATACGAAGGCGCATAAC
GATACCACTGACCCTCAGCAATCTTAAACTTCTTAGACGAATCACCAGAACGGAAAACAT
CCTTCATAGAAATTTCACGCGGCGGCAAGTTGCCATACAAAACAGGGTCGCCAGCAATAT
CGGTATAAGTCAAAGCACCTTTAGCGTTAAGGTACTGAATCTCTT
>NODE_18_length_318_cov_73.490562
CCTTCCCCCCCTCCTCTCTCTCTCTCTCTCTCTCTCTCTCTCTCTCTCTCTCTCTCCCCC
TTTCTTCTCTCTCCATGGGTAAGCAGGTAATCATGAGCTGTCACAGAAAGGTGACCCATT
AATGTGATGGATACGGTGTGAAAAACAAATGGTGTGAAACGTGTGGATTGCTGTCCTTAC
TGCACCTTGGCCTTTTGTTCTGTCATATCAATATCCACACAGGGCCTCATTACACCGGCG
CACTACACAATGAGCCCGGCACCAGGGTCAGGACCGCGCCGCGCTCCCTTTGACTGGCTC
CGACTGGGCTTTCGGAGGTAAACCTCACCCCCACAGGACTCCCAGGTAAACAGGGAGGAG
GAGGGCAGCGAGGc
>NODE_19_length_272_cov_30.341911
TTGCAGGCGTGGATGGTCTCCCTCTACTCACCCCCCTACCCTACCCTACCCTACAGCTCC
ATGTGGCCCCACAGAGGGCAGGGGGGCCATAGGCCATGGGGCCGAGGGCTGGGGGGACCC
TCCCTAGCTCACATTAAAGATGGATCTAATCACTGCGGGGACTTGATGTGCCAATGATGT
GCTTATCAAACGGCATATTTCAAAAAGGGATCTTAAAAGGCCAGAGGGCGAAGAGGCAAT
AAGAGAGACATTTGTATGTGGATGAAAGGCACGCGCGGAGACAGACCTTGCATCAGAATA
CAGAGGAGGGACATCATTACCATCCCCa
>NODE_21_length_205_cov_20.117073
AGCCTTGGCCCCGAGCAGCTGCCTCTGGTCTGGGACTATTACTTTTCCGCGGGGCTGACT
TTGATGTTTTAACAATCCATACATATTGATTCAGACTGATAATAAACAATTTGATTAGCC
TCTTTCTATAGGCTGTCATTTCAATCACTTTCAGAGCTCCGATGGAGTGGAAGTGAGGAC
CTGCGGAGGGGCGGAGGGAGGGAGGGATGGAGGGTGAGGGAGGGAGGGCGGGGGATGGAG
AGGAGGCAGGGTGCAGGGTGc
>NODE_22_length_398_cov_28.459799
ACTGGAAAGGTGAAGAAAACAAAGTCAATAAATAAAGTCATTACCAGAAGCTTAGAACAG
AGGCGCCCGATTTCCTCTTTTATCCTGCAACAACAAAAAGAGAAGGAGACAGAGAAGGGA
GGAATAACAAAAAAAGAGAAAGAATTGCACAGAGGCTTTTCTTTTCTTTAAAATGCTGCA
TTAGGTCTTTTCCTGCAGTCAGTTTTGATAGTTCAAAGCTGGCAGTTCAATAAATAGCTG
GAACTGGCACATCTCTGTTCTTGCAAAAAGAAATCAATGTTAATCCTATTACCGGCAGTT
ATCACCTAGCCCAGAAACGGTGGCAAGTAAGAAAAAAAAACCTGAGATGTCAAAGCGGGT
AGAGGAGAGAGGTAGGGAGGGAGAGAGAGGGAGAGAGAGAGAGAGAGAGAGAGCGAGTCA
CCCTTCATTCACTTTCAAACACAGTTTTGATAAt
>NODE_25_length_520_cov_29.471153
ACAGCTCAAATAGGTTTAAAATGTGACATTTCTACATCAGAAACATCAGTGGAAACTGAA
CCCTGGCTGTGAAAATGTTACACATTTAGCCATACCGTGTATGCAAGGATGGGTCTGCAT
TTTAAAGAGGAAATCTTTAACATCAACATTAGCATTTTGTGAAAACAACTGAGTAATTTG
TTTAGCCTCATAATAAGCTGGGGAAGGCACACAATGAAAGAAAGCATTCTGGCTTTAAAA
TGAATAAAAATTGATTGTGTCCCAATAAAAAACGAATTGGCAGAGTGTTAACTGAATTCC
ACATAAACGTCTGTAGCAGTCCCTGGCCGCTTTATTGTGTGCTAATGCAATAGAGAACAC
TTAGCAATAAATGCCTCTCTCTGATGAGCTCACAGAGGCTTTCCAAGATGGCCTGATGAA
ATTGTAAAAATTAGATTAGAGCGAGCTGCTAATGACTCCTAAAACAAAGGAAAACCTCTA
AATAAAATTAGCCTGCCCTCCTCTTCTCTAAATACATCATATGTAAATTACTGTCATTTG
GAAAAATATGCCTGCCTGGAAGGTAGAGGCTTCATt
>NODE_36_length_285_cov_13.087719
TAAGACAGCTTGGAGGGCGGCTGTGTTGGCATCTGCTCGGCCATATCATCAGCCGATAAG
AAGAAAAGACATAATGCCGACACCTTCTCAGCCAATGAAGAATTGGAACATGTTGTTGGC
TGTGACAAGGATGATCATGGCTACAAGGAAAAGAAGAAGGAATTTAAAAAATCGGTTTAT
GTTAGGGTCTGCATGTATATATCAGGAGGCAAATTCTAGAATAGACCAGGTTACGTAAAG
GGCGATGGGTGTAAAGATAATGGAGTAGTGGTCAAATTTGAAGCTTAGACTAATGTCGAA
GGTGCCTGTATTTATTCATTGTCAGTTAGTGACGATGGTCt
>NODE_37_length_157_cov_19.458599
CGGGCGGGCAGCCAATGGCATCGCTCCGCCGGCCGGGGGGGGGACAGGGGGGTGGCACGC
CTTGGGTTTTTAATGGGCAGAGAAATCGGAGGGAAACTTCCGGATCCTTCTTGACATTTC
TCGTAGCGAGGCGAACATGCTGTGGGTCAGAGTGTCTATTAGGAAGATAAGAGGCGAACA
AGTCAATTATACTTCGATGACTGACTGGCTGCa
>NODE_39_length_245_cov_54.971428
GGCTAGTATACACGCATACAGTATGCACTAGAGGCTAGTAAAGCATGTATCACTTGTCAG
TATTACTGATGTCAGTCTTGCCTATTCATTTCAGACACAATGGGACGTGTGATCAGGGGA
CAGAGAAAAGGTGCGGGCTCCGTGTTCAAAGCCCATGTGAAGCACAGAAAAGGTGCTGCT
AAACTCCGCCACATTGACTTTGCTGAACGCCATGGCTACATCAAGGGAATCGTGAAGGTA
ATACATCCTGTAATCAGTACACATATGTCACTGTCACAGACATCCACACTAGAAAGGAAG
t
>NODE_40_length_286_cov_12.216784
ATGTAATCCAATCACATCATACCAAGCCATGCAGCAAAGTGGACCTGAGAAAGGAAAGAA
TCGTAATGAAGAAGGATACAAGAAACGTGCTGCAGGCGCTAAGGCCTTCACAACAAACAC
TAGTGAAAAGAACACTTTCACGTGTGCGTTTTGTAAGAAAGCAGGACATAGCATATACAA
GTGTCGCAAATTCCTAGAGGGATCAGTTGAAGATCGTGTGAAACACATCATGAGTGAAAG
GCTATGCTTCGGCTGCTTAAGGCCTGGCCATGTATCTAACAACTGTACTAAGCGAATGAC
CTGCGACACCTGCTCAAAGCGACACCCCACATGTTTACATAc
>NODE_41_length_136_cov_11.573529
GTAGGATCGGAGGAAAAGGGGGGCGGGAGGGAAGGGGAAAAGAAGAGGGGAAGGGAGGGG
AGAGGAGAGGAGGAGGTGAAGCAAAAGAAAGGAAGCAGAGGGGAGCGGATGATGGGAAGA
AGAATGGTGGAAGGAGAGGTGAGGATGAGAGGAAGGGAAGGGGGAGAGAGAGAGAGAGGG
AGAGAGAGGGAg
>NODE_42_length_57_cov_220.982452
CCTCCTTCTCTCTCTCTGTCTCTACTACACAGTGATTCGGTGTACAGTACCCTCTGTCAT
TCTGTGCTGGCATGGTGCTTGTGCAACTGGGACTGCATTTTTCACTGACGAGG
>NODE_43_length_163_cov_30.294479
CAGCCAATCAGGAGGAGGCGGAAACCCGGCAATGCAGGTCCAGCCAATCACGCCTCAGCT
CCTCACCAACGCCCAGGGCCAGATCATCGCCACGGTGATCGGCAACCAGATCCTGCCTGT
CATCAACACCCAGGGGATCACGCTGTCGCCAATCAAGCCTGGACAGCAGGTAGGACCGCA
CACCCCCCCTTCACTGCACTAGCACACACACACAcacac
>NODE_45_length_168_cov_40.208332
ACTGTAGCTCCCTCTCCTCCTACACTCCTCCCAAACTCACCTCTACCCCCTTGTGGCTGT
CTTGTCTCTCTCCATTTCTCTCTGAGTGTGTCCGACCTGGCAAGCTTCCTTCTCTCTTTG
TTCCACAGTTCCGATGATGGCAAATTGATTTCGACAGTGTGAGAACAGACAGACAGACAG
ACACAGACAGCTCCGGATAGCACAGGGGCCTCTTCCCCATAGCC
>NODE_46_length_276_cov_50.101448
GCAAGTCAGCGACGTCATCCGAACCCCAGGGGCCTCCAGTTCAGTCTGATGGATCCCCGT
TTTTGCTGATACCCCAATACTGTTCTTCATCTTGTGTTGTCACAACACCACTGCTCCCTT
GATTCACTCTTGGTCGTTGGCTAGGTTTTGGATTTATTACTTTCGAGGCCGAACAATCAG
TGGACCAGGCTGTCAACATGCATTTTCACGACATCATGGGCAAAAAAGTGTGTAGTTGTA
GTTTTATTTTACCCCTCGAGATCAAACGGAGGCTTGGGCGATGGGAAGTGTTGTTCGGCG
CTGTTGCCGTCAGAGTTGCAGCTCTATTTCCa
>NODE_47_length_73_cov_63.767124
CACCAACCACTCCTCTCCCCGGACTGCCCTGGCCCCCACTACCCTCCCCACTACCAGACA
TCCAGAGCACCAGTCCCACCGCCGACCCACGCCACCAACCTACCCCACCAACCACTCCTC
TCCCCGGAC
>NODE_51_length_127_cov_5.409449
ACTAGAGCAATTTTATTCAAGGGCTTTATTTTCCACTCAGCCAATAACAGGCATAATAAC
TAGGAAGAGGGAGAAGTAGATAAGTGAAGCAACTTGGCCGATGATGATGAAGGGGTGTTC
AACAGGCATGCCCCCGATCCATTTAAGAATTATTACGTCTGCGACAAGAGTCCAGAACAA
GAg
>NODE_52_length_1305_cov_22.627586
GACTTCCAATCACCCGGTCTTGGTTAAACTCCAAGGAAAGATAATGAACCTAGTCATAAC
AGTATTCACTATCACAATTGCACTCTCCCTCGTCCTAGCCACCGTATCTTTCTGGCTCCC
TCAACTTAGCCCTGACGCCGAAAAGCTCTCTCCCTACGAATGCGGCTTTGACCCCCTGGG
GTCCGCCCGCCTTCCTTTCTCCCTCCGCTTTTTTCTTGTCGCTATCCTGTTTTTACTTTT
TGATCTAGAAATTGCCCTTCTCCTCCCTCTTCCCTGGGGAGACCAACTCCCAACCCCCAC
CATTACTTTCCTCTGGGTCACTGCTGTGCTAACCCTCCTCACTCTTGGCCTAGCCTACGA
GTGAGCTCAAGGCGGCCTTGAGTGAGCTGAGTAACTAAGTAATTAGTCTAAAATAAGACC
TTTGATTTCGGCTCAAAAAACCATGGTTTAAGTCCATGATTGCTTTATGACCCCTGTACA
CTTCAGCTTTACTTCAGCCTTTGCTCTCGGACTAATAGGCCTAGCATTTCACCGCACCCA
CCTTCTTTCTGCCCTCCTCTGCCTTGAAGGAATGATGCTTTCCCTATTTATTGCCCTCTC
TTTATGGGCCCTCCAACTGGAGACCACAAGCTACTCCTCCGCCCCTATGCTCCTTCTTGC
ATTCTCAGCTTGTGAAGCAAGTGCAGGCCTTGCCCTCCTAGTAGCCACTGCCCGGACCCA
CGGCACAGACCGCCTCCAAAGCCTTAACCTCCTACAATGCTAAAAATCCTAATCCCTACA
CTTATACTTTTCCCCACTATTTGGCTAACCCCTAAAAAATGGCTCTGATCAACTTTAACT
GCCCACAGCCTTCTAATCGCCCTAGCAAGTCTAACCTGACTTAAATGATCCTCCGAGACA
GGCTGATCCACCTCTAATCTCTACCTGGCCACCGACCCCCTCTCCACCCCTCTTCTTGTT
CTCTCCTGCTGACTGCTACCCCTCATAATTCTTGCAAGTCAAAATCACACGGCCTCTGAG
CCCACCAACCGCCAACGAACCTATCTCTCCCTCCTGGCCTCCCTTCAAATATTCTTGATC
ATGGCCTTTGGCGCCACCGAAATTATCTTGTTCTACGTAATATTTGAAGCCACCCTCGTC
CCCACCCTTATCATCATTACACGCTGAGGAAACCAAGCAGAACGTCTGAATGCGGGTACT
TATTTTCTCTTCTACACCCTTGCTGGCTCCCTCCCCCTCCTAGTCGCCCTCCTTCTCCTT
CAAAACCACACTGGAACCCTTTCCCTGCTCACTCTGCCCTACGCCCAGCCCCTTGCCCTC
TCCTCTTTCGGGGATAAACTCTGGTGGGCGGGCTGCCTCCt
>NODE_53_length_117_cov_10.529915
GATGACAGAGGAAAAGGGAGAAGAGTGGAGAGGAGTTGAGAAGAGTAGGAAGAGAAGACA
TAGCGGACACGAGAGGGGAGGTGTGGAGAGAAGAGGACAGGATGAGATAGGAGAGGAGTG
GAAAAGAGAACATATATCAATCCCAGTGCTCATGTGTCTCAAAGTTCCAGTTc
>NODE_55_length_250_cov_13.688000
CCTTATTCTAATCTTATTTAATAGTCTCTCTCTCTCTGCCCGACGCGGGATTCAATGCCG
GGCGCTCCTCAGATTGGAGAGTTTCCAAACAATCCGGAGCTCATCCAAGCTTGGAATTGG
TTTTCTGTGGAACATCTCCCTCCTCCCTCCCTTTGGGCACTTTACCAATTTGACCAAATT
TGTTCCATCGCTGGTTCTAAGTACCGGGAGTGTTTTCTGCCCACACTCGGACTCGTTTTT
GCAATTTGCACATTCTTCTCAGAACATTAACGGCTTTGTCAGGGACGCAGCCAGGCGGTG
GTGGTg
>NODE_59_length_81_cov_10.012345
GTGAATGGGTTGACTCGGGAGAATAGGGCTTGGAGGTGGTGGTGGTGGTGGTGGTATAGG
GGGGTAGTGGGTGCCAGGGCAGCCCGGGGAGAGGAGTGTTTCGTGGGGTAGGTTGGTGGC
GTGGGTCGGCGGTGGTC
>NODE_60_length_387_cov_20.950905
TTTGTCTGGTTAATTCCGATAACGAACGAGACTCCGGCATGCTAACTAGTTATGCGGCCC
CGAGTGGTCGGCAGTCAACTTCTTAGAGGGACAAGTGGCTCTCAGCCACACGAGATTGAG
CAATAACAGGTCTGTGATGCCCTTAGATGTCCGGGGCTGCACGCGCGCCACACTGAGCGG
ATCAGCGTGTGTCTACCCTTCGCCGAGAGGCGTGGGTAACCCGATGAACCCCACTCGTGA
TAGGGATTGGGGATTGCAATTATTTCCCATGAACGAGGAATTCCCAGTAAGCGCGGGTCA
TAAGCTCGCGTTGATTAAGTCCCTGCCCTTTGTACACACCGCCCGTCGCTACTACCGATT
GGATGGTTTAGTGAGGTCCTCGGATCGGCCCCGCTGGAGTCGGCAACGGCCTCGGCGGAG
CGCCGAGAAGACGATCAAACTTg
>NODE_72_length_145_cov_13.889655
GGCACTCTCGTTGTACAATTTCGACATCAAGTACAGGGCAGGGAGGACCAATGTGGATGC
TGATGGGTTGTCACGAAGACCCCAAGAAGACATGGAAGAGGATGAAGACTCGGAGGAGAT
TGAAAGGAGAGTGTCAAGGCTGATGGACAGGGCAACACATTCCCCACAGGACTTTGAAGT
ATTGAACCAAGACGTCATGCa
>NODE_73_length_297_cov_21.319866
GCCCCTGGTCCCCTAAACCCCCACCAAACCCCGTGGCTGACACCCGCCACGGAGCTCCCC
TTCCGGAGCTCCCCTTCGCTCGGTTCTCCGGGGCCCCTGGTGCCCCGGCAAACCCTCCAG
GGGGAAGGAAGGAGGAGGACCAGCGCGCGCTGTCCGTCCCGACAAAAGCTTGGATCGAGG
GCTGACTCTCAATAGATCGCAGCGAGTGAGCTGCTCTGCCACGTACGAAACCCTGACCCA
GAATCAGGTCGTCTACAAGTTATTTAGCACCAGGTTCTCCACAGACTTGCGGTGCGCATC
AGGAGAGGGCGGCACTTGTTCCGGCCGCGCCCCAGCCCTGCCACGAACGGCTc
>NODE_74_length_306_cov_23.679739
TAAACATTCAAGTCATTATATTAATACTTTATACAGGAGAAAAAGTCCTTCAGATTTACA
CCCACATGTGTATATAGAAATATAATATATAGAAATATGCATATACATATGTATCAACTT
GTATATGTGTATACATATTTTCCAACCGTATCAAAGCCAATTGAATGTGCTCTCAAAATA
TGGCCCATGATTCCTAGAGGGATGCACATCAATTCACATAGTACAACCAGTAGATCAGGT
TGAAAAATCCAAAGGTGATGGGGAAAATGACCCGGGACCACTTGTCAATGGTGCTGACAT
CTGCCAGGTTGGGGATTTTCAGCTTGAGCTTGGAGGAGCGCCGTCGTAGCCGACAGTTGG
Cc
>NODE_75_length_139_cov_5.769784
GGGCGTGACTCTGAACGACAAGCTGACATGGTCAAAGAACACCGAGGCCCTCAACACGAA
GAGCCAGTTCAGGCTTAAATCCCTGCGGAAACTCAGGTCGTTCAATGTCTGCAAGGAAGC
GCTGTACATGTTCTACCGCTCGGCGGTGATGAGTGTCATCTCCTACGCGGCAGTCTGCTG
GGGAGAAGGCGCAGC
>NODE_76_length_291_cov_18.020618
GCTACTTCCAACCTGTTTTCATTCTTTATTTCAATTCAATTCCCAAATTCATCACTTCAA
TACTAGGTCTGCAAACAATCTCCATCCCACCTTTTTCAGGACTACTTTTTCCCAATTTTC
AATTAGATTCAGAGGTCCTTCTTATTGGAACACCTTACCACACCACATAAGAGATTGTTC
AAGTACAAACACATTCAAAAAACAAACCACAACATTTCTGTTAGCTCAATTAAGCATAGC
TTAACCATTCATTTTTTGTACTCCTCTGCACACCCTCATTAGATTCCTGTTTTTGTCTTT
TAACACAACAATTTAGTTTACTTTCCTTAGTTGTCCTATGATTTACA
>NODE_77_length_231_cov_70.190475
CCGGGGTCTTTTTCAGCCCCTTTTGTTCTTCCAAAAGTGTCCCTCGTTTTTATTTCTCTC
TCTCTTTCAGCAGGACTCTCCAATGAATGGCATTACAGACAATGCCATATCCAGAGTGAC
ACAAATTTATTTCGGTTGCAGCGCCATAGTGTATTTCCACAGAACCAGGGGCGATTTGTC
TGGGGACAATTTGGTTTCCATAAAGGATTTAAATGGTTTCTGCGGAGATAGTGGGGTGAA
ATTTAATTTGTTTCTCATTTACTACAGCAGGTATGAAAGGGAGAAAa
>NODE_84_length_233_cov_14.313305
AGAGGATGAGATGCAGGCAATGTCACATCTCAATATTCCGACTTTGTTCCATTGCGCAGG
CTCGTTTTTGAGAAGTGAGATTTAGCGAACAGGAGACGGATTTAGAGAGAAAATCCCTCA
CATTTATCTACATTACACAGACATGTTCAACAGGAAACAGCTGGGGCAGCATTCGCCTTC
TCCTCTCCTGAGTTATTCATTAAGGATTTTGGGCACATATTCAAATAACGTCATTCCTTT
TTTTTCTGAGAATGGGATTGGATTTTGATCTCTTTAAGACTTGGTTAGt
>NODE_85_length_117_cov_15.504273
CGTCCGAACACCATTTTGGATTTGAGGCCGCCGCCTGATACTGACACTTTGTTGATGTGG
TTTGACTCTTCCTTTACGTCTCAATCTACTGATGAGGCTCATAATCTTTCTAGTACAAAT
GACAGTATAAGTGACTTCCAATCACCCGGTCTTGGTTAAACTCCAAGGAAAGa
>NODE_93_length_451_cov_18.778271
GCCGGTGGACACTCGTGTTCGACTGTGCTGCCCGCGTTACGAGTGCGTTCTTGCGCTGGT
GAGTCGCTGCGGGGAGAGGCAACTTGGAGGTGCGGCGTGGAGCAGCCGTCGTCCGTCCCG
ACCCCCGTACCCGAGAGCGTGAGTCCTGTCCTCCGGGCCAGGCCACACACCCCCTCTCTG
CCTACGACCTCAGATCAGACGAGTCAACCCGCTGAATTTAAGCATATTACTAAGCGGAGG
AAAAGAAACTAACCAGGATTCCCCTAGTAGCTGCGAGCGAAGAGGGAAGAGCCCAGCACC
GAATCCCCGTCCGTCCGGCGGGCGCGGGACATGTGGTGTATAGAAGATCGCTTTGCCCGG
TGTCGATCGGGGGCCTGAGTCCTTCTGATCGAGGCTCTGCCCGTGGACGGTGTGAGGCCG
GTAACGGCCCTCGTCGCGCCGGGGTCCGGTCTTCTCGGAGTCGGGTTGTTTGTGAATGCA
GCCCAAAGCGGGTGGTAAACTCCATCt
>NODE_94_length_171_cov_17.023392
AATGATTTATCTGGTGACAAAAATGCAAAACAGTTACAATGTGAGTTTTGATGTGATTTT
GTTAAAGCTACGGTGGCTCTTCAGGCTCAGTTTAACGTGGCAGCTACTGTGTGTGTTTGC
TAATCAGACTACAGGGTCTTGTACTCAAAAGCGTGTAATTAAGTGCTATACGTGCAAAAG
ATTGTAATGTTTTATATCAAGATTACTATTCATGAAAATGTCAGTCa
>NODE_98_length_226_cov_26.438053
GAAGTATAATCCATCCCACAGTCTATTCTATGGGCTGTTTATGGAAGCATATTTGCTTAG
GGCAGTCATGCAAATTATTACTTACTGCCCTGTAAGCTGATAACACAAATTAGATACCCA
TTAAAGTCGAACAATGTATATAGAATTTAAAAAGATTGCAAGTGATACCTGAAGGGATGC
TTAAGTCATATGGTATTAAATATGCCTCGTGCTTGCAAACTTTCAAAGTGGGGAGAGATG
TTTATCCCTGGCTCTCTCTGAGATGCATAATAGTAATCTCCa
>NODE_99_length_255_cov_31.925489
GTGATGCTCCGCCCCCCAGCGGCATGCAAGGGAGGGGTGTGTGTGTGGTATTATATGTGT
GCGCGTGGGTGTGTGTGTGAGTGTGTGTGTGCGTAGGTGATCACCAGAGTGCGCTAGCGA
CTGTGTCCTCCTACTTGTCTTAACTGATCCTCGTCTTATGGTGTGAGCTTTCAGCCTAAG
CAGCTCTAGCCAGGTGCTGCATCTGTCTGCAAAGGAACCGTTATCAACGGAGGGAGCTGG
AAAGGACACACACACACACACACACACACACGCAGACATAGACACACATACATGCACACA
CGGACACACAg
>NODE_100_length_158_cov_16.025316
GCTTATATTCACCGAAGGAGGTGAATGTGGCGCTACATATCTGGCACCGGAAACAGCGTT
TACCTTCGTGCTTGAGCCGGTGCATCTTTAAGGAGTAGGCCCGTGTGAACTTTTTCCCAC
AGCGGTCACACTGGAAGGGCTTAATGCCTGGCAACAACAGGGGGGAGGGGAGAGGTGAGT
TGTGTACTAGAACAATCAATCACTACAACAGCAg
>NODE_104_length_148_cov_10.364865
CCGATCTCCTGATCAGAGAAGCATTTCATTTGGAATATTGGAGGACACTCTACTTGGAAA
ACGTCTCCTGAGAAAACATGCATCATGATATAACCAGTAAGTGGCCATGTTAGTATCTGG
ATAATGCAGCAATCTCTTGACTTCACAATTGGTACCCTAACCTTAGCATTGACTCGATCT
AATATAATGCAGTAAGTGCTACAt
>NODE_106_length_212_cov_26.617924
TTTCTCCCTGCTGCTCCTTCCTTCCACACTCCTCTCCCGGTTGATCTGATTATTTTTCCC
TTCACGTTTTGTCCCAATAGCAAATTACCAATTCTATGAATTGCAAAGCAGCCTCGGAGA
CGCTGAGGGGTAGAGAGGGGGGAGATGCGAAGATTGAAAGGGATCTTTGCAAACACAATC
ACGTTCTTAAATGGAAATGCGGGGCTTTAAACAAATCTTACATCTCTCCCGTTCCAGTCG
CCTAAAACTCCGCAATCAGGCACATGTt
>NODE_107_length_272_cov_29.341911
TCCCTCCGTGGGTCTCTCTCTCTCTCTCTCTCTCTCTCTCTCTCTCTCTCTCTCTCCACC
ACAGGCTGACCTGCCAGTGGGCCGCCCAGCGAGGCGAGCGCTAATCCACACTGACACCAA
TTATGATTAATCTCATCACTTCAGGAGAGTAGGCTTGTCAAGGCCCTAATTAAGTGCGCT
GTCCCCCCTATATGTGCAGACAGGATCAACAACACATTATATTGTCATAATGGGCATCAC
AATCCGACGGTCTATTTTCGTGTTGCCGGCCGAACTTTCCAACGGCCAAAGTCTCTCGGT
AGAGAGAGAAGAGAGGGAAGAGAAGAGa
>NODE_108_length_304_cov_26.444078
CCCGGGAACGGATCAGCCAATGATAACAAAGTAGCCAGATGTCTAGCGCTGGCAGAGTCC
CAGAAGCCAGACAGCGGTACGCAGCAGCATCCGCTATGGGCCGCAGATCAAAGATACCTG
AGAATTACTTATGGGCACAAAATATGTGTTGCTTACTCTACAGTTCCCATTAAAAACAAT
CTGGGAGAATTTGTATTTCTAATTAACTCTTTTCTTCTGGCATATAGAAAAAGTGCTGTA
GGTTTTTCCTCGGCTGCAGCAGAAAATATTGTGCGCGGCAACCGCGAGTCAACAACAGGA
AGTGCGATACAGCGGCGGCGGCGTCAGAAGGAGCTGGATCAGCTCTTTAATGCAGTTCTg
>NODE_109_length_387_cov_14.018087
GTTAGGCGTCCGCCAACCCTGAGTACACCGTTCTCATCCACAAAGGGACTTAACTTGTGG
AGCTTGTTTGTTTTGTCTTTGGGTCTTACTTCCCTGCCTTGCTTGATACCCTTGATTTCA
CTACTGAATGCTTCTTGTTGGGTGAGTGTGATGATGAACAGCTCTGCCTCTTGCCTTTCC
TCAACACTTGTGGTTTCACTTGTTTTAGGGGTGAGGCCCTTGATTTGCTTAGCGTGGCGT
TTGAGATAAGCTATAGCTTTGACTACTCTGTTCCAGTCTGAAAACTTTGACAGACGGTCT
AGTAGAGTTCTCTCCTCTTTGGTTTTGGTGTTAAGCACTTGAACCTTTCGTAGCTCTGGG
TCATTGTCAACGTCCTCTCCCACCTTGAGATCCTTGATGGGCAATTCCTTCTCCCACAGA
AAGGCTGGTCCAGCAAACCAGTt
>NODE_110_length_319_cov_31.072100
CATGTATCGCTCTATCTCTCTGTCCGCCCTGCCTCCCTTCTCTCTCTCTCTCTCTCCCTG
CCTCTCCCTCTTTTTCTATGTTTGCGGGGGAATATTATGCTAAGCCCCCAGCGTTAGTTT
TTATGTTGCCATAGCAGCCTTGCTCCTGTGGGGTTATGACCTCAGATGATTACAGTACAA
AGCCTATTGGGTCTTGAAAACCCCTTTGAAGATGAAAAGTCTTTGATGGTTTGTATTTAT
GCAAATCTCTCAGATATGATTTATCCAACTGAGATTGAATGGGGAGATGATTAAAATTGC
CCCTATTTTAGAAATCCTTCAATGGAGGCGAACTCTTTGAGTTTAAGAACAAGTGTGTGT
GTGTGTGTGTGTGTg
>NODE_111_length_363_cov_77.898071
GTTCCTCCTCTGAAATGATCTTCTGTTCTTTCCCCTCTTCGTTTACTACTACTACTACTT
CAATTGAATTTCCAGATCTTTTTGTTTGCTCCTCTTCATCACTTGGAAAAAAGGTGAACC
CTCGTGTTATTTTTATTTCATCTTTTTGCTTTTAATTGTAGTTTTTACCCCTTGTGGTCC
CTGATGGCTTCGCACAGTGATACTCTGGTGGTGTTCTTTGGGGCAACAGCTGGTGCAAAT
GGGGGTAAAGTGGGTTCGGATGAGAGGGAAATAATTCTCTTGGTATGGCAAATTGTGGAT
CTACATGAGAAAAAGGTATGGACTTTTTTACCCGTTCAGTTGTGTGGTTTCTTCTCACAG
TGTTTTGTGGTACGACTCGTACACGTAGTGGAGTAATGTTTTTAGCTTTGACATTTGAc
>NODE_113_length_166_cov_17.662651
CGGCGGAGGGAAGCGGGGACGCGGCAGGGGTTATCGGCAGCCTGCCTTCCTCATGAGAGC
TTTGCATTAAAGCATTAGTGAAATTAATTCATCTTTCATAAGAGGTATGAGCAGTATTCG
TGATCTATGATAACAACCAATTTCTCACTACGGGGGCGCAGGGAGGAGGAGAGAAAAAAA
AATACTCAGGCCTGATAGACTACACAAATCTGCTCAGGCCTg
>NODE_115_length_57_cov_1.070175
TAGGTAACACCACTGTATTATAGGTGTAGGTAACACCACTGTATTATAGGTGTAGGCAAC
ACCACTGTATTATAGGTGTAGGTAACACcactgtattataggtgtaggtaaca
>NODE_120_length_207_cov_20.975845
GGATACGAGGGGAAAGGAGTAATGGTGGAGGCATAACAAGCAAGCTGCTCAGAATTAATG
AGCTTAGCCAATAAGAAAAGAATAACCAATCAGTGTGTGTTGGGCAAATATAATTTAGGA
ATAATTGCTTGATTGCTTTCCTATAGTAGGCTGATTTGACCACACACAAGAACTGAGAAT
TAAGATGTCAAGACAAGAATTCATTTGGCAAGGGAGGGCACCACAAATTCTCTCTCTCTC
TCTCTCTCTCTCTCTCTCTCTCt
>NODE_123_length_202_cov_22.821783
CTATTATCTCCATGTTAAAGGCCACAAAAGCTCTTCAGTGGAGTCAGCCATTAAGAAATG
ACAGGTATTGCTATCAGGCTTCTTTATAGCCTATTACCTGCGATGACAGCAGCTGCTGCA
GACCCAGTGTACGGCCTATCACATTATTTGCAGCTAAAGTCAGCTAGTGTGTCATTTTGC
CTCATTTTCTTGACAGGGCTATCATAAATCCATTGGGCTGCGGGGGGAACTGTCGACTGC
CTCGATTATCTTCATAGC
>NODE_124_length_119_cov_62.840336
CTGAAGCATCAGGCTGGGCCGGCTCACCCTGATGCTTCAGAGGAAGAGAGAAGGAGGGAG
AGAGGGAGAGAAGGGGGGTGGTGGGAGAGGAAAGAGCTGCCTGCGATATTATCTATGTGC
CTCGTCAGTGAAAAATGCAGTCCCAGTTGCACAAGCACCATGCCAGCACAGAATG
>NODE_125_length_130_cov_8.407692
GACTACCACCATTACCAACTACCACCACCACCATTACCAACTACGACCACCACCATTACA
AACTACCACCACCACCAAACTACCACCACCACCATAGGTATGCGGTCAAGTGCAAGCCTG
GCTCAGGGAGTAGGACGTCCCTGCCTTGCAGAGTCCCTAGGCAGTTTGGACTACCACCAT
TACCAa
>NODE_126_length_387_cov_30.581396
TGACCATAACAGGACATTCAAAATAGTTTGTCCTAATGTGGAAAACCAATCACCTGAACC
GTCTGACTGCCCAGCTAAAGACAAGCTTCTTCAGTTTGAGAACACAAAGGAAAAAAGTGG
ATAAGAAAATGCATTGTGTGACAGACAAACCTGTCAATAAGGTTTCACAGACATTCACTG
ATATATAATAATGATACTCTCTCCACTTTTTAGCGGAAAGGTTGATTGTTCTTGCTGTGA
GCTAACACACTTAATTGCAGTATGCAAATGAGAGCAATTACAAAGCTTTTAGGTGAAGAG
ATGACAGGTGAGGTTGGTTGTATAGTAGGCCTCACCCAAACAGTTGTCATGGAAACAATC
TAGAATAACCTTACTGTCAAATAATTGTGGAGGGTATTGTAGACATAGCATCTCGGTATT
GGCAAGGTTGTATTTATGCCCAg
>NODE_127_length_69_cov_79.768112
GTCCGGGGAGAGGAGTGGTTGGTGGGGTAGGTTGGTGGCGTGGGTCCGCGGTGGGACTGG
TGGTCTGGTAGTTGGACTTAGAATTTGAATGAATGTGAATAGGGCTTGGAGGTGGTGGTG
GTGGT
>NODE_149_length_209_cov_30.990431
TGTATGTGTCCAGCCTCCGTGGCTAGTAGTCCTGGTGAGGGGTGTGAGTCAAACTGTGCC
GTCGCAAGTCACAGTTGCGCCGAAACACCTTTCCGCAGCGGTCACAGCTGTAGGGCTTGA
TGTCTGTATGGGTGAGAAGGTGAGTTTTCAGGTTACTTCTTTGATTAAAGGTTCTTCCGC
ATGTGGGGCATTTGTGAGGAGATTCCTGTTTAGATTTAAAGATAGCAAAGGATTATTCCC
TTTAACCTTGTCATGTTGTATATTc
>NODE_150_length_343_cov_18.597668
GTATATTTGGTAGGGGAACATTTGAGAACTATGAAAAGAAAAAAAAAAGAAAAGAAAAGG
AGGAGGAAGAAGAATATGGATTGAAAGGGAGAAGCAGCAGGCTGATTACGAGGTGTAAAA
ATTGCCAGGAGCAAAAAGGTGAAAGCAATCAGGGGTGAGAAGAGTGCAGCGTTGGTGAGG
GGCAACTAATTATCCATCTCATTTGTGGAGAGCAGCATTTGAGGCAGCGCTAGCCTGCTG
AACGGTGACAGATTGGTGCGGAGGAGAGGGGAGGTGTTAGAACAATGGAGCCCAGCTCAC
CATCATTACTGCATGCTAATCAGTAGTGCTGCTGCACTGCCACTCTGAGCTGCAGAGAGT
TCAGGGGAAAATAGGACATCACTTCGGGGCACCGCAGTc
>NODE_151_length_118_cov_33.016949
CAGAGGGTACTGTACACCGAATCACTGTGTAGTAGAGACAGAGAGAGAGAAGGAGGGCGA
GGGAGAGAGAGAGAGGTAGAGAGAGGGAGAGGTAGAGAGAGAGGGAGAGAGAGACAGAGA
TAGAGGTAGAGAGAGACAGAGGTAGAGACAGGACAGTATGAGCTTGGATGCATg
>NODE_152_length_125_cov_11.488000
TTTCTCTTTTGTCTTGGTCGGGCGTGCCGTAAAAATGAAGGAATATGGCAACATTATGGC
ATTTGAAGTCAATATGTATTATAAAATCAATCTAGATGAAGATCTGCCCATCCCCCTAAT
GAGACGGGGTGACTGGAGATTGATTTTTAATTGCAAAAGTAATTACATGGAGCAGATAGC
c
>NODE_153_length_400_cov_13.335000
GAGTCAAATGTTTTCTTGGGCCACGTTAAAAGTTTGAAGGGTAAAGCCGCCCGTAAAAAT
GATAATGCTGAGGAGAATGAGGCCGAGGCTTACTTCATAGGAAATGGTTTGGGCGACAGC
TCGTAAGGCCCCAATTAGGGCGTACTTAGAATTGGATGCTCAGCCAGAGCCCAGGATGGA
GTAGACAGCAAGGCTGGAGAGGGCGAGGACAAATAAGATCCCCAGATTTAGGTCCGTAAC
AGGGTACGGAATGGGCATGGGGGCTCAAAGGGCAAGGGCAAGTGTTAAAGCAAGGATCGG
GGTGGCAAGGAAAAGAAAGGGGGATGAAGTAGAAGGGCGCACCGGCTCTTTGATGAAAAG
TTTAACCCCGTCTGCAATGGGCTGAAGTAGGCCGTAAGGCCCTACAATATTTGGCCCCTT
ACGAAATTGCATATAGCCAAGCACCTTGCGTTCAAg
>NODE_154_length_238_cov_22.546219
CCTGGGCTCAGAGGCATAGCGCGGGCTGCATGAGGGAGTATGGTGGCAGAGCGCTCTTCT
GATGGGCCAGATCCAGTGTGCACTGAAGCCTTTCGCATATATATAGAATTTTTGAATATC
TAAACCATTATTTAGCATCCAAATCAGTTCTGCTTGTCTGACTGATGGACAATTTCAGCG
TGACCCCAGTCTCTTTGCATGTGACCTATACTGTCGAGATCCTTGCATATTGTTTGGATG
TTCGCATTGACTTCTCTCCCCTTCTTCCTTTTGATCCTTTTAACATGGTCTTTg
>NODE_155_length_229_cov_60.432316
GACGACAGGAAGAGACCAACACTCACCAACAGGCTTCTGTGCTTCGAGGCTCTTTCCTTT
GTAGGTATCAAACAGGTTGAGAGATGAATACTTGCTTTTGCCATCCTTCCCCTTTGCAGT
TTGCCCAGAGCGCTCTGACATTGCGCTGTCCGCTCATTGAGTATGGTGAGCCCTGAGACT
AGAGGAGAGAAGAGAGAGATGGTGAGTTCTGAGACTAGGAGAGAGAGAGGAGAGAAAGAG
AGAGAGAGAGAGAGAGAGAGAGAGAGAGAGAGAGAGAGAGAGAGA
>NODE_160_length_83_cov_5.120482
TTGGACCAGGCCTGTGCGTAGCGGTAGTGTGTAGGGGTTGTGTGTAGGGCCTAGGGTTTG
TGCGTAGGGCCTAGGGCCTGTGTTTGGACCAGGCCTGTGCGTAGCGGTAGTGTGTAGGGG
TTGTGTGTAGGGCCTAGGg
>NODE_163_length_160_cov_31.781250
CTCTCTCTCTCTTTCTCGAAGACAAGAGAAGACGATGGTTAGAGCTGCCTGTCAATCTTG
GCAATCAATGCGAGCGGCCATGTCGCAAGTATTCAAAGCATTTCCCGTCGTGCAACATCA
GAAAGTGAGTGAGTGGCCAGGGGCATTGATCTGAGGAAGGCAAAGAGGCAGGACTCTCTC
TCTCTCTCTCTCTCTCTCTCTCTCTCTCTCTCTctc
>NODE_164_length_325_cov_20.938461
CTCCTCGTTGCAAACCTCACGAAATGATGCGCTGTATAGTTTTCCAGATTTGTTTTGATC
GAGACGGAGCCCACTGACTGTGCGGGAAAGTGTACTCTCCAGTGGCTTGCACACCATCTA
GTGAGGAAATGTGATGTAAAATGGGAGCAGACCGAGCAGCAGACAACCCCCAGGCTCTGA
TCCTGTTGCCATGCGGCCGTTTCCCGGGCAACCTGTTCCCTGTGGTTCGTGATGGAGCAG
TTAAAGCTGGTAGGTATTGATACAACACACCCCAAGAGCAATTAAAGGTATCGATTGGAG
AATATACTTAACCCTGTCCGGAAATGAACGTTGATTGAATGGCACACGCATGCGACGTGA
TATTATGATCACAACTGTGTt
>NODE_165_length_494_cov_28.419029
TTTTTGTTGCAACTTTTGTTTAAATAAAAAAAATATTCGCTCAAAGATGCGGCATCGGAG
GTGTCAAATTTTTGTTGCCGTCTCTTGATCGTATTACTTCCGCAGTCCTGGTTTCCAATG
CGTCTGAACTTTTTCCCTTTCTCTTTTATTTTGTTTGTGGTACCAAGCTTTTTTTTCCTG
CTTAAGACTTTAAAAGCCTTCAGCTCACTAAACCAGCACAAATTATCTTGCCACCTTGCG
CAGCTCTGATGCTTTGGCCGCTAACTTTGGAAGGCCCTTTACTACTGCATCAAAATTAGC
ATTGTCAAAGCAGTTAATGAATATTAATATTGTATTTGTCATTGGAGCTGGCCCATTGCT
GAACTCCAAGTCATCCATCAGGGACAAGATTAAGCACACAATTATTTCTGACTGACAGGG
ACCAAATCTGGGAGATTTTTTTTTCTCTAACAATTTAAAGAAAAAGACACAACATCATCT
TAAGGTGCCTCCCCGGAGAAAAGAGACAAGATTAATACACTTTTAATGAAGCAAGATTTC
ATTGTGCTTg
>NODE_166_length_125_cov_28.760000
GGTGACTGTGATGTATTGTTGACATGCTGGTGTAGTTGACATGCCAGCTGGTTATAGCGG
AGATCCACCGGTCTAACAAGCTAACTAGCGATTTATTGGGTTTGTACAGTAGAGCTGGTT
GACGCACGTTCTATAGAAGGCGTCTGATCGTAAACAAAACGCTTTGCTAGGTTCCCAGGG
a
>NODE_167_length_255_cov_11.117647
GTAACATGGTAAGTGTACCGGAAGGTGTACTTGGAACAACCAGAGCGCAGTTGAACAAGA
AAAACACCTCCCTTACACCGAGAAGAAACCCGTGCAAGTCGGGTCGCACTGAGCTGAAAA
ACTAGCCTAGATATTTTTTTAACATCACAATATAAATTCCTTTGCATAACTTGCACTTAC
CTAAACAAACCATTTTTCCCCCTTAGTATGGGCGACAGAAAAGGGACCCTGAGCAACAGA
GAAAGTACCGCAAGGGAAAGCTGAAAGAGAAATGAAACAACCCATTAAAGCCTAAAAAAG
CAGAGATTAAc
>NODE_171_length_174_cov_14.551724
GAAAAACTGCTTTCACCCGAAAGAAAATTACATCCATCTTCACTCACTGCAATCGCCTGA
CACATTATCTCATTAAAATGTACAAAGAAAACTCCTTCTCTTTATCTCCGATAATCTAAT
TAGCATCAGGCAGATGGTTTAATAAGCGATATCTGCAGCGTTTAGCCCCCCAAACGCCCC
GGTGGAGAACAGTGGTGGGCTCCTCTGGTAGGCGCTCTGCTTCCCTGTGt
>NODE_172_length_273_cov_23.941391
GGCCTGGCCATGTGCTATTTAAAGGGAGGGATCTTTTCCACAGCAATAGCTTAAAGGTAA
TTGTAGTAAAAGCAACCGGTTAAAAACTATTACATCGTTAAGTAAGTAAGAACACATATG
TTGAAAGGCTAAGGCCGTGTGTCAGCTCTGTGGGACCGTTGTGCATAGAAAATTGTATGA
CAATTGCCGTGGAAAACACTCCTGGTGGAAGGCAATTTCACAAATAATTTTTGCAACAAT
TAGGGAGTGTGGAGGGGTGAAATGGCGATTTCACATTTAGATGCGCCGGTGGGGAGGACC
TGGTAGCCTGCCGAATAGCTATGACCCTc
>NODE_173_length_128_cov_10.835938
ATTACGTCTGCGACAAGAGTACAGAACAAGAGCTGAGTTAAAGGGCGGAAGGTTAGGCCT
CGCTGGTTAGAAGTGTGGAGGAAGGGGACGACTGCAAGAACTAGGATAGAGAAGAGGAGG
GCAAGTACACCTCCAAGTTTATTGGGGATAGAGCGGAGGATTGCGTAAGCGAAAAGGAAG
TATc
>NODE_174_length_490_cov_22.381632
GGGTTCGATTCCGGAGAGGGAGCCTGAGAAACGGCTACCACATCCAAGGAAGGCAGCAGG
CGCGCAAATTACCCACTCCCGACTCGGGGAGGTAGTGACGAAAAATAACAATACAGGACT
CTTTCGAGGCCCTGTAATTGGAATGAGTACACTTTAAATCCTTTAACGAGGATCCATTGG
AGGGCAAGTCTGGTGCCAGCAGCCGCGGTAATTCCAGCTCCAATAGCGTATCTTAAAGTT
GCTGCAGTTAAAAAGCTCGTAGTTGGATCTCGGGATCGAGCTGGCAGTCCGCCGCGAGGC
GAGCTACTGCCTGTCCCAGCCCCTGCCTCTCGGCGCCCCCTCGATGCTCTTAGCTGAGTG
TCCCGCGGGGTCCGAAGCGTTTACTTTGAAAAAATTAGAGTGTTCAAAGCAGGCCCGGTC
GCCTGAATACCGCAGCTAGGAATAATGGAATAGGACTCCGGTTCTATTTTGTGGGTTTTT
CTTCTGAACTGGGGCCATGATTAAGAGGGACGGCCGGGGGCATTCGTATTGTGCCGCTAG
AGGTGa
>NODE_175_length_117_cov_9.487180
TCAAAGTACAAACGTCCGCCTATTCTTATACGAACTGAAGCAAAGTGAGTTGGTCATAAT
TAAGGGGAACTTTATAAGCAGTGTTCCCAAGCGGCGGTATAGAAGAGTACCTGTGTTAGA
TGTGTCATCTTTATTAGCTGGAGCATGGTAAGCCTAGCTCTCCATGCACTAAt
>NODE_176_length_392_cov_21.454082
GAATTTTAGCGGCTATTTTTCTATGTCCCACTTCCAGACCACCCAGTGCCCGCCAGGACA
CGACGCCCAGCTGGGTGCACCCCCACTGGGCATGCTACACCTCCACCTAGCCTCAACTCC
CCATGGTAGAAATATTCTAATTTATTGGGATAGCCTTTAGAAGGGAAATAGAAAAATAGT
CATAGTCCAGCATTCATTCATTCAGCTGCTATTTTTTCCATGTCCCACTTCCAGACCACC
CAGTGCCCGCCAGGACACGACGCCCAGCCGAGTGCACCCCCACTGGGCATGCTACACCTC
CACCTAGCCCCCCCGGACCTCCAGCGGAGCTGCCCATGTGCACAGGTCGAAACCCATACA
AAATACCTGACCTCCAGCATTTCAGCACCACGGACAGCCCATGACAGCCCAGCTGGGTGC
ACACCCACTGGGCATGCTACACCTCCAc
>NODE_177_length_140_cov_5.292857
AAGAAATTACTTCGTGTACTAAAGTTTGTACAAACAACAACAACCATCTTGGTGCCCTGC
TGCCCCAATAGATCTCCTCAAAGGAGAGTGGGGGAGACAGGGGGGAGAGAGGAGACAGGA
GGAGAGGGCAGGAGACATGCAGAGTCAGCCTTGAGGAGATCTATTGGGGGAGCAGGGCAC
CAAAATGGCAGTTAAc
>NODE_178_length_161_cov_42.509315
CTCCCAGTCAAATCCTATATGTCATTGCTGCTCTCTCCCCGGTCTCTCTCCCAGTCCGTC
CACAGATCCAACACCTCACAGAGAGGTTCTGAACCACATGTGTTCCTCAGGAAGTTCCCA
GGCAATCCTGCATATGGCAACATTTAACATTTAAGGGCTTCTTTTTTTTTTCGACGCTGG
CTTTAACTTAATTTGCCGCTCCGGCAtcgggagtgga
>NODE_193_length_114_cov_8.201755
GGGCTAGGGCAGTCCGGGGAGAGGAGTGTTTCGTGGGGTAGGTTGGTGGCGTGGGTTGGC
GGTGGCACTGGTGGTACTGGAGGTCTGGATGTCTGGTAGTGGGGAGGGTAGTGAGGGCTA
GGGCGGTCCGGGGAGAGGAGTGTTTCGTGGGGTAGGCTGGTGGCGTGGGT
>NODE_195_length_253_cov_40.106720
GTGTGGCTGCAAGGTCACTCCAAGTATTGATAAATCACCCAGCTGTGATTCCCTCCTGAC
AGCTCAAACTAACATCAAGCTGGATGGGGGAGAACAAAAGACCATCAAGCGGCCCTTTTC
CTGACACTTTTATTCAATCACGGCCAGATTGCTTACGACAGCACCAGCAGCTGTTTCGTC
TTCATCTTTCCCCATTTGATAAAGCATGTCAAGTCATATTTCTGTAAGTACTTCACCTCA
CCCCATACTGTGAGGATCCACCACGATTCGGCATATGCACATTCCACATGAGGGGATCGT
CAAATGGGt
>NODE_196_length_422_cov_20.748816
GGGGTGACAAGGGGGTTTGCAGGGGTGAAATTGTCAGGGTCTCCAAGAAGGTTGGGGGAG
AAGAGGGCCAGGGATGAAAGGGCAAGAAGAACAACAGTAAAGCCAAGGACGTCTTTATAA
GTGAAGTAAGGGTGGAAGGGGATTTTGTCGGCATCGGAGTTAATTCCGACGGGGTTGTTT
GACCCAGTCTCGTGGAGGAAGAGGAAGTGAAGAATTGTGGCGCCGATGACAACGAAGGGA
AATAAGAAGTGGAAAGCAAAGAATCGGGTAAGAGTTGCATTGTCTACAGAAAAGCCCCCT
CAGATTCATTGAACAAGGGCCTCTCCGACATAGGGGACGGCAGAGAGAAGGTTGGTGATG
ACGGTGGCACCTCAGAAGGATATCTGCCCTCAGGGGAGGACGTAGCCTACGAAGGCAGTC
ATCATAACAAGGAGGAAGAGCACAACTCCGATGTTTCAGGTCTCTTTTAGGAGGTAAg
>NODE_197_length_602_cov_20.181063
GACGTGACTGCTCTGCTCCGGTCCCCCGACGTGCTCCACCGTGACATGGTTGACCAGCTC
GTGCATGGTGCTGTACGTTTTGGAGCAGGGTTTTTTTGAAGTTTGCTCCTGGTCAATCCA
TTTGCAGATTAACTCTTGCTTGATGGGCTGCCTCATGTATCTCAAAAACGCCCCCGCGGC
TCCGTGAGGAGCAGAAGCGATGTTCACATTGAGGTTCATGGAGTTGTAGCTGTGGATGGA
AGAGGGTCCATAGTGCTCGGGCCTGTGGCCGAAGTGCTCTGGCCTGCCGTAGATGTCCCC
CGGTAGACCCAGGCGCATCTGCCCGTTGAGGGCATGTTGGTGGTGGTGGGCACCTGGGGA
TGCCTGGTCGTGGAGTCCGCTGAAAAGTGGATGGCCACCACTCTCCGTGTGCCCATAAGC
ACCTGTTGGGGAGATGAACATGCCATGGTGATGAGGGGAGGAGGCGGAACTATGCTGGTC
GCCAAGTGCATGCATAGCAGAGGCTGAGAGTTCTCTCCTGAGAATGAAGTCCCTGCTGCT
AGAGTAGCCTGAGTGGGGGTGAGCCACGGGGAAACCAACTGTGGTCTGAGTAGACGGGAA
GGATGCCGCGGTCTGGGCTTCGGGGTGGCTCTGAATGTGCTGAGATGGGCTAAGTTTg
>NODE_198_length_161_cov_34.832298
AAACCCAAGAGCAATCTAAAGCAGACTCAGATCAACCGAGGGACACGCGCTGCACTCCTC
ACTTCTCCTCATCCTCTCCACTTGGATATATTCGTCTGACCGCAGGCCGCCTCCATCATC
AACTGACAGCACCTCTCGTATTTATTTGCTTATAAACCTGTTACAATAAATGATCATTCT
AGCGGCGTCACGCGCACCTTAACGACGAGCAGCAACc
>NODE_199_length_1090_cov_23.776146
GTTCCGGCCGCGCCCCAGCCCTGCCACGAACGGCTCTACTCACCGGCCCTGAGGCCGGCT
ATCCGGGACCAACCGAAGATCCGCGGCGCTACGGTATCGTTACGTTTAGGGGGGATTCTG
ACTTAGAGGCGTTCAGTCATAATCCCACAGATGGTAGCTTCGCACCAGTGGCTCCTCAGC
CAAGCACATACACCAAATGTCTGAACCTGCGGTTCCTCTCGTACTGAGCAGGATTACTAT
TGCAACAACACATCATCAGTAGGGTAAAACTAACCTGTCTCACGACGGTCTAAACCCAGC
TCACGTTCCCTATTAGTGGGTGAACAATCCAACGCTTGGTGAATTCTGCTTCACAATGAT
AGGAAGAGCCGACATCGAAGGATCAAAAAGCGACGTCGCTATGAACGCTTGGCCGCCACA
AGCCAGTTATCCCTGTGGTAACTTTTCTGACACCTCCTGCTTAAAACCCAAAAAATCAGA
AGGATCGTGAGGCCCCGCTTTCACGGTCTGTATTCATACTGAAAATCAAGATCAAGCGAG
CTTTTGCCCTTCTGCTCCACGGGAGGTTTCTGTCCTCCCTGAGCTCGCCTTAGGACACCT
GCGTTACCGTTTGACAGGTGTACCGCCCCAGTCAAACTCCCCACCTGCCACTGTCCCCGG
AGCGGGTCGCGGACGGCGCGAGGCCGCCCGCTTGGCACCAGAAGCGAGAGCCCGCTCGGG
GCTCGCCTCCCCGCCTCACCGGGTAAGTGAAAAAACGATAAGAGTAGTGGTATTTCACCG
TCGGCCCCGGAGGGTCTCCCACTTATTCTACACCTCTCATGTCTCTTCACAGTGCCAGAC
TAGAGTCAAGCTCAACAGGGTCTTCTTTCCCCGCTGATTCCGCCAAGCCCGTTCCCTTGG
CTGTGGTTTCGCTAGATAGTAGGTAGGGACAGTGGGAATCTCGTTCATCCATTCATGCGC
GTCACTAATTAGATGACGAGGCATTTGGCTACCTTAAGAGAGTCATAGTTACTCCCGCCG
TTTACCCGCGCTTCATTGAATTTCTTCACTTTGACATTCAGAGCACTGGGCAGAAATCAC
ATTGCGTCAACACCAACCACTCCTCTCCCCGGACTGCCCTGGCCCCCACTACCCTCCCCA
CTACCA
>NODE_200_length_169_cov_15.988166
TGTAATTGTGCAGCCCCTTTGCTTTGCTGAATTGTTCTGTGGATGCAATTTTAAATCCCT
CCTATTATTTTAATAATCTGCATTTTACTGCTTGGGCTTGGATCATTTGTTAGCCTAGCT
AGGTTATTTGTAGAGGGAGGCCCAGGGGTAATTTCATGCTTTGGAGCGTTTCTACCTATA
ACTTAATGAGGAAAGAGCCTGTTGTtgccagttctccgccgtggc
>NODE_201_length_143_cov_7.279720
CGGCTCCGGGGAGATTGGCTCCGATGATAATGCCCCTAGGGCTGTGCTCTAAGCGGTGGC
AAGGGTATCCAGACTCGGAGAAATGGGGGACCGAATGGTCAACATATGCAGTGGACCTCG
TCTCGGGGTAGTCTCGCAAATTGTGCGCGGGGCAGAGTTTTAAGGGACGatcagtggggt
gtcccatgtgctcccctcc
>NODE_202_length_185_cov_30.654055
CCCCCCTCCCCCCTCCCCCCGGGGGAGGTTAGGTTTATTTTATTTTTATTTTGAGTGTTT
AATGTATTAAAAGGGCCGAGGTAATGAATTATAATCTTTAATGCAGCGACCGATCGATAC
CTCCAGAGGATAAATCAGCTTTTACTGAGAGCGTCAAAGCCTTTAATACACTAGGGGAGA
GAGAGAGGGAGGGAGGGAGAGAGGGAGAGGGAGGGAGGGAGAGGGATGGAGGGACAAAGA
c
>NODE_203_length_228_cov_18.543859
GGATTGAGCATGTGATGGAATTTTTCCTATCTAGGGTGAGGAAGTCGGAACTGATGATGT
CCTATAATAGGTTATCGCGAGCCATATCTTTTGCAAAATAGAAACCCAACACATGTACAT
CTGTGGCCCAGTGTCAAGGCCTTAAATATACATCAGAAATGCATTAAATTCACTGATTGC
TATTCTTTTCAAACAGCATGTCAAGCCCAAATTTATTTTTGTTACGCAGCATTTCGATTA
CTTTGAATTACGGAGAGTTTCTCTTGACATTGAGAGCTTTGAAg
>NODE_204_length_414_cov_24.082125
AACTGGAATGGCACATTAAGTGTCATATGAAACATTTACAAAACATTAATACATTTTCCC
TGATAAATCAAAGTGCATATAGACGCAGTGCACGTATTCCATCTGAATGTTTTCCCAACA
TTAGCCAAACGTTAGCAAAAACGTTAGCAAAAACGTGAGGCAAACATTAGCCAAACGCTG
GCAAAAACGTTAGCAAAAACCTTGGCAAAAACGTTAGCCGAACGTTAGCCAGCCCAACAC
AGCAGGCCAGTGAAGCCACGAAACAGTTACCCATAGTATAGAATATTATATACGTAAGTA
AGAAGATAACAGTCCATAACCATGAACATAATTAAATACAGTCAACACCAATGTTATATA
CAGGATCACTGCTAGCTCAGGCTAGGTCTCGTACCGTTCAGCCCCAGCACCAAACCTCCA
TAACTCGCTACATAGTCACAACAGAAACATGTGGTCGATACAATGACAGg
>NODE_205_length_266_cov_17.191729
CACCCCTCCGGCGTTACCCCCACCGATTCACCCCTGAAACCCTGCGCAGATACAGACACA
TCTGAGAGGGGGATTACGAAGGGACCTGAGAACAAGGTCAAAGACTTCCGGAAGAACACA
GAGCAAGTTAAGTTTAACTTCCACTTCATCCCTGAGCCTCGGAACAGACTTGGGAGATAG
TTGAGGCCGACTCTGGTGAAAGCTCCCCCGCCAGCACGCAGGGCTTTACTTTTGATGTTA
ATTCCTTGAAAGCTGTTTCTTTAGCTGGGGATTAGTGCATGGAGAGCTAGGCTTACCATG
CTCCAGCTAATAAAGATGACAc
>NODE_210_length_173_cov_90.150291
TCCCGTTGTTCCATCTATTTTGCTGGGGAGAATTCATTTGTTTCTTAATTAAGAAAAACA
CCAATAGCGTGAAAAATCTGCTTATGGTACCTGAATCCTAATTAGTTAAATAGTGAGGGG
AAGGGGAAAACACATTCCACTAGCCCTAGAAATGAACTCGGAGCTGATAAAAATGAACTA
ACTAGCCTTGCATAAATCGAAGCTGGGGAGAAAGTGTACCATCATTATg
>NODE_212_length_181_cov_40.668507
CTCTCTCTCCCTTCCTCCCCCCCCCTCTCTCTCTGTCTTTTTTCTCTCTCCGTATTCTTG
AAGGCTCTCTTCTGCAGCTGTAACTCATTCAGCCTGATGACTTTACTGGGGTTACAGAGA
GTGACGACAAATTGATTACCTGGCAGAGGCAGAATGGAGCCGGGAGACGGCTTGACACTC
ATGTTATAATAATATGTTTAATGATGTGTGGAACCGAACAAGGAGAGGAGAGGAGAg
>NODE_213_length_276_cov_21.826086
AACAGGGATGTGCCACTCTATGCGGGTGATGGAAGTAATTTCGTCTGGAGAGGGCGGGGG
GGTTTCTCCATGGGAAGTTCCTGCAGACAGAGTGCACCCACTTTTTAAACCCCATTTGTC
TTGTTAATGTGCCCCTCTGATTACCTGATTGCGCTGCATGACTGTGGAGAAATCTGATTG
CGTAAAATTATATAGAACAAACTTTTGATTGGGGAGGGATCTGGCATGCTCGTTGCCACC
ATTGATGGGCCCTGTGATTTTTGGCCTCATTGATTTCAAATCAGCGAAATGGCTCACGTA
ATTGTAATCAGACCTTACATTTCCCGAGCATt
>NODE_214_length_175_cov_16.840000
TAAACGTGTCCCCCCCTCCCTCCCAGGTGTTCACCGACCCCAGCAACCTGCAGCGCCACA
TCCGCTCCCAGCATGTAGGGGCGCGTGCCCACACCTGCCCCGAGTGTGGCAAGACCTTCG
CCACCTCCTCTGGCCTCAAGCAGCACAAGCACATTCACAGCAGTGTCAAACCCTTCATCT
GTAAGTGTGAGCCCCCCAGGCGTAGCCCCCCATCTAGCCCCAGTCCCCCTc
>NODE_216_length_183_cov_16.633881
GCACATAAAAGATGGACTGAATATGTTCCCCAGAATATTGCCCCCTTGCCGAAGACCAAT
CCGTCTTGCTTAGGGAGGCAATCTTTGGCGGAGTAGATAAACTAATATTTGTGTATAACC
TCAGTCAGACAATACAAATGATCGGGTGATTTTTCATCTCCTTATGCATACAGGGAAATA
TGAAAAATTGCGATTTAGGAATATTTGCCGGGTCTGAGGCTGGGGCCGCCCCAGCGCCc
>NODE_217_length_277_cov_34.148014
CTGGCCCTCAAGGTTTAAACCCCACTGTTCCCGCTCTGAGGGTTTTTTTCTTCTTCCAGC
CCCATCCAGCAGAAGCCTGGAGCAACGTTTAGCTAAACCTGCTGGCCTACGTAGGCAGAG
AGCGTCCCCAGAGGGCTGAACAATCAGACAATTTCAAGATCATGAAGCATTAAACCAATC
CCGGCAGGGTACACTAATTAAACAGCCGAGCCCAGCACAGCCAACCAATCCCCACAGAGC
AATTAAATCCATCCCCTCTAAAACACTGTGGAACCTGTCTGGGGAAAAGTACCGAGGAGA
GAGAGAGAGCGAGAGAGAGAGAGAGAGAGAGAg
>NODE_218_length_214_cov_28.336449
CATTTTTTTTTTTTTTCAATATCCCCTCCTCATGAAATTTCATTTGGATTGTAAATGTTC
TGTAATTTAGTATCATAAATGTGTAATGGCCCCTGAATCCAATGACATTGTGCTGGCTAA
TCAACTCATTTGAAAATGAATATAGATCTATTAAGGAGAACTCAGCGTTTCTGCATAGTT
AAGAGTGGCACGCCATCAAACGTGGAGCAGTGGCACTTTTTAAAGAGCTTTTTTGGGTTC
TTATCTGCAGGACAATATTCCCTTTCTCCc
>NODE_220_length_130_cov_11.438461
GGCCCTTCAGACGCTGCACAGCACATGACTTGTTGTTGGGAAGATTTGGTTTGTCTTGTT
TGAAAGGTAGGGGCATTTCATAATGACCGTCTTGTTTGTGTCTGATTCCTTCTTGTAGCT
TGGTAAGGAATTGGAGATCCTCTTGGGAGACAGGTGTCTCTTCTCCTATTCGTTCACTGA
AGTCAg
>NODE_221_length_191_cov_27.214659
CTTGTGAACCGAGCCCTAGTCTGAAGTATCCTTTATAACACGGGACCGAGAACAATTTTG
TGTGCGCCTAAAAAAAGGATGGAAAACAAAGGCACTTTCTGAAACATCTCAAAGTAGAGT
AGTGAGGCGTGACATTCCCAGGGTGATGAGACACAAAAGCTGAGGTCATGGGGATGAAAA
AGAGAATCAAACAGCCACTTTCACACGTCTGGCCTCAACTGCTGAACCTCCACACAATAG
GAAACAA
>NODE_222_length_176_cov_6.153409
GCGCCATCGCGACGCTCCGGCGTGGCGACGGGGCCCCCCGCTCCCGGTGCGACTGTCGAC
TGGGTCGGACTGTCCTCAGTGCGACTCGACCGCGTCGCGCCGCCAGAGTGGGGATCGGCT
CTCGTACAACTGGCGCCAGGGGTCAGCGGCGATGTCGGCAACCCACCCGACCCGTCTTGA
AACACGGACCAAGGAGTCTAACGCACGCGCGAGTCAGAGGGTCTCGTTCCGa
>NODE_223_length_235_cov_17.612766
ACAGATGCGCCTTGCCGAGCCGTACTGCAATTAGAGAGAAACGCGATACAGGTTTTTTTC
CACTAATTAGCAAATTATGCTGAAAATAGCATCAAGCTAATTAACGGCTATTATGGCATT
TTTGAAAGTATGACTTTAATTAGTAAAGTCCTGACGCAGGCAATTTCAAAACTCGTCTCC
GAGAAGATGAGGAGGAAGACAAGAAGAAGAAGAAGAAGGAGAGAAAGAGAGAGAGAGAGG
GAAGGAAAAAAAAAAGGAGAACATGGGACATGATCAAGAGGATACCCAGGt
>NODE_229_length_240_cov_29.154167
CCCCCCGTCCTCCTTCGTCGAGCACGGGCGAGCAGAGCCTTGAGTTTGACTATCACTCCC
TCCAGTTACTACACGACATTCCATGAGTCTTGGTGTACAGCTGACGTTTATTCATTCGTC
ACCGTCAAACTATAAAACATACACAACAATAATTAGAAATACACAATTGCATGATACAAT
GCCCACAAGATAACATAACATATTCAAAAGAAAAGTACAACGTAATATCACATGAATGAG
TGCAAACATTTCCGCCAACAGCGTACACTGACCTCAATGGCTGCATTAATCCTGTt
>NODE_230_length_376_cov_13.906915
CACAAGAAAGAATATGTCATCATTCACAGTGTTTGTTAAAGTAAAATGATTCATTTCCTT
GCTTCAGTGATGCTCCATTTTGTACTATATATATTCTGTACAGTGAAGAAATATTAAAAC
TACAAAAACTCTTTTTAGATACTGTATACATTATTTATTTTTACCATTTTGTAATGTAGA
CACTATACTGTAGTTACTATATTGCTGGAAGTGCCTATTGGTATTATGTATCATAGAGTG
AATATGTTTTGAGATCATTAGAAGTTGTCACAAACTGAACAATGTGGATGTTGTGATGTG
AATACATTGAATTACAAGACTATGATTTCTGTGGAACTTGGGTCTCTGTGTCCTTTTTTT
GCTACATATCAAACTCAAGTTGGATAAAGTCATTGTCCACAAATGTTCTGTAGTCAACGC
TCTGAATGTTTt
>NODE_234_length_161_cov_6.801242
CCATGTGTCTGGTCTGCCCAAACCCACAGGAGATACCAAGGTACTCAGCGAGCTGGTGAG
ACCGACAGCTCTCCGATGGAGGTGGGCTGCGGTGGGCGCTTAGAAGTTTAGTGCAGCCGG
ATCAAAGGTTGAATGGAAGAGACGGGTGGGACACGCTGCCTTTTCATGTGTTGACTTTCG
AGTCACAGCGAAAAAACGAGAGAAACGAAAGAGAGAg
>NODE_235_length_285_cov_34.750877
ACTACCAGACATCCAGACCTCCAGTACCACCAGTACCACCGCCGACCCACGCCACCGGCC
TACCCCACCAACCACCCCTCTCCCCGGACCGCGCTCACCCTCACCAACCCCCCCGGCCAC
CACCTCCACACACCGCGCACCGGCCGGTCCTTGCTACCCACACTTAAGCACCCCCCCCGG
CTGACTAAGCACTCCTATCCGCGACTTTCGGAACATCGGGCCCCTGGTGCCCTAAACCCA
CTGCTGGACCGCCGGGCCCCTGGTCCCCTAAACCCAGAACCCTGCGGCTGACACCCGCCA
CGGAGCTTCCCTTCCGGCCTGCGTCTCCCTGCCTCTCCCCT
>NODE_237_length_252_cov_35.678570
GCTTCTAAATGTTCCATAAGTCTATTTGTGTTCTCCTCCGGTTAGGTAGGTAGGCTATCT
GACTTTGGTATAGCCTATTATTTATTTCAAAGCGACCCGTTATTGATTATTTCACAAGGA
AAATGACAAATGGCAGCAGCGAATGACACGGTCAGCAGGTTCTATTAGAGAAATGATAGT
ATTGCTCCTGGTTTGTTAAAGGGTCCAGTTTAGATGCTTTATAGGTTTACATCCATCATC
ATCTAATGACCTGTATGATGAAAAACACGCGGCCTGGTGTCACCGGCCCCGCGCAGCTAA
CTTCGCTt
>NODE_243_length_279_cov_24.028673
GAAAATTTAAATGATACAAACTCATCTTATTAGCGTTGAAACATTAAAAAACAAACAGCG
CCCCTTCGGAGTCCTGCTAATTTGTCTTGGGGATGAATAGGGTTTGATGGATGGATCTTA
CCTTATTCATAAGCGAGGATAAAAGAGATGTATTCCCCGGTACAGGGTGTCCATTTGATT
CATTACTGGAACAAGTAAAATGAACAATGTTTAGTCAAGATTTGCATGAGAACAGTAAAT
ATTCTTATTTATCACAAGAAGGTGTGCATTTATAATGAAGAAGGAAAACACTCGCTTCTT
TAAAAAAATGAGATGCGCCGTAAGTTAGGGGGGGg
>NODE_244_length_759_cov_18.399210
CCGACCCGAGCCGCGGCGCCCCGGCACAGCCACGCTCCCCTTGCGGAGAGCGAGCCGCAC
GCGAGACACCGGACCCGAGCAAGCACCCCTGGCCGCCACCGCGCCTCCGACAGGAGCCCC
GAGCGGACGACGGAGCAACTGCTCCCCCAGCCGCGGCACGAGCCCAGCCCCGCTTCGCAC
CCCAGCCCGACCGACCCAGCCCTTAGAGCCAATCCTTATCCCGAAGTTACGGATCTGACT
TGCCGACTTCCCTTACCTACATTGTTCTAACATGCCAGAGGCTGTTCACCTTGGAGACCT
GCTGCGGATATGGGTACGGCCCGGCGCGAGATTTACACCATCTCCCCCGGATTTTCAAGG
GCCAGCGAGAGCTCACCAGACGCCGCCGGAACCGCGACGCTTTCCAGGGCGCGGGCCCCT
CTCTCGGGGCGAACCCATTCCAGGGTGCCCTGCCCTTCACAAAGAAAAGAGAACTCTCCC
TGGGGCTCCCGCCAGCTTCTCCGGGATCGGTTGCGTTGCCGCACTGGGCGCCTCGCGGCG
CCCGTCTCCGCCACTCCGGATTCGGGGATCTGAACCCGACTCCCTTTCGATCGGCCGGGG
ACGACGGAGGCCATCGTCCCTCCCTTCCGAACGGCGTTCGCCCATCTCTTAGGACCGACT
GACCCATGTTCAACTGCTGTTCACATGGAACCCTTCTCCACTTCGGCCTTCAAAGTTCTC
GTTTGAATATTTGCTACTACCACCAAGATCTGCACCCGCGGCGGCTCCACCCGGGCCCGC
GCCCTAGGCTTCCGTGCGCACCGCGGCGGCTCTCc
>NODE_245_length_217_cov_72.391708
TGTGTGTGTGTGTGTGTGTGTGTGTTCAGGGCTTGGTGGTGTTGAGCGCATCGACTGAGT
ATTGATTCGTCCACTCACCTCCCTGCAGTCAGCTCTTGTCCTACATAGCATGCCCTGTCT
GATTTCTCCCTTAATGGCCTTTATCCCGCTCCAATCTTTATTTAAACTGAAAAGTAGGAA
TTAGCACTCACTCCCATCCTGCCTCCCCTTACCCATCCTTTCACCCTCCTCTCCAGATAG
GGAGCAGTGAGCACACCACCCGATGAACTCTGc
>NODE_246_length_280_cov_27.367857
CACACACACACACACTCACTCACACACACACACACACACACACCTCGCTGTCTCTGCTTC
GGTTACCCCTCTCGCACACAGCATGGATGATCAAAAGAGGCCAACGGCTGCCGACCATTA
TGCCAATGACACTTTGAGTAAGAGTCCGGAGAGCGCAGCGACATGACAGCCATTAGGGAT
AGAAAGTGGGACTTTAAAGGAGGGCTGAAGGAAGACTGTCAGAGGGGAATCAAAGGGAGA
AAGTTAAATCTTCATAATGTATCACACCAGAACAAGGGCACTCACTCTCTCGCTGTCTAT
CCAATATACACACCTACAcacacacacacacacaca
>NODE_247_length_154_cov_11.857142
GACGGAGAGGGGAAAAAAACCACACAGTTCAATGCTGATTTGACTGCTAGCATAATTTTT
TTTTGCAGGAGACTATTTGCAGATGCAGCAGTTATCAATCCGAACAGACACACAATCCGG
GTCCAATGTCACTTCTCCTCATTATGTTAATGGTTAATACATGCAAATGAAAACATTCCA
GCAATTTGATTTCTTTGAAGATAGTTTGCa
>NODE_248_length_232_cov_75.715515
AGGAAGGGTCAGGGAGGGAGCAGTGGGTGCGCCTGGCTCTCTCCGCTCCCCGCTTCCCCA
GTCACACAGTAAACTACCTTTTAGGAATTGTTTCTCAATAAGAAATGATCAGTCCATTTA
TCTGCGCCAGGCGGGCCTGTCTCCTCACCCAGACCTCCAATATTTTTCGTTTGACCTGAT
CAGGGCTATAAACTAGACCGAGACACTTTCAATTTGTCACCCGGGGAGGAGCGGCCAGCC
TTACACAACTGATTGCATCCTCCTCTCTTCCAAATGTAAAAAAAAATc
>NODE_249_length_196_cov_56.709183
TTTTTACTGCCTAGCTTACGAGGGGCCCCTAATAATGCGACGTCTAAATTATCTAGGAAA
AGTATTCTGGGGTTGGTACTGATAGGGAATCCACACGGAGCCTGCGTGTGACGAGTTAAA
TGTTCTGAAGGTCGCAGTTTCTCTCATTGATCTTGCAATGTTTGTTAATTACATTGTCAC
TGATGTTGTGAGAGATAATTAAGCCACTATGTTTATATGCATAATTATGCATATAAACAT
AGTGGCTTAATT
>NODE_250_length_126_cov_14.301587
GGTGGATTTAGCAGTAAACAGAAAATAGAGAGTTCTCTTGAAACTGGCTCTGAGGCGCGC
ACACACCGCCCGTCACTCTCCCCAAGTCCGCTTTCCCAAATAACTAAGAAAACAACTGGA
CTAAGGGGAGGCAAGTCGTAACATGGTAAGTGTACCGGAAGGTGTACTTGGAACAACCAG
Ag
>NODE_251_length_144_cov_57.979168
CAACACAGACACCTACCCCAACTCTTACAACATCAATTGCTCCTTCAACAACTTCAACAT
CATCAGCTACACCGACCTTGACGACAACAACTGTCTCCTCCACCAGTTCAACAATCTTCC
CAACCCCTACTTCCACACCATCTGCAACACAGACACCTACCCCAACTCTTACAACATCAA
TTGCTCCTTCAACAACTTCa
>NODE_253_length_206_cov_49.169903
CCGAGGCCAAGCGCATGAAGGTGGCAAAGAATGCACAGAATATTAACCCACCTTCCTCGC
AGAATTCCCAGAATTTTGCAACTTATAAGGAAGGTTACAACGTATATGGGATCGAAAGTG
TAAAAATTTAGGGGGTAGGGAAACAAGGTTCTTTCATAAATTTCCTCCAACTTCCTCCAA
TGCACGCTTTTGGCACCATCAGCTTCATCCTTGAATGTTCTTGAATGAGGGCGACGGTCG
GTTGAAGGATCGTTCGTACTGt
>NODE_265_length_390_cov_21.010256
TGTGTGTGTGTGTGTGTGTGTGTGAGTGGGTTCGTTGACATGTTTTGGCCATGTGAATTA
TGCAAATTCACCATAGAAAAGCCCTACTGGTGATCAAACGTCGCTAGTTCGATTTCGGAG
CATAATCGGTACACGGAACATGGACGGGATCTGCTCGTGAGGGCCGCAGCTGTCCGTAGG
TGTCTGAACCAGGTGTGTGGGACCAACAGAACTCGAGATAAGACTTAATTGGCTGGGAAT
TGTCAACTGAAACGGATGGTCTAATGGTGTATGCACCTGAGACTGTGTGTGAGGTGCTGA
AAGGAGTTTTGACGTGTTTATTTTTAGTTCGATTTCGGAGCATAATCGGTACACGGACCA
TTTTAGGGAACTTATCGTGCCGGCCTTAGCTGTCCGTAGGTATCTGAACCATGTGTGTGG
GACGCACAGAACTCGAGATAACTCTG
>NODE_267_length_261_cov_18.574713
TTTCCCCGCCGCTCTTATGGAAAACAAATCAGGCGTCGAGCGCAGTGGCCATCTGTTTTG
TTATTTGATATGTGTGAATACATGTTGTAATGACTTTGTTTGTGAATCGCTCGGCGCGGC
GGAACACACGAGAGCTCTCGAAGTGCTGGAGTGTTCAAAGCTAATCATATAATTGGACAC
AATAGTCGATGACAAATGGAGATGCGTGGAGCCAGCCAGCTGGGGATGTGAATATGTAAT
CATTGTAAAATCATATCATTTTGCATATTTGAAGACAGCCTAATAGAGAGTGCGTGTCAG
CACCCTATCAAGTGATg
>NODE_268_length_356_cov_11.101124
GAGGACAGTCCGACCCAGTCGACAGTCGCACCGGGAGCGGGGGGCCCCGTCGCAACGCCG
GAGCGTCGCGATGGCGCAGCGGGTACTTGTTCCTCGGCCCCGGAAAGCGGCGAGTACGGA
GCAGAGGCGTTGTAAAGCTCGCGAGCAAGCCCGCGAGCCACCTTCGCCACCAGCCCTTCC
AAGCCGACCCAGAGCCGGTCGCGGCGCACCACCGACGGAGGAAATGCGCCCGGCGCGGGC
CTAGCCAGAACAGGGAGGGGTCCCCGGAGGGGATCCCCACACACTGAACCTACAGACCCT
GACGCGCCGAGTTGAATCCTCCGGGCAGACTGCGCGGACCCCACCCGTTTACCTCTCAAC
GGTTTCACGCCCTCTTGAACTCTCTCTTCAAAGTTCTTTTCAACTTTCCCTt
>NODE_271_length_57_cov_6.473684
TCCCGACTCCCGACTCCCGACTCCCGACTCCCGATTCCCGATTCCCGACTCCCGACTCCC
GATTCATTTTATTTCATTTCATTTCATTTCATTTCATTTCATTTCATTTCATT
>NODE_272_length_129_cov_8.480620
GACACCACAACCAACTTCCCCACAAGGGAAAATTCCTCTGCTGTGCCCTCCCCTTCCCAC
AGAAAAGAACCGCCCTAGGATGAAAGCGGGGCTCACCAAAGGGGTGGTAGACGTCCCCCA
GGCCAGCAACTCACCGACCACACCCACACCACCACCACCACCACCACCACAACGACAACG
ACAAg
>NODE_274_length_249_cov_32.257027
AAGACCTTTCGGTGGGGGAATACAAACATAAATAGACTAACGCAGGAGAGAAAATAATAT
TTTTCAATATGAAACAGGACAAACAGGGACAGACGTCTTACCCCGAGAAGCCACCAGGAC
TAAAGAAAGAGGTAGCCCGATGACCGCCGGAAGTAGGAACAGTGCGTGAGGACGCAAGTT
GTACAGTAGGTCGTGAAAGTAACAGTGAGGAAGAAGAGAGAGAGGGTGGTGGAAAGAGTT
AGAAGGAAGAAAAGAGAACAATTAGTCGTGTAGTAAACGGAATCATTTTAAAAATTTGAA
TAAAG
>NODE_281_length_304_cov_10.769737
GGTGAAGACGAAGGGGAAGCAGATGGCCGAGCGCAGGATGTCCGAGGCGCACAGGTCCAG
CAGGAAGTAGTAGGGCGCGCGGTGCAAGCTCTTGTCTTTGACCAGCAGGATGGAGATCAG
GAGGTTGCCGACCACGCCGACTCCGATGATGAAACCCAGGGAGGTCAGTTTGAGGAACGT
GGCGAGAGGAGAGACATTCTGCAAGATGTTGTTGTGGTCCCCTGCATGGCTATAGTTCGC
CATAGATGGAGGAGGGATCATAAAGATAGACAATAGCTTCAGCCAAGTATCATGATCTGG
AAGAGGCAGGGAGAGGCGATAGATCCATTTGGTGTGCTTTGAAGCAGATTCCAGGCTTGt
>NODE_283_length_116_cov_11.939655
GTTTATTTGGGTAGTGCTAACATTACAGCGAAGTGTTGCGGTCTAGCCAGGGCAAACTTT
GTTTTACCCTCCCCTAAATTCAAGCTGAGGAGTATTGGCCAATCAGAGGCAGGTAGGGTG
GGTCTTACGCGGAATACGGGTACGGAAAAAAATGACGCGTAATGATGCTGTg
>NODE_284_length_456_cov_31.923246
TTGTCATTTAGAAATAATTGAGTGGGGAGGGGGGATAGAAAAAGGTTGGGTTTGGGGAGG
GCAAAGAGGAGGTTAGCTTTTAACTTAGCATTTTTATTGACTCCAGCAAAACAAAATAAG
CGGGGCTCTCAGAGTGTGCACTCTGCAATAGGCATTCAGACCTCGGGAGCCCCATTGTAG
CACTTTGAAGAGAATGAAAGGAAACCCCACTGGTGGAAATGCAGTGGAACAGCCCCACAA
CAGGCCACAACTGTTCCCTTATGCATGAAAGGCAGGGAGATAAAAGACAAGATGGACTTC
TGAGGTACGGCCAAAAACAAAGGCAACAAAAGTGCTGATCACGAGGGGATGACACGACTC
GTCGCGGCGGAGAGAGCAGGGAGAAAAGGGATCGGGGACAATGGCAGGCCCAGCCAAGTG
ACATGCTGAAGAATTGAAAAATCCACAGAAGAAGTGTCTCCCGGATTCACTAAACCCACA
AGGCTGACTGGCTGGACCCTGGTCAACCAGAg
>NODE_285_length_182_cov_9.445055
CCGTCCTCATCCCTCCGATCATACAGAGCCGCCAGCTCCGGCTGCTGCTCTGCTCCATCA
GAGTGTGGTGGAGAGGGTGATTGACGTTGTCCATGATGCTGAGCGTCATGGACCTCGTCC
TTTTCTCCACCAATTCCTTTATTGGCTCCAGAGCCCTCCCCATTACTGATCCAGCCTTCT
TGATCAGCTTGTCAAGTGTGTTAATGTGCCCTTCCGCTGCGCCTTCTCCCCAGCAGAc
>NODE_286_length_253_cov_40.533596
TGAGAGAGATCCTTGTCGGTGACAGCGCCGCTCCAGCGAGCTCGAAACCACGGTAACACA
GGAACGAACAATCCAAACACACCCCACCAATTTTTAATTTCTTCCATTAGAATTAATTAT
GAGGGCCGAAGGCAATTTGTGTACCCTGTGTTTAAGACTGCCAACTGGATTAATTAAAAA
CTGGATGCTGGAAAATGAATGTGTGAATTGTTCTGCTCTCGCTATAATGAGCCATCCCAT
GCCATTACAGAGGAGTGCACTGTACGTTTCACCTTCAGGCCTCACACACACACACACACA
CACACACAc
>NODE_294_length_172_cov_11.075582
TCCTCATCTTCACACCCGTCAGCAGAGTCCAGTCCCACCTCCTCATAATCCTTCTCCAGG
GCTGCCATGTCTTCTCTGGCCTCAGAGAACTCTCCCTCCTCCATGCCCTCTCCCACATAC
CAATGTACGAAGGCCCTCTTGGCGTACATTAGGTCGAACTTGTGATCTAGGCGTGCCCAG
GCTTCAGCGATGGCTGTGGTGTTGCTGAGCATGCACACGGCCCTCTGc
>NODE_295_length_276_cov_21.923914
AACTGTTTTGAATGAATGGCTAATGCGGGGCTCTGTAATGGCATCATTTGGAGTCGAGTC
ACAGATGCGCCGTGTGGAGCCATACTGTAATTAGCAAGAAATGCTGTACAGGTTTTCTAC
TAATTAGCAAATTATGCTGAAAATAGCATCAAGCTAATTAACAGTTATTATGGCATTTTT
TGAAAGTATGACTTTAATTAGCAAAGTCCTGACGCATGCAATTTCAAACTTGTCTGCAAA
AAAAGGAGGGAGAAGAAGGAGAAGGAGAAGGAAGGAAAAAAAAAACAGGACATGATCAAG
AAGCAACACTGATGATTAAGACCCCAGTCAAa
>NODE_297_length_127_cov_20.070866
GGAAGTGGGCGGGGCTTAGACAGGAAGTGGCTTAACTCGCCCCCTGGGTGGGCTAGAGAC
ATGGGGGTTTGGATGTCGGGTTCAGGGGACGGGCCTGGACTGACAGGAAGTGGGCGGGAC
CTAAACCGGAAGTGGGCGGGGCTTAGACAGGAAGTGGCTTAACTCGCCCCCTGGGTGGGC
TAg
>NODE_298_length_260_cov_12.188461
GTGTGTGTGTGTGCGTGCGTGCGTGCGTGCGTGCGTGTGTGTGCATGCTCGCCCCCGGGT
CCTACATGAATACAAATATCTTTGTTAAGGGCCAGCTTTCTACACTCTATTGACTTGAAA
TCTAGTTGTCTCATCTCTCTAAGCAGATGTCTACCCAGAGCATCTGTTTGTATTAGTACT
GTAATTGCTGTGATAATAAGGCCATTGATTCAGTATCTAAGGAAATAGTCAATCAGGACA
CCCCATTTGTCTTACTTCTCCTGACAGTTTGCCTCCTAGCTAAACAGACAGTGCCAGGTT
CAGGCTTTGTTGACTg
>NODE_299_length_262_cov_24.396946
TTGTCCGGGGGCCAGAAGGAGCCATGGAGACTCACTAATATGACACAGGAAAATGTTTGC
TGATGGCAATTCTATGGGCTTTGTCCGAGTCTTTCTCCTTCATGACGACTCGATTTAAGT
CTCTAAATGTTTGACTACAAATGCAGGAGTGCTATCCAGCGCCTCCGCCTTTGTCCCGCG
AGGTTTGAATGAGTAATTCAGCTTTTGTGTCGCTCGATTGAGGGGGCAAACAGAAAGACA
AGATTCTTGAGCGCTCAAGCCCCCTTCCCATGGATATGTGCTCTTTAGATCCCCCCTCCC
TCCTCCTCACCAAATCCt
>NODE_306_length_182_cov_44.274727
GGGGACGGGAGACGGGACAGGGGGGGACGGGGGGGGGACGGGAAGGAGTTGTACGAGCCA
TGCGATGGAGTCGTTTTTACCCCCTGACATAGATGTCAGACATCTTCTCTCCTGTCATGA
AAGCATCGTCCTCTAGGACTACGTCATCAGTGTTCCAAATTATAACACGGAGCTCAAAGC
TAGACAACAGCACAGCATTGACGAACGGAGAGAGAGAGAGAGAGGAGAACAAAAGAGa
>NODE_307_length_291_cov_30.879725
AAGAGCTTTTGGAGATCGGAGACATCAGTTTCTCTATTTGTGTGCAAAACCGGTGTGCTG
GGGTGCAGGGGGTGCAGCTAGGCCCCCCGCCCCCTGTCCCATCCCCCCTGGAGGGTGGCA
GTCTTACCTTGAAGGTGGACATGGCCGGGTCCCTGCTATACCTGTCTATGGTGTGGAACT
TGGACGAGTGGTTGAGCTCATGGTACAGCTCTGAGTGTCTTTTGCGAGTGTGCATCACTT
TCTGGAAGGGAAAGGAAGGCACAGCAAAAATGAACAGAATAAAAAAGAAAAGCAAAAACG
AGGAGGGAGGAGAGGCAGGGTATTTGGGTTGGGGAAGGCGCCAAAGg
>NODE_308_length_119_cov_108.932770
TTTCTTAATTAAGAAACAAATGAATTCTCCCCAGCAAAATAGATGGAACAACGGGATAGG
GTGCCAGAGGCCAGATGCGGCGCTTCTTAATTAGAAGTCACTCTATTGTCTGAGGTTTTT
TAATGAAGCTCCAATCTAAATGGATATCAAAAAAGCTTCTGGAGAAGAAAAAAAa
>NODE_309_length_221_cov_15.882353
AGTCAGAGGCAAAGCGGGAAACATTTCGAACAAATCGAGGGTGAGCATGGCAGTGTCACA
CGGAGAGCACAAAACAGCAAATAACAGAGACAAGGTCTGATGGTAGCCCTTGGAGCAGCT
GTCATATTAAATAATAATGAAGGATCTATTAATATGCAAAGGAAGCAGCAGCAGACTGGC
TTAACGCTGTCATGCCTCTGCATATTGTCAGGATCTTCATAATTAATTAACATGCTAGCT
GCCCCATACCTGCGCCAATGTCAGAACATTCTTACAa
>NODE_310_length_144_cov_12.618055
GGAGGTATGAAGGGCATTTCGACAAGCGCCGAGAAAGTGGCTGTGTGGGTTAACAGTTTT
AGTGTGTGCGCCCACCTCAGCATCGCCATGGAAGATATGTACAGTGAAGCTGGGGATGAG
GAGAAGCCACATGGTGGAGTGGATGGGGAGAAGAACAAACACAAGGAGGAAGGAGAGGGA
AGAAGGAGACTAAATGAGGC
>NODE_311_length_228_cov_8.267544
TGATCGGTGGCTTCGGAAACTGACTGATCCCACTTATGATCGGGGCCCCTGACATAGCCT
TCCCCCGAATGAACAACATGAGCTTCTGACTTCTTCCCCCTTCATTCCTTCTCCTCCTAG
CCTCTTCCGGTGTTGAAGCCGGAGCAGGTACCGGATGAACAGTCTACCCTCCCCTAGCAG
GCAATCTCGCCCACGCAGGTGCCTCCGTAGACCTCACCATTTTCTCCCTCCACCTAGCTG
GGATTTCTTCAATTCTTGGTGCAATTAATTTCATCACAACTATt
>NODE_330_length_118_cov_8.838983
GAAAGGGAGGGAAGAGAAGGAGGGAGGGAGGGCGAGCATAAATCAAACAGAGCCTGAAGG
CTGGAGAGGAGGGAGGGAGAGAGAGAGCGAACGGAGGAGTGGAGGACGATTGAAAGAGAG
GCCAAGAGAGAGGAGGAGAGAAAGAGAGAGAGAGAGAGAGAGAGAGAGAGAgag
>NODE_331_length_280_cov_43.582142
GGAACATGGTTTGGAGGACCTTGCAGGAAGATGGCTGGTCTAGTGTTTGGCGCAGGTTAG
GGAAGAGGCCTGAGATGCATATTGTTTGTGTTCATTTGAATAAGGACAAATGTCAGATTT
CCATGGCTGCGGGCTGCCTGCATGTTAGATGATCAACTCTGTTGGGCCCCTGGATGTGGG
GTCATCAGTAGCGCTTCCAGGTCACTGTCATGCAAGGCGGTTTGGGGCCATAATTGACCT
TTTGACAGCGCAGGGAGACATACCCTTCTCCCAGGGCAGGAATAATCAGTTTGGATTTAC
TGCTGGTCCTGCTCATCCAAAGTAATTAGACTGGTt
>NODE_332_length_262_cov_17.889313
GGGGGGGGGGGGAATCTGCCATCTATGTGAAACACTTCTCAAACCAAGGAAATTTAAGAT
CTTCATCAAGGCGTCTGCATTCATCCATACATTTAACAAAGGATTTTGTTTCGACAATTG
TAGCATTTACGTTATGTCCGCTTCACATTACTGGCCCTGTGCAGAAGAAATACATAAAAC
ATACATTGCATGTTAACAGCGGAAACATTGGACTCAGCTCCCAAAATAAATAAGCCTGTT
TAGGGAGGGAAGCATCTGGTTAGTTGCTGAGCCGTCCGCCAACACCGGAACCCTGTAAAA
ACCTGGGGGAGGAAGGGg
>NODE_333_length_508_cov_29.746063
GATAACCCTAATGACGTGGACGTATGGATATAATCCTACATCCATGCACTAGATTCCTCT
GACTGTTAACGACCTCCTCCATTCAGGCTGGGTTAATTTGCCTCGATGAAGGATGAGTCC
CTTTCAGGATACACACGTAGACCATCCTGCTGCTCTGCCGTCTCATCGCAAACTCTTGTG
CACCCTCTGGTGCTTGCTGGTCTCCAAAACTTCTTTGTGTTGCCTGCTTTGCAGATTGTC
TTCCTTGTCTCTGTGGTTGCTCATTATTCAGAGACAGACGGATCTCAGGTCATCTGCAGC
TGCAGCAAAGGAGAAGCAGGAAAGATGGCGATCATCCATTAGACCGGGCACACGCACGAA
ATACTGGACAACTTTTGCGAAGATCGCTTCACAAGACATACCTGTGAGTTTTTTTTAAAA
CCATATTTCCAGTTTGTCAAGATCACGGCTGGGTTCATGAGCCATGAGAACGTCGGTATG
CTAGATGGAATAATTTGGAGAGCGCCTCGTGAATGACCTGGAAAGAGCTTATCCCCTTTT
CTTAGTTTAGGACCAGCCGTGGTg
>NODE_334_length_224_cov_30.276785
CTCCTTCCACAGATCATTAGTTACAGGGGGCGCAGAAAGAAAAAAAAAATTAAATGCTTT
CACCAATGAAGGGTTCATATTTCAAGCTTATAGCTGCTAAAAGGGTGTACTCAGAAAATC
AATTTTATGAAAGTCCGTTCAGCACTAAAGGGAGTTCCATGCAACTAAGCAATTTTGAAA
TAATGTCTATAGTCCCTGATTCATAGCTGGCAACGGGACTCTGCTCTCCTTCTCTGAGAC
ATTATCCTCTAAGCCCAGGTCAGAGGTCAACCCCTGGTTt
>NODE_337_length_221_cov_20.194571
CTCTCCTCGGCATGCATATGGAGGAGAGTAGGACACACTTCATCCCCGAAATCACAGACG
AACAAATGCAACTGTTCCGTCAAAACAGTCGAGATGCGTATTCATACGATGCTAATTTCA
CCCCCATCAGTGTGATCACGTCATTCTCTCTGGAAAATTGCAATTAAGTTTGGAGAGATA
AAACATGCCAACTGCTCTGCATTTCAAGGCTTGATTGGACTATCAGCTAGTCAGTATGCC
GCCATGGTTTTCATCACTGTTAATTGATCCTTTCTTt
>NODE_338_length_171_cov_10.350877
CTCTCTCTCTCTCTCTCTCTCTGTCTCTCTCTCTCCGACCAGGGAGCTGAGTCACTCGCT
CCCTCGCTCACAGAGAATGCAGCTCATGCCCCCTCTCTTCACTTTACTCTCCACCTCTCA
ACTTCTCCCTCCCTGTACCCTCCGACACTCCTCCACTTTGTTCAATTCAACGGCTGTTTT
CCATCCTCGGTCACAGAGGGACCGATCTGTCACGCCTTCTTCCATAc
>NODE_339_length_195_cov_13.143590
CCAATTCCACGGCAGCGAGAGCAGATCCTCTCCAGCCCTGTCTCTTACAGTACATCTCTG
CCCTTCCATTTAAGGGAAGGTAAATAGCCGGGACAGACAGCTTCATTAGCCAGCATCTGA
GGAGCGGAGGGCCGATTGTCGCTTAAATAGTGCGCTTTTTACTGCAGGCCCAGCCGGCGA
CCTCAGATCAATTACAGCTGACATTACTGTTTGTCGGGAGCCTTTTTCCTGGACAGAGGG
AGTAAAAAACa
>NODE_340_length_300_cov_26.150000
CCTACACCCCCTACCTCCCTCTCTCTCTCTGGCGAGGGCCATGGCGGCTGCTGCTCTTCC
TTCCGCGGCGTGCGTGTGCGTGCATGCGGCGTGCGTGCGTGTGTGCGTCCCAGAGAGCCC
TCCGCGGGCAGGGCTGCCAGTTGTTTGCCAGGCTCTCCGGGTGGAATTCATTCAAATTAA
AGCGTCGGAATGAGGCCCTCGTCCCAGTCTGCCTCGTCCCTCTCCTTCATCAGCATTCCG
CCGATGAGAGTAATTAAAGCAGAAATTAATTCTGCTGTAAGCAGAGGAGCCACAGAATAA
CTGATATTAGAGGCTGGATGATGAATGCTTGGCATCAAGGGAGGTCCCTTGGGGAg
>NODE_344_length_241_cov_29.518673
TATAGTTGCTTTCCCCTTTTAAGTGCCGAGGCAGAAAAAAAGTAAGTTTCCAACTCCCTC
CTCAATGGGAGCTCTTCACTCTCAGGTTGCTGGGACCTGAGTGACCTAGGAAAGTTAATT
AGGAGGTTAACAAAGAGTTAACAAAGAGCGAGCCGGAGCAGAATGCCTCGCCTCTCCTCC
AGCCAACGATGTCATCCATTAATTAGGAAAATCTTTAAGGTGGCCTTATTGAATTTACAG
AAAGCCCCGCGGTTGGCGGGCAACAGATTTTTGATCAAGCCCTTCCTCAAACAATGc
>NODE_345_length_508_cov_23.803150
AAACCCTGTTGTTGTCAATGTTAAGTATTGCTGACCAGCTACAATGTAACCTCACTACCT
GGTCACGAACTTCTTCCTCATTCAGTGAAAAAGCATTTGAGGTCTCATCTCTGAAATTAT
GGTGGACACATTGTAACTGTCTTGTGTGGGCCCACCACCACAAACAGCCAGCTCGACTTC
TCAATTAAAAGGGGCACCTCATTATATCTTTGTTTTATTTCCAAAGGGGATGCGGACAAA
GACACGAATGCTGATCAGAAGAATAAGAAGGGTGTTAAGAGACGTCGAGAGGAACATGGA
AGGGGCTACTTTGAATTTATTGAAGAAAACAAATACAGCTGGTAAGGATGGGAAAATGGC
CTTTGGTATTCCTGAAGAGCCATGACAGCTATGTGAACTGTATTGGCTTTAAGCGCCAAT
GCATTAACTAGCAAAAAACCCTCACTTAATGATATCCTTATTACCTACACCTTTCAGAAA
TGTTTTGAGGGTCATCCCTGGCTTTTAAAGAACCTTACCATTTACTATGCAGTGTCCACA
TACACTTTTAAACATGGACTGCAa
>NODE_346_length_124_cov_27.580645
GACGACGTCCCTCCTGTTCCCCAGCTCGGCAGCTCGCTGGGTTGCCTGCTGCAGACTCTC
CTCCACCCCCCTCGGGGAGTGCTCGCTGTCGCTCTCTCTGTGAAGTTTGCTGCCGTGGCC
GTGTAAGTCCTGATGCTGTAAGAGTTCCCTGTGGTTCTGGAAGCTGATATGGCAGTGATT
>NODE_349_length_343_cov_35.023323
CTCCTCCTGTTGCTTCTCTTCTTTTTTTTATCTCATTTACTTTTTTATTGACCCCTTCTC
CCTCTTCCCCCCCTTCTCTCTATATATCTCTCAATCTAGATTACCCCATCTCTCTCTTCC
TCTCTCTCATTCTCCCTCTCTCTCTCCCTCTTTCTCTCTCGTACCTACTCGATATTCCAG
CCATGTCCTCCTGCAGTCTCCAGCACCAACTTTCTGACCCACTTCCTCCTCTCCTCTCCT
GCCTGGCCCTCTGATCAAAGCCTGCAGGACGACATCGCCTCTGGCGGAGGGATGGGAGGG
ATGAAGGGATCTGAGAGGGGGAAGAGGAAGAGAGGGATAGAGCAGGGAGAGAGAGAGAGA
CAGAGAGCGCACGAGAGAAGGAAGGAACGGAGAGGGGGa
>NODE_350_length_130_cov_10.623077
ACCAGACACATTCTCAACATAATTTAGACTCCTGGTTGTAACTGTTTAAATATATTTTCA
CTACTAATACCCACAATAGATATATAAATATTACATAATCTCATCTCCAGCCATCCTATT
CTCGTCTTCTTCATTTCATTTTCCGATAGTTTGGGATCTTTCATTACAGAATTTACAAAC
AGTGAa
>NODE_351_length_188_cov_19.914894
TCCTACTCTCAGGGAATCAGGGCAACTTTTCCAGCAGTAAACTTTATTAGACTGGTTCCG
GCTCCCTGACATTTGGGTGCCAAATGAATGGGGGTTTTGTCTTTGAATTAGATCGTAAAA
ATCATCCGGAGCGCGGCCAGATAGGCTCACTGGCCATAAACAGTCACGTGGTGCCCATTA
AAGTAAGTTTTATGGTTTTGGGGAGTTGACAGTATATTGCACATAACATAAAATCGTAGA
TCGg
>NODE_352_length_247_cov_21.615385
CTTAATGAACTGGACGCACGGATGTTGCTTGCGCATGCGCGTGCGTAAAATGTAGTTGGA
AATGAGGTGTCCGTCTTGGGGTAGTCGACTTTTCAAAAGCAGCGGCAGCCCCTGATATGA
CGACTTCGCTGGTTCTGCATCCACGCTGGGCGGACACCTTCATGTACGTTTACGAAAAAA
GCCCGAATGAAAATAACAATAATAAAAGCCAAACAATGGAGGGACTGAGCGGGAATTGCC
CTGCGACCCATTGCAGGGACCTGATGTCGCACCCTGCGTTAGGGCGACATTCTGGCACCA
TAg
>NODE_355_length_218_cov_9.151376
CCCGGTGAATCCTCAGGGTGTCTGGATCAAGATACCGCCGGCAACCAGGCCTATGTGACT
AACAGAGGAGTAGGCGATGAGGGACTTGAGGTCAGTTTGTCGAAGGCAAATAGAGCCAGT
TATAATTACTCCTCAGAGGGCGAGAGCAATAAAGGGGTAAGCTAGCTCTTTAGTTAGAGG
GTCGAGTATCACTATTATTCGCATCATGCCGTAACCCCCTAGCTTTAGGAGGACGGCAGC
TAGGACCATTGAGCCTGCGACGGGGGCTTCTACa
>NODE_358_length_141_cov_9.205674
AGGCACTGACAGACACACACATTTTCTCGTGCACACACACACACACACACACAAAAAAAG
CTTCCTTGGACTGATTACATTTTGCAAGAAGATTTAATTAAGGAATTTTTAATGAGGCTT
CTGCTGGCACTGCCAAGAACTGTTTTGATATTTGCGCTGCATAATGCATAAAATTTGTCT
AAACATGTCAGCAGTTg
>NODE_359_length_258_cov_10.000000
TTAAAAGTGGAACAGGTTCTTATTTTAGTGGGAAGTGGAGAAGCGATGTGGCTTTGTTGG
GGAAAGCCCAGGAGCGGAGCTCTCATTAGGCTACATGCATGGCAAAAGGAATTCATCAAC
TCTCATTTTCTCTCAAAGGGCAAAAAAAGAGAAGGATCAACCTCACTGTGCTATTTATGG
ATTTACGGAAGTCTGGGAATGCTAATGTGATTAGCATTTATCTACAGTATGTTTCAAAAT
GGCCCTCGTGTCCATACTCGCCTTCATGATTAAGTATTACACTTACTCAAGGAAAAACCA
AGAAAAAAAAAAAg
>NODE_362_length_226_cov_11.146018
AAGGGAGAGAGCGAGGGGAGGGGAGGGGAATTCCCTCAGCAGTTGTTATTGATTCCGGTG
TTTACGGGAGGATAGTTTAGTGCCGTTTACAAAACAGAACAGATGCAGCCAGTGAGCAAA
AAGGTAAACAATTGCTGTGTGGCAGGCTGCCAAATCCCAGGCCTGATGTATTAAACTCAC
AGTGAAGTGCATTTCCCCTTTGGGCTGCACTTATTGCCACTTCATTTCCTCAGCGCTCAC
TCTTTCTCTCTCTCTCTCCGTCTCTCTCCCTCCCTCTCTTTc
>NODE_364_length_120_cov_11.316667
GGCCCACGCCGGTATCTTCCCTACTTCACTCCAGTACTATGGTCGTTGCAGGAATCTTCC
TTCTTATCCGACTCCACCCTCTGATAGAAAACAACCCCTTCGCCCTCACGCTATGCCTAT
GCCTAGGAGCACTAACCACTCTATTTACAGCTACCTGTGCCCTAACACAAAACGAt
>NODE_365_length_147_cov_6.000000
ACAATCAAACGAGTCATCGATCTAATAGAATCCGGAGCAAGGCTAAGCAATGCAGAGAGT
CGACAGGAGTCTCACGAAGTGTGCCTTCTCTGGAGAGAGAGATCAAAACTGACCCTGATT
GACCAAGTCCTTCATCGTCGGGTAGCCAATCGGAATGGTCAGCTATACCATCAACTTGTA
ATCCCTGCCAGTCATAGAGAAAg
>NODE_368_length_345_cov_17.736233
TTTGATGGCCACTTGATGATTTATTGCGAACCTCGCAAACCTTGCCCTACCTCCTCTTCC
GAACCTCATGGGGGAACTGATAATCATTACATCCATGTTCAACTGATCTCCCTGGACCCT
CATCCTAACCGGGGCAGGAACTTTGATTACCGCTAGCTACTCCCTCTACCTTTTCCTTAT
GACTCAACGGGGCCCACTTCCCTCCCACATTATCGCCCTTGAGCCGACTCACACCCGTGA
GCACCTTCTCCTCCTCCTCCATCTTCTCCCCATTACTCTTCTTGTTCTTAAACCTGAACT
TATGTGAGGCTGATGCTTCTGTAGGTATAGTTTAACCAAAACGTTAGATTGTGATTCTAG
AAACAGAGGTTAAACCCCTCTTACCCACCGAGAGAGGCCTg
>NODE_370_length_87_cov_64.137932
GGAGCGGTTTGAATGGGTGTTAATGGGTGCACTTGGAAGAATAGGGCTTGGAGGTGGTGG
TGGTGGTATAGGGGGGTAGTGGGGGCTAGGGCGGCCCGGGGAGAGTAGTGGTTGGTGGGG
TAGGCTGGTGGCGTGGGTCGGCG
>NODE_374_length_123_cov_16.609756
TACCATTTTATCCAGCACTCAACCTCTCTATACCATTTTATCCAGCACTCAACCTCAATT
CTACCATTCTAATTAGCACTCAACCTCAATTCTACCATTTTATCCAGCACTCAACCTCAA
TTCTACCATTTTATCCAGCACTCAACCTCTCTATACCATTTTATCCAGCACTCAACCTC
>NODE_375_length_57_cov_20.877193
AAGTCCTGATGCTGTAAGAGTTCCCTGTGGTTCTGGAAGCTGATATGGCAGTGATTACAT
CTGAAGGCCGCCTGTGACAGGTGAGAGAGGATGTGGTGCTGGAATGTAATAAG
>NODE_377_length_317_cov_22.447950
AGCAAGTGATTCTAAAACAAAAAGATCACAACCTATATAGAGGCTCCTTCACGCGCGGAA
AAATAATAAGAAAAAGAACAGAGAATCAAAGTGATCAAATATGTTAAAAAGGGGGGAGGT
TAGGAAGTGATTGCGAATTGTACGAGCTGGGCTGGCAGAATGCTTTCTCTCTGATCAGCT
CACTGAGCTCTCTATATAGTGAACTTTGACACGACTGCTGCAACTTAGCACACGTTACCA
TGGAGATGAGCTGCCATATAAGGAAAGTGACTGTGTTTGACTGGTCAGAGCTCACGGACC
TCCCCCTGGCCCCCATTGGCTAGTCGGCACTTGTGCTACTTGGTGGCTTGCCAAAAGAAG
GATAGGGGTCGAg
>NODE_378_length_163_cov_30.773006
CTCCAGTGGCGACAGGGTTTCACAGCTCCCCCGGTTTTTCCCCGGCAAAGCTTCGAGTTT
TTTAATATTTTCCCTTACTTTGTTTCATTTCTCACTTCCATCTTCTTTCATCTCATCAAT
AAACACACGCTGCAGCCTATCTTCATAGAGGACCTCGGTTCAAGTGTGCCCTCCCATTTT
TTAACTATACGTCGAACATTTTGGGCAGGCACGCCTTTt
>NODE_379_length_178_cov_9.741573
GTCGCAGCCCAAGAAGCAGACGCATTAAAACGCCGTCGACAAGCTGAGAAGGAAGACGCA
GAACGTCGTCGACAAGCTGAGAAGGAAGACGCAGAACGCCGTCGACAAGCTGATAGGGAA
GAAGAACAACGTAGCATAGAGAAAGAAGACCGTGAGGCTGCTCTCTTAAAGAAACAGCAA
GAAGAGATGGCTGCAAGGCAGAAGTCTTTAGAGGACTTAAAAAGAGAACTAGAg
>NODE_380_length_118_cov_13.779661
CACCAGGACATGACGCCCAGCTGAGTGCACCCCCACTGGGCACAGGGCACCTCCACGCAG
CCCCCCGGAACCTCCAGCGGAGCTGCCCATGTGCACAGGTCGAAAGCCAGCCTCAACTGC
CCATGGTGGAACTATTAAAATGTATTGGGACAGCGTTTAGAGGGGAAATTGAGt
>NODE_382_length_146_cov_9.383562
GACAGACAGACAGACAGACAGACAGACAGACAGACAGACAGACAGACAGACAGAGAAAGA
GAGAGAGGAAAGAACAAGGGACGAACAAGGGAAGCCCCTGCCTCTCATGTGTTTTGATTA
GCAGGTAATGATCTTTGATCTAATGGGCTGACTGGGAAAGTGCGGCTCCCATTGAAATCC
GGTGGATGCTTGGCCGACCTGg
>NODE_383_length_194_cov_14.123712
GAGAAGAAACAGAGCACATTCCCAGTGAGCTGGGGGAGACTTGGAAATGGTTAGACAATT
TAATTGGATAAAAGGAAAAGATTAAAGAGGCCCTGACTCTGTTCCATAAATAATTGATTT
CTAATGTATTTGTAGTGGCAGTGAGACGCTGTTGTTTGGGGATGGGAGATGTTGAGTGGC
AGAACGCCTCAGATTTCCCTCAGTCTTCCTCTTCTTTGTTTTCTCCACGCCGTGATATTG
AAGCGGCATg
>NODE_384_length_177_cov_17.937853
ATCCATGTGCGAGGTCCTGTTTCCCTCCCTCCGGTAACACCTTTGCCTCTCCTTTCCCTC
CTACAGAAACTGCTCTAGCAATCACTTATGTCAGAGTTCAAACCTCTCCCTGCCTTCTGC
TCAAAGCCTGCACATCAAGTCCGAACCTGTTTCTCCTCCTAGAGACCAGCGCAGCGGCAG
CGGCAGCGCGGTGGGGGTGGGGGGCTACGCGGGGGGTCCGCAGGCCCACGGCc
>NODE_386_length_194_cov_10.969072
GCATTAGCATGATAGGGCAAGCGGAGTATAATGTACCAATGATTGCTTTTCCATTGAAAG
CACAAACGGTTTCATTTTTCCTGTCATCTCAAATAAGTGTTAAAGAGGGGTTTGGAGGCT
ATTGTGCGAGCACCGTATGCTGGGGACTTGGGACCGCTGATGGCCATATTAAATAACCAT
TAGTGCCTAAGCTTAGATCATTGTGGCatccgcctcctctgaatttagcctgtgatttca
aatgaaggca
>NODE_402_length_259_cov_17.351351
GTAGCCGCCATGAGTGCTCTTCTCAGCCTTTACTTCTACCTCCGCCTTTGTTACGCCCTA
TCCTTCACAGCTTCCCCCAGCACCCTCAACTCTTCTTCCACTTGACGCCTCTCCTTCACC
CAGCCGACCCTCCCCCTCTCAACCGCTACGATGGGGGCCTTAGCCCTTCTTCCCTTGACC
CCTGCCATTGCAGCTTTCTTAACCATCTAGGGGCTTAGGATAAGACTAAACCAAGGGCCT
TCAAAGCCCTAAACGGGGGTGAAAATCCCCCAGCCCCTGTAAAACTCTGCCCCATCCCTT
GTTCACAGCGCCTCa
>NODE_403_length_334_cov_21.404192
CTCTCTCTCCCTCTCTCTCTCTTTTTCCTTCTTTCATTTTTTTTTCTGAAACTGTTGAGC
TGGTAAGTTCAATGCAGAGGCACGTATGCACTCTGGAAAGGTAATCTTGAAGCCAGTTGA
GCCATGACAAATAGGGACAGCTGGCCTAATTGAATCATTTGAGCTAAGACAGCTCAACTT
GGTTATCCCCACTGCAGCCCACACTGATATTAGTGGGGGCAATCATTAGCCATGAAATCA
TGTCTGCTCTCTCTGACTGCATCCTTTATGACATGACAGCCAGGCCGGCTTGTCTCTGCC
GCTTTCACACAACAGAGAGCCCTGCCTCGCAAACAGGCCGAGAGGTAACCAAGGCTGACT
ACACTTCACAGGAACAAGCCCGCATCATCc
>NODE_404_length_294_cov_9.238095
AATGGCCACAGTAGGCATGATTGGTAGGAGGACGAAAGCAGCTGTGGCGATGAGTTGGAT
GAGGAGATGTCCTGCAGTGAGGTTAGCTGTTAGCCGTACACCAAGAGCAAGGGGGCGGAT
GAATAGGCTAATTGTTTCGATGACGATGAGGATGGGGATAAGGGGAGTAGGGGTGCCTTC
TGGGAGGAGGTGGCCAAGGGCAGCGGTGGGTTGATTTCGCATTCCGATGATTACAGTTGC
GAGTCAAAGTGGGACAGCGAGTCCTAAATTTAGAGATAGCTGAGTAGTAGGGGTGAAAGT
ATACGGCAGGAGCCCCAGCATGTTTAGGTAAATTAGGAAAAGCATAAGAg
>NODE_405_length_191_cov_7.785340
TGCCTGGCGGTGGAGTCATCGCTGACAACCACCGCGCAGGCGAACCAGAGGCAGCGCGCC
ACTAGGGAGACACGCCGCACCCCGATCCTGTTAGGGGGGACCCGGCCGTGAGCGCCGCCG
CTCGACCCGTTAATGATCCTTCCGCAGGTTCACCTACGGAAACCTTGTTACGACTTTTAC
TTCCTCTAGATAGTCAAGTTTGATCGTCTTCTCGGCGCTCCGCCGAGGCCGTTGCCGACT
CCAGCGg
>NODE_406_length_147_cov_17.462585
CCAGATGGCAGTATTCAGGGCCGGGCCGGGGAGAGGGCTGAGAGTTTTCTGAGAGAGTTA
ATAACCAGGCAGCTCAGCTGTCTTGTCCAATTCACCAAAGGCAGAGGCCTAATCAGGGCT
GGATTCCTTTTTCTGTCTGAGGAGGGGCCTGCTCCTGCAACCCTGCACCCTGCACCCTGC
CTCCTCTCCATCCCCCGCCCTCc
>NODE_407_length_184_cov_29.130434
GCATGCCAACCTTTCTAGTGTCGGTGTCACGATAAAACGCACCCAGTACACTCTGTAAAG
TGGTTGGTGATAGGAAGGGCATCCAGCCGTAGAAACCATGCCAAATGAAACACGAGCAAG
ACGTGGGCCGCCGACCCGTCTGGGAGAGTGGTGACTCCAATGAGAAATCGATGCGGGCCG
AAATCACCCGTCCAACCCATGCCAGCATGGAAAACGGACGTAAAACGATGATGATAATGA
>NODE_408_length_358_cov_27.729050
CAATGCTTTTTTGGGGGGAAGAGGGGAAGCTGAGAGAATATTGTAACAAACTTCGTACAG
AGTTCAGTCTATTAATTGTTTCATGTTAGATATTCTATGTGTTTACCTCAATTGAAAAAG
AATGTTTTTTGCTAGTTTCAGATCTGCTGTGGCATTGGTATTGTATATGTCCATGAATTC
CTTCCTTTCAGCACGTGTTCTCACTAGATGATAAGATGCCGTCTCCCCTAAGCTTTGTCA
AACATTAAATACTTGTATGAGGACTGTGACGTAATGTTTAAAAGGTGTTCGGTCACAAAT
GCTGTAATAAATATTTCATTTTTGATTTTTTGTTAGATTTTTGTGTGATTAACTGTCTGT
TACAAACAGAGCCTTTATGGTAATAGTAACAGTAATAATAAGACGTTATTACAt
>NODE_412_length_215_cov_21.790697
CACCTCCACCTAGCCCCCCCGGACCTCCAGGGAGGCGGACCAAAAAAAAGGGGAGCTAAA
GCCCATGTGCACAGGTCGAAACCCAGTGCACATCAGCCTTAGCTCCCCGTAGTTAATTAC
ATTATAGCTGCTATTTTTCTATGTTCCACCACCAGACCACCCAGTGCCCACCAGGACACG
ACGCCCAGCCGAGTGCACCCCCACTGGGCACAGGGCACCTCCACCTAGCCCCCCCGGACC
TCCAGGGAGGCGGACCAAAAAAAAGGGGAGc
>NODE_413_length_217_cov_27.239632
GGGGTTTGTGGGGCAGCGGAGGCAATGCTCTCCGAGCAGATGTCTAATGGTGTTTAGAGA
GTCTCCACTTTATCAAGCCAGGCCAGCACTGACAGTTAGATGCTGGAGGGCAATTAAAAT
TAAAGCGTGCCTGATTAGAATATCATATTCATCTGGATAGTAATTACTGTGTCTGGCTCA
GTATAAATAATTAATTATGCAAAACCCATGCAGCTGCCACTGGCTAGAGTTAACTGACTT
TCTGTCAACATCTCACAGTTCTAGAAAGGATAa
>NODE_414_length_365_cov_43.523289
ATTCTTTTTTTGCGAACCGGAGAGACAGTTCCAAACAGAGTTCCACTTTAAAAAGCCACC
CATTACTTGTGGAGTGACTTCTCCGTGTAGTTACCTGAGCCCTAGGTTTATTTTTACCCT
CCCTATGTCCCTCCTCATTCTTTAGCGGCTTCAGGAGATGGCGTTAGTTTGGCTTCATCT
CTGACAAAAGATAAATGAGCTCTGGGTCTGTGGTGATCCACTATGGCTGCCAGGGGGTTC
CAAAATAGCAAACTATTTTTCATATGGGGCGAAGTGATATGGAGTGCGATGCAGCAGGCG
CTAACATTTACCATCTCATAGTATACAGGAATACATTTCATTATTTTTCTTTTTTATTAC
TTTACTTTATAACTTAAAGCTGCCTGTTTGCATCGGGGTGTGGTAAGACGATGGCACGTT
c
>NODE_415_length_771_cov_19.511024
GGACCAAGGAGTCTAACGCACGCGCGAGTCAGAGGGTCTCGTTCCGAACACACCCCGTGG
CGCAATGAAAGTGAGGGCCGACGCGCGTCGGCTGAGGTGGGATCCCGGTCCTTCGGGGCT
CGGGCGCACCACCGGCCCGTCTCGCCCGCTCCGTCGGGGAGGTGGAGCATGAGCGCGTGC
GATAGGACCCGAAAGATGGTGAACTATGCCTGGGCAGGGCGAAGCCAGAGGAAACTCTGG
TGGAGGTCCGTAGCGGTCCTGACGTGCAAATCGGTCGTCCGACCTGGGTATAGGGGCGAA
AGACTAATCGAACCATCTAGTAGCTGGTTCTCTCCGAAGTTTCCCTCAGGATAGCTGGCG
CTCGATGTCTCGCAGTTTTATCTGGTAAAGCGAATGATTAGAGGTCTTGGGGCCGAAACG
ATCTCAACCTATTCTCAAACTTTAAATGGGTAAGAAGCCCGGCTCGCTGGCTTGGAGCCG
GGCGTGGAATGCGAGCCGCCTAGTGGGCCACTTTTGGTAAGCAGAACTGGCGCTGCGGGA
TGAACCGAACGCCGGGTTAAGGCGCCCGATGCCGACGCTCATCAGACCCCAGAAAAGGTG
TTGGTCGATATAGACAGCAGGACGGTGGCCATGGAAGTCGGAATCCGCTAAGGAGTGTGT
AACAACTCACCTGCCGAATCAACTAGCCCTGAAAATGGATGGCGCTGGAGCGTCGGGCCC
ATACCCGGCCGTCGCTGGCAACGGGAGCCTCGAGGGCTACGCCGCGACGAGTAGGAGAGC
CGCCGCGGTGCGCACGGAAGCCTAGGGCGCGGGCCCGGGTGGAGCCg
>NODE_417_length_251_cov_24.354582
GTGTTCTCAACTTCATTCAAACAGCATCATGAAGCAGCATTAAAGTGGGCATCTGTGTTC
TCCCAGCATTAATCTCTTCAAGCACATTCCAGCTGCTATGATGTGCAAGAGGGAGATAAG
TGTTAAACAGTCTAAAGCTAAGCAAACCAGACAACTCTATTATTGGCTTCATAATTGCTT
AATTAAACTTTTGTCACTAATCATTATGAGGGCAATAGAGCTGTTATACAGGCTTCTGTT
GAGCAAAAATCAATAAACTGTTGGAGCTAATTTCTCCCTATTTTTTTGTCCTGCGAGTGA
AATTCAt
>NODE_418_length_130_cov_16.969231
CACACATCTCAAACACTTCCTAACAACCTGCCACCTATACCAAGACATTAGAGATACATA
CTTCCCACACATCTCAAACACTTCCTAACAACCTGCCATCTATACCAAGACATTAGAGAT
ACATACTTCACACACATCTCAAACACTTCCTAACAACCTGCcacctataccaagacatta
gagata
>NODE_419_length_425_cov_22.270588
TCCAATATTCCTCTACTACACTTTTTATGCTGACATCAATGGCAAGCTATTAAAGACAGT
ATTTCATTATTGGTTCCTCGTCCCCAGTGGTTATTTACAATCCTATATATACTAAGCACT
GATATTAAAGGAGACCATTTTAATGAGGTGCTATCTGCCATGGCAATATGTCTTTCTCCG
AATGAGATTGTGTTTAAAGATTTTATCAAGAAATGGCTGTTTGCTGGGGTTATGTTTTGT
CCATGAAATATGCATTTCATATCTCTTTCATTTCATTAACATAATTTAATTTGTGCTTTG
CATTCTGTGCATAATACATATTTGATTTACAAAACAAATATTTCCATTAGAAAATGAATT
TCATGCAGGCAAAATGCAGAACTGAATGATGTATTGTAAGGAAATAAGAAAAAAAGGAAT
TGTATTATCTTTGACTCAAAAAAATCCTTGGCAAGGAGAAATACACTCAATAGATTTGTG
t
>NODE_427_length_354_cov_65.864410
ATGAACTAATAAGCCACATTCTTTTTTGCAGAGTGTAATCCATAGTGTTGGGGAGTTGTT
TGTCTCAATAGGCTCTAGTAATCAAAAGTAATGAACCTATTATGCGCGGGACCTCAGAGG
GCCTGGCGTGGCATTAAGAGTGTGGCACATAAAAGGTTTATTAAAGGAAATTAAGGTCCA
TCACTGCCACACCTGCTCCCCTATTATAAATGTATGACAGGTCAGTGCCTTCAATCACAA
CAGCAAACGAGAGAGAGGAGTCATGTTTCCCATTACCAGGAAAAGTAACAGCATATCCTC
TGACTCACAGATTTCACTGGCCTGTGACCACTATACACTGCCATCAGCCCGGAATAATTA
CGTTTAATAGGTTTTATTTGGGACCCACAAGCAATGGCGAGGGAGAGTGg
>NODE_429_length_139_cov_15.165467
TCCCATTATTTTAATAATCTGCATTTTACTGCTTCGGCTCGGATCATTTGTTAGCCTAGC
TAGGTTATTTGTAGAGGGAGGCTCAGGAGTAATTTCATGCTTTGGAGCGTTTCTACCTTT
AACTTAATGAGGAAAGAGCCTGTTGTTGCCAGTTCTCCGCCGTGGCTGTCTGTGAGGAAG
CCAAAGTTGTATGCc
>NODE_433_length_353_cov_53.235126
GGGACTGCCGACCAGGGTCACTGGAGATTTTCCAGACAAATGCAACACAGGGGAGGGGGT
GGGGAGGTGGGGGTAGGAAGAATAAAAAGGACAGGCTCAGAATCTCATTTTAACAGACCG
CACACAATCTGGGCTCCCACAGAACTATCTCTGCCTGACCGCTTTCTATTTATCCCTTAT
CAGTGTTTACCAACCGCTAGTTTTCTTTCATTCACACTGTGAGGCAGTTCTCTTACTATC
AGTCAACAGCTGACACCGTGGAACAGCCTCAAAGGCAAGAGGAAGGGATCAAAACTAAAC
CAAAGCTGTTTAAACAATACAACAGAGGAAATAAATTCATAAATCCTAATTCTTCCCAAC
CCACAAGGGTACAAGCAGATCCTTTATAGTTAGGCCAACAAACAAAACc
>NODE_434_length_148_cov_8.750000
ACCATTACTGCCTGGCACATCAGTGAGGCATTATTACATTATCGCTGCTCTTTAGTGGGA
GATTGGGTGTGTGACCGGGTTCTGAATACACTCATCCGGCCCTGGATGGCGTAAATTGCA
GATTGGCTCATTGACTTCAATGATAAAATGTAAAAATTGCCAGTAAAGAGAACATAGACT
CAGGTTACTCCTTAGCTGTTTGTc
>NODE_437_length_154_cov_6.409091
AAAGGCACAAAGAGTACGTAGATTTGAAAAACGTGTAAAATTCTATAGGCAAAACAGGAT
ATTCCAGACAGATGCAAGGAGGTTTTATAGGGAGATGGGGAAAACACAGATAGAGGTTAA
GACTCCTCCCCCGATGAGTGAAGTTCAGGAATTCTGGGAGAAAATTTGGAGTGATTCAAA
AGAGCATAATGAAACAGCGGAGTGGATAGa
>NODE_439_length_244_cov_15.750000
CTTTCATATTTTGGTTTTTAAAACCAGAAACTTGTCATTGTACATCCTTTCCACTGCCTA
TAGAGGCGCATAAAAGGTTACTCACACACACACAAATACTTCACAGCACTTTCTAAGAAA
AATATACACTTACAAAATATGTTACAAATTGGCACACAAAAAATATACAAGATTTTGTAG
TGTCAAGAGTTCATTAAGATTCCTTCTGGTAACAACTCTAGACAGTATATATAAAGCTCA
ATATTCTTTAAACGAAAAGAGCAAAAATGAATCCCAATCAATGTCAAAGAATGGAGTGAa
>NODE_440_length_145_cov_32.979309
GCATTCTTGCAGAGAGGAGAGTTGTCTGGCCAGGTCTCGGCTGGTTGGAGGGTTATTTTT
GGTTTGCTTTACCTATCGGGTGTAAATTTCCAGGCACTGAGTTCATTTTGGGCTTGCTCC
AGTTTGTCTTTAGACTCTTCCAGTTCGCTCTTCACTTTCAGGAAAAACAGGTTGATGGCA
GGGTCCACCATGGAGGACCTc
>NODE_441_length_198_cov_25.707071
CTCTCTCTCTCCATCCAAGCCCTGTCTTACTTCTCTCCCCGTGTCTCTCTTTCTCTAATT
ATCCATGAGGTCAGTAAGCAAAATGAGGGAAGAGAGCCAGGAGATCAATACAAATTATCC
CTGAGCAAACCAGTGCTGACAGTTTGAATTGCAGCATATGTTTACCCAAAATCAGGCAAT
TTATCTTAATATCAGCCGAGTAATGCAGGCAGGGTGAAAGGTCAAACAATCCCTCCACCT
CATAATTACCCGCc
>NODE_445_length_148_cov_37.763512
GGCAATAATGCATACATTTATACATTTTTGATTGGTTGCTGTCGTTAATGTTGCGGGGAA
GTGGGATCTCACCAGTCTCTTTTATCTCCCTCGCAGGTGTCAAAATGGAAGAGAGTCTCC
CTCCTGGCACCAGCTTGAAATGCACAATCTGTAACTACACTGCAGATTCTCTTATTACAT
TCCAGCACCACATCCTCTCTCACC
>NODE_447_length_132_cov_43.833332
ATTTTCACCCAAAAACACATCCACAGGGCTTATAAAAAGGTGCAGAATGCAGGTAGTGCC
ATCCCGACCCCAAATAAAAATACCCCAAAAAAAGTCATAAAAAGTGATAAGGCTATAGCC
TTATCACTTTAATAGGACTTTTTTTTGGTACGTTTATTTTCACCCAAAAACACATCCACA
GGGCTTAT
>NODE_448_length_239_cov_33.870293
CGGTATAGCATGGGGGGAAAAAAAATGATGGAGAGAAAGAAAAAAAATATATGCATGAAA
CATGAAACTCTGCAAATTTGACTTATAACAAGCAAAATTACACCCCGCTGTCATTTAAAT
TATGGCTGCCCTCTATAAAGGTGTCTTTTAGGTGCATTAATTGAATTCGGCACTATTTTC
CAATAATAATCTGCTAAAGTTCACCCGTCCATCCCTCACCGGATCCCGGCGCGCGCCCAG
AAGAGGACGTATCTATTTCAGTGGCTTAATTTATTTTCATGATTCGCTGATAATg
>NODE_449_length_133_cov_31.436090
GTGCTAGGGCATTATCCCGCGCATTCTCCCCGTCACTTCTTTAATTTAGTTGTTATAATT
AGGCATTAGCTGGTGTCAGTTGTACGGCCACTAACGGCCCACTCAGTTCTGCTTGTCTGC
ATTATCACAGTTTGGGGGAGAAAGTAAATTATAATGAAGGACTATATAGTCCAATTACAG
ATAAAAGCa
>NODE_450_length_135_cov_8.977777
TGAGGAATAGTGGGTTAAATCACTTACTGAAGATTTTTAATGACATTTCAGTGTTCCTCG
CATAATTACTCTTCATCTGAGATATCCCATAATGATGTTGGACAGTCTCGGTTCAGGCTC
GCTGGCTCGCTTCATTAGTGTGTCATTCCTATTTCACATCAGAAGATTTAATTGTAATGC
TGAATATGCAc
>NODE_451_length_144_cov_6.923611
CAGCAGGTGGTGGTCCGTAGTCCCCCAATCAGATTAAACCTGATGTTCGACATCTGAATG
CTCTTCTCGCTTTCCTCCAGCTCAGAAGAGCAATAGTGTTCCTCCCCCCTCTTCTCCCTC
CCTCCCTCCCTACGCTGTACCTCGCCTACTGCTGCCATGCAAGCTTTATCAAGCTGTGAT
TCAAAATGCCCTCTCAAGAa
>NODE_452_length_211_cov_6.289100
GAGAGAGAGAGAGAGAGAGAGAGAGAGAGAGAGAGAAGGAGACAGAGAAGGGGGAATGAT
AGATAGGGAAAGGGAGAAAGAAAATGAGCAAAAGAAGAGAAGAGGGGAAACGGAAAGGAA
GACAAATGGAGGGAGGAGGAGAGGAAGAAGGGAGGGACGGGCGCACACAGGGGGGGGAAT
GGAGAGAAGATGGAGTGGTGGCGAGAGAAGAATAAAGGAGGAAGAGAGGGATGAATAGAA
AGGAAAGGAGAGAGACCCTTGGTGTGt
>NODE_453_length_445_cov_16.449438
GCAATGATGGCTATCGGGCTCTTAGGCTTTATTGTTTGAGCCCATCATATGTTCACAGTC
GGGATGGACGTTGACACTCGTGCCTATTTCACATCTGCCACAATAATTATTGCTATCCCC
ACAGGCGTAAAAGTGTTTAGCTGGCTAGCCACGCTGCACGGAGGCTCAATTAAATGAGAA
ACGCCCCTCCTCTGAGCCCTCGGCTTCATCTTCCTCTTTACCGTTGGGGGTCTAACAGGC
ATTGTCCTAGCCAACTCCTCTCTGGACATCGTTCTCCACGACACATACTATGTAGTCGCA
CACTTCCACTACGTACTTTCTATGGGGGCAGTTTTCGCCATCGTAGCCGCTTTTGTCCAC
TGATTCCCTTTATTCTCAGGCTATACACTTCACAGCACATGATCAAAAATCCACTTCGGG
GTAATGTTCATTGGAGTAAACTTAACCTTCTTCCCCCAACACTTCCTGGGGCTCGCCGGG
ATGCCCCGACGATACTCTGAc
>NODE_455_length_189_cov_14.989418
CCCTCTCCCTCTTCTCCGGGGGCCCCGGGTTGGTGTCTGCGTTAGGCCTCTATTGTTGCC
TACTGCCGGATAATGTCCTTATTAATTGTACCTCTTTGTAAGGTGTCAGCTGCAGCCTCA
GATTGAGATGGATGGATTCTCTGGAGTCCGCTCTCTGGCCCTCCACAGACGGCCTATCTT
TAGACCCACACAGGTGCAACATTTCTCAGCCAAGGCTCGAGCAGCATTCACCCAAATGTG
TGACa
>NODE_456_length_289_cov_24.044983
TTTTATCTTTTTACAATTTAAATTGTAACCTTGAGCCCACAGCGTGCTACACAGCCAGCC
TCCCCGTAGAATCATAATTCTGGCGGGGCTGCGGTGAGTGGGGATGCACGGGCCACAGCA
TTAGCTCTCTGAGTGAAATATATGGCAGTGACGCCTCTCGGCCCCATCCACAATCAATTG
GATTCTTTTCCTTTAATATTGACTCGCAGCGATGAGATGCTGGTCTGCATGGTGATGAAC
AGTCTGCCACTGGCGTTTGAAGGTGACCTGTCACTGCGTATGGACAAATCTCTCGCTCGC
AGAAATGTAGAAAATAAATCATTAGGGCAGGCAGACAGGGGCCCa
>NODE_458_length_124_cov_10.854838
GATTCAGGAGATTCCTTCCTTCCCCAATCTCTCAGCTATTCAACCTTTACTGCGGGAGTG
GACCTGGGTGTCACACTGGCTGTAGATGAGGGAGAGGCTGAGAACGGAGGACAGTGGGAG
AGAGAACGCAAGAGAGGGAGGGAGGAGCGGGGCGAGAGACACCAGAGAGCAAGGGAGTGt
>NODE_461_length_114_cov_11.052631
GACCGCCTCACTCCAAGTCCAGAGCACTCTGTAAAAGAGAGAGAGGGAGGAGGAGGAGGG
GTAGAGAGAGGGAGCAGTGGAAAGGAGGAGGAGGAGGAGGGGTGGTGAGAGGGAGGGAAG
GCGGAGGAGAGAGGGAATCCCAGGCTTGTACAGGCGGGCGAGCGAGTTAa
>NODE_462_length_155_cov_37.432259
CTGGGGTTTAAAAGTACCCAAAGCATCCTGGGTAATTAGCCATTACGGCGCTGTCACAGA
GGGTTCTGCAGTCAATACAGAGATAATTTGGGCAATGGTGAATGACAGTGCTGTCCAGGC
TTTTGGGATGATCAAGGACAGATCCAGCTGCACCAGGCATCTGTCAGGCCCATGAATCAC
TCTGCTCAAGCCAGCCAGCCAGCCAGCATCT
>NODE_463_length_130_cov_5.269231
AGAGAGGCTGCTGCTGCCTGGAAAGGAGATTAGTATTCATGTGCCGTAGCGCTCCAGAGA
GGATTAATGGACTCTGATTCCTAATATCCTGGAGAACAATTAATTTGCCCACAGTTTTGT
CATGGTTGAAAGTCAAATGCTGGAACAGATCGATGCTCACAGCCACAGCCGCCAGTGGAA
ACGCGG
>NODE_464_length_125_cov_6.648000
ATGCAGGAGGTCAGGGCAGCGGCGGAGGTCAGGGCAGCGGCGCTGCGCCCGCACGTGGCC
CCAGCGAGGCGGTCGCCTTCTCCGCGGCGGGCAGACAGGCCAGGGGCGGACACAGGCCAG
GCGGTGGTTCCGTTGGCCGTGGCTCAACCCAGTCCCAACGTGGCCATGAGGAACCTCCTC
t
>NODE_465_length_165_cov_12.872727
CCAGATCCAGAGGGACCATTGTGCACCCGGAAGCCACAAATCTCACCTGGATGAGGGAAC
AATGGAAGACAGGGAGGGCGAGAAGGGGAGAAGTGGAGCGGATGAGTGAAGGGTGGTGGG
TGGTGGGGGAAGGGAGGAGAGAGGAAAAGAGAGTAGCAGAATATAGCGTCAGAGAGAAAG
ATTGAGTGCAGAGGAAATTATAGGGCAAATGGCTTTTGGTc
>NODE_466_length_57_cov_56.649124
ACTCGGGAGAATAGGGCTTGGAGGTGGTGGTGGTGGTATGGGAGGGTAGTGAGGGCCAGG
GCGGCCCGGGGAGAGTAGTGGTTGGTGGGGTAGGCTGGTGGCGTGGGTCGGCG
>NODE_467_length_177_cov_15.723164
TGAACGTGTACATTAGGCTAGGGCATTTTGATGAAATAAAAGGCCGGGCCAGTGTATGGC
TAAACAGACTGGGAGCACTCACTCAGGCTGTCTCTGATTGACCATTAAAGCCATTGATGA
ATGGGCCTGTCAGAGAACAGACAATTAAATCAAACATGAAACAAAGCCATTCTGACGGGC
CTGTCTGACAgagcaaaccattcctccccttcattacacacacacacacacac
>NODE_468_length_232_cov_20.025862
CCCTTCCAGCTATGTGTATTAATTCCCGGATTAAATCGCAAGCATTGCTATTTCTTGGTA
TTCATTCCTGTTACGATTGTGTTTTCCATGCTACTTACCATTTTCCCCTACGCTGTCCTG
GAGATAGAAGTGTCTTAATATCCACTCACTCCAACAGATGCTGGTAGGTAATGTGTCTTG
TTTGAAGTCATCATATGAGAACTTCTGCTGTGCTCAGTAGATCGCCCACCACTTCGCTGA
CTTATGAATCTAATAACCCTTTGCAATATCCGCGTGCTTAAACTCTCt
>NODE_469_length_146_cov_25.924658
TAGGGGGTGATTTTTTTTTTTTCATATGGTGCATTACAAGAGATCCACGTCGGCCCCGTT
AACGGCTATGCAGAACAGGCTGATAGATAATGGTCACCTCGAGGCTGCCTAATAAAGCAT
GGTAAAGGGCTTAGGAGCACCGCGTTACAGAGTGTAGTTTTTACAATACAAGATGTATTG
GGTTAATATAGTAACTCACTGa
>NODE_470_length_125_cov_14.288000
GTGCGTGTTTGAGTGTGCATGGTTGTGTGTGTGAGGGGTCTTGCCAAGAAGTATGGAGAG
GAGGGGATAGGGGACGGAGAGGCATCAGGGAGAGCCAGAGAAGTAGGACAGTAATTGTGT
TGAAAGGTGACATCAGACAAAGAAAGCAAACAAGAGGAGAAAAACGACCGAAAAAGAGAT
g
>NODE_471_length_226_cov_17.053097
GTCACCCTGTGTGTGTGTGACCAGCACTTCACTGAGAGACACATAAAGCACCTCAAACTG
GGCTCAGGAGAAGGAGAAAAAAACAGCCTAATTAATTAAGAACAGTATTAGAAGTAATGG
GATATTATAATATAAATTGCTACATTCTGGAACCAATTTAATCCAATTACTGAAACCCCT
CATGAATATAATACCTCAAAAATCACTTGGTAATAGTCTAAAGGGAGAAATGTCAGACTG
TTATACAAAAAGAAAAAAAACCTTTCTTTTTTTCACAGTGAg
>NODE_474_length_140_cov_12.064285
TGCAGTGGGGCCGGCAACAAGGGAGGGATCCGGGTGCGGGGCGAGGGGAGGGGGGGAAGG
AGCTGTGGACGAGTACGTCGCGTAGGTTGCAGGCGCGTTTGAAGGAGGGTAAGGGTGGGT
TGGGGAAGAGGTGGAGTGTTGTGGGGTCGAACTGGAGGGTGAGGAATGCACGTAGGATCT
TGCGGCGGAGGGGGGG
>NODE_475_length_163_cov_142.975464
TTCTTCCAAGTGCACCCATTAACACCCATTCAAACCGCTCCGAATTCACTACAGGCGCTG
CAATGACACCGTTTGCCCATGAGATGGCACTGCCAAGGTGCACCACCTCCCGTGTCCACA
GGAGGGAACCAAAACCTCCACAACCTCCCTCCCAGCCCCAAGCTGTCAAATTCTAAGTCC
CACTACCAGACATCCAGACCACCGCCGACCCACGCCACC
>NODE_480_length_156_cov_29.948717
AACGGCCACATAACCCTTTCTTCCGCAGATAAGAGAAGCCAGCAGCTGCGATTCCGGACA
GTTAAGATTATATATGATGTGTATATATCGAAGGTTTGTCAGCTCTTCCAGGCCATAAAA
CCCACTTTAATGACCCCACGTGCTTCCCACGCACCATTCACAGGCCCTGCTCGAGGCAAT
TGGCATAAATAACCTTCCAAACTTTAAAATAg
>NODE_481_length_247_cov_22.473684
GGAGCTTAAGGGCCTGAGAGGAGAGGAGAGGAGGGGAGAGGAGCGGAGCTAAGGGCCTGG
CCGGCGGTCACGTGGAGCAGATTGATGTCATTGTCTCGGCACACTGACCTTTGCTGTAAT
ACCCACGGCAGACATCACAAACTCTCACATCAATTTAGCCCAATTGGATGTGGCATGTCT
TGGCTAACTCGATTTGTGGAGAAATGCACCTGTCTCTGCCTTCTCTCCCTATAGATTTGC
TTGAAGTGGGGGTGGGAGGGAAGGAgaggagaggggagggaggaggagggggaggagggg
agg
>NODE_485_length_57_cov_8.175439
CATGGAAACTGTATTACTCAACATTGTGTGTCATGGAAACTGTATTACTCAACATTCTGT
GTCATGGAAACTGTATTACTCAACATTGTGTGTCATGGAAACTGTATTACTCa
>NODE_493_length_201_cov_34.885571
TCTCCTTTTTTTTTTAGCAAAATGTAATATATCCGGTACTGTCGCATTTCATAAAAATAG
TTGTTCACTTCAGTCTTTGAAACTACAGTATCAATTATACAGTAAAACCATATTTGTAGG
AATACAGCTGTACAGGATGGATAATACACTATACGTCAACACTACGGAACACAGTTATAC
TGATCTTAACAGGGAGTCATGAACGTGCCATCCTTCACACATAGTATATCTTTTTTTTTC
TGTTTACAAAATCCCTc
>NODE_494_length_109_cov_28.302752
GCCACCAACCTACCCCACGAAACACTCCTCTCCCCGGGCCGCCCTGGCCCCCACTAACCC
CCCATACTACCACCACCACCACATCCAAGCCCTGTTCTCCCGAGTCAACCCATTCACATT
CATTCAAATTCTAAGTCCCACCACCAGACATCCAGACCACCGCCG
>NODE_497_length_215_cov_12.200000
GGACATGGCTTTAGGAGAACCGCTCATGGAAAGAGTGCTTGGAATTCAGTGGTGTGTCTC
CTCTGATGATTTCCAGTTCAGAGTTACGGTTAAGGAGCACCCACTGACAAGAAGAGGAGT
TTTATCCACTGTGGCGTCCATCTACGACCCCTTAGGTTTCATTGCCCCTTTCATCCTGTT
AGGGAAACGGATCTTACAACAAATGTGTCGAGAGAACATCGGTTGGGATGAGCCACTCCG
AGAAGAGCTTGGAACACAATGGGAAGCGTGg
>NODE_498_length_234_cov_14.478633
CCCGTCTGGTGGGGAGTCTGGCCTGCTCCGACTGACTGCGCCTCACTGCCCTTGTGCAGT
GGTGTGCCAGTTGTGCCTTCCCCCATCTCTGTGAATGCCACCATCTGGTGTGCCACGTGG
ACATCATAATCTCTCCTTAATTACATTAGCAGCGCAATCAGTTACTGCGTTACAAGGCCG
GGCGAAGAGCTTTTAAATCTTGGAGGAAATCATAAATAATTGCACTAAGTACCCGGCGCC
AGATGTGGGTGCCAACTTGGCTGGCATGAGATAAATAGTAACCTCGACAa
>NODE_506_length_176_cov_28.437500
AGGTAACTGTGGCTTCGAGTGCGGAACGAGCCAGGCAGGTCCAAGGCCTCCATGGCCTGG
GATTCTACTTCGCTAAAAACGGACTCGCAAACTGACTCAAACTGGCCATTGATCTCAGTC
TCACTCACCTGAGAGACAAAAACAGGAATAGCAGTCCTTAATTTTTCCTCTTCCTTTCTC
TTTCTCACTTTGACTCTTCCCCTTTGTACAGTAAATATGAAGGAATGTTAGc
>NODE_507_length_155_cov_17.838709
CCCCTCATCTCCTCTCTTGACCAAGGGGAAGAGTTATAGCTGCCATAAAAGGCAGGTAAT
GCATTGTTAACTAATTCTGTCTGCTCAGAGCTGATATATCCTCCGCGCCGATGCTTCTAA
TAAAATGCAAATGCTAATGCTTGCCCTCCGTGAGCTGATATCATTTTTAACAGGCTAGAG
GTAAATGCTAGAGGAGGGTGGGCGGTCTGAc
>NODE_508_length_133_cov_6.398496
AGGTTATCGTGATCTTCTTGGGGTCCAGAGGTTACTAGCACGTGACCCACCGTAGGAGCG
CGGCCGAGTTATGTAATAGATAGAGGATAGAGAGAAAAGAGAGAGAAAGAAATTATAGAA
TGTAATGGATATGGGGAATGTGAGGGGAATGATCCAGATTACAGTCTTCACCTCATCCTA
AATGAGGCc
>NODE_522_length_61_cov_1.803279
ACACACACACACACACACACACACACACACACACACACACACACGCACGCACGCACACAC
ACACGCACGCACGCACACACACACACACACACACACACACACACACACACACACACA
>NODE_524_length_195_cov_20.543591
CACATGCACACACACGATCGCTCCACAATCTTTCATTCTGAGTTTTTCTCTCCTCGGCTG
GAGGGATAGCCCTGCCTGTGTCTTCCCTCTTCAGCACTGCCCCGGACATTCACTTTACTT
TCAGATGTTGCACGACGGGAAATGCTTAGACTACTTACGACATGGCTGCTCAAGTTGATT
GCCACGATTGACAGCTACAACCTTTGTCGCTCTCGACTTGAGGTGCACAAACAAAATAGT
TTCCTCTTCAc
>NODE_525_length_233_cov_35.304722
TTTGTTGTTCCACCTTAAATGGCGGAGTGTTTTGGCCCCACTTGCTCCCTGTAGTTTAGG
TTTTTGTCCTCCCGCAGCAGCTGTCACCCTGCATTACTCGCAGTCAGCTAAATGAAACAT
TATTCTAAACATATGCATCGTAATCAGTTCGGTCACACTTACAAGAACACGCGTTAATAA
GGCAATCAATCACTGTGGAACAAGCAAGTTCTTCTGTAACAGCTCATAAACAGTGTGTAA
TGAAGAATTGGAGGTTAGCATGACACGCGCTGATCAGATAATCAATGTc
>NODE_527_length_245_cov_14.693877
CTGAACACAATATGACAGTTCATCTTCTTTGCCAGTAGATGACAATAATAACTGTATCCA
AACAAACACAAACACAAGCCACTTTGTTTCATAATAAAGTTTATTCTATATTACAAATAG
TATTTTGTTCTTGACTGCAAAATAGGAATGCATTATATTTACATACACAGGTATACAATT
AATTATAACAAAGTTAGAGAAGCTCGCCTTTCCCCCCCGGTCTTCGTCTTATCTCTCAAT
AGGATACTCTTTCTATCTCTCGTCATCAAATATGATAATAGTAAAAGTATTTTCTAACGT
g
>NODE_530_length_74_cov_6.054054
TTAAGGTGTAGATGAAGAGATGGAGGTCTTCAGGAGGGACAGTTAAGGTGTAGATGTAGA
GATGGAGGTCTTCGGGAGGGACAGTTAAGGTGTAGATGAAGAGATGGAGGTCTTCAGGAG
GGACAGTTAa
>NODE_531_length_350_cov_14.517143
TGTCTTCTAGGTATGGCCTTTGTCATTAACCAATAATTCTCCCTTCTATGGTCCCGCATA
ACTTCGCCGCTCTGTACTTTTACAAATGCCTCCCGGCTATAAATACTAATGAAATCTCTT
TGCTTAATTTGATTTTGCTGGTACACTCGCAGTTATGGCTGAACTTTCCCACGAGAGCGG
GCTGATTGAACGCTCCGGAGTCCTTATGGGAGCGGGCAAACATTCCGAAGAGCCTGGAAG
ATCATTTCCATAATTACCCCGATTGGCAGCCTAACGACCTTCTGGAACAATAAAATGGCC
TCTTCTTAATTCCATTTCTGTCGCTGACATTCAGAAGATTCCTATCTTACATGTTTGAGG
GTTCGCAAGATAACAAGTGTACTTCTTTTTTTTCCTCTTTCAGCCc
>NODE_534_length_252_cov_26.202381
GGGAGCTCCTCTAGGGAATCAGTGAGAGGGTCCAGAGAGGATCCTGGGCCGAGGTCAGGT
TTCAACCTCTTTATCGTGTTCTTCAAGGCTTGCCTCTTGTTGCAGAACCAGACGCGGACC
ACCTCCCTATCATAGTTCAGCTTCTCGGCGATCTCGGTCATCTCCTGTCCGGAGGGGTGC
GTGTTCTTCTCAAAGTGGCTGTTGAGGATCTCCAGCGCCTGCGGGGTGAAAGAGGTCCTC
CGCTTGCGTTTTTTGGAGGGCTCGCTGCCGATAAACTCAGTCAGGTTCTGCATGCCGGAC
CGGTGGCg
>NODE_536_length_156_cov_7.538462
ATCTATCTATTTATCTAATCATGCCATTCATTCATTCATGATGTGAAGGAGAAGAAAAAG
ATGGAAGAGGAGAAAAGGAGGAGGATGGAGGTGGAGAAGAGGATGAAGGACGAGAAAATA
ATAATGGAGGAGGAGAAAAGACTGATGAAGGAGGAGAGAGCACAGATGGTAAGGTCACAT
GACTACCTGTAGCCTAGGTAACAAGATGGTGt
>NODE_537_length_92_cov_3.467391
CTCTCTCTCTCTCTCTCTCTCTCTCTCTCTCTCTCTCTCTCGCTCTCTCTCTCTCTATCT
CTCTCTCCCCCCTGTAGCTGAGCGGAGCGACACCCCCCCCCCCCCCCCCCCCCCCCCCCC
CCCCCCCCCCCCCCCCCCCCCCCCCCCC
>NODE_540_length_222_cov_16.855856
CCAGTGGTTTTTGAGAGAATAATGTGGAGTTACCTATATGGGTTTGACATTATAAATCAC
TTCTTGAGACCAGATCGTACAGCAGTATCGATTGATCCTGATATATCACAGAAATTTACT
GTCACTTCTGTTTTCAATTAAAGATACAATCAGTCAGATAATGACTTAATTGGATTTTAC
AGAAGATTGAGTTTTATTGCTGTGTGCTTTACGAGTTTAGTTAAGGAAAGCCATTTCATC
ACGGTTGTCAGGTGTGGGCTGTCGGGGTGTGCAGCAGt
>NODE_544_length_179_cov_12.167598
CAGGCAACTCGAGGAAGGAACACTCAAAGGAAGAATCGGAGGGGAGAATCAACACATTTG
ATTTGCAAAAAGCCCCCCCTGTGCTCAGGGGAAGATAAAGACATTACGGGCCAGAGGATG
TCTGTCTGAACGGGGAGGGAGAAGCCGGTGGCAGAGGTTAAGGGCATCCAGGAAGAGTGT
CGATATCACAGGAGCAATTACAGCTTTATAAATGGGCCCTGCGTCGCTCCAAATa
>NODE_545_length_289_cov_22.418686
TCTATGCCATGGTAATAACTTTCATTTCCACTGCTTGATTGCTGAAGCCTAAGCCTTGAC
ACTTGTGATGCACTCTGCCAAGAACATTAAGTATCTGAAAGTGATAAAGCTTCAATTTGC
TAGACCATTAGACTAATTACTGCAATAATTAAGTAACTACTTGATTAGAACTAATGGGTA
CCTAATTATCCAGGAAGAAAGGATCAGGTGGTAATTAATAGAGTCAAGCTGATGTCTTCT
GACTTACCATCCCCGATTACCAGACATTAGGGATTGAAGCTGGTAAAAACAAACAATACA
ATTGAAGTGTTTACCTAGACCCCTGTAGCTGAGGCAAACAATCTg
>NODE_547_length_206_cov_17.242718
TTGGTTCCTTATCCGGGGACTACCTCTCACTCTGCTATTGGGCCGTGGGGTCACGTGGTA
AAAGTAACTTTACAGGGTTGCTCGCAAGTAGGAGGGCTTTATGGAGCAGAAAAACGACAA
AGCTAGAAAAATTATTTTCCACTCCAGAAATTAATGATCATGAGCTCGTATTTGATGGAC
TCTAGCTACATTGATCCGAAATTTCCTCCATGCGAGGAATATTCGCAAAATAGCTACATC
CCAGAGCACAGTCCCGAATACt
>NODE_548_length_159_cov_8.836478
CAATAAGGCCATTATAGACCTATAATAAGATACAATAATATACATGTTTTCTGCCTGAGG
TGACTCTGGCTTCTCTCTTGTCCGTAGATACCAGCCTGTTGATATCATTCAACCAGCCAA
TCATGTATTGCCAGCCTCATTCTGGGATTCTGATTGGCACGTTGTCTCAGGCCACTCTGT
TACCGCCTCCAATGAGTCCTCACGTAGAAGCCCCg
>NODE_551_length_146_cov_15.226027
CTCCCCCCATCCCTCCCTCCTCCCCTTATCTGCTCCCCACTCTCTTCTGGAGATCCCTGT
CACTTTAATCCACAGAGTCTGCCGCTGGTTAACAAGGAAATCCTGTGTCAATTATCACCA
GGCACTTCCTGCTGAGCCACGGCGGGGAATCAAAGGGTCCTGAGAGCCTTTCACACCAGA
GAGGAGCGCCAGGCCTAATTAa
>NODE_552_length_323_cov_22.492260
CCAGGGCGGATCTTCCTGTCCACCCGCTCCCCAGGCTGAGACAAGGCCCCATCCATCATT
CCACCCGGGTCCGCATTAAATTTTAACTCTGGTTACCGAGTGGTGGCCATTCAAACTTTT
ATCTCAAACCTTCTTTATCTTCTTTTCATTAAGTTCTCAAGCACTAATAGCCTCTGAGCT
TCGCCGGGTAAGGATGATGTTCTGAATAATGAAAGCTCATTATTTCTCCACAGAATGCTT
GTTAATTCAAATGATGATATTAAAACTATAGTAGCCTTTAGCAGTCGGTGATTCCTAGCA
TACTTTATCATGTATCAATATATACTCTGTTTGTCAAAACTGCCCAAGGCCGGGGCTGAC
ATTCTCTCTCCCGAGGAGt
>NODE_553_length_233_cov_21.969957
AAAATGTCTTGATTTAGTTGTGTGGTTGTTCCGGCCAGTTTCCCCTGCTGTGCTAATGTG
AACAGGACTTCCTGCTGGGTAGCAAAGAATACCACTTCACGGCAGCAGCATAGCTGGCAG
CTCTTATTTATGGAGCTACCCAAATGAATGGGTATTAGTGTCCAAACATTTTACCATGCT
CCTGCAGCCGCACACAAAAGCCACTGATTTTCAGCAAAACTGCACTTATTTTATCCAAGA
AGACTAGGGCAAAAAAAACGAAAAACAACAACATTTACCATGACTTAAa
>NODE_554_length_127_cov_24.007874
GAGGGCAAGAGGGGAGGAAGGGAGAAAGAAAACTGAAAGGAAGTGACTCTACTCAATTAT
ACTGCAAAATTGGTATGACTGAATATTTTTCATTCAGGTGACTGATAGTATCGGTGAAAC
TGCAATGCAGATAAATAAAGGAGCCTTCTGTCAAGAATAAACACCATTAATCATGGAGCT
AGc
>NODE_560_length_287_cov_32.404182
CCACCACTCTTGCCGCTGTCCAAACAAACTCAATAACACCAAGAAAAATAAACTTTCCTT
CTGTCCATCCCTACTTTCCTTCTCACCTCCACCTGAATACCATTACACCTAATAGAGAGC
GGTGTGAGGGACAAATATCAAGATGGCGTCATGTCAGTGACACCGACATGTATCTTGGTG
CTCGTTATCAGCCTTGAACAGCGCCAATTTACATCTGATGCTGCGACTAATTCAGCTCCC
GTGTTGTCAAGAGGCATAGGAAGTGGCCTGGCCATGATGACAGCGCCCCTGTCAGGAGCC
AGTGGATGGAGGATTCCTCCAGGCGATGATTTAATGCCCATGt
>NODE_563_length_192_cov_6.614583
ATGCAACTTAGCAGGCTACACAAATCACCATGTTGGCTATGTAGTCCCGGGTAGACCCTT
GACTGTCCAGAAAACAAAACTATTGTTTGTGACAAGTATTAATGAGGCTCATTGCTTAGT
GCACGACAACCAATCGCTAGTGTTAGTTCTATTAATAAAGTTGTCACTTTGTCAGGTAGG
CTAAAGCTAGCTAGTTGCTCTGGCTGGTGAATTGTGGCTAGTATACACGCATACAGTATG
CACTAGAg
>NODE_564_length_181_cov_7.154696
GGGAATGTTAGTGGTTTTTGCTTATTCAGCAGCTTTAGCTGCTGAACCCTTTCCAGAATC
GTGAGGGGACTCGTCTGTTTTAGGGTATGTAGCGGGGTATTTAGTAGTATTAGGGCTAGT
GGCGGGGTGGGCGTGAGGAGGGTGATTTGGGGTAAATTGAGCAGTGGTAGATGAGTTTAA
AGAGTTCTCAGTTTTGCGTGGGGATTCAAGTGGGGTGGCCCTAATGTACTCCTCGGg
>NODE_567_length_152_cov_15.059211
ATTTTGTGCTGTTGAAAAATCCAACACGTCAGTGTTAGAATGCCTGTTTAAAAGTGCCGG
TCTGACCCAGGGAGGGAGGGATGAAGGGATGAGCGGTGGGAGGTCAAGGGCTCAGGGAGG
TGAAGGACACATTATTGTCGGAGAGCGTGACCCACTTCCTGCCCCCAGTCCTTATCCACC
CGGAGCAGACCTCGTTTCCTGGCGTTCc
>NODE_578_length_196_cov_35.551022
CTGAGACAAATCCTCTTAGATCTGATACTGTTGACTGGAGAAGGAGAACGGCCGTCACGT
AGGTAACGATGCCGTCCTGAACGGGGGCTTTAAACCGTATTTGACAACAAATGCAGCTGC
CCCGCTATTTCAGAAGATATTAGGGGGGAAATGAATGCAAATCTGTATTCAGAAGCCATC
TGGACGTGGAGAGAGAGAGGCAGCGAGAGAGGCGAGTCAGCTGCTCCCTCGCGCACACGG
CGCGCGGAGTCt
>NODE_579_length_183_cov_17.814207
GCTCCCCTTTTTTTTGGTCCGCCTCCCTGGAGGTCCGGGGGGGCTAGGTGGAGGTGTAGC
ATGCCCAGTGGGGGTGCACCCAGCTGGGCTCAGCTGCAGCTGTCCGTGGTGCTGACATGC
TGGTGGTCAAGTGTTTTGTATGGGTTTCGACCTGTGCACATGGGCAGCTAAGCTGGAGGT
CCGGGGGGGCTCGATGGGGGTGCCCTGTGCCCAGTGGGGGTGCACTCAGCTGGGCGTCG
>NODE_580_length_300_cov_13.193334
CTGCTGTCCATGTTTACAGTCTTGGAGGTAGAGGAGGAGGCGCGAGAGGAGGCGCGGAGC
ACTTGTCTTTCAGGTGGATGATTAAATGAGTGGCACAACAAGAAGTGAAACAATTAGAAT
TTCTGCCTCATTATCATGGTAATCTTATCAGTGGGATAATGAGGTATTAATGGATATTTA
ATGTGCATCTCATAACCCAATCCCTGGGAGAAAACACATAAGGAAATTGCTGTAAATTCA
CTTAATGATGGAAAAGTCCCCCAACGCCATATTCCGAAGAATGAAAAATGGTGGATGCAA
ATGAGAAGGAACCAAGGTCAATAAGACTGCAGGGACTGAGTGAATGTCAGAGAGAg
>NODE_589_length_189_cov_10.137567
TAAAAAAGTGAGAATTGCAAACTTCATGTAAATCATTTTCTAATGGGTTTCGTACGCAAG
AGCCAGTGGTTTTCATAATTGGGACGGGCGGGTATATAGGAAACCACTCTTTCAGAGTGG
AGAACCATGAGTTGGATATCAGGGGAGCGTTCCCCAGGCCGTATTCGACCGGGAAAGCCT
CCGAAACGGGTTAAACGGAGCGCATAGTCCCCCTCTCTCTCTGGAGGTAGACTTTTCGAA
TTTTt
>NODE_591_length_212_cov_8.712264
ACTTGGCGGTGCCCCAGACCCACCTAGAGGAGCCTGTTCTAGAACCGATACCCCCCGTTC
AACCTCACCACCTCTTGTCAACCCCGCCTATATACCGCCGTCGTCAGCTTACCCTGTGAA
GGTCTCATAGTAAGCAAAAAGGGCAGACCCCCGAACGTCAGGTCGAGGTGTAGCGCATGG
GGTGGGAAGAAATGGGCTACATTCTCTGATTCCAGAGTACACGAACGATGTTGTGAAACC
AGCATTTTAAGGTGGATTTAGCAGTAAa
>NODE_598_length_178_cov_19.921349
CTCTCGCTGCGCCACGACCAGCGACAGCCTGACCACATCCGCACGAGCCAATCAGAAAGC
TGGCAGTTCAATTATGGAATAATAAAGGGGACATCCATCATTCAATTAGGCATCTGTCAT
CTGATTCACAAAAGGGAGAGGAAAACTTCGAACTTTGAGAGCTGAGAGAGATAGAGGGAG
AGAGAGGCAGAGAGAGAGACAGAGAGAGAGAGAGAGAGAGAGAGAGAAAGAGAg
>NODE_599_length_126_cov_20.888889
GCTGATGCAATGCCCAGTAGTGCGTAAGTGTGTTTCTGCATACTATTTCTCCAGCCGTGG
TCACGTGGTGTCATAAATGATGGTATTATGAGAAGTATTTATTGAAATCGGACTAAGTAG
GACATCACTGAAGGCCTAGGTGGGAAATGCACGGCCCGCCACTGGTCGCAGGGTCTGCTG
AG
>NODE_601_length_70_cov_41.771427
TTGAATGAATGTGAATGGCTTGACTCGGGAGAATAGGGCTTGGAGGTGGTGGTGGTATGG
GAGGGTAGATGTGACTAGGGCTGTCCGGGGAGAGGAGTGGTTGGTGGGGTAGGCTGGTGG
CGTGGG
>NODE_603_length_123_cov_9.634147
TGTCCGCTTTCTGTAATCGTATGTCAGCATTCATTTGCTCCAGATCGTCTTTCATTCTCT
TCATATCCTCTCTCATACTTTGCTCTTCCTCTTTTAGTTCATCCATACGATTTTCTATCT
GAGATCGTTGTCTCTCTATCTCAGCCTTCTTCTTGTCCAGTTCCTCCATATCTGTTGTg
>NODE_606_length_57_cov_14.596491
GATAGATAGATAGATAGATAGATAGATAGACAGATAGATAGATAGATAGATAGATATATA
GATAGATAGATAGATAGATAGATAGATAGATAGATAGATAGATAGATAGATAG
>NODE_607_length_131_cov_18.122137
GAGGAACTGCACAAGAGGAAGGTGGAAATGCAAAACCAATGGGAAGAAATGGATCAAGAA
AACCAAAAGATACAAGGTGAAAGGGCAGAACTGCAACAGATGAAGATGGAGTTACTGAGA
GAGTCAGATAATCTACATAACATCAAGGAGGAGACAAAGACTCAAAGGGAGAATGTTGAG
GAAATGG
>NODE_612_length_156_cov_24.064102
GTGTACGTTAACTTACCAATGTGGATGTATCCATTCTTGTAGAGTCTGTTGATGATGACG
GTGAGGATCAGGCCGATGTTGCGGGAGTTGTAATAAGTTAGGTAGATGATCCATCCACAG
GACAGAATGGTGGCTGGAGGATGACAACATAACAGTTACATGACATAGTTGTAGTTACAT
GACATAGTTAGAGTTACGTGACATAGTTAGGg
>NODE_619_length_221_cov_12.067873
TCAGTTATTATTTTTGATGTTGCAATTTCTGACACTTTGATGCAATCAGCGAGTAGCCTC
GGCACCGAGCCCTCTCCTGGGAAAGAGCTGTCAGCCCTGGGAAGCCGGTGGGTAGATAAT
TACGGGAGATCAAACCTCACTAGTTAGTAGGCAGGAGCGGGAGGCAAATGCCAAAAACCA
GCCAATGTTTCGCAAACGCTTGTTCAAGGATATCCTAATTGCTATAAGTGGTTCCTTCAG
GACTGGCACTTCAAACAGCCGCCTGCCGAATGATGTc
>NODE_630_length_190_cov_21.331579
GTCGCTTCCCCCATACAGCAACACCCGGTTGCTGTATCCGTCTCCCCGTCGCCCTCGAAG
GGCGCACGGCTCCTCCAGAGTCGCCGGACGAGCCCCGATCGTTTGGTCCTAAACATGCGG
GACGAAAAGAGGGTTTCCCGGCTAAGAAACGAGCATGGTGTCCGCAAATCATGAAGATTC
CGGTATCCGAGTCCAGGCAACGATAAGCAGCGTGAGATAATATTGTGGAAAAACTGGGTT
TTGGGc
>NODE_635_length_72_cov_19.097221
GGCCTTACACTGTGTTTAATGGCCTAACACTGTAATTAGGGCCGTTTCCCGCACCCCAAT
TTTTGTTTTTTCAGGTGTTGTAAGCTTTTTTTTGCAAAACATGATAATTTGCTGAAACTA
CATGGGAA
>NODE_636_length_125_cov_12.632000
GCCGACAAATAACGAACCCAGAAAAAGAGGGTAATATGAGCCAAATAAAATGCTAGAAAA
ACACATATTCCGCAATCGTTAACCCCACACAGGAGTGTTCTCAGGGAAAGACCTTAAAGA
GAAGAAGGAACTCGGCAAACCCAAGCCTCGCCTGTTTACCAAAAACATCGCCTCTTGCAA
a
>NODE_637_length_142_cov_15.133802
CAGGGTGGTGACTGCAGGCAGTCGTGGGGGAGCCAAGCGAAGCAGTCTGCCACTCCCGTG
CTTCATTAGGAAACAAAATATAAGGTTTCCACTCCATTAGGAATGACTTTAGGAGTGAAA
GCACATAAGACGCCGACTCACCTCATCAACAATGCATTGCAATAACCACGGAGGATGAAT
GGGGAGGAGGGGGGGGGG
>NODE_638_length_193_cov_15.430052
CCAAACACCAAACCGTTTTCACACAGATCCAGCGCTGCAGTGTACTCAAAACGCTCTCTG
TTTTCCAACTGAAGGTTCTGAAAAGCCTTGGAGCCTTAACAGCATGTCTGGCATGAGCGG
GGAGGCCTCTGGACTGTCCTCTGTGTCCGCCCTGCCCCCCCGCGGCCCGCCCTGTCTTAT
GCAGCGCTCACATTCTTCCATCCCATCCATTTTGTAGCATGGTTGACAAGCTGACACAAT
GCAGTTGGa
>NODE_639_length_192_cov_34.692707
GGCGCCTCGTCAACCCAGGCTTAAAGTTTTATGGGAAGGAGGGATGGAGGGAGGGAAGGA
AGGATACTGTTTGACGCAGTCGACCAGCGGTCCATAACAGCAGTCGTTTACTGTGCACTG
TGAGAGAAAGAGGGGGAAGAAATATGACAGGGAGAGAGGGAGAGAGGGAGGGAGAGAGAG
AGGGAGAGAGCGCAGACAACCGTTACACGCCATTCAGAGGGAGGCGAGAACACATGGGGG
AGACAGGg
>NODE_647_length_190_cov_21.500000
CCCACGCTGTGGTGCTCTCCTCTGGGCTGAGAGAGCAGGAGAGCAGGCTCTGGCTCTGGG
CTCTGGCTCTGCTTGCCTAATGCAGCCGAGCGCAGACAAATGGAAAGTGACACTTGTGTG
TGTAGAATGGTATTTGTGGTGACGCTTTGACTACAGATAATAAAGTGTTCGCCCCGAGGT
GATTCTGCTCGGCGAGCACCCCCAATGAAACTCACTTACTCAGAGAGGAGACAGGCAGGG
GGGAGg
>NODE_648_length_130_cov_8.007692
TAGCATAGATATCCATGGAAGCAGAGAAGGCCTAGGCGGTGTCCGAACTCAACAACTCGT
GATCTGATTGGCTATCGCAACTGTCTATCAACTGTATGAGCGCGTTCACTTCATTGCACA
GAGGCCTGCTATCTTGATTGTGAAGGCCTCAGGCAGATTTCATACAGCCTGGCAACACAA
GCTAGC
>NODE_650_length_197_cov_14.436548
GATGTGTGCCGGCTAGTAGGCTCTTGGAGGGAGGATGCAGTATTAATAACCAACTCTTAC
TGTTCATGTCTGTGTCATCACTGATACTCTTAGGAGGGCCATGGCCAGCATAACACACTG
CTGATCTGAACATTCGATCCGGATTACGAATTTTCTTCAGTCCTTCAGGAGGCAAAAAAA
AAAGAGAGTAGAGAAAATCGAAGAAACAGTTCGGTTCATTCTTCCCCTGGCTTTACTGTA
CAATAGCCCCGCa
>NODE_651_length_120_cov_38.474998
TATTTTGCACCCTTTGTTGTTAAACAACAAAGAGAATGGGCTCTCGTAATGTTATATTAA
TCAGCGGATTAATATTTCAATTTGATTTGCTTTATAGTTGAGGTGCTGTTGGCATTTCCA
TTTTTCCCTCCATATGCGCAGCGATGTTAAGTGGAAGGATTAGCATTTTCTACCTg
>NODE_652_length_127_cov_7.173228
AGTGTACTAGGTATGCCGCGTTTCCACTACAGGAACGTTCCGTGCCGTGTGGGGTAGGGG
GCTAGTACGGGTGCCGTGGGGGCCGGCTCGCGCGCGTTTCCATTATAGATGGATCCGGAT
GAAGCGCGTCACGAAAGTGGGGGGAGTAAAGAGAGAGTGTCATAAGAGGACGCCGTGGTG
GTg
>NODE_655_length_173_cov_28.161850
GGAAGGCGGTGCATGGGGGCGGGCAGGCTGTTGAAGTTGAAGCCTGTTCTTTTGTGTAGC
GGCTTCTGATCATTTACATCAAGTTGACATTCTGAGAGTTTACTCTGGGGTCTGTAATTG
TATTCTTTCGCCAGTTCTGCATTGCCAACCATGAAAATGGAATCTTATCAACCCTGACCA
ATTTTTAATGTACAAAATGAATTGGCAGAGATTCAAAAAAGAGAGCTAc
>NODE_657_length_117_cov_7.598290
GGTGTCTGTCTTGGAGTAGTCGACTTTTAAAAACCATCGGCAACCCGTGATATGACGACT
GGTCTGGTTCTGCATCCACGCTGGGCGGACACATTGATGTACGTATATGAAAAAAGCCCG
AATGAAAATAATCAGAATAAAAACCAATCCATGGAGGGACTAAGTGGGAATTg
>NODE_677_length_265_cov_14.109434
TTTTTATTTTTTACTGAACAGCATTTCCTTTTTTTTATAAACCAGAAAAAACTAAACTCT
ACAGAAAGTCCCTACCTGCAGTGTCTTCTGCTGATAGAGGTTGACATCAAGCTGTACAGC
GCAGTCAAAAACATACTTACATCTGAGCTCATTTACAGGTACAGCAATAATCAAGGCACA
AAGATCTACAAGTAGATTTGCTTTTCTTTCAATAATGTTGTACAAAATAATATTACATTT
TACAGTCTGTACAGGATAAATCAACCTTGCACAGTCTGTACAAGTTAAGAAACAAAAAAA
AACAAAATAATAATAATAATa
>NODE_679_length_223_cov_20.201794
CCCCCACCCCCCCACCTTCCCTCCACAATCCCCATAAACTCTCATAATTGCCGCATTAAA
CTTGAGTTTATTCTTTTTCTCCAGGTGCAGGTGTGTGGATGATATGAGCCCCAGGTTGCA
TTTACATACAAATTGAAGGTTTTTTATTAATCAGCCCGGCAGCAGGAATCAAACGGCAAC
ACTCCATCAGCCCTTTAAATACATTTGGTGACATTTTTACCGAGCATTAGCATGATAGGG
CAAGCGGAGTATAATGTACCAATGATTGCTTTTCCATTg
>NODE_681_length_234_cov_17.085470
GTGTGTGTGTGTGTGTGTGTGTGTGTGTGTGTGTGTGTGAGGAAAGAATTGGCCCAGTGG
CCCACCTAATTGTTATTGCGTGTGTGTTTGGCCTGGAGACAGTCGATAGGAATCAGGGAT
CCCACTGCCAGTGTCTTAGTTGTAATGCATCCCTCCACTAACAGGGATCAAGGTATTAGG
GATTCAGGTTATTTCTATTGATTTTATGTGCTGTCATGCTGGGTTTTGCCGACAGCCTCA
TATTTGTGGAAATTGCAAATTCCTCCTCAGAAATGTCACCAGCATTTAAt
>NODE_683_length_167_cov_16.526947
GGCAAAACGGAAATAAAAACCGCAGGTGACATTCATTCTGACGCTCTGTTTACCCCTATC
CCGCTCTCTCTGTATGTATCTAATATTTCTAATTTAGCACCGTCCAGGAAAAGTGACACA
AGAAGCTATAAATTCCCTTCTAATTCCAAATAATTCCGATTACATGGACGAGTAGTTTTC
AATCAGAAAGATAATCTGTATGATAGATGGTGGGATAATTGCc
>NODE_684_length_275_cov_25.334545
TTCAATTCCGGAGTTAAATCGCCTCTTGAATTGAAATGTGCTCCTGAAATGCTAAATAAA
AAGACAAGCTATTTCTGCTGATATACCGGGAAGCTCCTTAGCTTTCTGCAGACTTGCTAT
TATTATGCATATCCAGGTAGAAAGTTAATTAACCCAAAGCTTAAGCTAATTACGGTAGCA
GAATGCTATCAACCAAATGCTTTCAGTCAGACAGCTGTCCAGAATTTCATTTGCTAATCA
TTTGTCTTTTGCCGTAACATATGGTGCATTTCCCTGCTATCAGAGGAACAACAAACAGAT
GAAAATCATTAACTAAAAACAACGTGCAACa
>NODE_685_length_73_cov_3.424658
CAGTACCCATGACTACAAACACACTATAGTAGGAAGGGCAGAAGGGGGAAGAGAGGAAAT
GAGTGGGGTGGTACAGTACCCATGACTACAAACACACTATAGTAGGAAGGGCAGAAGGGG
GAAGAGAGG
>NODE_686_length_210_cov_9.614285
TCAGTTTCCCTTCTAAACGCTGTCCCAATACATTTGAATAGTTCCACCATGGGCAGTTGA
GGCTGGGCTTCGACCTGTGCACATGGGCAGCTCCGCTGGAGGTCCGGGGGGGGCTGCGTG
GAGGTGCCCTGTGCCCAGTGGGGGTGCACTCAGCTGGGCTCAGCTGCAGCTGTCCGTGGT
GCTGACGTGCTGGTGGTGAGCTATTTCGTATGGCTTACTGCCGGTGGCCAGGTAGTTTGC
ACGGCTTACGGCCATACTACCCTGAa
>NODE_687_length_199_cov_21.643215
AATCTAATTTGATTCTTCTTCCAAAGCCCCCAGACTCTCTCTTCTCGTACTAATGCTTCT
TCTTTCTAATCTTATTTGCATTCATATTATCCACCCAGGTGGTACGCCAATAAGAGGTAA
GAGTGCTGAACTGACGTTCACAGAATGAACACAAAAAAAAATCATTCTTGCTGTCTTCCC
ATCCATCCATCTGTCCGCCCCCATTTTTGTCCCGATTTTGAATCCCATTTTAATCATATA
CATTTTCCTTCCTAt
>NODE_688_length_317_cov_17.880127
AGAGAGGGAGGGCAGCAGGACAGAAGAGAGAAAGGAGATAGGAAGAGGAGGAGGGGGTGG
GGGGAGAGGAGAACAGGAGAGAGACGAGGGAAAGACAACCTTTTTAAACACCCATTTGGA
GATCTCGCAACCAGTGAATTTCTTCATTGACAAGATCGTTTTTAGAAATGTTCGTTGTAA
ACCCTTCAGCACCTTTATGGAACCAATAAGATAAGTTTCTGTAAGGTAGTGGGAGACGGA
GAAGATGCAACGTAGTACTTGGCAAATGCTGGAGTCAAATCTTGTGTGGCAAGCTGGCCA
TCCCCTAATACAACAAATACAGTCACATATCAACGTTACACGCAAAGAGAGAGTGCAGGG
CGATTTACTGTGa
>NODE_689_length_248_cov_24.858871
GTGTGTGTGTGTGTGTGTGTGTGGAGCCGGGGAGAGTGAGAGGGAGAGGGGGTGGCTGCC
TGCGTCTCCTCCCTTCTCTGGCCTAATCAACAAAACAGCCTCAGCTGCCCCATCGCATCC
CCTGCCAGGGTCCCTATCATCTTCTGATCAAATATTAATGTGTGATACTCAGCTTGCTCA
CTAATCCAAAGCCAATTAATATTATCTGTCAATTATTTACAGATCCTGAGGTGCGGAGGC
AGTTCCCTGAGGACTACATCGGCCAGGTTCAGAATGCATAATTGACTTCCTCTTTCACTC
TCCc
>NODE_696_length_192_cov_30.666666
TTAAATATTGGAAAGGTGGCATGAAGGGTTAAGTTGTTTAGAACTGAAGTGTGCGGGATG
GGGACACTCGTCATTGAGAAGGAAAGTAACAACAACAAACACCATGCAATTAACATTCGT
CACAAGTGACAGCGCAGCTTTTACAGGCTAAATTGAAAAACCATTGAACTGTTAAATTGA
AAGTGACAACACAACAGTCAGGTAGGACAGCGCACAGGACAGAAGGGAAGATAGAAAGGA
GAGAGAAg
>NODE_697_length_142_cov_8.260564
AATAAGAACTTTATTTTCAGCGGTGCATAAATTAATTACGCGCATTTAATAACCAAAATA
TCATTATATTCCCCCTTTAATATCATAAACGCCGTTCGCCAGGGAGGCCCCTTAATAGCG
CGGGGCCCCGTAACTGGCCATTACGCGTCCGTAATGATATTACAGAACCAATTACGCGCC
ATTAGACGGAGCTTTTCt
>NODE_698_length_124_cov_19.838709
CACACGCACACACACACACACACACACACACACACACACACACACACACACACACAGCAT
CATTATGTTTATCACTGCGAACCAGCCCACCGACACCCATCACTCTAATTCCGTTTGTCT
GTTCAGATTCGTTTTGCTTTAATCCCCCCTTGTTTGTGCACATCTGTGAGCGCTGCAGCa
>NODE_699_length_152_cov_4.184210
GAAGAGGGACCGCGGGAGATTAGGGGGGGGCTGGCACAGTTTATCAAACAAAATCTAATA
TCATCCATAAGATGAGGGGACGGGTAGGGGGGGGGGATCTGGAAATCAATAGTTCATTAC
TGGATTGTTAGCGGGGATGAAGAGCGATCGCGCCGGTGCAGGGAGGTGTCTCGGCGGAGG
GGGGCACGGGAAGTTCAATGTCACCCGg
>NODE_704_length_140_cov_24.564285
GGGGTTGTGAGAGAGGCTAAATTTAAATCGTAATTGGCCGACTTCCACATGCTCGCGGGC
ATTTTAATGAGTCATAATAACTTCATTTAAAACCAGCTGAGCAGAAAATAGATTGGAGAG
AGAGGGAGAGAGGGGCCCGTGGCCAGTATGGATCTGGGTTTTTGTCGGCCGCTCCTGCTC
CCTTGCACAGGCCAGg
>NODE_706_length_236_cov_27.110170
GTGCCAGATTTTGTTAAATAACCGGGAGATGTTGGTGCCAATTCATTGGGTAATTGTCCC
TTCTGGCACAGTCTGTGTAAAGTCTTGGAGCAGGCTAAGCTTAAGATCACTGCAAGTGTT
AATCTTCTTATACTTAAGGTATCAGGTTTTCCTTTTGATGTCTCTAAACATGTTGACTCG
TATCGCCGCCTGAGTAGGCAAACCAGACATAGCTGTGAGCAAGGAGGGTTTTGTCTGTTT
TTCAGCTTCCAAGAAATCAGACAAAACCCTCCTTGCTCACAGCTATGTCTGg
>NODE_712_length_357_cov_15.859944
CAAAAACTAATAATTGCAAAGCAGCCAATTAAATCGTTGCGAGCGGAGATGAAACCCCTC
ATATTTCCCCTGGTAATTTCATGCTCTAAACTCGCTTCCGTGCGCACATAAAGAGAAGAA
GAGAAAATATCATTTCAGAAGCTGACAGAACTCATTGTTCGTGGAATTTTAAATTCAAAA
AAGTTAATAAAGGCGACTGGTGAGATGAAGGGAATTTGCATTTCTCAGATTAACAGCATG
TAGAGCAGCAGCAGCGGCGCCGGCCTGCCTCGGGTCATCATTTAAGAAACCTTTGCATAT
TTTATTTAAGAGTGGCCCGGTTCTGAGCGTAATAAGACAGACAGATAATGATTAGAAGGT
CGGCCCTGCAGGGCACACACACAGCCTGGCTGGCTGGGCGCTGGAACGCTCTa
>NODE_713_length_131_cov_8.595420
TTCCCACTCACACAGTGGTTGTTACAGGATTTATTGGAGAACAGTTGTGTGGGCTTTGGG
TAACGATACCGGGGTGTTTATTGGACAGAATACGTAGGCGGAGATACTGAGCAGGTACCT
GAAGGGTGCTTCATCGGTGACACCTTAGAGGTGGCTTTGTCCGGAACTGGGACCTTACAC
ATACACa
>NODE_714_length_247_cov_24.834007
CATTGGCTCCTATTGTTCTGCCTTTATTTAGGGCCTGTGTTTAGCTTGTTCCCTGCTCCA
GAATGCACTCTCCCCTCCCCGCACCCTCCGCCGCCAATTCCCAGAGAGGGAGAAAATAAA
TTTGCTTGTCTCTCTGCTGACTGTAGAAATTAATTGCTGAAATCTTGTCGCGTCCAAACG
TTACATCCACTCGCAGGACATTAACATAACTAATTTGAAAGAGCCCAAATGACTGCATAA
TGGAGCTCAGGCGGCACGCATGACAGTCGCTGGTCATACCAAATTAGCTCGGGTTTATAA
TTg
>NODE_715_length_348_cov_20.885057
CGCTGTCTGAGATTGGGTTGACGCGGGGGCCGTGGTTCTGTGGAACGGGCTGAGGTTGTG
CGTGATGTCTGTCGGTGAAATCTTCCAGACCGTTGGTGGGAACATTACCGTACTCGTAGC
TCGGTTCTGTGTAGTTTGACCTCGGATACGACGCCTCGCCGTGATGGGGAAAGCCCGGAT
CTTTTGGCCGTTCGTAATACTCAGTAGGGGTAGGGATGTATCCGTTCTGTTGATATTCGT
CGCATGGAGGAAAGGAAGGTTCGATATAGTTCGAGTTTATCAAGTACGAACTCATGGTCA
TTAATTTGTGAAGTGCAACAATACTAATTTTTATCGCGCTGTCGTTTTTCTGATCTCCAC
AAAACCCTCCTACTACCTGTCAAATGTACAAAGTTGACAGGGAg
>NODE_717_length_122_cov_25.114754
AATGTAGAATCTAATTATTTCTTTGCAAAACCTAATTAGGCATTAAAAAAGGTTAACGCC
AGCGCCTGAAACCGTTTTTGTTTAATAATCCCATTACTGACGGCTCATCATGTATAAAAT
GGTGCAGAAGGACACTAAGTTTCCACTTGTTTAAGTGAATCTCTGAGAAATAGTCGAg
>NODE_718_length_129_cov_75.806198
GCCTGTAGTGAATTCGGAGCGGTTTGAATGGGTGTTAATGGGTGCACTTGGAAGAACAGG
GCTTGGAGGTGGTGGTGGTGGTATAGGGGGGTAGTGGTGGCTAGGGCGGCCCGGGGAGAG
GGCTGGTGAGTGGGGTAGGCTGGTGGCGTGGGTCGGCGGTGGTACTGGTGGTACTGGTGG
TCTGg
>NODE_719_length_254_cov_15.724409
GGCATCCTTGAATATGTTTTTCTTTCAAATAATAATTGTAATTATATCAGGTAATTCTTT
AGAATTCAAATTAAATTCAAAAAACAAAGAAAAAGACTCATCTCATAAGGCTACAATAAG
AAAGTAAAATGATGTTCCGAACCTGGAACCACTTAGCGTGGCGCAGAGCAGCCAGAGCGT
CAAGGCATTTTTGCCTGTCCAAGACGTCCGCTGGGTCTTTCACCATACCCGAGGTTACAT
CTAAAAATGGATTCGAATTGTCAAAATGGTGGTGAGGAACGGGTGTTTGACCAGGTCAGC
AAGACTGGCg
>NODE_720_length_235_cov_16.280851
TGTGTGCGCGTGCTTTTTGGTTTTGTCCTGTTGTTTGGTCGGAGTGTGTGTGTGTGCGTG
CATATTTTTATTTTGGCCTCACTAATCCGCATGCCTCTCGCTGGTTCCTGTCCTAACAGG
GGGTGTCATTTGATCAAGTCAATAATCTGCTGATTGAGCCCGCTCGAATTGAGGAGGAAG
AGGTCTGTACCCTACTCTCTTTCCCCATCCACTCTCTCTCTCTCTCCTTCACTCACTCAT
CCATCACCCACTCGCTCTGAGGAGGGGAAAACATTTCGAATAAATAAATAt
>NODE_721_length_150_cov_14.306666
ATTCTATTATAAAAGAGGCTAACAAATTTAAAAACGAGCTCAGTTTAGAAGATATAGACA
TTAATACTGAAGAAACCTCACCAACCCGAGCTGCAAAAATAATCAAGGGAAAGGCAAAAG
AGAAGGGATTGGAACAAGCAAAACAACGCTGGCAAGATAAGCCCTTACATGGCCAATACG
TATCACGCACCAACGAAGCTGATGTt
>NODE_722_length_154_cov_10.668831
AAATATGTGATGATGAAAGAAGAGGAGGAAGGAGAAGAGAAGAAAGATGTGATGGTGAAA
GAAGAGGAAGCAGAAATAGAAGTGATGGTGAAAGAAGAAGAAGAGGAGGAAGGAGGAGAA
GAGAAGATAGATGTGATGGTAAAAGAAGAGAAAGCAGACATAGATGTGATGGTGAAAGAA
GAGAACGAGGAGGAAGTAGGAGAAGAAAGg
>NODE_725_length_129_cov_6.162791
GGAGGAATGAGTCATCATTCTTCTTTTGGTGGGTAGGGAGAGGAGGGAAATGGAGGAGAG
CGAGGAAGCGGAGAGAAGAGAGGAGGGGTAGAGAGAGGGAGAATGAGAGAAAGACAAGAG
CTGCGGAAGGGAGAGAAAGACGAGAGAGGGGAGGGAGGGGGATGTGTCCTAGCCAAGGTG
GTGAc
>NODE_726_length_159_cov_10.886792
CATGAGTATGAGAACAGTAAAGCAGCCAACTCAAAGTCACCTCCTCCAACACACAGCCTA
CCTTTGCAACAAATGTTCCTCCAGGTTTTAGGACATGAGTGGTGATATTCAGGGCCTATC
AGGGGAGAGACCATTCATACATCAGGGACTAACACACAAGATGAAACAGCACAGACATAA
CGGTTAACAACAACAACTAAATTCAACTCTATATg
>NODE_727_length_264_cov_19.875000
ACCCACCGTTGGTCTTTCATTCATTCATTCATTCATTCATTCATTCATTACCTTTAAACA
TGGATATGGGCTCGGCTGGATGCAGAGCCTGCCAAAAATAGCTTGAACTCGTATGTGTTC
CTCTCCACGGAAGTCTTTAGTAAAAGGCGAAAAACTTGTGCGTGATGAAGAGAAACCAGA
GTATGATTTGGACTTTTTTTGCCAGCCTGGTGCCAGGCCTACCACGGCAGACGGGTGGCT
CATGGTTTACCTGCTGCAGGTGCTGCTGCCAGGTGCTGCTGCAGGAAGGAAAAAAAGAAT
TAAATTGATTTGAATGTGAA
>NODE_729_length_244_cov_28.053278
CCGTGCCTGTTGTTTTAAACGCTCTCATTAACCACACAAATCAGCACTGTTGACAGAGTG
CTTTTGAATTAAGCGCCTCGTCTACCCCCCCCTCCGCCACGCTACCGCTAGCTAGCTAGG
GCCCAGGACAAGGAGCAATTTATAACGCCATTAGCCACACTCGCCGAGGTTACAGGCATC
AAAATTGTTCACGTCTAATTATTCTTAATGGATACAGGGGAGGGGAGCGGCGCTCAGGAC
AGCTTTTTCATTAGCCCTCAATCAAGAGGGTCGGTGGGGCGGGGGGGGGGGGGGGGGGGG
>NODE_731_length_155_cov_18.799999
GTGTTGGCTTGGCGGAGCTGTAGACATAGCTGGAGGCAGGAATACACGGAGCGTAGGGAT
CAAGCTGTTAAAATGGGTCTTGTCCAGAGGTGACAAGTGCACCATATTCTCTGGACTCTA
CTGTAGGTGTGAAGCCAGTGCTGCCAGTACATATCTTTTGTGTTTCATTATCTTTATTTC
CTTATTATTTTAAATGGCCGGCCTTTTTTTT
>NODE_732_length_225_cov_20.386667
CAATAAAAACCGGAATGTATTCATCCACGGAGGGGAATCTTTGGCTTTATTTAAGACCCG
TGCCAATGTGCTAACAGCATTAATGACGTTATAAAGAATTATGAGAGGAAATCAAATTTG
CCTCGCCACTTGAGCGCCACTAAAATGCCAAACAATAAACTACCAGATTGCAAATTAGAT
CAGTAAAAATATCAAACACATTGCGGTGGAGGAAGATCTATAATTGCGTTTAGCGCCCGG
GTCTCTCCTGGGAGACGCGACTCTAAAGATCATCAGGGAGg
>NODE_733_length_259_cov_16.000000
CCAAAAGCAAGGTTGAAAGAGACAAACACTCACACACACTTCCAGACGCAGACACACACA
CACTTGCTCACGTACACTTGGGTTTTCTCCCCAACAACTGCTCTTGTTTAATATGCGCTT
CCTTTGGTCTTGAGGAGGAATGATCCTCACTCTAATGAACACGGGCCTGCCACTTGAATG
TAAAACAGGATTTAACCCGTCAATGTCAGAGCCTCTCCCTGGGGCTGCCTGGAACAAAAG
ACATGCACGCACACACACACACACGTACACACAGACACATGAACATTCAAGTGTGTGCAC
ATACTCACACATTTa
>NODE_734_length_256_cov_6.609375
GGAGAGAGAGGTAGAGAGAGAGACTGAGAGAGGGGTAGAGATAAAGGGGTAGAGAGAGAG
AGAGGGGGAGAGAGAGATGGCGAGAGAGAGAGGGCGAGAGAGGGTCAGAGAGAGGGGACG
AGAGAGAGAGGGATAGAGAGAGGGGTAAAGAGAAAGGGGTAGAGAGAGGGAGAGAGAGGG
AGAGAGGGAGAGAGAGGGCAAGAGAGAGGGGGAGAGAGACAGGGAGAGAGAGAGGGCGAG
AGAGAGAGGGAGAGAGAGGGCAAGAGAGAGAGAGGGTGAGAGAGAGGGGGAGAGAGACAG
AGGGAGAGAGAg
>NODE_742_length_57_cov_47.543861
GCCAGCAATATCGGTATAAGTCAAAGCACCTTTAGCGTTAAGGTACTGAATCTCTTTAGT
CGCAGTAGGCGGAAAACGAACAAGCGCAAGAGTAAACATAGTGCCATGCTCAG
>NODE_743_length_139_cov_5.755396
CACACACGACCCATGCCAAGCCCCCCCTGTCTCTATCTCTCTCTTGTTGCCCATCATTTA
TTGGCTAATGTCTCCCCTCTACTCACCTGTCAAAATCTTGCTGCTGCATCTCTTTTTTTC
TCCCTCCTTCCCTCCCTCCTTTAGGAATACAGCTGCCTCAGCACTACACCTAACCCCACC
CTCCACTCACCCTCc
>NODE_744_length_279_cov_7.415771
TTTCTCTGAGTCCGAGCTTCCTACCCTCGCTTCCGTTATGACCAACTGATGCACCTAGTC
TGAAAAAACTTCTTACCTATTACCCTCGCCTTAGTACTTTGACATCTGGCCCTCCCTACT
GCCCTCGCAGGCCTCCCCCCACAACTATAACCCTGGCCGGAACTGTGCCCGAATGCTTAA
GGACCACTTTGATAGAGTGGCTTATGGAGGTTCAAGTCCCCCCAGTTCCTACTTAGAAAG
AAGGGGCTCGAACCCATCCTTAAGAGATCAAAACTCTTAGTGCTCCCATTACACCACTTT
CTAGTAAAGTCAGCTAATCAAGCTTTCGGGCCCAt
>NODE_746_length_162_cov_39.419754
CACAGCGACTGAGCTGTTTTAATCCTCGCGGCTCACGGTGAATGGAAGAGGAAGTTCCAA
TTAAAATTAAAATGAGCTCTTTTAACAGTCTCTTAAATTGACAACTGAAGAATGATTTTC
GTATTGGTATCTGTCAAAGGTCTCGGAAAATCCTCAGTTGATAAGGCCCAACGCAGCCAA
TTAGGAGCGGAGGAAGGCCTCAGCCGGTAATGATTTGc
>NODE_747_length_166_cov_7.024096
TTAGTATTTTATATTATTATCGCAATGGTCACCACTAAATTAACAAATAAATTTATCCTC
GACTCCCAAGAAATCGAAGTTGTCTGAACCGTCCTCCCAGCACTAATCTTGATCCTTATT
GCCCTTCCCTCTCTCCGCATCCTCTACCTTATAGATGAAATTAATGACCCGCATCTCACT
GTCAAAGCCATCGGCCACCAATGATACTGAAGCTACGAATAc
>NODE_748_length_158_cov_11.208860
CCATAACAGAGGAGTTTAAGACTGGCTGTCCGTGGGAACTATTATATGCTGATGACCTAG
CGCTCATAGCAGAATCGGTAGAAGAGTTAGAGAAGAAATTCCAGACATGGAAGCAAAATC
TGGAATTGAAAGGCCTCAAAGTAAACTTAGAAAAGACTAAAGTTTTAGTAAGTAGCAGAG
AAGATAGGACCCTGATACCATCAGGGAAATGGCc
>NODE_749_length_114_cov_3.771930
GGAGTGATGCGACCAGGAGGAGGGGGCAGGAGGAGGAGGCAGGAGGGGGGGGCAGTAAGG
CAGAGGACAAACTCTCTCCTCTCAAAGGGAGGGTTTCATGGGTCTAGGATCGCCACTACA
CTATGTGACACGCTCTAATGCTCTGGTCCGCATATCATCAACCAATCAAc
>NODE_750_length_145_cov_14.075862
CCCGTACGATCCTATGTGTTTTTATTTTATTACCGTGCGCTCCCGGTCCCCCTGAACACG
GAGAGGGGTCGATATCATTCGCCCAATACACGGAACTCATATTTTTAGCCAAAACACCAC
TTCTCCCATAGACGGCCATTCAATTGAAGAATGAATGGAAACTGTCCATAGGAAGACCAC
CACGGTTCTCCCCAGTGTTCa
>NODE_759_length_204_cov_47.838234
GTTTGTCTTCTAAGGGGAGAGGAGCAAAGGATAATTGTCTGCAGTCTAGTAAAACACAGT
ATAACTGCCATCACACTTGAGTGAGCTTATAGCCAGCTAGTCCCAGGGCCTCTAGAAGAT
AGAGCAGTTAATGTTCCCTTTTATTTTAGAGGATATGTCACTTGTATCATAGATTTATAC
CATGATACAGCAATTTTGTCCAAACAGATGGATAATGGTGTCACCAGGAAAAACCCCTGT
TTTTATTGAGTTTAGAGCAt
>NODE_760_length_134_cov_12.022388
AAGCAGTGTGAATCCCTGTTTGCTTCAGGGCGAGATGTGTGACAGAGGTGGCATCGAACT
CTTACAGTCCACGAACGAACACGGGTGAAGATCACTGGACTGACACCAACCACACAGGAT
TTGTTTTAGTGGCCGTGGGCCCTGCAGGGCCGGGTCGGCCTTAGGCACAGATAGTGCTGC
TGGAGGGGTg
>NODE_761_length_186_cov_37.338711
CAACTGAAGTTATAATTTGCAATTATTTTGGCGTCATCCTCTGTACACAACAAATGCAAG
GGGACATTACATATAAAAAGCACACAGGTTTTATTGCATATCAATTTCATGTATAAATTC
TTCATAGCATTGGAAAGATTACATTTGGTATACATTTCTATTCTACAGAATTAACATCAG
AATCATATCTTTTCCATGAAATTTCTCTAAAGTACATCTTCAATAATCACAAGCATCAAA
Gg
>NODE_764_length_258_cov_14.600775
CTCAACTCAGACACATAATCATTGGGGAGGAAAGGAGACGCTACCTGTGTAATGGGCCTA
ACAGACATTAACCTGGTTAGCCGCAGGCACTGTTTGAAAATGAGAAAGTGCTGGGGGTCA
AAATCAATTTCCCTTTGTCCAAATTACTCCCTCTCCGGCTTAGGATTTCACCTAAATGGC
CAAACCTTAAAACACTGATACTAATTATATCATATTAGAGACCCAATCATATAGTTCAAG
TTATTGTTAATGCTATTTGCTTTATTTATTGATGTACTGAGACGGCTCCAACGCTGGGGG
ATTAGGGAGTTCTg
>NODE_765_length_160_cov_7.143750
CCTGCGCAATGTATGTAAATAATGTGGCACGCTGTGTTTCATTATGTCGCTGGCTGTCGC
CAAGATGTGGTGATGTTGGTGTCTCTCTGATATTAGACTGCGATTTTGCAATTTAGTGTA
CAATCTTGTTAAAGCTTGCCTGTATTCTATGTGGACTTATTAAAACTTTTTGGACAGATC
ATTTTAAATACCCGTTTATTTTTTAGTTTTGACAGt
>NODE_767_length_136_cov_13.088235
ACCCCATTTCAATCTTATTTTCTGCTTGTTAACCACATCTCAGTGGTGAGGGTGGGCAAG
ACTGGCCAGTATTGATGGGTAATTGTGTATAATTCACTCCTCACACACAATTTGCATCAA
TACAAATAATTTTCATTCTGTGGTACTTAAGGCTCAACCGTAGTCCCATAGACTCCCATT
TTCAATGCTCAt
>NODE_768_length_306_cov_19.647058
GACATGATCATTCTACAAACCCTAATGCACACTATAAAGGAGGTAGGTAATCTAACAGGT
ATATGTTGCTCACCTGGAGAATGGAAGGGTGAGTGGTGTAGCCAGCGTTAAGACGGCGCG
CGGACGGAGTTAATGAAATATCTCCAAATGGGAGTCAGGAGTGCGTGCAAAGATAAGCCT
GATGTGGTTTATATACCCAGAAAGCAAGTGCTCCTCTTCTGATATTGTCCAAGTGCGTTT
GCATAGCTGGCCAAGTGGCTCTGCTCTTGCTGACTCGCTAACATTGCACGGTGTTTGTTT
TCCCCCTGCTATGACGTGAGACAAAATATTGGCCATATGTTCATCGGCAATAAATTGGTC
At
>NODE_773_length_275_cov_21.814545
CAGGGCGAAGGCACAGAGTGGCGTGTTGTTTGTGGTTCTGGTGCGAGGTTTGATTGTTGC
CTTTCTCCACAGTGTAATAATACATTTGGGGCTATGGGGGTCTGGCATTGTTTTGCGCGC
AGTATAATTAAGCGGTACATTAGAAAGAAGGCTGGAATAAAACATGAGTATGTAAATGCA
GCCTGGAGCTGATGTTGTAGTGATTATTACAATGCAGATAAAGCATTTCTCATAACTGCC
TGTGTCTACTGAAGCCTCCAAAAACATCTGGACCTTTTAATTGAAAAATGGCATGGTGCT
CTGCTGTGCTGGTACTTGTGCTAAGTGAAGt
>NODE_785_length_180_cov_15.488889
GTCACCTCACAATAAAGGCCGAGAAAGGCTCTTATCCCCTCCTTGGTCACACCTGCTTGA
AACATTTCCACAGTGATGATTCTGAAATTGTTCTTTGATAGATTTGTAATGGTATATTGC
CCCAGTGTCCTGTCCACCGCTCCACTGCACACCTCCCACACCTGTTTCATCTTACCTTCC
TCGTTAAAAGTCACATCATACCCACCAATTAGGGGGTTCCATTGGAGGCAATGTAc
>NODE_786_length_280_cov_36.632141
GCAATCCCAGAGTCAACTTAATCCTCAAGTATACAAAAATGGGAGACTTTAAAATGGAGG
TGTGCCTTGCCCTATAAAAATCCAATGCAAATAAGCTTTCACCCCTGTGGTACTTGAACT
GTTTTCTCTTTGATAACCCAATTATTGTCTCAAGAGCTGTGTCAATTGCTCTAGCGATCT
CTTCTTGAACAAATCACTCCCGTAACCTCAAGCACTTTCGATTTGATTCTGCCATTTTTT
GACAGTTCAAAGCAATCAGAGGAGGCCTCACAAGGATGGGGATTGATTTTGTGTTCTCGC
TTATCATGCTAATTCCCTGAAAATCAGTCTTTTCAt
>NODE_795_length_144_cov_13.354167
AGCGTAGGTCTGACTCACGGCCAGTGGGGGCGGTAGGAGCGGCAGCGCTGGTGGGAGAGG
AAAGGGCATTGGACAGTGACACGTGACTGGGGCTAGAAACATTGGTTACATCCTGACTCT
GGCTGGTGGTGGACGACTGGCGCCGCAGGGCCCCCTGAAAGGACGTGCCGCTCTTGAACG
TGTTCACCACGTCGATCTGg
>NODE_800_length_117_cov_23.760683
GCCTCTCTCCCTCTCTCCCTAAGCCCCCCCAGGGGACCAATTTAAGCGGTGATTAAGACT
GGATGAACGTGCAGTAATCTGCATTACTCTGACCTCCGCCGGAAAGAGGAGAAGCCACCG
CTCCCTCCCTCCCAGGGACGCTCACAGGCAGGAAGTGACAGGATGACAGATCg
>NODE_801_length_224_cov_13.312500
GGGGAAAAAAAGAAGAAAGAGAGAGAGAAGGGGAGGAAAGGAAAGGAAAAAACGGTGTTG
CAGGGAGGAAGTGGCTCAATATGCTGTGTGAGGCAAATTATGGGCCCCATGTAGATTCAT
CAGTTCTCCCCGCTGGATTAAGGAAGGGCCCCTCTAATGAAGTTCGCCCCGTCAAAATGA
AGGGACTAATTCTGATTTAGCTGAGGTAATGAACTTCCCCTTCTCCTAGTGAGAGCAGCA
CCATGGGGTGAGGGAGAGGGGGAGAGAGAGAGAGAGAGAg
>NODE_806_length_182_cov_11.357142
CAGAGCGCTGAGAAAAGAAGTTTAAAATGCCTTGAACTATTCACCGCTGAGATGGCTAAT
CAGTATTGAGGCTCCGGGGCAATCGGGCAGCTTTTCAATGCGGTTTTCCTTTCATCTCAA
TCGGGATGGAGGCGCTCAATTAAAAGCCTATCAGTTTGTAAGTAAATCAACGCCTATCAA
AGTTGTCACATCAAACAAAACGATTATTATTGCAACCCGCCTCTGCCATTAATCTCTc
>NODE_807_length_117_cov_14.606837
ATGGTTCTTCCAGGGAGGGTGGAGGGCACCCGGTGCTCTGTTGGGCTCGGGTGCCCTCTG
CCCTCCCTGGGCCCCTGCTATGGCTACGGCCGTAGCAGGGGTGAGGGGGTGTAGCTGCTC
TGACTTTCTATTGCTCTTTTCCCCTTTTTCTTTGATGCTTCTCTCTTTCACTg
>NODE_811_length_176_cov_21.772728
TGGGCCCCATATTTCAGATTTCACTCCTCCCTGCGCCGCAAATCCTCTGCCAATCTTCCC
CCTTCAGAATCTCTGCCAGGCCCCCGATGCATTATTCCCTCCACCTCCCTCGCTCCCTTC
TGATGTGACAGAACAAACCGCCACCTATTAGGATTAAGGCTTTGAAAAGATCTTTGAAGC
CGCTCAAGGTTCCCTTAAACTGGGAACTGACAATATGAGCTGTGCTGCAGGc
>NODE_814_length_60_cov_10.666667
GGTGGTGGTGGTGGTGGTATAGGGGGGTGGTGGGGGCTAGGGCGGCCCGGGGAGAGGGCT
GGTGAGTGGGGTGGGTGGGTGCTGGGGCTCGGCAGTGGTACTGGTGGTCTGGTAGT
>NODE_815_length_215_cov_29.553488
GACGGAGAGAGAAACAGAGTGCAGAACCCCCATACAAACCGGCTCTGCTTTCAGTTCAAA
CAGGTCCTATCATCTCCATGACAACAGTCCTAATGGTAACATGGAAATATATTAATGTAA
AACCATGGCAACGTACTCCAATTGAATTAAGCAGCACCTGTGCACATTACAGAAGGAGAT
AAAAGACAAAAGGAGGCAGGCAGCTTCTGCTTGCCAAGCAGCTGTAGCTTTCAGACTTTT
CTCTCTATCTTTTTTGTATGTGTTTTCAGTc
>NODE_816_length_242_cov_24.851240
ATTAATAGACCTATATTAAGAAGATGTGTGGAAGTTAAAAGAATTAAAAGGAAGAGGAAA
TTTAGATATTTTTACATGATGTCCTACATTTTGTCAGCTAAAATCAGGATATTGCCTGAG
CGAGGCGAAGCCATGTTCTTCAGTTGTCAAAAGGCAGTAAGTAATGATTAAAATAGCAGT
GTGAAACGCGGGGAGATTAAAGTGATGCTAATGATAAGTGAGAGAAGAAAAGGGCAAGCT
ATATTTTAATTCCTGGGAGAATGGTTAATGACTTCTATTGCCTGAGATTAAACTAAAc
>NODE_818_length_383_cov_37.684074
TCGGCTTTAGCTTAAAGAAAAACAAATGTTTTCCCCGGCGGTGCGGTGCACACTGCTGGC
TCGGTAATGCCGCCTCCTGTTTCCACAGCCGTATTTTTCTAAAGGTGTGTGTGGCACATC
TGTGCAGCTATTGTTTATTCATGGAGTAAACCCTTTGAAATGTGTTAAGATACTTCCCAC
TCATTATAAAAATCCTGCCACCCATGGATTAGGTCTTTGATGTCACCAATCCTGCTTCAA
AGGCTTCTTTCACTGCTATTAATCACAGTTTAGCCTCTGAAGACATAGCCAGAGAAAACA
TTTGGACATCTTGTGCAGAAACTTTGAAATGTTCAGACTGTCTTGCATATGCGAGGTTCA
TATCCTCTCCTCTGTGCGTCGGGCTGTAATACTGCTGTGCAGACACAGCTGTCTGACCGA
CTCCATAGGATCCAGCTCa
>NODE_819_length_152_cov_16.953947
GACAGAGCGCAGATGAGATGAGAGAAAAACTAGGTATAAGGGGAATCAAGTGTAGTGTCC
AAGAGAGAAGGCTGCGCTGGTATGGGCATGTGATGCGTATGGAGGATGACAGCTGTATAA
GGAAATGCAGGGAGCTCAAAGTGGATGGGACCTGCGGAAGAGGGAGGCCAAGGAAGACAT
GGGATGAAGTGGTCAAGACTGACCTCAg
>NODE_820_length_174_cov_11.172414
GACGTCCCCGGGGACCAAGTGTCAGAGTTGTCTATCAGAGCCCTGAAAGGAGAAAAGGGA
TGTGTTACTGGGCTCCATTGTATCCTCGTTGTCATTGACTGATCGGGCCCATTTAGACGG
CTTTCACAGTGAATGAAACCACCTGAATAGATGAAAGCGAGACAGCCTTCCCTGACAAAC
AGGGAGGCCGTGGAATATTCATGGAGGATCTGCAAGGAAAAGATTAATGt
>NODE_824_length_241_cov_22.141079
CCAAGCCGCTCTCCGCCTGTGGGACCTGCTCCTTGGGCTTTTCATCAGCTGCCATTTTCG
ACGGCATGCAGTAATTTCATGGCTCATTGCAAGCGCTGAAAACCTTTGAAACTGCAAATG
TTAACTTTGCCTGGCCTGGAGCCATTTAGGAAGCGATTAATTTAGCAAACAGAAGTGAGC
CACTTTCTCCTCCTAGCCTGTGCATAATTTTGGGGGGCTTCTATCTGTATTTGAGTTAGA
GTGAGCAATGTAATGACGATTTCCTGTAATTGTGGCGGTGTGTGAAAACGGTTCCCt
>NODE_825_length_236_cov_13.716102
TCCCCCACCCCCATCTGCGCTGTCTTCTCGTCCCAGACCCCCACCAACTTCTGTCCTCCC
TTCCTGAATAGCTCAAGGGTTGCCAATTCTAGGGTGCGTTTTCCTTTCTGCTCTTTAACC
CCCTTCCCCCTGTGCTGCCCTGTCTTATGATGGATAATGAGTGACCTAAGCGCTCTGATG
ACCTCAGGATCGAAGGTTCCTGTCACCGGCCACATGTCAGGCCATCTACGGTTCCATTTA
CTCGATGTCTTACGGATTCCCATGAATAACGGATGCATGCGTTCAACCAACG
>NODE_826_length_139_cov_13.733813
CACAGGTGACTGGGGGCCGCCTAAACACACTGGAGCTCCATGACATGCTATATTTGAACA
TCACCGCCTCTTTCATTGCATTGGGGTCTAATACAGGGGCTCCGGGCACTAGCTGTGGTG
CTCAGAGAGCCAGGCCAGCGTGCACACGTTGTCTACCCCAGTGAAGAGCACCGTCGGCGG
GGCGCAGGTGACTGG
>NODE_827_length_139_cov_19.460432
CCCTTACCCATGCATAGAGTGACACTGCTACTTCTAGACTGGATAGACAGAGCTCGGGGA
GGGGAGGGGAGGGTGGAGAAAGAGAGAGATCGGGAGAGGGAGAGGGGGAGAGAGGAAGGG
GTAGAGAGAGGGAGAGAGAAAGAAGAAGAAGAAGAAGAAGAAGAAGAAGAAGAAGAAGAA
GAAGAAGAAGAAGAA
>NODE_828_length_57_cov_6.456141
GAAGAAGAAGAAGAAGAAGAAGAAGAAGAAGAAGAAGAAGAAGAAGAAGAAGAAGAGGAA
GAAGAAGAAGAAGAAGAAGAAGAAGAAGAAGAAGAAGAAGAAGAAGAAGAAGA
>NODE_830_length_218_cov_28.972477
GGCTGGGGCCAGGAAGAGCGGCGGGGCCCACAGACGACGCTAAAAAGACGCTAATGACAA
CCATTCAGCGAGATCCAATTATGCAAAAGGGAGACTAAACAATTCCATCATCCCCCAAAT
TAGATTGTCCTAACGAGATAAAGGCACCAATTAATCCTGAATTAATTTCTACAGCTCATT
TTCCCCCCGAAAACACTCTAATATGCAAATGGGGAAGGGAGAGAGAGAGAGGGAGAGAGA
GGCCTCCCTCCTTCAGGGGTTGGAGCTGGTTCAg
>NODE_831_length_125_cov_9.336000
CAAGGAAAATCCAGGCTTATTTTTTCACAAGCCTCAAGCGAGATTCATTAAAAATAAGCC
TGGATTTTTTTTCTCAGAGGTCTCGAGACAGGCTGGGTATGACATGGCACTTCTGGAGCG
TCAGACAAGAGGGAGGCAGACTGGGGTGATAAACGACGAGGCGGTTCTACAAAACAAACA
c
>NODE_833_length_129_cov_9.085271
TTTGACTATCCTCAACTGCTTTGGACCTGAGCTACTGTTGACTAGCCTGGTTGTTCTAAG
CCTGTTCTGTTCTGGATCGGTGCTGAAACAGGACCCCAGGGCCAGCTGCTTAGTGAACAA
CACAGTCAGGAGGTAGTGGGAGGGGAGGCAGGCCCACAGTGACAGAAGGCACTAGGTATT
TCTGc
>NODE_834_length_125_cov_19.128000
TTGCAATATTTCCACATATTAGATGAAGCCCGTACATGCGGAACAGAGTACACATGGGCA
GGGAATTGAGAAGTGCAAATAATTCCCTCATGTGGAAAGGCAGCAATTAACTGGGGATGT
CAGCCTTTGTAAAATATAATTGAGTTCAGGACGAAATGAATGTCTCTAATCCAGCCGACG
g
>NODE_838_length_160_cov_3.500000
AGCACTAGTGGACTGGGCGGGGGCGGGGACAGTGACCGTACCCACATTATCCAGCCTGAT
CTGAATGGTGGTACCTAAGGGACTCCTCAGGTACCTTCTCTCCACGTTCCGCTCCAGATC
GGCCAGACGGGTCACCGCTATGTCCAGGGGGTTGTCGGCGTGCCGCACCACCGAGCCCTT
CTCCGGACGCTCCTCCCCTGCCGCCTCCCCCCGCGc
>NODE_839_length_338_cov_22.180473
CACACACACACACACACACACACACACACACACTAATGGAGATGTAACTGGAAGAGTTTC
TGCAGCATATGGATGCCATTTGTATGCTGCAGTGAGAATGTATAGGTCAGTCTGCCCTTT
GGTATCTCTCTATCCATCTGTTTTCACATTACTTGCAAATTATAGTGTCCTCCAGACCCA
AATGAACATAAATCAGGTCGGCGAACGCGCAGAAGTTTTCCTATCTGTCATAAAACAATG
ATTTAAAGTCTGGGTTGTCAAAATACGGCGCTGTGAATTCGCCCTGCGCCCTAGGAACAC
AAAGCGCCATCTCATCGGGGTAATTTATGGCCTCTGAGGGAGTTGAGGGTGATTAGGGCT
CGGGCCACCAACAGCCAGAAAAACAGTAGGAGAt
>NODE_848_length_143_cov_17.979021
CTTCTTCTTCTTCTTTTTTTTTTCGCGCCCCTGCCATCAATCAGGGTTGTCAGCGAGCCT
GGCTGATTCCTGCCTATAGTCTTCTTCACACATGACTGATTAGAAAGCCAAAATCACCAG
ATCCATCTTCCCTTGGTCACTTTTATTAGAATCATTTTTAAAGTGACAGCAACCTGGTCC
GTCTCACAACACTAGCCCt
>NODE_865_length_135_cov_8.007407
TAAAGACAAATATAACACCATTTTCGCTTATGGAGATGACCAATTTTACCTCAAAATAAC
ATTCTGTTTCAGATCTTCAGACTGTATAGAGGAGGAGGAAGAGGAGTGGAGAGGGGGAGG
AGCCAGGAGGGCACAGAAGGAAAGAGGGAGGAGGAAGAGAAGAGGGGAGAAGATGAAAGA
GGAGAAGAAAg
>NODE_866_length_255_cov_10.890196
AGTGCAAAACGCTGTAAAAAGTGCAGCGATCGGTTGGGAGCGGGACTACCCCCTGACTCG
GGGAATGAATAAGCATTCCTTAATTAGCCCATCGGGTTAAGTGCAAGCCTTAATGGGCCT
TTCCCAAACTCCGCCGTGACATCCCTCTCCAAACATGGCCAAGAAGAAAGTTCCATTAGC
AATATTAATACAAGCTTAGTTGATCATTTTCATTCAATTAACTTCTTTCAATTAAATAGA
TAGCTCGACAATGGAGGTGATAAAAGATAGGGAGGGACGGCTGATGACTCCAACCAAACA
TTAGCGTGTTa
>NODE_867_length_148_cov_10.195946
AAATAGCATAAACATCTGGACTGGCACTGCACAAGGATGGTAGCAGTAGTCAAGCAAATC
TTGTGGAAAATAATGAAATTAGATCCCTGGTGTTGTGACAGTGGAAGGGCATGAGACATC
AGCTCCATGTTAATAAAATTGTCATGAATGACTGAATACAATTAAGGAATTGTCGGTGGC
GGCTGTGAACTTTTGTAACTTGCc
>NODE_873_length_138_cov_17.449276
ATTATTAATGAAGTTAAACTAGTGGTAGCATGCTCAAAGTGCTGCATGGGAGATTTGCAG
CTAATCCAGCTCCAAACAGCCCCAGTCACATAATGAAGGGGGGAAGAAGCACAAATGTCA
ACACTTTCACACAGGGACTGGATTAGACACCCCCTCACCCCTTCACCCATACACACGCAC
TCTCTCTCTCTCTc
>NODE_874_length_134_cov_8.507463
GAGAGAGAGTGAGCAAGAGAGAGAAAGACAGAGAGAGGGAGACAGAGACAGTGAGAGAGG
GAAAGAGTAAGGGGAAGGGGAGAAAGGGAGGGAGGGAAAAGAGAGGGAAAGACAGAGACA
TCAGTCCTGATGCACAATTTTAAAATGTACAATTTAAGGGGCTTTATTGGCATGGGAAAC
AAAAGTTTAc
>NODE_880_length_220_cov_17.586363
GAGACGCCGTCTTGACAGCAGAACGGTGTCATAGGACCAGACCGGAGGAATTTCTCTTTC
TCTGTCATCATTAAGGGGCTTCCCCCTATGGTGAGGGGGATGAAAAGTACGATTTAATGT
CCTCAGGAGAGTGGCAGCCGAAGAAAAGCTCAAAGCCCTGCATGCTGGTTTCTGAGTGGG
TCACTCAGACGCTCGCAGCGAAAGGGATGTCCCTGTGGAATTTGCCATAGACGGGGCTGA
AAGGAGAAGGATTAAGACCCTTTTAAGGATGGAAAc
>NODE_881_length_123_cov_10.804878
TGACTGAAGAAAGGAAGTCGAATAGCAAAGGGAGATAAAAGAGGCAAAGGAAAGCAAAAA
CAGGAGAGGTAATTTTTTAGGGGTGGGAAAAGGTAATGGGATAAAAATAAAAATAAAAGA
CAACTTAGGGAGAAGGTGGGGTTTTAGGGGTGGGGAAAGAGTAATGGGATAAAAATAAg
>NODE_882_length_237_cov_23.590717
GAGAGATGACAGAGGGAGAGAGAAAGGGGTCAGGAGGTAGGTAGGTAAGTAGACAGCAGA
GCGAGGGACACAGGGCAAGCAATGCAAAGCGTTCATGATGGCGACTTACATGGCTGTTGA
GCAGCGAGCTTCTCTGACTGGATAAACCCTCAGTCTTTTGGAGCGTTTCAATCGCCATTT
CAATCTGATAGACCAAGGAGCAAAAGACAACAAAATGGAAGGATAAAAAAACAAAACAAT
AAAAGGAAGACGACTAAAGCAGTGGGAGTAAACCGACAACACAGTACCGAGTc
>NODE_884_length_213_cov_21.258217
CCAGCAGGGCACCTGAGTAAGACTCTTCTCTCTCGATTCTCCCCAGACACACCATCCTGA
GAAGCCACTTTTTCCTACCACAGGAAGCCCAGGAGAACACTATAGGTAGCAGTCTGACAG
GCAAACTGAACCCTGGCCTTTTATATCCTGCCAGGTTTGAGAAGTTGGACATCACACCTA
AAAGCGCCCAGAAGATTAAGCCCGTTCTGGAGCGCTGGATGGCCGAGGCCGAGGCCCGCC
ACCGGTCCGGCATGCAGAACCTGACTGAg
>NODE_885_length_126_cov_10.428572
GCCTATAGTCCCCTCTCCGCAGGTGAGCTCTGGAGCCAAAGCAGGGGCCCCTCAAAGGCC
CTTTCAGCCTAGCTCCTCAATGGGAAACTGACTCGGAGAGAGAGGAGAGAGGGGAGCGGG
GCGAGGGCACACAATGGCCGCCTTCTCTCTGGATGGTGGAGTGTAGTGTGGAGTTAGAGA
Ct
>NODE_888_length_127_cov_10.000000
GGAACTGATTTAATTTTGTTTCATTTTCACATCTTGGATATTTCGGCCGTCGGTCCACAA
CCCCGGAGACATGAAGAGCATCGCCTCGTAGAGTATGGACTTACTTACATTATATTATTA
TACGTGGATTGAAGCTTTGACCCTAAAGCTGTGAGATTTTACATGTTCAATTTTTCTCTC
TTt
>NODE_891_length_192_cov_18.677084
ACACTGGCTCTGTGTGAAGAGAGAGAGAGAGAGAGAGAAAGAAGAGAGAGTGGTGTAAAA
CCACCACCTCTCCTTCAAAACGATGACTGATATGCGCGTCTATTGATCTTTATTACAATA
GCAGCAAGCTGTGCCATGTCTGATGGTTTTGTACAGATCTTAGTCCGCCTCATTCATAAT
TAGTGCTACACATGTAGAACCAAGGGCAACTTCAAGAAGGGGTGTCGGCGGAGGGGAGCT
GCCGGCAg
>NODE_892_length_198_cov_14.803030
GTAGCTATTTTGTGAATATTCCTCGCAAGGAGGGAATTTGGGATCGATGTAGTTAGAGTC
CATCAAATACGAGCTCATGATCATTAATTTCTGGAGTGAAAAATAATTTTTCTACCTTTG
TCGTTTTTCTGGTCCATAAAGCCCTCCTACTAGCACGGCGACCCTGTAAAGTTACTTTCA
CCACGTGACAGCGCAGTCCAATGACAGCTGGTGAGGTAGTTTCCCGGATAAGGAACCAAA
TATTTATTCGGATc
>NODE_893_length_120_cov_17.975000
AATAACAGGGTACCTGGTCTTTGTCTTGAGATGTCTTAAGATGTCTTAACAACCCATTCT
GGGTTGTTAAGACATCTTAAGACATCTCAAGACAAAGACCAGGTACCCTGTTATTCTAGA
GGTGAGTTCCCCTTTAAGTTATAGGTAGAAATGCTCCAAAGCATGAAATGACTCCT
>NODE_901_length_136_cov_5.632353
GTGGCAGAGAGTGATGGAGTGAATGACACCTGCATGACAGAGAGAGAGGGATAGAGAGGA
GGGTTAGAGAGGGAGGGAGAGAGGGAGGGAGCAGTGGCAGAGTGATGGAGTGAATGATAC
CTGCGCGTTGGGAGGGGGCTGGGGCTGGACTGAGCTGGATCACGATGACTAGACACGGAG
GAGAGAAAATAc
>NODE_902_length_232_cov_31.568966
CCCACCCCCCCGCTGGCCTTCTATCTGCCGTAGCCTAGCTGAGCCGAACGCCTCATAAGT
GGAGCTTTTGCTTTTTTATTGATCTCTTTGTTTCCCATAGCTGGAAGGGCACAATATTTT
CTCCAACCTGACTTCCAGCGAGTACGAGCAGGTGCTGGAGATCATCCGTAAGGCCATCAT
CGCCACTGACCTGGCGCTCTACTTCGGCAACCGCAAGCAGCTGGCCGAGCTGCTGACCAC
CGAGGCACTGGACCTCACCAACCACGCACACAGGTCAGCGGATAGGAg
>NODE_903_length_180_cov_14.844444
CCCGCACGATTACATGAATTTACTTTCAATAAATTACCATCTTTGCATACATCAGTCAAA
TCACGGAGCGGAGGCATTCGCAAACAATATGCATTATTAATTTCATTGTCACAATTTATT
TGGTTAACTTGTAACCGACTTGGACAGCCTCGCTGCCTTGATGGTGCGTTAGAAAGCATC
AGGGTGGGCTTTTAAAAACATCACTGGGTGACATGCTCTCCTACTCCCCACTACCc
>NODE_904_length_268_cov_18.518656
TTGGATGTGGTAGCCGTTTCTCAGGCTCCCTCTCCGGAATCGAACCCTGATTCCCCGTTA
CCCGTTGTCACCATGGTAGGCACAGAAAGTACCATCGAAAGTTGATAGGGCAGACATTCG
AATGAGACGTCGCCGCCACGGAGGGCGCGCGATCGGCCCGAGGTTATCTAGAGTCGCCAA
AGCGGCCGCGACGCGTCCCCGAGAGGGCACGCCGCGCATGGGTTTTGGGTCTGATAAATG
CACGCATCCCCGGAGGTCAGCGCTCGTTTGCATGTATTAGCTCTAGAATTGCCACAGTTA
TCCAAGTAACGTTGGAGCGATCAa
>NODE_905_length_189_cov_37.058201
AAAAAAAAAAGTGGATTGAAATGAGGACTTGCCAAGAAGCGTGGTGGTATAATTAGCATT
TGACCAAACAAACGAGCTTCAACAGAGCTATAATTAAGCAGGCCTGTAATTAAGTGTATG
CCCTTTATCCTAATGATCATAGTTAAAATGGTGTGATGCCTGCCAGTTGATTATTAATGG
TGTAACCCCGTCCTGCCTGCAACCTGCACAGGAATCAGGATGTCAACTCTGTCAGGCTAG
AGAGc
>NODE_906_length_327_cov_17.798164
TCTCCTGGAGGAATACAAAAACTACCTGGACGCCGCCAACATGTCCATGAGGGTGCGGCG
CCACTCGGACCCGTCGCGGCGCGGGGAGCTCAGCGTGTGTGACAGTATTAGCCAGTGGGT
GACGGCGGTGGACAAAAAGACGGCCATAGACATGTCCGGGCAACCGGTCAGCGTCCTGGA
GAAGGTCCCTGTCCCCAACGGCCAACTGAAGCAATACTTTTATGAGACCAAATGCAACCC
GATGGGGTACACGAAGGAGGGGTGTCGGGGAATAGACAAGCGGCACTATAACTCCCAGTG
CAGGACAACCCAGTCCTACGTGCGAGCGCTGACCATGGATCTCAAAAAGAAGATTGGCTG
GCGGTTTATAAGGATAGACACTt
>NODE_907_length_213_cov_9.704226
CCCCCCAACTGAAGGAGCATCAGGTGAGGCGCGTGCTGAGGGCAGTGAACCCGAGGAAGG
CTACAGGCCCGGACGGAGTTCCAGGGAAGGTGCTGAGGGACTGCGCGGACCAGCTGTCCG
GGGTCTTCACCAAGATCTTCAACCAGTCTCTCTCCCAGGCCGTCATTCCATCCTGCCTGA
AGTCTTCAACAATCATTCCAGTACCCAAGAAGAGCTCCGCTAGCGAACTGAACGACTACC
GGCCAGTTGCACTCACACCCATCATCATg
>NODE_908_length_57_cov_3.631579
AGAAGAAGAAGAAGAAGAAGAAGAAGAAGAAGAAGAAGAAGAAGAAGAAGAAGAAGCAGA
AGAAGAAGAAGAAGAAGAAGAAGAAGAAGAAGAAGAAGAAGAAGAAGAAGAAG
>NODE_909_length_226_cov_16.818584
CTTCCCCTGGGCCGCGCGACACGGCGAACTCTGAGATTCAATAGATGAGAAAAAAGACCA
CTCTCCATTTGGAGACAGAGGAGGAGGGGTAAGAGCAAAAAAGAATCGAAATCCCGCCTC
CAGGGCTGTCAGATGGTCGGACTTTCTCGCATCTGATTGGTTCCAGAAGGGCAAAAATTA
CTCAGCAAACACGACTATTATTAGCTGCTTAGCAACAGCTCACTAAAGTAGAGAGACCAC
CCAAGCAGATCACCCTCGTGTGTGCGTCTCAAACTTCAGGGg
>NODE_910_length_242_cov_13.334711
ATGTCGCGAACTCGAAATCTGATTGGTTATCACAATCTGTCTGTTTCAGTTCATTTGAGT
GTACAGGGGCATTCGCCGAAGGCCTAGGGAAGATTTCTTGGAGCCTAGCAACACATGACA
GCTCATTGAGCTGCTCAATATGATTGGATGAAAGCTCTAACATAAATATACAATGCTGGA
AGCAGCGCAACCAAGAGGAAAGCTATGAAATGAAGAGAAAAGACTATGAGGAATAATTTA
ATACATATTTATGAAAAAATATATATTAAAATAAAATTTATTTTCTGATTATGTTTAg
>NODE_911_length_115_cov_10.921740
ACGGCGTGCCGTTAGCTACATGCTAATGGCTTTAAAAGAGAGTTAATCGCCACTGCGCGG
TTTGCCACATGCTCCTCTATTGCTACCGCTGCGGTGTGTTCCAGGGGTTAGCAAAACAGT
GGCGTAACACATGATCGCTCTTTACGAGGCTGGGGCCAGGAAGAGCGGCGg
>NODE_913_length_128_cov_16.148438
CTATGCATAAATTAAAAAATCTGCTGAAATTTATTATTCATCTGAGATGTGATTAATATG
CAAAATTATGCAAATTAAGATGCAATTAGGCTCCAATTCTCTAGTGGAATTTTCCATTAT
AATTTAATACAAAGTAACAGAGTAATTGGTGTCACGTGTAATTACGGTTACTCAAGTGTA
CTTt
>NODE_918_length_137_cov_9.211679
ATATCTTTGCCTGAAAGATAACTAGGGTTTGTCAGCGCTTCCTCAATCCTTAAAGACAAC
TATGAGAAACGAACAATGTAAGCTAATAAGCAGTCGTGGCTCAATGGATAAAGAGCTCGC
TCCAAGATTCAGGAGTTGCAGGATCGAATCCTGCCGAAGGCGGACTGTGGATGGTGGACC
AGTGTACGGCGGa
>NODE_919_length_114_cov_8.859649
GTGTGTGTGTGTGTGTGTGTGTGTGTGTGTGTGTGTGTGAGTGAGTGAGTCTGTCATGAC
AGTCATGACACTCAGTGTGGCATGACACTCAGTGTCATGAGTGAGTGAGTCTGTCATGAC
AGTCATGACATGACACTGTGTGTGTGTGTGTGTGTGTGTGTGTGTGTGTG
>NODE_920_length_169_cov_12.053254
CCCTCCCTCCCTCTCCTCCCTCTCCTCCCTCCATCCCTCTCCCTCCCTCCCGGATCAGAA
GCGGATCAGATGGACGATCAAACACTAATCATTCCCTTTCGGCCCATCGAGCGTAAAGCT
GCCATTAATTCTGTGGAATTACATCAAATGTGGGACATCCTTTACGCGGCCCCCGGCCCC
CCGACAGTTATACGACAGGGACTGCTGGGCTAAGCAGATGGAGCa
>NODE_921_length_57_cov_3.824561
ATGGATGGATGGATGGATGGATGGATGGATGGATGGATGGATGGATGGATGGATGGGTGG
ATGGATGGATGGATGGATGGATGGATGGATGGATGGATGGATGGATGGATGGA
>NODE_930_length_251_cov_15.884462
CTTTGGCCACTGGTTTTTGTCTTCCAGGAGAAGCGATGGTAATGGAAGAGGACTGTAAAT
AAGTGGAGGGCTCTTGACAAATGAATCCATTAACATTTGCCTGTGTCGCCTGGTGAGCAG
ATTTGCTGTTTTATGGGCCAGGAAAAAGGAGGCTGTAAATCGGAGGGCGCGGAGAGCAGG
CCGGGGAACACATCTCCCATGATGCAGCACTTTATCTCCCCCCAAATGGCATCTTTATCT
GCCTAAATGAAGTTTTGATTCCTTGCCACATACGGTGCTGCAAATCACTTTTAATACTGA
TATCAAg
>NODE_931_length_369_cov_26.338753
CTGTGAGAAGGCGGGTGGGTTGGGGGGGTTAGCCAGGGCCAGGATTTCACACAGTCAGTA
TTGAGTGGGATTGAGGAGGCGAGCTCTTAAGCTGTCTTTTCAGGCGCAGCAAAAGCCCTC
CATCTGGCCTCCCCTAAAACTTGGGGCGAGTTTGCTCAGCTCCCTGTCGGTTGATTGGGC
CTCCTGAAGCAGAAGTAACAGCATCAATAGTGTAAACCCTTGCCACTTGAGAGTATTACA
TTTCTTTTCATGCTTGACTTAATCAAAAGTGGGGAAGTGAAATTTACACCTTTTTGATGT
TCTTTTTTCCCCGCTGACTAAGAGGGGCGATCTTAACCCATTTGATCTTCACAAGCGCCT
ACTAAATGGCCAAATATGCCAAGCAGACGGAAGCAGACGGTTGGCAGTTGCCAGTTTGCG
CAGGg
>NODE_936_length_176_cov_17.062500
GGTCTCAGCACTAGTTTACCAATCTTTGCTTTCCAAGACTCTGTGTGCTAAAGGCTTGAG
GGGTTCAATCAATGGTGCTTTGATCTCGGCTGGAACTATAATTATTTAACATTGTTACAA
GGATTTCTCTAATCCATCCTACCATTAAATCCCTTTTACACCCTCATCTTCCGCAGCCTA
ATCTGCATCTGGGCTCTGCGTTTGTCTCTCTCTCTCTTTCCCCGGCTACAGc
>NODE_940_length_182_cov_14.829670
CGTCGGCTACATGACGAGGCCGAGGGGAGCTGTGTGGGCCTGGGTGTGTGGGGGGGGGCT
CCCAGTGCATTAGGCAGTAATAGGTTTGGGATGACCTAAACGATTTGTTGACTGGGACAA
TAAATCTGTTGTGTGTTTCTTGGCGTGCTGAGGAGAGGATTACAAGTTGTCGCAACAAAG
GAATGCAAATTGCTAGCCAAACTCTCCCAGAGAGGCCTGGAGGAGCGCGCTATTCGGa
>NODE_941_length_163_cov_6.435583
TACAACTCCATGTGTGCCTTATGTGTCATCTCTATTTATTATATTCTGCACGCTCCCCGG
GCCTTGGTAATCAATTTCACAAGGATACGGGGCTGATATCAGCTGCCGTGCACATTATGA
GGCGAGCCCTCCTCTTATCAAGTGCAGAATTGCTGGCTAGAGGTCAGGAACAGATAAAca
ggggtgtaacgcaccccctctccccccccccaacccacc
>NODE_949_length_154_cov_13.532468
GAAAACAAAGCACACAGTCCATAACAAAAAGAGAATGAACACACAAACACACACAATATT
TCTTTTGGAAAAATGATGTATTTGATTATTAGAGTAAAGAATTACAGTATCTTAGTTGTT
AGTAGGTATTAAAGTGTAGAGAAACTGGACCCATAAAGATCTTCCAACTTTCTGAGAAAG
TGCATGTAACAGTCCGAAGGTTGTCAAACc
>NODE_950_length_133_cov_23.571428
GCGGACACGCTACGTGCGATGTACACCCTCCTCGGTCCGTGTTTCATGGAGAAAAAGGGA
AAAAACTCGAAAAGTCTACCTCCAGAGAGAGAGGGGGAAGCCTCCTGTGCATGCCCGACA
CAACGCACTATAGGCGGACACGCTACGTGCGATGTACACCCTCCTCGGTCCGTGTTTCAT
GGAGAAAAA
>NODE_954_length_167_cov_26.089821
GTGTTGTGGAGCTTCTCCACGGTGCATCCCATGCAGCCATGGCGATGGCGACGGTGGGTC
CTGATCAGATGGACGATCAAACACTAATCATTCCCCCACGGCCCATACCGAGTAAAGCTG
TCATTAATTTTGCGGAATTACATCAAATCTGAGACATTCTTTATGTGGCCCGCGGCCTGC
CGACAGTTATACGACGGGCACTGCTGCGCTAAGCAGATGGGGc
>NODE_955_length_254_cov_12.248032
CGTTGTGTGTGTGTGTGTGTCTGTTCTGATGTGCTCGCGTCGAGGATGGACAGCGGAGTG
GTGCTGAAAGGACCCTGTTGCTCTTTAAATAGTTGTGGTCCCGGTTCGGCCATGTGACGG
TTACGCTGTGAGCGCCTAAGAGCTCTCAATAGGGTTTTGTGCCTTTTCTCTTGGCATTCA
CACTGCACGCTTCCCCATTATTTCACTTGTTAACTAAATGAAGTGCATAATGTAGTGTAT
TATTGTCAGCCCCCCCCACGCCGCGAGAGGCGGCCCTGCCCCTTCTCTCTTTtaacaccg
ctcttattta
>NODE_961_length_185_cov_43.237839
TTTTGTATTTTTATTCTTGTATAAGGTTATTTGATGGCTATTGTTTAGCCTCTAGTTCAT
TCTGTGTTATTTAAATTCTAATATATGAATCATATTTGGATTGTCATGTTCAGGGGCCAT
GTTGTGTATGTATTGAGATGTAAAGCCTTTGAATGTGAATAATTATTGTAAACTATAATA
TTTTACAGCTTTTTTCTTACTATATCATATACATTTTCTATTTGCTCAGTGATTTTAATC
a
>NODE_962_length_206_cov_6.825243
AATGTGTGAAGAAGTGAGTAGGAGTTAACTTGTCTGGGTCGTGACAGACAGTTTTTGAGA
AAGAGCGGAACGGGAGGGTAGAGCATGCCGTCTGAGGAAGGAGGGAGGGTACCAGGGGCC
TGTGAAGTGCAGACGGAGGAGGAAGAAAGAAGTGCCATCTCTTGCCAGTTGTTGATGATC
ATGAAAGCAACCATGAAAGCCTCAAGTTCTCTCTGTCTACAGTCTCAATGGAATTTCCGG
GAGAGTCTTGCACACAACACAc
>NODE_963_length_161_cov_13.397515
TTCATGTCTGCACCCTCCCCATCTGCACGGGGCTGATAATTGTGGGGACCAGCCCTGGTG
ATTAACATCAGCAGAATTAATTATGCCCACCATTAAGGCTCCAGGTTGCACACAATGATC
AAGAGAAATTAACTTTCTCCCCAGCCCCTAAATCATCTCACCTTCAGGTAGAGTGATGGT
GCAGAGACAGGCAGAGAGGCCCCGGCCCCCCCCCATc
>NODE_964_length_158_cov_17.841772
CACACACACACACACACACACACACACACACACACACACCCCATGCCAGGCTATGAGTAA
CAATCAATATCCAGTCCCCGTGGCTGCCCGGAGCAAGCTGTTTGAAAAGTCAGAGTAGCA
TGAAATGTCTGTTATTAAATTACTGACAGACACATTTAGAAGGCTATTGCATTAGGAGAG
CGACTCACCAATTAGAGGCTCAGACCATTAATAc
>NODE_965_length_208_cov_18.144230
CAGACCCCCGCCCTGCCTCCTCCCACCCCCGCCCGGCTCTCCGGGGGCGGAGACGCGGTA
CTTTACAAGGACTGATGATGCTGCAAAGACCACAATAACGATAATTAACTTGCTGAATTT
AGAAGATTATGCTGTTAATTAGTTGCAAAATAAAGATAAGTAATATAGTAGCAGATGGTT
GAATAACACCCAGGAGATGGAGGGTTACTACACTGATGAGGTTTCCGTGGCAGATATGAA
ATATGAATCTGactggcttctccc
>NODE_967_length_202_cov_13.881188
ACTTGCTTGATCCTAAGCATAGAAAATTACATTGTACCTTTCTGTGACTTTGGAAAATAA
TTGAGTTAAAACACTCAATAAAACATTAATTAGTTTAGCAGCCTAGTGCAGATAACATAG
ATAAAACCCTATGTAATTCATATTGATTAGAATATGCACATTGAATGTAACCTCTTAAGA
CAAGTTTCCTTTATTAAATGGACACAAAGCCGAGGTCATTATTTGTACAAAGAAAGATCA
CTTTAGATTTTATCTTTc
>NODE_968_length_125_cov_14.552000
ATCAAAAGTCTCATTACAGCAAAACAAACACCATAAAAAAAAGACCACAACAACAACAAA
ACAACAGGGATATATGAGAAAGGTGAGACAGCGATACAGGTGAATATATGAGGGGAGAAA
AAAATGGAAACAAAACTAAAACACATCCAGAAATAAAGATAGATACCTAATGGTTAATTA
a
>NODE_971_length_114_cov_9.350877
ATCATTCTGACGATGTTTTCTCATGTGCTTGTCTCGCCTCTTCTCATCCCTGTAAATACA
ATCTCACCACTCACAATCTACCCACTCATTGCCTCATTACATGTATTGTGTGTCACTCAA
GTGTCCAAATGACCATGGATTGTAATGCCTGATCAGTCACTCCTATCTGa
>NODE_972_length_123_cov_4.739837
TGCTGGGAGTTGTAGTTCTATAGCTCCACCTCCCCCTCCCTTCGGCACCGCCCCCCCGGG
GGCCTTTAGGTGTAATGGTTGTGTGTGAGGTGACGCTAGCCGCACGCCTCAGATAGCCTC
GCGCTGCTATCTCCTCCTTGATGTACTCCCGGCCACGCTACACTGATCCCACCCCCCCC
>NODE_975_length_164_cov_13.225610
CCGATCTCCCTCTCTCTTTTCCTCCTCCTCCTCCAGATCAACCAACAGCCCCGATACATT
CTCATTACACCTGTGTGAAGCGCTTCAAATAGAGGCACAGGCGCAGAAACTAATTACTTT
CTAATTTATTGACTAATGGCCGGCGCCCCCGGAGACAGCTGTGATTGTTCTAGCGGACCC
TCCGAAACGACTCGCACTCAAGGCCCGCTTTGGATTCATa
>NODE_984_length_131_cov_8.656488
GTTGTGCTGACGGAATTTACCGATGTGGAATGGAAGGAGAACTTTCGGATGCCGCGTGCA
TCATTCCTGAAGTTATGTGGCCTGGTGAGGGGATTTATGGCTCCCGATGAAGTTACCATC
CGAGCCCCAATTCCCCTTAATATGCGTGTGGCCGTTGTCCTGTACAGACTGGGTAGTTGT
GGTGAAT
>NODE_985_length_125_cov_9.200000
GTCTGTCTGTCTCCAGTGCGTCCTGTTGGGAGGGTCACCAGGAGAGAGAGGAAGTGGGTC
AGAATGTCCTGAGAGCAGCAGCTTTCCTGCACCAAGGTTCCTACTTCCTCCATGAGAGGA
CGCCATCACAACATGGGGTCTCTAAGTGGATCACACCGCAGACCCAGATATACACACACA
c
>NODE_986_length_219_cov_13.027397
TTCGGACTTGACGTAACACCACTGTTTGGGTTCTGTGATAGACTTGATTCTTTGGATTCT
GTTTGCCACAAACACGTGAAACCGCCTGGCGTCATTGTTTATGTATCCCAGGACGACCTT
TGAGTCTGTCCAGAAATATTCTTGGAGATCCTCGATGTCGAGTTCGTTCCTGAGCATGAT
GCTCATTCTTGCCGCGACCACTGCTGCAGATAACTCTAGCCGTGGTATTGTGGTTACTTT
GGTAGGTGCAACACGCGCTTTGCCCATTACTAGCg
>NODE_987_length_154_cov_12.025974
GGCGCCTGGTGGTTTTGTGCGGGCCGTTCCAGAGATCAGTCCTGTACAAACTGGGTTTTT
ACGGCTCGCATTCGGGGCCCTGGTACCAATTATGCAAACTATTAAAAATTTAAGGAGGAC
AGTCTTTTATAATTTAATCCTAAAGTAATAGATTCTATTAAAAATGCATGAGAGAAGCTT
TATAGATGAAACTAGAATTAGTGTCTATCa
>NODE_990_length_301_cov_40.837208
AGAATCAAAAGACTGGAAATCCACGGCTGAGAATAAATGCTCGCTGTTCCCCGAGGTGAT
TTGTCTTTGCGCTTCTCTTTCTACAGATGTTAGACCCCTTTTTTAGTAAAGACCTGAGGT
TCTTTGGTAGCACTTTGATATCCTGCTCGAATTCAATATGTGAAATAGAAGAGCCACTCC
GTGACTTGGAGCACATCACAGTCTTTGAAGTCTGATCCAATTTTTGCTGCTCACCATTTG
ATGTTGAAAGGATGAAATGAAGAAAACGTACAGTTTTTTGCCAGTAACTCTGCTGAGCAT
ATGTAAGATTAAAAAAAGCAAAATCCTTTGGAGGATGTACTTAGAAATGTTAAGCAg
>NODE_991_length_150_cov_6.746666
TACAAAACATACTATGTTTTCTCTCCAAAGGTCGCTAGACACTAGTCTTTCTCTTGCTCT
TCGCTATTGCTCTTTCACGCCCCTTCTCCTTACCCTCTCTTGCTTTCTCTCTCTCTCTCT
CCCTTTCTCTTTCTCCCCCTAGTAGTAGGAAGAAGTGGTCCAGGGTCTTGCTCCAACTCT
AAACGAGGCCTCTTAGGCCAAGTCAt
>NODE_992_length_120_cov_17.325001
AGTGGAGTCACAGGCAGGCTATCAGAGAAGGTGGATTTCATATGTGGCAGATGTTTAGGG
GCAGTAACCACAAAGAGCACACATAAAATAGACTCCCTAAAATGCCCAGGCGGCCCACTA
GAAGTAGTCGATAGCTTCTGCTACCTAGGCGACCAAATTAGTAGTGGAGGTGGGTg
>NODE_993_length_114_cov_14.850877
CTCTCACCTCCATGCCCACAAAGAGCTCCCCATCCTGGGCTTGCCCTCCCCTGGCCTCTC
CTCACCTCCATGCCCAGCCGGATGTCCTCCAGCACCCCGTCCACCACGTGGATCCCCACG
TCCTCCTGGTAGGCCACCAGGCCGGCCAGCAGGTTGGCCACACAGTGGAt
>NODE_994_length_184_cov_19.461956
GGGACAGAGGAGCAGGGACAGCCACTACCTTAATGAGACGCCGCTTTATGAGCTGTTGGT
CAGCAGAAAGAAAGCCGTGATTGATCTTAGGGAAGACCATCTGAGCAGGTGTGTGAGGTC
AAGAGGTCGAAGGTCAGAGGTGAGAGAGGTTGGAGGAGGATGAGGTCCCAGAAGAAGAGG
AGGAGGAAGAAGGAGGCAAAGGGCAAAAAAATGTTTTCAATTAGCAGGCTGCGTCACCAg
>NODE_995_length_149_cov_11.570470
ATCTGAAAGAGAAACAGAGAAACATTATTATTTGTATTGACCATTCGAATACAGTAAATT
CATTATTATATATATATATTTACCGTTGTTGTTTGAAGTCATTTTGCTTTATTTCCAATT
GAGGGGGTTATTTACCTGAGAAGGGAGAAGGGATACAGATTATTGTAGGGTAATATTTGC
AGTCATAGTTAAATAAATAATAAAt
>NODE_996_length_123_cov_4.195122
GCAGTTAATGCAGGTGATGTTTTATATGTTGTGTCCATTTTGTTATGTGATTGTTTGTGA
TGTTGTCTGTCCACTTCCCCTTCTCCCCCTACAAGGACCGCAATGGAAATAAGCTTTTAG
CTTTCTTGCGCACTATCCTTGACAATATCTTTTCCCAAAACTGTGGAAGGCAATTCTCa
>NODE_997_length_129_cov_13.480620
GATGCCCTTAATCCCCCGCCCGGGGACGAGGAGCCGGTATCAGGCACGCCACCGCAGCCC
AAGACGCCTTGCTAAGCCACACCCCCAAGGGAACTCAGCAGTGATAAACATTAAGCCATA
AGCGTAAGCTTGACTTAGTTAAGGTAAGCAGGGCCGGTAAAACTCGTGCCAGCCACCGCG
GTTAt
>NODE_999_length_123_cov_9.772358
CTGCATCTTTTGTACAGAGACTGAAAAGTGTTTGAGATCACTTCAGACTTATTATTATCA
TTTCTTCTTTTCTCTGCCTTGTTCTCCATCTCTCTTCACCCTCACAGTCTCACGTCACTA
AGTCAGACCACACGCACAAGTAGCTCTAATTCAACTCCTTTCATCAAGGCTTCAAGTTg
>NODE_1000_length_115_cov_9.147826
TTGATGACTCAAGACTGGGCTCTCTACTGAGACTACTCTCCTTGCTGTCCCAGAGGCCCT
CCACTGCTCCAGCTTCCTCCCTCCCTCTCCTCTGTTCTCATTCTCCAGGACCTGCCTGCT
ACTCTCGTCACAGTAAACCACCTGATCCTTCTCTCTACCCTCTCACTCCCt
>NODE_1001_length_116_cov_28.163794
CATAACATGCAACATTTGCACAATGTATCTCTCAAAGGCTCCTGGATAGAGGGCCTTAAT
ACTCATGTAAACAACTGCAAACCAATTACTTAATGAATCGGGCCCACACATAATGAGGAG
CCATACAAAGGGCTATAAATGCATTTTTTGCACTAAAGCCTCTGCTTTAAAc
>NODE_1002_length_213_cov_27.183098
CAACATGGAGCATAGTCCTTCCCTGTAGAATTCAGAGATGATCATTAACCTTTCCTTTGG
TTCCTTCCCTTGCCTGGTCACATACTCTACTCTATTTGGTTCCTGGCCCCATATGCCACT
TTCCTATTTCCTGCCTGCAGACAGCAGGGAGTAGCTCTATTATCACCTCCACAGAGCTGT
CTTTGAATGTGAGAGGCAATTCCATTTCACTTTGCCATGGGGAGGAGGAGGAGAGAGGCC
CATCACACTGCACATAGAAATTGGCTGAa
>NODE_1004_length_142_cov_7.922535
AAACATTTTAAAAAGATAATCCATTGGATCTAATTGACACAAAGCCCTCGCCCCCCTCCG
CCCCCCCCCCTCTCCCCCTCTCATTCCATAGCCCTCGTTTTCTTCTGAGAGAGGCCAAGT
GTTTTTGTCCTGTAAATACCACGAAGCGGAGACAAAAAAGACGTTTTTAAAATGCAGTCT
ACAATCCATTACACATAT
>NODE_1014_length_138_cov_6.000000
TTCGCCACAGCTGCCAGTGCCCGGAATGGTAAATGTGGAATTTTAATGCACAGTTGATGC
TGAGAATATGGGAAATGCTAATTTGTGGTGCGATAAGATGAATCGAGACATCCCTTTAGC
CCCATTTGACTCAGTGGGGGAAATTAATCATTAATGTTTGTTAAGTATGACAATCTAACT
GGGCCAGATCTACa
>NODE_1015_length_123_cov_13.008130
CTTCTCCCCCTCCTCCTCCTCCCACCACGGGCTGGCCTCCTTCCCCCACTCGCCCCTGCT
CCCTGCTCCCTCCCTGGCTGACGCTACCCCTTGCTGGTCTGCTCAGGCACCGACATGATG
GGTAAGATGCTGAAAATGCAGATGCTGGAGGATGAGGACGACCTGGCCTACGAGACGGa
>NODE_1016_length_62_cov_4.225806
GTAGGAGATGGTAGTAGATGTAAATGAGGCAGTAGGAGATGGTAGTAGATGTAAATGAGG
CTGTAGGAGATGGTAGTAGATGTAAATGAGGCAGTAGGAGATGGTAGTAGATGTAAAT
>NODE_1017_length_223_cov_31.264574
TAGAGGAGAGGGAGGGAGGGAGGAAGGTAGAGTAGAGGGAGGGAGGGAAGGGGGGGAGAT
CCTCAGAGCCAATCAGAGAACTGGCAGTTCAATTACAACGAAATAAAGGGACATTCATCA
TTCAATTAGGCACCTGTCAGGACGCACAAAGGGGAGAGAAAACTTCTAACCTGGTACTCC
AGGGAGAAGATGCTCAGCAGAGTGGACGGGGAGTGACTGGAACAAACAACGGAGGACAGA
GTTAATCACCAGGGCACTCAGACAAAAGGAGGAGAGGAg
>NODE_1020_length_132_cov_7.348485
AGCGTGCTCGAAGCGCGTCAAATGACACGCCTGTTACTGACTAAATCACGGTTTATTTGA
GTATGGAGTTCGTAAATACTATGCGTCTTTTTCCTATCGATTTTTTATGATGGGATGTAG
TGCCTAAGCCCAAGTGTGCTCTAGGGGTGTGTGGTCCTTTAAGCTATTTTGCGATAAAAT
GTTTGTGa
>NODE_1025_length_122_cov_5.319672
GACGAGGACGGGGGTGTGGAGAGGAAAGGAAAGTGTGAGAAAGATAGACAGACAGAAGGG
AGGGGAGGAGAGTGGGTAATAGGGAGAGAGGGAGTGAGAGAATAAGAAGGGAGAGAGAGA
GATTGATAGGTGCATGGGAGAGAGACAGAGATAAAGAGATGGCTGGAGAGAGAGAGAg
>NODE_1026_length_132_cov_10.606061
CATAACAAGGAGGAAGAGCACAACTCCGATGTTTCAGGTCTCTTTTAGGAGGTAAGAGCC
GTAGTACAGGCCTCGGCCGATGTGAAGGTAGAGGCAGATAAAAAAGAAGGAGGCACCGTT
AGCATGTATATTCCGGATTAGCCATCCGTATGTTACGTCGCGGCAGATGTGGGCGACGGA
GGAGAAGG
>NODE_1029_length_115_cov_10.973913
ATGTGAGCACAATGATCTTAAGAATAGACACAACAGGGTATTCACAAATGTAGTTCTGCA
TCATATTGATGAGAATGTAAGTAGGGTATGCAATGTGTGTAAAGGGATGGCTGAAAATGT
TATGGGTTTTATTTTAGAAGGTGAAGGACTTGTTAAGGGAACACTCATTTA
>NODE_1031_length_127_cov_22.283464
TGCAACACCTGAGCTCTCACTAACAGACATGCAGGCGTTTCACTAGCTGACCCGAGCTCT
CACTGACACACATGCAAGCTGTCAAATTCTAAGTCCAGCATTGAGCTGAAATTAGTCAAA
CTGTCCAACTACCAGACCACCAGTACCACTGCCGAGCCCCAGCACCCACCCACCCCACTC
ACc
>NODE_1032_length_260_cov_27.219231
ACACACACACACACAAACACTCTTCCCTTCTCTCTCTCTCTCTCTCTTTTCCCCTCTCTC
CCCTCTCCTGATGTGCGTGCCGGAGTTGAGCAGCAGGTGCCATATTACTGTGTACAGAAA
AGCAATTAGGAAGCATATTGGATGAATGAGGAGTGCATTAATATTAGCAAGTGCATTTGT
CAGTGGGGTTTGATGCGAGTCCTTTTCTTTTCTTTCTGCAACATTAAGATTGTGGCGCTC
ATAAATTCACTGCTTAAACCACCATCTGGTCCCTTGTCAGGCCACACGACACACAGAGGA
GAGAGGGGAGAGAGAg
>NODE_1035_length_123_cov_8.268292
CCACCCCGATCCAACAGGGAAGTCTACCGCACCTTTTCCCACCCGCACACATCACCACCA
CTAACCCCCAGCCTACCCCACCAGAACAGCACACACCCCACGACCACCAGTTCCAGCACC
ACCGGTTCCAGACCAAGCCCTGGCCGCCAGCACGATCACCAGCAGAGGGCCAGGAGAGg
>NODE_1037_length_188_cov_18.223404
ATTCAGACATAATTTGAAGCCATTGTTTCTTGTACAGATGGTTCTTTTTAATACAATAAC
ACTGCTCTTTGTGAATACTACCCACAATAAAAATCTAAAGCGTTCCCCTGAATACCCATT
TTGTTCTCTCTTGTATAGGGCTAACAAAAGCTTCGGCGAGGTAATGGCCCTGCTTTATTC
AAAGGCATAGAATGGGGATTTGATAAAGAACATTTTTTTTCCTCTCTTTTCTCCTTTGAA
TAAa
>NODE_1042_length_57_cov_18.298246
CCCCTACCTCCGGGCCCTGGTTCTCAGCAGTCGACCCTATATTTTCTAAGTCCAACTGCT
GGACCGCCGGGCCCCTGGTCCCCTAAACCCCGTGGCTGACACCCGCCACGGAG
>NODE_1046_length_200_cov_10.170000
GGGCATCCAGTGCTCGGACCTGCTGTTCGAGATCTTGGAAGTGAACTCGAGGGTCGTGAA
GCTGGGCAGTGGGGTCGTGTTTCTGTGGGTTCTGGTGCATGTGGGCATTATGGGTAATGA
AAGGGTGGATAGGGTGGCCAGGGGCGCTGTTCAGAGGGGGGAAGTTGAGGCTGTGATTGG
GCTCTCCAGGGAGGAGGGGTAGAGTGGGGTGAGGAGGGTGGTCACTGCTGAGTGGCAGCG
ACAGTGGGAGACTATg
>NODE_1048_length_262_cov_37.969467
ATCCCAATATGAACCGTGGCAATCCTGGATATTGTTCGGTCTGAAAGGGCCGTCTAACCC
TGAATGGGGCTCCCATATGCCTTCTGAGTTTCATAACACAATGTTGCGTCTGCTTTGCAA
GGGATAAATTAAGCGTGTGAAAGTCTAAGCAAAGCCCTCATTTTCCAGTTAATCAAATCT
CCCCCTAATCAAATTAGCGCACATAATTCCTCTGGATGCGTGGCACAAAAACAGCATTAT
CCCCTTCTCTGGAGCTGAAAGGGAGGGAACCAGCGTGGTGCCTCTATCCCCTGCCTGAGC
GCCCCTGAATGGGAGAGg
>NODE_1049_length_206_cov_7.961165
GGTAAATATTTAGCCTGTTTAGAATGTTATATAGATTCTTATCAACGGGATGCTGATCTG
ATTATATCTGCGAGTAACCTTCAAAAGAACGAAAGAATGAAAGCAAGAAAGAACGAGAGG
GAGGGAGGGTGGAGCGGAGGGAACGAGGTGAGAGTGCGAATGTAAGAGGAAAAGAAGTGA
AAACAAGGTTGAGAGGAAGACAGAGGTGAGGGAAGGGGAAGAAGAGgagagtagaggaga
ggagaggagggggggagggagt
>NODE_1051_length_164_cov_18.597561
CCCCAGCTCCATGCAGCACCTGGAGCTGCAGAACGACCAGCTGAAGGCCATGGACCCCCA
CTACAACTTCAACCACCCCTTCTCCATCACCAACCTCATGTCCAACGAGCAGAAGATGGA
CCTGAAGAGCTACCAGGACCAGGTGATGGCCTACAACGGCTACGCCACCTCCTCCCCCAT
GGGCGCCAAGCAGATCTACGACAGCAACCCCCCCTCGGCc
>NODE_1052_length_115_cov_12.504348
TGGAGAGCTCTGTTTTGATGTATAGACTCCTGGTGGTGAACTGTACAGATGAGACACTTA
AGGCAAGACAATAGCATTATAGATTGTGGCGAGAGTTAAATCAATAGACCTTGTGAGGAG
AAACAAGACACCCAGTAGCTAGTCGCTAACGCAGACACGGGAGGGCAGGGa
>NODE_1066_length_214_cov_22.084112
GGGGGCACCCCGCATGAAAAGACTCGCTTTCCCTTTGTCTTCTGCTGTGTAAATATTGGG
CTAGCGGAATATGAAAGTAGTGCAACTATAAGGTACAAAAACATAGGGAAAAAAGATCAA
GAGCGGGTCTTACATCAAGGAGGACCCCGAGGACGTCTTTGTTGTCAACTTCAGAAGGGG
GAAGAGAGCAGCAGAGGAGGAAACTGGCAGAAGGGGGAAAGATGCCAGAGAGAGAGAGAG
CTCAAAGGATTCGGTCTGGGCAAGGTGATc
>NODE_1067_length_178_cov_32.668541
TATTTGCTGCAGATCTCCCCAAAGCATTGAGAGCGAGACTGTTTTGAATTTCAATTGGCT
TCCAAGTGGCAAAAGCCCTTAGCTAATACATCAAAGAAAAATTGGTGTCAACTAATCGGT
TTAGGACACAGATTTAAAATGGCTAAAATCCTCATGAATACTTCAAGCGTACCCTTGTAG
CCTACTGACTGGCCACTGCTTTGGAGCAGCGTACCTGACCTTGTGCAAACGAGg
>NODE_1068_length_123_cov_14.626017
ACCCGCCGGAGACCCCGCGCGAACGGGGCCGACGAGCACCGTAGCTGAGGAGATCCGCGA
GAAGGGCCCGGCACGCGTCCAGAGTCGCCGCCGCCAACCGCCGCGACCGCCCGAGACCGC
CCCGCCTTCGACGCGGCCGCCGCACCCGAGGCGACCGACCCGAGCCGCGGCGCCCCGGc
>NODE_1075_length_186_cov_12.817204
GGAGAGAGAGGGGTAGAGAGAGAAAGAGAAAAAGAGAGGAAAACGTATGATATAAATTTG
ATTGTGCTAATTCCAGTCCCATGCACCATTCCTCACCGCCGACACTTTCTTAAGCTAAAC
TAAATGGCCTAATTAATCTCGGCTAATGGTGGATGACAGCAAATATGCTAGCACAATTAT
ATTCCGCCCCTTAATTGAAAACGGTCTGAGTAGGTGTATTTGTCTTAGCTGTCGTTTCTC
Tg
>NODE_1076_length_133_cov_6.473684
GCGTGCTGTGTGGAAGCCAGGGCAAACTTTGCTTTACCTGTCGTGTTTGCTAAAACATAT
AGGCGCGGGAGACAGACTGTTGACTAATGAACTTGTTTATTAACTTTTGACTCTCCCTGT
ACAATGCTTCCTTTCCCTGCAACCTAGCATGACTCCACCCCCACGGCCCAACACTGATTC
CTATTGGTc
>NODE_1080_length_64_cov_15.140625
GGAGACGCAGCTTTAAGGGTTAAATACATGAAGGAGACGCAGCTTTAAGGGTTAAACACA
TGAAGGAGACGCAGCTTTAAGGGTTAAATACATGAAGGAGACGCAGCTTTAAGGGTTAAA
>NODE_1081_length_152_cov_16.309210
TATATATATACACACATTTCTTTCTTTTTTTTTGACCAAAAAGGTATAGGCTGAAGCCTC
ATGGCTTATTTTGCCTATCCTTTGCCACAAAAGGCAAACTACAGAAAAAGAAGACTACTA
ATATACAAAAAGAAAACTAAACGAAACAAACGAACAAAACAAAAAAGAGCTAAGTAAATG
AACAGAGAAGAAAGACAACAGAAAAGGa
>NODE_1091_length_150_cov_10.240000
CCAGGATAGACATGTTCTTGCTCTCGCCAGGTCTGAAAATGGACACCCTGACCAGCCAGG
CGGTCCATTACTCAGACCACAGGATGCTGACCGTGTCCCTGAAGTGGGAAGGACAAAGAA
GAGTGGGCAGAGGGTCCTGGAGGATGAATACATCTGTCCTCCAGGACCCAGCGGTGGTAA
ACTCTTTCTCGAGCCGATACCTGGAg
>NODE_1092_length_312_cov_16.256411
ACATATATGTATTTTTGTGTCTGAGGGAATCAGTTGAATGCATTGTTCCCAAATCATTGT
AATATCTATTTAGAGTGGCAACAGCACTGGCTGCCGATGCTCAGTATTCATGGAGCATAA
ACCAGCCTTAAGACTTAGAAAAGCTGAAAGGGCTTATCCCTATATTCTTAAACTCCCCTC
TTTTATGTTGGTCTTAGGCATTAAGGATAGGATTGTGAATAGCAATTGTTAAACTGCTGC
AGTGAGTGAGAGAGTGTGTATACGTGGGTGGGGGTGTTTTATTCCCTGGCAAAATCCCTT
CCTTTTCTCCCATTTTTTTCACAACTGTAAATATTAACTGTGTTCTTAACTCTTAACGGT
GTATGGGg
>NODE_1093_length_226_cov_12.889380
TTAAAACATCATTTTACAGCCAAAAAGAAAACGCTGCCGTTCGTTCGCTCGTTCGTTGCC
CGTTCCCAATCACTGCCCTCAAATTATTGTTCTCTAGCTCGGGGCTCGTACTTAAAGTCA
CTGAATAATTGCAATCAGATTATTCTAATCAAGTGCCGGAACAGTAATTACAGGTTGCAT
TCATTTAAGCCCTCCCTGGAAGGAAGGAAGAAAGTCCCCCTATACCGCTGGTGGGGGGGA
GCATATTAAAAGTTTATGTCGGTGGAGATAAATGTAATGAAg
>NODE_1094_length_180_cov_8.022223
TAAGCCTCTACCTACAAGAAAACGTTTAATGGCCCACCAAGCACATGCATATCACATGGT
CGACCCAAGCCCCTGGCCCCTCTCCGGCGCAATCGCCGCTCTTCTGATAACATCAGGCAC
AGCTGTCTGATTCCACTTCCACTCCACCACCCTAATAACCTTGGGGCTAGTCCTTCTGCT
ACTAACAATGTACCAATGATGGCGTGACATCATCCGGGAGGGGACCTTCCAAGGCc
>NODE_1095_length_202_cov_13.500000
GAGCAGAATGAATGTGAAGTATTGAGCTAGCTACACTAGGCTAGGCTAGGCTAGTGGTGT
AGCTGACCCTGTCCTGACCCTATAGCCTGTCACAAGGCTGCTCTTTGTGGCACCCTACTC
TGCCTGCTGACTTTGGAGTGGAGATTGCAGGTACAATGCAGATTGTTCTCAGTGTGTTCT
CAAAGATCGGAATAACAATGGCATTTGCTCAGCTCACTCACTCACTCACTCTTATTGATC
ACTTGCTCTCTCGCTCGc
>NODE_1098_length_153_cov_15.653595
GAGAGAAAAAAAAGAGAAAGAAAAAAAAAGTAAAAAACTAAACAACTTTCTTAAAGTTTA
GATTCTATCTGAGTGGCTACATGGAATCCCATTCGGTTGAGAGGCAGCAGCAGGACGCTT
TGATATACTGAATAGAGATTCATGGTAGGCGCTGGAGCCCGCGGAGCCAAACAATCACCG
CGCGTTCTAATTGGTAGAGCTCGGTGATt
>NODE_1100_length_179_cov_15.418994
CTTCTTGGCTGGGTTTCCGCTGGATCCAGAGGAATTATTCTGTGGGCAGTCAGCCAGATT
GGCAATTTGAAACGCACTGTCTGAAACGGCGGCGGAGGCTGCGGGGGAGTGAAGGGCTGT
CATGACGATGACCCCGGGAGGTAATGAGATGCCCCCTAAAGCCGGAATAGCGGAAAAAGT
TCCAACGCGTTCCGGGAGATTCATTATCTCTGCTTCGGCGCCGCCGCATTTCAGA
>NODE_1101_length_152_cov_4.717105
GGTGGTGTTCACACCTCTCTGCCCCCCCTGGCCTCAGATGACATGGTGGCAGAGATAAGA
TATACTAACTCTCCAGGCAGGGCCATCATACAGGGAGGGAGAGAGGGGAGGGCGAGGGAG
ATTAACGGCCTAGAAACAGAGAGAGAGAGGTGCAGATATGTCATAGTGTCTCATTGGCAG
GGAACGAGAGAGAGAGAGAGAGAGAGAg
>NODE_1105_length_162_cov_11.432098
CCTGGAAGAGAGTAGGAGCTACGCGCGGCTTCTCTTCGTGGACTACAGCTCGGCATTTAA
CACCATCAACACAGACAGACTGGTGACCAAACTGTCAAATCTGGGAATTCCAGACTCCAT
CTGCCTGTGGATCAAGGACTTCCTGACGGCCCGCCCCCAGAGAGTGAAGGTGGGCCGCCA
CATGTCATCCAGCATAAACCTCAGCACCGGCTCGCCCc
>NODE_1106_length_203_cov_30.522167
GGCGTAACGATCAAACGAGCTGTCATCGGCTACCTGATACAATGATCCACTGAGTGCCGC
CGATATGATATTTTATTCCTCTGCAATTACGCCGGCTACCCCCTGACTACCCCCACCGCA
CCACGTGTGTTTATTGCCTCGAGCACACATGTCAAATTAGAGAGCAGCTTATGCACCTGA
TATTTAATTATTGCCTGCTGCAGCGCCGCGCACAATGGGGAAATGTCAAAGCAAAGCGGC
AATCTGCAGTACTTCAACc
>NODE_1107_length_136_cov_4.514706
CACCTGGGCATGTTTGCGGAGGAAGAGGGCCTGGGCGGGCGGCGCTCCATGCGCCTGTCG
GCTGGCTCCACCATGTCTGGCCAGCTGTGCTCCTGGCCTGGCCTCGCTGTGGGGGCTGTG
CAGCTGGGAAAGGCATGTTTCCCAAAAGAGGAGAAAAAAAGGGAGGGAGAGGGGAGGGCG
GGAGGGAGGGAg
>NODE_1108_length_213_cov_41.370892
TTGCAGTCGGGTTCCTCTTTGATGCAGCTCTCTTGTCCCCCAAACAATTGAAGTGGAGAC
AATGGAAGCATAATGATAGATCCGTGTACCCACCATCTGTAAGAGCAGCTGCTCCCTTGC
ATCTGTACAATATGCTGGAGCGGGGAGCCTCAGTAATCTGCATAATAAGGAGAGGGCTTA
TCTCAGTCTAGTTAATAATCACAAGCAATCGATGCACTTCATTCCCTTACTCTTGGCGGG
TGAAAAAACAACAAACTTTCAGTATGCCc
>NODE_1109_length_78_cov_6.423077
ACAGTATGTCTGTGTTCTCCAGTAGCAGGTAGATGTTCTACAGTATGTCTGTGTTCTCCA
GTAGCAGGTAGATGTACTACAGTATGTCTGTGTTCTCCAGTAGCAGGTAGATGTTCTACA
GTATGTCTGTGTTC
>NODE_1110_length_140_cov_14.014286
CAAAGAGTGCTGAGTACCCCTTTCTTCGGAAACAATGAAGTGAATTAGCTCGGGTTAATC
TAGTTCTGTCGTAATGACATTAAGGAATTTTTCAATTAACCCCCTTGACTGGTTCTTGTA
AAGGACTTCACAAATGACTTCTCATCCAGGGAGAGCTGGGTGGTGCCATGCCTCGGAGAC
ATGGACGTATGGGGCt
>NODE_1111_length_175_cov_18.440001
GAAAGAACAGGGCAAGGCGGTGCCATCTGTAAATGTCACAGGCACTGCTTGCTCATTTTA
CACATCATTAAAGCCAATATTCCTAACCTGTATCAGAGCAATCAGGAGCAGGCCATTACG
GAGACAGGGGCCTCGGGGGAACAGTGCCCAAACGGAGGAGAGGAGGAAAGAATACTCTCT
CTCTATCTCTTTGACACGCACACACACACACATGCACGCACACACACGCGc
>NODE_1112_length_118_cov_10.415255
CCGTTAATTAGACAGCTATTAAACCATCGCCGGTGCTGTCTGTCTGTCTCCTCCTCCTCT
CCTGTCCTCCTCACATCCATGCATCTATCCCTCTCTCTTCCCCTTTCTCTCTCACTCTCT
CACCCTATCATCCCTCACCTCTCCTCCCCCTCCTCCTACTCTGCCTGTCTGTCc
>NODE_1113_length_144_cov_23.881945
TCTTTCCCTCTCCCTCTCCCCCCTCCTCCCCCCCTCCCCAGCCCTCAGCCCTCTGTCTCG
ACACAGCCACGGCTATTTCTGTTCCACAGACTGATAGCTCCAACTGAAGATCATTGATTT
TACGGGAAGCACTGTTTGCTGCCCGAGTGCCATCGACCTGAGGTGACTTTTCGCCTCCCG
CTTGAAGtagggaggagagc
>NODE_1114_length_244_cov_18.959017
AAAAAAAAAAACGCCGTGGAGGGAGCCGGCCTGGTGATAGTGATAGATGGCTCAGCGCTC
TAACACTTTATCCAATCCGGCGCAGATTTCATCCAATAAAGAATCACTTGTGCACTCTCA
AACTAAATGGAAGCCAGGCAGCGTAGAGAAAGGGGGCCGTGGTGTGTTTCTGAGCCGCCG
AAAATCAAATTTTCTTAAAGCCGCGGCGGCGGTGGCGGTAGCGGTAGCGGTGGTGGCGGT
GGCTAGGCTAGGGCGGGAGAGGGAGAGGCTGCTAGCGGCACCCATGACTGACCGGGGGCc
>NODE_1118_length_255_cov_20.650980
CTCAGCCTCTGGACACATGCGTAGCGTTGATACTAAAAGAGGTCATTGTCTTTTTCCCAT
TTCGCTGCGGAGAACATTCCTTTCTCCTTTTTTGTTTTCTTTTTTCTTCCTTTCCTGTTT
TGTCGATATTGCATACGTGTCACTGGTTGAAGTGGAAGGTAGGTAACGCTCTGCCTTCGC
ACGTGATCTTTATGCAGATGAGAATGTGGGAAGCACCCTTAGCTTGACCTCAATGTTTCT
CTCTCTCTCTCTTTCTCTTATTTACCAGGGTATCCTAAAGCCAATTGATTTCATCGTTCC
TTTTATCAGTt
>NODE_1119_length_153_cov_8.562092
CTCTCCCCCCCTCTCTCTCCCTCTCTCCCGGATAGCTCTGGTAATGGGAGGTTAACACAG
AGGCAGAGCTCCCATTATTGAGTGAATTTAGCACCTTGGACAGCGCTCTACAATCTTTAT
TGCTTTCCTGACCCTCCCGTCATGTCCTGTGTCTGTGTGCGGTGTGGTGCGGTGTGTGTG
TCTGTGTCTGTCTCTGTGTGTGTGTGTGt
>NODE_1121_length_136_cov_6.551471
GAGCATAGACTAGGAAGGGAAATGACAGCGACTAGTGAAGACACATAGTAATGATCCGAC
AAGGAGAAGGAAACTAGAGTGAGGCTATATAGGGTAAGAAATGATTAAAGGCAGCTGCGC
TAATCGCAGGACGATATAAACAATAATCAACAGGAGGGCAAAGGGACACACTGATAGGAG
GAGACTGGTTGc
>NODE_1127_length_272_cov_28.738970
TGTGTAAGTGTGTGTGTGTGTGTGTGTGTGTGTGTGTGTGTGTGTGTGCCTCTCCGTGTG
TATGATTCATTCCAGAGCAGTTTTAGTCCTCATAAAATATTCATTTTGGTTGTGCAGGGC
CCTGTAATTGCCATCTCTCACCCTGAATAATTTATAGCTCGCACAGACTGACAAAGCTTT
GCCATACGGCCCCAGATGAATCAGAAACAAGGATCCATGCTGCCAACAGCATTATTGTTT
CACAAAATATGGCGCTCACGTCATCTATGGACGGCCCCCATCTCCAAATCCAGCTTCTCT
TAATTTGTCATTTCTCTCTATCCGTCTc
>NODE_1134_length_143_cov_21.405594
GACTGACATGAGAGGCGTGAGAGGGGACATCTTTCCTACCCCCTAGATTTTTACACTTTC
GATTCCATACACGTTGTACCCTTCCTTATAAGTTGCAAAATTCTGGGAATTCTGCGAGGA
AGTGGGGAGTGTATTCGGAGCGTTCTGTGCCACCTTCATGCGCTTGGCCTCGGCGCGGGA
CTTGTAACAGAACTCCACc
>NODE_1135_length_167_cov_10.311378
GCGCTGAAAACCTTAAGGAGAGGATCAGACAGTTGGAGGCAGAGGTAGCACGCGCTAAGG
TGATACAGAGTGTGGGTAGCAGCAAGAGGGAAGTGGCACAAGGAAACCCCCGACAGACAA
CACAAGAGAACATGAAGAAGGGGAGAAGAGAGCAAGAACAGAGTGGTACTCCCAAAGCTC
CAGGTAGAGCTGTAAGAGCTCTGAGCTTCTGTTACAAATGTGg
>NODE_1142_length_185_cov_13.086487
GAGAAGCGGGGGTAGCCCATAGAGACAAAGTAGATTAGCCGGAGGCTATAGACAGCCGTG
AAGGAGGTAGCCAGGAGAGTTAAGGAGAGGGCCCAGGCGTTTAGGTAAGATGTATTTAAG
GCTTCAATGATAGCGTCTTTAGAGAAGAAGCCTGCTAAAAAGGGGGTTCCTGTGAGCGCG
AGGCTTCCGATAGTCATGCAAGAAGACGTAAAGGGGGTGAGGTGGTGGAGGCCTCCTATT
t
>NODE_1144_length_119_cov_7.630252
CCTTGGCAGTGTTAGTTGAATTGTGGTACTGAGCAAGTTACACAACTGCATTGATACGAG
CCCAGATGGATAGATAGATGGATAGATGGATAGATATAAATAAATAGATACTTTATTGAT
TTGTGGGTAGCTGGGAGGACGAAGAACTAAGCAGTTGAATCCACAAAATGCAATt
>NODE_1145_length_127_cov_12.858268
CCTATCAGCTGATTGTTTGGGATGTAAATGTCGCCTCTGATGGATCAGGTGACAGATGGG
CTTAAATTCCAATTAATCAATTGCTTCATCGGTCGGTTTCCCTGATTCAGATCAAATATC
TCCTGACTGAGTGAGTGCACACTCCTGTTCCGCTGGTATTAGGGGGAAATAAATGCTTTG
GAg
>NODE_1148_length_114_cov_7.771930
CACTGCTGGAGGAGGGAGGGAGAAAGAGAGGGAGAGCGAGGGGGAGAGAGAGAGAGAGAT
AATTTGAGTTATGACACACAGTTATTGTACACTTAAGGAATGATACAAATGGTAAAATTG
AGAAAGGGAGAGAAAGAGAGGGAGGGAGACTAACCGTCGACTAAACACAc
>NODE_1152_length_194_cov_7.546392
AAAGAAAACCCCCCTATTGATAATGATAAGAAGAAGAAAAAAGAAAGAAAAAAAAATATC
TTGGACATTTCTCCAAATACAATTACCTCTGCATCACCTGATTCAATCAAAAGCATTTGC
ATTCTGTTTGCATCCAGTGTTCCGTGAACCAGTAAACAAGACAGGGGGAATAAATCTGAT
GTGTTTTCATGCTTATGGTTGCTCTTCTGTTTGCTACATTTTATTCAGAATATTTGAATT
CTTATGAATt
>NODE_1153_length_123_cov_11.975610
GCTTGTCCAGAACGTCCGGCGGATCGTCGACGGTTAGCGTTGCTATTGGTCGGGTGGTGG
GATAAGAAGACAAGGTACAGTTTGACCAAGGGGGGTTCTGTCTCTCAGCTCAGGGAGAGG
CAGCGGTTCCCAAAGCACCAGCAGCAGAAGGAGGAGGGAGGTCCCCCTCCCACCGTAGa
>NODE_1156_length_186_cov_17.021505
TCACTGTAGGAGGCCCCCCTATGTAATTTAGACCGGAGGGTTTGTCGTGAAATATAATAT
TATACAACAGGGGCTTTCGCTATTAGATTTCCGCTTTTAGCCTCCTTGACATTTCAAGCC
GCATGAACAAATACATCTGTTATTTGTTGATCATTTGATTATTTAACATACTTCATAAAC
CAGATCAGCTGCTCTGCTGGAGACGGAGCTGCAGATGACTCTCTCTCTCTTTCTCCTCTC
Tc
>NODE_1159_length_135_cov_11.725926
TATAGACTATGGCAGCAAGAACAAAATTACACAATAACAATTTATCATCATCATCATTAC
ATAGTCCTCAGACAGCGTCGCCAATGGCTCCCAGAGCACCAGCCTGCTATCTGGAATTTC
CTGGTGTCGGTGGCAGTGACCTGCTAGTTTCATCCTCCTGGATGCCACCTTGTCACTCAC
CTGCTAGTTCc
>NODE_1160_length_158_cov_5.303797
CAGGTTGATGTCCGGTGTTTCTCCCACATGTTATCCCACTCATCGTCAGATATATCCATA
CCAAATTCTATTTCCCATTTTTCTTTTATATACTGTGTTGTGTTTTTATCCTTCATCAAT
GCCTTGTATAATGTGGTTATAGCCCTGACCCGCTCCCCTTTATATGCATTAACCATAACT
TGTACCACCTTGTTTACTTCTAGGGAGAGCTCCt
>NODE_1165_length_135_cov_13.133333
TGCGGCTACGCGACATGATGCTCTTGGCCTTGAACGGGTGGCAGATCGCCATGTAGCGCT
CCACGCTCAGGCTGGTGATGTTGAAGGCGGTGGCGTACGCGCAGCCGTCGCGGAGAAAGT
AGTAGCATTTGCACACCGCGTCGCCGAACGCCCAGGGATAGTGGACCCATATGAAGTTGT
ACAGCTCGATg
>NODE_1166_length_245_cov_17.751020
GCCTATTTCTGGTTTTATCGCTCAGGTTATTATCACAACTGCGGGGGGACTGGCAGGACG
GGCAGACAGGACTGGCAACGACCCACCGGGGAGCCGTCCATCACCGCAGCCCCGCGACCC
CGACCGGAATTACATCTGCATCTGAATTAGTTACATTATACGCCAATTTGGCTCAGAGTG
AACATTGTTCCATAGGAGATGGAATTAAATTAGAAAATGAGTGAGTCTTTAATTTCCAGA
TTATAAATCAGGGAATGTAATTCACCTCCGCTCGTACCTTAAGGGCAATCACATTATCCT
a
>NODE_1167_length_156_cov_10.698718
GAATGTGGGCAGGCTCTGACAGAGATGTAAATGGGTTACAGATCCATACTGGCCCAGGGC
TCATTCACTGATCTATTTTCTGCTCAGCTGGCTTTAAATGAAGTTAAAATGACTCATTAA
AACGCCCACAAGCTTTGGGAACTCGCGGCGCTACAGCCTAAATGTAGTCCTCTCTCAACC
CTCCCCACCTCCCCATACAGCTGCTGCATGCc
>NODE_1168_length_154_cov_12.058441
GTGTTTGGTGATGGTGAAGGGTTGTATAGGCATGCAGGGGGAGAGGGTGTGGTGGAGCAT
AGAGAAGGAGAGAAGCAGAGGGGAAGGAAGCTGGCAGTGACTGAGAAGATGAGGATTTGA
CAGCGAGGTGATGGAGAGTTCAAACAAAATGAGGCTTGTAGATTAGCAGCGCTCCCCTCG
GTGACAGGTGTCATCTCTTGGGGCAGTCTg
>NODE_1170_length_119_cov_9.092437
AACTTGATGTATTTAAAGGTAGACATTGCCATGACAATTTGTTGGTTAAAAGGTATATTT
GTCCTATTTTGAATAGGCAGTTCCTCAAACTGCCTATAACATGGAAGGACCCCATTGTGC
TAGGACCCCATTGCGGGAGGTTTTAAAAGCCATTGTCGCAGCCAGATCGGCCCTt
>NODE_1171_length_117_cov_10.470085
CAACCAAATGTCACCTTCAGACCCCTCTCTACTCTGTCTACCAGCCCTGGCCCCTGGCCC
CCTGTCCTGGGTATTGTAACAAACCTTGGGACCCCCAGACAGGTCGTGTCAATACAGGCC
TGAGCAGAGCAGGGTAGTGGTGTCTAGCTGTCACCTCCTTCAGTAAACTGTTa
>NODE_1175_length_67_cov_9.716418
GAGTGATGCATCCAGAGAGTGTGGAATAGAAATGGAAGAGTGTGGCTGAGAGTGTGAAAT
AGAGGGCGAGTGATGCATCCAGAGAGTGTGGAATAGAAATGGAAGAGTGTGGCTGAGAGT
GTg
>NODE_1177_length_159_cov_14.094339
CTTCCGTACACCCTCTCCCCTACCGCTTCCTCTTTGCCCATTCAAACATCACTCTCTATT
TCTCCCTCGCCGTCCAGCTCCCTTCCTCCCTCCCTCCCTCCCCCCCATCTTTATTCACTT
CCTCTTTCCTCTAGTGTGTTCTTCTGGGACCACATTGGAAAGAAGTCATCTGACTTTCAT
GTCAGTGTCTATCCTCGTACTCCGGGGCGCCTGGg
>NODE_1178_length_120_cov_6.175000
TCGAACACTCACGAGCATAGTGACCCTTCAACCCACATTTCCTGCAGTAGAACTCTGGAC
ATTCACGCACAATATGCCCTTGCTGTAAGCACAGACGACACACCTTGACCTGTCTGTCAT
GAATCACACGAAAGAATTCAGCCCCATTTTCGGTCTCAAACTTTGTCGAGTATGGc
>NODE_1179_length_189_cov_16.000000
TGCACACCCTGAACCGGGACGCGAGGGGTTAAGAAGCACAAACAATAACATTTCAGTAGC
AGATGTCCTTGAGGCGAAAGGAAGGACGGCCCGGCCGATTGCTAATCTTGTATTCCCAGC
ATGATCCAATCACCAGGCAACAGATATAAATAAAAGGCCAGGAAATGAGGAATTCACATT
CAAGGGTGTCAGTGGCCAAATGAAGATGCATGGTGAAGAAGCTGGGTTTGTGTGCCTGTG
TGTGt
>NODE_1181_length_132_cov_11.250000
GCTGAGAATTTCTCAAATTTACTCCTACTCTCAGACTTAAGTGTAAAAGCAAATTATCAA
ATTTCTTAAGACTAAAAATCACTCTTACTCTCCCAGTTATTTAAGACAGCTCCAGAGGAC
TCTCAAGTGGTTAGGAGTTGCCACTAGAGGCCTTTGACGGCACTGAGTCATGGGTGTGGT
AATGGGGG
>NODE_1191_length_144_cov_7.597222
GCAAAGAACTCGTTCCCGGGCCAGAAAAAAGGTTCGTTTAGTGATCCCCGCTCAGAGCAG
GATTTTTGCCACGAACCTCTACGTCAGGGGCTGGGGGCTGGACTAAGGGGGAATTATTTT
GTCAACAGAACGGGCGCGTTATTCCTACCGTCTCAATATACAAATCTCTACAAATATCGC
CGATAATTAGGAATATATAg
>NODE_1192_length_175_cov_5.634286
GGCGGTTTTTCAAGTCGTTAGTCCTGGTTAGAGTCCGGGCAGGAATTATGACTTATTTTA
TGTCTTTATTTCTATTTGGATTAGTTTTAGGCCTTGTGGCTGTAGCGTCCAACCCAGCTC
CCTACTTTGCGGCGTTAGGGCTAGTGATTGCGGCAGGGGTGGGGTGTGGAGTTTTAGTTG
GCCATGGGGGTGTTTTCTTATCCTTAGTGCTGTTCTTGATTTATTTGGGGg
>NODE_1193_length_183_cov_24.786884
ACGCATAGCACCACACAAAAGTGATTATAATTCTTAACATCTGTGTTTCTTTTTTCTGTT
TCTGTCTTTCTTGACAGGTTCTACTGGGACTTGGTCATGCTTGTCATGATGATGGGCAAC
CTAATCATCATTCCTGTTGGGATAACCTTCTTCTCGGAGCAGACCACAACCACCTGGCTG
ATCTTCAACGTGGCGTCAGACACCATCTTCCTCGTGGACCTGGTCATGAACTTCCGTAc
>NODE_1195_length_152_cov_21.230263
CTGACTCCCGCCTCCTCTCTCACCCACCGAGGCACGCACACACTCCCTGTCTCTGGCGTT
GCACAGAACACTCAGAGACATTCCATTTGCATGCCCACCCCATCAAGCTGGATGCACTCA
GACTCGTAATAAAAGGCATTGACCCCCTTAACCTTTATGAATTACAATTTGTGCCTGCAG
CACGTCCTGTCAGGGCCCTCGGAGATGt
>NODE_1196_length_173_cov_31.352602
TAAGCACTGTGCCATTTCAAAATTATCATTCAGGGAAAGAGGTAGCTTGTAGTGTAAAAT
CAATAGCTACTTAAAATTCATAGCCAGGCAATCCATTTGCCCTTTATGTTGCTAACCTTT
TGCTTAAATATGCACCATATTAAGATTTCATTATATACAATGAATGTCACAATAGTTTGC
CAACTAGTTTTCATGTTTGCATGGGTTAACAGCAAATCATTGTTCTCAt
>NODE_1198_length_57_cov_5.017544
CTCCCGACTCCCGATTCCCGATTCCCGATTCCCGACTCCCGACTCCCGATTCATTTAATT
TCATTTCATTTCATTTCATTTCATTTCATTCCATTCCATTCCATTCCATTCCA
>NODE_1199_length_121_cov_4.330578
CAAGACGGCAACCACGATGACGGCGAAAACCACCCCGACCACCACCACCACCACCCCTCC
CCCAACTCCCATCACCACCACTACTCCTACCACTACCACTCCTGCAACTACCACAACCAC
TACTACAACTACGACTACTACTACTACTATTCCTCCTCCTCCTCCTACTACCCCTGa
>NODE_1202_length_132_cov_9.037879
ACTGTATTAACTTATAAGTTATAAGTAGTTAGAAGTTACTTACTTTAAACTGGGGGTGGG
GGTGGGGGGAGAAGAAAGCTGACGCTCTGCTTAGCTGAGTTCCCCCCAAATTGCTGACAT
AATTACATGAATGTAATTTTTTTATGACTCACAGAAAATCTTGGCATTTTCACTGAAGCA
GATAATTa
>NODE_1205_length_120_cov_5.800000
TATATTTTAATAAACAGTCTTGCACGTGCAGATGCTCGCAGCCCAGTGATTGGCTTTGTC
TGCTGATATTCAGTGTTGCTTGTGTGTCTGTGTCGCTCAGCCTCCCCTCTCCCAAGTGCC
TCTCAATCCTTTTCTCTAACTGGACTACTTGCTGTTGATGTCCAGCACTGCCACTa
>NODE_1208_length_128_cov_8.914062
CGAAAACATTAAGGACGATACAGGACGGTAAAGAGACAGTGGGGATTTAGATCGAATCGA
GTAAAAAGGAGATAAACAAAAACAATGAAATAACAATAAAAGGAAACAAACAAAATCCCC
AATAGGGGGGAAAGCACCACACAGGGACACTCAAAGAACCCCACAGATCCTGGAGTCGCC
CGAc
>NODE_1210_length_186_cov_18.220430
CATTAATTTCTGACAATGTGCATATTTTAATATATATGTATCTATAAGTTTAAAAAGTAA
TTAATGAAATATTACCTGTTTATTTATTTATTGAGATATTTATTCTGATTCGTTATTTAT
TTTTGGAGACAGGTTTTATCTTCCGTGCTGTCTTACTTTGTGCCAATGTGCTGCTTTGAG
GTGTTACATATCGTGGGTTTGTATCATTATTAAACCCTCACTCTATATTTTAAGGAAAAG
TT
>NODE_1219_length_119_cov_4.915967
GCCCTGGGGAGGGCCTGACAGACAGACAGACAGACACGCAGGCAGGCAGGCCACACGGAC
CGCAGCACTAACACAGGATTACTGGCATAGTGACATCGACACAGCCTCCCTAAAAGGATC
ACAGCGGGCGTAATAAACTTTATTAAATAATAAAACTTATTATAACTGTTAACCc
>NODE_1220_length_273_cov_18.857143
GCCGCCCGGCTCTGCAGACCCTCACAGAGGGGATATCCATTGCCTGCGTTTAATCAGAGC
CAGTGGGATAGGATGGGATTCATTGCTCTTTGATGGAGAGCACTGTTATGAAGATGGACA
GTCACTTTGCTCTCTAAGTGAAACCATCGTTTAACCTCAATTCCCAGAGAAAAGGCCCAT
TTGTTATCCACAGGGGAGTGGGGAAGGGTGCTGCTGCGGGTGGGAGCTGCGTGGAGTTTT
TACACAATTCCATCTCTCAGGCATACATTTTTGGTGGGGGAAACTGACTCACCGCAAGCC
GAAGTGTCCAGACAACTTTGACAACTAAg
>NODE_1223_length_217_cov_16.290323
CGCGTCGCCACGGCAGCAGGTGGCCCATAGCCGCCTAATGAACACGCCAATCTGTTCTTT
CCACCGCGCCGCTTTTCAACAGACAATTAGGAGACTAAGCATGTCATTATTCCGGGCCAA
CAAGAGGAGCCTCTCCTCTAATTTCATCTTTTCATTCCTGTTTACTCTGCCTCACTCCCC
GCGCTAATGAGAGACGCGCCAGCCGATGCTAATTGGTTTCAATAACATTCATTCGAGTTG
AAAGGGAACGATTCTGGTAATTGAGGAGCGGAt
>NODE_1225_length_145_cov_7.006896
GACCGCTTTCTGCGTGCCATAATACAGCTGCGCAACACGCCTGACCCTGACTGCAATCTC
TCACCGGCGCAGATTGTCTTCGGTCGCCCCCTTCGAGGTTCCCTCTCCTTCGTCAACAGG
CTTGAGAAGTTCTCGAACCCGCATATCCGACCGCTCTGGCGCCAGGCATGGGCGGCGAAG
GAGGATGCCCTTCGGACCCGg
>NODE_1229_length_142_cov_8.436620
AGCCAATCATACAGCCCCCAGCTGCAGCCTCCCTCCACCTGATCTCCCTGATCACTACCA
CTAATCACCTCCGCTTAGCGCGCAGCAGAACACACCGCATGATTCTCTCCCCCGCACCAC
CTCCCTGACCCCCGCGACCCCGCAGGGCCGACCTCTGACCCCGGGCTACAGGATAAGTGT
CTGCTGCGCGCTAAGCGg
>NODE_1233_length_307_cov_8.690554
CTTTCCTTCTCCACCTCATCTATTCTCTTCTTCACCTCCACTATATCCCTCTCTCTTTCC
ATCACTGTTATCTGGATTCTTTTAATCTCCTCTCTATTTTTTTCGTCCTCCTTGTCTCTC
TCCTTCTGCAACTTTTCGACCAGACTTAATGATGCCTCGCATTCCTCCTTCACCACCTCC
ATCGCTTTCACCATATCCTTTATCCTTCCATCCATCTCTTCTTTCATGGCTCCCTTCTCC
TCCAGCATGGTCTCTCTCTCCTTCTCCACCTCATCTATTCTCTTCTTCACCTCCACTATC
TCCCTCTCTCTTTCCATCGCTGTTATCTGGATTCTTTTAATCTCCTCTCTATTTTTTTCG
TCc
>NODE_1234_length_125_cov_7.400000
TCTATTCCATCACAAAAAATACTTTTATCTACACTTTATTCCCTTACTGCTGCTATAAAA
CGATATACTTCCCTTCTCCTCCATCCTCTCACAAGGCGTACAACACAGGCCTGCTCTCCC
TCAGGCGTTCTGTTACATTGTGTACTTCAAAGTAACGACAAAGTAAACAAAACACTCTGC
g
>NODE_1239_length_115_cov_10.521739
AGGTGAGATAGGCCATGGTGAGAAGTGTGATTATGATAGTAGGCCCCTATGGCCTAGCTG
GGCGGGTCTTATCTAGCACTGCATGACTCCACAGACCACGGTCCTGTGTCATCGCTTCTG
TGAGGCCTAGCGTTCTAAGGTCAGTCTTGACCACTTCGTCCCACGTCTTCc
>NODE_1247_length_193_cov_6.963730
CCCCAGCATGAATCCCTCGCTCTCTCTCTAGCTCTCGCTGTGATCCTGTTCCCTCCCCTC
CGGGACCCGAAGATTAATATTCCTGGGCCCAACAAGATAATTACTGATACTAATTAGACA
TGATTATGTGAATTTGATACACTTATTACTCCCACTAATGAGTAGGTCATATTATCCTAA
CAAGAGCCGGTGCCGCTTAGTTTACTTTACAAAGGCGCAGTATCCAGTGTTATTGTCACC
TCAATCAGg
>NODE_1248_length_171_cov_15.269006
TGAAAACGGGAGATACTAGTTTTGGGACACACGAGGTAGGAGTGCACCGTCTCCTGGAGG
TACTGCAATACCAGGTCGATGCGTGGAGTGGACAGAGCAAGCCCCGATTCCAGCTCCCTG
TTTCAAAAATCAATTTAATATATGGTCCCCGGGTAGGGGACGTATCAGATATTAAACTGA
TAAGAACAGATTTTTTTTTTTTGTTAAATATAAATGTTATTCTTTTc
>NODE_1249_length_83_cov_12.108434
ACCAGTACCACCGCCGACCCACGCCACCAACCCACCCCACGAAACACTCCTCTCCCTGGA
CCGCCCTAGTCCCCACTACCCTCCCATACCACCACCACCTCCAAGCCCTATTCTCCCGAG
TCAACCCATTCACATTCAC
>NODE_1252_length_278_cov_14.906475
GAACATGACACCCCCACAATGAAAGAAAAGGAAACTCAAGCTGACAAACACAGGTTCGTC
TATTTATTGCACTTACCCTCGATTTGCCTTCTCCGTCCATTAAGTGTTCCACGTACGTTA
CCTCACCCACTACAAATCAGATTCCAGACGACACACACCCAAGGGAGAGAAGCCGAGAGA
ACAGTGGGGGTTTAGAGCAGACACACAAGCGGGCGGGCGGGCGAGGACACTGAGCTCTGC
TAGGCCTGCCCGGTCCAGAGCCTCCCCCCAGCACCTCCAGTCTGGTACAGGTCTACAAAA
AGCAAGCTCATAGATCTTAAAAATGACTTCTTAg
>NODE_1253_length_155_cov_13.148387
TTAGAGCACAGCCCTAGGGGCATTATCATCGGAGCCAATCTCCCCGGAGCCGGCATGCCA
CCCGTCACTGAGCAACTGGCACCGAGGACGACCCAACATGGCGGGATCGGAAGGTACCGT
GACCTCGCCGGCTACAGAGATAGCCGGAGCCATGCTTTTTTCACCGCGTATCACGAGCAG
GCCCACGGCTCCTCCGACGCCAGCAGCAGAg
>NODE_1254_length_137_cov_5.437956
CGCTGACCTTGACCACTGGGCCTATACAGTAGTGGCTATGGTGGGAGACAGGGGGAGGAG
AGAGAAGGGGAGAGAGAGGGAGATAGGGATGTGTGAGAGAAGGAGAGAGGGGTAGGAAGG
GGTGGAGAGAAGGGGATTGTAGACGGGGATAGGAGGGTTAGAGAAAGAGAGGGAGGGAGA
GAGAGAGAGAGAg
>NODE_1268_length_114_cov_7.350877
AGCTCCCTTGCCATTTCTTCCATTTGGTCTCTCTTGTCTCTCCTACAGCTCTTTTTGATT
TCTCTGTCCTTCTTGTTGTACTTCTCCATTTCCGACAGTTTCTGGCTTCTTGTTCTGGCT
GCACCGATTTTGTCTTTCATAGATCGTCTTTCTTCCACCAGTCTCCATGt
>NODE_1269_length_141_cov_9.375887
ATGGGGTAAGGAGAAAGGGTAGGGTAGGGGAGGGAAGGAGAGACGGGGGGATGCGAGGAT
GGAGGGACAGGAGGAGAAAAGGATGGAGGGAGGGAGTAGGTGGGATGAAGGGAAGGACAG
GTACAGTAGGACAGAGAGAGAGGGAGAGTATGGGGTAAGGAGAAAGGGTAGGGTAGGGGA
GGGAAGGAGAGACGGGG
>NODE_1274_length_117_cov_22.829060
AGTGCTACTGCACGTATCAACACCAGAGTCTTTAACCTGGGGTTCACACCATTCCAAGTC
CTCTTCCAATGAGTGGCCCCCAAAGCGCACCATTTTCTTTTTCTGCCTCTCAGATAAGGA
GTGTGTCGAGTCGGACAAAAATGCCTGCTCAATAGTTTTTCTTTTTCCCCTTt
>NODE_1276_length_239_cov_8.012552
CCTTTAACGCTAAGAAGTCCCTCTCTGCTGGGCACTGAGAGCTAGCCGCCAGTACATCTC
TCCCCCACGCCTACTGTATTTAGAACTGGAGAGAGGCATTCAAGTGGAAAAGCCCTGTCC
ACATACCTTCAGTGCCATTGGGTGTCATGGAATTGTTATTGATATGGGAGTTGTCGAGGC
TGGGACCATTAGGAGATTCGCTGCTTCCACTTACTCGACTGTGAGGACTGGCAAGATCCT
GCATTTCCATAGACCTGACGAGAGACACACACACACACACACACACACACACACa
>NODE_1277_length_96_cov_10.114583
ACCGCCGACCCACGCCACCAACCTACCCCACCAACCACTCCTCTCCCCGGACCGCCTTAG
CCCCCACTACCCTCCCACACCACCACCACCTCCAAGCCCATTCACATCCATTCAAATTCT
AAGTCCCACTACCAGACATCCAGACCACCGCC
>NODE_1280_length_90_cov_5.144444
ATAAGCCCTGTGGATGTGTTTTTGGGTGAAAATAAACGTACCAAAAAAAAGTCCTAAAAA
GTGTTATGTTTATTTGGGGGCGGGATGGCGCTACCTGCATTCTGCACCTTTTTATAAGCC
CTGTGGATGTGTTTTTGGGTGAAAAT
>NODE_1281_length_190_cov_4.910526
GGTAATCAGCGCGACAAGCGGGTCTCTTGTTACAGAGCACGCGCTGTTACAATACCTCCA
CAACCCGTGTGGAAGTCGAGATAATCAGGGGGGAAGCGCGCTGTACTCGCCCGGTATTCA
GCGCGATGACTGGGTCTCTCGTTACACAGCGCGCGCTGTTAACATACCTCCAACAAGCCC
TGGAAGTCGTTATACACAAGGGAGAAGCCTCCTGTGCATGCCCGACACAACGCACTATAg
gtggac
>NODE_1282_length_115_cov_8.686956
ATATATGCATAGAGGGGTAGAAGGATAGATGGAGAGAAGAATAGATGGCTAGAGGGGTAG
ATGGGGAGAACGATAGGCAGATTGAGGAACAGACGGGTAAAAGGGTAGATGGAGAGATGG
ATAGACAGATTGAGGAACAGGGGGGTAGATGGAGAGAAGGATGGACAGATt
>NODE_1283_length_274_cov_8.441606
AGGAGAGAAAAAAATAATGCAAAAACATTGTCACTTAAAAAGGTGCAGTACAAGAGAGAT
CATGCAAGTGACTTAGATGAAATTAAGTTTAGTTAACAAAGTAAAGGAAAGAAACATAAC
TATTGTATTACCAGTTTGTGCCATAAATTTAGCAGAGTCAGCCATCTCCTGTAGGGCCTT
TGTTTCATGTACTGATCTCGGTCGCTGACTTTTTACAGTATGCTCTCCGATCATTCCATA
TTCTAGGGACAAAATAGAGGTTCGTGAAAGCTATGCTTTGACAGGATCCTCTGAGAGAAA
AAAATGCTTATTACATACTGTTTTTCAAGa
>NODE_1285_length_136_cov_8.735294
GCGTAGGCTGGTCCGAGCAATTTTCCTTGTGCCAATGTCAGGGTTTCCATTGGTTCCTGT
TTACATGATGCCCACAGGAGACACGGTGATTGGTGGCAATTTACACGTGACCAGACAACT
TTGTACATTTGACAGGGAGTAGGAGGGTTTTGTGGAGATCAGAAAAACGACAGCGCGATA
AAAATTAGTATt
>NODE_1293_length_159_cov_14.672956
TTATTCACCGAATCACACCCAAACTAAACCTTATTCTAGGCCAAACAATTGCCACTCAAC
TTGTGGACCAGACATGGCTAGAAAAAGTAGGCCCTAAAGCAGCAACCTCCTCCCACCTCC
CTATAATTACTTCCACAAGTAACGCCCAGCAGGGAATGATCAAAACCTACCTTTCCCTCT
TCTTCCTCACAATAACCCTGGCCCTTCTTCTAACc
>NODE_1294_length_173_cov_12.774567
CCCGGACGCTGCCCGGCGGGTCATGGGAATAACGCCGCCGGATCGCTAGTTGGCATCGTT
TATGGTCGGAACTACGACGGTATCTGATCGTCTTCGAACCTCCGACTTTCGTTCTTGATT
AATGAAAACATTCTTGGCAAATGCTTTCGCTCTCGTCCGTCTTGCGCCGGTCCAAGAATT
TCACCTCTAGCGGCACAATACGAATGCCCCCGGCCGTCCCTCTTAATCa
>NODE_1296_length_128_cov_19.664062
ATCTTCCCCATCTCTGATTTTCTTTTATATTTATGCCGGAATATTTAATTGTAGACAAAA
GGTTACTCTGGCTGCATTCACCGCACACAGGCAGCGTAATCTGCTTTAAAAGGCTTGACA
TTTCAGTCTTTTCAAAAGGGGGCTGAAAAAATTATATCCCTGCTTTTGTTAATCAATGAA
GTAg
>NODE_1297_length_173_cov_4.277457
CCCCCCAATCCTCATCTACCTGTCTTTCCCTAAACATGTCCCTGTAAAACTCAGTGGCCA
CCCTCACCATCTGTGCGGGGTCCCTAACCACTGACCCTCCACGGTCCTTTACCCCGTGGA
AGGTCTGTCGTGCGCGCCTCTCCCTCACAGAGGCGAAGAACGCCGCCGAGCAGGTCTCGT
CCCGCTCGACGAATTCCTGGCGCGCACGTTCTAAATGAGCCCTGGCCCT
>NODE_1305_length_372_cov_27.873655
AACAGATGGATGTGCACCACAGAGAGCATCCATTGTAGCGGGCTAATGCTATCTTTGACT
GCGTTCTCACTTGATGTTACCCGGTTTATCTTTTCCATTGCACTTCCCGGGCGGAGTGGG
AGAAACATTTTCCCTGTGGATTGGAAGGTTTTTCACGAGGCAGGCAGATGGAGAAAATAC
TGTTGACATTAAACTGTTCCTCTTTTAAGGAATTGTTATGACAAGGTGGAGCTCCCATCA
CTCGAAATAGCAGCTGTGTACTGTTTACAAAGAGGCCCAAAGCAATGTTTGTTTCCATCC
AAACAGTGGCAACTTCTCCCCGTCTTTGTAACGAAGTAGCTTCTGGCATTACATGTTTGC
TCTACAGTGCATCTGCTGTCATTAGAACGCAGCTATACGGTTCCACAGCGATTGACACCA
CTGTTGCt
>NODE_1306_length_192_cov_8.130208
ACAGGGGCCTCTATGACATCAAACCCACCAACGAGACTCTCATGGCCAGCTTCCTGGATG
GTCTGGACAGGGTCCCCGAGGGTGGCGAGAGTGAGAACCCAGAGTTGACCATGGAGGAAC
TCACGAGAGCTGTGCACTCCATGAATTCACACAAGGCACCAGGACCCGACGGAATCCCAG
CGGAATTCTACAAGACCTTCTGGGATCTCCTGAAGGAGGACGTGGTGGAGGTCTTCCAAG
CCGTCTAc
>NODE_1308_length_57_cov_1.491228
GAGGTGGTGGTGGTGGTATGGGAGGGTAGTGAGGGCTAGGGCGGCCCGGGGAGAGGGGTG
TTTCGTGGGGTAGGTTGGTGGCGTGGGTCGGcggtggtctggatgtctggtgg
>NODE_1313_length_120_cov_7.241667
CAGCCTTCGGGACAGTTCAAGAAGGCAGCCCCATCTCATACCAGCGCCCAGTACCAGAGA
GTAGGGTTATCATCCACCACCCAGACGCCCCCCCTCCACCACCCCTCCCGTTAAATGTTC
CTTTGTGTGCACTCACCAACAACACCTACATGTAATGTCGCTTAACATCACTTTCg
>NODE_1316_length_114_cov_5.473684
TATAAAATGAATCAATCGATCAAAATACACCACAACACAGAAAGAGGGAGCATGTGTCTT
AGGAGACAGTGCAGAGGTGTGGTGGATGTCTCAGGAGGAAACGTTAAGGTGTAGGGTGAA
GAGATGGAGGTCTTCAGGAGGGACAGTTAAGGTGTAGGTGAAGAGATGGA
>NODE_1320_length_134_cov_5.447761
CATATTTAATCACCCAACGAAATATAATAAGAAATGAGCTGAACACCTTGCTCCGTCAGC
GTGCTGAATTCCTTATTCATCGAACACGTCAAAATCATTATTTCGAAGGTTCACGCCCCA
GCCGCTCACTTGCTATAAGCCTTCGTGCCAGTGAGAACTTTGCAAATATAACATCCATCA
AAACACCACa
>NODE_1321_length_228_cov_11.008772
CTCAATCTACTCTCGGATCATTTCAATGTGCATCCCTGTCTGCCTGCCCAGATCCCCAGC
CCTGTTAAAAGGCAGGCTATTTGTTGTGCTCTGTGGCTAATGCGGCGCAGAGCTTTAAAT
ACCCATATCAAATCTGGGAGGATCAACAGACTCAGTTTGCAAACCTGTATTGAACAGGGG
TTCACTCTGTCAGCTTAGAAGTGTACACTCCTTAAGTTGTGTGATAAGGTAAAACCAATC
ACTGGATTACTGTAGTAGGCTCTCTCTCTCTCTcgctctctcgc
>NODE_1325_length_141_cov_11.503546
ATCCTTCTCCCCCCCTCTTGTGTCTCGCTGCTTCAGGTGAAGTTGTATTTCACGAAAACC
GTGGAGGATTCTTCGATGTCCGAGGCGAGCAACTCGGCGTCGGTCACTCCGGACGTTAGC
GACAATGAGCCGGACCATTACCGGTATTCCGACACCACTGACTCCGACCCGGAAAACGAA
CCTTTTGACGACGAGCa
>NODE_1326_length_115_cov_11.304348
GATGAATTTGGGAATTGAATTGAAATAAAGAATGAAAACAGGTTGGAAGTAGCTTGTGAA
TAGATTGATAGACAAAAAGACAAATCTGAAAAACATTTACAGCAAAAATAGGGAGAATAC
TTAGGGATTGGAACAATGGGGTGGATCTAGTAAGTCTATTGGAAAATGTAa
>NODE_1327_length_162_cov_21.308641
GGTGAGTGGGGTGGGTGGGTGCTGGGGCTCGGCAGTGGTACTGGTGGTCTGGTAGTCTAC
TTCCATTAACTATGGGGGGCTGAGGCTGACGCGCACTGGGCTTTGACCCGTGCACGTCGG
CCTCAGCCCCCCTTTTTTTTGGTCCGCGTCCCTGGTGGTCCAGGGGGGCTCAGTGGAGGT
GCCCTGTGCCCAGTGGGGGTGCACTCAGCTGGGCGTCA
>NODE_1331_length_123_cov_11.894309
GTGTCTGCTGAGTGAGAGATGCGAGGCGGTGATGCGAGCTCCCCACTCTTTCCTTCTTGT
ACAAAATTTCCTCTTCCTTCCCGTTCGTGGTTGTATGTCGGCTCTTTAATAACACAAGTA
ACCACTACATCTTTACACTCAGATAAAACACTAAATGGTGTCCAGGACACAGCGCAAAt
>NODE_1332_length_206_cov_12.456310
GAACATAGGGAACAGGCTCATCCAAGCGTTCAGCCATAGCCCACCGCGCCACGGCAGAGG
TGAAACACACTGACGACCGAGACAAGAGGATATTGGGTTTGATGATTCCTCTATGTGGAT
AATAAAGGTTAATAACAGTCCTTTCCCGTGTCATATTTGACATGATCAGTCATCGCAGTA
ATTACAGTCATTACACTCCAAAGGACGTCTGGTTATCCCTCTTAAACACAGGCCGCACAA
AGAAAATCAATTATTCAATCAg
>NODE_1333_length_57_cov_1.228070
CTAATTACAGTGTTAGGCCATTAAACACAGTGTAAGGCCATTTCCATGCATTTCCCGTGT
AGTTTCAGCAAATTATCATGTTTTGCAAAAAAAAGCTTACAACAcctaaaaag
>NODE_1334_length_207_cov_17.159420
ACACCATTTTTTTTTTCTTAAAAGGGAACAAATAGATTTAAAAAAAACAGCTTTAGAAGT
ACGATTTGGAAACGTTCTCCATAGTCAAAGAATGCACTGCTATATTTAACTAATTGAAGT
GTATAAACATACATGCTGTGTGCTAGATGTTATGCCTTTACTGCCTGTGTTCTGTTTGTC
TTGTTAAATGAAAACCTTTTGATTATTTAATCTAATCACAGTCTTGTTTTTCCAGCCTGA
GAATCCCCCCAGAGAGCCAGGAc
>NODE_1335_length_126_cov_7.404762
GTGTTTGATTACACAGAGAATATCTCAATTAGCATATCTGTCAAGAGCCATCAATTTTGT
TTTCTCCTCTTTTCAGGCAAGGATGGAGGGAGGGAGAGTGGAGGAGTGCAGAGGAGAATA
AAGCCGCCCTAGAAGAGGTGAGACATCAAAGCACTCTTATACAGCAAGGATAGTAAGCTC
Ga
>NODE_1337_length_146_cov_5.102740
GAGGATATTGAAGAAGTAGAAGAGTTCATGTGCCTGGGAGCCACAGTAAGCAAAGAAGGA
GGAGGAATGAAGGACCTGAAGAACAGAATCTCAAAGGCAAGGGGTGCATTTGTCAGGCTG
AAGAAGATCTGGAACTCCAAGAGCATCACAAGAAGAACAAAGCTTAGGCTGTATAAAACA
CTAGTAGTACCAGTGCTGGTAt
>NODE_1340_length_206_cov_18.640778
GCAGAGTGGAGCACAAGACTAACATGTCTTCCCCTCTGCCTCGGCTCGCCTTAGTGCACA
GGGAGGGTTAGGAATGCACTGGCTATAGACTTTTTTTTGTCCAAGCTGTAGGTCCTTTTT
TTAGTGAAGCAAGATTAGTTCATACAAAACTCAACAATACGCCACTGAAAGCCATTGTTG
ATATTCAACATTTTTCACATAGCGGAACAGAATAGACAATACGGCTGCGGGGAAAGTCCG
GGGTGGATTACGGCGCAGCCGt
>NODE_1344_length_151_cov_8.079471
GGGCTTTGTCCTTTCCCCCCCTCCCCTCTCTCGGTGGTATGACGGTGATAGCAGGAGGGG
GGGTACGGAAATTCGGAGACTGCTGAGCCAAAACAGATCACTTCAAAGCGCCTTATTTAA
CGCTTGCTAAATTTTTCATCACAGTCGCTTAATATCCCGGGGAAGGGGAGCTTTTGAAGT
AGCGGGGAGACCAGGATGTTCTCCTAa
>NODE_1347_length_143_cov_33.440559
CACTGGCGCATTGACATGCAACAAAGCTAATGGTGGACCGTACAGGAGGGCCTAATCTCG
ACTAACTGACAAGGTTTAAATTGAGGAGACATCCTCCGCTGATTAGCTCCCACACCCACA
ATTATCCAACTGGGGTGTCAAGCAAGGTTTAACATCTCCACTGATTCTCCCCTCTAGAGA
CATCCGGCCAGGAAATGCa
>NODE_1348_length_118_cov_20.542374
CTCACACACTTCTTTTTCCTTCTGTTTCTCCTTCCTCCTCTCCTCCTGAGCCGGAGCCAG
GGAGATGTGATAACCTGTAATCTACTGCTATAGCAAACACCTTCCTCTTTGATGTCCCCC
CTCCGCTAACATCCCCGCCACAAAGACGACCAATTACAAATGAGCTAATTAACt
>NODE_1350_length_143_cov_8.300699
GGCGGCTGTGTCTCAGGACGTAGAGTGGGGGCGTCTAATGATCCCAAGGTCGGTAGTTCG
ATCCCCAGCTCGGTCCTGTCCACATGTCGAGGTGTCTTTGGGGAAGACACTGAAGACACT
GACAATGAGCAGGCCGGCGCCTTGTATGGGAGCTTGCCTACCACCATTGGTGTGTGAATG
TGTGTGAATCTGATCCATc
>NODE_1352_length_193_cov_12.300518
GAGGGGGGGACAGACAGGAGGTGACAGGCAGAGAGAAAGAGAGCACACTGTAAGTGTCAC
ATGTGGATAGATAGATTGACACTTTTTTGATCCCCTTGGGGAAATTCAATTCAGGAAGGC
TGCCTGCTCACGCTGGCGCCTGACAAAGTTTCACGAAAGAGGGAGAGGGTGCCAGAGGCC
AGGGGCAGAAGATGGTGCGACTGACCTCGTAAAAAGCAGGGTGTGAAAGAAGCAGGGTGT
GATCAGCCc
>NODE_1354_length_120_cov_6.250000
TGTGAAGGTGAAAGAAGAAGAAGAGGAGGAGGAGATAGGAGGAGAATGGGAAGAGAAGGA
AGATGTGATGGTGAAAGAGGAGGAAGCGGAGGAGATAGATGTGAAGGTGAAAGAAGAAGA
AGAAGAAGAGGAGGAGATAGGAGGAGAGTGGGAAGAGAAGGAAGATGTGACGGTGa
>NODE_1355_length_224_cov_21.540178
AAACAATGACGAACAGTGACTTCCTTCTTCTGTGTGCCGTGGAGATGCGGTCTGTTTCGG
AGAGAGAGGTTGTGCTGTTTGCGCTGATATCAATTAAAAGTGGATTAACGGGTACATAAT
GACCTTTAGCAGTAAATTGTGTGTAATGTTGCAAGGCAGGATACAGTATATTCCCCAGAT
GTCACACAAGCCCCTGACGTATGATGGAGCAGATGTCTTAGCGAGTCCAAATGGTCCACA
AAGACACACACATACGCTCACGCACACGCGCACGCACGCt
>NODE_1356_length_123_cov_6.097561
CCTTCACCTTCACAAATGGCACGTAGGCCTCAAACATTTCGACGGTCACCTCCCTATGCA
CGCTCTTGGCCACAACTGTTACCCTGTACTCCTTCAGCGGCATGTGCTGTCCAAACATTT
TCTCAATTTCACACACCTGTTCCATCTTTGCCTCATCAAGGATCGTCACGTCGTATCCT
>NODE_1357_length_120_cov_17.808332
AGTCACCCAGCGGCACCATCCACCCCTCACACAGGCCAGGCAGAACAAAACACCGGCCCA
GAGAAAGGGAGGAAAGCAGGCAGGCAAAGGGCAGGGGGATTGGCACTCAGAAAAGAGTGG
GAGAAAAGGGGAGAGGAGGAGAGGGAAAGAAAAAAATATTCTTTTCAGGTTCAAAg
>NODE_1358_length_140_cov_7.585714
TTACCTCATATATTTAATCAATTCGCTGCTACTCTTCAATCTTTTTCCTGCCACCATTCT
GCTCTGTAACTCACCCTCGTGTTCTTGATACAAACATCACCCTTTCTTCCCTTCTCTCTC
TCTCTCTTACCCACTCCTGTCATGCTAACAACCACTCTTTCTTTTTTTTCCCTACCTCGT
CCACTGCTAAGAAGAt
>NODE_1359_length_114_cov_6.350877
ACGCCGACACCATGACTGCATCAGGAGACATCCTGCCAGGTGATTACAAACACACACACA
CAATAACCCCCCTCCCGCCTTGTCACTGAGTAGTGATTCTGCTTAACAATTACAGTTCTC
GTTTCCCATCCCTGCAGGCGAATGGAAACGAGAACTGTAATTGTTAAGCa
>NODE_1361_length_62_cov_13.548388
TTGGTACACAGGCATAATTGGTACACAGGCATAATTGGTACACAGGCATAATTGGTGCAT
AATTGGTACACAGGCATAATTGGTACACAGGCATAATTGGTACACAGGCATAATTGGt
>NODE_1365_length_147_cov_13.598639
AGAGATGAAGAAACACGGATGCGAGTTCCTAATGAATACCCCATCTTCAAGCCACATGGG
AGGGGTATGGGAGAGACAAATTAGGACGATCCGAAGTGTCCTAACAGCCATACTTGATCA
GTCTGCAAGGAGACTCGACAGTGCCTCACTCAGAACCTTTCTGTATGAAGTGATGGCTAT
CATAAACAGCAGACCCCTAACAa
>NODE_1366_length_149_cov_6.919463
GCCCGATCCCCCCTACACTCTCCCCGGCCCCTCCGACTCATCTTCCCAGGGCCTCCTGCC
TCCTCCTCCTGCTCCTCCTCTACCTGCAGTCCCCAGGACCACCGAATACATGAGGAGGAA
AAGAGCACACGCAGAGTCAGAGGAGCACCCTGGGAAGATGAGACGCAAGCAGACGGAGCA
GTACGCTTGCTCCAAATGTGGACAg
>NODE_1367_length_125_cov_5.176000
CGACGGGGCGGCGGCGGCACCGAAGGCTCGGTCCAGGTCGTAGTCATGGGAACGGGCCTG
GTCGTCGGGGGCGTCGGAGGCAGGGGCGTCCGGGTTCGAGGTGGCGGAGGTGGAGGAGGA
GGTGGTCCGCAGGGAGCCGGCTCGGCTCAGGAGGGGCGGCGGGGGCTGGGCTGTGGGGGG
C
>NODE_1373_length_177_cov_8.864407
ACGAAAAAGTGGGATGGAAACGGTTTTTTCGACACACCACCGCGAAGGGGAGGGGCCTCT
CTCCCTCACCAGCTAATCGGAACCTCCCAGGGAGCTCGATGCACGTCGACCAATAGGAGA
GTGGAGTCCCCACGTGGGGCGCATCCTACCTCCGCGCGCTCGCAGGGGATTACCCTCGCG
AGACGAGGATGCGTGACTTCATGAGAAGCGTAATACGCTTGGATGGAAACGCc
>NODE_1379_length_114_cov_12.447369
GAGGTCCCAACCCTTATAATAATTTGCCATTGATCAGACACCTAATTCAAAGCGATTTAC
AATTACAGAGACATTCCCCCTGGAGTAACTGAGGGCTATGTGCCTTACTCGAGGGCACAC
TAGTGGTTGTGTTCCAGGCTCGATTTGAACTCACAACCTTCTGATCCTCa
>NODE_1380_length_197_cov_8.324873
GAACGAACAAAAGACGTCTTCCTGGTGGCAGCATCCAGTATCGAAAGAGAGATTTAACGA
CAAACTGAAGACTGAACGGAAGTGGGTGCGTGGGAGGAGAGGCGAGGAGGACAGTAGGGA
GAGAAAGAGTAGAATTGAAAAAGGAGAGAAAATAGAAAGATAGAAAGGAAGCGAGGAAAG
TCGACGGTTAAATAGCCGGGTATAGTAAAATCAAATATGAATCAAGTGGGCTATAGCGTT
TGTAAGTATATGt
>NODE_1381_length_57_cov_5.719298
GATAGATAGATAGATAGATAGACAGACAGACAGACAGACAGACAGACAGACAGACATACA
GACAGACAGACAGACAGACAGACAGACAGACAGACAGACAGACAGACAGACAG
>NODE_1382_length_118_cov_18.491526
TCCCCCCCCCCCCCCCGCCAGGACCCCCCGACCCGGGGGATCCCGACAGCTTCTGTTTCT
TCACCCCGCAGCACCCGGCCGCCATCTTGGAACAATCTGCACCGACACACCGCTTCCGAC
CCATCACCGTCACCGCGGGAGGAAGGAAGGGTGGGGGGGGGAGACGCCGAACAg
>NODE_1388_length_158_cov_9.506330
TGAAAGGGACGTTTTTTTTCTTCCCCCTTCCTTCTATACTCTTATTTTACCAAGTTAGGA
GTAGAGAATGCTATAATTTGCAACCCGTTTTTGAAATCCAATTAAAGTCAATGGTAAGGC
GATGGCTTTTGTGGGCTTTGCCTTATGTACGGTATAAGTCTTATTATATCCACCCCTCTT
TTTTGTGTGTGTGTGTGTGTGTGTGTAAGCCGCg
>NODE_1389_length_191_cov_13.036649
GAGATAGAAAGAAAGAGAGAGAGAGAGAGGGGAAGAGAGAGAAAGTCATTACCTCCAGTT
GCTCTATTAATAGGTTGGCCCGTTTGTTCAGCTCATTAATCATAATCATCTTCGCCATTT
TAATCTGGTTCTCCGCCTTCCTCTGGGTGAGCTTCACACCGTGGAGCCTGGGAGAGAGGG
AGGGGAGGAGAGGAGAGGAGAGGAGAGAGGAGGAGAGGGGAGGAGAAGAGAGGAGAGGGG
AGAGGAg
>NODE_1397_length_137_cov_10.029197
CCCATTAAACACATTTCAGAATATTGTCACATCTTCCCCCACATTCAGACAAATAACCAA
TAATTCATTGAATCAATAAAGTAATTCTGAAAACGAATACTTACACCATGTCAGGAGTTT
ATTTGACAGTATTTCAGAATATCTTTCAGTAATATCTTTCTCCTTTTTTTTTTAGCAAAA
TGTAATATATCCg
>NODE_1403_length_233_cov_7.163090
GGACGGACGGACAGTGGCTGGCTGGTCAGTCGGACCCCCCCCTTGCTCCCACCACTACCA
CCACCACCACCAACCTCTACCAGACCAGGGAGCAGAGACCACCCTGGGCTGGTCAGCAAC
CCCGTCTTCCACCTGCCATAAAACTTAAAAGCTACAGTCTTATCCCCCCCCCACCCCCTG
GGCTTTGAAGTGTTCAAAGCATAGCTGGCTGACCTTTGATGCGACTTTGGCCGCAACACA
TGTTCTGCCCTCATGTATAAACGCCAACGGAGGCCTCTCTCGGGCAGAc
>NODE_1404_length_57_cov_1.157895
TGTGTGTGTGTGTGTGTGTGTGTGTGTGTGTGTGTGTGGGTGTGTGTGTGTGTGTGGGTG
TGTGTGTGGGTGTGTGTGTGTGTGTGTGTGTGTGTGTGTGTGTGTgtgtgtgt
>NODE_1406_length_168_cov_12.821428
TCTCTCTCTCTCTCTCTCTCTTTTAACACCTGCTAATTCAAGACAGGAATTCACAATTAC
ACAGTCTCTCATTTACATATGCTAATTAGGAACGTATTAATTATCTTTAAATTGGGTAAT
TAGCCAATCTCAATGAAGGCTTTGTTCTATCCATTAAATGACAGGAAAGGTGTTTGACGT
ACATTAATGTGCCTCTGTCAGGGCTGTGTGTGTGTGTGTGTGTg
>NODE_1407_length_179_cov_7.837989
CGAAGGTGCCTGTATTTATTCATTGTCAGTTAGTGACGATGGTCTCGGTCCCGTGGTTTA
AGAAAATGAAAAGTGGGAGGAGACTGACAAGAAAAGCAGCCTTGACTGCGGTCTTGACGT
GGCTGAGGGCCCAAGTTTGGGGGAGGGTGTTAGGGGAGAGGGTGGTCATCAACGGGTAAA
TTAGTAACGCAAAGATAATAAGTAGGTTGGAGCTTAAAATAAGAGATGTTGAGTg
>NODE_1414_length_121_cov_10.876033
TGTCCCCCCTCCCCGAGTCACCAGTGCAGACGTTCTCACACTTATCTACCTGTGAAATCC
TTCATACCTCTCTCATAACTGGTCAATGACTGTATCAGCAAACTGCATCAGGTGTTTTTT
CTACATGCTTTTTACACAGATTATATGGATTATTGTATTAGTAGATTTTGGTGCATc
>NODE_1420_length_136_cov_15.176471
GAGAGAAAGAGAGAGGGAGAGATACCTGTCATCGCTCCTCCAGAACACAGCCACCAACTC
AGATTAGGTCTTGCTCTGAACGAGGATTTCAAAAGACTCCCCACCCAACGCATCGCACCC
CACCACCACCACCACCCCCTCATTCAACCTTGGGAGAGGGGATGATGGAGAGGTCGATGG
AAGGAAGAAAGa
>NODE_1430_length_146_cov_8.363013
GCCGCGGGGGGGGTCGCGAAAACACTCTTTTCCCCTCCGGTTCGCGGTGAATGTGTTACG
ATAACTATTATTTCCCCCCGTTTTTCGTGATCAAAGTCAATGGTGGATGTCTTCAGCATG
GCACGGTGAACAAAACGAGGGGTCGTTTTTAATTTTTGCCCCCCGGGAAAGGCCACTTTC
AACGCGAAATGGGTCGTTTTCa
>NODE_1431_length_204_cov_5.534314
TCTCTCTCTCTCTCTCTCTCTCTCTCTCTGTCTCTCTCCCACACACACCCCCCCCCGTCC
TGTGGAATACTTCTGCCATCTGTTATAACAAAGGGAGTTCAAACAGATGAAACCTCCTCC
TGCCTCCTCTCCTGCCCAGACTCAACTGAACACTCTCCAAACACTCTCCCTTCTGCCCTC
CTCCCTCCCTCATCCCCTGTTCATCCTGCCCTCCTCCCTCATCCCCTGTTCATCCTGCCC
TCCTCCCTCATCCCCTGTTc
>NODE_1434_length_57_cov_10.368421
CTCACTCACTCACTCACTCACTCACTCACTCACTCACTCACTCACTCACACACACATGTG
TGTGACACACACACACACACACACACACACACACACACACACACACACACACA
>NODE_1436_length_186_cov_15.838710
GAGTATGTTGTGAGCTGGCACTAACAACCCGCTCCGGGGAGGCCGGCTGCCATATTGTAA
TTTGGTTATCAGGCATGAAGGGAAGGAGTCTAAGTGCCACGGAAGTGTGAGGCAGAATAA
ATGCTCCCGTTGTTGCCGCGGGTTACCCGGGGTTGCCGCGGGTGACAGCTTCTTATTTAA
TGTACAACGGCGTCCTGCCATGCCTGTAGCTTTTAGGGTAGGGAGGCGGGAGAGAAGGGG
Ag
>NODE_1437_length_122_cov_12.221312
GTATATTAAGCTCTCCCTGGAGGACAAAAAAGAAAAACTGGAGGAAGCCTCCCAATACCG
AACAATCCAAGGGAGAAAAGCAATCCTGGCCCCTCCACCGGGAATAATGGAGGAGATAGC
CAAGCGTACCATATGGTACCGGTGCGTCTCCGCCAAGAGCCGTCGCCTAGAAATGGCc
>NODE_1438_length_166_cov_26.765060
TATGATATCTCCAGTCAGCGTACGCGGATTCCTTTGTGGTGTGATTTCAGCTGACTGCAG
TTTGACTAACATCTTAACCTACTTAGTGCAATTAGTGCTTCATTAGAGAGGCTAACTAAC
TATTGCTTCTCTCCATAATGATTTGCAAGAGTGTAGACATAAATGTACATAATCAATGGT
TTCCAATTACTCCTCAAGTGCAACCACTATTTCAAATACACt
>NODE_1439_length_114_cov_19.061403
ACCAGCCTACCCCACCAACCACTCCTCTCCCCGGACAGCCCTAGTCACCACTACCCCCCT
ATACAACCACCACCACCTCAAAGCCCTGTTCTTCCAAGTGCACCCATTAACATCCATTCA
AATTCTAAGTCCCACCACCAGACATCCAGACCACCGCCGACCCACGCCAC
>NODE_1442_length_141_cov_9.382978
CTGGGCCGGGGCTTATGGCACCGAGCAGGCCCCTGCCTGGGTCCAGGCTGGGCACGGACT
GGGAGCGGCTACTCAGACTGCCATCGCTGTCAGACTACTCACACCACATGGGAGGGAGAG
AGCAGAGCGGCAGGCGATATGAGAAGATACCAGCACAGGGTAATACACACCACCCAGCTG
AGAAGTCTATGCTGAAc
>NODE_1447_length_143_cov_22.048950
TACCCCAGTGAAGAGCACCGTCGGCGGGGCGCAGGTGACTGGGCGCAGCCTAAACACACT
GGAGCTCCATGACATGCTATATTTTCCTACATTTCATCCCACACACTATCCCAATGAATT
AGACCATTTCCACACAGGCGGGTGGAGGCTCATTTTCACTGGGTTTCGACCTGTGCACAC
TACCTGTGGTGCTCAGAGa
>NODE_1448_length_184_cov_8.157609
ACTTCCAAGGTCAGGCAGGACAAACAATGCCACTGATGTCTGCCTCGGTTGCCGCGCGCT
ACCGGGGCGACCGGCAGCCTCCGGTTGCCTAGGCAACGGACCGACCATTAATTTTCAATT
AAAACAGACAAAGAGATGACAGCCTGGGGTCCGCGGAAGATGTCAAGAAGCGGTATTAAT
ACACGACAAGTGAGCATAATTGTGTGTCCATTTTTTCCCTCCACTCTCCATCTATGCTAt
>NODE_1450_length_72_cov_9.291667
TCTGCTAATACATCACTGCTACTACATCACTATTACTCTGCTAATACATCACTGCTGCTA
CATCACTATTACTCTGCTAATACATCACTGCTACTACATCACTATTACTCTGCTAATACA
TCACTGCt
>NODE_1451_length_120_cov_9.241667
GAGTCTAGAATAAAAGATGCGGAACCCCCTGTGTCACGCAGTATCTTTACAGGCACTTTC
TGAGAGCTACCAACCAATGAGACAAAACCTTCTGAAAGAAACTGACTGTAATCAGGAGGA
ACCAGATCAGCCCGGACCAAGTCAGAGCACTGTGAGGCACTGGGAAGTTCAAAGCc
>NODE_1452_length_289_cov_25.404844
CCCTCCCCACTCTCTCGGCCACCAACTCGTTCTTCTCTTCCTCTTTTCTCATTCATTTAT
TCCACTGTGTGTGGAAATAGGCCGGGCAACAATTAATTTCATAGTGAATTCAGGCAGGAT
CTATTACCCCTCTCTGCCTCTATTGCTCTAATGGAAATCTATTTCACTTCTCTTTTGTGT
CCAATATAATTTAATGCCCATTTTATTAATGGCCTGAAATAATTACGGAAGCCTTTTGTG
ATTCTTGAGTATGTTTCATTTAATTGTGTAATAAATGTCTAATCAGGGCTCCCATCTGAA
GCCATTATGGCATTAAAATTAACAATTACGCCACAAATGTCTTGg
>NODE_1458_length_125_cov_9.200000
CACACACACACACACACACACACACACAAAAAGGATGCTGACGTTGCTGGTTGGCTCTTA
AGCCATGTTCAAGGGCCCATCTGGACCTCATTGCATGGGATCAATTACAGGACACAACAC
AGACTAAACTAATGATCTATGAGAGTGAGAGGGAGAGAGAGGGAGAGAGGGAGAAAGAGG
g
>NODE_1462_length_124_cov_13.354838
CCTCCTCCTCCTCCTACCTCATTCCCTCGTTCCCTCTCTCATCAGCGCCTCCGTGGCCCC
GCCGCTGACACCTGACCCCCCGGGGTTCCCCGGGTCAACAGCGGGCCTAATGACGGAGTA
AAGTGACGGGACACATTCATAGGAAGAGAGAGAGAAGAGAGAAAAAAGAGAGAGAGAGAg
>NODE_1464_length_135_cov_10.651852
AGCGTTAAGGTCATTAATGACCTTCTCCTTCAGCTCCAACCTTTCATACTCGTTTTCCAC
CCTCTTTCTCTCCTTCTCCAGCTTCTGCTTCTCTCCCTCGATGTGCTCCTTCTCCTTCTT
CTGAAGGCCCTGACCTTCCTCCAGCTCTCTCAGTTTCCTCCCCACCACCTTCAACAGCAG
GTCAGCCCGGg
>NODE_1465_length_57_cov_2.035088
TGAGTGAGTGAGTGAGTGAGTGAGTGAGTGAGTGAGTGAGTGAGTGAGTGAGTGAGCGAG
TGAGTGAGTGAGTGAGTGAGTGAGTGAGTGAGTGAGTGAGTGAGTgagtgagt
>NODE_1468_length_133_cov_12.661654
TATATATCTTTATTTTTTCCCTCCCCTCTCTCATCATCCCCCTCTCTTCTCTTTCAGTCA
GCCCCGGCAAACAATCCCCTTGTTAGCAAACTGTTAAGACAGCCGCTCGGTACACAAATT
GCGCTCGACCAAGCGAATTTGTTTTGCAAGGGTGACCTGTTTAATCATCTCATTCTCTTT
GGTGGACAt
>NODE_1469_length_142_cov_11.788733
CTATCTATCTATCTACCTATCTATCTATCTATCTACCTATCTATCTATCCCTCAAACCCC
CAAGCTAACGCATACCACCAGCAGAAAAGCTACAGACATTTCTTTATTTATTATTTAACC
TTTATTTAGCCAGGGAAGTCCTTTAAGGACAAGTCTCTTTTTCGAAGGAGCCCTGGCCAA
GAAAGCCGCAATAAAAGt
>NODE_1470_length_165_cov_11.878788
TGGACCTGCCTGGCTCGTTCCGCACTCGAAGCCACAGTTACCTGCGTGCAATTCAGGCTG
GGTATTCCCAAGACGATGACTGCTTGCCTTCAATGACATCCTCCACTGTCACTTCAACTC
TCAGATCCACAACAGGTAACAGTATGCCTCAAAAAATCCCCCCCCAGAAACGAGAGAAGG
CTTAGAATACATACCCTCATACATTCTATACATGCGTACAt
>NODE_1473_length_118_cov_7.186440
GGGCCACTCAATAATCAAACATTTGCTTCGTGCAACAGTGTGCGTGGGTGCATGCATGCC
CATGTGTGTAATGCGTATCGTTGTGGGTGGGCGGGTGGATGAGAACAGAACAGTGCTTCA
GGGTAGAGATGATACACTAACCAAACACTTTATTAGGAACACCTGTACACCTTc
>NODE_1475_length_216_cov_6.143518
CATTTCGTCTTAGAAATGGGTAATGGCAATAGGTTTGTCTTCGTGGTCCGTCTTCGTCAT
GGTCCCTCTCCCGCGAGGGAAGCAGAAGATTCTAGAAAAAGCCGAGGCGATGCGCTTCCG
GAGGCTTCTCTTGGGCTTCTTCCCCTTGGTGATGTTGGCTGAGTCAGCAGCCACTGTGTC
TGTCAAGAGATTACACACAACAGGATAGGTACGTCATACCTTCTCCATCTCATAATGATA
GCAATGTGTGTAATATGGAGAAAGGAAAGGGa
>NODE_1478_length_120_cov_19.100000
CAAGGGGAATTAGCAGGGAGCACTGGACTAGAGCTTTAACCCTACCCCTCTCCTTTGAAA
AGGCACAGTCACTCCGACTCCCGCGGCTCGGCCACAATCAAACAGAGGGAGGGAGGGAGG
GAGGGGGAGAAGGGGAGAACACAGCACCCCTGAATGACACAAGCGCTGGATTGTGg
>NODE_1480_length_159_cov_8.955975
AACATGACAAACACAGAAATATTGATTACAGGTGAGTCTGAACGGAAATATATTGATTAC
AGGTGAGTCTGAACAGAAATAAGAAAATATACCAGAAATATAATTAACAAGACAGCCCAT
AAAACTGTTTCTACTCAAAACAAAAAATAGTTTAAAGTAAGGACAACCCACTATAAACCT
ACGGGTTACACCCTCCCCCCTCTTAAACGTGAATg
>NODE_1481_length_207_cov_5.536232
TCACAGCCCAGGTGCCATGTCTGAACCCAGGTCCACACACAAGGAGGAGGAAGGAGAAGA
TAAGAAAGATGTTATGGTGAAAGAAGAGGAAGCAGAAATAGATGTGAAAGAAGAGCAGGA
TGAGGAACGAGGAGAAGAAAAGAAAGATGTGATGATAAAAGAAGAAGAAATAGATGTGAT
GTTGAAAGAAGAGGAAGTGGTGGAGGAAGATGTGGTGATGGAAGAAGAAGAGGATGATGA
AGATGGTGAGGATGATGATGGTg
>NODE_1482_length_128_cov_10.984375
CAAGAGAGGGCCATAAAGTTGATGTTTGTGGCAGTGTATGATTTGAAGGAGAGGAATGCT
GCGGAGGTCATAACTAAATATAAGGTGAGGCTGAGGAGAGTTAGGGAGGGGGCGAATTGA
AGCACCAGAACTATTCAGCCGAGGTGGGCGATAGAGGAGTAAGCCAGGATTTTCCGTAGC
AGGg
>NODE_1483_length_114_cov_4.254386
TTTGAACCATTCATCCCTTCATCCCTCTCTCCCTCCTTCTCTTCCTCTTACCTTCCATCT
ACTCTCCACCCTCGCTTCCTCTATTATCCAACTCTCTCCCTCCCTCCCTCTCTCCCTCCC
TCTCTTTCTACTCTCCCACTGCCTCCCTCctccatctactctcccccctc
>NODE_1486_length_155_cov_2.580645
GAAAAGAGAGGGAGGGAGAGAGGGAGAGAGACTGATAGATGGACTCCAAACAAAATAGAA
AAGAAAGGGGGTCAGAGAGAGAGATAGGGAGGGAGAGAGAGCGGGGCGAGTTAATCAGAG
GGAGGAAGGAAGGAAGGGGGAGAGCGAGAGAGAGATGGAGTAAAGAGAAAAAGAGTGATA
AAGAGAGAGGGGGAGATTTTGGGAGAGAGAg
>NODE_1487_length_164_cov_13.371951
TGGGCGACGGAGGAGAAGGCTGTGGAGATGTCGGAGGTGTAGTGCATGGCTAGGAAGAGG
CCGGTGAGGATCTGTGCAATTAAGCATATCACTAAGAGTGAGCCAAAGTTTCATCAGGCA
GAGATATTGGAAGGAGCAGGGAGATCAATGAGGCTGTGGTTGACGATTGATAGGAGGGGG
TGAGCTTTTCGGAGGCGGGCCATAAGAGGTTCTTGTAGTT
>NODE_1493_length_164_cov_24.676828
AAAAAAACAATTGTAAAAAAAAGTTTAACTAAAAACTAAATTGTAAACACAAAGTCAAGG
CTTACCCAAGTCTGGCTTTAGCTCAGTAGGCAAGCTTAATTTCCGTGACATCTTTGCTGG
AAAAAAGAGAACAGCCCTCTTTACAAACACACATCTACGCTACTACAAGATGCCGTGCAA
AGCTAGCATTGGCTACAGTTGTGCTCTGAAAATACAGTAc
>NODE_1497_length_118_cov_6.822034
GTCAAAAGGTTGGTGGAGACAAATATCTCAGCACCCTGCCCATCCACACTGATTGGATTG
CTGCATATGTCACATATAATGAAAAGCTGAAGAAATGCCAAAGAGAGAGAAAGGCTGTAC
CAGTCCGCATGTGTGGTAGAGGTCCTGTAACGATCCAAAAGAATGAGGTgtgtg
>NODE_1499_length_216_cov_14.546296
CACACACACACACACACACACACACACACACACACACCTTCCCCTCAACCCCCCTGCGCC
CCCCACCCCCCACCCCCAGACACGGGGGGCATCAGGGGAGTCTTTTATTAGATATGATGG
CACATTTCACAGCTCCGTGACTTAGAGAAACCCAATCCTGTGATTATTCAGGGCTTTGAC
GTTATCTTAAGTTCCTTGTCAGAATTAATTTAGTGTGGGTGGGCCGTGGCGGAGGGGAGG
GGAGGGGTACGGGAGGGGCGGGGGGGGGGGGG
>NODE_1500_length_143_cov_11.398602
GTTTGAGGCGTATGTACCCTTTGGAAGGGTAAAGGAGTTTCTGAATGTATATTGTGATGT
GAAGCAGGGACCCGATCTGATTTGCAACGAGCTGGGTTTCTATACCGGGAGGCAGAAGTG
GAGGGTGGCGCTGAGTAAGGGTGGGAGCGGACAGGATGGGTTTGCGCACATACCAGCGAC
TTTTAAGATTGACGGGGTg
>NODE_1502_length_134_cov_6.000000
AAACCCTCTCTCCCCTTCTCTCCCTCTATCCCCCTCTATCTCCCTCTCTCTACCCCTTTC
CCCCTTTCTCGTCCTCTCTCTCTCCCTCTCCCTCTCTATCCCTCTCTCCCCCTCTCCCGG
TAACCGACCCACACTAGACAGATATGCAGACCCGGTTACGGTAATTCAACGTTATAGCAG
CTCTTGGAGa
>NODE_1508_length_225_cov_15.080000
AGCTCCTCGATCACCTGCTCGAACGTGTCTGTGAGCGAGGGCAGACCCCCCCCGCCGCGC
TGCCCCTGCTGGCCCGGCCCGGAGCCCCCTCCGCTCTGCGGAGTCCCGTGGCCCCTCCCC
CCGGGCGTCGCCGCGGCAACCAAGTAGCCTTCGGTCCGTTGGCCCCTCATGCCCGGAGCG
TCTCTCATGGGTGCAGCTCTCATGCAACTGAAGTATGAAATAACCATAGTAAGGAACAGG
ATGGTCATCACTCTTCTAACCTGGTGGAACTGGGGGGAGAg
>NODE_1514_length_142_cov_6.380282
TAAAGCACCCTGACGAAGCTGTGTTTACAAATATGCAGCCAGAGAAAACAGGCCAAGCGG
CTCTGAGCAGGAATAGAATACAAATTGCTTTTTTATCTCTCGGGGTGCGGGGAGGCGCGG
GGAGAGGAGGAGGAGAGAGGGAGGAGGAGGAGGAGAGAGGGAGGAGGAGGAGAGAGGGAG
GAGGAGAGAGAGAGAGAg
>NODE_1516_length_207_cov_15.033816
AAGTCAATCTTTGTTCTAAGTAGACACGAAGGAATTAAAGTCCTTTAGTTGTATATACAT
TATGTATATATTTATACATTTAGATATTTTTTACTTTGCAGTAAAATTAGCTCCACGAAA
TATGACAATATGCCATACTTAATGAAGTAAGTCACAGACTTATTTTAGAACGGAGGAACA
CTTCCATCTGAAAGACAAAGAAGAGGGAAAAAGAGAGAAAGAAAGAGACGTTAGAACTGT
ATGTTCAGGATCAATACGATTAa
>NODE_1517_length_147_cov_6.435374
TGGGAGGGGAACAGGTCCTGCAGGATGGCTGCGAACGCCGGGTTCTGGAGAAGGGACAGG
AGGCTGGGGTCCGGCGCCTGCCCCGCGGCCTTCTGGTCCAGGGCTGGAGGAGAGGCGAAG
GTGACGGAGGCGTTCTGACAGAGGATGTTGTTCTGCAGGGACAGCGCCGGGCAGTGGGCG
CCCTGGGGCATCACCGCAGGGTg
>NODE_1529_length_185_cov_8.416216
TGTTGACAGTGTAGCTCCAGAGAATTGTGATCTGGATTGTGCACTATACTGTATGTGCTA
TAAATAAATGCGTATTTTGTTATCAAAAGAACTTTCTTGTTTTTTTAGAAGAACTAAGCA
CAAAATAAGCACAAAATAAGAGCGTCGGTGTCACTGTTCACCTTGAAAAGGTCACTGTTC
ACAAAAAGGCTGTTTTCTCCGGATTTTAGTAAAAATCTTCCATTTTGGTTGAAACCCACC
t
>NODE_1530_length_129_cov_10.527132
AGCCTTTCTCCACAATTAGGAAGATATAATCCACTGGTATTGAGGAGAGGAAGTCGACCA
CAAACCAGCTCTTCAGGTAGTTCATCTTGATGACCTTGGGGTCCAGGATGATCTCGGAGC
TCTCCTCGTTGACAATACCCGTCCGGAAGTTCATGACCAGGTCCACGAGGAAGATGGTGT
CTGAc
>NODE_1544_length_210_cov_22.790476
CTGGTGCCCCGGTGACTCGGTCAGCCACTCTCCCAAGGCCTACTCCTTGATTAAATGCAT
AATCCACTACTCCCCATCCCCAATGATTTAGTGTGCCTTTAAATCAGCTTGCGCACACAT
AAAAACCTCAAATAAAAATCACCAAGAAAAACCATTGCACTCTAACTGTTCTATTAAAGT
GATACCCGGCCCTGCCTTTCTTCTCGGCAATACCGTTTATTCCACATGAATGCatatctt
caattttttttttcataggtatgcgt
>NODE_1548_length_169_cov_20.781065
AAGCAAAACTTGTTTCAAAACTGGGCTTTGCACATTGAACGTACCCCGTTTCCTAAGTAG
GATATGGAAGAAATCTTACCATCATACAAACCCATTATACCAACCATACACTGAGCTGTG
GTAGTAGGGTGTAGATGTATCATAACGATCATCTGCCAGCCAGCTCTGGGCAATAGCCTT
CACAGATAGGCGGCTGCAGTGCAATGAGAACAACACACAGTTAAt
>NODE_1550_length_153_cov_5.490196
CCCCGCGCCCCTCCGCCGCCCCAGCAGCACTGCACCAACGCGCCCATCGACCGCGGAGCC
ACGGCCGACGGCATGAGGCTTGATCCGGTGCATTTCTCCATGCTGGTCATCGGGGTCTCC
TTCGCCTGTTACGCCCCGAGTCTCAATTCCCTCCAGGACCAGGCGTACAGATCGGCCGTG
GTGATCGAGGGCGAGGTGCGCTCGTCGCc
>NODE_1553_length_139_cov_9.446043
GACAGGAGCAGGAACAGGCCTGGAGGACAGAGCCAGGAGGAGTCTGGCATGGTAGTGTGT
TAATGTGTGTATGAGGAAGAGAAGAGTGTAGAAAGAGGGAGGGAGAAGTGGAGGTGGTGC
ATTCTACTGATCATCATCAGGAAACGGAGTAGAGAGAAAGAGGAAGAGTATATTTATACT
ATTGAATTAAATGAg
>NODE_1556_length_147_cov_4.224490
TATAGTTGTTATAGTTAGTTACAGTTAATTATAGTTAATTAATAGTTGTTATGGCTAATT
AGTGACTAATTAGTGGGCAGTAAGTGGGTAATAGCGGATATTTTTATTTGTGTCTGCATG
TCTTTGTTATTTTATATTTGAGGGGGCATACGGCATGCGGGGTGGGATAGTGCAGTATGT
TATTTAATACTTCATATTAGATg
>NODE_1558_length_114_cov_6.280702
AGAGACAGGGAAGAGAGACAAGAAGGAGAGGAGAAAGCTGTACACGTAGAAGACAGAGTA
GTGGACAAAGAAAGGGACAGAGGAATGAAGAGAATGAGAGAATGATCACATAAGAACATA
GCTGGAGATAGAGACAGCAGAGAGGAGATGGGGGGGAGACGGTACCTTGt
>NODE_1566_length_57_cov_19.385965
AAATGAAATGAAATGAAATGAAATGAAATGAAATGAAATGAAATGAAATGAAAACGAGAG
GTGAAAACGGGAGATACTAGTTTTGGGACACACGAGGTAGGAGTGCACCGTCt
>NODE_1567_length_120_cov_2.866667
GACAAGGACAGGCAGAAAAGGGGAGATGATAAAAGGGTAAGTGAAGAGAGAGAGACAGGA
AGACAGGACAGAAAACAGACTGTGACTAACAGAGAAAGGGAGAGGAAGAGAGAGCGAGAG
GCGGAGATAAGGATGGGCAGAGCGAGAGAGAGAGAGAGAGAGAGAGAGAGAGAgag
>NODE_1570_length_220_cov_10.200000
TTCAAATGGCTTTTGGTTTGAAAAAGGCACACTCCCATTGTACACTTTCAATAAGGTTAA
GCAGATAGGAATGGAATTCATAGTATCATGACTGAGGTTATCTTTCACAAACATTTCCCT
GCTATGACATGTTATTGTGATGTCTCTTGGTACACATTGTCACCACCTAGTGATATCCAC
AGTTACTGCTACCCCAAAGAGTAGCACTTACTTAATTGATAAAACATGAATGCCACTATT
TGAGGTAGCTGCAATGTGGGGCTATAACTGCCACTg
>NODE_1572_length_183_cov_7.502732
GTGTGTGTGTGTGTGTGTGTGTGTGTCTCTCTCTCTCTCTTTCTCCTGCTCCTCTGTGTC
CTTCACAACCTTTTATTATTTATAACTCTCGCTCTTTGAGCAATGACCAGTACTAATGCA
TAACCTTCTGTCCTTCTGGCTGATTCGCTCCCTTTGAAACCAAAGATTGAGGGAAGAGAA
GGGAGAAGGGTGAGTGTGCCTGTGTGTGTGTGTGTGTGTGTGTGTGTGTGTGTGTGTGt
>NODE_1574_length_150_cov_8.120000
GCCTCTGAGGCCGTCTAGACTCTGAGCCAGCTAGTCAGGGAGCAGGGGAGAAAATCCTAT
CAGCCACTGGAGTGAAAGTTAACTAAGGTAACCTGCTGTGAACCTGATGAAGATGTCAAC
CCAGCATATGGCAGAAGAAGTCCATTGTCGGAACGAACAGGGCGCCTTTTTTCCCACTGA
AGGAGGAGGGTAAAGGAGGGTACGAg
>NODE_1575_length_81_cov_15.172839
GGAGGCTCATTTTCACTGGGTTTCGACCTGTGCACACTACCTGTGGTGCTCAGAGAGCCA
GGCCAGTGTGCACACGGTGTGTACCCCAGTGAAGAGCACCGTCGGCGGGGCGCAGGTGAC
TGGGCGCAGCCTAAACA
>NODE_1576_length_58_cov_1.827586
TTCATTTCATTTCATTTCATTCCCGATTCCCGATTCCCGATTCCCGACTCCCGACTTTCG
ACTCCCGACTCCCGACTCCCGACTCCCGACTCCCGACTCCCGattcccgattcc
>NODE_1581_length_148_cov_18.290541
AGTGCAGCCCAACTGCGGTCGTCCATGGTAGACCCGGCCATCAACTTATTTTTCCTTAAA
ATGAAGGGTGAACTGGAACAGACTAAAGACAAACTGGAGCAGGCCCAAAATGAACTGAGT
GCCTGGAAATTTACACCAGATAGGTAAAGACAATCAAAATAACTCCCCCCAAAAAGTCAA
GACTTCCTCACACCCCCCACCCCc
>NODE_1582_length_57_cov_1.245614
CCTCGTCAGTGAAAAATGCAGTCCCAGTTGCACAAGCACCATGCCAGCACAGAATGTCAG
AGGGTACTGTACACCGAATCACTGTGTagtagagacagagagagagaaggagg
>NODE_1591_length_121_cov_12.512397
CATCGGGTCCCGGAGATTTGCCACTGTTCATTAACTGAATAGCATTTTTGATTTCAGAAA
GCCTCGGAGGGGCATCCAATGTCTGTTGGTCATTCGTTGAAATCTTGGGTGTTTCTAATT
GATCAAGAAATTGTACCGAACCGGCTTCCTCATTAGAGGACTCAGACGTATAAAGAc
>NODE_1592_length_144_cov_7.472222
CCCAGGCGGTCTCCCATCCAAGTACTAACCCGGCCCGACCCTGCTTAGCTTCCGAGATCG
GACGAGATCGGGCGTGTTCAGAGTGGTATGGCCGTAAACAATTTCCTCCGTGCCACGTGG
TCTAGATGAACTTCATGCCACTCACAATGGAAGCAGAAGCAGAAGAGGTAGCAGCAGAAG
GAGAAGAAGAAGAGCAAGAG
>NODE_1593_length_74_cov_13.418919
CCTGTTCCTTACATGTACAGAGATTAAACATGATACTAATCTGAATGTTACCGTCCTGCC
CCCTCCATTTAGGTCCTGTTCCTTACATGTACAGAGATTAAACATGATACTAATCTGAAT
GTTACCGTCC
>NODE_1595_length_145_cov_6.427586
AACGACAGGGCAGTTTTACAGTGCACCGGGCTGAATGTTAAACTTATATTTAATGTATGA
CATTTCACACAAATCATCCGGCCACAGACATGACCCAGGGGTGCGCTGCCAGATTGCTTT
TTCAGTGCCTCAGCAACTGTGGAATTATTCGTCCCTCCCGGAGAAAAAAGAAAGCCCTTT
GAGTTTGGCAGGGTGGGGTGg
>NODE_1596_length_157_cov_6.668790
TATTTCTTTCTCCTTGTGTGTGCGCAGCTTTTGTGAAACGCTGGGGTTGTTGGTGTGGCC
GAATTTTCCCTGGATTTGATTGGTAAATTCAGAAGACTGAAGCCCAGGCTCACAGTCTAC
CTTTCACGGAGGCCCAGCCGTGAGAGGACTGAGGAAGGCACCTGGCGAATCATGACcacc
gacaaagacaagccggacaaggagaaggacagg
>NODE_1600_length_88_cov_5.613636
TCGGGAATCGGGAATGAAATGAAATGAAATGAAATGAAATGAAATGAAATAAATCGGGAG
TCGGGAGTCGGGAGTCGGGAGTCGGGAATCGGGAATGGAATGGAATGGAATGGAATGGAA
TGGAATGGAATGGAATGGAATGGA
>NODE_1604_length_120_cov_9.875000
AGGAAGGAGGAGAAGAGAAGAAAGATGTGATGGTGAAAGAAGAAGAAGAAGAAATACATG
TGATGGTGAAACAAGAGGAAGTGGTGGAGGAAGATGTGGTGATGGAAGGAGAAGAGGATG
ATGAAGATGCTGAGGAACGTGAAGATGGTGAGGATGATGGAGTTGGTGAGGATGAg
>NODE_1607_length_164_cov_8.225610
CACACACACACACCTCCTTCTTCCTCTGCCTGCTCCTACATCAACTACACCAACAGTCTC
CAGGCTACTTAGCCTCTGTCAGGATCCAGCATCTCCCCCAAAACTGGCCCCTGGCACCCT
GGAGGTAGAGTAGGGCAACGTCTCCCAGAAACCCCTCACCTCAATAATTTCCTCATCCAT
CTTCTGACGCGTCGAAACAGTCGTGGCTCAGGCAGGACAg
>NODE_1608_length_160_cov_5.618750
CCTCTGCCCCCCCTTCCCACGCCCCAGCGCGCTGTGGGAGAGACTGGCACTATAAAGTAT
ATCCTCCTCTACTCTCGGAGATACGAACGAAGCCCAAGAACAGACAGACAGGGAGAGAGA
GAGAGTGAGAGAGAGGGGGATGAAGATGGCGGACGCCAAGCAGAAGCGGAATGAGCAGCT
GAAGCGGTGGCTGGGCTCCGAGACGGACCTGGAGCc
>NODE_1611_length_119_cov_3.378151
CAGGGAATAGGATGTGAAAGAGATTGATAGATAAAACGGGGGGTGGAACCAAAAACAGAG
ACGGAGAGAAAGGAGATAGGGAGAACAAGGGGCAAGAGAAAGAGATTGGCAAATGGAGAG
AAAAGAGTGAAATTGAGAGAGAGAGAGAGAGAGAGAGAGAGAGAGAGAGAGAGAg
>NODE_1612_length_127_cov_6.708662
TTCACAAGTCCCCTTTTTCCTCCTCCATTGCAACCTTCCCCGCGGAGGGAGCCCATGCTT
TCTCCGGGGATTGTCCTGTTTCGGGCTGTTGTTGCCGTTGGCAGGGTGACAGTATTCGAG
TGTGCAAACTTGTGCCATTGTCCGGGGGCCAGAAGGAGCCATGGAGACTCACTAATATGA
CAc
>NODE_1613_length_139_cov_6.381295
TCTTGTTTTTTACAACTTCGCTACTTAGATAAGAAGTGATGCATCGAGCGCTGGTTAGCA
TCTTCCTGGCCACGTCTCAAAGGTCGTGTTTTTTCTTTTCTTTTCATTTCTCCTCTCTCA
TAAACACTTCATTGTATGATTATCTCTCTATCTTCCTCCTCCTCCTCCTGTCCTCTTCAC
GCTCTCTGGAGTGGc
>NODE_1620_length_60_cov_6.466667
GTCTAACCCCTGTCCTCCCCAGGTAGTGGTAGTGTCTAACCCCTGTCCTCCCCAGGTAGT
GTCTAACCCCTGTCCTCCCCAGGTAGTGGTAGTGTCTAACCCCTGTCCTCCCCAGG
>NODE_1625_length_224_cov_18.598215
ATGATAATGAAGAAGAACATGATCAGTACATATTGTGGAAAATCTTTAGATTCACTCTGG
GTGGATTTTGTACTGTATTTATTACTAATGATGATGCAACATGTTGCAAAGCTTAACCCA
AACTGTTCTGTCTCCTTTTTTATTTATTGTCTTGTATATGATCTTTTTGTATGTGTTTTT
TCAAATAAACTGCCTAAAATGCTGAGAATGTAATCTGCTTGTGTTAATGTCCAAGCACGC
ACACTGTTTTAATGGTTGAATCATTTATTTATTGAATTTa
>NODE_1626_length_195_cov_10.071795
ATTCCGCCGTTTTTTGGCATGCTACTCCTCTGCGAGCTTTTGCCCTAGAAACGCCATTCG
AACTTTAAAATGTTCACGGTCTTAAGCTCTTTATCGGATGTATTCAGAATCTTGATAAAT
TTTATAGTTTTTTATTTATTTAAGTTTTAGTTTTAGTTTTTTGAACTTCTATTGACAGCC
ATTCAAAAGCTAGAGTGTAACTGCCACTCAGTTTCTGAGAATGTACACATTTGTAAACTG
CTGTCCTGCCc
>NODE_1627_length_145_cov_7.882759
CAGGAGGCTGTTGCACGCACTTGCGGTTTGAAACTGAAATCCTTCTCACGCAGCGTTCTA
TTCATACCCACCGATGACGATGCACTGAGAATGAGCCTTCCCGTGAGATACCTGCAGAGC
AAAATGCCAGACTCGGAGGATGTTTGGGCATCAGGGTTACCAGAGAAATACAAGGCCAGG
CCAGAAACACCTGAATTTTGg
>NODE_1633_length_114_cov_5.982456
CAGACAGCTGATGGCTTTCTTTTTGTCTTTCTACCCCCTTGTGTTTTTGTTTTCACTTTC
TGAAGGGCCCTGTCTATGCATTCATCTTCATATCCTCTTTGTTTAAAACGTGACTTCATT
ACCTCAACTTGGTTGTCAAATCGTTCTTTTGTGTCACAGATTCTTTGCAa
>NODE_1635_length_189_cov_9.343915
CGAGGTAATAAGGTATAAAATACAGCCATTCTTCAAATCGCTAACTCTTTTATAACGCAC
AAATTAAATTTGATTGGATTAAAATTGCATTCCGTCCGCCTGACCTTGATGGCTGCAGTT
AAGTTTGTCCAAATTACATTTCTCCCTAATAAAGATGATTCATTTGTTGCCAGACATTGT
AAATATCCTCAAAAAAGAGGGAAAGCCAAAGGGAAACGCACGCACACGCACGCACACAAA
CTCAc
>NODE_1636_length_120_cov_7.958333
GACATATCAGTAGTGTTTATTAAAAGGATGACAACTCTATCAGGCACCCATAAGCACACC
CTCGTGTGCTGAGGTTCTTTTGTTACTTTCGGGGGAGGGCGTCATCAATCTTGCTGCCAA
CGCTGCTCTCCCGAGCTGTTGATGGCAAACACAGATTCTCCCCCACCTCCTCCACc
>NODE_1637_length_147_cov_9.428572
GGAGAGAGGGGGAAGAGAGTGGTGAGGGCTCTGTGATTTCCCGTCTCCACGCTTAGTTGA
TATTTCACTGGGTAAGGATTGAGCGCTACGGGTGCATTTCACACCCTGAATGAGAGAAGC
AATCTCGCTCAGCCGACTAGAACAATAATTAGAATGGAGATTAAATAAAAATAATTAGAA
AAAAGTTCATCTAGTTTTGATGt
>NODE_1643_length_121_cov_7.983471
AAAGCATAGTAGCCAGAGTAAGAACGGGATGGAAGAAGTTCAGGGAGCTATTACCTTTGC
TGGCAACTAAGGGCTTCTCCCTTAGAGTGAAAGGCAGACTGTATGATGCTTGTGTACGAA
CTGCAGTGCTACATGGCATGAGACATGGGCCATGATTGCAGAGGACTTGCGAAGACt
>NODE_1644_length_144_cov_9.159722
AGCCTCCGTGACCGTACGGTTATTGCTGAGAAGAAGAAGAAGAACCCTCCGGAAAGAAAC
GGCTTCACAGTCAAGCGAGCACAGAGGAGAGGAAGACGGGAGCGGTGGCGCGTCGAAGAG
GCCCTGTCAACCAGCGGGACTTCACCTCCGCTTTCTCCTCTCTCCATCTCTCCGACGGAA
TATCAAAGAGAGAGAGAGAg
>NODE_1652_length_208_cov_9.721154
AATCGCTCCACCAACTAAGAACGGCCATGCACCACCACCCACAGAATCGAGAAAGAGCTA
TCAATCTGTCAATCCTTTCCGTGTCCGGGCCGGGTGAGGTTTCCCGTGTTGAGTCAAATT
AAGCCGCAGGCTCCACTCCTGGTGGTGCCCTTCCGTCAATTCCTTTAAGTTTCAGCTTTG
CAACCATACTCCCCCCGGAACCCAAAGACTTTGGTTTCCCGGACGCTGCCCGGCGGGTCA
TGGGAATAACGCCGCCGGATCGCt
>NODE_1655_length_142_cov_3.767606
GGTGGGACAGACGGTAGGCGAGCCAGTCCATACCGGCTAACGCCACCGTGAGAGCCACCT
CGGGTAGGTAGGAGAGGAAAGGGTGGGAGGTGGTGGTGGAGGTGGTGGGGTGTCTCTCTC
TTTCTCTGAGGTAGGTGAGGATGAGGGCGGAGgaggggaggagggtggaggtgaggagga
ccagggaggggaggagtc
>NODE_1665_length_120_cov_8.266666
CCACAGACTACAGGCAGAGAATTAAGCAGGTGATTGGTGCCTGCAATGAGAGCCCCCCAC
GGATGGATGGAGGAGAGGAGAGAAGTGGAGAGGTGGGAGGTGGGGCGATAGACAAGAAGG
CTTTTGTTGGTGCTGGGTGGGGTTTGGAGAAAGTATGCAGGACTGTGGAAGTGTGc
>NODE_1669_length_177_cov_4.344633
TCAGGAAGTGGCTGGGACTGCCAAGATGCCTATCGGAAGTAGGACTCTTCGGGAGGAACA
CGCTACAGCTACCACTGCGATCCATCAGCTTGGGATACAAGCAAGAGAAGGCTCGGTTAG
TGCTTGAGCTGAGGGAATCCACTGACCAGCTGGTGAGAGCAGCAGGCACCCAAATAAGAA
CGGGAAGAAAGTGGAAAGCCCAGGAGGAGGTCGACTTGGCTATCGGCAGGCTg
>NODE_1688_length_57_cov_10.421053
TGGTAGTGGTAGTAGTAGTAGTAATAGTAGTAGTAGTAGCAGTAGTAGTACTGGTAGTGG
TAGTGGTAGTAGTAGTAGTAATAGTAGTAGTAGTAGCAGTAGTAgtactggta
>NODE_1691_length_138_cov_6.949275
AATAACTTTTCCGCCCGGGGGGCTACGGGTAAAATCGAAACGTATGTCTGTTCCCCCAAC
ATTTGGTACAAAAGTTAAATCTTAACATCCGGGGTACGACCACCGTAGCGGGCGGGACCA
CCTTGACAATAAAAAAGTGAGAATTGCAAACTTCATGTAAATCATTTTCCAATGGGTTTC
GTACGCAAGAGCCa
>NODE_1695_length_140_cov_7.371428
CTACTGCTGCTGCTTGCTGCTGCTGCTGCTGCGGTGTTTGGAGCTCCCGCCCGCCTCGTC
AGATTAGGTGCACGGCGGCTGGGTTTGACGGCCGACCTGGACAGACAAGGCCTGGCAGGC
ACGAACTGCTCAGGCACATGATGTCAAGAGGGACGGGCGGAGGGAGAGAGGGAGAGGGAA
AAAAGAGAGAAAAAAa
>NODE_1697_length_130_cov_8.692307
TAACTGTCCTTTTGGTGCTTGACAGTGTTAACCTTTCAGAAACAATAGCCCCCCGTTCCC
GCCTGTGAAAAAAAATAAAATACATGTTTCATGCGCGGGAAACAGGGAGGGGAATTGATG
TAGAACTCTCCGGAACAGGAGGGAGAAGTGGGCGGCCGGTAGGTAGTGAGAGTCTTCTCT
AAATTg
>NODE_1707_length_57_cov_3.894737
CCTAACCCTAACCCTAACCCTAACCCTAACCCTAACCCTAACCCTAACCCTAACCCCAAC
CCTAACCCTAACCCTAACCCTAACCCTAACCCTAACCCTAACCCTAACCCTAA
>NODE_1710_length_147_cov_10.496598
CATTCCTGTTTTTTCCTGACAGGCATTAAGCCCTTCCAGTGCGACCGGTGTGGGAAAAAG
TTCACGCGGGCCTACTCCCTAAAGATGCACCGGCTGAAGCACGAAGGTAAACGCCGTTTC
CAGTGCCAAATCTGTAGCGCCACTTTCACCTCCTTCGGTGAATATAAGCAGCACATGAGG
GTCTCCCGTCACCTCGTCCGCAa
>NODE_1711_length_172_cov_12.697675
TACATATCACACTATACATCGTTACTTTACCTGCATGTCATAGTGATATTCATGCAAATA
TCGACTTTTATGACTGACTACATTCATATTCATTGCACGTAGCGCGAGGCTGGACAAACA
CGTTGTGCACCGTCGCATGGACCGAGTGCACAAAATATGCAGTGCAGCAGTAAAATACAT
ACAGTATCATAGTGGAATCAAACCAAAGCCTAATCGAAATGTACTATc
>NODE_1714_length_136_cov_3.022059
ACTCAACCTTTCCTTTCCCCCCTCCTCTCTTGTCTGTCTCGTTTCATTTCCTGTACACCT
CTTCTCCCCGTCCCTGGCTTTGCCTCGTCATCCTCCCATCCTCCCCTACCCTGCCTACGT
CTCTCCCCCATGCCCACATCTATGCCCTCCTCCTCCCTATCCCTATGCCTTCTCCTTCTC
TTCCTACCCATg
>NODE_1720_length_153_cov_6.692811
GAGGAGAAGATGAAAAGGAGGGTGACAAAGTGGCAGAGCAAGAAGCTGAAGTGAAAAGTG
AGGAGAAAAAAGATGAGAAAGCTGATACCAAAGAAGAGGAGAATGAGAAAGAGGCACCCA
AGGAGGTGAAGACAGAGAAACCTGCTGAGGAGAAGAAGAAAGATGAATCTGAGAAACCAA
AGGCTAAAAAGTAGATTGTAGCGAGACCc
>NODE_1728_length_131_cov_6.450382
CTAATGAATTGAATTTTGAGCATTTGGCAACAATACCCATGGTTTACATGTGCATTCTCA
CCCACTATAATCTGCACTTATTTGGTATATTTTTAACGATGTAACTAAGCAACAAACGTA
ATTGTCCCTTTCGAAAGCTTTTGTTAAGCCCTCTAACACAGTCCAAATATACATAATTAG
GCATAAt
>NODE_1730_length_145_cov_9.779310
GAACGAAACGGAAAAAAAAATCAACAATTTTTTTACATGGGACAAAACGGAACGAATACG
AAACAAATAAAATTTGACAGGGGACAGAACAAGACGAATACAGACATTAACAAGCCATCT
TCAGCTGATAACTCCTCGCTAGACAGTTTCGTCGTGTATTTCAGAACTGTATGAGCGAAA
AGCCACGACAGCAACATTAAg
>NODE_1731_length_164_cov_8.762196
TATATAGTGAAACACCACCACGTGACTTGTTCTGGCAGCAGTGAAAGGATTTTCCCCGTC
TTTCCTGTTGCGCAATGTCGTAATTTCACTTCCCTCCAGGCGTCAGGGTCCAGAGGAGGG
AGATAGTGGAGCGGAGGCGTCTTCTGACGCAGTCACAGCTGCAGGCCTCCTTCCGGGCGG
AATTTCCCCACGTTTCTTGTTTTTTGACATTCCACCTCTg
>NODE_1732_length_67_cov_8.074627
CCAGTCACCTGCGCCCCGCCGACGGTGCTCTTCACTGGGGTAGACAACGTGTGCACACTG
GCCTGGATCTCTGAGCACCACAGGTAGTGTGCACAGGTCGAAACCCAGTGAAAATGAGCC
TCC
>NODE_1734_length_232_cov_27.396551
CTCTCTCTCTCTCTCTATCTCTCTCTCTCCCTCTCTCTCTCTCTCTCTCTCTCCCTCCCC
CCAGGCGAGGACGCGTCCCTGCCCATCACCAGTGGGGGCAGCTACCAGGTGCTGGTGAAC
AACGTGTTCTACTTCACCCAGCGCGTGGTGGACAAGCTGTGGCAGGGCATGTTCAACAAG
GAGTCCAAGATGGTGGTGGAGTTCATCGTGCAGCTCATAGGCCAGGTGAGGCCTGCCTAG
CAGTCGTATTCATTGTCTGTGGTTCAATCCCCGGCTCCTTCGATCTAc
>NODE_1738_length_123_cov_5.845529
CGCGAGTCGTGCAAGCACGCGCCGGCCGTCTCTCTTCCTCCTCCTCCTCTCCACTCTGTC
ACTTTTTCTCCCCCTCTCCCTTTTCTCCCACTCTCCCCCTTTCTCTCTCCCTTCTCTCTC
TCCCTTTTCTCTCCGCTCTCTCTCTTCCTTCTCTCTCTCCTTCTCACTCTTTTTTTCCc
>NODE_1741_length_57_cov_3.157895
TGTCTGTCTGTCTGTCTGTCTGTCTGTCTGTCTGTCTGTCTGTCTGTCTGTCTGTCGGTC
TGTCTGTCTGTCTGTCTGTCTGTCTGTCTGTCTGTCTGTCTGTCTGTCTGTCT
>NODE_1742_length_143_cov_10.139860
CCGCATTAAATACATAACTCATCTCTTCCCCTCGACAATTAACATCAGAACACATCACAC
TCATTTCCATTTTAATGACTTCCCCAACAATATGCCACCTTTGATGATAAGGCAACATAA
TGTCAACTTCACTGTGGGCTGGTGGTGAATGTGTAATGAACTTAACGTGATCATTAGTGC
TGTTAATTATCTTTCTAAt
>NODE_1743_length_57_cov_1.122807
GCCAGCAATATCGGTATAAGTCAAAGCACCTTTAGCGTTAAGGTACTGAATCTCTTGAGT
CGCAGTAGGCGGAAAACGAACAAGCGCAAGAGtaaacatagtgccatgctcag
>NODE_1746_length_125_cov_7.432000
ATGGAGTTCGCGTGAAAGAAACACGGATTTCTCCCCCCTTCTCTACCAGTTAAACCAGTA
TCTCTGGATAGAGCACACACTCGAGTACTGGAACAGGTAGAGTTGTTTGGCCGCAATCTC
TTTGCGTGTTCCTCCTCTGAAATGATCTTCTGTTCTTTCCCCTCTTCGTTTACTACTACT
a
>NODE_1753_length_123_cov_8.308943
TCACATTTGGAGAACAGATGGTGTTGTGGGTGCTTATGTCCAATTTGATTTGAACCAAAA
TCTCAGCCAAATTTACACTGGCAGAAATCTCACAGCGCCAAATTTGTACTGGCAGATTGA
AATAACGGCATAGAGGGCATGACATTGTGAAGAACGGCGGAGGACGGAATTGTAACGAc
>NODE_1755_length_128_cov_7.359375
TCCACATTTAACGCTGGTGTCTTTTTATTGTCTATCACTGTCGTGCAATAGAAAACAAAA
AATAAAGAAACAATATAAAACAGTCAATTATTCACTTCACACACACACACAAATACACAC
ACACGGACGCACACACACTGGACAAAGGCACGCATGCATATGCACACACCGTCCAAAGCT
CCCg
>NODE_1756_length_76_cov_12.763158
CCCACATTCATAACAGATAAAGGTTAACACACTCTCATCCCACATTCATAACAGATAAAG
GTTAACACACTCACATCCCACATTCATAACAGATAAAGGTTAACACACTCTCATCCCACA
TTCATAACAGAT
>NODE_1758_length_161_cov_5.484472
GGAATGCAGGGGCCTAATTGTGCTTAGTCTATCCCTCCTCCCTCCCTTAGTCTATCCCTC
CTCCCTCCCTTAGTCTATCCCTCCTCCCCCCCCTGCAGACCCACGCCGCCCTGCCACTTC
TCCCTCCCTCCCTCCCTCCCTCCCTCCCTCGCGCTGCTGTCCAACAGAGCCTCGCGCTGG
GAGGGAGACCACAACCTATGGATGTTCAGGACTTACc
>NODE_1760_length_133_cov_6.947369
GAAGAGGAGGAGAGGACAGAGGGAGACACAAAAGATGACAGGAGTGAGAAGGAGGTGAGC
AGCATGTTAAACGTTCCCAGCGGGAAGGCCAAAGTTCAGAGGGGAGGAAGAAGAGGGGCA
GGAGAGGAAGAAGAGGTGCAGAAGGAAGAGGGAGAGAACGAGGAGAAACCTAAGTCTCTG
CCAGCTAAg
>NODE_1768_length_150_cov_8.706667
TGCCGCGGCACCGCTGGAGGCCCGGAGTGCGGCAGAATAGATTTTCCATTCTAGTGTGTC
ACATTAGATTCTCGGAGGTGCTCGGTGGCAGGTACATGTCATTAGTAACACTTTAGCGCG
GTAATGAACCTTTATATTTCTCTGCCCCGCTCCTCTCAGGAATGAATAAGGAGCTGGTCT
CCAGCTGGGACAGAGGAGAGGAGGAg
>NODE_1769_length_146_cov_11.212329
GTTTGGGGGGCTGTGGGGGTCTGTGGGCCGGGGGCTTAATGAGGCCCCGTGTCTGCCCTC
CGCTGGGCGGCACGCACTCGGACGTCGCGCTTTCATCCCCGACCGTCCTCCCTTGATGTA
AATTGAAAAGATCACAGCTACGGGGAACAGACCTATACTGGAAAAGGGCCTTCTCTGCAT
AGATTATCAATATCATAACTCa
>NODE_1770_length_69_cov_11.173913
AGAGAGGTTTTAGATAGATGATTCAGAGACAGTTCAAATCTTATTTGAAGAGAGAGAGAG
GGTGGGGGAAGAGAGGTTTTAGATAGATGATTCAGAGACAGTTCAAATCTTATTTGAAGA
GAGAG
>NODE_1771_length_57_cov_6.543859
GTAGGTAGGTAGGTAGGTAGGTAGGTAGGTAGGTAGGTAGGTAGGTAGATAGGTAGATAG
GTAGGTAGGTAGGTAGGTAGGTAGATAGGTAGGTAGGTAGGTAGGTAGGTAGg
>NODE_1779_length_137_cov_9.992701
CCCGGCCCCCCCACCTCCCTCCCCCTCCTAATGAAAAGCCTCGGCCTTAATTACACTTTC
CAAACGCTGATTGTTATTGACAAAACTCCTGTGGATCGGACAAACGGCAGCAGATTAGCT
CCATTACAGGCAGCCCTCCAAGAGGAGGGAAGGAGAGAGGGATTTCAGAATCGACAATAC
AAAGTGAGGGGAg
>NODE_1787_length_114_cov_8.570175
GTTGTAGGCTACTCTTCAGTCTTGGCAGAGCGAAAGGCTTTAGGCCTTCATAGCACATCC
ACTTCTTCATAACACATCCACTTCTTCATAACACATCCACTTCTTCATAGCACATCCACT
TCTTCATAACACATCCACTTCTTCATAGCACATCCACTTCTTCATAGCAc
>NODE_1790_length_129_cov_6.868217
GCCTGTTTGCGAGCCCCCTCCATAATGCTGTGGTGGGCTCATGTTACGGTAACACCAGAG
GCTAAGAGGACGGCGGTATTCAGCAGAGGAACTTCAAAGGGGTCTAAGGCAGTAATGCCT
GTGGGTGGTCAGCAGCCCCCTAACTCAGGAGTTGGGGCGAGGCTGGAATGATAGAAAGCT
CAGAa
>NODE_1793_length_125_cov_4.752000
GGTGTCTTTTATACTGAAAACGAGTTCAAACAGGTGGCATTAATACAGGTAACGAGTGGA
GGACAGAGCCTCTTAAAGAAGAAGTTACAGGTCTGTGAGAGCCAGAAATCTTGCTTGTTT
GTAGGTGACCAAATACTTATTTTCCACCATAATTTGCAAATAAATTCATTAAAAATCCTA
c
>NODE_1794_length_144_cov_8.666667
CCCTACCACTCCTCCTTCCTCTCTATCGCTTCGCCCTCTCTCTACCCCTCTTCAACCCCT
TCTCTCCTCTCTATCTCTTTGCCCTCTCTCTACCCCCTACCACTCCTCCTTCCTCTCTAT
GTTTTCTCCCTCTCTCTACCCCTCTTCAACCCCCTTGCTCTTCTCTATCTCTTTGCCCTC
TTTTGCCCAGCAACCTCCCC
>NODE_1795_length_124_cov_15.153226
TGCGTATCTGTGTGTGCGTATCTGTGTGCGTATCTGTGCGTGCGTATCTGTGTGCACGTG
TATCTGTGTGTGCCAAGGTTATTATAGTTAACGAAAACGAACGAAAAAACGATAACTAGA
ATGGAAAAAACATTGTCGTTAACTGAAATAAAAATTAAAACCAATAAACTAAACTAAACg
>NODE_1799_length_209_cov_7.516747
AATGATGGTAAGGATGTCTGGGACCCCTTTTCCCCCCTTCTCCACTGTTTTGTACAGGGT
GCTGCGTTTCAGCTTCTCCATCTGGCTCCCCCAGACAAAGGTGAAGATGGTTCTCTCGAT
GATCTTGCTCGTTGCTCTGTCTGGGGGAAACACCCTGCCCAAGTAGAGGAGAATGGGGAG
GACGATTGCCTTCAGGACCAGGACCTTGCCTGTCATGGTGAGAGGCCATGCACTCCATTC
ACACATCTTGGACTGGGTGTGGCGg
>NODE_1806_length_122_cov_7.885246
ACCGGGAACGTGATCTGGGGGAAGAGAAGGGGAGAAGGGGGGGATGAGACGGAGAAGGCG
AGGTATATGTCTGCTTGTGACTGGGACACACTGGGGTGGTGGTGCCGTGGTGACAGCCAC
CCTGAAGCCCCCACGAGCAGAAACGGGGGGAGAGAGAGAGAGAAAGCAGGGGACAGGg
>NODE_1809_length_116_cov_5.637931
GCTGACACACAACTTGTCAGTTTCCGTACCGGAGTTTCACTACAAGCCTTACTATCCCTG
TCTGGCCGCCGCCCCCTCTCCCTCCCTACACCCTTCACTCATAACATCCCCGACCGTCAG
TAGATGAAGGTCGGTGAGTCTTCTTCTCTGCTCTCCGATGGGTCGTCTACTg
>NODE_1810_length_156_cov_5.064103
TGAAAGAGTAGAGGTTGTAATTGCCATCGTTAACGCAATAGGCGCAGATCGGAAATGCAC
TGGCAACTTTTATATTTGTGAGTGTAGACTCATCTGCGCCTTGACTATTTGTGTCCCTGT
ATGTATTGTTATTATGTGGACATAAATAAATGATTAAATGTGTGTGTGTGTGTGTGTGTG
TGTGTGTGTGTGTGTGTGTGTGTGTGTGTGTG
>NODE_1812_length_151_cov_5.536424
CACCGCCGTACTCCTTCACACACACTCCTCCACTCCCTCACCCTTGCTTTTCAACTCATT
CTCTCTTTTATTCCTTTTTCAATCAATCTGTCCCCAACCCTCCAACCCTCCAATCCTCCC
CCTCTTTCAGCCAGACCGTCTATTTATGGATATGTGTTTCTGGGTGATGGAGGGATGATG
TGTTGGATTAAGGTTATAATCCCGCGg
>NODE_1815_length_117_cov_9.863248
TGGTATTACCTACACCTATAATACATTGGTTTTACCTACACCTATAATACATTGGTTTTA
CCTACACCTATAATACATTGGTATTAACTATACCTCTAATACATTGGTTTTACCTATACC
TATAATACATTGGTATTACCTACACCTATAATACATTGGTTTTACCTACACCt
>NODE_1819_length_119_cov_13.546219
AACCTTGGGTGTTAAATCAGACTTATATCTGCGCTAAAAAGTGCAGAAAATTAAAATGTT
CGGTCATCAAGTAGTACAAATGTGTTTTTAAATAGTAGTTACCATTTTCACAGGCAAAGC
TGAAAAAGCAGACGTTTCGATCAATGGTATATTCCAGTCAGTTTGGCGCGCGCGt
>NODE_1826_length_124_cov_7.201613
GGGAGCGCTGCATGTTATCGAGACCATATGCCATGGAGTAGATGGCGTTGATGACAAACC
CCATCTTAGTGTCCTGGGCATACTGCGTTCTCAAAGAGTCGCGCTCTGGAGAAAGAAGGG
AAGGGGTGAGGGAGAAAAAAGGGGGGAAACAGGGAAAGAGAGAGAGAGTGGGTGTGGGGg
>NODE_1835_length_145_cov_16.372414
ACTAAATTTGAAATTAATGAAGCACATTCTGGAGGTGGCATTCGTTTCTGAAGTAATAAA
TTACTTGTATCAACCTTCGAGACAGCAGTTCCTGTCTGTCAATTAATATGTCTTTCGCTT
CTTCTGCAGCCTCTAATGCATTTCCTAACAGACACACTCGCCATTTAAATTAAGCATGCA
TTCATTCTCACTCATTTACAc
>NODE_1837_length_123_cov_9.276423
AGCCGGAGGTGGGGGGGGAGGAGGGTCCCGGCGTTTCTGAGGAGGCCGGGGCCCCCACCC
CAACTGTCTCCTGGTACAAGGAGGGAGGGAAGATGAAGTGCAGCGTCAGGGTGGGGTCAG
CGGAAGGGATGGGCGAATACGACCCAGACGGGAGGAAGTGGATGTGGTCCGAGGAGATc
>NODE_1842_length_128_cov_14.453125
CTGAATATTTGCATAGTAACCATTGGCAACATCATTTGGGGGATTTGGGATATCTAAAAG
AGAGAAGTTTATACATTAGCGCTGTAGTTGCAAAACACTGTTGATATTCAAATGATTATT
GTGCAAAATCTGGGATAAGCTTCAGTGTGAGAGCCCTTCTAAGTGCCTACAACTATTGCT
AATt
>NODE_1847_length_57_cov_5.052631
GTGTTGTAAGCTTTTTTTTGCAAAACATGATAATTTGCTGAAACTACATGGGAAATACAT
GGAAATGGCCTTACACTGTGTttaatggcttaacactgtaattagggccgttt
>NODE_1852_length_132_cov_7.954545
CGGAAACTTCGTGAACGCACACACTACGAACGTGAACGGGAGCTTTATTAGCCCGCTGTC
TCGTAATATTAGAAAATATAATATATAATCCAAAAGACAAAAAGGATATCACAGTCCATA
TTTAAGTACAGCAAGGATAAGTTCTAGAAGGAAGCAAACGCCTGTTATCACTCCCTCCAG
TTACTACa
>NODE_1853_length_141_cov_5.148936
GTGGCTTACTGGAGCTCTCAGGTCTCTGGGGCTGGCAGTGTTCTCCACGGGGCCGTCCCC
TGCTCCCTGCACAGCGGCAGGCCTGCTCCCTAACCCTCCCCACGCTCCCTCTCCCTCCCT
GTTGTTCCCTCTGAACCAGGCCAGGTAGGGAACAAAACAACCCGCCGTCGCTGTGAGACC
GACCGACGTACCAGAAt
>NODE_1858_length_99_cov_12.454545
TGTAAGGACAGAGTACTAGAGGAGGAGACTATGGTGTAAGGACAGAGTACTAGGGGAGGA
GACTATGGTGTAAGGACAGAGTACTAGAGGAGGAGACTATGATGTAAGGACAGAGTACTA
GAGGAGGAGACTATGGTGTAAGGACAGAGTACTAG
>NODE_1875_length_115_cov_2.295652
AGGGAGAGAGAGAGAGAGTTGGGGGGATTAGAGAGGAGAGAGAGGCGAGGCAATGAGGGC
ACATGTGTGGAAGACACTAATGCATCTTACCCAAACTTCAGCTCTTCAGCCCCCCCCCCA
AAGCCCGGGATTAACGCGCGGGGCAAGAGAGAGAGAGAGAGAGAGAGAGAg
>NODE_1880_length_117_cov_6.470086
GCCGTTTAAGCTCAGCAACTTCGCAATGCCTTGATGAGCATTCGACATTGCCGCCCATGA
TTAAGTTGATTACATTCATGCACGTCCACACCTGCTCCCCTCTGTTTGAGATAAGCAGGG
ATTATTGCACAGAGACGAGTTCGGCTTTATTTGTAATTGCCGAGTGAAAATGa
>NODE_1881_length_115_cov_4.460870
GGAGGATGAAGGGAACAATGACCTGGGCAGATGGGGGAGGGAGAGGGAGATAGGCGTGGG
GGAGTTGGCGGTCAAGAGTTCGGATGCAGGAGAGGAGGGAACGGAGGGTGGCGCGCATAA
GGAGACGGGAAGAACGAAAGAGGATTGGGTCCAGGGTATGGGAAAGGGAGg
>NODE_1885_length_142_cov_5.309859
GGGTGGATAGAGAGATGTGGGTTAGCGAGGAGAGAGAGAAGGAGGGAGAGGGAGGGAGTG
GAGAAAGTGACGAGAAAGGGGAGGGAGACAAAGACGGGGTGGATAGAGAGATGTGGGTTA
GTGAGGAGAGAGAGAAGGAGGGAGAGGGAGGGAGTGGAGAAAGTGGCGAGGAAAGAGAGG
AAGGTAGAGAGGGGTTGg
>NODE_1887_length_119_cov_11.621849
AGAGGTATTTGACTGGGAGAGGCACAGGATGAAATGTGGGTCCTGGTTAACAATGGCTCC
CCTCAGGCCCCCGGCCCGGGCCCAGCCAGTCATGAAACGCCATGGAGATGTTATTGACCT
CAAGGTTAACTCTCGTCAGGTAAGCCTGGGAGATAATGGACAAAGAGCATTTCTt
>NODE_1889_length_114_cov_6.087719
GTTGGCCTTTCTGACAATGTGTTAAATTGGTTCAAAACATACATAAAAGGGAGAAAATCC
TACGTTAAGCTCGGAGACCATGTGTCCGAGGACCATGAGAGCAATTTCGGAGTTGCACAA
GGAAGCTGCCTTGGCCCACTGCTCTTCTCTCTATATATGTTGCCACTTGg
>NODE_1896_length_123_cov_5.707317
AGACTGTATATACACATCAGGCCAGCAGATGGCAGTAGATGGCAAATCACCTCTAAGGAT
GAGTGAATGACTTGTGTCGAAGAAGATCAATCGCTAATAAAAACCGAAGAAGAAGAAAAC
CCAGAGAGAGAGAGCGAGGAGAAAATGGCGAAACGCAAGAAAGACGAGAAGTACCGTCa
>NODE_1897_length_134_cov_3.246269
CCCCCTCACCCCCCCGATGGTGAAGGCCGCCGGTACATGTCCAAAGCCGTCGTGCCCTTT
CTCATCCACCCTCAACTCCACCCTGTACTCCTGCCTCCCAATGAAGAACCCCAGCTGGTT
GCGAACCAGCCGAGGTCCTCCAACTACAGTGCAGTACTTCCCCAAAAAACCCCTTATCAC
TCCCTCCGGc
>NODE_1912_length_123_cov_11.203252
GTGTCTTTAACTTGGGATATTTAATTGTTGCGGTCCATCTTGCCAAGGAGCTGAGTAGCC
TATGAACTTTGTCCTTGTGCCTTCTCCTCGAAAAGGAGCAAGAGGTTCCTCCTAGTTCCT
TCTCCTGCAATCGTCTCCTTCTCAAACAGAAATTTTTGCCAGGAATGAAGGGGCATCGa
>NODE_1918_length_141_cov_6.276596
GAATACTGATGTATGCGGTAAAACCACAGTTGACTGAATACAGTTCATATGATTTTCTCC
ATCGAATTCCTTCTCTCCTATACTTCTCATTCCTTACAACCGTCGCCACTGCTCCACTTT
TCCCACCTTGCACCATGTCACAAACACTGTGAGATTTAAAAAAAAAGAAAAAAAGAAAAA
AGAAAAAAGAACTGCTg
>NODE_1922_length_57_cov_5.438597
GAAATGAAATGAAATGAAATGAATCGGGAGTCGGGAGTCGGGAGTCGGGAGTCGGGGATG
GAATGGAATGGAATGGAATGGAATGAAATGAAATGAAATGAAATGAAATGAAa
>NODE_1929_length_195_cov_9.748718
AGCTCCCGAGAGGTGCTGCTTTCCCCCCCATGTTGTCTCCAGGAAACTGTTGTTGGCCCG
GTCAAGTACAAGTATCAAACAAAAAACGTACAACTCTTAGCGGTGGATCACTCGGCTCGT
GCGTCGATGAAGAACGCAGCTAGCTGCGAGAACTAATGTGAATTGCAGGACACATTGATC
ATCGACACTTCGAACGCACATTGCGGCCCCGGGTTCCTCCCGGGGCTACGCCTGTCTGAG
GGTCGCTTTAc
>NODE_1930_length_116_cov_4.586207
ATACTGACAGCGAAAGAAATTATCCACTGATGCTGCGGCAGCCTGCATTAGCTGAAGTAA
ATTCGGTAAGTGCAGCTTTTTAGAACCGGCCTATGTATGAAATACAGCTGTGCATCACAC
TGACGTGCATGCACTCGTTGAATAGCATGAAGCCGTGAAATGTCCGAGAGGg
>NODE_1931_length_132_cov_6.810606
GGCACATGGAGATTCATGGTACAAAAAAGTACCACTGTGATATGTGTTCCAGAAGTTTCA
CCACCAAGGCACATTTGGAGTTACATGGGAAACAACACCAATACCCAAACATCCGTCTGT
GGAAGAAAGGAGAGGCCACGCTGAAGTGCACAGAGGCAGCAAAGACTGTGCAAAACTGTG
ACAGAGGc
>NODE_1939_length_66_cov_6.015152
CTTCCATCCTTCTATTTATACCCTTCCATCCTTCTATTTATACCCGTCCATCCTTCTATT
TATACCCTTCCATCCTTCTATTTATACCCTTCCATCCTTCTATTTATACCCGTCCATCCT
TC
>NODE_1941_length_117_cov_7.427351
AACCAGCACCATGCATCACACACGTGTACACACACACGCACACACACGTGTACACACACA
TACACATACACTACACACACCCCAGTGATCACTTACTTTCAAAGTCCAGGAAAAAATGTG
GACAGTTCTCTAAATCCTTGCCAAGGACCTTGATGAGGTTCCCCATGACTGGc
>NODE_1947_length_115_cov_14.695652
TGTAACATTTTAGCCCTATTTCTATCCTGCTCTCATGCCTCCAATCTCTAAGTTACACGC
ACAGTTCAAATGTCGAACTGTTCAGCTCTTTCTCCTCTTTCCAACGGTATCGACCCTTAA
GCTGTGAGTCGTATACTTTTTGAAGCAGAGCCATTTGAACACAACCATGCt
>NODE_1948_length_129_cov_10.217054
ACAGAGAATGTGACTGGAGACAGAAGAGAAAAGGAAGAGTGAAATGGAGGAAGGAGAGAC
AGGAGAAAATAGATGAGGACAGATGGACAAGTCACAGAGACAAGATAACAACAACCATTG
AGGAGGACAGAGAACAACAGAGAATGTGAGTGGAGACAGAAGAGAAAAGGAAGAGTGAAA
TGGAg
>NODE_1949_length_144_cov_5.715278
TTCTTTCCCTCCCTCGTCCACTGCTAAGAACCCCCCTCTTTCTTTCTCTCTCTCTCACTC
CCTTTCTTCCCACCTGCTCGACAATTTCACGCTTTCTCTTTTGCTGTGGTCAAACCGCAT
CCCATCATGCACTATTCCTCCTTGTTCATTCTTTCTCGCGTGTCAGCCGTTTGTATCAGA
TCGTTTTTCTGCCACTCTTc
>NODE_1950_length_118_cov_4.457627
GTCCCGCCTGCCCTGTGACTATAAGTTTAACGGCCGCGGTATTTTGACCGTGCGAAGGTA
GCGTAATCACTTGTCTTTTAAATGAAGACCCGTATGAATGGCACGACGAGGGCTTAACTG
TCTCCTTCTCTTCGTCAATGAAATTGATCTCCCCGTGCAGAAGCGGGGATAAAa
>NODE_1956_length_116_cov_4.681035
GCATCCACTGCAGCTTCAAGAACACAAACAAATCCGTTCTTCTCCTATGCAAATCCGTTC
TTCTCCTATGCAGATGCATCCACCCCAGCTACAAAAGCACTTACCTCTCCACGATACCCA
GATGTTCCAATGTCAGCTCTAAAGATAGGCCACTCTGTGAAGCACACAAACc
>NODE_1959_length_255_cov_4.698039
TGTCCGTCTGAGAAACTGTGTCTCATTCATTTTTCCTTTATTGTCTGTTTCATTTCTACG
ATATCATAGCCTAGTGACAGGTAATGAGTGTCAGTGGGAGGATAGTACGTCTGATTCACT
GTTGATCCTTCCGTTACAGGTAATTTCATTTCTCACTCCCATCAATCCATGTCTTGCTGC
ATCGGCCTGCGTCGTCGTGTAGTTTGTCATAAAGTGGCATGAAGATAATAATGTTCTTCA
CCCGTGTTTGTTTGTGTGCTGGAAAGAGATGTAAGTCGCAGCGACGTAAATCCTGTCACA
TTTCTATCCTc
>NODE_1964_length_69_cov_3.333333
TAGGTAGGTAGGTAGGTAGGTAGGTAGGTAGGTAGGTAGATAGGTAGGTAGGTAGGGAGG
TAGGTAGGGAGGTAGGTAGGTAGGTAGGTAGGTAGGTAGGTAGGTAGGTAGGTAGGTAGG
TAGGt
>NODE_1971_length_123_cov_11.227642
GGTGCGTAAAAAACAGAACGATGACTATCTAGAATAGCGCAAAGGAATAACTAAAGTACA
CTGTTGTCTCCACGGGCCATATGAGGTGATCCCGTTATTTCTACCAAGTTTAACTGTCAA
ACTGAAAGGAGCTTTTGTTGTTCTATCTGTCCTCTTTATCTTCCTCCCTCTCTCTCTCT
>NODE_1975_length_65_cov_9.600000
AATTTGAATGAATGTGAATGGCTTGACTCGGGAGAATAGGGCTTGGAGGTGGTGGTATAG
GGGGGTAGTGGGGGCCAGGGCGGCCCGGGGAGAGGAGTGTTTCGTGGGGTAGGTTGGTGG
C
>NODE_1976_length_128_cov_6.390625
AATCCTAGTTGTGAGGGATGTGCCATTTAGCTGAGTGCTTAAGGCACGCGGGGGTTTAAC
CCACAATTCTGCCTCGACAAGGCAGTGTAATAACAAGTTTTACTAGTGCCTTATGAAGAA
AGTGGCAGAGTGGCTAAGCAGTTGGCTTGAAACCAGCGTACGGGggttcgattccctctt
ttct
>NODE_1977_length_152_cov_6.519737
GTAAATGAGGACACTAGTAAAGAGGAGATTTCTGATGCTTTCCCAGGTCTGTTTTATCAC
CCATATCCTCTTTACAGCCACAAAGCTGCACTATGGTTATTTTATGCAAGTCATAAAATT
AGCCTGAGATGGAATTAGCAGACTCCAGGCTCTTTATAGGTCAAGCCGGTATTTTACGAG
CCTGCGACTCCCTAGCACTATTGTCAGg
>NODE_1983_length_57_cov_5.491228
CGGCCTGCGTCTCCCTGCCTCTCCCCTACCTCTGCGCCCTGGTTCTCAGCGGTCGATTCT
ATATTTTCTAAGTCCAACTGCTGGACCGCCGGACCCCTGGTCCCCTAAACCCc
>NODE_1988_length_117_cov_3.991453
GCGAGGTTCGCAATAAATCATCAAGTGGCCATCAAAGGGAAAATTATCTGAAGGCCTCGG
GCCAGGAGTATAGTGCGGCTATGTGTGCGTTCGTAGGTAATATTGGCGAGACAGAAGAGA
GCGGAGGAGGCTAAGCCGTGAGCAATTATCAGGATGATTGCCCCGGTGAATCc
>NODE_1994_length_125_cov_6.144000
TACAGAGAGAGAGAGAGAGACAGACAACAACGTAGAACAACAACGACGTAGCCGCTAACC
GTTAGCGACCGCCCCGGCGACCGCCCGGCAACAGTGGGCTAGCGAACGGAAAAATCATTA
AACGACCATCCAGGGTCGTTTTAGGGTCAGAGTTAAAAGTCGATTTGAGAGGAACGAACA
g
>NODE_1998_length_59_cov_2.372881
GGTGGTGGCGGTGTTAAACTGAGCGATGGATTAGGTCTACCACCCAAGGGTAGCCGGGTG
GTGGTGGCGGTGTTAAACTGAGCGATGGATTAGGTCTACCACCCAAGGGTAGCCg
>NODE_2004_length_130_cov_6.946154
TTCTGAGAGGTAGAACTCGGATTTAGCTCTCTTAATAAAGGATGTACACTGGTTACGGAG
CTGTCTAAATTTGAGCCAGTCAGCCTCAGTTTTAGATGTTCTTGCCCTGGCCCAGGCGTC
ATCCCTTTCTTTCAGAAGACTACTCAACTCAGGAGAATACCAGGGATTGTTTCGACCTTT
CACTCt
>NODE_2016_length_114_cov_6.850877
AAATGAGGCCTTGCCTTCAGAAATGTTCATCCGTGTTCTCTGTGGGCTGAGTCAGGGAAA
ACCTGTGCCCCCAATCACCTAAGTAACAAAGTCACTGAGATAACTGGGCTTGAGTCTCTT
TCTGCGTGGTTGAACTGAAGCCAGGCAGCCAccaggcttgaatctctttc
>NODE_2017_length_136_cov_4.029412
GTCAAGGGCCATACAGGACATAAGAGATGTGATCGTTGCCATGTGGGGCGACAAGTCTGG
CAATAAATGATTATAATTGCAATTTGCTTTCCATACCGTGTATTCTTACAAGCGACGCAT
CACATCCAGACGCTGGCGCACGCCGGCTGGGTTTGCATCAAACACCGGGTTGTCGTCAGG
GTCAGGGTCGGg
>NODE_2022_length_175_cov_12.920000
GGCTCAGGAGGGGCGGCGGGGGCTGGGCTGTGGGGGGCAGACCCCGCGGGTAGCGGGGGA
AGTAGTCAGAGATCTGCTTGATGGGCTGGATGGGGCCGGGGCACACGTCAATGGCCATGT
GCTCCTGGATGCTGATGGTGGTCTTCTCGCCTTTGCGTTGTGTCATGCATGCGGTCGACC
CCTCGGAGCGCACACGCCCAGCACCCCCAGGACCCCAACCCGAAAGAAAGg
>NODE_2024_length_116_cov_6.629310
CTCTCTGTTTTCACTCTTTCTCTTATCTCCCCCTCTGTTTTCTCTCTCCTTATTCTCTCT
CTCCTTTCCTCTCTCGCTTTCCCCATGTTTTCTATCTCTGTTTTCTCTATTTCTCTCCGC
CTTTTTCTCCCTCTCTCCCCCTTTCTCACTCTCTGTTTTCTCCCTTTCTCTt
>NODE_2032_length_188_cov_7.175532
GCAAACCCAAGATTCCTGATACAAGCTGTTATTATTTTTGACACAAGTCATTTACAACCG
CTGTGAAGGTGGCGATGGAAAATGTAATATTGATTGTATGCCCCGAAGGCTTTGCAGCTC
TGCCTTCTAAAGCTGCATGCCTCTAACACACGTTGTTGTGGTGATATCTTTAGTTTTTTC
CCCCCTTCCCTTCCTCACAAATACTATTTTCTCGAGGTTTTGTTGATGGTTTAGTTGATG
AGGt
>NODE_2048_length_123_cov_4.105691
GGGGCCAAATCTTCTCAGCATTTCCAGTCCTGTGAGCTAATTTGACAGCTCACGGGGGTG
AGGCAGGCTGACTCCCCTTCACAGAGACAGGTACCCTAGGGCAAGCCAGCTGGATCGGGG
GATGCTTACACATTTGGCTCGCGCTTCCTGCTGGGTGTCATCTGTCTCCTTGGTCTTGt
>NODE_2055_length_146_cov_14.486301
CAGTCCATTTATCAAACCCGCCGCGCCCCTCCCCTTCCTCCTCCCGTCGTTCTCCTGTCC
TAAACCCCCGTGTAATTCCCTAATCATTTTCATTATCATATAATGACCTTACAGAGCCTA
CAGCAGTTTGTGCGGTCAGTACAAAACTCACAGCTGTTCCTTTTGCTCGCCGGCTGTGAC
AACGCCGGCTTTTTATTGGTCa
>NODE_2083_length_58_cov_1.086207
GAAAACACCTGGTTCTACTGATCACCTTCTCCTGGACAGATCCCCTCCTACAGGATCTGA
AAACACCTGGTTCTACTGATCACCTTCTCCTGGACAGATCCCCTcctacaggat
>NODE_2085_length_80_cov_4.437500
TAGATAACATCAGGGTGGTGGTGGTGGGGTCCATAGGAAAGGGGTGTAGGGAGGTAGGTA
AGGGTGTTTGACAATGAAGGTAGATAACATCAGGGTGGTGGTGGTGGGGTCCATAGGAAA
GGGGTGTAGGGAGGTA
>NODE_2093_length_144_cov_3.520833
TGAAGAGCTGCTGCAGGGGTACGGCCAGTGCGTCCGCGCATTCCTTCAGCATCCTAGGAC
ACACCCCATCAGGTCCCGCTGCCTTCCCCGGTCGTAGTCTCCTCAGTTCTGCCCTCACCT
CCTCCACAGAGAAGGACATGTGTTGACAAGATGAGGGTGGGGTGGGAGCTGGCGGAGTAG
TAGTCTGTGTGGGGGGGTGg
>NODE_2100_length_57_cov_4.421052
CTGTGGTCTAAGGAGAAGGAGGTTTGTAATCAGAGCCAATACTGTGGTCTAAGGAGGAGG
AGGTTTGTAATCAGAGCCAATACTGTGGTCTAAGGAGAAGGAGGTTTGTAATC
>NODE_2103_length_115_cov_4.521739
CTAAAGAAATTGATTTGGAAAAAAAAGGGCTTGCTTTTGCCACTGCAATACCATGGATTA
CATGAGAGAGTACTGTAGCAGAGGCCCAGGTGCACGATGAATTAGACAATGAGAGGCGTG
AAAGTAGTAAATCCAGAGGAGCGGAACGGGCGCTCGGGGGGAGAGAGAgag
>NODE_2109_length_119_cov_5.268908
GGCAGGAGATGGAGAGGAGATGAGATGGAGAAGAGGAGCGGAGAGGGGACGGGGAGAGGA
GATGGAGGGGAGATGGAGACGGAAAGAGGAGAGATGGTGGAAAGGAAGAAGACGATGAGG
CTGGAGAGGAGATGCTGAAGGGAAGGAGAGATGTGGATGAGGATGTGGAGGAAGa
>NODE_2117_length_121_cov_4.586777
GGCAGCCCCACGCTGGGCCCACTGTTGCCCTCCCCGGGGCTGAAGCGAGAGAGAGGGCAG
CCACTAAACCTCGACAGGCTTGTCATGTTTTGTTGTGAATTTTTTTTTTGCTTTGAGATT
TTCTTTTCTTTTTTTTcaaaatcaaccaattctattctcaagattgaactcgaaatc
>NODE_2118_length_124_cov_19.475807
GATGGGGGCGGGGGGGGGGTTGATTTCTGCTTTCTCCTGGGTCCTGCTATGTTTCCCATT
ATGTAAGGCCTGGTCACCGGCAGCATGCCAGCAGGCAAAATAAAAGAGTCTCTCTGGCTT
GGCACTGCTCGTATTTTCCTATCCTCGGCGCAGGGTCAGGGAGGGGTCAGGCAGCTGGCt
>NODE_2119_length_114_cov_1.631579
GTTTTTTAACATTTGAACTCTGCCAACAGAGCTAGACGCCCAGCCTCTCCTCCAGCCAGA
TCAATAGCGGTGTGAAGCCAAGTACTAGATCTCATGACCTCGGTCCTATAAAGTCAGCGA
ACACTGCTGTTGGAAGCTGTACtactgtattaaataaactgttccacagc
>NODE_2127_length_122_cov_6.909836
CGAATATATATATGTATATATATAAATCTATATATATGACTGCCTGGCGTCCAGCCTGTC
TCAGTCACATTCCTGCCATCTCAGCATGCCTCTCCTCTCCTCCAGCCTGTCTCCTCTCCT
CCCCCCCCTCTCTCTCTGCTCTCCTCTCCTCCCCCTCTCTCTCTCTGTCTCTGTGTTc
>NODE_2136_length_127_cov_7.346457
GGGGGAGAGAGCGGGAGAAGATGCAAGAGCAACAAAGAAAAAGGGGAGAGAGAGGGAGAA
GATGAGTAGGAGGAGAGGGAGAAGGGAGGGAGGGAGGGAGTGACAGGGCCAATCTGGGCA
AGACCGATAATGAGGGCTTCCTATCTCAGTGCCTTTGGTCCCCCAGAAAAAGACATAAAT
GGa
>NODE_2158_length_68_cov_4.691176
GAATGTGAATGGCTTGACTCGGGAGAATAGGGCTTGGAGGTGGTGGTGGTGGTGGTGGTG
GTATGGGAGGGTAGTGGTGACTAGGGCTGTCCGGGGAGAGGAGTGGTTGGTGGGGTAGGC
TGGT
>NODE_2159_length_57_cov_3.771930
AGAAGAAGAAGAAGAAGAAGAAGAAGAAGAAGAAGAAGAAGAAGAAGAAGAAGAAGTAGA
AGAAGAAGAAGAAGAAGAAGAAGAAGAAGAAGAAGAAGAAGAAGAAGAAGAAG
>NODE_2164_length_57_cov_1.315789
TACCCCACGAAACACTCCTCTCCCCGGACCGCCCTAGCCCGCACTACCCTCCCCACCACC
AGACATCCAGACCACCAGTACCACCAGTACCAccgccgacccacgccaccaac
>NODE_2180_length_71_cov_5.901409
GAGGTTAAGAGATGAAGGTAAGGGGAGGTTAAGAGATGAAGGTAAGGGGAGGTTAAGAGA
GGAGGTAAGGGGAGGTTAAGAGATGAAGGTAAGGGGAGGTTAAGAGATGAAGGTAAGGGG
AGGTTAA
>NODE_2189_length_147_cov_8.346939
CATACCCCGAACATGTTGGTTAAAATCCTTCCCTTACTAATGAACCCCTTCGTCCTCGCC
ATCCTTCTCTTTAGTCTGGGTCTAGGCACAATACTCACGCTCACCAGCTCCCACTGGCTT
CTCGCATGAATAGGCCTAGAAATCAACACCCTAGCTATTTTACCCCTGATGGCACGCCAT
CATCACCCCCGTGCAGTAGAAGc
>NODE_2192_length_127_cov_2.370079
AGAGAGAGAGAGAGAGAGGAGGATAGAGACAGTAGAGATTGACAGGAAGGATGGGTGAGA
GAGAGAGAGAGACAGTAGAGATTGACAGTAGGGATGGGTGAGAGAGAGAGAAAGAGAGAG
AGAGAGAGAGGAGGATAGAGACAGTAGAAATTGACAGGAAGGATGGGTGAAAGAGAGAGA
GAg
>NODE_2193_length_136_cov_4.411765
AGACGCCGGATGAGAGAGTTCAGCAGCTGGTGCGAGGAGAACGGTCTGCAGCTGAACACA
GCTAAGACCAGGGAACTTGTTGTTGACTTCCGCACGTCCAAGTCCAAGCCACCAGTGCGG
CCGATCAACATTCAAGGAGTGGACATTGAAGCGGTGAGCTTCTACAAGTACCTGGGCGTG
ACTCTGAACGAc
>NODE_2204_length_116_cov_6.887931
CTCCTATCTCGTAGGGTCTCCTTGTAACGCTTCTCTTACTGTCTCTCTCACTCTCTCACT
CTCTCTCTCCTCTCTGTCACACTCTTCAACATCTATTGTATTTACCTCTTTCTACTCTGT
CACTCGGATAGCTCTGCTTTCTTTCTCATGCATCCAAGCTCATACTGTCCTg
>NODE_2205_length_90_cov_3.800000
GGTATATAACAGACAGGTGAGGGGTGGAGGAGGTGTTACACCTCAGGTATATAACAGACA
GGTGAGGGGTGGTGGAGGTGTTACACCTCAGGTATATAACAGACAGGTGAGGGGTGGAGG
AGGTGTTACACCTCAGGTATATAACA
>NODE_2238_length_57_cov_2.157895
ATAGATAGATAGATAGATAGATAGATAGATAGATAGATAGATAGATAGATAGATAGTTAG
ATAGATAGATAGATAGATAGATAGATAGATAGATAGATAGATAGATAGATAGA
>NODE_2246_length_118_cov_4.177966
ACAGAGGTCATAAAGAGACGTAGGGAGGTCATAACACAAGATTTATCACCTCCATCCCTG
ACCTTTCAGACTGGTGGGGGAGGACAGGAGAGGGGTGAGACAGGGAGAGAGGGGTGGAGC
GGTGTACAGAAGGTGGAGGGAGAGAACACATTCAAATATTGACTTTGAATATTc
>NODE_2258_length_126_cov_3.706349
TAGAGAAGTAAAGACAAAAGAGAAGTGATTAGAGATTCATCTGTGTACTGACTATCAACC
ATCAGTTGATTATCAACTATCAGTAAGATGAGGTGGAACGAGAAAGAGAGAGAGAGAGAG
AGAGAGTGTGTGTGTGTGTGTGTGTGCGTGTgtgtgtgtgtgagagagagagagagagag
ag
>NODE_2295_length_146_cov_3.349315
CAGATGACATCAGCCTAATGTCTGACCGGGTGGAGCAAGCACAGGAACTTCTGACCAGAG
TGGAGGAGGAGTGTACCGCGGTTGGTCTTAGTCTAAACGCTAAGAAAACAGAGGTTATCA
CCTACAACATCCCCCCGGACCACCCACCTCTGGTGACAACAGGGGGAAGCGCTCTGAAGG
AGGTAGAAGATTTCAAGTACCt
>NODE_2299_length_118_cov_3.432203
GGGCGGGGTGGAGGAGGAGAAGGAGATGGTGGAGGAGGTGGTGGTGAAGGAGGTGGTGGT
GGAGGAGGTGGTGGTGGAGGAGGTGGTGGTGGAGCAGGAGGTGGTGGAGGGAGGAGAAGC
AGAAGCTGGGGTGGTGGAGGAGACCCAGTTGGAGCAGGGAGAAGAGGGGGAATc
>NODE_2302_length_59_cov_1.644068
CGATTCATTTCATTTCATTTCATTTCATTTCATTTCATTCCCGATTCCCGACTCCCTAAT
CCCGATTCATTTCATTTCATTTCATTTCATTTCATTTCATTCCCgattcccgact
>NODE_2307_length_126_cov_1.388889
ACGCTGGCGTCCAGGGAGGGTAGTGGAGCGGCGAGGTACAAACGCCCCCTGTCCTTGGCT
GTTTCTGTCTGTCATTGTCCAACTCCAACAGCCGAGTGTTGAGAGACTCCTTTTATATAT
AGCCTATATCGTCTCTGCTCATTCGTTCCTGCCTGGCGGCTGGCTTTATGACTTAAAATA
Gg
>NODE_2342_length_118_cov_9.508474
CCCTCCCCCGTCCCCTCTCAGAGTCCTTTGTCATTTCATGTTTCCTTTGTTTTATTTACA
CCTCTGCATGTTTTCTTTTTTTCTTTCTTGTTTTTTATCCCACACCTGTAGGGGACAGTC
AAAGGGGAAAAAGAAAAACTATTGAGCAGGCATTTTTGTCCGACTCGACACACt
>NODE_2349_length_57_cov_4.701755
AGTGTAAGGCCATTTCCATGCATTTCCCATGTAGTTTCAGCAAATTATCATGTTTTACAA
AAAAAAGCTTACAACACCTAAAAAGAAAATTTTGCGGGTGCGGGAAACGGCCc
>NODE_2352_length_123_cov_6.682927
GCTCGGGTGGATGGATTGGTGGCATGTCCTCCGGAATGCTGGCTGGCACATGTCTCTGAT
TGTCGGAGTAGGTCTTCCTCAGGTGCTCCTCTAGTTCCCTTATGGGTGCTTTGAGGGTCC
CCGTTTTCTCCTTGACAAAGAGGTCTTTGACGAACTTGTAGGGATCTCTGTAGAAGGCa
>NODE_2362_length_138_cov_10.550725
CATTTACTATCTCAGAGCCACAATGGAGCCAGTTTCAACGTCCCACTGTGTGCTCCGTAT
AGGGAGGCTGCGCAGCGCAACGATTGGGGCATAATAATGTTGACCGATTTATATTCCGAC
CTACACTGCTCCGGAGAGCGCTCTCTGTTCCAATCGTAAGTGAAAAGGCGTGCCTGCCCA
AAATGTTCGACGTa
>NODE_2379_length_114_cov_8.149123
ATTATTGTTATCAGTTCTTTTTTCTCTTATTTGCAACAGGCACGTTAAAGAGATGTTCCA
TCCTCTGTCAGAACATGCCTGACTCGTCGTCATTTTTATTACCTGCATATCATATTCCTG
GGTGGCACTGGCAGCATATCCCGACTTGATTCAGTTTGACAATATTGTTt
>NODE_2395_length_160_cov_11.881250
CTCTCTCTCTCTCTCTCTCTCTCTCTCTCTCTGGTTGTTTTGTGTGTCCATCCCTCTATT
CACGTCTCTGTTTTCGGCTACGTCCTTTCTTTCTCTTTTCCACCCTCTTTTTTCTGCCGT
CCGTTCTCTCTCTCTCTCCTCCACTTCTCCCTCCCTCCATCCATCTATCTCTCTTCTCCA
CTGTTCTCTCTCTCTCCCTCCTCCACTGTATACTCc
>NODE_2404_length_165_cov_11.593940
GTGACAACTGAAAAGACCCACAGGTGCCATCGAAAGCAGCCACTGTGTTGTCATATTTCA
TTTAGGCATCATTCTGCAAAGCTGTAATTGCCTAATTAGCTTGTTAATTAGGAGATTAGC
ATTTACTGATAGAGCGGCTTGCTCTGTTGTGATGGGAGGGATGCAGTTTAAGTGAGGAAG
TTATGGGTTTATGATTTTAGAATTCCATTGTCTGCAAGGGg
>NODE_2406_length_57_cov_17.421053
TTTAGGGGACCAGGGGTCCGACGGTCCAGCAGTTGGACTTAGAAAATATAGAGTCGGCCG
CTGAGAACCAGGGCGCAGAGGTAGGGGAGAGGCAGGGAGACGCAGGCCGGAAg
>NODE_2438_length_57_cov_1.105263
CTGTAACTACACTGCAGATTCTCTTATTACATTCCAGCACCACATCCTCTCTCACCCGTC
ACAGGCGGCCTtcagatgcaatcactgccatatcagcttccagaaccacaggg
>NODE_2439_length_57_cov_3.333333
TCTGCGCCCTGGTTCTCAGCGGTCGACTCTATATTTTCTAAGTCCAACTGCTGGACAGCC
GGACCCCTGGTCCCCTAAACCCCGTGGCTGACACCCGCCACGGAgcttccctt
>NODE_2459_length_126_cov_6.944445
GCGTCCAAAAAATGAACAAACACAACTCATTAAACTACTACTGGAAGACAAATAAAGACA
AGATGCAAACCTGGAACCACTTTGCGTGGCGAAGCGACGCCAAGGCAGTAAGGCATTTCT
GCCTGTCCAGTACATCCGGGGGATCGGTGGTGACTGATAGCGATTCTATTGGCGGGGGGG
Ag
