# Supplementary material for: Early-branching euteleost relationships: areas of congruence between concatenation and coalescent model inferences
Source: PeerJ. 2017 Sep 8;5:e3548. doi: 10.7717/peerj.3548 (PMC5592902; doi:10.7717/peerj.3548)
Supplement: Data S1 [file peerj-05-3548-s003.zip › DataSupplement/Assemblies/Novumbra-hubbsi.fa]

>NODE_1_length_520_cov_53.696156
ATGCAACAATTCAAAGAGACGCCTCTTATGCTTAAACCCTCTGCTCTCTGAGCAGATTAA
AAATTCACAAGACGTATTGAATCAAGGTGGAAATCCCAAATATATGCACTTTGATCAAGC
AAGGATTAAAAGTGTCATTGTGCTTGTCAATTGGGGATGATGGTACCTTGGAGGTATCAT
ATTGACTACTGAGTATTAATACTCAATGTCCTATTGGACCATCAGCTAATTGTTTGGAAT
GTAAATGATGCTGCTGATGGCTCCGGTGACTGATGGCTTGAATTCCAATTAATCAATTGC
TTCATCAGTTCAACCTAATTCAGATCAAATATCTCCTGAGTGCACACTCTTCTTTCAGAG
GTATTAGGCGAAATAAATGCTTTGGAAGTAATTTTCATCAATCTCGTGTACATGCCAATA
CGACTCACAAGTCCAGTCCAGGTTGAAGTCTTAATGTCTTAAGTGCGCGTGGGTCTTCAC
CAAGGTGCTAGCGTGCCTGCTTGGAAACAGCAAATGAACTTGTTTAAATGTTGCTTTGAG
TGAGAGTGTAAATAAGTATAAAGGCTTGTGTTTGTGCTCTTATGCCATCTATGGTGTATG
Ac
>NODE_2_length_542_cov_37.725094
TCATTCCAAAACGCGTATTAACTAATAACACCAGAAGAAAATCTGTAGTATGCTATTTAA
TCTTTTTTTTTTTTTACCAGGCAAAATGACTTGCTGTTGTAAGCTGCAACAGAATCCGAA
AACAGTGCTGTTGTTCACTCCAGGGGCGCAGTGCACGTATGTTTAATCATTTAATGTAAA
AAATGCAAGGTCAAAAATAAATTACATCCATTATTTGCAGCAGATCTCCCTAAAGCATTG
GGAGCTAAACTGTTTTGAATTTCAATTGGCTTCCAAGTGGCAAAAGCCCACAGCTAATAC
ATCAAAGAAACATTGGTGTCAACTAATCGGTTTAGGGCACAGATTTAGAATGGCTCAAAT
CCTTATGAATACTGGAAGTTGTACCCCTCCTGTAGGTACCAACTGGTCGGCCGCTGCTTT
CCTGCACAGCACACCTGACCTTGTGCCAACGAGGGAATCGGTCAAAAATGTGACTTTAAC
CAATTTTGTTAAACTTAACCATCCCCTGTGTAAATGCACGAAGCAATTAGTCTAGTAGCC
TACGATAGTTAACGCTTTCTAATAATAGTTCTTAAATCCACATTAGATTATGCCTAGCTA
CTCCCTTAGGCATGTcgactgtga
>NODE_3_length_689_cov_57.075470
TATCAATTTAACACCAGGCCGAAAACGTATGGACAGGTACATTTAATGTTTCAGCAGTCG
TATTACGTCAGATCGTAACAGAAGACAGGAGTCATGATAGTATTGTATGCCTAAATCCCT
ACATGCTTTAATTACTGGACTACCAAGCGTTACGTGAAAAATGTATCATTCAACTACTGA
TCTAGCGCACAAATAATCAGAGAGAGAATGAACAGATTCATTAAATTATCAGAAATATGA
TGAAATCACTGAGCAAATAGAAAATGTATATGATATAGTAAGAAAAAAAGCTGTAAAATA
TTATAGTTTACAATAATTATTCACATTCAAAGGCTTTACATCTCAATACATACACAACAT
GGCCCCTGAACATGACTTCAATCCAAATATGATTCATATATTAGAATTTAAATAACACAG
AATGAACTACAGGCTAAATAATAGCCATCAAATAACCTTATACAAGAATAAAAATACAAA
AACTGTATCCTAATATCATTGCATTACTTGCTTCAGATTTCAATAATACAATCGTCTGTA
CATCACAGTTCTAGTCAGTTACAAACCAGGTAGAGAATTACATAGACAATGTAACCGACT
GCCGCCCAACTTGATTTTAAAAATGTTCTAACAAGAGAAGAAAACACTTTCTATAGTGTT
TCCTTACATTAGAGACAGATACAGCAATTTAATCTGATATTTGGATCAGATACCCTTTAG
CTGACATTGAAAACACGTTCAGCCCAACTAAGAGGCCCGAGGCTACCGTTc
>NODE_4_length_649_cov_39.582436
GAAAAAGTGTTAATTTGTCCCCCCCCCACCTAAAAACATGGCGTGGAAGCATGTAGTCAA
CCCTGGGTCCAGGTTATTTTAAGGGAAGCCAATCTTTGATCAGCCAAGCTGAAATGGCTG
AGATAAGTGGGAACTACATCTCACGGCAGGACTGTGCGCCACACTGTTATTGCTATTTCC
TCCCTGGTATCTTGAGAGCGGTAAATAGTGACTACCCCCTCCATTTCCTCCCTGCACCCC
CCCTCCTCCTCCTCTATCCCGATTCCCCTCCCCTTATCTGCTGCCCACTTTCTTCTGGAG
ATCTCTGTCACTTTAATCCACAGAGTCTGCCGCTGGTTAACAAGGAAATCCTGTGTCAAT
TATCACCAACCACTTCCTGCTGGGAGAACGAGGGGGAATCAAAGGGGCCTGAGAGTCTTT
CACACCAGAGAGGAGCAGTGGGCCTAATTAAAGGGTCCTTGTGTCCTGCTGGTTGGTGGT
GGCCCAAGTGACAGATAGCTTGGCCCAACGATAACCTCCTTTAGCTCCCAATTGTTTTGA
TAGGGGAGCTTTTGGACACTTTGGCTGCCCTAAGTTTGGCAGATTGGGATCAGGTAATCA
AATTGTATTCATTTTGGTCCTAAGTAGGAGAATGATGGATGTATACTTAGGAACAAAGTC
TATATCTTCGGGGGTAATATGGGAACCTGACAAAAAAGTGAGGCACATTTACACGGTGTG
GTGATATAATt
>NODE_5_length_377_cov_82.435013
CCGACTTGCATAGGGAGACAGGCACATCCTGCACCCTGACACAGAGCACTGCTCCCTGGG
TGACATGGGCATGGTGTGTACCTCTACCCTGGTCCCCAAACTGGGCCAGACCCTCTGGGA
TTTATGGGGAGACACACACATTGTGCACCCCGACACAGAGCACTGCTCCCTGGGTGACAT
GGGCATGGTGTGTTCCTCTACCCTGGTCCCCAAACTGGGCCAGACTCTCTGGGGTTTATG
GGGAGACACACACATTGTGCACCCCGACACAGAGCACTGCTCCCTGGGTGACATGGGCAT
GGTGTGTACCTCTACCCTGGTCCCCAAACTGGGCCAGACTCTCTGGGATTTATGGGGAGA
CACACACATTGTGCACCCTAACACAGAGCACCCTGAATATGATCCCTGGTCCCCTGTCTT
GGCCACACACACACACACACACACACACACACACACACA
>NODE_6_length_652_cov_33.831287
GGTCAACAGTGGCGTTATCTTTTATTAATTGGGCCGGGATTCGCTGACGGGTTCTGATCA
TTTTTCTCGTCTTTTCTAGTCCCTCTCGGTTGCTGCAGTGTGGTGTCAAGCTTCTACAGT
GCCATCGTTGTAAGTTTTTGAGGGGGGTTCGCTGGCTGCTAGTTGGAGTCTTTGTTAATA
AATCTATTAATATATAAATGATGGAACCTTTACCTGGGTCCCAGTTGCCATGGCTTTCAT
GTTGTTGTTGTGTTGTTGTTTGGCTCTTAATCAGGTATTAATGCCATTCTGTGTGAACTC
GGTAGATGGCAGGCTGCCTGGTAATTCATATGCTTGTTCTCTGATGGCATCTGTCGAAGT
GTGCTCTCAGTACATTGGAACATACCCTGTGGGAAGCTGGAGAGCCAGCCCCAGACTGAA
CGGGATGGAAGCAATTTCTTAACTGGGGCACTTGCTCCCAAAAAAAAGACAGGAAAAGAA
ATTGGAAAGAAGTTAGAGGCCAATTTCTTTGTGACAATCTGTGACATACTGTAGTGACTT
CTTTGACTGGAACTGTTGAAAGTTTAGAGGGTAATATATGTGGATTAAAAAAAGAAATGC
TATAAACAAATTTATAATACAGGAAATATTAATATCCTAAATGTGTGGTTAATGGCAGCA
CTAATTTCATTACGGTGTCTTTTAAACATTTATTCCATCTGCATTGGTTTTatttgtttg
gatccacattaacc
>NODE_7_length_660_cov_240.262115
CACCATTACACCACCACCACCAGCCTGCACAGTGGTAACAAGGCATGATGGATCCATGTT
CTCATTCTGTTTACGCCAAATTCTGACTCTACCATCTGAATGTCTCAACAGAAATCGAGA
CTCATCAGACCAGGCAACATTTTTCCAGTCTTCAACTGTCCAATTTTGGTGAGCTCTTGC
AAATTGTAGCCTCTTTTTCCTATTTGTAGTGGAGATGAGTGGTACCCGGTGGGGTCTTCT
GCTGTTGTAGCCCATCCGCCTCAAGGTTGTGCGTGTTGTGGCTTCACAAATGCTTTGCTG
CATACCTCGGTTGTAACGAGTGGTTATTTCAGTCAAAGTTGCTCTTCTATCAGCTTGAAT
CAGTCGGCCCATTCTCCTCTGACCTCTAGCATCAACAAGGCATTTTCGCCCACAGGACTG
CCGCATACTGGATGTTTTTCCCTTTTCACACCATTCTTTGTAAACCCTAGAAATGGTTGT
GCGTGAAAATCCCAGTAACTGAGCAGATTGTGAAATACTCAGACCGGCCCGTCTGGCACC
AACAACCATGCCACGCTCAAAATTGCTTAAATCACCTTTCTTTCCCATTCTGACATTCAG
TTTGGAGTTCAGGAGATTGTCTTGACCAGGACCACACCCCTAAATGCATTGAAGCAACTG
CCATGTGATTGGTTGATTAGATAATTGCATTAATGAGAAATTGAACAGGTGTTCCTAATA
ATCCTTTAGGTGAGTGTATATC
>NODE_8_length_565_cov_24.086725
GCTGCGACATTTATGCAAAAATACTCGTTGTTTATTAAATCTATCCCGTTGCATCGTCTG
ATATAGTAACTTAATCCAACCAAAACTCTTATTTATTAACTGTGAACTTTGTCACTGTAT
AAGTTCTGTATTGGTTTGATTGCTGGTTGGTTTTATTAGGAGAGAAAAACCCGAACATAA
GGACATGGGGAAACAGATTGCCGGTCCCGGGGTCTTGCTTTGGCACAGGTTGGCGAAAGG
CCTGAGATGCATATTGTTTGTGTTCATTTGAATAAGGACAAATGTCAGATTTCCATGGCT
GCAGGCAGGGTGCATGTTAGATGATCAACTCTTTTGGGCCCCTGGATGTAGGGTCATCAG
TACTGCTTCCAGGTCAGTGTCACTGCATGGCGGTTTGGGGCCATAATTGACCTTTTGACA
GAGCGTAGGGAGACAGCCCTTCTCCCAGGGCTGGAATAATCATATTAGATGTTCTAGGAG
CCGAGCTCATCCAAAGTAATGTCTGGTCACTGATTGGGTTAAAAATAATTGTGTAGGCCT
GTGTACATTTTGTTATAACACCAGGGCTGTTTTTTCGGACAGAAGTATAATATAACTGAT
ATTGCCCTGTAGACAGAATGTTTCGCCTCCAAGTGTGTTCAAAATAa
>NODE_9_length_365_cov_17.805479
CAGGCCGCGTGTGAACACACACACACACGCGTGCGCGCGCTTGTGTTTGCTTATTAGAAT
TCTCTGGATTCCAGTCAACAGTATGAAACAGGTTCAAGGCCGATGGTCTTGCCACGTTTA
AGCACACTGTCTGTCTGTATGTATACTTGTGTGTGTGTTTATCTCCATCCGTGTGTGTCT
TTGTCTCTCCCGCGTATGTTTGTGTGTGAGTGTGTATGTGTGTGTGTGTGTATGATTCAT
TCCAGAGCAGTTTTAGTCCTTATAAAATATTCATACTGGTTGTGCAGGCCCCCTGTAATT
GCCATCTCTCACCCTGAATAATTTATACACAGCGCAGACTGACAAAGCTTTACCATACGG
CCCCAGATGAATCAGAAACAAGGAGAGAGAGCTGCCAGGAGCATTATGGTTCCCCAGAAT
ATGGCTGTCATGTCGCCGCTCCACCGc
>NODE_10_length_431_cov_54.888630
TATAGGTTAAGACATTACATTTTGGATGTTAACATTTTAACTTCAATTAGGCCTAAAATT
GCGTGTCCATAACACCAAATCGTTTTCAGTAAAACGTGCAAGCTTAAAAATTACACCACC
CATGCAGGTATAGCGTAGAAAACATTTAAGTGGGATCTTTCAAAAAGCAATAGCTTAAAG
CCAATTCTAATAAAAGTAATAGGTTAAAACTATTATATTCTTAAGTAGCCTAAGAAAGCA
GACACGTTGAAAGGAAGAGGTGTGTGTCAGCTCTGTGGGCCTGCCGTGCATAGAAAATTG
TGTGACAATTGCCGTGGAAAACACTCCTGGTGGAAGGCAATTTCAAAAATATTTTTTTGC
AACAATTAGGGAGTGTGGAGGGGTGAAATGGCGATTTCACATGCAGATGCGCCGGTGGGG
AGGACCTGCTACCAAGCCGTATAACTATGACCCAGTCTCCGCGCTTTGGTTTTGCTTCAC
ATGGGATAGAAGAGGACAAAGAGCCCGCCTCAc
>NODE_11_length_378_cov_32.537037
AAAAATAGAATAAGAAAAGACAAGCAGACTGAGGAACATAGAGAACAGAAGGGAGAAACA
ATAGAATCAACGCATAATGATATTCCTAAATGAAGAGGGAAATGTTGCGGCGCTCATTTT
ATTAATCAGACTGTCAATTTCACCCCAGAGGCCAAACCCAAGAGCCACCTCTAAAGCATT
CTCAGATCAACCCAGGAACACACGCTCCACTCCTCACTTCTCCTCTTCCTCTCCACTTGG
ATATATATTCGTCTGACCGCAGGCCGCCTCCATCATCAGCTGACAGCCCTCACGTATTTA
TTTGCTTATAAACCTGTTACAATAAATGATCATTCGAGCAGCGCCATACGCACCTTACCG
ACGAGTAGCAACCACTTTTTGATGAATGACATTTGGGCTAGAGAAGATGCACGGGTCATT
TTGAAGAGTCATTCGTTGCTCGTACTGGCATTCTTCTAtt
>NODE_12_length_518_cov_23.328186
ACGAGCAAAGATTGTATGATTCAATAGCTATCGCCTAATGACACCAGCCTCATAATATCT
CCCCCTAAATCCACCGTGAGTGTAGCATTGAAACATTTTGTTTCGCTTTTCTATTGGTCT
TCTTGGTGTCGTTGTGAGGTTGTCATGGTAGCCCTGCCAATCACTGTCAAGCGTGCCAAT
CATTAGCCAGTACGTAGACCAGGGCTTTCACCACTCTGCTGCACGCACGGGGGGTTATCA
GAAACTCCAATCTCAACACCACCCTCCCACTGCACCGGCTCTCATGAAGTAGAAGCCAAG
GCTCGCCTATTTGTTGAATGGAATGAGCAATTAGTGGGTGGAATATTATTGCGATCTTAA
CGAGGCTGGTTAAAGCTAAAGAAGATATGTAGTGTAGAGATGCTTAGGAGGGGCAGGTTT
AAGGGTCGACAATTGGGCAGGAACACCGGAATACACGCTTGAACGAAATGGCTTATAACA
GAATCAATTCACACCTTCTTTTCGGGTAGTTTTTCCTTTTTGCCCCATGTGCACTTTCAC
ATTTTGGCGAGGGGAAGCGACCATCATTAAGGCCTATAGGGCGACTTGGCTATATTATCt
>NODE_13_length_195_cov_12.907692
CGAGAGGCATTAGAAGCTCTGAGTGAAATATATGGCCGCAACGCCTCTCTAGCCCATCCA
CAATCAATTGGATTCTTTTACTTTAATATTTACTCGCAGCGATGAGATGCTAGTCTGCAT
GGTGATGAACAGTCTACCTCTGGCGTTTGAAGGTGACCTGTCACCGCGTATGGACAAATC
TCTCGCTTGCAGAAATGTAGAAAATAAATCATTAAGGCAGGCGCGCTTCTCATTCCAGGA
TTTAAATCACTCCCAGATTTATGATTTAAATTAATGc
>NODE_14_length_5303_cov_113.381859
AGGAGAAACATACGAAGGCGCATAACGATACCACTGACCCTCAGCAATCTTAAACTTCTT
AGACGAATCACCAGAACGGAAAACATCCTTCATAGAAATTTCACGCGGCGGCAAGTTGCC
ATACAAAACAGGGTCGCCAGCAATATCGGTATAAGTCAAAGCACCTTTAGCGTTAAGGTA
CTGAATCTCTTTAGTCGCAGTAGGCGGAAAACGAACAAGCGCAAGAGTAAACATAGTGCC
ATGCTCAGGAACAAAGAAACGCGGCACAGAATGTTTATAGGTCTGTTGAACACGACCAGA
AAACTGGCCTAACGACGTTTGGTCAGTTCCATCAACATCATAGCCAGATGCCCAGAGATT
AGAGCGCATGACAAGTAAAGGACGGTTGTCAGCGTCATAAGAGGTTTTACCTCCAAATGA
AGAAATAACATCATGGTAACGCTGCATGAAGTAATCACGTTCTTGGTCAGTATGCAAATT
AGCATAAGCAGCTTGCAGACCCATAATGTCAATAGATGTGGTAGAAGTCGTCATTTGGCG
AGAAAGCTCAGTCTCAGGAGGAAGCGGAGCAGTCCAAATGTTTTTGAGATGGCAGCAACG
GAAACCATAACGAGCATCATCTTGATTAAGCTCATTAGGGTTAGCCTCGGTACGGTCAGG
CATCCACGGCGCTTTAAAATAGTTGTTATAGATATTCAAATAACCCTGAAACAAATGCTT
AGGGATTTTATTGGTATCAGGGTTAATCGTGCCAAGAAAAGCGGCATGGTCAATATAACC
AGTAGTGTTAACAGTCGGGAGAGGAGTGGCATTAACACCATCCTTCATGAACTTAATCCA
CTGTTCACCATAAACGTGACGATGAGGGACATAAAAAGTAAAAATGTCTACAGTAGAGTC
AATAGCAAGGCCACGACGCAATGGAGAAAGACGGAGAGCGCCAACGGCGTCCATCTCGAA
GGAGTCGCCAGCGATAACCGGAGTAGTTGAAATGGTAATAAGACGACCAATCTGACCAGC
AAGGAAGCCAAGATGGGAAAGGTCATGCGGCATACGCTCGGCGCCAGTTTGAATATTAGA
CATAATTTATCCTCAAGTAAGGGGCCGAAGCCCCTGCAATTAAAATTGTTGACCACCTAC
ATACCAAAGACGAGCGCCTTTACGCTTGCCTTTAGTACCTCGCAACGGCTGCGGACGACC
AGGGCGAGCGCCAGAACGTTTTTTACCTTTAGACATTACATCACTCCTTCTGCACGTAAT
TTTTGACGCACGTTTTCTTCTGCGTCAGTAAGAACGTCAGTGTTTCCTGCGCGTACACGC
AAGGTAAACGCGAACAATTCAGCGGCTTTAACCGGACGCTCGACGCCATTAATAATGTTT
TCCGTAAATTCAGCGCCTTCCATGATGAGACAGGCCGTTTGAATGTTGACGGGATGAACA
TAATAAGCAATGACGGCAGCAATAAACTCAACAGGAGCAGGAAAGCGAGGGTATCCTACA
AAGTCCAGCGTACCATAAACGCAAGCCTCAACGCAGCGACGAGCACGAGAGCGGTCAGTA
GCAATCCAAACTTTGTTACTCGTCAGAAAATCGAAATCATCTTCGGTTAAATCCAAAACG
GCAGAAGCCTGAATGAGCTTAATAGAGGCCAAAGCGGTCTGGAAACGTACGGATTGTTCA
GTAACTTGACTCATGATTTCTTACCTATTAGTGGTTGAACAGCATCGGACTCAGATAGTA
ATCCACGCTCTTTTAAAATGTCAACAAGAGAATCTCTACCATGAACAAAATGTGACTCAT
ATCTAAACCAGTCCTTGACGAACGTGCCAAGCATATTAAGCCACTTCTCCTCATCCAACG
CGTCAGTTTTTGACAGAATCGTTAGTTGATGGCGAAAGGTCGCAAAGTAAGAGCTTCTCG
AGCTGCGCAAGGATAGGTCGAATTTTCTCATTTTCCGCCAGCAGTCCACTTCGATTTAAT
TCGTAAACAAGCAGTAGTAATTCCTGCTTTATCAAGATAATTTTTCGACTCATCAGAAAT
ATCCGAAAGTGTTAACTTCTGCGTCATGGAAGCGATAAAACTCTGCAGGTTGGATACGCC
AATCATTTTTATCGAAGCGCGCATAAATTTGAGCAGATTTGTCGTCACAGGTTGCGCCGC
CAAAACGTCGGCTACAGTAACTTTTCCCAGCCTCAATCTCATCTCTCTTTTTGCGTTCTG
CTTCAATATCTGGTTGAACGGCGTCGCGTCGTAACCCAGCTTGGTAAGTTGGATTAAGCA
CTCCGTGGACAGATTTGTCATTGTGAGCATTTTCATCCCGAAGTTGCGGCTCATTCTGAT
TCTGAACAGCTTCTTGGGAAGTAGCGACAGCTTGGTTTTTAGTGAGTTGTTCCATTCTTT
AGCTCCTAGACCTTTAGCAGCAAGGTCCATATCTGACTTTTTGTTAACGTATTTAGCCAC
ATAGAAACCAACAGCCATATAACTGGTAGCTTTAAGCGGCTCACCTTTAGCATCAACAGG
CCACAACCAACCAGAACGTGAAAAAGCGTCCTGCGTGTAGCGAACTGCGATGGGCATACT
GTAACCATAAGGCCACGTATTTTGCAAGCTATTTAACTGGCGGCGATTGCGTACCCGACG
ACCAAAATTAGGGTCAACGCTACCTGTAGGAAGTGTCCGCATAAAGTGCACCGCATGGAA
ATGAAGACGGCCATTAGCTGTACCATACTCAGGCACACAAAAATACTGATAGCAGTCGGC
GTGTGAATCATTAGCCTTGCGACCCTCGGCAGCAAGAACCATACGACCAATATCACGAAA
ATAGTCACGCAAAGCATTGGGATTATCATAAAACGCCTCTAATCGGTCGTCAGCCAACGT
GAGAGTGTCAAAAACGATAAACCAACCATCAGCATGAGCCTGTCGCATTGCATTCATCAA
ACGCTGAATAGCAAAGCCTCTACGCGATTTCATAGTGGAGGCCTCCAGCAATCTTGAACA
CTCATCCTTAATACCTTTCTTTTTGGGGTAATTATACTCATCGCGAATATCCTTAAGAGG
GCGTTCAGCAGCCAGCTTGCGGCAAAACTGCGTAACCGTCTTCTCGTTCTCTAAAAACCA
TTTTTCGTCCCCTTCGGGGCGGTGGTCTATAGTGTTATTAATATCAAGTTGGGGGAGCAC
ATTGTAGCATTGTGCCAATTCATCCATTAACTTCTCAGTAACAGATACAAACTCATCACG
AACGTCAGAAGCAGCCTTATGGCCGTCAACATACATATCACCATTATCGAACTCAACGCC
CTGCATACGAAAAGACAGAATCTCTTCCAAGAGCTTGATGCGGTTATCCATCTGCTTATG
GAAGCCAAGCATTGGGGATTGAGAAAGAGTAGAAATGCCACAAGCCTCAATAGCAGGTTT
AAGAGCCTCGATACGCTCAAAGTCAAAATAATCAGCGTGACATTCAGAAGGGTAATAAGA
ACGAACCATAAAAAAGCCTCCAAGATTTGGAGGCATGAAAACATACAATTGGGAGGGTGT
CAATCCTGACGGTTATTTCCTAGACAAATTAGAGCCAATACCATCAGCTTTACCGTCTTT
CCAGAAATTGTTCCAAGTATCGGCAACAGCTTTATCAATACCATGAAAAATATCAACCAC
ACCAGAAGCAGCATCAGTGACGACATTAGAAATATCCTTTGCAGTAGCGCCAATATGAGA
AGAGCCATACCGCTGATTCTGCGTTTGCTGATGAACTAAGTCAACCTCAGCACTAACCTT
GCGAGTCATTTCTTTGATTTGGTCATTGGTAAAATACTGACCAGCCGTTTGAGCTTGAGT
AAGCATTTGGCGCATAATCTCGGAAACCTGCTGTTGCTTGGAAAGATTGGTGTTTTCCAT
AATAGACGCAACGCGAGCAGTAGACTCCTTCTGTTGATAAGCAAGCATCTCATTTTGTGC
ATATACCTGGTCTTTCGTATTCTGGCGTGAAGTCGCCGACTGAATGCCAGCAATCTCTTT
TTGAGTCTCATTTTGCATCTCGGCAATCTCTTTCTGATTGTCCAGTTGCATTTTAGTAAG
CTCTTTTTGATTCTCAAATCCGGCGTCAACCATACCAGCAGAGGAAGCATCAGCACCAGC
ACGCTCCCAAGCATTAAGCTCAGGAAATGCAGCAGCAAGATAATCACGAGTATCCTTTCC
TTTATCAGCGGCAGACTTGCCACCAAGTCCAACCAAATCAAGCAACTTATCAGAAACGGC
AGAAGTGCCAGCCTGCAACGTACCTTCAAGAAGTCCTTTACCAGCTTTAGCCATAGCACC
AGAAACAAAACTAGGGACGGCCTCATCAGGGTTAGGAACATTAGAGCCTTGAATGGCAGA
TTTAATACCAGCATCACCCATGCCTACAGTATTGTTATCGGTAGCAAGCACATCACCTTG
AATGCCACCGGAGGCGGCTTTTTGACCGCCTCCAAACAATTTAGACATGGCGCCACCAGC
AAGAGCAGAAGCAATACCGCCAGCAATAGCACCAAACATAAATCACCTCACTTAAGTGGC
TGGAGACAAATAATCTCTTTAATAACCTGATTCAGCGAAACCAATCCGCGGCATTTAGTA
GCGGTAAAGTTAGACCAAACCATGAAACCAACATAAACATTATTGCCCGGCGTACGGGGA
AGGACGTCAATAGTCACACAGTCCTTGACGGTATAATAACCACCATCATGGCGACCATCC
AAAGGATAAACATCATAGGCAGTCGGGAGGGTAGTCGGAACCGAAGAAGACTCAAAGCGA
ACCAAACAGGCAAAAAATTTAGGGTCGGCATCAAAAGCAATATCAGCACCAACAGAAACA
ACCTGATTAGCGGCGTTGACAGATGTATCCATCTGAATGCAATGAAGAAAACCACCATTA
CCAGCATTAACCGTCAAACTATCAAAATATAACGTTGACGATGTAGCTTTAGGTGTCTGT
AAAACAGGTGCCGAAGAAGCTGGAGTAACAGAAGTGAGAACCAGCTTATCAGAAAAAAAG
TTTGAATTATGGCGAGAAATAAAAGTCTGAAACATGATTAAACTCCTAAGCAGAAAACCT
ACCGCGCTTCGCTTGGTCAACCCCTCAGCGGCAAAAATTAAAATTTTTACCGCTTCGGCG
TTATAACCTCACACTCAATCTTTTATCACGAAGTCATGATTGAATCGCGAGTGGTCGGCA
GATTGCGATAAACGGTCACATTAAATTTAACCTGACTATTCCACTGCAACAACTGAACGG
ACTGGAAACACTGGTCATAATCATGGTGGCGAATAAGTACGCGTTCTTGCAAATCACCAG
AAGGCGGTTCCTGAATGAATGGGAAGCCTTCAAGAAGGTGATAAG
>NODE_15_length_605_cov_35.809917
TCGCCTCCCCTACTCATCTCCTCTTCCCCTCTCATGTCCTCACATTCTCTCCCCTTGTCC
TCTCCACCTCTCACCTCCTCCTGTCCTCTCCTCTCCAGAATAGGCAACCCGGGTCCTGCT
GCTCCTCCTTTTCATTTCACCAGGAGCGGCGATAGGAGAACAGGCAATAGGTTTAGCAGC
CACGTCGACTGATTTACGACAGGGGGATGACCTCTGGGGCCATAACACCGGGACGGGTGA
CTGGCTCTCAGCGGTAAGCCACTGGCACTTGACAAAGTACCCGGAGCAGAATGAATTTAC
TTCTCTTTTCCTCAATCATCAACAGCCACTGCCCTGACCCCCATCCTGACTGCTATAACA
AGATCTCCCATCTCGGGAGGCTGAAAAATTTACTGTCACATCTACTTTTCAATGAGCTCA
AGTGAGTACTTCTTTCACCTTCAGTGGAGCAGGTGCATCGGGCACACACACACACACACA
CACACTCAGGGGAAGGAGGTCAGCCGGGACAAGAAAGGAATCTCCCTGGACCTAGCAGAC
ATCTCCAGCCTGCACATCAGAAATCAATCTCCCAAATCTGATCACGGACTGGGTTTTGCA
GAACCCCATCTGTGTTTGCCTTCGTCAACTAGATGACATGTTACATTTAATAACCCTGGC
GTGTTCTACATGCCGCCAATAAATCTg
>NODE_16_length_208_cov_22.437500
CTCTTAATAAAACTAGCATAAACCTTAGAAAACAACACCTCATCCACTCATTTTGCGTTT
CCACTTGCACAGGAGTTCGGCACAAGAGTCTCCTTGCCTCAGAACAATAAAGTGAATTAG
CTTGGGTTAATCTACTTCTGCCGTAATGACATTACGGAATTTTTCAATTAACCTCTTTGC
CTGGCTGTTGTAAAGGACTTCACAATTGACTTCCCATCCAGCGAGAGTCGGGTGCTTGTG
CCTCGGGACACGGATGCATGGGATCTAGTCTTATCCATGTCTGCATGATt
>NODE_17_length_2383_cov_92.549309
AAGACAAACAACGTTTGTGAAATGCTCCAATCCGGTTTCAGACCCCATCATAGCACTGAG
ACTGCACTTGTGAAGGTGATAAATGACCTTCAAATGGCCTCAGACAAAGGGTCTGCATCT
GTTCTCTTGCTTCTTGATCTAAGTGCTGCTTTTGACACTATTGATCACTCCCTTCTCTTG
GAGAGATTGGAAACCCATGTTGGGCTACGCGGAAAAGTTTTAGCCTGGTTTAAATCTTAT
TTATCTGAAAGATATCAGTTTGTATCAATAGATGGCATGTCCTCTGTCAAATCAAAGGTA
TGTTTTGGTGTTCCTCAAGGCTCAGTTTTGGGGCCATTACTGTTTTCCCTATATATGCTG
CCTCTAGGTGAAGTCATCAGGAACCACAATGTACATTTTCACTGCTATGCTGATGACACA
CAGCTATATATCTCGATGAAGCATGGAGAGGCCCCCAGAATAGCTACTTTAGAAGCATGT
GTCTCAGATATTAGGAAATGGATGACCGATAACTTCTTGCTTTTAAACTCAGAAAAAACT
GAAATGTTAATTTTAGGACCTAAGAAACAAAGAGCACTGTTGGGAGATCTCACGATGAAC
CTGGACGGTTGTATAGTCATATCCCAAAAGAATGTGAGAAACCTTGGCGTCACCTTTGAC
CCTGACCTCTCTTTCGATGAACACATAAAAAATATATCTAGAGCTGCTTTTTTTCATCTT
CGGAACATTGCTAAAATACGGAATTTTTTATCAAAAGCTGATGCTGAAAAACTAATCCAT
GCTTTTGTTACTTCCAGATTAGATTATTGCAATGCTCTAATCTCCGGTTACCCTGATAAA
TCGATTAATAAACTTCAGTTAGTGTTGAATACGGCTGCTCGAATTTTAACTAGAACAAAA
AAATTTGAGCACATTACTCCAGTATTAGCTTCTCTACATTGGCTGCCCGTGAAGGCTAGG
GCGGATTTTAAGGTTTTATTGTTGACCTATAAAGCAGTACACGGACTTGCTCCTGCATAT
CTCTCTGAAATGATCCAGCCATATATACCTACACGTAACTTAAGATCACAAGATGCAGGC
CTTCTGGTCGTACCTAGAATTTCTAAACAAACAGCCGGAGGCAGGGCTTTCTCACATAGA
GCTCCGCTACTGTGGAATAATCTGCCAATTACGGTTAGAAATGCAGACTCTGTGGCAATT
TTTAAGTGTCTACTAAAGACACATCTTTACAGCATGTATTTTGACTAGTGTAGTCTGGCC
CAGGGGTTGAAGGTGACCGGAATGGCTCGATACTGTCCACCCTTGCTGTCTTGCTAGGTG
GGCTCTCATCTCCACTGGGATGCCTGCTCTCCAATGCCACTTGAGGGCGGAGTCACTGGC
TTGCTGCTGTCTGTCCTTTGCGCCCCTCGAGCAATTGGAATGAACTCTGCTGGCAATACT
CGGCCCTCATAAAAGGGTGGTTGCGGTTGGTGTGTGTCCCTTTGGCTGATGCCTGGCAAT
GTGGGTGGATTGATTTCTTGCCTGTTGGGTCCTGTCCGAGGCCTCCCTTGGATAGGGCCA
CAGTGTCACTGGACCCCCCTGTCTCAGACAAAAGTTTTATGCTGCTATATTATTGTGCCG
GGGGAGCAGGGCTAGTTCTCCTCCATAACTCTATGCTCTCCTCCATAACTCTAAAAAAAT
GCACCCTTTAACAACTCTCCTTGTCTCCTGTTGCGGTTCAATTAGAAGGACGCGAGGTCT
CGGCCTACACCTGTGGAGTAACAGGCCCAGAAGACCTTGTCCTGAGCCCTCCTGGTTTTG
CTGCAGAACAAGCAGATACCTGACTATTCCAGCTGCTACTCTGCTGACCCCCCCTCCCAA
CCTAGATGATCCTGACGATTCCGGCTGCCACCAGGCTGAACCCCTAATCAACCTACCCTG
GACTGTTCCTGTCCTGCCAATCTGATCATGCCTGTCAACCTAGATCAGGCATTTTGGACT
CTGGACATAGCTCATGTGAACTTATTAATTATTAGCAGTATTCTTAAACATCACCCTGCA
CAGCCACAAGAGGTATGGCCACCCCTTTGAGCCTGGTGCCTCTCTAGGTTTCTTCCTACA
CTCCGGCCCCGTAGGGAGTTTTTCCTAGCCACCGTGCTTCAATCCTGTTGTTGCGTGCTC
ACTGGGGTTTTAGGCTGGGTGTTTTTGTAAAAGCACTTTGTGATAACTGCTGTTGTAAAA
AGGGCTTTATAAATAAATTTGATTGATTGAACCTATATATACAAAATTACATTTACTACT
AAAATCAAGCTTTAATTAATAAAACATGATTGTTGCCAAGATTTCCTAGTCAGACCTCTT
CTGTCTTAAATACCAGATTTGAACATGCAACTCTAACAGGCCTTTAGTTTTTCTGGGGGT
TCTAGCAGGGGAGTGCAGCAAAGCTATGACAAACAATGCTTTTCCTATGAACCCCAAGCA
TGCTt
>NODE_18_length_451_cov_33.104214
ATCTTTGAACGTCCATGTGTCCATGGAAGGAGAATGTTTTAAAGATAAAATAAGAATCGG
GAGAATGAAGGAAAGAACAGAAATTGAATATATATTTCACACGATAACAGAAAGATGAAT
CACAGGAAAAATATTCTATTACAGCTCAGACAGTTACAAAACTGCTGCGGTGTAAAGTAG
CCTCTGTTGAAAAGATTGATGCAATAAGGACTGACCTTGGCTTGAAGCAGGAGTCGGTGA
TGTATGTATGAGCATCTCCTTGCTAAATGGACCCAGATTTGTAGCACTAATATACATTGA
AGCCCAGTACCAAACTCACCATTGCAGTAAATCAACAGCCACTTTGGGTGTCATTTATGG
TTTAGATTCTGCTACTGTTCTATTGCTTTTAATTCGTGTCACTGTCTTTGGTTCATCTGG
AACAGTTGTATTTATTTTGCTAGATATACACCATGCAGATGACTAGCATGTAATTTATCT
ATGTGGATTAACAGTTCTGAGTACATCCATAGCATATGCAAAGGGATCCCCAa
>NODE_19_length_556_cov_35.602516
TGGTAAAATATTTAAATGTAACAATTAAATTACTTATATACAGACATTCATACTCTATTT
GAAACAGTGGGTGCGAAAATGCTATTAATCTCTTCACTCTTTCTTCTCTCCTTTATTCCT
GGCGAAGTATTCAAATGCAGCCCCTGCCTTACCTCGCTGTGTCTCTTTCTCTCTAATTAT
CTGTGAGGTCAGTAAGCAAAATGGGGAAGAAGCCAGGAGATCAATACAAATTATCCCTGA
GCAAACCAGTGCTGACAGTTTGAATTGCAGCATATGTTTACCCAAAATCAGGCAATTTAT
CTTAATATCAGCCGAGTAATGCAGCAAGGGTGAGAGGTCAGACAATCTCTCCACCTCATA
ATTACCCTCCTCTAAAACAGGAAAGTGGTATTGATTGGCCGCGGGCCGAGAAGCTGGGCG
TGACTGGAACGTGCCAGCGCCCTAACCCCCCCCAACCCCCACCCAGACTCTCCACCCAGA
CTCCCCACCCAGAGCAGAATTTCTGGGATGTGTGTGGAGGGTTTCGTGTTCCCTTACCAT
GGCTGAAAACCCTTGCAGCTCTGGTGGCCAAGCTCCACACCCAACGTTAATCCTGCCCCC
ACCCTCCTCTCCTCCCTAGCTACATCTCTCTACACCCt
>NODE_20_length_313_cov_57.904152
AATGCAAAGCACAAATTAAATTATGTTAATGAAATGAAAGAGATATGAAATGCATATTTC
ATGGACAAAACATAACCCCAGCGAACAGCCATTTCTTGATAAAATCTTTAAACACAATCT
CATTCGGAGAAAGACATATTGCTAAGGCGGATAGCACCTCATTAAACTGGTCTCCTTTAA
TATCAGTGCTTAGTATATATAGGATTGTAAATAACCACTGGGGAACGAGCAACCAATAAT
GAAATACTGTCTTTAATAGCTTGCCATTGATGTCAGCATAAAAAGTGTAGTAGAGGAATA
TTGGAAATTGGGTGTACGCACACATATAGTCAAAAGCTGTAAATGATTGCATATTTAAAT
AGAGCTGACTAAGGCAAAGATGATATAGATATTAg
>NODE_21_length_483_cov_40.031055
TTCCTATGTTGAAGCTAAAGTAGCAGTTTGGTTTGTGGATGTTGGAGGAGCTGGGAATCT
GTCCCGGCCGTATTCACCACCGAATCCTCACAGACAAAAAAGGGGCCCGCCACACCACAT
CACGGCCGCCCGGCGATGGCTGAGCCCCTGACAAAGCTGTTAATGTTCTGCAAAGAATGT
GCAAATTGCAGAAACGAGTCCAAGTGTGGGCAGAAAACACTTCTGGTACTTAGAACCAGT
GATGGAACAAATTTGGTCAAATTGGTAAAGTGCCCAGAGGGAGGAGGGAGATGTTCCACA
GAAAACCAATTCCAAGCTTGGGTGAGCTCGGGATTGTTTGGAAACTCTCCAATATGGGGG
CCTGCATTGAATTCAGCGCCAGGCAGAGACTGTTAAATAAGATTAGAATATGGACCAGGA
GAGCAGGACAGGTACCACACAGCTAAGACGATTCATATAACGCCACATTGTAGTTACATT
GTAGCAATGAACACGGCAACATTAGTAAAATAGTGCATTTGGTTTCATGTAGGCTCATTC
AGTGGCCAGTCATGGGTTATATAGa
>NODE_22_length_529_cov_42.406425
ACTAAGTCTGCCTCAACACACAGCCACAGTGGACTGTCATGTAGGCAAGGCACAGAGAAA
GAAAGAGAGGAAGAGAGGAAGCAGGTTGGTGTGCTTAAAGCTAACAGGTAACCTTTCTTT
GCTCCTAGGAGAAAGGCTGAGGGAAAATAAAATGTCAAATTAAGAGGGGCCAGGCTGAGA
GATGTAGCTGCCAGTGCTGTTGGCAGCAGAGATGGCTGCTTTCTGATTCATCTGGGGCCG
TATGGCAAAGCTTTGTCAGTCTGTGCGAGGTATAAATAATTCAGGGTGAGAGATGGCAAT
TACAGGGGCCTGCACAACCAAAATGAATATTTTATAAGGACTAAAACTGCCCTGGAATGA
ATCACACACATGGACTCTCTCTCATACACACACTCATACACACACAGGTAGTACATAAGT
ACCCTTTCGCACAGCTGTTGTACTGTTGACAATATCACTATCAACCCAGAAAATAATGTG
GAAAAAATGCTCCTACTCACATTGGTGAGAAAAAAAGGACAAAATATAAATCTGTATTTC
AGACCAATGTATCAAAATACACTTGTGTGGTATATTATTTATTTCTTACTTAAATACAGC
TATCGAAATAc
>NODE_23_length_99_cov_67.202019
CAGGGCTGTGTTCTCAGCCCACTCCTGTATTCCCTATACACACATGACTGTGTGGCAACA
CATAGCTCCAATGCCATCATTAAGTTTGCTGACGATACGACGGTGGTAGGTCTGATCACT
GACAATGATGAAAGAGCCTACAGAGAGGAGGTGCACACTCTGACACGCTGGTGTCAGGAG
C
>NODE_24_length_505_cov_65.041588
AGGCCTAGATAAGTCAATATGGTAAGGCATACACTGGATTACAGTACTGTAATGTGTTTA
TTTAGGGCTGAAATGATTTCCAGTATAGTACTTGCACATATTCATAAACTCCTCTTTACT
TGATGAATGAAAATGCAGTTTTGTTCAAATGGCACCCTGGCACCCTTCCCCACTCTCTTT
ACATGATCAATGAAACCTCTACTACCAACCTCTTCTCTTATTAATACAGTGAGGCAAAAA
AGTATTTAGTCAGCCACCAATTGTGCAAGTTCTCCCACTGAAAAAGATGAGAGAGGCCTG
TAATTTTCATCACAGGTACACTTCAACTATTACAGACAAAATTAGAAAAGTAAATCCAGA
AAATCACATTGTAGGATTTTTAATGAATTTATTTGCAAATTATGGTGGAAAATAAGTATT
TGGTCACCTACAAACAAGCAAGATTTCTGGCTCTCACAGACCTGTAACTTCTCCTTTAAG
AGGCTCCTCTGTCCTCCACTCGTTACCTGTATTAATGGCACCTGTTTGAACTTGTTATCA
GTATAAAAGACACCTGTCCACAACCTCAAACAGTCACACTCCAAACT
>NODE_25_length_2741_cov_57.573513
CTCGCATTCCACGCCCGGCTCCAAGCCAGCGAGCCGGGCTTCTTACCCATTTAAAGTTTG
AGAATAGGTTGAGATCGTTTCGGCCCCAAGACCTCTAATCATTCGCTTTACCAGATAAAA
CTGCGAGACTCTGAGCGCCAGCTATCCTGAGGGAAACTTCGGAGGGAACCAGCTACTAGA
TGGTTCGATTAGTCTTTCGCCCCTATACCCAGGTCGGACGACCGATTTGCACGTCAGGAC
CGCTACGGACCTCCACCAGAGTTTCCTCTGGCTTCGCCCTGCCCAGGCATAGTTCACCAT
CTTTCGGGTACCATCGCGTGCGCTCATGCTCCACCTCCCCGACAGAGCGGGCGAGACGGG
CCGGTGGTGCGCCCGGCCCCGAGGGGCCGGGATCCCACCTCAGCCGGCGCGCGCCGGCCC
TCACTTTCATTGCGCCTCGGGGTGTTTCGGTGAAAACCCTCTGACTCGCGCACGCGTTAG
ACTCCTTGGTCCGTGTTTCAAGACGGGTCGGGTGGGTTGCCGACATTGCCGCTGACCCCT
GACGCCAGTTGTACGAGGGCCGATCCCTGCCCGGCGACGCAACGCGGTCGGATACGCACT
GGGAACAGTCCGACCCGGTAGACAGTCGCGCCGGGAGCTGGGGGCCCCGTGCCCCCCCGC
GGGGGGGCATGGCGCAGCGGGCACTTATTCCTCGTCCCCGGGAAACGGCGAGTACGGAGC
GACGGGCGCTGTAAAGCTCACGGCCGCGAGGCCGGTAGCCACCTTCGCCCGGCCCTTCCA
AGCCGACCCAGAGACGGTCGCGGCACACCGCCAGCGGAAGAAGTGCGCCCGGCGGCGGAA
TTCGAGCCACGGGGCCGATCCCCGCTAAGGGATCCGAGCGCACCAAGGCGAAAGCCGACC
GCCGGGTTGAATCCTCCGGGCAGACTGCGCGGACCACACCCGTTTACCTCTCAACGGTTT
CACGCCCTCTTGAACTCTCTCTTCAAAGTTCTTTTCAACTTTCCCTTACGGTACTTGTCT
GCTATCGGTCTCGTGCCGGTATTTAGCCTTAGATGGAGTTTACCACCCTCTTTGGGCTGC
ATTCCCAAACAACCCGACTCTGAGAAGACCGAACCCCGGCGCGACAGGGGCCGTTACTGG
CCTCACACCATCCACGGGCTGGGCCTCGATCAGAAGGACTCAGGCCCCAGATCGACGCCG
GGAGATGCGGTCTTCTGTACGCCACATTTCCCGCGTCCGCCGGACGGACGGGGATTCGGC
GCTGGGCTCTTCCCTCTTCGCTCGCCGCTACTGAGGGAATCCTTGTTAGTTTCTTTTCCT
CCGCTTAGTAATATGCTTAAATTCAGCGGGTTGTCTCGTCTGATCTGAGGTCGTGGTCGG
ATAGTGGGGTCGGTGGCCGGTCGCCCGGGCTCACCTGAAACCTTCGCTCGGGACGCCGCG
GTGCTCCCCGAACGCCAAACCCAAGAACCGACACGCGTACGCGGGCAGCGGCGTTATCCA
CCGGCAGCCGCGCACGACGCGCTGGTAAAGGGGAAAGGCGAACGGGGGGGGTGGCCGGAG
GCAGTTTGGGGCCGAGGCCCCTCGCCGCTCCGGCCCTCCCGCCGCGTCGTCCCGGTCTGC
ACTTTGGGGGACGGGGGCCGCTCGAGGCGGCCCACGACTCCCCAGCCGCGGTTAACCCGG
AGGTTACCGATTGATTGCAAAGCGACCCTCAGACAGGCGTGGCCCCAGGAGAACCTGGGG
CCGCAAGGTGCGTTCGAAGTGTCGATGATCAATGTGTCCTGCAATTCACATTAGTTCTCG
CAGCTAGCTGCGTTCTTCATCGATGCACGAGCCGAGTGATCCACCGCTAAGAGTTGTACT
CTTTTGTTTTTTTTCCTTCCGGGGAAGGAGGCCAAAGTCCAAGCTTTTTTGTTTATAAGA
GGGGGGCCTGGCGCTCGCCGCGGTGGACGAAACATTGAACCCCCGCCCCTCCCCAGGGGG
ACGGGAACGGTTGGATGGGTGCCAGGTAAATGCCGAAGCATCACAGTTTCGGGCGTCCCG
TCTTGGCCGTTAAGCCTGGGCATCGCCCGGGGCAAAGGGGTAACGCGAGGATCCGCCTGG
GCGGATCCCCGCGGCCACTCGGGGGGCGGGAACGGGGGCGAACCCCGGACCCACGGCCCC
GGCAGCGACCGAGTGCTTTTCCGCTCGTGCTCAGCCCCATGCCGGCGGCTGGCAACCCGT
TAATGATCCTTCCGCAGGTTCACCTACGGAAACCTTGTTACGACTTTTACTTCCTCTAGA
TAGTCAAGTTTGATCGTCTTCTCGGCGCTCCGCCAGGGCCGTTACCGACTCCGGCGGGGC
CGATCCAAGGACCTCACTAAACCATCCAATCGGTAGTAGCGACGGGCGGTGTGTACAAAG
GGCAGGGACTTAATCAACGCGAGCTTATGACCCGCACTTACTGGGAATTCCTCGTTCATG
GGAAATAATTGCAATCCCCAATCCCTATCACGAGTGGGGTTCACGGGGTTACCCACGCCT
CTAGGCGAAGGGTAGGCACACGCTGATCCGCTCAGTGTGGCGCGCGTGCAGCCCCGGACA
TCTAAGGGCATCACAGACCTGTTATTGCTCAATCTCGTGTGGCTGAACGCCACTTGTCCC
TCTAAGAAGTTGACCGCGGGCCGCTCGGGGCCGCGTTACTAGTTAGCAAGCCGGAGTCTC
GTTCGTTATCGGAATTAACCAGACAAATCGCTCCACCAACTAAGAACGGCCATGCACCAC
CACCCACAGAATCGAGAAAGAGCTATCAATCTGTCAATCCTTTCCGTGTCCGGGCCGGGT
GAG
>NODE_26_length_473_cov_87.405922
TCCGCCGCGAGGCGTGCTACCGCCTGTCCCTGCCCCTGCCTCTCGGCGTCCCCCGGATGC
TCTTGACTGAGTGTCCCGCGGGGTCCGAAGCGTTTACTTTGAAAAAATTAGAGTGTTCAA
AGCAGGCCCGGTCGCCTGAATACTGCAGCTAGGAATAATGGAATAGGACTCCGGTTCTAT
TTTGTGGGTTTTCCCCGAACCGGGGCCATGATTAAGAGGGACGGCCGGGGGCATTCGTAT
TGTGCCGCTAGAGGTGAAATTCTTGGACCGGCGCAAGACGGACGAAAGCGAAAGCATTTG
CCAAGAATGTTTTCATTAATCAAGAACGAAAGTCGGAGGTTCGAAGACGATCAGATACCG
TCGTAGTTCCGACCATAAACGATGCCAACTAGCGATCCGGCGGCGTTATTCCCATGACCC
GCCGAGCAGCGTCCGGGAAACCAAAGTCTTTGGGTTCCGGGGGGAGTATGGTTGCAAAGC
TGAAACTTAAAGGAATTGACGGAAGGGCACCACCAGGAGTGGAGCCTGCGGCTTAATTTG
ACTCAACACGGGAAA
>NODE_27_length_446_cov_35.051571
AGCGGGGCTTTTTCTCACACCCCAGGAAGAACCCATTTACCCATTCCACGGTGTTATTTA
CACAGGTTTTAATGGAGCACATTAACACAAGGTGTTCGGGCGACTGAGATGCTCCGTGTG
CCAGATGAGGGCAGCCGTTAGGATTCACAAAAAACAATGCCAAGTCTCCTCCCCCAGCCC
TCCTCTTGGCACCGTCCCTTGTCCTCCAGTGGGAGGCCCAGAGGAGTGGGGGAGGCCCAC
CAAAGGTTAATGTGCCCACTTTGATCTTCGTCAAGGCACACTGAGTAAGAATTAATTTAC
ATTTCAGATGAAAAGGTTGACAGTATAAAAAGGCATCTTGTTTCTGGTATGTGAGCGTGC
TGTAATAGACGGGGAATTTGAGAGAGGAAGTGGTGAGGAAACAGAGTGGATAAGCCCCTC
TCTAGCCTTAACTGGGAGAGAGATGAAAGGGAAAACAGGATCTGAATGTGCACTGTTCTG
CTGAAACATGGGGACCAAATGCTGCCCAAACTTTTAAAAGCCTTTCGt
>NODE_28_length_302_cov_13.238411
ATATATCATCGATATAAACCACCACACCCTCACTGCGCATGCTCCGGAATATATCGTCTA
CGAAGGACTGAAACACTGACGGAGCATTCATCAAACCGTACGGCATTACGAGATACTCGT
AATGTCCTGACGTGGTACTAAACGCAGTCTTCCATTCATCCCCCTCTCGGATGCGAACCA
AATTATAGGCACTCCTCAAGTCCAGTTTCGTGAAGAAACGAGCCCCATGCATTGTTTCCA
TTAACGGACCTATCAAGGGCAACGGATAGGTGAATCTTACCGTTACCTCGTTAAGTGTAC
GGTAGTCAATGCATGGGCGTAAGCCACCGTCCTTTTTCTTGACGAAGAAAAAACTCGAAG
AGGCAGGTGAAGTGGAGGATCgaa
>NODE_29_length_672_cov_31.319941
TTTTGCCATATTTGCCTACTAACCACCGGTACCCCAAAATACACAATCACAGCAGCAATA
CGATTGCTTTAAACCATCTTGGTTTAATTACCATTTTAAGTTAAGATTTGTGGTACCTAT
GACAATTATATCCCTATTAAACAAGTGTAAAAATGAGAACCCTTCATAATGTTGCCAAAC
CGAGACTCAGGAACTTACCTCAGACTCCCTCTCTCTGCCAGTCCGTTGCTGCCTCTGTGG
CATCTGTTGCCTGCTCTGCCAAATGACATACTTAATGAACAGTTTATCAGCTGGTCTTTG
AGATATTAGGCTACAAGGGTTCTTTCTTTGCGTTTTGGTGTACTGAAAATTGCTGGCCAC
ACACACAAAATGTGCAGGTTATTTACAGTAGAAGATGGGCTACAATCATCTATCATTCTA
TAATGGGGTTCGATCGACCATGTAGTTAGCTATTCAGCTAGCAAAAGTGAAACGGAATGC
AATGACAAGGGTTGACAGCTGTATGAGTTCACCATTTACAGGTAGGCTGAAAACTTCTGT
ATACTTGTTTTTATATTGGTTGGCCTTCCACAATAGCTGAATTTGCATAGCTTGCAAGCC
CTAATTTCGTTTCTGTGGTGTTGGATATAATCTTTGCTATCGTCAGTTTACTCAAAGATA
ACACGTGCTTCCAAGTCCCCTAACGACAATTTAGCTTTTGCAACTAGACCATTAAAAAGA
ATTAAGGCAATGGAATGCAGTTCTGTTCAGTTTA
>NODE_30_length_317_cov_20.646688
GCTTCCTCTTCCCCCGTTGATACTCATCTACATTCTAGAGAAATGCGGTACAATACTGTT
GTAACAATCTCCCATCAGGTCACTAGTTCAGAGCCGCTTTTAGACTTTGTAAGGCACAGA
AACGAAGAGGAACAAAACTCACTCACGGTGTGATTCTGCTGAACTTTAAATCCACGTTGT
AGTGAAGTCACCACAGTTGCTGGTAGAACAGCAATAACATCTGCCACCGCTCCACTTCCT
CTCCGACCTGGTACACGGTGTACACAGACACACAGGAAGCTGATACGCGTTACACAGGCT
GGTAAAGATGTAGCGTTGGTTAGTGTAGTAGTGGATGACCTTCAGGCATATTGTCAAGAC
CGTTAGTGCACAAACTTTTACCATGCACCTTAGTGGCAt
>NODE_33_length_314_cov_15.745223
CACTGGTCCAGGAAGACCATCTCATTCAGAAATGTTGGGAAAGTGAATCTTTCCCTTACT
CTCTATAAAGTTCAGTCACTCAGCTGTGGCATTAACTTGTATTCTAACAAGATTAAAATA
TATTTGTCCTGGAGATTAGCATACTTAAGTCCTCCTTTGCCTTTTCGGTAGTGGTAGTGG
GCTTTGATCTGTGTTGCGTGGCAAGAGCCTAGCTTGGGCCCAGCCATTCCAGTGCCAAGT
GTGAAATTAGCCTGATGTCATCCCCATTCTTCACCTTATACATCTTTCACCAGCTTAATT
ATATTTCCGCCACAAAGCCCTAGCGCTTCATTCCATATTCAAGTTTGACTAGGAAGCATT
TAAAAACCCTGGATAAATTACTCTGTGCGGGGAAGg
>NODE_35_length_329_cov_22.373859
ATTGACATACTGTCATATAGAATTACAATGTACCGGGGAAATATAATGGATGATGCGCAA
GTTACATGAACTACGTCTCTTGATCCGGCGTTCTCATAAAGCGCCATTATGTGTTTTAGA
ATGAGTTCTTGTTTATAGAGTGAGCGCATCGTTCAGAGCCTCCGTTTGAAGCACTACTTG
AGACATTGAGCACATTGAGCAAAGCCTGATGGGAAATGAACCAATCTTGCCAACGCTCCA
CTCTCTCCCTCACTGCTTCTCTGTCAGATTTACGCTCCCCATTTCATCTTCTCTTTCTTC
TTTCCTTTTGTATCCCTTTCTTTCTGTCTCCCTTTTCCTCTCTCATTCTGTCTTTCTCAC
TCTCAAACACACACACACACACACACTCATATTCTGTCAAATGTAGACAAa
>NODE_36_length_1126_cov_56.357018
GCAGGGCCACTTCCAGGGGCAGTCCGACTGACGTTCCAGGCTAAAGGGGGAGGTCGGTTA
ACACGGAGTTGGGATGTTTCAGGCTAAATCAGGTTGGTCAAAACACATTCAAAATCTTCT
AGGCTAAAGAGCACACTCTGCATTGGTGTGAAGGCACTTGCTATTGATAGGTAGACCAAC
ACTGGTAGCCGATTCCAATATAGCCAACAATACTAACTGACTTACTAATGTTAAGAATTC
TTCATCGTCAGCTTTCGAGATGAAAAATGGAAAATGTGTGGCTATTACTGTTGCACTTAA
CGCAGTGTGTAGTGTAGCTACACCGGCCCAATGAACTGAATGTCCACGCACTTTCTGCCA
CACGATTTATTTCAGTAAACTCTATACGTCTCTCCTGCATTAGCAAACACAGTAAAGACA
GGCGTTTTGTTGTCCAATCACACAATTTCTTCGTCGCGTCATTACAGTAAGGGCGAGCTT
TATATATTTAGTTACTGCCACCCTACTATCCGAAACCGGCGGCAACATATAACGTAACAT
TTCAAAGGCAGCCTACTTAATCCTAGCAAGCTTAGCAAAATATCAACAATAACTATATAT
CTGATACATATATATCAGCCTGAGTGAGAGAGTAGCGTCGACTGAGAGACGGTGGAAAAA
GTACTTGAAGATATTCACAGACAAATCTTAGACATTTGCCGTGAACCCTCATTAACATGT
GATGACAACGCAACATAACAGATCAACAGGAATTGTATTAGTAGGGTCCCAGAGTGACGC
CGTAGTCTAAATACTGTGAACGCGTACTGCTGCATGTGTTCATCGAGGTTGAACAAGTAG
GCCTACAGATTCACGTGCGGAGATGAATACATGCATGTGTTCCCATTCCATATAAACAGT
ATCCAGCTTGCCTTTATATTGCATGCATGACTGAAGGTTTTTTTAAATCAAGTTGTTCAA
ATAGTCTTTATAGTGTCTGCAGACGCTGCTCAAGCTGACTTCACCTAAATAAAGAGATTG
ATCAGCTAACCTCCTGCACATTGGGCCAATTCATTACCACCCAATCACACCTCAATAGGC
TAGGGCCGGCACTGACTTCAGAAGTAACATCATGCTCTCAACATCACTATGGACACACCC
TCACAGACTCCATAACATGGTCACAGCAAAAACAGTTCCCAAAAGTGCTCTCATCCTGCC
TGAAAAAA
>NODE_37_length_1200_cov_38.826668
AGGCTTTAGCCAGGTTTCACACAAGCCAATGACATCTAGTTTGTGGTCAGTGATTAACTC
ATTTACTGCAATAGCCTTAGAAGCAAGGGATCTTATATTAAGGAGTCCCATTTTAAGATG
TGATGTAAAACAATAATTTTCATTCATGACAAAGATGGAAGAAAGCTTAATCTTAATAAG
GTTGCTAGTGTTTGCACTACCATGTTTTACTTTTCTTAGTCTGGAACGAGTAACAGTCAC
AATAGGCAAAACTAGGCTAACTGCTCTGGCTATGCTATCGACAGACTCCACTATGCTAGC
AGGCTGTCTAACAGCCTGCAGCCTGACCTGCACCCTATCTCATGATGAGGCTATAGGAGT
GAGACTCCTGTCAATATTCCTGGACAAAAGAAGGGCACCACTCCAGCTAGGATGGAGTCC
GTCACTCTTCAGCAGATCAGGCCTGACCCTATTTCTGGGAGAGTCCCAAAAAGAGAGCCA
GTTATCTACAAACTCTACCTCCTGCGACGGGCAGAACTCCGTTTTCAGCCAGCGATTGAG
TTGCGCGAGTCTGCTGTAAAGCTCGTCGCTACCCCTAGCTGGGAGGGGGCCAGAGACAAT
TACTCGATGCCGACACATCTTTCTAGCTAGTTTACACGCTAATGCTATGTTCTGCTTCGT
AACCTCTGACTGCTTCATCCTAACGTCGTTGGTGCCAACGTGAATAACAATATCTCTATA
CTCCCTATACTTGCCAGTTTTAGACTTCGCTAGCACCAACCCCAGATTTGCGGCTACGTC
GGTGGCTCTGCCCCCCGGTAAACAGTGTATGATCGCTGGCTGATTCTTTAGTCTAATACT
GCGGCTAATGGAATCGCCGATGACTAACGTTTTAAGTTTTTCCGGGCCACCGTTAGAAAA
TGCCTGCCGATCATTCCCCTCCGACGACGGCTCGGGCCTTGACTCCGAATCCAGAGGGGA
AAACCTGTTGAAAATCTCGGTAGGCTCTAGCAGCGACCCAGGTGTAACTGGTCTGCGGCA
TTTCTTCCCAGTTACCAAGAGAAAGTTATTGCCTGGCTGCAGGGGCTGTGCCGGGGGACT
AACAACGCTATCGTTTCTTCCTAGTGGCACAGACGCTGTTGTATCCGTTTCTACGCTAAC
GTAATCCTTGCCTGACATTTGCGTCTGAAGCCGAGCCTCTAACTTTGCTATCTTAACCTG
AAGACGATAGTTCTCCTCCATGTTAAAATTACAGCAGCTACAGTGAGAAGGCATGATTGT
ACTTAGCTTCGACTGTTCAGGt
>NODE_38_length_486_cov_19.551441
GTCTGCTAGTTCGTTTCCTCAAATCTCCCTCAGCAAAGGAACCATTTACAAAACCCTCCA
AATAAGGTTTCAGCTCACAATCTCTAGGCAGAATCTTTGTTGAATTCTCTTGTTATTGTG
CTTAAAGTTAAAAGTGGTTTTACAGTGTTTTACCTGTTTACTCTTCTTTTCTGACCACTT
AAGGACAACAGACTTCTGAAATTATACAACCATAACTTTCTCACTTAAACTGTATCCCTC
CTATCACAGAGAGCAAGCCACTCATCAGTAAATGCTAATCTCCTAATTAACAATCTAATT
AGGCAATTACAGTTAAATGAAAAATGACAACATAGTCACTGCATTCTATGACACCTATGG
GTCTATTTTTAGATGTCACATTGAGAAGGCCAAAATCAATTAGAACAGATTAAGCATAAT
ATCAATTTGAACGTGTGACAAAGTGTTGTTTATGCACACTAATGCTGTTCTGACTAGCAT
GCTCTGCTCTAGAACCCTAATTCTGTTAGTAATTTAACACCCCAACGAATCGATTGCATA
ATAATTGGCCCTGTTGTACATTGtgttg
>NODE_39_length_228_cov_33.210526
TCTGCTTCCCTACTCCTGTCTGTCAGGGTCTCTCTGTAACGCTTCTTCCTCCGTCTGTCT
CTCGGCCATTCTCCCCAAGTCACTCGGTCTTCACACCTCTCTGCCTTCTCCGTCATTCTC
ATCTGTCCTTTCTCGTGCCTCGGAGCTCATTCTGGTCTCTGTCTCACCGCTCCTGTCTAC
TTCACGGTGATCCGGTGTACGGTTCCCTCTGTCACTCTGTGCTAGCATGGTGTTTGTGCA
ACTGGGGCTGCGTTTCTACCGCCGGCACACAGATAATATCGCAGGCAGCCTTTCTCGCTC
TCCCTCTTCc
>NODE_40_length_498_cov_34.738956
GAAATGTCTTGAAAATGTCTCGAAATTGTCTACCATCAAACAAAAATACCGTGTGGTTAT
ACTCGTGCAAGTCAACGCACATCCTAAATGCAATACAAGCCAGCGTTACAAAATCGAATG
AAAACACATGGACTTGTATCCAATGACATCCTTGATTTGGAGTAAGAAAAAAAGTGAGAA
GCAGGCGGCACACGCACAAACAAACCCAGAGACCGAGCGAAAAAGACACCCAGTATTATT
ATCAATATCATATAGGCTATTGCGCTCACCTGGTGACTGAAGACTGGATGGGGCTGAGTG
GTATAGCCTTAAGACAGCGCGCAGTTAATGAAATATCTCCAAATGGGAGTCAGGAGTGCG
TGCCGAGATAAGCCTGATGTGGTTTATATACCCAGAAAGCAAGTGCTCCTCTTCTGATAT
TGTCCAAGTGCGTTTGCATAGCTGGCCAAGTGGCTCTGCTCTTGCTGACTAGCTAACATT
GCATGATGTTTGTTTTCCCCCTGCTATGACGTGAGACAAAATATTGGCCATATGTTCATC
GGCAATAAATTGTTCATGAAAGCAAACACGACTCCCTCTt
>NODE_41_length_1166_cov_43.704117
AAAAAGGCATTAAGTTGTTGAGAAACAGATTTTTCTAAGATTTTGGAGAGGAAGGGGAGG
TTCGATATTGGCCTATAATTCTTTATTAAATCTGGATCCAAATTAGATTTTTTCAGTAGA
GGCTTTATTTCTGCTATTTTTAATGAGTTTGGTACACTTCCAGAGGACAGGGAGCAGTTT
ATTATGTTCAACATTGGTGGACCTAGCACTGGGAGTAGCTCCTTAAGTAATTTTGTTGGG
ATCGGGTCTAATTGACAATTTGTGGGTTTAGAACTTGTTACTAATTTAGTGAACGTGTCA
AGTGAAATAGGATCAAAAAATTCAAGTGTCCCCATTGATACCAGGTCAGGGGAGTACTGT
GCATTTTTAGGACCGGTAAATGTCTGAAAACTAGGCCTGCTGGAAGAGTCGGTTATTTGT
TTTCTAATGGTGATGATCTTTTCATCAAAAAAGTGAATGAATTCATTTCTGCTGAAGTGA
AGACCCACTTCATTTGTTGAACGTTGCTTATTCGTTAACTTAGAGATAGTTTCAAAGAGA
AATTTTGGATTGTTTTTGTTCCCCTCGATTAGGTTCGAAAAATAAGATGAACGAGCAGAT
GTGAGTGCTTTTCTGTATTGTACTGTACTTTCTATCCAAGCTAATCTAAATACTTCCAAG
TTGGTGGAGCGCCACTTTCGCTCCAACTTTCTGGAGGCTTGCTTGTATGCTCTAGTATTG
TTCGTGTACCAGGGAGCAAGTTTCTTATTCCGTATTTCTTTCGTTTTCAGCGGTGCAACC
CTATCTAAAGTCTTGCGCAATATTGAGTTTAAATCTTCAATTTGATCATTTACAGATTTG
TTTGCACTGTTATCAATGAGCGAAACTGGAAGAATAGTCTGAAATCTATTTGTAGTCTGA
GAGTTTATATTACGACTGGTAAAAGTCATTTTTTGGGGTGCAATTTGGCTTTTTAAATTA
ACGGTAAATGTGATAAGGCAGTGGTCTGAAATTCCAGGGTCATTTGGGAGAATTAATAGA
TCCACAACATCAATTTCTCGTGAAAGAACTAAGTCTAAAGTATGATTGTGGCAATGCGTT
GGACCTGAGACGTGTTGAACAAAACCCATTGAATCAATTACGGCTTCAAAGGCTTTTTGA
AGAGGGTCATTGGACTTTTCCATATGAATGTTGAAATCACCAAAAATCAGAATATTATCT
GCCATGACTACAAGGTTAGACAAGAATTCGGGAAACTCACTAAGGAAA
>NODE_42_length_505_cov_38.776237
GGCCAATCAACTCTACTATACTAAAATATAGGCCAATTACTTCACTCCAAAATGACTAAA
TGCATTACAGTGCTAATTAAGTATGGTTCTCTAACATGTCGACCTCCTCTGTGTAATGTA
AACTTCTCCCAATTCTTGTCCTCCTCCATCTTATTCTCCTCCTGCGCTGACTGTATAATA
TAGACAAGGATGCTCCAGTGCTGCTCTTACTTCAGGAGGTAAAAAGTCACCTCAGGTCGA
TGGCACTCAGGCTGTAAACAGGGCTTCCCGTAAAATCAATGATCTTCAGTTGGAGCTATC
AGTCTGTGCAACAGAAATAGCCGTGGCTGTGCTGAGACTGAGGCTAGGAAGAAGAGTGGG
GAGTATATTGTGGTGTTTGTCACGACCAGTATACATACAGGTCTCAGGCTCTGACGTGGT
TGGGGAACAAACTACAACTCCCAGTATGCAATGTGGCAGTTTCAAAATGCTTTTGCCTTA
AATCTAGAATAGGATTAAAATTGTGCTATAAAAGGTCCCTGCTGGCTGCTCCATTGCATG
GTAAAGCCGCTTCTGGATCGCTAATGTCTGTGACCACTCAGTTCAAa
>NODE_43_length_808_cov_71.066833
TAAAGGTGGATATTATAAATGTCTTATAACCTAATCCATATCATCAATATGATCTACCTA
GTATCATTTATAAATAAATGAACAAAAAAATTAACAGGTAGCATTGTTCTTTTGAAAGAG
AATACATATAAAATGAATCGTTTTTTTCTCAGTGGTTTTATATGCCTGACTTGGTGGAGC
TACAAGCAATGTCCCTAATTAAAATTACATGGGATTTTTTTCCGCCCTTTTTTTTATTCA
AAATATATTTTAGCATTTACCTTGATTATAATGTTACCTCATTGGCTGCGGTTTTGTTTG
TTGGCCTAACTATAAAGGATCTGCTTGTACCCTTGTGGGTTGGGAAGAATTAGGATTTAT
GAATTTATTTCCTCTGTTGTATTGTTTAAACAGCTTTGGTTTAGTTTTGATCCCTTCCTC
TTGCCTTTGAGGCTGTTCCACGGTGTCAGCTGTTGACTGATAGTAAGAGAACTGCCTCAC
AGTGTGAATGAAAGAAAACTAGCGGTTGGTAAACACTGATAAGGGATAAATAGAAAGCGG
TCAGGCAGAGATAGTTCTGTGGGAGCCCAGATTGTGTGCGGTCTGTTAAAATGAGATTCT
GAGCCTGTCCTTTTTATTCTTTCCCCCTCCCCTCCCTGGTGCTGCATTTGTCTGGAAAAT
CTCCAGTGACCCTGCACGTCAGTCCCAGGCTACACTGTTCTCTTTCTGTGTTTTGTTTTT
CTAACAAGGGTCAAGTTGGCCGATAGACATGTCCCTGATGCTTATAGACAGCTGTCATGA
CTGCAAGTACTTAACAATATATATTTTTTTTTTTCCCAAGGAATTCTGGTTGTGCCGCAC
CAGAAACACGGCGTCAGGGAAATGGCCAAAAAACGAAAGAGTCAAATGTg
>NODE_44_length_577_cov_24.948008
GTTCTGGAAAAATTCCTTAAAATGGTTACTTTCTGATGCAGGGGTGATGGAGTCAGATTT
AGTGATTCGTGGTTGGTGATATATAGAGGCAGACTTGTAAAGTGAACTCGTGAAATGAAA
GGTTATGACTGTCATTACTTGTGTTACTCGTACTCAGGACATGCCGTGTCCTCAGTGCCT
GCATGCGTGTGTCTTTGTGGTGGGCTGTGGCTTCCTGGGCAATGAAAGGGACTGGGGCCC
GAGCCTGACAAAAACACAAATCCATACTGGCCACAGGCTCCTCTCCAATCTATTTTCTGC
TCAGCTGGTTTTAAATGAAGTTATTATGACTCATTAAAATGCCCGCAAGCTTGTGGAAGT
CGGCCAATTACAATTTAAATTTAGCCTCCCCTTACACCCCCCCATTCCTCTCCAGCACCC
CCCGATTCACTCTACCAGCAACAACATGCCACACCACTGCATTTTAACCACTGGCTTACA
GCTGCAAAAAAGCCTTGATCTTTAAACACAAACAAAACCCAATAAACAAACAAATCATAG
GAATTTTTCCAGGGAGTCTGCCAGTTCTGGAAATCTGGTGCTGGAATAGCAGCTCTTTCA
CCAAATTGGTTTAAATCAGTGTGCACTAAAACGCCCgcaaaacttggcttgactaaagt
>NODE_45_length_614_cov_37.118893
CTCAGTAAAGTGAAACGTGTTTTTCTGTCTCAATGTACTGGTGAACTCTAGGATTGCTGA
TATTATATCTCCATGAAATTGTTTGCTTTTTCAGTTTGTCTCCCTGGATTTTCTAGTCAC
CCTATAGCAGTCCTTCAGAATACACACACACACGCGCGCGCTCGAACACACGCGTCAACA
AACACACACACACACCCTCACGTAGAAACACACAGTCGGTTTGGTCGGGGCACGGCTGCC
GCTCTTCCTCTCGCGGTGCCGCGCGGTCCCAGAGTGGCTCCCCGGGCTCGGCTGCCAGTT
GTTTGCCAGCGCGTCCGGGTGGAATTCATTCAAATTAAAGCGTCGGAATGAGGCCCGGGT
CCCAGAATGCCTGGTCCCTCTCCTTCATCAGCATTCCGCCGATGAGAGTAATTAAAGCCG
AAATTAATTCTGCTGTAAGCAGAGGAGCCACAGAATAACTGATATTAGAGGCTGGATGAT
GAATGCTTGGCATCAAGGGAGGTCTCCGGAGACAGAGGGGGGAAATTCACAGATTTCTCT
GTCTCTCTCTTCCCCTTTCAATCTCTCCCCCCTTCTCTCTCGCTGTCTTGTTCTCCTCTC
TTTTTTTTCTTCACTATTTCTCCGCTCGCGTTCGATATTTCTCTGTTTCATGCTGTCTTT
CTATCTTTTCCCTCTCTGCGTCGGCCCTGACACATt
>NODE_46_length_623_cov_59.560192
ATTGTCTGTGATGTTGACCAGCTTTATATATATATATATATATATATATATAAATAACAC
AATCCCTGCTCCCTGGTCAAATCGGCCATCGCCTTCTACTGTCTTGTCACATTCAGAAAG
CAACACGGTCCTACTGGACAGTAAGTTAGTCGTCTATGTGGGCCATCCCCCACCACAGCC
ACAGTGCGACCTATCCTTTCAATAAAGGAGCACCTCATTATATTCTTCTTTTATTTCCAA
AGGGGATGCGGACAAAGACACGAATGCTGATCAGAAGAATAAGAAGGGTGTTAAGAGACG
CCGGGAGGAACATGGAAGGGGCTACTTTGAATTTATTGAAGAGAACAAATACAGCTGGTA
AGGACGGGAGACCGTGGCCTTCGGTATGTCTGAAGCGCCATCACAGCTATGTGAACTGTA
TTGGCTTTAAGCGCCAATGCATTAACTAGCATCAAAACCCTCGATTAACTTACTTTTGTC
AACATTACGTAAGTTTCATACATGCTTGAACTGAGGGTCATCCCTGGCTTTTTTAATTAA
CCTTACCATTAATACCCATGCAGTGCCTACATACACCCTTAACTGGACTGCATAATGTAG
TAAGGGAATTCTACGATAAAGTTTATGAATTTCTATTGTTCCCCATTTACTCTCTTTGTG
CAGGAAGGCATTTTGTGTACACTGACAAGGTGACTCAAAGCCACt
>NODE_47_length_568_cov_56.639084
GCTGTGGGGGTTGAGGAATATGTGCTTCAGAGAGAAAGAAGCCAACGTCGAGGATGGTTG
AAGCTGGCGTTCCAGTCTAATCTCAGCTGTTGAATATTTAAATAATGCCTGAAGTGTTTA
TTTAGTTAGCATGTCGATTTTTACTGCTCTGTCAATAGCATCTCTTGTGTAGCAGTGTGC
TGATGATCTTTAGTGTCTCGCCTCCCAAGAGATGCCCGGCGTTAAACGCAATTACGGATT
TTCTTCCACCTCAATGTGTTTGATATTTTTTACTGATCTAATTTGCAATCTGGTAGTTTA
TTGTTTGGCATTTTAGTGGTGCTCAAGTGGCGAGGCAAATTTGATTTCCTCTCATAATTC
TTTATAACATAATTATTGCTGTTAGCACATTGGCACAGATCTTAAATAAAGCCAGTTAAT
CCTTACATAGATAAAAATATCCCTTTTACAATGTTTTTACCCAGTGTATATTTGACAGTT
CATGTTCTTATAAAAGGTGTCTCGGTAGTTCCATGTATATGTGAAATTTTTATTAGAATA
GGATTAGGAGTCCTCTTGGAGCAGCGGTTTCAAACTTTTTTAAATCAACCAATTTATTTC
CAAATATTTAGTATTCCCTTCATTATAATTCATGTCCATTAGTAGTAGTa
>NODE_48_length_438_cov_17.977169
ATAGTTGCAAAACATCCTCTACTACCACAGCTAAGCATATCATAGTCTATACTGTATGTA
TACAGTTTGTACATGCTTACATATATTATATGCATGCAATATATACAGTATATCATGTAT
AAAATACAGGCTCAAATTAATTTTCTTTGGTTGGTGTGCGTTTGTATGTTTTCATGTGGA
TTCAGTAGCAGACTTCCACATAACAGTGTAATAGTGCATTTTGGGCAATGGGGGTCTGGA
ATTGTGTTGCGCTCAGTATAATTAAGTGGTACATTAGAAAGAGGGCTGGAATAAAACATG
AGTATGTAAATGCAGCCTGGAGCCGATCTGGTAGTGAATATTACAATGCAGATAAAGCAT
TTCTCATAAATGCCTGTGTCTACTGAAGCCTCCAAAAACATCTGGACCTTTTAATTGAAA
AATAGCATGTTGCTCTGCTGTGCTGGTACTTCTCCTAAGTAAAGTAACATTTAAAACAAT
AATGGAATTGACAAAATGTCATTATGTTGCAGTCACATGa
>NODE_51_length_132_cov_73.621216
TGAGAATGCTGTTTGTAGACTACAGCTCAGCATTCAACACCATAGTGCCCTCCAAGCTTG
ATGAGAAACTCCGGGCTCTGGGCTTAAACAGCTCGCTGTGCAGCTGGATCCTGGATTTCC
TGTCAGGCAGACGTCAGGTGGTTAGAATGGGCAGCAACACCTCCTCATCACTGACCCTCA
ACACTGGAGCCCCACAGGGCTGTGTTCTCAGCCC
>NODE_52_length_302_cov_35.463577
ACTGCCCTTTGTGTAGGTGAAATGTGTCTCGGAGACTGTCATCGTAATATACCTCAGTGA
AATGAAGGTTAATTCTGATGTACAGCCTGCATGGCAGTCATTATCAGCGAATCATGAAAA
TAAATTAAGCCACTGAAATAGATACGTCCTCCTCTGGCACACGGTAGGGATCCTGTGAAG
GATGGACGGCTGAACTTTACAGATTATTATTGGAAAATAGTGCCGGATTCAATTAACACA
CCTAAAAGACACCTTTATAGAGGGCACCCATAATTTAAATGACAGCATGGTGTAATTTTG
CTTGTTATAAGTCAAATTTGCAGAGTTTCATGTTCGGCTTTTTTTTTCTCCCCCCCCCCC
ACCCACCCTCAAGATTCTCtcgat
>NODE_53_length_607_cov_32.140034
TCGTCTCCCACTCTCTATCTCCTTCTCTCTCGCCAGATCCCTCCCTCCCTCCCTCGCTCT
CCCCTGTGGTATCTTCCCAGTGCAGAGGCCTTCCTTTACCAGTGGAACCCAAATTAGCAG
GGCAGGTCTTATCCTCTTCATCACGCCATCACGCCAGGCGGCCTGCACCTCCTCTGGCTC
TGGCCTGACATTCCTATCTGACGGCGTTTTACATCTCCCCTGCTCTGCCTACCTCTCCAC
TCCGCGGCCAGACAAAGAAATTAATACCCCTAGTGACTGTGTTTTAATTAAGCAATTTCA
TGCAAATTACACATTTTAGATTGTCAAATAATATACTGCGCAAAATTGTAGGCTGGCTGA
TCTGATATGCATGGAGTGTTATTCTTCCAGGCGCTGTGCATACATGGAAAATGAACAAAA
ATGCTAATTTCTAATCTATTATGCAAACAGTGAGATACTTACATAGATTTGCACGCCTTT
CTTGGCATGGAACGCCACTCTGGAATTCTATGGATAGAATGGATGTCAGGATAGGATATC
TAAAGTGCTCTTTTGCTTACATTTTTTGTTCTTTTCAATTGCACCTTTTCATATTAGCTC
TAGTTAGAAATGTTATGTCCTCCTCTGGATATTCTGGATTTGGACAGAAAAACTAAATAA
TTCTCACTGTAGGAGAGAAAGATATCTGg
>NODE_54_length_438_cov_63.721462
GAGAGTGTGTGTGAGTGTGTGAGTATGTGTGTGTGTATGACATTGTGTAGGTCCGTCAAA
GGTCTACTTCACCCACTGCATTCGACAGGATAGAGGTCACTATTCCTGTGTCAAATTTGC
GTGTGTGTGGGAGTGTGTGTGTTGCGTGTGAGTGTGTGCGTGAGTGTGTGTGCGTGTCTG
TCTGTGTGTGTGTTTGTGTCTATATTTGTGTGTGTGTGTTTGATAGTGTGTAGGCCCGTC
AAAGGTCAACTTCTCCTGCTTCATTATACAGGATAGAGGTCACTATTCCTGTGTAAAATA
AGTATGTGTGGGTGTGTGAGAGTGTGTGTGAGTGTGTGAGTATGTGTGTGTGTATGACAT
TGTGTGGGTCCGTCAAAGGTCAACTTCACCCACTTCTTTTGACCGGATAGAGGTCACTAT
TGCTGTGTAAAATAATCACGTGTGTGTGTGAATGTGTGAGTATGTGTGTGGGTGTGTGCG
TGAGTGTGTGTGCGTGCGTGAGTTTGTGAGTGTGGGTGTC
>NODE_57_length_402_cov_16.629353
GAAATGGGTGGAGGTGGGTGGGGTTGATAGGGTGGATGAGGGAGAGGGGCAGAAGTGATT
ATTTGTGGAGGCTTGTTTCCTCCTTCACCATGCCGACCAAAGGTGCAAGTTCATTATCTG
TTTAGTTCAGACACTGCACCATGAACAAGATTAAGATTAAGGTCCAATAATAAGGTTTCT
ACCTGTCCTTGTACTGTGGGAACGGGAGACCAAAAGTATGATGAGTTGAAATGGGAATCT
TCCATTATTTCTGTAATTGAAAAGCAACATAACTTATAAACACCCGCTAGCTCCTCATTG
TCAGCTGAAATGAGACTATTTTCATCTCAAGGTAATATCGGGCCAAAGTTCTTTGCTTGT
GCAACTACAAAGCATATTTAAGTTGAATAAATGAAAAAAACGGTTTTGCTTTCGGGCGTG
GGCAATGTAAAACCATATGAATGCAGCACTAACAGATTTCTTCACGGGCATGCTTATCGC
CCAa
>NODE_58_length_305_cov_33.649181
CCCCCCCCCCTCCACTTCAGCGAAATCTATAGGGAGAGAAGCAAAGACAGGTGCATTTCT
CCTCAAATCGAGTTAGCCAAGACATGCCACATCCAATTGGACTAAATTGATGTGAGAGTT
TGCGATGTCTGCCGCGGGTATTACAGCAAAGGTCAGTGTGCCGAGACAATGACATCAATC
TGCCTTCACGTGGCCAGCTAGAGCCCTGGACCTCATGATTCAGATGGAAGCAATAGACAG
GCACTGGTCGTACACGGACAGAGGGACAAATATGCAATTGTTCGATTTTTTTGTTATTTG
CATGAGCTTGATGTTGGGAGTGTTGAGATCTCGTTAGCAAGCTTTTCTTTACTTCAAACC
AACTGTTTGACCATGTGACTTTTCCAg
>NODE_59_length_307_cov_21.315962
AAGAGGGTACAAATTAGGGGTCTGTCCACTAATTCCTCTCCCCCTCGAGGGCTCAGAGGG
GCTTATTTTTGGCAGTCAGATTCATCCAGGATTTAAGACGAAGTGAACTCAGGCAGGTCT
AATCTGAGTGGCTCTGCTCTGATTGAATAATAGATTGTCTATTGAGGCCGTGTGTTTAAG
AGGGGATAACTAGACATCCTTTGGAGTGTAACAATTATAATTACAGCGATGACTGGTCAT
GTTAAATATCACACGTTAAACCACTGTTATTAACCCTCATGAATCTCGTCTTTTACAAAG
GGGTTGAGGAATAGATTCTGACAACCCTGTAGCTCGCTATTGTCTCTAGGGCGGGTGTCA
ACGGTGTGGGGGGGGTGTCTCACCTCTGc
>NODE_60_length_473_cov_51.615223
CCTCATGAATGCAGAAAAACTCCAGACGAAAATTAATAAAACGCTGTGCTGGGGAAGCGG
GCGTGAGGGAGAGACAGAAAGAGGGAAACAAGAGGGGGAGAGAGAGAATGAAGACCCAGG
ATCTCTTCTTCTGCCTTTTGTTCTTCCAAAAGTGCCCCCTTTATTCCATTTTCACCCTCT
CTCTTTCACCAGGACTCTCCAATGAATGGCATTACAGACAATGCCATATCCAGAGTGACA
CAAATGTATTTTGGTTGCACCGCCACAGTGTATTTCCACAGAACCAGGGGCGATTTGTCT
GGGGACAATTTGGTTTCCATAAAGGATTTAAATGGTTTCGGTGGAGATAGTGGGGCGAAA
TTTAATTTGTTTCTCATTTACTACAGCAGGTATGAAAAGGAGAAAAATTGGACGGCTGAT
GGGCAAAAAATTGGTGCTGTCCTTCTGCTGTATCCCCAAAGGGCCGGGGCCCTGCGTGAT
ATAGATTGAGTTCGACCCCCCTAGCCCACCCCTCCCGCAACCCAAGCCAACACACACTCC
GTCCTGCGCAGCccc
>NODE_61_length_268_cov_30.067163
TCTCCAAACCAACTGTCAGCTCGGCACAGCAGTTCATTTCACTTTCAAAATGCACTAAAA
CTACCAAATCACTTCATACATGTCTCAAATCAACTCATTCTTCCAGAACACTAGCAAAGG
TCGACAGACAACAAACACACTTTGTCACCCACAAAACAATGACCTAAAAAACACTAACAA
CAGGTAGCATTATACAATGTTGTCTTGTGTAAAACAAGGACACATCTCTGTTTACAATTC
ACTGCAATATATGTTACTGGAATGAATCAGACATTTGCACTGAGTAATTCCAAAATACAA
GAATTTGTATACACACCATCCACTGATACAGATACAATAGTAATGCAAAA
>NODE_62_length_392_cov_13.696428
TGAAGATTTTCCCACAAATGTGAAAAAGCAAGAGATTCAGATAAAATTATGACTGTTGAC
TTGTTTGGGGTAGACTCTATAAATAATGTCTGAAGCTTTTGTCCAATCAGAATATTAAAA
TGAACTTCCATTCTTTGGCGGCGAGGGATTTTCCTCAGAATGGCTGTGATAACCTGCAAT
CTTCAGCATCGCAAACACCTTCTTCCTTTGATGTCCCCCCACTCACATCCTGGCAACAAA
GCTGGCCAATTACAAATGAACTAATTAACTAAACTGTTGATGGAGCATGAAGAGTTCCTT
TCACTCCGTTAGCCCTACCATGACAACGGTGAATTTGTGCCATTGTGAGGGGGCTCGCAG
GGTTACGCATTTTGCCATTAGCTTTTGCTGTTCGTTGCATCCCATCATCTACTCCCGTAG
CCGTGGCGATGCATGCTCAATCTACGGTCATTTCTGAGCCTTGCCTCTGACAGg
>NODE_63_length_301_cov_29.411961
GGCCTCCTTCGGTGCGGCGTCGTCTCGGTCCCCTCCCTCCTTCCCACGGCGCCTCTCCCT
CTCCTCCTCCATCGAGCGCGGAGCCAGGCGTCAATAGAGGGCCCATCTGTTCCCATACAT
CACGCACTTCATTTCAGTTTATTAGCCGGGATAAATCATAAATATTTCATTATACATCAC
GGGCGGCTGTCGCGGGGACGGCGCAATTTATCACTGCTGCCCTCTCTGCCGGCTCTGCGC
CGGAGCAATAAGCTTTCCAGTCTATTAAACAAGATTGATACAGTGTGTAAATTTAGATAT
TGGGAATTTCTTCACAGACCACTGGCTCTGCACTGATAGGCAGGGCACCGGAGCGGGTGG
GGGGGGGGCGGGGGGGGGGGATg
>NODE_64_length_664_cov_50.971386
CCACCTACACTGGCCATCCCCCCCCCCCGTCTCCCAGGCTCTTCACAGACACGTGACCAT
TCCGCATGATTATTGGCGCAATCACTCATGTAACAGCCTGCCCAGCTTTCCGCGGGGGCT
CCAGTATTTGTCACTGTCACTTCCCCAAGTGCTCCGCCATTGTCTTGGAAATTGTATGTG
TAAGGCAAGAGATGCCTGTGACCCACTTCGACAAGAGAGCCGGCAATGTGAGGGCGCTCA
TCACGCAGAAAAAACAGCAGTTTGATGTGTCCTATTATGTGTCCCGGCAACAGCCATAAA
TAATTGTGACAAGTTTTTTGTTGCGCGTGAAAGTCCTTGACTCTGCCTCCTGTTCCAGCA
CCTCCTCTTTGGTCGGAAGACGCTGCCAAGCCCCCCCGATGATAGATGGCACGGTGCAGC
AAATGACAACGGGATAGATTTTTAGTTTGTGCTTTGGAAGGGATCAGTAATTGTGCTTTG
CTGTACAAAGCAATAAAAGAGAAGGACAAGCCAGGGAGAGGGGGGAGAAAGAGAGACAAA
AAGGAAAGATTGGTCAGTGCCTAGTCTGAGGCGTAGAAGAATTATAACCACTGAGGCACA
ATCTCTAAGCGTTGCTGCATATGCAATTAGAGTTATGCAATTAGGGTTTGTAAAACCAAC
AGAGGTCAATTATGCAGCCCGCAGAACAGCATGACATCATAATGTAAAAAACTGTTTGTG
TGTGTGCCGGTAGTAggcacttcctg
>NODE_65_length_771_cov_30.407263
CTCAACTGTCTGGCTTGGGCTGAGGTGGGGAGGGGGGGCATATCCATGTCGGACGTGACC
ACCTCTTCAGGAACTGTCCCGAATCCTTCAGGGCCCCTGGGCGGGGGTTAAAGGAAAGCT
GAAACACAAGCATCACCTGACCACACTGTCTTTTTGTCATTCAGTTTAGATTATGGGATA
TGTAGCAGAGGGACAACACAAGAGGACACAAAACATGGATGGCAGTTTGGTTTTTTGGTG
TGTTTTTGGTTTGAGCTTTTGGTAAAGTCTTGTGGTGAGAACAGCATTTCTCAGCCTTCC
CCCGCACCATGATTCCTGCATGCCTGCAGTGGGGGTGGGGGGAGGGGGTGTGAGGAGCTC
TTGGCTTTTTTTGGAGGGGGGAGTTATTTTGATTGTCTTTACCTATCTGGTGTAAATTTC
CAGGCACTCAGTTCATTTTGGGCCTGCTCCAGTTTGTCTTTAGTCTGTTCCAGTTCGCCC
TTCATTTTGAGGAAAAATAAGTTGATGGCCGGGTCTACCATGGAAGATCGCAGTTGGGCT
GCACTGGGTTGCTGTGCTTGCTTGAGGTACTGGATCTGGGTCTGCAGGTTGAAAGAAACG
GGTGTCAAAACAAGCACAGACTCGACTTACAAAATCCATCTTTAAAATTGTCGAAGTTTC
CAATAAAAATACATTTGACTGACTACATAAGTGACAATGATTGGGCTCATGACTGATTTA
TACATTTAAAGAGGCAATAACTGCAGCCAAACAGTTATTATTTTACAGGCCATTACTGTA
TCCAATTATTACTGAAAACACCATCTGCCGAAACAACCTGAAAACAATTAGGTTTAACAT
GAGTCCTAAacta
>NODE_66_length_365_cov_12.413698
TCTTTTTTAGGCTTGTACCAACAAGAAAGCCTTGGAGATGCTGGGGATTGAACCCAGGAC
CTCATACATGCAAAGCATGCGCCAACATTGACTAAGTGAATCAACTGGTACAACTGGTAC
TTGCAATCAAATGGGAATGCATACCTTTACCATCAGGGTCAAGTCATCTTCAAATGCAAT
GTTTTTAACTGATAAAGAGTAAATCTTTTACTTTCGAACTGAGATTTTTCTTTTACTTCA
AATGATTATAATCTTGATTTGAAGTACTTGCTTGAATTTTTACCCTCTACCAAGTTTTGT
TTTCAAAGGCAGTGGAAATAATGCTCAACTCGCATCTCAATACAACAAGAGCCAGAACTG
CTTGATCTTTTTTAGGCTTGTACCAACAAGAAAGCCTTGGAGATGCTGGGGATTGAACCC
AGGACCTCATACATGCAAAGCATGCGC
>NODE_67_length_83_cov_16.530121
TGGAGCAGCTCTGAACTTTCTATGTTCTTTGCCAGCGACGCACCTCCGCGTAATGTAGTA
TGTATAAAAACCCTGACCCCGAAGTGATTTAAACACGCAACCTTCTGATCTGGAGTCAGA
CGCGCTAGCGTTGCGCCACGAGGTCTCTGCTTTGATGGACCTGAA
>NODE_70_length_115_cov_50.669567
TGTTGGATGATCCGCTCTTAATATTAAAAAAGAAAAAGCTTACAGCACTTGGTATTCCCG
TCGAAGTACTAACCAAGCCCGATCCTGCTTAGCTTCTAAGATCTGGGGTCCCCAGGGAGA
TGTGTCCCTAACCCTAACCCTAGGGTATATAAAAAAAAGCTTACAGCACTTGGTATTCCC
AGGAGGTCTCCCGTCCA
>NODE_73_length_563_cov_40.085258
GTCCCTAACCCACCACCCCACATGTACCCAGTCTACGTTTGCCCTTTTTATGAATCCCTC
CGTTTTCCTCTCGTCTTCCTTTTCCCGTTCTTTTTCCACACCATCCCTAGCACGGAAATT
GAAACTGTATCTGGGCTTATCTGCTGCCACCCCACACATCAACCGCCGAGATGTTTAGAC
AAATTTTATGCATTATGCAGCGCAAATATCAAAACAGTTCTTGGCAGCGCCAGCAGAAGC
CTCATTAAAAATTCCTTAATTAAATCTTCTTGAAAAATGTAATCAGTCCAAGGAAGGTTT
TGTGTGTCTACGTGTGTAAGATTTTGTGTGTGCGTGCGCGCACAATGGAAATGTGTGTGT
CTGTCAGAACCAGGGCTTTTGATTTGTGCCCTTCATGTTACGGCTTGTAGAATTAATCAT
TAACGCCAAAGCCAATTTTGTCTTTTGAAAAAGTCATTTTCCTTTCTTTTAAATGAAACC
AAATAAACAAGTTATAATCACCTTTCTAGTGTGGGGTTCAAAATGACTGGAGAATGGGAT
ATTGTGTTGTCTTTTGTAAGGTGAGACTTCCTGGCAAAGTCTTGCCTGTGTTGTATGAGT
GGCCTTCCTGACTGATCATTCGATCAactttgattgataaacagg
>NODE_74_length_323_cov_20.619196
CGATAGCGGCTCGCCTCACGGCCTGGCCGTCTATCCTCCCGAGCCCGAAGCAGATGAGCT
CGCCGCTGCATCGGAGAGTGCGATGTCTGACGCTGAGGACTCCCCTGGACTGCCGCCTTC
GGGCCAGCAGGCCCAGGCTGAGGCCGACGCTCAGATGTCGGACATGCTTTCCCGGGCCGC
CGTGAGCGTGGGGTTGGATTGGAACCCTCCATCCTCCCCACAGCCCTCACGGTTGGATGA
TTGGTTCCTGGGGGCAGCGCGCCGTTCGCGGCCTCGCATCCCCCCGGTCCCGTTTTTCCC
GGAAGTGCATGACGAGCTGACGTCTACGTGGAGAGCCCCGCTCTCCGCTCGTCTAGGTGC
CACCCGCTCCACTCTCACCACCCTCGACGGCGGAGAGCGCCACGG
>NODE_75_length_137_cov_33.350365
CGTGCATGTTTCTGAGTGCTTTGGCCTGGTGGACTTGCAGGAGGGCCATCGCATGCAGGG
CGGAGGCAGCGCGTCCAGCCGCGCTGTAGGCCTTCGCGTTGAGCGAGGATGTTGTCCTAC
AGGGCTTGGATGGGAGCACGGGGCGGCCACGCCAGGAGGTAGGGCTACCGGGGCATAGAT
GGTACGCAACTGCCCTATCAACCTGGGGAATCGCCCCGT
>NODE_76_length_324_cov_11.243827
TTAGAAATGATCACCGTATTTATTAACCGGAGTATCATATCCCTATCGAACGTGCACGGC
TCTTGTTTCGGCTGGGAACAGCTGGGAAAGAGAGCGCATTGTTTAGATACATTCAAATTT
ATAGGTTCTCCTTAAGGGAGCCTATTGGTCAAATCTTCTTGTAGGTCTTCACGTTGCGTG
GTGTTCTGATTGGCTGGACTGAGTCTCTCTGATTGTGCGACCTCTACCTGTTGGGAGTTG
GTGTTCTCGAACCTGGATGCGTCTTTCTGTAGTCTCGTGGTCCTTCTTGTACACCCTATG
CGCTTCCTGTTATTCGTTCGCTCTCTGCTTTATTACCCCACATATCATTACTTGTTTTGT
TCATGCTTTAAGCAGTTTCATTTGGCTGTTAATAATGCATTCATGA
>NODE_77_length_736_cov_110.838318
AACCAAAATGGAGGACTCAATCCAAGAGAGAGAATTGACAGCTGCATCTCTTTCAGAAGT
AGTTAGTTGATAACTACCCACAGGCTAATGGAACCTCGACCCTTGATGGGAAGTTGAAAC
GCGTGTTGCTGTGTAGGCTGGACACCACGCTGGACGAAGGCACGGGGCTCCGGGAGCAGA
GCAGTCACGGGGAGGGAGGGACAGATCCAGGCCTTCAAATGGGCGTCATCCGGGGGTGAC
TAGGGCACTGTGTTCTCTGAACTGTAGGTGTGAGCCTGCTGCCGCCAGTACATATCTTTT
GTCTCTCATTATCTTCTATTTCCTTATTATTTTAAACGGACAGTCATTTTTTTTTTCCTA
CTAGAAGCTTTTTTGATATCCATTTAGATTGGAGGTTCATTAAAAAACCTCAGACAATAG
AGGGACTTCTAATTAAGCCGCGCTGCATCTGGCCCCTGGCATCCTATCCCGTTGTTCCAT
CTATTCTGCTGGGGAGAATTCATTTGTTTCTTAATTAAGAAAAACACCAATAGCGTGAAA
AATCTGCTTATGGTACCTGAATCCTAATTAGTTCAATGGTGAGGGGAAGGGGAGTACACA
TTCCAGTAGCCCTAGAAATGAACTCAGAGCTGATAAAAATGAACTAACTAGCCTTGCATA
AATCGAAACTGAGGGAGAGAAAGTGTATCATCATTATGGCAAAGACAATATGCAAACTAT
CTTCAAGGAAATCAAATTGCCAGAATGTTTTCATTTGCATGTATTAACCATTAACATAAT
GAGGAGAAGTGACATTGGACCCGGATTGTGTGTCTGTt
>NODE_82_length_390_cov_38.717949
CGGTGTCATTGTTGCACGCTGACTACAACCAAAGTGAAAATGGGCTATTATTTTGACAGG
AACAAAAACGATAGGCCCAAATGCAATCGAGGTCAGCCCTCAACCGATGCCCTGGTGACT
CGACCAGCCACTTTCCCAAGACCTACTCCTTGATTAAATGCATAACCCACTACTCCCCAT
CCCCAATGATTTAGTGTGTCTTTAAATCAGCTTGCGCACACATAAAAACCTCAAATAAAA
ATCACCAAGAAAAACCATTGCACTCTAACTGTTCTATTAAAATGATACCCGGCCCAGCCT
TTCTTCTCTGCAATACCGTTTATTCCACATGAATGCATATCTTCATTTTCCTCATAGGTA
TGCATATAAAATATTTAAAGTTTAAAATGTCACCGTTGAAACATCAAATGCGTGAGTCTC
TCATTAATCAGGGAGGATGGCTCTCTTTTAAGGTTATaaccctttgaaagag
>NODE_83_length_538_cov_20.204460
TGACGGCAGTATTCTGCTGATTACCTATGATCTTGTTATTGGACATACATTTAACAAGCT
GTTGAGAGCTGCTGGAAAATCAATACCTTTTAAATGCTGTTTATGTGTGATTAACGGTTA
ATATCCTCACAAATTATTTAATATAATAAGGTAATTTGTCTTTCACAGGAGCCCGGTACC
CTGCAAAGAATAATAGAATAATAAATGAGGACACCAGTAAAGAGGAGATTTCTGATGCTT
TTCCTGGCTCTAGTTTTATCACCCATGTCCTCTTTACAGCCACAAAGCTGCACTATGGTT
ATTTTATGCAAGTCATAAAATTAGCCTGAGATGGAATTAGCAGACTCGCGGCTCTTTATA
GGTCAAGCCGGTAGTTTATGAGCCCGCGACTCCCTAGCACTATTGTCAGGTGCCTAGTTA
GAGGGGTCTTTAAGCATGATTTAATATGTCCATGCCTTGGAAAATAGTTAAATAGCTAAT
TAAATGGAGGAGTTAATTTACATATTAATTGACCTTCCAGTAATATTTATATTGATACCT
ACACAGGGAGCCCGTGTCTTCATTGCCTTTCATCATAGTTAGTCTGAGCAAATATGGTGT
AACTTTTTTAGTTGAACTCa
>NODE_84_length_97_cov_151.845367
GACTTGCATAGGGAGACAGGCACATCCTGCACCCTGACACAGAGCACTGCTCCCTGGGTG
ACAAGGTCATGCCATATACCCCTTCCCTGGTCCCCTGAATAGGCTACACACACACCGACT
TGCATAGGGAGACAGGCACATCCTGCACCCTGACACAGAGCACTGCTCCCTGGGTGACA
>NODE_85_length_110_cov_46.963634
AATTGTCACCCAGGGAGGAGTGTGTTGCGTTCTGGGTGCTGCCTGTGCCTGTCTCCCTAT
GCAAGTCGGTGTGTGTAGCCTATTCAGGGGACCAGGGAAGGGGTATATGACATGACCTTG
TCACCCAGGGAGCAGTGCTCTGTGTCAGGGTGCAGGATGTGCCTGTCTCCCTATGCAAGT
CGGTGTGTGTGT
>NODE_88_length_273_cov_11.956044
ACCCACTATTGAGTCTGTCATAGACTGCGAGGATGATTCCACATAGTATTCATAGATCTT
TCCCTGTACAACGTTATGTTCCCCAGGCCCTTCCATTACGAGGCTGGCATCCTCCACTCT
GATCTCTGCCTTGGAGAGAAAGCTGGAGTAGGTACCCTGGATTCCCAAGTCCTGCCGCAG
CTCCCTGCCCACCGCCACACTGCCCTGCAGCCTCTGTAGAAAGCAGTGGGTCCGGCAGCG
CGATGGGCTGGCCAATCCACTGGCTGTGCCATCAGAACGTTTCAAAGTAGACCCAAACAT
GCTATTTCTGACCTTTATCTCACCCTCCTCATGAAGTACAGGGATATCTGCCTCt
>NODE_89_length_516_cov_37.062016
TCTCCACCAACCTCCGCACTCTTCGTCCACCTCCTCTCCAACCCGCTAAACTTTCGTCGG
GCCCGCGCGCGACACGGACAGTGATTGTTTGTGTTCACAAGAGGAGGCTCTCGCCGTTGG
CCCGTCGCCATGATTGAAAGTCCTTGGGTTAAAAACATGAGTAACGGGTTAAAAGTAATA
AAAATGGCTATTAGGTATTCCCATGGACATGCCATTCTGAAGGAAGGAGAGGTAGTGGCA
CCTAATTACAGCACTGCACTTGGCTGCTTTTATCTGTAATTGGACTATATAGTCCTTCAT
TATAATTTACTTTCTCCCCCAAACTGTGATAATGCAGACAAGCAGAACTGAGTGGGCTGT
TAGTGGCCGCAGAACTGACACCAGTTAATGCCTAATTATAACAACTAAATTAAAGAAGTG
ACTGGGAGAATGCTAGGGATAATGCCCTAGCACTTAATTTAACAGGACCACTATCAAAGC
CCGAGGTTCAAGATAGGTAGATGCAAAAAAACAACTTGGGGTGCAGCCGTATTTAGACCT
ACCGTTGTTGTTATTGTCACTCTGAGGAGTTTGAATTCTCGACGGACACTGCTTGGTt
>NODE_90_length_382_cov_17.586388
TGTCTCCTCAGTTCCCCCCACTCCTCAGCCTGTAACTCTGTCTAGAGTTTAAATTGTACA
CTTCCGGTCCTGTCCTCTTACTGTACTCATGCTCCCCCAATGGCGGAACAGCAAATTAAG
TTAAAGCTTGGCCTGATGGGAAAAAAAGGAGCCCTTAAATGTTGCCACATGTAGGATTGC
ATGGGAACTTCCTGACGCGCACATGTTGTTCAGAACCTCTGGTGAGGTGTTGAGTCTGCA
GAGAGAAAGGAGAGGAGAGGAGATGAGAGGGGAGAGAGGAGAAGAATGAATATGAAAGAG
GAGGGGCTGGATAGGGGAGAGGCAGCAGAGAAGATAATGGTAAGACAGGAGAGAGAGAGA
CAAAGAAAGACAGAGGAAGAGATAGGAGAGTGGAGAGCCAGAGCAGAAAGAGGGAAGCAG
AGGAGACCATCTTAATGATCTGGTAtttgctttgtctgtcagtg
>NODE_91_length_149_cov_36.228188
GAATACCAAGTGCTGTAAGCTTTTTCTTTTTTAATATTAAGAGCGGATCATCCAACAATA
AATATAAAAGGGTCATTTGATACAACGAAGTTCAGCTTACGGCCACACCTCCCTGGGAAC
GCCCGATCTCGTCAGATCTCGGAAGCTAGACAGGGTCGGGCTTGGTTAGTACTTGGACGG
GAGACCTCCTGGGAATACCAAGTGCTGTAAGCTTTTTTTTATACAAACTAA
>NODE_92_length_422_cov_62.864929
TGATTATTCCTGATTCTGTCTTGTCAGAGAGATGTTACACTCCAAAACAAAGACACACTC
GCACCGAGAAAGAGGAGAGAAGGGAGACAAAACAACCACCGGATACTGATTTGCATGAAA
ATAAGCCTCAGTGTTCAGCAGGCAAAACGTGGATTGAAATGAGGACTTGCCAAGAGCATG
GTGGTGTAATTAGCATTTGACCAAACAAATGAGCTTCAACAGAGCTATAATTAAGCAGGC
CTGTAATTAAGTGGATGCCCTTTATCATAATGATCATGGTTAAAATGGTGTGATGGCTGC
CAGTTGATTATTAATGGTGTAACCCCATACTGCCACGCAGCCTGCATGGGAATCAGAGTG
TCACCACTGTCAGGCTAGAGAGCAGCCCTTTGTTTATAAAATACATTAGGGTTTAAATTA
ACACACGGTGACAGGGGACACAAAGACTCCTGTTCTGTTACTTAAGAGAGCGGGGGAACT
AACTGCTACAGCTCAGCCACAttt
>NODE_93_length_316_cov_33.063290
AAACCAAACTCTTGTTTCTACATTGGAAGTTGCCAAATTAATAATAAAAGAACTATAGCA
AATAATATCAGCACAAGCTGCTCGTTTTAAATCTATAACCGATTACATATTCAACTCTCT
GAAAGCGCACCTTGTTGGTAAACGTCAGCTGTCAACGTAGTTTCTAACACTAGAACAGTG
TAACCATTACTCGGTGGGGTAGTTTAAAATAGAGAGAGTGACCTTAGAACTGGGTCAAAA
GGTCCGTACCTTCTTATCATGTAGATCCACAATTTGCCACACCAAGAGAATTAATTCCCT
TTCATCCGACCCCAGTTTACCCCCATTTGCACCAGCTGTTGCCCCAAAGAACACCACCAG
AGTATCACTGTGCGAAGCCATCAGGGACCACAAGGGTA
>NODE_94_length_479_cov_39.336117
AGGGGTTAGGAATCAGATGAAATGCAGTTTCAGTCATGACAAGGAGAAGCGTCACCTCTA
CAGCTCCATTCAGGTTTCCATTTTGATTACTGTTCAATTTAAATGATCCAGTTAATTATA
CAGTACTACATACATTTTACCCCTGTTATGCCTGGACATTACTAAATTCACATAAACACA
AACTACAGAGCACTTTGTTTCATAATAAAGTTTATTCTATATTACAAATAGTATTTTGTT
CTTGACTGCAAAATAGGAATGCATTATATTTACATACACAGGTATACAATTAATTATAAC
AAAGTTAGAGAAGCTGGCCTTTCCCCCCAGGTTTCATTTTTATCTCTTGTAAGGATACTC
TCTTTATCTCTCAGCAAATATGGTAATAGTAAAAGTGTTTTCTACCAGTTTCTACCTGCT
ATAACACTGAGCTCTAGAAGGACTTATCTTAAGTTCCTACAAAACGTTGAAGGTGGAAGC
TTTATCGAGTCGCTATGAGACAAAGGGGTCAGTGGCTTTGTGGTCGGGGAACATGGGACA
CAAATGGAACCAGTATGTTAg
>NODE_95_length_269_cov_200.003723
GTGGCTGGGTCTTTCAGCATGACAATGATCCCAAACACACCGCCCGGGCAACGAAGGAGT
GGCTTCGTAAGAAGCATTTCAGGGTCCTGGAGTGGCCTAGCCAGTCTCCAGATCTCAACC
CCATAGAAAATCTTTGGAGGGAGTTGAAAGTCTGTGTTGCCCAGCAACAGCCCCAAAACA
TCACTGCTCTAGAGGAGATCTGCATGGAGGAATGGGCCAAAATACCAGCAACAGTGTGTG
ACAACCTTGTGAAGACTTACAGAAAACGTTTGACCTCTGTCATTGCCAACAAAGGGTATA
CAACAAAGTATTGAGATAAACTTTTGTTATTGACCAAATACTTATTTTCCA
>NODE_96_length_661_cov_36.614220
TATGCACGTTCGTGGTGAACTGAGACGCAAGCGCACAGAGCTAGATCATTCCAAAAAAAT
GGAAACGTAAAATGAATGACCAATTTCCACATAAGCTCTCCTGTCGACAATACAACTGAT
CGAATTGTGTCGTCCTTTCACACAAGCTGTGTGTGTACAGGATTAAATAGCATTTTGTCT
CTTTTCTTTTCCTTTCATCATCAGCAAAGTAAAGATTAGAGGGTAGATTGTGAGAGCTCC
CTTTAGAAGGCACAGGGGATCCTCATTCCTCTGCCTTTGTGATGATATTGATGATGATGA
TGGCCAAGTGGACAGTTTGATTTTTGTGTGGCGAGCTAGTTATAAAGAATCAATATTATA
TCAAGGGGTAACTTTCGTGATAAAGGACTATAGCCACTCTAGCTATTCATCATAAGTCTG
TAGCAAGCAGATAGGTCAAAATAAATTATATTGCTCTAAAGAGTCTGTCTTCTTATCTCG
CTATACCAGGGGAGTGGAGGACACGCCGATCGATACAGTAGCTGCGGTACACTCCTTGCA
ATTATCAATAGCTGATTTTGTCTTCCCGGGGTTGCATCTATTAATAGAAGGTAATAACAG
CCTTTCGGACATAACTTCTAAGGGAATGATGAAATAAAAAAGTTTGCTCGTTGGGTGACT
TTGCTGTCAAGGAAAACCTATCTTACAATAGAAACAGGAGGGAAAGTATAGGCCTATCTT
CGATCCTCTATCAAATAAAGTAt
>NODE_97_length_288_cov_48.208332
CTCTCTCTCTCTCTCTCTCTCTCTACCCCTCCCTCTCAGTCTCACCTACTCGATATTCCA
GCCTTGTTCTCCTGCAGTCTCCACCACAACTTTCTGACCCACTTCCTCTCTCCTCCTTGG
CCCTCTGATCAAAGCCTGCAGGACGGCATTGCCTTGGGCAGAGGAGAGAGGGACGGGGGG
ATGAAGGGATCCGAGGAGAGGGGGAAGAGGAAGAGGGGGATAGAGCAGGGATAGAAACGC
ACGAGCGGGAAGGAACGTTGAGATCACAAGGACGGTAGAGGAGCCAGGTGCCCTCCTAGC
CCAAGGACAAACGTTCTTCCTGCTGGCTGATCACAAGACCGCGTGTGTGTGTGTGTGTCC
TGTCACTACc
>NODE_98_length_321_cov_28.183800
CGATCTCTCCCAGCTCAGCTCTCATTACCCCACTAAACTGTTGTACCTCGCATCTATGCC
TGTCATTGCCTGAATGGATATCCTCTCCAGCGGGCTTTATCTAATTTGTGATCAGATGCC
AGCCTTATCCCCAGCTATTAATGGTCTGATTCCCTAATTGGTGAGCTTGCTCTCTTAATG
CAATAGCCTTCTAAATGTGTCCGTCCCAGTAATTTAATAATGGCCATTTCATGCTACTCT
GACTTTTCGAACAGCTTGCTTGTGGCGGGCGACGGGACCGGCTATTGATTGAAACTCATA
GGCCGGGCTGTGGGTGTGTGTGTGTGTGTGTGTGTGAGAGAGTCGGCTTTAGCTTCTTCT
CAGATCAAGTCTATCACCAATTGCAGCCTACCCCactccatgc
>NODE_99_length_256_cov_11.539062
TTCCGCTCACTGTCTGCTCAGCGGATACGTCATAAACTCTGGTAATTGCGGCATCAAACT
TGAGTTTATTATTTTCCTTGGCAGTGCAGGTGTGAAGATGATATGAGGCCCAGGTTGCAT
TTACATACAAATTGAAGGTTTTTATTAATCAGGCGGGCAGCAGGAATCACAGCGCACCAC
TCCATCAGCCTTTTAAATACATTTGGTGACATTTTTACCCAGCATTAGCATGATAGGGCA
AGCGGAGGATAATGTCCCAATGATTGCTTTTCCATTGAAAGCACAAACGGTTTCATTTTT
CCTGTCATCTCAAATAAGTGTTAAAGAGGGTTTGGAGG
>NODE_105_length_443_cov_37.144470
ATTAGTACATTTTAAATTAAATGTCTTCAATGACAATTTGACTTCTTTAGACTGTTTATT
GATAAGGCCCTGTTTAGCTTCCTCTTATCTCTGCTGCGAATGCATCCTGATTTGCTGTGT
GCTATTACAGTTGGAGCGCTTAGCAATAAGGGGTGGGTTTCGAGTTGTGTTTGGGTAGCT
GTTTGAATAGCTTAGGGAGGGGCGTTAAGGCAAGGGAGTGACTTTTGAACGTGCCATGCA
ATGGAATTGTGTGTGTTTTACCCCCTGACATAGATGTCAGACATCTTCTCTCCTGTCATG
AAAGCATCGTCCTCTAGAATTACGTCATCAGTGTTCCAAATAATAACACGCAGCTCAAAG
CTAAACAACAGCACGGCACCAACACACAGACGAAAGAGAAGATGACAGACAAGTGACACG
ACAAAACAAACACAAAACACCAGAGGGAAAAAACGTGGAAACAAAAACAAAAAGATTAAA
CGACGGAAAACAACTAAGCACGCCACTTCATCACACCCacggggc
>NODE_106_length_423_cov_13.472814
TCAACACACAGCCATTAATGTCTAAACCGCTGGCAACAAAAGTGAGTACACCCCTAAGTG
AAAATGTCCAAATTGGGCCCAATTAGCCATTTTCCCTCCCCGGTGTCATGTGACTCGTTA
GTGTTACAAGGTCTCAGGTGTGAATGGGGAGCAGGTGTGTTAAATTTGGTGTCATCGCTC
TCACACTCCCTCATACTGGTCACTGGAAGTTCAACATGGCACCTCATGGCAAAGAACTCT
CTGAGGATCTGAAAAAAAGAATTGTTGCTCTACATAAAGATGGCCTAGGCTATAAGAAGA
TTGCCAAGACCCTGACACTGAGCTGCAGCACGGTGGCCAAGACCATACAGCGGTTTAACA
GGACAGGTTCCACTCAGAACAGGCCTCGCCATGGTCGACCAAAGAAGTTGAGTGCACGTG
CTCAGCGTCATATCCAGAGGTTGTCTTTGGGAAATAGACGTATGAGTGCTGCCAGCATTG
CTGCAGAGGTTGAAGGGGTGGGGGG
>NODE_107_length_381_cov_35.107613
TAAATAGATTTGAAGTTGAATAAATAAAATACAGAATTCTCCATGATGAATGATGTAAAA
ACTGGAATGGCAAATTTAAGTGTCCTATGAAACATTTACAAAACATGAATACATTTTCCC
TGATAAATCAAAGTGCATATAGACGCAGTGCACACAGTCCTTCTGTATGACTCCCCGATC
AATCCAAGCCAGCCAGCCCCACTCAGCAGGCTAGTGAAGCCACGAAACAGTTACCCATAG
TATAGAATATAATATATATATATATTTTTTTTAGAAGTAAGAAGATAACAGTCATGAACA
TTATTAAATACAGTCAACACCAATGTTATATACAGTATCGCACTGCAAGGTCTGGCTTCA
TTGGCCCCCCCAATCGTCCGACTCCAGCACGAAACATCGGATAGCTCGCTACATAGTCAC
AACAGAAACATGGGATCACAATACAATGACAAGTCTGAAGTGt
>NODE_108_length_805_cov_36.916771
TGGCACCTAGACGAGTGGAGAGCGGGGCCCTCCACGTAGACGTCAGCTCATCATGCACTT
CCGGGAAAAACGGGACCGGGGGGGTGCGAGGCCGCGAACGGCGCGCCGCCCCCAGGAACC
AGTCATCCAACCGTGAGGGCTGTGGGGAGGATGGAGGGTTCCAATCCAACCCCACGCTCA
CGGCGGCCCGGGAAAGCATGTCGGCCATCTGAGCGTCGGCCTCAGCCTGGGCCTGCTGGC
CCGAAGGCGGCAGTCCAGGGGAGTCCTCAGCATCAGATGCCGCACTCTCCGATGCAGCGG
CGAGCTCATCGGCTTCGGGCTCGGGAGGATAGCCAGCCAGGCCGTGAGGCGGGCTGTTAT
CGCCGCGAGCGTAGACGGGGACCAGCGAGCGTGTCGGGGAACGGGAGGTTCGTGGGGGGT
TACCCGGCGAAACCGTACCCGTTGCCGCCCCCAAATCGCCCCCAGCGCCAACCGCATCGT
CCTCAATCCCGTGGGAAGAAGGAGCAATGCGGGGTGCGGCTGGGGTGGCTTGCTTTCTGT
TGAAAGCGAGCCGCGACCGCAACGTGGTCATGGTCATGTTCTCGCAATGAGAACATGAAC
CATCCACAAACGCCGCCTCGGTGTGATCGCGGCCCAAACACACGAGACAGCGCCTGTGGC
CGTCTGAAGCGGAGAGGCTTCTACCGCATCCAGGAACGACACAGGGGCGGAAGGGCATCT
TGAAAAAGACGCGCCCTGAAAAGGACGTTCACGCCGCCTGTGTTTGCTCTTTTAGAGAAA
TTTGCTCTTTTAAAGGAAATGACTCTTTTAATACACAGTGTGTGTGTGTGTGTCTGCGCT
GTCGAAGCGCTCAGGGGCAACAATGCACGCCGTGCAATGTGAAGGAg
>NODE_109_length_543_cov_47.541435
GTCCATTGTAATATTGCTTGTCCACAGTTCAGTTTGTGATATTCTTTCAATGGAAAAAGA
AAACGTTATTTGCCGCTTTTGCGTCCTCTGTTTATGTCCATATTGTTTTGTTTGTTTGTT
TGTTTGTTTAGCTGTCCATGAGTCCAGATAGGCTAGTAGTCTCGATGCGGTGTATGCGTC
AAACTGTGCCGTCGCAAGTCACAGTTGCGCCGAAACACCTTTCCGCAGCGGTCACAGCTG
TAGGGCTTGATGTCTGTATGGGTAAGAAGGTGAGTTTTCAGGTTACTTCTTTGATTAAAG
GTTCTTCCGCATGTGGGGCATTTGTGAGGAGATTCCTGTTTAGATTTAAAGCAAAGGATT
ATTCCCTTTAGTTTATTTAGCTAAATAGATGTAATGTATCATAAAATTAGCCTTCAGTCA
GTGAAGGTGTACTGAAAGCGGGCTATCTTTTAACCATGTAAACTGTGTAGCCATTGGCCA
AGCAAATATTCCTAATCATTTAGTTATTTCCATTAATTCCAAATATGGTGGAAACACAAT
CGCTATCCATGCAGGTAATCCACAAGAACATATTTTAGGTGTCAGACAACATGCCAAATG
ATCAGTAACTCCTGCACTAAAACAg
>NODE_110_length_323_cov_29.876162
CGTCCTTTTGATTTAAGTGATGATTTGATCGGTGATACTTTGGTTATTATTGGAACTTTT
ATCAATAAACCCGAGGACAGCCATGACCCTGCCACTTCCACTTAGCCCTACCTCTTCTCC
CTTTCTTCCATCTCATCCTTCTTTGACTACTCCTACCCCTCTCACCTCCTATCTGCCCCC
TATCCCCTCCCCCTTACCCAGGGTGCCCGTGCAGAGGCAGTTGTGGGTCCGGGGAGGTGG
CTTGGTTTGGTGGCTGTCCAGAATCTGCTGCACCAGCTGCTCCACTGAGAAGCCAGAGCT
GCTGTTCCCATTGCTGCAAGTCCACTTGATGCCATGAACTGCCGGAAGAGAGGAGGAGAC
ACAGACGTCAGCCAGACAGCCACTACCACCAGCCAGCCACGCCAg
>NODE_111_length_257_cov_10.361868
CATTGTTTTAGAAGTTTGTACGTTTGGAAAAGAACAGTGATCAGGGGACAATCTGGTATG
TGTGGCAATGTGTTCATGGCAGTCTCTCTGACCTGGTCAAACACCCATTCCTCACCACCA
TTTGACAATTCGATCCATTTTTAGATGTAACCTCGAGTATGGTGAAAGACCCAGCGGACG
TCTTGGACAGGCAAAAATGCCTTGACGCTCTGGCTGCCCTACGCCACGCTAAGTGGTTCC
AGGTTCGGACCATCATTTTACTTTCTTCTTGTAGCCTTATGAGATGTATACCTTTTTTCA
TTTAAGTTGTTTATACATTTTTTGTATTAATTTTGTTTt
>NODE_112_length_181_cov_16.541437
AGCTCCGTTACCCACAAGTCCATTCTCCCCCAACTACGTTGCATCACAGGCAACCATATC
ATGATGCCCCTTGCTGCTGCAGCAGGGGAGGGATTATGTGAGGATGATGTTGTTGTGTGT
AAATGTGAAATCTGATTATCCCTTATGCTCCTCGTGGGGGAGGGAGAAAGTAGGAGCGGT
GTGTGCGGTGGGGGGGTAGATGTGCTGAGGCAATGGCTTTTGAAGCAGGCGTCTGAGAGT
AGGAGGAGCAGGGCAGAGGCTCg
>NODE_114_length_261_cov_32.352489
CCCAACCCTCATCCTTCCTCTGTCCAACTGCCCCCCCAGCCCCCTGCTCCCCCTTCCTCA
CCTCCAAATAGGGCAAATCTCCCCTATTGTGTTTCGACTGGCCAGTGTGAAATTGACTAT
GACGTTAAATGTTTTCTAATGAATAATTACTGAATGGATATGCAGAGGGAATATATGTAA
TGGATTGTAGACTGCATTTTAAAAACCTTTTTGTCTCTGCTCCCTGGTATTTACAGGACA
AAAACACTTGGCCTTTCTCAGAAGTAACAAGGTCTATGGAAGGGGGAGTATGTTGGGGGT
GGGGCGGGGAACTAAGGCCTTTGTGTCAATTAGATCCAATGGa
>NODE_115_length_324_cov_10.320988
TGCTTAATTTGATCTTTGTAAAACTAAGTTGCTTCAGGTATGCAACATACAGCACTGCTA
ATAGCCTCAGGGCCTGAAGAGACAGAAAGAAAACCCTTAGAGATTTCAACTTCTCTTTCT
CTCTTCCTGAACCTCCTCTGAAGTTGCCCTTGGTTCTACATGTGTAGTGGTAATTATGAA
TGAGGAAGAGTTAGATCGGTACAAACCCATCAAACATTTTACAGCTTGCTGCTATTGTAA
TAAAGATCAATGAACATCATATTACTGCTTGTCCTGAGACTTGGGAGGGGGTGAGAACAG
TCTTTTTCTTTCTTTCATTCTATCTTTCTCTCACTCTCTCATCATCAGTAACAAAGGGAA
GCATATCAGTTTTAATTTTCATTTGCTTTGGTTTGTGGTGAGAGAc
>NODE_116_length_383_cov_28.284595
CCAAGTTTCTGCCTAATTGTGTCAGTATACTTGTGGTAAAATAAGGCGATAATAATTCAA
AATAATTTCATAATCCAGTTGAAATGTAAAGCCATACTTTTTTTTAAGTTGACCATTCCT
AACTCAAAATCACTTTTTTAGCCTGTTTTCTTTTCAAAGCCATATTATCTTTCTGTTTTA
ACCCTTTTTTTCTGTTCTAGGTTCTACTGGGACTTGGTAATGCTCGTCATGATGATGGGA
AACCTGATCATCATTCCTGTAGGAATAACCTTCTTCTCTGAGCAGACCACCACCACCTGG
TTGATATTCAACGTGGCGTCTGACACCATTTTCCTCGTAGATCTGGTAATGAACTTTCGC
ACTGGGATCGTCAACGAGGAAAGCTCAGAGATCATTCTGGACCCCAAGGTTATCAAAATG
AACTACCTGAAGAGCTGGTTTGTGGTCGACTTTCTCTCGTCCATt
>NODE_117_length_728_cov_76.321426
TATGTGTGTGACGGTTGTTCTTCAACAGTCTGATTACTATTAGCAGTGCCAAGTCTTGAA
TAATCATCCAGCATGTTTCACATTGTCAATCACTAATCATTCAACTCTTTTTAATGAGGC
TTGTTGGTTTCCTGCAAACGAAGACATGCAAATTAGCCTTAATTATGTTTCTTAACAACA
AACAGCATACTTCTCTAGCACAGAGAAAGGTCCACAAAATAGTTCCACTTTACAGGAGCT
ACCCATTTCTTGTGGAGTGACTTCTCTGTGTAGTTACCTGAGCTCCAGGTTTATTTTTAC
CCTCCCTGTGTCCCTCCTCATTCTTTAGCGGCTTCAGGAGATGGCGTTAGTTTGGCTTCA
TCTCTGACAAAAGATAAATGAGCTCTGGGTCTGTGGTGATCCACTATGGCTGCCAGGGGG
TTCCAAAATAGCAAACTATTTTTCATATGAGGCGAGTGATATGGAGAGCCATGCAGTATG
GGCTAACATTAACCATCTCATACATTCCTGTCTTCAGTTTTTTATTTTAATTACTTAAAA
TGTTTGTGTTCATGGGATAGTACTTACTCTTAATATACTTACAAAATTCCTGAAAGCAAC
CAATAAAACTTTCAAAGAAAACGTTTGTGAAATCATCCGTTTATTTATAAATAGTCAACC
ATTTACTTTTTTTGCATTCGTATGTGTCCTATGTAGCTCAGTTGGAAGAGCAGCACACAA
CACCGAGGATGTTTGTCTCATTCCTCTCGAGGGCCAAAATGAAAATGTCAGCACTCACTT
CTGCAAGTTGTTCTGGACTGGTGTCTGCTa
>NODE_118_length_279_cov_37.548386
GCAGCCGGTCTGCTCCCGAACCCACGGATGGGAGATGGGAAAAATGTGTGTGCCCTCTGT
TGCCAAATTAATTCTTGTCTTGACATCTTAATTCTCACTTCTTGTGTGTGGTCAAATCAG
ACTACTATAGAAAAGCAATCAAGCAATTATTCCTAAATTATATTTACCCAACACACACTG
ATTGGTTATTCTTTTCTTATTGGGTAAGCTCATTAATTCTGAGCAGCTTGCTTGTTATGC
CTCTGCCATTACTCCTTTCCCCTCTCCTCCCACCCTCCCTTTCTTGCTCCCTCCTTCACA
CACTCACTCCCAGCTCCCTCCCTCCCTCTCACTCACTCTCTCTTCTCACTCTTCCCCCCC
c
>NODE_119_length_83_cov_12.506024
TGTGGTATTGCTCCCGGCAGCTGCACACCACGAATGGGACAGATTCACCCATTGGTGGCG
CTATAGGAAACGTTCTAAAAAGGTTTTTTCAAACGGCATCAGTTTCCACAATTTTTGTCC
AATTCTGCTGAAACTTTCTACAGCTTCCTCATTTCTCATGGGGAa
>NODE_120_length_225_cov_21.022223
CTGTACAACTGAAAAAGGAATTCTTCTTTAGCATACAATCTGCTAACGTGTGCATGTGAC
CAATAAAGGTTTGATCTCTGACGGGGCGACACGGCTGAAGCAGCTGAATGACTCACGCCC
AGCAGGAGCAGCAGTGCTGGTAGGAGAAGTAGGAGAAAGGGCATTGGACAAGGACACGTG
ACTGGGACTAGAAACATTGGTTACATCCTGGTTCTGGCTGGTGGTGGAGGACTGCCTCCT
CAACTGGCCCTGAAAGGAGCTGCCGCTCTTGAACGTGTTCACCACATCGATCTGCAACCA
AGAGAAc
>NODE_121_length_578_cov_58.832180
AAAAAACGTACACCGTGTCAGGCATATGTTCACCAATCAGGATGACATTCAGGTGTTACA
AGTTGGAGGGGGAGGGCACTGCTCTCTCCATTTTAAATGGATTGTCGCTCTTCTGTTGTC
CACTAAACCAACGATTGATTTGCAAGGTGGGACTTATGTCATAATGCTTTTAGAATACTT
TTTGGCCTGAGAATTCTACTCGAAGCATTCTCATCGGGAGCGGCTGAAGGTCTTTGTCAA
AAGCACATTACCAAGGCTTGAAAATACAATACAGTGTCTTAATAAAAGCAACTATTTATT
TAAAACTGCCTGCAGTCATGTGGGGGCTAAGCAAAACATAGCGATTGAGCAAACTCGTAC
ATGGTGAATGACCTGATGGTGTGAAAAGTGTGGCTGTAGACAGTGATACGACATTGTAAT
TCACTTGACAACCGTTTAGATGCATTTGAGAAATATACTGATGTCTAGTGCATTCCGTTT
TATTGTACTTTAACCGTTTAATGAGGACAAAGTTGAGTCTAAGGTCATCTAAAGTGTGAG
TTGTTTTCCTTTGATGTAACTTTGATGGATTCATGCTTTTAAAATAAAAAAATGCATCGC
AGAAACCTTTGTTGACGGGTGTTTGGATCATGATCTGTCCAACGTCTGGTGAAGACTGCT
>NODE_122_length_559_cov_28.382826
GGGTATAATCCATTAAATACCTTCAGTCTTTTTAAATAGCAACAACTGCCACCATAAGTA
CAGTTAGTGTGCAATGCTCAAGATCTCTTTTAAGAGATGTTCTTATGTCATTTTTAAACA
TGACCATTCTTTAAAAATACGTTTGACTCTTAGGTGAGTTGACTGATTAGTCCAGTGCAA
TGAATGACCCTCAAATACAATGGAAATTCTCTTATCGAATTCATATGCCCGAACCTCCAA
ACTTGGGTGTTATAAAATGTTTGAAAATGGAAAACTATGCTTCAGACCCACATTTTTGCA
TAAAGTTTCATTACAAAGCGGTAGTGTGGAGGGAGGGCGCGGAGTGGCTTTAAAACGACA
CAAACTTATCACAGGTTATATTGAACCAGAACAACTGTTATAACATTCTATTAAGACTAA
ACTTTATTGAAAAAGATTTAAAGATTTCGTTTAACAAGACAAGAAAAAAGCAATAGCAAA
TGTAACTATCAACTAGGTTATGCATAGCGAGTAACTGTTTCTAATAATAAGGGAAGAGCG
TCACCAACCCTCTTGACATTTTTTTAGTTTTCAACTTTTCAATGTTTTATATTGTAATTT
TGATATATCGGTACAAAGCACAAACGTACTAAAAgttctca
>NODE_123_length_344_cov_37.531979
ATCTCTACACCCACAACTTAGCCTTTTGGCAGGGCTTTATCAAGATGGAATAAGCTTGTG
ACTTTTCAATTCCAGCCATAATTTGTTTCTATATTACATCTTTGGATTGAGTATGTGATG
GATTTTTTCCTGCATGGTCTGGTCTGCAGGTTGAGGTGGGGATGTCTTATAATAGGTTAT
CACCAGCCATATCTTTGCAGAATAGAAAGTCTACACATGTACATCTGTGGCCCAGTGTCA
CAGCCTTAAATATACATCAGAAATGCATTAAATCCTCTGATTGCTATTCTTTTCTAACAA
CGTGTCAAGCTCACACTTACTTTTGTTTTGCGGTCTTTCGATTACTTTGAATTACCCGTA
GTCTCTTTTGACATTGAAAGGTTTGAGAGAAACGACAACAACATATTATTTGTGAGTGTT
TGTGCa
>NODE_124_length_457_cov_34.080963
TATTTTGTTTTCATTGAATGCTTGCTACGGCATTAAACTCTCGTTGAGAATTCATTTAAA
ACACAACTCGCTCCTGTGGGATTCTCCTTTACATAAAAAATGTCATTGTACCTTTCTGTG
ACTTTGGAAAATAATTGAGTTTAAACACTCAATAAAACATTAATTAGTTTAGCCGTCTAG
TGCAGATAACATAGATAAAACCCTATGTAATTCATATTGATTAGAATATGCACATTGCAT
GTAACCTCTTAAGACAAGTTCCCTTTATTATATAGACACAAAGCCCAGGTCATTATTTGT
ACCAAGAAAGATCACTTTAGATTTTATCTTTCACATAAAAAGATTTGATTGAGTTTTTTT
CTTTTTCAGAGGAAGCTTGGACAATCTATTTTATTCAAGTTTGATTGTATTACCTCTTAA
TTAGTTTGTATATTGAGTTGAACAGGCCCTATTGATTTTAGGTGCATTCATTTGCATTGC
AAAACTCCCTCTTAATCCAATATAATCTCATCCTTAGCCAAACATGGCATAAAGCTTTt
>NODE_125_length_520_cov_43.969231
CAGAGGCGCAGTGACTGGATTGACGACAGACAAATAGAAAATGGTAATTTATGTGTAAAC
CTCGATCCTGAGAGAACCTGGGAAAGACAGCCCACCAAGCCCCACTGAGACCACTGGAGA
AATATTTTGTTGCTGGGAAATCACTGCATAATGCCTGGGAAAAGGGATATAATGCTTTAC
CTCCCCTTCTGTCCCCGCATTCTTAGGACTCAGCGCTCCGGCGAGGACCGAGGTGCCCCT
CGCCACGAGCCGGGGCTGCGGCAGCCGGGCGCGGGGGAGAACACTCTGGGGTTTAAAAGT
ACCCAAAGCATCCTGGGTAATTAGCCATTACGGCGCTGTCACAGAGGGTTCTGCAGTCAA
TACAGAGATAATTTGGGCAATGGTGAATGACAGTGCTGTCCAGGCTTTTGGGATGATCAA
GGACAGATACAGCTGCACCAGGCATCTGTCAGGCCCATGAATCACTCCTCCAGCCAGCAG
CTGGGTGACTGGAGCAGAGAGAATCGTCGGAGAGGCATGTGCAGACACACAAATAAACAT
GTTCTCCGCTCTCCCCTCGCCACACCGGGAAATGGCTATTAAAGGGCTGCCGGTGGAGaa
gc
>NODE_126_length_466_cov_23.712446
TTCCCACACATTCTCCCTTCAGTCCTCCCAACTGTCATCCGTTAGAGAGGTAGAAATTGG
GACGAGGGGGGGCTTCACTAGTGACTGTCAGTAGTAAGAAGGCGTTTGCCACTAGTGTCA
TCAACACCCAGTGGAGTTAGGTGGGGGGGGTTGGGGGGGGGGCTTGAGGATGGGGCTCCC
AGCTCGAAGAATGAAATTGCAAACCGAAGGTTCCTGATACAACCTGTTATTATTTTTGAC
ACAAGCCATTTACAATAGCTATGAAGGTGGCAATGGAAAATGTAATATTGATTGTATGCC
CGCAAGGCTTTACTCTCCTGACTTCCCAGTTCCATGCCTCGCACACATAGTGCCGTGTTG
TCTGCCTGCTTCTCCCTCACAAATCCTGTTTTTAGGGCTTTCTTGATGGTTTATTTGATG
AGGTAATTATGTTGTTAGATTAGGGAGTGTAAGCGGGTGATTTGGGAGATGGAGTATGAA
AGAAATCTCTAAAAAAGAGAATAGACTGTGTACCACACATGATGTGGCAGGTATTTATAT
ACCTAACa
>NODE_127_length_196_cov_8.459184
GCTGGCATAATAGCTAAAAGCAGACTCTCCTTGCTTAGAGTGAACCCTTGGTATTTCTAG
CTGATGTGATCCTAATGATCTGAGTGATCTGTTGGGTTTATATTCAGTGAGCATATCTGC
AATATATTGAGGTCCTAGCCCATTGAGTGATTTATATACCAGTAATAATACTTTAAAATC
AATCCTAAATGTAACTGGGAGCCAGTGTAAAGACCTGAGGACTGGTGTGATATGTTCATA
TTTTCTGGTTCTGCTCAGAATCCTGGCAGCAGCGTTCt
>NODE_128_length_265_cov_9.750943
CCTCTCACGGCTTCGCCTCTCGAGTCTCTCAGGGCTCCTCCCCCTCTCAAGCCTCTCAGG
GCTTCCCCTCTCGAGTCTTTCAGGGCTCCTCCTCCTCTCAAGCCTCTCAGGGCTTCGTCT
CTCGAGTCTTTCATGGCTCCCCCCCTCAAGCCTCTCGAGCCTTCCAGGGCTCGGCCACTA
GAGGCTCCTATGGCTCTGCCTCCCGAGCCTCCTACGGCTCCCCCTCCAGAGCCTCCTACG
GCTCCACCTCCCGAGCCTCTCATGGCTCTGCTCCCAAAGACTCCAGAGCTTCCTAGGGCT
CCGCCTCTCGAGCCTTCCACGGCTCCACCACCCGAGCCTCCTACGGC
>NODE_129_length_559_cov_52.597496
CCTGATTTATACCTGCAGAAGATCATTTTCCTTTCTGTCATAAAGACCACTATAAATCAG
TGGTGCTTATGGAAGCGCTGCAGAACAAGGTTCCAGGATTTGTATCCCCTGTGTTGGCTA
TTAGGAACCCATTACTGACACATTTTCCTCCTTCAAACAAAAATGATCAAATCTAATACC
ACCAAGATTAGGGAGATTAAGGAAAACAGCGCTAGCAGAGCCATTCAACATGAGCCCCTA
TCTAAACAATACGTGCAAAACTCAATAAACAACAGGCCTTTTTCCCGGTGACACCATTAT
CCATCTGTTTGGACAAAATTGCTGTATCATGGTATAAATCTGTGATACAAGTGACATATC
CTCTAAAATAAAAGGGAACATTAACTGCTCTATCTTCTAGAGGCCCTGGGACTAGCTGGC
TATAAGCTCACTCAAGTGTGATGGCAGTTATACTGTGTTTTACTGGACTGCAGACAATTA
TCCTTTGCTCTTCTCCCCTTAGAAGACAAACTGCCATGGCTTGAGCTGAAATGATTTCAA
ATAGATTTTCCAAAATGTCTGTCGCTAGATTGCTTCCATACATTATTTCGCTTAAATGGA
TACACAAAAAGAGGGTGTAAATCCACAAATCAATCACAACc
>NODE_130_length_252_cov_25.912699
ACATCCCTGAAGGCATTGCCTTTAGATACTTCCCACAAAAAAAGGAAACAAATAATTACG
AAAACAAAAAAATGAAATACCTTTTAGATGCCCAGAGGATGGCTGTGGACAGACAGATGA
TGTGATATATTTTTCCCCTCATTCTTAAGCAGCTTCCTCTCTCTGCGGCTGAAAGCAAAT
GCTTTGAGACTCTGGCATATTTAATTAGAAGCAAGCTGTTTGCACTATCAGTGTGAGGAT
CTACCTCTCCAATCTCTCGTGAGTCAATCTTCCCCATCTCTGATTTTCTTTTATATTTAT
GCTGGAATATTTAATTGTAGACAAAAGGTTACTC
>NODE_131_length_325_cov_36.975384
TGTCCTCCACCAGGCAGGCACTGGCTGGAGTTTCAATAGGATTTAAAAAGCCAACTGTGT
GAAGAAATTAGAGTTTTGCCCCAAAATCATATGGAATTACAGTGCTGGATACATGTGGTG
AGCCTGCACACAAAAAGCCCAGAGGAAGCAGCTATTTCTGTTGGTTTTATTAAACCAACC
AAGCAATTTAATTCTTTTGTTCAGGGGAGTTCTACTTCATTGATTAACAAAAGCAGGGAT
ATAATTTTTTCAGCCTTTTTGAAAAGACTGAAATGTCAAGCCTTTTAAAGCAGATTATTC
TGCCTGTGTGCGGTGAATGCAGCCAGAGTAACCTTTTGTCTACAATTAAATATTCCAGCA
TAAATATAAAAGAAAATCAGAGATGGGGAAGATTGACTCACGAGAGA
>NODE_132_length_547_cov_39.087749
TCTGCCTTTCTCGCTCTTCGTCGTTCCCTCTTCCTCTCCTCCCTTCTTTCTGTAATTATT
TACTTTATTTTGTCAGTGAGCTGATGAGTGACATCAAAAGATGCTGTGGCTGGACTCGGA
ATAAAAAGAAAAAAAAGAAAAAGAAAAATGGCTTCCTCTCTGTTGTCTTAGACAATAATT
ATGATTCGCCAGTTAAGCCTCGACTACAGCTGAGGCATTGTAGTTTAAAGCAGAGGCTTT
GGTGCAAAAAATGCATTTATAGCCCTTTGTGTGGCTCCTCATTATGTGTGGGCCCGATTC
ATTAAGTAATTGGTTTGCAGTTGTTTACATGAGTATTAAGGCCCTCTATTCAGGAGCCTT
TGAGAGATACATTGTGCAAATGTTGCATGTTATGAATGCAGAATGAGAGGCGGGGGGCCA
GTGCTATTGGCCAAACACTGCACTCAACTGAAAAGCAAGAGAAAGGCACTGGGTGCTGCT
TTGCATAGCAATGACTCTGCCTTAATAAGCTTTACAGATTCAATACATGCCGTCTATACA
AGATGCGAAGAGATACTCTTAACACTTTTATTTGTGCTCATTTCACTATTATGACATCGG
AGAGAATTGAGGTCTTTCATattccgttt
>NODE_134_length_515_cov_32.877670
TTTAGTTGGACAAAAAGAGGGACACATGAGTCGCTATGGCCAAAAAGAAAAGGAAAAAAA
AATGAAAGAAAAATTTGAGTTCGAAAAAAAAGTTGTCATTGGATATGCTTCTTTGAGCCG
GAGCAAGCATATCACAACTGAGTTTTTTTTAAAAAGGCTCTTCAAATAAAAATTCAAAGG
AGGATATAAAGCAAATACAAAAAAATGGAGATTGGATGGAATAAATCAAAAAGGACAAAT
AAGAAGGAAGGTCGTTAATGGGAACAAAATGGAATTCGGGAAACAGGACAAAAATGGAGG
CGGACGGTCGGATGGATGGGGACGACAGCAAGAATGAATTTGTTTGGTTCATTCTGTGAA
CGTCAGTTCAGCAATCTTACCTCTTATTGGTGTACCACCTGGGTGGATAATATGAATGCA
AATAAGATTAGAAAGAAGAAGCATTAGTACGAGAAGATAGAGGCTGGGGGCTTTGGAAGA
AGAATCAAATTAGACTTAACAGAGTACGTAAATAAAGAGTACTACAGGAAAGAGAAAGGA
GAAAAAGAGATAGAGAGATATAGATAGAACTCTGTACTGTATTGGCAAAAAAGGTca
>NODE_139_length_746_cov_27.325737
CCTTTTTAATACACAGGGAGTAATGTATTTCACCAAAACGTAATCATTGATTAAGCAATA
CCTCTGTTGAATAAATCAATTAACTGACAGGAGGAAGTTCATTCTGGATCAAACTAAAAG
CAAATGAAATGACCCTTCTCAGTATGCAAGGAAAATGCTTGAGAAGCCGGTGAAAAGGGT
GTTGTTCCCTCCCATGTTCGCTCTCTCTCACTTTCTCTCTGCCTCTGTCTTTCTGTTCTT
CCTCCGCATTGTATGTTGCATTATGAAAAAAGCAAACATGATTATTTTTGATTTCCTGTT
CTACAGCGCCGTCCTCACAGCGCCACGGCGTACATTGGCCCACCCCACACCCCCCCAACC
CTCTTGATTGAGGGCTAATGAAAAAGCTGTCCTGAGCGTCGCTCCCCTCCCCGTATCCAT
TAGGAATAATTAGGCGGGAACAATTTTGATGCCTGTAACCTCGGCGAGTGTGGCTAATGG
CGTTATAAATTGCTCCTTGTCCTGGGCCCTGCTAGCGCTGTCGACGCGCCGCGCTACCGA
GGAGGGCGAAGCGCTTAATTCAAAAGCACTCTGTCAACAGGGCTGATTTGTGTGGTTAAT
GAGAGCGTTTAAAACAACAGCCGCGGCTCATGCATCCTAATGTGGGTGGCAAGAGCAGGT
TCCGCGAAGAGGCTTGTCCGTCGCAATTAGCAGCGACAAACGCCCGGGATTAAGAGAAGG
AGGCCATAGGCACCGCAGGCATATGGGCCGGCTTGTTACTCTCCTTCCTTCAACTGTCTG
CCCGTTGCCCCTTCACTCTATCCTTCTTTGCCTGTCAGTTTTCTCTCa
>NODE_140_length_271_cov_46.055351
TATGATGTCTTATTTTTCTGCTGAAAGGTGTTTGAGGCCTACTGGGACCACTTAAAAGTT
TATGCAGAGCACTGGCCAAGTAACACAAAAAGCCTTGAAGTATACACACACTGGCCCCTT
TCTCAGAGCCTCTCAGCTCCAGCCAGGGGGAGTGTTGTTGGTTTATGAGAGGGAAAATAG
CCCCAGCTTTCTGCAAAAGTGAAATGGGATTAAGGCTTTTGTGAAGTCCACAATGGAGAG
GGGAATTAGCAAGAGTTGTAGGCACTTAGAAGGGCTCTCACACTGAAGCTTATCCCAGAT
TTTGCACAATAATCATTTGAATATCAACAGTGTTTTGCAACTACAGCGCTAAT
>NODE_141_length_512_cov_25.056641
GCGGTTTAACTTTTCGAGCCGAGTTTAAAGTACAATAACCTTTGCATAACAACTAGATTT
GTGTCTTTTCTTCGGAGTGTTGCCTCAGGCTTGGCGCAGGCGCTCTGGCCTCTTGCTGTC
ACTAAAACATTTTTCTTCTCATTGGAAACTGTCACAAGTGACGTCAATCACGGAGCTCTG
ACCAATTAGAAGGCGGGATGATTGTTTAGCTCCACGGGCTGCAGCGCCTACCATGAATCT
CTATTCAGTATATCAAAGCTTCCTGCTGATGCCTCTCAACCGAATGGGATTCCATGCAGC
CATTGAGATAGAATTACAACTTTAGAAAGTTAAAAAAAATATATTTTAGTTAGAGTTTTT
TTTCTTCTATATTTTTCACTGTGATTAAAATATATTTGTCATCATCATTATTATTTTGCC
TGCTGTCAAGTTATTCTAGAATTAGGAGTAATGAGCGTAGATGTTTTGGGAAGCCCTGTG
ATGGACCCTACGTTTTCCAAACGGAACACGGCGCTGAGATTAGTTGACTTGGCAGGGGCG
CACCACCATCACCATCACCACCACCATACCCCTCCGAGCGTGACAGGCTTCCCg
>NODE_142_length_519_cov_35.822735
ATATTATTCATCTAGAAAATACAAAGAGAAAAGCCCATCCAGGGGAAAGCTTTGACTCCT
TTTTGTGAACAGATGGATATGCACCACAGAGAGCAGGCGATTGTAGCGGGCTAATGCTAC
GTCTTTGACTGCATTCTCATTTGATGTCATGGGTTTATATTATGTATTGCACTTCCCTGG
AGCAGAGAATTGGAGAAACGATTTCCCTGTGGAATGCAAGGGTTTTCAAGAGGCAAGGCA
GATGGAGAAAATACTGTTGACATTAAACTGTTCCTCTTTTAAGGAATTGTTGTGACAAGG
TGGAGCTCCCATCACTCGGAATAGCAGCTGGGTAGCTACTGTTTACAAAGAGGCCTAAAG
CAATGTTTGTTTCCACCAAAATGGAGGCAACTTTTTCTATCTCTCTCTCTCTTTGTAACG
AAGATGCTTCTGGAATTAGATTTTTCCTTTATGTCTGTTGTCATTAGAATAATATCTTAA
CTCTAGTGTAAATACAACAATATACTGTAGCAGTCAAGTACTATTACCAATAATATACTG
CCATGCTATCATAACTGTTTTATTTAGACTACTGCTTGAGCTTCTGTATTGTGCTGTCCT
c
>NODE_143_length_390_cov_43.123077
ACACATGCTGTAGCCTAGCCTACTTACTGTGACGATGTGCTGTTTTCCCATCTCAGCTCT
TGTCAAATGTGCTGTGTTTTGTCTCGACTATTTCTCAGAGATTTACTCAAACAAGTGCAA
ACTTAGTGTCCTTCTGCACCATTTTATACATGATGAGCCGTCAGTAATGGGATTATTAAA
CAAAAACGGTTTCAGGCGCTGGCGTTAACCTTTTTTAATGCCTAATTAGGTTGCAAAGAA
ATAATTAGATTCAGCATTGCTTACACTGCCTATATTTTCAACTGATATCTACACCACAAT
CACATCATTATATGACCGGCTTGTCAATCATTTATAAACGTATAGGCATATTTAGTGCCT
GAGTCGCCCACAGAAGAAATGTTTTAAAATGTTTGGGATCAAATAGCCTACAGCTTTACA
CATAGACTAAACGAATCAGCTTGTACACACCGTGACAATCAACTTCACAGTg
>NODE_144_length_413_cov_10.486683
AAAGTTTTACATTCTTGTTAGCAACACTGAACGCTCATTTAAGTAGCCTTCAGCGTTAGG
GTCCATACGCACGAGACCACTCGTATATGTCGGACATCCAAATATATTCTTTTCATTACC
AGTGTAAACACAAGCCATGCTATTTGGAGTAATTATTCCGTTAAGTATAATATTTCCATA
CTACTTACCATATTTCCCCTATGCTGTCCTGGAGATAGAAGTGTCTTAATATCCACACAC
TCCAACAGATGCTGGTAGGTAATGTGTCTTGTTTGAAGTCATCATATGAGAACTTCTGCC
GTGCTCAGAAGATCGCCCACCACTTGGGTGACTTATGAATCTAATAACCCTTTGCAATAT
CCGCGTGCTTAAACTCTGTAACACCTTGTGTGACTGTGCCGAAAGGACAAATAGCAACCA
GTCGCGATTTACCGAAAAACCCTTTACAGATTTACGCAATGCCCTCGCTCAGAGAGAATC
GCTTTTAGTgctctt
>NODE_145_length_249_cov_27.465864
GCACTCAGCAGTCAGCGCGGTCCTTTCTCATTTGTTTTTATCATCGACAGATCCTCAGTG
CCTTCCATCTCAGCTGATCAGTCCTCTATTTTTACCAACAGCTTCTATAATAACTCGGGA
CATATACAATGGCAACAGACAGGCATGGATCCAAGTGCCCCTTCGATAGCTCAGTTGGTA
GAGCGGAGGACTGTAGGTGAACTAATTGCTATCCTTAGGTCGCTGGTTCAAATCCGGCTC
GAAGGATAATTTTTTTTTTTTTAAACAGTCTGTGGCATTCTTCGACTTTCGCCAAAAGTC
CTTCTTTCCCTGATCGCCAATCCAAACCAGT
>NODE_146_length_484_cov_23.475206
TTGTGCTTCTGGTCACCTCTCGGCTCAACACTTCGAATGCAAATGTTGGGGGTCTACAGG
GCTCGGTGTTGGTAATCCATTGATTTGAGATGAATACAGTGGCTACTCATAGACCCTTCA
CAGTTATTAGGACTAATAGAAAAAAACTAAAATAAAGAAAAAGAAGCAGGAATCCGCATA
AACGCCCCGAATAGCCAGCTCCTTCAAAGGCCTCTCTGAGAGTTTGGCCAGCAATTTGCA
TTCCTTTGTGCGACAACTTGTAATCCCCTCCTCAGCATGCCAAGAAACACACAACAGATT
TATTGTCCCAGTCAACAAATCGTTTAGGTCATCCCAAACCTATTACTGGCTAATGCACCG
GGAGCCCCCAGCCCCACCGCTCCCCTCTGGTCTCATCACACGAACCAGTTGCTACCAAAC
ACCGGGCTGAGCCCCTCAGAACCCCGCAGCTCCACAGCTTTGTTGGGCTCCTGATCTATT
CACGCGAAATACACTTCTGATGGTTCAACACCTTCCCGGCGCAGCCAGCTGCAAACCCAG
AGACCACAACTCTTTACAGGGCACAa
>NODE_147_length_557_cov_36.010773
AGATAGGAAGAGACGCACACAGTAGACGAACAGAAAGACAAACGCACTGGACAGACACAG
AGACGTCATGAATGCAGTTCTTAAATTGTTTCAGCTGCAAAAGAGGCCTATTCTTGCGCC
ATTATAAAGGGAACAATTTATCCCCACTGATCGGCCTGTCTCCTCTCTCCTCCCATACTT
TGATCTGGCAGCATATTGCTGTGATGTGTCCTATTCAATAGCAGAATCTGGGGCAATTTT
AATGCTTTTGTACCTCACCACTGCTCCATTTCTCCCGCTCTGTTTAAAAATAGCTGTTAA
TTATAAGTGCAGTTTAAATGTCTCCAGTGACCCAGAAATGCAGGTTGGAGTGAGAGGGAT
TGTACATCTTCCATTTAAAAGAGCCAGACACTTTTTCCCTCCTCTTCAATCTCTTCTTTC
CTTTCTCTCTCTCTCTCTCTCTTAGTCTTCTCTTCTTTTCTCTCCTGTCTTCACTTCCAC
CCCCACATCTCTTCCTCTGAGGCGGTTCTTTGGCTCAGTGGGAGAGTGAGTGGTTCTGGG
TCGGGGGATGAGCATTCACATCTATCCCACCCCGGCGCAGTGAGAGAGAAGTGGTACGTG
TCACAGGGAGACCGATGTGAAAGACCGCGCTGCTGTATg
>NODE_149_length_83_cov_14.253012
TTGACATGATGGCCATATGTGGCGCTGTTGCTGAAATACAATATTTTAGCTCATAACTCA
TGAAGGCAAACACTGATTTTAGGCAAACTTGTTGTGTGCCAAGAGGGCATGGTGTAGTTG
TACTGCAATGTATATGAAGTACGTAGTACAAACCATGTGACCGCC
>NODE_150_length_228_cov_27.135965
CAGACAGTGGGGAAAAGGGACAGTGCTTCAGATTACGGGGCCCGGGCTCAGTTTATCAAA
CACGATCTAATATCATCCGTAAGAGAAGGGGGAGAATCTGGAAATCAATACTTCATTACT
ATATTGTTAGCGGGGGATGAAGAGTAATCGTGCGAGTTCAGAGATGTGTCTAGGCGGCCG
GGGCACGGGAAGTTCAATGTCACCCAGGAAGTGATAAGTAAAGGCACTGATTGAAAGAAA
CATTTCTCTAATGGGTGTGGTGAGGTGGAGTCAGGTGGTGTGTACGTGTGGCTGTGTGTG
TGGGGGGGGg
>NODE_151_length_452_cov_64.734512
GGAGCTTTTAACACACATCCCTCTTTAAACTGGCTCTCCCCCCTATAGCAATTTTGTCAG
AAGTTGAAAATGTCTTGATTTAGTTGTCTGGCTGTTCCGGACAGTTTCTCCCGCTGTGCT
AATGTGAACAGGACATCCCGCTGGGCACCAAAGAATACCACTTCACGGCAGCCGCATAGC
TGGCAGCTTTTATTTATGGAGCTACCAAAATGAATGGGTATTAGTGTCCAAACATTTCAC
CATGCTCCTGTAGCCGCACACAAAAGCCACTGATTTTCGGCAAATCTGCACTTATTTTAT
TCAAGACTGAACCAAAAAGAAGAATAAAAAACATTTATAATCACTTAAAAGACCCCAGAA
AAGACATTGATTTTCAGAGATGGATGAGAGATATCGAACATAAAAACACCTCAATTTCAT
TGCGCTTCGGTCCTAGTAAAAATGCACACGCTTTCTATACCCCATCTACTAAACAAGCTG
TCTAATATTTATCATACATGTAATACATTTCAGGTTCTTGGTTCTCCTGACTGt
>NODE_152_length_473_cov_26.228331
ACTTTCTCCAAGCACCGCAGCAAGATATGTAATTCAAGTCTCATTTTAGGGGTTCGTCTC
GCAGGAGGCTTTTTTTTTTTGCCCGCTAATTGATAGAAATTAAGCCATTAATCAAGCCAC
TAGCCATCATTCAAGCCAGGGAAGATGAATACAAACCTTTATAATAACCACCTTCCCATT
TTAGGGCTCATTAGCATACATTTTTAATGCAATTATGCTATTCTTTTACGCTGAGCTCAT
AAATTACCCGCTCTTTTGTAGCCGGTTGGCCTTGTAAAATCCAAAGTAATGCTTTGTAGT
CTGATCTTTAAGGCAATTACTGGCTTCTTCTGTCTTTTATCTCTCCGCATTTCCAATAAC
CCTCGCCTCCAATGATTTATCCCTGCCTGGCCCCTCAGCACAAGCCCCACCATCCAACAC
ACACACGCCATGCAGACACAATGACGGACGTTTTCACGCACATACAGACACACACTCATC
TAGTCTCTCCATCTTTCGTCTCTTTCCCATTCTTCTTCATTAGCGCACGAACACCGTACC
AGGGCTGACTGGCAt
>NODE_153_length_512_cov_82.804688
AGAAAGCCTGTGACTCAGCTGTTTGCTCGCTGCATTATGGAAGAATGGATGTGAAGGCAC
ACCAAACAGGCACTTTAAAAATGCATGAGCCATCCCCAAACCTCCCTCTCCCTCTTTAGA
ATAGAGCTATCACTGAAGCCTGTTATCTCCCAAACCCCCAGGTAGAAAATGGTAATGATA
CCACTTAACATCGCTGCACATATGGAGGGAAAATGGAAATGCCAACAGCACCTCAACTAT
AAAGCAAATCAAATTGAAATATTAATCCGCTGATTAATATAACATTATGAGGGCCCATTC
TCTTTGTTGTTTAACAACAAAGGGTTGCAAAATAAGCAACTGCCTAAGAGGTAAGGGGTT
TAAAAGAGTCCCACAGAGGTGCTAAAGCCCCTTTCAAACATCATTACTCTGCATAATGTA
TTCACTTCCACTGTGCTGAGATCTGATATTGATGTTTACTCATTTATTTTTTAATTAATG
TTCGTTGTTAATGAATTCTTTGATGAGAGGCATTTTGTAAATCATTATCCATGTAAGAGA
AATAAGGGGTGCAGCATTTCTCTGTCCGTTAGACCGGGTAAAAAGTGCTAGGTg
>NODE_154_length_247_cov_18.469635
ACAGATCCACATGCCTTTAGGAATGGTTTTCAGGGGCGGGTCCAGGCAGGCCAGGTGATA
GACCCGTGCGCATGTGTCACACATGAGCAACTGGCCACTGCGTCTGCACACAGTGCAGAA
ATCCTCATGGATGTCTCCCTGTCAGGAAGAATTGCACCAATCAGTTTCACTGCCCTTCTA
GGCCTGACCAATCAGGTGTGCAGAGGCAGGGCAGAGGGGGGAGTGGCCGTGTTTGCCTAT
TTGAGGTGTATCCAATCATATTAGGGCCTCTTTTTTTTTATTGACATAACTTATAAAAGA
ACCCTTAAGTAAACCATGTGTGCAattcc
>NODE_155_length_263_cov_40.441063
CCACCACACATGGGACTGATCAAGTGACCCAGGAAAAGGAGAGGAGGGGGACTGGCCAGA
AGGGTCCGGCAGACTTCCTGGCGCCGGACACAACAACACCATTCTCATCTCCCTTGGAAG
AGGTCACCAGATGGTTCACCCCAGGGCTGGGGGCTGCCCACGAGACGGACACTCCGGAAG
CACGCGCAGAAAACGTCTATGCAATTGTGTGTGTGTCCGCCTAGCAAATTCCATGCATGG
ACTGTGTGTGTGTGGCTACATAAAAAGGGGTCCGATGTGAACGGACTTTAGATCTACATG
TCCGGCGAGACAGATCTCCGGGTGCGCATTCGTAATAAAGGTGTA
>NODE_156_length_285_cov_12.207018
CCACCACACATGGGACTGATCAAGTGACCCAGGAAAAGGAGAGGAGGGGGACTGGCCAGA
AGGGTCCGGCAGACTTCCTGGCACCGGACACAACAACACCATTCTCATCTCCCTTGGAAG
AGGTCACCAGATGGTTCACCCCAGGGCTGGGGGCTGCCCACGAGACGGACACTCAGAAAG
CACGCGCAGAAACGTCTATGCAATTGTGTGTGCGCGCAGCAAATTGTATGCATTGACTGT
GTGGGAAGGGGGGCTATTTAAAGGGGTCCGATGTGAACGGACTTCAGATCTACATGTCCG
GCGAGACAGATCTCCGGGTGCGCATTCGTAATAAAGGTGTATGATTTGGGAAGACTTGAA
CGGCGTG
>NODE_157_length_514_cov_23.025291
GTAATAATAAAAGAGAAAAGAACAAAGAACTTGAATTTTCATTGTTAGTCTCTTACTGCA
TTCCCTTATAGTTTTTCCCTTTTTTCCAGATTCATTTTATATTTTCTGTCTCTCCTCTCT
AGCATTCTCTCGCTTACTAGCTTTCCCTCTCTCTCTCCCTCTCTCTCTCAGCGGTTTTCC
CCAGACAGGTTCCACAGTGTTTTAGAGGGGATGGATTTAATTGCTCTGTGGGGATTGGTT
GGCTGTGCCGGGCTCGGCTGTTTAATTAGTGTACCCTGCCGGGATTGGTTTAATGCTTCA
TGATCTTGAAATTGTCTGATTGTTCAGCCCTCTGGGGACACTCTCTGCCTACGTAGGCCA
GCAGGTTTAGCTAAACGTTGCTCCAGGCTTCTGCAGGATGGGGCTTGAGGAAGAAAACCC
TGCAGAGAAAAGCTGGAAGGAAGATTAAACCCGAGGGCCAGTGCCTTTACTTTCACACAC
CAGTGGTCCTATGGCTGTGCATCCTTTAGCCAAAGTACACTTTCTTCTCACCTCAATATT
CTAATATTTTTACTGTTGGCAGCATGAATATTTGCACCAAGCATGAGTTTAAAAta
>NODE_158_length_631_cov_36.792393
CGTTTATTCTCGCTCGCCCCGGCTAGCTATCTCAAGTCACCACGTCTGGTCCTACACTAA
AAAAAGATAAGCTCTTTCCAGGTCACTCACGAGGCGCTCGCTTCTCTATCTCCAAATATA
TTCCATCTACCAAACAACGACGTGCTCCTGAACCATGAAGCCAAGCGAGGCATGATCTTG
AACAAACTGGTAAATTGTGTGATAAACTCACAGGTATGTCTTCTTCTGGTGGAGAAGCGA
TCTTCTTCCTAAAAGTTGTCCTGTATTTCATGCATGCGGCCGGTCTAATGGATGATCGCC
ATCTTTCCTGCTTCTCCTTTGCTGCAGCTGCAGATGACCTGAGATCCGCCTGTCTCTGAA
TAATGAGCAACCACAGAGACAAGGAAGACAATCTGCAAAGCAGGCAACACAAAGAAGTTT
TGGAGACTAGCAAGCACCAGAGGGTGCACAAGAGTTTGCGATGAGACGACAGGAGAAGAG
CAAGAGCAGAGGGATGATGGTCAACGAGTGTATCCTCAAAGCAACTCATCCTTCACCGAG
TCAAATTAAGCTCCAGTACAGTCAGACTAAATGGACGTTGTTAACAGCTAGAGAGGAATC
TAGTGCGTGAATATAGGAGCATTATATCCATATACATACGTCATTTGGGGTATCTGTACT
TCGCAGACTGAACTTTGGTAATGGGGCTGCGTATGCTGTGTATGACCACATTC
>NODE_159_length_515_cov_32.069904
GATTTAGCTGAGGACAACATCCAGGCTAATAAGCCAAGTCCATCACCATCGCCTGCCATA
AGTAAGGCAATAAAATTCTCTAGCATTAGTGAGTTGTCATACGAAACGACAGTATCTTTG
CTATTAGTGGACATACCCCGTTGTGAAGGAACTTTCTTATTTATTTCGAAAAACAAATAC
TGCGATGGAACATCTGATCATCACTTGATAGTATGCTGACATGCAAACTCTATTAAGCTG
TCTTCAAATATGCAAAATTCTATGATTTTACAATGATTACATATTCCCTTCCCCAGCTGG
CTGGCTCCGCTCGTCTTCATTTGTCATCGACTATTGTGTCCAATTATATGATTAGCTTTG
AACACTCCAGCACTTCGAGAGCTCTTGTATATTCTGCCGCACGACTCACAAACAACGTCA
TTATAACATGTAGTCACACATATCAAATAACAAAGCAGATGGCCATCGCGGCCAGTGCTT
CATTTGTTTCCACACCAACAACTTAAAAATAGAAAGAAAGTATTTTCACCAAGTTCTGTT
TAATGCTGACTGTTTTTTTTACTTCCCCAGCTGAGCAGCTGGCTGTCACGCTGATAg
>NODE_160_length_546_cov_15.602564
ACACACCATGAGCACTTGCACAACAATGATCCATAATAATGTCAACTATGTTCTATCCAA
TAATATTATATACAGTAAGAGCAACATTTTCGGTTCATATAAATAGTTGTATGAATGTGC
AACACACTGTACAGCACACAAGAATATATCAAAATCAAAAATGAAATATTTATTACAGCA
TTTGTGACTGAACACTTTTGAAACATTACGCCACAGTCCTCATACAAGTATTGAATGTAT
TTTTGACAAAGCTTAAGGAGACAGTATTTCATCTTCTAGTGAGGAACACGTGCTGAGAAA
GGAAGGGAGTTCATGGACATACAATATCAATGCCACAGCAGATCTGAAACTAGCAAACAT
TCGTCTTCAATTGAGGTAAACACAGAATATCTAACATGAAACAATTAATAGACTGAACTC
TGTACGAAGTTTCTTACAATATTCTCTCAGCTTCCAGCTTTGAGTTCATAATTTAAGTTC
TTTTTTTCATCCTTTTAAAGTTTTTCGGCACATCGATATCTTCTGTGTGTGCCGTAGAAT
TCACAAGAATCCACATATCAGTATCGTCCGTATGGCAGATATATTTGATCCTCGGGAGAG
AATCTACCGCGGGATGTTGCGTTTTCtc
>NODE_161_length_673_cov_33.359585
CCCGGTTATATTCGCTCACCTCCAGCGACGAGCCGGGCTTCTTTTTGAGCTCCTCGCATT
TCCTGAACTTGCAGATCTGGTGGCCCGTCTTGCGGTTCCGACAACTGCTGCACACGCCGC
AGTTGATTAGCCTCCTGCAGGGCGCGCACACCCCGCACCGTTTCCTTTTCTTCTTCGCCG
GGTTCCCGCCGGATGCCGAGGAATTATTCTGCGGGCAGTCTGCCAGATTGGCAATTTGAA
ACGCACTGTCTGTAACGGCTGCCGAGGCTGCGGGGGAGTGTAGGGCTGTCATGACGATGA
CCCCGGGAGGTAATGAGATGCCCCCTAAAGCCGGAATGGCGGAAAAAGTTCCGACGCGTT
CCTGGAGATTCATTATCTCTGCTTCGCCGGCGCCGCATTTCAGCTTGTTCATGCATTCCC
CCGCTAAAGGTCTGCAGTGTTCGGGGGATAAGGTAGAGAGGAAATTATTATTTGCCATTT
GCTGCAGAGTCTCGGGCGGCGCGCCAGGTTTCCCCGGCCTCTGGGAGTCATTCCGGTGCA
TGCCGGTCCTATTAGGGTTTATTGCCGCTGATTTCCTACCCCAGAGCATGGCGTTATCGC
AGTTCCACGGGGACATGCCGATCCGGGCGCTGGGGAAAATGGGCGTCGTGATGCGGGCGA
TCTTGGCGGTCTGGCCGAACGCGCCGTTGGTTTTGTAAAAGTTGGCGAAAGAACGGTACC
GCTCCATCTCCGCGTTATAATCCAAAAGCTGGCTt
>NODE_162_length_453_cov_60.673290
AGCTAGCTTTATGATTATTTTTTCTCTTTTATATGTTTACTCACTTGTTAATAAAGCAAG
GTGGACAGCGGGAGCAGAAAAGTCACTTGGGCTCCTGGGAGCCCATCTTGTGCCCACCTT
GAGGCTTCCAGCTTGTGTACCTAACCTAATCTTGTTGTTCCGTGTGATTTGTGTCGACTC
TGGCAGGTATGTTTGCGGGGATGATTTGAGGACTATAGAAAATGAAAGAGGAGGAGGAAG
ATGGATATGGATTGAGAGTTAGAAGCAGCAGGATGATTACGAGGTGTCAAAATTGCCAGG
AGCAAAAAGGTGAAAGCAATCAGGGGTGAGAAGAGTGCAGCATTGGTGAGGGGCAACTAA
TTATCCATCTCATTTGTGGAGAGCAGCATTTGAGGCTGCGCTTGCCCTCCGAACGGTGAC
AGATTGGTGCGGAGGAGAGGGGAGGTGTTAGAACAATGGAGCCCAGCTCACCATCATTAC
TGCATGCTAATCACGGAGTACTGCTGCACCGCCATTCTGAGCTGCAGAGTTCAGg
>NODE_163_length_329_cov_127.541031
GTGGCTGGGTCTTCCAGCATGACAACGACCCGAAACACACAGCCAGGGCAACTAAGGAGT
GGCTCCGTAAGAAGCATCTCAAGGTCCTGGAGTGGCCTAGCCAGTCTCCAGACCTGAACC
CAATAGAAAATCTTTGGAGGGAGCTGAAAGTCCGTATTGCCCAGCGACAGCCCCGAAACC
TGAAGGATCTGGAGAAGGTCTGTATGGAGGAGTGGGCCAAAATCCCTGCTGCAGTGTGTG
CAAACCTGGTCAAGAACTACAGGAAACGTATGATCTCTGTAATTGCAAACAAAGGTTTCT
GTACCAAATATTAAGTTCTGCTTTTCTGATGTATCAAATACTTATGTCATGCAATAAAAT
GCAAATGAATTACTTAAAAATCATACAATGTGATTTTCTGGATTTTTGTTT
>NODE_164_length_277_cov_10.205776
TGCTGACACACACCACATACGACAAACGGTAACTCTGGATCGGGGTGCGCCAACACCGGC
GCAGAGGAGAACAAAGATTTCAAGGAGCGGAAAGCCCGTTCAGCCTCCGATGACCAACGC
AAACGGGTAGGCGCACCCTTCAACAGCGAGGTAATCGGGGCTGCCACAGAGCCAAAACCC
CGGATAAAACGACGGTAATAGTTGGCAAAACCTAGGAATCTTTGGACCTCCTTCACAGAG
GTAGGGGATGGCCAATTTAGCACGTCCTCAGCGCGCGAAGATTCCATTTCCACACCCCCG
GAGGAAACGCGATATCCTAGGAAAGAGACAGAAGACTGAAAAAACATACACTTCTCCAg
>NODE_165_length_181_cov_11.591160
TCGGCCCCACAGTCTGCTGCTATGAAAGGGCTCCCATTCCCTTTATTCTCTGAGGAGCCA
GAGGTGTCAGAAATATAGACACGCTTTCACGTGACAAAGACTTTGCCAGCATTTTCTCCT
CATCTCTTAAGCCTGGCATTCTGTCTGCACATACAGGTATTGAGGACTCTGTGAATAGTG
TCAAACTTCGTACTTCTCATTTTGCTTCCTCTACATGTAAAAAGAAAAGTGCAGTGTTTT
CCTTTGTGGTCTCTCTCTGTCCt
>NODE_167_length_487_cov_37.344971
ACTGAGCCCGTGGCCTTTCCCCTCAGTTCCATGCCACGCCCTCCTCTTAGTATGTGTCTG
TGTGTCAGTTTGTGTGTGTGTGTGTGAGTGTGTGAGGGAGTGTGCATTTGTATGGGTGTG
CATGCTGGCTTGTCTGTGCGGCCTGGGCTCAGAGGTATAGTGTTGGGGTGCATGAAGGAG
TATGGTGGCAGAGCACTCCTCTGATGGGCCAGATCCAGTGTTCACTGAAGCCTTTCGCAT
ATATATAGAATTTTTGAATATCTAAACCATTATTTAGCATCCAAATCAGTTCTGCTTGTC
TGACTGATGGACAATTTCAGCGTGACCCCAGTCTGCATGTGACCTATAGTGTCTAGATTC
TTGCATATTGTGTGGATGTTCACATTGACTTCTCCCTTTTCTCTTTGATCCTTTTAACAT
GCTCTTTGTGTTGGAATTCATGAAATATTCATGTTTGGACTATGGCTTTTCCATATCTTT
ATGTACAATTATTGGCACCCGTCCTGTTATGTCAAACCATCTAACAGTGGGTATTGAGTT
CATTTAAGTGTGACTTCAGATTTTTTTGa
>NODE_168_length_376_cov_88.545212
TGCACTTGATGTAAATACATTACGTTTGTATATCAATTAAATATTCAAGCCCTAATTAAA
ATGAGTGGATGCATGTTAAGAATTGCACATGTCACCCAAAGTAACATGCCATGTTAGTGT
ATGCAAACTCCTCTGTAGGAGGGAGAGGATTGGTGCTAGAGTTGATACAAATGCTTCAGC
CAGCTCCTACTCTTCGACTAGTGTGTCGCTGGAAGTCTGGAACCTCATCCGAACCCCAGG
AGCCCCCCAGCTCAGTCTTGATGGATCCCTGTCTTGCTGAACCCAATACTGTTCTTCATC
TTGTGTTGTCACAACACCCTGCTACCTTGATTCACTCTTGGTCGTTGGCTAGGTTTTGGA
TTTATTACTTTCGAGGCCGAACAATCAGTGGACCAGGCTGTCAACATGCATTTTCACGAC
ATCATGGGCAAAAAAGTGTGTAGTTGTAGTTTTATTTT
>NODE_169_length_207_cov_67.632851
GCCATTGGTAGTTTATTTTTACAATTTCGGGTGCCACATATTAGGGCTCTTAGTGCAGTG
AATGAAATTATTAAGCATAAAAAGGCCTTCAAGAGAGATGGGAACAACCTCATTGGCGGC
CCCTGAAAACCCGCGCTCTAGCTCAAAACGGCAACAGCGCCAAAACAATGCTCAATGTCG
CCCAAGCCTCCGTTCGAGCTTGAGGGAAAAATAAAACTACAACTACACACTTTTTTGCCC
ATGATGTCGTGAAAATGCATGTTGACAGCCTGGTCCACTGATTGTTCGG
>NODE_170_length_377_cov_231.456238
ATTCCTTCTTCCTCGATTCCTTCCTTACATCCTAACCCTAGCTAACCCTATCCCTAGCTT
CCTTCTTTTCTCCACTCACTTATTTACTTATTTACTTATTTACTTAACTTACTTAACTTA
CTTACTTACTTACTTACTTACTTACTTAAATTACTTACTTAAATAACTTACTTACTTAAA
TAACTTACTTACTTAAATTACTTACTTAAATGACTTAAATGACTTAACTTACTTACTTTT
AATGAGTGACTTTTACTTTGTTACTATTACCTAGTTACTTTTCTTGTTTTTCAGACAGGG
AAAAGAGGGTGCACCGTTCCCGGAGGTACTGCGATACCGGGTCGATGCGTGGAGCGGACG
GAGCAAGCCCCTTTTCCGGCTCCCGCCGGGAAAAATCCATTTAATATGTATAGCCCCCGG
GTGGGGGGCGTATCAGATATTAAACTGATAAGAACAGAT
>NODE_171_length_489_cov_22.924335
TCCTTCCTTTTATCTGTTAGCCATTTACACTCCTAAGGTTACCGTTTGAAAAAAGACTTT
GCTTGTTATGAGAAGTTTAATGTAATACGCTATTGTTTGACCCTTATGAATATTAACAGG
CTCATCTCTGGCCTATTAAAAATGCATGTGGCATTGTGGTTGTTGATCACGTTTAGGACG
CCATGCAAATTGGACTGTCTTCCCTGTCAACGCCGAGGATGAATAATGTAGTTTTGTTGT
ATATTCAGGGACACACCATTGACAGTCAATTAACAAGTTTGATTGGTGTGTGAACTCATT
CTTTTGAACTGTTAATTTTATGGAAATCGTATTCGCTCCCCTTTCTCCTTCTTTCCCCGC
TCTCGGGTCGGCTACGTAAAGCCAGGCCCCAGTACCCCGTTAACCCCTCCTTTGCGCCAT
GTGTAACCTGAGAACGAGCCTTAATAATTGATCATTGCACACCTGCTTGGTGGAAGCTAT
GGGGATTTTGTCTTTAACAGTCAAGGGGCCCTGGGCCGGCCCCCTTTTGATATTCAAATC
AACAAATGGTAGCTCTCCTTTTGGGGGGTGg
>NODE_172_length_1541_cov_92.033745
GATATAGACAGCAGGACGGTGGCCATGGAAGTCGGAATCCGCTAAGGAGTGTGTAACAAC
TCACCTGCCGAATCAACTAGCCCTGAAAATGGATGGCGCTGGAGCGTCGGGCCCATACCC
GGCCGTCGCCGGCCACGGGAGCCTCGAGGGCTACGCCGCGACGAGTAGGAGGGCCGCCGC
GGTGGGCACGGAAGCCTAGGGCGTGGGCCCGGGTGGAGCCGCCGCGGGTGCAGATCTTGG
TGGTAGTAGCAAATATTCAAACGAGAACTTTGAAGGCCGAAGTGGAGAAGGGTTCCATGT
GAACAGCAGTTGAACATGGGTCAGTCGGTCCTAAGAGATGGGCGAACGCCGTTCGGAAGG
GAGGGGCGATGGCCTCTGTCGCCCCCGGTCGATCGAAAGGGAGTCGGGTTCAGATCCCCG
AATCCGGAGTGGCGGAGACGGGCGCCGCGAGGCGTCCAGTGCGGTAACGCGAACGATCCC
GGAGAAGCTGGCGGGAGCCCCGGGGAGAGTTCTCTTTTCTTTGTGAAGGGCAGGGCACCC
TGGAATGGGTTCGCCCCGAGAGAGGGGCCCAAGCCCTGGAAAGCGTCGCGGTTCCGGCGG
CGTCCGGTGAGCTCTCGCTGGCCCTTGAAAATCCGGGGGAGAGGGTGTAAATCTCGCGCC
GGGCCGTACCCATATCCGCAGCAGGTCTCCAAGGTGAACAGCCTCTGGCATGTTAGAACA
ATGTAGGTAAGGGAAGTCGGCAAATCAGATCCGTAACTTCGGGATAAGGATTGGCTCTAA
GGGCTGGGTCGGTCGGGCTTGGGAGCGAAGCGGGGCTGGGAACGCGCCGCGGCTGGGAGA
GCAGTTGTTCCATGGCCTCCTCGCGCCACCGCCTCTAGGTTCGCCGGGAAGCCCGCCCCG
TGGGCTCTCGTGCGTGGCCCCGCAAGGGTGCTGCGTGCGGGGGTCCGTCGGGGCGGTGTC
TGACCGGCGTTCTGAAGGGCGGACCGGCGCGGGGTCGGGCTGTGGTTTGCAGCGGCGATT
CTGGACGTGCGCCGGGCCCTTCCCGTGAATCTCCTAAGCTACGGCGCTCGTTGGTCCCGT
TAGCGCGGGTCCCGGCGGGTCGCCTCGTCCGGCGTCTAGCAGCCGACTTAGAACTGGTGC
GGACCAGGGGAATCCGACTGTTTAATTAAAACAAAGCATCGCGAAGGCCCGTGGCGGGTG
ATGACGCGATGTGATTTCTGCCCAGTGCTCTGAATGTCAAAGTGAAGAAATTCAATGAAG
CGCGGGTAAACGGCGGGAGTAACTATGACTCTCTTAAGGTAGCCAAATGCCTCGTCATCT
AATTAGTGACGCGCATGAATGGATGAACGAGATTCCCACTGTCCCTACCTACTATCTAGC
GAAACCACAGCCAAGGGAACGGGCTTGGCAGAATCAGCGGGGAAAGAAGACCCTGTTGAG
CTTGACTCTAGTCTGGCACTGTGAAGAGACATGAGAGGTGTAGAATAAGTGGGAGGTCTC
GGCCGCCGGTGAAATACCACTACTCTTATCGTTTTTTCACTTACCCGGTGAGGCGGGGAG
GCGAGCCCCGAGCGGGCTCTCGCTTCTGGCGTCAAGCGCCCGGCGCGTGCCGGGCGCGAC
CCg
>NODE_173_length_611_cov_46.759411
ATGTGGTATCTCCGGACTGTTGTGGTGGTGTGTGTGTGTGTTAGGGTGGCTGATGGCAGT
CTACCAGTTAGTCACAAACCTAGAGGACTACATTTACCATTTCAAAGACGCCTGTTTTTC
AAAAGTTTACACACACTCAAATAAGCAAACTCCCACATGCTGCTTCCCCAGCTTGTCAGC
GTGCGATGTGGGCTGGTGAGGCTTTCGCGTGAACAGATGGGAGGAACAAACCAACATATA
ATAAAGTTAAACTAGAACAAAATGACTATGCGAGTGGTGTGGCCGCCCTTTGTTTGCCAG
GAAGGTGATCCCCAGCATCTGGGGATGATGGAACGCATGATTAAAATTACCAGAGGGAAT
GATTAATATCTCCTTAAAGCACACACTTCCAGCTTATCAATCATCTCATTACACTGGAAA
AGTTAATTGTGTGAGGGGAGGGTTGGAGCCCCTGAACCATGAAAAAGTAGCCCACCCCTC
GACATGTTTACTTACACAACAGAAAAGACCCAATAACTCCATGTGTCCATGTCCCCCATT
ACCTCTTTCTCATGCAACATCTTGAAACATGGGCATGTGCCCAATATTGAGCACTATTTG
CATTTAGCAGGAGTCATGTATGAATGCTGCATCTTCTGCAACCTTTAGTTGTTTTTAGTT
TTTTTATTTCCCTCAAAAGTTTGTTCTAAAGCa
>NODE_174_length_488_cov_40.817623
AACTTTCAGAAAGTGTTCATGTGGCTGATTAACAGCAAAAAAACAATACTTCTAATCACA
TGAACCAGTTTATCAACTATGCATGGGTACACACACTAGTCAATTTCTCCTTCAACCACA
GGGGGCGCTGATGTGATGTGTTTGCAGAAGGAACAAGGGTTGGGAAGCAGGGCTTTGGAG
ATGAACATAGCTTCCTTTTTTTTCAATATTCCCTGCTCATGAAATTTCATTTGGATTGTA
AATGTACAGTCATTTACTATCATAAATGTGTAATGGGCCCCTGAATCCAAAGACATTGTG
CTGGCTAATCAACTCATTTGAAAATGAATATAGATCTATTAACTGGGAGCTCAGCATTTC
GACATAGTTAGAGAGTGTGGCATGCCGTCAAACATGGGCACTAGTTTTTGGTCTAATCCG
CGGCCCCAATTTCATTCTTTGAGATCTTGAATAATGATGAACAAGATTAAATGACGGTTA
AATACTGATTTGTTTTGTCATTCAGATCTGATCTGTAATAGGCTTTAAGAATAGAGGAAT
TAGATGAGAGAGTAGATGAGGCTCattcct
>NODE_175_length_389_cov_19.755785
ACCGGCAGTTCAGGGTCTGAGCTCTATAGGAAAGATTTGACATCTTTTGACCGAGGCAAC
AGGCTTAACAGAGGAGGAATAGAGGATACAAAAATATATATTCCTTTACTCCACAGTTAA
TTTTTAAATCTGTAACATCCTATGGCTGTCTATTTTTTTCAGGAGCCTTCTCTTCTCACT
TTTTTTTTTGCTTTCATTTTTGTCTTTTAAGACGAAATGGGAGCTGGGTGCTGATAGTGA
TAGATGGCTCAGCGCTCTAACACTTTATCCAATCCAGTGCAGATTTCATCCAATAAAGAA
TCACTTGTGCACTCTCAAACTAAATGGAAGTCAGGCAGCGGAGAGAAAGGGGCTGCGGTT
TGTTTCTGAGCTGCGAAAATCAAATTTTCTTAAAGCTGCCGCAGCAGTGGCTCGCAGAAA
AAAGCCCCAACAGCCATGAATGGCCGGGGCCACAGCCGTctgcacacacaa
>NODE_176_length_484_cov_41.973141
ACATTAGCCGGGGTGTCCATTTGCATAGATTTCCAAATGGGAGGTGTAGAAAGCCTTTCT
CCTGCTTCACTCCGCTCCATGTCGCAGCGAGGCCTGTTTGTTTAAAGTCAGCCAAAGCTC
TATAATTAGCAGTGTTTAATTATGGAAATGGCTAACTCCAACCCAAACACACTCCTTCCC
CAGATCATTAGTTACACAGGGAGTGCGAAAGGAAAGAAAAAAAAATGAAATGCTTTCAGC
AATGAAGGGTTCATATTTCAAGCTAAAAGGGTGTACTCAGAAAATCAATTTTATGAAAGT
CTGTTCAGCACTAAAGGGAGTTCCAAGCAACTAAGCAATTTTGAAATAATGTTGGCTGGT
CCTGATTCATGGATGGTAACAGGACTTTGCTCTCCTTACCTAAGACATTATCCTCTAAGC
CCAGTTCATAGGTCAGCCCCTGGTTTAAATCAACCCCTGTTTAGCATAACTCGATTCTTA
ACGGGCTGCCAGCAACCTAGCGCTGAATAGATAAATAGTAGTTCAAGAAGGATTCGTAGG
TGTAGTGTGTGTGTGTGTGTGTGTgt
>NODE_180_length_83_cov_11.530121
TTGAGATGCTTCTTACGGAGCCACTCCTTAGTTGCCCTGGCTGTGTGTTTCGGGTCGTTG
TCATGCTGGAAGACCCAGCCACAACCCATCTTCAATGCTCTTACTGAGGGAAGGAGGTTG
TTGGCCAAGATCTCGCGATACATGGCCCCATCCATCCTCCCCTCA
>NODE_181_length_251_cov_20.330677
ACCTTCTCATCTAATCTCATTTCATTAATGTGATCTCCTGTCCATCCCCTGACGTCTCAA
CAGCCATTATTTGTGGTTCCCTTCAAATAAAGTCCAGCCTGTAAATTGCGGTCTGTGGAA
ATTGAGATATAAACGCCACCCTGCATTTCAGACTCATATCCGGCCTTTAATTAACTGAAA
GCCGTACTGACATTTATTGGATTGCAAGTTACTTGTTAATGGCAATAAATTGCGGACCAA
AAAAAATATCATTGCTTATTTTACATCAATAATTCGTGGACCCTTTGCTAATGATTATTC
ATTACAGGCCTATGGGGACTGCCACGTTTTGGg
>NODE_182_length_342_cov_21.912281
CTTCCTCTCCCTCTCAGCATCGTCTACCTCCCTTCCTCTCTTGCTCGCTCTTTATTTGGC
TCTTTGGCTAAAACACTGAATTGTAATGCATCTCTTTGGGAAAGATAAGAGGTTGTTATT
AATCTGGTGTCACATATATCAGCTAATTACATACTTGCTATTCCAGTTTTTCCCATCTTT
ACAGCCCAGCTGTCGGAGTACGCTGCACCTATAGGAGATAAACACAGTTGTGGAGGCTGA
CACGGCAGGCAGCAGGTATTCATCACAAGGAATTTCGACAGATACTTGCCTGTTGATAAA
ATCTATGGCTTGTGCTTTGAGCTGCTCTGCGCTGTGCAAGTCAGCCAGGATGAGAGTATC
AGCCACATTCTCCACTGAGAGGCTGTTGCACAGAGCCTCTTCACACATCACCTTTAAACG
CTCc
>NODE_183_length_254_cov_25.559055
TTACCCCCATTTGCACCAGCTGTTGCCCCAAAGAACACCACCAGAGTATCACTGTGCGAA
GCCATCAGGGACCACAAGGGTACAAACTACAATTAAGAGCAAAGATCAAATAAAACAGTA
ACACGAGGGTTCACCTTTCTCCAAGAGAAGCAAACAAAAGAAAAGGAAACTCAATTGTAG
TACACGAGGAAGGAGAGAAGATTATTCCAGGAGAAGGACACGAGAAAAAGTGCGACAGGA
GACTCTACCTGTTGCTGTACTTGTGTGTTCTCTATCCTGAGTTACTGGTTTGACTGGTAA
AGAAGGCAGAAAAAAGTCCTGGTTCGTCTCACgcta
>NODE_184_length_182_cov_11.335165
GAAACCTTTACCCTCCAGGCAGGCATCTTTTTTCCAATGACAGTAATTTACATATGATTT
ATTTAGAGAACAAGAGGCTCGGCTAATTTTATTTGGAGATTTTCCTTTGTTTTAAGAGTC
ATTAGCAGCTCAGCCTAATCTAATTTTGAAAATTTCATCAGGCCATTTTGGAAAACCTCT
CTGAGCTCATCAGAAAGATGCATTTATTGCTAAGTGTGCTCTATTGCATTAGCTCACAAT
AAAGCGACCAGGGACTGCTACAGA
>NODE_186_length_113_cov_93.194687
GGCCTCCGTCAACTTCCCTGACAGTTAGTTGAAAACTTTTCTGTTGCTGTATGTTCCGTC
TAGCTTGGCTTGGACGGACTTTTCTGTGTCCATGGTTGCTAGGAGGACCAGATGAGGCCT
ACAAAGTTTTGACATGATGGCCATATGTGGCGCTGTTGCTGAAATACAATATTTTAGCTC
ATAACTCATGAAGGC
>NODE_187_length_562_cov_14.576512
AGAAGTATGTGGCAGGGAATTAACACAATCACGGACTACAAACGGAATAAAAACTCCGCT
GTGAACACCGCTGCATCTCTCCCGGACGAACTTAATACATTTTATGCTCGTTTCGAGGAC
AACACCACCGCCCTCGCGGAGAGAGCGCTCGCGACTGACGCTACAGAGGTTGATTCACTC
TCCGTCTCTGTTGTGGATGTAACCCGATCATTCCGACGGGTGAACATCCGTAAAGCCGCG
GGTCCAGACGGCATTCCGGGCCGCGTCATCAGAGCGTGCGCGAATCAACTGGCTGGTGTT
TTTACGGACATTTTCAATCTGTCCCTCTCCCTGTCTGTAGTCCCCACATGCTTCAAAACA
TCAACCATTGTGCCTGTACCGAAGCAAGCCACAATCACTTGCTTAAATGACTGGCGTCCT
GTTGCTCTGACCCCCATCATCAGCAAATGCTTCGAgaggttaatcagagatcacatttgc
tctgttctgcccccctctttggacccattgcagtttgcctaccgcaacaaccgctccacT
GATGATGCCATTGCATCTACAATACACACTGCTCTCTCCCATCTGGAAAAAAGGAACACA
TATGTGAGAATGCTGTTTGTAGACTACAGCTCAGCATTCAACAC
>NODE_191_length_340_cov_24.517647
CAACTGGGGGCAATTAAGTGGTTGTACCCACTTGCGAGCGGAAACACGTTTGACTTAAAA
CTGCCCCACTTATTCTTTCAACATAGAAACCAATGGGAATCCTCACCATCACCCCTGGTC
TATTGGCAAAAGGATGCTGTCATCATGGCTTCCGGTTAGGTCAGCCAAGGGTCAAGGGGC
ATAGGTCACACACACATTGTAAGGTGAAAGCCAAGGCCAAACGGGACAGGCAGTCATCTT
AGCCTCAATGGACTCGGACTCAGCCTCAGCCCGCAGCTGGACTCTTTCAAATTGAAACAT
CAAGGACTTTGTTAATGTTGAATAATCAATTGTTAAGTACAATTCACATTTATGTATTTA
ACGATATAGCTGAGATAATGGTGATAAAGTCTTGACTTATTATTAGCTAAACAGTCGTTT
Aa
>NODE_192_length_709_cov_85.834976
CTAATATGAATTGAAGTTTGTAGGCAAACTTTTCTGTCAAAACCATGACCATGATAACGT
AAAAATAATAATAAATAATAGTGTGAATATAAAAAACAATATGAACATTAATAATAATAC
AATAAAAAATATAACATATTATTATTAATATTCGTATTATAATAATATACAACATATAAT
AAAATATATACCAATAACTAAATTGTTTTGTTTTCAACACACAGCACACAAAAATCTAAC
AAAAATCAAAAATGAAATATTTATTACAGCATTTGTGACTGAACACCTTTTAAACATTAC
GTCACAGTCCTCATACAAGTATTTAATGTATTTTTGACAAAGCTTAAGGGAGACGGCATT
TTATCATCTAGTGAGGAACACGTGCTGAAAAAGGAAGGAATTCATGGACATACAATATCA
ATGCCACAGCAGATCTGAAACTAGCAAAAACATTCTTTTTCAATTGAGGTAAACACATAG
AATATCTAACATGAAACAATTAATAGACTGAACTCTGTACGAAGTTTGTTACAATATTCT
CTTAGCTTTTCCCAAAGCTTTGAGTTCATAATTTAAGTTCTTTTTTTCTTCTTTTTTTAA
GTTTTAGGTTTTTTGGTGCATCAACCGTCAATTGCTTCTCCCAGTGCCAAAGAATCCACC
ATTGTGTCATTATTGTCCATATGGTTTGTTGATCCAGAGGCCAAGAAGCTGAGTAGGATG
CTGATTTTCCACTATTAAGCTTCCTTCAATATGCTCTGTCAATAAGAGTCCAGGATACAA
Aaaataaaatt
>NODE_193_length_351_cov_14.923077
TGCTATCAAGTGATGCATGGCCAGATGTTGATTAACTTTGCAATTGACTATTTTAGTTTT
AGTTGTTTAGAATGTCCGCCATCTTGAAATTAGTAAAAAAGCTTCAAGAAGTTTCACGAG
ACACAAATTATAATATTTCTTCTCTATAACGTGAAGAGATTATCTTCAGACCAAGCCTCA
AAGAAGTTATCAGTAGAAATTGTGATATTCAAAATACTTTGCCCGTAACAGCCAAGTAAA
GTTGACAACACTCCATTGACTGGGCTACACAGTGACTTCCATCACCAGAGGCCACGCCCT
CCTCAGGCCCCCCCCCACACACACGCACACATACACGCACTCACACGCTCACTCACTCAC
TCACTCACTCAATCACAAACTCCCTTACAAAATCACAGACACACACATACATTCACACGC
ACACACACACGCA
>NODE_196_length_1119_cov_39.809650
AGACTGTAGTATCACTTTTACTGTATAAACTTCATCTTTTTTACATGCAGTCCATAAAAT
GTTCATCTGACGGAATAATTTACCCTGTTATGTATATATACAAATAGATATTTTCTCTTT
TTTAAACTCTCAATAAAATATATACATCATATACACTATCTTCCTCTTTTAATGGTTAGT
GTACATACACATGAAGTGTCTATCCTTATAAACCGCCAGCCAATTTTCTTTTTGCTATCC
ATGGTGAGCGCCCGCACGTAGGACTGGGTTGTCCTACATTGGGAGTTATAATGGCGCTTG
TCTATTCCACGGCAGCCCTCCTTTGTGTACCCCATAGGGTTACATTTGGTCTCATAAAAG
TATTGCTTCAGTTGGCCGTTGGGGACAGGGACCTTTTCCAGGACGCTAACGGTCTGCCCG
GACATGTCTATCGCTGTCTTTTTGTCCACGGCTGTCACCCACTGGCTAATACTGTCACAC
ACACTGAGCTCTCCACGCCGGGATGGGTCAGAATGCCGCCGCACCCTCATGGACATGTTT
GCAGCGTCCAGGTAGTTTTTATATTCCTCCAGGAGAAAGAGCAATGGTGGCTCCAAAGGC
ACTTGGTTGCTGATCATCACCCGTGATGCATACAGGTCAACATCCTTGGTCTCCGTGGTG
ACCACAGAAGGACCCCCTCCTCCCTGACTACTGTCAGCCACCGACTCGCCTTCAACTTCC
AAGAGCTCCTCAATCACCTGCTCAAACGTGTCTGTGAACGAAGGCAGTCCACCACGCTGG
CCAGGCCCACCCCCGCTTTGTGGAGTCCCGTGGCCCCGGCCAGCCATCACCGTCGCGCCC
AAGTAACCATCTGTTCGGTGGCCCCGCATTCCCGGGACGTCTCTCATGGGCGCAGCTCTC
ATGCAACTGAAGTATGAAATAACCATAGTAAGGAACAGGATGGTCATCACTCTTCTAACC
TGGTGGAACTAGAGAAAAACAAAGAGAAAAGGAGCAAGAAGGTGAGAAGATGTTAGCTGC
AACTGTAATTGTTCATTATCTTACGTGGGTAATACCTGTAGAATGTCAAACATTTGTGTG
CTTGTGTACATTATATGTACTTACAACACATTATTACGATGGTATGCTACCTCAAAGCTG
ACACAGAATCTATTCACAATCCAATTTCAAAGTGCCTGCATGGTTGACCCTGTGCTGGGT
t
>NODE_197_length_513_cov_45.914230
TCTTTGATATCTCTAGCTAGCTTTTCTTATCTATGACCTTCAGCTTGTTGCTTTGTTGCC
GCTCCCCCCACCTCCTCACTGCGACCTTCACAGGGGTGTCATTACTTCATGACCCCATCT
GACAATCCTCTCATGTGGAATGTGCATATGCCTGAATCACTGTGAACCGCTGCAGATCGC
CGCAGCATGGGGTGAGGTGAAGTACTTAAAGAAATATGACTTGACACGCTTTATCAAATG
GGGAAAGATGGAGACGAAACAGCTGCCGGTGCTGTCGTAAGCAATCTGGTCGTGATTGAA
TAAAAGTGTCAGGAAAAGGGCCGCTTGATGGTCTTTTGTTCTCCCCCATCCAGCTTGATG
TTAGTTTGAGCTGTCAGGAGGGAATCACAGCTGGGTGATTTATCAATACTTGGAGTGACC
TTGCAGCCACACTGCACAGACACCCAAATGTGTGTGTGTTAGTGTGTACTAGCCGCCACC
AAGAATCCCTGGAGTAAAAGCAGCTAAAGAGGACAACGTTTGCACAGTTTGCATTTCATA
CACATAGATAGACACAAGCACATACTACAAATGCATTGACACACCATTGCTTTGa
>NODE_198_length_415_cov_66.874702
GTGTAAAATTCAATCGGCTCCCTCCATCCATTCCGGGTGTAGCAGACTGAAGGCCGGCCT
TGTGGTGCCTGAGAAAGGAGGGATGAGCGGGGAGGGGGGGGAGAAAAGAGGTGCTCCCTA
CACATCATCAGGACCCCTACTTCATAACAAATGGAGTGTCTGGTCGGCGGAGGAGTGCCA
TCAGAAAGGCTCGTTCTCTCTATCCATTTCATCCCGGCGCTGGAGGAGGGGTCACAGAGG
GTGCAGCGGGTGTTCGCCGTGCTCCCCGCTCCCATCGCTTCCCCGGTCACACAGTAAACT
ACCTTTTAGGAATTGTTTCTCAATAAGAAATGATCAGTCCATTTATCTGCGCCAGGCGGG
CCTGTCTGCTCACCCGGACCTCCAATATTTTTCGTTTGACCTGATCAGGGCTATAAACTA
GGCCCGAGACACTTTCAATTTGTCACTCCGGGGAAGTCCGCTCGCCAGCCTCACACAACT
GATTGCATCCGCCGTCt
>NODE_199_length_492_cov_19.548780
TAAATCAGTAATTTGCTTTCAGGAACTTTAATTACGATTTGAAAATGGTATTCCTGCTAT
ATAATAGCTTCCATTTGTTTCAGTATTATCTGTCTGGTCCTTGCAAATACAATCTACAGT
ATGTAACACTATTCCCCGGATGAATCCCTCCTGCAATTCTAATATGCTCTGCAAAATACA
AAAATAAAAGCCTGCAATGTTGTTGACGTAGCGTGGAATCTACGTTTTTTTTTTCTCTCA
CAGTTTTTCATTATTATGCATATCCAGGTAGGAAGTTAATTAACCCAATGCTTAAGCTAA
TTATGATAGCAGAATGCTATCAACCAAACGCTTTCAGTCAGACAGCTGTCCAGAATTTCA
TTTGCTAATCATTTTTTTCTTTTGGCTGAGCACATGGTACATTTCCGTGCTATCAGAGGA
ACAACAAACAGCTGAAAATCATTAACCAGAAACAATGGGCATAATATCAGGAGCAGTATT
ACAAGGCTTTTGTGTCAAACAAAAAGCCAGATATTCAGTCTGTAAGAAATAATGCTTATT
TCTGGTCCCTGCcacttagaaattaaagctgata
>NODE_200_length_604_cov_33.539734
TAGTGCCAGGGAGCGAGCGCGCCTGACACTTTTAATGTATAATTAAGTAGAAAAAGTCAG
CACTGGCTATGCAAATTTTTTAAAATGATAAATGACGCCATACAGCGGCAGGGATTGATT
TGGTGTAAATGAAACTAATTAAGGAAATGTCAAACATAATTAATAAAACAGGTTTAAGCT
GCAAAACATTGTCAATTGAATGAATGAGGAGGCATCGGCTTCCATTGTTCTGGCTTTATT
TAGGGCTTGTGTTTAGCTTGTTCCGTGCTCCAGAATGCACTCTCCCCACCTCACACCCTC
CACCACCAATTCCCTGAGAGGGAGAAAATAAATTTGCTTGTCTCTCCGCTGACTGTAGAA
ATTAATTGCTGAAATCTTGTCCCATCCAAGTGTTACATTCACTCGCAGGACATTAACATA
ACTAATTTGAAAGAGCCCAAATGACTGCATAATGGAGATCCGTCAGCATGCATGACAGTC
TCTGGTCATACCAAATTAGCTTGGGTTTATAATTGAAAATCCTCCCCTGTTCCAATTTTT
TTAAATTTTTTCCCCTCCTCTTTTCTCCTCTGTTTTTGCTATCTTGCCTCTTTTCCTTGT
TCTCGATAAGAACAAAGGTTTTATAATTTACAAAAAGAGTGCTTGACCTATAATTAGAAG
ACGAGGGGAGTGTGTGTGTGGGGGGg
>NODE_201_length_438_cov_31.993151
CTCGTTGTTCAAGTCTACAGTGGTGTCATCCCAAGCAGCACCATTTTCCATATGAAGGGC
ACTACTTGATAGTACTACTGACTAGAGCCCTATGAAACCTGGTCATAAGTAGTGCACTTG
ATATTGCACTAAGTACTATTTGGGATTCAGTCACTCTACTGGGAGACAGACAGAGTTGGT
CCTGGCTCATGAATTATGCATAAGGTTTAATTGCAAACCCAGAAACGAATGACTTTGGAC
CGGTAACAGCAGGGGAAACATCCATCTCTGCAAACTGAATGAAAAATCAGTTTGGGAAAA
AAAGGAGCTCGCTAATTGATGAATAATTAAGGGCGTGCATGGAAGGACTTCTCGCAGCTC
AAAGCTACAGGGCATAATTGTGACATTTTGTTTCAATCAATTCCAAAGTGCTATAGTCGG
GTTGGGAGGGAAAGTGCACTTCTGAGAGACGCGCCATGACAGGGGAAAGGATGTCCAGTT
TTGGGGAGAAAAGGTTTGTGTTCATTTATAATAggttttc
>NODE_202_length_517_cov_12.280464
TTAAAAGCTGTTAAAGTCACAGCATTTTGCAGACTGGAAGCTTCATGCTTTTTTCATGCT
GACATTAAAGTCTATTTTTGTATGCTGAGATTCTAATTCTCTCTCTTAACTTGCAGACCC
AAATCCAGTACCTGAAGCAAGTCCAGCAACCGAGTGCGGCTCAGCTGAGATCGTCCATGG
TAGACCCAGCCATCAACTTATTTTTCCTTAAAATGAAGGCTGAACTGGAACAGACTAAAG
ACAAACTGGAGCAAGCCCAAAATGAACTGAGTGCCTGGAAATTTACACCTGATAGGTAAA
CTAAAATAACTCCCCCCTCCAAACAAAAAGTCAAGACTTTCCTGATTCACCCCCACCTTG
TCCTCTGCAGGAGTGCAGATAGCGGTGGGGGAAGACTGAAATGTTTTGCTCACAACGAGA
CTCAGACTTTAAAGCCAAAACTCAGAACAAAAGACATTTTTATTTTGTATTGTCCTGCTA
TTACACATACTGTAATGTAAAATCAGAACAAAACGTGACAGTTTTGGTCAGGTGACACTT
TTGTTTCAGCTCTCTCTTCCCCCCCACACTCCTCATGGTACAGAAGCCTGAAGGAATCg
>NODE_203_length_349_cov_25.610315
GGGTTCTGGATTAGTGATGGGGGAACTGCACACACATACACAAATGTGTATATAAACAGG
TGTGTGTGTGTGCTTTAGAGTGTCTGAAAATATTTCACTGTCCTGTACTCTTGGTAGCTT
CTCTTCCTCTTTCCCTCTCTGCCGGACTTTATCTCACCCCCCCTCTTTCGCTCTCCCCCT
CTCTCTCTCCAGGTGCTCACCCCTGTTGATTGCCTGTGGCCTCTTGTACTGTAAATGTTA
AGTCCTGCCATTTTGCCCAGATGCATAAATAATAACAGTAATTACTGGGCGAGCAATCAA
AGTGTCGCCCCAGCGCTCAGGGCCTGTCTAGGGGAACAAATCGATAGGTATCTTAAAAGC
CACATTGATTGTGGGGAGGAGCAGAAACCAAGGAGGATGGGAAGACTGATGGAGAGGGAG
AGAGAGGGAGg
>NODE_205_length_461_cov_34.965294
CATACGGAGGGCACTCCGGGCTGAGCCCTCCCCGCCTCACTGTCCGGATGGTCGTACGTA
CGTGCCAACTGAGGTGCGGGACCGGCTTTTGTTTTGGGCCCATACGTCTCCCTCCTCTGG
TCATCCGGGCGTGGGCAGGACATTGGCGGCGGTGAACGGTAAATACTGGTGGCCTACTCT
GGCTAGGGACGTCCGGGTTTACGTCTCCTCCTGTTCGGTGTGTGCCCAGAGTAAGTCTCC
CAGGCACCTGCCCTCAGGTAAGCTGCTTCCTTTACCTATCCCACAACGGCCATGGTCCCA
TTTGAGTGTGGATTTCTTAACTGATTTGCCTCTTTCCCAGGGTTGCACCACCGTCCTGGT
CGTTGTGGATAGGTTCTCGAAGGCCTGTCGTTTGCTCCCCTTTCCTGGCATCCCTACGGC
CCTGCAGACCGCGGAGGAACTATTCACTCATGTCTTCCGGCACTACGGGGTCCCGGAGGA
TATAGTGTCTGACCGGGGTCCTCAGTTCACGTCCAGGGTCTGGAAGGCGTTCATGGGGAA
GCT
>NODE_206_length_527_cov_27.705883
TATCTACTCAGGCAGGGGCCCATTGCGTGTCAAATAAAAGCACCTGTCTCCATGACGAAG
TGCAGCCCTTTGCCCCTCCCCCCAACATCTCCCTCCCTAGGTGTGTGTTTTTCACCAGAC
CCGGTCCAACACGGCTGGACTTTGAGAGGCTGGGTGTCCCTTTATTTGCAGTTAATTCTG
GCCTCCTTCACCAGGTCCTCTTCACCATGAATCTTCATTTCGCTCCTGACAACCTTGAAT
GCGAATTCCTCATTTCCTCTCCTTTTATTTATATCTGTTGCCTGGTGATTTGATCATGCT
GAGAATACAAGATTAGCAATTGCCTCGTCCTTCAAACCGCCTCAAGGACATCTGTTCCTG
AAATGTTATTGTTTGCTGGGTTCTTAACCCTCTACTGGCCTGACTCTTTTAACTTAGCAT
TTCATGCTCGGCGCCCTGTGTTATTTTTCTGAGGTAATTTTATTCTCCATAACAAATGAA
ATAGAATTGGATTTGTCCTACACAGAGGGATCATATGTAAAAGTGACTGCTAAAGGGCTT
CTACACCACCTAATTTGATATTCTGCACCTAATTCCACTATATTTGGTTATCATTTTTGC
TATCATGTt
>NODE_207_length_402_cov_8.124378
ACAGAAATGTTTAATGGCCTCAACGTGCAGCTCCAAGGCAAGGGGAAACTAATATGTGAC
ATGTATTCCCACATAAAAGCATTTGAGGTGAAACTAGCACTGCTTGTGGGACAAGTGCAA
AAGCAAGACTTCACCCATCTCCCTGTTACCCAAAGCCTCTCAGCTGAGAAACCAGTGGTC
CCATTCCCAGCTGAAAAGTCAGTGGAAGCGCTGGAAATGCTGAAGGCGGAGTTTGATGTG
CGATTCCGTGAGCTACATGTCCACGCTAAAGAAATCCGCCTTTTTCAGAACCCTTTTGCT
GCTGACATTGACGAAGCCCTGCCTTCTTATCAGTTTGAGTTGGCTGAGTTACAGAACTGT
GATGTTCTGAAAGACGCGTTTAAGCCCAACAGTCTCATTGAATTCTATACTGCCCTCCCT
AACGAGACCTACCCAAACATCAGAAGGAATGCAATGAAGATGTCCACACTTTTTGGCAGC
ACGt
>NODE_208_length_96_cov_101.093750
AAAATGACAACACCAGCTCGTAGCCCATGTCAAATCCCGAATAGGAAAGGTTTTCTGGGT
CGGCACGGACCCTGGAAGTATTTTAAAATAATTTCTGAAAAGCGGATTTTTGGAGACCTG
GTAACCCAAACGGAAATCGCACTAAGTCCAGCCGGAGACCTGGTTACCCAAACGGAAA
>NODE_210_length_658_cov_39.697567
AACATTAGCCAGTCACTCTGCTCCCCACTAATGGATCACACTCATTTCATCAGCAATCTG
ACATTTAATGAATATATATTTTATCTCCCTGTGCCAGTTATCGGAATGTCCGCCCTGTTC
CGAGAAATGGTCACCCTGGGACAGTTTGGATGGACCTTTTCCCTCCGACTGGCACCTGGA
CGCCAATCTCCTCCCGTTCAGCCGGCCCACAAGCCCCCTTTGCCACTCCGCTTTTCCTCG
TCTTCAATATCGTATGTAGATTAATAATGCATGGGTAGTTATTAGGGCCAGTTCAATAGG
AGATTTGCTGATGGAGGTCGGCGTGCAGTGAGTGAGTGTGCCCGGAGGGAGCCTGTGTGT
TGTTGTGTCAGCCTCCATCTGCCAGAATGCAATAAGAGGAACAATGGAGGCCTTGATTTC
CACCAGCAGGACCATAATCTTTAAATGGCTATTAGCCAATAGTGCAACCAGTCAATAACT
GACAAAATCCTTTTAAAAAGCTACTCCCTCTTCCTCTTTCCTCTCGATCTCTCTCTTTCC
CCCTTTCATCCCGTCAACATTGTTCTCTCCCTGCTTAACCTCTCCGTTCAGGTTCTCTTC
GGGTGTCACGAGAATTACCCTGTCAGTTTCTGACGTCAGGGCGGTCGCAATGTGTTCTGT
AGCGTTCCGGCGGTTTAGCATTATCAGGTAGGCAGTACTTAAGTTTACTATGATCCAAAA
AGTAATAAATTCGATGCCTa
>NODE_211_length_364_cov_16.379122
ATCCAACATAGCAGAGGATGGTTTCGATCCATCGACCTCTGGGTTATGGGCCCAGCACGC
TTCCGCTGCGCCACTCTGCTGATGCAATCACCCCAGATGGGACTTGAACCCACAATCCCT
GGCTTAGGAGGCCAGTGCCTTATCCATTAGGCCACTGGGGCCTCTCGATCATGCCAAAAT
GTTGAAAAAAAGGTTAAAAGTGCATTGTGAGCCATTGCAATCAATGCCGGACCAGGTGAC
ATCAATAAAGCCTGTGAAGGTTAGGGGTCTGGGAGACACAGGAATTGGGAGCATGACTTA
GGTAGTCATTGTGGGAGAATTTCTTTAAAGTGCTTCATGGATTTGGTATTCTCATAGTTG
TCAAACCAAATCCAACATAGCAGAGGATGGTTTCGATCCATCGACCTCTGGGTTATGGGC
CCAGCACGCTTCCGCTGCGCCACTCt
>NODE_212_length_179_cov_9.134078
CAGATGGGAGGAACAAACCAGTACAAAATAAAGTTAAACTTGAACAAAATGACTGCATGA
GTAGTGTGGTCGCCCTTTGTTTGCCTGGAAGGTGATCCTCAGCATCTGGGGTTGATGTGA
CGCATGATTAAAATTACCAGAGGGAATGATTAATATCTTCTTAAAGCGCAAACTTCCAGC
TTATCAATCATCTTATTAAACCGCAAAAGTTAATTGTGTGAGGGGAGGGTGGAGGTCAAT
GAACCATGAaaacgtgacccg
>NODE_213_length_257_cov_14.723736
TTGGTGGACTAAACTTTACAGATCATGTTTTTGTGGGGTGCAGAATTAGTCTTTAGCTAA
TTGACATGAGATTTTCCAAGAGAGTGAGCATGTGGACTCTCCAGATTCTGACAAATGTGC
TGATGGACTCCACAAACAAAAGCTATGTAGCATGAACACAAAGTTAAGGCTTACCCAAGT
CTGGCTTTAGCTCAGTAGGCAAGCTTAATTTCCGTGACATCTTTGCTGGAAAAAAGAAAA
CACCCCTCTTTACAAACACGTTGAAGCCTTAGTACAAGCCATGCAATGCTAGAACTAGTT
GTGCTCAAGTAAACACCAGACAACATAGCTGAaggggtt
>NODE_214_length_441_cov_30.637188
CAGCCCCTTCATTCTAGAGTGGTTATGAACACACATACACACACACACACACACACACAT
ACGTTCTCTCACACCAAGGGAATAAGCTCCTTTAATCCTGGCGGCTCACTGTGAATGGAG
AAGGAAGTTCCAATTAAAATTAAAATAAGCTCTTTTAACAGTCTCTTAAATTGACAACTG
AACAATGATTTTCGTATTGGTATCTGTCAAAGGTCTTGGAAAATCCTCAGTTGATAAGGC
CCAATGCATCCAATTAGGAGCTGAGCAGGGCCTCAGCCAGTAATGATTTCCTGCAGGTCC
CAGAAGATGTGGCGCGGACACTTATTGCAAATTACTGACAAAAAGGCCAGCTGTATTGAT
GAGGTGGAGAACAGACCACTAGCCATGTTCCCATCAGGTAGAAGAGGAACTAGTCTGTAG
AAAGGTGCTGAGGGGCCAGACGTTCGGCACCTAGCCTCTGCCATGTCTTTCTTTATAACT
ATCTCTCTCTCTCCCTCTTCGTGTTGCACTACATTTTCCCAAc
>NODE_217_length_83_cov_42.614456
CCCTATTTGGAGCCGCCTAAGCCGACTTTGGCATACCCTCTCGGCCACATCACGTTTGGT
GGGGTGCCTGGTTCTTACACCTGCTCCCGAAAAGACTTAGTCGTTTTTTCAACCAAAACT
CACTTTTGGACCCTCCAGGCCCTATTTGGAGCCGCCTAAGCCGAC
>NODE_218_length_260_cov_19.161539
CACTGTGTGTGTTCCAGAGAGTAAGTGTGTGTTCCGCTGTGTTTGTTCCAGGGGCTCCAC
ACCAAGACACCCGGTGAAAGCCGAAGCAGGGGCCAACGTGACTGTCATCCTTGGCTTCCT
GCCGGTTGGTGATGGGGAGCAGCCAGGCTGTATGGGCCTGTAAGGGGTTAATCTCGCACC
AAACCCGCCTACCGCAGGGGAACCCGCCTGGAAAACGGGTTAATAAAGGTCATCCCCCCA
AAATAAACACTTTACAGAATGTTTCTCCATTCATCCCTCTTTAAAATCAGCTCGCAATAA
AATGGGTCTGGGTGCAATTACCGCCGCAGCATTGGGGCATGa
>NODE_219_length_193_cov_12.383420
CCTTCCCCTCTAGCTCCTCTTCATACTCACTTCATGGGCCCACTCAGGGCTGGTCTACAT
TACCTCCACCCGGGGCCCTGCCTCGGGGCTCTGGACCCCACCCTCAAGCATTTGCCTCCA
GCTAGCCAGTTAAAATGATATCTGTTCACAGGGGCCAGGCATTACCGTTTCCCATTTATC
GGACGCACTGAGATTTAGAGCTGGGGATATATCAGCTCTGAGCAGACAGAATTAGGTAAC
AATGCATTACCTGCCTTTTATGGTGCACATAACTC
>NODE_220_length_196_cov_47.132652
TCAGTTTCAGTTCATTTTTGTGACAATCTATAGTTTGAACCATAAAATGTTGGAACATTT
TCTTAAAAAGCTGGAAAAACATCTTTGCCACAGTAATAACTTTATTTTCTTCTGCTTGGT
TGCTGGTGCCTAAGCCTTGACACTTGTAATGCACTCTGCCAAGAACATTAAGTATCCGAA
AGTGATAAAGCTTCAATTTGCTAGACCATTAGACTAATTACTGCAATAATTAAGTAACTA
CTTGATTAGAACTAATGGGTACCTAATTATCCAGGAAG
>NODE_221_length_346_cov_51.375721
GTAGAAGATGGTTTTACACACTGAAAATAATCTGTTGGTCAATAGAATATTAAACATATT
GTTACATTTTCTTTGAACATTGTTTGCCTATTCCCTTTGTCTTAGCTTTTTATTCAGTGC
TGAGACTGATTAAACAGTGTAACGATATGGATTTTTTGTCATTATCTACAAACCCTGTTG
GTACTATCTATTACTAGCAGATTGTTAGCCTCAGCTATATGGTTCTAGATAAACACTCAA
ATGGTATTGTTTGTTTTGTACCCAATTCAATCCCCAATGTCTGGTAATCGGGGATGGAAA
GTCACAAGACATCAGCTTGACTCTATTAACTACCACCTGATCCTTTCTTCCTGGATAATT
AGGTACCCATTAGTTCTAATCAAGTAGTTACTTAATTATTGCAGTAATTAGTCTAATGGT
CTAGCAAA
>NODE_222_length_462_cov_41.692642
ACACTGAGCCAAGGGAAACGGGGAACTAAGTAAGGCCAGTGATCAGTGTGATGAGGGACA
GGTGTGCGCAGGTGGCCAGGTGCTTGGTGACGGTGTGATTTGTGACAGGGAGGAGCACAT
CGCTCACAGGCCACCAGAGGTAGCCAACGGGCCAGCAACAGTCAGGTAGGGTGGAACCCT
GACAGGGTAATCCTAAACGGAAAACACATTTATTTCTAAGTGATTGGAAAAATAATGAAT
GAATAATTGAAGTTTGAAATGCGACAATACCCAATACTTCGATGTATGTGGATTATTACA
CGTGGAGTATTTAAATTCATGAAATTCACCCTTTGATCCGTTTTTAAGGGATGGATCCGC
AACACATGGATGCGTTGTTGATCAGGTATATAAGAATCAACACCCCAAATCATAACCCCA
CTCCACCACCTCATCAATGTCTCCTTGTATTTTCCTGATTGCATTGATCCATGTTCTTTC
CCCTTTTCCACAGGGCCCCATCATCTGCAAACAGTGACCTACCTATAGCTACTGGTACCT
TTGa
>NODE_223_length_749_cov_133.762344
TTTTTTTTTTTTTCCCCGGGCACCTGGGAACCCAGAATTACTCTGGGAGGAAGGTGGAGG
AAGACGCCTTCCGTCCCCGACAAAAGGTTGGATCGAGGGGTGACTTTCAGTAGATCGCAG
CGAGTGAGCTGCTCTGCTACTTACGAAACCCTGACCCAGAATCAGGTCGTTTACGAGTGA
TTTAGCACCAGGTTATCCACAAACTTTTGATGCGATTCTGGAGAGGTGGCTGCACTTATC
CGGCCGCACACCAACCAAGTACCGAACGGCTCTACACACCTACCCCCGGGGGGGCAGGCT
ATCCCAGGCCAATCGAAGTCCCACGGCGCTACGGTATCATTCCGTCTAGGGGGGATTCTG
ACTTAGAGGCGTTCAGTCATAATCCCACAGATGGTAGCTTCGCCCCATTGGCTCCTCAGC
CAAGCACATACACCAAATGTCTGAACCTGCGGTTCCTCTCGTACTGAGCAGGATTACTAT
TGCAACAACACATCATCAGTAGGGTAAAACTAACCTGTCTCACGACGGTCTAAACCCAGC
TCACGTTCCCTATTAGTGGGTGAACAATCCAACGCTTGGTGAATTCTGCTTCACAATGAT
AGGAAGAGCCGACATCGAAGGATCAAAAAGCGACGTCGCTATGAACGCTTGGCCGCCACA
AGCCAGTTATCCCTGTGGTAACTTTTCTGACACCTCCTGCTTAAAACCCAAAAAGTCAGA
AGGATCGTGAGGCCCCGCTTTCACGGTCTGTATTCATACTGAAAATCAAGATCAAGCGAG
CTTTTGCCCTTCTGCTCCACGGGAGGTTTCTGTCCTCCCTGAGCTCGCCTT
>NODE_224_length_401_cov_35.658356
AAGTATTTGATTTGGGACAACTTTGGAGCAGACTTGTCTCTTAATAATCATTATTGGGTT
TACCTTAATTTCCTCCCCTATTCTTTCACAGGAGAGCTGATCACCGCTGCTTGTGAGCTG
GGGGTAAGCATTAACCCTATTGTTTAATCAATTCACTCATTAACTGTTAGAAGCATTAAG
GAAGTTTAATTAAGCATGGACAGAATGCAGATTAATTTACTTTCGGTCCACAGGTTTTTT
TTCCCTCTCTTTTTATACACTTATTTTACTAAGTTAGAAGTAGAGAATGCTATAATTTGC
AACCCGTTTTTCAAATCCAATTAAAGTCAATGGTAAGGCGATGGCTTTTGTAGGCTTTGC
CTTATGTACGGTATAAGGCTTATTATATCCACCCCTCTTTTTGTGTGTGTGTGTGTGTAA
GCCGCGAAGAATGAACTAAATCGGGTTAACAGTTATAATAAGTTTTATTATTTAATAAAG
TTt
>NODE_225_length_392_cov_29.339285
GAGAAGAGCGAGAGAGTGAGACACTCATCATTTAAAGAAGTAAATAATCTCCCATTGCAT
TCTATTATTTATACCCCATGTCTTGAAAGGGACTGTATTAACTTATAAGTTATAAGTAGT
TAGAAGTTACTTACTTTAAACTAAGGGGGGGGGAAGAAAGCTGACGCTCTGCTTAGCTGA
GTTCCCCCCAAATTGCTGACATAATTACATGAATGTCATTTTTTTTATGACTCACAGAAA
ATCGTGGCATTTTCACTGAAGCAGATAATTAGACTGGAATAAAGCAGGGGGGAATAATTA
ATACATCAAAACTAGATGAACTTTTTCTAATTATTTTTATTTAATCTCCATTCTAATTAT
TGTTCTAGTCGGCTGAGCGAGATTGCCTCTCTCATTCAGGGTGTGAAATGCACCCGTGGT
GTTCAATCCTCACCCAGTGAAATATCAACTGAGCGTGGAGACGGGAAATCACAg
>NODE_226_length_686_cov_84.835274
GACCAACGGGGTAGTTATTATTATTGCTGTTTCAGACACAAAGCCTTGGCAGACGTTTGG
CTCCTGTACCACTGACATCAGCTAATGTCAGGGCGATGCCAGGATACAAGTATTCATACG
GAAGCACTGCAAAGACAACCATTTAGACATAAAAGGAAGACTTAAAAAGGAAAAGAAAAG
TAAATAAAGAGGGGAGAGGAAGAAAGAATATGGGGGGTGAAAGAGGAAGTGAATTATGCA
TTCTGAACCTGGCCGACGTAGTCCTCAGGGACCTGCCTCGGCACCTCAGGATCTGTAAAT
AATTGACAGATAATATTAATTGGCTTTGGATTAGTGAGCAAGCTGAGTATCACACATTAA
TATTTGATCAGAAGATGATAGGTACCCTGGCAGGGGATCCAAAGGGGCAGCTGAGACTGT
GTTGTTGATTAGGCCAGAGACTGGAAAAGATGGAAACCCATCTCCTCTCCGCACCAGACA
CACAGACGGAGACGTGGAGCCACGGTTTGAAGCTCCCGTTAGCTCCAGGCTGCTGTCCTG
CCCAACCTCCAACTGGAAGCAAATTGCCTGCTGGTGGTTTCGCCAAAGCAGAATGAAACA
AACAAAATACCGCAATAAGAGAGGGAGCCTTTCAGAGTTCCTTTGATTGTCATTTTTATT
AGCGTGCACATACGTGCTGCATTCGTCAGGCGTTGGTGTGATACCCAGAAATATTTTAGT
GTGAAAGCCTCTGTTCTCACTCCGATGTTCCAGAGGCAGCTTCTTAAc
>NODE_227_length_543_cov_32.526703
TTTGAACAGTCCACATAACATGTAAATATCGCTTTAACTCTTATTGAGGGTTTGTTCAAG
TGCACATTGTCGTCCCGCAACTTCTAACTTGTGGGCTGCCGTGGATATATATTTGTTGTT
GTATTTCATCAAACACAGAGAGAAATCTGGCTCTATCACTCTATTTTCACTGACTTATAA
ACATATTATCTTTCTTGCGCTGTCTTGCGCTCTCTTGCGCTCTCTCTCTCTTTCTCTCTC
TCTCTCATCTCTTGTCTGGGCTGGGAGGGGGAGTCCTGCCTCTTTGCCTTGCTCAGATCA
ATGCCCTGGCCACTCACTTTCTGATGTTGCACGACGGGAAATGCTTTGAATACTTGCGAC
ATGGCCGCTCGCATTGATTGCCAAGATTGACAGCTCTAACCATCGTCTTCTCTTGTCTCT
AAGAGAGAGAGAAAGAGAGATAGAGAGAGGGAGATAGAGGGCAGATAACAACAAAAGCTC
CTTGCAGTTTTGACAGTTTAACTTAATAGAAAGAACAGGATCTACTCATATGGCCAGTGG
AAACCAGAGTGTACTTAGTTCTCTTTGCTTTCCTCTACAGATAGTGATTTTCATTTTTAA
CGTTATATAGACTTATATGCTACTc
>NODE_228_length_218_cov_35.655964
GACCAGGAGAGGTGACGGCCAGCTGTACTGGGTGTCCTTTAGTGTCCGATAACTCTATCC
CAACACCCACCTCCTTCTTCAGCTCACCAAGGCCTTACTAATGAGTTTAGCTTCAGGCAG
CTTCATACCTCCACCCCTACTGCCACTCCACCCCCCCGTTAGCCCTCCATCCTTCCAAGT
CTCCACCGCTCCTTCCCTTTATTCCTCCATCCTTCCACCCTTCCACCGCTCCACTGCTCC
TTCCCTTTATCCCTCCAACCTTCCACCGCTCCACTGCTCCTTCCCTTTATCCCTCCAACC
>NODE_232_length_283_cov_9.392226
ATTCACACAGTCCCTGCTGTCTTATTGACCTTGGTTCCTTCTCATTTGCATCCTCCATTT
TTCATTGCTCAGAATATGGCATTGGGGGACTTTTCCGTCATTAAGTGAATTTACAGTGAT
TTCCTTATGTGTTTTCTCAGAGGGATTGGGTTATGAGATACACATTAAATATCCATTAAT
ACCTCATTATCCCACTGATAAGATTACCATGATAATGAGGCAGAAATTCTAATTGTTTCA
CTACTGTGGGTGCCACTCATTTAATCATACACCTGAAAGACGGGCGGCCCAGAGCCCCTA
CCTCACTCACTGTAAACAGGGCCAACGGGGGAATGCTATCCTGCAGGCACACCAAACctg
gcctt
>NODE_233_length_391_cov_17.424553
AAAGTATCAGCTTCCTGGGCCATTAGGGGGCGCTACAGTCAATCGTCAAACATGCAATGT
TTACACACTCATAACTTTTGATCTGATTTGCGCAGAAACGTGCAACTAGTATCAGGTGTT
GTATGGCCAGATGTTAAACAACTCTGCAATTGATTATCTCTATTTAAAATGTTTAGAATT
TCCGCCATCTGGACAATAGTGAAAAAGCTTAAAATTTTTTCACAGGCCACAAATCTTCAT
ATTTCTTCACTATAAGTTAAAGAGATATTATTCAGACCAAGCCTCAAAGAAGTTATCAGT
AGGTTTTGTGATAGTCAAAATACTTTGCCCGTAACAGCCAATCAAAGTTGACCGCACTCC
ATTTACTAGGCTACACAGTGACTTCTATCATCAGAGTCCCACACACACACTTACTCATTC
ACACACACACACTCACACATTCACACACGCATTCACTCATTCACACACTTATT
>NODE_234_length_256_cov_46.781250
GTCCCAGCACCTGCTCCACGTCCGGCCCTCGTCCCAGCACATGCTCCACGACCGCCCCAC
GTCCCAGCACCTGCTTCACGTCTGACCCTCGTCTCGGCACCTGCTCCACGACCGGTCCAC
GTCCCAGCACCTGCTCCACGTCCGGCCCTCGTCCCAGCACAAGCTCCACGACCGGCCCAC
GTTCCAGCACCTGCCCCACGTCAGACCATGGTCGTTCCGGCTCCAGCCCGGAGAAACATT
CCGGCTTCAGCCACACGGGTCAGTCTCCCGTGTCCTGCCCCCAGGGCCAGTCTCCCGTGT
CCTGCCCCCAGGGCCAGTCTCCCGTGTCCTGCCCCCAG
>NODE_235_length_615_cov_32.234146
ACAGTGCAAAGCTCCGCCGGGACACAGTGACCCATGAGGACTGCACGAGGGTTTAATAGA
TGCTTTAAGAGTTCTACATTTAGAATAGAACAACTATTTGCAATAGTGGACGTATTCAAC
ATTAGCTTTTTATTCACATTAAGTTCGAGGTGAAAGAGGAAACTGGCAGACAGTTGCCCC
TCCGTGGAACCAGTTTGACTCCTCTGGTCTAAAATCTGGCTTGCAAATTGAGGAATGAAC
AGGTAGAAGGTAATTAGCCACTTCTGGAGAAAGACAAGCAAGGACAGCCACTACCTTAAT
AAGCCTCCGCTTTATGAGCTGCTGGTCAGCAGAAAGAAAGCCATGATTGATCTTAGGGAA
GACCATCTGAGCGAGCAGGTGCATGAAATCAAAAGGTTGAAGGTCAGAGACGAGAGAGGT
TGAAGCATGATGAGGTCCCAGAAGAAAAGAAGGAAGGAAGCAAAGAGCAAAATAATGATT
AGATGTTGCATCACAAGATCTAATACAGTGCCTTCGTATAAGGCGGAAATTCACACTTTC
CACCTTGATAGTTTTAAATATTTTAGAACCAAATCCCATTTTAGAACATTTTGAATTACC
GGCTCACACTGGGCTCCTCACACTGGGCTCTTAGACCCAGGAAAAATGGAAAATGCACTG
TCGAGGCACTGCCATGATTAGTTATGCTTAGAGCTAa
>NODE_236_length_330_cov_15.263637
TCTCATTAAAATACTCTTAATCCCTTTATGTGAAACGCAGTTACACAAGTATATACAATG
ATGAGGGGGGAAAAAAGACTGAGCATGTGGGCCAAATAATTACATATATCATGGAGCAGT
CGCTTTTATTTTGGGTGTCACTTGTGATGTCACTGGCTGCTTTTGTTCATTTGAATTCAG
ACCTTTATCTCTGCCCCACAGCAGATTGAGTGACGGCCCACCGAATGCTCGCACCACTGT
CCTATTGATTTCTTTAAATCCCCAACAATAGCATTTGCATGCTTGTTTCTGTAATAACAC
AGATATGCCATTCGGAATTAAAGGCCTTGCAGACCAGAGGTAACTAATTGTGCACTGTGT
AATGAGTGCAGTTTCAATTTGATATAACCCACAGCTTTCTGTCGAAGCCCCg
>NODE_237_length_409_cov_14.542788
AATAAAACTTTATTAAAGCTTTAGTAACTTAAATTTGTAAGCCAATATTAGATCATTCAT
ATGGCATGTGTGAATTGCTTGTTGGGCATACTCCTGGTAATACAAAGTGTGTCCTGGTTT
TGTGTCAGATCAGTGCGAAGATGTGCATTGTGCTATTTCAAAATCATCATTCAAGTAAAG
AGGTAGCATGTAGTGTAAAATCAATAGCTGCTTAAAATTCATAGCCAGACCATCCATTTG
CCCTTTATGTTGTTAACCTTTCACTTAAATATGCACCGTATTAAGATTTCATTATATACA
TTGAATGTCACAATAGTTTCCCTACTACATTTTGCATGGGTTAACTTATCATAGCGCTTG
TAACATCAGAAAAAATACTTAAATTAGTGTTCTTGAAAATCACTAAAGGCCGGGAGGGGT
AAAAAGTAAATAAAATACAATTAAAAGCTTTGAAAGCGCCACAGGACACATGTGATGTTT
TAAATTCAAAg
>NODE_238_length_104_cov_34.701923
ACAGATGTCTAACGATTGCTAGCGTTGCTTACAAACAAAGTAAACAAACTGGACCCAGAA
TGCCTTTCCTGTGCAGATTCTGTGCTCATCCGTGTAGGGCGGCTTTCCCATTGACCATGG
TGTACAGCAGCCCGCTGAGAGACCCGACTGTGGCCTTACGCCCATTGTACCTCCTTCTGA
TAAAAG
>NODE_241_length_377_cov_9.957560
GCCGCTACTGTAGATGAGGTCAATGAGTCGGCAATTTATACTAACATTTTTCTTCACAGT
CATACATTTTAAATGAGCAAATGGTGGGCCAAAGAGAAGAAGCCCAGTCAGATGGAATAC
TGAGAGAGAAAGAGAGAGCAGAATATGGACAAGCACTACCTTAATGAGTCGACGTTTAAT
GAGTTGCTGATCGGCAGAAAGAAAGCCATGATTGATCTTAGGGAAGACCATCTGAGCAGG
TGTGTGAGGTCAAAAGAGGTCGGAGGTCAAAGGTGAGAGAAGTTGGAGAGGAAACAGTTG
CATGAGGTCCCGGAAGAAGGAAGAGGAAAGGAAAAGGTACAAAATTAGATTAGATCAAGC
AGTTGAGTCACACAACCCAATCCAGCACCTTCATGCATTGGTAAAAATTGACATTTTCCG
TGGTGGCAGCAACGGAAATCTGGAgagtatttggcagca
>NODE_242_length_154_cov_183.298706
TTTCATCTTCAATGCCCTAGCTGATGGAAGGAGGTTTTCACTCAAAATCTCACGATACAT
GGCCCCATTCATTCTGTCCTTTACACGGATCAGTCGTCCTGGTCCCTTTGCAGAAAAACA
GCCCCAAAGCATGATGTTTCCACCCCCATGCTTCACAGTAGGTATGGTGTTCTTTGGATG
CAACTCAGCATTCTTTGTCCTCCAAACACGACGAGTTGAGTTTTTACCAAAAAGTT
>NODE_243_length_448_cov_23.062500
GCTCCATGTCAGGCGTTACTGGGTTGGATTGAGCGCCCTCGCCTTGTTCTTGCAAACAAA
AGCTTTAAAGGGCCAGCTGTCGGTTGATTAGAAACATTTCCACAATGCACTTTCAGAAGA
TGTTTTATTGGAAAAAGATTGTGTTTGAGATGGGCTACTACCCAAGTTGTTTGTTTTCCG
ACCGGTTTCAACAGGGGACCTTTCGCGTGTGAGGCGAACGTGATAACCACTACACTACGG
AATCCAACTTCGCCCTGGGGAACGATCCAGATCTTTCCGCAGGGAGGCTATCGGGAAAAC
ATTGTACTTGCGATGCGGGACAACCCAAGAGGTTTGTACCAGTTTGGGTAGCTTTGCCAC
GCTAACGTTGGACATTGAAAATGTCAGTAAATGCACTAAACATTCTAAAACAGACTGTCA
TTATTCAGTCAAGTCCAACCAGGTGATAACAAAAGAAGCTGACATTGACACCCCCTACAT
AAATGGTATTTGGGGAAAGTTTTACTTAAGATGGGGGACGACCCGAGTGG
>NODE_245_length_611_cov_29.396072
CATAAAACTACACATGTGTGTGTGTATGTTCATGTTAATGTGATTTATATTGTGTGCGTA
CGTGCACTTGCATATGATGGTGAAATATGTTTGAAACATAAATGAGATGGCATCTGTGTA
ATCATATGGTAATTAAAATAATAACAAAATATTCATAAGGGTGATGCTGAATGCTATTTC
TCTGAGATATACATTAGAAGCCTCGATTCTTTAGAAGAAAACAGTGGACTGTGTTTCACA
CAACCCAATATTATCTACCACTTTCACATTTCACTGATAACAGAGATGAGTGTGAGGCAA
ATGGACACACAATTATGCTCACTTGTCGTATATTAATACTGATTCTTGACATCTTCCATA
GACCCCGAGCTGTCATTTCTTTGTCTGTTTTAATTGAAAATTAATGGTTAGAGTGTTGCC
GTGGCAACCTAGGCACTGGTCGCCGGTAGCGACCACCATTCAAGCAGACACCAGTGGCAT
TGTTTGTCCTGTCTGACCTTGGAGGTAAAAAAAAATGAAGAAAGGCAGAAAGAAAGGGAA
AAAAAACATTGAGAGGAGAAAAGAGAGCTAGGGGTTGAATAATGTGCTTTGGAGCGAGGA
GAAAAAATAAAATAAAGTTATTGTGGCCTTGTTTGGTGAAAAGAGATGGTGTCAAAATGG
CAAATGGCGAGAATGATGTTTGAGTAAGAAAGc
>NODE_246_length_610_cov_39.549179
ACACACTAGCAGCAGAGAGATATCAAGTTCCAGCTCAAGTCTTGAAGAAAATCATCAACT
GGTAAAAAATATTGCTGCTTCTCCCTTTTCTTCTTGTGAGGTGGCGCGAGCTGCCGCGCG
CAGCTGAAGCCAATGCTTTAGTCAAATATGAAGTCAACTCGCTGTCAAGCAAGTGATAAT
AAAACAAAAAGATCACAACCTATAAAACCTCCTTCATGCGCGGAAAAATAATAATAAAAA
GAACAGAGAATCAACGTTTTTAAAATATGTTAAAAGGGGATGTTAGGAAATGATTGCGAA
TTGTTGGAGCTGGGCTGGCAGAATGCTTTCTCTCTGATCAGCTCACAGAGCTCTCTATAT
AGTGAACTTTGACACGACTGCTGCAACTTAGCACACGTTACCATGGAGATGAGCTGCCAT
ATAAGGAAAGTGACTATGTTTGACTGGTCAGAGCTCACGGACCTCCCCCTGAACCCCATT
GGTTAGTCGGCACTTGTGCTACTTGGTGGCTTGCCAAAGCAAGGATAGGGGTCGAGAAGA
TGCTTGGTCCTAAAAGGAGACGAGTTAGAAGAGAGGAACATGCTTTTAATTTGCTCAATT
TATTATGAAATGCACATATACAATCCTGAATGTTTATTAATTACTTTAAATTATCTGACC
ACATTATATTtctaattacgcctatgtttgta
>NODE_247_length_284_cov_42.700703
TTGCTGTGTCAGTCATTTTTACTAGATTTTGCTGAATGGGCGTTTGTTTTTAGTATTTTT
CTAACGCCCTTTGACCTTTCACCCTTGCCCTCCAACTGACCTCTGTCTTGTGTGCGTTTC
GCAGGAGAAGACGAGTGCCCTCAGTCTAAGCAACGTGGCAGGGGTTTTCTACATTCTGGT
CGGCGGGCTTGGTTTGGCCATGCTGGTGGCCTTGATTGAGTTCTGTTACAAGTCCCGAGC
CGAGGCGAAACGAATGAAGGTGGCAAAGAATGCACAGAATATTAACCCAACTTCCTCGCA
GAATTCACAGAATTTTGCAACTTATAAGGAAGGTTACAACGTATATGGGATCGAAAGTGT
AAAAAT
>NODE_248_length_262_cov_40.599236
GTCACCGGGCACACTTCAGGCTCACTTCCATGGTTCCACTTCCATGGTTCCTTACCCGGG
ATACGGTGCGCTATTGCTGGGTAAAACTTGGGTGAATCACCCTGGAGGGCCAATGTCTAG
GCCTCTGATACCAAGTCTCAAGAGTGGCCGAGTGTGGCCACGTCCCCGGGCACCATCCAG
GCTCACTTCCATGGTGCATTACCCGGGATACGGTGCACTATTGCAGGGGTAAAACTCGGG
TGAATCACCCTGGAGGTCCAAAGTCTGGGCCTCTGATACCAAGTCACATGAGTGGCAGAG
TGTGGCCAAGTCACCGGGCACCCTCCAGGCTCACTTCCATGGTT
>NODE_249_length_384_cov_93.903648
AACTACACGACAGGACCTGGTCAATGACCTGAAGAGAGCTGGGACCACAGTCTCAAAGAA
AACCATTAGTAACACACTACGCCGTCATGGATTAAAATCCTGCAGCGCACGCAAGGTCCC
CCTGCTCAAGCCAGCGCATGTCCAGGCCCGTCTGAAGTTTGCCAATGACCATCTGGATGA
TCCAGAGGAGGAATGGGAGAAGGTCATGTGGTCTGATGAGACAAAAATAGAGCTTTTTGG
TCTAAACTCCACTCGCCGTGTTTGGAGGAAGAAGAAGGATGAGTACAACCCCAAGAACAC
CATCCCAACCGTGAAGCATGGAGGTGGAAACATCATTCTTTGGGGATGCTTTTCTGCAAA
GGGGACAGGACGACTGCACCGCATTGAGGGGAGGATGGATGGGGCCATGTATCGCGAGAT
CTTGGCCAACAACCTCCTTCCCTCAGTAAGAGCATTGAAGATGGGT
>NODE_250_length_171_cov_14.444445
TATAGGTTTACCTCCAAATTTGCTTGTTTCCAGTTTATTCATATCAAATCAGTTTATTGT
CACACGACCATGTACACAAGTGCAACAGTTTGTGAAAGTCTTGTGCAGTTCCGAGCAACA
TAGCAGTCATGACAGTGACGAGACAATTAATTCCCATTAATTCCCATATAATCCCGTTAA
TTCCCATATATTCCCGTTAATTCCTATGGAAAGTTTTCAACTTTGAAAATTCCCGGAATT
TTGCAACCCTAGT
>NODE_253_length_363_cov_16.261707
TATATAAATATGTATCTGTCTCTTTCAATAAATAGGTGTCTCTCAATCTCGGTTTCCATC
TCCACACCTTCTAGCTGCTGCCATCTCCTCATCTTGCCCGGCGAAAGAGAGAAAAACAAC
CCACTATAGAAAGGGGGATGGATAGATAGATGTTGAGAAAAGAGGGGATGAGAATATATA
TCTGTGGCCGGTGTTGTGCGACAGAACAGGTTGCTGTCGGTTTCAAGATGACTGTAATAA
AACTGACCAAGAAGATGGATCAGGTGATTTTGGCTTTCTAATCAGTCATCTGTAAAGAAC
ACACACCCACACACACACACACCAACACCCACACACTAGCCAGGATTCAGCACTGTGCTG
ACACCTTCTGATTGATGGCATTGTGGAATAAAAAAAGGGCTATTAACTGTCCTCCCATTA
TACTGGTGGGAATGGTGAAATGGTc
>NODE_254_length_279_cov_17.211470
CTGACATCCCCGCACCCCCAGTCCGGTTCCAGCGATATTGATTTTGGTTTACGTCTGCTC
CGTCCGCCTCTCAATGAAAAGGATTACAGGCCCGCGAAAGGATGAGATATCATCAGCTTG
TAATCCAGCCCATGGTTTCCTAGCTACCGTATTGTCTATTCTGTTCCGCTATGTGAAAAA
TGTTGAATATCAACAATGGGTTTCAGTGCTGTATTGTTGAGTTTTGTATGAACTAATCTT
GCTTCACTAAAAAAGACCTACAGCTTGGACAAAAGTCTATAGCCAGTGCATTCCTAGCTC
CCCTTGCACTAAGGCTGGCTGAGGCAGAGGGGAAGACATGTTAGCCTTGTGCTCTCCTAG
t
>NODE_255_length_576_cov_42.145832
TAACAACTTATCAGAGTAGCGGTTAGTTACTGTGGGAACAACAATGGTTGTTCCCCCAAA
GACAGGAGACGAGGATGTGGGAGCAAGTATGGGGAGGTAATTAACTAGGGCCTTGACTGT
AGACATAAAGGGTACAACCAGGAAAGTCATAAAAATCCCAAAATAAAATGATTAAATGAG
TACAGACAAAGTAATTGAAAAGGAGTGTGGGGGGATACAAGCACAAGCGCCATAGCAACA
CATAGAAAGAGGAAGAAAAGAGTTACCCATAAGTAGCCGCCGTTTCACCCGCTTGTCCAC
ATCAGCTACTGACGTGGCATTGAACTCAGAGCTCTCAATTGCAGCCTCATCTCTCTCTAA
AACAAAAGTGACAAGGGGACAAACAGTGAGCAGTAAGGTTAATGAGAAGCCTGATGTCGG
CCGCCGCCCAAGGCCTCAAGTCAAGTCAGCCCCTCTCTGCGTTTGAGCGAAAACCAAAGC
CAATAAGCACGAAGCCATGAAGAAGCCCCAAAAATCACGGTTAGAGTGTTAATTCCAAAA
ACAAATCCCAAAATCCCCAGATAGGAAAAAAAAAACAAACAAAAGAATTAATAATCAGAA
TCAGTCTTTTAGCTTACAAAAGAAGCAGGGTGAGGGTAAAAAAAAACCAAAGTattga
>NODE_256_length_443_cov_24.471783
CAGGTTGCTTGGCAGCGTCTTTGACTGTGTGTTTTTTTTACGATGACTCATGGCCGTGAC
GGACAAGGAAATCGATATTTTGACTTTGGCCACCGGTTTTTGTCTTACAGGAAAAGCGAT
GGTAATGGAAGAGGACTGTAAATAAGTGGAGGCTTTTTGACAAATGAATCCATTAACATT
TCCCTGTGTCGCCTGGTGAGCAGATTTGCCATTTTATGGGGCAGGAAAAAGGAGCCGGTA
AATCTGTGAAAGCTGAGTGAGGAGCTGAGAACAGGCCAGAGGAGAACACATCTCCCATGA
TGCAGCACTTTATTTCCTTGCGAAATGGCATCTTTATCTGCCTAAATTAAGTTTTGATTC
CTTGCCACATACGGTGCCGCAAATCACTTTTAATGTTGATATCAAGGGCAGCAGTAAAGT
ATAGCACCTTAAGCCTTGGAAAATAGCTTTATTATGTGGGCCACGCTGTCTTCACCGACC
AACAGACAGTAGCACTGCCTCTTTGTGACTTACAGTAATAAACAt
>NODE_257_length_377_cov_97.312996
TGAGTCACTGAGAGACCAGTATTGAATCAGGTCCTGGTTTCTAGCGAAGGGTTTAGCTTC
TGTTAGCCGCGGTAACATGCTTAGCGGTTGGAGGATAGATCTTTTTTTTCTCCTTCGCCA
CAGTTCATTTTCAAATCACCAACATCCTATGGCTGTCTGTTATTCCTCTTCTTCTTCTTT
TCTACTGTTTTTGGCTTTCATTCTTTTCTTTTAAAACCAAACTGGAGCTGGGCGGTGATA
GTGATAGATGGCTCAGCGCTCTAACACTTTATCCAATCCGGCGCAGATTTCATCCAATAA
AGAATCACTTGTGCACTCTCAAACTAAATGGAAGTCAGGCAGCGGAGAGAAAGGGGCTGC
CGTGTGTTTCTGAGCTGCCAAAATCAAATTTTCTTAAAGCCGCCGCGGCGGTGGCTGGAG
GAAGAAGCAGCAACAGCCATGACTAGCCGGGCCACAGCc
>NODE_258_length_458_cov_24.423580
AGCGAGGAGGGGGTTGGGGAGAGAGAGAGGAAATCCTCTTCTAATGTGACGGAGAATTCT
CCCCAAAAACCATTATTGTGCACTACTCCTGCTCTGCAAAGCAGATTTGATATCATCACA
TACCATTTTTATTTTTTCTGGTGGTAGTGCAGTACTTAATCTCGCGGCAAATATGGACAC
GAGGGCCATTTCGAAACATGTTGTAGATAAATGTTAATCACATTAGCATTTCCCAGACTT
CCGTAAATCTCCATAAATAGCGCAGTGAGGTTGATCCCTTCTTTTTTGCCCATTGAGAGA
AAATTATAGTTGATGAATTGCTTTTGCCATGCATGTAGGCTAATGAAAGCTTTGCTCCTG
GGCTTTCCTCAACAAAGGCTCACGATTTTTCCACTTTCCACTAAAATAAGAACCTGTTCC
ACTTTTAATTAATAGTTCTTCCCCTTTCCATTCAGAAGAAAAAGCATAGGTCCTACCTTC
AAATTGATTTTGTATAGGTGAGGCTTGGTTATTAATACTAAAGAAACAAGCCTATTGTGt
>NODE_261_length_708_cov_29.090395
GGTGTCGGTTACTTACTAGACAAACGGTTTCCTCACATCTCATGCCACACTGCTGCCAAG
TGGAGGTGGTTCAAGGGAACGATAGGTAGGCCTAGTCTTTTTTTCTTCAATAAGGGGATA
GAGCTCAATTAGCATTTCACAAGTCTCTTTTTCCTCCTCTCCCCGCGGAGCCTTCTTTCT
CCGGGGATTGTCCTGTTTTGAGCTCTTGTTGCCGTTGGCAGGGTGACAGTATTCGAGTGT
GCAAACTTGTGCTATTGTCCGCCGGCCAAAAGCAGCCATGGAGACCCACTAATATGACAC
AGGAAAATGTTTGCTGATGGCAATTCTATGGGCTTTGTCCAACTCTTTCTCCTTCATGAC
GACTCGATTTAAGTCTCTAAATGTTTGACTACAAATGCAGGAGTGCTATCCAGCTCCTTT
GCTTTTGTCCCGCGAGGTTTGAATGAGTAATTCAGCTTTTGTGTTGCTCGATTGAGGGGG
CAAACAGAAAGACAAGATTCTTGAGCGCTCAAGCCCCCTTTCCATGGATATGTGCTCTTT
AGATCCCCCTCTCCACCAAATCCTACATCTGACATCACTCTGGGAGGGGGAGTTCTGTTG
AGTAGGCTACAGTTGAAAGTAGTCTAACCAAAACGAATGTTGTCTTGCACTGGTGACGCA
TGTCAATAAAAGAACAGTCAAATTACAGCACATTCGTTTTTTTTTAACTCCGCGCTATGG
GACATATTGTGAAGTTTGGATAAACGGGCAGTGCCCCGTGAGCGCGCAGAAGactgggca
gaaatattgc
>NODE_264_length_248_cov_57.020161
TATTGTGGCCTAGTCAGGGGACCAGAGCAGGGGTACTAGTGTGTGTGCTCCTGCTCCCCA
GGGCAGAGTGTGCAGTACTGGGTTCATATCTGTGACCTGTGTGCATGGAGCTCACTCACT
GCCCTCTTGTGGGGGACATATATTGTGGCCTAGTCGGGGGACCAGGGCAGTGGTGTAAGT
GTATGCTCCTTTTCCCCAGGGCACAGTGTGCACCTTTGGGGTCAGACATGTGTACTGTGA
GCATGAAGCTCACTCACTGCCCTCTTGTGGGGGACATATATTGTGGCCTAGTCAGGGGAC
CAGAGCAGGGGTACTAGTGTGTGTGCTCCT
>NODE_265_length_1123_cov_38.588600
TTGGCTGTCACTCCACTTACACACGAGCTCGTGCTTCAGATTCGGTTTGGAGCACCTGAG
GAAAGCGTCACCACCTCCACGTTGAATTGCCATGTTCAGCGGTTTGTAGAGACCTAGGAA
CTGAGAAACAAGTTGTTGGCTGTTTCCCCTGGAGCCACTGATACCCTGGCCGTAAGGCTG
CGTCCGGGTGAGGAGGTCCCCAGGTAGACCCAACATCACTTGACCAGAGAGATCTCGGGA
CGCGTCCGAGGAGCCATGGGCCTGCTCGTGATAAGCGGTGAAAAAAGCGTGGCTTCTGCT
ATCTCTATAGCTAGGCAGGTCACGGTACCTTCCAATCCCGCCATGTTGATTACTTCTTGA
TGCCAGTTGATCAGTGACGGGTGGCATGCCGGCTCCAGTAAGATTGGCTCCAATGATAAT
GCCCCTAGGGCTGTGCTCTAACCGGTGGCCGGGGTATCCGGAGTCTGCAAAGTGGGGAAC
CGAATGGTCAACATATGCATTGGACCTCGTCTCGGGGTAGTCTCGCAAACTGTGTGAGGG
GCAGAGTTTTAAGGAACTGCCAGTAGGGTGCCCCATGTGCTCCCCTGCCAAAGGTGGCAG
CACCACGCTGAGTTCAGTATTGCTCTCCCCGGGGTTGACGCAAGAAAGAGGGCAGCCACT
AAACCTCGACAGGCTTGTCATGTTTTGTTGTCTGTTTTGCCGTGAGTTTGCAAAGTCAAC
CAGTTCTGTGCTCAGGATTTACCTAGACATCGTGATTCCATTTTCTGTGCCGTTTATCAT
CTGCATGTGCATTTCTTGGCCGTGAACTTCGCAGGAGAATGAACCAGACTCAAGTTCGTT
AAAGTTAGTGTGAGTCCCATGCCGTTCACTTTGCCCTCTTGATTTGTGGCAATAACCGTG
GTAGTAAAAATGCTTCGAAACAGGCCATGGTGCAATATAAAAGCACAGCAGGCCAACCTG
CTTTTAAAAAAGGGCGCTTTGGGATTGGTTGGAATGTGGTATGATTGACAGGCGCTGGGT
TTGTTTTAAAAGGGACACGCAGCCGTTCACTGCACGACTCCGTTTTCAAATATCTCAGAG
AAAATGCTTTGAAATGTGCCGCGGTATATACTGCCAAATTGGTGGCTGTTTGACTCTAGG
CGCCAAAATACAAGCTGCTATACTTAATCATTTCTGGACACTTAAGATATTTAAATGCAA
AGTTa
>NODE_266_length_424_cov_40.728775
CCCCCCCCCTCCGTGTCTCGAGGATACTGCAAGCATACTGAAAAGTTCTGGGGGGGGGGT
TCGAACCAGCGAGAGTGAGGGAATGAAGTGCATCGATTGCTTGTGATTATTAACTAGACT
GAGATAAGCCCTCTCCTTATTATGCAGATTACTGAGGCTCCCCACTCCAGCATATTGTGC
AGATGCAAAGAAGCAGCTGCTCTTACAGATGGCGTGTACACGGATCTATCATTACGCTTC
TATTGTCTCCACTTCAATTGTTCGGGGGACAGGAGAACTGCATCAAAGAGGAACCCAACT
GCAATGAATTACGAAAGAGAAGCGAAAACCATCAAGTAAATTTATACACCGGAGGCCCTG
GGATGGAGGAGAGCGGAAAGACATATCACATCCAGCCGTGGAGTCGCCACTCATGTATAC
TGCACCCAGAATCTGTTGGACGCAACAACGTGGCACCAGACATATGTTGTTTTTTTAATG
GCTTCCAAATTGGTGCGCCGCGCGGa
>NODE_267_length_83_cov_14.325301
AGATTCAGTCTTCCCAGCCTGGTGCAGGTCTACAATTTTGTTTCTGGTGTCCTTTGACAG
CTCTTTGGTCTTGGCCATAGTGAAGTTTGGAGTGTGACTGTTTGAGGTTGTGGACAGGTG
TCTTTTATACTGATAACAAGTTCAAACAGGTGCCATTAATACAGg
>NODE_269_length_330_cov_36.218182
CTTAGGAACTCACTTCAGTCTGACTTCTTGACGGACTACCAAGTCTAAAAGGACCCCAGT
GAAAAGAGAAATCATGCGGTTAATCAGTAAGTGGTCTATTTAAAGTGGACATTACAGAAC
ATCTTCAGCCTTTTATCCTTAATGTTACAATTGGTACCCTAACACTAGTACTGACTTGCC
TATGAAATGCAGTAAGTGCTACTTGTTGGGGTAGTTTGATGTGACTCATACAACATTTTG
TCTTGGGATGATACATTGTGCTTCCGTTTGTAACGCACTCAGATTACTTCAAACAAAAGC
ATTATTTGAATATAATAATCATAAGTGCTTCTCTTTGGGGTAGTCTTAGCTGTGTTTGGC
CACCAGGATGTGCTGTTGATTACATGAGGATAAAACACATTAGCTGCTCTGA
>NODE_270_length_357_cov_14.369748
TTCAATGTAACACTGAGCACTGTGGCATTTTATCACCCAAGTTATACATTTAAATGCCAT
TAGCTGTGTGCCTGATTTATTTTTGTCCTGTGCATTTTCTATACATAAATGTCTGTATCA
TGTCCACATGTATGATATGTATATTATATATGTGATGTATATGCCGTGTGTGTCCATAAT
TCCCCTGAAGTGAATGGTTTCTAACCCTGTGGGCCTGTTGGATCTAGGTGCAATGGCTAC
TAAAGTACGACGGCATGACTCTCGGGTCCATCCTTACCAAAGGATAGTGACCACAGACAG
AGGTTAGTTTAGTCTCCCTGAGATACTTTACGTTACCTGTTGATTGCTTTGTTTTTTATT
ATATGCCTTAGGTTTGGGTGTCCACGATGTCCTGTGTATCAGGTTTTTTTATTTCTTTGC
TACATCATAGACCCCAACc
>NODE_271_length_684_cov_45.394737
CCAAAAAAATGCAAACGATGTTTTACTAATTCTATATAATGCTTTTTAAACCAAATTATT
GTGAGAAGTGGCAGTTGCTATGCTGGAGGTAACACAATGCCCTATAAGATAACTTAAGCA
ATAAACTGTTGCGACCATTTCCAAATCAATAGATTGTGCAGTTGTGTCAGTTTCTTATTT
TGAATTTCCACCTAAACGGCAGAGTGTTTTGGCCACACTTGCTCCCTGTAGTTTAGGTTT
TTGTCCTCTCGCAGCAGCTGTCACCCTGCATTACTCGTAGTCAGCTAAATGAAACATTAT
TCTAAACATATGCATCGTAATCAGTTCGGTCACACTTACAAGAACACGCGTTAATAAGGC
AATCAATCACTCTGGAACAAGCAAGTTGTTCTGTAACAGCTCATAAACAGTGTGTAATGA
AGAATTGGAGGTTACCATGACACGCGCTGATCAGATAATCAATGTCAAAGATGCGATGAA
TGTCAGTAAATGTAGTTTTCATGTCGTTTCTATAAAATCCTCAATTTACAACAAGCAGTT
CAATTACCCAGAAAATACAGTCAATTAAATAGGGGTGATTGGACAGTAGGGGCAGGATCA
TCGATCTTTGCATTCTATCTCGCTGGTGGACATTTAATTTGTTTTTTCTATTAGCATCGA
AATAAAGAAAATATAAAATATATTAAACAAACCATAGATTTATTTTCTTGTCAAAAGCAA
TTCGGCAAAGGTGACAGTTTTCTACATTTtatgattagtatttttt
>NODE_272_length_528_cov_42.465908
CCCCGGTCATGGCCAGCTCAGTTAGGGAAGTAACAGCCCTTCGCCCCTCCATGTCCTTCC
GTAGCCCCCACCTCCCCCCTCAACCACCCAGGGCCTCCTCTTCCATTCAGGGCCACTCAT
CCAGAGGAGAGAGAGGGAGGGGGGGCAGAGAGAGGCACCACACTGGGCTCCTCTCTTTCA
GCACAGGAGAAGGAGATAATGCCTTTTCTGTGCCACACATCCAGAGGAATTATGTGCGCT
AATTTGATTAGGGGGAGATTTGATTAACTGGAAAATGAGGGCTTTGCTTAGACTTTCACA
TGCTTAATTTATCCTTTGCAAAGCAGAGGCAACATTGTGTCATAAAACTCTGAAGGCATA
TGGGAAGCCCATTCAGAACCAACAATATCAAGGATTGCCACGGTTCATATATGGATAATC
AGTTTAGAGCTTTTTGCCCGGTCACAGAATACAAATTAAATTTGGCATCGCCAGTGAAAA
GGTTGAAAGCATAAAGAGAGTAATGTTGTAGGGAATTGAGCAAAAATAAAAACTAGAAAA
AAAGAATGTGGAAAACGTTTAGGTTTTTCCATATATTTTTGGGGTTATGTCTAGTTGTTA
CTTGTCTCTg
>NODE_273_length_306_cov_38.323528
AAAAATTATGCTGATAAATGACACAGGCAAAGAGTGCAAGAAAAAACACCCAAGTCTATC
AAAGGCATAAAAGCCAGGAGTGAATGTTATTTTGTATTTTCAACTCAACTCAGGCTAGGG
CGTCAAATAAATTAACAAGAGCATAATTTTACGCGGGAACTAATTATTTCTATTTGTCTT
TTGTCACACTTCTCTAATTCAGCGATATTAACACAGTCTGTGTTTATTAATTGCTTTTTC
AGTGTTTCTGAATTGGTTCCAAGAAGCTCTGGCTGTTGTAGCAGCTAGCAGGCAGCGATG
CTACAGGGATTGCAGCTCTTGTCTGGCTCTAACAACCTTACGACGTTGCGCATGTGAATA
TCTTCCTCCTGTATCTCCTCTCTGGCtc
>NODE_274_length_379_cov_14.226912
TCTTTAGGACCACGCGGCTCCTCGACCCGTATTCCTGGCTTTGGCAAAGAACCAAGTAGC
ACAAGTGCCGACTAGCCAATGGGGTTCAGGGGGAGGTCCGTGAGCTCTGACCAGTCAAAC
ACAGTCACTTTCCATATATGGCAACTCATCTCCATGGTAACGTGTGCTAAGTTGCAGCAG
TCGTGTCAAAGTTCACTATATAGAGAGCTCAGTGAGCTGATCAGAGAGAAAGCATTCTGC
CAGCCCAGCGCCTGCAAATCGCAGTCACTTTCTAACCTCCCCCTTTTTAACATATTTGAT
CACTTTGATTCTCTGTTCGCTCTCTTATTATTTTTACGCGCATGAAGGAGGTTCTATAGG
TTGTGATCTTTTTTGTTTTATTATCGGTCCTGCTTGCCGGAGAGTTGTCTTCATATTTGA
CTCGAGTACAGGCTACAaccgcgcggctgctaacgctacct
>NODE_275_length_129_cov_17.550388
TATGCAGAAGTTATAACACACTTCCTGTTTCTCTTACTTCCTTCTGCCAGTTGGTGGCGC
TATAACTTTGACTCACAATAGTTACATCCATGTGACACACTGCTGAAGTTTCATCGAGAT
CAGTTAATGTATGCAGAAGTTATAACACACTTCCTGTTTCTCTTACTTCCTTCTGCCAGT
TGGTGGCGCTATAACTTTGACTCACAATAGT
>NODE_276_length_382_cov_29.363874
CCCCCCTTTACTCTTAGTTATGACAGCGTGGTAATAATACGGGTGTCTTCTTGATCGTGG
CCTGTATTTCACATTTTTTTTCCTCCCTTCTTTTATCCTTCTTCTTTGAGACGAGTTTGA
AATTGCCTGCGTCAGGACTTTGCTAATTAAAGTCATACTTTCAAAAATGCCATAATAACT
GTTAATTAGCTTGATTCTATTTTCGGCATAATTTGCTAATTAGTGGAAAACCTGTACAGC
GTTTCTCTCTAATTACAGTATGGCTCTGCACAGCGCATCTGTGCCTCGACTCCAAAAGAT
ACCATTACAAAGTCCCATATTAAGCATTCTCTCAAAACAGATAATTGCCTCCACAGATAC
CGAGATACTTCCGCCAGCTGATTTCATGGTAACAAATAGACAGGCACAGACACGCGTCTC
TCCTGGTTCATGTTCGATCAATACGGAAAGAAAAACATATTCTg
>NODE_277_length_306_cov_9.450980
TAATGTGTGTGTGAGGGTTGGTTTGAATAGTTAAGCAAAGGGGGCATACAAACTAAAAGA
CAGAGACAATATACTTTCATAATAAAGTTTATTCTATAATACAAATAGTATTTTGTTTTT
GACTGCAAAATAGGAATGCATTATATTTACATACACAGGTATACAATTAATTATAACAAA
GTTAGAGAAGCTTGCCTTTCCGCTGGTCTCTCTCTCACTTTCTCTCCTCCCATCAGGATA
ACTTTTTCTTGCATCAAATCTGGAAATATTAAAGTCTTTTCTAACAGGTCTTCATAACAC
TGAGCTAAAAGGACTTTTTAGTTCTTATGAAATGTTTAAGGTGGAAACTTTATCAGGTCT
TTTGGACATGAGGGAGGGGGCTGGGGAt
>NODE_278_length_495_cov_25.179798
AGGATAAACACATTTTGAGGGTACTTACAAAACTGAAACCAAGCTCCTATAGAAGAGCAA
AGGGTGACTTACCACCTACATACCAGGAAGAAACAGCTGAGACTCTAGTAGGAGCAGGAC
ATGTGTGAGGAAGACAGGACTCACCTCTCCCTACCTGGGAGGCCATTATCTTCTGTCATG
TTTGGTGGACCGACCAACCCAATTTTCTGGAGCATTTTGGGATTGGTAAAAACCCATTTC
TGAAGTGGATTTGTGACCTTGTAATCCTGATTAATTTTGACCTGTTGTGCTCATTTTAAA
CAGCGCGTTACAGTAAGCGTGAACACAGAGAGCTCTGAGCGAAACCAGGAGCTTAGCGGC
TTTGGGAGGCTTAGCAGCAGATGGCATTTTAAGCTGGACTTAATAAATTGTTTCCATTAA
ACTTACCGGCCCACACATACTGGATTAGGAGAGTGGAACAAAGGAAGTAGGAGAGTGAGC
AGAAGAGGGGAAAACACAACAACCTCCACCACACACAACTGACTTTCCATTTAACTTTGA
CCGGGGCCTTAGTTCACGTCACGAGTCCCAGGGACCc
>NODE_280_length_344_cov_32.610466
GTGCTGACATTAACAGACAGGCCTGGGTTTTATTGGCTGCGACGTATCGATTCCTTCATC
GTATCCTGTCTGTTCCCGTTCTGATCACCTCCTGGTGTTACCTTCCACCCCCCACCCAAG
TGCCCTCGGGGTCCCGTCGTGGAGGGGTGCCAGGCCAGCTGGTGGTCCTGCCTGTGGGTG
GGTTGGTCTGCTGGGTTCAGACCCTCCTCCCGCTGACATATCTGCTGTGTTTATTAAGAG
GATGACAAGTCTATCAGGCCCCATAAGCGGGCCCTCATGCGCAGGAGTTCCTTTGTTACT
TTGCGGGGAGGGTGTCATCAATCTTGCTGCCAACGCTACTCTCCTGAGCTGTTGATGGCA
AACCCAGATTCTCTTCCTTTCTGCCTGGCCTCTCCCGCCTTTCCACTCCTCGCCTAGCGG
GCTGGa
>NODE_282_length_371_cov_59.886791
AACCCCACACCCCCTCCCCCCAACTAGCCTATAACTTGACAAAGCCAACGTAGCAACGGT
GGGGGAGGGGGGTGGGGGGGCAGTCATTTTTTGTTCAATTACAAAAGGCAAATATTTATT
ATTTATAAGTACTTTCCTTGTATGGGCTTAAATGTTATTTATGGACCTGTTGCATAGTGA
TTTCCAATGTAACTCATTATTTTTAGCCAGAGGGTGTTGTAAAGGAGCAAGGATATATTT
AATGACACTCTGCTAGTCGGTGCAATTACAGTGTAATCATTATGTAAAATGTGCTATTAA
TTAAAGCAATTTCCAGGCTAGGGAACATTTATTTCTGCAAGGCTCTTCTCTGCTCCTCAT
CCTTTAGATAGCCAATCCAGTAGAGACTGCCAGCCAAGCTATCCTTATGCTTTTCACTGG
AGACTTCTATTATGTTGTGACTGGGCTGCATAa
>NODE_283_length_712_cov_23.419945
ATTTATTGAGCTTTTATGCATTGAACATGCCTAAACATTGTAGAGGAACCAACAAATGGC
ACCAGCGCACGTGACGAGGTGGCCGAGTGGTTAAGGCGATGGACTGCTAATCCATTGTGC
TCTGCACGCGTGGGTTCGAATCCCATCCTCGTCGGCATGTAGATTGTCTTTTCTGCATCG
CTACATCCTTAGTCTCGAAGATGTCCGTTTCTGCTATTTCAAAATGAAAGGGCCTTTTCC
ACGGTTCGTTGGTCTAGGGGTATGATTCTCGCTTAGGGTGCGAGAGGTCCCGGGTTCAAA
TCCCGGACGAGCCCTTCAAAATTCTTGTGGTTTAGAGGAACATATCCAGAGCTGTGTTTT
CCATTGAAACATATCTGCACCCTGCTGTTTTTTTTTCTCAGAATCCCACATAGAGACACA
CGCTGTTTTCAGGCTGCTTTTTTCACTGCCTGCTGCTTTCAGGCTACGTTTCAATCGCCG
ATTGACACAATAAGTTGCAGAGAGCGAGAGAGATGGGTCGTCCATTAGGTTGGCGTCTTA
CGAGAGAATACCAAAATGGAGCCGTTGTCGGCAGGATTCGAACCTGCGCGGGAAGATCCC
AATGGATTTCTAGTCCATCGCCTTAACCACTCGGCCACGACAACCACCTTACAGGGAGGG
CAAGTTTTTCCTCCGCGTACAGACCTTGCCACTGTCAGCGGTTGTAAAATGCTCGGCACG
AACATTACTTCAATGACAATGGGGTTGCACAGAGAGTGTGCAATAACATTGTGTGCCTTT
CCAAGTTGTCGGCa
>NODE_284_length_366_cov_47.035519
GTTGAGGTATTTTCAGAAGTTTTTAGTTGTGAATTTCACCATGCATGATGCACATCAGAA
AGGACTGAGACTTTGTGTTTAAGATTTCCCTTCCAAGCTTCTCTCGTTCCCTCTCTCTTT
CTCTCTCTCCCTGCCTATGGGACCAGCTCCTTGGGCTTTTCATCAGCTGCCATTTTCGAC
GGCATGCAGTAATTTCATGGCTCATTGCAAGCGCTGAAAACCTTTGAAACTGCAAATGTT
AACTTTGCCTGGCCCCGAGCCATTTAGGAAGCGATTAATTTAGCAAACAGAAGTGAGCCA
CTTCCTCCTCCTAGCTCGCGCATATTTCTTAGCTTCTATCGGTATTTGAGGGAGCAATGT
AATGACGATTTCGGTAATTGTGGCGGCGTGTGAAAACATTTCCTACCTCAACTGCCCTAT
CGCTCCGCATCTCTCCTggctgaacctc
>NODE_285_length_506_cov_21.541502
GGTAGAAAAGGGGGCGCGGAAAACAAAAACAACCACCAAACAAGAAACAAACCTGATGTG
CCCCTAAAGACCCTACCGGGGTTCTGGCCTGCCAAGTCTTGCCCCTTGTCACTATCATAT
CATTGTACACAGAGAAAAGGAATCACTTTTTATTTACTCGGGTGGCTATTGCCAGAATAT
AGCTCTTAATTGCTGTCCCGAATCTCCTGCCACCGTAAAGGGGAGTCAGAGACAATTAAT
CAAAGTAACGGAGCATAATGATGTCATAATGATGTCTCCGAGTGGCCCCGGAGCCCAGGT
CACGGGTCGGACCATGTGAACATTCAGCTACTTAGCCTCCTTTGCAACTTTGTGACAAAA
TCTGTTTGCCCAACACCAATTAAGATGCCTCTCCGGGTGCCCTGGTCAATGGGTTTGACG
GAGGGGGCTGTCCAACGGGCTGACATGTCCCTGAGCACAAACAAGCTGCCCTGTGTCTTT
GGCCCCCGTTAATTGGTGTCCCTTGCAATGTGCTGCTTCCCAGGGCTGTCCTTTGTGTCC
CAGTGGAAGTCCTAAATGAGGGGAATCAGGGCATTAATGGGACAGATc
>NODE_286_length_570_cov_74.510529
AAGAGACATCAAACAGTAAGAGTCAACACAGACGACACCGGGAGACGTGGGAGGGGGCAA
CGGAAAGGGGGTGCAAGGGAACCAAAGAAAGGGAGACATGAATAGCGGCAAAGAAAGGGT
GGAGGGAGGGGAAGAGAGGAAGAGAGGAGAAAGACCGAGAGAAAGGAGGAAGTTAATTAT
GCATTCCGAACCTGGTCGATGTAGTCCTCGGGGAATCGCCTCCGCACCTCCGGATCTGTA
AATAATTGACAGATAATATTAATTGGCTTTGGATTAGTGAGCAGGCCGAGAAGAGCGCAT
TAATATTTGATCAGAGGATGATAGGGACCCTGGCAGGGGATCCGAGGAGGGCAGCTGAGG
CTGCCTGGCTGATTAGGGGCCAAAGAGGGAGGTGTTCGCACCCAACCACCCACCCCCCCA
CACACCCCCAATCCTCCCTTCCTCACCCACCGCTCACACCCCCCCCACCCTCTGCCTCCC
CCTTTTCTCAGGAGATCTGAGAAGAAAAAAAGAGGAAAGGACTGGATTTGATGATCCACT
TTGCTCCAGTGTGTGGGGGGTGGGGGGCTAGCTGTCTTGCTTCGCCTCCAACTGGGAATG
AACAGCCTGTTGAAGGCTAAGCTAAGAGATGAGAATGGAGGGGAGGGGgggg
>NODE_287_length_300_cov_101.320000
CGAGCCAGAGAAAAAAAAAAAACCTTCAGGGCTTGTTATGGAGTTCGCGTGAAAGAAACA
CGGATTTTATCCCACCCTTCTTTACCAGTCGAACCAGTATCTCTGGATAGAACATTCTCA
ATTACTGGATAAGGTAAAGTCTTTGGCCGCAATCTCTGTCGTGTTCTCTCGAGAATAATC
CTTCTTTTTCACTCTTCGTTTACTTCAATTGAATTTCCAGACCTTTTGTTTGCTCTTCTT
ATCACTGGAAGAAGGTGAACCCTCGTGTTATTTTTATTTCATCTTTGCTTTTAATTGTAG
TTTTTACCCTTGTGGTCCCTGATGGCTTCGCACAGTGATACTCTGGTGGTGTTCTTTGGG
GCAACAGCTGGTGCAAATGGGG
>NODE_288_length_600_cov_64.385002
CTCCTTAGATGTGTGTCCAGTGTGTGGTGGGTGTAGTACATATTTCAGTTTTGTCCGCCA
ATAAATTAGGATTTCGGACATAGATTTTCTGAGCACAGTTTTAGGTTGTTTACAGCGAGG
AGTATAGGATCTCATCGTTTCTGCATTAGTGTGCTCCTGTACGTCCTGGTTAATTCCACC
TCCTGTTTCTGGAGCCCTGTGTTTCTAAGGTGTGCATGGCACATCTGTGCCGCTATTGTT
TATTCATGGAGTAAACCCTTTGAAATGTGTTAAGATACTTCCCACTCATTATAAAAATCC
TGCCACCCATGGATTAGGACTTTGATGTCACCAATCCTGCTTCAAAGGCTTCTTTCAATG
CTATTAATCACAGTTTAGCCTCTGAAGATATAGCCAGGGAAAACATTTGGACATCTTGTG
CAGAAACTTTGAAATGTTTCAGACTGTCTTGCATATGCTCGGGTTCAGATCCTCTCGTCT
ATGTGCGAAGGGGACTGTAGAACGGCTGTTCAGACAGAAAGCTGGCCTGCTGATTCCATA
AGATCCAGCTCAGACTGGTGAAGTCCTACACTGCCCCATCTGTCTACCTGAAGGATTATC
CAACATACTGGTCCACAATGGAACTGGGCCGCTTGCAAACATGCTTGTTGAAAGCAGGCG
TTAACTTGATCTCCCCCCAATg
>NODE_289_length_446_cov_24.210762
CCGTCACAAAAGGGAAAATAGAATAAATACTTCTAGGTTACACTCTGTGTCTTAATCTCC
CCCTTCCAGTCATGCAATATGATAATTTTCTTATTTGCAAGAAATGTCAATTCTTCAACT
GAGACACATAATCATTGTGGAGGAAAGAAGAAGCTACCTGTGTAATGTGCTTAAGAAAAA
TTAACCTAGTTTGCCACTGGCACTGTTTGAAAAATGAGAAAGTGCTGATGGTCAAAATCA
ATTTCCCTACGTCCAAATTACTCCCTCTCTGGCTTAGGATTTCACATAAATGGCTAAACC
TTAAAACACTGATACTAATGTCATCATATTATAGCCCATATTATATAGTTCAAGTTATTG
TTAATGCTATTTGGTTTATTTATTGACATACTGAGAAGGCTCTAGGGCTAGGCCTCATAG
AGTTCTGTTACTGCCTCGGCTTCGTGTGTGATGCATCTACGTGTGTATGTGTGTGTGCGT
TGCATACGTAGAAGAGTGTTTTTCATGTGTACATGAATTGCGCTGAGc
>NODE_290_length_402_cov_21.243782
CCACATCCCCACGTCCCTCTCTCTCATGACGAGACGGGGAAGCCTTGGCAGGCCAATGAC
GAGGCAACGACTGGTCGGCCCTTTCATATCCAGCCCTTCTCCGTCCCTCCCTGCGACCAG
TTGATCAGAGGTCTTTCGGGTGATTGATTATCCGAAGCTCTTCATCCAAGTCCTGAGCCC
TGGCATGAAAGATTCCCCCCCGTCTTTGTCTTCTGGTGTGTAAATATTGTGCTAGCGGAA
TATAAAAGTAGTGCAACTGTAAGGTACAAAAACACAGGGAGAAAAAGATCAAGAGAGGGT
CTTACATCAAGCAGGACCCCGAGGAGGTCTTTGTTGTCAACTTCAGAAAGGGAAGAGAGT
AGCAGAGGAGGAAACTGGCAGAAGGAGGAAAGATGCCAGAGTCGAGCTCAAAGGATTCGG
TCTGGGCAAGGTGATCGGTATTCCTAGGCAGTCTGCCTTCTGGCTCAGATCAGTGGGAAT
AAGc
>NODE_291_length_193_cov_118.005180
GGCTAGTTGATTCGGCAGGTGAGTTGTTACACACTCCTTAGCGGATTCCGACTTCCATGG
CCACCGTCCTGCTGTCTATATCGACCAACACCTTTTCTGGGGTCTGATGAGCGTCGGCAT
CGGGCGCCTTAACCCGGCTTTCGGTTCATCCCGCAGCGCCAGTTCTGCTTACCAAAAGTG
GCCCACTAGGCGGCTCGCATTCCACGCCCGGCTCCAAGCCAGCGAGCCGGGCTTCTTACC
CATTTAAAGTTTGAGAATAGGTTGAGATCGTTTCG
>NODE_292_length_493_cov_43.387424
CGTCCGGGCACCGGGCTCTTTCACCCATATGGCCGTCTGAGTTAGTGGGGGGGGGTTGAT
GGGAAACAGACGGGTATAATATTCTCATCACTCTTCACTTGGCAGAAAGGCAGGAGGTGT
GGGTCGTCTCCTCCTGGCCCCGGGCGCTGAACAGCCCAGCCAGTCACCACGCAGCACACC
CAGCAAATATCCCTAAACCGCAATTCTTCATATTTCCCTGTATGCATAAGGAGATGAAAA
ATCATCCCATCATTTGTATTGTCTGACTGAGGTTATACACAAATATTAGTTTATCTACTC
CACCTAAGATTGCCTCCCTAAGCAAGACGGATTGGTTTTGGGAGGGGCAATATTTCACCG
AACATATTCAGTCCATCTTTTATGTGCTGCAACTCAATGGTTCAGCTCCCGGTATGAGCT
GCTGCTGCTGTTTCAAGAAGACAGGCTCGATAAAACTAAACGCCCAATAGAGACAGCGCG
TCGCTTATTATCTGCAATAGGCTTTAATTGCGAGACAATTCGCAGTGTGGAAAATTTATA
GTTCTGAATGTGAAACGATCCCACATGCATGGCTa
>NODE_293_length_159_cov_34.276730
TTCTTTACACAGGACAGACGTCACTATTCCTGTGTAAATTAGGCATGTGTGTGTGTGAGT
GTGTGAATGTGTGTGTGTGAATGAATGAATGAGTGTGTGAATGAGTGAATGAGTGTGTGA
AAGTGTGAGTGTGGGTGTGTGTGTGTGTGATGTGTGAGTGTGTGTGTGTGGGACTCTGGT
GATAGAAGTCACTGTGTAGCCTAGTAAATGGAGTGCGGTCAACTTTGATTGGCTGTTACG
G
>NODE_294_length_314_cov_24.968153
AAAGTATCAGCTTCCTGGGCCATTAGGGGGCGCTACAGTCAATCGTCAAACATGCAATGT
TTACACACTCATAACTTTTGATTTGATTTGCGCAGAAACGTGCAACTAGTATCAGGTGAT
GTATGGCCAGATGTTGAACAACTCTGCAATTGACTGTTTCTATTTAAAATGTTTAGAATT
TCTGCTATCTGGACAATAGTGAAAAAGCTTAAATTTTTTTCACAGGCAACAAATTTTCAT
ATTTCTTCACTATAAGTTAGAGAGATATTATTCAGACCAAGCCTCAAAGAAGTTATCAGT
AGGTTTTGTGATATTCAAAATACTTTGCCCGTAACAGCCAATCAAAGTTGACCGCACTCC
ATTTACTAGGCTACACAGTGACTTCTATCACCAGAG
>NODE_295_length_309_cov_9.498382
CGCTCGGCCACGCTACCCTTCATTCAGGGTTTCCTTGGGCTTTTTTCAGACAATTGTTTC
CACGTCCATTTTTGAAACAATTCACCCACAGTACTTTCAAATCCTCAGTGTTTCATGGAG
GAGATCCTTGGCAGGTATAAAGGCCTCCATAATCCATTGTTAATCACTCCTTCTGCTGAA
GGTCCACCCTCCTGCAGAATGAAGTATCATCTCTAGTCAAACACACCTGGGTAATCTAAT
AAAGGCCTTGGTGGTTACTTGAAAATACGTGTTGAAACAAAACCCTGCAAGAAGGGTGTT
TTAATGGAGTAGGACTGAGTTGCCTGCCTTAGATGCCAGGATCACAACATCATCGAGGAG
CAATTGCTGCATCCTTCTCGACTAACTACCt
>NODE_296_length_688_cov_32.414246
GTAACACGTTTATCTATGCTGCTATTTTGTATTAGCTACTCAGTGTTCCAAACATTGATA
TAAAGGTGATATCGCTGCATATTAGTAGGACTATATAGCCTACATATAGTTTTATAATGT
CGTTATGGTGATGGTTCATTTCTCCTTACAGAGAAGGTTACCATCACGACCGGAGCCTTG
ACTTTTGTGGGGTTTAGTTTTCAGAAAATTAAAGACTGGCGTATGTTACAGAATTTCTCT
GCTTCTCCAACTCGCAGTTTTTCCATAATATTATATCAGGCTGCTTGTCGTTGCCTGGAC
TCGGATCCCGGAATCTTCATGATTTGCGGACATCATGCTCGTTTTTTAGCCGGGAAACCC
TCTTTTCGTCCCGCATGTTTAGGACCAAACGAACGGGGCTCGTCCGGCGACTCTGGAGGA
GCCGTGCGCCCGTCGAGGGCGACGGGGAGACGGATACACGAACGCATGGATCCGGGGGTT
GTTGTTTGGGTAAATCGACGAAGGTTGCCGGAAAAACAAGCGCCGGGACGGAGGCTGAAT
TGAAAGCCCTGACCCACTCGATACTGAAAAAAATCAAAGAGAAACAATTAGAGGGGCTCT
TGCAAGCGGTGGAGTCAAAGGGGGGTGCGCGGAGCCCCTGCCTGCTCCTACCCAGCAAAG
TGGACACCAAACTGGGTCAGCAGTCTTATTCCCTCCCTCTACTGCTATACAAAGTGTTTC
GGTGGCCGGACCTCAGGCACTGCTCGGAATTAAAAAGGCTTTCTTGCTGt
>NODE_297_length_545_cov_37.998165
TGGGGAGTCAGGAGGTGTTCGCTCCGGCGCCTCAGAACTGCATTAAAAGCTGATCTGGCT
CCTTCAGCCGAGGTGGGGGGGGGAGCTGCTGTCTGCATCCGACTTCCTGTTGTCGACTTG
CGTTCACTTGCCGAACAAGAAGGGAAAAATGCTGCAGCCGAGGAAAAGGAACCTATAGGA
CTTTTCACACTGCGCCGAAAGAAAACAGCTAATTAGAAATACAAATTCCACCCAGATTGT
TATTAATGGGAACTGTAGAGTAAGCAACACATATTTTGTGCCCATAAGTAATTCTCAGGT
ATCTTTGATCTGCGGGCCACAGCGGATGCTGCTGTGGGCCGCTGTCTGAGCTTCTGGGAC
CCTGCCAGCGCCAGACATCTGGCTACTTTGTTATCATTGGCTGATCCGCTCCCGGGAGGC
CACTCTTGTGACACCAGGCACAGAGTGTCCTGGCAAGCCAAATTATCAGCACATTTTGAG
TGGTTTAGAGTTCCAAAGTGGTCCTCAAATCTCGACAGGGGGGCTGGTGAGACGGAATCC
GTCGGGGTTCCTCGTGGCCCTGCGCCGGAGCTGCTGCAGATCCAAAACGGAGAGGCGAAG
GTTCTGAGGAGTAAGGTGGCGAGGGTa
>NODE_298_length_517_cov_26.408123
ATGGCCGTGATTCATGGCCAGAACACTCCGTTGTGCACAGAACAGCAGGTAGCGGAGGTC
CCCCTTGGGACCAGGGCTGCCCACCTGCCTGGTATGACGCCACACAGGTGAGGTTTGACT
TGTGCAGGGGGATGTCTCATGCCGGCCATACAGTGTATTAACTGTCTGTTGTTCTCGTTG
CCACTGCAGCCGCCTATCTGTGATGGCTATTGGCCAGAGCTGGCTTGCAGATGATGATGG
TTTTGATACATCTACACCCTACTACCACAGCTCAGTGTATGGTTGGTATAATGGGTTTGT
ATGATGGGTAAGATTTCTTTTCACCCTCCATCCTTAAGTTAGGGACTAGGAGTTACGTTC
AGTGGGCAAAGCACATTATCAGCTGCCTCGATGTTGCCTGAACGATGTTGCCCGTGGTAA
GACTGTGCTGGTGCTTTGACCATTGAACGCCCCCCCAGGCATTGGGTCAGGAAACGGGTG
CCCGATGAGTTTGCCTGTTGTCTTAAAGCCACCTCTCTTCCACTTTTTGCACAAGCACTT
GTATGCGAAGGCCTTTATCGTTTACTATTTAGTTTTTTTGGTGCAACAACGGGTAGCAt
>NODE_299_length_2490_cov_21.264658
GTATACAAACATACTGCAGCTGGTGAGAACTTCCCAGCATAGAGTAGTGCTGTGCAAGCC
TCCAGCTCCCGGATTCTTGGTGAGGTGTTGGACCTCAGCTAGATAGACGGGTAGGCAGAG
TTAAAATGCTATTACATGAGGATGTGCATTGAAAGTCGCCGACATAGTGGGATGTCAAGT
CCAAAAATTACTTCCAGTATTTATGAATTTACACAAGTCTTAGATATTCGTGATTATTTC
TTTTTAATGTTCAATAAAGACACTTACAGCTACTCATTATACTCCCAATAAAATATGCAA
GTTGGAAAGTGTCCCTATGTATCCCTATAGGTAATCAGCAATGTAACAGTTAATAACATA
TATTACAATGAATTATGTTCATACTAGGTACAGGTTTTGTGCATAGTACGAGTTTAAAAA
AGTACTATATTAGCGCTATGAATCGTGTCCAATCGCATAGGCTGCAATCTCAACAACAAT
ATAACAATTGAACCAAAGTCTCGGTTCTTAACCTTTACACTACACTACCACAACCTTTGG
GTTTCTGTAGATTGTTTTCATTTCTTTTTCATTTATTTGCCAAAATAAATGCGACCGATA
TTGCGGTAAAGCAATCGCATCANNNNNNNNNNCGTTTCTGTAGATTGTTTTCATTTCTTT
TTCATTTATTTGCCAAAATAAATGCGACCGATATTGCGGTAAAGCAATCGCATCAATGAA
CAGATGTGCATTAATTTTAGAGAACTTATTTAAAAAGTGGTCTTTCTTTTGTTAATGTCT
ATAGGTTTCAATTGTTTTCTGGGGTCTAAAATCGTACTCCATCCTTTGAAGAGGAACTTA
AAGCTAGGCTTTTGGGGATTCTTGAAAATCAGGACAATGTATTTTTGTAGGCTATAAGTG
CGAATTTCTACACAGCCGTTCCATGTCCATTAACATGTTAAAACAGAACCAGTGCACGCT
CGCACACGCACACACGCACACACACACACACACACAAACACACACAGCACATATTCCGTT
GAATTGAAATGTGAAACAGACATTTGTCACGGGGCCCGCGACGTACATGGGCCCGCTGAG
GGGCCCGAAAATGCAAAGCTACGGGCCCTCATGAAGTTCACACTCCTTCACCCCTCAGTT
GAGATGCTGAGTGCTAACAGGATTTTATGAGGTCTCAGAACAAATTTATCGTCGTTAAAG
TGGAACAGACTATATTTATAGTAGCGTATAAAGCAAACGATCTCACTAATGGTTTCACCA
ACAACATTTTGTCATTTCCATAAAGATGACATTTACGTTGGTTTCAAGACAAAATATCAA
ATGAATTGGTTTGCTAAATCATTTTATTCAAATGTTTCAACACAATTTTAAGGTAAGGAA
AGGCATTCTGGGTCATGTTCGTTTGCTTTGTTTCTAAGCAACACTAGCAATCGATAGACA
TCTGTCAGTGTTTCTGGGGTACTCCGGCCTCCGCCAACTTCGCTGACAGGTAGTTGAAAA
CGTTTCTGTTAATGTATGTTCCGTCTAGCTTTGGCTTGGACGGACTTTTCTGACCACAAA
CTCCTAAACAAGTTTCCGCCTGTGACCAATTGAAACGTTTCAAGTCTATTCCGGACATAG
TATAACTATAGATTCATAGATATCTAGTTCTTGTTGATATTTTGCTAAGCTTGCTAGCAT
TAAGTAGGCTGCCTTTGAAATGTTACGTTATATGTTGCCGCCGGCATCGGATAGTAGGGT
GGCAGTAACTAAGTATATAAAGCTCGCCCTTACTGTAATAACGCGACGAAGAAATTGTGT
GATTGGACAACAAAAGGCCTGTCTTTACTGTGTTTGCTAATGCAAGAGAGACATATAGAG
TTTACTCAAAAAAATCgNNNNNNNNNNAGCCGCACATTTTCCTCATTCGCTGGCATATGC
AGATGGTACAGTAACGATTGTTAACGAGTTATTGATATTTCCGGTAATAAAATGTAAAGC
CAGGACTCGGCTATTTACAGATTTACATTAAATATGAAAATGAATACAACTTAAACCGTT
CATTTCAATGAAAGGGAATCTGCTTTCCTACATTTTCAGCATCAGACTACAATGTGGGCC
TTCAGGTTCCACAGTTACCCTGGGAATGTATTGATATCAGACACTTATTAGGGCAAGTAA
TGTAATGCCGAGCTATACAAATAAGATATTTAGATATAAAACAATATATAGAGACATTTC
CTATTGACAATGAACTAGTGCTCTGGCCGCGGTAGCGTCGGCTACTGTGACGTGTGCCCA
TTGACGACGTCACGTCTCTCTTAAGTGGACAGCTGATTAAGAACTATTTCAGATATGAGA
AAGACCCCGCAGTGATGACTACAGACTGGTAGGTTGTAGCACTTGATTAAACTATAACGC
AATAAAATGACGGAGATTATATTTGAATATGTGTATATATTTATATATAATTATGCATAG
GCCTTTTACAGAATGATTCCATAGTGTTAGAAGGACCATACACTAAGGCTATATGTCCCG
TTTTTTCCTGTTTTGTGTGTAATCCCCAAATAGTTTAGTGGTTCTATACACc
>NODE_300_length_442_cov_27.011312
CCCCCGCCCTCGTGGTCCTCATCCTCGCTGTGGTCACTCTCCGCGTAGTTCTTAGCCCCG
CCTTCCAGCGTGCAGCTGCGTCGCGGCCGTGAGCTCTCGCTCTCCCTGGACGCCTTGTCT
CTCTTGTCGCGGTCCCTCTCGCGGTCCCTGTCCCGGTCTCGGTCCCTTTCCTTGTCCGGT
TTCTCTTTGTCTGCGGTCATGATTCGCCACGTGCCTTCCTCAGTCCTCTCACGGCTGGGC
CTCCGTGAAAGGTAGACTGTGAGCCTGGGCTTCAGTCTTCTGAATTTACCAATCAAATCC
AGGGAAAATTCGGCCACACCAGCAACCCCAGTGTTTCAGAAAAGCTGTGGAGGGGAGAGA
AGAGGACATTGAAAATGTAATGACAAAAGGGTGGAGAATGCATAAGTGAGTGGATTAAAC
ATCCCCCAATAACCCAAGCCTGTACCTTCAGCAAATCAGTCCATATTTAACTGAGGTATC
AATACTAGCTGATACCTTCAGCAAATCAGTCCATATTTAACTGa
>NODE_301_length_268_cov_38.783581
AGTCGCCGATGAACAAACCCACAGCAGAAGGAACATTCCCAGCTACAGCAATCACATGGG
ATTGTCTACAGAAACCTGAACTCCCGATTAAGAACTCAATCCATGAGATAACCTTGTGCG
GTGCCAGACCGCACCATGTATTCAGCCCAGTGTCACACACTGAACCAGAACCCCTCCAGG
TTTGAACATCACCAAAATAAAATGAAAGGTAACTCAAGCGGAGGTTTGTCTATTGCACTT
ACCCTCGATTTGCCTTCTCCGTCCATTAAGTGTTCCACGTACGTAACCTCACCCACTACA
AATCAGATTCCAGACGACACACACCAAGGGAGAGAAGCCGAGAGAACAAT
>NODE_302_length_299_cov_42.692307
AGTGTTCCACGTACGTAACCTCACCCACTACAAATCAGATTCCAGACGACACACACCAAG
GGAGAGAAGCCGAGAGAACAATGGGGGTTTAGAACAGACACACAAGCGGTGGGTGACCGT
GAGCTCGGCCTGCTACTCCAGAGCCTCCCCCGAGCACCTCCGCAGCACAATTCTTGTACA
GGTCTACAAAAGGCAAGCTCTTTGTGGATCTTAAAATGACTTCTTGGCCTGTCCTTGCCG
AGGCCCCAAACACCAAGAACAAAAGTTTAAAAAGAACAATCTTCAAATAGCGTCCAGCCC
TCTAATCAGATGCGTTGCCATCATTAAGGAACCATTTTCGAAATGAGGATCAAGTTGACA
GAATGACAGTTGAAGTTAGCg
>NODE_304_length_298_cov_19.476511
CATAACACATTTTGATTATTATAGGACCAACATTGGTCCTATAATAATCAAAATGTGTTA
CGTTAGAATAATAACATGATGATCAAATGTTGTTATTCTCTGTCTGGTGTCCGGTCGTGA
TGCTCCAGGTCAGGGAAAACGCTTTCTTAAGTCAAACACCCCACAGAAGTAGTGTTGCAG
GTGGGCTGGGGGAATGGGAGATATCAGAGGGATAACTTTGGTCAAGTAGGGAACAATGTG
GAAAACTAATTAGGAGGATAATGAGCAGGGATAGGGTGCCAGGGTAGCTGACACAGATAA
GGATTTTTAAAGTAGGACTGGGTTGTGAAATGAGAGATTGTTTGTCTATTGTCCGATCCC
CACTCCGGACAAGAGGTGGc
>NODE_306_length_290_cov_12.437931
CCTGTGTCTCATTGTGCTCTGTCTCCTGTTCCTAGGCCCGTCCCTCCTCCCCGGCTCATT
GATGGGCATCCTGCGTTCACCGTGCGGCGTCTCCTGAGGGTCCGTCCCCGGGGCCGGGGT
TTCCAGTATCTGGTTGACTGGGAGGGCTATGGCCCTGAGGAACGGTCCTGGATCCCTGCC
AAACAGATCCTCGACCCAACCCTCATTGCCGACTTCCATCTGCGCCATCCCGGTCAACCG
GGTATGCGCCCGGGTCGGCCGCCAGGAGGCGTCCGTCGGAGGGGGGGTACTGTTACGCCC
TGATGGGTTTCACCTGTTCCCTTGTCTCCGCCCCCTCCCCACCAGGTGTTGTCTACTTCC
AATTACCCTCAG
>NODE_310_length_337_cov_102.011871
CACGCATCTCGACCAGATTGAGCCAGAGATGGCGTTCCTGGACCACTAGGGTGGCCATCG
TCTGTCCGAGTGCCTGCGCTGTTACCTTCGTCGCTCTCAGGGCGAGGTCGGTCGCTGAGC
GCAGTTCCTGCAGCACATCAGGATCAGGTCCACCCCCGTGCATGCTTCTGAGAGCTTTGG
CCTGGTGGACTTGCAGGAGGGCCATAGCATGCAGGGCGGAGGCGGCGCGTCCAGCCGCAC
TGTAGGCTCTCGCGTTGAACGAGGATGTTGTCCTACAGGGCTTGGATGGGAGTACGGGGC
GACCGCGCCAGGAGGTAGGGCTACCGGGGCATAGATGGTGCGCAACTGCCCTATCAACCT
GGGGAATCGCCTCGTATCCGTGGCGCCCTCCGCCGTCGAGGGTGGAGAGAGTGGAGCGG
>NODE_311_length_712_cov_54.612358
AGGGTAAGTTTAAATCACACAAATTAATATATTTTTGCATGCGGCTCTGGCTACAGCTAT
GTATAAATAATACTGTACGTCTACAAAGCCCCTTGAACATAGATTATTCGTTGGAGTTTT
TTGTGTCCTTGAGACAAAAGACTTCTCTTGCTCCACACTCCATCTCGGAGGAGAAACAGG
GTGGTACGGGAATGGGAGAATCAAAAGGCTGGAAATTCACGGCTGAGAATAAATGCTCGC
TGTTCCCTGAGGTGATTTGTCTTTGCGCTTCTCTTTCTACAGATGTTAGATCCCTTTTTT
AGTAAAGACCTGAGGTTCTTTGGTACCACTTTGATATCCTGCTCGAATTCAATATGTGAA
ATAGAAGAGCCACTCCGTGACTTGGAGCACATCACAGTCTTTGAAGTCTGATCCAATTTT
TGCTGCTCACCATTTGATGTTGAAAGGATGAAATGAGGAAAACTTACAGTTTTTGCCAGT
AACTCTGCTGAGCATATGTAAGATTAAAAAAGCAAAATCCTTTGGAGGATGTACTTAGAA
ATGTTAAGCAGATTAATACTTTCCTATAGCTCTTTTATTCAAAGATAAAAATTAAATATG
AGAGAAACTGTGTGTGCTGTTATTTTCCCCCGTACAATTAAGTCAGTGTGCTGCTATTTG
CAACGAGGTGGGGGCAACCAAAGTGCCTATGCTATTGCATTAGCATGTGATTAACGTTGC
AAAACACATTAATGGCTTCTAGTAAATGCGTCTGCCAAAACTGTAAATACAAAATAAATT
AGTGAATACAGTAt
>NODE_312_length_457_cov_43.914661
ATTTGCATTTTATTGCATGACATAAGTATTTGATACACATCAGAAAAGCAGAACTTAATA
TCTGGTACAGAAACCTTTGTTTGCAATTACAGAGATCATTACAGAGTTTCCTGTAGTTCT
TGACCAGGTTTGCACACACTGCAGCAGTAGGACAACCCAGTCCAACTTCAGAAATCCCTC
TCTATGTCAGCTACCCTGCACCATATCCCTTCTTGTCCTCATACCTTATAGAAACCCCTG
TGTCGGTAATGCCTAATCCAGAGTAGGCTCTTATATCCACAGCCCTTTTTCGGGGGTCAA
GGAACTAACGCATCCCGTGTAGACTATAACAGCATAAACAAGGCAAATCGTATTAAATTA
TTACGCCAAAGAGATGTTGTGTTGCACCAACAACAAAAAAGTTTCTAAAAGTTTCCTGCC
TTGTCCTAAAAAAGACCCTGATAGGTCCAGCAATGGGTCCAAGCCATACCAAGGGAAGAC
AACGGCAAGGATGCTATTGGACCCTGCATCTGTTTGTTTGTGGAAAGCATTTCATATCa
>NODE_313_length_184_cov_12.092391
AGTTGTAGCTGTGGAGAGAAGAAGATCCATAGTGCTCGGGCCTGTGGCCGAAGTGCTCTG
GCCTGCCGTAGATGTCCCCCGGCAGACCCAGACGCATCTGCCCGTTGAGGGCATGGTGGT
GATGGGCACCTGGGGCCGCTTGCTCGTGCAGTCCAGAGAAAAGTGGATGGGCACCACCTT
CCGCGTGCCCATAAGCACCTGTTGGGGAAATGAACATGCCATGGTGATGAGGGGAGGAGG
CGGAACTATGCTGGTCGCCAAGTGCA
>NODE_314_length_83_cov_240.710846
GTGCGCAACTGCCCTATCAACCTGGGGAATCGCCTCGTATCCGTGGCGCCCTCCGCCGTC
GAGGGTGGAGAGAGTGGAGCGGGTGGCACCTAGACGAGTGGAGAGCGGGGCCCTCCACGT
AGACGTCAGCTCATCATGCACTTCCGGGAAAAACGGGACCGGGGG
>NODE_315_length_96_cov_65.218750
GGGATACAGTGCACTATCCCTGGGTAAGATTTGGGTGATTCACCCTGGGGACCAGAGTGT
CATTCTTGCCCAGGTGACAGTTTACTATTCCCGGGGAAATAGGTGTGTGTGTCTGTGTGT
GTTTGTGTGTGTGTGTCTGTGATTTTGTAAGGGAGTGTGTGAGTGAGTAAGTGAGTGA
>NODE_318_length_219_cov_82.977165
ACACACACACACACACACACACATACACTCAAAAACACACACTCACATTCACACACCCAC
ACTCACTCACACACTCACTCACTCACTCACTCACTCACTTACTCACTCACTCACACACAC
CCACACACCCCACAGACACACACACACAAACACAATTATGCTACCCAAGTTCACCAGAGT
CCCACACACCCACATGTGCACACACACACACACTTATTAATATTTAAAATACTTTGCCCT
TAACAGCCCATCAAATTTGACCACACTCCATTGACTGGACTCCATTGAGTCCCACACACA
G
>NODE_319_length_408_cov_30.850491
TTTCTTCACCCCTTCGTTTCCTGTCTTTTCTCAACTTGGAGAGGAGGTAAAGCAATGCAT
AAGGACGCACATTTCACCCACCTACCCGACACACAAGCGCACATCCAAAGATACAAATAA
TAATAAAGAGCACCAGCCCCAATGCCGAATTTCTAAAATAGGGGCAATTTTAATCATCTA
CCCATTCAATCTCAGTTGGATAAATCATATCGGGGAGATTTGCATAAATACAAACCATCA
AAGACTTCTCATCTTCAAAGGGGTTTTCGAGACCCAATAGGCTTTGTACTGTAATCATCT
GAGGTCACCACCTCACAAGAGACACGTTGCCCAGGCAACATAAAAAAAATAATAATGCTG
GCCGGCTGTGAGCTTTGCACAATATCACCCCTGTCCCCTATTTTCCCCCGAGTACACATA
CAAACACACAGAGGGACACACTAACACACTCCCCCTCTTCATATGTACAGGATGGAGCTT
CAGAAAACCg
>NODE_320_length_341_cov_33.870968
TATTTACAGGCCTTTAGCCAACCGCTTTTGTAACATGGCCTTCAAGTCATTTATTAGAAC
TTAACCCCTAATTACATGCACAAAGGCGATTTAAATCAGATTTTCAAATTAGGATACATT
GAGACAAATCCTCTTACATCTGATTTTGTAGACTGGAGTCGGGAAAATGTATCTCTGTTG
CGTAGGTAACGATGCTGTCCTGAATGAGATCTCTAAAACGTATGCTTATTTGACAACAAA
TGCAGCTGTCCCGCTATTTCAGAAGATATTAGAGGAAAATGAATGCAAATCTGTGTTCAA
AAGCCATCTGGACGTGGCGAGAAGCATTCAGCTGCTCCTCGCCGGCGACAGGCCTGAATC
CGTCTCGGCTCGTTCTCCGGGATCATCTGCACGGTTTGCTATCATTTGGAGAACGTTGCA
GTc
>NODE_321_length_327_cov_15.889908
CAATTAGAAGACAAAACCAAACAAAAACCTTAAAATTATTATCTAACGTAAAAATGCATA
TTTCAGTGAGTGTTCAGAAACAGTGCTTGCTTGCTTGAAGTGGATTGCTCACTTTGATAT
TTTCCCATTGTGCGCAGTAGTGCAATGGGCAATAATTAAATATCAGGTGCATAAGCTGCT
CTTTAATTTGACATGTGTGCTTCAGGCAATAAACATACGTGGTGCAATGGGGAACGCATA
ATTGCAGGGGAATAAAATATCATATCAGGAGTGAGGAAGGGGATCATTGTATCAGGTACC
CGGTGACAGCTCGTTTGATCATTACGCCAGGCTGAAGAGGTTGGCTAATTAGTTGCTATT
AAAGCTTACCCCCTAATCAGGGGTCGCTCTAGCATAAAGAATGTCActc
>NODE_322_length_552_cov_48.905796
CAACATAGAACTCTGGTGCCATTTTGGATGAATTATGATGCTTCTAATAATTACAGCAGT
TCTGTTCATCAGCGATGGGAGGGAAAGCATGTTGAGGGCACATGGAGCCTCAGGCACTGC
CTAAGGTCCAGGCTCCAATCAGGAGCCTGCAATAGGCCTCAACCCTGTCCCAGGCCCCGC
CCATGTCCTTACTGGCACGCCCCAGGGGTTCTCAGACGGAAAAACAAGACTGTGATTAGA
TTAAATAATCAAAAGGTTTTCATTTAACAAGACAAACAGAACACAGGCAGTAAAGGCATA
ACATCTAGCACACAGCATGTATGTTTATACACTTCAATTAGTTAAATATAGCAGTGCATT
CTTTGACTATGGAGAACATTTCCAAATCGTACTTCTAAAGCTGTTTTTTTAATCTATTTG
TTCCCTTTTTAAGAAAAAAAATGGTGTAACCACAATTTTGGCAAACTTAAAATCTTTTAA
ACTTGCAAATATAATGAAATAAACCATAAATATACACAAAACATACTTTATACGAGGCAA
TAATAATAATAAATAGTTTTTAAGTTAACAATAAGTTAAAACTACAAGCTTAAAGTCGCC
CAAATAATACAAGTTTGTTGGCGCTATCTTGAAt
>NODE_323_length_421_cov_46.078384
GAATTCATTCTGGATGGGTCAATTGTTCCATCATAAAGGGGGAGATGGTGTACTTCAGGA
GGGAGATTTATGTTTGCCATTTGTTCATATTCATATGCTACTGAATACCCTCAGTACACA
TGATGGTGGCGGCTCCTATCAGCTGCTCCGCAGGCCCTCAGATCACTAACCGCCAGCGGT
GAATTTCATTCGCAGGACAAGAAATTGAGGAGAAATTAGCCCCAACAGTTTATTGATTTT
TTGCTCAACAGAAGCCTGTATAACAGCTCCATTGCCCTCATAATGATTAGTGACAAAAGT
TTAATTAAGCAATTATGAAGCCAATAATAGAGTTGTCTGGTTTGCTTAGCTTGAGCCTGT
TTAGGACTTATCTCCCCACCACACATCACAGCAGCTGGAATGTGCTTGAAGAGATTAATG
CTTCCAGAACACAGATGCCCGTTTTAATGTATCCGTGATGCCGTCGCAATGAAGTTCACA
ACACAACGCTTCCCTTTATCAAa
>NODE_324_length_202_cov_13.371287
GCTTTGACATTATAAATCACTTCTGGAGAGCAGATTGTACAGCAGTATCGATTGATCCTG
ATATATCACAGAAATTTACTGTCACTTCTGTTTTCAATTAAAGATACAATCAGTCAGATA
ATGACTTAATTGGATTTTACAGAAGATTGAGTTTTATTGTCCCGTGCTTTACGAGTTTAG
TTAAGGAAGGACGCTTTATCATAGGCTGTCAGCACTGGGCTCCAGCATGCTGCCGTGTCC
TTCTGTTGCTTCTCCAGCTGTGTTCCTGTGACGGCCTGAAAagt
>NODE_325_length_318_cov_23.783018
GGGCGGATGTGTTTGGAGCGGTGCCTCGTCAGATTAGACGCACGCCGGCTGGGTTTGACG
GGCGACCTGGACAGACAGGCCCTGCCAGGCACAAACTGCTCAGGCACATGATGTCAGGAG
GACAAAAAATTATCCACCGCGAGACCAAGGAGACAGATGACACCCAGCAGGAAGCGAGAG
CCAAGTCTGTAAGCATCCACAATCCAGCTGGCTCGCCCTAGGGTACCTGTCTCTCTGAAG
TGGAATCCGCATCATCCCATGAGCTGTCAAATTAGCTCACAGGACTGGAAATGCTGAAAA
GATTTGGCCCCTTGTAGCGAGGAGGGGGTATTATAAAATTATATTAATTCATCTTTGCTT
CCTGTGAGTTCGTGGGGGGGGGgcgcaaaacataaatgtg
>NODE_326_length_86_cov_53.988373
AGACAGGCACATCCTGCACCCTGACACAGAGCACTGCTCCCTGGGTGACATGGGCATGGT
GTGTACCCCTTCCCTGGTCCCCTGAGTAGGCTACACACACTGACTTGCATAGGGAGACAG
GCACATCCTGCACCCTAACACAGAGCACTGCTCCCTGGGTGACAAGGT
>NODE_327_length_560_cov_138.496429
TTTTTTTTGCCACTGGCTTATTATTACGTGTTAAGAATTTCATTGTGCAGCTGAGTATGC
CATCTTTTAGCAAATCACATGGATGCTATGACACAGTTTTACAGAAAAGGGGATTGTGGA
TGTATCCTTTGAAATTTGGGAGATCAGCATAAGGATGCTTGCAGTGCGCTTGCTTTAAAT
AGCCTGCTTGTAGCAGCTGCTCTCGCTTACGGCCATACCACCCTGAGCACGCCCGAACTC
GTCTGATCTCGGAAGTTAAGCAGGGTTGGGCCTGGTTAGTACTTGGATGGGAGACTGCCT
GGGAATACCAGGTGCTGTAAGCTTTTGCTTTTCCTTGTTTGTTTTAACTCATACACTCCT
CCCTGCCTCAACTAGGATTTATTTATTTATCTATCCTTGGAAATTGGTTGTTTGATTGAT
TGATTTTCTTTCATTTAGCTTTCTCTGTGGCAAAGGACAGCCTGCCCATTTATCTTGCCT
CCTCCAGAAAGCAGTAGAGGCTTTTTTATTTTTTTGCTCTTTCTTGACAGCAGCATACAG
AGTAGGAAAGTGCAAACAAAGTGCTGTGCTTCCAAAATGTGGTGGAAACTTTCGAAATAG
CACGTCCTGAGGTCTTTTATTAAGAAGAGAAGAGTTTTTTTT
>NODE_330_length_170_cov_9.300000
CGCTAGCTGAAGATGTCTGCTGGCTTCCAATAAGGACCGTCCGTACCCTGAGCAATAAAC
TTTGACATTGCTGCTTGAGAAATGTCTGCCCTTTTTCATTGTCAAGTGTTACAAATTGAT
GAAATGAGTTCATCGATGTACCCAAGTCATTATCTCCGCGGCGGCACTTTGTTTTACAGA
CAGTGGGGAAAAGGGACAGTGCTTCAGATTACGGGGCCCGGGCTCAGTTTATCAAACACG
ATCTAATATCAt
>NODE_331_length_342_cov_18.421053
TCTAAGCCAGGAACCCAGAGATAGGCACAGGGCCCCTATTAGACTATAGGGCTTAAACTG
GATTTTTGTTGTGTCAGACCTCACTCATCTGCTAGCGATGGAAAAATATGCACAAAACAA
TCCACTTTTAAATTGTAATTTATCATCAGATGCAGAGGCGTTTCCAGCATTGAAGGACAT
CCGGGGCTTAGCCCAGACATTTATTTTCACACTAGCAACTACTTCTCTGTAGTCCAAAGC
TGGTGAGAGGGTATTCTTTGAGTTTTGCTCTGGCTGGGCCTGTTTCTACAGTTCCTAAAT
CTTCCACTCTAGTACTATCCTCAACATCCTCTCTCCTCCCTGAATCATCTGTGATGCAAA
AGAACAGATACAGCACATAACTTATTGCAAATCAGCTTCAAACAACTAATTCATCAAGTG
CTAC
>NODE_332_length_246_cov_17.524391
ATCTCCCTTTAGCTTTTCTCTCTAAAGTAAGACGCAAGTGATGAAAAAAAGAAATAGAAA
TGTGTGAATGTAGCACTCCATCCCGGGATTTGGCTGCGACCGCTATGACCCAGGGTTGGT
ACGCAACACGCTGGGAGATTAATGAGGTGGGCGGACCCGTGCAATAACTGTTTGTTTGAT
GTGACAAGACTGATAGGCGTTGATTTACTTACACGTTGATAAGCTTTTAATTGAGCGGCT
CCATCCTTCGTCACATCAAAGGAAGGGCGACCGACAAGCACACCCCCTCTTACTCTGGGT
CTCGATGACTGACAGCTAGGCCTACCAc
>NODE_333_length_328_cov_16.435976
GAACAAATGATGACTGGACAAATGAAGACATGACTGAATAAATTAATAAAGGAATGAAGG
AATGACTGACCAGGATTCTTCACATTATGTGTTTTTTGATGTCCTATGATTTATAATTAT
ACTATCCACACATCTGAGAGAAGAGGTTGATTTGTATTGCTGTGAGCTAACACACTTAAT
TGTAGTATGCAAATGAGAGCAATTACAAAGCTTTTAGGTAAAGAGATGACAGCTGAGGTT
GAAAGAGGAAGAGGCCTCACCCAAACAGTTGTCATGGTAACAATATAGAGCAACCTTACA
GTCAAATCATTATACATGGGGGAGGCACACTGTTACAATTTAAGGATTGTTGAGGTTTGG
TAATGCACACGCATAAAGGCATCTGCCACATGGAATTAATTAACAAAGTc
>NODE_334_length_83_cov_108.349396
TGGTGGCGAATAAGTACGCGTTCTTGCAAATCACCAGAAGGCGGTTCCTGAATGAATGGG
AAGCCTTCAAGAAGGTGATAAGCAGGAGAAACATACGAAGGCGCATAACGATACCACTGA
CCCTCAGCAATCTTAAACTTCTTAGACGAATCACCAGAACGGAAA
>NODE_335_length_522_cov_28.042145
GCTGCCGTCGTTGTATGTAAGTCCATCATTTCCACTATAAGAGACCTGACCTACAGATCA
CAGGGAGGATTAAGCCATACACGGCTGGAAGGAAGAGCAGCCCATTGGCCCAGCAGAAAC
ATCCCCACCCCCCTCCGGCATTACCCCACAGATTCTCCCCAAACCCGCTACAGATTCAGA
CACATCTGAGAGGGGATTATTGTGGAACCGGAGAACAAGGTCAAAGACTTATGGAAGAAC
ACAGAGCAAGTTAAGTTTAACTTCCACTTCATCCCTGAGCCCCTGGAATACTTGGGAGAT
AGTTGAGGCCGACTCTGGTGAAAGCTCCCCCGCCGGCATGCAAGGCTTTACTTTTGATAT
TAATTCCTTGAAAGCTGTTTCTTTAGCTGGGGATTAGTGCACGGAGAGCTAGGCTTACCA
TGCTACAGCTAATAAAGATGACATATCTAACACAGGTACTCTTACATACAGCCGTCTTAG
AACAGTGCTTATAAAGTTCCACTAATTATGAACAACTCACTTCAGTTGGTATAAGAATAA
GCAGACATTTGCACTTTATAAACAATTATGATTGTTGAGAGACAATTATTACAATTCTTA
TTTa
>NODE_336_length_330_cov_31.624243
TCCTTTCTGGGTTATCGCATTTCCTCACGGGGGGTGGAAATGGAGGCCTCGCGCGCCGAG
GACGTGCGTAAATGGCCTTCACCAACCACTGTTAAGGAGGTACAGAGGTTTTTGGGTTTT
GCCAATTATTACCGCAGGTTTATCCGGGGTTTTGGCAAAGTGGCAGCTCCGATTACCTCA
CTGTTGAAGGGTGCGCCAACCCGGTTGCATTGGACAGCTGAGGCAGAACGTGCCTTCACC
TCACTGAAGGCCCTGTTTTCCTCCGCCCCGGTTTTGGCGCACCCTGATCCAGAACTGCCG
TTCGTCGTGGAGGTGGATGCCTCCGAGGTTGGGGTGGGGGCTGTGCTCTCGCAACGCTCG
GGGGTGCCACCAAAGCTCCGCCCCTGTGCCTTCCTCTCAAAGAAGCTCAGCC
>NODE_337_length_118_cov_66.000000
ATTCACACACACACATTCACACACTCACACACACACATGCCTAATTTACACAGGAATAGT
GACGTCTGTCCTGTGTAAAGAAGTGGGTGAAGTTGACCTTTGACAGGCCTACACACTGTC
ATACACACACACACATATAGACACAAACACACAGACAGACACGCACACACTCACGCACAC
ACCCACACACTCACACGCAA
>NODE_338_length_221_cov_60.244343
TCATACACACACACACATATAGACACAAACACACAGACAGACACGCACACACTCACGCAC
ACACCCACACACTCACACGCAAACACACACGATCCCACACACACGCAAATTTGACACAGG
AATAGTGACCACTATACGGTCGAAAGTAGTGGGTGAAGTTGACCTTTGACGGGCCTACAC
ACTGTCATACACACACACATATAGACACAAACACACAGACAGACACCCACACTCACAAAC
TCACGCACGCACACACACTCACGCACACACCCACACACATACTCACACATTCACACACAC
ACG
>NODE_340_length_90_cov_73.788887
GGGGACCAGGGCGGAGGGCAAATCCTTACAATTGTCACCCAGGGAAGAGTGTGTTGCGTT
CTGGGTGCTGCCTGTGCCTGTCGCCCTATGGAAGTCAGTGTGTGTAGCCTATTCCGGGGA
CCAGGGCGGAGGGCAAATCCTTACAATTGTCACCCCGGGAGGAGTGTGTTGC
>NODE_341_length_474_cov_72.183548
CAACAGGTTTCAAGATAACAGACTATCACCCAGTGGTATGGTCTAAAAGCAGTGCCCCGT
TACTGTGCCCAAGACCCGCTCGTGTTGCACGGCGGCCATCTTGTTCCGAGAGTCATTCCG
ATCAAAGCTGAACCAGGGTTATGTTTGTGCATCGGGTCAGTCCTGTAGCAGGCTCCTCCT
GGCTGCCCTGTTTCAGGCCTGTGTGCATCTCCCCCAGCCGCCTCGCTCCTACTGCTTCCT
CACAATCCCCATAAACTCTTATAATTGCCGCATTAAACTTGAGTTTATTATTTTTCTCCA
GGTGCAGGTGTGTGGATGATATGAGCCCCAGGTTGCATTTACATACAAATTGAAGGTTTT
TATTAATCAGGCGGGCAGCAGGAATCAAACGGCAACACTCCATCAGCCCTTTAAATACAT
TTGGTGACATTTTTACCGAGCATTAGCATGATAGGGCAAGCGGAGTATAATGTACCAATG
ATTGCTTTTCCATTGAAAGCACAAACGGTTTCATTTTTCCTGTCATCTCAAATAAGTGTT
AAAGAGGGTTTGGAGG
>NODE_343_length_468_cov_89.461540
TTTTTACCCTTGTGGTCCCTGATGGCTTCGCACAGTGATACTCTGGTGGTGTTCTTTGGG
GCAACAGCTGGTGCAAATGGGGCTAAACTGGGTTCCGATGAAAGGGAAATAATTCTCTTG
GTGTGGCAAATTGTGGATCTACATGAGAAAAAGGTACGGACTTTCTCACCCGTTGTAAAG
GTTTCTTCTTGACTTTGTAGTGTTTTGTGTCTTAGTGAAGTCGTGTTTTAACTTTACAAC
TGACATATCAATCAACAAAGGTACGCTTTCTGTAATTTATAGGGTCACAGATTTTTAAAT
GGAAAAGTGTGCACATGGGAGTAGTCTTGAACTGATAGGTGTGATGCCTTCACCTGTGTT
GGATATAACTTCAGGTGAAGTGCCCTAAATCCAAGATGAAAGAATGCATACCTTTTTGAT
TATATGTCAATGCCTTGACATTAGCCCCTTTTGGATTGACAAACTGCGTTGCCTCTATTG
GTAATTGTTTGAATGTGAGTTTACGGCCCGCCTGTCATGTTAAGACGTGGGAAAGAtgag
gaaggagttg
>NODE_344_length_475_cov_28.930527
AATGGGGACTTTTTGACGTATAGATTATATGGCCTGTCAGGCGGCTGGCTACAGTAACTC
TGGATGTAAATGACCTCTGATTTACACCCAAATCTCCCCTTCAACTCGCCAAATTGCAGT
GAAAGGGCATGATAGGCTTGTGTGAAGAGCGTCGAAAGCTAATGGCAACTTGTATAGACG
TGTGGGGGGGGCCACAAAGGCTGCATTCAGTGTTGTCATGGCGCCTAAAACAGACTGAAT
GAACTCTTCATGCTCCATCAACAATTTAGTTAATTAGCTCATTTGTAATTGGTCTGCTTT
GTTGCGTTGTATATTGGTGGGGGACATCAAAGGGGAAGGTGTTTGCTAGCGTCGTAGATT
ACAGGTTATCAAGTTGCCACTCACTGTGGTAGCTCAGCTTCTCCGCTCTCTTCATTTGGA
AGGGTGGGGGCTTTCATTTTAATAATTCGATTTGTAATTAACTGTCAAATAATTATCTCG
CTGTGCATTTGCACGGGTGTAAATGTCCATGTAAATTCCACAGAAACTCATGATATTAGG
AAATTGTTCTATTTTTc
>NODE_345_length_566_cov_43.888691
TGATCAGATATGGGTTTTGTAAATGAATCCAGTATATTTACTTCTTTACATTTCATTTAC
ATTTCTTGAGAAACGGGAATCCCATGCATTATTTTGTAAACGAGCAGAAAAACTGACCCC
TTTTAATCAAAGGTTGCACACAGAGGCAACAAACTTTCTGATGATAATGATGCAATTCCA
GACCCAGCGTAATCCTTGACTATATCAAAAATGAAGACATTAAAATGGAGGTGTGTCTCT
TTCTGTATGAAAATCCAATGCAAATAGGTTTTCAGCCCTTTGGTACTTGAACTGTTTTCT
CTTTGATAACCCAATTATTGTCTCGAGAGCTGTGTCAATTGCTCCAGCGATCTCTTCTTG
AACAAATCACTCCCGTAACCTCAAGCACTTTCGATTTGATTCTGCCATTTTTTGACAGTT
CAAAGCAATCAGAGGAGGCCTCACAAGGATGAGGATTGATTTTGTGTTCTCGCTTATCAT
GCTAATTCCCTGAAAATCAGCCTTTTCATCCCTTCTGTCTGATTACAGCTCTTGGAAAAG
GCCCCCTGAACTGAACAATGCCCCCCCCCAAAACCTCTCTATCGGGCCTCCTCCCAACCC
TAGCCCCACCCTGGCCCCTGGCCCACTGACCCCTGCCCTgtccaccta
>NODE_347_length_291_cov_12.013745
TAATGAAAACCGGCAGCTCTATATTTAGCCCCAAAATGAGGCAGATGAAAAGCGTTTTGG
TTTTAAGATTGTACACCTATCAACCTAAAATTAGATGAGGGTGTAAAGAAATCTTACCCA
TCATACAAACCCATCATACCAACCATATACTGAGCTGTGGTAGTAGGGTGTAGATGTATC
AAAACCATCATGATCTGCAAGCCAGCTCTGGCCAATAGCCATCAGAGATAGGCGGCTGCA
GTAGCAATGAGAACAACACACAATTAATATTTAGCATTGACTCGCTCCGCAACACTTCAG
TCATGATAGCCCCTGTTGAACTGAAGTATAATCCTTTGCTGTTTGTGCTCTAGACATAAA
CAGGTGTATAGTa
>NODE_348_length_210_cov_22.471428
AACACTGCAAGCAGTATTGCTGAATGTGTTGCTGTGACAATATGTTTACAAGCACGGAGA
TCAACAGTCATACATGATCATGATGTTAAATAGTAAAGAAAGGCAAAATGAACCAAAGAC
GGTACAATTTTACACGGGGTAGTCTCTCTCTCTTAACCAAATCATAAGACCAATACATAC
GATCTGATTGGCCAGCCTCCTCATTCAATATTCAACATTCAAGGATGGGACAGATGAAGC
CAAAAGCGTGCATTGGGGGGAATTTATACGAAGACCTCGTTCCTACCCCCTA
>NODE_349_length_539_cov_82.836731
GCACACCTCCACCCCCACGCCCCATCTGTCGACCGGACCGTGGAGGCAGGAAGCCTTTGT
CCGAGGTGTTCATCTGGAACAACTTTGCCACACTTGTTTTCATGTTCTTTTAGATTACAG
GGCAGCCGAGCCGGCCTCGTCTTTGAAGCTCTTCTCTCTCTCCCTTTGTCTCTGTGCAAT
GCACTCTGGTAATTAACTTTGTCCTTCTTTTATTTGTTCCAGTCACTCCCAGTCCACTCT
TCTGAGCATCTTCTCCCTGGAGTACCAGGTTAGAAGTTTTCTTCCTTTGTGAGCCCTGAC
AGGTGCCTAATTGAATGATGAATGTCCCTTTATTTCGTTGTAATTGAACTGCCAGCACTC
TGATTGGTTTGGAGGAGCAGCCTCCCCCCTCCTCTCGATCTCCTCTCTTTCACGTTGAGA
GCCCGGCTTGCCCGCGTCTCAGTGGATGTCTGCCAAGCCTTCCCATCCGTCTGTCTAATA
ACATCGAGCCCCTGCTTATTGGCGGACCTGTAATAAATTATGCTAAACTATTATTATTCT
GACAATAATCATTTCCCAGTGTAGTGCGGCTGCGTGTGCTAAATGTTTGCTGACTTGCAC
TGTCACTGCCGCTTTCCACGg
>NODE_350_length_96_cov_43.875000
GGGGCGGTCGTGGAGCATGTGCTGGGACGAGGGCCGGACGTGGAGCAGGTGCTGGGACGT
GGACCGGTCGTGGAGCAGGTGCCGAGACGAGGGTCTGACGTGAAGCAGGTGCTGGGACGT
GGGGCGGTCGTGGAGCATGTGCTGGGACGAGGGCCGGACGTGGAGCAGGTGCTGGGAC
>NODE_351_length_216_cov_44.199074
TCCAGACAGTCTCAGTATCTGTCCCTGTCTGCGCTGACCGCGGGCTCCCGCCTGTCTCCC
TGGGAAGGGAGCAGGCTAGCCAGGCATCCCGGGTTGGGGCCTGGTAAACAGGCAGCCCGT
GGGAAAGCGCCTGCTCGTCGCACCACCGGTGCCAAGGGTCCTGGGAAGCGAACAGCTGTC
GCTCCAGGGCCCTCCAGGATTACCACCGGTGCCAGAGCACCTGCTCCACGACCGGTCCAC
GTCCCAGCACCTGCTCCACGTCCGGCCCTCGTCCCAGCACATGCTCCACGACCGCCCC
>NODE_352_length_495_cov_27.216162
CTCCTCAGTAAAAGGCACATGACAGCCCACCTGGAGTTTGCCAAAAGGCACCTGAAGGAC
TCTCAGACCATGAGAAACAAAATTCTCTGGTCTGATGAAACAAAGATTGAACTCTTTGGC
CTGAATGGCAAGCGTCATGTCTGGAGGAAACCAGGCACCGCTCATCACCTGGCCAATACC
ATCCCTACAGTGAAGCATGGTGGTGGCAGCATCATGCTGTGGGGATGTTTTTCAGCGGCA
GGAACTGGGAGACTAGTCAGGATCGAGGGAAAGATGAATGCAGCAATGTACAGAGACATC
CTTGATGAAAACCTGCTCCAGAGCGCTCTGGACCTCAGACTGGGGCGAAGGTTCATCTTC
CAACAGGACAACGACCCTAAGCACACAGCCAAGATAACAAAGGAGTGGCTACGGGACAAC
TCTGTGAATGTCCTTGAGTGGCCCAGCCAGAGCCCAGACTTGAACCCGATTGAACATCTC
TGGAGAGATCTGAAAATGGCTGTGCACTGACGCTCCCCATCCAACCTGATGGAGCTTGAG
AGGTCCTGCAAAGAAGAATGGGAGAAACTGCCCAAAA
>NODE_353_length_284_cov_16.873240
AATGCAAAGCACAAATTAAATTATGTTAATGAAATGAAAGAGATATGAAATGCATATTTC
ATGGACAAAACATAACCCCAGCAAACAGCCATTTCTTGATAAAAATCTTTAAACACAATC
TCATTCAGAGAAAGACATATTGCTAAGGCAGATAGCACCTCATTAAAATGGTCTCCTTTA
ATATCAGTGCTTACTATATATAGGATTGTAAATAACCACTGGGGATGAGGAACAAATAAT
GAAATACTGTCTTTAATAGCTTGCCATTGATGTCAGCATAAAAAGTATGCGGAGGAATAT
TGGAAATTGGGTGCACGCACACACAGAGTCAAAAGCTGTAAATGATTGCATATTTAAATA
GAGCTg
>NODE_354_length_580_cov_28.436207
AATAGGCAGGCAATGAGCCGCAGCTGTTTGGAATCAGGGAGGGATGCGTTCACAGGACAT
GGGTAACAAGACAAACACGGACGGTGGTGCCTAGAAGGCCGGCGACGTCGAACGCCGGGG
TGCCACGCGCACAGGGGAGTGGCCTCCACTAGGCTGTGACGTGACAGAACCCCCCCCCGT
AGGCGCAGCTCCAGCTGCGCGAGGCCGCCGACCCCGGGGCCGACCCGGAGGGCGCGGAGC
AGGACGCCCCGGACGGCGCAGATGGAAATCCCGCAAGAGGGACGGGTCGAGGACGTCCGA
GCGAGGAACCCAGCTCCGCTCCTCAGGGCCATACCCCTCCCACTCCACGAGATACTGCAG
GCCCCCCCTCCGACGCCGGGAGTCCAACACCGACCGAACAGTATAGGCGGGGGACCCGTC
GATGTCCAGCGGCGGAGGAGGAGACGCCCGGATCACGTGCTCCTGGAGGGGACCATTCAC
CACCGGCCTGAGGAGAGACACATGAAAGGTCGGATTGATGCGGTACGTGGTAGGTAACTG
CAACCGATACGATACCTCATTGACTCTCCTCAGGACTTTAAACGGCCCCACATACCGCGG
GCTCAGCTTCCGGCAGGGCAACCGGAGAGGCAGGTTCCGCGTGGACAACCAGACGCGGTC
Gc
>NODE_355_length_218_cov_9.256881
GGGGCTTTTTGAGAGAAAAGTGTTTTGAAAGCAAAGAGAAAGAGAGGTATAGAGAGAGAG
GGAGAGTGCCAGTTTAGCTGTGTGTTCTATTAGATGGATCAATAGCTCAGTGTGGGAGAG
AGTGTCTTAAGAGCTGTTGTCCTGCGCTTTCAGCTGTGGCAGACCTGTTAGTGATGGCAG
AGGGGTGCCGAGTGCCAGTGTTACCAGCTCTGGCCTGGGGGTGGCTTTTAGTCCACACAC
AAATGTCAGACCACAGATAGACTATTAGTGTTTAGTGCAGTTATTAAATGGACTTtattt
>NODE_356_length_498_cov_39.373493
ACTTTTTGTTTTGAATGTGTCAACAATTTCCAGTCGGCTGGCCAGTCACTACCGCATGGC
TGTTTTTGTTTCTGTGCGTGCCCGGATCCGGTGGACTGTGTGTGTGTGTGGGTGCACGCG
TGTTTGTGTTTTCGCCTCATCTTCTACATGGAGAGGAAAAAGGGCCATGTCATTCTCCCA
CAACTTAATCAGGAGCTACACACAGGAGAGGGCTGCAGCGGCACGGACCTCCCTGATCAT
GATAATGAGGTCCCCTGGCTATGCAGTCATCGAAGTATAATTGACTTGTTCGTCTCTTAT
TTTCCTAATGGACACTCTGACCCAGAGCACGTTTATTTCGCTATGAGAAATGTCAAGAAA
GATTGGAAGTTTTCTCAGCGGGCCCCATTAAAACTGAAGGCATGCCACCCTGTCTCAGGC
CAGCAATGGCTACCATTGGCTCCCTGGTTCATTATGCAGATGCCAAACGTAAATAAATGA
TTTGCAGATTTGCTGCCACCACCAAACCTTCCCCTATTCACCCACGATTTTTTCTGAGAA
TTGGAGGAAAGATCTTACAAGAAAAATTATAAACAAAAAg
>NODE_359_length_134_cov_25.156717
ATTTACTCAATCTGTTGCACAGGTTTCCCAGTGGTCTCCAAGTTCCCGGAGGAACTTCAA
TTACTGCTTGCAGTTATATTTAGGTTCCTCCGGTAGGAGGAAACCTATTGTAATTGTTAG
TTTTATTATTATTATTATTAGGTTCCTCCGGTAGGAGGAAACCTATTGTAATTGTTAGTT
TTATTATTAGGTTCCTCCGGTAGGAGGAAACCTATt
>NODE_360_length_216_cov_14.157408
CTCACCCAGACTCATGAGAAGATATACATCAGACACCACTATGGACACCACTATCACCCA
GACTCATGAGAAGATATACATTGGACACTCTGCAACACATCAAGGAAAAGCAGAACAATG
CACCAAAAGATAAAGTATGGGAATGGATGTCTGCAGGATGCAAACTCAACAAAGAAGGTG
TATGGAAATACAACCTAAGATGGGTAGCACCAAACGCACTCCTCCCATACCTGTTAACTC
AAATTCACTCTTTGGGACACATTGGCATTGACAAGATAATCTAGCAATTTGTGAGAAa
>NODE_364_length_391_cov_31.700768
TGAAATTTGAGACTAGAACGTGATGACGGTTTTGTCTCACCAGTTTTCAAGAGCTCTCAA
TGTTTTTTCTGCCTTTTAAAGGGCCCGTCTTGTGCAACGTATCTCTGTATGTGGTGAAAG
TGAATCCAGCCTGCCTGTTCAGCTGTCTCTCCGTCTCCAGCAGGGCTTGCTGATTCGGTT
TATGAAGTATGTTAATAATCAAATGATCAACAAATAACAGATGTATTAGTTCATGCAGCT
TGAAATGTCAAGGAGGCTAAAAGTTAAAATCTAATCGCGAAAGCACTGTTGTATTATATT
ATTTCATGACAAACCCCTCCGGACCAAATTATACAGGCCTCCTACAGTGACTAATCTTTT
ACGCTAAAACTGAGACAATATTGTGTCATTAGACTGGTTGTTGCCATGGATTTTTGAGTC
TTTCTGGTGGGTCTTTTTTGTGTGAATTTGGCTCTGAATGGGGGGggggttgc
>NODE_365_length_286_cov_31.339161
ACGCTACTCCCTAGACAGTGAACTAGATCTGTCAAGAGCCCTATTGTCCCTCACAAAGAG
CGGTGTGCTATATACAGTAGAGAATAGGATGCAATTTCTACGGCGACTGTTGTGTTGCAA
CGGGTGAGTGGACCGGGCAGGGCTGGGAGCTTGCTGACAAGCCTTTTTTATGACATTCAT
CAAAGCCATCTGCCATTTTCCGCTCGATTTATTTGTTATGGGAAGTGGGATCAATTAAGC
CAAGTTGGTAATGGCTTTATGTCCTTGTTTCCTTTTTTATGGCCTAATATTTTCTCTTCT
CCTCTCTTGCATGAAAAGAGCTCCAATCAATACCCAGGCTTCTTTCTTCCCTGCTTTTGA
CTCATTTg
>NODE_366_length_237_cov_12.556962
TATTTATTTATTTTTAACAAATAACTTTTTCTCTTTTTATATTAATAAAGCAGATAAACA
AACAAATAACCGAACGTAAAAGAAACGGAACTCTACAGAGTAAGTCCCCATCCACAGTCC
ATTCTGCCGACAGGGGTGACATCAAGCTGTACAGCGCAGTCAAAAACATATGTCTCAGCT
TCATTTACAGGTACAGCCATAATCAAGGCACAAAGATCTACAAGTAGATTTTTTACTCTC
TTTCGATAAAGTTGTACAAAATAATATAACATTTTATAGTCTGTACAGAAAAGCAAAATA
ACCCTTGCACAGTCTGtac
>NODE_367_length_765_cov_84.887581
CGGGGGACCTCGGTTAGGGTCCTCCTTGAGCGGCGGCCGACTCGTCGGCCGGTGCGGGTG
CGTACCCGCCTCAGCGCTTGGGAGAAAACCGATGCGTTCGACTACCTGGTTGATCCTGCC
AGTAGCATATGCTTGTCTCAAAGATTAAGCCATGCAAGTGTAAGTACACACGGCTTGTAC
AGTGAAACTGCGAATGGCTCATTAAATCAGTTATGGTTCCTTTGATCGCTCCAACGTTAC
TTGGATAACTGTGGTAATTCTAGAGCTAATACATGCAAACGAGCGCTGACCTCCGGGGAT
GCGTGCATTTATTAGACCCAAAACCCATGCGGGGCGCTCTCGGGCGCCCCGGCTGCTTTG
GTGACTCTGGATAACCTCGAGCCGATCGCGCGTCCACTGCGGCGGCGACGTCTCTTTCGA
ATGTCTGCCCTATCAACTTTCGATGGTACTTTCTGTGCCTACCATGGTGACCACGGGTAA
CGGGGAATCAGGGTTCGATTCCGGAGAGGGAGCCTGAGAAATGGCTACCACATCCAAGGA
AGGCAGCAGGCGCGCAAATTACCCACTCCCGACTCGGGGAGGTAGTGACGAAAAATAACA
ATACAGGACTCTTTCGAGGCCCTGTAATTGGAATGAGTACACTTTAAATCCTTTAACGAG
GATCCATTGGAGGGCAAGTCTGGTGCCAGCAGCCGCGGTAATTCCAGCTCCAATAGCGTA
TCTTAAAGTTGCTGCAGTTAAAAAGCTCGTAGTTGGATCTCGGGATCGAGCTGGCGGTCC
GCCGCGAGGCGTGCTACCGCCTGTCCCTGCCCCTGCCTCTCGGCGTCCCCCGGATGCTCT
TGACTGa
>NODE_368_length_1646_cov_35.080193
GAGGCGGGTACGCACCCGCACCGGCCGACGAGTCGGCCGCCGCTCAAGGAGGACCCTAAC
CGAGGTCCCCCGGAGGGTCCCACGGCTGGGCCTTTGTGTTGTACTGGACTTTAAGCTTTT
ATCAAGCGGCTGGACAACTTTTGCAAAGCGGTAGGGTTTGAGCAACTTGTGTATCCGTTG
CCGGTGGGAGATCTCGGGCGTGGTCCCAGACCAGGGCTACGCGCTCACTGGCCCACGGAG
CCACACCACCGCACCACACTCGGCCCCGACGTAATACCCATATGCAGACAGGCCTGCTTT
GGTTCGCTCCCACGGTTCTTGGCTCGAGCAACATCAAGGCAGCCACGCGGTGCCCTGAAA
GCGTCTCGGCCAATATACGCGAACCCGCTCGGGCGGGAGGAACCGTCCGTCCGAACACCG
ACCTCTGGTCGGCCGACGGGGGCCCTCCCATGCGGGTCTCGAATTCCAATCGATTAGGGT
GATAGGGGGGCATGCCCTGTGCGTGTGGCCGAAGACGGCGTGTCTCTAGGCCTTTCCCAG
CCAGAGATATGGAACCGGGCACCCGGGGGCCCCTCAGGGGGCCCCGGGGCCTCGCCGTGT
CGGAATCACGGTATATGTGGTGGGTCGGTCCCCGCAGAGTCTCACGAAATTAACCCCACA
CCTCTAGGGTTCTCTGGGACCGATCCCTGAGTCTCCATCCTGGAGCTCACCTTTCTAAAA
ACCAGGTTTCCAATTTCGCGCCGGTACCTGTCCCCTTGGGTACAGGTTTCCGTTAGTGTG
CTCAGGCTCACCACGGGACGAAGCCCCGGGCCGCCCGGGACCTCGGAGCTCCGGGCGCGA
ATGGGTCAAAACACACACTTTTTTACAAACGTGCCCAAACGTTATAACTCAAAAAGTACA
AGTCCGATTTGGAAAATTCTTTTTGCAAATGATAGAGATAATTAGGCCAAACAATTATAA
AGCATTTAAACCGTTTTGGGACTTTTGGATTTTTTTTCCCTATATTCCAAAGTGGAAATC
GATTTTTTTTCGTCGTGCGCCGGAGAAGGCGACAAGCCCAGCTTGTAGCCCGTGTCGAAA
AACATATAGGAAATGTGTTTTAGAAAGGCACCTCTTCGGGAAGTATTTTTAATTATTTTA
TGAAAGTTAAAACGCATTTTCCTAATAACTCCGGAAATACAAGTCCGATTTAGAAAATTC
CTTTTGCCCTTGTTAGAGGGATTTAAAAATAAACTTTCCCTCGGATTAAAACTGATTTAA
TATGTTTTGATCAAATTTCCCTATATTCTGAAGTTGGAACATTAATTTTTTTTTTATGCA
ACGACGGAACAAACATGCCCAGCTTGTAGCCCGTGTAAAATGACAAATAGACAGTGTTTT
CCAGAAGGCCATCCGTCCCGGAAGTATTTTTTATTATTTTATGAAAACCGGATTCTTGGA
GACCTGGTTACCCACAACGGAAATGTCACCATTTCCAGCCCGGGACCTGGTTCCCCAGAC
CGATCGTGGAGCTGCTGGTACAAGCCTATTGGAGCCATAGTTCACCAAAGGGAAATTGCA
CTGAGCCCAGTATTTTTTGTTTTATTCAGAAAAAACGAAAAAAAACAACCAATATCCTAA
TAACTCTAGTAATCCATGTCTGATTTTGGATATTCTTAGTGGGCCTGATAGAGGGCAATA
AAAGACTACTTTCTGCCGAATTGGATTCTTTTTATTCTTTTTAGATCA
>NODE_369_length_336_cov_22.074406
TGATGATCATATCCCGGGCGATTGGCTTGGATTAATCATGGATTTTCATGGGTTGTTTTT
TTATTACGTTCCCCCTGAGAGACGGTGGGTGAATGGGTGAGTGAGTGGGGGGAAGGAGAG
AGAACAAGTGGATGGAGTGATAGAGAATAGGTACAGACCTCTTCCTCCTCAATTCGAGCA
GGCTCAATCAGCAGATTATTGACTTGATCAAATGACACCCCCTGTTAGGACAGGAACCAG
CGAGAGGGCATGCGGATTAGTGAGGCCAAAATAACTAATATATATGCACACAAGCATAGT
CCAACCAAAACGGATCAATCAAATCAAAAACAGAAAATAAAAACCGACACACACACTCAG
CCACTGGGAAAAAACTTAAAAACGGCCAAATTCGCTAGTATGCAATGTGTGAActggc
>NODE_370_length_500_cov_50.369999
AACTCACCAGTGTGCGTTATAAACCCAACGGTGTGTTCCTTCTAATGCATTTAAAGTAAA
AATGAGAAGTTAAATATATCCTACAGTTTTATATATCCTTGTGTGATCTTTGTTTTTAGC
AATGTATACAGTATTGCAGTTTTCTACAACACATATATCTGAAAAACAGTTTGTAATAAG
CTTTTTTTTGTCTCTCAGAAGATTCTACTGTCAAAACCTAGCTTTCATTGAACCTTTATT
CTGTCCCTAGAATATGGAATGATCGGAGAGAATACTGTAAAAAGTCAGCGGCCAAGATCA
GTTCTTGACACAAAGGCCCCACAGGAGCAAGCTGAATCTGCTAAATTTATGGCACAAACT
GGTAATACAATAGTTATGTTTCTTTTCACTTTTTATTTTGTTAACTAAAACTTAATTTCA
TCTCTAAGTCACTTGCATGCTCTCAGTTGTACTGCATCTTTAAGTGACAATGTTTTTGTA
TTTTTTTAACCTTCTTCCTCCTCCTTCTATGCTTATTCGCATTAAAACCCATTAGATAAA
TTTTCCATCTCCCTTCGAGTATTTACTTTGCataagaactat
>NODE_371_length_92_cov_239.119568
TTAGTACTTGGACGGGAGACCTCCTGGGAATACCAAGTGCTGTAAGCTTTTTTTTATACA
AACTAAATAGGAACGAAAAGATTTGCACATTCTATAAAAGGGTCATTTGAAATAATGAAG
TACAGCTTACGGCCACACCTCCCTGGGTACGCCCGATCTCGTCAGATCTCGGAA
>NODE_375_length_199_cov_27.819096
ATCCGGGGCTTGCGGATTATGTGGCGGGAGACCCTCATGTGGTGCTTATATTCGCCGAAG
GACGTGAATGTGGCACTACAAATCTGGCACCGGAAACATCGTTTACCTTCGTGCTTCAGC
CGGTGCATCTTTAGGGAGTAGGCCCGTGTGAATTTTTTTCCACAGCGATCACACTGGAAG
GGCTTAATGCCTGTTAAGAAAGGGATGAAACAATGAGTGATTACTTTGTGCACATTATCT
GTACCACAATAGATCAACAATAGATTAAGAAATGACAGCAa
>NODE_376_length_593_cov_36.551434
GTAGTGATAGCTTTTCATAATAGGAATAAAGAGGCACATGTTGCAGACAAATCACCTTTG
CAACAATGTAATTTTGAACAACACATTTAAAAAAAATCTTCAAACTGTGGCAAATTAAGT
AATAATCTTAATAGTGCTACTGGTCAGATATTCAGATAATAGTCTAAACATTTTTTCAAC
AATACAATTATTAAAAAAAGAAACTTGGATAAATACAAATTATAATGACATCTCGAGTTT
ACTGCAGAACGATTGATTTTGTCTTGCTGTGAGCTCACACACTTAATTTTAGTATGCAAA
TGAGAGCAATTACAAAGCTTTTAGGTGAAGACACATGACAGCTGAGGTTGGTTTTGTAAC
AGGCCTCACCCAAACAGTTGTCATGGAAACAATGTAGAATGACCTCACTGTCAGATAATT
GAGGGTGTTATTGTAGAGATAGCATCTCAGTATAGTTAAGTTTATATTAATGCCCACATA
TTGAAACAGCTGCCTTATATAAAAAAAAATGTAACAATGAAAGAACTACACTTAACCAAA
TGTTGTTTCCGTTAGTTATTTCACCCACACATTACAACTTTGTTAAAAAATTTTTTAATG
GAAATGCATTTATTTATTTAGCTATTTAGTGGTATTAACAATTTGCACAGTTCCAATGTT
TGCTGTGCAGTATCt
>NODE_377_length_493_cov_31.724138
GCTATCAAATTTCATGTAAAGTAAGCTTTCATGCAGGAGACGATACTAATATTTTATGTC
TAATTCGGAAGGGAAATGTGTATTTCCTGCTCCCCAGAAAACGCGACTTGTGTGACTGAA
CGGCATGATGATATCACTTTCCGGGTCTAAGGATAAAATGTCACTTAGGATAATGTGATT
GCCCTTAAGGTACGAGGAGGTGAATTATATTCTGTGATTTATAATCTGGAAATTAAAGAC
TCACTCATTTTCTAATTTAATTCCATCTTCAATGGAACAATGTTCACTCTGAGACAAATT
GGCGAATAATGTTACTAATTCAAATGCAGATGGAATTTCAATTCGGGTTGCACTTGCTCG
TGATGGACGAGTCCCCGATGGATCGTTGCCACTCTTATGCCCCCCCCTCGCCAATCCTAC
TGCAGTTGTGATAATATCCTGGGCAAAAAATGGAAGGGGAGAGGGCTGAATGTTCCTATG
CTCAGAGCCTTACTTGCCTGACACTTCATTTAATAGTATTTCTGTCCTTTCCTGTGTCAC
CGTAAGGCCAACATAGGTGAAAAAGGAAACCAGAa
>NODE_378_length_1729_cov_16.024870
GGGTATACAAGAGGGGAGCAAAACTAGACGAGACTAGCGCGGGGGGCATCAAAAGCGGGA
AACTAAACACACAATAACCAACCCGAGTGAGACGAAAGGGCAGTGATATATATATGGGAA
GGTGCAGGTGCAAACAATGAAAGGTGATGAGGTGAGTGCCGGTGAAACTAATGTGTGGGG
AAATTGGAAGCGCGTGAGTGCAAGGGTAAACAATGACGTAGTGGTCATAATGTTCTGGGG
GAAGCGAGTGCGCCAGAGGGGGGAGATAGCTTACGAGCGAGAGCTCNNNNNNNNNNACAA
TAACCAACACCCGTGAAACAGAAGTACAGTGTATTTATAGGGGAAGGTGCAGGTGCAAAC
AATGAAAGGTGACGAGACGAGTGCAGGTGTAACCAATGTGCTGGGGAATTGGAAGCGCGT
GAGTGCAAGTGTAAACAATGACGTGGTGGTCATAATGTTCTGGGGGAAGCGAGTGCGCCA
GAGGGGGAAGATAGCTTACGAGCGAGAGCTCGTAAGAGCAAAAGGAGCGTGAGTGCTCGA
GGGGGCGGAGCGAGGGAGCGGGAAGTGTATGTGTGTGAGGAGAGCATGAGTCAGAGGGGG
GAGAGAGTTTACGAGCGAGAGCTCGTAATAGCAAATGGGGCGAGAGGGCTCGAGCGTGAA
AAGCTCGAGGGGGCGGAGCAAGGGAGCGGGAAGCGAGCACGCTAGCGGAGTGCATGTGTG
CGTGCTCGAGGAAGCGGAGATGGGGCAGAGGAGCGGGGTTCGTGACAGTACTCCCCCCTC
TGAATANNNNNNNNNNACCAGGAGTGCAGATGACGCGAGTGCAGGTGTACACAATGTGTG
GGGATTGGAAGCGCGTGAGTGCAGGTGGTCATAATGTTCTGGCTGAGCAGGAATGTGAGC
CAGAGGGCGGAGATAGATTACGAGCGAGAGCTCGTAATAGCAAACCCGGGCGTGGAAGCC
CGAGGGAGGAAAAAGAGCGTACGAGCTCAAGGAGGCGGAGCGAGGGAGCGGGAAGCGAGC
ACGCTCGCGGAGTGCATGTGTGCGTGCTCGAGGAAGCGGAGATGGGGCAGAGGAGCGGGG
TTCGTGACAGTACTCCCCCCTCTGAATAGGACGGCTCCTGACGGCCACGCTGGGTTGCGT
GGAGCGCGACCTCCGGGAGGCGGTACAGGATGATCGGGGGACAGACAAAGGGAAGTGAGA
CAGTCCATGGGCAGTTCAAGGTAAGGTCAGGGGGAACATAGTGGACAGGCGGGTGGTCGG
GAGATCTAGGGGGCAGCCATAGGGCAGAGACTGGGTCAGGGGGTCTGGAAGGCAACTGGA
GGACAGGGACTGGGTCCGGGGGTCTGGAAGGTGACCACCGGACAGGAATAGGGTCCGGAG
GCCAGGGAAGAGGCCACAGGACAGGTAGAGGGTCAGGAAGTCCGGGCTGAGCCGtgaaag
gcggagccgtcagaggcggcaccgtAGGTGGCTCTGGAGGTGGGGTTCTGGAAGGCTCCG
GAGGTGGAGCCGAAGGAGGCTTTAGGGGCGAAGGCCTGGAAGGCTCTGGAGGTGGAGCCG
AAGGAGGCTTTAGGGGCGAAGNNNNNNNNNNNNNNNNNNNNNNNNNNNNNNNNNNNNNNN
NNNNNNNNNNTGGAGCCAAGGGAGGCTTTAGGGGCGAAGGCCTGGAAGGCTCAGGAAGTG
GAGCCCATGGAGGTGGCGCCGTAGGAGGCTCCAGAGGTGAAGCCCTGGAAGGCTCTGGAG
GCAGAGCCGAGGGAGGTGACGCCGTGGGAGGTGGCGCCGTAGAAGGCTCCAGGAGTGAAG
CCCTGGTAGGC
>NODE_379_length_305_cov_12.239345
AGTATGTGTCCCAGGAATTGAACGGTGGTGACATGGAATTCACTCTTCTCTAACTTCACG
AACAGTCTGTTGCGGAGGAGACGCTCAAGCACCTGTCGGACGTGTTGGAAATGTTCTGAG
AGAGTGTGTGAGAAAATCAGGATGTCATCCAGATAGACGACGACGAAACGATTCAACATG
TCACGTAGCACGTCGTTGACTAGAGCCTGGAACACCGCGGGCGCGTTGGAGAGGCCGAAC
GGCACAACCAGGTACTCAAAATGCCCAAGAGGAGTGTTGAAAGCCGTCTTCCATTCGTCA
CCCTCCCGGATCCGTACCAGGTGATAGGCGTTACGGAGATCCAATTTCGTAAACACCGTT
GCACCCTGGAGGGGTGTGAAGGTGGCg
>NODE_380_length_465_cov_17.961290
AGCAAGTCAAAGTGTTTTTTTAATACTTTTCATCAGAACGAAATCCCCAAACATTGCCCT
CTTCCACGTACATCACCCCTGGCTGGCCTCGCCCTCAGTCCCTCGGCCTCGCCCGCCCGT
TCAGCCCCATCCCCTCCCGTCCTTTCCGTGCCTCTTCGGCTTTTACTTTCTTGTTCTGTT
CATTTTTGTTGTACCTTCCTTTCCCTTTCCAGAAAGTGATGCACACTCGCAAAAGACACT
CTGAGCTGTACCATGAGCTCAACCACTCTACCACCAAGTTCCATACCATAGACAGGTATA
GCAGGGACCCCGCCATGTCCACTTTCAAGGTAAGAGCCTGACCGCGCGGTCCGAGTGGGA
GGCAGGGAGAGCCGCCCTCACACCCAGTCTCTAGGGCCAGCCACACCACTCCCTCTACCC
CACACCGGGCTCATCGCCACCCGTGCCGGATCACATGGGAAATGGGTCTGTTTTGTAAAG
GGGCATTTATCTCTTTCACAGTTATGTGGGGGGTGGTTGTGTCTCCTACTCTGTCACCTT
CTTGATa
>NODE_381_length_560_cov_39.287498
GCTTCATGGTACTGTGTCACGACCCAAGATTCCATCGTTACATCTTAATAAATGTGCCTT
TTCATTTGATTAATCAATAACCTATGATTTCCAAGTAACTCTGTAATTAAGTACTGTTTT
ACTTACACTTTAATTTAATCTGTTGGTCAATTAATTTAATTCTGATAATGTGCATATTTT
AATATGTATGTATTTATTAGTTTTCAAAGTAGTTACTGAAAAATATGACCTGTTAATTTA
TTTATTTAATGAGATATTTATTCTGATTCTTTCTTTATTTTTGGAGACAGGTTTTTATCT
TCCGTGCTGTCTTCTGACTTTGTGCCAATGTGCTGCTTTGAGGTGTAAACGTAACATATC
GTGGGTTTGAATCTTTATTAAACCCTCACTCTATATTTTAAACACGTGTCTCCTCTGCCA
CCTCATTCAGACCACATTTACAACTGCGCTCCTGTGTGTTTACACGTAACAAGGCTTCTC
AGAAAAAAACAGAACAAGCTGTAAACAGGCCCTCGGTCAGCCGCTGGGGGTCATGGTCAA
CACCTGGAGCTTGAGGTCAGCAACAGTGGATCAGGAGGGGACTCGAGGTCAACCGCTGAG
GCTCAAGGTCAACCCCTCAAGGTCAAGCGCAACCTCTGGAAc
>NODE_382_length_376_cov_16.914894
ACCTCATATGTATGTGTTTGAAGTCTTGGAGCTTGACATTTCATTGTTTGGCCTTTAGTT
TCTTTGGAGGTTCTAGCAGGGGGAGTGCAGCTACGCAATGACCAACAATGCTTTTCCTAT
GAACCCCAAGCATGCTTTAGGCCAAATTAATTTAGTATAGTACTATATTTAAACATGTTT
ACATTCCGATATCATTAGTCTTACTGTTAGTCCAGTGACAAAGGCTACAATCATCCATTC
TCTCCAACGTGCAGTACCTCATTTGTATGTGTTTGAAGTCTTGGAGCTTGACATTTCATT
GTTTGGCCTTTAGTTTCTTTGGAGGTTCTAGCAGGGGAGTGCAGCTACGCTATGAACAAC
AATGCTTTTCCTATAAAACCCCAAGCATGCTTTAGGCCAAATGCTTTTAGTATAGTACTA
TATTTAAACGTGTTTACAGTCCGGTATCATTTGTCCTa
>NODE_387_length_406_cov_31.911329
AACTGCCCACTGGAGCTGTTGTGGTGGTGATTGGCTAGCCTTTTTTGAGACTTGTGTTTG
ACCCTGTTGACTTGTGGTCTGAACGTGAATCATGACTTCATCATTCTTGTTGTAGCGTGT
CTTTACTTCTTGACAGGTGTTGTGTCCTGTGATGTGCCTGCGGCCTCCACCGATCCTCCT
GAGCAAGTTCACCCGGTGCTGACCTATGAGAGCCAAAGGTCACGCCTTTGGACCAATAAA
AAGGCTGCATTGTCACAGCCAACTAGCAAACACTGAAGGGAACAGCTGTGAGTTTTGTAC
TGACCGTGCAAACTGCTGTAGGCTTTGTAAGGTCATTATATGATAATGAAAATGATTAGA
GCATTACATGGGGGTTTAGGACATGAGAGCAATGGGCGGAGGAGGAGGAGGAGGCGCTTG
GGAGGAGAAAGGGGAGCCACATTCGGTTTGATAAATGAACTGTGAAGGTACCCATCTGGC
CCTTctct
>NODE_388_length_773_cov_10.459249
TGGTCGGAACAACGTCCTCTACGCACTTCCTGATGAAACACGTTACGCTGTCAGCGTAAA
CCTCGATGTCGTCATCAGAGGCCGACCGGAACATCTCCCAGTCCGCGTGATCAAAACAGT
CTTGTAGCGCAGAGTCTGATTGGTCCGACCAGCACTGGATCGTTCTGAGGGCGGGTGCTT
CCCGTTTTAGTTTCTGCCTGTAAGCAGGTAGAAGTAGAACGGAAGAATGGTCCGATTTGC
CAAATGGGGGGCGGGGGAGGGATTTGTAGCCTTCCCGGAAAGGAGAGTAGCAATGATCCA
AAACCCGGTCCCCTCGTGTGTTGAACTTTATGTGTTGGTGGTATTTTGGAGCGATAGTTT
TGAAGTTGGCTTTGTTAAAGTCCCCGGCAACAATGAACGCAGCCTCAGGGTGCGCGGTTT
CCTGCTCACTTATACACCCATACAGTTCCCTGAGTGCCCGGTCTGTGTCGGCTTGTGGGG
GGATGTACACAGCTGTGATGATGACCGCTGTGAATTCCCTCGGCAGCCAGAATGGTCGAC
ACAGAAGCATGATATATTCCAGATCAGGAGAGCAGAAAGACTTGATTAAATGTACGTTCC
TCTGATCACACCATGATTTGTTGATCATAAAACATACACCACCACCTCTGCTTTTACCAG
AGAGGTCTTTCGCTCTGTCCGCTCGGTGCACGGAAAAGCCCGTGATTTCGATGGCCGAGT
CTGGAATCTCCGCAGCCAGCCAGGTTTCTGTAAGGCAGATAACACAGCAATCTCTCGTCT
CTCGTTGGAAAGAGATCCGCGCTCTCAGCTCGCAGAGCTTGTTGTCCAGAGACTGAACAT
TTGCCAGTAGTATAC
>NODE_389_length_206_cov_20.888350
CCCACCCTGCCTCTCCCCCCTGCCTGCCTGGCTGGGATGCACATGTGGAACAGTTTACTG
TAATGGAACTCTAAAAGACTGGATGTTTGAAGCTGCCTGCAGCGGTGGGGTGTAATTAAC
TGGCTCTGTCCAGAGAGAGAAAGGGAGGTACAGAGAGTCAGCTTTGGAAATAGGGATGTA
TGTGTGTGTGTGCCTTTCCGTGTGTGTGTGCTGTGTTTTAGTACGAGCAGTTCACGACTG
CCTTTGTGTGTGTTTATTTTGTACAGTGTGTGTCGCTGTGCGTGCATg
>NODE_390_length_235_cov_8.255320
TTCTGACATTGAGCAGGTATGGGGCAGCCCGTATGTTAATTAATAATGAACATTCTGACA
ATATTCAGAGGCATGACAGCGTTAAGCCAGTCTGCTGCTGGTTCCTTTGCATATTAATAG
ATCCTTCATTATTATTTAATATGACAGCTGCTCCAAGGGCTACGATCAGACCCCATCTTT
ATTATTTTCTGTTTTGTGCACAGTGTGACAGTACCATGCGATTCTTTATTTGTCGGACAG
AGTCCCCTCCCCTCGCCACCATCTTCCATCTGCCTGCTCTCACTCTCTCTTTTAGGCTcg
actgtttatatatggcc
>NODE_391_length_314_cov_14.050956
AGCGTCGAACAAACACCAGGGCAGAGGGGACGCCGACCTCCTCCTCCTGCTCCGGAAACA
ACGGAGGCTGGTAGCCGAGGGAGCACTCGAAGGGGGAGAGACCGGTCGAGGAGGAAGGCA
GGGTGTTCCGGGCGTATTCCACCCAAACCAGGTGTTGGCTCCAGGTGGTCGGGTTGTCCG
AGACCAGGCAACGCAGGACTGTCTCCATGTCCTGGTTGGCCCGCTCTGACTGGCCGTTGG
ACTGGGGATGGAACCCGGAAGACAGGCTCACGGTTGCTCCAATGAGGGTGCAGAATGCCT
TCCAAAACTGTGCAGCAAACTGGGGACCCCGATCCGAGACCACGTCCGTCGGGAGGCCGT
GGAGCCGGAAGACATGCTGCACCATCAGCCGGGCAg
>NODE_392_length_630_cov_18.147619
GCAAACAGTTTGCTGAAGACAAGCAGACTAAGGACATGGATTACTGGAACCATGTCCTGT
GGTCTGATGAGACCAAGATAAACTTATTTGGTTCAGATGGTGTCAAGCGTGTGTGGCGGA
AACCAGGTGAGGAGTACAAAGACAAGTGTGTCTTGCCTACAGTCAAGCATGGTGGTGGGA
GTGTCATGGTCTGGGGCTGCATGAGTGCTGCCGGCACTGGGGAGCTACAGTTCATTGAGG
GAACCATGAATGCCAACATGTACTGTGACATACTGAAGCAGAGCATGATCCCCTCCCTTC
GGAGACTGGGCCGCAGGGCAGTATTCCAGCATGATAACGACCCCAAACACACCTCCAAGA
CGACCACTGCCTTGCTAAAGAAGCTGAGGGTGAAGGTGATGGACTGGCCAAGCATGTCTC
CAGACCTAAACCCTATTGAGCATCTGTGGGGCATCCTCAAACGGAAGGTGGAGGAGCACA
AGGTCTCTAACATCCACCAGCTCCGTGATGTCGTCATGGAGGAGTGGAAGAGGACTCCAG
TGGCAACCTGTGAAGCTCTGGTGAACTCCATGCCCAAGAGGGTTAAAGCAGTGCTGGAAA
ATAATGGTGGCCACACAAAATATTGACACTTTGGGCCCAATTTGGACATTTTCACTTAGG
GGTGTACTCACTTTTGTTGCCAGCGGTTTAGACATTAATGGCTGTGTGTTGA
>NODE_393_length_395_cov_10.367088
AAGTGAATGAAGGGTGTCTTGCTCACCCTCTCTCTCTCTCTCTCTCTCTCTCACTTTCCC
CCTTTCCTCTTTGACATCTCAGTTTTTTTCCTTACTTGCCACCATTTCTGGGCTAGGTGA
TAACTGCCGGTAATAGGATTAACATTGATTTATTTTTGCAAGAACAGAGATGTGCCGGTT
CCAGCTATTTATTGAACTGCCAGCTTTGAACTATCAAAACTGACTGCTGGAAAAGACCTA
ATGCAGCATTTTAAAGAGAAGAAAAGCCTCTGTGCATTTCTTTCTCTTGTTTTGTTATTC
TTTCTTTCTGTCTCTCTCTCTCTCCCTTTCTTTTGTGTCATTGGGGATAAAAGAGAACAT
GCTGGTGCCACTGTTCTAAGCCTGGTTAATTACTTTATTCTTCCTCACTGTATTCTTCAT
CACCCCATCATTGCAATATAGTCCTGATTGTATCTGAGATTTTATTGCAATGATGGg
>NODE_394_length_184_cov_10.619565
TGTGTGTATCTGCCTTTGTATGCGTGTCTGTGTGCATGTGTGTTTCCGTGCGGGTGTGTC
TTTCGTCCGTCAGGTCTATGGACATGCAGGATCTAGCCAGTCCTCACAGCCGTTTAAGTG
GAAGCAGTGAATCCCCTAATGGTCCCAGCCTGAACAACTCCCATATTACTGCAAATCCTA
TGACCCCCAATGGCACAGAAGGTATGTGCTCAGGGCTTCTCCTCCTTAATGCCTCTCTCT
CTCCGTCCCCCTTAATATACTCTGAc
>NODE_395_length_561_cov_31.124777
GAGGAAAACAGAAACAAACCGATAATCTACTACTTTGTCTCCCTAAACGAGAAGCACTCG
GATTCTCATGTAGACAAGTCATTCTGCAGGAGCCACTAAAGCCCCACTGGGCCCAGAGAG
AGCATACATCGCAGGCCGCTCATTTCAAAGATCTTTTGCAATCAGTAACACAATGGAGGC
CCTCATTTTATGCTGCTACATCATAAAAGTGCTTCCTTTGTTACATTTCCATCCTTAAAA
GGGTCTTAATCCTTCTCCTTTCAGCCGGGTCTATGGCAAATTCCACAGGGACATCCCATT
CGCTGCGAGGGCTGGAGTGACCCACTCAAAAACCAGCATGCAAGGCTTTGAGCCTTTCTT
CGGCTGCCACTCTCCTGAGAACATTAAATGGTACTTTTCATCCCCCTCACCATAGGGGGA
AGCCCCTTAATGATGACAGAGAAAGAGAAATTCCTCCACTCTGTCCTATGACACCATTCT
GCTGTCAAGCAGGCGTCTCGGCGGACAGAGAATCAAACATGGCTTCCTGCAGGTGGAGTG
GCCATGAAGGTCACGGCACAGCCCAGAGAGAAGACAGGGCAGGCGAGAGAGAGAGGGATG
GAGGGAGGGAGGTAGACCTTCAGATGGGACGCTGCGTTCCCAc
>NODE_396_length_494_cov_46.032387
CTGTCCCTTCTTTCTTCCTCCTTGTTTCTCTCCTCCCCCTAACCTCTCTGTAGCTCCCCC
TCCTAGACAGCAGTGGAAGGAAAGGAGGGTGGGGGAGAAAGAGGGAGGCAGACGGAGAGA
CTAGGAGTTTTTTTTTCTCTCTCTTTTTCTTCTTCTCTGAATTACCTGCTGGGTCCAAGC
TCTTTTATGCCGTTGTTGTGACAGGTAGCTTTATAAGGCTTGAAATTTGTACAAATCAGT
TGTCATTCAGTGGCAGCTGTCAATGTGTCAAGCTGTCAGGGCCTGCTGAGCAGGAGCCGC
CTGAGGGGCCGGGCACAGGGGCCAACCGCCCAGGAAAAGAAAATGAGTTCAAACAGACCC
GGAGAGGGAGAACGAAGCGCCCCTCTCGCTCTCTCCCTCCCTCTCCTTTCATTGAGGGCC
TCTCGGCCCCTGTAGAGCCGCCATCGATTCCTCTTGATGTTGAGCAACGCCAGGCCCAAA
ACGACACGCGGCTACGAGCGCCGCAGTGACGCACCGCCCAGCCGCCCCCCTCCGGTCTGC
GGGCGCCGTTGTCTGCTGCTCTCCTAAACggctggg
>NODE_397_length_269_cov_14.252789
CTGACTCTCGTTGTCGCTTCTCAATCACTTGCTCAGTCTGTTTTCTGTCATTATCCATCC
TCTGTTTCTCCTCGTCTGTCTCCCTCTACATTCGGTCTCAATATCTTCCTCTAGTTATGT
TTCTCTTTCTCTCTCTCTCTATCCCTTTTCTCTCTTTCTCACAATCAATCCTCTCCCTCT
TCCTCAGGCTTTCAATGCATCTCTCCCTCATCTGTCCCTCAGTTTTTCGTCATTTTTGTT
TCTAAATTCAACTCAAAGGTATTATTAAGATGTGGAAAGTGTTTCGTCACGCCAAATCAA
GGTTTCAAATTGACAGACAGACATTTGAAATGTTATACGATTAGTTACTTg
>NODE_398_length_496_cov_40.026211
CTGTTATCACCCATATTTTTCCCTCTGTTCTACTCCTGTTTTCTACCTCTTTCACCCCTC
TCTCTCTCCACTGAAACGCACTCTTCTTCCACCTCTACCTTAAAGCTCTCTCTACTTCCC
TCTGTCCTCTCTCCTGTGCGCTGCTGATTTAACTGATGACGCTAATGATCCATCCCCTCT
CTGTTCTGATGCAAGGTCTGCCTGCGCGCTTCGCTTTCATCCACATACAAATGTGATCTT
ATTGCCTCTTCGCCCCCAGGCCTTTTAAGATGCCTTTTTGAAATATGCCGTTTGATAAGC
ACATCATTGGCTAAGTCCCCTCAGTGATTAGGGATGGCTTTAATGTGAGAAGGGAGTGAG
CCAAGAGCCCCGAACCTCGGCTCCCGGCCCGGCAGCCCCCATTGGCCCTCAGGCCCTTGG
CGTGTTCTGGGGCCCTTGGGAGCTTAGTGTGGTAGAGGAGAGGTCAGGCCATGCACACAC
TGTCAGAGATGCTCACATTCTTGTTCACACGTGGTTTCAAAGCCCTTTATTTCAGGAGCA
GGACAGGGACTGTGGCAGTTCCCATGAAGATCTTTTTt
>NODE_399_length_568_cov_37.281689
AAAAAAAAAAAATCCAGAAATCACAATGTATGATTTTTTAACTATTTATTTGTATGATAC
AGCTGCAAATAAGTATTTGAACACCTGAGAAAATCAATGTTAATATTTGGTACAGTAGCC
TTTGTTTGCAATTACAGATGTCAAACGTTTCCTGTAGTTTTTCACCAGGTTTGCACACAC
TGCAGGAGGGATTTTGGCCCACTCCTCCACACAGATCTTCTCTAGATCAGTCAGGTTTCT
GGGCTGTCGCTGAGAAACACGGAGTTTGAGCTCCCTCCAAAGATTCTCTATTGGGTTTAG
GTCTGGAGACTGGCTAGGCCACGCCAGAACCTTGATATGCTTCTTACAGAGCCACTCCTT
GGTTATCCTGGCTGTGTGCTTCGGGTCATTGTCATGTTGGAAGACCCAGCCTCGACCCAT
CTTCAATGCTCTAACTGAGGGAAGGAGGTTGTTCCCCAAAATCTCGCAATACATGGCCCC
GGTCATCCTCTCCTTAATACAGTGCAGTCGCCCTGTCCCATGTGCAGAAAAACACCCCCA
AAGCATGATGCTACCACCCCCATGCTTCACAGTAGGGATGGTGTTCTTGGGATGGTACTC
ATCATTCTTCTTCCTCCAAACACGGTTAGTGGAATTATGACCAAAAAGTT
>NODE_400_length_130_cov_72.007690
CACACACGCTAATTTGACACAGGAGCAGTGACCTCTATCCTGTTGGAATAAGTGGGTGAA
GTTGACCTTTGACCGACTTACACAATGTCATACACACACACACACATGCTTATTCAACAC
AGGAATAGTGACCTCTATCTTGTGGACTAAAGTAGGTGAAGTTGACCTTTGACTGGTTTA
CACACTGTCATACACAAACACATATAGACACA
>NODE_401_length_158_cov_24.145569
TCACACTATAAAAAGATACAACTTTATTTGTAAACATCTATCATAATGATATAGGGCTGT
AGAAGTTTACCTTTACTTTCACTACCATCATGCACTTTGTGAGTATGAGTGAGTGAGTGT
CGGTCTGTGCTTGTGAGTGTGTGTGCATGAGTGTGTGTGTGTGTGTGTGTGTGTCTGCCT
GTGTGTTTGTGTCTATATGTGTTTGTGTATGACAGTGTGTAAACCAGTCAAAGGTCAACT
>NODE_403_length_276_cov_10.804348
TGTGATTAAGTGAGTTTGTGAATGAGTGTGTGAATGTGTGTGTGTGTGTGGGGGACTCTG
GTGATAGAGAAGTCACTGTATATGCCAATCCATGGAGTGCGGTCAACTTTGATTGGCAGT
TACGGGCAATATATTTAGAACATCACAAAACGTACTGATAACTTCTTTGGGGCTTGGTCT
GAATAATATGCCTTCAAATTATTGTGAAGAAATATTAAAATTTGTGGCCTGTGAAACATG
TTTAAGCTTTTTAACTATTGCCCACATGTTACTAATATGACAGATAATTTGGAAAGAGAC
ACCACTCTACTTTACCTTAATTGTGCAGCATGTATGTCTTTTTCACACCATTTTCTGA
>NODE_404_length_525_cov_28.276190
GTGCTAATCACATAGCATAGAAACTGACTAGACACAGGGCTGGAATGACCATATCATTAC
CTCAATAAAAACACAAAAACCTTTCATTTACAAGGGGAAAAAAAACAACAAGAAAAACAA
AAATAGAGATCGCAATGGACGTTGTGTCTCCTGGTAGAACTGCTGACTTCACATCTATTG
TGAAACACGTTTCAAATCAACCAACCCACCAAGGAGGAAATAAAGATCTTCAAGGCGTCT
GCATCCAACACATTTAACAAAGGCTTTTGTTTCATACACTTTATGTCTGTCCACTTCACA
TTACTGGCCCTGTGCAGAAGAAATACATAAAACATACGTGGCGTGTTAACAGCCGAGTAA
ACGGACGCAACTTCTCCACACAAATACATCAACAGCCCTGTTTCAGAGAGACTGAAGGGG
TTAGTTTCTGCCAGCCGCTCCTTCTTCACCTAATGACACCTGGCTGGAGGAAGGGGTCAG
GACAGAGGAGACCGACGGGAAGCATTTTATAAACAGGGGAGTTGAAATGAGAGGTTAACA
GTCAGAGCGAACAGAAAACGGACAAAACAGGAAACAAAACAAACGTGGGGGCGGGGtctc
ggaaggg
>NODE_405_length_392_cov_10.181123
TTCCCCTTATTTAATCATTTTTCTATAGTCTGGCTTCATGCTTGCCATTCTAATTCACCA
CAATGAATGCATTCCATACCTACCCTCTGTTTGGGCCAATGGCATCTGTTCTAACCTGAG
AGGAAACTTAATCTCTCCAAATTAATTTCTCATGCAGGCCTCCTGAGCTCAGAGCAGAGT
CTACTGAGTTGGGCCTGATGAATAATGCAGCAGGTTTAATTGCAAAGCCAGAAACTAATG
ACTTTGGACTGGTTAACAGCAGGGGAACCATACATCTCTGCAAACTGAATGAAAAAATCA
GTTTAGAAAAAAGAAGGAGGGGGGAGAAAACGCTAATTGATGAATAATTAAAGCTTGAGC
TACAGGGCATAATTGTGACATTTTGTTTCAATCAATTTAGAAGTGCAGTGAAAAGTGCAC
TTAGGAAACTAATGGTGACTGTGTGGATGTCCACTGAAAGGAGCCACTAGACcc
>NODE_409_length_1118_cov_24.872988
TCTCACCAGCTGCAGTATGTTTGTATACATGCTTCAAGGTAAAGTAAAAGTAGAACACAG
AGGACATATCAAAGGTTTTTTTTCCCAGTGTTTTGTCGTTAAAGCTCTATATCAACTTCA
TCTACTTCCTCTGAGTTTCTGATTAAAATGTGGACACCCTTTTTCTGTTTCTGCGTTACA
TTGGCAGGAACTATGAGTAGCAAGTTTGTTAAACGTAGAATGCTAACTAGATGTTCAGAC
CCTGTGGTAACGCTAACTAGGCTTGCCTTTTGAAACTACAGCTTAATTTACTTCATACTG
GAAGCAAAACTATAGAAACGGTACCCACAAGTTATGGCTCTGGGGAAGTCGATCAAATTG
TTAAAATTCTCAACTATCCCTTAAGGTCTTCAGGTCAGCCTGCTTCTTTTGGAAGATACA
ATAAAATGTGCTTTGTACTGGGTTGTGAAATGGCAGTCTACATTGTATATTACTGTTAGG
AGATATAATTGAAAAGGCAAAGCTAATAATGCTTTCATTGCACAGTATTGGTGGTTTTGC
TTTGCGTTTACTTTGCCATCTACACGATCACATCGCAGAACTGCCATAAAACGATCAGAT
GCCAGGAGCTGATATATTGAAACTGATCCTGCCGGCAAGCTGTGCATGGTCATCTGTCAG
ACTGTTCCATAATACAATCTGGACACTTGAGTTGGTTGGTTTTGATCAAATGGAAAACAG
CACTGATTTGAAAATAAACATCATTCTATTAAATCCCCATGGCACACCAGAAGCACAATC
ATATATCTTTTAATCTAAAATTAATTAATTGTATGGTACACTTTTTTATTGTCAATAAAC
TATTTCTTAAACCCTCATACCCATCGCAATAGACCGAGATGCTATGATACACATGCATGC
GGGATACACATATGAAGAAGGAACACACATAAATCCCAACAAACTCTTCAATCCAAATGC
AAAGGGCTTTAATAACAGATTAAGCATAAGGTAGATACAAAAACTCAAGTAACAAAGTGG
TGGTTTTTAAATACATATTTGCTTTTATTAAGACACCCTATTGTATTTTCAAGCCTTGGT
AATGTGTTTTAAAATAAAAAATGCATCAGAGACCTTTCTTGACGGGTGTTTGGATCATGA
TCTGTCCAACGTCTGGTGAAGACTGCTGGTACCATAGATTGGTGCTAAAACTGTAAAGGC
>NODE_410_length_392_cov_23.979591
TCTCTCCCTCCCTCCATCCCACCCATTGAAATGGTTTTCACCTGGGTGGAATGACGAGGG
CCTGACTACTAAGGCGCATAGGAGTTGCATTGAAAATGTTGCCACAGTGAGAAAATGAGC
CTAGAGCACTCCCTGGTGGGGGAAAAAGCTTACAGCACCTGGTATTCCCAGGCGGTCTCC
CATCCAAGTACTAACCAGGCCCGACCCTGCTTAGCTTCCGAGATCGGACGAGATCGGGCG
TATTCAGGCTGGTATGGCCGTAAGCGAAGGAACTACGGTCGGGGCGCCTTATAAAGAGAA
GCGAGGCGACAGGAACTGCTCTCGGAGGCAAATCAGCTCCTTAACACGGATGAAATAGGC
ACTGAAACAATTAGTGAGGCTCAGGCTTGTCATTGAAACAGTATCTCAGGGGAGAGCGCG
AACGCAGTCCCCCACTACCAGAAATTATGCAATCGAGATTTCCACATTTGGGAA
>NODE_412_length_625_cov_27.704000
GCCTACTTTGCCCCGAAATACTGCAGCAGGAGGCCACCTCCGAAGCCCATCTGGTGGGAT
ATAAAGGCAGCCGCGAACCTGGTCATTACGCCAGTGGGAGAAGCATCCAGGCCACATCAC
GCAGCCCTACGCTGGGTGTTTGTTTGGACCGGACCCGTCACACCGGAGCGCAGACAGAAC
CGGTGGGCTGACCGGTCCGGTCCTGCGTGTGATGTAAGAAGGGGCCACGCTTTAACATGC
GTGTCGTGTGCCGTGGCCAGCGTCTCAGCGTGTTGGGCTCTCTCCCGGCCTTCCAGCTCA
GCTCAGGCTGGGCCAATGTCTGATCAGATGGCCGATCAAACACTAATCATTCCCTCACGG
CCCATAGCGAAGTAAAGCTGTCATTAATTTTGCGGAATTACATCAAATGTGAGGCATTCT
TTATGTGTCCGGGAGGCCGAGAGACAGTTATACGACCCGGGGCTGCTGCGCTAAGCAGAT
GGGGCAGCTCGGCTGTGAATACTAAACACCACCCTCCCTCCGTCCCCCACACCTCTCCTC
TACTCCCCCACCTCTCCTCTTATGGCTCTATCACTAACACTATCTACTTCTCTCTTCCTT
CACCCTCCCTCCCTTACTCCTTCACCCACCCTCCCTCGCTCCCTTACTCCTTCACCCTCC
CTTACTCCTTCACCCTCCCTCCCTCCCTTACTCCTTcaccctcactc
>NODE_413_length_1395_cov_10.187097
TAATTCAGGGGTCCCCAAACTTTTTTCTATGAGGGCCACATCATTTTTCCTTTCTATAAT
GGAGGGCCGTAGTCTAACAGAAAATGGCATGGGCCGGAGTGATTTATTGTGGAGATTTTA
TTATGATTTTAAATGGATTTACAGTATTATGCCTCCTAATGCTAGATTAATTTATTATTT
ATGCACCATACATATCAAGTGATATATAGCCTATTAAAAGAGTATTATTACTATCGTAAT
GACATTTTTTCATATTCATTGCTATTgNNNNNNNNNNNNNNNNNNNNNNNNNNNNNNNNN
NNNNNNNNGTCCAATGTCAGGTTCCATTCCTGTCACAGCCAGTCTCAAAGACTGATGCAA
ATGTTCATCAGTGAGTCTTGATCTCATCGGATTTTTCATCAGTTTCATGCGTGAAAAGGT
TTGCTCACAGATATACGTGCTCCGTCAGTCGTGATGCTGGCCAGCTTAGACCAGTCTAGA
TTTTGGCACACTTTACCAAAAATATCCTCCCCTGTCGTAGTACCTTTGAGACTTTTTAGG
GCTGCCAGCTCCTCGGACACTTCAAAGTTTGAGCTAACTCCGCGAAGAAAAATGAGCAGC
TGTGCCGTGTCCTGCACGTCATTACTTTCATCCAGCGCTAATGCAAAAAAATCTAATTCT
TTCACTTTTTCCTTCAGCTGGGCATATACATTATACCCCATTTCTTCAGTTCGTCTGGTG
ATTGTACTTGCGGACAGACTCACCGCATTTAAGACGTCTTTCTTATCGGGGCACACCTCC
TCCGCAACAGCATTCATACATTTCTTTACGAACTCACCATCACTGAATGGCCTACCGCAG
GTTGCAATCAGTTTAGCTACCTGAAAGCTAGCTCGAATGGATGACTGGTTCAACTGGGTT
TGCCGTACAAACGTATTTTGCTGAGCAGATAGTCCACTTTTTAGCTTCGACACTTTGTCT
GCTCTCATTTGGCCTTGTAAACTCGCATACTTGTCTCTGTGGCGGGTTTCATAGTGTCGG
CGCAGATTGTATTCTTTGAACACGGAGACTGTTTCTTGACAGATGAGGCAAACAGCCATT
TCTTTGCATTGAACAAAAAAATAATCACTTGTCCACTTTTGGTTAAATACCCTGCATTCT
GAATCAACTTTTCTCTTTCCCAACCGTTTGGCCATTTTGTTGTCACTTTAAATTTTCTTG
CTGGATCGCGTGCACCCGCTCGATCACGATGGAACGTTAATCCGGGTGAATCTAACAAAT
AATTTGGCTACTTTAATAATTATAACTAAGGGAAATTTTATTTTGAAAGCCAATATGTAT
TATCAAATACAAATATGATATGATTAAAACATATTTAAAATTAAATTGTAAAAATATTTC
TCTGCATGGCATTGTTCAGAGGGCCGGTCCAAATGTGGGGGCGGGCCGTATTCGGCCCGC
GGGCCGTAGTTTGGGGACCCCTGCTCTAGGGAATAAG
>NODE_414_length_516_cov_26.978682
CTCCAATCTCTCTGCCCCTCTTTTCTTCTGAAAAATAAATTCTCATAAATGATTTATATG
TGTCTTGTTATCAGCAGCAATTTCTATAGACCCCAACGCATTCACCAAGACATTTGTGGC
GTAATTGTTAATTTTAATGCCATAATGGCTTCAGATTGGAACTTTGATTAGACATTTATT
ACACAATTAAATGAAACATACTCAAGAATTACAAAAGGCTTCCGTAATTATTTCAGGCCA
TTAATAAAATGGGCATTAAATTATATTGGACACAATGGAGAAGTGAAATAGATTTCCATT
AGAGCAATCGAAGGCAGAGAGGGGGTAATAGATCCCGCCTGAATTCACCCTGAAATTAAT
TGTTGCCCGGCCTATTTCCACACACAGCGGAATAAATGAATGAGAAAAGAAGAGAGAAAG
AGAAGGAGTTGGTGGCCGAGAATAGAGAGGAGGGAGGAGGAGGGGGTTTACATTAGGAGC
CTGTGATGATTTTTTTTAAACCCTTTTGTTTGACAACCTACAATAGACCCTAGATAAAAA
GAGACGAAAAGAAGTGAATTAAAAGAAAGATTGGAGGAAAGAGAGCAATATGGGTATt
>NODE_415_length_411_cov_25.798054
CAAAAAATCCCCAATAAACCTCGAAATCCAATACATTCAAAGTGGCCTTCACTTTAAGTT
GACCTTGACTCTGCCAAGCAAGCTGAACTGTCCCCAAGGTCAAAGGTCATTACTCTCCAG
ATGTACCCATTCCCCATTCCCATCTGAGCCTAGCTGAGATGAACGCCTCATAAGCAGAGC
TTTTGCTTTTTTATTGATCTCTTTGTTTCCAATAGCTGGAAGGGCACAATATTTTCTCCA
ACCTGACTTCCAGCGAATACGAGCAGGTGCTGGAGATAATACGCAAGGCCATCATCGCCA
CAGACCTGGCCCTCTACTTCGGTAACCGGAAACATCTGGCAGAGCTGTTGAGCACTGGAG
CACTGGACCTCGGTAACCACCAACACAGGTATGCAGTTACACGCACAAACAAAAAACATT
TTACAATACTTAAGGATCCTAAAAACCTGAAACTTAACTTTCCCCCCCAGTCCTAACACT
AATGGGAAACCGc
>NODE_416_length_611_cov_41.549919
TTTATCTCACCCTGTGGGGAGTTTTAATCTTGGACAGAGGCACTGTGGTATGACATACCA
GAGGCAGAATTCGCCTCCTTTAAATGTTTATGTCTTATGAGATATTGCTTTAGCGGTTTC
CAGACCTAAATGACATTGCCTTTCAGTCTCTGGGAGATGAAAAGCGTCTCTTTAACATGC
TCAGCGCCTGCTGTCTGAGTCACATCTGCCCGTTGACAAACAGCTAAGGAGTGAACCTGA
GTCTATGTTCCTTTTACTGGCAATTTTTACATTTTATCATTGAAGTCAATGAGCCAATCT
GCAATTTACGCTGGCGAGAGCGGGATGAGTGTATTCAGAACCCGGTCACACACCCAATCT
CCTACTAAAGAGCAGCGATAATGTAATAATGCCTCACTGATGTGCCAGGCAGTAATGGTG
CTGAACATCTCCCATTCATCCAACACTACCTGATCATTGCTTTAACGGAATAATGCATTA
CCAGCCGCTCTGGAGATAGCTGTAAACCTCCAACTTTATCTTGGTGCTGTGCGTGCGGGC
GGCACTGCTTTTCACTTCATGAAACGACGTCCGTGTCGCCCCGGTCGGGGGAAAATGAAA
CGACGCCGCTTTCTGAATGAAATGGAAATGAGATTGAGACCCTTTGGTCTCTGACAAATG
GCCAGTGCTTAGACCCTAAAGAGAGACGCCACa
>NODE_417_length_604_cov_35.062916
TTCAGGGTATTTTTACAGTGCTCTACCTCCTCCTGACATTCTCTCTCTTCTCCTGTCTTC
CAAGGTGGATGCGTACGGAAACATCCTGCTCACCACGCTGGAGATGAATAACGAGGTGAT
GCCGTCAGACATGGGGAGTAGCGTCAGTGACTCCCGGAATTCGGTGATGTCATTCGACAG
CTCCGGGGTCCAGTTCAGGAAGCCCATGGCTCCCCGGGACGGCTTCAGCCACCACTCACT
GGACCGCAGCGCCATGCGCAGCCGGGCCAACTGTCGGCTACGGCGGCGCTCCTCCAAGCT
CAAGCTGAAAATTCCCAACCTGGCAGATGTCAGCACCATTGACAAATGGTCCCGGGTCCT
TTTCCCAATCATGTTTGGATTTTTCAACCTAATCTACTGGCTGTACTATGTGAATTGATG
TGCATCCTTCTAGGAATCATGGGCCATATTTTTAGAGCACATTAAATTGGCTTTGATACA
GTTGGAAAATATGTATACACATATACAAGTTGATACATATGTATATGCATATTTCTATAT
ATTATATTTATATATACACATGTGTGTGTAAATCTGAAGGACTTTTCTCCTGTATAAAGT
ATTAATAGAATGACTTGAATGTTTAAGAATAATTGCGAGAGAAACATTTCAAGCCTTTAA
ATTTCCTTTTCCTCCTGAAACAAGCa
>NODE_418_length_359_cov_12.596100
TAAAGCCAGAGAGAGAGAGAGAGAGAGAGAGAGAGAATGCCCTTTGTGTAGGTGAAATGT
GTCGGAGACTGTCATCGTAATATACCTCAGTGAAATGAAGGTTAATTCTGATGTACAGCC
TGTATGGCAGTCATTATCAGCGAATCATGAAAATAAATTAAGCCACTGAAATAGATACGT
CCTCTTCGCGCACACAGCAGGGATCCGGTGAGCGATGGACGGATGAACTTTACAGATTAT
TATTGGAAAATACTGCCGAATTCAATTAATGCACCTAAAAGACACCTTTATAGAGGGCAG
CCATAATTTAAATGACAGCGGGGTGTAATTTTGCTTGTTATGAGTCAAATTTGCAAAGTT
TCATGTGCCACATATTTCATTTCCCCCCCTCCTCTTGTGCCACATTTTCCCCTGCTTTTT
ATTCTTCCCCTCCATTAGAac
>NODE_420_length_1509_cov_33.393639
CAAAAGGGTTTGTCTATGTGAACCAGGAGATACGTAACTATGTAAAGATCATGTAAATGA
TCCCGCTCTAACTTGACAGGAGGCAAGTCACTGGTAGAATCTGCCTAAAACCTAGTATAT
ATTGTATATATAATATTCTTCTATATAGATTTATTCTTCTATATTACACATCCCATGGAC
AGAGTTTCCCGAAAGAGTGTGGGTGTCTGTGTGTTATGCCCCTATACAATGGTTGTAAAC
ATGTGCAGGATTTTGTCACATAGTATCTCTGGAACACAACTGGAGGGTCGGAACACCATT
CTACCAAAGGATATTCCTCATGTGGTGTTTTCATGATGTTGGTGGGGAGGGCTGTCTAAC
AGGTCAGTTCAAACCTCCCATAGGAGCTCAATTGTGTTGAGCTCCAACTAAGCCTGTTTA
TTTTTCATGCATTTGACAGGCTGATATGTCAACAGGCTACATACTCTCTCACATGTTACT
AGTAAGATGGTTGGACACACCTACTCATTCAAGGGTATTTTGTTTTACTATATAAATAGA
TTTATATAAAATAAATGGTGAAGACATCAAAACAATGAAATAACACATATGGAATCATGT
AGCAACCCAAAACATTTTTACCGATCAAAATTCACGTCTCACTGTATATTCTTCAAAGTA
GCCACTGTTTGACTTGATCACAGCTTTGCATGCTCAATGCTCTCAACCAGCTTCATGATG
TAGTCACTTGGGATGCATTTCAATTAACAGGTGAGCCATGTTACATGTTAATTTGTGGAA
TTACTTTCCTCCTTAATGCAATTGGCCCAATCTGATGTGTTGTGAATGTAGGGTTGCTAT
ACAGAACATCAAGAACAACTCAAATAAGCCAAGAGGAAGGACAGTCCATCATTACTTTAG
GACTTGCTACCCTCGTACGTCGGAATTTCCTAACACCAGGAAAAGTGTGCAAATATTATG
CAGAAGGAAAGTTGTAAGCCAATTTTATATTTTAATAAAACTCTTTTAAACCAATAAAAG
AATTGTGATATGTAAATTTGGTCCACATGGCATTGATCCGGTAGATCATTTTATGGTTGT
AGTTTTTGTACTTGGTGACTCTTGTGAGGAGCACCACAGGAAAGCCTCCGAGCTACCTGT
GCTGTGGATGAGAAGTCCATTAGAGTTACCGGCCTCAGAATGTGGCAGTTACGTTGCAGG
CCAAATGAATGCTTCACGGACCTTAAGTAACAGACACCTCAAGATGAACAGTTGTCTTTA
AGTGACAAGGAGGGTTGGTTTTAATTTGGCCGATTACAGTTATACCACATGTAAACCACA
TATTAAAATGTAAATGTTAAGCGCTTGTTTTGCTCCGATTGATTGTGCTTTTTGATCTCA
GATTGAAAGTACACATATTGTGTACATGGACCATCCCCCCCAAAAAATTCTGGTATTTTC
TTGCAAATTCCAATCGTGCTGCATGGTGCTGGGCTATTCGTCCTTGCACAAAGTATCACA
TACTGGTTCTGCTGCTGAGTTAATGGCCTTCTAGGCGGGGATATATATCAAAATGAAATC
ATCGAAACAAATGACTAAATACAGCAGCATg
>NODE_421_length_364_cov_9.785714
AGCTACCCAACTCTGTCAACTCTTCCTATGCGCTCACAATAAAGCCTTTTGATTGGCGTT
CATCATAATCCGTGTACAGATTCATAACTCTTGGCCCGTGTCTTTGAAGCGGAGTCGGTG
AGCAGCCCGCTGTCAGAGTAATAGGCCAGAGGGTCGAGACAAAGGCAGACGTTGTGATTG
AAACGCGGCGCGTGCTGCTGTTAGCGATGGTGTTGTGTTGTTTCAAGAAACCCCAGGGAG
GGGCTCTGACATTGAAGACGGGTTAAAACCTGTTTTACATTCAAGTGGCAGGCCTCAGTT
CATTAGTGTGAGGATCATTCCCTCTTGACGAGTATAGGAATTGCATACAAAAGAAGTGCA
GTTGTTGGGGAGAAAAGGCGAATGGCCGGACCGTGTGAGTGCGCATACGATAACTCTGCT
GTGACCCGAAGTTTCTCCTCTAAAAt
>NODE_422_length_361_cov_23.515236
CCTGTCTTTCTGAACTGTACATTGTGTATGAACTCCCTCTCCAGGGTCTGTTCAGCCCAC
TTCACTGGGCACAATTAGCTCTGATTTCATTATATATTTATTGTATATTTAAAGGCAACA
GTGTCTATGTAAGAACTGTACAGTGGGGGATTAGGAGCTGCTGCTTCTGATAATGCTGCA
TGGACTGATTGATTAGTTTTTCATGAAGCTTATGTCAGAAGAACTAATCCGTCTTTGGAT
TGTGCCAGCCTTGTAAGGTTTTCCGCTCCGCCACTTTATCACAGCAGTGAATTACAGAGC
TGCTAGGCTGTGATAAGACTGGTCTTTTTCACAGCCCCGTCCCAACGGACAATAAAAATG
GGGTTTATATTCTTGTGAAGCAACTGTAGCCTCATCGGCAGGCCCGGCTTCGCATCACCC
TCTCACAGGACCTGCCTCCAgcc
>NODE_423_length_330_cov_10.139394
CTCGCTCACCTGCAATCAAACGCCGTTTTCACGGCGACACACAGAAATCACCAAAAGAGT
CATTTTCTGCCTGTGTCACTAAGGGTTCACATGTCCACACTAAAGTGCGCATTCCCACAT
ATCAATACTGTCCAAACAGTGCCAAACACCTCCCCAGCTCAGGCTGGATGTCTCAAAAAT
GTAGATCGTGTGCCTATTGTCATGTACGCACCACTACACACAAGCACTGTTCCCACAGTT
ATAAACACTTCCCCAGTAAAAATGGGAAGTGCTATAAGTGTAGCGCGTGTGCCTGCTGTA
TTGCACGCACCCCTACACACAGCTACCCACACAGTTTCAAACAGCTATGCAGCAAACATC
ACAGATGTAATGCGCGAGCTAAGAAACTCCCCGCTAAATGCGGAAAGCTTTA
>NODE_424_length_249_cov_10.485944
TTTAATGGCTGCATTAGAATTGTGTTCAGTAGTTTCTTTAGAAATTATGAAACTGAAATA
ATGTTGTCTCTCTGTTTTGCTGTACACGTACAAAGAAATCTTGCTTCATTAAATGTGTAT
TAATCTGGTCTCTTGTCCCTTGGAGGCACCTTAAGAAGATATTGTGTCTTATTCTTAAAA
TTGTTGGGGGGAAAAAAATCTCGCAGATTTGGTCCCTGTCAGTCAGAAATAATTGTGTGC
TTAATCTCATCCCTGATGGATGACTCGGAGTTCAGCAACGGGCCAGCTCCAATGACAAAT
ACAATATTAATATTCATTAACTGCTTTGACA
>NODE_425_length_242_cov_27.471075
GTGTCAAATTTGTATGGCACCCTCTTGATCGTATTACTTCCGCAGTCCTGGCTTCCAATG
CGTCTGAAGTTTTTTCCTTTTCTCTTTTATTTTGTTTCTGGTACCGAGCCCCCTTTTCTG
CCTAAGACTTTAAAAGCCTTCAGCTCAGTAAACCAGCACAAATTATCTTGCCACCTTGCG
CAGCTCTGATGCTTTGGCCGCTAACTTTGGAAAGCCCTTTACTACCGCATCAAAATTAGC
ATTGTCAAAGCAGTTAATGAATATTAATATTGTATTTGTCATTGGAGCTGGCCCGTTGCT
GAACTCCGAGTCATCCATCAGGGA
>NODE_426_length_366_cov_28.486340
TTTTTTCAAACGGCATCAGTTTCCACAATTTTTGTCCAATTCTGCTGAAACTTTCTACAG
CTTCCTCATTTCTCATGGGGAACAAAAAAGCCTCTCAGACCCATATAGTCCGCCATATTG
GAATTTCTGTAGGGCCCCAAATTGGCCAAACCTAAAAACATCTTCTTCTAACGAACCGCC
TGACAGAATGACTTGGAAAGTGGCACACATCAGCAAGGTACATGTCCCATGTTGGTTTGA
ACAAAGCTAAGAGATCTGCTGCAAAACTCCCGAGTTATTAAAATTAATGTAAATCTGAAC
TTTGACCCCCGAATTATGGGTCCATAAAAAAATACCATATTGACCTGGGACTATGCTCAC
ACATAGGGTGGACAATAAAAAGTGCAATGGGGCTGCCAGGATGGGCCACATTCGCCAATA
TGTGGCGCTAAAATAATTGCCCCAAAGT
>NODE_427_length_473_cov_26.841438
CCTGCAAACAAAGAGCACTGACATGAGAGGCGAGAACACACACATAAACACGCGCGAGAT
TAAAAAAAATGAATTCAGGTAAATATTTATAATAGTGATGCCTGATCTTCCAAAAATCTT
CGGTTTTAGAAGGAGTGGAACATGCGCCTGATTGCAGAGTTTTAGGCGACTGGAACGGGA
GAGATGTAAGATTTGTTTAAAGCCCCGCATTTCCATTTAAGAACGTGATTGTGTTTGCAA
AGATCCCTTTCAATCTTCGCATCTCCCCCCTCTCTACCCCTCAGCGTCTCCGAGGCTGCT
TTGCAATTCATAGAATTGGTAATTTGCTATTGGGACAAAACGTGAAGGGAAAAATAATCA
GATCAACCGGGAGAAGAGTGTAGAAGAAGCCAGGAGGGAGAAACAGGATTTTTTTTTTCT
CGAAGTTGCTGTTTAGTAAAATGCTTCAGAAAAAGCGTTGTAAAATATACTCTGCTTTTC
ATGAGCCTTTCTACATTGCAGTTACACATTTTCATGGGTGGCAAAGGGGATCTTTAAAGA
GGCGTTTTTATTCTa
>NODE_429_length_622_cov_12.900322
TAATATGACACACAACATAGAACAAAATAAACATCTGGCGTAGGGTCAAAACAGAGCAAA
GGCTAAACACACTCGACTGGTCAAAATAATTTGAATAAATCTCCGACAAAATGACATGTG
TAATTAAACAAGTCCACGCCACTTTACCGCTTTACACCTACAGCAGAGAAAGAGAGTCAA
CAAGAGAAAGAAAGAGAGGGAGAAGAAGATCAAGAGAGTGCAACTCCCTCCTTGCTAATT
ATGGTTATCACTGAAATGGTAGGGCTTGAGTCATTAGTTCCATGTGCATTTAATTAGAGG
CAGTCTGAAATTGGATTTAACTTATTACTTTTTCATGGATCGCTTTCTTGTCATCACTTC
AAATTGGATTGCAGCCCCAGGTAACTAATTATGCCCGCCACAGGATCAGGAGTGGAGAAA
TAGGTAATTAGGAACAACACTTGCGGACTTTCCTTGATTGTCCAACCTCTCCACGGAATG
AGGGGGAAAAAGGACCAAATAAAGAGCAAGGATTATTTGCGGCAATACAGTGAAAGCAGG
TGTGGTTACTGTGCATTGCCACAAGGGATGATTGGAAGGGAGTCGCCACCTTTGTAGGAT
TACTTTATGTGCAGCTGGGTTGCCAGTGCTATTTTGTCATGATTTTCACAGTTGCCGTAA
TACATGTACTGGGCATGTTATGGTTGACACTGTTATACCTTTTc
>NODE_432_length_583_cov_24.758148
AATATTTACTCACCTCGCGGACTTGTAGCGTAGTTTCACTCTGTGCTATATAACTGCAAC
AGAGCACGGACAGCTTTCTCAATGGCACTGTCGGGCCTAGCCATGCTACGTTGGCCTATG
TAGGGCTATCGAATTCCCCTTTTAGGAATAGGCCATCTCTTTCTTTTAGTATTTTAAAGT
TTGGAAGGTTATTTATGCCAATTGCCTCGAACGAGGCCTGTGAATGGTGCATGAAAGGCA
CGTGGTGCCATTAAAGTGGGTTTTATGGCCTGGAAGAGCTGACAAACCTTCGATATATAC
ACATCATATATAATCTTAACTGTCCGGAATCGCAGCTGCTGGCTTCTCTTACCCGAGGAA
GAAAAGGCTCTGTGTCAGTTAGTGTGGATTACTTTGGCCCAGACAAGTCTGTGGTGGTGT
TTGCCGGGCTCTCGGTCACGAAATGGATCCTTACATTTTCCAGTAAGTTTAGAATGTTTT
ATTACCATGATTCGTTTATATTTGATGTTGTGGGAGGGTGCACGAGATGCTTGCAATGAG
AGGAATTTGTTTGAACTTGTTTGTGGTATTAATTTCTTGTTATTATAACCCAACGTTAAA
TTAAATATTGCACTGCTGTTGGTTAGTCTTTAGAATGAATATGTACCCCAATTGACTGCA
ATCTa
>NODE_433_length_398_cov_41.032661
CAATAAAACACACACACACGCACACCCTGCGTAAACACGTCACACCCACATAGCAAACCC
CACCACATACACACACCCACATAGCAAACCCCACTACATACACACACCCACATATTGATG
GCTCCTCTGGTTTGCCGGTGTAATGTGCCTTGTTGTGTGAAGGTATCAATCAGAGGGGAG
CAGATTATTAGAGTGTCTGAAAGAGATCAAACAATGTTGCCGTCTGCACCCACACTTGGC
TGATTTACAGGCAGGCTGATGAAGTACTGCGGCTCTCTGTCAGGGGCTACATGACGGCTC
GCCGCGCTCTTAGGATAAATTATTGCAGAGGCCCGCGGTAATGTCTCTCCACCTAGCAAC
CACCGGCCTGCCCTGGAGAAGAGAAGGTGGGGGGAGGTCTGTGATGGCGCTGCCTGTGAT
GGCGCTGCCTGTGATGGCGCTGCCTGTGATGGCGCTGCCTGTGATGGCGCTGCCTGTGAt
>NODE_434_length_367_cov_17.945503
TTGGTGTTGTTTTGTATTTTCCTAAGTGAAAATTGGACAAGATGCAAATAAACAACATTT
GACCCATACGGGGATTCGAACCAGGTACCATACGCTCACAAGCCACAGCCCTATCCCCTG
TACCATTGGGACGGCTGGGAATTTCGGTGGATGTGGACACTGTGAATGAAATGAATTGGA
CGTGCAATAAAAGGAAATAAGTTGGGCATTTTGGAAAGTCGAATTATGAATCCAGCCATT
TTGTATTGTATAGCAGATCGCTCTTCATCGTGACAACTGATAAGTCATTTGGCAGACCCG
AGTTGTGATCCGCCAACGACGAATCATGAGTCCTATGCCTTGACCACTGTGCCACAAGAG
AAGCTGAGGGACAAGGGGTAGAGACACACCATGAGTGTAAACATTTTTTTTTTACTTTGG
GGCAATTATTTTAGCGCCACATATTggcg
>NODE_435_length_350_cov_18.577143
CTCTCTCTCTCTCTCTCTCTCTCTCTCTCTCCATCAGTTGAAGCTGGTGACTTGCTGTTT
TTCCATGAACTGTGCAGCCGCATCAGCAGCGCCGATGGAGCGGCTGATTAGCATGCGGCA
ATAATGAGGGTGAGCCGGGTTTCATTGTTCTAACACCTCCCCTCTCCTCCGCACCAATCT
GTCAGCGTTCAGCCTCAAATGCTGCACTCCACAAATGAATTGGATAATTAGTTGCCCCTC
ACGAATGCTGCACTCTTCTCACCCCTTATTGCTTTCACCTTTTTGCTCCTGGCAATTTTG
ACACCTCTTAATCAGCCTGCTGCCTCTCCTTCTCAATCTAACCCTTCTCTTCCTCCTCCC
GGCCATACTTTAATCCAAATACGGCATGTAAACAGCTAGAAAGTGTTGAACAGATGAATG
GATGGCCtagtt
>NODE_436_length_408_cov_22.708334
AAAGATGTGGGGGTGTTGGTGATGGGAGGGGGATAGACAATGTTGTCCTACAATTATTAT
TACAGTTTCCTTTTTGTTTTTCTTAAAAAATTACTTGTTTGGACACTGTGTACAGACTGT
AAAGTGTAATATTATTTTGTACAACTACTTTATTGAAAGAAAAACAAATCTACTTGTAGA
TCTTTGTGCCTTGATTATGGCTGTACTTGTACATTGAACTGGGATGTAAGTATGTTCTCT
GACCCTTGACCTGCGCTGTGCAGCTTGATGTCAACAACACTCTCCATAGGAACACAAGCA
GCAGGGACCCAGAGGGATTTATCTCGGGGTACTGCAGGGCTGTGAAGACTCCACTCTCTC
ATTAGAGGCTAGTTTTTGTCTCGTTTATAATAAAAAAAGAAAATAAGGAAATGCTGTTTA
GTAAATAAAAAAAATAGGGGAAAGAATTAAACTTAACTTTTATATATTATGCAAATTAAC
CACTGTAATg
>NODE_438_length_497_cov_35.177063
CTTCACAAATTTTGAATATTTTTCCCAGATTTTCATTTTTTCTCTGATTATTTGTGTTTT
GCACAATAACACAATACTCTCACAACAAGATCAAGATCTCATTACAAAACTCCCATCAAA
ATGTAGAATATTTTCCTGTCATTTCCTTCATCGTTGGGTTTTTACACCCAGAAGTCTGTC
ATCGTACTTCCTTTCCACTGCTCTCCCAGCACAGGTTAGGGTTACTCAAACACACAGACA
CATCACAGCACTTTCTAAGAAAAATATACACTTACAAAATATGTTACAAATTGGCACACA
AAAAATATACAAGATTTTGGCGTGTCAAGAGTCCATTAAGATTCCTTCTGGTAACAACTC
TAGACTATTATCATCATATCATTATATAAAGCTCCATATTCTGTCAACACAAAGACAACA
AAGTAAAATACCAATCAAATGTCTTTAAAGAAAGAATACATCAAACAGAACATAATAATA
ACAATATAATATACATTCATAAAGAGGATCAGGTTCAGCTAGTCTAGTTTGCATTTCTTT
TTTGTCATCTCTGGAAGTAAACAAATCAAAAACCAAAAc
>NODE_439_length_320_cov_27.275000
TCTAATTCATTCTGCTATATAATGTCAATGCCGGCAACCCCACCTCCATAGCCTACAGGC
ATATTGGCGGAACTACCAATGGATGCTAAGCTTTTTCCGACAAAGCTCCGAAGATAAAGT
GTCTCCCTTTTATCCCTTCTGCAAATCAATTCTGGGCCTTACAGCAAAATCCCATAAAAT
AACTTCAAACACCACTACTTACTCCAAAAATTTGTATTATGGCTATATCTCTTTGAACCT
TTACCACTGAAGTTTTGGAGGAAAAATGATTTAAGCGTTATCTGCTAAGACGTTGGCGTG
TCAGCACTTCAACTCAGTTTTTCTTGACATATCAACCTGCTACCTTACGTCTGTCTCCCT
TCAAACTCTCCTGTCTGTCTGAGTGCTTGTGGTTTGATTGCc
>NODE_440_length_95_cov_30.221052
GGAATAGGCTACACACACTGACTTGCATAGGGAGACAGGCACATCCTGCACCCTAACACA
GAGCACTGCTCCCTGGGTGACATGGGCATGGTGTGTACCCCTTCCCTGGTCCCCTGAATA
GGCTACACACACTGACTTGCATAGGGAGACAGGCACATCCTGCACCCTAACACAGAG
>NODE_442_length_310_cov_15.596774
GTCCAGAGTGACAGTATAACTTTCCCGTCTCTGTTCTTATGCGTAGACAATTGCCCCGCG
ACTGTCAAATACAAAAATTACTCCATTGCCATGTGTTGTTACTTAAGGGCGTACTGCAGC
CAAGCGGAGTGTTATTTTCCATACAAGCCTGTCTTCCTGTCTGTGCACTTCCTCCCCTTG
CTGTTACCCAGAGATCTTTGTGGTGGGTCCTGGAGTTCAGGCAATATTAAGTTGCACCTC
TTTAAAACATGTCAGCTTTGTGGTGAAAATTAAAGAATGGAAAAAATTATTAAATGTTAT
GTTTTATTGATCCTTTTCTTCAAGTTTCAACTGTAAAATAGAGAGACAGGGAGCAGGCGA
AAGGAAAGACGGTTCTGAAGGAGTCGTGCgag
>NODE_443_length_266_cov_23.481203
ACATAAATATGACTGAGATGTACACCACAGAGAAATAACAAAGAGGAATCATAATTATAT
ACACTGCAGTCTTTACTCAAAGTTCAACCCAAATCAATAATAAATCAATTTAAATCAGTC
AGTTGGTTTAGGACGAGAAATCATCAGAAACGCTATATCATAGCAGATTTTTTATTATTT
ATGTGAGAATTTGAATGTTTGTGTAGTAACCATTGGTAACATCATTTTGGGGGGATTTGG
AATATCTTAAAGAGAGAAGTTTATACATTAGCGCTGTAGTTGCAAAACACTGTTGATATT
CAAATGATTATTGTGCAAAATCTGGGATAAGCTTCAGTGTGAGAGCCC
>NODE_444_length_171_cov_20.789474
GGGGGGGGGGGGGGGTGGATCAGCGCGCCAGCCTTGCCAGGAAGTGCTAATAGGCGCAAC
ACGTCTTGTTTTCGCACATTAGGGGGAGCGAAGGGTGACAGATCGGAGCTGTGATACAGC
CGCGTGGAAATAAAGGGCTTACGCCACCAGTTTGCCAGGCGGCGCCCACACTAATGAGGA
TTGGCCACGCCTGCGCGGGCGATCGCCGCGTTGACGAGTTCTCAGACAGACGTCTGCCCC
TCTTCTTGTCCCc
>NODE_445_length_545_cov_29.412844
ATGCGCGTGTGGGATGGGAAAGGTTCCGTGTGCATGTGTTCATAACGTAAAGGTGTGTGT
GTGTGTGTGGGAGTCGGATAGGCATGTGAGCGTAGTCTCTGTGTGTACATCCATGGTCGC
AGATGGGTGACCCCCACTGTGTCCCTCGTCCCCCCCCAGCAGGTGTTCACAGACCCCAGT
AACCTGCAGAGGCACATCCGCTCGCAGCACGTCGGGGCGCGGGCTCACGCCTGTCCCGAC
TGCGGGAAAACCTTCGCCACGTCCTCGGGCCTCAAGCAGCACAAGCACATCCACAGCAGT
GTCAAGCCCTTCATATGTAAGTCACTCAGACCCTTCATATGTAAGTCTGCACGCTTTTTC
CACATCTTCTTCTAGAACGTTAGGACTCATTTTTGAAAGCCCTTCTCTTTGCTGGATGTC
CCCACATGGTCTTGCTACTAGCTGAGATAATGCGAATGTCCCCGTGGCAAATTATAACAC
GGCCTCGTAACTACTTCCTCCGTGTATTTATATTAAAGGGGATTTTCACTTGAAAATGTT
TTTTTTTATATGTTTCATTTGCTCATTACTTAAGTATGTCTACTTCCTAAGATATGTAAG
TGTTTACGATATGTAGCTTTCAGTCTt
>NODE_446_length_436_cov_36.442661
GTACAAATGTGTAGGCTATTTGATGGGGTACAGTCAAATCCATATGTAAGCATATTTCAA
TAACACACCTTTTTGCTTTGTGAATCCTTTAAATATTAGAATACGTGGGCAGTGCAGAGA
AACAAGAAAAGGCAATTTGGGTCTCTGTAGGTGACAAATACAATGGACATTTCATATAAA
AAGCACACTGGTTTTATTGCATATCAATTTCATGTATAAATTCTTCATAGCATTGGAAAG
ATTACATTTGGTATACATTTCTATTCTACAGAATTAACATCAGAATCATATCTTTTCCAT
GAAATTTCTCTAAAGTACATCTTCAATAATCACAAGCATCAAAAGAACTGCTATTTCAGA
ATTGTTCAATATTATTCTACAATCCTTTCATTTTTTTCATTACATCTTTCTCCCACAAGC
TTTTTTGTATTCATTTAAGAACCACTTGCCCAAAACATCTGTAAGGACTTGAAGTCAAAC
ACTAACCTAACCACATTTACAATAAGTGCATCTACGGa
>NODE_447_length_271_cov_11.907749
GTATCAATGCGCGACTGCTCCATCTCCACTCCGGATGCAGTTATGCGATAACCTAGAAAG
GAGACAGACGACTGGAAAAACATACACTTTTCCCCTTTAACATACAGGTCATGCTCCAAC
AGTCGTTTCAACACTCTACGTACCAGGGAAACATGTGCAGCGCGTGTAGCAGAGTACACT
AAGATGTCGTCAATATACACCACCACTCCGCAGCCGACCATGTCCCTGAAAATCTCGTCC
ACAAAGGATTGAAAGACAGATGGAGCATTCATTAAGCCGTATGGCATCACCCGATACTCA
TAATGACCTGTAGTGGTACTGAATGCAGTTTTCCACTCGTCTCCCTCCCGAAt
>NODE_448_length_185_cov_20.470270
GTACAGTGTAGGCGGGGGTCCCGCCGACGTCCAGAGGAGGAGGGGGAGTCCCGCTCACCC
CATGATCCTGGAGGGGACCAGACACCATCGGCCTGAGGAGAGACACATGAAATGTCGGAT
GGATGCGATAGTCAGGTGGTAACTGCAGCCTATACGATACCTCATTGACCCTCCTCAGGA
CTTTAAACGGCCCCACATACCGCGGGCTCAGCTTCCGGCAGGGCAACCGGAGGGGCAGGT
TCCGCGTGGACAACCAGACGCGGTCGC
>NODE_449_length_611_cov_45.139114
TTGACGGGTGTTTGGATCATGATCTGTCCAACGTCTGGTGAAGACTGCTGGTACCATAGA
TTGGTGCTAAAACTGTAAAGGCCACTTATGTGTTACGCAATTCGGATGTCTTTCGAAAAT
CGGCTCTGGGGTTACCAGGTGCCCGGAGATTTTAAAATGGTCACTATCTTGGTTTAATCA
GTGTAGGGAGCTTAATAGTGGGTTCCAGGGGCCCAAGGGAGAGCCGGGTAACTGGGGGAA
TGTGTGCACCGAGTCACAGGCCCGAGACATGCCCAGTTTGGGATCCAGAGAGGGGGGCAG
GTTCCCGGACGGTTTGCCTGATTCCTGGGCACTGTTCCCGGGTAAGGGTTGGGTGAGTCA
CCCTGGATGTCCGTTGGCTCTGGCCCCAATACCGAGTCACATCTGGGGCAAACTGTGGCA
CGGTTTTGGCTAAAAACCAGGGTAACTTCTGTGACTCTGTACCCGGGATACAGCGCTCTA
TTCCTGGGTAAGTTTTGGGTGAGTCACCCTGGAGGTCAAAACACTCTGGCCCCAATACCG
AGTCACATGAGTGGCAAAGTGTGGCCAAGTCACTGGACATGATCCAGGGCTCCTTCCATG
GATCTTTACCCGGGATACAGTGCACTATCCCTGGGTAAGATTTGGGTGATTCACCCTGGG
GACCAGAGTGTCATTCTTGCCCAGGTGACAGTT
>NODE_450_length_187_cov_27.925133
GGGGGGGGGGGGGGGGGGGGGGGTCGCTCTCCGAGTGAAATCACCTCAGGGCAAACACTT
TATTATCTGTAGTCAAAGCGTCACCACAAATACCATTCTACACACACAAGTGTCACTTTC
CATTTGTCTGCTCTCGGGCTGCATTAGGCAAGCCCAGCCGAACCCGGAATGGAGCCTGGT
CTCAAATGCGGCCGGCAGAGGAAAAGCAACAGCGTGGGAAAGCACACGTCCTCCGGCATT
CCTGCCCCACGGATACCCCTGTTACAGCc
>NODE_451_length_470_cov_10.576595
AGAAGCCAATGTCTTATTGCTCATGGCTTGTTTCTGCATGACTAAGATAAGGATCCCCAT
CACTTGTTACAACTAAAATTTCGAAGCCGCAGAAACTCCTGAAACTCAAAACAAACACAA
ACTGTTTCACAATTAGAGTGAATCGGTTGGATGTTACTACATGAATTAAGAAAGAAAGAA
AGAAAGAAAGAAGCGTGGCGTGGGGAGTGCTGATTCCTACTTTTCAGTTTAAATAAAGAT
TGGCGCTGGATAAGGGCCATTAATGGAGGAATCAGACAGGCCTTGCTATGTAGGACAAGA
GCTGACTGCAGGGAGGTGAGTGGAGGGATCAATACACAGTCGATACACTCAACACTGCTC
TGTGCAGACACACACTGCATGGTGTGAGCGTGTGTGCATGCATGTGTGTGCGTGGCTTGC
ACTGGGGGGTGGAGGGGCATATGTGTGGATCTGTCGAATCGGGCTGCGAATTGTGAAATA
CACCATTTTGAGAAGTCCTCCATCAATGGGGGTGTATTTGACACAGGTGAATGAGCAGGT
TTGAgttcaccc
>NODE_452_length_218_cov_11.261468
CAGGAGGGTAAAGAGTTTGTGTGAGGGGTGTGTGGGGTCGTCCACAATGCTGGTTGCTTT
GCGGATGCAGTGTTTTTTGTAAGTGTCTTTGATGGAGGGAAGAGAGACCCCGATGATCTT
CTCAGCTGTCCTCACTATCCTCTGCAGGGCTTTGCGGTCCGAAACGGTGCAAGTCCCAAA
CCAGGCAGTGATGCAGCTGCTCAGGATGCTCTCAATAGTCCCTCTATAGAATGTAGTGAG
GATGGGGGGTGGGAGATGTGCTTTCCTCAGCCTTCGAAGAAAGTAGAGACGCTGCTGGGC
>NODE_453_length_412_cov_18.254854
CCTCCAGTGCCAGACCAACTGCAAGGGCCTCGGTGGCCGCGCTTTCACGGTCTTCTCCAC
CCTGACAGGTCAGCCAGCCGTTCCCCAGCGGCTCTGTGCCCCTGCCCTCCCGTCAGAATC
CCGGGCCAGACTGGATCTGTTTAGCTAGCAGGCAAACTGTCAGGACAAGTAAGACAAATG
AGCTGCCCTGATTGACTATTTCCTTAGATACTGAATCAATGGTCTTATTATCACAGCAAT
TACAGTACTAACACAAACAGATGCTCAGGCGAGACATCTGCTGAGGAAGACCACTACTAC
GACACCCAGAGTCAATAGTGTCCCTTAACAAAGAGATTGGTATTCATGAGAGACGTAGAT
ACGCAGGCGCACACACACACACACATACACACACATTATAACACAAATTCACATAACTGC
CTGGCACAGTTATTTGAGTCAGATTGCAATTGTGTTTAGGACAACTATCTTTTAACAATC
TTTTAGCAATATGt
>NODE_454_length_367_cov_13.918256
CCATACGGGGATGCGAACCGGGTACCATACACTCACAAGCCACAGCCCTATCCCCTGTAC
CATCGGGACGGCTGGGAATCCCTGTGGATGTGGACACTGTGAATGAACTGAATGGGACTT
GCAATGAAAGTTAATAATTCGGCCTTTTTGGATGGTTAAATTATTACTCCGGCCATTTGG
TGTTGTTTTGTATTTTCCTAAGTGAAAATTGGACAAGATGCAACTAAACAACATTTGACC
CATACGGGGATTCGAACCGGGTACCATACGCTCACAAGCCACAGCCCTATCCCCTGCACC
ATTAGGACGGCTGGGAATTTTGGTGGATGTGGACACTGTGAATGAATTGAATGGGACGTC
AAATGACTTGGGCAATTTTTGAAAGTTGAATTATGAATCCGGCCATTTTGTATTGTATAG
CAGCTTGCTCTTCATCGTGACAACTGTTA
>NODE_455_length_704_cov_37.825283
AAGAAAGACCACAGGTAGAGCCACAGGGCCACACATGGGTTCACCTCGATGGAACATGCT
TAGTCTTGGAGCCACGGATTAAGCAGTGGATTGGTTTCGCTAACTTGGATTTCTCAAAGC
AGTTTTGACTGATTTGTAATTATTTATTATTTTAGTCAGGAGATTCATGTATACATTTCT
CATAAACCATTGTCACACTGATTTACATTTTACGGTCTACGACACATTTCTCCGTCTCTC
ACAGAGCTCTCGCCATAGACACTGACATAACCTTAGATTCCAATTTTCCCCCCGAAGTTT
TTGCAGCATTTTGCTTTTCATTATACATGCACATATTCCTGTGATAAATAATAATATTTA
CTGTTCTCATGCAAATCTTTGCTAAACATTGTTCATTTGCCTTGTTCCAGTAATGAATCA
AACGGACACCCTCTACCGGGAAATACATCTCTTTTATCCTCGCTTATGAATAAGGTAAGA
TACATCCATCAAACGCTTTTCATCCCCAAGACAAATTAGCGGTACACACAGGGCTTCTGT
TTGTTTTTTATGTTTCACTGCTAATAAGATGAGTTTGTATCATTTGAATTATCCAGCCAT
TTTTCATACTGGGTAATTCCAGCGTACCTCTCACAAATTAATATAATGAACCAGGAGCTG
GATGCCAGGCCAGATATATCGAGATTTGAGTTTTTTGATGAGCTGTTTTGAACTCAACAT
CCATTTTTCACCCTCCTCCTTTCTCTTTTTTCTCCCCCGGCTTCCAATGGCTCCATATTT
ATTGAt
>NODE_456_length_585_cov_45.529915
GCCCTGTATTTCCTGTATTGATGTGCTCCTGGTAGGCTTCTCTTGTATGATGTGATTGGT
CAAACACAATGGTCTCTAATGTTAATTCAGCAGAAGCTCTAGTGACTAACATGAGCATTT
ATGGTCAATTGCCCTGCTCAAGGGTGAGTTCATCACCTCCCATGTTAAGAACTGGTGTCC
ACGCATTTCCGCGTTTACCCCCACTTTCAGTGCTGTATAGCTACATGGGGTCCAATGTCT
TAACTTCATCTCTCTCCTTGTTTGCCAGTCTCAGGGCTCACCATACTCAATGAGCGGACA
GCGCAATGTCAGAGCGCTCTGGGCAAACTGCAAAGGGGAAGGATGGCAAATCAAAGTATG
CGTCTCTCAACCTGTTTGATACATACAAAGGAAAGAGCCTTGAAGCACAAAAGCCTGTTG
GTGAGTATTCTCGTTTACCATTGTCCAAGTATTTGCCTTGTGCGTGCGTAGGTCATTGTG
TTGTGATCATGGGCGATTTGATATGTGGATACAGGTTACGTTAAATTCTGTCAACATCCG
ATCAATGTGCCAACTTTATTTCAGCCTTTGTTGCGTCTAATATCTCTAGGCTATATCTGC
TTTCTAGGTTCTGGAGTTACCCCTGTTAAAGCATCTTTTGGATTTGGCCATATGAATGCC
GTGACTc
>NODE_457_length_329_cov_26.960485
TATCTTGCAGTGTCTTCAGAATTGAGCGATTTTATAGTTGGAAAAGATTTACTACGCGCG
TGCCAGTCCCCGCCTGCTTTACAGTACGTCATTGGCGAGTAGTGGGGAGGGGGTGGAGAA
GGGAGTCACTCCCTGCCTACTTTTAATAGCTTTGTCATGTGATGGAAAGCGGTTGTAAGA
CAGGTGCCCTCAGTTCATTCTCGGTAAGGGGCAGTTGCCTGTGCGACAGCAAGTGGAGCG
CGAGTGGATTTCTTTTTTGCCTGATTTCTTTTTTGTTTCTTTCGGACCATAATTTAGTGC
CTGGATGGCGTGGGACAGGTGTAACCAGGACTCGGTCTGGAGAGAATTAGAGGTGAGCAG
TTCTAAAATATCCAACTTATTGTCAGCTGTATCGTTCTGGACCGTTTTGGg
>NODE_461_length_179_cov_12.363129
GAGCGAGAATTGTTGCTGCAATGTTTTGCGCCAAAGCGTAAATGCGCCTGTGCATGGGTT
GATGCTATTCAGTCAAGTTATCCATACTAGTTATAACGAGTTTAAATGACTACATAAGAA
ACAACTACTAAGTGAATGCTACAATGGACTGTACGATAAAGGTAGGCGTTTGATCTCGTT
TTAATCTCGCTTGTGAAAACGATACGCAGCCACCCACTGAGTCGGTTAGCAGGTCTGTTT
GTTGAGTGAGAGAGTCAAGGc
>NODE_462_length_436_cov_13.536697
GGTCAGCCTCTTGGTGTAGAAGCGGTGGTGCGCTATGGCCAGGTAGCGCGTCACGCTCAC
GCAGAACAGCATGAACGCCGCGTGGAAGCAGGACAGCACCCCGAGGAAGGCGATCACCTT
GCAGGTCAGCGTGCCATACGTCCAGGCGGAACCATTCTTGACGGAGGTGAAGACAAAGGG
GAAGCAGATGGCCGAGCGCAGGATGTCCGAGGCGCACAGGTCGAGCAGGAAGTAGTAGGG
CGCGCGGTGCAGACTTTTGTCTTTGACCAGGAGGATGGAGATCAGGAGGTTGCCGACAAC
GCCGACGCCAATGATGAAGCCAAGGGATGTCAGTTTGAGAAACGTAGCGAGAGGGGAGAT
ACTCTGCAAGATGTTGTGGTCCGCAGCATGGCTATAGTTCGCCATAGATGGAAGAGGGAA
CATAAATATGGCAAGAGCTTCAGCCAAGTGTCATGATCTGGAGGCGACAGGGGGAGGCAA
TGGATCCATTTGGTACGCTTTGAAGCAGATTCCCGGCt
>NODE_467_length_83_cov_42.108433
TTCAACATTCAAGGATGGGACAGATGAAGCCAAAAGCGTGCATTGGGGGGAATTTATACG
AAGACCTCGTTCCTACCCCCTACATTTTTACACTTTCGATCCCATATACGTTGTAACCTT
CCTTATAAGTTGCAAAATTCTGTGAATTCTGCGAGGAAGTTGGGT
>NODE_468_length_176_cov_65.107956
AGTGAACTGTCACCTGGGCAAGAATGACACTCTGGTCCCCAGGGTGAATCACCCAAATCT
TACCCAGGGATAGTGCACTGTAAAGATCCATGGAAGTGGCCCTGGATCATGCCTAGGGAC
TCGGTCCACACTCTGCCACTCATGTGACTCGGTATTGGGGCCAGAGTGTTTGGACCTCCA
GGGTGACTCACCCAAAACTTACCCAGGAATAGAGCTCTGTATCCCGGGTACAGAGTCACA
GAAGTTACCCTGGTTCTT
>NODE_469_length_211_cov_11.578199
GACCAAACGAAGCATTAATTTAAATCATAAATCTGAGACTGATTTAAATCCTGGAATGGA
AGCTTGTCTGCCTTTAATGATTTATTTTCTAAATTTCTGCAAGCAAGAGATTTGGCCATA
CACGGTGACAGGTCACCTTCAAACGCCAGAGGTAGACTGTTCATCACCATGCAGACTAGC
ATCTCCTCGCTGTGAGCAAATATTAAAGTAAAAGAATCCAATTGATTGTGGATGGGCCAG
AGAGGCATTATGGATATATATTTTACTCAGAGCTTCTAATGCTCtcaagtttg
>NODE_470_length_265_cov_26.705660
CAGGATAGGTAATTAAGTGTTTTGATTGAATGCGTAACGTGGGTCTACTGTAATGGCATC
ATTTGGAGGCGAGTCACAGACGCCGGCGTGTGGAGCCCCGCCGTAATTAGGCAGAAATGC
TGTACAGGTTTTCAACTAATTAGCAAATTATGCTGAAAATAGCATCAAGCTAATTAACAG
TTATTATGGCATTTTTTAAAGTATGACTTTAATTAGCAAAGTCCTGACGCATGCAATTTC
AAACTTGTCCAACGGAGAAAAAAACACAACACAGGACATGATCAAGGAGCAACTCAGATG
ATTAAGAAAGACGGAAAACCATGAGTGAAGGGAGGAGAGAGAGAGGa
>NODE_471_length_195_cov_11.030769
TAACTTAAATCACAAAACACCAACATTTCCACCTCTAGGTAAAAAGCCACACACACACTA
TGTGCTACGGCCCAATGGAAACAATTACAAAATGTCATAAAACATCCAAAGCGCTCTGCT
TTTGCTCAGACCCATTCTTCATGGGTGACACTTTCTTAAGCTAAACTAAATGGCCTAATT
AATCTGGTCAAATGGTGGGTGACATCAAATATGCTAGCGCAATTATTACTCTATTAAAGA
TTAATATTCCATTAGAAAATTGAAATAGTCAggggag
>NODE_472_length_215_cov_14.488372
ACGGTTTTGTAGTGTGGCGGAACCATACGCAGACATTTTAGTTTCAAAAGTAAATGGTGA
TATTTAATCCAAACACAAAAGACAAAGACTACACGAACTGTAAACGTAAAAAGTAAAGGT
GCTGTATAAAAACACAGCAAACAGAACTAAAACTAAATACAAAGAACGTGCAGCATATCC
ACATGAGAATGAATTAAACAGAGACAAACCGTGAACTGTTGAGACAAGCACAAACAATAA
ACCACACCGGGTGTGGCTAGAAATGAACCTAAGTAGGCTCCCCAATCAGAGTCAACT
>NODE_473_length_669_cov_23.874439
GTGTGTGTGGGTGCGTGTGTGCGCGAGTGCGTGCGTGTGTGGGTGCGTGCGCAAGTGAGC
GTTTGGCTCTGCCTCCTGCATGCGTTAGGGAGTTCACGAGGGCAACGGTGTCAGGAAACT
GTCCTTCTGCATGACGTGTCTCTCCCTCTCCCCAACTCGTCCCATTGTGAAGGAGGCTGC
GGGGAGCGTGGGGCGGTCGGGGAAAGATGACATCATGCGGCATACAGCAGGCTGTGTTTG
AAGTGCCAGTCCTGAAGGAACCACTTATAGCAATTAGGATATCCTTGAACAAGCGTTTGC
GAAACATTGGCTGGTTTTTGGCATTTGCCTCCCGTTCCTGCCTACTAACTAGCAGGGTTT
GATCTCTCGTAATTATCTACCCACCGGCTTCCCGGTCCTGACAGCTTTCTCCCTGGAGAG
GCCTGGATGCCGCGGCTACTCGCTGATTGCATCAAAGTGTCAGAAATTGCAACATCAAAA
ATAATAACTGATATTCCGGCAGCAGGCTCCTCTCTTTGAATATTTCCTTTAAAACGCTCT
TTAATTTGTCTCGCGCGGTGCCAATGTGTGTGTGACTGCATGGACTTAAAGCAAATAAAA
GCAGAGGGGAAGTGCATTCATTATTGAACTCCTATTTACATATGGCAGACTATTCTGTCT
GAACTGGCATGAAATAGACATGCTGTTTTATTCTGAAGGTTCTTTAACGTTCCTCAGAGC
TCTTTTGCTTTTTAGAGTTTACACTCCatat
>NODE_474_length_528_cov_46.278408
GCTCACTGCCTTAGTGTGTCCGAGCATGCCTTTGTGGTTCAACAGGCTTGTCTTCCTCAG
ATGCCCTAATGATTCCTTCCTGTTTCATTCTAAATCTGTTTGACTCCCCTGAAGCACAAT
GAAGCAGTCCTCAACAGTTATGCCAAAGCCATAACTTTTGTAAAAGCTTATGTGTTTAGT
ATTGCTATAAGGGCAATCTCAGCCCAGTCCTAGCCGCCATCTTCAAACTCTTAGCTCCTA
GCTAGCTTTGCATGGCCTGTCGTGTTAGCTTAGGTGTGTGTTTGTAAAGAGGGATGTTCT
CTTTTTTCCAGCAAAGATGTCACGGAAATTAAGCTTGCCTACTGAGTTAAAGCCAGACTT
GGGTAAGCCTTAACTTCGTGTTTACAATTTTGTTTTTCCTAAATAATGTTTTTTATCTCA
AAACTGGACTTCACTTTATCCTCAAGTCCAAATGGTCGCACAATATGAACGTGTCAAGGG
AACAAGTTCCACAGTTAGGCGACTCTTTATGTATAAAAGCAGACTTAGTATCTAAGTACT
ATGTAAGAGTAATTATAAGACCTGAGGGTTGGCCACGTTGATGGCCTCAGAACTACAAAA
AAAATAGCTg
>NODE_475_length_175_cov_8.320000
TATTTAGCTCGAAAAAATGGATAAGAATGATTTATTGATGTATGTGTATGGGTGTTTGTA
TTCCACAGCCACTATTATGTCCTGTGGATGGATCATCTACCTGACATACTACAATTCCCG
CAATATTGGACTCATCCTCACCCTCATCATTAACCGACTCTACAAGAACGGATACATGCA
CATCGGTCAGTTAGCCTCAATGCGATCATCTGTGTTCTAGGTTTATATGTCTGCTTTAAA
TGCATTTTGTTTTCttc
>NODE_478_length_215_cov_16.530233
AGACACATTCAATACCACAGTATTTCACTTGTATTATTAAACTGTATTCACATTACAACA
TCCACAATGTTCAGCTTGTGACAGGTTCTAATAATCTCAATATATATTTTCTGTATGTTA
CATTATACCAAGAGGCACTTCCAGTAAGTCTGGCAATAGAGGAGCTACAGTATAGTGTCT
AAATTACAAAACAGTAAAAATAAATAATGTTTGTTTATCTAAAAGACTTCAGTTGTCATT
ATCATATTTTTCGTCTCTTTTTTGGCTTTGTTTTTGTTTCCTTCAGCTTTTAACCTg
>NODE_480_length_413_cov_38.927361
TGTGCCCAGGCTTCCACCTGCACACATGGGGAGGGCAGCCTGCCACTGTTTCAATGGAGC
AGCCCGAAAACCCCAGCAAGCCCGGAGATAGCGGCTAAAGAGCTTATTTCCCAAATCTCT
TTATCCTTTCTAGAACTGTGAGATGTTGACAGAAAGTCAGTTAACTCTAGCCAGTGGCAG
CTGCATGGGTTTTGCATAATTAATTATTTATACCAAGCCAGACACAGTAATTACCATCCA
GATGAATATGATATTCTAATCAGGCACGCTTTAATTTTAATTGCCCTCCAGCATCTAACT
GTCAGTGCTGGCCTGGCTTGATAAAGTGGAGACTCTGGAAACACCATTAGACATCTGCTC
CAAGATCACTGCCTCCGCTAGCCCATCAGCCCCACCTCCCGCAACACCAATCAATACAGG
ACTGGTGTTTGTGTGATCCCTCTCATTTCTCTGTGGAAAGCCATTTTCCGTCAAGAAGAA
AAAGGCTTCAAATCa
>NODE_481_length_183_cov_9.174864
TCAGACTTTTTTAGGACAAGTCTGACAAATAAAACACAGGAAAGTTGTGTTAAATATTTT
CTAAATTTGTGGTTTGGGCCTTGTGGAACACAGGGAAAGAAATAACCAATCATGTTTTCT
TTTTGTGGAAAAACTCCCTTTTGAATTTTAAATGTCAAATTAAATGTCAATTCTCAAATG
TTCGGTCGCCCAAGCTTTAGTTTCTGTTTTAGGGGAAAATAAAACTACAACTACACACTT
TTTTGCCCATGATGTCGTGAAAATG
>NODE_482_length_184_cov_25.483696
CTCTTTGGGGTAGTCTTAGCTGTGTTTGGCCACCAGGATGTGCTGTTGATTACATGAGGA
TAAAACACATTAGCTGCTCTGACATTCGGAATTTCTCCTAGTCCAGCAATCCAGTAATAA
AGAATGCCATTGTATCCAAAAAAGCAGTGCTATTTACGTTTTGCCTCTTCTAAGCATGTC
ACAATTGGTACCCTAACACGAGTATTGACTTGTCTACATAATGCAGTAAGTGCTACTTGT
TGGGGTAGTTTGAAGTGACTTATTCT
>NODE_483_length_542_cov_13.640222
TTTTTGTGACACACATTAGGGGTCACAAGTGACATCTGGTGGACGCAGGACGCCGCGGAC
CTTATGGGGTAGACGAGGTCATCCCCTAGAAAACATATCCGAAGCACAGCTCTCTACGAC
ACTCTGAACCACTTGAAAGGTTGCAATGACATTTTCTGGGTAGGCAATGTAATGTCAATG
GAAGAAAACAAAGTGCACAATTGCTGATTGAAAAAACTGCAAACAGTGACCCAACTGTGT
GGCTCATTCATCTCCCTATCCTTCTGACGGTGCACATTGAAATCTGTGCGGTTCCGATCC
ATCTATGCGTGGGAACATGTAGGAAAACACACGTGTGACAACTACACCGGATCTGTTTCG
GGATTTGTTCAAATCCTGTTCCAGTTGATTTCAAATTTCGAGAGGCTGTGTATTATACTG
CAAGGCTACTCTCCAGGTACAGTGCCTAGACATGCCAACGGCAAAGTAGTGCCCTGCATG
TGTTCACCATTCCGAGTAAAAAAAACAACGCTATGTTGGCGAATTAAAGATGTTGCTATG
GTACAAGTCTACATAGACTTGGGAAGGCACACAATGTTATTGACACGCTCCCTCAGCAAT
GCCGTTGTCATTGAAATAAtgtgc
>NODE_484_length_84_cov_16.404762
GATAGATAGATAGATAGATAGATAGATAGATAGATAGATAGATAGATAGATAGATAGATA
GATAGATAGATAGATAGATAGAAAAGACAGACAGATAGATAGATAGATAGATAGATAGAT
AGATAGATAGATAGATAGATAGATAGATAGATAGATAGATAGATAG
>NODE_485_length_247_cov_9.570850
GAGCAGTTTGAGCCCTTAACAAAGCTGTTAATGTTCTGCAAAGAATGTGCAAATTGTAAG
AGCAGTCTGTAGAGTGGAGTCCCCAAAAAACACTCCTTCTACTTAGAGCCAGTGATGGAA
CAAATTTGGTCAAATTGGTAAAGTGCCCAAAGGGAGGAGGGAGACGTTCCATGGAAAACC
AATTCCAAGCTTGGGTGAGTCCAACATTGTTTGGAAACTCTCCAATCTGAGAGGCCCAGC
ATTGAGTGTTAGGCATAGACTGTTAAATAAGATTAGAACAACGGGCTGTCCTTAGAGCAA
CCCTCAGTACTGGAGAGAAGGGGAtttct
>NODE_486_length_245_cov_25.110205
TGTTAACGCTAGTTATCTTAACAGTCACAAAATTACCGTTGTAATGCATTTTGTTTAAGG
AAAAATGGAGAGGGTTGGAGCACTTTATGAAAGAGCCGGGCACAGCTTGCCTTCATTTGA
AATCACAGAACAAATTCAGAAAGGAGGGAGGCGGATGCCACAGTGATCTAAGCTTAGGCG
CTAATGGTTATTTAATATGGCCATCAGCGGTCCCAAGTCCCCAGCATACGGTGCTCACAC
AATAGCCTCCAAACCCTCTTTAACACTTATTTGAGATGACAGGAAAAATGAAACCGTTTG
TGCTTTCAATGGAAAAGCAATCATTGG
>NODE_487_length_355_cov_25.439436
GCGTGCGGCCCACGTGCACCTTGGCAGAGCGGCCCGGCGTCACAAGACCGCCGCTGACCG
GCACCGCTCTGCCGCCCCGGAATACGCCCCGGGCGACCGCGTCTGGTTGTCCACGCGGAA
CCTGCCGCTCCGGTTGCCCTGCCGGAAGCTGAGCCCGCGGTATGTGGGGCCGTTTAAAGT
CCTGAGGAGAGTCAATGAGGTCTCGTATAGATTGCAGTTACCTGTTACGTATCGCATCAA
TCCGACGTTTCATGTGTCTCTCCTCAGGCCGATGGTGACTGGTCCCCTCCAGGAGCATGC
CGTGCAGGAGGCTCCCCCTCCGCCTCTGGACGTCGACGGGGCCCCTACGTATGCCGTCCG
TTCGTTGCTGGATTCGAGGCGTCGAGGGGGGGGTCTTCAGTACCTCGTGGAGTGGGAGGG
TTACGGCCCGAGATCGg
>NODE_489_length_475_cov_35.275791
AAGGGGACAAACCGAACAACAGAGAAGGACACATAAAAGGCACGAAAGCATTGTCCTGCA
CCCCTCCCGGTTAAATACTAGTGGAAAAACACAAAGCGATTCCTTCCTCCGAAATTCCCC
TTGAATTATATGCCATCACTGTGTGATTGCGGAATATTAAATTAAAGTTGGATAAGTCCG
CGTAGAGGGGAGGCTGCGTCCAATGCGCAACTCATTTCCCCTATTCTGTAGCGGCATCAC
TTCGCTCCTCTCTTTTCAATGACAATGTGCCAAATCTAGGCATTTTCCAAACAGATTCCA
TATGCTATAAGCGGATCGCTACTGAGCGTAAGAGACTAAGACAGAGAAGAAAACGGAATG
CTATTTTACCAAAGGTACATACACGTTTTATTTCTCATCTGCTCCGCTGCCTGGGTTTGT
ACTTTTGGGAATTTAAATCAGAGACAATTTAAAGTTTTAAACAGGTTGTGTGTTTAAGGA
TGCAAGTTGTTTGGTTTTAGGGTATGTGCCATTAAAACGTCGAGAGGGTTTAGGTTGTGT
TTCAGTGAGGAACAAAa
>NODE_490_length_83_cov_21.771084
TTCCCCATGAGAAATGAGGAAGCTGTAGAAAGTTTCAGCAGAATTGGACAAAAATTGTGG
AAACTGATGCCGTTTGAAAAAAACTTTTTAGAACGTTTCCTATAGCGCCACCAATGGGTG
AATCTGTCCCATTCGTGGTGTGCAGCTGCCGGGAGCAATACCACA
>NODE_491_length_220_cov_29.236364
TAACAGTTGTCACGATGAAGAGCAAGCTGCTATACAATACAAAATGGCCGGATTCATAAT
TCAACTTTCAAAAATTGCCCAAATCATTTACTTTTTTATAGCACGTCCACTTAAGTTCAT
TCACAGTATCCACAGAGATTCCCATTATTGTTCTTCTTCTACTTGAGGCTTTATATCTCA
GCAACCCCTTGGTAACTTTTTCCTAAACTTGGCACACAGGTGTGGTATTGCTCCCGGCAG
CTGCACACCACGAATGGGACAGATTCACCCATTGGTGGCGCTATAGGAAACGTTCTAAAA
AG
>NODE_492_length_269_cov_81.063194
TGCCCTCTTGTGGGGGACATATTGTGGCCTAGTCAGGGGACCAGGGCGGTGGTGTAAGTG
TATGCTCCTGCTCCCCAGGGCAAAAGGGTGCCTTTCCGGGGTCTGGCATGTGCACTGTGA
GCATGGAGGTCAGAGTGTGGCCCAGTCTGGGGACCAGAGCAGAGGTTAAATTCATGCCCA
CGTTTCCCAGGGCACTGTGTGCTGTGTTCGGGTGAGAGCTGTGTGTGCCTTCCGACGGAG
GTCAGCGCGCGCGCGAGTGTCCGTCCGTCTGTCTGTCTGCGTGCGTGCGTGCGTGTGTGT
GCGCGCGTGCGTGTCCGTCCGTCTGTCTGTCTGCGTGTGTGTGTGTGTGTG
>NODE_493_length_108_cov_24.212963
GAACTTGGGTAGCATAATTGTGTTTGTGTGTGTGTGTGTCTGTGATTTTGTAAGAGAGTG
TGTGAGTGAGTGAGTGAGTGAGGGTGTGTGAATGTGAGTGTGTGTTTCTGAGTGTATGTG
TGTGTGTGTGTGAGTGTATGTTTGTGAAAGTGTATGTGTGTGCATGTGTGTCTGTGTTTG
TGTGTGTGTG
>NODE_494_length_83_cov_32.626507
CTTCAGACCAAGCCTCAAATCAGTAGAATTTGTGATATTTAAAATACTTTGCCCTTAACA
GCCCATCAAATTTGACCACACTTCATTGACTGGACTCCATTGAGTCCCACACACACGCAC
ACACACACAAACACAGACACACATGCACACACATACACTTTCACA
>NODE_495_length_217_cov_13.949308
CAGCGTTATCACAAAAGCTCTACATTTCCTCTTCAATCCCTCTCCCTTTCTTGCGACTTC
GTCTTAATCATCTGCGTTGCCTCTTGATCATGTCCCGTGTTTTTCCTGGACAAGTTTGAA
ATTGCATGCGTCAGGACTTTGCTAATTAAAGTCATACTTTCAAAAATGCCATAATAACTG
TTAATTAGCTTGATGCTATTTTCAGCATAATTTGCTAATTAGTGGAAAACCTGTACAGCA
TTTCCTGCTAATTACAGCGCAGCTCCTCATGCTGCATCTGTGACTGGCCTCCAAATGAt
>NODE_496_length_440_cov_23.709091
CTCCATCTCCCTTTCCGAGATTGGGCAGACACAGGGGGTGGTGTGTGTGTTCGAGAGGGA
TCTAGTCCTTTGTGACAGTTCGCCTGAACGCACCCCTACTGGCGTTGGAAGTGGTGGCCA
AGATGCACCCACGCAACACACACACAAACACACACACAGTTTCACAATGCGGGACTGGAT
GTTTAACTTATATTTAATGTATGACATTTCACACAAATCATCCGGCCGCAGACGTGACCC
TGGGGTGTTCTGCAGATTGCTTTTCAGTGCCTCAGCAGCACAGGCGTTTGTCGTCCCGGA
GCAGAGCCTTTGAGCCGGGAGAGGGAGAGAAGAGACGCCCTGGTCCCCATTACTCTGCTC
CGGGTGTCCCGTGCTGGAACAGAGACACACTCCCTCTCTCTCTCCCTCTCTCACTCTGTC
TCAGTCCCTCTCCCTTTCTCACCCCCTCTCTCACTCCCTCTCTCTCTCTCACTCCCTCTC
TCACTCTCTCTCCCTCTGTCACTCCCTCACTCCCTCTCTCAa
>NODE_497_length_294_cov_34.846939
ACCCACAACGGTCCCGTTTGTTTTGAAGTTCCACATCTTGATTGTATTTGGAGGCTCCAC
TGGGAGGTTCAGACCCTTTAGTCTTCCAGGTGGGGGGGTCCCCCTCCCCTTCCCCGTCCT
GCCTGTGGGTTGGGAAAGCTGCCTGCTCCCCCCTGGCCGTGTGACAGAACCCCCTTGGTC
AAACTGTACCTTGTCTTCTTATTCCACCCGCCAATAGAAACGCTATCAGTCAACGATCCC
CCGGATGTTCTGGACAGGCAGAAATGCCTTACTGCCTTGGCGTCTCTTCGCCACGCCAAG
TGGTTCCAGGTTTGCATCTTGTCTTTATTTGTCTTAAAGTAGTTGAGGTTTTTTTTTTTT
TCTTTATTTGCCGCTg
>NODE_498_length_410_cov_35.080486
TTATCCCTCTGAGGGGCGGGGCTTCAACGTTCACCCTCTAGCTAACCAGCTGGTGACCTG
CGATGCTCCGCCCCCCGGCGGCATGATGGGAGGGATGTGTGTATGTGTGTACCAGAGTGT
GCTAGCGACTGTGTCCTCCTACTTGTCTTAACTGATCCTCGTCTTATGGTGTGAGCTTTC
AGCCTAAGCAGCTCTAGCCAGGTACTGCATCTGTCTGCAAAGGAACCGTAATCAACTGAT
GGAGCTGGAGAAACATACACACCACATACACACCAACAGACCCCACGCACGGACACACAC
ACCATTATAGAACACAATCTCCACAGGAGCCCACACAACACCAGAGAAAACAACATCCAC
TCAAGCACACACACCAAAAAACCCATAAACACACACACACCACATAGAACATAATAAAAA
GAGAGAGAAAATAAAGGATGAGTTTGGGGACAGAGCAGGAACAAAAAATATGTCCATTTA
AAACaagggtgt
>NODE_499_length_320_cov_26.609375
AATTAATAGCTAAACAGTAAACCGCATGTTACTTGTTGAAAGCAGTATTGACCCGCAATA
CTAATAGAGCACCTAAAACACATGTCTGAATGTTGTTAGCCATGCAAAATCTATCAAATG
TGTCGTGGCATTGTGTTTAAATAAAATGTCAACGAAGAATCTAAACAAAAGACAATATCT
GCAAGAAAGCGGCGTGGGTTTTTATAGCCTGGCACATCAAAATGTGGAAAAAAGCTTGGG
CATTTGGGGCCTAAAGGCTTAAACTAATACAAAAAGTATAATCAGACTAGCAGTCCCTGA
TGTTAATGAAGGTGTCACATATTGCACAAAGAAAGTTGTGCCTGGCAATCTTCCATTTTT
CGGCTGCCTACACCAGTGACATTTCATCTCACATTCAAAGAG
>NODE_500_length_270_cov_33.662964
TCTACGCCTTTAAATCCCTCCATGTTTAAGGGTCTGGCTTTTTTTCAAGCTGGAACTTCT
GAAGAGGAACTTTCTGTTCGGTCCTGGCCTCAAAAAAAGACATGGAGGGGGATTAAAAAC
TGAAGAGAGGAGTGAAAAAAGAGAGAAGAATCTAGTATTAGTGAGGAATAGTGGGTTAAA
TCACTTACTGAAGATTTTTAATGACATTTCAGTGTTCCTGGTATAATTACTCTTCATCTA
AGATATCCCATAACGATGTTGGACAGTCTCGGTTCAGGCTCGCTGGCTCGCTTCATTAGC
GTGTCATTCCTATTTCACATCAGAAGATTTAATTGTAATGCTGAATATGCAC
>NODE_501_length_502_cov_33.476097
TGGAACAACTGTTCTGTGAATAAAGCTAAATTCATCTTTTCTATCTGTTATTTCTGTTGT
GAATTTACTCACAAATTGAATGTGGGAAGAGGAACAGAACACGAAATCGTAATTCTTCGA
AGACAAAAATCAAAAATGCAGACAAAACCATTCTTGCTCATAGCTACAGTATGTCTGGAT
TGCCTTCTGTGGCAAGATAGGAGTCAACATGTTTAGCAACATCAAAAGAAAACCTGATAC
CTTAAGGCTTAAGAAGATTAACACTTGCAGTGATCTTGAGCTTAGGCTTCTCCAGTACTT
TCAACAGCACTGTGTCAGAAGGGACAATTACCAATGAATTGGCACCAACATCTCTCGGTT
ATTTAACACATTCTGGCACAGTGTATAAGCTCACGTCCTTAAGACTTCCTTTCAAGTTTG
GCCCTGGTATCACAGGGGTAACATATTCTAAAATGTGACACGAGGAGACAGACGGCACAG
GAAGCTGCAAGAACATGCTAAGAAGGAGAGAGAAACAACCCACAAAAACACAATTATATC
ATCTCAAGCCACACTTTTTGTCTGGTTCTTGACATAAAGGCTAa
>NODE_502_length_231_cov_10.233767
ATTGGTTTGACGAATGAGTGACAGTTTGACACCTCATTCGGCAAGATTAATAGAACGACA
CAACATTTACGTCGCCGAGACACCCAATTATCCCTCCATCTATCACCAAGATTATCTTTC
TGATTGAAAACTACTCGTCCATGTAATCAGAATTATTTGGAATTAGCAGGAAATTTACGG
CTTGATGTTTCATTTTTCCAACTGGTGATAAATGACAAATATTAGATGCATAAAGAGAAT
GCAAAAATGGAAGTGTAGAACTCTGGCAAAAGGTTTTATTTCATTCTGAGTGTgttttta
acacatctcagag
>NODE_503_length_288_cov_11.406250
TGATGAGACAAAGGAACAAAGGATGCCTTAGAAGCGAGGCAACAGCTACGAACGAGCTGC
TGGGACCTGCTTCAAAGCATACAGCAGATGGATCTATCGCTCCCCTCTCCATCCAGATCA
TGATACTTGGCTAAAGTTTTAAGATTTCTCTATGATCCCTTCTCCATCTATGGCGAACTA
TAGCCATGCAGGGGACCACAACAACATCTTGCAGAATGTCTCTCCGCTCGCCACGTTCCT
TAAATTGACCTCACTGGGCTTTATCATTGGTGTCGGCGTGGTCGGAAACCTCCTAATCTC
CATACTACTGGTCAAAGACAAGAGCCTCCATCGAGCACCCTACTACTTCCTGCTGGACCt
ctgtgcttca
>NODE_504_length_477_cov_23.788260
TATAAAAAGGATAATTACATATTTGTGGTGGAGGCTGTGTGGTGAAAAAAAATCAATACC
GACTTTTTTTTGTATGACACTTCATTAGGGGGAGAAAAAAATCTTGGAGCTGAAAAGAAC
TGCACCGCAATTAAATGGTTCTGCTACCTTAGACTTTGTAATGGCTCTATATTATTATCC
AGTTTATTTGAAATAGCGGTTGCACTTGAGTAATTGTAAAGCATTGATTATGTACTTTTA
TGCCTACACACTTGCAAATCATTATGGAGAGAAGCAATAGTTAGTTAGCCTCTGTAATGA
AGCTCTAATTGCACTAAGTAGGTTAAGATCTTAGTCAAACTGCACTCAGCTGAAATAACA
GCACAAAGATGCACCAGGAAACGACATAACCAAACATGAGCCATCACTGAGCAGCAGACG
GCCTGAGATACAGACTTATCGGAACCGCACACTGTACATTTAATTTTTTATTATTCGTGT
TAGGCCATGGGCAGTACAAGTAATTGAGTGGGAAGAGTGGATAAAATCAAGAAGGAGGGG
AGAGAAAGGAAAAAGATGa
>NODE_505_length_658_cov_27.471125
ACCTGGTGCTCGGGTCGTGGCCCCGGTGGTGTGGGAGGTAGACACTGAGATTACCAGAGC
GCTACGGGCGGAGCCCTCCCCGCCTCAGTGTCCGGAGGGTCGCATGTACGTGCCGGAAGA
GGTGCGGGACAGACTCCTGTATTGGGCCCATACATCTCCCTCCTCTGGTCATCCTGGCGT
GGGCAGGACCATCACGACGGTAAAAGATAAATACTGGTGGCCTACGTTGGCTCGTGACGT
CCGGATTTACGTCTCCTCGTGCTCGGTGTGTGCCCAGAGTAAGACTCCCAGGCACTTGCC
CTCAGGTAAGCTTCTTCCATTGCCTATTCCACGGCGACCATGGTCCCATTTAAGTGTTGA
TTTCCTGACTGATTTACCTCCTTCACAGGACTTCACCACTGTCCTGGTGGTCGTGGATAG
GTTTTCGAAGGCCTGTCGTTTGCTCCCCTTTCCCGGTATCCCGACGGCCCTGCAGACCGC
GGAGGCCCTATTCACTCATGTCTTCCGGCACTACGGAGTCCCGGAGGACATTGTGTCTGA
CCGGGGTCCCCAGTTCACTTCCAGGGTCTGGAAGGCGTTCATGGCGAAGTTGGGGGTCGC
GGTCAGCCTCACCTCCGGGTTCCATCCCGAATCCAACGGCCAGGTAGAAAGGGTTAATCA
GGAAGTCGGTAGGTTCCTGCGCGCGTATTGCATGGACCAACCGGCGCGGTGGGCCGACTT
CCTGCCGTGGGCCGAATACg
>NODE_506_length_776_cov_17.610825
GCACCCTCCGGGTTCACCCCACCTTCCATGTCTCCCGTATAAAACCTGTTTCTCGTTGTC
CTCTAGCTCCTGTGCCCAGGCCTGCCCCCCTGCCGCGTCTCATTGATGGCCATCCGGCTT
ACACCGTTCGGCGCCTCCTGAGCGTCCGTCCTCGTGGCCGGGGTTTCCAGTACCTGGTTG
ACTGGGAGGGGTATGGCCCTGAGGAGCGAAGCTGGGTTCCCGCTAGAGCCATCTTGGACC
CAGCCCTCATAGCCGATTTTCGCCGCCGCCATCCCGGTCAACCAGGTGTGGTCCCAGGTA
GGTCGCCGGGTGGCGCCCCTAGGTGAGGGGGTTCTGTCACACCCTGATACCATACACCTG
TCTTACCTCATGTCGTCTCCGCCCCCACCAGGTGTCTCCCATGTTCTCATCAGTCCTGGT
GTATATATTCCTGGTGTCTCCTTGTTCCTGTTGCCAGTTCGTCTTGTGTGTTACGTCAAG
TCGATCCGCCCCCTTGTATTCCCGGTTCTGTTCTGGTCTGTTCCTAGTTCGATTGTCCGT
GTACCGAACCTCTGCCTGCCATCTCGACCATTGCTCCCGTCTACCGTCCGTCTGTACTAC
AACCGAGTCTGCCCGTGTACCGAACCTCTGCCTGCCCGACTACGATTACCCCAGCCTGCT
GTTCAGCCTTCGGGACCCCTGTCATATCCACCCGTCATCGTCTGCACTTGGGTCCACTCC
CTGAGTTGTGACAGAACGAACTGGCCATGACGGACCCAGCGGACGCAAGGGATATGGACC
AGCTCCGGGCTGCTCTCACCCTACAGGGAGCAGCTATCGGGAGACAAGGTGAACTCCTGC
AAGGGGTTACGGAGGGGc
>NODE_507_length_1287_cov_15.932401
CCAAATCAGGTGAACGGTGTAGGAATTACAACAGTTTGTATATGTGCCTCCCACTTTTTA
AGGGACCAAAAGTAATGGGACAGATTAACAATCATAAATCAAACTTTCACTTTTTAATAC
TTGGTTGCAAATCCTTTGCAGTCAATTACAGCCTGAAGTCTGGAACGCATAGACATCACC
AGACGCTGGGTTTCATCCCTGGTGATGCTCTGCCAGGCCTCTACTGCAACTGTCTTCAGT
TCCTGCTTGTTCTTGGGGCATTTTCCCTTCAGTTTTGTCTTCAGCAAGTGAAATGCATGC
TCAATCGGATTCAGGTCAGGTGATTGACTTGGCCATTGCATAACATTCCACTTCTTTCCC
TTAAAAAACTCTTTGGTTGCTTTCGCAGTATGCTTCGGGTCATTGTCCATCTGTACTGTG
AAGCGCCGTCCAATGAGTTCTGAAGCATTTGGCTGAATATGAGCAGATAATATTGCCCGA
AACACTTCAGAATTCATCCTGCTGCTTTTGTCAGCAGTCACATCATCAATAAATACAAGA
GAACCAGTTCCATTGGCAGCCATACATGCCCACGCCATGACACTACCACCACCATGCTTC
ACTGATGAGGTGGTATGCTTTGGATCATGAGCAGTTCCTTTCCTTCTCCATACTCTTCTC
TTCCCATCACTCTGGTACAAGTTGATCTTTGTCTCATCTGTCCATAGGATGTTGTTCCAG
AACTGTGAAGGCTTTTTTAGATGTTGTTTGGCAAACTCTAATCTGGCCTTCCTGTTTTTG
AGGCTCACCAATGGTTTACATCTTGTGGTGAACCCTCTGTATTCACTCTGGTGAAGTCTT
CTCTTGATTGTTGACTTTGACACACATACACCTACCTCCTGGAGAGTGTTCTTGATCTGG
CCAACTGTTGTGAAGGGTGTTTTCTTCACCAGGGAAAGAATTCTTCGGTCATCCACCACA
GTTGTTTTCCGTGGTCTTCCGGGTCTTTTGGTGTTGCTGAGCTCACCGGTGCGTTCTTTC
TTTTTAAGAATGTTCCAAACAGTTGATTTGGCCACACCTAATGTTTTTGCTATCTCTCTG
ATGGGTTTGTTTTGATTTTTCAGCCTAATGATGGCTTGCTTCACTGATAGTGACAGCTCT
TTGGATCTCATATTGAGAGTTGACAGCAACAGATTCCAAATGCAAATAGCACACTTGAAA
TGAACTCTGGACCTTTTATCTGCTCCTTGTAAATGGGATAATGAGGGAATAACACACACC
TGGCCATGGAACAGCTGAGCAGCCAATTGTCCCATTACTTTTGGTCCCTTAAAAAGTGGG
AGGCACATATACAAACTGTTGTAATTCCTACACCGTTCACCTGATTTgg
>NODE_508_length_414_cov_32.398552
TCAGCCAGTAACAAAGTGACTGGAAACACATTTACACGGAACAACAGAGGTGCACATTAT
TCTAACAACTACCTTTTCGCCAGACCAATCTATCTACCAAATTAGTTTATCGTGTAATAC
CCTTCCAGAAGCTCTTCTGGCAGAAACAAGATATTATTCTCCTGGAACAGCCCATAGAAG
GAGGGAGAAGCCAGTCAGATTCATATTTCATATGTGAAACCTCATCAGTGTAATAACCCT
CCATCTCAGGGGTGTTATTCAGCCATCTGCCGCTATATTACTTATCTTTATTTTGCAACT
AATTAACAGCATAATCTTCTAAATTCAGCCAGTTAATTATCATTATTGTGGTCTTTGCAG
CATCATCAGTCCTTGTGAAGCGCGGTCTCGGCGCCCCCGGAGAGGGGAGGGGAGCGGGGG
GGGGCTGGCTGAGGGCCGGGCGGCGGTCGTTCTTCTTGACGTGGGCTCATTAGGTGTTTG
CTGATGAGCTGCGTTc
>NODE_509_length_246_cov_15.467480
CAAACTGCCCTGGCACATCTCCTTATTAATGTGGTCCTTTTAACAAGCAGCACTAATGAA
AATTTATTTTATAAATATGTATGTGCCCAAGTCACAACATTATACAGGAGGGGAGAAAAA
CAGAGGAGATAATGCTGAACAATGAAGATGAAGCCCGGAGGAAAAGAGTGTTCCCAGCAG
AAAATTGGTTTAATTAATAGCACATTTTACATAATGATTACAGTGTAATTGCACCGACTA
ACAGAGTGTCATTAAATATATCCTTGCTCCTTTACAACACCCTCTGGCGAAAAATAATGA
GTTACATTGGAAATCACTATGCAACAGG
>NODE_510_length_581_cov_25.662651
AGTAGAAATTTTATAATAGTAATATCAGAAGAGTAGTTGAGTAGAAATGTGATAATAGTA
ATATTAGAATAGTTGAGTAGAGATGTAATAATAGTAATATTAGAAGATTAGTTGAGTAAA
AACGTAATAATAGTAATATCAGAAGTAGTTGAGAAGAGACATACTGGTACTAATATTAGC
CCGAACAATCAGGATGGTTCGAGAAAAGCTCTGCATAATTCGTCCGTTTCAGATGGCTGC
TGTAGTTAACATTAAGGCAGCGGGGGAATGAATCTCAACAGGGTCTTTTTTTTTCCCTCG
CAGGTGTCAAGATGGAAGAGACGCTCCCCGCCGGCACCAGCTTGAAATGCACAATCTGTA
ACTACACGGCAGATTCACTTATTACATTCCAGCATCACATCCTCTCTCACCTGTCACAGG
CGGCCTTCAGATGCAGTCACTGCCACATGAGCTTCCAGAACCACCGGGAACTGCTGCAGC
ATCAGGACCTACACGGCCACCACGGCCACAGTGGGGGGAGCAAACTCCACAGGGAGAGTG
ACAGCGAGCACTCCCCCAGGGGCGCGGAGGAAGCCCTGCAGCAGGCAGCAGCCCGCATGG
AGCTGGCCAGCCGCAAGGAGGCCCTGCAGAGTCCCAAAGGGCCCCTCGGCAAGGACGCCG
CCa
>NODE_512_length_263_cov_16.532320
AAGGATTCTGCTTTTTGTCTGGCTAAAGCTACCCTGATTTTATGCACATTGTTTTTAGTT
AATGATTCTCAGCTGCTTGTTGTGCCTCTGATAGCATGAAAACCTACCATATGCTCCGCC
AAAAGACAAATGATTAGCAAATGAAATTCTGGACAGCTGTCTGACGGAAAGTGTTTGGTT
GATAGCATTCTGCTATCATAATTAGCTTAAGCTTTGGGTTAATTAACTTTCTACCTGGAT
ATGCATAATAATAGCTCAAAGTGTGCGAGGGAGTGAAAGAAAGAAAGAAAAAAAAATGCA
AAAAAGCTTCCATCACGCTAACAACAGCACCAGCTTtttattcgg
>NODE_514_length_257_cov_14.501945
GCCTTGGTACTTGACTTTTGAAATGCAGTTTGTCGGTGAAAAAAGTTCTGTTGACTCTGT
AAATTAGCTGCCAACCTCTGAGCAGTAGCCGCCCGTTCTTGTGTTGACTGCTTGCTAGCA
TAGTTTGCATGCTTCGTGGCAAAGTGACGGCTGATATTGTACTCTTTGAAAACCGCAACA
GCTTCTTGGCATATCAGACATACAGCCGTTGATCGGACTTCAGTGAAGAAGTATTTTGTT
GTCCACTCCTTATTAAACACTCGGCATTCGCTGTCCACTTTCCTTCTCTTTGGTCCGCTC
ATTTTCACAGAAGGGCTTAATGGTGACGTGAAACTAAGt
>NODE_515_length_421_cov_8.152019
TTGATTGACAGCAGTGTTTCAACGCAGACCCGCCCTCGCTCGTGAGCGAGCTGTCAATCA
TAGTCCGTCATCATTGTTGATACACTGGAGCAGAATGGCACCTAAGCGATTGTGGTGTTC
TGTTCTTCGGTGTAATAACGAACACAGCAGTCATATTGATGTTCCTAAATCTGAACCGCT
GAAGACGCAGTGGCTGAGTTTTGTTTACGATGGGAATATTCCCCACGAGCAACGTCAATG
CGTTCATGTTTGCGCGAATCATTTTTCACCAGACTGCTTTATAAACGAGGGTCAGTATAA
AGCTGGTTTTGCAAAGAAGCTGCTGCTGAAAAAAGATTCGGTACCAACTATTTATATTCC
CTCTGCACCTCCAGAAGTAGTAATTGTAACGTTTTATTAACCTTTATATTAATCTTTGCA
AATCGCTTGCACGCTTCACAATGAATGTGGCTAATGTTTACACTCAGGGTACATTACGGC
ATGTTTTCCATAACGTTACGACG
>NODE_516_length_574_cov_45.163765
GCAATAACGCTACCACACACACACACGCATTTTCACACACACACGCGCGTTCTCCTGGCA
CCTGACAAGTTTTGCACGGCAACAGAGCATTTTTAATTCTGACTCCGAAGTACTTTAAGT
GAGGATGAACGCTGGAATGAGCTGAAGAGACAAACGGGGCGCACAGATGCAGATTAGAGG
CTGCAGAAGATGAGGGTGGAAAAGGGATTTAATGGTCGGGTGGATTAGAGAAATCCTTGT
AACAATGTTAAATAATTATAGTTCCAGCCGAGATCAAAGCGCCATTGATTGAACCCCTCA
AGCCTTCAGCACACAGAGTCTTGGAAAGCAAAGATTGGTAAACTAGTACTCAGACCACTC
CGACTGCTCCAGTTAAATTGGATTGGAAATATTAGGATGTAGATTTATCCTTCAGGAGGA
GTTTGCAGAGCTTTTGTTGCCGGAAATGTAGCTAGCTAGATCCATTTGAAAGGTTTGATA
GAACTGTCTGTCCGGTCCGAATCATAATAAGATGAGGATGTTACAGCTCTTCTGATAGAC
ACCTACAGCGTTTTAAAGAGACTTACAGGATGTAGTTAGGACTTTTATTTCAGCAAAGTA
AAAGTATTTTTTTTCTTTAATCAATACGTTTGGACGTGGCTATTCTCCAGAGGACt
>NODE_517_length_557_cov_20.842010
ATCTCAATTAGGGTTGCAAAGGGGTGGAAAATTTCCGGTACATTTCCGGAAACATTCCAG
AAAATTTCCATAGGAATTTAAGTTGGGGAATTTTGGAAATATTGGAAAAAACTTTGGGCA
CTTGACTATATGCTGCTGCATCTTTGTGGCATTCTTTACACAGGTCTTTGCACAGTATTT
GCAAATGTACACATCCTTTCCTTCTACATTGGTTGAGGTGAAATGTATCCACACATCAGA
TGGCGCACGTGGCATTGTTCTGTACAATAAGATTAGAAAAAAGCTTGTAAAAAAACACTA
ATGCAATGCCATGCACAGATATATAAATAGTTAGCAATTGGAATATTCTGGAATGGTAAA
AATATTTTACAATTGATACTGGACAAATAAATAGAAATAGGCTAGATAAATAGATGAACA
CTCCTCAATCAGCATGCTAAATCAAACTATAACCTAGTTTGGAAATAGAAAACTGAATAG
CAGAAGCCAGAAGTAACAGCATCACAGTTGAGCTAGCTAGCACCATGATAGCTAGCCTCT
TAAATTGTCAGTGAAATGGTGTTAGCTAGCTTACATTTAGCATATCAGATTTACTGGCTA
GCTAGCTACTGTATAAACACATTTTCATTTACTATTTGC
>NODE_518_length_230_cov_69.669563
CCAGTACTGCACACTCTGCCCTGGGGAGCAGGAGCACACACACTAGTACCCCTGCTCTGG
TCCCCTGACTAGGCCACAATATGTGTCCCCCACAAGAGGGCAGTGAGTGAGCTTCATGCT
CACAGTACACATGTCTGACCCCAAAGGTGCACACTCTGCCCTGGGGAAGAGAGGCATACA
ATTATACCCCTGCCCTGGTCCTCTCACTAGGCCACACACACGCACACACACTGACAACGA
GGACCAAAAAAAAAGGGGGCCAGAGCCAAGTGACCTCCAGGGAGGAACACTCAGCTCTGA
CCCCCAAGTAAG
>NODE_519_length_655_cov_30.253435
TGACACTACATAAATAATGTAAAGGAGCACATAATAAGTACAAAATAATGTAATCTTAAC
CTGGACACTAAAGAAGAAACCGTCATTCGACCAAATATACACCTGTACCCAGCACACAAT
GTGGTTATTATGCTGTATGTTGATGCAATGTGTACGTGCGTATGTTACGAAACAAGAAAG
AATAATAAATATATCATTGGTGTCAAGAAACCTCTTTTACTATTTATGTTTGGTTGTATT
TTTGGAATGACTTATCTGGTGACAAAATTGCAAAGCAAATGTTCCAATGTGACTTTTGAT
GTGTTTTCGTTTTATTTATCCAAGCCATTTAAGCTATGGTGTGTTCTTTGAAAAGCCCAG
CTAAGTTTTATGTGGCAGCTAATGTTGTGTGTTTGCTAATCAGACTACAGGGTCTTGTAC
TCAAAGCGTGTAATTAAGTGCTAAAAATGCAAAAGATTGTAATGTTTTATATAAAGATTA
CTATTCATGAAAATGTCAGTCAAGTTTATACTTTTGTAATAAAGTGGCAATTTGAAAAAA
TGTTTCTATAAGCTTCACTGCTGTCCCTTCATAAGCCATTTAAAAGGTAAGAACTTTATC
AGAAGGTAATACTTATTTCTCCAAACAATGACAGCTAAGTTCTGTGGACCACAATTAGTG
CAAAATCAAACAATGTTTATATAGCTGTCAAAATACATACCAATATCAAACTGAAACTGA
AAGACAACTCGTTGATg
>NODE_522_length_442_cov_17.794117
TGGGAGAGAGCAGTGTGTAGTGTAGATGCAATGGCATCATCAGTGGAGCGGTTGTTGCGG
TAGGCAAACTGCAATGGGTCCAAAGAGGGGGGCAGAACAGAGCAAATGTGATCTCTGATT
AACCTCTCGAAGCATTTGCTGATGATGGGGGTCAGAGCAACAGGACGCCAGTCATTTAAG
CAAGTGATTGTGGCTTGCTTCGGTACAGGCACAATGGTTGATGTTTTAAAGCATGTGGGG
ACTACAGACATGGAGAGGGACAGATTGAAAATGTCCGTGAAAACACCAGCCAGTTGATTC
GCGCACGCTCTGATGACGCGGCCCGGAATGCCGTCTGGACCCGCAGCTTTACGGATGTTC
ACCCGTCGGAAGGATCGGGTTACATCCACAACAGAGACGGAGAGTGAATCAACCTCTGTA
GCGTCATCCGCGAGTGCTCTCTCCGCGAGTGCGGTGTTATTGTCCTCAAAACGAGCATAA
AATTTATTAAGTTCGTCCGGGAGAGATGCAGCGGTGTTCACAGc
>NODE_524_length_424_cov_8.228773
TGTATATGGATAATGTAAATGGGGTCGATTTTGATTTCATGTTGACCGTAAAGTTTCATG
TTGCCTCTGACTCAGCTGGCCTCTTCAGTTGATCAAATTCTTGTTTTTTTTTATCTGCTC
TGCCTCTCCGTCTCCTCTCCTCCCGCTTCCTTTCCCCAGTCCCTATCTCGCTCTCTCTGC
TCACCTACTCGATATTCCAGCCTTGTTTCCCTGCAGTCTCCAGCACAACTTTCTGACCCA
CTTCCTATTTCCTCCCTGGCCCTGTGATCAAAGCCTGCAGGACGGCATTGCCTTGGGCAG
CAGAGAGGAGGAGGAATGATGGGATTCAGGAGAAAGGGGTACAGGAAGAGAGGGATATAC
AGGGAATCCTGCACATGGCTGGAAATGGAGAGATCACTGAGAGAGGAGAGGGAGTCAGCA
CGGGTGAACTCCAAGGACAAAAAGATCGAAAGTTAAGGTCAGTTACTGTTGTAAAGCAAC
TCCtggtaattcaagcatgtttgaag
>NODE_525_length_395_cov_47.316456
GAGTCCTTGAAAAGTGACAGGATAGCTTCAGAGGGTGGGTGGTGGTCAGCTAGACCTGAA
TAGCCTGCAAGGAAAGGGTCGCCAGGGAACCAGGGAGGCGCCCAGAAAAAACATAACCCA
AGCACCGTAGCCCCTCCCCACCACCACGGCTAGAAACATAATGTGACCCTGCCACCACCA
CCACTGACTCTTCTCCGTCCTCTCCTCACTCTCTCCATCTTGTTCTCTCTCTCCCTCGCC
GTGTGAAATCACATTTCCATGTGGCTCCCATATCTGTTGCACAGCGAGGTGATTTATCAG
GGATGCAAAGAGCATGCAGAAACAATCTTTATTACATCCATTTCCTGCTTGTCAGCCGGG
ATCATGTTGGCTGTTCATTAAAGGCGCGGCGCAGGTGAGGAGAATGCCTCCCGATGCCTT
GATAGATTGTCTGCTCCCCTGCCGTGACAGCGACTGGATGGATTGAACAGCGGGGGg
>NODE_526_length_417_cov_30.213428
GCCTCCTTACTTCTGCGCTGTTAATCATAGGAACGTTGTGTCCTAATGATGTTCTGCCTC
TGACTCCCGCCGACATGTTGTAAATAGCCGGAACCGCCCATCTCATTTCATTTCCTCTCA
CCTCTCCTGTGTAGATAATTGGAACCATCCCACTGATGCCGAACTCTGGGGGGCCCTTGA
GCCAATCAGGGGGCGGAAACCCCGCGCTGCAGGTCCAGCCAATTACACCTCAGCTTCTGA
CCAACGCCCAGGGCCAGATCATCGCCACGGTGATCGGCAATCAGATCCTGCCGGTCATCA
ACACCCAGGGAATCACGCTGTCGCCAATCAAGCCCGGACAGCAGGTAAACACACGCACAC
ACACACGCACACACACAAACCGAGACCCAAGATAAATGAACGCTCCTACTCTCAGGAAAC
GCAAATTGAGTACATCTGCAGACCAAAAACAAATGCTCACAGATACACAAAGACATAAGC
TATATGTATGGGTAGTTGa
>NODE_527_length_643_cov_15.587870
TTTTTTTTTTTTTTTTTTTTTTTTTATCAATTACTGTTTGATATTGATTTTTCATTTTGA
CAAATGTAAATAAAGAAATGTCACAAATAAATACTTTCGGATGTTTTGGACTCGTTCTCT
CTGAATCACGAATATATGCATGGTTATATTTTTGAAATGTAGTCGAACATTAGACCGAGA
TTAATTTGCTTTACCTCACTATAGATGACGCTTCAGCTCTTCTGCCAAATAAGCTCTCCT
GAGTCCTGTCCCGTGCTGCTGCTGCGGGCATTTGGTTAAGTGGCATCGGCACAGTTCACC
ATCACGTCTCCTTAAGTCCTCTAATGTTTCCTCATCTATGTCAACAACACAACCTTGATT
TATGGAAATGTTGTGTAAAACGCAACATGCCACAAAGAATGCTGCAACTTTTTGAGGACT
GTACTGTAAATCCCCCGACGGGGGATTCCCCTCGAAGATGGCAGGAATGGCAGAGTTTGC
TAGTATAAATGAGTCGTGGCTCGAGCCTGGATAATTCTCAAAGACATGGGTGATTTTACT
ATTAGCATCGCAAATGACTTGTATGTTGATTGAATAGTTCTCTTGCGGTTGACGCATTTT
TTTACATCTTCATGGACAGCACAATGATTTCCCTCATGTGTTTATATTTTTCCTTGTTAT
AATGTATGATTTGCAAAAATAAAAACTGCTGCATCTGTGTTGATGAGAGAATCAAAGTGT
ATGCG
>NODE_528_length_457_cov_32.341358
CAAACATTAATGGCTCATTTGAATTATAGTCCCTTAGAGACATATAGCAACAACAAAAAA
TAACATTCAGAAATAATCAGGATACTAGGCAATAGAAAATCTCGTCCGTTCTCAGCTTTT
TCTATTCTCAGCTGCCAGCTCAGTGCTTGGAATAGTAAATGTGGAATTTGAATGCACAGT
TGATGCTGAGGAATATGGGAAATGCTAATTTGTGGCGCGATAAGATGAATCGAGACATCC
ATTTAGCCCCATTTGACTCAGTGGAGGAAATGAATCATTAATGTTTGTTAAGTATGACAA
TCTAACTGGGCCAGATCTACATGCTCCCAGACTGGAGGGAGAGCGAGATAAAACCAGGCA
CTGAAGTCACACAGGAAAACTGACAGATTCTGTAATGATGGGAATTTATTGGCGGTTAAA
GACACAGTGGCCAGGCCTTTTCAGTAATAACCTCCCTCCACCGGAGACCTCCGCAGCGTA
GTGTTGCTGGGCTGGTTTTCAGACTGCCTGTTTCTCTAAGACGTTGAAGATTTATTCTc
>NODE_529_length_196_cov_11.586735
AAAATCTGCATTAATTTAATTTAATCTATCAATTGTCACACATTATACATACATTTCTGC
ATATACATGGTGAAATTATTTATTTTTCACATATCCCAGCTAAGCTGGGGTCAGAGTGCA
GGGTCAGCCATGATACGGCGCCCCTGGAGCAGATAGGTTCAAGGGCCTTGCTCAAGGGCC
CAACAGTGGTGTCTTGGTGGTGTTGGGGCTTGAACCCCTGACCTTCTGGTCAGTAACCCA
GAGCCTTAACCGCTGAGCCACCACTGCCCCCACAACTG
>NODE_530_length_654_cov_34.350151
CAACACAGACTATTAATCAGAACAGGGCTCATGAACAGAACTCATGACAGCTTTCGGAAT
CAGGAGGGGAAAGAAATCGAAGGGGGGTCCTCTTTGAGTGTGAAGCACTTGATATGAAAA
CTGTGCTGTTGTGCTTTGTACCAGCCTGTGGGAGTTTTTAAACAAGCCCATATGGTGGTA
GCCACCAGCTTTGGAGAAGACGGGTGGGTTGGAAGGGGTTAGCCCGGGCCAGGATTTCAC
ACAGTCAGTATTGAGTGGGATTGAGGAGGCGAGCTCTTAAGCTGTCTTTTCAGGCGCAGC
AAAAGCCCTCCATCTGGCCTCCCCTAAAACTGGGGGCGAGTTTACTCAGCTCCCTGTTGG
CTGATTGGGCCTCCTGAAGCAGAGGTAACAGCATCAATAGTGTAAACCCTTGCCACTTGA
GAGTATTACATTTCTTTTCATGCTTGACTTAATCAAAAGTGGGGAAGTGAAATTTACACC
TTTTTGATGTTCTTTTTCCCCCGCTGACTGAGAGACAGCAATCTTAACCCATTTGATCTT
CACAAGCGCCCCACTAAATGGCCAAATATGCCAAGCAGACGGAAGCAGACGGTTGGCAGT
TGCCAGTTTGCGGCTGGGTCACCGTTGGAGCACTCCATGTGGCGGGGCAAGCACCTCACA
GAAGGTTCCAGTCTCCCCTTCCACGCCAAACTCCTGTCCGTCTGTCTGGCTGTCTGATGG
TGTCCgccatccatgc
>NODE_531_length_342_cov_25.017544
TTATCCTGGTCTGGATTGGTTATTCTGCTTAACGTGTCTATTTTCTGTAATCTGTATCAT
CAAGTCAAGTGGATCACTTCTTCTTTAAATTCTCGATAACTTTATTTAAGATAGCATAGC
GTTATGTGGTTTTGACACATCAACGTCTGCTTACATCTAATTTTAAACAAATTAAAATCG
CGAGTTTTGCGCACCCCGTTTTATGCGTTCTGGACACCATTTAGTTTTTATCTGAGTGTA
AAGATGTAGTGGTTACTTGTGTTATTAAAGAGCCGACATACAACCACGAACGGGAAGGAA
GAGGAAATTTTGTACAAGAAGGAAAGAGTGGGGACCTCGCATCACCGCCTTGACTCTCTC
ACTCAACAAACAGACCTGCTAACCGACTCAGTGGGTGGCTGCGTATCGTTTTCACAAGCG
AGAt
>NODE_532_length_308_cov_15.097403
AAAAGGATGGCGGTTTACGCCCGTGCATCGACTACCGAGCACTGAACGACGTCACGGTGA
GATTCACCTACCCGTTACCGTTGATTGGTCCGCTTATGGAGACGATGCATGGGGCCCGGT
TCTTTACGAAACTGGACTTGCGGAGTGCCTACAATTTAGTGCGTATCCGTGGTGGGGACG
AGTGGAAGACTGCATTTAGCACAACTTCTGGGCATTACGAATATCTGGTGATGCCCTATG
GTTTGATGAACGCTCCGTCGGTGTTTCAATCGTTCGTAGATGACATTTTTCGGGACATGC
TTGGTCGCGGCGTGGTTGTGTATATCGATGATATATTGATATATTCGTCTTCGCGCGCCG
AACATGTTAACACCGTTCGCGGGGTGTTGA
>NODE_533_length_194_cov_35.690723
CACTGCTCCTTCCCTTTATCCCTCCAACCTTCCACCGCTCCACTGCTCCTTCCCTTTATC
CCTCCAACCTTCCACCGCTCCAGTACTCCTTCCCTTTATCCCTCCATCTTTCCACCGCTC
CATTGCTCCTTCCCTTTATCCCTCAATCCTTCCACCCCTCCACTGCTTCTTCCCTTTATC
CCTCAATCCTTCCACCGCTCCACTGCTCCTTCCCTTTATCCATCCATCCTCCCCCCTCTT
CCTCTCCCCCGTCTCAACCATCCTCCCCCCTCTCCc
>NODE_534_length_207_cov_20.942028
GTAGGACAGAGGGCTAGGTTCGTAAATATGCAGGTAGGGGTTCTAGGACAGAGGGTTGTG
TTTGTTTGTGAATGTTTCTCTGGTTATGGGACGGTACTGACCCAGACCAGTCCCTCTGGC
CCGCCCATTGGTCACTGGGTTGCCTGGACCAGTTGGTGGCGATTGAATGGAAATATCGTT
CTTTTTGGGAGGCATGCTGATGAAAGGTTGATTGATATGGTGTCAGGAGCTCTGTGATGG
ATTAAATTGTGTGTGCAGACGGCTGTGGCCCGGCTAGTCATGGCTGGTT
>NODE_535_length_440_cov_33.638638
GGCTTAGTGCTACCTAGCGTGGTCAACCCACGCATTGTATCGACAGGCTTCCTCAACTAT
CAGCTGACTCGATGGTTAACATCTCACTTGAACTCCACGGCATCCTGTCTAACACACGAG
AGCCTACCAGGTTAATACCTTAGCCATTACGAGACATCTCTTTTGCTGGGCTTCGGCTAC
GCTGTGGGTACAGGTAGCTCTGCTTGTTTGTTAACATCGGCATTGGAGGAGGGGAGAAAA
AAAAATCAATCTAATACTGCAGAACTATCAGATCATATGAAATTATGGATTCTTGGTCTG
AGCTTTCAGCCTCTGTCTGCCGAGCTGTGCAAATCAATTCAAACAGACACAAAGAGCAAA
CACACGCCGCGCCGCCACAATAGGAAATTGAAGCAGAGCCTCCCTTTTTAAAATATGCCG
CTACATATTTGTTTTGCGGATTACCATTCCGAAATGAAATTTGAACAGTTACTTAAAATA
ATATGCAAAAGATATTTCCTGTTTTTTTTCTTCTCCCCcccc
>NODE_536_length_316_cov_9.803798
AGCGAGAGTCATACCCCTAGACCAACGAGCCACCTTTTTTGGAACTATGGGCTGCAAAGT
ACCTGCCAATTAAAATCCAGAATAAGTTTCTATTTGACAGTATACAAATTTTGTCATCAG
CTGAGTGTTGAGCACTGAAAATATGCGGCCAGAGTGTTCTAAATGCGCATACTCTGAACA
CGCAATATGCTCATACTCTTGGAGTTATTTGCACTAATTAGGTGGCAACACTTGCAATTG
ATTTGTTGTTGTCATAAAAAGTGCAAGAAAAAGGGGTAATCACAGGTTAAAAACAGTAGA
TGAAAGTGGAAATATCAACAGTGGATGTTGTGGTTCGATTTAAGTTGCACTTCCTTGCCT
CGTTGGTTTTATAGAGCAGAAAGATCTTGTAGGCAATa
>NODE_537_length_338_cov_14.375740
TAGCTGGAGCGTTGCACAGGCTGAAGCACAGTACCTTGAACTGCCAGTGTCCTCTGTTTG
TGGAGAATGCAGTTTTGGCTCTGGCCTCTGGGGAGAGGGGCACCTGCCAGTAGCCACTGC
GGAGGTCTAGTGAGGAGAACCAGGAGGACCCCCTAACCAGATCCAGGGACTCATCGATAC
GGGGAATGGGGTATGAGTCCTTCCTGGTTACTTCATTAAGCCGCCTGTAGTCCGCACAGA
ACCGCAGCTTACCCCCCTTCTTCGGAACCATGACGACTGGCGCCGCCCAGGGGCTGTCTG
AGGGCTCAATGAAGTCTGCGCGCTGCATCTCCAACACAGCTTGGTCTGCCGCCTCCTGGC
GTGCCAGCGGGATTCGACGGGGACGCATCTTGATTGGTTGAGCGTCACCTGTGTCGATCt
>NODE_538_length_341_cov_39.290321
GTCCGACCATTTCCACACTGCCCCAAATAAACTTGGAGGTTCTCCATCCATCAGGTGACT
ACATGGAGAGCTGACCTGTCATAAATTCGCTCTGTGGGGATGATGACAGGGCCGGAGCCA
ATCTTCACGAAATAATAAAATAAATCTCATTGGCTATCTCCTACCATCCCCCGCACCCTA
AGCCACATCCAACCCCAGCTCACCCTCTACCCTGATAACTACAGCTCCTTCTCTCCCTCT
TTATATCCTGTTGTCTCTCTCTACTCTTCCCCATATCTCTCTCTCGCTCCACCTCGCTCT
CATTCCCTCTCCCTCCCGCTCTCTCTCTCTCTCCCCTTTTCTCTCTCCATGGGTAAGCAG
GTAATCATGAGCTGTCACAGAAAGGTGACCCATTAATGTGATGGATACGGTGTGAAAAAC
AAA
>NODE_539_length_285_cov_76.778946
TCTCTCCATGGGTAAGCAGGTAATCATGAGCTGTCACAGAAAGGTGACCCATTAATGTGA
TGGATACGGTGTGAAAAACAAATGGTGTGAAACGTGTGGATTGCTGTCCTTACTGCACCT
TGGCCTTTTGTTCTGTCATATCAATATCCACACAGGGCCTCATTACACCGCTGCACTACA
CAATGAGTGGAGAGCCAGGGTCAGGCCTGTGCCACGCTCTCTTTGACTGGCTACGACTGG
GCTTTTCAGCTAAACCTCACCCCACAGGACTCACAGGTAAACTGGAAGCGGTGGGCCTCC
GCGGCGGCAGGACAGAACACATCAACGCGGGCTGAATGGGAACCACAAAGCTGCCAtatt
ttagagg
>NODE_540_length_175_cov_65.417145
TTGGACGGGAGACCTCCTGGGAATACCAAGTGCTGTAAGCTTTTTTTTATATTGCCTAGG
GTTAGGGTTAGCATAGTACTTGGACGGGAATACCAAGTGCTGTAAGCTTTTTTTATTTTT
TTATATGAAGATCAGATCATCCAACAAAAAATATAAAAGGGTATATCGCAATACAGAAGT
TCAGCTTACGGCCACACCTCCCTGGGAACGCCCGATCTCGTCAGATCTCGGAAGCTAAGC
AGGGTCGGGCTTGGTTA
>NODE_541_length_394_cov_17.274111
GAAGTGACCAGCTCCAGAGGCTCAGGCGTCCCCTATGCTCGAGCTCGGGGAATCATTTCG
ACTACGAGTCGTAAACTTTATTAGGCCGGTTCTGGCTCCCTGACATTTGGGTGCCAAATG
AATGGGGGTTTTGTCTATGAATTACATCGTAAAAATCATCCAGAGCGCGATCAGATAGGC
TCACTGGCCATAAACGATCACGTGGTGGCCATTAAAGTAAGTTTTATGGTTTTGGGGAGT
TGACAGTATATTGCACATAACATATATTCGGACTGACGTGGGTCTTCGTCTGACTCTCTT
CTTGTAGGTTGTTAGTGTTCCTTGACCGTTACAGCAGCTCCTCGCTTACCAGAACGCTTA
GCAATGGACCCTGCGCCCCGGACGTACACAAGGAGACGGCCTCTGTCTGGAGGTGAGTTT
TTGCTTCTATTGTCAACGATGTGCTAGTAGCCTTGTATTCCATTGGCTCTAAACAg
>NODE_542_length_179_cov_10.078213
TCCCACTGTCTCTCCTCTCTTGCCATCTTTATCCGTAGCTTCTCCATCTTAAGGTTCTGT
CTTTCCAACTTTTCCCTTCTTTCCACTTCTTGCATAACTTCTTTCTGTCTTGCATCTTCC
AGTACTTTCTCAGTCTGTTTGGGTCCCTTCTCCATTCTCATTCGTTCTTTCTCCATGTCT
AGTTGGTTCTGTCCATCCCCTTTCCCACTCATCTTTTGAATTTCCTCTCTATATCTCTCT
GTTGCTGTAGGACAGTTCTTa
>NODE_543_length_246_cov_10.707317
CACGTGCCTGCGCTTTAATGAACTGGACACATGTAATTATTCGTGCGCATGCGCGTGCGT
AAAATGTAGTTGGAAATGAGGTATCCGTCTTGGAGTAGGCGACTTTTAAAAAGCATCGGC
AGCCCGTGATATGACGACTTCGCTGGTCCTGCATCCACGCTGGGCGGACACCTTGATGTA
CGTGTATGAAAAAAGACCGAATGAAAATAATCAGAATAAAAACCAAATTATGGAGGGATT
AAGTGGGAATTGCCCTGCGACTCATTGCAGGGACCTGATTTCACACCCCGCGCTGGGGCG
GCATTCCGGCATAGCGACTCaccaggga
>NODE_544_length_542_cov_11.483395
CCAAATGTCAGCAGCATGTTTGCGGAAGGGCAGAGATGACAGATGAGGAGAAGAGTATTT
AAGCCTGGTGCTGGTGCATGGGTCCAGACTGGGAAAATTGGAGGCATTAGGATTCACCCA
AACCTGCCTCTCGATTATGTCTGGAGAATTCTGCTCTTATCTTTAACGGGAAAAACTCTT
AGTGATCAAGTAGTGTTCTTTTCTTGCAGAAATGAATGGCTTAGTCTGCTTGAATGAAAT
AAGTGCAGATTTGCTGGAAATCAGAGGCTTTTGTGTGCGACTGCAGGAGCATGGTGAAAT
GTTTGGACACTAATACCCATTCATTTCAGGGAGCCCCATAAATAAAGGCAGCCAGCTATG
CTTGCCGTGAAGTGGTATTCTTTGGTTCCCAGCAGGACGTCCTGTTCACATTAGCTCAGC
AGGGAAGTAAAGCGTCTGGAATAGCCAGACAACTAAATCAAGACATTTTCAACTTTTGAC
AAAAATTACTAACAGAGGAGAGAGCCAGATTTAAAGAAGTGGTGGTGGGGAGGGGTGTAA
ATGTTGTACATTCCAAAGAATTCCTTAAGGAAATCTCCATGTGTTTGACATGGCTGAGGA
AGTATTACCAGAATTTCAAATAAa
>NODE_545_length_678_cov_17.643068
AATTTTCTGTTTGTGTTTTTTTTTTATCAATTACTGTTTGATATTGATTTTTCATTTTGA
CAAATGTAAATAAAGAAATGTCACAAAAAAATATTTTCGGATGTTTTGGACTCGTTCTCT
CTGAATCACGAATATATGCATGGTTATATTTTGTAATGTAGTCGAACATTAGACCGAGAT
TAATTTGCTTTAGGCTACCAATAGATGACGCAGCAGCTCTTCTGCCAAATAAGCTCTCCT
GAGTCCTGTCCCGTGCTGCTGCTGCGGGCATTTGGGTTAAGTGGCATCGGCATGCAGTTC
ACCATCACGTCTCCTTAAGTCCTCTAATGTTTCCTCATCTATGTCCTCAACTATGTCGTT
CAATTACACAGCGTGTGTTTTCGATTAAACCGTATTTCACTCATTGTTGCTGGCATCAAA
AATTGTGTCATCAGCAACGGATACCCGTTGTCCCCTAATAGCCACACATCCAACGGGGGA
TTCCCCTCGAAGATGGCAGGAATGGCAGAGTTTGCTAGTATAAATGAGTCGTGGCTCGAG
CCTGGATAATTCGCAAAGACATGGGTGATTTTACTATTAGCATCGCAAATGACTTGTATG
TGGATTGAATAGTTCTCTTGCGGTTGACGCATTTTTTTACATCTTCATGGACACCACAAT
GATTTCCCTCATGTGTTAATATTTTTCCTTGTTATAATGTATGATTTGCAAAAATAAAAA
CTGCTGCATCTGTGTTGATGAGAGAATCAAAGTGTATGCG
>NODE_547_length_272_cov_24.062500
ATATTTTTCCTTGTTATAATGTATGATTTGCAAAAATAAAAACTGCTGCATCTGTGTTGA
TGAGAGAATCAAAGTGTATGCGCGTTGTGCACCCGCTACATTATGGCCAAGCATGCGCGC
TTAAAATAGCATTATGAACAACGCGCAACGCGCCACTGACTTTAGACTAGGTTTTTTCTG
GTCAGTGGCGGAAGTGTTTTCTGGAACTGCAAAATAGCAAACATGGCTGTTTGCGCCGAA
ACACGCCTCCTTTTTGCGCTGATCCGCCCATAGAGCGCAAGTTCATTTCCTAGTTTACCG
ACGTGCGTCTGTGGAGGGAAAAACCCGCTTTGCGCGGGTGCAAAATAGGAATGA
>NODE_548_length_832_cov_35.937500
GCCCAACAGACACGACGCTGACATACCAAAACTCTGTTCATCATCGTGGCCTTTGTTTTG
TAACATCTGACAGTTTTAACATTCATCACTGCATCCATTACCTGAGATGGCTGGCCGATT
TTGATTTTGACAAATGTGAATGTTCCAACGCTCTTCACGAATTGGCCGGTCGCTCCTGTG
GTGCCCGGCACGGCTGCTCCTCGTTACTATGGTGGTGAGTATCCACGCCTGTCACGCGGG
AGACAAAACTCTGTTTATCATAGCGCCCTTTGGTTTGTTACATCTGACAGTTTGAATACT
CATCACTGCATCCATTACCAGAGTTGGCTGGCCAATTCTGATGCCAGTGTATGTTTCAAC
GATCTTCATTAATTTGCCGGTCGCATCTGTGGGTCACGTCACAAGTAATCCTCGTTAGTA
TAGTGGTGAGTATCCCCGCCTGTCACGCGGGAGACCGGGGTTCAATTCCCCGACGGGGAG
GAAAGCTTCTTTTGCACGCCACAAATAAGCAGGGTTCTGCGCAATAGGCCACCTCTAACT
AACACGATTGCATGTGTTACTAGTCTGGGCAGTGGTCTTACCCTTCTGTGGTGGCCTTCT
GACCTCAACGCTAGCATTGGTGGTTCAGTGGTAGAATTCTCGCCTGCCACGCGGGAGGCC
CGGGTTCGATTCCCGGCCAATGCAATCTTGTTCCTTGGTTTTGACTTGAATGCATTTATT
TCTTTTAGATGAGATTCATCATAGATTATCTTAGATAGCTCAAAGACCCGTGAAGCCATT
TCTAGCTAATTGCAGCAATGTTTAACAAACAGTTCTTGATTCCGCCTGACTAGCAGTACC
TTAATTGTTCAGGAAACGTTTTGACAAGTTCTTGATTATGGAGATATCATAAAGCCAAGC
CCAACAGACACGAC
>NODE_551_length_620_cov_8.043549
GGCAGGGTGAGTGGTGTCCAGAGTGATTTTACCAGCCTTTTTCCTCACTCTGGAAGTGTA
TAGTTCTTGAAGGGGGGGCAGGGGGCAACCAATAATCCTCTCAGCAGACCGAACTGTCCT
TTGTAGTCTTCTGATGTCTGATTTCGTAGCTGCACCAAACCAGACAGTTATAGAAGTGCA
GAGGACAGACTCAATGACTGCTGAGTAGAACTGTTTCAGCAGCACTGGTGGCAGGTTGAA
CTTCCTCAGCTGGCGAAGGAAGTACAACCTCTGCTGGGCCTTTTTCACAATGGAGTCGAT
GTGTATCTCCCACTTCAGGTCCTGTGAGATGGTAGTGCCCAGGAACCTGAATGACTCCAC
TGCTGCCACAGTGCTGTTTAGAATGGTGAGGGGGGACAATGTTGGGGTGTTCCTCCTAAA
GTCCACAATCATCTCCACCGTTTTGAGCGTGTTCAGCTCCAGGTTGTTTTGACTGCACCA
GACAGCCAGCCGTTCAACCTCCTTTCTATATGCAGACTCATCATCATCTCGGATGAGGCC
GATGACAGTGGTGTCGTCTGCAAACTTCAGGAGCTTGACAGAGTGGTCCTTGGTGGTGCA
GTCGTTGGTGTACAGGGAGAAGAGTAGTGGGGAGAGCACACATCCCTGGGGGGCACCAGT
GCTGATGGTACAGGTGGTGGAAGTGAATTTTCCCTGcctcac
>NODE_552_length_265_cov_13.098113
TCCATTCGCCTTCTCTCTGTCTCTCTATTTTACAGTTGAAACTTGAAGAAAAGTATCAAT
AAAACATTACATTTCATCATTTTTTCCATTCTTTAATTTTCACCACAAAGCTGACATGTT
TTAAGAGGTGCAACCTAATATTGCCTGAACTCCAGGACCCACCACAAAGATCTTTGGGTA
ACAGCAAAGGGAGGAAGTGCACAGACAGGAAGACGGGCGTGTATGGAAAAGAACACTCCG
TTTGGCTGCAGCACGGCCTTAAGTAACAACATATGGCAATGGAGGAACTTTTGTATTCGA
CAGTCGTGGGGCAATCGTCTAAGCATAGGAACGGAGAAGAGAAAGTt
>NODE_553_length_427_cov_12.915690
AAATGAAATTATTTTGTTTGATGGATGGGTGAACGGAAAAAGATTATGATTGGACAAATG
ATGACTGGACAAATGAAGGCATGAATGAATAAAGGAATGAAGGAATGAATGAGTAGGAAT
CTTCACATTATCTGTTTTTTGATGTCATATGATAATATAATTATAATATCCACACATCTG
ATAAGAGAGGTTGATTTGTCTTGCTGTGAGCTAACACACTTAATTGCAGTATGCAAATGA
GAGCAATTACAAAGCTTTTAGGTAAAGAGATGACAGCTGAGGTTGAAAGAGGAAGAAGCC
TCACCCAAACAGTTGTCATGGTAACAATACAGAGCAACCTTACAGTCAAATAATTATAAA
TGGGGGAGGCAAGCTGATAAAATGTAAAGATAGTTGAGGTTTGGTAATGCACACGCATAA
AGACATCTTCCACATAAAATGTATTTAACAAAGTCTTTAAGTATGATTCAGGAGTATGTT
TAAAAAAAAAAAAAAAAAATgtataaagt
>NODE_554_length_314_cov_51.656052
TCACTTCGTCTCACTCTGTTCTCCGTGACATTCAGTCGGTCCCTGCAGTTGTATTGACCT
TGGTTCTTTCTCATTTGCATCCACCATTTTTCATTCCTCGGAATATGGCGTTGGGGGACT
TTTTCCATCATTAAGTGAATTTGCAGTGATTTCCTTATGTGTTTTCTCCAAGGGATTGAG
TTATGAGATGCACATTAAATATCCATTAATACCTCATTATCCCACTGATAAGATTACCAT
GATAATGAGGCAGAAATTCTAATTGTTTCACTTCTTGTTGTGCCACTCATTTAATCATCC
ACCTGAAAGACAAGTGTTCTGCGCCCCTACCTTGAAGACTGTAAACATGGACAGCAGGGC
AGGGCTGTCCTGCCGCTAGAGAGGGCTCggcccccg
>NODE_555_length_477_cov_9.356394
CCGCCGCGGCCCGGGTTCGATTCCCGGTCAGGGAATGTGTTTTTGTCGATCCAAATCAGG
CATCTCTTACACAAGTTACAACATAAGTGAGATAGAGGGCAAGGCAAGCAGTGCCTAAAA
GAAAACAAACTCCTTCGAGCCGGAATTGAACCAGCGACCTAAGGATGGCCAATGCAACAT
CTACAGTCCTCCGCTCTACCAGCTGAGCTATCGAAGGCACAGTACTTCGTTTGCATGTTC
CTAATACACAGAGCTGATGGATCCAGGAGAAAGTGCGTTTGTAACGCCGTGACAGTCAGG
GAGAACATCTAACCGAATCTAACCGAGACAGCCAGGAGCCAAACCTAGAATCTTATGATC
CATAAGCGTTAACAACTGCGTCACAGTTCCACTGCCCATTTGGCCCAGTAGACTGCATTT
TGCTGATTCAAGAGTGTAAGAGATGCCATGCTTGAAAAGTGCTAGTTACCTAGTTTTCCT
TAAACATACACACACAAACCAAAGCTTGGAAACAACCATAAACACTTCCATTTTCAGAGC
TCAGTGGCTCAAGCAAAGg
>NODE_556_length_379_cov_44.116096
GCATCAGTGTAGCGTCAACCTTTTTATTTTTTACTTGGCCGGTTATAATTTATATAATGA
TAGTATGGGTCTCTGGCTGTCTTTCATCGCTTGTCTGCAGATAATGTGTGACCTCTTTAA
TAAACACTAACATGTGTAAATTGTCAACCCGTTCCGTGTGAATTATCTGGGCATGGGTTG
ACGGTCAGCGGACGCAGCCTGAGAACACTAAGAGCAGCGAGGCGGCATACACCAAAGCTC
GACAAATGCTTACCGGTTGCGAACTACATCGATCCAGGGTATAATTCTCTATGAAAGTGA
TGGATGAGGGCAGCCATTGACAGAAAGGGTAAAGACCACTTTGAGATGTCCCTTGTGAAT
AAGTATGATGGAAAATAGATTGTTGAAGAAGATTTATGCTTGTTCTCTCCTGCCACTGGG
AAAGAGAGAGGTGCAGACCAACCCCTCCCCCCCTTCCCGCc
>NODE_557_length_723_cov_25.809128
TATTTTCCCGTGTAAATCACTTGTCACTCCATTGCAAATGTAACTGTTAGAATCTGAAAG
GGAAGGTGGGGGAAAAGAAAGAGAGAGTAAAGATTATCTCTTCAGCCATTTCCCTGGCAC
CGGTGTATGACAGAGACTGACAGGTCTTTCATTTGACTGACAGGTGTCCTTTGAAATGCC
GCTGAACCAGCTTCTGTTCAGACCGTTGAAATGCATATTTGGAGCTCTTATCATAAAGGC
ATGGATGGCCCAGATAGGTGCCGTTAACATTGCAAATGGCTCCGGAATTATTCATTGTCG
GTGTGGCTGGGAAGAATAGGAGGGTAAAGTTTGATTATTCCGCTCACACAATGGCAGGGT
GCTTAATGATTCCTCTCCACCTTGGCAGGGCTGTGTGCCGACTTCAGGCAGCTAGCAACG
GGTGACACAGGTCTGGCCAAGTGTTAGAGCAAGATCATACGTCCGGGCCCCATTTTAATT
TCTAATACATTAATCTTTCCCGTGCAGATCCTCCATGAATATTCTGAGGGCTTCTTGTTT
GGTCGGGGAAGGCTGTCTCGCTTTCATCTATTCAGGTGGTTTCATTCACCGTGAAAGGCG
GCTAAATGGGCCCGATCAGTCAATGACAACTGTGGCACAATGGAGCCCAGTAACACGTCC
CCTTTCTCCTTTCAGCCTTCTGATAGACAACTCTGACACCTGGTCCTCGGGGAGACCCGT
GGCCAAGTCACCGGGCCGCCTCCTCCTTGAGAGACTCCCCTCACTTTATCGGCCCATGAA
GGATTGTCACAGGTGAATGTATCGg
>NODE_558_length_244_cov_40.127048
AAATGAACCCCGTCTGTGACATCTTTATAGACATTATCTGCATGTCACGATCAGAAACGC
GGACAAGAGAACAGAATGGATACCATGGATGATTCTAGTTTCAGTCAGTATAGATCTTTC
CTCCTCTCATTTAAGTGTATCTAGTCTAGGTTTAATGCATATTTCTGCAAGCCCAAGCAG
GGTACCATAGAATTACCACTTTACTCTTGCAGGCCCTGGGGCTTTGGAGCCGACTTTGAC
ATCAAGAGACCATGTTTGGGAAAAGGAATGTGCGGCAAGCTTTCACCTCCAGGTATTTAT
CTTTTAAGGCGGGGTAGGGTGGGGTG
>NODE_559_length_264_cov_9.613636
CCGGAGGTTACCTGTCCCTGATATCTGACGAACCTGGCTAGGTAATGAATCTGAACCATG
GCCAGATGATTGGTTCTTTCTGAAGGGCCCTGGCCAGCATGAAAGAATCACCCTGACTTT
GTCTTCTGGAGTGTAAATATTGTGCTAGCGGAATATGAAAGTAGTGCAACACTATAAGGT
ACAAAAACATAGGGAAAAAAGATCAAGAGCGGGTCTTACATCAAGGAGGACCCCGAGGAT
GTCTTTGTTGTCAACTTCAGAAGGGAAGAGAGGAGCAGAGGAGGAAGCTGGCAGAAGGGG
AAAAGATGCCAGAGAAAGGCTCAAAGGAGCATCTCTGGCCAAGGTg
>NODE_560_length_525_cov_15.127619
GGAAAATAGTGTTATTTTAAACAAATTTGTTTCTTTAATTAGTATTGCGCATGTCTCTAA
TCTTGGAATTATTCATTCAGTCTATTTGAATGGAGAAAATTAGCCACTTTGCTGATTGGT
ATCATTGTGTGCACCACACTGAACACGGTCCAGAAAAACAAAAGCAAAGGTAAGAATTGC
ATGAGGAGATCAGAAAGAAGAAGAAAGGTCTGGTAAAGGCTACTGGACCACCTCCAAGCA
GCTTGATGTTCTTGTGACAACAGTTGCAAATATAATTAAGAAGTGCAAGGTCCATGGAAC
GGTAGCCAACCTCCCTGGGCGCAGCTGCGAATGGTAGAAAAAACAAGGAATACTACCAAA
GAGATACAAGCTGAACTCTTAAGGTGAAGGTATGTCGGTTTCAGAGTGTTTTTTGTGAAA
GTGGGCTCCATGGAAGAAGACCCCGGAGGACTCCACTTTTGAAAGAAAAACATAAAAAGT
CAGACTCGAATTTGCTCAAATGCATATTGACAAGGCACAATCCTTCTGGGAGAATGTCAT
TTGAACAGATGAGTGAAAACTGGAGCATTTTGGCAAGTCACATCAGCTCTATGGTCACAG
CCCACAt
>NODE_561_length_574_cov_30.595819
CATGTCCCCCCCCCCACAATAGCTACCCCATTTACTATAAAATAAAAGATTGAAGACGGA
TAATCAAGGATATGTAAAGCTACATTAATGCTATACCTCATTTGATGGTCTTTAAATCAT
AGGGCTTTTGTGGTTTTTCTAGAAACGTATACAACACTCTAGCCACCCACTGTCCCTGTG
TGATGCAGCCCATGTCCGCTGTTTTTTGTTTGTTGAAAAATGTGTTTTGAAAGCAGAGAG
GCGAGCGGTGGCCGTCGTGTGTTCTATTAGACGGATCAATAGCCCAGTGTGTGAGAGAGT
GTCTTAAGAGCTGTTGTCCTGTGCTTTCAGCTGTGGCAGACCTGTTAGTGCTACAGAGGG
GTGCCGCCTGCCTCTGTCTCTGTACCAGCAGTGGCCTGAGGGGGGCTTTTAGTCCAAACA
CAAATGTCAACCACACATAGACTATTAGTGTTTAGTGCAGTTATTAAATGGACTTTATTT
GTCCTTTAGGAGGCTAAAAGGCGCACTTAAAGGGGACCTGCGTGACAGCGGGTCAATTTG
CGTGTTTGGTTACTCAGGCTCGCTCGTTGCAGACACATGAATACAGCTAAGTGTAAAAGG
AGGAAAGGCTGTAATGCAGCGAGTGTGTGTGTGTGTGTGtcttgtgtgtttgggct
>NODE_562_length_142_cov_22.852112
ACCTCTATCTTGTGGACTAAAGTAGGTGAAGTTGACCTTTGACTGGTTTACACACTGTCA
TACACAAACACATATAGACACACACACACACACACACACACACTCATGCACACACACTCA
CAAGCACAGACCGACACACACTCACTCACTCACACACTCACTCACTCATACTCACAAAGT
GCATGATGGTGGTGAAAGTAAAGGTAAACTTCTACAGCCCTATA
>NODE_563_length_83_cov_69.542168
ATTGTAAGGATTTGCCCTCCGCCCTGGTCCCCTGAGTAGGCTACACACACCGACTTGCAT
AGGGAGACAGGCACAGGCAGCAACCAGAACGCAACACACTCCTCCCTGGGTGACAATTGT
AAGGATTTGCCCTCCGCCCTGGTCCCCTGAGTAGGCTACACACAC
>NODE_564_length_456_cov_33.868420
GAGCATTAGCGCTTAAAGCCCCTGTGCCACGATTAACAATCAAACACGCTGTGATCCTCC
ATGTTATCCTACGACACTCCAGCAGGAGAGAAAATCTCTTTTTTGTCACCAAAATCCTTA
ATTCTTTCTTCTCGGAAGAAAGACGGGTAATACCAAGAATGTTTCCAATCTGCTTTGAGA
AATATTTGAAGAAAAAAACTCCCAATAAAACATGTGTGAACGAGGGGGTAATTGCGGACA
AATGCAGCATTGAAATTCATTTTCAACTCTTTACACTCCATTTCAATCTTATTTTCTGCT
TGTTAACCACATGTTGTTGGTGAGGGTGGGCCAGACTGGCCAGTATTGATGGGTAATTGT
GTATAATTCACTCCTCACACAACATTTGCATCAATACAAATCATTTTCCATTCTGTGCTA
CTTAAGGCTCAACCTCTTACATCCCTTACATAGAGTCCCATTTTAAATGCTCATTAATGG
AGGTACCCACGGAGGATAACATGGAATCCCCCAGCTTTTCAGAAACACACCACacaaa
>NODE_565_length_219_cov_8.205480
ATTTTAGCTTATTCTTCTATTGCCCACCTCGGTTGAATAGTAATAATTATACAATTTTCA
CCCTCCCTTGCTATAATAAGTCTTATAATTTATATTGTAATAACCACCTCAGCCTTCTTA
ACCTTCAAATTCTCTGCCTCCACCACAATAACTATATTAGCCACCTCTTGAACCAAATCA
CCTATCATTACATCCTTAGCAACCCTTATCCTTCTCTCCCTGGCTGGCCTGCCCCCTTTA
ACAGGTTTTATGCCTAAATGATTAATTCTTCAAGAACTTGTAAAACAAGAACtaccatta
c
>NODE_566_length_453_cov_26.008829
TTGTATTGTCAACGAGCACTAATGTTTGCCTTCCTATTCACTGTATATACACATACATGT
ATTTTTGAGTCTGAGGGAATCAGTGGAATGCATTGTTCCCAAATCATTGTAATATCTATT
TAGAGTGGCAACAGTACTGGCAGGGAATGCTGGGGTATTCATGGAGCATAAACCAGCCTT
AAGACTTAGAAAAGCTGAAAAGGTTTATCCCTATATTCTTAAACTCCCTTCTTTTATGTT
GGTCTTAGGCATTAAGGATAGGATTGTGAATAGCAATTGTAAAACTGCTGCAGAGAATGA
GTGAGTGAGTGAGTGAGAGTGTATACGTGGGTGGGGGGGTTTATTCTCAGGCACAAAATC
CTTTTCTTCTTTCTAAAATGCCCCCCACCCCACAAATTCAAAACTGTAAATATTAACTGT
GTTCTTAACTCTTACTGGTGTTCAATACAGAGTAATGTGCTTTCAAAGATACATTATGTG
AAAGATTTTCCACTGCACACACTGCAGTTTGAAATAAGAAAAGGCTATTCtatgg
>NODE_568_length_485_cov_25.455669
CCTTTTAAGAAAAAACTAGAGAGAAAGACGGAAAAACCAGCCAGCTCCTTAAGTAAAAGA
CCCAACACCCTTCAAGAGCAACAGACAACCTTACCTTCTCAAGTTAACTTTAACGAAAAA
GAAAAGAATTGAATCTCTGTGTATACATGGAGATGGTAAATGTTAGCCAGCCTGCTGCAT
CCTACTCCATATCACTTGGCCCGTTATGAAAAATAGTTTGCTATTTTGGAACCCCCTGGC
AGCCATAGTGGATCACCACAGACCCCGAGCTCATTTATCTTTTGTCAGAGATGAAGCCAA
ACTAACGCCATCTCCCGAAGCGGCTAAAGAATGAGGAGGGGAGAAGTGAGGTAAAAATAA
ACCACCGGCACTCAGGTAACGACACAGAGAAGTCACTTTACAAGTAATGTGTGGCTTTTT
AAAAGTGGAACTCTATCGTTCCATTAGGACATTAAACACTTTTTGTTCCCAGGCAACCTG
ATTAGAACTGTCTTTCCCTGGCAGAAAGTTTGGGAAGAAACAAGGCGATGAGGGAGCAAA
ATAAACAGGTTGTTTTACTGACTGATg
>NODE_569_length_329_cov_23.352583
GTCCAGGATCTGTGCCTTAACATGGCAAGGGCAAACTAGTCTCTATTTTGGTGTTCTCTT
TTAAGATCCCCCACTAATGCACTGCCCTTTTCTTTTATTCACCTTTATGCGTCTAATCGG
TGTATTATACTGCAAGTCTAGTGTCCAGGTACTGTGCCTTAACATGGCAAGGGCAATCTA
GTCTCTATGTTGGTATTCTCTTTTAAGACCCCTCACTAATGCATGCCCCTTTTCTTTTGT
TCTCTGCACCTTAATGCGTTGATTCGGGATTGAAAATTACCGAAAACGATCTACAAGCAG
TGTGGCTGAGAAGCCTAATCAGCCTGAATAGAGCCTATATCTCTATGTTGGGGAAAAATC
GTCAAGCGGCTGATTTTTTGCAATAGACAACACTGTAGATGTAATATTTCt
>NODE_570_length_918_cov_40.814816
GGTTCGAATCCCCGTATGGGTCAAATGTTGTTTATTTGCATCTTGTCCAATTTTCACTTA
GGAAAATACAAAACAACACCAAATGGCCGGAATAATAATTTAACCATCCAAAAAGGCCGA
ATTATTAACTTTCGATGCAAGTCCCATTCAGTTCATTCACAGTGTCCACATCCACAGTGT
TTCCCAGCCGTCTCGATGGTACAGGGGATAGGGCTGGGGCTTGTGAGCTGGTGGTACCTG
GTTCGAATCCCCGTATGGGTCAAATGTTTTTTAGTTGTTTAGTTGCATCTTGTCTAATTT
TCCCTTAGGGAAATACTAATTCCCATTAAGTTAATTCACAGTGTCCACATCCACAGTGAT
TCCCAGCCGTCCCGATGGTACAGGGGATACATTCATTCATTATATTACAACAGCGTTTGT
AGTACACTGGACCTCCAGGGTGATTCACCCAAGTCTTACCCAGCAATAGTGCACTGCACC
CCGGGTAAGGAACCGTGGAAGTGAGCCTGGATGGTGCCCGGTGACTTGGCCACACTCTGC
CACTCATGTGACTTGGTATAAGAGGCCCAGACATTGGACCTCCAGGGTGATTCACCCAAG
TTTTACCCAGCAATAGTGCACCGTATCCCGGGTAAGGAACCATGGAAGTGAGCCTGGATG
GTGCCCGGGGATGTGGCCACACTCGGCCACTCTTGTGACTTGGTATCAGAGGCCTAGACA
TTGGCCCTCCAGGGTGATTCACCCGAGTTTTACCCAGCAATAGTGCACCGTATCCCGGGT
AAGGAACCATGGAAGTGAGCCTGGATGGTGCCCGGTGACTTGGCCACACTCTGCCACTCA
TGTGACTTGGTATCAGAGGCCTAGACATTGGCCCTCCAGGGTGATTCACCCAAGTTTTAC
CCAGCAATAGCGCACTGTATCCCGGGTAAGGAACCATGGAAGTGAGCCTGGAGGGTGCCC
GGTGACTTGGCCACACTCTGCCACTCATGTGACTTGGTAT
>NODE_571_length_328_cov_39.381096
ACCCAGCAATAGCGCACCGTATCCCGGGTAAGGAACCATGGAAGTGGAACCATGGAAGTG
AGCCTGAAGTGTGCCCGGTGACGTGGCCACACTCTGCCACTCATGTGACTTGGTATCAGA
GGCCCAGACATTGGACCTCCAGGGTGATTCACCCAAGTTTTACCCAGCAATAGGGCACTG
TTTCCCGGGTAAGGAACCATGGAAGTGAGCCTGGATGGTGCCCGGGGACGTGGCCACACT
CGGCCACTCTTGTGACTTGGTATCAGAGGCCTAGACATTGGCCCTCCAGGGTGATTCACC
CAAGTTTTACCCAGCAATAGCGCACTGCATCCCGGGTAAGGAACCATGGAAGTGAGCCTG
GAGGGTGCCCGGTGACTTGGCCACACTCTGCCACTCATGTGACTTGGTAT
>NODE_573_length_127_cov_47.291340
AGGAGCACACACACTAGTACCCCTGCTCTGGTCCCCTGACTAGGCCACAATATATGTCCC
CCACAAGAGGGCAGTGAGTGAGATCCATGCACATAGGTCACGGATATGTCCCCAGTGATG
CACACTCTGCCCTGGGGAGCAGGAGCATACACTTACACCACCGCCCTGGTCCCCTGACTA
GGCCACAATATGTCCCCCACAAGAGGGCA
>NODE_574_length_106_cov_54.537735
TGGGGGACACAGTGTTAGGGTTAGATGACATGTCGATGCCTAGTCAGGGGACCAGTGCAA
GGGTACACGTGTGTGTGCTCCTTTTCCCCAGGGCAGAGTGTGCATCACTGGGGACATATC
CGTGACCTATGTGCATGGAGCTCACTCACTGCCCTCTTGTGGGGGACATATTGTGGCCTA
GTCAGGGG
>NODE_575_length_1808_cov_13.966261
GTACTGTGCTTTGGCCTGTGCAACGCTCCAGCTACTTTCGAGCGTTTGATGGACAGGGTG
CTGGATGGCATCCCCCGCCAGCAGTGTCTGGTATACCTTGATGACATCCTTGCCCATGGC
AGCTCCTTCCAGTCAGCCCTGGGGGCACTACGGAGTGTGTTGGAGCGGGTGGCTGCGGCA
GGTCTGAAGCTCCACCCCGAGAAGTGCCACTTCATGAGGAGGGAAGTGTCCTTCCTGGGC
CACCGTGTGGGGAAGGAGGGGATCAGCACCATGGAGGATAAGGTGGAGGCTGTCCGAGAC
TGGCCCATCCCCACCGACCAGCGCCAGCTGAAGAGCTTCTTGGGCCTGGCCTCGTACTAC
AGGAGGTTTGTAcNNNNNNNNNNNNNNNNNNNNNNNNNNNNNNNNNNNNNNNNNNNNNNN
NNNNNNNNNNNNNNNNNNNNNNNNNNNNNNNCGAGTCCTTCACCACACTCAAACGCGCAC
TGATCGGGGCCCCCGTGCTCGCCCCCCCTGACCCCACCTTGCCATTTATCCTGGACACAG
ACGCGAGCAATGTGGGCATGGGTGGGGTGCTGGCCCAGGTGGGACCAGAGGGGGAGAGAG
TGGTGGCGTACTTCAGCCAAACATTCAACAAACATGAGCGCCGCTACTGTGTCACCCGGC
GGGAGCTCTTGGCTGTCGTGGCTTCTGTCAAGCACTTCAAGTACTACCTGGGTGGCCTGC
CCTTCACCGTGAGGACAGATCaNNNNNNNNNNNNNNNNNGCTCATGTCTTTTAGGGAACC
AGAGGGGCAGGTGGCTCGCTGGCTGGAGGAGCTTCAGCCGTATGACTTCACCGTGGTGCA
CAGGGCAGGGGCACGCCACTCCAATGCCGACGCCATGTCCCGTCGGCCCTGTACTGCAGA
TGGGTGCCGTCACTGTGAGCGGAGAGAGGGTCGGGAGAGAGAGCTGCGTGCTGAGGAGGG
GGTCTGTGCCACAGTGTGTCGGGCGAGCGGGCCGGTCTGCTGTGAGCTGCAGACAGTTGA
CGTGGCTGAATGGGGACAGCAGCAGGAACGGGACACAGACCTACAGCCAGTGCTACAGTG
GGTAGAGGCGCAGGTGAGGCCACCATGGGAAGAGGTTACAGCGCTCTCCCTCGGGACCAA
AGGGTTGTGGTCAAAGTTTGAGAGACTGCGGCTGGCGGATGGCGTGCTACAGCGGGCATG
GAAGGAGCCGGCTACAGGAGAGGAGAGGTGGCAGGTGGTGGTCCCAAAGGCATTGCGGGA
GGCTGTGCTCCAGAGTACTCATGGGGGGGTAGGGACTGGACACTTTGGGGTCACAAAGAC
ACTCCGCCGCCTCCGTCAGGGCTTTTACTGGGGGCAGCACAAGAGGGATGTGGAGGATTT
CTGCCGCCGCTGTGACCACTGCACAGCAAGAAAGGGTCCCGCAGGCCGCTCTCATGCTCA
GCTTCAACAGTTCCCAGTGGGGGCTCCCATGGAGAGGGTGGGAGTGGATGTAGTAGGGCC
GTTCCCCACCACAGNNNNNNNNNNCAGAAAGGGTCCCGCAGGCCGCTCCCATGCTCAGCT
TCAACAGTTCCCAGTGGGGGCTCCCATGGAGAGGGTGGGAGTGGATGTAGTAGGGCCGTT
CCCCACCACAGACAGTGGAAACCGCTGGGTGCTCACAGCCATGGACTATTTCACAAAATG
GCCCGAGGCCTATGCTCTGCCTGACCAGGAGGCAGAGACCATCGTGGACGCCCTGACCAC
AGGGATGTTCAGCAGGTTTGGGGCTGCAGAGGCCATCCACAGCGACCAAGGCAGGAACTT
TGAGTCCCGGGTGTTCGCCACCATGTGTGAGAGGCTGGGTATGCACAAGACCCGCACTAC
TCCTCTCCATCCCCAAAGTGATGGCCTTGT
>NODE_576_length_908_cov_13.996696
CACAGCCCCCCCACCACAAAGTCCCTCGTCCCCGAGGGAACAAACAAAGTCACTGAAGCG
ACCCGGAGGCCTCCTCTGCCTGTGTGGCCGTGATGGTCGCAGAGTGTCCAGAGGTGCAAC
AGGGGGCTCCACCCCTGGCCTGGGGCTGCTCCTCTGAGCACCAGGGGCTGCAGGACGGAA
CATGGGGGACAAGGGAGTGGGAACGGGGAATACAGTCCGTGGCTCAGGGGACACCAGCAG
CGACCTTGGGGGGGGGACAGAAGGAGGGAGCTGTCTGGGGCCCCGTCTGTGGCCCCTAGG
GGGGAGTCCTGGAGGAATGTCACTGCCAGAGAGAGAGATTGTGGGAGTCCCTGGGGTTTG
GGGAGAAGAGGCCCCTCTGTATGGGGCTAAACGGTCTCTGTGCAGCGCCACCTTTCTTCC
CCTGGGAGGAAGCTGCACCCGGTACACAACCTCCCCTACCCTCTCCAGGACCCTGCATGG
TCCCACCCAGTGGCTGTCCAACTTGGGGCATCTGCCTTTTTTCCTTAGGGGGCTGTAGAC
CCAGACCAGCTCCCCTGCCTCAAAGTGCCTTCCCCGTGTGTGCACGTCATAGTTCCTCTT
CTGTCTCACCCCCGCATTTACCAGCTGTTCCCTGGCAAAGGTGTGGGCAGTCTCCAGGCG
GTCCTGGAGTCTCCGGGCATACTCCGGCCCCGGGGGAACAATAGGGCAATCCAGGGGTCG
ACCAAACGCCATCTCCGCAGGGGTACGGATCTCTCTCCCCAGCATGAGGAGGGCGGGCGT
GCAGGAGGTGGAGTCTTGGACAGCAGAGCGGCATGCCATGAGGACCATAGGCAGGTGCTT
GTCCCAGTCACGCTGGTGTTTGGCCGAGACGATGGCCAGCTGTTGTCCAAGCGTTTTGTT
GAAGCGCTCCACAAGGCCATCACTTTGGGGATGGAGAGGAGTAGTGCGGGTCTTGTGCAT
ACCCAGCCTCTCACACATGGTGGCGAACAC
>NODE_577_length_189_cov_72.084656
GGCTAGGGTGAATGCTAACCGCCAGCCCTAACCCAGTGCTGAGGCTTTATCCTTCACAGG
CGGAGGAGCAACAATCGCAAACACATTTTCTCTGGCCCTGGCCCTGGGAGAGATAAAAAA
GCAATTTGTATTCTATTCCTATTCAGCGCCGCTTGGCCTGTTTCTCTGCCTGCATATTTG
TAAACACAGCTTCGTCAGAGCAGCTTAATCTTCCCTACACAAACGCAGCAGGCTTCGGGG
GTGGGGGAGGTGGGGTGGGGGTGTTGTGTGg
>NODE_578_length_662_cov_47.448639
CAGACATGTGATTGTGATGTTGCTGAAGCTCATGTAAAAATCCACGCCCGCCATTGGCAC
ACGAACGCACATAGCAGCAGAGCAACTGCTAACACACACTGACAGAGGAGCACGTGTGGG
TGGGTGAGTGGTGGTGGTAAAGATGAGGATGAGTACAAAGAAGGGACACAAAAAACGAAA
CGGGGCTGAGTGTTGACTACCTGAAAAGGGAGTGTTGAAGATGCAGAAGGGGAGTGGTCT
GGGAGTGGTCTGGGAGTGGTCTGGGAGTGGTCTGGGAGTGGTCTGGGAGTGGTCTGGGAG
CGAAGGCCAATTCTTACTTTTCAGTTTAAATAAAGATCGGAGCTGGATAAAAGCCATTAA
GGGAGAAATCAGACAGGGCATGCTATGTAGGACAAGAGTTGACTGCAGGGAGGTGAGTAG
AAGGATCAATACTCAGTCGATGCGCTCAACACCAAGCTCTGCTCAGACAAACACACATAC
ACTCACACACTTACACACACACAGACACGCGCACGCAGAGACTGAGGGTGATGTGCTACT
GCTGCTTATGAGAGAGAAAGATAGCGAGGCTGAGTGTAAAATGAATTAATAATGCCCTTA
TGAATTGGTGAAGATCTCACAGGAGAAGTGTGAGCTGATCGTAGTTTGTTGTGATAAAGG
TATTAAGGTAAGATACGGCCGCGACTGAGGGGCGGAAGGTAAGAAGCAGTCACCCTCCAC
GACTTCCGCGGGAATATGACCGCa
>NODE_580_length_115_cov_41.782608
GTTAGAGGGCAATAAAAGACTACTTTCTGCCGAATTGGATTCTTTTTATTCAGTTTAGAT
CAAATTTCCCTATATTCTAAAGGAAAAAGTGTAAAAGTCCCTGCATGTCACGGGAAAAAT
GACAACACCAGCTCGTAGCCCATGTCAAATCCCGAATAGGAAAGGTTTTCTGGGTCGGCA
CGGACCCTGGAAGTATT
>NODE_581_length_218_cov_10.711009
GCACACACACACACACACACACACACAGATGATGTATAGTGTTGTTTGTTCTGTTTTAAC
TGCCATTCCCCCCTGGTCAGCTGTAGCACATTGGCCTGTGGCCCTTCTAACCACAGCATG
CAGCCAGGAGCTGGAGCAGAGGGGTTGGGGGGAGGGGGGAGGGGGTTCGTGGGACCTTTA
GGGTCCAACTTACAAAACATCTTCCAGCACCAGAGAGCAAGATGGGTTCTGATGCGAGCT
GCGTGCCCTCCTTGGCCCCGCCCACACAACACCCCCCCCCCCCCCCCCCCCCCCCCCCAa
>NODE_582_length_322_cov_11.642858
GTCAGTGACTCTCGGAATTCCGTCATGTCCTTCGATAGCTCTGGGGTGCAGTTCCGTAAG
CCCATGGCATCGCGGGATGGCTTCAGCCACCACTCGTTGGACCGCGGCGCCATGCGCAGT
CGTGCCAACTGCCGGCTAAGGAGGCGCTCATCCAAGCTGAAGCTCAAAATTCCCAACTTG
ACGGATGTAAGCACCATTGACAAGTGGTCCAGGGTCATTTTCCCCATCACTTTTGGATTC
TTCAACCTTATCTACTGGTTGTATTATGTGAATTGATATGCGTTCCCCTAGGAAACATTG
GCCATATTTTGAGAGCACATTGAATTGGCTTTGATACAATTGGAAAATATGTGTACACAT
ATATGAAAAGTTGATACATATGTATATGCATATTTCTATATATt
>NODE_583_length_739_cov_10.783491
AGACAGACAGATAGATAGAAAAGACAGATATATAGATAGACAGACATACAGACAGACAGA
CACAAAGACAGACAGATAGATAAGACAGATAGATAGAAAGAAAAGACAGACATATAGATA
GACAGACAGACAGACAGACAGACAGACAGATAGATAGATAGATAGACAGACAGACAGACA
CAGACAGAGAAACAGACAGACACAGTGACAGACAGACAGACGGATTGATTGATAGACAGA
CAGACAGACAGACAGACAGACAGACAGACAGACAGACACATATATAGATAGACAGACATA
CAGACACACAGACAGATAGATAGACAACACAGATAGATAGAAAGAAAAGACAGACATATA
GATAGAAATATAGATAGATAGATAGACAGACAGACAGACAGATAGACAGACAGACATACA
GACACAAAGACAGACAGATAGATAGATAAGACAGACAGATAGATAGAAAAGACAGATATA
TAGATAGACAGACATACAGACAGACAGACACAAAGACAGACAGATAGATAGATAAGACAG
ATAGAAAGAAAAGACAGACATACAGACAGACAGACAGACAGATAGATAGATAGATAGACA
GACAGACACAAAGACAGACAGATAGATAGATAACACAGATAGATAGAAAGAAAAGACAGA
CATATAGATAGACATATAGATAGACATATAGATAGACAGACAGACAGACAGACAGACAGA
TAGATAGATAGACAGACAGACATACAGACACAAAGACAGACAGATAGATAGATAAGACAG
ACAGACAGACAGACAGACAGACAGACAGACAGACAGACAGa
>NODE_584_length_516_cov_26.961241
TTAGCCTATGGCAGGGTCTCTTCACTCCATGTTGCCTTTCTGGAACAGAGAGCTAAAGCC
AACCAAAGACAAGCTAACAAAGTCAGAGAGAAAACATTAACTTCCAACCAACACAGAGTT
TGGCTACAAACTGGATCAAACCTACAGTTGGTGTCTCTGTTCCAGCGGCAGCCAGCCGGG
TGAGGAGGCCCTTCCTGATCACTGAGGCAGACAGGTTATCCCTTGGCCCAGCAGGGCACC
TAAGTACGATTCTTCTCTCTCAATTCTCCCCAGACACACCATCCTGAGAAGCCACTTTTT
CCTACCACAGGAAGCCCAAGAGAACTCTATAGGTAGCAGTGTGACAGGCAAACTGAACCC
TGGCCTTTTATATCCTGCCAGGTTTGAGAAGTTGGACATCACCCCAAAAAGCGCCCAGAA
GATAAAGCCTGTTCTGGAGCGCTGGATGGCCGAGGCCGAGGCCCGCCACCGGTCCGGCAT
GCAGAACCTGACCGAGTTTATCGGCAGTGAGCCCTCGAAAAAACGCAAGCGGAGGACCTC
TTTCACACCGCAAGCTCTGGAGATCCTCAACAGCCACTTCGAGAAGAACACGCACCCc
>NODE_585_length_473_cov_37.600422
GAATTGCTTTAACAAGTAGAGCCATACACACTGGGAGGGAGAGAACATTCCTACATTTAA
AAGTTAAAATAGGTCTTATGAAAATTGAAAACATATACTGTTGCAGCTGATCATTGATGC
GTTCTTTACTGTTGTATTTGTCTGTATTTTTCTCCTCATTATTTCTAATAATATACATAG
ATTTTTCAACACAAAAGAAAGGATATGTAGCTAAACAATGAGAAATGATAATTTCCATGT
AAATCTGTTGTGCTTTGCAGAGGTTGTGCTGTTTGCGCTGATGTCAATTAAAAGTGGATT
AACTGGTACATAATGACCTTTAGCAGTAAATTGTGTGTAATGTTGCAAGGCAGGATACAG
TATATATCCCAGATGTCACACATGCCCCTGACGTATGATGGAGCAGATGTCTTAGCGAGT
CCAAATGGCCCACAATGAACACACTCTTCTAGACGTGCTCACGCACAAGCTTGTGCACAC
AAACACACACACACACACATTTATGGTATACATTTCCAAGCCATGTATACAGGACAGTAA
TTGTAAGCCTTGTTt
>NODE_590_length_573_cov_50.061081
CCTTTTTGTTCTTCTGTTATGTTCATGTTGTAGTATTTACATTTACGTTATATGTAAAGT
GTAGCAGCATTTAATCTTTTTATTACTCTACTGTCACTGTAGAAAATGAATAATTGTTTC
TCGTCAATTATTCTTCAATGTTACTATTCAAATGTTTATTGTAATGTAATAGACATTGAC
CGTAACACCAGTCAGGGTTGCTATCAGTAGCATTTGGGTCTCAGGCAGAGTGGAGGGAGT
CTGCTGTGTTTTCTGCTGAGGTGACTCTTGGTTCTCTCTTGTCTTTAGATACCAGCCTGT
TGATATCATTCAACCAACCAATCATGTATTGCCAGCCTCATTCGGGGATTCTGATTGGCA
CATTGTCACAGGCAACTCTCTTACCGCCACCAATGAGTCCTCACGTAGAAAACCCTCACA
GCATGAGCTGGAGAAACAGAGAATGCCAGGTGACTATTTTCTCCTCTCTTCTACTCCTGT
TGTTAAGACTGACTGGCGTTCGTGCCTTTCTTGTGTCTCCCTTTTTTTTTCCCCCTTTTC
TCGCTCTCCTTTTTTGCAGAGCATGACCTCCTGCGGCAGGAGCTGAATAACCGCTTCCTG
GTTCAAAGTTCAGAGGGGCGGAATCGGGGGCCGTCCTCCACGGGGTCCCCGCTGg
>NODE_591_length_345_cov_51.330433
GCTCTTCCGATCTGTTTTGTGTAGACCCCCCCCCTTCCCCACGCTCCCCTCCTGCCAGGT
TTTAACTACACTCCACCCTGGCCTGTGCTCTACTTGTTACAGCCCCAACACGAGTGCAAA
CAATCAAAGTGCTTGGGAACGCTGAAATATGCATGGCTATCCGTGACAGACAGATAAAGC
AGGGCAATTAGCCACGTAATCCTAGAGCATCGTATGGAATCGTCAGCCTCAGCTGTCCCC
TCCCTCTCTCTCCTTCTCTACTCTCTTGCTCTCTATTAGTTAAATGTACTCTGTGTGTCG
GCTCCCCATCAAATCAAGTAACATTTCCCCTAATTGGCTCATGAATAATACAGCAAGGGC
CTACATTATAATTTATTAGTGGTAAACATTGCGGAGGCAGTTGGTAAAGAACCTATCCCT
CATTAAt
>NODE_592_length_397_cov_17.259445
ATCTTGCAAAACCAATAAAAGGATGTGTGAGAGTGAGTCAGTGAGTGTGTGAGTATGTGT
GTGAGTGAGTGTGAGTGTGTGAGTGAGTGTGAGTGAGTGTGAATGAGTAAGTGTGTGACT
GAATGTGATTGAGTGAGTATGAGTATGTGAGTGAGTAAGTATGAGTGGGTGTGTGTGAAT
GTGTGAATGAGTGAATGAGTGTGTGAGTGTGTGTGAATGAGTAAGTGTGTGACTGAATGT
GAGTGAGTGAGTGTGAGTATGTGAGTGAGTAAGTGCGAGTGAATGTGTGAGTGAGTGTGT
GTGAATGTGTGAATGAGTGAATGAGTGTGTGCATGAGCGAATGAGTGAGTGTGTGAATGA
GTGTGTGAATGTGCGTGAGTGTGTGTGTGAATGAGTGAGTGAGTGTGTGTGTGTGTGTGT
GTGGTGATATAAGTCACCGTGTAGCCTAGTAAATGGAGTGTGGTCAACTTTGATTGGCt
>NODE_593_length_383_cov_17.287207
CCCCAGTCAATGACGGACAGCTTGTGCTTGGTAGGTAACTAAACTGAAACAAAAAGAACA
CAAACATCCATTTGGGAAAAGTCATCAGTCCGCTCTGAGGCATTCTCCCGCGGGTTCCAG
CGGAGTTGGACGGCATTAGCATCACAGCCACGCTCACCTGACTGGCATGAAGCGCGAGGA
GGGAGGGAGGGAAGGAGGGGAAGGAAAGGGAATTCCCTCAGCAGTTGTTATTGATTCCGG
TGTTTACGGACGGATAGTTTAGTGCCGTTTACAATACAGAACAGATGCAGTTGGTGAGCA
AAAAGGTAAACAATAGCCGTGTGGCAGGCTGCCAAGTCCCGGCAGTATTAGACCCACACT
GAAGTGCATTTCCCTTTGGGCTGCACTCATTGCCACTTTATTTCCTCAGCACTCACTCTC
ACTCTTTCCCTCGTCTCTCTGTCTCTCTTTCTTTCTCTTtttctc
>NODE_594_length_239_cov_9.820084
AGTATCTATAATAAGTCTGTAACAAAATGAACAAAACATTTTACAAATAAAAAGGTGTGA
TCAAAGGCTCTGCCCAACATACTTAAATAAAACCGCAATAATTCTAGGTGCATATGTTCC
ATCAGCTTATAACCCAATATCACAAAGAAACACTGTTTTATTGCCAGTGTTTACATCAGT
CGGGTGGAGGGTGAAGGGTGGAGCGGTGGCTTTTTTCTGGTGTGGGCATGGAGAATGTGA
AGAATGCATGGAGTCATCAAACAGGCCATATAATAGAAGAGCTGAATCAGGAACAGTCAT
GTGCCTGCGGACGGCCTGACt
>NODE_595_length_504_cov_27.755953
ACTAAAGGGCCTTCTCATGACAAACTTCGTTGGAAATGTCAGCCTTTCATGGTTTTGAGA
AGACCTATTTCATATCTATTACAGCAGGCATTCTGCTGCCCGATATTTCAGATTTCAGTC
CTCCCGCACGGCAAATCCTCTGCCAATCTTCTCCTTAAGAATCTCTGCCAGTCGCTGATG
CATTATTCCTCTCCTTCCCTCTCTCTCTTTTGATGTGACAGAACAAACCGCGACCTATTA
GGATTAAGGCTTTGAAAAGATCTTTGAAGCCGCTCAAGGTTCCTTTAAACCGGGAACTGA
CAATATGAGCTATGTGGCAGCAGGCACTGAATGGTGTGATCGGCCCGCTTCCCCAACCCC
CACAGACTCCATTCCAATCCGCCGACCCCCCAGCAATGCTGTTCTGGGTAGCGTACACAA
ATGTGGATTTATTCGCTGCTCCGTTAAGCAGGTTGTTAGGAACGTGGGTTTATGCTCTGG
TCATATCTGAACTGTCGCGTGAACTAAAATCGAGACAATACTTTATTACATGATTTTATC
GGTTTTGGACCAAAGCATCAAAGGCTACAAGCTGATGGAATCTGAa
>NODE_597_length_506_cov_35.588932
TAAAATGTCCACCTCCACTCCATTTATTAGCCTAAATTAGATGCACCTGTTTGAGGTCGT
TAGCTGCATAAAGACACCTGTCCACCCCATGCAATCAGTAAGAATCCAACTACTAACATG
GCCAAGACCAAAGAGCTGTCCAAAGACACTAGAGACAAAATTGTACACCTCCACAAGGCT
GGAAAGGGCTACGGGGAAATTGCCAAGCAGCTTGGTGAAAAAAGGTCCACTGTTGGAGCA
ATCATTAGAAAATGGAAGAAGCTAAACATGACTGTCAATCTCCCTCGGACTGGGGCTCCA
TGCAAGATCTCACCTCGTGGGGTCTCAATGATCCTAAGAAAGGTGAGAAATCAGCCCAGA
ACTACACGGGAGGAGCTGGTCAATGACCTGAAAAGAGCTGGGACCACCGTTTCCAAGGTT
ACTGTTGGTAATACACTAAGACGTCATGGTTTGAAATCATGCATGGCACGGAAGGTTCCC
CTGCTTAAACCAGCACATGTCAAGGCCCGTCTTAAGTTTGCCAATGACCATTTGGATGAT
CCAGAGGAGTCATGGGAGAAAGTCATGTGGTCAGATGAGACCAAAATA
>NODE_598_length_102_cov_31.098040
CAAACAATGAAATGTCAAGCTCCAAGACTTCAAACACATACATATGAGGTACTGCACGTT
GCATAGAATGGATGATTGTAACCCTTGTCACTAGATTAAAATTAGGACAAATGATACCGG
ACTGTAAACACGTTTAAATATAGTACTATACTAAAAGCATTTGGCCTAAAGCATGCTTGG
GGTT
>NODE_603_length_193_cov_13.300518
GGCTAGTTGATTCGGCAGGTGAGTTGTTACACACTCCTTAGCGGATTCCGACTTCCATGG
CCACCGTCCTGCTGTCTATATCAACCAACACCTTTTCTGGGGTCTGATGAGCGTCGGCAT
CGGGCGCCTTAACCCGGCGTTCGGTTCATCCCGCAGCGCCAGTTCTGCTTACCAAAAGTG
GCCCACTAGGCGTCTCGCATTCCACGCCCGGCTCCAAGCCAGCGAGCCGGGCTTCTTACC
CATTTAAAGTTTGAGAATAGGTTGAGATCGTTTCG
>NODE_608_length_83_cov_156.397583
ACCCAAACGGAAATCGCACTAAGTCCAGCCGGAGACCTGGTTACCCAAACGGAAATCGCA
CTAAGTCCAGCCTGGAGCCTTTTTGCCAATAACTCTGGTAATCCATGTCTGATTCTGGAT
ATTCTTAGTGGGCCTGTTAGAGGGCAATAAAAGACTACTTTCTGC
>NODE_609_length_498_cov_41.194778
TTGCCAAAGAAAAAACAAACAATATATGGGTCGGGATAATCCTTTTTTCTCCTAAAATTT
GACAATGCTCTATTGCCATCTGGGGGAGGAAGGAGGGGACAAAGGATTTTCTTTATAGAT
ATCATATTCAAGTTTTTCTCCTTTTTTGTCTGGTGTATATATTTTTTACTTCTCCCTGGT
AAATAGAGTTCAAACTTTTGTGATCTGCGTGTGCTGCTCCTCATCAAAAGGTTCGTTTTC
CGGATCAGAGTCAGTGGTGTCAGAATATCGATAATGGTCAGGCTCATTGTCGCTAACATC
CGGAGTGACTGACGTTGAAGTGCTTGCCTCGGAATTAGAAGAATCTTCAACGGTTTTTGT
GAAATACAGCTTAACCTAAAGCAGACAAAGAAATATGGAAGTCATAATATCAGATGAGGG
AACCTCAGAACATTGGTCACCAAATAATTGATGCAATCGACTTGTGGATTTGGGGTATTC
GTAGTTAAAAGCAAAACATTTTTGAGAACAGAACTGAAGACATTTATTCCTACTTTATAA
ATGAGTGTTGGTTGTGCTTTTGGCAGTAGGTGCACATGTt
>NODE_610_length_405_cov_44.214813
AAAATAATGACAATTTACATAATTGGCTATATAGACAAGTGGAGTTAACGCTTTTGCACA
TTACTAATAAAAAATAAATTAAATCAAAGGCTGATTATGTTCACAAATATTTTGCGGAAT
AAAATATGTCCATATGCAAAGGCTGTAAAGCAACATGAGCTTTTGAATGTACCATAAGTC
TATTTTGTTGCTGCTCCAGTGGGCTACTCTGACTTTTATATTATTTATTTCAAAGCGCCT
TGATATTGATTATTTCGCAACAAAAATGACAAATGGCAGCAAGGAATGACACGGTCAGCA
GGTTCTATTAGAGAAATGATAGTATTGCTCATGGTTTGTTAAAAGGTCCAGTTTAGATAC
TTTATAGGTTTACATCCATCATTGTCTAATGACCTATATGATGAAAAACACGCAGTTCGG
TGACAACGGCCCTGTGAAGCTAACTTCGCTTTGTAATTGCCCCCATATTAAATATAGATT
TTTGTTt
>NODE_611_length_200_cov_13.385000
ATAGTGGCAATTCCCTAGTTTGTTTTTTAATTGACTTGGAGTGTGTTTAGATGTTTTTCA
ACTTTTAACTTTCCCAGTTCCTTTATCAACTTGCTAAGTCCTTCTTTTAACTCATCCAGT
CCAGCTATTGGTTTAGCCGACCCCATCACATACTTTCACCTTCTTCACGGTTCTTCCACT
ACTGTCTTTGTCATTCCCTTTCTCAAATTCTGATAACACGACCAATGGCCAGCGTGTTCT
TTGTAATTCATCAAGCATTCTCAGAAATGTTCCCCTGTTTTt
>NODE_612_length_86_cov_24.488373
CAGAGCCTTCCAGGCCTTCGCCCCTAAAGCCTCCTTCGGCTCCACCTCCAGAGCCTTCCA
GGCCTTCGCCCCTAAAGCCTCCGTCGGCTCCACCTCCGGAGCCTTCCAGGACCCCACCTC
CAGAGCCACCTACGGTGCCGCCTCTGACGGCTCCGCCTTTCACGGCTC
>NODE_613_length_188_cov_24.952127
GCTCCACCTCCGGAGCCTTCCAGGACCCCACCTCCAGAGCCACCTACGGTGCCGCCTCTG
ACGGCTCCGCCTTTCACGGCTCCGCCCCCTGAAACCTTTCCTCACTGGGTCTTGCCTGCT
CCCCTTGTGACTGTTCCTCTCCCTGCCCCCTGGCCTCTTCCCTGGCCTCCTGACCTTGTC
CGGTGGCCTCCTGACCCTCTACCTGTCCTGTGGCCTCTTCCCTGGCCTCCGGACCCTATT
CCTGTCCGGTGGTCACCTTCCAGACCCCCg
>NODE_616_length_104_cov_27.451923
TCACTCAATCAATCACACACTCCCTTACAAAATCACAGACACACACACACACACTCATTC
ACACACAAACTCACACACACGCTTACACACACGCACACTCACTCACTCACTCAATCACAC
ACTCCCTTACAAAATCACAGACACACACATACATTCACAGACAGACAGACACACACACAC
ACACAC
>NODE_617_length_83_cov_115.602409
GCAAAGCTGAAACTTAAAGGAATTGACGGAAGGGCACCACCAGGAGTGGAGCCTGCGGCT
TAATTTGACTCAACACGGGAAATCTCACCCGGCCCGGACACGGAAAGGATTGACAGATTG
ATAGCTCTTTCTCGATTCTGTGGGTGGTGGTGCATGGCCGTTCTT
>NODE_620_length_689_cov_34.238026
GACTTTCTCTTTACTGCACCTTTTAAAGACTGCAATTTCACTGAGGAATGGGCCCTGCTA
CATCTAACCACAGGAAAAAAATGAATCGCATTCGTTGCATCTCCTATTTCAAAACCCCTC
TCTCCTTGTTCCCTTCCACACATCATTAAACATGTTATTATAACATGACTGTCACCCGGC
GTCTCTCTTCACTCCATTCTTGCTCTGCCAGGTAATCAATTTGTCGTCACTCTCTGTAAC
CCCAGTAAAGTCATCAAGCGAAATGAGTTACAGCTGCAAAGAGCCTTCAAGAATACAGAG
GGAAATAAGCGAGCGAGAGAAATGACAACACAGACCAGGAATATTCAGCCGCCTGATAGC
ACATCCCAGGTCTTGAAGATGAAATATTAATGCACAATTTGTTTATCTGCAGGCCCACAT
CTCTCCAGTGCCGAGCTGTTAATTTTCTATCGGCACAGACAACGGATCAGTCAGTCATGA
ACTCTTCACAGCCATTACCGGGAGACATTTTGATTAAGTATTCCTAATGTAGTGGATGGG
AAAGAATGAAAACACTCTGCCTGCCAACTTTTGATTGACCATTAAGCCACTGATGAATGT
GCCTGTCAAAGAGGAGACAATTACCTCAACAATGAAGAAACTCTTCTGGAAGGCTTATTT
CTCTATAGGGCTGACACATTTACCAGATTACAGACGAGGCTGCTGAGAGCTGTAAAGGGA
TCGCTTAGGCATCTTCTAAAAAGTTCTGGGAATAATTGTAGGTTGGGGACa
>NODE_623_length_395_cov_20.508862
GGGCCACTTCCTCCCGGTGGTTACGGGTTGTCCTTCTGCATGTTTCGGAAAGCTCCCAGA
ACTCGCGCAAGTCCTTTCTCCCCTACGAGATGGTCCCCTTTGACATAACTGATTACAGCT
AGCCTTGATTGTGTGTGAGAGGCATTTAGTCAGACAGGCATCAGTGAGTAACTATATTAA
CTCAATACATCTTGCATTGTAAAAACTACACTCTGTAACATGGAGCTGCTAAGCCCTTTT
AGCATGCTTTATTAGGCAGCTTCGAGGTGACCATTATCTATCAGGCGGCTTTGCATAGTT
GTTAACTGCTACGATGTGTATCTCTTGTAATGCGCCGTAGGACAAAATCAGACCCTAATC
TATTTTGCTCCACCTAGACAAACCTTGATGCTGATTAATGGTAGTTAAACTTACAAGCAC
TCCGTCAATGAGATTGCATGGGGATGGTAATGTATTGGAGTCATTAAATACACATCa
>NODE_624_length_202_cov_13.782178
AGCAAGAAAGAAAGAAAGAAAGAAAGAAGTAGGGGGTGTGGAGAGAGGACGAGTGCTGAT
TCCTACTTTTCAGTTTAAATAAAGATTGCCGCTGGATAAGGGCCATTAATGGAGGAATCA
GACAGGCCTTGCTATGTAGGACAAGAGCTGACTGCAGGGAGGTGAGTGGAAGGATCAATA
CACAGTCAATACACTCAACACTGCTCTGTGCAGTCACACACTGCGGGGTGTGAGTATGTG
TGCATGTGTGTGTAGCTTGCACTTGGGGTGGTGTGGGGGGGTGg
>NODE_626_length_1051_cov_12.517602
TTTTTTTTTGATAACTTTGTCTGTGTTAATGCTAACTGCATAAAATTTTCCACAGGTGTG
AATTTTTATTGGAATTTTAATATTTCACCCTATTTTCTTTAAAAAAATATTTTTTGCACT
AGTTACACAAAATACTCCCTCTTAGCGTCGTTTTGGACAAAAATGGCACATTGAAACCCA
TTAAAACTGCGATTTTTAATCCCAGTGCCATTTAACTATAAAATTATGCAATCTTGTTTA
ACATGCTTTCATTATGTTGGCAAGGCTTCAAAATTTAGATTTTAAATATTTTTTACCAGA
TCGTGCCATTTTTTCAGGTTTGGCATATCATCGCTTTTGTTGTTGTTTTCTACTGTTTTT
GGCTTATGCATATTATAGAGCCAATTAGATACATTATGAATATATCATTGTGTGAGTGTG
TTGGTATGGATTTCAGAGTGTGGTTTGTATGTGTCTGAGGCTCTAATAATAAAAATAAAA
AAAATTCTGTTTAGCATTTATTAAATTGAAAATAATTATAATTATTATATTTTTTATAAA
AAACAACAGTGGCATTATGTAAACAAACCGGCGTTTAAAGTGTTAAAATTCTGAAAATAA
ATGAATGTTTGGTAATTATGATTAGAACTGATGCTGGTTAAAATATAAGTCAGTGAAAGT
AGAACAAAATATTATTCTATAATATTTTTATGACACTTTTTTGACATGGCCATTTTTGTC
CATTATGGACCTGAGTGGTAGCTTTTTTTTAAATCTGATACTGCATAAAAAATATGAAAG
CATCAAAATGAATGTTGTTGTTAATCATTGACATATCCGAGGCTCTAATAATCAAAGAAA
AAAAATTCTGCTTAGCATCTATTAAATTGAAAATAATTACTATTTTTCATTTTTTCCTAA
AAAAACAACAGTGGCATTATGTAAACAAACCAGCGTTTAAAGGGTTAAAATTCTAAAAAT
GAATGAATGTTTGGTCATTATGATTAGAGCTGATGCTGGTTAAAAAAATTATGTCAGTGA
AAGTGGAAAAAAATATAAATCTATAATATTTTTATGACAGTTTTTGGACATGGCCATTTT
TGTCCATAATGAACCTATGTGTAACTTTTTTTAATTGATGCACAAGGGTTAAG
>NODE_629_length_401_cov_12.132170
GGGAGGAGGGGAGGGGGAGTGTGGTGTCTGAGCCGTCGTCTCACCTCTAGTGATGAGCCT
GGCTTCTTTTTTAGCTCCTCGCATTTCCGAAATTTGCAGATCTGGTGGCCCGTCTTACGG
TTCCGACAACTGCTGCACACTCCACAGTTGATTAGCCTCCTGCAGGGCGCACAGACCCCA
CACCTTTTCCTTTTCTTTTTCGCTGGGTTTCCGCTGGATGCAGAGGAATTATTCTGTGGG
CAGTCTGCCAGATTGGCAATTTGAAACGCACTGTCTGTAACGGCTGCTGAGGCTGCGGGG
GAGTGAAGGGCTGTCATGACGATGACCCCGGGAGGTAATGAGATGCCCCCTAAAGCCGGA
ATAGCGGAAAAAGTTCCAACACGTTCCGGGAGATTCATTATCTCTGCTTCAGCAGCGCCA
CATTTCAGCTTGTTCATGCATTCTCCTGCTAAAGGTCTGCAGTGTTCAGGGGATAAGCta
gag
>NODE_630_length_716_cov_8.808660
TTGATGTAGTTAGAGCAGTAGTGAGAGACAGAAAGTTTTAGATCGAGTTTTAGAGAAGCC
ATAATGGTAAATTATTGTGTTTGTGCTGGTTGCACGAATTCCAGCCTGTCAGGACATCGT
GTCCATCATTTTCCTTCTAGGAAAAACAAGGCTTTTCGGTCTTGGGTGCGTTTTGTGCAG
GTGAAGAGAGCAGACTTCACTGCCGCGTCTGTTACCACACACTCGGTCGTTTGTGGCGCA
CATTTCACTCCGGAGAATTATCGACCTGGAGATTTGTTGGAGTCTCGGATGGGATTTCGG
AGTAAGGACCACGTGAGGCTGATTACTGATGCTGTTCCCTCGGTGCACTTGATGGAATCA
AGTCCACCGTCAAAGTTTACACCGGATTTTGGCGCGGGCTGGACTCTAGGACCAAGTGCT
AACGTTAGCAGACATTCTGTGCAACGAAAACGAGGACTTAGCAGAGTAAGTCTTACTTTT
AATTATTTTAACTCTTAATTTGTGTAATTTCGTAATAATAATAGTATAATATTTTTATAT
AATATATTTTTTATAATATTAAATATTTAATATTTATTTAGTATAATAATACAGAGAGAG
GGAGAGAGACTGAGCTTTAGGACAGGTTGTCGTAACGTAATTGTCTGCCTTCTGAAATGA
ATTTAGTAGTTTGCACAATGCTATAGCTATTGGCAGGAAGCTAGCCCAACTTTCCCGTTT
CCCCCGCATTTCAATTCAAACTGTTCTCCCGCCGCCCTCCCGTCTGATTTTGTATCCCCG
TAGGCTAACGTTATACTC
>NODE_631_length_1231_cov_13.420796
TACAGTTTTTTTACAGTCGCTAGGACACATTTCCCAATACTTAGGTCACTTTTTCAAAAC
TCTTCACACAGTGAGCACAACAGAAGTATATGTGGGCTAAACTGAGGATCAATTATCATT
GCTTTGGCACAAAATGCATTCAATGACTACATCTTTCAAATTACATTAATTCTTTTGTCA
CTTCGACACAACAACCTCCAAAACTCTGTGTACTTACAGGTCAATTTGCACATGCTTACA
TACTGTTTTCAAAACAGTTAAACTTAAGTTCAAAACAATAACATAATGCAAAACTGAATA
AGACAGCAATTTGCTGCAATTCTACAGTAATATGGTAATTAAATATATTTTAAATCCTAA
AACTAAATGCTATAAAAACAATTGGACAATGGACCAACCACAGCTGATTCTCATTGTAGA
TGAACATCTACACAGGTGTTACTCTTTCAATTTCATTACTGAGTAGTTTTGCATTGTGAT
GTAAACATGGACCCAGCCAGAAATAGAGAAGTGGCTGAAAGAGGAAGAAGAGTGGCTGGG
AGGGGGCGAGGAATACATATGCGTGATGGAAGAAGAATAAGAGGAAGATCAAGAGCTGTA
GTCTCAGATGAGATCAGAGCTACTATAATTGATCATGTAGTAAATCATGGTCTCTCAATG
AGAGAGGCTGGTCAGAGAGTGCAGCCAAATCTGCAACGCTCAACAGTGGCATCGATTGTC
AGAGTTTTCCGGCAAACCAACANNNNNNNNNNNNNNNNNNNNNNNNNNNNNCAGAGTTTT
CCGGCAAACCAACAGGTAACTTGTATTCGGCATTTGACTGAGTTGCACATTACAGAAGTA
AATAGACTTGTGTGTAATTGCTTTTGCATTTCTGCTTAGGACTCAACGGTTACCTCACAC
AGGTGGGAGAGGAAGGATGTGCACTGATGTGCAGGAAACTGCCATTGTTGATATGGTCAT
CAGAAACAATGGCATAAAACTCACTGAGATTCGAAACAGAGTCTTGGCAGACAACGTTAC
TTTTGCAAATATTCAAAGTGTAAGCATAACCACTATTTCTAGAGTCCTGAACAAACATCA
GGTAAGGATGAAACAGTTGTACACTGTGCCTTTTGAGAGGAACTCTGAACATGTCAAGCA
TCTCAGGAACCAATATGTCCAGGTAAGATCACAATAAAATACAGAACTGTTTTTGAACAA
AACCAAACACACACAAAGACAACTTTTTAGGTAATGTTTACTACTGTAACAGCTGATGTT
GCCTTGTGGATTTATTTTAGAGAGTCATGGAGATTGAAGGCAGGCAAACACCc
>NODE_632_length_306_cov_29.532681
GGCGTGTGTGTGTGTGTCTGTATCCTGAACTAGCATGGAACCATTAGCGGCAGTGCGTTT
CTCCTCCTCAGGCCTGCTGCCTTCGCTGTCAGACCACCTTGCCTCCTCCAGCTTGTCAGG
AGCACTGGTGAAGAGCTGTAAAAATATTTTCCCTCTCCTTAACAACTGCAAAACAACACA
CACACACCCTAGACTGAGGTGCCCACATTTCTGAGGGCTCTGACAGGACGTGCTGCAGGC
ACAAATTGTAATTCATAAAGGTTAAGGGGGTCAATGACTTTTATTACGAGTCTGAGTGCA
TCCAGCTTGATGGGGGCCGCGTGCAAATGGAATGTCTCAGAGGGTTCTAAACAGCACCGC
AGCCAGAGAGAGAGAGAGGCCATGGTGg
>NODE_633_length_330_cov_30.839394
TAATTTCACCCTTGAAATTCGTGATTACAAACGGGACAACTTTTTTAATTTTCTCTTTTG
TCTGGGATTCTGCTGCCTGACAGTGTGCCCCAGCAGCCAGGCCTTTTAATCAATCACCTA
GATAATCAAATGTCACTGGCTATCTGCTCCATGTAATTACTTTTGCAATTAAAAATCAAT
CTCCAGTCACCTCGTCTAATTAGAGCGATGGGCAGATCTTCATCTAGATTGATTTTATAA
TACATATTGACTTCAAATGCCATAATGTTGCCATATTCCTTCATTTTCATGCTGTGCGGA
TGAACACAACAAAGAAGGGAGACACGGGATATGATCTGGGAGGGGTTCCTCTGACGCGCT
GAGCTTTGATTCCCAGAAAGGAAGAGGTCTCGGGCCCGGGAAAGGTTCACCt
>NODE_637_length_539_cov_35.884972
GTTATCTGAGGGAATAAAGCGGACGGCAAAGCTAGTGCAAAAAGGGTTACGATAATTGTA
ACGTTATATGAACCCCAGAAACAAATAAATTCAATTTCCAATGAATCTGCACAATTCATT
GAGCTACTCTCTAGCTCCATTTAACTACCCACATGTGTACTGTAATGAGCTGTAGACATT
ATGCCTAATTATGTATATTTGGGCTGTGTTAGAGGGCCTAACAAAAGCTTTCGAAGGGGA
CAATTACGTTTGTTGCTTAGTTACATCGTTAAAAATATACCAAATAACTGCAGATTATAG
TGGGTGAGAATGCACATGTAAACCATTGGTATTGTTGCCAAAATGCTCCAAATTCAATTC
ATTTTATAACAGAAATGTTTTGCTCTTTGATGGGGGACTTTGTTTTTGACAGGAAGAAAC
ACAAATACTTTCTTAGGTAATTTCTGAGTATGTGGTCTAGGTCATGGTGTCTCTAGAAAA
TAAGCATCAGTATATGTATTCTGTTGTAACACTGATATAGGTTTTAGAAGAACATGTTTA
AGCGATGCAATACTTTAAAGATGCAAAATAAGCTTGTGTTAACAGCTAATAATAAGTAAA
TAATAATAATAATATGTATTt
>NODE_638_length_278_cov_10.528777
GCTGTATAATTTATAAACCAATTAGAGGAAGTGTTACTTGATTTGATGGTGAGTCGACAC
ACAAAGTACATTTAACTAATAGAGAGCAAGAGAGTAGCGCGAGGAAAGAGATCCGCGGAG
GGAGGGGGGCTGGCTGAGGCTGACGAGTCCTTGCGCCACTCTTGGATTACGTGGCTAATT
GCCCTGCTTTATCTGTCTGTCACAGATAGCCATGCATATTTCAGTGTTCCCAAAGACTTT
GATTGTTTGCACTCGTGTTGGGCCTGTAACAAGCAGAGCAGTGGCCAACGTGGAGAGTAG
TTAAAGACTGGCAGCAGGAAGAGGTGGAAGAGGGAGGAGGGAAGCGAAGCGAAGACTTCg
>NODE_639_length_263_cov_8.954372
TGAAAATATGCGGCCAGAGTGTTCTAAATGTGCATACTCTGAACACGCAATATGCTCATA
CTCTTGGAGTTATTTGCACTAACTAAGTGGCAACACTTGCAATTGATTTGTTGTTGTCAT
AAAAAGTGCATGAAAAAGGGGTAATCACAGGTTAAAAACAGTAGATGAAAGTGGAAATTT
CAACAGTGGGTGTTGCGGTTCGATTTAAGTTGCACTTCCTTGCCTCGTTGGTTTTATAGA
GCAGAAAGATCTTGTAGGCAATAATTATATTTTGTAAGCTTCATACACTTGAACAGATTG
ATTTCTCACTTATTCACCATTAATGGTCCCATTGAGATTTGTAGT
>NODE_640_length_411_cov_33.389294
GTTTGATAAATGACATGGGTAAGACAACATGAGAGAGAGAGAGAGAGAGAGAGGGAGGGA
GAGAGAGAGAGATTATGCCCACAATGGCGACCTAAGGTTTGAAAACCTTTGGTTCCTTAT
CCGGGAACTACCTCTCACTCTGCCATTGGGCCGTGGGGTCACGTGGTAAAAGTAACTTTA
CAGGGCTGCTCGCAAGTAGGAGGGCTTTATGGAACAGAAAAACGACAAAGCTAGAAAAAT
TATTTTCCACTCCAGAAATTAATGATCATGAGCTCGTATTTGATGGACTCTACCTACATT
GATCCGAAATTTCCTCCATGCGAGGAATATTCGCAAAACAGCTACATCCCCGAGCACAGC
CCTGAATATTACAGCCGCGCGAGAGACCCTGGCTCTGGCTACCAGCATCACCATCAGGAG
CTATACCCTCCGCGGGCGACCTACCAAGAGCGCCAATATAACTGTGCAAGCATCCCTGAA
CCAGACACGCAAa
>NODE_641_length_630_cov_49.825397
GAGGTTTTTTGGAAAAATAGCCTTCACCTTTATGGTTGGATTAACTGAGATTCTTGACAC
CCCCCCTCCCCTCCGTTTTATCCTTCTAACATGTCACTTATGAGAGAGGCCTGTTTGATG
TCGAAAATCTTTTGTCATTTGGTTGATAAGGGGACGTCAGCGTTACTACTAAGGCCTGAG
GTCTAATGAAACTCCACTCCATTACCGCTGAATCGGACAGATTGCTCTCCCAGAGAAATG
AATTGAGTTTTTTGTGTTCGTGAGATCATTCCCCCTCCATTAACTGGTCTTTATCCCCTC
TCTTCATCACAGGGAAATCAGGTTAGGCGGCCATGATTAGCTGGGGTGGCCTCCCTTCTT
AAGCCGTAATTGGGTTTGGCGGCTCAGCTGATAGTGCCATTAGGACCAATAAAGACTGGG
CTTGGCTCATCGAGTGAAACAGATTCTTCACGAGCAGATGGTAGACGGAGTGGAAAGAGC
TCTGGGCTCTGATCTATCGAGACCGAAAACAAAGTTTGTGTAACCAAAGTCGTTTTGGAG
GCCTCGTTGCTTCATCGGGGCGAATCCCAGCCCCCACGCCCCCCTTGTTTTCTGGTTCTC
TGCGAGGTTGATAGGGATATTTCTGTTTTGACCATCTCTCTAAGACTGAGGATAGCATTT
TAGACTGTAGTTGTTGACTCTTGTTTGTTcatgctgtgatttccctgtgatg
>NODE_642_length_185_cov_17.583784
TGAACACAGGCTCTGATTACAATTATGCGCTACACTTTGCTGATTTGAAATCAATGAGGC
CAAATTTCACAGGGGCCCTGTCAAATGGTAGCAACGAGTATCCCAGATCCATTCCCCAAT
CAAAAGTTTTTGCTCTGTATAATTTCAAGCAATCAGATTTCTCCACAGTCATCCAGTGCA
ATCAAGTAATCAGTGGGGCCCATTAACAAGACAAATGGGGTTTAAAAAGTGGGTGCACTC
TGTTTGCAGGAACTTCCTGTGGAGAAG
>NODE_644_length_372_cov_15.349463
GTAGCTATATTGACCTATAGGCCTGTAACATACTGCAAAAGTTTCAGTTCCCTGGGCCAT
TAGGGGGCGCTACAGTAAATCGTCAAACAATGCAAAGTTTCGACACTCATAACATTTTAT
CTGATTTGCGCAGAAACGTGCAATTGGTATCAAATGATGCATGGCCAGATGTTGAACAAC
GTTGCAAATGACTATTTTCGTATTAGTTGTTTAGAATGTCCGCCATCTTGAAATTAGTGA
AAAAGCTTAAAAAAGTTTCACAAGACACAAATTATAATATTTCTTCTCTATAATTTAAAG
AGATTATCTTCAGACCAAGCCTCAAAGAAGTTATCAGTAGAAATTGTGATATTCAAAATA
CTTTGCCCGTAACGGGCAATCAAAGTTGACAACACTCCATTGACTGGGCTACACAGTGAC
TTCCATCACCAGAGTCCCCGCCCCCGCCCCCCCc
>NODE_645_length_172_cov_9.546512
ATTCAGCCCCTGAATGACGGTCCGAAAAAATAAAAAATAAATCACCGGTAAAATGAGAAA
ATCCACTCGCTCCAGACCGCGCTCATACAGGGAAGCGCCACTCAGTGACAATGAACCGTG
GGCACCTGTCTTACAACTGCTTTCCATCACATGACAAAGCTATTAAAAGTAGGCAGGGGA
GTGACTCCCCTTCGCTGTTACTCGACAATGACGTACCGTAAAGAGGGCGGGGTCTGGcac
gcgcatagtaaatc
>NODE_646_length_302_cov_38.983444
AAAGAAAAAAGGATAGAAATAATTTTGTCAACATGGACATCTGGCATTCGGTGAAGTTTT
AATTACCTCTTTACGCCATAGGCCATATTAAGCAAATTGTCCAGCCTGTAAAGAGAAGGA
GGGTTCTAGGGTTAATGCTAGGCAGATGGTTGACTGACTAAATGGAACTAATTCTTACAT
TGCTGCCTCACTCAAGGAAGAGAGCCATTCAGAGATGGGGCCATTACACTGAGGAGCCCC
ACACGTCAGGGCTGTGTCATTCACACAGCAACATAGCAGCAGGATAGCTAGCAATAGTAC
TGTACAGCAGCCTCACAAGAGGCCACTCTGACACCCAATCAGCCAGCATACAGAGCCTTT
TTTGTTTTTGCATGAGGCCCTAAg
>NODE_649_length_243_cov_18.000000
AAGCATCTGGAAACAGAGGCATCGTTTTCTATTGTTTGCAGCGCTGAAGGTTTTCCGTCA
CCCGTCATCTACCATAACTACAGTCCGTATAACTATCCCTTCACACTGTTTTACAGCTGC
ACGTCAGGGTTCAAGAACCAACGTTGTGATGAGCTGGCCAACCCGTGTGATTACTTCTGT
CAGAATGAGGGGGTGTGCTCTATCACTGCCCTTAACAAACCACGCTGCAAGTAGGTTACT
CCCTACCTCACTTCCTGTGGCTCCAGGGGTCACGCACTTCTCCATCTGCCCTCTTCATCA
CCCAGATCCATCTCAGCTTgtgtaa
>NODE_654_length_425_cov_17.520000
GGTGAAATATGACTCGGCATCCGCAGAGCAGCTTTGATTGAATTCTAACTTGACACGCGT
GTGATTGACTCGGCTTGATCCGTGCTCCTTGGCAAACACTCACGCTCTCTCCCCCACCAG
CCGGCATCATAATGGAATAGCAGCCAGCCTCCACCAAAGTGGATCATTATTTACTAAACA
GGTTCCTTTCCTAACAAGAGAAGACTGATTACCATGAAGTCTGCTATCAAAACCCTGGCG
CTGGTGGAATATCCATCATAATTGATGTGTTGCAAAGCAGATTACACACATTAACGCACA
CACTCCTAGAAATGACAGCTCCAACTGAACATGACAAATTCCATAATGCCAAAAAAGGGG
TATTTTACTCTCCAGACGTTAGGATGCATAACAGCAAGTGGCAAATAAGCATTTGCATGT
TGCACGTGTGTGTGTGCGTGTGTGTGCGCAAAGCCCTCCACCCCTCTCCTCACTCTCCAT
TTAATTAGcttttattttttagacttc
>NODE_655_length_229_cov_15.270742
ACCTTAAGACATGTTTTCAACATAAATACTACACATTAATATTAATAATACATTCATGAT
TTGGCTTCACATTCTTAAGGCACAAGCATACGATTATAAACTTTGGTATTATAGCTTATT
ATTTAGCATATCGCATTTATTTCCCTTACACATGCGTACAGCTGCCCGTGAGCGATGGGG
TGGGTGCTGTTGCATGGGTGATTTTTATTTAGTTTGTTCTCTTGGGGTCCTCTTATCAAA
CACACGCCGTTTCGGCTATCATGTTTTCTCTCCTTATCTGGAGAGGGCCAGTCGTGGAAT
CCTGGTTCCAc
>NODE_656_length_137_cov_29.218979
TCTGGATATTCTTAGTGGGCCTGTTAGAGGGCAATAAAAGACTACTTTCTGCCGAATTGG
ATTCTTTTTATTCAGTTTAGATAAAATTTCCCTATATTCTAAAGGAAAAAGTGTAAAAGT
CCCTGCATGTCACGGGGAAAATGACAACACCAGCTCGTAGCCCATGTCAAATCCCGAATA
GGAAAGGTTTTCTGGGTCGGCACGGACCCTGGAAGTATT
>NODE_660_length_449_cov_27.496658
TTGTATGATCTGGGACAGCTGAATTATTAAAAACACCATCAAGCATGCTGTGTGAGTAAG
TGTGTAAGTGTGTGTGTGAGTGTGTGTGTGATTGGAACATGGCAGCCAGCCCAGTCTCTA
AGCCTCCCACACACTCCAAACGGGAGAACTTCAAACACCTTTTCTGTGCATTTAGTGTAA
TGAACAATGCTTTAATTGAGATTGCCTAATTACCCAATTTAAAGATAATTAATATGATCC
TAATTAGCATATGTAAATGAGCCCGTTGCATAATTGAGAATCCCTGTTTTGAATTAGATG
GCTCGGAAATGAACCTGTCTGCACTGCTGGGAAGGATCAGAACATCCAGTATGATGGTTG
CTGTGTTAAAATATAACAAAAATATAACTCTACTCTCCCCACTGATGATGCGTTAGAACA
CTCAGTCAGATGTGGACTGGTTAAGGGATCACTGCTCTACAATACTGGTGTGCAAACAGG
ATGAGATTCTGAAAATTCTAGTGATATCTGTAGCCTTTCACCAAATCAGGc
>NODE_661_length_83_cov_27.409639
TGTGTGTGTGTGTGTGTGTGTGTGTGTGTGTGTGTGTGTGTGTGTGTGTGTGTGTGTGTG
TGTGTGTGTGTGTGTGTGTGTGAGTGTGTGTGTGTGTGTGTGTGTGTGTGTGTGTGTGTG
TGTGTGTGTGTGTGTGTGTGTGTGTGTGTGTGTGTGTGTGTGTGT
>NODE_662_length_244_cov_56.225410
AAAATCGCACTAAGTCCAGTGGGTTCCCAGGTGCCCGGAATCAGTTTTGGGTTACCAGGT
CTCCGACGGACTTGGAGCCGCGGCTAGCTTGGTTTAATCAGTGGGGAGTGCTTAAGAGTG
GGTCCACGGGCCCTAGGGGAGCGCATGGTTCTGGAGGAATGCAGGCCCAGGCTGACACAG
TCCCGAGTGCAGCCAGGAGAGGGGACCAGGGCCCCGGGCAGGGCCAATGCTCCAGTGCCC
TCACTGGCCTAGTGAGGGGACCAGGGCAGGGGACCAGTACATGCTCCTGTGACAGGGGAG
AGAGCATGCTTACTTGGGGGTCAGAG
>NODE_663_length_417_cov_27.635492
AAGCGTCCCAGAGGCGACAGTTCACTAGGCTCCTGCGTTCTAATGGAGAAGGCGTAATTA
CCCAGCCACCCCTCTCCCTCCACCACGACCACAAACAATCTCAGAACTAGGAGAAAACCC
CAGCGAGAGGAGTGAAGATGGGGGGGGACTAGGAGCACTACAACACTGACATGTCAGGGA
GGCTTTCACCGGGTGGCTAATCGAAAGTGATCAGCGGAAGATTTTAATATTTAAATAGCC
AGAGAAACGCAACGCACCAGAAGTTTCTAATTAAATTATAACTCATGCTTGAAAAGCAAA
AGTGCATGTGTTGTGGGAGTTGTGAATAATTCAGCGCTCTGCCTACCGTCCTGGCCTATA
TCGAGTCTATCTGTTAACCCAGAGACAAATGGCACTTGCGAGCTTTTAGAGGGAGGCAGG
CGCTGCTGTCGGAGAGATGAGCACCAGCAGACACCATAACACGGCCTCAGATGTCAGCGG
GCCAGATTCAGCCCGACGc
>NODE_666_length_341_cov_28.302053
TTGCCGCGACGGCCTAGGCGGTGAGAGATCCTTGTCGGTGACAGAGTCGCTCCAGCAGCC
TCAAAACCACGGTAACACAGCCGAACAATCCAAACACACCCCACCAATTTTTAATTTCTT
CCATTAGAATTAATGATGAGGCCCGGGGCAGTTTGTGTACCCTGTGTTTAAGGCTGCCTG
CTGGATTAATTAAAAACTGGATGCTGGAAAATTAATGTGTGAATTGTTATGCTTGGTTGT
AATGAGTCTCTCTGTAATGCTGTTAGGGGGGACCGGAGTGAATGTTCACCTTCAGGCCCC
CTCACACACACTCACACACACACGCGAGTCACACTCAGTCCACATCAACTACGAAATGCC
TACGTATGCAAATCATACACTTCATAAATACTACATACATACTTGCTTTATCGTGATTTT
TTt
>NODE_668_length_126_cov_37.523811
TCTCAATGGTAAAACCATTTTTATTTCTGTAAAATGCTATGTATTCTATATGGTGTTAAT
ATGATATCCTGTTTATACTATTATACTTGTGCACTTGACAAATAAATATGTTTACATTAA
AATCACAATTTCTTCACATCACACTATAAAAAGATACAACTTTATTTGTAAACATCTATC
ATAATGATATAGGGCTGTAGAAGTTTAC
>NODE_669_length_481_cov_27.237007
CAGCCACTGACTGGAGACACACGCATCATGCACCGCAATCATTATGTCCATCACAACTCG
AGTGGGTTTTTTTCAGAGTCGAAAAAAAAACCTTTAAACAAAGCGCTTATTCACACACTT
CCTCCTCAGGGCTTAATAAATGACGTGTCGTATACTGTAGTTTTCCAGGTTTGTTTTTTG
AAGACGTAGCCTTCTGCGCTAGAGCAAACGTAGCCTACTCTCCAGTGGCTTGCACACCAT
CTAGTGAGGAAATGCGATGTAAAATGGGAGCGGAGCAGACACAACCCCCAGGCTCTGATC
CTGTTGCCATGCGGCCGTTTCCCAGGCAACCTGTTCCAGTGGTTCGTGTTGAAGCATCTG
AAGTTGTTAGGTATTGATAAAATACAATCCTCTAGCAAATACATATATCGACTGGAGAAT
CCTCCTAACCATATGGAGAAATGAACAATACATTTCACATGTGTGCTCTTTTGTCATATT
ACATATGCAAATATCACAACTGACACATCACAGTGGCCTTAAATGCACTATACTTTTCCA
TCAGAAGGGAAGAGTACAGGTGt
>NODE_670_length_109_cov_217.467896
GTGGGGTCAAAATGATCACAAGAACGGTGAGCAAAAATCCCAGAACCACACGGGGGGACC
TAGTGAATGACCTGCAGAGAGCTGGGACCAAAGTAACAAAGCCTACCATCAGTAACACAC
TACGCCGCCAGGGACTCAAATCCTGCAGTGCCAGACGTGTCCCCCTGCTGAAGCCAGTAC
ATGTCCAGGCC
>NODE_671_length_127_cov_13.165355
AGTGACTTACAGTGCACTTATTACAGGGACAATCCCCCCGGAGCAACCTGGAGTTAAGTG
TCTTACTCAAGGACACAATGGTGGTGACTGTGGGGATCAAACCAGCAACCTTCTGATTAC
CAGTTACAGTGACTTACAGTGCACTTATTACAGGGACAATCCCCCCGGAGCAACCTGGAG
TTAAGTGTCTTACTCAAGGACACAATGGt
>NODE_674_length_503_cov_36.636185
CCATGATCCTGCATCAACAGACGCGACAAGACAAACGGATAAGAAGGGGAAAAACATTTC
CAAATAACATATTGCACTGATCTCAAATCAGAAAGCTTTCAGTCATTCTTTATGTTCTCC
CCCCGAGCCACTCTCTCGCTCTCTGTCTCTCTGGGAGAGAGTGAGCATGTACATTAGGCT
GGGGCATTTTGATGAAATAAAAGCCTGTGCCAGTGTATGGCTAAACAGAATGGGAGCACT
CACTCAGTCTGTCTCTGATTGACCATTAAAGCCATTGATGAATGGGCCTGTCAGAAGAGA
GACAATTAAATCAAACATGAAACAAAGCCGTCCTGACGGCCCGGTCCGTCTGACAGAGCA
AACCATTCCTCCCCTCAATTACATAGGCCTAGTGCACGTCTCCTTTTACAACCCCCAGAG
TGTGTGTGTGTTTCCAGGCTGTGTGTAGCAGGGACTGTGTGTGTTAGAGAGTCAGTGATG
TCTGACTGTGAAACCACTTTACCCCTCTTGCTTTTTCGTGAGTCACTTGACCAGCGGAGG
AGAGGGGGGGGGAGAGTACACAATGCTTTGAAAGTGGTTTTAATg
>NODE_675_length_98_cov_53.397961
TGGGGAGCAGGAGCATACACTTACACCACCGCCCTGGTCCCCTGACTAGGCCACAATATG
TCCCCCACAAGAGGGCAGTGAGGGAGCTCCATGCACACAGGTCACAGGTATGACCCCAGA
AATGCACACTCTGCCCTGGGGAAAAGGAGCACACACACGTGTACCCTTGCACTGGTCCCC
>NODE_679_length_344_cov_18.005814
AATGCCGTTTTTTCTCTCACTGCATCGTCCGGGATGAGAAGGCTTTCAGTCATCTCTCGG
CTCCCCTCGCCATTCATCCTCAGGGTGTCCATTAGGCAAAAGCATTTTGATAAAGTAAAG
CCCAAGCCAACGTATGGAGAAACAAAATGAGAGCACTCACTGCCAACTTCTGATTGACCA
TTAGAGCCATTGATGAATGTGGCTGTCAGAGGGGAGACAATTAAATCAAATATGAAACAA
AGTCACTTTGACGGGTTGTTCTGATGGCACAAACCATTCTGCCGTCTCCCGATTAGGCTA
ATAGTTACATTTTTCATACCAGAAATGGTGTGCGTGTAACCGAAAACATATGGTTGTGTG
TGTGTGTGTGTGGATACAATATTAAGTGTAAAAGCATGTACCAATTGTTTCATGTGTGTg
tgtgtg
>NODE_680_length_331_cov_14.558912
GTTGGTGCCCTTGCCCAACTCTGTCAGTTCCCATGCCCACCTCTATGTCAGTTCCCATGC
TTACATCTATGTCAGTTCCCATGCCCACCTCTATGTCAGCTCCCATGACTACCCTTGTCA
GTTCCCATGCCTACCTCTGTCAGTTCCCATGCCTACCTCTGTCAGTTCCCATGCCCACCA
CCTCCCTGATGGATCCCTTGTCCACGACCTCCGCCTTTTGGTTTCTGTCTGTCCTGCTCC
ATGTTGAAATACAGTGTGTTTACACCCCTCCTTTATATGGTGATCAATTGTGGTTACCAC
TATGTGAAATCAATCAGCAATAATGAGTATTCATTATCTGTGGTTACATAGAATGTGGAT
TTTTATACATTTTACAGTATTTGTCAGTAAGAGCAGTTGGATTTAGAGTTGAt
>NODE_681_length_400_cov_26.660000
TTTGCTTTATAATAGGTATCTTAAAAAGAAAACGGAAAATCCTCACAACGAATCGCTGTT
ATGTAGCCATGTACCGCTTGGCAATAGAGGGCTTTTATGAGAGAGCGAGAGAGCGAGGAA
AGAGATATGGGATCGGGCTGGCTGTCACGTCATACAGGATGCAGTCAGTGGGAGCAGACA
CGATTTCATGGCTAATGATTCCCGCTGCACTAATATCGGTGTGGGCTGCACTGGGGATAA
CCGAGTTGAGCTGTCTTAGCTCAAATGATTCAATTAGGGCAGCTGTCCCTATTTGTCATG
GCTCAACTGGCCGCTAGATTACCTTTCCACAGCCCATAGGTGCTTTTGCATTGAACTTAC
CAGCTCAACAGTTTCAGAAAAAGAAGGAGCGAGGCAGAGCGTGGGGGGGGGTGGGTTGTA
ATGAATGTGAGCGCAGGATAAAATGAAGCCAAATAATGCAGTAATAACCGCATTATCCAC
Tt
>NODE_682_length_344_cov_59.781979
CCACCCCCACCCCCCGTTCCCAATGCTCTCTCCCTTCTCCCTTGATTCATTTCACCAACT
GTCCTCGGCTGCTGGAAAATGGCGTTAATTTTTTTATTACCTGTTTGACTCTCCAGCCTT
ATTACTGGAGCCCCTTAATGTTCTCCGTAACCGTGGAAACCAGATGAATAAATGTCCGCC
AAAGAAAATGAGATGATTAAACAGGTCACCCTTGCAAAACAAATTCGCTTGGTCGAGCGC
AATTTGTGTACCGAGCGGCTGTCTTAACAGTTTGCTAACAAGGGGATTTGTTTGCTGGCC
TAACTGAAGGAGAAAACAGACACTAGGGGGAATATAAAGATATCTTGAACAGGACGACTA
GAGAAGGGGGGGCATGATTGAAATAAATGCTTGTGGTAATCTTTCACATTCACTGAGAAC
ATAGAc
>NODE_683_length_646_cov_12.181114
CAGAACGAGCGTGTGAGCTCGCGGGGAACAGAACGAGCGTGTGAGCTCGCGGGGAACAGA
ACGAGCGTGTGAGCTCGCGGGGCGCAGAAGGCAAAAAGGGAATGAAACAGTCCATGGGGT
TCAATGGGCAGTTCAAGGCAAGGTCAGGGGGAACATAGTGGACAGGCGGGTGGTCGGGAG
GTCTAGGGGGCAGCCATAGGGCAGAGACTGGGTCAGGAGGTCTGGAAGGCGACTGGAGGA
CAGGGATGGGGTCCGGGGGTCTGGAAGGTGACCACCGGACAGGAATAGGGTCCGGAGGCC
AGGGAAGAGGCCACAGGACAGGTAGAGGGTCAGGAAGTCCGGGCTgagccgtgaaaggcg
gagccgtcagaggcggcaccgtaggtggctctggaggtggggtcctggaaggctccggag
gtggagccgacggaggctttaggggcgaaggcctggaaggctcTGGAGGTGGAGCCAAGG
GGGGCTTTAGGGGTGAAGGCCTGGAAGGCTCTGGAAGTGGAGCCCATGGAGGTGGCGCCG
TAGGAGGCTCCAGAGGTGAAGCCCTGGAAGGCTCTGGAGGCAGAGCCGAGGGAGGTGACG
CCGTGGGAGgtggcgccgtagaaggctccaggagtgaagccCTGGTAGGCTCTGGAGGCA
GAGCCGAGGGAGGTGACGCCGTGGGAGGTGGCGCCGTAGAAGGCTCCAGGAGTGAAGCCC
TGGTAGGC
>NODE_684_length_281_cov_39.380783
GCCCAGGAATCGGGCAAACCGTCCGGGAACTTGCCCCCCTCTCTGGAACCCAAACTGGGC
ATGGCTCGGGCCTGTGACTCGGTCCACACATTCCCCCAGTTACCCGGCTCTCCCTTGGGC
CCCTGGAACCCACCATTAAGCTCCCTACACTGTTCAAACCAAGATAGTGAGCGTTTTCAA
ATCTCCGGGCACCTGGTAACCCCAGAGCCGATTTTAGAAAGACATCCGAATGACGTGGCA
CATAAGTGGCCTTCACATTTTTTGCACCAATCTATTGTACTAGCAGTCTTCACCAGACGT
TGGACAGATCATGATCCAAACACCCGTCAACAAAGGTTTCTGCGATGCATTTTTTTATTT
TAA
>NODE_685_length_439_cov_15.512528
CATGTACCGTTCTCTCAGCTTTTTAAATAGTTTTTTTTTGTTGAGGCTAAAGCAGAGCTC
ATCAACATGTAGTGAGTGAGCTCCCGAATATATGGTTTATCCCTGAGAATGACCTATCTA
AACAGGGCACCTGATAATGGTTTTAAGAGATGCCTCTATTAGTATTTCATTTTCAGAAGA
AATTGGTCCTAATGAGGCTTGCTCTGCAGTCCCCCTGCTCCTCCCCTCTCCATGTCCTTC
CATGGGCCTCCCAGGGTTGCTGTCTCTGCGTTAGGACTCCATTGTTGCCTACTGGCGGAT
AATGTCCTTATTAATTGTACCTCTTTGTAAGATGTCAGCTACAACCTCAGATTGAGATGG
ATGGATTCTCTGGAGTCTGCTCCTTGGCACTCTATAGCTGCTCTATCTTTAGACAGCACA
CAGGTGCGTGGTTTCTCAGGCAATGCTCACACACCCCTCGTAATAAAGTTGTGAGAAAAG
ATGAGGCACGGGAATGTTCATGTTAAATGTATGGAGAAAGa
>NODE_687_length_301_cov_10.850498
TCTCTCACTCCCCTCTTCTCTCTCTCTTCTGTCACTCCCCTCTTCTGTCACTCACTTCTA
CTCTCTCTCTTCTCTTACTCCCGTCTTCTCTCACTCCCCTCTTCTCTCACTCCTCTGTTT
CTTTCTCTCTCTCTGTTCTTCTCTGTCTGTTCCTCTCCCTCCTTCTCCTCTCCAGGTGGC
TCTGTTGCCCCCCCTGGTGGGCGAGCTGGTCTTTGCATTGAGCTCCGCCACCGTTTCCCA
CTTCTCCCTCAGCCTGAGTTACCTGCTGGTGGCCTCCTTCCTGACGGGGGTACTGGGGGG
CCCCCCCGCTCTGATGGGGGCCAGCTTCGCTTACATAGCTGACCTGTGTGAGGGGACGGA
GGAGGGTGCCAAGGGGggtgagg
>NODE_688_length_105_cov_40.457142
GACTTTAGAATATAGGGAAATTTGATCTAAACTGAATAAAAAGAATCCAATTCGGCAGAA
AGTAGTCTTTTATTGCCCTCTATCAGGCCCACTAAGAATATCCACAATCAGACGTGGATT
ACCAGAGTTATTGGCAAAAAGGCTCGAGGCTGGACTTAGTGCGATTTCCGTTTGGGTAAC
CAGGTCT
>NODE_689_length_452_cov_41.042034
AGGAGCTGTAAAATTTGTTGTATCTTCTATTATCTCCATGTTAAAGGCCACAAAAGCTCT
TCAGTGAAGTCAGCCATTAAGAAATGACAGGTATTGCTATCAGGCTGTTTTTTTATAGCC
TATTACCTGCAATGACAGCAGCAGCAGCCACACCACTGTACAGCCTATCACATTATTTGC
AGCTAAAGTCAGCTACTGTGTCATTTCGCCTCATTTTCTTGACAGTGCTATCATAAATCC
ACTGGGCTGCGGGGGGAACTGTCGACTGCCTCCATTATCTTCATAGCCTGAATGAATCCT
GAAATGTATGTAACAGGCAATGACTGCTATGGATCAGGGGCCAGGGCTACTCTCTCTCTC
TCCCTCAGTCGTTCTCCCTCTATGCCTCTCCCCCCGTCCTCCCATCTCTCTTCTTTGCCT
CCTTTCTTTCCTTTCAGTAGTTCCTCCCGCCCTCTCTCTCCCCTTCTCGCTCTCTCCCCT
GGCCTTTAAAGCGGGCGGTATAGTGGAAGGTGGAAGATATAGGGGTGAGgtcct
>NODE_691_length_339_cov_11.044248
GGGGGTAAAAAGAAAAGAATGAAAAGGAGTGTGCGATTATCATTCCCTGTTTCTCCATAC
TTGTGCCCAGTTAAACTACATATTCTAATGAGCTCCCTCCATTTCTGATGCAAGGTCCGT
ATGCTACTCTTTCTTTCTCTCTCTGTCTCTCCCTTTCCTTTTTCTCTGTAGTTTTCTCCC
TTTCATCCAGCTACAAATACTTTCTTATTGCATCTTTGCCCTCAGGCCTTTTAAGATTCC
TATGCCGTTTGATAAGCACATCATTGGCTAAGTCCCACAGTGATTAGGTCTTGACTTTAA
TGTGCTGGCGAAACAGAGAGAGATAGAGGGAAAGAAAGAGACAGAATTGAGAGAATTGAT
GATGTTGAGACATGAAGCTTTGCTCTTCCTATCTCTTTTCACCTCTTCACAAATGAAATG
a
>NODE_692_length_828_cov_21.051933
TCCAGCGCCTTGGACAACTCGGCCACACTACCCACCCCGGGACCGATTACAAGCTCTTTA
AGTCATTTTCACTCCCAGAGCACAGCAGACAGCGATTGGCCTGTAAATTGTCTGTCGTTT
TTCCTTCTTGGAATGCAGCTCGACATTCCTCCACGATCTACCTCATCTGGAGGCCATCAT
TCGTTTATACTGGTACATCTGAATAAGCTCTCATTTGATTGGAAATAAATGTTTCAGCTC
TAACCGTTAGCTCTAACCGTTGGGTCAGTCATGTCTAGGAATTAAAGACGAACATACCTC
CAAAACGTTCGTGTTTTCCTCATTGTTGGACAGTTAAATCCTTGCGCACAGCACAGCACC
ATCTCTGGCCTCCAGACATTATCTATGATGTCGCATGTCGGTCAGGGGCTCTGAGAAGTA
CTATGAAGTAATATTCCCTTTTAATTGCATGGTCCCACAGACATTTGGAAAAGAGCTTTC
TGTTGATGATACGAAAGACAGAAGATCTAGTCAACGAAAGCAATCGCCAACATTAATTGA
AACATCAAATATGGCAGTGGTGGGATTTGAACCCACGCCTCCGGAGAGACTGGAGCCTAA
ATCCAGCGCCTTGGACCGCTCGGCCACACTACCCACCACAGGACAATCTACGTGCTCTTT
GAGTCATTTTCACTCCAAGAGCACAGCAGACAGCTATAGGCCTGTAAATTGTCTGTCGTT
TTTCCTTCTTGGAATGCAGCTCGACATTCTTCCACAATCGACCTCATCTGGAGGCCATCA
TTCGTTTATACTGATACATCTAAAAAAGCGTCCATTTGATTGGAAATCAATGTATTACAT
TTTTAGTACATTACTAATTCAGAACAACACACCAGTCCTTGGAATTGCCGGGATACAAAA
CCAGGTCAAc
>NODE_694_length_171_cov_9.666667
ACAAAGATTCTGTCAGGGTTCCACCCTGACTGGACTATGTTCTGGCTCTGCCACCCCCTC
TAGTGGCCTGTGGGCGACGTGCCCTTCACCGTCACTAATCACCCAGTCATCAAGCACACT
GCCAACTGTTCGCACCTGTCCCTCATTACCTACTCACCTTCCCTACTTAGGTTCCTGTTT
GCTCACCCCCCAGTGTCGATTCAAACAAGATACTATGCAGATCTCCACTTCTACGTATAG
ATGTTTTGACTAc
>NODE_695_length_760_cov_18.632895
AAATATTCAACATTGTGCATTGGCCGGGAATCGAACCCGGGTCAACTGCTTGGAAGGCAG
CTATGCTCACCACTATACCACCAATGCTCCCTGTGGAGAAACTGGGTACTGACATTCTTC
GTTGTGCCACGTTGCTAGAAGTGATTGGATGTGGTAAAGCAAACTTGAATGCATTTTCAC
TTTTTTCATAAGGCATTGGTGTAAAGACAACTGACAATAAAGTTTGTGGTAATAAGTGTG
TACGTCCAACCTTTAGGTCAGTCATGCACAGGAGTCCAAGACATACCAACAACACAAACT
TTCCTGTGTTTGCTTCCTTGTTGGACACCTAAATCCTTGCGCAAATCACAATTTCTGGCC
TCCAGAAGTTGTCTCTGATGGGGCATTCCGGTCAAGGGCTGTGAGAGGCCCAATCAATTA
CTATTACCTTTGAATTGCATGATCCCACACCATTTTGGAAAATACCTTAGGCTCCAGGTG
TTCTAGTGTTGGAAAGCAATTGCAACCATATAAAAAAACATTCATGACATACGGAATGAC
GGTTGAGTTAGGATTCCTAAGACAATGTGAGAAACATTACATTACTTCTTTGGTGTTGCA
TGTCGGTTAAGGGCTGTGAGCGGTCCTATGAAGGACCATTACCTTTTAATGTGATGGTGC
CACATGATTTAGGAATAGTGCTTACTCTCAAACTGATGAACCTAAGAAGATCTACTCTTG
GAAAGCAATTGCAAACAAGTTACAAAACAGCAAATAAATAAGCAGTGGGATTAGAACCCA
CACCTCCAGAGAGATGGATGCTTAGATTGAGCTCCATAGACCGCTCGGCAACACTACTCT
CT
>NODE_697_length_224_cov_10.245536
AAGGCTTGCATTCCTGGGCCTGTTGAGATATCTGGGGACTTGGGACGATTGTGTACATTT
CCTGAACGATTGATCTCTTTTTTTGCAGCCAAGTTCTCCTCACTCTACAATGTGGGCAAG
TTGCTGGGACAAGGAGGCTTCGGGTCCGTCTATGAAGGGACACGGAAGAGCGTTGGAAAA
AATGTAATCCCCATTCTCTGTCTTTCCTCTCTGTTGTCTATCTACTGTCTGTCTTTCCTT
TATCCACACTTCACACTCCACTTCCAATCGCTTTTTCCCATTCTCCCGTGCTCTGTCCCT
CATCCa
>NODE_698_length_315_cov_27.685715
CAGTACATCAGTAACCAATACACCTGTAACCAGTACATCAGTATCCAATACACCCGTAAC
CAGTACATCAGTAACAAGTACACCAGTTACCAATGCACCATAAATGCTGTAAAATCTACA
ACTGGTCTCCTCACAAACCAACTTACACACATCAGGAGGAAAAAAAACAGCCTAATTAAT
TAAGAACAGTATTACAAGTAATGGGATATTATAATATAAATTGCTACATTCTGGAACCAA
TTTAATCCAATTACTGAAACCCCTCATGAATATAATACCTCAAAAATCACTCTGTACTGG
TCTAAAGGGAGAGATGTCAGACTATAACACAAAAAGAAAAAAACATATTTTTTCAACTGT
GAGACCAACGATAATTTGAATGGTAACTAATGGTAAt
>NODE_699_length_479_cov_27.114822
GTTAGTGTTGTGTTATGTGACAGAGCAGAGGGTGGTGGTGGTCAACCTCCAATTATGAGT
TCTAGTAAGACAAGAGCTTTAATGGTGGCTGGTTTGCCTTCAGGGAGGTTTATTACACGC
TACTGTTTTGCAGAAGCAGCATCAAATCTATAAAACTACCATTAGGAGGGGGAAAAATCA
ATCAAAATGCCATTAAAGTGGAATAAGTTGCCAATATTGCTGATGTGGTTGCGGGTCCTT
TGATTTTCCTTCAGATTATTAGGCACAGCCGAGTAGTGACTTTGTTAAGGGAAACGAGTG
TTGTTGGGGAGTAATATGTCTCCCGGCTTCATAAAGTTTGCTGGCTCATATTTCCCGCTT
TATTGATTATCCATTATCATTTGTCATGAGGTGTCCTAACTCCTGGGGAAGATATAACCC
TCTTTCTTCATGGCTGCCGTTGCCTGCACGGGAGTATGGTATGGATCTGCGTGTGAAGGT
ACCAATCTCCCAGAAAAATGAGCAGAGAAATAAAACGGCTATGTGCCTCGCAGCCCTGAG
ACAGCGAGGGAAAGAAAGAGa
>NODE_700_length_1024_cov_26.672852
ATCCCGGGTAAGGAACCATGGAAGTGGAACCATGGAAGTGAGCCTGAAGTGTGCCCGGTG
ACTTGGCCACACTCTGCCACTCGTGTGACTTGGTATCAGAGGCCCAGACATTGGACCTCC
AGGGTGATTCACCCGAGTTTTACCCAGCAATAGCGCACCGTATCCCGGGTAAGGAACCAT
GGAAGTGAGCCTGGATGGGGCCCGGTGACTTGGGCACACTCTGCCACTCGTGCGACTCGG
TATCGGGGCCACCGGACCTCCGGGGTGACTCACCAAAGTCTCACCCAGGAATAGTGCACC
GTATCCCGGGTGCGGAGTCACACAAGTTGCCCTGGTTCTAGGCCAAAACAGGGCCACACT
CTGCCCCGGATGTGACTCGCTATTGGGGCCGGAGCCAACGGACACCCGGGGTGAATCGCC
CAACTCTGGCCCGGGAACGGTGCCCCGAAATCGGGCAAACCGTCCGGGAACTTGCCCCTC
CCCCGGAACCCGAACCGGGCACGCCTCGGGCCTGTCACTCGGTGCACACGTTCCCCCGGT
TACCTTGCTCTCCCTTGGGCCCCGGGAACCCACCGTTAAGCCCCCTCCGCGGATTAAACC
AAGATAGTGACGATTTTAAAATCTCCGGGCACCTGGTAACCCGGGAGCCGATTTTTGGAA
AATCTCCCGATTACGAAGCTTACAAGTGGCCTTTACATTCTCCGCACCGATCTCTCGTAC
TACCGGTCTCCTGCAGACGTCGGACAGGTCACCATCCAACCGAACGACAAGAAAGCTCTC
TCATGCATCTTTTATTTCAAAAGCAAGAGTCCATCAAAGTTACATGAAAGGAAAACCACT
CACACTTTAGACGAGCTTAGACTCAACTTTGTCCTCAGTAAACAGTTAAAGTACAATACA
ACGGAATGCACTAGACACCGGCACATTTCTCAGATACATCTACACCTTTGTCAAGTGAAT
TACAAAGTCCTATCACTGTCTACAGCCGCACTTTTCACACCGTCAGTTCAATCACCATGG
ACGAATTTACTCAATCTGTTGCACAGGTTTCCCAGTGGTCTCCAAGTTCCCGGAGGAACT
TCAATTACTGCTTGCAGTTATATTTA
>NODE_701_length_336_cov_8.494047
CAACCTGTAATTAAGTTACCTGTTCTTAATTAATGTTCTCCCTGGTAATAATTTATTTGA
AACACTTTCATTGAATGAAATAATCACAACATATAACTCTATTTAATAATACTGCAGATG
CAAGCATCTCATTTAATTTGTGAAGAGGTGAGCAGAGTTAATGAAGTGCAAAGCGTCATG
CCTCAACATCATCAGTTCTCTCAATTCTCTCTCTTTCTTTCCCTCTATCTCTCTCTGTGT
CGCCAACGCATTAAAGTCAAACCCTAATCACTGTGGGGACTTAGCCAATGATGTGCTTAT
CAAACAGCATATTTCAAAAAGAGATCTTAAAAGGCCTGAGGGCAAAGATGCAATAAGAAA
GTATTTGTAGCTGGATGAAAGGGAGAAAACGACACAGAGAGAAAGAAAGAGTAGAATa
>NODE_702_length_822_cov_12.689781
ACTAGGGATGTCCCGATACCACTTTTTCCACTTCCGATCCGATTCCGATAACGGAAATCT
CAGTATTGGCCGATACCGATCCCGATCCGATACCAGTGTTGTTTTATTGCATAATCAGTT
TATAATATCTTTACATTATTGTGTGGAAATAATTGGGTGTACTCTTTAATATGTAAAGAA
ACACAAACCTTTAACTACACATTATTTCAATATAAATGTATAGCTTATTAAGAAACACTT
TATTATTAACTAGCATACTGGCACTCCCTGAGTTCTGATTACACGCACCTGCATATCATT
AGTGGCTAATCAATGACTGCATAAATACCCCTCNNNNNNNNNNCATCACTGTTTCAATCC
TCTGCTCAATAAACCCTGCAGAGTTCATATCTCTGCTGTGAGTCTCTCCATGACAGCTTT
AACTTTTAAACCCTTGTAACAAGTAGAATTAGGTACTGCGCCTTTAAGATGAAACGTACT
CTGGTATTCCCTCACTCAGAGTGGGCAGTCGCTATGAGAAGCGCGAGCTGTAAACATCGC
ATGTATGCGTGCAAGCCCGTTTTATATTTCTGTTGCTCTTATTCTGCTTTTATTTCTATT
CAGTAACGCAGTTGTTGTTAGCTGTGTGTTTTGCAAACTGCCCATGTGTGCGTGGGACCG
ACGACGCTGATAATAAATCACCCTGGTGGAATATCAGTTACGTCTTGTGAGTCTTTGCTT
ACACCTGACTACAACCATTTAGGCAAGCTATCCGGCCCCTTTTGATTAAAAGCGTTACAC
CCTCACCCTTTTTATTCACAGTTTAATTCGCTTCTTATTTATATTCTGGTTAAATGCACC
TCCAGTGCCGTTCTAAGTCCATATTATAAGTGAACCGAACTGCTGAGCATCTACATCTGA
GATG
>NODE_704_length_336_cov_16.354166
AGGTGTCATCAACAGTCTGGATAAGCAGGCAAAAGAAAACACTAGGTAGCATGGCTAGCT
GGCTTGCATTTTGTCTTCAATGGCCAAGTCCAAATGGCAGCAAACACCATGCCTTCACAT
TCTTTCAAAGAAACATTTAAATGCTAATATTATAAGCTCACAAGCATTATATGATAAGCT
GACAAGCTGATTATAAGCTTTGAAGTTTTAAGAGTTTCTCCCATTAGTTATCAGCGGTGG
CATTAAATTGCATCCTTGCGCTAGTAGGAAGTATGGAGTTAAATTCTCTTGGAAAAAGAG
ATTATTTTGCCTGAGTTTGACAGCACTATATACATTGCCGTAAGTGATGGTTTGTCAGTG
AGAGAAGGGGATGTGAAGCTCAGGTGGGTTTGAGTCAAGAAGAGAGTAAGAGAGaggg
>NODE_705_length_170_cov_8.629412
CAGGAACTGTTTTTGTTGCGAAAGCCGCACACAACCGTGTCCTTCGCTACCAGCGCCGCC
TCCTCCAGGGTCCTGGGAGAGGTAAAGAGGGGGCATAGAGAGAGGGAGGAAAGCAAGGTA
GAAAGGGAGACGGGTGAGACATGGTGGAGGGAACTGTTTCCAGAGGAGGTATTACTCCAG
GTAGGAGCCCATTACACAACGATGCAGCATTTGCTTACCTCCTCTAAAGTTCATCCATTG
GAGGAGTAAAGt
>NODE_706_length_295_cov_41.515255
ATCTCGCCCTGAGCTGTGCCAGCCTAATTGTTTACCAAAGGGTTGCGGCTCATTTGCTCC
TGGAGATTGGACCTAATTAACACTAACTTGTCTGAACACGGAGGAGCTCTGTCCACTCTA
CTTTAATCTAATCTGTAGTCTTTCAGAAAAAATAATGAGATCATTTACACCTCATTAACG
GGGGAATGTAATGTCTGTGCATTCATCATAATGATTGCTTATCATTTCACTTTGCAATAT
TATCTCCTCTAATGAAACTGTTCACACAACTGCCAAGAGGGTCTTAATTGGTCGTGTGAA
ATCACAGCGCACTCGGCAGCTCGCCTCTACGTGTGTGAAGTTCTAATTTGCACAGGGGCG
GGGTGTGTGTGTGTTGg
>NODE_707_length_252_cov_10.626985
GTGACCGGAGCCCAAAGCACAGCTCATATATAACTGAGGTCAGAAAGGAGTTTGAACATA
CCATGTGAATGGCAAGATACTATATTTTAAAGATTAGCTTCTAGATGTTTCCGTCTGTTC
GCTCTCCAGACAAGCGCTGGTTGGGCAGAATGTTACTACGTAGTCGTCGCCCCCCCCTGT
TGGCCAGTCCTCGCCACCTCTCCCTCCCTCCTGGTAATCCACTTCTTACCTCTTTCATCT
ATCTCTTCATTCTTGCTTTGTCGCTTTCTTCCGTTTTTTCTTCCGTTTTGACCTAACTAC
CTTAATACAACGTCACATCCAAAGTTACGTGTTa
>NODE_708_length_172_cov_8.639535
GCAGGCTCGTTGTAGAGAAGTGAGATTTAGCGAACAGGAGACGGATTTGGAGAGAAAATC
CCTCACATTTATGATATCTACATTACAGAGACATTTTCAACAGGAAACAGCTGGGGCAGC
ATTTGCCTTCTCCTCTTGCTAAGTTACTCATTAAGGATTTTGGGCACCCTTTCAAATAAC
GTCATCTATTTCTTAGAAAAGGTCTGAATTTTGATCGAATTGTATTTCTAGGAGTTTAGT
TTAAACAGAAGAGa
>NODE_710_length_442_cov_23.739819
TTGGGGTTTCCTCATTTGGATCAAACTTCACCTGACTTGTTTCCCCATTTGAGCCGAATA
CCTTATAAAGGCACTTCATAACGACAAGCATTCACTCCAAGCTTTTTTTCCTTCCGACCC
CTCTTTCGACGGGTCTTTAACTACACTCCACGTTGGCTACACCTGGGCTCTTTACAGGCC
CGACACAAGCTCAAACAATCAAAGTCTTTGGGAACTATGAAATATGCATGGCTATCCATG
ACAGGCGGATAAAGCGGGGCAATTAGGCACGTAATCCTAGAGAGCTCGCTCTCCATCTCT
CTCTTTCAGCCACTCTCCTGCTCGTGATTAACTTAACATAGCTGGCGTTAACAAAAGGCC
TAAAACTAGATCCCCCACATACTTTGTACACAGTTTTTTTTCAGTGGATTTAGGAATACA
AATTACATTTAAAAAGAGTGCTAATTAACTTTTGTCATGCATTTTGTGTAACGTGTATTT
GTTAAGATATTTGTTAGGCTACACTGACACTGACttttctttta
>NODE_712_length_214_cov_11.336449
AACTTAGAGAGAGCAAGCCAGGCTGGGGTGATAAAATGTTAATTAGTACATTCCAGAGTA
GGGCCATGAGTCAAGAGATCAAGGGGGGAATAGGGGGACCTGGTTTATTGTCTGTTGCCT
TATCACACTGACCCTGATGGGGACAGGGAACACAGGAGGGGAGGTGTGAACACAATTTAG
GTGATATCTCCGGGCAGACTTCCTGGCACCAGCACCCCCCTTCAACTGTCCTCTTCGTCT
ACCTCCGAGGTCACCAGATGGCCCCACGATCAGAGATTGGGTCTGCATGAAAAGGA
>NODE_715_length_139_cov_13.539568
TATCACTATGGTAACTGCCTAGCAACCAGATGGGGTTACCCTAGCAACCGAGTAACAAAT
CACATATCTCTGCACCAGAAAATAGTACAGACTTCTGGGTTGATTTATTTCAATCAGGAT
GGCAAGGAGACTTGATTAGTATCACTATGGTAACTGCCTAGCAACCAGATGGGGTTACCC
TAGCAACCGAGTAACAAATCACATATCTCTGCACCAGAAAA
>NODE_716_length_341_cov_14.170088
CTTTTAAAGATACTCTGGATGATTATCGCAGTGAGGACACTTTTGGTGAACTGTGGAATA
ACATTGTTGACACATGTCACCAGAGCAATATCTCCACAACACAGAACAAATCCAAAAGGG
TCAGACAAACAACAAAAGCGCTTCAGGACTCCATCATCGCCTCAACATTGGGACAACACG
TTTCACCAGACGGAAAGACAAGTTTTCGGGACAAAGTGTTCTATCCCATCATAGATCACA
TGAAGGGAGAAGTGGAGCGGCGTTTTTCAAAAACAAATTGTGACATAATGAATGGACTCC
AGGCTCTGAATCCTTCCAGTCGTTCCTTCTTGGGTGATGATGTTATGCTGTTGGCAAAGG
CATATGGATCAAACGCTGACGACCTAAAACATGAAATTCATCAGTGCAAAAGAGTACTTG
AAa
>NODE_717_length_467_cov_21.104925
GAGCTGTCTGTGCCTTCCCCGCGAGCAGATTTCCCGAGTGTGTGAGCCCATGGCCAGTCT
GGGGCTCGGGCTCGGGGATGCTTACACAGTTATACGGGCGCTCCTGGTAGGTCACTCGCG
GAGGATACAACTCCTGGTGGTGATGCTGGTAGCCAGTGTCTGTTGTGCGGCTGTAGTATT
CAGGGCTGTGTTCTGGGATGTAGCTATTTTGTGAATATTCCTCGCAAGGAGGAAATTTCG
GATCGATGTAGTTAGAGTCCATCAAATACGAGCTCATGATCATTAATTTATGAAGTGAAA
AATTATTTTTCCACCTTTGTCGTTTTTCTGGTCCATAAAACCCTCCTACTAGCAAGCGAC
CCTGTAAAGTTACTTTAACCACGTGACACAGCAGTCCAATAGCAGGCGGTGAAGTAGTTC
CCGGATAAGGAACAAAATATTAATTTTAATCTTTGTGTAGGTTGCATTTTGTTTAGGCCT
ATGTGTGATATTGTTTTCAAGAAAGCAAGGACACGTTCTTTCGGTCTATATGAGTTTGAG
ATTACTCTa
>NODE_718_length_229_cov_18.069868
CGATTGCCATCCACTTTATTGGTGCATTACCGTCACCCCCTGCTCTGGAGTGTGGATCGG
ACTCTTGACTATCAATCTAAATCCCTTACAAAAAACAAACAATAAAACAACTCTCTCTTA
CTCAAACACACTTCACATTCCAGTCCTAATTTACAAAATCCCAATCTATGTCAGATACCC
TGGCACCCTATCCCTGCTTATTCTCATTTCCTAAAGACAACCCCTGTGTCCCTTAAACTG
TGCTCTCTCACCCATGCTCAGTAATCCTTTTAATGTGAATTCCTGCACCCCTAATTCCCT
CAGATTATTCc
>NODE_719_length_348_cov_49.341953
AAGGGGGGGGGGGGTTGACAGAAAAGGGGCGAGAGAGAAGACAAAAGGGAAAGGGGACGG
CAACGTTTTTAAACACCCGTTTCCGGTCTGCTCAACCAGTGAATTTCTTCATTGACAAGA
TCGTGTTTTTAGAAATGTTTCTTTGTAAACCCATCAGCACCTTCATGGAACCAATAAGAT
AAGTTTCTGTAAGGTAGTGGGAGACGGAGAAGATGCAACGTAGTAGTTGGCAAATGCTGG
AGTCAAATCTTGTGTGGCAAAGCTGGCCATCCCCTAATACAACAGATACAGTGATTAACA
GATCAACGTCACACGCAAAGAAGAGATGTCAGGGCGATTTACTGGTCAGGAAGTGATGAA
ATCGTTGTTGGGGAAAGTGCGAGGGTGTCAGTGTTTTTCTCTCTTTATTTTTTTTTTTTT
TTAGGGGGAc
>NODE_720_length_381_cov_29.506561
CCCCCAGGTGTTGAGGCAGATGCGTAAACTCCCCTGGCAGGACCCGGAGTCTAAAGGCTA
CCTGATCTGCTGCATGGTCAACATCTGGAACGTCAAGTACAACAGCATCCACTGCGTGGC
CAACCTGCTGGCCGGTCTGGTGGCCTACCAGGAGGACGTGGGCATCCACGTGGTGGACGG
CGTGCTGGAGGACATTCGGCTGGGCATGGAGGTTGGCGCCAGACGGGGGGGGTTAATTTG
GGAATGCGAGAAGGGGTCTGCTATGCAGACATTCATGCACACGCTAATGCAAGTTTAGTC
TGTGCCATTGTGTCTGTGAAATGCACGCGTAGCAGTGGAGAGATTATTATCTTGGATTGA
TTGAGCGGTGGGGCGACATGTTGTTTACCACCAACAAGCTGTCAGGCCGCATGTTTCTGC
TGCAGCTTGGTGATTTACGTCTCATAGCAACAATATCTGAGCa
>NODE_721_length_317_cov_16.993690
GTGGATGTGTGCGGTTTAGTTTAGACATTCAACCTAGCAGTGGAAGCTGAGCGACGTCAA
CCTTTTTCCGTCCAAGCGAGGCTGAAAAGAGACAAACGTCCCAGGTAGCGAAAAGAGAAA
GAGTTGCCCGGTCGATGCCAGTTGGCCAAAGTTAGCAGGAAGCTGTCGCCGTAAATGGCA
GCAGCTGCTCACGGTTCGAAAGAGCATGTCCCAGTCAGAGGAGAAAAGCGATGGCATCTA
CATTAATACTACCTTAATGGCCCATCTGGCGCTCCGTAGGGTCTCTGGCTGCTCTATGGA
CTCATAGGCGTTTGACAGGCAGTCTCTAGCGCACCAGACGCGCATGGCATGCCAAATGGC
TGGGAGACGCCTCCACAGATCTGTCAAACTCTCCCAGCc
>NODE_722_length_230_cov_25.791304
TTGGTACCCTAACACGAGTATTGACTTGTCTACATAATGCAGTAAGTGCTACTTGTTGGG
GTAGTTTGAAGTGACTTATTCTACAAACAATGATTTGATTACTCTATGATCATTGTACAT
TTTAACACATTCAAGTTCCCAACATCTAAATGAAACAATTAATTGAGCATACTTGTCTGT
TTAGAAATGTAAAAGTGCTACTAAGTCGGGACCACATTTGGTACATATCGCAGCTAAATC
TTGGGAAAACTCTTTCTAAAACATGCTGAATAATACTTCAACTTGAGCACCATTCTTTTA
TGAAGTCAAGAA
>NODE_723_length_103_cov_18.864079
CAAAGTATTTTAAATATCACAAATTCTACTGATAACTTCTTTGAGGCTTGGTCTGAAGAT
CATCTCTTTAAATTATAGAGAAAAAATATTCTAATTTGTGGCATGTGAAACTTTTTAAAT
CTTTTTCACTAATTTCAAGATGGCAGACATTCTGAAAAACAAAAATGGAAACAGTCAATT
GCAAA
>NODE_725_length_133_cov_163.345871
TTTTAAATCTTTTTCACTCATTTCAAGATGGCAGACATTCTGAAAAACAAAAATGGAAAC
AGTCAATTGCAAAGTTGTTCAACATCTAGCCATGCCTCACCTCATACATGTTGCACGTTT
CTGCGCAAATCAGAGCAAAAGATATGAGAGTCTAAACATTGCAATGTTTGACAATTTACT
GTAGTGCCCTCGTATGGCCCAGGAAGCAGAAGCGT
>NODE_727_length_192_cov_20.505209
CCCCCCCACTCTTTCCATGACATTCCTCTCTGACAAGCCCTTTACATCTGCCAGCAATGC
ACTCTGTCAGCAGACAAAGAAATTAATACCCCAAGTGACTGTGTTTTAATTAAGCAATTT
CATGCAAATTACACATTTTAGATTGTCAAATAATATACTGCGCAAAATGGAAGGCTGGCT
GATCTGATATGCATGGAGCGTTTTTCTTGCAGGGCACTGTGCATACATGGAAAATGAACA
AATATGCTAATTTCTAATCTATTATGCAAACAGt
>NODE_729_length_411_cov_59.603405
GGGAGGAGTGTGTTGCTTTCTGGGTGCTGCCTGTGCCTGTCGCCCTATGGAAGTCGGTGT
GTGTAGCCTACTCAGGGGACCAGGGCGGAGGTCAAATCCTTGCAATTGTCACCCAGGGAG
GAGTGTGCTGTGTGAGGGTGAGGCCACGCGTTTGTTTCCCTAATGGGCTCTGTGAGGGGG
GACCAGGACAGAGACTTTTCAGACATGGGCTACGAGGTGGTGTTGTCGACATACCCGTGA
CATGAAGGGACTTTTCAGGTTTTGACTTTAGAATATAGGGAAATTTGATCTAAAAAGAAT
AAAAAGATTCCAATTCGGCAGAAAGTTGCATATTGTTGCCTTCTAACAGGCCCAAAAAGG
ATCTCTCAAATCGGACATGTATTTCCAGAGTTATTGGCTAAAAGGCCTTCAGGCTGGACT
TAGTGCGATTTCCGTTTGGGTAACCAGGTCTCCAGAAATCCGCTTTTTGGAAATTATTTT
AAAATACCTCCAG
>NODE_731_length_231_cov_9.969697
TATCTTGGTTTAATCGGTGGAGGGGGCTTAATAGTGGGTTCCCGGGGCCCAAGGGAGAGC
AGGGTAACTGGGGGAATGTATGGACCGAGTGACAGGCCCGAGGCATGCCCGGTTTGGGTT
CCAGAGGGGATGCAAGTTCCCAGGTGGGTTTGCCCGATTCCGGGGGCACCGTTCCCGGGT
GAGAGTTGGCTCCGGCCCCAATACCGAGTCACATCCGGGGCAGAGTGTGGCCCGGTTTTG
GCCAAGAACCAGGTTAACTTGTGTGACTCTGTACCCGGGATACGGTGCATTATTCCCGGG
TGAGACTTTGGTa
>NODE_732_length_831_cov_31.380264
CAATAGCGGTGAGTGTGGATGGACTTGACAGTGTAGTTATGGAGTCCCCTTTGAGTAAGA
GGAATCCGGCGATAAGATTAGCGGATTTGGCAGCGACTCAACCTCTTCCTCATCAGAATA
TGACAGGCTTCCTGGGGCTAGGGGGGCATCACCCTCACTCCCACCATGCCCACCACCACC
CTGGGGAGATGGGCAACGACCCCGGAGTGGCACTCACTCCATTTGGACCAGAGCACATGG
CACAGACAAATGCTCTCAAACTTAGCCCCTCTCAGCACATTCAGAGCCATCCCGAAGCCC
AGACCGCCGCAGCGGCAGCAGCATCTTTCACTTCTGCTCAGACCACAGTTGGTTTCCCCG
TGGCTCCTCACCCCCACTCAGGCTACTCTACCAGCAGGGACTACATCCTCAGGAGAGAAC
TCTCAGCCTCGGCTATGCATGCACTTGGCGACCAGCATAGTTCCGCCTCCTCCCCTCATC
ACCATGGCATGTTTATCTCTCCAACAGGTGCTTATGGGCACACTGAGACTGGTGCCCATC
CACTTTTCTCTGGACTCCACGACCAGGCGGCCCCAGGTGCCCACCACCACCACCCCCACC
ACCATGCCCTCAACGGGCAGATGCGTCTGGGACTACCGGGGGACATCTACGGCAGGCCAG
AGCACTTCGGCCACAGGCCCGAGCACTATGGACCTTCTTCTCTTCACAGCTACAACTCCA
TGAACCTCAATGTGAATATCACTTCTGCTCCTCACGGAGCCGCGGGGGCGTTTTTGAGAT
ACATGAGGCAGCCCATAAAGCAAGAGTTAATCTGCAAATGGATTGACCAGGAGCAAACTT
TAAAGAAGCCCTGTTCCAAAACGTACAGCACAATGCATGAGCTGGTCAACCATGTCACGG
TGGAGCACGTCGg
>NODE_733_length_259_cov_18.386101
TCTACTGATAACTTCTTTGAGGCTTGGTCTGAAGATAATCTCTTTAAGTTATAGAGAAGA
AATATTATAATTTGTGTCTTGTGAAACTTTTTTAAGCTTTTTCACAACTTTCAAGATGGC
GGACATTCTAAACAACTAAAACGAAAGTAGTCAATTGCAAAGTTGTTCAACATCTGGCCA
TGCATCATTTGATACCAATTGCATGTTTCTGCGCAAATCAGAAAAAATGTTATGAGTGTC
GAAACTTTGCATTGTTTGTCGATTTACTGTAGCGCCCCCTAATGGCCCAGGGAACTGAAA
CTTTTGCAGTATGTTACAGGCCTATAGGTCAATATAGCTAC
>NODE_735_length_150_cov_83.286667
TGGGTAACCAGGTCTCCGGCTGGACTTAGTGCGATTTCCGTTTGGGTAACCAGGTCTCCA
GAAATCCGCTTTTTGGAAATTAATTAAAAATACTTCCAGGGTCCGTGCCGACCCAGAAAA
CCTTTCCTATTCGGGATTTGACATGGGCTACGAGCTGGTGATGTCGTTATCCCCGTGACA
TGAAGGGACTTTTCAGGTTTTGACTTTAGAATATAGGGAAATTTGATCTAAA
>NODE_736_length_276_cov_11.981884
GGACTAACATACCTAACTAGTATCAGGATCAAAAGTTAGAAACAGAGGGTTTTTCACAGC
GTAAACAATCCGTAAATATTCATGGATGCTCCACTAGCGGCCTTTAGATCCCCTTCACTG
AGTGGAGTTCCTCCCCTTCCATCCAACCAGTTCATCACCTTACTGTCACGCCCCCCAACC
CCCTCCGCCTAGCTCTTCTCCTTGTGACCCCGCCCCCGCTCTCCCTTTCCATGGGTAATC
ATGAGGTGTCAGAGAAAGGTGACCCATTAATGTGATGGATATAGTGAGCCAAAGCAATGG
CGTGAAGCGTGTGGAGCGCTGTCCTCACGGCACCTTGGCCTGTTGTTGGGTCCCGCCg
>NODE_737_length_259_cov_25.297297
CCGCGTGCGTGACTGCTCCCTCAGCAGGTTCATCACGTGGGTGGTGAACTCACTGCACGC
CTGAACAGAGGGGTTAAGTTCTGCGTAAAGTGCCACCTCACCTCTTCACCAGTGTGATTA
TGAGATAAGGGCGTATATTTTTGTGTGTGCAATGTGTCAGGTCCTCAAATATTTCTCCAT
AAATACCTGCTCATATTTCTCCATCTCAGTGTGATAGATGTTGCGAATCTGGCTCAACTT
GCTTTTGTAGTCAGAGTGCTCCAGTGAGCTGTCCGGCGACATCCCCCCGGAGCTGGTTGC
TGCAGACACGGCCGCCGCTGCTCCGCCACCTTTCTCTGGGc
>NODE_738_length_298_cov_19.328859
TATCAATTAACGCAGCCCTTTCTTAAGCGGTTCCATTCGTTTTCCAAATCTCCTGCAAGA
AGGAGTCTATGTTTTCACCCAGTCAGCCTCAGGGATAGCAGAGCATGTTATGTCGGCTCA
TTCCGACACAATATGCTAAACCCCTGGGGGGAAAAAGGCACGTAACCTGCCATTCTTTTC
CCTAATCCCAGGTCCCCAAAACCCTCCCACTTCTCCCTCCCTGTACTCACTATATGTAGC
TGTAGGTAGTCTCCCAGTCCGCTGGTGCTCTCCACTCGGACCAAGATGGCGTCTTTCTGC
TGCGTGCTGAAGCCCACGGCCAAGCGGTCAGCTCTTGTGCTGGGTCGCTCATTCGGGGCC
CAGGTGTACGTGATGAGGGc
>NODE_740_length_547_cov_75.765999
ATTGAGTACACTATGACAGAATGAAGCATTAAGGTCCTAAAATCTTAAACAATCATTTTT
AAAAAGTGGTTAGTCTCCCTGTTCCCTTTGCGTGTGGGGTCCCGGATAGGTTATTTTAAG
CCCTTCTGTAAAATTAATTGTAGCAGAATTTGTTCCAAAGACAGAGACGTAACCAAGCAA
TAAGGAGGAACATCAAAGTAAAGATGAGGCTATACACTTTCAAACAGAAGCACGCACACA
CACGGAAAATTGAGAAGAGTAAAACAGTTCTGTTACCTTTCCCAATATTCTTTTTGGTAG
CTGACGAAGAAGAGGGAATCATAGGTAATTTCAACTCAGCACGATTTGACTCAGTCAGAA
GGTAGTGGGACTTATAGGCATATGAACTTAATATGGTGTCAGTAAGGTCCTGCACTAACA
GTCCTAGACACACAGGAAGAGATGGGGTGATCAGACTAGTGGCCATGTGTTCACAGGAGA
GAAATGACACGTACTGTTAAAACACAAACAGGAGTGAGAAGTAAACTGAAGAGTTGTCCT
ATCAGAATACATACAGTGCACCTCTCTTAGAAGGGTTATAACAATCATCCGATTTACTAA
CCACATGGACCCTCTGTAACCCTGGAAAc
>NODE_744_length_337_cov_26.436201
ATGAGAGAACAGCAGCAACAGGAACTGTAGTCCAAATGGACACTAAACACTCATTGGATC
ACTTCACACGGAGAAGACTCCGCCAACACCTGATAAGTAGACGGAGACGAGCGGAGCAAA
GGTTAAAAGGATGACACTGTCCGAAAAAAACATTTGCAGTGAAGATATCGAACACCGTTG
TCGAGGTTACTATTTATCTCACGCCAGCCAAGTTGGCACCCACATCTGGTGCCGGGTACT
TAGTGCAATTATTTATGATTTCCTCCAAGATTTAAAAGCTCTTCGCCCGGCCTTGTAATA
CAGTAACTGATTGCGCTGCTAATGTAATTAAGGAGAGATTATGATGTCCACGTGGCACAC
CAGATGGTGGCATTCACAGCCATGGGGGGGGGGGAAGGGGGGGGCACAACTGGCACACC
>NODE_745_length_294_cov_12.459184
TTCTCAATCTATATTCAAGTTTTTTGTTCCTCATTTCCCCCCTGGTATTTTTAAAAGTTT
GTTTCTTTTCGTTTTCACTTTCCATATAAATCTCACACTTTCGTAATCTGCGTGTGCTGC
TCCTCGTCAAACGGTTCGTTCTCCGGGTCTGAGTCCGTGGTGTCAGAGTACCGGTAATGG
TCCGGCTCGTTGTCGCTAACGTCTGGCGTTACCGAAGTGGAGGTGCTGGCCTCAGAGTTG
GACGGGTCTTCCACAGTCTTTGTAAAATACAGCTTCACCTGTAACACCAGGAAACGCAAT
AATTCATAACAGGTCATCATTATAAACCAATAGTCACCTCAGTTACATTACTACCCCCCC
CCTCCCcattccaagc
>NODE_746_length_470_cov_15.795745
GAAGGCAATGAGCAACAGGACATGGAGCTTGGACACTGGGTGACAGATGTGTTTAAAGTC
GCCTCAGGAACAATGCTGATCTCTTCAACTGGAGTTTGGGTTCTGCCAGGAGGATCTGAA
GTAGGAGATATGGTTGATTTTCTGCGCTTCCACATAGATGACACTGAGAAGCGGGACGGG
CAGCTGTGAGGTCGTGAGCTAGATGCGGTTGAAGGTGCATCTTTGCAAATCTGGGGAGCT
CTGGAGTGATGCAAAGAAGGCAATGAGCAGCAGGACATGGAGCTTGGACACTGGGAGACA
GATGTGTTTAAAGTCGCCTCAGGAACAATGCTGATCTCTTCGACTGGAGTTTGGGTCCTG
CCAGGAGGATCTGAAGTCGGGGATATGGTTGATTTTCTGCGCTTCCACATACATGACAGA
GAGAAGCGGGACGGGGAGCAGTGAGGTCGTGAGCTGGATAAGGCTGAAGGTGCATCTCTG
CTAATCTGTGGACCTCTGGAGTGAAGTGAGGAAGGCAGTGAGCAGCAGGACTCAGAGCTC
CAACACAGGGAG
>NODE_747_length_335_cov_24.823881
TTCGGACGTGCTGAAGACGTAGGACAGCAGACGGAATGGTCTGGTCCCGGAGTGTTTCCC
CGCACCCGGGGGAGGTTAGGTTTATTTTATTTTTATTTTGAGTGTTTAATGTATTAAAAG
GGCTGAGGTAATGAATTATAATCTTTAATGCAGCAACCGATCGATACCACAAGAGAATAA
ATCAGCTTTTACTGAGAGCGTCAAACTCCTTAATACACTAGGAAGAAAAGGGGAGGGAGG
GGGACCGATAGGAGGAAAAGGGAGTAGGGAGGGTAGTAGGGAGTAAGGCGGGAGAGAGGA
CAGGCTAAAGCGGGGAATTGCGGACGGACTTACCTTAACGGTAGCCTCATCCACTAAAAG
GCCCCTGAAAGCACTGAGGTTGTGACAGTTTTGTGAGGCAGCCAGGTTGCAAGGTCa
>NODE_748_length_633_cov_42.554501
TACTTAATTGTTATGTTGTGTATAGTACTTCTGTTGGAGGACTCTATGTTATTGTGTAAA
CATAATCGAAATAATGTAGATTTAATTAATCGAGAGGTCCCTCATAAACTTGACTGCCTT
TGCGTATTTCAGTCACGTAAGACCTAATGGCGTTGCCAGCGAGAGGATATTGCGTTTATC
TATCCATGGTTTTGTGAAAATCGCGGTTGTTTGTTGTTTGTCCTTAACTGCAGAACCACC
AAGGTGTAAGAGAGTTTAAGCACGCGGATATTGCAAAGGGTTATTAGATTCATAAGTCAC
CGAAGTGGTGGGCGATCTACTGAGCACAGCAGAAGTTCTCATATGATGACTTCAAACAAG
ACACATTACCTACCAGCATCTGTTGGAGTGAGTGGATATTAAGACACTTCTATCTCCAGG
ACAGCGTAGGGGAAAATGGTAAGTAACACTGAAACTCAGTCGTAGAAGCAATGATTACCA
AGAAATAGATAGTAATGCTTTCGATGTTGCACTGGTGATAATATACGCGACACAGCTGGA
AATGTGGACTCCGCGGACTACTTAAGAAACTCTCAGCAGAGAGTAGTGTATATGTAGCCT
TTTGACAAGCTTTCGTAAAAATATTTAAATACTTTTCATACGCTCAGGATATGTAGGTAG
GCAACACTGAGATGTTTGGGAATATTTGTATCATCTCTGCGTGCAACGCGCGAGt
>NODE_749_length_271_cov_12.202952
CTGTCGGGCAGGAGAGGCCGAATGCGTTCCCCTCCCGTGCCGCCTGTCTGCCTGTGGGAC
CTGCTCCGTGGGCTTTTCATCAGCTGCCATTTTCACCAGCATGCAGTAATTTCATGGCTC
ATTGCAAGCGCTGAAAACCTTTGAAACTGCAAATGTTAACTTTTGCCTGGCCCCGAGCCA
TTTAAAAAGCATTAATTCGGCAAACAGACGTGAGCCCCTCTCTCCTCCCAAGTTTTCGCA
TAATTTTCCGACCCTTTCTATCTGGATTTGCATTGCAGAGAACTCGCAGGACGAGGATAC
TAACGGTTCCTGTTAATTGTAGTTTGGTGAAGACACAAGGGATGTCGATTTAg
>NODE_750_length_289_cov_8.743944
ATCCAGATGTACCAGACTCTATCCATGTCCTCTCGGTATGTTTATACTCATCAGACACCT
CCATCAATAATCAACATACTTCTTCATTTTTCTTTCCATTTGTCCAGGCTCCATGGTATT
AAGATCACGCAGAGGAAGGCAGAGAACCAGATAAAAATGGCAAAGATGATTATGACGAAC
GAGCTTAACAAACGGGCCAACCTATTAATAGAACAACTGGAGGTAATTACTTTCCCCCTC
TTTTCCCTTTCTGTCTCACTGTGCCATTCCAAATGTATTAATCTCCAAACATCCAGCTGA
CCGTTGATGTGCTGTTGATGGAGTGTGCAGAACAGAATGTTTTCAGACTGAGTCATGCAA
AATAGGCAGAt
>NODE_751_length_197_cov_8.837564
CTGTCTAAGGGGGGAGAAAGACCCCAAGGGAGGGTTTGACATCAAGGTGCCCCGCAGAGC
TGTAGGACCTTCCAGTACACAGGTACATCTAGGGAGGGAGGGAGGGAAATTGGAGCTTGA
GGGGGAGGGAGAAATGGAGCACGTGACTTCTCAATTTGCTTGCTGTTTCCATGTGTGGAA
TTGTATGTGTGGTTGTCATGTGGGGTTGAAAAATCTCAAAGGACACCCTTCCTAATTGAA
TTTTAAAATTCCCCCCGCAATTGAACAAATTCCTCCTGt
>NODE_752_length_433_cov_36.182449
TGCTCCTGTTTCCGCCTGTTTACTGGTTAGGGAGGTTAGCTCTGTGATCCGTGATGGCTC
AGAAAGTGTCAGCCTGGTTATTAACTCCACATCGCAGCACAAAGTTCTTCCCCATCACTG
CATAAATGGGTCTTAATTGAGGCAAAAGGCTCCTTAGCAGGGCTCCCTCAGTCGGCTCCG
ATTAAAACATAATTTTACAGCCAAAAAGAACCTCGTTCCTCGTTCCCAATCACTGCCCTT
GAATTATTGTTCTGTAGCTCGGGGCTTGTATTTAAAGTCACTGAATAATTGCAATCAGAT
TATTCTAATCAAGTGCTGTGGAACAGTAATTACAGGTTGCAGTCATTTAAGCTTCCCTGG
AAGTCCCATATACTGCTGGTGCGCGTATTAAAAGTTTATGTCTGGAGATAAAATTAATGA
AGAGGATTGTAATCTTCTGACTGTTAGATAGGTGTCACCCAACGTGTGGCGGGAGTGAGA
GACGGCTGGCAGTCTGAGGACTTTGCCCTGTGGCt
>NODE_753_length_380_cov_38.289474
CAAGGTGGGGGTGTGTGTGTGTGTGGGGGGGGGTGGGGTAGAGGAGGACCAGGAGGCTGG
GAGCGAATTCTTGTCTAAACATTCTGCACGCGGATTTGTATTCATTGCACCCCTGCTGCT
ATTGATATCATTACGCGGGGTGCTCATGCTGAGAGGCTGGGGCCCGGACAGGCAATGGGA
AGGTCATGGAGCCCGGGGCCCTAACGAGAAGTGACACTGGCTCCAGGTCGGCCAAGCATC
CACCGGATTTCAATGGGAGCCGCACTTTCCCAGTCAGCGCATTAGATCAAAGATCATTAC
CTGCTAATCACAACACATGAGCGCGAGGGCTTCCCTTCCCGCGGCTTTGCTACACTTCGC
TGGACTTAGTCCGGCTTTACTGGAGACGGAGGCTACCAGAACAGACGGACCAACCTGCAC
CCCCCCGGCAGTCACCCACCCGGCGGTCACCAGCCCCTCCCg
>NODE_754_length_100_cov_29.870001
TCCGCTCTTTATATAAAAAAAAAAAAGCTTACAGCACTTGGTATTCCCGTCCAAGTACTA
ACCTAACCCTAACCCTAGGCTAGATAAAAAAAAGCTTACTGCACTTGGTATTCCCAGGAG
GTCTCCCGTCCAAGTACTAACCAAGCCCGACCCTGCTTAGCTTCCGAGATCTGACGAGAT
CG
>NODE_755_length_676_cov_31.923077
TTCCTTCAGAAAATGTGAACCATATATTGTGGAGCACAATATAGCAATTAGTAAAAACTA
GACACTTTAACATATTAAAAGCTTCACCTCAAAAATATAACAAAAATCTGATCAAAATTA
TAAAAATTAATTATACATTCCAATTAAAAATATACCAATAAACAGCTAAATACATTATTG
ACCTAATAATTACAATGCAATCAATCACAGTAGCTTGAAATAAACAAAATAAGCAAAATG
AGCACAAAACCTTTAATGTTTTAAAAATAACCTCAATTATTTATATTAGTACAAATAGTT
TGATTTCTTTTTCTTTTCTTTTTACAAACACCAGCATGAAAAGGATTACAATAAGAGTAG
AAAATGACTGAAAAACATATCAACATCTTCTTCAAATGTCTGCAATTAAAAATGGCATTA
AAGAATTACATTGCAAAGAGTCTTTATCTGGAAAAAATTCAAAAAAAAGTATTGCACATA
ACAACTTGAAGTTAACTTGCAACATTTTACCACATTCAAGTCTTAAAGTTCCCCTTTCTC
CAACAAGGTTAAACAACCTTAACAGACAACCGGGGGAATTAGTTTATCAAGTCTCAACAG
TGTCCAATGAGCTGCTCAAGTCCTGCACTGATAAACTTGATTTTAGAGTTATATATATTT
ATTTATATATATATATTTGTGATTTTTTTTCTTTGCATCCTGCAGAGGTCTGAGTATGTG
GAAGGCAAAGAGAGTAGctaacacatgggagggtcgtg
>NODE_757_length_226_cov_12.420354
GGTTGCCTATCATACGGGGGAGACGTGTGTAGCTGCCGGCAGTGGGATGCTGACCCCCAC
CACCATCATCTGTACGCACCACTTCAGTGCCAAGAAGGGGTACAGCCACCATGCGCACGT
CAACGTCAGCTGGTGCTTCGTATGCTCTAAAGGTAAACCTATTGGGACGCCCGCGCAGGT
CAAGCGGAGTTGGCTATCGCACGAGCATCCGAGCAACAACGTCCTGCACGTGACCTTCCG
AGTATCATACTAGCGAGTGAGGTCAGAGGAACGTAACTGTGGTATCAAGCTAGCGAGTGA
GGTCAGAg
>NODE_759_length_200_cov_11.275000
AATTAATTTCAGAGTGAATTCAGGCAGGATCTATTACCCCCTCTCTGCCTCCATTGCTCT
AATGGAAATCTATTTCACTTCTCTTTTGTGTCCAATATAATTTAATGACCATTTTATTAA
TGGCCTGAAATAATTATGGAAACCTTTTGTGATTTTTGAGTGTGTTTCATTTAATTGTGC
AATAAATGTCTAATCAGGCCTCCCATCTGAAGCCATTATGGCATTAAAATTAACAATTAC
TCCATGAATGCGCCGAGGTCTATAGAAATcactgttgataac
>NODE_761_length_464_cov_28.491379
ATTCTTATAAATAAATCTCCTAACATAGGTAGTAACAACCTTCGCCACTTCCCTCACTTT
TCCTATGTCTTACCTGCTGTCCTAAGCTTGTTCTCCAGTGGCGACAGCGTTTCACAGCTT
CCCCGGTTTATCCCCGGCAAGGGTTCGAGTTTTTTAATATTTTTCCTTACTTTGTTTCAT
TTCCCACTTCCATCTTCTTTCATCTCATCAATAAACACACGCTGCAGCCTACCTTCATAG
AGGACCTCAACGAGTTCAAGTGTGCCCTCCCATTTTTTAAGTATACGTTGAATATTTTGG
ACAGGCACGCCTTTTCACTTACGATAGGAACAGAGAGCCCTATCTTGAGCGGTGTAGGTT
GGAACATAAATCGGTCAGCGTGGTTTTGCCCCAATCATTGAGCCGTACATACTCTCTACG
GAGCGCAGTAGGACGGTGAAACTGTCTCCATTGTGGCTCTGAAATTTTAAATGTTCCTCT
TACGCAGTCGGGGAAGTTGTTGGATCCAATATGGACAACCCAAGTCCGTAGTTTCTTGAT
TAATTt
>NODE_762_length_237_cov_10.983123
CAGAACATTAAAGGAGCGAATTTACAAAGAACACAATCATCAGTAAATGCCATTTACCTG
TCATTTCACCCACACTCCACACAAAGCCACATAAACAGGTTGTTTGCTACAGGGGTCTAA
TCAAACACTGGAGTGGTGATGTTTGTTTTTACCATTCTCACTCCCTAATGTCTGGTAACC
AGGGACGGTAAGTCATAAGACATCAGCTTGACTCTATTAATTACCACCTGATCCTTCCTT
CCTGGATAATTAGGTACCCATTAGTTCTAATCAAGTAGTTACTTAATTATTGCAGTAATT
AGTCTAATGGTCTAGCAAa
>NODE_767_length_475_cov_30.423159
CCCATGTGAATGTTAGATGTCACAATTGGCAGCTCCCCCATTAGACTGTACTGGAAACCC
ATACGTTTGTCCTTTCTCTACTCCCTGCACCCCCCCCTACTCTAACCTCACCAATCTCCT
CACTTTTTCTTCTTCTTTTTGAACCCCCAGAAAAGGCATTGTGTGAGGAAGGGCTTGATC
AAAAAACTGTTGCCCGCCAGCCGCGGGCCTTTCTGTAAATTCAATAAGGCCACCTTAAAG
ATTTTCCTAATTAATGGATGACATCTTTGGCTGGAGGAGAGGGAGGCATTCTGCTCTGGT
TCGCTCTTTGTTCACCTCCTAATTAACTTTCGCAGGTCACTCAGGTCCCGGCAACCTGTG
AGTGAAGAGCCCCTATTGAGAGGGGAGTTGTAAACTTACTTTTTTTCCCCCCTCTCGGAA
CTTAAAAGGGTAAAGCAACCATAGGGACCCGAAAATATCCTGTTTAAGTCCATTGTGAGT
GAACTGCCTGCACATGTTCCAATAAAGGAGGTCTTCTAAATAAGCTGCCGTGTTGCTCTC
CTCTGCTCCCCCTGCAc
>NODE_768_length_283_cov_8.038869
GGATGCTATAAAATTTGGTGTATCTTCTATTATCTCCATGTTAAAGGCCACAAAAGCTCT
TCAGTGAAGTCAGCCATTAAGCAATGACAGGTATTGCTATCAGGCTTCTTTATAGCCTAT
TACCTGCGATGACAGCAGCTGCTGCACAGCCACTGTACGGCCTATCACATTATTTGCAGC
TAAAGTCAGCTACTGTGTCATTCTGGCTCATTTTCTTGACAGTGCTATCATAAATCCATT
GGGCTGCAGGGGGGAAACTGTCGGCCAGCTCTATTATCTCTAGAGCCTGAATGGATCTTG
AAATGTATGTAACAGCCAATGACTGTTATGGATCAGCCAGGCCAGGGCCATTGCACACCT
CTCGc
>NODE_769_length_236_cov_11.847458
AAACATAAACATTTCCATTTTGTGAAAACAACAGAGTAATTTGTTTAGGCGGGGTACACT
GGGAAAGGCACCCAATAAAAGAAAGCATTCTGGCTTTAAAATGAATAAAAATTGATTGAG
TCCCCATAAAAAAAGGAATTGGCAGAGTGTTAACTGAATCTGCGATAAGCGTCTGTGGCA
GTCCTCAGACTCTTTATTGTATGCTAATCCAATAGAGAACACTTAGCTGTAAACCTCTCT
CTCTCTCTCTCTCTATGATGAGCTCACAGAGGATTTCCAAGATGGCATGCTGATGAAATT
GTAAAAATTAGATTAGAG
>NODE_770_length_310_cov_55.154839
ACGGTGGTAGGTCTGATCACTGACAATGATGAAAGAGCCTACAGAGAGGAGGTGCACACT
CTGACACGCTGGTGTCAGGAGCACAACCTCTCCCTCAACGTCAGTAAAACCAAGGAGCTT
GTTGTGGACTTCAGGAAGAAAGGCGGAGAACACAGCCCCATCACCATCAATGGAGCACCG
GTGGAGAGAGTCAGCAGCTTCAAGTTCCTCGGTGTCCACATTACTGAGGAACTCACATGG
TCCGTCCACACTGAGGCCGTTGTGAAGAAGGCTCACCAGCGCCTCTTCTTCCTGAGACGG
CTGAGGAAGTTTGGAATGAACCAACACATCCTCACACGGTTCTACACCAGCACTGTAGAG
AGCATCCTGACTGGCTGCATCACCGCCTGGTA
>NODE_771_length_84_cov_31.440475
ACACGTGTACCCTTGCACTGGTCCCCCGACTAGGCCACAATATATGTCCCCCACAAGAGG
GCAGTGAGTGAGCTCCATGCACGTAGGTCACAGGTATGACCCCAGAAATGCACACTCTGC
CCTGGGGAAAAGGAGCACACACACGTGTACCCTTGCACTGGTCCCC
>NODE_772_length_584_cov_27.318493
CAGAGGTTGATGATTAAAAAAAGTTGCGTGTCAGTGGTCCGTGTGAGTATGTTTCCAGGT
CCCCATAATCATCTCTATTCATAAGCATGCAGTTTGCTCCCCTCCACACAGCAGCTGCTT
CTGAGCATTGGAGATTACTATTATGCATGTACAGTACCACGGATAAACATCTTTCCCCAC
TTTTAAAGTTCGTAAGCATGAAGAATATTTCCTACCATATGACTAAAGCAACCCTTCAGG
TTATCACTTGGAATCTTTTTTCTTTTTTTATTCTATATACATTGTTCGACTTTAATGGGT
ATCTAATTTGTGTTATCAGCTTACAGGGCAGTAAGTAATAATTTGCATGACTGCCCTAAG
CAAATATGCTTCCATCAGCAGCCCATAGAATATACTGTGGAATGGATTATACTTCATATT
GGCTATGCCCCGATGATCAATGCTTTTAGAAATACGAGGAACAGATAGTTTGGCAAAATC
TTTGAGTGGAAAAGGCAACATTCCCCACAAAACCCCTCTATACTAGATGTTGTGCCCATT
TCCCCCATAGGGTCAAAACCACTAAAAGGCCAATATGAAATAACACATTATATGGATTTG
TACGTATACTATTCCATCTACTCTGTGCCACAATAACATAATGCATTAAGTGTtatcgct
gttggc
>NODE_773_length_196_cov_14.020409
CCATTGAGATAATGAAACCTTTACCCTCCAGGCAGGCATCTTTTTTTCCAATGACAGTAA
TTTACATATGATTTATTTAGAGAACAAGAGGCTCTGCTAATTTTATTTGGAGATTTTCCT
TTGTTTTAAGAATCATTAGCAGCTCAGCCTAATCTAATTTTGACAATTTCATCAGGCCAT
TTTGGAAAACCTCTACGAGCTCATCAGAAAGATGCATTTATTGCTAAGTGTGCTCTATTG
CATTAGCTCACAATAAAGCGACCAGGGACTGCTACAGA
>NODE_774_length_484_cov_43.719009
AGAAAGGGGAGGACTGGAGGTTAACTTCTCAGATAAATTTAGACTAGCCATGTACTGGTA
TAGAGGTTGCAACCGAAAGGTTCAGATGGAGCGGGAGGTCAAAACTAGAATGTGAATGAT
TTTGTTGGTGTCATATAAGGTCTAAGAAAATGGTGTTTGTACAAATCAGGAAGGACACTG
GGGACACTATATGCCGGGGGAAAGGAACAGTTAAAAGGGGGAGCACCTCGGCTCCCCCAG
GGCTGAAAGACGAATTGGTTGATCTCGGAGACGAGATCAAAAGGGGGATTTGTGGAATTC
ATTATTAAAGAGATTGGGTGTTGGACTGAAATCATGTCATTGAGGAGTAGACTCCTAAAA
AGTAGGCTCAAGGGTTAATAAGTTACTTGGGGCATTCCATAAGAAGGAGGGGGGTCAGGA
AGTTAGGAGGATAAGACAAAGGACACTGTTTATCTAGAAACCTATAGATTAACTTTTAGG
CTGACCACCACACATGGGACTGATCAAGTGACCCAGGAAAAGGAGAGGAGGGGGACTGGC
CAGAAGGGTCCGGCAGACTTCCTGGC
>NODE_778_length_224_cov_27.696428
ATAATCACACTTGCCTGTAACGGTAGCTGGGAGGTAGCTGGTTTAGGCCCCGTTTCCCAC
CTATTTGACCCTTTATGTGACCCCTCCTCCCTTCTCCTGCCAGGCGAGGATGCTTCCCTC
CCCCTCACCAGCGGGGGCAGCTACCAGGTGCTGGTCAACAACGTTTTCTACTTCACTCAG
CGGGTGGTGGACAAGCTTTGGCAGGGCATGTTGAACAAGGAGTCCAAGATGGTGGTGGAG
TTCATAGTTCAACTCATAGGGCAGGTGAGGACAACAAGATGGTGGTGGAGTTCATAGTTC
AACTCa
>NODE_779_length_1052_cov_7.944867
TGAGAATGCTGTTTGTAGACTACAGCTCAGCATTCAACACCATAGTGCCCTCCAAGCTTG
ATATGAAACTCCGGGCTCTGGGTTTAAACAGCTCGCTGTGCAGCTGGATCCTGGATTTCC
TATCAGGCAGACGTCAGGTGGTTAGAATGGGCAGCAACATCTCCTCATCACTGACCCTCA
ACACTGGAGCCCCACAGGGCTGTGTTCTCAGCCCCCTACTGTATTCACTGTACACACATG
ACTGTGTGGCAACACATAGCtccaataccatcattaagtttgctgacgatacaacggtgg
taggtctgatcactgacaatgatgaaagagcctacagagaggaggtgcacactctgacac
gctggtgtcaggagcacaacctctccctcaacgtcagtaaaaccaaggaGCTTGTAGTGG
ACTTCAGGAGGAAAGACAGAGAACACAGCCCCATCACCATCAATGGAGCACCGGTAGAGA
GAGTCAGCAGCTTCAAGTTCCTCGGTGTCCACATCACTGAGGAACTCACATGGTCCGTCC
ACACTGAGGCCGTTGTGAAGAAGGCTCACCAGCGCCTCTTCTTCCTGAGACGGCTGAGGA
AGTTTGGAATGAAccaacacatcctcacacggttctacaccagcactgtagagagcatcc
tgactggctgcatcaccgcctggtatggcaatagcaccgcgcacaactgcaaagccctgc
aaagggtggtgcgaactgccaggaacatcatcggaggtgagcttccctccctccaggacA
TATATAACAGGCGGTGTGTGAAAAAAGCTCGGAGAATCATCAGAGACTCCAGCCACCCGA
GTCATGGGCTGCTCTCACTGCTACCATCAGGCAGGCGGTATCGCAGCATCAAGACCCGCA
CCAGCCGACTACATGACAGCTTCTTCCCCCAAGCAGTCAGACTGTTGAACACTTGATCTA
TCAGGATCAATAATTAGCACTGCACTTTATCCATCCATAATCTGACACTGGACTGTCAAC
ATATTCTCCTCAATATACTACTTCATATATATATATATATTTCATATACTCCCACTTATT
GTATTGTATATTGTGTATTCTATATTGTGTGTATTGtttactgtacattgttta
>NODE_780_length_335_cov_12.453732
AATATATAGAAATATGCATATACATATGTATCAACTTTTCATATATGTGTACACATATTT
TCCAATTGTATCAAAGCCAATTAAATGTGCTCTCAAAATATGGCCCATGTTTCCTAGGGG
AACGCATATCAATTCACGTAATACAACCAGTAGATAAGGTTGAAGAATCCAAAAGTGATG
GGAAAAATGACCCGGGACCACTTGTCAATGGTGCTTACATCCGCCAAGTTTGGGATTTTG
AGCTTCAGCTTGGACGAGCGCCTCCTTAGCCGGCAGTTGGCGCGACTGCGCATGGCGCTG
CGGTCCAACGAGTGGTGGCTGAAGCCGTCCCGCGATGCCATGGGCTTACGGAACTGCACT
CCAGGACTGTCGAAGGACAGCACTGAGTTCCGCGAGTCACTGACACTACTGCCCACg
>NODE_781_length_178_cov_9.870787
TGCCAACAAAGGGTATGTAACAAAGTATTGAGATAAACTTTTGTTATTGACCAAATACTT
ATTTTCCACCATAATTTGCAAATACATTCATTAAGAATCCTACAATGTGATTTTCTGGAT
TTCTTTTCAAATACGTTTTTTTCATCACAAGTTTACCTGTGATAAAAATTACAGGCCTCT
CTCATCTTTTTCATTGGAAGAACATGCACAATTGGTGGCTGACTAAATACTTTTTGGCCC
CACTGTTTATATAGACAATG
>NODE_782_length_849_cov_52.921085
ATGAATTCCAGGATTTCTGATTCTATCAAATGGAGAGAGTGGAAAAAAATATATGTATGC
TTGAATCATAATTTTGGACTGCTGTCACAGAAAATATTTGTCATTTCTGGTGTCAGTCCT
TTCAGTAAAAAAGACAAAATTGCGAGTCAGAATCCTACTTTTTTTCTGATGTTCTTTCCA
TCTTACGCACAATGAAACCTTGCTTCATTAAAAGTGTATTAATCTTGTCTTTTGTCTCCG
GGGAGTCACCTTGTGATGATGTTGTGTCTTTTTCTTTAAATTGTTGTAGAAAAAAAAATC
TCCCAGATTTGGTCCCTGTCAGTCAGAAATAATTGTGTGCTTAATCTTGTCCCTGATGGA
TGACTTGGAGTTCAGCAATGGGCCAGCTCCAATGACAAATACAATATTAATATTCATTAA
CTGCTTTGACAATGCTAATTTTGATGCAGTAGTAAAGGGCCTTCCAAAGTTAGCGGCCAA
AGCATCAGAGCTGCGCAAGGTGGCAAGATAATTTGTGCTGCTTTACTGAGCTGAAAGCTT
TTAAAGCCTTAAAGAAGGGGGAAAAAAAGCTAGGTACCACAAACAAAATAAAAGAGAAAA
GGAAAAAGTTCAGACGCATTGGAAACCAGGACTGCGGAAGTAATACGATCAAGAGACGGC
TACAAAAATTTGACACCTCCAATGCCTCATCTTTGAGCAAATCTTTTTTTTTTATTTAAA
CAAAAAGTTGCAACCAAAGAAACAACATAACATGGTAAGTCAGCACATTCTCATTTTGTT
TAATCTTTTTGATCTTTTCAATTATCGCCATTTGAAGATCAATAGTACATTTTTTCTGCT
ATGGTTAAAAGGCTCACAGCGGTGGTGTGGTGGATGGTCGGTTCACGGCTTTAAGAGTGG
GCTTCCTCTCTTCAAGACACCAGTTGGCCGg
>NODE_783_length_254_cov_37.503937
GTTGATATTGAATACATTAGCCGATTGAACCTCCTAAGAACAGAGCGGAGTGACAAGCCA
GAATCCGTCTTTGCAACTACCATGGCAACGGAGATTACCACGAATAGAAAAAATGAAAAC
CCCTGAATAGAACGATACATAAATTAATTAAAGGACAAAAAAACAAGTGGAGAATTAAAG
TTAGAACATCTGTCAGAGACTTAGCTTCCCATCGTAATACCAGTGTTAGAACATTTATAC
CCTTGAAGTGAATGATCCCCTCTTTAATTGACAGTCAAGGAAAAGTGGTTGCTGCAGCAT
CCTGTGTCCGCTGATAAGAAAGCCCCCCCCCCCCCA
>NODE_784_length_194_cov_8.639175
ACATCTCCCTCGGTACGCTTGATCTCGTCAGCTCTCGAAAGCTAAGCAGGGTTGGGCTTG
GTTAGTACTTGGAAGGGAGACCTCCTGGGAATACCACGAGCTGTAAGCTATTTTTTTATA
GATCTAAAATAAAAACGAAAAGATTTGCACATTCTATAAAAGGGTCATTTGAAAGAAGGA
AGTTCAGCTTATGTCCGCACCTCACTGGGAATGCCAGATCTTGTCAGATCTCTGAAGCTA
AGCAGGGTTGGGCTTGGTTAGTACTTGGACGAGAGa
>NODE_785_length_628_cov_32.560509
TGATTGAGCGTACTGCAGGGTTTGTGTGGCACATCTCTCCCTGGTGGTCTAGTGGTTAGG
ATTTGGCGCTCTCACCGCCACGGCCCGGGTTCGATTCCCGGTCAGGGAATGTGTGTATGT
TCTTGAGCACCTAACTCTCTGAATTTCACTCACTTTTCTTGTGAAAGCCTAAGAAAATAA
GCACCTCTTTGGTCAGCAACCTAACCATTCTATCAAAGCCGTTACTGCAAAGCGCTCAAC
GAAGTAACTGCCAAAAGTGAGCAAGGACCCTGCGATGCATCTTGACTAGAGGCAAACTAG
CGGGTCAGATAAGAGCCAAATAGGACCAACGGGTCTGCTTGAATATCGGTTTTGAAAATC
TGGTGGTGAAGATTCGGCACTCACTCCTCCTCGCCGACATGTTTCGATTGCAGGTCAGGG
AACAACAGACTTTTGTCAACCGTCAAATAAAGCACTAGTCAACTATTTGTTCGACAAAAA
AAAATGCACAGGTGGAGCTGGATTTGAACCGACAAGCTAAGGAGAGGGAATTGTCCAAAT
ACGCCACACGACCCTACCAACTAAGCCACCGAAAGGGGCCTTTCTAGTACAGCCTCACTG
TTGCCAATGTATATGCCCCTATGTAATTCTAAAGGCTGAGTGCATTAAGGGAGAAATGAT
CAGGTGAGATGGAATGCACTGTGGATGTGTTGATAATTCAATAAAGGGAA
>NODE_786_length_83_cov_49.638554
CTAAAGGCTGAGTGCATTAAGGGAGAAATGATCAGGTGAGATGGAATGCACTGTGGATGT
GTTGATAATTCAATAAAGGGAACTGATTGAGCGTACTGCAGGGTTTGTGTGGCACATCTC
TCCCTGGTGGTCTAGTGGTTAGGATTTGGCGCTCTCACCGCCACG
>NODE_788_length_263_cov_25.615969
AAAAGATACTGCTTCACTTTCCTTTTTATATTAGGATGTTTAGTTAGCTAGGTTATGGGT
TTATTTCCCTCTGTTGACTCCAATAGAGGTCAATCAACACGATTCCCCTGCCATTCAAAA
AATAGGAAGACACCAGAATTGTGCTCACACTTTTTCTAATCTCCATTGATGGATTCAAGC
CATGATTTTCATTTAGTCCCAAAGAGATAACCAAACTGTCAGCTATGGTGTAGTTCCTCC
TTTCATTTCCACCCGCAGTCAATAATCAGCCTGCAACCCCAAAAACCTGTCAATTGTTAA
TCTTGTATTAAAGGCATTAAGATGATGCTTGCCGAAATGGAATTc
>NODE_789_length_126_cov_33.595238
GTAAACTTCTACAGCCCTATATCATTATGATAGATGTTTACAAATAAAGTTGTATCTTTT
TATAGTGTGATGTGAAGAAATTTAGATTTTAATGTAAACATATTTATTTGTCAAGTGCAC
AAGTAAAATAGTATAAACAGGATATCATATTAACACCATATAGAATACATAGCATTTTAC
AGAAATAAAAATGGTTTTACCATTGAGA
>NODE_790_length_405_cov_20.419754
CGCTCGGTAAGGGGACCACCATGGAGTCGTCTACCATGACGGACACTACGGGTTGTGAAA
GTAGCAAACGGCCCTGTCACAATCTTTAACCTATCCCCAAGGTAGATTCTCCCCCACAAC
CTGTTCCCCAGCCTCAGGCCCCAATCCTCCCGATTCAGCCAGCCCAGGCCAGGAGTTCTG
GAGCTGTGAGGATCACTTAGACTGCTCCTCGTAGTACCATGTAAAGTTCTCCGCCTCGCC
ACCCTCTCATCTTCTACCCTCCCTCTGTCTCCCGTTCCTTTGCACAGCTTCACACATCCC
TGGGATGCTGTCGGTTCCTTCTCTGAGCTCCTTGCCATCTTTCTCTCACTCTACATCTCC
TTGCCATCTTTCTCTCACTCTACATCTCCTTGCCATCTTTCTCTCGCTCTCCATCTCTTG
CACTCTTCCTCTCAAGCTTAGAGAGACGGATGATAGCAAGCTAATGCACATAAAGAGGCC
ATGGTGg
>NODE_791_length_86_cov_31.988373
CTTGGAGCTTGACATTTCATTGTTTGGCCTTTAGTTTCTTTGGAGGTTCTAGCAGGGGAG
TGCAGCTACGCTATGACCAACAATGCTTTTCCTATGAACCCCAAGCATGCTTTAGGCCAA
ATGCTTTTAGTATAGTACTATATTTAAACGTGTTTACAGTCCGGTATC
>NODE_792_length_642_cov_46.570095
TCTACTTTAAAGTTACCTGGAAGACTGAACACAGCCTGTGCACTGAAACAATGTTTCCCC
GATCGGAGGGATGAAATATAACCAGAAGGCACAAATTGTGCCCCGTAGACATCAACATAT
TGGCCTTACCAGGACTCAGTAAACTGCCCTTCAGCCAAAGTAAGATGTTCAGCACCTAAG
CCGTCTAATCAACAACACAGTGGCAGTGTTTCCTCTACCCCAGGAGTTTCCCGTCATATT
TCCAACTTGTTTATACACCCCATGGTACATTTGCATAGGATAACCAACATATAGCAAATC
ATTTGCATGCCTGAATGTACACTTGAGTAACCGTAATTACACGTGACACCAATTACTCTG
TTACTTTGTATTAAATTATAATGGAAAATTCCACTAGAGAATTGGAGCCTAATTGCATCT
TAATTTGCATAATTTTGCATATTAATCACATCTCAGATGAATAATAAATTTTAGCAGATT
TTTTAATTTATGCATAGATACCAAAAACAAGTTGAAAAATAATTTGCAATAAAAAGGAAA
ATAGAAACTATTACCTGTGCACTTGTTTCTCTTATAACTGACCAAGTTGGAGAGTCTTTG
CACTTGGTTTGTTGAATATATATATATACACATTCATTTTCTAGAATACATTTCAATTTT
TTATAATCCCGTATTGTTTTTCTTGATCACACCTGTGTTGAGAAATGAGCGTGTGGCCAC
TTGc
>NODE_793_length_184_cov_15.445652
TGCACTTGGCGACCAGCATAGTTCCGCCTCCTCCCCTCATCACCATGGCATGTTCATTTC
CCCAACAGGTGCTTATGGGCACACGGAAGGTGGTGCCCATCCACTTTTCTCTGGACTACA
CGAGCAAGCGGCCCCAGGTGCCCATCACCACCATGCCCTCAACGGGCAGATGCGTCTGGG
TCTACCGGGGGACATCTACGGCAGGCCAGAGCACTTCGGCCACAGGCCCGAGCACTATGG
ATCTTCTTCTCTCCACAGCTACAACt
>NODE_799_length_303_cov_13.003301
GATTATGAATGCCATTTATGATCTAACCAAGCAAACTATTCTGTCTGATCAGAGGTGGTC
GCTTCATTTTGCAACCTTGGGGGAGTCCAGGCACTCATCGTGTGGGCCACCCTTAAACTC
AGGGTCCAACACGTCCGGGCATTTCATTACTCTTTGTTTTATTTTCAAGGGAATGCGGAC
AAAGACATCAGTGCTGATCAGAAGAATAAGAAGGGTGTTAAGAGACGTCGGGAGGAACAA
GGAAGGGGCTACTTTGAATATATTGAAGAATGCAGATACAGCCGGTAAGGATGGGAGTAA
TGGCCTTCATTATCCCCGAAGTGCCACCTTAAATAGCCTACATATTGGCTTTAAATGCCA
ATACCTTACCTACAAAATTACAACc
>NODE_800_length_679_cov_29.477173
CAGAGTCCCACACACACACTTACTCATTCACACACACACACTCACACATTCACACACGCA
TTCACTCATTCACACACTTATTCACTCATTCACACATTCACACACTCACTCACACACATG
CTTAATTTACACAGGAATAGAAACGTCTGTCCTGTGTAAAGAAGTGGGTGAAGTTGACCT
TTGTCGGGCCTACACACTGTCATACACACACACACATATAGACACAAACACACAGACAGA
CACACACACACACTCACGCACACACCCACACACTCACACGCAAACACACACACTCCCACA
CACACGCAAATTTGACACAGGAGCAGTGACCTCTATCCTGTCGAAAGAAGTGGGTGAAGT
AGACCTTTGACGGACCTACACAATGTCATACACACACATACTCACACACTCACACACACT
CTCACACACCCACACACACTCTCACACACACTCACATGCTTATTTTACACAATAATAGTG
ACCACTATCCTGTATAAAGAAGTGGGTGAAGTTGACCTTTGACGGACCTACACAATGTCA
TACACAAACACATATAGACACAAACAAACAGGCAGACACACACACACACACACTCATGCA
CACACACTCACAAGCACAGACCGACACACACTCACTCACACAGACACTCACTCATACTCA
GTCACGCACTCACACACTTACTCACTCACACACTCACTCACTCATACTCACAAAGTGCAT
GATGGTGGTGAAAGTAAAGGTAAACTTCTACAGCCCTATAT
>NODE_803_length_706_cov_14.026912
CTGTGTCGATCTCATGCTGCACTAGATGAGTCTGACCCACCTCCCCCTCACTCAGCGCAA
AGCTGCCTCTGAACTCAAACAGCAACTGCCACAACCGTTCCTGTTGCTCGTGGTCAAGAC
CAACACAGTTCTTCTCCCATATCTCCCTCACTGCAGACAGTGTCCTCTCCTCTCCCATCT
GGGGCAGCTGGGCTGGGGGGCCCCGGCCCGGGCTCCCAGAGGGACGTGTTGTGGAGGTAG
TTTGGGGAACGTAACAAACAGCCATAGGTGACAGGGGNNNNNNNNNNGTTTGCTGGGCGG
AGAGTATGTGACACTAGGAGGGGCCATGGTGACTTCCGGCCCTCCCTGGAAGCTCAGTGT
GCCCCTATTTAAGTCCAACTGGCAGCCTGTGCACCTAAGAAAGTCCAACCCCAGGATGCA
AGGGTCCTGCACAGCCGCCACCCACACCGGATGACGCACAGATCTGCCCCCTATTGTCAG
AGTCATTATCCCTTTCCCTTTCATTGGTGCCAGCTCCCCCGTGACAGTGCGGAGCTGTAC
CGTTGTGGGCTCGCACCGAGTCCAACCTGGCACAATATCCGGCCTCACCAGGGTTACTGT
GGACCCAGTGTCCACCAGGGCAGAGCAAGGCACCCCCTCCACAGTGACAGGGACATGACA
AAAATCCCCAACACAAGTCCGTCCCACCACCACAACATGCTCTCTCTGCTCGCCCTCGTC
TGCTTCTGGGGGAAGTGGAGCTTCCCTCCCCCGTCTGTGCCGGCCGGCTCCTCCTGATGA
TGCTGGTg
>NODE_804_length_186_cov_27.935484
CATCTGCTTAGCCCAGCAGTCCTCGTCGTATAAGTGTCAGTGGGCCGCGGGCTGCATGAA
GGATGTCCTGGGTTTGATGTAATTCCACAAAATTAATGACAGCTTTACCCTCGATGGGCA
GAGAGGGAATGATTAGTGTTTGATCATCCATCTGATCCGATCCTGGGATGCAGCAGTGTA
CGCCGGCCCGGAGGGAGATGGAGTCGTCGTCGTCGTCGTCCCCTTAGTCTGGGCAGTCAC
AACAAAGGCACCCTGCACCTCTCcatcc
>NODE_806_length_374_cov_50.390373
CCCCTCTCCCCAGTCCCTCCCCTCTCCACACTCTCTCTCAGTCCCTCCCCACTCCCCCTG
TCACACCCCTCTCTACCCTCAGTCTCTCCTCCTTTCCTCAAGCAGCAGTAACTGAATGCA
GCAAATTACTCTCCCCTACACCTTTGACTCCCACTAAATCTTTTCCCCTTTTCCACTTTG
CTGAGCCGGGATATTTTATTCCGCCATCAAATATGCATCCCATTAATTAAGTTAAATTAC
TCCTGACTGCCAAATATCTCCGTGCCCCGATGGGTGTCAACACAGAAATGCATGACTGTG
AACCTGCTGTGACACGGCCCCACACTTAAACGTGAGTTACAGCCTTCCTGAGCTTCCATC
CGCGGGCATGATTACCCTTACAGTTCCCGGGTGCTGAAATTAAGAGCTGTTCTCTCCTTC
CCCTCCCGGCTTTTAATAAGTGCACAATGGATGACa
>NODE_807_length_272_cov_15.220589
TCACTCAATCAATCACACACTCCCTTACAAAATCACAGACACACACACACACACTCATTC
ACACACAAACTCACACACACGCACACACACACGCACTCACACGCTCACTCACTCACTCAA
TCAAACACTCCCTTACAAAATCACAGACACACACATACATTCACAGACAGACAGACAGAC
AGACAGACAGACAGACAGACACACACACCCACAAACACACACACACACACTCACTCACTC
ACTCAATCACACACTCCCTTACAAAATCACAGACACACACACACACACACACATCTTTTT
ACCCGGGAATAGTGAACTGTCATCTGGGTAAGAATGACACTCTGGTCCCCATGG
>NODE_808_length_83_cov_29.409639
ACAGATGTCTAACGATTGCTAGCGTTGCTTACAAACAAAGTAAACAAACTGGACCCAGAA
TGCCTTTCCTGTGCAGATTCTGCGCTCATCCGTGTAGGGCGGCTTCCCATTGACCATGGT
GTACAGCAGCCCGCTGAGAGACCCGACTGTGGCCTTACGCCCATT
>NODE_810_length_83_cov_72.674698
TTATCACCTTCACAAGTGCAGTCTCAGTGCTATGATGGGGTCTGAAACCGGATTGGAGCA
TTTCACAAACGTTGTTTGTCTTCAAAAAGGCATTAAGTTGTTGAGAAACAGATTTTTCTA
AGATTTTGGAGAGGAAGGGGAGGTTCGATATTGGCCTATAATTCT
>NODE_813_length_199_cov_10.040201
TAAAAATTCCATTAACATTACGTGATGTTTGGCCAGGTATCTATGGGGGTCCTTCTACAG
GCCCTGTAGAGTTCCACCACCAGCCCCCACCCTCCCCGGCGTTTTAACTACATGTTGAAC
TCAAGCCAACCAAAAAGTCAAGATGTATGGGAAAGTAGCTAACATTTTGTTGGCATGCTA
CAGTAAGCCATGGGAACACGGGTTTGCTCAACCCCACCCCTCTTGCTTTGTCGTACCAAT
ACCACTATCTGTTCCTAAGCCCAATTAGGCCTTGCTTGGCc
>NODE_814_length_215_cov_14.660465
CAGAAAAACAAACGCGTGTGTGTGTGTGTGTGTGTGTAGGCAAAGTAAAGAGCCTCACTT
TTCTCTCCTTGTCTCCATACTCCAGGCCCAGTGTGTCCATGGCACGGACGATGGCCGCCA
GGGACTGGATTGTGTTGCTGTAGACCACAGGCTTGTACTGCTTCACGTCATCACCAGAGA
AGCCATCCTCGTGGATAATCCTGCAAATACCATTCAATGGTCAGATTTACATAAACCAGG
ATATCATGCCCACATCACACATTGGGTTGGCAGCCAGCCTGTGGCATACTATATCAc
>NODE_819_length_341_cov_13.595308
TTGTGTGGGTGCGCGTGTGTGCTTGAGCCCGATTCGAGAGGACGGCTGTTGTTCCTGTTG
TCTGTCACCTATCACACCGCGGTAGGTTTTGCAGGAGGAGAGGCGAGGCGAGAGAAAAGT
GGGGGGGTTTGTGAGAGGGAGGGATGGAGAGTAGGAGAAATGGGAGGAAGACGTGAGATG
CTAGAGGGAGAACGTTACTGAGGAGAGCGAGAGATACGAGGGCTCTTGGAGGTTGGACAC
AAACAAGACATCCACAGAGGTAGATGTCAAAGCTACACCATACCTGTTGTTTCATGCCTG
CCTAATGAACAGACTGGGAGTTGAGCCGCATTCAAACCAGGAAGGCTGTACGGAGGAAGT
ACTGTCTGACATGGGTAGCTAATGGACTGCGAATGCCTTGCATTGTGACATGGTTACAGC
CCa
>NODE_820_length_468_cov_34.316238
GGTTGTGAATCCAGCGTGGACCTGAGTTCAGTCGGAGGGAGCCGAATGACTCTTAGAACA
ATTGCAGGGCCGTGTCCCAAGTGGCACCATATTCCCTATGTAGTGTCCAACCTTTTCCGG
GGCCCATAGGGTTTTGATTAAAAGTTGTGCACTACCTAGGGAATAGGCTGGAATTTGGGC
CGCTAGCAGCTGTCTCCAGAGGCTGTGGCCATTAGTCAATACATTACAGTCTAATTAGTT
TCTGCTTCTGTGGCTCTATTTGAAGCGCTTCGCACAGGTGTAATGAAAATTTATTGGAGC
TGTTGATCCGGAGAAGAAAAGAAAGTTGAAGATTTAGTAGAGTGAGATTAGAATACAGGG
TTTCCATCTGGCACTCGCGGGGACAGGTGAAGTTAGCGGGGATGTCCGTTCAAAGGATTC
TGCCGTGTGTCTGTCTAACCGTGTGCATGTAGCAAGCATTGTTAACATGCCGATTAGCTG
CTAGCTATAAATATTTTCCCAATACTCAATGCCTAATATCAACCAACCTTATTgggaatt
catgaaatca
>NODE_821_length_390_cov_12.520513
CCTTTTTGTTTGTGCATGTGTACCCAACACCCCCCTATTTTTTTTTCTAACATCTTCCAC
AGGTTTATCAGGTTTCCAGATGAGTCTTCAAAACAACACTTAACCAAATTCTTTCCTCCT
CCTGCAGGCTTCTTTTAGTCTATTTCTTTTTATTTTGGGAGGGTGATGCATATATGTTTC
TGCTCTTAACATGTTGTGTATTTCTTATGTATTTCTTCTGCACAGGGCCAGTAATGTGAA
GTGGACATAAAGTAAATGCTACATTGTCAGAAAAAAACCTTTGTTAAATGTTTGGATGCA
GACGCCATGATGAAGATCTTAATTTCATTGGTTTGAGTGTTTAGATCGCAGACTGGCTCA
AGTCAAATATATATATATTTTTTTTCCTTTTTGTTTTGGCATTCTTGTAAATGAACGGTT
TGTTTTTAGTCGGGTAATATTGGTCATTCCAactcctgtatatcattatgta
>NODE_822_length_116_cov_57.206898
TATTGTGGCCTAGTCAGGGGACCAGAGCAGGGGTACTAGTGTGTGTGCTCCTGCTCCCCA
GGGCAGAGTGTGCAGTACTGGGGTCATATCTGTAACCTATGTGCATGGAGCTCACACACT
GACTCTTGTGGGGGACACAGTGTTAGGGTTAGATGACATGTCGATGCCTAGTCAGGGGAC
CAGTGCAAGGGTACACGT
>NODE_824_length_483_cov_16.416149
GTTACACACTAGGGCTATAGTAGCATATCATTTTGTCGGCAGATCGCTGGGTCTTATGAA
CTGGTCACATGGGCGACACTTGGGCATTGCGCGGTGCAAATGCGCAATCGTGAAAAAAAC
GTGCTTTGAGATTAGGTGTTGGTCTTGGAGAAATCGTCTTTTAAAAAGCACCAGGAATCC
GTAATATGACGACTTCACTGGTTTTGCATCCACGTTGGGCGGACACCTTGATGTACGTAT
ATGAAAAAAGCCCGAATGAAAACAATCAGAATAAAAACCAATCCATGGAGGGACTAAGTG
GGAATTGTCCTGCTACCCACTGCAGGGAGCTGATCTCGCACTCTGCGTTGGGACGACACA
GTGTAAGCCACCAAGGTTCTGTGTACTCGGACCTACCCTCCCAGGACACCGTGCGACATT
GCCCCGCTGCCCAGACTTCTTCTAGCGCTACCCTGAGTTATGGCTACCCGTTTGGAAGCT
CTTATTACGGGTGTCGGTTGTCACACTCGCACAACGTTAACTTGCAACAGAACTCATGCT
CGTACTACCCAGCAGATAAGTATAc
>NODE_825_length_227_cov_11.638766
TTTATCGAACCCACTCCTGCCATCGGCATTAGGATGCATGAGCTGCCGCTGTTGTTTTAA
ATGCTCTCATTTAGCACACAAATCAGCGCTGTTGACAGAGTGCTTTTGAATTAAGCGTGG
AGCGCCCTCCGCTCCCACTGTTACGCTACGGCATGCTAGCAAGACCCAGGACAAGGAGCA
ATTTATAACACCATTAGCCACACTTGCTGAGGTTACAGGCATCAAAATTGTTCCCGTCTA
ATTATTCTTAATGGATACAGGGAGGCAGCGGCACTCGGGACAGCTTTTTCATTAGCCCTC
AATCAAGGa
>NODE_826_length_213_cov_14.971831
GTCCTCCGGGTCGTCCCCGGGGCCGGCGGCCTCGGGCAGCTGGAGCTGCGCGTCAGGAGG
GGGGTTCTGTCACGTTGCCTCCTGGTGGTGGGTCCACCTCCGGGCGCGTGACTCTCCGGC
GTTCGACGTCGCCGGCCTTCTAGCACCATCGTATGTGTTTGTCCTGTTTCCCATGTCCTG
TGAAGGCACCCTTCCCTGATTCCCTTCAGCTGTACCCAGTTAGCTGGGTATTTAAACCCC
TGTGTGTCTTGTCTCCGTGTGTGTTATTGTCGCTGTTGCGTGTAGCCTACGTGCC
>NODE_827_length_504_cov_8.644841
AATCAGAGGGTCCATAGCTGCGACAGGCCCAAGCTCCGGTTGCTTCAGCCGTTTTATAGT
GTTTTTCAACGCTTGCCTCTTATTGCAGAACCAGACACGCACCACCTCACGATCATAGTT
TAGTTTTTCCGCAATTTCCGTCATTTCCTGACCGGAGGGATGAGTATTCTTCTCAAAGTG
GCTGTTGAGGATTTCCAGGGCCTGCGGCGTGAAAGAGGTCCGGCGTTTGCGCTTCTTGGA
GGGCTCTGTGCCGATAAACTCGGTCAGGTTCTGCATACCGGAGCGATGGCGGGCTTCCGC
CTCGGCCATCCAGCGCTCCAGCACGGGCTTAATCTTCTGGGCGCTTTTTGGGGTGATGTC
CAACTTCTCGAACCTGGCAGGATATAAAAGGCCAGGGTTCAGTTTGCCTGTCAGACTGCT
AGCTATAGTGTTCTCTTGGGCTTCCTGTGGTAGAAAAAAGTGGCTTCTCAGGATGGTGTG
TCTAGGGGAGAATTGAGAGAGAACAAGCTTACTCATGTGCCCTGACTGGGCGAGGGGCTT
CCAGTCTGACCCAGTTTCCCAGGAGGGGCCTCTTGGTCCATGTCGc
>NODE_828_length_83_cov_93.361443
TTGTGATTTAAAGTCTTTTTGAATGTCAGATCCCGACCACACTTGGTAAGTATATTGACC
TATAGGCCCCTAACATACTGCAAACGCTTCTGCTTCCTGGGCCATACGAGGGCACTACAG
TAAATTGTCAAACATTGCAATGTTTAGACTCTCATATCTTTTGCT
>NODE_829_length_457_cov_10.096280
TACAGAAAAGACCAATAGTTTGACTGTATCCTCGGTCAAGTCTGCTTCATTTTTGTCACG
TTACAGTTGCGTACTGTAGCTCTATGGAGTTGAGCCAATTGAGCTCAAATGTATTGAACT
TACAAACAATAAATAAATACTTAACCGAAATAATTTTTTTGAACCCAAAACATACAAGCG
AGGTTAACAAACAAATGTGTTATCGTAGGCTATTTCGAAATTCAATAGTATGAAAAAATA
GATTAAATAGTGGTAAGAGTGTATGCCCAACTCAATAAATGGATTTTCACGTTCTATCTC
GGTAGTTCAGTGTTGTACAACATTACATTACAATGCCACAAAATGGTGTAACGTGTTAAA
TGTATCAATATATTTATGATTAACAATCAAATTATTATTTACGTAAAAAAGGACTTGTTT
GCTATCGATTCTTTACCAAACAACAAGTAACTAAGTAGGATACATGTGTGTCATTTGCAA
ACTGTTAGTTAAACATTAAACCGATGGTTACTTTAAAACGAACCTCAATCTGGCTTATt
>NODE_832_length_180_cov_8.683333
TATGATCAAGTGGTTGACAGAATGATTCTAAAAATGTTTTGCCAGATGTGTTTGTAGAGT
GTTATTTTTAGTAGTATAGAGGTGCTGTTTGAGACTAGTTGGGATGTTATATTGGGTTTC
GTCAATATTCAGTATCCCACAAAAGTAAATACAGCCCTCACATTTTTGTAAATATTTGAT
TATATCTTTTCATGTGACAACACTGAAGACATGAACCTTTGATACAATGTAAAGTAGTGA
GTGTAAAGCATGTATAACTGTg
>NODE_833_length_205_cov_11.053658
CAAAGGGAGAGTCCCCCATTGGGTCCAATTATAACTATGGTTTTGTAGGAGGTGGGAACC
AAGGGATCGGAGGAAACAGAGAGGGGGGAGGGGGGGTATGTTGAGTTATGATATTCATAA
TCTATGCAGAGAGGCCTTTCCAATATAGGTCTTCTCCCCATAGCTGTGATCTTTTCAATT
TACATCAAGCAAGGATAGCTAAGGATAAAAGTGCAGCCTCCAACTCGCTGAGCCCACAGA
GGGCAAAAACAAGGCCTCATTAAACTCTACTGCATGGACTCCCCGAc
>NODE_834_length_481_cov_29.825363
CACAACACAATTTACATATCAAATGTACACATACTTACACAACACAATTTACATATCAAA
TGTACACATACTTACACAACACGATAATTATATACAGTACACACAATAAAGAATACACAA
TATACAATACAATAAGTGAGGAGTATATGAAATATATATATATGAAGTAGTATATTGAGG
AGAATATTTTGACAGTCCAGTGTGAGATTATAGCTGAATAAAGTGCAGTGCTAATTATTG
ATCCTGATGGATCAAATGTTCAACAGTCTGATTGCTTGGGGAAAAAAGCTATCATGTAAT
CGGCTGGTGCGGGTCCTGATGCTGCGATACCGCCTGCCTGATGGTAGCAGTGAGAACAGC
CCATGACTCGGGTGACTGGAGTCTCTGATGATTCTCCGAGCTTTTTTCACACACCGCCTG
TTATATATGTCCTGGAGGGAGGGAAGCTCACCTCCGATGATGTTCCTGGCAGTTCGCACC
ACCCTTTGCAGGGCTTTGCAGTTGTGCGCGGTGCTATTGCCATACCAGGCGGTGATGCAG
CCAGTCAGGATGCTCTCTACAGT
>NODE_835_length_281_cov_18.701067
ATTATTTCGTGCAAAAATACAGGGCCATTAGAGAGGTCAGCGTAGCACCTGATAAAAGAG
AAGGAAATGGAAGGGCTACTAAACAAGCCTCTCCCTCTCCCTCCCTTTCTCCGTTAGAGG
GGAATATTATGCTAAGCCTTTGGCGTTTTTATGTTGCCATAGCAGCATTACTCCTGCAGG
GTTGTGACCTCAGATGATTACAGTACAAAGCTTATTGGGTCTTGAAAACCCCTTTGAAGA
TGAAAAGTCTTTGATGGTTTTTATTTATGCAAATCTTTTAGATATGATTTATCCTACTGA
GATTGAATGGGGAGATGATTAAAATTCCCCCATTAGAAAAAAAACCCTCAATGAaggcat
att
>NODE_836_length_315_cov_14.447619
TGGTGATGGCTCATCACATTCAATCACTAGGGTCGTTAACAGGTTATTCAATTCAGCATG
AAGACCAAAACTTCTCCCAATTGCTGCAGAGAAGGTGCCTGGCTGTGAACGACGCTGTTT
TAGTTGGCTGGACTTGCACTTTTAAAACAAGCTCTCCAGATCTTAGGAACTCACTTCAGT
CTGACTTCTTGACGGACTACCAAGTCTAAAAGGACCCCAGTGAAAAGAGAAATCCTGCGG
TTAATCAGGAAGTGGTCTATATAAAGTGGACATTAAAGAAAATCTTCAGCCTTTTATCCT
TAAATAATGTTACACTTGGTACCCTAACACGAGTATTGACTTGTCTACATAATGCAGTAA
GTGCTACTTGTTGGGGTAGTTTGAAGTGACTTATTCT
>NODE_837_length_470_cov_14.146809
TACACACAAACTAACATCACTCTAGGCAATCTGACATTGTCACTTTACAACTGACTGGTT
TAATCATGGCCAAACGTAAAAGGTCATAATTAATACTCCAACACAGACACTAATAAACAA
GTTTAAATTGCCACCATAATCAAATGATGCAAACATCCACCAGATACAAAAGTTCACAGC
GCCATTGACAATGTCTTAATTGTATTCAGTCATTCATGGCAATTTTATTAACATAGAGCT
GATGTCTCCTGCCCTGCCACTGTCATAGCACCAGGGATCTAATTTCATTATTTTCCACAA
GATTTGCTTGACTACTGCAGCACCAGTCCAGATGTTTATGCTATTTAAATTAGGAAGCAA
AGCCTGTTGGGTAAACATAATTAAAGAAAGTCATTTTTTTCCCTTTCTCCTTTGCCCTCC
CTTTGTCTTTACCCCCCTTCTTCCTTCGTGTTCTTCCTCTCCTCCGCTCCCTCCCTCCTT
CATAAGTTTACTTCGTTAAACAACTTTCAATTAACACCAGAGCCACATGTTCCCTCAGCC
AGCACAacaggc
>NODE_838_length_268_cov_23.914179
CGGCGACAGGGACCCAAAGGACCATCCGGAGGACCGGGTGGACCCCAAGGTGGGCGGCGT
GTTGCGCCACGTGGACAACCCCCTGGACATAGCGGTGACGCGCCTGGCGGACCTGGAGAG
GAACATTGAGAGAAGGTACCTGAGGAGCCCCTTAGGAACCACCATTCAGATCAGGCTGGA
TAATGTGGGCGGTACCGGTACGGTCACTGTCCCCGCTCCTGCTCCATCCTCTAGCGCTGA
CAGGGAAGGGTAGGTCATCCAGCACTCAACCAAACACTTCTGTGGGCTTCTTTTCCCTCT
TATGTTTTAAAGAGAAAGGCATCCACCTTTGCTGCCTGCGGCTGTCGCTg
>NODE_839_length_333_cov_10.153153
ATTTACAAAATGCCTCTCATCAAAGAATTCATTAACAAAGAACATTAATTAAAATATAAA
TGAGTAAACATCAATATCAAAACATCAGCACTATGGAAGTGAATACATTATGCGCTGTAA
TGATGTTTGAAAGGGATGCTTACACCTCAGTGGGACCCTTTTAAACCCCTTACCTCTCAG
GCAGTTGCTTATTTTGCAATCCTTTGTTGTTTAACAACAAAGAGAATGGGCGCTCATAAT
GTTATATTAATCAGCGGATTAATATTTCAATTTGATTTTCTTTATAGTTGAGGTGCTGTT
GGCATTTCCATTTTCCCTCCATATGCGCAGCGGTGTTAAGTAGAATCATTACCATTTCTA
CCTGGGGGTTCTGGAGATAACAGGCAGCCGTGATCACTCTATTCGATGCAACAAg
>NODE_840_length_359_cov_8.654596
ACTTTTGCCCTGCTATTTTTGTTACAAACATGTTTGCCTTTTTCCCAGGGACTGTGGTAT
GAATGGTATTGGAAGGGAAGGGAGAGGAAATTTAGATATTTTTACATGATGATGCCCTAC
ATTTTGTCAGCTAAAATGGGGATATTGCCTGTGCGAGAGTGAGGCATGTTCTTCAGTTGT
CAAAAGGCAGTAAGTAATGATTAAAATAGCAGTGTGAAACGCTTGGAGATTAAAGTGATG
CTAATGATAAGTGAGAGAAGAAAAGGGCAAGCTATATTTTAATTCCTAGGAGAATGGTTA
ATGACTTCTATTGCCTGAGATTAAACTAAACCTGTCTCATCAGCTTTTTTTCTGCTCACA
GAGGAAAAAAGGGCCCTGTGCACTTTAATTTATTAAACTCTTTTAAGGAGGCACATTGAT
CTACATAGGTTAAACTTTCAa
>NODE_842_length_112_cov_11.625000
CACCGACTTGCATAGGGAGACAGGCACAGGCAGCACCCAGAACGCAACACACTCCTCCCT
GGGTGACAATTGCAAGGATTTGACCTCCGCCCTGGTCCCCTGAGTAGGCTACACACACAC
TGACTTGCATAGGGAGACAGGCACAGGCAGCACCCAGAACGCAACACACTCCTCCATGGG
TGACAATTGCAAGG
>NODE_843_length_521_cov_24.249519
TGCCAAGACATTTTGCGACTCAGCAAAAGCTAATGCTGATGTTCTTAATAGCACAGCTCT
GTTCACAATTTCCATGATAAAGGTGAGCATAAAGAGAAAAGAGGAGGTGAAATAATTGGA
AAATGAAGAGCTCCTATTTGCCCAGCATAATATTTTTTTTCCTGCATGTATTCTGAAAGA
GCTGGACACAGTTCATCCAGAATCACATATGAACAAATGCAACAAGAAAGTGTCAATATT
TTATTCATATGATGCTAATTTCCTCCAATCATTTTGATCAGGCTATTCTCTCTGGAAAAT
CGCAATTAAGTTTTGCGAGATAAAACAAACCAACTGCTCTGCATTTCAAGGCTTGATTGG
ACTATCAGCTAGTCAGTATGCCGCCATGGATTTCATCACTGCTAATTGATCCTTTCTTTA
ATTAATCTGGAAAGGAAAGCCCGTATCTCTATCCTGTCTGACGATCCTCTCAGTCCGTCA
TAACATAACACAGGCCCCATCCCGCTGTGACTAACCCCTCCTTAGCCTCTCATTCTGGCA
CACAGCCAAATTGACTATTTATGGGCCACCTATCTAAAGTCGGGCTCTGCCTTACGCACT
TCa
>NODE_844_length_429_cov_35.662006
CTCAGAGCTGAAACCAGTTCACCTGACAAAGAGTTTATGACGTGTGCAGGAGTAGTGGGG
AGATGGTCTGACTCCTTTTTTATTGGGTTTTAAATCACAGTCATGTTTGAGCGCATTGCA
TTTTCCTGCCTTCCTCTGCCTCCGATTTGCATTCTTGCAGAGGAGAGTCTGTGGTCTGGC
TGGCACAGTCTTTGGCTGGAGGATCGAGGGTTATTTTGGTTTGGTTTACCTATCAGGTGT
AAATTTCCAGGCACTCAGTTCATTTTGGGCTTGCTCCAGTTTGTCTTTGTTCTCTTCCAG
TTCATTTTTCATTTTGAGGAAAAACAAGTTGACTGCTGGGTCCACCAGGGTAGACCTCAA
CTGGGCCACACTGGGTTGCTGGGCTTGCTTCAGGTACTGGATCTGAGTCTGAAAAGAATA
CATTCCAGTCATTCCACAATCAAAGAACCAAGGTCTTAATAAAATAGAAAAAACACTGAA
AGTAAATGAAGTTTCCCTACTACaaactaac
>NODE_845_length_269_cov_17.505577
TTATGTTTTGAACAGACAAAGAAGCATTCAGCCAATTTGCATATTAGTTAATTATGATGT
ATCTCCCATTTTACTTAGGGGCAGAAGGCAGAGCTAAAGGTGTTAACCAATCACATCCCG
GAGGCCGCCGTCTCCTTCTCTGCCCCGCCCAATATGCAGCCATTCTTCCTTAATGATGAC
TCGTCTCCTTCTGGAGAAGACGCTTCGCCCTCTCCTCCAGCCAAAACGGTAATTGGGAAC
TAGATAAAATGTGGTTGCAGTTCGCTGAAGGGCCAAATGAATAATGAAGCAATAAGGCAC
AAGAGGCTGTGCTGTCTCGTGCATGCAGCTACAGGTAAACAGTGTTGGTAc
>NODE_846_length_390_cov_41.287178
TATATTAAAGGAAAATTACAAATCCATGAGCAACAGCTAAAGAAAGTAGCAATGGCTTTA
ACAGGTTGAAAATACTATTCAATGAACATTTGGTGAAAGCACTGCTTTAAAGGGATAGTT
TACCCAAATTACAAAACACAATGTTCTCTATCTCAGTTCTCTTCCCCCATCTCTTTTCCC
TCTCTCCCCTCTATTTCCCCTCTCTCTCCGGAAATTTAGACTGCTGAGCCAAAACAGATC
ACTTCAAAGCGCCTTATTTAACGCTCGCTAAATTTTTCATCACAGTCGCTTAATATCCTG
GGGAAGAGAAGCTTTTGAAGTTGCTGCAAGACCGGGATGTTCTCCGTACATTTTCTTACA
ATTCCCTCTGCACCTCAAACCCACCACCCCTAAACATACAAGCACACACACTGTAGGCCG
ACTACACACACTCACACACAAACAAACAATACCAGAATGGCAATATTTATTa
>NODE_847_length_433_cov_23.621246
TGCATGTCACATAATCCTCTTTAGGCGCTGGGTGCCTACCCAGGATCCCTTGCAGCGCGG
AGTAGTTAACCGAGCGGGCTCCAAAGCAATGACACAAATGAGCCCCGTTTCTCCTCCCTC
CGCCGTGCGAGTGGACCATCAGCCCGGTTTCAACGGTGTTGTTCCTAATCACCTCCTTCT
CCACTCCGGATCCCGCGGCTGCCATAATTAGTTACCTGGGGCCGCAATCCAATTTGAAGT
GATGACAAGAAAGTGATCCATGAAAAAGTAATAAGTTAAATCCAATTTCAGCCTGCCTCT
AATTAAATGCAGATGGAACTGATGAGTCAAACCCCACCGTTTCACTGATAATGCTAATTG
GGTGGGAGTTGCTGACTCTCGTCCCGCGCCACTGTAGGTGTGAGACACAAGGTGAGGTGC
CGAGGACCCTTTTAATTACACGTGTCATTCTGTCAGTCATTTACTGGCTTCTTGACCAGT
CAAGTATGTTTAGCTGCTCGCTCGCCTGTGAACAg
>NODE_848_length_219_cov_15.242009
TGTTCGGCGGTTGTCTACTGTCAGGTCCTACATCCGTTGGCGTGGCCTGGCAATAGTCAA
TGGGAACACGTTTGCGTCGCTATTGGAGGGCATTTTGGGCAGCTGAGACAACGCAAATAA
TGCGGTACCAAGTCCAATGTGTTTAATAAAATATGTTTCCGCCCGGTTTCGAACCGGGGA
CCTTTCGCGTGTGAGGCGAACGTGATAACCACTACACTACGGAAACCGATGTGTTCCTTT
GCAAGCATCAAGACCCGTCCACAGGGAAGTTATTGGGAAAAGATTTTACTTGGGCTGCGG
g
>NODE_852_length_93_cov_23.903225
TATATCGCAATACCGAAGTTCAGCTTACGGCCACACCTCCCTGGGAACGCCCGATCTCGT
CAGATCTCGGAAGCTAAGCAGGATCGGGCTTGTTTAGTACTTGGACGGGAGACCTCCTGG
GAATACCAAGTGCTGTAAGCTTTTTTTTATACAAACTAAATAGGAACGAAAAGAt
>NODE_854_length_378_cov_37.812168
GCTCTTCCGATCTCTAACGACATTTAGCTGATGATGAAATTACTGACACCCAGATGGTCC
AATCATAATATACACGCTGCATTATTTTGCTTGGTGACATCCAATGCGTAAATCTCGTCT
CCAGTAAAGGCGGGTTCTAAATAAGCTTTGCTGGTTGTCTCCATCTGGGTAGTTTGTGTG
ACATGAAGTTGTGATGCAGTCATAAGACGGTCAGGACGAATTTGGGGCGTAAGGGAGTCA
CATGAAAGGAATGATGCAATGCTTGGCAACCAATTTCTAGTCGGAGATAAGACCGGGAAA
ACCAGCGCATGTTTTATTTAACAGGCTCTCTCTGGCTCTAACAAAAATCTAAAAATACAC
TTATGCAAGAATATTTTAGAATGTCTAAGCAAAGTTTTTTTTCCTCACACATATTACACT
ATAGGCTATTTGTCATTTATTTTCAATAAATGATATAAGc
>NODE_855_length_339_cov_28.179941
ACTCTCACTCCTCTCCCCCTGCCTGTGTGTGTAGGCTCTCACCCCTCTCCCCCTACCTGT
GTGTGTAGACTCTCACCCCTCTCCCCCTACCTGTGTGTGTAGACTCTCACTCCTCTCCCC
CTGCCTGTGTGTGCTGTAATATTTCTTCCCCCTGTTTTTCAGTGCACAATAAATGACTGC
TGTTATGGACCACTGGTGGACTGCATCAAACAGTATCCTTTCCCATAAAATGTTAAGCCT
GAAATTGACGAGGAGCTATTGGAGGGGATGGGACGAGGTGTCTGGCTTCAGATGACATAA
AGGTTCAGCTCCTGGGTGGGGGGGGCTGACGTAAATAACGTGCAGTTGTTCATATACTGG
ATTGGGTACAATATTATATGGGTAGGTATGTGTTATATATAGCCATGTTTCGTTTCTTCA
g
>NODE_857_length_514_cov_8.120623
GTGCGAAGTTTCAAGAGTTTTCGAGCACGTTAAGGTCCCCAAAACGTTGAAAAACTAAAA
AAAAGCATTCTCACTAAAGAAAACAAAAAGAAAGCATTCTCACTCAACAGACACAGACAC
AGAGAGCAATCCTCCTCCTGACAGACACAGAGAGAGACGTAGGGTCAGAGAGAGAGTGAG
AGGAAATTCTCCAAAACATTCACATTCAAACCGAAATATCTGACTTTCTGTTGGTCGGAG
CTAATGACTGTAAATTCGAAAGTTGTCCGGCTCGGTGAGAACAATATAATTCCTGAGTTT
TGTGACTGTGGGTAAAAGTATAAACCAACCCCCCCACTTTTGTCAAAAGGTGGCGCTACT
GAGCCCCTGCACCACGCCCGTTTCTGAAACGTTGCACATGTGTACTGGCTAATAAATGTG
ATGTGTCTGTCGAGTTTCATGCAATTTCAAGTATGATAAGAGTGTCAAAAGCATCAAAGA
AGAATGTTCAAGTTTGAAGCATTGCCGCGGCATCAGTATCTAAGATATCAATAATCCTTT
CACATGTCTACATCTGCCGTGTGTGTACATTATACACATAAAGTTTGAAGTAAATC
>NODE_858_length_228_cov_22.780703
TCAGAAAATGGTGTGAAAAAGACATACATGCTGCACAATTAAGGTAAAGTAGAGTGGTGT
CTCTTTCCAAATTATCTGTCATGTTAGTAACATGTGGACAATAGTTAAAAAGCTTAAACA
TGTTTCACAGGCCACACATTTTAATATTTCTTCACAATAATTAAAAGGGATATTATTCAG
ACCAAGCCCCAAAGAAGTTATCAGTAGGTTTTGTGATATTCAAAATACATTGCCCGTAAC
TGCCAATCAAAGTTGACCGCACTCCATGGATTGGCCTATACAGTGACTTCTCTATCACCA
GAGTCCCCCA
>NODE_859_length_233_cov_16.549356
CCATGACCGAGCATGTCCCGAAAAATGTCATCTACGAAAGATTGAAAGACAGATGGAGCA
TTCATCAAACCGTAGGGCATCACCAGATATTCGTAATGCCCGGACGTGGTGCTAAACGCA
GTCTTCCACTCATCTCCTCCGCGGATACGCACTAGATTATAGGCACTCCGCAGGTCCAGT
TTCGTGAAGAACCGGGCCCCATGCATCGACTCCATGAGCGGACCAATCAACGGTAACGGG
TAGGTGTATCTCACCGTGACGTCGTTCAGGGCTCGGTAGTCAATGCATGGGCGTAAGCCA
CCGTCCTTCTTCTTc
>NODE_860_length_231_cov_19.770563
CTCCTCTGATAGTAGCCTAATGCAGCGCGCGCCTGGTAAATCCGCCATAATAATAACAAT
CCGCCATGCAACATGCGCACCTTCTCTTAAAGGGTATGTTGGGTGACGCTCTGATTGGTT
TATTTCACGTTACGCCCAAACCACACCTATGAATAATGAAGCTATTTCAGACCAACCCCT
TTTAAACTTGCGTCGGGCGCAAGAGTCATTTATCCCGCCGGTTAAATAGCAACAGCGCCC
AAGACCCGCCCACAATGTTACTTGCGCTTTGCGCTTTAAACTTGCGTTTCAGATCGTTAA
AATAGGGCCCATA
>NODE_861_length_109_cov_43.752293
AACTCATGAAGGCAAACACTGATTTTAGCCAAACTTGTTGTGTGCCAAGAGGGCATGGTG
TAGTTGTACTGCAATGTATATGGAGTAGGTAGTACAAACCATGTGACCACCACAAGCCAA
TTACATGAAAGTTGTGATTTAAAGTCTTTTTGAATGTCAGATCCCGACCACACTTGGTAA
GTATATTGACC
>NODE_862_length_364_cov_8.310439
CAAAATCAATACCTTTTAAATGATGTTTATGTGTGATTAACTGTTAATATCCTCACAAAT
TATTTAATATAATAAGGTCATTTGTCTTTCACATGGGCTCGGTACCTGGCAAAGAATAAT
AGAATAATAAATGAGGACACTAGTAAAGAAGAGATTTTCAGATGCTTCCCCCAGCTAGTT
TTATCACCCATATCCTCTTTACAGCCACAAAGCAGCACTATGGTTATTTTATGCAAGTAA
TAAAATTAGCCTGAGATGGAATTAGCAGACTCAGGGCTCTTTATAGGTCAAGCCGGTGGT
TTATGAGCCTGTGACTCCCTCACACTATTGTCAAGAGGCTAGTTAGATGGGTCTTTAAGC
ATGATTTAATATGTCCATGTCTTGGAAAATAGTTAAATAGCTAATTAAATGGAGGAGTTA
ATTTACATATTAATTGACCTTCCAGt
>NODE_863_length_854_cov_40.306793
TTATTATTATTAGGTTCCTCCGGTAGGAGGAAACCTATTGTAATTGTTAGTTTTATTAGG
TTCCTCCGGTAGGAGGAAACCTATTGTAATTGTTAGTTTTATTATTATTATTATTATTAT
TATTATTCTTCTTCTACTTGAGCCCTTATATCTCAGCAACCCCTTGGTAACTTTTTCCCA
AACTTTGCACACAGGTGTGGTATTGCTCCCGGCAGCTGCACACCACGAATGGGACAGATT
CACCCCATGGTGGCGCTATAGGAAACGTTCTAAAAAGTTTTTTTCAAACGGCCTCAGTTT
CCACAATTTTTGTCCAATTCTGCTGAAACTTTCTACAGCTTCCTCATTTCTCATAAGGAA
CAAAAAAGCCTCTCAGACCCATATAGTCCGCCATATTGAAATTTCTGTAGGGCCCCTAAT
TGGCCAAACCTAAAAACGTCTTCTTCTAACGTACCGCCCGACAGAATGACTTGAAAAGTG
GCACACATCAGCAGGGTACATGTCCCATGTTGGTTTGATCAAAGCTAAGAGATCTGCTGT
ATGATTCTCGAGTTATTAAAATTAATGTAAATCTGATTTTTGACCCCCGAATTATGGGTC
CATAAAAAAATACAATTTTGACCTGGGACTATACTCACACATGGGGTGGACAATAAAAAG
TGCAAAGGGGCTGCCAGAATGGGCCAAATTCGCCAATATGTGGCGCTAAAATAAATGCCC
CAAATTTCCTATTTTTTTACACTCATGGTGTGTCTCTACCCCTTGTCCCTCAGCTTCTCT
GTTGGCACAGTGGTCAAGGCACAGGACTCATGATTCGTCGTCGGCGGATCAAAACTCGGG
TCCGCCAAATGACTTAACAGTTGTCACGATGAAGAGCAAGCTGCTATACAATACAAAATG
GCCGGATTCATAATTCAACTTTCAAAAATTGCCCAA
>NODE_864_length_288_cov_9.829861
CAAAGGGATCGGAGGGGGTTTGAATTTCAGGTCTAGAATGCATGCAGCAAGGAATGGAAG
CGCGGGCAAGGGAGGGGGGGGGTGGGTGTTGTGGGTAAAGTAGTTGGTTTTCAGGTAGGT
CAGGTAGGTGATGGATAAAAACCTTTCATGACATTAGGGTCTGTGAGGTTCCGCGAGCAG
ATCATTGAGATCATAGCGTGGAGTCTATCTTCCTCCTCTTCGTCGTCATCCAGCGAGGGA
GCACGGCTGCCCGTTGTGTGGTGGTAGTTTATAGTCACCGCTACATAACCAGGTGATAAT
ACACAGAGAACACAGTTATAAAACCGCACAGCGCCATCTACAGGCCTGGGGGTGTGGTGg
tagtttatag
>NODE_865_length_280_cov_11.271428
ACGTGGCGGGGTGTAGTATGGATGCAGACACATGGAAAGACAGCAAGAATGAATTTAGTC
GTTCATTCTGTGAACTTGAGTTCAGCACTCTTACCTCTTATTGGTGTACCACCTGGGTGG
ATTATATGAATGCAAATAAGATTAAGAAAGAAGAATCGTTAGTACGAGAAGAGTGCCTGG
GCGCTCTGGAAGAAGAATCAAATGAGCTTTGCTTTGTTTTCTTACAGACTTCATTACGCT
ACAACAGGAAAGAGAGACTCAGATAAACACAGGGCGATTGGCCTCTTGTGGAAAAGCACA
GGAGTGAGCAGCATTGGTCACTTTAGCAACTGTTACAGTGGATAGAAGCACAAGGGAGGC
Ca
>NODE_866_length_152_cov_65.421051
CAGCTAAATCTTGGGAAAACTCTTTCTAAAACATGCTGAATAATACTTCAACTTGAGCAC
CATTCTTTTATGAAGTCAAGAAAGTGCTATTAAGTTGTGGTATGATTCTGTATTAAATGT
CATCAGGAAGAAACAACTTTTTTATTCAAATCTGGTGATGGCTCATCACATTCAATCACT
AGGGTCGTTAACAGGTTATTCAATTCAGCATGAAGACCAAAACTTCTCCCAATT
>NODE_867_length_315_cov_11.228572
TAGTACAGAATAAGCAAAGAAACAGCTACCTCAAATCGACAATATTAACACAAACAGTCT
CCTAGAAAAAAAACCAGATAAAGAGTCAGAAAGAGAGATAAAGAGAAAAACAATGTTTGT
GACTACAAGCCAAAGAGCTAATCCATTAAAAATGATGCACTGATATCTACCAATACAATA
ATCCATATAATCTGTGTAAAAAGCATGTAGAAAAAACACCTGATGCAGTTTGCTGATACA
GTCATTGACCAGTTATGAGAGGTATGAAGGATTTCACAGGTAGATAAGTGTGAGAGAGAG
TCTGCTCTGCTAGCCGAAATATGGGGGCTCATTGCCCCTGCATACACACTTCACTTGAAT
GTGAACTATGGCCTCTGTCAGTTCTAAGGCAAAGTTg
>NODE_868_length_550_cov_17.485455
TGAGGTAATGAGCTGACTAATTGACTTACTGATGTTAAGAATTCTTTATCGTCAGCTTTC
CAGATGAACTTCAGGGCCACCTGGAAAGGAACAACACCACTGTGAATAATCAACATTAAG
AGGACAATTTGTCATATTGCAAAAGAACAGGCCACAATGGAGGAAAGATGGAGGAAAGGT
ACAAGAGAGGGTGAAGACAAGAAAGAGAAGGGAACAAGGGAAGACGGAAGAAAGTGTTGA
GATGGATGAGGGACAGAGTAGAGGAGAATGGGAAAAAGCCTGTGGAAAGAAAGTGGAGTG
TGAAGTATGGATGAAGAAAAGACAGACAGTAGATAGACCAGAGAGGAAAGACAGAGAATG
ATAGGGATTACATTTTTTCCATCTCTCTTCCGTGTCCCTTCATAGACGGACCCAAAGCCT
CCTTGTCCCAGCAACTTGCCCACATCGTAGAGCGAGGAGAACTTGGCTGCCAAAAAGAGA
TCAATCATTCAGGAAATGTACACGATCGTCCCACGATCGTCCCAAGTCCCCAGATATCTC
AACAGGCCCAGGAATGCAAGCCTTTGTGGCCTGCTCATCCTTATTGAGAAGTTCATCAAA
ATTGGAAGCAATTTAATCTGACATGTTCAACa
>NODE_869_length_872_cov_37.154816
CAGCCTAATCCACTCCCCCAATTTGCAAATTTGTAAACCAATAATCTACTCTCAATTCAG
AACTCTAGACCTAAAACCTCCATGCGATTCATGGTAGAATTTAAGCATCACTGTTGAAGT
GGTTAAAAGAAATCTGCTACATACAGTATAATAAGAATGAATTGTAATTTTCTACCACAA
TGCCTTATATCAATTGCAAATGACTGCAGTAGGGGTGAGACTGTCTAAAAAGGTTTAGGG
CATTGTTCGCTCATCTGGAAATTGGGACATTTTTATGCAAGAGCGACCCCTGATTAGTGG
GTGAGTTTTAATGGCAACTAATTAGCCAACCTTTTTAGCCCTTGCGTAATGATCAAACGA
GCTGTCATCGGGTACCTGATACAATGATCTGCTCACTCTTGATATGATATTTTATTCCTC
TGCAATTACTCTGCCCCCACTGCACCACATGTGTTTATTGCCTGGAGCACACATGTCAAA
TTAAAGAGCAGCTTATGCACCTGATATTTAATTATTGCCTGCTGCACCGCTGTGCACAAT
GGGAAAATGTCAAAGCCAGCAATCTACAGTACTTCAAGCAGCAGAGCTGTGCTGTGCGAT
CACTGAGCATTCACGCTTGTGTCACATTCACTCTCACACATTGAAATTCAATATTTAATA
TGAATGTGAACTTTCTTCTGATTATTAATTTGGTTTCATGCAAGACTTTTTCACAAACTT
TGGAACCATTACTACATAGTCAGAATAACATTTAGTTTGTCTAGAAACCCAAAATGATAC
ATGCATACAATCTCAGTGAAATAATTGAAATTGTAGAAATAATTAAATTAGTATTTCTGC
TGAATGATAAGAAATACTATAATAATTCGTATTAAATGTGGCATGTCATGGAAATCACTG
AAAGCCCTTAAATGTAACGCAAATATTTCATTGTTGTTGTACAATGGATTATTa
>NODE_870_length_199_cov_13.386934
ATTAAATTAAATAAAAACACCATTATATTTGCTTTAGCATATAGGCTATGATGTATTCCC
TTAAACCCAGCTGAAAAGAAAAGCGCCTACCTTTGGTATAAGGGCATCCCGGTGTCCACT
GTCTCTCTGATGCTCCGCTTATAGCATATGGAAACTCTTTTGAAAATGCCTAGATTTGGC
ACATTGTCATTGAAAAGAGCGGAGCGCGGTGATGCTGGGACAGAAAATGGGAAATAAGTT
GGGGATTGGGTGCTGCCTCCCTCAATACGGATTTATCTAAc
>NODE_871_length_306_cov_19.156862
TTTCCGCCATCTGGACAATAGTGAAAAAGCTTAAAATTTTTTCACAGGCCACAAATTTTC
ATATTTCTTCACTATAAGTTAAAGAGATATTATTCAGACCAAGCCTCAAAGAAGTTATCA
GTAGGTTTTGTGATATTCAAAATACTTTGCCCATAACAGCCAGTCAAAGTTGACCGCACT
CCATTTACTAGGCTACACGGTGACTTCTATCACCAGAGTCCCACACACACACACTTACAC
ATTCACACACACACCCACACTCACACATTCACACACTCATTCACTCATTCACACACTCAT
TCATTAATTCACACACACACATTCACACACTCACACACACACATGCTTAATTTACACAGG
AATAGTGACGTCTGTCCTGTGTAAAGAA
>NODE_872_length_239_cov_18.092051
TTCTAATTCTGCGATATCCACACTTTAGTATACAAGATAAATGTCAGCGATTTGGTTGTG
AGTATCTTTGCCACCTGTGTACAGGAGTGCACAAGCACTCCTTATGATCCGTAATCCCCT
TCATTTCCTTTCCTTCCTACAGAAATTGCTCTAGCACTCACTTATGTCAGGGTTCAAATC
TCTCCCTGCCCTCTACTCAAAGCCTGCACATCAAGTCCGAACCTGTTTCTCCTCCTAGAG
ATCGCTCCAGCAGCGGCACGCCCGCCGGCTACTGCCCGCTACCGTCCCACCAGCAGCACC
AGGGCCCACCCCCACAGGGgc
>NODE_873_length_444_cov_30.470720
AGAGAGATGTTGTTGGGAGCAAGGTGACGAGTAGTCTGTGTCTGTGTGTGTGTCTGTGTC
CATGTGCGTTCGCCTGAGTGTGTGCGTGTGTGTCTGTGTACATGCACATTTGCTTTCATA
TAATGGCGCCTGTATTGACGAAAGTATTGGCGTTTATGGCGATAGCATTACGATTTAGTT
TTAGGTCTGCTAACAATAACAATGGCCACAGTGTAGTTGAGGGAGTTGTGTCCAGGACTT
TCGGACATTCTTCCCATGTCAGTATAATCACTACTGGGAGGTAGCTCCATTAAGGATTAC
CATCTCATTAATAGTATCCATGACTTTTGTTCAAAGGCTACTTGTTGTAATGTTGCCTTG
TGGATGATGCCTAATCCTCTGAGTCTGCAGCTGTAGCGAAGGAGAGGGGTCGATCCCACC
GTTTTTCTTTCCTACACAAACACACCCACGCGCATACACACACACACTGAGCATCTCCCA
GTATGTTGTGGACAGCCTTGCAGGGATCAGGCCCCCTGAAAGACAg
>NODE_874_length_445_cov_21.653933
GGACGGGATTCCTGGCCTCTTGTTTGGTTAAGAAGGTGGCAGAGGGGGGGCTAACAGGGG
GGGCTAACAGGGGGGGCTAGGTCTCTGGCTGTCTCTGGCTGTCTCTGCACCATCACTTCA
CTAGAAGGTGAGATGATTTAGGGTCTGGGGAGAAAGTTAATTTCTCTTGATCATTGTGTG
CAACCTGGAGCCTTAATGGCGGGCGTAATTAATTCTGCTGATGTTAATCACCAGGGCCGG
TCCCCGCAATTATCAGCCCTGTGCAGATGGGGCGCGGCACAGACATGAAAAATTAGGAAA
ATGAATCTGTAATGGGGTGGCAGATCTAATCTGCGTCAGAGAAAACAAAGTTAGGAGGAG
CAAGGAGCCAGGATTCCAGGTGAAAGCGGCGCCTGCGACAAGCCCACGTGACAGAGCTGA
AAAATGTTGCCGTGTCCGAAGCGTTTGGTAATTACTGGGCCATTGAATGGTTCTATTGTT
AATTCATCACTGTAACAGAGGTGAGTTGAAACATCTCCATGCagggc
>NODE_875_length_327_cov_9.626911
GCAGTCGTGTCACCATGTGTTAATTTGGGCTCTAATGTATTTGATAAACAAAGGGGCGCT
CTTTAGCCTGACAGTCGTGACACCCTGATTCTTGCATGGGCGCCGTGTGGTGCAGGGTTA
CGCTGTTAATAACCCACTGGCAGCCATCAAAGGCGCTTTAACCATGATCATTATGATAAA
GGGCATACACTTAATTACAGGCCTGCTTAATTATAGCTCTGTTGAAGCTCGTTTGTTTGG
TAGAATGCTAATTATACCACCGCACTCTTGGCAAGTCCTCTTTTCAATCCACCTCTCTTT
CTTTCTCGCTCTCGCTTTCTCTCGGCAAGCCTAACACTCTGGCTCATTTTCATGCAAATT
GATATCCGGCGAATGTTTTGTCTCTCTCTTTCCCCTTttttctttcgac
>NODE_876_length_194_cov_10.742268
CAGAAATACATCCTTCCCCTCATTATGGGCAGCAGAGAGGACAAGAAGCATCTGCAGAGG
ATGGAGAGCAACATGGGGGAGATGAGTGGCACCCTGACACAGACAGGTGAAGATTAACAT
CTTCATCACTTCTCCCTCCCTCCTTAACATTTTCCTTCATTTATCTGTTGCCAAAATCCG
CGCTGCGCGTTTTTAACAAATGACTCCGCTGTCATTTTGCTTTAATTTGAAATTGCTTGT
TTACTGTCAGACTCGGCCTCAATTAATTACGTTTCa
>NODE_877_length_382_cov_37.486912
TGGCGGAACACATGTTGCTCTTTATGAGTCTGGGGCCATGAAGAGAGAGGGCCCACAGAC
AACGCTAAAAAGAGGCTAATGACAAGCCATTCAACGCAATCCAATTATGCAAAAGGGAGT
CTAAACAATTCCATCATCCCCTAAATTAGATTGTCCTAACAAGATAAAGGCACCAATTAA
TCCTGAATTAATTCCTACAGCTCATTTTCCCCACAAAAAACACTCTAATATGCAAATGAC
AACCAGAGCAGAGACCAACAAGGGCCCTTCGGCATGGGTTATGGAACAGTTTAGGATAGG
TTGTTATTTTTCTGGTTTAATTGAGCTTAACATGGAAGCCCTTCCAATAAGAACAAAGGG
AACATGAGATGGGGATTTGGGAATAGAAACGATCGCCGTCATATGGATGTCAGGGGGTTC
AGTTTGAGTAAAGGGTCACAGGTGCGTTGAAAACCCTTCTTGag
>NODE_878_length_433_cov_20.392611
CACAGTGATCTTTGGGTTCTTCTTTACCTCTCTCACCAAGGCTCTTCTCCCCCGATAGCT
CAGTTTGGCCGGACGGCCAGCTCTAGGAAGGGTTCTGGTCGTCCCAAACGTCTTCCATTT
AAGGATTATGGAGGCCACTGTGCTCTTATGAACCTTAAGGGCAGCAGACATTTTTTTGTA
ACCTTGGCCAGATCTGTGCCTTGCCACAATTCTGTCTCTGAGCTCTTCAGGCAGTTCCTT
TGACCTCATGATTCTCATTTGCTCTGACATGCACTGTGAGCTGTAAGGTCTTATATAGAC
AGGTGTGTGGCTTTCCTAATCAAGTCCAATCAGTATAATCAAACACAGCTGGACTCAATT
GAAGGTGTAGAACCATCTCAAGGATGATCAGAAGAAATGGACAGCACCTGAGTTAAATAT
ATGAGTGTCACAGCAAAGGGTCTGAATACTTAGGACCATGTGATATTTCAGTTTTTCTTT
TTTAATAAATGTGCAAAAATGTCAACAATTCTGTG
>NODE_880_length_94_cov_43.819149
TCCCCCACAAGAGGGCAGTGAGTGAGCTCCATGCACATAGGTCACGGATATGTCCCCAGT
AATGAACACTCTGCCCTGGGGAAAAGGAGCACACACACGTGTACCCTTGCACTGGTCCCC
CGACTAGGCCACAATATATGTCCCCCACAAGAGGGCAGTGAGTGAGCTCCATGCAC
>NODE_881_length_267_cov_10.318352
TAGTAATGAGGTCTGTCATGTGACCGGAGCTGAGAGAACAACCTGGAGAGGAGGAGAGAG
GCATCAGGCATGCAAGCCTCTGAAATCCAGAGTGAACAAGAGGAACGAGACAGACAGACA
GACAGACAGACAGAGAGGAGAGCTGCCTGCGATATTATCTACATGCCTAGTTAGCGAAAA
ATGCAGTCCCAGTTACACAAGCACCATGCCAGCACATTATGACAGAGGGTACTGTACACC
GAATCACTGTGTTGGAGAGACAGACAGAGAGAGAGAGAGAGAGAGAAAGAGAAAGAGTGA
GAAGCGTTACAAGGAGCCCCTAAAGAGACAGTAGGAGGAGAGCAGAGCg
>NODE_882_length_346_cov_28.127167
TACGGATTCATTTATCACCGCTGTCTTATTTATTTATTTCCGATCCGCCCTACAGGCCCA
CAAAGGACCCAGACCGCCACCAGTCCTGGAGTTTTTTTCTTTTTCACACAGGCCTAGTGT
TAACGCCCCTGGCCAAGTTCACAGATTTGAGTGACTGTGGACCTAATGCCGATCGCCTTG
TTTTCAGCACTTGTCCCTCCAAATTTGCCACCCTGGCTGCACAATTCCCTCCGATTCTAA
TTATTCATCAGCTCGTTATGCCCGCGCCCGGGCCCCTGCCTTAATTAGAGGTGACGCGGG
GTTTCGTTATAGACTACCCCGGAGTGAGGAAACCAGTTCAAAACCAGTCCCTGGCATCCA
GTCATGTGGTACTGGGTGACTGCTAGCTCTGATGAGTAGGGCAGCTCTGGCCAGGCACTG
GCTGGTTt
>NODE_883_length_412_cov_13.584951
CAGGCAACGTGTGGCAGCTTGGGTTGGGGGGGTCGAACTCAATCTATATGATGCAAGGCT
TCAATTCTTTAGGGGATACAGCAGAGGGACAGGACCAATTTTTAGCCCATCAGCCATCCA
ATTTTTCTCCTTTTCATACCTGCTGTAGTAAATGAGAAACAAATTAAATTTCTCCCTACT
ATCTCCACAGAAACCATTTAAATCCTTTATGGAAACTAAATTGTCCCCAGACAAATCGCC
CCTGGTTCTATGACAATATACTGTGGTGGTGCAACCGAAATAAATTTGTGTCACTCCACA
TATGCCTTTGTCTGTAATGCCATTCATTGGAGACCTGAAGAAAAGATAGAGAGGGGAAAT
AAAAAGAAAGGGGCACTTTTGGTAAAGAACAAAAGAAGCTAGATAGGAGGACCCCCTCTC
TTCATTTTCTCCCTTTCTCTCCCTCTCTCAATCGCACTCTCTGTCACTCTCGCAGTGGAG
CCCACCTCCAACTt
>NODE_884_length_427_cov_21.131147
CCCCCCACCCTTCAACAAGCCCCCAATACACCAGGCTGCATTTGCCCTTTTTATGAGTCC
TCATTTTTCTTTTTTCCCCTCCTCTCTTTCCTTTCTTTTTTTCCCAACACGGAAATTGAA
ACTGTATCTGGGCTTATCTACTGCCTCCCCACACATCAACTGCCGAGATGTTTAGACAAA
TTTTATGCATTATGCAGTGCAAATATCAAAACAGTTCTTGGCAGTGCCAGCAGAAGCCTC
ATTAAAAATTCCTTAATTAAATCTTCTTGCAAAATGTAATCAGTCCAAGGAGGGTTTTTG
TGTGTGCACAAGGAAGTATGTGTGTCTGTTAGCGCCAGGGCTTTGATTTGTGGCCTTCAT
GTTACGGCTTGGGAGAGTAATCATTAACGCCAAAGCCACTTTGCCTTTTGAAACGCTGCT
TTTTCTCTCTTTAAGACTAGAATAAATAAACAAATTATAATCACCTTTCTACTGGTGCGA
CAAAAGGAAACCGATATTGGAGTGcgctg
>NODE_885_length_411_cov_27.868612
AATACTCATACTATTGAAATTTGAAATAAACTGGAACAGGACTAAAACAAATCCCGGAAT
AGTTCCTGTGTAGAAGTGACTTGTGTGTTTCTTACATATTCCCACCTGTAGATATACCAG
AGACGCACCGATTTCCACATTGCCAGGTAAGGGCAAACCAATTCGCGTGGGAGTTCACAG
GTCTCTTAGGCATTGAACATGCCTAAACGTTATTGAAAAATTCAAACAAGGTCACACGAC
ATGCATGATGAGGTGGCCGAGTGTTCAAAAGAAAAGGGGGAATCGCTTCTAAACGTCTCA
GAGACAACAGGTTCGCCTATTTTATATCTACGCTTCATTTACACGGCTCGTTGGTCTAGG
GGTATGATTCTCGCTTTGGGTGCGAGAGGTCCCGGGTTCAAATCCCGGACGAGCCCGTTA
CTGTTGGTCAGGTGTAGAGAAATATTACATCTACTGTGTTGTCTATTGCAAAAAATCAGC
CGCTTGacgattt
>NODE_886_length_214_cov_12.780374
ATGGTAATCCACAAAACAAATATGTAGAGGCATATTTTAAAGAGAGAGGCTCTGCTTCAA
TTTCCTATTGTGCTGCAGAATGTGTGTTTACTCTTTGTGTCTGTTTGAATTGATTTGCAC
AGCTCGGCAGACAGCGGCTGAATGCTGCGACCAAGAATCCATCATCTCATGTGATCTGAT
AGTTCTGCAGTATTAGATTGATTTTCCTCTCTCCTCTCATCTTTCCCTGTCTCTCGCTCT
CTTTGTCTGCTATCCTACCACTGGCGACGTTAACAAACATGCCAAGTTACCTGTCt
>NODE_887_length_482_cov_13.672199
ATACAGTGAAACCTTTTCATCTTATTTTTTTTCTCTAAACAGTGATAATCTCATGTTTCA
GGCAAGTGTATCATTATTCCCTAGTTTTTCCCTTGCAAACAATCCTCTTGTTAGCAAACT
GTTAAGACAGGCGCTTGGTATACAAATTGTGCTCGACCAAGCAAATTTGTTTTGCAAGGA
TGACCTGTTTAATCATCTCATTTTCTTTTGCGGACGTTTATTCATCTGGTTTCCATGGTT
ACAGAGCACATTAAGGGGCTACAGTAATAAGGCTGGAGAGTCAAACAGGTAATAAAAAAA
TTAACGCATTTTCCAGCAGCCAAGGACCGTCTCTGAAATGAATCAGGGGAGAGGGGAGCA
CACACAAAGGTGAAAAGGGGCCTCCAATATTTCCAAACAATTAAGGGCCGGGTGGGTTAT
TTCACTCTGTTGAGAAGCTCAGATGGCTGTTCAATGGACACGACACTTTCAGAACAATCA
GTGCTTGGCAGGACATATGTTATAAAGTCATAATTTTCCCTTATTTATCATGAAAGTCTG
ATTAATTACAGTATCAAGACcatc
>NODE_889_length_115_cov_31.939131
TGGACGGGAGACCTCCTGGGAATACCAAGTGCTGTAAGCTTTTTTTTATATACCCTAGGG
TTAGGGTTAGGGACACATCTCCTTGGGGACCCCAGATCTTAGAAGCTAAGCAGGGTCGGG
CTTGGTTAGTACTTCGACGGGAATACCAAGTGCTGTAAGCTTTTTCTTTTTTAATATTAA
GAGCGGATCATCCAACA
>NODE_894_length_337_cov_34.041542
ACACGGGTTTGCTCAACCCCACCCCTCTTGCTTTGTCGTACCAATACCACTATCTGTTCC
TAAGCCCAATGAGGCCTTGCTTGGCCCACAGCCACTAAAAGAGATCCTGTGGTTGGTGTC
AGTCCAGTGATCTTCACCCATTTTCCTTCTTGGACTGTAAGAGTTCGATGCCACCTCTGT
CACACATCTCGCCCTGAAGCAAACAGGGATTCACACTGCTTAGTAATAAGAACTCCCATG
AAAAACTGAAAAGAGAAAAATCCACTAATTCAGGCTCATGTTAAATGTCCCTAGGTTTTT
GTGCCAGTTAAATGGAGGTGATCCATTTGGCTTGTATTTCATTAGGGGAAAACTATTCTT
ACTGGTAAGATTATTAACGAAACGTATAGTGGAAATAAAGTTTTGAAAATAATATCTTa
>NODE_895_length_221_cov_45.601810
TTTTGGCTCGGGGGCCACATCAGGATTTTGAAATGAAATGGAGGGCCACATTTGTTTTTG
TAATTTGTTAATCATAATTGATTTGGAGGCCAGAAAAGGGCAAAAGTTAAAACATACATT
ACATATGTACAGTAGATCCCATATAAGGTGTAAATAGTTAAAATTCTGACTCAGATGTAT
AAGAATGGGCTGGTGAGTTGGTTTTTTAATTCCCCCCAAAATAATTTTATTACATTCCGT
GGGCCGGATGGGACAGCCTCGCGGGCCGCATTTGGCCCCCGGGCCGTAGTTTGCCCACCC
CTG
>NODE_896_length_335_cov_13.029851
TATGTGCGGCAATGTGTTTGTCTGTCTTCTTGCCAATGAGCCTCTCTCTCTACCTGGTCA
AACACCCGTTCCTCAGCACCTCAACCAGTCGACCACCATTTTGACAATTCGACTCATCCA
TTTGTAGATGTAACCTGGGGCTTGGTGCGAGACTCAGCGGACGTCTTGGACAGGCTAAAA
TGCCTTGACGCTCTAGCGGCTCTGCGGCACGCTAAATGGTTCCAGGTTCGGACACATCAT
TTTACTTTCTTGTTGTAGCCTTATGAGATATATTCATTTTTTATATTCTTTGTTTGAATT
TTGTTTAAATGGAGGAATTGATCATGAATTTTAAACCTGAGAGAAACCTTTTCCTTTTTT
TAAGAAAAATATTCAAGGATGCCGCACGCGTGTAATGATAAGATTTTGACCAGATTg
>NODE_898_length_130_cov_28.715385
AGGGCGCGGTAGAGCCCGTCCCTCCAACCGAAATGAGGAAGGGTTTCTACAGCCCTTACT
TCATTGTACCCAAGAAAGGCGGCGGCTTACGACCAATCCTGGACCTGCGAGTTTTCAATC
GGGCCTTGTTAAAACTCCCGTTCAAAATGCTCACGCAGAGAAATATTCTGGCTGGCGTTC
AGCATCTAGATTGGTTCGCAGCGGTAGACCTG
>NODE_899_length_305_cov_8.478688
TCCTGCATTTGATGTTTCAACGCTGACATTTTAAACTTTAAATATTTTATATGCACACCT
AGGAGGAAAAAAATGAAGCAAAGCATTCATGTGGAATAAACGGTATTGCGGAGAAGAAAG
GCCTGGCCGGGTATCATTTTAATAGAACAGTTAGAGTGAAATGGTTTTTCTTGGTGATTT
TTATTTGAGGTTTTTATGTGTGCGCAAGCTGATTTAAAGGCACACTAAATCATTGGGATG
GGGAGTAGTGGATTATGCATTTAATCAAGTAACAGGCCTTGAGAGAGTGGCTGGCCAAGT
CACCAGGGCATCAGCTTTAGGTCTCAGAATGCTTTGCCTGTCCTTTGAGTCTGCATTAAA
AAAAGTACCAAAGCCATTTCCACCtcc
>NODE_900_length_370_cov_41.464867
GTACCCCCAAGCAAAACCCCAAACCCACCAAACACCAATGCATCCCCCTCCAGCCAGCTG
ACCTTGTTGGGTCATCAGGACTTAAGTAAGAGTGAATGTCACTTTAAATGGCGAGAGGCT
CTGAGGGGCCCGGCCTTGGCTGAGCAGCAGCTGCTGAGGTCTGTGACTATTACTTTTCCA
GGGGCTGACTTTGATGTTTTAACAATCCATACATATTGATTCAGACTGATAATAAACAAT
TTGATTAGCCTCTTTCTATAGGCTGTCATTTCAATCACTTGCAGAGCTCCGATGGAGTGG
AAGTGAGGGCTGAGATACAGAGGGAGGGAGCAAGCAAGCGAGAAAGATGGAAAGAAAAGG
AGAGAGGCCTGAAAGGGGGGGGGGGGCAGGGAGGCGATGGAGCCCCCTCCTTGGACAGAA
AAAGGAATCCAGCCCTGATTAGGCCTATGCCt
>NODE_901_length_214_cov_8.392524
CCATGTTTTGCACTACACAAGGATTCACTGCAGTTGCTGCGTTTTTATCAGTTGCCATAT
GAGATTGTTTTGATGTGACATCAAAGTGTTATTCACATTAATGGAGATGTAGAGCAGAGT
CCGCAAAGGCAGAGAATGTGGTTATACATAGTCAAGTTCAACCTACCTTCAATACCGCGC
TGTACTGGGACAGGCACTAAAGTAGCAAGCTCCAAAGGGACAAGGTTTTAACGGGCACGC
TCTAAAGGAGCTTTTATTTTGCAGGCCAAACTCAAATTCCACTCTTGCGACTTATt
>NODE_903_length_177_cov_10.892655
ATTAGGGTTGCAAAATTCCGGGAATTTTCAAAGTTGAAAACTTTCCATAGGAATTAACGG
GAATATATGGGAATTAACGGGAATATATGGGAATTAACGGGAATTAATGGGAATTAATTG
TCTCGTCACTGTCATGACTGCTATGTTGCTCGGAACTGCACACAAGACTTTCACAAACAC
TTGTGTACATGGTCGTGTGACAATAAACTGATTTGATATGAATAAACTGGAAACAAGCAA
ATTTGGAGGTAAACCTATA
>NODE_904_length_318_cov_28.852201
GGCGCCGACTCTGCTCACTCCGACAACTCCCACCCTGGGTCCTCAACGGAGGAGCAGCAG
AGGAGCATGGTCCAGCTGGACTGCCCCCCGCAGCCCCAGTCCCACATCCAGACTAGCCCC
GTGGCCATCCCCTCCTCAGTGCCCTCCTCCATCTCCTCCTCCCCTCTCCTGCACTCCCAG
GCCATGGGAGGCGGCGCTCACCTCCTGCCCGGCCCCATGCACCACCTGGACCTGCAGAAT
GACGCTCTCAAGTCTATGGATCCCCACTACAACTTCAATCACCCCTTCTCCATCACCAAC
CTCATGTCCAACGAGCAGAAGATGGACCTGAAGACCTACCAGGACCAGGTGATGGCCTAC
AATGGTTATGCCACCGCCTCTCCGGTAGCAGCCAAACAGa
>NODE_905_length_420_cov_11.790476
CGTTTCCCATTCCGCTGCCGGTGCCTGTTTGCTCAGAGCCAGCCAAAGCTCCAGAATTAG
AAATGTTTAATTATGAAAATGGTTACTGTGGAGAATTTCAAACACACTCTCTCCCCAGAT
CATTAGTTATGGAGTAAGAGAAAAAAATTATAAAAAGAGTTAAAGGAATAAAGAGAGAGG
GGGAAAAATGGAGAAGAAATGCTCTCAGCAATGAAGGGTTCATATTTCAAGCTTATAGAC
GCTAAAAGGGTGTACTCAGAAAATCAATTTTATGAAAGTCTGCTCAGCACTAAAGGGAGC
TCGGTGCAACCGAAGCAATCTTAAACTAACGTCCAAAAGAATGGAGTAGGCTTTGATTCA
TGCTGTGTACAGTATCAGGAATGCATTCCCCTTGGCTTAGACATTATCCTCCAACTTGAG
GTCAAAGGTTGCATCTTGGTTTAAATCAAGTAATTTTTTTATAAAATGCACGCATGTGTG
GAAGCCATCATATAAGATGTAc
>NODE_908_length_242_cov_13.566115
GCTGGAAATGAAAGAGTGCATTTAGCACGCGTTGGATCCGAGACCAGATGATACTAGAAA
ATGAGCTGAAATACATTCAGGCTCAGTGCCTGTCGTGACAAGCAGCTGATTCCCCTATTC
CAGTCCAGATGGCTCCCCAACACAGATTTGCATTCATTTTCGCCTAATATCTTCCGAAAT
AGAGGAGCAGCTGCATTTGTTGTCAAATAAGGTTTAAAAGTCCTTTTAGAACGGGATCGT
TACCTACGTGATGGGGTTGTCCAACTTTCCTACCCCCCGTTTTCTCTCCAGTCAACAGCC
GGCTATCATCTTTAAAAGGatttg
>NODE_909_length_331_cov_45.160122
CCCCCCCCCTCCCCCCACCCGCTGCTGTTTTTCAAAGGCTGATGTGGAGCACGCATAATT
ATGCATATAAACATAGTGGCTTAATTATCTCTCACAACATCAGTGACAATGTAATTAACA
AACATTGCAAGATCAATGAGAGAAACTACGACCTTCAAAACATTTAACTTCTCAAGGCAC
TGCGCGGATTTACTATCAGTGCAAAATCCCTGAGTTTTCCTAGCTCATTTCTATGTTGTA
TTAATAGGTTATCATAAGAGAGTCAGTGAAAGCCACAAAGTAAATAGATTGAAAGCAATA
ACAAATAATCAAAACTGGCTATGACTTGTCCATGGTTATGAGTTATTTTCTAATAATTAT
TTTCAATCACTATATTCTTTATTTATAGCAAAATATCCAAAAGTCCAGGACAa
>NODE_910_length_314_cov_11.165606
TTAAGACGTGTGTCAGGATTGTGTGGTGCAGAACTTTGTTTCATTAAGAGTTACATAAAT
GCTTAATTTTGCTGCAGAGTGGCTATTATTTTGTACGGAAATACAGGGCCATTAGAGAGG
TCATCCTAGCACCTCATAAAAGAGAAGGTAAGAAAATGGAAGGGCCACTAAACAAGCCTC
TCCCTCCCTTTCTCCTTTCGAGGGGAATATTATGCTAAGCCTTTGGCATTTTTATGTTGC
CATAGCAGCATTTCTCCTGCAGGGTTGTGACCTCAGATGATTACAGTACAAAGCTTACTG
GGTCTTGAAAACCCCTTTTGAAGATGAAAAATCTTTGATGGTTTATATTTATGCAAATCT
CTCAGATATGATTTATCCTACTGAGATTGAATGGGg
>NODE_911_length_366_cov_10.486339
GAACAAAAAAAAAAAACACAAAAAAAAAGAGAGAAAACGGGAGAAAAACGAGCTGAAATT
AACTCCACCAGTTTATTGATTTTTTTGCTCAACAGAGGCCTGTATAACAGCTCTATTGCC
CCCATAATGATTAGTGACAAAAGTTTAATTAAGCAATTATGAAGGCGATAATAGAGTTGT
CTGGTTTGCTTAGCTTTAGACTGTTTAAGACTTATCTCCTTCTTGCACATCATAGCAGTA
TGAATCTGCTTTGGGAGATTAATGCAGTGAGAACACAGATGCCCACTCTAATACCCCTCC
ACCACATTGACGTCTCGCTGAAGACCAGAACACAAGCGTCCCTTTATCAAATTACAACTC
TGCTTTTCATGAATATGTAGTAATAAGAAAAAAAAGGAAAGAAATCCAGTTATGGCTTTA
AGGTGTAATTATAAAGACACAACacaaa
>NODE_913_length_389_cov_33.161953
AGCTTGATCAGCTCTGGGACCAGGCCATGGAATTACAGCAGCGTAAACAATACACAAGTC
ACTCTCATCAGCACAAAGTTTCACTCTCGCCAGCACAAAAGGCAGCATGATATCATACAG
CAAATAACATTTTAATGGTCCCAAACATTTCCGAACAACTAAGTTTACACTCATGTGAAA
TAAAACAAAAAAAATTGAAGATATGACAAAATTCATCACATCTAGAATTCCACTCAATCT
TTAATCAAGACGGGATTACAAATTTTCTTCTCCAAAAAATCTGCAGTTTCAAAGGGCAAA
AAAGGGTAAAACTAGCTGAACCTACTGAGGTCTTTAAAAACCTGTTCAAGCGCGCCCCAA
AGCGTCCTGAACACGTAAAGGCGGGTCTTTTGTTGTCCATTACAAAAACAGAAGAGAGTG
ACAGAGAAAGAGAGCTGGTAAAAAAAAAAAaaaaaaaagaattaaagtaaa
>NODE_914_length_314_cov_10.235669
GAGAGGGATGTCATTAAACCCTGACCCATTTGATGATCCCCTCATGTGGAATACATATGC
CGAATGGGAGCCACTTTCACACAGCAGGGGTGACGTGAAATACTTACAAAAATATGACTT
GACACACTTTATCAAATGGGGAAAGATGAAGACAAAACAGCTGCTGCTGCTGTCGTAAGT
AATCTTGCCGTGATTGAATAAAAGTGTCAAGAAAAGGGCCGCTTGATGGTCTTTTGTTCT
CTCCCATCCAGGTTGATGTTAGTTTGAGCTGTCAGGAGGGAATCACAGCTGTGTGATTTA
TCAATACTCGAGTGACCTTGTAGCCGGAGGAGGATGAGAGCATAGCACCCCTCGTTTGAA
ATCTTGCTGAATTCCCAGAAAATATTTGCACTttgg
>NODE_915_length_83_cov_8.373494
AAGAACGGCCATGCACCACCACCCACAGAATCGAGAAAGAGCTATCAATCTGTCAATCCT
TTCCGTGTCCGGGCCGGGTGAGGTTTCCCGTGTTGAGTCAAATTAAGCCGCAGGCTCCAC
TCCTGGTGGTGCCCTTCCGTCAATTCCTTTAAGTTTCAGCTTTGC
>NODE_916_length_221_cov_42.027149
GACAGATAATTTGGAAAGAGACACCACTCTACTTTACCTTAATTGTGCAGCATGTATGTC
TTTTTCACACCATTTTCTGATTGTCTTAAACCATGTTTCCCATGACCTGTTTATCTGTTA
AGAATGGTAAGAATGTTCATGTATGTTGATGACTTGAAATAGTAAGGTATTAGTTTGCAA
GAGTGCTATATCATTAACTGGATTAACTTAATTTTGCACTGTCTCAATGGTAAAACCATT
TTTATTTCTGTAAAATGCTATGTATTCTATATGGTGTTAATATGATATCCTGTTTATACT
ATT
>NODE_918_length_560_cov_27.373215
ACAGACAGAGAATAGATAGATAGACAGAGAGTGGAGAGAGACAAAAAGTGGTGTAACATG
TGCTCTCTTAGGTTCATTAAAGACCAGACGTGCTGCTGCATTCTGGATCATTTGGAGAGG
TCTAATAGCACATGCAGGAAGGCCTGCAATGAGAGCGTTACAGTAGTCCAGTCTAGTTAT
GACAAGGGACTGAACGAGCAGTTGTGTGGCATGTACAGAGAGGAAGGGTCTTATCTTCCT
GATATTGTAGAGTGTAAATCTACATGATCTTGCAGTCTTTGAAATGTGGTCAGTGAAATT
TAGCTCATCATCAATGGTTAACCCTAGATTTCTGACCGTTTTGGAAGGTGAAACTGTAGT
TGGACCCAGCTGCACGGTGATGTTGTGTTCAACAGCAGGGTTGGCTGGAAAGACAAGTTG
TTCGGTCTTGGCTGGGTTGAGTTGAAGGTGGTGTTCCTTCATCCAGGCTGAGATGTCTGC
CAGACAGGTAGCGATTCGAGCGGTCACTGTGGTGTCGTTGGGCTGGAAAGACAAGTAGAG
TTGCGTGTCATCAGCATAGCTGATAGATAGATAGATAGATAGATAGATAGATAGATAGAT
AGATAGATAGATAGATAGATAGATAGATAGATAGATAGATAG
>NODE_920_length_208_cov_13.105769
CATGACAAAGACTTCATGACAAAACTGTTGCTATTTTCACCTTGCAGTAACTGTTTAGGC
TAAAACTAATGTTTTTTACTAATGTTGAACATTGGCTGTGTTAAGGCAAAAAACTAATTT
TGGAGTTCAGCTGCCCTTTAAACAAAGCAAATTGAACATTAGAAAACACAAGACGATTGT
TTTCCTTTTGCACTAGTGCTTGGTGGATTCAAATTAAACAAGGCAAAAAATAAAAATAAA
TCAAGGCAGAATAGCCTTGAACTTAATTGAATGCAATTTACTTTTAAAAA
>NODE_923_length_562_cov_30.076513
TTCTTTCTAAAAATAAAAAATTAAAAAAAAAGACCAGCAAGCAAGGTGACAATCTGGTGT
CAAATGAAAAGAGTTAAAGTTACCTTGAAGACATCACATAAACGCCACTGAAAGAAATGA
CCGCTAGACATCCCCACTGGTCTCCGTACGACAAAGCCCAGCAAAAATGAACTTGTTTGA
AGTCATTAAAACAGCGAGAAAGAGGATGAGATGCAGGCAATGTCACATCTCAATATACCG
ACTTTGTTCCATTGCGCAGGCTCGTTTTGGAGAAGTGAGATTTAGCGAACAGGAGACGGA
TTTAGAGAGAAAATCCCTCACATTTATCTACATGACATGTTCAACAGGAAACAGCTGGGG
CAGCATTTGCCTTCTCCTTCTCCTAAGTTATTCATTAAGGATTTTGGGCACATATTCAAA
TAACGTCATTTCTATTTTTCTTAGAATGGGATTGAATTTTGATCTCTTTAAGACTTGGTT
AGTAGTTCAATATAGAAGAAGAGAAAGCATACCACCCGCGCTGCTCAAAGCATGTTTGGT
GTTGTAATGTCATGGATTGACATTTCATTGACTTCTGTAGATGATGAAAAATGAAATTCT
AATCCACCAAGAGCTCGCGCGTAATTTAGGTGCCCAATACAGGg
>NODE_927_length_83_cov_42.325302
GAATAGGCTACACACACTGACTTGCATAGGGAGACAGGCACATCCTGCACCCTGACACAG
AGCACTGCTCCCTGGGTGACAATGTCATGTTATATACCCCTTCCCTGGTCCCCTGAATAG
GCTACACACACTGACTTGCATAGGGAGACAGGCACATCCTGCACC
>NODE_928_length_1114_cov_17.261221
ACATGGGCCGCCTGCCAGGTGGCCTCCGCCCCCCGGAACCAGTCCTCCACCGCCGGCACG
GCTGATGGCTCCGCGTTCCAGGGCCCCAGCGGTGGTTGATAGCCGAGGACACACTGGAAC
GGCGTTAAGTTGGTGGAGGAACTGCGGAGGGAGTTCTGCGCATACTCGGCCCATGGCAGG
AGGGCGGCCCACCGCGCTGGTTGGTCCATGCAATACGCTCGCAGGAACCTGCCCACCTCC
TGGTTAACCCTCTCAACCTGGCCGTTGGATTCAGGGTGGTACCCGGAGGTAAGGCTGACC
GCGACCCCCAGCTTCCCCATGAACGCCTTCCAAACCCTGGACGTGAACTGGGGACCCCGG
TCAGACACTATATCCTCCGGGACCCCATAGTGCCGGAAGACATGAGTGAATAGGGCCTCC
GCGGTCTGCAGGGCCGTAGGGACGCCAGGAAAGGGGAGCAAACGACAGGCCTTCGAAAAC
CTATCCACAACGACCAGGATGGTGGTGCTACCTTGGGAAAGAGGTAAATCGGTTACGAAA
TCAATACTCAGGTGAGACCATGGCCGTTGCGGTATAGGGAGAGGAAGTAGCTTACCTGAG
GGCAAGTGTCTGGGAGTCTTACTCTGGGCACACACCGAACAGGAGGAGACGTAAACCCGA
ACGTCTCTGGCCAGAGTAGGCCACCAGTATTTCCCATTCACCGCAGTCAGAGTCCTGCCC
ACACCCGGATGACCAGAGGAGGGAGAAGTATGGGCCCAAAACAGGAGCCTGTCCCGCACC
TCAGTTGGCACGTACGTACGACCATCCGGACAGTGAGGCGGGGAGGGCTCAGCCCGGAGT
GCCCTcNNNNNNNNNNNNNNNNNNNNNNNNNNNNNNNNNNNNNNNNNNNNNNNNNNNNNN
NGAGGTGTCCACAGTTCTGCCCTCATGGTCATAAATCCGGGAGAGGGCGTCGGCCTTAAT
GTTTTTGGAGCCTGGAACATAAGACAGGGTGAAGTGAAACCTAGTAAAAAACAGGGCCCA
CCTGGCCTGACGCGGGTTCAGCCTCCTCGCCGACCGGATGTACTCCAGGTTGCGGTGGTC
AGTCAGAACGAGAAAAGGGTGTTTAGCCCCCTCAAGCCAGTGCCTCCAAGCCGACAGAGC
TGTGACCACTGCAAGCAACTCACGATTACCCACATCGTAGTTTTGCTCCGCCGCAC
>NODE_929_length_479_cov_20.870564
TGATCGCACGGCCGTAACTCTCCATCTGATCCCAATTTCCCCACACAGTTGCCTTTATGA
GTGCTGTTGATGCACTGGCCCAATATTCAAGCTTATCTCATGGCCTCTAACGAATGAGCC
AAAGGAAAAGCTGGTGTCAATACCAAAATGGAATGGCACAGTCCAAATTTCCACCTGTAA
TTTGGGAGGAGGGGATTCTCTCCTACCCCAAACCGATGCCCCCTCCCCATTTCAATTATG
GGACAGAATATGAATCTTTAATAGGGTGATAATTGTGCTAGCATATTTGCTGTCACCCAC
CATTAGCCGAGATTAAGTGGGCAATTTAGTTTAGCTTAAGAAAGTGTCGTCAGTGAGGAA
TGGTGCATGGGACCTAGGCTTTGAGCTTGAATCAGCACAATCTGCTCCCCATCATACGTC
ATTATCATCGCTCTTTCTCTCTTGCTTTTCTGCACTTTTCTTGTCCTTCAGCTGCTGCCT
TAGTTTCTGTGCCCTTGCCATTGGACTGGCTTGTTTTTCTGTGAATGTGAAAGACACTTG
GGCCATGAATCtattgtggcg
>NODE_930_length_338_cov_12.834319
GTTAGACAGAATTCAGCATTGTCACCGAAGAGAGCGCAGGCAGGCAGCTCATTCTGTTGA
TCTGAACTGATCCAAAGAAACAAAAATGCATTGTTCCTCGCAGATGGAAGCCGGTGTCGT
CAAGGTAACCACATTAATCTCCCCTTTCTCCGCTTCCTCTCTTGTCGAGCGGTAATCGGT
GCACTCCTTTCACTGCAAAGCCGGCCTCAAAGCCAGGCCTCTAACTAGCCCCCTAATTAG
CTGCAATTACAATGAAGACAACATGATGAGATAATGGAAATTTGCAAAATAATGACATAC
CACAGCAAAATATTCCTCCTCCTAAGCACCGTTTTTTGTGGGTTTTTTTTGCGAGCTCCA
CAATGAGACGGGGTCTTTCTAAAGATGGGGCTAGAAAATGGTGCTATATTATGTCCCACa
>NODE_932_length_677_cov_10.192023
AGATAGATAGATAGACAGACAGACAGACAGACAGACATACAGACAGACAGACAGACAGAC
AGACAGACAGATAGTCAAAAAATGCTTCCATTGTTCAACCTTATATAGATTTAATTATTT
ATTTTTTCTCCCTCTGGCTTTTTTTATTTTTTATAATTGTTGAATGTGTGTTTTTAATTT
TTTTTGTTGTTGCAATTTTTGACACAATTTCATGTAAGACCTTGGCATGATTATTAATAA
AATAAAATAAATAACTAACTAACAAAAAAATTATCTTTAAGGAAATCTGAATTGATGGAT
TGTTATTGTAATCGATGACTCAGCGATTGAACCGCGAAGGGGCTTTATTGGATTTCGCAG
ATTTCATTTCAAAGGGCAAAACGCCCCTAACAAGTGTGTCATCTCATTATCGTGGCAAGA
TTCGATGCCGTTTGTATTCTTAAAAGTTTTCAAGTCCTTCGGTTATTTTCTGATGCATTT
GTTTTTGGAACAATTTCTTTAATATTTACTGGACTCAAGTCTGCTCTGCTCGCAACAAAA
TAATCTCCTCCTCACAAGCATGGCCCGATAAGTTTCATGAAATGATAATAATAATAAAGG
ATTGAGTTTATCCCACCCGACAATTCCTACAAAAACATTTCAGCGTTGTTGTGAAAAATG
CGTTCATTACCACAGTCGTATTCATGCAAATCTTAAAGACGTGCATGTGACTTTTTTAAA
CCACTCACAACCTACGTGCAAAAGACTCGTCTacctttt
>NODE_933_length_403_cov_33.037220
GCACAGACCAAAATAATCATTACACTGCCTTAAGCCATATTTTCAGCTTTTATAAATCTG
TCAGTTTTCAACATGGCCCATTGTTTTTAGGTAATGATTTTCATATGTTTGTTGTGCCTT
TGATAGCAGGGAAATGTACCATATGCTCTTCCAGAAGACAAATGATTAGCAAATGAAATT
CTGGACAGCTGTCTGACTGAAAGCGTTTGGTTGATAGCATTCTGCTACCATAATTAGCTT
AAGCTTTGGGTTAATTAACTTTCTACCTGGATATGCATAATAATAGCGGCACCCTGCAGA
AAGCCAAGGAGCATCGCAGTATATCAGCAGCAAAGCTTCTGTTTTTATTTTTGTATTTCA
AGAGCATATTTCAATTTCAAGAGGCGATTTAACTCGGAAAATCATAAAATATGTAGATTT
TTGTTTCTAAAACAGATTATTCAGAAACAAAAGGGGTGGATTATGCAGCTGAAATGCCAT
TTGTg
>NODE_934_length_284_cov_13.595071
TCAATTTCACCTGGCTTCAGTAATGCTCCTCATGCAATTCTTTATTGTTGGGTTCATTTC
AGAGCCTCAAATGAAAAAGAAAAGAAAATTCCTAACAACTTCTTTCTTCTTCACCCTTTT
CTCTATTTTTGCAGGGTCTCTTCATCTTCCTGATATATGGCGTGTACAACACTGAGGTAA
GTCTGCAGTGCATCTCAAGGCTGACTGAGTGAGTGAGAGAAATGACATGATTTTTCTGAT
GGGACCCCCACCCATCCAAAGGAAGGCGGATTGAAGCGAGCCTCCTTTTTTCCTTTTTTC
CCCCCACATAAGCGTCCCACTGCCCTTCATGCTTGAGCTAACTTACAGTATATGCATCCA
GGCCCa
>NODE_936_length_345_cov_15.640580
GTGTCCATTGGGTGCCCGTCTGAGCTTCTCTACAGAGTGAAATAACCCACCCGGCCCTTA
ATTGTTTGGAAATATTGGAGGCCCCTTTTCACCTGTGTGTGCGCTCCCCTCTCCCCTGAT
TCATTTCAGAGACGGTCCTCGGCTGCTGGAAAATGGCGTTAATTTTTTTATTACCTGTTT
GACTCTCCAGCCTTATTACTGTAGCCCCTTAATGTTCTCCGTAACCATGGAAACCAGATG
AATAAACGTCCGCAAAAGAAAATGAGATGATTAAACAGGTCATCCTTGAAAAACAAATTC
GCTTGGTCGAGCGCAATTCGTGTATCAAGCGCCTGTCTTAACAGTTTGCTAACAAGGGGA
TTGTTTGCAAGGGAAAAACTGGGGAATAATGATAAACTGGCCTGGAGCATGAAATTATCA
CTGTTTa
>NODE_937_length_124_cov_55.217743
GGGACATATATTGTGGCCTAGTCAGGGGACCAGAGCAGGGGTACTAGTGTGTGTGCTCCT
GCTCCCCAGGGCAGAGTGTGCATCACTGGGGACATATCCGTGAACTATGTGCATGGAGCT
CACTCACTGACTCTTGTGGGGGACACAGTGTTAGGGTTAGATGACATGTCGATGCCTAGT
CAGGGGACCAGTGCAAGGGTACACGT
>NODE_938_length_664_cov_18.981928
ACACTTTATTATCTTAAAAACCAAAATACAACATGTACTATACTATCTACAATACTCACA
GTAATCGTTAAACTATCAATTATATACATACTGAATATGGGTGATTTTCTGTTATTTATT
GCGTCTAAAATACGACCAATTAGTGTATCCTCTAACTTCTCATATAATCTAGGGATCGCA
TAATCATTTTGCTAGTATACCTTCAAAATATCCGAAGGCTTAAAATATTTACTTTTCCAG
CTGTTTTTCCGCCCCCTGTGACTGTCCACTCCAGCTTTTCTTGCTCTCCAAGATGACCTG
TCAAATGGATTACCGCAGAGAGAGATTAATGGCAGAGGCGGGTTGCAATAATAATCGTTT
TGTTTGAAGTGACAACTTTGATAGGCGTTGATTTACTTACAAACTGATAGGCTTTTAATT
GAGCGCCTCCATCCCGATTGAGATGAAAGGAGGCCCGCATTACAGGCTGCCCGATTGCCC
CCGAGCCTCAATACTGATTAGCCATCTCAGCGGTGAATAGTTCAAGGCATTTTAAACTTC
TTTTCTTTGCGCTCTGACACACCATTTCTCTTTTCTTTTCACTTTCAGTCACCCATCTTT
CTCCCTCCTAAATAAAATAAATCATTTTCATCGTATGTAAATAAAATCGAGTTGACATCA
ATGTAAAATGTCTCGACTAGTTTTTGTTCACTTTCCTTTGTTATTCTTGTTGGGGAAAGA
ACAATGTGCCAGAGGTAACATTAACa
>NODE_939_length_471_cov_22.963907
GCCTGGGTTGGGCCCGTGGTGTAAATAGAGAGCATCCAGTCGTCCTCCCAGCGCTGAACT
TAATGAACTTTTAATTGATGTGGTTTTGCAAGTACTTTTGTCATGCAACAGAAACAAGCC
AGTCTGCTGATGGGCCTGTTTTCCCGGCTGGGCTCAGATTGGTTTACAGCCAGCCCTAAG
TACCATGTAGTTAGTTTCATGTGTCATATAAAATCTGCCCAGGCACAGAGACGCCTGCAA
CTAAAACCTTAAGTGCATCCACAGGCATCATCCTCTGGCCTTTTCACTTCCGTCTTAAGG
AAGGAGTAGAAATTCAATCACTGCCGGCATGGCACACCAAGGAGAGACTTTGCTCCAGCT
TTTAGCTACCTCCCCAAGCCCCTCGCTCCTAGCAGCGGTGACGGGGCTTCTGACTGAATA
TGCCCAAATAGGGTGAAGAATGTCTTCCTTTTAGGTCAGTCAGTCACCCCGGTTATTAAA
GATAGAAATATATATGTATCCAGTGAGAGAGAATGAGAGATGGTGGTGAGCGAGAGGGTG
GGGGGGATAAAGa
>NODE_940_length_241_cov_11.979253
GCAGGTCGGTTAGAAAATCGACACTCAGATGTGACCATGGCCGTTGCGGTATAGGCAAAG
GAAGTAGTTTACCTGAGGGCAGGTGCCTGGGAGACTTGCTCTGGGCACACACCGAACAGG
AGGAGACGTAAACCCGGACGTCTCTAGCCAGCGTAGGCCACCAGTATTTACCGTTCACCG
CAGTCAAAGTCCTGCCCACGCCCGGATGACCAGAGGAGGGAGATGTATGGGCCCAAAACA
AGAGCCTGTCCCGCACCTCAGTTGGCACGTACGTACGACCATCCGGACAGTGAGGCGGGG
AGGGCTCAGCCCggagtgccctc
>NODE_941_length_385_cov_8.555844
ACATGTGTTGTGTGTGTGTGTGTGTGTGTTCACGTGCCCTGGAGGGCCGACCTTCCAATC
ATTATCTGTCTGTCTTATTACCCCGCCAACCCAAGCCCACTTTTAAATAAAATATGCAAA
GGTTTCTTAAATGATGACCCCGGGCGACGTGGATCTCCTTTGCTGCTGTACAGGCTGTTA
ATCTGAGAAATGCAAATTCTCTTCATCTTCCTCCGCTGCTTTATTAACTTTTTTGAATTT
AAAATTCCACGAACAATGAGTTGTGTCAGCTTCTGGAATTATATTTTCCTCTCTTCTTTT
CATGTGCTCGCAGAAGCACGTTTTACCAGGGGAAATAAGATGGTTTCATCTCCTTCCTTC
CATTTAATTGGCTGCTTTGCAATTATTAGTTTTTGCTGCTATAGTCTTTTTTATTATTAT
TATTTATCTTCCTGTTTTCTTAAAGCGATAGATGTcaacactagttt
>NODE_943_length_202_cov_11.391089
TTTGGCCTGGTGGACTTGCAGGAGGGCCATCGCATGCAGGGCGGAGGCAGCGCGTCCAGC
CGCACTGTAGGCCTTCGCGTTGAGCGAGGATGTTGTCCTACAGGGCTTGGATGGGAGTAC
GGGGCGGCCACGCCAGGAGGTAGGGCTACCGGGGCATAGATGGTACGCAACCGCCCTATC
GACCTGGGGAATCGCCCCGTATCCGTGGCGCTCTCCGCCGTCGAGGGTGGTGAGAGTGGA
GCGGGTGGCACCTAGACGAGCGGAGAGCGGGGCTCTCCACGTAg
>NODE_944_length_118_cov_27.237288
ACGGGGCGATTCCCCAGGTTGATAGGGCAGTTGCGTACCATCTATGCCCCGGTAGCCCTA
CCTCCTGGCGTGGCCGCCCCGTACTCCCATCCAAGCCCTGTAGGACAACATCCTCGCCCA
ACGCGAAGGCCTACAGTGCGGCTGGACGCGCTGCCTCCGCCCTGCATGCGATGGCCCTCC
TGCAAGTCCACCAGGCCAAA
>NODE_946_length_342_cov_8.584795
TCCCTTCCAAAGCACAAACTAAAAATCTATCCCGTTGTCATTTGCTTCGCCGTGCCATCT
ATCATCCGGGATCGGGTGGGGGTAGTTTGGCAGCATCTCAGTGCCGGAGAGGAGGCGCTC
GAACAGGAGGCAGAGTCAAGGACTTTCACGCGCAACAAAAAACTTGTCACATTTATTTAT
GGCTCTAGCTGGGACACATAATAGGACACATCAAACTGCTGTTTTTTCCCCCTCCCTTTC
AGTTTTTTTTTGCACTTTTTCTACCCCTCCACGGCAATGAGCACCCTCACGTCGCTGGCT
CCCTTGTCGAAGTGGGTCACAGGCATCTATTGCCTTACACATACAATTTCCAAGACAATG
GCAGAGCACTTGGGGAAGTGACAGTGACAAATACAGGAGGCCCCACTGAAAGCTGGGAAG
GCTg
>NODE_947_length_83_cov_12.120481
GTGTGTGTGTGTGTGTGTGTGTGTGTGTGTGTGTGTGTGTGTGTGTGTGTGTGTGTGTGT
GTGTGTGTGTGTGTGTGTGTGTATGTGTGTGTGTGTGTGTGTGTGTGTGTGTGTGTGTGT
GTGTGTGTGTGTGTGTGTGTGTGTGTGTGTGTGTGTGTGTGTGTG
>NODE_948_length_409_cov_10.149144
ATCAGATCCCTCTGAACTCTGGATTTGCAATACCTTCCAGTCGCTTTAGACAGCTGCGGG
ATGTTGCAAGAGGCCACGAAAGGGTTAACAGCATTGTTCATTCATCTGCAGCGAGTGACA
TTCTTTATGCTAGAGCGACCCCTGATTAGGGGGTGAGCTTTAATGGCAACTAATTAGCCA
ACCTCTTCAGCATGGCATAATGATCAAACGAGCTGTCACCGGGTACCTGATACAATGATC
CCCTTCCTCACTCCTGTTATGATATTTTATTCCCCTGCAATTATGCATTCCCCGTTGCAC
CACGTATGTTTATTGCCTGAAGCACATGTCAAATTAAAGAGCAGCTTATGCACCTGATAT
TTAACTATTGCCCACTGCACTACTGCGCAGGATGGGGAAATGTCAAAGGGAGCAGTCCAC
TTCAACCAAGCACTGTTTTTGAACACACTCTGAATGATGAAATATGCATTTTGAAGTTAG
ATAATAATTTt
>NODE_949_length_356_cov_33.800560
GGGTTGGCAGGTTCTGGGGTTGTGTGTTTTCATGTGGTCCAATTGTTAAAATATATGTTG
TTTGTTGTTAATGATGTTTTGACAGTATTAAACATTTGTATATTTCATCAGGGATGTTAG
CTAAGTGCTCTGTTTCTTTTGTAGCGACCATTCTGTCCTGTGGATGGATTATATACCTCA
CCTACTACAACTCCCGCAACATTGGCCTCATCTTAACCCTGATCATTAACCGACTCTACA
AGAAAGGCTACATTCACATTGGCAAGTATATATAAAATAAACACATTTAGTAATTTGTAA
AATACAAAGAATAAGAAAATGCAATGATGTGCAAATCATGTATACCCTATATATAATAGA
TAATAGTACAAAGACAACATGGCAAATGTTGAAACTGAGAAATGTTTCATGAAAAAGGTA
TGCGTACTTTGACTGTGa
>NODE_950_length_149_cov_38.295303
ATGAATTTATTGCCTTAAATGAGGCCTCCCCTCCTGGCTACACTAGTGATCATATCCCCC
GCGCATCCCGTAAAGGGGGGGGTGTTGCAAATATTTATAACACAAAGTATAAATGTACAC
ATAAACACATAGCTGATTTTGGTTCTTTTGAGGTTTTACTTATGAAAGTGAACCAGGCTG
ATACTTCGCTATTCATAGCTACCATTTACAGGCCCCCCGGGCCTTACACAG
>NODE_951_length_508_cov_12.425197
CCATACAATGAAAGTAAATGGTGACTGAAGTTGTCGTTCTACCGAACATATCCCTTTGTG
TTCGACGCAACAAAGGAATTCATACAAAATCAAATAATTATTTGGTGAACTGTCGCTTTA
CATTAAACAGTAGCATCAGTTTGAATGATATAGTCCTGTTTAACTTGCTGGATCTGTATG
GAATTGTTTAATTTGTTGTGAATGGTGAGGCGCAGATGCAGAGCAGTCGAGCCATGCGAT
CGTATCTTTACCCCCTGACATAGATGTCAGACATCTTCTCTCCTGTCATGAAAGCATCGT
CCTCTAGAATTACGTCATCGGTGTTCCAAATAATAACACGAAGCTCAAAGCTAGATAACA
GTACAGCAATGACATCGGGGCAGGGAGGGGGGAATAGACAGTATGACACCAAACGCAACA
TGACAAACAGACACAAAAACAAAAGGAAACAGAAACAAACAAACAAAGGTATCTCGTTAA
CAACAATGAAACCAGCACACTTTTCACACACCTGCCCATACCTACCCCCTCACAAAAATG
TCACTGGACTTTTCCCCTGTGAAGTAATCATCGTCTTCCAGAATTAcctc
>NODE_952_length_102_cov_15.019608
TAGAAGATGTAGAATAGATGTAGGTAGAGAGAGGGAGAGAGAAAGGGTGGATAGAAGATG
TAGAATAGATGTAGGTAGAGAGAGGGAGAAAGAAAGGGTGGATAGAAGATGTAGAATAGA
TGTAGGTAGAGAGAGGGAGAGAGAAAGGGTGGATAGAAGATGTAGAATAGATGTAGGTAG
AGAG
>NODE_953_length_374_cov_32.636364
TGGCCGTTCGTAGTACTCAGTAGGGGCGGGGATGTATCCGTTTTGTTGATATTCGTCGCA
TGGAGGAAATGAAGGTTCGATATAGTTCGAGTTTATCAAGTACGAACTCATGATCATTAA
TTTGTGAAGTGCAACAATACTAATTTTTATCGCGCTGTCGTTTTTCTGATCTCCACAAAA
CCCTCCTACTCTCTATCAAATGTACAAAGTTGTCTGGTCACGTGTAAAGCACCACCAATC
ACCAGGTCTCCTGTGGGCATCATGTAAACAGGAACCAATGAAAAGCTTGGCATTGGGAAA
ATGAACATAGCTCTGAATAGGCTATGATAGTTTTTTCTTTATTAAATAAAAACAAATTAA
GAAAAAAAACCGTCCGTTTTTAACACATTAACTAAAGTAAATAAACATCTTATCTATTAT
TAACCTACAGGGATGTCTTCAGAAAAATATTACTTt
>NODE_954_length_275_cov_20.570910
CTCTGAGAAGAGCTCCGGTCTGGACACTTTGTGCAGAGAAGTGTCCAAACAAACACAAAA
ATACAAGCGCATAAACTGAAAATAAACTTTCAGGCCAGCCGCGGCCTGAATACCATTAGA
CATAATAAACCGGTGGGAGACAGTATCAAAATGGCGTCATGTCAGTGACACCGACATGTA
TCTTGGTGCTCATTATTATCCTTGAACAGCACCAATTTACATCTAATGCAATGACTAATT
CAGATCCAGTGTTGTCAAGAGGCATAGGAAATGCCCTGGCAGAGATGACAGTGTTCCTGT
CAGGAGGTGCAGGATGGAGGATTCCTTGGGGCAATGATTTAATGCCCATGTCAAGTa
>NODE_955_length_172_cov_21.941860
ATTGTATCGAAATTGATGAGCGCGCTTCCTGGGTGGGCGTGTCCCGTCCTGCAGCCCCCA
TCTCCATCCGTGGGGCCCTCTGATGGCCTTGGAGGCCGACGAAGAAGACAGTTGAGGGGG
TAGGCTGGCACCAGTAGATCTGACCATGGCTAGCTCGTTTCCATCCTCCTCCTTGTCTGC
ATCTGTGGGTCCAGCTAAAAAAGGCCATAAACCTGTCTTCCTATACATGCTATGTCCTTG
CCTCTAATCTCTTG
>NODE_956_length_345_cov_20.028986
GGCCGAATATCCCAGCAGGCCTCCCTCACAGCCTGGTCACGCTGTGGAGTGGGTGGGGGA
CATGCGGGACACACTATTGCTTTGAAGCCTGTAACTCCATTCCCCAAGAAAAGAAGCATC
ACAATGTTATTCCACATCCTCAGATATGAAGGAGAGGGAGGTAAAAGGGAGGGAGAGTAA
TAACTTCTCGATAGCCTGGATCTTGACTGCCCTACACCACCCCCCCCTCCCCTTCTTCAC
ACACCCTTTCTCTCTTGCTTCAATCTTTGGTTTCAAAGGAAGCGAATCAGCCAGAAGGAC
ACAAGGTTATACATTAGTACTGGTCATTGCTCAAAAGAGCCGGCGTTATAAATAATAAAG
GCTGGTGAAGGACACGCGGGCCTGGGATGGATACGTCTCTGGTTCACACCGCGCAAGTCA
AAGACAa
>NODE_959_length_248_cov_9.524194
CAAGTATCAATCAACAAAAACAACCTAGACTGAAAAAATTATTGTAGTCGCTCTCATCAA
TTTAGAAGTAGACTTAAAATTACAAAACTGCACTGTTGGAGAGCACTAATCTCTCTTAAT
TTCTTTCATGTTTTCAGATTACATCCATTATCGATGAAGTTAAACTAGTGGCATGCTGAA
TGTGCTGCATGGGAGATTTGGGGATAATCCAGCCAAAAACAGGCACAGGCACATAAAGAA
GGGAAAAAAGGCACAAATGTCAACAGTTTCACATAGGGACTGGATTAAGCAACCCCCCTA
CAAAGAGACGGTGTCTCTACctttcataca
>NODE_960_length_83_cov_35.265060
CGAGTGCCTGCGCTGTGGCCTTCGTCGCTCTCAGGGCGAGGTCGGTCGCTGAGCGCAGTT
CCTGCAGCACATCAGGATCAGGTCCACCCCCGTGCATGTTTCTGAGTGCTTTGGCCTGGT
GGACTTGCAGGAGGGCCATCGCATGCAGGGCGGAGGCAGCGCGTC
>NODE_962_length_425_cov_57.811764
GGGGGGGGGGTGGGGAGAATCACTCGGTGGGTTCATTTTGTGCGAAATTATATTTTTGCT
GGAAAGGTTAATTTTGAAGGGAGCCTGAATGGCTGGAAATGGTGCGGCTGAGGGAAGCAG
CCCGGTTGGCTCAGTCAGTGCAGAGAGGAGGAGAGAGGAGGAGAGGAGGCAGTTATTAAA
AGCGATTGCATTTCCTCCCGGATGTCTCCAGAGAGGAGAATCAGTGGAGATGTTAAACCT
TGCTTGACACCCCAGTTGGATAATTGTGGGTGTGGGAGCTAATCAGCGGAAGATGTCTCC
TCAATTTAAATCTTGTCAGTTAGTCGAGATTAGGCCCTCCTGTACCGGGCGCCATTAGCT
TTGTTGCATGTCAATGTGCGAGTGAAGATGTTGGCAAGGTCCGGCTGCAAGGGTAAAAAG
GGGGAAGCTTGACGGTGGGTACATACGGGGCAGATTTATTCACGCTAAAACCCAGTGTGG
CCTTTTCTTAGGAACTGGGGGGGgggg
>NODE_963_length_213_cov_11.173709
TAGCATGTTTTAGCGTGTGGCTATGAAGATTTTAGGTCATTACTTTTTGGCTGCTTGATA
AAAGAAATCCTCTGAGGGAGAGGGAGAGAGAGAGATGCAGGGCTGACAGGCCCTTTTTGT
CTGTGTGTGTGAAAATGTCAGTTGAGATTTAAATTTCTGAAGATTCCGCAATGTTAAGTC
AATGGGAGTTTTTTCCGAGTTTGATCGTCATTTTTAGGAAAACCGTAAGTCCGATCAGTT
AGAAAAGATATAGCAACTCGAGTCAGAACAGTTTGAGTGTCTGTGCCGAGTTTGg
>NODE_964_length_336_cov_22.008928
CTGCTTTCATTCTGCTTTCTGTCTAATAATAATAATACAATAAACTTATATAGAACTTTC
CCGGAACCCAAAAACACTTTACATCTAGTACAAAACCAACAACATCCGAGGGGAGCGATT
GGACAATACACAGACAAACACCAGAAAAGGACATGACACTGGAACAACGGGAAAGGGCAG
GGGCCAGGGGAAGGCTTCTGTGAACAGATGAGGCTTGAGGCGGTGGAGGAAGACGTAACA
GATTCAGAGTCACAGATTGATTGTGGAAGTGAGTTCCAAAGCCCTAGAGGAAGCCCAGCC
TCCAAAGCTACGCCACTAGGACCAGGGGACGAGGAGGTGATCACAGGGGTTGGGTGGAGC
CAGCGTATGCATGGCTTCATAGATGAGCAGCAGAAATGTAGAATCGATGCGCTGAGGa
>NODE_965_length_248_cov_17.879032
ACATCTCACATGTATGGATGATTTCTAATCATGTATGTCTTCCAGACACTTTACTTTCTC
CCGTTCCTGTTCATACAAGCGTTGCCCTCTCTTTTTGTTAGGTCTGTCCTTTGTGTCCGG
TAGGTCTACTCCTGGCTCCATCTTCACCTCGCCACCGCTCACCTCCCATTAGCCTCCTCT
CTCCCCTTATCCCTTGTCTACCTCCTGACTTCCACTCAACCCTCCTTTCTCTCCCCTTAT
ATGTCCTTTTCTTACTCTGTAAACTGTAATAAAAGGCAAGCCTGATATGGGTCCATTGTA
ACATGAAAACCAAAGAGCCTATGCCCAAGa
>NODE_966_length_367_cov_9.722071
GAAGATAGTTTGCATATCGTCTTAGCCGTAATGACGGCACACTTTCGATTTATGCAAGGC
TAGTTCATTTTTATCAGCTCTGAGTTCATTTCTAGGGCTATTGGAATGTGTTTTTGCACT
CACTATATAACTAATTAGGATTCAGGTAACATAAGCAGATTTTTCACGCTATTGGTGTTT
TTCTTAATTAAGAAACAAATGAATTCTCCTCAGCAAAAGAGATGGAACACTGGGATACAG
TGCCAGAGGCCAGATGCTGGTGCTCTTAATTAGAAGTCACTCTATTGTCTGAGCTTTTTT
TAATGAACCTCCAATCTAAATGGATATCAAAAAAGACCGCTGGAGCAAAGGAGAGGGGAA
AATCCGGCCATTTTATATAATAAGGAAATAAAGATAACGGAAGACAAAAGATATGTCCTG
GCAGCAGTCTTGCAAAGACAGCTGAGCGa
>NODE_967_length_200_cov_8.630000
AGCATCTTATACATTGAAGGACAATCTTGAAGACTTTTTTAGAAGTTTAAGTCTGACAAA
CATAACACGTTTTGTTAATTATTTTGTAAACTTGCCCCCATACGTTGTGGCATGCAGAGA
GAGAAAAAAATCAATCATCAATCATTTTTACGTGTAACAACTCCCTTGTGCATTTTTAAA
TGTCAATTTCTCAAACGTTTGGTCGCCCAAGCTTTAGTTTCTGTTTTAGGGGAAAATAAA
ACTACAACTACACACTTTTTTGCCCATGATGTCGTGAAAATG
>NODE_969_length_227_cov_11.149779
TTTGGAGCTAGTTTGGGTGATGCTTGCTTGGGGATCGGTTCTGAAGTTTTCAAGTTTTTC
TATGCGTGTTTAGTACTGTGTCATTATTCTACTGCAACTTTTTTCCTTTGTCGTTTTTTT
GTTCCTCCGTCCATTTTTTTTCTTTTGCTCCTTGGTCTATCAGATTGAAATGGCGATTGA
GACACTCCAAAAGACTGAAGGTTTATCCAGTCAGAGAAGTTCGCTGCTCAACAGCCATGT
AAGTGGCGCCTCTAAACGCCTCCGCCCGCTGTGCCTCCCCACCTGCTTGGCCCTTCTTGC
TCTCTGTTc
>NODE_970_length_362_cov_15.265193
ATGTACTGTATATGACGTCTCAAAGATCGAATATGACAGCCTCTCCACCAACATTCGTAA
ACCCTCAGAGTGTAATAAAGGGCCACAACGTCTCCGCTGTTTGGGTTTCTCTGTCAGTAA
TCAGAATGTCATCTTTTTTTCTGCGCTCCACTCAGGCTGCACGGTGTGAAGATCACGCAG
AGGAAAGCTGAGAACCAGATTAAAATGGCACGGATGATTATGATGAATGAGCTGAACAAA
AGGGCCAACCTATTAATAGAGCAACTGGAGGTAATGACTTTGACTCCCATCTTCTCTCGC
TCACCCTCGGTCTCATTGTTTCCGGGGGTAATCATTTCTAGTGTCTGGCTGACCATGAAT
GTATATGTTTCCAATCAGAAGTGCTCCAAACATGATGTAGTCAGCCCTGACCACTCGTGA
TTGAGCGGCAATAACAATCCGTCa
>NODE_971_length_234_cov_8.222222
AACGTCCAACTTCCGGGTGTATGTGCTTTTTGCTCACATCTTAAAAAAAATGCAGCTGCC
CTGTAAAACCTACAGCGCTTCTGCACCCAAAAGAAAGAGCTAATTAGAAATACAAATTCG
CCCAGATTGTTATTAATGGGAACTGTAGAATAAGCAACACATATTTTGTGCCCATAAGTA
ATCTCAGGTAGCTTTGATCTCGGGCCCATGGCGGATGCTGCCTCGTACCGCTGCCTGGCT
TCTGGGACTATGCCAGCACCAGACATCTGGCTACTTTGTTATCATTGGCTGATCGGATCT
CGTGAGACCACTCTTg
>NODE_972_length_354_cov_28.576271
GTGGATGGCTGGAAGAAAGAACATTTTTCAAGTTTGACGAATAAATCATGCTCCATCAAT
CTCTTCAACACCCCGCGGACGGTGGTCACATGGGCAGCCCGAGTGGCAGAGTAAATCAAG
ATGTCATCGATATACACCACCACCCCCTGACATCGCATGCTCCGAAATATGTCGTCCACG
AAGGATTGGAAGACAGACGGAGCATTCATCAAACCGTACGGCATTACGAGATACTCATAA
TGCCCGGTCGTGGTACTGAATGCCGTCTTCCACTCATCCCCCTCTCTGATACGAATTAAA
TTGTAAGCGCTCCGCAAGTCCAACTTCGTAAAGAACCGGGCTCCATGCATTGATTCCATA
AGCGGACCGATCAATGGCAACGGGTAAGTATACCTCACCGTGACCTCGTTCAGCGCTCTG
TAATCAATGCACGGAc
>NODE_973_length_785_cov_10.346497
GACACCCACACTCACAAACTCACGCACGCACACACACTCACGCACACACCCACACACATA
CTCACACATTCACACACACACACGTGCTTATTTTACACAGCAATAGTGACCTCTATCCGG
TCGAAAGAAGTGGGTGAAGTTGACCTTTGACGGACCCACACAATAAGATACACACACACA
TACTCACACATTCACACACACTCTCACACACCCACACATACTTATTTTACACAGGAATAG
TGACCTCTATCCTGTATAACGAAGCAGGAGAAGTTGACCTTAGACGGGCCTACACAATGT
CATACACAAACACACATATAGACACAAaNNNNNNNNNNNNNNNNNNNNNNNNNCACACAC
ACACTAACACATTCACACACACTCACACATTCACACACTCATTCACTCTCACAAACACTC
ACACACACATGCTTATTTTACACAGGATCAGTGATTTCTGTCCTGTGTAAATAAGTGGGT
GAAGTTGACCTTTGTCTGGCCTACACACTGTCATACACACACACACACATATAGACACAA
ACACACACACACACTTACTCATTCACACACACACACACTCACACATTCACACACTCATTC
ACGCTCACAAACACTCACACACACATGCTTATTTTACACAGGATCGGTGATTTCTGTCCT
GTGGTAAGAAGTGGATGAAGTTGACCTTTGACTGGCCTACACACTGTCATACACACACAC
TCACGCACGCACGCACATACACACGCACTCAAATATTAAAGAGAAAACATGGTCAACTTA
TGTACAATCAGAAAATGGTTAGAACAAGAAGCTGTCAAATACATGCTGCACAATTAAGGT
GAAGTACAGTGGTGTCTCTCTCAAATg
>NODE_974_length_264_cov_10.246212
AGCAAACTATTCTGTCTGATCAGAGGTGGTCGGTTAATTTTGCAACTCTGGGGGAGTCCA
AGCACTCCTAATCGTGTGGGCCACCCTTAAACTCCGGGTCCAGCACGTCCGGGCATTTCA
TTACTGTTTGTTTTATTTTCAAGGGGATGCGGACAAAGACATCAGTGCTGATCAGAAGAA
TAAGAAGGGTGTTAAGAGACGCCGGGAGGAACAAGGAAGGGGCTACTTTGAATTTATTGA
AGAAAGCAAATACAGCCGGTAAGGATGGGAGTAATGGCCTTCATTATCCCCGAAGCGCCA
CTTTTAATAGTCTACATATTGGCTTTAAacgccaataccttaccta
>NODE_976_length_325_cov_9.421538
CACACATTTGAATGGCCTTTTCCTGACAATCCTCTCCAGGCTACGGTCATCCCTGCTGCT
TGTGCACCTTTTTCTTCCACACTTTTCCCTTCCACTTAACTTTCTATTAATGTGCTTTGA
TACAGCACTTTGAGAACATCCAACTTCTTTTGCAATTACCTTTTGAGGCTTTCCCTCCTT
GTGGAGGGTGTCAATGATGGTTTTCTGCACAACTGTCAGGTCAGCAGTCTTCCCCATGAT
TGTGAATTCAACTGAACCAGACTGAGAGACCATTTAAAGGCTCAGGAACCCTTTGCAGGT
GTTTTGGATTAATTAGCTGATTAGAGTGTGACACTTTGAGCCTACAATACTGAACCTTTT
CACAATATTCTAATTTTCTGAGATTTTGAATTTGGGGTTTTCATAAg
>NODE_982_length_336_cov_21.880953
CCCAATGTCTTTGGTGAGACATGCAGAGCCCTGCCCCTAACCCCCTCCCCCCCTCAGTGT
CCTTTGTCATTTCATGTTTCCTTTGTTTTATTTACACCTCTGCATGTGTTTTCTTTTTCT
TTTTCTTTTTGATCCCATGCCTGTAGGGGACAGTCAAAGGGGGAAAAGAAACACTTTTGA
GCAGGCATTTTTGCCCGACTCGACACACAACACCTTATCTGAGGGGCAAAAGAAAATGGT
GCGCTTTGGGGGCCATTCATTGGAGGAGGATGCAGAGTGGTGCGAACGCCAGGTTAAAGA
CTCGGGGGTGGATACTTGCAGTAGCACCACCCTAAACGAGGACAATCAGCATAGCCATAG
TGAGAAGGTACTGGAGGTCTGGCCTGTCCGCATCTTTTATTTACCTACATCCTCTGGt
>NODE_983_length_379_cov_20.641161
GCTCAGTAGGCTACTTGGTTAACTTTTTCAGTCGGCGCGTTGCTCTCGTTCTGAACTGCT
TGCTTCGCGGATGGACAGCGGAGTGGTGCTGAAAGGACGCTGTTGCTCTTTAAATAGTTG
TAGTCCGGGTTAGGCCATGTGACGGTTACGCCGTGAGCGTCTAAGAGCTCTCAATAGGGT
TTTGTGCCTTTTCTCTTGGCATTCACACTGCACGCTTCCCCATTATTTCACTTGTTAACT
AAATGAACTGCATAATGTAGTCTATTCTCATCAGCCCCACCCACGCCGCGAGAGGCGGCA
CCGCCCCTTTTCCCTTTTAGCTTCGCTCTCATTTATTATATTACGTTTTAATAGGCCCAT
ACTTAAACTGAGAAATATACACGTTTGCTGGTTTAGTTCATTATATTGGTATTCTGACGA
CCTGCACATGAACCCCAGAAAAGCTACATTaactcgaccaa
>NODE_984_length_283_cov_10.183745
TTGGTCCCATGCTCAGACAACCGAAAAGGAAAAAGACTGCTCACAGAAAATACAGGTCAG
TTTCCTTCTGCTCTGCTGGTGGGGGGAAGACTGTTGACCAGTATGCATTGTTTACATTCG
AAAGGTGTGTTATTGACCCGTAGCTGACGTTGGCTTAATTACCTAGTGTCACTACTTGTT
AGCAGTTTGGCTTGTTGGAAAGTAGTAAATGATAGCTTGTTAAATCTGTAACTTTTGAAT
TTTATACTATAAACTGAAATCGTGTTTTACATGTGTATGTAACGGGTTACTTCCTGTGTG
TGAACTTCATGCAGGCTATGCGTTATGCAGGTTATCCCAGTGCATCTCATAAATTCTCAT
GAGTg
>NODE_987_length_370_cov_14.159459
CAAGTTAGGTCATGACATGGCTTATCTATGAACAGCAGAAGGGTGGCGGTCAGAGACCTT
CCACATCCACCATGAACAGCACATTATGGGGCCAGGTCAAGGGTCACGAATCAGGGATTG
GCCCGAACCATTCCTGGACAGCCTCTGAATGGTTGAACCCAACATCACCACACACAAATG
AATTGAGGAACTCAGGTATGCAGCCACAGCATTGTAAGACCCAGGAAGTTGCTTATGTCC
TACCACCCGATCTTCAGTTATGGTTACATGCAGGACTATGTTTCCCCCACGTTGTCCAGG
CACATGGACAGTTGTGCCTGGGCCAGTTGTATTGCAACGACACTGTCAAGTTATGGCCTA
GAAGAAGTCTGCTTTATCAGCAAAGATGTTCTTGGGAGGGCTCACCCCAGTTTGTAGTTT
TCATTTGTATTGAACATCAGCCAGGAAGTGGt
>NODE_988_length_238_cov_42.852940
TATGGAAGTAGGGGAGAAGGGGGGGGGTTAAAGTGAAAGGAGGGGCTGTCTGTTGTGCAG
GTGCATTGTCCAGTGGAGGGAGGGTGCTGGGAGACAAATGAATCCACCAGGCATTTGGTA
CACACCGGAGATTGCTTATCGATCCAGATCACAGTATTCAGGCTGGTCCGGGAGAGGCCT
GAGAATTTTCAGAGGGAGTTAATAACCTGGCAGCTCAGCTGTCTTGTCCAATTCACCAAA
GGCATAGGCCTAATCAGGGCTGGATTCCTTTTTCTGTCCAAGGAGGGGGCTCCATCGCCT
CCCTGCCCCCCCCCCCCCTT
>NODE_990_length_302_cov_22.956953
CCGTACCAGCCATGATCTGCCTTTTAATCAATCGTATTTGCTCAAAGGGTATGTCTAGGA
AAGTACAAAACAAGTAATTAATGTGCAAAAGATTCCGATGATTTTATTTCAATCCCTAAA
GGTTTGAGAGAAACCCTGTTGATGAGATCAGGGAGAAAAGAGAGGGCGAGTGATCAATAA
GAGTGAGTGAGCTGAGCAAATGCCATTGTTATTCTGATCTTTCAAAACACACTGAGAACA
ATCGACATTGTACCTGCAATCTCCACTCCAAAGTCACCAGGCAGGCAGGCAGGCAGGCAG
GCAGGAGCATGGCACAAAGAGCAGCCGTCCTGTGAGTGGGGCAGGGTCAGGGCAGGTTCA
TAAAAGGGATACAGCACCAGCCGg
>NODE_991_length_340_cov_11.461764
AACCGCCCACTGCCCGCTCTGGTACGCCCTAACAGAGGCTCCCCTTGGGACCGACGCGCT
GGCACACAGCTGGCCCTCGGGGCTGCGCAAGTACGCATTCCCCCCAGTGAGCCTTCTTGC
ACCGGTGCTGTGCAAGGTCAGGGAGGACGAGGAGCAAGTCACGCTGGTGGCCCCCTATTG
GCCCACTCGGACTTGGTTCTCGGAACTCAGGCTTCTCGCGACAGCTCCCCCCTGGCAAAT
TCCCCTGAGAAAGGATCTCCTCTCTCAGGGACGGGGCACGCTCTGGCACCCGCGCCCAGA
CCTCTGGAATCTCCACGTCTGGTCCCTGGACGGGACGCGGAAGAGCTAGCCGGCTTACCG
GCGACCGTTGTGAATACAATCAACCAAGCCAGAGCCCCTTCTACCAGGCACCTTTACGCC
CT
>NODE_992_length_177_cov_13.073446
CTTTGCCTCCGCATCACTTTCTCCCTTTTCACTCTCTCTCTCTCTCTTTCTCTTTCAGTC
TCAGGACTCACCATACTCAATGAGCGTACAGCGCAATGTCAGAGCGCTCTGGGCAAACAG
CAAAGGGGAAGGATGGCAAAACCAAGTATGCGTCTCTCAACCTGTTTGATACATACAAAG
GAAAGAGCCTTGAAGCACAGAAGCCTGTTGGTGAGTTGATGTCACTTAAGCCAGTTGGCT
ATTGGTTAATgtttaggca
>NODE_994_length_369_cov_34.715446
TCGAAAATGAAAAGAGGTCTTTTTCTTTCCCCTCGACCCCCCCAACACCCCCCACCCCAA
CCCCCCTCCGCTCCTCAATTAACGGAATCGTTCCCTTTCAACTAAAATGAATGTTATTGA
AACCAATTAGCATAGACTGGAAAGCCTCTCATTAATGAGGGGAGTGTGGGTGAGTAAACA
GGAATGAAAAGATGAAATTAGAGGAGAGCCTCTTCTCGTTGCCCCGGAATAATGACACGC
TTAGTTGCCTAATTGTCTGGTGAAAAGCACCGCCGCGATGGTAACAGATTGCCGTGTTCA
TTAGGCAGCAGAGGCCCACCTGCTGCTGGGGGCTGTCTTGTCCCCGTACACGTGTCCCTC
CCAGGGGGAGGTGGGACACAACGCTCGCTGAGAAAAGCAAATGAGGCCGCCAATATGCCA
CGGTGTGGCGTGTCGTCATTGCCAAGGTGCc
>NODE_995_length_507_cov_8.293885
CCAGATACACACAGACACATATAGACACAAACTTTACACCAAGATAGACACAACTAGGCA
CACACATGTATACACAAAGTGACACATCTAAACACACACTAACACAATACTAACACATAA
CATGTAAAAAATAAGATTTCAAGTTTACATGCCCTTCTAAGATAGTTTTTTTAAAAACAC
TGATGATGTGTAACAAATTTAAATGAAGCTAGTCTTGTTTGCATTTTTAGCTAGCTTCCT
GTTCTCTAATAATTGTGATAAtNNNNNNNNNNNNNNNNNNNNNNNNNNNNNNNNNNNNNN
NNNNNNNNNNNNNNNNNNNNNNNNNNNNNNNNNNNNNNNNNNNNNNNNNNNNNNNNNNNN
NNNNNNNNNNNNNNNNNNNNNCAGAATTGTCATTGAGAAAATACCTGTGACATTTGTGCA
AAGACAAACACTTGTGTGTCTTCAGAACTAATCACTAGTAGACATCTCCATAGATATTAA
AACAGAATATGTACAAAGACATGGAAGATGGTACAACTCTCTTACCTCAGGGTCACTGTC
CAATGCACTGAGGGAGATGACCTCAGATTTCAGAGAGGAATCaggagac
>NODE_996_length_582_cov_10.551546
CAGGAACAGTCCCGATTCCTTCAGGCTTCTGTACCATGAGGGGTGTGGGGGGAGAGAGAG
CTGAACCAAAAGTATCACCTGACCAAAACGTTCTGATTTTACATTACGGTATGTGTAATA
ACAGGACAATACAAAAGAAAAAAATGTCTTTTGTTCTGAGTTTTGGCTTTAAAGTCTGAG
TCTCGTTGTGAGCAAAACATTTCAGTCTTCCCCCACCATTATCTGCACTCCTGCAGAGGA
CAAGGTGGGGGTGAATCAGGAAAGTCTTGACTTTTTGTTTGGAGTGGGGAGTTATTTTAG
TTTACCTATCAGGTGTAAATTTCCAGGCACTCAGTTCATTTTGGGCTTGCTCCAGTTTGT
CATTAGTCTGTTCCAGTTCACCCTTCATTTTGAGGAAAAATAAGTTGATGGCTGGATCCA
CCATGGACGATCTCAGCTGAGCAGCACTCGGTTGCTGGACTTGCTTCAGGTACTGGATTT
GGGTCTGCGGGGTAAGAGAGAGAATTAGAACCTCGGCATGCAAAAAATGCCAACAAATGT
CAACATGAAAAATAATATAATACCCAGTATACAAAATGTTATGACTCTTCAACAGCTTTG
AGGTTAGAGTAATTTTATATAGTACTATTACAGTGTATATTACTTTTATAAACaaacatc
gtgt
>NODE_997_length_321_cov_8.476636
ATGAGAGACTTTAAACATGTTTTTCTGAGAAAAACAGAAATTGAATTTAATTGAATTTAA
TTCAAGTCCTTTCACTGTCAATTAGTTATTAAATAAAATGTTTTCCAAAGCCAGTGGGAA
ACTATAACACAAGATGGAAATCCATCATTCATGTACAGCAATGGCAAAAGCACACAAATC
TACTTGTAAGAGAAAACTTTTATCATTAGGGGCACTTGAAGTTTGTTTGCATTTTGTTTT
CCAGTACTCTTAACAACTTCAGAAGTCAGATCACAGGAGCCTGTGATCAAAGCATCTTTC
GGTTAGTTCAGGAAACACAGGAGCTATACCCCGTGCTTTGATATTCTACATCAATATTTC
AATTCAACAATCGCTTGACATGCGCCTGCACTCCGAAAGACGa
>NODE_998_length_546_cov_34.260075
TGCATCCAAAATCTATCAAAATTAAAAGAGATATTCATAATGCTCAAAGGTGTTCAAGGA
TCTCACATTTTAAGGTAAAAACAGACAAAATACAATAACAAAGTCCAGATTTAATCGGAT
GAGTATTTTAAACTGGTTAGGTAAAGGAAATGGTCAATAAATAAAGTAATTACCAGGGCT
TAGAACATAGCCACCCAATTCTCCCTTTATACAGCAACAACAAAACGCAGGGAAGAGAGA
AGGGAGGTATAACAAAAAGAAAAAGAATTGCACAGAGGCATTTCTTTCCTTTAAAATGCT
GCATTAGGTATTTTCCTGCAGTCAATTTTTATAGTTCAAAGCTGGCAGTTCAATAAATAG
TTGGAACTGGCACATCTCTGTTCTTGCAAAAATAAATCAATGTTAATCCTATTACCGGCA
GTTATCACCTAGCCCAGAAACGGTGGCAAGTAAAAAAAACTGAGATGTCAAAGAGGGAAG
GGGAGAGAGAGAAAGAGAGAGAGTCACCCTTCATTCACTTTCAAACACTGTTTTGATAAT
TTACTTCTGTAGAAGAAGAAGGAGGATGGCTGGGGATAGAAAGAGAGAAGCAGTGAGGAG
GGTTGGTGCATTTACTGCGAGATGTGTg
>NODE_999_length_324_cov_9.111111
AATGGAAGCGCGCGCGGGGGGGCGCGTAGTGTTAGGGGTTTGCCCAGATAAATCATTAGA
TGGAAGGTTATTGGAAATGCAGGGAGATAAAAGACTGAAGAAGCCAGTAATTGCCTTAAA
GATTAGACTACAAAGCATTAGCCTGGCTTTTACAAGGCCAGCTGGCAACAAAAGAGCCGT
AATTTATTAGCTCAGTGTAAAAGAATAGCATAATTGCATTAAAAATTAATGCTAATGAGG
CCTTAAATGAGGAAGGTGGTTATTATGAAAGTTTGTATTCATCTTCTCTGGCCTAATTGA
TGGCTAGTGGCTTGATTAATGGCTTAATTTCAATCAGTTAACTGTGACAAAAATAAATAA
ATAAAAATATCTGCAGAGACAGGGCTAAATTGACTGTTGAATTACa
>NODE_1000_length_362_cov_24.049725
TTATTGCACATTAAACCCTCAACACTGGGCAGGATCGAACGGGATCGATATCTTGCCCGG
CACAATAAATCAAACGCACTCTCTCTTTCTCTCTCTCTCCCTCGCTCTTGGCTCCCGGCT
ACTGTTTGCTGAACATATTTAAATTTTCTTGTAACAAATTAATTCCAACATTTTCTCTTG
ATTGAATTAGGACAAGTGCTGGTGCCGTCACAAGTGTTTGGCTGCTTCGGGGAGACAAAT
TGGCGGTCTGGACACGGGTAACAAGCAGCAGTGTTGAGTCCCTGATAATCTCTCCACTAA
TTCTCCAGTACAGCAAAATGAAGCCATAAATCTTCCTGACAGCTGATCGATGTAAACATT
GTTTCCCCCATGATTGCCAGCTCTCCCAGCGGAGCGACTGTCCGCTCGCAAGCCACTGAA
ATTACTCCCTCACCAGCCCTCCCt
>NODE_1001_length_362_cov_14.784531
TGTCTAGCTGAATCCATGTTGTGCTAATGTACCCAGATTAACTCAACTGTAAATCGTCTC
CTTTAGATGTCTGTCTTGCTAAAAGTTCCCTATATGATTCATGATTCAGATTGCTTTTAA
CAGCTATTGGCTAAGCAATATGGTAAATGTACAAGGTGATGCAAATGGCATTAGAGAGAA
AGGATGCACAGGAGCATGTAATGCAGTCAATACTACATTAACTACTGATGCCCAATTACA
GAACCAGGGAGAGTGGCTTTTAGGAGCATTAGGACTTGCAGAAAAGCTGAGATCACCTGC
TGCTCATTGCCTAAAAGCTTCACCCTTTGCTTGCTGGGGCAAACCAACTGCGCTGGCATT
TTGGCAGGGACGGGGAGAGGAAAGCTGCTTGGATCTTTGCTCTGTTATGCCTACTGCAGG
CTGTTAGTGCTCCATTGGCTCCGa
>NODE_1002_length_314_cov_8.229300
TTCGGAGTAATAAAACTAGCGATTAGCTATTCCCACCGATGTGTTCGGAGGGGAAGGTGG
AGAAGGAAAGGTAGTGGCATCTCATTACAACATTGCACTTGGCTGCTTTTATCGGTAATT
GGACTATATAGGCCTTCATTATAATTTACTTTCTTGGTCTCCCTCCTCCCCTCTACAAGC
ACCCAAACTGATAATGCAGACAAGCAGAACTGAGTGGGCCTGTTAGTAGCTGTAGAATCT
GACACCATTTAATGGCTAATTATAACAACTAAATTAAAGAAGAGGCCCGCAGATGTACCA
GGATGATACCGGCACTTCATTTAAGAGTATCTTATGTGTTCACTGATAAGTTGAACAAAT
TAAAGTATGTTGCCAACCTAAAGCTGGACatgttat
>NODE_1004_length_313_cov_30.565495
GAAAGGGAAAGGGACGGGGGAAAGACTGTGTGTGTGTACGGAACGAGAGAAGAATCACAA
CGGGGAGGGGAAGAGAGAGAGGAAAGAGAGAGCAGTCAGGAGAGAAAGACAGAGAAAGGG
TGAGAGGGTGAGATGAGATGGGAGAGAGACAGAAAAGGAGAGGAAAGGGATGAGGCTGCT
GCCTAGAAAGGCAATTAGTATTCATACAGTGTAGCACTCCGGAGAGGATTAATGGACTCT
GATGCCTAATATCCTGGAGAACAATTAATTTGCCCACAGTTTTGTCATGGTTGAAAGTCA
AATGCTGGAACAGATCGATGTGCACAGCCGCCAGTGGAATCGCAGCAGCCCCTTCTGCCG
GGCGCAGAATTTTAATTTCATCATCATCATTTTCc
>NODE_1005_length_243_cov_11.144032
TGCAATTTGACGATTTTTTTCAGTGATTTCAAATCTGTGTATGTATCAAAGTTGTCATTT
ATACCGTACGTGTTTGTGTGTGTGTACATTCACGTGTACATTATGAGTGTATGTATGTGT
GCTTGTGTGTTCCTGAGCGGCCCTGCATATCCGTGTGTGCGTGCGTGCGTGTGCGTGCAC
TCTAGCTGGGGGGATGCAGCGGGCCTCTCAGCCATGTCAGGGACAGCTTCGTCTGGGGTG
GCAGCCGGGGAAAATGATGATGATGAAATTAAAATTCTGCGCCCGGCAGAAGGGGCTGCT
GCGATTCCACTGGCGGCTGTGCACa
>NODE_1007_length_447_cov_24.140940
AGTTTGATTTTTAAAGCGCCATGAATATATTTCTGTTTTTCGTCCGTGTTTGTTTGTCAT
AAAGAAGAGATATGTCAGCCTGACAATCATGTCACATTTCTGCCCTCTCAACATGAAGCA
TAGTCTCTCCCAGTAGAATTCAGAAATGATCATTAACCTTTCCTACGGTTTCCTCCCTTG
CCTGGTCGCTTCTCCTCCCTGTCTGGTTCCTGGCCCCATATGCCGCTTTCTTATTTCCTG
CCTGTAGACAGCAGGGAGCAGCTCTATTATCACCTTCACAGAGCTGTCTTTGAATGTGAG
AGGCAATTCCATTTCACTTTGCCATAGGGAGGAGGAAAGAATGAGGCGCACTGTGCAGCA
CAGAAATTGTCAAAGGGCTTCCTCTCAGAGCGGAACAGGACACAGTTTCTCTGCTTGTAT
TCCTCCTTTTTTTTGGTTCACTTTTAAATGTATTGTAAGTAGCCCGAAAATGCTGGTGTC
GAAATGTGTCCTGAAGTTAGGCATGACTTTATATATGCCTGGCTGTGGc
>NODE_1008_length_179_cov_13.145251
TAATTATGCTGCCTGACAGGCTCAGTGCGTGATGCACGGCCCTGCATCCATCATGGTGCG
AGGGCCGTTGGCGGCCCATGCCTCGCCTCGTTCCTGAACGCCGGAGCAAGGGCTGAGCAG
CAGGTGCCATATTACTGTGTACAGAAAAGCAATTAGGAAGCATATTGAATGAATGAGGAG
TGCATTAATATTAGCGAGTACATTTGTCAGTGGGCTTGATGCGAGTCTTTTTCTTTTCTT
TATGCAACATTAAGAATGTgg
>NODE_1009_length_179_cov_9.229051
GAAGAAGGACAAAAGCCTGCGTCCCTGTGTGGACTACCGGGGATTAAACGACATCACCGT
GAAAAACCGCTATCCCCTTCCGCTCATCTCCTCGGCCTTCGAACTGCTCCAGGGGGCTAC
GGTGTTCACCAAATTAGACCTGCGGAATGCCTACCATCTGGTCCGAGTACGGGAGGGGGA
[truncated: 194,675 more chars]
