# Supplementary material for: Early-branching euteleost relationships: areas of congruence between concatenation and coalescent model inferences
Source: PeerJ. 2017 Sep 8;5:e3548. doi: 10.7717/peerj.3548 (PMC5592902; doi:10.7717/peerj.3548)
Supplement: Data S1 [file peerj-05-3548-s003.zip › DataSupplement/Assemblies/Parahucho-perryi18-83.fa]

>NODE_1_length_332_cov_75.635544
TATATTCCTCGGTAGTTCCACTGACTGCACTGCATGTAAATATATTACAATTGTATATCA
ATTGCATTTTCAATCCCCTATATAATACATGAATGCAGTACAAGCAAATGTTACTTAAAT
TTACTTTGCTATTTTAAAAATACTGAAACCCGAGAGTTAGCATGGAGAGGATTGGTGCAA
AGTTTATTGGATGATAAAAGTGCCTCAGCCCCCAAACTTCAACTTGTGTATTGCTGCAAG
TCAGCGACATCATCCAAGCCCCAGGAGCCTCCAGCTCAATCTTGATGGATCCCTGTCTTG
CTGACCCCAATACTGTTCTTCATCTTGTGTTGTCACAACACCCTGCTACCTTGATTCACT
CTTGGTCGTTGGCTAGGTTTTGGATTTATTACTTTCGAGGCCGAACAATCAGTG
>NODE_2_length_2860_cov_110.997551
TCAGATCAGACCTATGCCCCTCCTGCCCACCCCATGCACCCCACCCCCGCAAAGAGGGCC
TCAACATGGAAGTCACACATACGCCCAGGCAGTGAGCGGGCAAACAGGCCCAACCCCCAC
TCTTACACTAGCCCAAGCCAATGGCATGTACCAGATGCTCAGCAGGCTCTGCTCACACTT
ACTGGCCTGAGGCCAAACCACACGACCAACAACATTGGACACTTTATGGAACACAAAGCC
TTCACCATCTCATCCTGGAATATCCAAGGCCTGAGGTCATCTGCCTTTGGCCTAAAGAGC
AGGAACCTGGACTTCACCAAAGAAATCGGTAATACAGACATTGTCATCCTGCAAGAAACC
TGGTATAGAGGAGACGGACCCACTGGTTGCCCTCTAGGTTACAGAGAGCTGGTAGTCCCA
TCCACCAAACTACCAGGTGTGAAACAGGGAAGGGACTCAGGGGGTATGCTAATATGGTAT
AGAGCAGACCTAACTCACTCCATTAAATTAATCAAAACAGGAACATTTTACATTTGGCTA
GAAATTCAAAAGGAAGTAATCTTAACAGAGAAAAATGTCCTCCTGTGTGCTACCTATATC
CCCCCACTAGAATCTCCATATTTTAATGAAGACAGCTTCTCCATCCTGGAGGGGGAAATC
AATCATTTCCAGGCCCAGGGACATGTACTAGTCTGTGGCGACCTAAATGCCAGAACCGGA
CAAGAACCTGACACCCTCAGCACACAGGGGGACAAACACCTGCCTGCAGGTGACAGCATT
CCCTCTCCCATATGCCCCCCTAGGCACAACTATGACAAAATAACCAACACAAACGGGTCA
CAACTCCTGCAGCTCTGTCGCACGCTGGGTATGTACATAGTCAATGGTAGGCTTCGAGGG
GACTCCTATGGTAGGTACACCTATAGCTCATCTCTTGGCAGTAGTACTGTAGACTACTTT
ATCACTGACCTCAACCCAGAGTCTCTCAGAGCGTTCACAGTCAGCCCACTGACACCCCTA
TCAGACCACAGCAAAATCACAGTCTACTTGAACAGAGCAATACTCAATCATGAGGCATCA
AAGCCAAAGGAACTGAGTAACATTAAGAAATGCTATAGATGGAAGGAATGCAGTTTGGAA
ACCTACCAAAAAACAATTAGGCAACAACAAATTCAATCCCTTTTAGACAATTTCCTGGGT
AAAACGTTCCACTGTAATAGTGAAGGTGTAAACTTGGCAGTAGAAAATCTCAACAGTATA
TTTGACCTCTCAGCTTCCCTATCAAATCTAAAAATCTCAAATAGAAAACCGAAGAAAATG
AACAACAATGACAAATGGTTTGATGAAGAATGCAAAAATCTAAGAAAGAAATTGAGAAAC
CTGTCCAACCAAAAACATAGAGACCCGGAAAATCTAAGTCTACGCCTTCACTATGGTGAA
TCACTAAAACAATACAGAAATACACTACGGAAAAAGAAGGAACAGCACGTCAGAAATCAG
CTCAATGTAATTGAAGAATCCATAGACTCTAACCACTTCTGGGAAAATTGGAAAACTCTA
AACAAACAACAACACGAAGAATTATCTATCCAAAATGGAGATGTATGGGTAAACCACTTC
TCCAATCTTTTTGGCTCTATAACAAAGAACAAAGAGCAAAAACATATATATGATCAAATA
CAAATCTTAGAATCAACTATTAAAGACTACCAGAACCCACTGGATTCTCCAATTACCTTG
AATGAGCTACAGGACAAAATAAAAACCCTCCAACCCAAAAAGGCATGTGGTGTTGATGGT
ATCCTTAATGAAATGATCAAATATACAGACAACAAATTCCAATTGGCTATACTAAAACTC
TTTAACATCATCCTTAGCTCTGGCATCTTCCCCAAAATTTGGAACCAAGGACTGATCACC
CCAATCCACAAAAGTGGAGACAAATTTGACCCCAATAACTACCGTGGGATATGCGTCAAC
AGCAACCTTGGGAAAATCCTCTGCATGATCATTAACAGCAGACTCGTACATTTCCTCAGT
GAAAACAATGTACTGAGCAAATGTCAAATTGGCTTTTTACCAAATTACCGTACAACAGAC
CATGTATTCACCCTGCACACCCTAATTGACAAACAAACAAACCAAAACAAAGGCAAAGTC
TTCTCATGCTTTGTTGATTTCAAAAAAGCCTTCGACTCAATTTGGCATGAGGGTCTGCTA
TACAAATTGATGGAAAGTGGTGTTGGGGGTAAAACATACGACATTATAAAATCCATGTAC
ACAAACAACAAGTGTGCGGTTAAAATAGGCAAAAAACACACACATTTCTTCCCACAGGGC
CGTGGGGTGAGACAGGGATGCAGCTTAAGCCCCACCCTCTTCAACATATATATCAACGAA
TTGGCGCGGGCACTAGAACAGTCTGCAGCACCCGGCCTCACCCTACTAGAATCTGAAGTC
AAATGTCTACTGTTTGCTGATGATCTGGTGCTTCTGTCACCAACCAAGGAGGGCCTACAG
CAGCACCTAGATCTTCTGCACAGATTCTGCCAGACCTGGGCCCTGACAGTAAATCTCAGT
AAGACCAAAATAATGGTGTTCCAAAAAAGGTCCAGCCGCCAGGACCACAAATACAAATTC
CATCTAGACACCGTTGCCCTAGAGCACACAAAAAACTATACATACCTTGGCCTAAACATC
AGCGCCACAGGTAACTTCCACAAAGCTGTGAACGATCTGAGAGACAAGGCAAGAAGGGCA
TTCTATGCCATCAAAAGGAACATAAAATTCAACATACCAATTAGGATCTGGCTAAAAATA
CTTGAATCAGTCATAGAACCCATTGCCCTTTATGGTTGTGAGGTCTGGGGTCCGCTCACC
AACCAAGATTTCACAAAATGGGACAAACACCAAATTGAGACTCTGCATGCAGAATTCTGC
AA
>NODE_5_length_458_cov_448.744537
CGGGAGCTTCCTGTTTTAGTTTCTGTCTGTAGGCGGGGAGCAACAAAATGGAGTCGTGGT
CAGCTTTTCCGAAAGGAGGGCGGGGGAGGGCCTTATATGCGTCGCGGAAGTTAGAATAAC
AATGATCCAGGGTTTTGCCAGCCCTGGTAGCACAGTCGATATGCTGGTAAAATTTAGGGA
GTCTTGTTTTCAGATTAGCTTTGTTAAAATCCCCAGCTACAATGAATGCAGCCTCAGGAT
ATGTGGTTTCCAGTTTACATAACGTCAAATGAAGTTCGTTCAGGGCCATCGATGTGTCTG
CTTGCGGGGGAATATATGCGGCTGTGATTATAATCGCGGAGAATTCTCTTGGTAGATAAT
GCGGTCGACATTTGATTGTGAGGAATTCTAAGTCAGGTGAACAGAAGGACTTGAGTTCCT
GTATGTTGTTATGATCACACCACGTCTCGTTAATCATAAGGCATACCCCCCCGCCCCTCT
TCTTACCAGAAAGATGGTTGTTTCTGTCGGCGCGATGCGTGAAGAAACCAGGTGGCTGTA
>NODE_6_length_401_cov_34.795509
TCTGACCTTCTCTGACCTATGATACCTTCCTTTGATGAATCCTGTCTTTTTTAACCAATA
GAGTAGAGTTCTCTCTCTTTCTATCTCTCTCTCTTTCTTCTTTCTCTTTCCTCTAGTACT
CATTATTTACGTACTCTGATAAGTCTAATTTGATTCTTCTTCCAAAGCCCCCAGACTCTA
TCTTCTCGTACTAATGCTTCTTCTTTCTAATCTTATTTGCATTCATATTATCCACCCAGG
TGGTACACCAATAAGAGGTAAGAGTGCTGAACTGACGTTCACAGAATGAACAAAGCAACT
TCATTCTTGCTGTCGTCCCATCCATCCGCCCGTCCGCCTCCATTTTTGTCCTGTTTCCCG
ACTCCGAATCCCATTTAGTTCTCATTATCGACTTTCCTTTTTATTTGTCCTGTTCCGTTG
ACTTCATCCAATCTCCATTTTTTGTCTATGCTTTACTTCCTCCTTTGAATTTTGATTTGA
AGa
>NODE_9_length_411_cov_38.965939
CAGAGGGACAGCACCAATTTTTTGCCCATCAGACGTCCAATTTTTCTCCTTTTCATACCT
GCTGTAGTAAATGAGAAACAAATTAAATTTCACCCCACTATCTCCACCGAAACCATTTAA
ATCCTTTGTAGAAACCAAATTGTCCACAGACAAATCGCCCCTGGATCTTTGGAAATACAC
TATGGATGTGCAACCAAAATAAATTTGTGTCACTCTGGATATGGCATTGTCTGTAATGCA
ATTCATTGGAGAGTCCTGGTGAAACAGAGAGGGTGGAAATAAAATAAGGGGCAATTTTGA
AAGAACAAAAGGTGAAGAAAGAGATCCCAGCTCTTCATTCTCTCCCTCTCGCTCTTTCCT
CCCTCTCTCTGTTTCTCCCTTGCGCCCACTTTCGGCATTATATTAATTTTCGGCCAGAGT
TTTTGCATTCATGAGACTGAGATTGAAATGTAAATGAGGTTAGGATGTAGTgaggagaga
agggaacgcctca
>NODE_10_length_1367_cov_93.190201
CCCCGCCACTCCGGATTCGGGGATCTGAACCCGACTCCCTTTCGATCGGCCGGGGGCGAC
GGAGGCCATCGCCCCTCCCTTCCGAACGGCGTTCGCCCATCTCTTAGGACCGACTGACCC
ATGTTCAACTGCTGTTCACATGGAACCCTTCTCCACTTCGGCCTTCAAAGCTCTCGTTTG
AATATTTGCTACTACCACCAAGATCTGCACCCGCGGCGGCTCCACCCGGGCCCGCGCCCT
AGGCTTCCGTGCTCACCGCGGCGGCCCTCCTACTCGTCGCGGCGTAGCCCTCGAGGCTCT
CGTGGCCGGCGACGGCCGGGTATGGGCCCGACGCTCCAGCGCCATCCATTTTCAGGGCTA
GTTGATTCGGCAGGTGAGTTGTTACACACTCCTTAGCGGATTCCGACTTCCATGGCCACC
GTCCTGCTGTCTATATCGACCAACACCTTTTCTGGGGTCTGATGAGCGTCGGCATCGGGC
GCCTTAACCCGGCGTTCGGTTCATCCCGCAGCGCCAGTTCTGCTTACCAAAAGTGGCCCA
CTAGGCGGCTCGCATTCCACGCCCGGCTCCAAGCCAGCGAGCCGGGCTTCTTACCCATTT
AAAGTTTGAGAATAGGTTGAGATCGTTTCGGCCCCAAGACCTCTAATCATTCGCTTTACC
AGATAAAACTGCGAGACTTCGAGCGCCAGCTATCCTGAGGGAAACTTCGGAGGGAACCAG
CTACTAGATGGTTCGATTAGTCTTTCGCCCCTATACCCAGGTCGGACGACCGATTTGCAC
GTCAGGACCGCTACGGACCTCCACCAGAGTTTCCTCTGGCTTCGCCCTGCCCAGGCATAG
TTCACCATCTTTCGGGTCCTATCGCACGCGCTCACGCTCCACCTCCCCGACAGAGCGGGC
GAGACGGGCCGGTGGTGCGCCCGGCCCCGAAGGGCCGGGATCCCACCTCAGCCGGCGCGC
GCCGGCCCTCACTTTCATTGCGCCACGGGGTGTGTTCGGAGAAAACCCTCTGACTTGCGC
GTGCGTTAGACTCCTTGGTCCGTGTTTCAAGACGGGTCGGGTGGGTTGCCGACATCGCCG
CTGACCCCTGGCGCCAGTTTACGTGAGCCGATCCCTGCCCTGGCGACGCAACGCGGTCGG
GTGCGCACTGAGGACAGTCCGACCCGGTTGACAGTCGCGCCGGGGGCAAGGGGCCCCGTG
CCCCCCCGCAGGGGGGCATGACGCAGCGGGTACTAAGTCCTCGGCCCTGGGAAGCGGCGA
GTACGGAGCAGGAGCGCTGTAAAGCTCACGGCCGAAACCGGTAGCCACCTTCGCCCCAAG
CCCTTCCAAGCCGACCCAGAGCCGGTCGCGGCGCACCACCGACGGAGGAAATGCGCCCGG
CGGGGGCCGAGCCCGACCGGGGGTCAGTCCCACGAGGGGATCCGACCACACCGGAACGGC
CGACCCTGA
>NODE_11_length_227_cov_3196.096924
GGCAACGAAGGAGTGGCTTCGTAAGAAGCATTTCAAGGTCCTGGAGTGGCCTAGCCAGTC
TCCAGATCTCAACCCCATAGAAAATCTTTGGAGGGAGTTGAAAGTCCGTGTTGCCCAGCA
ACAGCCCCAAAACATCACTGCTCTAGAGGAGATCTGCATGGAGGAATGGGCCAAAATACC
AGCAACAGTGTGTGAAAACCTTGTGAAGACTTACAGAAAACGTTTGACCTCTGTCATTGC
CAACAAAGGGTATATAACAAAGTATTGAGAGAAACTTTTGTTATTGACCAAATACTTATT
TTCCACCAT
>NODE_14_length_636_cov_28.528301
TTTTACTTATCTGTTCACCATTTCCCTGATGCTGTGTTTCTGGTGCAGCAGAACTATAAT
TCCATGTAACATTAATTATTGTAAGTACTTGCAGTCATGACAGCTGTCTATAAGCATCAG
GGACATGTCTATCGGCCAACTTGACCCTTGTTAGAAAACAAAACACAAAAAGAGAATAGT
GCAGCCTGGGACTGTTGTGCAGGGTCACTGGAGATTTTCCAGACAAACGCAGCAGAGGGG
AGGGGGGAAGAATAAAAAGGACAGGCTCAGAATCTCATTTTAACAGACCGCACACAATCT
GGGCTCCCACAGAACTATCTCTGCCTGACCGCTTTCTATTTATCCCTTatcagtgtttac
caaccgctagttttctttcattcacactgtgaggcagttctcttactatcagtcaacagc
tgacaccgtggaacagcctcaaaggcaagaggaagggatcaaaactaaaccaaagctgtt
taaacaatacaacagaggaaaTAAATTCATAAATCCTAATTCTTCTCAACCCACAAGGGT
ACAAGCAGATCCTTTATAGTTAGGCCAACAAACAAAACCACAGCCAATGAGGTAACATTA
CAATCAAGGTAAATTCTAAAATATATTTTGAATAAAAAAAAGAGCGGAAAAAAATCCCAT
GTAATTTTAATTAGGGACATCGCTTATGTCAAGCATATAAAACCACTCACTAAAAAAa
>NODE_15_length_491_cov_23.067209
GATTCTGAATCTAAATGTATTCTCCATATTGCATTCTCCATATTGTATAACCAAATGCAA
CTGGTATGATTGGGTAGAGAGGGACAAATTGTCCTCGGCCAAGACGTTTTGCGACTGAGA
GCAAAAGCTAATGCTGATCTTCTTAATAGCACAGCTCTGTTCAGAATCTCCATGATAAAG
GTGAGCATAAAGAGAGAGGAGGAGGTGAATAAATTGCAAAATGAAGAGCCTCTGTTTGCA
CGGCACAGTCTTTTCTCCTGTATGTATATGGAGTGGAGCTGGACACACTTCATCCAGAAA
TCACAGATGAACAAATGCAACTGTTTGGTGCAAGACGGTGTAAATACTTTATTCATATGA
TGCTAATTACACCCTGTCATTTTGATCACGTCATTCTCTCTGGAAAATTGCAATTAAGTT
GGGAGAGATAAAACATGCCAACTGCTCTGCATTTCAAGGCTTGATTGGACTATCAGCTAG
TCAGTATGCCGCTGTGGTTTTCATCACTGTTAATTGATCCTTTCTTTAATTAATCTGGAA
AGGAAAGCCCATATCTCTATCCTGTCTGATGGt
>NODE_16_length_223_cov_67.878922
GGTTGACCTTTGAACTGGGCTTAGAGGATAATGTCTCAGGCAAGGAGAGCAAAGTCCTGT
TACCAACCATGAATCAGGACCAACCGACATTATTTCAAAATTGCTTAGTTGCATGGAACT
CCCTTTAGTGCTGAACGGACTTTCAAAAAATTGATTTTCTGAGTACACCCTTTTAGTAGC
TATAAGCTTGAAATATGAACCCTTCATTGCTGAAAGCATTTTATATTTTTCCTTTCCTTT
TGCCCTCCCTGTGTAACTAATGATCTGGGGAAGGAGTGTGTTTGAAATTCTCCTCAGCAG
CCATT
>NODE_17_length_274_cov_31.689781
TAGGACTAATAGAAAAACATAAAATAAAGAATCTGCTCAAACGCTCCGAATAGCCAGCTC
CTCCAAAGTCCTCTCTGACAATTTGGCTAGTAATTTGCATTCCTTTGTGCGAAAACTTGT
AATCCCCTCCTCAGCATGCCAAGAAACACACAACAGATTTATTGTCCCAGTCAACAAATC
GTTTAAGTCTTCTCAAACCTATTACTGGCTAATGCACCAGTGGCTTCCAAACACCGGGCT
GAGGTCTACAGAGCCCAGCAGCCCCACAGCTTTGTTGGACCCCTGATCTATTCACGGCAA
ATACCGTTCTGTAGCTCCATCACCTTCCCGGCGCGGCCTGACAGCCTGTTGCAAAa
>NODE_18_length_229_cov_2838.401855
TTGTTATTTGGGCACCTGGTTTTATTTTTGGATTTTGAAAAACGGTTTAAAATCAAAATA
GGGGACACCCAGCCCTCAATGCCCACTATGTGACCACCATACTAAGGGCCCATATCAATC
CGGGCCGGAATGACTGATTTATGGAGCTTTTAAGAAAGGTGTCTGTCCACACTTGTAACA
TGGGCCTGGTGATTGGAATAGAGGAAAATTTCAAAAGCGTTTTCTATCTAAATAGGGGAC
ATCCAGCCCTCAATGCACACTATGGGACCACCATACTAAGGGCCCAAATCAATCCGGGCC
AGAATGACTGA
>NODE_20_length_276_cov_818.333313
AAGGCTCTCCAGAGGGTAGTGAGGTCTGCACAACGCATCACCGGGGGCAAACTACCTGCC
CTCCAGGACACCTACACCACCCGATGTCACAGGAAAGCCATAAAGATCATCAAGGACAAC
AACCACCCGAGCCACTGCCTGTTCACCCCGCTATCATCCAGAAGGCGAGGGCAGTACAGG
TGCATCAAAGCAGGGACCGAGAGACTGAAAAACAGCTTCTATCTCAAGGCCATCAGACTG
TTAAACAGCCACCACTAACATTGAGTGGCTGCTGCCAACATACTGACTCAACTCCAGCCA
CTTTAATAATGGAAAATTGATGTAAAAAATGTATCACTAGCCACTTTAAAAATGCCAC
>NODE_22_length_166_cov_25.463856
CTCTGGCTGGCTTTGGTGTTTACTTTCGAGGAGCCTTTTTTGTGTATTTGGGGATACCTG
GGGAATAGTTGTTGTTTTGACTGGGCTGGGTGGGCGCTCCAAGGGACCGCATGCATGACA
CAACGCAAAGGCGAGAAGACCACCATCAGCATCCAGGAGCACATGGCCATTGACGTGTGC
CCTGGCCCCATCCAGCCCATCAAGCAGATCTCTGACTACTTCCCCCGCTACCCGCGGGGT
CTCCCCCc
>NODE_23_length_316_cov_34.414558
GGAACAATTTCTCCCCACTGATCTGCCTGTCTCCTTTTTCCTCTCTTTGATCTGGCAGCA
TATTGCAGTGATGTGTCCTATTCAATAGCAGAATCTGGGGCAATTTTAATGCTTTTCTAC
CTCACCACTGCTCCATTTCTCCATCTCTGTTTAAAAATAGCTCTTAATTATAAGTGCAGT
TTAAATGTCTCCAGTGACCCAGAAATGCAGGTTGGAGTTAGAGGGATTGTAAAGAGCGAG
ACACTTTTTTCCTCCCGTTCAACCTCTCTCTCCCTCCCTCTTTGTTTTTTCTTCCTGCTC
TCCTCTGTTTTCTCTCCTTTCTTTGTGTCTACCCCCACATCTCTTTCTCTTTCTCCGCGG
CGGTTCTTTCCCTCGGTGGGAGAACGAGTGGTTCTGGg
>NODE_24_length_99_cov_587.282837
ATTGGTGTTTTTCTTAATTAAGAAACAAATGAATTCTCCCCAGCAAAATAGATGGAACAC
CGGGATAGGGTGCCAGGGGCCAGATGCAGTGCGGCTTAATTAGAAGTCACTCTATTGTCT
GAGATTTTTTAATGAACCTCCAATCTAAATGGATATCAAAAAACCTTCTAGTAGAAAAAA
A
>NODE_26_length_792_cov_228.095963
AAATTTCCATTCCTAACTATAACATCTTCCGACAAGATAGAACTGCCAAAGGGGGCGGTG
TTGCAATTTACTGCAAAGATAACCTGCAGAGTTCTGTCTTACTATCCAAGTCTGTACCCA
AACAATTCGAGCTTCTACTTCTAAAAATTAACCTTTCCAGAAACAAGTCTCTCACCGTTG
CCGCTTGCTATAGACCACCCTCTGCCCCCAGCTGTGCCCTCGACACCATATGTGATTTGA
TTGCCCCCCATCTATCTTCTGAGCTCGTGCTGCTAGGTGACCTAAACTGGGACATGCTTA
ACACCCCGGCCATCCTACAATCTAAGCTTGATGCCCTCAATCTCACACAACTTATCAATG
AACCTACCAGATATAACCCCAAATCCGTAAACACGGGCACCCTCATAGATATCATCCTAA
CTAACTCACCCTCCAAATACACCTCTGCTGTTTTCAACCAAGATCTCAGCGATCACTGCC
TCATTGCCTGCATCCGTAATGGGTCTGCGAGCAAACGACCACCCCTCATCACTGTCAAAC
GCTCCCTAAAACACTTCTGCGAGCAGGCCTTTCTAATCGACCTGGCCGGGGTATCCTGGA
ATGACATTGACCTCATCCCGACAGTAGAGGATGCCTGGTTATTCTTTAAAAGTGCCTTCC
TCACCATCTTAAATAGGCATGCCCCATTCAAAAAATGTAGAACCAGGAATAGATATAGCC
CTTGGTTCACTCCAGACCTGTCTGCCCTTGACCAGCACAAAAACATCCTGTGGCGTTCTG
CATTAGCATCGAATAGCCCCCGTGATATGCAACTTTTCAGGGAAGTTAGGAACCAATATA
CACAGGCAGTTAGGAAAGCTAAGGCTAGCTTTTT
>NODE_28_length_547_cov_25.879341
CAAAAGTTTACATATTTCCCGTAGCATTATTATTCTGACTAGGCTGAAATGGACATGCTT
CATCACTGCGAGACAACATTGGTTACATTCAACTGTTTTGTTCTAGACTCCCCCCTCCTA
GAGTGATGTCAGATGTAGGATTTGGTTGGGGGGTGATCTAAAGAGCACATATCCATGGAA
AGGGGGCTTGAGCGCTCAAGAATCTTGTCTTTCTATTTTCCCCCTCAATTGAGCGACACA
AAAGCTGAATTACTCATTCAAACCTCGCGGGACAAAGGGAAAGGAGCTGGATAGCAGTCC
TGCATTTGTAGTCAAACATTTAGAGACTTAAATCGAGTCGTCATGAAGGAGAAAGAGTTG
GACAAAGCCCATAGAATTGCCATCAGCAAACATTTTCCTGTGTCATATTAGTGGGTCTCC
ATAGCTCCTTCTGGCCGGCGGACAATAGCACAAGTTTGCACACTCGAATACTGTCACCCT
GCCAACGGCAACAAGCGCCCAAAACAGGACAATCCCCGGAGAAAGCAGGCTCCGCGGGGA
AGGTTGCAATAGAGGAGGAAAAAGGGACTTGTGAAATGCTAATTGAGCTCCATCCCCCTA
TTGAAGAAAAAATAGTACCTTTCGTTCCa
>NODE_29_length_358_cov_43.189945
ACTGTCAGACCCCTTTTTTTTTTTGTAGTTTATCTCCTTACATCTTCCTTCCAAATCCTA
GGAAATCTGGAAATCATTTATTTACATTTTTCATCTGCATAATGAACTGGGGAGCCAATG
GCAGCCCTGGCTGGCCGGAGACAGGGTGGCATGCATTCAGTTTTAATGGGCACGCTGAGG
AAACTTCCAATCCTTCTTGACATTTCTCATAGTGAAATAAACGTGTTCTGGGTCAGAGTG
TCTGTTAGGAAAATAAGAGACGAACAAGTCAATTATACTTCAATGACTGCATAGCCAGGG
GACCTCATTATCGGGATCAGGGAGGTCCATGCTGCAGCAGCCCGTTCCTGTGTGTAGCTC
CTGATTAAGTTGTGGAAGAATGACATGGCCCTTTTCCCCCTCTTTTACGCAGAGGAAGAG
GAAACACACACACACACACa
>NODE_31_length_184_cov_26.815218
CTGCTGATGCTGCAGTGCTCGGAGATGTGCACAAACAAGGGAGGATTAAAGCAAAACGAA
TCTAAACAGACAAACGGAATTAGAGTGATGGGTGTCGGTGGGCTGGTTCAGAGTGATAAA
CATAATGATGCTGTGTGTGTGTGTGCCAGTGTCTAGGGGATTATATGTGGTTAGGTGTGT
ATGGCTGGGTGACCGCTTCTGGGTGTCTTTGTGTGTTTGCCTCTCCGTCTATGTTTTTGT
AATTATGTGTGTGTGTGTATATTTAc
>NODE_32_length_717_cov_109.443512
ATTAACTGAAAAGTGAACAGGTAGTATTATTTTTAAAAGAGAATAAATGTCAAATGTATC
GTTTTTAGTGAGTGGTTTTGTATGCTTGACATGTTGGAGCTATAAGCGATATCCCTAATT
AAAATTACATGGGATTTGTTTCCGCTCTTTTTTATTCAAAATATATTTTAACATTACCTT
GATTGTAATGTTACCTCATTGGCTGCGGTTTTGTTTGTTGGCCAAACTATAAAGGATCTG
CTTGTACCCTTGTGGGTTGGGAAGAATTAGGATTTATGAATTTATTTCCTCTGTTGTATT
GTTTAAACAGCTTTGGTTTAGTTTTGATCCCTTCCTCTTGCCTTTGAGGCTGTTCCACGG
TGTCAGCTGTTGACTGATAGTAAGAGAACTGCCTCACAGTGTGAATGAAAGAAAACTAGC
GGTTGGTAAACACTGATAAGGGATAAATAGAAAGCGGTCAGGCAGAGATAGTTCTGTGGG
AGCCCAGATTGTGTGCGGTCTGTTAAAATGAGATTCTGAGCCTGTCCTTTTTATTCTTAC
CCCCTCCCCTCCCCTGTTCTGTGTTTGTCTGGAAAATCTCCAGTGACCCTGCACGGCAGT
CCCAGGCACTATTCTCTTTTTGTGTTTTGTTTTGTTTTCTAACAAGGGTCAAGTTGGCCA
ATAGACATGTCCCTGATGCTTATAGACAGCTGTCATGACTGCAGGTACTTACAATAATTC
ATTTTGCAAGGAATTATAGGTCGGCTGCTCTAGAAACACAGCATCAGTGAAATTCCAAAA
AGAAAAGCAAAATGTGTAg
>NODE_33_length_233_cov_30.364807
TATGTTGATAAATTACACAAGCAAAGAAGACGCGGATAAAAACACCCAACCCTATCACAT
GGATAAAAGCCAAGAGAAATGTATGTTCTATTTTCAACTCACAACTCAGGCTACGGTGAG
AAAGAGAGACCAACAATTACAAGAGCATCATTTTAGAGAACTAATTATTTAGATTTGTCT
TTTGTCACACTTCTCTAATTCTGAGATATTAACACAATCTGTGTTCATTAATTGCTTTTG
CAGTGTTTTTTAATCGGTTCCAAGAGGGAGCTCTGGCTTTTGTAGCAGCTAGCAGGCAGC
CATGCTATTGGGACt
>NODE_34_length_258_cov_23.131783
ATAGTCTCGTTCTGAACTGGTTGCTTGGCGGATGGACAGCGGAGTGGTGCTGAAAGGACA
CTGTTGCTCTTTAAATAGTTGTGGTCCCGGTATGGGCCATGTGACGGTTACGACGCGAAC
GTCTAAGAGCTCTCAATAGGGGTTTGTGCCTTTTCTCTTGGCATTCACACTGCACGCTTC
CCCATTATTTCACTTGTTAACTAAATGAACTGCATAATGTAGTCTATTCTTGTCAGCCCC
ACCCACGCCGCAAGAGGCGGCAGAACCCCTTCTCCCCTTAGCTTCGCTCTTATTTATTAT
AGGACGTTTTAATATAGGCCGTTATAATTAGAGAAATAAa
>NODE_35_length_687_cov_634.576416
GGGGGGCCGCACAGCCCTCCATGTGCTCGCCAGAGGTAGCCTGACTGCCATTAGGTACCG
AGATGAGATCCTCAGACCCCTTGTGAGACCATATGCTGGTGCGGTTGGCCCTGGGTTCCT
CCTAATGCAAGACAATGCTAGACCTCATGTGGCTGGAGTGTGTCAGCAGTTCCTGCAAGA
GGAAGGCATTGATGCTATGGACTGGCCCGCCCGTTCCCCAGACCTGAATCCAATTGAGCA
CATCTGGGACATCATGTCTCGCTCCATCCACCAACGCCACGTTGCACCACAGACTGTCCA
GGAGTTGGCGGATGCTTTAGTCCAGGTCTGGGAGGAGATCCCTCAGGAGACCATCCGCCA
CCTCATCAGGAGCATGCCCAGGCGTTGTAGGGAGGTCATACAGGCACGTGGAGGCCACAC
ACACTACTGAGCCTCATTTTGACTTGTTTTAAGGACATTACATCAAAGTTGGATCAGCCT
GTAGTGTGGTTTTCCACTTTAATTTTGAGTGTGACTCCAAATCCAGACCTCCATGGGTTG
ATAAATTTGATTTCCATTGATAATTTTTGTGTGATTTTGTTGTCAGCACATTCAACTATG
TAAAGACAAAAGTATTTAATAAGATTATTTCATTCATTCAGATCTAGGATGTGTTATTTT
AGTGTTCCCTTTATTTTTTTGAGCAGTGTATATACAGTGGGGCAAAAAAGTATTTAGTCA
GCCACCAATTGTGCAAGTTCTCCCACTTAAAAAGATGAGAGAGGCCTGT
>NODE_36_length_243_cov_225.732513
GAAAATTATGTGGATATATTGAAGCAACATCTCAAGACATCAGTCAGGAAGTTAAAGCTT
GGTCGCAAATGGGTCTTCCAAATGGACAATGACCCCAAGCATACTTCCAAAGTTGTGGCA
AAATGGCTTAAGGACAACAAAGTCAAGGTATTGGAGTGGCCATCACAAAGCCCTGACCTC
AATCCTATAGAAAATTTGTGGGCAGAACTGAAAAAGCGTGTGCGAGCAAGGAGGCCTACA
AACCTGACTCAGTTACACCAGCTCTGTCAGGAGGAATGGGCCAAAATTCACCCAACTTAT
TGTGGGAAGCTTGTGGAAGGCTACC
>NODE_37_length_227_cov_28.488987
TAGATATTAAAACGTAATATAATAAATAAGAGCGAAGCTAACATGTAGAAGGGGTAGTGC
CGCCTCTTGCGGCGTGGGTGGGGCTGACAAGAATAGACCACATTATGCAGTTCATTTAGT
TAACAAGTGAAATAATGGGGAAGCGTGCAGTGTGAATGCCAAGAGAAAAGGCACAAAACC
CTATTGAGAGCTCTTAGACGCTCACGGCGTAACCGTCACATGGCCGGACCGGGACTACAA
CTATTTAAAGAGCGTCTGTTTCCTTTCAGCACCACTCCGCTGTCCACCCGCCAAGCAAGC
AGTTCAGAa
>NODE_44_length_947_cov_73.832100
TGCACTAACATTTCATCCTCTCTCCCCTATCATCCCTCTCTCTCCACTCTCTCTTTCTCT
CTCTCTCTAGTTCCACCAGGTTAGAAGAGTGATGACCATCCTGTTCCTTACTATGGTTAT
TTCATACTTCAGTTGCATGAGAGCTGCTCCCATGAGAGACGCCCCGGGTATGCGGGGCCA
CCGAACGGAAGGCTACTTGGGTGCTGCAGTGACAGCCGGCCGGGGCCACGGGACTCCACA
GAGCGGGGGTGGGCCGGGCCAGCATGGGGGACTGCCCTCGCTCACAGACACGTTTGAGCA
GGTGATTGAGGAGCTCTTGGAGGTGGAAGGAGAAGCATCTCAGCTGGGGCCTGGGGCTGA
CAAGGGCCAGGGAGGAGGGGGTCCTTCCTCTGTGGTCACCACGGAGACCAAGGATGTCGA
CCTGTATGCATCGCGGGTGATGATCAGCAACCAAGTGCCTTTAGAGCCACCGCTGCTTTT
TCTCCTGGAGGAATACAAAAACTACCTGGACGCCGCTAACATGTCCATGAGGGTGCGGCG
GCATTCTGACCCGTCGCGGCGTGGAGAGCTGAGTGTGTGTGATAGTATTAGCCAGTGGGT
GACAGCTGTGGACAAAAAGACAGCAATAGACATGTCTGGGCAGACCGTTACCGTCCTGGA
AAAGGTCCCTGTCCCCAATGGCCAACTGAAGCAATACTTTTATGAGACCAAATGTAACCC
TATGGGGTACACAAAGGAGGGCTGCCGTGGAATAGACAAGAGGCATTATAACTCCCAATG
CAGGACAACCCAGTCCTACGTGCGAGCGCTCACCATGGATAGCAAAAAGAAGATTGGCTG
GCGGTTTATAAGGATAGACACATCATGTGTATGCACATTGACCATTAAAAGAGGAAGATA
GTGTATATAATGTATAGATTTTATTGAGAGTTTAAAAAAGAGAGTAAAGAGAAAATATCT
ATTTGTATATATACATAACAGGGTAAATTATTCCGTCAAATGAAAATTTTATGGACTGCA
TGTAAAAAa
>NODE_50_length_348_cov_27.445402
TGTGTGTGTCTTAAAATGATAAAATATATGTGTTTTAAAAAGTATAAAACACAGAAGCGC
TATATCGCCACTAACATTTTCTGCGTCCTACTTCCTGGATTGAATTCGGCCATTGGGTGA
GGTGAAGTACTTACAGAAATATGACTTGACACACGTTATCAACTGGGGAAAGATGAAGAT
GAAACATATGCCGGTGCTGTCGTAAGCAATCTGGCCGTGATTGAACAAAAGTGTCAGGAT
AAGGGCCGCTTGATAGTCTTTCATTCAGCTTGATGTTAGTCTGAGTTGTCAGAGGGATAC
ACAGCTGGGTGATTTATCAATATTTGGAGTGACCTTGCAGCAACGCTGCACTGACGTGTG
GGTGTGTACTGTATGTGTGTGTGCACTCGCAGGCAGCCACAGAGTGCACCCGGATTAATA
AAATCTAAAa
>NODE_51_length_362_cov_32.817680
CTTAAAATCATGAGGCAAACACTAAATCCGCCCTCATTGGATAGTTCAACAAAGCAATAT
TTGGAAAACACATACTGCGACGGCCCCTCTGATCATCACTGAATAGTGAGCAAACTCTAT
TAAGCTGTTTTCAAATGTGCAGAATGATATTATTTTACAATGGTTACATATTCACTTCCC
CAGCTGGCTGGCTCAGCGCGTCTGCATTTGTCATCGACAATTGTCCAATTATATGATTAG
CTTTGAACACTCCAGCACTTCGAGAGCTCTTGTGTGTTCCGCTGCACTGCGCAATTCGCA
AACAAAGTCATTACAACATGTATTCACACATATCAAATAACAAAACAGATGGCCATTGCG
CTCGGCGCCTGATTTGTTTTCCACACGAGCAACAGGGGAAAAAATGGTGTCTTTTCACTG
AGCTTAGTTTAATGCGGACTGTTt
>NODE_52_length_431_cov_68.691414
TTAAAGTTTGAGAATAGGTTGATATGGTTTCGGCCCCAAGACCTCTAATTATTCGCTTTA
CCAGATAAAACTGCGAGAGCCAGCTCTCCTGAGGGAAACTTTGGAGGTAACCAACACTCC
CACCGAGCCATCCTGGTCTGCACTTAGGGGGACGAAGGCCGCACGGTGGCCGCCTGCGAC
TGCCCCAGCCGCGGAAACCCGGAGGTTCCGATTGATGGCAAAGCGACCCTCAGACAGGCG
TAGCCCCAGGAGGAACCTGGGGCCGCAAAGTGCGTTCGAAGTGTCGATGATCAATGTGTC
CTGCAATTCACATTAGTTCTCGCAGCTAGCTGCGTTCTTCATCGACGCACGAGCCGAGTG
ATCCACCGCTAAGAGTTGTACTCTTGTTTTTCTGTTGTACGCAGAGGCTAGTGGCTAGGC
CGAGTTGGGGAGGTTGCCCTCCTTTCCCCCTGCCCGCCCTTCGCCAGAGCGTGAGGCCAT
AGTTCAAAGACAAGTAGGTTTAAGATTAGGGGG
>NODE_53_length_260_cov_22.576923
ACTCCCACCCTGGTTCCTCCTCAGAGGAGCAGCAGCAGAGGAGCATGGTCCAGCTGGACT
GCCCCCCACAGCCCCAGTCCCAAATCCAGAGCACCCCGGTGGAAATCCCCTCCTCCGTGC
CCTCCTCCATCTCCTCCTCCGCCCCTCTCCTCCACTCCCAGATCATGGGAGGCAGCCCCC
ACCTCCTTCCCAGCGCCATGCATAATCTGGACCTGCAGAACGACCCTCTCAAGGCCATGG
ATCCCCACTACAACTTCAATCACCCCTTCTCCATCACCAACCTCATGTCCAATGAGCAGA
AGATGGATCTGAAGACGTACCAGGACCAGGTGATGGCCTACA
>NODE_54_length_1717_cov_103.913803
CTATGAGGGGTGGCCAGTCCTCTTCTGGCTGTGCCGGGTGGAGATTATAACAGAACATGG
CCAAGATGTTCAAATGTTCATAGATGACCAGCAGGGTCAAATAATAATAATCACAGTGGT
TGTCGAGGGTGCAACAGGTCAGCACCTCAGGAGTAAATGTCAGTTGGCTTTTCATAGCCG
ATCATTCAGAGTATCTCTACCGCTCCTGCTGTCTCTAGAGAGTTGAAAACAGCAGGTCTG
GGACAGGTAGCACGTCCGGTGAACAGGTCAGGGTTCCATAGCCGCAGGCAGAACAGTTGA
AACTGGAGCAGCAGCACGGCCAGGTGGACTGGGGAGAGCAAGGAGTCATCATGCCAGGAA
GTCCTGAGGCATGGTCCTAGGGCTCAGGTCCTCAGAGAGAGAGAAAGAAAGAAAGAGAGA
AAGAGAGAATTAGAGAGAGCATACTTAAATTCACAGGACACCGGATAAGACAGGAGAAGT
GCGCCAGATATAACAGACTGACCCTAGCCCCCCGACACATAAACTACTGCAGCATAAATA
CTGGAGGCTGAGACAGGAGGGGTCAGGAGACACTGTGGCCCCATCCGATGACACCCCCGG
ACAGGGCCAAACAGGCAGGATATAACCCCACCCACTTTGCCAAAGCACAGCCCCCACACC
ACTAGAGGGAAATCTTCAACCACCAACTTACCATCCTGAGACAAGGCCGAGTATAGCCCA
CAAAGATCTCCGCCATGGCACGACCCAAGGGGGGGCGCCAACCCAGACAGGAAGATCACG
TCAGTGACTCAACCCACTCAAGTGACGCACCCCTCCTAGGGACGGCATGGAAGAGCACCA
GCAAGCCAGTGACTCAGCCCCTGTAATAGGGTTAGAGGCAGAGAATCCCAGTGGAGAGAG
GGGAACCGGCCAGGCAGAGACAGCAAGGGCGGTTCGTTGCTCCAGAGCCTTTCCGTTCAC
CTTCACACTCCTGGGCCAGACTACACTCAATCATATGACCCACTGAAGAGATGAGTCTTC
AGTAAAGACTTAAAGGTTGAGACCGAGTCTGCGTCTCTCACATGGGTAGGCAGACCATTC
CATAAAAATGGAGCTCTATAGAAGAAAGCCCTGCCTCCAGCTGTTTGCTTAGAAATTTTA
GGGACAATTAAGAGGCCTGCGTCTTGTGACCGTAGCGTACGTGTAGGTATGTACGGCAGG
ACCAAATCGGAAAGATAGGTAGGAGCAAGCCCATGTAATGCTTTGTAGGTTAGCAGTAAC
ACCTTGAAATCAGCCCTTGCCTTAACAGGAAGCCAGTGTAGGGAGGCTAGCACTGGGGTA
ATATGATCAAATTTTTTGGTTCTAGTCAGGATTCTAGCAGCCGTATTTAGCACTAACTGA
AGTTTATTTAGTGCTTTATCCGGGTAGCCGGAAAGTAGAGCATTGCAGTAGTCTAACCTA
GAAGTAACAAAAGCATGGATTAATTTTTCTGCATCATTTTTGGACAGAAAGTTTCTGATT
TTTGCAATGTTACGTAGATGGAAAAAAGCTGTCCTTGAAACAGTCTTGATATGTTCGTCA
AAAGAGAGATCAGGGTCCAGAGTAACGCCGAGGTCCTTCACAGTTTTATTTGAGACGACT
GTACAACCATCAAGATTAATTGTCAGATTCAACAGAAGATCTCTTTGTTTCTTGGGACCA
AGAACAAGCATCTCTGTTTTGTCCGAGTTTAAAAGTAGAAAGTTTGCAGCCATCCACTTC
CTTATGTCTGAAACACAGGCTTCTAGCGAGGGCAATTTTGGGGCTTCACCATGTTTCAT
>NODE_55_length_437_cov_65.373001
AAAGGCAAGCTTTACTCTTAAGTTTGAATTTATTCCTGTCTCCTGCACCAATTTCATAGC
CATTAAAAAAATGACATATGTTTGGTGCACGTTGCTGCATCCAACAGATTTTGGGTGCAG
TATACATGAGCGGTGAATCCATAGCTGTATATATGAAATGGCTTGTGCTTTCTGCTCTTC
CCCATTCCCGAGGCCTCCGGTGTATAAATTTACTTGATGGTTTTTCGTTTCTCTTTCTTA
ATTCATTACAGTCGGGTTCCTCTTTGATGCAGTTCTCTTGTCCCCCCCAAACAATTGAAG
TGTAGACAATGGAGGCACGATGATAGATCCGTGTACCCACCATCTGTAAGAGCAGCTGCT
CCCCTGCATCTGTACAATATGCTGGAGCGGGGAGCCTCAGTAATCTGCATAATAAGGAGA
GGGCTTATCTCAGTCTAGTTAATAATCACAAGCAATCGATGCACTTCATTCCCTCACTCT
TGCCGGTTAGAAAAAAAACTACGTTTCAGTATGCCTGCc
>NODE_56_length_84_cov_3910.976074
CTCTGTCCTCCACTCGTTACCTGTATTAATGGCACCTGTTTGAACTTGTTATCAGTATAA
AAGACACCTGTCCACAACCTCAAACAGTCACACTCCAAACTCCACTATGGCCAAGACCAA
AGAGCTGTCAAAGGACACCAGAAACAAAATTGTAGACCTGCACCAG
>NODE_57_length_354_cov_38.457626
GAGAGGGGGAGCTGGGAGTAAGTGTGCATGAAGAAGAGAGGGAGAGAGGGAGGATGAGAG
GGGAAGGAGTAATGGTAGAGGCATAACAAGCAAGCTGCTCAGAATTAATGAGCTTACCCA
ATAAGGAAAGAATCACCAATCAGTGTGTGTTGGACAAATATAATTTAGGAATAATTGCTT
GATTGCTTTTCTATAGTAGGTTGATTTGACCACACACAAGAACTGAGAATTAAGATGTCA
AGACAGGAATTAATTTGGCAGCCGAGGGCACACACATTTTTCTCTTTCCCATCTGTGGGC
TCTGAGCAGACTAGCTGGATTTGTAGCGCTCTAATGATGAAAACACAGTGGTAGATTGCG
TATTCATTTCCCTGCCTCCATTTTACATAGAGAACCATGCCTAATGCCACAGATGCTCCG
ATATCATGAAAAAATg
>NODE_58_length_685_cov_327.918243
TTCTCTGTATACATCAATGATGTCGCTCTTGCTGCTGGTGATTCTCTGATCCACCTCTAC
GCAGACGACACCATTCTGTATACTTCTGGCCCTTCTTTGGACACTGTGTTAACTAACCTC
CAGACGAGCTTCAATGCCATACAACTCTCCTTCCGTGGCCTCCAACTGCTCTTAAACGCA
AATAAAACTAAATGCATGCTATTCAACCGATCATTGCCTGCACCTGCCCGCCCATCCAGC
ATCACTACTCTGGACGGCTCTGACTTAGAATACGTGGATAACTACAAATACCTAGGTGTC
TGGCTAGACTGTAAACTCTCCTTCCAGACTCACATTAAGCATCTCCAATCCAAAATTAAA
TCTAGAATCGGCTTCCTATTTCGCAACAAAGCATCCTTCACTCATGCTGCCAAACATACC
CTCGTAAAACTGACCATCCTACCGATCCTTGACTTCGGCGATGTCATCTATAAAATAGCC
TCCAACACTCTACTCAACAAACTGGATGCAGTCTATCACAGTGCCATCCGTTTTGTCACC
AAAGCCCCATATACCACCCACCACTGCGACCTGTATGCTCTCGTTGGCTGGCCCTCGCTA
CATACTCGTCGCCAAACCCACTGGCTACAGGTTATCTACAAGTCTCTGCTAGGTAAAGCC
CCGCCTTATCTCAGCTCGCTGGTCACCATAGCAGCACCCACTCGTAGCACGCGCTCCAGC
AGGTATATCTCACTGGTCACCCCCAAAGCCAATTCCTCCTTTGGTCG
>NODE_60_length_241_cov_46.381744
GTGGATCACCACAGACCCAGAGCTCATTTATCTTTTGTCAGAGATGAAGCCAAACTAACG
CCATCTCCTGAAGCCGCTAAAGAATGAGGAGGGACGTAGGGAGGGTAAAAATAAACCTGG
AGCTCAGGTAACTACACAGAGAAGTCACTCCACAAGTAATGGGTGGCTTCTTTAGTGGAA
CTCTGTTTGGAACTGTCTCTCTCTCTCTCTCTCTGCTAGGGAATTATGCTGTTCAGTCTC
CCAAAAACTTAATTTAGGCTCTTTTGCCAGTCTTCATTTAAAGGGAAAGAGAGCCTCATT
AAAAAGAGTGGAATAATTAGTGt
>NODE_61_length_223_cov_49.233185
ATTAATAAGCATTTAAAACACTACTCTATGGAAGGGGTTGAGCCTTAAGTAGCACAGAAT
GGAAAAACATTTGTATTGATGCAAATCGTGTCTGAGAAGTGAATTATACACAATTACCCA
TCAATACTGGCCAGTCTTACCCACCCTCACCAACAAGATGTGGTTAACAAGCAGAAAATA
AGATTGAAATGGTGTGTAAAGAGTTGAAAATGAATTTCAATGCTGCATTTGTCCACAATT
ACCCTCTCGTTCAGACGTGTTTTATTAGGATTTTTTTCTTCTTCAAATATTTCTCAAAGC
AGATt
>NODE_62_length_455_cov_52.356045
CTTCATGCTAATGGCCTTAAAAGAGAGTTAATCACTGCTGTGCTGTTTGCCACATGCTCA
TCTATTGCTACAGCATCACAGCGATGTGTTCCAGAGGTTAGCAAAACAGTGACTTAACAC
ATGATCGCTCTTTATGAGTCTGGGGCCAGGAAGAGAGAGAGGGCCCACAGACGATGCTAA
AAAGACGCTAATGACAAGCCATTCAACGCAATCCAATTATGCAAAAGGGGGTCTAAACAA
TTCCATCATCCCCTAAATTAGATTGTCCTAACGAGATAAAGGCACCAATTAATCCTGGAT
TAATATCCACAGCTCATTTTCTCGCAGAAAACACTCTAATATGCAAATGAAAAATAGAGA
GAGACATACAAGTGCCCTTCTGCAATTTCAGATAGGTTGTTGTGTTTTGGGTTTAATTGA
GCTTAGCATAGAGGTCTGTCAAAAAGGAAGAAAGATAACAGGGAATGGGTGTTGGGAAAA
GGAATAATTACTAACACATCTGAATTGATTTCAGTGGGTTCAGTTTGAGGAAAGGGt
>NODE_63_length_114_cov_3664.692871
TGACATTCTCCCAATCTTCTTCTGGATCATCCAAATGCTCTCTAGCAAACTTCAGACGGG
CCTGGACATGTACTGGCTTAAGCAGGGGGACACGTCTGGCACTGCAGGATTTGAGTCCCT
GGCGGCGTAGTGTGTTACTGATGGTAGGCTTTGTTACTTTGGTCCCAGCTCTCTGCAGGT
CATTCACTAGGCCCCC
>NODE_64_length_119_cov_4231.546387
CAGTCACACTCCAAACTCCACTATGGCCAAGACCAAAGAGCTGTCAAAGGACACCAGAAA
CAAAATTGTAGACCTGCACCAGGCTGGGAAGACTGAATCTGCAATAGGTAAGCAGCTTGG
TTTGAAGAAATCAACTGTGGGAGCAATTATTAGGAAATGGAAGACATACAAGACCACTGA
TAATCTCCCTCGATCTGGGGC
>NODE_66_length_416_cov_61.939903
TAAGAAATGTCATTTTGGATGTTAACATTTTAACTTTCATTAGGCCTAAAATTGCGTGTC
AAGAATGTCAAATCGTTTTAGTAATACGTGCAAGCTTATTGGTATAGCCTACCACCCATT
GTGGTAGTATAACAACAGGTAGGCATAAAGAACATTTACAAGAGGGATCTTTCGAATAGC
AATAGCTTAAAGCCAATTGTAATAAAATGAATAGGTTAAAACTATTACATTCTTAAGTAA
GAAAGAGTTGCGTGTGTCAACTCTGTGGGCCTGCCGTGCATAGAAAATTGTGTGACAATC
GCCGTGGAAAACACTCCTGGTGGAAGGCAATTTCACAAATAATTTTTGCAACAATTAGGG
AGTGTGGAGGGGTGAAATGGCGATTTCACATGCAGATGCGCCGGTGGGGAGGACCTGGTA
CCCTGCCGAATAGCTACGACTCTCACTCTCCCGCTTTGGTTTGCTTCACATGGGATAAAA
AGGCACAAAGAGCCCGCc
>NODE_67_length_386_cov_35.756477
TTGCCTGATAGGCTGGTGTGAAGAGCCTCAAAAACGAATGGCAACTTGTAAGGACGCGCA
GGGGGCCCCACAATGGCTGCATTCAGTGTTGTCATGGCACCTGCGGACGAACTGAATGAA
CTCTTCATGCTCCATCAACAATTTAGTTAATTAGCTCATTTGTAATTGGTCTGCTTTGTT
GTCTGGGATGTTAGTGGGGGACATCAAAAGGGGAAGGTGTTCGCTAGTGCCATAGATAAC
AGGTTATCACGTTGCCACTCTGGAGTAGCTAGGCTCTTTCTCTCTCTCTTCATTTGAAAA
GAGAGAAAAAGGGGCCGAAGCGTTCATTGGAATATTCTAATTAGATTTGTAATTAACTGA
GAAATAATGATCGCGTCGAGCGTTTTCATGGGTGTAAATGTTCATGTAAATTCCACACAA
ACTCTTTTGAAATTGGGATATTGTTCTATTTTGGGGAGGCAGATTCTt
>NODE_69_length_1286_cov_71.048210
TGGAACGACATTTATTGGATATTTCAAACTTTTTTAACAAATCAAAAACTGAAAAATTGG
CCGTGCAAAATTATTCAGCCCCTTTACTTTCAGTGCAGCAAACTCTCTCCAGAAGTTCAG
TGAGGATCTCTGAATGATCCAATGTTGACCTAAATGACTAATGATGATAAATACAATCCA
CCTGTGTGTAATCAAGTCTCCGTATAAATGCACCTGCACTGTGATAGTCTCAGAGGTCCG
TTAAAAGCGCAGAGAGCATCATGAAGAACAAGGAACACACCAGGCAGGTCCGAGATACTG
TTGTGAAGAAGTTTAAAGCCGGATTTGGATACAAAAAGATTTCCCAAGCTTTAAACATCC
CAAGGAGCACTGTGCAAGCGATAATATTGAAATGGAAGGAGTATCAGACCACTGCAAATC
TACCAAGACCTGGCCGTCCCTCTAAACTTTCAGCTCATACAAGGAGAAGACTGATCAGAG
ATGCAGCCAAGAGGCCCATGATCACTCTGGATGAACTGCAGAGATCTACAGCTGAGGTGG
GAGACTCTGTCCATAGGACAACAATCAGTCGTATATTGCACAAATCTGGCCTTTATGGAA
GAGTGGCAAGAAGAAAGCCATTTCTTAAAGATATCCATAAAAAGTGTCGTTTAAAGTTTG
CCACAAGCCACCTGGGAGACACACCAAACATGTGGAAGAAGGTGCTCTGGTCAGATGAAA
CCAAAATTGAACTTTTTGGCAACAATGCAAAACGTTATGTTTGGCGTAAAAGCAACACAG
CTCATCACCCTGAACACACCATCCCCACTGTCAAACATGGTGGTGGCAGCATCATGGTTT
GGGCCTGCTTTTCTTCAGCAGGGACAGGGAAGATGGTTAAAATTGATGGGAAGATGGATG
GAGCCAAATACAGGACCATTCTGGAAGAAAACCTGATGGAGTCTGCAAAAGACCTGAGAC
TGGGACGGAGATTTGTCTTCCAACAAGACAATGATCCAAAACATAAAGCAAAATCTACAA
TGGAATGGTTCAAAAATAAACATATCCAGGTGTTAGAATGGCCAAGTCAAAGTCCAGACC
TGAATCCAATCGAGAATCTGTGGAAAGAACTGAAAACTGCTGTTCACAAATGCTCTCCAT
CCAACCTCACTGAGCTCGAGCTGTTTTGCAAGGAGGAATGGGAAAAAATTTCAGTCTCTC
GATGTGCAAAACTGATAGAGACATACCCCAAGCGACTTACAGCTGTAATCGCAGCAAAAG
GTGGCGCTACAAAGTATTAACTTAAGGGGGCTGAATAATTTTGCACGGCCAATTTTTCAG
TTTTTGATTTGTTAAAAAAGTTTGAAATATCCAATAAATGTCGTTCCA
>NODE_70_length_208_cov_40.557693
GATAGATACACTTCGAAAGGACATTTAAAAATAAAAAACACAGAAGAAAAAAAACGACCA
AAGAAAGAAACTGCGTCAAATGGAAAAAAAACTCAACTACTTTAAGACAAATAAAGACAA
GATGCAAACCTGGAACCACTTGGCGTGGCGAAGAGACGCCAAGGCAGTAAGGCATTTCTG
CCTGTCCAGAACATCCGGGGGATCGTTGACTGATAGCGTTTCTATTGGCGGGTGGAATAA
GAAGACAAGGTACAGTTTGACCAAGGGGGGTTCTGTCACACGGCCAGGGg
>NODE_71_length_357_cov_26.661064
TGTCTCTAAATAATATAACACCTTTTTATGAGCGAGACGGGGGGAAAAATTGAAGAATGC
CAATGCGAGCAATGAATGACTGTTTAAAATGACCCGTGCATCCTTTCTAGCCCAAAATGT
CATTCATCAAAAAGTGGTTGCTGCTCGTCGTTAAGGTGCGCGTGACGCTGCTCGAATGAT
CATTTATTGTAACAGGTTTATAAGCAAATAAATACGAGAAGGCTGTCAGTTGATGATGGA
GGCGGCCTGCGGTCAGACGAATATATATCCAAGTGGAGAAGAAGAGGAGAAGTGAGGAGT
GGAGCGCGTGTCCCTGGGTTGATCTGAGTCTGTTTAAGATTGCTCTTGGGTTTGGCCTCT
GGGGTGAAATTGACAGTCTGATTAATAAAATGAACGCGGCAACATTTCCCTCTTCATTTA
GGAATATCATTATGCTTTg
>NODE_72_length_221_cov_47.461540
ATTTTTTCAAGCCATTTATGTTATGGTGTGTTCATTGAAAAGCCCAGCTAAGTTTTATGT
GGCAGCTAATGTTGTGTGTTTGCTAATCAGACTACAGGGTCTTGTACTCGAAGCGTGTAA
TTAAGTGCTAAAAATGCAAAAGATTGTAATGTTTTATATCAAGATTACTATTCATGAAAA
TGTCAGTCAAGTTTATACTTTTGTAATAAAGTGGCACTTTGAAAAATTATGTTTTCTCTA
AGCTTCACTTAAAAATATATATAATCTAAACATGTACCTCGTGTGCCTTTTATTAGACGG
GAt
>NODE_73_length_749_cov_65.100136
CCTTTTGTGACTGGAGCGAGTGAATAGTAGCCGCGGGCCTCTGGTTTGGGCTGAACGTGC
TTTGATGTCAGCTAAATGGTATCTGATCCAAATAAGAGATGAAATTGCTGTATCTGTCTC
TCTAAAGTAAGGAAACACTATAGAAAGTGTTTGCTCTCTTGCTAGACATTTTTTTTCTAA
AATCAAGTTGGGCGGCAGTCGGTTACATTGTATGTAATACTCTACCTGGTTTGTAACCGA
CTAGAACTGTGATGTACAGACAATGTATTATTGAACTCTGAAGCAAGAAATGCAATGATA
TTAGGATACAGTTTTTGTATTTTTATTCTTGTATAAGGTTATTTGATGGCTATTGTTTAG
CCTCTAGTTCATTCTGTGTTATTTAAATTCTAATATATGAATCATATTTGGATTGAAGTC
ATGTTCAGGGGCCATGTTGTGTATGTATTGAGATGTAAAGCCTTTGAATGTGAATAATTA
TTGTAAACTATAATATTTTACAGCTTTTTTTCTTACTATATCATATACATTTTCTATTTG
CTCAGTGATTTAATCATATTTCTGATAATTTAATGACTGTTCATTCTTTCTCTGATTGTT
TGTGCGCTAGGTCAGTAGTTGTTGAATGATGAATTTTCCACGTAATGCTTGGTAGTCCAG
TAATTAAAGCATGTAGGGATTTAGGCATACAATAATACCATGCCTCCTGTCTTCTGTTGC
AACCTGACATAATACATGACTGCATGCATGAAACTTTACAAATGTGTCTTTCCATCAGTT
TTCTGCATAGTGTTACATTTATACAATATAAAAGGCTTGTAAGAAAGAGGa
>NODE_74_length_1722_cov_74.627174
GTTCCACTCTTCATACCTCTGATACCTCCTTTGTCCCACCTCCCACACATGCGGTGACCT
CACCCATTATAACCAGCATGTCAAGAGATACAACCTCTCTTATCATCACCCGGTGCCTGG
GCTTACCTCCGCTGTACCCGCACCCCACCATACCCCTGTCTGCACATTATGCCCTGAATC
TATTCTACCACGCCCAGAAATCTGCTCCTTTTATTCTTTGTCCCCAACGCTCTAGGCGAC
CAGTTTTGATAGCCTTTAGCCGCACCCTCATCCTACTCCTCCTCTGTTCCTCGGGTGATG
TGGAGGTAAACCCAGGCCCTGCATGTCCCCAGACACCCTCATTTGTTGACTTCTGCGATC
GAAAAAGCCTTGGTTTCATGCATGTCAACATCAGAAGCCTCCTCCCTAAGTTTGTTTTAC
TCACTGCTTTAGCACACTCTGCCAACCCTGATGTCCTTGCCGTGTCTGAATCCTGGCTTA
GGAAGGCCACCAAAAATTCTGAGATTTCCATACCCAACTATAACACTTTCCGTCAAGATA
GAACCGCCAAAGGGGGAGGAGTTGCAATCTACTGCAGAGATAGCCTGCAGAGTTCTGTCA
TACTTTCCAGGTCCATACCCAAACAGTTCGAACTTCTAATCTTAAAAATTAATCTCTCCA
GAAATAAGTCTCTCACTGTTGCCGCCTGCTACCGACCCCCCTCAGCTCCCAGCTGTGCCC
TGGACACCATTTGTGAATTGATCGCCCCCCATCTAGCTTCAGAGTTTGTTCTGTTAGGTG
ACCTAAACTGGGATATGCTTAACACCCCGGCAGTCCTACAATCTAAGCTAGATGCCCTCA
ATCTCACACAAATCATCAAGGAACCCACCAGGTACAACCCCAAATCCGTAAACATGGGCA
CCCTCATAGACATTATCCTGACCAACTTGCCCTCCAAATACACCTCCGCTGTCTTCAATC
AGGATCTCAGCGATCACTGCCTCATTGCCTGTATCCGCTACGGGTCCGCGGTCAAACGAC
CACCCCTCATCACTGTCAAACGCTCCCTAAAACACTTCTGCGAGCAGGCCTTTCTAATTG
ACCTGGCCCGGGTATCCTGGAAGGATATTGACCTCATCCCGTCAGTTGAGGATGCCTGGT
CATTCTTTAAAAGTAACTTCCTCACCATCTTAGATAAGCATGCCCCGTTCAAAAAATGCA
GAACTAAGAACAGATATAGCCCTTGGTTCACTCCAGACCTGACTGCCCTCGACCAGCACA
AAAACATCCTGTGGCGGACTGCAATAGCATCGAATAGTCCCCGCGATATGCAACTGTTCA
GGGAAGTCAGGAACCAATACACGCAGTCAGTCAGGAAAGCAAAGGCTAGCTTTTTCAAGC
AGAAATTTGCAGCCTGTAGCTCTAACTCCAAAAAGTTCTGGGACACTGTAAAGTCCATGG
AGAACAAGAGCACCTCCTCCCAGCTGCCCACTGCACTGAGGCTAGGTAACACGGTCACCA
CCGATAAATCCATGATAATCGAAAACTTCAACAAGCATTTCTCAACGGCTGGCCATGCCT
TCCTCCTGGCTACTCCAACCTCGGCCAACAGCTCCGCCCCCCCCACAGCTACTCGCCCAA
GCCGCCCCAGCTTCTCCTTTACTCAAATCCAGATAGCAGATGTTCTGAAAGAGCTGCAAA
ACCTGGACCCATACAAATCAGCTGGGCTTGACAATCTGGACCCTCTATTTCTGAAACTAT
CCGCCGCCATTGTCGCAACCCCTATTACCAGCCTGTTCAACCTCTCTTTCGTATCGTCTG
AGAT
>NODE_77_length_313_cov_56.830669
TCAGCTGGCCCACAAGCCCCTTCACCCCGCCGCTTTCTTCGCCTTCAATATCGTATGTAG
ATTAATAATGCATGGGCAGTTATTAGGGCTGGTTCAATAGAAGATTTGCTGATGGAGGTG
GGCGTGCAGCGAGTGAGTGTGCCCGGAGGGAGCCTGTGTGTTGTTGTCAGCCCCCATCTG
CCAGAATGCAATAAGGGGAACAATGGAGGCCTTGATTTCCACCAGCAGGCCCATAATCTT
TAAATGGCTATTAGCAGAGGAGTGCAACCAGTCAATAACCGACAAAATCCTTTTAAAACC
TACTCTCTCTCCCTCTCTCTCTCTCAATCTCTCCTTCTCTTTTTTATATATCGCCAACAT
CCTTCTCTCCCCTATCAACTCCTCCTTGCAGGTTg
>NODE_78_length_571_cov_106.798599
GTATAGAAATGGGTGAAAATTACAGCATGAACAACCAACTGTCAAAAATATTAATAAAGA
ACAAACCTTTTTTATGCATCAATGACCAACCAATACTTGAGGAAGTTGTATAATTATACC
ATCAATACAAAGTAACAAAAATGTCCCCCATCAACCCTGCTCCTGGAAAGCCTAAGAAGT
AGAGGGAGGTGCCCTGGTGAAGCAACAAGGCCCTCCAATCTACTTTGGTTACACAAACTT
TGTTTACAGCCTCAATACATCAGAGCCCCGAGCCCTCTCCACTCCGTCTACCATCTGCTC
GTGAAGAATCTGTTTCACTCGATGAGCCAAGCCCAGCCTTTATTGGTCCTAATGGCACTA
TCAGCTGAGCCGCCAAACCCAATTACTGCTTAAAAAGGGAGGCCACCCCAGCTAATCATG
GCCGCCTAACCTGATTTCCCTGTGATGAAGAGAGGGGATAAAGAGCAGTTAATGGAGGGA
GAATGATCTCACAAATACAAAAACTCAATTCATTTCTCCAGGAGAGCAATCTGTCCGATT
CAGCCATAATGGAGTGGAGTTTCATTAGACCCCAGGCCTTAGTAGTAACGCCGACGTCCC
CTTATCAACCAAATGACAAAAAGATTTTCGACATCAAACAAGCCCCTTTCATa
>NODE_80_length_277_cov_32.884476
ATTGAAAATAAGAATTTGTTCTTAACTGACTTGCCTAGTTAAATAAAGGTAAAGTAAATT
AGGGCATATTGTGTGTAGATTGAGGAAATGCTCTGTTTTCTCTTCCAGCCACCATTCTGT
CCTGTGGATGGATCATCTACCTGACCTACTACAACTCCCGCAACATCGGCCTCATCTTAA
CCCTCATCATCAACAGACTCTGCAAGAATGGCTACATTCACATCGGTGAGTGCAAATAAT
GAAATGAAGCTTGCAGACGTGTTATGGTGAAACTTGCCTGAGATTTGCAGAAGCAGACTT
CAAATTTTATTGGTCACATACACATGGTTAGCAGATGTTAAGGCGAGTGTAGCGAAATg
>NODE_81_length_289_cov_102.816612
TAAGAAAATTTGATTTTGGCAGCTCAGAAACACACGGCAGCCCCTTTCTCTCCGCTGCCT
GACTTCTATTTAGTTTGAGAGTGCACAAGTGATTCTTTATTGGATGAAATCTGCGCCGGA
TTGGATAAAGTGTTAGAGCGCTGAGCCATCTATCACTATCACCGCCCAGCTCCAGTTTCC
TCTTAAAAGAAAAGAATGAAAGCAAAGAACAGTAGAAAAGAAGAGGTAGAGGAAAAACAG
ACAGGCAAAGGATGTTGGAGATTTGAAAATTAACTGTGGCGTTGGAGAAAAAAAGATCTA
TCCTCCAACAGCTAAGCCCGTTACCTCAGCTAACAGAAGCCAAACCTTTGTCCAATAGAA
GCTAAAACCTg
>NODE_82_length_5386_cov_124.209244
CCCTCCCGACTGCCTATGATGTTTATCCTTTGGATGGTCGCCATGATGGTGGTTATTATA
CCGTCAAGGACTGTGTGACTATTGACGTCCTTCCCCGTACGCCGGGCAATAATGTTTATG
TTGGTTTCATGGTTTGGTCTAACTTTACCGCTACTAAATGCCGCGGATTGGTTTCGCTGA
ATCAGGTTATTAAAGAGATTATTTGTCTCCAGCCACTTAAGTGAGGTGATTTATGTTTGG
TGCTATTGCTGGCGGTATTGCTTCTGCTCTTGCTGGTGGCGCCATGTCTAAATTGTTTGG
AGGCGGTCAAAAAGCCGCCTCCGGTGGCATTCAAGGTGATGTGCTTGCTACCGATAACAA
TACTGTAGGCATGGGTGATGCTGGTATTAAATCTGCCATTCAAGGCTCTAATGTTCCTAA
CCCTGATGAGGCCGTCCCTAGTTTTGTTTCTGGTGCTATGGCTAAAGCTGGTAAAGGACT
TCTTGAAGGTACGTTGCAGGCTGGCACTTCTGCCGTTTCTGATAAGTTGCTTGATTTGGT
TGGACTTGGTGGCAAGTCTGCCGCTGATAAAGGAAAGGATACTCGTGATTATCTTGCTGC
TGCATTTCCTGAGCTTAATGCTTGGGAGCGTGCTGGTGCTGATGCTTCCTCTGCTGGTAT
GGTTGACGCCGGATTTGAGAATCAAAAAGAGCTTACTAAAATGCAACTGGACAATCAGAA
AGAGATTGCCGAGATGCAAAATGAGACTCAAAAAGAGATTGCTGGCATTCAGTCGGCGAC
TTCACGCCAGAATACGAAAGACCAGGTATATGCACAAAATGAGATGCTTGCTTATCAACA
GAAGGAGTCTACTGCTCGCGTTGCGTCTATTATGGAAAACACCAATCTTTCCAAGCAACA
GCAGGTTTCCGAGATTATGCGCCAAATGCTTACTCAAGCTCAAACGGCTGGTCAGTATTT
TACCAATGACCAAATCAAAGAAATGACTCGCAAGGTTAGTGCTGAGGTTGACTTAGTTCA
TCAGCAAACGCAGAATCAGCGGTATGGCTCTTCTCATATTGGCGCTACTGCAAAGGATAT
TTCTAATGTCGTCACTGATGCTGCTTCTGGTGTGGTTGATATTTTTCATGGTATTGATAA
AGCTGTTGCCGATACTTGGAACAATTTCTGGAAAGACGGTAAAGCTGATGGTATTGGCTC
TAATTTGTCTAGGAAATAACCGTCAGGATTGACACCCTCCCAATTGTATGTTTTCATGCC
TCCAAATCTTGGAGGCTTTTTTATGGTTCGTTCTTATTACCCTTCTGAATGTCACGCTGA
TTATTTTGACTTTGAGCGTATCGAGGCTCTTAAACCTGCTATTGAGGCTTGTGGCATTTC
TACTCTTTCTCAATCCCCAATGCTTGGCTTCCATAAGCAGATGGATAACCGCATCAAGCT
CTTGGAAGAGATTCTGTCTTTTCGTATGCAGGGCGTTGAGTTCGATAATGGTGATATGTA
TGTTGACGGCCATAAGGCTGCTTCTGACGTTCGTGATGAGTTTGTATCTGTTACTGAGAA
GTTAATGGATGAATTGGCACAATGCTACAATGTGCTCCCCCAACTTGATATTAATAACAC
TATAGACCACCGCCCCGAAGGGGACGAAAAATGGTTTTTAGAGAACGAGAAGACGGTTAC
GCAGTTTTGCCGCAAGCTGGCTGCTGAACGCCCTCTTAAGGATATTCGCGATGAGTATAA
TTACCCCAAAAAGAAAGGTATTAAGGATGAGTGTTCAAGATTGCTGGAGGCCTCCACTAT
GAAATCGCGTAGAGGCTTTGCTATTCAGCGTTTGATGAATGCAATGCGACAGGCTCATGC
TGATGGTTGGTTTATCGTTTTTGACACTCTCACGTTGGCTGACGACCGATTAGAGGCGTT
TTATGATAATCCCAATGCTTTGCGTGACTATTTTCGTGATATTGGTCGTATGGTTCTTGC
TGCCGAGGGTCGCAAGGCTAATGATTCACACGCCGACTGCTATCAGTATTTTTGTGTGCC
TGAGTATGGTACAGCTAATGGCCGTCTTCATTTCCATGCGGTGCACTTTATGCGGACACT
TCCTACAGGTAGCGTTGACCCTAATTTTGGTCGTCGGGTACGCAATCGCCGCCAGTTAAA
TAGCTTGCAAAATACGTGGCCTTATGGTTACAGTATGCCCATCGCAGTTCGCTACACGCA
GGACGCTTTTTCACGTTCTGGTTGGTTGTGGCCTGTTGATGCTAAAGGTGAGCCGCTTAA
AGCTACCAGTTATATGGCTGTTGGTTTCTATGTGGCTAAATACGTTAACAAAAAGTCAGA
TATGGACCTTGCTGCTAAAGGTCTAGGAGCTAAAGAATGGAACAACTCACTAAAAACCAA
GCTGTCGCTACTTCCCAAGAAGCTGTTCAGAATCAGAATGAGCCGCAACTTCGGGATGAA
AATGCTCACAATGACAAATCTGTCCACGGAGTGCTTAATCCAACTTACCAAGCTGGGTTA
CGACGCGACGCCGTTCAACCAGATATTGAAGCAGAACGCAAAAAGAGAGATGAGATTGAG
GCTGGGAAAAGTTACTGTAGCCGACGTTTTGGCGGCGCAACCTGTGACGACAAATCTGCT
CAAATTTATGCGCGCTTCGATAAAAATGATTGGCGTATCCAACCTGCAGAGTTTTATCGC
TTCCATGACGCAGAAGTTAACACTTTCGGATATTTCTGATGAGTCGAAAAATTATCTTGA
TAAAGCAGGAATTACTACTGCTTGTTTACGAATTAAATCGAAGTGGACTGCTGGCGGAAA
ATGAGAAAATTCGACCTATCCTTGCGCAGCTCGAGAAGCTCTTACTTTGCGACCTTTCGC
CATCAACTAACGATTCTGTCAAAAACTGACGCGTTGGATGAGGAGAAGTGGCTTAATATG
CTTGGCACGTTCGTCAAGGACTGGTTTAGATATGAGTCACATTTTGTTCATGGTAGAGAT
TCTCTTGTTGACATTTTAAAAGAGCGTGGATTACTATCTGAGTCCGATGCTGTTCAACCA
CTAATAGGTAAGAAATCATGAGTCAAGTTACTGAACAATCCGTACGTTTCCAGACCGCTT
TGGCCTCTATTAAGCTCATTCAGGCTTCTGCCGTTTTGGATTTAACCGAAGATGATTTCG
ATTTTCTGACGAGTAACAAAGTTTGGATTGCTACTGACCGCTCTCGTGCTCGTCGCTGCG
TTGAGGCTTGCGTTTATGGTACGCTGGACTTTGTAGGATACCCTCGCTTTCCTGCTCCTG
TTGAGTTTATTGCTGCCGTCATTGCTTATTATGTTCATCCCGTCAACATTCAAACGGCCT
GTCTCATCATGGAAGGCGCTGAATTTACGGAAAACATTATTAATGGCGTCGAGCGTCCGG
TTAAAGCCGCTGAATTGTTCGCGTTTACCTTGCGTGTACGCGCAGGAAACACTGACGTTC
TTACTGACGCAGAAGAAAACGTGCGTCAAAAATTACGTGCAGAAGGAGTGATGTAATGTC
TAAAGGTAAAAAACGTTCTGGCGCTCGCCCTGGTCGTCCGCAGCCGTTGCGAGGTACTAA
AGGCAAGCGTAAAGGCGCTCGTCTTTGGTATGTAGGTGGTCAACAATTTTAATTGCAGGG
GCTTCGGCCCCTTACTTGAGGATAAATTATGTCTAATATTCAAACTGGCGCCGAGCGTAT
GCCGCATGACCTTTCCCATCTTGGCTTCCTTGCTGGTCAGATTGGTCGTCTTATTACCAT
TTCAACTACTCCGGTTATCGCTGGCGACTCCTTCGAGATGGACGCCGTTGGCGCTCTCCG
TCTTTCTCCATTGCGTCGTGGCCTTGCTATTGACTCTACTGTAGACATTTTTACTTTTTA
TGTCCCTCATCGTCACGTTTATGGTGAACAGTGGATTAAGTTCATGAAGGATGGTGTTAA
TGCCACTCCTCTCCCGACTGTTAACACTACTGGTTATATTGACCATGCCGCTTTTCTTGG
CACGATTAACCCTGATACCAATAAAATCCCTAAGCATTTGTTTCAGGGTTATTTGAATAT
CTATAACAACTATTTTAAAGCGCCGTGGATGCCTGACCGTACCGAGGCTAACCCTAATGA
GCTTAATCAAGATGATGCTCGTTATGGTTTCCGTTGCTGCCATCTCAAAAACATTTGGAC
TGCTCCGCTTCCTCCTGAGACTGAGCTTTCTCGCCAAATGACGACTTCTACCACATCTAT
TGACATTATGGGTCTGCAAGCTGCTTATGCTAATTTGCATACTGACCAAGAACGTGATTA
CTTCATGCAGCGTTACCATGATGTTATTTCTTCATTTGGAGGTAAAACCTCTTATGACGC
TGACAACCGTCCTTTACTTGTCATGCGCTCTAATCTCTGGGCATCTGGCTATGATGTTGA
TGGAACTGACCAAACGTCGTTAGGCCAGTTTTCTGGTCGTGTTCAACAGACCTATAAACA
TTCTGTGCCGCGTTTCTTTGTTCCTGAGCATGGCACTATGTTTACTCTTGCGCTTGTTCG
TTTTCCGCCTACTGCGACTAAAGAGATTCAGTACCTTAACGCTAAAGGTGCTTTGACTTA
TACCGATATTGCTGGCGACCCTGTTTTGTATGGCAACTTGCCGCCGCGTGAAATTTCTAT
GAAGGATGTTTTCCGTTCTGGTGATTCGTCTAAGAAGTTTAAGATTGCTGAGGGTCAGTG
GTATCGTTATGCGCCTTCGTATGTTTCTCCTGCTTATCACCTTCTTGAAGGCTTCCCATT
CATTCAGGAACCGCCTTCTGGTGATTTGCAAGAACGCGTACTTATTCGCCACCATGATTA
TGACCAGTGTTTCCAGTCCGTTCAGTTGTTGCAGTGGAATAGTCAGGTTAAATTTAATGT
GACCGTTTATCGCAATCTGCCGACCACTCGCGATTCAATCATGACTTCGTGATAAAAGAT
TGAGTGTGAGGTTATAACGCCGAAGCGGTAAAAATTTTAATTTTTGCCGCTGAGGGGTTG
ACCAAGCGAAGCGCGGTAGGTTTTCTGCTTAGGAGTTTAATCATGTTTCAGACTTTTATT
TCTCGCCATAATTCAAACTTTTTTTCTGATAAGCTGGTTCTCACTTCTGTTACTCCAGCT
TCTTCGGCACCTGTTTTACAGACACCTAAAGCTACATCGTCAACGTTATATTTTGATAGT
TTGACGGTTAATGCTGGTAATGGTGGTTTTCTTCATTGCATTCAGATGGATACATCTGTC
AACGCCGCTAATCAGGTTGTTTCTGTTGGTGCTGATATTGCTTTTGATGCCGACCCTAAA
TTTTTTGCCTGTTTGGTTCGCTTTGAGTCTTCTTCGGTTCCGACTACCCTCCCGACTGCC
TATGATGTTTATCCTTTGGATGGTCGCCATGATGGTGGTTATTATACCGTCAAGGACTGT
GTGACTAt
>NODE_85_length_262_cov_19.122137
CCTGTGATCTATGAACATCACATACACACACACACACACACACACACAACAGGGGCAGTA
ACAGATCTCTATAATGCCCAGCCCTAGAGCCATCTCAGTAGGTCAATAAATAAAGCAAAT
AGCATTAACAATAACTCGAACTATATGATTGGGGCTCTAATATGATGAAATTAGTATCAG
TGTTTTAAGGTTTGGCTATTTAGGCGAAATCCTAAGCCAGAGAGGGAGTAATTTGGACGT
AGGGAAATTGATTTTGACCATCAGCACTCTCTCATTTTCAAACAGTGCCTGCGGCTAACC
AGGTTTATTTATGCTAAACACATTACACAGGTAGCTTCTCCTTt
>NODE_86_length_182_cov_27.835165
TTACTGTTCTTTGACGTGTTTGTATGCGTGTGTGTTCTGTTTTTGATTTATCCGAGTTTG
TTTTGGTTGGAGTATGCTTGTGTGCATATTTAGTTATTTTGGCCTCACTAATCCGCATGC
CTCTCGCTGGTTCCTGTCCTAACAGGGGGTGTCATTTGATCAAGTCAATAATCTGCTGAT
TGAGCCTGCTCGAATTGAGGAGGAAGAGGTCTGTACTTACTCTCTCTCACTCCATCCATC
CACTCCCCCCTCTCTCTCTCGTTc
>NODE_88_length_267_cov_82.415733
AGCCAAAAACACAATAAACACAGTCAATGACACAGTAGAAAAAAGAAAGTCTATATACAG
TGTGTGCAAAAGGCATGAGGAGGTAGGCAATAAATAGGCCATAGGAGCGAATAATTACAA
ATTTAGCAGATTACCACTGGAGTGATAAATGATCAGATGATGATGTGCAAGTAGAGATAC
TGGTGTGCAAATGAGCAGAAAAGTAAATAAATAAAAACAGTATGGGGATGAGGTAGGTAA
ATTGGGTGGGCTATTTACAGATGGGCTATGTACAGCTGCAGCGATCGGTTAGCTCCTCAG
ATAGCAGATGTTTAAAGTTGGTGAGGGAAATAAAAGTCTCCAACTTCAG
>NODE_89_length_307_cov_19.885994
AGCCAAGTAGTTTTCAGCAGTCAGTGCTAGGACTAGTCCTTTGACTACACCTACACCTTC
TCCCCTTTCTCTCTCCCCCCTATCCCCTATCCCCTATCTCCTGCCCCCTCTCTACCTCTA
TCCCCTCCCCCTTACCCAGGGTGCCTGTGCAGAGGCAGTTGTGGGTCCGGGGAGTTGGCT
TGGTTTGGTGGCTGTCCAGAATCTGCTGCACCAGCTGCTCCACTGAGAAGCCAGAGCTGC
TGTTCCCGTTGCTGCAAGTCCACTTGATGCCATGAACTGCCGGGAGAGAGGAGACAGAGA
TGTCAGCCAGTCCAGACCAACAGACCACCCACACCCACACTACTGCAGGCTGCACCCCTA
TAACCCTGTGACCCACCTGCATCTCTACa
>NODE_90_length_615_cov_77.830894
AGCATCAAAGGTCGTGCTATAAATTCTCAGACAACCCAAAGATTCCTTGATGCCCTTCCA
GACTCCCTCTGCCTACCCAAGGACGTCAGAGGACAAAAATCAGTTAACCACCTAACTGAG
GAACTCAATTTAACCTTGCGCAATACCCTAGATGCAGTTGCACCCCTAAAAACTAAAAAC
ATTTGTCATAAGAAACTAGCTCCCTGGTATACAGAAAATACCCGAGCTCTGAAGCAAGCT
TCCAGAAAATTGGAACGGAAATGGCGCCACACCAAACTGGAAGTCTTCCGACTAGCTTGG
AAAGACAGTACCGTGCAGTATCGAAGAGCCCTCACTGCTGCTCGATCATCCTATTTTTCC
AACTTAATTGAGGAAAATAAGAACAATCCGAAATTTCTTTTTGATACTGTCGCAAAGCTA
ACTAAAAAGCAGCATTCCCCAAGAGAGGATGTCTTTCACTTCAGCAGTAATACATTCATG
AACTTCTTTGAGGAAAAGATCATGATCATTAGAAAGCAAATTACGGACTCCTCTTTAAAT
CTGCGTATTCCTCCAAAGCTCAGTTGTCCTGAGTCTGCACAACTCTGCCAGGACCTAGGA
TCAAGAGAGACACTCAAGTGTTTTAGTACTATATCTCTTGACACAATGATGAAAATAATC
ATGGCCTCTAAACCTTCAAGTTGCATACTGGACCCTA
>NODE_91_length_91_cov_899.703308
GTGAGTAAAACATTTAAACGTGTTAACCCTCGCAAGGCTGCAGGCCCAGACGGCATCCCC
AGCCGAGTCCTCAGAGCATGCGCAGACCAGCTGGCTGGTGTGTTTACGGACATATTCAAT
CAATCCTTATCCCAGTCTGCTGTTCCCACATGCTTCAAGAGGGCCACCATTGT
>NODE_92_length_364_cov_930.239014
TTGTTGGTAATCAAGCCTACCACTGTAGTGTCGTCTGCAAACTTGATGATTGAGTTGGAG
GCGTGCATGGCCACGCAGTCGTGGGTGAACAGGGAGTACAGGAGAGGGCTCAGAACGCAC
CCTTGTGGGGCACCAGTGTTGAGGATCAGCGGGGTGGAGATGTTGTTGCCTACCCTCACC
ACCTGGGGACGGCCCGTCAGGAAGTCCAGTACCCAGTTGCACAGGGCGGGGTCGAGACCC
AGGGTCTCGAGCTTGATGACGAGTTTGGAGGGTACTATGGTGTTAAATGCTGAGCTGTAG
TCGATGAACAGCATTCTCACATAGGTATTCCTCTTGTCCAGATGGGTTAGGGCAGTGTGC
AGCGTGGTTGCGATTGCGTCGTCTGTGGACCTATTGGGGCGGTAAGCAAATTGGAGTGGG
TCTAGGGTGTCTGGTAGGGTGGAGGT
>NODE_93_length_230_cov_25.904348
GGGCTATAGTTTGGTTTTCTAGTTTTGAGTCGGTTGATCCACTTCCATCTCTGACACGTG
GAAGCCGAAGGGGGGGAAAGGGAATGGGTGCACTCCACAGCATTGACGCGCGGGCCAGGG
GGGTCCGGGCGCACCCGGCCAAAGTTGTAGACCCCATGGTTGCCCACTTGTAGAAATGCC
CTAGGGTACGTCGGTTGGGCTTAAAACAGTCCGTCCGTAGGGTTAAGAGACGGTTAAGGT
TAGGGTTGAGGTTAGGGTTAGGGTTAGAATGGTTAGGGTTAGGGTTAGAGATGGTTAGGG
TTAGGGTTAGAA
>NODE_95_length_505_cov_262.087128
AACAGTAAACATTACACATACAGACGTTTCAAAAGAATAAAGACATTACAAATGTCATAT
TATGTGTATATATACAGTGTTGTAACAATGTACAAATGGTTAAAGTACACAAGGGAAAAT
AAATAAACATAAATATGGGTTGTATTTACAATGGTGTTTGTTCTTCACTGGTTGCCCTTT
TCTTGTGGCAACAGGTCACAAATCGTGCTGCTGTGATGGCACACTGTGGAATTTCACCCA
GTAGATATGGGAGTTTATCAAAATTGGGTTTGTTTTCGAATTCTTTGTGGATCTGTGTAA
TCTGAGGGAAATATGTGTCTCTAATATGGTCATACATTGGGCAGGAGGTTAGGAAGTGCA
GCTCAGTTTCCACCTCATTTTGTGGGCAGTGTGCACATAGCCTGTCTTCTCTTGAGAGCC
ATGTCTGCCTACGGCGGCCTTTCTCAATAGCAAGGCTATGCTCACTGAGTCTGTACATAG
TCAAAGCTTTCCTTAAGTTTGGGTCAGTCACAGTGGTCAGGTATTCTGCCACTGTGTACT
CTCTGTTTAGGGCCAAATAGCATTCTAGTTTGCTCTGTTTTTTTGTT
>NODE_97_length_225_cov_72.004448
AAAGGTTGCAGCCAAGAAAAAAAATTGTGCCCTGATCTTTAGGAAAATATTTAGAGTACC
ACATTTCAGTAATCTTCAGCCGTGTCATTATCATATGAAGTTTACAAGAGCTTTAGGCCT
TCATGAAAGAGGAACCAACGTCATTGGTGGCCCCTGGAAATAAGAGCTGTAACTCCAAAG
GTAACAGCGCCAAACAATGCTTCCCGTCACCCAAGCCTCTGTTTGATCTTGAGGGTAAAA
TAAAACTACAACTACACACTTTTTTGCCCATGATGTCGTGAAAATGCATGTTGACAGCCT
GGTCCAC
>NODE_99_length_207_cov_19.719807
GCGTGCACAGCCCAATTCGTCCTGTGCCAGCGCTCTGCCCGTGCAGGGCTACGCTAACCA
CTCAGCCAGGACGAATTGGGCGGGCCAGACGCACGAGACCTCCAGTGGTCCTCCAGGGTC
CAGTACGCCCTGTCCCTCTCTCCTGCACTCGCCCTGAGGTGCGTGTTCCCAGCCGGGTAC
CACCTGTTCCGGCACCACGCACCAGGCCTCCAGTGCGCCCCCAGGGTCCAGGGCTCACCT
GTCCAGAGTCGCCTGTCTGTCCTGAGCTGCCAGAGCCGCTCGTCTGTCc
>NODE_100_length_368_cov_40.375000
AGACATGCACAAGTCACACACACATCCCTCTTTCAGACTGTCTCTCCCCCCTATAGCAAT
TTTGTCAGAAGTTGAAAATGTCTTGATTTAGTTGTCTGGCTGTTCCGGCCAGTTTCTCCC
GCTGTGCTAATGTGAACAGGACATCCCGCTGGGCACCAAAGAATACCACTTCACGGCAGC
CGCATAGCTGGCAGCTTTTATTTATGGATCTACCGAAATGAATGGGTATTAGTGTCCAAA
CATTTCACCATGCTCCTGCAGCCGCACATAAAAGCCACAGATTTTCAGCAAATCTGCACT
TATTTTATTCAAGAAAGACTGTGCCCCCCCCCAATTTTTTTTTTTAAATGACTTAAAAGA
CCTCAGAAAATAATCAACATTGCTTTTCAGAGGTGGATAAGAAAGAAATCGAACATAAAA
ATACCTCAATTTCATTGCACTTCTATCAAa
>NODE_101_length_215_cov_72.674416
TACCATTATGCATCTACAGTGCCAGGGATAAACATCTTTCCCCACTTTTAAAGTTTGCAA
GCATGAGGCATATTTAATACCATATGACTTAAGCATCCCTTCAGGTATCACTTGCAATCT
TTTTTTAATTCTATATACATTGTTCAACTTTAATGGGTATCTAATTTGTGTTATCAGCTT
ACAGGGCAGTAAGTAATAATTTGCATGACTGCCCTAAGTAAATATGCTTCCATAAGAAAC
CCATAGAATAGACTCTGGAATGGATTATACTCCATATTGGCTATGCCCCGATGATCa
>NODE_102_length_223_cov_69.506729
AATGGCTGCTGAGGAGAATTTCAAACACACTCCTTCCCCAGATCATTAGTTACACAGGGA
GGGCAAAAGGAAAGGAAAAATAGAAAATGCTTTCAGCAATGAAGGGTTCATATTTCAAGC
TTATAGCTACTAAAAGGGCGTACTCAGAAAATCAATTTTATGAAAGTCCGTTCAGCACTA
AAGGGAGTTCCATGCAACTAAGCAATTTTGAAATAATGTCGGCTGGTCCTGATTCATGGT
TGGTAACAGGACTTTGCTCTCCTTGCCTGAGACATTATCCTCTAAGCCCAGTTCAAAGGT
CAACC
>NODE_103_length_372_cov_36.870968
GTCCGTGTGCCTGATTATTTGTGTGAGAGAGTATCTTTCTCTGTGTGTGTTTCTGTGTTT
ATGAGTGTGTGGAGTGGGGAGGGCTGCGGTTGGGGCTGGACTCTCAGTCTGGGAAGAAGC
CGGAGCAGGCTCTCTCACACACACAGCCCTGCCTATGAGTTTCAATCAATAGCCAGTCCC
TGTGGCCGCCCCGAGCAAGCTGTTTGAAAAGTCAGAGTAGCATAAAATGGCCATTATTAA
ATTACTGGGACGGACACATTTAGAAGGCTAGCTCACCAATTAAGGAATCAGACCATTAAT
AGCTTGGGATGAGACTGGCATTTGATCACAGATTAGATGCACTGGAAATGAGATCCATTC
ACTTATTGGTGGGCTTGGATGTGGGGTGCAACAATGTTTTAGGACAGGTAGTACTGTATA
ACTATGCATGCTATGGCCAGAGATTTGTTACAAa
>NODE_105_length_332_cov_229.602417
TCCGACAGCGTGTCTCGAGTGAGCCATGTTTCCGTGAAGCAAAGAACGTTACAGTCTCTG
ATGTCTCTCTGGAAGGCTACCCTTGCACGGATTTCATCAACCTTGTTGTCAAGAGACTGG
ACATTGGCGAGTAGTATGCTCGGGAGCGGTGCGCGATGTGCCCGTCTACGGAGCCTGACC
AGAAGACCACTTCGCCTGCCTCTTTTTTTCCCGCGCCTTTTTGATACGCCGGCTGGTATC
CAATCTATTGTCCTGGGTGGGCAAAAGAGAGGATCCGCTTCGGGAAAGTCGTATTCCTGG
TCGTAATGGTGGTGAGTTGACGTTGCTCTTATATCCAATAGTTCCTCCCGACCGTATGTA
ATAAAACCTAAGATTACCTGGGGTACCAATGTAAGAAATAACACGTAAAAAAAC
>NODE_108_length_453_cov_50.231789
TCACAATGACAGAGTTTTGTATAGCCCCCCCACTCCCCCCTCGCTTGCCCCGTGCCCCTT
CCGAGCTCCCCTGCTGCCAGTTTTTAACTACACTCCACTCTGGCCTCTGCTCTACTTGTT
ACAGCCCCAACACGAGTGCAAACAATCAAAGTGTTTGGGAACGTTGAAATATGCATGGCT
ATCCGTGACAGACAGATAAAGCAGGGCAATTAGCCACGTAATCCTAGAGCATCGTACGGA
ATCATCAGCCTCAGCTGTCCTCTCTCTCTCGTTCCCTCCTTCCTCTCCTCTACTCTCTTT
CTCTCTATTAGTTAAATGTACTCTGTGTGTCGGCTCCCCATCAAATCAAGTAACACTTCC
CCTAATTGGCTTATAAATAATACAGCAGGCCTACATTATAATTTCATCAGTGGTAAACAT
TGTGGGGGCAGTTGGTAAAGAACCTATCCCTCATTAATTTCTTAATTTGGGTAGATGGAA
TGAAGGGAAAATGAGGGAGAGAAAGGTAGGGATGGGCGAGAGAGAGAGGGAGAAa
>NODE_109_length_360_cov_44.650002
TATTGACCTAATAATTACAATGCAATCACAGTAGCTTGAAATAAACAAATGAGCACAAAA
CCTTTAATGTTTTAAAAATAACTTCAATTATTTATATTAGTACAAATAGTTTGATTTCTT
TTTCTTTTTTACAAACACCAGCATGAAAAGGATTACAATAACAGTAGAAAATGACTGAAA
AACATATTAACGTCTTCTTTAAATGTCTGCAATTAAAAATGGCATTAAAGAATTACATTG
CAAAGAGTCTTTATCTGGAAAAAAGTAAAAAATAAACTAAAATGTATTGCACATAACAAC
TCGAAGTTAACTTGCAACATTTACCACATTCAAGTCTTAAAGTTCCCCTTCTTCCAAAAC
GGTTGAATTACCTCAACAGACAGTGGAGATGAGTTAACAAGTCTTTTCAACATCTTTCAC
ATAAGATGCTCAAGTCCTCCAc
>NODE_110_length_203_cov_123.270935
TATTATCCATGTGCCTCGTCAGCGAAAAATGCAGTCCCAGTTGCACAAGCACCATGCCAG
CACAGAATGACAGAGGGTACTGAACACCGAATCACTGTGTAGTAGAGAGAGAGAAATAAT
TGTTTGAACATAGATGCATGAAAAGAACAGAGAGAAGATTGATTGAGAGAGCAAAAAGAC
GTAGAGCGATGTGAAGACAGAGAAAGAGTGATAGAGAGACAGTAAGAGAAGCGTTACAAG
GAAACCCTAAAAAGATGGGAGTAGGAAAGCGGAGCGTGCAAATAc
>NODE_111_length_538_cov_45.808552
CTGTGTTCTGGCAGCATTAATCTCTTCAAGCACATTCCAGCTGCTGTGATGTGATAAGTC
CTAAACAGGCTCAAGCCAAGCAAACCAGACAGCTCTACTATTGGCTTTATAATTGCTTAA
TTAAACTTTTGTCACTAATCATTATGAGGGCAATAGAGCTGTTATACAGGCTTCTCTTCA
GCAAAAATCAATAAACTGTTGGAGCTAATTTCTCCTCAGTTTTTGTCCCGCAAATGAAAT
TCATTGCTGGCGGTAAGTGATCTGTGGGCCTGCAGAGCAGCTGATATGAGCTGCCATCAC
CATGTGAATTGAGGCTATTCAATAGCACATGAATATGAACAAATGGCAAACATAAATCTC
CTGCATGAAGTACACCTTCTCTCCTTTTATTATGGAACAATTGACCCATCCAGAAGGAAT
TCTAATGCAAGGAGCTGCATGTAGATTTCAATGACAGCGCAGTCTCCTGGACCTGAAAGA
TGATGGTATGAAAAAGATTAATATGCTAATTATTTCCCCCCTTATTCCTCTTTTCCACAT
TTGCGACGGGTTATTAGGTTACTGTGAAGCGTGTAAATAAGGGGAGTGTTTTGTCAAGGA
ATGGCTGCCAGGTTCTCTGt
>NODE_112_length_540_cov_53.407406
CTGCATATGGATCTTTCTTTTTTGGTTCTCTCTCTCTCTCTCTATCTCTCTTGTCCTTCT
CTTTTATTGCTTTGTACAGCAAAGCACCATTACTGATCCCTTCCAAAGCACAAACTAAAA
ATCTATCCCGTTGTCATTTGCTGCACCGTGCCATCTATCATCGGGGGTGCTTGGCAGCGT
CTCGACCAGAGAGGAGGTGCTGGAACAGGAGGCAGAGTCAAGGACTTTCACTCGCAACAA
AAAACTTGTCACAATTATTTATGGCTCTTGCTGGGACACATAATAGGACACATCAAACTG
CTGTTTTTTCTGTGTGATGAGCGCCCTCACATCGCCGGTTCCCTTGTCGAAGTGGGTCAC
AGGCATCTCTTGCCTTACACATACAATTTCCAAGACAATGGCGGAGCACTTGGAGAAGTG
ACAGTGACAAATACTGGAGCCCCCACGGAAAGCTGGGCAGGCTGTTACATGAGTGATTGC
GCCAATAATCATGCAGAGTCGTCACGTGTCTGTGGAGTGCCAGGGAGGAGAGAGATGGGC
AGCAGGGGTGGCAAGAGAGGAGAGAGGAATGGAGAGAAGAAAAGAGAGTGTGTGAGAGTT
AGTGTGTGTGAATGAGACAAGg
>NODE_113_length_212_cov_39.910378
ATCTAATGTCACTAGCTCCCTCCTACCATCCCCCACTCCCTAAGCCCCTTCCAACCCCAG
CTCACCCTTTACCCTCATAACTAGAGCTCCTTCTCTCACTCTTTTCCCACTGTTTCTCTC
TCTACCTTTCCCCATCTTACCCCTCTTTCTCTCTCAACCCCCTCTGTCTCCCCCACCCCC
TTATATCTCTCTCTCTCTCTCTCTTCTTTTCTCTCCATGGGTAAGCAGGTAATCATGAGC
TGTCACAGAAAGGTGACCCATTAATGTGATGGATACGGTGTGAAAAACAAATGG
>NODE_114_length_229_cov_86.296944
CTCCATGGGTAAGCAGGTAATCATGAGCTGTCACAGAAAGGTGACCCATTAATGTGATGG
ATACGGTGTGAAAAACAAATGGTGTGAAACGTGTGGATTGCTGTCCTTACTGCACCTTGG
CCTTTTGTTCTGTCATATCAATATCCACACAGGGCCTCATTACACCGCTGCACTACACAA
TGAGTGGAGCGCCAGGGTCAGGTCTGCGCCACACTCCCTTTGACTGGCTCCGACTGGGCT
TTTCAGTTAAACCTTGCCCCATAGGACTCCCAGGTAAACAGGAAGAGGGGAGCCCCTGGA
GCTGCAGACAg
>NODE_115_length_342_cov_46.868420
ATAAATATTTACAGCAAGAAAGTTCTTTAAAAAAAAAAGAGGTGATGAAGAGGATATGCG
TGAGACAGAAACTTGTCGATAAAGTTTTGCAGAAAGCCATATATTAAAAATATTAATACC
ATCTCTACATTATAGCAGAAAGGTTGACTTTGTCTTGCTGTGAGCTAAAACACTTAATTG
TTGTATGCAAATGAGAGCAATTACAAAGCTTTTAGGTGAAGAGATGACAGCTGAGGTTGG
TTTCATTGCAGGCCTCACCAAACAGTTGTCATGGAAACAATGTAGAATAACCTCACTGCC
AAATAATTGAGGGTATTATTGTAGACATAGCATCTCAGTATGGTTACGTTTGTAATAATG
CCTACGTATTGAAACATCTGCCATATATTCCGTAAAATCTTTTGGTAAATAGTGTAAATA
ATGa
>NODE_116_length_647_cov_41.064915
ATGCTTCCCTCCGCCCCTCACACACCCTTGCCGCCGCCTCCTCCCCTCAAGTCCCCAGGT
TGCCTTTGCATGACATCATCTTTAAAGTATGCCCCCCATACCCATGTGAATCTTAGCTGT
CACAATCAGAGGCTCCCCCCATTAAACTGTACCGCACTGGAAACCCATACGTTTCTTCTT
TTTCTTCTCCTTTTTTTCCCTTATTCTCTCTCTCTCTCCTCCAACCCCACCAATCTCCTC
CCTTTTTCTTCTTCTCGTTCTTTTTTAACCCCCAGAAAAGGCATTGTTTGAGGAAGGGCT
TGATCAAAAAACTGTTGCCCGCCAACTGCGGGGCTTTCTGTAAATTCAATAAGGCCACCT
TAAAGATTTTCCTAATTAATGGATGACATCTTTGGCTGGAGGAGAGGCGAGGCATTCTGC
TCCGGCTCGCTCTTTGTTAACCTCCTAATTAACTTTCGTAGGTCACTCAGGTCCCAGCAA
CCTGAGAGTGAAGAGCCCCCATTGAGGAGGGAGTTGTAAACTTACTTTTTTCCCTCTCGG
CACTTAAAAGGGGGAAAGCGACTATAGGGAACAGAAAATATCCTATTTAAGTCCTTTGTG
AGTGAACTGCCTGCACATGTTCCAATAAAGGAAGTCTTCTAAATAAGCTGCCGTGTTGCT
CTCCTCCGCTCCCCCTCACCTCCCTCCCTCCCTCCATCTCTCCTCTCTCTCTCTTTACCG
CACCTCTCt
>NODE_117_length_444_cov_59.470722
TTCCAGCACTCCTGAAGTGTCTGGTAATATGCCCGCGGATGGAAGCTGAGGAAGGCTGTA
ACTCATGTTTAAGTGTGCGGCCGTGTCATTGCAGGTTCACGTTCATGCATTTCTGTGTTG
ACACCCATTGGGGCAGGGGATATTTGGCAGTCAGGAGTAATTTAACTTAATTAATGGGAT
GCATATTTGATGGAGGAATAAAATATCCCGGCTCAGCAAAGTGGAAAAGGGGAAAGATTT
AGTGGGAGTTAAAGGTGGAGGGGAGAGTAATTTGTGCATTCAGTTACCGCTGCTTCAGAG
ACGGAGAGACGGGGAGTGAAAGTGAGAGTGAGAGAGGGAGAGAGGGCGGTGGGAGTGAGG
GGAAAGAGGGCAAGAAGGATATGGGTTGATAAAGATAGAGGGAGTGAGAGTCGGTAGGAG
GGAGGGCAAGAGGAGAGAGAGAGGAGGGGAGGATGAGCGGAAGTGTGAGAGATGGTTGGC
GCTGTGTGGGTTGACACAAAGCTGAGTTGAAGTGTAGAGGGGAATg
>NODE_118_length_83_cov_865.072266
CAAACTTTTACAGATGCACAATCGAGAGTATCCTGACGGGCTGTATCACCGCCTGGTACG
GCAACTGCTCCGCCCACAACCGTAAGGCTCTCCAGAGGGTAGTGAGGTCTGCACAACGCA
TCACCGGGGGCAAACTACCTGCCCTCCAGGACACCTACACCACCC
>NODE_119_length_331_cov_48.483383
CAGACGAGGTTCAGTCAGGAGAGATGGAGTTAGATAGGGCAGTCGAGGGAGGAAGCGTTT
TCACACTGCCACAATTACAGAACTCGTCATTACATTGCTCACTCTAACTCGAATACCGAT
AGAAGCACAAAAATTATGCGAAGGCTAGGAGGAGAAAGTGTCTCACTTCTGTTTGCTAAA
TTAATCGCTTCCTAAATGGCTCCGGGCCAGGCAAAGTTAACATTTGCAGTTTCAAAGGTT
TTCAGCGCTTGCAATGAGCCATGAAATTACTGCATGCCGTCGAAAATGGCAGCTGATGAA
AAGCCCAAGGACTGCAGCAGGTCCCACAGGCAGAGAGAGAGAGCGAGAGGCTTGGAAGGG
AAATCTCAAACACAAAGTCTCAGTCATTTCTGATGTGCATCATGGattgtgaa
>NODE_120_length_2547_cov_106.106400
CACTCACTGTCCGGGTAACACTCATCTCTCCGGAACTGAGAGTAGCGCTTACCCCCCTGG
AGGTGGTGACCTCCAGGCCTCTTAGCCTCCATCCCTGTCCGGGTCAACACCCCTCTCTCT
GGGCATGACATCCAGCCGGGGGCACCCCCCCACCTCCACAACCTCGCACACCAGGCGAAC
CAGGGCACCCACACTTAAGCACCCTTCCCCGGACACTAAAGCATATAGCCCCGCTGTTAC
GAACCGCGTGCACCTGGTGAACCAAAACGGCCTTCGTGCACCTGGTGAACCAAAACGGCC
TTCGTGCACCTGGTGAACCAAAATGGCCCAAGTGCACCTGGTCGTCCAGGCGCTTTCCGC
TCAGAGACTAAGTCCACACACCTGGATTACCAGATGCTGGTGGTACTTTACACCCGGGTC
CCCACCTTCCTTAGTCTGCTTGCCAACTCTCTCTCTCTGGGCCTCCGGACTCTGGCTCCT
GGCCATTCTCCCTGCACCTGGTAACCCATTAGTAAAGAAGGGGGAGGTGGAGGAAGACGC
CTTCCGTCCCGACAAAAGCTTGGATCGAAGGCTGACTTTCAATAGATCGCAGCGAGTGAG
CTGCTCTGCTACGCACGAAACCCTGACCCAGAATCAGGTCGTCTACGAGTGATTTAGCAC
CAGGTTCTCCACAAACATGCGGTGCGCATCAGGAGAGGGGCGGCAACTCATTCGGCCGCA
CCCCAACCCTGTCACGAACGGCTCTACTCACCTGCCAAAAGAGGCAGGCTATCCCGGGCC
AACCGAAGCTCCACGGCGCTACGGTATCATTACGTTTAGGGGGGATTCTGACTTAGAGGC
GTTCAGTCATAATCCCACAGATGGTAGCTTCGCACCATTGGCTCCTCAGCCAAGCACATA
CACCAAATGTCTGAACCTGCGGTTCCTCTCGTACTGAGCAGGATTACTATTGCAACAACA
CATCATCAGTAGGGTAAAACTAACCTGTCTCACGACGGTCTAAACCCAGCTCACGTTCCC
TATTAGTGGGTGAACAATCCAACGCTTGGTGAATTCTGCTTCACAATGATAGGAAGAGCC
GACATCGAAGGATCAAAAAGCGACGTCGCTATGAACGCTTGGCCGCCACAAGCCAGTTAT
CCCTGTGGTAACTTTTCTGACACCTCCTGCTTAAAACCCAAAAAGTCAGAAGGATCGTGA
GGCCCCGCTTTCACGGTCTGTATTCATACTGAAAATCAAGATCAAGCGAGCTTTTGCCCT
TCTGCTCCACGGGAGGTTTCTGTCCTCCCTGAGCTCGCCTTAGGACACCTGCGTTACCGT
TTGACAGGTGTACCGCCCCAGTCAAACTCCCCACCTGCCACTGTCCCCGGAGCGGGTCGC
ACCCGACGCGAGCCGGGTGCTTGAAGCCAGAAGCGAGAGCCCGCTCGGGGCTCGCCTCCC
CGCCTCACCGGGTAAGTGAAAAAACGATAAGAGTAGTGGTATTTCACCGGCGGCCGGGGC
CTCCCACTTATTCTACACCTCTCATGTCTCTTCACAGTGCCAGACTAGAGTCAAGCTCAA
CAGGGTCTTCTTTCCCCGCTGATTCCGCCAAGCCCGTTCCCTTGGCTGTGGTTTCGCTAG
ATAGTAGGTAGGGACAGTGGGAATCTCGTTCATCCATTCATGCGCGTCACTAATTAGATG
ACGAGGCATTTGGCTACCTTAAGAGAGTCATAGTTACTCCCGCCGTTTACCCGCGCTTCA
TTGAATTTCTTCACTTTGACATTCAGAGCACTGGGCAGAAATCACATCGCGTCAACACCC
ACCTTGGGCCTTCGCGATGCTTTGTTTTAATTAAACAGTCGGATTCCCCTGGTCCGCACC
AGTTCTAAGTCAGCTGCTAGGCGCCGGCCGAGGCAACCCGCCGGAGACCCCGCGTAAACG
GGGCCGACGAGCACCGTAGCTGGGGAGATCCGCGAGAAGGGCCCGGCACGCGTCCAGAGT
CGCCGCTGCCAACCGCCGGACCCAACCCCTCACCGGTCCGCCTTCGGCCCGCCGGCGGAC
ACCACCCCGATGAACCCCCACACGCAGCCCCTTGCGAGACCACGCACGAGAGCCCCCGAG
GCGGGCCGCACGACGAACTTCCAACGGTGGCGAGAGGAGGGCGGCGGAGCAACTGCTCCC
CCAGCCGCGGCTCGAGCCCAGCCCCGCTTCGCACCCCAGCCCGACCGACCCAGCCCTTAG
AGCCAATCCTTATCCCGAAGTTACGGATCTGACTTGCCGACTTCCCTTACATACATTGTT
CTAACATGCCAGAGGCTGTTCACCTTGGAGACCTGCTGCGGATATGGGTACGGCCCGGCG
CGAGATTTACACCCTCTCCCCCGGATTTTCAAGGGCCAGCGAGAGCTCACCGGACGCCGC
CGGAACCGCGACGCTTTCCAGGGCTTGGGCCCCTCTCTCGGGGCGAACCCATTCCAGGGC
GCCCTGCCCTTCACAAAGAAAAGAGAACTCTCCCCGGGGCTCCCGCCAGCTTCTCCGGGA
TCGGTCGCGTTACCGCACTGGACGCCTCGCGGCGCCCATCTCCGCCACTCCGGATTCGGG
GATCTGAACCCGACTCCCTTTCGATCGGCCGGGGGCGACGGAGGCCATc
>NODE_122_length_266_cov_38.962406
TATGACTGCCATGGTGAAAGGGTTCAGAGTGGAGAGAGAGGGAGGAAGAGAAAGAGAGAG
TGAAAGAGAGACAGGAAGGAGAGGAGAGGAAGGAGTGAGGTGGCATGGTGGGTGGGGTGG
TGGGGGGGTTGTTGAAGTTGAAGCCTGTTCTTTTGTGCAGCCGCTTCTGATCATTTACAT
CAAGTTGACATTCGGAGAGTTTACTCTGGGGTCTGTAATTGTATTCTTTCGCCAGTTCTG
CATTGCCAACCGTGAAAATGGAATCATATCAACCCTGACCAATTTTTAATGTACAAAATG
AATTGGCAGAGGTTCAAAAAAGAGAGCTACAATTCAAATCAGGTGAAt
>NODE_126_length_340_cov_31.452942
ATACTAAAGGGAGAATACTAAAGGGAGAATACTAAAGGGAGAATATACGGAGAATACTAA
AGGGAGAATAGAGGGAGAATACTAAAGGGAGAATATAGGGAGAATACTAAAGGGAGAATA
TAGTGAGAATACTATAGGGAGAATACTATAGGGAGAATACTAAAGGGAGAATACTAAAGG
GAGAATAGAGGGAGAATACTAAATGGAGAATATAGGGAGAATACGAAAGGGAGAATATAG
GGAGAATACTAAAGGGAGAATAGAGGGAGAATACTAAAGGGAGAATAGAGGGAGAATACT
AAAGGGAGAATATAGGGAGAATACTAAAGGGAGAATAGATGGAGAATACGAAAGGGAGAA
TAGAGGGAGAATACTAAAGGGAGAATATTAGGGAGAATACTAAATGGAGAATATAGGGAG
AA
>NODE_127_length_176_cov_98.755684
GGAGAATACGAAAGGGAGAATAGAGGGAGAATACTAAAGGGAGAATATTAGGGAGAATAC
TAAATGGAGAATATAGGGAGAATACGAAAGGGAGAATAGAGGGAGAATACTAAAGGGAGA
ATAGAGGGAGAATACTAAAGGGAGAATATAGGGAGAATACTAAAGGGAGAATAGAGGGAG
AATACGAAAGGGAGAATAGAGGGAGAATACTAAAGGGAGAATATTAGGGAGAATACTAAA
TGGAGAATATAGGGAGAA
>NODE_129_length_386_cov_55.313473
CCTCTTCTGCCTGGACTGGTACCCCTGTCTGATTATTATGCCATTAAGCTTTTCCTCTCC
TCCTCTGAAAGAGCGCTCCAGTCCCTCTCCAATCTAAAGAAATCCTAGGGTTTTTTCTCC
CTCCTTTCCCTGAAATTACCCAGCGTGCGACGCGTGCCTGAGTTTCTAATTGGCCCTGCA
GTCCCTGGAGACAGCCCCCTCCCTTCCTCCTAATGAAAAGCCTCGGCCTTAATTACACTT
TCCAAACGCTGATTGTTATTGACAAAACTCCTGTGGCTCGGACAAACGACGGCAGATTAG
TTCCATTACAGGCAGCCCTCCAAGAGGAGAAAGAGAGGAATTTCAAATCGACAATGTAAA
GTGAGGGAGGAAAAAAAAGAGAACTCTTTCCATTTTTCTTTTCATGTACCAGGCTATTGC
TCCACTTAAGACTTCTCTTTCTTTCCCAGATTGCTCTTTTCTGTTCTa
>NODE_130_length_737_cov_40.118046
TTGCCAGGACCTGTTAGCCACTTTTCTTTCTACACCACTAGGCCCCGGCCCGTTGCTCCC
TGGTTCGGATCCCCCCACCTCTTCCTTCCTCCTCCTTGTCACATTCACACACATTAGCTC
TCATATATTCGCTCTCCTCTCCTCTCTTCCCACCCCCTGCCACCCCTGCTGCACGTCACC
CTCCCTTCCACAGACACGTGACGACTCCGCAAGATTATTGGCGCAATCACTCATGCAACA
GCCTGCCCAGCTTTCCGTGGGGGCTCCAGTATTTGTCACTGTCACTTCCCCAAGTGCTCC
TCCATTGTCTTGGAAATTGTATGTGTAAGGCAAGAGATGCCTGTGACCCACTTCGACAAG
GGAGCCGGCGATGTGAGGGCGCTCATCACACAGTAAAAACAGCAGTTTGATGTGTCCTAT
TATGTGTCCCAGCAAGAGCCATAAATAATTTTGACAAGTTTTTTGTTGCGCGTGAAAGTC
CTTGACTCTGCCTCCTGTTCCAGCACCTCCTCTCTGGTCGGGAGAAGCTGCCAAGCACCC
CCGATGATAGATGGCACGGTACAGCAAATGACAACGGGATAGATTTTTAGTTTGTGCTTT
GGAAGGGATCAGTAATGGTGCTTTGGAAGGGATCAGTAATGGTGCTTTGGAAGGGATCAG
TAATGGATCAGTAATGGTGCTTTGGAAGGGATCAGTAATGGATCAGTAATGGTGCTTTGG
AAGGGATCAGTAATGGTGCTTTGCTGTACAAAACAAAAAAAGAGAAGGACAAGAGAGGGA
GAGAGGGAGAAAGAGAGAGAGGGAGAGAGAGAGACAGGg
>NODE_131_length_502_cov_49.191235
CATTGTTGCTGTAATTCAGTAAGTTTATGTAATTAAAACTAGTAATGACAGCTGAGTATT
TTCCACATGGTTAAGCTGAAGTATGTTTCTCATACATTTGTCCCCTTTTCCTCCCTGTCA
AAACTTCCCCTGCACCTGTCACAATTAGAGTTTTGTATAGCCCCCATGCTTGCCCCATGC
CCCTTCACAGCTCCCCTGCTGCCAGTTTTTAACTACACTCCACTCTGGCCTCTGCTCTAC
TTGTTACAGACCCAACATGAGTGCAAACAATCAAAGTGTTTGGGAACGCTGAAAAATGCA
TGGCTATCCGTGACAGACAGATAAAGCAGGGCAATTAGCCACGTAATCCTAGAGCATCGT
ACTGAATTGTCAGCCTCAGCTGTCGCTTCTCTCTCTCTTCCTCCCTCCTCTCCTCTCTTT
CTCTCTATTAGTTAAATGTACTCTGTGTCGTCTCCCCATCAAATCAAGTAACACTTCCCC
TAATTGGCTTATAAATAATACAGCAGGACCTTCATTATAATTTCATCAGTGGTAAACATT
GCAGGGGCAGTTGGTAAAGAACCTATCCCTCATTAATTTCTTAa
>NODE_133_length_261_cov_23.701149
AAGATAATCCATTGGATCTAATTGACACAAAGCCCTTAGTACCCAACCCCACCCCCCCAC
ACACTCCCCTCCCATTCCATAGCCCTTGTTACTTCTGAGAAAGGCCAAGTGTTTTTGTCC
TATAAATACCACGGAGCAGAGACAAAAAGGAGGTTTTTAAAATGCAGTCTACAATCCATT
ACATATATTCCCCCAGCATATCCATTCAGTAATTATTCATTAGAAAACATTTAACGTCAC
AGTCAATTTCACACTGGCCAGTTGAAACACAATAGAGGAGATTTGCCCTATTTTGGGGTG
AGAAGGGGAGGGGGGCGGGGGGCGGTTGGACAGAGGAAGGGTg
>NODE_134_length_421_cov_65.258911
CACAGCAGAGTTTGGTTTCTGGAGCGCAGCCCCATGCCGGCGGCTGGCAACCCGTTAATG
ATCCTTCCGCAGGTTCACCTACAGAAACATTGTTACGACTTTTACTCCCTCGAGATAGTA
CTTCCATTTGCATGGCTTAATATTTCAGACAAGCATATATGCTACTGGCAGGATCAACCA
GGTAGCCACTCACAACATAGAGGTTGTACCTGGGCGCTCGAAGCGAAGAACGACCAGGGA
CCGATCCTATCCCGTCAGGGGAGGAGGCCCTGGTGCAATCCACCGTGCGCCCAGCAGGAG
GCCCTGAACTGCCCATGGCCGGAGCCACAGGTGCCGGGGCGCCGCTCGAGAGGTATCTTG
TCCAGCTGGAGGGTTTATTCGGAACGCCATCAACTTAGCAAAGACAGGGTTTGAGAAATA
CACGTGTCTCTGGCGCCGGTACGGCATGGGTGAACGTCACCACAGGCATCGCTGCCTGGG
TACTTCACTCCCCGCAACGGAAC
>NODE_135_length_576_cov_61.022568
ACAGACGAACTGGACAGACACAGAGACGCAATGAATGCAGTTATTAAATAGTTTCAGCTC
CAAAAGAGGCCTATTCTAGTGCCATTATAAAGGGAACAATTTCTCCCCACTGATCGGCCT
GTCTCCTTTCTCCTCTCTTACTTTGATCTGGCAGCATATTGCCGTAATGTGTCCTATTGA
ATAGCAGAATCTGGGGCAATGTTAATGCTTTTGTACCTCACCACTGCTCCACTTCTCCCT
CACTGTTTAAAAATAGCTGTTAATTATAAGTGCAGTTTAAATGTCTCCAGTGACCCAGAA
AGGCAGGTTGGAGTGAGAGGGACTGTACATCTCCCGTTCAAAAGAGCCTAAACACTTTTT
TCCTCCCCTTCAATCTCTCTTTCTCCCTCCCTCTTTGTCTTCGTCTTCCTGCTCTCCTCT
CTTTTCTCTCCTTTCTTGGTGTCTTCCCCCATGTCTCTTTCTCCGCGGCAGTTCTTTGCC
TCAGTGGGAGAGGAGGGGAGGAGGATTCAAGTATTTCTCGCTCCAGCGGAGAGAGAGAAG
TAGAAGACGTTGGAGACCAATGTGAAAGGCGCTGCTGGTGTCTGTAGATTGGGTGTGTCA
TACAATGACTTTCTATCTACTCCTCTTCTCTCCCAGAGTCAGTGGGGTGTTGCCATGa
>NODE_136_length_284_cov_23.545774
CATCTATATTTAATCATCTGCATTGCAACATGGCTCAAGATAACAGAACAGCAGCATTTA
TTATGGCGCAATAGAAGTGCCCATTATAGTGCAGCATCTGCTTGTGTGGTTTGTGCTGCA
TTGGCAGCCATCTTGTTTTGCCTGTCATTCAGAGCTGAGCTGAGGTTATGTTTGTGCATC
GGGTCACTCCTGTAGCGGGATCATCCGGGTCGCCCAGCTCCCCTCTGTGAGCCCTCATCA
CCAGGCCAGCCAATGACTCTCTCTGCCACTCGCCCGCTCTGCCTGCCAATCGCTTACTCT
TCTCCGCTCCTTCACAATCCCTATAAACTCTCATAATTGCCGCATTAAACTTTAGTTTAT
TATTTT
>NODE_137_length_380_cov_144.981583
GCCAATCGCTTACTCTTCTCCGCTCCTTCACAATCCCTATAAACTCTCATAATTGCCGCA
TTAAACTTTAGTTTATTATTTTTCTCCAGGTGCAGGTGTGCGGATGATATGAGCCCCAGG
TTGCATTTACATACAAATTGAAGGTTTTTATTAATCAGGCGAGCAACAGGAATCAAACGG
CAACACTCCATCAGCCCTTTAAATACATTTGGTGACATTTTTACCGAGCATTAGCATGAT
AGGGCAAGCGAAGTATAATGTACCAATGATTGCTTTTCCATTGAAAGCACAAACGGTTTC
ATTTTTCCTGTCATCTCAAATAAGTGTTAAAGAGGGTTTGGAGGCTATTGTGCGAGCGCC
GTATGCTGGGGACTTGGGACCGCTGATGGCCATATTAAATAACCATTAGCGCCTGAGCTT
AGATCATTGTGGCATCCGCCTCCCTCCTCTCTGAATTTATAc
>NODE_138_length_387_cov_34.191216
ATCGTGATTAACTCCACATCGCAGCACAAACTTCTTCCTCCTCACTGCATAAATGGGCCT
TAATTGAGGTGAAAGGCTCCCTAGCAGGGCTTCCCCAGTCCGCTCCGATTAAAACATAAT
TTTACAGCCAAAAAGTAACACGTTCCTCGTTCCCAATCACTGCCCTTGAATTATTGTTCT
GCAGCTCGGGGCTTGTATTTAAAGTCACTCAATAATTGCAATCAGATTATTCTAATCAAG
TGCTGGAACAGTAATTACAGGTTGCAGTCATTTAAACTGCCGTGGAAGTCCCATATACTG
CCAGTGCGCATATTAAAAGCTTATGTCGGGAGAGATAAAATTAATGAAGAGGATTGTAAT
CTTGTGACTGTTAGATAGGTGTCACATCACATGTGACAGGAGTAGGGGATCCGGTGGCAT
GCTGAGGACGTTGGGTGTTCTGTACCCTGTGGCTTCCCCTGACCCTCAc
>NODE_139_length_469_cov_27.707890
AGAGAGGGGAAGAGAGAGAGAGGGGGAGAGAGATAGAGAGAGAGGGCGAGAGGAGATGGG
AGAGAGAAAGAGGGAGGGAAGAGGGGGAGAGAGAGAGAGGGCGAGAGGAGATGGGGAGAG
AGAGAGAGAGAGAGAGGAGTATGAGGCTGCTGCCTGGAAAGGCGATTAGTATTCATGCAG
GGTAGCGCTCCAGAGAGGATTAATGGACTCTGATGCCTAATATCCTGGAGAACAATTAAT
TTGCCCACAGTTTTGTCATGGTTGAAAGTCAAATGCTGGAACAGATCGATGCGCACAGCC
GCCAGTGGAATCTCAGCAGCCCCTTCTGCCGGGCGCAGAATTTTAATTTCATCATCATCA
TTTTCCCCCGGCTGCCACCCCCGACGAAGCTTTCCCTGACATGGCTGAGAGCCACCGCAT
CCCCCCAGCCTGATAGCACTGCACACACACAAACATTAAATACACACACACACACACAGA
TAAAACACACACACATACACACACACACACACATAAAATACACACATAAAATACACTTGC
ATATACAAAAa
>NODE_140_length_457_cov_738.146606
TGCTCCTCCTTGCACAAAGGCGGAGGTAGCGGTCCTGCTGCTGGGTTGTTGCCCTCCTAC
GGCCTCCTCCACGTCTCCTGATGTACTGGCCTGTCTCCTGGTAGCGCCTCCATGCTCTGG
ACACTACGCTGACAGACACAGCAAACCTTCTTGCCACAGCTCGCATTGATGTGCCATCCT
GGATGAGCTGCACTACCTGAGCCACTTGTGTGGGTTGTAGACTCCGTCTCATGCTACCAC
TAGAGTGAAAGCACCGCCAGCATTCAAAAGTGACCAAAACATCAGCCAGGAAGCATAGGA
ACTGAGAAGTGGTCTGTGGTCACCACCTGCAGAACCACTCCTTTATTGGGGGTGTCTTGC
TAATTGCCTATAATTTCCACCTGTTGTCTATTCCATTTGCACAACAGCATGTGAAATTTA
TTGTCAATCAGTGTTGCTTCCTAAGTGGACAGTTTGATTTCACAGAAGTGTGATTGACTT
GGAGTTACATTGTGTTGTTTAAGTGTTCCCTTTATTTTTTTGAGCAGTGTATATATACA
>NODE_141_length_419_cov_56.754177
CATTATTCGTATACTAAAATCTTATAGAAAATTACACAAGCTTCTATTAATGGATAGTAA
CTATGGAACTCACATTATTCCCTTGAGATGCTCATATCGGGAGACCATTTGGACTTAAGG
ATACAGTCAAGTCCAGTTTTGGGAGAAAAAATGTATTAAGAAACGCAAAATGTTAACACG
AAGTTAAGGCTTACCCAAGTCTGGCTTTAGCTCAGTAGGCAAGCTTAATTTCCGTGACAT
CTTTGCTGGAAAAAAGAGAACACCCCTCTTTACAAACACACACCTAAGCTAACACGACAG
GCCATGCAAAGCTAGCTAGGAGCTAGGAGTTAGGAGCTAGCAGCTAGGACTGGGATGTGG
TTGTGCTTATAGCATTACTACACACATAAGCTGTGGTATAACTGTTGGCGTTTGCTTCAT
TGTGCTTCAGGGGAGGCAAAATGCTTTAGAATTAAACAGGAAGGAAGTATTAGGGCATCA
CAGGAAGACAACCCTGTTGAa
>NODE_142_length_234_cov_31.452991
ACTTTCTCTATGGCGTCAAGCTGCAGTCGTTGGACAGGCAGTCGCGCGGTAGCTGGCTTC
ATGATTAATGGTGTTTATTCTTGACAGAAAGCTCCTTTATTTATCTGCATTGCCGTTTCA
CCGATACTATCAGTCACCTGAATGAAAAATATTCAGTCATACCAATTTTGCAGTATAATT
GAGTAGAGTCACTTCCTTTTCAGTTTTTCCCCCTCCTCCCCTCTCTCTCCCTCCCCTCTA
CTCCCTCCACTCCTCTCCCACTCTATCTGGCAGTCTTATCATGGCCACAGTAATATTCGC
GCTTTGCGTTGCTTGa
>NODE_143_length_166_cov_27.734940
TTCCCTTTTCAAAACAAGGTGAGGTTCAAAAAAAGTTTCTCTACAGCGATGATCAAACAG
AGTCACATCACTTACGGAGCTGGGTGACGGGGGCAGTGAATACAGATCAGCTTTAATTGT
AGCAGGCCTTACTGCCACTGTCTGTCAATCAAAGCCTTTGAATTGGGGACAATTTGCTCT
GTTCATTCTGTTAAATGATGTATCCAATTAGACGTGGTAGAATTCATGATCTTCAGTCAA
GGTTAAAt
>NODE_145_length_93_cov_62.376343
AGCAAGTTCCAACCATGAAATACAGAAATAAACACTTTTCCAAAAACAAGGTCTAAATCA
TGTTTGAAACACTCTGTAAGTAAAAAAAAATGTCTGTACTGTTTAATTGAGATGATAGGA
ACACTGTGGACAGTTTTCAGCAAGTTCCAACCATGAAATACAGAAATAAACACTT
>NODE_147_length_284_cov_39.242958
AGAGCTGACCTGTCATAAATTCACTCTGTGGGGATGATGACAGGGCCGGAGCCAATCTTC
ATGAAAAAAATAAAATAAAATGGCACTGGCTCCCTCCTACCTTCCCCCATTCCCTAAGCC
CCATCCCCCACTCCCTAACCCCAGCTCACCCTTTACCCTCAACTAGAGCTCCCTCTCCCC
CTCTCTTTTTCCTCTGTCGCTATCTCTCAGTTTCCCCATCTTCCCGCTTCCTCTCTCCCT
CTGTCTCTCTCTCACTCGCTCTCTCCCTCCTTCTCCCCTTTTCCCTCCATGGGTAAGCAG
GTAATCATGAGCTGTCACAGAAAGGTGACCCATTAATGTGATGGATACGGTGTGAAAAAC
AAATGG
>NODE_149_length_304_cov_999.197388
GAGACGGCCTACAGGGAGGAGGTGAGGGCCCTCGGAGTGTGGTGTCAGGAAAATAACCTT
ACACTCAACGTCAACAAAACAAAGGAGATGATCGTGGACTTCAGGAAACAGCAGAGGGAA
CACCCCCCTATCCACATCAACGGGACAGTAGTGGAGAGGGTAGTAAGTTTTAAGTTCCTC
GGCATACACATCACGGACAAACTGAATTGGTCCACCCACACAGACAGCGTGGTGAAGAAG
GCGCAGCAGCGCCTCTTCAACCTCAGGAGGCTGAAGAAATTCGGCTTGTCACCAAAAGCA
CTCACAAACTTTTACAGATGCACAATCGAGAGTATCCTGACGGGCTGTATCACCGCCTGG
TACGGCAACTGCTCCGCCCACAACCG
>NODE_150_length_229_cov_326.340607
CCATAGCAGCACCCACTCGTAGCACGCGCTCCAGCAGGTATATCTCACTGGTCACCCCCA
AAGCCAATTCCTCCTTTGGTCGCCTTTCCTTCCAGTTCTCTGCTGCCACTGACTGGAACG
AACTGCAAAAATCACTGAAGCTGGAGATTCCCATCTCCCTCACTAGCTTTAAGCACCAGC
TGTCAGAGCAGCTCACAGATCACTGCACCTGTTCATAGCCCATCTGTATACAGCCCATCT
ATCTACCTCATCCCCATACTGTATTTATTTATTTTGCTCCTTTTGCACCCCAGTATCTCT
ACTTGCACATC
>NODE_152_length_573_cov_73.581154
TATTATGCGCAAATCAGAAATCAGCAAATCACATACGGCAAAGGATGATTCTCAGGAGAT
GTTTGATGAGTTAGGTGCTAATTTTTGGTTATATCAGATACTATATGACTGAAACTCATA
TGATCTTTCTGTTGCTATTACTCTCTCTTTCTCTGTCACACAGACACACAAACAGCACCA
CAATCATTACCAGCACACTGAAAGACAAACAGGGTTGGTGGGGGGAGTAAGTTAAATGTG
GATGGGCAGAAAGAGAAAGACAGAAAAGGAGGAATGGGGTTCAGTGATGTGTTGACTACC
TGGAGAGGAGGGTGAAAAGGACGGCTAAGGGGGAGTGGGATGGGAGTGAGCGCTAATTCC
TACTTTTCAGTTTAAATAAAGATTGGAGCTGGATAAAAGCCATTAAGGGAGAAATCAGAC
AGGGCATGCTATGTAGGACAAGAGCTGACTGCAGGGAGGTGAGTGGAGAGATCAATACTC
AGTCGATGCGCTCAACACCAAGCTCTGCACAGACACACATACACTGGGGGAGATGTGCTA
CTGCTGGGCATGAGTAATTGCGTGTGTGTGTCTGTGCGTGCGTGCGTGCGTGCGTGCGTG
CGTGTGTGTGTGTGTGTGTGTGTGTGATAGAAAGACAGAGAGAGTATAACATTTa
>NODE_153_length_566_cov_51.054771
GAGGGATGGATCGTAAAATTAAGTTTGTTAGGGAAACTACCATGAAAATACTGATACATA
TTGAGAAGTGAAATGTTGAAATATTGTGACCAGACATGAGATATGGATGTTGAAAAATGC
GTGTAAACTTGATCATGTTTCCTTACTCTTTAACCCCTTGTGTTTGTTTTCCTTTCCTTC
CAACAGAAATTGCAATAGCAATCACTTATGTCACAATTCAAATCTCTCCCTGCCTTCTGC
TCAAAGCCTGCACATCAAGTCCGAACCTGTTTCTCCTCCTAGAGATCGCACCAGCAGCAC
ACCGGGGGGCTACGGCGTCCCGCAGCAACAGAACCCCTCGTCCCGCCAGGACTCAGGCCG
CTCCCCTGTCGACAGCCTGAGTAGCTGCAGCAGCTCCCACGAGGGCAGCGACCGCGACGA
GCACAGGAACGAGTTCCACTCTCCCCTGGGAATGTCCCGGCCCGCCCTGGACGGGCGCGA
GAGCCCCTCGGTCAAACGCGTGCGCTTGTCCGAGGGATGGGCCACATGATAGCCACGCCC
AGTGCTGGCCGTCGCTCAAGCCTCGCTCACGCTGCGACGTCATGACACCCCGACACCCTC
GCTCTCGATATCACCACGCGACGCGTCACTCACCTCCGGAGCCCACGc
>NODE_154_length_268_cov_81.432838
CCTAAATTATATTTTTATTTGAACTTCTATTTTTGACCCCTATCCCCACCCTTACCCTCA
TTTCAACTTTTTTTTGCTATCTGGGACTTTTGGATTTGTTTTTGGGATTAACACTCTAAC
AGGGATTTTGGTGCTTTTTCATGGCTTCTTGCTTCTTGGCTTTGGTTTTGCTCAAACGCC
AAGAGGGGCTGACTTGACGTCTCGGGCGGCAGCGGGCGGTGGACATTGGGCTTCTAATTA
ACCTTACTGCTCACTGTTTGTCCCCTTGTCACTTGTGTTTTAGAGAGAGATGAGGCTGCA
ATTGAGAGCTCTGAGTTCAATGCCACGTCAATAGCTGATGTGGACAAGCG
>NODE_164_length_508_cov_65.679131
AGTCCTCGGGGAATCGCCTCCGCACCTCCGGATCTGTAAATAATTGACAGATAATATTAA
TTGGCTTTGGATTAGTGAGCAGACCGAGTAGAGTACATTAATATTTGATCAGAGGATGAT
AGGGACCCTGGCAGGGGATCCGAGGAGGGCAGCTGAGGCTGCCTGGCTGATTAGGGGCCA
GAGAGGGAGGTGTTACTACCCCCCCATCCCTCCTTCCCTTCCTCCTCCACCCCCCCACCA
AGGCTCCACCAACCCCATCCTCAACCTTTTCAGGAGAAAAAAAGAGGAAAAGGAGAGGAT
TTAATCCCCATTTCTCCATTGGAGGGGTGGCCGTGTGGGGGGGACTTCGCTGTCTTGCTT
AGCCTCCTACTGGCACTCAAGCTCATAAGGGACGAGAATGGGGGGAGGGTATTTTTCTTT
CCGTCAAAAGACTGCTAATTATTTTATGATGGGGGTCTTTTCGTTTGGGAGTCCGCTGGA
AAATCTGCTGCCACTAAATCAAAGCCATTTGACAAATGTTTCGAACAACCGAAGAAGTGT
ACAACCCAAAACCCTCACCCTTGAGAGGGCTGACTAGGTTCCATCACTGt
>NODE_165_length_412_cov_65.871361
GTGTGTGGGTGTGCGTGTGTGTGTGTGTGTGTGTGTGTGTGTGTGTGTGTGATTCATTCC
AAGGCAGTTTTAGTCCTTATAAAATATTCATTTTGGTTGTGCAGGGCCCTGTAATTGCCA
TCTCTCACCCTGAATTATTTATACCTCGCACAGACTGACAAAGCTTTGCCATACGGCCCC
AGATGAATCAGAAAGCAGCCATCTCTGCTGCCAACAGCACTGGGCTTTCACACAAATATG
GCAGCCACGTCTCTCAGACTGGCCCCTGTTAATTTGACATTTTCCTTCCCCCCTGCCTTT
GTCCTAGGAGCACATAAAGGTTACCTGTTAGCTTTAAGCACACCAACCTGCTCCTTCTCT
CCCTCTCTTCCTCCATCTCTCTCTCTCTCTCTCTCTCTGTGCCTTGCCTAAATGACAGCC
CACTGTGGCTGTGTTTTGAGACAGACTTAATGTGGCAGCAGTAGCAGAGTGGGTGCCTTT
TGCTTTATGATGAc
>NODE_168_length_272_cov_117.286766
CATACAACACTCCTTCCGTGGCCTCCAACTGCTCTTAAACGCTAGTAAAACCAAATGCAT
GCTTTTCAACCGTTCGCTGCCCGCACCCGCCCGCCCGACTAGCATCACCACCCTGGACGG
TTCCGACCTAGAATATGTGGACATCTATAAATACCTAGGTGTCTGGCTAGACTGTAAACT
CTCCTTCCAGACTCATATTAAACATCTCCAATCCAAAATCAAATCTAGAATCGGCTTTCT
ATTTCGCAACAAAGCCTCCTTCACTCACGCCGCCAAACTTACCCTAGTAAAACTGACTAT
CCTACCGATCCTCGACTTCGGCGATGTCATCTACAAAATAGCTTCCAATACTCT
>NODE_169_length_575_cov_43.798260
TATGTATAGTGGCCAAAGATATATGTCCGAAAGGCCTCTTAGGCCAGCAGTCCAATGTGC
TTTAGATAGCTAGCAGGCCGCAGATTAGCGGCTGTGCGTTCAGGTGACGTTAGCTGCTAT
AATTCCAGGTGAAAAAAATATATAATAATTTTTAAAAATAGGTTCAGAGCTTGCGGTAGG
AATCCGGAGATATGGAGAAGAATAAGTCCGACTAGCTCTGGTTTGAGTCGCGCTGTACCG
ACTGGCGAGAGTTGTCCGGGATAAAGGTAGCTGATGACCGCTAGCAAAGGATAGCTGACT
GCTAGCTAGTAGCTTCGGAATGTTTTCGATGGGCCTCGTAAGCTAACAGTCCGTTGTGCT
CTAGACAGCTAGCATTCAGGGGACGTTAGCTGCGAAGGTCGGAAGGTGAGAAGGTTCAGA
GCTTGCGGTAGGAATCCGGGGATATGGAGAGAAAAATAGGTCCGGTATGCTCTGGTTGAA
TCGCGTTGTACAAACTGGCGAGAGCTTTCCGAGCTAAAGGTTAGCTGATGACCGTTAGCT
GGCTAGTTAGCTGGCTAGCTTATGTTGGAGAGATTCCAGTAATAGAGGTAAAGAAAAAGC
AGGTCCACACCACATTGGGCGAGGCTGGTTGCAGGAGAGTATTTTGGAGTAAGGGTt
>NODE_171_length_431_cov_28.280743
AGTACTTCACTTTCTGGGGTGTGTGTGCCCCGATCAGTATTTTAGTTGATTCCAGGTGTT
CAATGTTTATGGGTCATTTTTTGGCTTTAAAGCACAATAAAGTCTGAGAGGCTTAATTAA
GGGGACAAGGGAGGGGCGAGAGGGGGGTCTGTTTATTAGACAGCAAATAGACAGCAAGTG
GCTTTACGGTGTGGAAGGTCATTGTTGGTTAATAAGTTGCCACATGAGTGCAGGCAGGTG
TTAACACCTCTTAACTCGGCTTTCCAGCAGAAGCCATTCATCAGGCCAGTGTTAATGAAG
GCCATATAATTAATAGGTGGGTGGCAGAGAACCCCCCCCCTGAGTTAATCAATGCAAGCC
TGTTTGAAGAGCTGTGGTGAGATGGGACACTGTGTTCTGATAGGGGTCAGGGAAGGTGAA
GGCTTTTATGAGGGATAGATTTGTTGCTGGGAACCCTGTCCTTCACTTGAAGGCTTTGTG
TTGTTCAGGTGTGTGTGCgtgcatgtatgggtg
>NODE_172_length_615_cov_43.868294
TGTCATGAACTGTCACACATAGTACCCCTACACTTAAACATTCCTTAGTATTCATCCATC
ATTGGCCTCACTTAGGACCAGGCGCTTTGGATGCAAATATTAATTTAGACTCCTGGATCC
CAATCTGTCAACCTTAGGGTACCTAACGTGCCCACTAGCTCCCCTATCAAAACAATCGTC
AGCTAAAAGAGGTTGTCGTTGGGCCGAGCTATCTGTCACCCGGCCACCAGTAGCCAGCAG
GACACAAAGGCCATTTAATTAGGCCTACTGCTCCTCTCTGGTGTGAAAGACTCTCAGGCC
CGTTTGATTCCCCACCACTCTCGCAGCAGGAAGTGGTTGGTGATAATTGACACAGGATTT
CCTTGTTAACCAGCGGCAGACTGTGGATTAAAGTGACAGAGATCTCCAGAAGAAAGTGGG
GATCAGATAAGAGGGAGGGGTGACGGGAGGGGGTGCAGGGGAAGAAGGAATGGAGGGGGT
AGCCGCTGTTTACTGCTCTCGAGAAACCAGGAAGGAAATAGCAATAACAGAGCAGAGCGC
GGTCCTGCCGCGAGATGTAGCTACCACTTATCTTAGCCATTCAGCTTGGCTGATCAAAGA
TTGGCTTCCCTTAAAATAACCTGGGCCCAAGGTTGACTACATGCTTCCACGCCATGGGTT
TTTTGGCAAATTATCACTTTTTTCCAATCCTCCCTAt
>NODE_173_length_1132_cov_103.543289
CGCCGCGAGGCGAGCTACCGCCTGTCCCAGCCCCTGCCTCTCGGCGCCCCCTCGATGCTC
TTAACTGAGTGTCCCGCGGGGTCCGAAGCGTTTACTTTGAAAAAATTAGAGTGTTCAAAG
CAGGCCCGGTCGCCTGAATACCGCAGCTAGGAATAATGGAATAGGACTCCGGTTCTATTT
TGTGGGTTTTTCTTCTGAACTGGGGCCATGATTAAGAGGGACGGCCGGGGGCATTCGTAT
TGTGCCGCTAGAGGTGAAATTCTTGGACCGGCGCAAGACGGACGAAAGCGAAAGCATTTG
CCAAGAATGTTTTCATTAATCAAGAACGAAAGTCGGAGGTTCGAAGACGATCAGATACCG
TCGTAGTTCCGACCATAAACGATGCCAACTAGCGATCCGGCGGCGTTATTCCCATGACCC
GCCGGGCAGCGTCCGGGAAACCAAAGTCTTTGGGTTCCGGGGGGAGTATGGTTGCAAAGC
TGAAACTTAAAGGAATTGACGGAAGGGCACCACCAGGAGTGGAGCCTGCGGCTTAATTTG
ACTCAACACGGGAAACCTCACCCGGCCCGGACACGGAAAGGATTGACAGATTGATAGCTC
TTTCTCGATTCTGTGGGTGGTGGTGCATGGCCGTTCTTAGTTGGTGGAGCGATTTGTCTG
GTTAATTCCGATAACGAACGAGACTCCGGCATGCTAACTAGTTATGCGGCCCCGAGCGGT
CGGCGTCCAACTTCTTAGAGGGACAAGTGGCGTTCAGCCACACGAGATTGAGCAATAACA
GGTCTGTGATGCCCTTAGATGTCCGGGGCTGCACGCGCGCCACACTGAGCGGATCAGCGT
GTGTCTACCCTTCGCCGAGAGGCGTGGGTAACCCGCTGAACCCCACTCGTGATAGGGATT
GGGGATTGCAATTATTTCCCATGAACGAGGAATTCCCAGTAAGCGCGGGTCATAAGCTCG
CGTTGATTAAGTCCCTGCCCTTTGTACACACCGCCCGTCGCTACTACCGATTGGATGGTT
TAGTGAGGTCCTCGGATCGGCCCCGCCGAGGTCGGTCACGGCCCTGGTGGAGCGCCGAGA
AGACGATCAAACTTGACTATCTAGAGGAAGTAAAAGTCGTAACAAGGTTTCCGTAGGTGA
ACCTGCGGAAGGATCATTAACGGGTTGCCAGCCGCCGGCATGGGGCTGCGCTCCAGAAAC
CAAACTCTGCTGTG
>NODE_174_length_610_cov_39.396721
TGCTGATAGATCCACTTGCGTACTTCTTACCTGAGGATTGTACGGTACTGGGACTTTACA
GAACATATTGTAACGACAATGGCGTCACAAATGACCAAAGTAACTCTGTGATATTAGAAA
CAACCTGCAAGGAGAGGTTGATAGGGGAGAGAAGGATGTTGGCAATATATGAAAAAGAGA
GAGATTGAAAGGAGAGGGAGAGAGAGTAGCTTTTAAAAGGACTTTGTCAGTTATTGACTG
GTTGCACTCTTCTGCTAATAGGCATTTAAAGATTATGGGCCTGCTGGTGGAAATCAAGGC
CTCCATTGTTCCCCTTATTGCGTTCTGGCAGATGGGGGCTGACACAACAACATACAGGCT
CCCTCAGGCACACTCACTCGCTGCACGCCGACCTCCATCAGCAAATCTCCTATTGAACCG
GCCCTAATAACTGCCCATGCATTATTAATCTACATGCGATATTGAAGGCGAAGACAGCGG
AGGGGCGAATGAGATCGTGGGCCGGCTGAACGAGGGAAGATTGGCGTTCAGGTGCCAGTT
GGAGGGAAAAGGTCCATCCAAAGAGTCCCAGGGTGACCATTTCTCGGAACAGGGCGGACA
TTCCGATAACTGGCGCAGGGAGATAAAATATATATTCATTAAATGTCAGATTGCTGATGA
AATGAGTGCGATCCATTAGCGGGGAGCAGAAc
>NODE_175_length_692_cov_88.810692
AAATGCGCCCAGCGGGGGCCGAGCCCGACCGGGGGTCAGTCCCACGAGGGGATCCGACCA
CACCGGAACGGCCGACCCTGACCCGCCGAGTTGAATCCTCCGGGCAGACTGCGCGGACCC
CACCCGTTTACCTCTCAACGGTTTCACGCCCTCTTGAACTCTCTCTTCAAAGTTCTTTTC
AACTTTCCCTTACGGTACTTGTCGACTATCGGTCTCGTGCCGGTATTTAGCCTTAGATGG
AGTTTACCACCCGCTTTGGGCTGCATTCCCAAGCAACCCGACTCCGAGAAGACCGGACCC
CGGCGCGACGGGGGCCGTTACCGGCCTCACACCGTCCACGGGCTGAGCCTCGATCAGAAG
GACTCAGGCCCCCGATCGACACCGGGCAAAGCGGTCTTCTATACGCCACATTTCCCGTGC
CCGCCGGTCGGACAGGGATTCGGCGCTGGGCCCTTCCCTCTTCGCTCGCCGCTACTGAGG
GAATCCTGGTTAGTTTCTTTTCCTCCGCTTAGTAATATGCTTAAATTCAGCGGGTTGTCT
CGTCTGATCTGAGGTCGTAGTCAAAGTGAATGGAGTGTGGCCGGGCGCCCGGGCTCACCT
TCTCAATCAGGTTCAGGACGGCGATCGGAGCTCCGCGGCCCAAACCTAACCCCGAGCGCT
ACCCCGAGAACCGCACGCGTAGCGCGGGCAGCACGGAAAGACAGAGTCCACCGGCAGCCG
CGCCCGACCATGCGGGGAACGTGGGCGCCTCCCGCCGAGGCGGGGAGGGGAAGG
>NODE_176_length_256_cov_28.496094
CTGTCCATCACATTGTAACATTAAAGAGCACATTTTGAGTTATAAATCAGTATATGAGAA
GGAAATTGACCCTCGATCTCCCGCCGCTAGTTTAATAAGCAAGTGTTGCACACAGAGGCA
ACAAACTTTCAGATGATAAGTAGGCAATCCCAGACTTGACTTAATCCTCGACTATATACA
AAATTGAGACTTTAAAACAGAGGTGTATCTCTGTCTGTATGAAAATCCAAAGCAAATAGG
CTTTCACCCCTGTGAAACTTGAACTGTTTTCTCTTTGATAACCTAATTATTGTCTCAAGA
GCTGTGTCAATTGCTCTAGCGATCTCTTCTTGAACAAA
>NODE_177_length_269_cov_97.602234
GGCAGGGGGCAGTGGGGCAGGTGACAGGGTGGGGTTGTAGGGGTGGCATGACAGAGGCAG
AGGGGCTGTGGGGAGCTTGAGTTCAGTTCAGGGGCCTTTTCCAAGTGCCCTAATCAGACA
GAGGGGATGAAAAGGCTGATTTTCAGGGAATTAGCATGATAAGCGAGAACACAAAATCAA
TCCCCATCCTTGTGAGGCCTCCTCTGATTGCTTTGAACTGTCAAAAAATGGCAGAATCAA
ATCGAAAGTGCTTGAGGTTACGGGAGTGATTTGTTCAAGAAGAGATCGCTAGAGCAATTG
ACACAGCTCTTGAGACAATAATTAGGTTATCAAAGAGAAAACAGTTCAAGT
>NODE_178_length_118_cov_80.533897
GGCTATACACATTAGATAGTATGCCTGAAAAGAGGCACTCTGATTGGGATTCAGAGAATA
GCCCAAGGCCCAAATGCCCAAATGCCCAAAGGCCATCGGCCTGCCCTGGTACTCTCACGG
CTATACACATTAGATAGTATGCCTGAAAAGAGGCACTCTGATTGGGATTCAGAGAATAGC
CCAAGGCCCAAATGCCCAAA
>NODE_179_length_358_cov_25.125698
ACATCCAATATCTGATGAAGTGAAAAAAGGTGGACGATCGGACGTGGAGGTGTTTACGTA
TATCACCTACCACCCTTACGATACAGTAACTGCTGACCCCGGACCCAGCACCATTACGAC
AGGCAAGGAGAGGGCCGGGCTCCCTCCCCTGCATCCTGACCGAGCGACGGTTGCTACGTG
GAGAGACATTACCGCGGGCCTCTGCAATAATTTATCGTAAGAGCGAGGCGAGCCGTCATC
TAGCCACTGACAGAGAGCTGCAGTACTTTATCAGCCTGCCTGTAAATCAGCCATGTGTGG
GTGCAGACGGCAAACATTGTTTGATCTCTTTCAGACACTCTAATAATCTGCTCCCCTCTG
ATTGATACCTTCACACAACAAAGCGCATTACACCAGCAAACCAGAGGAGCCATCAAAGTG
TGTGTGTGTGTGTGTGTGTg
>NODE_183_length_216_cov_21.185184
ACTCTCCACCTACTCCCAAGTCTTCACCACTCTCAACCTTGGAACACAAATCTTTCTTTT
TTCACCAAGGACCCTCGATTCAACCACCACATACTTCATTTTTAATTTTTGAAGGACATC
ACCTCGAAAAGGTTTTTCTTATTTTTACCTGGAAATCTACAACAACGGATGACACTTCAA
GATCCACTCACTCTCAAGCCTTCACTACTCTCAATTTTTGGACACAATTTTGTATTTTTT
CACCAAGGACCCTCGATTTAACCACCATATACTTTACTTTCAATTTTTGATGGACATc
>NODE_184_length_239_cov_64.518829
GAACACCAATGTAGGGCCACTGGGTCAGACGGGACGGCTGGATCTCGCACGGACGGAGCG
CGGCTGAAGCTTGTCATCAAGATGGGGATAACCATCTCTGACAGGGGCTCCCCCGATAGA
GGCAATTCCACATGGGGCGGAAGGAACCGTCCGTCAGAACACCGGCCAGTGGCCGGCCGA
CAGGGGCCCTTCCAGGTGGAAAACGAATGCAAATCGGTCAGAAGATATTCAGCAGGCTTG
ACAACAGAGGAGAACCATGGAGACTGGACTGGAGAGCCAGCCCTCACCGGGGGCTAAACA
ACCACCAATCAGTCGCCGAAG
>NODE_185_length_83_cov_38.927711
GAGCCCCAGGACAGCAACACAATTAGACCCAACCAAATCATGAGAAAACAAAAAGACAAT
TACTTGACACATTGGAAAGAATTAACAAAAAAACAGAGCAAACTAGAATGCTATTTGGCC
CTAAACAGAGAGTACACAGTGGCAGAATACCTGACCACTGTGACT
>NODE_187_length_337_cov_75.620178
TAGTTTCAGATCTGCTGTGGCATTGATATTGTATGTCCATGAATTCCTTCCTTTTTCAGC
ACGTGTTCCTCACTAGATGATAAAATGCCGTCTCCCTTAAGCTTTGTCAAAAATACATTA
AATACTTGTATGAGGACTGTGACGTAATGTTTAAAAGGTGTTCAGTCACAAATGCTGTAA
TAAATATTTCATTTTTGATTTTTGTTAGATTTTTGTGTGCTGTGTGTTAAACATAACTTT
AAGAGTAGGCTAATAGTAATTATGTAGTAGTAGGTTTACTTTTTATAGGTTGTATATTAT
TATTATTATTGCAAAGTTGTCATGGTGCTGACAGAAAATGTTTAACAATGTTTGGCTAAA
TAGCTAGGCAATATCAATATTAAGGTAATCCTACTAAACTCAATTGTGCATTCAAAGAc
>NODE_188_length_168_cov_26.720238
AGGGGAGGGACCCACTCGGCAAAGTATAAAAAGGGTGCCTTGTTCCAAGTCAAAAGGCAC
TCGCTCTCCAGTTATCTATACCGACTCAGAGCAGGAGGACATATGCACGCCTAAGAAGAT
ACAAAAAAGCCCACTTGTCAATAGGCCCCGGGAGAACCTTGACAACCCAGGGGAGGGACC
CACTCGGCAAAGTATAAAAAGGGTGCCTTGTTCCAAGTCAAAAGGCACTCGCTCTCCAGT
TATCTATAcc
>NODE_189_length_353_cov_30.141644
CTTATCTATGACCTTCAGCTTGTTGCTCTGTCGCCTCTTCCACCTCCTACTCAATGCGAC
CTTCACAGGGGTGTCATTACACCCTGACCCCATTTGACAATCCCTTCATGTGGAATGTGC
ATATGCCCGAATCACAGCGAATCGGCGCAGCATGGGGTGAGGTGAAGTACTTACAGAAAT
ATGACTTGACATGCTTTATCAAATCGGAAAGGTGAAGACGAAACAGCTGCCGCTGCTGTC
GCAAGCAATCTGCCCGTGATTGAATTAAAGTGTCAGGAAAAGGTCTGCTTGATGGTCTTT
TGTTCTCCCCCATCCACCTTGATGTTAGTTTGAGCTGTCAGATGGGAATCACAGCTGGGT
GATTTATCAATACTCGGAGTGACCTTGCAGCCACACTGCTCTGGTGTGTATGTGTGTGCG
CTCGCAGGCAGCCAa
>NODE_190_length_255_cov_679.737244
ATCAGGAGACGTGGAGGAGGCCGTAGGAGGGCAACAACCCAGCAGCAGGACCGCTACCTC
CGCCTTTGTGCAAGGAGGAGCAGGAGGAGCACTGCCAGAGCCCTGCAAAATGACCTCCAG
CAGGCCACAAATGTGCATGTGTCTGCTCAAACGGTCAGAAACAGACTCCATGAGGGTGGT
ATGAGGGCCCGACGTCCACAGGTGGGGGTTGTGCTTACAGCCCAACACCGTGCAGGACGT
TTGGCATTTGCCAGAGAACACCAAGATTGGCAAATTCGCCACTGGCGCCCTGTGCTCTTC
ACAGATGAAAGCAGGTTCACACTGAGCACGTGACAGA
>NODE_191_length_340_cov_31.158823
TATCACACAAAACCATTGAATGCCACGGTAATGCACTGCACAGAAAGGTATGAAAACAAA
TTATTCCCATACAGGAAATATGCATGGATTTAAGGTCTGAAAGCCACAGCTGCTTGGCAA
GCGCAAGCCAGCTCCTTTTGTCTTTTATCTTCTTCTGTAATGTGCACAGGTGCTGCTTAA
TTCAATTGGAGAATGTTGCCATGGTTTTACATTAATATATTTCCATGTTACCATTACGAC
TGTTGTCATGGAGATCATATGACCTATTTGAACCAAAAAAAGACATGGTTTGTATGGGGG
TATTGCATTCATTCCTGTCTTCATGTCAAGTTACATGTTTATATTTTAATCATATTAAAA
TATAAAATCATATTGTTCCTCCATCATATCATGCAGAAATATGTTTGTACATCATTAAAA
Ac
>NODE_192_length_245_cov_52.857143
GAATGAGCATTACACCGAGGCCTGTACTCTGGAGCGGGATCGATTTGGAGGTGGAGGGTC
CGTCATGGTCTGGGGCGGTGTGTCACAGCATCATCGGACTGAGCTTGTTGTCATTGCAGG
CAATCTCAATGCTGTGCGTTACAGGGAAGACATCCTCCTCCCTCATGTGGTACCCTTCCT
GCAGGCTCATCCTGACATGACCCTCCAGCATGACAATGCCACCAGCCATACTGCTCGTTC
TGTGCGTGATTTCCTGCAAGACAGGAATGTCAGTGTTCTGCCATGGCCAGCGAAGAGCCC
GGATCTCAATCCCATTGAGCACGTCTG
>NODE_193_length_238_cov_86.029411
GTTTCCTCCAGCATCTTCACAAGGTCCTTTGCTGTTGTTCTGGGATTGATTTGCACTTTT
CGCACCAAAGTACGTTCATCTCTAGGAGACAGAACGCGTCTCCTTCCTGAGCGGTATGAC
GGCTGCGTGGTCCCATGGTGTTTATACTTGCGTACTATTGTTTGTACAGATGAACGTGGT
ACCTTCAGGCGTTTGGAAATTGCTCCCAAGGATGAACCAGACTTGTGGAGGTCTACAATT
TTTTTCTGAGGTCTTGGCTGATTTCTTTTGATTTTCCCATGATGTCAAGCAAAGAGGCAC
TGAGTTTGAAGGTAGGCCTT
>NODE_194_length_422_cov_54.639809
CAGCTTTCGAGAAGGCGGGTGGGTTGGGAGGGTTAGCCAGGGCCAGGATTTCACACAGTC
AGTATTGAGTGGGATTGAGGAGACAAGCTCTTAAGCTGTCTTTTCAGGCGCAGCAAAAGC
CCTCCATCTGTCCACCCCTAAAACTAGGGGCGAGTTTACTCAGCTCCCTGTTGGCTGATT
GGGCCTCCTGAAGCAGAAGTAACAGCATCAATAGTGTAAACCCTTGCTACTTGAGAGTAT
TACATTTCTTTTCATGCTTGACTTAATCAAAAGTGGGGAAGTGAAATTTACACCTTTTTG
ATGTTCTTTTTTCCCCGCTGACTAAGAGAGGGCGATCTTAACCCATTTGATCTTCACAAG
CGTCCCACTAAATGGCCAAATATGCCAAGCAGACGGAAGCAGACGGTTGGCAGTTGCCAG
TTTGCGGCAGGGTCACTATTGGAGCACTCCATGTGGTGGGGCAAGCACCTCACAGAAGGT
TCCAGTCTTCACTGAGCCACGCCa
>NODE_195_length_391_cov_39.258312
ACCAAGCTAAGTCATCTCTGACCAGCATCCATAACAACCTGTTAAATAGAGCAGGGAAGA
AATATACATTTTTGCAAACAATACTGTACACAACAGCAGTGCTGAGGGTTTGGTAGGATT
GGACAGGGTGTGTGGGGTTGCGGAATGACAGCAGAGCTCACTGAGGAGGACTAGCAATCA
CTCCATTCAGTGCCTGCTGCCACACAGCTCATATTGTCACTTCCCGGTTTAAAGAAACCT
TGAGCGGCTTCAAAGATCTTTTCAAAGCCTTAATCCTAATAGGTCGTGGTTTGTTCTGTC
ACATCAGAAGGGAGAGCGGGAGGTAGAGGGAATAATGTGTCAGGGACTTTCAAAGATTCT
TAAGGGGAGAAGATTGGCAGAGGATTTTCGGTGCGGGAGGACTGAAATCTGAAATATCAG
CCTGCAGAAACCCTGCTGTAATAGATATGAAATAGGTCTTCTCAACACCATGa
>NODE_196_length_723_cov_39.204704
TGTTCGAATATGCAGAAAATGGTTGTAGCCTATGTGACAAGTTGATAAAGACAAATTGAT
TGATAGAAATAATAGAGGAATAATAAATATCAGATTCTTCATCCATAAACTTTACACATT
GTTATAAAATAGGAGATCAACAAAGAACATTATTTTATTTGGAACGTGTGATTGTAATAT
TTTCCTAATGATGGCGAGCGCATTTTTCACGATTTAAGCCCACAGTGCAGATGATCCCGG
AGAATGAGTCGAGACGGATTTAGGCTCCTCGCAAGTGTGTGGAGCAGCTGACTGCCCCTC
GCCACGTCCAGATGGCTTTTGAACACAGATTTGCATTCATTTTCCTTTAATGTCTTCTGA
AATAGCGGGGCAGCTGCATTTGTTGTCAAATACGGTTTAAAGCCCCCTTTCAGGACATCA
TCGTTACCTACGTGACGGGTGTGGAGATCCATTTTCCCTCTCCAGTCAACAATATCAGAT
CTAAGAGGATTTGTCTCAAAGTCTCCTAATTTGATAATCTGATTTAAATCGCATTGGTGC
GTATAATTAGGGGTTAAGTTCTAATAAACGACTTGAAGCCATGCTAAAAAAACACACAGT
ATGGCTAGGCCAAAGTTTTGTAAAGAAAGATAGGTTGACAATCTCAAATGAACAGACACA
TTTGTCCTGTTCCGCTCCTCAGCCTGTTTTATATTTGTGTTCATGGAAGTGCCAAGAATT
ACAGCAAAACACGTGTTAATGGGGCATTTACCTTCAAGCCTTCTAAAAATATGTGTTGTT
TTGACGCACATATAAGGATATATCt
>NODE_197_length_106_cov_726.160400
GCGGACCAGGATGTCTTGCTCCCAGACAGACTAAACAACTTTTTTGCCCGCTTTGAGGAC
AATACAGTGCCACTGACACGGCCCGCTACCAAAACCTGCGGACTCTCCTTCACTGCAGCC
GATGTGAGTAAAACATTTAAACGTGTTAACCCTCGCAAGGCTGCAGGCCCAGACGGCATC
CCCAGCCG
>NODE_198_length_121_cov_746.033081
TCTGATGGCCGTGTGTTTTCCATGGTGGAATTAAAACCCTTTGTCCGTTTTTTCCCACAA
GGCTGAAATATGTGCCCTCGCTTTGAAATGTAAGCAAGGTTTGTTTGTATTTCATCCAAT
TATCTGTGCTACAAAGTGATGCCTACAGTATATGCAATTTATTCCACTTTTTGAGGGACA
CAAAGTTGAAGCTGCTTATCTAA
>NODE_199_length_393_cov_39.394402
TTTTTTTAAATTTTTTTACAAGAGTAGAAGAAGCTGATCGTTGCAGGTGCGAGGCTGACA
CAGGGGCTGGCTTTGCAGGCCTACACAGAGGGGATATCCATTGCCTGTGTTTAATCAGAG
CCAGTGGGATGGGATTCATTGCTCTTTGATGGAGAAACTGTTATGAAGATGGACAGTCAC
TTTGCTCTCTAAGTGAAACCATCGTTTAGCCTCAATTCCCAGAGAAAAGGCCCATTTGTT
ATCCACAAGGAAGAGCAGAAGGAGTGGTGGTGCTGGGTGGGTACTGCATGCATTTTCCCA
ATTACATTGCTCAGGCATACATTTTTGGTAGTAGAAAACTGACTTTCCCAAGCCAGTGTC
CAGATAGGACACACAGTTTAACACCTTAGCATCATACAACTGGATATTGTGGTAAATATG
CCCCCCATATCTAAATAGAAAATCCTAGACATGTGGGTTTTGTATCCAAGATATc
>NODE_203_length_471_cov_44.411888
GTGTGGGTGGGATTCTCCTATAGGTCATCTGCTGGATTTCCACATTGCTGCTATGTCCTC
AGCATCCTCATTGGCATCAAGTGCAACATATGTGTTGACGTCTATGTAAATAATGTGAGA
CGTGGGAACTAGAAATTCCATCACAACAAAATGTACATATAAAGCTCATAAGACAAAGTC
CATCTTGGCTAGGGGACAAATGATAGTGTTTTTATAAATATAAATATATATGAGGTTTGA
CAACCTTCGGACTGTTACATGCACTTTCTTGGAAAGTTGGAAGATCTTTATGGGTCCAGT
TTCTCTACACTTTAATACCTACTAACAACTAAGATACTGTCATTCTTTACTCTATTATTC
AAATACATCCGTTTTCCAAAAGAAAATTATGAGTGTTTGTGTCTCTTCATTCTCTTTAGT
TTTTTTTCGTTTTGTATGCTTTATGATTGGAGATAATGGGGGGTTTTAAATAATTGGAGG
GTTTTCACTTTTGAAATGTGGTCTTTTCATGTTATTTGAAGGAACAGATATTTTTTGTGG
ATTGAACTTTTAa
>NODE_204_length_403_cov_34.883373
TGGAAAGAAACCTAATTGCCTTTCAAACCTTTTGTGGGACATCCCCCACATTAATAATCT
GCCCGTGGTTAAATCTGTGCATGATGAAAATCTCTTTTATAAATATGTATGTAGTCAAGT
CACAACATAAAAGAGGTCTTTAGTGAAAAACAGAAGGCTCGCTGGCTGGCTGCTTTCTGA
GGGATGAGGAGCAGAGAAGAGCCCTGCAGAAAATAATGTTCCTTAGCCTAGAAATTGCTT
TAATTAATAGCACATTTTACATAATGATTACACTGTAATTGCACCGACTAGCAGAGTGTC
ATTAAATATATCCTTGCTCTTTTACAACACCCTCTGGCTAAAAATAATGAGTTACATTGG
AAATCACTATGCAACAGGTCCATAAATAACATTTAAACCCATACAAGGAAAGTACTTATA
AATAATAAATATTTGCCTTTTGTAATTGAACAAAAAACGACTGCCTCTTTTTTTCTGCCC
TCCCa
>NODE_205_length_705_cov_58.819859
CCTCTACACGTTTTATTTGTTATGTAAGTGGATGGTATAATACTGATTAGCGTATTGTGG
CCACAATGGCTGTATGTATATGGGTGCCATAGTATCACCTCTCTCTTTAGTGTCTAAAGC
ATTGGCCATTTGTCAGGGGCAAAAGAGTTTCAATCTCTTTTCCATTTCATCCAGATAGCG
CCGTCGTTTTATTACCGACGGGCGAACAGGGACGTCGTTTCATAAGGTAAAAAGGAGTTC
CGCCCGCATGCATTCCCCCAAGATAAAGTTGGCGGTTTACAGCTATTTCCAGAGCGGCGA
CTGGTAATGTATTATTCCGTTAAAGCAATGATCAGGTAGTGTTGGATGAATAGGAGATGT
TCAGCACCATTACAGACTGGCACATCAGTGAGGCATTATTACATTATCGCTGCTCTTTAG
TAGGAGATTGGGTGTGTGACCGGGTCCTGAATACACTCATCCCGCTCTCGGCGGCGTAAA
TTGCAGATTGGCTCATTGACTTCAATGATAAAATGTAAAAATTGCCAGTAAAGGGAACAT
AGACTCAGGTTCACTCCTTAGCTGTTTGTCAACGGGCAGATGTGGCTCAGACAGCGAACG
CTTTTCATCTCCTGGAGAAGGAAAGGCAATGTCATTTATTTCCTAGAAACTACTAAAGCA
ATACCTCACAAGACATAAACATTTAAAAGAGGCGCATTACATCTCTGGTTTGTCATACCA
CAATGCCTTTGTCCAAGATTAAAATTCCCCACAGGGTGAGAGATGAAATTCTAAAAGTCA
AGGATAt
>NODE_206_length_272_cov_46.235294
CTGCTCACTAATCCAAAGCCAATTAATATTATCTGTCAATTATTTACAGATCCGGAGGTG
CGGAGGCGATTCCCCGAGGACTACATCGACCAGGTTCGGAATGCATAATTAACTTATTTT
CTCTCTCTTCCTCTTTCACCCTTACTCCTTCCTTCCTTTTTTCACCACTATTTATTTCTT
CCTTTCTTTTGCCTTTTGCTTTATGTACCCCCCCCTTCTTTCACATTTTTTCTATTTTGA
TTCTTGCTGTTTGATGTCGTCTTTCTTTGTGTGTGTGCTCATCGGCTCCTTTTATTTTTA
AACGCTTGCCATTTTGGGGTCTTTTTTTATGTGCGCACCGTGGAAAATGGGACc
>NODE_207_length_193_cov_19.357513
CAAATTAAGGTCAGAGTTGAATAGGGATGCAGTAAAAGTGGATAGGGAGTTAGAGTAGAG
GTCAAGCACACCTGACAACAATACAATGGAGACCCAATATGACAAAAGTCCAGCCTTGTA
GTAACACAAGGTTTGCAAAAATGTTATTTGGTATGGATGAAATATGGGGTGTGACAAAAT
AGGGATCACAATACATTATAAGAGACAGACAATGTTAACAACATAAGGTCAGACACAGAT
ACATATACACACACACACAGAGGGGTTAGGGTTAg
>NODE_209_length_215_cov_74.209305
AGTCCTCGGGGAATCGCCTCCGCACCTCCGGATCTGTAAATAATTGACAGATAATATTAA
TTGGCTTTGGATTAGTGAGCAGGCCGAGTAGAGCACATTAATATTTGATCAGAGGATGAT
AGGGACCCTGGCAGGGGATCGGAGGAGGGCAGCTGAGGCTGCCTGGCTGATTAGGGGCCA
GAGAGGGAGGTGTTACTACCCCCTATCCCTCCTTCCCCCCCCCACCACCAACCCATCCAC
CCTCTTCCTCCCTTTCTCCGGAAAAGGAGAGCTGAGAAAAAGGGGAAAAAAAGGAAG
>NODE_210_length_259_cov_38.907337
AAGTCATTTTAAGATCCAGTAAGAGCTTGTCTTTTGTAGACCTGTACCAGAATTGAGGTG
CTGGGGGGGAGGCTCTGGAGTAGCAGGCCGAGCTCACGGTCACCAACCGCTTGTCTGCTC
TAAACCCCCATTGTTTTCTCGGCTTCTCTCCCCTGGTGTGTGTCGTCTGGAATCTGATTT
GTAGTGGGTGAGGTAACGTACGTGGAACACTTAATGGACGGAGAAGGCAAATCGAGGGTA
AGTGCAATAGACGAACCTGTGTTTGTCAGCTTGAGTTACCTTTTCTTTCATTGTGGGGGA
TGTTCAAACCTGGATGAGTTTTGATGAACGCGTCAAGTGGg
>NODE_211_length_492_cov_123.922768
TATATTTATTTGGATTGCCTGTATGGATAGTGATTGTGTCTCGACTATATTTGGCATGTA
TGGCAATAACTGAATGATTATGATAAGCAGTTTAAAGAAATATAGGCTAGGCCTACAGAC
GTTCATTTTGTTAGAGCAAAGCTTACTTTCAGCACAATGTCAATAACTGATTTGAAGATT
CATATAATAATACAATACATATATTTAGCTAAATAAACTTAAAGGGAATAATCCTTTGCT
TGCTTTAAATCTAAACAGGAATCTCCTCACAAATGCCCCACATGCGGAAGAACCTTTAAT
CAAAGAAGTAACCTGAAAACTCACCTTCTCACCCATACAGACATCAAGCCCTACAGCTGT
GACCGCTGCGGAAAGGTGTTTCGGCGCAACTGTGACTTGCGACGGCACAGTTTGACGCAC
ACTCCGCATCAGGACTACTAGCCAATCTGAGAAGGCTGATGAACAGCCAAACAAACAAAA
ACAGACAAGCAAAAAACGGACGTTATTAACAGAGGAGACAACAACATCGACGAAACGTTT
TTTTTCTTTTTTCTTCCATTGAAAGAATATCACa
>NODE_212_length_184_cov_29.391304
CACACACACACACACACACACAGTTTTACAGTGCGGGACTGAATGTTAAACTTATATTTA
ATGTATGACATTTCACACAAATCATCCGGCCACAGACATGACCCTGGGGTATGCTGCAGA
TTGCTTTTTCAGTGCCTCAGCAGCACAGGCATTATCCATCCCAGAGCAAAGCCTTTGAGT
TGGGAGAGGTGAGATGTACTGCTCTGGCCATCCCACACTGGAACACAGTCTCTCTCTCTC
TCTCTCTCTCTCTCTCTCTCTCTCTc
>NODE_213_length_247_cov_30.967611
GCTGTAGTATTCAGGGCTGTGTTCTGGGATGTAGCTATTTTGTGAATATTCCTCGCAAGG
AGGAAATTTCGGATCGATGTAGTTAGAGTCCATCAAATACGAGCTCATGATCATTAATTT
CTGGAGTGAAAAATTATTTTTCTACCTTTGTCGTTTTTCTGGTCCATAAAGCCCTCCTAC
TAGCAAGCGACCCTGTAAAGTTACTTTAACCACGTGACACAGCAGTCCAATGGCAGCTGG
CGAGGTAGTTCCCGGATAAGGAACCAAACATTTATTCGAATATTTTTGTAGCCTTTGCGT
GAGAGTGTTTTCTCGAGGCAAGGCCTCGg
>NODE_214_length_170_cov_27.664705
AAGTTCCCCGGCACAATTACATGAATTTACTTTCAATAAATTACCATCTTTGCATACATC
AGTCAAATCACTGAGCTGAGGCATTCGCAAACAATATGCATTATTAATTGCATTGTCACA
GTTTATTTGGTTAACTTATAACCGACATGGACAGCCCCTGCCTTGATGGTGTATTTAAAA
GCATCAGCATCAGCATCAGCATCAGCATCAGCATCAGTTTTTAAAAGGAGACCACTGGGG
TGACATGCACAg
>NODE_215_length_276_cov_34.619564
TGAGCTCTGGCATTAACTTGTATTCTAACAAGATTAAAATATATTTGTCCTGGGGATTAG
CATAGTTAGGTGCCCTTTTGCCTTCTTTTTTTGCAGTGGTGCGGTGACACTGGGCTTTGA
TCTGTGTTGCATGGCAAGGGTCCTGGCTTGGGCCTGGCCATTCGAGTGCCAAGTGTGAAA
TTGGCCTGATGTCATCCCCATTCTCCACCTTTTACATCTTTCACCACTTTAATTATGTTT
CCGCTACAAAGCCTGGGCACCTCGAAGCAGATTCCACTCGAGCTATAGGAAGCATTTAGA
AACTATGGTAAAATGACACAGTAGGGGAGGGTGAGGGCATAGCAGGATGGGATCCTTt
>NODE_216_length_274_cov_22.806570
ATAGAAAAAAGCCAGCTGTTAATTTTTTTCCCTTTTTAATCACACTCTCGCTCTTCTGTT
TTTGTAAATGACAACAGAGACCTGCCTTTACATGTTCAGGAACTTTTCAGTCTCACTTGA
ACAGGTTTTTAAAGACCCCAAAAGGTTGAGCTAGTTTGACCCTTTTTTGCCCTTTGAAAC
TGCAGATTTTTTGGAAAAATAATTTGTAATCCTGTCTTGATTAAAGATTGAGTGGAATTC
TAGATGTGATCAATTTTTTTCATATCTTCACATTTTTTTTTTAGGTTTCTTTTACATTGT
TGTTCATAAATATTTGGGACCATTAAAAATTATCTTTGCTGTATGATGTCCTACTa
>NODE_217_length_451_cov_78.031044
AAAGTAAAAATGACAAGTTAAATATATATATATACATATTTACTCTTGTATGGTCTTTGT
TTCTAGCCATGTACAGTACTGCAGTTTTCTACAACGCATCTATCTTTGAAAAACAGTTTG
TAATACGTATTTTCTTGTCTTTGGAAGATTCCTACTGTTAAAGCCTAGCTTTCATTGAAC
CTCTATTCTGTCTCTAGAATATGGAATGATCGGAGAACATACTGTAAAAAGTCAGCGGCC
CAGATCAGTCTTTGACACAAAGGCCCTGCAGGAGCAAGCTGAATCTGCTAAATTTATGGC
ACAAACTGGTAATACAATAGTTATGTTTCTTTCACCATTTATTTTGTTAACTATAAACTT
AATTTCATCTAAGTCACTTGCATGCTCTTTCTTGTGCTGCACCTTTTAGGTGACAATGTT
TCTGTATTTTTTTAACCTCCCACCACCTCCACCTTCTGTTGCTATTCACATTAAAACCCA
CTAGACAAATGTTCCTTTTGCCTTTGACTATTTACTTAGAATAACAACTATAA
>NODE_218_length_268_cov_34.399254
GCATCCTGTGGTGCTTTTAAAGGTTTTAAATGTATTTAATTTCATCTTTTCCACCCTATT
TTTTTCTCCTCTTCAAGAACGCTAATGGGAGTCATTTTTCAGATATTACAAGCGCAATGA
TTTGCAGTTAACCCATGCAAACATGAAAAATAGTGGGCAAACTGTTGTGACATTCATTGT
ATATAATGAAATCTTAATATGGTGCATATTTAAGCGAAAGGTTAGCAACATAAAGGGCAA
ATGGATTGCCTGGCGATGAATTTTAAGTAGCTATTGATTTTACACTACAAGCCACCTCTT
TCTCTGAATGATAATTTTTAAATGGCACACAGCTTAACGCTGATCTGACa
>NODE_219_length_542_cov_46.708488
CCACTGTACTTGAGTACCTCCACCCACCCCCTTCCCTCCTTCCCCCAAAAACCCTCGCCA
GCCCTACTCCTCTTTAATTACTCTTGATTATTCCTGATTCTGTCTTGTCAGAGAGATGTT
CCACTCCAAAACAAAGACACTCGCGCAGAAAAAGGGGAAAGAAGTGAGACAAAACATTCA
CCGGATACTGATTTGCATGAAAATAAGCCACAGTGTTTGGCAGGCAAAAAGTGGATTGAA
ATGAGGACTTGCCAAGAGCGTGGTAGTGTAATTAGCATTTGACCAAACAAACGAGCTTCA
ACAGAGCTATAATTAAGCAGGCCTGTAATTAAGTGTATGCCCTTTATCATAATGATCATG
GTTAAAATGGTGTGATGGCTGCCAGTTGATTATTAATGGTGCAACCTCATACTGTACGCA
GCCTGCAAAGGAATCAGAGTGTCACTACTGTCAGGCTAGAGAGCAGCCCTTTGTTTATAA
AATACATTAGGGCCCAAATTAACGCAGGGTGACAGGGGACACAAAGGCTCTCGTTCCTTT
CCAGACGAGAGGTGGTGACTAACTGCCGCTGCTCGGCTACACCAAATCACGAAGCACACA
ACTTCTAGCTCCCCTCTCTCTCTt
>NODE_220_length_229_cov_20.589520
TCTGCCTGACTGATCCCTCTCTCCCTCCCTCCCTGCTCTGTCTTCCTGCTCCCTCCCTCC
CTCCCTCCCTGCTCTGCCTGCCTGCTCCCTCCCTCCCTGCCTGCCTCCCTGGCTCTGCTC
TGGGTTCACATGTGGAACAGTTTACTGTAATGGAACTCTAACTTAGTGGTGGTTTGAAGC
TGCCTGCAGCAGTAGAGTGTAATTAACTGGCTCTGGTGAAAGAGCCAGAAAGAAAGAGAG
GAAGGGAGAGAGAGAGAAGAGAGGGAGAAAGAAGAGAGGGAGATCAGTGGAAAGGGGGAT
GTGTGTGTTTt
>NODE_221_length_485_cov_54.494846
ACTCTGTTTGTTTGTTTGTGGCGGGGAGTAAGGAGGTGCTGGCTCCGGAGCCTCAGATCG
GCAATAAAAGCTGATCTGGCTCCTTCAAACGAGGTGGGGGAGATGCCGCCTATATCCGAC
TTCCTGTTGTCGACGCACGTTCGCGTGCCGGAAAAAAAATCTGCTGCAACCGAGGATAAA
TCCTACAGCACTTTTTGCACTACGCCGAAAGAAAATAGTTAATTAGAAATACAAATTCTA
CCCAGATTGTTATTAATGGGAACTGTGGAGTAAGCAACACATATTTTGTGCCCATAAGTA
ATTCTCAGGTATCTTTGATCTGCGGCCCACAGCGGATGATGCTGCGTACCGCTGTCTGAG
CTTCTGGGACCCTGCCAGCGCCAGACATCTGGCTACTTTGTTATCATTGGCTGATCTGCT
CCCGGGAGGCCACTCTTGTGACACCAGGCACAGAGTGTCCTGGCAAGGAAAATTATCAGC
ACATTTTGAGTGGATTAGAGTTCCAAAGTGGTCCTCAAATCTCTACAGGGGGGCTGGTGT
ACTGCGATCCATAGGGGGTTCCTCAGg
>NODE_222_length_306_cov_67.026146
GCTATCTGAATTTGAAATGTATTTGTATTACTGTAGACATTGTAGCACGTACACAGTATC
TATAAATGCTTACAAAATGAGTGAGTTGTCTGTCTGCATGTGTGTGTCTGTTTGGAAAAA
GTGTAATGAACTAATCAGGTACATTAGTTGTTACAGAATGTCATCTATAGTGTTTGGGTA
GTTGTTTGTCTCAATAGGGCCCCTAGTAATCAAAAGTAATGAACCTATTATGAGCAGGTC
CTCCGAGGGCCCGGCGTGGCATTAAGAGTGTGGCACATAAAAGGTTTATTAAAGGAAATT
AAGGTTCATCACTGCCACACCTGCTCCCCTATTATAAATGTATGACAGGTCAGTGCCTTC
AATCACAACAGCAAACCAGAGAGAGGAG
>NODE_223_length_576_cov_52.652779
TCACAGAGAGAAGGTAAGTTTTTTTATCAGAGAAATTAATATTTTAGCATAATACTGTAC
TTCTACAAAGCCCCTTGAACATAGATTATTCATTCGTTTTTTGAGTCCTTGAGACAAAAG
ACTTCTCTTGCTCCAAACTCCATCTCAATAGAGAGACAGGGTGGTACAGGAATGGGAGAA
TCAAAAGGCTGGAAATTCGCGGCTGAGAATAAATGCTTGCTGTTCCCGGAGGTGATTTGT
CTTTGCGCTTCTCTTTCTACAGATGTTAGACCCCTTTTTTGGTAAAGACCTGAGGTTCTT
TGGTAGCACTTTGATATCCTGCTCGAATTCAATATGTGAAATAGAAGAGCCACTCCGTGA
CTAGGAGCACATCACAGTCTTTGAAGTCTGATCCAATTTTTGCTGCTCACCATTTGATGT
TGAAAGGATGAAATGAGGAAAACGCAGTAACTCTGCTGAGCATATGTAAGATTTAAAAAG
CAAAATCCTTTGGAGGATGTACTTAGAAATGTTAAGCAGATTAATACTTTCCAATAGCTC
TTTTATTCAAAGGTAATTTCTTTATATGAGAGGTCTGTCTGCGTTGTTATTTTCAACCTC
ACAATTAAGTCAGTGTGCTGCTATTTGCAGGGAGGTAGGGGTAATAGCGGGGCCTATg
>NODE_224_length_170_cov_149.164703
CCCAGGCGGTCTCCCATCCAAGTACTAACCAGGCCCGACCCTGCTTAGCTTCCGAGATCT
GACGAGATCAGGCGTACTCAGGTTGGTATGGCCGTAAGCGAGAGCGCTTCTCTTGGTACA
CTATATAAAGTCAAAGTGAGTCCGATTAACAGATGTTGCATTTTCACCAATTAGATAAGC
AGCTTCAACTTTGTGTCCCTCAAAAAGTGGAATAAATTGCATATACTGTAGGCATCACTT
TGTAGCACAGAT
>NODE_226_length_417_cov_37.868107
CTGCGTCCCCTGTGCTCGAGCTCACTACTCTCATGAAATCCGTTCGACTTTTCGAGCCGT
AAACTTTATTAGGCTGGTTCCGGCTCCCTGACATTTGGGTGCCAAATGAATGGGGGTTTT
GTCTATGAATTAGATCGTAAAAATCATCCAGAGCGCGGCCAGATAGGCTCACTGGCCATA
AACGGTCACGTGGTGGCCATTAAAGTAAGTTTTATGGTTTTGGGGAGTTGACAGTATATT
GCACATAACATATAATCGCACTGACGCGAGGCTTCGTCTGACTCTCTCCTTGCAGGCTGT
AAAAAGTGTTCCTTGGCGGTTACAGCAGCCCCTCGTTCACCAGAACGCCTCGCGATGGAC
CCTGCGCACCGGACTCACACGAGGAGAGAGCTCCTGTCTCGAGGTAAGTTTCTGCCTCTA
TTGCCCTTGGGTAGCCTGTAGGCTTCCATTCCCTTGGCTCTGAACAGCCACCCTGTTCGA
AACAGCATTATGATTGTAt
>NODE_227_length_386_cov_35.362694
CTGATAACAGGTCTCCTTTTAGGACCAAGCATCTTCTCGACACCTATCCTTGCTTTGGCA
AGGCACCAAGTAGCACAAGTGCCGACTAGCCAATGGGGTTCAGGGGGAGGTCCGTGAGCT
CTGACCAGTCAAACACAGTCACTTTCCTTATATGGCAGCTCATCTCCATGGTAACGTGTG
CTAAGTTGCAGCAGTCGTGTCAAAGTTCACTATATAGAGAGCTCAGTGAGCTGATCAGAG
AGAAAGCATTCTGCTAGCCCAGCTCCTACAATTCGCAATCACTTCCTAACCTCACCCTTT
TTAACATATTTGATCACTTTGATTCTCTGTTCTTTTTCAAATTATTTTTCCGTGCATGAA
GGAGGTTCTATAAGTTGTGATCTTTTTGTTTTATTATCACTTGCTTGTCGGAGAGTTGAC
TTCATAGCATTGGCTTCAGCTGCGCGCTGCTGCTCGCACCACCTCACa
>NODE_228_length_326_cov_47.490799
AAAAACACCAAAAGAAAGATGCCCAGGGTCCCTGCTCATCTGCGTGAACGTGCCTTAGGC
ATGCTGCAAGGAGGCATGAGGACTGCAGATGTGGCCAGGGCAATAAATTGCAATGTCCGT
ACTGTGAGACGCCTAAGACAGCGCTACAGGGAGACAGGACGGACAGCTGATCGTCCTCGC
AGTGGCAGACCACGTGTAACAACACCTGCACAGGATCGGTACATCCGAACATCACACCTG
CGGGACAGGTACAGGATGGCAACAACAACTGCCCGAGTTACACCAGGAACGCACAATCCC
TCCATCAGTGCTCAGACTGTCCGCAATAGGCTGAGAGAGGCTGGACTGAGGGCTTGTAGG
CCTGTTGTAAGGCAGGTCCTCACCAGACATCACCGGCAACAACGTCGC
>NODE_229_length_294_cov_70.261902
CTCTGACAAAAGATAAATGAGCTCTGGGTCTGTGGTGATCCACTATGGCTGCCAGGGGGT
TCCAAAATAGCAAACTATTTTTTCATATGGGGCGAAGTGATATGGAGTGTGATGCAGTAG
GCACTAACATTTACCATCTCGTAGTATGCAGGAATACATTTCATTCTTTATTTTTTTTAT
TACTTTAAAACTTAAAGCTGTCTGTGTGCATGGGGTAAGACAGTACTTTCGATATACTTA
CAAAAGCCTGACAGCAGCCTCAACTCAAGAAATATCACAAAGAGAGTATATCTTAGTGAT
GTTCAAATATTTATTTTTTAAAGAACATGTATGCCAAATACATTGTATGTAAAAGGCTAC
TGGCTAAATTCAGGGa
>NODE_230_length_266_cov_28.345865
TGAAATATGCTGTTGAAATATAAAATAGAGACAGCCTTTCCTGCTGATATACCACAAGCT
CCTTGGTTTTGTGCAGGGTGCTGCTATTATTATGCATATCCAGGTAGAAAGTTAATTAAC
CCAAAGCTTAAGCTAATTATGGTAGCAGAATGCTATCAACCAAATGCTTTCAGTCAGACA
GCTGTCCAGAATTTCATTTGCTAATCATTTGTCTTTTGGAAGAGCATATGGTAGATTTCC
CTGCTATCAGAGGCAAAACAAACAGATGAAAACAATTAACTAAAAACAATGTGCACTGTT
GAAAAATCAGACACAGATTTATACAGCTTTGTGAGAGAGGAAAAAAGc
>NODE_231_length_173_cov_45.682079
CCTCATGAGCCAACTTACAAACATCAGGAGAAAAAAAAGGCTAATTAATTAAGAACAGTA
TTAGAAGTAATGGGATATTATAATATAAATTGCTACATTCTGGAACCAATTTAATCCAAT
TACTGAAACCCCTCATGAATATAATACCTCAGAAATCACTCGGTAAAGGTCTAAAGGGAG
AGATGTCAGACTATTACACAAAAAGAAAAACGATCTCATTCTTTTTTCAACTCTGAGACC
AACGATAATTTGAAt
>NODE_234_length_422_cov_35.424171
TCATTGTCGGCGTGGCTGGGAAGAATAGGAGGGGTAAGTTTGATTATTCCGCTCACACAA
TGGCAGGGTGCTTAATGATTCCTCTCCACCTTGGCAGCGCTGTGTGCCGACTTCAGGCAG
CTAGCAGGGGGTGACACAGGTCTGGCCAAGTGTTAGAGCAAGATCATACGTCCAGGCCCC
ATTTTAATTTCTAATACATTAATCTTTCCCTTGCAGATCCTCCATGAATATTCCGGGGCT
CCTTGTTTGTCGAGGAAGCCTGTCTCGCTTTCATCTATTCAGGTGGTTTCATTCACTGTG
AAAGGCGGCTAAATGGGCCCGATCAGTCAATGACAACTGTGGCACAATAGAGCCCAGTAA
CACGTCCCTTTTCTCCTTTCAGCCTTCTGATAGACAACTCTGACACCTGGTCCTCGGGGA
TGCCCGCAGCCAAGTCACCGCGTCGCTGCTCCTTGAGAGACTTCCCGTACTTTATCGGCC
CATAAAGGATTGTCACAGGTGAAt
>NODE_235_length_237_cov_235.907166
ATTCTTTCCAATGTGTCAAGTAATTGTCTTTTTGTTTTCTCATGATTTGGTTGGGTCTAA
TTGTGTTGCTGTCCTGGGGCTCTGTGGGGTCTGTTTGTGTTTGTGAACAGAGCCCCAGGA
CCAGCTTGCTTAGGGGACTCTTCTCCAGGTTCATCTCTCTGTAGGTGATGGCTTTGTTAT
GGTAGGTTTGGGAATCGCTTCCTTTTAGGTGGTTGTAGAATTTAACGGCTCTTTTCTGGA
TTTTGATAATTAGTGGGTATCGGCCTAATTCTGCTCTGCATGCATTGTTTGGTGTTTTAC
GTTGTACACGGAGGATATT
>NODE_239_length_214_cov_24.074766
ATCCCTCCGTGACCCTGCCCTGACCCTGGCCTGTCACAGGACTGCTGCTCTTTGTGCCAC
TCTCCTGCTCCTGCCTGCCTGCCTGCCTGCTGACTTTGGAGTGGAGATTGCAGGTACAAT
GTGGATTGTTCTCAGTGTGTTTTTAAAGATCATAATAACAATGACATTTGCTCAGCTCCC
TAAGTCACCCTTATTGATCACTTGCCCTCTCTCTTCTCTCTCCCTGATGTCATCAACCGT
TTTTCTTGCCACTTTTCACTCTTGCTTGGGGATGGAAATAAAATCATCCAAATCTt
>NODE_244_length_216_cov_31.976852
CCAAAGCAATCCACTTTAAATGGTTATCTACGATGCACATTAAGAAGCTCTTTGCTGGCC
TTTAAATATTGTGATTGGGTTATAGGGGAGTCGCTGTTTCGCAGCGCTGATCGCCCTCCC
AGGAGCCCGCTTCAGAATATAAATTGAGTAATATTATAAAGGCGAGTGCTCCAGAAGGAC
TGGATAATGAATAGGATTCATGATCTACCAAGGAACAGGAGGTCATGCAATGAAGTGAAA
TACTCTAATAACTCCAATCCAAACCCACACAGATGATGATACATTCACTGAAAGGCCc
>NODE_245_length_407_cov_118.584770
GAAAAGTGCAAATCAATCCCAGAACAACAGCAAAGGACCTTGTGAAGATGCTGGAGGAAA
CAGGTACAAAAGTATCTATATCCACAGTAAAACGAGTCCTATATCGACATAACCTGAAAG
GCCGCTCAGCAAGGAAGAAGCCACTGCTCCAAAACCGCCATAAAAAAGCCAGACTACGGT
TTGCAACTGCACATGGGGACAAAGATCGTACTTTTTGGAGAAATGTCCTCTGGTCTGATG
AAACAAAAATAGAACTGTTTGGCCATAATGACCATCGTTATGTTTGGAGGAAAAAGGGGG
AGGCTTGCAAGCCGAAGAACACCATCCCAACCGTGAAGCACGGGGGTGGCAGCATCATGT
TGTGGGGGTGCTTTGCTGCAGGAGGGACTGGTGCACTTCACAAAATAGATGGCATCATGA
GGGAGGAAAATTATGTGGATATATTGAAGCAACATCTCAAGACATCAGTCAGGAAGTTAA
AGCTTGGTC
>NODE_246_length_404_cov_36.084160
CTCTCTCGCCCAGACACACAAACAGCACCACAATCATTGCCAACACACACAGAGAAACAG
AGTGGGTAGGGGGAGTAAGTAAAATGTGGATGGGAACAAAGAGAAAGCCAGTAAAGGAGG
AATGGGGTTCAGTGATGTGTTGACATCCTGGAGAGGAGGGTGAAAAGGATGGGGAAGGAG
TAGCTGGAAGGGAGTGAGTGCTAATTCCTGCTTTTCAGTTTAAATAAAGATTGGAGCTGG
ATAAAAGCCATTAAGGGAGAAATCAGACAGGGTATGCTAGGTAGGACAAGAGCTGACTGC
AGGGAGGTGAGTGGAGGGATCGATACTCAGTCAATGCGCTCAACACCTAGCTCTGCACAG
ACACACACACACTGGGGGAGATGTTCTACTGCTGCGCGTATGTATGTGTGTGTGTGTGTG
TGTGTGTGTGTGTGTGTGTGTGTGTGTGTGTGTGTGTGTGTGTGTGTGTGATAGAGAGTG
AAAGTa
>NODE_247_length_162_cov_643.944458
ACCGAATACAAACAGTGTAGCTATTCCCTCCGCAAGGCAATCAAACAAGCTAAGCGTCAG
TATAGAGACAAAGTAGAGTCGCAATTCAACGGCTCAGACACAAGAGGTATGTGGCAGGGT
CTACAGTCAATCACGGATTACAAAAAGAAAACCAGCCCCGTCGCGGACCAGGATGTCTTG
CTCCCAGACAGACTAAACAACTTTTTTGCCCGCTTTGAGGACAATACAGTGCCACTGACA
CGGC
>NODE_248_length_367_cov_38.585831
TTGCCTCAGTAAACTATTGACCCCGACATCAGGGACTGATTGACAATTGTCTATTTCCCG
ACCCATTTTATTAACTCTAACCGTAGCTGGGTTATTGTGCCTATTTTACTATTTTGTCGT
GATTGTTTACGTCTCTTTACATTTGATCTGTATTGTTGACCAGCTACATTGTAATCAACC
CTACTCTCTGGTCAAAACAGCCGTAAACTCAGCCGTAAACTTCTACTGTCTTTAACTTCA
GACAGGCAATGGGGTCCTAATGTAATGGGCAACAAGTTAGTCGTCTGTGGGCCAGCCCCA
CCACAGCCACAGTGCGACCTATCCTTTCAATAAAGGAGCACCTCATTATATTCTTCTTTT
ATTTCCTAAGGGGATGCGGACAAAGACACGAATGCTGATCAGAAGAATAAGAAGGGTGTT
AAGAGACGCCGGGAGGAACATGGAAGGGG
>NODE_249_length_326_cov_95.064415
CACTATTGGGCTCCAGTCATTTGATTTGACATATTATGCCTGGGTACCTTGGCAATAAGG
ACACAACATTGCAGCATATTGGAAGGCTCATTTGCTTTTCATAGGGAGCGTTGTGTCCCA
AAAAATTGCCCCCTGGGAGTAACACGTGTATGGGGACTGTGTGCGTGGCGGCCCCAGCAG
CAGGTGGCCCATTGCTGCCTAATGAACACGGCAATCTGTTACTATCGCAGAGGCGCTTTT
CACCAGACAATTAGGCGACTAAGCGTGTCATTATTCTGGGCCAACAAGAAGAGGCTCTCC
TCTAATTTCATCTTTTCATTCCTGTTTACTCACCCACACTCCCCTCATTAATGAGAGATT
TTCCAGTCTATGCTAATTGGTTTCAATAACATTCATTTTAGTTGAAAG
>NODE_250_length_256_cov_52.062500
TCTTTCCTCCTTCCCTCCTACCCTGTCTGTGCACCGAGCATTAATTGTGCCCGAACAGTG
CCACATGCCTCAATGAAAATAAATTGCTTTTAATTTGGGGCTTTCCTTTTTGCCACGGCC
GGCGTCACTTAATTTCATTAGCAGCGAACCTGTTGAGCGCTTTTTCAAAAGCGTCGTTTC
GCGGACGCACTTGAAAATGAAAAGAAGCCTTTTTTTCTCTTCTCCCCCTCCGCTCCTCAA
TTAACAGAATCGTTCGCTTTCAACTAAAATGAATGTTATTGAAACCAATTAGCATAGACT
GGAAAATCTCTCATTAATGAGGGGAGTGTGGGTGAGTA
>NODE_251_length_365_cov_47.682190
CAGTTCATATTAACATGGGACGAACAACACAGATCTATGTAGCGTTGTGGCCCTTTCCTC
ATGTCAACGAAAGAAAAACTAATCCATGGGTGAGGGACTGTCAGGGAAACGCGTGTGTGT
GTTTGTTTGTGTGTGTGTGTGAGAGCGAGTGAGCGAAAGGGGCGCCTATAATCCAGTCCC
TGTGTGAAACTGTTGACATTTGTGCTTTTTCCCCCTTCATTATGTGACTGAGGCTGTTTT
GCGCTGGATTAGCTACAAATCTCCCATGCAGCACATTCAGCATGCCACTAGTAGTTTAAC
TTCATTAATAATGGATGAAGAGATTGTAATCCTCAAGCAAAGGAGCAGGAGTAGCAAGAA
CACTAGGAGACAGGAGCGAGTAGAGATTGAGGGAGTCACCGTTTTTTATCCCAACACTAT
CCTGAATCGTTGACAAGCTGATAACAt
>NODE_253_length_234_cov_68.508545
GGTGACATCAAAGTCCTAATCCATGGGTGGCAGGATTTTTATAATGAGTGGGAAGTATCT
TAACACATTTCAAAGGGTTTACTCCATGAATAAACAATAGCTGCACAGATGTGCCACACA
CACCTTAGAAAAATATGGCTCCAGAAACAGGAGGCAGTATTAACCAGGCTGCATTGTACA
CTCCGAAGAAAACCTTTGTTTTCGATGAAGCTAAAGCTGAATTGACAGACAAACAATCGT
CTTCGATTTCATATAGACCCGTACGTCAATAGGCAAAGATGAGGTCATTCCTTTCACTAT
AATTACAACACTTTAg
>NODE_254_length_173_cov_218.341034
CCGTAGAGAAATGCTTATTGAAATTCTCAATTATCGTGGATTTGTCGGTTGTAACAGTGT
TTCCTAGCCTCAGAGCAGTGGGCAGCTGGGAGGAGGTGCTCTTATTCTCCATGGACTTTA
CAGTGTCCCAGAACTTTTTTGAGTTTGAACTACAGGATGCAAATTTCTGTTTGAAAAAGC
TAGCCTTAGCTTTCCTAACTGCCTGTGTATATTGGTTCCTAACTTCCCTGAAAAGTTGCA
TATCACGGGGGCTAT
>NODE_255_length_256_cov_34.730469
ATGGCCTCGGGGCTCCCGTGTCTACCTCGCACTTGGAAAAAGTTGACGGCTCGAGTTTAA
AATCGAGACCATTCTCATCTGTCCAACCGTCACGAGGAGCCGATCGGGCCCGACGTTGCC
TGTTTCGGATGGCCTCGGGGCTCCCGTGTCTACCTCGCAGTTGGAAAAAGTTGAACGCTC
GAGTTTAAAATCGAGACCATTTTCATCTGTCCAACCGTCACGAGGAGCCGATCGGGCCCG
ACGTTGCCTGTTTCGGATGGCCTCGGGGCTCCCGTGTCTACCTCGCACTTGGAAAAAGTT
GACGGCTCGAGTTTAAAATCGAGACCATTCTCATCTGT
>NODE_256_length_806_cov_59.359802
CCATTGGCAGGGTCTCCTCACCCCAACGCTGCCTATCTGGGACAGAGAACTACAGCCACA
GCCAACCAAACAAAAGACAAGCGAACAAAGCGAAAACAAAATGGCACCACATGTAACGTT
CACTTTCAACTGCTATAACTTTGGCTACAAACTGTCATGGATGTAACCAAGGCTGGTGGG
TGTCTCTGTCCCAGTGGCAGCTGCTTGGGAGAGGAGGCCCAGTTCACTGAGGCAGGCAGG
TTATCCCTTGGCCCAGCAGGGCACCTAAGTAAGATTCTTCTCTCTCAATTCTCCCCAGAC
ACACCATCCTGAGAAGCCACTTTTTCCTACCACAGGAAGCCCAAGAGAACCCTATAGGTA
GCAGTCTGACAGGCAAACTGAACCCTGGCCTTTTATATCCTGCCAGGTTTGAGAAGTTGG
ACATCACCCCAAAAAGCGCCCAGAAGATTAAGCCGGTTCTGGAACGCTGGATGGCCGAGG
CCGAGGCCCGCCACCGGTCCGGCATGCAGAACCTGACCGAGTTTATCGGCAGTGAGCCCT
CCAAAAAACGCAAGCGGAGGACCTCTTTCACCCCACAAGCGCTGGAGATCCTCAACAGCC
ACTTTGAGAAGAACACGCACCCCTCTGGACAGGAAATGACCGAGATAGCTGAGAAACTGA
ACTATGACCGTGAGGTGGTCCGCGTCTGGTTCTGCAACAAGAGGCAAGCGTTGAAAAACA
CAATAAAGCGGTTGAAACAGCCCGGTGACCTGGACCTGGACCTTGGCCCGACCGCGCCCA
TGGACCCTCTCTCTGATTCTCTGGATGAGATCCCAAAATGAACGACCAAAACTAGAGGTA
AAGAGGAAAGTCCTAACAACATGGTGGATCATGACCCAAAGTAGGATg
>NODE_257_length_478_cov_33.665272
ATGGCTCTCATTGTGCTGGCTGATTGGGAGTCAGAGTGACCTCTTCTCTAGCGCTGTACT
GTACTATTGCTAGCTAGCCTGCTACTTAGTTACTGTGTGAATGACACCAACCCTGACTGG
TGTGGCTCCTCAGTGTAATGGCCCATCTCTGGATGGCTTTCTTCTTTGATTGAGGCAGGG
ATGTAGCATTAGTTCCATTGAGTGAGTCGACCATCTGCCTGGCATTAACCCCAGAACCCT
CCTTCTCTTTACAGGCTGGACAATTTGCTTAATATGGCCTATGGCGTAAAGAGGTAATTA
AAACTTCACCGAATGCCAGATGTCCATGTTGACAAAATGATTTCTATCCTGTTTTCTTCA
TTTTTAGAAGTCACTTGCATTCGAATCAGTTCAAGGTTATTCTGCCTTGATTTTTTTATT
TTCTTTAGCCTTGTTTAATTTGAATCCACCAACCACTAGTCAAAAGGAAAACAATCGTCT
TTTGTTTTCTAATGTTCAATTTGCTTTGAGTATGATGAGTGCTGACTTTTACATTTCGAT
TGCTTTGGATAGTTTCTGTg
>NODE_258_length_343_cov_38.239067
GGGGGTAAGCGTTAGCCGTATTGTTTAATCAATTCACTCATTAACTCCTTTAAGCATTAC
GGAAGTTGAATTAAGCATGGGCAGAAAGCAGATTAATTTACTTTCAGTCCACAGGTTTTC
CCCTTTTCTATACACTTATTTGACTAAGTTGGAAGTAGAGAATGCTATAATTTGCAACCC
GTTTTTCAAATCCAATTAAAGTCAATGGTAAGGCGATGGCTTTCTTAGGCTCTGCCTTAT
GTACGGTATAAGGCTCATTATATCTTTTTTTTGTGTGTGTGTGTAAGCTGGGAAGAATGA
ACTAAATCGGGTTAACAGTTATAAGTTTTATTATTTAATAAAGTTTATTACGCTGCTGTG
ATCCTTTTAGGGAGGCTGTGTCGGTGTCACTATGCCAGTAATCCTGCCGTTAGTGCCGCA
GTCCg
>NODE_259_length_512_cov_65.330078
CCACAAATCAAGAGGGCAAAGTGAACGGCATGGGACTCACACTAACTTTAACGAACTTGA
GTCTGGTTCCTACTACTGGGAAGTTCACGGCCAAACATTTTACATGCAGATGATAAACAG
CAAAGAAAATGGAAACAAGATTTCTGGAAACAAGATTTCTATGTAAATCTTGAGCACAGA
ATTGGTTGATTTTGCAAACTCACAGACAAACTCACAGCAAAACATGACAAGCCTGTCGAG
GTTTAGTGGCTGCCCTCTTTCTTGCGTCAACCCCGGGGAGAGCAATACTGAACCCAGCGT
GGTGCTGCCACCTTTGGCAGGGGAGCACATGGGGCACCCCACTGGCAGTTCCTTAAAACT
CTGCCCCTCGCACAATTTGCGAGACTACCCTGAGACGAGGTCCAGTGCATATGTTGACCA
TTCGGTTCCCCATTTTGGAGACTCTGGATACTCCAGCCACCGGTTAGAGCACAGCCCTAG
GGGTATTATCATTGGAGCCAATCTTTCTGGAACCGGAATGCCACCCGTCACTGAACAACT
GGCATCAAGAAGTAACCAACATGGCGGGATTGGAAGGTATCGTGACCTGCCTAg
>NODE_260_length_337_cov_44.299702
AAGCATGCTGATGCCTTAAGACATCAGAATTGTTCATTTTATTCCATGCAAACCTCTCTC
TCTCTCTCTCTCTCTCATATATTCACTCAGTCTCTGCAGTCTTATTGACCTTGGTTCCTT
CTCATTTGCATCCACCATTTTTCATTGCTCGGAATATGGCGTTGGGGGACTTTTCCATCA
TTAAGTGAATTTACAACGGTTTCCTTATGTGTTTTCTCCAAGGGATTGGGTTATGAGATG
CACATTAAATATCCATTAATACCTCATTATCCCACTGATAAGATTACCATGATAATGAGG
CAGACATTCTAATTGTTTCACTTCTTGTTGTGCCACTCATTTAATCATCCACCTGAAAGA
CAAGTGCTCTGCGCCTCTACCTTGAAGACTGTAAACATGGACAGCAGGGTAGAGCTCTc
>NODE_262_length_303_cov_39.485149
TCCTCAGTATCGCCGCTTGAGCAGGCAGCCAAAAACACGGCGCCATCGTCGAACTTCACC
TTCGTCTTCTTCTTTTTCAGAATAGGAGGCTCGATGTCTGTCTCCGACCCTAACCACCGT
TTCAACTGTTCGTTCCTTTTTTGCTTGGCGTCCGCCATCTTCATCCCCTCCTGTCTCGGG
CTTCTTATCTTTCTCCGAGAGAGGATATACTTTATAGTGCCACTATCCCACAGCGCACTG
GGCGTGGGAAGGGGGGGCTGAGAGAGCGTCTGGATTGTTTTCCATAAGCTCGCGAGACAA
AGCAACGTCACCTCAGGATCTGCAGTATAACGTCATCATCAGCAGATGAAAGGAAAAGGA
GGAGGTTGTACATTCCTTGACAGAg
>NODE_263_length_413_cov_39.026634
GCGGCTCCCCTCTCTCCTCGCTTCACCCAAACCTCATTTACATTTCAATCTCAGCCTCAT
GAATGCAAAAATTCTGGCAGAAAATTAATAAAATGCAGCACTGGGGAAGTGGGCGCAAGG
GAAAGACATAGAGGGGAGAAAGAAAGAGGGAGAAAATGAAGAGCCGGGATCTCTTTCTCC
ACCTTTTGTTCTTCCAAAAGTGCCCCTTATTTTATTTCCACCCTCTCTCTTTCACCAGGA
CTCTCCAATGAATGGCATTACAGACAATGCCATATCCAGAGTGACACAAATGTATTTTGG
TTGCACCGCCATAGTGTATTTCTACAGATCCAGGGGCGATTTGTCTGGGGACAATTTGGT
TTCCATAAAGGATTTAAATGGTTTCGGTGGAGATAGTGGGGCAAAATTTAATTTGTTTCT
CATTTACTACAGCAGGTATGAAAAGGAGAAAAATTGGACGGCTGATGGGCTAAAAATTGG
TGCTGTCCCTCtgct
>NODE_265_length_368_cov_76.750000
TCCAGAAGATGTTTTTCCTTTCCATATTGAGTAAACATGAACTAGGGGAGGCTTGTGTCT
GTGTCTGTCCATTTATTACCATCAAATCAGCTGACTGAAGTTTCTCAGTATCTGTGGAGG
CAATTATCTGTTTTGAGAGAATGCGTAATATGGGACTTTGTAATGGTATCATTTGGAGTC
AAGGCACAGATGCGCCGTGCGGAGCCATACTGTAATTAGAGAGAAACGCTGTACAGGTTT
TCCACTAATTAGCAAATTATGCTGAAAATAGCATCAAGCTAATTAACAGTTATTATGGCA
TTTTTGAAAGTATGACTTTAATTAGCAAAGTCCTGACGCAGGCAATTTCCAACTCGTCTC
CAAGAAGATGGGGGATAAAAGAATAAAAAATACCGGGCATGATCAAGAACATACCCAGAT
TATTATGATGCTGTCAAAACTGAAAGAGAa
>NODE_266_length_188_cov_25.638298
CTTTTAATAGCTTTGTCATGTGATTGAAAGCAGTTGTAAGATAGGTGCCCTCAGTTTATT
CTCAGTAAGGGGCAGTTGCCTGTACGAGATCGAGTGGAGCGCGAGTGGATTTCTTTTTGC
CTGATTTCTTTTTTGTTTCTTTCGGACCGTCATTCAGTGCCTGGATGGCGTGGGACAGGT
GTAACCAAGACTCGGTCTGGAGAGAATTAGAGGTGAGCAGTTCTAAAATATCCAACTTAT
TGTCAACTGTACCAGTCTGGACCGTTTTGg
>NODE_268_length_542_cov_55.016605
ACACACTGAAGGAAAGCTTATTTTTTGTTTCCATCTGGTAAAGCGGCTGTTGTGATTGAT
TTGTGGATTTACACCCTCTTTTTTTCTATCCATTTAAGCGAAATAATGTATGGAAGCAAT
CTAGCGACAGACATTTTGGAAAATCTATTTGAAATCATTTCAGCTCAAGTCATGGCAGTT
TGTCTTCTAAGGGGAGAGGAGCAAAGGATAATTGTCTGTAGTCTAGTAAAACACAGTATA
ACTGCCATCACACTTGAGTGAGCTTATAGCCAGCTAGTCCCAGGGCCTCTAGAAGATAGA
GCAGTTAATGTTCCCTTTTATTTTAGAGGATATGTCACTTGTATCACAGATTTATACCAT
GATACAGCAATTTTGTCCAAACAGATGGATAATGGTGTCAACAGGAAAAAGCCCTGTTTT
TATTGAGTTTCGCGTATACTGTTTAGATAGGGGCTCGTGTTGAATGGCTCTGCCAGCACT
TTTTCTCTTAATCTCCCTAATCTTGCTGGTATTAGATTTGATCATTTTTGTTTGAAGGAG
GAAAATGTGGCAGTAATGGCTTCCTAATAGCCAACACAGGGGATACAAATCCAGGGACCT
GTTCTGCAGCGCTTCCataagcac
>NODE_269_length_238_cov_64.264709
TAATAATAATAATAATAATATACGACCTATAATAAATATAAACCCATTACTATGTAGGCT
TAATTACCATTACTCTTAGTTATGTTCGTAACACACAGCACACACAAATCTAACAAAAAT
CAAAAATGAAATATTTATTACAGCATTTGTGACTGAACACCTTTAAAACATTACGTCACA
GTCCTCATACAAGTATTTAATAATGTATTTTTGACAAAGCTTAAGGGAGATGGCATTGTA
TCATCTAGTGAGGAACACGTGCTGAAAAAGGAAGGAATTCATGGACATACAATATCAATG
CCACAGCAGATCTGAAACTA
>NODE_270_length_87_cov_232.839081
AACAAACTTCGTACAGAGTTCAGTCTATTAATTGTTTCATGTTAGATATTCTATGTGTTT
ACCTCAATTGAAAAAGAATGTTTTTGCTAGTTTCAGATCTGCTGTGGCATTGATATTGTA
TGTCCATGAATTCCTTCCTTTTTCAGCACGTGTTCCTCACTAGATGATA
>NODE_271_length_344_cov_21.892443
AATGAAGTCTTTCATTTGGTTATAGTATATTAATGTCAGAGACACTCTGCGATTAATCAC
GTTATAACACCCCTGTGAGTGTGTGTGACTGTGTGTGTCTGTGTGTGTGTGTGTGTGCTT
GTGTGTGTGATGGCTGAGCCTCTGCTGGTAATAAGATCATTTTAAAGCGCTGCCATTATC
GCCGTGGGTTACCCCGGCCCCCGTCAGAATCCCCCCAAACCATTTTCATTCCAAACTCAT
TAATATGCAAACTTATTCAAATGAGATTGTAATTAAGGATCTACTGAGTGGGAACCCTTT
TCATGATAATTTATGATAAACTCACAGCACCTTTGATTGAGATAGATTTTTGGTGCAGGG
AAACCGTCATGAATACAAAAGGCGCACCTGAAAGACCTGAAAAAAACAAAAACAAATTTA
TACACc
>NODE_274_length_83_cov_38.759037
GGTATATAACAAAGTATTGAGATAAACTTTTGTTATTGACCAAATACTTATTTTCCACCA
TAATTTGCAAATAAATTCATTACAAATCCTACAATGTGATTTTCTGGATTTTTTTTTCTC
ATTTTGTCTGTCATAGTTGAAGTGTACCTATGATGAAAATTACAG
>NODE_275_length_284_cov_35.218311
TACAAAAATCAATTTGAAAGTATGCTTCTGCTCCTGAATGGAAAGCGGAAGAACTATTAA
TTAAAAGTGGAACAGGTTCTTATTTTAGTGGAAAGTGGGAAAATTATGAGCCTTTGTTGA
GGAAAGCCCAGGAGCAAAGCTTTCATTAGCCTACATGCATGGCAAAAGCAATTCATCAAC
TATAATTTTCTCTCAATGGGCAAAAAAAAGAGGGATCAACCTCAGTATGCTATTTATGGA
GATTTACAGAAGTCTGGGAAATGCTAATGTGATTAACATTTATCTACAACATGTTTTGAA
ATGGCCCTCGTGTCCATATTTGCCACAAGATTAAGTATTGCACTTACTCCCAGGAAAATA
AAAAAg
>NODE_276_length_202_cov_33.707920
GTGTTACTGGGACATAGGTTAATGAGCATGGCCATCAACAGTCATACATGATCATTGTGT
TAAATAGTAAGGAAACTTAAAATGAACCAAAACACTGTAAACTCTAAAAACAGGGTAGTC
TCTCTCTCATTACCAAATCATAACACGATCTGATTTGGCCAACCTCCTCATTCAACATTC
AAGGATGGGACAGATGAAGCCAAAAGCGTGCATTGGGGGAATTTATATGAAGACCTCGTT
CCTACCCCCTAAATTTTTACACTTTCGATCCCATATACGTTGTa
>NODE_277_length_276_cov_67.793480
ATCTGTGCCCTCCCACTGACATCTGTCTCGTGTGCGTTTGCAGGAGAAGACGAGCGCCCT
CAGTCTGAGCAATGTGGCAGGGGTTTTCTACATTCTGGTCGGCGGACTTGGTTTGGCCAT
GCTGGTGGCCTTGATTGAGTTCTGTTACAAGTCCCGAGCCGAGGCGAAACGAATGAAGGT
GGCAAAGAATGCACAGAATATTAACCCAACTTCCTCGCAGAATTCACAGAATTTTGCAAC
TTATAAGGAAGGTTACAACGTATATGGGATCGAAAGTGTAAAAATTTAGGGGGTAGGAAC
GAGGTCTTCATATAAATTCCCCCAATGCACGCTTTGGCTTCATCTGTCCCATCCTTGa
>NODE_280_length_771_cov_90.878082
GGAGTTGAAGGGGTCGACTGCTAAGAGAGGAGTCGTATCTCCAAACACCAATGCGCCCCT
CACCGCCACTTGCCCCCAAACCCAAGTATCAAGCTTCAACCAGAGGAGCTTGACCACCAC
CTAGTGGTCATGGCATGACACTGCCGCGACGCCCCACTCCAGACACATTAATCATGACCA
AGGGAGTGTAAAATTCAATCGGCTCCTTCCATCCATTTCGAGTGTAGCAGACTGAAGGCC
GGCCTTGTAGTGCCTGAGAAAGGAGGGATGAGGGGGGAAAAGAAGAGAAAAAAGGAGGCG
CTCCCTACACTTCATCAGGACCCCTACTTCATAACAAATGGAGTGTCTCTCTGGCGGAGG
AGTGCCATCAGAAACGCGCGTTCTCTCTATCCATTTCATTCCGGCGCTGGAGGAAGGGTC
AGGGAGGGAGCAGTGGGTGCGCGTCGTGCTCTCCGCTCCCCCGCTTCCCCAGTCACACAG
TAAACTACCTTTTAGGAATTGTTTCTCAATAAGAAATGATCAGTCCATTTATCTGCGCCA
GGCGGGCCTGTCTTCTCACCCAGACCTCCAATATTTTTCGTTTGACCTGATCAGGGCTAT
AAACTAGACCGAGACACTTTCAATTTGTCACCCGGGGAGCCCACTAACCAGCCTCGCACA
ATTGATTGCATCCACCATTCCAAATGTAAAAACTCCTCCCGCGGTTGAAATCCTTTCTGG
TCTTTTCCTTTTTTCCTTCCTTTTCATTTTATTTTCTCTACTACGTAACATTTATGGCAA
AATGTTACAAGCCCTCCGCCCAGTCCATCCCACCATGTCCTTTACAGGCTCAAAAAGCCC
GTGGAAACTGAAg
>NODE_284_length_457_cov_78.862144
GAACAGGAGCTCAAGCAGTAGAACTTTTGAGATGCCGGTACTCAGCTCCGGTGAGCTTCT
GCCCAAGTCAAGCACTGGTAATAGACATTTAAGATAATAGTAGTAGCTAGGATATGTAGC
ATTAGTGGAGGGAGTCTGCTGTGTTTTCTGCTGAGGTGACTCTTGGTTTTCTCTTGTCTT
TAGATACCAGCCTGTTGATATCATTCAACCAACCAATCATGTATTGCCAGCCTCATTCGG
GGATTCTGATTGGCACATTGTCACAGGCAACTCTCTTACCACCACCAATGAGTCCTCACG
TAGAAAACCCTCACAGCATGAGCTGGAGAAACAGAGAATGCCAGGTGACTATTCTTTCTT
CTCTTCTACCCGTTGTTAAAACTGACTGGCGCCGTGCCTTTCTTGTGTCTCCCTTTCCCC
CCCCTTTTCTCGCTCTCCTTTCTTGCAGAGCATGACCTCCTGCGGCAGGAGCTGAATAAC
CGCTTCCTGGTTCAGAGTTCAGAGGGGCGGAGCCGGGGGCCGTCCTCCGCGGGGTCCTc
>NODE_285_length_185_cov_53.729729
CCATAAATTCCCTTCTAATTCCAAATAATTCCGATTACATGGACGAGTAGTTTTCAATCA
GAAAGATAATCTGGATGATAGATGGTGGGATAATTGGCTGTCTGTGCCACGTAAATATTG
TGTCGTTCTATTAATCTTGCCGAATGAGGTGTCAAGCTGTCACTCATTCGTCAAACTGAA
TTAGGAAATATAACGAATAAATAAATGTATGTGGGTGGAGGCGGTGTGAGTGAGTTAGTG
TGTGTGTGTGTGTGTGTGTGTGTGTGt
>NODE_286_length_218_cov_37.509174
ACTGCATTGAAAATAGACTCCACTCCTGCTTGACTTGCCTTCGCATAGAAAATGGCATTG
TACCTTTCTGTGACTTTGGAAAATAATTGAGTTAAAACACTCAATAAAACATTAATTAGT
TTAGCCGTCTGGTGCAGATAACATAAAACCCTATGTAATTCATATTGATTAGAATATGCA
CATTGAATGTAACCTCCTAAAACAAGTTTCCTTTATTAAGTAGACACAAAGCTCAGGTCA
TTATTCGTACAAAGAAGGATCACTTTAGATTTTATCATTCACATAAAAAGGTTTGATTGg
>NODE_287_length_236_cov_31.576271
CAGAGGTTGTGCTGTTTGCGCTGATATCAATTAAAAGTGGATTAACGGGTACATAATGAC
CTTTAGCAGTAAATTGTGTGTAATGTTGCAAGGCAGGATACAGTATATTCCCCAGATATC
ACACATGCCCCTGACGAATGATTGAGCAGATGTCTTAGCGAGTCCAAATGGTCCACAAAG
AACACACATACACACACACACACACACATTTACGGTATACATTTCCCAGCCATGTGTACA
TTGATTACTCTTCAAGGTTTGTTTAGATAGGTATCATATGTTCAGTTATATTCAGTGGTG
TTGTGGAGGATAAAGGTg
>NODE_288_length_372_cov_32.317204
AATGAATGGGCTGTAGCTGATGACATTCTCTTCATTACACCTTCAAAATCACATTTTCAC
TGAGGTATAGGCCTACTACATCTGCACAAAAAACAAAAAAAAAGAATCCTTGCATCTCTT
ATTTCAATAGCCCTCTCTCCCTGTTCCCTTCCACACATCATTAAACGTATTATTATAACA
TGACTGTCAGCCCGTGTCTCTCTTCGCACCATTCTTGCTCTGCCAGGTAATCAATTTGTC
GTCACTCTCTGTAGCCCCAGTAAAGTCATCAAGCGAAATGAGTTACAGCTGCAAAGAGCC
TTCAAGAATACAGAGGGGGAAAAAAGCGAGTGAGAGAAATGACAACACCGCCCAGGAATA
TTCAGCTGCCTGCTAGCACATCCCAGGTCTTGAAGATGAAATATTAATGTACAATTTGTT
TATCTGCAGGCCAACATCTCTCCGGTGCCGAGCt
>NODE_289_length_324_cov_61.416668
CTCTGGAGGGCTTCCTTCCGGTTGGCCAGCTCGACGCGGGCCGCAGCCTGCTGCAGGGCT
TCCTCCGCCCCCCTGGGGGAGTGCTCGCTGTCGCTCTCCCTGTGAAGTTTGCTGCCACCA
CTGTGGCCATGGTGGCTGTGTAAGTCCTGATGCTGCAAGAGTTCCCTGTGGTTCTGAAAG
CTGATATGGCAGTGATTGCATCTGAAGGCTGCCTGTGACAGGTGAGAGAGGATGTGATGT
TGGAATGTAATAAGAGAATCCGCCGTGTAGTTACAGATTGTGCATTTCAAGCTGGTGCCA
GGGGGGAGCGTCTCTTCCATTTTGACACCTGTTAGGGAGATAAAAGGACACTATTGAGAT
TCCTCGTCGCCTTCCCACTCTGCCTTAATGTTAACTACGGCTACGa
>NODE_295_length_83_cov_279.626495
GTAAGCGCTACTCTCATATCCGGAGAGATGAGTGTTAACCGGACAGTGAGTGAAGGCCTA
GAGGCCTGGAGGTCACCACCTCCAGGGGGTAAGCGCTACTCTCATATCCGGAGAGATGAG
TGTTAACCGGACAGTGAGTGAAGGCCTAGAGGCCTGGAGGTCACC
>NODE_296_length_211_cov_114.635071
GATCTCGGAAGCTAAGCAGGGTCGGGCCTGGTTAGTACTTGGATGGGAGACCGCCTGGGA
ATACCAGGTGCTGTAAGCTTTTGGTCCACGAGGGTGTGCTATTGCAATATTTCATCAGCA
ACACTGCCTTGTCGTAATATTTTGATACGGAATGTTTTTTTTTTAACTAAATGCATCTTG
TATGGGCAAGTCTTCCCTGTCCTATTAATAAGATCATTGATCCTTTTGTTGTCAGGGAGC
AACTGCCTTTAATTTATAAGTTAAATATGAATATTGTTACTGAATGCAGCTTG
>NODE_298_length_105_cov_119.457146
CAGAGGTGACAAGTGCACCGTGTTCTCTGAACTGTAGGTGTGAGCCCGGTGCTGTATCTG
TCTTTCATTATCTTTTATTTTCGTATTATTTTAAATGGACGGTATTTTTTTTCTACTAGA
AGGTTTTTTGATATCCATTTAGATTGGAGGTTCATTAAAAAATCTCAGACAATAGAGTGA
CTTCTAA
>NODE_299_length_108_cov_87.064812
TGCTGCGGGCGATTCCCTGATCCACCTCTACGCAGACGACACCATTCTGTATACTTCTGG
CCCTTCCTTGGACACTGTGCTATCTAACCTCCAAACGAGCTTCAATGACATACAACACTC
CTTCCGTGGCCTCCAACTGCTCTTAAACGCTAGTAAAACCAAATGCATGCTTTTCAACCG
TTCGCTGCCC
>NODE_301_length_102_cov_253.784317
ATTAGCAAGTGCATCGGCGACGTCGTTCCCACAGCAACTATTAAAACATTCCCCAACCAG
AAACCGTGGATTGATGGCAGCATTCGCGCGAAACTGAAAGCGCGAACCACTGCTTTTAAC
CAGGGCAAGGTGACCGGAAACATGACCGAATACAAACAGTGTAGCTATTCCCTCCGCAAG
GCAA
>NODE_302_length_210_cov_36.071430
AACCAAAAAAACGACAGCATTGGCAGATGTCTTTTTGAAAAATGAAACAAAAAAAGCACA
CAGAAGTGTTTAGTTGAATGCTGAGTGGATGACCTACCCTTCCCTGTCAGCACTACTGGA
GGGAGCGGGGACAGTGACGGTACCGATAGCCCCCACATTATCCAGCCTGATCTGAATGGT
GGTACCTAAGGGGCTCCTCAGGTACCTTCTCTCGATGTTCCTCTCCAGGTCCGCCAGCCG
CGTCACCGCTATGTCCAGAGGGTTGTCCGCGTGACGCACCACGCCGCCCGCc
>NODE_303_length_244_cov_106.979507
CTCAGCAAACTAGATGCAGTTTATCATAGTGCCATCCGTTTTGTTACTAAAACACCTTAT
ACCACCCACCACTGCGACCTGTATGCTCTAGTCGGCTGGCCCTCGCTACATATTCGTCGC
CAGACCCACTGGCTCCAGGTCATCTATAAGTCCATGCTAGGTAAAGCTCCGCCTTATCTC
AGTTCACTGGTCACGATAACAACACCCACCCGTAGCACGCGCTCCAGCAGGTATATCTCA
CTGATCATCCCCAAAGCCAACACCTCATTTGGCCGCCTTTCCTTCCAGTTCTCTGCTGCC
AGTGACTGGAACGAATTGCAAAAATC
>NODE_304_length_83_cov_61.879517
TCATCCCCAAAGCCAACACCTCATTTGGCCGCCTTTCCTTCCAGTTCTCTGCTGCCAGTG
ACTGGAACGAATTGCAAAAATCGCTGAAGTTGGAGACTTTTATTTCCCTCACCAACTTTA
AACATCTGCTATCTGAGGAGCTAACCGATCGCTGCAGCTGTACAT
>NODE_305_length_410_cov_78.870735
AGAGGCAGGGGCTGGGACAGGCGGTAGCTCGCCTCGCGGCGGACCGCCAGCTCGATCCCG
AGATCCAACTACGAGCTTTTTAACTGCAGCAACTTTAAGATACGCTATTGGAGCTGGAAT
TACCGCGGCTGCTGGCACCAGACTTGCCCTCCAATGGATCCTCGTTAAAGGATTTAAAGT
GTACTCATTCCAATTACAGGGCCTCGAAAGAGTCCTGTATTGTTATTTTTCGTCACTACC
TCCCCGAGTCGGGAGTGGGTAATTTGCGCGCCTGCTGCCTTCCTTGGATGTGGTAGCCGT
TTCTCAGGCTCCCTCTCCGGAATCGAACCCTGATTCCCCGTTACCCGTGGTCACCATGGT
AGGCACAGAAAGTACCATCGAAAGTTGATAGGGCAGACATTCGAATGAGACGTCACCGCC
ACAAAGGGCGCGCGATCGGCTCGAGGTTATCTAGAGTCACCAAAGCGGCCGGGGCAACCG
AGATTGGCCCGc
>NODE_306_length_541_cov_92.110909
GTTCCGTTGCGGGGAGTGAAGTACCCAGGCAGCGATGCCTGTGGTGACGTTCACCCATGC
CGTACCGGCGCCAGAGACACGTATTTCTCAAACCCTGTCTTTGCTAAGTTGATGGCGTTC
CGAATAAACCCTCCAGCTGGACAAGAGACCTCTCGAGCGGCGCCCCGGCACCTGTGGCTC
CGGCCATGGGCAGTTCAGGGCCTCCCGCTGGGCGCACGGTGGATTGCACCAGGGCCTCCT
CCCCTAACGGGATAGGATCGGTCCCTGGTCGTTGTTCGCTTTGAGTGCCCAGGTACAACC
TCTATGTTGTGAGTGGCTACCTGGTTGATCCTGCCAGTAGCATATGCTTGTCTCAAAGAT
TAAGCCATGCAAGTCTAAGTACACACGGCCGGTACAGTGAAACTGCGAATGGCTCATTAA
ATCAGTTATGGTTCCTTTGATCGCTCCAACGTTACTTGGATAACTGTGGCAATTCTAGAG
CTAATACATGCAAACGAGCGCTGACCTCCGGGGATGCGTGCATTTATCAGACCCAAAACC
CATGCGGGCCAATCTCGGTTGCCCCGGCCGCTTTGGTGACTCTAGATAACCTCGAGCCGA
TCGCGCGCCCTTTGTGGCGGGGG
>NODE_308_length_227_cov_46.462555
CTTCTGGTACTTAGAACCAGCGATGGAACAAATTTGGTCAAATTGGTAAAGTGCCCAAAG
GGAGGAGGGAGATGTTCCACGGAAAACCAATTCCAAGCTTGGGTGAACTCAGGATTGTTT
GGAAACTCTCCAATCTGGGGGTCTGCATTGAATTCCACGTCGGGCAGAAACTGAAGATTA
GAATAAGGACCAAAAGACCAGCAAAGGTACCACACAGGATGGTTCCTATAACGTTGCATT
ACAGTTACACTGTAGAAGAAAATATACGCCTGTCACTAACAGCAACATTGTAAAAACATT
ACGTTTTGt
>NODE_309_length_306_cov_42.454247
GCAGGCGGCACCCCTCCATAGCACTAACAGGTCTGCCACAGCTGAAAGCACAGGACAACA
GCTCTTAAGACACTCTCTCACACACTGAGCTATTGATCGGTCTAATAGAACACACAACGG
CCACCGCTCGCCTCTCTGCTTTCAAAATACATTTCTCTCAAAAACCGGACGCAGCCTGCG
TCACAGGGAGGGAGGACGGCCATCGCTTTGTATGTGGGTGCCAATAAAACGGCAAATGCC
CAATGGTTTAAAGACATGGTATGCTGGGAGGCTTTCTTTGAATTTCATAGCTTTTATATA
ACTTCAGTACATTTTCTAGATGTTTTGTCTTTATCCTCGGAGGTGTGATCTGTTGTTGAG
GTGTTGTGTTCTAGTAAAGGCAGTTGCt
>NODE_310_length_131_cov_144.496185
TTCAATTTATGCAAGGCTAGTTAGTTCATTTTTATCATGTCCCAGTTCATTTCTAGGGCT
ACTGGAATGAGTTCTCCCCCTCACTACTTAACTCATTAGGATTCAGGTACCATAAGCAGA
TTTTTCACGCAATTGGTGTTTTTCTTAATTAAGAAACAAATGAATTCTCCCCAGCAAAAT
AGATGGAACACCGGGATAGGGTGCCAGGGGCCA
>NODE_311_length_391_cov_82.421997
GTAGGTGAACCTGCGGAAGGATCATTAACGGGTTGCCAGCCGCCGGCATGGGGCTGCGCT
CCAGAAACCAAACTCTGCTGTGGGTTGGGTTAGGGTAGGGGGCTCCCGCCTCCCGCCTCT
CCCTTCTCTCGGCGCGGGTGTCTTTCGGTCTTAGCCCGGTTGCCCCCGCATTTCCCTTTT
GCCTGGGTTGCGCCCGACTGGCTCCATCCCCTTTCCCCGTTAGCCACGGCCACATGACGC
ACCTATGGGCGGGTGAGTCGGCCGCTACCGAAGGGGACTGGGGGTGTCCGGTGAACCGGG
ACTTCCCGAAATGGTCTCACATTGTTAAAGCAGCTTGAGTATCGCCCAGTATCCTCGCGC
GGCACTGGGAACCCAGTCAACCGCTCTGCGCCCCGGCGCAGGCGGGGGTTTAATGTCTCC
CCAGCCCCCCCGGCGCTTCGGCGACGGCGGCAGCGGAGCACCCGGAGGCCCCc
>NODE_313_length_300_cov_80.769997
GTGTATGTGTTACAATCTATACAAATCTTGTTTAATAAAAACAAGTTATATAAAATCATA
CAAAATGAGTGAGTATCTCTTGTCTGTTTGTCTGTTCATACGATGATGGAAAAAATGTAA
TGAACTAATGAGGTAAATGAGTTTTTACAGAATGTAATCTATAGTGTTTGGGTAGTTGTT
TGTCTCAATAGGGCCCTAGTAATCAAAAGTAATGGACCTATTATGAGCAGGTCCTCCGAG
GGCCTGGCGTGGCATTGAAGAGTGTGGCACATAAAAGGTTTATTAAAGTAAATTAAGGTC
CATCACTGCCACACCTGCTCCCCTATTATAAATGTATGACAGGTCAGTGCCTTCAATCAC
AACAGCAAACCAGAGAGAGGAG
>NODE_315_length_401_cov_41.211971
TTTATTTGAAGTAACTTTGAACCTTCCTATCAACATTACCCTATATTTCCCAGAACATTT
ATGTATTTACGTGTTGATTATCTGCGGCATTTAATGGGTGTAGTCATGAAAACACATGTA
AAAGCAAAACTCCAACCGAAGGTGAAGTTAAAAAAACAAAATAAACCTTGAGGTGGAAAA
AACATCATAATGCAAAATAATGACATTAAAGTGCAGGTGGTGGTACACAGACAGACAGCA
GTGTGTTTAGACCAAAATAGTTGTTCAAATCCATCCACTCTCCCTCACCACCATTTCTCA
TGTGGATCCCAAATAAAACCTATTAAAGGTAATTATTCTGGGCTGATGGCAGTGTATAGT
GGTCACAGGCCAGTGAAATTTGTGAGTCACAGGATAGATACGCTGTTACTTTTCCTGGTA
ATGGGAAACATGACTCCTCTCTCTGGTTTGCTGTTGTGATTGAAGGCACTGACCTGTCAT
ACA
>NODE_316_length_470_cov_42.406384
AAGCAAAATAAACCGCTTTAGAAATCCTATCCAGGCATCCATCCATCCATAGAATTCAAG
AGTGCCGTTCAGCCATGCCAAGAAAGGCGTGCAAATCTATGTAAGTATCTCACTGTTTGC
ATAATAGATTCGAAATTAGCATTTTTGTTCATTTTCCATGTATGCACAGCGCCTGGAAGA
ATAACACTCCATGCATATCAGATCAGCCTGCTTACAATTTTGCGCAGTATATTATTTGAC
AATCTAAAATGTGTAATTTGCATGAAATTGCTTAATTAAAACACAGTCACTAGGGGTATT
AATTTCTTTGTCTGGCGGTGAAGTGGAGGGGTAGGCAGAGCAGGGGAGATGTAAAACGCT
GTCAGATAGGACTGTCAGTAGAGAGCCAAAGGAAACGGCGCCTGCCCGTCCGCACGGCGC
CTTGAATGGTGTGATGGCGTGATGAAGAGGATAAGACCTGCCCAGCTAATTTGGGTTAGA
CTGGTAAACGAAGGCCATTGCACTGGAAAGATACCATAGGGAGGGGAGGAAAGGGGAGAG
GAGGGAGGGAGa
>NODE_317_length_572_cov_36.517483
CCATTGCCTCTTGTGTAAATTAAGTCACTGTATTTTTGTTAACTTTCAGAAGCTTAAGGA
GGGATTTTCTAAGTTGAGTTTGTGCTTGTGCCTTTATTGACACTTATCTCTTTCAACCTG
CAGACCCAGATCCAGTACCTCAAGCAAGTACAGCAACCCAGTGCCGCCCAACTGCGGTCA
TCCATGGTAGACCCGGCCATCAACTTATTTTTCCTCAAAATGAAGGGTGAACTGGAACAG
ACTAAAGACAAACTGGAGCAGGCCCAAAATGAACTGAGTGCCTGGAAATTTACACCAGAT
AGGTAAAGACAATCAAAATAACTCCCCCTCCTCCCACCCCCACAAAAAAAGTCAAGACCT
CCTCACACCCCCCACCCCCACTGCAGGCATGCAGGAATCATGGTGGGGGGGATGGCTGAG
AAATGCTGTACTCACCACAAGACTCAGACTTTACCAAAAACACAAAAAACAAACTGCCAT
CCATGTTTTGTGTACTCTTTTACTGTCCCCCAGCTACATATCACATAATCTAAACTGAAT
GAAAAAAACAGTATGGTCAGGTGACACTTGTGTTTCAGCTCTCTCATCCCCCCCTCACCG
TCCAGGGGCCCTGAAGGAGTCGGGACTGTTCCTGAAGAGGTGGTCACGTCCGAc
>NODE_318_length_138_cov_70.601448
TTTTGGAAAAGTGTTTATTTCTGTATTTCATGGTTGCAACTTGCTGAAAACTGTCCACAG
TGTTCAAATCATCTCAATTAAACAGTACAGCAAAAAAAAATTACTTACAGAGTGCTTCAA
ACATGATTTCGACCTTGTTTTTGGAAAAGTGTTTATTTCTGTATTTCATGGTTGCAACTT
GCTGAAAACTGTCCACAGTGTTCAAATCATCTCAATTAAa
>NODE_322_length_297_cov_40.084175
GCCGATGGTCTGATACCAAATACAATTTTTTTTATTTATGCAGTTGTGACACAAAATAAA
TACAAAACTGCAGGGTGTGCGATCCACAGTGATGTTTCAAGTCTTCGTACGCAGATTCCT
TGTAAGTCTTTGTGCTGTGATTTCAGCTGAGTGCAGTTTGACAAACATTTTAACCTACTT
AGTGTAATTAGTGCTTCATTAGAGAGGCTAACTAACTATTGCTTCTCTCCATAATGATTT
GCAAGAGTGTAGACATAAAAGTGCATAATCAATGCTTTCCAATTACTCCTCAAGTGCAAC
CACTATTTCAAATAAACTGGATAATAATACAGAGGCATTACAAAGTCTAAGGTAGCAGAA
CCATTTAATTGCAGTGCAg
>NODE_328_length_340_cov_123.976471
CGGTGCAGCAGCACTCCTGATTAGCATGCAGTAATGATTGTGAGCTGGGCTCCATTGTTC
TAACACCTCCCCTCTCCTCCGCACCAATCTGTCACCGTTCAGCGGGCTAGCGCTGCCTCA
AATGCTGCTCTCCACAAATGAGATGGATAATTAGTTGCCCCTCACGAATGCTGCACTCTT
CTCACCCCTGATTGCTTTCACCTTTTTGCTCCTGGCAATTTTGACACCTCGTAATCAGCC
TGCTGCTTCTCCCTCCCGATCCATATCGTTCTTCCTCCTATTCCTCAAATGTTCCCTCCA
AACACAGCCGACACAACTCACATGGAACAACAAGAGGTTAGGTGCACATCAAGGTGGGCA
TACAATGGGATCCCCAGGAGCTAAAGTGAGTTTTCTTATCTCACTGTCCACATTACTTTA
Tt
>NODE_332_length_954_cov_43.768345
AGAGGGGGTGTTTTCATCTCCAAACCCCCCAATGAAACTTGTAGACAAGATGCCGCATAT
CCTGCTTGTATACAGTTACCCAGGGCCTTTAATCAGACTAAATCATACAAACAGCTGTTA
GCAGGCTGGAGAGCAGCATAACATACTTGACTGGTCAAAAAGCGAGTAAATTACTGACAG
AATGACACATGTAATTAAAAGAGTCCATGCCACTTTACCTCGCGCTTCACACCTACAGTG
GCGCAGGACGAGAGCGAGCAACTCCCACCTCGCTAATTAGCATTATCAGTGAAATGGTAG
GGTTTGACTCATTAGTTCCATGTGCATTTAATTAGAGGCTTGCTGAAATTGGATTTAACT
TATTACTTTTTCATGGATCACTTTCTTGTCATCACTTCAAATTGGATTGCAGCCCCAGGT
AACNNNNNNNNNNCTTAACTGGTCAAAAAGCCAGTAAATTACTGACAGAATGACGTGTAA
TTAAAAGTCAATGCCACTTTACCTCGCGCTTCACACCTACAGTGGCGCGGGACGAGAGCG
AGCAACTCCCACCCCGCTAATTAGCATTATCAGTGAAATGGTAGGGTTTGACTCATTAGT
TCCATGTGCATTTAATTAGAGGCTGGCTGAAATTGGATTTAACTTATTACTTTTTCATGG
ATCACTTTCTTGTCATCACTTCAAATTGGATTGCAGCCCCAGGTAACTAATTATGCCAGC
CGCAGGATCAGGAGTGGAGAAATAGGTCATTAGGCACAACACTGTCGGACCCTCGCTGAT
AGTCCACTCGCACCGCGGAAGAAGAAGGGAAAAAAAGAGGCTTGTTTGTGGCATTGCATT
GGAGCCTGCTCAGTTAACTATGCCACACTGCAAGGGTTCCTGGGTAGGCACCCAGCGCCT
TCATTGGAATATGTGACATGCAGCTGGGCTGAACATGTTATGTCAACATGGTTCCAGTGC
CATCAGTGTAATGCCTAGTTTAGACTTGTTCTGTTCCAGATCTGGATGGTGGCCTTGATG
GGCCTTCATTTTTCAt
>NODE_333_length_324_cov_32.296295
GATGTTCGCCCTCCTACCCTTATCCATGTACTGTAGATCAATGGAATGACCCATCTGATT
TCTTCTCCTCTCACCCCTCCCTTTTCAGATAATTGGAACGATCCCACTGATGCCCAACTC
TGGGGGGCCCTCGAGCCAATCAGGGGGCGGAAACCCTGCGCTGCAGGTCCAGCCAATTAC
ACCTCAGCTTCTAACCAACACCCAGGGCCAGATCATCGCCACGGTGATCGGCAATCAGAT
CCTGCCTGTCATCAACACCCAGGGAATCACGCTGTCACCAATCAAGCCTGGACAGCAGGT
AACCACACACATGTACTGTATAGTACACACACACACACACACACACACACACACACGAGT
CACATCACATACAAGACACATGAAGATATATTCCTACTCACAGAAa
>NODE_336_length_83_cov_167.096390
TCTCTAAGGTCTTCGAAAGCCAAGTTAACAAACAGATTACCGACCATTTTGAATCACACC
GTACCTTCTCCGCTATGCAATCCGGTTTCAGAGCCGGTCATGGGTGCACCTCAGCCACGC
TCAAGGTCCTTAACGATATCATAACCGCCATCGATAAGAGACATT
>NODE_337_length_565_cov_27.897345
GGAGATGGGCAACGACCCCGGAGTGGCACTCACTCCATTTGGACCCGAGCACATGGCACA
GACAAACGCTCTCAAACTTAGCCCCTCTCAGCACATTCAGAGCCATCACGAAGCCCAGAC
CGCTGCAACGGCAGCATCCTTCACTTCTGCTCAGACCACAGTAGGTTTCCCCGTGGCTCC
TCACCCCCACTCAGGCTACTCTAGCAGCAGGGACTACATCCTCAGGAGAGAACTCTCAGC
CTCGGCTATGCATGCACTTGGCGACCAGCATAGTTCCGCCTCCTCCCCTCATCACCATGG
CATGTTCATCGCACCAACAGGTGCTTATGGGCACGCCGAGACTGGTGCCCATCCACTTTT
CTCTGGACTCCACGACCAAGCGGCCCCAGGTgNNNNNNNNNNNNNNNNNNNNNNNNNNNN
NNNNNNNNNNNNNNNNNNNNNNNNNNNTCACGGAGCTGCGGGGGCATTTTTGAGATACAT
GAGGCAGCCCATCAAGCAAGAGTTAATCTGCAAATGGATTGAACAGGAGGAAACTTCAAA
GAAGCCCTGCTCCAAAACTTACAGCACCATGCACGAGCTGGTCAACCATGTCACGGTGGA
GCACGTCGGGGGACCGGAGCAAGCCAGTCATGTCTGCTTCTGGGAGg
>NODE_338_length_364_cov_36.791210
ATGAATATGAAGACACATAGCCTACATGTGGCACATAAATTACGCACGAGCTTCGTGGAC
AATAATTATATTTTCCAACGCCTATAACAACTCATCCATGAGATTTCTACACGTAACAAG
CTTTGAGAAGAGCGGGTGGTATGGTTCCAAGCCTTAAAGAGATCAAAATTCAATCCCATT
CTAAGAAAAGTATAAATGATGACGTTATTTGAATATGTGCCCAAAATCCTTAATGAATAA
CTTAGGATGAGGAGAAGGCAAATGCTGCCCCAGCTGTTTCCTGTTGAAAATGTCTGTGTA
ATGTAGATACATGTGAGGGATTTTCTCTCTAAATCCGTCTCCTGTTCGCTAAATCTCACT
TCTCCAAAACGAGCCTGCGCAATGGAACAAAGTCGGAATATTGAGATGTGACATTGCCTG
CATCTTATCCTCTTTCTCACTGTTTt
>NODE_339_length_423_cov_46.141846
GGAGTGCGCCTCTCACTTTTTTGAAAGTGTCAACAATTTCTGTGTGTGTGTGTGTGTGTG
CGCACACGTATTTGTGTGTGTATCTGTGTGTTTGCCTCTTCCTCTGCGTAGAAAAGAGGG
GGAAAAGGGCCATGTCATTCCTCCACAACTTAATCAGGAGCTACACACAGGAGCGGGCTG
CTGCAGCATGGACCTCCCTGATCATGATAATGAGGTCCCCTGGCTATGCAGTCATTGAAG
TATAATTGACTTGTTCGTCTCTTATTTTCCTAATAGACACTCTGACCCAGAGCACGTTTA
TTTCGCTATGAGAAATGTCAAGAAGGATTGGAAGTTTCCTCAGCATGCCCATTAAAACTG
AAGGCACGCCACCCTGTTTCGGGCCAGCCAGCGCTGCCATTGGCTCCCCAGTTCATTATG
CAGATGCCAAATGTAAATAAATGATTTCCAGATTTCCTAGGATTTGGAAGGAAGATGTAA
GGAGAAAAGCTATAAAAAAAAAAAg
>NODE_340_length_499_cov_57.997997
GACCAATTGATTGATATAAATAATAGATCAATAATACATATCAGATTTTCATCCTTAAAC
GTGCAGTGTTATCAAATGGGAGATCAACAAACAACATAATTTTATTTGGAACGTGTGATT
GTAATATTCTCCTAATGATGGCGAGCGCATTTTCCACGCTGTATGCCCACCATGCAGATG
ATCCCGGAGAATGAGCCGAGACGGATTCAGGCTCCTCGCCTGTGTGTGGAGCAGCTGACT
GCCTCTCGCCACGTCCAGATGGCTTCTGAACACAGATTTGCATTCATTTTCCTCTAATAT
CTTCTGAAATAGCGGGGCAGCTGCATTTGTTGTCAAATACGGTTTAAAGCCCCCTTTCAG
GACAGCATCGTTACCTACGTGACGGGTGTGGAGATCCATTTTCCCTCTCATGTCAACAGT
ATCAGATCTAAGAGGATTTGTCTCAAAGTCTCCTAATTTGATAATCAGATTTAAATCGAA
TTGGTGCGTGTAATTAGGGGTTAAGTTCTAATAAACGACTGAAACCATGTTAAAAAAAAC
AGTATGGCTAGGCCAAAGTTCTGTAAAGAAAGATAGGTTGg
>NODE_341_length_380_cov_37.165791
GAGAGAGCTCCAGAGCTCTGGGGATTGGAGGGAAGGCGGCCCTGGTCCCAGTGAGGCCCT
CCGAACCCTGGGGAGGCCTGACAGGCAGACGGGAAGGCCACACGGACTGCGGCACTAACG
ACAGGATTACTGGCATAGTGACACTGACACAGCCTCCCTAAAAGGATCACAGCGGCGTAA
TAAACTTTATTAAATAATACAACTTATTATAACTGTTAACCCGATTTAGTTCATTCTTCG
CGGCTTACACACACATACACACACAAAAAGAGGGGTGGATATAATAAGCCTTATACCCTA
CATAAGGCAAAGCCTACAAAAGCCATCGCCTTACCATTGACTTTAATTGGATTTAAAAAA
CGGGATGCAAATTATAGCATTCTCCACTTCTAACTTGGTAAAATAAGTGTATTGAACAGA
ATGGGGGAAAAATGTGGACTTAAAGTAAATTAATCTGCTTTc
>NODE_343_length_83_cov_94.626503
CCAGTGGGTCAGAAGTTTACATACACTCAATTAGTATTTGGTAGCATTGCCTTTAAATTG
TTTAACTTGGGTCAAACGTTTCGGGTAGCCTTCCACAAGCTTCCCACAATAAGTTGGGTG
AATTTTGGCCCATTCCTCCTGACAGAGCTGGTGTAACTGAGTCAG
>NODE_344_length_327_cov_100.871559
TGTGTTTGTGTGTATATAGGACAGTTATCTCAGAACATTACAGTATTGTACACAACTTGG
GGTGTTCGACATTTCTCTCCTGCAGCGAATTGGCCCCTATTAGCTAAGCAGCAATGACCC
GGTTTGTATTTGCACGCTCTGCTTTCCTACTCCCATCTTTTAGGGTTTCCTTGTAACGCT
TCTCTTACTGTCTCTCTATCACTCTTTCTCTATCTTCACTTCGCTCTACGTCTTTCTGCT
CTCTCAATCAATCTTCTCTCTGTTCTTTTCATGCATCTATGTTCAAACAATTCTTTCTCT
CTCTCTACTACACAGTGATTCGGTGTACAGTACCCTCTGTCATTCTGTGCTGGCATGGTG
CTTGTGCAACTGGGACTGCATTTTTCGCTGACGAGGCACATGGATAATA
>NODE_345_length_135_cov_81.725929
GTCAGAGGACATCCACTATGCCCTGAGGAGGAGAGGGGATAGACGTTGTGGAGACAAGAG
TGGAGTTCAGGCCTGCTCTCCGTGGTGCTTCAGAGAGAGAGACACGGAGAGAACGAGGGA
GGGAGAGATGGAAGGGCGAGAGAAAAGAGCTGCCTGCGATATTATCCATGTGCCTCGTCA
GCGAAAAATGCAGTCCCAGTTGCACAAGCACCATGCC
>NODE_347_length_219_cov_32.118721
GAACACCAATGTAGGGCCACTGGGTCAGACGGGACGGCTGGATCTCGCACGGACGGAGCG
CGGCTGAAGCTTGTCATCAAGACGGGGATAACCGTCTCCGACAGGGGCTCCCCCGATAGA
GGCAATTCCACGTGGGGCGGGAGGAACCACCTGTCAGCGACAGGGGCCCTCCCAGGTGGA
AAACGAATGCAAATCGGTCAGAAGATATTCAACAGGCTGGACAACAGAGGAGAACCATGG
AGACTGGACTGGAGAGCCAGCCCTCACCGGGGGCTAAACAACCACCAATCAGTCGCCGAA
G
>NODE_348_length_316_cov_28.322784
TCCATATGTACTACTGATGATCCAATCAGGCCATCCGTTTCCTTACGTATCACTTCCTGG
GTGACATTGAACTTCCCGTGGCTTGGCTGCCAAGACACATGTCTGAACTCGCACATTACT
CTTCATCCCCCACTAACAATTTAGTAATGAAGTATTGATTTCCAGATTCTCCCGCTTCTC
TTATGGATATTAGATTTTGTTTGATAAACTGTGCCTGGCACCCTAATCTGCACTGTCCCT
TTTCCCCCACTGTCTGTAAAACAAAGTGCCGCTGGGGAGATAATGACAAGGTAACATCGC
TGAACTCATTTAATCAAATTGTAACACTTGACAATGAAAAAGGGCAGACACTTTTCATGC
GGCAAGTTTATGGTAACACTTTATTTGGATATGTGTCt
>NODE_349_length_255_cov_22.517647
CATTGCTGCTTGAAAAATGTCTGCCCTTTTTCATTGTCAAGTGTTACAAATTGATGAAAT
GAGTTCATCGATGTTCCCTAGTCATTATCTCCCCAGCGGCACTTTGTTTTACAGACACTG
GTGGGAAAGGGACAGTGCAGATTAGGGGGCCAGGCACAGTTTATCAAACACAATCTAATA
TCATCCATAAGAGAAGGGGGGAGAATCTGGAAATCAATACTTCATTACTAAATTGTTAGT
GGGGGATGAAGAGTAATTGTGCGAGTTCAGAGATGCGTCTCGGCGGCCGGGGCACGGGAA
GTTCAATGTCACCCAGGAAGTGATAAGTAAAGGCACt
>NODE_350_length_295_cov_24.922033
ACTGCTGCCCTTGAAATCAATATTAAAGTGATTTGCAGCACCGTATGTGGCTAGGAATCA
AAACTTAATTTAGGCAGATAAAGATGCCATTTCACAGGGAGATAAAGTGCTGCATCATGG
GAGATGTGTTCTCCCCTGTTCTGCTCTCAGCTTCTCACTCGGCCTCACAGATTTACAGGC
TCCTTTTTCCTTCCCCATAAAACGGCAAATCTGCTCACCAGGCGACACAGGAGAATGATA
GTGGATTAATTTGTCAAGAAGCCTCCACTTATTTACAGTCCTCTTCCATTACCGTCGCTT
TTCCTGTAAGACAAAAACGAGTGTCTGAAGTCAAGATATCGATTTACCTGTCCATCACGA
CCATGAGTCATCGTGAa
>NODE_352_length_213_cov_29.328638
GGTTCCTTTGCAGACAGATGCAGCACCTGGCTAGAGCTGCTTAGGCTGAAAGCTCACACC
ATAAGACGAGGATCAGTTAAGAAAAGTAGGAGGACACAGTCGCTAGCAAACTCTGGTACA
CACACAAACATACACATCCCTCCCCAATTGCCGCTGGGGGGCGGAGCGTCACAGATCATG
CACCAGCTGATTAACTAGAGTGTGAAAGTTGAAGCCCCGCCCCTCAGAGGAATAACCAAC
CAACAGCCAGGTATAACCTCTGACCCTGTCGCCATAGTGACAGACAATGGAGGAa
>NODE_354_length_239_cov_50.121338
GGGCCAGCATCCCTGAGGAACGCTTTCGACACCTTGTAGAGTCCATGCCCAGCAAATCAA
GTTAACTGCTGCTTTCAACAAGCATGTCTCTTGAGAGCAGGCCAGTTCCATTGTGGACCA
GTGTGTTGGGTAACCCTTTAGGTAGACAGGAAGTGCAGTTTAGGACCTCACCAGTCTGAG
CTGGATCTCACTGCAGTGCTACAGTCACTCCCGGACAGACGAGAGGATATGACCCGAGCA
TATGCAAGACAGTCTGAAACATTTCAAAGTTTCTGCACAAGATGTCCAAATGTTTTCTCT
GGCTATATCTTCAGAGGCTAA
>NODE_355_length_88_cov_162.215912
TTAAGATACTTCCCACTCATTATAAAAATCCTGCCACCCATGGATTAGGACTTTGATGTC
ACCAATCCTGCTTCAAAGGCTTCTTTCACTGCTATTAATCACAGTTTAGCCTCTGAAGAT
ATAGCCAGAGAAAACATTTGGACATCTTGTGCAGAAACTTTGAAATGTTT
>NODE_358_length_220_cov_24.786364
CCATTTTCTTTAGCTTTTTTGTCGGTTTGTTGGTTTGTTTACCTTCTCCTCCTTAGTCTC
TGGAAGAAGTTCGTAGCGTTGATACTAAAAGAGGTTCATTGTCTTTTTCCCATTTCGCTG
CGGAGAACATTCCTTTCTCCTTGTTTTCTTTTTTCTTCCTTTCCTTTTTTTGTTGATATT
GCATACGTGTCACTGATTGAAATGGAAGGTAGGTAACGCTCTGCCTTGGCACGTGGTCTT
TCTTTATGCAGAAATGAGAATGTCAGAAGCACCCTCTATCTTGATGTCAATGTTTCTTTG
Tc
>NODE_359_length_265_cov_61.701885
AGGGCCGTTGTCACCAGACTCTGTGTTTTTCATCATATAGGTCATTAGACGATGATGGAT
GTAAACCTATAAAGTATCTAAACTGGACCTTTTAACAAACCATGAGCAATACTATCATTT
CTCTAATAGAACCTGCTGACCGTGTCATTCCCTGCTGCCATTTGTCATTTTCCTTGTGAA
ATAATCAATATCCAGGCGCTTTGAAATAAATAATATAAAACTCTGAGTAGCCTACCGGAG
GAGCATCAAAATAGATTTAAGGGTTATTCAAAAGCCTATATTGCCTTACAGTTTATGCAT
AGCCCTACTGTGCATATTTTTCTCAACATCATTTTCCTAATAATAAt
>NODE_360_length_428_cov_71.656540
GCCTGTACGCGAGGTGTTTTTTTTTTTTTATACACCAACCTATCTTCAACCTCGGGCTTT
GATAGAGATCCTGTTCAATTAAGTGCTAGGGCATTATCCTGCGCATTCTCCCAGTCACTT
CTTTAATTTAGTTGTTATAATTAGGCATTAACTGGTGTCAGTTCTGCGGCCACTAACAGC
CCACTCAGTTCTGCTTGTCTGCATTATCACAGTTTGGGGGAGAAAGTAAATTATAATGAA
GGACTATATAGTCCAATTACAGATAAAAGCAGCCAAGTGCAGTGCTGTAATTAGGTGCCA
CTACCTCTCCTTCCTTCAGAATGGCATGTCCATGGGAATACCTAATAGCCATTTTTTATT
ACTTTGAACCCCTTACTCATGTTTTTAACCCAAGGACTTTCAATCATAGAGACGGGCCAA
CGGCAAGAGCCTCCTCTAGCATTGCAAACAATTATTGTACGCATCACACACACGCAAAAC
AAAGTTAGCAGGTTGGAGAGGATGGGGTGa
>NODE_361_length_579_cov_44.186527
CTTTTTAATTGGCCTGATACATAATAGTGATACGACAATAAAAAAAGGAGCAATGCAACA
TTAAGGCTTTTATCTTTCTCATCTGCTCTGTGCCCAAAGTGTCATGTCTAGAACCGTACC
AGCTGATCTTCAGAGTAACATAACCAGTAAGGGCTTATTGTTTTAACAATATTGGAGGCC
CCCTCTCATGCCCCTCACCCACGTTGCCTCTGTTCTCTCCCCTCTCCCTTGATTCATTTC
ACCGACTGTCCTCGGCTGCTGGAAAATGGCGTTAATTTTTTTATTACCTGTTTGACTCTC
CAGCCTTATTACTGTAGCCCCTTAATGTTCTCCGTAACCGTGGAAACCAGATGAATAAAT
GTCCGCCAAAGAAAATTAGATGATTAAACAGGTCACCCTTGCAAAACAAATTCGCTTGGT
CGAGCGCAATTTGTGTACCGAGTGGCTGTCTTAACAGTTTGCTAACAAGGGGATTGTTTG
TTGGGCTAACTGAGAGAGAACCGAGAGGAAGGGGACAATACAGACATCTGGAAAGGGAGG
ACTTGAAAAGGATTGAAAGAAACGCTTGTGATAATCGTTTAGGTTGAGAATACACACGTT
CCACAACTGTTTTAGCTGTCTTTTCAGTCCAGTCACACGTGTTCTTATTTTCATATTCAT
g
>NODE_362_length_375_cov_28.760000
TCTACATTGTAGAATAATAGTGAAGACATCAAAACTATGAAATAACACATATGGAATCAT
GTAGTAACCAAAAAAGTGTTAAACAAATCAAAATATATTTTATATTTGAGATTCTTCAAA
GTAGCCACCCTTTGCCTTGATGACAGCTTTGCACACTCTTGGCATTCTCTCAACCAGCTT
CACCTGGAATGCTTTTCCAACAGTCTTGAAGGAGTTCCCACATATGCTGAGCACTTGTTG
GCTGCTTTTCCTTCACTCTGCGGTCCAACTCATCCCAAACCATCTCAATTGGGTTGAGGT
CGGGTGATTGTGGAGGCCAGGTCATCTGATGCAGCACTCCATCACTCTCCTTCTTGGTCA
AATAGCCCTTACACAGCCTGGAGGTGTGTTGGGTCATTGTCCTGTTGAAAAACAAATGAT
AGTCCCACTAAGCGCAAACCAGATGGGATGGCGTATc
>NODE_363_length_1033_cov_18.909002
GACATCAAAATGCAATATCGTTAATATCACTCCTAAATGTTAAAATGTATAGAGGAACAC
CTTGAACTATCTAACTGGAAAGTTATATTGCTGCATTGAAAATGATTCCAGTATGATAAT
TATCAACACCAACCAAATTGTTTCTACTACGAGAGAATATTGACAGCTTCAACTCTTTCA
GAAGGAGTTAGTTGATTCCTATCCACAGGCTAATGGAACCGCCACCTTTGATGAGAAGTT
GAAACGAGTGTTGCTGTGTAGGCTTGGCACAATGCTAGACATAGCTGGAGGGGCTGTGGA
GCAGAACAGAGCAGAGAGGAGCGTGAGGGATCGAGACATTTAAACGGGCCTCATCCAGAG
GTGACAAGTGCACCGTGTTCTCTGAACTGTAGGTGTGAGCCCGGTGCTGTATCTGTCTTT
CATTATCTtttattttcgtattattttaaatggacggtattttttttctactagaaggtt
ttttgatatccatttagattggaggttcattaaaaaatctcagacaatagagtgacttct
aattaagccgcactgcatctggcccctggcaccctatcccggtgttccatctattttgct
ggggagaattcatttgtttcttaattaagaaaaacaccaattgcgtgaaaaatctgctta
tggtacctgaatcctaatgagttaagtagtgagggggagaactcattccagtagccctag
aaatgaactgggacatgataaaaatgaactaactagccttgcataaattgaagctgaggG
AGAGAAAGTGTTCCATCATTATGGCCAAGACAATATGCAAACTATCTTCAAAGAAATCAA
ATTGCCGGAATGTTTTCATTTGCATGTATTAACTATTACCATAATGAGTAGAAGTGACAT
TGGACCCGGATTGTGTGTCTGTTCGATTGATAACTGCTGCATCTGTAAATAGTCTCCCCG
CAAAATGATGCTACCCGTCAAATCAGCGTTGAACTGTGGAGAGGTTTTTATTTTTTTATC
AGGAAGACAGCCTTGTACAAACCTGCTGCAGTGTTGAATCTGTGTCATCATTCTGTAACC
GCTATCCTTAAACAGGAAGCGACTTGGAGACATTg
>NODE_364_length_185_cov_41.562160
GATATCAGTTTGTCTCTGTAAATGGTTTGTCCTCTGACAAATCAACTGTAAATTTCGGTG
TTCCTCAAGGTTCCGTTTTAGGACCACTATTGTTTTCACTATATATTTTACCTCTTGGGG
ATGTCATTCGAAAACATAATGTTAACTTTCACTGCTATGCGGATGACACACAGCTGTACA
TTTCAATGAAACATGGTGAAGCCCCAAAATTGCCCTCGCTAGAAGCCTGTGTTTCAGACA
TAAGGAAGTGGATGGCTGCAAACTTTC
>NODE_365_length_192_cov_38.786457
TAATGCTAATATCTACCGCAATTTAAATTTAAAAGGATTGTGTTTTCTTTAATTGTATCC
ATAAATATCTCATGGCTTCTGAATTAGTTATTGGTCAACAGTGGCGTTATCTTTTATTCA
TCGGGACGTGATTCGCTGACGGGTCCCCTGGTTGCTGCAGCCTGGCATCAAGCTTCGACG
CCTCCATCATTGTAACTTTTGAGGGGTTTCGCTAGCTGCTAGTTGGAAGTCTTTGTTAAT
AAAACCATTAATATATAAATGATGGAACCTTTAc
>NODE_366_length_391_cov_84.938622
ACTATCAAAATTGTGACAATACTTCCATCATTGAGTTGCATTCCCTTTTCCATGTCTATC
TGCTTTCACAGTAATCTCTCTCTCCAATTCACCAACAAATTCAGTCAAAGTAGAAAAAGT
CACTACAGTTTGTCACTGATTGTCACAATAAAATTGGCCTCTAACTTCTTTCCCATTTCT
CTCTCTCTTTTCCCTTTTTGTCATTTGGAGCAAGTGCCCTAGATAAGAAATTGCTTACAT
CCCACTCAGTGTGGGACTGGGTGGGTTGCTTCCCACAGGGTATGTACCAATGTGCAGAGA
GCACACTTCGACAGATGCCATCAGAGAACAAGCATATGAATTACCAGGCAGCCTGCCATC
TAGCAAGTTCACACAGAATGCCATTAATACTTGATGAACAGTCAGACAACAACACAACAA
CAACATGAAAGCCGTGGCAACTGGGACCCAGGTAAAGGTTCCATCATTTATAt
>NODE_367_length_366_cov_28.961748
TAAACATGACTCGTTATTTGTATTATTTAGTTTGACCTTGCCTTGTACTCCCAGGTTGTA
AGCTGTTCATTCATAGTTGGCTCCTGAATGTTTGCAGTTTACAACTGGCCTGCAGACTAA
GCATCAAGCTCACGTTTACTAATAAAGTCACATCAGAGCCGCCGGTCACGCCTGCCAATC
CGCCACTGTGTGTCTCCCGTGTTTTCTCCCCATCCCAGATTCCCCGACACTGTTTAACGG
GTGTGTGGGCTTTTCCCTCCCACTGCCTGCGCGCTGTAATATTTATTCCCCCTCTTTTCA
GTGCACAATAAATGACTGCTGTTATGGACCACTGGTAGACTGCATCAAACAGTATCCTTT
CCCATAAAATGTTAAGCCTGAAATTGACGAGGAGCTATTGAAGGGGATGAGATGTCTGGC
TTCAGCTGACATAAAAGTTCTGCTTCTg
>NODE_369_length_169_cov_32.284023
AATAACTTCAGCAATAAACTGTTTAAACAATTTCCAAATCCATAGATGGAGCAGTCGGGT
CAGTTTCTTATTTTGTATTTCCACCTTAACCGTGGAGTGTTTTGGCCCCAAATGCTCCCT
CTAGTTTAGGTTTTTGTCCTCCCGCAGCAGCTGTCACCCTACATTACTTGCAGTCAGCTA
AATGAAACATTATTCTAAACATATGCATCGTAATCAGTTCGGTCACACTTACAAGAACAC
GCGTTAATAAG
>NODE_370_length_182_cov_62.791210
GCCGTGTCAGTGGCACTGTATTGTCCTCAAAGCGGGCAAAAAAGTTGTTTAGTCTGTCTG
GGAGCAAGACATCCTGGTCCGCCACGGCGCTGGTTTTCTTTTTGTAATCTGTGATTGACT
GTAGACCCTGCCACATACCTCTTGTGTCTGAGCCGTTGAATTGTGACTCTACTTTGTCTC
TGTACTGACGCTTAGCTTGTTTGATTGCCTTGCGGAGGGAATAGCTACACTGTTTGTATT
CGGTCATGTCTCCGGTCACCTTGC
>NODE_372_length_354_cov_27.536724
ACACACACACACACACACACAAGACATTACGACCTCAACCTGGACTGGGCCCGTAAGGCG
TATTGGCATTTACATGAGATTGATGAAAATTACTTTCAAAGCATTTGGTTATCCTAATAC
CACTGAAATAAGAGTGTGCACTCAGGAGATATTTGATCTGAATTAGGGAAACTGATGAAG
CAATTGATTAATTGGAATTCAAGCCGTCAGTCACCAGAGCCATCAGTAGCATAATTTACA
TTCCAAACAATCAGTCTGATGGTCCAGTAGGACACTGAGTATTAATACGTAATAATAAGT
CAATGTGATACCGCCAATCCACCACCATCTCTTATTGACAAGCACAATGACGCTTTAAAT
CCTTGCTTGATCAAATTACATGCAATACCGTTCAAAAGTTTGGGGTCACTTAGAAATATT
TTTGAAAGAAAAGCAc
>NODE_374_length_365_cov_38.000000
ATGTATTTTCCTTTCTTCCCCTCTTCTCCCTTTTTCATTATTTGCTTTATTTTGTCAGTG
AGCCGACAAATGCCATCAAAATACTCTGTGGCTGGAATCAAAATAAAAAACGGCCTCCAC
TCTGTTGTCTTAGACAATAATTATGATTTGCCAGTTAAGCCTAGACTACAGCTGAGGGAT
TGTAGTTTAAAGCAGAGGCTTTGGTGAAAAAAATGCATTTATAGCCCTTTGTGTGGCTCC
TCATTATGTGTGGGCCCGATTCATTAAGTAATTGGTTTGCAGTTGTTTACATGAGTATTA
AGGCTCTCTATTCAGGAGCCTTTGAGCGATACATTGTGCAAATGTTGCATGTTATGAATG
CAGAATGAGAGGCGGGGGCCAGTCCTATTGGCCAAGCACTACACTCGGCTGAAAAGCAAG
AAAAAAGCGCTGGGTGCTGCTTTGCAt
>NODE_375_length_131_cov_170.267181
TTCAATTTATGCAAGGCTAGTTAGTTCATTTTTATCATGTCCCAGTTCATTTCTAGGGCT
ACTGGAATGAGTTCTCCCCCTCTCTACTTAACTCATTAGGATTCAGGTACCATAAGCAGA
TTTTTCACGCTATTGGTGTTTTTCTTAATTAAGAAACAAATGAATTCTCCCCAGCAAAAT
AGATGGAACACCGGGATAGGGTGCCAGGGGCCA
>NODE_376_length_266_cov_51.706768
ATTTATTTACAACTCAAATATGTTACCAATTCATGGATGCTGCCTCTTGCTACTGGAAAC
CAGGATAACCATATCCACAACATTTTCAATATACCAGGTTTAAACAATTTAAATTGTTTA
CATAAACCTATCAAATGGTGTATTGAAAATGCTTGGCTTCACCCCGGGGCAAATAGCCAA
AATGAAATATTTCCCCCTTTCCTGCACTCTTTTTATGGATCTAATATTTCTAATTTACCA
CCGTCCAGGAAAAGTGACACAAGAAGCCATAAATTCCCTTCTAATTCCAAATAATTCCGA
TTACATGGACGAGTAGTTTTCAATCAGAAAGATAATCTGGATGATAGA
>NODE_377_length_123_cov_98.707314
TGCATGTTAACATTAGAAGCCTCCTCCCTAAGTTTGTTTTATTCACTGCCCTAGCACACT
CCACCAATCCGGATGTCCTAGCTGTGTCTGAATCCTGGCTTAGGAAGACCACCAATAACC
TTCAAATTTCCATTCCTAACTATAACATCTTCCGACAAGATAGAACTGCCAAAGGGGGCG
GTGTTGCAATTTACTGCAAAGATAA
>NODE_378_length_378_cov_44.351852
ATACATCTCATGTTGAAAAATGATTGCATAAGATGACCTATTTATCATAATCGATATCAA
CAAATCCAATCACCTATGATGGATCAGAAAATGATCCGGACACCTCACGTCAACACCTGA
CATTGTTCCGCTATCCACACACTACCTGGACAATGGAAAATAGAATACTCACCAACAGGC
TTTTGTGCTTCAAGGCTCTTTCCTTTGTAGGTATCAAACAGGTTGAGAGACGCATACTTG
GATTTGCCATCCTTCCCCTTTGCAGTTTGCCCAGAGCGCTCTGACATTGCGCTGTCCGCT
CATTGAGTAAGGTGAGCCCTGAGACTGGAAGAGAGAAAGAGATGGAGACATTTGACACCA
TGTATGCGTCACTGAACGTGAAGGTAAACGTGGTGTTGAGTTGATGCAGGTTCTAAACAA
CAAAACGAGTCCCGATATCCTGTCTTTGCTTAGCAGTGTa
>NODE_379_length_193_cov_58.725388
AGCTGAATTGCTAGTACAGAAGACGAGAACATTTTATCAGTCTATTTCATTCACTCTTTT
TTTCACACTCTTTCTTTATTCTCGCTCTTTATAACTGGCAAGGTATTGAAATGCAGCCCT
TGCCTTACCTCGCTGTGTCTCTTTCTCTCTAATTATCTGTGAGGTCAGTAGGCAAAATGG
GGAAGAAGCCAGGAGATCAATACAAATTATCCCTGAGCAAACCAGTGCTGACAGTTTGAA
TTGCAGCATATGTTTACCCAAAATCAGGCAATTTA
>NODE_380_length_184_cov_181.331528
GAAACGTTTGACCCAAGTTAAACAATTTAAAGGCAATGCTACCAAATACTAATTGAGTGT
ATGTAAACTTCTGACCCACTGGGAATGTGATGAAAGAAATAAAAGCTGAAATAAATCATT
CTCTCTACTATTATTCTGACATTTCACATTCTTAAAATAAAGTGGTGATCCTAACTGACC
TAAGACAGGGAATTTTTACTAGGATTAAATGTCAGGAATTGTGAAAAACTGAGTTTAAAT
GTATTTGGCTAAGGTGTATGTAAACT
>NODE_381_length_276_cov_41.666668
AAAAGCAAAATACCAAGCTAAGGTGAAGTTAAAACAAAACAAAAAAACTTTGAGGTGGGA
AAAATGTAATAATGCAAAATAATGACATTAAAGTGCAGGTGGCAGCATACAGACAGACAG
TAGTGTGTTTAGACCAAAATAGTTGTTAAAATCCATCCACTCTCCCTCGCCACCATACGT
GTGGATCCCAAATAAAACCTATTAAACGTAATTATTCCTGGCTGATGGCGGTGTATAGTG
GTCACAGGCCAGTGAAATCTGTGAGTCACAGGATATGCTGTTACTTTTCCTGGTAATGGG
AAACATGACTCCTCTCTCTGGTTTGCTGTTGTGATTGAAGGCACTGACCTGTCATACA
>NODE_382_length_171_cov_38.023392
TTATGAAAAGTGGTGACTTAGAGTGATTTCAGGAGATGTGGTCAAAACCTCCATAAATAG
ACCAATGGCGCCCTCAAGTGACTTTTCCCGGGAGTGACGTTTCTCCCATAGTGGGCATGG
AGGTCTGTATGCCCGCTATATGGATGAAATATCATTTCTTAAATCTTGTCTTGGTAACCC
AAAAAAACACCAGGACCACAGTTGGACTTAGTCTCTGGAGGGAAAGTTGAACATAGTGCG
ATTTCTGAGGTTt
>NODE_383_length_228_cov_30.644737
CTTTGTTTGTGAATCGCGCGGCACGGCGGAACACACAAGAGCTCTCAAAGTGCTGGAGTG
TTCAAAGCTAATCATATAATTGGACACAATATTCGATGACAAATGGAGACGTGCAGAGTC
AGCCAGCTGGGGATGTGAATATGTAATCATTGTAAAATCATATAATTTTGCATATTTGAA
GACAGCTTAATAGAGTTTGTGTGTCAGCACACTATCAAGTGATGATCAGAGACACCGTCA
CTGTATTTGTTTTCAAAATATTGCTTTGTTGGACTATCCGTAATGGCGGATTCTGTGTGT
GACTCAACAt
>NODE_384_length_396_cov_36.005051
TGCGGTTCAATTTAATGTGCTTGTAATGATAAATGATTGTGGTTGTGAATCCAACGTGGA
CTTGAGTGCAGTCGGAGGGAGCAGCAGCACTCTTAGAACAATTGCAGGAATGCATCCCAA
ATGGCACCCTATTCCCTACATAGGGCCCTAATCAAAGTAGTGAACTATGTAGGGAATATG
GTGGTATTGGGGCTGCTACCAGCTGTCTCCAGAGGCTGTGGCCATTAGTCAATACATTAC
AGACTAATTAGTTTCTGCTTCTGTGGCTCTATTTGAAGCGCTTCACACAGGTGTAATGAA
AATGTATTGCAGCTGTTGATCTGAGAAGAAAAGGAAGGAGAAGATTCAGTAGATTGAGAT
TAGAATGCAGGGTTTCCATCTGACGCTCGCAGGGACATGTGAAGTTAGCTATGATGACCA
GTAGAAGGATTGTGCTGTGTGTGTGTGTGTGTGTGTGTGTGTGTGTGTGAACATGCat
>NODE_385_length_472_cov_94.052963
TCCTCTATTTTCACCTCCCTATTCCCAAACAAAATCCCCACCCCCGTAGAATGGACCCCA
CCTATACCCCAAACTGACTCCCCCTTATCCCACTCCCTCCTAAACCTGTCAACATCCCCT
CCATCCCTCAGGTGAACCTCCTGTAGAAAACAAACATCAAAACCAACCCCTTCCAAAAAA
CTAAAAACCGCCCTCCTCTTAACAAAATCCCTCAAGCCCCTTACATTTAAACTAAACAAA
TTAACAGAAAGGTTCATTATAAATTAAATCAACCCCTCAAAAATAAACCCAAACCAACAA
AAAACAGGAGACTCACCCGATGCTCCCCTGCTCCATCTCATCCGGCAGGGACGTCTTCTC
CTCTCCTGACGTCCCCCCGTCCTCCTCCATCTCTCTAACCCAGGATGCAGGCATGGTGTT
TGGCCTCGGAGTGCCCTGCACCCTGGGTTCCCCACCAACACCCTCCATTTCTCCCTCCCT
GAAGACTGCCGGGCTGAGAGTGGGGGACCCCATTTCCCCAAACAGGAGTTGAGACCCCCC
CCCAGACGACCAGc
>NODE_386_length_184_cov_32.130436
TGATTCAGATGCTTTTAACAACTATTGGCTAAGCAATATGGTAAATGTACAAGGTGATGC
AAATGGCATTAGTGGGAAAGGATGCACAGGAGCATGTAATGCAGTCAATACTACATTAAC
TACTGATGCCCAATTACAGAACCAGGGAGAGTGGCTTTTAGGAGCATTAGGACTTGCAGA
AAAGCTGAGATCACCTGCTGCTCATTGCCTAAAAGCTTCACCCTTTGCTTGCTGGGGCCG
ACAAACTGCGCTGGCATTTTGGTAGG
>NODE_387_length_207_cov_25.072464
TAGTCTTTGATTGTATGTGTTGAATCCAAGTCAGACTATTTGCCTCTTTGCCGTCTCCTT
GTTGTGTAAGACATTTTAAGATGTTGAAATGCTTTTTTACCTAAAAAATCTGGAACACAT
CCCTTTGTACTGCGTTCTTATTCCACTGGGCACCTGGTTAGGTCAGTGGTAACACGTGCA
ATTTCAAAAGGCTGCGTAAATTCCCTTGGTTTTTTATGGTTTCCTCAGAAAATGCCACAC
TGGGTTTTAGCTTGAATAAATCTGCCTGTTATATATCCACCGTCAAGCA
>NODE_388_length_156_cov_85.551285
CTTGACACCCCAGTTGGATAATTGTGGGTGTGGGAGCTAATCAGCGGAAGATGTCTCCTC
AATTTAAATCTTGTCAGTTAGTCGAGATTAGGCCCTCCTGTATCGGGCGCCATTAGCTTT
GTTGCATGTCAATGTGCGAGTGAAGATGTACGCAAAGTCCGGCTGCAAGGGTAAAAAGGG
GTGCTTGACGGTGGATATATAACAGGCAGATTTATTCAAGCTAAAACCCAGTGTGGCa
>NODE_389_length_706_cov_34.961758
GGCTCTCGCAGTTTTATCTGGTAAAGCGAATAATTAGAGGTCTTGGGGCCGAAACCATAT
CAACCTATTCTCAAACTTTAAATGGCTAAGATGCCCGGCTGGCTTGGAGCTGGGCGTGGA
ATGCGAGTTGCCTATTGTTCCACTTTTGGTAAGCAGAACTGGACGCTGGGTTAAGGTGCC
CGATGCACCTTAATCAAAGTGGGGAAGGGTTCCATGTGAACGGCAGTTGGTGATGGGTGA
ACGGCAGTTGGAGATGGGTGAACGCAGTGCGGAAGGGAGGGGCGATGGCAGAACGCCCTT
CACCCATCTCCCCCCCTCCTTTACTAACAGGTGACCAGGTGCACGGAGAATGGCCAGGAG
CCAGAGACCGGAGGCCCAGAGAGAGAGAGAGTGGGCAAGCAGACTAAGGAAGGTGGGGAC
CCGGGTGTAAAGTACCACCAGCACCTGGTAATCCAAATGTGTGGACTTAGTCTCTGAGCG
GAAAGCGTCTGGACGACCAGGGGCACATGGGCCGTTTTGGTTCTCCAGGTGCACGAAGGC
CGCTTTGGTTCACCAGGTGCACGCGGTTCATAACAGCGGGGCTATATGCTTTAGTGTCCG
AGGAAGGGTGCTTAAGTGTGGGTGCCCTGGTTCGCCTGGTGCGCGAGGTTGTGGAGGTGG
GGGGTATCCCCGGCTGGAAGTCATGCCCAGAGAGAGGGGTGTTGACCCGGACAGTGAGTG
AAGGCCTAGAGGCCTGGAGGTCACCACCTCTAGGGGGTAAGCGCTACTCTCATATCCGGA
GAGATGAG
>NODE_390_length_498_cov_53.106426
CTCCTCCCTCCTCTTCCCTTTCTTTTTTTCGCTCTCTCTCCCCAACACGGAAATTGAAAC
TGTATCTGGGCTTATCTGCAGCCTCCCCGTGCATCAACTACCGAGATGTTTAGACAAATT
TTATGCATTATGCAGCGCAAATATCAAAACAGTTCTTGGCAGTGCCAGCAGAAGCCTCAT
TAAAAATTCCTTAATTAAATCTGCAAAATGTAATCAGTCCAAGGAAGGTTTTGTGTGTGT
ATGTGTGTGCATGATGAAAATGTGTGTGTCTGTCAGTGACAGTGCTTTTGATTTGTGCCC
TTCATGTTACGGTTTGGAGAAGTAATCATTAACGCCAAAACCACTTTGGGCTTTTGAAAC
AGTGCTTTTCCTTTCTTTTTAAAGTGAAGAAATAAACAAGTGACAATCACCTTTCTAGTG
TGGAGTTCAAAATGACTGGAGAATGGGATACTGTGTTGTCTATTGAAATATGAGATTACC
TTGCAATGTTTTGCCTCCGTGTTTTGTGAGTGATAAAGAGGACAATTCAGAGACCATGCA
GCCATGTAACCAACAGTTTCACTCTATATTCGTTACATAc
>NODE_391_length_661_cov_81.347961
CTATCACTGGGGCCTGTTATCTCCCGAACCCCCAGGTAGAAAATGGTAATGATACCACTT
AACATCGCTGCACATATGGAGGGAAAATGGAAATGCCAACAGCACCTCAACTATAAAGCA
AATCAAATTGAAATATTAATCCGCTGATTAATATAACATTATGAGAGCCCATTCTCTTTG
TTGTTTAACAACAAAGGGTTGCAAAATAAGCAACTGCCTAAGAGGTAAGGGGTTTAAAAG
AGTCCCACAGAGGTGCTAAAGCCCCTTTCAAACATCATTACTGTGCATAATGTATTCACT
TCCACAGTGCTGAGATTTGATATTGATGTTTACTCATTTATTTTTTAATTAATGTTCGTT
GTTAATGAATTCTTTGATGAGAGGCATTTTGTAAATCATTATCCATGGAAGAGAAAAAAT
GGGTGCAGCGTTTCTCGGCCGTTGAAATGGGTATAACAATGCTAGGTGTAAGGAGAAAAA
GTTGATGAAAAGTGGGGTCATTTGTCAAAAAAAAAATCCCCAGTGATACATTTTTTTGTT
GTGGGTTTGTGATCGCAACTTCTATCCACGCGGGGATGTGTGTTGAGAAGTCGACTGGGA
GTTGCACGGGAGTGTTGAGAGAGTGAGATACTTAGCTAATTAAACGAATCTTACTCAAGG
CTCCAAGTGGAGGAGATACAGGTTGGTTTCTCCACAGAGCCTTTGGTGGAGCCCTGTCCT
TCCCCTCATCTATATTGATCACt
>NODE_392_length_649_cov_41.112480
AAAGTATTCCAGAAGGAGGGAGAAATGTTAATTAGAATTCAGATTCTATCAAAAAAAATT
ATAATAGTACTTGAATCATAATTTTTGACTGCTGTCACAGAAAATATTTCTAATTTGTGG
TTTCAGGCCTTTCAGTAAAAACGGTTAAAATCGTGAGTCAGAATATTTCTAACGTCCTTT
TTTTCTGACGTTCCTCCAGCTCACGCACAATGAAATCTTGCTTCATTAAAAGTGTATTAA
TCTTGTCTCTTGTCTCCAGGGAGGCACCTTAAGATGATGTTTTGTCTTTTTCTTTAAATT
GTTGGAGAAAAAAAATCTCCCAGATTTGGTCCCTGTCAGTCAGAAATAATTGTGTGCTTA
ATCTTGTCCCTGATGGATGACTTGGAGTTCAGCAATGGGCCAGGTCCAATGACAAATACA
ATATTAATATTCATTAACTGCTTTGACAATGCTAATTTTGAAGCAGTAGTAAAGGGCCTT
CCAAAGTTAGCAGCCAAAGCATCAGAGCTGCACAAGGTGGCAAGATAATTTACTGGTTTA
CTGAGCTGAATGCTTTTAAAGTCTAAGGAAGGAAAAAAAAAGCTGGGTACCACAAACAAA
ATACAAGGGAAAAGGAAAAAGTTCAGACGCGTTGGAAACCAGGACTGCGGAAGTAATACG
ATCAAGAGACGGCTACAAAAATTTGACACCTCCGATGCCGCATCTTTGAGCTAATTTATT
TTTTTTAAACa
>NODE_393_length_595_cov_61.667229
TACATTGAAACAAGCTGGTATGGTTCCTAGCGAACTTGCAATAGGAAATTAAGCCCGGAC
AACTGGTGGCTTGAAGAGAGGAAGCCCACTCTTAAAGCCGTGATCCGACCATCCACCATA
CCACCGCTGTGAGCCTTTTAACCATAGCAGAAAAAAAATACTATTGATCTTCAAATGGCG
ATAATTTAAAAGATCAAAAAGATTAAACAAAATCAAGAATGTGCTGACTTACCATGTTAC
TCTTTTTTTTGGTTGCAACTTTTATTTAAAAAATATATATATATTTGCTCAAAGATGAGG
CATCGGAGGTGTCAAATTTTTGTAGCCGTCTCTTGATCGTATTACTTCTGCAGTCCTGGT
TTCCAATGCGTGTGAACTTTTTCCGTTTCTCTTTTATTTTGTTTGTGGTACCTAGCTTTT
TTTCCTTCCTTAAGACTTTAAAAGCCTTCAGCTCAGTAAACCAGCACAAATTATCTTGCC
ACCTTGCGCAGCTCTGATGCTTTGGCCGCTAACTTTGGAAGGCCCTTTACTACTGCATCA
AAATTAGCATTGTCAAAGCAGTTAATGAATATTAATATTGTATTTGTCATTGGAGCTGGC
CCATTGCTGAACTCCAAGTCATCCATCAGGGACAAGATTAAGCACACAATTATTTCTGAC
TGACAGGGACCAAATCT
>NODE_394_length_595_cov_78.776474
AGCTAAGAATAGACCAAAACCACTCCAAAGTATCCATAGTAGAGGAATGTATATTATCTA
AGTAGTACTGCTGAAGGGGTTAACAGTTATCTTCTACAGACAGTAAAATGACAAGGAGGA
CCCCCCCCCCATTTTTTTCACTACATCCTAGTGCCTAATTTCTATTGCAAATAGCTGCAG
GAAGGGGAGCTTGCCTAGGCATGAAAGGGTTAAGGGCATTGTTCACTCATCTGGAGATAA
GGACATTTTTTATGCAAGAGCGACCCCTGATTAGAGGGTGAGTTTTAATGGCAACTAATT
AGCCAACCTCTTTAGCCCTGGCGTAATGATCAAACGAGCTGTCATCAGGTACCTGATACA
ATGATCCGCTCACTCTTGATACGATATTTTATTCCTCTGCAATTACTCTGCCCCCACTGC
ACCACGTGTGTTTATTGCCTGGAGCACACATGTCAAATTAAAGAGCAGCTTATGCACCTG
ATATTTAATTATTGCCTGCTGCACCGCTGTGCACAATGGGGAAATGTCAAACACAGCAAT
CTACAGTACTTCAAGCAGCAGAGCAGTGCGCTGCGATCACCGAGCACTCACGCTTGGCTC
ACACTCTCACACATTGAATTTAAATATTGAATATGAATGTGAACTTTCTCCTGCTTGTCC
TTGTTCATTTGGCTTCA
>NODE_396_length_262_cov_53.946564
CTTTTCCTTTCATCATCAGCGAAGTAAAGATTAGAGAGGAGATTGTGAGAGCTCCCTTTA
GAAGGCACAGGGGATCTTCATTTCTCTGCCTTTGTGATGATATTGATGATGATGATGGCC
AAGTGGACAGTTTGATTTTTGTGTGGCGAGCTAGTTATAAAGAATCAATATTATATCAAG
GGGTAACTTTCGTGATAAAGGACTTTAGCCACTCTAGCTATTCATCATAAGTCTGTAGCA
AGCAGATAGGTCAAAAGAAATTATATTGCTCTAAAGAGTCTGTCTTCTTATCTCTCTATA
CCAGGGGAATGGAGGACACGCCGATCGATACAGTAGCTGCGGTa
>NODE_398_length_444_cov_35.290539
CATTATACCTATAATGTATACCCTTAATAAAGAAACTGAAACAAAACCAAAATCCATCAA
TGGTAACATCTCTTACCATTGAGAAAAATCTAAACAGAACAATGTTATCCCACCAGGTAT
ATAAACCCATACTACATTCCTACCAAGAGATGCTCTATACAGAAATCCACCATCACTGTC
TGGAAGAGAGAGGGCCTAATCCAGTGATTGGTTTTACCTTATCACAGAATTTAAGGAGTG
TACACTTCTAAGCTGACGGATTGAAcNNNNNNNNNNNNNNNNNNNNTACAGGTTTGCAAA
ACTGAATCTGTTGAGCCTCCAAGATTTGATATGGGTATTTAAAGCTCTGCTCGGCATTAA
CCGAGAGCACAACAAATACCCTGCCTTTTAACTGGGCTGGGGGAATCCGGGGCAGTCGGG
ATGCAAATTGAAATGATCCGAGAGTGGATTGAGAAGGTGAGGTTGGGTGGTTGTTGGGGT
GGGGGTTGGAAGGGGGGTTGTAGAATGGGTGTTGTAGGAATGAGGg
>NODE_399_length_367_cov_66.444145
ACTAACTGACAAGATTTAAATTGAGGAGACATCTTCCGCTGATTAGCTCCCACACCCACA
ATTATCCAACTGGGGTGTCAAGCAAGGTTTAACATCTCCACTGATTCTGCTCTCTGGAGA
CATCCGGGAGGAAATGCAATCGCTTTTAATAACTGCCGCTTCTCCTCCTCTCTCCTCTCC
TCCACACCGTACCGAGCGAGGCTGCCTGCCTGGCTCTCTCAGCTGCACCGTTTCCAGCCA
TTCAAGCTCCCTTCAAAATTAACCTTTCCAGTGAAAATATAATTTCGCACAAAATGAACC
CACCAAGTAATTTTTTTTCTCTCCCCCAGAATAATTTATTCAAATTGCTCCAAACTCAGA
ACAGCGGAGAAATCTGTAGACCAAGGGAGTGGACCCTGGAATTCTGGATCTCTTCTTTTT
TTTTGTGAAAAAAAAAAGTTTATGTACCt
>NODE_400_length_83_cov_141.975906
AGGTCTGGGGTCCGCTCACCAACCAAGATTTCACAAAATGGGACAAACACCAAATTGAGA
CTCTGCATGCAGAATTCTGCAAAAATATCCTCCGTGTACAACGTAAAACACCAAACAATG
CATGCAGAGCAGAATTAGGCCGATACCCACTAATTATCAAAATCC
>NODE_401_length_254_cov_20.133858
TGATGATTTTGTCTGCCAAGCCTCTCGCCACTATCATATCATTGTACACAGAGAAAAGGG
CTCACTTTTTATTTACTCTGGTGGTTATTGCCAGAATATTGCTTTTAATTGCTGTCCTGG
ATTTCCCGCTACCGTAAAGGGGAGTCAGAGACGATTAATCAAAGTAACGGAGCATAATGA
TGTCTGGGAATGGCCCCGAAGCCCAGGTCAGGGGTTGGACAATGTGAACATTCAGCTACT
TAGCTTCCTTTGCTACTTTGTGACAAAATCTGTTTACCCAACACCAATTAAGATGCCTCT
CCGTGCGCTGTGGTCAATGGGTTTGACGAAGGGGGt
>NODE_402_length_312_cov_33.695515
ATAATTACCTCATCAAATAAACCATCAAGAAAGCCCTAAAAACAGGATTTGTGAGGGGAG
GGAATTGAAAAAAACACCATCACGACAACAACATGTGTGAGAAGCATGAAACTGGGAAAG
TCAGGAGAGCAAAGCCTTGAGGGCATACAATCAATATTACATTTTCCATTGCCACCTTCA
TAGCTATTGTAAATGGCTTGTGTCAAAAATAATAACAGGTTGTATCACGCACCTTGAGTT
TGCAATTTCAGTCCTCCCACCTCGCACCACTGGATGTTGATGACACTAGTGGCAAACGTC
ACTCACTAGTGGCAGACTCACTGACTGAGTCATCTTTTTGTTCGGGTCAAATTCGTATCT
CTCTAGCTGATGACAATTCTGAGAACTGGAGGTa
>NODE_403_length_516_cov_33.308140
TTCATTGCTGGAACACTTAGGGTCATGCACCCAGGGTGCAATGAACAGGCAGGGAATAGT
GTTCCCCAGGACCAAGGTCGCCCACCCTTGGTATGATGTGACTCGGGTGAGGGTTGACTT
GTGAGGGGATGTCTATGCTGGCTCTGCAGTGTATTAACTGTTTGTTGTTCTCATTGCCAC
TGCAGCCGCCTATCTGTGATGGCTATTGGCCAGAGCTGGCTTGCAGATGATGATGGTTAT
GATACATCTACACCCTACTACCACAGCTCAGTATATGGTTGGTATGATGGGTTTGTATGA
TGGGTAAGCTTTCTTTCCACCCTCCATCCTCCTATTTAGGGAAGAGGAGCTACGTTCAAT
GGGCAAAGCACATTTTTTTTGAAGCTGCTTAAATGACGGAGCTGGTGCTTTGACCATTGA
ATGCACCCCCAGGCCATTAGTCAGTTAATGGGTGCCCTATGAGTTTTCCTTTTGTGTTAA
AGCCACCTCAGATATACCCATTTTAGCACTTTTACAATAGACCAAAGTGCTTTTACTATT
TGAGTATTTTAGTTGTCTGAAACAGCATTTTATCAAATTGTCTCTTGCATAATCATTa
>NODE_404_length_1267_cov_45.401737
CTTGCGCTCCGCACAAACACCCCTAATTACTGCCAATTAGGCTAGGCGGGTAGGCAGATT
GGAGAAGCCGGGGGGATGTTCAGGCATGGGTGGGCATGGAAACTATTTTCAAGGGCTTAG
AAAACGTGACTGGATGAAAAGGTTAATACTTTGGAGTGCGGGGAGGGAGGGAGGACGGTG
AAGGAGGGGAGAGAAGGATAATAACAAAAGAAAGGAAAAGGGAGTGAAAGCCCCCCCCCC
GGTTTCCTGGTTCTATTTTCTCACCTCCAGCGACGAGCCGGGTTTCTTTTTCAGCTCCTC
ACATTTCCTGAACTTGCAGATCTGGTGGCCCGTCTTACGGTTCCGACAACTGCTGCACAC
GCCGCAGTTGATTAGCCGCCGGCAGGGCGCGCACACCCCGCACCGCTTCCTTTTCTTCTT
TGCCGGGTTCCCGCCGGACGCCGAGGAATTATTCTGTGGGCAGTCTGCCAGATTGGCAAT
TTGAAACGCACTGTCTGTAACGGCTGCCGAGGCTGCGGGGGAGTGAAGGGCTGTCATGAC
GATGACCCCGGGAGGTAATGAGATGCCCCCTAAAGCCGGAATGGCGGAAAAAGTTCCGAC
ACGTTCCTGGAGATTCATTATCTCTGCTTCGCCGGCGCCGCATTTCAGCTTGTTCATGCA
TTCTCCTGCTAAAGGTCTGCAGTGTTCGGGGGATAAGGAAGAGAGGAAATTATTATTTGC
CATTTGCTGTAGCGTTTCTGGCGGCACGCCATGCTTCCCCGGCCTCTGGGAGTCATTCCT
GTGCATGCTGGTCCTATTAGGGTTTATTGTCGCCGATTTCCTCCCCCAGAGCATGGCGTT
ATCGCAGTTCCACGGGGACATGCCTATCCGGGCACTGGGGAAAATGGGTGTCGTGATGCG
GGCGATCTTGGCCGTCTGGCCGAACGCGCCGTTGGTTTTGTAAAAGTTTGCGAAAGAGCG
GTACCGTTCCATCTCGGCGTTATAATCCAAAAGCTGGCTTAATCCACCATCCTGAAGGTT
CTGCAAGTTCTGCAgNNNNNNNNNNGTTGAGCAGGGTTCACTGGGGAAGAGTCTGGGGTC
GCCGTCAACGGTGGCCTTCGTCAAACTAGAAGCTGCTGGTTACCACCAACAATATGTTAC
CATCCTGCTTCTGTCTCCTCCAGCACTAGAACACAAAGAACAAACAATTACAGATACCAC
AGGAAAACAACATCCTCAGCCTAATCAATTTCTATTCTCTCTCCAAGTTTTTCCATGAGA
TAAAAGCTGATAAAAGACGTTTGACGAATCAGCTGGCATGTCATTCATTTTCTTCTTTCG
GACTATTTTATAATGAAAGGCATCTCAAa
>NODE_406_length_256_cov_28.093750
AAAACAACACCTCACCCTCTAATTCTGGGCTCGCGTTTGTACAAGAGTTCAGCACTGGAG
TCTCCTTTCTTCAGAACAATAAAGTGAATTAGCTTGGGTTAATCTAGTTCTGCCGTAATG
ACATTAAGACATTTTTCAATTAACCTCTTTGACTGGCTGTTGTAAAGGACTTCACAAATG
ACTTCCCATCCAGCGAGAGTCTGGGTGCTTGTGCCTCGGGGACATGGATGCATGGGATGT
ATTCTTATCCATGTCTGCATGCTTGTCCCTGCTTCACCAATAAGGATTAGCCATGTTGCT
TTGGTTCTTAACACTGAGAAGGAGTTGGCCCTGGATCc
>NODE_408_length_260_cov_37.084614
TTTCTCTCTCTCTCCCTTGCTCTCTCTCTCTCTCGCCCCATGGTGCTGTTCTCACTAGGA
GAGGGGAAGTTCATTACCTCAGCTAAATCAGAATTAGTCCCTTCATTTTGACGGGGCGAA
CTTCATTAGAAAGGCCCTCCCTTAATCCAGCCGGGAGGACTGATGAATCTACATGGGGCC
ATAATTTGCTTCACACAGCATATTCAGCTACTTCCTCCTTCTTTGCTCTCCCCTTCGATC
TTGCCTTATGTATTTACGGTTACATTTCCATTCCATCAAGAGAAAGAACCTGAGAGAGGA
AAACACCTGGATGTAATTAAGTAATGGGAGCAGAGAGAGTGt
>NODE_409_length_761_cov_29.391590
GGCGAACTCTTTCGCCCTGCTAGACAGCTCGTCGGTGGGCAAAGCGGTGCTGGTGGGGTC
GCCATATTTCTCTGCAGGGTGGTACGAGCAGGGCTTCTGCTGCAAGTTCACGTTGTGCGA
GTGAGATAACCTACAACCGTAATAAGGGTTTCCAAACGGATAACCATAGCTCAGAGATGG
ACTGGAGGAGGTTTGGGGAGCAGGACACTGTCGGCCGGTGTCTGGGGAAGATATATCCGA
GTACATAGAGCCCTGATGGGTCGCTATAGTGCCCGAATGTCGCCCCAACCCAGGGTGCGA
TATTAGGTCCCTGCAATGGGTCGCCGGGCAATTCCCGCTCAATCCCTCCATTGTTTGGCT
TTTATTCGGATTATTTTCATTCGGGCTTTTTTCATAAACGTACATCAAGGTGTCCGCCCA
GCGTGGATGCAGAACCAGTGANNNNNNNNNNGTGCCAGAATGTCGCCCCAACCCGGGGTG
CGACATCAGGTCCCTGCAATGGGTCGCCGGGCAATTCCCGCTCAGTCCCTCCATTGTTTG
GTTTTTATTCGGATTATTTTCATTCGGGCTTTTTTCATAAACGTACATCAAGGTGTCCGC
CCAGCGTGGATGCAGAACCAGTGAAGTTGTCATATCAGGGGTTGCGGATGCTTTTTAAAA
GTCGACTACTCCAAGACGAACACCTCATTTCCAAATACATATTACGCGAGCGCATGCGCA
ACCATGACCCCGTGTGTCCAGTTCGTTATGGTTCTGACACGTGATATGCTAACCAGCCCG
AAGAGATTGAGGCTTGTGAGTGGGGGGAGAAATGCCCTGTAAACAACTAGCAGCTCAAGT
TTc
>NODE_410_length_212_cov_40.462265
AGAGGAGCATGGTCCAGCTGGACTGCCCCCCACAGCCCCAGTCCCACGTCCAGAGCACCC
CTGTGCCAATCACCTCCTCCGTGCCCTCCTCCACCCCTCTCCTTCACTCCCAGGTCATGG
GAGGCAGCCCCCATCTCCTCCCCAGCGCCATGCATGATCTGGACCTGCAGAACGACCCTC
TCAAGGCCATGGATCCCCACTACAACTTCAACCACCCCTTCTCCATCACCAACCTCATGT
CCAATGAGCAGAAGATGGATCTGAAGACGTACCAGGACCAGGTGATGGCCTACA
>NODE_413_length_321_cov_32.517136
AGTTGTGCCTGACCACCAGTCTAATCTTTGGTGGGACGCGTAGCTGCCTACAGGAGTAAC
TGTTAGTTACTGTGGGAACTCTAGAGAACATGTATCTTCTGCTGAGACGGGCGATGGGGA
GAGGTGGGAGCAGGGTTGGAGAAGTTTACCAACAGACTGGGACCTTGAGGGTGGACATAG
AGGACACCAAGGACTTTCATAAAAATAAAAATACAAAATTGAGAGAGAGAGAGAGTAAAG
GGGAGGATACAAGCACAAGCGCCATGGCAACACATAGAAAGAGGAAGAAAAGAGTTACCC
ATAAGAAGCCGCCGTTTCACTCGCTTGTCCACATCAGCTATTGACGTGGCATTGAACTCA
GAGCTCTCAATTGCAGCCTCATCTCTCTCTAAAACACAAGTGA
>NODE_414_length_261_cov_59.750957
GTGATAATGAAAGAGATATTGTCTCTAGAAATAGCATTTAAACCAGGTGATGTCACTGCG
TGTGTGGGAGGTGGAACTAAATTGTTAGCCGAGGCATGTTGAGCAGTGCTAGAGGCTCTA
CAGTGAAATAAAACAATAGTTACAAACCAAAACAGCAATCGACAAGGCATGGTGACGTTA
GGGAAAGGCAGCTGGGTAATCATACAAGTCCAGTGCGTGGCTTCAGGCTGCTAGCGGCAC
GGGGCTAACAGGCTAACAGAAAGGCCTTTGAGGGACGGAGGAAAGTCTGTTGTGGCCCCC
TCGTGCAGTTACATCAGCGGACGGATCAGCAGGGCTCCGTGTG
>NODE_415_length_467_cov_78.445396
TCGATGTTTTGTCCCCCGAGCCACTTAGTTATCACTTTTGCCTTATGGCAAGGTGCTCCA
TCATGCTGGAAAAGGCATTGTTCGTCACCAAACTGTTCCTGGATGGTTGGGAGAAGTTGC
TCTCGGAGGATGTGTTGGTACCATTCTTTATTCATGGCTGTGTTCTTAGGCAAAATTGTG
AGTGAGCCCACTCCCTTGGCTGAGAAGCAACCCCACACATGAATGGTCTCAGGATGCTTT
ACTGTTGGCATGACACAGGACTGATGGTAGCGCTCACCTTGTCTTCTCCGGACAAGCTTT
TTTCCGGATGCCCCAAACAATCGGAAAGGGGATTCATCAGAGAAAATGACTTTACCCCAG
TCCTCAGCAGTCCAATCCCTGTACCTTTTGCAGAATATCAGTCTGTCCCTGATGTTTTTC
CTGGAGAGAAGTGGCTTCTTTGCTGCCCTTCTTGACACCAGGCCATCCTCCAAAAGTCTT
CGCCTCACTGTGCGTGCAGATGCACTCACACCTGCCTGCTGCCATTCCTGAGCAAGCTCT
GTACTGGTG
>NODE_416_length_602_cov_32.897011
GATATCTCTTTCCCCTTTAAACAGCAAATTATTTTACGTTTATGAGTTTGTCTCATCTTC
AAGGTCAAAAATGTAATTTTTGGTCTTTCAAAGGGTTATAACCTTAAAAGAGAGCCTCCA
TCCTCCCTGATTAATGAGAGACTCATGCATTTGATGTTTCAACGGTGACATTTTAAACTT
TAAATATTTTATATGCATACCTATGAAAAAAATGAAGATATGCATTCATGTGGAATAAAC
AGTATTGCCGAGAAGAAAGGCTGGGCTGGGTATCATTTTAATAGAACAGTTAGAGTGCAA
TGGTTTTTCTTGGTGATTTTTATTTGAGGTTTTTATGTGTGCGCAAGCTGATTTAAAGGC
ACACTAAATCATTGTGGATGGGGAGTAGTGGGTTATGCATTTAATCAAGGAGTAGGCTTT
GGGAGAGTGGCTGGTCGAGTTAGTGTGAGCTTGCCTCCATAGCATTTAGGCCTATCCTTT
TTGTTCCTGTCAAAATAATGGCTTGTTTTCACTTCATTTGTGAGGAAAAAATGTAATCGT
GAGCAAGCAACAATGACGCGGAGGGATATGAGGTTAACCTTTTCACAAATTCAAAAGCAT
ATTATGCACCATACAGTACTGGACATGTAGATGTACAAGTTCATACATGTACATCTCAAG
TTAGGCAAACCTAGTCCTGACTAa
>NODE_417_length_284_cov_40.105633
ATAAATAATCATTACCAGGGCTTAGAACACAGTCACCCCATTCTCCCTTTAATCCGGGCA
ACAACATCAACAACAAAAAAGCGAAGGAGACAGAGAAGGCAGGAATAACAAAACAAGAGA
AAGAAAGAATTGCACAGAGGCTTTTCTTTCCTTTAAAATGCTGCATTAGGTCTTTTCCTG
CAGTCAGTTTTCATAGTTCAAAGCTGGCAGTTCAATAAATAGCAGGAACTGGCACATCTC
TGTTCTTGCAAAAAGAAATCAATGTTAATCCTATTACCGGCAGTTATCACCTAGCCCAGA
AACGGTGGCAAGTAAGAAAAAAAAACAGAGATGTCAAAGCGGGAAGGAGAGAGAGGGAGA
GAGGGa
>NODE_418_length_133_cov_312.639099
GAAATTGTTGCAACCCCTATTACTAGCCTGTTCAACCTCTCTTTCGTATCGTCTGAGATT
CCCAAAGATTGGAAAGCTGCCGCGGTCATCCCCCTCTTCAAAGGGGGAGACACTCTAGAT
CCAAACTGCTACAGACCTATATCTATCCTACCCTGCATCTCTAAGGTCTTCGAAAGCCAA
GTTAACAAACAGATTACCGACCATTTTGAATCACA
>NODE_419_length_185_cov_75.362160
GATATCAGTTTGTCTCTGTAAATGGTTTGTCCTCTGACAAATCAACTGTAAATTTCGGTG
TTCCTCAAGGTTCCGTTTTAGGGCCACTATTGTTTTCACTATATATTTTACCTCTTGGGG
ACGTCATTCGAAAACATAATGTTAACTTTCACTGCTATGCGGATGACACACAGCTGTACA
TTTCGATGAAACATGGTGAAGCCCCAAAATTGCCCTCGCTAGAAGCCTGTGTTTCAGACA
TAAGGAAGTGGATGGCTGCAAACTTTC
>NODE_420_length_384_cov_52.286457
AATCCTTTGTCCGAGGTGTTCATCTGGAACAACTTTGCCACACTTGTTTTCATGTTCTTT
TAGATTACAGGGCAGCCGAGCCAGCCCTGGCTTTGAAGCTACTCTCTCGCTCCCTTTGTC
TCTGTGCAATGCACTCTGGTAATTAACTTTGTCCTTCTTTTATTTCTTCCAGTCACTCGC
AGTCCACTCTTCTGAGCATCATCTCCCTGGAGTACCAGGTTAGACGTTTTCTACCTTTGT
GAGCCCTGACAGGTGCCTAATTGAATGATGAATGTCCCTTTATATCTTTGTAATTGAACT
GCCAGCACTCTGATTGGTTTGGAGGATGCCCCCTCCCTCGTTGTCCTCTCTTTCACGTGG
AGGGCCCTGCTTGCCTGAGTCTCGGTGGATGTCTGCCAAGCCTTCCCATCCATCTGTCTA
ATAACATCTAGCCGCTGCTTATTTGGTGGACCTGTAATAAATTATG
>NODE_421_length_328_cov_45.759148
TGACTGATCCGTTGTCTGTGCCGATAGAAAATTAACAGCTCGGCACTGGAGAGATGTGGG
CCTGCAGATAAACAAATTGTGCATTAATATTTCATCTTCAAGACCTGGGATGTGCTATCA
GGCGGCAGAATATTCCTGGGCTGTGTTGTCATTTCTCTCGCTTGCTTTTTTTCTCTGTAT
TCTTGAAAGGTCTTTGCAGCTGTAACTCATTTCGCTTGATGACTTTACTGGGGTTACAGA
GAGTGACGACAAATTGATTACCTGGCAGAGCAAGAATGGAGCGAAGAGAGACGTGGGCTG
ACAGTCATGTTATAATAATATGTTTAATGATGTGTGGAAGGGAACAAGGAGAGAGTGGTA
TTGAAATAAGAGATGCAAGGAATAGGTTTCATTTATATGTAGTGCTCTTa
>NODE_422_length_173_cov_20.763006
GCTACAGAGGCAGTTGTTATGAATTTTGAGTTATGAATAATGAAATTCAATGTTTTTTTC
CCTCTTATTTAAAGTTTTTTGTGCACGGCCCTGTATAAGACCCATGATGCAATGGGTGTG
AGCCTGATCTCCAAACGCTAAGCCCCCTGTTTTAGATCTGCAGCGGCCCCAGCACCGAGC
CCTGAGGAACCCCCGATGGATCGCGGTACACCAGCCCCCCTGTAGAGATTTGAGGACCAC
TTTGGAACTCTAATc
>NODE_423_length_249_cov_29.361446
CTCGTCGTCCCCCCCCAGCAGGTGTTCACAGACCCCAGTAACCTGCAGAGGCACATCCGC
TCGCAGCACGTGGGGGCGCGGGCTCACGCCTGTCCCGATTGCGGGAAGACCTTTGCCACG
TCCTCTGGCCTGAAGCAGCACAAGCACATCCACAGCAGCGTCAAGCCCTTCATATGTAAG
TCACTCAGACCCTTCATATGTAAGTCTGCACGCTTTTTCCACATATTCTACGAGCTTGTT
GGAACTCATTTAGAAAAATTGCTAAAACACCCCTTCTCTTATGTTCTTACCTGGTCATAA
TACTAGTTGACATGTTAGTTACTACATGATa
>NODE_425_length_302_cov_36.738411
CCAGGCATTTATATAGCAGGACTGCAAGATAATTAATAAAGATTCATGCTTTAGACCAAA
ATTTGAATTTTGAACAAAATGTGCCTGATGTAGGCAGCATTTAATCACCTTACTGACAGG
AGTAACTGCTTTCATTTAACCTTGACTGAAGATCATGAATTCTAACGCGTTTAATTGGAT
ACATCATTTAACAGAATGAACAGAGCAAATTTCCCCCAATTCAAAGGCTCTGATTGACAG
ACAGTGGCAGTAAGACCTGCTACAATTAAAGCTGATCTGTATTCACTGCCCCCGTCACCC
AGCTCCATAAGTGATGTGACTCTGTTTGATCATCGCTGCAGAGAAACTTTGCTGAACTTC
ACCTTGTTTTGAAAGGGCTAGATg
>NODE_430_length_410_cov_47.875610
TTCATGCCAGTTCAGACAGAAAAGTCTGCCATATGTAAATAGGAGTTCAATAATGAATGC
ACTTCCCCTCTGCTTTTATTTGCTTGAAGCCCTCGCAATCACACACACATTGGCACCACG
CGAGACACAAATTAAAGAGCGTTTTAAAGGAAATATTCGAAGTGCGGAGCCTGCTGCCGG
AATATCAGTTATTATTTTTGATGTTGCAATTTCTGACACTTTGATGCAATCAGTAAGTAG
CCCCAGTATCCAGGCCTCTCCAGGGAGAAAGCTGTCAGGACCGGGAAGCCGGTGGATAGA
TAATTATGAGAGATCAAACCTTGCTAGTTAGTAGGCAGGAACGGGAGGCAAATGCCAAAA
ACCAGCCAATGTTTCGCAAACGCTTGTTCAAGGATATCCTAATTGCTATAAGTGGTTCCT
TCAGGACTGGCACTTCAAACGCTGCCTGCTGCATGATGTCATCTCTCCCCGCCTGCCCAT
CCGCCACTCCCc
>NODE_431_length_199_cov_20.793970
GGACATGCAGATGTCCTTTCTCAGAGAAAGAGAGAGGGAGAAAGAGTGAGGAATAGCGTG
TGTGAGAGAAAGGGATAGAGAGAGGGAGAAAGAGTGAGGAATAGCGTGTGTGAGAGAAAG
GGATAGAGAGAGGGAGAAAGAGAGAGGAATAGTGTGTGTGAGAGAAAGGGATAGAGAGAG
GGAGAAAGAGAGAGGGAAAGGGAGCATCTGAGGGGTGGTTTAAAAGCCCATGATCTATAA
GAGTTATGACTGAAAACACTATATATAATGTATACCGGATg
>NODE_432_length_278_cov_24.830935
ACATAAACTGTAGAATTGTCACATCAAATTATGGACAGTGAAGGAGAGAGAGAATTTATT
CTGACAAATGTAGCAAATAGAAATAACCAATCTCCCTAATGATGCTGCCTTGTAAATCTG
TGAAGAGTTGAACACAGTGCAGACTGTATGGTTCTCTCTCTGGAATCATCGACAGATGCT
TGCACATAATTATGTTGTCTCTGCTTGTTATTTGGAAGGGAAGCGGCACTGACAGCTAGG
CTTATGATTTTTTTTCTGTCTCTTTTGTATGTTAACTCACTTGTTAATAAAGTAATGTGG
ACAGTGAGATAAGAAAACTCACTTTAGCTCCTGGGGATCCCATTGTATGCCCACCTTGAt
>NODE_433_length_700_cov_145.791428
CTACTTCCGCCAAACATGCTAAACCAATCAGGTTAGGTTACATAGGTATTGGTGCGCTAT
GTCCCGCCCTCACCTTTGCCAAGCGGCCAATAGGCCAACTCCCCTGGGAGCTTGACTGAA
AGTAAGCGGCTGAATCATACACAGGTAACTCAGAAAAATAGCGAGGCAGAATTTTTTTTA
TTCTGGGCTTGTCATGGAGTTCGCGTGAAAGAAAACAGGGATTTTTTTTCCAATTTTCTT
TACCAGTTAAACCAGTATCTCTGGATAGAACACGCTCAAGTACTTGATCAGGTAGAGTCT
TTGGTCGAAATCTCTTTCGTGTCCTCTTAAAAATAATCTTTCTTTCCACCTATGCGTTTA
CTTGACTCCAATTGAATTTCCAGACCTTTTGTTTGCTTCTCTTATCACTGGAAAAAGGTG
GACCCTCGTTATTTTTATTTAATCTTTGCTTTTAATTGTAGTTTTTACCCTTGTGGTCCC
TGATGGCTTCGCACAGTGATACTCTGGTGGTGTTCTTTGGGGCAACAGCTGGTGCAAATG
GGGGTAAACTGGGTTCGGATGAGAGGGAAATAATTCTCTTGGTGTGGCAAATTGTGGATC
TACATGAGAAAAAGGTACGGACTTTCTCACCCGTTGTAAAGGTTTCTTCTTGACTTTTTA
GTGTTTTTGTGTCTAGTGGATTCATGTTTTAATTTGACAGCTGACATATTAATCAACAAA
GGTACGCGTTCTGTAATTATTTGTGGGTCACAGTTTTAAAAGAAAAGTGCGCATGGGCCT
CA
>NODE_434_length_395_cov_39.635445
AAATTTATTTTCAGGCTCCATAAAATAGCCTTTTCTTATTTCAAGCAGCAGAGTGTGCAG
TGGAAAATCTTTCACATAATGTATCCTTAAAAGCACATTACTCTGTCCCATACACCGCTA
AGAGTTAAAGAACACAGTTCATATTTACAGTTTGTGAAGGGGAAAATAGGAGAAAGAAGG
AAAGGATTTTATGCCGGGGAATAAAATAAAAAAAACCACCCACGTACACACACTCACTCA
CTGCAGCCGTTGAACAATTGCTATTCACAATCCTATCCTTAATGCCTAAGACCAACATAA
AAGAAGGGAGTTTAAGAATATAGGGATAAACCTTTTCAGCTTTTCTAAGTCTTAAGGCTG
GTTTATGCTCCATGAATACCCAGCATCCCCTGCCAGTGCTGTTGCCACTCTAAATAGATA
TTACAATGATTTGGGAACAATGCATTCCACTGATTCCCTCAGACACAAAAATACATa
>NODE_435_length_123_cov_443.016266
GCTGATTCGGTGAGCGAGTTCATTAGGAAGTGCATCGGCGATGTCGTTCCTACAGCAACT
ATTAAAACATTCCCCAACCAGAAACCGTGGATTGATGGCAGCATTCGCGCGAAACTGAAA
GCACGAACCACTGCTTTTAACCAGGGCAAGGTGACCGGAGACATGACCGAATACAAACAG
TGTAGCTATTCCCTCCGCAAGGCAA
>NODE_437_length_201_cov_62.850746
TGTATTTTCTGGGTAATTGAACTGCTTGTTGTAAATTGAAGATTTTATAGAAACGACATG
AAAACTACATTTACTGACATTCATCGCATCTTTGACATTGATTATCTGATCAGCGCGTGT
CATGCTAACCTCCAATTCTTCATTACACACTGTTTATGAGCTGTTACAGAACAACTTGCT
TGTTTCAGAGTGATTGATTGCCTTATTAACGCGTGTTCTTGTAAGTGTGACCGAACTGAT
TACGATGCATATGTTTAGAATAATGTTTCATTTAGCTGACTGC
>NODE_438_length_198_cov_27.166666
ATGCCGGAGGCAGGATTACGCTCTATTCAATAACTTCAGTAATAAACTATTGAAACAATT
TCCAAATCAATAGATGGAGCAGTTTTGTTAGTTTCTTATTGTGTAGTTCCACCTTAAACG
GCGGAGTGTTTTGGCCCCACTTGCTCCCTGTAGTTTAGGTTTTTGTCCTCCCGCAGCAGC
TGTCACCCTGCATTACTCGCAGTCAGCTAAATGAAACATTATTCTAAACATATGCATCGT
AATCAGTTCGGTCACACTTACAAGAACACGCGTTAATAAG
>NODE_439_length_176_cov_30.039772
ACCCATAAATGTTGAGCCTGAAATTGACGAGGAGCTATTGAAGGGTATGAGATGTGTCTG
GCTTCACCTGACATAAAAGTTCTGCTTCAGAGGGGAAGTGTTTCATCCTGACTCCCCACC
GTCCCCGTTGCAGGGGTGGAGGAGAGGAGGAGGCTGATGTAAATGCATCTCTCTTGTTCA
CAGAGTGAATCAGGCCCAATGTTCTATGCCACAGGAAGGGGGTAGGCATGCGTATTCACA
GCCATTTTCTATTTACTt
>NODE_440_length_175_cov_46.765713
GAGAGGCTAGGATGAATGCTAACAGCGAGCCCAAACCCAGTGCTGAGGCTTTATCCTTCA
CAGGCGGAGGAGCAACAATCGCAAACACATTTTCTCTCTCCCTGGCCCTGGGAGAGATAA
AAAAGCAATTTGTATTCTATTCCTATTCAGCGCCGCTTGGCCTGTTTCTCTGCCTGCATA
TTTGTAAACACAGCTTCGTCAGAGAAGCTTAATCTTCCCTACACAAATGCAGCAAGCTAC
AGGGCCGAGGGGCAGGg
>NODE_441_length_165_cov_100.527275
TGCTACAAAGTGATGCCTACAGTATATGCAATTTATTCCACTTTTTGAGGGACACAAAGT
TGAAGCTGCTTATCTAAATGCTGAAAATGCAACATCTGTTAATCGGACTCACTTTGACTT
CATATAGTGTACAAAGAGAAATGCTCTCGCTTACGGCCATACCAGCCTGAGTACGCCTGA
TCTCGTCAGATCTCGGAAGCTAAGCAGGGTCGGGCCTGGTTAGTACTTGGATGGGAGACC
GCCTGGG
>NODE_443_length_209_cov_30.229666
GTGGTTTACTGCGTGCTGGTAGGAGGGCTAAGGGAGAAGGGTTGGGTCTTGAGCAGGGGA
GCTGCGTGCTGATTGGATAGCTGAGGGAGGGGTGGGTAAGGAAGGGGGGAGGGGTTTGTA
CGAGCCATGCGATGTAAACGTGTGTTTTACCCCCTGACATAAATGTCAGACATCTTTTCT
CCTGTCATGAAAGCATCATCCTCTAGAACTACGTCATCAGTGTTCCAAATAATAACACGC
AGTTCAAAGCTGGACAACAGCACAGCATCAACACACAGGAGAGAGAGAGAg
>NODE_444_length_355_cov_23.788733
TCAGTACCAAACATAATTTGTCTCAGCAAGCCATTCCTTTGACCAAACGAAGCATTAATT
CAAATCATAAATCTGAGGCCAATTTAAATCCAGGGAGCGTGAGTGAGAGGGGAGAGAAGG
AGATAGAATTCGAGACAGGCGAGATAGAAAGAGAGAAGGGGGGAGAGAGAAAGAGAGATG
GGGCCTCTGTCTGCCTGCCTAGCCCCTAATGATTTATTTTCTACATTTCTGCGAGAGAGA
TTTGTCCATATGCAGTGACAGGTCACCTTCAAACACCAGTGGCAGACTGTTCATCACCAT
GCACACAAGCAACTCATCGCTGCAAGTAAATATTAAAGGAAAATAATCCAATTGATTGTG
GATGGGGCCAAGAGGCGTCACCGTCATATATTTCATTCAGGGAGCTAATGTCGTGACCGG
CGCACCCACCCACACAc
>NODE_445_length_222_cov_69.671173
ATCATTAAGATACTGTATGCTCTCTTTGCAATATTCCTTGAGTTGAGGTTGCTGCCAGGC
TTTTGTAAGTATATCGTAAGAAAGTACTGTCTTACCCCATGAAAACAGACCGCTTTAAGT
TTTAAAGCAAAGTAATAAAAAAATAAAGAATGAAATGCATACTATGAAATGGTAAATGTT
AGCACCTACTGCATCGTACTCCATATCACTTCACCTCATATGAAAAATAGTTTGCTATTT
TGGAACCCCCTGGCAGCCATAGTGGATCACCACAGACCCAGAGCTCATTTATCTTTTGTC
AGAG
>NODE_446_length_144_cov_60.187500
ACACAATCCGGGTCCAATGTCACTTCTACTCATTATGGTAATAGTTAATACATGCAAATG
AAAACATTCCGGCAATTTGATTCCTTTGAAGATAGTTTGCATATTGTCTTGGCCATGATG
ATGGAACACTTTCTCTCCCTCAGCTTCAATTTATGCAAGGCTAGTTAGTTCATTTTTATC
ATGTCCCAGTTCATTTCTAGGGCTACTGGAATGAGTTCTCCCCCTC
>NODE_447_length_316_cov_53.522152
ACAACACAACACTCTCACAACAAGAGCAATATCTTATTATTTCAAAACTCCCATCAAAAT
GGAGATATTTCACATTTTTCTGTTGTTTCTTTCATATTTGGGTTTTTAAACCCAGAAGCA
TTGTATTGTACATCCTTCCCACTGCCCGTACAGGGGGATAAAAGGTTACTGACACACAAA
TACTTCACAGCACTTTCTAAGAAAAATATACACTTACAAAATATGTTACAAATTGGCACA
CAAAAAATATACAAGATTTTGTTGTGTCAAGAGTCCCTTGAGATCCTTCTGGAAACAACT
CTAGACAGTATCATTATATGATCATATAAAGCTACATATTCTGTCAACCAAACGATCACA
AAGTAAAATCCCAATCAAATATATTTAAATAATGAATg
>NODE_448_length_188_cov_99.212769
TCGCCACTTGAGCGCCACTAAAATGCCAAACAATAAACTACCAGATTGCAAATTAGATCA
GTAAAAATATCAAACACATTGCGGTGGAAGAAAATCCATAATTGCGTTTAGCGCCGGGCC
TCTCCTGGGAGGCGAGACACTAAAGATCATCAGCACGCTGCTACATGGTAGCTGCTATAT
TGGATCTGCTATTGACAGAGCAGTAAAAATCGACAGGCTAACTAAATAAACACTCCAGGC
ATCATTAAATATTCAACAGCTGAGATTTTA
>NODE_449_length_359_cov_29.286907
GTTTTTGTTGTTGTTGCTTAGCTCAAATCTCTACTACATTAATCTTATTATCCTTTCAAC
CTTTTCACTGGCGATGCCAAATGCAATTTGTATTCTGCAGCCGGGCAAAAAGCTTTAAAC
TGATTATCCAAATATGAACCGTGGCAATCCTTGATATTGTTGGGTCTGAAAGGGCCATCT
AGCCGCTGAAAGGGCTTCCCACATGCCTTCAGAGTTTCATGACACAATGTTGCGTCTGCT
TTGCAAGGGATAAATTAAGCGTGTGAAAGTCTAAGCAAAGCCCTCATTTTCCAGTTAATC
AAATCTCCCCCTAATCAAATTAGTGCACATAATTCCTCTGGATGCATGGCACAAAAAAAG
GCATTATCCCCTTCTCCCGAGCTGAAAGAGAGGAAACCAGCGTGGTCTCTCTCTCTCTCT
CTCTCTCTCTCTCTCTCTCTc
>NODE_450_length_507_cov_34.189350
TGGGTATGCTTCATCACTGCGAGACAATATTCGTTTGGCTACTTTCAACTGTTGTGATCT
AGCTCCCCCTTCCAGAGTGCTGTCAGATGTAGGATTTGGTGGGGGTGGGGAGGGGGGATC
TAAAGAGCACATATCCATGGAAAGGGGGGTTGAGCGCTCAAGAATCTTGTCTTTCTGTTT
GCCCCCTCAATCGAGCGACACAAAAGCTGAATTACTCATTCAAACCTCGCGGGACAAAAG
GAAAGGAGCTGGATAGCACTCCTGCATTTGTAGTCAAACATTTAGAGACTTAAATCGAGT
CGTCATGAAGGAGAAAGAGTTAGACAAAGCCCATAGAATTGCCATCAGTAAACATTTTCC
TGTGTCATATTAGTGGGTCTCCATGGCTCCTTCTGGCCCGCGGACAATAGCACAAGTTTG
CACACTCGAATACTGTCACCCTGCCAACGGCAACAAGTGCCAAAAACAGGACAATCCCCG
GGGAAAGCAAGGGCTCTTCGGGGAAGGTTGCAATAGAGGAGGAAAGGGGGACCTGTGAAA
TGCTAATTTAGGTCCATCCCCTTATTGAAGAAAAAAAGAGTACCTATCg
>NODE_451_length_266_cov_40.849625
CAATATTTCAAGCAGAGTTGCTTTCTTTATTCCTTTCACAATATCCTATAACTGAACATA
AATTATAAATAGCCTATAGTGTCGCCAAATATTTGTGAGAAAAACTTTCCTTAGACATTC
TAAAATATTCTTGCATAAGTGCATTTTTTTATTTTTGTTAGAGCCAGAGACTGTTAAATA
AAACATGCTCTGGTTCTCCCTGTCTTATTTCCGACTAGAAATTGGTTGCCAAGCATTGCA
TCATTCCTTTCATGTGACTCCCTTACGCCCCAAATTCGTCCTGGCTGCATCACATCTTCA
CGTCACACAAACTACCCAGAGTGGAGACAACCAAGTACCCCTTTagag
>NODE_452_length_405_cov_43.758026
TAGGTGAAGGATGAGTTGCTCAGAGGATACACGCGTTGTGACGAGTTGCTCAGAGGATAC
ACACGTTGTGATGAGTTGCTCAGAGGATACACACGTTGACCATCATCCTGCTGCTGCTCC
TTTCCTGTCGTCTCATCGCAAACTCTTGTGCACCCTCTGGTGCTTGCTAGTCTCCAAAAC
TTCTTTGTGTTGCCTGCTTTGCAGATTGTCTTCCTTGTCTCTGTGGTTGCTCATTATTCA
GAGACAGGCGGATCTCAGGTCATCTGCAGCTGCAGCAAAGGAGAAGCAGGAAACATGGCG
TTCATCCATTAGACCGGGCAAACGCATGAAATACAGGACAACTTTTATGTAGAAGATCGC
TTCTCCACCAGAAGAAGACGTAACTGTGAGTTTATAATAAAATGTACCAGTTTGTTCAAG
ATCACTGCTCGCTTGGGTTCATGGTTCACGAGTACGTCGTTGTTTGATAGATGGAATAAT
TTGGAGa
>NODE_453_length_220_cov_26.495455
AGACCTTGTTTTTGGAAAAGTGTTTATTTCTGTATTTCATGGTTGGAACTTGCTGAAAAT
TGTCCACAGTGTTCCTATCATCCCGATTAAACAGTACAGCAAAAAAAATTACTTACAGAG
TGCTTCAAACATGATTTAGACCTTGTTTTTGGAAAAGTGTTTATTTCTGTATTTCATGGT
TGGAACTTGCTGAAAATGATCCACAGTGTTCCTATCATCCCGATTAAACAGGACAGCAAA
AAAAATTACTTACAGAGTGCTTCAAACAGGATTTAGACCTTGTTTTTGGAAAAGTGTTTA
TT
>NODE_454_length_240_cov_26.879168
TGTTGAAAAGACTTGATAACTCATCTCCACTGTCTGTTGAGGCAAATCAACCTAGTTGGA
GGAAGGGGAACATTAAGACTTGAATGTGGTAAATGTTGCAAGTTAACTTCGAGTTGTTAT
GTGCAATACTTTTTTTGAACTTTTTTCCAGAATAAGACTTTGCAATGTAATTCTTTAATG
CCGTTTTTAATTGCAGACATTTAAAGAAGATGTTAATATGTTTTTCACAGTCATTTTCTA
CTGTTATTGTAATCCTTTTCATGCTGGTGTTTGTAAAAAAGAAAAGAAAAAGAAATCAAA
CTATTTGTACTAATATAAATAa
>NODE_455_length_385_cov_35.096104
TCAATTAACTGCTATGGAGAAATCAACTACCTGAAGGGGTTTAGTGAAAAATGTTAAGGG
ATCATTGTTTTATAATAAAATCAAGAGTCATGCCTCTTCTTCTGGTCATGTGATTTTTGG
GTTTCATCTCGACTCCTATTGGTTGAAGCTCTGTCAGCTCCTCTCCTCAACTCCATGGTA
ACAGACTGAATGACATGCAGGCGTCATAGAGGAAGGAAGCGTTTGTTTAAAATATAGAGG
GTTTAATAATGAAACAAACCCACGATATGGAACACCTCAAAGCAGCACATTGGCACAAAG
TCAGACAGCACGGAAGATAAAAACCTGTCTCCAAAAATAAATTAACCAATCAGAATAAAT
ATCTCATTAAATAAATAAACAGGTCATATTTCAGTAATTACTTTGAAACAAATAAATACA
TATTAAAATGCACATTGGCAGAAataaattaattgaccccccccccc
>NODE_456_length_682_cov_91.656891
TGGATATCACATCATCGTCTGCTAGCTACAGCTCGAACATGCACGCTAATAAAATAACAA
TCAAAGGAACTCTGAAAGTCCTCCCCCTTTTTTCTCTGTTTGGCGAAACAACTAGCAGGC
AATTTGGTGCCGGTAGGAGGTTGGGCAGGACAGCAGCCTGGAGCTAACAGAAGCATCAAA
CCATGGCTCTGTGTCTCAGTCTGTGTGTGTCTGGAGCAGGGAAGAGGAGCAGAGGAGAGG
AGAGGAAACGGGGCTGCTTCCATCTCTTCCCTTCTCTGGCCTAATCAACAAAACAGCCTC
AGCTGCCCCTTCGGATCCCCTGCCAGGGTCCCTATCATCTTCTGATCAAATATTAATGTG
TGATACTCAGCTTGCTCACTAAACCAAAGCCAATTAATATTATCTGTCAATTATTTACAG
ACCCTGAGGTGCGGAGGCAGTTCCCTGAGGACCACATCGGCCAGGTTCAGAATGCATAAT
TTACTTCCTTTTTCACCCCCCCACCCTTTATTCTTTCTTCCTCTTCCCTCTTTCATTTCC
TTTTTTCCTTTTTATAACGTCCTTCCTTTTTTGTTTATGTGTCTGTTTTAAGTCTAAATG
GTTGTCTTTGCAGTGTTTCAGTCTGAAGACATTCAGGCAGGCATTGCAGTGACGTTAACA
TTGCAGATAACTGAGATGAGTGGTACAGCACTCATCACTAAGGCTTTGTGTTTGACTCTC
ATCCAGTCAGTACAGTGGAAGATAAAATAAAAACAATTTAAATg
>NODE_457_length_301_cov_43.458473
TCTGTTTTTGTTTCTTCTCAGGACAGGAAGCAAAGATGAATTAATAACATTTTATATTAA
CCCCTCCTCACTAGGAGGGACCAAATCTTTTCAGCATTTCTAATCCTGTGAGCTAATTTG
ACAGCTCATGGGATGATGCAGATTCCACTTCAGAGAGACAGGTACCCTAGGGCTAGCCAG
CTGGATTGTGGATGCTTACAGATTTGGCTCTCCCTTCCTGCTGGGTGTCATCTGTCTCCT
TGGTCTCGCGGTGGATAATTTTGTGTCCTCCTGACATCATGTGCCTGAGCAGTCTGTGCC
TGGCAGGGCTTGTCTGTCCAGGTTGGCCATCAAACCTAGCCAGCATGCATCTAATCTGAC
GAGGCACCTCTCCAAATACAACc
>NODE_458_length_442_cov_83.441177
TAGCACAGTGTCCAAGGAAGGGCCAGAAGTATACAGAATGGTGTCGTCTGCGTAGAGGTG
GATCAGGGAATCGCCCGCAGCAAGAGCAACATCATTGATATATACAGAGAAAAGAGTCGG
CCCGAGAATTGAACCCTGTGGTACCCCCATTGAGACTGCCAGAGGACCGGACAACATGCC
CTCCGATTTGACACACTGAACTCTGTCTGCAAAGTAGTTGGTGAACCAGGCGAGGCAGTC
ATTAGAAAAACCGAGGCTTCTGAGTCTGCCGATAAGAATATGGTGATTGACAGAGTCGAA
AGCCTTGGCCAGGTCGATGAAGACGGCTGCACAGTACTGTCTTTTATCGATGGCGGTTAT
GATATCGTTTAGTACCTTGAGCGTGGCTGAGGTGCACCCGTGACCGGCTCGGAAACCGGA
TTGCACAGCGGAGAAGGTACGGTGGGATTCGAGATGGTCAGTGATCTGTTTATTAACTTG
GCTTTCGAAGACCTTAGATAGGCAGGGCAGGATGGATATAGGTC
>NODE_460_length_266_cov_47.969925
CAATCCTCTAGAGGCGGGTGGACAAACAAAAACCCACAAATTCTGACAAACTCCAAGCAT
TGATTATGCAAGAATGGGCTGCCATCAGTCAGGATGTGGCCCAGAAGTTAATTGACAGCA
TGCCAGGGCGGATTGCAGAGGTCTTGAAAAAGAAGGGTCAACACTGCAAATATTGACTCT
TTGCATCAACTTCATGTAATTGTCAATAAAAGCCTTTGACACTTATGAAATGCTTGTAAT
TATACTTCAGTATTCCATAGTAACATCTGACAAAAATATCTAAAGACACTGAAGCAGCAA
ACTTTGTGGAAATTAATATTTGTGTCATTCTCAAAACTTTTGGCCACG
>NODE_461_length_599_cov_44.228714
TTGAACATAGATTATTGGTGAGAGTTTTTTTGAGTCCTTGAGACAAAAGACTTCTCTTGC
TCCAAACTCCATCTCAGAGGAGAGACAGGGTGGTACGGGAATGGAAGAATCAAAAGGCTG
GAAATTCACTGCTGAGAATAAATGCTCGCTGTTCCCTGAGGTGATTTGTCTTTGCGCTTC
TCTTTCTACAGATGTAAGAGCCCTTTTTTAGTAAAGACCTGAGGTTCTTTGGTACCACTT
TGATATCCTGCTCGAATTCAATATGTGAAATAGAAGAGCCACTCCGTGACTTGGAGCACA
TCACAGTCTTTGAAGTCTGATCCAATTTTTGCTGCTCACCATTTGATGTTGAAAGGATGA
AATGAGGAAAACGTAGAGTTTTTGCCAGTAACTCTGCTGAGCATATGTAAGATTAAAAAA
GCAAAATCCTTTGGAGGATGTACTTAGAAATGTTAAGCAGATTAATACTTTCCTATAGCT
CTTTTATTTAAAGATAAAAATTAAATATGAGAGGATGTCTGTGTGTGCTGTTATTTTCAC
CCTCACAATTAAGTCAGTGTGCTGCTATTTGCAGGAAGGTAGGGGTAATAGAGGGGCCAA
TGTGATTGCATTAGCATGTGATTAACATTGCAAAACACATCCATGGGTTCTAGTAAATGC
GTCTGCCAAAACAGTAAATTc
>NODE_462_length_334_cov_37.787426
GCATAACCTAGTTGATAGTTAAATTTGCTATTGCTTTTTTCTTGTCTTGTTAAACAAAAT
CTTTAAATCTTTTTCAATACAGTTTAGTCTTAATAGAATGTTATAACAGTTGTTCTGGTT
CAATATAACCTGTGATAAGTTTGTGTCGTTTTAAAGCCACTCCGCACCCTCCCTCCACAC
TACCGCTTTGTGATGAAACTTTATGCAAAAATGTGGGTCTGAAGCATAATTTTCAGTTTT
CAAACATTTTATAACATCCAATTTTGGAGGCTCAGGCACCTGAATTCGATGAGCAAATGT
CCATTGTATTTGAGGGTCATTCATTGCACTGGACTAATCAGTCAACTCACCTAAGAGTCA
AACTTATTTTTAGAGAATCATGTTTGAAAATTACAAAAGAACATCTCTTTAAAGAg
>NODE_463_length_370_cov_38.451351
TTTGTTCTTTACTGAAGAGAATGAGCAAGACAGAGAGAGAAGAGGGAGAGGAAATGGCTC
TTCAAACACAACTTGCCACCTTATTCTTCTCAAGGGGCAACAGCTTGAAATTAAAACTAA
ATTTGAAATTAATGAAGCACATTCTGGAGGTGGCATTCGTTTCTGAAGTAATAAATTACT
TGTATCAACCTCCGAGACAGCAGTTCCTGTCTGTCAATTAATATGTCTTACGCTTCTTCT
TCAGCCTCTAATGCATTTCTTAACAGACACACTCACCATTTAAGCATGCATTTTTCACTC
ATTACACGGCACAGGCTCGCCTACTTGTAAATAAAAATGAATTGTATGTACGTTTCCAAA
GACAAATCTCTCAGAACAAAACACATTTACTTCAATTACAAAAGATGAGAAAGTTGAGTT
ATTATTTACAGTTTGCTTTCAATTTATATTCa
>NODE_465_length_232_cov_46.456898
CTTATTTTCAACCCAATCTGTGACCAAACATTTTAATGACTTTGGATGAGCGCTCCCAGA
AAGTCTAACATGATTATTCCAGCCTTGAAAGAACGTCTGTCTCCCTGCGCTCTGTCAAAA
GGTCAATTATGGCCCCAAACCGCCATGCAGAGACAATGACCTGGAAGCAGTACTGATGAC
CCCACATCCAGGGGCCCCAAAGAGTTGATCATCTAACATGCACGCTGCCTGCAGCCATGG
AAATCTGACATTTGTCCTTATTCAAATGAACACAAACAATATGCATCTCAGGCCTTTCCC
TAACCTGTGCCAAA
>NODE_466_length_491_cov_23.529531
CTTGTTTTTGGAAAAGTGTTTATTTCTGTATTTCATGGTTGGAACTTGCTGAAAATTGTC
CACAGTGTTCCTATCATCTCGATTAAACAGGACAGCAAAAAAAATTAGTTACAGAGTGCT
TCAAACAGGATTTAGACCTTGTTTTTGGAAAAGTGTTTATTTCTGAATTTCATGGTTGGA
ACTTGCTGAANNNNNNNNNNNNNNNNNNNNNNNNNNNNNNNNNNNNNNNNNNNNNNNNNN
NNNNNNNNNNNNNNNNNNNNNNNNNNNNNNNNNNNNNNNNNNNNNNNNNNNNNNNNNNNN
NNNNNNNNNNNNNNNNCTCCTATCAACTCGATTAAACAGGACAGCAAAAAAAATTACTTA
CAGAGTGCTTCAAACAGGATTTAGACCTTGTTTTTGGAAAAGTGTTTATTTCTGAATTTC
ATGGTTGGAACTTGCTGAAAATTGTCCACAGTGTTCCTATCAACTCGATTAAACAGGACA
GCAAAAAAAAATACTTACAGAGTGCTTCAAACAGGATTTAGACCTTGTTTTTGGAAAAGT
GTTTATTTCTGTATTTCATGGTTGGAACTTGCT
>NODE_467_length_267_cov_63.322098
AGGGTATTTATGCACGCATTGAGTGTGAGTGTTGTCATCCACTGCCACCACTGAACCCCT
CCCCCCTTGCAAATTAGAACTTCACACACGTAGCGGCAAGCTGCCGGGTGCTCTGTGATT
TCACACGACCAATTAAGACCCTCTTGGCAGTTGTGTGAACAGTTTCATTAGAGGAGATAA
TATTGCAAAGTGAAATGATAAGCAATCATTATGATGAATGCCCAGACATTACATTCCCTC
GTTAATGAGGTGTAAATGATCTCATTATTTTTTTGAAAGACTACAGATTAGATTAAAGTG
GAGTGGACAGCGCTCCTCCGTGTTCAGACAACTTAGTGTTAATTAGGCc
>NODE_468_length_238_cov_26.584034
TTCGGAGCCACAATGCCATGGAGACAGTTTCACCGGCCCACTGCACTCCGTAGAGAGGGT
GTACGGCTCAATGATTGGGGCAAAACCACGCTGACCGATTTATGTTCCAACCTACATCGC
TCAAGGGAGGCTCTGTTCCAATCGTAAGTGAAAAGGCGTGCCTGTCCAAAATATTCAACG
TATAGTTAAAAAATGGGAGGGCACACTTCAACTCGTTGAAGTCCTTTATGAAGGTAGGCT
GCAGCGTGTGTTTATTGATGAGATGAAAGAAGATGGAAGTGAGAAATGAAATAAAGTAAG
GGAAAATATTAAACAGATCG
>NODE_469_length_246_cov_42.597561
ATTTTACTATGTTTAACGTTACATCTCCTCACATGTCCTCCAATTGTTGGCCGGCTACAA
TGTAACCAACCTTACTCCCTGGCCAAAGCAGCCTTAGCGTTCTACTGTCTTCCATCACAT
TCAATGAAAGTAATGAGGTCCTAATGGACAAGTAGTTAGTCATCTGTGGGCCAACCCTAC
CACAGCCACAGTGCGACCTATCCTTTCAATAAAGGAGCACCTCATTATATTCTTCTTTTA
TTTCCAAAGGGGATGCGGACAAAGACACGAATGCTGATCAGAAGAATAAGAAGGGTGTTA
AGAGACGCCGGGAGGAACATGGAAGGGG
>NODE_472_length_626_cov_56.761982
GACAGACTTGTCCCGAACTGTCCCAAATATTACCGCCATACTTACACATTCCTAAGTATT
CATCCATCATTCACCTACTTAGGACCAGGCACTTTGGACGTGAATTCATTTTGACTCATG
GATCCCAATCTGCCAACCTTAGGGCACCCAAAGTGCCACTAGCTCCCCTATCAAAACAAT
CGTCAGCTAAAGGAGGTTATCGTTGAGGCCGAGCTATCTGTCACCCGGCCACCAGCAGCC
AGCAGGACACAAGGGCCATTTAATTAGGCCTACTGCTCCTCTCTGGTGTGAAAGACTCTC
AGGCCCCTTTGATTCCCCACCGCTCTCCCAGCAGGAAGTGGTTGGTGATAATTGACACAG
GATTTCCTTGTTAACCAGCGGCAGACTCTGTGGATTAAAGTGACAGAGATCTCCAGAAGA
AAGTGGGGAGCAGATAAGGGGGAGGGGAGACAGGAGGGGGTGCAGGGAAAGAAGAAATGG
AGGGGGTAGCCGCTATTTACCGCTCTTGAGAAACCAAGGAGGAAACAGCAATAACAGAGC
AGAGCGCGGTCCTGCCGCGAGATGTAGCTCCCACTTATCTTAGCCATTTCAGCTTGGCTG
ATCAAAGATTGGCTTCCTTTAAAATAACCTGGGCCCAAGGTTGACTACATGCTTCCACGC
CATGTTTTTTTGGGCAAATTATCACTTTTTTCCAATCCCCTCTATGAa
>NODE_473_length_83_cov_68.590363
CCAGTGGGTCAGAAGTTTACATACACTCAATTAGTATTTGGTAGCATTGCCTTTAAATTG
TTTAACTTGGGTCAAACGTTTCAGGTAGCCTTCCACAAGCTTCCCACAATAAGTTGGGTG
AATTTTGGCCCATTCCTCCTGACAGAGCTGGTGTAACTGAGTCAG
>NODE_474_length_205_cov_63.356098
TTCCTCTCCATCGCTCGTTGTGTTGATTTCATCATGTCCATTTCGTGATGTTTTTTCACT
GTTGAATCATATTGCAAATGTACTGTACATTTGCAATATGTTTCAATGGGCATTTACCAT
CACGAATTTGGCGTGCTCAAAAATACTTCAGAAATGCAAAATTGACTGGCCTGATGACCT
TTGGATGGCCGGGCAGTGACTGTGGTTCCTCTCCATCGCTCGTTGTGTTGATTTCATCAT
GTCCATTTCGTGATGTTTTTTCACTGTTGAATCATATTGCAAATGTa
>NODE_475_length_376_cov_45.635639
TATGTAAGGTCAGCATAATTTTATGCCTATTACTAATATCTATATCATCTTTGCCTTAGT
CAGCTCTATTTAAATATGCAATCATTTACAGCATTTGACTATATGTGTGTGCACACCCAA
TATCCAATATTCCTCTAATACACGTTTTATGCTGACATCAATGGCAAGCTATTAAAGACA
GTATTTCATTATTGGTTCCTCGTCCCCCAGTGGTTATTTACAATCCTATATATACTAAGC
ACTGATATTAAAGGAGACCAGTTTAATGAGGTGCTATCTGCCTTAGCAATATGTCTTTCT
CCGAATGAGATTGTGTTGAACGATTTTATCAAGAAATGGCTGTTCGCTGGGGTTATGTTT
TGTCCATGAAATATGTATTTCATATCTCTTTCATTTCATTAACATAATTTAATTTGTGCT
TTGCATTCTGTGCATAATACATATTTGATTTACAAAAc
>NODE_476_length_414_cov_39.949276
AATCTCATTATCATTTCAACCTTTTCACTGGCGATGCCAAATACAATTTGTATTCTACGG
CCGGGCAAAAAGCTTTAAACTGATTATCCCAATATGAACCATGGCAATCCTTGATATTGT
TGGGTCTGAAAGGACCATCTAGCCGCTGAAAGGGCTTCCCATATGCCTTCAGAGTTTCAT
GACACAATGTTTCGTCTGCTTTGCAAGGGATAAATTAAGCGTATGAAAGTCTAAGCAAAG
CCCTCATTTTCCAGTTAATCAAATCTCCCCCTAATCAAATTAGCACACATAATTCCTCTG
GATGCGTGGCACAAAAAAGGCATTATCCCCTTCTCCAGAGCTGAAAGAGAGGGAACCAGC
ATGGTGCCTCTCTATCTCACTCTCCCTCTTTCCTCTGGATGAGCGGCCCTGAATGGGAGA
GGAAGGCCGGTGGAGGGGTGAGGTGGGGGCCAGGGGAGTGAGGGGCTGTTACTTCCCAGT
GGCCTAACTGAGCTGg
>NODE_478_length_278_cov_37.305756
ATTCCAGCAGTCCATATATGTAAATATCCGTCTTCCTAGTAATCATGAATATTATCGTCA
CCCTAGGGGACCTCCACACTCCTCTATGTCCTCTGAACAGGTCACAGTGGGTCCCTCCCT
CCCTCATTATCCCAGAGGTCAGAGGTCAGTAAGCAGAATTGGGAAGAAGTTGGGTGAGAT
CAATACATATTATCCCTGAGCAAAGCGGCGCTGACAGTTTGAATTGCAGCATATGTTTAC
CCCCAAACCAGGCAATTTATCTTAATATCAGCGGTGTAATGCGAAGCAGGTGAAAGGTTA
GAATGTCTCTCCACCTCATAATACCCAGTTCTGAAAGAGGAAAGTGCTATTGATTGGTTg
>NODE_479_length_275_cov_29.872726
ATGTGGTCTTCCCTTGGGCCGCGCGACTCCGCGAACTCTGAGATTCAACAGAGGAGAAAA
AAGACCTCTCTCCATTTGGAAACAGAGGAGGAGGGGTAAAAGCGAAAATAATCGAAATCC
CGCCTTTAGGGCTGTCAGATGGCCGGATTTTCTCGCATCTGATTGGTTCCAGAAGGGCAA
AAAATTACTCAGCAAACACGACTATTATTAGCTGCTTAGCAACAGCTTACTAAAGTAGAG
CGACCACCCAAGTCGACAACCCTCGTGTGTGCGTCTCAAACTTCAGGGGAGCATTTCAGA
AAGCCAGCCCTCTTGTGCGTTTGCGCGCAACCAAGACTGGAGTTTGTGGTTTTTCAc
>NODE_480_length_341_cov_56.146629
TAAATAATTAAAATAAAGAGTGATGCCTGAAAAAGCTTACAAAAAGCTTCGGTTTTTAGA
AGGAGTGGAACATGCGCCTGATTGCGGACTTTTAGGCGACTGGAACTGGAGAGATGTAAG
ATTTGTTTAAAGCCCCGCATTTCCATTTAAGAACGTGATTGTGTTTGCAAAGATCCCTTT
CAATCTTCGCATCTCCCCCCTCTCTACCCCTCAGCGTCTCCGAGGCTGCTTTGCAATTCA
TAGAATTGGTAATTTGCTATTGGGACAAAACGTGAAGGGAAAAATAATCAGATCAACCGG
GAGAGGAGTGTGGAAGAAGCCAAGAGGGAGAAACAGGATTTTCACTCTAAGTTGCTGTTT
AGTAAAATGCTTCGAGAGAAACGCTATAAAATACATTCTGCTTCTAATGAGCTTTGCATA
TAg
>NODE_481_length_200_cov_21.790001
TCATTACTCTTCATGCCCCAAAATAAAAAAATCTAGTGCCATTTTTCTTTTTCATTCTTT
TTTTTAAAGAAGTGCATCTATTTGTACTTATCCATCAGAGACGTGCATTCGCATGTGGTC
ATTGAAGTGCTCAATTTGGTCGAACTTGGCAGGGCAGACGGAGCACACATAGGTGGTCCC
TTCTTGGCAGCTTGCCTCCGCAGCCACACCCACTCCTGTTCCGACCACACCCCCTATTCC
GGCGCCTCCACTGACGGGCATGGCGAGGGCCACCACTCCGGc
>NODE_482_length_174_cov_20.086206
GGAACAATCTGCACCGACACACCGCTTCCGACCCATCACCGTCAACGCGGGAGGGGTGGG
TGGAAACGCGGACCAGACGTAAAATCCCACTGCGTTAATATGTATGATGGACAATGCCCC
ACTTTCCCTTTTTTGTCGGGCGACGTTATATTCGATATAAAGAGACCGCAATGTCACCCT
AACTCTGCCTTTAAAAAATACGTGCCTTACGCAAAATCCTTAAGTGTTTTCCTTTAGAAG
ACAGCACTGGACCACt
>NODE_483_length_463_cov_39.958961
CACTTTAATTACTCTTGATTATTCCTGATTCTGTCTTGTCGGAGAGATGTTCCACTCTTA
AACAAAGACACACTCGCACTTGCACAGAAAAAGGGGAAAGAAGGGAGACAAAACATTCAC
CGGATACTGATTTGCATGAAAATAAGCCACAGTGTTCGGCAGGCAAAAAGTGGATTGAAA
TGAAGACTTGCCAAAAGCGTGGTGGTGTAATTAGCGTTTCACCAAACAAATGAGCTTCAA
CAGAGCTATAATTAAGCAGGCCTGTAATTAAGTGTATGCCCTTTATCATAATGATCATGG
TTAAAATGGTGTGATGGCTGCCAGTTGATTATTAATAGTGTAACCCCATACTGCATGCAG
CCTGCACAGGATTCAGTGTCATGACTGTCAGGCTAGAGAGCAGCCCTTTGTTTATAAAAT
ACATTAGGGCCCAAATTAACACAGGGTGACAGGGGACACAAAGGCTCTCATTCCTTTCCA
GACGAGTGGGGGGAACTAACTGCCACAGCTCGGCTACACTTAAAATCTCCAAAATCACGA
GACAc
>NODE_487_length_273_cov_33.369965
GCCCTGCTGCACCAGATCAGGGCACACAGGGGGAGCAGACAGAGATCATAAGCAGACCTC
AGCTAGAACGTGGGGGAAAAGTCGTTGCTCAGAGCAGGTTGATTTCATGCCCCAATGCTG
CGGGAGTAATTGCACCCAGACCCGTTTTATTGCGAGTTGATTTTAAAGAGGGATGAATGG
AGAAACATTCTGTAAAGTGTTTATTTTGGGGGCTGACCTTTATTAACCCGTTTTCCAGGC
AGGTTCCCCTGAGGTGGGCTGGCCCGGTGCTAGATTAACCCTCGCAGGCCCAAAACAGCC
TTGCTGCTCCCTATCACCGGCAGGCAGGAAGCAGAGGATCACAGTCAGATTGGGc
>NODE_488_length_139_cov_166.798569
GACAAATCCACGATAATTGAGAATTTCAATAAGCATTTCTCTACGGCTGGCCATGCTTTC
CACCTGGCTACCCCTACCCCGGTCAACTGCCCGGCACCCTCCACAGCAACCCGCCCAAGC
CCCCACCATTTCTCCTTCACCCATATCCAGATAGCTGATGTTCTGAAAGAGCTGCAAAAC
CTGGACCCCTACAAATCAGCCGGGCTAGACAATCTGGACCC
>NODE_489_length_1060_cov_26.619812
GAAAAACACATGTCAAAAATGTTATAAATTGATTTGCATTTTAATGAGGGAAATAAGTAT
TTGACCCCCTCTCAATCAGAAAGATTTCTGGCTCCCAGGTGTCTTTTATACAGGTAACGA
GCTGAGATTAGGAGCACACTCTTAAAGGGAGTGCTCCTAATCTCAGCTTGTTACCTGTAT
AAAAGACACCTGTCCACAGAAGCAATCAATCAATCAGATTCCAAACTCTCCACCATGGCC
AAGACCAAAGAGCTCTCCAAGGATGTCAGGGACAAGATTGTAGACCTACACAAGGCTGGA
ATGGGCTACAAGACCATCGCCAAGCAGCTTGGTGAGAAGGTGACAACAGTTGGTGCGATT
ATTCGCAAATGGAAGAAACACAAAAGAACTGTCAATCTCCCTNNNNNNNNNNNNNNNNNN
NNCATGAGAACGGTGAGGAATCAGCCCAGAACTACACGGGAGGATCTTGTCAATGATCTC
AAGGCAGCTGGGACCATAGTCACCAAGAAAACAATTGGTAACACACTACGCCGTGAAGGA
CTGAAATCCTGCAGCGCCCGCAAGGTCCCCCTGCTCAAGAAAGCACATATACATGCCCGT
CTGAAGTTTGCCAATGAACATCTGAATGATTCAGAGGACAACTGGGTGAAAGTGTTGTGG
TCAGATGAGACCAAAATGGAGCTCTTTGGCATCAACTCAACTCGCCGTGTTTGGAGGAGG
AGGAATGCTGCCTATGACCCCAAGAACACCATCCCCACCGTCAAACATGGAGGTGGAAAC
ATTATGCTTTGGGGGTGTTTTTCTGCTAAGGGGACAGGACAACTTCACCGCATCAAAGGG
ACGATGGACGGGGCCATGTACCGTCAAATCTTGGGTGAGAACCTCCTTCCCTCAGCCAGG
GCATTGAAAATGGGTCGTGGATGGGTATTCCAGCATGACAATGACCCAAAACACACGGCC
AAGGCAACAAAGGAGTGGCTCAAGAAGAAGCACATTAAGGTCCTGGAGTGGCCTAGCCAG
TCTCCAGACCTTAATCCCATAGAAAATCTGTGGAGGGAGCTGAAGGTTCGAGTTGCCAAA
CGTCAGCCTCGAAACCTTAATGACTTGGAGAAGATCTGCAAAGAGGAGTGGGACAAAATC
CC
>NODE_490_length_226_cov_39.429203
ATTACCATATGTTCAATATGTTCAATATTTCAGGTTGAAACTATTTAAATTGTTTACATA
AACCTATCAAATGGTGTATTGAAAATGCTTGGGGTTCACCCCGGGGCAAACTGAAAATAA
AACCATGTGACGTTCATTATCAGCTTCTATTTACCCCTTTCCTGCACTCTCTTTATGTAT
CTAATATTTCAAATTTACCACCGTCCAGGAAAAGTGACACAAGAAACCATAAATTCCCTT
CTAATTCCAAATAATTCCGATTACATGGACGAGTAGTTTTCAATCAGAAAGATAATCTGG
ATGATAGA
>NODE_491_length_156_cov_44.147434
CTCTATTTCTGAAACTATCCGCCGCCATTGTCGCAACCCCTATTACCAGCCTGTTCAACC
TCTCTTTCGTATCGTCTGAGATCCCCAAGGATTGGAAAGCTGCCGCGGTCATCCCCCTCT
TCAAAGGGGGTGACACCCTGGACCCAAACTGTTACAGACCTATATCCATCCTGCCCTGCC
TATCTAAGGTCTTCGAAAGCCAAGTTAATAAACAGATCACTGACCATCTCGAATCCCA
>NODE_493_length_192_cov_24.817709
GGGTGAGTGGCTCTCCACGGTAAGCTATTGGCACTTGACAAAGTGCATGAAGCAGAATGA
ATTTACTTCTCTTTTCCTCAGTCATCAACAGCCACTGCCCTGACCCCCATCCTGACTGCT
ATAACAAGATCTGCCATCTCGGGAGGCTGAAAAATGTACTGTCACATCTACTTTTCAATG
TGAGCTCAAGTGAGCTCTCCTTTCACCTTCAGTGGAGCAGGTGGCTGGTAACCTGGTCGG
CTGGGAAGCGCACACACACACACACACACACACa
>NODE_494_length_342_cov_46.827484
TCCTTTCAATGTCTTTTTTTCTCCTCTGTCCCTTTCTTCTTTTTTTCCTTTTACTTCCAA
GGTCAGACAGGACAAACAATGCCACTGGTGTCTGCTTGAATGGTGGTCGCTACCGGCGAC
CAGTGCCTGGGTTGCCAAGGCAACACTCTAACCATTCATTTTCAATTAAAACAGACAAAG
AGATGACAGCTCGGGGTCTATGGAAGATGTCAAGAATCGATATTAATATATGACAAGTGA
GCATAATTGTGTGTCCATTTCCCCCAAACTCATCTATGCTATCAGTGAAATGTGAAAGCG
GTAGATAATTTGGGCGTGTGTGAAACGCAGTCCACTGTTTTCTTCTAACGAAGAGACGTG
TCTGATGTATCTCTCAGAGAAAGAGCGTTCAGCATTACCGTTATTCATATTTTGTCAGAG
GTGt
>NODE_496_length_138_cov_124.449272
ATAGCCCCCGTGATATGCAACTTTTCAGGGAAGTTAGGAACCAATATACACAGGCAGTTA
GGAAAGCTAAGGCTAGCTTTTTTAAACAGAAATTTGCATCCTGCAGTACAAACTCAAAAA
AGTTCTGGGACACTGTAAAGTCCATGGAGAATAAGAGCACCTCCTCCCAGCTACCCACTG
CTCTGAGGCTAGGAAACACTGTTACAACTGACAAATCCAC
>NODE_497_length_167_cov_25.125748
GCACCCCACTCTGACGACGGAGAGAGGGAGAGTGAGCGCTGAGGAAATGAAGTGGCAATA
AGTGCAACCCAAAGGGGAAATTCACTTCAGTGTGCGTTTAGGCTGGGGATTTGGCAGCCC
GCCAAGACAGCAATTGTTTACCTTTTTGCTCACTGGCTGCATCTGTTCTGTTTTGTAAAC
GGCACTAAACTATCCGCCTGTAAAACCAGAATCAATAACAACTGCTGAGGGAATTCCCTC
CCTCCATCc
>NODE_498_length_277_cov_41.317688
ATACATCCGGATAAGAAATTCCAAATTATTTTTGAAATCGTTCTTATTTTCAACCCAATC
TGTGACAAAAGATTTTCATTACCTTGGATGAGCACGGCTCCCAGAAAATCTAACGTGATT
ATTCCTGCCCTGGGAGAAGGGCTGTCTCCCTGCGCTCTGTCAAAAGGTCAATTATGGCCC
CAAACCGCCATGCAGTGACACTGACCTGGAAAGAGTACTGATGACCCCACATCCAGGAGC
CCAAAAGAGTTGATCATCTAACATGCACGCTGCCTGAAGCCATGGAAATCTGACATTTGT
CCTTATTCAAATGAACACAAACAATATGCATCTCAGGCCTTTCCCTAACCTGTGCCAAA
>NODE_499_length_628_cov_40.874203
TAACGATTCCTATCTTTAGAGAAAAGGAAAGAGAACTAAAGTCTGCTGTGGTTCCCACTG
GCTATATGAGGAGATCCTGTTCTTTCTATGAAGTTTAATTGTCAAAACTGCAAGGAGCTT
TTGTTGTTATCTATCCTCTTTATCTCCCTCTCTCTCAGAGACAAGAGAAGACGACGCAGA
GCTGTCAATCTTGGCAATCAATGTGAGCGGCCATGTCGCAAGTATTCAAAGCATTTCCCG
TCGTGCAACATCAGAAAGTGAGTGGCCAGGGCATTGATCTGAGGAANNNNNNNNNNTATA
CGAGGGGATCCCGTTCTTTCTATGAAGTTGAATTGTCAAAACTGCAAGGAGCTTTTGTTG
TTATCTATCCTCTTTATCTCCCTCTCTCTCCGAGACAAGAAAAGACGATGCAGAGCTGTC
AATCTTGGCAATCAATGCGAGCGGCCATGTCGCAAGTATTCAAAGCATTTCCCGTCGTGC
AACATCAGAAAGTGAGTGGCCAGGGCATTGATCTGAGGAAGGCAAAGAGGCAGGACTCCC
CCTCCCAGCCCAGACAAGAGATGCGAAAGAGAGAGAGCGAGAGCGAGAGGGAGAGAGAGT
TTAGTGAGTGATTAGACAGAGGGAGATTTTGCTCTTGATTTGATTAAATACAAAAATTAT
CCGATTATTACACAGCAGCACAATTGAAAGTCGAGACAACATAATTTGCa
>NODE_500_length_555_cov_45.174774
ACACTCAGCTCATCAGCAAACACCTAATGAGCCCACGTCAAGAAAACAGCCCCCCGCCCA
GCCAGCCCCCCACCCACCCTGCTCTCCGGGGGCGCGGAGACGGCGCTTTACAAGGACTGA
TGATGCTGCAAAGACCACAATAATGATAATTAACTTGCTGAATTTAGAAGATTATGCTGT
TAATTAGTTGCAAAATAAAGATAAGTAATATAGCAGCAGATGGTTGAATAACACCCATGA
GATGGAGGGTTATTACACTGATGAGGTTTCTGTGGCAGAAATGAAATATGAATCTGACTG
GCTTCTCCCTCCTTCTATGGGCCATTCCAGGAGAATAATATCTTGTTTCTGCCAGAAGAG
CTTCTGGAAGGGTATTACACGATAAACTAATTTGGTAGATAGATTGGTCTGGCAAAAGGT
AGTTGTTAGAATAATGTGCTCCTCTGTTCTCCCATGTAAATGTATTCCCACTCACTTTGT
TATGGGTTGAGATGGCTCATTCACCTTCAGCTTGTTTACTCACTGTTTGATGGTGGAGTA
TTTGGGCTTTAAATTACTGTCTGTCACCTTTATCGAGATGCAGGACGGGTGAAGTGTGTT
GCGTAGATTTTCATGTAAAACATCAACAATTCCAAAt
>NODE_501_length_175_cov_64.120003
AGTTCATATGCCTATAAGTCCCACTACCTTCTGACTGAGTCAAATCGTGCTGAGTTGAAA
TTACCTATGATTCCCTCTTCTTGGACAGCTACCAAAAAGAATATTGGGAAAGGTAACAGA
ACTGTTTTACTCTCTCTCCCTTTTCCTACTGGTGCGTGTGTATGTATGTTAGTATGTGTG
TTTGAATGTGTCTAGACTTCCCACATTTGATTTGTTATTCCTCTTTATTGCTTGGTTCTG
CCTCTAAAGTGTGAACa
>NODE_502_length_329_cov_72.790276
GCGTGGTCGTTTTGTTCGAACGCTGCCTCATCGCCTGTGCTCTCTACGAGGACTTCTGGA
TGAAGGTAACCCAACCATAACCTTTGACCTTCAACCCCACCTCAAAAATAATGACCCCCG
CACTTCCCCCATCAACGATTGCATCACTTCCTGACAACAGTAAATCGTCCTGAACATCTC
TTCTTTGCGTGTAACGTTGATCTGTTAATCACTGTATCTGTTGTATTAGGGGATGGCCAG
CTTTGCCACACAAGATTTGACTCCAGCATTTGCCAACTACTACGTTGCATCTTCTCCGTC
TCCCACTACCTTACAGAAACTTATCTTATTGGTTCCATGAAGGTGCTGATGGGTTTACAA
AGAACATTTCTAAAAACACGATCTTGTCAATGAAGAAATTCACTGGTTGAG
>NODE_503_length_83_cov_178.036148
GAGCCCCAGGACAGCAACACAATTAGACCCAACCAAATCATGAGAAAACAAAAAGACAAT
TACTTGACACATTGGAAAGAATCAACAAAAAAACAGAGCAAACTAGAATGCTATTTGGCC
CTAAACAGAGAGTACACAGTGGCAGAATACCTGACCACTGTGACT
>NODE_504_length_194_cov_23.417526
TGGTGCCATTAACGTGGGTTTTATGGCCTGGAAGAGCTGACAAACCCTCGATATATACAC
ATCATATATAATCTTAACTGTCCGGAATCGCAGCTGCTGGCTCCTCTTATCCGAGGAAGA
AAGGGCTGTGTGGCAGTTAGTGTGGATTACCTTGGCCCGGACTAGTCTGCCTGTAATGGT
GGTGCTGGGCTCTCTCAGTCACAAATGGATCCTTAAACGCTCCAGTAAGTTTACAATATT
TTTACTTTGTTGTGTCAATCTATAGCGTTTCGTTTg
>NODE_505_length_137_cov_27.328466
GTCAGAGGACATCCACTATGCCCTGAGGAGGAGAGGGGATAGACGTTGTGGAGACAAGAG
TGGAGTTCAGGCCTGCTCTCCGCGGTGCTTCAGAGAGAGAGAGAGAGAGACAGAGGGAGG
GAGAGATGGAAGGGGGCGCGAGAGAAAAGAGCTGCCTGCGATATTATCCATGTGCCTCGT
CAGCGAAAAATGCAGTCCCAGTTGCACAAGCACCATGCC
>NODE_506_length_84_cov_158.190475
AGGCATACCCCCCCGCCCCTCTTCTTACCAGAAAGATGGTTGTTTCTGTCGGCGCGATGC
GTGGAGAAACCAGGTGGCTGTACTGAGTCCGACAGCGTGTCTCGAGTGAGCCATGTTTCC
GTGAAGCAAAGAACGTTACAGTCTCTGATGTCTCTCTGGAAGGCTA
>NODE_507_length_83_cov_75.192772
CAAACTTTTACAGATGCACAATCGAGAGTATCCTGACGGGCTGTATCACCGCCTGGTACG
GCAACTGCTCCGCCCACAACCGCAAGGCTCTCCAGAGGGTAGTGAGGTCTGCACAACGCA
TCACCGGGGGCAAACTACCTGCCCTCCAGGACACCTACACCACCC
>NODE_508_length_503_cov_49.831013
TGTATATTAGGATGGCTGATGGCAGTCTACCAGATAGTCACGAACCTAGAGGACTACATT
TACCATTTCAAAGATGCCTGTTTTTCGGAAGTTTACACACACACTCTCACACAAGCACAC
TCCCACACGCTGCTTCCTCAGCTTGTCAATGTGCAACGTGGGCTGCGGAGGCTTTGCACG
AACAGATGGGAGGAACAAACCGGCGTAAAATAAAGTTAAACTAGAACAAAATGACTATGC
GAGTGGCATGGCCGCCCTTTGTTTGCCAGGAAGGTGATCCTCAGCATCTGGGGATGATGG
AACGCATGATTAAAATGACCAGAGGGAATGATTAATATCTCCTTAAAGCACACACTTCCA
GCTTATCAATCATCTCATTACTCTAGAAATGTTAATTGTGTGAGGGGAGGGGCCCCTGAA
CCATGAAAAAGTAGCCCACCCCTCGACATGTTTACTTACACAACAAAACAGACCCAATAA
ATGTGCATATCCCACCACTCCTTTCCCATGCAAGATCTTAAAGCATGAGCATTGTACAGT
ATATTGAACATTATTTGCAGTTACTTCAAGGGGAGACATGTTTAc
>NODE_514_length_287_cov_29.898954
ACACACGCACACACGTCCCAATCCATCTACTGGTCATCATATCTGACTTTACCTGTCCCC
GCGAGCACCCGATGGAAACCCTGCATTCTAATCGCTCCGTACCTAATATTCTACTTTCTT
TTCTTCTCCGGATCAACAGCTCCAATACATTTTCATTACACCTGTCTGTGTGAAGAGCTT
CAAATAGAGCCACAGAAGCAGAAACAAATTAGTCTGTAATGCATTGACTAATGGCCACAG
CCTCTGGAGACAGCTGGACTCTGCAGCTCAAATCCCACCCTATTCCCTACGTGGTGCACT
ACTTTTGGCCAGAGCCATGCGGGGAATAGGGTGGCATTTGGGACGCCCTGAACTCAGGTC
CACGTTGGa
>NODE_515_length_145_cov_20.641378
AGGAACACTGTGGACAATTTTCAGCAAGTTCCAACCATGAAATACAGAAATAAACACTTT
TCCAAAAACAAGGTCTAAATCAAGTTTGAAGCACTCTGTAAGTAATTTTTTTTGCTGTAC
TGTTTCATCGTGATGATAGGAACAGTGTGGACAATTTTCAGCAAGTTCCAACCATGAAAT
ACAGAAATAAACACTTTTCCAAAAACAAGGTCTAAATCATGTTTGAA
>NODE_516_length_175_cov_29.480000
AAAGGGCCATTGGTTGTACACTATGATGAACCCTACCCGGTGCAGGGAGCATGTACCCAC
CTTTCTGTCCTTGTCTGCGTACTCAATGCCCAGAGAGTCCATAGCTCGGAGGACGGCAGC
CAAACTCTGGATGGTGTTGCTGTAGACCACAGGCTTATACTGCTTCACATCATCCCCAGA
AAAGCCATCCTCATGGATAATCCTGCACACACACACACACATCAGAACACATACAAAATA
ACACACACACACATCAg
>NODE_517_length_607_cov_55.751236
TAATGCATTATTATTATTATTATTATTACTGTTTTATCATAGTACAATATAGTGTTGTAG
CAGTAGTATACATTAGAATAGTAGAAATATTATACTTTATTGGTACATTATTGGTAACAG
TAGTAGTCTGGTACAGTATATTGTTTTATTTTGTAAGAATGAAATAGCATTCTAATGACA
GCAGATGTAAAGTAAACATAAAATGCCAGAAGCATCTTCATTACAAAGATTTAAAAAAAT
GTTTGCCACTGTTTCGATGGAAACAAACATTGCTTTGGGCCTCTCTGTAAACAGTAGCTA
TCCAGCTGCTATTTCGAGTGATGGGAGCTCCACCTTGTCACAACAATTTCTTAAAAGAGG
AACAGTTTAATGTCAACAGTATTTTCTCCATCTGCCTGCCTCATGAAAACCCTTCCAATC
CATGGGGAAATCATTGCTCCCAGCTCTCTGCGCCATGGAAGTGCAATACACAATACAAAC
CTATTACATCAACTGGGGATCCAGTCAAATACGTAGCATCAGCCCACTACAATAGACTGC
TCTCTCTGGCGCACAAAGGGGAGTCAAAGCTTTCCTTTGGATACTGTTTTCCCTTTGTAA
TTTCCAGATTAATAATATCTTTGGAGGATCGTTCCTGTTGACTAATTTGCATGGGTACAT
GTTGTAGGCTGCGTCCTAAATGGCACCCt
>NODE_518_length_280_cov_40.539288
TGCTGAGGTGGGGATGGGAAACGGTGCTGAGGTGGGGATGGGAAAAAGTGCCCCTCAGAA
CAAACCTCGGCTGCAGCAGCATGGCGAGAGTAGGAACACTCTGGGGTTTAAAAGCACCCA
AAGCATTCTGGGTAATTAGCCATTACGGAGCTGTCACAGAGGGTTCTGCAGTCAATACAG
AGATAATTTGGGCAATGGTGAATGACAGTGCTGTCCAGACTTTTGGGATGATCAAGGACA
GATCCAACTTCACCAGGCATTTGTCAGGCCCATGAATCACTCCTCCAGCCAGCAGCTGGG
TGAGTGGAGCAGAGAGAATCGCTGGAGAGGCATGTGCAGATACACAAATAAACCTGTTTC
Tc
>NODE_519_length_292_cov_51.780823
TTGAACTATCTAACTGGAAAGTTATATTTCTGCTGATGATGATTCCAGTATGATAATTAT
CAACACCAACCAAATTGTTTCTACTACGAGAGAAAATTGACAGCTGCAAGTCTTTCAGAA
GTAGCTAGTTGATACCTATCCACAGGCTAATGGAACCTCCACCTTTGATGAGAAGTTGAA
ACGAGTGTTGCTGTGTAGGCTTGGCACAATACTAGACATAGCTGGAGGGGCTGTGTAGCA
GAACAGAGCAGAGAGGAGCGTAAGGGATCGAGACATTTAAACGGGCCTCATCCAGAGGTG
ACAAGTGCACCGTGTTCTCTGAACTGTAGGTGTGAGCCCGGTGCTGTATCTGTCTTTCAT
TATCTTTTATTTTC
>NODE_520_length_460_cov_61.495651
TGGGAGCTGCTGCAGCTGCTCAGGCTGTCGACAGGGGAGTGGCCCGAGTCCTGGCGGGAC
GACGGGTTATGTTGCTGATGGATGCCGTAGCACAACGGTGTGCTACTGGTGCGATCTCTA
GGAGGAGAAACAGGTTCGGACTTGATGTGCAGGCTTTGAGCAGAAGGCAGGGAGAGATTT
GAACTCTGACATAAGTGATTGCTATTGCAATTTCTGTAGGAAGGAAAGGAAACGCAAGGG
GTTACAGAGTAAAGAAACATGCTCATGCACCCACACGTTTACTCCATATCTTCCCATTCA
TATCTCACATCTAGTCAAAAAATATCAATATGTATCAGTATTTTCACTATAGTTTCGCCA
ACAAGCTTCATTTCAATATCCGTCCCTTTGTCTACTGCTTGTTTGTATTTCCATATACTC
ACCCTAGCTGACTGAGGGCCGAATGCTGCATGTTCTGGAGGTGTTGTTGTTGCCAACCAC
TCATGGAGCCCAGGTGGAGGGAGCTACCACTGTTAAAGCCAGACAGGGAGGATAGGTCTG
Ca
>NODE_521_length_83_cov_58.349396
GTATATACAGTGGGGCAAAAAAGTATTTAGTCAGCCACCAATTGTGCAAGTTCTCCCACT
TAAAAAGATGAGAGAGGCCTGTCATTTTCATCATAGGTACACTTCAACTATGACAGACAA
AATGAGAAAAAAAAATCCAGAAAATCACATTGTAGGATTTTTTAt
>NODE_522_length_188_cov_36.398937
TATCCACCCTGCTTTTTGAGCTAGAGCGAACAGCATTCTACCATGGCATCATCATCAGGC
ACTCCCCTGTCAGTGAATGCTCTATGGTTTTAAATACTCATATGGAGAAGGGTTACGATA
GAGTAGTGGCAGTGAGTACATCTCTCTTGCAGGACGTCCCCACTCCGACAGATCAGGTGC
CCTTCCTCGTCGTCCCTCACACTCAGTGCCCGCGTCCGGCTGTCACTCCGCTGTTTGCAG
CCCCCACAGCATTAGCAGGTCACGACACGa
>NODE_523_length_246_cov_23.756098
TGTCACCGCAGTCAGAGAGTCGTCTCACCCGTCTGATCTGTCACCGCAGTCAGAGACGTC
TCACCAGTCTGATCTGTCACCGCTGCATGTGCTTCTATAGACAGGGTTGTTGACATCAAG
CTGTACAGCGCAGGTCAAGGGGTCAGAAAACATACATCCCAGCTCAATGTACAGGTACAG
CCATAATCAAGGCACAAAGATCTACAAGTAGATTTGTTTTTCTTTCAATAAAGTAGTTGT
ACAAAATAATATTACATTTTACAGTCTGTACAGGATAAATCAAGAAGCCTTGTTCAGTTC
AGTACAAGTTTTTAAACGAACAAAAAAa
>NODE_524_length_474_cov_41.124474
TGTGTTTCATTCCTCACCTTATTCCCAATGTCATTCATTTAACATCCGAAGGTAACAAGG
CTTTTCCACCCGGTGCTCTGTAACGGCAGCTCTTTAATAGCCATTTCCCGGGTTTGGCGA
GGGGAGCGAGGAACATGTTTATTTGTGTGTCTGCACATGCCTCTCCAGCGATTCTCTCTG
CTCCACTCACCCAGCTGCTGGCTGGAGAAGTGATTCATGGGCCTGACAGATGCCTGGTGC
AGCTGGATCTGTCCTTGATCATCCCAAAAGCCTGGACAGCACTGTCATTCACCATTGCCC
AAATTATCTCTGTATTGACTGCAGAACCCTCTGTGACAGCGCCGTAATGGCTAATTACCC
AGGATGCTTTGGGTACTTTTAAACCCCAGAGTGTTCTCCCTCTTGCCATACTGCTGCTGA
GGCTTGCTGTGAGGGGCACCTTTTCCCCTGTCCCCACCTGAGCACCATTTCCTAAGGAGG
CAGGGACAAAACAGCCAAACAAAAAGGGGGAAATGCATATTATCCTTTTTCCCAGACATT
ATGCAGTGATTTCTGa
>NODE_525_length_478_cov_51.198746
CAAGTTTAAAAGATTTTAAGTTTGACAAAATTGTGGTTACATTTTCTTTCTTAAAAAGGG
AACAAATAGATAAAAAAAAAAACAGCTTTAGAAGTACAATTTGGAAATGTTCTCCATAGT
CAAAGAATGCACTGCTATATTTAACTAATTGAAGTGTATAAACATACATGCTGTGTGCTA
GATGTTATGCCTTTACTGCCTGTGTTCTGTTTGTCTTGTTAAATGAAAACCTTTTGATTA
TTTAATCTAATCACAGTCTTGTTTTTCCAGCCACTGAGAACCCTGGGGAGTGTCAGTCAG
GACATGGGCTGGGCCTGGGGTGTGGCCTATTGTAGGCTCCAGGGTAGAGCCTGGACCTTA
GGCAGTGCCTTTGGCTCCATGTGCACTCAGCATGCTTTCCCTCCTACTGCTGATGAACAG
AACTACTGTAGTTATTAGAAGGACCATAGTACAGAACTCCAACATGACATCTGAGTACTA
TGTACAGTAGTTCCAACAGCAGCCAGGAGGAAAGCATCGTTGGGGGCTACTCGTATAGGA
AAGGGGTCAGTGGTTCTTCt
>NODE_526_length_439_cov_24.407745
TGCTGACCCAGTTTGGTGTCCACTTTGCTGGGTAGGAGCAGGCAGGGGCTCCGTGCACCC
CCCTTTGACTCCACCGCTTGCAAGAGCCCCTCTAATTGTTTCTCTTTGATTTTTTTCAGT
ATCGAGTGGGTCAGGGCTTTCAATTCAGCCTCCGTTCCGGCGCTAGTTTTCCCGGCAACC
TTCGTCGATTTACCCATACAGCAACCCCCGGATCCATGCGTTCGTGTATCCGCCTCCCCG
TCGCCCTCGACGGGCGCACGGCTCCTCCAGAGTCGCCGGACGAGCCCCGTTCGTTTGGTC
CTAAACATGCGGGACGAAAAGAGGGTTTCCCGGCTAAAAAACGAGCATGATGTCCGCAAA
TCATGAAGATTCCGGGATCCGAGTCCAGGCAACGACAAGCAGCCTGAGATATTATTATGG
AGAAACTGGGAGGTGGAGAAGCAAAGAATATCTGTAGCATACGCCAGTCTAATTTTCTCA
AAACTAAACCCCACAAAAAAAATTCAAGGCTCCTGccgcga
>NODE_527_length_194_cov_25.489691
CCCCCGCCTGTCACGCGGGAGACCGGGGTTCAATTCCCCGACGGGGAGGATGGACTGATT
TTGTTAGGGTGTACAATGTCGCTGAGCCCACAAAGCAGAAAATATGCTTGGAATTAAAGC
TTTATGATACGATTTCCAGCCTGTAGGGTTTTCTCAACTTTGCAAGGCATTGGTTGTTCA
GTGGTAGAATTCTCGCCTGCCACGCGGGAGGCCCGGGTTCGATTCCCGGCCAATGCAGGA
GATTTTGAACATGTAATTTTGACAAGTATGCAAAAc
>NODE_530_length_488_cov_30.805328
TTCTAGCTCTATAGGCCACAGAAGCATAGGTTACAGGTTTGTAGTCAAGCCACAGATTTC
AGGTGACATCCCATGATACACTCAAAAATACAACAACACCATACTAATGAATAACCATTA
AGCCATCTGCTAAGATTTCCCCCATTTTGACATGTTGTCACTCTTACCCTGACGGATAGC
TCCAGACACTGTTTTGGTCCTATCTGAGGCATTTTTAAATTCATGTCAAAATGGCCATAT
TCTGAAGACACTCTTAAAGTCTGCAGGGTAATCGAACTCGCCGCATCTaNNNNNNNNNNN
NNNNNNNNNNNNNNNNNNNNNNNNNNNNNNTATATCAGAATGGCCATATTCTGAGGCCAC
TTTAGCGCTCAATCAATGACGATTTACTACGCTTTTCCCATTGAAGGCCATATTGAGGTT
ATTAAATCAATGACTGGAGTTTTTAATTGATTAAAACAAATGACTATTGAAAGTGCAAGT
CAGTATCGTGCGATTACTGGTCTCTGTGGTGGTTTTAAGAGGCTGTGCCTATTTCTACTT
TTACCCCATACTCTTTAACCCGATACCAAg
>NODE_531_length_370_cov_25.675676
TTCCATAGAATGGTCAAACGATTTTGTAGGTCAAACCTTTCGGAAGCTACAGGCATTTGT
ATGAGAAGACTGATTTTCGGGATGTCTCATGTTTTGACAAACATCGCTCTCGCTCTGCCG
CCTTTCACCGAAGATGCACAGGTGTGACATCAGCGGTTATGGAGGATTGAGAAGCATACA
GTGCAAAATAAGTGATATCTCTAGTTTAAAACTGACAGATTCCAATGGGTATTTTTTATT
TTATTCACGTGCCGGTGCGTCAATCGGCTCAAATGAAATGAGATCCAATTCATTTTGATG
TCTACTTTTTCAATTTTAAAATCTTCATTTAGCTCTTTCTTCATTTGTTTCTTGCTGTTA
CAGCTAATGAAGATTGAATCTGAACGACTCAGCAGATGAATTACAGAGGATTTGAACTGA
AACCTGGTCAACTGCTTGGAAGACAGCCATGc
>NODE_533_length_503_cov_62.652088
GCAGTGCAATTTGAAGTCATGGTCAGTTGTGTTTCATTCGATGTGCATCTTTGTCATTGC
CTTCATCGTTTTTATTCAGTTGTTTTCACTGAATAGCTTATGAGGGGCCTAATAATGCAA
CATCTAAATGATCTAGGAAAAGTATTCTGGGGTTTTGCACTGATAGGAAATCCACACGGT
GCCTCGATGTGAGGAGTTAAATGTTTTGAAGGTCGCAGTTTCTCTCATTGATCTTGCAAT
GTTTGTTAATTACATTGTCACTGATGTTGTGAGAGATAATTAAGCCACTATGTTTATATG
CATAATTATGCGCGCTCCGCATCAGCCTTTGAAAGACAGCGGCGAGAGGGGGGGAAAATG
TTTTAATTGTGAGCGCCACAGAAACATGGCAATATAGATGCCCTAGTTACAATCAACAAA
GAGCAATGCAAAAAAAACAAAAAAAAACAAAGACAAGAGTTGCTACTAATGCAGGATGCT
CTCTCCACAGTCTTCAAACAGTTTGCCTTTGTTGTGAGATGTAAAGTAGCAGGGACCCAA
CGGAGGGAAAGGTGTAAGCCTGTTTCACAACACAAACACACATtt
>NODE_534_length_485_cov_27.109278
CTTCATATATTTTATTTTGGATTGTCTAGGTTAAGAGAGTGTTTGGTTTCCTTTTTTACA
GTCTATGATGGCTTATTTTTCTGCCGAAAGGTGTCTGAGGCCTACTGGGACCACTTAAAA
GTTTATGCAGAGCACTAGCCAAGTAACACAAAAAAGCCTTGAAGTATACACACACTGGCT
CCTTTCTCAGAGCCTCTCAGCTCCAGCCAGGGGGAGTGTTGTTGGTTTATGAGAGGGAAA
ATAGCCTCAGCTTTCTGCAGAAGTGAAATGGGATTAAGGCCTTTGTGCAGCCCACAATGG
AGAGGGGAATTAGCAATAGTTGTAGGCACTTAGAAGGGCTCTCACACTGAAGCTTATCCC
AGATTTTGCACAANNNNNNNNNNNNNNNNNNNNNNAAACTATCTTATTAAGAATAAAATA
TCTACTATCATCAAGAGTTACTGATGATTACTCTTGCCAAACAGTGACTGACTGATTTAA
AAACTCATCCATTCCTGATTTAGGCCGGAGTTTGAGAAAAGGCTGCATTGTAGCTAATTC
CACTTCCACGTCCATGTCCTTTGTTAt
>NODE_535_length_275_cov_62.516365
GAGATATTGTTATCCACGTCGGCACCAACGATGTTAGGATGAAACAGTCAGAGGTCACCA
AGCGCAACATAGCTTCAGCGTGTAAATCAGCTAGAAAGATGTGTCGGCATCGAGTAATTG
TCTCTGGCCCCCTCCCAGTTAGGGGGAGTGATGAGCTCTACAGCAGAGTCTCACAACTCA
ATCGCTGGTTGAAAACTGTTTTCTGCCCCTCCCAAAAGATAGAATTTGTAGATAATTGGC
CCTCTTTCTGGGACTCACCCACAAACAGGACCAAGCCTGGCCTGTTGAGGAGTGACGGAC
TCCATCCTAGCTGGAGGGGTGCTCTCATCTTATCTACCAACATAGACAGGGCTCTAG
>NODE_536_length_264_cov_28.450758
CCCCCTCTCCCCCCCTCTCTCTCTCTCTCTCGCTCTCCCCTCTGCGGTTTTCCCCAGACA
GGTTCTACAGTGTTTTAGAGGGGATGGATTTAATTGCTCTGTGGGGATTGGTTGGCTGTA
CCGGGCTCGGCTGTTTAATTAGTGTACCCTGCCGGGATTGGTTTAATGCTTCATGATCTT
GAAATTGTCTGATTGTTCAGCCCTCTGGGGACTCTCTCTGCCTACGTAGGCCAGCAGGTT
TAGCTAAACGTTGCTCTAGGCTTCTACAGGATGGGATTGGAGGAAGAAAACCCTGAAGAG
AAGAGCAGGAATAGGGAGGCAAAGATGGCGGATAAATGAAGATAGt
>NODE_537_length_303_cov_31.290428
AGTGGTTCACAGCTGTCTTCTTAGCGAAAACACATAAGGACTTTGCGTAAGTCACGTATT
TTTAAAGGCAAAGATAGGGTGACATTGCAGTCTCATCATATTGGATATAACGTCGCCCGA
CAAAAAAAAAAGTGAAAGTGGGGCATTGTCCGTCACACGTATTAACGCAGTGGGATTTGT
ACGTCTGGTCGGCGTTTCCCCCCACCCTTCCCTTGGTGACGGTGATGGGTCGGAAGCGGT
GTGTCGGTGCAGATTGTTCCAAGATGGCGGCCGGGTGCTGCGGGGTGAAGAAGCAGAAGC
TGTCGGGATCCCCCGGTTCGGGGGGTCCTGGCGGGGTGGGGGCGGGAAACGGAGTGGCAG
GGACCGGACATTGTGGATCGGACTt
>NODE_538_length_498_cov_37.582329
AAATGACTTGCTGAAATGAATGGAAAATGAGACAGTCTGATGATGCCGGTCCCAGACAAA
ACTCATATTTTTAGAATATCCAGTCGGGCAGGGGCGTATTGCGTGTCAAATAAAAGCACC
TGTCTCTATGACGAAGTGCAGCCTGTTCGCCACCGCACACCGTATCTCACACCATAAGTG
TGTTTTTCCCCAAACCTACTTTATACAGCTGGACTTTGGCGACTGGTTGTCCTTTTATTT
GCAGTACATTTTTGCCTCCTTCACTAGGCCCTCTTCAGCATGAATCTTCATTTCGCTCCT
GACACCCTTGAATGTGAATTCCTCATTTCCTGTCCTTTTATTTATATCTGTTGCCTGGTG
ATTTGATCATGCTGAGAATACAAGATTAGCAATTGCCTCGTCCTTGAATCCGCCTCAAGG
ACATCTGTTCCTGAAATGTTATTGTTTGCTGGGTTCTTAACCCTCTGGTGTCCTGGCTCT
TTCGACCATACATTTTGTGTTCAGCACCCTGTATTATTTTTCTGAGGTCATTTTTGTCTC
CAAACAAAGATTAAATAGAATAGGGGTTGTCCTTCACAGg
>NODE_539_length_286_cov_119.157341
GCTAGGACATCCGGATTGGTGGAGTGTGCTAGGGCAGTGAATAAAACAAACTTAGGGAGG
AGGCTTCTAATGTTAACATGCATGAAACCAAGGCTTTTACGGTTGCAGAAGTCAACAAAT
GACAGAGCCTGGGGGATGGGAGTGGAGGTAGACACTGCAGGGCCTGGATTAACCTCTACA
TCACCAGAGGAACAGAGGAGGAGTAGGATAAGGGTACGGCTAAAAGCTAACAGAACTGGA
CGCCTAGTACGTTCAGAACAGAGAGTAAAAGGGGCAGATTTCTGGGCACGGTAGAAAATA
TTCAAGGCATAATGTACAGACAAAGGTATAGTAGGATGTGAATACAGTGGGGGTAAACCT
GTGCATAT
>NODE_540_length_128_cov_39.234375
TAGGAACACTGTGGACAATTTTCAGCAAGTTCCAACCATGAAATACAGAAATAAACACTT
TTCCAAAAACAAGGTCTAAATCGTGTTTGAAGCACTCTGTAAGTAATTTTTTTTTCTGTA
CTGTTTATTCGAGATGATAGGAACACTGTGGACAATTTTCAGCAAGTTCCAACCATGAAA
TACAGAAATAAACACTTTTCCAAAAACAAG
>NODE_541_length_648_cov_81.402779
AAGGGCCCAAATCAATCCGGGCCAGAATGACTGATTTATGGAGCTTTTAAGAAAGGTGTC
TGTCCGCACTTGTTATTTGGGCCTGGTGATTGGAATAGAGGAAATTTTCCTCTATGAGTT
GACTCTACTACTCAATGAAGCGCGGCTAATCTGCGGGAGTAACCATGACTCTCTTAAGGT
AGCCAAATGCCTCGTCATCTAATTAGTGAATGGGGGCAAATCAATGGTGGCCGAAATGCA
TTTAGGGGGCATCCAGACCTCCATTCCCGCTATGGGACCACCCTACTATGGGACCAAATC
AATGGTGACTGATTTATGGAGGTTTGAGGAACAATCTTCACAAAAACGACTAAGTCCATA
ATTCTCAAAAATCGCACTATGTTCAACTTTCGCTCCAGAGACTATGTCCAGCTGTGGTCC
TGGTGATTGAACGGGTTACTAGGTGGCGATGGGGAAATGGGCCAAAAAAAAAGGGGGACA
GAGCAGCCAACCTCCACAGAGGCTGACTGCTCTGCCCCCCTTAAGGACAGTAGAACTACG
GACCTCCAGGCCTCTAGGCTTTCACTCACTGTCCGGGCAACACCCATCTCTCCAGACCTG
AGAGTAGAGCTGAAAATTTTCTAAGTCCAAAATTCTCAGAAAATGCACTATGTTCAACTT
TCGCTCCAGAGACTATGTCCAGCTGTGGTCCTGGTGTATGAAAGGGTTACCAGGAGATGA
GACAGCCCTC
>NODE_542_length_221_cov_24.208145
CCCTCTTCCTCTGTGTGTGTGTGTGCTTGAGTGTGTGTGTGTGTATTTGGGGAAAGGGGA
AGGGGGTGATATTGTGCTAAGCCCCCAGCCAGCCAGCGTTAGTTTTTATGTTGCCGTAGC
AACGTGTCTCTTGTGAGGTTGTGACCTCAGATGATTACAGTACAAAGCCTATTGGGCCTC
GAAAAACCCCTTTGAAGATGAGAAGTCTTTGATGGTTTGTATTTATGCAAATCTCCCCGA
TATGATTTATCCAACTTAGATTGAATGGGGAGATGATTAAAATTGCCCATATTTTAGAAA
TCc
>NODE_543_length_104_cov_141.028839
CAGAGGTGACAAGTGCACCGTGTTCTCTGAACTGTAGGTGTGAGCCCGGTGCTGTATCTG
TCTTTCATTATCTTTTATTTTCCTATTATTTTAAATGGACGGTATTTTTTTCTACTAGAA
GGTTTTTTGATATCCATTTAGATTGGAGGTTCATTAAAAAATCTCAGACAATAGAGTGAC
TTCTAA
>NODE_546_length_262_cov_33.725189
TGCTGTGTTTTTAAAAAGCCCCGTCTCTAGTTCATCTGTGTCGCTAACCCCGTTCCTTCC
TCGAGGTGTTCTAGGGGATCGGAGGAGTCTGTTGGCCGCGAGAAGAAACTAACGCTTGTT
ACTCTTCCCTCCTTTTTAAACAGGTTTAATATGATGTATGGAGACGCTGCATCCATGTGT
TCTGCTGTTAACATGGCCTGTGTTTTTATGTATTTCTTCTGCACAGGGCCAGTAATGTGA
AGTGGACATAAAGTAAATGCGACATTGTGGAAACAAAACAAAACCCTTTGTTAAATGTGT
TGGATGGTGCAGATGCCTTGAAGATCTTAATTTCCCCCTTGGTt
>NODE_547_length_231_cov_35.389610
TAATTTGTTTAGCCTGGGTAATAAGCTGGGGAAGGCACACAATGAAAGAAAGCATTTCTG
GCTTTAAAATGAATAAAAATTGATTGCGTCCCAATAAAAAGGGAATTGGCAGAGTGTTAA
CTGAATCTGCCATAAACGTCTGTAGCCGTCCCCGGCCGCTTTACTGTGTGTTAATGCAAT
AGAGAACACTTAGCTATAAACCCCTCTCTCTTCTCTCTGATGAGCTCACAGAGGATTTCC
AAGATGGCCTGCTGATGAAATTGTAAAAATTAGATTAGAGCGAGCTGCTAATGACTCCTA
AAAACAAAGGAAa
>NODE_549_length_211_cov_40.194313
CACCCAGCCGATGTCACGGCGGGGGAGCAGACAATCTATCAAGGCATCGGGAGGCATTCT
CCTCACCTGCACCGCGCCTTTAATGAACAGCCAACATGATCCCGGCTGACAAGCAGGAAA
TGGATGTAATAAAGATTGTTTTTGCATGCTCTTTGCATCCCTGATAAATCGCCTTGCTGT
GCAACAGATACCGGAGCCACATGGAAATTTGATTTCACACGGTGAGGCGGAGAGAGATGG
GGCGAGAGAGAGTGGAGAGGGGAGAAAGAAAGAGCTGGCAGTGGCAGGGTCAc
>NODE_550_length_223_cov_31.816143
CACCTGCCACAACATCCATGGCGACATCCATTGTTTTATACTGTTTAATTACAAAATATT
GGCGCCGTTTTAGCGTAAAAGATTACTCACTGTAGGAGGCCTATATAATTTGGACCGGAG
GGTTTGTCATGAAATAAAATATAATACAACAGGGCTTTCGCGATTAGATTTCCGCTTTTA
GCCTCCTTGACATTTCAAGCTGCATGAACTAATACATCTGTTATTTGTTGATCATTTGAT
TATTAACATACTTCATAAACCAATTCAGCTAGCCCTGCTGGAGACTGAGATGCAGCTGAA
GAGGc
>NODE_551_length_169_cov_30.899408
GTGTGTGTGTGTGTGTGTGTGTGCGCGTATGATTCATTCCAGAGCAGTTTTAGTCCTTAT
AAAATATTCATGCTGGTTGTGCAGAGCCCTGTAATTGCCATCTCTCACCCTGAATAATTT
ATACACAGCACAGACTGACAAAGCTTTGCCATACGGCCCAGATGAATCAGAAACAACGAG
CGAGAGCTGCCAGTTGCATTATTGTTTCACAAAATATGTCTGTCACGTCATCGACAGCAC
CGACCGACAGa
>NODE_552_length_211_cov_37.938389
GCAACATTTTTCAGCTCTGTCACACAGGCTTGTCGGCGGCACCGGCTTTCACCTGGAATC
CTCAGGCTCCTTGCTCTTCCTAACTTTGTTTTCTCTGACGCAGATTAGATCTGCCACCCC
ATTACAGATTCATTTTCCTAATTTTTCATGTCTGCGCCGCGCCCCATCTGCACAGGGCTG
ATAATTGTGGGGACCAGCCCTGGTGATTAACATCAGCAGAATTAATTACGCCCGCCATTA
AGGCTCCAGGTTGCACACAATGATCAAGAGAAATTAACTTTCTCCCCAGCTCc
>NODE_555_length_349_cov_43.160458
AGGGAGGGAGGGAGGGAGGGAGGGAGGGAGGGAGGGAGGAAGGAAGGAAGACTCTTTTTT
TCCCTCTCTCCTTCTTTTTCTTCTGAATTACCTGCTGGGTCCAAGCTCTTTTATGCCATT
GTTGTGACAGGTAGATTTATAAGGCTTGAAATTTGTACAAATCAGTTGTCATTCAGCTGC
AGCTGTCAATGTGTCAAGCTGTCAGGGCCTGCTGTGAGGGAGCTGCCTGTGGGGCTGAGC
AGAGGGGCCAAACGCCCAGGAAAAGAAAATGAGTTCAAACAGAGAAAGAGAAGCTCTTCT
CTCTCCTCCTCTCATTCTGAGGCCCTCTCTGCCCCCGCGGAGTCGCCATCAATTTTTCTT
GATGTTGAGCAACAGCATGCCCAAAATGACACGCCACACCGAGCCGTGTAGAGACACGAC
GCAGCACCGCt
>NODE_556_length_257_cov_41.023346
CTAATATGCTTTCGAAATACCAAATAAAAAGGGCCTTGCAATGTTGTTGATTTAGTGGAG
AAGCTTCTTGGCGTTTTTTTTTCACAGTTTCCATTATTATGCATATCCAGGTAGGAAGTT
AATTAACCCAATGCTTAAGCTAATTATGATAGCAGAATGCTATCAACCAAACGCTTTCAG
TCAGACAGCTGTCCAGGATTTCATTTGCTAATCATTTTTCTTTTGCCTGAGCATATGGTA
TGTTTTCCTGCTATCAGAGGAACAACAAACAGCTGAAAATCATTAACTTAAAAACAATGC
GCATGAAATCAGGAGCGTTTTTTTTATAAGGATTTGTGt
>NODE_557_length_196_cov_19.566326
GTCAGCACATGCCCGGAGCACACGTCCTGGTAATCCGTCTGGCCCCGCAGCCTTGTGTAT
GTTGACCTGTTTAAAGGTCTTACTCACGTCGGCTACGGAGAGCGTGATCACACAGTCGTC
CGGAACAGCTGATGCTCTCATGCATGCCTCAGTGTTGCTTGCCTCGAAGCGAGCATAGAA
GTGATTTAGCTCGTCTGGTAGGCTCGTGTCACTGGGCAGCTCGCGGCTGTGCTTCCCTTT
GTAGTCTGTAATAGTTTGCAAGCCCTGCCACATAAGAc
>NODE_558_length_257_cov_31.474709
AGGCCTTTTTGTCAGTAATTTGCAATAAGTGTCCGCGCCACATCTTCAGGGACATGGAGG
AAATCATTACTGGCTGAGGCCCTGCTCCGGTCCTAATTGGATGCGTTGGGCCTTATCAAC
CGAGGATTTTCCAAGACCTTTGACAGATACCAATACGAAAATCATTGTTCAGTTGTCAAT
TTAAGAGACCGTTAAAAGAGCTTATTTTAATTTTAATTGGAACTTCCTCCTCCCTTCACA
GTGAGCCGCCAGGATTAAAATAGGAGCTCAGCCCCTCGGTGAGAGAGAGTGTGTGTGTGT
GTGTATGTGTGAGTGTGTGtgtgtgcgtgtgtgtgtgtt
>NODE_559_length_685_cov_36.480293
CAGTACGTTGAACGTAGGCGACGTGACAGCAGCATAAAACACACACTTGATGTAGGCTAC
ACACTAGCAGCAGAGCGCTATCAAGTTCCAGCTCAAGTCTTGATGAAAATCATCAACTGG
TAAAACAAATATTGCTGCTTCTCCCTTTTCTTCTTGTGAGGTGGTGCGAGCAGCTGAAGC
CAATGCTTTAGTCAAATATGAAGTCAACTCTCCGACAAGCAAGTGATAATAAAACAAAAA
GATCACAACCTATAGAACCTCCTTCATGCACGGAAAAATAATAAGAAAAATAACAGCGAA
TCAAAGTGATCAAATATGTTAAAAAGGGTGAGGTTAGGAAGTGATTGCGAATAGTAGGAG
CTTGGCTGGCAGAATGCTTTCTCTCTGATCAGCTCACTGAGCTCTCTATATAGTGAACTT
TGACACGACTGCTGCAACTTAGCACATGTTACCATGGAGATGAGCTGCCATATAAGGAAA
GTGACTGTGTTTGACTGGTCAGAGCTCATGGACCTCCCCCTGAACCCCATTGGCTAGTCG
GTACTTGTGCTACTTGGTGCCTTGCCAAAGCAGGATAGGGGTCGAGAAGATGCTTGGTCC
TAAAAGGAGACGATTTAGAGGAGAGGACCGTGCTTCTAATTCACTCACATTTTTCATTAA
ATATACATGTAAATTCATGTTCAATGATTACATTCTCTGACCACATAATGTTTCTTATGT
GACTGAGTATAGCTTAAGTCAGTGGGTCGTTGCTATCCAGGTTTCTt
>NODE_561_length_255_cov_31.031372
TTGTGCAAAATCTGGGATAAGCTTCAGTGTGAGAGCCCTTCTAAGTGCCTACAACTATTG
CTAATTCCCCTCTCCATTGTGGACTGCACAAAGGCCTTAATCCCATTTCACTTCTGCAGA
AAGCTGGGACTATTTTCCCTCTCATAAACCAACAACACTCCCCCTGGCTGGAGCTGAGAG
GCTCTAAGAAAGGGGCCAGTGTGTGTATACTTCAAGGCTTTTTTGTGTTACTTGGCCGGT
GCTCTGCATAAACTTTTAAGTGGTCCCAGTAGGCCTCAAACACCTTTCGTCAGAAAAATA
AGCCATCATAGACTGTAAAAAAAGGAAACCAAACACt
>NODE_563_length_504_cov_43.337303
CAGGCAGGCAGCCAGACACACACACACACTCCCAGGCACACAAACACACGCACACACCAG
GGTGCATACAGAGGCACGCGCACACTCACTCTTACACACACAGAGAGAGAGAAGCAAACA
GTCTTGCTCTATCCCTCTCTCTCTCTCCCTTGCTCGCTCAGTCGCTCTCTCTGCCTCTCT
CCCTCCCTCCCATCCACACACACACACACCACTACAGTATATCAGCTAGCGACTACCGGA
GAGCCAGAGGGGAGTGCAGAAATGAATGTGAAGATCCTGACGCTGGTGATTGTGCTCTTG
GTGTCTCTGCTGTGTTCTGCCAGTGCTGGTGAGTACAGGGTTCGCTCGGGCGTCTGCCTA
TAGCCTCCCTAAGCTTTCTATTTTCTCTCTCTATATCAGCTCTTAGGCTCGGCCAAGGCA
GCTGTAGTTGATCAGTTATCTAGTGTGCTTAGTCTTGTGTGCCTCTAAAAGGGAAGGAAT
ATAAATTCAGAACCTGACTGTGTAAAGTACTGCAGTGCAGTGGTTTCCATGTTATCATAG
CTGGGGCTGTATTTTGCATTGAAGTTTATAAGGTGCTATTAGCTAa
>NODE_564_length_416_cov_84.661057
AAATAATACATTTATTTTATTTTTCCTTCCCAATCTATATCTTAAAATAATATAGAGCTT
GTTGATCAAGATTCTGAGCAAAGATGTCTCCTTAACTTTGGTGCAGGTTAATGAGAGAAA
TGAGTGCAAATGCTCTAAGTAATAGTTCCTGATTTTTTTCCATCACAAATTATTTTTTCA
ACTCGTTTTTGTATCTATGCATAAATTAAAAAATCCGCTGAAATTTATTATTCATCTGAG
ATGTGATTAATATGCAAAATTATGCAAATTAAGATGCAATTAGGCTCCAATTCTCTAGTG
GAATTTTCCATTATAATTTAATACAAAGTAACAGAGTAATTGGTGTCACGTGTAATTACG
GTTACTCAAGTATACTTTCAGGCATGCAAATGATTTGCTATATGTTGGTTATCCTATGCA
AATGTACCATGTGGTGCTTTAACAAGTTAGGAAATATGAAGGGAAACCAAGAGGGATTAA
CAAAAAAGGTAACTCCAc
>NODE_565_length_358_cov_39.851955
GGAGGAGAGTACTGGTCCACTGAGCTCTGTCTGTGTTTGGAAAAAATGTCATTGAGCCTT
CACTTATGATGCATTTGCCTGTTTGTGAATGTACTAGTGACATTTGTCCCCATGGTTACT
AAAAGCAGTTGATTCTCAATTTCTTATAAGCGAAGTGCACTGTATATCTACACTATTCTG
TTTGGACGACTCTTTCATTTAACTTATTACTCAGTTTTTCTCTCTCGTTTATGTGTTCTA
ACAGCGTATGTGTTCTTTCTTTCCTGTGGAATCATGGGTACTGTAGTCTGATTGCGGCTC
ACCCCATCTCTTCCTGTGTGTCTTGTGTAGGACTGTTAGTGCAGGACCTTACTGACATCA
TATTAAGTTCATATGCCTATAAGTCCCACTACCTTCTGACTGAGTCAAATCGTGCTGAGT
TGAAATTACCTATGATTCCC
>NODE_567_length_568_cov_47.098591
CAAATAATTTACAAACTCCATGAATAAATATAGAGTGATAGGAAGCCGGGGAAGAAAAAA
GGAGAAAGGAGGAGGGGAAAAAATGGATGTCGAGTTCAAAACAGCTCATCAAAAAACAAA
CATCTCTATATATCTGGCATGGCACCCAGCTCCTGGTTCATTATATTAATTTGTGAGAGG
TACGGTGGAATTACACCACATGAAAAATGGCTGGAAAATGTAAATGATACAAACTCATCT
TATTAGCAGTGAAACATTAAAAAACAAACAGAGGCTCTGTGCGTCCCACTAATTTGTCTT
GGGGATGAAAAGCGTTTGATGGATGGATCTTACCTTATTCATAAGCGAGGATAAAAGAGA
TGTATTTCCCGGTACAGGGTGTCCGTTTGATTCATTACTGGAACAAGGAAAATAAACAAT
GTTTAGTCAAGATTTGCATAAGAACAGTAAATATTATTATTTATCACAGGAGGGTGTGCA
TGTTTAATGAAGAGCAAAAACGCAGCTTTTAAACAAATTTGCAGGGAAGATTGGAGTTGT
GGTTTATGTCAACATCCGAGGTGTGAGATCAGTGAGAGATGGAGAAACATGTTGGAGGCC
ATATATTGAGATGCAAATCGAGATAACATAGTCGTTTTTGAGGAATAAAa
>NODE_569_length_328_cov_65.966461
AATCCTTTGTCCGAGGTGTTCATCTGGAACAACTTTGCCACACTTGTTTTCATGTTCTTT
TAGATTACAGGGCAGCCGAGCCGGCCCTGGCTTTGAAGCTGTTCTCTCTCTCCCTTTGTC
TCTGTGCAATGCACTCTGGTAATTAACTTTGTCCTTCTTTTATTTGTTCCAGTCACTCGC
AGTCCACTCTTCTGAGCATCTTCTCCCTGGAGTACCAGGTTAGAATTTTTCTTCCTTTGT
GATCCCTGACAGGTGCCTAATTGAATGATGAATGTCCTTTTATTTCTTTGTAATTGAACT
GCCAGCTCTCTGATTGGTTTGGAGGATGCCCCCCCCCCTCCTCTCTTTCACGTGGAGGGC
CCTGCTTGCATCAGTCTATGTGGATGTCTGCCAAGCCTTCCCATCCATCT
>NODE_571_length_175_cov_29.897142
CTGTGCGCGAGCAAGTGCAGCCTACTCTCCAGTGGCTTGCACACCATCTAGTGAAGAAAT
GCGATAAAATGGGAGCAGACCTAGCGGCAGACAACTCCCAGGCTCTGATCCTGTTGCCAT
GCGGCCGTTTCCCAGGCAACCTGTTCCCAGTGGTTCGTGATAGAGCAGTTAAAGGGTTGT
CACTAGTTACCACAGCCAGAAAGTCAAACTATCATAACAAAGGATGAACAAAAATGTGTT
TTTTTGTCTTGATTTAa
>NODE_572_length_83_cov_48.867470
ATGTACAGCTGCAGCGATCGGTTAGCTCCTCAGATAGCAGATGTTTAAAGTTGGTGAGGG
AAATAAAAGTCTCCAACTTCAGTGATTTTTGCAATTCGTTCCAGTCACTGGCAGCAGAGA
ACTGGAAGGAAAGGCGGCCAAATGAGGTGTTGGCTTTGGGGATGA
>NODE_573_length_214_cov_20.771029
GTCCAATGCTCCAGCTTAATTTGCTGCTGCTCTGGCCTTTGAAGTGTGTGCGTTTTCTAT
TTCCTGACACTACCTCTCTGACTCGCTGATATTGCAACTGGATACCTCATGTTTCCATGT
TGGGGCTCTCGCTCGCTCTCTGTGCTGATAAAAACCACCAGAGAGAGGCTGCAGCCGGTC
GGCCCGGTCGCAGGGATCCTTGGAGGCCCCCATGCATCCCAGACAACGCCACGGGGGATT
ACAGCATGCCCTGGCAGCAGAATGGTTTCACTTAAGAATTTCAGTAATCACTTTTa
>NODE_574_length_275_cov_65.127274
GATCTGTGATTTTACAGTGCACTCCTCTTACAAGAAATACATCTGTTTTGGATGATTAGA
CTTTTCTAACCAACTGATTCTTATAACCGGAGTGTTCTGTTGGACGACTCTTTAGTTTAC
TTTTACTCCTCTGTTTCTCTCTCGTTTATGTGTTCTAACAGTGTATGTGTTCTTTTTCTC
CTGTGGAATCATGGGCACTGTAGTCTGATTACGGCTCACCCAGTCTCTTCCTGTGTGTCT
TGTGTAGGACTGTTAGTGCAGGACCTTACTGACACCATATTAAGTTCATATGCCTATAAG
TCCCACTACCTTCTGACTGAGTCAAATCGTGCTGAGTTGAAATTACCTATGATTCCC
>NODE_575_length_182_cov_34.500000
ATCTACTGTACTCTGACACTAAATAAATGTTTGAAGATTATTGACAAGCCGGTTATTTAA
TGATGAGATTGTTTTAGATATCATTTGAAAATATAGGCAGTGTAAGCAATGCTGAATCTA
ATTATTTCTTTGCAAAACCTAATTAGGCATTAAAAAGGTTAACCCCAGCGCCTGAAACCG
TTTTTGTTTAATAATCCCATTACTGACGGCTCATCATGTATAAAATGGTGCTGAAAGGAC
ACTAAGTTTCCACTTGTTTAAGTg
>NODE_576_length_186_cov_26.747313
ATCTAATAAAAGGCATATGAGGTAAATGTTTAGATTTTTTTTAAAGTGAAGCTTAGAGAA
AACACATTTTTCAAAGTGCCACTTTATTACAAAAGTATAAACTTGACCGACATTTTCATG
AATATTAATCTTGATATAAAACATTACAATCTTTTTCATTTTTAGCACTTAATTACAAGC
TTCGAGTACAAGACCCCATAGTCTGATTAGCAAACACACAACATCAGCTGCCACATAAAA
CTTAGCTGGGCTTTTCAATGAACACATc
>NODE_578_length_286_cov_37.496502
TATCTGTCCATTGCTTTCTAAGCCATACACAAATTTGGCCCAGGACAATTTTGGCAATGC
AGAGAAAAAAGATAGATAGAGAGAAAGAGCAATTGGGTCATTTGAGGTTCATTGAAGGCT
ACATGACAAATGCAAGGGACATTTCATATAAAAAGCACACAGGTTTTATTGCATATCAAT
TTCATGTATAAATTCTTCATAACATTGGAAAGATTACATTTGGTATACATTTCTATTCTA
CAGAATTAACATCAGAATCATATAATTTCCATTACATTTCTTCAATGATCACAAGCATTA
AAAAAACTGCAATTTCAGAATTGTTCAATGTTATTCTACAATCCTTTCCTTTTTTTTAAT
TACATTTc
>NODE_579_length_83_cov_24.373493
TAAAAACTCAACTCGTCGTGTTTGGAGGACAAAGAATGCTGAGTTGCATCCAAAGAACAC
CATACCTACTGTGAAGCATGGGAGTGGAAACATCATGCTTTGGGGCTGTTTTTCTGCAAA
GGGACCAGGACGACTGATCCGTGTAAAGGAAAGAATGAATGGGGC
>NODE_580_length_259_cov_39.826256
GAAAGTATGCATGTGCTACTGAATGGAACTATTAATTAAAAGTGGAACAGGTTCTTATTT
TAGTGGAAAGTAGAAAAATTATGAGCCTTTGTTGAGGAATGCCCAGGAGCAAAGCTTTCA
TTAGCCTACATGCATGGCAAAAGCAATTCATCAACTATAATTTTCTCTCAATGGGCAAAA
AAGGAGGGATCAACCTCAGTATGCTATTTATGGAGATTTACGGAAGTCTAGGAAATGCTA
ATGTGATTAACATTTATGTACAACATGTTTCGAAATGGCCCTCATGTCCATATTTGCTGC
TAGATTAAGAATTGCACTAACTCCCAGAAAAAAGATATGCa
>NODE_581_length_197_cov_34.969543
GCGGACGATGGGCTCGGACATGGCCCCTACTCCGAGGAATGAATAAGCATTCCTTAATTA
GCCCATCGGGTTAAGTGCACGCTTTAATGGGCCTTTCCCAAACTCCACCGTGACATCCCT
CTCCAAACATAGCCAAGAAGAGAAGGTCCATTAGCAATATTAATACAAGCTTAGTTGATC
ATTTTCATTAAATTCTTTCAATTATATAGATAGCTCGACAATGGGGGTGATAAAAGATGG
TCGAGGGACGGCTGATGACTCGAACCAAACATTAGCGTg
>NODE_582_length_528_cov_46.236744
ACACACACACACACTGAGAGACATGTACAGACTAACACACATCCCTATTTTAACTGTCTC
TCCCCCCTATAGCAATTTTGTCAGAAGTTGAAAATGTCTTGATTTAGTTGTCTGGCTGTT
CCGGACAGTTTCCCCCGCTGTGCTAATGTGAACAGGACATCCTGCTGGGCACCAAAAAAT
ACCACTTCACGGCAGCAGCATAGCTGGCTGCTTTTATTTATGGAGCTACAGAAATGAATA
GGTATTAGTGTCCAAACATTTCACCATGCTCCTGCAGCCACACACAAAAGCCCCTGATTT
TCAGCAAATCTGCACTTATTTTATTCAAGAAGACTGAGCCAAAAATGAGAATGAAAAAAA
TGATAATGACTTAAAAGACCTAAGAAAAAGAATAGACATTGCTTTTCAAAGAGGTGGATG
AGAGAGAAATCGAACATAAAAACACCTACATTTCATTGCACTTCTATAAAAGTTCAAATG
GAAAATGTTTCTATACCCTGTAAACTGAAGAAAAGTGGTCATGTACTGTATGTACCATAA
ACGTAACACTTTTTCCAAAACCAAGTTGCTTGGTACTTCTGACCACTGTATGAAAATATA
CAGATGCATt
>NODE_583_length_694_cov_24.257925
GAGATGTGGTTCTGGCTAGCGAGGATTATAAGGGGGAGCAATCAGCAGGTTAATACTAGC
AGAGGTGTAGATAAGGGGTCGGTTGCTAAATAAAGGTTGGAGGAAGATCACCCGGTTTCT
GACGATCATTTAAGCCAGGATAAACTTATTAAGGCAATAAGTAGACTCTGTGCGATTGAT
GTTGTTCATAACCATTTTGCTGGGCCGAGTCAAATTGTTGGGAAAAGCATGAGTGTTGGG
ATTAGAATTTTTAACATTGGAGGAGGTTTAGGCTTTGGAGGTGGTCAGTGCCGTGTGTTC
GGGCAGTTGCTACTAGTAGGGCTAAGCCTGCGCTGGCTTCACAGGCTGAAAATGCTAGCA
GAAGTATAGGAGCCACTgNNNNNNNNNNAGTATCCAGTTGCCTCCATTTGAAGGGCTCAG
AGGGATAGGGCGATAAATAGAGAGAGTATTATTCCTTCTAGGCATAGAAGGGCCGAGAGA
AGATGGGTGCGGTGAAATGCGAGTCCTATAAGCCCTAGGATGAAGGCTGAGGTAAAGCTG
AAATGTACTGGTGTCAtNNNNNNNNNNAAGGCGGTCATGGATTTAAACCATGGTCTTTTG
AGCCGAAATCAAAGGTCTTGTTTTGGACTAACTGCCTATTCGGCTCACTCTAAGCCTCCT
TGGGTTCATTCATAGATTAAGCCTAGAGTAAGGAGGGCGAGTACGGCAGTGGATCAGGCA
AGTGTTAGAGTTGGGGTGGTGAGTTGGTCTCCCCAAGGGAGGGGGAGGAGGAGGgc
>NODE_586_length_213_cov_52.910797
TTGTATATAAAGATATGGAAAAGCTGTAGTCCAAACATGAATATTTCATGAATTCCAACA
CAAAGAGCATATTAAAAGGATCAAAGAGAGAAAAGGGAGAGAAGTCAATGTGAACATCCA
AACAATATGCAAGAATCTAGACAGTATAGGTCACATGCAAAGAGACTGGGGTCACGCTGA
AATTGTCCATCAGTCAGACAAGCAGAACTGATTTGGATGCTAAATAATGGTTTAGATATT
CAGAAGTTCTATATATATGCGAAAGGCTTCAGTGAACACTGGatatggtccatca
>NODE_588_length_307_cov_51.117264
ACATGTTCTTATAAAACCAATGTCATTGATACAATAGAATAGAATACATTGGTGCTCATT
TGTCAGGAGATACTAAGACCAAGCTACGTATTCAATGACTTAAGGAAATATGTGTGTTTA
TTTCATTTAAAAACATTGTCCCCCTCCAAAAGCAAAACATTTCTATTTCCTAATGAATTG
AATTTTGAGCATTTGGCCACAATATCCATGGTTTACACATGCATTCTCACCCACTATAAT
CTGCACTTATTTGGTATATTTTTAACGATGTAACTAAGCAACAAACGTAATTGTCCCCTT
CGAAAGCTTTTGTTAGGCCCTCTAACACAGTCCAAATATACATAATTAGGCATAATGTCT
ACAGCTCATTATAGTACACATGTGGGTGA
>NODE_591_length_431_cov_49.716938
GTACACCAGGTGGTGGATTTGGTTCTTGCAAATGAGCAGAACATTCCCATCCCATCCCTC
TACTCCCCTCAGTACTTGTTCTTGTCAAAATCAAAATCCGTGATTCAAAAATAAAGTGGA
GTTAGTACTTGCTGGAAGGAAGAGAAGTCAGTCATTTCTTATTTAAACTCAACTCTCATA
ATATAATCTGATCTTTGTAAAACTAAGTTGCAGCAGTTGGGAGCAGGTATATGGCAAGAG
GAATGATAGCCTCAGGGCTGTGAGCTCCCTCCCTGTGAAGCCAAGGCCCAGCGAGACTTC
TCCTGCCTATCATCCCTATAGTATGGCAGCAGCGTTTCCCTCTGCAGCCCCTTCTGAAGT
TACCCTTGGTTCTACATGTGTAGTGGTAATTATGAATGAGGCACTAAGATCTGTACAAAA
CCATCAAACATTTTACAGCTTGCTGCTATTGTAATAAAGATCAATAGACACGATATCAGT
CATCATTTTGAAAGGGAGAGGAGAGGTGGTGCt
>NODE_592_length_148_cov_89.635132
TTTCGTGAAAATGTTTTTAATTATTTTTTTTTGGCCTTTCCAGAATGCCGCTAGTTCGGC
ATGACCGGAGTCACCGTTTTTGGGTCACGGATATGAAGAAAAAAAAATCAATTATTTTTC
GTGAAAATGGTTTTAATTTTTTTTTTAAGCCTTTCCAGAATGTCGCTAGTTCGGCATGAC
CGGAGTCACCGTTTTTGAGTCACGGATATGAAGAAAAAAAATTAATTATT
>NODE_594_length_187_cov_32.855614
TGAGCTCTGTCAAAACCATCACTGTGCTCAGCACAATTAGAATATGTTAATTATGCATTT
CATTAAGGGCCTAGGCGCTCTTTGAATGTGAGATGAAATGTCACTGGTGTAGGCAGCCGA
AAAATGGAAGATTGCCAGGCACAACTTTCTTTGTGCAGTGTGTGACACCTTCATTAACAT
CGGGGATTGCTAGTCTGATTAGACTTTTTGTATTAGTTTAAGCCTTTAGGCTTTCAAATG
CTCTGGCTTTTTTCTGCATTTTGATGTGg
>NODE_597_length_538_cov_40.407063
CCATCCGATAACAGGGCTGGTAGCTATTTGACTATTGTTCTTTTCATTCTATTGGTCTTT
GTGTTTCGGGACTCTGCAAGGACAGGCTAAGAAGCCATTTTAAAATCCAGTAAGAGCTTT
TTGTAGATCTGTACCAGAATTGTGCTACTGAGGTGCTTGGGGGGAGGCTCTGGAGTAGCA
GGCCGAGCTCACGGTCACCAACCGCTTGTGTGTCTGCTCTAAACCCCCATTGTTCTCTCG
GCTTCTCTCCCTTGGTGTGTGTCGTCTGGAATCTGATTTGTAGTGGGTGAGGTAACGTAC
GTGGAACACTTAATGGACGGAGAAGGCAAATCAAGGGTAAGTGCAATAGACAAACCTGTG
TTTGTCAGCTTGAGTTTCCTTTTCTTTAATTGTGGGGATTTTCAGACATGGAGTTTTGAT
GAAAGCGTGTCAAGTGGGTGACGCTGAACAGAACATGTTGCAGTCTGGCACTGAATGACG
TCATCTCATGGGTTGGCGTCGTATTGTGAATTCAGGTTCCAGTAGTTTGGAAAGTCCATT
TTGCTGCAGATTTGTTCATCTGGGACTAAAGTGGGGCCCAGCCCCCAAGAGGTTGTAACA
TGTAATAGATTTGAGTCCAt
>NODE_598_length_297_cov_45.289562
ACACACACACACACTTGTGATCAGCCAGCAGGAAGAGCTTTTGTCCTTGGGCTGGGAGGG
CACCTGGCTCCTCTCCCGTCCTTGTGATCCCTCCGTTCCTTCCCTCTCGTGCGTTCTATC
CCTCCTCTATCCCTCTCTTCCTCTTCCCCCTCTCTTCTCCTCGGATCCCTTCATCCCCCC
CATCTCTCTGTCCTCCGCCCAAGGCAATGCCGTCCTGCAGGCTTTGATCAGAGGGCCAGG
GAGGAGAGAGGAACTGGGTCAAAAAGTTGTGCTGGAGACTGCAGGAGAACAAGGGTGGAA
TATCGAGTAGGTGAGACCGAGAGAAAGGGAGAGATAGAGAGATAGAAGGGAGGGAGGTAG
AGCGAGATGGGGAGCGTAa
>NODE_599_length_269_cov_50.490707
GGGGCAAGCAGAAGTGATGGAATAGAATAGAATGAAATAAAGAGAGACGGAACATTTTTA
ATATTTTTACATGATGTCCTACATTTTGTCAGCTAAAATCAGGATATTGCCTAAGCGAGG
TTGTGCGGTGTTCTCCAGTTGTCAAAAGGCAGTAAGTAATGATTAAAATAGCAGTGTGAA
ACGCGGGGATATTAAAGTGATGCTAATGATAAGTGAGAGAAGAAAAGGCCAAGCTATATT
TTAATTCCTCGGAGATTGGTTAATGACTTCTTTCGCCTGAGATTAAACTAAACCTGTCTC
ATCAGTTTTATGAGAGAGAGAGACTTTAATTTATTAAACTCTTTTAAGGAa
>NODE_600_length_179_cov_53.541901
ATAAATTGCTTTTAATTTGGGGCTTTCCTTTTTGCCACGGCCGGCATCACTTAATTTCAT
TAGCAGCGAACCTGTTGAGCGCTTTTTCAGAAGCGTCGTCTCGCGGACGCACTTGAAAAT
GAAAAGAAGCCTTTTTTTCTCTTCTCCCCCCTCCGCTCCTCAATTAACAGAATCGTTCCC
TTTCAACTAAAATGAATGTTATTGAAACCAATTAGCATAGACTGGAAAATCTCTCATTAA
TGAGGGGAGTGTGGGTGAGTA
>NODE_601_length_393_cov_43.241730
TAGGTGAAATGTGTCTGAGACTGTCATTGTAATATACCTCAGTGAAATGAAGGTTAATTC
TGATGTACAGCCTGCACTGCAGTCATTATCAGCGAATCATGAAAATAAATTAAGCCACTG
AAATAGATACGTCCTCCTCTGGCACGCGGCAGGGATCCTGTGAGGGATGGATGGCTGAAC
TTTACAGATTATTATTGGAAAATAGTGCCGGATTCAATTAACACACCTAAAAGACACCTT
TATAGAGGGCAGCCATAATTTAAATGACAGGAGGGTGTAATTTTGCTTGTTATAAGTCAA
ATTTGCAGAGTTTCATGTTCGGCATTTTATCCCTTCCCTCTCTTTTTTTCCCCCCTGTCT
TTCCTCCTCCCTTGGATTTTCTCCTCCTTTGATACATTATTCCAAGGGATTCCTGAAACG
AGAAAGAGTAAAGCGTTGAGCCCCACGTTAACATGTATACCTGTGGCACATAAAg
>NODE_602_length_238_cov_19.252100
ACTAGATGGCGCGGTCAGCCCTTCAGTTGGGTCCATTGCCCCTCTGCAATGTGGAGTTGA
CTGTCGCTGTGTGTAGGATAATTCGTTTCGTCTATAAAGCTGTATTTGATGCCAACATGT
TTTTAAATCATCTACTGTACTCTGACACTAAATATATGTTTAAAGATGATTGACAAGAGG
GTCATAATGATGAGATTGTGGTAGATATCATTAGAAAATATAGGCAGGGCAATACTGAAT
CTAATTATTTCTTTGCAAAACCTAATTAGGCATTAAAAAAGGTTAACGCCAGCGCCTGAA
ACCGTTTTTGTTTAATAATc
>NODE_603_length_83_cov_144.734940
TAATATGGTCCTTGACTAGTCTCTCAAAGCACTTCATGATGACGGAAGTGAGTGCTACGG
GGCGGTAGTCGTTTAGCTCAGTAACCTTAGCTTTCTTGGGAACAGGGACAATGGTGGCCC
TCTTGAAGCATGTGGGAACAGCAGACTGGGATAAGGATTGATTGA
>NODE_605_length_247_cov_22.688259
GGGATGTATCCGTTCTGTTGATATTCGTCGCATGGAGGAAAGGAAGGTTCGATATAGTTC
GAGTTTATCAAATACGAACTCATGATCATTAATTTGTGAAGTGCAACAATACTAATTTTT
ATCGTGCTGTCGTTTTTCTGATCTCCACCAAACCCTCCTACTCTCTGTCAAATGTACAAA
GTTGTCTGGTCACGTGTAAACCGCCACCAATCACCACGTCTCCTGTGGGCATCATGTAAA
CAGGAACCAATGGAAAGCCTGGCATTGGCACAACGAAAATTGCTCCGACTAGCCTACGTT
GTGTTTTCCTTATTAAATCAAAATAGATa
>NODE_606_length_270_cov_50.844444
AGGGTACAAAACAACCAAACGTCCGTGGCGTGCGACCCGATCCTCCACTCCTGCCGCACA
TGTGACACCTATCTAACAGTCACAAGATTACGCAACTCTTCATTCATTTTATCTCTCCCG
ACATAAACTTTTAATATGCACACCGACAGTATATGGGACTTCCAGGGCAGCTTAAATGAC
TGCAACCTGTAATTACTGTTCCAGCACTTGATTAGAATAATCTGATTGCAATTATTCAGT
GATTTTAAATACAAGCCCCAAGCTACAGAACAATATTTCAAGGACAGTGATTGGGAACTA
GGAACGTGTTTCGTTTTGGCTGTAAAATGATGTTTTAATCGGAGCCAACTGa
>NODE_607_length_290_cov_31.793104
ATTGTGTTGGTTTTATACATTTTTATTTTATTTTATTTTTTTGTATCCTGGACTCTCATT
GACAGAGCCTATTGAAGGAAGCTAGTGGAAAAGCAGCATCCTACTTTGCTTCTTTGCCTC
TGGATAAACATACTTGCCATATGGACAATACTGACACAATGGTGGATTCTTTGGCACTGG
GAGAAACAATTGATGGTTGATGCACCAAAAAACATAAAAAATACAAAATGACAAAAAAAT
AACTTAAATTATGAACTCAAAGCTTTGGGAAAAAGCTAAGAGAATATTGCAACAAACTTC
GTACAGAGTTCAGTCTATTAATTGTTTCATGTTAGATATTCTATGTGTTTACCTCAATTG
AAAAAGAATGTT
>NODE_608_length_207_cov_28.705315
TCAGAGCGCCTCGCCTCCTCCCAGCTTGTCAGGAGCTCCGGCGAGGAGCTGTAAAAACCT
TTTCCCCTCTCCTTAACAACTGCAAAACAACACGCACACACCCCTCGGCTGAGGTGCCCA
CATTTCTGAGACCTCTGACAGGACGTGCTGCAGGCACAAATTGTAATTCATAAAGGTTAA
GGGGGTCAATGCCTTTTATTATGAGTCTGAATGCATCCAGCTTGATGGGGCCGGCATGCA
AATGGAATGTCTCTGAGTGTTATATGCAACACCACAGACAGGGAGAGCa
>NODE_610_length_92_cov_40.945652
TATGTTCAACTTTCGCTCCAGAGACTATGTCCAGCTGTGGTCCTGGTGTATGAAAGGGTT
ACCAGGAGATGAGACAGCCCTCACCCAGTAGGGACCTCCAGGCCTCTAGGCCTTCACTCA
CTGTCCGGGTAACACTCATCTCTCCGGAACTGAGAGTAGCGCTTACCCCCCTGG
>NODE_611_length_201_cov_63.671642
TTAAGCCACTAGCCATCATTCAAGCCGGGGAAGATGAATACAAACTTTCATAATAACCAC
CTTCCCCATTTTAGGGCTCATTATCATCAATTTTTAATGCAATTATGCTATTCTTTTACG
CTGAGCTCATAAATTACCCGCCCTTTTGTTGCCGGCTGGCCTTGTAAAATCCAAAGTAAT
GCTTTGTAGTCTGATCTTTAAGGCAATTACTGGTTTCTTCAGTCTTTCATCTCCCTGCAT
TTCCAATAACCCTTGCCTCCAATGATTTATCCCTGCCACCACc
>NODE_612_length_388_cov_29.981958
GAGCACGTGTCCAAAAAAAAAGAATGAGGTTCAAGGAATGTTTTGAAGATAAAAAAAAAT
ATTGTGAGAATGAGGGAAAGAATAGAAGTTGAATATATATTTCACATGATAAGAGAAAGA
TGAAGCGCAGGAAAAAAGATTCTATTACAGCTCTGACAGTTACAAAACTGCTGCTGTGTG
AAGTAGCCTCTGTTGAAAAGATTGATGCAATGAGGACTGACCTTGGCTTGGAGCAGGAGG
CGGTGATGTATGTATGAGCATTTCCCTGCTAAATGGACCTAGATTTGTAGCACTAATATA
CATGGAAGCCCAGTACCAAACTCACCATAGCTATAAATCAACAGCCACTTTGGGTGTCAT
TTCTGGTTTATATTCTACTATTGTTCTATTGCTTTTAATTCATGTCACTATTGTCGGTTC
ATCTGGAACAGTTTTATATCATTTTGCTGTGTGAAGTTACCATGCAGATg
>NODE_613_length_903_cov_35.496124
TGCAATGTTGTAAGAAATTAAAAAGGACTTCGTTTCACCAGTAGGGACCCAACCCTAATG
CGTTGTTAGAGTGACTTCACTTCCCAATTTAGAGTGAGAGAGAGAAAAAAAGCTGCCATC
CGGTTATGGACTAAGCAAGAATTGTTGCTGCAATGGTTTGCGCCAAAGGGTAAATGCGCT
TGTGTATGGGTTGATGCAATTCAGTCAGGCTATCCAGACTAGTTATAACGTGTTTAAATG
ACTAAATGAGAATCAACGACTGAGTGACTGCTACAATGGACTGTACGATAAAGGTAGGCG
ATTGAACTGGTTTTAATGTCGCTTGTGAAAACGATACGCAGCCACCCACTGAGTTGTTTA
GCACGTCTCTGTTTGCTGAGTGAGAGAGGCAAAGCGGTGATGCGAGGTCCCCACTCTTTC
CTTCTTGTACAAAATTTCCTCTTCCTTCCCGTTCGTGGTTGTATGTCGGCTCTTTAATAA
CACAAGTAACCACTACATCTTTACACACCGATAAAAACGAAATGGTGTCCAGCACTGCAC
GCGTAAAAAGGGGAGCGCAAAACTCGCGATTTGAATTGTTTCTTTTAATCAAGTTTTATG
CAGACGTTCCTGGGTTAAAAGCGCATATGCTAGTCTAAAGAAAGTTAAAGGTAATTTAAA
GAAGTGATGCACCTGTCACAATTTATGATAAAGACGACACTTTTGAAGCACATTACACAG
CATATAAGCaNNNNNNNNNNTCGTTTAATCAAGTTTAATGCAGACGTTCCTGGGTTAAAA
GCACATATGCTAGTTTAAAGAAAGTTAAAAGGTGATTTAAAGAAGTGATGCACCTGTCCC
AATTGATGATAAAGACGACACATTTGAGGCACATTACACAGCATATAAGCAATCTTGATC
AGTACAAGTTAATTGGAGCGCGCTCGTGGCAGGTGTCTTGGCGCCATGGAACGTATTTGG
AGTATAAGGCCACTTTCCATAGAGt
>NODE_615_length_318_cov_53.295597
AGTGGTGGGATATGAACATGTAGAGTTATTGGGTCTGTTCTGTAAGTAAACATGTCGAGG
GGTGGGCTACTTTTTCATGGTTCAGGGGCCCCAACCCTCCCCTCAGACAATTAACTTTTT
CAGTGTAATGAGATGATTGATAAGCTGGAAGTGTGTGCTTTAAGGAGATATTAATCATTC
CCTCTGGTAATTTTAATCATGCGTTCCATCATTCCCAGATGCTGAGGATCACCTTCCTGG
CAAACAAAGGGCGGCCACGCCACTCGCATAGTCATTTTGTTCTAGTTTAACTATATTTTA
TGCCGGTTTGTTCCTCCCATCTGTTCGCACGAAGCCTGCACAGCCCACGTTGCACATTGA
CAAGCTGGGGAAGCAGCGTGTGGGAGTGTGCTTGTGTGAg
>NODE_616_length_405_cov_43.311111
AAAGAGAGGACAACACGTCTCTGAAAGCAGTGTGAAACCCATCCTGCAAGGACGCAAAAG
TAGAGAGGAGAACACACAGACGAAAACAAAACAAAAAGAAAAACCCAAGGTTGAGTCCTA
AATGGAACCCTATAACCTATGTAGTGCACTAGTTTTGACCAGAGCCCTATGAGTGTCCCT
ATGGGCCCTAGTCAAAACTAGTGCACTCCACAGGAAACAGGGTGCTATTCGGGATACATC
CCCAAACTGAATTAAACTCATAGAGTTCGACAAGCTACTAAGGCGAGGTTGTCAAATACA
ATATAAAGCCCATGTATATTGCAACACAACGATATATTAATTTAATAAAATACACAATAT
AGCTCTTGTACATGTAACAATTTGGCTCAAATGCACAGAAATTGCAGATAAAAATCAACA
AAAATAAGTCAATCTTTTTTTTGTTGTTGTTGATGTTAAAACACATTAAATTGGATACAT
TGTTGCa
>NODE_617_length_224_cov_35.500000
TAAGGGAAGCACTGGGCCCATTTGGATCCCTGTGCATCTGCATGAAATTATCAGTGCAGA
GTCAGGACATGGATCATCCTTTACACAGCGTAATGAATACAGATTGCGCACCGGATAGAG
ATGCTCTGCAATCTGCTGCGCCACAAATGAAACAACTGCTGTTCTAATCAAATAGTATTT
TCATGCCAGCGCAGCCTTAAGTTGGACTAAATTAAATTCCAGATTTGGGGTTATAAATGT
TGCAATTAGGTTATTGTTTAAAAAGGGGGCCTGGTGTTGGCTCCCTCGCAGTGTGTGAGC
AGTTCc
>NODE_621_length_211_cov_22.753555
CCAGAGCAATGTTGATGACATGCATATGTCCTCTCAAAGATCATATACAATACACTCTCC
AACTCTGAAGGAAATAGCCATCTAACATTTGAAAAGCATCCAAGTGCAATAAAGCACTTA
TACACCACAATCCATCAACTGTTTTGGTTTCTCTGTCAGTAATCAGAATGTCATTTTCTC
TGTGTTCCTCTCAGGCTGCACGGTGTAAAGGTCACGCAGAGGAAGGCTGAGAACCAGATT
AAAATGGCAAAGATGATTATGATGAATGAGCTGAACAAACGGGCCAACCTATT
>NODE_622_length_346_cov_26.950867
ACTGGGAATCCTAGGAAACGTGCAGCTGTCCGTCAGTCAGTCAGTCAGTAGCAGGGATGG
GGGGATTATGCAGGGCTCAGAGCGGTAATTGAACACCGCCGGGCCCGCCCTCATTTACAT
CTCTCCCTTCTGCCGCATCTTTGATTGGCAGCTGTACATGAAATGCCACATCAGTTGAAA
GTATGTTGTGAGCTGGCACTAACAATCCCGTGACTCCGGGGAAACCTGCCATATTGTAAT
TTGGTTATCAGGCATGAAGGAAATAATTCTAATTGCCAGGAAATGTGAGGCAGAATAAAT
ACTTCATTGCTGCAAGTTGCCTAGGGTGACAGCTCTTATTTAATATACAAGAGTGTCCTG
TTGCCTGCAGGATTTGGGGAAGGGAAATGAAGGGAAATGAAGGGAAGCAAAGGGAATGAG
GGGAAGTg
>NODE_624_length_178_cov_27.140450
AAAATAATAAACTAAAGTTTAATGCGGCAATTATGAGAGTTTATAGGGATTGTGAAGGAG
CGGAGAAGAGTAAGCGATTGGCGGGCAGAGCGGGCGAGTGGCAGAGAGAGTCATTGGCTG
GCCTGGTGATGAGGGCTCACATAGCGGGGCGACCCGGATGAACCCGCTACAGGAGTGACC
CGATGCACAAACATAACCTCAGCTCAGCTCTGAATGACTGGAAAAACAAGATGGCCACCA
AAGCAGCACAAAACCACACa
>NODE_625_length_197_cov_21.847715
TATATCCCAATACATCATTTACTTGCATTTCTTGAGCTTAGAAATGACTTCCAATCTTTT
TACGGAAGCTTTGCCAATATCATCCTTCTTAACAAACACATGGGTTTCTGTTGAGAGTTT
CTTAAGTAGCCCACAGAGTCCATCCCATCATCCAGCTATATAGCTAGCCTAAATGAATTC
CCGGATTAAATCGCAAGCATTGCTATTTCTTGGATACCATTCCTGTTTCGATTGTATTTC
CATGTTACTTACCATTTTCCTCAACGCTGTCCTGGAGAT
>NODE_626_length_300_cov_20.756666
AGGTGTGTGATGATCAATTATTAAAGCTTCAAGTTACTACTGGTGCTGATGTGAAGGGGG
GTGGAGGAAAAAGGGGATAGAATACTATTTACATAAAATTAACAGTTCAAAAGAATGAGT
TCACACACCAATCAAACTTGTTAATTGACTGTCAGTGGTGTGACCCTGAATATACAACAC
AACTACATTATTCATCTTCCGCGTTGACAGGGAAGACAGTCCAATTTGCATTGCCGTCAT
AAACATGATCAACAACCACAATGCCACATGCATTTTTAATAGGAAAGAGATGAGACCGTT
AATATTCATAAGGGTCAAACAATTGCATATAGCATTAAACTTCCTATAACAAGCAACGTA
TTTTTCTATTTTTCAAACAGTa
>NODE_627_length_307_cov_40.058632
GTCCTTACAAATGTATTGGGCAGGTGGTTCTTAAATGAATACAAAAAAGATTGTGGGAGA
AAGATGTAATGAAAAAAATGAAAGGATTGTAGAATAATATTGAACAATTCTGAAATTGAA
GTTTTTTTGATGCTTGTGATTATTGAAGATGTACTTCAGAGAAATTTCATGGAATTGATA
TGATTCTGATGTTAATTCTGTAGAATAGAAATGTATACCAAATGTAATCTTTCCAATGCT
ATGAAGAATTTATACATGAAATTGATATGCAATAAAAACCTGTGTGCTTTTTATATGAAA
TGTCCCTTGTATTTGTCATGTACCCTACAGAGAACTCTCTCTCTCTCTCCTCTGCATAGT
GAGATATTGAGATTATGTATTAAATAACt
>NODE_628_length_216_cov_54.495369
TGGGTGAGGAACCGTCGGGGAAAGGTGTGTGTGTGTGTGTGTTTGTGTGTTAGCTAGCAA
GGAGGCGCCTAATCCAGTCCCTGTGTGAAACTGTTGACATTTGTGCTTTTTTCCCCTTCA
TTATGTGACTGGGGCTGTTTTGCGTTGGATTAGCTACAAATCTCCCATGCAGCACATTCA
GCATGCCACTAGTAGTTTAACTTCATTAATAATGGATGAAGAGGTTGTAATCCTCAAGCA
AGGGAGCAGCAGTGGCAAGACACTGGGGGAGAGGAGAAAGCGGAAGAGGGAGTCACAa
>NODE_629_length_371_cov_43.258759
AGCAACTGCCTTTACTAGAACACAACACCTCAACAACAGATCACACCTCCGAGGATAAAG
ACAAAACATCTAGAAAATGTACCAAAGTTATATAAATGCTACAGCGGGAAAAAGCTATGA
AATTCAAAGAAAGCCTCCCAGCATACCATGTCTTTAAACCATCGGGCATTTGCCGTTTTT
ATAGGCACCCACATACAAAGCGATGGCCGTCCTCCTTCCCTGTGACGCAGGCTGCGTCCG
GTTTTTGAGAGAAATGTGTTTTGAAAGCAGAGAGGCGAGCGGTGGCCGTTGTGTGTTCTA
TTAGACAGATCAATAGCTCAGTGTGTGAGAGTGTCTTAAGAGCTGTTGTCCTGTGCTTTC
AGCTGTGGCAGACCTGTTAGTGCTATGGAGGGGTGCCGCCTGCCACTGCCTCTGTACCAG
CAGTGGCCTGAGGGGGGCTTTTAGTCCAAACAc
>NODE_630_length_384_cov_38.901043
ATTATAAAACAAATAAGAAAAAGAGGTGATAAAAAGGGTATGCGTCAAACAAACTTGTCA
ATAAAGTTTTGCAGAAATGCATAGATAAATATAATAACACCATCTCTACCATATAGCAGA
AAAGTTGATTTTGTCTTGCTGTGAGCTAACACTTAATTGTAGTATGCAAATGAGAGCAAT
TACAAAGCTTTTAGGTGAAGAGATGACAGCTAAGGTTGGTTTCATAGCAGGCCTCACCCA
AACAGTTGTCATGGAAACAATGTAGGATAACCTCACTGTCAAATAATTGAGGGCATTATT
GTAGAGATAGCAGCTCAGTACAGTTACGTTTGCATTAATGCCCACATATTGAAACATCGG
CCTTATATTCATTCCATAAATGATTTTATAGGCCATATGTACTGTAAATAGTGAATGGTA
ACACCAGGACAAGTCTAGGGATATGTGATTGAACAATGGTACTTTg
>NODE_631_length_298_cov_37.154362
CAGCTTTAAAGCACAAACATTTGGATTTTCAGTTCATTTGGAAATGTTGTTGATTCATTT
GTTTTGTGTTCAACAGCACTGGGTGGTTTACAGAATTTTCGTGTTTCTTTTTTTAATAGT
CTTTAGTATTCCGTTAACCCCTTGCAGACAACAGCCTTCTAAAATCACACACCCATAACT
TCCTCACTTAAACTGTATCCCTCCCATCACAACAGAGCAAGCCACTCTATCAGTAAATGC
TAATCTTCTAATTAACAAGCTAATTAGGCAATTACAGCTTTGCAGAAGGATGCCTAAATG
AAATATGACAACACAGTCACTGCTTTCTATGGCACCTGTGGGTCTTTTCAGATGTCACAT
TGAAAAGCATAATATACATt
>NODE_632_length_254_cov_34.023621
GGACACAAAAACAAGCAGAGAATTAAAGTTAGAACATCTGTCAGAGACTTAGCTTCCCAT
CCTAATACCAGTGTTAGAACATCTGTCAGAGACTTAGCTTCCCATCCTAATACCAGTTAG
AACATTTATACCCTTGAAGTGAATGATCCCTTCTTTAATTGACAGTCAAGGAAAAGTGGT
TGCAGCGGCATCCTGTAGCCGCTGATAAGAAAGCCTTCCCCCTCTCCCCCAAAAAAAACA
GTTTAAAGAACCTTGGCACTAATCCCTATTGTCATCCCAGTGCTGTGGAAGGACTTACAA
ATAGCGATAACTCGACAGAGGCTGTCTGTTCCTGAg
>NODE_634_length_264_cov_38.382576
CGTGTGTGTTTGGAGGCCTGAAGGTGAACGTTCACTCCAGTCCTCTCTAACAGCGTTATG
GGGAAGACTCATTAGAGCCAGGGATAACAATTCACACATTAATTTTCCAGCATCCAGTTT
TTAATTAATCCAGCAGGCAGTCTTAAACACAGGGTACACAAACTGCCCTGGGCCTCATAA
TGAATTCTAATGGAAGAAATTAAAAATTGGTGGGGTGTGTTTGGATTGTTCGACTGTGTT
ACTGTGGTTTCGAGCTCGCTGGAGCGACGCTGTCACCGACAAGGATCTCTCACCGCTCAG
GCCGACACGGCAATCTTCACTTGCTCACACAGCACACACCCACAAg
>NODE_635_length_187_cov_32.668449
AATAGGTTGGCCCGTTTGTTCAGCTCATTCATCATAATCATCTTTGCCATTTTAATCTGG
TTCTCAGCCTTCCTCTGCGTGATCTTTACACCGTGCAGCCTGAGAGGAACACAGAGAAAA
TAAATGACATTGTGATTACTGACAGAGAAACCAAAACAGTTGATGGATTGTAGTGTATAA
GTGCTTTATTGCACTTGGATGCTTTACAAATGTTAGATGGGTATTTCATTCAGAGTTGGA
GAGTGTATTGTATATGATCTTTGAGAGGa
>NODE_636_length_227_cov_28.290749
TTGAGACTTTAAATACATACATTAGTTCAGTACATATGTTCTTCTCCTCTATGTACACAT
CCTCCTCCCCCTTCCCTCTTTCTTTCTCTCTCTCTTTCTTCCCCTCCGACAGAGAGACGT
GGTCCTCAGGCTGGCGCCTGCCACAAAGTGTTCTGTAAAAGTGTAATTGTGGCTAATGGT
TTGTGCAGCTAATTAAAGTGTATGAATTACAGTAATCAGTCAGCCACGTTGGGCCGCGCT
TTGCCCCTGCTCTTCCAGGCATGGCAAGGGCTAGAAGAGAAAAGAGGAGGAGTGTAAGAG
AGAGGGTGg
>NODE_637_length_243_cov_38.358025
CTGGGGATGTTTCAGAGTTACATGGATACAAGTGCACCTCCGATTTTTGCCTTAGAACTT
GCAGAGGCCATAGTTCACATTCAAGTGAAGTGAGTGTATGCAGGGGCCTACGCCCCCCCC
CATTTCTGAGTAACCACCAGTGCGGACTTTCTCACACTTATCTACCTGTGAAATCCTTCA
TACCTCTCATAATTGGTCAATGACTGTATCAGCAAACTGCATCAGGTGGGGTTTTTTACA
TGCTTTTTACACAGATTATATGGATAATTGTATTAGTAGCTTTTGGTGCATCATTTTTTT
ATGTAATAACTCTTAAGCTTGTAGt
>NODE_638_length_236_cov_23.580509
AACCAACACCGTCTGTTTTGCCCCATAGTTGCGCACGCCTCGGTTTTGTTGCTAAACAAC
CAACCTGCCTTGGGGCCCTGGTCAAAAGTAGTGCGCTACATAGGGAATAGGGTGCAATTT
GGGGCGTGTCCACAGTGCTGTAATGGAGGCAGCAGACAGCAGCAGCACGTTCTCACCCAG
CCAGAGGTTGGGGCCAGCCTAATGAAAACAGATGAAGCAGAGATAAAGTGTTTGCCGAAA
TTAAGGGACTCATTTATCACCGTTAGGCCCCGAGCTATAGAACACCTTGGTCTAAAGTTC
TCCTTTAACAGGCCTACA
>NODE_639_length_220_cov_19.136364
TCCCTCAATCGTGTGTGCCACGCTGCTACTCTGAAAGTAAGTAATGTCATTCTTTTTCAT
CTGACATTGTGACATCAGTGTTAGATGAAAGTTGCTGGTGGTTGTTACATGACAGTAGGT
TGTCATAAGACAAAGCTGCATGAAGTGTGAACTGGAGCTTTCTTGGATCCACAAAAACAA
TGTGTTTTGGAGAATGTGGGTATCGATCCCACTACCTCTCGCATGCTAAGCAAGCACTCT
ACCATTTGAGCTAATTCCCCAGCCTGTTTGAGTTGCCACAAGGAGCAACCAAGAGGGTCC
Ag
>NODE_640_length_175_cov_59.119999
TGAGAGTAGGCCAGTTCCATTGTGGACCAGTGTGTTGGGTAATCCTTCAGGTAGACAGAA
AGGGCAGTTTAGGACCAGTCTGAGCTGGATTTTATGGAATCAGCAGTACAGCTGTCTGCA
CAGCGGTGCTACAGTCCCTCCTGCACACAGACGAGAGGATATGAACCAAGCAAGAATATG
CAAGACAGTCTGAAACATTTCAAAGTTTCTGCACAAGATGTCCAAATGTTTTCTCTGGCT
ATATCTTCAGAGGCTAA
>NODE_641_length_225_cov_28.671112
CCCACCCCTCCTTTGTCGTACCAGTACCACTATCTGTTCCTAAGCCCACTGAGACCATGC
TTGGCCCACAGCCGCTAAAAGAGATCCTGTGGTTGATGTCAGTCCAGTGATCTTCACCCA
TTTTCCTTCTTGGACTGTAAGAGTTCGATGCCACCTCTGTCACACATCTCGCCCTGAAGC
AAACAGGGATTCACACTGCTTAGTAATATGGACTCCCAAGTAAAACTGAAGAAGAAGAAA
AATTCTACTAGTTTAGCCTCATGTTAAATGTCCTATAAAGAAATTTGTGCCAGCTGAATG
GAGATGt
>NODE_642_length_215_cov_22.553488
TCAAACTCATTGAATGCCACGGTGATGTACCACACAGAAACGTATGAAAACAAATTATTC
CCATACAGAAAATATACATGAACTTAAGGTCTGAAAGCCACAGCTGCTTGGCAAGCGCAA
ACTCCTTTAGTCTTTTATCTTTTTCTGTAATGTGCACAGGTGCTGCTTAATTCAATTGGA
GAACGTTGCCATGGTTTTGCATTAATATATTTCCATGTTACCATTACCACTGTTGTCATG
GAAATCATAGGACCTATTTAAACCGAATACAAAGATGGTTTGTATGGGGGTATTGCa
>NODE_644_length_288_cov_30.993055
ATCCTTAAAAGGGTCTTAATCCTTCTCCTTTCAGCCCCGGTCTATGGCAAATTCCACAGG
GACATCCCATTCGCTGCGAGGGCTGGAGTGACCCACTCAGAAACCAGCATGCGAGGCTTT
GAGCCTTTCTTCTGCTGCCACTCTCCTGAGAACATTAAATCGTACTTTTCATCCCCCTCA
CCATAGGGGGAAAACCCTTAATGATGACAGAGAAAGAGAAATTCCTCCACTCGGTCCTAT
GACACCATTCTGCTGTCAAGCAGGCGTCTCGGCGGACAGAGAATCAAACATGGCTTCCTG
CAGGTGGAGTGGCCGTGAAGGTCACGGCACAGCCCATAGAGGAGACAGGGAAGAGAGGGG
GCGAGAGAGa
>NODE_645_length_318_cov_29.720125
CTAATCTCAGCGCCGTGTTCCGTTTGGAAATCTTAGGGTCCATCACAGTGCTTCCCAAAG
CATTCATGTTCATTACTCCTAATTCTAGAATAACTTGACAGCAGGCAAAATAACAATGAT
GACAAATATATTTTAATTGCAATGAAAAATATAGAAAAACAAACTAAAACATATATTAAA
AAAGTTCGAAAGTTGTGATTCTATCTCAGTGGCTGCATGGAATCCCATTCGGTTGGACGG
CAGCAGCAGGACGCTTTGATAGTGAATAGAGATTCATGGTAGGCGCTGCAGCCCGTGGAG
TTAAACAATCACCCCGCCTTCTAATTGGTCAGAGCTTTGTGATTGACGTCACTTGTGACA
GTCTCCAATGTGAACAAAAATGTTTTAGCGACAGCAAGCa
>NODE_646_length_216_cov_58.231480
CTATCTATCCAACGTTGGCTCGGGGGTCCAATGTCACTGTTTCGGGCCAATTTTCCCTCC
CACCCTTTTTCTAAGCTTTCCTCTCTCTCTCTCTCCCTATGTCTGCCTCTGGCTCTGGCT
CAATTTAGGGCTATTTTTCCCTCCCACCTTTTTTCTAGCTCTCTCTCTCTCTCACTCCAT
ATTTCTGCCCCTGGCTCAATAATTTGCCTGTTTTGCATGGCCTCGGGGCTCCCGTGTCTA
CCTCGCACTTGGAAAAAGTTGACGGCTCGAGTTTAAAATCGAGACCATTCTCATCTGT
>NODE_647_length_180_cov_34.516666
GCACTTCACCACTCCTACCAAAGCTCCCATTTAATTGAGCTTTATGCATGAAAACCTAAA
GGACAAAGCCTAGGTTTATGAGCTGCTACACCACCCCACCGCTCCCTCTCCCTCCCTTCA
TTGCATAATATTCGTGCTAAGGAAAGTCCAAAGATAACTGCAGGGATTGTTACTAGTGTG
TTTAACTCAACTGACACCCCACAAACAAATTATTTCCTTTTAAAAACATCTGACCGCTGG
TGCTTTTAAATAAAAATGTTTt
>NODE_648_length_483_cov_43.091099
CAATAATTCAAAACAAGTACAAAGGCTCAGGACTTTTCAACATTTTATTATCACATAATT
TGTATAAAAGTACAAATGTCTGCCTATTCTTCTACCAACTGAAGCTAAGTGAGTTGTTCA
TAATTAGTGGAACTTTGTAAGCACTGTTCCCAGACGGCTGTATGTAAGAGCACCTGTGTT
AGATGTGTCATCTTTATTAGCTGGAGCATGGTAAGCCTAGCTCTCCATGCACTAATCCCC
AGCTAAAGAAACAGCTTTCAAGGATTTAACATCAAAAGTAAACCCTTGCGTGCCGGCGGG
GGAGCTTTCACCAGAGTCGTCCTCAACTATCTCCCAAGTATTCCAGAGGCTCAGGGATAA
AGTGGAAGTTAAACTTAACTTACTCTGTGTTCTTCCATAAGTCTTTGACCTTGTTCTCAG
GTCCCATAATAATCCCCTCTCAGATGTGTCTGAATCTGTGCGGGTTTGGGGAGAATCCGT
GGGGTAATTCCAAAGGGGTGACGAATGGATGTTTCTCCAGGGCCAATGGGCTGCTCTTCC
CCCCAGCCATGTAGGGCTTAATCCt
>NODE_649_length_208_cov_37.697117
CATCTCCAGCTAGGCTGCTCTGAGCCCATGGATGGGAGAGACATTTGTGTGCCCTCGATT
GCCAAATTAATTCTTGTCTTGACATCTTAATTCTCAGTTCTTGTGTGTGGTCAAATCAGC
CTACTATAGAAAAGCAATCAAGCAATTATTCCTAAATGATATTTGCCCAACACACACTGA
TTGGTGATTCTTTTCTTATTGGGTAAGCTCATTCATTCTGAGCAGCTTGCTTGTTATGCC
TCTACCATTACTCCTTCCCCTCTCATCCTACCTCACTCTCTCTTCTTCAt
>NODE_652_length_203_cov_44.123154
CCCCCCCTCCTCCCCCCCATCCTCCTCTCCTTCCCCGTTGCCCCGGTCTATCAGTGCAGA
GCAGTGGTCTGTGAAGAAATTCCCAATATCTAAATTTACACACTGTATCAATCTTGTTTA
ATAGACTGGAAAGCTTATTGCTCCGGCGCGGAGCCGGGAGAGAGGGCAGCGGTGATAAAT
TGCGGCGTCCCTGCGACAGCCGCCCGTGATGTATAATGAAATATTTATGATTTATCCCGG
CTAATAAACTGAAATGAAGTGCGTGATGTATGGGAACAGATGGGc
>NODE_653_length_318_cov_27.229559
CTCCTTTCCTTTCAGCCCAGACTGAACTCTACATCTCTGGCAGTTATAACAAAACACTGC
AGAGCTATGACTGCCAGGGTGAAAGGGTTCAGAGTGGAGAGAGGGAGAGAGAAGGAGTGA
AAGAGAAAGTAAAAGAGACAGGAAGAAGAGGGATAGACATAGTGGGTGGTGGGGGGGGGG
TTGTTGAAGTTGAAGCCTGTTCTTTTGTGCAGCGGCTTCTGATCATTTACATCAAGTTGA
CATTCGGAGAGTTTACCCTGGGGTCTGTAATTGTATTCTTTCGCCAGTTCTGCATTGCCA
ACCGTGAAAATGGAATCTTATCAACCCTGACCAATTTTTAATGTACAAAATGAATTGGCA
GAGGTTCAAAAAAGAGAGCTACAATTCAAATCAGGTGAAT
>NODE_654_length_795_cov_10.310692
TTGGAAACACGAGCCACCGTTGGATAGATAGGATTTGTCTCTGTTGGATATTTGAACTCG
ATTTGGAAACATGAGCCATGGCCCCGTTGGAAACATGAGCCACGGTCGGATAAATAGGAT
TTGTCTCGGTTGGACATTTGAACTCGATTTGGAAACATGAGCCATGGCCACGTTGGAAAC
ACGAGCCATGGTTGGATAGATAGACAAGGGAGCCCCGAGGCCATCCGAAACAGGCAACGT
CGGGCCCGATCGGCTCCTCGTGACGGTTGGACAGATGAGAATGGTCTCGATTTTAAACTC
GAGCcgtcaactttttccaagtgcgaggtagacacgggagccccgaggccatgcaaaaca
ggcaaattattgagccaggggcagaaatatggagtgagagagagagagagctagaaaaaa
ggtgggagggaaaaatagccctaaattgagccagagccagaggcagacatagggagagag
agagagaggaaagcttagaaaaagggtgggagggaaaattggcccgaaacagtgacattg
gacccccgagccaacgttggatagatagaatttgtctctgttggatatttgaactcggtt
tggaaacatgagacatggccccgttggaaacacgagccaccgttggatagatagaatttg
tctctgttggatatttgaactcggtttggaaacatgagacatggccccgttggaaacacg
agccaccgttggatagataggatttgtctctgttggatatttgaactcggtttGGAAACA
TGAGACATGGCCCCATTGGAAACACGAGCCACCGTTGGATAGATAGGATTTGTCTCTGTT
GGATATTTGAACTCGATTTGGAAACATGAGCCATGGc
>NODE_656_length_302_cov_23.523178
TAACCATACACTGCCACTCAGTGTGTGTGTATTGATGGATGTATTTTCCTGTAACCGACA
AGATTTTGTATGTGTGTCCGCGCACGTGTTGGGGTTTCACCCTAGAAGAGGAAGCTGAAA
AAGATCAACCCTCCCATCCAAAGTGAGGGGGAAAAGACAAAAGTCACAGGTAGTGTGTAG
AAAGAGTCAGCCAGTCGAATGCCAGTTGGCCAAAGTTAGCAGGAAGCTGTCGCAGTAAAT
GGCAGCAGCTGCTCGCAGTTCGAAAGAGCATGTCCCAGTCAGAGGAGAAAAGCGATGGCA
TCTACATTAATACTACCTTAATGGCCCATCTGGCGCTCCGTAGGGTCTCTGGCTGCTCTA
TGGACTCATAGGCATTTGACAGGc
>NODE_657_length_260_cov_27.823076
TTACAAAAACATCCCCCAGCAGCAGAGAAGGAAATTACTTCTGATGCAGGATGCCCTCCC
TGGCCTCTTGTGCTCCGGACCCTCCGCCCTCCTCCGCCCGCCGCCCCCCTGTAGCCTGCT
GCGTTTGTGTAGCAAAGATTAAGCTGCTCTGACGAAGCTGTGTTTACAAATATGCAGGCA
GAGAAACAGGCCAAGCGGTGCTGAATAGGAATAGAATACAAATTGCTTTTTTATCTCTCC
CAGGGCCAGGGCAAGAGAAAATGTGTTTGCGATTGTTGCTCCTCCGCCTGTGAAGGATAA
ATCCCGGGCACATGCTTTAGACTCGCTGTTAGCATTCATCCt
>NODE_658_length_315_cov_73.501587
TGATTCCACCCTGTTTTTCCCCAAAAAGCTCTATACATTTGATTGAATGTACAATACATG
CTTCTAGCAGAGCAACGGGAGCCACCATTCAAATCCTATTAGAATTTCATATTTCACATA
AACATTGAACCACCGAGATTATTTTTCATTAGAACCGAAATCAGTAAAATGAAAATGGGG
TAGAGACAATAAAAAGAGGAATGTATTCATCTACGGTAGGATTCTCTGGCTTTATTTAAG
ATCTGTGCCAATGTGCTAAATCATTAACAGCATTAATGATGTTATAAAGAATTATGAGAG
GAAATCAAATTTGCCTCGCCACTTGAGCGCCACTAAAATGCCAAACAATAAACTACCAGA
TTGCAAATTAGATCAGTAAAAATATCAAACACATTGC
>NODE_661_length_354_cov_43.799435
CTGTTAATGAGAGTTCTTCTGGCACCTGACAAGTTCTGCACAGCAACAGCGCATTTTTTA
TTCTGACTCTGAAGTCCATTAATTGAGGATGTGGTACGGAAGGAGGGAGGAAGAGGTGCT
GGAATGAGAGAAAGAGACAAACGGAGTGCACAGATGCAGATTAGGGCTGCAGAAGATGAG
GGTGTAAAAGGGATTTAATGCTAGGATGGATTAGAGAAATCCTTGTAACAATGTTAAATA
ATTATAGTTCCAGTCGAGATCAAAGCACCATTGATTGAACCCCTCAAGCCTTCAGCACAC
AGAGTCTTGGAAAGCAGAGATTGGTAAACTAGTGCTCAGACCACTCCGACTGCTCCGGTT
AAATTGGATTGGAAATATTAGGATGTAGATGAATCCTTCAGGAGTTTGCAGAAATGTAGC
TCGCAAGAGCCATTTg
>NODE_662_length_243_cov_26.390947
AAGTGAGCTCTGTCAAAACCATCACTGTGCTCAGCACAATTAGAATATGTTAATTATGCA
TTTCATTAAGGGCCTATGCGCTCTTTGAATGTGAGATGAAATGTCACTGGTGTAGGCAGC
CGAAAAATGGAAGAATGCCAGGCACAACTTTCTTTGTGCAATGTGTGACACCTTCATTAA
CATCAGGGATTGCTCGTCTGATTAGACTTTTTGTATTATTTTAAGCCTTTAGGCTTCTGC
GTTTTGATGTGGCAGTCTGTAAAAAGCTGTCTCAGTTTCCTTGCAGATATTGTCTATTGG
TTTGATTCTTTGTTGAAAAATGTTc
>NODE_666_length_181_cov_42.701656
ATGTAATGTGTTTGCCAAGAGAGAGAGAGAGGGAACAAGGACTATGAGGCATGGCTACTG
AGATGAGCACAGCTTCCTTTTTTTTCAATATCCCCTCCTCATGAAATTTCATTTTGGATT
GTAAATGTACAGTAATTTACTATCATAAATGTGTAATGGGCCCCTGAATCCAATGACATT
GTGCTGGCTAATCAACTCATTTGAAAATGAATATAGATCTATTAAGTGGGAAGCTCAGCA
TTTCTGCGTAGTTAGAGAGAGTg
>NODE_667_length_285_cov_37.866665
GCAAAACGCTGTTCGCGGCGCCGGCGATGGGTTCGGAGAGAGACTTACCCCCGACTCGGA
GGAATGAATAAGCATTCCTTAATTAGCACATCGGGTTAAGTGCACGACTTAATGGGCTTT
CCCAAACTCTGCGGTGACATCTCTCTCCAAACATGGCCAAGAAGAGAAGTTCCATTAGCA
ATATTAATAGAAGCTTAGTTGATCATTTTCATTCAATTAACTTCTTTCAATTAAATAGAT
AGCTCGACAATGGGGGTGATAAAAGATGGGCGAAGGACGGCTGATGACTCGAACCAAACA
TTAGCGTGTTACGGGGTCAGCGGGCGTTAAAGCGACTGTAAATCCAGCCCCCCCCCCGCC
CCCGttc
>NODE_669_length_233_cov_22.987125
AACTATGCTAAAGTGACATAATGCATGCTAAGTTTGATGCAATGATCAGTCACATGACAT
CAGGTAAGCCACTTGAAGTGCTTTAAGCTTCTGCAGAATATCAGTTGGTACTGTTGCCAC
ATTCAACAAATCCCCCACCAAAATGTTTTATATCACATCTAGGTGAATTGACTATGATTC
TAGCTCATGTATGCTATATTATCCTACCAACATGGCACTTATGAGTTGGGCCCGTTTGAT
GTCGAAAATCTTGTCATTTGGTTGATAAGGGGACATCGGCGTTACTACTAAGGCCTGGTG
TCTAATGAAACTCCa
>NODE_670_length_231_cov_41.926407
CAGGATTTCCGTGTGTTTTTTTAACCCCTCGCAAATTTTTCCTCCTTTTTCTACTAAAGA
ACATTTTCCTTTTTTATAAACCAGAAAAATGTACCTCTACAGAGAGAGAGAGAGACGCCC
TACCTGCAGTCTCTACTGTCAGATAGAGTTTGACATCAAGCTGTACAGCGCAGTCAACAA
CATACATCAGAGCTCAATTTACAGGTACAGCCATTATCAAGGCACAAAGATCTTCTACAA
GTAGTTTTTTTCTCAATAAAGTTGTACAAAATAACATTACATTTTGCAGTCTGTACAAGA
TAATCAACAAAAa
>NODE_673_length_285_cov_26.350878
TCTCTTTCTCTCTCTTGTTGTCTCTCTCTCTCTCTTTCTCTCTCTCTCTCTCTCTCTCTC
TCTTGTGCGCTGCTGATTTAACTGGCGATCCCAATGATCCATCCCTCTCTATTCTGATGC
AAGGTCTGTCTGCACGGTTCCCTTTCATCCACATACAAATCTCTTATTGCCTCTTGGCCC
TCAGGCCTTTTAAGATGCCCTTTTGAAATGTGTTGTTTGATGAGCACATCATTGGCTAAG
TCCCGCAGTGATTAGAAGTTACTTTAATGTGAACAGGGAGTGAGGCAGGAGCCCATGAAC
CTCGGTCCCCGCCCCCCCTGGCCCGTCGGCCCCTTTTGACCCGGCCCCCCAGCCCCTCGG
CCCCTCg
>NODE_674_length_451_cov_42.747227
TGGTAAAATAAAGCATTTCAGGCTAAACTCTTATCTCCCATTATATGCTCCAAAACTGGC
CACGCCCTTGAATCTCTAAAGCCAGGGCAAGTATTGTTTGAAGTAAGATATCGAATACCT
TTTACAACCTAAAGGAGAGGTCAAAATAAACAAAGCCTTGGGCGACTACAGAAGTTGTCA
CTAATATTTCAGGAGGGGTGACCAAGTATTCTTTGCAACAAGTACAAGGTCAACCAGGCC
ATTGAAATGTTACGTGATCCAGAAAACAATTGTGACCTGATCTTTTAGGAAAATCTTTGG
ATTACCACAGTGATCTTCAGCCATGTCACTAAAATATGAAGTTTATAAGAGCTTTAGGCC
TCCAACCTCATTGGTGGCCCCTGAAAATAAGAGCTGTAACTCAAAGTTAACAGCAGCAAA
CAATGCATCCTGTCGCCCAAGCCTCAGTTTCATCTTGAGGGTAAAATAAAACTACAACTA
CACACTTTTTTGCCCATGATGTCGTGAAAATGCATGTTGACAGCCTGGTCCAC
>NODE_675_length_375_cov_59.160000
TGAAACCACTTAAGTGTGTCATGAAATCTATATAGTTTTTATATTCCTCAGTAGTTCCAC
TGACTGCACTGGATATAAGTATATTACTATTTTATATATTACATTACATTTTCAAACCCA
ATACATGAATACAGAACAAGGAGACTTTGCTATGTTAGAAGTAAAAAAACAACAACAACT
GAAACCTTAGAGTTAGTTGATCATGGAAAGGATTGGTGCAAAGTTTATCTTGGATGATAC
AAGTGCCTCAGCCCTCAAACTTCAGCTTGTGTATCGCTGCAAGTCAGTGACATCATCTGA
ACCCCAGGAGCCTCCAGCTCAGTCTTGATGGATCCTTGTCTTGCTGAGCCCAATACTGTT
CTTCATCTTGTGTTATCACAACACCCTGCTACCTTGATTCACTCTTGGTCGTTGGCTAGG
TTTTGGATTTATTACTTTCGAGGCCGAACAATCAGTG
>NODE_676_length_298_cov_34.362415
CTCTCCTCAGAACCACTGGGAACAAGAATAATGTCCCATCTCTTAATTAAACCACCCTAG
GCCTTAAAAACAACACCTCACGCTCTGATTCTGGGCTCACGTTTGCACAAGAGTTCAGCA
CTGGAGTCTCCTTTCTTCAGAACAATTAAGTGAATTAGCTTGGGTTAATCTAGTTCTGCC
GTAATGACATTAAGGAATTTTTCAATTAACCTCTTTGACTGGCTGTTGTAAAGGACTTCA
CAAATGACTTCCCATTCAGCGAGAGCTGGGTGCTTGTGCCTCTGGGACATGGATGCATGG
GATGTAGTCTTATCCATGTTTGCATGCTTGCCCCTGCTTCACAGTAAGGATTAGCCATGT
TGCTTTGGCTCTTAACACTg
>NODE_677_length_169_cov_43.739643
TTAACCACAGGGGGCGCTGATGTAATGTGCTTGCCAAGAGAGAGAGATGGGGAACAAGGA
CTGTGAGGCATGGCTACTGAGATGAGCACAGCTTCCTTTTTTTCAATATCCCCTCCTCAT
GAAATTTCATTTTGGATTGTAAATGTACAGTAATTTACTATCATAAATGTGTAATGGGAC
CCTGAATCCAATGACATTGTGCTGGCTAATCAACTCATTTGAAAATGAATATAGATCTAT
TTAGTGGGAAg
>NODE_678_length_317_cov_35.946373
GGCTCTATTGTGCCACAGTTGTCACTGACTGATCGGGTCCATTTAGCCGCCTTTCACAGT
GAATGAAACCACCCGAATAGATGAAAGCGAGACAGCCTCCCCGACAAACAAGGAGCCGCG
GAATATTCATGGAGGATCTGCACGGGAAAGATTAATGTATTAGAAATTAAAATGGGGCCC
GGACGTATGATCTTGCTCTAACACTTGGCCAGACCTGTGTCACCCGTCGCTAGCTGCCTG
AAGTCGGCACACAGCGCTGCCAAGGTGGAGAGGAATCATTAAGTACCCTGCCATTGTGTG
AGCGGAATAATCAAACTTCACCCTCCTATTCTTCCCAGCCACGCCGACAATGAATAATTC
CGGAGCCATTTGCAATGTTAACGGCACCTATCTGGGCCa
>NODE_679_length_281_cov_22.911032
AATCATTGAACTAAGAGATCTGGCTCACAGGGGTATTTCTCTCCTCACATCCCAAAACTC
AGACCAGGAAGAATGACAGACAAACATGCCTTCACCATATTGGCGTGATTCAGTCAGGAT
CCCTGTCTGTGAGTGAGGGCTCTTTGAGGCTGCTAAAAGCTGGAGCAACGTCTCATCTGC
GCCGGCAGTGATTGAATTTCTCCTCCTTCCTTAAGACGGAAGTGAAAAGGCTGTGAATAA
TGCCTGTGGATGCACTTAAGGTTTTAGTTGCAGGCGTCGCTGTGCCTGGGCAGATTTTAT
ATGACACATGAAACTAACTACATGGTACTTAGGGCTTGCTGTAAACCAATCTGAGCCCGG
CCg
>NODE_683_length_242_cov_47.504131
ATGTGATTGCCCTTAAGGTACGAGGAGGTGAATTATATTCCGTGATTTATAATCTGGAAT
TTAAAGACTCACTCAGTTTCTAATTTAATTCCATCTTCAATGGAACAATGTTCACTCTGA
GCCAAATTGGCGAATAATGTTACTAATTCAAATGCAGATGTAATTTCAATTCGGGTTGCG
GTCGCTTGTGATGGACGAGTCCCTGATGGATCGTTGCCACTCCTATCTCCCCGTCTCCAC
AATTCTACTGCAGTTGTGATAATAACCTAGGCAATAAAGGAAGGAGAGAGAGTACTGCAT
GTTCCACTCCTCGCGGCCTTACTc
>NODE_684_length_260_cov_24.500000
GGTACCATTCAATTGATTCCATTAGAGCTATTACAATGAGCCTGTCCTCCTATAGCTCAT
TCCACCAGCCTCCTCTGAGTAGGAAGTAGCTGAATATGCTGTCTGAAGCAAATTATGGGC
CCCATGTAGATTCATCAGTCTTCCCGGCTGGATTAAGGAAGGGCCTTTCTAATGAAGTTC
GCCCTGTCAAAATGAAGGGACTAATTCTGATTTAGCTGCGGTAATGAACTTCTCCTCTCC
TAGTGAGATCAGCACCATGGGGCGAGAACGGGGGAGAGAGGGAGCAAGGGAGAGAGAGAG
AGAAAAACAGGACAGGAGAGCGACGTGGAGAGGAGGGACAAg
>NODE_685_length_195_cov_28.553846
TACGTGGTGGGTACAGGTATCTCAGCTTGTTTGTTAACGTCGGCATTGGAGAGGGAGAAA
AAAAAATCTAGCTAATACTGCAGAACTATCAGATCATATGAAATTATGGATTCTTGGTCT
GAGCATTCAGCCTCTGTCTGCCGAGCTGTGAAAATCAATTCAAACCCGACACAAAGAGCA
AACACACGCGGCGCGCCACAATAGGAAATTGAAGCGGAGCCTCCCTTTTTAAAATATGCC
GCTACATATTTGTTTTGTGGATTACCATTCTGAAATg
>NODE_686_length_83_cov_105.686745
ACAGGTCGCAGTGGTGGGTGGTATAAGGTGTTTTAGTAACAAAACGGATGGCACTATGAT
AAACTGCATCTAGTTTGCTGAGAAGAGTATTGGAAGCTATTTTGTAGATGACATCGCCGA
AGTCGAGGATCGGTAGGATAGTCAGTTTTACTAGGGTAAGTTTGG
>NODE_687_length_186_cov_31.424730
ACACGCCTTCTTGTACACATGTCTCACTCCATCAATGCTGTAGCCTTCTATATATTTTGC
ATACTTCAGAGAAGCAAGAGAGGAGGGTTGGAGGAATAGGGGGACGGGGTGGATGGAAAG
AAGGTGGAGAGAGAAGACGAGGAGGGGATGGGGACGACAATATTTTAAACACCCATTTCC
AGTTTACTCAACCAGTGAATTTCTTCATTGACAAGATCGTGTTTTTAGAAATGTTCTTTG
TAAACCCATCAGCACCTTCATGGAACCA
>NODE_688_length_329_cov_27.869301
GCAGGAGTGAAAGTACTCCCTGTGCTCTGTTCTTTCTCTCTCGCTCACTCACTCTGTTTC
TCTTTCTCTTCCTCTCTCTCTCTCAATGCTGCTGCAGTGCTTGCAGATGTGCACAAACAA
GGGAGGATTAAAGCAAAACGAATCTAAACAGACAAATGGAATTAGAGTGATGGGTGTCGG
TGGGCTGGTTTTGGAGTGATAAACATAATGATGGTGTGTGTGTGTGTGTGTGTGTGTGTT
CCAGTGTCAAGGGGATTATCTGTGGTTAGGTGTGTTTGGCTTTGTGACTGCTTCTGGGTG
TCTTTGTGTATTTTCCTCTCTGTCTGTTTTTGTAATTATGTGTGTATATATTTACTCAGT
CTTTACTTGTGTATGTGACAAATGTGTTACTACAACTTGCCTCACAAATAt
>NODE_689_length_341_cov_54.325512
CAGAGATACGGGCAAAACACCCCACCAACACTATGCGGTGGAGCTCTCCAGTGGAGGGAG
GTTATTAGTGAATAAGCCTTGCCACTGTCTCTTTAACTGCCAATAAATTCCCATCATTAC
AGAATCTGGCAGTTTTCCTGGGCATCTGCGCAGGGTTTTATCTCCCTCTCTCTCCAGTCT
GGGAGCATGTAGATCTGGCCCCGTTAGATTGTCATACTTAACAAACATTCATGATTCATT
TCCTCCACTGAGTCAAATGGGGCTAAAGGGATGTCTCGATTCATCTTATCGCGCCACAAA
TTAGCATTTTCCATATTCTACAGCATCAACTGTGCATTAAAATTCCACATTTACCATTCC
AGGCACTGTGGCAAAATAAAAACTGAGAACGGAGGAGATGTTCTGTTGGTGGGATCCTGA
TTa
>NODE_691_length_262_cov_49.824429
CTTTTCCTTTCATCATCAGCGAAGTAAAGATTAGAGAGGAGATTGTGAGAGCTCCCTTTA
GAAGGCACAGGGGATCTTCATTCCTCTGCCTTTGTGATGATATTGATGATGATGATGGCC
AAGTGGACAGTTTGATTTTTGTGTGGCAAGCTAGTTATAAAGAATCAATATTATATCAAG
GGGCAACTTTTGTGATAAAGGACTTTAGCCACTCTAGCTATTCATCATAAGTCTGTAGCA
AGCAGATAGGTCAAAATAAATGATATTGCTCTAAAGAGTCTGTCTTCTTATCTCTCTATA
CCAGGGGAATGGAGGACACGCCGATCGATACAGTAGCTGCGGTa
>NODE_692_length_474_cov_21.284811
TTCTTGCCATTTGCCACTTTGACACCATCTCTTCTCTCTCCCCCCACTTTCCCCTCTTTT
CTCTCTTTCTCTTACACCAAATATGGCCACAATAACTTGATTTTATTTTTCCTCCTCGCT
CCAATGCACAATATTCAACCTCTATCTCTCTTTTGTCCTTTCAGTGTCTTTTTCTGTCCT
CCCTCCTTTCTTTTAAAAAAAACTTCCAAGGTCAGACAGGACAAACAATGCCCGTGGTGT
CTGCTTGAATGGTGGTCGCTATCGGCGACCAGTGCCTGTGTTGCCAAGGCAACGCTTTAA
CCATTAATTTTCAATTAAAACAGACAAAGAAATGACAGCTCGGGGTCTATAGAAGATGTC
AAGAATCGGTGTTAATATACGACAAGTGAGCATAATTGTGTGTCCATTTCCCTCACATTC
ATCTAGGCTATCAGTGAAATGTGAAAGCGGTAGATAATTTGGGGGTAGGGGGGAGTGAAA
CGCAGTCCACTGTTTTCTTCTAACGAAGAGGCGCTTCTAATGTATCGCTCAGAGAAATTG
CATTCATCATTACCGt
>NODE_693_length_84_cov_77.333336
TCTCTTTACTTCACCTTAGCTCCCTCTCTCTACCTCACCTTTTCTCCCTCTCTTTCTCCC
TCGCTCTACCTCACCTTTTCTCCCTCTCTTTACTTCACCTTAGCTCCCTCTCTCTACCTC
ACCTTTTCTCCCTCTCTTTCTCCCTCTCTCTACCTCACCTTTTCTC
>NODE_694_length_526_cov_107.332703
CTTCAGACTGAAACACTGCAGAGACAACCATTTAGACTTAACAGAGACAAACAAAAAAGG
AAGGAAGGCATAAAAAGGAAAAAGAAAAGTAAATGAAAGAGGGGAGAGAAAGACAGAATA
GAGGGTGGGGGGGTTGAAAGAGGAAGTCAATTATACATTCTGAACCTGCCCGATGTAGTC
CTCAGGGAACTGCCTCCGCACCTCAGGATCTGTAAATAATTGACAGATAATATTAATTGG
CTTAGGATTAGTGAGCAAGCTGAGTATCACATATTAATATTTGATCAGAAGATGATAGGG
ACCCTGGCAGGGGATCCAAAGGGGCAGCTGAGGCTGTTTTGTTGATTAGGCCAGAGAAGG
GAAGCGATGAAGCCAGCCCCCTCTCCTGTCCTCTTCTCTGCTCCTCTGCTCTTCCCTGCT
CCAAACACGCACAGACTGAGACACAGAGCCATGGTTTGATGCTCCTGTTAGCTCCGGGCT
TCTGTCCTGCTCACTCTCTTACTGAAAAAAAAAGTGGAGGAAAGACGGGGAAGACTTTCA
GAGCTCCTTTGATTGTTATCTTATTTGTGTCTATGTTCGGGCTTCAACCACCAGACGATG
GCGTGATa
>NODE_695_length_83_cov_21.771084
GACCTATATCTATCCTACCCTGCATCTCTAAGGTCTTCGAAAGCCAAGTTAACAAACAGA
TTACCGACCATTTTGAATCACATCGTACCTTCTCCGCTATGCAATCTGGTTTCAGAGCCG
GTCATGGGTGCACCTCAGCCACGCTCAAGGTCCTTAACGATATCA
>NODE_696_length_83_cov_62.469879
AGTTGGTGAACCAGGCGAGGCAATCATTTGAGAAACCAAGGCTGTTGAGTCTGCCAATAA
GAATGTGGTGATTGACAGAGTCAAAAGCCTTGGCCAGGTCGATGAATACAGCTGCACAGT
AATGTCTCTTATCGATGGCGGTTATGATATCGTTAAGGACCTTGA
>NODE_697_length_1636_cov_25.428484
CCCCTAAACCAGGAGGTACCAAACAGCGTAATCTTTATATACATTAATAAACTTTTTGAT
GCGCTTTATAGCATTTGGCACCGAAAACACTGTCATTGGAACCACTTTTATAATTAAAGT
ATACATTAAAACTTTTTAATACACTTCATAGTATTTAACACCCACAACACTATTATTTAA
ACCACGGGGGCCACTGCTAGCGTAGCTTAATTAAAGCATAACACTGAAGCTGTTAAGATG
GGCCCTAGAAAGTCCCGCAGGCACAAAGGCTTGGTCCTGACTTTACTATCAGCTCTAACT
GAACTTACACATGCAAGTCTCCGCATTCCTGTGAGGATGCCCTTAATCCCCTGCCCGGGG
ACGAGGAGCCGGCATCAGGCGCGCCCAGGCAGCCCAAGACGCCTTGCTAAGCCACACCCC
CAAGGAAACTCAGCAGTGATAGATATTAAGCCATAAGCGAAAGCTTGACTTAGTTAAGGT
TAAGAGGGCCGGTAAAACTCGTGCCAGCCACCGCGGTTATACGAGAGGCCCTAGTTGATA
ACTACCGGCGTAAAGAGTGGTTATGGAAAAATATTTAATAAAGCCGAACACCCCCTCAGC
CGTCATACGCACCTGGAGGCACGAAGACCTACTGCGAAAGCAGCTTTAATTATACCTGAA
CCCACGACAGCTACGACACAAACTGGGATTAGATACCCCACTATGCCTAGCCGTAAACTT
TGATAGAAACATACAACTGATATCCGCCAGGGAACTACAAGCGCCAGCTTAAAACCCAAA
GGACTTGGCGGTGCCTCAGACCCACCTAGAGGAGCCTGTTCTAGAACCGATAACCCCCGT
TCAACCTCACCACCTCTTGTTTTCCCCGCCTATATACCACCGTCGTCAGCTTACcNNNNN
NNNNNCCCCATAGTAAGCAAAATGGGTAAAGCCCAAAACGTCAGGTCGAGGTGTAGCGCA
TGGGGTGGGAAGAAATGGGCTACATTCTCTAAATTAGAGCACTACGAACCACGCTGTGAA
ACCAGCGTCCGAAGGTGGATTTAGCAGTAAATAGAAAACAGAGAGTTCTCTTGAAACTGG
CTCTGAGgNNNNNNNNNNACCATTTTTCCACCTTAGTACGGGCGACGGAAAAGGAAATAA
TTGAGCAACAGAGAAAGTACCGCAAGGGAAAGCTGAAAGAGAACTGAAATAACCCATTTA
AGCCTAGAAAAGCAGAGATTAAATCTCGTACCTTTTGCATCATGATTTAGCCAGCAAACC
CGAGCAAAGAGAACTTTAGTTCAGGCCCCCGAAACTAGACGAGCTACTCCGGGACAGCCT
ATTATAGGGCCAACCCGTCTCTGTGGCAAAAGAGTGGGACGAGCCCCGAGTAGAGGTGAC
AAACCTATCGAGCCTAGTTATAGcNNNNNNNNNNTTGCTTAGGAAATGAATAGAAGTTCA
GCCCCCTGGCTTTCTTAGGACCTCAAGGTAAAACTAACCTTGTCCCAAAGAAACCAAGAG
AGTTAGTCAAAGGAGGTACAGCTCCTTTGAACAAGGACACAACCTTAACAGGCGGCTAAG
GATCATAATTACTAAGGTAACCTGTTACAGTGGGCCTAAGAGCAGCCACCTGCACAGAAA
GCGTTAAAGCTCAGACAGATACAAGCCTTTTATCCTGATAAAAAATCCTACCCCCTAACC
GTACTAAGCCGTTCCATGCCCCCCCCCATGGAAGAGAt
>NODE_700_length_123_cov_69.308945
TTATCTTTGCAGTAAATTGCAACACCGCCCCCTTTGGCAGTTCTATCTTGTCGGAAGATG
TTATAGTTAGGAATGGAAATTTCAAGGTTATTGGTGGTCTTCCTAAGCCAGGATTCAGAC
ACGGCTAGGACATCCGGATTGGTGGAGTGTGCTAGGGCAGTGAATAAAACAAACTTAGGG
AGGAGGCTTCTAATGTTAACATGCA
>NODE_701_length_83_cov_76.433739
TTGATGTATACAGAGAAGAGAGTCGGCCCGAGAATTGAACCCTGTGGCACCCCCATAGAG
ACTGCCAGAGGTCCGGACAACAAGCCCTCCGATTTGACACACTGAGCTCTATCAGAGAAG
TAGTTGGTGAACCAGGCGAGGCAATCATTTGAGAAACCAAGGCTG
>NODE_702_length_201_cov_38.527363
GAGCACTAATCCACAGTGACACCAATTATGATTAATCTCATCACTTTACTAGAGTAATCT
TGTCAAGGCCCTAATTAAGTTCCTCGTCCCTCCTATATGCGAAGACAGGATCAACAACAC
ATTATATTGTCATAATGGGCATCACAATCTGCAACTCTAACTTTTTAATGGACAAAGTCT
TGGGGAGAAAAGGAGAGGGAGATGAAATCAGATGAGAATATTATCAGAACAGAGAGGGGG
GACGCAAACACTGATGTCTTGATTCCAATTGTGCGCGTCCATc
>NODE_704_length_512_cov_58.808594
TTTTGCTCTTTTCATTTGGTTGTTTTATCTGCTTGGTTTTTTAAGAAAACAAAGATTTTG
ATGCAAAGTTTTCTTTTTAAGTTCGGAATTGCCAGTGCCTTTTTTTCCTGCTAACACTCC
TTCATATTTACTGTACTAAGGGGAAGAATCAAAGTGACAAACAGAAAGGAAGAGGAAAAA
TTAAGGACTGCTATTCCTGTTTTTGTCTCTCAGGTGAGTGAGACTGAGGTCAATGGCCAG
TTTGAGTCAGTTTGCGAGTCCGTTTTTAGCGAAGTAGAATCCCAGGCCATGGAGGCCTTG
GACCTGCCTGGCTCGTTCCGCACTCGAAGCCACAGTTACCTGCGTGCAATTCAGGCTGGG
TATTCCCAAGACGACGACTGCTTGCCTTCAATGACATCCTCCACTGTCACTTCAACTCTC
AGATCCACAACAGGTAACAGTACGACCTCAAAAAAAATGAGAGAAGGCTTAGAAAACATA
CTCCTCATACATTCTATAACATGCGTACATACCTACATATGTACAGTGGGGTACCCTTGA
GCTTTAAGAGATGCTTGGTTGAATGATTCCGGTCATTTCTTTTTGGCTACTGTc
>NODE_705_length_205_cov_57.112194
TTTGTTCAAGAAGAGATCGCTAGAGCAATTGACACAGCTCTTGAGACAATAATTAGGTTA
TCAAAGAGAAAACAGTTCAAGTACCACAAGGGTGAAAGCCTATTTGCATTGGATTTTCAT
ACAGACAGAGACACACCTCTGTTTTAAAGTCTCCATTTTTTATATAGTCGAGGATTAAGT
CTGGGATTGCCTCATTATCATCTGAAAGTTTGTTGTCTCTGTGTGCAACACTTGATTATT
TAACTAGCGGCGGGGAGATCGAGGGTCAATTTCCTTCTCATATACTg
>NODE_706_length_3071_cov_30.129274
CCAAGGGAGCTCCATATCTCCATGCCTCTGGGCTTACTCTCTCTACCCTGCCTGCCCACC
TGCCTGCCCTCTATCTCGGCCTGTCACTTCAGCTCGGTGCACCTGGTACCCCATAACACC
CTGGTCATTCAGACCCCCAGGCCTCCATACATTCTCAACCGTGACCAAATGACACACAAA
GACAAGGGTGAATTTCAAATAAATGTTCTTTATTTATCAGTGAATCATGGATTGATTTGT
CCCTCAATTAGTGATCGTGCCCGGCTGGCATTACGAGGCAAATTATGGTACCGGTAGTAC
CGTGCCTGCGTTTCCACAGAATGACACATATGGTCAGCCACAGTTCCCCGGTCTGTAACC
GAGTCTTGATTAAAGTTCAATGTAGCAACGCTTCGTCGAATTGTACCGAAGGTCACTTTA
CTTCCAATGCCGAACTCTgNNNNNNNNNNATATCTGTCCCACATAGTCACAGAGATTGCC
GTACGGTTGACCGCAGGACGTGAAAAAGAAGAGTTCTGTGTCTGAGGTGATTCCAGTCAG
ATGAGGCCTGATCTGTTGGAATCGTTTAAGCCAAGTGTATTCCTCCTCAGATAGAACAAT
TCTGCACTCACCGAAGCTGTAGTTTGTTTTGTGGCTTGAAATGCACATCTGATAACCCCC
ACTTTCCGGGGTTGCTTCAGTAAAATCGCTCTCACTGAACATGGTGACTGGGGATCGTCG
AGTGCCATTAAATATGGCCAACCGGCTGGACATGAGAGCCGCAAACCTACGTCTGTCAGC
GCAGGTGGCTCGGACCTCCAGCCTACTGAGAACCGAAGGAATAGCTTGATTACTTAGCTC
GACATACCGGCTTAACTCCGCAGCGCtNNNNNNNNNNNNNNNNNNNNCCTCGTCCCTGCA
GCGTTTGCGAAATTTTGCCCTGTGCGTTGCCTGGCTCTGCCGCGAATCCCTGTCCATCTT
TGCCAAGCAGAGTAACACCTTTCGAATTTCACTGGCTTTAGCCTGCAGACTATTCGGCCG
GAACTGAATAAGATAATTCAGGAAACTTCGAACATCGGCTCGGTACATTTTTAACGTGGA
TGGGGCCAAACCACGGTCTTCACATTGGCCATACCACTCAGACACACGTCTGTAGTTACC
CAGAGAACACAGTCCTTCATCGGCCTTGCCCTCTGACATATAGCGGAgNNNNNNNNNNAT
ACCGTACCCGGGATAGACTGGTGCGACTATTGTCAATTCGTTTAACTGAAGGGGTTTTAC
CCAGGGCAAACTGTTCATATTCAGTCAAAATTCCATTCTTCCAACCTTCAATTCTGGACG
ACACACCGCCGCCTTCATCACTCTCGCTCTCCGTAGAAGTCGCCTCGACTAAGCCTTGCA
CCGACGCAGACGCAGTCGCCGCCGCCTGCTCACTCTCGTCCCCCAGCTGTTGATCCACCA
CCGCGGACTGCTCACCCTCGTCCACCAGCTGCTGCTCCACGGACAACTCACTTTCAACAC
ACTGCAAAAACCCAGGGTTCTCCGAGGGCTCCGGCCACGGTTCAACACTGTTGTTAGGCT
GCATATACTGCCCTGATTCGGGCTGCTGTCTCTCAGCCGAAAGCCGGCTAGATTGCATAG
CACGCTTCCATTCTACAGTaNNNNNNNNNNNNNNNGCAGACTTAAGTGCATGGACATTCT
TGAAATGTCGGTCAATCCGAACGATATTCAGCTTGGAACAAAGCCCACAGTCACGTCTTT
GTCTGTTGTTCATAGCTTCTCTCTCCTGCCTGCCTTCCTGCGTGCGTGTCTGTCTCTTTG
TTTGCTCCACCGAACAACAACCTAACCCTAACAAGGGTTTAATGAGCCTCAGCTGTGGGC
CAATGTCAGACCAATTGGACTGGAGGGAAATTTAAACATAAACCTCACCTCGTTGCCTCT
TCGTTCGTCAAAGTCCGGTTAGCTACATGGGTAGCGAACGGGCCTTACGATTCGCCGATC
GGTGTTCGAGCCCCACAGATCGgNNNNNNNNNNNNNNNNNNNNNNNNNNNNNNNNNNNNN
NNNNNNNNNNNNNNNNNNNNNGGCCATCGGCCTGCCCTGGTACTCTCACGGCTATACACA
TTAGATAGTATGCCTGAAAAGAGGCACTCTGATTGGgattcagagaatagcccaaggccc
aaatgcccaaatgcccaaaggccatcggcctgccctggtactctcacggctatacacatt
agatagtatgcctgaaaagaggcactctgattgggattcagAGAATAGTTCACCGCCCAA
AGGCCATAGGCCTGCCCTGGTACTTTCATAGTGCTTCCAGGGATAAACACATTAGATAGT
ATGCCTGAAAAgaggcactctgattggGATTCAGAGAATAGCCCAAGGCCCAAAGGCCAT
AGGCCTGCCCTGGTACTTTCATAGTGCTTCCAGGGATAAACACATTAGATAGTATGCCTG
AAAAGAGGCACTCTGATTGGGATTCAGAGAATAGTTCACCGCCCAAATGCCATAGGCCTG
CCCTGGTACTTTCAGGGCTATACACATGAGATAGTATGCACTCTGAATTCGGATTCAGAG
AATAGTTCACCGCCCAAAGGCCATAGGCCTGCCCTGGTACTTTCATAGTGCTTCCAGGGA
TAAACACATTAGNNNNNNNNNNNNNNNNNNNNNNNNNNNNNNNNNNNNNNNNNNNNNNNN
NtaggcACTCTGAATTCGGATTCAGAGAATAGTTCACCGCCCAAATGCCCAAAGGCCATA
GGCCTGCCCTGGTACTCTCAGGGCTATACACATGAGATAGTATGCCTGAAAAGAGGCACT
CTGAATTCGGATTCAGAGAATAGTTCACTGCCCTTGAAGGCCTTTGGCTGATAGGGCCAA
ATGCCAGAGCCCTGCCCTGGTACTCTCAAGGCTATACACATTAGATAGTATGCCTGAAAA
GAGGCACTCTGAATTCGGATTCAGAGAATAGTTCACTGCCCTTGAAGGCCCTTGAATAGT
TCATTCCCCCTTAATTAACCACCAATCGgNNNNNNNNNNNNNNNNNNNNNNNNNNNGCCC
ACAACCCTCAGAAGTGTCCGTTTCTCATTTTCTATTCGGGCTGAGCAGTTTGGCACCACC
CCCGTCTTTCTAGGACATGGAACTCTTGTTGTC
>NODE_708_length_1674_cov_24.342892
ATGTGGCTGCTGTGGTCTGGATGTAAGTCCTCTTGGCGTGGGTCCTCTATGTGTAGGTCC
AGGGGGGGGTCCCGCAGGTCTGGGAGGGTGTCTCGCTGGTCTGGGCGGGGTGTCTGTTGA
TCTGTTGCTCCTGTGTGAAGTGTTGGGGATACGTTTGAGAGCGATGTCCTTTAGAGTCCG
GGCAAAGGTGGGCACTGCTGCCTTGTAGAGGTGGACCTGGTCATAGAGGCTGTTCAAGTC
CAGGGTGGAGTGGTGGGCCAGGAAAACATTTGGTTTTGAGGCACAGTCACGGGAAATACT
TGCGTTTACCCGCTGTATTGTGGCAGGGTGGAAGTCTTTTCGTGGTAGCAGGGTGGAGAT
AACCACTTGTGCATTGGGGAAAGTAGAAGAAGCTTTTTCAATCACTCCCTTCAGTGCTGT
GGCCACCCTTTCCTGCTGTGTTCTCAGGTCGTTTGTGCCTGTGTGTATTATTATGTGGCT
GGGTGACCCTAGTTGGTCCTCAGACAGAAGGTCTAGGGCGCGCTGGGTGTTTGGACACCA
GAGTTTGGACACACTGTGTTTGGGAAAAAGTTTATTTTCTTCTATATATTTCCCATTTGa
NNNNNNNNNNNNNNNNCCATTTGAGTCCATAAGGAGGACAATCTGTGTCTTGTGTACGTC
CTCAGTGGGTGTAGGGGGGTTGTCAGAAGGACTATCAGGGTGGCTGACAGGGGGGGTGCT
CAGAGGGGGTGAGAGCCGCTGGGCTTGGGGTTCTTCGTTTGTCTGTTCTGCTGTGATGTC
GACGCTATGGTCAGGGTCTGGTGTGGACTGTTCTGCTGTGGTGTCGAGACTTTTGTCGGG
TGCTGAGGTGGGCTGTTCTGCTGGCTTCTCTGCGGGGGTGGCCACCTTTCTAGTGGGTTG
TTCTCTGTCACACGCCATCCCCCTAAACCTCTCCTCCAGCAGTCTGACCCTCTCCTCTAG
TGCTCTGTTCTTCTCCTGTTCCTGCTCTTTCTCCTGTAGATGTTGTCTCACTACAGTCCA
GAGAGCAGATATGTCTAAGAGAGTGTTGTTGTACTGGACTGTTGTCTGGGTCTGTGCTGA
CTGGAGTGTGATCACCTGCTGTTCCAGCTCCACCTGCCTTACCTCCAGCTGGGTAAATTT
ATCCTTCATTTCAATGAGAGGGTAGTACTCTgNNNNNNNNNNGAGGTTGACTTTCTGCTT
GGGGTTGCTCATCTGTGGGGTTATATAATGAGGAGGTCTGGTCTGACCCGCTCGGGGTGG
GGGTATCTTTCTCAAGGGAGAGCTTCTCCTGCTGGGCTAATTCTTTGATTAGGTGGAAGT
CCAGCTGAAACTGTTTGGGGTTGCCCTGTACCATTACTGTTCCAGACTTATAGAGATTTA
TATTAGCCGACTCAGAGTCCTCGTTGTCAAGTATCCTGATTTTCCACCCCTCGTTAACAC
CCCCTCTCTTAACATaNNNNNNNNNNNNNNNNNNNNNNNNNNNNNNNNNNNNNNNNNNNN
NNNCAGCAAAAAGTGTCTCCTGATTTTCCATAAGGAGCTTCATTTTGTAATCTTTTCTTG
CCTTATCATTCTTTACACACACAGGGTACTGTATTTTAATTACCTCTGAACAGCAGGAGG
CAGCTTCTAAGGCCTCTCCATTTGGTTGGAGTAGACTGTTTGACTCTCCTGCCATTGTTG
GGCTAAAGGGCTTTGACACCTCTCACTTGACACGTCAGTGCTAGTTGAAGCTGTATCAAG
CTTGGCAGCCTTATGt
>NODE_709_length_191_cov_56.303665
GTGGATCACCACAGACCCAGAGCTCATTTATCTTTTGTCAGAGATGAAGCCAAACTAACG
CCATCTCCTGAAGCCGCTAAAGGATGAGGGACATAGAGAGGGTAAAAATAAACCTGGAGC
TCAGGTAACTACACAGAGCAGTCACTCCACAAGTAATGGGTGGCTTCTTTAAAGTGGAAC
TCTGTTCGGAACTCTCTCTCTCTCTCTCTCTCTCTCTCTCTCTGCTAGAGAATTATGTTG
TTTTGTCTCCAAGAAACTTAATTTAAGCTCTTt
>NODE_710_length_258_cov_30.701550
GTGGGGTCACGTGGTAAAACTAACTTTACAGGGCTGCTCGCAAGTAGGAGGGCTATATGG
AGCAGAAAAACGACAAAGCTAGAAAAATAAATTTCCACTGCAGAAATTAATGATCATGAG
CTCGTATTTGATGGACTCTACCTACATTGATCCGAAATTTCCTCCTTGCGAGGAATATTC
ACAAAACAGCTACATCCCCGAGCACAGCCCCGAATATTACATCCGCGCCAGGGACCCTGG
CTCTGGTTACCAGCATCACCATCAGGAGTTATACCCTCCGCGGGCGAGCTACCAAGAGCG
CCAATATAATTGTGCAAGCATCCCTGTACCTGACACGCAa
>NODE_711_length_182_cov_27.131868
TACTGGGACTTGGTAATGCTTGTCATGATGATGGGTAACCTGATCATCATTCCTGTAGGA
ATAACCTTCTTCTCAGAGCAGACCACCACCACCTGGCTAATATTCAACGTAGCTTCAGAC
ACCATCTTCCTCGTGGATCTGGTCATGAACTTTCGCACTGGAATCGTCAACGAGGAGAGC
TCCGAGATCATCCTGGACCCCAAGGTCATCAAGATGAACTACCTGAAGAGCTGGTTTGTG
GTCGACTTCCTCTCGTCCATACCa
>NODE_712_length_357_cov_35.369747
TTTTCTGTAAACAAAAAACAATGTGTTTTCTCAACTTGTCTTTTCATTCAACTGGGGATG
TTTCAGAGTTACATGGATACAAGTGCACCTCCAATTTTTGCCTTAGAACTTGCAGAGGCC
ATAGTTCACATTCAAGTGAAGTGAGTGTATGCAGGGGCCTACGCCCCCCCATCCCTGAGT
CACACCCAGTGCAGACCTTCTCACACTTATCTACCTGTGAAATCCTTCATACCTCTCATT
ACTGGTCAATGACTGTATCAGCAAACTTCATCAGGTGTTTTTTCTACATGCTTTTTACAC
AGATTATATGGATTATTGTATTAGTAGATTTTGGTTCATCATTTTTAATGTAAAAGCTCT
TAAGCTTGTAGTCACAAAGTAATTTTTCTCTCGTTTTTCTAGAACAGTTTTTTGTTAATA
TTGTCAATTTGAAATAGCt
>NODE_714_length_83_cov_30.361446
CCAACAAAGGGTATATAACAAAGTATTGAGATAAACTTTTGTTATTGACCAAATACTTAT
TTTCCACCATAATTTGCAAATACATTCATTAAAAATCCTACAATGTGATTTTCTGGATTT
TTTTTTCTCATTTTGTCTGTCATAGTTGAAGTGTACCTATGATGA
>NODE_715_length_814_cov_34.014744
CGACGAACCTATTTTGGTCCTTGAGACAAACCTGGGGCATCTTGGGATAGGTGGCGGAGA
AAGACTGGTGAAAACCCATTTCTGAAGTGGATTTGTGCCCTTGTAATCCTGATTAATTTT
GACCTGTTGTGCTCATTTTAAACAACACATTACAGTAAGCGTGAACACAGCGAGCTCCAG
GCGAAACCAGAAGCTTAGCGGCTTTGGGAGGCTTATGAACAGCAGATGGCATTTTAAGCT
GGACTTAATAAATTGTTTCCATTAAACTTACCGGCCCACACATACTGGATTAGGTGAGCG
GAACAAAGGAAGGAGGAGTGTGAGCAGAAGGAAAAAACACAATTGCCACCACCACCACCA
CACGCGATTGACTCACcNNNNNNNNNNCCAGAAACTGGAAACACACAGAGACGCTAGTGA
GAGCAGGAAATGTCTGAGGGGAACAGCACTCTAGCTCTCTCACTCTGCCTGGGAGGCCAT
TTTGTCTCTGTCGTGTCTAACAGGGGTTTCATGTGAGTGGACAGACGAACCCAATTTGTT
CCCTGAGCCAAACCAGGGGCATCTTGGGATAGGTGGGGGAGAAAGATTGGTGAAAACCTA
TTTCTGAAGTGGATTTGTGCCCATATAATCCTGATTAATTTTGACCCGTTGTGCTCATTT
TAAACAGCGCATTACAGTAAGCGTGAACACAGCGAGCTTCGGGCTAAACCAGGAGCTTAG
CGGCTTTGAGAGGCTTAGCAGCAGATGGCATTTTAAGCTGGACTTAATAAATTGTTTCCA
TTAAACTTACCGGCCCACACATACTGGATTAGGCGAGCGGAACAAAGGAAGGAGGAGTGT
GAGCAGAAGGAAAAAACACAATTGCCACCACCACCACCACACGCGATTGACTCACc
>NODE_716_length_305_cov_26.377048
GGTTCCTGTTTACATGATGCCCACAGGAGACGCGGTGATTGGTGGCGGTTTACACGTGAC
CAGACAACTTTGTACATTTGACAGAGAGTAGGAGGGTTTTGTGGAGATCAGAATAACGAC
AGAGCGATAAAAATTAGTATTGTTGCACTTCACAAATTAATGATCATGAGCTCATACTTG
ATAAACTCGAACTATATCGAACCTTCCTTTCCTCCATGCGACGAATATCAACAGAACGGA
TACATCCCCGCCCCTACTGAGTACTACGAACGGCCAAAAGATTCGGGCTTTCCCCATCAC
GACGAGGCGTCCTATCCGAGGTCAAACTACACAGAACCGAGCTACGACTACGGTAATGTC
CCCAACAACGGTCTCGACGATTTCACc
>NODE_719_length_247_cov_43.384617
CCCCCCCTCTCTCTCTCTCTCTCTAGCTCCCTCTCTGTCAAGGCTGTCAGTAGTAGTAGA
AGAAGGAGAGAGGAAGACTATTTTTCCCTCTCCCCTTCTTCTTCTGAATTACCTGCTGGG
TCCGAGCTCTTTTATGCCGTTGTTGTGACAGGTCATTTTATAAGGCTTGAAATTTGTACA
AATCAGTTGTCATTCAGAGGCAGCTGTCAATGTGTCAAGCTGTCAGGGCCTGCTGTGAGA
GAGCTGCCTGAGGGGCTGAGCAGAGGGGCCAACCGCCCTCAAAGAAAATGAGTTCAAACA
GACCCAGAGAGAGAAAGAAAGCTCCTCTA
>NODE_721_length_155_cov_31.167742
TCCCCGCCTACAGACAGAAACTAAAACAGGAAGCTCCCGCGCTCAGGTCTGTTCAACGCT
GGTCTGATCAATCTGATTCCACGCTTCAAGATTGCTTCGACCAGGTGGACTGGGATATGT
TCCGCATCGCGTCAAACAACAATATTGACGAATATGCTGATTCGGTGAGCGAGTTCATTA
GGAAGTGCATCGGCGATGTCGTTCCTACAGCAACTATTAAAACATTCCCCAACCAGA
>NODE_722_length_674_cov_33.902077
AGGGACCACCCGCGAGAACTCGACCTAGAGTGCACATTGTGTCTCGGGACCCAACCTCTG
ACTTCCATACGACTCTGGTTTCTCTTCAATACGCACAAGCCTTTCGCCTTTTACTAAAGA
CTTCCGTGGAGAGGAACACTTATGAGTTCAACGTATTTTTGGAGGGGCTTTGCTTCTGGC
AGAGCCCGGTATCTTGTTTCAAGAGAAATCGACAGAAATGACGCCGAGACTTTTTGCTCA
GGCGTTTGACTTCAATCCGGTGTATTTTTACACTCAAAGTAGTCGCTCGGGCAATTGAGT
TCAAGCCCCGACGACTAGCGTATTTGCCGGGCTTTGAACAAATAGTCGCACTATTCGGAA
GAGCTAGTGACTTAAAGACGCATTGGCGACTTGAAAAAAACCCAACAACAACAACAACAA
CACTTGCCTGTCGCCAGGTGGTAAACGTTGGGTGGGGAGGAGCCAACTTTTGCCAAACCG
CTGAGATCTGCCGAGACCCCCGGGGGTCCGGCGGGTGCAGGGGTCAATTTGTGGGTTATC
GCTTCTCGGCCTTTTGGCTCAGATCAAGTGTAGTATCTGTTCTTATCAGTTTAATATCTG
ATACGTCCCCCATCGGGGGACTACATATTAAATGGATTTTTCGAACAGGGAGTCGGAAAT
GGGGCTTGCTCCGTCCGCTCCACGCATCGACCCGGTATTGCAGTACCTCCGGGAACGGTG
CAACACTTCTCCCATTGTCAAGGAAAAAAAAAAAAA
>NODE_723_length_279_cov_53.071686
CAAGAGACAGAGACAGAGCTCTTCTTCTTCTTTGGTGTGATATATTATGAAGATTTCACT
TTCTCTCTTTGATTCCCCACTGACAGTCATCCCTCAGCCCCCCTTTAAAGTCCCACTTTC
AAACTCTAATGGCTGTCATGTCGCGGCACTCTCCGGACTCTTACTCAAAGTGTCATTGGC
ATAATGGTCGGCAGCCGTTGGTCTCTTTTGATCATGCCATGTGCAAGTGAGAGGGGTACC
CGGAGCTGAGACAGCGAGGTGTGTGTGCCTCTAGGCCCCTGCATGGCTGCCACTCCCAGG
CAAAGCGCCATGACCGGAAATCTAAAATTCACTTTCAAATAGTTTTGTCTGCATTTTTGG
c
>NODE_724_length_311_cov_30.623795
GTGAAATATCAAAAGAGAAGGGGACAAATAAAATAAGAGAAATAGGACAGATAATAGGTA
CAAAAGCATTGTCCACCTCTCCTGCAGATGAAATGCAAGTGGAAAAACACAAAACAGTTC
CTTCCTCTGAAATTCTCCTTGAATTATATGCCATCACTGTGTGATTGCGGAATATTAAAT
TAAAGTTGGATAAATCCGCGTGGAGGGGAGGCTGCGTCCAATGCGCAACTCATTTCCTCT
ATTCTGTAGTGGCATCACTTCGCTCCCCTCTTTTCAATGACAATGTGCCAAATCTAGGCA
TTTTCAAAACAGATTCCATATGCTATAAGCGGATCGCTACTGAGCGTAAGAGAGTAAGCG
AAAGAAGAAAAGCGGAATGCTATTTTACCAAAg
>NODE_725_length_333_cov_26.441441
CAAGGGTATCGATCGACACACTGACGACGGCATCTAGAAAAACACTTCAGGCTTGTCATT
GTATTGTGATCACATGTTTCTGTTGTGACTATGTAGCGAGCTATCTGAGGTTTCGTGCTG
GAGTCGGATGGTAGGAGGCCAATGATGCCAGACCTTGCAGTGCGATACTGTATATAACAT
TGGTGTTGACTGTGTTTAATAATGTTCATGACTGTTATCTTCTTACTTATGGAAAAAAAC
TATATATAATATTCTATACTATGGGTAACTGTTTCGTGGCTTCACTAGCCTGATGGGTGG
GGCTGGCTGACGTTGGGCTGACGTTGGATTGACGTTGGATTGACGTCGGGGAAACATTCA
GAAGAACTATGTGCACTGCGTCTATATGCACTTTGATTTATCAGGGAAAAATGTg
>NODE_726_length_321_cov_21.582554
CAAGGAGGGTGAGGCGGGCTCTTTGTGCCTTCTAACCCATGTGAAGCAAACCAAAGCGGC
AGGGTTAGGGTCATAGCTATTCGGCAGGGTACCAGGTCCTCCCCATCGGCGCATCTGCAT
GTGAAATCGCCATTTCACCCCTCCACACTCCCTAATTGTTGCAAAAATTATTTGTGAAAT
TGCCTTCAACCAGTAGTGTTTTCCACAGCAATTGTATATGCACGGCAGGCCCACAGAGTT
GACACGCGACTTTCAACTTAGTCTTCTTTCTTAGGCTACTTAAGAATGTAGGCTAATAGT
TTTAACCTATTACTTTTATTTGAATTGTCTTTAATCTATTGCTATTTCAAAGGTCCCTCT
TGTAAATGTTCTCTACGCCTACCTGTTAGGCTATCGGCCTACt
>NODE_727_length_231_cov_35.965366
GATTGTTTCACATTCAGGACTATAAATTTGCCACGCCGCAAATTGTCTTGCAATTAAAGC
GTATTGCAGATAATAAGCGAAGCGCTGTCTCGATTGGGTGTTTAGTTTTATCGAGCCTGT
CTTCTTGAAACGGCAGCAGCTCATACCTGGAGCTGAACCATTGAATTGCAGCACATAGAA
GATGGACTGAATATGTTCCTGGGAATATTGCCCACTCTCAAAGACCAATCCGTCTTGCTT
AGGGAGGCAATCTTAGGTGGAGTAGATAAACTAATATTTGTGTATAACCTCAGTCAGACA
ATACAAATGATGG
>NODE_728_length_188_cov_24.617022
AAATCTAATGTGACACACTAGAAAATGGAAAATCTATTCCGCTGCACTAGGGCCTCCAGT
GATGCCGGCACATATTCAATGGAAATTTACCTCCGCCTGCCCCCCATTTGTGTCTCTCTA
AAACTAATATTTACAATCCCATAGCCATTATGTCCTACCAGGCCCTGTGCACCCGCTGTC
ACGACCTCCATATTAACTGAAAATTGGACTCTGCGAACTTAGCATGGGAGGAGAGCCTCC
TCTTTTGAATGAGAAGGGCAGCACCAGAGa
>NODE_730_length_138_cov_36.043480
ACGATTTAGACCTTGTTTTTGGAAAAGTGTTTATTTCGGATTTCCGTGGTTGGAACTTGC
TGAAAATTGTCCACAGTGTTCCTATCATCTAGAATAAACAGTACAGCAAAAAAAAATTAC
TTACAGAGTGCTTCAAACACGATTTAGACCTTGTTTTTGGAAAAGTGTTTATTTCGGATT
TCCGTGGTTGGAACTTGCTGAAAATTGTCCACAGTGTTCC
>NODE_731_length_212_cov_27.910378
AAAGCCATGACCACAGTTATTCCTCCTTCCTTTAGGCTCCTAACCCCCTTCCACCATGCC
CCTCTCTCACCCCCTCTCCAGTTTCTTGAGTGGGAAGAAAGCCCTTCGTTCCGACAATAG
ACATTTGGGGCCATATGTTGGCTTGACATCGTCATCAGGTTCACAGCAGGTTACCTTAGT
TAACTTTCACTCCAGTGGCTGATGGGATTTTCTCCTGCAGTTCCTTGACTAGCTGGCTCA
AAGTCTAGACGGTCTCTGAAGCAGGCCCCTGCGGCCCGATCAGCCATTGCTCTa
>NODE_732_length_177_cov_26.751413
GATCTGAAGGAAGAGAGATTGAAGAGAGGGGAGAGACGTAAAGAGATGGGGAGAAGTAGG
GAGATGGAGAGCAGAAAGAGAGGAGAAGGGAGAGAGGGGAGGATAGAATGGTTTCTCCTG
GGTCCTGCTACGTTTCCCATTATGTAAGCCCTGGTCACCGGCAGCATGCCAGCAGGCAAA
ATAAAAGAGTCTCTCTGGCTTGGCACGGCTCGTATTTTCCTATCCTCGGCGCGGGGTCAG
GGAGGGGTCAGGCAGCTGg
>NODE_733_length_213_cov_21.511738
GTTCATTAGCCCATTAACCACCTACAGTACTTCACTTTTTGTGTGTGTGTGTGTGTGCCC
CGATCAGTATTTTAGTTGATTCCAGGTGTTCGATGTTTATGGGTCATTTTTTTGCTTTAA
AGCACAATAAAGTCTGAGAGGCTTAATTAAGGGGACAAGGGAGGGGAGAGAGACATGGGG
GCCTGTTTATTAGACAGCAAATAGACAGCAAGTGGCTTAACGGCGTGGAAGGTCGATGTT
GGTTAATAAGTGGCAACATGAGTGCAGGCAGGTGTTGCGTTAACACCTCTTAACt
>NODE_734_length_168_cov_37.636906
ACAAGCAATCGATGCACTTCATTCCCTCACTCTTGCCGGTTAGAAAAAAAACTACGTTTC
AGTATGCCTGCCATATCCTCCAGACGTGTGGGGGTCACGGTGTAATGTCGAGCTGTTGAT
TTAGCCTGGAGCTACAGATTTACACTGCGCTCAATTTCATCTTTTCATGAATACCATAAT
TAGGACACTCTGGGTTATCACGTTGCTGCCCTCTCCGCTTCTTTCAGGAGGACTTTGCTC
ATCTGATGTt
>NODE_735_length_168_cov_21.410715
GCTTGCACATAATTATGTTGTCACTGCTTGTTATTTGGAAGAGGGAAGCTGCACTGACAG
CTAGGTCTATGATTTTTTTTTATTTGATATGTTTACTCACTTGTTAATAAAGCAATGTGG
ACAGCGAGCTAAGGACGCTGACTTTAGCTCTTGGGAGCCCATTGTATGCCCACCTTGAGG
GGAACAGCTTGTGTACCTAACCTAGGCCAGCTTGTTGTTCCATGTGAGCTGTGACGGCTG
TGGCAGGGAT
>NODE_737_length_224_cov_19.897322
GGGATCTACAGAAAAGCACATTAAAATGCAGGAAGATAGGCTTGTTGCAAGGCTCTCTCC
CTCTTCCTCTCTCTCTCTGCAGCATAGGATTTTAAATCATCCGACCTCCCTCTATTAGAA
GAGAGACTTATTGAGGTAGAAACCATAAAAAATGAAGGAGGGAAATTTAATCCCTGAAAT
ATTGATTTGCACATTAATATCAGATAGACAGAGGGCGATGAGGCTGGGTGGAAATGACAC
ATTGTCGACCCCTAAGAGAGGCTGGAGCCAATCTTCCTGCTGGATATGTCTGCACGGGAG
AGTTAt
>NODE_738_length_390_cov_41.541027
TACAGTTCAATCAGAAGAGAGAGGGAGAGAGGGAAAGAGAGCGAGAGAGGGGGAAGAGAG
TAGTGGAGGGCTCTGTGAATTCCCGTCTCCACGCTCAGTTGATATTTCACTGGGTAAGGA
TGGAGCGCTACGGGTGCATTTCACACCCTGAATGAGAGAGGCAATCTCGCCCAGCCGACT
AGAACAATAATTAGAATGGAGATTAAATAAAAATAATTAGAAAAAGTTCATCTAGTTTTG
ATGTATTAATTATTCCGCCCCTGCTTTATTCCAAGTCTAATTATCTGCTTCAGTGAAAAT
GCCAAGATTTTCTGTGAGTCATAAAAAAAATGACATTCATGTAATTATGTCAGCAATTTG
GGGGGAACTCAGCTAAGCAGAGCGTCAGCTTTCTTCTCCCCCCTCAGTTTAAAGTAAGTA
ACTTCTAACTACTTATAACTTATAAGTTAATACAGTCACTTTCAAGGCATGg
>NODE_739_length_104_cov_34.836540
CCCATATCCAGATAGCTGATGTTCTGAAAGAGCTGCAAAATCTGGACCCCTACAAATCAG
CCGGGCTAGACAATCTGGACCCTCTCTTTCTAAAATTATCTGCCGAAATTGTTGCAACCC
CTATTACTAGCCTGTTCAACCTCTCTTTCGTATCGTCTGAGATTCCCAAAGATTGGAAAG
CTGCCG
>NODE_740_length_223_cov_27.547085
TGGGGGTACACATTCATACACACATAAACATAAGAAGGGATGTGCCTATACACATATTTT
TTACATATACAAAAGCATACACATACATCCCCACAAGTGATGTGAGGGATAACATACCTC
ATAACACTCCCCTTCATCCTCGTGTGTGCATGTATATAAGAGCTGTGTAAAACTCAAATT
AAGGAAAGAGAAAAGTACAAATGAAAAAGTAGCCAAAAGGAGACCCCTCCGACGTCTGTG
TGGGACCTGCCTTCCTTACAGCAACACTACAGATCTAGAGGGGTCCCAGCCACGACGCGT
TTCTg
>NODE_743_length_88_cov_97.340912
AAACATTTCAAAGTTTCTGCACAAGATGTCCAAATGTTTTCTCTGGCTATATCTTCAGAG
GCTAAACTGTGATTAATAGCAGCGAAATAAGCCTTTGAAGCAGGATTGGTGACATCAAAG
TCCTAATCCATGGGTGGCAGGATTTTTATAATGAGTGGGAAGTATCTTAA
>NODE_745_length_372_cov_34.467743
GGGATGGGGGGATTATGCAGGGCTCAGAGCAGTAATTGAACATCGTCGGGCCCGCCCTCA
TTTACATCTTTCCCTTCTCCAGTGTCTTTGATTGGCAGCTGTACATGAAATGCCACATCA
GTTGAAAGTATGTTGTGAGCTGGCACTAACAATCCCGTGGCTCCGGGGAGACCTGCCATA
TTGTAATTTGGTTATCAGGCATGAAGGAAATAATTCTAAGTGCAAAGAAATGTGAGGCAG
AATAAATGCTTCATTGCTGCAAGTTGCCCAGGGTGACAGTTCTTATTTAATGTACAAGAG
CGTCCTGTTGCCTGCAGGATTTGGGGAAGAGAAGGGAAAGGAAGGGCAGGGGTAGGTACT
GTAGAGGTGGTGGGGAATTTTTCAAAGAATTTCAGTTTTGCTACAGTGATCGGTACAGTC
GGGATGGAAACCTGTTCCTACATAGACACAAAAc
>NODE_746_length_242_cov_42.553719
TAGAGAACATGTATCTTCTGCCGAGACGGGAGATGGGGAGAGGTGGGAGCAGGGTTGGAG
AAGTTTACCAACAGGCTGAGACCTTGAGGGTGGACATAGAGGGTACCAAGGACTCATAAA
AATAAAAATGTATTTAAGAGAGAGAGAGAGAGAGAGAGAGAAGGGAGATACAAGCACAAG
CGCCATGGCAACACATAGAAAGAGGAAGAAAAGAGTTACCCATAAGTAGCCGCCGTTTCA
CCCGCTTGTCCACATCAGCTATTGACGTGGCATTGAACTCAGAGCTCTCAATTGCAGCCT
CATCTCTCTCTAAAACACAAGTGA
>NODE_747_length_234_cov_43.897434
CAGTGTCACCAGCCGCCACAGTGCTTCCACAAAGGTGAGAATCATCCAATTCACTTGTTC
TACCGTCTTTCTCTGTTTGAGAAATGAATTAAGATGTTTTAAACCTGAACATACCAGACT
AATGTCCCCTTCCTCTTTGTCTCTTGTGTTTTTCAGATGGGAGTGGAAGTGTTCCTCCGT
TCTAAAATAAGTCTGTGACTTACTTCATTAAGTATGGCATATTGTCATATTTCGTGGAGC
TATTTTACTGAAAAGTAAAAATGATTTAAGTGTATAAATATATACATAATGTATACTACT
AAAGGACTTGAACTCc
>NODE_748_length_268_cov_19.973881
CCTCTTCAGCTCGCCGAGTTGCCGTGAAAGGGCCCGATAGGCTTGTGTGAAGAGCATCAA
AAACGAATGGCAACTTGTATAGACACGCGGGGGCCCCACAATGGTTGCATTCAGTGTTGT
CATGGCGCCTACGACGGACTGAATGAACTCTTCATGCTCCATCAACAATTTAGTTAATTA
GCTCATTTGTAATTGGTCTGCTTTGTTGCCTGGGATGTCAGTGGGAGACATCAAAGGGGA
AGGTGTTTGCTAGTGCCGTAGATTACAAGTTATCACGTTGCCACTCACTGGAGTAGCTAG
GCTCTTTCTCTCTCTTCATTCGAAAAGAGCGAAAAAAGGGCCAAAGCTTt
>NODE_749_length_104_cov_264.384613
CCCATATCCAGATAGCTGATGTTCTGAAAGAGCTGCAAAACCTGGACCCCTACAAATCAG
CCGGGCTAGACAATCTGGACCCACTCTTTCTAAAATTATCTGCTGAAATTGTTGCAACCC
CTATTACTAGCCTGTTCAACCTCTCTTTCGTATCGTCTGAGATTCCCAAAGATTGGAAAG
CTGCCG
>NODE_751_length_238_cov_19.588236
GAGAGCAGGCCTCTGTTTGAAAAGTATATGGAGTGGAAGGGTGTGTGTGTTTGTGTGTGT
GTGTGTATCTGCAGAGGGAGAGGCAAAGTGACATTTGAGGGGCACTTTACAGAAACGGCG
GCAGCCAGAGATCTTCGGTATCACCTAAAGAGCCTTTGTCAGTCATTGGAAAGCTGTCAC
CTTTCAAGGGGCCTGATATGGGAGTGGACTGGCTGACAGGTAGGAATTCATGAGAGGTGT
ATGACGGTGGATCCCGGCGCTGTTACAGTGTGTGTGTGTGTGTGTGTGTGTGTGTGTGTG
TGTGTGTGTGTGTGTGTGTG
>NODE_753_length_226_cov_43.588497
TCTTTCTTCCACGAAGAAAGAGGGGTAATACCAAGAATGTTTCCAATCTGCTTGAGAAAT
ATTTGAAGAAAGAAAAAAACTCCCAATAAAACACGTGTGAATGAGGGGGAATTGCGGACA
AATGCAGTAATGAAATTCATTTTCAACTCTTTACACACCATTTCAATCTTATTTTCTGCT
TGGTGAGGGTGGGCAAGACTGGCCAGTATTGATGGGTAATTGTGTATAATTAACTCCTTA
CACACGATTTACCTCTATACAAATCATTTTACATTCTGTGCTACCTACTTAAGGCTCAAC
CCCTTACa
>NODE_754_length_203_cov_27.024630
TAGTGTGAAATTGGCCTGATGTCATCCCCGTTCTCCACCTTTTACATCTTTCACCAGTTT
TAATTATGTTTCCGCCACAAAGCCCGGGCACCTCGGAGCAGATTCCACTCGGGCTATAGG
AAGCATTTAGAAACTATGGTTAAATGTCACAGTAGGGGAGGGGGAGGGCATAGCAGGATG
GGTTCCTTTGTAGAAGAGGTAGACAAGGAGCATTAATACTTTTCTGTTCTTTTTTCTTAT
TCTCGCTCTCTTTCTCTATCTCTCTCTGCCACCTAACTGCCCGTt
>NODE_755_length_207_cov_20.285025
GCCCGAGCCAGCAAAGTCCGCGCCCAAGAAGGGCTCCAAGAAAGCCGTCACCAAGACCGC
AGGGAAAGGCGGCAAGAAGCGCCGAAAGTCGAGGAAGGAGAGCTACGCCATTTACGTGTA
CAAAGTGCTGAAGCAGGTCCACCCCGACACCGGCATCTCCTCCAAGGCCATGGGAATCAT
GAACTCGTTCGTGAACGACATCTTCGAGCGTATCGCCGGAGAGTCGTCTCGCCTGGCCCA
CTACAACAAGCGTTCCACCATCACCTCCAGGGAGATCCAGACGGCGGTg
>NODE_756_length_166_cov_52.168674
ATCCAGGATGATTTTTTTGTCTGTCAATTCAGCTTTTGCTTCAAGAAAAACAATGGTTTT
CCTCGGAGTGTGCACTGCAGCCTGGTTAATGCTGCCTCCTGTTTCTGGAGCCGTATTTTT
CTAAGGTGTGTGTGGCACATCTGTGCAGCTATTGTTTATTCATGGCGTAAACCCTTTGAA
ATGTGTTAAGATACTTCCCACTCATTATAAAAATCCTGCCACCCATGGATTAGGACTTTG
ATGTCACC
>NODE_759_length_173_cov_28.312140
ATACTCCAATGATCAGTAACGAGACTTCAATGTGCCCACCATTAAGCCTATGCTCAAAAC
ATAAACACTATTTCCCTGCATATTTGTTCACCCTCCCTTCCCCCTGTGTCAATTTTTGTG
AGATCAATGCGCATCCATCCATGCATCTGAATCACTGGGGCCTGAGCACTAGCTGGCCAC
GTGGAGGCAGATTGATGTCATTGTCTCGGCACACTGACCTTTGCTGTAATACCCACGGCA
GACATCGCAAACTCC
>NODE_760_length_513_cov_41.764133
GTGCCTCACTTATGATTCACCATCACCTTATACTTCATCACCCTACACCATACACACACA
CACACACACACACACACACACAGACTCTTACTCCCGTCTGGTGGGGAGTCTGGCCTGCTC
CGACTGACTGCGCCTCACTGCCCTCGTGCAGTGGTGTGCCAGTTGTGCCTTCCCCCATCG
CTGTGAATGCCACCATCTGGTGTGCCACGTGGACATCATAATCTCTCCTTAATTACATTA
GCAGCGCAATCAGTTACTGCATTACAAGGCCGGGCGAAGAGCTTTTAAATCTTGGAGGAA
ATCATAAATAATTGCACTAAGTACCCGGCACCAGATGTGCGTGCCAACTTGGCTGGCACG
AGATAAATAGTAACCTCGACAACAGTGTTCAATATCGTCTCTGCAAATGTTTTTTGGACA
GTGTCATCTTTTTACCCTTTGCTCTGCTCATCTCTATTTAGTCATGGGGTGTTGGCGAGC
CTGCCTCCGTGTGATAAAACCCAAGGAGTGTTTAGTGTCTATTCACACTGCCGTACCTGT
TGCTGCAGTAGTTCTCTTCAGTATTGAATAGCACAGTGCCCAAAGTCTGTGACGc
>NODE_761_length_213_cov_32.107983
GCCAACACCAGGCCCCCCTTTAAAACAATAGCCTAATTACAACATTTATAACCCAGAATC
TGGAATTGAATTTAATCCAACTTAAGGCTGCGCTGGCATGAAAATACTATTTGATTAGAA
CAGCCGTGGTTTCATTTGTGGCGCAGCAGATTGCAGAGCATCTCTATCCGGTATGCAATC
TGTATTCATTACGCTGTGTAAAGGATGATCCATGTCCTGACTCTGCATTGATAATTTCAT
GCAGATGCACAGCGCTCCACATGGCCCCAATGCTTCCCTTACAACGGCACTGCTc
>NODE_764_length_201_cov_27.298508
ATCTTTATGATCCCTCCTCCATCTATGGCGAACTATAGCCATGCAGGGGACCACAACATC
TTGCAGAATGTCTCTCCTCTCGTCACGTTTCTTAAACTGACATCCCTGGGTTTTATCATT
GGAGTCGGCGTCGTTGGCAACCTCCTGATCTCCATCCTACTGGTCAAAGACAAGAGCCTG
CACCGCGCACCGTACTACTTCCTGCTGGACCTGTGCGCCTCGGACATTCTGCGCTCCGCC
ATCTGCTTCCCCTTTGTTTTCACCTCCGTCAAGAATGGTTCCa
>NODE_765_length_166_cov_35.343372
CCATAGCAGCACCCACTCGTAGCACGCGCTCCAGCAGGTATATCTCACTGGTCACCCCCA
AAGCCAATTCCTCCTTTGGTCGTCTTTCCTTCCAGTTCTCTGCTGCCAATGACTGGAACG
AACTGCAAAAATCTCTGAAGCTGGAGACTCATATCTCCCTCACTAGCTTTAAGCACCAGC
TGTCAGAGCAGCTCACAGATCACTGCACCTGTACATAGCCCATCTGTAAATAGCCCATCC
AACTACCT
>NODE_766_length_587_cov_22.420784
GTACAATGTACGCGAGTGGGTTGATAACGTGGGTAATTAGGGTAGTGATCATAGCTAAGG
AGAGGGTTTGAACCTCTGAGTAAGAGGGCTTAGGCCTCTCGCAATTACCGGGCTCTGCCA
CCTTAGCGCGCCGTTCTTTTGGGCAATTTTGGCGTGCCCCCTTGTCTGTTTTAGTTGCCT
TCATCAGGTGGGGGTGGGGCGTGCCTTAAGCATGGGCCCCTTCTTTCCGGTCCTTTCGTA
CTAGGAAACATCACTTCATAGATAGAAACTGACCTGGATTACTCCGGTCTGAACTCAGAT
CACGTAGGACTTTAATCGTTGAACAAACGAACCCTTAATAGCGGCTGCACCATTAGGATG
TCCTGATCCAACATCGAGGTCGTAAACCCCCTCGTCGATAGGGACTCTGGGAGAGGATTG
CGCTGTTATCCCTAGGGTAACTCGGTCCGTTGATCGGCGTTCGCCGGATCATTtNNNNNN
NNNNNNNNNNNNNNNNNNNTCAGAAATTCTGGTGCTTGGAGTTGTAGCTCTTAGTTGTGG
GGGCAGTGCCCCCAGTCCACATGGGGGCTTTGTTTTCCCCCGCGGTCGCCCCAACCAAAG
ACATATGGGCTAGGGGTCATTGTGTTTCTACTTGTTAGTTCAAGGTTGCTTGACGTGATC
TGCCTGGTg
>NODE_767_length_943_cov_33.909863
CACGGTTATTGCCACAAATCAAGAGGGCAAAGTGAACGGCATGGGAGTCACACCAACTTT
AACGAACTTGAGTCTGGTTCTTGCTCCTGCGAAGTTCACGGCCAAGAATTTCACATACAG
ATGATAAACAGCAAAGAAAATGGAAACAATATTTCTAGGTAAATCTTGAGCACAGAATTG
GTTGATTTTGCAAACTCACAACAAAACATGACAACTCTGTCGAGGTTTAGTGGCTGCCTT
CTTTCTTGCGTCAACCCCGGGGAGAGCAATACTGAACCCAGCGTGGTGCTGCCACCTTTG
GCAGGGGAGCACATAGGGCACCCCACTGgNNNNNNNNNNNNNNNNNNNNNNNNNNNNNNC
AGTTCCTTAAAGCTCTGCCCCTCGCACAATTTGCGAGACTATCCCGAGACGAGGTACAGT
GCATATGTTGACCATTCGGTTCCCCATTTTGCAGACTCTGGATACCCCAGCCACCGGTTA
GAGCACAGCCCTAGGGGCATCATCATTGGAGCCAATCGTTCTGGAGCCGGCATGCCACCC
GTCACTGATCAACTGGCATCAAGAAGTAACCAACATGGCGGGATTGGAAGGTACCGTGAC
CTGCCTAGCTATAGAGATAGCAGAAGCCACGCTTTTTTNNNNNNNNNNNNNGCAGGCCCA
TGGCTCCTCCGACGCGACTCGAGACCTCTCTGGTCAAGTGATGTTGGGTCTACCTGGGGA
CATCCTCACCCGGACGCACCCTTACGGCCAGAGCATCAGCGGCCCCAGGGGAAACAGCCA
ACAATTTGTCTCTCAGTTCCTGGGTCTCTACAAACCGCTGAACATGGCAATTCAACGTGG
AGTGGGTGACGCTTTCCTGAGGTGCTCCAAACAGAACCTGAAGCACGAGCTGGTGTGTAA
GTGGAGTGACAGCCAAGAGGGGGCTGGGAAGCAGCCTTGCGCCAGAACTTTCGGGACTAT
GTATGAACTTGTCACCCATGTGACAGTGGAACATGTCGGAGGACCAGAGCACTCTCAATA
CGTGt
>NODE_768_length_319_cov_38.068966
TGACTGTGAAGCTATTGATGTGAAACAGACTAATCCATCCTTGCGGTAGGCAAGTCTGTC
GGCAGCATCTTTGGCTCTGTGTGTTTTCTACGATGACTCATGGCCATGACAGACAAGTAG
ATCGATATTTTGACTTTGGCACCTGATTTTTGTCTTACAGGAAAAACGATGGTAATGGAA
GAGGACTGTAAATAAGTGGAGGCTTCTTGACAAATGAATCCATTAACATTTCCCTGTGTC
GCCTGGTGAGCAGATTTGCCATTTTATGGGGCAGGAAAAAGTAGCTTGTAAATCTATGAG
GCCGAGTGAGGAGCTGAGAGCAGAGCAGGGAGGACACATCGTCCATGATGCAGCACTTTA
TCTCCCTGCGAAATGGCATCTTTATCTGCCTAAATTAAGTt
>NODE_769_length_466_cov_29.736052
GTGGTCTCCCAATCCGACCAACACTAGGAGGGAGACAGGGCGGATGGGGTGGGTAAGTGG
GGGGGCCTCCTCCAGTTCTCAAGGGGGCTGTGGAGGTCCGGCCGCCCAATCCATTTGTTG
CCGCCTCCTGTAAAGCCGGACTAAGCCCAGCGAAGTGTAGCGAAGCCAAGGGAAGGGAAG
GGAAGCCCTCGAGCTCATGTGTTGTGATTAGCAGGTAATGATCTTTGATCTAATGCGCTG
ACTGGGAAAGTGCGGCTCCCATTGAATTCCGATGGATGCTTGGCCGACCTGGAGCCAGTG
TCACTTCTCGTTAGGGCCCTGAGCTCCGTGACCTCCCCGTCTCCCGCCCGGCCCCCCCTC
TCAGCATGAGCGTCCCGCGTAATGATATCAATAGCAGCAGGGGTACAATAAATACAAATC
TAAATGCAGGATGTTTGGACAAGAATTCGCTTCCACCCTCCTCTTCTACCCCCCACCCTC
TTCCATCTCCCCTCTCATCCTACTCTGACACATTTGCAGATTATTAATGACCATAATTTA
TACAACAa
>NODE_770_length_83_cov_98.216866
ATACCCCCCCGCCCCTCTTCTTACCAGAAAGATGGTTGTTTCTGTCGGCGCGATGCGTGA
AGAAACCAGGTGGCTGTACCGACTCCGACAGCGTGTCTCGAGTGAGCCATGTTTCCGTGA
AGCAAAGAACGTTACAGTCTCTGATGTCTCTCTGGAAGGCTACCC
>NODE_773_length_381_cov_33.608925
AAATACAGTATTTAAATGTGTATAGGATGACAGACAGCTTTCTTCAATCCATGCTCACAC
CAGTAACCCTATTGATTTTGAGCAAGCTGCGACTTTGTTCTTCTGTGTGTCTTGATCTGA
GAAATAAGTGTTAACCCCTTCATCACTTTACCCCAGTGTGTCCTTACTGGAAGCCATATT
GATTTTGTTTTTGGGAGCGTCCTCCCATTGCCCATGCCCTTTACCACTGGGACTCATCTA
ATTGTTTATCTCTGGACACTTTCCTCCTTTCACTCCCTTCTGTCTCATTATGTGCCAAGA
TTTGACAAGTCAAGTCTCCCCACACTCTCAAATCTCGCTTTACAACATGTCGACCGGCAA
AACACTACAGATGGCTTACTTCTCAGCAGACCCTCCCACATGGAATGCTACAAACATGAC
AACAGAACACACTTGCTAAAATACACACAGATCGACATATAAc
>NODE_774_length_536_cov_21.664179
AGTTAGAAGTGAGAAATTATACAAACAGCCAGAGAGCCACAAGATGAAAAAGCTCAAGGT
TTGTCTGCGCTTCACTAGAAGGTCACACTCTTATGTTACTCTCTGTCCTTCGTTCGTCCC
TTCGTTTTTAGCCTTAATTGTACTTTACAAGGAAAGGGTAATCACTTGTGAAGCAGGGCG
TGCGTTTCTTTCGCCAAGAGTGTGAATCCTAAGCAGGTAGATCGCCCGGACCATCTCTCC
ATCTTTCTGCTATCAGCATCCTAATAGTGGAATGGAGAGAGCAGAGAGAGAGGAGAGAAG
TGAGAGAGGCTGACAGCAGGGCTTGACATGGGCATTAAATCATCGCCCGGAGGAATCCTC
CATGCCTGGGCAACTGACAGGCTTGCTGTCATCTGGCCGGGGCCACTTCCTATGTCTCTT
GACAACACGGGAGCCGAATTAGTCACGGCATCAGATGTAGATTGGTGCTGTTCAAGGAGT
ATAATGAGCACCAAGATACATGTCGGTGTCGTTGACACAACGGCATTTTGATTCGGTCAC
CTCACCTCAGCACCACCGCTTCCTGGTCTATTATGTCTAATGGAATTCAGGCCGAGGTGG
AGAGATGGGGGGGATGGa
>NODE_776_length_214_cov_41.415890
ATCACGTTCAACAATGGTATTCAAGTCATCTTACTTATCCACACCACACACAAACACACA
CACACACACACACACCAACAAACACAAGACATTACGACCTTAACCTGGACTGGGCCCCGT
AAGGCGTATTGGCATTTACATGAGATTGATGAAAATGACTTCCAAAGCATTTGTTTATCC
TAATACCACGGAAAGAAGAGTGTGCACTCAGGAGACATTTGATCTGAATTAGGGAAATTG
ATGAAGCAATTGATTCATTGGAATTCAAGCCATCAGTCACCAGAGCCGTCAGAGAt
>NODE_777_length_169_cov_33.538460
CGCAGACAGACAGCACACATCTCCACTTGTCAAAGAAAACTTTTATCAATACCAGGTGCA
CTTGAAGTTTGTTTGCATTTTGTTTTCCGGCACTCTTAACAACTTCAGAAGTCAGATCAC
AGGAGTGTGTGATCAAAGCGCCTTGCGGTTAGTTCTGGAAACACAGGAGTGCTACGCACG
GCTTTGATACTCCACATCAATATTTCAATTCAACAATCGCTTGACATGCACCCGTACTCC
CAGAGACGAAa
>NODE_778_length_229_cov_27.589520
AGAGCACATTTGCCAGCTATGCAAACTTACTTGGACCACATCAGAAGAGGGCCACTTGCT
TTCTGGGTATATAACCCGCATCAGGCTTATCTCTGCACGCACTGCTGACTCCCATTTGGA
GATATTTCAGTGAGCACGCGCTGTTTTAACGCCGGCAACACCACTCAGCCCCTTCCAGTC
ATCAATCACCAGGTGAGCGCAATATGCCTATGATAGTTTAAAGCTAGAATCATTAGTTGC
TACATCAAAAAAAAAAATTACTTATAAATTAATTATATACCCATGAAGAATTTAACCTAT
ACATGCTATTt
>NODE_779_length_354_cov_101.494347
GACAACAGAGGAGAACCATGGAGACTGGACTGGAGAGCCAGCCCTCACCGGGGGCTAAAC
AACCACCAATCAGTCGCCGAAGGGACGGGCACCTTCGTAGGACTAGAACCATGGTCATGG
AGGACCCAAACCCACAAGGTGATAGCTGGGATAGAGCACCTGCCCAGGACAGAGCTCAAT
ATCCTCCCACCACCAAGCTGGGAAACTGGGATCAAAAGTTAGGACAAATCGGCCGCCGAA
GGGGCTGGTCAAACCACCTTAATCGGGCGCCGAAGGGTTGGGAATACCACAAAATCGGTC
GCCGGCGGGATAAAGTCCAAAGTACCATGGTTCTGAGGGACACACAACCCCCAAAAGTGT
CCGTTTCTCATTTTCTATTCGGGCTGAGCAGTTTGGCACCACCCCCGTCTTTCTAGGACA
TGGAACTCTTGTTGTC
>NODE_780_length_348_cov_30.804598
AGACAGAGAGAGAGCGAGAGAGAGAGATTATGCCCACAATGGCGACCGAAGGTATGTTCG
AAAACCTTTGGTTCCTTATCCGGGGACTACCTCTCACTCTGCTATTGGGCCGTGGGGTCA
CGTGGTAAAAGTAACTTTACAGGGCTGCTCGCAAGTAGGAGGGCTTTATGGAGCAGAAAA
ACGACAAAGCTAGAAAAATTATTTTCCACTCCAGAAATTAATGATCATGAGCTCGTATTT
GATGGACTCTACCTACATTGATCCGAAATTTCCTCCATGCGAGGAATATTCACAAAACAG
CTACATCCCCGACCACAGCCCCGAATATTACAGCCGCGCAAGGGACCCTGGCTCTGGTTA
CCAGCATCACCATCAGGAGTTATACCCTCCGCGGGCGAGCTACCAAGAGCGCCAATATAA
CTGTGCAAGc
>NODE_782_length_313_cov_39.230030
CAGTTAGAGAGGAAGTCAAAGTTAAAACTTGGTGGAAATGAAAGAGCGCATTTAGCACGC
GACCAGATGATCCTAGAAAATGAGCTGAAATAGATTCAGGCTCAGCGCCTGTTGTGGCAG
CAGCTGATTCCCTATTCCTGTCCAGATGGCTCCCAACACAGATTTGCATTCATTTTCGCC
TAATATCGTCCAAAATAGAGGAGCAGCTGCATTTGTTGTCAAATAAGGTTTAAAACTCCT
TTTTTTATGACGGGGTCGTTACCTACGTGATGGGGTTGTCGAACTGTCCTAGAACCTCTT
TCTCCCCAGTCAACAGTATCAGTTTGAACAGGATCTAAAAAACGTACTTTGGTCATCAGA
TTTGAGGCCCTTTGGTGTGTAATCGGCATTAAACa
>NODE_783_length_672_cov_31.854166
TATCCTACTGTCAAGACTGTGTTCTCTCTCTCTCTCTCTCTCTCGCTCTCTCTCTCCTCT
TCCCTAATCTCACTCTCCAATGCGTCCACTGTATGTTGCATTGTGAAAAAAGCAAACAAG
ATTATTTTTTGATTTTCTGTTCGCCCGCTCACTCCACACACTTCGGCACAGTACATTTGG
CCCACCCCTCTCTCCCCCGACCCTCTTGATTGAGGGCTAATGAAAAAGCTGTCCTGAGCG
CCGCTCCCCTCCTTGTATCCATTAGGAATAATTAGACGGGAACAATTTTGATGCCTGTAA
CCTCGGCGAGTGTGGCTAATGGCGTTATAAATTGCNNNNNNNNNNCAGCTCACTCCACAC
ACTTCTGCACAGTACATTTGGCCCACCCCTCTCTCTCCCGACCCGCTTGATTGAGGGCTA
ATGAAAAAGCTGTCCTGAGCGCCGCTCTCCTCCCTGTATCCATTAGGAATAATTAGACGG
GAACAATTTTGATGCCTGTAACCTCGGCGAGTGTGGCTAATGGCGTTATAAATTGCTCCT
GGTCCTGGGCCCTGCTAGCGTTGTCGTCGCGCGGCGCTAGCAAGGAGGGCGAGCCGCTTA
ATTCAAAAGCACTCTGTCAACAGCACTGATTTGTGTGTTTAATGAGAGCGTTTAAAACAA
CAGCCGCGGCTCATGCATCCTAATGGTGGCGGCAGAGGCAGGTTCGATAAAGAGGCTTGT
CCGTCGTAATTAGTGGCGACAAACACCCGGGATt
>NODE_785_length_172_cov_22.348837
TCCTGGATTTCCAGCTACCGTAAAGGGGAGTCAGAGACAATTAATCAAAGTAATGGAGCA
TAATGATGTCTCAGAATGGCCCCGAAGCCCAGGTCAGGGGTTGGACAATGTGAACATTCA
GCTACTTAGCTTCCTTTGCTACTTCCTGACAAAATCTGTTTACCCAACACCAATTAAGAT
GCCTCTCTGTGCGCTGTGGTCAATGGGTTTGACGAAGGGGGTCGTCCAACGACTTGACAT
GTCCCTGAGCAAGa
>NODE_786_length_179_cov_29.642458
ACTTGCCATCTTAAAAAAACAACGTCTATATACCTAGTTCGACTTTAATGGGTATCTAAT
TTGAGTTATCAGCTTACAGGGCAGTAAGTAATCATTTGCATGAGTGCCCTAAGCAAATAT
GCTTCCATAAGAAGCTCATAGAATAGACTCTGTTATGGATTATACTTCATATTGGCTATG
CCCTGATGATCAATGCTTTTAGAAATTGGGAGACCAGATTGTTTGGTCTGTTGGCAAAAT
CTTTAAGTAGACATTAAGGCa
>NODE_787_length_180_cov_24.016666
ACAGAACTCAATCAAGGCCACCAGCATGGCCAAACCAAGTCCGCCAACCAGGATGTAGAA
GACCCCAGCAACGTTGCTCAGACTGAGGGCGCTCGTCTTCTCCTGCAAACGCACACAAGA
TAGGGGTCAATGGGAGGGCAAGGGTAAAAGGTCAAAGGGCGTAAAAAAAAGAATGTTGTC
GCCCATCCACTAAAAACACACAGCAACACACAAATATGCTAGCGTTTGTACGTGGTCTAT
CAATTTACCAAGCCAGTAATGt
>NODE_788_length_137_cov_31.992701
AAAAAATTACTTACAGAGTGCTTCAAACATGATTTAGACCTTGTTTTTGGAAAAGTGTTT
ATTTCTGTATTTCATGGTTGGACCTTGCTGAAAATTGTCCACAATGCTCTTATCATCCCG
ATTAAACAGTATAGCAAAAAAAATTACTTACAGAGTGCTTCAAACATGATTTAGACCTTG
TTTTTGGAAAAGTGTTTATTTCTGTATTTCATGGTTGGA
>NODE_790_length_202_cov_20.059406
CATATAAAAAACACATGAACAAATGTATGTTGGATTCTCCCTCAAATGTAAGTTGGATTC
TCCCTCAAATGTATGTTGGATTCTCCCTCAAATGTATGTTGGATTCTCCCTTAAACCTAA
GTTGGATTCTCCCTCAAAGGTGAGTTGGATTCTCCCTCAAATGTGAGTTGGATTCTCCCC
CAAAGGTGAGTTGGATTCTCCCTCAAAGGTGAGTTGGATTCTCCCCCAAAGGTGAGTTGG
ATTCTCCCTCAAATGTAAGTTGGATTCTCACTCAAATGTGTGTt
>NODE_791_length_230_cov_34.886955
AACCAACCAAGCAATTTAATTCTTTTGTTCAGGGGAGTTCTACTTCATTGATTAACAAAA
GCAGGGATATAATTTTTTCAGCCTTTTTGAAAAGCCTGAAATGTCAAGCCTTTTAAAGCA
GATTATTCTGCCTCTGTGCGGTGAATGCTGCCAGAGTAACCTTTTGTCTACAATTAAATA
TTCCAGCATAAATATAAAAGAAAATCAGAGATGGGGAAGATTGACTCACGAGAGATTGGA
GAGGTAGATCCTCACACTGATAGTGCAAACAGCTTGCTTCTAATTAAATATGCCACAGAG
TCTCAAAGCATT
>NODE_792_length_211_cov_19.279621
TAGCTTGCTCTTTTATGTGTCATTTTGTCTGTACATCCTCAGCAGTCTCCAAGCAGCAGA
TAACAGATATAGAGGACCATTGTACTCTCGCCTTGCTCCCCTCCCTCCCTGTCTGTCTGT
CTGGACCGTGAGCAGTGTATCATAGCCCACAGGCCACAGCCACGGAAGCTGGCACTCCAT
TTAAGGGGGTCCAGCGTGTGGTTATGTTCAGCGGCTGTAGGGCAGACTGACTGGCTCCCT
CCCAGCAAGCACACGCCGCTCCTATTTTCCTAGTGCCTGCACAGCTCACTGTg
>NODE_794_length_413_cov_49.859566
TATTTTCATCCCCATCGCTCTTTTCATCCCCCTATGTGTTATGTTACAGTGTGCTGAGGT
CCGCTTATACAAATCGCCTTTTGTGTTTGTATTGGAGAGGAGAGTCACATTCCACAGCTT
CAGAGATGAGCTTTGCTCACTTTTAATGCTGTTAACACTTTGTCAACGTGGTTCCCGGCT
GAACCAGTGCATGTTAGGGTCCCTGAAAGTTTATTTTAAGCCCTGCTGTAGCGTTAATGG
CAGCAGATTGTATGTTCACACGCTAGAGGCAGAACAAAGCAATAAGGAGAAACATCAAAT
CAACTGAGGGGAGTCTAGACACATTCAAACACATACACACGCACCAGTGGGAAAAGGGAG
AGAGAGTAAAACAGTTCTGTTACCTTTCCCAATATTCTTTTTGGTAGCTGACGAAGAAGA
GGGAATCATAGGTAATTTCAACTCAGCACGATTTGACTCAGTCAGAAGGTAGTGGGACTT
ATAGGCATATGAACT
>NODE_795_length_222_cov_37.301804
GGTGCTGCGTTTACCTGGTCTTGACATTTGGGACAGATCCACATGCCTTTAGGAATGGTT
TTCAGGGGTGGGTCCAGGCAGTCCAGGTGATAGACACGTGAGCATGTGTCACACATGAGC
AACTGGCCACTGCGTCTGCACACAGTGCAGAAATCCTCATGGATGTCTCCCTGTCAGGAA
GAATTGCACCAATCAGTTTCACTGCCCGTCTAGGCCTGACCAATCAGGTGTGCAGAGGCA
GGGCAGAGGGGAGGGGCCATGTTTGTTGATTTGAGGATTATCGAATTATATTAGGGTCTT
TGTg
>NODE_796_length_83_cov_81.469879
ACCTTGTTTTTGGAAAAGTGTTTATTTCTGTATTTCATGGTTGGAACTTGCTGAAAATTG
TCCACAGTGTTCCTATCATCTCAATTAAACAGGACAGCAAAAAAAATTACTTACAGAGTG
CTTCAAACAGGATTTAGACCTTGTTTTTGGAAAAGTGTTTATTTC
>NODE_798_length_203_cov_39.610836
TCTCAGGGAGGCTGTGGAGGTTCGTCCGTCCGATCCAGTAGCTGCCTCCTGTAAAGCCGG
ACTAAGCCCAGAATAGAGTAGCGAAGCCAAGGGAAGGGAACAGAAACCCTCGCGCTCATG
TGTTGTGATTAACAGGTAATGATCTTTGATCTAATGCGCTGACTGGGAAAGTGCGGCTCC
CATTGAAATCCGGTGGATGCTTGGCCGACCTGGAGCCAGTGTCACTTCTCGTTAGGGCCC
CGGGCTCCGTGACCTCCCCATCGCCCGGCCAGGCCCCCGCCTCTc
>NODE_803_length_470_cov_31.738298
TATCTTGGATAATAACAAAATCATGCACATTTAGAATAATATTACATGAAATATCACCAA
AACATCTTATGACACCAGATAAATATCAGTAGTGATGATTCAACCACTAATACTTTTACA
ACTAGTTAGTAGGTTTTATAGCCACAATAATGTTGCGCCACCTACAAATGAATTTCTATT
GTCAGCAATAGGATCCGCAAATTCAGTGCAGTTGTTCAGTCGAGGGACGCAGTATGTTTA
ATCATTTCATTTAAAAAATGCAAGGTCAAAAATAAATAGCATCCATTATTTGCAGCAGAT
CTCCCCGAAGCATTGGGAGCGAAACTGTTTTGAATTTCAATTGGCTTCCAAGTAGCAAAA
GCCCACAGATAATACAACAAAGAAAAGTTGGTGTCAACTAATCGGTTTGGGACACAGATT
TAGAAGGGCTCAAATTCTTATGAATACTTGAAGCGGGTTTCCCTCCTGTAGGTACCAACT
AACCACTGCTTTATAGAGAGCACAGCACACCTGACCTTGTGCAACGAAGGAATCTGTCAA
GCGCTGGCGTTa
>NODE_808_length_166_cov_25.716867
GCAAAATGAAGCCATAAATCTTCCTGACAGCTGATCGATGTAAACATTGTTTCCCCCATG
ATTGCCAGCTCTCCCAGTGGAGATACTGTCCGCTTGCAAGCTGCTGAAATTACTCCCGCA
CGAGCCCTCCCTGGAAGCCAGTGTGCGCCTCGGAACCAAAGTCACTGCTGACGAAAAAGT
AGGCTAACCATCTCATTTTAGCTCAAGTCCCCACTTGTTAATCAAAATGGCCCATGTTTA
ACCATTGg
>NODE_811_length_174_cov_61.028736
TCGCCACTTGAGCGCCACTAAAATGCCAAACAATAAACTACCAGATTGCAAATTAGATCA
GTAAAAATATCAAACACATTGCAGTGGAAGAAAATCCATAATTGCGTTTAGCGCCGGGCC
TCTCCTGGGAGGCAAGACAATAAAGATCATCAGCACGCTGCTACATGGGATCTTCTATTG
ACAGAGCAGTAAAAATCGACAGGCTAACTAAATAAACACTCCAGGCATCATTAAATATTC
AACAGCTGAGATTTTA
>NODE_814_length_156_cov_83.794868
TGCCACACTGGGTTTTAGCTTGAATAAATCTGCCTGTTATATATCCACCGTCAAGCACCC
CTTTTTACCCTTGCAGCCGGACCTTGCGTACATCTTCACTCGCACATTGACATGCAACAA
AGCTAATGGCGCCCGATACAGGAGGGCCTAATCTCAACTAACTGACAAGATTTAAATTGA
GGAGACATCTTCCGCTGATTAGCTCCCACACCCACAATTATCCAACTGGGGTGTCAAG
>NODE_815_length_404_cov_40.844059
TGAAATGAGAGCCATTCGGGTTCTAAAGCAGACAAGTCATTTTGTAGGAGCCACTAAAAC
CCCACTGGGCCCAGGGAGAGCAGACATCGCGGGCCGCTTATTTCAAAGACCTTTTCCAAT
CGGTTACACAATGGAGGCTCTCGTTTTATGCTGTTACATCATAAAAGTGTTCCTTTTGTT
ACATGTCCATCCTTAAAAGGTCTTAATTCCTTCTCCTTTCAGCCCGGTCTATGGCAAATT
CCACAGAGACATCCCATTCGCTGCAAGGGCTGGAGTGACCCAATCAGAAACCAGCATGCG
AGGCTTTGAGCCTTTCTTCTGCTGCCACTCTCCTGAGAACATTAAATCGTACTTTCATCC
CCCTCACCATAGGGGGAAGCCCCATTAATGATGACAGAGAAAGAGAAATTCCACCACTCG
GTCCTGTGACACCATTCTGCTGTCAAGCAGGCATCTCAGTGGACAGAGAATCAAGCATGG
CTTCCt
>NODE_817_length_284_cov_39.281689
TCCCCCCGTCTCTCCCTCTTCCTATATGCCTCTCGCTCCATCATCTGTGTTCCTTCTTGA
TAATGTCCTGTGTTTTCTTAGTTATTTTTTAGTTGGACAAGTTTGAAATTGCACGCGTCA
GGACTTTGCTAATTAAAGTCATACTTCCAAAAATGCCATAATAACTGTTAATTAGCTTGA
TGCTATTTTCAGCATAATTTGCTAATTAGTAGAAAACCTGTACAGCATTTCTGCCTAATT
ACGGAGCGGCTCCACACACTGGCATCTGTGACTGGACTCCAAATGATGCCATTACAGCAG
ACCCACATTACCCATTCATTCAAAACACTTAACTACCTATCCTGATATTGACAAACTCTG
AAGTCa
>NODE_818_length_218_cov_27.394495
GGATGTAGGAGAACACACACACACACAGATTGCTGGGGCTCCTGGCGTGTCATGTCTGTA
TAAGCAGGCATTGATTTTTCTGTCCAGGCCTGCCACCTCCACCATTTATTCTCTGCTTTG
CGCCAGGGCCCAGAGGACTGGAGAAATTCTGTACAGGGGTCTCCCACCACTTAGTCAGGG
CCAACAGGAATACTGTAGGCTAAATGAAAAGCTAGATCAGACTTTACCTCCTACCTGGCT
TTATCCCTCTAACTCCTCTTCTCTGTTATTCCTCATCTTTCTTCATGCCCATCTCTTAAa
>NODE_819_length_83_cov_27.759037
CAAAGCACTTCATGATGACGGAAGTGAGTGCTACGGGGCGGTAGTCGTTTAGCTCAGTTA
CCTTAGCTTTCTTGGGAACAGGAACAATGGTGGCCCTCTTGAAGCATGTGGGAACAGCAG
ACTGGGATAAGGATTGATTGAATATGTCCGTAAACACACCAGCCA
>NODE_820_length_537_cov_40.350094
AGCAGCAGCAACTTGGGCTTAGCTGATCTTCCTTTTTCATTTCACTAGGAGCAGGGGGAG
CGGCAATAGGAGAGCAGGCAATAGGTTTAGCAGCCGAGGCGAGGCGACTCTGATTTACGA
CAGGAGGGTGACCTCTGGGGCCGTAACACAGTGATGGGTGAGTGGCTCTCAACGGTAAGC
TACTGGCACTTGACAAAGTGCCTGAAGCAGAATGAATTTACTTCTCTTTTCCTCAATCAT
CAACAGCCACTGCCCTGACCCCCATCCTGACTGCTATAACAAGATCTCCCATCTCGGGAG
GCTGAAAAATTTACTGTCACATCTACTTTTCAATGAGCTCAAGTGAGCACTTCTTTCACC
TTCAGTGGAGCAGGTGCCTGGTAACCTGGTCGGCTGGCAGGCACGCACAAACACAATCCC
CGCCATCCAATATACACACACACCTTAACACTCTAGCAGTTTTTTTTTTCATCCACTGTA
TTTACCAGACCTATCGGTGTTTGCCTTCATCAACTTGATGACAGTGCCTGGAGGCGAGTT
AAATGTAACAATCCCAATTTTTTATAAGCCGCCGATTAATCTCCAACGCACATTGAAATG
TACCCTTCCCCTCGTCAAg
>NODE_821_length_285_cov_28.901754
TGCTGAGGTGAAAGGATGAGAGAGAGAGCTGTTCTGGGGCAGCCGTGTGTGTGTGTGCCC
TCTTCACCGCTACAGTGAGCTCCCAGAGGCCCCAACATATGCCAAGGGCCGAGGAGCCAG
GAGCCAGGAGTTCAGAACCTCCAGCCTAACTCCCTGCTCACATTAAAGCCCGCTCTAATC
ACTGTGGGGACTTAGCCAATGATATGCTTATCAAACTGCATATTTCAAAAAAAGCCTCTT
AAAAGGCCCGAGGGTGAAGAGGCAATAAGATCACATTTGTATGTGGATGAAAGGGAACAG
ACCTTGCATCAGAATAGAGGGGACGGATCATTAGCATCGCCAGATAAATCACCAGCGCAC
AGGAGAg
>NODE_825_length_179_cov_25.888268
TGTAAATGCAGCCTGGAGCTGATGTTGTAGTGATTATTACAATGCAGATAACGCATTTCT
CATAACTGCTTGTGTCTACTGAAGCCTCCAAAAACATCTGGACCTTTTAATTGAAAAATG
GCATGGTGCTCTGCTGTGTTGGTACTTCTGCTAAGTGAAGTCAACAATTAAGACAAAATG
TAATTGATAAAATTGCATTATTTGGTGTTCCAGTCACATGAGACAATTGAATTATCATTG
TTTATGGGTCACAGAAAAAGg
>NODE_826_length_276_cov_20.195652
GTTCACTCCAGTCCTCTCTAACAGTGTTATAGGGAAGAATCATTAGAGCCATGCATAACA
ATTCACACATTCATTTTCTAGCATCCAGTTTTTAATGAATCCAGCAGGCAGTCTTAAACA
CAGGGTACACAAACTGCCCTGGGCCTTGTAATTAATTCTAATGGAAGAAATAAAAAATTG
GCGGGTGTGTTTGGATTGTTCGCCAGTGTTATTGTGGTTTCGAGCTCGCTGGAGGGATGC
CACCGACAAGGATCTCTCACAGCCCGACATGGCCAGAGTACCGAAGCAAAACTGTAGGAG
CAGTCAACAGTGCTTCTAAACCGGAACCCTAGCCCCTTGGTGTGGAGTCTGTTTGTGa
>NODE_827_length_306_cov_35.532681
CGGAGAGCAGGCCTGAACTCCACTCTTGTCTCCACAACGTCTATCCCCTCTCCTCCTCAG
GGCATAGTGGATGTCCTCTGACTCCAACTATTGATCTGATTCTGAGCATCTCAAGGCACA
GCAGAACAGTATCTTAGCCCAGCTGCATTGAGAGTTCATGGCAAGAGTTCCAGCTGCATT
GATAAATAAAGCTTTAATTACAAGTAGGTACGAGGAGGGTTTTTAGGCTTTTGTTTTAAA
GTATTTACAGCCAGTCTACATGGAAACGCCACACACCCACACAACTATACCGCTAGACGA
TGAGAGCTAGCCTTAAGCATGTAGCTGTAACAAAGCCAAATTATTCAGCCAGGCACTCTG
GTGTAAATAATCCTGTGTCTGTTCTGTt
>NODE_829_length_187_cov_25.652407
TGTACACATGTCTCACTCCCTCAATGCTGTAGCTCTCTAGATATTTTGCGTACTTCAGTA
TGAAGCAAGAGAAAGAGAGGAGGGTTGGAGAAAGAGGGGAGGACGGGGTGGATGGAGAGC
AGGAGGTGGAGAGAAGACGAGGAAGGGAAGGTGACAACAACATTTTAAAACACCCATTTC
CGGTTTGCTCAACCAGTGAATTTCTTCATTGACAAGATCGTGTTTTTAGAAATGTTCTTT
GTAAACCCATCAGCACCTTCATGGAACCA
>NODE_830_length_807_cov_45.857498
CTTCCCTACAATTATAGTTCAAAAACTCTCTTTTTAAATTATAAACCTTTGTTCTTATCG
AGAACAAGATGAAAAGGCTGGATAGCAAGGAGGAGGGCGGAAAAAAGAGGGGAAAATTTG
TATAAAAATTGGAAAAGGGGAAAATTTCAATTATAAACCCTGAGCTAATTTGGTATGACC
AGCGACTACCCTGCGTGGTGACGGAGCTCCATTATGCAGTCATTTGGGCTCTTTCAAATT
AGTTATGTTAATGTCCAGCGAGTGAATGTAAGACTTGGATGAGACAAGATTTCAGCAATT
AATTTCTACAGTCAGTGGAGAGACAAGCAAATGTATTTTCCCTCTCTCAGGGAATTGGTG
GTGGAGGGTGTGAGGTGGGGATAGTGCATTCTgNNNNNNNNNNATTGTATAAAAATTGGA
ACAGGGGAAAAATTTCAATTATAAAACTGAGCTAATTTGGTATGACCAGCGACTGTCATG
CGTGCTGACGGAGCTCCATTATGCAGTCATTTGGGCTCTTTCAAATTAGTTATGTTAATG
TCCTGCGAGTGAATGTAACACTTGGATGGGACAAGATTTCAGCAATTAATTTCTACAGTC
AGCGGAGAGACAAGCACATTTATTTTCCCCCTCTCAGGGAATTGGTTGTGGAGGGTGTGA
GGTGGGGAGAGTGCATTCTGGAGCAGAGAACAAGCTAAACACAAGCCCTAAATAAAGCCG
GAACAATGGGAGCCAATGCCTCCTCATTCATTCAATTGACAATGTTTTGCAGCTTAAACC
TGTTTTATTAATTATGTTTGACATTTCCTTAATTAGTTTCATTTACAGCAAATCAATCCC
TGCTGCTGTACGGCATCATTTATCATTTAAAAAAATTGCATAGCCAGtg
>NODE_831_length_270_cov_32.488888
CAGCCTGCCTGGCACCTTCTGGGGGTCGTTCGCGCTGTCCACCCTTCCTCCTCTCGGCTG
AGGCTGAGGCTGAGATAAGAGGCTATCCGTCATCCACTGGGCCGCATTAAAATTTAACTC
TGGTTACCGAGTGTGGTCATTCAAACTTTTATCTCAAACCTTCTTTATCTTCTTTTCATT
AAGTTCTCAAGCACTAATAGCTTCTGAGCTCTCCGGGTAAGGATGATGTTCTGAATAATG
AAAGCTCATTATTTCTCCACAGAATGCTTGTTAATTCAAATGATGATATTAAAACTATAG
TAGCCTTTGGCAGTGGGGTGATTTCTAGCATACTTTATCATGTATCAATATa
>NODE_832_length_362_cov_32.077347
GTTCATTGAACCCCATTCCCTCTTGTTTCCGTGTAGAATGGGGCCTTTTGATGGGGCAGA
TATTTGGTTCCCAGGCGGCCGGTCCAGTTTGGAGCTAGGGCTTATTTGAAAGGGATCGCT
TCCTGCCCCCTCTCTGCTTTCCTCTCCCCGGAGCCTGACAGACAGCCCCGCAGCCCACCC
ACACTAAATTAATTCTGACAAGGAACTTAAGATAACGTCAATGCGCTGACTAATCACAGG
ATTGGGTTTCTGTAAGTCACAGAGCTGTGAAATGTGCCATCTAACAAAAGCCCTCCAATC
GCTCCTTTCTTTGGGGGGAGAGGGTGGGGACGGAGTGGTGGTGGTGTGCCCAGGCTGTCT
TGTAGGGTATTTCTGTAGCCCAATCTGAAAAACAATTCAATTTCGTTGGGGATGTGGAAA
GGGGTATGGAGGTGGGGAGTGATa
>NODE_833_length_252_cov_30.194445
AGACCCTTCACAGTTATTAGGACTAATAGAAAAACATAAAATAAAGAAAAAGGAGCAGGA
ATCCGCACAAAAGATCCAAATAGCCAGGTCCTCCAAAGACCTCTCTGAGAGTTTGGCTTG
CAATTTGCATTCCTTTGCGCGACAACTTGTAATCCCCTCCTCAGCATGCCAAGAAACACA
CAACAGATTTATTGTCCCAGTCAACAAATCGTTTAGGTCACCCAAACCTATTACTGGCTA
ATGCATCGGGAGCCCCTGCACTCCCCTCTGGTCTCATCACACGAACCAGTGGTTTCCAAA
CACCGGTCTGAGCCCCGCAGAGCCCAGCAGCTCc
>NODE_834_length_834_cov_30.340528
GAGAGAGAGAAAAGGTGAGGTAGAGAGAGGGAGAAAGAGAGGGAGAAAAGGTGAGGTAGA
GAGAGGGAGAAAGAGAGAGAGAGAAAGGGTGAGGTAGAGAGAGGGAGAAAGGGTGAGGTA
GAGAGAGGGAGCTAAGGTGAAGTAAAGAGAGGGAGAAAATGTGAGGTAGAGAGAGGGAGA
AAGAGAGAGAGAAAAGGTGAGGTAGAGAGAGGGAGAGAGAGAGAAAAGGTGAGGTAGAGA
GAGGGAGAAAGGGTGAGGTAGAGAGAGGGAGCTAAGTGGAAGTAAAGAGAGGGAGAAAAG
GTGAGGTAGAGAGAGGGAGAAAGAGAGAGAGAAAAGGTGAGGTAGGGAGAGGGAGAAAGA
GAGAGAAAAGGTGANNNNNNNNNNCAGGTGAAGTAAAGAGAGGGAGAAAAGATGAGGTAG
AGAGATGGAGAAAGAGAGAGAAAATGTGAGGTAGAGAGAGGGAGAAAGAGAGAGAGAAAA
GGTGCGGTAGAGAGAGGGAGAAAGAGAGAGAAAAGGTGAGGTAGAGAGAGGGAGAAAGAG
AGAGAGAAAAGGTGAGGTAGAGAGAGGGAGAAAGAGAGAGAGAAAAGGTGAGGTAGAGAG
AGGGAGAAAAGgtgaggtagagagagggagaaagagagagagaaaaggtgaggtagagag
agggagaaagagagagagaaaaggtgaggtagagagagggagaaaaggtgaggtagagag
agggagaaagagagagagaaaaggtgaggtagagagagggAGAAAGAGAGAGAAAAGGTG
AGGTAGAGAGAGGGAGAAAGAGAGAGAGAAAAGGTGAGGTAGGGAGAGGGAGAAAGAGAG
AGAAAAGGTGAGGTAGAGAGAGGGAGAAAAGGTGAGGTAGAGAGAGGGAGAAAGAGAGAG
AGAAAAGGTGAGGTAG
>NODE_835_length_279_cov_32.039425
ACATTAAAGGCCCTGAGAAGTATTCCTAGCTACCCCCAACATTAAACGACCTACGTCTCC
GCCTCAGGATGTACCCTCTGGCTATCCCACCTAAGCCTAGCTGAGCCGAACGCCTCATAA
GCAGAGCTTTTGCTTTTTATTGATCTCTTTGTTTCCCATAGCTGGAAGGGCACAATATTT
TCTCCAACCTGACTTCCAGTGAGTACGAGCAAGTTCTAGAGGTCATCCACAAGGCCATCA
TCGCTACAGATCTGGCACTCTACTTCGGCAACCGCAAACAGCTAGCTGAACTACTGAGCA
CTGGAGCACTGGACCTGAACAACCACCAACACAGGTCTAAGGTCACACACACAGCATCAC
g
>NODE_836_length_194_cov_24.592783
ATCAAACTGACTTAGACACAGCTGTCCAGACAGCAACAGTCTCTTTTAAAATAAATCTTT
TATCTCTCTCTCTTCTATAATGTGCACAGGTGCAGCTTAATTCAATTGGAAAATGTTGCC
ATGGTATTACATGAATATGTTTCCATGTTACCAGTACAACTGTTGTCATGGAGATGATTG
GACTTATTTAAGGCGGAAACAGAGTCTGGTTCAAAAGGAGCTTGCATTTTTTCATTGTCC
TTGTTTAATTTGTATTTGTTTCTAGCCAcaccgagt
>NODE_837_length_169_cov_23.289940
TGAGGCGAGCGGGAGGATTCCATGCTGCCGGGGGCGACAGGCAGGCTCTCTCTGCCATCC
TCTTACACAAACGGCAGGATCAGTGCTCCACACAAGAATAATTAGAAGATAATGGGGAGT
AATGCAGCCCGATCTGTCCCGATTATCTCCTGGCACCCACCAGGCACAGCGCCATCTGGT
GCCTGATCTGGGGACAGCAGCTCCTGTGCTATCTGAAAAGAAGGCAGGCTTAGTATTAAT
CTCACCCCCCg
>NODE_839_length_359_cov_32.679665
TTGTCCTTGTTGTGCTGGGGCCTCTGGAGATAAGTTATGGATGCAACGCAAAAGCTGTAC
AATTTGTTGCATCTTCTATTATCTTCATGTTAAAGGCCACAAAAGCTCTTCAGTGAAGTC
AGCCATTAAGAAATGACAGGTATTGCTATCAGGCTATTTTATAGCCTATTACCTGCAATG
ACAGCAGCTGCTGCAGCACCACTGTACAGCCTATCACATTATTTGCAGCTAAAGTCAGCT
ACTGTGTCATTTCGCCTCATTTTCTTGACAGTGCTATCATAAATCCATTGGGCTGCAGGG
GGAACTGTCGACTTCCTCGATTATCTTCATAGCCTGAATGAATCCTGAAATGTATGTAAC
CGGCAATGACTGTTATGGATCAGGTGCCAGGGCCATTCTCTCTCTCTCTCTCTCTCTCTC
TCTCTCTCTCTccccctctct
>NODE_840_length_302_cov_32.307945
GGTGTTGAGAAGACCTATTTCCTATCTGTTACAGCAGGGTTTCTGTCTGCCGATATTTCA
GATTTCAGTCCTCCCGCACAGCAAATCCTCTGCCAATCTTCCCCCTTAAGAATCTTTGCC
AGTCCCTGATGCGTTATTCCCTCTACCTCCCTCTCTCCCCTCTGATGTGACAGAACAAAC
CATGAGCTATTAGGATTAAGGCTTTGAAAAGATCTTTGAAGCTGCTCAGGTTTCTTTAAA
CTGGGAACTGACAATATGAGCTGTGTGGCAGCAGGCACTGAATGATTGGTAGTCTACCTC
AGTGAGTTCTGCTGTTATTCCCTACCCTCACACACTCCCTGTCCAATCCTGCTAAACCCC
CAGCACTGCTCTTGTGTATAatgt
>NODE_841_length_178_cov_34.511234
GTGGGACGCTCATGTGGAAAGCCTCCCCCCGCTCCCTAGTCCCCTTCCTTCAATCCGTCG
CCCCCCTTTTAAACCGAGTGAGCCCATCAGAAACGTGTCATTTCTCTCATTCACTGCGAC
AGCCTTGAGACACAATGCAGACTTACCTCTGTGTTGTACACCCCATATATCAGGAAGATG
AACAGGCCCTACACACACACACACACACACACACACACACACACACACACAGAGAAAAAA
CGAGAAAAAAGTTGCTTTCt
>NODE_843_length_83_cov_21.048193
TATACAGAATGGTGTCGTCTGCGTAGAGGTGGATCAGAGAATCACCAGCAGCAAGAGCGA
CATCATTGATGTATACAGAGAAAAGAGTCGGCCCGAGAATTGAACCCTGTGGCACCCCCA
TAGAGACTGCCAGAGGTCCGGACAACAGGCCCTCCGATTTGACAC
>NODE_845_length_187_cov_27.737968
GAGAGAGAGAGAGAGAGAGAGAGAGAGAGAGAGAAACTCCCTGCCTGCAGTCTCTACTGT
CAGATAGAGTTTGACATCAAGCTGTACAGCGCAGTCAAAAACATACATCAGAGCTCAATT
TACAGGTACAGCCATTATCAAGGCACAAAGATATTCTACAAGAAGTTTTTTCTCTCAATA
AAGTTGTACAAAATAACATTACATTTTGCAGTCTGTACAAGATAATCAACCTTGCACAGT
GTGCAAGATAATCAACAAAAACAAAAATa
>NODE_849_length_251_cov_36.386456
TTCATGTTGGACGAACAAAGAAACGTCACAACTCCTTGGCGTTGACACGGTCGTTGATGT
TGGGAAATAATTGAAGCAGGGAATGGAAATTACAATGTTGTCTTTGACTTGTGTGGCGTG
AACCAGAGATCCATCCAAGCCCATGTGTCCTTCACAACCCTTTATTATTTATAGCGCTCG
TTCTTTGAGCAATGACCAGTACTAATGCATAACCTTCTGTCCTTCTGGCAGATTCGCTTC
CTTTGAAACCAAAGATTGAGGGAAGAGAAAAGGGTGTGTGGAGATCCAGGCTATCGAGAA
GTTATTCGTTCCCCCCCCCCCCCCCCCCCCCCC
>NODE_850_length_419_cov_33.825775
CTCTTGCTTGATGGGCTGCCTCATGTATCTCAAAAACGCCCCCGCGGCTCCGTGAGGAGC
AGAAGCGATGTTCACATTGAGGTTCATGGAGTTGTAGCTGTGGAGGGAAGAAGGTCCATA
ATGCTCGGGCCTGTGGACGAAGTGCTCTGGCCTGCCGTAGATATCCCCCGGTAGACCCAA
ACGCATCTGCCCGTTGAGGGCATGGTGATGGTGATGGTGGGCACCTGGTGCTGCCTGGTC
GTGGAGTCCAGAGAAAAGTGGAAGGGCACAAGTCTCGGCGTGCCCATAAGCACCTGTTGG
GGAGATGAACATGCCATGGTGATGAGGGGAGGAGGCTGAACTATGCTGGTCGCCAAGTGC
ATGCATAGCCGAAGCTGAGAGTTCTCTCCTGAGGATGTAGTCCCTGCTGTTAGAGTAGCC
TGGGTGAGGAGCCACGGGGTAACCAACTGTGGTCTGAGTAGAAGTGAAGGATGCTGCCGC
CGCTGCGACGGTCTGGGTTTc
>NODE_851_length_310_cov_38.087097
CCTCCCTTGATGCCAAGCATTCATCATCCAGCCTCTAATATCAGTTATTCTGTGGCTCCT
CTGCTTACAGCAGAATTAATTTCGGCTTTAATTACTCTCATCGGCGGAATGCTGATGAAG
GAGTGGGACACGGCATTCTGGGACCTGGGCCTCATTCTGACGCTTTAATTTGAATGAATT
CCACCCGGAGACGCTGGCAAACAACTGGCAGCCGAGCCCGAGGAGCCACTTTGGGATCGC
ACTGCTCTGTACCACACCGCACCGTGAGAGAAAGGAAGAACAGCAGTTGTGGCCCTACCC
AACCAAGTGTGTATGTTTGTGTGTGTGTCTGTGAGAGAGTGTGTGTTTTTAGCCTTTATT
TTACCAGGCAGGTCAATTAAGAACAAATTATt
>NODE_852_length_275_cov_27.956364
TGATTATTATTTTATTTTTTTGTATCCTGGACTCTCATTGACAGAGCCTATTGAAGGAAA
CTTAATAGTGGAAAAGCAGCATCCTACTCTGCTTCTTTGCCTCTGGATCAACATACTTGC
CATATGGACAATACTGACACAATGGTGGATTCTTTGGCACTGGGAGAAGCAATTGATGGT
AGATGCACCCAAAAACCTAAAACTTCAAAAAAGAAGAAAAAAAAGAACTTAAATTATGAA
CTCAAAGCTTTGGGAAAAAGCTAAGAGAATATTGTAACAAACTTCGTACAGAGTTCAGTC
TATTAATTGTTTCATGTTAGATATTCTATGTGTTTACCTCAATTGAAAAAGAATGTT
>NODE_853_length_273_cov_19.007326
TGACACTGTAGTTGACTATTTGACACATAGGAAAAGGTTTGGCTACAGCCCTCTGACATA
TAGAGTAGAAGATCGTGAGCCTTGTGTTTGGATGGGATCCATGGTATGCAGTGCTTTGCA
CTTATAGTGAAGGAGACCTGGGCTTGAGCCCTGGTTGGTCACACAGACAGGGATGAGTGG
CAGTGGTGGTGGGAAGGGAGTCGTTCATCAGGTGGGAAGGGAGTCGTTCATGACATCCTG
TCATACAGAGCACATGTTCAACTTCATAAAAACTAGTTTCCCATCTCAAGATGTTAAATA
AAAAAAAGTGACTATAGTAAGTGCCTATTAGGTGCCACGGCGTTGACGGTAACAg
>NODE_854_length_248_cov_27.524193
CATCGTCGATGATTCCTATTGTGCATGTTCTTTGTTATGTAGAGTTTTTTTTCTATCCAT
CTAATCTCTACTAAATTGGTCTCCTCTTAGCAGCGTCCTGTACTAGTGGAAACAACAGTC
CTTTCCTCATTAACTTGTAGGTAGAGATGCTCCGTAGCATGAAATTACCCATGAGCCTCC
CTCTCCAAATAACCCAGTTTGCAAACAAATGATCCGAGCAGACGCAGTAAAAGGCAAATG
ATTAAAATAATAGGAGGGATTTAAAACTGCCTCCACAGAACAATTCAGCAAAGGACTGCA
CAATTACTCCTTCTACTTCTCCCCTGTTCa
>NODE_857_length_83_cov_68.060242
ATTTCCCTTGATCAGGGTGAGGGAGCACAAAGCACACACAAGCTGCATTCAGTAACAATA
TTCATATTTATCTTATAAATTATAGGCAGTTGCTCCCTGACAACAAAAGGATCAATGATC
CTATTAATAGGACAGGGAAGACTAGCCCATACAAGATGCATTTAG
>NODE_859_length_236_cov_19.627119
TTCAATCAAGCCTGTGGCCTGAGGGTGTGAGACCAGACGTGCTGAAGGCCCGGGACGGGG
GGACGGGACGGACTCTTCCAGACGGTCTCCTCTCCCAGAGTGTTTCCCCACACCCTGGGA
GGTTAGGATTATTTTATTTTTATTTTGAGTGTTTAATGTATTAAAAGGGCCGAGGTAATG
AATTATAATCTTTAATGCAGCGACCGATCGATACCACAAGAGAATAAATCAGCTTTTACT
GAGAGCGTCAAACCCTTTAATACACTAGGAGAGAGAGAGTAGAGGGAAAGAGGGTGGGAG
AGGAGAGAGAGAGAGAGt
>NODE_860_length_311_cov_48.688103
GGGTGTGAATACTTTCTGAAGGCACTGTATATTGTTGTATTTAGTGAGAATGAGATAGGA
TTATAATGACAGCAGATGTAAAGTAAACATATAACGCCAGAAGCAGCATCATTACGAAGA
GAGAGAGAGAACTTGCCACTGTTTCGATGGAAACAAACAATGCTTTGGGCCTCTCTGTAA
ACAGTAGCTATCCAGCTGCTATTTCGAGTGAAGGAGCTCAACCTTGTCACAACAATTCCT
TAAAAGAGGAACAGTTTAATGTCAACAATATTTTATCCATCTGCCTGCCTCATGAAAACC
CTTCCAATCAATTGAGAAATTGTTTCTCCCGCTCTCTGTACCAGGGAAGTGCAATACACA
ATATAAACCCGTTACATCAGCTGAGGATGCAGc
>NODE_862_length_450_cov_30.824444
CATGGACCAGATCTTTAATTATTTTCAGATCTACCCCTCCCTTTGTAGTCCATACATTGC
AACTCATGTAGATACCTGACAAATCAAAACACCTACCTAGCCACTTAGCTGAACTGTGTG
GACCATCATGTAACTACTGGGTCCTACACTTGGGGGGCGGGACGCACCTCAATACCTGCT
TTGTTATTGTTTTATTTCCAAAGGGGATGCGGACAAAGACACGAGCGCTGAGCAGAAGAA
TAAGAAGGGTGTTAAGAGACGCCGGGAGGAACATGGAAGGGGCTACTTTGAGTTTATTGA
AGAAAGCAAGTACAGCCGGTAAGGATGGTGCAGTAGCCGGGTTAACCCTCGGTTAGCTCC
GAATCACCCTGGCCTGCACAACTCCCAGCTCTCTGCCTTATCGAACTGCTGTGTTGACAT
TAACAGCCAACACAGTCCTTAATGCTACCCCTGACCCCTGCTGCTAAGAAACATATTTTC
CATTTACCTCTACATGGGTATTACCTTACTATAACCTGTTATTACTGAATAc
>NODE_863_length_271_cov_33.321033
CCCAATCCTTTGAGCTTGACTCTGGCATCTTTCCCTTCTGTCTGTTTCCTCCTCGGCTCC
TCTCTACCTCTTCTGAAGTTGACAACAAAGACATCCTCGGGGTCCCTCTTGATGTAAGAC
CCGCTCTTGATCTTTTTCTCCCTATGTTTTTGTACCTTATAGTTGCACTACTTTCATATT
CCGCTAGCACAATATTTACACACCAGAAGACAGACGGGGTGAATCTTTCATGCGAGGGCT
CAGACCTGGACGAAGAGCTCTGGTTAATCTCCTGGAAGACCCTCTGATCACCTGGTCATG
TTGGAGAGAGGGAGGGATGGACAGAGAGATGGAGGGATAGACGGAGGAGGAAa
>NODE_866_length_181_cov_31.077349
TTCCCTCAAACCACCCTATCTATCCGTGTCTCTTTAGCTATTATTTTCTTATTCTGTTCA
TTTTTTGTTGTACCTTCCTCTCCCTTCCAGAAAGTGATGCACACTCGCAAAAGACACTCT
GAGCTGTACCATGAGCTCAACCACTCCACCACCAAGTTCCACACCATAGACAGGTATAAC
AGGGACCCCGCCATGTCCACCTTCAAGGTAAGAGCCCAACCATACGGGGCGAGTGGGAAA
CGGGAGCTAGCTTCCCCGCACCt
>NODE_867_length_333_cov_33.636635
TGAACTTAAAAAAATAGTTAATCACTGTTGCGCTGTTTGCCACATGCTCGTCTATTGCTA
CATCATCACGGCGATGTGTTCCAGAGGTTAGCAAAACAGTGGCGTAACACATGATCGCTC
TTTATGACTCTGGGGCCAGGAAGAGAGAGAGGGCCCTCAGACGACGCTAAAAAGACGCTA
ATGACAAGCCATTCAACGCAATCCAATTATGCAAAAGGAGTCTAAACAATTCCATCATCC
CCTAAATTAGATTGTCCTAATGAGATGAAGGCACCAATTAATCCTGAATTAATTCCTACA
GCTCATTTTCCCCCAGAAAATACTCTAAAATGCAAATACAAACCAGAGAAGAGACGGATA
AGTGCCCTTCTGCAGGGGTTTTGGAGCAGTTTCAGATAATTtattgtgttttggg
>NODE_868_length_604_cov_38.178806
ATAAACAATTTGATTAGCCTCTTTCTATAGGCTGTCATTTCAATCACTGTGAGGGCTGAG
GGAGGGATGGTGAGAGAGAGAGGGAGGGTGAGAGAGCTGGAGAGAGGGATGAAGGCTTGA
AGAGAGGGAGGGAGAAAGAAGGGAGGGTTGAGAAAGCCTCCTCCTCAGACAGAAAAAAGA
ATCCAGCCCTGATTAGGCCTCTGCTTTTGGTGAATTGGACAAGACAGCTGAGCTGCCAGG
TTATTAACTCCCTNNNNNNNNNNAGAGGGTGAGAGAGCTGGAGAGAGGGATGAAGGCTTG
AAGAGAGGGAGGGAGAAAGGAGGGAGGCTTGAGAAAGCCTCCTCAGACTGAAAAAAGAAT
CCAGCCCTGATTAGGCCTCTGCTTTTGGTGAATTGGACAAGACAGCTGAGCTGCCAGGTT
ATTAACTCCCTCAGAAAATTCTCAGGCCTCTCCCGGGCCGGCCTGAATACTGTGATCTGG
ATCAATAAGCAATCTCCGGTGTGTACCAAATGACTGCTGGATTCATTTGTTTCCCAGCAC
CCTCCCTCCTCTCCCTCCACTGGACAATGCACCTGCACAACCGACACCCCCTCCCCTCTC
TCTAACCCCCATCCTCGCCTTCGCTCCTTACTTCCATACCCCCACCCTCCCTCCGTCTCT
CTTCACCTCGCTCACGTTCACTCACt
>NODE_869_length_354_cov_19.466103
GGGTATGATTTTCAATACAAATGGTTTTGAATATTTGTATTTTTAAATAAACACACGTGC
ACGCACACACACACTATGTGTAACCCCAGTCAGATGTCCCCCCAGCGTGTGTGTACATGC
GTGTCTGCGGCTTTCTGGGCGATGAAAGGGAGTGGGCTCTGGGCCTGACAAAAACACCAA
TCCATACTGGCCACAGGCTCCTCTCCAATCTATTTCTGCTCAGCTGGTTTTAAATGAAGT
TATTATGACTCATTAAAATGCCCGCAAGCTTTTGGAAGTCGGCCAATTACGATTTAAATT
TAGCCTCTCTCACAACCAAGCGTGCTCCCCCCGCTCCTCCCTCCCCTAGCCCCCTCCAGT
ACACTTCTCTGGCTCTTTTATTGCATTGCTACCCACCCCCCCTCCCTTTTTGCCTGTTCC
AACAACACATCACTGc
>NODE_871_length_204_cov_35.397060
GAAAGAATAGAAGTTGAATATATATTTCACATGATAAGAGAAAGATGAAGCGCAGGAAAA
AGGATTCTATTACAGCCCCCGACAGCTGTGTGAAGTAGCGTCTTTTGAAAAGATTGATGC
AATAAGGACTGACCTTGGCTTGGAGCAGGAGTCGGTGATGTATGTATGAACATCTCCTTG
CTAAATGGACCCAGATTTGTGGCACTAATATACAAGGAATCCCAGTACCAAACTCACCAT
AGCTATACATCAACAGCCACTTTGGGTGTCATTTCTGGTTTATATt
>NODE_872_length_175_cov_20.331429
TAATGTCCCTTTTTCCTGTCTGTCTTCCCTCTTCTTTCTTCCCAGCTTTTCTGGAACACT
CGGGTTGTTGGTGTGGCTGAATTTTCCCTGGATTTGATTGGTCAATTCAGAAGACTGAAG
CCCAGGCTGACAGTCTACCTTTCACGGAGGCCCAGCCGTGAGAGGACTGAGGAAGGCACG
TGGCGAATCATGACCGCGGACAAAGACAAGCCAGACAGGGAGAAGGACAGGGACAGAGAC
CGAGACAGGGACAGAGa
>NODE_874_length_339_cov_25.764011
TCTTCTTGGTGTGGTTGTGAGGTTGTCATGGCAACCCTGCCAATCACTGTCAAGCGTGCC
AATCATTAGCCAGTACGTAGACTAGGGCTTTCACCACTTCTGTTGCAAGCACCGGGGGTT
ATCAGAAACTCCAATCTCAACACCACCCTCCCACTGCACGACTATAGTGAAGTATAAGAC
AAGGTTCGCCTATTTGTTGAATGGAATTAGCAATTAGTGGGTGGAATATTATTGCGATCT
TAACGAGGCTCGTTAAAGCTCAAGAAGATATGTAGGGAGAGATGCTTAGGAGGGCTCTTA
GGCTCTTAGTGGCGACACTCGGGCAGGAAAACGTTTGATTTTCTTTTTTTATAACTGTCA
ATTCACACCTTATGTTGGGGTAGTTTTTCCATTTTGCTCCATGTGAACCCTTTAAAGTTT
t
>NODE_876_length_224_cov_23.839285
ATGGTCTCGTTTCGACTGACGACGCAGAGCGAGCAGGTGTTTATAAGTTATGTTGCTTTT
CAATTACAGAAATAATGGAAGATTCCCATTTCAACTCATCATACTTTTGGTCTCCCGTTC
CCACAGTACAAGGACAGGTAGAAACCTTATTACTGGACCTTATCTTGAAATGTACATGGT
GGTGTCGCAAATAAAGAAATAATACATGTTAGTTAACGCTAACAAATAATGAGCTTACAC
CTTAGGTGAGGATGGCAAAACATCAAATTCACTGTAATACATATGTAAGTAACAAAACAA
CGGGCc
>NODE_877_length_280_cov_32.303570
TAAATTGCCTGATTTTGGGTAAACATATGCTGCAATTCAAACTGTCAGCACTGGTTTGCT
CAGGGATAATTTGTATTGATCTTCTGGCTTCTTACCCATTTTGCTTACTGACCTCATTGA
TAATTAGAGAGAAAGAGACACAGCGAGGTAAGGCAGGGGCTGCATTTGAATATTTCGCCA
GGAATAAAAAGAGAGAATAAAGAAAGAGAGGAGAAAGAGTGAATGATAGACTAATAGCAT
TTTCTCTTTTAAACTAGTTGAAGTTCAGCTTGAAACACTTCACTTGCTCAGCTCAACTAC
TTAAACGTAAAAAATGTTCTCCTCACTTATGAGAAGCTATAATTGTTTTGTAAATTGTTT
At
>NODE_878_length_354_cov_31.118645
GACAAATAAGAAGGAAGGTCGATAATGGGAACGAAATGGGATTTGGAGTCGGGAAACAGG
ACAAAAATGAAGGCGGAAGGGCGGATGGATAGGACGACAGCAAGAATGAATTTGTTTTGT
TCATTCTGTGAACATCAGTTCAGCACTCTTACCTCTTATTGGTGTACCACCTGGGTGGAT
AATATGAATGCAAATAAGATTAGAAAGAAGAATCATTAGTAGGAGAAGATACAGGCTGGG
GGCTTTGGAAGAAGAATCAAATTAGACTTAACAGAGTACGTAAATAAAGCGGACTAGAGG
AAAGAGAAATGAGAAAGAGAGAGAGAGCTAGAAAGAGAGAACTCTGTACTCTATTGGCAA
AAAAAGACAGGATTCATCTTAGGAAGGTATCATAGGTCAGAGAAGGTCAGAGAACGTTGT
ACAGTGGTGTGCCACa
>NODE_879_length_108_cov_24.898148
GGGCAGCGAACGGTTGAAAAGCATGCATTTGGTTTTACTAGCGTTTAAGAGCAGTTGGAG
GCCACGGAAGGAGTGTTGTATGGCATTGAAGCTCGTTTGGAGGTTAGTTAGCACAGTGTC
CAAGGAAGGGCCAGAAGTATACAGAATGGTGTCGTCTGCGTAGAGGTGGATCAGGGAATC
GCCCGCAGCA
>NODE_881_length_174_cov_47.149426
CATTTCAGAATGGTAATCCACAAAACAAATATGTAGCGGCATATTTTAAAAAGGGAGGCT
CCGCTTCAATTTCCTATTGTGGAGCGCGGCGTGTGTTTGCTCTTTGTGTCGGTTTGAATT
GATTTGCACAGCTCGGCAGACAGAGGCTGAATGCTCAGACCAAGAATCCATCATTTCATA
TGATCTGATAGTTCTGCAGTATTAGATTGATTTTTTTTTCTCCCCCTACAATGCCGATGT
TAACAAACAAGCTGAg
>NODE_882_length_239_cov_50.305439
CACACACACACACACTAGGTTGGGTAGGGCCACAGCCGCTGTTCTTCCTTCCTCTCACGG
TGTGGTGCAGTGTAGAGCGGTGCGGTCCCAGAGTGGCTCCCTGGGCTCGGCTGCCGGTTG
TTTGCCAGCATCTCCAGGTGGAATTCATTCAAATTAAAGCGTCGGAATGAGGCCCGGGTC
CCAGAATGCCTGGTCCCTCTCCTTCATCAGCATTCCGCCGATGAGAGTAATTAAAGCCAA
AATTAATTCTGCTGTAAGCAGAGGAGCCACAGAATAACTGATATTAGAGGCTGGATGATG
AATGCTTGGCATCAAGGGAGg
>NODE_883_length_198_cov_36.722221
TCTTTATCTGCTCCCCCCAGCCTCTCTCTCTCTGGGAGAGATTGAGGGTGTACATTAGGC
AGGGGCATTTTGATGAAATAAAAGCCTGGGCCAGCGTATGGCTAAACAGAATGGGAGCAC
TCACTCAGCCTGTCTCTGATTGACCATTAAAGCCATTGATGAATGGGGCTGTCAGAGGAG
AGAATTAAATCAAACATGAAACAAAGCCGTCCTGACGGCCCAGTCTGACAGAGCAAACCA
TTCCTCCCCTCCATTACATAGCGCACGTCTCCTTTTACAa
>NODE_886_length_235_cov_39.229786
TCAATACCTTTTAAATGCTGTTTATATGTGATTAACGGTTAATATCCTCACAAATGATTT
AATATAATAAGGTCATTTGTCTTTCACAGGAGCCCGGTACCCTGCAAAGAATAATAGAAT
AATAAATGAGGACACTAGTAAAGAGGAGATTTCTGATGCTTTCCCCGGCTCTGGTTTTAT
CACCCACGTCCTCTTTACAGCCACAAAGCTGCACTATGGTTATTTTATGCAAGTCATAAA
ATTAGCCTGAGATGGAATTAGCAGACTCGCGGCTCTTTATAGGTCAAGCCGGTAGTTTAT
GAGCCCGCGACTCCCTa
>NODE_890_length_339_cov_32.840710
CTTCCATCTATCCGACTATCCTCACAGAGGTCTGGACCCAACCTACACATGATTCTCCAA
ACCAAAGACGAGGGAATAATTTATTTATTTTTAATCTGCCCTACAGGGCCACAAAGGCCC
CGGCCCACCACCAGTCCTTGGAGTTTTTTTCCTTTTCACACAGGCCTAGTGTTAACGCCT
CTGGCCAAGTTCACAGATTTGAGTGACTGTGGACTTAATGCCGCTTGCCTTGTTTTCAGC
ACTTGTCCCTCCAGATTTGCCACCCTGGCTGCACAATTTCCTCCAATTCTAATTATTCAT
CAGCTCGTTATGCCCGCACCCAGGCGCCTGCCTTAATTAGAGGCGACGCAGGGTTTCGTT
ACAGACTACCCTGGAGTGAGGAAACCAGTTCAAAACCAGTCCAGTGCCCTCGGTCATGTT
g
>NODE_891_length_794_cov_33.327457
CCGATCTACATACGGCCCCTGTATTACCCTTATCCCTAAGCCTTAGATGGTGGGATCTTC
CTAAGGGACTGCATTGAGGCACAGGCTGCTTCTCTCCTTCTCGCCGCCTCGGCCTTACAC
CCGCTGTCCCCATCACCCCCAGACCAATTTTCTCTACTATATACAGTACTAACATCTAGG
CCAATTAGTTTTTACACAATTAACAAAATATGTTACAGTGCTAATTAAGTATGATTCCTA
ACACAGTACATCAAAGTGTTTCAAATCAGGCCANNNNNNNNNNCTCTCCTCCTCCTCCCT
GTGAGTGTATAATACAGTCACAAGGATGCTCCAGTGCTGCTCCTACTTCAGGAGGCAAAA
AGTCACCTCAGGTCGATGGCACTCAGTCTGTAAACAGGGCTTCCCGTAAAATCAATGATC
TTCAGTTGGAGCTATCAGTCTGTGGAACAGAAATAGCCGTGTCTGTGTCAAGACCGAGGC
TGGGGCTCTGGCTGGGTAGGAGAGAGGGGAGTATATTGGTGGGTGAGGAGGGAGGAGGGG
ATCAGTGTAGTGTAGCTGGGAGTACTGTACATCAAGGAGCTGATAGCAGGGCTATCTGAG
GCATGCTGTATCTGTCATGCCACAACCACTACACCTTCAGGTCCCAGGCTCTGAGgNNNN
NNNNNNGGCCAAACTACAATTCCCAGCATGCGTCACTGCAGTTACAAAACATTTCCTGCC
AAAATTCTGGAATGAGATAAAGATTGGGCCAAAAATGGCCCTGCTGACTACTACCATTCT
GTTTCACAGTATTAATGCCTGTTACCATTCAGCTCTTACACTGCTTTTCTTTGGCCAGAG
AAAATATGAACAAATTGAATTTGTAGTATCATTTGc
>NODE_893_length_232_cov_19.672413
CACCACAGACGGACTAGTCCGGGCCAAGGTAATCCACACTAACTGAGACAAAGCCCTTTC
TTCCTCAGGTAATAGAAGCCAGCAGCTGCGATTCAGGACAAGATTATATATGATGTGTAT
ATATCGAAGGTTTGTCAGTTTTTCCAGGCCATAAACCCCACTTTAATGGCACCACGTGCT
CCCTGTGCACCATTCACAGGCCCTGCTCGAGGCAATTGGCATAAATAACATTACAAACTT
TAAAATACTAAAAGAAAGAGACACTAAAAGGGGAATGCGATAGCCCTATATAACAATGTA
GCACGGTTAGGCCc
>NODE_895_length_641_cov_36.466457
TGTGGTTATCATGAGAAATGCCCTCATTTGTCTCTGAGAATGTGCCCTACAGTGTTAGGG
AGAGAAATACTGTTTTGATTCCACCCTCTTATGCCCACAAAAGCTGTATACATGTTATTG
AACTTGCAGTACATGCCTTTAGCAGAGCAACGGGACCCACCATTCAAATCCTATTATAAT
GTAATATTTCACATAGACATTGAACTACCAAGATGATTTGTAATTAGAACCAGAATCAGT
CAAATGAAAATAGGGTAGAGACAATAAAAAAGGAATGTTTTCATCTATGGGAGGATTCTC
TGGCTTTATTTAAGATCTGTGTGAATGTGCTAACAGCATTAATGATGTTAGAAAGAATTA
TGAGGAAATCAAATTTGCCTCGCCACTTGAGCGCCACTAAAATGCCAAACAATAAACTAC
CAGATTGCAAATTAGATCAGTAANNNNNNNNNNNNNNNNNNNNNNNNNNNNNNNNNNNNN
NNNNNNNNNNNNNNNNNNNNNNNNNNNNNNNNNNNNNNNNNNNNNNNNNNNNCACACCCC
TGGCTCTTCACAACAACAAATGATGCGGTGCCTGAGGGCCCTACTCCAGCGGGAGACGTG
GCTGGGAGGACAGGTGCAGGAGAGCAAAGGAAATAAAGAGGAGACAGCCTATGACCAATG
CCTATTAACTGAGGGTTGAGGCAAAGCCCTATGGCATCCAGTGACCCCCCTCAGCCCTCA
TCt
>NODE_896_length_242_cov_32.863636
ATGCAGTGCATGCGAACACATGCACGCACACACAGAAAAAAAGACAAACACATACACAAA
CTATCTGACACCATCACTTTACAAGTGACTAGTTTAATCGCGGCCAATCACAAGAGGTCA
TAATTAATACTCCAATACAGACACTAATAAACAAGTTTAAATTGCAAGCATAATCAAATG
ATGCAAACATCCACGAGTTACAAAAGTTCACAGCCGCCACTGACAATTTCTTAATTGTAT
TCAGTCATTCATGGCAATTTTATTAACATAGAGCTGATGTCTCCTGCCCTGCCACTGTCA
CAGCACCAGGGATCTAATTTCATt
>NODE_897_length_541_cov_32.824398
CACTTGAAACTCCAAACATGTCCAAAAAGCTCATGTGTATTAATGCTGTGAGAGGGTTGT
CCCTTAAAAGAGAGAGCTCTTTTTTTAAACTCCTCTGTTTAACAGATCTTCAAAAGGAAA
GCCCTCATTGTCCCCTTGCTGCCACCTGCACACAGAGGGCAGGCTGCCACTGTCTCAATG
GAGCTGCATGCGCACCCCAGCAGGCCTCGAGATAGCGGCTAAAGAGCTTATTTCCCAAAT
CTCTTTATCCTTTCTAGAACTGTGAGATGTNNNNNNNNNNNNNNNNNNNNNNNTAGTAAT
TACCATCCAGATGAATATGATATTCTAATCAGGCACGCTTTAATTTTAATTGCCCTCCAG
CATCTAACTGTCAGTGCTGGCCTGGCTTGATAAAGTAGAGACTCTTGAAACACCATTAGA
CATCTGCTCAAAGAGCATTGCCTCCGTTACCCCACCAACACCACCACTCGCCATGACAAT
CAATACAGGATTGGTGTGTGTGATTTCGCTCGTCTTTCTGTGGAAAGCCATTTTCCGTCA
ATGACAAAAGCAGAACAAGGCTTCAAGCCACAAGGCCCCCAATGACTGATGAGGCCTAGA
GGGTTGTGTTTCTCAGAATTTGg
>NODE_898_length_229_cov_31.908297
ATGTGCAGCGAATAATTACATATATCATGGAGCCGTCTCTTTTATTTTGGGTGTCACTTG
TGATGTCACTGGCTGCTTTCGTTCATTTGAATTCAGACCTTTATCTCTGGGCCGCAGAAG
ATTGAGTGACGGCCCACCAAACGCTCGCGACACTGTCCTATTGATTTCTCTAAATCCCCA
ACAATAGCATTTGCATGCTTGTTTCTGTAATAATACAGATATGCCATTTGGAATTAAAGA
GCCTCGCAGACCAGAGGTAACTAATTGTGCGCTGTGTAATGAGTGCAGTTTCAATTTGAT
ATAACCCACAG
>NODE_900_length_83_cov_29.180723
GAACATGGTCCTCTGTAGTTCAGTTAGTAGAACATGGTCCTCTGTAGTTCAGTTAGTAGA
ACATGGTCCTCTGTAGTTCAGTCAGTAGAACATGGTCCTCTGTAGTTCAGTTAGTAGAAC
ATGGTCCTCTGTAGTTCAGTTAGTAGAACATGGTCCTCTGtagtt
>NODE_901_length_312_cov_30.224360
GACAAGAGCTTTAGTGGTGGCCGTTTGCCTTCGGGAACGTTTATTACACATGACTGTTTC
GCAGAAGCAGCGTCAAATCTATAAAACTACCATTAGGGGAGGGGGGGATCAATCAAAATG
CCATTAAAGTGGAATAAGTTGCCAATATTGCTGATGTGGTTGTGGGTCCTTTGATTTTCC
TTCAGATTATTAGGCACAGTCGAGTAGTGACTTTGTTAAGAGAAACGAGTGTTGCTGGCG
AGTAATATGTCTCTCGGCTTCATAAAGTTTGCTGCCTCATATTTCCCACTGTATTGATTA
TCCATTATCATTTGTCATGAGGTGTCCTAACTCGAGGGGAAAATATAACCCTCTTTCTTC
ATTGCCGGCACAGCCTGCGCGGGAGCATGGTATg
>NODE_902_length_192_cov_32.921875
TCATAAATCTGTGATTTTTCAACAGTGCACATTGTTTTTAGTCAATGATTTTCATCTGTT
TGTTTTTCTCTGATAGCAAGGAAATGTACCATATGCTCTTCCAAAAGACAAATGATTAGC
AAATTAAATTCTGGACAGCTGTCTACCTGAAAGCGTTTGGTTGATAGCATTCTGCTACCA
TAATTAGCTTAAGCTTTGGGTTAATTACATTTCTACCTGGATATGCATAATAATAGCAGC
ACCCTGCAGAAAGCCAAGGAGATTCACAGTATAc
>NODE_903_length_215_cov_38.483723
TATCATGTTTGATTCTAGTCTCAGTCAGTATAGATCTTTCCTCCTCTCACTGAATTGTAT
CCAGCCTAGGTTTAATGCATATTTCAGCAAGCCCAAGCAGGGTACCGTAGAATTACCACT
TTACTCTTGCAGGCCCCGGGGCTTTGGAGCCGACTTTGACATCAAGAGAGCATGTTTGGG
AAAAGGAATGTGCGGCAAGCTTTCACCTCCAGGTATTTATCTTTTAAGGTGGTGTGGGGT
GGGTGTGTGGCGGGTGCAGTCAGGCTGAGCCATGACAGGTCAGGGAGTTAGACAGAc
>NODE_905_length_176_cov_35.164772
TCCTGTTCATCCCCTGACATCTTAACAGACATTATTTGTGGTTCCCTTCAAATAAAGTCC
AGGCTGTAAATTGCGGTCTGTGGAAATTGACTGTGGAAATTGAGATATAAACGCTACCCT
GCATTACAGTCCGGCCTTTAATTAACTGAAAGCCACACTGACATTTATTGGATTGCAAGT
TACTTGTTAATAGCAATAAATTGCGAGACAAAAAAACATCATTGCTTAATCTACATCAAT
AATTTGTGGACCTTTACc
>NODE_906_length_279_cov_35.372761
GTGGTTATTACTGCATTATTTCACTTAATTTTCTCTCACCTGCTTATCCCCACTCACACT
CCCTCTCCCCCCTTCTTTTTTTCTGAAACTGTTGAGGTGGCAAGTTCAATGCAGAGGTGC
GTATGCACAGCGGAAAGGTAATCTAGCAGCCAGTTGAGCCATGACAAATAGGGACAGCTG
CCCTAATTGAATCATTTGAGCTAAGACAGCTCAACTTGGTTATCCCCACTGCAGCTCACA
GTGATATTAGTGCAGCGGGAATCATTAGCCATGAAATCTTCTCTGCTCCCTCTGACTGCA
TCCTTTATGACATGACAGCCAGCCTGAGCCCGGCCTCCCTCTCTCTCTCTCTCTCTCTCT
c
>NODE_908_length_83_cov_52.698795
GCCTTGGTTTCTCAAATAATTGCCTCGCCTGGTTCACCAACTACTTCTCTGATAGAGCTC
AGTGTGTCAAATCGGAGGGCCTCTTGTCCGGACCTCTGGCAGTCTCTATGGGGGTGCCAC
AGGGTTCAATTCTCGGGCCGACTCTCTTCTCTGTATACATCAATG
>NODE_909_length_331_cov_24.211481
GAGTGGTGCCTCGTCAGATTAGATGCATGCTGGCTGGGTTTGATGGCCAACCTGGACAGA
CAAGCCCTGCCAGGCACAAACTGCTCAGGCACATGATGTCAGGAGGACAAAAAATTATCC
ACCGCGAGACCAAGGAGACAGATGACACCCAGCAGGAAGCGAGAGCCAAATCTGTAAGCA
TCCACAATCCAGCTGGCTAGCCCTAGGGTACCTGTCTCTCTGAAGTGGAATCCGCATCAC
CCCATGAGCTGTCAAATTAGCTCACAGGACTGGAAATGCTGAAAAGATTTGGCCCCTATA
AAATGTTATTAATTCATTTTTGCTTCCTGTCCTGAGAAGACAGAAAAAAACACAAAACAA
AAACAGAAGTGTGTAGGGAAAAACAGAAGTCAGGCCTCCTTCTGTGTGGACCt
>NODE_910_length_271_cov_27.413284
TAATAGTAATAAAATGTTAAAAAAATCGAAGCAACAAAAGCAGACAAACCGTGTCCTTGC
CATTCAACTATGAGAGGTAGCCCTCAACCAATTTCTGTGTGCTGTACGGTGTACCTGACT
CTTTCCTCCTCCCCATGGCAAAGTGAAATGGAATTGCCTCTCACATTCAAAGACAGCTCT
GTGAAGGTGATAATAGAACTACTCCCTGCTGTCTGCAGGCAGGAAATAGGAAAGCGGCAT
ATGGGGCCAGGAACCAAATAGAAAGGAGAGGCGCCCAGGCAAGGGAGGAAACCATAAGAA
AGGTTAATGATCATTTCTGAATTCTACAGGGAGAAACTACGCTCCAAGTTGAg
>NODE_911_length_166_cov_23.289156
CGGGTGACAGAGGGGCAGCTGGAGCCCGGGGAGGGAGGATCCCCCTGGCTGGCCAGTCAG
ATGTGAATCAATCATCTCCAAAGATGTCAGCATCTGCCCAAGCAATTTGGGATTGGAATA
AATGGCAGATGGGGATGTTGTTCTGCTGTTTAATCAGCTTCGCCAAATGTGGTTTTATCT
TGTATAAAATGAAACCATCTGTACCCATGTAGGTGTAAGGTTCAAATGCGATGGGAGGAA
AGGAAGAg
>NODE_913_length_307_cov_22.016287
AGACGAGGGATATAGTTTCATCGCCGACAATTTATGGATTCATTTATCACCAGTGTCTTG
TCCATCGTTCTAATCTTCCCTACAGGGTCACAAAAGCCTGGCCTGCCACCAGTCCTTTGA
GTTTTTCTCCTTTTCACACAGGCCTAGTGTTAACGCCCCTGGCCAAGTTCACAGATTTGA
GTGACTGTGGACTTAATGCCACTCGCCTTGTTTTCAGCACTTGTCCCTCCAGATTTGCCA
CCATGGCTGCACAATTTCCTCCAATTCTAATTATTCATCAGCTCGTTATGCCCCCGCCCG
GGCGCCGGCCTTAATTAGAGGCGACGCGGGGTTTCGTTACAGACTACCCTGGAGTGAGGA
AACCAGTTCAGAACCTGTCCAGCGCGCTc
>NODE_914_length_138_cov_33.927536
AATTGAGATGATTTGAACACTGTGGACAGTTTTCAGCAAGTTGCAACCATGAAATACAGA
AATAAACACTTTTCCAAAACCAAGGTCGAAATCATGTTTGAAGCACTCTGTAAGTAATTT
TTTTTTGCTGTACTGTTAAATTGAGATGATTTGAACACTGTGGACAGTTTTCAGCAAGTT
GCAACCATGAAATACAGAAATAAACACTTTTCCAAAACCa
>NODE_915_length_199_cov_19.105528
CCCATGTAGGTTATCAGTCATTTATTTTTACCTGGTTCTCTCTCTTCATGCCACACCTGG
ATGTATTCACAGTGAACTTCTCTCACATGGATGGGTTTGCTGACTGCGCTGAGAGAGCGA
CCCACAAAGTGAAGGAGGGAGAGAGTGGAGCAGGGCAGAGGACACACAGATAAGACAACA
GAGACAATATTTTCACCAGGCAAGCCCAGACACTGACAATGCACAGAATCAATGCAGACA
GTCGGAAAAAGAGGGAGAGAGAGTGAAGGAGAAAGGGAACa
>NODE_919_length_266_cov_32.624062
TTTGATGTTTAATCTCGCAACAAAGAACTATCTCTCGGCGCAGGGTCATGTTAACTTGCC
CAACACATCGAAGGGCAAACAGGTTGGAACCAGAGAAGAGATATTGGGGAAGATATTCAG
GCGAGAGCTGCAGTCCCAGTAGCATGGCTGTCTGGTAGCTGCTACAACAGCCAGAACTGC
CTCTTGGAACCGATTCAAAAACACTGCAAAAGCAATTAATAAACACAGACTGTGTAAATA
TCGCAGAATTAGAGAAGTGTGACAAAAGACAAATAGAAATAATTAGTTATCTTAAAAATT
ATGCTCTCGTTAATTTGTTTTCTCGCTCGCTCTCTCTCGCCCTAGCCt
>NODE_920_length_83_cov_23.409639
CGCCCTCCTTTCGGAAAAGCTGACCACGACTCCATTTTGTTGCTCCCCGCCTACAGACAG
AAACTAAAACAGGAAGCTCCCGTGCTCAGGTCTGTTCAACGCTGGTCTGACCAATCTGAT
TCCACGCTTCAAGATTGCTTCCACCACGTGGACTGGGATATGTTC
>NODE_924_length_316_cov_27.332279
GTAGGGTTGAGGAGAGACGCCCATGTCCCCACAAACCCACAGTCCCTATCTGAGATGTAG
AGGCACACCTTCACACCCACCACGGAACAGGCTATCAGCTGAAGAACTCACTCCTGAGAA
AGCAAGAGATAAAGGAGGAACCTGAGGTCATTTCTTAACTCTCTTTACACACACACATAC
ACACACACGTACACTCACATTTTCTCCCCAACAACTGCTCTTGTTTAGTATGCGCTTCCT
TTGGTCTTGAGGAGGAATGATCCTCCCTCTAATGAACTGGGGCCTGCCACTTGAATGTAA
AACAGGATTTAACCCGTCTTCAATGTCAGAGCCCCTCCCTAGGGCTGCATGGAACAACAC
AACACCCGCTCTGAAACATACACACGTACGGTCCCTCg
>NODE_925_length_156_cov_29.403847
CTCTATTTCTGAAACTATCCGCCGCCATTGTCGCAACCCCTATTACCAGCCTGTTCAACC
TCTCTTTCGTATCGTCTGAGATACCCAAGGATTGGAAAGCTGCCGCGGTCATCCCCCTCT
TCAAAGGGGGTGACACCCTGGACCCAAACTGTTACCGACCTATATCCATCCTGCCCTGCC
TATCTAAGGTCTTCGAAAGCCAAGTTAATAAACAGATCACTGACCATCTCGAATCCCA
>NODE_926_length_211_cov_43.540283
TTTTTGGCGTTAATCATTGTTTTTGTTTTTGTTTTTTTTGTTTCCACGTTTTCCGTGTGT
TGGGTGTTTGTTTGTCGTGTCTCGTTTGTTGTCCTCTCTCTCTCTCCTGTGTGTCGATGC
TGTGCTGTTGTCTAGCTTTGAGCTGCGTGTTATTATTTGGAACACTGATGACGTAGTTCT
AGAGGACGATGCTTTCATGACAGGAGAGAAGATGTCTGACATCTATGTCAAGGGGTAAAA
CACATATGATTCCATCGCATGGCTCGTACAAACCCCTCGCCCTCCCTTACCCg
>NODE_927_length_310_cov_29.000000
GATCACTGGAACGACCCATCTGATTTCTTCCCTTCTCCTCTCACCCCTCCTTCGTAGATA
ATTGGAACGATCCCACTCATGCCCAACTCTGGGGGGCCCTCGAGCCAATCAGGGGGCGTA
AACCCAGCGCTGCAGGTCCAGCCAATTACACCCCAGCTTCTGACCAACGCCCAGGGCCAG
ATCATCGCCACGGTGATCGGCAATCAAATCCTGCCTGTCATCAACACCCAGGGAATCACA
CTGTCACCAATCAAGCCTGGACAGCAGGTAACCACACACACAGATGTACAGTACACACAC
ACACAATGCAGACACATGAAGATATGTTCCTAATCACAGTACATTTGCAGACCAAAAACA
TTTTCCATCCAATTGGCGACAGATTTTCATGc
>NODE_930_length_121_cov_21.735537
GCACCCCCATAGAGACTGCCAGAGGTCCGGACAACAGGCCCTCCGATTTGACACACTGAA
CTCTATCAGAGAAGTAGTTGGTAAACCAGGCGAGGCAATCATTTGAGAAACCAAGGCTGT
CGAGTCTGCCAATAAGAATGTGGTGATTGACAGAGTCGAAAGCCTTGGCCAGGTCGATGA
ATACAGCTGCACAGTAATGTCTC
>NODE_931_length_480_cov_31.950001
CAATGCCCTCTGAACCCTACTGAGGGAGACTACAGTATGTGTGGAAGAGGATTTGGGCAA
GGTAGGTGTGTGGGTGTGAGAGGTGATGTGTGAGAAGTGTAGAGGGTTGAGCAGTAGGTG
TGGAGGAGGCCGCTCAGAGGAAAATCATCCGATCGCTGGGGGCACCACAGAACCAGCAAC
GCTCGGCAGGACTAGAGGAGCCAGGGAGGGTCCCAGTGAACCAATAGACACCACCACCAC
CACCACCACCCACGTCCCAGCTATAGAGAACANNNNNNNNNNNNNNNNNNNNNNNNNNNN
NNNNNNNNNTGCCACTGCCAGCTCTTTCTTTCTCTCCTCTCCACTCTCTCTCTGCCTCAC
CGTGTGAAATCAAATTTCCATGTGGCTCCCGTATCTGTTGCACAGCGAGGTGATTTATCA
GGGATGCAAAGAGCATGCAGAAACAATCTTTATTACATCCATTTCCTGCTTGTCAGCCGG
GATCACGTTGGCTGTTCATTAAAGGCGCGGTGCAGGTGAGGAGAATGCCTCCCGATGCCT
TGATAGATTGTCTGTTCCCCCg
>NODE_934_length_83_cov_36.168674
ATTTAGTTCCACCTCCCACACACGCAGTGACATCACCTGGTTTAAATGCTATTTCTAGAG
ACAATATCTCTTTCATTATCACTATATGCACAGGTTTACCCCCACTGTATTCACATCCTA
CTATACCTTTGTCTGTACATTATGCCTTGAATATATTCTACCGTG
>NODE_935_length_321_cov_25.507788
ATGTGGTTATTACTGCATTCTTTGGCTTCATTTTTTCTCTCATCCGCTTATCCCCTACTC
ACATTCACACTCTCTCTCCCTCCTTTTCTTTCTCCCTCCCTTCCTCCCCTCTTTCTTTCT
GAAACTGTTGAACTGGTAAGTTCAATGCAGAGGCAAGTATTCACAGTGGAAAGGTAATCT
AGCAACCTGTTGAGCCATGACAAATAGGGACAGCTGCCCTAATTGAATCATTTGAGCTAA
GACAGCTCAACTTGGTTATCCCCACTGCAGACCACACTGATATTAGTGCAGCGGGAATCA
TTAGCCATGAAATCATGTCTGCTCCCTCTGACTGCATCCTTTATGATGTGACAGCCAGCC
TGAGCCCGGCCTTTCTCTCTCCCTCTCTCTCTCTCTCTCCCTc
>NODE_936_length_83_cov_23.566265
ACAGGTCGCAGTGGTGGGTGGTATAAGGTGTTTTAGTAACAAAACGGATGGCACTATGAT
AAACTGCATCTAGTTTGCTGAGTAGAGTATTGGAAGCTATTTTGTAGATGACATCGCCGA
AGTCGAGGATCGGTAGGATAGTCAGTTTTACTAGGGTAAGTTTGG
>NODE_937_length_400_cov_25.877501
CTCCCATCCTCCTATCTCTTTTCTTCCAAAAAAGAAATTCTCATGAATGATTTATAGTGT
CTTGTTATCAGCAACGATTTCTATAGACCCCGACGCATTCACCAAGACATTTGTGGCATA
ATTGTTAATTTTAATGCCATAATGGCTTCAGATTGGAACCTTGATTAGACATTTATTACA
CAATTAAATGAAACATACTCAAGAATCACAAAAGGCTTCCGTAATTATTTCAGGCCATTA
ATAAAAATGGGCATTAAATTATATTGGACACAATGGAGAAGTGAAATAGATTTCCATTAG
AGCACTATAAGGCAGAGAGGGTAATAGATCCGGACTGAATTCACTCTGAAATTAATTGTT
GCTCGGCCTATTTCCACACACAGCGGAATAAATGAATGAGAAAAGAAGAGAGGAAGGAGT
TGGTGGCCAAGAGGGGGAGGGAGGGAGGGAGTAGGGGTGTTACATTAGGAGCCTGTGATa
aa
>NODE_938_length_220_cov_39.936363
ACCTGTTGTCTAATAAGATTTGATTTAATTTTGTCAGGGTCTGTCTCTTGAACTCGGTAT
ACTTTGATCCTGACTGAATTCTCAAATTTTGTTTCCAGTCACAATGGGCCGTGTTATCAG
GGGACAGAGGAAAGGTGCTGGCTCTGTGTTCAAAGCCCACGTGAAGCACAGAAAAGGTGC
TGCTAAACTCCGACACATTGACTTTGCTGAACGTCATGGTTACATCAAGGGAATTGTCAA
GGTAATGCTCTCACAATAGCTATTTTTCATGCTGCTGAAATATACCGTTTTCTACAAGGT
Cc
>NODE_939_length_173_cov_20.751446
ACGCTGTCATGCCTCTGCATATTGTCAGGATCTTCATCATTAATTAACATGCAAAGCTAC
CCCATACCTGCGACCAATGTCAGAACATTTCTCTCTTACGACAAACACCCACTCTGATGC
CACAGCCCTTCTCAACACCAACCGATGGGAGTAATTCAATTAGAATTAGATTAACTCCAC
ATCGGTACACAAAAGCCGACTTTTACGCCTCTTTTTCCCTTCTCTCTTGATAGAGAGGCA
GTGATAAAGAATGAc
>NODE_940_length_83_cov_32.506023
AGGTCTGGGGTCCGCTCACCAACCAAGATTTCACAAAATGGGACAAACACCAAATTGAGA
CTCTGCATGCAGAATTCTGCAAGAATATCCTCCGTGTACAACGTAAAACACCAAACAATG
CATGCAGAGCAGAATTAGGCCGATACCCACTAATTATCAAAATCC
>NODE_943_length_830_cov_42.059036
TTATTATTAGGGCAGTTTGGAGTAATGTCACTGTGTTCTGCTTCTCCTTGACATTCTCTC
TCCCCCCTCCTCTGTCCTCCAAGGTGGACGCTTATGGGAACATCCTGCTCACCACATTGG
AGATGAATAATGAGGTGATGCCGTCAGACGTGGGAAGTAGTGTCAGTGACTCCCGGAATT
CAGTGATGTCATTCGACAGCTCCGGGGTCCAGTTCAGGAAGCCCATGGCTCCCCGCGATG
GCTTCAGCCACCACTCACTGGACCGCAGCGCCATGCGCAGCAGGGCCAACTGTCGGCTAc
NNNNNNNNNNTAATGTCACCGTGTTCTGCTTCTCCCTGACGTTCCCTTTCTACCCCTCCT
CTGTCCTCCAAGGTGGACGCATACGGGAACATCCTGCTCACCACGCTGGAGATGAATAAC
GAGGTGATGCCTTCAGATGTGGGAAGTAGCGTCAGTGACTCCCGGAATTCAGTGATGTCA
TTCGACAGCTCCGGGGTCCAGTTCAGGAAGCCCATGGCTCCCCGGGATGGCTTCAGCCAC
CACTCACTGGACCGCAGCGCTATGCGCAGCAGGGCCAACTGTCGGCTACGACGGCGCTCC
TCCAAGCTCAAGCTGAAAATCCCCAATCTGGCAGATGTCAGCACCATTGACAAATGGTCC
CGGGTCCTTTTCCCCATCATGTTTGGATTTTTCAACCTAATCTACTGGTTGTACTATGTG
AATTGATGTGCATCCCACTAGGAATCATGGGCCATATTTTGAGAGCACATTAAATTGGCT
TTGATACAGTTGGAAAATATGTATACACATATACAAGTTGATACATACAGTATGTATATG
CATATTTCTATATATTATATTTCTATATACACGTGTGTGTGTGTAAATCTGAAGGACTTT
TCTCCTGTATAa
>NODE_945_length_282_cov_29.907801
CTAAATACGTTTTTGCCCCACTGTATGTGTGAGGGGGCGTAGGGTGCCCTTGCGCCTGCC
CAGCCCAAAAAGAGGGGGGTTCTCCACCTCCCTCCTACCCGCCCTCCACTGCTCATCCCA
GGATCGGAAGTGGATCAGATGGACGATCAAACACTAATCATTCCCTCTCGGCCCATCGAG
TGTAAAGCTATCATTAATTTTGTGGAATTACATCAAATCCAGGACATTCTTTATGTAGCC
TGCGGCCCAGTGACAGTTATACGACAAGGACCGCTGGGCTAAGCAGATGGGGCAGCTCAG
CCCTGCATGCTAACTACCCTCATCTCTCGTTCTCCATTTCATTCCACTCCCTCCCTCCAC
TCTc
>NODE_946_length_169_cov_27.781065
ACGGCAACATATCTGTGTCTCACATCCGTCTCCACCGGAAGAATCTGTGTGTGTGAGAGT
CTGTGTGTGCATGTGTGTGAAGGAGAGAATTGGCACACTGGCCCACCTAATTGTTATTGC
GTCTGTGTTTGGCCTGGAGACAGTCGATAAGTGTCAGGAATCAGCCTGAGGGTTGTGTCT
CCCACTCCCAGTGTCTTAGTTGTAATGCATCCCTCCACTAACAGGGATCAAGGTATTAGG
GATTCAGGTTA
>NODE_947_length_194_cov_35.742268
GGAGAACGATCGCCTTACGGCGAGGATAGCTGTGCTGCAAGCCCAGCTTCAGACGCAATC
GTTAGGCAAGGGTAATTTCAGTGTAGGAAAGGATGAAACAGCGTCTGTGCCACCAGTAAG
TACAGATAGTAACGTTAATACAAATCCCCTCGCACGGTCCCCGCAGCCGGACAACTTTCT
CATGGCTTCTGGGAGGAAATGCTGTAGGAATGCTCAACCGGTGTCGCTCATTCAGCCGAC
AGAAACTTTCAACCGGTTCTCCCCATTAAGCAACGG
>NODE_949_length_373_cov_37.576408
CCCCAACCACCCCCCACCCTCACCCTCTCAATCCACTCTCGGTTCATTTCAATTTGCATC
CCGACTGGCCCGGATTCCCCCAGCCCAGTTAAAAGGCAGGCTATTTGTTGTGCTCTTGGT
TAATGCCGTGCAGAGCTTTAAATACCCATATCAAATATTGGAGGCTCAACCGATTCAGTT
TTGCAAACCTGTATCGAACAGGGGTTCAATCCGTCAGCTTAGAAATGTACACTTCTTAAA
TTCTGTGATAAGGTAAAACCAATCACTGGATTAGGCTCTCTCTCCTTCCAGACAGTGACA
GTGGATTTCTGTATAGAGCATCTCTTTTTAGGAACGTACTATGGGATTATAGGCTTGTGG
GATAACATTGTGCTCTTTTGATTTTTCTAATTTTTCAGAGATCTTATCATTGATACATTT
TTTGTTCTGCTCCAGTTGCTTAATGATCAATATAc
>NODE_951_length_240_cov_24.741667
AAGGCACTGTGTTGTATCAATTCAAATACCCTCTGTGTGGCTAGAAACAAATCCAAATGA
AACAAGGACAATGAAAACATGCAAGCTCCTTTTGAACCAGACTTGGTTTCAGGCTCAAAT
AAGTACTATCATCTCCATGACAACAGTTGTACCGGTAACATGGAAACATATTCATGTAAA
ACCATGGCAACGTTTTCCATTTGAATTAAGCTGCACCTGTGCACATTATAGAAGACAGGG
AGATAAAAAAAAATGTTTTAAATAGACTGTCTGTTGCTGTTTGAACAGCTGTGTCTGACT
TGGTTTCATATTACCTTTATTt
>NODE_952_length_241_cov_42.896267
CCGGGAAAGACGTTCCTATCTCTCTGATCCTGCTCTCTACGCCTGACTCCAGCCTGTGAG
GCGAGGAAAGGAAAGGCGGAAGAGGCCAGGCAGAAAGGAAGGGAATCTTGGTTTGCTATC
AACAGCTCAGGAGAGTAGTGTTGGCAGCAAGATTGATGACACCCTCCCCACAAAGTAACA
AAGGAACTCCTGCGCATAAGAGCCTGCTTATGGGGTCTGATAGACTTGTCATCCTCTTAA
TAAACATAGCAGATATGTCAGCAGCAGCAGGAGGGACTGAACCAGACCCAGCAGACCCAC
CCACCCACAGGCAGGACCACCAa
>NODE_953_length_219_cov_38.621006
AAAATATTGACGATGCGCGTTCCAGACCCCGCCTGCATTACAGTACGTCATTGGCGAGTA
GTAGGGAGGGGGCGAAGGGAGTCACTTCCCTGCCTACTTTTAATAGCTTTGTCATGTGAT
GGAAAGCAGTTGTAAGACAGGTACCCTCAGTTCATTCTCGGTAAGGGGCAGTAGCCTGTG
CGAGAGCGAGTGGAGCGCGAGTGGATTTCTTTTTGCCTGATTTCTTTTTTTGTTTCTTTC
GGACCGTCATTCAGTGCCTGGATGGCGTGGGACAGGTGTAACCAGGACTCGGTCTGGAGA
g
>NODE_954_length_1976_cov_35.604252
AAGTGTCCGTTTCTCATTTTCTATTCGGGCTGAGCAGTTTGGCACCACCCCCGTCTTTCT
AGGACATGGAACTCTTGTTGTCAAAAACCAGGTTTCTGAAATCGCGCCGGTACCTGTCTG
GTAGACCCGGGCCTGAGTGTGTAATCCCCGGACAAGCCGAAATACCGATCTTCACTGTGT
CACCAACACCGTTCCAATGTATTCCGCTGTCAGGGGACAAATTCCGGTAGACAAAAATAA
ACTTTAAACTTTAATAACTCAAAAAGTACAACTCCAATTTGGATGGGGGTTTTTTTGCAC
GAAAGGGAACACATAGACGAGCATTTCCATCTAATTAAAACCATTTTTCAATAAAGAATT
TTAATAGAAAATCAAGTTTTAAGTTTGTGAAAAAAAGTGCAGGTGGCGGGTTCAATAACT
TCCTACAGATACGAACTTTTTTAAACATGGTGTATTTGTTGCCCATCACGAGAGAGGGTA
TGAGCCGAAATTTGGGACCTCTAGCCCCTCGGGAAGTATTTTTAATCATTTTTTGAAAAT
TTCAGAAAATGTCAGAAAAAGTGACAAAGTGCCCACTTTTTCCAACTGTGGTCCTGGTGT
TTTTTTGGGTTACCAGGACAAGATTTTTATTACGGTTCTAAATGCATTTAGGGGGCATAC
AGATCTCCATGCACACTATGGGACCACCATACTAAGGGCCCAaNNNNNNNNNNAACAGGG
GGTAATTGTTGCCCATCACGAGAGAGGGTATGGGCCAAAATTTGGGACCTCTAGCCCCTC
GGGAAGTATTTTTAATCATTATTTGAAAATTTCAGAAAATGGTCGAAAAAGTGACAAAGT
GCCCACTTTTTACTTTCGCTCCAGAAACTAAGTCCAACTGTGGTCCTGGTGTTTTTTTGG
ATTACCAAGACCAGATTTTTTAAATGATATTTCAtNNNNNNNNNNTAGCGGGCATACAGA
CCTCCATGCCCGCTATGGGAGCACGTCACTCCCGGGAAAAGTCACTTGAGGGCGCCATTG
GTCTATTTATGGAGGTTTTGACAGAATCTTCTGAAAAACTCTAAGTCCAGACATATCTGT
TCATTGCACTATTTTTGGCTGTGGTCCTGGTGTTTTTTTGAATTACCAAGACCAGATTtN
NNNNNNNNNTTTTAAAATGATATTTCATCCATATAGCGGGCATACAGACCTCCATGCCCA
CTATGGGACCACCCTACTACGGGCCCAAATCAATGGGGGCTGGCATTAGTGATTTATGGA
GGTTTGAACAAAAAAAGTCAGAAAAACTTCTAAGTCCCCACTTCTCAGAAATTGCACTAT
CTTTGGCTGTGGACCTGGTGATTGAACGAGTTACCAGTTGACGATGGGGGGGGGgNNNNN
NNNNNATCAGGCTATGTTCTACTTCTCAAAAATTGAACTATGTTTCAGTTTTGGGGTTAC
TCGATTTTCAAAATGGTTTTAAATGCATTTAGGGGGGATCCAGACCTCCATGCCCGCTAT
GGGACCTCCCTAATACGGGCCCAAGTCAATGGGGGCTGCCCCTAGTGATTTATGGAGGTT
TGAGGAAAAAAGTTCTGAAAAACGACTAAGTCCAGACATCTCAGAAATCGCACTATGTTC
AACTTTCCCTCCAGAGACTATGTCCAGCTGTGGTCCTGGTGATTGAACGGATTACCAGGT
GGCGATGGGGAAATGGGCCAAAAAAAAAGGGGGACAGAGCAGCCAACCTCCACAGAGGCT
GACTGCTCTGCCCCCCTTAAGGACAGTAGAACTACGGACctccaggcctCTAGGCCTTCA
CTCACTGTCCGGGTAACACCCATCTCTCCAGACCTGAGAGTAGAGCTGAAAATTTTCTAA
GTCCAAAATTCTCAGAAAATGCACTATGTTCAACTTTCGCTCCAGAGACTATGTCCAGCT
GTGGTCTTGGTGTATGAAAGGCTTACCAGGAGATGAGACAGCCCTCACCCAGTAGGGACC
TCCAGGCCTCTAGGCCTTCACTCACTGTCCGGTTAACACTCATCTCTCCGGATATGAGAG
TAGCGCTTACCCCCTAGA
>NODE_955_length_210_cov_28.600000
AACCAGGCATATAGTCTTATAAAACACTCTTCTTTTCTCTATCTATTTTGCATTAAAATT
CATTTTCTAGTGTTTCATCTTTTTGTCACACTTTTATTATGTGAGTGTTGGCTGAGAAAC
TGTGCACCTGTGTGCTGTATAAAGATAGGGTGGCTGTGGAGTGCCAGGGAACACACTCCA
GAGAATCCATCCATCTCAATCTGAGGCTGCAGCTGACACCTTACAAAGAGGTACAATTAA
TAAGGACATTATCCGCCAGTAGGTAACAATGGAGTCCTAACGCAGAGACAGc
>NODE_956_length_218_cov_31.798164
AATGCTTTGAGACTCTGTGGCATATTTAATTAGAAGCAAGCTGTTTGCACTATCAGTGTG
AGGATCTACCTCTCCAATCTCTTGTGAGTCAATCTTCCCCATCTCTGATTTTCTTTTATA
TTTATGCTGGAATATTTAATTGTAGACAAAAGGTTACTCTGGCTCCATTCCCCGCACAGG
GGCAGAATAATCTGCTTTAAAAGGCTTGACATTTCAGGCTTTTCAAAAAAGCTGAAAAAA
TTATATCCCTGCTTTTGTTAATCAATGAAGTAGAACTCCCCTGAACAAAAGAATTAAATt
>NODE_957_length_329_cov_12.699088
ATCAGGAGACGTGGAGGAGGCCGTAGGAGGGCAACAACCCAGCAGCAGGACCGCTACCTC
CGCCTTTGTGCAAGGAGGAGCACTGCCAGAGCCCTGCAAAATGACCTCCAGCAGGCCACA
AATGTGCATGTGTCTGCTCAAACGGTCAGAAACAGACTCCATGAGGGTGGTATGAgggcc
cgacgtccacaggtgggggttgtgcttacagcccaacaccgtgcaggacgtttggcattt
gccagagaacaccaagattggcaaattcgccactggcgccctgtgctcttcacagatgaa
agcaggttcacacTGAGCACGTGACAGATGTGACAGAGTCTGGAGACGCCGTGGAGAACG
TTCTGCTGCCTGCAACATCCTCCAGCATGACCGGTTTGGCGGTGGGTCAGT
>NODE_960_length_279_cov_30.465950
ATTGCAAAATGAAGATCCCCCTTTTGCACTGAATAATATTTTCTCCTTTATGCATATGGA
GACGAGCTGGACACACTTCATCCAGAAATCACAGATGAACAAATGCAACTGTTTGGTCCA
AGATGGTGTAAATACTTTATTCATATGATGCTAATTTCACCCTGTCATTTTGATCACGTC
ATTCTCTCTGGAAAATTGCAATTAAGTTTTGAGAGATAAAACATGCCAACTGCTCTGCAT
TTCAAGGCTTGATTGGACTATCAGCCAGTCAGTATGCCTCTGTGGTTTTCATCACTGTTA
ATTGATCCTTTCTTTAATTAATCTGGAAAGGAAAGCCCATATCTCTATCCTGTCTGATGG
T
>NODE_961_length_191_cov_33.701572
TTGGAATGTTTACACTCTTGCAAGCCTTTATATTGTATCAATTTAACACTATGCAGAAAA
CTGATGGACAGATACATGACTGCTGAAACATTACAAATGTATATGTCAGGTTGTAACAGA
AGACAAGAGGCATGGTTTTATTGTATGCCTAAATCCCTACATGCTTTAATTACTGGACTA
CCAAGCATTACGTGGAAAATTCATCATTCAACTACTGACCTAGCGCACAAATAATCAGAG
AGAGAATGAACAGATTCATTAAATTATCAGAAa
>NODE_962_length_434_cov_22.209677
AGGAATAGCAATAGAACTCAGCTAGCCAGCCTCTGTTGTGTGTTTACCACCTCTGTCTGT
TGAACAGCTCATGCCTCATTCCTTTATTGTGGGATTTGTTTCTAATGTGTTGTTTGCACT
TAACCATCCTTACTGTCCAGCGTCTGTCTGTCAGTGTGTTTGCATGAGGGGAAACAGGGC
TGTACGGGGCTATTGTAAGCAGCTGGGAGAATGCCCTATTTCTTTTCCTCCATTTTCTCT
ACTCTCTTTTTGCCTCCTGAAgNNNNNNNNNNCTATTGTAAGCATCTGGGAGAATACCCT
ACTTCTTTTCCTCCATTTTCTCTACTCTCTTTTTGCCTCCTGAAGGACTGAAGAAAATTC
GTAATCCGGATCGAATGTACAGATCAGCTGTGTGTTATGCCGGCCATGCTCCTCCTAAGA
GTATCAGTGATGACACAGAGATGAACAGTAAGAGAGTGTTAATAATACTGCATCCCCCCG
TGGCACAGTGCTCTGCTCTGAGAGCCCACTATAGAt
>NODE_963_length_229_cov_44.078602
CACACACACACACACACACACACACTAATGGAGATGTAACTGGAAGAGTTCCTGAAGCAT
ATGGATGCCATTTGTAAGCAGCAGTGAGAATGTATAGGTCAGTCTGCCCTTTGGTATCTC
TCTATCCATCTGTTTTCACATTACTTGCAAATTATAGTGTCCTCCAGACCCAAATGATCA
TAAATCAGCTCGGTGAACGTGCAGAAGTTTTCCCATCTGTCATAAAACAATGATTTAAAG
TCCGGGTTGTCAAAATACAGCGCTGTGAATTCACCCTGCGCCCCAGCACTAGGAACACAA
AGCGCCATCTc
>NODE_964_length_175_cov_23.274286
CCTAAAACATATAATCCCTCCTACCCCCACCCAACTAACCCCCTCACAACCGCCCCTTTT
CATTTTCAATCATAGGACTGAATATTAGTCTTAATAGGGTCATAATTGTGCTAGCATATT
TGCTGTCACCCACCATTAGCCAAGATTAATTAGGCCATTTAATTTAGCTTAAAGTGTCGG
TCATGAGGAATGGTGCATGGGAACAAGGCAGAGAGCTGGAATCAGCACAATCTGCTCCCC
GTCATCATCACTCGCTc
>NODE_965_length_247_cov_24.206478
GCCCCTCTCTTCCCTCCTCTCCTCTCCTCTGTTATGCCCGTCTTCCCTCCTCTCCTCTCC
TCTGTTATGCCCCTGTCGTCTCTCCTCTCCTCTGTTATGCCCCTGTCGTCTCTCCTCTCC
TCTGTTATGCCCCTGTCTTCTCTGCTCTCTCCCCTGTCATGCCCCTCTTTCCCCAGACTC
AACACCTCACCAGAGGTTCTGAACAACATGTGTGTGTCAGGAAGTTCCCATGCAATCCTG
CATATGGCAACATTTAAGGGCTTATTTTTTTCCACCAGGCCAAGCTTTAACTTAATTTGC
TGCTCTGCTATTGGGAGAGGCCAGAGTAc
>NODE_966_length_261_cov_34.942528
CAGAATTTTCCATGATGAATGATGTAAAAACTGGAATGGCACGTTTAAGTGTCATATGAA
ACATTTACAAAACATGAATACATTTTTCCCTGATAAATCAAAGTGCATATAGACGTAGTG
CACATAGTCCTTCTGAATGTTTCCCCAACGTCAGTCCAACGTCAGCCAGCCCCACCCAGC
AGGCTAGTGAAGCCACAAAACAGTTACCCATAGTATAGAATATTATAGATTTTTTTCCCC
ATAAGTAAGAAGATAACAGTCATGAACATTATTAAATATAGTCAACACCAATGTTATATA
CAGTATCGCACTGCAAGGTCTAGCTTCATTGGCCTCCTACCGt
>NODE_970_length_403_cov_45.593052
TGTCTGCGTGTGTGCGTGTGTTTGTGTGTGTGTGTGTGTGTTTGTACTACAGAGAGATGA
GGGGGGCAGACAGGCAAAGTGGAAGGACGCTGAGCTCTCTGAGGGGATGTTTGGCTTTGT
AATTTCACCCTTGAAATTCGTGATTACAAACGGGACAACTTTTTTAATTTTCTCTTTTGT
CTGGGATTCAGCTGCCTGACAGTGTGCCCCAGCAGCCAGGCCTTTTAATCAATCACCTAG
ATAATCAAATGTCACTGGCTATCTGCTCCATGTAATTACTTTTGCAATTAAAAATCAATC
TCCAGTCACCTCGTCTAATTAGAGCGATGGGCAGATCTTCATCTAGATTGATTTTATAAT
ACATATTGACTTCAAATGCCGTAATGTTGCCATATTCCTTTATTTTCATGCTCTGCAGAT
GAACAAAACAAAGCCGGGGAACATGGGAAATTATCTGGGAGGGGTTGCTCTGATGCTCCG
AGCTt
>NODE_971_length_214_cov_36.102802
TGGTGTGTGTGTGTGTGTGTGTGTGTGTGTGTGTGTTCTTTGTGGACCATTTGGACTCGC
TAAGACATCTGCTCAATCATACGTCAGGGGCATGTGTGACATCTGGGGAATATACTGTAT
CCTGCCTTGCAACAGTACACACAATTTACTGCTAAAGGTCATTATGTACCCGTTAATCCA
CTTTTAATTGATATCAGTGCAAACAGCACAACCTCGGTGAAACACAACAGATCTCCATGG
CACAAAAGAAAATAATTCTAATTTGTCATTGTTTAGAAATATACGTCCGTCCCCCc
>NODE_977_length_83_cov_84.240967
AGCGAGGGCACATATTTCAGCCTTGTGGGAAAAAACGGACAAAGGGTTTTAATTCCACCA
TGGAAAACACACGGCCATCAGATACCAGTCCAGTTCCACTAACCAGCATTATTTCCTTTG
ATCAGGGTGAGGGAGCACAAAGCACACACAAGCTGCATTCAGTAA
>NODE_984_length_231_cov_37.761906
TAACAATCTACAGTATTGTATTGGTGTATTATTCTTCTCAGATTGTGGCACAATCATCCA
TGAAAAAAGTTAGATGTTAAAAATGTTTTATTTCTTTCAGGTGCATCTTTGTATTCATGA
CGGTTTCCCTGCACCAAAAATCAATCTCAATCAAAGGTGCTGTGAGTTTATCATAAATTA
TCATGAAAAGGGTTCCCACTCAGTAGATGCTTAATTACAATCTCATTTAAATACGTTTGC
ATATTAATGAGTTTGGAATGAAAATGGTTTGTGCAGATTCTGATGGGGGACGGGGTAACC
AACAGCGATAATg
>NODE_985_length_243_cov_29.716049
TGCTATGCAAAGAAGCACCCAGCGCTTTTCTCTTGCTTTTCAGCTGAGTGTAGTGTTTGG
CCAATAGGACTGCCCCCCCCCCCTCTCATTCTGCATTCATAACATGCAACATTTGCACAA
TGCATCTCTCAAAGGCTCCTGAATAGAGGACCGTAATACTCATGTAAACAACTGCAAACC
AATTACTTAATGAATCGGGCCCACACATAATGAGGAGCCACACAAAGGCCTATAAATGCA
TTTTTTGCACCAAAGCCTCTGCTTTAAACTACAATCCCTCAGCTGTAGTCTAGGCTTAAC
TGGGAAATCATAATTATTGTCTAAg
>NODE_986_length_308_cov_30.857143
TGAGTTCCATAAATAGGGCACCTGGTAGCCAAGTCTGAGTCTGCAAGTCTCTGGCAAGGT
TCATAATTCACACATCTGCAAGCTTGTTTCATTTCATTATTTACACTCACCAATGTGAAT
GTAGCCATTCTTGTAGAGTTTGTTGACGATGAGGGTTAAGATGAGGCCGATGTTACGGGA
GTTGTAGTAGGTCAGGTAGATGATCCATCCACAGGACAGAATGGTGGCTGGAAGAGAAAA
CGGAGCACAGTTAGCTAGCGTCACTGATGTCCCACCATCCTTAGTTCAGGAGGAAATGTT
TGGTACTGTCGTAACGACTTCATTAAGGTTGTCACAACAGTGACATAATAGCTGGACCAC
GTTCTGCCATGAAAAGTGAAAGATGGGTTa
>NODE_988_length_249_cov_32.196789
CATAGATACTATTAACACCCGCCCCTTCCCTCACTTTTCCTATTTCTTACCTGCTGTCCT
AAGCTTGTTCTCCAGTGGCGACAGCGTTTCGCAGCTGCCCCGGTTTTTCCCCGGCAAGGC
TTCGAGTTTGTTAATATTTTCCCTTACTTTGTTTCATTTCTCACTTCCATCTTCTTTCAT
CTCATCAATAAACACACGCTGCAGCCTACCTTCATAGAGGACCTAAACGAGTTTAAAATG
TACCCACCCATTTTTTAACTATACGTTGAATATTTTGGACAGGCACGCCTTTTCACTTAC
GATTGGAACAGAGAGCCATCTCTTGAGCGGt
>NODE_990_length_83_cov_25.481928
ACTGCGTGGCCATGCACGCCTCCAACTCAATCATCAAGTTTGCAGACGACACTACAGTGG
TAGGCTTGATTACCAACAACGATGAGACGGCCTACAGGGAGGAGGTGAGGGCCCTCGGAG
TGTGGTGTCAGGAAAATAACCTTACACTCAACGTCAACAAAACAA
>NODE_992_length_180_cov_26.311111
CAAGTCGGACTATTTGCCTCGTTGCCCTCTCTTTGTTGTGCAAGACATTTTAAGACGTAG
AAATGCTATTATACCTAAAAACAACTGGAACACATCCCTGTACTGCATTCTTATTCCACT
GGGCGCCTGGTTAGGTCAGTGGTAACACATGCAATTTCAAAAGGCTGCATAAATTCCCTG
GGTTTTTTATGGTTTCCTCAGAAAATGCCACACTGGGTTTTAGCTTGAATAAATCTGCCT
GTTATATATCCACCGTCAAGCA
>NODE_993_length_470_cov_28.165956
CATAACATGTGATTCACTCATGCTGGACTAGATACACCACTGTTGACATGTATTTCATGC
ACAGGCTCTGTGTGTCTATTTAGCCTATTTGTCAGGGATTATTGCTGATATTTAGATTTT
ATACTTACTTTGTGTTTATAAACGTTTGTACCGATTCTTGTGTCATGAAGTTAAGTATTT
ACTAGAAAACTTTACAGGTACATTCAGCATTTTGGGCAGTTTATTTGAAAAACACATACA
AAAAGATCATATACAAGACAATAAATAAAAAAAGGAGACAGAACAGTTtNNNNNNNNNNN
NNCAACTTTTTGCATCATCATTAGTAATAAATACAGTACAAAATCCACCAAAAGTAAATC
TAAAGATTTTCCACAATATTCACTGATCCATGTTATTCTTCATTATCATTTAGCTATTGC
TTTTCATATTATTGATACATACTTTGTCTATAAAATACTCCAGCTCATAAAACATTGCGC
GGTTACAGCAAAACAGCAGTGTGTTGTACAAAGATGGCCACTTCCCTTTAATCACTGGCA
GGTTAGTTTAAt
>NODE_998_length_205_cov_20.478048
GCTTGTATTTGGCTTTGAAAGGCTTTCTGTCCCTCGGACAATTCTCCCAGTAACACACGT
ATTCAGAGTGCTCTGGTCCTCCGACATGTTCCACTGTCACATGGGTGACAAGTTCATACA
TAGTCCCGAAAGTTCTGGCGCAGTACTGCTTCCCAGACCCCTCTTGGATGTCAGTCCACT
TACACACCAGTTCGTGCTTCAGGTTCTGTCTGGAGCACCTGAGGAAAGCGTCACCTCCTC
CACGCTGAATTGCCATGTTCAGCGGTTTGTAGAGACCCAGGAACTGa
>NODE_999_length_83_cov_43.108433
ACGACTGCGTGGCCATGCACGCCTCCAACTCAATCATCAAGTTTGCAGACGACACTACAG
TGGTAGGCTTGATTACCAACAATGACGAGACGGCCTACAGGGAGGAGGTGAGGGCCCTCG
GAGTGTGGTGTCAGGAAAATAACCTTACACTCAACGTCAACAAAA
>NODE_1000_length_226_cov_24.146017
TTTGAGATATCAGCTGATGTAAGAAGGGCTTTATAAATACATTTTATTGATTGATTGACA
AGAGGATATCAATCCAATACGTTGAATGGCTAGGGGTACTCGAGGAGATATTGGGGAAAC
CCTGGTTTATGTCGTCCTCACCTGTCCTATAAGCTGCACTATAAACTCCACCACCATCTT
GGACTCCTTGTTGAACATGCCCTGCCATAGCTTGTCCACCACGCGCTGTGAGAAGTAGAA
CACGTTGTTCACCAGCACCTGGTAGCTCCCTCCACTGATGAGTAGGGACGCATCCTCACC
TGGTAGGa
>NODE_1001_length_416_cov_20.331730
CACTGGGGGAAAGGCCATGGCCACCGACAACGTCCACACCATGCAGATGACTGCCAGACA
CGTCCAGAAGGTGAGCCTCTTGGTGTAGAAGCGGTGGTGGGCTATGGCCAGGTAGCGTGT
CACACTCACACAGAAGAGCATGAACGCTGTGTGAAAGCAGGACAGCACGCCCAGGAAGGC
TATCACTTTGCAGGTAAGCGTGCCGTACGTCCAGGTGGAACCATTCTTGACAGAGGTGAA
GACGAAGGGGAAGCAGATGGCGGAGCGCAGGATGTCCGAGGCGCACAGGTCCAGCAGGAA
GTAGTACGGTGCGCGGTGCAGGCTTTTGTCTTTGACCAGTAGTATGGAGATCAGGAGGTT
GCCAACGACGCCGACTCCAATGATAAAACCCAGGGATGTCAGTTTGAGAAACGTGGCGAG
AGGAGAGACATTCTGCAAGATGTTGTGGTCCCCTGCATGGCTATAGTTCGCCATAGATGG
AGGAGGGATCATAAAGAT
>NODE_1002_length_187_cov_33.518715
TAATCCTGCCCGTCCCGTTTCAGCATGTGCCGGACCTGGAATAAATCCGATATTGAGAAA
ACCTTGGTCTAGGTGGTCCTCACCTGTCCTATAAGCTGCACTATAAACTCCACCACCATC
TTGGACTCCTTGTTGAACATGCCCTGCCACAGCTTGTCCACCACGCGCTGTGTGAAGTAG
AATACGTTGTTGACCAGCACCTGGTAGCTCCCTCCAATGGTGATGGGCAAGGATGCATCC
TCACCTGGTAGGAGAAGTGGGGGGGGGgg
>NODE_1008_length_263_cov_51.057034
CTTTGTCACGCACACACTGCAAACCAAAGACTGGATATCTGGACTTGTTTTGTTTAGATA
CCTGCGTGAACTCAACACCACATTTACATTCACGTACAGTGCTGCATCAAATGTCTCCAT
TTCTTTCTCTCTCTCCCAGTCTCAGGGCTCACCATACTCAATGAGCGGACAGCGCAATGT
CAGAGCGCTCTGGGCAAACTGCAAAGGGGAAGGATGGCAAATCCAAGTATGCATCTCTCA
ACCTGTTTGATACCTACAAAGGAAAGAGCCTTGAAGCACAAAAGCCTCTTGGTGAGTTTT
CTCGTTTCCATTGTCCAAGTATTATGTGTGTGGATAGtgcaaagc
>NODE_1011_length_83_cov_25.867470
GGCCCCATTCATTCTTTCCTTTACACGGATCAGTCGTCCTGGTCCCTTTGCAGAAAAACA
GCCCCAAAGCATGATGTTTCCATCCCCATGCTTCACAGTAGGTATGGTGTTCTTTGGATG
CAACTCAGCATTCTTTGTCCTCCAAACACGACGAGTTGAGTTTTt
>NODE_1012_length_528_cov_38.831440
GTCAGATTTTCATTAAGATAAATCTAAAACATTCTGCAAATTCATTCTTTAGTTACAAGT
GGCAATGTATGAAGATCATTGCTAAATGTATGCTTCTAGAATTTCCTCTAAGATGACATA
ATGGGCAGCAGTGTGCTTCTGATAGGTCCAACTAAAGGCTGGCATGCAAACTGAGGAATG
AACAAGGAGAAGTTGTCAGGTGATAAACCCCTTCGGAGGAAAGATAAAGACGAGCAAGGA
CAGCCACTACCtNNNNNNNNNNAGGACAGCCACTACCTTAATAAGCCGCCGCTTTATGAG
CTGCTGGTCAGCAGAAAGAAAGCCATGATTGATCTTAGGGAAGACCATCTGAGCGAGCAG
GTGTGTGAGGTCAAGAAGTCGAAGGTCAGAGGTAAGTGAGGTTGGAGGAGGATGAGGTCC
CAGAAGAAAAAGAGGAAGGAGGCAAAGGGCAAAACATAGATTTGATTAGACGTTGCGTCA
CAAGACCCAACTAAGCACCTTCATAAATGGGGAGAAATCCACACTTTTCCACCACAGTGG
CTTTGGAAGTCTGGACTTAATATTGGAGCCAGAGCACATAATTACCACCTCAGGGATGCT
GGGACGCCAc
>NODE_1015_length_172_cov_30.209303
GTGTCCAGCCCTAGCGCATTCCCAGTACTTAAATAAGTAAAGCAAATAGCATTAACAATA
ACTTAAACTATTTGTTTGGGGCTCTAATATGATGAAATTAGCATCAGTGTTTTAAGGTTT
GGCCATTTAGATGAAATCCTAAGCCAGAGAGGGAGTAATTTGGAGGTAGGGAAATTGAAT
TGGACCATCAGCACTTTCTCATTTTCTAACAGTGCCAGCAGCTAACCAGGTTAATTTCTG
TTAAACACATTACa
>NODE_1016_length_405_cov_31.182716
GAGTAAATAGATGTAACGTGAACACGCGATTAAAGCAGCTATCTGTGTTTGAGGCCCAAA
TCGCACCCTAATACATATATAGTACTGTACTTTTGTCGAAAGTAGTGCACTATTTAGGGA
ATAGGGTGGGATTTGGGACACAGTCTGTGTGTTGAAATGGGTGAGCGCTCCGGGTCGAGC
AGGGGGCTTGCTGACAACACTTTTTTTATGTCATTTATCAAAGCCATCTGCCATTTTCCG
CTCAATTAATTTGTTATGGGAAGTGGGATCAATTAAGCCAAGCCGGTAATGGCTTTATAT
CCTAGTTTACGTTTTATGGCCTAATATTTTCTCTTCTCCTCTCTACCATGAAAAGAGTAG
AATCAATACCCTGGCCTCTTTTTTACTCCTTTAGACTCATTTGTTTTCCGCAACCTTTCC
TGGCATGAAAAACTGTCTGTAACAAGGGGTTAGTGTTGGGGTCACATAAACTGTATACAC
GGACAGa
>NODE_1018_length_192_cov_25.468750
GGGGGATGAAAAAAAAACAGAGGAGAGGAGTAAAAAAAGACAAATCTTGCATTAGTGGGG
AAAAGTGGGTTAAATCACTTACTGAAGATTTTGAATGACATTTCAGTGTTCCTCGTATAA
TTACTCTTCATCTAAGATATCCCATAACGATGTTGAACAGTCTCGGTTCAGGCTCGCAGG
CTCGCTTCATTAGCGTGTCATTCCTATTTCACATCAGAAGATTTAATTGTAATGCTGAAT
ATGCACAGCTCTCCACTGAACCCCTAATCAAAGt
>NODE_1025_length_166_cov_30.614458
TACTTTCACCCCTGCTCTTTTGTAAATTCAGTCAATGTAATTTTATTGGGAACTTGTACA
AACCTAAGGATGAATTTTCTAAATGGAGTTTGTGCTTGTGCCTTTTATTGACACCTGTCT
CTTTTTCAACCTGCAGACCCAGATCCAGTACCTCAAGCAAGTCCAGCAGCCCAGTGCAGC
CCAACTGCGGTCGTCCATGGTAGACCCGGCCATAAACTTATTTTTCCTCAAAATGAAGGG
CGAACTGg
>NODE_1030_length_213_cov_32.281689
CTACAGGAGGGAAACCCGCTTCAAATATTCATAAGAATTTAGAAGCCCTTCTAAATATGT
GTCCTAAACTGATTAGTTGACACCAACTTTTCTTTGTTGTATTATCTGTGGGCTTTTGCT
ACTTGGAAGCCAATTGAAATTCTAAACAGTTTCGCTCCCAATGCTTTGGGGAGATCTGCT
GCAAATAATGGATGCTATTTATTTTTGACCTTGCAGTTTTTTTTAAATGAAATGATTAAA
CATACTGCGTCCCTCGACTGAACAACTGCATTGAATTTGCGGATCCTATTGCTGa
>NODE_1032_length_179_cov_35.441341
CCGAGAGCAGCACTCCAGATAATGTTAGACATTTAAAAATAGCAGATTTGTGTAGTCTAT
CAGGGCCGAGAATTTTTTTTTCTCCTTCCCCCCCGCCCAGCTCCGTAGTGAGAAATTGGT
TATCATAGATCACAGATACTGCTCAAACCTCTTATGAAAGATGAATTAATTTCACTAATG
CTTTAATGCAGAGCTCTCATGAGGAAGTCAGGCGCGCGATAACCCCTGCCTTGTCCCCGC
TTCCTCCATGGTGATTTATGc
>NODE_1033_length_211_cov_25.488152
CAGCCCTACATCGTATAACTGTCTCGCGGCCTCCCAGACACATAAAGAATGCCTCACATT
TGATGTAATTCCGCAAAATTAATGACAGCTTTACTTCACTATGGGCCGTGAGGGAATGAT
TAGTGTTTGATCGGCCATCTGATCAGACACTGGCCATGCCTGAGCGGAGCTGGAAGTGAG
GAAGATGGAAGAGGGGAAACACACGCGAGATGCCGCTGGCAATGACACACAGACACACAC
ACGCCAACACCTCCCCTGTACCCCTGAGTTCCTTGGTCTGGCTCCCCCTCCAa
>NODE_1034_length_558_cov_18.774193
GCCGACTATTCCGGCTCAGGCACCAAATACTAAATAAAGGGTGCCAATGTCTTTGTGGTT
GGTTGAGAAGAATCATCGTGTGATTGCCACAGGTAGGGTGGCTGAGAGTTTAAGCGGTGG
ATTGTAGCTCCATGGACAGAGGTTTAAGTCCTCTCCTTATCAAGCCCTGTGGTGTACCAC
ATGTTAGATTGCAAATCTAAAGAAGTAGGTTAATCGCCTACCGGGGCTTTCCCCCGCTTC
GCCCCCGTAtNNNNNNNNNNTCATTCGAGGGAATGCTATATCAGGGGCCCCGATCATCAG
TGGGATTAACCAGTTTCCAAAGCCCCCGATCATGATTGGTATGACTATAAAGAAAATCAT
AACAAAAGCATGGGCCGTAACGATCACGTTGTAGATCTGGTCATCCCCTAAAAGGGCTCC
GGGTTGGCTTAGTTCTGCCCgNNNNNNNNNNNNNNNNNNNNNNNNNNNNNNNCCACCTAG
AAAGGCTTTAGCTTAATTAAAGTGTCTGGGTTGCATTCAGAAGATGTGGGATAAAGTCCT
GCAGGTCTTAACAAGGGCTGGGAGATTCTCACTCCCGCTTAGAGCTTTGAAGGCTCTTGG
TCTTAGTGCTATCCTAAGCCCTTTTACAAGGTTAATATTg
>NODE_1038_length_199_cov_22.266331
GTCTTTGACTGGTTTTCACTTTATCCCTCTGTGGCTGTAGTGGGAAGCGATGTGGTGTAC
ATGTCATCCAGTGATCTCCTTTTAAAAACCGACGCTGATGCTTTTAAATGCAGCATCAAG
GCAGGGGCTGTCCAAGTAGGTTATAAGTTAACCAAATAAACTGTGACAATGCAATTAATA
ATGCATATTGTTTGCGAAAGCCTCAGCTCAGTGATTTGACTGATGTATGCAAAGATGGTA
ATTTATTGAAAGTAAATTCATGTAATTGTGCCGGGGAACTT
>NODE_1041_length_216_cov_30.666666
TCTCTCTCTGACACTCTCTCTCTCTCCCTCCCTCTCTCCTGTTTTTGTAAACAACCCAGC
CTTTACATGTTCAGGACATTTTCAGTCGCACTTGAACAGGTTTTTAAAGACCTCAGTAGG
TTGAGCTAGTTTGACCCTTTTTTGCCCTTTGAAACTGCAGATTTTTTGGGAAAAAGAATT
TGTAATCCCGTCTTGATTAAAGATTGAGTGGAATTGTAGATGTGATCAATTTTGTCATAT
CTTCTCTTTTTTTTTTTTCTTTTACATAAGTGTATACTTAGTTGTTCAGAAATATTTg
>NODE_1042_length_93_cov_25.290323
AAGTGTTTATTTCTGTATTTCATGGTTGGAACTTGCTGAAAACTGTCCACAGTGTTCCTA
TCATCTCAATTAAACAGTACAGCAAAAAAAATGTACTTACAGAGTGTTTCAAACATGATT
TAGACCTTGTTTTTGGAAAAGTGTTTATTTCTGTATTTCATGGTTGGAACTTGCT
>NODE_1043_length_183_cov_26.907104
AGAGAGATGGAGGGAGGAGGATGAGGAGTAAGCCTTTTGACACAGCTAGGTAGAACTAGA
TGTGGGTTGGCTAGGCCATATCGACTTGGGTTGCAGAGACTCAGACTTACAGATGAAGGG
CTTGACACTGCTGTGAATGTGCTTGTGCTGCTTGAGGCCCGAGGAGGTGGCGAAGGTCTT
GCCACACTCGGGGCAGGTGTGAGCGCGCGCTCCTACGTGCTGTGAGCGGATGTGGCGCTG
CAGGTTGCTGGGGTCCGTAAACACc
>NODE_1048_length_173_cov_22.884394
AGGTCATTTCTGAACTCTCTTTACACACACGCACACACAGCAGACGTGCACATACCCACG
CACGGCAGGCACACGCACGTACACTCAAATGTTCTCCCCAACAACTGCTCTTGTTTAGTA
TGCACTTCCTTTGGTCTTGAGGAGGAATGATCCTCACTCTAATGAACTGGGGCCTGCCAC
TTGAATGTAAAACAGGATTTAACCCGTCTTCAATGTCAGAGCCCCTCCCTAGGGCTGCCT
GGAACAACACAACAc
>NODE_1062_length_83_cov_24.746988
TTCTATGGGGTTGAGATCTGGAGACTGGCTAGGCCACTCCAGGACCTTGAAATGCTTCTT
ACGAAGCCACTCCTTCGTTGCCTGGGCGGTGTGTTTGGGATCATTGTCATGCTGAAAGAC
CCAGCCACGTTTCATCTTCAATGCCCTTGCTGATGGAAGGAGGTT
>NODE_1065_length_83_cov_42.759037
CACGGTAGAAAATATTCAAGGCATAATGTACAGACAAAGGTATAGTAGGATGTGAATACA
GTGGGGGTAAACCTGTGCATATGGTGATAATGAAAGAGATATTGTCTCTAGAAATAGCAT
TTAAACCAGGTGATGTCACTGCGTGTGTGGGAGGTGGAACTAAAt
>NODE_1083_length_83_cov_20.469879
CATATGGTCAGATGAAACCAAAATAGAACTTTTTGGTAAAAACTCAACTCGTCGTGTTTG
GAGGACAAAGAATGCTGAGTTGTATCCAAAGAACACCATACCTACTGTGAAGCATGGGGG
TGGAAACATCATGCTTTGGGGCTGTTTTTCTGCAAAGGGACCAGG
