# Supplementary material for: Early-branching euteleost relationships: areas of congruence between concatenation and coalescent model inferences
Source: PeerJ. 2017 Sep 8;5:e3548. doi: 10.7717/peerj.3548 (PMC5592902; doi:10.7717/peerj.3548)
Supplement: Data S1 [file peerj-05-3548-s003.zip › DataSupplement/Assemblies/Plecoglossus-altivelis22-73.fa]

>NODE_2_length_615_cov_80.442276
CCCCATCAAAATAAACAACAGTATGCGATGGCAGGTTTGGTGAGCTCCAACACGCTCTAA
AACTCATGTCCATATCGCTACGTCTCTGCAGCTAACAGGCTGTCATCGAAAGGCCGCGTT
CAACACCGTCAAAGAGTGAATAAACAAGCTGAAGGTGAACGAACCGTCGAGGTTCCGTAA
CAAAGTGAAACGGAATACATTTACATGGGGAAAACAAGGAGGAGCGCATTGTTCTAACAA
CTACCTTTGCCAGACCAATCTATCTACCAAATTAGTTTATCGTGTAATACCCTTCCAGAA
GCTCTTCTGGCAGAAACAAGATATTATTCTCCTGGAAGGGCCCATAGAAGGAGGGAAAAG
ATAGTCAGATTCATATTTCATCTCTGCCACTGAAACCTCATCAGTGTAATAACCCAACAT
CTCCTGGGTGTTATTCAACCATCTGCTACTATATTACTTATCTTTATTTTGCAACTAATT
AACAGCATAATCTTCTAAATTCAGCAAGTTAATTATCATTATTGTGGTCTTTGCAGCATC
ATCAGTCCTTGTAAAGCGCCGTGTCTCTGCCCCCGGAGAGGCGTGCGGGGGCGAGAAGCA
GGGGGTGGGGGGGGCTGTTTTCTTGACGTGGGCTCATTAGGTGTTTGCTGATGAGCTGAG
TGTGGCGGAGGGGGGCTGATGGGGgag
>NODE_10_length_623_cov_55.483147
CTCCTCCCTCCTCCCTCCTCCCCCCAGCCCACACACAAGAAGTAGGGGGTTGCGGTTTCT
CATATGTAAACTTATTTCACAATGTTACCTATTGCAGCTTTTAAGAAACCTACTGCAAAG
ATGTGAAAATTGTTCCTCCTTTTCTGGGATTTTGGAACAATTTCTCTGTTCTTTCCATCA
CTCCCACTTTCTCTCCTCCTTCAAATGGCTGTGGATGTGAATACATTTTTTTTTTTTTTT
GTGAAAAAACTTGCAGCGAAACGTTACATTTCATCATTTTTCCATTCTTTAATTTTCACC
ACAAAGCCTGACATGTTTTAAGAGGTGCAACCTAATATTGCCTGAACTCCAGGACCCACC
ACAAAGATCTCAGGGTAAATGGGAGGGTAGGAAATGGAGAGACATCGGGACGGGCGTGGA
TGGAAAAGAGAGCAGTGAATTTGGCTGCAACTCTCCCTTAAGTAACAACACATGGGAGAG
GAGGAATTCCTCCTCCATAGACGCCTCGACGTGAGCGAGGAGAGGAGAGGAAGCCTGGGT
TTGGCCGTCCGTTCTGAATGGGATGCTGATAAGCCTAGCCATACCTAATTCCTTTCCATG
TTCTCATCCAAGGGTAGGCATCACAATGGACATGATTCATGGGGGTAATTCCGCCAGCTA
CTGTCTTGGCTCCTGGCTGCATTCGGGAAGAATGc
>NODE_12_length_1826_cov_390.028473
CCCCCCCGCGCGAACAGGGAGGGCGCCCGACGAGCCACCGTAGCTGAGGAGATCCGCGAG
AAGGGCCCGGCACGCGTCCAGAGTCACCGCCGCCGCCGCCGTACCCCGACCCCCCTTGCC
GGCCCGCCTTGGGCGCGGCGACGGACACCGCCCCGCAAAAGCGAACCCCCGCCCGAGGCG
GCCGCGAAGCCACCCCCAACGAGAGCCGCCCGCGAGACGGGCCGCGCGCCACGCTTCCGG
CGGCGGAGGAGGGAGGGCGACGGAGCGACTGCTCCCCCAGCCGCGGCTCGAGCCCAGCCA
CGCTTCGCTCCCCAGCCCGACCGACCCAGCCCTTAGAGCCAATCCTTATCCCGAAGTTAC
GGATCTGATTTGCCGACTTCCCTTACCTCCCTTGTTCTAACATGCCAGAGGCTGTTCACC
TTGGAGACCTGCTGCGGATATGGGTACGGCCCGGCGCGAGATTTACACCCTCTCCCCCGG
ATTTTCAAGGGCCAGCGAGAGCTCACCTGACGCCGCCGGAACCGCGACGCTTTCCAGGGC
TCGGGCCCCTCTCTCGGGGCGAACCCATTCCAGGGCGCCCTGCCCTTCACAAAGAAAAGA
GAACTCTCCCAGGGGCTCCCGCCAGCTTCTCCGGGTTCGGTTGCGTTGCCGCACTGGACG
CCTCGCGGCGCCCGTCTCCGCCACTCCGGATTCGGGGATCTGAACCCGACTCCCTTTCGA
TCGGCCGGGGGCGACGGAGGCCATCGCCCCTCCCTTCCGAACGGCGTTCGCCCATCTCTT
AGGACCGACTGACCCATGTTCAACTGCTGTTCACATGGAACCCTTCTCCACTTCGGCCTT
CAAAGTTCTCGTTTGAATATTTGCTACTACCACCAAGATCTGCACCCGCGGCGGCTCCAC
CCGGGCCCGCGCCCTAGGCTTCCGTGCTCACCGCGGCGGCCCTCCTACTCGTCGCGGCGT
AGCCCTCGAGGCTCCCGTGGCCGGCGACGGCCGGGTATGGGCCCGACGCTCCAGCGCCAT
CCATTTTCAGGGCTAGTTGATTCGGCAGGTGAGTTGTTACACACTCCTTAGCGGATTCCG
ACTTCCATGGCCACCGTCCTGCTGTCTATATCAACCAACACCTTTTCTGGGGTCTGATGA
GCGTCGGCATCGGGCGCCTTAACCCGGCGTTCGGTTCATCCCGCAGCGCCAGTTCTGCTT
ACCAAAAGTGGCCCACTAGGCGGCTCGCATTCCACGCCGCCGCTCCAAGCCAGCGAGCGG
GGCTTCTTACCCATTTAAAGTTTGAGAATAGGTTGAGATCGTTTCGGCCCCAAGACCTCT
AATCATTCGCTTTACCAGATAAAACTGCGATACTTCGAGCGCCAGCTATCCTGAGGGAAA
CTTCGGAGGGAACCAGCTACTAGATGGTTCGATTAGTCTTTCGCCCCTATACCCAGGTCG
GACGACCGATTTGCACGTCAGGACCGCTACGGACCTCCACCAGAGTTTCCTCTGGCTTCG
CCCTGCCCAGGCATAGTTCACCATCTTTCGGGTCCTATCGCACGCGCTCACGCTCCACCT
CCCCGACGGGGCGGGCGAGACGGGCCGGTGGTGCGCCCGGCCCCGCAGGACCGGGATCCC
ACCTCAGCCGGCGCGCGCCGGCCCTCACTTTCATTGCGCCACGGGGTTTCGACTGGGTGT
CACCCTCTGACTCGCGCGCGCGTTAGACTCCTTGGTCCGTGTTTCAAGACGGGTCGGGTG
GGTTGCCGACATCGCCGCCGACCCCTGACGCCAGTTGTACGTGGGCCGGTCCCCGCCCGG
GCGGCGCGACGCGGTCGGGTGCGCACTGAGGACAGTCCGACCCGGTTGACAGTCACGCCG
GAGGCGGGGGGCCCCGTCCCTCCGGCCGCCCCGTGCGc
>NODE_20_length_531_cov_76.367233
CCGATCTGGATGCTCCGGTGTAGCTTGGTTGCAGGCGGAGGATGCAGCCGGTGGGGTGGA
TGGGGACATTGATAACTGTGGGGTTTCACATGAGGCCGGTTGTCCTTTCCCTGCAAGCAG
GTGTGCCGAATGGGGTAGTCCATGTCCTCTTGGTGTGTCAGGTTCGGGGATGCTTGGACA
GTTATATTGGCGTTCTTGGTAGCTCGCCCGCGGAGGATATAACTCCTGATGGTGATGCTG
GTAGCCAGGGTCCCTTGCGCGGCTATAATATTCTGGACTATGTTCTGGGATGTAGCTATT
TTGCGAATATTCCTCACATGGAGGAAATTTCGGATCAATGTAGTTAGAGTCCATCAAATA
CGAGCTCATGATCATTAATTTCGGGAGTGGAAAATAATTTTTCTAGCTTTGTCGTTTTTC
TGCTCCATAAAGCCCTCCTACTTGCGAGCAGCCCTGTAAAGTTACTTTTACCACGTGACC
CCAAGGCCCAATAGCAGATGATGAGGTAGTCCCCGGATAAGGAACCAGAGGTATCAAACA
TACCTACGGTTACCATTGTGAGCGTAATCTCTCTCTCTCTCTCTCTCTCTCTCTCTCtct
ctc
>NODE_21_length_904_cov_112.574112
CTTCTCGCTCCAATTTGCCTATCTGGGACAGAGAGTCACCTACCAGTCAATAAGCATTTA
ATAACACATGCCAAACCCAATGGTATCACTTCAACTATATTTGCAATCACTGTTGCTGGT
TATCCCAAGATGACATGGGATGTCACCAGACTAACAAAGACTCTGTTCCAGATGCGACTG
GTTGAGGAGACCCTAGTGTTTCACAAAGGCAGGCAAGGTTATCTCTTGACCTGGCAGGAC
ACCTAAGTAAGACTCTTCTCTCTCAATTCTCCCCAGACACACCATCCTGAGAAGCCACTT
TTTCCTACCACAGGAAGCCCAAGAGAACACTATAGGTAGCAGTCTGACAGGCAAACTGAA
CCCTGGCCTTTTATATCCTGCCAGGTTTGAGAAGTTGGACATCACCCCAAAAAGCGCCCA
GAAGATTAAGCCCGTTCTGGAGCGCTGGATGGCCGAGGCAGAGGCCCGCCACCGATCCGG
CATGCAGAACCTGACTGAGTTTATCGGCAGTGAGCCTTCCAAAAAACGCAAGAGGAGGAC
ATCTTTCACCCCACAGGCGTTGGAGATCCTCAACAGCCACTTTGAGAAGAACACACACCC
CTCTGGACAGGAAATGACGGAAATAGCCGAGAAACTGAACTATGACAGGGAAGTGGTGCG
CGTCTGGTTTTGCAACAAGAGGCAGGCTTTGAAAAACACAATAAAGCGATTGAAACAGCC
TGATCTCGGCCCTGCAGCACCGATGGACCCACTCTCCGATTCTCTAGAGGAGCTCCCCAA
ATGAATAACCAAACCTTGTGAAAGTGAGAGAGGGAACGTTCTCAGAGCAAGGCGGAATGA
AGTGGAATGAAGACTGAAAAAACCCGACTATTCTCTTCTTTTCTAAAGTCAGATCGATGG
ACATTAATCAGCGTTTGCTAACAAAAATATGTGTTTGTCAGTGTGATTACCACAGTTATG
TAAATTACCTTGGCGa
>NODE_22_length_372_cov_205.612900
ATAGAATAGTCCTAGTTGAAGGGAAAACATTTAACTGGAAGTGATGTACTGAACAAAGTA
ACTGCATTGAATAAGGCCATAAAAAATAGACAGTTTCCAAAACCGATTCTCAAGACAGAA
TCTCATCAGTAGCATCTAGATAGGATGAAATACACTGGATTTGTGTATGTTTGGCATGTT
TTCAGGTGACATATAAGCACTGTTATAAAATGTTTGGCACTACATGAAACATGATATTAC
TGTGTTGGAACACTGAATTTCAAGGCCAAAACCCGGATTTAACAGAAGTGATGTGGTAAC
ATGGATTTCAGGTGTTGAGGGTTAGATTTTTGTTTGTCCTAATTGATTTAAAATAATTAA
ACCAGAAGTGACTTACCAAACAAAGCAACTGTATGGAAAACACTGTTCAGGAGCTAAAAA
GGCCAGGTTTAAGGCCATAAAAAA
>NODE_23_length_625_cov_71.484802
TTCAAGTCAACCATTTTTTTCCTTTCTAGTTGCCTGCTTTTTCTCTCCATTCACGATTGC
CTTAATCTTCAACACTGTCTCACACACACACTCTTCTCTCTTTGTACTGTCACCTTAATC
ATCCACATCCCCTTTTTCTTTCTCTCTCACTCTCCTTCTCTCTCTCCTTTTTTACCTTCT
CTCTATCTCCCTTCTCTCTCTCTGTCCATCTCTCTCTCCCCCCGCTCTCTCTGTCTCTCT
CCCCTCTCTCTCTCTGTCCATCTCTCCCTCTCCCCCCCCCCTCTCTCTCCCGTCTGGTGG
GGAGTCTGTCCTGCTCCGACTGACTGAGCCTCGCTGCCCCGGTGCAGTGGTGTGCCAGTT
GTGCCGTCCCCCATTGCTGTGAATGCCACCATCTGGTGTGCCACGTGGACATCATAATCT
TTCCTTAATTACATTAGCAGCGCAATCAGTTACTGCATTACAAGGCCGGGCGAAGAGCTT
TTAAATCTTGGAGGAAATCATAAATAATTGCACTAAGTACCCAGAGCCAGATGTGCATGC
CAACTTGGCTGGCACGAGATAAATAGTAACCTCGACAACGGTGTTCGGTGTAACTCCGCA
AACGTTTTTTGGGGGGGAGGAGGGAACAGTGTCATCTTTTTAGCTTTTTTGGTGTTCCTC
CTCCAGGTCCGCACCTCGCTTCGTCCGGAAAGCTCTc
>NODE_24_length_761_cov_64.080154
AGCAGAGCAGAATAGAGCAGAGCAGAATAAAGCAGTGCAGAATAGAGCAGAGCAGAATAG
AGCAGAGCAGAATAGAGCAGAGCAGAATAGAGCAGAGCAGAATAGAGCAGAGCAGAATGA
AGCAGGAGAGAGCTGCACATGGCAGAGGTTGATTACGGTCAGATTCATTTAGCTGTTCCC
TCTAAAGGTCTTGTTAAGACTACTCAAGCATTTCAATCCATGAATTCTAAATAAGCGGCT
TCATATTAAGTATCTAAAGACAGTAAAATATTCATAGCTATGAGCTAATTGACTCTAACA
ATACTCTCTCTCTCTTTACTCTCTTTCTCTCTTCCTCTTTCTAGTGAAGCCTCCCATGGT
CATCTTTCCTAACTTTACCTGTCGCTAACGGCAACAGATGGACATCCTGCATTAGAATCA
CAAGCCGCAAATCTTCTACCTTCTTTTCTCCTCCGGATCAACAGCCCCAATACATTTTCA
TTACACGTGTGTGAAGCGCTTCAAATAGAGCCACAGAAGCAGAAACTAATTACTTTCTAA
TTTATTGACTAATGGCCACAGCCCCGGGAGACAGCTGCAATTGTTCTAGTAGTCCTGCTG
CTCACACCGTACTCAGGTCTACTGTGGATTCACAACCAAAATCATTTATCATTACAAGCA
CATTAAATTGAACCATATAGACCATAACGGAGGTAATTTATATCATTTTGTGTAGGTATG
TCCCCCCACACCCATCCTGACTTCTCTCCATCTAGAGGCAGGAGAACCTGGAGATGATCC
TGACAGACTCCCTCTGCTGCTCTCATCATCTCCCACAACTCCTTCTccatgtc
>NODE_25_length_691_cov_83.461647
TCATATGGGCAGACGGTCAAGAAAGGAAAAAACGTCTTGCTATGGCTCACAAGTTTAAAT
TCAGCAAAATGTTATTTTATATCTATAACTTGAAATATGATTACATATATAATCTACAAA
AGCCTACACGTGATGCCTGTTTTACTATAAGAATTAGCAACCAGTCATAGTTTTAAATGG
TGTAAATTGGCTGCCATGAGCAGTGTACTGGCAGGTTCTTTATTTCCTGAACCCAATCAT
TGAACCAGGCTGATGCCCTGGGGTAAGCGCCATAATAAACAAATACTTTTAAACTCCTGC
AGAAGGGTACGTGCCTTCTTCTCATCAATATTTGCATATCAGAGTGTTTTCGGGGGTAAA
ATGAGCTGTAGAAATTAATTCAGGATTAATTGGTGCCTTTATCTCGTTAGGACAATCTCA
TTTGGAGGATGATGGAATTGTTTAGAGTCCCTTTTGCATAATTGGATTGCGGTGGATGGC
TGTCATTACCGTCTTTTTAGAGCTGTTTGTATACCCAGCTTTACTCTCTATACCCAGGCC
TAGCCTCATAAAGAGCCGTCATGTATTACGCCACTGTTTGGCTAACCTCTGAAACATACC
GCCGGGTAGCAATAGGCGAGCATGTGGCAAACCACACAGCAGTGATTAACTTTCTTTTAA
AGCTATTAGCATGTAGCTAACAGCATGCCATGGAGGGCTTCTCATATAAACACATTACCA
TGTGGCTAACAACACAATAATGATTGGCAGTTAGGGGGAAGTc
>NODE_26_length_682_cov_96.843109
CGAATGTGACATGAGGAAGAGCATTAAGCATCTGACAAGATGATATCTAAGTTCAATTTC
CTGCTTCTCACCTGATTTATACCTTGAGCGGATCATTTTCCTTTCTGTCATAAAGACCTC
TATAAATCAGGGGTGCTTATGGAAGCGCTTCAAAACAGGGTCCCCGGATCTGGGTCCCTT
GTGTTGGCTATTAGGAAGCCATTACAGACACATTTTGCTCCTTCAAACAAAAATGATCAA
ATCTAATACCGATAAGATCAGAGAGATTAAGAGGGAAAGGGATGAAGGAGTCGAAGGATG
CAGAAAGTCCTGCTTCCAAACAATATGCTCTAAACTCAATAAAAACAGGACTGTGTTTCT
GGTGACACCATTATCCATCTGTTTGGACAAAATTGCTGTATCATGGTATAAATCTGTGAT
ACAAGTGACATATCCTCTAAAATAAAAGGGAACATTAACTGCTCTATCTTCTTGAGGCCC
TGGGACTAGCTGGCTATAAGCTCACTCAAGTGTGATGGCAGTTATACTGTGTTTTACTAG
ACTGCAGACAATTATCCTTTGCTCCTTCCCCCTTACAAGACAAACTGCCATGGCTTGAGC
TGAAATGATTTCAAATAGATTTTCCAAAATGTCTGTCGCTAGATTGCTTCCATACATTAT
TTCACTTAAATGGAGGGGGGAGAAAGAAGAGAGCAAATCCACAAATCAATCACAACATCC
CCGCTTTACCAGACGGAAAGAAAAAATAAGCTTt
>NODE_27_length_729_cov_46.787380
ACACACACACACACACACACACAGCAGAGTCAGTAAGCCTCTTTCCACAATAAAGGTGGG
CCTAGAACAGGCCTCTCAGTGAGAAGTCGTGTTTCCACCTTAAGAGAATGAGTAATCAAG
AACCGGGAGCCATTTGCAAACTGTCAGTCAAGCGGCCGCTATCTTCCTGCCGAGGCTTCC
TTCTCTAATACCAATTTAAATCATTCACAGGGCCTTCCGCTGCCATTATTCAAAAGATCA
TAATAGTTTTCCTTGCGCCCAAAGCACAAAAAATCAATTATTTCCCCACAAAGACTTGAA
AGTACTTAGCGAGAGCCTGCAAGTGGAAAGCTGTGGGTTATATCAAATTGAAACTGCACT
CATTACATAGCACACAATTAGTTACCTCAGGTCCACGGCAAGGCTCTTTAATTCCGAACG
GCATATCTGTATTATTACAGAAACAAGCATGCAAATGCTATTGTTGGGGATTTAGAGAAA
TCAATAGGACAGTGGCGCGAGCGTTTGGTGGGGCCGTCAGTCAAATCTGCTGCGGGCGCC
AGATAAAGGTCTGAATTCAAATTAGCGAAAGCCGGCAGTGACATCACAAGTGACATCCGT
AATAAAAGAGAGGCCTCCATGATACATGTAATTATTCCGCTCTCCTTTCTGCTCCTCTTT
CTCTGCGCCTCATTGTATATACTTGTGTAACTGCGTTTCGCATAAAGGGATTAAGAGTAT
TTTAATGAGAAACTGTAATTGTTTTTTTAACCCTCGCTCTATGGATATGTGTCTGTTTGT
GTGTGTGTGTGTGTGTGTGTg
>NODE_28_length_486_cov_124.658440
TGTGTGTATGTGTGTGTGTGTGTGGGGGGGGGGGGCGCGTGGAACTCAATCTATATGATG
CAGGGCCTTGGGCCCTTGGGAATACAGCAGAGGGACAGCACCAATTTTTAGCCCATCAGA
CGTCCAATTTTTCTCCTTTTCATACCTGCTGTAGTAAATGAGAAACAAATTAAATTTCGC
CCACTATCTCCACAGAAACCATTTAAATCCTTTATGGAAACCAAATTGTCCCCAGACAAA
TCGCCCCTGGTACTGTGAAAATACACTATGGTGCAGCTACCCAAATACATTGGTGTCACT
CTGGGTATGGCATTGTCTATAATAACATTCATTGGACGTCCTACTGAAAGAGAGAAAGAC
AGTAGGAGAGAAAAAGGGGAAAAGTGGAGGGAGATCGAGCAAGAGAAAAAATGGGCACTT
TTAGAAAAATAAAAATGTGAAAAAGACCCCCTTTATTCTCTTTTTCTCTCTGTCCCTCTC
TCTTTCTCTCTCTCTCCTGGCACCATCCTCCATGCAGTGTTATTAATTTTCGTCCAGAGT
CTCTGCATTCATGAGGTg
>NODE_40_length_993_cov_45.648540
GGCACATGGCTCCAGCAGACAAACACAGGCAATAAAATTTACGAGGGTCCTTAATTACCG
ACCCCGCTGCTCGATGGTCGTAAATTGCCGTTGTAAAGGGTGCTACTAGTGCTGCCTCAA
TGGGCGTGCGTTCCAATGGTTGTTCCTCAGTGGTTCCGGTATTTAACTGTGACAATAACT
CACCGGTGTTAACGTGGACCTTCTTCATCCACGGGTACACTACCGGCTCCTTGCCCTTCG
GTGCTCCGGGATATGCTTCACTGGCGAGGCTGCAGTCTTTGCTTGAGTTCGCCCCTGCGC
CACTGTCTTGAACCGGGTTGAGGCGAGGACCATGGTTCTGTGGAACGGGCTGGGGCTGCG
CATGATGCCCATCTGTGAAATCGTCGAGCCCGTTGGTGGCAACATTGCCGTAGTCGTAGG
TCGGGTCCGTGTAGTTTGACCTCGGATACGATGCCTCATCGTGATGGGAAAAGCCCGTAT
CTTTGGGTCGCTCATAGTACTCAGTAGGGGTAGGGATGTATCCGTTCTGTTGATATTCCT
CGCATGGTGGAAACGATGGTTCGATATAGTTCGAGTTTATCAAGTAGGAACTCATGGTCA
TTAATTTGTGAAGTGCAACAATACTAATTTTTATCGCGCTGTCGTTTTTCTGATCTCCAC
AAAACCCTCCTACTCCCTGTCAAATGTACAAAGTTGTCTGGTCACGTGTAAACCACCACC
AATCACCGTGTCTCCTGTGGGCATCAAGTAAACAGGAACCAATGGAAAGCCTGGCACTGG
CACAACGAAATTTGCTCGAACTACCGCACGTTGGTGTTTCCCTTTTAAATCAGAATAGCC
TTTAAAAAACAATCAAGTTACTTGTTTACTTTCTAAACGTAAGTAATGAAAATGAATTTT
ATTACTAAGTTACAGCCATCGCAATAAATAATGATGTTGTGTATCAAACCATGCACGAAA
TTAGGTTCTGTTTATTTGGAAAGGCTGATACAAACTAATGTGTCAATGTTTGGTCACAAA
ACGTAAATAGGTTCAAAAATGTTCAACTCTCAGTCTCTACGGAAt
>NODE_41_length_571_cov_93.889664
AAGGCGGGGCTAGTGAGCAGCAGTGGGGAGGGAGGGAGGGACTTGCTGGCACGTTCCAGT
CACGCCCGCTTCCCGGCCCGCGGCCAATCAATACCACTTTCCTGTTTTAGAGGCGGGTAA
TTATGAGGTGGAGAGATTGTCTGACCTCTCACCCCTGCTGCATTACTCGCCTGATATTAA
GATAAATTGCCTGATTTTGGGTAAACATATGCTGCAATTCAAACTGTCAGCACTGGTTTG
CTCAGGGATAATTTGTATTGATCTCCTGGCTTCTTCCCCATTTTGCTTACTGACCTCACG
GATAATTAGAGAGAAAAAGACACAGGGAGGTAAGGCAGGCTTTGCATTTGAATATATCGC
CAGAGATGGAAGGGGGTCGGGGGAGTAAAGAGAGAAGGAGAGGAAAGAATGATAAACACT
AATAGCATGTTCACTTCTCACGTTGTGCGATTCACTGAAAGTTCATCTTCAAAATTGTGG
CATTAAGCACAATTATCCTACCTAAATGTTCACTGCTTTCCTATTACTCACACAGCGATA
TAATTGTTTTTAAATTGTCATAAAAAGGCTAGTTGATGAAAAAAATCTAAAATGTTTCAA
TTTAAGTTGTTGACAGTTTACGAATGTAATTGTTTTGAAGAAg
>NODE_42_length_416_cov_16.129808
ATGTGCACACGCACCATCTCTTCTCTCGCTGCACACACTCTGAATAGACTACAGCACTTC
CTCTTCTGTCCCTCATACAATATTGAACAGCAACCAGAGTCTTTCAGCTGACCTGAGGCT
AGACCTGTGCATGTGTGTATACGTCTATAGACATGTATACATGTCTACACGTAATTTATG
TGTAAATGTATACACACCGTATGTAGAAAAAGGGAGGAAAAGGGCAGAGAGAGGGAGAGA
ATGGTAAAGTGACCAAGAGCCAAAGATAAAGACAAAGAGAGAGAGTGAACTCAGAGCGAA
GGTGGGTTTGGAGTCAGGCCTCTATAAACTCCTCATTTATCAACTCAGCTCAGGAAGTCA
ATGTCCAGCTCTAAAGGAGTGCAGGGTCCTTGCATGCATAAGATCACCTCATTTCACCTT
TACACCACCTCTGGTGGTTCAGCTCCACTTGTTATTCACTCCCCTGTCTCTTAACCTGCT
GTGTTGAt
>NODE_52_length_73_cov_38.794521
GGGGGGTATGACATTTTGAGCTGTAAAGACGTAAGGGTGGGGTATGACGTTTTGAGCTGA
AAAGACGTAAGGCGGGGGTACGATGTTTTTGGATGAAATACATAAGAGGTTAGTATGACG
TTTTTCATGAAAATACGTAAGGAGT
>NODE_53_length_518_cov_98.154442
TGCGTGTGTGTGTGTGTCGGGGGATGGATGGTTGGAGCTGGATAAAAGAGTTGGCCACTT
GATTCCCTGTGAAAATTAATCGGCTATCAAACAATCTTGGTGTGCCCATGATGATTACAA
AGCTGGGTAGCGAGAGAGGGAGAGAGGAGGAGAGGAAGAGAGGGAGGGAATGCCCTTTGT
GTAGGTGAAATGTGTCGGGGACTGTCATCGTAATATACCTCAGTGAAATGAAGGTTAATT
CTGATGTACAGCCAGCAAGGCAGTCATTATCAGCGAATCATGAAAATAAATTAAGCCACT
GAAATAGAGCCATCCTCCTCTGCCACACCGCGGGAGACTGTGAAGGATGGACGGCTGAAC
TTTACAGATTATTATTGGAAAATAGTGCCGAATTCAATTAATGTACCTAAAAGACACCTT
TATAGAGGGCAGCCATAATTTAAATGACAGCAGGGTGTAATTTTGCTTGTTATAAGTCAA
ATTTGCAGAGTTTCATATTTCAGGCATTTTTTCCTTCTTTTTTTTTTACTTTTACCTGCA
GATCTCCTCTCATCTTATTCATGTCGTCATTTCAGGTAGCCCATGAAAAg
>NODE_54_length_73_cov_15.191781
CGGTGTTTTGTTGTTGGACTTCTGTGCTAGTTACAGTTTGTCCATAACGAACACCATGTT
CGAGCACAAGGGCGTCCATCAGTGCACGTGGCACCAGGGCACCCTAGGCCGAAGGTCGAT
GATCGACTTTGTTGTCGTGTCCTCT
>NODE_55_length_5386_cov_131.125702
CATGCTGATGGTTGGTTTATCGTTTTTGACACTCTCACGTTGGCTGACGACCGATTAGAG
GCGTTTTATGATAATCCCAATGCTTTGCGTGACTATTTTCGTGATATTGGTCGTATGGTT
CTTGCTGCCGAGGGTCGCAAGGCTAATGATTCACACGCCGACTGCTATCAGTATTTTTGT
GTGCCTGAGTATGGTACAGCTAATGGCCGTCTTCATTTCCATGCGGTGCACTTTATGCGG
ACACTTCCTACAGGTAGCGTTGACCCTAATTTTGGTCGTCGGGTACGCAATCGCCGCCAG
TTAAATAGCTTGCAAAATACGTGGCCTTATGGTTACAGTATGCCCATCGCAGTTCGCTAC
ACGCAGGACGCTTTTTCACGTTCTGGTTGGTTGTGGCCTGTTGATGCTAAAGGTGAGCCG
CTTAAAGCTACCAGTTATATGGCTGTTGGTTTCTATGTGGCTAAATACGTTAACAAAAAG
TCAGATATGGACCTTGCTGCTAAAGGTCTAGGAGCTAAAGAATGGAACAACTCACTAAAA
ACCAAGCTGTCGCTACTTCCCAAGAAGCTGTTCAGAATCAGAATGAGCCGCAACTTCGGG
ATGAAAATGCTCACAATGACAAATCTGTCCACGGAGTGCTTAATCCAACTTACCAAGCTG
GGTTACGACGCGACGCCGTTCAACCAGATATTGAAGCAGAACGCAAAAAGAGAGATGAGA
TTGAGGCTGGGAAAAGTTACTGTAGCCGACGTTTTGGCGGCGCAACCTGTGACGACAAAT
CTGCTCAAATTTATGCGCGCTTCGATAAAAATGATTGGCGTATCCAACCTGCAGAGTTTT
ATCGCTTCCATGACGCAGAAGTTAACACTTTCGGATATTTCTGATGAGTCGAAAAATTAT
CTTGATAAAGCAGGAATTACTACTGCTTGTTTACGAATTAAATCGAAGTGGACTGCTGGC
GGAAAATGAGAAAATTCGACCTATCCTTGCGCAGCTCGAGAAGCTCTTACTTTGCGACCT
TTCGCCATCAACTAACGATTCTGTCAAAAACTGACGCGTTGGATGAGGAGAAGTGGCTTA
ATATGCTTGGCACGTTCGTCAAGGACTGGTTTAGATATGAGTCACATTTTGTTCATGGTA
GAGATTCTCTTGTTGACATTTTAAAAGAGCGTGGATTACTATCTGAGTCCGATGCTGTTC
AACCACTAATAGGTAAGAAATCATGAGTCAAGTTACTGAACAATCCGTACGTTTCCAGAC
CGCTTTGGCCTCTATTAAGCTCATTCAGGCTTCTGCCGTTTTGGATTTAACCGAAGATGA
TTTCGATTTTCTGACGAGTAACAAAGTTTGGATTGCTACTGACCGCTCTCGTGCTCGTCG
CTGCGTTGAGGCTTGCGTTTATGGTACGCTGGACTTTGTAGGATACCCTCGCTTTCCTGC
TCCTGTTGAGTTTATTGCTGCCGTCATTGCTTATTATGTTCATCCCGTCAACATTCAAAC
GGCCTGTCTCATCATGGAAGGCGCTGAATTTACGGAAAACATTATTAATGGCGTCGAGCG
TCCGGTTAAAGCCGCTGAATTGTTCGCGTTTACCTTGCGTGTACGCGCAGGAAACACTGA
CGTTCTTACTGACGCAGAAGAAAACGTGCGTCAAAAATTACGTGCAGAAGGAGTGATGTA
ATGTCTAAAGGTAAAAAACGTTCTGGCGCTCGCCCTGGTCGTCCGCAGCCGTTGCGAGGT
ACTAAAGGCAAGCGTAAAGGCGCTCGTCTTTGGTATGTAGGTGGTCAACAATTTTAATTG
CAGGGGCTTCGGCCCCTTACTTGAGGATAAATTATGTCTAATATTCAAACTGGCGCCGAG
CGTATGCCGCATGACCTTTCCCATCTTGGCTTCCTTGCTGGTCAGATTGGTCGTCTTATT
ACCATTTCAACTACTCCGGTTATCGCTGGCGACTCCTTCGAGATGGACGCCGTTGGCGCT
CTCCGTCTTTCTCCATTGCGTCGTGGCCTTGCTATTGACTCTACTGTAGACATTTTTACT
TTTTATGTCCCTCATCGTCACGTTTATGGTGAACAGTGGATTAAGTTCATGAAGGATGGT
GTTAATGCCACTCCTCTCCCGACTGTTAACACTACTGGTTATATTGACCATGCCGCTTTT
CTTGGCACGATTAACCCTGATACCAATAAAATCCCTAAGCATTTGTTTCAGGGTTATTTG
AATATCTATAACAACTATTTTAAAGCGCCGTGGATGCCTGACCGTACCGAGGCTAACCCT
AATGAGCTTAATCAAGATGATGCTCGTTATGGTTTCCGTTGCTGCCATCTCAAAAACATT
TGGACTGCTCCGCTTCCTCCTGAGACTGAGCTTTCTCGCCAAATGACGACTTCTACCACA
TCTATTGACATTATGGGTCTGCAAGCTGCTTATGCTAATTTGCATACTGACCAAGAACGT
GATTACTTCATGCAGCGTTACCATGATGTTATTTCTTCATTTGGAGGTAAAACCTCTTAT
GACGCTGACAACCGTCCTTTACTTGTCATGCGCTCTAATCTCTGGGCATCTGGCTATGAT
GTTGATGGAACTGACCAAACGTCGTTAGGCCAGTTTTCTGGTCGTGTTCAACAGACCTAT
AAACATTCTGTGCCGCGTTTCTTTGTTCCTGAGCATGGCACTATGTTTACTCTTGCGCTT
GTTCGTTTTCCGCCTACTGCGACTAAAGAGATTCAGTACCTTAACGCTAAAGGTGCTTTG
ACTTATACCGATATTGCTGGCGACCCTGTTTTGTATGGCAACTTGCCGCCGCGTGAAATT
TCTATGAAGGATGTTTTCCGTTCTGGTGATTCGTCTAAGAAGTTTAAGATTGCTGAGGGT
CAGTGGTATCGTTATGCGCCTTCGTATGTTTCTCCTGCTTATCACCTTCTTGAAGGCTTC
CCATTCATTCAGGAACCGCCTTCTGGTGATTTGCAAGAACGCGTACTTATTCGCCACCAT
GATTATGACCAGTGTTTCCAGTCCGTTCAGTTGTTGCAGTGGAATAGTCAGGTTAAATTT
AATGTGACCGTTTATCGCAATCTGCCGACCACTCGCGATTCAATCATGACTTCGTGATAA
AAGATTGAGTGTGAGGTTATAACGCCGAAGCGGTAAAAATTTTAATTTTTGCCGCTGAGG
GGTTGACCAAGCGAAGCGCGGTAGGTTTTCTGCTTAGGAGTTTAATCATGTTTCAGACTT
TTATTTCTCGCCATAATTCAAACTTTTTTTCTGATAAGCTGGTTCTCACTTCTGTTACTC
CAGCTTCTTCGGCACCTGTTTTACAGACACCTAAAGCTACATCGTCAACGTTATATTTTG
ATAGTTTGACGGTTAATGCTGGTAATGGTGGTTTTCTTCATTGCATTCAGATGGATACAT
CTGTCAACGCCGCTAATCAGGTTGTTTCTGTTGGTGCTGATATTGCTTTTGATGCCGACC
CTAAATTTTTTGCCTGTTTGGTTCGCTTTGAGTCTTCTTCGGTTCCGACTACCCTCCCGA
CTGCCTATGATGTTTATCCTTTGGATGGTCGCCATGATGGTGGTTATTATACCGTCAAGG
ACTGTGTGACTATTGACGTCCTTCCCCGTACGCCGGGCAATAATGTTTATGTTGGTTTCA
TGGTTTGGTCTAACTTTACCGCTACTAAATGCCGCGGATTGGTTTCGCTGAATCAGGTTA
TTAAAGAGATTATTTGTCTCCAGCCACTTAAGTGAGGTGATTTATGTTTGGTGCTATTGC
TGGCGGTATTGCTTCTGCTCTTGCTGGTGGCGCCATGTCTAAATTGTTTGGAGGCGGTCA
AAAAGCCGCCTCCGGTGGCATTCAAGGTGATGTGCTTGCTACCGATAACAATACTGTAGG
CATGGGTGATGCTGGTATTAAATCTGCCATTCAAGGCTCTAATGTTCCTAACCCTGATGA
GGCCGTCCCTAGTTTTGTTTCTGGTGCTATGGCTAAAGCTGGTAAAGGACTTCTTGAAGG
TACGTTGCAGGCTGGCACTTCTGCCGTTTCTGATAAGTTGCTTGATTTGGTTGGACTTGG
TGGCAAGTCTGCCGCTGATAAAGGAAAGGATACTCGTGATTATCTTGCTGCTGCATTTCC
TGAGCTTAATGCTTGGGAGCGTGCTGGTGCTGATGCTTCCTCTGCTGGTATGGTTGACGC
CGGATTTGAGAATCAAAAAGAGCTTACTAAAATGCAACTGGACAATCAGAAAGAGATTGC
CGAGATGCAAAATGAGACTCAAAAAGAGATTGCTGGCATTCAGTCGGCGACTTCACGCCA
GAATACGAAAGACCAGGTATATGCACAAAATGAGATGCTTGCTTATCAACAGAAGGAGTC
TACTGCTCGCGTTGCGTCTATTATGGAAAACACCAATCTTTCCAAGCAACAGCAGGTTTC
CGAGATTATGCGCCAAATGCTTACTCAAGCTCAAACGGCTGGTCAGTATTTTACCAATGA
CCAAATCAAAGAAATGACTCGCAAGGTTAGTGCTGAGGTTGACTTAGTTCATCAGCAAAC
GCAGAATCAGCGGTATGGCTCTTCTCATATTGGCGCTACTGCAAAGGATATTTCTAATGT
CGTCACTGATGCTGCTTCTGGTGTGGTTGATATTTTTCATGGTATTGATAAAGCTGTTGC
CGATACTTGGAACAATTTCTGGAAAGACGGTAAAGCTGATGGTATTGGCTCTAATTTGTC
TAGGAAATAACCGTCAGGATTGACACCCTCCCAATTGTATGTTTTCATGCCTCCAAATCT
TGGAGGCTTTTTTATGGTTCGTTCTTATTACCCTTCTGAATGTCACGCTGATTATTTTGA
CTTTGAGCGTATCGAGGCTCTTAAACCTGCTATTGAGGCTTGTGGCATTTCTACTCTTTC
TCAATCCCCAATGCTTGGCTTCCATAAGCAGATGGATAACCGCATCAAGCTCTTGGAAGA
GATTCTGTCTTTTCGTATGCAGGGCGTTGAGTTCGATAATGGTGATATGTATGTTGACGG
CCATAAGGCTGCTTCTGACGTTCGTGATGAGTTTGTATCTGTTACTGAGAAGTTAATGGA
TGAATTGGCACAATGCTACAATGTGCTCCCCCAACTTGATATTAATAACACTATAGACCA
CCGCCCCGAAGGGGACGAAAAATGGTTTTTAGAGAACGAGAAGACGGTTACGCAGTTTTG
CCGCAAGCTGGCTGCTGAACGCCCTCTTAAGGATATTCGCGATGAGTATAATTACCCCAA
AAAGAAAGGTATTAAGGATGAGTGTTCAAGATTGCTGGAGGCCTCCACTATGAAATCGCG
TAGAGGCTTTGCTATTCAGCGTTTGATGAATGCAATGCGACAGGCTCATGCTGATGGTTG
GTTTATCGTTTTTGACACTCTCACGTTGGCTGACGACCGATTAGAGGCGTTTTATGAT
>NODE_56_length_202_cov_248.762375
AACCTGAAACATTAAAGAATACAAGAGAGTCAAGTACTTTTAGAAGGAACACGTGAGGAG
AACGGACAGAGTCGTACTCAGTTACAACCTCCTACCACTCTGAAGCAGAACTCGCCGGAA
ACCTCTTTTTATTGTCATCAGGGCCCTAGTTACAATGGGCATTTCTGCTCTTAAGAGAGG
GGGAACACACCGCAGCAATGCAAATAGAATCATGAGTTTGCAAGATAAGCTTGAGATATG
ACTGTCTCTGCAAGAAGCCATCTCCTCCGCCGCC
>NODE_58_length_554_cov_55.037907
GGGAGGGAGGGAGGGATGGGATGGGATGGGAGGGAGGAGGGAGGGAGGGATGGGAGGGGG
CTCAAATACTACGACTCTCCCAGACACAGCAGTCCCGCTCGCACACGCACACCCTCATAC
GACACCTTTCCACCAGTCCTCCAGATTACAATCCTGTTCATTAATTTTATCTCTTCCGAC
ATAAACTTTTAATATGCACACCAGCAGTATGGGGGGGACTTCCAGGGCAGTTTAAATGAC
TGCAACCTGTAATTACTGTTCCAGCACTTGATTAGAATAATCTGATTGCAATTATTCAGT
GACTTTAAAATACAAGCCCCAAGCTGGAGAACAATAATTCAGGGGCAGCGATTGTGAACG
CTCTCCTTTTTGGCTGTAAAATGATGTTTTAATCGGAGTCAACCAAGGGGTTCCCTGCTA
AGGAGCCTGTTCCCTCAATTAAGACCCATTTATGCGGCGAGGGGGAAGAAGTCGGGATGC
GATGTGGAGTTAATCACCATGCCGACGCTCGCCAAGCCATCGCGGATCACGGGACTAACC
TGCTAACCGGTAAACAGGCTGGAGCGCAACGGATGGGCGAGGGCTCGCGCGCTCACACGC
AAATGGATGCCTGTCGAAACAGGAAg
>NODE_59_length_777_cov_105.254829
TTTTTCTCTTTTCGTTTTTAGCAAAAATATCATGCAGTCTTTTAGTTCCAAAATCCCCCC
CCCTCCTCCTCCTCCTCCCCCCTCCTCCCATGGGTTCAGTCAGTGTTCAGGTGTTTCTGG
ATGAAAAGGGAGGTTCGGAGGCTTGAAAAGTTTCTCTCTGAATTATTCTTAAACATTCAA
GTCATTCTATTAATACTTTGTACAGGAGAAAGGTTCTTCAGATTTACACACACACACACA
TGTGTATATATAAATATAATATATAGAAATATGCATATACATATGTATCAACTTGTATAT
GTGTATACATATTTTCCAACCGTATCAAAGCCAATTTAATGTGCTCTCAAAATATGGCCC
ATGATTCCTAGAAGGGTGCACATCAATTCACGTAGTACAACCAGTAGATTAGGTTGAAAA
ATCCAAAGGTTATGGGGAAAATGACCCGGGACCACTTGTCAATGGTGCTGACATCAGACA
GGTTAGGGATCTTCAGCTTGAGCTTGGAGGAGCGTCGTCGTAGGCGACAGTTAGCCCGGG
TGCGCACAGCCCCGCGGTCCAGGGAGTGGTGGCTGAAGCCGTCTCGAGGGGCCATGGGCT
TCCTGAATTGCACCCCTGAACTGTCGAAGGACATGACGGAGTTCCGCGAGTCGCTGACAC
TGCTGCCCACGTCGGACGGCATCACCTCGTTGTTCATCTCCAGCGTGGTGAGCAGGATGT
TCCCGTACGCGTCCACCTATCAGAGAGAGAGAGAGAGAAGAGGTGTTGGAGACGGACGGA
TCGTGACGTCACTTCCCCCTTCCCTTCCTGTCTGCTTAAGAACTGTATCTTACTGCTTGG
CACTCACAg
>NODE_71_length_169_cov_10.970414
GGGAGGGGAGGGAGGAGGAAATAGAGAAGAGGCAGAGAGAGAGGAGACAGGGAGCTGAGC
AGAGGAGAGAAGGGAGGGAGGGTAGAGGCAGAGGGGAGGCAGAGAGGTGAGGTAGAAAGG
AGGAATAAAAGAGGCAGAGAGGAGCCAGGAGACCGAGCTAAGGAGAGAGCCCATAAATTG
CAGTGGGTTATGGCTGTTGCAGAGAGGGGAAGTGGGTAGTTAGAAGGGAGATAGTGTTAT
c
>NODE_72_length_81_cov_121.666664
GAGGGCACAGTGATGAGGTCACCATGGTCCCCGGTGACCATCCTGGTGGAGCTGGGCCAG
GAAGGCGATGGCCTTGGATGTTCTTACCAAGACCCTGGAGAGGGAGGGAGGATAAGAGAG
ACAGAGGAAGAGACAGAGGACAATAGAGAGATG
>NODE_73_length_76_cov_958.815796
TCTTACCAAGACCCTGGAGAGGGAGGGAGGATAAGAGAGACAGAGGAAGAGACAGAGGAC
AATAGAGAGATGAGCATTTGTTTGATCCGACCGCAACCCAAAGACCACAAAGAATCAGGA
ATCACAGGTATGCTGGTAAGTACTCGTA
>NODE_74_length_752_cov_51.196808
TACACACCTCCTGGTGACATGACCACTGACAGACTCTTAAGGAAAACTATCAAATCCCGC
TTCTATATATGTGAAATTGATACAACGTCGAAATCTGATCAATATATTTGTTTTTACGTA
TAGGCACAACATAACCTATTCCAACGTGTACAGGTCCACCGCTAAATCCATCCAACACTA
ATCCATAAATATACATAAATCCTGTTTTAAAATCCAAAACCCCCAAAAAAGACATGTCTT
CAAATCCCTCAAGAATAAACCAAATGTAGCATAATGTAGATTAAAAAATATATATATATG
TACCTTTGGTATAAAGCATTCCGATTTTCTTCTGTCTCTCAGTAGCGATCCGCTTATACC
ATATGGAAACAGTTTTCAAAATGCCTAGATTTGGCACATTGTCATTGAATAGAGAGGAGC
GAGGTGATGCCGCTCTACAACAGGGGAAATGAGTTGCGGATTGGACGTTGCCGGTTTCCA
CGCGGACTTCTTCAACTTTAATTTAATATTCCGCAATCACACTGTGATGGCATATAATTC
AAGCAGAATTTCTGAGAAAGGGTATGCTTTGTGTTATGATTTTGACCACAGTTTGATTAA
GAGAAGACCGTGCTTTTGTGTGTTTATTCACATATTTCTCTCCCCGCGTTACTTTTGACA
AACAAAAGCTGTTTATTTGTTTTATTTAGATCACATGCCAACAAGCCTTTCTTTAAGCGC
AGTGGCACACTGAAATCATGCCCAACAGAAAATCGAGAACTATAAACGCTTGTTTGTAAA
ACACTGAACCCAAAATCGATGTATTGGGACAtttcaatcgatta
>NODE_75_length_603_cov_141.616913
CCCTCCCCTCCTCCCTCCCACCTCCTTGTCTCATTCACACACACTCCCTTATTCACTCTG
TGTCTCTCTCACCTCATCCTGCCTCTCTCCTCTCACTCTTTCTCTGTCTTCGCTCTCTGT
CTCTCGTCCCACCCCCTGCCACCCTTGCTGCCCATCTCCCTCCCACTCCACGGACACGTG
ACGACTCCGCATGATTATTGGCGCAATCACTCATGTAACAGCCTGCCCAGCTTTCCGTGG
GGGCTCCAGTATTTGTCACTGTCACTTCCCCAAGTGCTCCGCCATTGTCTTGGAAATTGT
ATGTGTAAGGCAAGAGATGCCTGTGACCCACTTCGACAAGGGAGCCGGCGATGTGAGGGC
GCTCATCACACAAAAAAAACAGCAGTTTGATGTGTCCTATTATGTGTCCCAGCAAGAGCC
ATAAATAATTGTGACAAGTTTTTTGTTGCGCGTGAAAGTCCTTGACTCTGCCTCCTGTTC
CAGCACCTCCTCTCTGGTATGGAGAGGCTGCCAAGCACCCCCGATGATAGATGGCACGGT
GCAGCAAATGACAACGGGATAGATTTTTAGTTTGTGCTTTGGAAGGGATCAGTAATGGTG
CTTTGCTGTACAAAGCAATAAAAGAGAAGGACAAGAGAGAGAGAGAGAGAGAGAGAGAGA
GAGAGAGAGAGAGAg
>NODE_76_length_510_cov_61.298038
CAGATAAAGAACACAAACAGGCCAAGCCACGAGGCTGGAACAGAGCAGACAGCTCAGGAT
CCAGGGCCAACTCATTTTCAGTTGTCAAAAAACCAAAGCAACATAGCTAATCCCCATTGT
CAAGCAGGGGCAAGCATGCAGACATGGATAAGACCCCATCCTGAGCATCCATGTCCCCAA
GGCACAAGCACCCAGCTCTCTCTGGATGGGAAGTCATTTGTGAAGTCCTTTACAACAGCC
AGTCAAAGAGGTTAATTGAAAAATTCCTTAATGTCATTACGACAAAACTAGATTAACCCG
AGCTAATTCACTTTATTGTTCTGAAGAAAGAGGGCTCGGCATTGAACTGAAGGAGTAAAC
GCAAGACTCTGAAATTAAGGGTGAGGTGTTGTTTTAGAGGACTACGCCGGTTTAATTAAG
ATATGGAACATTATTCATTGCTCCCCGTGGTTCTAGAGACCAAAGAGTAAGTGGACAAAC
AGAGAACAGGTTTCTTTCAATTCAGGGTTGTATTTAGTTACCGTACCATTGAACACACCT
CTGATTTCTCAGTGATCCTGGCTGAAATGGGTATAATACTAc
>NODE_79_length_83_cov_75.493973
TTTGATGAAAATACATAAGGGGTTAGTATGACAATTTTGGCTAAAATACGTAAGGGGTTA
GTATGACGTTTTTGGCTGAAAAAACGTAAGGGGTTAGTATGACGTTTTGACCTGAAAAGA
CGTAAGGGGTTAGTATGACGTTTTTGATGAAAATA
>NODE_80_length_612_cov_74.754906
GAATTGGAAGAATGTACAGTACAGCATCATGAAATGTGCCTCCGTCAACTTACTGGATAA
GAATACAAATTATTAATTGAATTATTTAAGGTACTTAATGATTTTTTCTTTTGAATAAAA
ACAATTGTAAAAATTAATCCAAAGTTTCCTCTACAGCCAAGGATTATCCAAATACAGAAT
ACTGCTGCAGCATGTGAATTTCTTCAATACAAGATTAACAATTGACAAAGGTTTTTGGGT
TGCAAGCTGATTATTGGCTGCAGGCAGAGATTAAAGGAGAACTGCAACACAGCTGACAGT
TTGGTTATCTCTTATGGACTAAATGAAAATCATGGCCTGAATCCATCAAAGGAGATTAGG
AAAATATGAGCACATTACTGATGTCCTCTTACTTTGCTTGTTAGGATTGGCAGCAGAATC
AGTTGATTGACCTTGGTAGCACACTAATGACAACTTTTGCACTCAACTAAGCATCCTAAT
TTATCTATGCCTGTGAAAGGTTACTTGTCATGAAGTACAAACAGCCTGAATATCAAAAGG
AAGGAATATACAAAATTACTAAAGTAAAGTTTTGTTATTGAGTTGTCAGGGTGACCCCAG
TCATCAGTGCCCAACAGGGTCACAGTATTTCATTCCATTGACAAATCTAGAACTGACTTC
AGAGTCAGGAGCATATTGCCTGCa
>NODE_81_length_1719_cov_143.753922
TGGGAAACCCTACCAGGGGCTTATTGCCCCCGACAACATAGCTCCTGGGATCATTCAAGC
ACTCAAACCCCTCCACCACGTTAAGGTGGCGGTTCAAGGAGGGGAAAACCACATATCGTT
TCATTTATTTACCCTTCTAACACACCTGATTATAATAAATGGTCATTATCTAGCACTGCA
GAAACTAGATAATGACCCTTCATTTAATCAGTTGTGTTAGAGAAAAAAAATTCAACTGGA
CAGGGGGTCCTTGGAGACTAAAAACCACTGCCCCTAGTGGTCAACCAAACTAGGCCAGAA
GCTATTCAACAAGCCAGTTGAACATGTTCAACTGACAGAACAAGGGGGGGTCAATACTTC
CAGTGTCCGGGATTACTGTCTTAGTCCACTGGGAGGGCCTAGGGTATCGACAGATGTGAG
GGACAAGGAGTGTGGTGCGGTGAGTGTATGAGTGGGGCTTATCCCCATTAGAAGACTGGG
CTCCGATCAAGGTCCTGAACCCTGGACCACCACATCCTGCGTGCTGTCCCAAGTGGGACC
CAGGAGGGCCGCATACTTACCGCCCACCCAAACAAGCTGCTTGTTAACACCGCAAGGTTA
CCACAGCCTGCCCGGAGAGGGCCTGAAGATCTCTCCCACCCAGACTCATCCAAACAAAAC
TGCTTGAGGTGAAGGACACCACAGTCTTGCCTAGAGAAGGCAGGGGGGAATGCTGGCGGA
GGGGAGGTAAGATATCTAGATCTTGGAACTCCCCACAATCTTCTACCAGCGGCTAAGAAC
CTAGGTGTGCCGGCGGATGAAGTCCTGGGACTACTTCCCATTGAGCTAAACCTCTGGACT
CCACCAATCTTCTACCGACGCTAACTATACAGCTAAACTGGAGAGTGTAGATAATACTTA
CTGTTCCATTGGCGCAGGAACCAGAGAAACCAGCCATCAGATAGATTTCTTGGGATCACA
GCCTGTCTAGAGGAGGCTTTGAAAATGATGACAGAGGAGAGATAAAATTTTAATATCCAG
GAACTCCTCATAAATTTCTATCAGCAGTTTAGGGCCTAGTGGTGCTGGCGGATGAAGTCC
TGAGACTACTTCCCATTGAGCTAAACCTCTGGACTTCACCAATCTTCTACCGGTTCTAAC
TATAACACCGAAGTGAAGAATTTATATTTACCTTCAGTTCAGCAACGGATCATTCTTCAA
ACAATCTTGAAATCAGAAGAGTAGAGTGTTTTTGAAAATGGAGGACTGGTTGACATACTC
CTACAGCCCACAAACACTGTGACGGTCGCGATTGAATCCAGGTGGGGGCGGGGCATGACA
GAAGCCAATTCGAATGAATAAAAAGAGCATATCAATTATTATTATTATTATTTTGATTTG
CCTGGTGTCCCTCCACCTCTGAAACCCATATAATGCTATCCCAGTGCTTAAGGATAGTGA
GTATAAATTATTTCTTTTCAAGCATTGCCGGTTTTCCCGCCTTTTTAACTATTTTAAGAG
TTCAGTATAAAAACGCCACCTTAGTTGTCTATGCACACACTGTTTTGGAATTACACAACC
TTTTGTATAATTGTTTATTTATATGCCTTTCTATTTTTTACTGTGGATTGCTTATTATTC
AGTAATCATGCGTGTATTGAAATAGGGAGGTCTGGATGCCATTCTCCTAGAGCTCTCAAA
CACTGTGATGGTCACGATTGTGGCCAGATGGGGGCGGGGCATGACAGAAGCCGATTCGAA
TGAATTAAAAGAGCGTATCGATTCTTATCACTTTGATTTGTCTGGCATTTT
>NODE_82_length_73_cov_27.917809
CATTACCAGGGGCATAAACGCAGAGCACAAGTCCACTTTCAATGGGAGTGAATGAGAGTG
ACATTACCAGGGACATAAACGCAGAGTACAAGTCCACATTGAATGGGAGTGAATGAGAGT
TACATTACCAGGGGCATAAACGCAG
>NODE_83_length_240_cov_71.395836
AAAGACGTAAGGGGGGGTATGACGTTTTGAGCTGAAAAGACGTAAGGGGGGGTATGACGT
TTTTGGCTGAAAAGACGTTAGGGGGGGTATGATGTTTTTGGCTGAAATACATAAGAGGTT
AGTATGACGTTTTTCAGGAAAATACATAAGGGGGTTAGGATGACGTTTTTGATGAAAATA
CATAAGGGGTTAGTATGACGTTTTGGATGAAAAGACGTAAGGGGGGGTATAACGTTTTGA
GCTGAAATACATAAGAGGTTAGTATGACGTTTTTCATGAAAATACGTAGGGGTTAGTATG
ACGTTTTGGATG
>NODE_138_length_745_cov_141.391953
TCTCTCTCTCTCTCTCTCTCTCTCTCTGTGTGTCTCTACCTCCCTTTCACCCTCACTCCC
ACCAACTGGCACACAAAAACACATAAATACACACAGAGAGTGCAGACACTTCCCCTCGTA
AAACTGCTTCTCCCCCTATAGCAATTTTGTCAGAAGTTGAAAATGTCTTGATTTAGTTGT
CTGGCTGTTCCGGCCAGTTTCCCCTGCTGTGCTAATGTGAACAGGACATCCCGCTGAGCA
CCAAACAATACCACTTCACGGCAGCCGCATAGCTGGCAGCTTTTATTTATGGAGCTACCA
AAATGAATGGGTATTAGTGTCCAAACATTTCACCATGCTCCTGCAGCCGCACACAAAAGC
CACTGATTTCCAGCAAATCTGCACGTATTTTTTTCAACAGGACTAAGCCAAAAAAGATAA
AGAGACAGATAAAAAATCATTTATAATGACTTAAAAGACCTCCGAAGAAGAATAGACATT
GCCTTTCAAAAGGGTGGATGAGAAAGAAATCGAACTCACAAAAAACACCTCAATTTCATT
GCACTTATGTCAAAGTTAAGATGGAAGATGTCTATATCGCAACACTAAACTTAAGTGTTC
AGATATGTGCCAGAAATATTCCACTTTTCGAGGACTGAGATATCCGCTCCTCTTGCTCTT
CGAGTGTCCTTCAAACCTCCAACTAGTGTTTCATGAAAATGCAAAGGCACTTATAAAAAT
AACACTGATGTTAAAGCAGAAATACAAATCCTTTTCTCATATCTGCTGAGATCTGGACCA
CCTTGGGTTGATTTGGTAGTGGGTGTGGCTGTCTCTt
>NODE_139_length_852_cov_88.348595
TGGCAACACACACAACCTTCTAACCATGAAACCGTTTCCTTCTGGATACTTGGAACAATT
AAAGAAGCGACAGATACTCTAGGTAGGCGAATGGAAGCTTGGTAGAATACTGTTGGGTCG
CGAGAAGACCCAGTCGACTTTGACTACACGGGTGCCCGCGACGCTTATACTCGCACGAGT
CACCACGGCAGCTCCTAAACTAAGGCAAGGGGATAAGCTCTTTCCAGGTCACTCACGAGG
CGCTCTCCAAATTCCATCTAGCACAACGACGTTCTCGTAGATATCGAAACCCCTAAGCCG
CGATCTTCACAATGAGGAAATTACGGTAAAACTCACAGGTAGACTACGTCTTCTCCAGAA
GAAGCGATCTTCCCAAAAGTTGTCCTGTCCAGTATTTCATGCGTGTACCCGGTCTAGTTG
TGGATGATCGCCATCTTTCCTGCTTCTGCTTTGCTGCAGCTGCAGATGACCTGAGATCCG
TCTGTCTCTGAATAATGAGCAACCACACAGTCAAGGAAGACAATCTGCAAAGCAGGCTAC
ACAAAGAAGTTTGGGAGACTAGCAAGCACCAGAGGGTGCACAAGAGTTTTCGATGAGACG
ACACGGCATCAGGATGGTCAACGTGTGTATCCTGGAAGCAGAACATCCTTCATGTAGGCA
CATTTACAACACGACCCAGCAAGCGTCTCAATGGCCGTCCTTAACAGACAGACGTGCAAG
TAGTGTAAGAGAATAAAACTATACGGCAGCCTACCCAAACGCCCCCGACGTTATCGGGGT
TAACTACAGTTCACTATGTTATGGACTCGGCTTTGGTCCTGATGCTGAGTGAAATACCAA
ACAGAAAAACGTACCAGACAGAAAGACAGACGCGCTGTTAGACAGATCGACAGACAAAGT
AGGCTAATATACATATTTAAAATt
>NODE_142_length_411_cov_108.080292
CAGCAGAGGAGCCTGTGAGAAATTCAAATCTGCCGTGTTCGTTCAGTGTCAGTAATACAC
CTCGATCGTCAAGCGCCCATTATATTACTGCTCTCTATCTGTGACGATGCGTTTGAGCAA
CCTGCAAAAACTATGTCAATCCACTCCAGGTTCCCAAACCTCTAATCAGCAGATTGTGGA
AACATTCAGGCATATTGCAAGATAATGTGTAAATGTGTAGCACATTATGTCCTGGTGCAT
TCTACTGTGTAACAGTCTGTATCCTTCCCTCCTGCAGACCCAGATCCAGTACCTCAAGCA
AGTCCAGCAGCCCAGTGCAGCCCAGCTGCGCTCGTCCATGGTGGACCCGGCCATCAACTT
GTTTTTCTTCAAAATGAAGGGCGAACTGGAACAGACTAAAGACAAACTGGAGCAGGCCCA
AAATGAATTGAGTGCCTGGAAATTTACACCTGATAGGTAAAGACAATCAAAATAACTCCC
CCC
>NODE_143_length_146_cov_705.993164
AACCCTAACCCCAACCACCTGGCACCAGACATAATCATCCCCCTGGTCACCACCTTTTCC
CACAGAACACGACCCCTACAGCACACCCTTAAACAAAACTTCAATACAATCCGAACCACA
TACCCACCATTGACATCATACAGGATCATATCAGCATACCGGAAAAATAAAAGTTTAAAG
GACATACTCATACATACCAAATTCAGCAATATGCCCCC
>NODE_159_length_82_cov_13.865853
TAAGGGGTTAGTATGACGTTTTGAGCTGAAAAGACGTAAGGGGGGGGTATGACGTTTTGG
ATGAAAAGACGTAAGGGGGGGTTATGACGTTTTGGATGAAAAGACGTAAGGGGGGGGTAC
GATGTTTTTGGCTGAAATACATAAGAGGTTAGTA
>NODE_161_length_102_cov_56.000000
TAGGTCTTTTAAGCCCAAAACCTCATACTAACCCCTTATGTATTTTCAAGAAAAACGTCA
TACTAACCCTTTACGTCTTTTTAGCCCAAAACTTCATATCCTCCCCTTACGTCTTTTCAG
CCCAAAACGTCATACTAACCCCTTATGTATTTTAATCAAAAACGTCATACTAAC
>NODE_162_length_228_cov_9.662281
TAATTGCTCCTCCTCCTGTCTTTGCGTGAGGTCACATAAAGGAGTTTGTGTGAAGAGCAG
AGCTTCTCTGTTCTCTCCAGGCGGACAGTTAATCCCTTCATCTCTTCATCCATTTCATCC
CTCCATTCTCCAGGGGGGTAGAGAGAGAGAGAAAGAGGTGGATAGGTCTACGCAGTGCGT
AGTGGGCGGGGCAAGGCATCGACAAGGTGTTACTCTGTCACCTGCAGGCCGATGGGACAC
TTCAGCTGTGTGTGTGTGTGTGTGTATAgactgtgtgtgtgtgtgtgtgtgtgtatatgt
>NODE_163_length_690_cov_122.428986
TCTCTCCCTCCCTCTCTCTGCCTCTCCCTCTCTCTCTCTCTCCCTCTCTCTCTCTCTCTC
TCTCTCTCTCTCTCTCGCTTCCCTTCTTTTAGTTTTAAAGGCATCATAATAATCTGGGTA
TCTTCTTGATCATGCCCCATGGTTTTTTTTCTTCTCTCCCTCCCTCCCTCCTTTTCTTTT
CTTCCTCATCTTCTTGGAGACGAGTTTGAAATTGCCTGCGTCAGGACTTTGCTAATTAAA
GTCATACTTTCAAAAATGCCATAATAACTGTTAATTAGCTTGATGCTATTTTCAGCATAA
TTTGCTAATTAGTGGAAAACCTGTACAGCGTTTCTCTCTAATTACAGTATGGCTCCGCAC
GGCGCATCTGTGCCTTGACTCCAAATGATACCATTACAAAGTCCTGTATTACGCATTCTC
TCAAAACAGTTAATTGCCTCCACAGATACGGAGCTAGATCAGTCAGTTGATTTTTATGGT
AATAAATGGACAGACACAGACACAAGCATCCCTGGTTCTTATGTATTAGTTAAACAAGAA
AAACAACCTCCTTATGCGATGAGTTGAGTTTGGAATATAGTCCGACTGCTTGAATGATTT
TGTGTACTCATGCATGGGGTTGCCCCACCGTTAATGTGAAGCTATGCTGCTATCTGATGT
GAATACAAGTTCTATAAATGTGTTTGCAGTAGCACTTAGCACTTTGTTTAATAGAAATGG
GAAAAATATGGTGAAATGATGCGTTGCTtttttatgctaaac
>NODE_173_length_610_cov_330.180328
GATGATGTTGTCCTGATGGCTCCATCGGACCGGGACCTACAGCATGCACTAGAGCGGTTT
GCAGCCGAGTGTGAAGCTGCCGGGATGGGAATCAGCACCTCGAAATCTGAGGCCATGGTT
CTCGACCGGAAGAAGGTGGCTTGCTCCCTCCGGGTGGGTGGGGAGCCCTTGCTTCAAGTG
GAGGAGTTCAAGTATCTCGGGGTCTTGTTCACGAGTGAGGGAAGGACGGAACGTGAGATT
GACAGGCGGATCGGTGCGGCGGCCGCAGTGATGCGCTCTCTGTACCGGTCCGTCGTGGTG
AAGAAGGAGCTGAGCCGGAAGGCAAAGCTCTCAATTTACCGGTCTATCTACGTTCCTACT
CTCACCTATGGTCATGAACTTTGGGTAATGACCGAAAGGACGAGATCGCGGATACAAGCG
GTCGAAATGAGTTTTCTCCGCAGGGTGGCTGGGCGCTCCCTTAGAGATAAGGTGAGGAGC
TCGGTCACACGGGAGGAGCTCGGAGTAGAGCCGCTGCTCCTCCACGTCGAGAGGAGCCAG
CTGAGGTGGCTCGGGCATCTGTTTCGGATGCCTCCTGGACGCCTCCCTCGGGAGGTGTTC
CGGGCATGTCCTACCGGGAGGCGGCCCCGGGGAAGACCCAGGACACGCTGGAGGGACTAT
GTCTCTCGGCTGGCCTGGGAAC
>NODE_188_length_633_cov_48.248024
TATTAAGAAAACATCCTACAAACAAACCACACACAGTATAGTAATGTTCCTTAAAAGGGG
AGGGTTCGGAGGTTGAGCCATCTCTTCACAGAAGTCCAGATTCCTCCATCAGAGCTCAGA
TCAGTTCACCTGACAGTCTATGTATGACGCATAACAAGAGCTGAGGTGAAGGCACTTGAC
CAGGTATGGGGATCTGTCTTTTTCTTACAGTCAGTGCAATTTTTTCCTGCCTTCCCCACC
ATTTTGCATTCTTGCAGAGGAGAGTTGTCTGGCAAAGTCTTTGTGCTGGAGGATTATTTT
GGTTTGGTTTACCTATCAGGTGTAAACTTCCAGGCACTGAGTTCATTTTGGGCCTGCTCC
AGTTTGTCTTTAGTGTCCTCCAGTTCGCTCTTCATCTTGAGGAAAAACAGGTTGACGGCG
GGGTCCACGGTCATAGACCTCAGATGGGCCAAGTTTGGCTGCTGGGCCTGCTTGAGGTAC
TGGATCTGGGTCTGTGTGGAGGGAGGACACACACAGTATATACATCAAAGACCATCAGAT
ACCAGTGTTACATCTGTTCACTCCAGAGTGGTGGTCTGATGCTCATTCCAGGCTTGAAGA
AGGATTCTGTAATGAAAACTGGCAGGTGCAGACAAACTTATTGTGAGTCGCTTAGCTGCA
CGGTGTCCTAATAAGGCTTCATGTTCGATTCAGTAAAGAGACTGg
>NODE_189_length_515_cov_214.809708
CCAGTGAAACCCAAGGCTCTATTCCTGCTGCCATAGCTCCAGCTCAGGGAGGAGAAGTTG
ATCAGACCAGCGAACCAAGAGAACCCCAAGCTGCCACCCAGAGCCAAGGTCCCATGCAGG
CATCTCAGCCCAGCGACCTCACAATGAGGGGTGAAGTTACATCAGACCTGAATTGGATGG
CAGAGACTGCTGCCATCCTTACTGAAGCATTTTCCAGCTCAGCTTCCCAGCAGCTTGGTG
AATTTCTGCTGGATAGTGCAGAGGGGTCTGGAGTGGAGTTGGTTGAGGTTGATAGAGTGG
AGAGTTTAGGCCTCAGCGTAGTGGCAGAGATTCAGATGGGAGCTGCAAATGGAGGTGAAG
CAGCAGAAGGAGTTGGAAATATCAATTCTGGTAGTCCCAGTATGGTAGCAGTAGAATTAA
AAAGCATAGTTGATTTTAGTCACAGTGCACATGTCCCAGGTCCACTGTTTTGTCACTCTG
TTCAAAACGAAGGTACCCAAAGAGGAGAGACTGACCCTCAGATGTTCTGCCCCCCCTCTT
CCCAAACGGACTGTAGAGATAGCTGCTTGGCACCCATATCCCCCCCC
>NODE_190_length_161_cov_288.875763
CCGCCCGGAGGGGGAGCGAGCGGCGAAAACGACAAAACCAAAGAGTACAACTCTTAGCGG
TGGATCACTCGGCTCGTGCGTCGATGAAGAACGCAGCTAGCTGCGAGAACTAATGTGAAT
TGCAGGACACATTGATCATCGACACTTCGAACGCACCTTGCGGCCCCGGGTTCCTCCCGG
GGCTACGCCTGTCTGAGGGTCGCTTTGCCATCAATCGGAGATCCAGGGGGTTT
>NODE_191_length_114_cov_49.982456
AGGGGTTAGTATGACGTTTTTGATGAAAATACATGAGGGGTTAGTATGACGTTTTTGGCT
AAAATACATAAGAGGTTAGTATGACGTTTTTGGCTAAAATACGTAAGGGGTTAATATGAC
GTTTTTGATGAAAATACATGAGGCGTTAGTATGACGTTTTTGGCTAAAATACGTAAGGGG
TTAGTA
>NODE_193_length_73_cov_36.904110
TTCTGTATTGTCATAAAAAACGTCATACTAACCCCTTATGTATTTTCATCAAAAACGTCA
TACTAACCCCTTCCGTCTTTTCAGCCAAAAACGTCATACTAACCCCTTACGTATTTTAGC
CAAAAACGTCATACTAACGCCTCAT
>NODE_194_length_1331_cov_187.441025
TAAAAGTACTTGACTCTCTTGTATTCTTTAATGTTTCAGGTTGCCCAAACCTAACAGGGG
GTGTAACGATTTAAGACCAGAATACGTAAGGGGGGGTGTATCGATTTAGGACCAGTATAT
GTAAGGGGGGGGTGTATCGATTTAGGACCAGAATACGTAAGGGGGGGGGATTAACGATTT
CCTACCAGAATACGTAAGGGAGGGTGTAACAATTTCCTACCAGAATACGTAAGGGAGGGT
GTAACAATTTCCTACCAGAGTACGTAAGGGGGGGGGTGTAACGTAGTAGTACCAGAGTAC
GTAAGGGGGGTGTAAAGTAGTAGTACCAGAGCACGTAAGGTGGGCTAATATCACTACAAC
AGAGCTGTTAGCATCATCTGAGCATTCAAGGCCCTCCGGTTAAACTTAGGCCACTTAGAA
TATAAATCTTGAGATTATAGGGATTTTCTTTCTTTAAAAATAGTTTTTATATTCCGTGCA
GAATAGAAATAATGAAAATTCTTCAAATTTGAAGATCCTTCCTTTTATACACTTTTATTA
CAGGCTTTAGACCCAACAAGACCAACAACATAAGGAAAGGAATAGATACAAAACACATAA
AAACACATTTTGATGCATGAGAGTCTTAACAGGCACCCATACCAATGTTTCCACAAATAT
GATTGATATCCAACTGAACTACACCTAGGGGCTTGTGAGCATCATTAGAATACAATTTTG
AGACTCATCAAGTGGGGATATGAACTTCAAGATTGTTTGTTGACCCACAATGGGGCTGCA
TACATAGGGATGCAGTATGCACGAAACAATCTCACTTTCACATCATCAGAGCAGTGATGG
AATTTCCAAACTAACATGTTTGCTTGAACATACAACATTTGTCTCTGCCTATACATATCT
GCATCATCTTCCAACCTGTCATTGATGATATGCCCAAGATATTTTGCACATTGAGATACA
CAGAGGGATTGCCCTGACAGGTACAACATTGGAAAATGCAGTTTCTGATCCTCCTTGGTC
CTACATATCAATACAACACTCTTTCTTGCATTGTACTTTACATCAAAGTCAACCCCATAC
TCAGAGCATATATCCAACAGCTACTGGAACCCAACAGAGCTGGGGGACATAATAGCCAAA
TCATCTGCATACATCAGATGGTTTAACAAAGTGTTCCCTATCAGATAACCTGTCTTACAC
TTCCTCAACTGTTTCGACGGGCTGTATAGGTGGAACAGGGCTGGAGACAAAAGGCCCCCC
TGCCACACTCCATTGCCTACACTGAAGGGTGAGGATAGGCTATTTCCCCACTTAACTTGC
ATATGTTGTTTGGCATACCAATAAACCAGGATACGTATGATGCATCCAGGCACACCCCTA
AGCTTAAGTTTAGTTAAAAAAAA
>NODE_196_length_1180_cov_136.712708
TAAAAGTACTTGACTCTCTTGTATTCTTTAATGTTTCAGGTTGCCCAAACCTAACAGGGG
GTGTAACGATTTCGGACCAGAATACGTAAGGGGGGGTGTAACGATTTAGGAGCAGAACAC
GTAAGGGGGGGTGTAACGATCTAGGAGCAGAACACGTAAGGGGGGGTGTAACGATTTCGG
ACCAGAATACGTAAGGGGGGGTGTAATGATCTAGGAGCAGAACACGTAAGGGGGGGGTGT
AACGATTTAGGAGCAGAATACGTAAGGGGGGGTGTAACGATTTAGGACCAGAATACGTAA
GGGGGGGTGTAACGATTTAGGAGCAGAACACGTAAGGGGGGTGTAACGATTTAGGAGCAG
AATACGTAAGGGGGGGTGTAACGATCTAGGAGCAGAACACGTAAGGGGGGGGTGTAACGA
TTTAGGAGCAGAACACGTAAGGGGGGGGTCTTACGATTTAGGAGCAGAATACGTAAGGGG
GGGTGTAACGATTTAGGAGCAGAATACGTAAGGGGGGGATGTAACGATTTCGGACCAGAG
TACCATGCAAACTTAGTCAGTTTTGCCTAAGTTCTACCAACATGTGAACTTTGTAACAAG
GGGAAACAACACACTAGACTTTGTTTACACAACAGTTAGGAACGCATACAAAGCCGAACC
CTGCCCCCACCTCGGGTACTCAGACCACATCTCTGTTATGCTAATCCCAGCATATAGCCC
ACTTCTCATACTTGCCAAACCGGTACATAAGCAAATCACAGTATGGCCAGAAAATGCTAC
CTCTGCACTGCAGGACTGCATCCAGGACACAGACTGGAACATGTTCAAAGAGGCAGCTAC
TTATAACAACCACACTGACCTACAGGAGTACACTGAAACTGTGACTGCTTACATCAAAAA
GTGCACAGATGATGTGACAGTCACAAAGACCATCACCAGGCGAGCCAACCAGAGACCATG
GATGACAGCAGAGGTTCGTGGGTTGCTAAAGACCAGAGATGAAGCTTTCAGATCGGGAGA
TAAAGCAGCCCCAAAACAGCGAGGGCCAATCTGTCCCGCAGCATCAAAAATGCTAAACGG
TCATATGCCCAAAAAATCAACAATCACTTCACAGACAGCAGGGACACACGGAGTCTGTGG
CAAACCATTCAGACCATCACAGACTACAAGCCCCCGCCACAGGCCTGTGATGATGACACA
TCCCTCCCAGATACACTCAACCACTTTTATTCACGGTTTGACACGCAGAATG
>NODE_197_length_416_cov_55.533653
GGAGAGGGCCGCTGCAGGGTTAGTTGTGGAGGTGAGTGGCTGGGTGGAGACTCAGCACAG
CCCAGTGGGTGCTGAGAGGTAGGGCCCAGCAGGGACACAGGGTGGAGCAGGGGCTGGCCT
GGCTGGTGGTCTGTTGGGCTGGCTGACGTCTCTGTCTCCTCCTCTCTCCCGGCAGTTCAT
GGCATCAAGTGGACTTGCAGCAACGGGAACAGCAGCTCTGGCTTCTCAGTGGAGCAGCTG
GTGCAGCAGATTCTGGACAGCCACCAAACCAAGCCACCTCCCCGGACTCACAACTGCCTC
TGCACAGGCACCCTGGGTAAGGGTTAGGGGAGGGGCACAGGGGGCAGACTGAGGGACAGA
CAGGGCCACAGAGAGACAGACAGACAGACAGACGATTGAGAAGACAGACTGGGGAGCAGG
GATCCAGGGAAACAGACGGGCACTGGGAGTCAAACGGAGACAAACTAGGGACAGTGtgtg
tctggacg
>NODE_202_length_672_cov_87.723213
TGTGTATTGTGCTTGCATGCCTTGTGGACATTATCAACTTGTGGGACCAAGTATTGTACA
TGCACTCTGTGCATGTGTATCTGCACGTTTGTGTATTACTACATGTATATGTGTGTTTGA
GGGGGGTGGGTTCAGGAGGGGCACACTAGGGACAGGAAGCTGTCCTCTCCTATGTTGTGC
TTCACCCTCTCCCCTAATTCGCCCATTGTGAGCGTGGAGGGGAGCTGTGGAGATGACATC
ATGAGGCAGGCAGCGTTTGAAGTGCCAGTCCTGAAGGAACCACTTATAGCAATTAGGATA
TCCTTGAACAAGCGTTTGCGAAACATTGGCTGGTTTTTGGCATTTGCCTCCCGTTCCTGC
CTACTAACTAGCGAGGTTTGATCTCCCATAATTATCTACCCACCGGCTTCTCAGTCCTGA
CAGCTCTCTCCCAAGAGAGGGCTGGATGGCGGGGCTACTCACTGATTGCATCAAAGTGTC
AGAAATTGCAACATCAAAAATAATAACTGATATTCCGGCAGCAGGCTCCTCTTTGAATAT
TTCTTTTAAAACACTATCTAATTTGTGTCTCGCACAGTGCCAATGTGTGTGTGACTGCGA
GGGCTTAAAGCAAATAAAAGCAGAGGAAGAGCATTCATTATTGAACCCCTATTTACATAT
GGCAGACTATTCTGTCTGAACTCTCATGAAATAGATGTGCGTTTACTCTGACGCTCCTTT
CACGTCGCCCGCTCTTTCTGGAGc
>NODE_219_length_332_cov_338.045166
AGGAAGACAGAATAAAGAGGGGTATGGGAAGTGGGGGGTGGGAGGAGGGGAGGGAGGGGG
GGGGTGAAAGAGGAAGTCAATTATGCATTCCGAACCTGGCCGATGTAGTCCTCAGGGAAC
TGCCTCCGCACCTCAGGATCTGTAAATAATTGACAGATAATATTAATTGGCTTTGGATTA
GTGAGCAAGCTGAGTATCACACATTAATATTTGATCAGAAGATGATAGGGACCCTGGCAG
GGGATCCGAGGGGGCAGCTGAGGCTGTTTTGTTGATTAGGCCAAAGAAGGGAGGAGATGG
AGGCAGCAGCAGCAGCCCTGCTCTCCTCTGCTACACACACACACACATATACACACACAC
ACACACACACACACACACACACACACACACACACACACACACAc
>NODE_220_length_545_cov_43.016514
AGGGTCCTCCTGAGAATACTTGGCAGGCTGTGGAGGAGAGCGCTAACAATTACTCTGAGG
TTAAGGAGAGCCAGCACAGCTCATTGCCTGGCATCTATTGGCTAATCGAAAGGCTTTCGC
CACCATCATTATTTTTTTCCCACTTCCTCCCGACCGTTCAATCAAATATATCTACATGCT
AGAACGTTCAAACGGCCGTGATGAAATTCAGAAGGGACGTGGGTAAAAATAAATAAATAA
ATGTATAGCCAAACCGCTTAACATTTCTTGTGAATCTGCTCTGGTCCAAATCCCCTCTCA
TGATGCAGGTATGGTGTCAGTGACGTGCTAACGTTTCCCTCCCTAATCCCCCCGCCTCTC
TCTGCCCTTATCTCCAGCTCTTCTGAAACGCTGGGGTTGTTGGTGTGGCCGAATTTTCCC
TGGATTTGACCGGTAAATTCAGAAGACTGAAGCCCCGGCTCACAGTCTACCTTTCACGGA
GGCCCAGCCGTGAGAGGACTGAGGAAGGTACGTGGCGAATCATGACGGCCGACAAAGACA
AGGAGAAGGACCGGGACAGAGAGCGGCCAGACAAGCGGGACAAGACCCGCGGCGAGGCCG
AGAGCGCGCGGCCCCGc
>NODE_231_length_574_cov_380.740417
GGTTAATTTTCTGGACACCACGGTTTACTTTCACCCAATTAACACTACACATAAAACACT
ACAGACACAAGTTTACTTCAAGCCAACAGACACACACGCATTATTACACAAACACAGCTA
TCACCCCAAACACACATTCAAAGGCATAGTCAAATCACAAATAATCCAGTTTCATAGAAT
ATCTTCCCGCCAGGAAGATCTACACATAGCCATTCAAACACTCTTCAAAACACTCAGACA
CAGAGGTTACTCCAAACGGTTCTTACGCACAATAAAAAATGACACTTTGGCGGCTCTCTC
TCCTATTCAGCCAACACACACACATCTCACAACAAACACTGACCACAACACGGCCATTAC
ACATGTCACCCACAAACAACATGGTCCTTACACATTAGACCACAAACCACACTGTATTCA
ACACATAGGTCACTTTCAACACAAACAACTCACCGTAAACCCCCGGCCACACTGACAGAA
CCCCCCTCTTCATCCTTTTCTCCTCCTCCCATCACCCTAGACTCTTCCATTCACTTTACC
CCAGGTCTGCAAACTACACCCTCCCCTGGCCCCCTCTCTAGTCCTGAACATCCCCTGGCT
TCGTTTCCATCGACCCCTTCCACATCCCGCTACTTCCCTATTTTTA
>NODE_232_length_372_cov_14.572580
CACAGGGGGGAGAGGAGGAAAGAGCGAGAGACAAAGGTAGAGAGAGAGAGAGAAAGGGAG
AGAGAGATAGAGGTAGAGAGAGGTGAAGAGAGGTGAAGAGAGAGAGAGAGGTATAGAGAG
AGAGAGGTAGACAGAGGCAAAGAGAGAGGTATAGAGAGAGAGAGAGAGAGAGAGAGAGAA
AGGGGTAGAGAGAGAGAGGTATATATATATAGAGAGAAAGGGGTAGAGAGAGAGAGAGAG
GTAAAAAGAGAGATAGGTAAAGAGAGAGTGTGATACATAGCTATCTCTAGATAACACATT
ACCAGTTACCTAGCTCTAGATGACAAAGATGATAAAGCTACATAGTTAAGCTGGAGAAGC
TGCAAAATGTATAGTTTTGTTTCCCAAACCTCATCTTCCCCTTCTGTGAGGTTTCCCTGC
GGTACAAGCAACCAGCATGCAGCg
>NODE_233_length_606_cov_67.321785
GAATTCTTTATAGTGTGCCTTGAGCAACTCGACTGCCATTGCCCCTAGATGACAGCTTTA
TAGGGCGACTTTTTTAGCCCAAATTTTGAAAGTTTAACCTATGTAGATCAACGTGCTTCC
TTAAAAGAGTTTAATAAATTAAAGTGCACAGGGCTCTTTTTTTCTCCTCAGCGCGCAGAA
AAAGCTGATGAGACAGGTTTAGTTTAATCTCAGGCAATAGAAGTCATTAACCATTCTCCC
AGGAATTAAAATATAGCTTGCCCTTTTCTTCTCTCACTTATCATTAGCATCACTTTAATC
TCCCTACATTTCACACTGCTATTTTAATCATTACTTACTGCCTTTTGACAACTGAAGAAC
ACCGCTCCTTCTTGCTCAGGCAATATCCTGATTTTAGCTGACAAAATGTAGGACATCATG
TAAAAATATCGCCATTTCCTCTTTCCTACTCGTTCCTTTAACTTCCTCGTGCCTGGTCCC
GTGAAAGTCTACCTATTTATATCAAAGAGCGAAGCGCAGAGGGCAGGAAGGACGGAGATG
CAAACACACATATATATGATTCAAACATGGCATCGAGAAGCAAAGAATGTGTTTCGTATT
TGCATCGGAGTGTTGTTAAAGTGGATCAGGACTTCCGTGTATCCCTTATGTGGGTCATGT
AGTATGCAGGGGCCATCc
>NODE_234_length_491_cov_48.232178
TTTTTGCCTGAGCGTTCAAAATAAATGTTCGATAGATCAACTGAGCGCTATGAATGTAAA
CATAATGTGCATACCACAGGCAACCATTTAGCTGGTGTGTGGATGTGTAGGGTAGGAAGG
TGATGGTGGTTGGCAGCAAAATAAAAACGACACAAAACAAACGATAAAAACCCAACTAAA
GGCAATTAAGTCAATGCAATTCAAAAAACACAGTCAAGAGTAGAGTATCTTAGAGACTAA
ACTGACCTCTGTCTGCGGTCACAATCCTTTGGTAAGGATGGACCCGAGTGTCATGCCGTC
TCACTTTAGTAGCCATTGCACCTAGATTGCAACAGGTTCACAAGGTTAGAAACCATTCAC
TTTAAGAGGGAGAAAGACAAGTTCTCACAGTAACAACAATATTCACATTTAACGCATTTA
TACTGCTTATGCAATGCACACAGATTAGCATTATACATATTATACAGGAATTACATGATA
CATACATTTACGTATAGAAAATGCATAGAAAAAATAATACATCTTTTTGTATTTAACTTG
ATATTTATAACTGTATAACTTAg
>NODE_235_length_255_cov_200.698044
CCCGAGTATCTTAAGTCTCTGGATGTTGTGGGGCTGTCGTGGCTGACACGTCTCTTCAAC
ATTGCGTGGCGCCTTGGGACGGTGCCGCTGGACTGGCAGACCGGGGTGGTGGTACCCCTT
TATAAGAAGGGGGACCGGAGGGTGTGTTCAAACTACAGGGGGATCACACTCCTCAGCCTC
CCTGGTAAGGTCTATGCCAGGGTACTGGAGAGGAGAATCCGTCCGATAGTCGAACCTCGG
ATTCAGGAAGAGCAGTGTGGGTTTCGTCCTGGCCGCGGAACACTGGACCAGCTCTACACA
CTTCATCGGGTGCTTGAGGGTTCATGG
>NODE_238_length_573_cov_44.247818
TCTCTCTCTCTCTCTCTCTCTCTCTCAGCTTAGGTCAGTGAAGGCTTATGCATCCAGTAT
CTCTTTCCCCTTTAAACTGCAAATTATTTCACGTTTATGAGTTTGTCTCATCTTCAAGGT
CAAAAATGTAATTTTTGCTCTTTCAAAGGGTTATAACCTTAAAAGGGGACCTCCATCCTC
CCTGATTAATGAGAGACTCTCGCATTTGATGTTTCAACGGTGACATTTTAAACTTTAAAT
ATTTTATATGCATACCTATGAAAAAAAAAATGAAGATACGCATTCATGTGGAATAAACGG
TATTGCAGAGAAGAAAGGCTGGGCTGGGTATCATTTTAATAGAACAGTTAGAGTGCAATG
GTTTTTCTTGGTGATTTTTATTTGAGGTTTTTATGTGCATGCAAGCTGATTTAAAGGCCC
AGTAAATCACTGAGGATGGGAAGGAGTGGATTATGCATTTAATCAAGGAGTAGGCCTGGA
GAGAGGGGTCGACCAAGCCACCACTGCATTAGTAGGGGCTTGCCTACATGGGTGCCTCTC
CTCTTCTCTTATAAATAATGGGCCGTTTTCACTTCATTTGTGGGATAACGTTTTATAGCG
TCTGTATGACGAACTGAAGAACACGCGGGCCGCCTTTCTTCTCTg
>NODE_249_length_110_cov_33.036366
CTTTCAATTCCTGCCGGGTGCGAGAATCGAACCAACAACCTGAGGATTACAAGCCCGACT
CCCTCACCATTACGCCACAGCTTCCTCCTCTCTTTCCCTAATCTTGAACACCCCTCTCTC
TCTCTCTGTCTGTCTATTCACAATCTCCACTTTCAATTCCTGCCGGGTGCGAGAATCGAA
CC
>NODE_263_length_258_cov_18.972868
AAACGTGAGAAAAAAACAAAAAAACAAAACAAAACCCCCCCCCAAACAAACAGTTTTTCC
CTATGAAGTAGGAAAGCATTCAGAAATGTTTTTAAAAAGCGAAGGCTGAGGTTTGTTTCC
CAGCAGTAACGTACCCTTCCCTGTCTGCGTGAGCGGAGGGGGCAGGGGCTGGCACAGTGA
CCGTACCCACATTATCCACCCTTATCTGGATGGTAGTGCCTAGGGGACTCCTCAGGTACC
TTCGCTCCACGTTACGCTCCAGATCAGCCAGTCTTGTCACCGCTATGTCCAGGGGGTTGT
CTGCATGCCGAGCCACAACGCCTTTATCCA
>NODE_284_length_451_cov_75.600883
GGTCCGCTCCGCTACCCACTAATGGATCGCACTCATTTCATCAGCAATCTGACGTTTAAT
GAATATATATTTTATCTTCCTGTGCCAGTTATCGGAATGTCTGCCCTGTTCCGAGAAATA
GCCGCCCGGGGAGTCTTTGGTCGGACCTTTTCCTCCGAACGGGCACCTGAACACCAATCT
CGCCCCTTTCACCGGCCCACAGGCCCGGCTCTTTCCTTCGCCTTCAATATCGTATGTAGA
TTAATAATTCATGGGCAGTTATTAGGGCTGGTTCAATAGGAGATTGGCTGATGGAGGGCT
GGTGTGTGCAGGGAGTGCCCGCAGGGAGGCTGTGTGTTGTTGTGTCAGCCCCCATCTGCC
AGAATGCAATAAGAGGAACAATGGAGGCCTTGATTTTCACCAGCAGGCCCATAATCTTTA
AATGGCTATTAGCAGAAGAGTGCAACCAGTCAATAACCGACAAAATCCTTTTAAAAGCTA
TTCTCTCTCTCTCTCTCTTTCTGTCCTGCTCCCCTTCTCTCTc
>NODE_285_length_580_cov_63.448277
CAGAGGAAGAGAGAGAGAGCGAGGAAGAGAGAGACACAGAGGGAGAGATAGAGAGAGAGA
GAGAGAAGTGCGATAGAGGGAGAGACAGCGGAAAAAGAGAGAGGAGGAGAGAGTGGTAGA
GAAGCAGCAAGAGAGGAAGAGAGAGGGAGGGGCACCAGTCTGTGGTGGGGGCAGGGCTCT
CTCTGGCGGCAGGAGAGATCTACCCTGCTGTCCGTGTTTACAGTCGTCAAGGTAGGGGCG
CTCAGCACTTGTCTTTCAGGTGGATGATTAAATGAGTGGCACAACAAGAAGTGAAACAAT
TAGAATTTCTGCCTCATTATCATGGTAATCTTATCAGCGGGATAATGAGGTATTAATGGA
TATTTAATGTGCATCTCATAACCCAATCCCTTGGAGAAAACACATAAGGAAATCGCTGTA
AATTCACTTAATGATGGAAAAGTCCCTCAGCGCCATATTCAGAAGAATGAAAAATGGTGG
ATGCAAATGAGCGGGAACCAAGGTCAATAAGACTGCAGGGAGGGAGAGAATGTCAGAGGG
AGAGAGAGAGAGAGAGAGAGACATAGTGAGTGACTAGGAGAGAAAGAGAGAGAGAGAGAG
AGATAGAGAGAGAGAGTGAGTGAGTAACCAGAAGAGAGATGGAGCAAGAGag
>NODE_286_length_411_cov_61.683697
ATCCCCCCGCCCTCTCTGACATCTCATGTTTTTTCTTTGTTTTATTTACACCTCTTGCAT
GTGTCTTTCTGTTTTTCTTTCTGTTTCTATCCCACACCTGTAGGGGGCAGTCAATGGGGA
AAAAGAAAAACATTTGAGCAGGCATTTATGTCCGACCCGACACAGCCTTTATCTGAGAGG
CAAAAGAAAATGGTTCGCTTTGGGGGCCACTCCTTTGAAGAGGACATGGAGTGGTGTGAG
CCCCCGGTTAAAGACTCTGGTGTTGACACGTGCAGTAGTACTACACTAAATGAGGACCAT
AGCCATAGCCATGAGAAGGTACCGCCAACTCATCTAGCCTGCATTCTCTCCCTTTGTTTT
TGAGTTGTGAGTTATTGACCTACCTCATCCAGTCTCTGTTGATATCTGTCACTGATTGTG
AGTAGGTGAGATGTTTGTTTATGTTTTGTTTATTTGGTTGGTTTGAATATTAATTCCCCT
TGa
>NODE_287_length_134_cov_14.007463
CACCCCTTACGTCTTTTCAGCCCAAAACGTCATACCCCCCCTTACGTCTTTTCAGCCAAA
AACGTCATACCCTCCCCTTACGTCTTTTCAGCCCAAAACGTCATACCCCCCCTTACGTAT
TTTAGCAAAAATCGTCATACTAACCCCTTATGTATTTTCATCAACAATGTCATACCTCCC
CCTTACGTCTTTTCAGCCAAAAACGT
>NODE_308_length_682_cov_75.950150
TTTCCCCCCGCTCTCACTGGTCTTAGCCCCACGCCCTTCTCAGCACAGCACCGTGCATTA
CAGTCCGTTACTTCAGACCAAACTGGACCGTAGCCATAGTATTAAACGAAGCTGGCGAAC
TGAACGTAGATCAACAAGCACAAGCTCTCTAATGCATGTCTTCTCAGGTTTTCTATGTGT
ATGTGGGGGGTAGCTCTGTAGACGTGTTTCATATGATGCTGTACCTTCTTGAATATTACA
GATGTTTCTTTGCTGCTGACAAAATGTTGTTTATTAACCTGCCAGTGAAAAAAGGGAAGC
GGCCATCTTTGTACAACACACTGCTGTTTTGCTGTTACCGCGCAATGTTTTAAGATCTGG
AGTATTTTATAGACAACGTAGAGGTATGTATCAATAATATGAAAGCAATAGCTAAATCAT
TATGAAGAATATCATGATCAGTGAACATTGTGGAGACTTTAGATTCACTCTGGGTGGATT
TTGTACTGTATTTATTACTAATGATGCAAAAAGTTGCATAGCTTAACCCAAACTGTTCTG
TCTTCTTTTTTTATTTTTTATTTATTGTCTTGTATAGGATCTTTTTGTATGTGTTTTACA
AATAAACTGCCTAAAATGCTTAGAATGTGTCCTGTCCGTGGCGTTTTTGAGCATGCATCG
TTAAAGTTAGGACACGCCATTGAATTGGCGATCAACTTGAAGTTTATTAAGATGGCTTCT
GTTGGTACACAATTGTACAGCGAAAGTATAAAAt
>NODE_309_length_409_cov_53.843521
CCCCCCCAACCTAGTCCACCCCGCCTTAAAAGATAAATACCTGGAGGTGAAAGCTTGCCG
CACATTCCTTTTCCAAAACATGCTCTCTTGATGTCAAAGTCGGCTCCAACGCCCCAGGGT
CCAAAAGTAAAGTGGTAATTCTAAGGTATCCTGCATGGACTTGCTGAAATATGCATTAAA
CCTGGTCTGGATACACTTAGATGAGAGGAGAAAAGATCCACATAGAAACAAACAGGAAAT
GTGTTTCCCTCCCATTTGAATTGTTTTATTGTAAAACCATGGAGACAGTTAATTGGCTAT
AGCAATGAAAGAATCTAACACCGTTTTACTTTGGCTTAGTTTCACTCATCCTAATGTGAT
GACAAAATCTAGGAACAAGTTGTAAAGTGTGTCTTTACGCATGTGGAATGTGATACGTAG
AATTTGGAATATTCTCAGATGAGTTCTTGTCATAGAAATGCGCCAAAGATAGACAAAAAC
c
>NODE_310_length_460_cov_56.939129
AGTCACGACAAACGCTTGGTCGTCTCCGCAAGGTCGACCTCGTGCTCTGACATGAAAGGA
CAACAATTGACTTCGATTTAGCCTCCCAAATCATTAATTTTATGGTGGTGTGTGGATAGT
GCTACGTCCAAGTACCTGCTTGGTTTTATGTCGAACGCTCAAGGTAGTTTGCTCAAACAA
CAGTCTCAAGAAACAACAATTTGAGGTCAAAAGATCACTTGGATGCTACATTTCCTTGTT
CTGGGTTCAGTAACTTTGAGATTGTGAAGAAAGTCAACAGTGCCCTACCTGAACAGAGTG
AGCCCATGGTGGAACTAAACAAAATCGGTGGGGCCACAGGGCCAGATCCCCCCTGACCTC
ATCCTGACCCTAGCCTGTCACAAGACTACTGCGCTTTGTACCACGTTCCTGCCTGCTGAC
TTTGGAGTGGAGATTGCAGGTACAATGTGGATTGTTCTCAGCGCGTCTTCAAAGATCAGA
ATAACAATGGCATTTGCTCAGCTCTCTCATTGATCACCCGGCCTCGCTCTCC
>NODE_311_length_73_cov_42.958904
GCGCGTCTTCAAAGATCAGAATAACAATGGCATTTGCTCAGCTCTCTCATTGATCACCCG
GCCTCGCTCTCCTTTCTCTCGTCTCATCAACTGTGCCGCTCAGTTCCCTTACAACTGACG
CATTAGGGGAAAATAGTTATTTTGa
>NODE_312_length_85_cov_10.352942
CCCCTTACGTCTTTTCAGCCAAAAACGTCATACTAACCCCTTACGTATTTTAGCCAAAAA
CGTCATACTAACACCTTATGTATTATCATCAAAAACGTCATACTAACCTCTTTGGTCTTT
TCAGCCCAAAACGTCATactaaccccttatgtattgg
>NODE_313_length_657_cov_59.041096
TCTCCATGCAGTAATTTGTCTCATAGCAGTCCGAGGCATATAACCATAAACAGAAAGTGA
CTGAATTAATTATTTCAACCTTTGTGCAATTTAGAGGTAATCAGAATCTCCAGGAACAGG
GAGATCTTCTTTGCTTTTCTTCCTTCCAACCACAGCTGCCATCAGTGCCTGGAATGGCAA
ATGTGGAATTCTAATGCACAGTTGATGCTGAGAATATGGGAAATGCTAATTTGGGGTGCG
ATAAGATGAATCGAGACATCCCTTTAGCCCCATTTGACTCAGTGGAGGAAATTAATCATT
AATGTTTGTTAAGTATGACAATCTAACTGGGCCAGATCTACACGCTCCCAGACGGAGGCA
GCGCGAGATAAAAAGCAGGCTGCAGACAGGGAGGAAAACTGCCAGATTCTGTAATGATGG
GAATTTATTGGCATTTATAGAGACAGTGGCGAGGCTTTGTGCTAATGGCCTGCCTCCTCT
GAATCTAGCCTGCTGCATCTGCACGTGACCCAGACCTCTCCGCTGATAGCAGAACAGTCT
CTGAGCCATGCTTGACTTTGGTGGAGGGACAGGAGGTTGTTTTCCTAAGTTTTCTCCGAG
TGTTGCAGGCTTATGATATAGTATCAACGCCCCCGATGGACTCGGTATCAGTCGACTTAA
TAATCAGAAGACTTGGAAGGCTGCGCTCCTCCAGGCTATTTTGACTGCAGGTGGTGAAGA
CCTGTAGAt
>NODE_314_length_527_cov_56.671726
CCTGACACCCCCCTCACACCCTCTCTCCATTCCTCTCTCTCCTCTTACACACACACACAC
ACACACACACACTGACACACACGTACATGCACACACACACTGTCCTGTTTGGAGCAGATC
AGAAGCCCGGCTCGGAGGCCCCACACCTGGGCATGTTTGCGGAGGAAGAGGGCCCTGGGC
GGGCGGCGCTCCATGCGCCTGTCGACTGGCTCCACCATGTCTGGCCAGCTGTGCTCCTGG
CCTGGCCTCGCGCTGTGGGGGCTGTGCAGCTGGGAAAGGCATGTTTCCCAAAAGAGGAGG
AAAAAAAGGAGGGGAGGGAGGACAGAGAGACACAGAAAGAGAAAAAGAGAGAAAAAAAAG
ACTGGGTTATTTCAAGCTCATTACACATTCATCCCCTTTCTCTCTTAGACCATCTCCTTT
TTACGGCAAAACTGGAAACTAGTTTTAGGCAAAAGTATCATAGAACAAGGATAACAATTT
AGTAGATACGCACTATTTATCACTTTATATTGTATTGAAAAAAATATATTCATAAATAGC
TAAACGAGATTCCATAGAAATAAAATTTGAAACATTCTGTGGTCATAAAATGGGAGATg
>NODE_315_length_854_cov_53.224823
TTGACTCATTCCTGTACCTGATTAGAAAGTTACAAAAAAACAACCCAACACAGCTTTTAT
CATGGCATATTGTTTGAACACTAGAAGTGCACAGTTGCAGTAGAATTAGTGCTGAATTCC
CTAGTGTTTTGATAACCCGTGTCAGACGTTTGGAGCCCACCCACTTTGTTAAGAGACCTT
TGAATGTTAAACATCACACGTATCCTGTGGTGCTTTTAAACGTCTTTTACTGCTTTTTCT
TCCTCCCTTAAGCATTGTTAATGGCAGTCCTTTTTCAGATATCTCAGGCCCCATGATTTG
CAACTAACCCATGCAAACATGAAAAATAGTGGGCAAACTATTGTGACATTCATTGTATAT
AATGAAATCTTAATATGGTGCATATTTAAGTGAAAGGTTAGCAACATAAAGGGCAAATGG
ATTGCCTGGCTATGAATTTTAAGCAGCTATTGATTTTACACTACAAGCTACCACTTTCCC
TGAATGATAATTCTAAGAAGGCTTGCTCCTTATCTGAACAGATCTGACAACAGCAGTCAG
TCAGGCTCAAAGACAATACGTACTGTATGATCAGAGAACTCACTGTGGATTATAGATTCA
CATGTAGCTATCATTTTGCCATCATTTATTTAGGCACTCTCTCATACAAGGTCACAAGCA
GACACAAAACATGTGTTTAGGTCACAGAAGTTCAAAGAGAACTGCTCTGGACAACAAGTG
CTCTATGTCATAGTAACAATTTGTAGCTTGCAGGATCACCCGTGATTTCAAGGTTGGTTG
GACATGCAGTGGAGTGCAGACTTGTGGCTTGCAGAACTACAAAATATAGTAGCTAGAGAG
GGANNNNNNNNNNTGGCTCAAAGACAATACGTACTGTATGATCAGAGAACTCACTGTGGA
TTATAGATTCACATGTAGCTATCATt
>NODE_319_length_214_cov_14.887851
CTCTCTCTTTCTCTCTCTTTTTCGTCTGTAACATCACTTCTCTCTCTTTCTCTCTCAGTT
TGTTTCGATAATGTTCTATTAGCATGAATGAGTGAGCGTTGTTTCAAAAACATATACGAT
TTACAAATCAAACCTTTCTACCTCCCTTTCCCCTCTTCTCTCCATCCCTTCCTTCTGCCT
CCTCTCTGCCTCCCTTTCCTCTCCTCCTTCCCTCCCTACCCCCTCCTCCCTCCCTTCTTT
CCCCCTCCTCCCTCCCTCCATCCCTTGCCCCTACCTCCCTTACCCc
>NODE_324_length_542_cov_45.920666
ATAAATGCTTTTGTGTTTTTTACTCGGTAGTGTCGCTCTTTATCCAAACAGTCATCAGTC
ATGTCTACTACAGCAAGTGGATGTAAAGTATGTGTACAATACAATATGTGTGTCTCTGGG
CGTGTGTGTGTATTTTTGCAAGTGTGTTTTGTTGTCATGTTTGTAGCATTCCATGTGGGA
GGGTCTGCCGAGAAGCTAGCCATCTGTAGTGTTCTACAGAGCGACATGTTGTAAAAGCGC
GATTCGAGAGTGTGTGGAGACTTGACTTATCAAATCTTGGCACATAATGAGACAGAAGGG
AGTGGAAGCAGGAAAGTGTCCAGAGATAAACAATTAGATTTGTCCCAGCGGTAAAGGCCA
TGGGCAATGCGAGGACTCTCAGACAAATAAAATCAATATGGCTCCCAGTAAGGACACACC
AGGGTAGAGTGATGAAGAGGTTAACACTTATTTCTCAGATCAGGATACACAGAAAAAAAA
AGTAATGGTTTGGATTGAATCAATACTGATACTAACATAAGCAAGCTGCCTGTCAATGGA
CTGTATGTACACGGTGAATGTGAGTATGTACTGTAGCTGAGTATGTAAGAACTCAATTCA
TGAGAGCTACACAc
>NODE_325_length_615_cov_223.102432
GGACACCTGGACCGTTCCCTTTGAGGTTCCTCCCGGCAGACCTATAGTTTCAGACTGCAA
CAGTGAATCATACAACATTGCAGAGTACATTGACCAGCACATCAACCCCCTCTCCACTTG
GCACCCCAGTTATTTAAAAGACACATATCACTTTTTGGAAAAGATCAAGCCCATAGCTGT
TCCCTCCCACACATACATATTTACCATAGATATTGACAGCCTGTACACCAACATTAACAC
CACAATGGGTGTGCAGGCTGTCAAATCACTCTTTCAGAAGTACCCGGACATCAATAGACC
ATCACAAGACATCCTGCAATTACTCCAAATCAGTTTAGAAAGTAATGATTCCCTCTTCAA
CAATAAATACTACTTACAGATAGAGGGAACAGCTATGGGTAAGAAATTTGCACCAGCATA
CGCAAACATTTACATGGCTGAACGGGAGAGAGTAGCTTTGTCAAAGTGTCCACTTCAACC
ATCCTTTTATTACAGATTTTTAGACGACATAATAGGGGCCTGGCCACACGACATAAAACA
CTTTGCTGATTTCATACATATACTCAACTCGCACCATCCATCCATTACAGTTAAATACAT
CATAGATCCACAACAGGTTAATTTTCTGGACACCACGGTTTACTTTCACCCAATTAACAC
TACACATAAAACACTACAGACACAAGT
>NODE_326_length_348_cov_55.051723
CGCACACACGCCCACCTCCCTCCCGCACAGGAAGATATTTAACCTCACCTCTGCAACCGT
GATGAATTAACAATGGGAGAATCCGATAGCCCAGTAATTACCAAAGACTTCGGACACGGT
AACATCTTTCAGCTCTGTCACACGCGCTTGTCGATGGCGCCGGCTTTCACCTGCATTCCG
GCAGCCCCCTTGCTCTTCCCCTAACTTTGTTTTCTCTGAAGATTAGATCTGCCACCCCAT
TACAGATTCATTTTCCTAATTTTTCATGTCTGCGCCGCGTCCCATCTGCACAGGGCTGAT
AATTGTGGGGACCAGCCCTGGTGATTAACATCAGCAGAATTAATTACGCCCGCCATTAAG
GCTCCAGGTTGCACACAATGATCAAGAGAAATTAACTTTCTCCCAGGCCTCTAAATCATC
>NODE_327_length_620_cov_95.298386
AAATGGACCCAAAAGAAACCGAAAGGTATACATCGAAGCCCAAGAGAAACACATCGTTTG
ACAGCAGCTAAAACAGGACAGCTGTGTCCTTCTGTTCAGCTTGGGTGGTTTGGTGAAGAA
TCAAAAAACCAAACAAGATTGAGAGAAACCAAGTCGGAACCAAAATCAAACGGAACCAAT
GCATCCAAACTAAACCAGACCAAAACGTGTTCAAACTAAACCATAATCAAATCATAAACA
CAAACCCAACCTAAACTATATTGAACAAACCACACCAAAGGAAGATTTATAAACCTTCAA
TGTCAATTTAAAATAAGGAAATTTCAAATAACAACAACAAAAAAAACAACTAAAAAAACG
ATATTAAATCATTTAGTCAACATGGACATCTGGCATTTGGTGAAGTTTTTAATTACCTCT
TTACGCCATAGGCCATATTAAGCAAATTGTCGAGCCTGCGAAGACAAAAGGGGTTCTGGG
GTTACTGGTGGGCAGATGGTGGACTCACTCAATGGAACTAAATGCTACGTTCCTGCTATC
CCTCACTCAAGAAGCTAACCCATCCATAGATGGATCCATTACACTGAGGACCCCAACCAG
GTTACGCTGGTACCTTCAAACCACCACTATAGCAGCAGGCTAGGTTAGCCAAGTCGCTGA
TAGCTACCGTGCTAGCCTAGCCTAGCCAATtt
>NODE_328_length_546_cov_37.333332
CCACTGAGACTCAACAATACAACAAGCAGGAGAATAATAAGTGTGTTTGTGTGTATGCGT
ACACACTCTCTCCACCTGACCCTGCAACCTTGCTTCCTCGCAAAACTGTCAAAAACGCAG
GGCTTTCAAGGGGCTTTTACTCAATTAGGTTAGCCTGGAGGTACCGCTGTCTATCTGTGC
CCCCGCCACCTCACCCCCCCTTTCCTCCTACTCTTAGTCTTTGTCTCCACCCCTCTCTCT
TTTTCTCTCTCCCTCTCTCCTAGTGTATTAAAGCCTTTGACGCTCTCAGTAAAAGCTGAT
TTATTCTCTGCTGGTATCGATCGGTTGCTGCATTAAAGATTATAATTCATTACCCCGGCC
CTTTTAATACATTAAACACTCAAAATAAAAATAAAATAAACTCCAGAGGAAAAACACTCT
GGAGAGACGTCCGCCCGGCGACCGCAGCCCCCGGTACACGGTGAGTGTGTCTGTTTGTGT
CTCTCACTCTCACTGACACACAGGAACCAAAACTCTATCTCTCTCACTCACACACACACA
CACACTCACACGCAATGCTTATAGTCTCACAAACGCACCAAGATTTCAACGGTGCCATAA
atctagcaatactatact
>NODE_329_length_294_cov_18.608843
CTAACGGTCCTTAATGCGACTGGGAACAGACACGCTGCTGAATGTCTTCTTGGCCATCGC
CGTTGACAACCTGGCAAACGCACAGGAACTGACAAAGGTAGGATAACCCAAAATCACCAA
AGCACCAATGTTAATTTGAGTTCATACGAAGACATAAACCACATGTTGATATACTGTTTA
CTTTTGTATAGTAAGGGTACCTTACTCTCCTTTTACCCTCTCTCTGCTTCTATTCTCTCT
TCTTTCCTCCTCTCCTCTCCTTTCCCCTCCTCCCTCCTCATCCTATCCTCCTCACCTCAC
TTCCTCTCTTCTCCCCTCTCCTCTTCTCCCCTCCACTCCCCTCTCCTCCTCCTCTCCTCC
Tcacct
>NODE_330_length_646_cov_63.365326
TCCTCCTCCTCCTCCTCCTCCTCCTCCTGGGTCAGACTAGTGAAAAAAAAGATTTAGAAG
AAGAAGGGAGGGAGGGGGGGGGAGCCAGCACAAAAATGTGCACAAGTTCTGTGGCAACAT
TCATCGCTGCTCCCGTGGTTTAATTACAAAATATTGGTGCCCGTTTTGCGTGAAGATTAC
TCACTGTGGGAGGCTCTATATAATTTGGACCGCGGGGTTTGTCGTGAAATATAATATAAT
GCAACAGGGGCTTTCAGTATTAGATTTCCGCTTTTAGCCTCCTTGACATTTCAAGCTGCA
TGAACTAATACATCTGTTATTTGTTGATCATTTGATTATTAACATACTTCACAAATCAGC
CGCCCTGCTGGAGCTCAACAGACAGAATGGATCCTCTCTCGTTCAACCCAAGCCTCTCTC
TCCTCTTCTCTCCCCCCTTTCTCCCCCCTCTCTCTCCCCCGTCTCTTTCGATCTGTCACT
TTCTCTTTCTCTCACTGAATATAGAGATGTGAACCACTCATCCTCTACAAAGGAGAAAGG
GAGGGGTGGGGGTGAAAATATACAAAGAAAAGGGTTCTCGTTATTCCTCATGTGATCCTA
CTGTAGGAGAGCTGTCGGAACTCTGGGACGGAACAAAAGCGCTCGCTGCATTCTAATCTC
AAATTGCAAGGGCTTCATTTCACCCAAATGCCACCCTCCTGGCCTGGTGAATTATTga
>NODE_340_length_590_cov_73.552544
TTCCACCTACCCTGATGTCTCTGTTGTCGCATACTTTCCTCCCCATTATTGTGTTGTTTA
TGGATGCCTGGAGGTAATATTTCTTCTTTTCTGTTTTAGGAAACCGAGGTTGATTAATCA
TAACCAGTATTGTTTTAATCTTATATATTTACTTCACCAAGTACCCAATACACATACTAT
ACAGCTGTAGATATATGTATATGCAAGAGAAAATGTTGTTCTGTGATTGTAGATTATTCT
AATCCAAGGGTTGAAATAACAAGCAATTACTTTTTCTTTCACTATTTACCTTTTCTTTCT
CTCTTCCCTCTGTCCCGCCTGTGCCGTCCGTCCCGACTGTCGTGTTGTCACTTTAAATTT
AACAGTTCAATGGTTTTTCAATTTAGCCTTTAAAAGCTGCGCTGTCACTTGTGACGGATT
TTAATTGCATGGTGTTTGTTGTTGTTGTTACTTCCCTTCTCAATGACAAGTCTCCACATT
CTACACACTTCAGTTCTCAGCGACGTAACCCTTCATGCCACCTGTCCGAAATCTCTAATA
CTTTATTTGTTGTGATAAGACTTACTTCCGCTTATATAGAAATTCAATTCTTAAACAATT
TGTCCTTCCCTAGACCATTCTGATAACAGATCATTTTTTACATTATTATAAAATGCAAGA
Ac
>NODE_355_length_134_cov_18.261194
TCCCTCACCATTAGGCCACGACTTCCTCCTCTCTTTCCCTAATCTTGAACCCCCCTCTCT
CTCTCTCTCTGTTTATTCACAATCTCCCCTTTCAATCCCTGCCGGGTGCGAGAATCGAAC
AAACAACCTGAGGTTTACAAGCCCGACTCCCTCACCATTAGGCCACGACTTCCTCCTCTC
TTTCCCTAATCTTGAACCCCCCTCTC
>NODE_357_length_556_cov_51.703236
GCGAACCCTCTCTCTTAAACTGTAGCAGGCATATATTACCAGGCTTAGAGCTTGGCAAGC
CCCGTATCCCAAAATAGATTTCAACAATACTCTACGAGGATGCATTAAATAAATCTCCGC
TCAGCTAATCCGTGGAACAGTTCACATTTTCGAGAGAGACACTCCGGTAGGACAAAAGCA
GCGCTCTGCTCGCCGCGCCTTCATCTGGGGACAGACACACATAAAGAGAGATATTTAGAA
AGAGGGGAGGGGGTTGGGGGAGAGAAGAAATCCTACTCTAATATGACAGAGAATTCTCCA
AAAAATTCAGCATTGTGTGCACGCTCTTGCACTGCAAAGCAGATTTGATATCTACACATA
TCTCTTTTTCTNNNNNNNNNNATTCAGCATTGTGTGCACGCTCTTGCACTGCAAAGCAGA
TTTGATATCTACACATATCTCTTTTTCTTATTTTTTCCTCTGTAAGTGCAGCACTTAATC
TGGGAGGCAAATATGGACATGAGGGCCATTTTGAAACATGTTGTAGATAAATGTTAATCA
CATTAGCATTTCTCAGACTTCCGTAAATCTCCATAAATAGCATACTGAGGTTGATCCCTC
TTTTTTGCCCATTGAGAATTTTTTTTTT
>NODE_369_length_423_cov_56.955082
TGCGTTGCCATTCGACCACGGAGAACATCATCCCAAAAGATACAGTAGACTGTACTGGCT
AATTAGCAATTATCCTAGCTTGTCAGTGTGATTGAACACGAGACCATTAGAGAGCAGATA
GATGAGCAGACAACATCCTCGCTGTGGATCTGCTGTGTTTCTGTGGGGGAGAAGGTTCGA
GCAGCCAGGGCTTGCTGACAAGCCTTTTTTATGACATTCATCAAAGCCATCTGCCATTTT
CCGGTCAATTAATTTGTTATGGGAAGTGAGATCAATTAAGCGGGAGAGGTAATGGCTTTA
TATCCTTGTTTCCTTTTTATGGCCTAATATTTTCTGTTCTCCACTCTAGCATGAAAAGGC
CCAATCGATATCCGGGCCTCTTTTTTCTTCCTGTGCACTAATTTGTTTTCTGCACTCTTC
CCTGGCATGATAAACGCTTTGAGACCAGGGTTAAGGATAGGGCCTTAAGGAGCCAGGAAA
ACACACACACTCTCt
>NODE_370_length_648_cov_68.382713
AACCCGGGGCCTTTATGCTTTCTTACTCAAACATAATTCTCCCCATTTGGCATTTTGACT
CCATCTCACCAGTCCCCTTTTGCCTCCCCTGTCGTCTTCAGCCTCACACACCAAACACGG
CCCACAATAACTTTCATTTCATTTTCCCTCCTCGCTCCAATGCACAACCTCTATCTCTCT
TTTCTCCATTTAATGTCTTTTTTGTCCTCCACTCCCTTTCTTCTCTTTTTTTTCCCCCTA
AACTTCCAAGGTCAGACAGGACAAACAATGCCACTGGTGTCTCTCTGAAAGCTGCACGAT
GCCGGCGGACAGTGGCGCCGTTGCCTAGGCAACGCACTAACCATTAATTTTCAATTAAAA
CAGACAAAGAGATGACAGCTCGGGGTCCAGAGAAGATGTCAAGAAGCAGTATTAATATAC
GACAAGTGAGCATAATTGTGTGTCCATTTTCCCCCCACTCTCATCTATGCTATCAGTGAA
ATGTGAAAGCAGCAGATAATTTGGGGGTGTGAGAGACATAGGCCAGTGTTTTCTCCCCAC
CAAGACACCTCTAATGTCTCTCGCCCAGACACAGCATTCATGATTACTGCACAGAATATT
TTGTCAAGGATGTTATTATTTTCATTATCCTACCATCACAAAGATGTTATTTGATTTGAA
TTTCACCCACCTACAAACGGAAACACACTTACATAGACAcgcatgcacgcacacacacac
>NODE_375_length_383_cov_73.026108
CAGGAAGTGCAGGGGTCTGTAGATTCAGGCCGTGCAGATCAGAGCGCTCTAGTGTAAAAA
GCTCTTTAGACCCATCTCTACAGAGAGAGGCTTGGCATCCTCAGAGTAGGGAACAGGCTT
AACTGTTGGAGGAAAGATTCTCCTTTTTTTCCCCTTCCACAGTTAATTTTCAAATTTTCA
ACATCCTATGGCTGTCTGTTTTCCCTCCTCTTCTTCTCCTCCACTGTTTTCTGCCTTCAT
TCTTTTCTTTTAAGACCAAACTGAAGCTGGGGCGGTGATAGTGATAGATGGCTCAGCGCT
CTAACACTTTATCCAATCCGGCGCAGATTTCATCCAATAAAGAATCACTTGTGCACTCTC
AAACTAAATGGAAGTCAGACAGTGGAGAGAAAGGGGCTGCCGTGTGTTTCTGAGCTGCGA
AAATCAAATTTTCTTAAAGCTGCCGCGGTGGTGGc
>NODE_376_length_633_cov_86.477097
CATGACATGTTTAGCAGTCATAATGGTCCATTTGTGAAATGTGTATCTTAAATTTTAAAA
AAGAAATAAAAATAATGAATCCGTAGATGCACTTATTGTACATGTGGTTAGGTTAGTAGA
TTTGACTTCAAGTCCTTGACTGCCTTACTAATGTATTGGGCAGGTGGTTCTGATATACAG
GAAATTTGTGGGAGAGACATAATAAAAAAATGAAAGGATTGTAGAATAATATTGAACAAT
TCTTAAATTGCAGTTCTTTTGATGCTTGTGATTATTGAAGATGTACTTTAGAGAAATTTC
ATGGAAAAGATATGATTCTGATGTTAATTCTGTAGAATAGAAATGTATACCAAATGTAAT
CTTTCCAATGCTATGAAGAATTTATACATGAAATTGATATGCAATAAAACCTGTGTGCTT
TTTACATGACATGTCCTTTGGAATTTGTATAACGATGGTGGTTTGAATTACCTTTACTCA
CAATAATTGTCATTCGAAGACATGGTAGCCATGTAGTAGAATCACCCAGCCCACTTGCCT
TGATTGTGAAAATATAAATATGGCCTCATTCCATTTTTTGATTACCTGGGCACTGACACC
TGGAAGAATAGAACCATGCCATGGCTAGCCCTTATGATAGCACCAACCATCTTGTAGTTT
TTTTAATCAACGGAAAAAAGTAGGTTTGTCATTTGAGTAgtttaa
>NODE_388_length_169_cov_167.236679
GCGCCACGCAATGTTGAAGAGACGTGTCAGCCACGACAGCCCCACAACATCCAGAGACTT
AAGATACTCGGGCGGATCTCATCTACCCCCGGGGCTTTGCCACCGAGTAGCCCACCGACC
ACCTCGGTGACCTCTGCCAGGGTGATCGACGAGTCCACCTCCGGGTCCCCAGCCTCTGCT
TCCTCCTCGGAAGACATGACGGCAGGATTGAGGAGATCCTCAAAGTACTCCTTCCACCGC
T
>NODE_389_length_184_cov_204.233688
ATTGTCGCGGAGGCGAAAACTCGGGTCTGGGAGGAATTCGGGGAGGCTATGGAGAAGGAC
TACCGGACGGCCGCAAGGAAATTCTGGCAAACCGTTCGCCGACTCAGGGGGGAGAAGCGG
TTCTTCACCAACACCGTGTACGGTGCGGGCGGGGAGCTGCTGACCTCAACTGGGGACGTT
GTTGAGCGGTGGAAGGAGTACTTTGAGGATCTCCTCAATCCTGCCGTCATGTCTTCCGAG
GAGGAAGCAGAGGCTG
>NODE_390_length_422_cov_294.265411
AAATTCAGCAATATGCCCCCCCTAGCCCCCAAACCACACGCAGTTCACTACAGACACAGG
AAATTCATCACAAACCCTCACAGCAAAACATCAGCCCCAATCCCGGACAACCTCAACATA
CAGTCCTCCAACGCCGTTTACATCATCACTTGCACACTTTGTCACATGCACTATGTAGGG
GAAACAGGGCACACAATAGAAAACAGGCTTAAACAGCACATTTCCAACATTTCACGGGCA
CACCTGGGCACTACACTCATCATTCACTTTCAGGAGCACTCGGTCACCCACCTCATTGTG
TCTGGTGTGGAGTCGGGGTCCGGATGGACCAGTGGTCAGCGGAAACATGCCGAAAGGAAA
TGGATCACACATTTAAACACCATAACATCACTAGGCCTAAATGAAAACACATAACATCCC
ATTCTGTTACACTGACACCTAGACCACACGCATCCATACATTCATACACATATATAGATA
TATACACACACACA
>NODE_394_length_83_cov_23.060242
GTCTTTTCAGCCCAAAACGTCACACCCCCCCTTACGTGTTTTAGCCAAAAACGTCATACT
AACCCCTTGCGTCTTTTCAGCCAAAAACGTCAAACTAACCCCTTACGTCTTTTCAGCCAA
AAACGTCATACTAACCCCTTATGTATTTTAATCAA
>NODE_395_length_3321_cov_206.575729
ATTGTCATTCCGCTACATGCGGGTGCATACAGTGGAACGAAATGTCGTGCCTCACAGAGC
CACGGTGCTACAGAAGTACAGATATACAACAGTACAGGCAAACAACAATCAATTTAAAAT
AAATATAACAATTTTCCTATACATAAACTAAACAAGATACAAACTATACAAACTGTACGA
ATACTTACCGATGTACATGTACCTGTGCACAAACACTGTAATACCCATATGTACCGTATG
TTCAATATCGTGTATGGTCCTAGAAAAAACCCCCAAAGGAGAAACACTAACCCTAATGCA
GAGAGTAACTGGCTACATGCATGGAACACACCTGAGTTCTTGTATTCAAGGGAAGATAAC
ACACCTATGATAAATTAGTAGTTGACGTCTCCAACTCATCTGCCTCCCCACAGGTGCACC
TGGGGGGCAAGGTGAGGCGCGTCACAGCCTTCCGTACCTGCTTGGCTACCCTGAAGGGCT
TCTCAGAGCGGGAGATTAAGACCTGCCTGAACCTTGAGCTACGCATGGCGCTAGGCTTTC
TCCCAGCCAACGCTTCCTTCTCCAACAAGTGTGACGACATGCTGAAAGGGAATATGAGCA
TGGGCTTCTACCAGGGCTTCATGACCCACAAGGTGGAGGTCCTGGGCGGGGATCGCTACA
TGCCAGGCATCCTCTACCATCAGGATCAGGATCCATCTGAGGCCTACAGTGCCTGGATGA
CCAGCCTCCAGGCCAACCCTGACGTGGTCTCCTACGCCATCTTTCCCCTGCACCAGCTGG
TGGACGACCCCCGGGTCAGCGCCAATCTAGGAACAGCCGTCAGCCAGTACATCCAGGACA
ACCAGCTGTCCGGGGACCAAGGAGGGGTTAGAAACTGCTCCCCAACCCCAAATCTGGATC
ACAACTGCTGCCCGCTTCGAGCCGGTCGGGGGACCCTGAGGCTGGAGGTCCGCAGGGCGG
CTGGTCTACGAGCGGACACGTTCACCAAGACAGACGCGTACGTGAAGATCTGGTACGACG
GCCGGTACGAGGAGACGGACACGGTGCTGGACGACAACGACCCGTGGTGGAACGTAACGT
ACGGGCTGGGCTCGGTGGAGCTGGGTCACCAGCTGGTTATGGAGGTGTGGGACAGGGATG
TGTTGTACAACGACATGGCCGGCAGGTGTGTTGTCTTCCCAGAGAGGGGGATGCACTCAC
ACAGCTGCCAGCTCAGCAAGGGGGTGCTGCTCTTCAGCTACAGCGTCAGGTGTGACCCTC
ACCTGACCGGGTACAGGTGTGGACGGTACACGCCCAGCGCGGAGTAAGCTGGGGATCAAA
ATCGAAATCAACATCTGCGATCCCACAAAGTATTATAAGGAGAGATGTCCAGCAGAGAGT
AGACTTTCATTACTCTTACATCTGACTCCTTTAGATGAAGACTTTAACCAAAGTAACGTA
GGAATAGTGCATGTGGAAAATATAGCAGATGATCAAAGCATCAGACCCTCCGTCTGTATT
TCAGTTGTTGTCAAGGAAAAGTGTATTGGCCTGTTTGTAAAAAAAATTGTATCTGAACCA
TCAGGTCAGATAAATGTTTATTATGTGCTGTTGATTAACTCAGTAACCTGTATTGTGTTG
TTGATTAAAAGTTTTTTTACCGGTGAGTGTGGTTTTGTGAACAAAACTTTCTTTGGAGTC
ATTTCTAACAGGATAGAGATCCAAAATGGCCACCGTTACATGTGGTGGTGCTGCAGGCAG
AAGTCAAATTCAAACAAAACTTTAAATCTAGCGCACAGATACAAGCAAAATGATTGTAGA
AGATGAGTTTTGAAACTTTCTTTCTATTAAGATCAAAACCGTGTAACAGGACGAGATTGT
TTTGATGGCTGTGGACCATTTTGGATCTGAATGGATTACAAACACCACCAAACTGCTATT
TCAACTGTGCAAAATAGCAGCATTACTTGCAAGCTTGTGGCTCATACTGGGCCGCAAAAA
GATACAAAGAATGTTAGGAATTGCCTTAGGCTTCTTAATGAAGCTGGTGAAAATGTTCCT
TTGTTTGGTTATCACTATCTTGATGGACTACCACCTGTGACTTTGACTCTGCTACCCCAT
CTTGGAACTTGGTCCAGGGCAAGAGGAGCAACAACCGTTGGAAACAGGCCCCTGATGATG
CTTCAGTTAAGGCTAAACCTCGTTTGCATCCTCCCAAAGGTAAGATAACTGGTGACATTG
TTGGGACTGGTACTGTTGGAGACATCCAAGTCATTATGTCTTAGCTGATTAGTGTATTTG
CAACACAATTCTCACCTGATTTATACTCCTATGACTTTGTCTAGTGACATGAAAGATAAA
CTTGGGCGTGATGTAACTTGTCATAAGATAGAAACTCTGCAAAGCCGGTTCAGTTCATTT
AAAATAACTGCAGAATGCAAAGAAGTGGGTGAAGTGTATAATCCAGAGCTGTGGCCTAAA
GGGACTTTTGTGCTGCCATTTTCTGAGGCACGCAAACCCAAGTCTACAAGGGGGCTAATG
GTTGCGATGATGTGATGATGTGCTAATGTATTGTGCCTTTAATGGGGGCTGGGGTATATG
AAGCCATTTTGCCTGTAGATAGTTATACTTACATCAGTGAAGCATGGCACACAACATCCT
GGCTGGATCATGTCATCTGTACATATGATGCTCATGATAGTGTGGAAACAGTTGAAATGA
TGTATGGGTTGACTACCTCAGATAACTTAATTGTCTCTATGACGACAAATGTTGATAACC
TACCTGATTGCAGTAGATTGACAGAAGATGGCGCCAATGGGGTCAAAGTGGATTTGGTAA
AACAATCTACAGAGGATGTCATGTTTTATTGTGGGAGGACAGATGTTCTCTTAAGGGAAA
TACAGCTACCCATGGATGCTATTTTATGTTCAAATATTACCTGTGATGATGACACTCACT
GTAATGACCTATGTGAAATGTAGAATAGTAGAGGGAGTGTTTTATATGAGGCCAGTAGAC
CTCTACACACTCACCCTAGAAAGGTCAAGAATACCAAGCCTGGGTGGACAAAGTATGTAG
CTGCCCATTAAGAAGCTGCTGAGACAGCTCATAGAGCCTGGGTTATAGCTGGTAGATCCA
GACAGGGGCCAGCATTAGAGCATAAGACATTTGCTAATGTTAGATACAAATATGCAGTGT
GTTTTGTTGAGAAGCATGAGCTAGCCTTAAGAGCTCATTCTATGGCTGAAAACTTGCTTG
GTAACAATGTTACTGAGTTCTGGAAAGAGGTCAAAGCTACAAATAGGGCCAAAGCAGTAC
TACCATACCACATTGAAGGGGGGGTGTCTGGTGGAGACAATATAGCAGAGCAGTGGAGGC
TGTATTACGCAGCTTTATTTAATTGTGTTAAAA
>NODE_397_length_779_cov_58.536587
TTCATTAAAAGCCCATGTCTTTCCAAACAGGTTAGAGATGGTAAATATTTCCTTAATACT
AGTTAATACAGCTTAAACAGACAAAGCATCCAGTCCTGGAGGGTAACAATAAGTGAAAAT
CAACTGAATATCAGACCATCTGATGGCGGTCGATGCAAACAGTCAGCATCCAGTCAGGCA
GCTCCTATTGGCTGTCAGAGAAACCCACCTGTCTCCATGAGAACGTGGAGCTGGATAGTC
TCAAGTCTGCCATCTGGATCTCTACGAGTGTGTGTTTTCCCAAACCTACTTTAACGCTCG
ACTTTAGAGGCCGGCTGCTGGCCTTTTATTTGCAGTTAATTTCTGCCGCCTTCACCAAGG
CTCTCCACCATGAATCTTCATTTCGCTGCTGACACCCTTGAATGCGAATTCCTCATTTCC
TGTCCTTTTATTTATATCTGTTGCCTGGTGATTTGATCATGCTGGGAATATAAGATTAGC
AATTGCCTCGTCCTTGGATTCGCCTCAAGGACATCTGCTCCTGAAATGTTATTGTTTGTG
GTTCTTAACCCCTCGCGTCCTGTATTCCTCACCTTTTTTTTTGTACATTCGACTGTTTGT
GCTCCTCCAGGAGCCACCATTTTGCTCCACATCCTCGCAATGACGAAGAGTCGTGTGCTA
TCTGTGAAAAGTGACAGTCAAAAGATTTTTTTTTTCTGTTACATGAAGAATTTGATAGCG
CATGCCTCCGCTAATTCTGCTTGGTTTAGCTGTGCACTCGTATGTTTAGTCACGTGCTTC
ACCCTGCAAAACACGTTATTTATGCCAGGTTAAGATGTCATTACGAAACGAATcgtaata
aaacgaagctg
>NODE_412_length_530_cov_218.088684
TGCGCCCTGGAACACACGCAGGCTGATTTATACCGAAGCGTCGGACAGACTCATTATAGG
ACAGGCTTTACATGGAGGGCTTTCTATTCAAACGGTAAATGCCTGCGGGCCGTCAATTTG
AAAAGCTCACATTGAAATAGATCATCTTACCTGCGATAGCTATATTAGCCCAAACGAGCG
CTTAAAAGCGATGCAGCGGTTGACGTTGTGCGGGTCTTTAGATACCCGGGCGCTTCAAAA
TATGATTAGGTTGAAGTCAGAGCACATCATCAGTGCTGTAATTGAAGCACTGTGGAGATT
AGAGTGGAATTCAGGCCTGCTCACCATGACGCTTCAGAGAAGGGGGAGGGGATAGATGGA
GAGGGGAGGGGGTAAAAATGAGCTGCCTGCGATATTATCTATGTGCCTCGTCAGCGAAAA
ATGCAGTCCCAGTTGCACAAGCACCATGCCAGCACAGAATGACAGAGGGTACTGTACACT
GAATCACTGTGTAGTAGAGAAAGAGAGGCTGAGAGAGAACGAGACAGAGAGATACTTGAT
TGAGGGAAAGTCGAGAAGCACAGAGAAGAGTTTGACAGGAGAAAGAGAGAGAGAGAGAGA
GA
>NODE_413_length_73_cov_276.890411
GGCCCCGGGTTCCTCCCGGGGCTACGCCTGTCTGAGGGTCGCTTTGCCATCAATCGGAGA
TCCAGGGGGTTTCGGCCCCGTGGGCTCTCCGCGGTTGGGGTGTCGCAGGGCCTCCCGGGG
CCCTCCGTCCCCTTAAGTGCAGCCC
>NODE_415_length_106_cov_92.358490
AGGGGTTAGTATGACGTTTTTGGCTAAAAGACGCAAGGGGTTAGTGTGACGTTTTTGATG
AAAATACAAAAGGGGATAGAATGACGTTTTTGGCTGAAAAGACGTGAGGGGTTAGTATGA
CGTTTTTGTTGAAAATACATTAGGGGTTAGTATGACGTTTTTTATGAAAATACATGAG
>NODE_422_length_148_cov_416.371613
CTACCGGGAGGCGGCCCCGGGGAAGACCCAGGACACGCTGGAGGGACTATGTCTCTCGGC
TGGCCTGGGAACACCTCGGGATCCCCCCGGAGGAGCTGGAGGTGGTGTGTGTGGAGAAGG
AAGTCTGACCCTAACCCTTGGGAAAGGGAGAGCAAAAAGGGAATCAAGGGGTGGTCCGGG
TGTGTCTGTAAAGTATGTATATGTGTGGGTGTCTATGTAT
>NODE_424_length_137_cov_58.832115
GGGGGGTTTGATGATTTGGGCTGAAAAGACGCAAGTGGGGGGTATGACGTTTTGAGATGA
AAAGATATAAGGGGGGGGTATGACGTTTTAGGCTGAAATACATATTGGGTTAGTATGACA
TTTCTGATAAAAATACATAAGGGGTTAGTATGACGTTTTTGATGAAAATACATAAGGGGT
TAGTATGACGTTTTGAGCTTAAAATACAT
>NODE_427_length_347_cov_67.383286
TTTTTCATGAAAATACATAAAGGGTTAGTATGACGTTTTAAGCAGAAAATATATAAGGGG
TTAGTATGACGTTTTTGATGAAAATGCATATAGGGGTTAGTATTACGTTTTTCATGGAAA
TACGTAAGGGGTTAGTATGATGTTTTGAGCTGAAAAGACATAAGGGGTTAGTATGACGTT
TTTGATGAAAATACATAAAGTGTTAGTATGACGTTTTAAGCAGAAAATATGTAAGGGGTT
AGTATTATGTTTTGTGCTGAAAATACATAAAGGGTTAGTATGACGTTTTAAGCAGAAAAT
ATATAAGGGGTTAGTATGACATTTTGGGCTGAAAATACATAAGGGGGGGTATGACGTTTT
GGGCTGAAAAGATGTAAGGGGGGGTATGACGTTTTGGGCTGAAAAGACGTAAGGGGGGG
>NODE_438_length_480_cov_176.066666
GGGGGGGAAGGAGGTGGAGGGTTGGGAGGAGGTGGAGTGTGGGCATCCTCCAAACCAATC
AGAGTGCTGGCAGTTCAATTACAAAGAAATAAAGGGACATTCATCATTCAATTAGGCACC
TGTCAGAGCTCACAAAGGAAGAAAACTTCTAACCTGGTACTCCAGGGAGAAGATGCTCAG
AAGAGTGGACTGCGAGTGACTGGAACAAATAAAAGAAGGACAAAGTTAATTACCAGGGAG
CGTCGCGCCGGAGACAAAGGGAGAGGGGAGCTTCAAAGCCAGGCTTTGCCTGCCCTGTAA
TCTAAAAGAACATGAAAACAAGTGTGGCAAAGTTGTTCCAGATGAACACCTCCGACAAAG
GCTTCCTACCACGGCCATTCGGCATGGTGGAAGGATGGAGGGGGCTAAGTGTGTGTGGTA
TGAGATGAGAGAAAATATAGCATGTTGAGTGGATCGTTCTTTCCCCCCCCTCTCTCTCTG
TTTCTCAAACCATCTTTAACCCCATTCCTCCAACTCCCAGATCTCCCCCCTCCCACCCAC
CCCCACCCCCCc
>NODE_439_length_73_cov_219.958908
AACTGTGAAGTGGTAACATGGCATTTCAAGGCCAAATCCCTTTACCCATGTATAAATCAT
CAGCTGAAACAAGATAGAATAGTCCTAGTTGAAGGGAAAACATTTAACTGGAAGTGATGT
ACTGAACAAAGTAACTGCATTGAAT
>NODE_447_length_714_cov_103.596642
CCCACCCCCCACCACCAAGGGTCCAACGATAGCCCAGCACCAACCCCCCATGGAACCCCC
CAATGGAGGATGGCTCACCAGACCCCTGTAGAGATTTGAGGACCACTTTGGAACTCTAAT
CCACTCCAAATGTGCTGATAATTTCCCTTGCCAGGACACTCTCTGCCTGGTGTCACAAGA
GTGGCCTCTGGGGAGCAGATCAGCCAATGATAACAAAGTAGCCAGATGTCTGGCGCTGGC
AGACTCCCAGAAGCCAGACAGCGGTACACAGCAGCATCCGCTATGGGCCCCAGATCAAAG
ATACCTGAGAATTACTTATGGGCACAAAATGTGTGTTGCTTACTCTACAGTTCCCATTAA
TAACAATCTGGGAGAATTTGTATTTCTAATTAACTCTTTTCTTTCGGCGCAGAAAGTGCT
GTAGGTTTTCCGAGGCTGCAGCAGAATTTTTTTGTTATTTTTTTCCCCCCGCGTTCTTTC
TCTCAAACGGCAACCGCGAGTCAACAACAGGAAGTCGGATGCGGCCCTTTGCTGCGTGTG
AAGGAGCAGGATCAGCTTTTTCACGCAGTTCTGAGGCTCCCAACATCTCCCGACTTTACT
CCACAAACAAACAAACAACACAGGAGTCAGCTAATTTAGCTCTTAGCCACACTGCACTGT
TTCCTCTGAGAGAGGGTGTACCGACACACAGGAGAGCTTGGAAGAGCTCAGTGTGGAGGC
TGTGGTCAGAACTTTGGCAACAGAAGACCTTACAGTCGATCAGCCCACTGCTAGCTTAAA
CTGGAc
>NODE_448_length_2125_cov_402.661163
AGAAAACAGCCCTCACGCACACACTCCTTGCTGACGGCGTCCTCCGGCCGCGTCGCCCCG
GCTCCCTTCGCCTACGACCCGCAGCGGGCACCCCCTCACCCGTGGGTGGGGGGGTCCGCC
TGACGGGGCGGTCAGGGCGGTCAGGGCGGTCAGGGCGGACGGTCGGGGGGCCTCCCGTCG
GGGCGCTCCGCGGGGAGCCCTGGACACCTGCAGCAATGCTGCAGCACGCGAGGCTACCTG
GTTGATCCTGCCAGTAGCATATGCTTGTCTCAAAGATTAAGCCATGCAAGTCTAAGTACA
CACGGCCGGTACAGTGAAACTGCGAATGGCTCATTAAATCAGTTATGGTTCCTTTGATCG
CTCCAACGTTACTTGGATAACTGTGGCAATTCTAGAGCTAATACATGCCAACGAGCGCTG
ACCCTTGCGGGGATGCGTGCATTTATCAGACCCAAAACCCATGCGGGGACGGTCGGTCGG
CCCCTCGGGGTCTCGGCCGGCCCCGGACGCTTTGGTGACTCTAGATAACCTCGAGCCGAT
CGCGCGCCCTCCGTGGCGGTGACGTCTCATTCGAATGTCTGCCCTATCAACTTTCGATGG
TACTTTCTGTGCCTACCATGGTGACCACGGGTAACGGGGAATCAGGGTTCGATTCCGGAG
AGGGAGCCTGAGAAACGGCTACCACATCCAAGGAAGGCAGCAGGCGCGCAAATTACCCAC
TCCCGACTCGGGGAGGTAGTGACGAAAAATAACAATACAGGACTCTTTCGAGGCCCTGTA
ATTGGAATGAGTACACTTTAAATCCTTTAACGAGGATCCATTGGAGGGCAAGTCTGGTGC
CAGCAGCCGCGGTAATTCCAGCTCCAATAGCGTATCTTAAAGTTGCTGCAGTTAAAAAGC
TCGTAGTTGGATCTCGGGATCGAGCTGGCGGTCCGCCGCAAGGCGAGCTACCGCCTGTCC
CAGCCCCTGCCTCTCGGCGCCCCCTCGATGCTCTTGACTGAGTGTCCCGCGGGGTCCGAA
GCGTTTACTTTGAAAAAATTAGAGTGTTCAAAGCAGGCCCGGTCGCCTGAATACCGCAGC
TAGGAATAATGGAATAGGACTCCGGTTCTATTTTGTGGGTTTTCTTCCTCTGAACTGGGG
CCATGATTAAGAGGGACGGCCGGGGGCATTCGTATTGTGCCGCTAGAGGTGAAATTCTTG
GACCGGCGCAAGACGGACGAAAGCGAAAGCATTTGCCAAGAATGTTTTCATTAATCAAGA
ACGAAAGTCGGAGGTTCGAAGACGATCAGATACCGTCGTAGTTCCGACCATAAACGATGC
CAACTAGCGATCCGGCGGCGTTATTCCCATGACCCGCCGGGCAGCGTCCGGGAAACCAAA
GTCTTTGGGTTCCGGGGGGAGTATGGTTGCAAAGCTGAAACTTAAAGGAATTGACGGAAG
GGCACCACCAGGAGTGGAGCCTGCGGCTTAATTTGACTCAACACGGGAAACCTCACCCGG
CCCGGACACGGAAAGGATTGACAGATTGATAGCTCTTTCTCGATTCTGTGGGTGGTGGTG
CATGGCCGTTCTTAGTTGGTGGAGCGATTTGTCTGGTTAATTCCGATAACGAACGAGACT
CCGGCATGCTAACTAGTTACGCGGCCCCGAGCGGTCGGCGTCCAACTTCTTAGAGGGACA
AGTGGATTTCAGCCACACGAGATTGAGCAATAACAGGTCTGTGATGCCCTTAGATGTCCG
GGGCTGCACGCGCGCCACACTGAGCGGATCAGCGTGTGTCTACCCTTCGCCGAGAGGCGT
GGGTAACCCGCTGAACCCCACTCGTGATGGGGATTGGGGATTGCAATTATTTCCCATGAA
CGAGGAATTCCCAGTAAGCGCGGGTCATAAGCTCGCGTTGATTAAGTCCCTGCCCTTTGT
ACACACCGCCCGTCGCTACTACCGATTGGATGGTTTAGTGAGGCCCTCGGATCGGCCCCG
CCGGAGTCGGTCACGGCCCTGGCGGAGCGCCGAGAAGACGATCAAACTTGACTATCTAGA
GGAAGTAAAAGTCGTAACAAGGTTTCCGTAGGTGAACCTGCGGAAGGATCATTAACGGGT
CTGACTCTCCGACGCGCGTCCGGAGAGCGCCGCCGACCGAAACAACCCCTCGGGCCAACG
GCCCGCCGCCGCAGAAGGAGGAGGAGGAGGAGGAGGG
>NODE_449_length_521_cov_78.844528
CCAGGCAAGGACACACACATACACACACACACAAACACACACACAGGCCCTTGGTGTCCA
AGGTTTCAATAATGTGCCCCCCTCCCATAGTTAGATGTGTAATTCAATGCCCAATTTGGC
CCAGCTCTCACAGGAGTTTTTTTGCTGCTAATTGATAGAAATTAAGCCATTAATCAAGCC
AGTAGCCATCAGTCAGGCAGCACCAGATGAATACACACTTCCTTAATAACCTCCCTCCCC
GTTTAAGGGCTCGTTACCATTAATTTTTAATGCAATTATGCTATTCTTTTACGCTGAGCT
CATAAATTACTGGTCTATTGTTGCCGGCTGGCCTTGTAAAACCTGGAGTAATGCTTTGTA
GTCTGATCTTCTGTGGCTTCTTTTCTCCTTCATCTCCTGCGTTTCCAATAACCTGCACTC
TAATGATTCAGCTGAGGAGCCCAGCACAGCAGCCCTGAACATACACTCACCTTCCCTCAC
AATACACACCCTCACCTACCCTTACACATACACATACACATACACACACACACACACACA
CACCCAGCCCTACACACGCACCCTCACCCAGCCTTACACACACACACACACAc
>NODE_450_length_583_cov_150.674103
CCTTCCCGCAGCACCCTAAAGACAATGACTCCTTCCTGTTTAAGGATAGCTGTCATAGAA
GGGTGGCTGGGATTCAACACTGCAGCAGGTTTGCACAGAGACCTGATAAAGACAGCAGGA
GGAAGCCTCTCCACAGTTCAATGCTGATTTGACTGCTGGCATCATTTTTTGAAAGCGGGA
GAGAGACTATTTGCAGATGCAGCAGAGTTATCAATCCAAACAGACACACAAGCCGGGTCC
AATGTCACTTCTCCTCATTATGTTAATGGTTAATGCATGCAAATGAAAACATTCCAGCAA
TTTGATTTCTTTGAAGATAGTTTGCATATTGTCTTAGCCATAATGACGCTACACTTTCTC
CCTCTGCTTCGATTTATGCAAGGCTAGTTGGTTCATTTTTATCAGCAGCGAGTTCATTTC
TAGGGCTACTGGAATGTGTTTTTCCCTTCCCCTCACTATTTAACTAATTAGGATTCAGGT
ACCATAAGCAGATTTTTCACGCTATTGGTGTTTTTCTTAATTAAGAAACAAATGAATTCT
CCCCAGCAAAATAGATGGAACAACGGGATAGGGTGCCAGAGGTCAGATGCACCAGCTCTT
AATTAGAAGTCACTCTATTGTCTGAGGTTTTTTAATGAAGCTCCAATCTAAATGg
>NODE_453_length_468_cov_140.978638
GAGAAATCAATCGATGAATAAAAAGCAGCATGACGAGCGTGGCGTGATCGGTGTCTGCAT
TTAACATGACTGGAGAGAGAGAAAGAGTGGAAAAGAGAGTTGAAGAGAGAGAGTTGAAGA
GAGAGAGTTGAAGAGAGAGAGTGGGAGGCAGGATTCTCACCCGTTTTCCCTTTTATCTCC
CTCACAGGTGTCAAAATGGAAGAGAGCCTCCCTCCTGGCACCAGCTTGAAATGCACAATC
TGTAACTACACGGCGGATTCTCTCATAACATTCCAGCACCACATCCTGTCTCATCTGTCA
CAGGCGGCCTTCAGATGCAATCACTGCCATATCAGCTTCCAGAGCCACAGGGAGCTCCTG
CAGCACCAGGACTTACACGGCCACGGAGGGAAGCTTCACAGGGAGGCTGACGGCACCGAG
CTGTCCCCCCGGGGGGGTCTGGAGGACGGGCTGCAGCAGGTCCGGGCCGCAGGGGGGGCC
GAGCTGGGCACCAGGAAGGACCTCCTCCTGGGAAGTCCCAAGGTCACTCTGGGCAAGGAg
>NODE_454_length_927_cov_161.880264
AACTGAATATTAAAACACGTTTGAATTGTATATAAAAAATATATCTTATGGCATAACAGG
CTGAAAACTTGTTGAGGGAAGTTCACATTAATTATGTCAATGTTTACAGTGTTTTTTTTC
TAAGAATCATGAAAAAATTTACGTTTAGCGAGTAGCCGACTTAAAGGTCTAAAAACGGTT
TCGCTTTTTTCTCATTACAATTACATGGGATTTTTCTCCCCTGTCTTTTTCCAAATATAT
TTCAGCATTTACCTTGATTGTAATGTACCTCTTTGGCTGTGGTTCTGTTTGTTGGCCTAA
CTATAAAGGATCTGCTTGTACCCTTGTGGGTTGGAAAGAATTAGGATTTATGAATTTATT
TCCTCTGTTGTATTGTTTAAACAGCTTTGGTTTAGTTTTGATCCCTTCCTCTTGCCTTTG
AGGCTGTTCCACGGTGTCAGCTGTTGACTGATAGTAAGAGAACTGCCTCACAGTGTGAAT
GAAAGAAAACTAGCGGTTGGTAAACACTGATAAGGGATAAATAGAAAGCGGTCAGGCAGA
GATAGTTCTGTGGGAGCCCAGATTGTGTGCGGTCTGTTAAAATGAGATTCTGAGCTGTCC
CTTTTCCTCCCCCTCCCCTCCCCTGTGCAGCGTTTGTCTGGAAAATCTCCAGTGACCCTG
CTCAGCAGTCCCAGGCTGCACTATTCTCTTTTTGTGTTTTGTTTTGTTTTCTAACAAGGG
TCAAGTTGGCCCATAGACATGTCCCTGATGCTTATGGACAGCTGTCATGACTTCAAGTAC
TTACAATAATTCATTTTGCATGGAATTATAGTTCTGCACCAGAAACACAGCATCAGGGAA
ATGGCAGGGAAGAAAGTAAATGTGTCAAACAGAAATATTAACTGTCCAGTCTTTATGTCT
GATGGGCATCACTGTCCCAGGCTTTCACTTCAACTTTGGTTTTTTATTCTTACCTATGTA
ATGTTTCAGAATTGCTCAAACACACAGTGAAATGTAATg
>NODE_481_length_240_cov_42.091667
GAGAGACAGAGGGAGAGACCGAGACCGAGAGAGAGAGAGAGACACACCGAGAGAGCCTCA
GCTCTGGGGATCAGAGGGGAGGGCCAGCAGTGTGAGGCCCAGGGAGGGCCTACTAGCCCT
GGGGAGGCCTGACAGGGAGACAGACAGGCCACACGGACTGCGGCTCTAACAGCAGGATTA
CTGGCATAGTGACACCGACACAGCCTCCCTAAAAGGATCACGGCAGCGTAATAAACTTTA
TTAAATAATAAAACTTATTATAACTGTTAACCCGATTTAGTTCATTCTTCGCGGCTTACA
CACACACACACA
>NODE_482_length_425_cov_95.839996
TGCCGCTTAGGAAATGTCACACTGGGAAGATTTGCAGGGTTTGATCCAGGCAAATTAATG
CAAAACCCCAGTGCAAGTATTTGATTTGGGAAAACTTTGGAGCAGACTTGTCTCTTAATA
ATAATGATTGGGTTTACATTAATTTCCTCTCCTATTCTCTTCCACAGGAGAGCTGATCAC
TGCTGCTTGTGAGCTTGGGGTAAGTGCCATATTGTTTAATCAATTCACTCATTAACTCTT
ATAAGCATTAAGGAAGTTTAATTAAGCATGGGCAGAACGCAGATTAATTTACTTTCAGAC
CACAGGTTTTTTTTCTTCATCCTTCCTTCCTTTCTACACACTTATTTTACTAAGTTAGAA
GTAGAGAATGCTATAATTTGCAACCCGTTTTTCAAATCCAATTAAAGTCAATGGTAAGGC
GATGGCTTTTGTAGGCTTTGCCTTATGTATGGCATAAGGCTTATTATATCCACCCCTCTT
TTTGTGTGTGTGTGTGT
>NODE_488_length_556_cov_59.395683
CACTGTAGTTCTCCATGTATTCTCCAAACTGTCAGGAGATAAGGATTTGAGCAAAGAAAA
GTCAGCGTGTGTGTTTGTGAGTGCGTGTGCGCACGCTTTTGTCTCTGTCTGCCACCATTG
TGTGTGTGCATTGTGTGTCTGCCACGGGTGTCATTAGCACCCCTGTGGAGCCCGAACGAG
GGAGAGAGAGGGGATGGGTCTCCCAGCACATGGAGCCAAATTGCAAGCCCAAGGTTCCTG
ATACAGGCTGTTATTATTTTTGACACAAGCCATTTACAATAGCTATGAAGGTGGCAATGG
AAAATGTAATATTGATTGTACGCCCTGAAGGCTTTGCACCCTTGACTTCGAAGCGCCATG
ACTCTCACACTCTCTCATGCTCTTGTGTTGATATGTTTTTGTTTTTGCTTTCCTTCTCGC
ACATCTATGTTTTTAGAGATCTGTTGAGGGTTCATTTGATGAGGCAATCATGCCCTTTGG
ATCAAGGAACAGAGGTGGTATTTTGAGAGCTGAAAAATGCCAGACAGTCGGGTAATCAAA
GTCATGACTGTTGGCGGTGTACGCGAGAATATCATTGTGATGAAAGCGAACCAAAGGATT
CCCACATAGCGATTGTGAGTCAGTCTGa
>NODE_489_length_749_cov_51.743660
GGTGGAGGCTGTGTGGTGAAAAAATCAATACAGGGTTTTTTGGATGACACTTCATTAGTG
CGGGAAAAAAAAACCCTCAAACTGAGAGGACCTGCACTGCAATTAAATGGTTCTGCTACC
CAAGACTTTCTAATGGTTCTGTATTNNNNNNNNNNCGAGGCGCAAAGGCTAGATACTATA
GATTACTTTAATCCCCCTGCCAGATATAAAAAGGATAATTACATATTTGTGGTGGAGGCT
GTGTGGTGAAAAAATCAATACAGGGTTTTTTGGATGACACTTCATTAGTGCGGGAAAAAA
AACCCCTCAAACTGAGAGGACCTGCACTGCAATTAAATGGTTCTGCTACCCAAGACTTTC
TAATGGTTCTGTATTATTATCCAGTTTATTTGAAATAGTGGTTTCACTTGAGGAATAATT
GGAAACCATTGATTATGTACTTTAATGTCTGCGCTCTTGCAAATCATCGTGGAGGGAAGC
AATAGTTAGTTAGCCTCTCTAATGAAGCACTAATTGCGCTAAGTAGGTTAAGATGTTAGT
CAAACTGTACTCATCTGAAATAACAGCACAAAGGCTTAGGCAATGCAAAAATAATCTGCA
TACATGGAGATCTGGGTGTGGCCTGCAAGCCATTTGTATCAGCTTTCTGTTCTGTCAGCG
CGCTGCGTGAATAGAAACATAGATTTGGAATCAAAGCGTCGGCAGTCGATGGCGTTTAGA
AGGAAGAGGGGAAAACGAGCAAGACGGCAGAAAAATGTGAAGTGATGGAATATTAAGTGG
CCTCACATTAGAGGCTGGAGCCTCTCCCCACATTAAAGGCt
>NODE_494_length_671_cov_66.223549
TTCCCTCGTTCGTAATCCACAACCATAAGACCATGTAAGACACCACACTCACAAATTGCG
CACTCAAACAATACAATATATCCCCATAGCTTACCTCTCACTGTCCCTGCACCTTCTCAG
CTCAGAAATGTCTTACTGTCTTTTTACTTAAGCTTTGCCAAAAGCCTTAGCATACACGAG
TCTCTACAGAGTTTCTCAAGTAGCCACGAGTCCATCCTTCCAGCTATGTGTACTTCCATT
CCAATAATGAAAAATAAATCGCAACCATTGCCATTTCTCTCTAATCATCCCTAGTGCGAA
AGTGGTTCTACGTTACTTACCATTTCCCCCTACGCTGTCCTGGAGATAGAAGTGTCTTAA
TATCCACTCACTCCAACAGATGCTGGTAGGTAATGTGTCTTGTTTGAAGTCATCATATGA
GAACTTGTGCTGTGCTCAGTAGATCGCCCACCACTTCGGTGACTTATGAATCTAATAACC
CTGTGCAATATCCGCGTGCTTAAACTCTCCAACACCTTGGTGGCTGCACTGACAGGACAA
ACAACAACCAGCCGCGATATTCAGTAAAGCTTGTATAGATATACGCAATACCCTCGCCCG
GACAACGCAATCAGGGGTCTCACGTGATTGAAATATGCGAAGGCAGTCCAAGTTCATGTC
AGGGACCCTAATTGACCACTAAGTCAGTGAATTAAATCTCTATTGTATAATACATTGTTC
ATAATATCTTTGAAATACTAtat
>NODE_498_length_172_cov_112.104652
CAGGCGGTTTCATCTACTAAAAGACGGCATAAATCACCAGGGAGGAAGAGGGGATGAGGC
AGGGGTTATCGCCAGCCTGCCTCCCTCATGAGAGCTTTGCATTAAAGCATTAGTGAAATT
AATTCATCTTTCATAAGAGGTTTGAGCAGTATCTGTGATCTATGATAACAACCAATTTCT
CACTACGGGGCGGCAGTGAGAAGGGGGGAGGGGGGGATAGTGGGGCCTGATAGACTACAC
AAAt
>NODE_499_length_575_cov_43.441738
TTCAGTTCAGATTCTGTCACTGACCCAGTGGGGGGAAATTGATCCAAAAGTGTCCAGCCC
AAACTTGCTGAGTGGAGGAGGTTTTTCCTCGGGTGGGAAAAAGGAAGTGAGGAGAAAGCA
AGAGTTCTCACAAAACCCTATTTTTACTGGAAGATTTCCAACAGACCAATCTATCTGTTC
TCTCAATTTCTTAAAACATTGATCATCGGGGCATAGCCAATATAGAGGCTAATCCATCCT
TCGGTCTATTCTATGGGCTGCTTATGGAAGCATATTTACTTAGGGCAGTCATGCAAATTA
TTACTTACTGCCCTGTTAGCTGATAACGCAAATTAGATACCCATTAAAGTCGAACAATGT
ATATAGAATTTTTAAAAATAGATGGCGAGTGATACCTGAAGTGATGCTCGAGTCATGTGG
TATTAAAAATGCCTCGCGCCTGCAAACTTTCAAAGTGGAGGAAGATTGTTATCGTTAGGA
CTGGGAAGATGCATAATGGTAATCTCTAATGCACAGAGGCAGCTGCCAGGTGGAGGGTAG
CACACTGCATGTTTATGAATAGGAATGATTATAGGGACCGGGGAGCACGCTCACATGGAC
CACTGACACTGAACTTTTTTTTCTTTTTATCGTCTACCTAGTTGATg
>NODE_500_length_1387_cov_488.404480
GGGGGGGTGTCCTCCGGCGGGTCGCCTCGGCCGGCGCCTAGCAGCTGACTTAGAACTGGT
GCGGACCAGGGGAATCCGACTGTTTAATTAAAACAAAGCATCGCGAAGGCCCGCGGCGGG
TGTTGACGCGATGTGATTTCTGCCCAGTGCTCTGAATGTCAAAGTGAAGAAATTCAATGA
AGCGCGGGTAAACGGCGGGAGTAACTATGACTCTCTTAAGGTAGCCAAATGCCTCGTCAT
CTAATTAGTGACGCGCATGAATGGATGAACGAGATTCCCACTGTCCCTACCTACTATCTA
GCGAAACCACAGCCAAGGGAACGGGCTTGGCAGAATCAGCGGGGAAAGAAGACCCTGTTG
AGCTTGACTCTAGTCTGGCACTGTGAAGAGACATGAGAGGTGTAGAATAAGTGGGAGGTC
TCGGCCGCCGGTGAAATACCACTACTCTTATCGTTTTTTCACTTACCCGGTGAGGCGGGG
AGGCGAGCCCCGAGCGGGCTCTCGTTTCTGGCGTCAAGCGCCCGGCTCCGTCCGGGTCGC
GACCCGCTCCGGGGACAGTGGCAGGTGGGGAGTTTGACTGGGGCGGTACACCTGTCAAAC
GGTAACGCAGGTGTCCTAAGGCGAGCTCAGGGAGGACAGAAACCTCCCGTGGAGCAGAAG
GGCAAAAGCTCGCTTGATCTTGATTTTCAGTATGAATACAGACCGTGAAAGCGGGGCCTC
ACGATCCTTCTGACTTTTTGGGTTTTAAGCAGGAGGTGTCAGAAAAGTTACCACAGGGAT
AACTGGCTTGTGGCGGCCAAGCGTTCATAGCGACGTCGCTTTTTGATCCTTCGATGTCGG
CTCTTCCTATCATTGTGAAGCAGAATTCACCAAGCGTTGGATTGTTCACCCACTAATAGG
GAACGTGAGCTGGGTTTAGACCGTCGTGAGACAGGTTAGTTTTACCCTACTGATGATGTG
TTGTTGCAATAGTAATCCTGCTCAGTACGAGAGGAACCGCAGGTTCAGACATTTGGTGTA
TGTGCTTGGCTGAGGAGCCAATGGTGCGAAGCTACCATCTGTGGGATTATGACTGAACGC
CTCTAAGTCAGAATCCCCCCTAAACGTAATGATACCGTAGCGCCGCGGATCTCCGGTTGG
CCAAGGATAGCCGGCTTCGGTCGGTGCGCAGGGCCGTTCGTGACAGGGCTGGGGTGCGGC
CGGATGATGGTCGCCCCTCTCCTGATGCGCACAGCATGTTTGTGGGGAACCTGGTGCTAA
ATCACTCGTAGACGACCTGATTCTGGGTCAGGGTTTCGTACGTAGCAGAGCAGCTCACTC
GCTGCGATCTATTGAAAGTCACCCCTCGATCCAAGCTTTTGTCGGGGACGTAAGGCGCCT
TACTCCACCTTCCTTCCCCCTCCCCGGGAAGGAGAGAGCTGTCCGCATGACCAGGGGCAT
GGAGGCCAAGCGTGCGCGC
>NODE_501_length_606_cov_52.429043
TGTGGATATCTCTTCCTCCCTCTCTCCACTGCTTCCGTAGCGTGGCTCCTTTCTTCCGTC
TCTGTGCTGTCCATTAATTGGGCCCGAGCAGTGCCACATGCCTCAATGAAAAATAAATTG
CTTTTAATTTGGGGCCTTTCTTGTAGCGGCGTCCGCCGTCACTTAATTCCATTAGCTGGG
AACCGGTGGAGAGCCTTTTCAAAAGCATCATCTCATGGACGCACTCGAAAATGAAAAGAA
GAAGGCTTTTTTCCCCTCTCCTCTCCCCTGCTCTCCTCTCCTCAATTAACAGAATCGTTC
CCTTTCAACTAAAATGAATGTTATTGAAACCAATTAGCATAGACTGGAAAATCTCTCATT
AATGAGGGGAGTGGAAGAGTAAACAGCAATGAAAAGATGAAATTAGAGGAGAGGCTCTTC
TCGTTGGCCCGGAATAATGACACGCTTAGCCGCCTAATTGTCTGGTGAAAAGCACGGCGG
CGATGGTAACAGATTGCCGTGTTCATTAGGCAGCAATGGGCCACCTGCTGCCGGCGCGCC
CACCTCCCGCACCCCCCCTCCCCCTCCCCACACAGTCCCCCACACCCCCCTCGCTGCCTC
CCCCTTCCCCAACACGTGTTCCTCCCTGGGGGAGGCTATTTGGACACAACGCCGCTTGCT
ATGaaaaccaaatgagct
>NODE_507_length_590_cov_63.074577
GCTGGCAGTGGAGCCAGGCACACACACTCCCACCACGCACCCAATTACAGCTCCCTGTGG
CCTCCTCTCTTGGCCCTGGTGGAACACTGTAATTACTGGAGCACCCCTCCTCGTCCACAA
ACTATATCTGAGTGCGGGAGCTCTCCAAAACACGGAACAACACACAGGGATGGAGGGAAG
GAAGTAGGGGAAGATAAGAAATGGGGGAGGGGGGGGGCGGTGGTAAGACAACACTGACAT
CTCAGGGAATTTCACAGGGGTGGCTAATGCAATGTGATCAGCGGAAGATTTTAATATTTA
AATAGCCAGCAACGCACCAGAAGTTTCTAATTAAATTATAACTCATGCTTGAAAAGCAAA
AGTGCATGTGTTGTGGGAGTCTAAATTATTCAGCCCGCCCTATATCTCCTCTTTCTGTTA
ACCCTGAGACAAATGGCACTTGGTAGGGCTTTTAGGGGCCTTCCCAGCGTTGTCAGGAAC
ATGAACAACAGCAGCTTGCAACGAGGGCCTCAACCTTCAGGGCCCAAATCCGACCTGACT
CGGCCCTGGTGATGCACACCGGCGGAAAGCTGGGGAATTAACTATGTTAATGAATGTATT
ATTTCATCACAAAGCTGCACGTTATCAACACAGTGACATGATGTCGTGACATCATTCCTA
Cc
>NODE_509_length_513_cov_104.146202
TGGTCTTCACTGCAGGTAAGTGGTTAATTTGCATAATGTATACAGGTTTTTAGGATTTTT
CCCTATTTTTTTTATATATTTTTTTATTTTTTATTTTTTACTAAACAGCATTTCCTTTTT
TTATAAACCAGAAAAAACTAAACTCTACAGAGAAAGTCCCTACGCGCAGTCTTCTACTGC
TGATAGAGTTTGACATCAAGCTGTACAGCGCAGTCAAAAACATACTTACATCTGAGCTCA
TTTACAGGTACAGCCATAATCAAGGCACAAAGATCTACAAGTAGATTTGTTTTTCTTTCA
ATAAAGTTGTACAAAATAATATTACATTTTACAGTCTGTACAGGATAAATCAACCTTGCA
CAGTCTGCACAAGGTAACCAAAAAAACCCCAACGATACATGTTCTCCCCCCTCCCCTCCC
ACCCCCCCAATAAGATCTCTAAGCTAAAAGGATGGTTCTGTGAACAGACAGGTCCGTGTG
AGCGCGGTGGACTCTCCTTCTAGGACACCTGGGCTGAGAGCAGCGGTAGGACTAAGGTGC
ACAGAGCTCTGTCCTGTTCCTTCACTCCTTCATTGTGTCGTTTCc
>NODE_510_length_306_cov_44.287582
ACACATGCACGCGCTCACGCTCACTCACACACACACACGTATTCACTCTCACACACACAC
ACACATTCACTCACACACACATTCACTCACATGCATTCTCACGCACGCACACACGCACAC
TCACTGCCTGACTTCCCTTGTGTTCCAGGAGAGGATGCTTCCCTGCCCATCGCCAGCGGT
GGCAGCTACCAGACGCTGGTGTCCAACGTGTTCTACTTCACGCAGCGCGTGGTGGACAAG
CTGTGGCAGGGCATGTTCAACAAGGAGTCCAAGATGGTGGTGGACTTTATCGTGCAGCTC
ATAGGCCAGGTAAGGACAAGGAGCTGCTGGCTGGAGCACTGCACGAGGGGGAGAGGGGGA
TGGGGGCAGGGAGGGAGG
>NODE_514_length_714_cov_134.404755
GTCAGTGGGTTATTTTGACTGCAGCTGTGTGTGTGTGTGTGTGTGTGTGTGTATGTGTGT
GTGTGTGTGGGGGTGTGTGTGTTGTGATGTGACACATTCCTTTGGCTCAAGCAGGGCGTT
CTTCATCTAAAGTTAGATGTGATGTGACTTTTAATTAATCCTCCACAAATTGATTTCAAT
CTCCTCGGAGATTACAAAATGTACGAGTCATGCTTTTCATTATAAACTGATACACAAAAT
AGTTGCCTGCAAAGCCTGACCTATAAAAGCGTTGCAGGAAAAGGTATAAAAACAAATGAC
CTCATCGTGCTTTTCGCCTGTTCCTTTTCTCCGTCGCGTGAAAACCCAGTACAATCGGTG
GCCTGTCAATTCAACTTTAGTTAATAAGAAAACAAAGGTTTTCCTGGTTCGCTCTGGCTT
GGCTCAGGCTGCTTCCTGCTTGCACAGCCCTATTTCTCTAAAGGTGTGTGTGTGGCACAT
CTGTGCAGCTATTGTTTATTCATGGAGTAAACCCTTTGAAATGTGTTAAGATACTTCCCA
CTCATTATAAAAATCCTGCCACCCATGGATTAGGACTTTGATGTCACCAATCCAGCTTCA
AAGGCTTCTTTCACTGCTATTAATCACAGTTTAGCCTCTGAAGATATCGCCAGAGAAAAC
ATTTGGACATCTTGTGCAGAAACTTTGAAATGTTCAGACTGTCTTGCATATGCTAGGTTC
ATATCCTCTCCTGTGAGTATGGGGGTCTGTGTGTGTGTTTTTTTTGGGGGGGGGTCTGTG
TGTGtg
>NODE_515_length_692_cov_62.836704
GACTGAAGAATCTTTTCAACCGCACGTCGTATTTCCCAACGAAACCGCTGGATCGGTTCC
AAAAACCCATCTCACGAGAAGCTTGGTTCGCCCGTTTCCAGGCTGGTGTTTCCTGTACCA
GGAAGGCTGTGACTGACTGCGAATGAAAGGCCAGCATCCCGAAGCTCCGCCTCTCCGGGT
GTTTGCGCCGCAGCGACAGGAAGTCAGGGAGTTTTCTTCATTTGGAGTTTCTAAGTGAAG
TCGAGCAGGTTCCCCTCTCTCACTCTGGCACAGAGAGCCTTTGTGTCCCTTGTCACCCGT
AGGTAATTTGAGCTCTAATGTATTTCATAAACAAAGGCCTGCTCTCTAGTCTGTCAGTCT
TGACACCCTGGGCATGCTCAGACTGCTTCAGTATAGGGGTTACATCATGAATAATCAACA
GTAGCCATCACACCGTTTTAACCATGATCATTATGATAAAGGGCATACACTTAATTACAG
CCCTGCTTAATTATAGCTCTGTTGACGCTCGTTTGTTTGGTCAAATGCTAATTATACCAC
CACGCTCCTGGCAAGTCCTCGTTTCAATCCACTTTTTTTCCGGCTGCCGAACGGCGCCGC
TTATTTTCATGCAAATTGATATCCGGCGACTGTTTTGTCTTCGTTCTTCTCTCCCCTTCC
TGCGCGGGCGTGAGTGCGCCTTTGTTTTGGAGTCGTGCATCTCCACGACAGGACAGAATC
TGGAATAATCAAGAGTAATTAAAGTGGAAGGGACGAGGGGGAGg
>NODE_517_length_463_cov_59.799137
TTTGGGTTTTGTTTTTAGTGATAACGTGTTGGGTGATGGTGCGCTCCCATTTTGCTCAGC
GTATGGTCTTCCCAGGGCTCGGAGATCTCACTTGAGCTCTCTCCCTGCCTTGACGCACTC
AAACCTAGGTTGGACCATCGTCCAATCAAACGCAGACGAGCACGGTCACGATCATAATCA
TGCACTGACTCCGGTGACAGGTTTCGCCGGCGGCTCACGTCACACAAATGAACAGGTGGT
CCCGGGTCATGTTGTTAAAAGGTGCACTGGCTGTGGTTCTCTACCGAACTCAGGAGGGTG
TGTGAGGGGGGTGGTGTGGGGGTGGTGGGGGGTGGTGGAGGGTCTAGTTAGGACACTAAT
TCCCTCTATGCTTGATTGTCTTACCTTGAAAGTGGACATGGCTGGGTCCCTGTTATACCT
GTCTATGGTGTGGAACTTGGAGGGGTGGTTGAGTTCATGGTACAGTTCAGAGTGTCTTTT
GCGAGTGTGCATCACTTTCTGGAAAGGGAGAGAGGAAGGGACAGCAAAAAAAAAA
>NODE_546_length_894_cov_140.751678
ACGAAATAAATTTGGTACTGATTTCATAACTATTTGAAGGTAATACAATCATTTTCAATC
TGTCTAGACAACAATGCCATGTTTAAATCATTCTGCCTGTGAACAACAGACAGAGAAAAT
CACAAATAACGATCACATGTGATCTTCATTACTAAACTGAAGTTATAGCAAAGGTGAAAC
AAAACAAACATTTCTGAGGTGAGAAAAACACAACAATGCTAAATAATGAACGTGCGAGTG
GTTGTGGCAGTGCTACACAAAGAGTGTTCCCACCAAAAATAGTTGTTAAAATCCAGATAC
TCTTCTTCCACCATTGCTCTTGTGTGGATCCCAAATAAAACCTATTAAACATAATTATTC
CAGGCTGATGGTGGTGTATGATGGTCACAGGCCAGTGAAATCTATGAGTCATAGGATATG
CTGTTACTTTTCCTGGTAATGGGAAACATGACTCCTCTCTCTCGTTTGCTGTTGTGATTG
AAGGCACTGACCTGTCATACATTTATAATAGGGGAGCAGGTGTGGCAGTGATGGACCTTA
ATTTCCTTTAATAAACCTTTTATGTGCCACACTCTTAATGCCTCGCCAGCTCCTCTGAGG
TCCTGCTCATAATAGGTTCATTACTTTTGATTACTCGAGTCTATTGAGACAAACAACACC
CAAACACTATAGATTACATTCTGTAAAAACGAATACTGTTGATTAGTTTGGAACACTTTA
CACATCGCACGTGCACAGACAAGTACACACGTAAGGCTTTTTTCATTTTAAAACATAGCT
TTTACCTAGAAAAGTCTGTTTGAAATGTATTCAACACCAACAAGAGCAAATTAATTAGTT
GAAATTGAAATTATGTCATCATTGCATTTGTTTTAAAATCACAATTTGACTTATATGTCC
ACATGACGCACCTTTATGTTACTGGGGTAACACTCATTATGTAAATCTGTTGGTTTTAGA
CTCATg
>NODE_547_length_724_cov_45.473759
CAGCCAAGACACAGACAGGTTGGCTCCCAGAGACCTGACTGACCGACAGACTGTCCCGAC
AGACAGACAGTCCAATCGAATAAACTTGCAGAGAGTCTTCAAACAAACACACAGCACATC
CACGGTTCAAGGGTGTGTGTGTGTGTGTGTGTGGGGAGGGGGGGATTGGGGGTAAGGGGG
GGTGGGGTCAGGTACACCCGTCGAGATCGGTGGAGATGGGAGCGTTTAGCCCAACCAAAC
AGAGAATAGTCGAGGCTGGGTCAAATGAGGAGGGGTGAGGGACAGGGGAACAGCAAATAG
CAGAGACGAGGTCTGACGGTAGCCCTTGGAGCAGCTGTCATATGAAATAATAATGAAGGA
TCTATTAATATGCAAAGGAAGCAGCGGCAAGCTGGCTTAACGCTGTCATGCCTTCGCATA
TTGTCAGGATCTTCATCATTAATTAACATGCGAGCTGCCCCATACCTGCGCCAATGTCAG
AACAGTCCTTGCGCCCGCGCCCAAATGAACGTGCTCTCGGCAATGAGGAGTGATTCAATT
CGAATCAGATTCACTTCATACCGGCACACAAAAGACTGGCTTTCATGGCTCTCTCTCTCT
CTTTTGCAGTGATAAAGTTACCTGGCTAACCTGTTATGATTGTAAATGTACTGCGACCAC
TACGGAACCAGGCCAGGAGAGAGATAGTACATGTCAGCAAGTGGCTCCAGCTAATTTTAT
GCATGGGCTGGTGTCGGCCCAGGCAGTGACAAACGGATGGAGGAACCGGAGCcactccta
ggtgcatcggcgcact
>NODE_548_length_264_cov_14.659091
TTAGTATGACGTTTTGGGCTGAAAAGACGTGAGGGGTGGGTATGACGTTTTGGGCTGAAA
AGACGTAAGGGGGGGGTATGACGTTTTAGGCTGAAAAGAGGTAAGGGGGGGTATGACTTT
TTGAGCTGAAAAGACGTAAGGGGGGTATGATGTTTTGAGCTGAAATACGTAAGGTTTTAG
TATGACTTTTTGAGCTGAAAAGACGTAAGGGGGGTATGATGTTTTGAGCTGAAATACGTA
AGGTTTTAGTATGACGTTTTTCATAAAATACTTAAGGGGTTAGTCTGACGTTTTTGGCTG
AAAAGACATAAGGGGTTAGTATGACGTTTTTGATGA
>NODE_549_length_281_cov_12.067616
AAAACGTCATACTAACCCCTTATGTATTTTCATCAAAAACGTCATACTAACCCCTTATGT
ATTTTCTGCTCAGAACATCATACTAACCCCTTATGTATTTTCATCAAAAACTTCATACTA
ACCCCTTACGTCTTTTCAGCCAAAAACGTCATACTAACCCCTTACGTATTTTCATcaaaa
acgtatactaaccccttaagtatttcagccAAAAACGTCATACACCCCCTTACGTCTTTT
AAGCTCAAAACGTCATACCCCCCCTTACGTCTTTTCAGCTCAAAACGTCATACTAACCCC
TTAAGTATTTTAGCCAAAAACGTCATACTAACCCCTTATATATTTTCATCAAA
>NODE_550_length_91_cov_457.087921
GAGTACAAGGTTGGGTTTAGGTGTGGGTGGAGAGTGGTTAGGGTTAGGGTTGACAGTTGG
GTAGGTGATAGACTTGGAGTGGGGGGAAGAAGGGTTGGGTTTGGGTAAAGTAGAAAGGTT
GAGTTTAGGTAAGGTAGAGAGGTTGGGCTTTGGTAAGGTAGAG
>NODE_556_length_670_cov_72.652237
AAGAAAAAGCACATTTCTGTCTGAATAAAAAAAGATGAAGAATGAATTGGAGCTTAATTT
TGTCTTTCAAGAAGTGCCGCACTTTCCTGACACACCCGAGTCTCTTTGCGGTAACAAAGC
AAAATCACGGTTAGCCAAATGAGCCAAGACAAGCACTACAAAGTTCACATTCATATTCAA
TATTCAAATTCGCATATGACTGAGTGTGTGAGAGCATGCGAGCGTGCGAGCGTGCACCGT
GATCGCTGCACGCCGACTGCTGCTTGAAGTACTGTCGATTGCTGCCTTTGACATTTTCCC
ATTGTGCACTGCGGTGCAGCAGGCAATAATTAAATATCAGGTGCATAAGCTGCTCTTTAA
TTTGACATGCGTGCTTGAGGCAATAAACACACACGGTGTGTCAGGGGGTAGCGTAATTGC
AGAGGAATAAAATATCATATCAAGAGTGAGCAGATCATTGTATCAGGTAACTGATGACAG
CCTGTTTGATCATTACGCCAGGACTAAAGAGGTGGCCTAATTAGCTGCCATTAAAACTCA
CCCTCTAATCAGGGGTCACTGTTGCATAAAAAATGGTTCCCATCTCCAGTTGAGTGAACA
ATGCCCTTAACCCTTCCATGCACTAGGCTTCTGCAGCTATTTGAAATAGAAACCAGAGAT
TGGAACTTCACTGCTTCCTCATATCAATGCCAGCTTGCCACAGACCCTTTCAGCTGCCGT
ACTGTGTTACGGCgaccgtcat
>NODE_559_length_774_cov_111.024551
AGTTACCTTTATTGCTCATTACCGGTGGTGGCTCCCGCTCCCAATTTATAACATCAATGG
TCCTTTTTATTCTGAGCACACTTGATGGGACACAGCATACTGCATAGACAGGAACTCAGA
TTAAAAGCCATACCAGACGAAAAGGGACCCTCTCCCCCCAGTTTAATAATAATGTGTTGC
ACACAGGCAACAAACTTTACGATGATAATGATGCAATCCTGGAGTCAACTTAATCCTCAA
GTATACAAAAATGGAGACTTAAAAATGGAGGTGTGCCATGCTGTATGAAAATCCAATGCA
AATAAGCTTTCACCCCTGTGGTACTTGAACTGTTTTCTCTTTGATAACCCAATTATTGTC
TCAAGAGCTGTGTCAATTGCTCTAGCGATCTCTTCTTGAACAAATCACTCCCGTAACCTC
AAGCACTTTCGATTTGATTCTGCCATTTTTTGACAGTTCAAAGCAATCAGAGGAGGCCTC
ACAAGGATGGGGATTGATTTTGTGTTCTCGCTTATCATGCTAATTCCCTGAAAATCAGCC
TTTTCATCCCCTCTGTCTGATTACTGCTCTTGGAAAGGCACTGAACTGCGCAAGCTCCCT
TTGCCTGTGTCATGTGAACCCCCAACCCCTATCCTGTCCCCATCCCACTGCCTCTCCCTG
TCCACCATGCACTAGGCTTACAGCTCTGCCTACCTCAAAGTCTGGAGCGGTTCACCATGC
AGCTCCTGTCAGTGAGCTTAAGAAAGATCGTTGCTTCTCATTTAGAATCTTCATTCCTGA
AAACTACATTAGGTGGTGTTGTGAGCGAAATTATGGCTTTTGAGTTTGTTCTCCGTCAAA
TAATGc
>NODE_563_length_84_cov_28.642857
ATAAGGGGTTAGTATGAAGTTTTTGATGAAAATACATAAGGGGTTAGTATGATTTTTTGA
GCAGAAAATACAGAAGGGGTTAGCATGACGTTTTTGATGAAAATACATAAGGGGTTAGTA
TGACATTTTTGGCTAAAATATGTAAGGGGTTCGTAT
>NODE_570_length_1024_cov_264.000977
CCCCCCCCCCCTCCGAAAATAACACAGTGGCAATAGGCCCGTGCCTTTTAAGGACCACAT
AGTCCCTCTACAAACCCTAGCCCAACCCCAATCCTAGCCCTAACCCTAAACAGTGATCCT
TCTCCCCAATACAGGTCACAAGAAACATGCTGGTCTTAGTTCCGAGTTTCTACGACCTTC
CGTTCAGGAAATACAACATTTTCCAACTTAAAAAAGGCGTGGCTCCAGAGCAGAAGATCG
TGCAATCTTCAAACCAGCACCAGAAGAAAGGCCATGGCAGAAATAGGGGGAATAGGTCAA
GGTTCTATCACCCACTCTACGACATTTAGAACGGGAGCTACAGAGGATGATCGGGATGAT
GAAAGATGATCAAACCATTGACTTACAATGGGAAGGTTATATGGCCATAACTCCCGAACC
GTACATCCTAGCCATTTCAAACCTCATCCGCCTCCCAAATACTGGCCACAGGGAACACGC
CAGTCTTGGTCCCGAGTTTCTACGACCTTCCGTTCAGGAAATACAACATTTTCCAACTTA
AAAAGGGCGTGACTCCAGAACAGAAGATTGCACACTCTTCAAACCAGCAACAGAAGAAAG
GCCATGGCAGAAATAGGGGAGATTGGTAAAAGTTCCATCACTCACTCCACGACACTCAGA
ACGTAACCCTAACCGGAAGTGACGTAAGAACATGAAATTTCAAGGCCACAACACCTTTTC
CATGTATTAATCATCAAGTTAGACATTTTAGACTAATACTAGTTGACGGAAATCCATTCA
ACCTGAATTGACGTGATAGAATAGAATTTCTAGGCCAGAACCCACCTTCAACCGGAAGTG
ACGTGGTATCATGAAGTTCTCAATGCCACAACCCGGAATTAACTGGAAGTGACGTAGGAA
CATGAAATTTCAAGGCCACAACTCCTTACCAGTGTTGTTGAATCATCAGGTTAAACATGA
TAGAATTGTCCTAGTTGATGGAAAATCATTCAACCAGAAGTGACGTACAAAACAAATCAA
CTGCAACTGTGAAGTGGTAACATGGCATTTCAAGGCCAAATCCCTTTACCCATGTATAAA
TCATCAGCTGAAACAA
>NODE_571_length_233_cov_13.721030
GAGGAGGTGTCTCCTCCACCACCAGAAGTGAGCACAGCGACCAGCTAGTTTCCTTCTGGA
CACTAGAAGACTGAGGTAGACGGTCTCCTTACAGCCCACAACATGCCCCTTGGATCCCCT
CCAGGTCTCTGCTCTCCTCTGGTCCTCATCCAGCAACATCCTTCTGGATCTGTCCTCTGA
GACTGGCTTAAATCACGTCCTTCCTGAAGAAGCAGACACCTGTCTGCTCATCCACCAGGA
TTCAGTCTGAAGTTGGTTGAATGGTTGGAGACGCATCTCTTCAGACTTAACCTGAACTGT
GATCa
>NODE_572_length_73_cov_34.191780
CAATTTTATATACATTCTTCAAATGGCTGGTAATAACTAGCTTTTACAAAAAGTCTATAA
ATGCATGATCATCATTTATCCGATTATTCAAATGTGGGCAGTACAGCATAGCAAAACATA
AGTAATTTCAAACATTCAAGTTGAG
>NODE_573_length_376_cov_241.319153
ATTTATCCGATTATTCAAATGTGGGCAGTACAGCATAGCAAAACATAAGTAATTTCAAAC
ATTCAAGTTGAGTATTTTCTGATGGACAAAACAATGCCACAAAAGCTTTAGCATGGCTAC
AAAATATACTGAGTTGGCCAACAAGACAAGCATCGTAGTAGCTTTGCTATGAGCTTTTTT
GTTTTGTTTTTTGCTTTTTTGCTTTAGTTAGCCCACTGGCTAATTAAAGGTAGCTAGGTA
ACATTCCGGAAAAATGTCTTTAGAAATAATCCTCTGGGAACTGTGGGAACAGAAAAAGAA
ACGCTGTCTGAACAAAGGATTATCTAGTCAGTTGACAGACAGAAACATTATGGCACTGAC
AGCCATATGGATCCTACAATTTTATATACATTCTTCAAATGGCTGGTAATAACTAGCTTT
TACAAAAAGTCTATAAATGCATGATCAT
>NODE_574_length_118_cov_104.711861
ACCTTTCTTTCCTCTCCCTTTGCAAGCTGCTGCTGCTGTCGCTGCCACCAGCTCCACTGG
CCCCGGGGCTAGAACCTCTGCCCCTGCTTTCCAAAGCTGCCCCTCAGTCAACGAAGGTAC
TTCAATACCTTTCCCTCTCGGTCTGGAGAACGCTCTCGGTCACTCATGCTCTCTGTCTCT
GTCTCTCTCT
>NODE_575_length_235_cov_73.319145
CGTAAGCGAAAGAGCAGCTGGGTCAAAGGGCACTTAAAGATGACAAGGCTCTTCCCCGTA
GCTTATGGTTCTCTGGGCTTCCTCCTTTGCCGAGAGAGAGAGAGAGAGAGAGAGAGAGAC
AGAGAGAGAGAGCGCAAGAGGAAAGATGGAGAGAGAGAGAGCAAGAGGAAAGATGGAAAG
AGAAAAGATGAACGATGGAAAGAGGAAAAAAGAAAGACAGACAGACAGAAAGAAGAGAGA
GAGACAGAGACAGAGAGCATGAGTGACCGAGAGCGTTCTCCAGACCGAGAGGGAAAGGTA
TTGAAGT
>NODE_576_length_196_cov_12.234694
ATGTATTTTCATCAAAAACTTCATACTAACCCCTTACGTATTTTCATCAAAAACGTCATA
CTAACCCCTTACCTCTTTTCAGCCAAAAACGTCATACTAACCCCTTACGTATTTTCATCA
AAAACGTCATACTAACCCCTTAAGTATTTCAGCCAAAAACGTCATACTACCCTTTACGTC
TTTTCAGCTCAAAACTTTATACCCCCCCTTACGTCTTTTCAGCCCAAAACGTCATACCCA
CCCCTTACGTCTTTTCAGCCAAAAACGT
>NODE_610_length_145_cov_271.662079
TTTTTCTCACAGGACACGGCCCCTACAGCACACCTTTAAGCAGAACTTCAGCACAATCCG
GACCACACACCTATCGTTGGGACCATACAGGATCATCTCACCATACCGGAAAAATACAAG
TTTAAAGGACATACTCATACATACCAAATTCAGCAATATGCCCCCCCTAGCCCCCAAACC
ACACGCAGTTCACTACAGACACAGGAAATTCATCACA
>NODE_611_length_695_cov_76.989929
CAGAATAAGTAGACCGAAACAGATACTGTAATGTGCTTACAATAGAAGGCTTAGCAGCCA
GTCTTTAAATAGCCAACTACAATCAGACCCGTTCTATTGTTACATATATTTTGCCCCATC
TACTTATCATCCCATAATATTATACAACATTTTACTATAAAATGTAATGTTATACTATTT
TTTGTATTTTTTTTCATTCCAATCCAAATCACAAAAATACAGTCGAACACTGACATTGAG
TTGTTTGGATTCCGCAGTGTGAGTGAGGCATGCATGGCGGGGGGGTCTGCGATGCCATCC
TGAGAGAGCAGAGGACAGGCAGCCAGGCACACTGTGGAGCACCGACAAATGCTCAGCGGT
CGTGAACTACATCGATCTGGGGTATAATTCTCTATGAAATTGATGGATGAGGGCAGCCAT
TGACAGAAAGGCTAAAGACCACTTTGAGATGTCCCTTGTGAATAAGTATGATGGAAAATA
GATTGTTGAAGAAGATTTATGTTGGTTCTTGGGCTGCCACTGGAGAGAGCTGCCTACCCT
GGGTCTGACCAATCACACATGCCATTCCCTGCAGATTAAACACATGCACGTATGCATGCA
CGCACATGCACACTCACACACACGGGTATGCAAACACACACGCACAGGGGAAAATATGCA
GCACCTGGTTCTATTCAACTGGCAGCTCACTGTTGATTAGCTCGCTCACTAACGTAAAGC
TACAGGGGCACACTTCAAACATGAACGTATAAACCAATCACCTACTg
>NODE_644_length_473_cov_85.175476
CCATAGAAACATGCTGAAAGTCTATCCCAAGCCGAGGCTACTCATTCATTAAGGTTGAAG
GATTTATTCACAGAGCATGAAAGTTTGACAAACAGAATAATGGTATTTGGTTTCATATAC
AGTATGTAGATTTATCTGAAGGATTACACCATGTATAAATTGCTTCTCAGTTTATGATGC
CCAACATATTTCTTCATTTCTCTTGTGATCTGGAAACCACAATATTTACATGAACTTTCA
ACTCCAATCTCCTCTCTCGACTTACAGTAGAGCTCATTTGTGGATAAGCAAACATGTTGT
CTATCTTATTGCACGTGCACACCTTTCGTGATTAATAGGAATATTTCCGTTTCTCATGCA
GATCTTGACTAAACATTTGTTCATTTTCCTTGTTTCAGTAATGAATCAAATGGCCACCCT
GTACCAGGGAATACTTCTCTTTTATCCTCGCTTATGAATAAGGTAAGATCTATCTATCAA
ACGCTTTTCATCCCCAAGACAAATTAGCAGGATGCGGAGAGGGGGGGGGAGGGGAGGGGG
AGAGa
>NODE_645_length_453_cov_65.602646
TCACCCCCTTCTGCGCCCCCCACCCTCACCCCTCGCCCCTCACCCCCTGTAGCCTGTGTT
TGTGTAGGGAAGATTAAGCTGCTCTGACGAAGCTGTGTTTACAAATATGCAGGGAGAGAA
ACAGGCCAAGCGACGCTGAATAGGAATAGAATACAAATTGCTTTTTTATCTCTCTCAGGG
CCAAGGCGAGAGAAAATGTGTTTGCGATTGTTGCTCCTCCGCCTGTGAAGGATAAAGCCT
GTGCACCAGGTTTGGGCTTCCTGTTAGCATTCATTCTAGCCCCTCTCCATCCTCCTCTCT
TCTCTCGCTCCTTCTTCTCCTGCTCTCCACGCTCCAGCCCTGTATTTCCCAGACAGGGAG
TTTCCTGGGTAATCACCCCTCCTCCTCCTCCTCTCTCCTTCTCCTCATGTCTCCCTGATG
GACACTCCTCTATCCTCCATATATGTGCTTCTTCCACTGTCTCCCTTGCTCCCACAATAA
TTTTCTCCACCTCTCTTCCCCTTGTGATTCTATAAGCTGTGCATc
>NODE_646_length_817_cov_73.635254
AAACATTTATGATCTGTCTTAGTTAAGCTACAATTAGCCTTTGAAGAAAGTATCTGTAAC
AACGTCCATTGTCTTGCAGTTCAGAACAGCCCTTAAGAATCGTGTATTTGGTGTAGAGGG
AGCATCAGAAAGACTGCTGTGTGCTTGATCTAAGGCTTTGATTATATGGTTGGATTGTTG
GGAACTAAGACATCTGCTTATGCTGTGATCTGGCTTGAAAAAGTTAGTAGTTAGTACACC
TACTTTCAGTTAGCCTAAAGAAGAAATTCGGTTTTAAGGCACATGTAGATTGGATTAAAA
AGTGAAACTATGAGAGAGGTTACATTTTTTAAGTGCCACTTTATTACAAAAGTATAAACT
TGACTGACATTTTCATGAATAGTAATCTTGATATAAAACATTACAATCTTTTGCACTTAG
CACTTAATTACACGCTTCGAGTACAAGACCCTGTAGTCTGAATAGCAAACACACAACATT
AGCTGCCACATTAAACTTAGCTGGGCTTTCAAAGAACACACCATAGCTTAAATGGCTCAA
AAATTAACAAACAAAACATCAAAATTCACATTGTAGCTGTTTTGCCGTTTTTGTAACCAG
ACAAAGTCATTCCAAAAACACAATCAAACATAATAGTAAAAGATAGATTTCTTGACACCA
ATTATATATTTATTATTCTTTCTCTTTTGTAACGTACATACACATTGCATCAACATACAG
AATAATCACATTGTGTGTTGGGGATATTTGGTCAAATAAATTCCTCTTTAGTGTCCAAGT
TTATAAGTTACTCTCCTCAACAACAACAGCTATACCTTAGTATTGTCTTTTGCTCACATC
ATCGTCTTGTTGTTTATTTGTTCCAATCTTTTCTAAAAGACATCACTGa
>NODE_647_length_147_cov_44.625851
TAAGGGGTTAGTATGACGTTTTTGGCTAAAATACGTAAGGGGTTAGTATGACGTTTTTGG
CAGAAAAGACGTAAGGGGGGGGTATGACGTTTTGGGCTGAAAAGACGTAAGGGGTGGGTA
TGACCTTTTTGACTGAAATACGTAAGAGGTTAGTATGACGTTTTTGGCTGAAAAGACGTA
AGGGATTAGTATGACGTTTTTGATGAAAATACGTAAGGG
>NODE_677_length_398_cov_69.756279
TGCAACTTGAACGTCCTGAAAAGGCCTCGTCTCTGTGGGGAGCAGACAGCCAGCCCGAGT
TCTCGCTCAGCCTGTTTGTGACGGAGGGGCTGTTTTTGGTGCGAGCGTGTGGGAGACAGA
CCAGGCTTGGCTGTCATGCCATAAAGGATGCAGTCAGAGAAAGCAGACATGATTTCATGG
CTAATGATTTCCGCACTAATATCAGTGTGAGTTGCAGTGGGGGGATAACCAAGTTTAGCT
GTCTTAGCTCAAATGATTCAATTAGGCCAGCTGTCCCTATTTGTCATGGCTCAACTGGCT
TCCAGATTACCTTTCCAGAGTTCAAACGTGCCTCTGCATTGAACTTATCAGCTCAATAGT
TCCAGAAAAAAAGAACAGGAAGAAGGGGGTTGTGAGATTGCGTGCGTGCGTGTGTGTTCT
GTGTGTGTGTGTGTGTGTTCTGTGTGTGTGTATGGTGTGTACATGAGGAa
>NODE_678_length_73_cov_50.178082
TAACCCCTTACGTCTTTTCAGCCAAAATCGTCATACTAACCCCTTACGTATTTTAGCCAA
AAACGTCATACTTACCCCTTATGTATTTTCATCAAAAACGTCATACTAACCCCTTATGTA
TTTTCTGTTCAAAACATCATACTAA
>NODE_679_length_579_cov_88.459412
AGACTCTCAATCAAGGCAAGAGTTAGGACGTCTATTCCGTCTAAAGACATTTAATTACCT
GGTCAAGCGACGTATTTGACGTATTGTTTGAGCACGAACGTTTGCACAGCATGGAAGTTA
GGTTTCCCGAATAGCGCGCTCTGCAAGATATGATTACAATTACGGGCGCCACTTTGCTGA
TTTGAAATCAATGAGGCCAAAATTTCGCGAGGGCCCGTCACTGGAGCCAGCGAACATCCA
AGAACCTTCCCCAATCAAAAGTTTGCTCCATATAATTTCACGCAATCAGATTTCTCCACA
GTCATCCAGCGCAATCAGGTAATCAGAGGGGCATATTAACAAGACAAATGGGGCTTAAAA
AGTGGGTGCACTCTGTTTTCCGGAACTTCCTATGGAGAACCCCCCCCATCCACCCCTCCC
TCTCTAGAAAATTACCTCCATCTCCCTCATGGAGTCTGACTTCCCTGTTGTGATTGCTGA
AATGATTTGGTTACTTCGACAGGGAATGTGAGTTTCAGATAGGGTTGAATGTGAGTAAAA
CGTTCGATGTCATGCATACGGCGCGGTAGCGAGCGTGTACGTACCGTCGAATAGGCAGCG
TCATCGAGGGAAGCGACCAGTGTCGACGCAGAAACGTATTTGTCGACGCGt
>NODE_682_length_148_cov_58.520271
TTTTTGATGAAAATACATAAGGGGTTAGTATGACGTTTTTGATGAAAATACGTAAGGGGT
TAGTATGACGTTCTTGGTTGAAAAGACGTAAGGGATTAGTGTGACGTTTTTGATGAAAAT
ACGTAGGGGGTTAGTATGACGTTTTGGGTTGAAAAGACGTAAGGGGTTAGTTTGACGTTT
TTGATGAAATTTCATAAGGGTTAGTATGACGTTTTTGGCT
>NODE_683_length_109_cov_53.880733
TTGAAAAGACGTAAGGGGTGGGTATGACGTTTTGGGCTGAAAAGACGTAAGGGGGGGGTA
TGACGTTTTGGGTTGAATAGACGTAAGGGGTGGGTATGACGTTTTGGGATGAAAAGACGT
AAGGGGGGGATATGACGTTTTTGGCTGAAATACGTAAGGGGTTAGTATGACGTTTTTGGC
T
>NODE_684_length_1005_cov_108.735321
CCCGTTCAGATTCTATATCTGTTATTACTTTTTAACTCCTGTTTGAAAGCATATACAAGA
TTTTAAAAATACAGATTTTAATCAATGTAAAAAATAGATTATAAAAAAGATGTTCTCGAT
ATTACATTTTAAACTGTGATCACAGAAAATATTAGCAAGGTTAGTTTTAAATCCTTAAGA
TAAATGTGTAAAATAGGGAAGCATAATATATCTATCCTCTATTTTCAGACATTCCTCCAG
CATACGCACAATGAAATCTTGCTTCATTAAAAGTATATTAATCTTGTCTCTTGTCTCGGA
GGAGGCACCTTAAGAATATGTTGTGTCGTTTCTTTAAATTGTTGGTGGAAAAAAAGTCTC
CCAGATTTGGTCCCTGTCAGTCAGAAATAATTGTGTGCTTAATCTTGTCCCTGATGGATG
ACTTGGAGTTCAGCAATGGGCCAGCTCCAATGACAAATACAATATTAATATTCATTAACT
GCTTTGACAATGCTAATTTTGATGCAGTAGTAAAGGGCCTTCCAAAGTTAGCGGCCAAAG
CATCAGAGCTGTGCAAGGTGGCAAGATAATTTGTGCTGGTCTACTGAGCTGAAGGCTTTT
AAAGTCCTAAGCAAGGAAAAAAGCAAGGTACCACAAACAAAATAAAAGAGAAAGGGAAAA
AGTTCAGAGGCATTGGAAACCAGGACTGCGGAAGTAATACGATCAAGAGACGGCTGCAAA
AATTTGACACCTCCGATGCCGCATCTTTGAACGAATATTTTTTTTTAAACTAAAACTTGC
AAAAAAAGGAGCATAACATGGTAAGTCAGCACATTCTGGATTTTGTTTAATCTTTTTGAT
CTTTTCAATTATCGCCATTTGAAGATCAATAGTCATTTTTTCTGCTATGGTTTAAAGGCT
CACAGCGGTGGTATTCTGGATGGTCGGATCACGGCTTTAAGAGTGGGCTACCTCTCTTCA
AGCCACCAGTTGGCCGGGCTTAATTTTCTATAGCCAGTTCTCCAGAAAGCATGCAGACTT
GTTTATATTTATTACATTTTTGTAATTGATAGCTGCGACGGTTTGTTGTCaggcttt
>NODE_686_length_278_cov_18.075539
ATGAGAAAGTAGTTTCTAAAGTAATATTCTATGATTCCAGTGAGTAAAATTGATTTTCAA
CGACTTCAGTTTCTTATGGTCTTAAAGTGATTTTCAGCGCCTGAAAAGCGTTTTTTTAAC
GTTATGCATGTAAATTTTGAATGACTGTTTCCCCACCAAATCTGACCAATTAAGCATGTA
TATGGTGATTGTNNNNNNNNNNTTTAAGGTTATGCATGTAAATTTTGAATGACTGTTTCC
CCACCAAATCTGACCAATTAAGCATGTATATGGTGATTGTTTATACATGAGAAAGTAGTT
TCTAAAGTAATATTCTATGATTCCAGTGAGTAAAATTGATTTTCAACGAC
>NODE_687_length_1049_cov_174.826508
AAGCCGATTCGAATGAATAAAGAGAGCGTATCGATTCTTATCATTTTGATTTGTCTGGTG
TCCCTCCACCTCCGCAAACCATATGTTGCCATTCCAGTGCTTGAGGACAATGAATGTAAA
TTACTGATCTTTTCAAGCATTGCCGGTTTTCCCGCCTTTTTAATTGTTTATTTATTAAAA
GTCAGTAAAAAATAATGCTTCTTCAATTGCTCATGCATATCATGTCAAATACTTCCGCTA
TTAATTTGCACATTTGTTTTCTTGTACTCGTTAATTTCCATTTCTTTTGTTTGCTTTATG
TTTATTGGACGCGCAGTCCGCGTCTAGATACCGTGCTCCTAGAGCCCACAAACACTGTTA
CGGTCACGATCGTGGCCAAATGGGGGAGGAGCATGACGGAAGCCGATTCGAATGAATAAA
GAGAGCATTTCGATTCTTATCATTTTTATTTACCTGGTGTTCCTCCACCTCTGCAAACCA
CATGTTGCTATCCCAGTGTTTGAGGAAAATGGGTGTGACTTACTGATCTTTTCAAGCATT
GTTGATTTTTCCGCCTATTATATTATTTATTTTATATCCAAAAGCTTAAAATGTTGCCTT
AGTCATCTAGGCCTGTTATTCCCGATACTATTACCATTGGTTTACATATCTTTAAGGCGC
ATGTCTAGATGCCATACTCCTACAGCCCACAAACAGTGATACGGTCACGAAATAAATCAT
ACTTACCTTCGTTTCGGCAACAGATCCATCTTCAAACATGTTTCAAATCAGAAAAGCGGT
ATGTATTTGTTGAGAGAGGCCTGGATGCCATTCTCCTACAGCCCACAAACACAGGGACGG
TCACGATTGAGGCCAGGTGGGGGCGGAGCATGACAGAAGCCGATTCGAATGAATAAAGAG
CATTTCGATTCTTATCATTTTTATTATTTATCTTATTATTTACCTGGTGTTCCTCCACTT
CTGCAAACCATATGTTGATTTCCCAGTGCTTGAGGACAATGTTGAGGACAAAGACTGTTT
TACTTACTTCCCAAAATCCATAAAGAACTGGACACCTGGACCGTTCCCTTTGAGGTTCCT
CCCGGCAGACCTATAGTTTCAGACTGCAACAGTGAATCATA
>NODE_688_length_73_cov_11.383562
ACATAATGGGTTAGCATGATGATTTGAGCAGAAAACACATAAGGGGTTAGTATGACGTTT
TTGATGAAAATATATAAGGGGTTATTATGACGTTTTTGATGAAAATACATAAGGGGTTAG
TATGACGTTTTTGGCTAAAATACGT
>NODE_689_length_78_cov_153.666672
ACTAACCCCTTACGTATTTTAGCCAAAAACGTCATACTAAGCTCTTACGTATTTTAGCCA
AAAACATCATACTAACCTCTCATGTATTTTCATAAAAAACGTCATACTAACCCCTAATGT
ATTTTCAACAAAAACGTCATACTAACCCCT
>NODE_690_length_753_cov_51.492695
CAAGATAGTCTCTTTAACTCCGAGGAATGCCTGAGGTCCGGCCACCTGAACACTTTGTAG
AGCAGCAGAGGGAGGGAATATGACTGTTGACCCAGTTTGGTGTCCACTTTGTTGGGCAGG
AGAAGACAGGGGCTCCTGGCACCCCCCTTCGATTCCACCGCTTGCAGGAGCACCTCTAAT
TGTTTCTCTTTAATTTTTTTCAGTATTGAGTGGGTCAATGCCTTCAATTCAGCTTCTGTC
CCGCCATTACATTTGGCAACCTTTGTCGATTTACCCATGCAGCAACCCCTGGATCCATGC
GTTCGTATATCCGTCTCCTCGTCGCCCTCGACGGGCGCACGGCTCCTCCAGAGTCGCCGG
ACGAGCCCCGATCGTTTGGTCCTAAACATGCGGGACGAGAATAGGGTTTCCCGGCTAAAA
AACGAGCATGATGTCCGCAAATCATGAAGATTCCGGGATCCGAGCCCAGGCAATGACAAG
CAGCCTGAGATAATTGTATAGGAAAACTGGAATTTGGAGCAGCAAAGACAATCTGTAGCA
TACGCCAGTCTTTATACCTTAAAAACGGTGCTTGAGGATAGTGGGTAGTATTAAAGTCCC
TATAAGAGTAACCTTTTGTTGAAAAAGTAATCAATCATCACTCAATTTAAGACGGCCACT
TAGTTTGCATGAGATATATCTCGAAGCTAGTGTGGGAAATATCAATCCTACAAATGGCTG
CACTGGTCGTAATCCGACAATTCCAGTTCGTGCTGTAGACTAGACTACTGTTCAAATACT
TTCTAGCCTCCATAAACAAATGTCATTTTCTTATTTTTCAGTATg
>NODE_691_length_96_cov_50.031250
CAAAAACGTCATACTAACCCCTTATGTATTTTCATCAAAAACGTCATACTAACCCCTTAC
GTCTTTTCAGCTCAAAACGTCATACCCTGCCCTTGAGTCTTTTCAGCCCAAAACGTCATA
CCCTGCCCTTACGTCTTTTCAGCTCAAAACGTCATACCCCCCCCTTAC
>NODE_693_length_417_cov_58.597122
ACCTTTAAAAACTGATAGTCTTCTAATCCCTTAAACAAGCTATAGTTCATTGGTAACATG
TTCTGAGCTTTTACAGTTTGCAGTTGTCTTACCCCACCTTGATGACAATGTATTGAAGTC
CTTGTTCTATGTCTTTTAGCGTATTTTAAAGTTTTGAAGGTTATTTATGCCAATTGCTTG
AAGCTGGGTCTGTGAATGGTGCATGAGAAGCACGTGGTGTCATTAAAATGGGGTTTATGG
CCTGGAAGAGCTGACAAACCTTCGATATATACACATCATATATAATCTTAACTGTCTGGG
AATCGCAGCTGCTGGCTTCCCTTATCTGAGATGCAGAAAGAAAAGAGCTTTGTAGGCAAC
AATACCTTCCCTGGACTTACTTGTTCACACGAGGATTCCAATCGTTCCAGTAAGTTCTGT
ATTTTTTCCATGTTTACAATGACAAGAACATTTACGTCCGCCTGGAAATTATAGATTTAT
ATCTAATGt
>NODE_694_length_441_cov_72.861679
TGGAGGGTGGAGGGCAGTGTGCATGTGCGTGTGTTGGTGGGGGGCGGGGAGGGGGACGAC
TCTGGAGATAAATTATGGATGCAACGCAAAAGCTGTAAAATGTGTTGTATTTTCTATTAT
CTCCATGTTAAAGGCCACAAAAGCTCTTCAGTGAAGTCAGCCATTAAGAAGTGACAGGTA
TTGCTATCAGCCTTCTTTATAGCCTATTACCTGCGATGACAGCAGCTGCTGCACCACTAC
TGTACAGCCTATCACATTATTTGCAGCTAAAGTCAGCTACTGTGTCATTTTGCCTCATTT
TCCTGACAGTGCTATCATAAATCCATTGGGCTGCGGGGGAAAACTGTCGACCGCCTCGAT
TATCTTCATAGCCTGAATGAATCCTGAAATCTATGTAACAGGCAATGACTGTTATGGATC
AGATGCCAGGGCCATTCTCTCTCTCTGTCTCTCTCTCTGTCTCTCTCTCTCTGTGTCTCT
CTCTCTCTGTGTGTGACTCTCTCTCTCTGTGTg
>NODE_695_length_331_cov_56.447128
GAGGCTGGTGTGTGTGTGTGTGTGTGTGTGTGTGAAGGCTGTTCTGGCTGGTCTGAAGGA
AGTAGCTTTGAGGCAGCATGTCTTCCTGCTTGGCCCAGGTTAGGAGAGAGCCTGAGATGC
ATATTGTGCGTGTTCATTTAAATAAGGACAAATGTCAGATTTCCATGGCTGCAGGCAGCC
AGTATGTTAGATGATCAAGTGTGCTGGCCCCTGGATGCAGGGTCATCAGTAGTGCTTCCA
GGTCACTGTCACTGCATGCTGGTTTGGGGCCATTATTGACCTTCTGACAGCGTGCAGGGG
GATGGCCCTTCTCTACGGGCACTAATAATCACTTCACATTCACCGGGTGCTGGACTCACC
CAGAAGAATCCAAATGCTGTTGTTTTCCCCTTTGGAATACGTG
>NODE_698_length_678_cov_35.834808
GTGGAAACGTATCGATGACGTAGACGGAGCTAGAACCCCGTTCTCCCGCCTGCCACCGCT
GGATGTGTGATTTCAAATCAAAACAACCGTCATTAGGCATGAAATAAGTACGTGGAAAGC
AGGCCATGTTAAGTACCAGTGAGTGTAGAGACTGCACTTTGTGATGATGCTCTTCATTGT
GACATCTAAAAAGACCCACAGGTGCCATAGAAAGCAATGTCTGTGTTGTCATATTTCATT
TAGGCATCCTTCTGCAAAGCTCTAATTGCCTAATTAGCTTGTTAATTACAAGATTAGAGC
ATACTGATAGAGTGTCTGGCTCTGTTGTGATGGGAGTAATACAGTTTAAGTGAGGAAGTT
ATGGGGGTGTGATTTTAAAATTCAGTCGTTCACCAAGGGTCAGATATTATTAAAGAGTTC
AATAAAGCAAAGGGGTTCCGACAGTCTTAGTGTTCTCATCCACACCAACCGGGATTGATA
TTTCAGAATGATAATGTGGTCTTTTTTTTCTGCTGAAGTGACGCGTTTGCGAGTGAGACC
GGTAAGGCATATACCGGTCTGAGTGTCGCCTGTCTGCTCCGCTGTTGCCTCGGGAACGCA
GAGGAAATGACCAAGTAGACGGTGCCAGAGACCTTATTAACCAAATTACAAACAGCCTTT
CATTTAGTTTGTGTACTTGGTTTATTTCTTTCCTGATATCCGTCGTATGCATGTGTTCTT
TTTCCATAACTGCAGCAAACAGGAGAAAGa
>NODE_700_length_112_cov_22.142857
AAATTACATTAGGGGTTAGTATGACGTTTTTGGCTGAAAAGACGTAAGGGGTTAGTATGA
CGTTTTTGATGAAAATACATGGGGGTTAGTATGACGTTTTTGGCTAAAATAAATAAGGGG
TTAGTATGATGTTTTTGGCTAAAATACGTAAGGGGTTAGTATGACGTTTTTGATGAAAAT
ACAT
>NODE_715_length_530_cov_26.062263
GGGGGCTAATTGAATGGACTGCTCCTTGGGGGGCGGCAGGAGGGGGGAAAAAAGAACGAA
AAAAGAGTTCGCTTGTTATCTTGCAAACCCTCCAACATGTAAGATAGGATTCTGGATTGT
TCTGAATGCCAGCGACAGAAATGGAATTAACAAGAGCTCTTTTTATTGTTCCAGAAGGTC
ATTAGGCTTCAAATAGGAGTAATTATGGAGATGGGTCTATCCAGCTCTTTGGAATGTTTT
CCAGTTTCCATAAGGACTGAAAAGCATTCAATCAGTCCCTCATGGGAAAGTTCAGCCATA
ACTGCAAGTGTACCAGCAAAATCAAATTAAGCAAAGAGATTTCATTAGTATTTATAGCCT
TGAGGCATTTGTAAAAGTACAGAACTGAGAAGTGATGTTGGACAGTTGAGAGTGGAATTA
CAAGCTAATGACAAAGGCCATTCCTGGAAGCCATGCACCCAGAGAATGGCGTTAATTGGG
TCTTTATACGGAAAGACGATTAAACATTGATATTCATACAGTGTGACGTTTTACTTATTG
ACAACGTTGAGTGTTCGTATATCAAAACAGGCACATTTACGGTCAATTAAAAATGTGTTT
Ta
>NODE_716_length_533_cov_202.705444
TATTAATATTATCATTTTTTTTGTATCCTGGACTCTCGATGAAAGAGCCTGTTGAAGGAA
GCTCAATAGTGGAAAAGCAACATCCTAAAGTGCTTCTTTTGCCTTTGGATCAACGTGTAC
TTGCCATGAGGACAATACTGACACAATGGTGGATTCTATGGCACTGGGAGAAGCAAATGA
TGGTTGATGCACCAAAAAACCTAAAACAAAAAAAATAGATGAAAAAAAGAACTTAAATTA
TGAACTCAAAGCTTTTGGGAAAAAGCTAAGAGAATATTGTAACAAACTTCGTACAGAGTT
CAGTCTATTAATTGTTTCATGTTAGATATTCTATGTGTTTACCTCAATTGAAAAAGAATG
TTTTTGCTAGTTTCAGATCTGCTGTGGCATTGATATTGTATGTCCATGAATTCCTTCCTT
TTTCAGCACGTGTTCCTCACTAGATAAAATGCCGTCTCCCTTAAGCTTTGTCAAAAATAC
ATTAAATACTTGTATGAGGACTGTGACGTAATGTTTAAAAGGTGTTCAGTCACAAATGCT
GTAATAAATATTTCATTTTTGATTTTTGTTAGATTTTTGTGTGATTAACTGTGTTTAAAA
AAAAc
>NODE_722_length_509_cov_84.954811
TGCCCCCCCCCCCTGTCCCTCTTCTAGCCTGCAGCTATGCAGGTCTAATTGTTTACCAAA
GAGTTTCGCCTCATTTGGTCCTGGAGATTGGGCCTAATTAACACTGAGTTGTCTGAACAG
ACAGGAACGCTGTCCACTCCACTTTAATCTAATCTGTACTCCTTCAAAAAATAATGAGAT
CATTTACACCTCATTAAGGCGCTTGGTAATGTCCAGGCATTCATCATAATGATTGCTTAT
CATTTCACTTTGCAATATTATCCCCTCTATTGAGACTGTTCACACAACTGCCAAGAGGGC
CTTAATTGGTCATGTGAAATCACTGAGCACCAAGCAGCTTGCGTGTGAAGTTCTAATTTG
CATGGTGCATGTGTGATTGTGTGTGCTAGTGCAGGTGTGTGTTCGGGGGCGGCTGTAAGT
GCAAATATTTTCAAACACTGTGAAAAGAAACATGTTTTACAGGGGGGATCTCAATGTGTC
ATTACATTGCTGTCCTACTGCGTCGTTTTTATGGGAAGTACAAAAAAAAGAGAAGCTAAT
TGGACATTGGAATCTCAAACGTAATTTTGCTCAAATGTGCg
>NODE_733_length_643_cov_91.264389
CCGTACCCCCCACCACCCCTCGTCTGCACGGTTGCGGGACCAAGCTGTGCAGCCAGAAAC
AGCTGTTCCTCATCTGTCTTGTCACGGCCCGTCTCACTCTCGCATATGGGTATTTTCTGA
AGTTTGGTTCTGAATTTCACCACGATGCACATCAGAAATGAGACTTTGTGTTGAAGATTT
CACTTCCAAGCGCTCTCTGCCTGTGGGACCTGCTCCTTGGGCTTTTCATCAGCTGCCATT
TTCGACGGCATGCAGTAATTTCATGGCTCATTGCAAGCGCTGAAAACCTTTGAAACTGCA
AATGTTAACTTTGCCTGGCCTGGAGCCATTTAGGAAGCGATTAATTTAGCAAACAGAAGT
GAGCCACTTTCTCCTCCTAGCCGGCGCATAATTTTGGGGGCCTCTATCTGTGTTTGAGTT
AGAGTGAGCAATGTAATGAGGGTTTCTGTAATTGTGGCGGTGTGAAGACGCTGTTCTACC
TCCATGGTTCCTATCTCCCTCATCTCTCACGGCCTAGCTTCGCCCAGCCTGGTACAGTGA
GAGAGCACACTGCAGCCCACTGCAGGGAGGGGGACTCATTTAATACATGCTTGACCTTAT
TTCTCATCACCAGCCGTTGGAAACGCATGTTAAAAGAACTTGTTTACTTACTAACTTTGC
ACCTTCCCTGCGTGGAGCTTTGAACAGTTTGTTTGGGCCTACTGTCTTCTCCTAg
>NODE_736_length_792_cov_62.061871
GAAACGCAATAACCTTCTTGGTGGACAGTGCCATATTCCTTGTCAAAACTCCCATTCCTC
GTTAAAAGCTGGAAACCAGCCCCCTTTTCAAAGACAGGCATCATTTGAACGCCTGAGCCT
GGCCTCAGCAGAGCTGGACAGATAGAGAGAGAGATGACTCTCTAATGCCTAAAAACCCCA
ATGCCCCACCTACACCATTAAAAATTCATAAGACGTATTGAATCGGTGTGGAAATCCCAA
AATATATGCAATTTGATCAAGCAGGGATTAAAAGCGTCATTGTGCTTGTCAATAAGGGAG
GCCCAGCATTGCAGAGGTATCATATTGACTGCTGAGTATTAATACTGAGTGTCCTATCGG
GCCATCAGCTGATTGTTTGGAATGTAAATGATGCTGCTGATGGCTCTGGTGACGGATGGC
TTAAATTCCAATTAATCAATTGCTTCATCAGTTTCCCTAATTCAGATCAAATATCTCCAG
AGTGCACTGTCTTCTTTCAGTGGTATTAGGAGAAATAAATGCTTTGGTGGTAATTTACAT
CAATCTCGTGTACATGCCAATAACCTCACAGGCCCAGCACAGGTTGAGGTCTTAATGTCT
TAAGTGTGTGTGTTTGTGTGCGGCCGTGCGTGTGCAGGCGCAAGTGATTGAAGGTCTGGC
TGAAAGTGAGATCTAGGAAACTCAAGCATTTGTTCAAGTCATATTTTAGAAAAGTAATTT
TTTTATTAAAATATCAACAAATCTTTCCTAGTTGTTAATTTGTCCAAGTACAGTCACATG
CAGCCTTATTATTTATGTGAATAATTTAGGTTTACGTTACTTTTACATTTGCGCCTGTGT
GTGTGTGTGTGTGCATGTTTGCTg
>NODE_741_length_107_cov_56.383179
TTTGATGAAAATACATGAGGGGTTAGTATGACGTTTTTGGCTAAAAGACGTAAGGGGTTA
GTGTGACTTTTTTGATGAAAATATTTAAGGGGTTAGTATGACGTTTTTGATAAAAAATAC
ATTAGGGGTTAGTATGACATTTTTTGATGACAATACATAAGGGGTTAGTATGACGTTTT
>NODE_742_length_253_cov_116.612648
GGAACCTAACAGCCCAATCTTTGTGAATTCTAAACAAATTACAAAGCGTGACAATGGCAT
TGATTGGAGAAATGAATTAAATAATAAATAGATGGCAGGTATTGGTAGCGGTCCGAGGAG
TCGGGGGGTGTTGTGTTACAGTGTGTGGGGTAGACCTCTCTTTCTTCTGTGGCCCACACC
ACTTCTGGTCCCAGATTACATTCTCTTCATCCATTATTAATGAAGTTAAACTACTAGTGG
CATGCTGAATGTGCTGCATGGGAGATTTGTTGCTAATCCAGCGCAAAACAGGCCCAGTCA
CATAATGAAGAAAAAAAAAAAGAAC
>NODE_743_length_95_cov_472.389465
TCTATCACCTACCCAACTGTCAACCCTAACCCTAACCACTCTCCACCCACACCTAAACCC
AACCTTGTACTCTTACCTAACCTTAACCCAAATTATCCCCTGACCTATCCTACCACTGAC
CCAACCTCTAACCCTAACCTTAACCGCTCCCTGTCCACGTCTAAACC
>NODE_757_length_647_cov_54.683151
CATTTGGGCATCTTTAAGGCTAAGAGCCATACTCCTCATCAACTCTGTAGCAGAGAGCTA
CTGAGAACCTTATAATGCAGTGAGAAGATTGTTGCAAAGCCCCCTCTTTTCCCCCTCACT
CTGTCTCGCTCTCTTTCGCTTTTCCCCCCTCACACACTGTCTTCTCTTTCCCTTTCTATC
TCTCTCTCTCTTTCCCTTTTCCCCTTAACTCTCTCTCTCTCTTCCCCTTTCTATCTCTCT
CTCCTTCTGCAGCAAGATTTTAAATCATCCACACTCTTCTATTTGACTGGAGACTTATTG
AGGTAGAAACCATAAAAAATGAAGAAGGGAAATTTAATCCCTGAAATATTGATTTGCACA
TTAATATCATATAGGCAGAGGGCAATCTAGCTTCGTGGAAATGACACATTGTCGACCTAC
AGTGAGGCCTGAGCACATCACCCTGCTGATCTGTCTGGCAGTCAGGAGTTATAGGGTTAG
CAACGGCCCGTCTTCTCCCCCTGCCTCCCTCCCCTGTCTCCCTCCCCTGTCTCCCCCTCT
CTATCCGTATCTCCATCCTGTTCTGTGGGCTACGGCCTAATGAAGGCTGTCAAGCTGAAA
CGCATTAGCTTTTAATAATAAAGAAGCGTTTTGTCTATCCAACTGCCGTCGTCCACTAAG
GCAGGCTATTATTTCTACTCTATTCTCGAACCGAGGAAAAAGCGTAAACGCAGTGCTGt
>NODE_760_length_678_cov_72.256638
CATAAAACGCAATTGATGTACACACTGGCAACGAGTGCTATCAAGTTCCAGCACGAGTCT
TGAGGAAAATCATCAACTGGTAAAAAAATATTGCTGCTTCTCCTTTTTCTTCTTGTGAGG
TAAAGCGCGAGCAGCGGCGCGCAACTGAAGCCAGAGCTTGGGAGCTTAGAATGAAGTCAA
CTCTCCGACGAGCAAATGATTGCGTTCTAAAACAAAAAGATCACAACCTAGAACCTCCTT
CATGCGCAGAAAAATAATAAGAAAAAGAATAGAGAATCAAAGTGATCAAATATGTTAAAA
AGGGGGAGGTTAGGAAATGATTGCGATTTGTAGGAGTTGGGCAGGCAGAATGCTTTCTCT
CTGATCAGCTCACTGAGCTCTCTATATAGTGAACTTTGACACGACTGCTGCAACTTAGCA
CACGTTACCATGGAGATGAGCTGCCATATAAGGAAAGTGACTGTGTTTGACTGGTCAGAG
CTCACGGACCTCCCCCTGAACCCCATTGGCTAGTCGGCATTTGTGCTACTTGGTGCCTTG
CCAAAGCACGGATAAGGGTCGGGTGTGCTGCATGGTCCTAAAAGGAAAAGATTTAGGATG
GGGTACCGTGTTTGTAGAATAGGCTAACAAAAAATCCACAATATGGTCTGCAAAATAAAA
TAATCTTTCCGGATTCACTTCTCTGTATGGTATAATGCAACAAAATTTCCACAATTATTA
CTTTACATTTGTGATTATTTTCtcactgta
>NODE_761_length_109_cov_13.183486
CGTCATACCCCCCCCTTACGTCTTTTCATCCCAAAACGTCATACCCACCCCTTACGTCTT
TTCAGCCCAAAATGTCATACCCCCCCTTACGTCGTTTCAGCCAAAAACGTCATACCCACC
CCTTACGTCTTTTCAGCCAAAAACGTCATACTAACCCCTTATGTATTTTAATCAAAAACG
T
>NODE_767_length_73_cov_33.013699
GGGTATGACGTTATGGGCTGAAAAGACGTAAGGGGTGGGTATGACATTTTGAGCTGAAAA
GACGTAAGGGGTCAGTGTGACGTTTTTGATGAAAATACATAAGGGGTTAGTATGACGTTT
TTGATGAAAATACATAAGGGGTTAG
>NODE_768_length_117_cov_16.008547
CCTTACGTATTTAGCCAAAAACGTCATGCTAACCCCTTACGTATTTTAGCCAAAAACGTC
GTACTAACCCCTAACATATTTTAGCCAAAAAAGTAATACTAACCCCTTACATATTTTAGC
CAAAAACGTCATACTAACCCCTTACGTATTTTAGCCAAAAAAGTCATACTAACCCCTTAC
ATATTTTAG
>NODE_769_length_425_cov_83.070587
CGTTACAAAATCCTACTCACAGGCTATGCTGCTTCGCTCCAACGGTAATAAACACCATCC
GCTTATTTTCGTTATAAAATAACCTATTGGAAAATGTGAACAAAACCCCTGTAACGTATT
CGTAGGCTCTGTTACTTACTGTGGCGACGCGTCTGCGACGTCAAGGTTTCTTTCCCATCC
CAAACCGTGTCAAATATGAAGTGGATAGTCTCGACTATTTCACAGAGATTCACTTAAACA
AGTGGAAACTTGGTGCCCTTCTGCACCATTTTATACATGATGAGCCGTCAGTAATGGGAT
TATTAAACAAAAACGGTTTCAGGCGCTGGCGTTAACCTTTTTTAATGCATAATTAGGTTT
TGCAAAGAAATAATTAGATTCAACAGTGCTTACACTGCCTATATTTTCAAATGTTATCTA
CCACAATCACATCATGTTTTGACCCTCTTGTCAATCACATTATAACATTTTTCAAGTATC
ACGAAAGCAAATCATTt
>NODE_770_length_73_cov_28.150684
CCGTTATATAGGCCCAAGGATAATTCGTTTTGGCTATGTATAATACTGTATTTGATGCTC
CCAATATGTTTTTAAATGATTTGCTTTCGTGATACTTGAAAAATGTTATAATGTGATTGA
CAAGAGGGTCAAAACATGATGTGAT
>NODE_771_length_101_cov_14.455445
CCTCACCATTAGGCCACGACTTCCTCCTCTCTTTCCCTAATCTTGAACCCCCCTCTCTCT
CTCTCTGTCTCTCTCTCTGTCTCTCTCTGTCTCTCTCTCTTTGTCTCTCTCTCTGTCTAT
TCACAATCTCCACTTTCAATTCCTGCCGGGTGCGAGAATCGAACCAACAACCT
>NODE_774_length_73_cov_34.575344
TACATAAGGGGTTAGTATGACGTTTTTGATGAAAATACATAAGGGGTTAGTATGACGATT
TTGGCTAAAATATGTAAGGGGTGGGTATGACGTTTTGGGCTGAAAAGACGTAAGGGGTGG
GTATGACGTTTTTGGCTGAAAAGAC
>NODE_775_length_688_cov_299.186035
CCCCCCCCACAGAGGGCGACGCCGCACCCCCCCACACACTTTGACTACGACCTCAGATCA
GACGAGACAACCCGCTGAATTTAAGCATATTACTAAGCGGAGGAAAAGAAACTAACAAGG
ATTCCCTCAGTAGCGGCGAGCGAAGAGGGAAGAGCCCAGCGCCGAATCCCCGTCCGTCCG
GCGGACGCGGGACATGTGGCGTACAGAAGACCGCTATGCCCGGTGTCGCTCGGGGGCCTG
AGTCCTTCTGATCGAGGCTCAACCCGCGGACGGTGTGAGGCCGGTAACGGCCCTCGGCGC
GCCGGGGTACGGTCTTCTCGGAGTCGGGTTGTTTGTGAATGCAGCCCAAAGCGGGTGGTA
AACTCCATCTAAGGCTAAATACCGGCACGAGACCGATAGTCGACAAGTACCGTAAGGGAA
AGTTGAAAAGAACTTTGAAGAGAGAGTTCAAGAGGGCGTGAAACCGTTGAGAGGTAAACG
GGTGGGGTCCGCGCAGTCTGCCCGGGGGATTCAACTCGGCGGGTCAGGGTCGGCCGTTCC
GGTGTGTGGGGATCCCCTCGCGGGACCTCTCCCCGGTCGGGCTCGGCCCCCGCCGGGCGC
ATTTCCCCCGTCGGTGGTGCGCCGCGACCGGCTCCGGGTCGGCTTGGAAGGGCCGGGGGC
GAAGGTGGCACGCGGCTCCGGCCGCGCGCCTTACAGCGCCTCTGCCCGCACTTCGCCGTT
TCCCGGGGCCGTGGACCAGTGCCCGCTACGCCATCTCTCC
>NODE_790_length_495_cov_39.656567
ATGAGACTTGTATTTTTATATAGTTGACACATGATTAAATAATTAATTGTTTCCTTCTCA
CTAGTACCTTGCACTTACCACATGTAGCAATATTTACACAAGGAAAACCACGACAGAATA
CACAGTATTTGTTAAGTACAATTATTCATTTTCCTTGCCGGTTGACGCTCCATTTTGTAC
AATATATATGCTGTACAGTAAAGAAATATTAAAACTACAAAAACTCTTTAGATATACATT
ATTTATTTTTACCATTTTGTAATTTAGACACTATACTGTAGCTACTATATTGCCAGAAAT
TACTGGAAGTGCCTATTAGTATTATATATACAGTGAATATGTTTTGAGATCAGTAGAAGT
TGTCACAAGCTGAAAAATTTGGATGTTGTGTAATGTGAATACATTGAATTACAAGACTTT
GATTTCTGTGGTACCAAAGTCTCCGTGTATTTGTTCGTTCTGCTTGAATATGTTCGATGA
ATAAGTGTGACGTGCAAATGAATGTAGACGTGTCAGGTGCCAAATGCTAAGTTTGCGAGC
TCAACACACGTTTAGAAGACATTTCgc
>NODE_791_length_671_cov_58.053650
ACATTAAATATGTAAATATATATGCCTGTTTTTCCCTACATATAAAGCATTCATATCAGA
TCAGAACCAAAAAATAGATGTATTTGATCAGGTATATTAGTATTGCAAGTGTAAAACTCA
GAAAGTGTGAATTTATTACATTTATGAGTCATCATATGAGAAAGTGAATGTTTGCATGGT
AACCATTGGTAACATCATTTGGGGGATTTGAGATATCTAAAAGAGATAAGTTTATACATT
AGCACTGTAGTTGCAAAACACTGTTGATATTCAAATGATTATTGTGCAAAATCTGGGATA
AGCTTCTGTGTGAGAGCCCTTCTAAGTGCCTACAACTATTGCTAATTCCCCTTACCATTG
TAGGTTGCACAAAGGCCTTAATCCCATTTCACTTTTGCAGAAAGCTGGGGCTATTTTCCC
TCTCATAAACCAACAACACTCCCCCTGGCCAGAGCTGAGAGGCTCTGAGAAAGGGGCCAG
TGTGTGTATACTTCAAGGCTTTTTTGTCTTACTTGGCCAGTGCTCTGCATAAACTTTTAA
GTGGTCCCAGTAGGCCTCAAACACCTTTTGGCAGAAAAATAAGCCACCATGGACGGTAAA
AAGGAAACCAAACACTCTCTTAACCTAGTCAATCCGAAAGAAAATATATGAGGGCTTTTA
TAACTCAGATTGGGTTTGGACTGCAAAGAGTTAACATGTCTTCTTTTTCATGCACTAGTA
AAGGAactttcattcttttgaaa
>NODE_792_length_73_cov_41.904110
ACGTCTTTTCAGCCAAAAACGTCATTCTATCCCCTTATGTATTGTCATCAAAAACGTCAT
ACTAACCTCTTATGTCTTTTCAGCCCAAAACGTCATACTAACCCCTTATGTATTTTCATG
AAAAACGTCATTACCCCCCTTACGT
>NODE_793_length_73_cov_27.520548
TTAAAGTATTATTCTTTGATTCCAGTGAGTAAAATTGATTTTCAACGACTTCAATTTTGC
ATGGCCTTAAATAGATTTTCAGCACCTGAAAAGCGTTTTCTAAGGTTGTGCATGTAACTT
TTGAATGACTGTTTCCCCATCAAAT
>NODE_794_length_123_cov_29.626017
GATTTTCAGCACCTGAAAAGCGTTTTCTAAGGTTGTGCATGTAACTTTTGAATGACTGTT
TCCCCATCAAATCTGACCAATTAATTAACCAAGTAACATTCTATGATTCCAGTGAGTAAA
ATCGATTTTCAACGACTTCAGTTTTTTATGGTCTTAAAGTGATTTTCAGCGCCTGAAAAG
CGTTTTCTAAGGTTT
>NODE_795_length_392_cov_15.239796
GTCCGATCTCGGAAGGTAAGCAGGGTCGGGCCTGGTTAGTACTTGGATGGGAGACCGCCT
GGGAATACCAGGCGCTGTAAGCTTTTTCATCTTTTTTTCCCCTCTCTCTCTCTCTCTCTC
TCTCTCAGCAAAGGAGGAAGCCCAGAGAAGCACGAGCTACGGGGAAGAGCCAAAGTGGCT
TTTAAAGTATTATTCTTTGATTCCAGTGAGTAAAATTGATTTTCAACGACTTCAATTTTG
CATGGCCTTAAATAGATTTTCAGCacctgaaaagcgttttctaaggttgtgcaTGTAACT
TTTGAATGACTGTTTCCCCATCAAATCGGACCAATTTAGCATGTATATGGTGATGGTTTA
TACATATGAAAGTCGTTTTTAAAGTAATATTCAATGTTTCCAGTCAGTAAAATTGATTTT
CAACGACTTCAGTTTTTTATGGTCTTAAAGTGATTTTCAGCGCC
>NODE_802_length_80_cov_59.237499
AAACGTCATACCCCCCCTAACGTATTTTAGCCAAAACGTCATACTAACCCCATACGTCTT
TTCAGCTCAAAATGTCATAACCCCCCTTACGTATTTTCAGCCTAAAACGTCATACCCACC
CCTTACGTCTTTTCAGCCAAAAACGTCATACC
>NODE_803_length_167_cov_22.269461
ATTGAACTTGCCTCAAGGCGCTGTCGTCAAGTTGATGTGAAGGCAAACATGGATAGGTTC
ACAAAATAAGGTGGAGGGGGGTGGCAGATGGAGGGTGGCGGAGGGGAAAGAAAACCCCCT
CCAGTACTGGCAATACGATTAGGAAGATTGACTTCTGATGTAAAAGGCTGGAGTTTCTGC
TGAGACTCTGCTGCCTTGCTCTTACTGTTCCAGGTAGCCTCTGCCCCCCCCCCCCCCCA
>NODE_804_length_444_cov_142.720718
CAGGCGGTCGCAATGGCAGCAGCAGCAGCTTGGGCTCTTCTTTTTCATTTCCTCAGGACG
AGGCAGAGGCAAGCAATAGGTTTAGCAGGCAAGGCGAGGCTGATTTATGGCAGTGGGGTG
ACCTCTGGGGCCGTAACACAGTGATGGGTGAGTGGCTCTCAACGGTAAGCTACTGGCACT
TGACAAAGTGCCTGAAGCAGAATGAATTTACTTCTCTTTTCCTCAATCATCAACAGCCAC
TGCCCTGACCCCCCATCCTGACTGCTATAACAAGATCTCCCATCTCAGGGGCTGAAAAAT
TTACTGTCACATCTACTTTTCAATGAGCTCAAGTGAGCACTTCTTTCACCTTCAGCGGAG
CAGGTGCCTGGGTAACCTGGTCGCCTGCCCACGCACGTGCACACGCCTTGCCTCCGTATA
CCACACACGCATAAACGCATCGCACCCACATTCAGGACCTGTAGGTGGGGTGTGGGTGGT
TGAGGGGGGggggggcagaggctacctggaacagta
>NODE_805_length_158_cov_152.613922
CCCCCCCCCACCCACCCCACCTCTTTCGAATTACCTGCTGGGTCCGAGGTCTTTTATGCT
CTTGTTGTGACAGGTAGATTTATAAGGCTTGAAATTTGTACAAATCAGTTGTCATTCAGC
GGCAGCTGTCAATGTGTCAAGCTGTCAGGGCCTGCTGTGAGGGAGATGCCGGGGGAGGGG
GGGGGTGAGCGAGGGGGCTGAGCGAGGGGGCTGAGCGAGGGGGCCAACCg
>NODE_810_length_189_cov_14.232804
CCCTTACGTATTTTAGCCAAAAACGTCATACCAACCCCTTACGTATTCTCATCAAAAACG
TCATACTAACCCTTACGTATTTCAGCCAAAAACGTCATACCCCCCTTACTTCTTTTCAGC
CCAAAACGTCATACCCCCCCTTACGTCTTTTCAGCCAAAAAAGTCATACCCACCCCTCAC
GTCTTTTCTGCCCAAAACGTCATACTAACCCCTTACGTATTTTAGCCAAAAACGTCATAC
TAACCCCTTACGTCTTTTTAG
>NODE_811_length_83_cov_52.409637
AAAACGTCATACCCCCCCTTACGTCTTTTCAGCTCAAAACGTCATACCCCCCTTACTTCT
TTTCAGCCCAAAACGTCATACCCCCCCTTACGTCTTTTCAGCCAAAAAAGTCATACCCAC
CCCTCACGTCTTTTCAGCCCAAAACGTCATACTAA
>NODE_818_length_482_cov_123.665977
TTTGCTATTCAACATTCCTTTTGAAATCTTTGTAGAATACGTTAGTATGAAAACCATATG
GACCAACCCAAGCCTATGAGCGGGTTCTCATCATTCAGACTTATTCATACATGTCAAGAA
GTGTTGCCAGTGAGAATACCCCCCTGTTCTCTTTCCTTCTCTCTCTCCTTGTCTCTCTTC
ACCATTTGGAATTGACCGCGGTCCCCAGAAGATGATGACTTTCTTTTCCCCCCTCCTAAC
TCTCTGCAGCTCAGAGTGGCAGTGTAGCAGCCCTGCTTATTAGCATGCAGTAATGATGGG
GAGCTGGACTCCATTGTTCTAACACCTCCCCTCTCCTCCGCACCAATCTGTCAGCGTTCA
CCAGACTAGCGCTGCCTCAAATGCTGCTCTCCACAAATGAGATGGATAATTAGTTGCCCC
TCACGAATGCTGCACTGTTCTCACCCCTGATTGCTTTCACCTTTTTGCTCCTGGCAATTT
TGACACCTCCTAATCAGCCTGCTGCTTCTCTCTCTCAATCCATATCCTTCTTCTTTCTCC
TTTCTTGTTTTTTT
>NODE_819_length_232_cov_29.577587
GCATGGTTCCCTCTCTGGAATTATCGACAGATGCTTGCACATAATTATGTTGTCATTGCT
TGTTATTTGGACGAGGGAAACTGCACTGACAGCTAGGTCTAGCTTTTTTTCTCTCTAGTA
TGTTTACTCACTTGTTAATAAAGTAATGTGAACAGTGAGGGAGGAGAGCTCCAGTCCAAC
ACTCAGGAGCACATTGTTTTCAACCCTGTGGCTCTCAGCTTGTGTAATAAAGGCCATCTT
GTTGTTCAATGTGAGTTTTGTCAGCGGAAGCAGGTATATTTCGGTGGGGTGCATCTGAGA
GAGG
>NODE_823_length_73_cov_11.136987
CGTAAGGGTGGGGTATGACGTTTTGAGCTGAAAAGACGTAAGGGGGGGGTACGATGTTTT
TGGATGAAATACGTAAGAGGTTAGTATGACGTTTTTCATGAAAATACGTAAGGAGTTAGT
ATGACGTTTTGAGCTGAAAAGACGT
>NODE_824_length_389_cov_63.933163
CCGCCTCGGGCGGGGGTTCGTGGGGAGCTGCTTGCCCTTTCCCTGCAAGTAGATTCCTTG
TATGTGTGAGGCCATGCCCGGTCTGGGGCTCAGGCTCGGGTATGCTTACACAGTTATACG
GGCGCTCCTGGTAGGTCACTCGCGAAGGGTACAACTCTTGGTGGTGATGCTGGTAGCCAG
TACCTCTTGTGCGGCTGTAGTATTCAGGGCTGTTTTCAGGAATGTAGCTATTGTGAGAAT
ATTCCTCACAAGGAGGAAATTTCGGATCGATGTAGTTAGAGTCCATCAAATACGAGCTCA
TGATCATTAATTTCTGGAGTGAAAAATAAATTTTCTACCTTTGTCGTTTTTCTGATACAT
AAAGCCCTCCTACTACAACGCGACCCTGTAAAGTTAGTTCAACCACGTGACACTGAAACC
CAATGGCAGCCAGTGATATAGTTCCCGGATAAGGAACCAAa
>NODE_825_length_120_cov_22.125000
CCTTACGTCTTTTCATCCAAAACGTCATACTAACCCCTTATGTATTTTAAGCTCAAAACG
TCATACCCCCCCCTAACGTATTTTCATGAAAAACTTCATACCCACCCCTTACGTCTTTTC
AGCCCAAAACGTCATACCCCCCCCTTACGTCTTTTCAGCCTAAAACGTCATACTAACCCC
TTACGTATTTAG
>NODE_829_length_423_cov_12.330969
TGAAGACACACAAGGAGAAAACCTTTTTTTAAAGGCTTCCTAAGAACTTATGAGCAGCCA
GTTTGCGGGTGGAGCCTCGTCGACGTAGCTCAGGGGGTTCCTGGGAGGAGGGATTCCAGC
AGATCCCGGGGGACAGGGACCACCAGGGTCGAGGTGTGGTCCGTGACCACGGAGGAGAGA
GACTGTAGGTACCGCAGCTCCAGGGCAACCGGGGAGGATGACATCAGTAACCCCGCCTCC
TTCAGGAAGAGAGATGCCTCCGCCTCTCCTTCAGCCAAGATCAGCTAACACACACACACA
CACACACAGTGCCCCCCCCCACACACAGGGTTTGGTGAGCTATCAATGGGATACACTTCT
CACTACCATGCCCATGCTTGTACCCCACACTATGCAACACTGCATGACCTGTGGTTGGCA
CAGTGTTCTGCTTAGATACAAACAGGCAAGCTCCAAAGCTGATAAGACCGTAGCTTACAA
CATGACGGAAtgcac
>NODE_830_length_157_cov_250.197449
AACCTGAAACATTAAAGAATACAAGAGAGTCAAGTACTTTTAGAAGGAACACGTGAGGAG
AACGGACAGAGTTGCACTCAGTTACAACCTCCTACCACTCTGAAGCAGAACTCGCCGAAA
ACCCTCTTTTTATTGTCAACAGGGCCCTAGTTACAATGGGCATTGCTACTCTAAAGGGAG
GGGGAACACACCGCAGCAATGTGAATAGAATCATGAGTTTGCAAGATAA
>NODE_831_length_615_cov_85.632523
ACAATGTTGATTTTGCTGTTTATAAATGTTGTAAATGATTTGCAAGCATATGAAACTCCA
CCAAGACAAACCTACGCGTCTATTGACACCGAAGCCTCACAGACAATTTCTCCTCATTTT
GGAGCTGAACAGATACACAGAGACACACGCACACCATAATAGAGATATATCTGGAAGACA
ACCTGAAGCATATGGATGTCATTTGTAAGCTGCAGTGAGAATGTATAGGCCTGTATGCCC
TTTGGTATCTCTCTATCCATCTGTTTTCACATTACTTGCAAATTATAGTGTCCTCCAGAC
CCAAATGAACATAAATCAGGGCAGTGAACATGCAGAAGTTTTCCCATCTGTCATAAAACA
ATGATTTAAAGTCCGGGTTGTCAAAATATGGTGCTGTGAATTCGCCCTGCGCCCCTGCAG
TAGGAATACAAAGCGTCATCTCATCTGGGTAATTTATGGCCTCTGAGGGAGAAGAGGGTG
ATTAGGGCTTCGGCCACCAACAGCCAGAAAAACAGTAGGAACTCCAATAAGACCCAGCTG
AAAAACCAGGGCCAAATTTATCAAACAATTGAAACGCAAATCTATTTCTGTTTGGAGAGG
GTAGGGAGATATATTGCCTGTTTGCTATACTGGTACATCCTTGGAACATTTGCTCATACA
CCATTTGTGAGTTTTGGATTTTCAACa
>NODE_833_length_504_cov_31.904762
TACTGCTTGCTTTGTTTTGACACCTTAAGGATTTAACCCTTTACTAAGCTGCCTCCTCTC
TGCTGGGTTGCTATGGAAGGACTGGTTTGAGTAATGCTTGCTTCTGGGATCTTCTGGAAT
TTTCCTGATTCTCCGTGTCGTCGTTCAACCGCCAACAGCTTTTATTCTCTTTCCTTTTTG
TTGTCGTTTCTTAATTTGTTTGGGTTTTGTTTTTGTCTTCCTGTGGTTTGTTTTCCCCGC
TGTTCTGTGGCGTTCCGCTCCTCCACCTATCAGATTGAAATGGCGATTGAGACGCTTCAA
AAGAGCGAGGGTTTATCCAGTCAGAGAAGCTCCCTGCTCAACAGCCATGTAAGTCGCCAT
CTTCAACACCTCCCCTCCCCTCGCTGTGGCTTCACTCTCTCCTCTCCCCTCGCTCTCTGT
CTATCTCTCTCTATCTCCATCTCTCCATCTCCATCTCTCTCTCTCCATCTCCATCTCTCT
CTCTCTCTCTCTCTCCATCTCTCCATCTCTCTCTCTCCATCTCCATCTCTCTCTCTCTCT
CTCTCTCCATCTCTCTCTCTCcatctctccatctcc
>NODE_834_length_673_cov_72.976227
AAATCATATAACTGTGTCCGGGTAGCGTCTTAAGAAACAACTAAAACCTGATAATCAGTT
TGATTTTGGGTGAGACTGAGCTCTTGTGTCCTGGACCCCTGTCTGGAACTCACCAGACTC
TGCATGGCAACAGCGTTGGCTAGACTCCGCACACCCGAGTCCATTAAGAGAGAGAGTGAG
GTACCGAGGGGGCGGGAGACGGGGGGGACAAGAGGGAGAGACAAACGTGGGGCCGAGATG
CAGATTAGGCTGCAGAAGATGAGAGTGTAAAAGGGATTTAATGGTAGGATGGATTAGAGA
AATCCTTGTAACAATGTTAAATAATTATGGTTCCAGCCGAGATCAAAGCGCCATTGATTG
AACCCCTCAAGCCTTGAGCACACAGAGTCTTGGAAAGCAGAGATTGGTAAACTAGTTCTC
AGACCACTCTGGCTGCCTGAGTTAAAATTGGATTGGAAATATTAGTGTATATAGATGAAA
CCTTCAGGAGGGTTTGCCAGAGCCTTTTGTCGGAGGAAATGTAGCTTGCGAGACATTTGA
AAGGTTTGATAAGGCTACAGTCTCGACAGAATCATAAGAGGGGGATGTCGCAGCTGTCCC
TACTGATACCTAAGCGTTTTAAGTCGACTTACAGCCAGACTTGACTTGTATATCAGCTAA
CTGAAAACTTTCTGACGCTCCTCAGTCAAATTGCGTCGTCTCTTCCCCCCCTCCCCCCAG
TTCCCTTATAATCAAGGAAAATTGg
>NODE_847_length_73_cov_38.123287
GTTTTGAGCTGAAAAGACGTATGGGGTTAGTATGACGTTTTGGATGAAAAGACGTAAGGG
GGGGTATGACGTATTGAGCTGAAAAGACGTAAGGGGTTAGTATGACGTTTTTGGCTGAAA
TACATAAGAGGTTAGTATGACGTTT
>NODE_848_length_204_cov_23.632353
ACTACACTTGATCTGAGCCAAAAGGCCGAGAAGCGATGACCCGCACTGCTCCGCGGTGCC
TGCACGCGCTCCCTGCCAGCGGGCCTTGCTTGAGCTGGTTTTGTCCTGGGCCCCGGGAAG
GATCCCGCTCCCGCTTCCACGCCTGCTTTTGCCACAAGTACGTCTGGCTCCGCCCTACCT
GGGGCTAAGCCTCCCAAAAATACAAGAGGGTGGCGCTCGTCGGCATGCCCCTCCACGGAA
GTCTTTAGTAAAAGGCGAAAGGCTTGTTCGTGCTGA
>NODE_849_length_319_cov_26.717869
GAGAGAGAGAGAGGGATTGCAGTTAGGGTTAATTTGGGGTTGGATTTACCTTAGCGCTCG
GTTCGCCCTAGGGTTAGGGTTAGGGTTATGGACGTAGCAGAGCTAACCCTAACCCTACCA
TTTTTCTTAGGGTTAGGGACATAGCAGAGCCAACCCTAACCCTGCCCTTTTTCTTATCAA
AACAAAAACTAGGGTCAGGGCTAGCTTGAACCCTCACCCTCCCAAATCAAGGAAAGCACC
GCGGGAGCACGCGCCAGGCCTTCCGCTAGGGTCGGGGCCGGGCGCCAGGTAGGCTTCAGA
CCGGCGCTCCGGTGCCTCTTCAGCACGAACAAGCCTTTCGCCTTTTACTAAAGACTTCCG
TGGAGGGGCATGCCGACGAGCGCCACCCTCT
>NODE_854_length_85_cov_43.729412
CATACCCCCCCCTTACGTCTTTTCAGCTCAAAACGTCATACTAACCCCTTATGTATTTTC
ATGAAAAACGTCATACTAACCCCTTACGTCTTTTCATCCAAAACATCATACCCACCCCTT
ACGTCTTTTCAGCCCAAAACGTCATACTAACCCCTTA
>NODE_855_length_583_cov_75.313896
CTCCCTATATAGCAGAGATGGTTGTCTGGACAGAAAGCAGGCCTGCGGCTCCATAATTGG
CATGTGATAGATGAAGTACTCTCTCTGCAATATAGGGAGAGAAAAAAGTCTCATTTTTTT
AATGCGTCCAGGGCCAGTGGAGCGAGAGAGAAAAAGAGTCATTCTAATGACTGACGACCC
GACGGCTATTTCCACTGTCCACCCCTTCTCCCCTCAGTCCTCCTCATTGCCCGCCTCCTA
AGTGCACTTTCCCCGCCACTTGGAAAATTGATTGAAACAAAATGTCACAATTATGCCCTG
TAGCTCACGGCTTCAATTATTCATCAATTAGGGGGCTTTTTTTCCGGACCTGATTTTTCA
TTCGGTTTGCGCAAGATGTATGGCTCCCCTGCTGTTAAACAGTCCAAAGTCATTAGTTTC
TGGGTTTGCAATTAAACCTGATGCATAATTCATCAGGCCCAACTCTGCCGACACACTGCA
CAGCGAGCTTGCAAGGCGTGGATGGGAAATTAATTCGGAGAAATGAAGTTTTTCTCGCAG
GTTGGAACAGATGCCGCGCGGCCTGAAGATGGAGATGAGGCATGGAAGCTTAGGTGCGGT
AGATCAACTCCGATAAGGGAATAGGATAAGATTAGATATTCACCGCAGCATTACa
>NODE_856_length_857_cov_103.913651
TGCTCATGAGAAAAGCGTGGAGTGTTGTGGTCAGTCTAAGGTATGGTCAGCAGACCTTGC
CCTACTCAACCAATGTATCTGTTTCCAAAGGGAGTCTGACCACAGGCCTTAGTCATACCC
CTGCTGGGGACCTCTGAAATTAGAGCCCCTTGAAGTGGACGTCTGCCTGTGTCAGCCTCC
ACCACCACCCTCCATCCCTCCCCCGTAAACAGCTTTCAGCTATGGGGAACACCAAATGTG
GCCCCTGTCACACAAAAACATTTTGTACATAGCCTGGTCAGGTCTGGGTGTTCCTTCCCC
CACCTACACCCCCAACAAGACAACCATTGCTGTCCACCAACACCACTTCTCAACTTCAAC
CCTAAGACCAGGGAGCAAGACCACCCTGGGCTGGTCAGCAACCCCTGCTTACACCTGCCA
TAAAACTTAAAAGCTACAGTCTCATCCCCCTGGGTCTTTGAAGTGTTCAAAGCATAGTTG
AGTGACCTTTGATGCAACTCTGGACACAACACATGTTTTCGCCCATGTATAAACGCAAGC
CCCTTTCTTTCGGCAGACAAGACTGGATTGTTTACCTACATGTGTAAGACCCTGTGGATA
GCGACCATGCATGGAGCCTGACCATTCCCAGTAGTGAAGGCCCCTCTAGTGGGAAATAGA
CAGGGGCAAGAACTGAACTGGGAATTGCTTTTCAAACTGACAGCTCCCACTGACCAACCA
TGTGTGCCTCCCTCCCTGCATCCCTTATTTTTCCTTCCAACTGACCAGATATTTCTTTGT
CATTTTGGATACTGGCATTCCATGCTGCATTCAAACATTGAGGGTAGTAACTCAATTTAA
TTGAATTAGCTATCACTAAAGCATTGCATTGTCAAAGCACACATCATTCACCAATCATTG
TCTCCCAGTATTTACTGTACACTACAAAa
>NODE_859_length_291_cov_18.797251
TAATCTCCTCCCCACTTCAATCACCCGTTGATGTCCCTGAAATAGAGTTGTTAGCAACGT
ATTTCCCAAAATTGACCATGTGGGGCTGTGAGGGGGAAGTACAGGTCAGATGGACTACTA
CTCTTCTACGAAAGCAGCACACCCAAGATCTGTCATTACCACCACGCATCTCCTCCCTCC
GCCTCCACACTCTCCACCACTCTTCTCCTCTCCTCTTCAGTCCACTTCCATTCCTTTTTA
TCTCCCCTCCGTCTCCCCCCTGGTGTGTAATGCATCTGTGTTCCACCCTAGTTCTCCAAG
TCCATGGTTCTGGACGTCTACAGCGATTACGTGAACAACTTCACCAACGCCATGGCGCTC
ATt
>NODE_860_length_651_cov_14.720430
GTGTAATCAAAATAGTCCAAGATTTTCAGTCGTCTGTGATAGTGGTGAATATCCCTTTGA
AGTTCCTCCCGGTCGAATCTGGTGGGGCGTGGAACAAAAGTGAGGCCTTTTTCTAAAACT
TGTACTTGTGCTGGCGTTAGGTGGAATGTTCTGGATAAGTTCATGATGTTGGAGTCTGGT
GACAATGTAGTCCGAGAGGGTTGGGAGACGGGTGGAGGGAGGGGGTTGGCTAGGGAAATC
AGACGGGAGGGGAGAACCGTTGTTGGGTGTGGTGAAGAGGATGAGGTGATTGAATCAGTG
GAGTCCAGGTTGTGGGTAGGTCTTAAAGTAAATTTAATTGTGCACACCAGTGTGAAAAAA
TGGCTGCTGCTGTCTCCGGTGTCCAGTGAATGGTGTCCTTGGTGGTGCGGAATGTGTCCT
TGGGTATTTCAAAAAGGGTGGGTAAGTGTGTACTGATGTAACCGTTCATTATCTTGATAT
TCTGTTTCTGCTGTGGTGTGAGGAGGGCCGAGTGGTTCATGATGGGGACGTAGATGGTGG
CGTTGGGGAAAGTGATTTTGGCTTCCTTATGCATGCTGGCTAGTTGTTTAAGTGAGGTCT
GGTAGGGGTCGTGGTCCTTATTGTTGATGCCCACCGAGAGCACCACCACCTGGGTGTGTG
GGTGAACTACTGTTTTCTCTAAAAGTTTTTGGAAATGATGGAATGTTGCTCCAGGGTAGC
TAt
>NODE_861_length_856_cov_97.838783
GGGCTCTTTAGAGAAACTGTTTGTTCTCTCTAGTGGAACTTCTCAATGAAGCCTTGAGTA
ATCTTCCTGTAATTAGTCAGGCACCTACAGAAGCCACCTTCTTCGTTCCCCTAAAAACAG
CTCCCAGTTGACTCCCCAACTAACAACACATTATGTACAGAGGTTGCAGTTACCAACAAA
CCAAAAGCAAAATGTAAACCATCGAAAACAAACTTTCGACGATGACCCTACTTTTCATCT
AAACTTTTTCCCCTTGCACCTAGAATTTTACTGAGTTTAATGGGCAAGAAAAGCAACAGC
CTTTTTTTCTCCTTCCAAGGATAATGATTTACAAAATGCCTCTCATCAAAGAATTCATTA
ACAACGAACATTAATTAAAAAATAAATGAGTAAACATCAATATCAAATCTCAGCACTGTG
GAAGTGAATACATTATGCACAGTAATGATGTTTGAAAGGGGCTTTAGCACCTCTGTGGGG
CTCTGTTAAACCCCTTACCTCTTAGGCAGTTGCTTATTTTGCAACTCTTTGTTGTTTAAC
AACAAAGAGAATGGGCTCTCATAATGTTATATTAATCAGCGGATTAATATTTCAATTTGA
TTTGCTTTATAGTTGAGGTGCTGTTGGCATTTCCATTTTCCCTCCATATGTGCAGCGATG
TTAAGTGGTATCATTACCATTTTCTACCTGGGGGTTCAGGGAGATAACAGGCACCAGTGA
TAGCTCTATTCTACACAGGGAGAGGGAGGTTTTGGGGGGCACTCATGCATTTTTAAAGGA
CCTGTTTGGTGTGCCTTCACATCCATTATTCTCCAATGCTGCATGCAAACAGCTGAGTCA
CATATTTTCTGCTCACTACAGGACAAGGAAAAACAAAAAAATCTTTTAGACTCCTAGTTG
GTGTCTAACATGAAGTACCTTAGAAATg
>NODE_889_length_1098_cov_155.139343
GAAAAAAAGCAAATTTGACACAATTTCACACAAAACTCAAAAGATGGGCCGGACAAAATT
ATTGGCACCCTTAACTTAATATTTGGTTGCACACCCTTTGGAAAAAATAACTGAAATCAG
TCGCTTCCTATAACCATCAATAAGCTTCTTACATCTCTCACCCGGAATTTTGGACCACTC
TTCTTTTGCAAACTGCTCCAGGTCTCTCATATTGGATGGGTGCCTTTTCCCAACAGCAAT
TTTAAGATCTCTCCACAGGTGTTCAATGGGATTAAGATCTGGACTCGTTGCTGGCCACAT
CAGAACTCTCCAGCGCTTTGTTGCCATCCATTTCTGGGTGCTTTTTGAAGTATGTTTGGG
GTCATTGTCCTGCTGGAAGACCCATGATCTCGGACGCAAACCCAGCTTTCTGACACTGGG
CCCTACATTGCGACCCAAAATCCTTTGGTAATCCTCAGATTTCATGATGCCATGCACACA
GTCAAGGCACCCAGTGCCAGAGGCAGCAAAACAACCCCAAAACATCTTTGAACCTCCACC
ATATTTGACTGTAGGTACTGTGTTCTTTTCTTTGAAGGCTTCATTACATTTTCGGTAAAC
AGTAGAACGATGTGCTTTACCAAAAAGCTCTATCTTGGTCTCATCTGTCCATAAGACGTT
CTCCCAGAAGGAATTTGGCTTACTCATGTACATTTTGGCAAACTGTAGTCTTGCTTTTTT
ATGTCTCTGTGTCAGCAGTGGGGTCCTCCTGGGTCTCCTGCCATAGCGTTTCATTTCATT
CAAATTTCGACGTATAGTTCGCGCTGACACTGATGCACCCTGAGCCTGCAGGACAGCTTG
AATTTCTTTGGAACTTGTTTGGGGCTGCTTATCCACCATCCGGACTATCCTGCGTTGCAA
CCTTTCATCAATTTTTCTCTTCCGTCCACGTCCAGGGAGATTAGCTACAATGCCATGGGT
TGCAAACTTCTTGATCATGTTGCGCACTGTGGACAAAGGAACATCTAGATCTCTGGAGAT
GGACTTGCAACCTTGAGATTGTTGATATTTTTCCAAAAGTTTGGTTCTCAAGTCCTCAGA
CAGTTCTCTTTTCCTCTTTCTGTTCTCCATGCTTAGTGTGGCACACACAGAAACACAATG
CAAAGACTGAGTCAACTTCTCTCCTTTTTA
>NODE_890_length_225_cov_148.617783
GTCCATCAGTGCACGTAGCACCAGGGCACTCTAGGCCGAAGGTCGATGATCGACTTTGTT
GTCGTGTCCTCTGACCTCCGGCCACGTGTCTCGGACACTCGGGTAAAGAGAGGGGCGGAG
CTGTCAACCGATCACCACCTGGTCGTGAGCTGGATCCGCTGGTGGAGGAGGAAGTCGGAC
AGACCTGGCAGGCCCAAGCGTATCGTGAGGGTCTGTTGGGAACGTCTGGCGGAGCCTTCT
GTCAGCGAGGTCTTCAACTCGCACCTCCGGGAGAGTTTCTCACAGATTCCGGGGGGG
>NODE_892_length_715_cov_79.072731
TATTTCCTACATAGTTCATCATTTGACTATTTCCTACATAGTTCATCATTTGACTATTTC
CTACATAGTTCAGGCTTTAAACTGGATCTTTTCTTAGCCTCGGTCCTATGTGTTATGTAG
TATAAAACCAACTCTGGTATATAAATTCATAGATATATATATATGTGTATATATCTATTA
TATATATATCTATTATATGTATATATATATATATGTATGATATATATATGGCGTTGAGGC
CTTGGTACTTGTGGTTCGTACATGGAGGGATAGCGTTTGTGTTTTCTGCCGAGATGACTC
CTGGTTCTCTCTTGTCTTTAGATACCAGCCTGTTGATATCATTCAACCAACCAATCATGT
ATTGCCAGCCTCATTCGGGGATTCTGATTGGCACATTGTCACAGGCAACTCTCTTACCGC
CACCAATGAGTCCTCACGTAGAAAACCCTCACAGCATGAGCTGGAGAAACAGAGAATGCC
AGGTGACTATTACTTCTTTTCTCTTCTACCCCTGTTGTGAAGACTGACTGGTCGCCTGGG
CCTCTCTTGTGTCTCCTTTTTTTCCTCCCCCCCTTTTTTCTCGCTCTCCTTTCTTGCAGA
GCATGACCTCCTGCGGCAGGAGCTGAACAATCGCTTCCTGGTTCAGAGTTCAGAGAGGAG
TAGGGGGCCGCCCTCGGCCTCGCCCCAGGCCCCCGTGTCGCTTCTGCGGGCCGAGTTTCA
CCAACACCAGCACATGCACCAGCACCAACACACCCACCAGCACACCTTCACTCCCTTCCC
TGCCAGT
>NODE_896_length_503_cov_73.781311
GTGTGTGTGTGTTAGCATGTGTTTGTGTGCTAGCATGTGTGTGTGTGTGTTAGCATGTGT
GTTTGCATGTGTGTGTGTGTGTGTGTTAGCATGTGTGTGTTAGCGTGTGTGTTTGCATGT
TTGTTAGCATGTGTGTGTGTGTTAGCATGTGTGTGTGTGTTAGCATGTGTGTTAGCATGT
GTGTGTTAGCATGGGTGCCCTGCCTCCACTGGGTCCATGATAGCAAGCTGCTTCAGACCC
AGTTTTACAGTGTACAGCTGAATGTTAAACTTATATTTAATGTATGACATTTCACACAAA
TCATTCGGCCACAGACATGACCCAGGGGGATTCTGCAGATTGCTTTTTCAGTGCCTCAGC
AACTGTGGAATTATTCGTCCTGGAAAAAAGCTTTGAGTTTGGTGAGGTGATCTCCCCTCT
CTGCTCCAGCCTTCCCAGTCAGAAAAATCTCCCCTTCTCTCTCTTTCTCTGTCTCTCTCC
CCCTTTCTCTCCCTCTGTCCCTCTCTCTCTCTGCCTTTCTCACTCTCTCCCACTCTCTCT
CTCCCTCTATATCTTTCGTCTCACCCTCGCTCCTt
>NODE_898_length_369_cov_314.726288
AAAGACAGACCGATGCCTGACCGACCGGGGGACTCTGCGAAACGCCGTGCTTCTGACGCC
GGCACGTGGCGGGGTGAACGTCGCTCAGGGGGTGAGCCAGGCGCGCCACTCCCCGTGCCG
GAGCGCCATCGTAAGGCCGCTGGGACTGACGGTGCGGCTCGGTCTCACACCCAGCATCTC
TCCCGGGAGCCGTGAGGCGCCGCCGTCGTTTGGGGCGCCTCCTCTGCCTGCCAACCCGGG
ACAAGAGCCAACCCGCCTCTGTGGCAGGAACCGTCCGCTCCGAGGAGCGGAGGCCCTGCT
TTTTCAAAGCTTGGTGGCTGCCAATCGATCAGTTTTGTCGTCTGCCGGTTAGGGGAGAAG
AGGGAGGAAAGAAGAGAGGGCAAGAGAAAAAGAAGAGCAGGCATGAGGGGTGGAAATAGG
AAGAAGAGATGTAAGAAAAAA
>NODE_899_length_887_cov_73.480270
TACATACACTTACACACACACACCCACCCACACACAAATACAAAGACACACTCACATACG
CACACACACCCACACACACACACACCCACACACATATACACACCCACAAGAAATCTACTG
TGTTTTTCCTTGCCAAAGCTTTTTGGAGTCAAAGATAATACAATTCCTTTTTTCTTATAT
CCTTACAATACATCATTCAGTTCTGCCTTTTGCCTGCATGAAATTCATTTTCTAATGGAA
ATATTTGTTTTGTAAATCAAATATGTATTATGCACAGAATGCAAAGCACAAATTAAATTA
TGTTAATGAAATGAAAGAGATATGAAATGCATATTTCATGGACAAAACATAACCCCAGCG
AACAGCCATTTCTTGATAAAATCTTTAAACACAATCTCATTCGGAGAAAGACATATTGCT
ATGGCAGATAGCACCTCATTAAAATGCTCTCCTTTAATATCAGTGCTTAGTATATATAGG
ATTGTAAATAACCACTGGGGACTAGGAACCAATAATGAAATACTGTCTTTAATAGCCCAG
CATTGATGTCAGCATAAAAAGTGTAGTAGAGGAATATTGGAAATTGGGTTCGCACACACA
TATAGTCAAAAGCTGTAAATGATTGCATATTTAAATAGAGCTGACTAAGGCAAAGATGAT
ATAGATATTAGTAATAGGCAGAAAATTATGCTGACCTTACATAATTTGACAAAAAAACCC
ACACTGTTTTAAATTTTATATTGGTTACACTTAATGAATAATAGATTGTGTGGCTGTTGT
TGTGCAGGCCGTGATGTTAATAAAAGCCTAAGAATAGGGACCCTTTCTGCACAGCTGACT
AGCAAATGAACTAGACTGGCTTTTCAGCAGAAATATACATACAGACATAAATACAAAAGG
GGAGAGATAGAGGAGGAGAGAGAAAGATACAGAGATGCAGAGAGAGAGAGAgaggagaa
>NODE_903_length_86_cov_24.686047
TTAGTATGATGTTTTTCATGAAAACACGTAGGGGTTAGTATGACGTTTTAGATGAAAAGA
CGTAAGGGGGGGGTACGATGTTTTTGGCTGAAATACATAAGAGGTTAGTATTACGTTTTT
CATGAAAATACGTAGGGGTTAGTATGACGTTTTGGATG
>NODE_904_length_455_cov_79.098900
CAGGGGCATATTGGCAGGGCGTGATAATATCATTACATCATTTCAGATTTTATTCAGGAA
GTGCATATCATAGCGGTGATGATTGCTGGTGGTTGTAGTTTTGCTCATTGCTTTCCTAGT
GCTAAAGGAATGATTGTGTAATGAGTGTGGCTATCCCAGCCCTAGCCCCAGTCCCAGGAA
TTACCCCAATTTATAGCCTTAGACATAACCCCGGCCTCAACTGGTACCCCACCTCACCCC
TTGTCCTAGCCCCAGCCCTAGCCCTAGCCCCAGCCGTAACCCCAGCTCCAGCCTCCAGTC
TCGAAACAGCCATGGCTATTTCTGTTCCACAGACTGATAGCTTCAACTGAAGATCATTGA
TTTTACGGGAAGCCCTGTTTACAGCCTGAGTGCCATCGACCTGAGGTGACTTTTTGCCTC
CTGAAGTAGCAGCAGGCTTGGAGCATCCTTGTGTCTGTGTTAGACCTCTGGAGGAGGGAG
GTACAGAGGGAGGGAGAGAGACAGGGAGGGAGGGAGATAGGGAGAGa
>NODE_905_length_547_cov_31.180986
CAGTTCTGACTATGGAGAGTGTTGTGAGAGGGTCAGAATGTGAGTCTCCAGAACGTGGCA
TGAAGCCCGTAAAGGGGGGAACAATCAAGTGGTCACGGAATGGAACTCCCCCCTAATCAG
TGCCTTTTTTTCTTCCTTAAACTCTCCTCTTTTAAACGGCTTCCTATATCTGACTCCCCT
TCTCCCTCTTCCCCCCTCTCCCCCTCCCGCGCTCACAGTTTAAAAATATCCGGTGCCTTT
TCTTTATTTCTGCCTCTGTTCTCTTCTTCCCTGTGGCTGTTGTGGGCCTTCTCTGTCGTG
CTGTCTGGTTCCTTGCAGATGGATGTAGTGAGTGCGTTCCAGAGTGGAACTTCCTTTCAG
GGGGCTGTGAGGCGACAGCCCTCCAGCGCCAGCCAACAGCAACACGATGTAACCAATGTT
TCTAGCCCTACTCATGTAGCCTTTTCTACCACTACTACCACTTCCTCTGCCGTCAACACA
GCTTCGGCCAATGTGGGGTGTGAGTGTGTGTTCCTCCTTAAGTGCATGTCTCTCTCTCTT
TTTCTGTCTCTCTCTTTCTCTCTCTCTCTCTCTCTCTCTCTCTCTCCTAACACCTTCCTC
TTCcactgttttcgcctaa
>NODE_909_length_95_cov_78.400002
ATCAAAAACGTCATACTAACCCCTAACTTCTTTTCAGCAAAAAAACGTCATACTGATCCC
TTATGTATTTTCATCAAAAACGTCATACTAACCCCTTATTTATTGTCATCAAAAACGTCA
TACTAACCCCTTACGTCTTTTCAGGTCAAAACGTCATACTAACCCCT
>NODE_910_length_504_cov_65.628967
GCTACAGTAACGCTGAATTTAAACGACCCCAGATTCACACCCAATCTGCCAGGTTCCGTT
GGCATCGTAAAGGCACTGATAGGTTTGTGAAAAGCGTCAAAACCTAATGGCAACTTGTAC
AGACGCGCGGCCCCCCTAACAATGGATGCTTTCACTGTTGTCATGGTGCAGCCCGCGGCC
TGAATGAACTCCTCATGCTCCACCAACAATTTAGTTAATTAGCTCATTTGTAATTGGCTA
GGCTTTGTTGTCGTGGTGTTAGTGGGGGACATCAAAGGAGAAGGTGTTTGCTGTGCTGGA
GATTACAGGTTATCACTCTGCCACTCACCAAAGAAGAGGGTCTCTCTCTATCTCCCTCTC
TCTCTTTTCCTCTCTCTCCTTTTCGCTCTCTCTGTCCCCCTCTTTCCCTCCCTCTCTCTC
TTTCTCTCTCTACCTCTCTCTCGTCCACTCACGCACTCAGCGAAGAAAAGAGGGGGAATC
TTCATTTGAATATTCTAATTCAATTTGCAATTAACTATGAAATAATGATCTCACAGGCAT
TTTTCCAGGGTGTAAATGTCTGGGTAAATTCAACGt
>NODE_911_length_425_cov_115.896469
GGGACAGGTCTGAATGTAGACTCGGGGCCAATTAGAAACGTCCTTTTTCCCCCCTTAACA
CAAAGGTGTCACAAAGCTGGCTGCTGATTGGGTATCCCTCTGAGGGGCGGGGCTTCAACT
TTCACACTCAGCCGGTGTTTGGTTTTCGCAATGCTCCGCCCCCCAGCGGCATGCAGGGAG
GGGTGTGTGTGTGCGTGCCTGCGTGCGTGCGTGTGAGTGGGCGGGCGCGTGTGAGTGCGT
GTGTGTGCGTGTGTGTGCGTGTGTGATGGTTCACCAGAGTGTGCTAGCGACAGTGTCCTC
CTACTTGTCTTAACTGATCCTCGTCTTATGGTGTGAGCTTTCAGCCTAAGCAGCTCTAGC
CAGGTGCTGCATCTGTCTGCAAAGGAACCGTAATCAACGGAGGGAGCTGGAGAGAACACA
CAGACACACACACACACGCACACGTACACAGAGCACGCCCACACAAACGCCCACTCCGAA
AACCACGCGCACACAAA
>NODE_919_length_468_cov_19.619658
AGATCCTGCTCAAGTCTCAGATCAACACTAATGCTCTGGTGCAAACAGCAAAACACATAT
TATTGCCCGTCTGTCTGTCTTTCTGCGTGCCTGCCGATCTGCCTGCCTGTCTACTCGCAT
GCTTGCGTGCTTGCATGTCAGTCTATCTGCTCTCAGTGTTGGTTTGCTTCACAGCAGAGC
TGATTGTCTGAGACAGACTCCTCCAGATGTGAAAGATTTGGCACCAAATCCTGCTGACCT
TTTAGCAGGCTGAGGACAGAGGCTCAACACATTGGCCCGTTTACCCTGTCTGCTTTCCTC
TCCCTCCTCTCCTCTCTCCACTTCTCCCTCCCTTGTTCTCTCTCTCGACACATCTCACTC
CTCTCCTCTCTCCACTTCTCCCTCTCTTGTTCTCTCCCTCGACACATCTCCCTCCTGTAC
TCTCTTCGCCTCTCCCTCCTCTTGTTTCTCCCCCTCCCTCTCTTCACTCCCTACTTCGCA
GAGTGTGAAGAGTGTGTTACTTCTCCAGATGGGATAGAACAGTGCTCTTGTTTCACCTTt
>NODE_921_length_636_cov_76.525154
AAAATGAAACAGAAAAATGCTAGAAGTTTTTCCAACATGTCCTGAAGTTCAGGGCAAGCT
GATGGCAGGATATTTATTCATGAACTGTAAAGGAAACTGCCACTGATTCAAAGGAAACCA
TCCTAAAGAGAACAACTAATAAAGAAAATGTCCCTTCACATTACCACACTATACACAATA
TCATTCAATGTGCAAATGTATACAATTTAATGTGTTTACATAAAAAAAATTGACATATTT
TTATTGATTTTACTGCAATTTCTGTGCATTTGAGCCAAATTGTTATGTGTACAAGAGCTA
TATTGTGTATTTTATTAAATTAATATATAGTTGTGTTGCAATATACATGGGCTTATATTG
TATTTGGCAACTGTTGCCTTAGTAGCTGTCAAACTCTATGAGTTTCATTTACTTTCTTTA
ATTTCTCTTTGGAAGTGTTCTCTCTCTCTCTAATGTGTGTGCTTGGACGCTGGCTTCCAC
GCTTTTAGCCTAGTTTCCCGCCCAGCCGACAGACTCGCACACGTTAACTGTTCAGAGCCT
CACGAGCCAGCTGATCCACACAACAAACCGGCAACAGCAACAATGACAACATAGACCACC
ACACATAACTACAATTTGAATATTTTTTACCAAACAGATTTTTTACAGGGCAGCTATTCT
TTCATGACCAATAACTGATACTGTTACTGTTTTGAGTTTCGACTTTTc
>NODE_922_length_1025_cov_80.358047
CTGGATAAGCGAAGAGGAAATCTAGAAATAAATAAAGTGGATTAGGCACTCTGAAAGCTC
CATCTTTGCCCTACAGCCGGCTGGATACCTCTCCTGTCTGTATGATAATGCTTTTGTCAA
GGCTCATGACCCAGTTGGTACAAAGCAGGAAATTACGTCATTTGCAAATGTGCTTTCATT
CCATGATAGTGTATAATTGTACAAATGAAAAGAGATTATCTCTCTAGTCCTCCACAAACA
GCCATACAGCTTTATAGGGGGGATTGGAAAAAAGTGATAATTTGCCAAAAAACCCATGGC
GCGAAAGCATGTACTCAACCTTGGGCCCAGGTTATTTTAAGGGAAGCCAATCTTTGATCA
GCCAAGCTGAAATGGCTAAGATAAGTGGGAGCTACATCTCGCGGCAGGACCACGCTCCAG
TCTGTTATTGCTATTTCCTCCCTGGTTTCTCGAGAGCGGTAAATAGCTGCTACCCCCACC
ATTTCTCTTGCGCCCCCCCCCCTCCCCCTTATCTCCTCCCCACTTTCTTCTGGAGATCTC
TGTCACTTTAATCCACAGAGTCTGCCGCTGGTTAACAAGGAAATCCTGTGTCAATTATCA
CCAACCACTTCCTGCTGGGAAAGCGGTGGGGAATCAAAGGGGCCTGAGAGTCTTTCACAC
CAGAGAGGAGCAGTAGGCCTAATTAAATGGCCCTTGTGTCCTGCTGACTGCTGGTGGCCG
GGTGACAGATAGCTCAGTCCAACGATAACCTCCTTTAGCTGCTGATTGTTTTGATAGGAC
AGGCAGTGCCCACTTTAGGTGCCCAGAGGTTGGCCGATTGTGATCCAGGAGTCAAATTCA
ATTCAAGTCCAAGAAGCGTAGCCTAAGGTGATGGATGAATACTTAGGAATCCATGTAAGT
GCAGGGCAAATGTGTGTGGTAGATCCAAACAACACTGATAACCGATAATACATTTACTGA
CAAAGACAGAAACACTCCACGAAAACTAGGCTGGGATTTTGGCTTTGCAGAAATTGAATA
GGAATTGAATAGCAGGAGGTAGGCCTTTGGTACATACTATCCTGTAGGTATTTTCTTTAT
TTTCACTGGAAAGTGAa
>NODE_926_length_100_cov_39.040001
AGACAGAGAGAGAGAGACAGAGAGAGAGAGACAGAGAGAGAGAGACAGAGAGAGAGAGAC
AGAGAGAGAGAGGGGGGTTCAAGATTAGGGAAAGAGAGGGGGAAGTCGTGGCCTAATGGT
GAGGGAGTCGGGCTTGTAATCCTCAGGTTGTTGGTTCGATTCTCGCACCCGG
>NODE_930_length_787_cov_52.030495
GACGCCTATTCAGAATAGTAAGGTTAAGTTGGGCTCTCATAAACTTACTTTTTCTGTTAT
GTTAGGTCGTTAGAGCTTTCCTCTGTGGTGTTCAACCCTGGTCGTGGTGAACCAGCATTT
CAAGGACCATGGGCAAGCAGCCAGTTTACTTTCCTAATAATACAAATGTAGCAACAGGAT
GTAGTGGTGGCTTTTTCCTGTGATAACACTTTTTGGGTGATAGTTGGTTCTGGGATGTTC
ATATCCATATGACCAACCAGGTAGTAGCTGGCTTCTCCCAGACCAGGGCTTCCCACCCCT
TTGGAAACTATGACTCGGGTGAGGGTTTAAGTTTGAGGGGTATGTCGGGCTATGCAGTGT
ATTAACTGTGTGTTGTTCTCATTGCCACTGCAGCCGCCTATCTGTGATGGCTATTGGCCA
GAGCTGGCTTGCAGATGATGATGGTTATGATACATCAACACCCTACTACCACAGCTCAGT
ATATGGTTGGTATAATGGGTTTGTATGATGGGTAAGATTTCTTTCCACCCTCCATCTCCT
ATGTAGGGAAGAGGAGCCATGTTCAATGGGCGAAGTTCTTTTTTTATTTTTTATTTATTA
TTATTTTTTTAAAGCTTGTTTCGTGACTGTGTCTCACATTGGAAAAGAACGAGGCTTTTG
AGCTTTAACCATTGAATACATCCAAGGACATTATAATCTAATTAGTGTCCAGTGTGTGCA
CCTTTTGTATTAAAGCCACCTCTGATGTATTTATTTTCCTTACATACATATGTGGAAGAC
ACAGATTCACTAGCATTTCTCAAGGTTAGCTAACCTTGAGTCTGAGCTGGCTTTGATATA
ATAGGcgtacgaggggact
>NODE_931_length_674_cov_235.206238
AGGGAATGATATTCACCTGGTCATGGCTGTGTGTTTGTGTGTTTGGAGGCTTCAGCAGGC
TTGTGTTGGGCTGAACAGCAGAACGTGTGAGGTGGACCAGGTGTTGGCAGAGCCACTCGC
CTCTGAGCACCAGTAAGACCCAACTTTCATTACAATAATGAAAGCAATAAAGTCAACCAA
CAACAACACAATAATAAAAAAACCTTTGGAAAACATTTCATAAACCATCAGCAGCCAATT
AGAGTAGGCGAGCTGTGCTGCAGTGTGTGTGTGTATGTGTGTGTGTGTGTAACTGTGTGT
GTGTGTAACTGCGTGTGTGTGTGTTGGGTATTAGAGCGTTACAGAGCCCAGCCTGGCTCT
GCCCTGCAGGCCCGACCTTCTAATCATTATCTGTCTGTCTTATTACGCTCCAAACCGGGC
CACTCTTAAATAAAATATGCAAAGGTTTCTTAAATGATGACCCGAGGCTGCGCGCGCCGC
CGCTGCTCTACATGCTGTTAATCTGAGAAATGCAAATTCCCTTCATCTCACACTCGCCTT
TATTAACTTTTTTGAATTTAAAATTCCACGAACAATGAGTTCTGTCAGCTTCTGAAATGA
TATTTTCTCTCTTCTTTTTATGTGCGCACGGAAGCGAGTTTAGAGCATGAAATTACCAGG
GGAAATATGAGCGGTTTCATCTCTCTCGCACAATTTAATTGGCTGCTTTGCAATTATTAG
TTTTTCCTGCTAAAGTTTTTTTTTTT
>NODE_932_length_366_cov_30.601093
GAGAGAGAGAGAGAGGAGAGGAGGATAGAGAGAGAGAGTGAGGGAGAGAGAGAGCCAGGG
AGAAAGATAGAGCTAGGGACAGAGAGATGGAGAGAGACAGATGGAAATAGAAAGTGAGTG
AGAAAGAATGAACGAAAAAAGGAAGGGAGGAAAGGAGACAGAAATAGAGGGAGAGAGAGA
TAGGGAGAGAGTGGGAGAGAGATGTCACAAGGAAAAGATCAATTCTTGTGCATCCCCCCT
TATTGTATCTCAGAATAATCATTGAATTTTGAATATGCTGTAAAAATAGAATCAAAATGT
AAATCGTGTATGAAATCAGTCACTGAATCAATGAAGCCTGTGAATTTGGCAGATGAGGTG
ACTGGAACATTTTAACTTCAAAATAAAACGTTGTTGAGAGCGGGTGCCTTAAAGAAACAG
TTACAGTAAAAAAAAAAA
>NODE_934_length_198_cov_31.343435
GCCTTTAAGGCATTCACAGTGGTAGGCCTGCATCTAGTGTAAATACTGATTTAACTGTCC
TTAATTTCTCATGACACCATTTCCCCAGGTTGTTTTCCAATATGAGCCATAACGGGTTCA
AAAACCAAAGACTGCAGCAATAATGTATTTTGTTTAGCATGAATGAACACTAGACCTTAT
CTATTTTTTGTAAATGGTAGTGAATCTACCCTTCAAGGACATGACCAAAAATACGTAGTA
CATTAATGCTACGAATGTCAAATAAGGTTG
>NODE_936_length_207_cov_209.787445
AAGTCAAATTAATCGCAAACACCTTGGTTTAGTAAATTGTTCAACCCTGGTAAGTATTAT
AAGGATGCCTTCATCAGGAATTGTTTATTACAATTGTTGGTATTACTATTAGGATTCCTC
TGGTAGGAGGTAATCTATTCTTTTGAAATTGTTTTCTTGTTAGGATTCTTTTATCATCCC
TTGGACCCTAACACATGTTCAATGGAAAACCCTAATCCCAACCACCTGGCACCAGACATA
ATCATCCCCCTGGTCACCACCTTTTCCCACAGAACACGA
>NODE_944_length_617_cov_82.773094
TGTATCTTTTTCATATATCTAACTCATCCATGCCTTCTGCCTCTCCGCCCTCTCGAGTCG
TCCTTCCCGCTTGGTAATTATTTGCTTTATTTTGTCAGTGAGCTGATGAGTGACATCAAA
AGGAGTTGTGCTGGACTTGATATACAAAAATGTCTTCCCCTCTGTTGTCTTAGACAATAA
TTATGATTTGCCAGTTAAGCCCGAACTACAGGCGAGGGATTGTAGTTTAAAGCAGAGGCT
TTGGTGCAAAAAATGCATTTATAGCCCTTTGTGTGGTTCCTCATTATGTGTGGGCCCGAT
TCATTAAGTAATTGGTTTGCAGTTGTTTACATGAGTATTAAGGCCCTCTATTCAGGGGCC
TTTGAGAGATACATTGTGCAAATGTTGCATGTTATGAATGCAGAATGAGAGGCGGGGGGC
CAGGCCTATTGGCCAAACACTGCACTCGGCTGAAAAGCAACAGAAAAGCACAGGGAGCTG
CTTTGCATAGCAATGACTCGGCCTTAATAAGCTTTACAGATTAAATACATGCAGTCTATA
CAAGATGCAAAGAGATACTCTTAACACATTTATATGTGCTCATTTCACTATTATGGCCTC
ACAGAGAATTGGGGTCTTTCATATTCTTTTTTTTTCTCTCTGTCTCTCTCTCTCTCTCTC
TTTCTATCTTTCTCTCTCTCTCTCTCTct
>NODE_945_length_1239_cov_86.672318
GGCAAGGGAACGGTTTTTCTCCCGTGTGAACACGAATGTGATTTATCAGTTTATACTTCG
CTTTAAATGCTTTTCCTTCGCGTGGACATTCCTCCCAAAAGCAAACGTGGCTACTTTGCT
CCGGTCCCCCAACGTGCTCCACCGTAACATGGTTCACCAGCTCGTGCATGGTGCTGTAAG
TTTTGGAGCAAGGCTTCTTCGAACTTAGTTCCTGGTCGATCCATTTGCAGATTAACTCTT
GCTTGATGGGTTGCCTCATGTATCTCAAGAACGCCCCCGCGGCTCCGTGAGGAGCAGACG
CGATGTTCACATTGAGGTTCATGGAGTTGTAGCTATGGAGAGAAGAGGGTCCATAGTGCT
CGGGCCTGTGGCCGAAGTGCTCTGGCCTTCCGTAGATGTCCCCCGGTAGACCCAGGCGCA
TCTGCCCGTTGAGGGCATGGTGATGATGAGCACCTGGGGACGATTGGTCGTGAAGTCCAG
AGAAAAGTGGATGGGCACCACTTTCCGTGTGCCCATAAGCACCTGTTGGGGAGATGAACA
TGCCATGGTGATGAGGGGAGGAGGCGGAACTATGCTGGTCGCCAAGTGCATGCATAGCAG
AGGCTGAGAGCTCTCTCCTGAGGATGAAGTCCCTGCTGCTTGAGTAGCCTGAGTGGGGGT
GAGCCACAGGGAAACCAACTGTGGTCTGAGCAGAAGTGAAAGATGCCGCGGTCTGGGCTT
CGGGATGGCTCTGAATGTGCTGAGAGGGACTAAGTTTGAGAGCATTTGTCTGTGCCATGT
GCTCGGGTCCAAATGGAGTTAGTGCCACTCCAGGGTCGTTGCCCATCTCCCCAGGGTGCA
GGTGGGCATGGTGGGAGAGAGGGTGATGCCCCCCCAACCCCGGGAAGCCTGTCATATTCT
GATGAGGAAGGGGTTGAGTCGCTGCCAAATCCGCTAATCTTATCGCCGGATTCCTCTTGC
TTAAAGGGGGCTCCATATCTAAACTATGAAGTCCATCCACACTTACCGCTATTGTTTTTT
CCTCTTGCCACGTTATCTAAAACATTACAATATCTGTACATAAAGATCTATATAACTTCT
TTTGTCCTGCCTCTAACTCTGCTTGCTCCTTTTTCCACTCTGTCCTCAAGCGATTGGCAG
AACATACAACAGTTGGAGGACACAGTAGGGAATACAGTTTAGAAATGGCACTGCGGGTAT
TGGACGGATTTCGGTGACTGGCAGTTAAGAGAACGAAGCGATTGGCTGTCGTTCAGCGCA
GGGGCTCAGCAGGGTTCCGCCCCCTCACTCTCTTTATCGCTGTTGACTCCa
>NODE_947_length_241_cov_19.759336
CATAAGGGGGGGTATGACGTTTTGGATGAAAAGACGTAAGGGGTTAGTATGACGTTTTGG
ATGAAAAGACGTGAGGGGGGGGTATGACGTTTTGGGCTGAAAAGACATAAGGGGGGGTAT
GACGTTTTGGATGAAAAGACGTAAGGGGTTAGTATAACGTTTTGGATGAAAAGACGTAAG
GGGGGGTATGACGCTTTGAGCTGAAAAGACGTAATGGGGGGGGTACGATGATTTTGGCTG
GAATACATAAGAGGTTAGTATGACGTTTTTCATGAAAATACGTAGGGGTTAGTATGACGT
TTCGAGCTGAAAA
>NODE_948_length_73_cov_79.698631
CCCCCCCTTACGTCTTTTCAGCTCAAAACGTCATACCCCCCCTTACGTCTTTTCAGCTCA
AAACGTCATACCTCCCCTTACGTCTTTTCATCCAAAACATCATACTAACTCCTTACGTAT
TTTCATGAAAAACGTCATACTAACC
>NODE_951_length_633_cov_115.214851
AACGCACTACAGCACTTTATTGCTTAGCCCACTGCCAGACTTCAGCCTTACTGCTGTTTT
GTGTTTTGACATGACGCATGAATCCCCAGAGGTCAAGGAAATCAGACTACCCAGGTGCAA
CACTAACATCCTCCCAGTATCCAAACATTTTCTTTAAAAGTAACTGGCACACTGGGGCCC
ATAAGTTAGACCTGAGCACTGCTCAAGATGTCTGGCTCCCAATAAGACTCTACCCTGAGC
AATAAACTTTGACATTGCTGCTTGACAAATGTCTGCCCTTTTTCATTGTCAAGTGTTACA
AATTGATGAAATGAGTTCATCGATGTTCTCTGGTCATTATCTCTCCAGTGGCACTTTGTT
TTACAGACAGTGGGGAAAGGGACAGTGCAGATTAGAGGCCCAGGCACAGTTTATCAAACA
AAATCTAATATCATCCATAAGAGGGGAATCTGGAAATCAATACTTCATTACTAAATTGTT
AGTGGGGATGAAGAGTAATTGTGCAAGTTCAGAGATGTGTCTCAGCGGCCAGGGCATAGG
AAGTTCAATGTCACCCGGGAAGTGATAAGTAAAGACACTGATGGGAAGAAACATTTCTGC
AATGGGGGATGGTGGGGAGAGCATGGGACTGATCTCGCTGCAGACAATACACACTGGTTT
GCCATTGATTGGGCTTCAGCAATAAAGATAGAATGATATAAAGGg
>NODE_957_length_422_cov_68.018959
GTCCGTGCCCCACATCAACACAGAGACAATGAGGAGATGAGGAGGACGGGCGAAACATCC
TGCGGTGATCTGAAATCAGAAAGCTTTCAGATGTGCTTTATGCCTTCCCCCGCGGCCCTT
CTCAGACAGTGAGCTCGTACATTAGGCCAGGGCATTTAGATGAAATAAAAGCCTAGGCCA
GCTTATGGCTAAACAGAATGGGAGCACTCACTCTGCCTGTCTCTGATTGACCATTAAAGC
CACTGATGAATGCCGCTGTCAGAAGAGAGACAATTAAATCAAACGTGAAACAAAGCCGTT
GTGACGGCCCCTGCTCTGACAGAGCACACCCATTCCTCCCTTCCATTACATAGCTCACGT
CTCCATTTACACCCCTTCCAGTATGTGTGTGAGTGTGTGTGTGTATACGCGCGTGCGTGC
GCGAGTGAGTGAGTGAGTGAGTGTGTGAGCGAAAGAGAGATATGCAGAGAAAAAGCGAGA
GCGAAAAAATGtcg
>NODE_963_length_490_cov_98.991837
TTAATGCAACAATGCAAATACTCTTCCATTTTCCGCTCCTTTATTTTTAAATTTTTTGAA
TGCTTAGCTCAATTCCCTACTACATTAATCTCATTATCCTTTGAACCTTTTCACAAGCAA
TGCCAAATGCAATTTGTATTCTGAAGCCGGGCAAAAAGCTCTAAACTGATTATCCCAATA
TGAACCGTAGCAATTCTTGATATTGTTGGGTCTGAAAGGGCTATCTAGCTGCTGAAAGGG
GTTCCCATATGCCTTCTGAGTTTCATGACACAATGTTGCGTCTGCTTTGCAAGGGATAAA
TTAAGCGTGTGAAAGTCTAAGCAAAGCCCTCATTTTCCAGTTAATCAAATCTCCCCCTAA
TCAAATTAGCGCACATAATTCCTCTGGATGCGTGGCACAAAAAAGGCATTATCCCCTTCT
CTGGAGCTGAAAGGAAGGGAGCCAGCGTGGTGCCTCTCGCCTCTGCATGAGCACTCCTGA
ATGGCAGAGGAGGTCCTGGGTGAGGCAGGGGGGAGGGTCGAGGGGGAGGTGGTGGTGGTG
GTGGTGTTTTGGGGGGTAGGGt
>NODE_965_length_196_cov_484.867340
TCGTGTTCTGTGGGAAAAGGTGGTGACCAGGGGGATGATTATGTCTGGTGCCAGGTGGTT
GGGGTTAGGGTTGTCCATTGAACAGGTGTTAGGGTCCAAGGGAAGGGAAGACTGGTTAGG
GTTAGTGAGGGAGGGGAAGAAGTTGGGTTGAGGTGTGGAGCAGGGTGGGTTGGTTTTGGG
TAGAGCAGAAGGGTTGGGTTTAGACGTGGACAGGGAGCGGTTAAGGTTAGGGTTAGAGGT
TGGGTCAGTGGTAGGATAGGTCAGGGGA
>NODE_972_length_139_cov_42.165466
CGTCTTTTCAGCCAAAAACGTCATACTAACCCCTTCTGTATTTTCTGCTCAAAACATTAT
ACTAACCCCTTAGGTATTTTCATCAACAACTTCATATTAGCCCCTTACGTATTTCAGCAA
AAAACGTCATACTAACCCCTTATGTATTTTCCTCAAAAACGTCATACTAACCCCTTATGT
ATTTTCATCAAAAACGTCATACTAACCCCTT
>NODE_973_length_73_cov_12.205480
CGTAAGGGGTGGGTATGACGTTTTGGGATGAAATACTCAAGGGGTTAGTATGACGTTTTT
GATGAAAATACACAAGGGGTTAGTATGACGTTTTTGATGAAAATACATAAGGGGTTAGTA
TGACGTTTTTGAGGAAAATACATAA
>NODE_982_length_78_cov_53.833332
AAACGTCACACTAACCCCTTATGTATTTTCATGAAAAACATCATAATAACCCCTTAAGTA
TTTTTAGCCCAAAACGTTATACCCCCCTTACGTCTTTTCAGCCAAAAACATCATACTAAC
CCCTTACGTATTTTAGCCAAAAACGTCGTA
>NODE_983_length_122_cov_24.295082
TATGACGTTTTTGATGAAAAAAACATAAGGGGTTAGTATGACGTTTTTTATGAAATTACG
TAAGGGGTTAGTGTGACGTTTTTGGCTGAAATACGTAAGGGGTTAGTAAGACGTTTTTGA
TGAAAATACGTAAGGGGTTAGTATGACGTTTTTGATGAAAATAAGTAAGGGATTAGTATG
ACGTTTTTGGCTGA
>NODE_984_length_765_cov_79.899345
ACGGTCAGGTAGCCCACTGTATATAATCTGTCTATAGGCATATAGCCACGTTAAAAAAAC
GCACAGGTGGGGAAAAAACTTAATAAAAGAAAAGGAACCATATATGTTAATGTCACTTCG
GACCCTGTTTTACTGAACTAAGTATAGATTATTTTCAGTATCAAGATATTTGACTAGTTA
ATCAAGATTCTCCACAGAGGTATCTTTTCATCTCAGGCACAGATAAATTAAGAAATTAAA
GCAAATGCTTTAAGTAATAGTTCCTGATTTCTTCCCTCACAAATTATTTTTCTACTTGTT
TTTGTATCTATGCATAAATTAAAAAAATCTGCTGAAATTTATTATTCATCTGAGATGTGA
TTAATATGCAAAATTATGCAAATTAAGATGCAATTAGTCTCCAATTCTCTAGTGGAATTT
TCCATTATAATTTAATACAAAGTAACAGAGTAATTGGTGTCACGTGTAATTATGGTTACT
CAAGTGTACTTTTAGGCATGCAAATCATGTGCTATATGTTGGTTATCCTATGCAAATGTA
CCATGTGGTGCTTTAACAAGTTTGTAAAAATGACAGTGGCATGAGATCCAATGGTGCAAA
CAGAAAGGTAGACCCTCCAATGCTCATCACTCTATTATGAAAGGGTAATATTGGTGTTGG
CTTGCAAGTATTTGCTCAAGTCTCTGGAAGTGTGGCTAAAATGCAATAAGAGTTGAAAAA
ACTGACAAGTTATAAACGTACACTGTTAAAGTTTTCAGTTCAGTTATCACTACACAAACA
TGCTGAATAGGCTGTGAACATTACCTACATGGTATGTTTAGGTATttctatcactta
>NODE_985_length_87_cov_51.413792
CGTCATACTAACCCCTTATGTATTTTCTGCTCAAAACATCATACTAACCCCTTATGTATT
TTCATCAAAAACCTCATACTAACCCCTTACGTATTTTAGCCAAAAACATAATAATAACCC
CTGATGTATTTTCATCAAAAACGTCATACTAACCCCTTA
>NODE_986_length_662_cov_47.199394
GGAGTGTAAATCCTAACCCTTCAAAAGAGAAGTGCGCACAGACCTATTCAGCTCGCGACA
AGCACTGACTCTTCTAGCCTGGCCCTGGGTAGATTTCCCCTGACAAAAATTAAACCAGCT
TCTACTTGGCACTTTATTATCTCCTCAGCTGAATGATTTATTGTTTGTGGAGCGAAAGAG
CGAAAGAGAGGGGGAAGATTACATTTCAAGCCAAAGCTCTGGCCTGATCTCGTTTTTTAC
TCCCTCTGTCCAGGAAGAAAGCCGCCGACAAACAATAATGTCAGCTGTAATTGATCTGGG
GTCGGCGGCTGGGCTCGCGGTAAAAGCGCACTATTTAAGCGACAATCGGCCCTGGGCTTC
TCAGACGCTGGCTAATGAAGCTGTCTGTCTGGGCTATTTACCTTTCCTTAAATGGAGGAG
GAGAGATGTACTGTAGGACACGGCAGCAGCCGGGAGAAGAGGATGTGGCGCTCCCGCATC
ACTGAAATGGGAGTTGACGACGACGGAGCGATGTCGGTTTATAATTGGCTGTAGCCGCTG
TCGCAGAGCAGCCAAATCAGGGTATTCTCTGCTAATTAAAAGCCTTGTTTTAAGCCTATC
CGCCTTTGTTTTGGGAGGCTTCAGGCGTTGGAACAATGCAGTGGTAAACGTCAAACAAAC
ATTCTTTAGTCAGTGCCTTGATCGATTTGTTCGACGTGAACCCTTTAGCTTTCCTCATGG
CTGAGAGACGCACa
>NODE_987_length_675_cov_74.509628
CCCCAGTCTACACAAACACAGACCCCAGTCTACACAAACACAGACCCCAGTCTACACAAA
CGACGTCAGTGGTAATTGTGCAACGGTAATGACCGCATATTTAATTTCCTCTCCCTCGTT
GTCTCTAACCCTCCACCCCGCCCCTCCAGATTGTGGGGCCGAGCCTCTAGCAGTGCGCTG
CTGAAGGTGTGTTTGTGCTGTTATGCCCTCTGGCTTGGCTGCCAGCTTACTCCCGATGAT
CTGAGCCAGAAGGCAGACTGCCGAGGAATACCGATCACCTTGGCCAGACCGAATCCTTTG
AGCTCTCTCTGGCATCTTTCCTCTTCTGCCAGTTTCCTCCACAGCTCCTCTCTTCCCCCT
TCTGAAGTTGACAACAAAGACATCCTCGGGGTCCTCCTTGATGTGAGACCCGCTCTTGAT
CTTTTTTCCCTATGTTTTTGTACCTTATAGTTGCACTACTTTCATATTCCACTAGCACAA
TATTTACACACCAGAAGACAAAGAAAAAAATGGGGGGGGGGTCTTTCATGTTGGGGGGCC
TGTTGCCGTCATGTTAATCACCTGAAGACTCCTTATCACCTGGTTGCGTTGGTGAGGGAC
AGGTGGACGTGGGTCCCTTGCTCTATGTTGTCGACATAGGTCGGCGAGGGAAAGAAGAAA
TGTTGGCGAAGAGAACTTAAGAGGAGAGGGAGCCGACAGCATCCATACTTTGGATGTCTC
ATCTTCAACTATCTTACCCTGTTaatc
>NODE_989_length_583_cov_75.531731
TTTATATATTTATCTTGGTATTACCCATTTGTCAGAGGCAAAAAGGCTTCAATCTCTTTT
TCATTTCATCCTGATAGCCCTGTCTTTAATGACTGGGGGACAGGGACATTTCCTGAGGTA
AAAGGCAGTGCGCATTTCACAAGATAAAGTTAGAGGTTTACAGCTATTTCCAAGCAGTAA
TGTATTATTCTGTTAAAGCAATGATCAGGTACTGTTGGATGAATGGGAGCTGTTCAGCAC
CATTACTGTCTGGCACATCAGTGAGGCATTATTACATTATCACTGCTCTTTAGTAGGAGA
TTGGGTGTGTGACCGGGTTCTGAATACACTCATCCCGCTCTCTACGGTGTAAATTGCAGA
TTGGCTCATTGACTTCAATGATAAAATGTAAAAATTTCCAGGAACGAGAACATAGACTGA
GGTTACTCCTTAGCTGTTTGTCAATGGCAGATGTGAGTCAGTCGATGGCAAGCATGCTAA
AGAGATGCGTTCCATTTCAGAGAAGACTGTGTCATAAATGCTTGAAACTGCTTAAGTAAT
ACCTCACACGATAGACACATTTAATAGCTAAATTTGCCCCTGGTTGTCACATAGTGCTAC
AGTGCCTCTAGAAATTCAACAGTCGAGTTGACATTCTTAGAGGAAAATTCCAACg
>NODE_990_length_572_cov_73.989510
ATAGCCCATCCCATTATTCTTCAGGCTCCCGGGGGGCCACAAGGTCTCCAGCATCATTAC
CAGAACTAAGGATCTGACTCCTCCATTTCGGCCCCTCCTCTCCCCTACCTCCCTCTCTCT
AATTATAGGTCAAGCACTCTTTTTGTAAATTATAAAAACCTTTGTTCTTATCAGAAAACT
GAGAGTGGAGGCTAGATAGCAACGCAAGCAAGACGGAAGGAAGAATTGTCCAAATATTGG
AACGGGTAGGGGAACAATTTTCAATTATAAAGCCAAGCTAATTTGGTATGACCATCGACT
GTCATGCGTGCTGACTGTGCTCCATTATGCAGTCATTTGGGCTCTTTCAAATTAGTTATG
TTAATGTCCTGTGAGTGAATGTAACACTTGGATGGGACAAGATTTCAGCAATTAATTTCT
ACAGTCAGCGGAGAGACAAGCAAATTTATTTTCCCCCTCTCAGGGAATTGGTGGTGGAGG
AAGCGAGGAGGGGAGAGAACATTCTGGAGCAGGGAACAAGCTAAACACAAGCCCTAAATA
AAGCCTGAACAATGGGAGCCAATGCCTCCTCGTTCATTCAATTGACAATGTTTTGCAGCT
TAAACCTGTTTTATTAATTATGTTTGACATTTCCTTAATTAGTt
>NODE_991_length_129_cov_18.705427
GAATATGAGCAGTGGGTCAGTGCTATTGGGCGGTAGCCATTCAGACAGGACACAGGTGAT
TTCTTTGGTACACTTATGATTTTTGTGGATTTGAGACATGTGGGGACGACTGCCAGGGTC
AGCGAGATATTGAATATACAGTCATGGCCAAAATTGTTGGCACCCCTGACATTTTTCCAG
AAAATGAGGTATTTCTCACAG
>NODE_993_length_92_cov_207.413040
GATTTTTAGATTGCCCACACCTGTTACTTGCCCCAGGTGAGTTTAAAGGAGCATCACATG
CTTGAAACAAACTTATTCATCCACAATTTTGAAAGGGTGCCAATAATTTTGTCCGGCCCA
TCTTTTGAGTTTTGTGTGAAATTGTGTCAAATTTGCTTTTTTTC
>NODE_998_length_426_cov_17.530516
CAGCAGCCAGAATTTTAACCATGCAGAACCGGGTCGTTTCCGGTTCTTAGGCTAGTGTGT
CCCCATCTGAAATCGTATGGGGAAAGCGGCAGACACAGATGGCATGGACACTTACGCAAG
GTCTGCCGCTCTGCCCTGCTATCGGAGCCTATTCGCAGTCTCCCACTTCAACCCCGCTCC
GTCATCCGCGCCCCTCAGCCGCCCCAGCACTGCAGCAACGCGCCCATCGACCGCGGAGCC
ACGGCCGACGGCATGAGGCTTGATCCGGTGCATTTCTCCATGCTGGTCATTGGGGTCTCC
TTCGCCTGCTACGCCCCGAGTCTCAATTCCCTCCAGGACCAGGCGTACCGATCCGCCGTG
GTAATCGAGGGCGAGGTGCGCTCGTCACCGGAAAACGTCTCCCGGGAGCCGTACAGTGTG
AATGTCAAAGTGCTGGACGTGTGGCCCGTGAACAGTGGCGGACTCGAGCGGGAGCAGCTC
GTTaccgtcggggacttc
>NODE_999_length_146_cov_22.945206
GGGTTAGTATGACGTTTTGGGCTGAAAAGACCTAAGAGGTTAGTATGATGTTTTTGATGA
AAATACATAAGGTGTTAGTATGAGGTTTTTGGATAAAATAAGTAAGGGGTTAGTATGACG
GTTTTGATGAAAATACATAAGGGGTTAGTATGACGTTTTTGGCTAAAATATGTAAGGGGT
TCGTACGACGTTTTTGGCTGAAAAGACGTAAGGGGGGT
>NODE_1003_length_666_cov_39.099098
ACCCATTATTTATGTTTGAAAATGGATATTTCATATCTCTCAGCAGAGCATCCTTTCACT
TACCCATCTAAAAACCAATAAAGGGATTGCCGTAGAAACATAAATTGGTCTGTCTAGCTG
AATCCATGTTGTGCTAATGTACCCAGATTAACTCAACTGTAAATTGTCTCCTTTGGATGT
CTGTCTTGCTAAAAGTTCCCCATATGATTCATGATTCAGATTGCTTTTAACAGCTATTGG
CTAAGCAATATGGTAAATGTACAAGGTGATGCAAATGGCATTAGTGGGAAAGGATGCACA
GGACCATGTAATGCAGTCAATACTACATTAACTACTGATGCCCAATTACAGAACCAGGGA
GAGTGGCTTTTAGGAGCATTAGGACTTGCAGAAAAGCTGAGATCACCTGCTGCTCATTGC
CTAAAAGCTTCACCCTTTGCTTGCTGGGGCCGACCAACAGCGCTGGCATTTTGGCAGGGA
TGTGGAGAGAGCTGTCTGGGGCTAGGCTCTTTCACTCTGTAGGCACGGCTGTTAGCCTGT
TAGTGTTCCATTGGCTATAAGCTATCCAAGGCCAGGCTATTTCTGCAGCCCATTCTAACC
ACAGTGCAATTTAGACCACAGTTGTACATATGGGGTGACGTTGTCTGTGCCTGTGCGTGT
GCGTGTGTTTGACTATGTGTCTGCGTGTATACGCTTGGGTAGTTGACGTGATTGTTCTAT
GGTCTGGGTCCATAAACa
>NODE_1004_length_73_cov_37.876713
CACACACACACACACACACACACACACACACACACACACACACACACACACACACACACA
CACACACACACAGACACACACACACACACACACACACACACACACACACACACACACACA
CACACACACACACACACACACACAC
>NODE_1005_length_868_cov_94.082947
TATTGAACGCTGTTTTTGTTTTACCCTGACTACTACGAACCCATGCTACATACAGCATTA
TCCACATGTGGGAGAACTAGTAATGATTGTAGTGAAGCCTTTGCCTCTACCGCTCTCCAC
TGTTTTCGTGTTTGTGCTTTAGCTGCTGTAGCATATCTACACGATCCAACACGCTGCTAC
ACACATTCCGAAGTGACAGGGTTCTAGAAGATTGGCTTGATGGTTGATATCTCATCAGAA
ACACACACATGTCCTCTTCAGGGGATAGATCACATTAACATTTTTCCCTGTAAAGGCAGT
GTTTGACTCTGCTGTGGATACGTGGGTTCAGGTAGCTAAGCTTGTTTGTTAACATCGACA
TTGTAGAGGGGGAGAGAGGGAAGAAAAATCAATCTAATACTGCAGAACTATCGGATCATA
TGAAATTATAGATTCTTGGTCTGAGCATTCAGCCCTTGTCTGCCGAGCTGTGCAAATCAA
TTCAAACAGACACAAAGAGCAAACACACACACGCCGCTACCGTGCACCACAATAGGAAAT
TGAAGCGATGCCTTCCCTTTTTAAAATATGCCGTCACATATTTGTTTTGTGGATTACCAT
TCTGAAATGAAATTTGAACAGTTACTTAAAATAATATGCAAAAGATATTTCCTGTTACAG
CCCCCCCCCACCCCCCACCCCCCACCCCCCTTCTCTTGTTTGTTGGGGGATGTGTGGAGC
AGAGACGAGGCCTGCGAGTAAACAGCAACACATCTCTGCTATGATGCTGATTATTTTGCC
AAAACATATTTTTAGGGCCTTATCCCCAATGCAGGCGGTTTACTGAACTCACTATTTGTT
TCTCTTTTTCTGTTCTGGTTTACATAGTTGCTGCTGCTTTTGAAACGTTCATATTTGAAT
CGGAGGCGGAAAAgagagcgagagcgtgaaaaggtttgtg
>NODE_1006_length_73_cov_13.013699
GGCTGAAAAGACGTAAGGGGTGGGTATGACGTTTTTGGCTGAAAAGACGTAAGGGGTGGG
TATGACGTTTTGTGCTGAAAAGACGTAAGGGGTGGGTATGACGTTTTGGGCTGAAAAGAC
GTGAGGGGTGGGTATGACGTTTTTG
>NODE_1007_length_524_cov_165.929382
GCCTATCAAACACTCTTTCCAACCTAAAGGAGAGGTCAAAATAAACGAAGCCTTGGGCGA
CTCTAGAAGTTGTACGTAATATTTCAGAAGGGTGACCAAGTCTTTTTTCTTTTCTTTTTT
TTTAACTTGATTTGATTCAGGACAAGACAACAAAGTCATTGTCATCAGACATGTTGCCTA
AGATTGTTTAACAATTAACAAGTAAAATTCCAAAGGTAGAATGAAGGTGACATTGCCAAC
AGGAATGACTACACTGAGTACTATGAAACCAATTCAGTTTGTACATTTGTAAGATCAGTC
ATGGAGTTATTCCAGATCATTTGAACCCTGTGAAAAAGGCACCTGGCCCATTGGTGACCC
CTGGAAATACAGCTGTAACCTTAAGGTTACGGCCCCAAACATCACTTCCTGTCGCCCAAG
CCTCCGTTCCATCTCGAGGGTAAAATAAAACTACAACTACACACTTTTTTGCCCATGATG
TCGTGAAAATGCATGTTGACAGCCTGGTCCACTGATTGTTCGGCCTCGAAAGTAATAAAT
CCAAAACCTAGCCAACGACCAAGAGTGAATCAAGGTAGCAGGGCGTTGTGACAACA
>NODE_1019_length_458_cov_55.500000
GTGAGGAAGATGGTTCACCACAGTGACTGATTTCTGTACCTTAATAAACATCCTGCTGAA
CTGCCTTCTCATGCTCTGCCTTGCCAGGGATATAAGTGGGACTATAATTTCGGCGCTGCA
TCCGGGGTTAGCGGTTAGCACGGAGCCATCAGCAATGCTGTGGTCCTTCTATTGCCCGCT
CCTGCTGTCAAAAATGCCTCTTCCAGGCATGTCAGGCGCTCCGGCGCAGAGCTGTAAAAA
CCTTTTCCCCCTCTCCTTAACAACGGCAAAACAACGCACGCACGCACCCCTTCGGAGGTG
CCTGCATTTCTGAGGCCTTTGACAGGACGTGCTGCAGGCACAAATTGTAATTCAGAAAGG
TTAAGGAGGTCAATGCCTTTTATTACGAGTCTGAGTGCATCCTGCTTGATGGGCCGGGCA
TGCAAATGGAACGTCTCGGAGTGTTCTATGCAACGATTCCGACAGGGAGAGAGTGCGTGC
CTCCGTGGGTGAGGGAAAAGGCGGGAGGAGGAGGAGGAGGGGAGGGAGGg
>NODE_1030_length_400_cov_60.392502
TTTTCACTACGAGTGAATACAGATACGCGTCTGAAAGTTAAACGGCGCTTAAAACGTTAA
AGAGTTTGTTATGGTCTCTGATAAGTTCTGAAGCTCAGGTTACAGCAAAGCTGGGAGGCA
CCACATGGACCCAACACCCAGTCAGTGATGGGCCCATGTTGTTAGAGTAATATTGCACCA
TCAGGAAAATGTTGCACCATATTTTAAATATTAGTACATGGAATAATGAACGAACAAAAA
TATCAAGTCAATCTTTGTTCTCGGTAGACATGAAGGAATTAAAGTCCTTTAGTTGTATAT
ACATTATGTATATATTTATACACTTTGATATTTTTCACTTTTCAGTAAAAGTTGGCTCCA
CGAAATATGACAATATGCCATACTTAATGAAGTAAGTCACAGACTTATTTTAGAACGGAG
GAACACTTCCACTCCCATCTGAAACACAAAGAGGAGAGAGGAAGAGAGGGAT
>NODE_1031_length_73_cov_59.589043
AGACTTATTTTAGAACGGAGGAACACTTCCACTCCCATCTGAAACACAAAGAGGAGAGAG
GAAGAGAGGGATCATTAGCATGACAAGTTCAAGGGCAGACGATTGAAGTGATTCATTTGC
TATTAATTGATATACTGTATGAGAt
>NODE_1032_length_306_cov_149.986923
ACACACACCTCTGGAAACACTACTTATCTATTCATACCAGGGTTGCCGGCAGCCCTTTAA
GAATCGAGTTATGCTAAGCAGAGGTTGATTTAAACCAGGGTTCGACCTATGACCTGGGCT
TAGAGGATAATGTCCCAAGCAAGGAGAGCAAAGTCCTGTTACTACCCATGAATCAGGGCC
CATGGACATTATTTCAAAATTGCTTAGTTGCATGGAACTCCCTTTAGTGCTGAACGGACT
TTCATAAAATTGATTTTCTGAGTACACCCTTTTAGCAGCTATAAGCTTGAAATATGAACC
CTTCATTGCTGAAAGCATTTCATTTCTCTCTCTCTCTCTCTCTCTCTCTCTCTCTGTCTC
TCTCTCTCTCTCTCTCTC
>NODE_1037_length_310_cov_14.261291
AGGTCTTTTCAGCCCAAAACGTCATACTAACCCCTTATGTATTTTCATGAAAAACGTCAT
ACTAACCCTTTCATTCTTTTTAGCCCAAAACTTCATATCCCCCCCTTACGTCTATCAGCC
CAAAACGTCATACTAACCCCTTATGTATTTTAATCAAAAACGTCATACTAACCCCTTACG
TATTGTCATCAAAAACGTCATACTAACCCCTTATGTATTTTCATNNNNNNNNNNNNNNNN
NNNNNNNNNNNNNNNNNNNNNNNNNNNNNNNNNNNNNNNNNNNNNNNNNNNNNNNNNNNN
NNNNNNNNNNNNNNNNNNNNNNNNNNCGTATTTTCATCAAAAACGTCATACTAACCCCTT
ATGTATTTTCATCAAAAACGTC
>NODE_1038_length_693_cov_102.222221
GAGTGCATGGTGTTTGATATTTTGGGGACAACTGATTGCATTTTAGAAGTATGGCAATCC
AAACATAAAAATGTTCTTTAGCTGTAACACGTCAAATAAACCAAGAACCAAAATTGTGAA
AATGTGGCTGTGAAATTGGCATTGCCAACCCATCTTTTATCACAAAATTTATACCGTGGT
TTTTGCGCATGGCTCCAAGTCGTTTATTATAACTTAACCCCTGATTACACGCACCAAGGC
GATTTAAATCTGATTATCAAATTAGGAGACTTTGAGACAAATCCTCTTAGTTCTGATACT
GTTGACTGGAGAGGGAAAATGAATCTCCACACCCGTCACGTAGGTAACGATGCTATCCTG
AAAGGGACTTTAAACCGTATTTGACAACAAATGCAGCTGTCCCGCTATTTCAGAAGATAT
TAGAGGAAAATGAATGCAAATCTGTGTGCAGGAGCCATCTGGACGTGGAGAGAGGGAGTC
AGCTGCTCCTCACAGAGGCGCGGAGCCTGAATCCGTTTCGGCTCATTCTGCGGGATCATC
TGCGTGGTGGGCTTTACACCGTGGAAAATGCGCTCTCATCATTAGGTGAACGTAGGCATC
ACACGTTCAAAATAAAATAAATATTTAAATCACTTAGTGTACTTTCTGTGGCCAAGTTAA
GCCTAAATATATGTTTATGACATGGTGTGGGATTCTATATTATATTAGTTCACTGTATCG
TCATACAGCTTTAAAGAAAAATATTTAGAGGAACATTTAAGAGAc
>NODE_1042_length_85_cov_25.564707
CGTCATACTAACCCCTTATGTATTTTCATCAAAAACGTCATACTAACCCCTTATGTATTT
TCATCAAAAATGCCATACTAACCCGTTATGTATTTTCGTGAAAAACGACATACTAACCCC
TTACGTCTTTTCAGCCCAAAACGTCATACCCCCCCTT
>NODE_1045_length_110_cov_37.254547
GGGGGGTACGATGTTTTTGGCTGAAATACATAAGAGGTTAGTATGACGTTTTTCATGAAA
ATACTTAAGGGGGGGGTATGACGTTTTGGATGAAAAGACGTAAGGGGGGGGTATGACGTT
TTGGATGAAAAGACGTGAGGGGGGAGTATGACGTTCAAGGCTGAAAAGACGTAAGGGGGG
GG
>NODE_1046_length_546_cov_50.782051
CCTTCATCATCATCATCATCAGGTTGTTGATCACTGTGTGTGTGTGTGTGTGTGTGTGTG
TACTGTGTGTGTGTGTGGACTGTGTGCATGTGTGGACTATGTATGAGTAGACTGTGTGTG
TGAAGCACCTTCCTTGTTTCCGTGTGCGAGTGTGTGTGTCAAAGAGAAACAGAGTGTTCT
CTATCTCCGTGCTCACTTCTTGGAGGTTGCTTGTGCCTCCCAACCTCCCCCCACGCACAC
ACCCCCTTGAGGCCCCTGTCCCAGTAATGGCCTGCTCCTGATTGCTCTGATACAGGTTAG
GAATATTGGCTTTAATGATGTGTAAAATGAGCAAGCAGCCGCTGTGACATTTACAGATGG
CACCGCCTTGGCCTGTTCTTCCGAACTGCTCATTCATTTACAGGAACAGGAAGCACTTGT
TTAAGTGACCACCTGACGCAAGCACCCACACAACCCACAGCAGCAAGGCGCTGTGTGGTT
CCTACCAAAACAAAGTGTTGTGGTGCAGTGTCATCAGTTCATCCAGACTCTGTTGTACAC
ACACATACACACACACACACACACACACACACACACACACACACTGGCTTCTTGATTGCC
TGCtggtgcagtttgaag
>NODE_1049_length_73_cov_20.780823
GAGGGAAAGGTAGTGAAGTTGACTGAGGGGCAGCTATGGAAAGCAGGGGCAGAGGTACTA
GCCCCGGGGCCATTGGAGCTGGTGGCAGCGACAGCAGCAGCAGCTTGCAAAGGGAGAGGA
AAGAAAGGTCAAGAGGAAAGGAAAA
>NODE_1051_length_293_cov_73.348122
GATTTTCAACGACTTCAGTTTTTTATGGTCTTAAAGTGATTTTCAGCGCCTGAAAAGCGT
TTTCTAAGGTTTTGCATGTAACTTTGGAATGACAGTTTTCCGAACACTCTGACTATTTCA
GCAAGTATATAGGGGTGTTTTTGTACATGGAAAAGAGGTTTTTGCGGCAGTATTCGTTGA
TTCCAGACAGTAATATCATTTTTCATTGACTGCTTTACAGAACCTGCAAATGCTAATGAA
TCAAGTAGAAACAGGAAAAACTGCGTCTTTTCTTATATATGGGGATGGTTTACACATGAC
AAAGGAGTGAGACCAAGCGTCTGGAAAACTGGAAGTTTCTCCGGTTCCTGCAGTTGTGTC
TGCGT
>NODE_1052_length_767_cov_116.341591
ATTTATAATGCATCTCCATGGCAACCGTAGTTCTTTGGCTTTTCTATGAGTACAGTATAT
CCTGTTGGAAGTGCTGGCTGGGGTTAGGATGTGTGACATAGGCTGAGCAGCAGTCACAAG
CTTAGTCCTGCACACAGTCAGGACTCAGCCTCAAGCATCAGAAGTTGGACTAACGTACCC
TGTTGGAGGCTGCATAGCAAATGCAAAGTTACAGGCTGGAAGAGTGAGAATACTGTCGCT
GCGTCGGACCCATGTCAACTCAACACCACTATTTAGTAGACTCACGTTCACTGTACATCT
GGTGTGGGATGTCCAATGTCTCTCTCTCTAACTGCTTCTTCTCGGGTCTTCTCAGTCTCA
GGGCTCACCATACTCAATGAGCGGACAGCGCAATGTCAGAGCGCTCTGGGCAAACTGCAA
AGGGGAAGGATGGCAAAACCAAGTATGCATCTCTCAACCTGTTTGAAACCTACAAAGGAA
AGAGCCTTGAAGCACAAAAGCCTGTTGGTGAGTATCTCCTGTCCTGTGGAGGAAGGACTG
TAATGCTGAAGCTCATTCCCATTCTGTAGGCTTTGGAAGGTTTACTTTCTTCCTGTGTTG
TTCTTAATGATTTGGTTTTGAATAAAGACCGTAGATTATAACTTCTTTTAAAGGGTGCTA
TTCCGTAGGCCATAGTTGGTGATTGAGTGAAGGTAATTGTACTGAACAACCACATTGGTT
GCTTTTGCTTTGGTCTAATTATCTTTATATCCCCGACAAGATCGATGCGCATAAAGGATA
CGCTTCAGTACGTCTGAGTTTGCAGACCTAGGCTCAAATGACAGAGAGCAATAGAGGCc
>NODE_1053_length_1517_cov_76.928146
AATCCGTTAGATGCCAATGTCATATGTTTGGGTTGTTTTTGGTTTAAATGAGATGGAAAC
GATAGCTTGACAGTTATGTTCTACTAGACACTATAAGCAGTAGGAATAATATAGAACTTT
TAGGCGCTTGTAATATGGCGCCTGAAGTTAAAGCGGCACCAATATTTGGCAGTGTATACG
CCGCACATTTCAAAGCATTTTCTCTGCGATATTTGAAAACGGAGTCGTGCAGTGAACGCC
TGCGTGTCCCTTTTAAAACAAACCCAGGGCCTGTCAATCATAGCACATTCCAACCAATCC
CAAAGCGCCCTTTTTTAAAAGCAGGTTTGCCTGCTGTGCTTTTATATTGCTCCATGGCCT
GTTTCGAAGCATTTTTACTACCACGGTTATTGCCACAAATCAAGAGGGCAAAGTGAACGG
CATGGGACTCACACCAACTTCAACGAACTTGAGTCTGGTTCCTGCTCCTGCGAAGTTCAC
GGCCAAGAATTTCACATGCAGATGATATACAGCAGGGAAAATGGAAACAAGATTTCTAGG
TAAATCTTGAGCACTAAATTGGTTGATTTTGCAAACTCACAGCCAAACTCACAACAAAAC
ATGACAAGCCTGTCGAGGTTTAGTGGCTGCCCTCTTTCTTGCGTCAACCCCGGGGAGAGC
AATACTGATCCCAGCGTGGGGCTGCCACCTTTGGCAGGGGAGCACATGGGGCACCCCACT
GGCAGTTCCTTAAAACTCTGCCCCTCGCACAATTTGCGAGACTACCCCGAGACGAGGTCC
AGTGCATATGTTGACCATTCGGTTCCCCATTTTTCAGACTCTGGATACCCCAGCCACCGG
TTAGAGCACAGCCCTAGGGGCATTATCATTGGAGCCAATCTTTCTGGAGCCGGCATGCCA
CCCGTCACTGATCAACTGGCATCAAGAACGAACCAACATGGCGGGATTGGGAGGTATCGT
GACCTCCCGAGCTATAGAGATACCAGAAGCCACGCTTTTTTCACCGCTTATCACGAGCAG
GCCCATGGCTCCACCGACGCAACCCGAGACCTCGGAAGCCAAGTGATGTTGGGTCTACCT
GGGGATATCCTCTCTCGGACGCATCATTACGGTCAAAGTATAAGTGGCCCAAGGGGAAAC
AGCCAACAACTTGTCACCCAGTTTCTCGGTCTGTATAAACCGCTGAACATGGCAATTCAA
CGTGGAGGGGGTGACGCTTTCCTCAGATGCTCCAAGCAAAGCCTCAAACACGAGCTGGTG
TGTAAGTGGAGTGACGGCCAAGAGGGGGTCGGGAAGCAGCTCTGCGCCAGAACTTTCGGG
ACCATGTATGAACTTGTCACCCATGTGACAGTGGAGCATGTCGGAGGACCAGAACACTCT
GAATACGTGTGTCACTGGGAGAATTGTCCGAGGGAAAGAAAGCCTTTCAAAGCCAAATAC
AAGTTGGTAAACCACGTCAGAGTCCACACAGGGGAAAAACCCTTTCCGTGCCCTTTCCAC
GGCTGTGAAAAAGTTTTTGCAAGATCAGAGAATCTCAAGATCCACAAGAGGACACACACA
GGTTAGTAACAACAATGATTTAAATAATa
>NODE_1057_length_117_cov_31.461538
TTTGTTTGATCCGACCGCAACCCAAAGACCACAAAGAATCAGGAATCACAGGTATGCTGG
TAAGTACTCGTAGAGTTTGTTCGGTAAGTATTCGTACAGTTTGTATAGTTTGTATCCTTT
TTAGTTTATGTATAGGAAAAGTTATATTTATTTTAAATTGATTGTTGTTTGCCTGTACTG
TTGTATGTc
>NODE_1058_length_107_cov_659.037354
TTCAAGTTCAAGTTCAAGTTGTGCTTTATTGTCATTCCGCTATATGCGGGGGCATCCAGT
GGAACAAAATGTCATGCCTCACAGAGCCACGGTGCTACAGAAGTACGGACATACAACAGT
ACAGGCAAACAACAATCAATTTAAAATAAATATAACTTTTCCTATACATAAACTAAAAA
>NODE_1061_length_953_cov_95.432320
CATAGCGCTCATTTAATTGTACAACAGGGAAGTCATTATGTTAGTGCTTGGTCGAAGCTA
ACCCCTATGGATTTGCATCCTGGAAGACCAGAGGACGTAGGTCAAGGTAGAACAAGGAGC
AGAACAGTTTGTGACTTGCACTCCAAAGCTGTGCGTTGTGAATACTGGAAACAGCACGTG
CAGTTGCAGGCAGACAACGTCGCTTGCCTTACACATACATCTCACGGGTGAGGTAGTGGT
GGTGTGGATGAACACGTAGTTACTGGGTCTGTCCTGTTGTGTAAGTAAACATGTCGAGGG
GTGGGGTACTTTTTCATGGTTCAGGGGCCCCAACCCTCCCCTCACACAATTAACTTTTCC
AGTGTAATGAGATGATTGATATGCTGGAAGTGTGTGCTTTAAGGAGATATTAATCATTCC
CTCTGGTAATTTTAATCATGCGTTCCATCATCCCCAGATGCTGAGGATCACCTTCCTGGC
AAACAAAGGGCGGCCACGCCACTTGCATAGTCATTTTGTTCTAGTTTAACTTTATTTTAC
GCCGGTTTGTTCCTCCCATCTGTTCGCACAGAGCCTCCACAGCCCACGTTGCACGCAGAC
AGGCTGGAGAAGCAGCGTGTGGGTGTGCGCTTGTGCGAGCACGTGTGTGCGCGCACGCGC
GTGCAAGTGTGTGTGTGTGTGTGTGTAAACTTTGGAAAAACAAGAATCTTTGAAATGGTA
AAACTCGATCGCTAGGTTTGTGTCTATCTGGTACACTGCCATCAGCCACCTCCACGAACG
TACTCCAAGACACTCTATAACGCACGCAACGTACACGCGCATGGAAACGTATGGACACGC
ACGCAAGCATATTGTACACTTCGATGTTACCACATGGTGTGGGCAATATGTCAGAGCAAA
GCGCTATTTGGCATTTGAACCAGTCACTATTCTTAGAATATAGAAAGTGCTGCAGGGAAG
ATTTGCTTTGCATGAGGAGAAACTTCACAACCGTTTCCCTCCCTCGACTCCTTGAAAGTC
GAATa
>NODE_1062_length_587_cov_52.802383
ACTTCCTGGTCTCCTGCCACATTTATCTGGACACAGGTATATTTTAACCACCGCGTGTTG
ACAGTGTTGACTATTAGCCAGCAAATAAATTATTCAGCACTTACGAGGAGGCGGAAAATG
AGAGAAATATCCTTTTCCCCGGCCACCAACACGACGGAGAAGCGTAGAGACATAAAAGAA
AAAAGGGCAGTCATTTTTTGTTCAATTACAAAAGGCAAATATTTATTATTTATAAGTACT
TCCCTTGTATGGGCTTAAATGTTATTTATGAACCTGTTGCATAGTGATTTTCAATGTAAG
TCATTATTTTTTGCCAGAGGGTATTGCAAAGGAGCAAGGATATATTTAATGACACTGTGC
TAGTTGGTGCAATTACACTGTAATCATTATGTAAAATGTGCTATTAATTAAACCAATTTT
CATCTGGGGAACAGTCTTTTCTGTAGGGCTTGCCTCTCATCCCTCGGCTGATTGGCTGCG
TCCTGCATCACGCTTCTGTTCCGTCATGCTTCACGCCGCAGGCGCGTTTGGTTTTTTTTA
AGCGTCTTTTCGCCGTTCCCCGACGCTTCGATGAACGCCAGAGACGTTTGCGAAAAGATT
CGAAGCCTTTTATAGATTTGTAGATTTCCACTCCAGCAGGTGCAGTTTTGGCCGTTCTt
>NODE_1068_length_73_cov_51.164383
AGAGAGAGAGAGAGAGAGAGAGAGAGAGAGAGAGAGAGAGAGAGAGAGAGAGAGAGAGAG
AGAGAGAGAGAGGGAGAGAGAGAGAGAGAGAGAGAGAGAGAGAGAGAGAGAGAGAGAGAG
AGAGAGAGAGAGAGAGAGAGAGAGA
>NODE_1071_length_73_cov_15.082191
CTTACGTCTTTTCAGCCCAAAACGTCATACCCCCCCCTTACGTCTTTTCTTCCCAAAACG
TCATACCCCCCCTTACGTCTTTTCAGCGCAAAACGTCACACCCCCCCTTACGTGTTTTAG
CCAAAAACGTCATACTAACCCCTTA
>NODE_1074_length_372_cov_45.177418
CCCTTTTATTGTTCTCGCCCTCCTACAGACACCCATCTCCCCTCCCTCCTCCGCTCGCTG
TCCTCGCACCTCCTCCCCCCGTTCCGCCTGAGCGCCCGCTCTCTCCTCCTCCCTATCGCT
CCTCCTTTCCCCTCGCTCACCTCGCCTCCCGCTCCCTTCCTCCCTCCATCTCCTGGGTGC
TGGATGTTTGCTGTAGCAGAAAATCCAAGGTACTAATAAAACTGCCAGCCTCCCACGCTC
TCTAATTCAAACCTGCCTGATCTACTGAGCTCTGTGGTCTCTGGGGCGGCCAGGGATATA
CAGTACGCCAGTGCCTGCGTGCGCGTGGGTGCGCGCGGGGGTGTTTGTACGGGTGTGTGG
TACGCGCGAGTGAGTTTGTGTGTGGGGGAGAGAGAGAGAGAGAGAGAGAGAGAGCGTGAG
AGCGAGGGAGGAGAAAGACTGCGt
>NODE_1075_length_534_cov_38.674156
CCATTTACAATCTCTACGTTCTTCCAGATACGACTAATAATAGCTGATAATGTGACTGAT
AGCTAATAATTAATCAGACGTCTAATACAATTAAATTTGCTCAGGTATTTTTTTTAACTG
ACAAGTTAAAAGCCAAAGATCTTGTTTTGGTAAAAGAAATGAAAACCTTGATTTATATAA
TTGTAAGATACAATGATGTATTTAAGACTGATTAACATCATACATCAAGACCTTTTATTT
CATAATTACAAAGAGCTGGAGAATATCTATTTCTGATTTGGGTAACAATAACTCTGATGG
TGTGCCGTGCGTAAAGCAAACTAAACAGCGCAGGCCCTTGTTAGGATAATACGTCCTACT
CATTTGCGGGAGTAATAAGTGTATCAAATTCACATAATCATGTCTAATTAGTATCAGTAA
TTATCTTGTTGGGCCCGGGAATATTAATCTTAGGGTCCCACAGGGGAGAGAGCAGAATCG
CAGCGCGAGCTGAGACAGAGCGCAAGGAAACCATGCTGGTTTGTGCTGGCTAAATTAGCA
TGTTTAAATCAGAGCAGAGGATGGTGAGGCGGTGAGAGAGTGAAACAAAAAAACAACAAA
ATAaga
>NODE_1076_length_224_cov_19.781250
TGTGAGGTAGACTCCAGGAGAGCGGGAAAGCGATGAAGGCTAGGTAGCGAAGAGGACAAG
AGATGAGAGGAGGGGTGGAGGAGACGTAGAGGAGGAGACGTGGAATGAGAGTTGCTTGAG
AGTGAATGAGCAGGAAGAAGGAGAAGTGGAGGAATGGCGAGGGAGATGTGTGGTGGAGAG
TTAGTAGGAAAGTTAGATAAGAGGAGAGGTAGAAGAGACAAGTTGTGGAGGAGAGAGAGA
TGGCAGGTGAAGAACTGTAAAGATGTTTGACAAGAGGAGAGGTGCAGGAGAGGAGa
>NODE_1097_length_501_cov_57.674652
TGTTAATGTGTTTTTGTGTAGTAGCATAGTAACTCCGTATTTGGCACGGTAGCTGATTAA
TGTAGGCTGATTAAAAGTGTTAGGCTAGGTCTAGTTTATCATCATAATGGTGGGTGTAGG
GTCACTTACATCAAGAACCTTGATTAGAACCTTGTTATTAGTTGTTGCTGAGAAACATGT
ACATTTGTCACTCCTAGTCTCACGACAGCGTTAATGAATCACTGGAATAGGATTTCCTGC
TGTTCGAAAGATATATTGGATTCTGTTCTGTTCTTATCTTACAGCCACCATTCTGTCATG
TGGATGGATCATATATTTAACCTATTACAACTCTCGCAACATTGGCCTCATCTTAACCCT
CATCATCAACAGACTGTATAAGGAAGGATACATACACATCGGTGAGTGGAGTGAATTCAC
ACACAGTGAGAACTGTGTGTGAATAGGACCTGCAACACCCAATAATGGAATAATTTCCTG
AAAATGCAATAAACTTAAACCTTGTACTCGACTCAATCCAGATTTTAATAAAACCCAATA
TTATGATGCAATTTCCTTACTGATATGGTTAAc
>NODE_1113_length_351_cov_104.427353
AGTGGATGTGTGGGTGTGGGTCTGTGTGTGAGTGGATGTGTGTGGGTGTGAGTGTGTGGC
TCACTCTTCAGTCCGTACAGTCTTTTACTAGTAGGCAGAGCCCATCATTGTACCTGCTAA
TTATCTTCTCCAGCTGGAGAGTTAAATGGAGATCTGTTCTCCATCTGACCTCTGACCTTC
TGCTCTTTATGTGACGTACTTCAGGCCCTGTGTTGGGGTCGCCGGGCAGGGTCTTAATGA
GGCCCGGTGTCTGCCCTCAGCGGGCTCCCCGCCTCCGACGCCTCGCTTTTATCCTCTCCC
ATCCTCCCTTGATGTAAATTGAAAAGATCACAGCTATGGGGAAAAGACTTAGACTGGAAA
GGCCTCTCTGCATAGATTATGAATATCATAACTCAACTCTTTTTTTCCCTTCTCTCTCTC
TCT
>NODE_1114_length_230_cov_25.521740
TGTGCGTGTGCATGCGTGTGTTATGTGTAAGTGTGTTTGTGCCAGTTAACTGGAGGTGTT
AACTCGCCACCTGTGCGCTCTGTTGTGGACACTTATTAACCAGCAATGACCTTCCACATC
ATAAAGTAACTGGGCCACTATTGGCTTGCTAATAAACAGACTTCTTTCCTCCTCTTGTCT
CCTTTTTATCTCCCAATCCTTGCCTCTTTCTCTCTCTCTCTTTCTCTCTTTCTGTCTCTC
TCTCTCTCTCTGCCTCTCTCACCACCGCTCTTTCTCTTTGTCTCTCTCTCGCTCTCTCAC
Ct
>NODE_1120_length_73_cov_21.465754
TGTATTTTCATCAAAAACGTCATACTAACCCCTTATGTATTTTCATCAAAAACGTCATAC
TAACCCCTTACGCATTTTATCCAAAAACGTCATACTAACCCCTTATGTATTTTCATCAAA
AACGTCATACTAACCTCCTAGGTCT
>NODE_1130_length_223_cov_16.130045
TGAATAGCATCCCTAGGGGGCGCACGTGCAGCCTGCTCCCCGGAGGGTTAACGTGTCATC
CTCCCCTGCCGTGCTGTGTGTACGGCAGCCATCTTGCCCCAGGGGTTGGAACCTCCTCAC
AGAGACGCACATCAATGGCAGCATCGCAGTATGGTACCTCGCCGAGCTGCTTTCTCCCTC
CCTTCTCCCTCCCTTCTCCCTCCCTTCTCCCTCTCTTCTCCCTCCCTTCTCCCTCCCTTC
TCCCTCTCTTCTCCCTCCATTCTGACCTCTCTTCTCCCTCTCTTCTCCCTCCCCt
>NODE_1132_length_153_cov_10.915032
CTTGCTCCTCTCCTCCCTCCTTTCCTTCCCTCACTCCTCTCCTCCCCTCCCTTGCTCCTC
CTTTCCCTCATTCCTCTCCTCCCTCCCTCACTCCTCCCTCCCTCACTCCTCTCCTCCCTC
ATTCCTCTCCTCCCACCCTCGCTCCTCTTCTCCCTCCCTTGCTCCTCTCCTCAATCTCCT
CATCTCCCTCTCTCTTCTCCTGCCATCACTCGCTCCTCTCCCTCc
>NODE_1134_length_687_cov_47.462883
TAGCCTTGGGCAGCTGCCTGGTGCCGGCCGCAGAGGAGGACGGCAACCACGCAAGGCTCG
CCGACGACAATAAAAAGAAACTTGAGTTTAACCCAAAAAAAGTTACACCATATTTGCTCA
GACTAACTATGATGAAATGCGTGGCAGACAAGGCCTCTTCGTGTAGGTATCAATATAAAT
ATTACTGGAAGGTCAATTAATATGTAAATTAACTCTTCCATTTAATTAGCTATTTAACTA
TTTTCCAAGGCATGGACATATTAAATCATGCTTTAAGACCGCTCTAACTAGCCTCTTGAC
AATAGTGTGAGGGAGTCGCGCGCTCATAAACTACCGACTTGACCTATAAAGAGCCTGGAG
TCTGCTAATTTCATCTCGAGCTAATTTTATGACTTGCATAAAATAACCATAGTGCAGCTT
TGTGGCTGTTAAGAGGATATGGGTAATAAAGTCAAGCCAGGAACGCATCCCAAATCTCCT
CTTTACCAGTGTCCTCATTTAATATTCTATTATTCTTGCACGGTACCAGACTCCTGGGAG
AGACGAATGACCTTATTATATTAAATAATTTGTGAGGATATTAACCGTTAATCACATATA
AACAGCATTTAAAAGGTATTGATTTTCGAGCACACTCAACAGCTTGTAAAATTTATGTCC
AATAACATGATAATAGATGATCAGAGGATAGACATCAAGTCAGGGACAAAGACGCGGTAA
AGGGTATCACCCTCCGTGACTCCCCCCCCTGCCCTCCTc
>NODE_1135_length_601_cov_77.054909
TTAACATAAGCGTTCAATAAATACACGGGGGATGAATATGAAGATTAGATGTCTGGCCCT
ATTTTTTGCATGAGAGATCGTTTTTGAAACGATGAATTTGCAGTGCTGCAAATTGCCTGG
CAATTAAAGAGAATTGCAGATAATAAGCTCTGTCTCTATCGAGTGTTTAGTTTTATCGAG
CCTGTCTTTAAATGGAGTTCATACCTGGAAGCCGGCTGAATTGCGGCACATAAAAGATGG
ACTAAATATGTTCTAGGGGGAATATTGCCACTCCCCAGGACCAATCCGTCTTGCTTAGAG
AAGCAATCTTAGGTGCAGCAGATAAACTAATATTTGTGTATAACCTCAGTCAGACAATAC
AAATGATGGTATGATTTTTCATCTCCTTATGCATACAGGGAAATATGAAAAATTGGGGGT
TGGGGAATATTTGCTGGGGCTGGAGCGGGGGTAGGTTAGGCTAGCAGAGCGCCCTGGGCC
ATACTCACCAGACGCAGCCCCAGCCAAGAGTGATGAGAATATTATACCCGTCTGTCTCCC
GTCACTACCCTGTTTCTCCACCTCCACACATACGCACACACACTTCCAGCCGTCCTCCGC
ACACTAATTCAGACGGCCAGATGAGAGAGAGCGTGGCGTCGGCCTCTGCTCCGGCCGCTC
GCTTTTCACAGTt
>NODE_1136_length_91_cov_19.021978
ATACATAAGGGGTTAGTATGACGTTTTGGATGAAAAGACGTAAGGGGGGGGTATGACTTT
TAGGGCTGAAAAGACGTTAGGGGTTAGTATAACGTTTTGGATGAAAAGACGTAAGGGGGG
GTATGATGTTTTTGATGAAAATACATAAGGGGTTAGTATGACG
>NODE_1149_length_395_cov_109.007591
CATGTCTGTGTGGCGAGGGAGGGAAGGTGGGGAGGGGTGGTGATTTGACGCACAGGAAAC
CTAGGAAAACAAATGTTTCACGTACAGGAAATGTAGATGGAGTGAAGGTCTGAAAGCCAC
AGCTGCTTGGCAAGCTGAAGCTGTCTCCTTTTGTCTTTTGTCTTCTTCTGTAATGTGCAC
AGGTGCTGCTTAATTCAATTGGAGAACGTTGCCATGGTTTTACATTAATATATTTCCATG
TTACCATTACGACTGTTGTCATGGAGATGATAGGACCTATTTGAACTGAAAGCAGAGATG
GTTTGTTGTATGGGGGTATGGCACTTTTCTCTCTTTCCCTCTCTCTCTCCCTCCCTCTCT
CCCTCCCTCTCTCCCTCTCTCCCTCTCTCCCTCCCTCCCTCTCTCTCTCTCCTTCTCTCT
CTCTCTCTCTCTCTCTTCCTCTCCCTCTCTCTCTCTcgcactctctc
>NODE_1150_length_2320_cov_175.402161
AAAAAACAGTCAACAAACCTGATACTGAAGTTAAATACCCATCAGTAGCATCAGGATAGG
GTGAAAGCGGATAAAATACGCTGGATATGAGTATGTTTGTCATGTTTTCAGGTAAATCAT
TAGCAATTTTATGCAATGTGTAGAATCTCAGGGCTATAACCCTTCTTCCATGTACAAACC
ATCATGTTACACATGATGTAATAGTCCCAAAAAGTATTCTTTTATAAGTGACAGACAAAA
CAAAACAACTGCATGTAAAACGCTTTTCAGGAGCTAAAATGCAAATGAGGTCCATAAAAA
TGGAAAGTTTCCCAAATTGATTCTGAAGGCAAAATCTCACCAGCAGAAAATGAATAAATG
ACGGTTCTTCTGTTTCACCTGAAAACAGGCTAGACATGCTTGACGTCACTTCCGGTTGAA
TGGTTTCCCATCAACAAGGCCTATTTCATCATGTTTAACCTAGTGACTTACAGTATATAT
GGGGAAACAGTTTTGGCCTTGAAATTTATGTTACCAGTTAGTCATATCATGTTATACACA
AAGCTACACAGTACTTCTATTTCAGCTCTATTGTTCTATTTCAGCAGAAAACAGGTCAAA
CATACTTAAATCCACTGTATTTCATTCTGTCCAGATGCTTCTGATGAGATTTTGCCTTCA
GAATCAGTTTCGGACTTTTCATTTTTTATGGCCTTAAACTACTTTTTAGCTTCTGAACAG
CATTTTCCATGCAGTAGCCTTGTTGTGTATATCACTTCCAGTTGAATGGGTTTCCATCAA
ATAGGACTATTTCACATGTTGAACATATGACTCATACATGGGAAAAGGGTTTTGGCCTTG
AAATTATTTTATGCCACCAGTTAGTAATATCATGTTTTATGCAGTGCATTTATTTATCCC
TGAAACAGGTGGCTGACTCAAACCAATTTAAGATTTAAGTTTGTGACTTTACTTTTGCTG
ATTATTGTAGTTAATACCAAGGTCAGGTGAAATGTGAATGCCCTCATACATTTCCCTTTA
TTTCCTACTATTTATGGTCACAGTACATTTCAGTTTCACATTCCTAAAGACACATGGAAA
CACTGAAAATGTCTTCAGTCTTGGAAAAATATATGAATAAACATTTGCACAAGCATCAGT
GCAACTAAATACTCACTTATGCAACTTTTTGGAAGTGAATTGTTAAAAGCTACAAATGAC
AGGCTTTGAACTTTTATCGCATGTGCATCATTTCCATTGCTAAAGGCACAGTAGCCTTTT
ACGAAACATGTCAGAAAGGAAATCGTTCTCTGGTGAATTCAGTTAGAGATTGGTTTTCAT
AAAGAAACTTTAATGACACATCAAACACAACGAGGCTATTCAGATAACATTTCAACACAA
TTTAAAGCAGGGTTCCAGTTTGGAATCTTTAATGTTGTGCATTTCTCCTCCCAGCATTAA
ATACTATGCAGTTGCTCACAGCAAAATAATTTCTGTATTCAAATGACGTGGCAAAATTAT
TGCAATGCAATTACTATTACTTCCAACTTGAGAATTTCAACTTTGTTAAGAAGTAAAAAG
AGGCATGTTGTAAAATATCTTGGTATGCTACTTTAACACATACACGGAATACGTAAACAC
CTAGGCTTGATTCCAATATTATTTTCCATTAACATTTTCAGCATATGGTTGAGCTTTTCT
TGGACAAACATAAGACTGACATTTTGAGTTGGTCTCATGTATGAATTCCTTTTCTCACAA
ATAGGCATTTCTTACTAAATGAAATATTGATTTTGACTTTACAGACTAATTACACATTAA
TACAACTGATCCTTCAGATATACATTTCCTTCACAATATATTGTCAAACAAATCATTTAT
TTTCTGTGGCAAATTGGTAAAAATGTTACCATAGAATTGTGTCAAACTGCACAGTAAATA
AATTAGGTAAAACAGAAGATAGGTTGAAATCCTGGTCTTTGTTGTACTGTCTTTAGTTGA
GCACATTTTTGGAAATGTGCATTTCATTAACAGTCATTCATGACAAATCACATGGTAATC
AATCATAGTATCCTTGTAAAATGATTACAAATGCTTACCTGAAATGTGACATTCTAAACA
TATTTCCAAAAACAACATGAAACTGACATGTCCGGCCTTTTGAGGGGGATTGAAAACTAA
AGCAATCCCGGTCCACAGCTAGTATGCAGAAGGGCACATTTTTGTCTGTACCAGTCCATT
TATGTCTTTACCCCCTCTCCTGCGTTCATCTTTGCTTTGTGAGTGACTAGTAAAGCATAC
ATAATGCAAGAAAGTGATAAGTGGACTCAACATTGAGTGGGTTTGATAGAATCTGAGTTA
GAGGGATCATATTTCTTGGATTCCCAGTCTGTCTTGGCCTGCTTGGGGGGGG
>NODE_1152_length_294_cov_28.792517
AGACCACGTATGCTGGGGCTGAAATGAAGCCGGATGGAGGAGTAGTGGGTGGAGAGGGGA
CTTGGGGGAGGGGGGGGGGTAGCTGGAAAGGTGAGGGACCTACTTGCAGCGTGGTTTGTT
AAGGGCAGTGATTGTGCACATCCCCTCATTCTGACAGAAGTAATCACATGGGTTGGCCAG
CTCATCACAACGTTGGTTCTTGAAACCTGACGTGCAGCTGCAAAACATTGTGGTGGAGGG
GGTGATTATGGGTCTGGACAAGGACTGAGCAGGGTGATAGCTTTCGGTGAAATGTAAGAA
ATTACATAATTTATTCATAGGACATATCAAGCTTGCCCCAAAAGTCCAATTGAATGTAAC
TTAACC
>NODE_1155_length_133_cov_15.225564
GTATGATTTTTTGAGCAGAAAATACATAAGGGGTTAGCATGACGTTTTTGATGAAAATAC
ATAAGGGGTTATAATGACATTTTTGGCTAAAATATGTAAGGGGTTCGTATGACGTTTTTG
GCTGAAAAGACGAAAGGGGGGTAATGACGTTTTTCATGAAAATACATAAGGGGTTAGTAT
GACGTTTTGGGCTGAAAAGACCTAA
>NODE_1172_length_267_cov_24.018726
TCAAAGGGAAATGAGGGGAGAAATGTTGGATTGAAAAGGCGAGAAGTGTGGGGAGAGGAC
CTGGTGATCGTCTGAGTGGACTAGACAGTCAATGGATTCAAGTTTACATGTGCATCATAG
TTTGTGTTTGAGTCCTCCTTCGCCTTTAGGTACAAGCTTATCATTTGGTGCAAACAGGTA
CTGTTGTCTTGACACTGCAACGACAACATGTGTATTTCATGAGACGTCCAATAATAAGGT
TTCTACCTGTCCTTGTACTGTAGGGACGGGGACCAAAAGTATGATGAGTTGAAATGGGAA
TCTTCCATTatttctgtaattgaaaagcaacacacttag
>NODE_1173_length_149_cov_9.369127
GATTTCTAGTCCATCGCCTTAACCACTCGGCCACGACTACCCCGCATGCCCTGCGGCCAT
GCCTACGTGTCGGCACAGGCACAACCAGTTGACAGTCGCCATCTATGACTCATCTATGCG
CTGCATGGCGAGCAAGGAAATGGGGGAAAGCGGACGGTACGCTGGATGGATCGGGGCCTC
TTCAAAGCGCCAAATGGCAAAAACAAACTTGAGAACCTCGa
>NODE_1194_length_491_cov_130.708755
GTAGTTAACTGAGGAGGCTCCTAACCAACGCCACAAACGAGCCTCCGATTTCTTTCCCCC
CTCTGTGGTGCGAGTGGACTATCAGTGAGGGTCCAACAGTGTTGTTCCTAATTACCTATT
TCTCCACTCCTGATCCTGTGGCTGGCATAATTAGTTACCTGGGGCTGCAATCCAATTTGA
AGTGATGACAAGAAAGTGATCCATGAAAAAGTAATAAGTTAAATCCAATTTCAGCCTGCC
TCTAATTAAATGCACATGGAACTAATGACTCAAACCCTACCATTTCAGTGATAATGGTAA
TTAGCGGGGTGGGAGTTGCTCGCTCTCTTCCTGCTCCACTGTAGGTGTGAAGCACGAGGT
AAAGTGCCATGGACTCTTTTAATTACACGTGTCATTCTGTCAGTAATTTACTTGCTTTTT
GACCAGTCAAGTATGTTTAGCTGCTTTCCGGCCCGCATTGCTGTTGTCTGTGTATCCAGA
CTGATTAAACACCTCTGAGCCACACGCGTAGACTTGAAAGATCTTCTAGATGCTTTTTTA
TGGGGGTAAGATCTCTTTTCAAc
>NODE_1195_length_73_cov_38.232876
GGGGGGGTATGACGTTTTGGATGAAAAGACGTAAGGGGGGGTATGACGTTTTGAGCTGAA
AAGACGTAAGGGAGGGGGGTACGATGTTTTTGGCTGAAATACATAAGAGGTTAGTATGAC
GTTTTTCATGAAAATACATAAGGGG
>NODE_1196_length_446_cov_99.491028
TCGCCATCTCCTCGTCCAGTATTAACGCGTGGAGGAGGGCGATTTGTTTTGTTTTTCTTC
CCCTCCACCTCGATTCTTATTCCGATGTTCCTGTGTTGTCAGCGGAGTGCACTGTGTCTG
TTTGGAATGGCCGTTGCTCCGTGTTCTAACAGCGTGTGTTCTTTCTCTCTCTCTCTCTCC
TCTCTCTTGTGGAATTGTGGGCATTGTAGTTTGATTGCGGCTCACCCCCATCTCTTCCTG
TGTGTGTCCTGTGTAGGGCTCTTAGTGCAGCAGCTAAATGACACCATATTAAGTTCATAT
GCCTATAAGTCCCACTACCTTCTGACTGAGTCAAATCGCGCTGAGTTGAAATTACCTATG
ATTCCCTCCTCTTCGTCAGCTACCAAAAAGACTGTTGGGAAAGGTAATGGAACAGTTTTA
TCTCTCCCCCCCCTCCCCCTCCCAGTGGTGTGTGTGTGTGTGTGTGTGTGTGTGTGTGTG
TGTGTGTGTGTGTGTGTGTGTGTGTGTGTGTGTGTGTG
>NODE_1199_length_401_cov_86.573563
CCATCTCACATTTCAAAAGACACGCCAAACAATATCACCATTCTGGATTCATTTTGAAGC
GCCACTAGAAAGGTGATTATCTCTTGTTTGTTTATTCGGTTTGAAAAGGAAGAAAAACAG
CATTTGAAAAGCCAAAGTGGCTTTGGCATTAATGATCACTTCTCCAAGCAGTAACATGAA
GGACACAAATCAAAGACCTGGCACTGACAGACACTCACACACACACACACACACACACTC
ACACACACACACACACACACACACGCACACACACACACACACACACGAGCATCTTCCTCT
GCACTGAAACACACACACACACAAAACCCCTTCCTTGGACTGATTACATTTTGCAAGAAG
ATTTAATTAAGGAATTTTTAATGAGGCTTCTGCTGGCAGTGCCAAGAACTGTTTTGATAT
TTGCGCTGCATAATGCATAAAATTTGTCTAAACATCTCGGCAGTTGATGCACA
>NODE_1200_length_468_cov_41.215813
ATTACACAGGCAAACTGTGAAAAAAACAACCCTATCACCCGCATGAAAGCCAAGAAAAAT
ATGAGTTGTTCTAACTGTTCTCTGAGTTCCTAACTCAGAGAGGAATAGAGAGAGACGGAG
CGAGAGAGAGAGGGAGAGAGAGAGAGAGGAGAGAGAGAGAAATTAATGAGAGCATAATTT
TAGAGAACTAATTATTTCTATTTGTCTTTTGTCACACTTCTCTAATCCTGCGATATTAAC
ACAGTCTGTGTTTATTAATTGCTTTTGCTGTGTTTTGAATCGTGTCCAAGAGGGAGTATG
GCTGTTTTCAGCAGCCAACCTTGCTACTGGAACCGCACCCACCTTTAATGCCTGGCAACG
GTGCACATGTGAATATCTTCCCCCCGGTCTCTGCTCCTTTGGTTCCCGCCTGATTCCCAC
TCCATGTGCAAGTTTACATGATCCTGTGCGCAGAGATAAAGTTCTTTGTTGCAAGATTAA
ACATCAAAACAGTTAAAGTGAAATTAAAATTAAATGAATGAATGTCACTGAAGCAAAAAg
>NODE_1201_length_87_cov_40.034481
ACATGACAAAGGAGTGAGACCAAGCGTCTGGAAAACTGGAAGTTTCTCCGGTTCCTGCAG
TTGTGTCTGCGTCTTTCTCCCGAACTGCTTGCGTTTCCTCTTCTCCTGAAAAGTACCACA
GTCCATCTTTCTATTCACTCCTTCTTTCTTTCTTTTTTT
>NODE_1203_length_178_cov_182.432587
AGGCCTGTGATGATGACACATCCCTCCCAGATACACTCAACCACTTTTATTCACGGTTTG
ACACGCAGAATGACACACCTGCACAAAAACTACCCACTACCCCCCAACGACCAGGCACTC
TGTCTGTCTCCAGCCAACGTAAGGAGGACCCTATCTAGGATCAACCCACGCAAGGCTGCG
GGCCCCGACAATATATCTGGCCGCGTACTGAAAGACTGTGCTGCACAGCTGACAGATGTC
CTAACAGATA
>NODE_1206_length_565_cov_31.630089
TTCAGATGTGACGATATTTGAAATCACGGCACAGGCACAGCAGTTGTCAAAGGTGCCATT
CTGATGCTCCTTTCCTCAATTGGGGTGTTTTTTTTTCCTTTTGCGGGATCCGCTTTAAAA
CATACCTTGGTGCTGCCTGGAGATGGCTAGCTTCCCATTGCTGTAGCATTCCACATGCAT
GAAACTGAGTGAGCCCCTCCGTGGTCTAAACACACACAGCAATATGGGCCGTCGGATTCA
TCGAGTTAAAACAAGCGTCCCACCCCAACCCCAACATCCCGCTCCAGCAGATAAACGTGT
TCCTCCGGCCTGCTCCCCTGTTGCCACGAAGCTTTCTGTAATAGTCTAATTGTGGCTAAT
GATTTGTGCAGCTAATTAAAGCGTATGAATTACAGTAATCAGTCAGCCGGCACTGAAGTC
GCACGACGCCCTGCTCCTCCAGGCGTGGCCAGGGGCCGGAGGACGTGAGAGGAGAGAGGG
AAGCTTCTGGATGGGATGAGGAGAAAGAAGCTGACAGTACAGTAGTGGGGTGTGTTAAGC
TGGTGGTGGTGGCGTGGCATTTTCGTATAAGTAGATGAGTGTGCAGTTGTGTGTGGGGGT
GGTGTGGTTTGGGGGTTTAGGTAGAAAAAAGggttta
>NODE_1224_length_562_cov_142.676163
CCGGGAAAACAACTGTTAGTTCTTAGTAGAAACTTATAGCATGAAACATACTTTAGGTTG
AGAGACAGAGAGTTGAAAGGAGTGCAGAATCAGTGTTGCAGTTTGTACTTTCACTATATT
TTAGCCTAAATAAAAATTATAAGCTATGCCTTAGCATAGCTAAGTGGTTGACCATGTTGG
TAAGAAATATTAAGTCAAACGGATCATTCATAAAAAATGGTTTAACAAAAAAATGTGTAC
ATTTAAAAATATAAAATAAAACTCCATCAAAAAAGAGAGAGAGGAAAGGAGGGGTGATAC
AAGCACAAGCGCCATGGCAACACATAGAAAGAGGAAGAAAAGAGTTACCCATAAGTAGCC
GCCGTTTCACCCGCTTGTCCACATCAGCTACTGACGTGGCATTGAACTCAGAGCTCTCAA
TTGCAGCCTCATCTCTCTCTAAAACACAAGTGACAAGGGGACAAACAGTGAGCAGTAAGG
TTAATGAGAAGCCCAATGTCCAATCGCCCAGCCCAGGCCCCTGCCCACACCTCTTGGCGT
ATGAGTAAAAACCAAAGCCAAGAAGCAAGAAGCCATGAAGAAGCGTCAAAATCCCTGTTA
GAGTGTTAATCTCCCCAACCCCTCAAAAAAACCC
>NODE_1225_length_365_cov_25.164383
GAGCTGGTCAAAGCCAAGCGCTTCCGGCTCTTCAGTCAGTGTTTCGAACACGTGTCCATA
GTCATCGATCAAATCTACAAGCAAATGTGCAGGAACACCAGTGCTCAGGTTAGGGTTTGG
CTCGGATCAAAAACCCACTAGGATGTAGTATAATGTGATATAACTAGCATGTCGGCTCAG
TGTGTGACCTCTCCCCGCTCCCCTCCCTCCCTGTGTTGCTTCAGGCCATCCTGGGTGCAG
AGAACCCAGACGAGCCCTACCTGGGTGGCATCAGCTACAACTGTGTGGCTCCAGGGAAGC
GCTTCATGGCTATGGACAACCTCTCTGGAGGGGAGAAGGTCATCGCTGCCTTGGCACTTA
TCTTTGCCATCCACAGGTAACAAGAGTCAGAGTCAAGCTGAAAACACCATCATGAACTTC
CGTTCAATGTTTAGTTg
>NODE_1230_length_73_cov_28.287672
GGGCATTGCTACTCTAAAGGGAGGGGGAACACACCGCAGCAATGTGAATAGAATCATGAG
TTTGCAAGATAAACTTGAGATATGACTGTCTCTGCAAGAAGCCATCTCCTCCGCCGCCTT
CCTTGGTCAAGGTCGTAGCTTCTCT
>NODE_1235_length_112_cov_72.383926
TATTTCAGTCAAAAAGGTCATACTAACCCCTTACGTATTTTCAGCCACAAACGTCATACT
AACCCCTTACGTATTTTCATCAAAAACGTCATACTAACCCCTTAAGTATTCAAGCTCAAA
ACGTCATACCCCCCCTTACGTCTTTTCAGCTCAAAACGTCATACCCCCCCTTACGTCTTT
TCAG
>NODE_1237_length_443_cov_57.735893
AAGTAAAAAGTAGGAAAGAGAGTGAAAGAGAGTGAAAGAGAAAAAGAGAGAGGGAGAGAG
GGATAGAGAGAGGGAGGGAGCGAGAGAAAGAGAGGGAGAGAGAGACATAGAGGATGACTT
GAGATCAAGTCTCTCGGCCCTTTGGGTGCACCTCCACCTGATGGGAACACAGAGACCTGG
CTGTTCTCCGTCTCATCAATACAGGGGGGCTTTTTGTCAGTAATTTGCAATAAGTGTCCA
CGTCACATCTTTAGGGACCTGGAAATCATTACCTGCCGAGGCCCTGCTATGGTCCTAATT
GGCTGCGTTGGGCCTTATCAACTGAGGATTTTCAGAGACCTTTGACAGATACCAATACGA
AAATCATTGTTCGGTTGTCAATTTAACAGACCGTTAAAAGAGCTTATTTTAATTTTAATT
GGAACTTCCTTTTGGCTCCACAGTGAGCCACAAGGATTAAAAATGAGCTGATGGTGTGTG
TCTGTGTGGTGTGTGTTAAGATCCTTCAGAATGGa
>NODE_1238_length_528_cov_75.323860
TATAAATATTATTGTTTAGGTTGAATTTTTGATTTAAAAAAAACTCTCCTGAAAGGACAG
GACTCAAAGACGGTGCATACTTTACGTTTGGAACTCACTCCCCCCACACAGCAAAAATGA
AAATCCAGTGTCAAAATTCTCTACTATCGCCATCACCTAGTTTACCTCCCCCTTCCCTTT
CCCAAAACCTGCAGGCAACAGGACGTACTTGTACATTAAATAAGAACTGTCACCCTGGGC
AACTTGCAGCAATGAAGCATTTATTCTGCCTCACATTTCCTGGCACTTAGAATTATTTCC
TTCATGCCTGATAACCAAATTACAATATGGCAGGTCTCCCCCGAGCCACGGGATTGTTAG
TGCCAGCTCACAACATACTTTCAACTGATGTGGCATTTCATGTACAGCTGCCAATCAAAG
CCTGCAGAAGGGAGAGATGTAAATGAGGGCGGGCCCGACGGTGTTCAATTACTGCTCTGA
GCTCTGCATAATCCCCCATCCCAGAGACTGACTGACTGACAGACAGCTGCACTCCCCCCT
CCTGATTCACAGCCCCCCCCCCCCACGATTTCACCACCtagtcacagctattggggagca
>NODE_1250_length_259_cov_25.289576
GAGATAATGAGAAATGGAAAAAGAGCAAGATTGAAAGAGAGGTAAGGAAAGATGACAAGA
GACAGAAAGAGAGAGGGAGAAAACAAGAGGAGAGAAAGGGACAGAAAAGAGATGAGACAG
AAAGAGAGAAAAAGAAAGGGAGGGATAGAAAGAGAGAAAAGGGCATAGAGAGAGGGAGAG
AGAAGCGCAGAGAGGATTCAGAACAGAGCAAGTTGGCAGGTGGCTGTGAGAAACCAGCAG
ACAGAAACGTCCCTTTTGATGGATCTGGTGTGTGTGTGTGTCTGTGTGTGTGTGTGTGTG
TGTGTGTGTGTGTGTGTGTGTGTGTGTGTGt
>NODE_1251_length_73_cov_13.328767
CCTTACGTCTTTTCAGCTCAAAACGTCATACCCCCCCTTACGTCTTTTCAGCTCAAAACG
TCATACCCACCCTTTACGTCTTTTCAGCCAAAAACATCATACTAACCCCTTACGTATTTT
AGCCCAAAGCGTCATACTAATCCCT
>NODE_1256_length_103_cov_146.582520
GATAGGACTCCTTCTTCAGTTTGACAGCATCCCTTACTTCCGGTGTCCACCACCAGGTTT
GGGGATTGCCGCCGCAACTGGCACCAGAGACCTTACGACCGCAGCTCCGGGCCGCCGCAT
CGACAATGGAGGCCGAGAACATAGTCCACTCAGACTCAATGTCCCCAGCCCCCCC
>NODE_1259_length_172_cov_25.918604
GTATGACGTTTTTGATGAAAATACATGAGGGGTCAGTATGACGTTTTTGGCTAAAATACG
TAAGGGGTTAGTTTGACGTTTTTGGCTGAAAAGACGTAAGGGGTGGGTATGACATTTTGG
GCTGAAAAGACGTAAGGGGGGGTATGACGTTTATGGGCTGAAAAGCCGTATGGGGGGGTA
CGACGTTTTTGGCTGAAATACATAAGCGGTTAGTATGACGTTTTTGATGAAAATACGTAA
GGGG
>NODE_1264_length_661_cov_85.148262
ACATGTAGACTGAAGCCTCATGTAGACTGAAGCCTCATGTTTTAGGGACTCTTCTGTGTT
GTCTACCCACATTTCACTTCAACAAAGTACTAAATAATTAGAATGAAAGGTCAGAGTGCG
CCTGGATCTTCATGTCAAGGTGGAAGAGAAACACAACAACAAAGTCCAGATGACATCATA
AGCAGTCTGAGCTGAGAAGGTGAAGAAGACCCAGCGAATCAACTCATTACTACGGCTTAG
AACAGAGGCCCCCAGTCTGCCTTTCATCCTCAACAACAAAAAGAGGAGGCAGAAAAGGGA
GGAATAACAAAAAAAGAAAAAAGAATTCCATAGAAGCTTTTCTTTTCTTTAAAATGCTGC
ATTAGGTCTTTTCCTGCAGTCAGTTTTCATAGTTCAAAGCTGGCAGTTCAATAAATAGCT
GGAACTGGCACATCTCTGTTCTTGCAAAAAGAAATCAATGTTAATCCTATTACCGGCAGT
TATCACCTAGCCCAGAAACGGTGGCAAGTTCGGGAAAAAAACTGAGATGTCAAAGCAGGA
AGGGAAGAGACAGGGATGGGAGGAGGGGGGAGAGGGAGAGAGACGGAGCAGAGGGAGAGA
GAGTCACCCTTCATTCACTTTCAAACACAGTTTTGATAATTTACTTCTGTAGAAGAAGGC
AGGAGAGGGAGGGTAAGGAGGAGAAGGGGGAGGGATGTACAGGAGGCAGGAGAGGGGGGA
GGATGAGAGGTGg
>NODE_1265_length_687_cov_143.225616
TCGCAGGCGAGCGCCTGGTGGCCGGGTCTTTGCCCATGGGACCCGGCCGGGTATAGCCCG
AAAAGGCGACGTGGGATCACCTTCCGGCAGGCCCACCACCCACAGGAAGGACCGTAGGGG
GCCGGTGCAGTGTGTTTTGGGCGGCGGTCAGGGGCAGGTGCCTGGACGACCGAGGCCATG
CACACGGTCTCTAGCGCTGGGGACATGGAATGTCACCTCGCTGGCAGGAAAGGAGCCCGA
GCTTGTGCGGGAGGTAGAGCGTTACCGGCTAGATATAGTCGGCCTCACCTCCACGCACAG
CCTGGGTTCTGGGTCCATTATCCTCGAGAGAGGCTGGACTCTACATTTCTCTGGCGTTGC
TCGCGGGGAGAGGCGGCGGGCTGGCGTGGGCTTGCTCATAGCCCCATGGCTCAGCCGCCA
CGTGTTGGGGTTTACCCCGGTAGACGAGAGGGTCGTGTCCCTGCGCCTTCAAGCCGGGGA
CAGGTCTCTCACTGTTGTATCGGCCTATGGGCCGAACAGCAGTGCAGAGTACCCGGCCTT
CTTGGGGTCCCTGGGAGGGGTACTGGATAGTGCACCGACCGGGGACTCCATTGTTCTGCT
GGGGGACTTCAACGCCCATGTGGGTGACGACAGTGACACCTGGAGAGGTGTGATTGGGAG
GAACGGTCCCCCCGATCTGAACCCGAGCGGTGTTTTGTTGTTGGACTTCTGTGCTAGTTA
CAGTTTGTCCATAACGAACACCATGTTCGAGCACAAGGG
>NODE_1266_length_179_cov_65.804466
TCTGATAAAATACGTAGGGGTTAGTATGACGTTTTTGATGAAAATACGTAAGGGGTTAGT
ATGACGTTTTTGATGAAAATACGCAAGGGATTAGTATGAAGTTTTTGGCTGAAAAGACGT
AAGGGGTTAGTATGACGTTTTTGATGAAAATACGTATGGGGTTAGTAAGACGTTTTTGAT
GAATATACATAAGGGGTTAGTATGACGTTTTTGATGAAAATACATAAGGGGTTAGTATGA
CGTTTTTGGCT
>NODE_1268_length_580_cov_52.968964
GCTAATCGCTAGCTTCCCTGTTGATATTTGAAAGACATCAAAAGGTGCATTTTCTCCTCT
ATGAATAAGAAAATGGTGCTCCGCTAAAGAGGGAACTGACTCTTGCGTATGTTTCTGTAC
ATGAAGCCTGATCGACATTTAGGACGTAACTCCACATTCATTAATCCTCTCAGTTGATCT
CCTAAAACCACTTGGAAAAGAAAAATGGATACAGAGCCTTTGGAAGGAGTATGACGTCCA
TAACTACTGACAGTCCAGAGACAGGCCCTCTGTGGTCAAATGAGGGGGCTGAAGGAAATA
TTGTCCAGAAATCCAGTAGGAGATGCGTAAACAAGCATGACAGTCGGTTTGGGGATGTGA
GAACGCTGATTGACAGCGCTCTGTCGGCTGGATTAGAGACATTCATTTTGTCCTGAACTC
AATTATATTTTACAAAGGCTGACATCCCCAGTTAATTGCAGCCTTTCCACATGAGGGAAT
TATTTGCACTTCTCAATTCCCTGCCCATGTGTACTCTGTTCCGCATGTACAGACTTCATC
TAATATGTGGAAATATTGCAAATTAGTTTCTATAAAAATAAAAAAAAAACGGGTGCAAGA
GTTGGAGGCGACGTGAAGTAAAATAGTGGTGGGGCTTGAAAGAAGATGCATt
>NODE_1270_length_444_cov_19.716217
TTTCCTCTACACTCCTCTGTCTCCCTTTCTCTCCCCCACTCCCCTCGTCTCCCCCACTCA
TCTCCCCCCCTCCTCTCTCTCCCCCTGCTGATCTCCCCTCTCTCTCACCATCCCCTGAGG
ATGAGAGGATCGAGTGAGGGAGTGAGGGAGGGGGGAGGGAGGGAGGGAGGGTGGAGGGAG
GGAGGGTTATCACACTGCCGTGGGCGACAGACTCTCTCCGTCGTCCTTTTACACAAACGG
CAGGATCAGCGCTCCACACAAGAATAATTAGAAGATAATGGGGAGTAATTCTACCCGATC
TGTCCCGATTATCTCCTGGCAGCCTTCAACACAGCGCCATCTGCTGCACGCTCTGGAGAC
GGCAGCGTCTTCGCCGCGGGAGGAGACTACAGGCTTAGACTTAATCTCGCTCCCCATTCT
GTTATTGACTATCAGCATGGATACCTACTCTGGTTCCCGGTGTGTATCTTTAAGTGTGCG
CGTGTGTGTATCTCTTTTAGTGTTTACGTGGGTGTg
>NODE_1278_length_397_cov_84.710327
CAGGCGGGAGAGACAAGAGGATATTGGGTTAGATTTTTTTTCCCTCCATGTGGATAATAA
AGGTTAATAACAGTCCTTTCCTGTGTCATATTTGACATGACCAGTCATCGCAGTAATTAC
AATCATTACACTCCAAAGGATGTCTAGTTATCCCTCTTAAACACAGGCCTCACAAAGAAA
ATCAATTATTCAATCAGAGCTCTCCTATTCAGCCCTGCCTGAGTTCACTTAATTTTGGGC
CTGGGTGAATCTGCCGCAAATAAGCCCCGCGACCGGAGAAGAAAAGACGAACAGGCCCCT
AATTTGTACCCTTTCAAACGGTCAATCACTTTTCAAAGGAATGCAAGCTTATGCTGACAA
TCAGTCGACGTGAATGCGCATGGATTTCATCTGCTGCTTTACATAAGTTATCTGGTGATA
AGGAAGGGGGTAGGGGAAGACCGTGCCCTCTCCCTCTCTCTCTCTCTcc
>NODE_1282_length_94_cov_10.925532
AATATTACTTTAGAAACTACTTTCTCATGTATAAACCATCACCATATACATGCTGAATTG
GTCAGATTTGGTGGAGAAACAGTCATTCAAAAGCTACATGCATAACCTTAGAAAACGCTT
TTCAGGTGCTGAAAATCAATTTAAGGCCATAAAAAACTGAAGTCGT
>NODE_1283_length_329_cov_108.331306
AAAAAGAGGTGGGATAAGGGGGTGGGAAGGTGGAGGAGGAGGGTGGGGGGTAGAGGGGGT
ATAGAGGGGTAGCAACACGACAGCTTATTTAGAAGACTTTCTTTATAAGAACATGTGCAG
GCAGTTCACTCACAAAGGACTTAAATAGGATATTTTCTGTTCCCTATAGTTGCTTTCCCC
TTTTAAGTGCCGAGGCAAAAAAAAGTAAGTTTACAACTCCCCCCTCAATGGGGGCTCTTC
ACTCCCAGGTTGCTGGGACCTGAGTGACCTACCAAAGTTAATTAGGAGGTTAACAAAGAG
CGAGCCAGAGGAGAATGCCTCGCCTCTCCTCCAGCCAAAGATGTCATCCATTAATTAGGA
AAATCTTTAAGGTGGGCTTATTGAATTTACAGAAAACCCCG
>NODE_1290_length_413_cov_158.605331
TGGTCCACCTCCCCCCGCCCCTCCTATCTCTGTCTACTGTACTGTGGTGTCTGTGTCTCT
TACTTCAGTGCTCTCTTAACCCCCATTTCCACTCCCATGTTCTCAGAAGTCTTTCTTTAT
ATGTTCTTGTGCGTTAACCCCTTCCTCTCCCACAGGTTTTTTACAGGTTTCCAGTGGGAT
GTGCCAAGCAGCAGAATTAACGAATCCATTTCTCTCCCTAAACAGGGCGTTGATATATAT
TTTGGGAAGCAGAGTCTAATGTTTCGGCTGTTAACATGCAACGTATTTTTTTATGTATTT
CTCCTGCACAGGGCCAGTAATGTGAAGTGGACATAAAGTAAATGCTACATTGTCGAAACA
AATCCTTTGTTAAATGTTTGGATGCAGACGCCTTGATGAAGATCTTAAATTTCCTTGGTT
TGAAACGTGTTTCACATAGATGGCAGATTCCCCGGAGAACAACCTTTTTTTGTGCTTTTT
TTTTt
>NODE_1298_length_336_cov_47.738094
TCCTGTTCCTCCTGATTGGACCGGCCAGCCAGGCCTCCCTTAGAGAGCCTTCTGCTCTGT
GGTAATCATCTCCAGTCTGAATAATGAGGAGAGCGAGGCTGTCTCCCTGCCCACACCCCC
GGCATCCATGACTGTCTTTGATAGACACTAATTCTAGTTTCATCTATAAAGCTTCTCTCA
TGCATTTTTAATAGAATCTATTACTTTAGGATTAAATTATAAAAGACTGTCCTCCTTAAA
TTTTTAATAGTTTGCATAATTGGTATCAGGGGCCGAATGCGAGTCATAAAACCCAGTTTA
TACGGGGCCAGGCTCCGGAACGGGCCCCACTAAAATGCAGAACCTGGTCTGTACACAAAA
GACACGCATGGAGCAGTTCAAGCATGCCCATGCACACACACAGAGACc
>NODE_1303_length_323_cov_26.965944
GAATGGTGCTGCTTGTAGTTTGACTGTATTCATGCAGTAGAACTCCACCGAAGCCTGTGA
GACTAGAGAGAAAATATGAGGCTCTCTTCCTCTCCTCCTTGTAGAGGTACATGTGAAAAA
TAACGTTTTGTGGGGAAGGATGAGAGCAGGAGGGAATAAAAGAGTTAACGGCTAATGACA
TTTCAAAGGGGAAGAGAGGGAAAAAGGGAGAGAGAAAGAGAAACAGAAGGAAGGAAGAGT
AGAGGAAGGATTATAGAGCTGACGTTGGCTGGCTCTCTAAATTGTCATATTAGCATTTCA
CAGAGAATAGCAGAGGAATCAGCTGCAGCACGACGAAAAAAGGATTGCGTCAGCGATTCT
GTGACTGGCTGTCTGTCTCTCTGCCTGTCCCTGtc
>NODE_1310_length_476_cov_7.575630
TTTTCTAAGGTTATGCATGTAACTTTTGAATGACTGTTTCCCCACCAAATCTGACAAATT
TAGCATGTATATGGTGATGTTTTATACATGGGAATGTAGTTTCTAAAGTAATATTCTATG
ATTCCAGTGAGTAAAATTGATTTTCAACGACTTCAGTTTTTTATGGccttaaattgattt
tcagcacctgaaaagcgttttctaaggttatgcatgtaacttttgaatgactgtttctga
ccaaatctgaccaattcagcatgtatatggtgatggtttatacatGGGAATGTAGTTTCT
AAAGTAATATTCTATGATTCCAGTGAGTAAAATTGATTTTCAACGACTTCAGTTTTTTAT
GGCCTTAAATtgattttcagcacctgaaaagcgttttctaaggttatgcatgtaactttt
GAATGACTGTTTCCCCACCAAATCTGACCAATTTAGCATGTAATATGGTGATGTTTTATA
CATGGGAATGTAGTTTCTAAAGTAATATTCTATGATTCCAGTGAGTAAAATTGATTTTCA
ACGACTTC
>NODE_1315_length_660_cov_51.136364
ACCAGCAGGCTCTTAATGGATGTTTAGGTTAAGTGTAAGACACACAGCTTCCCCCATGCT
GTATTCTCCCTGCTGTGGATTGCTGTGCTGTGGCGTTCAGGTAAGAAATCCCTTCCCGTG
TTCCTCCCCAGTATGCTCTGGAGCGTCTAAAGGTGATGTGTGAGGAGGCACTGTGTAACA
GCCTCTCTGTGGAGAACGTGGCGGACACCCTCATCCTTGCAGACCTGCACAGCGCCGAGC
AGCTCAAAGCACAAGCCATAGATTTTATCAACAGGCAAGTATAAGGAAAGGAGGAGGAGG
GCCGGGGGGGAAAAAGTCCTTGTGATGAATTCCTGCTGCCATTTCTGTTTACCAGCCCTG
AATGCTTACTTTTTATCTCTCCTCCATAGGTGTAGTGTCCTGAGACAGCTGGGCTGTAAA
GATGGCAAGAACTGGAATAGCAAGTATGTAATTAGCTGATATGTGACACCAGATTAATAA
CAAACCCTTATCTCTCGCTCACTCTCACATGCATTAGAATTCATTGTTTTAGCTGGGGCA
AAGAGACAGCAGAGAGGAGCTCCCTATCTGTGGATCCATGTTATTAATAGACTCATACCT
GGAGAAGCTCAGGGAACAGAACATTTCTGGAATATGAAATGGAAAAAGGGGCAGTCAGCC
ATGAAGTTTTATCCCAAGCTGACTTAGGGTTGTTGTTGTTTTAGGACAccttgagatgtg
gtaatcaattac
>NODE_1320_length_486_cov_60.720165
TAAAAATGTAACAGGCCGTTTTACACTGAACAGGACCTGGCTAAACCAGAGGAAGACTTA
GCTCAGGTGCAGAGCCATCTCTTCTTTTCTTCTAGATCTTTCTCTTCCCATGTTTGTTTC
TTTTTTCTGCGCCATAATGAACCTTGAGAGAGGAGCACAATCCGGAATTCTTGGTAGCTC
AAAAAACAGAGAAAACTCCTCTTGCTCTCAGCTATGTCTGGATTGCCTACTCCGCAGAGA
TAGGAGTCAACATGTTTAGCGACATCAAAAGAAAACCTGATACCTTAAGTATAAGAAGAT
TAACACTTGCAGTGATCTTGAGCTTAGACTGCTCCAAGACTTTCAACACACTGTGCCAGA
AGGGACAATTACCAATGAATTGGCACCAACATTTCTCGGTTATTTAACAAAATCTGGCAC
AGTGTATAAGCCTGCGTCCTTTAAGACTTGCTTTCAAGTCTGTCCCTGGTTATCACAGAG
CTGAGAGATTGAGAAATGTGACGAGGAAGACATGCGGAGACGCTGCAGCAACATGCTGGA
AGGAGGGCGAGAGAAAGa
>NODE_1322_length_561_cov_332.481293
AACCCTAACCCTAACCCAATACAGAACAGAACCCCCCTCCCCATCCTTTTCTCCTCCTCC
CGCCCCCCTAGACTCTTCCATTTACCTTACTCCAGGTTTGCAACCTACATCCCCTTGCTT
CGTTTCCATCAACCCCTTCCACATCCCACTACTGCCCTATTTTTACTTCCCTCTGTCAAA
AGCCAAACCCAACCCTTCTACCTTATCTAAACCCAAACATCATGGCCGTATAACTCAACC
CAACCTTTCTTACCCACACTCCAAGTCTATCACCTACCCAACCTCTAACCCTAACCTCAA
CCGCTCCCAGTCTATGTCTAAACCCAACTCTTCTCTTCTACCCAAAACCAACCCACCGTG
CTCCACACCTCAACCCAACCTCTTCCCCTCCCTCACTAACCCCAACCCAATCCCCAACCC
ACCTACGCTACTACCTAACCCCAACCGGTCTCCTTTTCCCTTGGACCTTAACATCCGTCC
AACTGGTAACCCCAACCATCCCTGCCCCCTGCCTAACCCCAACTACCCAGCACTGGACAT
AATCATCCCCCTGGTAACCCCTTTTTCTCACAGGACACGGCCCCTACAGCACACCTTTAA
GCAGAACTTCAGCACAATCCGGACCACACACCT
>NODE_1323_length_119_cov_50.092438
AAGACGTAAGGGGTGGGTATGACGTTTTGGATGAAAAGACGTTAGAGGGGGTATGACGTT
TTGAGCTGAAAAGACGTAAGGGGGGGTCTGATGTTTTGGGCTGAAAAGACGTAAGGGGGG
GGTATGACGTTTTTCATGAAAATACGTTAGGGGGGGTATGACGTTTTGAGCTTAAAATAC
ATAAGGGGTTA
>NODE_1324_length_332_cov_36.966869
TGAGTTGAAACAAGAAATGTGTACAATCTGGGCTCTTCAAACAGAACTGACCAGTAAAAT
GCGACAGAGAAATAGGCTTGAAGTGTAATACTGTGGCACATTATATATCATGCACTGCTG
TTGGTGCAGGAGTAAGGAGTTCCTGGTTAGTAGCACCCGTAAATTAGCCATTGTCATTGT
TAGGATAGAAGGAAACCCCAGTAAACATTCTTCCACCTCAGGTCTGTCTGCTCTCATGAA
CAGTACCTGCTCATATTTCTCCAGTTCAGTGTGATAGATGTTGCGAATCTGGCTCAACTT
GCTTTTGTAGTCCGAATGCTCCAGTGAGCTGTCGGGTGACATCCCTCCCGAGCTGGTGGC
CGCTGACACCGCCGCCGCCGCCCCGCCCCCTTTCTCCGGGCcgg
>NODE_1325_length_284_cov_22.644365
CAGAGAGAGAGAGAAGAGAGAGGGAGAGAGAGGAGAGAGGAAGAGAGAAAGGGAGGGAGG
GAAGGAGATAGAGAGAGAGAGAGAAGAGGAGAGAGGAGTGAGAGAGAGAGATGTAGACCT
GAACCGATAGATATATAGATATAGGGAGAGAGAAAAGAGGGGGAGAGAGGGAGAAAGAAG
GCAGGGTGAGGGAGAAGAAGAGAGACGAAGGGAGAGGAAAGAGGGATCAAGAAGGCTGAG
AGAGAAAGACAGTGGAAGATGCAACCAAAGTGGGAGAGAGAGAAAGAGTGGGAGGGAGAG
AGAGGGCGAGTGAGAGAAGAGGAGagagaggggaaaacaatacagcttccacccag
>NODE_1332_length_73_cov_28.602739
AGAGGTTAGTATGACGTTTTTCATGAAAATACATAAGAGGTTAGTATGACGTTTTTGGCT
GAAATACTTAAGAGGTTAGTATGACGTTTTTGATGAAAATACGTCAGGGGTTAGTATGAC
GTTTTTGGCTGAAAAGACGTAAGGG
>NODE_1333_length_209_cov_147.162674
CAAAACGTCATACCCCCCCTTACGTCTTTTCAGCCCAAAACGTCATACCCCCCCCTTACG
TCTTTTCAGCCCAAAACGTCATACCACCCCTTACGTCTTTTCAGCTCAAAACGTCATGCT
AACCCCTTACGTATTTTCATGAAAAACGTCATACTAACCTCTTATGTATTTCAGCCAAAA
CCAGGTACCTCAAGTTCAAGTTGTGCTTTATTGTCATTCCGCTACATGCGGGTGCATACA
GTGGAACGAAATGTCGTGCCTCACAGAGCCACGGTGCTACA
>NODE_1340_length_205_cov_16.307318
GAGAGGGAGCGAGAGGAAGCCAGAGGCTTTGAACAGCGAGTCAAACAAATCTCTATCTCC
CTCTCTCTTCCTCTCTCTATCTCCCTCTCTTTCTCTCTATCTTCCTCTTTCTTTCTCCCT
CTCTCTATCCCCCTTTCTCTATCTTCCTCTCTCTATCTCTATCTCCCTCTCTTTATCTCT
TTCTCCCTCTCTGTATCTCCCTCTCTCTCTCCCCCTCTCTATCTCCCTCCCTCTCTCTAT
CTGTATCTCTATTTCCCTCTCTCCCTCCCCCTTTCTc
>NODE_1343_length_73_cov_18.753426
GACGTTTTTGGCTGAAATACGTAAGGGGTTAGTATGACGTTTTTGATGAAAATACGGAAG
GGGTTAGTATGATGTTCTTGGCTGAAAAGACGTAAGGGGTTAGTATGACGTTCTTGGCTG
AAAAGACGTAAGGGATTAGTATGAC
>NODE_1344_length_83_cov_28.421686
CCCCTTACGTATTTTAGCCAAGAACGTCATACTAACCCCTTATGTATTTATATCCAAAAA
CGTCATACTAACCCCTTACGTTTTTTCAGCCAAAAACGTCATACTAACCCTTATGAATTT
TCATCAAAAAGGTCATACTAACCCCTTACGTATTT
>NODE_1345_length_749_cov_48.879841
TTTTAAGTGGTATTTATTTTTCTTCTTTGCTTCTTTTTTTTGTTTTCTTTTTTTACACAA
TTGAAGCAATTTATAATGAAATATGAATACTGCCTCTACCAAATTCTCTTGTAATTGTTT
TCAGATAGGAAAATCAGCATCTTGACTTTGCATGCCTCAACACCAGTGCTATATTATTTC
ATTTTATTTATAAAATAGAAATTTGTTTTTCATTATACATTTCAAAGTTAATAATTTCAC
CTGTAGGAGTAGTTTTTCCCCGTCATGAAATTAAATCCTAAATGGTTTACCTCCATTCAT
CTGGCTCAGAAAAGCCATGGCCAGTTAACATTAGGCTGAACTGGTGGATTTTTTCTTTTC
AGTTTTTCTTCGGAGTCGATATTACTAAGCAGTGTGAATCCCTGTTTGCTTCAGGGCGAG
ATGTGTGACAGAGGTGGCATCGAGCTCTTACAGTCCAAGAACGAAAATGGGTGAAGATCA
CTGGACTGACACCAACCACACAGGATCTCTTTTAGTGGCTGTGGGCCATACATGATGGCC
TCATTGGGCTTAGGCACAGATAGTGGTATTGGTACGACTAATCAGAATGAGTTGGGTTGA
GATGACCAAAGTATCCCCTAAGGCTGACTTGTATGCCTTAACGTAAGATACATTCCCCGT
AGATGTTAACTTGATGTTTGGTTGGACTGAGAACTGTACAAAGTAGTTATATGGGGGAGT
GGGATGAAAGTCTAAAGGGGTCATTAAAAGACACCTATTTGTCCAGACATGAACGTATTG
TTAAAAGTATTTTTACTAAATGAATATATTCTGTATTTTCt
>NODE_1347_length_73_cov_29.630136
GGTTAGTATGACGTTTTTGATAAAAATACATAAGGGGTTAGTATGACGTTTTTGGCTAAA
ATACGTAAGGGGGGTATGACGTTTTTGGCTGAATCGACGTAAGGGGTTAGTATGACGTTT
TGGGCTGAAAAGACGTAAGGGGTGg
>NODE_1348_length_234_cov_18.611111
GTTCATTTACCTTTCAAAAATCACTTCGTTTGCATTATTGTCTAACTCTCGTAAAAAGAT
TTTTTTTTTCTCTCTGAACTGAGCCAGGAGGTCTTGGATGGGTTTGAACATGGAATCTCG
ACGGTCTCTTCGCAGAAGGCCATTCCAGTAAATGTGTTCTCTCGGCTGCCTTGGCTGGGT
GTCTGTCTCTGTGTGGGTGGGTGAGTGAGTGCGTGGATGAGAGGTTGAACACAGAGGCAC
AGTGTGTTCACACAGTTTTCTCCAGACTCAGTATCTCACATCCATGCAATGGATGAACCC
CTGACc
>NODE_1349_length_186_cov_15.317204
GTTCAGGCTGGTGGTGGTGGTGTAATGGTGCGGGGAATATTTTCTTGGCACTCTTTGGGC
CCCTTGGTACCAATTGAGCATCATTGCAACGCCACAGCCTACCTGAGTATTGTTGCTGAC
CATGTCCATCCCTTTATGACCACAATGTACCCAACTTCTGATGGCTACTTTCAGCAGGAT
AATGCGCCATGTCATAAAGCTGGAATCATCTCAGACTGGTTTCTTGAACATGACAATGAG
TTCACTGTACTCAAATGG
>NODE_1350_length_411_cov_20.922142
GGGGGCATAGAAAAGGGAGGAGGGGGGCTAATGGTCTTTCACTCCAGTGGTCTAGCTAGC
ATACTTACCATTGGTGCCCTCTATCCATCTTATGCTGAATGACACTTTTGTTCGTGGTCA
GTAGAGGTGAAAGAAGCCAGTCAGTTCCCGCTCACAAACAGGATGACTGCTGGATGGGAG
AATGTTTAGCCTACCTCTTTCTCCCTCTCTCTTTCCCCCTTTTTCTCTCGCTCACTGTTC
CCCCTTCTCTTTTTCTCTTTCTCTTCCTCCTTCTCTTCTGTATTTGGCGTTCTTTGTGAT
TAACAAAAACCGACTTTGAAACAAATGAATTTGACAGTAAACACAGGTGCAAAGTCCTCA
CTGAACAACAACAAAGTTGTTCACTTCAACCCTAACTGTCATATTAACGTCCTCTCACTC
TTCACAATTGCTCACTATTTTGATACAGACGCGCTAGCTGACCAGGATGGTTGTTTGCGC
TCc
>NODE_1351_length_131_cov_36.572517
TCAAAAGACGTAAGGGGGGGGTACGATGTTTTTGGATGAAATACATAAGAGGTTAGTATG
ACGTTTTTCATGCAAATACGTAAGGAGTTAGTATGACGTTTTGAGCTGAAAAGACGTATG
GGGTTAGTATTACGTTTTGGATGAAAAGACGTAAGGGGGGGTATGACGTTTTGAGCTGAA
AAGACGTAAGGGGTTAGTATGAC
>NODE_1355_length_90_cov_114.555557
CCCCCCCTTACGTCTTTTGAGCTCAAAACGTCATACCCCACCCTTACGTCTTTACTGCTC
AAAATGTCATACCCCCCCTTACGTCTTTTAATCCAAAACGTCATACTAACCCCTTAAGTA
TTTTCATGAAAAACGTCATACTAACCTCTTATGTATTTCAGC
>NODE_1358_length_117_cov_784.376099
GACATACAACAGTACAGGCAAACAACAATCAATTTAAAATAAATATAACTTTTCCTATAC
ATAAACTAAAAAAGATACAAACTATACAAACTGTACGAATACTTACCGAACAAACTGTAC
GAGTACTTACCAGCATACCTGTGATTCCTGATTCTTTGTGGTCTTTGGGTTGCGGTCGGA
TCAAACAAA
>NODE_1382_length_441_cov_78.782310
ATGAATACGCAATCTACCACTGTGTTTTCGTCATTAGTAGACTCGGTCTCCTGCTCCAGC
TCCTGCTTCACACCGGCTGCCTCTGAGCTGCCTGAGTGGGGAGAGAGAGGAACATTTGTG
TGCCCTCGCTTGCCAAATTAATTCTTGTCTTGACATCTTAATTCTCAGTTCTTGTGTGTG
GTCAAATCAGCCTACTATAGAAAAGCAATCAAGCAATTATTCCCAAATTATATTTGCCCA
ACACACACTGATTGGTTATTCTTTTCTTATTGGGTAAGCTCATTAATTCTGAGCAGCTTG
CTTGTTATGCCTCTACCATTACTCCTTTCCCCTCTCTTCCTCCCCTCCTCTCTCTCCTCA
TGCACACTTACTCCACCAGCTCTCTCTCACTCACTCGCTCACTCCTCTGCCCTCTCTCTT
TTTTCTCTCGCCCCCTCCTCTATTCTTTTCCCTCTCCCCCCTTCTCTACCTTCTTCTTTT
CTCCCACTCGTCAcaggtccagcctatctgtca
>NODE_1392_length_223_cov_409.735413
ATGGAAAAGAGAGAGGCGGGAAGTGAGAGAAAGAGAGAGCAAGAGAAAGAAGGAGGATGT
TAATTATGCATTCCAAACCTGGTCGATGTAGTCCTCTGGGAATCGCCTCCGCACCTCCGG
ATCTGTAAATAATTGACAGATAATATTAATTGGCTTTGGATTAGTGAGCAGGCAGAGTAG
AGAGCATTAATATTTGATCTGAGGATGATAGGGACCCTGGCAGGGGATCCGAGGAGGGCA
GCTGAGGCTGCCTGCCTGATTAGGGGCCAGAGAAGGTGTTACTCTGTCTCTCAGC
>NODE_1393_length_73_cov_134.287674
TGTTTCGGTCTCCTGTCAAGAAAAAGAGTGAGATGTAGGTGCGGGAAGTGACTAGTTGTT
GCAAAAAGAGAAAGCTGAGAGACAGAGTAACACCTTCTCTGGCCCCTAATCAGGCAGGCA
GCCTCAGCTGCCCTCCTCGGATCCC
>NODE_1394_length_212_cov_39.721699
CCTCCTCACCTGCCCCCACCACACCCGTCACCCCGCCCTCGCCCGCCGTGTCTTACGCCC
AGTCCCTCCTGGAGGAACTGGCCGTCCTGGAACCCATGTTTGGGGCAGGTGCCTCGATCG
CCCCCAGCCTGGGGCAACAACCTGAGTTGTATCAACTCCAGTGTCATCCGTCGCCACAGT
GCTTCCACAATGGTAAGAATATGTTTTTGATCATCTCATACAGTATATCAATTAATAGCA
AATGAATCACTTCAATCGTCTGCCCTTGAACTTGTCATGCTAAT
>NODE_1395_length_194_cov_10.716495
CTTTCCGCCGTAATCTACTGTCCTATATGCGATTGGTTTCTTTGTATTGATGGACCCACT
GGCAGAGATAGAGAGAGAAGAGGGAGCGGGAGGAGAAAGAGTACAAAGGGAGCAGAAGGA
GGGCGCTAGGAGGAGAAGGGAGAGGCGAGGCATTCGGGTCGACTGTTTCCCGGCAAGCCA
GAGGCAGCCGAGGATCTGTGTTGATGAATGAGGCGGTGGATTGTTGCCGAGCGCTTGGCC
GGTATGTTGTCGGAGTGGTTGCAGGa
>NODE_1396_length_247_cov_10.534413
GCACTCACACACACTCTCACACACACACACACACCTTTTTCTCAAGGGGGGTTTAAAACA
TTCAGCAGACCCTTGACCACACCAAATCTCCCCTTCAAAAAAACAATCAATTACCCTGCT
ATTGTAATGTCCTCCCTCTTTCCTCCCTCCCTCCCTCTCCCTCTCTCAGGCCATACCCTA
TCCTTTATCCCTCCGACATTTCTCTCTTATCACTCCTCTCCTCCGCCCTCTCTCTCTCCC
TCCCCACTCCCTTTCTTTCTCTTTCTGTCTCTATCAGTCCCTCCCAAGCCCCTTGGTGTA
CTCCTCCCCCCCCCCCCCC
>NODE_1397_length_241_cov_52.033195
CCCGTATCGCTCCCCCATCTCCCCCTATCTCCCCTCCACCACTCTCTCCACCTCCCCTTC
TTCCCTCTCCCCTCCCCCCTTCCCTCCCCACCTCTCCTCCCCTCCCTACCTCTCAGGTGC
TCACCTCTGGTGATTGCCACTGGCCTCTTGTAGTGGGAATGTTAAGTCCTGCCATTTCGC
CCAGATGCATAAATAATAACAGTAATTACTGGCCCAGCAATCAAAGTGTCGCCCTGGCGC
GCCCAGCCCGTCTGGGGGAACGAATCGATCGGCTCCTTAAAAGCCAGATTGATTGGGGGG
GGGGGGGGGGGGg
>NODE_1409_length_665_cov_98.664665
ACATAAACACACAGACACACACACACACACTCATATGCACATGTGGTCCACCAGGAAGAG
CTTTGTCCTTGGCGCCGGGGGGAAGGGGGAGTAGGCTATACCTGACTCTTCTCCTCTCCT
TGTGATCTCTCCGTTCTTTCCCTGCCGTGCTCTCTATCCTCTCTCTATCCCTCTCTTCCT
CTTCCCCTCTCCTCGGATCCCTTCATCCCTCCGTTCCACTCTCCTCCGCCCAAGGCAATG
CCGTCCTGCAAGCTTTGATCAGCAGGCCAGGGAGGAGAGAGGGATGGGGGAGGAGAGAGA
GGGATGGGGGAGAGGAGAGAGGGATGGGGGAGAGGAGAGCGGAAGTGGGTCAGAAAGTTG
TGCTGGAGACTGCAGGAGAACAAGGCTGGAATATCGAATAGGTGAGACGGAGATAGAGAG
AGACAAGGAGGGAGAGAGAGAGGGAGAGAGACATAGATGAAGTGATAGGGAGATGGAGGA
GGGAGCGAGAGAGGGAGATACTAAAAGGAGGGAGAGAGATATATAGAGAGAGATGGAAAG
GGATGGTGAGAATGGAGAACCCATGTTGGGTTAGATTATGCTGAATGAGAAGAGAAGCAG
AAGATGCAAGTGAAAGAAAGAGAAGCAACAGGAAGACATGGAGGAGAAAACGTGGCTAAG
ACGTGTGTGTGTACATGTGTGTGTACATGTGTGTGTGCGTGTGTATGTGCAAGTGAActa
ctatagaggacaggtgc
>NODE_1410_length_668_cov_52.495510
AGAATGCGAACTCTTTCGCCCGGCTTGATAGCTCTTCCGTTGGCAAAGCTGTACTTTGCT
CTGCATATTTCTCTGCAGGATGGTATGAGCAGGGTTTTTGCTGCAAGTTCACGTTGTGCG
AATGAGATAATCTACAACCGTAATAAGGGTTTCCAAATGGATAACCGTAGCCCAGAGAAG
CACTGGATGAAGTTTGCGTAGCAGGACACTGCCGACCGGTGTCTGGGGAAGAAATATCCG
AGTATACGGAGCCTTGGTGGGTCGCTATGGTGCCAGAGTGTCTCCCCAAGGCGGGGTGCG
ACATCAGGTCCCTGCAATGAGTAGCAGGGCAATTCCCGCTCAGTCCCTCCATTGTTTGGT
TTTTATTCTGGTTATTTTCATTCGGACTTTTTTCATAAACGTACATCAAGGTGTCCGCCC
AGCGTGGATGCAGAACCAGCGAAGTCGTCATATCAGGGGCTGCCGATGCTTTTTAAAAGT
CGACTACTCCAAGACCGACACCTCATTTCCAACTACATTTTACGCAGGCGCATGCGCACC
CACAGCCAGTGTGTCCAGTTCATTAAGGGAATGGCACGTGATATGCTAACAAGTCCTACG
AGATTGGACTAGTGAGTGGGGGTAGGAATAGCCCTTTAAAGATTCGCTCGCTAACCATGT
CGCCGCTTTTTCCAGAGGAATACAAAGTCTTATCATTGGTTGAGCCCACCAGACAAATAT
CCTTAAAGGGCATGTTGGTt
>NODE_1411_length_73_cov_33.945206
CTAACCCCTTATATATTTTCATCAAAAACGTCATACTAACCCCTTCTGTATTTTCATCAA
AAACGTCATACTGACCCCTTACGTATTTTAGCCAAAAACGTCATACTAACCCCTTACGTA
TTTTAGCCAAAAACGTCATACTAAC
>NODE_1418_length_73_cov_18.520548
GACGTATTTCATGAAAATACATAAGGGGTTAGTATGACGTTTTGACCTGAAAAGACGTAA
GGGGTTAGTATGGCGTTTTTGATGAAAATACATAATGGGTTAGTACGATGTTTTGAGCAG
AAAATACATGAGGGGTTAGTATGAC
>NODE_1426_length_606_cov_51.470299
AAAAAAAACCTTTCACTTGGCTCTGACTCATTGTGATCCCCATCAATAATAAAGAAAATA
AACACAAAAGTAAAATAGTCCAGACATTTTGTATAGACGTCAAATCGATTTTATTAACAT
ACAATGAAAATGATTTATTTTCTTAAGAAGTATAAAAGCGGCCTGAAAGAAATAAAAGAA
GAGAAATGGTGTGTCAGGACGTTGAGAAAAGAAGTTTAAAATGCCTTGAACTATTCACCG
CTGAGATGGCTAATCAGTATTGAGGCTCTGGGGCAATCGGGCATCTTTTCAATGCGGGTT
TCCTTTCATCTCAATCGGGGTAGAGGCGCTCAATTAAAAGCCTATCAGTTTGTAAGTAAA
TCAACGCCTATCAAAGTTGTCACATCAAACAAAACGATTATTATTGCAACCCGCCTCCAC
CATTAATCTCTCTCTGTGGTAATCCGCTTGACAGGTCATCTTGGAGAGCAAGAAAACCAG
GAGTGGACAGTCAAAGAGGGCAAATGCAGAGGAGGCAATGTAAATAATATGAGGCCTATT
TAAGCCTTCAAAATGTATTTAAGGGTGCCACCCTGTATGGTAAAATATAATGATTTACTG
ACTTAATTGTGAGGATACAATTTACTATCGTAAATAAATCTATTAAAGTTGTAACTTTCC
GGCCTGTGTGATTAGtaa
>NODE_1442_length_89_cov_19.449438
GGTTAGTATGACGTTTTAGGCTGAAAAGACGTAAGGGGGGGTATGACGTTTTGGGCTAAA
AAGACGTAAGGGTTAGTATGACGTTTTTCATAAAAATACATAAGGGGTTAGTATGACGTT
TTTGATGAAAATACATAAGGGGTTAGTATGACGTTTTTGGC
>NODE_1444_length_73_cov_57.068493
TTGATGAAAATACATTAGGGGTTAGTATGACGTTTTTGGTTAAAAGACGTAAGGGGTTAG
TATGACGTTTTTCATGAAAATACATGAGGGGTTAGTATGACGTTTTTGGCTAAAATACAT
AAGGGGTTAGTATGACGTTTTTGGC
>NODE_1445_length_514_cov_48.159534
CCCACCCCTCATCCCTTTGTTCTTTACTGCAGAGAATGAAAGAAATGCAGACACAGAGAG
AGAGAGTGTGTGTGAGAGAGCATGGTGAGAGAAAGAGAGAAAAAAATCCCTTCAAACATA
ACTTGCCACCTTATTCTTCTCAAGGGGCAACAGCTTGAAATTAAAACTAAATTTGAAATT
AATGAAGCACATTCTGGAGGTGGCATTCGTTTCTGAAGTAATAAATTACTTGTATCAACC
TCCGAGACAGCAGTTCCTGTCTGTCAATTAATATGTCTTACACTTCTTCTGCTTTCACTA
ATGCGTTTCCTAACACACACTCTCGCCATTTGAATTAAGCATGCATTTTCACTCATTACG
CTGTACTGTCTCGCCTTCTCGTAAATAAAAATAAATGCATGTACGTTTCCCCGAGACAAA
TCTCCCTGAACAAAACGCATTTGCCTCAATTACCGAAAGATTAGAAAGTTTAGAGTTATC
ATTTACAGTTTAGAGGGAGGGTACAGCCGGCTTTCAATTTATATTCAAATCCCTTCAGTC
TGAAATAATAAAATGTGGACTGCACTGAGATAGGGAAATTAAAACa
>NODE_1446_length_620_cov_101.893547
AGAGGAAGTGAGAAAAGAGAAGAAAAGTGCTTGAGAGAGGAGAATGTAAAGCAGCACCTC
TCCTTCAAAACCCCGACTGATACGATGTCTATTGATCTGTATTACAATAGCAGCAAGCTG
TAAAATATTTGATGGTTTTGTACAGATCTTAGTCCCCCTCATTCATAATTACCGCTACAC
ATGTAGAACCAAGGGCAACTTCAGAAGGGGCGCGCCACAGAAGGCTGCTGGCAGACTGAG
GGGATGATGAGCAGTCTCTGCGGGCTTCTCTGGAGCGAGGAGCCCTAAGGCTATCATTTC
TACCGCAGTACACCTGCAGCAACGTACTTTAACAAAGATCAAATTATAGAGTTGAGTTTA
AATAAGAAATAACACTCCCTTCCTTCGCTGTCGGTGCCTCGACTTTGTTTTGATTCGTGA
TTTCGGCACAAACAGGCTGGACGGAGAGCAGGGGAGGGAAACCTAAAGTGACCTTGCGTG
TGTGTTGCCTCAGATGTCCTGAAGTGTTTCATTGGCATCAAGTTGGCGTGGGTTTTCCGT
GCGGCCGCTTGTGTTTCTCTCCTGTCCCCAAACTGCTTAACGTCATCATAGCATAGAAGG
GCAGATAGAGATGTATAAATAGGGGGTAAGGGAAGGACAGATGGGAGATGGGAAAGAGAA
GGAGGCGCATAACAGAGAGAAAGAGAGAGAGa
>NODE_1447_length_85_cov_15.882353
TTAGTATGACGTTTTTCATGAAAATACTTAAGGGGCTAGTATGACGTTTTGGAAGAAAAA
ACGTAAGGGGGGTATGACGTTTTGAGCTGAAAAGACGTAAGGGGTTAGTATGACGTTTTT
GGCTGAAAAGACGTAAGGGGTTAGTATGACGTTTTTG
>NODE_1448_length_73_cov_81.821915
TCTTTTCAGCTCAAAATGTCATACCCCTCCTTACGTCTTTTCATCCAAAACGTCATACCC
CCCCTTACGTCTATTCAGCCCAAAACGTCATACCCACCCCTTACGTCTTTTCAGCCCAAA
ACGTCATACTAACCCCTTACGTCTT
>NODE_1455_length_157_cov_35.363056
CGTCATACTAACCCCTTATATATTTTTTGCTCAAAACATCATACTAACCCCTTATGTATT
TTCATCAAAAATGTCATACTAACCCCTTATGTATTTACATCAAAAACGTCACACTAACCC
CTTATGTATTTTCTGCTCAAAAGATCATACTAACCCATTATGTATTTTCATCAAAAACTT
CATACTAACCCCTTACGTATTTTGGCCAAAAACGTAATAATAACCCCTT
>NODE_1459_length_125_cov_48.712002
GTTAGTATGACGTTTTGGGCTTAAAAGACGTAAGGGGTTAGTATGACGTTTTTGGCTAAA
ATACGTAAGGGGTTAGCATGACGTTTTGGGCTGAAAAGACGTAAGGGGTGGGTATGACTT
TTTTGGCTGAAAAGACGTAAGGGGGGGTATGACGTTTTTGGCTGAAATACGTAAGGGGTT
AGTATGACGTTTTTGAT
>NODE_1468_length_790_cov_76.196205
GTTGAGTGTTCACAATGGGCTTTCCAAAAATGAGAGTGTGAATGGGTGGGGAGAATGTTG
CAATGTACTGGTTCATTCATTTTTCATACTGCATGTGCAGTCCATTTAAGAGTGTGTGTT
GGCACTGCAAGTTAATGGTAAGGTTGTTTAGAAGCAAGGAATGACCCTCCAAACATTTAC
AAAATGGCAATAAATGATAATTAAGAGAGGGTTTCTTTTTTTTACTTTTCCTTTTGTTTG
CTAGTTAGTGCATTGGCGCTTAAAGCCAATACAGTTCACATAGCTATGACGGCGCTTCAG
GAATACCGAAGGCCATTTTGTCTTGCCATCCTTACCAGCTGTATTTGTTTTCTTCAATAA
ATTCAAAGTAGCCCCTTCCATGTTCCTCCCGGCGTCTCTTAACACCCTTCTTATTCTTCT
GATCGCCATTCGCGTCTTTGTCCGCATCCCCTTTGAAAATAAAACAAAGATATAATGAGG
TGCTCCTTTTTGATAGAGGTCGAACTGGTTGTGGCGGGTAGTGAACCACAGTACCTGTTC
ATTAGTTACAATGTTGTCGACCTGTGATAGCTACGAAGCAACACCTCAGTCGAATCCAGG
TAGCTCTAATGCTATAATTGATCAAAGCTACTCTTCTGACGGAGTAATAGACGTTATATT
GTATGGCTAAACTAAATGTATAGGTAAAGTAGCCTGGGCACGAGGTGATGGGAAGAACAA
TCACTGCAAGAGATCAATTGGGGGGAATACAAAAGGGACTAGTTAGGAGTATAAGAACGA
ATCACACGTATGATCTAATCTTATGTTATGTTAAAGCTAGCTGGTGATAGGGAAATGTAT
TTCAGTTAGGTCCGCTTAGCTa
>NODE_1469_length_1071_cov_105.762840
TTTTAGGGTAATGAAAGCCTCTGAAAGCATCTCTTCAACCTGTCTGGTTCAGAGAGAGGA
TCAGCAGACAGGAGCTGTGCGGAGGAGATCAGTGAGGTAGAGAGTCCTGATTGATAAACT
CCCTATCTGGCTATTTACGATCTGGCTGCAGAAGAGGCAGCCTTCGCCAGACAGAAAAGC
AATTAATCTGCAAACGAGCTGGGGAACAGCCGGCCTGAGCATTGGAGCCTCCTACCGCCG
ACACTCTGGAGGGGAGATAAGGCTGCAGCCGGCTATTTATTGTACATTTTAATTAAGTGC
TTGTTAACGCTAGTTATCTTAACAGTCACAAAATTACCGTTGTAATGCATTTTGTTTGAG
GAAAAATGGAGAGGGCCGAAGCACTTTATGAAAGCGGGCGCAGCTTGCCTTCATTTGAAA
TCACAGGATAAATTCAGAGGAGGCACATGCCACAATGATCTAAGCTCAGGAGCTAATGGT
TATTTAATATGGCCATCAGCGGTCCCAAGTCCCCGGCATACGGCGCTCGCACAATAGCCT
CCAAACCCTCTTTAACACTTATTTGAGATGACAGGAAAAATGAAACCGTTTGTGCTTTCA
ATGGAAAAGCAATCATTGGTACATTATACTCCGCTTGCCCTATCATGCTAATGCCGGGTA
AAAATGTCACCAAATGTATTTAAAGGGCTGATGGAGTGTTGCCGTTTGATTCCTGCTGCC
GGCCTGATTAATAAAAACCTTCAATTTGTATGTAAATGCAACCTGGGGCTCATATCATCC
ACACACCTGCACCTGGAGAAAAATAATAAACTCCGGTTTAATGTGGCAATTATGAGAGTT
TATGGGGATAGCGGAGGAGAGGGGGAGTCAGAGGCAGGGGGCCGAGGCTCACGGAGGGAA
GTGGGCCGACCGGGATCAGCCCGCTACAGGACTGACCTGATGCACAAACATAACCCCGGC
TCTGAGAGCTTACAACAAGATGGACGCGGCCACAAGCGACAACAAAACCCACCCTGGTAC
TATGTAAATGGAGGGCTCTGGGCTACAGGTGTGCTGTTTAGTTTTCAGCTACCTTGTGAG
CTGTCTAAGATGTTTTCTTCAGTGGGTTATTAAGGAATATTATGAGGACTATTTCTGATC
ATc
>NODE_1471_length_301_cov_160.870438
CGAGACCGTCACAGTGTTTGTGGGCTATAGGAATATGGCATCTAGACATGCGCTCTTTCG
AAAGGTTTGTACTAAACTGCACTGACTGTCTTCATGCACTGGGATAACAATATATTGTTT
GCAAAGGTGGAGGGACACCAGACAAATCAAAATGATAAGAATCGATACGCACTTTTAATT
CATTCGAATCGGCTTCTGTTATGCCCCGCCCCCATCTTGCCACAATCGTGACCGTCACAG
TGTTTGTGGGCTCTAGGAGCATGGTATCTGGACATGCATCTATTAAACATTAAGCAAAGT
CCAGTAAGAAAGCGAAATAAATGTGAGCAAACAAATGTACAAGTGATTGTGAAAGTATTA
TACGTCATATACT
>NODE_1473_length_161_cov_248.801239
ATATGTAAGGGGTTCAAATATGTTTGTGCTTACCACATTTACTCTGTATGCTGAATAAAC
ACTAGTTAGAACAGATTGTATCGTACCATTTGTATTGAAAGATAATCAACAGCAAGCCTA
TACAATGACGCGATGTCTCCAGCCCACATTCTGTGCCTGCCGGGGACCAGCGACGGTGGA
CTGCCTATGCGGGAGAGAAGCTACGACCTTGACCAAGGAAGGCGGCGGAGGAG
>NODE_1476_length_762_cov_62.165356
TGTAAACTCCTCTGTCTGTGAGGAGGTGGGGGTTGGGACTCACTGCTGCATTTTAAGGGC
CAGAAAGGAATTCTTGTCTTTTAGGAGATAGACACCTTCCACCACCAATGTTAGGCAGTA
GGTGCATTGCCATGGACAGGGTTTCTTATTTCAGTACGCTGAATGAGAATGAGAGCCAAG
AAACATGCTGCTTATTTCATTTATTTATATGTTGTTGTATGTGTGCGTTGGCTGAACACA
GCCCATAACATGCAATGGATGTGAACAAAGTGGTTGCAACAGCGTTTGGTGCCATTGTGC
CTTGCCAGACCCCCTAAAGAGGATATCTTTCCTCTCTCCTTCCTTTGCCTCATTCTGGGA
TAGGAAGTGGATCAGATGGACGATCAAACACTAATCATTCCCTCTCGGCCCATCGAGCAT
AAAGCTGTCATTAATTTTGTGGAATTACATCAAATCTGGGACATTCTTTATGCGGCCCGC
AGCCCAACGACAGTTATACGACAAGGACTGCTGGGCTAAGCAGATGGGGCAGCTCAGTCC
TGCATACTAAATACCCTCATCTCTCACTCTCTCTCTCTCTTCTACTACCCTCCCTCCCTG
GCAACAAATCCCTACTCACAGTTCTAAAGCTGCCTATAGCCTTACATTCTCCTCTCTCTC
TCTCCACTTGGGTACTCTTTCCTATTCCATGTCCATTACTTTCCCAGTCTCCTTCTAGCC
TGTCACTGTGTACGTATGCTGTCCTCTGTCCTTGCATTTTTCTAGTTCTCTCCACTTGAC
ACTTATTTTCCATTTAGCATGAATACACTCCATCAGCATGTCTCTACAACCCCc
>NODE_1489_length_210_cov_15.409524
TTGTCTCCGCTAGTCGTCGCAGGGCGGGGGCCACCGGACCCTGCTGTATGGTCACGCCAT
CCTGCTGAAACACACCCACTCCAGCATGGTAAGATGACCACTGCCTGGCAGGCCTGTCCT
GCTGCTGGAAACTCCCTCCCTCTCTCCTCTTCTGTTTCTCTCTCTCTCTTTTTTTCCCTC
TTTCTCTCTTCACCATCCCCTTAAATAGGTCAGGAACTGCCAAACCGATTTGATCTCATC
ATAGATGAATAACGGCAGTTCGGGGGTTGAAATGGACAGAGt
>NODE_1490_length_681_cov_85.149780
AGAGTTACAGTCTGTGTATACAGTAGGTGTTGAATATACTGTTTGTTCTACTTCTTGAAG
TAAATACACACTGATGAGTTATCATGTTACACACAATTGACAGCAACAAGAACTAGACTT
ATAAAAATAAAACTTACATGGGTTTTAATTCCTTTTGTTATTTACCTTTCTGATTACACT
GTTACCAACTGGCACATTGTTTGCCTTAGCTACAGGGGTCTAGATAAACACTCAAGTGGC
AATGTTTGCTTTTACCAGTTTCAATCCCTTATGTCTGGTAATCGGGGATGCTAAGTCAGA
AGACATCAGCTTGACTCTATTAATTACCACCTGATCCTTTCTTCCTGGATAATTAGGTAC
CCATTAGTTCTAATCAAGTAGTTACTTAATTATTGCAGTAATTAGTCTAATGGTCTAGCA
AATTGAAGCTTTATCACTTTCGGATACTTAATGTTCTTGGCAGAGTGCATCACAAGTGTC
AAGGAATAGGCTCTGGCAATCAAGCAGTAGAAAAGAAAGTTATTACCATGGCATGAATGC
ATTCAAGCTATTCATGGTTTAATATATTTGATTTTTACAATATCCATATTTATCTATATC
TCAGTTCGCGGTCATGGAGATTAAAAAGGACTAAAGTGAATCTGTTGAAAGCATTTAGGT
AAATATGTATTGCTGTTCGAAATCACAAATTGATTATTATCTCACATTCTTGCTGCAAGG
TTTATTTGTATCCTTTTTGTCCACAAATGACAt
>NODE_1491_length_633_cov_54.510269
TGCCCTCCTCGTCTGCGTCTCCCCGGGTCTGACTGGGCGCTGAGCCCCTGTGGTGATGCT
GACAGCGCCTTCACAGTGGAGAGGTTCCCACACTTCCCACGTCTGCAGCCCAGTGTGCTG
TCCCAGCACCCCTGCGGGCTAATTACGGGCTCTCTCACATTTAAGGAGACGGAAAAACGC
AGACCCAGAGCAGCTCCCTCTGGGAGGGGAAGGGTGTGGATTTCTCCTTAGTCCGTTAAG
GCGTTGGATGTCACGTAAAAGAACCTCTCTAATCGAATCTGTTTGTTGTTTTTTGTGCCT
TTTCCTCTTTCCTCCTGTTCTTCTGGGACCTCCTCCAACCTTTCTCACCTTTGACCCTCG
GCCTCTTGACCTCACGCACCTGCTCAGATGGTCTTCCCTAAGATCAATCATGGCTTTCTT
TCTGCTGACCAGCAGCTCATTAAACGTCGGCTCATTAAGGTAGTGGCTGTCCTCGCTCGT
CCGTCTCTCTCCCTCTCCTGCCATGAGGCCTCCTATCCTACCACCTCTCCTTGGTCTCTC
CTCTGTTTGCATGCCAGCTACTAAACAGGCCGACTGGATCACAAGAAGCCTGTTTCTGCC
CAAAAGAGTTTCATTTCGAACGCAACTTTATTTGTTTTAAGGTGAAACGAATCCCCCATT
AGATATTTGGCTGATTGAACATGACTCGATTTAGACTCAATTTCt
>NODE_1495_length_617_cov_99.103729
TGATGAATTATCCGGAAGCTTTACTCCGCCGCAACTCGAAATCTTCACAACAAGCGCCTT
TGTTGTCTCGAAAAATTAATGAAAACAAGATTGTCTTTCATTCGAGCTGATCCAACAGCG
CGACAGCCAGCTGCTCTTCTTGGGGAATAAAAACAGTCAGCATTAAACGACGCTCGGTGA
AAATACCTTTTTTCCCGCCGCTCGCGTGGAAAACAAATCAGGCGTCGAGCTCAGTGGCCA
TCTGTTTCGTTATTTGATATGTGTGAATACATGTTGTAATGACTTTGTTTGTGAATCGCT
CGGCTCGGCGGAACACACGAGAGCTCTCCAAGTACTGGAGTGTTCAAAGCTAATCATATA
ATTGGACACAATAGTCGATGACAAATGGAGACGCTCGCAGCCAGCCAGCTGGGGAAGTGA
ATATGTAATCATTGTAAAATCATATCATTTTGCATATTTGAAGACAGCTTAATAGAGTTT
GCGTGTCAGCACACTATCAAGTGATGATCAGAACAGCCATCTCTGGATTTGTTTTCCAAA
TATCGCTTTGATTGGGCGATCCGTCACATGGGGCTCGTGGTAGCGTAAAGACTTTAACGT
GTACGTGGTTCTGCGAGCGCTGACACGATGTGCGTAGGGTTCTCGTCGGTGTTCCTGTTC
ATCGGGCGCATCGCATCCAGCCGCATCGc
>NODE_1496_length_344_cov_125.424416
AGAGGGAAGGAGAGGAGGGGGGGGGCAGACATGGTGGGGGCAGTGGTGGTGTGTGCGAGG
GGTTGTGAATCTGCAAATCATTTATTTACGTTTGGCATCTGCATAACGAGGCAGTCGGCC
AATGGCAGCCGAGACAGGGTGGCATGCCTTCAGTTTTAATGGGCAAGCCGAGGAAACTTC
CAATCCTTCTTGACATTTCTCATAGCGAAATAAACGTGCTCTGGGTCACAGTGTCTATTA
GGAAAATAAGAGACGAGCAAGTCAATTATTCTCCAATGACTGGATAGCCAGGGGACCTCA
TTATGGTGATCAGACCAGGGCCATGCTTCCCAGTCTCTCCTGTGTGTAGCTCCTGATTAT
GCTGGGGAAGAATGACATGGCCCTTTTTCACTCTTTATGTTAAGGGGTACACACAc
>NODE_1509_length_95_cov_79.642105
AGCGCCTCTGCCCGCACTTCGCCGTTTCCCGGGGCCGTGGACCAGTGCCCGCTACGCCAT
CTCTCCCCCCCCTCGCCGCCCCCTCTCGGGGGGGCGCGCGCGGGGCGGCCGGAGGGACGG
GGCCCCCCGCCTCCGGCGTGACTGTCAACCGGGTCGGACTGTCCTCA
>NODE_1512_length_277_cov_11.693141
ACTAACCCCTTACGTATTTTAGCCAAAAACGTCATACTAAACCCTTATGTATTTTCATCA
AAAATGTCATACCAACCCCTTATGTATTTTCATCAAAAACGTCATACTAACCCCTTACGT
ATTTTAGCCAAAAACGTCATACTAAACATCAAAAACGTCATACTAACCCCTTACGTCTAT
TCAGCCAAAAACGTCATACTAACCCCTTACGGATTTTCATCAAAAACGTCATACTAACCC
CTTAAGTATTTCAGCCAAAAACGTCATATCCCCCCCTTTCGTCTTTTCAGCTCAAAACGT
CATACCCCCCCTTACGTCTTTTCATCCAAAACGTCATACTAACCCCTTA
>NODE_1514_length_74_cov_46.229729
ACGTAAGGGGTTAGTATGACGTTTTTCATGAAAATACATAAGGGGTTAGTATGACGTTTT
GACCTGAAAAGATGAAGGGGTTAGTATGACGTTTTTTATGAAATTACGTAAGGGGTTAGT
ATGACGTTTTTGGCTAAAATACGTAA
>NODE_1521_length_517_cov_44.976788
CACACACACACACACACACACACACAGACACACACACACACTTGCTAGCAGGCACGGATA
TTCCTTGGTCTCCACCAAGAGGCAGCCCCTCTGCCTCATACTCCGTCCCTCTTCCTTCCT
CCGTCTTTTCTCATCCCTCCATCTCCCCGCCTGGCTCTCCCCTCAGCCCTCTATTCTCTC
TCCAGCTCTGTCTCAGTCCCCATCATCCCTGGTGTCTCTTGATCATGTCCTGTGCTTCTC
CTGGACAAGTTGGAAATTGCCTGCGTCAGGACTTTGCTAATTAAAGTCATACTTTCAAAA
AATGCCATAATAACTGTTAATTAGCTTGATGCTATTTTCAGCATAATTTGCTAATTAGTA
GAAAACCTGTACAGCATTTCCTGCTAATTACAGTATGGCTGCACATGCAGCGCCAGATGT
GAGTGGACTCCAAATGATGCCGTTACAGAGAAGCACATTAGCCATTCACACATTCACACA
CACACACACTCCCATACACACCACACACACACGTGCACACCGGAGCTAATTAGCTCAGAG
CTGTTGACAAACCTTGCCGTCAGCTGGAGTAGGGCTGATATGGAAGCAt
>NODE_1523_length_131_cov_12.427481
GTCATACCCACCCCTTACGTCTTTTCAGCCAAAAACGTCATACCCACCCCTTACGTCTTT
TCAGCCCAAAACATCATACCCCCCCTAACGTATTTTAGCCAAAACGTCATACTAACCCCA
TACGTCTTTTCAGCTCAAAACGTCATACTAACCCCTTAAGTATTTTCATGAAAAACGTCA
TACTAACCTCTTATGTATTTCAG
>NODE_1528_length_296_cov_63.841217
TGTCTCTCTCTCTCTCTCTCTGTCTCTCTCTCTGTCTCTCTCTCTCTCTCTCTCTCTCTC
TCTGCTGTGTGGCTGCAGCTTCCTGGTTTGATGCAGCATATGTCTGAGTGGTTAGCATGC
GCTCGAACCCCCCTCTCTCTCCTGCTCTGGAGGCAGCCAGAAGGCCTTTGTGATTTATGT
GGGCCCCTTGTTCCACAGTGCATACACTGGAAAATCTCCAGTTTACACAAGAATTGCCTG
AAAAATGAGATCTGTGACTACATTCTTTTCATTAGCGGCTTACGCTAGCGTGGCGGTAGG
AAGCCTTTGGGCTTCTAATGATGCGCTCCCAAGCAGGCCCGTAGCTACGACAGCTGTTCA
AGGCTCCt
>NODE_1529_length_566_cov_126.176682
AAACATAATTCCAGCTAAACTGCAGTTAAACTTTGCATTAGCTCACGTAACATACAGACC
CGTTCTGTCCCAGGAACAAGAGGTTTTGAACCTGTGGTTCTGTCAACCAGTACAGTGGTC
CAGTCTAATATCTGTACCATAAAAACACCCAGGGTTTAACTCAGACCACGAAGAGACACA
CGGAAATGAAATGGAAACCACTGACATTAATTCTGGGCTCTATTTACCTCGTTCCTGCTC
TCTCTTTATGTATCTAATATTTCTAATTTACCACCGTCCAGGAAAAGTGACACAAGAAGC
CATAAATTCCCTTCTAATTCCAAATAATTCCGATTACATGGACGAGTAGTTTTCAATCAG
AAAGATAATCTGGGTGATAGATGGAGGGATAATTGGCTGTCTCTGCCACGTAAATATTGT
GTCGTTCTATTAATCTTGCCGAATGAGGTGTCAACCTGTCACTCATTCGTCAAACTGAAT
TAGGAAGTATAACGAATAAATAAATGTATGCTGTGATAGATGCAGCAGTGTGTGTGTGTG
TGTGTGTGTGTGTGTATGTGGGACTGTGTGTGTGTGTGTGTGGGACTGTGTGTGTGTGTG
TGTGTGTGTGAGATAAATAGCTagaaagagggaggcat
>NODE_1563_length_120_cov_22.883333
GAAAAGACGTAAGGGGTTAGTATGACGTTTTGGGCTGAAAAGACGTAAGGGGTTAGTATG
ACGTTTTGGGCTTAAAAGACGTAAGGGGGGGGTATGACGTTTTGGATTAAAAGACGTAAC
GGTGGGGTATGACGTTTTGAGCTCAAAAGACGTAAGGGGGGGGTACGATGTTTTTGGATG
AAATACATAAGA
>NODE_1565_length_78_cov_21.974360
TCATACTAACCCCTTATGTATTTTCTGCTCAAAACATCATACTAACCCCTTATGTATTTT
CATAAAAAACTTCATACCAACCCCTTACGTCTTTTCAGCCAAAAACGTCATACTAACCCC
TTATGTATTTTCATCAAAAACGTCATACTA
>NODE_1566_length_377_cov_55.984085
ACAGAGAGAGAGAGAGAGACAGAGAGAGAGAGAGACATAGACAGAGAGTAGATGAAGGTG
TGAAGCCGTAACAGGGACAGCAGAGTCTCCCTCCCTCTTAATCCCTGGCGTTTGTTGCGG
CTAATTACGTCGGACAAGCCTCTTTATCGAACCCGCTCTGCTGCCTGCATTAGGATGCAT
GAGCTACTCCTGTTGTTTTAAACTCTCTCATTAACCACACAAATCAGAGCTGTTGACAGA
GTGCTTTTGAATTAAGCGTCTCTCCCCCTCTGCTCTGCCGCTTGCTACCAGGGCCTAGGA
CAAGGAGCAATTTATAACACCATTAGCCACACTCACTGAGGTTACAGGCATCAAAATTGT
TCCGTCTAATTATTCCTAATGGAGAGACGGAGAGAACCACGAGTAGGACAGCTTTTACAT
TAGACCTCAATCAGGGGGGTCGGGGGGgg
>NODE_1572_length_328_cov_39.859756
CACCCTATTTTCCGGGTGTTAGCCCTGTATTAGCAGCTGTAACTATATCGTCAGAAACAG
TAGGCGAGCAACCCAACAGCGAGGCCGCGTCGGCCACGTCGCCGTGACAACGGAGACACG
AGGACACGTCTTCCCGCGAAGGCGTCGGCTCTGCGATTGGCGGACGCGCCGCTCGTCTTA
GCAGTTCTCATCATTAGCTGGCGCCGCATGGCAAACGGGTGGCGTCGCCCTTTTTACACT
CCACAGTATCACAGCTCCGATCTGTCACCCTTCGCTCGCCCTAATGTGCGAAAGCAAGAC
GTGTTGCGCCTATTAGCACTTCCTGGCTAGGCTGGCGCGCTGATCCCCCTTCCCCAGGGA
GCCTGGCAATATGGTGCCACGCGGTCACCGCCCGccagct
>NODE_1576_length_73_cov_46.876713
TCATACTAACCCCTTATGTATTTTCATCAAAAACGTCATACTAACCCCTTAAGTATTTTA
GCCAAGAACGTCCTACTAACCCCTTATGTATTTACATCGAAAACGTCATACTAACCCCTT
ACGTCTTTTCATCAAAAACGTCATA
>NODE_1577_length_312_cov_67.717949
CATAAGATGGATGTACTAATTCACCAACGGACAGAGAGATGCCGGACAAACAGGAATGCA
TTCTATCAAAACAGGAACAAAACGTGGACAGAGGAATGGACCTGCAGACAGACCGGCTAC
TGGACTTTCGGTTATGTCGTTTTGGGAGGAAAGAGAGAAAACCATAATGCTAAGGAATTC
AAAGTTGGAAAAGCAAAATAGAACTGATCAACGTAAACAAATTAGCTAGAAGGTCCCTGG
TAGACCGATGAAAGAGAGAGATACATTGACGTCAAGCTAGGGTGCTTCTCACATTCTCAT
CTGCAGAAAGATCACGTGCGTAGGCAGAGCGTTACCTACCTTCCATTTCAATCAGTGACA
CGTATGCAATATCAACAAAAAAAG
>NODE_1599_length_575_cov_100.958260
GGCGGGAAAATAAGTCTTACGCAAGGCCATCAACAGTCATACATGAAGATGGTCAAAAAC
TGGAAGGAAACTTAAATGAATGAAAATAACTTTATAAGTTCTAAAAAATAAATAAAACAG
GGATTTCTTTCTCTCTCATTAACAACATACAAGTCTTTGGCCAGTTTCCTTATTCACCAA
CAAAAGGATGGGGCAGATGAGGCAGTAGCGTGCATTTGGGGGAATTTAATGAAGTCCTTG
TTTCCTACCCCCTAAATTTTTACACTTTCGATCCCATATACGTTGTAACCTTCCTTATAA
GTTGCAAAATTCTGTGAATTCTGCGAGGAAGTTGGGTTAATATTCTGTGCATTCTTTGCC
ACCTTCATGCGTTTCGCCTCTGCTCTGGACTTGTAACAGAACTCTATCAAAGCCACCAGC
ATGGCCAACCCAAGCCCTCCGACCAGAATGTAGAAGACCCCGGCCACGTTGCTCAGGCTT
AGAGCGCTCGTCTTCTCCTGCAAACGCACACAAGACAGAGGTCACAAGGAGCGCAGTGGC
AAAAGGTCAAAAGTTATATAATATATATTTGTTGATCTAATTTATAAAACACACAAACTC
AACAACACACCGATACGGTTTCTAATGATCTACTattaccacagccg
>NODE_1600_length_241_cov_29.663900
TCTGACATTACCATCAGATGAGGAGACTCAATCTACTACACTCCCTGAATAATACAGGAC
ATATCAGTTTCTCTTTCATAATGAAGAGTTTTTTGGAAAAGGAGAAGAGGAAGGCTGAGT
TGATGAAGCAGAAAGGAAGAGATGAGAGGAGACAGTGTGTGAGAGAAAGCGAGAGAGAGA
AGAGAGTGTGCAAGAGAGAAAGAAAGATGTCATACTTGTGATCCTTAGCAGATTGTGCTG
ATTTCAGCTCTCTGCATGTGTCCCAACATACCATTCCTCATGGCAGACACTTTCTTAAGC
TAAACTAAATGGC
>NODE_1601_length_607_cov_52.505768
CATAATGTTTTTTTCTTTTCTTTTTTTTCTTTTTTACTCCTTCGTGGTGAGGCATACTCT
CCTCTCCCCTTTACCTCTCACTCTCTCCATCCTATCTCTCTCAGTCCTCTCTCCATGTCT
CCCCTCTGTCCTGTCTCCCCCCCTCTTTCACCGTCTTGCTTCCTTTTCCCCACACTCTCC
GTTTCTGTCTCTTCTCTCTCTCTCAGTCTCTCCCTCTCTCTCTCGCCCCATGGTGCTGCT
CTCACTAGGAGAGGGGAAGTTCATTACCTCAGCTAAATCAGAATTAGTCCCTTCATTTTG
ACGGGGCGAACTTCATTAGAAGGCCCCTTCCTTAATCCAGCAGGGAGAACTGATGAATCT
ACATGGGGCCCATAATTTGCTTCACACAGCAGATTCAACCACTTCCTCCTCACTGCTTTT
CCCTTTCCACGCACCCCAACGCTCTCTGTTCTGTTTTATGTACTTATGGTTACATTTTTA
TTAGATCAAGATCTTGAACCTGAGAGATGGAAAACACCTGCATATCATTAACTAATGGCA
GCGGAGAGAGGGTGTTAAGCGTGAGTTATGCTGTTTGGAATGTCCAGTCTCTCTAGGGCT
TCTGGTGCAGTTCTTGACTCACACCCTGAAACAGAGAGAAAGACAGAGAGAGACAGAAAA
AGAGACAGAGAGATAGAGt
>NODE_1607_length_538_cov_50.736061
CACGCACATTAGCCCTCAGTGAAACGTGTGCTTGTATGCTTGCGCAATGGGGTGCCCACC
GACGCCATCATGCAGACGTTCACGCACGTACGCACACCAACACACACATACACGCGTGTG
CACATTTACACACGCGTGCACACACACATTCTAACACACACCCCCAGCTGTTTGAATGTG
GGTTGGCTCTTACAGAGATGTAAATCGGTTGCAGATCCATACTGGCCCAGGGCTCATTCA
CTGATCTATTTTCTGCTCAGCTGGCTTTAAATGAAGTTAAAATGACTCATTAAAACGCCC
ACAAGCTTTGGGAAGTCGGCGCGCTACAGCCTAAATGTAGTCCTCTTTCAACTCTTCCCA
CCTCTCCATACAGACGCGGAACCAAAGTGCCCCGTACTCCCCAACACTGCCTTCAGGGAC
TCCTCCGACAGATTTCTGTTTTCGAATCCCCATCTCCACAGAAATGTCAAACCTGTGTTA
CTGTGTTGTCTAGACTAGCGTCTCTCTCTTTGAAAAACTTGAGTGAAAGTCGCATGTTGG
AGGTAAAAGAATACAATGTTGTGTGATATTTTCCAATGCGTGTGTGTGTGCCTGTGTGTg
gggtgttttg
>NODE_1608_length_114_cov_59.096493
ATACTAACCCCTCATGTATTTTCATCAAAAACGTCATACTAACCCCTTTCGTATTTTCAG
CCCAAAACGTCACACTAACCCGTTATGTATTTTCAGCTCAAAACATCATACTAACCATTA
TGTATTTTCATCAAAAACGTCATACTAACCCCTTACGTCTTTTCAGGTCAAAACGTCATA
CTAACC
>NODE_1609_length_740_cov_58.759460
CAGGGCCTGGGATGCTGATATAGGGGAAACAGCTCTTGTGGCTTTAATGAGTGTACATAC
CCACACACACACACACACACTTACACACATACAGACACACACGCTTTCCGCTGCACGGCT
ATTAGGTGCCAAAAAAGGAAAGAAAACTATTTAAAAGTGAATTTTAAATTTCCGGTCGTG
CCGCTTTGCCTCTCGTCAGGAAGGGCCAAGAGGTGCGCAGTCTGCACACGCACACGCACA
CACTTTCATAAACTTCACATACGCGCGCACTGACATACACACAAACTCACACACACACAT
ACACACACACACAATCAGTCTCGCACCTTGCTGTCTCCGCCACCGTACCCCTCTCCCACA
CGGCATGGATGATCAAAAGAGGCCAACGGCTGCCGACCATTATGCCAATGACACTTTGAG
TCAGAGTCCGGAGCACAGCGCGACATGACAGCCATTAGGGAGACGAGGGACTTTAAAGGC
GGGCTGAAGGATGACTGTCAGACACAAATCAAAGGGTGAAAGTAAAATCTTCATAATGTA
GCACTCCAGAACAGGAGCTGCTCGCATGTTCTCGATGTCTCTGTCTCGGATTCTACTGCA
CACACACACACCCACAAGGGCCAAAGTTTCATATACACAACTCTACTGTTCATATCCAGA
ATGACATGAAATGTTGAGGAACAAAGGCTTGATGAAGGAAGTGATGAGAGGGAGAGAGAG
AGGGTAAATGAAAGATTGAGAGTGGTGGTGTGGGGCCATTGTAGAAGAGACAGATCATTA
GAAAACTGCAGCTACCTGCCTAACTACCGTCt
>NODE_1614_length_523_cov_82.441681
TGATGCTCAACAAAAGCGTTTAAAAAAATCTGTGATTGCTTTCATCACTTTAATTACATT
CAGAAATGGCATTTCTGCCTCATAATATACCCCTATTGTTTCAGAATTATCTATCTTGGA
GAGTCAAATCTACAATATTTGACGACACTCCAGACCTAAATCGCCTCTTGAAATTGAAAT
ATGCTGGTGAAATACCAAATAAAACGGCAGCCCTTGCTGCTGATATATTGGAAGCTCCTT
GGCTTTCTACAGACTGCTATTATTATGCATATCCAGGTAGAAAGTTAATTAACCCAAAGC
TTAAGCTAATTATGGTAGCAGAATGCTATCAACCAAACGCTTTCAGTCAGACAGCTGTCC
AGAATTGCATTTGCTAATCATTTGTCTTTTGCCGGAGCATATGGTACATTTCCCCGCTAT
CAGAGGAACAACAAACAGATGAAAATCATTAACTAAAAACAATGTGCAATGTGAAAAATC
AGACACAGATTTATACGGCTTTGTGTCAGGGAAAAAAAGGCGGATTTATAGCCTGGGAAA
TATAATGATAATTTTGGTTTGAGCCACTTAGGATTTTCGGCAGATCACATGACCc
>NODE_1615_length_700_cov_43.652859
ATACGCCTTCTCATTAGACACTGAGAATACCCCTAGCCTACTTCTGAAGCCCATCTCTCC
TCGCCTCCAGTCTCGCGGTCGTCCACGACTCGGGCTGACCAAGTGACGCGCTTTTAGGGG
CCAGTTCATCCAGGAAGAAACACGCAGCGACAGACGTGTGGAGGTCCGCCAGCGTCTGTT
CTGCAGTTTGACATTTCTCAGCAACTGGGTAGAGGACGTTTATGCTCACGCAATATAGGA
ACCTCAACAAACCACCAGACTTCCGTTTTTTCCTGATGCGGGCAAGATGTTTCCAGATAA
GCACTATTAATCATCACGCTGCATCTGTTCATTTCTACTCTTTCACCTGAAAACCCTTAC
TGTCGGAAATCTGCTTTCGCCGGAGAAAAAAATAAATTACATCCATCTTCAATTCTGCAA
TCGCCTGACACATTATCTCATTAAAATGTACAAAGAAAACTCCTTCTCTTTATCTCCGAT
AATCTAATTAACATCAGGCAGATGGTCTAATAAGCGATCCCTCCTCCGTTTAGCCTCCCT
AACGGCCTCCTGGAGAACAGAGGAGAGACTCTTGCGCACAGCTCGGCGCGGGCGCTCGCT
CCCAGCCAATGGCTCTCCAGGGCTCGCATTATCGCTTCCTCTGCCTCGGGCGAACCACTC
CAACTTCGGAGTTTAGGGGAATGAATAAGAGAGCGAGCGAGCAAGCAAGAGGGAGACTCA
AAGTGATTCAAATAGGTGGAAATGTTGGTTATCTAGACCTGTTAACCAAATa
>NODE_1616_length_151_cov_123.456955
CAGTAAGAAAGCGAAATAAATGTGAGCAAACAAATGTACAAGTGATTGTGAAAGTATTAT
ACGTCATATACTATGGCAGCCATGGTAACATTTTTTACTCTTGTCCATAGAGTGATTAAT
AAATTGGGCGGGAAAATCTGAAACGCTTGAAAAAATGCCAGACAAATCAAAGTGATAAGA
ATCGATACGCTCTTTTAATTCATTCGAATCGGCTTCTGTCATG
>NODE_1618_length_276_cov_38.184784
TTAAAGTATTATTCTTTGATTCCAGTGAGTAAAATTGATTTTCAACGACTTCAATTTTGC
ATGGCCTTAAATTGATTTTCAGCACCTGAAAAGCGTTTTCTAAAGTTTTGTATGTAACTT
TTGAATGACTGTTTCCCCATCAAATCTGACCAATTAATTAACCAAGTAATATTCTATGAT
TCCATTGAGTGAAATTGACTTTCAACGACTTCAGTTTTTTGCGGCCGTAAAGTGTTTTTG
ATTGCCTGAAAAGCGTTTTCTAAGGTTTTCCATGTAACTTTTGAATGACTGTTTCCCCAC
CAAATCGGACCAATTCAGCATGTATATGGTGATGGTTTATACATGAGA
>NODE_1630_length_817_cov_98.388008
GACGAATAAGGTGGGGGAGGGGGGGATGATTAGCATATTAATCTTTTTTATGCCGTCATT
TTTCAGGTCCAGGAGACCTCAGTGTAATTTAAATCTAAATGCTTTGCCTGGCATTAGAAT
TCATTTTAGATGGGTCAATTGTTCCATAATAAAAGGATAGAAGGTGTACTTCATGCAAGA
GATTTATGTTTGCCATTTGTTCATATTCATGTGCTACTGAATACCCTCAATTCAAATGGT
GATGGCAGCCCATATCAGTCGAGCTGCAGCCCCACAGATCACTAACCGGCAGCAATGAAT
TTCATTTGCAGGACAAAAAAAGGGAGAAATTAGCTCCAACAGTTTATTGATTTTTGCTCA
ACAGAAGCCTGTATAACAGCTCTATTGCCCTCATAATGATTAGTGACAAAAGTTTAATTA
AGCAATTATGAAGCCAATAATAGAGTTGTCTGGTTTGCTTAGCTTCAGACTGTTTAAGAC
TTATCTCCTTCTTGCACATCATAGCAGCTGGAATGTGCTTGAAGAGATTAATGCTGGGAG
AACACAGATGCCCACTTTAATGCTGCTTCATGATGTCGTCTGAATGAAGTTGAGAACACA
AGCTCCCCTTTATCAAATTACAAGTCTGCTTTTCATGAATATGGAGAGAGAAAAAATCCA
GTTATGGCTTCAAGGTGTAATTATAAAGACATACAACAGAAAAGACACACAATTCTGTTT
TAGTAATCTCCTGTATGAAATATGCATGATAATGTATTTCTGAATAAAGACTTACAATGT
TCTAAGAGGCTTTGGCATTGTACGGCTACTCAAACAATTGGTGGATATTTCTGAATGTTT
CTTAATGTTTTATTTCATTTGTCTCTGTTGTTGTTTCCAGTATTTCCTt
>NODE_1657_length_532_cov_34.951126
AACCCAGGTGCCACTTTAAGGACTCTGTCTTGACATGTTGTTCCCAACACCAGAGGGTAC
AGAAAGAGGCTCTGTCAAAAGCTCCCGGTTCCTCTAAGAACAAGGTAGCGAAATGGTAAC
GAAAACCAACCTCATCCCTTATTTGGGACACCTGAATTAGGCCAGAGGCTGATTACCTTC
CAGCCCAGCACCCACTCCGAGCCTGGGAGACCGAGAGAGAAAAGGAGCGGGAGAAGGAAG
AGGAGGGGTGGTGGAGAGGGGAGGGATTCAGCGGGGGCCTTAAGTGTGCTATCATAGGCG
TCTCTTGAGCCTGCCTGCTTTATTTGCAGTAGTCAGGTTAATGAGTCCACCAGCCCACTT
GATGTTGAGAGGCCTGCCACAAAGAGCTTGCCTCATTAGAGCAAGCCTGGCACGCTGCTC
TGAGACAAAGGGCCATTCACGCCGCTGAATGCCTTTACGCTCCTCAATGCTGCCAACCTG
CTAGGGCTGTGGCCATGGCACCCCACCCTCCCCACCCTTCCCTGCACACGTTCTGGATCC
CAGCCAGTCACACCGCAACCTTGGGTCTGGGCCAGACTCTGCCTGGCTGGCTGGCTGGAT
AACg
>NODE_1666_length_692_cov_111.049133
TTCCTCCAGGCAGATACTATGGACTACTATGAACCTTTGTTAGTCATTTTATATCCTGTA
AGTTACCAGTAACTCTATTGAACACTTGGTGTCTGAAACAGAGTATCAAAGCATAAGCAG
TATATCTGTGAAATTATATACTTTGCTTTTTATAACCCAATGACAGCAACATTCATTTTT
CCAGCATTCATACGCTTATATAATGAATGAGATAAATCACACATGCATGTATCTAAGTAA
ACATGTTCCTATTACAAAGGTCTGGGTTTATATACTGTACAGTGATAGTAATATTGTCAA
CAGTACAACAGCTGTGCTAAGGGTTCATATGTGCTACCTTTGTGTGGTGTGTGCGTGCGT
GCGTGTGTGTGTGACTCCATGTGTGTGATTCATTCCAGGGCAGTTTTAGTCCTTATAAAA
TATTCATTTTGGTTGTGCAGGGCCCTGTAATTGCCATCTCTCACCCTGAATTATTTATAC
CTCGCACAGACTGACAAAGCTTTGCCATACGGCCCCAGATGAATCAGAAAGCAGCCATCT
CTGCTGCCAACAGCACTGGGCTTTCACACAAATATGGCAGCCACGTCTCTCTGCCTGGCC
TCTCTTAATTTGACATTTTCTTTTCCCCATGCCTTTGTCCTAGGTGCACAGAAGGTTACC
TGTTAGCTTTAAGCACTGACCTGTTCTATCTTGCTCTCTCTCTCTCTCTCTCTCTCTCTC
TCTCTCTCTCTCTCTCTCTCTCTCTCTCTCTCTCTCTCTCTCTC
>NODE_1667_length_265_cov_10.309434
GACAGCCTTGTACGCTGCTGGGACTGTGGAGGGGGGGGATAGGGTTTGAATACAAGAAGT
AGAGAGGAAGAAGTAAGAGGGAGAGGAGATGGAGAGGGGGAGGAGGCCGGGGGGGATGGG
AAGAGAAGAGAGAGAAGGCAGGGAGGGAGGGAGCGGTGACGGAAGAAGAGAGATGCCAGG
GAAGAGAGGGAGGGAGAGGGAGAGGGGAAGGAAACAGAGAGGTCCAGGAGGGAGGGAGGG
ACAGAGAGGGGAAGGAAAGAGAGAGAAGGCAGAGAGGGAGGGAGAGAAGAGGAGGGATGA
GAGGCAACGATGAAAGTACAGAGCaagaagtcaacaa
>NODE_1698_length_573_cov_41.944153
TGCATGAGGGATTCAAACAACAACAAAAATCCTCGCATCAAAACTTCAACCCTTATTTCT
TGGATACTATCGGAGACGTTCCTATTTTAACAGTTGTCCTGCATTTAGACAAATTGTCCG
ATTAAAATGCTGTGAACAGCATACTTCTGTATCACTAAATACAGACTGCGCAGCATATCT
ATGGCAATCTGATTACTAAATTAGGGGTTTTAAGGCAAATCCGGTTAAAACTGACACCGC
TGAGTGGAAGGGGGTAGGGCAGTTGGACAACCCCATCACGTAGGTAACGATCCCGTCCTA
AAAGGAGTTTTAAACCTTATTTGACAACAAATGCAGCTGCCCCTCTATTTTCGAGGATAT
TAGGCGAAAATGAATGCAAATCTGCGCTCAGCAGCCAGATGGTCAGAAATGGAGGAATCA
GCTGCTCGTCACAACAGGCGCCGCGCGAGCCTGAATCTATTTCACCTCATTTTCCTCCCC
TCATCTGCTGCGCAAGCCAAGGCGTGGAAAATGTGCTCTAATTCGCCAACAACTTTTACT
TTGAATGCCATAGCCTCTGCCCTCTACGAAGCCAGTGCTATATCAATGCACATGAGCGTG
CGTATCATTCAGATGTAGACTTCTGTATGAGCCCATTTTCATTTt
>NODE_1699_length_436_cov_65.036697
CAGTACTCCCCCAGTACTCCCCCCAGTACTCCCCCAGTACCCAGGCGAGGCTGGCAGTGG
GCCCATCCCAGACGAGAGGCTGGTAGAAAGCTGGTTCTCTCACCGCGGGGCGTCCAGAAA
CAAGCCCTCGCGTCGCCTCTCATTAGGGCCGGAGCCCGACGAGGGCATAACGAGCTGATG
AATAATTAGACGGGGAAGGAGATTGTGCAGCCGGGGTGGCAAATCTGGAGGGACAAGTGC
TGAAAAGTAGGCGGCCAGCATTAAGTCCACAGTCAGTCAAATCTGTGAAGAGGGCCTGGG
GACTTGACACTAGACCTGTGAGAATGAAAGTGTGTGCTGGTGGCTTCAGTGAAGCCTGCG
GGTGGATTAGCAAGACATAAATAACAAGCAGGCTGAGAAATTAATCCTGAACTGATCTGA
GAATCAGAGAAGAAGGCCTTCCTGTAGAGTAGGAGAAGAAGGAGAAGGAGGAGAAGGAGG
AGAAGGAGGAGAAGGAGTAGAAGGAGGa
>NODE_1700_length_245_cov_26.542856
AGAGGAGGAGAGAGGGAGAGGGGGATAGAAGAAGAGGGAGGGAGGGCAAGGGTAGAGGGG
GAGGGAGAAAGGGGACAGAAGATTGCGGGGATGAAGGCAATAGGAGACAAAAGATCTGTA
AGAAAAGTAGCCATAGGAGACAAAGAGAGAGAGAGGTGGGGGGAGAGACAGAGGGAGGGA
GAGGAATAGAAAGAGGGAGAGAAAAGGGGAGAGAGAGGGAGAGAGAGCGGCGAGGTGGAG
GCAGCATGGTGGCCAGTGGAGTGAAAGGGAGTCTGTTGGAAAAAGATGGATAACTGAAGA
GACTTGTCAATTCAGAa
>NODE_1701_length_838_cov_38.736279
CGTTTACTGTTCTGAAGCAAAGATTTAACTTTTAGGAAGGAGTTTAAAGTACAACAACCT
TTGCATAACAACTACTTTTCCCATGTGTAGCCTGAGGCACCGCGCAGGCGCTCTTGTTCA
GTGCTGTCACTAAAACATTTTTCTTCGCATTGGAAACTGTCACAAGTGACGTCAATCACT
GAGCTCTGACCAATTAGAACGCGGGGTGATTGTTTAGCTCCACGGGCTGCAGCGCCTACC
ATGAATCTCTATTCAGTATATCAAAGCTTCCTGCTGCTGCCTCTCAAGCGAATGGGATTC
CATGTAGGCACTGAGATAGAATCTCAACTTTAAAAACTTTTTTCTTCTATTTTTCATTGC
GATTAAAATATATTTGTCATCATCATTATTATTTTGCCTGCTGTCAAGTCATTCTAAAAT
TAGGAGTAATGAGCGTGGATGCTTTGGGAAGCCCTGTGATGGACCCTACGTTTTCCAAAC
GGAACACCGCGCTGAGATTAGTTGACTTGGCAGGGGCTCACCACCATCACCATCATCACC
ACCATACCCCTCAGAGCGTGACAGGCTTCCCGGGGTTCAGCAGCCATCCACACTCAATGG
CTCACGCGCACCCTGGGGAGATTACTGCGGAACCCCGCCTGGGGCCGAGTCCATTCGGGC
CAGAACACATGGGGCACTCCGCGGCCCTCAAAATCAGCCCAGCCCATCATTATCCCCACC
ACCATCACCACCACAATCATCATATGGCAGGCCACAGTGAAGTGGTCTCCAGTCAAACGG
GAGCTTTTGGCCCGGTGCAGGCATCGACGGTACCCTATTCTATGTCTCACACGGCCCAGG
CGTTATCCGCAGGTAGGGATTTCCTCATTCGAAGAGATCTGACAGCTCAAGCCATGCCAG
TGTtgaccga
>NODE_1703_length_334_cov_72.874252
TGTGCGTGTGCTTGTATGCATGTATGTATGCGTGTGTGTGTGTGTGTGTATGTGTGTGTG
TCCTGCAGGAGAAGACCAGTGCTCTGAGCCTGAGCAACGTGGCAGGAGTATTCTACATCC
TGGTTGGGGGCCTGGGTCTGGCCATGCTGGTGGCCCTGGTGGAGTTTTGCTACAAGAGCC
GGGCTGAGGCCAAGCGCATGAAGGTGGCACAGACTCCCCAGAATACACTCCCTACTTCCT
CGCAGAATTCACAGAATTTTGCCACTTATAAGGAAGGGTACAACGTGTATGGAATCGAAA
GTGTAAAAATCTAGGGGTAGGGAAGATGTCCTGATCTCATGTCAGCCAGCCAATCACGCC
TCACTCACTTCCTGTCTTCTGCTCTCCGCTCTGTACTCTTTCCCGc
>NODE_1706_length_624_cov_101.310898
GGAAGGGGGAGAGGGATGGGGAGGGGGGGGAGGGGGGTGAGGGGGTGTCAGCTGACAAAG
ATGTGCTGCAGAGAAGAGCTGGTGGCGGCGACGAGGAGACACAGAGCCTCTAGTCAAATC
TCAGCTGTTGAATATTTAACGATGCCTGGAGTGTTTATTTAGTTAGCCTGTCGATTTTTA
CTGCTCTGTCAATACAGGCCCCTGTGTAGCCTTCTGACGATCCCAACTGCCTCGCCTCCC
AGGAGAGTCCAGCCGCTAAACGCAATTATGGATTTTCTTCCACTGCAATGTGTTTGATAT
TTTTACTGATCTAATTTGCAACCTGGTAGTTTATTGTTTGGCATTTTTGCGGCGCTCAAG
TGGCGAGGCAAATTTGATTTCCTCTCATAATTCTTTGTAATATCATTAATGCTGTTAGCA
CATTGGCACTCATCTTAAACACAGTTGAATACGCTTCCCATAGATGAATGCATTCCTCTT
TTATATTGTCTCTTTTGCCCCCATTCACATTTTACTGATTCTGTTTCTAATTAAAAATCA
TTTCTGCGGTTCGCTGTCACAGTGAAATATGAAATGATAATAGGGTTTGAATGCGGCCTC
TCCGCTCTGTGTGAGAGTCATACGATGAAGAAACAGCAACAGGAATGGAACCGTCTCCAG
GAAGCGGATACCAAGCAGGAACAGAACCAAAACAAc
>NODE_1716_length_609_cov_59.284073
ATTGACAAAGGTCTAAAAAATCGGACCAAAATGCAAAAGTACTGAAGTGATTGAAAGGGG
TATAATGCTGTGTTTGGCTAAGGATGAGATTATATTGGATTAAGAGGACTTTTGCAATGC
AAATGAATGCAGCTCAAATCAATAAACTCTGTTCAACTCAATATACAAACTAATTAAGAG
GTAATACAATCAAAGTAGAATAAAATAGATTGTGCAGCTTCCTCAGAAAGAAATCCAATC
AAACCTTTTTATGTGAAAGATAAAATCTTAAGTGATCTTTCTTTGTATGCATAACGAACT
AGGCTTTGTGTCCATTTAATAAAGAGAACTTGTCTTAAGAGGTTACATTCAATGTGCATA
TTCTAATCAATATGAATTACATAGGGTTTTATCTATGTTATCTGCACTGGACTGCTAAAC
TAATTAATGTTTTATTGAGTGTTTTAACTCAATTATTTTCCAAAGTCACAGAAAGGTACA
ATGCAATGTTCTATGAGCAGGCTCAAGCAGGGGGTTATTCTAAATACAATCCAAGGAGAT
TTGAGTTACTTTACTTCTAAGATCTTTAAAGGAACGGCTTTGGACAATAGATTTGCAAGA
TAATTTCCACAAAATAAGATTTCTATTCATACTTTTTAATTAATTTACATGACAAACATG
ACTATGGTACCAGAGAATGGa
>NODE_1717_length_73_cov_36.547947
TTCAGCTCGAATTGTCATACCCCCCCTTACGTCTTTTCATCCAAAACGTCATACTAACCC
CTTATGTATTTTTAGCTCAAAACGTCATACCCCCCCTAACGTATTTTCATGAAAAACGTC
ATACCCACCCCTTACGTCTTTTCAG
>NODE_1719_length_1422_cov_45.970463
CTGAATCAATCCATTAAAATGGACTCGATCCAAAACCGCCAAAATGATATCCACAGAAAG
AGATTCCTCCAGCTGCAAATGGCAGTCGACGGTGGTATTTTCGTCCTATTGAACATCACA
TTTTGTACCTTTATTCTTGATGACAGGCTTTCTCTGAATTTGACAGGTGCTATGACATCC
CTCAGGAACATCCAAAAGGCCATGGTCCAAGACTGTCTTATGCAAAACTCTGATTGGTGG
TCATGGCTAATCAATGGAGGCGTTTTTCAATGTTTTTGAGTTTTTTGTTTCCATTATGTT
TATTATGATCTTATTCTGCCTTATGTTTGCTTCCTGTATTCCATGATTCAAGACAATTCT
TTCCAAATTGATGAGCAATATGTGCAATATAACTATGATGATTCAAGATGCAGAGGTAAT
TAATGGTCCCGTTGTGTAAAATGTTCAAGTTAACTATGTGTGTGACGCTATAACAGAAAC
GGCTGAGATGCAAGATGTTATGTCCCGATGTTTTATAGTAGAGTCTAATATGATACACAG
GGGGGAATGTTAGGGTAAACTGGTATCATACCGAGAGTCTCACAACTTGTTAGGAGTAGA
AGGGGTACTGAGAGTCTCACAACCTATTGGAGGTCGTGGACAGGTACACTTAATCAATCA
ATGTTATTAATGAAAGCACTTAATCATTCAATGTTATTAATGAAAGCACTTAATCATTCA
ATGGTAAGCCTAACTTGTAACATAACTACATTGCTGACAGTTTCTCAATTTCCTATCAGA
CTAAAGAACCAAGAGGTAGGGCCTCATAGTAGATAGAAGGTCACACTGAATGGTCAAATT
CTCACTGTTTATGTTATGCTATGTGCACAATAAAGGAGAGAGTATAGCGCTCCCCTTGCA
AGTTCAAATCTATATGCGTGTGTCTCTTGATTCAGTAGCCCTGAGGTGCAGTTAGGACAC
TCTATTCCCAACAAGTACTTATCTTGGTTGTTGTTTCCGACTTTCATCACTGTGCGACAG
CACCTGCACCTGCTGGGATTTGAACCCATACTGCTTACTTGCGAGTAAGGCGATTTAACC
ACTAAGCTATTCAGCTGTCCTGCTGTATACAACATATTATGATACTGAGTTATGGTTAGT
GAATGTACTTATGACTAGTAACTTTAGCGCAGTTTCCTACTACGTAGTACTTCACACTTT
TTCTGAGTCTGGCCTTGATCTTAAGCTGTACAGGACATATTATTGTATGATATATTCCTT
TCCTTCGTTACTTTTCATTCCTTTTCCTTCGTTACTTTTCGTTCCTTTCCTTCGTTCCTT
TTCGTTATTTTCCTTTGTTACTTTTCGTTACTTTGTGTTTCCCACCAAATCTGACCACTT
CAGCATGTATATGGGGATGGTTTACACGTAACAAAGTGGCTTTTAAAGTATTATTCTTTG
ATTCCAGTGAGTAAAATTGATTTTCAACGACTTCAATTTTGCATGGCCTTAAAT
>NODE_1720_length_243_cov_84.292183
CCCCCTCCCGGCCCCCCTCCCTGCCCCCCTGCAGGAGGTTTTTAACTACACTCTACGCTG
GCCTCAGCTCTCTTCGCTACAGCCCCAACACGAGCGCAAACAATCAAAGTATTTGGGAAC
GTTAAAATATGCATGGCTATCCATGACAGACAGATAAAACACAGCAATTAGCCACGTAAT
CCTAGAACTACGAAAGGACTCAGAAGCCTAGCCTGTCCCCCCTCTCTCTCTCTTTCTCTC
TCACTCCCTCTCGCTCTCCCTCCATCCCTCTCTCCCTCCTTTTCCGTCCCTCCCTCCTTC
TTTCTGTCCTCCCTc
>NODE_1721_length_185_cov_30.070271
TCTCTCTCTCTCTCTCTCTCTCTCTCTCTCTCTGATGAAAGAGGGCCTGTGAGTTTCAAC
AACAAAGACTCTCGCCTGTATTTGGAGGAGCATCTCCTTTCTTCTCTCTTTCCTCCTCCT
CCACCGTTCTCCACTTCTCCCCTCTCTGATCTCTCTCTCTGTTCCCCTCACTCCTCCCCC
CTCTCCTGTCCTGGTGTCGTTCTCTTGCGGAGCGCCACCCTTCTTCATTAGACCCGCGAT
ACAATCAGGGGACGGAa
>NODE_1728_length_237_cov_23.434599
GTCCCTCCATAAACACCGTTATATATTTTTTTCCAACGATAAGCATAGCAACACGTTTAC
TGACAAAGAGGAAAAACGAGAAAAATGAAGTGGAGTTCTTCAGTTTGGGTTGGGTTAGGG
ATGATAGTCAGTTGCGAGAGAGAAAGAGAAAGAGAGAAAGAGAGAAAGGGAGGAGAGAAA
AGGGGGAGAGAGGAGGGAGCGAAAAGGAGAAAATGAGAGAAAGAACGATAGAGTGGTAGA
GAGAGAGACAAGAGAAACCCTTCCCTCCCTCCCAAGTTCAAATACACTTTTTTTTTCAAT
GTGTCACCg
>NODE_1739_length_124_cov_15.975806
CTTAAAGATGACAAGGCTTTTTCCCCGTAGCTTATGGTTCTTTGGACTTCCTCCTTTGCC
GAGAGAGGGGGAAAGGGAGAGGGAGAGGGAGAGAGAGAGGAAAAAAAGATGAAAAAGCTT
ACAACACCTGGTATTCCCAGGCGGTCTCCCATCCAAGTACTAACCAGGCCCGACCCTGCT
TACCTTCCGAGATCGG
>NODE_1743_length_258_cov_164.263565
CTCAACTTGAATGTTTGAAATTACTTATGTTTTGCTATGCTGTACTGCCCACATTTGAAT
AATCGGATAAATTTGACTTAGCTCCTTAAGAAAGTGCAACATACATGTAATTAGCCTACA
TTCAGCTTTGATTTACCAAAATATTTTCAAAGAGGTGCAAGCACTATTGTTCTCCTTAAT
TTTCCTGAACTTTGTGTGTTATGATAGTTGGAGATCAATAGTATATTGATCAATAATAAA
TTACATAATGATATAAACAAGTCAAATTAATCGCAAACACCTTGGTTTAGTAAATTGTTC
AACCCTGGTAAGTATTATAAGGATGCCTTC
>NODE_1761_length_537_cov_23.461824
CCACAGTTCTGGGGTGGTGCTGAGGGGGGGTCCTTTAATCTCATTCACACATTGTCTACC
TTTGGCACGGCGGCATCCCGTTTGAGCCTGACCAAGATGGAATTGTAAGCAGTGGAGAGA
AAAGGGGCAATGGTGGGATAGATGGTGGGGGAAGGGGGAGATATGGGAGGGTTGGACTAA
ACTGGGGGGATTAACTGGGTGACTTCTCCACAGGAATGTTCCACTGACAGCCAAGACCCT
CCCACCCACAGCTGCCTGCTGCAGACAGGTGCATGGCTGACATGACAAGAAGACAGGAGG
GGAGGGAGAAGTGGAGGGGGAGAGGGGTAGGAGGATGGGGGAAGGTGTATGAAAGGGTGA
GGGAGACAGTAAGAATGAAAACTTTTCTTCATTCTGAGACATGGACTGACAACGACATAA
ATAAACAACTCAACCCAAGATATTCTTGAGCATTTCAAAGTAACAGTCCCTCAGTCTGCC
AAAAGGGGGTTACCACCTGTCCCTGGGCCAGGGGCCATTCTGTGCATTAACTAGAAAAAA
GAGCAGGCTATCTTTACCCTTTTCACTTTCTTTCTCTTTTCCAATTTTTTTCTCCCTCCA
AAACTGACc
>NODE_1765_length_73_cov_25.698629
TACTAACCCCTTATGTATTTAGCCAAAAACGTCATACTAACCCCTTACGTATTTTAGCCA
AAAACGTCATACCAAACCCTTACGTATTTAGCCAAAAACGTCATACTAACCCCTTACGTA
TTTTAGCCAAAAACGTCATACTAAA
>NODE_1781_length_496_cov_86.397179
GGAGGGAGAAGGAGGGAGAGGGAGAGAGAGGAAGATAGATAGAGAGAAGGAATGTGAGAA
AGATAGAGAGAGGGGGGAGAGGGAGAGCAGTAGAGGGAGAGGGAAGGAAAGTGAGAGAGA
CTGAGAAAGAGAGGGGGGAGAGAAAGAGAGAAAGAGAGAGGGAGGGAGAAAGAGAGAAAG
AGAGCGAGAGAAAGAGATAAGGAAAGTGAGAAAGAGAGAGAGAAAGAGAGGGGGAGAGAG
AGAGGGAAAGAGAGAGAGGGAGGGAGAAAGAGAGAGAGAGAGAAAAGGAAAGTGAGAAAG
AGAGAGGGAAAGAGAGGGGGGAGAGAGAGAGGGAAAGAGAGGATGGAAAAGGAGACAGAG
AAGCAATGAGGCAAGGCTGCAGGGATGAGCATGGCTGTCTGCTATTTTTTTTTCAATATC
CCCTTCATGAAATTTCATTTGGATTGTAAATGTTCAGTAATTTACCATCATAAATGTGTA
ATGGGCCCCCGAATCCAGTGACATTGTGCTGGCTAATCAACTCATTTGAAAACGAATGAA
TATAGATCTATTAGGAGAACTCAGCATT
>NODE_1782_length_402_cov_31.412935
TAAGAGCGGCGTTATCGCCAGTCCTAATCATAACACGTGACGGCGTGCTAAGGCAAGGTA
ACACTTCGCCATCGTCAATCAACAGGGTGGTGTCACCGCCTCACCGTCACGACGATGGGC
CCCGCGATCGGCGCCGCTCCGCGTCTCTCCTCCGCCGCGAGGTGACAGACAATATCTCCA
CTCGTCTAATTAAAGCGCTCATCCGGCGAGATCCTGATTGACACGAGCGCTTGCCCATAT
GGCGCCGGAGGTGCGAAGCGAGGGACGGCAGGGAGGGAGAGGGAGGGAGGGTGGCGAGGC
CTGGCGAACGAGAGGGGGGTCAGCCGAAGGTTGGAGAACCAGGAATAGTTTGAGGGAGGG
GCAGGGAGGGGATGGTGGGAAAGGAAGGTAGGCAGGAGCGGAAGAGATCAGAAGGGGGCA
AACAAGGGAGGGAGAGGGAGATTGGGAGACGATAATTGGGTATTGGAGAAGGAt
>NODE_1798_length_663_cov_28.389141
AGAACTCCAGGAAGGACAGCGATTGAAAACCTGACAGAGAGCGAGGATGATAAGATCAAG
TTAAAGAAGCAGCCATACCTGAAAGTAGATGAGGAAGCAGTCCAGCTTCCTCTTGCTGGA
GCCTCGGTCAAAGTACTGCCCGCAGGTGTCCAGCAGGGTGCACACCAGGCGGATGCGGAA
CAGGTGCTCTGGGGGGTCCAGGGGGCTGGGGTTGCCATCAGGGTTCACCCCGAACGAGAT
GAAGGAGAACAGGGTGCGGAAGATGACAGCAGACTCCACCATGCGGTAGTTGTAGAGCTC
CCCCAGGAACTTGGCACTGCTGATTCTGCGCTGGTTGAACTTGGGCTGGTTCACCTGTAA
GGTAAAGAGAGAGGAATGTACCGAGTTGAGTTGTCCATGCCCAGGGATAGCTCCTTATTC
TGGGCTTGTTCTCCCTCGTCCCCTGCCTACCTCCATGCCCAGGCGGATGTCCTCCAGAAC
ACCGTCCACCACATGGATGCCCACATCCTCCTGGTAGGCCACCAGGCCAGCCAGCAGGTT
AGCAACACAGTGAATGCTGTTGTACTTGACGTTCCAGATGTTGACCATGCAGCAGATCAG
GTAGCTTTTGCTGTCAGGGTCCTGCCAGGGCAGCTTCCTCATCTGTCTCAACACCTAGAG
GGAGAGAAAAAAAGGGTGAGGAGGAACACATGCAGGGGGTAACTGAGCGTACCAGAGATC
AGATGAAGGTGGACa
>NODE_1809_length_496_cov_66.838707
GACATAATATAACCTCTCCAGTCCAAAATATTTTAAAAAAATTTACTGTTGAATTTTGAC
TTACTCGTTACTATCCAGAGTGGACAATCCCTGTTTGCGCTTCCAAGTGTCATGGCAACG
GAAGGTCCGCTTGGTCTCTGTTTAATAAATGTGGTTGGACCGCAGTGAGTTTCAGGTATT
GACCACTCCTAGAGAGATTAAACGCCGGTGACATTTCCGGTGTGGAATTTGCAATTTCCA
CAAATATGAGGCTGTCGGTGAGGCCAGCATGACAGCACATAAAATCAATACAAATAACCT
GAATCCCTAATACCTTGATCCCTGTTAGTGGAGGGATGCATTACAACTAAGACAGTGAGA
GTGGGAGACACAGGCCCCTAGGCTCAGCCCCCTGATTCCTATCGACTGGCTCCAGGCCAA
ACACAAGCGCAATAACAATTAGGTGGGCCACTGGGCCAATTCTCTCCCTCACACACACAG
ACACACATGCACACATACACACACACGTCCATGTACACATTTGTGTATGTGACACACAGG
ACACACATCCTCTCATATGCTCTCATAt
>NODE_1811_length_177_cov_30.242937
GGGGTTCGGATGAAACCGCAAATACAAACATTTAAACTACTATTAGACATATTTAGCACA
CCATATTCCTGATTTGGAAACAAACTTTGATATTTAAGATACCTGCAGATGAATTGAGCT
TCGATTTACAATAATCCAATTTTAAAAAAAATGTTAGTGTCATTTTTCAATGGGATATGG
ATGCGCAACTTCCCCAAGTCCCCCAGTTTTGTGCTTGTGCTGCACACCTGCAACATCACC
CGAACCCCA
>NODE_1821_length_795_cov_117.389938
CAACAGTCCATTGCTTTCACTGACTTTTCTTTATAAACCTTTTGCATCATTGTATGTCAT
ATTTCCTATTGTTTAGATAATGGTGTGCAGTGTCTTCAGAGAAGCCATTGGAGAAGTCTT
TTGAAAGCATTTGATACAGACATTTTAGGCCATCAAAATGTGTATTCAGGTTTTCTCTTC
AGGATGAATGTGCACAAGAGACGACCAAAGCCCAGATCGAGTTACTTTGGAACTAAACAG
GATAATTTCCCAACCAGACACTTTCAAACAGAGTTCTACTTTCAAAAGCTACCCATTACT
TGTGGAGTGACTTGTCTGTGTAGTTACCTGGGCTCCAGGTTTATTTTTACCCTCCCTACG
TCCCTCCTCATTCTTTAGCGGCTTCAGGAGATGGCGTAAGTTTGGCTTCATCTCTGACAA
AAGATAAATGAGCTCTGGGTCTGTGGTGATCCACTATGGCTGCCAGGGAGTTCCAAAATA
GCAAAGTATTTTTCATATGGGGCGAAGTGATATGGAGTGCGATGCAGCAGGCACTAACAT
TTACCATCTCATAGTACGCCGGAATGCACTTTCATTCTTTCTCTTATTCCTTTACTTACT
TTGTAATACTTAACTTAAAGCGGTTTATTGCAGCTGGCTTGTGTTGGGGTGTGAGGGCAC
CCCAACATAGATCCTGGAAAAGCATGCACATTAATTACATTGCAAGCACAGAGATAGCGT
GATACATCACATTAAAGACACCAGGTAAAATTGACACGTGCTCCGCTCAGGTACCGCAAA
AGTACATTTGCACTGTACCTAAGCGGAGCATGTGTCAAGTGCTAGGTGAAATAAAAGGAC
AAGGCATTGCTCTcagcgtgtctaaga
>NODE_1826_length_395_cov_20.017721
GCCTCAGCGGCGGCTGGTTGGAGGCTAGGAGGGAGAGGAGCAGAGGAAGCTGCCGCTACT
TAAGTCTCCACAATACGGGGCTTTGTGAGCGCAGGGTCGGTCTTCTTCAGAGGCCGTCTA
GACTTTGAGCGAGCGGGCGCAGGAGCGCTGAGCAAATCCCATCAGTCAGTCAAGTGAAAG
TTAACCAAGCTAACCTGCTGTGAACCTAGTGAAGATGTCAACGCAACATATGGTAAGAAA
TGTCTATTGACGGAACGAGTCTGTTTTGTTTCAGGGGTTTTTTGTGTTTTGTTTCCTCCC
TCGCTCAAGGCGGGTGGAGGAGAGCAGGCCGCAAGAAGGGAATAAAGGTGGTCATCGTTT
TACTTGTGGATCACCAACTTTATTCTGTCTGAAGGAGCCCCGTCCCCCCCGAAGCCTACA
ATTAAAAGAGTAAGCAGATTAACTCGCATCTTTCAAGGCGCAGCTGa
>NODE_1827_length_372_cov_171.266129
CTCTCTCTTCTCCCCATCTCTTTCACTCTTCCCCCCCATCTCTCTCTCTCCCTCACTCTG
TGTCTCTCTCTCTCCCCCCTTTTCTCTCCATGGGTAAGCAGGTAATCATGAGCTGTCACA
GAAAGGTGACCCATTAATGTGATGGATACGGTGTGAAAAACAAATGGTGTGAAACGTGTG
GATTGCTGTCCTTACTGCACCTTGGCCTTTTGTTCTGTCATATCAATATCCACACAGGGC
CTCATTACACCGCGGCTCTACACAATGAGGGGAGAGCCAGGGTCAGGACAGCGCCATGCT
CTCTGTGACTGGCTCCGACTGGGCTTTTCAGCTCAAACTCAGCCTCCAGGATGAGCAGGT
AAACAGGAGGAGGGCTGCCCCTGGAGCCTGAGGTGCAGCCAATCCACGCACACGCACACA
CACACACACACACACACACACACa
>NODE_1828_length_713_cov_69.835907
CAGTCTCACGGATCACATTCTGTTGTGTACGGTGGAATTTAATAGCATATACTGAAATAT
GTATGCTATGTCAAAACTGTTTCTTGGATGTTAACATTTCTAATTGCGTAAAATTGCGTG
TCCATAACGTCCGATCTCTTTTTTATAAAAACCTGCAAGCTTGTAGGGTAATTATAAGAA
TTACAACGAACGACCCGCGATGAAACCAACAGGTTGTCCAGTGGAACACCATTGTCGTCT
GGGGTTGATCTTCTGAAGAGAGCAGTAGCTTAAAGGTAATTGTTATGAAATAACATTCTA
ACTATCACACTCTTTAGTAGGCCAAACAGAGGATGCATCGTGAATGGCAGAAGTGCGTGT
GTCGACTCGGTGGGCCCGCCGTGCATAGTAAATTGTGTGACAATTGCCGTGTAAAACACT
CCTGGTGGAAGGCAATTTCACAAATAATTTTAGTAACAATTAGGGAGTGTGGAGGGGTGA
AATGGCGATTTCACATGTAGATGCGCCGGTGGGGAGAACCTGGTACCCAGCCCAATAGCT
CTGACCCTCACTCTCCAGCTTTAGTTAGCTTCACATGGGACAGAAAAGCACAAAGAGCCA
GCCTCACCCTCCTGGGAAGGCTCACCGAGCACTGGATTAAGTCAAGCATCAATCACACGA
AAACCCACAACAAAGGCGTTTTTTTAAAGAAAACGTTTTCTTGATAGAAACCTCGCCATG
ACCTTTTAGGCAATGGGGGAATGGCTATTCCAAAAAAAAAAAAaaacgctaaaaaaaaaa
aacag
>NODE_1832_length_73_cov_29.465754
TGTGTGTGTGTGTGTGTGTGTGTGTGTGTGTGTGTGTGTGTGTGTGTGTGTGTGTGTGTG
TGTGTGTGTGTGCGTGTGTGTGTGTGTGTGTGTGTGTGTGTGTGTGTGTGTGTGTGTGTG
TGTGTGTGTGTGTGTGTGTGTGTGT
>NODE_1833_length_220_cov_53.686363
TCCCGTCCACAAAAAGGATGGAAGGGGTTGAGGAGAGCAACTGTTAATACACCATTACTG
ATGTTAACACTCTGCCAGTTCGACCTCCCCCAACCCCCCTTACTCCCACCTTCTCCCCTC
TTCCCCCCGCCATCCCTTCTCCCTTGTCGCCCAGGCCTATCAGGGCTGAGCAGTGGTCTG
TGAAGAAATTCCCAATATCTAAATTTACACACTGTATCAATCTTGTTTAATAGACTGGAA
AGCTTAGAGTCGGCGAGCAGCACGCAGGCAGCAAAGGGGGGGGGGGGGGGGG
>NODE_1834_length_163_cov_437.607361
GGTTGGGCTTTGGTAAGGTAGAGGGGTTGGGTTTAGGCAAGTTAGAAAGGTTGGGTTTAG
GTGGGATGGAAGGGTTGGCTTTGGGTAGAGTAGAAAGGTTGGGTTTAGGTAAAGTAGAAA
GGTTGGGTTCAGGTGAGGTCAAGAGGTTGGGTTTAGATGTTGAGGAAGTGGGTGTAGATG
GGTCCATGGTGGAAAGGTGAGAGTCTAGGTTGACGTTATTGATGGGGTTAGTTTT
>NODE_1850_length_73_cov_38.520550
AAACATCATACTAACCCCTTATGTATTTTCTGCTCAAAACATCATACTAACCCCTTATGT
ATTTTCATCAAATATGTCATACTAACCCCTTAGGTATTTCAGCCAAAAACGTCATACTAA
CCCCTTATGTATTTTCATCAAAAAC
>NODE_1864_length_127_cov_41.488190
GTCTGAGTCTCGTGGTGAGTACATCATTTCTCAGCCTTCCCGCCCACCATGGTTCCTGCC
AGCCTGCAGTGGGGTGGGGCCGGGGAGAGGAAGTCTTGCCCTTTTTTGGGAGGGGGTGGG
TGGAGAGGGGGGGAGTTATTTTGATTGTCTTTACCTATCAGGTGTAAATTTCCAGGCACT
CAATTCATTTTGGGCCTGC
>NODE_1866_length_136_cov_14.419118
AGGGGTTAGTATGACGATTTTGGCTAAAATACGTAAGGGGGGGTATGACGTTTTGGGCTG
AAAAGACGTAAGAGGTGGGTATGACGTTTTTGGCTGAAAAGACGTAAGGGGGGGTATGAC
GTTTTGGGCTGAAAAGACGTAAGGGGGGGTATGACATTTTGAGCTGAAAAGACGTAAGGG
GTTAGTATGACGTTTTTGATGAAAATAC
>NODE_1873_length_73_cov_17.753426
ACATAAGGGGTTAGTATGACGTTTTTGATGAAAATACATAAGGGGTTAGTATGACGTTTT
TGGCTAAAAGACATAAGGGGTTAGTGTGACGTTTTTGATGAAAATACTTAAGGGGTTAGT
ATGACGTTTTTGATAAAAATACATA
>NODE_1878_length_704_cov_68.880684
CATTAACAGACAAATATTTAAATATTTATTTTCCTTCAGAAAATGAGAACCATATATTGT
GGAGCACAATATAGCAATTAGTAAAAACTAGTCACTTTAACATATTAAAAGCTTCACCTT
AAAAATATAACAGAAATCTGATCAAAATTATAAAAAGTAATTATACATTCCAATTAAAAA
TATACCAATGAACAGCTAAATACATTATTGACCTAATAATTACAATGCAATCAATCACAG
TAGCTTGAAATAAACAAAATAAGCAAATGCGCACAAAACCTTTAAATGTTTTAAAAATAA
CTTCAATTATTTATATTAGTACAAATAGTTTGATTTCTTTTTTTCTTTTTTACAAACACC
AGCATGAAAAGGATTACGATAACAGTAGAAAATGACTGTGAAAAACATATCAACATCTTC
TTTAAATGTCTGCAATTAAAAATGGCATTAAAGAATTACATTGCAAAGAGTCTTTATCTG
GAAAAAGGTTCAAAAGAAGTATTGCACATAACAACTCCGAGTTAACTTGCAACATTTACC
ACATTCAAGTTTTAAAGTTCCCCTTCTCTCAACATGGCAGAGCCGTTCCCGAGCACTGGG
GCGAGCGATCGAGTCTGTTCAACAGTGTCCTATAGGATGCTAGACCTACCCAGTCCATGT
CTTAGTTCATTTTTTAAAAATCTGTATTGTCTTTGTTTTCTGTGCATCATCCTGCTGAGT
GTTAAGTATGGGGGGTTGGGTTGAGGCGAGTGGGTTGTTTAGAGGATGTGGGGGGg
>NODE_1883_length_362_cov_59.099449
TCCCTCCCTCGCTCGCTCAACTGCTCTCTCTGTCTCTCCCTCTCCCTTTCTCCAATCCAC
ACACACACACACACCACTACAGTATATCAGTGAGCGACTAACGGAGAGCCAGAGGGGAGT
GCAGAAATGAATGTGAAGATCCTGACGCTGGTGATTGTGCTGTTGGTGTGTCTGCTGTGT
TCTGCCAGTGCTGGTAAGTGGTACACAGGCTCCCAGGCTGTTGCCTGTGGCCTCTCTGTA
TTCTGCTTGTATTTTCTGGGGATGTTTTAGTCTTGGGCTCGGTCAGGCAGCTGTAGTTGA
TCAGTTACTCAGCATGGTTAGCATTCTGTTGGCTCTAAAAGACAAGCAATATCAGCACCT
GGTTTTGTACAGTACTGCACTGCAGTGGTTCCTTCTGTTATTGTGGCTGGGGGGGTTTAT
ATGGAAGTTAAGGg
>NODE_1884_length_151_cov_39.721855
AACCCCTTACGTATTTTCATCAAAAACGTCATACTAACCCCTTAAGTATTTCAGCCAAAA
ACGTCATACCCCACCCTTATGTCTTTTCAGCTCAAAATATCATACCCCACTTACGTCTTT
TCAGCCAAAAACGTCATACTAACCCCTTATATATTTCAGTCAAAAACGTCATATCCCCCC
TTACGTCTTTTCAGCCCAAAACGTCATACCTCTCCTTACGTCT
>NODE_1885_length_851_cov_114.599297
TCTCTTAAATGAGTCTCTTCCCATCTCACATCCAAATGCCTTCAAGCCTTTCCCTTCAGT
AGCTGGTCCTCAGAAGCCTTGCCACTTGGCACCTCCCCTGTGGTACACTACTGTTGAAAT
TTCTTCTCTCTGACCTATGATAACTTCTTATGATGAATCCTGTCTTTTTTTTGCAAAGAG
TACAACAAACCTCTCTCTCATCTTTGATTCTCTCTCGTTCTCTCTCTCTTTCTGTCTTCT
AGTACCTTTACTTACGTACTCTGTTAAATCTAATTTGATTCTTCTTCCAAAGCCCCCAGC
CTCTATCTTCTCGTACTAATGCTTCTTCTTTCTAATCTTATTTGCATTCATATTATCCAC
CCAGGTGGTACACCAATAAGAGGTAAGAGTGCTGAACTGACGTTCACAGAATGAAAAAAT
AAATAAATTCATTCTTGCTGTCAACCCATCCATCATCCATCCGTACACCCATTCGACTCC
ATTTCTGTCCTGTTTCCCGTTTACAATTATTATTCTTTATATATTTCTTCCCCATATCAA
CCCTCCTTCCTTATTTGTCCTGTTTCTTTAACATATTAGCATATTTTGTCTATGCTTTAT
TTCCTCCTTTTCATTTTGGTTTAATGAGCCTTTTCAAATCAGTTGTGATATGCTTGCTGT
GGCTCAAATAAGCATATCCAATGACAATTTTTTTTTCTCCCCAAATCTATTTTTTCTCTC
ACTTTTGTTTTCTTTTTGGCCATAGCGACTCATGTGTCCCTCTTTTTGTCCAACTAAAAC
AACCAAACATTTTTCCCCCTTAGCTGCTCTTGTTCAGCACTAAAAAGTATGCACAGATGC
TGTGGAATCACGCAGGCATGCTGAAGACAACAATGCCTTTCCTCTGCTTTTTTCTCCCAA
AGAATTTCTTTCTATCTTTGCAa
>NODE_1886_length_203_cov_9.359606
TACCTCCTGAGGAGACTCAGGTCTTTTGCTGGTGCCACCACAGAGTCGTAGAAGGTCCTC
AGGAGCGGCCCTGACACTCCAAAAGACCTGAGTCTCCTCAGGAGGTAGAGCCGACTCTGA
CTCTTCCTGTACAGTGCGTCTGTGTTATGAGTCCAGTCCAGTTTGTGGTTCAGATGAACA
CCCAGGTACTTGTATGCGTCCACTCTCTCAATGTCCTTTCCCTGGATGTTCACTGGTGAG
GGGGCAGTGGAGTGGCGTCGGCGGAAGTCCACCAa
>NODE_1888_length_204_cov_22.475491
ACTCTCTCTGTCTCCCTCTCGATCTCTCGAAATGTAGGGCAGGGACAACAACAGGTGTCT
GTACAGGCGACAGCCTGCAATGCCTCCTGGGCTAAATGCTTCACACTTGCTTCGTTTCAA
CATGTGACAGCCTTGTAAGGATTAATTATTTCCCCCGGGGATGGCAGTGGAGTCGGTGCT
GTTTTTTCATCTACCTCAAAGCTTCTTTCTCCCTCCCCGTCTCCCCGTCGTCCCCCCACA
CGCACACTTGAAACAGCCTCACCCCATCAAAACAAg
>NODE_1889_length_463_cov_93.470840
TGAGAGGATTGTTTCTGTCTCCCATCCCCTCATACACTGACACTGAAAACATAGATATAT
GTTCCCAGAGCGTGCACACACATACACACACACACACACACATACTCTAAGACACACACA
AATAATTTGTTGTGCCGCTGCTTTCAAAGCTTCCAATGTCAGGAGAGACCACTGGTAATT
CAAAGTAATCGAAAGACAGCGAAGCAAAAATATATTTAGACTCGACACAGTGTTCGAAAA
GAATAGCAATCAGTGAATTTAATGCATTTCTGATGTATATTTAGGGCAGTGACACTGGGC
CACAGATGTACATGTGTTGAGTTTTCTATTTTGCAAAAGATATGGCTCTTGATAACCTAT
TACTGAACATAGTCAGTTCCCAGTTCTTCACCCTTGGATAGGAAAAGTTCCATCACATGC
TCAATCCAAATATGTAATATAGAAACAAATTATGGCTGGAATTGAAAAGTCACCGGCTTA
TTCCATCTTGATCAAACCCTGCCACAAGGCTAAGTACGGAAGTgaagatactgcc
>NODE_1898_length_123_cov_28.536585
TTGATGAAAATACATAAGGGGTTAGTATGACGTTTTTGGCTGAAATACCTAAGGGGTTAG
TATGACGTTTTTTATGAAAATACATAAGGGGTTAGTATGATGTTTTGAGCAGAAAATACA
TATGGGGTTAGTATGACGTTTTTGGCTGAAAAGACGTAAGGGGGGGGTATGACGTTTTTG
ATGAAAATACATAAG
>NODE_1899_length_527_cov_65.311195
TGGCGGAGCTAATCCGCAGTCAACTCAGCAACTGTCTTTAAATAATAAAACACCTTTTAA
GTGCGAGACGCAGAAATATAAGATGCCAACGCGAGCAACGAATGGCTGCTCAAAATGACC
CGTGCATCCTTTCTATCCCAAAATGTCATTCATCAAAAAGTGGTTGCTTCTCGTCGTTAA
GGTGCGCGTGTGACGCTGCTCGAATGATCATTTATTGTAACAGGTTTATAAGCAAATAAA
TACGGGAGGGCTGTCAGTTGATGATGGAGGCGGCCTTCGGTCAGACAAATATATCCAAGT
GAAGAGGAAGAGGAGAAGTGAAGAGAGCTGGTCCCCCGGTTGATCTGATTCTCCTTTAGA
TTGCTCTTGGGTTTGGCCTCTGGGGTGAAATTGACAGTCTGATTAATAAAATGAGCGCGG
CAACATTTCCCTCTTCATTTAGGAATATCATTATGCTCTGATTCTCTATTGTTTCTCCCG
TCTGTTCTTTCTGCCCCTCGCCCTTCTTCTCTTTCTCCTCTTTTTATTCTTCCTACATCA
TTTTATTGCTGCTACTTCATGATACATTGAAATGATATCACAATAGGTCTTAACTTAAt
>NODE_1900_length_481_cov_44.760914
AGTATGATGATGAATCGACTGTCTTGAGTGACTGAATCAACTAACAATAACCTAACGCAA
CTGTTATCAATTGCATTTCTATCTTAATAGCTGACTTCACTTAGCACAAGTGCCGGCGTG
GTAAAGCACCATGCCATTTTTCAATTAAAAGGTCCAGATGTTTTCTGAGGCTTCGCTAGA
CACAAGCAGTTATGAGAAATGCTTCATCTGCATTGTAATAATCCCTACAACACAAGCTCC
AGGCTGCATTTACATACTCATGTTTAATTCCAGCCCTTTTTCTAATGTACCACTTAATTA
TACTGAACGCAAGACAACACCAGACCCCCATCGTCCAGGATGCTCTGTGTGAGGTAGCTT
CACAAAGGTATCTGCAGCACAATGTGCTGATCTGTCATTGCACAAGCTGATGTTTTAAGA
CCGTGTTCATCCTCAATAAGATGCAGAGGTGTGTGTTTGTCTCTTGCCAGGGCTCTGTGT
GCGGATACGAATGCTGTTCCCTTTTTCGCTGTGGCGAGCCATATAAACTGGGTTAAAGCT
GACTGCCATTCTg
>NODE_1903_length_690_cov_74.581161
CTAAAACTGAATCTTTGAATGGATGGAACTTTAAAAAAATGTGACTGTTTCTGATCTGTT
TCTTTCACCATTAGTGTGTACACAACTTTACTGAAATGGAAACAGTAAACGGAAACAGAT
TCAAGGTGGATCACGGTGTCTCAATATCACACTTTCGATTGGTTGCTGTGAATAATACCT
ATGTGGACTCCCAATGCTTAAACTTTTTAATTGTCCTGAAGGAGTTTAGATTTGAAGTCC
CAAACCCATTGAGATATCTAATGAAGCCGCTACCTTCCAGGCAGGCAGATTTTTCCAAAT
GACAGTAATTTACATATGATGTATTTAGAGAAGAGGAGGGCAGGCTAATTCTATTTTGAG
ATTTTCCTTTGTTTTAGGAGTCATTAGCAGCTCGCTGAAATCTAATTTTTACAATTTCAT
CAGGCCCTCTTGGAAAGCCTCTGTGAGCTCATCAGAGAGAGGCATTTATTGCTAAGTGTT
CTTTATTGCATTAGCACACAGTCAAGCAAGCAGGGACTGCTGGAGACATTTATGTGGAAT
TCAGTTAACACTCTGCCAATTCGTTTTTTATTGGGACGCAATCAATTTTTATTCATTTTA
AAGCCCGAATGCTTGCTTTCATTGTGTGCCTTCCCCCAGCTTATTATAGCGCTAAACAAA
TTACTGAGTTGTTTTCACAAAATGGTATTGTTTATGTTAAAGATTTCCTCTTGAAAATTC
AAGCCTATCCTCACATAATATGTCTTTCATTGCTTTCTGCGt
>NODE_1907_length_474_cov_29.569620
GTTCCTCTGCCCTCTGAACTTGTGTTCACATTGTGTGTGTGCATGTCTGTTCTTCTCTAA
CCTCAGTCTCTCATTCCCCCCCAAGGTATTAAGCCCTTCCAGTGTGATCGCTGTGGGAAA
AAGTTCACACGGGCCTACTCCCTAAAGATGCACCGGCTCAAGCACGAAGGTAAACGCTGT
TTCCGGTGCCAGATATGTAGTGCCACCTTCACCTCCTTCGGTGAATATAAGCACCACATG
AGGGTCTCCCGACACATAATCCGCAAGCCGCGGATTTACGAGTGCAAAACGTGTGCCGCC
ATGTTCACCAACTCTGGCAATTTAATTGTTCACCTGAGGAGTCTGAACCATGAGGCGTCC
GAACTAGCAAACTACTTCCAGAGCAGGTGAGGAGTACTCTAGACCTTCCCCCTTCCTACC
CAGCTCAGCCAGCAGGGGGTGCTCTCCTGGCCTCTTGGGGCCTTCATAGTGGAGCCTGAG
GTGCTTTTCAGACAGACAGGCTGGGGTTTCAGAAAGACAGCTACCTGTATGAGACATGCT
AATGTt
>NODE_1912_length_383_cov_22.684072
CCATCTTTCTTTTTTCATCTCCTTCCTTCCTTCCTCTCTCTCGCTCTTGCTTTTCTTACA
TTTTCTTCCTCTTTTTCTCTGCGGCGCACCCTCCTCTCTTTGTTTGTCTTGTTTTCCGAG
TGCGAGTGATTCATCCTCTCATCCCTCGCCTCTCCTCCAGCTCAATGGAGATCTCCACAA
GGGTTCTCAGACAAGACACCACTCCACCATCACCATGGAGACGTGGAGCGAGATGACAGG
GACTCGCCACGAGATGAATCTGAGCACTTCAGGAACACATCCACACACGGACAAAATTAA
GTATTAAGACGAGAACAGGGCAGATGTTCTCTGTCTGTTTTTTTTGGTTCTCATTTCATT
CTCATCCTTCCTGCCTTTGGTTTCAGAATCGTCCAGAGAGGGTTTGTTGACTTGGCCGAC
AATCTTGCCTCTTTCGGGGGTTTGGCAATCTGGGg
>NODE_1917_length_74_cov_52.108109
GACGTAAGGGGGAGGATGACGTTTCGAGCTGAAAAGACGTAAGGGGGGGGTACGATGTTT
TTGGCTGAAATAACTAAGAGGTTAGTATGACGTTTTTCATGAAAATACGTAAGGGGTTAG
TATGACGTTTTGAGCTGAAAAGACGT
>NODE_1918_length_208_cov_46.375000
TTACGTCTTTTCATCCAAAACGTCATACTAACCCCTACGTATTTTCATGAAAAACGTCAT
ACTAACCTCTTAAGTATTTCAGCTTAAAAAACATCGTACCCCCCCCTTACGTCTTTTCAT
CCGAAACGTCATACCCACCCCTTACGTCTTTTCAGCGTGAAACGTCATACCCCCCCTTAC
GTCTTTTCAGCCCTGAACTTCATACCCTCCCCTTACGTCTTTTCAGCCCAAAACGTCATA
CCCACCCCTTACGTCTTTTCAGCTCAAAACGTCATACTAA
>NODE_1921_length_145_cov_292.448273
GTCTAGGGCTTGTTGGAAAGACCACAAAACGACCTGTAGAACCAACTAACTTAACAGCCA
GCCAACTATCCAGCCAGTCAGCAAACTGCCTCTAACTGAGAGTCAAGCTCTCACTGTATT
CAGCATGTGCTCTAGAAAAAGCAAATGCCTGCCTGCCTGCCTGCCTGCCTGCCTGCCTGC
CTGCCTGCCTGCCTGCCTGCCTGCCTGCCTGCCTGCC
>NODE_1932_length_519_cov_45.140656
TGTAAATCTGTGTGTATGTGTATCTTTCTTCTGAGTGTGTGTGTGTGTATTAATACATCC
GATTGATCAGATCAGGACCCCTGACAGTCATCATCCTCTCCACCATCTGGCCCACGCTGC
CGCGCCTTCAACCAAACACAACCTGACAGCTTATTAATCTGCTGTGTGTGTGTGCACGTG
TGGGTGTGTGTGTGCACGTGCGGGTGTGTGTGTGTGTATGTGTGTGTGTGTGTGTGTACA
CCCGTCAGCCAACCTCAGCCACCAGGACCTGAAGGGTGCAGAAATTAAGGTTATTACACA
AATTGAGCCATATGGTCTAAATATTTCAGAGCTGAAATTTACTAGGCAATAAAAATGGCT
GCTGCCTCAGTAATGGTGTAAATTACAGCTTAACCACCATGCTAATGATGTCCTTCTGCC
TCCAGAACCACTCGTACATGAAGGACATTGTTTAAAAAATACCTTGGAAAAAAGAGGGGT
TGAGAGAGAGAGGGAGGGATGGAGAGAGAGAGGGAGAGAGAGAGAGAACTAGCAGCATGT
TTACAATCTGTTAGTTTATCATTAAGAACATGGCAGAGTTGAGataggggg
>NODE_1934_length_73_cov_26.684931
GACGTTTTGGGATGAAATACGTAAAGGGTTAGTATGACGTCTTTGATGAAAATACGTAAG
GGGTTAGTATGATGTTTTTGATGAAAATACATAAGGGGTTAGTATGACGTTTTTGGCTGA
AATACGTAAGGGGTTAGTATGACGT
>NODE_1938_length_873_cov_47.104237
GCTTGTTGATCGCCTCGCATGCTCCCGGTGCAACTGGCAGGGACCACAGGAATCGTCCCA
GCCGTTCGATATCTCCGGTTTCCTCCAGCGTCTCACAGACGCTCGCCACTTGCTCCGGAG
AGAAGTTGAGGGTCGGTAGCTGAAACATTGACAAGTCTTCTGGAGACCTGGTGCTGGGAG
TGCTGTTCGCCAAGAGCAAAGGGCGATCAGCGAAGTTTGGCAGGAAGAAATGGGAGGGAT
AAAGCTCTAAAGGGGATCTGAAAACCATGGAATGACCTGAGAGAGAAAGAAAATTATCAA
GAAAAAGAAACGACGAGTAAAGATTGAATGATTCAATAGCTATCGCCTAATGACACCAGC
CTCATAATATCTCCCCCCTAAATCCACCGTGAGTGTAGCATTGAAACATTTTGTGTCGCT
TTTTCTATTGGTCTTCTTGGTGTCGTTGTGAGGTTGTCATGGCAGCCCTGCCAATCACTG
TCAAGCGTGCCAATCATTAGCCAGTACGTAGACCGAGGCTTTCACCACTTCTGCAGCACG
CACGGGGGGTTATCACAGACTCCGATCTCAACACCACCCTCCCACAGCACGCGGGCTCGC
AAGAAGTAGAAGCCAATGCTCGCCTATTTGTTGAATGGAATGAGCAATTAGTGGGTGGAA
TATTATTGCGATCTTAACGAGGCTCGTTAAAGTTAAAGAAGATATGTAGGGCAGAGATGC
TTAGGTGGGGAGGGGGCTAAGAGGCGACAAATGGACAAGTCAGGATACACGAGAAAATAC
CTACGTTTGAATACATACTAGACCACTCTAATACTGTATTCACACAATATTTTCACTAGG
TTTTCCTATTCGGTAGATGGTAGCCTACATAGAAACAGTTTTCCATTTTTGGGGAAAGAT
GCCTGTCTGAAAATCAGCCATTGGCCATTTTATTTACTCCTTTAt
>NODE_1947_length_447_cov_75.442955
TCTCCTCTCCTCCTCAGAAAGAGCAGCCAGGTCCCTCTCCAATCTAAAGAAGTCCTGGGG
TTCCCCCCCCCCTTCTTTCCCTGAAATTACCCGGCGACGCGTGCCTGAGTTTCTAATTGG
CCAGCTCGTCCCTGGAGACGGCCCCCTCCCTTCCTCCTAATGAAAAGCCTCGTCCTTAAT
TACACTTTCCAAACGCTGATTGTTATTGACAAAACTCCTGTGGCTCGGACAAACGCTGGC
AGATTAGCTCCATTACAGGAGCGCTGCAAGAGGAAAAAAGAGAGGGGTTTCACATCGACA
AAGACGAAGGGAAGGAGAAGAGAAATAAAAAGGAAAAAACATCTTTCCATTCCTCGTTGA
TCCACCTCTTCCTTCATTGTTCTGGTGGCTGTTCCACTAAGACGTCTCATTCTTCTCTCT
GATGGCTCGCTCCTGTTTGCATTGTGCTGCCGCTGGTGGATGTTTAGCCGTGGGACAAAG
CCAACTATCCAGTACGAGACTAAATGTAGCTTGAGAGAa
>NODE_1953_length_218_cov_30.724771
GTTTATGTAAATGTGTTTGTGTTTCTATGTACATGCCGGTCTCTCGCACAGGTGTGTTTT
ATTGCATTGTGTTAAGGTGGGTTTTTGGCGTGTGTGTTAAGGATCATCCACGAGGACGGT
TTCTCGGGCGATGATGTGAAGCAGTACAAGCCTGTGGTCTACAGCAACACCATCCAGTCC
TTGGCAGCCATCGTCCGTGCCATGGACACCCTGGGCCTGGAGTACGGAGACAAGGAGTGC
AAGGTCAGTAACACACACGCACACACTCACTCTGCACATCAACACACACa
>NODE_1954_length_416_cov_11.658654
AAAGCACAAGGCTCAGTCAGCTGCGGATGATGACAGGATCAAGGTGGATGCGCAGAGCTC
AACTCCTTCATCCGTCTCCGTCCACAATGCTCCAGCAAACGCTGACGACGTCCTGCCAAC
TTGCTCCACCTCGGCAAAGCAGGACAAGGAGTTGGAACGGGATGATCAATCCTACAGTTC
CCTCTCCTCTTTCTCGGACCCGTTTGCCCCTCTCTCCACTCCCCTTCTTCCATTCCAGTC
CCTCGATCTCCCAGCACCAGACTCTCTTTCCTTGTTGTCTGGGGCATCTAGCCTCGCCTC
TCTCCACCTCTCCTCCCTCTTCCCTTCTCAGGCCAGCCTCGTAGCTGACTGCCCCACTCC
ACCTCCCTTTCCGACCTACTTTTCCATCCCAACCCCTAGACTGATTCATGTCCTCCCCAA
GTCCCCCATCTCCCATCCTAACCCCACCCCATCCCCAGTCCTCACGGCAGTGAGAGCTGA
GTCTCCAt
>NODE_1961_length_206_cov_19.111650
CTCCCTCCCTCTCTCCTCCTCCTCCCGCTGTCTGTAATCAAGCCAGTGCTAATGGTTTCT
TCTCTCTGCTCCAGCACACACACTTCACTTGTTTATTTTCCCACACTCGTAAATCTGCAG
GCGCACAGATATTACAGCAGTAATCTCAGGTAATTATCAGACGCCCTCTCCCTTTCCTCC
CTCTCTCCCTTCCCCTTTTCTCTCCCTCACTTCCTCCATCTCCCCCTACCTCACCCCTTC
CCCCCCAAACACACCCTTCTCATGCTGCCcccctcccc
>NODE_1973_length_75_cov_42.360001
TCATGAAAAACGTCATACTAACCCCTTACGTCTTTTTAGCCCAAAACGTCATACTAACCC
CTTACGTATTTTCATCAAAAACGTCTTACTAACCCCTTACGTATTTTAGCCAAAAACGTC
ATACTAACCCCTTACGTAATTTCATAA
>NODE_1975_length_508_cov_76.507874
TTGTCTTGCTGGATGCGCGTTCCACTCACATGTGCACTTCTACACACACGCACACACGTG
CACACACACACAAACACAGAGCCACGAATACGTGCCACACCTGATGTCTCTGTCTGTCTT
TCACCTGAGCACACAAACACACATGCCTTCTCCATCTTTCTCTCGCTCACTCTCTGTCAA
ACACACACAAATACACACACTCCCTCTCACTTTCTCTCCATCTCTCTATCAAGCGTACGC
ACACACATACAAACACACACACACACACACACAGGGTAGGTAGCGAGACTGGTGTGGGCC
GCGGCTGCTGCTCCTCTGAGCAGTCCCCCAGTGCCTCCGTGAGCTCGCCTGCCAGTTGTT
TGCCAGTGTCTCCGGGTGGAATTCATTCAAATTAAAGCGGCGGAATGAGGCCCGGGTCCC
AGAATGCCTAGTCCCTCTCCTTCATCAGCATTCCGCCGATGAGAGTAATTAAAGCAGAAA
TTAATTCTGCTGTAAGCAGAGGAGCCACAGAATAACTGATATTAGAGGCTGGATGATGAA
TGCTTGGCATCAAGAGAAGTCTCAGGGGAGAGGGGGGGGG
>NODE_1980_length_494_cov_85.712547
TTTCTTTACTCACACCCTGCGATGTACAGACGTCTGTACGTTCACACACAAACACGCCAC
TTTGGGTTTTGCCGCAGTCGATGCAGAGCGCGTCATCCTGTCCCACACCACTACTTGTGA
TTAAGACACAGTGTGAGACACAGTAATTAGGTCAAGTTACATCAGATCACTATTGAAGGC
CCCATTCTTACATCTTAATAAATGTGCCTTTTGATTTAATTAATCAATAACTTATGATTT
CTAAGTAACTCTGTATTAAGTACTATTTACTTTTTGGATCATTGATTTCTGCCAATGTGC
ATATTTTAAAATGTACTTATTTATTAGTTTCAAAGTAATTAATGAAATACTACCAGTTTA
TTTATTTATCGAGATATTTATTCTGATTCTTTATTTATTTTTGGAGACAGGTTTTTATCT
TCAGTGCTGTCTTATTTCTGACTTCGTGCCAATGTGCTGCTTTGAGGTGTTACATATAGT
GGGTTTGTATCATTATTAAACCCTCACTCTATATTTTAATGAAAAGTTTGCTCTCTCTAT
AGTGTGTGCAAGTTATTCACTCAGTc
>NODE_1981_length_137_cov_34.883213
GCAGAGAAGACTGTTGAATTAGACCCGATTCATTCATGAGTGGTTCATGCATTTTTGGTA
TGTTTGTTTTACCGTTTACATGCGTTGATCGCTTGAGCGGTTCGTCGTTTTTACGATTAA
AGAGTCACTCTTTCCATGACTGAGTGAATAACTTGCACACACTATAGAGAGAGCAAACTT
TTCATTAAAATATAGAGTGAGGGTTTAAT
>NODE_1982_length_73_cov_49.904110
GTGTGTGTGTGTGTGTGTGTGTGTGTGTGTGTGTGTGTGTGTGTGTGTGTGTGTGTGTGT
GTGTGTGTGTGTATGTGTGTGTGTGTGTGTGTGTGTGTGTGTGTGTGTGTGTGTGTGTGT
GTGTGTGTGTGTGTGTGTGTGTGTG
>NODE_2001_length_750_cov_40.001335
GTTGTGCTGCGTAGTGAAACATTGCCACATCCTACTGGTTAAACACAGCCATTTTGATTC
ATATTTCTTATTTAGTTAGCAGGTGCCGCAAGCTAGAATTAGGTTCTTCTCTGTGGAGAG
TTTGGGTTCTTGTCCTCATCCGCTGATGCACTGCTACCCCTTTCATCCCTCCTCCACTCT
CCTTGCTTTTCTCCTTTCCCCTCTCCGTCCCTTCCTCCAATTTCCCTTTTTCCCCTACCT
CCTTTCCTCCTATTTATTTTGTCCTCCCCCCTTATTTCTCCCTCCCTTCCTTCCCTGTCT
CCCTCTTCTTTCCCTACCTCCCTTCACTGTCTCCCTCCTTCCCTCCCTCCCTTGTCCCAG
GGACCCTGGGCTGGTGAGGGGAGTAATTTCAACGGTGTGTGAGTGGACAGTAGGCCCTCT
GGGAGGGCTGGCAATCATGGGGGAAACAATGTTTACATCGATCAGCTGTCAGGAAGATGT
ATGGCTTCATTTTGCTGTAATGGAGAATTAGTGGGGAGATTATCACGGACTCAACACTGC
CGCTTGTTACCCGTGTCCAGGCTGGGCCAATCTGTCTCCACGCAACAGCCAAACACTTGT
GACAGGCCTCGCACTCGGCCTAATTCAATCAAGAGAAAATGTTGGAATTAATTTGTTACA
AGGAAAATTTAAATATGTTCAACAAACAGAAACCGCAGGGAAAGAGAGAGAGGGGAAGAG
AAACCAAAATGAGCTGGGGGAGAGGGTAGACAGAGACAGAGACAGCCAGAGAAAGAGAGG
GGAAGAGAGATAGAGAGGGATAGTGAGAGAGAGggagtgaga
>NODE_2004_length_302_cov_41.884106
GAAAAGACGTAAGGGCAGGGTATGACGTTTTGAGCTGAAAAGACGTAAGGCGTTAGTATG
ACGTTTTGGGCTGAAAAGACGTAAGGGGGGGATATGACATTTTTTTAGCTGAAAAGACGT
AAGGGCAGGGTATGACGTTTTGGGCTGAAAAGGCGTAAGGGGTTAGTATGACGTTTTGGG
CTGAAAAGACGTAAGGGGGGGATATGACGTTTTGAGCTGAAAAGACGTAAGGGCAGGGTA
TGACGTTTTGGGCTGAAAAGGCGTAAGGGGTTAGTATGACGTTATGGGCTGAAAAGACGT
AAGGGGGGGTATGACGTTTTGGATTAAAAGACGTAAGGGGGGGTATGACATTTTGAGCTG
TAAAGACGTAAGGG
>NODE_2005_length_550_cov_124.065453
AGTTCTGCTCTGAATGAGTTGTGAAACTAGTTAATTTTCACTCATCATGCATGGTTTACC
ACTTGCTTTTGAAATGAGGATGGTGTTCCTGTAGGTTTAGGGTTAGTTTTCTTGACATGA
ACAAATTATCAGATATATATTTTTTCATAATAAAGTCCAACAACGCGGGAAGCGTTACTC
AGCACAGTAGTTTGCATCACATATTGAAATACAACTGATTGAAACAAATTTAGAATAATA
CATTATTCTACAATTAAAGGGAATAATCATTTGCTTGCTTTAAATCTAAACAGGAATCTC
CTCACAAATGCCCCACATGCGGAAGAACCTTTAATCAAAGAAGTAACCTGAAAACTCACC
TTCTTACCCATACAGACATCAAGCCCTACAGCTGTGACCGCTGCGGAAAGGTGTTTCGGC
GCAACTGTGACTTGCGACGGCACAGTTTGACGCACACCCCTCATCCGGACTACTAACCGA
GCAGGATGGACAACTATGACAAACAAACAATTTTAAAAAGGACAAACCTGCAGATTCAAC
TCAACAACGTGTTTTTCTATTCAACGGAGCATCGCATTGTGGACCCATAGGCCTACACGT
ACAATGGACTGATACTTCTCGA
>NODE_2013_length_289_cov_14.006921
GATTAAAATACATAAGGGGTTAGTATGACGTTTTTGGCTGAAATACGTAAGGGGTTAGTA
TGACGTTTTTGAAGAAAATACATAGGGGGTTAATATGACGTTTTTGGCTAAAATACGTAA
GGTTTTAGTATGACGTTTTTCATGAAAATACTTAAGGGGTTAGTCTGACGTTTTTGGCTG
AAAAGACGTAAGGGGTTAGCATGACGTTTTTTATGAAAATACGTAAGGGGTTAGTATGAC
GTTTTTGGCTGAATTGACGTAAGGGTTAGTATGACGTTTTGGGCTGAAAAGACCTAAGGG
GTGGGTATGACGTTTTGGGCTGAAAAGACGTAAGGGGGGGGATATGACGTTTTTGGctga
a
>NODE_2027_length_612_cov_121.735291
GACAGGTCAAAAACAACAACAGCGGTAAGAAACTTCTTTTCCTGATGTTTATCACATAAT
TATTTGTATCATGTCATTTTTATCATCTGTGATATCTTGAGCATTTAACTGTTTTTGGTC
ATGTTTGGCAAAACAAGATTTTAGGAAAAAAAAAGTCAAGAATAGTCAAAGAATAGTCAA
GCTTGCGTTATAAGGCTTTATAGAATAGGGCGTTTTTGTCACTTTGAATCCGAGAAACTC
CATGCTTACACACATACGCAAGTGTATTGTAAACACACACATTCGCATGCACTCGCACAC
ACTCAGAAAGCCAGTGTGGCTGCAAGGTCACTGCAAGTATTGATAAATCACCCAGCTGTG
ATTCCCTCCTGACAGCTCAAACTAACATCAAGCTGGATGGGAGAGAACAAAAGACCATCA
AGCGGTCCTTTTCCTGACACTTTTATTCAATCACGGCCAGATTGCTTACGACAGCACCAG
CAGCTGTTTCGTCTTCATCCTTCCCCATTTGATAAAGCGTGTCAAGTCATATTTCTGTAA
GTACTTCACCTCACCCCATACTGTGCACATCCTCCGCTATTCGGCATATGCACATTCCAC
ATGAGGGGATCGTCAAATGGGTCAGGGAGTCGTAATGACACCCCTCTGAAGGTCGCACTG
CATTGAAGGGGGGGGGGGGGGGGg
>NODE_2028_length_160_cov_9.125000
CTCGAGGGGTGGGCAAGGTGAATGACGAGCCCTCAAAATGGGATGGCGTTCCCAAAATAA
CACTAACCCCCCACCCTGTATTCTAAACAACACAATCACACAATCAAACCTTTGCTGCCG
TTTTTTCCACTCATTGTTTAATTTTCTGGTGTGGGGGGCTATCTTAGATATCTCCACGGC
TGGCTTTTCTTATCTTTGACCTTCAGCTTGTTTCTTTGTCGCTGGCCCCTCc
>NODE_2048_length_487_cov_57.720737
AGAGAAAGGGAGATGGAGAGAGAGAGAGAGAGAGAGAGAGAGAGAGAGAGAGGAGGGGGG
AGGAAAGTGGTGCCTGGAAAGACGATTAGTATTCATGCGGCGTCGAGCTCCAGAGAGGAT
TAATGGACTCTGATGCCTAATATCCTGGAGAACAATTAATTTGCCCACAGTTTTGTCATG
GTTGAAAGTCAAATGCTGGAACAGATCGATGCTCACAGCCGCCAGTGGAGGAACGGCAGC
CCCTTCTGCCGGGCGCAGAATTTTAATTTCATCATCATCATTTTCCCCGGCTGCCACCCT
CGACGAAGCTGTCTCTGACATGGCTGAGAGGACCATCACATCCCAACAGGCTCGCACACA
CACACACATACACACACACACATACATACACACATACACACACACACACACACATACATA
CATACACAGATACACACACACACACATACATACACACACACACACACATACATACATACA
CGCACACACCAATAACACACACACGCACACACACGCACACACACACACATACATACACAC
ACACGCACACACACACACa
>NODE_2055_length_570_cov_53.585964
TGTCTCTCTCTCTTCTTTCAGTTGTTTTTATGTTGTTTTTTAACGTTAGTTTCTAGGACC
AGGCAGGAGACAGCGCATTGCGGAGCTGCCGTCGTTGTCGTTTGATGATGTCATCGGTGT
TGTCGTTGTCGCTCAGCGGACTTTCTTCCTCTCGAGAGATTTAAAAAAGCCAGCAGTTCT
TTTTCTTTCTCTTTTTGATTCTTGATTTTCTCACTCACACTCTGTTTTTGTAAACGACAA
CAAAAGAGACCTGCCTTTAAATGTTCAGGACGTTTTCAGTCGCACTTGAACAGGTTTTTA
AAGACCTCAGTAGCTGACCTAGTTTCACCCCTATTTGCCCTTTGAAACTGCAGATTTTTT
GGAAAAGAATTTGTTATCCCGTCTTGATTAAAGATTGAGTGGAATTCTAGATGTGATCAA
TTTTGTCATATCTTATTTTTTCTTTGACATGAGTGTACACATAGTTGTTCAGAATAACTG
GGACCATTAAAATGATATTTGCTGTAAGATGTCCGACAACTGTGTGCTGGTTATCTGCAG
TGTGCTGTTGCTGTGCTGTGTTGTGTTCTTGTTTTCATGGTGATGTCAACACCACCGTGT
CAGGCTTTTAGGGTCATTCCATCACCTCGTGGAATTCTGTTt
>NODE_2056_length_187_cov_22.679144
TTGAAAAGACGTAAGGGGTTAGTTTGACGTTTTTGATGAAATTTCATAAGGGTTAGTATG
ACGTTTTTGGCTTAATTACGTAAGGGGTTAATATGACATTTTTGATAAGAATACATAAGG
GGATGGTATGACGTTTTTGGCTAAAATACGTAAGGGGTTAGTATGACGTTTTTGGCTGGA
AAGACGCAAGGGGGAGGTATGACGTTGTTGATGAAAATACATAAGGGGTTAGTATGATGT
TTTGAACAGAAAATACATa
>NODE_2066_length_79_cov_18.164557
ACGTTTTTCACGAAAATACATAAGGGGTTAGTATGACGTTTTTGATGAAAATACATGAGG
GGTTAGTATGACGTTTTTTATGAAAATACATGAGGGGTTAGTACGACATTTTTCATGAAA
ATACATAAGGGGTTAGTACGACATTTTGATG
>NODE_2074_length_111_cov_39.009010
CCCCTTATGTATTTTCATGATTAATGTAATTACCCCCCTTACGTCTTTTCAGCCAAAAAC
GTCGTACGAACCCCTTACATATTTTAGCCAAAAAAGTCATACTAACCCCTAATGTATTTT
CATCAAAAACGTCATACTAACCTCTTAGGTCTTTTCAGCCCAAAACGTCATACTAACCCC
TTA
>NODE_2075_length_810_cov_107.586418
GCCGTTGGTCTAAACCCGTATTATCCTCCTTGTAAACTGAACTATATTTGTATTGTTTTG
TTCATAACCATTTGAATAGGTCATTTCGTGGCATGTTGTAATCATGGTAAGTATTGCATG
TCTGGTTGAAAGAAGACAGGAAGCATGTCATTATTGTATGCCTAAATCCCTACATGCTTT
AATTACTGCACTACCAAGCATTACGTGGAAAATTCATCATTCAACAACTACTGACCTAGC
GCACAAATAATCAGAGAGAGAATGAACAGATTCATTAAATTATCAGAAATATGATTAAAT
CACTGAGCAAATAGAAAATGTATATGATATAGTAAGAAAAAAGCTGTAAAATATTATAGT
TTACAATAATTATTCACATTCAAAGGCTTTACATCTCAATACATACACAACATGGCCCCT
GAACATGACTTCAATCCAAATATGATTCATATATTAGAATTTAAATAACACAGAATGAAC
TAGAGGCTAAACAATAGCCATCAAATAACCTTATACAAGAATAAAAATACAAAAACTGTA
TCCTAATATCATTGCATTACTTGCTTCAGATTTCAATAATACATCATCTGTACATCACAG
TTCTAGTCGGTTACAAACCAGGTAGAGTATTACATACACAATGTAACCGACTGCCGCGCC
ATCTTGATTTTAAAAATGTTCTAGCAAGAGAGGAGGAAACTCTTTATCTGTAGGGTTTCC
TCAACTTTAGAGCGGATACAGCAATTTCATCTGTTATTTGGATCAGACAGAAGATACCCT
TTTGCTGACATCCATCTACATTCAGCCCAACCCTGAGGTCAAGAGGCTGCTATCCAATCG
CTCCAGTCACACACTGCACACTGACTCAGCTGGAGGAACAAt
>NODE_2077_length_608_cov_54.468750
CGGGCAGGGGGTTATTGGTGGGGAGACGAGGGCGAGGGCTATTGTTGAGGAGATGGGGTG
AGAGTCGGAGGGTGGGGGTCTGACAGGTGGAGGGGGGGAAAAGAAATCTCTCATCCGACT
GGCCCCCTCGATCCTCCGTGGGGCCCTGTGTGAGCAGAGTAATGAAGTCCAAATTACAGC
ACAGGATTGCTTGGAACAAGGTCCTATTGTTCCCCTCGGAGCACACTAAATGAGTGTCAC
AGCAAGCGACGGGGCACAGACCGTTACTGCACTATTTAGTCTGTCCCGTTGTCTCAAGAC
GGCCTCGTTTCAGAGGTTCTCAGATCAGACAAATACTAACCCCCTCCTTCCCACCCTCCT
CCGCCCCTCTGTCCAAGCCCCGCCCTCCTCTTCACCCCAAAATAGGGCAAGTCTTCTCCA
TTGTGTTGCGACTGCCCAGTGTGAAATTCACTGTGACATTAAATGTTTTCTAATGAATAA
TTACTGAATGGATATGCAGGGGGAATATGTGTAATGGATTGTAGACTGCATTTTAAAAGC
ATCTTTTTTGTCTCCGCTTCGTGGTATTTACAGGACAAAACACTTGGGCCTTCTGTGAAG
AACCGAGGGCTATGGAACAGGAGGGGGGAGGATGGGGGTGGGGGTGGAAGGGGTCTATGG
GAGGAGAGCCCCTAGGCTTt
>NODE_2078_length_602_cov_108.946846
CAGGGCATTGTGCGATGACAGCTTACTTCCTTGTTTGGTCTGTCCCAGCATGCATCTGTG
ATTCACACCGGTCCTTCTGAAACCCTAATGCCGAGCTTTCTTCTTTGCCAAGCATTTTGC
CTCCCTTGTAGCCAATGAAGCCATCCCCAACAAGTGCTGAAACGCTTGTGTCTTAATCGT
CCGTGTACAGTGTATCATACTTCTGAGCACAGCCCTAGCCCAAGTGCTAGCTTTGCATGG
CATCTTGTGTTAGCGTAGATGTGTGTTTGTAAAGAGGGATGTTCTCTTTTTTCCAGCAAA
GATGTCACGGAAATTAAGCTTGCCTACTGAGCTAAAGCCAGACTTGGGTAAGCCTTGACT
GCGTGTTTTTGAAATAATATTGCCTTCTCATTTTATTTTAATTTACATTTATGTTTATGT
ATTCGTCCTACACACCTGACAACCATCAAGGACTCCATCAAATCAAGAGGTTTTATTGAC
AAAGTCAACATTTGGAGAGTCTGAGGGGAATGTTAAACACCCTACATGCAGAAGGAAGCA
GGGTTCAGGCCTTTAAAGCTACTCTTAAAGGAAACATAGGCCTTCAGTAACACAAGTGGT
AGTAGAGGACTCATAGTAGGGCATTTCGGTAAATCCTAGAATCTCATAAGGATTATAAAA
GAGAGTATAAGGAt
>NODE_2079_length_447_cov_69.973152
TGCAGGCGGATGGCAGGCAGAGAGAGGCCCTGCACCGTGAGAGCAGACAGGAGAGGAGAG
GGGCGCTGGTAAAGAGTCAATAATCTCCCATTGCTTGCCATACTTCACACCCGTGCCTTG
AAAGGGACTGTATTAACTTATAAGTTATAAGTAGTTAGAAGTTACTTACTTTAAACTGGG
TGGAGAAGAAAGCAAGCTGACTCTCTGCTTAGCTGACTTCCCCCCAAATTGCTGACATAA
TTACAAGAATGTAATTTTTTATGACTCACAGAAAATCTTGGCATTTTCAGTGAAGCAGAT
AATTAGACTTGGAATAAAGCAGGGGCGGAATAATTAATACATCAAAACTAGATGAACTTT
TTCTAATTATTTTTATTTAATCTCCATTCTAATTATTGTTCTAGTCGGCTGAGCGAGATT
GCCTCCCTCATTCAGTGTGTGAAATGCACCCGTAGCGCTCAATCCTCAACCAGTGAAATA
TCAACTAAGCGTGGAGACAGGAAATCACAGAGCCCTCGc
>NODE_2080_length_188_cov_17.930851
GGCTTGTGTTAGCGTGTGTTCACTTGTGGTAGTTGTGCCCTGTCCTCAGGCGATACTGCT
CCCTCTCTCACGTGTGCTCTCTGAACTCCTGAACGTTCCTCAAGCTGGGACACTGGCCCT
CCAGAGAGCAGAGAGGAGTGCAGGAGGAGGACAAAGGAGGAGAGGGTGACAGTCTTCTGA
GTCAGTCTAGTGTGTGTGTGTCTGGGACAAGGATGCGTGTTTATGTGTGTTTGTGTTTGG
GGTCTTTGATGAGAAGAGTt
>NODE_2081_length_496_cov_33.881050
GTGAGTGAGAGAGAGAGAGAGAGAGAGAGAGAGAGACAGTGAGGAGAAGGAGGGAATGAA
AGACGAGGGAGAAAACACGGCAAGGAGGCGCAAACCAATAATCTTCAACATTGCCTCCCT
AAACGACAAGCGCTCCATCCCTAAAGTGGAGTCTTTTTCGTTTTGTTTTTGTCGAGGCGA
GCAAAGCCCACTGGGTCAGGAGAACTAGCGGCCGCGGCAGCACCGGGCCCGCTCATTTCA
AAGATCTTTTGCAATCAGTTGCACAATGGAGCCCCTTATTTTATGCTGCTACATCATAAA
AGTGCTCCTTTTGTTACGTTCCCATCCTTAAAAGAGCCCTAATCCTTCTCCTTTCAGCCC
GGTCTATGGCAAATTCCACCGGGACATCCCATTCGCTGCAAGGGCTGGAGTGACCTACTC
GGAAACCAGCATGCAAGGCTTTGAGCTTCTCTTCTGCTGCCACTCTCCCGAGAACATGAA
ATCTGTACTTTTCATCCCCTTCACCATAGGAGGAAGCCCTGTAATGATGACAGAGAAATT
CCTCCACTTGGGTCGGATGACACCGTTC
>NODE_2082_length_176_cov_21.352272
AACGCAGCCTCTGATAGCCATGCCACCTGTGCCATTCACGGTTTAGACTTCACTACTGTG
CGACAGCAGTCAGTTTGGAAGACGTTCAGGATATGGATCGGTACCTTTACACAACCATGT
CTGTCTATTCCCGACCTGCCGTGACATAGCCTGACTGCACCCTCCTCTCCAGCCAAGCTG
CCACCTACCCCTCTCCTACCCCACAGGGCTCCACCCACCAACTCGTTCCACCCCCCCCCC
CCCCCCCC
>NODE_2083_length_509_cov_167.893906
AGACAGAGAAAGAGAGAGAGAGAGAGAAAGAGAGAGAGAGAGAGAAAGAGAGAGAGCATC
TCGCTGTTTGGAGCAACTGTTGTCTTTGAATTCGTTTCTCTTCTTTTTTTTTCTTTTTTT
TCTTTTTACAAGTTGCTCTTTGTTGATTGTAACTAGGGCATCTATATTGCCATGTTTCTG
TGAGGCTCACAATTAAAACATTTTTTCCCCCTCCTCTCTCCCTCTCCGCTGTCTTTCAAA
GGCTGATGCCATGCGCACATAATTATGCATACAAACATAGTGGCTTAATTATCTCTCACA
ACATCAGTGACAATGTAATTAACAAACATTGCAAGATCAATGAGAGAAACTGCGACCTTC
AAAACATTTAACTCCTCATATTGAGTGTGGATTCCGTATCAGTGGAAAAAGCCCGAATTC
CTCTCGTAGATGGTTTAGATGTGGTATTACCAGGGGCACTTCTAATCCACACAAGATGCA
GAAGTGCAGCCATGAAAGACCAAACAGAACCATCCAATGGGATCCAAGCCTTCTGTCTTC
CTGATCCAAAGTTCACTTTAAGGTTACAACAGGATCATCTC
>NODE_2084_length_445_cov_46.714607
CCTCACTCATACTGTCCAAACCGAATACTACAAGTAACCTATTATTTGACTGAGATGTTT
TAAGTTGTATTTCCTAAATTATGAGAGGGAAACATTTACTCTAATTACAAATAGATTATC
TTGGCTTTTGCACAGTCAATACTAATATTGTTGTTGAAAACGCAGTAGACCTACTATAAA
GTGTAGGCTATTGCTTAATATGTGCCCTGTTTGGTAATATGCAACAAACGCAACAAAGGT
TGGGCTAAGCCAAATTGCATTGCACTCGTGAACCGAGTCCTGGCCTGAAGTAGCTTTTGC
AGCGGGGGAACCGAGAAAATTTTTGTCCGTGTCTTTAAAAAGGCGGAAACAAAGGCGCTC
TTCTCAGCTTCTCAAAGTAGAGTAGTGAGGCGTGCCATTCCCAGGGTGACGGACACAAAA
GCGTAGGTCAGAGGGATGAAAAGCAGAATCTAACAGCCACTTTCACACGTCTGCCCTCAA
CTGCTGCACCTCGGCACAAAAGAAAACAAATGTTGCc
>NODE_2085_length_101_cov_20.990099
CTAACCCCTTATGTATTTTCATCAAAAACGTCATGCTAACCCCTTATGTATTTTCTGCTC
AAAACATCATACAAACCCCTTATGTATTTTCATCAAAAATTTCATACTAACCCCTTATGT
ATTTTCATCAAAAACGTCATACTAACCCCTTACGTCTTTTCAGCCAAAATCGT
>NODE_2089_length_180_cov_13.083333
CACAGAAATAAGATAGCATTCCCTACTCCCCACATCCCGAGATGAGACAGTGGCATATAT
CATACTGTTCATTATATGTGGACTGTTGACTCCCTCTTGATTCCCACAGTGTGTTACCTT
TCTTGCATGATGGAAAAGTACTGTCTGTCTGCCTTACAAATCTTATAGGTCAGCACAAGC
AAATCATTGTATCCTTCATTGTTAACATAAGTAAAATCATATGGGTTAGCAAGTGAACCA
TTATATTCTTCa
>NODE_2090_length_246_cov_313.443085
TGGCAGATGAGGCTGGGCTCCCCCAGCAGCCGCTGGGGCCTCTGGTTGCTAGGTGGAGAG
ACATTACCGCAGGCCTCTGCAATAATTTATCCTAAGAGCGCGGCGAGCCGTCATGTAGCC
CCTGACAGAGAGCTGCAGTACTTTATCAGCCTGCCTGTAAATCAGCCATGTGTGGGTGCA
GACGGCAACATTGTTTGATCTCTTTCAGACACTCTAATAATCTGCTCCCCTCTGATTGAT
ACCTTCACACAACAAAGCACATTACACCAGCAAACCAGAGGAGCTATCAGTATGTGTGCG
TATCTGTGTGTGCGAGCg
>NODE_2091_length_73_cov_49.410957
ACACACAGACCAACACCGACACACAAACACAAGCACACATACAAACGCACATACACCAAC
ACACACTCCCGCGCGCTCGCACACACAGATACGCACACATACTGATAGCTCCTCTGGTTT
GCTGGTGTAATGTGCTTTGTTGTGT
>NODE_2102_length_97_cov_16.711340
ACCAACAACCTGAGGATTACAAGCCCGACTCCCTCACCATTAGGCCACGGCTTCCTCCTC
TCTTTCCCTAATATTGAACCCCCCTCTCTCTCTCTGTCTCTCTGTCTGTCTCTCTCTCTG
TTTATTCACAATCTCCACTTTCAATTCCTGCCGGGTGCGAGAATCGAAC
>NODE_2103_length_556_cov_77.235611
TGACACATTACTTGTGACCACCAAGCATTAATGCTGCTGAATGAAAAAAGGTGATGATCT
ATGCCTCTAATGTATCGACTTGGCAATTCATGACACAAAATAGCTAAACTGTCCAAAAAA
ATATAAAGTCACACTTAAATGAACTCGATACTACTATTATGATGGCTTGACATAACAGGA
CTGGTGCCAATAATTGTACATAAAGATATGGAAAAGCCAAGAGTCCAAATATGAATATTT
CATGAATTCCAACACAAAGAGCATGTTAAAAGGATCAAAGAGAGAAAGGGAGAGGAGTCA
ATGTGAACATCCAAACAATATGCAAGAATCTAGACAGTATAGGTCACATGCAAAGAGACT
GGGGTCACACTGAAATTGTCCATCAGTCAGACAAGCAGAACTGATTTGGATGCTAAATAA
TGGTTTAGATATTCAAAAATTCTATATATATGCGAAAGGCTTCAGTGCACACTCGATCTG
GCCCATCAGAGGAGTGCTTTGCCACCACACTCCCTCATGCAACCCTGCGCTATGCCTCTG
AGCTTGGGCCTAACACACACACACACACACGCACATACACACAAACATAGACAAAGGGTG
TGGCAGGTTTCAGAGTGAATGCTCTGAg
>NODE_2108_length_634_cov_77.354889
ATACACACCCCACACCCCACTGTAACTCCAAAAGGCAAGTTCTGATACCACGCTATGCTT
CCTCTACAGTTTTTCGTCGCTTGTATTTCCTTTTCTGTATCTTTCCAAGAACAAATATCA
CAACAACACTCTTACTTCTCACTCCTTATAGATCCCCAAGTGATTTTCTCTCCCCTTCCT
CTCAACCCCCTTTCTAGATAATTGGAACAATCCCACTGATGCCCAACTCCGCAGGGTCCT
CCAGCCAATCAGGGACTGGAAACCCGGCGCTGCAGGTCCAGCCAATCACACCTCAGCTTC
TGACTAACGCCCAGGGCCAGATCATCGCCACGGTGATCGGCAATCAGATCCTGCCTGTCA
TCAACACCCAGGGAATCACACTGTCGCCAATCAAGCCTGGACAGCAGGTAACCTCACTCG
TACTGGACATACACTTGAAGACGTATAAACACACAAACACACGTGCAAGTACACACATAC
ACACACAAACACACACATATCTGCAAACACATGCGCACATATGCTCACATACAGCAAACA
CACATGCTGGAAACACGTGCAAAGAAACACACAAAAAATAAATGCACACACTTATGAACT
CACAAGTAAACTCTACACTGTTTCAAATCCTTAGAATGGTTACAAGTCAAAGAATGTAGT
CATAATACAATCTCACAATGGTTTCCTTTTCACATGTAATGTAGaa
>NODE_2109_length_84_cov_13.964286
ATGTATTTTCATCAAAAACGTCATACTAACCTCTTAGGTCTTTTCAGCCCAAAACGTCAT
ACTAACCCCTTAAATATTTTCATCAAAAAGTCACACTAACCCCTTACGTCTTTTAGCCAA
AAACGTCATACTAACCCCTCATGTATTTTCATCAAA
>NODE_2118_length_430_cov_46.839535
ATGGGGCGGAGGAGGGGCGGAGGAGGGGCGGAGGAGGAAGGGGGGAGGAGGCCTAGCAAG
GTTAATGTGCCCACTTTGATCTTCGTCAAGGCACACTGAGTAAGAATTCATTTACATTTC
AGATGAAAAGGTTGACAGTCTAAAAAGGCATCTTGTTTCTGGTATGTGCGAGCTGTGTAA
TAGACCAGGAACTGGAGAGAGGAAGTGGAGAGCAAACAGAAGGGGTAAGCCCCTCTCTCT
CTCTCTCTCTCTCTCTCTGTCTCTCTCTCTCTCCCTGTCTCTCTCTCTCTCTCTCTGTCT
CTCTCTGTCTCTCTCTCTCTCTCTCTCTTGTCGTTACTGGGAAGGAGATGAAAGGAAAGA
AAGAAAAAAGATCTCAATATGCACTGTTCTTCTGAAACATGGGGACCAAATGCTGCCCGA
ACTTTCAAAAGCCTTTCTTCATACATTATTAATTAATGATTACTGTTCCGTGGAACCTGT
TTGACATcatgaaaggtttttc
>NODE_2150_length_287_cov_21.397213
TGTGTGGTCGTATTTGGTTCATGTTTTGTAGTGCGCAGAAAGTGGAGGGGTCAATAAATA
ACAGGTTATTGTCTATTGTTTACAGTGTAATCTAGTGCACTTGGTTACAGGGATTATGAG
GTTGTGGATGCTAAGAATTGTGTACTGCCCTCCAGTCAATGTATTCACTGGATTGTGGCT
TTGACCCATAATCAAGTCAGCACCCTCCCCCTCTCTCCCATTCTCTCTCTCTACCCCTCT
CTCTAACTCTTTAGTGCATTTCAATCCTTCCTTTTCACTTTCTCCCTCTCTCTCTCTCTA
CCCCTTTCTCTCCCATACTCTATCACTCTCTCTACCCCTCTCTCTCCCCTACTCTGTCT
>NODE_2155_length_166_cov_262.331329
ACATTTTGTTCCACTGGATGCCCCCGCATATAGCGGAATGACAATAAAGCACAACTTGAA
CTTGAACTTGAACGTTTTAGGTCCAGAGTACGTAAGAAGGGGTGTAACGATTTTGGACCA
GAATATGTAAGAGGGGGGTGTAACGATTTCGGACCAGAATACGTAAGGGGGGGTGTAACG
ATTTAGGACAAAAATATGTAAGGGGTTCAAATATGTTTGTGCTTACCACATTTACTCT
>NODE_2156_length_211_cov_18.061611
AGAGAGGGAGAGAGGGGGCGGCACTGTTGGGGGAGGGGGGCTACTTTCACACCACACCGA
CCCATGTTTACCCATTCCCCAGTGTTATTTACAAGGGCTTTAATGGAGGCCGTTCACCCA
AGGTGTGCTGGCGACTGAGATACTCCGTGTGCCAGATGAGGGGCAGCCCTGAGGGCGCTC
TCCCCTCCCCAGGCACCTCCTCTGCCCTGCCCCTCTTGGCTCCCTCTCTTGTCCTCTGGT
GATGGGGCGGAGGAGGGGCGGAGGAGGGGCGGGGGGGGGGGGG
>NODE_2165_length_209_cov_11.373206
GAAGAGTAGAGATGGGTTAAGTATGCTTGCTACAACCATCGTACCTGAAGAAGGTGTAGC
TCCTTACTGTACTCCGTAGTCTGGGGATCAGGCCTGGGTCAATACCTTACTGTTAAATGC
ACTGCATGATGAAGCTATACAAAAGTATGCAAAAGTCTATCAGGGAAGAGATATGTACAG
AGAGAGATGGAGAGACGGAGAGGGAGGTAGAGAGAGGGAGAGAGATGATGGTGAGTTGCA
CTACTAGGAGGATAGATGGCAGGGTGTGGAGGGGAGGGGGa
>NODE_2168_length_82_cov_53.219513
TGACGTTTTTGGCTAAAATACGTATGGGGTTAGTATGACGTTTTTGGCTGAAAAGATGTA
AGGGGTTAGTATGACCTTTTTTATGAAAATACATAAGGGGTTAGTATGACGTTTTTTATG
ACAATACGTAAGGGGCTAGTATGACGTTTTTGAT
>NODE_2179_length_572_cov_66.222031
GATGTTGCAGGTGTCGACTCCCTGTCCTATGTGGCTTGTGAAATGAGGAACTTACCTCAC
GAGCGTGGTATTATGCAGAGAACGAGATGTGAGGACAACCATCATGCTCGTGCCAAGTCA
TGCTAACGTCGAGCTGACGAGATGGGGGAAACGCGGTTGATGTCGAAAATCTTTTGTTGT
TCAGTTGATAAGAGGATGGCGCTACTGCGATGCCTGAGGCCTAATGAATCTCCACTCCAT
TACGGCTGAATCAGACAGATTGCTCTCCCAGAGAAATGAATTGAGTTTTTTGTATTTGTG
AGATCATTCTCCCTGCATTAACTGCTCTTTATCCCCTCTCTTCATCACAGAGAAATCAGG
TTAGGCGGCCATGATTAGCTGGGTAGGCCTCCCTTTTTAAGCAGTAATTAGGTTTGGCAG
CTTGGCTGATAGTGCTATTAGGACCAATAAAGAGAGGGCTTGGCTCATCGAGTGAAACAG
ATTCTTCACGAGCAGATGGTAGACGAAGGGAGAGGGCTCTGATGTATGGAGGATGAAAAC
AAAGTTTGTGTAACCAAAGTAGAGGAGGCCTCTTCAATGTTAATGCCCCCCACCCCTTTC
TCTCTCTCCAGCACCCCCCCTTCTCTCTCTCCAGCACCcccccc
>NODE_2180_length_84_cov_40.785713
TTCATGAAAATACATAAGAGGTTAGTATGACGTTTTTGATGAAAATACATAAGGGGTTAG
TATGACGTTTTTTACGAAAATAATTAAGGGGTTAGTATGACGTTTTTGACTAAAATACGT
AAGGGGTTAGTATGACGTTTTTGGCTGAATCGACGT
>NODE_2185_length_147_cov_12.401361
TACCCCCCCCTTACGTCTTTTCATCCAAAACGTCATACTAACCCCTACGTATTTTCATGA
AAAACGTCATACCCACCCCTTACGTCTTTTAATTCCAAAACGTCATACCCCCCCCTTACG
TCTTTTCAGCCCAAAACGTCATACCCCCCCCTTACGTCTTTTCAGCTCAAAACGTCATAC
TAACCCCTTACATATTTTCATGAAAAACGTCATACTAAC
>NODE_2187_length_153_cov_40.823528
AACGTCATACTAACCCCTTACGTATTTAGCCAAAAACGTCATACTAACCCCTTACGTATT
TTAGCCCAAAACTTCATATCCCCCCCTTACGTCTTTTCAGCCCAAACGTCATACTAACCC
CTTACGTCTTTTTAGCCCAAAACGTCACACACCCCCCTTACGTATTTTAGCCAAAAACGT
CATACTAAACCCTTATGTATTTTCATCAAAAACGTCATACTAACC
>NODE_2188_length_318_cov_18.584906
TGGTCTTCACTGCAGGTAAGTGGTTAATTTGCATAATGTATACAGGTTTTTAGGATTTTT
CCCTAAAAAAAAATATATTTTTTTATTTTTTATTTTTTACTAAACAGCATTTCCTTTTTT
TATAAACCAGAAAAAACNNNNNNNNNNATGCGCACACATTTACAGACTTCAGACATACTT
CATATCGAAAAAAGTTGGTTCCTATTAAAACAACACCAGGTTGCAATTTGGACACTTTCA
ATGGATTTCCAATGTTCTTAAAGCTGTGAAATTCAAAACAAAAGGAGGAAAAATGAAAAG
GCATGGCGCTGCAACATCTGGTCTTCACTGCAGGTAAGTGGTTAATTTGCATAATGTATA
CAGGTTTTTAGGATTTTTCCCTATTTTTTT
>NODE_2202_length_277_cov_30.234657
CTTCCCTCTTTCTTGATCTCTCCGATTCAGTTGGCTACTGTTAATTGGCCATTTTTTCTC
TCTCTGTTTTCTAAATTGTGTCTATCTTATCTGAGAAATTGTTTGCAATGTTTGATAGCA
GTTAAACACCTAAATATGCAGAGCTCTCTCCCTCAGTCTCGCCACCTCAGTGCCAATCTT
CTCCCTCCCTGGCATGAACACCTTCCAGCAGCAACATCCTTTAGTCTCTCTAATGCTCCA
TGTCTCTCTTGATCCGCTTCCTCGACTCGTTCTCATCCAGCTGACCCTCCCCAGCACCCT
TACATGCACACCAGGTTTCTCTGTCTCCCCTCTGTCTCCCCTCTGTCTc
>NODE_2205_length_256_cov_43.265625
GTGCGTAAGCAAGCGGCTAACAGACACTGTAAGAAGACTCTCTAGGCACTCAACGAGGAT
GGACGCAATCCCCAATGTATTTTTAGATTAATTAGAACCTCTGTACACTCGGAATGCTAG
AATGCAGGGCTTCTTCCCCCACATTAAGTCCACATACTTGCGGCAAGACACCACAGCTGA
ATGACTATGGGATTGCCAGTGATTTCCCAAACAAATTACCACGAGATCCTCAGGGAGGAG
AGAAGTGGAGCAGACAGATGATGAGTGAGAGTGACACAAAGGGAGAGTGACAGAGCAGGA
GGGATGGAGAGAGGGGGAAAGCGACAGA
>NODE_2206_length_316_cov_12.322784
AGATGGCTAAATGATTCGCCACTTAGCCTTATATAGCCTATATAAGTCTTATATACTTCC
TGTAACAAAACAATGCTGAATCATAAAGGTTTTACCACAGTCAGCATCTGTCTCTTTGTT
TCTCTCTTTATTTTTTATTCTCCCACTTTCTCCTTAGCTACTTTTCTTGCTACCTCTATC
AGTGTTTCCTAGATTTGTATTTTTGTCTTTCCATATCTCTCGTTCTATCTGCCATCTTCT
CCATGAAGTAGATCTATGTCGATCTTTATCCTATATATCAGCTACTTTCGCTATCTCTCT
CTGCCTTCTACCTCTCTCTGTCGCTTTCCCCCTCTCTCCATCCCTCCTGCTCTGTCACTC
TCCCTTTGTGTCACTCTCACTCATCATC
>NODE_2218_length_594_cov_25.503366
GTCTGTAATAAATGTGCCCGGGCAAGAGGACCCGAAAAGATATATCACATCCTAGAGGAT
AGGGGAACAGGGAGGGGGAGGGGGGAGTTCACTGGGGAGGAGGGGGGAGAGATGGGGAAA
GGAGGGCAGGAGAGGGAGGGGAGAGAGAGAGAGGAAGGGGTGAAGGGAGATCGGGGGGGG
ACAGGGAGGATAGATTGGTGAGGAGAGCAGCAACAAACTGAAAGGGGGAGTAGGGGTGCA
GAGGGCTGGGGTGGGGGTCGTCTCTCTCCTGGGTCCCTCCTATGTTTCCCATTATGTAAG
CCCTGGTCACCGGCAGCGTGCCAGCAGGCAAAATAAAAGAGTCTCTCTGGCTTGGCACCG
CTCGTATTTTCCTATCCTCGGCGCGGGGTCAGGAAGGGGTCAGGCAGCTGGATGGGGCGC
TGGGGGGATTGTGGGGTCTGGGCCGGCCTCCAAAACCCAAAAGGCCCAGGGTTCAAGTAC
CAGCTGAAAGCAATCAGGGGGAAATCTGGGAGTGCCACAGCTGCTTGCCGCGGCGCTGTT
CTGTGGCTCAACCCTCTTTCTCTCCTTCCTCCTCTCTCCATCCTCTTTCTCTTTCTCTCT
TTCCTCCCTCCTTCTCTTTGTCCCTCCTCTTCTCCCTGTGGCCTCCCTgcctcccctccc
tccctc
>NODE_2221_length_516_cov_99.994186
AATTTAGGAAAGTAGCCGGTCTAGCCTTCTACTTACTAGCAGTAAAACATACTGGGTAAT
AACGCCCATCGGTAGCTCAACCATGTGAAGAATGATGCATCACACCAGAAATGCCTGAGG
GAGGAGGCGTAATCTAATTTGGATTTAGAGACTATTATTAGAAAGCATTAACTATTGTAG
CAGGCTAATTGCTTCTCGCGTTCACACTAAGGATGGTTACGTTAAACAAAGTTGGTTAAC
GTCAAGCTGGGTGACATGTTTTTTCCTGCACAAGGTCAGGTGCGCCAGCCCAAAGTAGTG
GTCGTTCTGCACAGGAGAAAGCGTCAACTGTTCATTTTAGCCATTCTAAGCTGTGTCCTA
AACCGATTAGTTGACACCAATTTTTCTTTGATGTATTAGCTGAGGGCTTTTGCCACTTTG
AAGCCAATTGAAATTCAAAACAGTTTCCCTCCCAATGCTTTGGGGAGATCTGCTGCAAAT
AATGGATGTAATTTATTTTTGACCTTGCATTTTTTTTATTAAATGATTAAACGTGCACTG
CTTCTCTCGACTGAACGTCTTGACTTGCTACCGCTACCGCTACAATAt
>NODE_2222_length_846_cov_69.685577
ATGTGCGAGAGACCTGAGAATGGCCTTTTTACACCATCTTGCAAAATAAAACCTTGACTG
AGACACTACGTCTTTAAGAGCACTACAAAAAAGGAAAGCTATTTCTTGCATCTTCCATGG
TCTTATTTCAATACCCCTCTCTTCTTGTTCCCCCTGCACACATCATTAAACATATTATTA
TAACATGACTGTCAGTCCGCGTCTCTCTTCCCTCCATTCTTGCTCTGCCAGGTAATCAAT
TTGTCGTCACTCTCTGTAACCCCAGTAAAGTCATCAAGCGAAATGAGTTACAGCTGCAAA
GAGCCTTCAAGAATACAGAAAAAGAGAGCGAGAGAAATGACAACACAGCCCAGGAATATT
CCACCGCTTGATAGCACATCCCAGGTCTTGAAGATGAAATATTAATGCACAATTTGTTTA
TCTGCAGGCCCACATCTCTCCAGTGCCGAGCTGTTAATTTTCTATCGGCACAGACAACGG
ATCAGTCAGTCATGAACTCTTCACAGCCATTACCGGGAGACATTTTGATTAAGTATTCCT
AATGTAGTGGATAGGAAAGAATGAAAACACTCTGCCTGCCAACTTTTGATTGACCATTAA
GCCACTGATGAATGTGCCTGTCAAAGAGGAGACAATTACCTCAACAATGAAGAAACTCTT
CTGGAAAGCTTATTTCTCTATAGGGCTGACACATTTACCAGATTACAGGCGAGGCAGCTG
AGAGCGTGTAAAGGGATCGCTTAGGCATCTTCTCTAAAGTTCTCTGAATAATACTAGAGA
CATTGTTTTTAAGAAAGAGGATTTTACTCACTAAAATGTGGGAAAAAAGTGTTGGGTTTT
GGGTGCCTTTCTCTGAGAATGTGTGTACTGTAATGAACTGGGTGTGTAACTGTTAGATAA
GGGTCTTGGTATAGTGGg
>NODE_2238_length_73_cov_17.753426
CATTGAAAGTGGACTTGTACTCTTCGTTTATGCCCCTGGTAATGTAACTCTCATTCACTC
CCATTGAAAGTGTACTTGTGCTCTGCGTTTATGCCCCTGGTAATGTCACTCTCATTCACT
CCCATTCAATGTGGACTTGTGCTCT
>NODE_2239_length_73_cov_11.356164
TTTCATCAAAAACGTCACACTAACCCCTTACGTTTTTTAGCCAAAAACGTCATACTAACC
CCTCATGTATTTCCATCAAAAACGTCATACTAACCCCTTATGTATTTTCGTCAAAAACGT
CATACTAACCCCTTATGTATTTTCg
>NODE_2258_length_656_cov_52.522865
CTGGTTCTGCTTGGGGTGTCTGGGTGTGGATGTGTGAGCGTGTGCCTGCTGTCCTGGTTC
ATTTTGGACCACTAATTGAAAAGGCCAGATCCACACACTGTAAGCCTTTGGTGGAGATGC
AGCCAAAGGGACTTTTACACAAGTTATCAAAAATGGACACGTGTGGCCGTGATGTATGTA
TGTGTGTGAGTGTGTGTGTGTGATGTATGTATGTGTGTGAGTGTGTGTGTGTGATATCGT
TATTTGAAGTGTGTGTATAATGTTTTAATTTATCCTCTTTTTTTGAGTTTTTGGTTGGAG
GATGCGAGTGCATATTTTGTTATTTTGGCCTCACTAATCTGCATGCTTCTCGCTGGTTCC
TGTCCTAACAGGGGGTGTCATTTGATCAAGTCAATAATCTGCTGATTGAGCCTGCTCGAA
TTGAGGAGGAAGAGGTCTGTACCTACTCTCTTTCCCATCCACTCCCCCCTCTCTCTCTCT
TCCCCCCACTCATTCACCCATCACCCACGCTCTCACCTGCTCCCTGAGGGGGGGAGGGGC
AAGACAACCACACCAACCCAAAACAACGACTCACCGAAATCCATGATTAATCCAAGCCAA
TCGCCAGGGAAACGCTCATCTCAACTCACCCTTGGAGCACTAGCGTGAGAGAACCTGTAG
GGGGCGATGTCGTAGCGGCGCTAGCGTAACAAGTCATCTCATGCGTCATAGTGGAtagtg
gcatagtt
>NODE_2264_length_775_cov_96.658066
ACCAAGGACCACCCAAATTTTACACTTTCACTTGCGCAGATAAAGTGCCCTTCCAGCTGT
CATGCAAATTGGCTTTGTCCTAAAGTTAACGGTTAACCAATAGAGCTTGGGAACATCTAG
GCGTATTTTTGCTCACTGAGTATGCGTGATTTTTTTGCGCTGCAGAGTTATGCGATATGG
GTAGGTCTATTGTCCCTGTCGAATGGCACACTGAAAATGCCTCCATGACTCTAAATCTGA
ATGCGATTTATTGCCGCTTTCAAACTTCTGAGTTCAAGCAGTAGATCAACTGCATAATGT
GTACGATGTTTGGTCATTTGTAGAAGTCGGACAAAGGTTAGGATACGCCAAATTGCGTTG
CACTTGTGAACTGAGCCATAGTCTCAAGTATTCTTTATAGCAAGGGACTGAGAACAATTT
TGAGCGAGACTAAAAAAGGACTGAAAACAAAGGCACTTTCTTAACATCTCAAAGTAGAGT
AGTGAGGCGTGACATTCCCAGGGTGATGAGATACAAAAGCTGAGGTCATGAGGATGAAAA
GAGGAATCAAACAGACACTTTCACACGTCTGCCCTCGATTGTTGCACCTCAACACTATAG
GATACAAATGTTATAAGAGAATCGATTCTATTTAATCCAAAACAGCGAATGATACCCAAA
CAATATTGTCAAACTAAATGAACTCGAGAAATGCTTCCAGACACTTGAATATGATATACA
GTCTACGGGGGGGAATAAACAACACCGGGAGAAAAAAATCACAATTTAAAGTTTAATTGT
TTAGGATATATTTATAGACCACGATATGAACAGAGATGTTATTATGAACCAATGGTCAAA
AAAATAg
>NODE_2265_length_244_cov_125.463112
CACTGTATGAATGTCATTATGCTGTTCTACACAATGTCACTCCTTGTCACAATAAAATTG
GCCTCAAACTTCTTTTCAGCTTTTTTTTCCCTTCCTTTTAGAGCAAGTGCCCCAGTTAAG
AAATTGCTTACATCCCACTCAGTCTTGGGCTGGGTTGAAATTTCCCACAGGGTATGTACC
AATAGGCTTAGAGCAGGCTTCGACAGATGCCATCAGAGAACAAGCATATGAATTACTAGG
CAGCCTGCCATCTTTGAGTTCAGACAGAATGGCATTAATACCTGATTAAGACCCAAACAA
CAACACAACAACAACA
>NODE_2267_length_239_cov_18.535564
TGGGTAATGCTAATATTTACTGTCATTTAAATTTAAAGGGATTGTGTTTTCTTTAATTGT
AGCCATAAATATATCATGGCTTCTGAATTAGTTATGGTCAACAGTGGCAAATATTTTATT
CATTGGAATGTGATTTGCTGACAGGATCTGAATAGTTTTCCTTTTTTCCACAGTCCCCTT
GGTTGCTGGCAGCTTCTATGGCATTTTAACTTTTGAGAGAGTGGCTGAGTCTTTGTTAAT
AAATCCATTAATATATAAATGATGAAACCTTTACCTGGTCCCAGTTGCTTTGGCTTTCAT
GTTGTTGTTGT
>NODE_2268_length_73_cov_46.383560
GTATGACGTTTTTGGCTAAAATACGTAAAGGGTTAGTCTGACGTTTTTGGCTGAAAAGAC
GTAAGGGGTTAGAATGACGTTTTTGATGAAAATACATAAGGGGTTAGTATGACGTTTTTG
ATGAAAATACATAAGGGGTTAGTAT
>NODE_2273_length_73_cov_19.328768
CACTCCCATTCAATGTGGACTTGTGCTCTGCGTTTATGCCCCTGGTAATGTAGCTCTCAT
TCACTCCCATTCCATGTGGACTTGTACTCTGCATTTATGCCCCTGGTAATGTAACTCTCA
TTCACTCCCATTCAATGTGGACTTG
>NODE_2279_length_73_cov_18.356165
GGGGTTAGTATGACGTTTTTGATGAAAATACATAAGGGGTTACAATGACGTTTTTGGCTG
AAATACATAAGGTGTTAGTATGACGTTTTTGGCTAAAATACGTAAGGGGTTAGTATGACG
TTTTGGGCTGAAAAGACGTAAGGGa
>NODE_2280_length_73_cov_15.575342
ACGTAAGGGGGGGGTACGATGTTTTTGGATGAAATACATAAGAGGTTAGTATGACGTTTT
TCATGAAAATATTTAAGGGGTTAGTATGACGTTTTGAGCTGAAAAGACGTAAGGGGTGGG
TATGACGTTTTGGGCTGAAAAGACG
>NODE_2283_length_481_cov_45.264034
ACTTCCTTCCTTTTTTCCTTCCTTCCTTCCTTCCATTTTTACTTCCTTCCTTCCCTCCTT
CTGTTTTTCCTTCCTTCCATTTTTACTTCCTTCCCTCCTTCAGTTTTTCCTTCCTTCCTT
TCTTCTCTCCTTCCTTACTTCCTTCCTCACCCCCTTTGGATTTCCTTCTTGACGTTCTTT
GTCGTCTTCCCCTCCTTCTTCTTCCTCCACCTCCATCCCTCCTTTGTGTAGATCTCTATT
TATGCTCCCTCGCACCGCTCCACTCTCCTCTCCTCTGCTGTTGCAGCTCTCCTCCCACTC
TCTACCTCCCTCTCCTCTCTTCTCAGTCTCCACCAGCCCGCATCCTTGCAGAGGACTGAG
CTCATTTACAATTAGCATGTGTACCTGCAATTAGGCCTGACAATCCCACTGTAATTAGGA
CCTTTTAAACGGGAGGCCATTTTTAACTGTGTAACCCCCCCTCCCCCTCCCACCAACCCC
ACACACTCTCACCCTCCTTTCTCCTGCTCTCTCTCTCTCCCTGTTTTTCACAGGACACCA
GTGGCTTTtgctc
>NODE_2306_length_241_cov_49.962654
GATGACACTCATAAATGATGCCCTGTGTCTGTGAAGATGACACTCATAAATGATGCCCTG
TGTCTGTGAAGACACTCATAAAGCCTCATTGAGATCAGTATATCTGTGTTGTGTTAACTG
TGTGTTACTTCCCCTGTACAGTTGTACTCCAATGAGTTACCGTATCATTGATACTGTAGT
TTCAAAGACGTGAACAACTATTTTTATGAAATGCAACAGTACGGATATATTACATTTTGC
TAAAAAAAAATACTTGTTTACTGAAAGCTATTCTGACATACTGTCAAATAAACTCCTGAC
ATGGTGTAAAGCg
>NODE_2307_length_714_cov_84.091034
AGAGAGAGAGACAGAGAGAGAGAGAGAGAGAGAGAGAGAGGGAGGGAGGGAGGGAGGGAG
GGAGAGTAAAGTAGGCTGGAAGAAGACATCAAGATAGGAAGAGGATGATGTCTGAGACAG
TCCACCAGACAGACTGACTGACAGACAGACTGGACCATGGCGGTAATGAATGCAGTTATT
AAATTGTTTCAGCTGCAAAGAGGCCTATTCTTTTGCCATTATAAAGGGAACAATTTATCC
CCACTGATCGGCCTGTCTCCTTTCTCCCCTTCTACTTTGATCTGCCAGCATATTGCCGTG
ATGTGTCCTATTCAATAGAGAATCTGGGGCAATTTTAATGCTTTTGTACCTCGCCAGCGC
TCCACTTCCCTCTCTCTGTTTAAAAATAGCTGTTAATTATAAGTGCAGTTTAAATGTCTC
CAGTGACCCAGAAACGCAGGTTGAAGTGAGAGGGATTGCACATCTCCCGTTTAAAAAAGA
GTAAGACATTTTTTCCCTTTCTTTTTTACTTCTTCAATCTCCCGCTCCCTCTCTCCCTCC
CTCCCTCCCTCCCCCCCACCCCTTTGCCTTTGTCTTCCATGTCCTCCTCTTCTCTTTTTC
TTGACTGCACACTCCCCCCACTCCTCCTCCTCCCCTCCTCCTGAGCAGGGGTCTCTGAGG
GAGACAATCTGAGGATGAGGACTGGCGGGGAGGGGGGGAGGGAGGGGGGGGGTTCGATGA
GCCTCCACGCCGTCGCAGTCTGCGGACAGCGTGCGTCACGGCGCGTCTCATCTTCCCCTC
TTCTTg
>NODE_2319_length_73_cov_25.068493
ACTAACCCTTTACGTCTTTTTAGCCCAAAACTTCATATCCCCCCCTTACGTCTTTTCAGC
CCAAAACGTCATGCTAACCCCTTACGTCTTTTCAGCCAAAATCGTCATACTAACGCCTTA
CGTATTTTAGCCAAAAACGTCATAC
>NODE_2321_length_74_cov_39.756756
CGTCATACTAACCCCTTACGTATTTTAGCCAAAAACGTCATACTGACCCCTCATAAATTT
TCATCAAAAACGAAATACTAACCCCTTATGTATTTTCATCAAAAACGTCATACTAACCCC
TTACGTATTTTATCCAAAAACGTCAT
>NODE_2347_length_151_cov_13.198675
CAGTAAGAAAGCGAAATAAATGTGAGCAAACAAATGTACAAGTGATTGTGAAAGTATTAT
ACGTCATATACTGTGGCAGCCATGGTAACATTTTTTACCCTTGTCCATAGAGTGATTAAT
AAATTGGGCGGGAAAATCGGAAATGCGTGAGAAAATGCCAGACAAATCAAAGTGATAAGA
ATCGATACGCTCTTTTAATTCATTCGAATCGGCTTCTGTCATG
>NODE_2351_length_652_cov_62.529140
TCCATTTAGTTTGCATTGTACCTCAGTGGGCAGGACTTAACATAACCACCATGCGCGGGA
GAATTCAGAGGACAGCAGACCACTTGAACAAAGTCATTCGGTACAGTGTTTATGAGTTCA
ATTGGACTATCAAATTTCATGTAAAATAAGCTCTCAAGTAGGAGACGACACTAATATTTT
ATGTCTAGTTCTGAGCGAGAGATGTATTTCCTGTGTGGAAGGGGTGTGTGATTTGTGTGA
CTGCGTCATGAGAAGATCACTTGCTGCGACTGGGGATAAAATGTCGCTTAGGATAATGTG
ATTGCCCTCGAGGTAGGAGAAGGTGAATTATATTCCCTGATTTATAATCTGGAAATTAAA
GACTCACTCATTTTCTAATTTAATTCCATCTCCAATGAAACAATGTTCACTCTGAGCCAA
ATTGGCGAATAATGTTACTAATTCAAATGCAGATGTAATTTCAATGCGGGGATTGTGGTC
GGAGGTGATGGACGAGTCCCCGATGGATCGTTGCCACTCCTATCTTCCTGTCTCACCAAT
TCCACTGCAGTTGTGATAATAACCTGAGCAATAAAGGAGGCAGATAGAGAGCGTGCTCGG
GTCTTGTCTTAACTCCTCTCATACTTTAACTTCGGAGGAACATTCCTTTCCTTCCATGAC
GTATTCCATCTGACGATTGGTCATGACTGCACCGAGGATGTGAAGCAGTCGTCTTATCTA
CGTa
>NODE_2360_length_137_cov_45.299271
CGTCATACTAACCCCTTACGTCTTTTCAGCCAAAAACGTCATACCAACCCCTTACGTATT
TTCATCAAAAACTTCAGACTAATCCCTTACGTATTTCAGCCAAAAACGTCACACCCCCCC
TTACGTGTTTTAGCCAAAAACGTCATACTAACCCCTTACGTCGATTCAGCCAAAAACGTC
ATACCCACCCCTTACGTCTTTTCAGCCCA
>NODE_2361_length_218_cov_66.477066
TGACGTTTTTGATGAAAATACATAAGGGGTTAGTATGACGTTTTGAGCTTAAAATACATA
AGGGGTTAGTATGACGTCTTTGGCTGAAAAGACGTAAGGGGTTAGTATGGCTTTTTTAAT
GAAAATTCATAAGGGATTAGTATGACATTTTTGATAAAAATACATAAGGGGTTAGTATGA
CATTTTTGGCTGAAAAGACGTAAGGGGTTAGTATGACGTTTTTCATGAAAATACATAAAG
GGTTAGTATGACGTTTTAAGCAGAAAATATATAAGGGGTTAGTATGACGT
>NODE_2365_length_586_cov_29.064846
GTTGTAAGGCTATTGTCAGAAGCCGTCATAAGAGCGGAGAGGCGTACAGTCTGAGCTACT
GTTGTCGACGCCTCCCAAGAAAAGAATAGGGTTCAAGGAACGTTTTCAAGATAAAGCAAA
AAGGAACGGGAGAGTAAGGGAAAGAATAGAAGTTGAATATATATTTCACGTGATAAGAGA
AAGATGAAGAGCGGGAGAGGGGAAAAAAAGATTCTATTACAGCTGCGACAGTTACTAACC
TGCTGCTGTGTGAACTAGCCTCTGCTGAAAAGATTGATGCAATAAGAGCTGACCTTGGTT
CGGAGTGGCACGGGTGATACACGAGCGTCTCTCTGCTAAATGGACCCAGATTTGTGGCAC
TAATATACATGAAATCCTGGTACCAAACTCACTGCAGCTATAAATCAACGACCACTTTGT
GTGTCACTCTTGGTTTATATATTTTACTATTGTGTTTTGGAGTTTTATACGCGTCACTGT
AGTCCGGTCATCTTAAACATTTGTTAATGGTGGGATTTTGATCAAAGATGAAAAGGTTTG
TTGTTTAAATACGATACCAATATGCGTCTGAAAACTGTTTTGAATTCTACAGTTCCACGA
GGGGTCTTTTCAAAAGACTGTCACTGAAGTTCTGTAGATATCGCTTTATATATCTGCa
>NODE_2372_length_810_cov_126.011108
TCCAGAAGTGATGATGCACTCAAAGACAATGTACCTATAACCAGCGTACCAGAGCCGACT
GCAGCAACTTATAGGCTTTGTGGTAATACCAGAGTGACAAATGTATTCACTTGATAGGTT
GTTTATCATGCGTCTGTGCTCAAGTGGCTAGAGGGCAGGAGTAAGGACTTTGAGCGTGTT
GTCCGGTACCCCCTCGAGTCCATCCCCCCCTCCTCCCCTGCTACAGCCGGCATGACCCCA
ACAGGTCAGCAGGACTTAAGTAAGAGTGAAAGTCGCTTTAAATGGAGAGAAGCTTTGCGG
GGCCTGGCCATGGGCAGAGCAGCTGCAGGAGGCCTGCAACTATTACTGTTTCAGGGGCTG
ACTTTGATGTTTTAACAATCCATACATATTGATTGAGACTGATAATAAACAATTTGATTA
GCCTCTTTCTATAGGCTGTCATTTCAATCACTCTCAGAGCTCTGACAGAGTGGAAGTGAG
GGGCAGCCGAGGGAGGGATGAAGGGAGGAGGGAGAGAGAGATGGAGACAGAGAGAAGAAA
GACTGAAAGGGGAGGTGGAGGAGGGCTAGTGGGAGAGAGAGAGAGTGCAAGAGTTAGGGC
GAAGGAGAAGGAGAGAGAAGGAGAGAGAGACCCCTCCTCAGACAGAAAAAGGAATCCAGT
CCTGATTAGGCCTCTGCCTTTGGTGAATTGGACAAGACAGCTGAGCTGCCAAGTTATTAA
CTCCCTCAGAAAATTCTCAGGCCTCTCCTGGGCCAGCCTGAATACTGCAATCTGGATCGA
TAAGCAATCTCCGGTGTGTACCAAATGCCTGCTGGATTCATTTGTCTCCCAGCACCCTCT
CCCTCCACTGGACAATGCACCTGCGCAAAAGAGGCCCCtcca
>NODE_2397_length_592_cov_67.822632
GTTGTTTTCTTGTGTAGTTGAGAAATATTCCCCTCTACAGAAATGAGGCATGGAGGTGGT
ACAATGATTTGACAAACTCATATAATATTTTATGAGAAATAAACAACAAACAAAAAACAT
AAATTTGTTTAATCAGCAATAATAATTATTTAGATATTTGTCTCCAATTAATTGTTATCA
GAAACAGTTAAATGTTTTCATTTAATTTTTAAGTTGTCTTATCTAACGGCAAAAATATTT
CTTTTTGCTAATGAATTTAATTTTGCACATTTTGGCAACAATACCCATACTTTACATGTG
CATTCTCATTCACTATAATCTGCACTTATTTGGTATATTTTTAACGATGTAACTAAGCAA
CAAACGTAATTGTCCCCTTCGAAAGCTTTTGTTAGGCCCTCTTACACAGTCCAAATATAC
ATAATTAGGCATAATGTCTACAAGCTCATTATAGTACACACGTGGGTAGTTAAATGGACC
TAGAGAGTAGCTCAACGAATTGTGTGGACTCGTTGGGGATGGAATTTATCTGTTTCCGAG
GTTCATATTACATTACAATTATTAGTGTAATTCAAATTTTGCTATCAGTGTTTTTGTGAA
TACCTTCCATGAGAACTGTGCTTCACCTTTCCTCTCTTCAGCCTGTATATATCTGCTGAG
AGGt
>NODE_2425_length_104_cov_33.557693
ACGTCATACCCACCCCTTACGTCTTTTCAGCTCAAAACGTCATACCCCCCCTTACGTCTT
TTCATCCAAAACATCGTACCCCCCCTTACGTCTTTTCAGCTCAAAGCGTCATACCCCCCC
TTACGTCTTTTCAGCTCAAAGCGTCATACCCCCCCTTACGTCTTTTCATCCAAAAC
>NODE_2438_length_822_cov_55.570560
AATGTAAGCCTAACACTAATTATATCCCTTACCCTAAACCCCCTAGAAATAGCACTTGAA
GTTGTGAGGCAGAAGGACATTTCCCCACACTGTCTTTTTTGTTTAGTTTACTATCCTTGT
GGGGCTTCTGGTCCCCACAAGTGTAGTTCAACAAGACCGCAGTCACACACACAAACACAC
ACTCCAGTATTGGGAATAGTTAATTTATAGATAGTATGTTTTATAGCAATATCATATGTT
ACCAAGTGGCCATGTACATCATTTGTTCCTAGAATATGGTAAGAATGTATTTGTTTAGAC
AAATATTAAATACAAAGAGACTCATATATCTTCCAGTATATGGTCTAAACAATTATACTA
ATTTAGTACTTTTGTTTCTTGGTGGTCTGTTGTGTTGGATAGAGGTTGTGCTGTTTGCGC
TGAAATCAATTAAAAGTGGATTAACGGGTACATAATGACCTTTAGCAGTAAATTGTGTGT
AATGTTGCAAGGCAGGATACAGTATATTCCCCAGATGTCACACATGCCCCTGACGCATGA
TAGAGCAGATGTCCCAGCCAGTCCAAATGGCTCTCACACATTCTCTACCCAAAACACTCA
CGCACAAAACACAAGCATGCCCACATACACAGAAAGAAAAAAACACTTCTTTGTAGGACA
CACTGATTAATATCCAATATTGCATTTCAGCAAGTTCAGCACCAGCAGAGTCAAATAAAA
TGCTTCTTATATTTAGGAAATAGAACAATAATCTAAATTGTTTTTTTTAATTACAAAGTA
GCTTCAGTAGCATTAAAGACAAAAAAAGGAAAAAAAAAGAGTTGAGTAAAAAAGCAGATC
AGTCTAATTTCTCTCTAATTTGAGGCCTAGAATATCATTTTGTCCAGTTAGAgg
>NODE_2459_length_493_cov_71.933060
CTCCCACTTTGCTTCTGCTAAGGCCATCCATCTATTTCTGTTCCCTCCTCTCTTTCTGTC
TGCTTTACTTTCTTACTGTTTCTCTCTTTTCTCTCTCTCTCTCTCGCTCTTTCTCAGCCT
GTCTGTCAGTCTATCTCTCTCTCTCTCCTCCCTCTCTCTCTCTCTCTGTCTCTCTCCACT
CTCACTCACTCTCGTTCCCTTCCTCTTCTCCCCCTATCCCTCTGTCCTCCCTCACTTGAT
CCTTACACCTACGTGGTACAGATGGTTTCATTTTATACCAGATAAAACCACATTTGGTGG
AACTGATTAAACAGGGGAACAACATCCCCATCTGCCATTTATTCTGCTTGGAAATTGCTT
GGGCAGATGCTGACATCTTTGGAGATGATTGATTCACCTCTGTGTGGTCTGGCAGGGCCA
GAGGGATCCTTCATGGGCTCCAGCTGTCCAGTCACCACTGCCCTCCCCTGTGTCACTTCA
CCATCGCAACTGCCACCTCATCCCCAGCCCCAGCCCCACCCTCAGCCCTTGCCCCAGCCC
CAGCCCCAGCCTCAtccccagcccc
>NODE_2460_length_307_cov_13.061890
CTGGTTTTGTTTTCTGTCTGTGGTTGCTAGTAGTTCTGGAACTGTCAAAGGCATTTAGCG
CCATTGCTTTTCAGGCAGCGTTGAAACCTCAAGGTGCAAAAATGGCTCCACTCTTCGTTG
TTTTAATTTTTCTCTCTTTTTATTTTGACAAATTTTTCTTTTCTCTTCCCTCTCTCTTCC
CCTTTTTCTCTCGTGTGCCAGTCAGAGAGACCTAACAATGGGACGCCTCTCCATTGTGTG
TCTATGTGTGCTGCTGACCCTGTGTGGCCATCAGGGGGCGCTCTCCCAGGCCCCCTCGTA
CGGCGAGCGGGGCTCAGACCTGGGTCTCCAGGTGTTCCAGCAGGTGGTACGTTCTAGACC
CCAGGAGAACGTGGTAATc
>NODE_2466_length_115_cov_47.721741
CGTAAGGGGTTAGTATGACGTTTTTCATGAAAATACATAAGGGGTTAGTATGACGTTTTG
GGCTGAAAAGACATAGGAGGTTAGTATGACGTTTTTGATGAAAATACATAAGGTTTTAGT
ATGACGTTTTTGGATAAAATACGTAAGGGGTTAGTATGACGTTTTTGATGAAAATACATA
AGGGGTT
>NODE_2467_length_828_cov_117.201691
GAGGAGGCAGGGGGGGGGAAACCGGCGAGACCTGAAGCGAGCCTCGCCGTCTCTTGTTTA
GTCACGCTCCAGTCACATTCGTTTGATTTCAAATATTTATTTCTTTTTTGTGGCGCATAA
GCATCGGTTTGCCTTGTTAATCACATGCTAATGTTATCACATCGCCCCTCTTATTAGTCC
TACCTCCGAACAGACACACACAGGCTTCATTGTGAAAAGGGTAGAAAATAACAGCATACA
CAAGACTTCCTTCCATATTTAATTTTTATCTTTGAATAAAAGAGCTATAGGAAAGTATTA
ATCTGCTTAACATTTCTAAGTGCATCCTCCAAAGGGTTTTGCTTTTTTAATCTTACATAT
GCTCTGCAGAGTTACTGGCAAAAACTGTACGTTTTCCTCATTTCATCCTTTCAACATCAA
ATGGTGAGCAGCAAAAATTGGATCAGACTTCAAAGACTGCGATGTGCTCCAAGTCACGGA
GTGGCTCTTCTATTTCACATATTGAATTCGAGCAGGATATCAAAGTGCTACCAAAGAACC
TCAGGTCTTTACTAAAAAAGGGGTCTAACATCTGTAGAAAGAGAAGCGCAAAGACAAATC
ACCTCAGGGAACAGCGAGCATTTACTCTCAGCCGTGAATTTCCAGCCTTTTGATTCTCTC
ATTCCTGTCCCACCCTGCCTCTCCTCCGAGATGGAGTTTGGAGCAAGAGGAGTCTTTTGT
CTCAAGGACTCAAAAAACTCCCAGTGAATAATCTATGTTAGAGCAGCTTTGTAGTGCTGT
ATGGTATTATGCATACAGGGCATCTCTGAAACCGACTGCACACACAGCATGTTCATATGA
CGGAGGACAACTCACCTTCCCTCTCTGATGAAAGGGATCATGGCTGTTTAGTGGGCCACc
>NODE_2468_length_252_cov_23.234127
GTTCCTCCTACTCCACCTCCCAAGGCAGCAGCAGGAACTCGGGGTGAGTTCCTCCTACTC
CACCTCCCAAGGGAGCAGCAGGAACTCGGGGTGAGTTCCTCCTACTCCACCTCCCAAGGC
AGCAGCAGGTGAAGGGGTCGTGACCTCACCTGTGCCTCTTGTCCCTCGCCTCCTCCTCCA
GCCCGTCTTCCAGCGTGGCCTCGTGAATCAGGAGCGTGGCGTCCTTCCCTGAAACCAAAC
ATGAACGCCGATGCATGAACACCACCACACTAACACCACCACACTAACACCACCACACTA
ACACCACCATACTAACACCTaaca
>NODE_2471_length_302_cov_14.043046
AGTTACATGCATAACCTTAGAAAACGCTTTTCAGGCGCTGAAAATCACTTTAAGACCATA
AAAAACTGAAGTGGTTGAAAATCAATTTTTCTCACTGGAATCATAGAATATTACTTTAGA
AACTACTTTGTCATGTATAAACCATCACCATATACATGCTAAATTGTTCAGATTTGATGG
GAAAACAGTTTTTCAAAAGTTACATGCATAACCTTAGAAAACGCTTTTCAGGCGCTGAAA
ATCACTTTAAGACCATAAAAAACTGAAGTCGTTAAAAATCAATTTTTCTCACTGGAATCA
TTGAATATTACTTTAGAAACTACTTTGTCATGTATAAACCATCACCATATACATGCTAAA
TTGTTCAGATTTGA
>NODE_2473_length_564_cov_80.524826
GGGGGGGGTAAGGGGCTTCATGCTTTAGGCATGCAGGCAAGCACGCTTGCTGGGCTTTCA
ATAGGATTTTTAAAAGCCAACTGTGTGGAGAAATTAGAGTTTTGCCCCAAAATCATATGG
AATTACTGCGTTGGCTGCATGTGTGGAACCAGCACACACAAAGCCCAGAGGAAGCAGCTT
TTTCTGTTGGTTTTTATTAAACCAACCAAGCAATTTAATTCTTTTGTTCAGGGGAGTTCT
ACTTCATTGATTAACAAAAGCAGGGATATAATTTTTTCAGCCCTTTTGAAAAGCCTGAAA
TGTCAAGCCTTTTAAAGCAGATTATTCTGCCTCTGTGCGATGAATGCAGCCAGAGTAACC
TTTTGTCTACAATTAAATATTCCAGCATAAATATAAAAGAAAATCAGAGATGGGGAAGAT
TGACTCAGGAGAGATTGGTGAGGTAGATTCTCTGGTCTGATAGTGCAAACAGCTTGCTTC
TAATTAGATATGCCACCGAGTCTCAGAGCAGATCCTTTGAGGCGCAGAGAGAGGAAGCTA
GCTGCCTAAGAATGAACGAGAGAAATCTATCACCTCATCTGTCTGTCCACAGTCCATCCT
CTGGGCATCTGAAAAGGTATTTCCGTGTTTTTTTTt
>NODE_2474_length_618_cov_55.516182
TCAAGATCAACTACTGATACTAACATGCAGAGTGTAGCTTAGCTGTCAATTTCTGATTGT
GAGACACAATATAACTAGGCATCTTGCTTGTGTAATAGCTTGTGATAGTTGTTTTACCGT
ACCAACACAGGGACATAAATTAGCACTCTCTCTTCACCAAGAATCAAATTATTTGTATTC
TATTTTTTTCTTTTAGTCACACATTTGAATTAGGTTTTGGAAGCTTGGCTGTGAAACACA
GCACCTGTGTGCAGTCTAAAGAGAGAAAGACTGGGAACAGCCAGGCAGCGGACTCCAGGG
AATCCATCCATCTCAATCTGAGGCTGCAGCTGACACCTTACAAAGAGGTACAATTAATAA
GGACATTATCCGGCAGTAGGCAACAATAGAGCCCTGACGCAGAGACACCAACCTTGGGAC
GTTATGAGAGTTTAGGGAGAGTGTGTGTCTGACTGCGTTTATAAAGGGTGTGAGGTGAGA
TGGAGGTCCCCATTAGCGGGCTGATTAGAGGGTATTTTTTGGAAAGTGGAATACCATTCT
CAACAAGTATCTTGTGCTCGTTTTCAATCAGGGAAATTATTTCAGATAGAATGTTTCAAG
AGTGAGATTTGTAACTTAAATCTACACAAAAGAGTATTACTGTAAAGATGTCCAATGTCC
TTTTCCTCTTTAATGAATTAGTTTTGAAGt
>NODE_2475_length_151_cov_13.072847
ATTATTATCATTTTTTGTTATATTTTGCTACTCATTCTTTTATCATTTTTTGCTTTTATA
CTGTTTAATATTCTTTGCTTTTTCTTTGTGCTTTAGGTGTTTCCATTTGATTACGGATTG
TCGTTTGTCATTTGTATAAAATGTGTGACTTTTTTGGCCTGGGAGTTCCCCAGTCCAAGA
GGGGGAGAGTGGGAGCAGCTGTAATATGTGGCATAGGGGTTCt
>NODE_2480_length_214_cov_202.710281
CAATTTTATATACATTCTTCAAATGGCTGGTAATAACTAGCTTTTACAAAAAGTCTATAA
ATGCATGATCATGTCATAAACTATTTATTAACCAGTACCTGGCTTCTGTTCCATCATCTA
TCCACAGCACTCAATGATTTCTTTCTTTCACCACTACGAGCTGCCTGCCATCCTGCAGCA
GATCCGCATCCAAGAGATGCTGCTTCAGAACCAGCAGGCGGGCCAGGGCAACCAGACAGC
TCTGCAAGACAATATCAACAATAATACAGCTTCATCCAGTGAAACC
>NODE_2489_length_348_cov_39.790230
ACGACTGTAAGCCGCAGAGAGAGACACTGCCTGCTAGTGACGACAGCGTGCATGCGCCGC
ACCATAAAGCTGTTTTCCGTGGCTTTGGGCACACTTTACTGCCGCTCTTCATATCAGTAT
TAAAAGTGATTTGCGGCGCCGTATGTGGCAAGGAATCAAAACTTAATTTAGGCAGATAAA
GATGCCATTTGGGGGGGTGGGGGGTGGGGGGGGATAAAGTGCTGCATCATGGGAGATGCG
TTCCTTGGGCCTGAGCTCTGCTCCGCTCCCTTAGATTTACAGGTTCCTTTTCCCTGCCCC
ATAAAACAGCAAATCTGCTCGCCAGGCGACACAGGGAAATGTTAATGGATTCATTTGTCA
GGAACCTTCCGTGTATTTACAGTCCTCCTCCATTAACAGGGCTTCTCTCCAAAAAAAAAa
>NODE_2490_length_400_cov_63.817501
TGAGGAAGGGGATGACGGGGCCAGGCCATCCCTGGGGATCAAGTGTCACGGTTGTCTATC
AGAAGGCTGAAAGGAGGAAAGGGACGTGTTACTGGGCACCATTGTACCACGCTTGTCATT
GACTGATCGGGCCCATTTAGTCGCCTTTCACAGTGAATGAAACCACCTGAATAGATGAAA
GAGAGACAGCCTTCCCGACAAACAAGGAGGCCTGGAATATTCATGGAGGGCCTGCAAGGA
GAAGATTAATGTATTAGAAATTAAAATGGGGCCCGGACGTATGATCTTGCTCTATCACTT
GGCCAGACCTGTGTCACCCGTCGCTAGCTCCTGAAGTCTGCTGCCACGATGCCAAGGTGG
AGAGGAATCATTAAGCACCCTGCCATTGTGTGAACAGAATAATCAAACTTCCCACCCCCC
CTCTCTCCCCCCACCCTCCATCCCCCTCCCCCCACACACTCCTCctcctgcc
>NODE_2491_length_733_cov_184.980896
ACGATGGTTTGGTGCATCTACTTCCTTTAACTTTACTGTCCAATCACATTAGGGTATATG
GTATGCCTTTGTTAAGTCCACCCCCTCACCTTTGCAAAGCAGCCAATAGACCAACTCCCA
AGGGAAATTGACTCAAGTTATAGGCTGAACCATACACAGGTAACTAAAAAAATACAGAGA
GAGAAAACCCTCCAGGGCTTGTCATGGAGTTCGTGTGAAAGAAACCCGGATTTTATTTCC
CACCCTTCTTTTACCAGTTAAACCAGTATCTCAGGATAGAACACACTCAAGTACTTGAAC
AGGTATAGTGTTTGGCCGCAATCTCTCTCGTGTCCTCTCCGTAAATAATCTTCTTTCCTC
TCTCCGTTGACTTCAATTGAATTTCCAGATCTTTTGTTTGCTCCTCTTATCACTTGGAGA
AAGGTGAACCCTATTGTTATTTTATTTGATCTTTGCTTTAATTGTAGTTTTTACCCTTGT
GGTTCCTGATGGCTTCGCACAGTGATACTCTGGTGGTGTTCTTTGGGGCAACAGCTGGTG
CAAATGGGGGTAAACTGGGTTCCGATGAGAGGGAAATAATTCTCTTGGTGTGGCAAATTG
TGGATCTACATGAGAAAAAGGTACGAACCTTTCTGACCTGTTGTAAGCTTTCCTATGTTT
TGTGGCTATCTCTAGCGGAATAGTCTTATGTTTAGTTTGACAGTTGACACTGAAATCAAC
AAGGTGTGCTTTGCCATGATCATTTTGCCCACGTAAGGGTTCCAATTAAAGCCGACGGTC
TCTCACTACAACATTAGGCCATGAg
>NODE_2492_length_695_cov_48.362591
AAGGGAGGGAGAGAATGAAAAAAGAACAGAAACATGTCTACGAGGTCACAGAAATAAAGA
TAAATGTGAATAGGAACGGCAAGGCTATATGGCAATGGAGCTAATAAGAAACTGTTTTAT
CTTTTTACAATTTAAATTGTAACCTTGAGCCCAGGCACACACAGCCAGTCAGTCAGCCAG
CCAGCCACACAGCCAGGCTCCCTGAAGAATCATAATTCTGGATGGTCTGTGTTGCAGCGC
AGCATTAGCTCCCTGAGTGAAATATATGGCGGAGACGCCTCTCTTCCCCATCCACAATCA
ATTGGATTCTTTTCCTTTAATATTTACTCGCTGCGATGAGATGCTCGTCTGCATGGTGAT
GAACAGTCTGGCAGTGGCGTTTGAAGGTGACCTGTCACTGCCTATGGACAAATCTCTCGC
TCGCAGAAATGTAGAAAATAAATCATTAGGGGCAGAGGCAGGCAGAAGACAGGGGGCCAC
GCTCTCTGTCTCCCCTCTCTCTCTTTCCTTCCCTCTCTCCTTCCCTCTCCATCGCTCGTT
CTCTCTCCCCGCGCATTTAAATCAGCCCAGATTTATGATGTGAATTAATGCTTCGTTTGG
TCAAAGGAATGGTCTCGGAGACAAATGATGTTTGGTACTGAAGCCATCCTAATATTGATT
ACCGGGTGTCGCAGCAATCTCTTGTTTATATCAAGCACTCTCCTGTGACAGGGTGGCCGA
GGGTGGCCGGCAGAGTCATCCTGATAATATGCTGGAGATATATAGcc
>NODE_2493_length_643_cov_56.595646
TAACACTTTACTGACTTGTAGGCGATTTGGAGTAGCCAATAGAAAATCAACAGGTAGCCT
TGAAAATCTGCTCCTTTCACTTACCTCCGACGCGTGGATTTTAGTGGTCCTTGCCACTGA
CCGGCTCATGGGGCTCTGCCTCAACCGTGCTTGAGCTCACTATCTCGGACTCAATTCGAC
TTTTTTAGCTAGGAACTTTGGTGGGCCGGTTCTGGCACTCTGACATTTGGGTGCCAAATG
AATAGCGGTTTTGTCTATGAATTAGATCGTAAAAATCATCCGTAGCGCTGCCAGATAGGC
TCACTGGCCATAAACGGTCACGTGATGGCCATTAAAGTAAGTTTTATGGTTTTGGGGAGT
TGACAGTATATTGCACATAACATATAATCGCACTGACGCAAGGCTCCGTCTGACTCTCTC
ATTGCAGGCTGTAAGTGTTACTTGACCGTTACAGCTGGCCCTTGCTCAGACTGCCTCAAG
ATGGACTGGACGCACCCGAGGAAACGGGGCCTGTCTCGAGGTAAGTTGGCCTCAAATAGC
CTGTGTTTTTTCCCTACTCCAGCTCGTGTGCCTCAGAACAGCCACCCTGTTCGAAACAGC
ATTATGATTGTGTTCGCTCGCTCTATCTGTCCATATTACCCCATTACGCTAATTTGTCAG
TTGTGCTGTGTTGAATACCGGTCTCGACAGATGTTGGGCAGAGTTGGGTCCGGCt
>NODE_2501_length_73_cov_13.630137
GACGTAAGGGGTGGGTATGACGTTTTTGGCTGAAAAGACGTAAGGGGGGGTATGACGTTT
TTGGCTGAAATAAATAAGGGGTTAGTATGACGTTTTTGATGAAAATACATAAGGGGTTAG
TATGATGTTTTGAGCAGAAAATACA
>NODE_2502_length_187_cov_19.941177
GGATTATCAGTTACAGAATTGTTGGTTTAAAAAAAAAGACGTCAGTTGCGTCAGTAGTGC
CAGATACAAGCCTGCTCTTACTTGGTTTTGTGAGAAAGCTCATCTGTTCCAGGCTGATTC
ATTAAGTAATTGGTTTTCAGTTGTTTACATGAGTATTAAGCCTATTCAGGAGCCTTTGAG
TGTTGCATTGTCCGATGGCTCATGTTATGAATGCGAAATGAGATGGGTTGTGTTGTGTGT
GCGTGtggagggggggggg
>NODE_2511_length_100_cov_35.770000
GTGCAGCAGCAGTATTCCTCTGTCCGTCCTGAGATTCCAACGACTATGATCCTCCTGCTT
CCTCTTGTTGTATGAGGGATTTGTGTCCTTTGAGAAGTTTAGATTTTTGATCCGCCTCTC
CGTTTTGAGTTCACTTTCACAATGCTCTCCTTGCTGAGTAATGTTTCCTCTC
>NODE_2512_length_75_cov_20.480000
CATAAGGGGTTAGTATGACGTTTTGGGCTGAAAAGACGTAAGGGGGGGATATGAAGTTTT
GGGCTAAAAAGAATGAAAGGGTTAGTATGACGTTTTTGGCTAAAATACGTAAGGGGTTAG
TATGACGTTTTTGATGAAAATACATGA
>NODE_2516_length_558_cov_115.537636
GCCCCCCCCCCCCCCTTCCTGTCTCCCTTGCCGGACCAGACCAACGTCTTCACCGGTGCA
TTGACATGCTACAAAGCTAATGGTGGCCAGGACAGGAGGGCCTAATCTCGACTAACTGAC
AAGATTTAAATTGAGGAGACATCTTCCGCTGATTAGCTCCCACACCCACAATTATCCAAC
TGGGGTGTCAAGCAAGGTTTAACATCTCCACTGATGCTGCTCTCCTGAGACGTCCTGGAG
GAAATGCAATCGCTTTTAATAACTGCCTCCACCTCCTCTTTTCTCTCTCTCTCTCCCTCC
CTCCTTCCTCCCTCACTCCCTTCCTCTTGTGTCCCTCCCTCCTTCCTCCCTCGATCTCCT
CCCTCTCCCCTGCATCTTCTACCTCCTTCCTTTCTCCAATGCTCTTTTTCCACTTTTCAA
TACTGGCTGATCCCTCTCTCTCTCTTTTTTATCTCTCTCTCTCTCCCCCTCTCTCTCCTT
CTCTCTCTCTCTCTCCCTCCCTCGCTCTCTCTCCATCGCTCTCTCTCTCCCTGAGCTCCA
GCCATTCAAGCTCCCTTCAAAATTAACCTTTCCAGCGAAAATATAATTTCGCACAAAATG
AACCCACCGAGTGATTTTTTTCTCCCCCTt
>NODE_2517_length_293_cov_220.081909
AGAGAGAGAGAGAGAGAGAAAACACTTTTCCCAGTGGATCGGAAACGGGTTTTCATGAGC
AGGCAGATGGAGAAAATATTGTTGACATTAAACTGTTCCTCTTTTAAGGAATTGTTGTGA
CAAGGTGGAGCTCCCATCACTGGAAATAGCAGCTGTGTACTGTTTACAAAGAGGCCCAAA
GCAATGTTTGTTTCCAGAGAAACGGTGGCAACTTTGTTTTTTCTTCCTGTCTTTATTATG
AAGAAGCTGCTGGCATAGCATGTTCCCTTTACATCGGCTGTCTTGAAAATACAATCTTTT
AATAAAAAGCGGTAATAGACATCGTGTCAGTAATAAAACTGTTATACAATCAAACAAGTC
AAATt
>NODE_2518_length_410_cov_11.707317
TCAGCCAAAAACGTCATACTAACCCCTTACGTATTTTAGCCCAAAGCGTCATACTAACCC
CTTATGTATTTTAATCAAAAATGTCATACTAACCCCTTATGTATTTTCATCAAAAACGTC
ATACTAACCCCTTACGTATTTCAGCCAAAAACGTNNNNNNNNNNNNNNNNNNNNNNNNNN
NNNNNNNNNNNNNNNNNNNNNNNNNNNNNNNNNNNNNNNNNNNNNNNNNNNAATCAAAAA
CTTCATACTAACCCCTTACGTATTTTGGCAAAAAACGTAATAATAACCCCTTATTTATTT
TCATCAAAAACGTCATACTAACCCCTtaagtattttagccaaaaacgtcatactaacccc
ataTATATTTTCATCAAAAACGTCATACTAACCCCTTCTGTATTTTCATAAAAAACGTCA
TATTAACCCCTTACGTATTTTAGCCAAAAACGTCATACTAACCCCTTATGTATTTTCATC
AA
>NODE_2523_length_627_cov_74.054230
GCCTACATGTAAAATACACAGGCACCTTAATAAAATAAATATAGGCTATACAATACTTCC
ATTGTGAAATAACCTTAAAGAAATCTTAAAGACATCTGAGAGTGAAAATCTGGTTGGATA
CTTTGAAAGCACTATCCAGAGGGAGCCTTGTTTGCACTCATGACCAATTTATTGCCGATG
AACATATGGCCAATATTTTGTCTCACGTCATAGCAGGGAAAACAAACACCATGCAATGTT
AGCGAGTCAGCAAGAGCGGAGCCACTTGGCCAGCTATGCAAACGCACTTGGACAATATCA
GAAGAGGAGCACTTGCTTTCTGGGTATATAAACCGCATCAGGCTTATCTCTGCACGCACT
CCTGACTCCCATTTGGAGATATTTCATTAACTCGCGCGCGCTGTCTTAACGCTGGCAACA
ACATTCAGTCCCTACCCATCTCCAGGTGAGCGCAATAGACTGTGTACCTGTGTTGGTTTC
AATATTCATATAGCCTACTGTGCATGTGCTTGATGCGATTTGTTAATGATCTGTTCCAAA
GTGGATTTTTTTGTTTTGATGCTGTTTTAAAGGTTGAGCGTGCACGCCGCACTTTTTCAA
AGAATCATGCGAAAATACCCAGGCTCTATAGTTTACCATGATCATGCCAGCCGGGTGTTT
TGTCACGGTAGCCTCAAAGCCTGTTTACTAAAtgttgta
>NODE_2524_length_229_cov_9.231441
GTAGTGGCCTCCAAAGCCATGGATTGTGGGTCCAAGTCCTATCTGGTGTGATACCTGGCA
GAGTGGTGCAGCGGGGATGTGCTGGGCCCATAACCTAGATGTTGATGGATTGAAACCATT
CTCTGCATGGAGACTTTGAACCCTTACACTCTCCTGCTCTGTACAGCTAGTGCTGTCACC
TACCCCACCCGTGCATTCTCAGGGGTCATTGGGAGCCACAAGATTGTTCGCGTTGTCTTC
CCCATAACATGTTAGTCTTATTAACGCTCAAGCTCCCTTTGGGTCAACAAGACCGACTGT
G
>NODE_2535_length_649_cov_76.055473
CTATCTGGTGGAACGAGTTAGAAGCTATCTTAGCTGTGTCTCACAGCACAGCAGCTCCAA
AGCCAAATAAAGAAAGATAAATACACGTATTGTTGTGTACAGCGGATCAGCAGAATCATA
TTCAAATATGACCAGAAAACAACCGCGTCTCCTTCGATGACCTTTAACCTTTCTGAATTT
CTCTTTTCTCCTTTGAGTTTGTCCGACAAACAGTCCCCTTGTTAGCAAAGTGTTGAGACA
GGTGCTTGGTACACAAACTACGCTCGACCAAGCGGATTGGTTTTGCTAGGGTGACCTGTT
TAATCATCTCATTTTCTTTGGCGGACATTTATTCATCTGGTTTCCACGGTTACGGAGAAC
ATTAAGGGGGGCACAGTAATAAGGCAGGAGAGTCAAACAGGTAATAAAAAAATTAACGCC
ATTTTCCGACGGCCGAGGACAGTGGGTGAAATGAATCAGGGGAGAAGAGAGGAACAGGGG
AGGGGGCAATATTGTCTAAACAATAAACCATACTGGTTATTTTCCTCAATAGTTCAGCTG
GTACCATAGTGGACATGACACTCTGGGCTCATACCAGGAAGATAAAAGCCCAACGTGTTT
TATTCGCACGCAGAGATTACATATCAGGACAATTAAAAGTTACCTGATAATAGTTATTAA
CTTTGTCCCCCTTTTTTTTCTATTTAGTGTTTTCCTCCCTATGTTCGCTCCTGCGCTGTA
g
>NODE_2555_length_73_cov_33.698631
AAGGAAAAAGAGAAGTGATTTCAAGGAAAAACCAAGCTTTCTCTTTACCATACAGCGTTA
ATATGACACAGATACTTGTCAGTAATGTATATAATAATAACACTGTGTCCACTTTTTAGC
AGAGGGTGATTATTCTTCCTGCAAG
>NODE_2556_length_394_cov_91.187820
ACTTGTCAGTAATGTATATAATAATAACACTGTGTCCACTTTTTAGCAGAGGGTGATTAT
TCTTCCTGCAAGCTTACACAGTTAATTGTACTATGTAAATGAGAGCAATTACAAAGCTTT
TAGGTGAAGAGATGACAGCTGAGGTTGGGTTTATTATCAGCTTCACCCAAACAGTTGTCA
TGGAAACAATGTAGAATAACCCTCCTGTCAAATAATGATATAGCGTGATGTGGAGTTAGA
ATCTCAACCCTGTTGGTGTTCATACCCAGAACAGACAAGATGCGTTATGTAAACTTTGGA
TCATGTAGCAACCATAATGAAAAGTATAATCAACACACCAATACATCATCTTTCAGGTTT
AGGGATATTATCATTATTGTTATCTTTGCCGTCATATTAAGCATCGAGAGCAGCAGTAAA
AGCTTACTTACAGGTTACGTTATTTTGAGTAAAATAATACATTTAt
>NODE_2558_length_168_cov_17.416666
GGGGGATGGGAGGTGGGGGTTAGTTAGAGGGTGAAGTAGCTTTTCTCTCTACTGAAGTCT
TGACCAGTACTGAGACATGTCAGGGTCACTCCCAGGGACCTGGACTGGGACAGACACTCC
AGGGGAGATGAGTCCTGCACAAACACAAAAACAACAGACGTCAGAGTCCGGGAATCTTCA
AGCATGACGCTTAACAAGACAGTCGGTTACTGGAACTTTAACAGTCGGTTACCGGAACTt
>NODE_2566_length_73_cov_67.767120
CACGTGCGTAGGCAGAGCGTTACCTACCTTCCATTTCAATCAGTGACACGTATGCAATAT
CAACAAAAAAAGAAAAGAAAGAAAAAGAGGAGAAAGGAATGTTCTCTGCAGCGAAATGGG
AAAAAGACAATGACCTCGTTTAGAa
>NODE_2567_length_154_cov_28.370131
GCGAAAAAGACAGCAAATCATGTTGATTTTCAGCCCCATTCTCTTTTTTGAAATTCCTTT
TGATCTTTGATTTAAGTGTTGGTTTGTTCCATATTCCTTCGTTCCGTTGGTTTGTTTCCC
TCTCTCTGGTCTCTGGACAAATACATCGCTCTGATTCTAAACGAGGTCATTGTCTTTTTC
CCATTTCGCTGCAGAGAACATTCCTTTCTCCTCTTTTTCTTTCTTT
>NODE_2568_length_545_cov_38.888073
ATGAAAGGCTATGAGAGAAACGTCTGTGTTATAATCCTGGGATTTGAATAATCATGTTTG
AGATAATGGGCTGGGCCGGGCTGGGCCAAGGCGTAAATAGAGAGCATCCACTCATCCTCC
CAGTGCTGAACTTAATGAACTTTTAATTGATGCGGTTTTGCAAGTCCTTTTGTCATGCAA
CAGAAACAAGCCTTCTGCTGATGGACCCTGTTTTCCCGGCTGGCCTCAGATAGGTTTACA
GCAGGCCCTAAGTACCATGTAGTTAGTTTCATGTGTCATATAAAATCTGCCCAGGCATAG
CGACGCCTGCAACTAAAACCTTAAGTGCATCCACAGGCATCATTCGCAGGCTTTGCACTT
CCGTCTTAAGGAAGGAGGAGAAATTCAATCACTGCCGGCCTGGCTGACACAGAATAGAGA
CACACTCCTGCTTTTAGCTGCCTCAAAGAGTGCTCACTCAAACAGGACAGACAGATTCTG
TCTGTCTGAACAGACCACAGCGGATCAGGGCCTTCTAGTGTACTTCAGCCAGCTAGACAG
TCAGTCATACAGTCAGTTAGACAGTCAGAGAGACAGACAGAGAGACAGTCAGAAAGACAG
TCAGACAGACAGTCAGt
>NODE_2574_length_468_cov_79.997864
TGTACATACTGTGAATATGTTCATTATTCGTTGCTTTTGCTTTGCAGTGTAAAGCACAAT
GGGCGAAATGGAGAAGAAGGATATTTTTACCTGAAGAAATATCCGAGGAAAGAGGTAAGT
AAGAAAGACAGGAGGGGAAAAAAATAAGGATGAAAAAACACACACACACACAAAAGCCAA
GAAATCTTTAGACATCCAGTCATCCTATACATAGAATTCAAGAGCTCCAGTCAGCCATGC
TGAGAAAGGCATGCAAATCTATGTAAGTATCTTACTGTTTGCATAATAGATTAGAAATTA
GCATTTTTGTTCATTTTCCATGTATGCACAGTGCCTGGAAGAATAACACGCCATGCATAT
CAGATCAGCCAGCCTACCATTTTGCGCAGTATATTATTTGACAATCTAAAATGTGTAATT
TGCATGAAATTGCTTAATTAAAACACAGTCACTGGGGGTATTAATTTCTTTGTCTGACAG
AGGAGAGGAGTGAGGAGAGAGCAGGGGGGATGTACAACCGTCCTCAGATAGTCACACGGg
>NODE_2575_length_234_cov_9.760684
GGTGGAGGGTGGGTGGAAGGTGGGTGAGGGAGGGTGGAGGAAGGGGGGAGGGAGGGAGGG
TGGAGCGGTGGGTGAGGGAGGGTGGAAGGTGGGCGAGGGGTTCTGACTGAACTAGACTTC
CTGTCTGAGGAACAGCAGGAAGAGCTTGTCTACTCAGAGGTGACAGCGGTAAGCAGTCAG
TCGGTTCATCACTGTGTTCTAATATCTCCTGGCCCACAACCAAAAGAAAACAAAAGAAGT
TTGGAGAACATCCAAGCTGCAGCCATTTTTCTCTCTCCTCTTCCCTCCCTCCTCATCCCt
ttctct
>NODE_2582_length_73_cov_31.780823
CCCCTTACGTCTTTTCAGCCCAAAACGTCATACCCCCCCTTACGTCTTTTCAGCCAAAAA
CGTCATACCCACACCTTACGTCTTTTCAGCCCAAATCGTCATACCCCCCCTTACGTATTT
TAGCCAAAATCGTCATACTAACCCC
>NODE_2595_length_213_cov_13.478873
CGTCATACTAACCCCTTATGTATTGTCATCAAAAAATGTCATACTAACCCCTTATGTATT
TTTATCAAAAACATCATACTAACCCCTTATGTATTTTCATCAAAAACGTCATACTAACCC
CTTATGTATTTTCGTGAAAAACGTCATACTAACCCCTTACGTCTTTTCAGCCAAGAACCT
CATACTAACCCTTTATGTATTTTCATCAAAAAAGTCATACTAACCCCTTATGTATTTTTA
TCAAAAACGTCATACTAACCCCTTATGTATTTTCGTGAAAAACGT
>NODE_2598_length_315_cov_68.949203
GGTGGTGGTGTTGCTCCAGGTTAGGATGCATTAAGGACAGAGCGGCTGTAGAGGGTCTGG
TAGTACGCCCCGGTGTCCAGGCCAGAGGGGACAGAGTTGTCGTAGATCTGCTTGGCGGCA
ACAGGCGAGCTGCTGGCGTAGCCATTGTAGGCCATGACCTGGTCCTGGTAGGACTTGAGG
TCCATCTTCTGCTCATTGGACATGAGGTTGGTGATGGAGAAGGGATGGTTAAAGTTGTAG
TGGGGATCCAGGGACTTGAGGGCTTCACTGTGCATGTCCAGGTGCTGCTGCTGCATGGGA
CTGCCCAGGAGATGAGCGCTGCCCCCCAGGGCTTGGGAGTGGAGCAGCGGGTTGGAGGGA
ACCGCCATGGAGGTGGAAGAGGAAGAa
>NODE_2610_length_91_cov_31.230770
GTCTTTTCAGCTCAAAACGTTATACCCCCCCTTACGTTTTTTCAGCCAAAAACGTCATAC
TAACCCCTTACGTCTTTTCAGCCAAAAACGTCATACCCCCCTTACGTATTTTAGCCAAAA
AGGTCATACTAACCCCTTACGTCTTTTCAGCCAAAAACGTCAT
>NODE_2620_length_389_cov_34.542416
CAGGTTGACTGCATAGCGCGAAATCGATCTCCTCTGACCTCTGACCTCGCTGCAGACCTG
CTCCTCCACATCACCAGGGTTGCCATTGCCAGGGTTACCATCGCCAGCGTTACCATCGCC
AGCGTTACCGCCACGCGCTCGCCATCGCTCCAGCCTCCCTCCCTGTTGTTGTTTTTCCAT
GGAGGAATCACAGACAGGCACAGCATGTCCCAACATGAGCTGAATTGCCGTTGGGACTCT
GGCCACTTGTGTGGTGCTGATGGCTTGTTATGGAAATGAAAGGAAGGAAGGCAGCCAATC
AGAGAGCAGAAACAGCCTCACCTCTTACTGGCTGCTCTGTTCAGTATGCTTGTTGGCAGA
GCATCCTTAAACTGATGCAAGCTCTCTGCTCTCTCTGTCTCTGTCTCTCTCTCTGTCTCT
CTCTCGGTCTCTCTCTGTCTCTGTCTCTCTCTGTCTATCTc
>NODE_2621_length_317_cov_20.053627
ACACCCACACCCGCTCATGCAGACCGGTGTGCTTGTGATTAAAACATGTTTATCGCTTTC
TTTCTCACTCTTTCTCTCTTTACTCTCTCTGTCGGTTCTGCGTGTGTGCGTGCTTGTGCG
CATCCTCCAGTACGACTACATGGAGCGTCTGGATGGGAAGGAGAAGTGGAGCGTGGTGGA
GTCTCCCAGGGAGCGGAGGAGCATCCAGACGGTGGTTCTGAACGAGGCCGTGTTCGTCCA
GTACCTGGACCCTGGCACCTGGCACCTAGCCTTCTACAACGACGGCAGGGAGAGAGAGAC
CGTGTCCTTCAGCATCAACATCATGGGTAAGACACGCGCGCACACGCACGCAGACTGGAG
CATCGGTTTTACCGTGGGGGAGACAGGAa
>NODE_2622_length_81_cov_47.432098
AATGGGAGTGAATGAGAGTTACATTACCAGGGGCATAAACGAAGAGTACAAGTCCACTTT
CAATGGGAGTGGATGAGAGTGACATTACCAGGGGCATAAACGCAGAGCACAAATCCACAT
TGAATGGGAGTGAATGAGAGTGACATTACCAGG
>NODE_2630_length_205_cov_9.570732
TAAATCACATTCAGGGCCAGACTAATAACTCCTAATAACGTATGTGTGACCCACTCAAGT
TCAAATGGCCTCATCACTCACACAGACTCCCAGACCACTCCCTACCCGCCCCCGCTTCCC
TCTCCCTCCTGTCTCCCTCAACCCCACTGTTTCTTAGATCATTTTCCCTGAGTTCCAACC
AATCAGAAGCAGTGATTACTCTCTGTGTGCAGGGATGGTATTACGGCACAGAAAGTGCTG
TGTGTGCAACCTTCCCTTCCTCCTCTCAAATATAGTc
>NODE_2632_length_477_cov_38.981133
TAACGAACAGAAACACAGTTGGGTCTTATCATACAGCGTCCTGCATCAATCCATCATTTT
GACAACGCAGCTTTGGGGGACACTTCTCTTATCATAAGCAGGGCTGTGTCTAATTGCCAT
TAATGGGCTGTTACACTCATGACATAGGATAAAGTTATCAACACTTACTTGATTTCAATT
TTCTCCAGGCGTCTCGCCGAGGTCACAATAACAACTTTATTTTCAGCAGTGCATAAATTA
ATTACGCGCATTTAATAACCAAAATATCATTATATTCCCCCTTTAATATCGTAAACGCCG
TACGCCAGGGAAGCCCCATAATAGCGGCGGGCCCCGTAACTGGCCATTATCCGCTTGTAA
TGATATTACAGAACCAATTACGCGCCATTAGAGGGGCTTTTCTGCGCTTTATGTGGTGTG
ATCCAATCCCGCCCTCCTCCTCCAAATTTCAGCTGTTACTCGCGTGCTCATTTCGCTCTC
ACCTCAGAGACGCGTGCGTCTGCGCTCTGTTGTCCCCCGTGCGCTTTAAAACTAATTGAA
AGGGTCCCg
>NODE_2635_length_73_cov_13.547945
TTTTATCAAAAACGTCATACTAACCCCTTAAGTATTTTCATCAAAAACGTCACACTAACC
CCTTACGTCTTTAAGCCAAAAACGTCATACTAACCCCTTATGTATTTTCATCAAAAACGT
CATACTAACCCCTTATGTATTTTCG
>NODE_2638_length_73_cov_53.835617
TACTAACCCCTTATGTATTTTCTGCTCAAAACATCATACTAACCCCTTATGTATTTTCAT
CAAAAACTTCATTCTAACCCCTTACGTATTTTGGCCAAAAACATAATAATAACCCCTTAT
GTATTTTCATCAAAAACGTCATACT
>NODE_2642_length_73_cov_27.301371
ACTAACCCCTTATGTATTTTCTGCTCAAAACATCATACTAACCCCTTATGTATTTTCATC
AACAACGTCATATTAACCCCTTACGTATTTCAGCCAAAAACGTCATACCCACCCCTTACG
TCTTTTCAGCCCAAAACGTCATACC
>NODE_2647_length_73_cov_16.383562
TACCCACCCCTTACGTCTTTTCAGCCCAAAACGTCATACCCCCCCTTACGTCTTTTCAGC
CAAAAACGTCATTCTAACCCCTTATGTCTTTTCAGCCAAGAACGTCATACTAACCCCTTA
TGTATTTTCATCAAAAACGTCATAC
>NODE_2664_length_520_cov_18.551924
CTTTTATTTTAAATGATCGAAAACATTTTAACTCGGTCTGTCAACTGCATCCTTAAGATA
GACCTTAACCACTCATAACCTACAGTAGTTCAGCTGATCTTTAGAACTATAATCTATAAA
CTATATAACATCTATAAAATAAAAAACAAGAACATCCTAAAGTAAACAAGCCCCTCCCCC
TGCCCTGCCTCTCCTCGTCTGATTGGACAGGCCCAGACAGGGCAGAGGAACTGATTGGTG
CAATTCTTCCTGACAGGGAGACATCCATGAGGATTACTGCACTGTCTGCAGACGCAGCGG
ACAGTTGCTAATGTGTGACACGTGTTCGCGTGTCTATCATCTGGACTGCCTGGACCCACC
ACTGAAAACCATTCCTAAAGGCATGTGGATCTGTCCCAAATGTCAAGACCAGGTAAACAG
CCCCTATCGAGTCCTCCCTGCTGGGCTCAGATGCCCAGGGTGTCAGACCTGGAGAAGCCA
AGCCAGTCGTACCAAACAGAGGAATCTCAATGAAATCTCAGTTGCTAAAGGGTTACTAAG
AAGAGATCTATAGGTTTCCCACTTGTCCTCTTATATGGTCCATCAGGTATCc
>NODE_2665_length_749_cov_79.237648
TGTAGTGTCTTGAGTTCCAAGGATGAGTTCCCTCTATCTTTCCATTTGTGTATCCATCTA
TATCTAACTAAACATTTCAGTTTCTTATTCTTTCTTTCAAGATGTGCCACTGTTGAGCTG
CCTCATCTTAATGGTGCTAAGAAAGCTGACAATTATAATTTTTCCCAGAGATGACAAAAA
ATAAATGCAAGCTACGCTATAGGAACCATGACCCTTTTTATGAATGTATATTATATAATT
ATGTTTGATGTTTTCACTTCATGATGATTTGACATTGATTGGGATTATGTTTGGCTCTTT
TCATTAAAAGAATAATGAGCTTTATATATACTGTCTAGATTTGTAGCCAGAGGGAATATT
AATGAACTCTTAACACTACAAAATCTTGTATATTTTTTGTGTGCCAATTTGTAACATATT
TTGTAAGTGTATATTTTTCTTAGAAAGTGCTGTGCAGTATTTGTGTGTGAGTAACCTTTT
ATGCGCCTCTCTAGGCCAATGGAAAGGATGTTCATTGACAAGCTTATGGTTTTAAAAAAC
TAAATATGAAAGTAAATGATGGGAAAATAGAAATACCTACTTTTTGATGGGAGTTTTGTA
ATAAGACCATGATCTTGTTGTGAGAGTGTTGTGTTATTGTGCAAAACACAAATAAGATAT
GAAAAAATAAAAATCTGGAGAAAAGAATATTCCAATTTGTGAACAATTTGCTGTTTTATA
GATTTCTTGTAAATTCTTTAAGTATTATTTTGTTTTTTGTTGTAACTGTTGCTAAGGTTT
TCAATATTTGTGATCAAGCCTGTACGGTGATAATGTAATAt
>NODE_2677_length_153_cov_20.673203
CAGTAAGAAACCACCAACCAGTCGCATATAAGGCATATCATGAATGATAGGGTCAGGGAC
AACTATTCGTGGGGGTAGCTACTTAATGAACTATTACTTGCATTTGGTTCCTATTTCAGG
GCCATAAATAGAATAATACTCCCTTCAATTAATTATCCTTACATCACGATGGTGGAGGCC
TAACGACTCGTTACCCACCAAGCCGGGCGTTCTCTTATATGCATa
>NODE_2706_length_565_cov_46.187611
TGGGTGCTCTATACATGAGTGGGCCACTCCATGGTTGTATACAAAACGGCTTCTGCTTTG
TGATCAACCTTCATTCCCTGGCCTCCGGTGTATAAATTTACGTGATGGTTTTCGTTTCCC
TTTCTTAATTCATTGCAGTTGGCTTCCTCTTTGATGCAGTTCTCCTGTCCCCCAAACAAT
TGAAGTGGAGACAATGGAGGCGTAATGATAGACGCATGTACCAACCATCTGCAGGAGCAT
CTGGTCCCTTGCATCTGCACAATATGTTAGAGCCGGGAGCCTCCGTAATCTGCATAATCA
GGAGAGGGCTTATCTCAGTCTAGTTAATAATCACAAGCAATCGATGCACTTCATTCCCTC
ACTCACTTTCTGGTCGAAATAAATATATAACCCCTGAAGTTTGGGCTGGGCTGCCGTACG
CTCTGGGCTAGCCGGGGTCACACTGTAATGCCAAGCTGTTGATTTTGCCCGGAGCTACAG
ATTTAGTCGGAGCTCAATTTCATCTTTTCATGAATACCATAATTAGGACACTCTGGGTTA
TCGTACTGCGTTGCCTGCTACACTTTGCACTTCCTACTGAACTGACAGAGCTCACTTCTT
CGTCTGAGACGATCGAAGGACAGGACACGATATCACc
>NODE_2707_length_302_cov_81.814568
TCCCTCCCTCTCTCTCCCCCTCTCTCCCCCTCTCTCTCCCTCTGTCTCCCTCCCTCTCTC
CCCTGCTTGTCCTTCCCAGTGGAGGAGTGTAATGGTGTGTCATGTTTTTAATTGCAGAAA
TACATCCTCCCCCTCATCGTGGGCAGTCGAGAAGACAAGCAACATCTGCAGAGGATGGAG
AGCAGCGTCGCGACCATGAGTGGCACAGTGACACAGACAGGTGAAGATTAATATCTTCAT
CACTTTCTCACTCCTTAAAATTTTCCTTCATTTATCTGTCGCCAAAATCGTGGGGCCCAG
GCTTTTTTTTATTTTTTACAAATGACGCCGCTGTCATTTCGTTTTAATTTGAAATTGCTT
GTTTACTGTCAGGC
>NODE_2723_length_734_cov_63.546322
AAGCAGTGTTAATGAAGCCAGACGCAGGAGAGCATACAGCAGGCTTGCCTTTCCATAGGG
GGCTCCATAAATAGTCCATTTGGCTGAGTGCCAGAGTGAGTGGCCAAGGCAGAGTTACTA
GCAGAGGGATAGCAGGGGCCTTTATTATGTTATGACGGACAGAGGAGACGATCAGACAGG
ATAGAGATATGGGCTTTCCTTTCCAGATTAATTAAAGAAAGGATCAATTAACAGTGATGA
AAACCACGGCGGCATACTGACTAGCTGATAGTCCAATCAAGCCTTGAAATGCAGAGCAGT
TGGCATGTTTTATCTCTCCAAACTTAATTGCAATTTTCCAGAGAGAATGACGTGATCAAA
ATGACGGGGGTGAAATTAGCATCATATGAATAAGTATTTACACTGTTTGTACAGAACAGT
TGCATTTGTTTGCCTGTGATTTCTGGACAAGTGTGTCCATCTCTCCTCCAAATGCATGCA
AAAGAAAATATTATACCGTGCAAACGGGGCCTCTTCATTTCAAAATTTATTCTTCCCCTC
CTCTCTCTTTATGCTCACCTTTATCATGGAAATCGTGAGCAGGGCTCTGCTATTAAGAAC
ATCGCCATTAGCTTTTGCTGACTCGCAAAACGTCTTGGCCGAGGACCATTTCGTCCCTCA
CTTCCCAATCATGCCAGATGCATGTGGTTAGACAATATGGAGCCGATTTGCATAGTGGGA
CTTCATATTCATAGTCCTCCCCTGTAATACCCTACAATGTACTGTGGATTCATTATGACT
CTGTCATGGCCAGAACAATAACACAg
>NODE_2724_length_330_cov_10.730303
GGATGTTTGGTTGTGCCTACCTGTGATTCCATCCCTGCAGTGCACCAGAGACCTTCAGCC
CGCCTGTGTGGAGGGCCTCCCTGTTCAGGAGGTGCAGAGCCTCAGTATAACTGGCTGTGG
CAGCCCTGTACCTGGCAGCGGTGAGGGCGATGGGGAGGTTCATCCGAGCGTCATGGTGTT
GTCCTGCAGCGGGGGACAGCTCCACAGCAGAGGGGAGGTGACTCAGCCTGCAGCCCCTGA
CTGGTGCTATGGAAGTGTGTCGGAACCGATATGTCACATCTGTCCCTGTCACTTTGAATC
AGCAAAAAGGCCGCTCTGGCCACACGAAGAGCCACAGCGGCCCCTTGGCCTGAGCGCAGG
ACCCCTCCTCCCTTCACCCTACACTGGGGGGGTGGGGGCCAc
>NODE_2725_length_133_cov_24.864662
TTAGTATGACGTTTTGGGCTGAAAAGACGTGAGGGGTGGGTATGACTTTTTTGGCTGAAA
AGACGTAAGGGGTTAGTTTGCACTTTTGGGCTGAAAAGACGTGAGGGGTGGGTATGACGT
TTTTGGCTGAAACGACGTAAGGGGGGGTATGACGTTTTGGGCTGAAAAGACGTAAGGGGT
GGGTATGACGTTTTGGGATGAAAAG
>NODE_2729_length_74_cov_61.729729
CATGAAAAACGTCATACTAACCCTTTACGTCTTTTTAGCCCAAAACTTCATATCCCCCCT
TACGTCTTTTCATTCTAAAACGTCATACTAACCCCTTACGTATTTTAGCCAAAAACGTCA
TACTAACGCCTCATGTATTTTCATCA
>NODE_2736_length_318_cov_23.034592
AAGCAGGTCAGCCCAGCTAGCATTTGGAGGAGAAGAGCAGTAGGTGAAGGAATGGAAATG
AAGGCAATAGTGCTGCAAACCTGCTGGGACCAGGAAGGAGGGGGGTCCCCACAGACACAG
ATCTGAGGAGGATGATGGGAGGAGGGGGCTACGGAGGGAGGCGCATACAGATGAGATCAT
TACCAGCTAGCTGTGAGGTCTTCTGGGTAAAATGGAGCCTCTGGCTGTCAGTTCCAGAAA
GCCAGGATAACATTAGATAGAAACTGCTGGACAACTAGAGCTGTACTTCCCTATGAGGTC
TTCTATTCTCAAGACTGATGATACATTTACCCAGTGTTTTCTACAGGTGGCATCATCTCA
AGAATAACTACAAATATATTCACTGTATGc
>NODE_2737_length_360_cov_20.341667
CATAATGATACATAATACTTATATAGCGCTTTTCAAGACACTCAAGGACGCTTCACATTT
CAGATCCAACAAAACACACAAAAGAAAACAACAAGAGGCAGGAGGAGAAAAAAAGTCAAT
TGAAGAGGTGAGTTTCTAAGGACAGGGGTAATGTGTTCACCAAAGGAGGTGCGGGTGAGG
AGACAGGCGGCAGAACTTTGTATGTACTGGAGTCTGTTGAAAAGTTTGGAAGGTGAACCA
TAGTGCAGAGACTATTTGCAATAGTCGAGGTGGGAGGTGACAAATACCGTGGACAATGAC
TGCTGATTTCTATTGGCGGTCCAATGTGACATGCCTTGTGTCCAGTTGTGGCCAAGTTGC
ATAGGAAGGAGGAGGGAAAGCTGGGAACAGCTGTGCTGATATTAAATCTACTAATTGGAA
CAGTCCTCCTCt
>NODE_2739_length_273_cov_19.864470
GAGGATTACAAGCCCGACTCCCTCACCATTAGGCCACGACTTCCTCCTCTCTTTCCCTAA
TCTTGAACCCCCTCTCTCTCTCTCTCTCTCTGTCTCTGTCTCTCTCTCTCTATTCACAAT
CTCCCCTTTCAATCCCTGCCGGGTGAGAGAATCGAACCAACAACCTGAGGATTACAAGCC
CGACTCCCTCACCATTAGGCCAGGACTTCCTCCTCTCTTTCCCTAATCTTGAACCCCCCT
CTCTCTCTCTGTCGCTCTCTCTTTGTCTCTCTGTCTCTGTTTATTCAAAATCTCCACTTT
CAATTCCTGCCGGGTGCGAGAATCGAACCAACAACCTGAGGATTA
>NODE_2756_length_558_cov_33.474911
AGAGAGAGAGAGGGAGCAAAGAGAGAGGGAGGGAGAGAGTCATAGGAGAAAGTGGAGAAG
ATGATAGAGGCAAAGACAGGGCAAGAAAAAAACCAACTTTCTTTAATTATGTTTACCCAA
CAGGGTTTGCTTCCTCATTTGAATAGCATAAACATCTGGACTGGTTTGCTGGTAGGACGG
CAGCAGTACTCAAGCAAATCTTGTGGAAAATAATAAAATGAGATCCCCAGTGTTGTGGCA
GTGGAAGGGCAGGCAACATCAGTTCCATGTTAATAAAATTGCCATGAATGACTGAATACA
ATTAACAAATTGTCAACGGCGGCAGTGAACTTTTGTAACTTGCCAATGTTTGCATCATTT
GATTAGGATGGCAATTTCAACTTGTTTATTAGAGGCTGTTATTGGGGTATTAATAATGAC
CCTGTGGTGATTGGCCCAGCGATTAAACTAGTCACAGTCTAAAGTTGTAGAGTATGTTTT
TGATTGGCGCTGATGAGAATGATGATTTGCCACCTTCATTTACGCAGACCTGCAACGTCT
CAATTAAAAACCGGATCAGAAATACACACAAAGAAACTCACGACTTCCTGGGAGCTTCAG
TTGCCAGAGATGTTGATGTCTGCTACTACt
>NODE_2764_length_285_cov_10.442105
TCAGCCAAAAACGTCATATCCCCCCCTTACGTCTTTTCAGCCCAAAACGTCATACCTCTC
CTTACGTCTTTTAAGCCCAAAACGTCATACCCACCCCTTACGTCTTTTCAGCCCAAAACG
TCATACTAACCCCTTACGTCGATTCNNNNNNNNNNNNNNNNNNNNNNNNNNNNNNNNNNN
NNNNNNNNNNNNNNNNNNNNNNNNNNNNNNNNNNNNNNNNNNNNNNNNNNNNNNNNNNNN
NNNNNNNNNNNNNNNNNNNNNNNNNNNNNNNNNNNNNNNNNNNNNNCACACTAACCCCTT
ACGTCTTTTCAGCTCAAAATGTCATACACCCCCCTTACGTCTTTTCAGCCCAAAACG
>NODE_2766_length_74_cov_29.621622
ACCCCTTACGTCTTTTCAGCCAAGAACGTCATACCCACCCCTTACGTCTTTTCAGCCCAA
AACGTCATACCCAACCCTTACGTCGATTCAGCCAAAAACGTCATACTAACCCCTCAAGTA
TTTTCATCAAAAACGTCATGCTAACC
>NODE_2772_length_261_cov_12.946361
TGGGGAGGGCGATGAGGATCAGGATGACTGCGGGGAGGACAGTCCAAATGATTTCGATCT
CCTGAGAATCAAGGATGTATTTGTTAGTTAGTTTCGTAGAGACCATAGCTACGATAATGT
AGAGGACAAGGGTGCTAATTAAAAGAACGATTATTAAAGCATGGTCATGGAAATGAAGGA
GTTCTTCTATCACTGGGGAGGCCGCGTCTTGGAATCCTAGTTGGGAGGGATGTGCCATTA
TAGCTCAAGGCTTAAGACACGCGGGGCTCTAACCCGCAGTTTTGCCTTGACAAAGCAATG
TTATGACGGTttaactagtgtcttattgaagaa
>NODE_2773_length_79_cov_28.000000
ACGTCATACTAACCCCTTATGTATTTTCATCAAAAACGTCATACTAACCCCTTAAGTATT
TCAGCCAAAAACTTCATACCCCCCCCTTACGTCTTTTCAGCCCAAAACGTCATACCCACC
CCTTACGTCTTTTCAGCCTAAAACGTCATAC
>NODE_2774_length_144_cov_29.638889
ACGTCTTTTCAGCCAAAAACGTCATACTAACCCCTTACGTATTTTCATAAAAAACGTCAT
ACTAACCCCTTACGTCTTTTCAGCCCAAAACATCATACCCCCCCTTACGTCTTTTCAGCC
CAAAACGTCATATCCAACCCTTAAGTCTTATCAGCCTAAAACGTCATACTAACCCCTTAC
GTATTTTAGCCAAAAACGTCATACTAACCCCTTATG
>NODE_2785_length_663_cov_45.948719
GCTGCTGTCCGGCAGGCCAGGCTGGGAGGGCTGAGCGGAGGCAGCCTGCTGCTTCCTGCA
CCGTGCTGAACAGTAGGGGGTCGCGCTCTGTTTGTTTAAACCCTCCAGGAGTCCCATTAA
AGCCCTGACTCCCCACATGTAAGACTTCCACAGGGACACAAAGGGAGACCCTGGGAAGCG
GCTCGTTGCAAGGGACACCAATTATGGAGGCGAGGACACTGGGCAGTTTGTTCATGCTCA
GGGACATGTCAACTCGTTGGACAGCTCCCTCCGTCAAACCCATTGACCAAAGCACACGGA
GAGGCATCTTAATTGGTGTTGGGCAAACAGATTTTGTCACAAAGTTGCAAAGGAAGCTAA
GTAGCTGAATGTTCACATTGTCCAACTCCTGACCTGAGTTTCAGATGGTTCTCTGAGACA
TCATTATGCTCCATTACTTTGATTAATCGTCTGGGACTCTGCCTTTACGGCACTGGGAAA
TCCAGGACAGCAATTAAAAGCAGTATTCTGGCAGTAACCACCCGCGTAAATAAAAAGTGA
GCCCTTTTCTCTCTGTACAATGATATGATAGTGGCGAGGGGTAAAACTTGGCAGACATAA
ACAGTCTTTGTGTGGCACATCAAGTTGGTTTTTGTTCGACTTTTCAGGCTTTGTATCGTC
CCCCTGCCCCCCCTCCCACCCACCCTCGTCGCGCCCCCGCTTCCCCCCTTCCaccctgtc
cccccccctcctcac
>NODE_2786_length_173_cov_36.196533
GGGTTAGTATGATGTTTTGAGCAGAAAATTCATAAGGGGTTAGCATGACGTTTTTGATGA
CAATCCATAATGGGTTAGTATGACGTTTTTGGCTAAAATACGTAAGGGGGGGTATGACGT
TTTTGGCTAAAATACGTAAGGGGGGGTATGACGTTTTTGGCTGAAAAGACGTGAGGGGTT
AGTATGACGTTTTTGGCTGAAAAGACGTAAGGGGGGGTATAACGTTTTGAGCTGAAAAGA
CGTAA
>NODE_2798_length_82_cov_46.365852
ATACATAAGGGGTTAGTATGACGTTTTTGATGAAAATACATGAGGGGTCAGTATGACGTT
TTTGGCTAAAATTAGTAAGGGGTTAGTATGACGTTTTTGGCTGAAAAGACGTAAGGGGTT
GGTATGACGTTTTGGGCTGAAAAGACGTAAGGGG
>NODE_2807_length_329_cov_23.446808
GGGCCTAGGACAAAGAACACAGCGGAGAGTGTTGGCGAAGGCGGCAAGGCTGGCCTGAAT
TGACAACGAATGCACCAGCGTGTCCCGGTAGAATACAGAGCAGCTGGCCCACAGCACACC
TGCCCAAGATGTCCAAGATGCTGAGTGAGACAGAGAGCAGAAGAGGGGAAGGGAGGGAGG
AAGGGAGGAGGAGGAGAGGGAGACAGAAAGAGGGGCCAGTACATATTGACACTTTAATAA
TTGAGGGCCGCTTCACAGCTCCTTTGGTTTGACAGCCACCGAACCCTCTTTCGATGGTTC
TCTGCAGGTACAAGGTACGGTGCACAACTGTCAGGAAACTAAAGAGATGGGATTTCAAAG
AAGAGGAGCTTGGAGAGGAAGAAAGGGATTTCCTCTGAGGa
>NODE_2808_length_99_cov_16.818182
TGAACAGAAAATACATAAGGGGTTAGTATGACGTTTTTGATGAAAATACATAATGGGTTA
GTATGACGTTTTGGGCTGAAAAGACGTAAGGGGAGGGTGTGACGTTTTGGGCTAAAAAGA
CTTAAGGGGGGGGTATGACGTTTTTGATGAAAATACATAAGGTGTTAGTAT
>NODE_2809_length_73_cov_39.945206
AAAGGCTAAACCAAACAGTCTGTTACCAAGTGTCTCTCGTCCCATAGAGAACCACTGAAT
CCCTCCACCCTCCCTCTCTCACCTGACACCCAACGTTCTCAACAATGAGAATGTTACTGA
GGAATACACAGTCGCTGACAAGCAG
>NODE_2810_length_275_cov_171.403641
CTCTCTCACCTGACACCCAACGTTCTCAACAATGAGAATGTTACTGAGGAATACACAGTC
GCTGACAAGCAGAGCCTAATCCAGTGATTGGTTTTACCTTATCACAGACCTTAAGGAGTG
TACACTTCTAAGCTGGCAGATTGAACCCCTGTTCGATACAGGTTTGCAAAACTGAATCTG
TTGAGCCTCAAAGATTTGATATGGGTATTTAAAGCTCTGTGCAGCATTAACTGGGGAGCA
CAACAAATAGGCTGGCTTTTAACTGGGCTGAGGAAGGGAGGCCAGTCAAGATGCAAATTG
AAATGATCCGAGAGTGGATTGAGAGGTTGAGGGGGTGGGTGGGGTCg
>NODE_2824_length_125_cov_12.616000
TTCAGCCAAAAACGTCATACTAACCCCTTACGTATTTTCATCAAAAACGTCATACTAACC
CCTTAAGTATTTAAGCTCAAAACGTCATACCCCCCCTTACGTCTTTTCAGCTCAAAACGT
CATATCCCCCCTTACGTCTTTTCAGCTCAAAACGTCATACCCACCCCTTACGTCTTTTCA
GCCAAAAacgtcatact
>NODE_2833_length_243_cov_18.427984
AGCGTCATACTAACCCCCTATGTATTTTCATCAAAAACGTCATACTAACCCCTTATGTAT
TTTCTGCTCAAATCATCATACTAACCCCTTATGTATTTTGGCCAAAAACGTAATAATAAC
CCCTTATTTATTTTCATCAAAAACGTCNNNNNNNNNNCTATGTATTTTCATCAAAAACTT
CATACTTACCCCTTACGTCTTTTCAGCCAAAATCGTCATACTAACCCCTTACGTATTTCA
TCCAAAACGTCATACTAACCCCTTATGTATTTTCTGCTCAAAACATCATACTAACCCCTT
ACGTATTTTCATCAA
>NODE_2838_length_73_cov_35.753426
TGTTTTTGGCTGAAAAGACGTAAGGGGGGGGTATGACGTTTTTGATGAAAATACATAAGG
GGTTAGTATGACATTTTTGACGAAAATACATAAGGGGTTAGTATAACGTTTTTGGCTAAA
ATACGTAAGGGGTTAGTATGACGTT
>NODE_2851_length_377_cov_32.297081
CGACAAACAAACTCACATGCCAACCATTATGACTCCATTGACCAATGGCACGCTGGCCTT
GCGTGGTCCCGATTGGGGGGGCTGCTCTAGGGGTCGTGAGTGGAAGCTCTAGAGGCTGGT
CGTTCTGTATCGTGAGCTCATGTTTCTGTTGTGGCTATGTAGCGAGCTATCTGAAGTTCA
GTGCAGCATGGCAGGGGTGAGACCAGGCCAAACCTGGCACTGCAATCTTGTATATAAACA
TTGGTGTTGACTGTATTTAATAACCTTCATGACTGTTATCTTCTTACTTATGGAAAAAAG
AAACTATAATATTATATAATATGGGTAACTGTTTTGTGGCTTCACTGGCCTGCTGTGTGT
AGCTAGTCCTGCGTTGGGCTGGCGTCATGCTGGCGTCATGCTGGCGTCATGCTGGCGTCA
TGCTGGCGTCATGCTGGCGTCATGCTGGc
>NODE_2852_length_645_cov_53.652714
CTGGCAGGACGAACGGCTGGGTGCCTTTTACTGGATTACTAGTTGGTTCTTCCTGAAATG
AAACCCAAACATACTTGGCCCACCTGCCTGCCTGTCTATCGATCTGTCTGTCGGTCAGTC
TTTCTGTCTGTGTGTCTGTCTGTCTTTCTGTTTTTTTTCTGTCTGTCTGTGTGTCTGCCT
GCCTGCCTGCCTGCCTGCCTGCCTGCCTGCCTGCCTGCCCGCCTGCCTGTCTGTCTGCCT
GTCTGCCCGTCTGTTTGCCTGCCTGGTTGGGGCCCTGGCTGCACATGTGGAACAGTTTAC
TGTAATGGAACTCTAAATTAGTGGTGGTTTGAAGCTGCCTGCAGCAGTAGGGTGTAATTA
ACTGGCTCTGTTGAAAGAGAAGGAGCCAGAAAGAGAGAGAGAGAGAGAAAGGTTGGGGGT
GGGGGATGGAAGGACAGGGGGTTAGCATGTCCAAGATGTGTGTAGGATTGTGTGAGTAGG
CTTGTGTGCACATACATTCGTGTGTGTCAGACTTACTTTGTGCTGTGTGTATATGAGTGA
GTTTGTGTGTGTGGAAAAGTCTTTGGCTCTCTCTGCTGGGCACCATGCCACCTCCTAGTG
CCCCCCAGTGCCCAGAGACCGACATTGTGCCTCTGCAAGTTTTCCTCAGTTCAGCAGTTC
ATCACCCTCCCTCTCTCTGATCTCCCTGCTCCCTGCTTTGTTTATACCAgattcatt
>NODE_2854_length_96_cov_12.125000
CCTTACGTCTTTTCAGCCCAAAACGTCATACCCACCCCTTACGTCTTTTCAGCCCAAAAC
GTCATACTAACCGCTTACGTCGATTCAGCCAAAAAAGTCATACTAACACCTTACGTATTT
TAGTGAAAAACGTCATACTAACCCCTTACGTATTTTCATCAAAAACGT
>NODE_2869_length_216_cov_115.972221
GGAGGTTTCTGCTGTCTAAAAGAAGATGGAAAAAGCGTGCAGACTTACATATGAAGGGTC
TTAGGGACTTACATATGAAGGGCTTGACACTGCTGTGGATGTGCTTGTGCTGCTTGAGGC
CTGAGGAGGTGGCGAAGGTCTTGCCGCAGTCGGGGCAGGCGTGGGCCCGCGCCCCGACGT
GCTGGGAGCGGATGTGCCTCTGCAGGTTGCTGGGATCAGTGAACACCTGCTGGGAGGGAG
ACACGCGCACACGCACACAGGAGTCACCTTCAAGAGACCTCGACACAC
>NODE_2870_length_271_cov_19.490774
ATAGAGAGAGAGAGGGAGAGAGAGAGAGAGGGGGGGGAGAGAGATAGAGAGAGAGAGAGA
GAGAGAGACACACACAGAGAGAGAGAGGCTCTGCGTCTTTGATTGCTACCTGCCCAGCAC
ATTCTAAACTCACCTCCCTGCAGTCATATCAGCCCTGTTTGTTTGCTTGTCCTGGATGCT
CTGGCTCTCTCTCTCTCCTCTGTGCCAGAACCCAGAGCTACTAAACACTGACAGCTTTGC
TATTTAAGATCAGGAACAGCCCCCTCTCTCCAAATTGTAAGAGCATTTGAAGAAGCGCAT
GACTCTCCTGATACTTCATTAATCTCCATCACGGTTGCCAGCc
>NODE_2879_length_291_cov_11.312715
GGGAAAAGAGAGAGAGGAGAAAGGGAGAGGGAAAAGAGTGGAGGAGAGGAGGAAAGAAAG
GGAGAGAGAAAAGAGAGAGAGGAGAGAGGGAAAAGGCGGAGGCCAGAGCGCAAGGACGTG
GGATGGACGGAAAAGGAGGAGAAGTGAGAGGGGAGGCGGAGGAGATGAAAGGGGTAGAGA
GGGGAGAAGACAAAGGTGAGCTGGGGAGAGTTTGATGTTAAGGTCGACAGTCACAGGCAG
TGTCCATGGCTTTTAGACGGTAGGTGTGTGAGCGCGTGGATGTATGCATGTCCTTTACGT
TGATGGTATCTCTGGCATTCCTCCTCCACATCCTCCCCTTCAGGACTTCATCACCTTCCA
GCc
>NODE_2883_length_96_cov_25.437500
ATGAAAATATATAAGGGGTTAGTATGACGTTTTTGATGAAAATACATAAGGGGTTAGTAT
GACATTTTTGGCCAAAATACGTAATGGGTTAGTATAAAGTTTTTGATGAAAATACATAAG
GGGTTAGTATGATGTTTTGAGCAGAAAATACATAAGGGGTTAGTATGA
>NODE_2891_length_105_cov_43.380951
AGGGGTTAGTATGACGTTTTTGGCTGAAAAGACGTAAGGGGTTAGTTTGACGTTTTGGGC
TGAAAAGACGTGAGGGGTGGGTATGACGTTTTTGGCTGAAACAAAGTAAGGGGGGGTATG
ACGTTTTGGGCTGAAAAGACGTAAGGGGTGGGTATGACGTTTTGGGATGAAATACGT
>NODE_2903_length_73_cov_53.589043
TGTTGTTTAAGCCTAGTTTCTATTGTGTGCCCTGTTTCCCCTACATAGTGCCTGTGACAG
AGTGTGCAGGTGTTGATGTAAACCGCGTTGGAGGTCTGTAGGTTGAGGTTGTCCGGGATT
GGGGCTGATGCTTTACTGTGAGGGT
>NODE_2904_length_589_cov_61.453312
AAGGCCAACAAAGATAAAGCCAACCGCTACTTTTCCCCCAACTTCAAGGTGAGGGTGAGC
AGGGCTTCTTGTCATGTGTTTGATCTGGGATTTGGGGAACGTTGACAAAAACGTTAGTAA
TACCATCAAGTCATTTGGATTTGGAATTCGCACTAAATCTACTTTTGCTGTTTTCTTTCT
TGTCATCCCTCACTGCCGCAGGTGAAGCTTTATTTTACAAAAACCGTGGAAGAGCCTTTG
AATCCCGAGGCAAGCACTTCGACATCCGTCACTCCGGACGTTAGCGACAATGAGCCGGAT
CATTATCGATATTCCGACACCACTGACTCTGATCCGGAGAACGAACCTTTTGACGAGGAG
CAGCACACACAGATCACGAAAGTGTGAAACTCTTTTTAACAGCAAGGAAAAAAACACCAG
AGAAAAAAGGAGAAAACTTGAATATGAACTCAAAAGAAGAACCTTTGACCTTTCCCTCCC
CTCAACGGCAATAGAGTATCATCATGTCGAATGCCAATTTTAGGAGAAAAAAATAATATC
CTGACCAATATATAGTTTTTAATATTCTTTTCTTTGGCACGGCCGTTTACCATGTGCGAG
GTATTGACACTGTTGCCCCGTGGGAAAAGGTGCTGTAGCTGTAAAATGTGTGTGTGTATA
t
>NODE_2908_length_79_cov_24.632912
ACGTTTTTCACGAAAATACATAAGGGGTTAGTATGACGTTTTTGATGAAAATACATGAGG
GGTTAGTATGACATTTTTAATGAAAATACATAAGGGGTTAGTATGACGTTCTTGGCTGAA
AAGACGTAAGGGGTTAGTATGACGTTTTTCA
>NODE_2909_length_271_cov_31.147602
CGTTTCCATCGACCCCTTCCACATCCCGCTACTTCCCTATTTTTACTTCCCTCTGTCACA
AAACTAACCCCACTGATAACGTCAACCTAGACTCTCACCTTTCCACCATGGACCCATCTA
CACCCACTTCGTCAACATCTAAACCCAACCTCTTGACCTTACCTGAACCCAACCTTTCCA
CTTTACCTAAACCCAACCTTTCTACTCTACCCAAACCTAACCCTTCCATCCCACCTAAAC
CCAACCTTTCTAACTTGCCTAAACCCAACCTCTCTACCTTACCAAAGCCCAACCTCTCTA
CCTTACCTAAACTCAACCTTTCTACTTTACCCAAACCCAACCC
>NODE_2912_length_269_cov_160.895905
GCTGCTGTTGGTGTGGTTAAGTCCCGCTGTCTCTAATAAAGCCAGAGCATCAAGAAGCCT
GAAGGTGAACGTGCCTAACACCCTTCTGGAACTGCTCTGGGAGGCCTCATTACAGCAAGG
CACAATGATTCACACGTCAATGTTCCAGAATCCAGGTTTTAATTAATCCAGTAGGCAGGC
TGAACACAGGGTACACAAATTGCCTTCGGCCTCATAATTAATTCTAATGGAAGAAATTAA
AAATTGGTGGGGTGTGTTTGGATTGTTGGGCTGTGTTAGTGCACAGGTTCAAGCCCACTA
GAGCGTAGCTGTCACCGACAGACTCATCTCAGCAGCTTGGc
>NODE_2918_length_303_cov_58.834984
AGGGAGAGACCCGCCTGTAGGCCTCCCGTGGAGGCCTCAGCCTCCTAACCTAACCACCCT
CCACGCCTCCACGCCTCCACCCTCCATGCCTCCACCCTCCTCTCTCCATGCCTCCACGCC
TCTACCCTCCTCCCTCCATGTCCTAGACAGTGCTCAGGGCCGGCCCCTCCTAACCCAGGT
GGAGGCCGAGCAAATGGAAAGTGACACTTGCCCGTGTAGAATGGTATTTGTGGTGACGCT
TTGACTACAGATAATAAAGTGTTTGCCCTGAGGTGATTTCGCCCCTGCGAGCGCCCTCAA
TGAAACTCACTTACTCAGAGAGGCAGAGAGAGTGAGAGAGAGCAGACCAGGAGGGGTAGG
GGAGGAGGGGGAGGg
>NODE_2920_length_147_cov_60.095238
ACTAACCCCTTACGTAATTTCATAAAAAACGTCATACTAACCCCTTATGTTTTTTTCATC
AAAAACGTCATACTAACCCCTTATATATTTTCATGAAAAACGTCATACTAAAACCTTACG
TATTTCAGCTCAAAACGTCGTACCCCCCCCTTACGTCTTTTCAGCCCAAAATGTCATACT
AACCCCTTACGTATTTTAGCCAAAAACGTCATACTAACC
>NODE_2926_length_428_cov_83.177567
AGAGGAACTGGGCGAGGGAGAGTGGGAGAGAGAAGCCCAGAGTTGAAACGTGCGATGCTA
TGTCCTTCCTTCCTTCTCTTCCCCCCCCCCTCTTTCGTTCTCTCTCTCTTTCATAGAGAT
AAAAAAATAACCCCAGGTAAAAGCGGCGTTATTTTTTTAAACAAAACAGCAAAAGATCTC
CCCGCCTCACACTCACTCACACGCACTTGTTCTCCAAACTCAAAGAGGAGGCCGTCATTG
AAGGATTTCGAAAAATAGAGGCAATTTTAATCATCTCCCCATTCAATCTCAGTTGGATAA
ATCATATCTGAGAGATTTGCATAAATACAAACCATCAAAGACGTTTCATCTTCAAAGAGG
TTTGGGGACCCAATAGGCTTTGTACTGTAATCATCAGAGGTCAGCGCCCTGCAGGAGAGA
GGCTGCTATGGCAACATAAAAACTAACGCCAGGGGCTTAGCCCAGTCTCCCCCAATCTCT
CAACCCCCCCCCCCCCCCCC
>NODE_2929_length_73_cov_38.945206
GACGTAAGGGGGGGTATGACGTTTTGAGCTGAAAAGACGTAAGGGGGGGGTACGATGTTT
TTGGCTGAAATAGATAAGAGGTTAGTATGACGTTTTTCATGAAAATACGTAGGGGTTAGT
ATGACGTTTTGGATGAAAAGACGTA
>NODE_2930_length_73_cov_17.000000
TGCCCCTGGTAATGTCACTCTCATTCACTCCCATTCAATGTGGACTTGTGCTCTGCGTTT
ATGCCCCTGGTACTGTAACTCTCATTCACTCCCATTGAAAGTGGACTTGTACTCTTCGTT
TATGCCCCTGGTAATGTAACTCTCA
>NODE_2935_length_188_cov_240.202133
TCCCTGTATGACCGGAGCAGGAGCTGTGTTCGCATTGCCGGTAGTAAGTCGGACCTGTTC
TCGGTGCATGTTGGACTCCGCCAGGGCTGCCCTTGGTCACCGGTTCTGTTCATTGTCTTC
ATGGACAGAATTTCTAGGCACAGCCAGGGGCCGGAGGGTGTCTGGTTCGGGGGGCACAGG
ATTTCATCTCTGCTATTCGCGGATGATGTTGTCCTGATGGCTCCATCGGACCGGGACCTA
CAGCATGCACTAGAGCGGTT
>NODE_2937_length_96_cov_54.302082
ATACTAACCCCTTATGTATTTTCATCAAAAACGTCATACTAACCCCTTATGTATTTTCAT
CAAAAATGTCATTCTAACCCCTTATGTATTTTCGTGAAAAACGTCATACCCACCCCTTAC
GTCTTTTCAGCCCAAAACGTCACACCCCCCCTTACGTGTTTTAGCCAA
>NODE_2938_length_555_cov_45.873875
TACTCCAAAAACGTGTATTCCGTTAAAAACCGAAGTGGACAAAGCGCTTCCCATACATAA
AACGGTGGCTCGGAGAGTTCGACGATCGGAGCATTCTGTGAGTTCTCTGTGGTCTTCCCC
TGGGCCGCGCGACACGGCGAACTCTGAGATTCAATAGATGAGAAAAAAGACCACTCTCCA
TTTGGAGACAGGAGGAGGAGGGGAGAACGCAAAAAAAACGAAATCCCGCCTCCAGGGCTG
TCAGATAGCCGGACTTTCTCGCATCTGATTGGTTCCAGAAGGGCAAAAATTACTCAGCAA
ACACGACTATTATTAGCTGCTTAGCAACAGCTCAGTAAAGTAGAGAGACCACCCAAGCAG
AGAACTCGTGTGTGCATCTCAAACTTCCAGAGAGCCTTTGAAAAAGTAAGTCCTCGTGTG
CGTTTGCGCGCAACCGCGACTGGAGTCGTGATTTTCCGTACAGAACTGCATTACTTTGGA
GAGTATTTCTCGAAGAAAATATATTTCCTTGGCAAAGTATGCAGTCTGTTCGCCGGAGGG
GGCTCGAGGAATGTCAGTTCTGTAGCTGAAGCTTTTAACTTAGTTCTGTCGCTTTTCTTA
GCCTCAAATTACAAAGGTTTAGGGGAg
>NODE_2939_length_481_cov_51.586277
GCACACCTTTTTAGTCCTTTTCAGTTAATGAGGGCGGATGAATTATTCGCAAATTAATGT
CTTGCTGTTCAGAGCATGACATTAAATACTTTAGCGCAATTTTACATAAGTCTATGTACT
GTATACTGAAAAACTGTTTGAATCCTACCTAAATGTTAAAAACGATCTTTAAATCGTATT
GGTTTTAGATATCCCGGCGCACGCACACTGGGCTCGAATAGTTTTTATTCTGAGTATAGA
TGTGGTGGTTACTTGTGTTATTAAAGAGCCGACATACAACCACGAACGGGAAGGAAGAGG
AAATTTTGTACGAGAAGGAAAGAGTGGGGACTTCGCATCACCGCCTTGTCTCTCTCACAG
AGACCTGCTAACCGACCTAGTGGGTGGCTGCAGCTATCTTTTACAGAGGAGTCGACATTT
AAAAAAGAAAGTAAAGTAAAAACCCTACCTTTATTGTACAGTCCATTGCAAGAGTATCTT
ATTCTTACTTCTCATTTAGTCCTTTTGATATTATAACTTAATAGCCTGGATAACCTCACT
GAGTCGCATCAAt
>NODE_2942_length_73_cov_34.410957
AACATGCACCGAGAACAGGTCCGACTTACTACCGGCAATGCGAACACAGCTCCTGCTCCG
GTCATACAGGGATCGGACGGCCCTGAGCAAAGGGCCCCGGACCCCGTACTCCCGGCAAAC
CCCCCACAGGGCACCACGAGGGACA
>NODE_2944_length_827_cov_47.588875
TCGGTGTTGGAAGGTGCACTGGTCCTCTTCTCTGATGAAGGAATAGGTCCCCACATCCAG
CACCGGAGGGAAGGCCATGGCTACCGACAGCGTCCACACCATGCAGATGACGGCCAGGCA
CGTCCAGAAGGTCAGCCTCTTGGTGTAGAAGCGGTGGTGGGCGATGGCCAGGTATCGGGT
CACGCTGACGCAGAACAACATGAAGGCTGTGTGAAAGCAGGACAGCACCCCGAGGAAGGC
GATCACTTTGCAGGTTAAGGTTCCGTACGTCCAGGCGGAACCATTCTTGACGGAGGTGAA
CACGAAGGGGAAGCAGATGGCGGAACGCAGGATGTCAGAGGCGCACAGGTCCAACAGGAA
GTAGTAGGGCGCTCGGTGCAGGCTCTTGTCTTTGACCAGTAGGATGGAGATCAGAAGATT
GCCGACCACTCCGACGCCGATGATGAATCCTAAGGAGGTCAGTTTGAGGAAAGTGGCAAG
AGGAGAGACATTCTGCAAGATGTTGTGGTCCTCTGCATGGCTATAGTTCGCCATAGATGG
AGGAGGGATCATTAAAGATGATGATAGCTTCAGCCAAGTATCATGATCTGGGGGCCTGGA
GGGGAGGCGTTAGATCCATTTGGTGTGCTTTGAAGCAGATTCCAGGCTTGTAGGCAGTCT
CTCTTCTAAGGCATCCTTTGTTCCTTTGTCTCATCACACCTAGAAAAATCCCTGAAAAAT
CACCATCCACTAGTCAGGATTCACTCAGACAGAAAAAGCTCTTTTCAGTGGATGGTTCTA
TCTGCTCTTTCAAGATTGAGTAGGGCATGTCATTATTTTCACAGACTATGTCATTTATCT
GCCGTTTTCCGTTAAATAGCATTCATAATGCAATGCAGACAGGCAGCACTGAGCTCTGa
>NODE_2946_length_111_cov_19.855856
GTAAGGGGTGGGTATGACGTTTTGGATGAAAAGACGTTAGGGGGGGTATGACGTTTTGAG
CTGAAAAGACGTATGGGGTTAGTATGACGTTTTGGATGAAAAGATGTAAATGGGGGTATG
ACGTTTTGAGCTGAAAAGACGTAAGGGGTTAGTATGACGTTTTTGGCTGAAATACATAAG
AGG
>NODE_2947_length_607_cov_64.228996
CTCCTCACCCTCTCTGCAACTTTCACCTTCTCTATCACATCTTTATCACCCCGACCCTTC
CCCCCTTTTTCGCTCTCGCACCCTCTCTCCCCTCTCTCACTCAGTCCCTCTCACTCTGTA
GTACTCCTTTCTATCGCACCCTCCTCCCTCCTCTTTTCCTTTTCCTCTTTACCTTCCGGC
TTCTCCTTCTCTCTCTACCTCAAGCAGCAGTAACTGGGAGCACAAATGACTCTCCCCTCC
ACCTCTAACTCCCTCTAAATCTTCTCCCTTTTCCACTTTGCTGAGCTGGGAGATTTTATT
CCTCCATCAAATATGCATCCCATTAATTAAGTTAAATTACTCCTGACTGCCAAATCTCCT
CTGTCCCGATGGGTGTCAACACAGAAATGCATGAGTGTGGCCCTGCGATGACACGGGCCC
ACACTTAAACATGAGTTACAGCCTTCCTGCGCTCTGTCTGCGGGCACCCTCCCAAACACG
CTGGGGTGCTGCGTCCAAGCACAGCCCTCTCCCTCCCTCCCTCCCTCCCTCTCCCTCTCT
CTCTAGCTCCACTTTCATCTCTCCCTATCTCTCTCCTTCCCCGCTCTTCCTCTATCGCCC
CCTTTTTCTATCTTTCTTTTCCCCTCTCCCTGTTCATGTTCCTTTCCGTCTTCTTTCCCT
CCCTCTGGCTTTCTCTCTc
>NODE_2953_length_401_cov_87.339149
GCCTAAATACAAATGTGAAAAAGAGAGAATAAATACACAAAAACACACACAATGTTTCTT
TTGGAAAACTGATGTATTTGATTATTAGAGTAAAGAATTACAGTATCTTAGTTGTTAGTA
AGTATTAAAGTGTAGAGAAACTGGACCCATAAAGATCTTCCAACTTTCCAAGAAAGTGCA
TGTAACAGTCCGAAGGTTTGTCAAACCCATATATATATATTTATAAAAACACTATCATTT
GTCCCCTGGCCAAGATGGACTTTGTCTTGTGAGCTATATGTACATTTTTGTTGTGATGGA
ATTTGTAGTTGCCCATCTGACATTATTTACAGACGCTTTAACACATATTTGCACTTGATG
TCAACGAGGATGCTAGAACATAGCAGCAATGTGGAAATCCAGCGGAGGAATTAGCCTAAA
GGAGACTCACACCCATGCGATTATCTTTCTCAGTTCAAACCAGGATGTGGGCt
>NODE_2955_length_78_cov_35.756409
AGTATGACGTTTTTGGCTGAAATACGTAAGGGGTTAGTATGACGTTTTTGATGAAAATAC
ATAAGGGGTTAGCATGAAGTTTTTGGCTAAAATACGTAAGGGGTTAGTATGACGTTTTTG
GCTGAAAAGACGTAAGGGGGGGGTATGACG
>NODE_2956_length_354_cov_17.271187
AGGAAGGGAGGGAGGGAGGAAGGGAAGAGAGGGAGGTAGAGGAGCGCTTCCTCCGAACCC
AGTTGATGCATGTTGCATGTGGGCATCTCTGGTGAAGCCTGAGGTCTGGTGCCAGCTGTG
TGCTGTTGTAACCCTCTCCCTCTCTGTCTGGCAGAGCGCAGTGCGTGCCGTGTAGACCAG
ATCTCGGGGGCGTATGGCTGGTGGGGGGAACGCACTCGTTTCCTAACCTCCCTCCACTCC
TGTCGCACCGAGAGCTACGTCCCTGGACTCCACCTGCTCACCTTCCAGCACCCCCGCAAT
GACTCCCAGCCTGACAAGGTAGGGAAGTCCTCCCTGTGCCACGCCTCCTCTGCCACCTGG
GGGCCTGCTGTAGGACAAGCAGCTTACCTTGTACACACACACACCCTCCACTCACTCACT
GCTATg
>NODE_2957_length_212_cov_14.188680
GAGGTGGCGGCCGGGTCTGTCCATGTATCTGTCTCTGTAGGAGTCCAGCTCTCCCTGTCT
GTCTCTCTGTGACTGTCTGGGATTCCTGTGTGTGTCCGTAACAGACAGCTTTGTCAGTCT
GCAGCTCAGATAAATAATTCAGGCTGAGAGATGGCAATTACAGAGCTCGGCACAACCAAA
ATGAATATTTTATGAGGACTAAACCTGCTCTGGAATGAATCACACACACACACACAAACA
GACCCATACACAGACACACAGACAAACACACACATACACACATa
>NODE_2963_length_162_cov_14.438272
AATATAAGAAATGTTCATATTGTAATATCTCTTTTAATCCACCAGACAGGTTTAACCAGT
TTTGTAGACATTGAGAAGCAATCTCTATTCCATGTCTAAGAATCCCCATGCTAATAACCT
ACCTCCCACCAGCTCCAGCTTCTCCCCTGGGTCTCCCTCTGTGTAAAGTTTGGGGTGGCA
GCGGTACCCTATCTGGCTGATTAGGCTGGCAGGTAGTGCCACCAGGTCCCTGCg
>NODE_2964_length_126_cov_50.920635
GTCTGAGTCTCGTGGTGAGTACATCATTTCTCAGCCTTCCCGCCCACCATGGTTCCTGCC
AGCCTGCAGTGGAGTGGGGCCGGGGAGAGGAAGTCTTGCCCTTTTTTGGGAGGGGGTGGG
TGGAGAGGGGGGAGTTATTTTGATTGTCTTTACCTATCAGGTGTAAATTTCCAGGCACTC
AATTCATTTTGGGCCTGC
>NODE_2966_length_137_cov_24.167883
ATACGTAAGGAGTTAGTATGACGTTTTGAGCTGAAAAGACGTATGGGGTTAGTATGACGT
TTTGGATGAAAACACGTAAGGGGGGGTATGACGTTTTGAGCTGAAAAGACGTAAGGGGTT
AGTATGACGTTTTTGGTTGAAATACATAAGAGGTTAGTATGACGTTTTTCATGAAAATAC
TTAAGGGGTTAGTATGACGTTTTGGATGA
>NODE_2967_length_76_cov_58.328949
ATACGTAAGGAGTTAGTATGACGTTTTGAGCTGAAAAGACGTATGGGGTTAGTATGACGT
TTTGGATGAAAATACATAAGGGGTTAGTATGACGTTTTTGGCTGAAATACATAAGAGGTT
AGTATGACGTTTTTCATGAAAATACTTA
>NODE_2968_length_567_cov_70.597885
TGTGTGGTTATTATAACTGTTCAGTAACTACAGCTCTCAAAGGGGCGCACATATTTTGGA
GTTTTTTACCTGTCCATTTTTTCAAGTTTGTTTTTCGCTCCATGCTTTCACCATTAAATC
TATGTCTTTTATCACAATCTTGACCCGCAGAAAGGAATTCTCACAAGATATCAAAACAAA
AATCTATATTTAATATGGGAGCAATTACAAATCAGAGTTGCCTGCGCTGGACTGTTGTCA
CCAAGCCTCGTGTTTTTCATCATATAGGTCATTAGACGATGATGGATGTAAACCTATAAA
GTATCTAAACTGGACCTTTTAACAAACCATGAGCAATACTATCATTTCTCTAATAGAACC
TGCTGACCGTGTCATTCTCTGCTGCCATTTGTCATTTTCCTCGTGAAATAATCAATATCT
AGGCGCTTTGAAATAAATAATATAAAAGTACGGGTAGCCAAGAGGAACAAGGGAAATAGA
CTTAGTGTACACTAAGAAACTCATATTAATATTGCCTCGCAGTTTATGCATGGGATCGCT
GTAACATGTCTTCATAATCAAGGCTATATTTGTCATTTGGATGCTGATATTGCCTATACC
CATATTGTCAATTCTATTTGATATGAGATATTTTGTTcc
>NODE_2971_length_73_cov_11.753425
CTCCCTCACCATTAGGCCACGGCTTCCTCCTCTCTTTCCCTAATCTTGAACCCCCCTCTC
TCTCTCTGTCTCACTGTCTCTCTGTCTCTCTCTCTCTCTGTCTCTCTCTCTGTTTATTCA
CAATCTCCACTTTCAATTCCTGCCG
>NODE_3010_length_705_cov_98.808510
AGGCCTATCCACTTTTGCGAATCACCGGAATGTTGCAACCCATAGTCATCGTGTAAGAGG
TCAAAGACACACCAAAAACACAGCTAAGTTTCATAAGAGTGTAAGCAATTCAGCCTGCTC
TAATTTTGTAGTTCCACCTTAAACGGCGAAGTGTTTTGGCCCCACTTGCTCCCTGTAGTT
GAGGTTTTTGTTCTCCCGGAGCAGCTGTCACCCTGCATTACTCGCAGTCAGCTAAATGAA
ACATTATTCTAAACATATGCATCGTAATCAGTTCGGTCACACTTACAAGAACACGCGTTA
ATAAGGCAATCAATCACTCTGGAACAAGCAAGTTGTTCTGTAACAGCTCATAAACAGTGT
GTAATGAAGAATTGGAGGTTAGCATGACACGCGCTGATCAGATAATCAATGTCAAAGATG
CGATGAATGTCAGTAAATGTAGTTTTCATGTCGTTTCTATAAAATCTTCAATTTACAACA
AGCAGTTCAATTACCCAGAAAATACAGTCAATTAAATGAGGGTGATTGGACAGTAGGGGC
GGGATCATCGATCTTTGCATTTCTATCTCGCTGGTGGACATTTAATTTGGTTTTTCTATT
AGCACTGAAATAAAGAAAATATAAAATATATTAAACAACCCACAGATTTATTTTCTTGTC
AAAAGCTATTCGGTGAAGGTGACAGACAGTTTTCTGCATTTTATGATGAATTCTTTTCTC
AGTCTTTGCACATTGGATACAAAACTGATTGTGTTATTGTGGCCAGTGTTTTTCTGg
>NODE_3011_length_180_cov_10.155556
TCTCTTCTGCTCTTGGTCCCCCCTCCGCGATTTCACCTCACCTCCCTCCTGTCCATCCCC
CTCCACTTCTCATCTCCCTCCCTTCCTCCTCTCCACTCCTTTCCCTCTTTCCCCTCTCCT
CGCCACCTCTCACCTCTCCCTCCCTCCATCCCTGCCTCCCTCCCACCTCTCCTCCCCTCT
CCAGGGTTCCTATCCCCCAAGGCAGCAGAGGGAGAGAACGAGGTGGCAGAGTTTGCCTTC
AAGGACCAGATg
>NODE_3012_length_266_cov_9.157895
AGAGCTCTTCTTGCGCTATAGGTGTTTTTTAAAAAGCCCATAGGTGCTTAAGGGAATGGT
CTGACCATTTCCACTCTGCCCCAAATAAACTTGGATGTTCTCCATCCATCAGGTGACTGC
ATGGAGAGCTGACCTGTCATAAATTCTCTCTGTGGGGATGATGACAGGGCCGAAGCCAAT
CTTCATGAAAAGAATAAAAAAAATGGCTCCGATTCTCTCTCTCTTTCCCCCCATCCCCCT
CTCCCAGGGCCCCCTTTCCAACCCCTGCTCACCCTTCACCCTCTCTCCCAGAGCTCCCCC
TCCTCCTCCTCCCTGTCTCCGAATCCCTCCCCCCACCC
>NODE_3013_length_182_cov_90.631866
GGAAGGGCCCCTCCCCGCTGGGCCGGGCCCCCACTGCCCTGTGGAGTCCCGTGCCCTCTG
GCGGACGAGGCTGCGGGACTCAGGTAGCCTTCTGTCCGATGGCCCCGCATGCCTGGGCTG
TCTCTCAGGGGTGCAGCTCTCATGCAACTGAAGTATGAAATAACCATAGTAAGGAACAGG
ATGGTCATCACTCTTCTAACCTGGTGGAACTGGACAAACAAAGGACAAGAGAGAAAAAGT
ATGGAGGGGGGGGG
>NODE_3017_length_726_cov_85.353996
AAGCAAGTTCATCGGAACACTCAAGGGTATGCGGAGGCAAAACAAACAGACAACACACAA
CAGTAGCCAAAAGAAATGACTGGAATCATTCAACCCAGCATCTCTCAAGCTCAAGGGTAC
CCCACTGTACATATGTAGGTATGTCAGGTATGTTCGCATGTATATAATGTATGAGGTTAT
GTATTCTAAACCCTTCTCTCGTTTTGGGGGGGGATTTTAGGCATACTGTTACCTGTTGTG
GATCTGAGAGTTGAAGTGACAGTGGAGGATGTCATTGAAGGCAAGCAGTCGTCGTCTTGG
GAATACCCAGCCTGAATTGCACGCAGGTAACTGTGGCTTCGTGTGCGGAATGAGCCAGGC
AGGTCCAAGGCCTCCATGGCCTGGGATTCTACTTCGCTAAAAACGGACTCGCAAACTGAC
TCAAACTGGCCATTGATCTCAGTCTCACTCACCTGAGAGACAAAAACAGGAATAGCAGTC
CTTAATTTTTCCTCTTCCTTTCTCTTTCTCACTTTGACTCTTCCCCTTTGTACAGTGAAT
ATGAAGGAGTGTTAGCATGGAAAAAATACCACTGTCAATTTCCGACCTTTGAACGTTGCA
TTAAAATGTTCTCAAAAACAAAACAACAAGCAGATAACAACCAAATAAAAAAGGAAGAAA
AACAGTTTATCACTTTGTATACTGTTTCACTGGGTACTATCCAACTGTAAGTCGTAAAAG
AGATATTTGACTACAAGGGAAATGGGAAAGCAGCTGTCCTTTCAAGAACCTAATCAAAAG
CACAAATGGCACAACAGt
>NODE_3019_length_81_cov_466.259247
GGGAAGAGCTTACCCAGGGTGGAGGAGGGTGCAGGAGCTTACCCAGGGTGGAGGAGGGCA
CAGTGATGAGGTGGGGACCATGGTGACCATCCTGGTGGAGCTGGGCCAGGAAGGCGATGG
CTTGGATGGTCTTACCAAGACCCTGGAGAGGGA
>NODE_3022_length_84_cov_96.035713
GGGGGGGTATGACGTTTTGGACTGAAAAGACGTAAGGGAGGGGTATGACGTTTTTGATGC
AAATAGATAAGGGGTTAGTATCATGTTTTGAACAGAAAATACATGAGGGGTTAGTATGAC
GTTTTTGGCTAAAATACGTAAGGGGTTAGTATGACG
>NODE_3023_length_644_cov_49.096272
CACCACGTAAGTTCTCCACACAACACACAGGCCTCATTTGTATCTGAGTAATGTTGTTCA
GTTTGGGAGCAAAAACAACCGTTAGCAACTCGAAGCCAGAGAGATGTAATCAAATGTGGT
GCTTCGTGTTTAGTGGGCTTCATTCCTCAGCTTTCCTGTTTTGATAGGATATACACGTGT
GCATATGCAGTGTTTGTATGCATCTGTGTAACGTTGTCGTCCTGCCTTCCCCAGGTCTTC
ACCGACCCTAGCAACCTGCAGCGTCACATTCGCTCGCAGCACGTAGGGGCGCGCGCCCAC
ACCTGCCCTGAGTGTGGCAAGACGTTCGCCACCTCCTCAGGCCTCAAGCAGCACAAGCAC
ATCCACAGCAGTGTCAAGCCCTTCATCTGTAAGTGAGCCTTCATGGCTGAGAGCCCTAGA
TCCTGGAGATGCAGTAGATCACATGCCGATGCTATGAGATGAACGTTCTCCCTGTGGATG
GATATCTGCTCTGCAGCCACACAGACACATACCAAAAGGATACTATCAAATTCTTGTCTT
TTCTTTTGTTTGCACACATTTTACATTCTGTACAAACATTCATTTAAGGTGTACGGTATA
TTTGTTTTAGTGCAAGTAACGTTTTTAAACTAATCCTTGAGGTTTCTGAATGCCAGGTTG
GTTGCCGGTACCACAATGAAGTCATTATTTATGCACATCTCCATTTTGTGTCACTt
>NODE_3030_length_84_cov_24.333334
AATGTATTTTCAACAAAAACGTCATACTAACCCCTTACGTCTTTTCAGCCAAAAACGTCA
TTCTATCCCCTTTTGTATTTTCATCAAAAACGTCATACTAACCTCTTAGGTCTTTACAGC
CCAAAACGTCATATTAACCCCTTACGTATTTCCATG
>NODE_3032_length_276_cov_10.829710
TGTATTTTCATGAAAAACGTCATACTAACCCCTTACGTCTTTTTAGCCCAAAACGTCATA
CTAACCCCTTACATATTTTCATCAAAAACGTCTTACTAACCCCTTACGTATTTTAGCCAA
AAACGTCATACTAACCCCTTACGTAATTTCATAAAAAACGTCATACTAACcccttatgtt
tttttcatcaaaaacGTCATACTAACCCTTTATATATTTTCATGAAAAACGTCATACTAA
AACCTTACGTATTTCAGCTCAAAACGTCGTACCCCTCCCTTACGTCTTTTCAGCCCAAAA
TGTCATACTAACCCCTTACGTATTTTAGCCAAAAACGTCATACTAACC
>NODE_3033_length_96_cov_42.229168
GTATTTTCATCAAAAACGTCATACTAACCCCTTAAGTATTTCAGCCAAAAACGTCATACT
TCCGCCCTTACGTCTTTTTAGCTCAAAACGTTATACCCCCCCCTTACGTCTTTTCAGCCC
AAAACGTCATACCCACCCCTTACGTCTTTTCAGCCAAAAACGTCATAC
>NODE_3037_length_533_cov_23.804878
GCCCATCTGTGGAGCACACTCCCCATGCTAACTTCCTGGATGGAAGACTCCAGAGCCCCA
TCTGGGTCTAACACACACACACACTTACATGGAGAGGGAGGAGGGGCAGGCTGGCAAATA
AATGAGGATAAATAGCTGGAGAGAATAGTACAAGGAACACAGACTGCTCCCTCCGCCTCC
TCCCCCCACTTTCCCCCTTGCTGATGCAGAAGAGGCTTGTTGCCTCCCCTCCAGCCCTCG
TTAGACGGCCCTCCTCCAGGCTTCTCCACAATCTGCTCTCACCAGACAGCAGCCAGACAG
AGGATCCCTCGCCCCGCTCCCATCCTCCCTCCTCTCTGAAGAGGCCACTTGTGCGGTCCC
CCCTGCTAGCGGCCGTGCGGGACGTTGGAACCAGATGGTGCTTACATCAGCTCTTCCATC
CACTGCACCATGTGCAGGCATCCAGGGAGAGCATGGCGCTGATAACTGGTGTCCTGAGGA
GGCTGGAGAGTCTCTCACTCAGTCAAACACCCAAACAAGCAGACGCTTTTCACACGCGCA
TCTCTCCCTTCCCAGCGATGATGCTGTTGTGCATGTCCAGATCAGGGGTGtgatagacat
gatca
>NODE_3048_length_73_cov_12.931507
CCCCTTATGTATTTTCATCAAAAACGTCATACTAACCCCTTATGTATTTTAATCAAAAAC
GTCATACTAACCTCTTACGTCTTTTCAGCCAAAAACGTCAGACTAACCCCTTAAGTATTT
TCATGAAAAACGTCATACTAAAACc
>NODE_3050_length_92_cov_33.108696
GTTTTTGATGAAAATACATAAGGGGTTAGTATGACGTTTTTGATGACAATACGTAAGGGG
TTAGTATGACATTTTTGATGAAAATACAGAAAGGGTTAGTATGACGTTTTTGATGAAAAT
ATATAAGGGGTTAGTATGACCTTTTTGGCTAAAATACGTAAGGG
>NODE_3057_length_264_cov_31.992424
GCAGCATATTGTCCTACAGCTTGCATTCGTTGTGCACGTTGAAACATCCTACGCACAGAA
TGAAAGGCCACAAAGAACTAGGCAGACACCAGACTGTTGGACAGCACAATGCTTACCTGT
CAATCATCGCGACATGTTGTGAAAAGGGTTTGCCGATACCGTAGCTTTAATGTGACGAAA
GATGGAGGCGCTCAATTAAAACCCTATCAATGTGTAAGTAAATCAACGCCTATCAGTCTT
GTCACATCAAACAAACGGTTATTGCACTAACCCGCCCACCCCATTAATCTCCCAGCGTGC
GCTCGCCAACCTGAGGTCACGTCGGCGTTGGGAAAa
>NODE_3061_length_153_cov_38.901962
ACGTCATACTAACCCCTTATGTATTTTCATCAAAAACGTCATACTAACCCCTTACGTATT
GTCATCAAAAACATCATACTAACCCCTTATGTATTTTCATCAAAAACGTCATACCCCCCC
CTTAAGCCTTTTTACCCCAAAACGTCATACCCTCCCTTTACTTCTTTTCAGCCAAAAACG
TCATACTAACCCCTTATGTATTTTCTGCTCAAAACATCATACTTA
>NODE_3065_length_73_cov_111.356163
GATAAGGGGTTAGTATGATGTTTTGAACAGAAAATACATAAGGGGTTAGTATGACGTTTT
TGGCTAAAATACATAAGGGGTTAGTATGACGATTTTGGCTGAAAAGACGTAATGGGTTAG
TATGACGTTTTGGGCTGAAAAGACG
>NODE_3072_length_363_cov_80.702477
ATCAGGTTCCTTAGCCCCCCCCCCCTTTCCGCAGATATATCTCTCTCTCTCCCCCTTTCG
TCTTTGGGAGTACGGGTGCATGTCAAGCGATTGTTGAATTGAAATATTGATGTGGAGTAT
CAAAGTGTGGCGAAGCACTCCCGTGTTTCCAGAACTAACCGAGAGGCGCTTTGATCACAC
ACTCCTGTGATCTGACTTCTGAAGTTGTTAAGAGTGCCGGAAAACAAAATGCAAACAAAC
TTCAAGTGCTCCTGGTATTGATAAAAGTTCCCTCTGACGCGTGGAGATGTGCTGTCTGTC
CATGTCTGGTCCATGGTTGAGGAGTTTTCCAACTTGCACACATGCGAGCAGGTATGCGCT
GATGTGAGGAGTGGAGGATTTTTAAAAAAAGCAAATAAAATGCCAGGTTTCAGAAACCAG
AACTCTCCATTTTTt
>NODE_3073_length_212_cov_10.485849
CTTGTGTGCTGACCAGCATATCCCTCCACCATAATAATGCTGAAGTAACTGCGGAAAGCT
GATGCTGACGTGATGGTGTAAATTAGGAAGTTGTTGGGAGGAGAGTCCTCATCTGTTGCC
TGTGTGAGAGGTGGAAGGAGGAAGAATAGTGATGAGAAAATGGGGTAGAGAGGAGGGGAG
AATGGGCGAGAGGGTGGGGGCAGTGAAAAAAGGCAGGGAATTCACATTAGAGAATCATAT
AGCAAACCAGATGCTAAAGAACTGTGTGTGTTTTGTTCAGCATg
>NODE_3074_length_150_cov_23.166666
TGGCTGTTACACCCTTAAGACAAGTTCCTGAGCTGTCTCTCAGAACAACAAGCCACATTG
AGATGCAAGGTAGAAGCAGAGAGAGGGTAAATATAGACTGTGGTCAGGGGAGCTGGAGAG
CTAATAGCTGCATGTGGGTGTTGGTTGCCCACTAACTCTGGCAGGGCTACATGAATGGAA
ACCAACCTTCAGATGCAAAACATTTAGGCTGACCTCAAATTc
>NODE_3075_length_793_cov_36.841110
CCTGGATCTTGATCAAATATTCTCGCTAGCACTAGCTTTATAGCTACCGTTGACGTGACC
GTCGAACCGTTTCATTCGGTTCATCACATCTGGCTGTATAGGAAATCACCCATTGCTAAG
AATTTTGGTAACGTGAGGTTGCGTATAGGTGCAACTAGCCAGGGTGACATTGCAGTCTCT
TTACAATTTGATATTTCGTCGTCCGATATAAAAGTGAAAGTGGAGCATTGTCCGTCATAC
GTATTAACGCAGTGGGATTTCTACGTCTGGTCGCCGTTCCCCCCCACCCTCCCCGCGGTG
ACGGTGATGGGTCGGAAGCGGTGTGTCGGTGCAGATTGTTCCAAGATGGCGGCCGGGTGC
TGCGGGGTGAAGAAGCAGAAGCTGTCGGGATCCCCCGGGTCGGGGGGTCCTGGCGGGGTG
GGGGCTGGAAGCGGGTTGGCAGGGACCGGACATTGTGGATCGGACTTAGGGATTGGTTCC
TCTTCGACTGTTGCGGCGGGGAACGTGAACCGAGTGAACGGCCTGGGAGGTCCTGGAGGT
AGTAGTAGTAGCACCAACGCATTGTCCCCAACACCGGGAGGCTACAACTCAACTGGCCTC
TCCCCGAATCTCAGCCCTGGATCTGGATCGGGAAGTGGAGGCAGGAAGATGGTTGTCTCA
GCGGAGATGTGCTGCTTCTGTTTCGACGTGCTTTATTGCCATCTGTATGGATACCAACCA
CCAAGAACACCCAGGTTTACAAACGATCCCTAGTAAGTTTAGTCTTTATTTTGTTTGTGT
TGACACGTGCTCATACTTGTCAATACATCTGTGTCAAAATCAGTGAACGAAAATATCCGG
CCATTCCATTTAGTACTAGCTGTAa
>NODE_3081_length_190_cov_10.636842
GCGGGCACGCCCACACACACCCTGTCCACAGCAGGAACCTTCTTCCCTCGGTACACCTGC
AGCGACGAGACAAGGAAATTAATCAGAAGGATGGAAAGACATAGAGAGAGAGAGATAAGG
AGGGGGAGGGAGAAAGTGAAAGAGGGGCGAGGACGGGTGGAGCAGAGGAGGGTGGGGGGA
ACTGACAAATGATGGAAAGGAGGAGGGATGAAAGGAGGTGTGGACGAGCAGAGAGAGAGG
AGGGGCAGGGAGGAGGGAAGGa
>NODE_3082_length_73_cov_13.438356
AAAATACGTTAGGGGGGGTATGACGTTTTTGGCTGAAATACTTAAGGGGTTAGTATGACG
TTTTTGATGAAAGTACGTAAGGGGTTAGTATGACGTTTTTGGCTGAAAAGACGTAAGGGG
TTAGTATGACGTTGTTGATGTAAAT
>NODE_3083_length_73_cov_13.246575
ACCCCCCCCTTACGTCTTTTCTTCCCAAAACGTCATACCCACCCCTTACGTCTTTTCAGC
CCAAAATGTCACGCCCCCCCTTACGTGTTTTAGCCAAAAACGTCATACTAACCCCTTATG
TATTTTCATCAAAAACGTCATACTA
>NODE_3087_length_78_cov_10.910256
GACGAGAGGCTGCTGTTGCAGGTAGGATGGATGGAGACATACACACCCTCACATCAGTGG
AAGGGAGACAGCATGGGGGACGAGAGGCTGCTGTTGCAGGTAGGATGGATGGAGACATAC
ACACCCTCACATCAGTGGAAGGGAGACAGC
>NODE_3089_length_298_cov_36.104027
CACCCACCCACCCAGACATCCATCCACCCATCTTCTATCTCTTCCCCCCAGCTGCATTAT
GTTCCTCCCAAATAAAGCATTGTTTCATTTCCCCTGATCCACATTTACAAACCCATAGTT
CTCTTTTTCTCTCCCTCTCTCTACCCCCTTCTCTCCCCTCTATCTTTTCCCTTGCTCTTT
CTCTCTCTAAATTGGTCTCTGTCTCTCCCCTGTCACTTTTCTCGCTCTCTCTCCTCCCAT
ATTAAACCACCACCTCAATCACTTCCCCAGACCCTAAGGCCTACAGTCTGGGTGGCTGGC
TAGCTGGCCGCTGGTGCCCACATGGTAGTCATTGAGACTGTTGTGTCGAAGGGTTGACTT
TGTCAGCTGc
>NODE_3090_length_721_cov_69.084602
CACACGTCTTGAGGAATGTGATATAGTAATTTAAACTGGGCGCAAATGACTGATCAGATA
TTTTTTTTAATTGTTTACAAGGTCATGAATATGTTCAATAAATAGACTGTAGTATCACTT
TTACTGTATAAACTTCATCTTTTTTTACATGCAGTCCATAAAATTTTCATTTGACGGAAT
AATTTACCCTGTTATGTATATATACAAATAGATATTTTCTCTTTACTCTCTTTTTTAAAC
TCTCAATAAAATCTATACATTATATACACTATCTTCCTCTTTTAATGGTCAATGTGCATA
CACACGAAGTGTCTATCCTTATAAACCTCCAGCCAATCTTCTTTTTGCTATCCATGGTGA
GAGCACGTACGTAGGACTGGGTTGTCCTGCATTGGGAGTTATAATGTCGCTTGTCAATTC
CTCGGCATCCCTCCTTTGTGTACCCCATAGGGTTACATTTTGTCTCATAAAAGTATTGCT
TCAGTTGGCCATTGGGGACGGGGACCTTTTCCAGGACGGTCACGGTCTGCCCAGACATGT
CTATTGCCGTCTTTTTATCCACCGCAGTAACCCACTGGCTAATACTGTCACACACGCTGA
GCTCCCCACGCCGGGACGGGTCAGAGTGCCTCCGCACCCTCATGGACATGTTTGCGGCGT
CCAGGTAGTTTTTGTATTCCTCCAGTAGAAAGAGCAGTGGTGGCTCTAAAGGCACTTGGT
TGCTGATCATCACCCGCGATGCGTACAGGTCAACGTCCTTTGTCTCCGCGGTGACCACGG
AGGACGCCGGGCC
>NODE_3092_length_603_cov_62.998341
AATGAAACTTTTGTTTTCGCGGTCCATACTGGATCCCACTAATCCACTGTTTGCGTTGGA
GGATCATTTACCATTTCGAAACCACTATAGAACCAGTTACAACGTCTCGCTATGTGCTGT
AGGACGAGTGAGCGGCTCTACGATTGGGGCATAATAATGTTGACCGATTTATGATCCAGC
CTACACCGCTCAAGACAGTGCGCCCTGTTCCAATCGTAAGTGAAAAGGCGTGCCTGCCCA
AAATATTCAACGTATAGTTAAAAATGGGAGGGCACACTTGAACTGAGGTCCTCTATGAAG
GTAGGCTGCAGCGTGTGTTTATTGATGAGATGAAAGAAGATGGAAGTGAGAAATGAAACA
AAGTAAGGGAAAATATTAGAATCGAGGCTTTGCCGGGGAAAAACCGGGAGGCTGTTTTAA
CGCTGCCACCAGAAGAGGACACACGTTGAACAGCAGGTAAGAAATTAGCTAAATTAAAGA
AAGGGGCGGGTGTTCATATAGTATCTATAAGGCTATTTATAAGATCAGCACTAATACAAT
GCATTAAATATGTAAACTTCATAGGAGTGTAAGCCTCAGCTGCTAATAGAGAAAATATTC
CTCTAGAGTTGCTTCTTCTATTACCTTCGACTCAAATACACATGAAAATCCAAAACTTTA
GCTATTCTGTCATCc
>NODE_3094_length_256_cov_19.804688
GGTCTATATTTAGACACACCATGTGTGAGCAGGCCTGTGTGTGAGAAAAGCTTTGCGCGT
GAGAGGAGCTCTTATGCAAAGCGTGCTAATTAGGAGAGCTTCCACATTGTGCTCAACACT
TGCGGCAAGTCCAAAAGAAACCATCTCCACAAAGCACCATCATACCCTTTCAAATCGACA
ATGCAGATTGCCATGCCTGGACGGTCAGCTGTAGCTTGGACCAGCGCTTCTCTGTGGAGG
TGGCCAAGCCCAGGAACCCCGCCTCGCCTCTCCTCCTCCTCGTCATCATCATCATGGTGT
GCAGTGAAGCATCTCAGTTACAGAATGA
>NODE_3095_length_346_cov_66.898842
AGAGAATAACACCAGAGAGACTGCATTTTAAAATGTTTCAGTCTCTCGTTCTGTCTTTTC
ATTAACGTTTTTTTCCTTTCTCCATCTTTTTCTCTCCCTCTCTCTCTCGCTCCCTCGTTC
AGACTCGTCTCTACACGGGTATGGCTTGACAGGAGACCAGATGGTGGTCTAAGCAGTGAA
TTTATGAGCGCCACAATCTTAATGTAGCAGAAAGAAAAGAAAAGGACTTGCATCAAACCC
ACTGACAAATGCACTTGCTAATATTAATGCACTCCTCATTCATCCAATATGCTTCCTAAT
TGCTTTTCTGTACAGAGTAATATGGCACCTGCAGCTCAGACAGGGCAACAGCGACAGGAG
AGAAAGGGTTGGGGGCAGTGTGTGTAAGTGTGTAAGTGTGTCTGTGTGTGTAAGTGTg
>NODE_3101_length_285_cov_25.256140
TCGGAACTTATTTATAGAGGCTGATTGGCTGAATGACGGATGAGTTTGTTTTGTCTGTCA
GGGTACCCCTGATGCACAGCAGAATTAAAGCAGGAATTACAGAAGAGTTATGCCCTCTGG
AAGTAGGTAAACAAGTCAGAGGAGGAGGTCGCTGAACAGCAGTGGTGGAGGGCAGGAGGA
GGCAGGAGGACTGGTTCACCTTACATGGCCTGATGTCACTAAAACTTCCACATCTGATTC
AGAGTGGATTTTTTCTTGTACAAGTCCCTTTTGTTATGCTGCGGTACAGCTGTCTGTGTC
TGAGGAAGAGGTGCGTATGTGCACGTGAGAGAGAGAGAGAGAGAGAGAGAGaaagag
>NODE_3109_length_73_cov_21.000000
TACTTAAGGGGTTAGTATGACGTTTTTGATGAAAATACGTAAGGGGTTAGTATGACTTTT
TTGGCTAAAATAGGTAAGGGGTTAGTATGACGTTTTAGGCTGAAAAGACGTAAGGGGGGG
TATGACGTTTTGGGCTAAAAAGACG
>NODE_3116_length_186_cov_11.940860
GAGTGAGTGCGAGATGCGTGGGAGAGATGTGTGTGTGAAAGAAAGAGAGAGGGAGAGAGC
TACAGTGTGTGTATGTGTGTGTGTGTATGTGTGTGTGTGTGTGAGAAAGGGGGGGAGGAG
AGAGGGAGAAAGCTGGTGTGTGTGCAAGAGAGACAGTTAGAGAGAAAGAGAGAGGGACAG
ACAGAGAGAGTGAGAGTGTGTGTGTGTGTGCGTGTGAGAGAGTGAAAGTTACAGAGTTAT
AGAGAGACAGAAAGAGAg
>NODE_3125_length_549_cov_57.063751
TAAAATAGATATGATTCTGATTGGTCCTTCTCTGCAAATGGGTGTTAACTATAGTTTTCT
GCATGCTGATAAGGGCTGGGGGAAGGGGGTGGGTCTTCAGCTAGGGATCTGCGTGCTCGT
TGGATTGCTGAAATTAGGGACGAGTAAGGATGGGAGAAAGAAGAAGTGATGAGGGTAGGA
GGGGAATGAAAGGACTAGGAGGAGAGGGAGAAGGGATGAGCAGGAGAAGCGAGAAAGAGA
AAAGGAGGAGGAGAGGAGGGAGTAGGGGTGGAGGACAGGGAGGTTGGTACGAGCCATGCG
ATGGAGTCGTTTGTTTACCCCCTGACATAGATGTCAGACATCTTCTCTCCTGTCATGAAA
GCATCGTCCTCTAGAATTACGTCATCTGTGTTCCAAATAATAACACGGAGCTCAAAGCTA
GGCAACAGCAGAGCGTTGACGAGAGGAGAGAGAGAGGGGACGACAGGAGAAACACCACAA
ACACGAAAACACACGACAAACACACACAGAGAAGGAAAAAAACGGGAACACAAGAAAACC
AGAGTGATTAACGCCAAGCACGCGCGCGCCACACCACACGGGCCGGGCTGAGCGCCGCTC
GCCCTCCGTACCTACCCCCGg
>NODE_3140_length_104_cov_9.557693
ATAAGGGGTTAGTATGACGTTTTTGGTTAAAATACGTAAGGGGTTAGTATGACGTTTTTG
ATGAAAATACATCAGGGGTTAGTATGACATTTTTGATGAAAATTCATAAGGGTTTAGTAT
GACGTTTTTGGCTAAAATACGTAAGGGGTTAGTATGACGTTTTTGGCTAAATACGT
>NODE_3142_length_341_cov_61.847507
AGAGAGAGACAGAGAGAGAGAGGAAGAGACAGAGAGAGGACAAGAGAATGAGAGAAAGCC
AGAGAGGGAGAAAGCGCAGAGGAAATGAAGTGGCAATAAGTGCGGCCCAAAGGGGAAATG
CACTTCACTGTGAGTTTAATACATCAGGCTCTGAATTTGGCAGCCTGCCACACAGCAATT
GTTTACCTTTTTGCTCACTGGCTGCATCTGTTCTGTTTTGTAAACGGCACTAAACTATCC
GCCCGTAAACACCGGAATCAATAACAACTGCTGAGGGAATTCCCCTCCCCTTCCTCTCCT
CCTCGCCTTTCCTCCATTTTCATCCCCCCCACCCCCCACCGCCCACCCCTCTCTCCCTCT
CCCCATCCGCTGCCAGTCAAGAGGAGTGTGACTGTGAGTCTAATGCTGTTTAg
>NODE_3145_length_691_cov_62.104198
ATATTTAAAATTAAGCTAATTTTAAAAATGCAAAAAAAACACACAAACTGTCATCAATCA
AAACCAGAGGAGTGACTATGGTTATAGAGTCATGACAGGGGCAGTAGTGACGGCCTATCA
GAACCAGTGAGCATAAGCTATTAGGGTCGTGTCTAATTGGGTTGAGCAAAGGCACAAGAA
AGACAAAGAGAAGGGGAAAGTCAGAGCAGAGATGGTGAGGAAGACAGCCACCAAAAGGAG
GGCAGAATGGAGGGAGGACATGGGGTGGGGGCGGGAGTATTTAGTATGCACGGCCAAGCG
GCCCCATCTGCTTAGCACAGCAGACCCCGTCGTATAACTGTCTACAGGCCGTGGGCCACA
TAAAGAATGTCTCAGATTTGATGTAATTCCGCAAAATTAATGACAGCTTTACTCGGTATT
GGCCGTGGGGGAATGATTAGTGTTTGATCGTCCATCTGATCAGTGCCCAGGCTTGGTCTG
CAGAGGAGATGCTCCTTACCAGAGGGATGCCTACTGGCAGACACACACACAAACACACCC
ATGCGCTCCCAAAAATCACCCTTGCATCCCTCTGCCTGCTCCTCGTGTGTGTATGCGCAG
CACCAGTGGCTCATTAAAGCCAGTTTGGAGTTGCTAGCTACCTCCTCCCATCCAAACAGC
ACCATGGCCAGGCCAGGAAGCAGTTCCCACTGGCGCTGTGATAGAACTCGGTGCTTTTTT
TTATAACACCCCAGGCTGCCCTGCGCAGTATttcaaggcaaag
>NODE_3149_length_555_cov_13.863063
CCCTTACGTCTTTTCAGCCCAAAACGTCATACCCCCCCTTACGTCTTTTCAGCCAAAAAC
GTCATACTAACCACTCATGTCTTTTCATAAAAAACGTCATACTAACCCCTAATGTATTTT
CAACAAAAACGTCATACTAACCCCTTACGTCTTNNNNNNNNNNCATCGTCATACTAACCC
CTTACGTATTTTCATCTAAAATTTCATACTAACCCCTTAAGTATTTCATCCCAAAACGTC
ATACCCACCCCTTACGTCTTTTCAGCCCAAAACGTCATACCCCCCCTTACGTCTTTTCAG
CCAAAAACGTCATAATAACCCTTTACGTATTTTAGCCAAAAAGGTCATACTAACCCCTTA
TGTATTTTCATCAAAAACGTCATACCAACCCCTTACGTCTTTTCAGCCAAAAACGTCATA
CTAAGCTCTTACGTATTTTAGCCAAAAACGTCATACTAACCACTCATGTATTTTCATAAA
AAACGTCACTAACCCCTAATGTATTTTCAACAAAAACGTCATAATAACCCCTTACGTCTT
TTAGCCAAAAACGTTATACTAACGCCTCATGTATTTTCATCAAAAACGTCATACTAACCC
CTTACGTATTTTAGCCAAAAACGTCAT
>NODE_3150_length_595_cov_42.080673
ACACACGTGTACATACACACGCGTACACACACATGCACTCATGCATGCTCGCATGCTCGC
ACACAGGCATAGGACATATTCACGCACGCATACACTCACACACGTTTTCACCCCCGCACA
CACCTACACACCTACACACACACACACACATCGGAAGAACATCAACATCATTCCGCATAT
CTATGCGTACATCGTGCACAGTATTTACAAATTCATAAGAATTCAAATATTCAGAATAAA
ATGTATCCAAACAGTGGAGCAACCACAAGGCTGAAAGCACATCAGATGCAGTCCCAGTGT
CTTGTTTACTGGTTCACGGAACACTGCATGCAAACAGAATGCAAATGCATTTGATTGAAT
CAGGTGATGCAGAGGTAATTGTATTTGGAGAAATGTCCAAGATTCTTTTTTTTTGTCATT
ATCAGTGGGGGGTTTTCTTTATGAAATCCATCTTAAACAAAAGCTATCATCCCTCCAAAG
CCTTGTGATCTTCCTTTGTCACTGGCGGATGTAGACGCGTCTTTAATTTCCTTTCAATTA
AAAGTAAATATGCAGTTTTATTTTTTTCCCCCACTGTGAAATCTAAACAAGAGGAGTCAA
CACGAGCAGACAGGTGAAGAATATTCATTTCTGTTTTTCTCTTTTTTTCTTTCCACTGAT
GTGATTc
>NODE_3158_length_230_cov_82.317390
CCCCCCCCCCTTCCATCCTGGCCTTAAACCCCCTCCTCCTCCTCCTCCTCTCGGGGGGGC
GGCGGCGGTCGGGGCGGGTCGGGTGGCGCCCACGTTCCCCGCAGGTGCGGGCGCGGCTGC
CTGTGGACACCAGCGGTCTGCTTGCTGCCCGCGCTACGCATGCGGGGTTACGGAAGGTGA
GCGGGGGTGGGGGGTCGGAACCGGGCTCCGCTCTCCTGGGTCGGGACGTGCTCTCCCACC
GCCGCTCCTTGGCCTCGAAACGCCCACCAGGGTCTGGAGGTTCGCGAGCCGTCGCCCCCC
CC
>NODE_3160_length_145_cov_64.393105
GTTAGTATGACGTTTTGGGCTGAAAAGACCTAAGAGGTTAGTATGACGTTTTTGATGAAA
ATACATAAGGGGTTAGTATGACGTTTTTGTTGAAAATACATTAGGGGTTAGTATGACGTT
TTCTATGAAAATACATGAGAGGTTGGTATGATGTTTTTGGCTAAAATACGTAAGAGCTTA
GTATGACGTTTTTGGCTAAAATACGTAAGGGGTTAGT
>NODE_3163_length_267_cov_11.037454
ATTCCTCTCGCTTCTTCAGAACTCTCGACATGTCTCTTATTTCTTCCCATCCTCTCCCTC
TGGCTCCTCCTTCTGTGACCAAGGCTGCCTCTTCCTCTCTATCCAGCACCTCTGTCCACC
TTTCTCTCTATATATATTGGTCCTCTCCCCACCTCTCTCTCTCTCTCTCTGTCTCTCTCT
TTCTCTGAGCCTCCAGAGCATCAATAGTGGGCCCATCTGTTCCCATACATCATGCACTTC
ATTTCAGTTTATTAGCCGGGATAAATCATAAATATTTCATTATACATCACGCCGCCTGTC
GGGCCCACCACACCATCTATCACCCCCCCCCCCCCCCTT
>NODE_3166_length_73_cov_18.684931
TGCCCCTGGTAATGTAACTCTCATTCACTCCCATTCAATGTGGACTTGTGCTCTGCGTTT
ATGCCCCTGGTATTGTCACTCTCATTCACTCCCATTCAATGTGGACTTGTGCTCTGCGTT
TATGCCCCTGGTAATGTCACTCCCA
>NODE_3167_length_73_cov_34.643837
TTTGGCTAAAATACGTAAGAGGTTAGTATGACGTTTTTGATGAAAATACATAAGGGGTTA
GTATGACGTTTTGGATGAAAATACATAAGGTGTTAGTTTGACGTTTTTGGCTAAAATACG
TAAGGGGTTAGTATGACGTTTTTGG
>NODE_3179_length_73_cov_86.041100
AGACTTATTTTAGAACGGAGGAACACTTCCACTCCCATCTGAAACACAAAGAGGAGAGAG
GAAGAGAGGGATAATTAGCATGACAAGTTCAAGGGCAGACGATTGAAGTGATTCATTTGC
TATTAATTGATATACTGTATGAGAt
>NODE_3182_length_465_cov_26.124731
TGCCGGCAAAATCTGCAGCAGCGGCAGCATCGTATGCCGAGGCGGCAAAGTCCAGTCGGT
TGTTGGCAGGGGTGACAAACCAACGCTGTGGGGAAGCAACTGTGGGCTCTTCGGTTTGTT
GCGGGGATAGCAAGCTGTTACTAAGTGGGACGCTGCGCTCCGTGCCAGGACCGGTCCCTA
CGCCAGGGTGAAAGCGAGATTTGGCATAAGTGCTGACAAATTGGTCCTGCAGGAAGGAAC
CAGTCATGGCATATCTCGCACCAGGCACGATCTGTGAGCGAGGCGAGTCACCCGGTGATG
GCGTTAGGCGGTCAATGTCGCAACCTGTGTAGACACTGAAAAGATGAGAGAAAACAGACA
AACAATGTATGAAGAGAGGATATTTGAGAAACAGCTCAGCAACTTGAATTTATTAAATAT
AATGCGTAAAATAGAATTGAAATGTCTATCGGAAATATCTATAAAGGCTTACAGCAATGT
TGGGACAAATGTTTTGTTTTATTAACGTCGGCTTGACATATTTTGTTTTGCAGAACt
>NODE_3193_length_474_cov_64.964134
GGGGGAGGGGGGGGGGGCGAGGGGGGGACTCAAAGTGGAAGGACACGGCCTCTCTGAGGG
GGATGTTTGGCTTTGTAATTTCACCCTTGAAATTTGTGATTACAAACGAGACAACTTTTT
TAATTTTCTCTTTTGTCTGGATCCAGCCGGCTGACGGTCTGCCCCAACAGCAAGGCCTTT
TAATCAATCACCTAGATAATCAAATGTCACTGGCTATCTGCTCCATGTAATTACTTTTGC
AATTAAAAATCAATCTCCAGTCACCCTGCCTAATTAGAAGGATGGGCAGATCTTCATCTA
GATTGATTTTGTAATACATATTGACTTCAGATGCCATAATGTTGCCATATTCTTTCATTT
TCATGCTGTGCGCAATGAAAACAAAACGCCAGGGAACATGAGGAGGATGCGGAGAGGGGA
GGGGGTGCGCTGGGGGCTGCACGCTGCATCTCACGTTTCCTGGGGAAAAGGTCTCGGGCC
CAGGAAAGGTTCACCTCATCTCGTTTCTAATGGCAACACTCCACTCCCTCTCTTATTGTA
GGATAg
>NODE_3194_length_720_cov_85.536110
TCCATGTAGTACACACTGAACATGGACACTTGAGATAGAAAGCTGGGGGGAAACCTTGAG
TTTGATGCTCTGATCAGGCTGGAGATTAACACAATGTCTGGGGGATGCGCTTCGCAGAAG
TGGCCCAGTTTTGTTGGAGTTCCTATTTCTTCAGTCCTCCAAACTCTGTGTAGACACACT
TGAACAGGCAGCTTTTGGCTCTTCAGCTTCTCAAAAACACAGCTTTGAATAATAAACAAA
AATGAAACAAACATGCGCCGTTTTCTTTAGGTAAAATGTTTCTTCTCACAAGTTGATAAA
ATCAAAACAATGTTTACTTTATCGTGTTCTTTTGTCTGTGTGTGTCTACAGGGGCTCTTC
ATCTTCCTGATATATGGGGTCTACAATACAGAGGTAAGTCTGCATTGTGTCTCAAGGCTG
TCGGAGTGAATGAGAGAAATGACAAGTTCCTGACGGGGACTACGTGCTTAAAGGAGCGGA
TGGAGGGATGAAGGGAGGAATGGTGGAAAATGAAGGAAGAGGCGCCCGTCTTTCCACATG
AGCGTCCCACTGCCCTTCATGGTTGGGCTAACTTATATGCATCCGGGCTGGCCATTAAAC
ACTGACATGGCCCTTCTTCCAACCACTCATTCCTCACCCACATTGGCTAATATTTCACTG
CCTCTTTAAGTTTTTAAACTCACGCTGCTCCATTTAGCATTCTGACAATACGCTCGTGGC
CAGTTGCGGAGCGTCACCCGGCTCCTCTCTTTGTCTATGAGAATAGCCTCTGACGGCGGA
GGGAGGGGTGAa
>NODE_3196_length_73_cov_19.260275
TTCATCAAAAACGTCATACTAACCCCTTATGTATTTTCATCAAAAACGTCACACTAACCC
CTTACGTCTTTTAAGCTCAAAATGTCATACCCACCCCTTACGTCTTTTCAGCCCAAAGGG
TCATACCCCCCCTTACGTATTTTAG
>NODE_3202_length_73_cov_10.534246
TCTGCGTTTATGCCCCTGGTAATGTAACTCTCATTCACTCCCATTCAATGTGGACTTGTA
CTCTGCGTTTATTCCCCTGGTAATGTAACTCTCATTCACTCCCATTCAATGTGGACTTGT
GCTCTGCGTTTATGCCCCTGGTAAT
>NODE_3210_length_681_cov_81.635826
CGGGTTCCTCACATCTCATGCCACACAGCTGCCATGAGGAGGTGGTTCAATGGAACGATA
GGTGCTCCTTTTCTTCAATAAGAGGATGGAGCTCAATTAGCATTTCACAAGTTCCTTTCC
ACCCACACCCCTCCAGCCCCCCACACCCTGCAACCTTCCCCGCGGAGTCCATGCCTTCTC
CGGGGATTGTCCTGTTTTTGGCTCTTGTTGCCGTTGGCAGGGTGACAGTATTCGAGTGTG
CAAACTTGTGCTATTGTCCGCGGGCCAGAAGGAGCCATGGAGACCCTACTAATATGACAC
AGGAAAATGTTTGCTGATGGCAATTCTATGGGCTTTGTCCGACTCTTTCTCCTTCATGAC
GACTCGATTTAAGTCTCTAAATGTTTGACTACAAATGCAGGAGTGCTATCCAGCTCCTTT
CCCTTTGTCCCGCGAGGTTTGAATGAGTAATTCAGCTTTTGTGTCGCTCGATTGAGGGGG
CAAACAGAAAGACAAGATTCTTGAGCGTTCAAGCCCTCTTTCCATGGATATGTGCTCCTA
AGATCCCCCCCTCTCTCCCTCTCCTCACCAAGTCCTACATCTGACGTCACTCTTGGGGGG
GTTAGATCAAAACAAAGCACCTCAGTCCGAAACCAAGCTCGCGGCGATGAAGAATGCACG
TGTATTCCACTAGACTCTTTATCGAATTCAAACACGGCAACGGGACAATTTCAGACATGG
TGAGAACTTGATGTTCCATGAGCGCTCGCAGAC
>NODE_3212_length_234_cov_40.444443
CAGGGCCAGAGCTCCTGTGATCCTGCCTGTTTGCACAGCCACCGTGGGCTCCTTTGATCA
CACGGCTGGGGAGCGGGGGGTCGTGTGGCGCTGTCGAAGGTCAGCTATATATTACACTCC
TAAAAGTGATTACTGAAATTCTTAAGTGAAACCATTCTGCTGCCAGGGTGTGCTCCCATC
CCCCGCTGCGCTGACTGGGCCTCCCAGGCCCCCATAGAGACCTTCACCCTAGTACACTTC
TACTCTATTCCCTAGAACCATGACACACTTACTGGCCCCTAGTATTCCAGGAATCCAAGC
ACCCTa
>NODE_3213_length_73_cov_33.698631
AATGTAACTCTCATTCACTCCCATTGAAAGTGGACTTGTGCTCTGCGTTTATGCCCCTGG
TAATGTCACTCTAATTCACTCCCATTCAATGTGGACTTGTGCTCTGCGTTTATGCCCCTG
GTAATGTAGCTCTCATTCACTCCCA
>NODE_3214_length_530_cov_25.062263
CAAATCAGGACGTTGGAGGAGCTAAAGTTCAGCGCCACAAACGTTGACCGAACGCCGTCC
TCCACACGCCACCCTTCACACCCCACGGCATCTCCCTCCACAGCCCTGTTCTCAGGCCTT
TTACACAACATCCCCCACAACAACAGATTGAAAGATTTAAGTACAATGACTCAAGCTGAC
AAAACACAAGTTCGTCTATGGTTGGGTTTTTTTTTTTTTGGTCCACTTACCCTTGATTTG
CCTTCTGCGTCCATTAAGTGTTCCACGTACGTTACCTCACCCACTACAAACCAGTCCAGA
CGAGATACACCAGGGAGAGAAGCCAACAGAACAAGTGGGGTTTAGATCAAACGAGCACGA
CAGGGGGGCTGGGGATAGCGGGCTCCGCCCTCAACTCCAGCTCCTCCCCCCCCTCTCAGG
CAGCACAAAACACTACACTGGTACAGGTCTACAAAAAGCGAGCTCACAACTCTGCAGGAA
CTTCTCAGCCCGCCTTCGATAAATTCTCCTTCCACCAGAAGAACCTCTACCAGCCAGAAG
CCGATGACAGACCTTGTGTGGTTAAAGACGGCACTCTGGGACAATTTCTTGTCGGCTTAA
Cg
>NODE_3216_length_73_cov_233.863007
TTTGCAAGATAAGCTTGAGATATGACTGTCTCTGCAAGAAGCCATCTCCTCCGCCGCCTT
CCTTGGTCAAGGCCGTAGCTTCTCTCCCGCATAGGCAGTCCACCGTCGCTGGTCCCCAGC
AGGCACAGAATGTGGGCTGGAGACA
>NODE_3218_length_98_cov_21.255102
TTATGTATTTTCTGTTCAAAACATCATACTAACCCCTTATGTTTTTTCATCAAAAACGTC
ATACCCCCCCTTGAGTCTTTTTAGCCCAAAACGTCATACCCCCCCTTACGTCTTTTCAGC
CAAAAACGTCATACTAACCCCTTCTGTATTTTCTGCTCAAAACATTATAC
>NODE_3225_length_436_cov_20.149082
CTCCGGTTGCAGCGGCCCCGTTTCATTCCGCATGCTTGTTACCGGGGAGACGGTTGCCGT
GGGGATGGTGATCGCGGTGATGGCGTTTCCTCTGCAGTGTCTCCTCTGCTTCCTGTTCAG
GAAGACCCAAACTCAGGTCTCTCACTCTGTCTGTTCGCCGGTCCGTCCATCCATCCCTCT
GTCTCTCATCTCATCTTGATACTACGCGTGTGTGTGTTCCAGGTGCCAGTAGATGTCTCC
ACTTCTCCCTCTCCTGTTTGCCAATCAGTGGAAATGGACCTTTATCTTGGCCAATCAGAA
GCAGGCGTCCCGTCCTTCCTGTGCGAGGCAGAGTCTGAGGTGTATGGACGGACGACTCCC
TCCTCTCTGGACCCCTGGGGTGGTGGGGCAGGGGAGGAGGGAGGAGGAGAACAGGATGGA
GGGATGATGTTGTGGCCCTCCTGTGACAGCCTCCTTGACCTCCCAGCATGCACCTGGGGC
CTGACCTCTgacccctgtggaggagaaa
>NODE_3229_length_73_cov_107.356163
TAGTATGACGTTTTTGATGAAAATACATGAGGGGTCAGTATGACGTTTTTGGCTAAAATA
CGTAAGGGGTTAATATGACGTTTTTGGCTGAAAAGACGTAAGGGGTTAGTATGACGTTTT
GGGCTGAAAAGACGTAAGGGGTGGG
>NODE_3230_length_109_cov_49.532108
ACCCCTTATGTATTTTCAGCCCAAAACGTCATACTAACCCCTTACGTCTTTTAAGCCCAA
AACGTCATACCCGCCCCTTACAACTTTTCAGCCAAAAACGTCATACCCACCCCTTACGTC
TTTTCAGCCCAAAATGTCATACCCACCCCTTACGTCTTTTCAGCCCAAAACGTCATACTA
A
>NODE_3233_length_87_cov_192.471268
TCTGTTCTCCATGCTTAGTGTGGCACACACAGAAACACAATGCAAAGACTGAGTCAACTT
CTCTCCTTTTTATCTGCTTTTAGGTGTGATTTTTAGATTGCCCACACCTGTTACTTGCCC
CAGGTGAGTTTAAAGGAGCATCACATGCTTGAAACAAAC
>NODE_3234_length_113_cov_131.362839
GTACAAACCTTTCGAAAGAGCGCATGTCTAGATGCCATATTCCTATAGCCCACAAACACT
GTGACGGTCTCGAAAGAAATCATACTTGTCTTCGTTTCAACAACAGATCCATATTCAAAC
ATGTTTCAAATCAGAAAAATTGTATGTATTTGTTGAGAGAGGCCTGGATGCCATGCTCCT
ACAGC
>NODE_3236_length_73_cov_13.876713
GCACAAGTCCACTTTCAATGGGAATGAATGAGAGTTACATTACCAAGGGCATAAACGAAG
AGTACAAGTCCAGATTGAATGGGAGTGAATGAGAGTGACATTACCAGGGGCATAAACGCA
GAGCACAAGTCCACTTTCAATGGGA
>NODE_3240_length_148_cov_16.331081
CAAGCTCTGTGCTGTGGGCTGTGTGTGTTCACTGGGGGATGGGGTATAAAACGTTAGAAC
ACTGATGTTACAGGAGAAGAGAAGGAGACAATGAGAGCTAACCTGACTGCTCTGCTGTTT
ATGCTCTCCAGGGAGGAAGAAGTGGAGAAGGTAGAGGAGGAAGGGAGGTCAATTCCTGCC
ATCTTCTGAAGCAAGGGCCGTGGTTGCTGGCTGGTCCTct
>NODE_3245_length_78_cov_27.666666
ACCCCCCCCTTAAGTCTTTTTAGCCCAAAACGTCATACTAACCCCTTACATATTTTAGCC
AAAAACGTCATATTAACTCCTTACGTATTTTAGCCAAAAACGTCATACTAACCCCTTATG
TATTTTCATCAAAAACGTCATAATAACCCC
>NODE_3252_length_254_cov_38.358269
TCTCTCTCTCTCTCTCTCTCTCTCTCTCTCTCTCTCTCTCTCTCTCTCTCTCTCTCTCTC
TCTCTCTCTCACCTCCACACCCCTTTTGCTTTGGACACGTCAGTGCACCCTTCCCGGAAG
CGCTGCAATACCGGGGCGATGCGTGGAGCGGACGGAGCGAGCTCCCGTCTCCTGCTCCCA
TTGGCAAAAATGGGCTTAATATGAAGCGCCCTCGGGTAGAGGGCCTACCAGATATTAAAC
TGATAAGAACAGATACTACACTTGATCTGAGCCAAAAGGCCGAGAAGCGATGACCCGCAC
TGCTCCGCGGTGCCTGCACGCGCTCC
>NODE_3253_length_204_cov_14.387255
TCAGCACGAACAAGCCTTTCGCCTTTTACTAAAGACTTCCGTGGAGGGGCATGCCGACGA
GCGCCACCCTCTGGTATTTTTGGGAGGCTTAGCCCCAGGTAGGGCGGAGCCAGACGTACT
TGTGGCAAAAGCAGGCGTGGAAGCGGGAGCGGGATCCTTCCCGGGGCCCAGgacaaaacc
agctcaagcAAGGCCCGCTGGCACGGAGCGCGTGCAGGCACCGCGGAGCAGTGCGGGTCA
TCGCTTCTCGGCCTTTTGGCTCAGATCAAGTGTAGT
>NODE_3255_length_73_cov_17.369864
AGTATGACGTTTTTGGCTAAAATACGTAAGGGGTTAGTATGACGTTTTTGATGAAAATAA
ATAAGGGGTTATCATTACGTTTTTGGCCAAAATACGTAAGGGGTTAGTATGAAGTTTTTG
ATGAAAATACATAAGGGGTTAGTAT
>NODE_3256_length_459_cov_13.037037
GGAGAGGGAAGAGGGGAAGATGTTAAGAGGTCAGAGGAAATGGTAGCAGATGAAGGGAGG
TGAGGAGAGAAAAGAGGGTTGTAAGGAAGGGGAGAGAGAAGGGTAGGGCAGTGGAGTGGG
AAGAAAGTGAAGAGGGAGGGAGGAAGCACACACCAGCTACTGGGAGGAAGAGGACAGGAG
AGCAGAGAAGACAGAGGAAGAGAGAGGGGATGAAGAGAAGGAGAAAAGTGGGGAGGAGGG
GAGATAATAAGGGAAGAGAAGCAGGGAGGGTAGAAGATGAGTCAAAGACAGGAGGTGAGG
TAATGAAAGAAGGGGTGTAGGAAACAGGGGAGGTGAGTGGAGAAGGGAGAGGTGGCGAGA
GAAGATAGGAGGGAGGGAGGAGAGGTGCAAAGAGAAGAGAAGGGAGGCCAGAAGGAGAGG
GAGGGGAACAGGAGAGGGGACAAGGGAGGGCACACACAGACGTGTGTCCATTTCTGACAG
TGTCCAAGTCACTAATGATATTGTCCCTTGTATGACCTTgtgtactaggac
>NODE_3266_length_87_cov_15.563218
TTCATCAAAAACGTCATACTAACCCCTTACGTATTTTCATCAAAAACGTCATACTAACCC
CTTACGTCTTTTTAGCCCAAAACGTCTTACCCTCCCCTTACGTCTTTTCAGCCAAAAACG
TCATACTAACCCCTTATGTATTTTCTGCTCAAAACATCA
>NODE_3273_length_512_cov_59.613281
GCTGTCCCCCGTAACTCCAGCAGAACAGACAGCTTCTGCAGAGTTATCTGTATTTGTAAA
TCCCTCTACTGCACCAGGATGACAATAGGGATTAGTGCCAAGGTTCTTTAAACTGTTTTT
TTCTCTCTTGGTTTTTCGGAGAGGGGGAAAAGCTTTCTTATCGTTGTTTCCAGAATGCTG
CTGCAGCCACTTTTCGTTGACTGTCAATTAAAGAGGGATCATTAACTTCAAGGGTATAAA
TGTTCTAACACTGGTATTACGACGGGAAGCTAAGTCGCTGACAGATGTTCCAAGTTTAAT
TCTCCACTTGTTTTTTTTTGTCCTTTAATTAATTTATGTATCGTCTATTGAGGTTTTCTA
CATTTTTTCAACCTCTCATTCATGATAATCTCGGTTGCCATGGTAGTTTGCAAAGACGAT
TCACGCTTGTCACTCGCCTGTGTTCTTAGCAGGTTCAATCGGCTAATGTATTCAATATCA
GTATAAATGAAAGGTAAACAGAATCTAATGGCGCGTGTGTTCCCGTGCAGCCAGCTCCCT
GCGCTGTCTCCCTTATTCAGCTGCAAGGCGAAGGGTGGGAGGAt
>NODE_3292_length_527_cov_29.136621
GCTGTCAAACGGATGGTTGGCTTTGTTAAGGGGAAGCGTGTTACGATTAGCGCCGTTTTA
TGTCACCCAAAAGACATATCATAACCTCTCCCGTTTTTTGGTATCGCTCCGTGTATCTTT
TCCGAGGTCTAGTCTTCGTCAGTCTCTTTCACTTTGCAGCCTAAGTCTTCCTCCCCTCCC
CTCTCTCTAAGGCAGAGAAGGGAACGCACAAATTATGTTCCACCACCTTTCTCCTCCCAC
TAAATCTTTCCTTTTTTCCACTTTGCTGAGCTTGAATGTTTTATTCCCTCCATCAAATAT
GCATCCCATTAATTAAGTTAAATTACTTTCCCGGCTGCCAACTATTCTGTGCCGATGACT
GTCAACACAAAAATGCACGGCGCTGAACTCATCGTGACACTGGCTTCACTTAAAAACGTT
GAGTTACAGCCTTCAAGAGCTCCAAGTCCACAGGAAAGGTTTCGCCCCTCGCCAACCCTT
CTATACTCCCTCAGTACAGACACGGAATTAAGTGGCGGTTTCTTTTTCCTGCGCTTTTTA
ACAAGTGGCACAATGGGCTGACACGCGCGCTTGACAGCCGAGCGCTGCAATTTTAATTa
>NODE_3293_length_73_cov_35.904110
TAGTATGACATTTTTGGCAAAAATACGTAAGGGGTTAGTATGACGTTTTGGGCTGAAAAG
ACGTAAGGGGGGAGTATGACGTTATTGATGAATATACATAAGGGGTTAGTATGAAAATTT
TGGCTAAAATACGTAGGGGGTTAGT
>NODE_3298_length_208_cov_58.605770
CATGTATATGTATGTGATGTGTGTGTGTGTGTGTGTGTCAGAGAGTTATGTATGTGTGTT
AGTATACTCTGTGAGTGTGTTGTGTGCTTAGGACAGTGATCTTATTGTACACAACTTGGG
GTGTTCGACATTTCTCTCCTGCAGCGAATTGGCCCCTATTAGCTAAGCAGCAATGACCCG
GTTTGTATTTGCACGCTCTGCTTTTCTACTCCTACCTTAGGGTCTCCTTGTAACGCCTCT
CTTTCTCTCTCACTCTCTTTGTCTCTCTCTCTCTCTCTCT
>NODE_3299_length_817_cov_45.804161
AGACTTTCTATCTGAGATTGTTGTACTGAACCAAATTATTCAGTGGGGGATTTGATTCCA
AATAGAAATGTGTCACAAAATCATTGTGCACCTGTCACAAAACCGCGAAAATGTCACTGG
ATATCCAAACTGCATGATAAAGCCTCACTATCTAATGTAGAGAATCTGAAATCCCCCCTC
ATCCCTCTCCCTCCCCAAAAAGGCCTTGAGGCCTCATCACTCATAAGAGTCTATATGGCT
GGAAGCCCCGCTCTGGATTTGTCATTGACGGAAAATGGCTTTCCACAGAAAAATGAGCGA
GATCACACTACCCAGCCCTGGTATTGATTTTTATAGCGGTTGTTGGGGTTGGTGGGTAGT
GGAGGCAATGCACTCAGAGCAGATGTCTAATGGTGTTTAGAGAGCCTCCACTTTATCAAG
CCCGGCCAGAGCTGACAGCTAGATGCTGGAGGGCAATTAAAATTAAAGCGTGCCTGATTA
GAATATCATATTCATCTGGATGGTAATTACTGTGTCTGGCTTCGTATAAATAATTAATTA
TGCAAAACCCATGCAGCTGCCACTGGCTAGAGTTAACTGACTTTCTGTCAACATCTCACA
GTTCTAGAAAGGATAAAGAGATTTGAGGAATAAGCTCTTTAGCTCCTATCTGGAGGCCCA
CTGGGTTGTGCATGCGGCTCCATTGAAACAGTGGCAGCCTGCCCTCTGTGTGTGCAGGTG
GCATCTGGGGGACAATGTGGGCTTTCCTTTTGAAGATCTGTAAAACAGAGGAGTTTCTTT
AAAAGGAAAAAGCCCTCTCTTAAAGGACACCCTCTCACATTAATACACATGAGCTTTTTG
GAGCATGGCAAGAGATCGAAGTGCTTTCTCTGTCTTTTCCTGGAAGCCg
>NODE_3300_length_500_cov_78.900002
CTTTGAACTTATTATTGGCTGTAAGTATTCAGTATTTTGGTGGATAAAAAAGCTGTCACC
CACAGAACTGATTTAGTAGACAAGATTATGAGGTTGGAAGTGCATGGAATTCAGAAAGTT
TCAAATACTATATCAAGCATCCCATGTGTTTCATTGTTGTGTGTGTATTGTAATGCATTT
GCACTTAAACATGATGTTCAGATACTGTTAATATGCTGCATGGAGAAAGAGTTCTGGGCT
GTTGTAAGCCATGAGAATGCTGCTATTCCTCGATTTTCTCTACTCTCTTTTTGCTTCCTG
AAGGACTGAAGAAAATTCGTAATCCGGATCGAATGTACAGATCAGCTGTGTGTTATGCTG
GCCATGGTCCTCCTAAGAGTATCAGTGATGACACAGAGATGAACAGTAAGAGTTGGTTAT
TAATACTGCATCCCTGTGGTACTGCTCCAACAGGCCACTAAAGCCAGCCAATCTATTATT
CATTCATTGATTCATTTATTAACTTCTTGATTTCATCAATCCTCCCTGCCTTTCCCCCCT
CCTCCTCCTCCTCCTCCTCCTCCCTCCTCCTc
>NODE_3301_length_301_cov_14.667774
TGTGTCTGGTCCGAGCTGCATTACTGGTTCCTGACAGCTGCTCACTTCATGCTATGTTCC
TTTCAAAGGGCTTATTGCGTTTTCCTCACCTCATTGGATCCTCAAGTGGAGGAGGAGATG
GAGGAAGGGGAGGAGGGGAGAAGGGGAGGGTTTTTGTGGAGGCAGAAGAGGGGAAGGGAG
GAGCCAGGCAGGTAGAAACACAGGAATCTCATAGTTGTATTATGATGCGAGATTTACAAA
CCAGCATAATTGCAGTAGGCTGTTTTTCCAAGCTTATGTATTTACCTCTAAATATTACGA
CCATTAAACTCATAAAATTAGATCATTTCATTACATCACTTGTCAGTCTCTTACCTGAAA
ATCAAGGATTAAa
>NODE_3302_length_73_cov_76.589043
CGGACGGCCCTGAGCAAAGGGCCCCGGACCCCGTACTCCCGGCAAACCCCCCACAGGGCA
CCACGAGGGACACGGTCGAACGCCTTCTCCAGGTCCACAAAACACATGTGAACCGGTTGG
GCAAACTCCCATGAACCCTCAAGCA
>NODE_3305_length_369_cov_14.292683
TCTCGGCCAAGCTGGACAATGCTAAAACAAACAAAATCCCCAAGTTCAGGTCGGCCACGG
GGTAGGGAATAGGCATAGGCGCCCAAAGAGTTAGGGCTAAGGTTAGGGCGAGCATGGGGG
TGGCAAGAAAAAGAAATGGAGAAGAGGTAGAAGGGCGGATGGGCTCCTTAATAAATAGCT
TCACCCCGTCAGCGATTGGCTGAAGAAGACCGTAGGGGCCAACAATATTAGGGCCCTTAC
GGAGCTGCATGTACCCGAGCACTTTTCGCTCCAGAAGGGTGAGAAAAGCAACAGCAAGAA
GGACAGGAACGATGTAAGCAAGGGGGTTAATGACGTGGGTTAAAATGGTGGTAATCATAG
CCGGGAAGAGGATTTGAACCTCTGATGAAAGGGCTTAGACCTTTAGCACTTTCCGAACTT
TGCTACCCCGGTGGGTAGCAg
>NODE_3311_length_633_cov_123.984200
GCGGGGCGGAGCGGGCCGGGCCCATCATGTGGCCCAGCCCTCGGACAGGCGCACCCGCTT
CACCGAGGGGCTCTCGCGCTCGTCCAGGGGCGGCCGGCTCAGTCCCAGGGGGGAGTGGAA
GTCGTTCCTGTGCTCGTCGCGGTCGCTGCCCTCGTGGGAGGAGCTGCAGCTGCTCAGGCT
GTCCACAGGGGAGCGACCTGAGTCCTGGCGGCCAGAGGGGATCTGGGGCTGCTGGTGGCC
GTAGCCCCCCGGTGTGCTGCTGCTACGATCTCTAGGAGGAGAAACAGGTTCGGACTTGAT
GTGCAGGCTTTGAGCAGAAGGCAGGGAGAGATTTGAACTCTGACATAAGTGAGTGCTAGT
GCAATTTCTGTAGGAAGGAAAGGAAACACAGGGTGTTACAGAGGGTCAAACACACACGTG
CACACACAATATTATGACGACTGGAGTGAAATTACACACGAAACGAACATCCGACGACTA
TTACGAACGTCGAATACTTCGAACATCACACAAAACGTTTCTACTTTGAAAGACTCTGAC
GACCGTTACAGGGAAGTTGAAGCGTCTGGATAGGGGTCAACATGTATTCTCTGAGAGCGT
GGTGAAAGTGTCCTGTGCTTACCCTAGCTGGCTGAGGGCCGAGTGCTGCATGTTCTGCAG
GTGCTGCTGCTGCCAGCCACTCATGGAGCCCAGATGGAGAGAGTt
>NODE_3312_length_102_cov_18.686274
GTTTTGAGCTGAAAAGACGTAAGGGCAGGGTATGACGTTTTGGGCTGAAAAGACGTAAGG
GGGGGGTATGACGTTTTGGATTAAAAGATGTAAGGGGGGGTTTGACATTTTGAGCTGTAA
AGACGTAAGGGTGGGGTATGACGTTTTGAGCTGAAAAGACGTAAGGGGGGGGTA
>NODE_3313_length_404_cov_68.965347
AAGGAGGCGGAGCTCAGGTGGAGACATGGGGAAAAGGTGGCCAGCACAACACACACACAC
ACACGCGCACACACACACACACACACACACACGCACACACGCACACACGCACACACGCAC
ACACGCACACACTCAAGCAGCAGCACGGGGAGGCAGGGACAGAACACTCTGGGGTTTAAA
AGTACCCAAAGCATCCTGGGTAATTAGCCATTACGGCGCTGTCACAGAGGGTTCTGCAGT
CAATACAGAGATAATTTGGGCAATGGTGAATGACAGTGCTGTCCGGGCTTTTTGGATGAT
CAAGGACAGATCCAGCTGCACCAGGCATCTGTCAGGGCCATGAATCACTCCTCCAGCCAG
CAGCAGGGTGACTGGAGCAGAGAGAATCACTGGGAAGGCATGTGCAGACACACAAATAAA
CATGTTCCCCCCAGCTCCTCTCGCCACACCGGGAAATGGCTATTAAAGGTCTGCCg
>NODE_3327_length_245_cov_24.897959
AGACCTCACCCCTTGTGTTTCAACCCTGCCTATTTGTAGGAGTCGAGCCATCTTTAGCAT
AGCTTGTCGTGACAAAACGCTGGCGTGGAGGATAAAAGGCGATGCGTGGAATAAGGAAGG
GATGCAGACGAAAACAGCAAGGGGAGCACAAAGACTGAGAGATGCGAGATGAAAGGAGAC
AGAGAGAAGAGGGAGAAAAGGAGACAGGGCCAACGTAGACGAGACACAGAGACGGAGGAG
AATGAGAGAAAACAGAGGAGGGGAAAGAAAAGAAAGATGGGAGAGAAAGAAAAAGAGATC
TGTGAATTCCCCCCCCC
>NODE_3339_length_396_cov_50.803032
GAATGAGTCGGAGGTGATACAACAGCAAGAGGCAACCCTGAGAGAGTGGTCTTGAGAAAT
AGGTTTCCACCGAAACCTGGTTGTGAATAATAGACAGACTTCCAAGAGAGGCAGCACTCT
TGGTGGTAGGAGGTTAATATTCTCACATGTCATTAGGTCCGCTGGTTGGGTTGATGGCTC
ATTGAATCAGGCAGCAAATGATTTCCTCACGGTGCAGAGGACAGGGCACTTCAAAGGGAA
GGGGCTGGGGTCAGGACAGCTCTCTGCTTTGATTAATGACTTGGGATCAGCAGAGGTTGC
CTGTAGGTAAGACGGTGACGGTGGATTGAATTTGAAGGGGACTGACTTTTTAAGCTGGAT
TTGACCTAGGCCCCGGACAAACTTGAAGATAACATCTTTCTGCCTGGCCTGATGGGTTCT
GACAAAACAGCATGCTACCCCTCTGGCTTACGCAATCATAAAAATGAg
>NODE_3340_length_102_cov_58.666668
CCTTATGAATTTTCATCAAAAACGTCATACTAACCCCTTACGTCTTTTCAACCCAAAACG
TCATACTAACCCGTTACGTATTTTCATCAAAAACTTCATACCAACCCCTTACGTATTTTC
ATCAAAAACGTCATACTAATCCCTTACGTCTTTTCAGCCAAAAACGTCATACTA
>NODE_3342_length_73_cov_20.273973
CATACTAACCCCTTATGTATTTTCTGTTCAAAACATCTACTAACCCCTTATGTATTTTCG
TGAAAAACATCACACTAACCCCTTACGTCTTTTCAGCCAAGAACGTCATACTAACCCCTT
ACGTATTTTAGCCAAAAAAGTCATA
>NODE_3344_length_269_cov_34.643124
TGGTAACAAGTTTCAGGGTGCTTCATCCTATATGACTCACGAGTTAGATCACATTAGACG
ATTGCCATTGTAAAGCTGCTGGCTCACATTACCTCCCTCTAACCTCAACACAATACTCCT
GTTTCTTTAGTATTAATAACCAAGCCCTCACCTGCAAAATCAATTTGAAAGTCTGTATTT
GCTCCTGAATAGAAGGGGGAAAACTATTAATTAAAAGTGGAACAGGTTCTTATTTTAGTG
GAACGTCGAAAAATTTTGCCTTTGTTGAGGAAAGCCCAGGAGCAAAGCTTTCATTAGCCT
ACATGCATGGCAAAAGCAATTCATCAACTATAAAAAAAAAA
>NODE_3345_length_300_cov_45.166668
AGACAAGCGTTGGACACCTGTTTTTTTAAAAAACTTAAATTCCACTCAAATACTGTCTCG
AAGGGGCCAAGTATGTCTTCCCTGTTCCTCATGCTCAATTAGCTGTGATTTCATTATTTA
TTTATTGTATACTTAAATGCAATTTATACTAAAAAACGTGTAATAAAATGTAGAGTGTGG
GGATTAGAAAAAGCGCTTTAATCTCATGCTTCTGATAATACTGCATGGGTTGATTGATTA
GTTTTTCAGGAAGCTTATGTCACAAGAACCTAATCCGTCTTTGGATTGTGCCAGCCTTAT
ACGGTTTTTTGCTCCGCCACTTTATCATGGCGGCAAATTACAGAGCTGCTGGGCTGTGAT
AAGGTCCTCGTc
>NODE_3346_length_73_cov_31.123287
TACTAACCCCTTACGTATTTTAGCCAAGAACGTCATACTAACCCCTTATGTATTTACATC
AAAAACGTCATATTAACCCCTTACGTCTTTTCAGCCAAAAACGTCATACTAACCCCTTAC
GTCTTTTATAGCCCAAAAGGTCATA
>NODE_3350_length_86_cov_22.430233
CCCCTTATGTATTTTCATCAAAAACGTCATACTAACCCCAAACGTATTTTCATCAAAAAC
GTCGTACTAACGGCTTATTTATTTTGATCAAAAACGTGATAATAACCCCTTATTTATTTT
CATCAAAAACGTCATACTAACCCCGTATGTATTTTCAT
>NODE_3351_length_73_cov_32.287670
CGTCATACTAACCCCTTACGTCTTTTCAGCCAAAAACGTCATTCTATCCCCTTATGTATT
TTCATCAAAAACATCATACTAACCTCTTAGGTCTTTACAGCCCAAAACGTCATATTAACC
CCTTACGTATTTCCATGAAAAACGT
>NODE_3360_length_251_cov_16.609562
TTACGTATTTCAGCCAAAAACGTCATACTAACCCCTTATGTATTTTCATAAAAAACGTCA
TACTAACCCCTTACGTATTTTCATCAAAAATGTCATACTAAACCCTTACGTATTTCATCC
CAAAACGTCATACCCACCCCTTACGTCTTTTCAGGCCAAAACGTCATACTAACCACTCAT
GTATTTTCATATAAAACGTCATACTAACCCCTAATGTATTTTCAACAAAAACGTCATACT
AACCCCTTACATCTTTTCAGCCAAAAACGTCATTCTATCCCCTTATGTATTTTCATCAAA
AACGTCATACTAACCTCTTAGGT
>NODE_3363_length_73_cov_18.589041
ATGACGTTTTTGGCTAAAAGACGCAAGGGGTTAGTGTGACGTTTTTGATGAAAATACATA
AGGGGTTAGTATATTTTGAGCAGAAAATACATGAGGGGTTAGTATGACGTTTTTGGCTGA
AAAGACGTAAGGGGGGGGTATGACG
>NODE_3366_length_93_cov_42.290321
ACCCCTTATGTGTTTTCTGCTCAAATCATCATGCTAACCCATTATGTATTTTCATCAAAA
ACGTCATACTAAACCCTTACGTCTTTTCAGGTAAAAACGTAATACTAACCCCTTATGTAT
TTTCATGAAATACGTCATACTAACCCCTTATGTATTTTCATCAAA
>NODE_3368_length_598_cov_12.687291
AGATCACTAGAAGTTGGCCGAAGTGCGAGCTGCCTCTTTGGCAGTATTCCCAACTCCTTG
CATCTTCATGTCCTTCATCAACAAGCAGACCTGGTGCCGTTCAGTGCCTCTGATACTTAC
AGGTGTTAGGATGTTTCCTGCGTTGCTCTTGTCAGACTCGCACCTGAAAGGCACCCGTGC
CAAAGCAGCTGCTCAAGAAACCACTTCTGTTTCCTTTTTATTTATTTTTTTCCTGTACCC
ACTTCCTTTGACCTGTTAGACCTTTGTTTCGGTCTCCTGTCAAGAAAAAGAGTGAGATGT
AGGTGNNNNNNNNNNNNNNNNNNNNNNNNNNNNNNNNNNNNNNNNNNNNNNNNNNNNNNN
NNNNNNNNNNNNNNNNNNNNNNNNNNNNNNNNNNNNNNNNNNNNNNNNNNNNNNNNNNNN
NNNNNNNNNNNNNNNNNNNNNNNNNNNNNNNNNNNNNNNNNNNNNNNNNNNNNNNNNNNN
NNCCCCATACACTGCTGGTACACTACATTCGGATGACTTCTGTTTGATTTGTCTTGTGTA
TGTACACGCATCTGTCCTTTATTCTTAAACACTTGCCATTTGGGGTGTCTTTTTCTATAA
ACACACATGGGAGATAGGGCCAGACTGTTGTGTGTGTAATGTCCTGCTGGGACAAACTGG
ACAGAAAAAa
>NODE_3369_length_73_cov_27.917809
TTTTTGATGAAAATACATAAGGGGTTAGTATGATGTTTTGAGCAGAAAATACATAAGGGG
TTAGTATGACGTCTTTGATGAAAATACATAAGGGGTTAGTATGACGTTTTTGGCTAAAAT
ACTTAAGGGGTTAGTATGACGTTTT
>NODE_3376_length_104_cov_38.250000
ATACTAACCCCTTATGTATTTTCATCAAAAACGTCATGCTAACCCCTTATGTATTTTCTG
CTCAAAACATCACACTAACCCCTTATGTATTTTCATCAAAAACTTCATACTAACCCCTTA
TGTATTTTCATCAAAAACGTCATAATAACCCCTTACGTCTTTTCAGCCAAAAACGT
>NODE_3377_length_184_cov_15.755435
CGATTCAGCCAAAAACGTCATACTAACCCCTTACGTATTTTAGTCAAAAACGTCATACTA
ACCCCTTACGTATTTTAGTCAAAAACGTCATACTAACCCCTAATGTATTTACATCAAAAA
CGTCATACTAACCCCTTATGTATTTTCATCAAAAATGTCATACTAAACCCTTAATTATTT
TCGTCAAAAACGTCATACTAACCCCTTATGTATTTTCATCAAAAACGTCATACTAACCTC
TTATGTATTTTCATGa
>NODE_3395_length_567_cov_48.107582
CTAATGTTTGCCTCCTATTCACTATATATACACATATATGTATTTTTATGTGTGAGGGAA
TCAGTTGCATGCATTGTCCCCAAATCATTGTAATATCTATTTAGAGTAGCAACAGCAGTG
ACTGCCGACGCTCTGTCTTCACAGAGCATAAACCAGTCTTAAGACTTAGAGAAGCAGAAA
AGGCTTATCCCTATATTCTTAAACTCTCCTCTTTTATGACGGTCTCAGGCATTAAGGATA
GGATTGTGAATAGCAATTGTTCAGCAGCTGCAGTGAGAGAGGGAGTGTGTATACGTGGGT
GGGGGTGCTTTATTCCACGGCAAAATCCCTTCCCTTTCTCCCGCTTTTTCAACTGTAAAT
ATTAACTGTGTTCTTAACTCTTAACGGTGTATGGGACAAAGTCATGTGCTTTTAAGGATA
CATTATGTGGCAGATTTTCCACTGCAGACACTGCGGCTTCAAATAAGAAAAGGCTGTTTT
ATGGAGCCTGAAAACAAATTTGCTACGGCAGAAGAAAAAGAGTGATTCTGAAAGAAGGGA
GAGGAAAGGGGGGAAAAAACGATATAACTTTGTGGTATCAAGTCGTCACCAAACAATAAA
GGAAAGCTCTCAAGGGGGTTGGGAAAATCTTTTAAAATt
>NODE_3396_length_153_cov_98.248367
GTATTTCAGCCAAAAACGTCATACCCCCCCTTACGTCTTTTCAGCCCAAAACGTCATACC
CACTTCTAACGTCTTTTCAGCCTAAAACGTCATACTAACCCCTTACGTATTTTAGCCAAA
AACGTCATACTAACATCTAATGTATTTTCATCAAAAACGTCATACTAACCCCTTACGTAT
TTTAGCCAAAAACGTCATACTAAGCTCTTACGTATTTTAGCCAAA
>NODE_3398_length_73_cov_36.534248
TTTTCAGCCAAAAACGTCATACTAACCCCTTATGTATTTTCTGCTCAAAACATCATACTA
ACCCCTTATGTAATTTCATCAAAAACGTCATACTAACCCCTTAGGTATTTCAGCCAAAAA
CGTCATACTAACCCCTTATGTATTT
>NODE_3435_length_406_cov_67.701973
CGCACAACCAATCTGACATATTTACCATAACAACCATTCCTAACTTTTTTTCCTTTCTTT
TTTTTCTAAATGAAACACATCCATAAAATAAATGTTTGTTCTGCTGCGCTGTCCTTTGAA
GTTGGATTTGTTTTTGCTCTTTAATGATTTTCTCTGTCTGATGATGATGGAAACCATGCT
GACACCTTCTTTTGGTTCATCAAGTTCCGTGGCACAATTACATGAATTTACTTTCAATAA
ATTACCATCTTTGCATACATCAGTCATGTTATCCAGCTGAGGCGTTCGCAAACAATATGC
ATTATTAATTTCATTGTCACTGTTTATTTGGTTAACTTGTAACCGACTTGGACAGCTCTC
TGCCTTGATGATGCCTTTTAAAACATCAGGGTTGGCTTTTTAAAACCAGATCAGTGGATG
ACATGCTCTCCTATACCACTCCACTCACACAGAAACCACAGAGGGGCAAACAGTCAGa
>NODE_3436_length_520_cov_29.411539
GACCTCGGCATCTTTGCAAACTTGTTACTCAATAGCCAAAGGAAATATCTTTCAGTCAGT
GCGCGTTGTCTCGAGGTCTGCTTGCTTCGTGGGTGGACAGCGGAGTGGTGCTGAAGGGAT
ACTGTTGCTCTTTAAATAGTTGTAGAGAGTAGGCAAGACCAGGTTTGGCCATGTGACGGT
TACGCCGTGCAGCGCCCGAGAGCTCTCAATAGGGTTTTGTGCTTTTCTCTTGGCATTCAC
ACTGCACGCTTCGCCATTATTTTACTTGTTAACTAAATGAACTGCATAATGTAGTCCATT
CTCGTCAGCCCCACCCACGCCGCAAGAGGCGATACTGCTCCTCTCCCTTTTAACATCGCT
CTTAAGTTTTAATAATGTTTATTCGGTGGCATTCATTTTGGTGCAGCCATTTGTAGGAGA
TACGCTTTCGGCTAAAGAATAGTACACATCAGTTAATTTAGGAAAACAACTTCAGAAAAG
GATGGAAATGATGGACTTCACCTATGCATGCCAGCCCACAAAGTCCGAAAAAGGCCATGT
TCTTTAATTGGAGAGAAAAAATATATACATGCAATATACATACATTTAATGg
>NODE_3437_length_142_cov_14.450705
GGGGGGGTACGATGTTTTTGGCTGAAATACATAAGAGGTTAGTATGATGTTTTTCATGAA
AACACGTAGGGGGTAGTATGACGTTTTAGATGAAAAGACGTAAGGGGCGGGTACGATGTT
TTTGGCTGAAATACAGAAGAGTTTAGTATGACGTTTTTCATGAAAATACGTAAGGGGTTA
GTATGACGTTTCGAGCTGAAAAGACGTAAGGGGg
>NODE_3438_length_73_cov_31.013699
CCCCCCTTACGTCTTTTCAGCTCAAAACGTCATACCCCCCCTTACGTCTTTTCAGCTCAA
AACGTCATACCCGCCCTTACGTCTTTTCAGCCCAAAACGTCATACCCACCCCTTACGTCT
TTTCAGCCAAAAACGTCATACCCAC
>NODE_3439_length_104_cov_30.153847
TGAAAATACATAAGGGGTTAGTATGACGTTTTGACCTGAAAAGACGTAAGGGGTTAGTAT
GACGTTTTTGATAAAAATACATAATGGGTTAGTACGATGTTTTGAGCAGAAAATACATGA
GGGGTTAGTATGACGTTTTTGATGAAAATATATAAGGGGTTAGTATGACGTTTTTG
>NODE_3440_length_572_cov_16.513987
CAGGCAGTCGGGGTGGAATGCTGCGGGACACGACTCACAGCAAAGCAAACGGCCACCTGC
AACACACGACGTGCTTCCACTATTAGAAGCTGTTATAAAGTAGCCTGGACATTTAAAAAT
TGAGGATTTGTGCCGGAACATCCCATATCGTGATTCCCTCCGACCAATCAGTAATCGACT
GCTTTCACATCACTTTTAGGATTTCTGTGGAGATTAACTGGCTTAGAACCACAATGGAGG
TGTAACACTGAGCCCTGGGGTATCAGGTACCGGATTGGCTGGCTACCTTTAGAACAGACG
AAGCACCAGCTGACATTGACGTGGGAGTGGTGGCTGTAGCCCTTCTTGGCAGCAAAGTGG
TTGGTGCAGATGATGGCGTTGGGGCTGAGAACCTGGCTGCCAGCTGCTACACACAGATCC
CCTGTGTGATAGGCCACAGGGCAGCGCAGGCAGCGCGTCATCCTCCCTGCAGCAGCCAAT
CACAACACGCTTCAAAATACACTTCCTGGAATTATTAGCACTAGCAGTGGTATAATGTTG
GTACCAAGTGTGGTATAGTATTATTACTAGTGCAAAGTCTGGACTTTGTCTTCCCAGGAT
ACCGTCTATTGCTTTTGCTCCAGGAAAATAAAGCTAAACATGTt
>NODE_3441_length_84_cov_15.380953
TTAGCCAAAAACGTCATACTAACCCCTAATGTATTTTCATCAAAAACGTCATACTAACCC
CTTATGTATTTTTATCAAAAACGCCACACTAACCCCTTAAGTATTTTCATCAAAAACGTC
ACACTAACCCCTTACGTCTTTTAGCCAAAAACGTCA
>NODE_3445_length_135_cov_44.962963
ACTAACCCCAAACGTATTTTCATCAAAAACGTCGTACTAACCCCTTATTTATTTTCATCA
AAAATGTGATAATAACCCCTTATTTATTTTCATCAAAAACGTCATACTAACCCCTTACGT
CTTTTCAGCCAAAATCGTCACACTAACCCCTTATGTATTTTCATCAAAAACGTCATACTA
ACCCCTTATGTATTTTCGTGAAAAACG
>NODE_3462_length_335_cov_44.740299
TCTCTCTCCCTTTCCCTCTCTCTTTCCATCTCTCCCTCCCTCTCTCTTTCCCTCAAACTC
TTTCTCTCCCGTCCCTAACACGTTAACACACTTTCTCTTCCTCGTCCACACACACACACA
CACACACACACCCTACGCCCGCTGCATTATAGCCTTTCCTCCTTTTACACTTATCTGTAC
TCATGTGTCTGCAACGAGCGAGCCTGAGTAACCAAACCCGCAAATTGCCCCGCTGTCACG
CAGGTCCCCTTTAAGTGCGCCTTTTAGCCTCCTAAAGGACAAATAAAGTCCATTTAATAA
CTGCACTAAACACTAATAGTCTATGTGTGGTTGACATTTGTGTTTGGACTAAAAGCCCCC
CTCAGGCCATGGCTGGTACAGGGAGGCCCGGCTAGCAGCTCCCCCCT
>NODE_3472_length_293_cov_28.037542
CTAAAAAGGTCACCACTCAACCATAAAATGTTGTAAAGTGCTTTTTGGAGCTTTGTAAAA
TTTGCTTTGACATCGTAATTCCAAAGGCAGTATTATAAACCATTCAGTGTTTGTAGTCTA
TCTGGCGTACCAGTTCTTGTGTGCCAGTGGAAATCTGCCAACATTAATCAAATGCCTAAT
TATTGTAGGCTATTGCCGAAGCAAGGGACTGTGCGGTATCAATTAAATTTCCTACAGTAG
ATGTGGAACAAATACCACAAATAAAATGAACACAATGAAAACAGTATGCTCCTTTTGAAC
TAGACTTCATTTTATCTCAAACAAGTCATATCATCTCCATGACAACAGCTGTACTGGTAG
CATGG
>NODE_3473_length_73_cov_70.931503
TCTCCCTCTATAATGTGCACAGGTGCAGCTTAATTCAATTGGAAAACGTTGCCATGGCAT
TACATGAATATGTCCATGCTACCAGTACAGCTGTTGTCATGGAGATGATATGACTTGTTT
GAGATAAAATGAAGTCTAGTTCAAA
>NODE_3479_length_247_cov_21.595142
TGCGTTCTGAACCAACTGAAAGCTCTTTATCGAGCTTTTAGTACACGCTGCGAGCAGGGC
GTTACAGTAGTCAAGTCTAGATGTAACGAATGCATGAATGAGTTTTTCAGCATCACTTCT
AGTCAAGATCTTTCTAATTCTAGCTATATTACGCAGATGAAAGTAGGCAGTTTTGCATGC
CTGGTTCATATGTGCTGTAAAGGATAATTCTTGGTCCAGTAGGACGCCAAGGTTTCTTAC
AGCCGAACTGGGGGCTACACTGATAGTGTCCAGTGACACCATCTGGCCGACTAAAGAATC
TCGCAGACGTTCCGGGCCt
>NODE_3480_length_204_cov_77.774513
AGTGACAGGTGTAGAGAAGGCACAGCAGGCACAGTCTGTACTTGTGTCGCAGACGCCATC
CTGGTGTGGTACCTGTGTTGCTCTCGTAGTCCTTATTCTAATCTTATTTAACAGTCTCTG
CCCGACGCTGAATTCAATGCAGACCTTCAGATTGGAGAGTTTCCAAACAATCCCGAGCTC
ACCCAAGCTTGGAATTGGTTTTCCGTGGAACATCTCCCTCCTCCCTTTGGGCACTTTACC
AATTTGACCAAATTTGTTCCATCGCTGCTTCTAAGT
>NODE_3492_length_358_cov_34.569832
AATATTAAGCATCAGTAAAATAATCCAAAAACGTCTACGGATATTTAAGAATTCCCTATT
CAAGTCTATTCAAAATTATTCCCTGATCAAATTATGTTGACTGCTTCTGAGTTTGGGGTT
GTTTTATCAATAGATACCAGATTTTATGATCTATCATGAACCACAGGAACAGGTTGCCTG
GGAAACGGCAGCATGGCAACAGGATCAGAGCCTGGGGGTTGTCTGCTGCTTGGTCTGCTC
CCATTTTACATCACAGTTCCTCACTAGATGGTGTGCATGCCACTGGAGAGTACACTTTCC
ATAGTGAGTTACGTCTCAACAAAACAAATCAGGGAAACTATACGGTGTGCCATTTTTTAA
ATGGGGTGTAAAACGGAACGTATGGCAATCTGATTCGTTTTGATCTTATTCTTTTGTAGA
AGACTTGGGa
>NODE_3493_length_176_cov_16.613636
CCCTGGTAATGTCACTCTCATTCACTCCCATTGAAAGTGGACTTGTGCTCTGCGTTTATG
CCCCTGGTAATGAAACTCTCATTCACTCCCATTCAATGTGGACTTGTACTCTGCGTTTAT
GCCCCTGGTAATGTCACTCTCATTCACTCCCATTGAAAGTGGACTTGTGCTCTGCCTTTA
TGCCCCTGGTAATGTAACTCTCATTCACTCCCATTGAAAGTGGACTTGTACTCTGCGTTT
ATGCCCCT
>NODE_3495_length_86_cov_18.465117
AAGGGGGGGGTATGACGTTTTGGGCTGAAAAGACGTAAGGGGTGGGTATGACGTTTTGGG
ATGAAAAGACGTTAGGGGGGGGTATGACGTTTTGAGCTGAAAAGACGTAAGGGGGGGGTA
TGACCTTTTTGACTGAAATACGTAAGGGGTTAGTATGA
>NODE_3496_length_78_cov_57.423077
ACGTTTTGAGCTGAAAAGACGTAAGGGGGGGGTATGACCTTTTTGACTGAAATACGTAAG
GGGTTAGTATGAAGTTTTTGATGAAAATACGTAAGGGGTTAGTACGACGATTTTTATGAA
AATACATAAGGGGTTAGTATGACGTTTTTG
>NODE_3505_length_268_cov_34.649254
GGGGGGTCCTGTCTGGCTACATACAAACGCAAAGCCTGACGCAGTTCCACTTGTTACCAC
CAGAAGGTGCTGTTCAAACTTGAACTCAATTCCTCCCCCTTTCTCTCTTGTGCTTTCTCC
CTCTCTCAACCCCTTCCTTTCTCTCCCCTTCCGTCCTTCTCTATCTCTCTCTCCCTCCCC
CTCCAGGCCATCCAGCATATTGAGGGCACCCAGCAGGAGGAGGACTGTGCGGGGGGCGAC
GAGGAGCAGAGGCGGGCCGTGATTGTCACCCCTGGGCGAGGCCTGTCAGGCTCCGACACA
GCATCGGACAGCGAGGAGCCAGAGGACAGCTCACTGCCCT
>NODE_3514_length_73_cov_9.260274
GTGAATGAGAGTTACATTACCAGGGGCATAAACGCAGAGTACAAGTCCACATTGAATGGG
AGTGAATGAGAGGTACATTACCAGGGGCATAAACGCAGAGCACAAGTCCACTTTCAATGG
GAGTGAATGAGAGTGACATTACCAg
>NODE_3520_length_845_cov_19.970415
GACTCCTAACAGGAACCAAAAGAAGAGACCACATCACACCGGTGTTAGAGTCTCTTCACT
GGCTCCCTGTTGAATTTAGAATCAAATTTAAAGTCCTACTCCTCACATATAAGTCCATAA
ATGGCATGGCCCCTCACTACCTCAAAGATGTTGTAGTACCATATCACCCAGCCAGAGCAC
TTCGCTCCGAAAGCGCTGGACTATTGGTGGTTCCTCGAGTCTCCAAAAGCACAGTAGGAG
GTCGAGCATTTAGCTACCAAGCTCCTGTGTTATGGAATCAGCTCCCTGTTCATGTTAAAG
AGGCCGACTCAGTCTCTTTATTTAAGACCAGGCTTAAAGCATTTCTCTTCGAAATAGCTT
ATGGGCAGGGCATTAGCTAATATCGTAGTTCACTATAGTCTGTTCATCGCTGTACACAAG
TTTCGATCCCTCCGAGGTGGGCTCTGTCCTGGATGCTGCCATGGCGATGACTCCACCCNN
NNNNNNNNGGCTTATGGGCAGGGCATTAGTTGATATCGTAGTTCGCTATGGTCTGTTCGT
CGCTGTACACAAGTTTCGATCCCTCCGAGGTGGGCTCTGTCCTGGATGCTGCCATGGCGA
TGACTCCACCCTACATGCCTCGCCCCGCCTAGCGACTTGATCTGTGGACCCGGGTGCTCC
TCAACTGTCGGAGGTACTTCGTACAACAGACGAACTGCTTTCCTCAGACCCACTTCGCTG
AATAGCCGAACTCTCCTCGCACCTGATGATCTAGATGAACCCTTCCTTTCGCCTGAGGGG
TTCTTTCTTTACAGTCCATCGCAATATGGATGCACACCAGTCCTGGAACATCTACAGCCT
GTCCGTCCGTGGGAGCAGGATCTCTCCTTCACTGTGGTTCTCCCCGAGGTTTCTACTTTT
TCCCACAGGGTTTTTTT
>NODE_3521_length_599_cov_81.542572
TTGGTCACATAACAGGTTTGGCAACCCAGTGTCCAGATGAACAGTATCTATTACCCAGAA
ACTGTTCCACTGCATGTTCTCGGTGACCACCCGTGAATGATCTAACCCATTATTGAAAGA
GGAAAAATTACCCATGATAGAAGTGAAACAAAGAGCTACTAAATGTCATCATCTTCACAA
AGACAATGAGATCTAACATTCAGTGTCAAGGCATTATGTTCACGGATTTTTAACAAAGAA
TCAAACTATAGGCAATATCTGCTGGTAAACCAAGAAGGCTCTTAGCTGCCACATCAAAAT
TGAGAAAAAAGGTCCTGCATTTGAAAGCCTAAAGGCTTAAACTAATTCAAAAAGTCTAAT
CAGACTAGCAATCCCTGATGTTAATGAAGGTGTCACACACTGCACAAAGAAAGTTGTGCC
TGGCAATCTTCCATTTTTCGGCTGCCTACACCAGTGACATTTCATCTCACATTCAAAGAG
CGCCTAGGCCCCTTAATGAAATGCATAATTAACATATTCTAATTGTGCTGAGCACAGTGA
TGGTTTTGACAGAGCTCACTTTCCATGTCTAATTCAATGCTAATTTAATCTGTTCTTTTC
CCGCCGACATGACCTTTCTTGATTGAGTTTCACCGCAAAGAATTTTTTGATGGATTGATT
TATCAACCTCt
>NODE_3528_length_710_cov_75.109856
AAATAAAGAGGGGGGCAAATTAAAGGGAGATAGAGAGAAGACGAGAAGAAAGGAAGTAGA
GAGGGTGACACAGTTTTAAAATGCCCTATCTTTCGGCCATCCCCACTTTTCAATTGAATA
AAGAAAACTCACCCTCTTTCTTCTCCTCTTTTCTTTGCCCATTTCTTTTTGCTCTCCCCT
CCCTCCCCTCCTCCTATCTCTCACTCCCCTTTTTGGAGATTTTTTTCTCATGAATGATTT
ATATGTGTCTTGTTATCAGCAGCGATTTCTATAGACCCCAACGCATTCACCAAGACATTT
GTGGCGTAATTGTTAATTTTAATGCCATAATGGCTTCAGATGGGGGCCATGATTAGACAT
TTATTACACAATTAAATGAAACATACTCAAGAATCACAAAAGGCTTCCGTAATTATTTCA
GGCCATTAATAAAATGGGCATTAAATTATATTGGACACAAAAGAGAAGTGAAATAGATTT
CCATTAGAGCAATACAGGCAGAGAGGGTAATAGATCCTGCCTGAATTCACTCTGAAATTA
ATTGTTGCCCGGCCTATTTCCACACACAGTGGAATAAATGAATGAGAAGAAGAGAAGAAG
AAGCTGGTGGCCGAGAGAGGAGAGAGGTGGGGGGTACATTAAGAGCCTCTGATAAACCCT
TTTGTTTGACATCCTACAATGAACCCTAGGTTGAAAAGAAAGCCAAAGAAGGGCGAGATA
GTGAGAAGAAGGAGGGGGGATAAAGGAAGAGGTGGGGAGAGAGGAGAGAGAGGGAGAGAA
Ag
>NODE_3537_length_260_cov_61.484615
CCTAGACATATATCTAACCATACTGCTGGATGCAACAAACTAACTCAAACCTAGAGATTT
TTTCCCCCTCTAGGGTTTGCACTTTTTGAGAAGTGAAGGTCTGTGTCGTGGGGGGAGTTT
TGGTTTTATTTCTGGGCTGGTGTCTGGGCTGGGCGGGCATTCCCGAGGGACCGCATGCAT
GACACAACGCAAAGGCGAGAAGCCCACCATCAGCATCCAGGAGCACATGGCCATTGATGT
GTGCCCGGGCCCCATCCAACCCATCAAGCAAATCTCTGACTACTTCCCCCGCTACCCACG
GGGTCTCCCCCCTACAGCTCCCCCGCCTCTTa
>NODE_3541_length_165_cov_10.569697
CGGAGCCTGGAGGATACTAATGTTGTTTTTGGGGGTGCGTGTCAGAGGTTCAAGAGAAGC
CTTACTGCACATGCTTAGTGAGATACATACTTGGTGTGGGAGCCTGGGTCTGGGGTAGAG
AAGGGAGAAAGGCCTTGGGGGTGGAAGGGAGCCAGGCATTTTGGAACTCCCACAGTTTCC
TGCTCTAGTATGCACGTTGTGAGTGGAACGCAAGGCCCCATTGTACTCTGAGCTTGt
>NODE_3544_length_220_cov_13.872727
TACTAACCCCTTATGTATTTTCATCAAAAAAGTCATACTAACCCCTTATGTATTTTCATC
AAAAACGTCATAACCCCCCTTAGGTCTTTTTAGCCCAAAACGTCATATCCCCCCCTTACG
TCTTTTCAGCCAAAAACGTCATAATAACCCCTTATGTATTTTCTGCTCAAAACATCATAC
TAACCCCTTACGTATTTTCATCAAAGACGTCATACTAACGCCTTACGTATTTCATCCCAA
AACGTCATACCCACCCCTTACGTCTTTTCAGCCCAAAACGTCATACCCCCCC
>NODE_3551_length_73_cov_19.452055
ATACTAACCCCTTACGTATTTTGGCCAAAAACGTCATACTAACCCCTTATGTATTTTCAT
CAAAAACGTCATTCTAACCCCTTACGTATTTTAGCCAAAAAGGTCATACTAACCCCTTAT
ATATTTTCATCAAAAACGTCATACT
>NODE_3552_length_78_cov_38.038460
TGGCTGAAAAGACGTAAGGGGGGGTTATGACGTTTTTGATGAAAATACATAAGGGGTTAG
TATGACGTTTTTCATGACAATACGTAAGGGGTTAGTATGACGTTTTTGATGAAAATACAG
AAGGGGTTAGTATGACGTTTTTGGCTAAAA
>NODE_3558_length_324_cov_90.086418
ACAATTCATTCATGGAACTAGTCATTCTAACTACTAACAGTTATCTAACTTAACTAATGT
ACTAACATCCTAACTTCTCCATCTTTGGTTTTTCTTTTGTTTGATCCATCCTTATTAACA
ACGTTTTTGTTCATTATTCCTTTGATTTCCTTTCTTCCCCCCTTTTTCCGGAAAGCAATC
TGGCATTGGACACGCTATGGTAAACAAACTACATTGTCTGGTAGATATCATTCTTATTGT
CTTTTTTTGGGTTTGCCGTGTGTCCCTCTCCCCCCTCTCTTCTTTTGCTTTTCCTTTTGA
GTTTCATCCTAGACACTCTTATCAAAAAATGAGGAGATGGGTTTGTATTACCAGGCTTTC
TTCACTTTGCAATTTCCTCCCTCCCTCCTTCCCTCC
>NODE_3570_length_302_cov_48.586094
GAGCGGGGCACACTGGGAGAGAGGGAGAGAGACGTTTAGATGAGCCTCATCTTCTCCTCT
CGCCCCCCCCCCTTCTCTCCTCCTCCTCCTCCTTCCCTCCATGCATCTCTAGCTCCCCGA
CCCCTGTGAGGAGGCAGCACGGCTGGGCTCAGGCAGGATGGAATGCTTTCTCTCTGGAGC
TGAACTTTTATGTCAGGTGAGCTCCCAGACACATCTCATCCCTTCCAACAGCTCCTCGTC
AATTCCAGACTTAAAATTTGATGGGAAAGGATACTGTTTGATGCAGTCTACCAGCGGCCC
ATAACAACAGTCATTTATGGTGCACTGAAAAGGAAGAGGGGGGGGGGGGAAGAAATATAA
CGTGGTGTGAAGgg
>NODE_3576_length_135_cov_17.266666
TTTCAGCCCAAAACGTCATACCCACCCCTTACGTCTTTTCAGCCCAAAACGTCACACCCC
CCCTTACGTGTTCTAGCCAAAAACGTCATACTAACCCCTTATGTATTTTCATCAAAAACG
TCATACTAACCCCTCATGTATTTTCATGAAAAACGTCATACTAACCCCTTACGTCTTTTT
AGCCAAAAACGTCATACCCCCTCCTTA
>NODE_3579_length_437_cov_56.981693
TTTTCAATGAAAATCCTCCAAAGGACATGGCTATATTGTAAAAGAAAAACTGTATGAATA
TCAATACCTACTTGCTTTCATATTGTCTCTTTAAGTACTTTTTAGCATAGGCTCCTATAT
CGTCTGCCACAACATCAACAAGGCCTTCATGTCGAGGGAACAGAGAGTCTCTTACAACTC
CAGCTTTTTGACACAGATGGTGTTGCTGTAATCGAAGCAGGAAGGGTCACATTTTCAGAA
TGGAAATTACAAATCTTATCTTTGACTTGTGTGGCGTGAACCAGAGATGGATCCCAGCGC
CCCTGTGTCCTTCACCACCCTTTATTATTTATAACTCCAGCTCTTTGAGCAATGACCAGT
ACTAATGCATAACCTTCTGTCCTTCTGGCTGATGTGCTTCCTTTGAAACCAAAGATTGAG
GGAAGAAGAAAAGGGTGTGTGTGGATGAGGCGGGGGTGTGGAGGAAGGGAGAGCGAGAGG
AGTGGTGTAGGTGGGTGGGTGGCGGGGGg
>NODE_3585_length_478_cov_24.631800
CAACCACATTATCAAGTTTGCTGATGACACAACAGTGGTAGGTCTCATCAGCAACAACGA
TGAAACACAGTATAGAGAGGAAGTGGCACAGCTGGCGAAATGGTGTGGGGCTAACAACCT
GTCCCTCAACTTGAGCAAGACAAAGGAGGTTGTGATGGACTTCAGGAGGAACTCCGCGGA
TCACCCCCCACTGACCATCGACAGCTCGCCTGTCGAGAGAGTCAACAGCACCAAATTCCT
GGGGGTGCACATCACAGAGGACCTCACCTGGACCACCAACACCAAGTCACTCTCAAAGAA
GGCACATCAGCGCCTACACTTTCTCCGCCGGCTGAAGAGAGCAAGTCTCCCTCCACCCAT
CCTCACCACATTCTACAGGGGCACCATTGAGAGTGTGCTGACCAGCTGCATCACTGTCTG
GTACGGGAACTGCACTGCAGCAGACCGCAAGACCATCCAGCGAACAGTGAACACAGCTGC
GAAGATCATCGGTGCCCCTCTCCCCTCAATCCTAGAAATCTTCCACACACGATGCTCCAG
CAAGGCCAAT
>NODE_3586_length_138_cov_41.623188
TACGTAAGGGGTTAGTATGACGTTGTTGATGAAAATACATAAGGGGTTAGTATGATGTTT
TGAGCAGAAAATGCATTAGGGGATAGTCTGACGTTTTTGGCTGAAAAGACGTAAGGGGGG
GATATGACGTTTTCAGCGAAAAAGACTTAAGGGGGGATTGACGTTTTTGATGAAAATACA
TAAAGGGTTAGTATGACGTTTTTGATGAAA
>NODE_3589_length_579_cov_50.872192
TGTGAGCCGAGTAAAAAAAAAAAACGGTAGGTACAGATGCTCTTCTGAGTACATCGGTAG
ACTCTCTGGTAAAAAAAGAGTTAAGCAATACAAGCAGACAAGCAGTGTCCTTGCCACTCA
GCTATGAAAGGTAGCCTTAAGCCAATTTCTGTGTGCTGCGCCTTTCTCCTCCTCCCCACG
GCAGGGAGAAATGGAATTGCCTCTCACATCCGAAGACAGCTCTGTGAAGGTGATAATAGA
GCTACTCCCTGCTGTCTGCAGGGAGGAAATAGGAAAGTGGCATATGGGGGCCAGGAACCA
AATGGAGAAGAGAAGCGTCCAGGCAAGGGAACCAGCCATAGGAAAGGTTAATGATCAGTT
CTCAATTCAGGAGGGAGGAACTCTGTTCTACCACGAAGAGGAAGAGAAATGTGACATGAT
TTACGTCTCTGTGACTTTGCGTCTCGTCTCGCCTCAAAACAAACACGGCTAAAAACATGT
CACAATTCTACAACCAAGCTTAAACAGCCTTGAAGGCACAGTAGGACCAGCGATGACCAA
TGAAAAAGGGTCATCTCAAATTTGAGTGTTCAGAAAAGGGTTAGCCGACCACACGCCCAC
TAACCATGAAGCCAAGAGAAACACGGCCGTGTTGCAATGCAGAGGCCTCCt
>NODE_3590_length_205_cov_47.009758
TGGTTTTCAATTATTTCAGCACGCGAAGCGACGTGACATTCGGAGGAGCCTGAATGTTGC
CTGACTGGACTCTGCATAATCTATCTCCTCTTAAAGTCCACCACTCATCCCATATTAATG
ACAAAACAAATCAGGCTCTTAATCTCACTCATCATCTGAATTTAAATTCTGAAGAAGTCA
AATCGTATCGCAGATTAGATTAAAATGGAACCCTAAAAACGATCTCTTAGAAAGTGTTGC
TGGTGTTTGAGGGCATGCCACTCTTAACAGACCAGAA
>NODE_3596_length_254_cov_50.547245
ATCCTCCAACTTGAGCTACTCTCTGTCCTCCATTCATAGAAAGTGCTATTAAGTTGGGGT
ATAATTCATCAAGGGATGGCAACTGATGAAATATTCCTCTGAATATATTACTCCAATGGT
AACACTAGGAAGAGTGTTATTATATGCGTTGTCAAGTAAGTGCTGGTTTGCTGGGGTAGC
TTGGATTGTTGCGATCGGTACCCTAACAATGGCACTGGCTTGTCTTCATAACAGAGTAAG
TGCTACTTGTTGGGGTAGTCTTCTGTGACTTTTACATCTGTTATTCATACAAATATAGTT
TGGCATGGGCCACTAACTCCCACACT
>NODE_3597_length_74_cov_28.824324
GTAGTCTTCTGTGACTTTTACATCTGTTATTCATACAAATATAGTTTGGCATGGGCCACT
AACTCCCACACTTTCAGCACTTTAAAGGGAAGCATTGATGGATTTCAATGGTCATAAGTG
CTTCTCTTTGGGGTAGTGTGATCTGT
>NODE_3614_length_478_cov_38.158997
TGTGCGCGGCCTGGGGGCCAGTGTGTGTGTGTGTGTGTGTGTGTGTGTGTGCGCGTCTGT
GCCGTGTTTGGAGTGGTGCCTTGTCAGATTAGACGCATGCTGGCTGGCTTTGACGACCGA
CCTGGACAGACAAGGCCTGGCAGGCAGAAACTGCTCAGGCACATGATGTCAGGGGGGGAC
GGCAGAACAGAATTATCCACCGCGAGACCAAGGAGACAGATGACACCCAACAGGAAGCCA
AATCTGTAAGCATCCACAACCCAGCTGGCTCGCCCTAGGGTACCTGTCTCTCTGCAGGGG
ATCAACGTCACCCCCTGAGCTGTCAAATTAGCTCCCAGGACCGGAGAAGCTGAGGAGATC
TGAGTGCTTGTAGAGAGGACGGCGTCTCATAAAATGTTATTAATTCATCCTTTGCTTCCT
GTTCTGAAAACACACACACACACATACACATGACAACAAAAACAAGTGTTTTGGGAACAG
GAAGACTCCCTTGGTGAGAACCTGTGGTGGGACACGCACACTCTCGTACACACATGACCA
TGAACACACa
>NODE_3623_length_73_cov_35.068493
AAGGAAAAAGAGAAGTGATTTCAAGGAAAAACCAAGCTTTCTCTTTACCATACAGCGTTA
ATATGACACAGAGACTTGTCAGTAATGTATATAATAATAACACTGTGTCCACTTTTTAGC
AGAGGGTGATTATTCTTCCTGCAAG
>NODE_3628_length_811_cov_65.741058
TGTCGTGTACTAATGAGGACAACGATTAATCGCAATGAAAAAATGAATTCATTCATTAAT
CCGTTTAATTTTGATACTGGAAGGTTGCAGGTGAATTAGTATAAATGAATTGCATTTCAT
GGTGAAAGCACCCCCAAATTACGCACGGGCGCGCGGTGAACAAAATAATGCTATTTTCAA
AACCTTCAACAATTGATTCAGATTTCTTCACCCAACAGTTTTTGATGGTGCGTGTAGAAC
TGTGGCGTTTGATCTTGACTTGAACTACCAACCAAGTCTTAAAGAGATCAAAATTCAATC
CTGTTCTAAGAAAAAGAGAAATGACGTTATTTGAATATGTGCCCAAAATCCTTAATGAAT
AACTTAGAACGAGGAGAAGGCAAATGCTGCCCCAGCTGTTTCCTGTTGAAAATGTCTGTG
TAATGTAGATAAATGTGAGGGATTTTCTCTCTAAATCCGTCTCCTGTTCGCTAAATCTCA
CTTCTCCAAAACGAGCCTGCGCAATGGAACAAAGTCGGAATATTGAGATGTGACATTGCC
TGCATCTCATCCTCTTTCTCGCTGTTTTTAATGACTTCAAACAAGTTCATTTTTGCTGGG
CTTTGTCGTGCGGAGACCCGTGGGGATGTCTAGCGGTCATTCCTCCAAGTGGCATTTATG
TGATGTCTTCAAGGTAACTTATCTGATTTAATTTGACACCAGATTGTCACTTTGGTCATT
CAGTTATTAAAATTTTGCAGAAAGCAACCGGATTTACGTTCAGATTAATGCAACAAACCA
ATAAAAGCTTCGTTCTAGTATTGCATGATTCAAGGATAAGATACTGTGAAACATTTTACG
CATTAATGCTTTTTCAGACATTTTTAGGAAAAAAATAAATGTa
>NODE_3629_length_448_cov_59.167412
CTTTCACTTTCTTTCTCTTTCCATTTTCTGTTTTTTATTTTTTATTCATAGGGTGACAGA
GGGGACTAGGGCAGGGTGCGGGGAAACAGGGGCCAGTCAGTGTGTGTGTATATGTCTTAC
GTGTGTTCTGGGAGGGTGGGGGGGTGTGATAGTTGTGTATTATGGTAGAAGTTAACGCAG
GCCTCAGACCAGGCCTTGTAACAATAGCCACAGTGTTGTTGAGGGAGTGTTGTGTCCAAG
ACTTTCGGACATTCCCATATCAGCATAATCACTACTGGGAGGTAGCTCCATTAAGGATTA
CCATATCATTAATACTAGCCATGACTTTTGTTCAAAGGCTAGTTGTGTAATGTTGCCTTG
TGGATGACGCCTAATCCGCTGAACTGCAGCTGCAGGGATGGGGAGGGAGACGACTATCAG
TCTTACACATACAAACACACAAACACACACACACACACACACACTCTGGCATTTGCAACT
GTTGGGTTCCACAGGGATCAGCAGCGCCTCTGAAAAACAg
>NODE_3631_length_178_cov_10.483146
TCCCATAACATTATTAACCCTCAAGCTCCCTTGGGGTCAAAAAGACTGTTCTGTGACAAC
TGTTCAGCAACAGAAAAGTCCAGCGAAACGTTTGCTTTCCTTCCTCGCGCCCTCTCCTGT
TGTGATGCGCAGGCATCTCGCCACAATCTTTGACCAAAATGACCGAAATGAAGCGATACA
TTTGCACTCGTTCCCCTCAGGCGGTATTCAGGGCGACGCAACCCCTTAGGCCGCGGAGCG
CTCTGAGTtt
>NODE_3638_length_150_cov_10.893333
GGCATGATAACATGAGAAAGAGAAAAGGAGAGGAAGAAGATTGAAGGGAGAGAGAGAGAG
AGGGGAAAGCATGGGTTGAGCAAGATAGCGTGGGAGAGAGAAAGGGATGTGTCAGGCAGG
CAAGTTTATCAAGTCCTCGTTAAGCCCTGTGCATCTCTCCAGGGTTCAGATTGCTTCGTG
TTGTTTGCAAGGATAACATCTGGAGTTCCATTGATTTTAATa
>NODE_3640_length_166_cov_24.951807
GTATGACGTTTTGGGCTGAAAAGACGTAAGGGGTGGGTATGACGTTTTTGGCTGAAAAGA
CGTAAGGGGTGGTTATGACGTTTTGGGCTGAAAAGACGTAAGGGGTGGGTATGACGTTTT
GGGAAGAAAAGAGGTAAGGAGGGGGTATGACGTTTTGGGCTGATAGGACGTAAGGGGTGG
GTATGACGTTTTGGGCTGAAAAGACGTAAGGGGGGGTATGACGTTTTTGGCTGAAATA
>NODE_3641_length_605_cov_27.013224
ACATGGTTAAGTGCTGGGAAAGCCAACACTCCGGTGGTGTGTGTACTGCACAGTATGGGG
ACCCCACCACTCTGTCTCCATACATCCACATCCGGCCTCAGACGAGCCTTATTAACAGCA
GCTGTAGGCGCTATCAAGAGAACAGAGGAAAGCAGTCTGCGTGACTGGTGAACCAGGGAA
AGCCTCTACTTTAGAACCCCCCAGATTCTAATGACTAACCAGAATGAGCAAAGAAGGAGA
GGAAGAGTGTGATTTGTTCTACACGCTAAATATGGAGTGTAATCTTTATTCCTCTGAGTG
TCTTATTAAAAGTGAAAGGAATATTAAATTCCCACCAGTCGGGCCATCCTTTCTGCTGTT
TATTAGAGGGGTTTTTCCCTCTGTTAATATTGAGGTTATGGTAACCTTAGCGGTGATAGA
TGCATCTTCTGACTTGAGGTAATAATAGCAATGATGGATTCCCACCTGAACCCTGGAGGT
GTAATCTAGCAGGATGGGTATGATAAAGTGGCAGCGTGCGTCTGAAAGATGCACCGAGAG
GCAGCTTCCATCCGGCAGAGCTGTTTATCACCCAACAGACAACATTGTCTTGTCAGAATT
TATGATGCCTCCCCTAGTCTCTAATTCATCATTCATTAACTACTCTTTCCCCAACTCTAT
CCATCTCTATTTCTCTa
>NODE_3642_length_556_cov_106.455032
TCTACACATGACTGGTGAGGGATAGTGACCCACCCTGCTGCTCTTCAAAGGCTGCCCACA
GCAGGTGGATGGCTGGCTTCTTGGGCAGGTGGATGGTGCAGGCTTTCTTGTAGACGTGCC
GCACTCCCTCTATGCTGTAGCCCTCAATGTATTTCGCGTACTTGAATGAAGAAAAGAAAG
GGAAAGAGTTGAAAGAGGAGAAGGGGGGGAGATAGAGGAGAAGAGAGGGGGGCGGAGGAG
AGAAAGAGAGAGAGAAAGAAGGGACAAACAAGATTTTCAAACCTTTATTTCCTGTTCCCT
GAACGTGTGAATTGCTTCATTGACAAGATCGTTTTTAGAAATTCTTTGTAAACCCATCAG
CACCTTCATGGAACCAATAAGATAAGTTTCTGTAAGGTAGTGGGAGACGGAGAAGATGCA
ACGTAGTAGTTGGCAAATGCTGGAGTCAAATCTTGTGTGGCAAGCTGGCCATCCCCTAAT
ACAACAGAGTCACATATCAACGTTACACGCAAAGAGAGAGTGCAGGGCGATTTACTGTGA
GGATGTGATGTCATCGTTGTTGGAGGGAGGAGGGGGATGGGAGGGAGTGCGGGGGGCATT
TGATGGAGAAAGGGAAGGTGGCAGGTCg
>NODE_3657_length_482_cov_25.126556
GTGGAGGTGGGGGGGGGAGGGAAAGAGACAGAGAGATGAGCCACTTGACGTCGCCCTCCT
CCTCTCTGCTCATGTCAAGAACCAGTCACGTGTGAAAACTTGCCTTAACTTCTCTTCCTG
TGACTAGCGCCTGGGAGAGTTTGACAGATCTGTGCGCCGCGGAGGCGTCTCCCTGCCATT
TGGCATGCCATGCGCGTCTGGTGCGCTGGAGACTGCCTGTCAAACGCCTGAGTCCGCCAA
GCAGCCAGGGACCCTACAGAGCGCCAGATGGGCCATTAAGGTAGTATTAATGTAGATGCC
ATCGCTTTTTCCTCCTCTGACTGGGACATGCTCTTCGAACTGCAAGCAGCTGCTGCCATT
TAATGCCACAGCTTCCTGCGAAGTTTGGGCCAACTGGCATTGGCTGAAACTGCCCGAGTA
CTTCATCCCTCTTCCACCAACTCTTACCTGAGATGGAGTCTGGAATATGTTCCACGGGAT
CCTATTGAGAACTTCCAGATTCCAGATGACGGCCACGGATGCTCAATGTAAAGACTGTAT
TATTGGGGGGGGGg
>NODE_3658_length_357_cov_12.627451
GTACAGGCACAACCGGCCCTCTGCCCAGAAGAGATAACTCTCCTCTATACTTGTTATTCA
GGAAGCAGACTCTTCCTTCCTTTCTTCCCTTCCTTCACCCTTCCTTGCTCTCTTCCTCCC
CTCTGTCTTCATCCTCTCCCTTGCCCTCTCCTGACCTTTAACTATCTCGCATTCCCCAAT
AAATTGTCGGCTTTTATCCCAGTCCACCTCTCCCGCCCCTTTATCCTCATCCCTCCATGC
TATCTCTCCCTCTCTCCCTTTCTCTCTTTTTGACCTTTCCAAGCCTTGTCGCTTTTCTTC
TCTCGTTTAATTAAAAACCTTTTTTGGAGTAATTGAATAGGAGAGCCAGCTTCCTTACCC
GAGGGGACTCTGTCGCCCAAGTAGACGACGTTACTAAGACAATAGCTTCTTTTGTCCTGC
ACGTgtatc
>NODE_3664_length_755_cov_82.768211
ATTTTCCAGTGTTTCTTGTCCAAAATACTTGAGCAGACCTGGCAGATTCATATTAATCAT
CAGACTAACTATGATGATATGACCAACCAGACGGCCGAAAGGGGCTATTAATCAGAGCAG
AACCCATGACAGCCTTTGGAATCGGAGGGGAAGAAGTCGGAGGGGGGGCCTCTTTGAGAG
GGTACTTGATATGAAAACTGTGTTGTTGTGCTTTGTACAAGCCTGTGGGAGTTTTTAAAC
AAGCCCATATGGTGGTAGCCACCAGCTTTGGAGGAGGCTGGTGGGTTGGGGAGGGGGGTT
AGCCCAGGCCAGGATTTCACACAGTCAGTATTGAGTGGGATTGAGGAGGCGAGCTCTTAA
GCTGTCTTTTCAGGCGCAGCAAAAGCCCTCCATCTGGCCTCCCCTAAAACTCGGGGCGAG
TTTGCTCAGCTCCCTGTTGGCTGATTGGGCCTCCTGAAGCAGAAGTAACAGCATCAATAG
TGTAAACCCTTGCCACTTGAGAGTATTACATTTCTTTTCATGCTTGACTTAATCAAAAGT
GGGGAAGTGAAATTTACACCTTTTTGATGTTCTTTTTTCCCCACTGACTAAGAGAGGTGA
TCTTAACCCATTTGATCTTCACAAGCGCCCACTAAATGGCCAAATATGCCCAACAGACGG
AAGCAGACGGTTGGCAGTTGCCAGTTTGCACAGGGTCACCGTTGGAGCACTCCATGTGGT
GGGGCAGGCAACCCTCACAGAAGGCTGGGGTCTTCACACAGCCCAGCCAAGCTTCTGTCC
CCCAGGCCTACTGTCCCTCCTCCACCATCCCCAACCGGAGCCAACAg
>NODE_3668_length_73_cov_68.164383
ATTTTCATCAAAAACGTCATACTAACCCCTTATGTATTTTCGTGAAAAACGTCATACTAA
CCCCTTACGTCTATTCAGCCAAGAACGTCATACTAACCCCTTATGTATTTTCGTGAAAAA
CGTCATACTAACCCCTTACGTCTTT
>NODE_3669_length_104_cov_20.913462
AAAATACGTAAGGGGTTAGTATGACGTTTTTGATGAAAATACATAAGGGGTTAGTATGAC
GTTTTGGATGAAGAGACGTAAGGGGGGGTATGACGTTTTGAGCAGAAAAGACGTAAGGGC
AGGGTATGACGTTTTGAGCTGAAAAGACGTAAGGCGTTAGTATGACGTTTTGGGCT
>NODE_3674_length_225_cov_12.764444
TGGGAAGAAACACAGACATGGGAGAGACAGGGAAGGAACTGTCGAAGGTCTGCCGACCAG
AGGGAGCCTCATTAGGACAATATGCCGGGCATTTAACATTGGCGTGCTCAATCTGCGAGC
GTGTCATCTCAGCCTCCTGCTCTTCTCCTCCGTCACCGCTCTATCTGCCTCCCTCCTGGC
TCCCTCTCCTGCTCGCCTCTCAGGGCGTCAAAACAGCTTCAAGCAGGGCTAGCTCTGCCC
CGCGGCTGCACGAGGATGCCAGAGCTTTTTTGGGGGGCGTTTTCTGCAAGATCCAAg
>NODE_3675_length_73_cov_34.383560
TGTCTTTTCAGCCAAAAACGTCATACTAACCCCTTACGTATTTTAGCCAAAAACGTCATA
CTAACCCCTCATTTATTTTCATCAAAAACGTCATACTAACCCCTTATGTATTTTCATCAA
AAACGTCATAATAACCCCTTATTTA
>NODE_3691_length_552_cov_9.793478
TTGGTGAAACGGAGAGAGACTGTGGAGAGGGGAGAGAGTGGGATGTGGGAGAGAGAAGGC
TACTGTCTTGTGCTGCACCCATCTGTTCTGATAGTGCAGGTGGAGCCCTATTCACTAGCT
CTGCATGTGTGTGTGTGTGAGGGGTGCGCTGGAATAAAGGAAGGGCAGAGAGAAGGAGGG
AGTGAAGAGATGGAGGAAGGGAGGGAGGGAGGCAGAGATGGAGTAGGGAAGGGGGAGGAG
AGAAGAGGGAGGAGGGGGGGGGGCTCTCGGTGATCTCTCCTGAAGGGGATAATGGGAGAG
CAGCGCATTGCAATGGCTGCCATGTAGTACCCTCCCTGCACAATTAGCCAATCAGCAGCG
CGCTCTGCCAGCCAGAAGGACGCATAAAAGAAGAACATTGCAGCAGAGGCACAGAAGGAG
ACTGCGAGAGGAGCTGGGAATTACACACAAACACAGCCGAATCCGAACACCCTCCCCTGG
ACACACCCTGCTGGGGATCACTGCTTCTTCTCTTTTTTTCTGATCCATCGCCCACGCCAC
TCTGAGAGAAAGCTCTCCCTCATCATCATCCTGAAGAAAACCCCTTTCTCCTCATTTTCA
TCCTACAGAGGACACCTACAATCt
>NODE_3699_length_73_cov_18.246574
CCCTTACGTATTTCAGCAAAAAACGTCATACTAACCCCTTATGTATTTTCATCAAAAACG
TCATACTAACCCGTTACGTATTTTCATCAAAAACGTCATACTAACCCCTTGAGTATTTCA
TCCCAAAACGTCATACCCACCCCTT
>NODE_3702_length_258_cov_20.658915
AAAAAAAAAACTGTCTCATACTTCTTTCTTTCTGTTCGTCGCTCTCGTACTCTCTCATAC
GCATTTCCCATCTATTTGTCTGTTAGTCCTCTTGGTATTATTGTCTTATTGTCTATCTCT
TTCTTTCATTGTTTCTTGCTTTCTCCCTCTCTCTCTTTTTCTCTCTCCTTGGCTCTTCTT
CTTGATCTTATCCTGCCTTTACGCTCCAGCATTCCTGTGACCTCCTTTCTCTGAGTTGTT
TGGAAAAATGTGCTGCAAGTGTTCAGAGATTAGCTATTGAGGAGAATGTGGCGATTCCAC
AGGATCATTCTACTACCAGAATTTGTATTc
>NODE_3703_length_406_cov_74.366997
AGAGGGGACCTGTGTCTCTGTATCTGGGCCGGGTGGACCGGCAGAGAAGCGGTCGCCCCT
ACTGTCGCCTAGCCTGGTTGGCGTGTCCCTCCCAGCCCGATGTCTTTCTGAGCCCCCCTC
TCTCTCCCCCTCTGTCCTGTTCTCTCCCTCCTCTCCGCAGATCGATGTGGTCAACACGTT
CAAGAGCGGCACCTCCTTTCAGGGGGCGGGGGCTCTGAGGCGCCAGTCATCCACCACCAG
CCAGAACCAGGATGTAACCAATGTTTCTAGTCCTAGTCACGTGTCCTTGTCCAATGCCCT
TTCTTCTCCTACCAGTACTGCTGCTCCTACTGGCCGTGAGTCAGATCTCTGTCTGTCTTT
CTGTCCGGCTGTCTGTTCTCTTCAGAGATGCCTCCCCCTCACTCCTCACACACACACACA
CACACATTACACAGTAACACACAACGAAGGACATACACTTGTTTCAAAACACTCCAAa
>NODE_3711_length_638_cov_69.678680
AAAGAGAGAGATGGAGATAGAAAGAGAGAGCTGTTGTCTCGTCTTTTCTCCGCCATTACT
ATTTTACAAGCAAGCAGGCTCATTACCAAACCATATGCTTGGTAATGATGAAAGCTGTGG
GTGCATCTCTTATATGATCTGGGACGTTTGAATTATTAAACACACCAACGAGGCCTGATT
CGGATGTGGCAGAGAGCCCAGTCGCACTCTCTCGTACACACACACACGCGCGCGCTCACA
CACACATATACACACACAGGAACAGAGGGACGGCGGAAGACGGTTGAGGAAAGGAAAAAA
AAACTTCAAACACCTTCCCTGTGCATTTAGTGTAATGAACAATGCCGTAATTGAGATCGC
CTAATTACCCAATTTAAAGATAATTAATATGATCCTAATTAGCATATGTAAATGGGATGT
TGCATAATTGAGAATCCCTGTTTGGAATTAGCTGGCTTTAAAATGAACCTGCATATGAAA
AAGCACAAAGACGCCATTAGGTTTTGATGCGACACTAAAAACAGTCGTTCACCGGTGGGA
TTCAGGGGCAGAGCATTAAGCAGACGCCACTAAACACATTCCAATTTGATTGATTTCAGA
TGTGTTATTTGGTGGTATTGACATTAGTAATCAGTAACTATTATCTACGTAATGCCGTAC
ACTTCACATCTCGCAGTTCCACTTTGATCAGATGCAAGTACTTTCTTTCt
>NODE_3712_length_519_cov_40.431599
CACCCCCTCCCCCAAAAAACAAAACAAAAATCTAGTGCCATTTTTCTTTTTCATTCTTTT
TAAAAGAAGTTTATCTATTTGTACTTATCCATCGGAGACATGCATTCGCATGTGGTCATT
GAAGTGCTCAATTTGGTCGAACTTGGCAGGGCAGACGGAGCACACGTAGGTGGTCCCTTC
TTGGCAGCTTGCCTCCGCAGCCACGCCCACTCCTGTTCCGACCCCACCCCCTACCCCGGC
GCTCCCCCCCACGGGCATGGCAAGGGCCACCACCCCAGCGCCAGGTTCGGGGACCGTCAT
GGGCATAGGAATGGAAACGGGGCCCCCGGAGCCTGCGGCCCCTGGCAGGCCCGCCACGGC
GCCGCCGGCGCTGTGCATGGCCATGTGCCTCTCCAGCAGCGTCTTGTGAGAGAACTTCTT
CTTGCAGATGTAGCATTCGTAGGACTTCTCGCCACGGTGCAGCCGCATGTGAACGTTGAG
GGAGCTCTTTTGGGTGAAGCGTTTGTTGCAGATGCTGCACTGGTAGGCGCGCACCCCCGT
GTGCGTGACCATGTGTTTGATTAAGTAGTCCTTCAGGGAGAACGAacgcca
>NODE_3713_length_178_cov_10.640450
CGACAGGAAGTGCTGCAAGGTGACCAGTAGCGAGCTCATTTCAAGGGACGGAAGCATGCA
TTTGTGTTTCTGTGTGTGGGGTGTGGGAGGAGGTGGGGTATGTGGTCTGTTGTGTGGCCC
TGAGTGTTTGTGTGTGCATTTGTTCGAATCTGTAAGTTTGTGGTTTGTGGTAGATGTGAG
TATCTGCGTTTGCATGTGTGAGTGTATATGAGTGTGTGTGTGTGTGTGTGTATGAGAGAC
AGAGAGAGAg
>NODE_3715_length_93_cov_65.473122
GAAAATAGATAAGGGGTTAGTATCATGTTTTGAACAGAAATTACATAAGGGGTTAGTATG
ACGTTTTTGGCTGAAATAACGTAATGGGTTAGTATGACCTTTTGGGTTGAAAAGACGTAA
GGGGGAGGTATGACATTTTGAGCTGAAAAGACGTAAGGGTTTAGT
>NODE_3737_length_301_cov_10.169436
GGTTAGCGTTTGAACTCCAGCTTGTTACAGGAAGTTTAATGTGATATGCGATTGTTTGAC
CCTCATGAATATTTAAGAGCTCCATCTCTCGGCTTATTAAAAATGCATGCGGCGTTGTGG
TTGTTGATCACGTTTAGGACGCCCATGCAAATTGGACTGTCTTCCATGTCAAGCCTCCCA
ATGAATAATGTACCCGCGTTGTATACGCCGGGACACACCATTGGCAGTCAATTAACAAGT
TTGATTGGTGTGTGAAGTCATTCTTTTGAACTGTTAATTTTATGTAAATAATATTCACTC
TCCTCTCCCCTGCATCCCCCAAATCGGTATAGTATGAAAAGCCCCCCGCCCCCTCCCTAC
ACCCCCACCCccc
>NODE_3773_length_148_cov_39.824326
ATTGTAGAGAGAAGGGGGGGGGCAGAAAGGGATAGGGAGGGAAAGAGGCGAGGGGGAGAA
GGAGAGAGAGCAAGAAAAAAATAGGAGAGGAACAGTGGAAAGAGGAGGGAGAGAGAGAAA
GAGGGCAAGATAGGAGGACAGAAAGATGGAGGGAGGATGGTAAAGAGCCAGAAAGAGGGC
GAGAGGGGGCCAACTGATGAAAAATAAAGAGAGAGAGAGA
>NODE_3774_length_73_cov_27.602739
ACGTAAGGGGTTAGTATGACGTTTTGGGCTAAAATACATAAGAGGTTAGTATGACGTTTT
TGGCTGAAAAAATGTAAGGGGTTAGTATGACGTTTTGGGTTGAAAAGACGTAAGGGGTTA
GTATGACGTTTTTGATGAAAATTCA
>NODE_3776_length_653_cov_67.813171
TATTAAAGATCCCCTTCATACTCTCTCTCTTCTCTCTCTCTCTCTAACTCGCTCTCTCTC
TACCTCCTCGCTAAAGCGTCCAGCTTTCCCACTCGTCGATCATCGTCGCAACTTGACATC
GTGACCCGAACATTTAATTTATTGATCTTCATTTTATTCGGATGTAAGGACCCTTTTGCT
CCTTTAAATTAATCCAGGTTAATTTGGCCATGCCCCTATCCCACCCAGCATGAATGGGCC
CTCTGTCGGGCCAGCCCAGGTCTGGCCACCCACTTTTATGGGAATCTGCAGTGAATTAGA
AAATCTGTCAATGCGAGAGGAGCTGCGCGGTGCGGATATGCCGTGTCACTCCACCTGTGA
GAGAGCTGCTCTTTGTCCATTATCTCCCGGGCTTACCTGAGGAGGGTTAACCTCAGGGTC
AATCACATCTCCCTGTCGCTTCATGAGTGGCTAGGCAGGTCCCGGGCTCTGACAGAGGGG
CTGAGGGAAGGCATTGTTAGCAGTGAGGCTGCATAGCGAGGCCTCCTCCTCTGTCTGTCC
CACAGTCCCATACCTCTGGGAAACAGATCTGTGAAGCTGCAGCCAGCGAGGTCAGACTCA
TAAAGTTGCAATTACTTTAGCAGTAGCCATCTTTAAAAAAAAAAATTAAAAAAAGGATTT
TGCGTATTCGACGCGATCAAAAAGTCCGCGTGGACAGGAAGTGGGGTTTTTTTTCTTCTT
GGCGg
>NODE_3793_length_217_cov_36.949310
CCGAGGAAGGAAGGCTCCAGTCTTGACCCCCCGGTGCTCCTTGCTCGTGCTGGCGTGTTC
TCCCCGTGTAATGAGGCCTCTGGTGGATACGACCACAGCAGAACAAAAGGCCAAGGTGCA
GTAAGGACAGCGATCCGCACGCGCTCCACGCCATTTGTTTACCTCCTCATATCAATCACA
TTAATGGGTCAGCTTTCGCTGACAGCTCATGATTACCTGCTTACCGTGGTGAGAAAGGGT
GGAGCAGGGTTATAGGAAGAAAGAGAGAGAGAGAGAGAGAGAGAGAGAG
>NODE_3794_length_93_cov_17.677420
TGAATGGGAGTGAATGAGAGTTACATTACCAGGGGCATAAAAGCAGAGCACAAGTCCACA
TTGAATGGGAGTAAATGAGAGTGACATTACCTTGGGCATAAACGCAGAGCACAAGTCCAC
TTTCAATGGGAGTGAATGAGAGTGACATTACCAGGGGCATAAACG
>NODE_3809_length_144_cov_10.291667
TGTGATGAATTTCCTGTGTCTGTAGTGAACTGCGTGTGGTTTGGGGGCTAGGGGGGGCAT
ATTGCTGAATTTCGTATGTATGAGTATGTCCTTTAAACTTGTATTTTTCCGGTATGGTGA
GATGATCCTGTATGGTCCCAACAAAGGTGTGTGGTCCGGATTGTGCTGAAGTTCTGCTTA
AAGGTGTGCTGTAGGGGCCGTGTCCTGTGAGAAAAA
>NODE_3818_length_206_cov_11.529126
ACCATATCGGCCGGGGGATTTGCCGCTCTCACGTTTCGTGGGCTGTGGACGACGGGCTCG
CTTCCGTCTGACTCCCAAATTAACCTTCTAGGCTCAGTGAAGGAGGCCTAGGCAGCCTAA
TCAGCGTGTGATGATGGTGCGGGCGCGGGCTAAGGGGTCAGGGTAATTGTGCCATCAGAG
GCCTGATTGTTTTCAATCAGCCGGCGTCCGGAGTGACAGCTGGGGATTGGAGCTCTGATG
GGGACGCCGCTCGACTAATCAGAGACGGGGGGGTGGGg
>NODE_3822_length_186_cov_9.440860
GTCTCCTGGCCAGAGGGAGAGAGGGGGAGGGAGGGAGAGAGAGAGAGAACGGCCAGAGAG
ACTGAAAGGAGACGAGAAGGGGTAGAGAGAGAGAGGGAGGAAGAGAAAAAAAGAAGTAGA
GAGAGGGAGAAAGAGAGAGAGAGAGCAGGAAGGAGAGGATCAGCAGGGTAGCTCCAGTTC
AGCCCCCTGCTGTTTCCACAGCTTAAGCTGCTGTCTGTTCGTCCCAAGACACCTGGCCTC
ATTACCTCTCATTAACAc
>NODE_3827_length_278_cov_20.269785
GGGTAGGATGAAGAGAGGGAGAGGAGACAAGAGGAGATGGGAGAGATGGAGAGGAGGAGC
GTTAGAAAGCAGTACCCTGGTAAGGTTGGCCCTGGGTCCTGTTACCCATCATGCCTAGCG
TGAGGACAGTTTCTAGGAGCAGATGGCAGTCAGAATGTTAACCACACCATCATGCAGAGG
ATAAATCATAGATGACACTACTCACATACACACACATCTTATCACACCCTCTGTGCCCCC
CCCTCCCTCGCCTGCCCACTTTCTCCCTCCCTCAGTCAATCCCTCTATCCCATCCTCCTC
TCCATCTCTCCGCATCGGTCCCTCTCTCCATCGCTCGCTCCTCCCTCAGc
>NODE_3828_length_73_cov_34.369862
TTACGTCTTTTCATCCAAAACGTCATACCCCCCCCTTACGTCTTTTGAGCTCGAAACGTC
ATACCCCCCCCTCACGTCTTTTCATCCAAAACGTCATACTAACCCCTTACGTCTTTTCAG
CTCAAAACGTCATACCCTGCCCTTA
>NODE_3834_length_97_cov_50.154640
AACGTCATACCCACCCCTTACGTCTTTTCAGCTCAAAACGTCATACTAACCCCTTACATA
TTTTCATGAAAACGTCATACTAACCTCTTATGTATTCCAGCCAAAAACATCGTACCCCCC
CCTTACGTCTTTTCAGCTCAAAACGTCATACCCCCCTTACGTCTTTTCA
>NODE_3836_length_734_cov_56.094006
CCACCAGCCCCCTCTCACCTCAAGCGAGGAGCCAGGCTTTTTCTTCAACTCCTCGCATTT
CCTGAACTTGCATATCTGGTGGCCCGTCTTGCGGTTTCGACAGCTGCTGCACACGCCGCA
GTTGATGAGCCTGCGGCAGGGAGCGCACACCCCACATCTCTTCCTCTTCTTCTTGGCCGG
GTTCCCCCCGCCCCCGCCAGATCCCGAAGAATTATTCTGCGGGCAGTCCGCCAGATTGGC
AATTTGAAAGGCACTGTCTGTGACGGCACCGGAGGCTGCGGGGGAGTGAAGGGCTGTCAT
GACGATGACCCCAGGAGGTAATGAGATGCCCCCTAAAGCCGGGATGGCGGAAAAAGTTCC
GACGCGTTCCGGGAGATTCATTATCTCTGCTTCGGCGCCGCCGCATTTCAGCTTGTTCAT
GCATTCCCCGGCTAAAGGTCTGCAGTGTTCGGGGGATAAGGTAGAGAGGAAATTATTATT
TGCCATTTGCAGCGTCTCTGGCGACAAGCCGGGCTTCCCATGCCTCTGGGAGTCGTTCCT
GTGCATGCTGGTTCTGTTAGGGTTCATGGCAGCCGACTTCCTGCCCCAGAGCATGGCGTT
ATCGCAGTTCCACGGCGACATTCCGATCCTGGCGCTGGGGAAAATGGGCGTGGTGATGCG
GGCGATTTTGGCGGCTTGAGGAAAGCCGCCGTTGGTTTTGTAGAAGTTGGCGAAAGAACG
GTAGCGTTCCATCTCTGCATTGTAATCCAACAGTTGGCTTAATCCACCATCCTGAAGCAC
GTCCTTCTGCAGGAGGGACACGTCCG
>NODE_3838_length_73_cov_29.232876
CTTACGTCTTTTCAGCCAAAAACGTCATACTAACCCCTTACGTATTTTAGCCCAAAGCAT
CATACTAACCCCATATGTATTTTCATCAAAAACGTCATACTAACCCCTTATGTATTTTCT
GCTCAAAACATCATACTAACCCCTT
>NODE_3839_length_648_cov_58.609570
AGAGAGAGAGAGAGAGAGAGAGAGAGAGAACCGTGGACCGGACTCTCGAGTCCCTGTAGC
CTATACTAAAACCTCCCAAGCGCTGAAGAGAAGGTGTTTAAGCTCTAGAAGTGTATCTGG
CGTGAATAGATCAGGGACCCAACAAAGCGGTCGAGCCGTGGGGCTCTGTGAGACTGTGGG
CGGTGTTTGGAACGCACTGGTTCGTGTGATGAGACAGAGGAGACCGCTGGGCGCTCACAG
TGCGGTAGTCGGTAATAGGTTTGGGATGACCTAAACGATTTGTTGACTGGGACAATAAAT
CTGTTGTGTGTTTCTTGGCATGCCGAGGGTAGGATTACAAGTTGTCGCACAAAGGAATGC
AAATTGCTAGCCAAACTCTCCAAGAGGCCTTTGGAGGGGCGGGCTATTGGGAGCATTTGT
GCGGATCCCTACTTCTTTTGCTTTATTTTATGTTTTCTATTAGTCCTAATAACTGTGAAG
GGTCTGAGAGTAGCCACTGAATTCACCCCCAGATCAATAGATGACCCAAACCGAGTCCCA
TAGACCTCGCGAGCTGAATTCTATCGAGATCTCGAGCGAGAGGTGACCAGCAGGACAAGT
GTTGTTAAAATCTTTTCAGGGCGCCAAATGGAAATCTTGAATCTAAAATGACATTCTTTC
CCTTCTCTACTCATAAATTGACACAAATCATATAAAGAGATTTGTTCTTTCCAAGCACAg
>NODE_3840_length_312_cov_9.910256
AACCCGTGGAACTCTGTGGAACTTCTCGAATAGAGAACAAGACATATGGTAGGAGCTGAT
CCCAATTTTTCCCATCAACATCAATTACTTTCTTTAACATTTGTTTAAGAGTTTTGTTAA
ACCTTTCTACCAGCCCATCAGTTTGGGGGTGGAATATCGAGGTTCTGAGTTGCTTCACCT
TCAGTTGTCGGCAGGTCTCTTTCATCACGGTGGACATgNNNNNNNNNNCATGAGCCTTGG
TCCGTAAGGATCTCGTCTGCGATTCCTACCCAGCTGAAGAGCTGGACCAGTTCTTTGGCT
ACAGCCTTTGAGGTGGCTGATCTGAGAGGTATCGCCTCTGGGAATCGGGTAGCATAGTCG
AGGATAACTAGGATATATCTGTGt
>NODE_3851_length_73_cov_50.205479
AAAAACGTCATACTAACCCCTTACGTCTTTTCAGCCAAAAACGTCATTCTATCCCCTTAT
GTATTTTCATCAGAACGTCATACTAACCTCTTAGGTCTTTACAGCCCAAAACGTCATATT
AACCCCTTACTTATTTCCATGAAAA
>NODE_3852_length_566_cov_67.643112
CTCTGTCCTCTTCTTAAAGCGGTAAGGGTCACGGAAGGCTACTTTGGCCAGTGGAGCTCC
ACGACCTGGATCATGGATGATGTCCTAGGAGTTGAGACAAGAGTTAGGTCAGTTTCTCTG
CGCTGTTAAAGTTTGTTAAGTTCATTAACTGGAGGGGAAATGGGGCCAGTGAATTGCTGA
TATCTTGTTTATTTCAATGCCCACATGTGTACCTTCACAATCCCCTTGATGTAGCCATGA
CGTTCAGCGAAGTCGATGTGGCGAAGTTTGGCTGCACCTTTTCTGTGCTTCACGTGGGCT
TTGAACACGGAGCCCGCACCTTTCCTCTGTCCCCTTATAACGCGTCCCATTGTGTCCTGA
AACGAAGCCCAACACTGTCAACAACAAACGCTAAGTTCGACAACTTAGGTAGTGAGTGTA
CGAAAGTGAGCAGATGCCAGTGTTGGCAACCGTAGCTATACCTAAGTAGCCTGCTGTTTG
ACACATTTACGCCAATCAGATTTATTATGACTATGTTCTACGATAAGTCAGATGTACTCA
ACACGTAACAGTGCATTACTTTAAATCTATTACATGTTTAACATTATCGCGTGACTATAG
AGGAAGTCGGCTTCTGTTAACCGGCTTTTAAGgccttt
>NODE_3854_length_98_cov_56.632652
ATGACGTTTTTGATGAAAATACATAAGGGGTTATTATTATGTTTTTGGCCAAAATACGTA
AGGGGTTAGTATCAGGTTTTTGATGAAAATACATAAAAGGTTAGTATGATGTTTTGAGCA
GAAAATACATAAGGGGTTAGTATGACGTTTTTGATGAAAATACATGAGGG
>NODE_3858_length_73_cov_27.205479
CTTCAACCCAGCTGCACGTCACATAATCCACCGGAGGTGGTGGGTGTCTACCCAGGATGC
CTTGCAGCATAGCGTAGTTAACTGAGGAGGCTCCTAACCAACGCCACAAACGAGCCTCCG
ATTTCTTTCCCCCCTCTGTGGTGCG
>NODE_3864_length_641_cov_27.152885
CCAAAGGAAACTGGGATGTGACTATGTCAGGGCAGTGCCAAACAGCAGTACCTCATTTAG
GAAGGTAAAAGGTGGGTATGTCCACTCTCGTTCACCCTACAAAGTCTGGCCACTGAGCCT
CAGCATTAACTTGTATTCTAACAAGATTAAAATATATTTGTCCTGGGGATTAGCATAGTT
AGGTGTCCTTTTGCAGTTTCTTTCTTCGCACTAGTGCGGCAACAGTGGGGCTTTGATCTG
TGTTGCGAAGCAAGGGTCCTGGCTTGGCCAGGCCATCGGAGTGCCAAGTGTGAAATTGGC
CTGATGTCATCCCCATTCTCCACTTTTTACATCTTTCACCACTTTAATTATGTTTCCGCC
ACAAAGAGCGGGCAACTCAAAGAAGATTTTTCTCTGGCTATAGGAAGCATTTGGAAAACT
ATGGGTAAATGACACAGTAGGGGAGGGGAGGGGGTCAGAGCAGGATGGGTTCCTATTGTC
TGGTGCAGACAGGATCAATGCCCCTTCTGATATTTCTACCTCTACTTTTTCTCTTTCTCC
CGTCTCAACGTCCACCTAACATTCTGCAGGCCTTGAACTTTTGATACGTTTTGTGAATTA
CTTCTTTTCCAAATCGTAGCTTTCTTCGGTGGAGACTGGGGGTGGAATGCATCCATCATT
TTAGTTATTTGAGTCTTTAAATTAAAAACACTCATGTATATCGGAATAAATGt
>NODE_3865_length_97_cov_22.824741
CTTACGTCTTTTCAGCCAAAAACGTCATACTAACCCCTTATGTATTTTAATCAAAAACGT
CATACTAACCCCATACGTCTTTTCAGCCCAAAACGTCTACCCACCCCTTACGTCTTTTCA
GCCCAAAACGTCATACCCCCCCCTTACGTCTTTTCATCCCAAAACGTCa
>NODE_3877_length_507_cov_90.865875
TCTCTCTCTCGCCCTCTCTCTCTCTCTCTCTCTCTCTCTCTCTCTCTCTCTCGCTCTCTC
TCTCTCTCGCTCTCTCGCATCTCTTGTCTGGGAGGGGGAGCCCTGCCTCTTTGCCTTCCT
CAGATCAATGCCCTGGCCACTCACTTTCTGATGTTGCACGACGGGAAATGCTTTGAATAC
TTGCGACATGGCCGCTTGCATTGATTGCCAAGATTGACAGCTCTAACCATCGTCTTCTGT
TGTCTCAGAGCAAGAGAGGGGGAAATAAAGAGGATAGATAACAACAAAAGCTCCTTGCAG
TTTTGACAGTCTAACTTTATAGAGAGAACGGGATCCCCTCATATGGCCCGTGGACACAAC
AGCAGACTTTAGTTCTCTTTCGCTAGATAGTGATCATTATTTTATAACATAATAGACAGA
CACCGGGATACAGCGAAGACCTGCGTCACCCTTGCTGACTGACTTTGCAAGGTAAAAATG
TTTAGTTTTCAACCTGTTGTTTTGAGATTTCATGAAACTGCGTTATTTAGCATGTTTCTT
TCTAGTTCGCAACAGAGTTCGTTCCttcgatgtaaagtg
>NODE_3897_length_451_cov_23.753880
CATCCACACCATCAACATCATCATCATCATCATCATCATCACAAGCTTTCACTATTACCA
TCCACGCCATAATCATCATCATCATCATCATCATGACAAGCTTTCACCATTACCATCCAT
GCCATAATCATGTCCATCATCATCATCATCATCATCATCATCATCACAAGCTTTCACCAT
TACCATCCACGCCATCATCATCACCACCACCACCATCATCTTCATCACCCTCACCTTGCT
CCACTTCTCCCTCCAGTTAGCGGTGCAGTCTGACCACCACCTCATAGTCTTCTCCATCTG
GGCCGCCCTGGCCCTGGCCTCCTCCAGCTCCCTCAGCCTCAGCTCCTCTCTGCTCTCCCA
GTCTCCCCCGGCATCCCCCAGGCCTAGGCCCAGCCCCGGGGACAGCAGCAAGGGGGGGCT
[truncated: 343,900 more chars]
