# Supplementary material for: Early-branching euteleost relationships: areas of congruence between concatenation and coalescent model inferences
Source: PeerJ. 2017 Sep 8;5:e3548. doi: 10.7717/peerj.3548 (PMC5592902; doi:10.7717/peerj.3548)
Supplement: Data S1 [file peerj-05-3548-s003.zip › DataSupplement/Assemblies/Tactostoma-macropus.fa]

>NODE_2_length_301_cov_12.322259
TTCAGCCCTGGGTTGTTGCCAGCAGCCCTTTAAGAATCGAGTTATGCTAAACAGAGGTTG
ATTTAAACCAGGGGTCGACCCTTGACCTGGGCTTGGAGGATAATGTCTCAGGCAAGGAGA
GCAAAGTCCTGTAACCGTCCATGAATCAGGGCCCACGGACATCATTTCAAAATTGCTTAG
TTGCATGGAACTCCCTTTAGTGCTGAACGGACTTTCATAAAATTGATTTTCTGAGTACAG
CCTTTTAGCAGCTATAAGCTTGAAATATGAACCCTTCATTGCTGAAAGCATTTCATTTTT
TCTCTCTCTCTCTCTCTCTTTCTCTCACTCTCTCTCTCTCTCTCTCTCCCGGTAACTAAT
g
>NODE_4_length_64_cov_4.984375
AGGGAGATAGAGAGACAGACTGAGACAGTGAGACAAGGCAGCGAGAGGGAGAGGGGCAGA
GAGGAGGGAGATAGAGAGACAGACTGAGACAGTGAGACAAGGCAGCGAGAGGGAGAGGGG
CAGA
>NODE_5_length_271_cov_5.070111
ATAACAAAGTTCCGCCCACTTTCACGAGTGCCGTGAGTATTTCGTCCTCCGCCTCCCCCG
CAATGTCAGGCCCTCTGCGTGGGGGGGCCCAGGCTGCCAGGAGGAACTGGCGCGGCCAGC
TTTCTGCCAGCGTATATTTGGCCAAGATTTTGGTTCAAATCAAATTGGACATAAGCACCC
ACAACACCATCTGTCTGTGCACGCATCGCCGAGAAGGGCAAGGTTTCCATTTTTAGATAA
ATGGATTTTCAGTTAATTTAATTGTTGACTGTTGCCACCGTAGATGTGCTTGGCTATTTT
CTAACTAATAATGTAAGTATTCTTCTTTGTc
>NODE_7_length_542_cov_10.354243
AGTAGTAAATAATTGTGAAAAGTGGTGTGCTTTTTTGTGTGTGAATGTTTTTTTTTTGTT
CTTTGACCTTTCACCCTTGCCCTCACACTGACCTCTGTCTTGTGTGCGTTTGCAGGAGAA
GACAAGCGCTCTCAGCCTGAGCAATGTGGCTGGCGTCTTCTACATTCTGGTCGGAGGGCT
TGGTTTGGCCATGCTGGTGGCCTTGATTGAGTTCTGTTACAAGTCCAGAGCTGAGGCGAA
GCGAATGAAGGTGGCAAAGAATGCACAGAATATTAACCCACCTTCCTCGCAGAATTCCCA
GAATTTTGCAACTTATAAGGAAGGTTACAACGTATATGGGATCGAAAGTGTAAAAATTTA
GGGGGTAGGAAAAAAGGTCTTCATTAAATTACCCCCAATGCACGCTTTTGGCTTCATCTG
TCCCATCCCTACGTGTCATCCCTAAATTGAATGAAGAGGTTGGCCAAAAGATCGTATGTA
CTGTATTTGCTGTTATGATTTGGATATGAGAGAGAGAGAGAGAGCTTAAAGTTATGTTTG
TTTATTTAAGTTTCCTTGCTGTTTTATATCATCGCAATGTACTGTATGAATGTCAATTGC
Ca
>NODE_9_length_182_cov_24.032967
GTGGAGAGATTGTCTGCCCTCCGACCCCTGCTGCATTACTCGCCTGATATTAAGATAAAT
TGCCTGATTTTGGGTAAACATATGCTGCAATTCAAACTGTCAGCACTGGTTTGCTCAGGG
ATAATTTGTATTGATCTGCCGGCTTCTTCCCCATTTTGCTTACTGACCTCGCGGATAATT
AGAGCGAAAGAGACACAGGGAAGGTAAGGCAGGGTTTGCATTTGAATACATCACCGCAGA
Tg
>NODE_11_length_61_cov_16.131147
TCTCTCTCTCTCTCTCTCTCTCTCTCTCTCTCTCTCTCTCTCTCTCTCTCTCTCTCTCTC
GCTCTCTCTCTCTCTCTCTCTCTCTCTCTCTCTCTCTCTCTCTCTCTCTCTCTCTCTCTC
T
>NODE_16_length_61_cov_5.868853
CTTTCTTTCTTTCTTTCTTTCTTTCTTTCTTTCTTTCTTTCTTTCTTTCTTTCTTTCTTT
TTTTCTTTCTTTCTTTCTTTCTTTCTTTCTTTCTTTCTTTCTTTCTTTCTTTCTTTCTTT
C
>NODE_17_length_351_cov_7.675214
TTGGCTGAAAAGCCACTGGCGCGAAGCTACCATCTGGGGGCTTATGACTGAACGCCTCTA
AGTCAGAATCCCACCTAGACGCGGCGATACCCGGGCGCCGCGCCCTCCGGTTGGCCGACG
ATAGCCGGGGGGGATCCACCCTCCCCGGCGAGCAGAGCCGTTCGTGACCGGGCACCGGGG
GGCCCCCGGAAGACGTGGGGGCCCCTCACTCGCCCCGATCGTGCAACACATGTCCCGCAG
AGCCGAGGCGCTAAATCGCCTGCAGACGACCTGATTCTGGGTGGGGGTCTCGTAAGTAGC
AGAGCAGCTCCGACGCTGCGATCTATTGAGAGTCAGCCCCGCATCCAAGATTTGTCCCAG
GGGGGAGGAAGGCGGCTTCCTCCCCCCGCCGGGACGTCTCGTCGGGGACCg
>NODE_18_length_458_cov_8.227075
GCGCATTCACCGTTACTCCACCAAAAAGTTGTTTCTAAAAGCAAAAGTCTAAGAAGCGCT
TCCCATGCAGAAAACGGCGGCTTGGAGCGTTCGATGGTCGTAGCATTCTGTGAGTTCTAT
GTGGACTTCCCTGGGCCGAGTGACACGGCGAACTCTGAGATTCAATAGATGAGAAAAAAG
ACCACTCTCCATTTGGAGGCAGGAGGAGGAGGGGTCAGCGCAAAAAAGAACCGAGATCCC
GCCTCCAGGGCTGTCAGATAGCCGGATTTTCTCGCATCTGATTGGTTCCAGAAGGGCAAA
AATTACTCAGCAAACACGACTATTATTAGCTGCTTAGCAACAGCTCAGTAAAGTAGAGGG
ACCACCCAAGCAGAGAACCCTCGTGCGTGCATCTCCAACTTCAGGGGAGCCTTTGGAGAA
AGCCAGCCTTCGTGTGCGTTTACGCGCAACCGAGACTGGAGTTGTGGTTTTCCACACAGA
ACTGTGGCTGCtttagagagcattttcttcaggaaaac
>NODE_19_length_240_cov_10.470834
GCATTCAATGGTCAAAGCTCAGGCTGTATTTGCTACCAATGTGATCAAACACCACGTTCA
AGACAAGCCTCAAAACAGTGCTTTGCCCATTGAACGTAGCTCCTCTTCCCTAAGTAGGAG
ATGAAGGGTGGAAAGAAATCTTACCCATCATACAAACCCATTATACCAACCATATACTGA
GCTGTGGTAGTAGGGTGTAGATGTATCATAACCATCATCATCATCTGCAAGCCAGCTCTG
GCCAATAGCCATCACAGAAAGGCGGCTGCAGTGGCAATGAGAACaacacacagttaatac
>NODE_20_length_61_cov_5.622951
CTTCTTCTTCTTCTTCTTCTTCTTCTTCTTCTTCTTCTTCTTCTTCTTCTTCTTCTTCTT
TTTCTTCTTCTTCTTCTTCTTCTTCTTCTTCTTCTTCTTCTTCTTCTTCTTCTTCTTCTT
C
>NODE_26_length_233_cov_12.064378
GCTATGGTGCCAGAATGTCGCCCCAATGCGGGGTGCGACATCAGGTCTCTGCAGTGGGTC
GCAGGGCAATTCCCGCTCAGTCCCTCCATTGTTTGATTTTTATTCTGGTTATTTTCATTC
GGGCTTTTTTCATAAACGTACATCAAGGTGTCCGCCCAGCGTGGATGCAGAACCAGCGAA
GTCGTCATATCACGGGCTGCCGATGCTTTTTAAAAGTCGACTACTCCAAGACGGACACCT
CATTTCCAACTAGGCTACATTTTACGCAGGCGCATGCGCACGCACGACCCGTg
>NODE_27_length_352_cov_11.738636
TACAGGGGATTTTTTCCTCTGTCTTTTTTTCAAAATATATTTCAGCATTTACCTTGATTG
TAATGTACCTCATTGGCTGCGGTTTTGTTTGTTGGCCTAACTATAAAGGATCTGCTTGTA
CCCTTGTGGGTTGGGAAGAATTAGGATTTATGAATTTATTTCCTCTGTGGTATTGTTTAA
ACAGCTTTGGTTTAGTTTTGATCCCTTCCTCTCGCCTTTGAAGCCGTTCCACGGTGTCAG
CTGTTGACTGATAGTAAGAGAACTGCCTCACACTGTGAATGAAAGAAAACTAGCGGTTGG
TAAACACTGATAAGGGATAAATAGAGAGTGGTCAGGCAGAGATAGTTCTGTGGGAGCCCA
GATTGTGTGCGGTCTGTTAAAATGAGATTCTGAGCCTGTCTTTTTTATTCTt
>NODE_28_length_588_cov_13.198979
GTCCAGGAATAGTTCTTGACTGTTTCTTTCTCCTCTTTTACGCCACTGAATTTTGAATAA
GCTGTAAAAATGAAATCAAAATGGAAATCACTGAATCAATGCCGCCCGTGAATTTGGGAG
ATGAGATGTCAGGCACAGTTGCAATGCAAAGTAAAACGTTGTCGAGAGCTATGGCAGAAA
CAGTTACTGTATACTGCGGTAAAAAAAAAAGTAGCAAAAACTAATAATTGCAAAGCAGCC
AATTAAATTGTGCGAGAGAGATGAAACCGCTCATATTTCCCCTGGTAATTTCATGCTCTA
AACTCGCTTCCGTGCGCACATAAAAAGAAGAGAGAAAATATCATTTCAGAAGCTGACAGA
ACTCATTGTTCGTGGAATTTTAAATTCAAAAAAGTTAATAAAGGCGAGTGTGAGATGAAG
GGAATTTGCATTTCTCAGATTAACAGCATGTAGAGCAGCGGCGGCGTGCGCAGCCCCGGG
TCATCATTTAAGAAACCTTTGCATATTTTATTTAAGAGTGGCCCGGTTTGGAGCGTAATA
AGACAGACAGATAATGATTAGAAGGTCGGGCCTGCAGGGCAGAGCCAGGCTGGGCGCTGT
AACGCTCTAATACCCAACACACACACACACACACACACACACACAcac
>NODE_31_length_5386_cov_25.346825
TTATGACCAGTGTTTCCAGTCCGTTCAGTTGTTGCAGTGGAATAGTCAGGTTAAATTTAA
TGTGACCGTTTATCGCAATCTGCCGACCACTCGCGATTCAATCATGACTTCGTGATAAAA
GATTGAGTGTGAGGTTATAACGCCGAAGCGGTAAAAATTTTAATTTTTGCCGCTGAGGGG
TTGACCAAGCGAAGCGCGGTAGGTTTTCTGCTTAGGAGTTTAATCATGTTTCAGACTTTT
ATTTCTCGCCATAATTCAAACTTTTTTTCTGATAAGCTGGTTCTCACTTCTGTTACTCCA
GCTTCTTCGGCACCTGTTTTACAGACACCTAAAGCTACATCGTCAACGTTATATTTTGAT
AGTTTGACGGTTAATGCTGGTAATGGTGGTTTTCTTCATTGCATTCAGATGGATACATCT
GTCAACGCCGCTAATCAGGTTGTTTCTGTTGGTGCTGATATTGCTTTTGATGCCGACCCT
AAATTTTTTGCCTGTTTGGTTCGCTTTGAGTCTTCTTCGGTTCCGACTACCCTCCCGACT
GCCTATGATGTTTATCCTTTGGATGGTCGCCATGATGGTGGTTATTATACCGTCAAGGAC
TGTGTGACTATTGACGTCCTTCCCCGTACGCCGGGCAATAATGTTTATGTTGGTTTCATG
GTTTGGTCTAACTTTACCGCTACTAAATGCCGCGGATTGGTTTCGCTGAATCAGGTTATT
AAAGAGATTATTTGTCTCCAGCCACTTAAGTGAGGTGATTTATGTTTGGTGCTATTGCTG
GCGGTATTGCTTCTGCTCTTGCTGGTGGCGCCATGTCTAAATTGTTTGGAGGCGGTCAAA
AAGCCGCCTCCGGTGGCATTCAAGGTGATGTGCTTGCTACCGATAACAATACTGTAGGCA
TGGGTGATGCTGGTATTAAATCTGCCATTCAAGGCTCTAATGTTCCTAACCCTGATGAGG
CCGTCCCTAGTTTTGTTTCTGGTGCTATGGCTAAAGCTGGTAAAGGACTTCTTGAAGGTA
CGTTGCAGGCTGGCACTTCTGCCGTTTCTGATAAGTTGCTTGATTTGGTTGGACTTGGTG
GCAAGTCTGCCGCTGATAAAGGAAAGGATACTCGTGATTATCTTGCTGCTGCATTTCCTG
AGCTTAATGCTTGGGAGCGTGCTGGTGCTGATGCTTCCTCTGCTGGTATGGTTGACGCCG
GATTTGAGAATCAAAAAGAGCTTACTAAAATGCAACTGGACAATCAGAAAGAGATTGCCG
AGATGCAAAATGAGACTCAAAAAGAGATTGCTGGCATTCAGTCGGCGACTTCACGCCAGA
ATACGAAAGACCAGGTATATGCACAAAATGAGATGCTTGCTTATCAACAGAAGGAGTCTA
CTGCTCGCGTTGCGTCTATTATGGAAAACACCAATCTTTCCAAGCAACAGCAGGTTTCCG
AGATTATGCGCCAAATGCTTACTCAAGCTCAAACGGCTGGTCAGTATTTTACCAATGACC
AAATCAAAGAAATGACTCGCAAGGTTAGTGCTGAGGTTGACTTAGTTCATCAGCAAACGC
AGAATCAGCGGTATGGCTCTTCTCATATTGGCGCTACTGCAAAGGATATTTCTAATGTCG
TCACTGATGCTGCTTCTGGTGTGGTTGATATTTTTCATGGTATTGATAAAGCTGTTGCCG
ATACTTGGAACAATTTCTGGAAAGACGGTAAAGCTGATGGTATTGGCTCTAATTTGTCTA
GGAAATAACCGTCAGGATTGACACCCTCCCAATTGTATGTTTTCATGCCTCCAAATCTTG
GAGGCTTTTTTATGGTTCGTTCTTATTACCCTTCTGAATGTCACGCTGATTATTTTGACT
TTGAGCGTATCGAGGCTCTTAAACCTGCTATTGAGGCTTGTGGCATTTCTACTCTTTCTC
AATCCCCAATGCTTGGCTTCCATAAGCAGATGGATAACCGCATCAAGCTCTTGGAAGAGA
TTCTGTCTTTTCGTATGCAGGGCGTTGAGTTCGATAATGGTGATATGTATGTTGACGGCC
ATAAGGCTGCTTCTGACGTTCGTGATGAGTTTGTATCTGTTACTGAGAAGTTAATGGATG
AATTGGCACAATGCTACAATGTGCTCCCCCAACTTGATATTAATAACACTATAGACCACC
GCCCCGAAGGGGACGAAAAATGGTTTTTAGAGAACGAGAAGACGGTTACGCAGTTTTGCC
GCAAGCTGGCTGCTGAACGCCCTCTTAAGGATATTCGCGATGAGTATAATTACCCCAAAA
AGAAAGGTATTAAGGATGAGTGTTCAAGATTGCTGGAGGCCTCCACTATGAAATCGCGTA
GAGGCTTTGCTATTCAGCGTTTGATGAATGCAATGCGACAGGCTCATGCTGATGGTTGGT
TTATCGTTTTTGACACTCTCACGTTGGCTGACGACCGATTAGAGGCGTTTTATGATAATC
CCAATGCTTTGCGTGACTATTTTCGTGATATTGGTCGTATGGTTCTTGCTGCCGAGGGTC
GCAAGGCTAATGATTCACACGCCGACTGCTATCAGTATTTTTGTGTGCCTGAGTATGGTA
CAGCTAATGGCCGTCTTCATTTCCATGCGGTGCACTTTATGCGGACACTTCCTACAGGTA
GCGTTGACCCTAATTTTGGTCGTCGGGTACGCAATCGCCGCCAGTTAAATAGCTTGCAAA
ATACGTGGCCTTATGGTTACAGTATGCCCATCGCAGTTCGCTACACGCAGGACGCTTTTT
CACGTTCTGGTTGGTTGTGGCCTGTTGATGCTAAAGGTGAGCCGCTTAAAGCTACCAGTT
ATATGGCTGTTGGTTTCTATGTGGCTAAATACGTTAACAAAAAGTCAGATATGGACCTTG
CTGCTAAAGGTCTAGGAGCTAAAGAATGGAACAACTCACTAAAAACCAAGCTGTCGCTAC
TTCCCAAGAAGCTGTTCAGAATCAGAATGAGCCGCAACTTCGGGATGAAAATGCTCACAA
TGACAAATCTGTCCACGGAGTGCTTAATCCAACTTACCAAGCTGGGTTACGACGCGACGC
CGTTCAACCAGATATTGAAGCAGAACGCAAAAAGAGAGATGAGATTGAGGCTGGGAAAAG
TTACTGTAGCCGACGTTTTGGCGGCGCAACCTGTGACGACAAATCTGCTCAAATTTATGC
GCGCTTCGATAAAAATGATTGGCGTATCCAACCTGCAGAGTTTTATCGCTTCCATGACGC
AGAAGTTAACACTTTCGGATATTTCTGATGAGTCGAAAAATTATCTTGATAAAGCAGGAA
TTACTACTGCTTGTTTACGAATTAAATCGAAGTGGACTGCTGGCGGAAAATGAGAAAATT
CGACCTATCCTTGCGCAGCTCGAGAAGCTCTTACTTTGCGACCTTTCGCCATCAACTAAC
GATTCTGTCAAAAACTGACGCGTTGGATGAGGAGAAGTGGCTTAATATGCTTGGCACGTT
CGTCAAGGACTGGTTTAGATATGAGTCACATTTTGTTCATGGTAGAGATTCTCTTGTTGA
CATTTTAAAAGAGCGTGGATTACTATCTGAGTCCGATGCTGTTCAACCACTAATAGGTAA
GAAATCATGAGTCAAGTTACTGAACAATCCGTACGTTTCCAGACCGCTTTGGCCTCTATT
AAGCTCATTCAGGCTTCTGCCGTTTTGGATTTAACCGAAGATGATTTCGATTTTCTGACG
AGTAACAAAGTTTGGATTGCTACTGACCGCTCTCGTGCTCGTCGCTGCGTTGAGGCTTGC
GTTTATGGTACGCTGGACTTTGTAGGATACCCTCGCTTTCCTGCTCCTGTTGAGTTTATT
GCTGCCGTCATTGCTTATTATGTTCATCCCGTCAACATTCAAACGGCCTGTCTCATCATG
GAAGGCGCTGAATTTACGGAAAACATTATTAATGGCGTCGAGCGTCCGGTTAAAGCCGCT
GAATTGTTCGCGTTTACCTTGCGTGTACGCGCAGGAAACACTGACGTTCTTACTGACGCA
GAAGAAAACGTGCGTCAAAAATTACGTGCAGAAGGAGTGATGTAATGTCTAAAGGTAAAA
AACGTTCTGGCGCTCGCCCTGGTCGTCCGCAGCCGTTGCGAGGTACTAAAGGCAAGCGTA
AAGGCGCTCGTCTTTGGTATGTAGGTGGTCAACAATTTTAATTGCAGGGGCTTCGGCCCC
TTACTTGAGGATAAATTATGTCTAATATTCAAACTGGCGCCGAGCGTATGCCGCATGACC
TTTCCCATCTTGGCTTCCTTGCTGGTCAGATTGGTCGTCTTATTACCATTTCAACTACTC
CGGTTATCGCTGGCGACTCCTTCGAGATGGACGCCGTTGGCGCTCTCCGTCTTTCTCCAT
TGCGTCGTGGCCTTGCTATTGACTCTACTGTAGACATTTTTACTTTTTATGTCCCTCATC
GTCACGTTTATGGTGAACAGTGGATTAAGTTCATGAAGGATGGTGTTAATGCCACTCCTC
TCCCGACTGTTAACACTACTGGTTATATTGACCATGCCGCTTTTCTTGGCACGATTAACC
CTGATACCAATAAAATCCCTAAGCATTTGTTTCAGGGTTATTTGAATATCTATAACAACT
ATTTTAAAGCGCCGTGGATGCCTGACCGTACCGAGGCTAACCCTAATGAGCTTAATCAAG
ATGATGCTCGTTATGGTTTCCGTTGCTGCCATCTCAAAAACATTTGGACTGCTCCGCTTC
CTCCTGAGACTGAGCTTTCTCGCCAAATGACGACTTCTACCACATCTATTGACATTATGG
GTCTGCAAGCTGCTTATGCTAATTTGCATACTGACCAAGAACGTGATTACTTCATGCAGC
GTTACCATGATGTTATTTCTTCATTTGGAGGTAAAACCTCTTATGACGCTGACAACCGTC
CTTTACTTGTCATGCGCTCTAATCTCTGGGCATCTGGCTATGATGTTGATGGAACTGACC
AAACGTCGTTAGGCCAGTTTTCTGGTCGTGTTCAACAGACCTATAAACATTCTGTGCCGC
GTTTCTTTGTTCCTGAGCATGGCACTATGTTTACTCTTGCGCTTGTTCGTTTTCCGCCTA
CTGCGACTAAAGAGATTCAGTACCTTAACGCTAAAGGTGCTTTGACTTATACCGATATTG
CTGGCGACCCTGTTTTGTATGGCAACTTGCCGCCGCGTGAAATTTCTATGAAGGATGTTT
TCCGTTCTGGTGATTCGTCTAAGAAGTTTAAGATTGCTGAGGGTCAGTGGTATCGTTATG
CGCCTTCGTATGTTTCTCCTGCTTATCACCTTCTTGAAGGCTTCCCATTCATTCAGGAAC
CGCCTTCTGGTGATTTGCAAGAACGCGTACTTATTCGCCACCATGATTATGACCAGTGTT
TCCAGTCCGTTCAGTTGTTGCAGTGGAATAGTCAGGTTAAATTTAA
>NODE_32_length_105_cov_17.761906
CCACTACAGCCAGTGGAACCCAATTAAGAGTAAACCAGTTGTGTGAAGGTTTCTACATCC
GCTGGGAATATAGAGAGAGGAGAGGAGAAGAAAAGTGTTGCAGACGTTTACTCACTTCAC
ATCAAAAAGCCACTACAGCCAGTGGAACCCAATTAAGAGTAAACC
>NODE_33_length_290_cov_10.927587
CTCTCTCTCTCTCTCTCACACACACACACACACATACACACGCACACTGTAGGGGGGTGT
AAAAGGAGATGTGAGCTATGTAATGGAGGGGAGGAATGGGTTTGCTATGTCAGACCGGGG
CCGTCACAACGGCTTTGTTTCATGTTTGATTTAATTGTCTCTCTCCTGACAGCGCCATTC
ATCAGTGGCTTTAATGGTCAATCAGAGACAGGCTGAGTGAGTGAGTGCTCCCATTCTGTT
TAGCCATAAGCTGGGCCAGGCTTTTATTTCATCTAAATGCCCAGGCCTAATGTACATGCT
CACTGGCGGAGAAGGGCCGCGGGGGAAACGCATAAAGCCGCtctgaaagc
>NODE_34_length_237_cov_12.953587
GCACGCACACGCGCGCGCACACTTCCCTGTGCATGTACACAGATACACACACACAAAACC
CCATCCTTGGACTGATTACATTTCACAAGAAGATTTAATTAAGGAATTTTTAATGAGGCT
TCTGCTGGCACTGCCAAGAACTGTTTTGATATTTGCGCTGCATAATGCATAAAATTTGTC
TAAACATCTCGGCAGTTGATGCACGGGGAGGCTGCAGATAAGCCCAGATACAACTTCAAT
TTCCGTGTTGTGGAGGAGGAAAAaaaacgaaagaggagagcaaaggaggagggagag
>NODE_41_length_351_cov_14.076923
TTTCATTTAATTAATCAATAACTTATGATTTCTGAGTAACTCTGTATTATGTACTATTTC
CTTTTTGGATAATTGATTTCTGCCAATGTGCATATTTTAAAATGTACGTATTTATTAGTT
TCAAAGTAATTAATGAAATATTACCCGTTTATTTATTTATTGAGATATTTATTCTGATTC
TTTATTTATTTTTGGAGACAGGTTTTTATCTTCCGTGCTGTCTTACTTCTGACTTTGTGC
CAATGTGCTGCTTTGAGGTGTTACATATTGTGGGTTTGTATCATTATTAAACCCTCACTC
TATATTTTAACGAAACGTTTGCTCTCTCTATAGTGCGTACATGTCATTCATTCAGTCAAT
GAGTCTTTTCCAAAACACCTTAGCCTAATTTATACTTCATAAAACGGCTCa
>NODE_42_length_291_cov_9.505155
AGAGAGGCTTCCCCCCGCTTCGAGAGAGGGAGTCAGGCAGTGGGAGGGAGAAGGAGAGGG
CCTTCTCGGGCCCTCGAATCGCCTAAGTGCCAGAGTGAATAGGGATTACCAGGGCCACGC
AAAACTGTGGGAGTAACTGTGACTCTCTTAAGGTAGGCGCCGACCGAAAAAGAGTCTAAG
TCCAGAGCGTTACCAGGACCGCGTAAGTTATAGGGATTACCAGGGCCACGCCACTCCGTA
GGCCGACTTCATGGAAGTCCATTGCCCGTGGAGGAGTGCTTAAGGGTGGGAGAACGTGTT
CGGCCGGGGCGCAAGGCTCCGGAGGGTCCTCCCCGGAGGTGGGGGGGGGGc
>NODE_43_length_140_cov_4.907143
CTGTTCTTGGGCCGGGCGGGTCCTCAACGGTTTTATTTTTCCAAGCCCTTCCCTCTGCCA
CCACTCCTGCCCTCCCTCCCTGCTTACTCAGCTCACAGGCATTCCTCTTATGTTTATATT
TCCCTCCAGACCAGGGAGGGGGAGTCGCCAGGCCCTCTCACAGACTCTGGATTCAGCTCA
ACAAGGTGGGCAGTGCTCCc
>NODE_44_length_201_cov_11.825871
GAGAGACGGGGAGTGAGTGTGCGTGAGGACGAGAGAGAGGGAGGGAGGGGTGAAGGAAAG
GGGAGAGGAGTAATGGTACAGGCATAACAAGCAAGCAGCTCAGAATTAATGAGCTTACCC
AATAAGAAAAGAATAACCAATCAGTGTGTGTTGGGCAAATATAATTTGGGAATAATTGCT
TGATTGCTTTTCTATAGGAGGTTGATTTGACCACACACAAGAACTGAGAATTAAGACGTC
AGGACAAGAATTAATTTGGCa
>NODE_46_length_82_cov_15.000000
CCTTCTCCCCCCCACTGCCTGGCTCCCTCTCTCGGGGAGAAGGCCCTCTCCTTCTCCCTC
TCACTGCCTGGCTCCCTCTCTCCGAAGCGGGGAGAAGCCTCTGTCCTTCTCCCTCCCACT
GCCTGACTCCCTCTCTCGAAGC
>NODE_48_length_147_cov_8.857142
GCCGACAACCCCTCCTCCCCGACCCCGCCGGGTTGAATCCCCCGGGCGGCCCGCGCGGAC
CCCACCCGTTTACCTCTCGACGGTTTCACGCCCTCTTGAACTCTCTCTTCAAAGTCCTTT
TCAACTTTCCCTCAAGGTACTTGTTCGCTATCGGTCTCGTGCCGGTATTTAGCCTTAGAT
GGAGTTTACCACCCGCTTTGGGCTGCA
>NODE_53_length_373_cov_8.300268
TCCCCCGCGCCACATTGTCCCCTCCGTGCCACCTGCACACCAGGGCAGAGCGCCACTGTT
TCCACGGAGCTGCATGCCCGCCCCAGCAGGCTCCAGATAGCAGCTAAACAGCTTATTCCC
CAAATCTCTTTATCCGTTCTAGAACTGTGAGATGTTGACAGAAAGTCAGTTAACTCTAGC
CAGTGGCAGCTGCATGGGTTTTGCATAATTAATTATTTATACCAAGCCAGACACAGTAAT
TACCATCCAGATGAATATGATATTCTAATCAGGCACGCTTTAATTTTAATTGCCCTCCAG
CATCTCGCTGTCAGCTCTGGCCAGGCCTGATAAAGTGGAGGCTCTCTAAACACCATTAGA
CATCTGCTCCAGGATCGAGCCTCCACGGCGCTCCGTCCCACCACCCGCTAGACAGATCAA
TACCGGCCCGGTg
>NODE_54_length_195_cov_8.348718
TGTGGCTAATACTATGGTAGAGGCCGTGAACAGCAACAGCTCCACCTTCTCCCTCCCAGT
AAACACATCTTCTATTGTGGCGACAGGTATGAGTCAATTTCAATCGAGTTTGATCTATTT
TGACATATGTGGAACTGTACAAATTTACATTACGTCTATATATTGATAAAACATCACCAA
TGACTAATATTCTGTATTTATAATGGTTTTAAAACAGTCCGAATATcatgcccaagtgga
gaatttgttgattcc
>NODE_83_length_274_cov_14.328467
CCCCGGAGTGTCTGGGCGGTTGCCCGTGAACGGGGCAGCGAGGGCCGTAACTCACGGTTA
AGTGTTGGGCCGTGTCACTGCGGGTTCACAGTCATGCATTTCTGTGTTGACACCCGTCCG
CCAGGGACGCGTTGGCAGTCAGGAGTAATTTAACTTAATTAATGGGATGCATATTTGATG
GAGGAATAAAATATCCCGGCTCAGCAAAGTGGAAAAGGGGGAAGATTTAGTGAGAGATAA
AGGTGGAGGGGAGAGTCATTTGTGCCTTCAGTTACTGCTGCCTGGGAGAGACGGAGAGAG
AGAGAGAGATGGAGGGAGGGATGGAGGGAAAgag
>NODE_85_length_262_cov_10.080153
GAGGAGAATCTGAACAGTTCTGCCACTCAACATCCCTCCTCCCTTAACAACAGCTTCTCA
CTGCCACTACAAATACATTATAAATCAATTATTTATGGAACAGAGTCAGGGCCTCTTTAA
TCTTTTCCTTTTATCCAATTAAATGGTCTTACCATTCTAAGCCTCTCCCACCTCACTGGG
AATGGGTTCCCTTTTTAAAAATGAAAAAAATATCTTTCTTCACTCCCTCTTTCTGACTTT
CCATGCAAGAGACAAGAGGCTTCTGAGGGTGAGAGAATAAAAGCAGAGCGAGTGAGTAAA
GTGTAAATGAACTCCCCCTCCc
>NODE_86_length_521_cov_13.036469
AAGCCTTTTCTCCACCAAAGTCAAGCATAGCTCTGAGAGTTTTTGGCTATGGGGGAAAAG
ATCTGGATCACATGCAGATGCAGCCGAGCAGCAATCCAGTGGAGGGAGGCTATTAGCACA
AAGCCTTGCCGCTGTCTCTTTAAATGCCAATAAATTCCCATCATTACAGGATCTGGCAGT
TTTCCTCGCTGTCTGCTGCCTGGTTTTTATCTCCCTCTGTCTCAGACTGAGAGCGTGTAG
ATCTGGCCCAGTTAGATTGTCATACTTAACAAACATTAATGATTAATTTCCTCCACTGAG
TCAAATGGGGCTAAGGGGATGTCTCGATTCATCTTATCACACCACAAATTAGCATTTCTC
ATATTCTCTTCACCAACTGTGCATTAACATTCCACATTTACCATTCAGGGCACTGGCACT
GGGTTGAGGGGGGAAAGAAAGAAAAAAATAAAGCAGAGATCTTCTGTTCCTGGAGATTCC
GATTACCTCTAAATCACACAAAGAGTGGCATAATTAATTCTGCCACATTCTGCTTATTGC
TCGATGTGTCTGACTGCTATGTCACTCAGAGGTCAGTCCaa
>NODE_87_length_184_cov_11.179348
CCCTCCCCCCCTATCTTTTATCACCTCCATTGTCGAGCTATCTATTTAATTGAAAGAAGT
TAATTGAATGAAAATGATCAACTAAGCTTGTATTAATATTGCTAATGGAGCTTTCTTCTT
GGCCATGTTTGGAGACGGATGTCACGGCGGAGTTTGGGAAAGGCCCATTAAGGCTTGCAC
TTAACCCGATGGGCTAATTAAGGAATGCTTATTCATTCCCCCAGTCAGGGGCTCGGCTCG
CGCc
>NODE_88_length_232_cov_9.543103
GGAGTCTTCAGAATGAGATCCTCTGGTTCAGGTTGAGCCCTAAGTAGTACAGAATGAAAA
AAATGCATTGATGCAAATGGCGTGTGAGAGTGAATTATGCCCAATTACCCATCAATACCG
GCCAGTCTGCCCAGCCTCGCGAACAAGATGTGCTTAACAAGCAGAAAATAAGATTGAAAT
GGTGTGTAAAGAGTTGAAAATTAATTTAAATGCTGCATTTGTCCACAATTACCCCCTCGC
TCACATGTGTTTTATTGGGAGTCCCCCCCATCTCTTTTTCTTCAGATATTTc
>NODE_89_length_213_cov_18.028170
GTGTGTGTGTGTGTGATACATTATGAAGATTTCACTTTCAGCCTTTGATTCCCATCTGAC
AGTCATCCTTCAGCCCGCCTTTAAAGTCCCACTTCCTGCCTAATGGCTGTCATGTCGCGC
TGCGCTCCGGACTCTGACTCAAAGTGTCATTGGTATAATGGTCGGCAGCCGTTGGCCTCT
TTTGATCATCCATGCCGTGTGCGAGAGGGGATAACCGGAGCAGAGACAGGGAGGTGTGTG
TGAGCGAGAGTGTGTGTGTGTGTGTGTGTGTGT
>NODE_92_length_404_cov_23.940594
TTTGATATCACACCATCGTCTTCTGGCTACCGGAAGCAAGAATAATAAAATAACAATCAA
AGGAATTTCTCCATGTTTTTTTTTTCTTTGGCGAAATAACCAGCAGGCAATTCGCTGCCA
GGAGGAGGTTAGCTAGGCTACTGTAGCAGCCCTGAGCTAGCAGGAGCATCAAACCTGGAT
TCAGTCTGTCTATCAGTGTGTGTGTGTGTGTGTGTATAGCAAGGGAGAGGGCTGCTCCTC
AGTCTCCTCCCTTCTCTGGCCTAATCAACAAAACAGCCTCAGCTGCCCCCTCGGACCCCC
TGCCAGGGTCCCTATCATCCTCTGATCAAATATTAATGTGTGATACTCAGCTTGCTCACT
AATCCAAAGCCAATTAATATTATCTGTCAATTATTTACAGATCCTGAGGTGCGGAGGCAG
CTCCCTGAGGATCACATCGGCCAGGTTCGGAATACATAATTGAc
>NODE_93_length_437_cov_9.906178
TTCCATTCGTCTCCATAAAAAGACTTAACAGCACTTGTCCGGCTGGTCACCTCTTGGCTC
TAGATTTCGATAGAATTAAAATTTTGAGGTGTATAGAGCTCGGTGTGGGTCATCTATTGA
TCTGATATGAATACAGTGGCTACTCCCGAGCCCTCCACAGTTATTAAGACTAATAGAAAA
GCATAAAGTAATGCAAAAGAAGCCTGGTTCGGCACACATGCTCCGAAAAGCCTGCTCCTC
CAAAGGCCTCTTGGAGAGTTTGGCTAGCAATTTGCATTCCTTTGTGCGACAACTTGTAAT
CCCCCCCTCAGCATGCCAAGAAACACACAACAGATTTATTGTCCCAGTCAACAAATCGTT
TAGGTCATCCCAAACCTATTACTGCTTAATGCACTGGGACCCCACAGCGCTCCCCCACGC
CTCATCACACGAACCAGTGCCTTCCAAACACCACAGAGCCCCACGGCTCGCGGCTTTGTT
GGACCCCTGATCTaatc
>NODE_94_length_378_cov_18.119047
GCTCCCCGAAGAATCATAATTCTGTCTGGTGTGTGTGTGTGTGTGTGTGTGTGTGTGTGT
ATGTTGCTCAGTGAGGATCTCAACATTAGCTTCCTGAGTGAAATATATGGCGGCGACGCC
TCTCGGCCCCATCCACAATCAATTGGATTCTTCTCCTTTAATATTTACTCGCTGCGATGA
GATGCTCGTCTGCATGGTGATGAACAGGCTGCCACTGGCGTTTGAAGGTGACCTGTCACT
GCCTATGGACAAATCTCTCGCTCGCAGAAATGTAGAAAATAAATCATTAGGGGCAGGCAG
GCAGACAGGGCAGACAGCGAGCCCTTTCTCTCTCCCCCTCTCGCTCACTGTCTCTCTCCC
ATCTTTCTCCCTCTCTTTCTCTCTCTCCCCGCTCCTCCCTCTCTCCTCCACTCCTCTTCT
CCCAGATTTACATCAGCt
>NODE_98_length_351_cov_19.413105
CCCCCCTCCCTCCCGCTGGCCGGCCATGGTAGGATTCCTTTGTCGGAGGTGTTCATCTGG
AACAACTTTGCCACACTTGTTTTCATGTTCTTTTAGATTACAGGGCAGCCGCGCCCGGCT
TTGAAGCTCCCCTGCCTTTGTCTCTCTGCAATGCACTCTGGTAATTAACTTTGTCCTCCT
TGTATTTGTTCCAGTCACTCGCAGTCCACTCTTCTGAGCATCTTCTCCCTGGAGTACCAG
GTTAGAAGTTTTCTTCCTTTGTGAGCTCTGACAGGTGCCTAATTGAATGATGAATGTCCC
TTTATTTCTTTGTAATTGAACTGCCAGCTCTCTGATTGGTTTGGAGGATGCCCCCCCCCC
CGTCCACCCCTCTCTCTTTCTCTTTCTCTCTCCCTCCTCCTCCCCTCTCtc
>NODE_99_length_509_cov_13.227898
TAAATGTGTTAAGAGTATCTCTTTGCATCTCGTAGAGACTGCATGTATTTAATCTGTAAA
GCTTATTAAGGCCGAGTCATTGCTATGCAAAGCAGCACCCAGTGCTTTTCTCTTCCTTTT
CAGCCAAGTGCACTGTTTGGCCAATAGGACTGGCCCCCCGGCTCTCATTCTGCATTCATA
ACATGCAACATTTGCACAATGTATCTCTCAAAGCCGCCTGAATAGAAGGCCTTAATACTC
ATGTAAACAACTGCAAACCAATTACTTAATGAATCGGGCCCACACATAATGAGGAGCCCA
TACAAAGGGCTATAAATGCATTTTTTCTTTTTTGCACCAAAGCCTCGGCTTTAAACTACA
ATCCCTCGCCTGTAGTCCAGGCTTAACCGGCGAATCATAATTATTGTCTAAGACAACAGA
GGGGAAGCCATTTTTGTATTTCCAGTCCAGACGCTGCCTCTTTTGATGTCACTCATCGGC
TCGCTGACAAAATAAAGCAAATAATTAACAGGCGAGAAGGAGGGCGAGGAAACTACGGGA
GAGGATGAGCGAGAGAGAGGGAGAGAGAg
>NODE_102_length_247_cov_13.587045
AGAGAGAGAGAGAGGGAGAGAGAGAGAAGGAGAAGTTAATTATGCATTCCGAACCTGGTC
GATGTAGTCCTCGGGGAATCTCCGCCGCACCTCCGGATCTGTAAATAATTGACAGATAAT
ATTAATTGGCTTTGGATTAGTGAGCAGGCCGAGTAGAGCGCATTAATATTTGATCAGAGG
ATGATAGGGACCCTGGCAGGGGGTCGGAGGGGGGCAGCTGAGGCTGCCTGGCTGATTAGG
GGCCGGAGAGGGAGGTGTTACCCTCTCTCTGTCTTCTCTGTCCCACTCTCTCTCCCCTCC
TCTCTCc
>NODE_103_length_424_cov_10.893867
TTCGCGCGGGGGTCCCGGCGGGTCGCCTCGGCCGGCGCCTAGCAGCTGACTTAGAACTGG
TGCGGACCAGGGGAATCCGACTGTTTAATTAAAACAAAGCATTGCGAAGGCCCGAGGTGG
GTGTTGACGCAATGTGATTTCTGCCCAGTGCTCTGAATGTCAAAGTGAAGAAATTCAATG
AAGCGCGGGTAAACGGCGGGAGTAACTATGACTCTCTTAAGGTAGCCAAATGCCTCGTCA
TCTAATTAGTGACGCGCATGAATGGATGAACGAGATTCCCACTGTCCCTACTTACTATCT
AGCGAAACCACAGCCAAGGGAACGGGCTTGGCAGAATCAGCGGGGAAAGAAGACCCTGTT
GAGCTTGACTCTAGTCTGGCACTGTGAAGAGACATGAGAGGTGTAGAATAAGTGGGAGGC
CTCGGCCGCCGGTGAAATACCACTACTCTTATCGTTTTTTCACTTACCCGGTGAGGCGGG
GGGG
>NODE_104_length_780_cov_14.219231
AGGCAAAGGGGAATACGCGGCGCCCCTCCGGAGAGGGACGCCGCGCGCCGGGACGAGGGC
CGGGAGGGGACCCGGGAGGACTCGCCCGCGACGGAGACTGGAGGTGCCCACGGCGCGCGC
CGAGAGGCCACCCGTTAATGATCCTTCCGCAGGTTCACCTACGGAAACCTTGTTACGACT
TTTACTTCCTCTAGATAGTCAAGTTTGATCGTCTTCTCGGCGCTCCGCCAGGACCGTGAC
CGACCCCGGCGGGGCCGATCCGAGGACCTCACTAAACCATCCAATCGGTAGTAGCGACGG
GCGGTGTGTACAAAGGGCAGGGACTTAATCAACGCGAGCTTATGACCCGCGCTTACTGGG
AATTCCTCGTTCATGGGAAATAATTGCAATCCCCAATCCCTATCACGAGTGGGGTTCAGC
GGGTTACCCACGCCTCTCGGCGAAGGGTAGACACACGCTGATCCGCTCAGTGTGGCGCGC
GTGCAGCCCCGGACATCTAAGGGCATCACAGACCTGTTATTGCTCAATCTCGTGTGGCTG
AACGCCACTTGTCCCTCTAAGAAGTTGGACGCCGACCGCTCGGGGCCGCGTAACTAGTTA
GCATGCCGGAGTCTCGTTCGTTATCGGAATTAACCAGACAAATCGCTCCACCAACTAAGA
ACGGCCATGCACCACCACCCACAGAATCGAGAAAGAGCTATCAATCTGTCAATCCTTTCC
GTGTCCGGGCCGGGTGAGGTTTCCCGTGTTGAGTCAAATTAAGCCGCAGGCTCCACTCCT
GGTGGTGCCCTTCCGTCAATTCCTTTAAGTTTCAGCTTTGCAACCATACTCCCCCCGGAA
>NODE_105_length_261_cov_8.226053
AGATTAAAATATATTTGTCCTGGGGATTAGCATAGTTAGGTGTCCCTTTGCTGTTTCTTT
CTTCGCACTAGTGCGGCGACAGCAGGGCTTTGATCTGTGGTGCGAGGCGAGGGTCCTGGC
TTGGGCCCGGACCATCGGAGTGCCAAGTGTGAAATTGGCCTGATGTCATCCCCATTCTCC
ACCTTTTACATCTTTCATCACTTTAATTCTGTTTTTGCCACAAAGGTCCGGGCACCTCTG
AGCAGATTCCTCTCTGGCTATAGGAAGCATTTAGAAAACTTTGGGTAAATGACACAGTAG
GGAAGAGGGAGGGCATACCGc
>NODE_106_length_511_cov_12.011742
TCTCGGGGAGGACGCTCGGAGGGGGGGATGGCGGTGAACCGAGCGAGTCCGCACGAGAAC
ACAGCACTCCCGCGTCGGGGGCCTCGCCCGGGCCCCCGCGCAGCTCCGGGCACCTACCTA
ACCGGTCCGCTCCTCTCCGGGGAGCGGCCGGGGGTTTAATGTCTCCCTTCTCATCCTCTC
CCTTGCGGAGGTGACGTGCGGGGAGCACCCGGGGTGTTTGTCTAACGGTTCGAGCCTCAC
GGCCCGGGCCGGTGAAACCCTGTTTAAAATGTTGACCTCGGAGCCTCCTCGGAGGTTTCC
CCCAATGTTAAACAAACGTACGACTCTTAGCGGTGGATCACTCGGCTCGTGCGTCGATGA
AGAACGCAGCTAGCTGCGAGAACTAATGTGAATTGCAGGACACATTGATCATCGACACTT
CGAACGCACCTTGCGGCCCCGGGTTCCTCCCGGGGCTACGCCTGTCTGAGGGTCGCTTTG
CAATCGATCGGAACCTCCGGGTTTCCGCGGCTGGGGCGTCGCAGGGCCCTCGGGCCCTTC
GTCCCCTTAAACGCAGACCGGGGGCGGGCTc
>NODE_107_length_246_cov_6.865854
TGACGGCAGTAGTAGTAGTAGTGGAAAAGGCTACATGTGTAGGGCTAGAAACATTGGTTA
CATCGTGCTGTTGCTGGCTGGTGCTGGAAGGTTGCCGCCTTAGAGCCCCCTGAAAGGAAG
TTCCACTCTGGAACGCACTCACTACATCCATCTGCAAGGAATCAGAGAGCGTGACAGAAG
AAAGGCCCAGAAAAACAAACAGCCAGAGGGGAGGGAGCGAGAGAGACAGAGAGAGAGAGG
GAGAGATAGAGAGGGAGAGAGAGAGAGAGAGAGAGGAAGAGAGAGAGAGGGAGAGAGAGg
tagaga
>NODE_116_length_65_cov_21.015385
GCCCAGACCCGGGGGAGTCGGTTGGTATCATTAACCCCGCCCTGGCCCTTGCCCCTACCC
TCAACCACAGTGATTCCACCCTCTCTAGCCCAGACCCGGGGGAGTCGGTTGGTATCATTA
ACCCC
>NODE_117_length_204_cov_8.534314
GAGTTCACCATGAACATCTCAGTTGTGGGGGGACTTCTGGGATGATAGAAAGTGCTCTGA
TTCTGATACTGACGAAGAAAGTGCAGACCAAACGACAACATAGCCGAACAGAATACACAA
TTGAGCACAGTGGGCGTTGGGCACTCATACCACTCTCATGGAGTCTGTTTCTCACAGTTT
GGGCAGAAACGCGCACATTAGTGACCTGCTGGAGTTCGCTTTGTAGGGCTCTGGCAGTGC
TCCTGTTCCTCCACCTGTTTGTGT
>NODE_118_length_164_cov_11.579268
AAGGCGGGCTGCCGCTCACCATGGGCATGTAGACATTGTGAGGATTGCTGGGGTTGTAGT
AAGCACTGCCTGCTGCCTCTGCTGCCTTGGCATTACCTGAGGGGAGAGAGAGGGGTAGAG
AGAGGGAGAGAGAGGGAGAAAAGAGAAGGAGAGGAAATAAAGAAAGAAATGACAAATGAA
TAATACACATTGTGTAACGGACACCCAGCTCCAGAAAGCGTaag
>NODE_119_length_226_cov_11.827434
ACATGTTTATTTGTGTGTCTGCACATGCCTCTCCAGCGATTCTCTCTGCTCCGCTTGCCC
AGCTGCGGGCTGGAGGAGTGATTCATGGGCCTGACAGATGCCTGGTGCAGCTGGATCTGT
CCTTGATCATCCCAAAAGCCTGGACAGCACTGTCATTCACCATTGCCCAAATTATCTCTG
TATTGACTGCAGAACCCTCTGTGACAGCGGCGTAATGGCTAATTACCCAGGATGCTTTGG
GTACTTTTAAACCCCAGAGTGTTCTCTCCCTGTCTCGCCACGCTGc
>NODE_120_length_340_cov_12.958823
TGTCCAAATGAGCACACCGAAAATGCCACCATGACTCTGAGACTGAATGGACTTTCTCTC
TCCGTTCCCAAACCTCTTAGTCCAGGCAGTAGATCAACTGTATCATGTGCGATGTTCGGT
CACTTGTACTAGCCGGACAAAGGCTGGGATAAGCCAAACTGCGTTGCACTTGTGAACTGA
GCCCTGATCTGAAGTATCTTCTCTAGCAGAGCCCTGAGGACAATTTTGAGCCTAAAAAAG
AAGGGAAAACAAAAGGAACTTTCTGAAACATGTCAAAGTAGAGTAGTGAGGCGTGACATT
CCCAGGGTGACGAGACACAAAAGCTGAGGTCATGGGGATGAAAAAGAGAATCAAACAGCC
ACTTTCACACGTCTGCCCTCCACTGCTGCACCGCCACACa
>NODE_121_length_175_cov_8.297143
ACGGCTGCAGCCCCTCCTCCAGCCCCCGGGGGGAGAGCTCGGTGCCGTCGGCCTCCCTCT
GGGGCTTCCCGACGTGGCCGTGGAGGTCCTGGTGCTGTAGGAGCTCCCGGTGGTTCTGGA
AGCTGACGTGGCAGTGATTGCATCGGAAGGCCGCCTGTGACAGGTGAGACAGGATGTGGT
GCTGGAAGGTTATAAGAGAATCCGCCGTGTAGTTACAGATTGTGCATTTCAAACt
>NODE_122_length_246_cov_10.170732
TAGAGCTATCACTGGCGCCTGCTATCCCCCCGACCCCCCAGGTAGAAAATGGTAATGAAA
CCACTTAACATCGCTGCACATATGGAAGGAAAATGGAAATGCCAACAGCACCTCAACTAT
AAAGCAAATCAAATTGAAATATTAATCTGCTGATTAATATAACATTACGAAAGCCCATTC
TCTTTGTTGTTAAACAACAAAGGGTTGCAAAATAAGCAAGTGCCTAAGAGGTAAGGGCTT
TAAAGAGTCCCACTGAGGTGCGAAAGCCCCTTTCAACCGTCATTACTCTGCATAATGGAT
TCGCTt
>NODE_123_length_319_cov_13.833856
TAGCCTAAAATGGAACATGCAAATATGAAGTGTGCAACAGAGCAATTTAAGTATTGCACT
TTTATTAAATTATTAGAAAACATTTTCTGCACCAGGGGAAATAATCTAGCCAAACTTCAT
CATGATTCTTGCACATCCTCAAAATACTATGTCCCATTTAGAATGCCCCCATTCCCTTTA
GAATGTTCATTTCCGAATCGATACATTTAATTGCTCCTGGGTGGTATTGTATCAATATCT
AGCAGCTTAAACTGCTCCATCACGAGCCACTGGGAACAGGTTGCCCGGGAAACGGCCGCA
TGGCAACAGGATCAGAGCCTGGGGGTTGTCTGCTGCTACAGCTCCCATTTTACATCACAT
TGCCTCACTAGATGGTGTg
>NODE_124_length_181_cov_9.640884
CGGCAAACATTATGTCCATCACAGCTGAGTTGTATATTTCCCAAGTCGTCGACAAAGAAA
AACCTTTACGCAAAACTGTTATTTCCACACTTTCCTCCTTGGAAACGCGTAAGAAATGGT
CGTCCGTATAGTTTTCCGTTTGTTTTGTTGAGACGTAGCCCTGTGCGAGGAAGTGTACTC
TCCAGTGGCTTGCACACCATCTAGTGAGGCAATGTGATGTAAAATGGGAGCTGTAGCAGC
A
>NODE_129_length_133_cov_8.225564
GAGCAGGCCGCTCTCAAGCGATGCCACAAACCGGCCTCCTTTTTTTTTTCATCCCTCCTT
CCGCGGTGAGTGGACTATCAGCGAGGGTCCGACAGTGTTGCTCCTAATTACCTATTTCTC
CAGTCCTGGTCGTGCGTCTGGCATAATTAGTTACCTGGGGCTGCAATCCAATTTGAAGTG
ATGACAAGAAAGt
>NODE_130_length_70_cov_20.757143
GAGAATGTCAAAAGGCAAGGGCAAAACAGAAAGAAAATGTCAAAAGGCCAAGGCAAAGGA
GAAAGAAAATGTCAAAAGGCAAATGCAAAACAGAGAGAGAATGTCAAAAGGCAAGGGCAA
AACAGAAAGA
>NODE_131_length_307_cov_7.400651
TACGCGGGAGCGCGCAAAATGTAAGGCTAGGGCTAAGTTGGGTATTTCGACTGGGCCTTA
AAATATTGGCTCGTTTGTAGGCTGCCTCTATGTACACGGTACAGGTGAGCCCTACAGCAG
GCCAACCCTTCGATAGCTCAGTTGGTAGAGCGGAGGACTGTAGGGGAAATGTAGTCAGGA
ATCCTTAGGTCGCTGGTTCAAATCCGGCTCGAAGGAGGAAGCGATTTTGTGACGGTGGTG
CACTCTGACATTAGTTTGCGTTTGGCACCAATTACAGCAGGTTTTGGCAACTCCTCAAAA
GTGTTCCCTGACCGGGAATCGAACCCGGGCCGCGGCGGTGAGAGCGCCGAATCCTAACCA
CTAGACc
>NODE_132_length_161_cov_4.080745
CCTCTCCTCTCCTCTCCCCTCCTCTCCTCTCTCAGCTCAGCGGGATGAGATGTACATCAC
ACCTCCGATCCAGGGGACTCTCACCCCAAATCCGCGCTTTGAATTATTGAAGGCGACCAC
GCTGCCTTGACTCTGATTATCCTCCAATCAATATGCCTCGCCTCTCCTCCTATAACATCA
AATGCCTCCGCCGATCGATTCAGCCAATCACAGAGGTCCCt
>NODE_133_length_340_cov_5.379412
GTCAATAACGCAAATTACAAATCTGGAATAAATCAAATGTGATTATGTTTTGGAGCATCT
GCATAATGTTCTGCCATCAAAACCATCCCTGAAGAGGATGGCCTGTTTTAATAGCCCATT
TTAATGCCACATCAAAACCATAATGGCATCTTTGCACCTTTTCACGTGCGGGTTCATTTT
AAAGCCAACTAATTCCAAATAGCGATNNNNNNNNNNNNNNNNNNNNNNNNNNNNNNNNNN
NNNNNNNNNNNTGTGCCTCTGTTTGAGTGTGTGTCTGTGTGTGTGTGTGTGAGAGAGAGA
GAGAGAGACTGGGCTCTCAGCCACATCCGAATCCAGGCCTTGCCGTTGTTTTTAATAATT
CAGCCGTCCCAGATCATCTGagggatgcacttacagcttt
>NODE_134_length_236_cov_5.411017
GTTAGGGTTAGGGTTAGGTTAGGGGACAGAGCTTCTCCCACAAGATACGGGTACTGACGC
ACCAGGTTCTTTAGGCACGCCACGTATGAAGCAGGAGAAGAAGGCACTCCGCTACACACA
GTTAGTACCGCCATCACCATGTCACATGTATCAGCGGTATCTGCCGATCTAGCCACCCCC
CATGTAGCCATGAAGGGGTGAAACCAGGCCTGAATGGAACTGAGTTAGCTGAGTCATAGG
GACGGTGGGATGAGGGGAGGATGTAAAGGGAGAAGGTCCATTCCAAGTAGGGAGCC
>NODE_141_length_129_cov_7.046512
TCATTCCCCTAGAATACATTCTCTAAAGATGATTCCTATAATTAAAAGAGCTTTTCTATA
TGCTGGAGGGAAGACTTTTGAAGTACAAGGCTCAGATAACATGTAAAGCCTATTCCTTTA
TAACACAATTCTCTCTCGCCGAGAGAAGCATTTTCCAGTCATAAAAACACAAGATGACAA
AATGTGAGT
>NODE_142_length_224_cov_5.116071
GTGTGTGCGTGTGCGTGTGCGCGTGCGTGCCCACATATTGTATCTGTGTGTACGTCTGTG
CTGATGTGTGTGTATGTGTGCAGGATTATCCACGAGGATGGTTTCTCTGGGGATGATGTG
AAGCAGTATAAGCCTGTGGTCTACAGCAACACCATCCAGAGTTTGGCTGCCATCCTGCGC
GCTATGGACTCCCTGGGCATAGAGTTCGCCGACAAGGACAGGAAGGTGGGTACAGAGCTG
AACACAGTCTCACCTTAGCTGCTGTGTGATGATTGCTTtagtgc
>NODE_159_length_380_cov_11.418421
CAGCTTTCCATACTAATAAAGATGTGTTTGTTCCCGCCGGTAAATGATACTGAATCCCAT
CTGTTCTGCTGTGTTATCTTTCTTCGTTTTGGTCGAACCTCTGCTAAGCTCCGCAGAAAC
ACCCCGACAAACAATTAGCAGCGCCTGCACGAGGGTGCCTCTCCCTCTCCTCGGCATTTG
CATATTAGAGTGTTTTCTGGGGGAAAATGAGCTGTAGAAATTAATTCAGGATTAATTGGT
GCCTTTATCTCGTTAGGACAATCTAATTTGGAGGATGATGGAATTGTTTAGACTCCCTTT
TGCATAATTGGATTGTGGTGAATGGCTGTCATTACGTCTTTTTAGCGTCGTCTGTGGGCC
CTTCTCTCTCTTCCCGGGCTGGGCCTCATAAAGAGCGATCATGTGTTACGCCAGTGTTTT
GCTAACCCCTGGCACACCGc
>NODE_165_length_275_cov_5.112727
AGCGACTCAACCCCTTCCTCATCAGAATATGACAGGCTTCCCGGGTCTAGGGGGGCATCA
CCCTCTCTCCCACCATGCCCACCTGCACCCTGGGGAGATGGGCAACGACCCTGGAGTGGC
ACTCACTCCATTTGGACCCGAGCACATGGCACAGACAAACGCTCTCAAACTTAGCCCCTC
TCAGCACATTCAGAGCCATCACGAAGCCCAGACCGCGGCATCTTTCAGTTCTGCTCAGAC
CACAGTTGGTTTCCCCGTGGCTCACCCCCACTCAGGCTTCTCAAGCAGCAGGGACTTCAT
CCTCAGGAGAGAACTCTCAGCCTCTGCTATGCATG
>NODE_166_length_372_cov_8.172043
CCATTATTCAAAAGATCATAATAGTTTTCCTCGCGCCCAAAGCACAAAAAATCAATTATT
TCCCCACAAAGACTTGAAAGTACTTAGCGAGGGGCCGGGAGGAGAAAGCTGTGGGTTATA
TCAAATTGAAACTGCACTCATTACACAGCACACAATTAGTTACCTCGGTTCCACGGCGAC
GGTCTTTCATTCCGCACGGCATATCTGTATTATTACAGAAACAAGCATGCAAATGCTATT
GTTGGGGATTTAGAGAAATCAATAGGACAGTGGCGCGAGCGTTTGGTGGGGCCGTCACTC
AATTCTGCTGCGGGCGCCAGATAAAGGTCTGAATTCAAATGGCGGAAAGCTGGCTGTGAC
ATCACAAGTGACATCCGAAATAAAAGAGAGGGCTCCATGATACTTGTAATTATTCTCGCA
GACATTCCGGCc
>NODE_167_length_449_cov_17.919823
CACAAATGAATTGACTTTTTACAGAATTTTGTTTAATTTCATATCCAACGTTAGTTCACT
TAAATCCCTTATCTATGAATTTTGCTGAAACCCCTGTGAATAAACATGCAGAGGATGAGA
GCGTTCGTCACTAAGATTCCCCTGTGGACAGATTTGTACTTGTGCTGCGCTGCGATCTCA
CCTGAACCCCACGAGCCTCCAGCTCAGCCTTGACAGAGACCCATTCTGCTGACCCCAATA
CTGTTCTTCATCTTGTGTTGTCACAACACCCTGCTGCCTTGATTCACTCTTGGTCGTTGG
CTAGGTTTTGGATTTATTACTTTCGAGGCCGAACAATCAGTGGACCAGGCTGTCAACATG
CATTTTCACGACATCATGGGCAAAAAAGTGTGTAGTTGTAGTTTTATTTTACCCTCCAGA
TAAAACAGAGGCTTGGGCGACTGGAAGTATTGTTTGGAGCTGTTATTGCTTAAGGTACAG
CACTATTTCCAGGGGCCACCAATGGGTTt
>NODE_168_length_453_cov_12.075055
GGAGGGGGCAGGATCATACGCCCTCTCCTCACCCCCCTACCCCCCCCTTCTCCTCCCCTC
CCCTCTCTCCTTCTCCCCTCCTTCACCAAACGCTGAGAAACCCAGAAGCTCTGACTCTGA
CATGAATAAGCGAGAGATTGGGGCTTAGAGATTGAACATTAACAGGGGCGTGATTTTAAA
CATTGGGATAGAAACGCACACAGCCAGGAAACGGAGATCCACCGGAGGTGTCAGAACAGC
AAAGGAGCTCTCTCCATTCGTCTCCGGGCGTTCCATGCAGGCCATGAACTTTGCTTTCAA
ACAAGACACGCAGGCTCTGCTGTTAGGCAAAGCCTCCCAAAAATATCTTAAACTCGTCAT
CGTTCCTCTCCACGGAAGTCTTTAGTAAAAGGCGAAAGGCTTGTTCGTGATGAAGAGAAA
CCAGAGTCATTGGCTGTTCAACCCGCTTCCCCTTCCAGCCCTTTGCCCCCTCGGCAGCCG
TAGCCACGGGTAGCCGGCCTCGAGCGCCGTTGA
>NODE_169_length_189_cov_7.433862
ACTCACTCACTCACTCACTCACTCACTCACTCACTCACTCACTCACTCACTCACTCACTC
TCTCACTCACTCACTCACTCACTCACTCACTCACTCACTCACTCACTCACTCACTCACTC
ACCCACTCACTCACTCACTCACTCACTCACTCACTCACTCACTCACTCACTCACTCACTC
ACTCACTCCCTCACTCACTCACTCACTCACTCACTCACTCACTCACTCACTCACTCACTC
ACTCACTCA
>NODE_170_length_226_cov_7.774336
GACATTCAACCAAAAAGGTATGCTTTTCTCTATCAAACATTCGCAAGTTATTTTAACCTA
CGTTTGTAATTAAGGCACACACCTGATGACCCAGCGCTGGAATTAGCGCGACGGCCGCGT
TAGTCCAAGTTAGTTCACTTCATTTTGCAAAACGTGTGATTTTGTAAGAGAGCATACCTT
GTTGATATAAATGTCAGCTGTCAAGGTAAAACAAGACTATTCCACTACAGATTGTGCCAC
AAAAACACTACATAAGAAACCTTACAACAGGGTCAGAAAGGTTCGt
>NODE_171_length_235_cov_43.072342
ATCTTTTGTTTGCTCCTCTTATCACTTGGAAAAAGGTGAACCCTCGTGTTATTTTTATTT
GATCTTTGCTTTAATTGTAGTTTTTACCCTTGTGGTCCCTGATGGCTTCGCACAGTGATA
CTCTGGTGGTGTTCTTTGGGGCAACAGCTGGTGCAAATAGGGGTAAACTGGGTTCGGATG
AGAGGGAAATAATTCTCTTGGTGTGGCAAATTGTGGATCTACATGAGAAAAAGGTACGAA
CCTTTCTGACCCCGTTGTAAGGTTTCTTATGTAGTGTTTTTGTGGCACAATCTGt
>NODE_172_length_251_cov_10.613545
GCGTCGCGGTTCCGGCGGCGTCAGGTGAGCTCTCGCTGGTCCTTGAAAATCCGGGGGAGA
AGGTGTAAATCTCGCGCCGGGCCGTACCCATATCCGCAGCAGGTCTCCAAGGTGAACAGC
CTCTGGCATGTTAGAACAAGGTGTGTAAGGGAAGTCGGCAAGTCAGATCCGTAACTTCGG
GATAAGGATTGGCTCTAAGGGCTGGGCCGGTCGGGCTGGGGTGCGAAGCGGGGCTGGGCT
CGAGCCGCGGCTGGGGGAGCAGTCGCCCCGTCGCCCTCCTCTCTCCGCCGTCCGAAGCGC
GGCGTGGGGCc
>NODE_174_length_425_cov_16.331764
GGCTCCACACGGTGTGTGTTCAGACCAAAATAGTTGTTAAAATCCATCCACTCTCCCTTC
ACCTATTGCTTGTGTGGATCCCAAATAAAACCTATTAAACATAATTATTCCCGGCTGATG
GCAGAGTATAGTGGTCACAGGCCAGTGAAATCTGTGAGTCATAGGATATGCTGTTACTTT
CCCTGGTAATGGGAAACGTGACTCCTCTCTCTGGTTTGCTGTTGTGATTGAAGGCACTGA
CCTGTCATACATTTATAATAGGGGAGCAGGTGTGGCAGTGATGGACCTTAATTTCCTTTA
ATAAACCTTTTATGTGGCACACTCTTAATGCCACGCCGGTGCCCTCTAAGGTCCAGCTCA
TAATAGGTTCATTACTTCTGATTACTAGAGCCTATTGAGACAAACAACTCTCCCCAACAC
TGTAGATTACGTTCTGTTCAAAACTAATGCTCATGATTAGTTCGCAACAGTTTTCCTCAC
CGCTc
>NODE_179_length_233_cov_8.974249
ACAGGAAGGAAAGGGTTATTGGACAGGGGGCATGGAGGGCCACGCAGCTGAGCTCTGAGC
TGCGCGGAATGGGGACACGTCATCGCGACGGAAAGTAAACACAGCTACAAACACCATGCA
ATTAAAGTCCGTCACAAGTGACGGCACAGCTTTTAAAGGCTAAATTGAAAAACCGTTGAA
CTGTTAAATTAAAAGTGGCAACATGGCAGTCAGGAAGGACGGCACACAGGACAGGAGTGA
CGACTGACAGAGAGAGAGAGAGAGAGAGAGAGAGAGAGAGAGAGAGAGAGAGa
>NODE_183_length_78_cov_31.384615
GAGGGACTTCTCCCCGCTTCGAAGAGAGGGAGCCAGGCGGAGGGAGGGAGAAGGAGAGGG
ACTTCTCCCCGCTTAAAGAGAGAGGGAGCCAGGCGGAGGGAGGGAGAAGGAGAGGGCCTT
CTCCCCGAGAGAGGGAGC
>NODE_187_length_61_cov_10.327868
CTCACTCACTCACTCACTCACTCACTCACTCACTCACTCACTCACTCACTCACTCACTCA
TTCACTCACTCACTCACTCACTCACTCACTCACTCACTCACTCACTCACTCACTCACTCA
C
>NODE_188_length_290_cov_12.634482
GCCCTACCTCGTCTTCCTCCTCCTCCTCCTCATCCCTACGACGACGACGACGAGGTAGGG
ATGAGGAGGAGGAGGAGGAAGACGAGGTAGGGCAGATGCCCTCCTATAATTCCTCAGCCC
GACAGATCCAGCTGGAAGATTGGCTCAGGCCTCTCCTGGGTCGACAATGTCTCATTTCCA
TGGAGCTAGGATTGCCCTCTGCCTATATGATATTAATGTGCAAATCAATATTTCAGGGAT
TAAATTTCCCTTCTTCATTTTTTATGGTTCCTACCTCAATAAGTCTCCAGTCTAATAGAA
GAGGGTGGATGATTTAAAATCCTTCCCTGCAGAAAGGGAGAGGGGTGTGt
>NODE_189_length_870_cov_15.675862
TCGTTTGAATATTTGCTACTACCACCAAGATCTGCACCCGCGGCGGCTCCACCCGGGCCC
ACGCCCTAGGCTTCCGTGCTCACCGCGGCGGCCCTCCTACTCGTCGAGGCGTAGCCCTCG
AGGCTCCCGTTGCCGTCGACGGCCGGGTATGGGCCCGACGCTCCAGCGCCATCCATTTTC
AGGGCTAGTTGATTCGGCAGGTGAGTTGTTACACACTCCTTAGCGGATTCCGACTTCCAT
GGCCACCGTCCTGCTGTCTATATCGACCAACACCTTTTCTGGGGTCTGATGAGCGTCGGC
ATCGGGCGCCTTAACCCGGCGTTCGGTTCATCCCGCAGCGCCAGTTCTGCTTACCAAAAG
TGGCCCACTAGGCGGCTCGCATTCCACGCCCGGCTCCAAGCCAGCGAGCCGGGCTTCTTA
CCCATTTAAAGTTTGAGAATAGGTTGAGATCGTTTCGGCCCCAAGACCTCTAATCATTCG
CTTTACCAGATAAAACTGCGAGACTCTGAGCGCCAGCTATCCTGAGGGAAACTTCGGAGG
GAACCAGCTACTAGATGGTTCGATTAGTCTTTCGCCCCTATACCCAGGTCGGACGACCGA
TTTGCACGTCAGGACCGCTACGGACCTCCACCAGAGTTTCCTCTGGCTTCGCCCTGCCCA
GGCATAGTTCACCATCTTTCGGGTCCTATCGCACGCGCTCACGCTCCACCTCCCCGACAG
AGCGGGCGAGACGGGCCGGTGGTGCGCCCGGCCCCGCGGGGCCGGGATCCCACCTCAGCC
GGCGCGCGCCGGCCCTCACTTTCATTGCGCCACGGGGTTTCGATAGGAATCACCCTCTGA
CTCGCGCGCGCGTTAGACTCCTTGGTCCGTGTTTCAAGACGGGTCGGGTGGGTTGCCGAC
ATCGCCGCAGACCCCTCGCGCCAGTTGACg
>NODE_190_length_232_cov_7.155172
AGAGAGAGTGGGTTCTGAGTGGGGTACAGGGGAGAGAGAGAGAGAGAGTGGGGTCTGAGT
GGGGGACAGGAGAGAGAAGAGAAGGGAAGAGAGTCGGCCGATGCCAGTTGGCCCAAACTT
AGCAGGAAGCTGTGGCAGTAAATGGCAGCAGCTGTTCGCAGTTCGAAAGAGCATGTCCCA
GTCAGAGGAGAAAAGCGATGGCATCTACATTAATACTACCTTAATGGCCCATCTGGCGCT
CCGTAGGGTCCCTGGCTGCGCGGCGGACTCAGGCGTTTGACAGGCGGTCTCc
>NODE_193_length_203_cov_13.921183
GCACATCTACTGTAAATTATCTAGGAAAAGTATTCTGGGGTTTGGCACTGATAGGAAAGC
CGCACAGTGCCTCGATGTGAGGAGTTAAATGTTTGAAGGTCACAGTTTTTCTCATTGATC
TCGCAACGTTTGTTAATTACATTGTCACTGATGTTGTGAGTGATAATTAAGCCACTATGT
TTATATGCATAATTATGCGCGCTCCGCATCAAGCTTTGAAAGACAGTGGCGAGAGAGAGA
GAGAGAGAGAGAGAGAGAGAGAg
>NODE_196_length_302_cov_8.748344
TGTGAGGTATTGCTTTGGTAGTTTCAGGCATTAACGACATTGCCTTCCCAGAGATGAAAC
ACGTCTCTTTAACATGCTCGGCGGCGACTGGCTCACATCTGCCGTTGACAAACAGCTAAG
GAGTACCCTGGCTCTATGTTCCCTTTACTGGCAATTTTTACATTTTATCATTGAAGTCAA
TGAGCCAATCTGCAATTGACGCTGTGGAGAGCAGGATGAGTGTATTCAGAACCCGGTCAC
ACAGCCAATCTCCTACTAAAGAGCAGTGATAATGTAATAATGCCTCACTGATGTGCCAGG
CAGTAATGGTGCTGAACATCTCCCATTCATTCAACACTACCTGGTCATTGCTTTAACGGA
AT
>NODE_197_length_211_cov_8.322275
ATACCCACACACACACTCATGCAAACAGTCATTCGCGCACGCACACACCGGTCAGACTGT
ATGGTATGGCCCTCCCCATATTGAGCCCATGGTGCGCATGGTGTTACTGTGATGGCTATA
GTGGGTGGTGAGGAATAAGACAACAGAAGACAGGTGATGCTAAAATGAACATTTATAATG
ACTGTTGTTGCTGTCGCAAAATAAGAATCCTTAAAAAAACGACTCCATATAGATTAGCAC
TAGATTGCCGACTTCACTGGTAATCCACaag
>NODE_198_length_201_cov_14.398010
CCATGCGTTCGTGTATCCGCCTCCCCGTCGCCCTCGACGGGCGCACGGCTCCTCCAGAGT
CGCCGGACGAGCCCCGATCGTTTGGTCCTAAACATGCGGGACGAGAAGAGGGTTTCCCGG
CTAAAAAACGAGCATGATGTCCGCAAATCATGAAGATTCCGGGATCCGAGTCCAGGCAAT
GACAAGCAGCCTGAGATAATACTACGGAAAAACTGGGTTTTGGAGAAGCAAAGACAATCT
GTAGCATACGCCAGTATTTAt
>NODE_204_length_213_cov_12.882629
AGAGGAGGGAAAATCGGAGGGAGGGAGGGAGGGAGGAGCCTGCGGAGTGGGGGAGGTGCT
GGTATTTAGTATGCACAGCCAAGCGGCCCCATCTGCTTAGCGCAGCAGTCCCCGTCGTAT
AACTGTCTACAGGCCGTGGGCCACATAAAGAATGTTTCAGATTTGATGTAATTCCGCAAA
ATTAATGACAGCTTTACTCGGGATCGGCCGTGAGGGAATGATTAGTGTTTGATCGTCCAT
CTGATCGGCGCCCATGCCTGGACCGCAACGGAG
>NODE_206_length_198_cov_42.434345
CTTTCTGTCCATCTCTCTCTCTCTCTCTCTCTCTCTCTCTCTCTCTCTCTCTCTCTCTCT
ATCTCTCTATCTCCTACACAGTGATTGGGTGTACAGTACCCTCTGTCATTCTGTGCTGGC
ATGGTGCTTGTGCAACTGGGACTGCATTTCTCGCTGACAAGGCACATAGATAATACCGCA
GGCAGCTCTTTTCTCTCCCCCTAACCCCCCCTCCCACTCCTCCACCCCCCCCTCCTGAAG
CCTGAcggtgagcagccc
>NODE_207_length_212_cov_7.372642
GCCTTTCACACCCACCATAGTCCCTGCATGCCTGCAGTGGGGGTGAGGGTGGGTGGGTGG
GGGGGTGTGAGGAAGTCTTGGACCTTTTTTTTTTTGAGGAGGAGGAGGAGGGGGGGAGTT
ATTTTGATTGTCTTTACCTATCAGGTGTAAATTTCCAGGCACTCAGTTCATTTTGGGCCT
GCTCCAGTTTGTCTTTAGTCTGTTCCAGTTCGCCCTTCATTTTGAGGAAAAATAGGTTGA
TGGCCGGGTCGACCATGGAGGACCGGAGCTGG
>NODE_208_length_61_cov_5.114754
GAGAGAGAGAGAGAGAGAGAGAGAGAGAGAGAGAGAGAGAAAGAGAGAGAGAGAGAGAGA
AAGAGAGAGAGAGAGAGAAAGAGAGAGAGAGAGAGAGAGAGAGAGAGAGAGAGAGAGAGA
G
>NODE_209_length_87_cov_16.586206
AAAGCTCATGAAGATTGTAGAAAGAAAATAATTTGGTCTGGGGGAAAAAATGCCATACAT
ACCCCTTATTGTTTTTTCGGGTGGACTTTACTAATATTCCTCACTGCTCGGCCTAAGAAT
GGACTAGACACCCCTGGGTGGCAGATA
>NODE_210_length_270_cov_16.888889
CCCTCCGCCCGGGCAAATAATCCCGAATCGCAATTTTTCATATTTCCCTGTATGCATAAG
AAGATGAAAAATCATCCCATCATTTGTATTGTCTGACTGAGGTTATACACAAATATTAGT
TTATCCGCTCAACCTAAGATTGCCTCGCTAAGCAAGACGGATCGGTGCTGGCGAGGGGTA
ATATTCCCTGTGAACATATCCCGTCCATCTTTTATGTGCCGCAATTCCGCGGGCTTCCAG
GTGCCGGCTCCGCTGGAAGACAGGCTCGATAAAAACCCAAACGCCCTGTAGAGTCGGCGC
TTATTATCTGCATTGCGCTTTAATTGCcag
>NODE_211_length_250_cov_5.204000
GCTTCAGCTTTCACACTCTAGCCAATAAGCTGGTGTTTTGGTTTTTGCAATGCTCCGCCC
CCCAGCGGCATGCAGGGAGGGGTGTGTGTGTGTGTGTGTGTGTGTGTGTGTGTGTGTGTG
TGAGTGAGTGATCACCGGAGTGTGCTAGCGACAGTGTCCTCCTACTTGTGTGAACTGATC
CTCGTCTTATGGTCTGAGCTTTCAGCCTAAGCAGCTCTAGCCAGGTGCTGCATCTTTCTG
CAAAGGAACCGTAATCAAGGGACGGTGCTGGAGAGAACACACACACACACACACACACac
acacacgcac
>NODE_212_length_431_cov_6.375870
CAAAAAATGAATAATTGAATAACCAAAGTGACATTCTGGTGTCAAATAAAATCAGTTAAG
TTACCTTGAAGACATCACATAAATGCCACTGAAAGAAATGAACGCTAGACATCCCCACGG
GTCTCCGCACGACAAAGCCCAGCAAAAATGAACTTGTTTGAAGTCATTAAAAACAGCGAG
AAAGAGGACGAGATGCAGGCAATGTCACATCTCAATATTCCGACTTTGTTCCATTGCGCA
GGCTCGTTTTGGAGAAGCGAGATTTAGAGAACAGGAGACGGATTTAGAGAGAAAATCCCT
CACATTTATCTACATTACACAGACATTTTCAACAGGAAACAGCTGGGGCAGCATTTGCCT
TCTCCTCGTCCTAAGTTATTCATTAAGGATTTTGGGCACATATTCAAGTAACGTCATTTT
TTTCCCTTTTCTTAGAACAGGAACGAATTTTGATCTCTCTAAGATTTGATTGGTAGTTCA
AGTCAAGATCa
>NODE_214_length_280_cov_8.671429
GCCCACTTCAACTCACCAGCATCATAATAAAAACAAATTGAATCGATAAATCTAATAAAA
CAAATATATACTAAATTTTCTTCAGTTGATATGAAAGGGAAAGTGATGCTAACTTTTCTC
TTCTATTTTTTTGGTGTGCGTGCGTGCGTGCGTGCGTGCGTGTGTGTGTGCGTGCGTGCG
TGTGTGTGTGTGTGTGCAGGGTCTCTTCATCTTCCTGATATATGGGGTGTACAACACAGA
GGTAAGTCTGCATTGTGTCTCAAGGCTGTCTGACTGAATGAGAGAAATGACAAGTTTCTG
ATGGGCTCCTCCTCACTCCTCCTCCTCCTCCTGCTCCTCa
>NODE_215_length_259_cov_16.142857
TCTCTTCTTCCCCGGTCGCAGGGCTTATTTGCGGCAGATTCACCCAGGCCCAAAATTAAG
TGAACTCAGGCGGCGTTGAATGGGAGAGCTCTGATTGAATAATTGATTTTCTTTGTGCGG
CCCGTGTTTAAGAGGGATAACTAGACATCCTTTGGACTGTAATGATTGTAATTACTGCGA
TGACTGGTCATGTCAAATATGACACAGGAAAGGACTGTTATTAACCTTTATTATCCACAT
GAGGAAAAAAAAATCTAACCCAATATCCCTTCGTCTGCGTGTTAGTTTCACCTCGGCTGA
GGCTTgacccaacgcatgg
>NODE_217_length_171_cov_14.011696
TCCTCTGTGGGAATGGCTGGGCTCCATGCATGGCTGCCATCCACTGGGCCTTACATCTCA
CACATGTAGATAAACAATCCTGTCTTGTCTGCTGAAACGGGGCCTTGCGTTTATACATGG
GTGCAGAACATGTGTTGTGGCCAAAGTCGCATCAAAGGTCACACAGCTATGCTTTGAACA
CTTCAAAGGCCCAAGGGGATGAGACTGTAGCTTTTAAGTTTTATGGCAGGG
>NODE_219_length_318_cov_9.213837
AAACGTCTTGTGTTATAATCCTGGGATTTGAATAATCAGGTTTGAGGTAATGGGCTGGGC
CGGGGCGTAAATAGAGAGCATCCACTCATCCTCCCAGCGCTGAACTTAATGAACTTTTAA
TTGATGCGGTTTCGCGAGTCCTTTTGTCATGCAACAGAAACAAGCCTCTGGGCTGATGGA
CCCTGGTTTTCCCGGCTGGCCTCAGATTGGTTTACAGCAGGCCCTAAGTACCATGTAGTT
AGTTTCATGTGTCATATAAAATCTGCCCAGGCATAGCGACGCCTGCAACTAAAACCTTAA
GTGCATCCACAGGCTCCGTTCGCAAGCTTTGCACTTCCGTCTTAAGGAAGGAGGAGAAAT
TCAATCACTGTCGGCCTg
>NODE_220_length_149_cov_10.161074
CGAGCACCGGAACGGCCGACCCAGACCCGCCGGGTTGAATCCTCCGGGCGGACTGCGCGG
ACCCCACCCGTTTACCTCTCAACGGTTTCACGCCCTCTTGAACTCTCTCTTCAAAGTTCT
TTTCAACTTTCCCTTAAGGTACTTGTCGACTATCGGTCTCGTGCCGGTATTTAGCCTTAG
ATGGAGTTTACCACCCGCTTTGGGCTGCA
>NODE_221_length_355_cov_11.233803
CGCCCCCGACCTCCGCGAGCTGTGAGCCTCGTCCGCGAGCCACACTCTACCCCCTTTGAC
TACGACCTCAGATCAGACGAGACGACCCGCTGAATTTAAGCATATTACTAAGCGGAGGAA
AAGAAACTAACCAGGATTCCCTCAGTAGCGGCGAGCGAAGAGGGAAGAGCCCAGCGCCGA
ATCCCCGTCCGTCCGGCGGGCGCGGGAAATGTGGCGTATAGAAGACCGCTATTGCCCGGC
GTCGTTCGGGGGCCTGAGTCCTTCTGATTGAGGCTCAGCCCGTGGATGGTGTGAGGCCGG
TAACGGCCCCCGTCGCGCCGGGGTCCGGTCTTCTCGGAGTCGGGTTGTTTGGGAATGCAG
CCCAAAGCGGGTGGTAAACTCCATCTAAGGCTAAATACCGGCACGAGACCGATAG
>NODE_222_length_615_cov_26.845528
CTCCCTCCGCCTGGCTCCCTCTCTTCGAAGCGGGGAGAAGTCCCTCTCCTTCTCCCTCCC
TCCACCTGGCTCCTTCTCTTCGAAGCGGGGAGAAGCCTCTGTCCTTCTCCCTCCCTCTTC
CTGGCTGCCTCTCTCTGTCTCTGTCTCTAGGTTTGCCCTGGTAGTCACCGTTGCACTCAG
GGGAGGAGGAGGAAGACGCCTTCCGTCCCAACAAAAGCTTGGATCGAGGGCTGACTTTCA
ATAGATCGCAGCGAGTGAGCTGCTCTGCTACGTACGAAACCCCGACCCAGAATCAGGTCG
TCTACGAGTGATTTAGCACCAGGTTCCCCACGAACATGAGGTGCGCATCGGGAGAGGGGC
GGCCATCGTCCGGCCGCACCCCGGCCCCGTCACGAACGGCTCTGCTCACCGACCGAAGCC
GGCTACCGCTGGCCAACCGAGGTACCGCGGCGCTACGGTATCGTTACGTTTAGGGGGGAT
TCTGACTTAGAGGCGTTCAGTCATAATCCCACAGATGGTAGCTTCGCACCATTGGCTCCT
CAGCCAAGCACATACACCAAATGTCTGAACCTGCGGTTCCTCTCGTACTGAGCAGGATTA
CTATTGCAACAACACATCATCAGTAGGGTAAAACTAACCTGTCTCACGACGGTCTAAACC
CAGCTCACGTTCCCT
>NODE_223_length_102_cov_33.794117
ATCATCAGTAGGGTAAAACTAACCTGTCTCACGACGGTCTAAACCCAGCTCACGTTCCCT
GTTAGTGGGTGAACAATCCAACGCTTTGGGAATTCTGCTTCCCAATGATAGGAAGAGCCG
ACATCGAAGGATCAAAAAGCGACGTCGCTATGAACGCTTGGC
>NODE_224_length_365_cov_44.276711
AAACGTTCTGTCGTTGTCAGCTCTAATATGTGCCCCATAGGGGGATTCTCCATCACATAC
GAGTCCCCCTATATTACAAAACTCAAAGTATTTTGGGGAGGCTTTGCTCAAGGGGCTGGA
GTCGGTGTGTCTCTTTTGAAAGCAAGTGTCATGGGGAGGGGCTCATTGACCTTTGCCCCA
GGCGATATTGGACAGCACCCAAGGGGGCGCACCCGGACAGGGTGCAGTAATGGGTTCATC
GCTTCTCGGCCTTTTGGCTAAGATCAAGTGTAGTATCTGTTCTTATCAGTTTAATATCTG
ATATGTCCCCCAGAGGGGGACTACATATTAAACGGATTTTTAGGACAGGGAGTCGGAAAA
GGGGCTTGCTCCAGCCGCTCCACGCATCGACCCGGTATTGCAGCGCCTCCGGGAACGGTG
CACCC
>NODE_225_length_318_cov_20.896227
TTTATAAATATATGTACATATCACCTTTATACATATGTGTGTGTATATGTATATATGAAT
AACCTATCTAAAAAGGCGGGAAAACGGCCAGGGGGTTGAAAAGGGCTTTGGCCGATTTTC
TTCCAAGTGCCACATTTCCCCGTTAGCTAGCTAGCTAGCCTGGTTGCTCTTTTGGCACTA
GCATAGCTAGCTACTCTAGCTCTCCACCAGCTGCGCCCACGTTTCGGCACGCGTCTCCTA
GAAAGGATTGGAACCCAAACGCTTTCACCAAAAAGATTTTCCGCTCACTGGGCTTTGGCT
TTTGAACACAGAGAGGAGGGGTGCACCGTTCCCGGAGGCGCTGCAATACCGGGTCGATGC
GTGGAGCGGCTGGAGCAA
>NODE_226_length_263_cov_16.714828
ATATCACATCCTCACAGTAAATCGTCCTGCACTCTCTCTTTGCGTGTAACGTTGATATGT
GACTGTATCTGTTGTATTAGGGGATGGCCAGCTTGCCACACAAGATTTGACTCCAGCATT
TGCCAACTACTACGTTGCATCTTCTCCGTCTCCCACTACCTTACAGAAACTTATCTTATT
GGTTCCATGAAGGTGCTGATGGGTTTACAAAGAAAATTTCTAAAAAAAAACACGATCTTG
TCAATGAAGAAATTCCCTGGTCGAGTGAAGAGGAAATTAAGGTTCAAAAATGTTGTCTGT
CCCCCTCGCCTCTTTCTTTCTTc
>NODE_230_length_352_cov_15.181818
CCCCTCACCACCACCTCGCCCTGGGCCTCCTCCGCCATTCAGGGCCGCTCATGCGGAGGC
GAGGCGAAGCGCTGATTCCTTCCTTTCAGCTCCAGAGAGGGGGATAATGCCGTTTTTGTG
CCACGCATCCAGAGGAATTATGTGCGCTAATTTGATTAGGGGGAGATTTGATTAACTGGA
AAATGAGGGCTTTGCTTAGACTTTCACACGCTTAATTTATCCCTTGCAAAGCAGACGCAA
CATTGTGTCATGAAACTCAGAAGGCATATGGGAACCCCATTCAGCGGCTAGATGGCCTTT
TCAGACCCAACAATATCAGTGATTGCCACGGTTCATATTGGGATAATCAGTTTAGAGTTT
TTGCCCGGCCGCAGAATACAAATTGCGTTTGGCATTGCTTGTGAAAAGGTTc
>NODE_237_length_174_cov_6.316092
GAACACGGCGGCGCACAAACGCGGGCCTCGGACATCTGCGCGGCGCCGCGGTTCCGACGT
TCTCTCCCGCGTTCTTCCCCCTGAAACCTTCCGCTGCGGCTTTCGCCGTTAAAAAAAAAG
TTTAAGCGGCACAAAAATAGACCCGTGGATTGTGAAGGCCATTATGACAATATAACGTGT
TGTTGATCCTGTCTGCACATATAGGGGGACAGCAGACTTAATTAGGGACTTGAc
>NODE_238_length_219_cov_12.164384
ATTAAATGCACTTACTCTTAATTTCATCCACCAGTGGTTTTAGAGAGAATAATGTGGAGT
TACCTCTATGGCTCTGACGTTATAAATCACTTCTCCCGACCGGATCGGCCAGCAGTATCG
ATTGATCCTGATATATCACAGAAATTTACTGTCACTTCTGTTTTCAATTAAAGATACAAT
CAGTCAGATAATGACTTAATTGGATTTTACAGAAGATTGAGTTTTATTGCCGTTTGCTTT
ACGAGTTTAGTTAAGGAAGGCCATTGAATCAGGGTTGTc
>NODE_239_length_145_cov_12.034483
ATATCAGGGACACTAACTAGGAATATTCTGCTCTTGTCTTCCAGCCACCATTCTGTCCTG
TGGATGGATCATATATTTAACTTATTACAACTCTCGCAACATTGGCCTCATCTTAACCCT
TATCATCAACAGATTGTATAAGGATGGATACATGCACATTGGTAAGTATCAAATGAGCCA
TCTTCATGTGATGTATAGCCTCGGc
>NODE_240_length_391_cov_6.884911
CCAACCCAGCCCACCTCTAGCCCCAGCCCTGTCCTGCCTGGCCTGCCTGAGAGCAGCCTT
GCTCAGGGTCCTGGCTGCAGGCAATGGTAGGGGAGCCCAGGCAGAGCAGCTCTCTGCCAC
TCCTGTGCTTCATTAGGAAACAAAATATAAGGTTTCCACTCCATTAGGAATGACTTTAGG
AGTGAAAGCACATAAGACGCCGACTCACCTCATCAACAATGCATTGCAATAACCATGGAG
ATGAATGGCGTTGAGGAGGGGGGGTGAGGGAAAACAGCATTAGCCTGTATAGAATGTCTT
TACAGCAGAGTGAAAAGGAAAATCATTAATGCAATAAAATGTGGTCAGATTAATCAAATG
CCTCCCAACTCTTATGAACATATTGCAGGGGGAGAATGTTCTATTACAGTCTAATGGTAT
CTAATCTAATATACGCAGTTAAAGGCTTGGg
>NODE_245_length_620_cov_10.672581
GCGTCGGCGGAGCCATGGGCCTGCTCGTGATAAGCTGTGATAAAAGCGTGGCTTCTGCTA
TCCCTATAGCCGGAGAGGTCACGATACCTCCCAATCCCGCCATGTTGGTTCGATCTTGAT
GCCAGTTGATCAGTGACGGGTGGCATTCCGGCTCCAGAAAGATTGGCTCCAATGAGAATG
CCTCTAGGGCTGTGCTCTAACCGGTGGCCGGGGTATCCCGAGTCTGAAAGATGGGGAACC
GAATGGTCAACATATGCAGTGGACCTCGCCTCGGGGTAGTCTCGCAAATTGTGCGCGGGG
CAGAGTTTTAAGGAACCGCCAGTGGGGTGCCCCATGTGCTCTCCTGCCAAAGGTGGCAGC
CCCACGCTGGGATCCGTATTGCTCTCCCCGGGGTTGACGCAAGAAAGAGGGCAGCCACTA
AACCTCGACAGGCTTGTCATGTTTTGTTGTGAATTTGGCTGTGAGTTTGCAAAATCAAAC
CAATTCAGTGCTCAAGATTTACCTGGAAATCTTGTTTCCATTTTCAACGTGCTGTTTATC
ATCTGCATGTGAAATTCTTGGCCGTGAACTTCGCAGGAGCGGGAACCAGACTCAAGTTCG
TTAAAGTTGGTGTGAGTCCCATGCCGTTCACTTTGCCCTCTTGATTTGTGGCAATAACCG
TGGTAGTAAAAATGCTTCGa
>NODE_247_length_297_cov_19.003366
CACAAACTTTGTTTTCGGCCACAATACATCAGAGCCCTCTCCCTTCGTCTACCATCTGCT
GGTGAAGAATCTGTTTCACTCGATAAGCCAAGCCCAGCCTTTATTGGTCCTAATGGCACT
ATCAGCTGAGCCGCCAAACCCAATTACAGCTTAAAAAGGGAGGCCACCCCAGCTAATCAT
GGCCGCCTAACCTGATTTTGCTGTGATGAAGAGAGGGGATAAAGAGCAGTTAATGGAGGG
AGAATGATCTCACAAATACAAAAAACTCAATTCATTTCTCTGGGAGAGCAATCTGTCCGA
TTCAGTTGTAATGGAGTGGAGATTCATTAGACCTCAGACGTAGTAGTAGCACTGGTt
>NODE_248_length_125_cov_5.608000
AAACACACGTATACACACACACGCACGCTTGGACCCCGGCGATCACTTACTTTCGAAATC
CAGGAAAAAATGTGGACAGTTCTCTAAATCTTTACCAAGGACTTTAATCAGGTTCCCCAT
GGCTGGCAACCTAGACAGAGAACACAACAGACATATAGAGAACATGTTCTACCGTCTCCA
CACCc
>NODE_249_length_503_cov_14.314116
GGGGGGGGATATCCAGTCCAGCAGGACCCATTGGATGTCAAATAAAAGCACCTGTCTTGA
TGACAAAGTGGAGCCCATTCAGCCTAGCTTGGCTGGCAGCCTCAGCCTGTCTCCATCAGT
GTGTTTTTCCCAACCCTACTTTGTAACGCTGGACTTTGCCGGCCGGCTGCTGTCCTTTTA
TTTGCAGTTAATTTTCGCCGTCTTCGCCGAAGCTCTTCACCATGAATCTTCATTTTGTCG
CTGACACCCTTGAATGCGAATTCCTCATTTCCTGTCCTTTTATTTATATCTGTTGCCTGG
TGATTTGATCATGCTGGGAATACAAGATTAGCAATTGCCTCGTCCTTGGATTCGCCTCAA
GGACATCTGCTCCTGAAATGTTATTGTTTGTGCTTCTTAACCCCTCGTGTCCTGGATCTT
TCAACCCCCGAGCTTTTATATTCATCTACTCATGCTCTTACAGGAGCCGCAAAAACAAAC
AAACTCAGAGCAAAGATGAAATGTATTTGTCCTTTAATGGATTATCTGTGAAGAGTAGTG
AGGGTCAAAAGGCAATATCATTc
>NODE_250_length_405_cov_14.846913
TCTCTCTCTCTCTCTCTCTCTCTCTCTCCCTCTCTCTCTCTGACATTCTCTCAGTCCCTG
CAGTCTTATTGACCTTGGTTCCTTCTCATTTGCATCCACCATTTTTCATTCCTCGGAATA
TGGCGTTGGGGGACTTTTCCATCATTAAGTGAATTTACAGCGATTTCCTTATGTGTTTTC
TCCAAGGGATTGGGTTATGAGATGCACATTAAATATCCATTAATACCTCATTATCCCACT
GATAAGATTACCATGATAATGAGGCAGAAATTCTAATTGTTTCACTTCTGGTTGTGCCAC
TCATTTAATCATCCACCTGAAAGACAAGTGCTCTGTGCCCCTACCTTGAAGACGGTAAAC
ATGGACAGCAGGGCAGAGCTCTCCTGCCGGCAGAGAGAGAGAGAGAGAGAGAGGGAGAGA
GAGAGAGAGAGAAAGAGAGAAAGAGAGAGAGAGAGGGGGAGAGAg
>NODE_253_length_85_cov_14.517647
AAGCTCATGAAGATTGTAGAAAGAAAATAATTTGGTCTGGGGGAAAAATGCCATACATAC
ATACCCCTTATTGTTTTTTCAGGTGGACATTACTAATATTCCTCACTGCTCGGCCTAAGA
ATGGACTAGACACCCCTGGGTGGCA
>NODE_256_length_61_cov_12.409836
GTCTGTCTGTCTGTCTGTCTGTCTGTCTGTCTGTCTGTCTGTCTGTCTGTCTGTCTGTCT
TTCTGTCTGTCTGTCTGTCTGTCTGTCTGTCTGTCTGTCTGTCTGTCTGTCTGTCTGTCT
G
>NODE_257_length_147_cov_6.006803
AAGGATATTCATTTAAAAAAAAGAAAAAAAAGGAAAAACAGACGGAGAGAGAGAGAGGAG
AGGAGGACGGGGGAGGGGGGAGGAGGGGTACAAGCACAAGCGCCATGGCAACACATAGAA
AGAGGAAGAAAAGAGTTACCCATAAGAAGCCGCCGTTTCACCCGCTTGTCCACATCAGCT
ACTGACGTGGCATTGAATTCAGAGCTC
>NODE_258_length_185_cov_13.589190
GGGCGTCGTCTTACCTCCGCTGTCTGCGAGGGCGAGGCGCGTGTTTTCTAAGTGTGTTGC
TTTTCAATTACAGAAATAATGGAAGATTCCCATTTCAACTCATCATACTTTTGGTCTCCC
GTACCCACAGTGCAAGGACAGGTAGAAACCTTATTATTGGACCTCTCTTGAAATACACAT
GGTGTTGTCACAGGTTAAGGCCACGTGACTGACAACCTGTTTGCACTGATGAGCTTGCAC
CACTa
>NODE_260_length_755_cov_18.141722
GGTAGCTCGCCTCGCGGCGGACCGCCAGCTCGATCCCGAGATCCAACTACGAGCTTTTTA
ACTGCAGCAACTTTAAGATACGCTATTGGAGCTGGAATTACCGCGGCTGCTGGCACCAGA
CTTGCCCTCCAATGGATCCTCGTTAAAGGATTTAAAGTGTACTCATTCCAATTACAGGGC
CTCGAAAGAGTCCTGTATTGTTATTTTTCGTCACTACCTCCCCGAGTCGGGAGTGGGTAA
TTTGCGCGCCTGCTGCCTTCCTTGGATGTGGTAGCCGTTTCTCAGGCTCCCTCTCCGGAA
TCGAACCCTGATTCCCCGTTACCCGTTGTCACCATGGTAGGCACAGAAAGTACCATCGAA
AGTTGATAGGGCAGACATTCGAATGAGACGTCGCCGCCACGGAGGGCGCGCGATCGGCTC
GAGGTTATCTAGAGTCACCAAAGCGTCCGGGGCGCCCGAGAGCACCCCGCATGGGTTTTG
GGGCTGATAAATGCACGCATCCCCGAAGGTCAGCGCTCGTTTGCATGTATTAGCTCTAGA
ATTGCCACAGTTATCCAAGTAACGTTGGAGCGATCAAAGGAACCATAACTGATTTAATGA
GCCATTCGCAGTTTCACTGTACCGGCCGTGCGTACTTAGACTTGCATGGCTTAATCTTTG
AGACAAGCATATGCTACTGGCAGGATCAACCAGGTAGCCTCCCCCGCGCCGGCCAAGCGT
GTGCCGGGCGTCGCATCAACGGGAGGCCCTCCGGAGGGCGGGCGGCGAGGCCCTCACCGA
CCGGAGGGCGCCGTGTAACCGGAGGAAAGGAGGGg
>NODE_261_length_354_cov_7.754237
CAGGAGAAAATATAGACATGTTGTCAGTTTAGTCCAAATAAGCACAATGTTAATCTGACC
CAGTGAGCACAGTTTTCCTGTGAGCAACAAACAGCCTTCTATCTTTTATCTTCCTCTATA
ATGTGCACAGGTGCAGCCTAATTCAATTGGAAAACGTTGCCATGGTATTACATGAATATG
TTTCCATGTTACCAGTACAGCTGTTGTCATGGAGATGAAGGACTTGTTTGAGCTGAAACG
AAGTCTGGTTCAAAAGGAGTGCCATGTTTTCATTGTGCTCATTACATTTTGATTTGTTTT
TATCCGCATGCCGGAAACATAATTGATACAACACAGTCTCCTGCTTTTAGAAAATAAGTC
ACAGTACTGTAACAAGCAATACAATaatgaagcatgtaaaatgaaggttggctt
>NODE_263_length_308_cov_10.639610
CCTAGAACGAACTAGTGTATGTCTGCGTGTACGTGAGTGTGTGATAAGCTAATAACTACA
ACATCCATAGTAGACACTATGATGGCGGTCGGACTCAGGGTGATCTACAGGAAACGGTGG
GGCATCCACTGGAACTGGTTAGAGGATAGGAGGGGGAGAGAGGAATACAGCAACCACAGT
TGACATGGGTATCCTTGGGTTCAGGGTGGTCTGCGAGTGACAATGGGGCATCCACTGGAC
CTGGTTAGAAGAGGGGGAGAGCGAGGGAGAGAGAGGCACTGGGGAGGTAGGAGATAGAGA
ATGGTTATTATCAATACCATCATAGGAGAGAGAGTGTCCATGTGTGCATAAATGTGTCTG
TCTAGCCc
>NODE_271_length_247_cov_4.716599
TGTCAGCGGGACTTTTAAAAATCTTATGATCTAACGCCAATTCGTTTAAAACGCTCTAAG
AAAAGACAACAACAGTTGTCAATTGCAGGATCTAAGAGGAAAAGGCAAATAGAAGAGAAG
GGAAAGCAATCGGATAAAGCAGAAGAGGAAATTACTTCACGAAGTGCATCGGCGCGCAAG
CTGTCAGCGGGACAGGAGAGAGATAGCGGGAGTGACAGATGCGCCACACTTCACAGTTGT
CTCGTTTCAGTTTGTGTTTCAGTTGTTGTGTGCAGGACAAAAATAAAAGTgaaacgagac
aactgtg
>NODE_272_length_198_cov_20.232323
AAAAAAAGTTGCCACCGTTTCGATGGAAACAAACATTGCTTTGGGCCTCTTTGTAAACAG
TACACAGCTGCTATTTCGAGTGATGGGAGCTCCACCTTGTCACAACAATTCCTTAAAAGA
GGAACAGTTTAATGTCAACAGTATTTTCTCCATCTGCCTGCTCATGAAAAACCTTCCGAT
CCACAGGGAAATGTTTTTCTGTCTCCACAAGGGAAGTGCAATAGCAAATATGAACTGATA
ACATCAACTGAGGATGCa
>NODE_280_length_376_cov_7.372340
GAGACAATCGAGCAAGCTCCTGGAAAATGTGTCTTTTGGCTGAGAGCATGTACAGCGCAG
TTAACATAGGCTCAATACTTTTGAGGGAGACTTAAATAACAGTAGAGTGCACAGATAGTT
ATAGAGAAGTTGCCTACATGATAGTCCATTATGTGTTTGCTATCCCCGTAGTCTGTAATA
TGAAATTTAACTGAATCATATAACAAAGCACAGTAAGCACTTGGCAGAACAGGCCCATAG
AGAATGACACAAAGCAGAGGTGGGAAAACAGAAAGCAAAGAGCCAAAGGTAAAATGTCTG
GCTGGATAGGGACAGCTGATGACACAGAGTGACTATTCCCCTCTCCCTAGGCTTAAGGTT
ACTATGCTGTCCTTGGATGGTGTGTGTAGAATGTAGGCTGCTACCTCTCCATGGGTGGAA
GTGTGTAGGATATAGg
>NODE_284_length_323_cov_11.232198
CATGTCAGGGACAGCTTCGTCGGGGGTGGCAGCCGGGGAAAATGATGATGATGAAATTAA
AATTCTGCGCCCGGCAGAAGGGGCTGCCACGATCCCACTGGCGGCTGTGCGCATCGATCT
GTTCCAGCATTTGACTTTCAACCATGACAAAACTGTGGGCAAATTAATTGTTCTCCAGGA
TATTAGGCATCAGACTCCATTAATCCTCTCTGGAGCGCTACGCCACATGAATACTAATCG
CCTTTCCAGGCTCGGTCTCATCCCCTGCTCCTCTCCCTCTCTCTCCTCCGTCCCCTCTCT
CTCTCTTCTCCCTCCCTCCTCCCTCTTTCCTTCCTCGTCCCTCCCCTTCCGGACCCTTCT
CTCCCTTTAAACACACATTCTTc
>NODE_285_length_247_cov_7.449393
TGAGATGAACTGCACTGCAATTAAATGGTTCTGCTGCCTTAGACTTCCTAATGGCTCTAT
ATTATTATCCGGTTTATTTGAAATAGCGGTTGCACTTGAGGAGGAATTGGAAACCATTGA
TTATGTACTTTTACGTCTACAGTCTTTGCAAATCAGCATGGAGAGAAGCAGTAGTTAGTT
AGCCTTTCTAATGAAGCACTAATTGCACTAAGTAGGTTAAGACGTTAGTCAAACTGTACT
CAGCTGAAATCACAGCACAAAGACTTAGGCTTCAGCGAATCAGCATCCATCCCAGTCTCc
gggaggt
>NODE_286_length_229_cov_6.794760
GCGCTAAGCCTGACCAGCGGAGCGGCCCTTGCTGACCCTGTCCTGACCCTGGCTTGTCAC
AGGGCCGCTGCTCTTTGTATCATGCTCCTGCCTGGCTGACTTTGGAGTGGAGATTGCAGG
TACAATGTGGATTGTTCTCAATGTGTTTTCAAAGATCAGAATAACAATGGCATTTGCTCA
GCTCAGTCACTCACTCTTATTGATCACTCGCCCTCTCTCTCCTCTCGGCCTGATCACGTC
ATCCGTATTCCTCTCTCTCTTTTCACTGTTCTGaagctatagccaacca
>NODE_287_length_471_cov_4.887474
CGTTACCGCCGAAATACTCAGGTTAATGTAGCTTGAATGTCCCCAAAAAAGGGTCCATCC
CTGAGTGGTGCGGCAGTCAGTCCTGGTTACCCATCAGGCTGTGTGTGACAGGGGGCTCTT
TCTGGTGTGAGAGTGTGTGGAAGGAGGGGGGGACAGGCCAGGCTGGCTGTCATGTCAGGA
GGAATGCAGGCGCAGGGAGCNNNNNNNNNNNNNNNNNNNNNNNNNNNNNNGATTCCTGCT
CTAATATCAGAGTGGGCTGCAGCATTGGGGATAACCAAGTTGAGCTGTCTTAGCTCAAAT
GATTCAATTAGGCCAGCTGTCCCTATTTGTCATGGCTCAACTGGCTTGTAGATTACCTTT
CCAGCGTGCAAACGGCCTTCTGCACTGAACTTACCAGCTCAACAGCTCCAGAAAAAACGA
GGAGGGAAGCTAAGGGAGAGTTTGTGTGCGCGCATGAGGGAGCACTGTGAAAAATGAAGC
CAAAGAATGCAGTAATAACAACATTATATCCACTTAAGTGCTGAGGGCAAt
>NODE_288_length_410_cov_11.141463
CACCATTTCCATGATAAAGAGAGAGGAGGAGGAGAATAAATTGCAAAAAATGAAGAGGCC
CTGTGTTGCGCGCCGTAATATTTCCTATTGTAAGCACATGGAGGAGAGTTGGTCGCTGGA
ATAGACACACTTCATCCCGAAATCACAGAGGAACAAATGCTACTGTTCTGCACAGAGGGT
GTAAATACGTATTCATATGATGCTAATTTCACCCCATCATTTTGATCACGTCATCCTCCC
TGGAAAATTGCAATTAAGTTTGGAGAGATAAAACATGCCAACTGCTCTGCATTTCAAGGC
ATGATTGGACTATCAGCTAGTCAGTATGCTGCCATGGTTTTCATCACTGTTAATTGATCC
TTTCTTTAATTAATCTGGAAAGGAAAGCTCATATCTCTATCCTGTCTGATCGTCTTCTCT
GTCCGTCATAACATAATAAAGGCCCTTGCTATGCCTCTAGTTACTCCGCc
>NODE_289_length_212_cov_4.683962
CCTTGCTTTTCTATCCGCCTACCATTCCGTTGTATAAGCTAACTTGTTTGTTTCTCTAAT
CTTTTCAGTGTCTACACAGGTTGCGACATAGACCGCCTAACGCCATCACCGGGTGACTCA
CCTCGCTCACAGATCGTGCCTGGTGCGAGATATGCCATGCCTGGTTCTTTCCTGCAGGAC
CAATTTGTCAGCACTTATGCCAAATCTCGCTTTCACCCTGGCGTCGGGACTGGTCCTGGC
ACGGACCGCAGCGTCCCACTTAGTAACAGCTt
>NODE_292_length_427_cov_3.325527
GAGAGAGAGAGAGAGAGAGAGAGAGAGAGAGAGAGAGAGAGAGAGAGAGAGAGAGATAGA
TAGATAGATAGATAGATAGATAGATAGATAGATAGATAGATAGATAGATAGATAGACAGA
TAGATAGATAGATAGATAGATAGATAGATAGATAGatagatagatagatagatagataaa
tagatagatagatagataGATAGATAGATAGATAGATAGATAGATAGATAGATAGATAGA
TGGATAGATAGATAGATAGATAGATAGATAGATAGATAGATAGATAGATAGATAGATAGA
TAGATAAAtagatagatagatagatagatagatagatagatagatagatagatagataga
tagatagacagatagatagatagatagaTAGATAGATAGATAGATAGATAGATAGATAGA
TAGATAGATACATACATACATACATACATACATACATACATACATACATACATACATACA
TACATAC
>NODE_293_length_259_cov_25.135136
CTCTTTAGAATCCGCCTCTCTCTTCTTTTCTCTGTCAGTTTGCCCGGCAAACAATCCCCT
TGTTAGCAAACTGTTAAGACGGCCGCTTGGTACACAAATTGCGCTCGACCAAGCGAATTT
GTTTTGCAAGGGTGACCTGTTTAATCATCTCATTTTCTTTGGCGGACATTTATTCATCTG
GTTTCCACGGTTACGGAGAACATTAAGGGGCTACAGTAATAAGGCTGGAGAGTCAAACAG
GTAATAAAAAAATTAACGCCAGTTTCCACCGGCAGCCGAGGACAGTTGAGATGAATCAAA
GGGGAGGGGAGGGGGGagg
>NODE_296_length_411_cov_22.810219
CAAAGCTTTTGGATAAAAGCTAAGAGAATATTGTAACAAACTTCGTACAGAGTCCAGTCT
ATTAATTGTTTCATGTTAGATATTCTATGTGTTTACCTCAATTGAAAAAGAATGTTTTTG
CTAGTTTCAGATCTGCTGTGGCATTGATATTGTATGTCCATGAATTCCTTCCTTTTTCAG
CACGTGTTCCTCACTAGATTAAATGCCGTCTCCCTTAAGCTTTGTCAAAAATACATTAAA
TACTTGTATGAGGACTGTGACGTAATGTTTAAAAGGTGTTCAGTCACAAATGCTGTAATA
AATATTTCATTTTTGATTTTTGTTAGATTTTTGTGTGATCAACTGTGTTAAACATACAAA
CAAAACCTTATTCGAGATCAGTAGTAGCAATGTAATACATTGTTTATTAGGAGGCTATTA
TCCTTGCACAGTAGATTCAGATGTTTTTTTAAATCATGTATTCGAATTTTg
>NODE_297_length_321_cov_16.744549
CCTTCAGAGGGGTGTCATTACTCCCTGACCCATTTGACGATCCCCTCATGTGGAATGTGC
ATATGCCGAATCACAGCAGATCCGCACAGCATGGGGCGAGGTGAAGTACTTACAGAAATA
TGACTTGACACGCTTTATCAAATGGGGAAAGATGAAGACGAAACAGCTGCTGGTGCTGTC
GTAAGCAATCTGGCCGTGATTGAATAAAAGTGTCAGGAAAAGGGCCGCTTGATGGTCTTT
TGTTCTCCCCCATCCAGCTTGATGTTAGTTTGAGCTGTCAGGAGGGAATCACAGCTGGGT
GATTTATCAATACTTGGAGTGACCTTGCAGCCACACTAGCTTTCTGTGTGTGTGCATGTG
TGTGTGTGTGTGTGGGGGGGg
>NODE_300_length_158_cov_18.500000
GGGTTCAGGTAGCTAAGCTTGTTTGTTAACATCGACATTGTTGAGGGGGAGAGAGGGAAA
AAAAATCAATCTAATACTGCAGAACTATCAGATCATATGAAATTATGGATTCTTGGTCGG
AGCATTCAGCCCTTGTCTGCCGAGCTGTGCAAATCAATTCAAACAGACACAAAGAGCAAA
CACACACACACACACACACACACACACACACACACACA
>NODE_301_length_246_cov_13.186992
ACCACCACATGGTGTATTTGCATCAGATAACCAACATATAGCAAATCATTTGCATGCCTG
AAAGTACACTTGAGTAACCGTAATTACACGTGACACCAATTACTCTGTTACTTTGTATTA
AATTATAATGGAAAATTCCACAAGAGAATTGGGGACTAATTGCATCTTAATTTACATAAT
TTTGCATATTAATCACATCTCAGACGAATAATAAATTTCAGCAGATTTTTTAATGCATGC
ATAGAGACAAAAACAAGTTGAAAACTAATTTGTGGGGGAAAAATCAGGAACTATGACTTC
TGATAa
>NODE_303_length_266_cov_14.274436
GACATGGAGGTGTAACTGCACCTGTGACATATCTCCCAATGAACTGGTGTGACTTCTGAA
ACACCAGGAGATATTGATGGGGAAGAGGAGGCATTGTGTAAATGGGCAGCAAGAGCTGAA
CAGAGAGAAAAGAGAGACAGAGAGATTGCGAGGGAGAGAGAGAATAGCTTTTAAAAGGAT
TTTGTCGGTTATTGACTGGTTGCACTCTTCTGCTAATAGCCATTTAAAGATTATGGGCCT
GCTGGTGGAAATCAAGGCCTCCACTGTTCTCCTTATTGCATTCTGGCAGATGGGGGCTGA
CACAACAACACAGCCTCCCTCCGGGc
>NODE_305_length_447_cov_9.885906
CTAGACACCCTCCCTCCCCAAGAGTGATGTCAGATGTAGGATTTGGTGAAGGGGGGGTCT
AAGGAGCACATATCCATGGAAAGGGGGCTTGAACGCTCAAGAATCTTGTCTTTCTATTTG
CCCCCTCAATCGAGCGACACAAAAGCTGAATTACTCATTCAAACCTCGCGGGACAAAGGG
AAAGGAGCTGGATAGCACTCCTGCATTTGTAGTCAAACATTTAGAGACTTAAATCGAGTC
GTCATGAAGGAGAAAGAGTTGGACAAAGCCCATAGAATTGCCATCAGCAAACATTTTCCT
GTGTCATATTAGTGGGTCTCCATGGCTCCTCCTGGCCCGCGGACAATAGCACAAGTTTGC
ACACTCGAATACTGTCACCCTGCCAACGGCAACAAGAGCCCAAAACAGGACAATCCCGGG
AGAAAGCATGGCCTCCGCGGGGAAGGGTGAGGAAAAAGGGACTTGTGAAATGctaattga
gctccatccccttattgaagaaaaaga
>NODE_306_length_322_cov_14.357142
GGGATCTTTTTGCTCTCTTCATTAAAAGAATATTGAGCTTTATATATACTGTCTAGAGTT
GTTACCAGAGGGAAGATTAATGAACTCTTGACACGACAAAATCGTGTATATTTTTTGTGT
GCCAATTTGTAACATATTTTGTAAGTGTATATTTTTCTTAGAAAGTGCTGTGAAGTATTT
GTGAGTGTGAGTAACCTTTTATGCGCCTCTGTAGGCAGTGGAAAGGATGTAAAATGAGAA
GCTTCTGGTTTTAAAAACCAAAATATTAAAGTAAACGATTGAAAAATAGAAATATCTACA
TTTTGTTGGGAGTTTTGTAATGAGACCATGATCTTGTTGTGAGAGTGTTGTGTTACTGTG
CAAAACACAAATAAGCAAAGAa
>NODE_307_length_227_cov_14.057269
TCAAAACACAAGATGTCATTATGTGGGTAAATGCATTTCTTCCCCTAAAATACATTTTCT
AAAGATGATTCCTATGAGGGAGAGAGCTTTTCTACATGCTGGAGGGAATACTTTTGAATT
ACTTGACTCAGATAACATGTACAGCCTATACGTTTATTACAAAACTCTCTCGCTGAGAGA
AGTATTTTCCAGTCATAAAAACACAAGATGTCAAAATGTGAATAAAGGCATTTCTTCCCC
TAAAATACATGTTCTAATGATGAttcctttaatgcagagagcttttc
>NODE_308_length_455_cov_10.685715
ACCCTGTCGCAGTGATTGTTTCCCCCACCACCCCCTCCTGCCCATCTTGATTGTAATTCA
TATTGCTTAGCGATGCTTCCTGGCCATACCAATATAACTACTTTATCTGGTCAGAGGAAT
GGCTGTAACTACATTACTGCATTCCACTGGGGTGTATATCACTGGTCGGCACATTGTAAC
TAATGAACAGGTACTGTGGGTCACTACTATCACCACCAACCACAACCAGTTCGACCTTCC
TCAAAAGGAGCACCTCATTATATATCTTTGTTTTATTTCCAAAGGGGATGCGGACAAAGA
CTCGAATGCCGATCAGAAGAATAAGAAGGGTGTTAAGAGACGCCGGGAGGAGCATGGAAG
GGGCTACTTTGAATTTATTGAAGAAAACAAATACAGCTGGTAAGGATGGCAAGACAAGAT
GGCCTTCGGCATCCCTGAAGCGCCACGATAGCTATGTGAACTGTATTGGCTTTAAGCGCC
AATGCACTAACTAGCCCAAAACCCTCACTTAATTa
>NODE_309_length_460_cov_16.152174
GGGAGGCACCTTAAGATTATGTTGTATCTTTTTCTTTAAATTGTTGGAGGAAAAAAAAAA
GCTCCCAGATTTGGTCCCTGTCAGTCAGAAATAATTGTGTGCTTAATCTTGTCCCTGATG
GATGACTTGGAGTTCAGCAATGGGCCAGCTCCAATGACAAATACAATATTAATATTCATT
AACTGCTTTGACAATGCTAATTTTGATGCAGTAGGAAAGGGCCTTCCAAAGTTAGCGGCC
AAAGCATCAGAGCTGCGCAAGGTGGCAAGATAATTTGTGCTGGTTTGCGGAGCTGAAGGC
TTTTAAAGTCTTAAGCAGGGGAAAAAAAAGCTACGTACCACAAACAAAATAAAAGAGAAA
GGAAAAGTTCAGACGCACTGGAAGCCGGGACTGCGGAAGTAATCCGATCAAGAGACGGCT
ACGAAATCTGACACCTCCGATGCCGCATCTTTTGAGCGAATATTTTTTTTATTTAAACAA
AAAGTAGCAACAAAAAAAGGAGCGTACCATGGTAAGTCAg
>NODE_310_length_137_cov_5.605839
CCTCTCTCGGTCTCTCTCCCACGTGGCAAGAAACTGCTGGCGACCCTCCCCCCGGCAGTC
ATCCTCAACCTCATCCTCATCCTCGCCCGCTGAGACCCGGATGAGAGGACGGGGGAGCTG
TACGGCACCGAAAAAGAGGAGGAGAAAGAAGAGGAAAAAGAGGAGGGAGAGACAAAGGCG
GAGGGGAGAGAAAGCAa
>NODE_311_length_370_cov_22.070271
AGCAGTGAATGCGGTTATTAAATAGTTTCAGCGGCAGAGAGGCCTATTCTTATGCCATTA
TAAAGGGAACAATTTATCTCCACTGATCGGGCTGTCTCCTTTCTCCTCTGCTACTTTGAT
CTGCCAGCATATTGCCGTGATGTGTCCTATTCAATAGTGAATCTGGGGCAATTTTAATGC
TTTTGTACCTCGCCAGCGTTCCACTTCCCTCTCTCTCTGTTTAAAAATAGCTGTTAATTA
TAAGTGCAGTTTAAATGTCTCCAGTGACCCAGAAATGCAGGTTGGAGTGAGAGGGATTGT
GCATCTCCCGTTTAAAAAGAGCCAGACAGTCTTTTCTCTCTCTCTCTCTTTCTCTCGCCG
CTCCTTCAATCTCTTGCTTTCTCTCCCCTCCGCCTTTGTCTCTCCCTCCTCTTTTTCCTC
TTCTTTCTCc
>NODE_313_length_337_cov_15.370920
CCCTCATCACCGTTGATCTGCTGCGCCGAGACCTCCATGTCTCATCAGCATCTCTCCCGA
CCGACACATCTGCTCCAACCTGCCAGAAAAAAACTTATTTTCTCCGAATTAATTTCCCAT
CCACGCCTCCAGAGCTCCGTGTGTCGGCAGAGTTGGGCCTGATGAATTATGCATCAGGTT
TAATTGCAAACCCAGAAACTAATGACTTTGGACCGGTTAGCAGCAGGGGAGCCATGCATC
TCAGGCAAACCCAATGAAAAATCAGGTCTGGAAAAAGAAAAAGCCCTCTAATTGATGAAT
AATTTAAGCCGTGAGCTACTGGGCATAATTGTGACATTTTGTTTCAATCAATTCTCCAAG
TGGCGGGGAAAGTGCACTTAGGAGGCGGCCATTTCAg
>NODE_314_length_300_cov_16.756666
CCAAAAAACGTTTTTAAAGTCCATATCGAACACTGTCGCCGAGGTTACTATTTATCTCAT
GCCAGCCAAGTTGGCACGCACATCTGGTGCTGGGTACTTAGTGCAATTATTTATGATTTC
CTCCAAGATTTAAAAGCTCTTCGCCCGGCCTTGTAATGCAGTAACTGATTGCGCTGCTAA
TGTAATTAAGGAGAGATTATGATGTCCACGTGGCACACCAGATGGTGGCATTCACAGCGA
TGGGGGAAGGCACAACTGGCACACCACTGCACAAGGGCAGCGAGGCGCAGTCAGTCGGAG
CAGCCCAGACACCCCACCAGACGGAGAAAGAGGAGGAGAAGAAAAGAGAGAGAGAGAGAg
>NODE_315_length_397_cov_10.458438
GAGAATAAGCAAACAGCTATTTCAAATTGACAATATTAACACAAAACAGTCATCTAGAAA
AACGAGAGAGAAAAACAACAACTGTGTGACTACAAGCTTAAGAGCTATTACATTAAAAAT
TATGCACCAAATTCTACTAATACAATAATCCATATAATCTGTGTAAAAAGCATGTAGAAA
AAACACCTGATGCAGTTTGCTGATACAGTCATTGACCAGTTATGAGAGGTATGGAGGATT
TCACAGGTAGATAAGTGTGAGAAAGTCTGCACTGGTGACTTGGGGATGGGGGTGCATGGG
CCCCTGCATACACACACTTCACTTGAATGTGAACTATGGCCTCTGCAAGTTCTAAGGCAA
ATATCGGAGGTGCACTTGAATTCATGTAACGCTGACACATCCCAGTTGGATGAAAAGACA
AGTTGAGGAAAACGCATCGTTTGTTTACAAAACACTt
>NODE_316_length_303_cov_5.006601
CTTCACATTATCACAATACACAATATCATTAAATGTGCAAATGTATACAATTTAATGTGT
TTACATCAAAAAAATATTGACATATTTTTTATTGATTTTACTGCAATTTCTGTGCATTCG
AGCCAAATTGTTACGTGTACAAGAGCTATATTGTGTATTTTATTAAATTAATATATAGTT
GTGTTGCAATATACATGGGCTTATATTGTATTTGGCGACTGTTGCCTTAGTAGCTTTCAA
ACTCTATGAGTTTTATTTGGTTTGTTTGTTTCTTTGCCGTTCCTCCCCTCCTTCCGGCTT
CCGTGTTTTTAAGATGCTCTCTTTCCTACCCTGAGGTCAAACGGACTCATACACACAACG
TTt
>NODE_317_length_357_cov_10.941176
CAATGGGGGACCCTTCACGAGCAGGCTGCTGGGACCTGGGTGACCTAGCAAAGTTAATTA
GGAAGGTAACAAAGAGAGAGCTGGAGCAGAATGCCTCGCCTCTCCTCCAGCCAAAGATGT
CATCCATTAATTAGGAAAATCTTTAAGGTGGCCTTATTGAATTTACAGAAAGCCCCGCGG
TTGGCGGGCAACATTTTTTTTTGATCAGGCCCTCCCTCAAACAATGCCTTTTCTGGGGGG
TTAAAAAAGGAGACGGGGGTAAGGACGGGAGGAGATTGGCCGGTTGAAGGAGAGGGGGAG
GAAGAAAAAGAGAGGAAAGTGTGGGTTTCCAGCGCGGTACAGTTTAATGGGAGGAGCCGC
CGATTGTGACAGCTCAGATTCACATGGGGATGGGGGGCATAGTTTTGGGATGATGTc
>NODE_319_length_307_cov_12.087948
CGGAGAGGGGGACATTTTTTATGCAAGAGTGACCCCTGATTAGAGGGTGAGTTTTAACGA
CGACTAATTAGCCAACCTCTTTAGCCCCGGCGTAATGATCAAACGAGCTGTCATCGGCTA
CCTGATACAATGATCCTCTCACTCCTGATATGATATTTTATTCCTCTGCAATTACGCAAG
CCCCTGCGGTACGCTGTGTGTTTATTGCCTGGAGCACACATGTCAAATTAAAGAGCAGCT
TATGCACCTGATATTTAATTATTGCCTGCGCTGCACCACGGTGCACAATGGGAAAATGTC
AAAGACGGCAATCTGCACCACTTCAAGCTGCAGTCGGCTCGCAGCGATCAGCAGACACTC
ACTGGCa
>NODE_321_length_323_cov_7.640867
TCACAAACAGAATCATTCGAGTCTCAGACCCCTCCGCCACGATTCGGTGAACGTGCCACC
TGGGCAGTGAACGTGCTGTCCCTATCCACTTTCCTATCTCTTTTCTCCCTCTCTTGTCCC
ATCTCTTCCCCTCCCCTCCCCTTCCCTACCATTTCCCTGCCCTCTGGGGTCCCTAGGGGA
ATGAGGACACACTGCTAGTAAGTGCTGCCCTTACCCCCGAACTCCTGGTATAGCCAGATA
GCTTCACTCTGACAGGTGGAGCGCTGGTTGTCCACGGAGAGGGTTCTCTGGAATGGGTCT
CGGTCACCTTTTTGGGGGGCATCCTGGGACCCAGAGTGGCTGCACCTCGGTGTGGCTGTC
TCTGGTTCCCCTAAAACCTCTTg
>NODE_322_length_510_cov_11.343137
GTGTGTGACAGTATTAGCCAGTGGGTGACCGCTGTGGATAAAAAGACGGCGATAGACATG
TCCGGGCAGACCGTGACCGTCCTGGAGAAGGTCCCCGTCCCCAACGGCCAACTGAAGCAA
TACTTTTATGAGACCAAATGCAACCCCATGGGGTACACGAAGGAGGGCTGCAGGGGAATA
GACAAGCGCCACTATAACTCCCAGTGCAGGACAACCCAATCCTACGTGCGCGCGCTCACC
ATGGATAGCAAAAAGAAGATCGGCTGGCGGTTTATAAGGATAGACACTTCGTGCGTATGC
ACACTGACCATTAAAAGAGGAAGATAGTGTATATAATGTATAGATTTTATTGAGAGTTTA
AAAAAGAGAATAAAGAGAAAATATCTATTTGTATATATACATAACAGGGTAAATTATTCC
GTCAAATGAAAATTTTATGGACTGCATGTAAAAAAGATGAAGTTTATACAGTAAAAGTGA
TACTACAGTCTATTTATTGAACATATTCATGACCTTGTAAACAATTAAAAAAATATCTGA
TCAGTCATTtgcgcccagtttaaattactc
>NODE_323_length_245_cov_9.542857
AGCAGGTGTTACAGAACACATTAGAAAAGACTTTTACTATTACCATATTTGATGATGAGA
GATAAGAGTATCCTATGGTGAGATAAACATGGGGGATGAAGGCCAGCTTCTCTAACTTTG
TTATAATTAATTGTATACCTGTGTATGTAAATATAATGCATTCCTATTTTGCAGTCAAGA
ACAAAATACTATTTGTAATATAGAATAAACTTTATTATGAAACAAAAGTGCCTTGTGTGT
TTTGTTTGGGTGAAGAATTGCTATTTACGTCTTAGTTTAATCGGCTTGCACAGGGGATGT
GAGAt
>NODE_324_length_232_cov_12.094828
TACTAGGAATTTACTTTCAGCCGTGGTGCATAACATTGAGACTAATTAACTAATAGCTGG
TCTCTCTCTCTGTGTCACTGCTTCAGGTAAAGCTGTATTTCACGAAAACCGCGGAGGAGT
CGAATTCCGAGGCGAGCAATTCGACATCCGTCACTCCAGACGTTAGCGACAACGAGCCGG
ACCATTATCGATACTCCGACACCACTGACTCTGATCCGGAGAACGAACCTTTCGACGAGG
AGCAGCACACACAGATCACGAAAGTGTGAACTCTTTTTAAAATCTTTaccag
>NODE_325_length_691_cov_8.224313
TCGTTTGAATATTTGCTACTACCACCAAGATCTGCACCCGCGGCGGCTCCACCCGGGCCC
GCGCCCTGGGCTTCGGCGCTCACCGCGGCGGCCTTCCTACTCGTCGCGGCGTGGCCCTGC
CGAGGGACTCTGTTGTGCCGGCGACGGCCGGGTATGGGCCCGGCGCTACAGCGCCATCCA
TTTTCAGGGCCGGTCGATTCGGCAGGTGAGTTGTTACACACTCCTTAGCGGGTTCCGACT
TCCGTGGCCACCGTCCTGCTGTCTATATCGACCGACACCTTTCATGGGGTCTGATGAGCG
CCGGCGTCGGGCGCCTTAACCCGAGCGTTCGGTTCATCCCGCAGCGCCAGTTCTGCTTAC
CAAAAGTGGCCCACTAGGCGCTCGCATTCCACGCCCGGCTCCGCGACGGCGAGCCGGGCC
TCTTACCCATTTAAAGTTTGAGAACGGGTCGAGGCCGTTTCGGCCCCGAGGCCCTTAGTC
ATTCGCTTTACCGGATAAAACTGCCCACGAGCGCCAGCTATCCTGAGGGAAACTTCGGAA
GGAACCAGCTACTAGATGGTTCGATTAGTCTTTCGCCCCTATACCCAGGTCGGACGACCG
ATTTGCACGTCAGGACCGCTGCGGGCCTCCACCAGAGTTTCCCCTGGCTTCGCCCTGCCC
AGGCATAGTTCACCATCTTTCGGGTCCTATCGCGCGCGCTCTCGCTCCGCCTCCCCCGAG
GGTGGGGACGAGGCGGGCCGGCGGTGcgccc
>NODE_329_length_234_cov_12.559829
GGTGAGATACTGGAAGCTCTTGGCTTTCTGCTGATTGCTATTATTATGCATATCCAGGTA
GAAAGTTAATTAACCCAAAGCTTAAGCTAATTATGGTAGCAGAATGCTATCAACCAAGCG
CTTTCAGTCAGACAGCTGTCCAGAATTGCATTTGCTAATCATTTGTCTTTTGCAGGAGCA
TATGGTACATTTCCTCGCTATCAGAGGAGCAACAAACAGATGAAAATCATTAACTAAAAA
CAATGTTCAACGTGAAGAATCAGACGCAGATTTATACGGCTTTGTGTCTGGGAa
>NODE_330_length_213_cov_6.361502
TGGCAGAGTGAAATGGAATTGCCTCTCACATTCAGAGACAGCTCTGTGAAGGTGATAATA
GAACTGCTCCCTGCTGTCTTCAGACAGGAAATAGGAAGGTGGCATATGGGGCCAGGAACC
AAATAGAGAGGAGACGCGACCAGGCAAGGCAGGGGAACACGAGAGAGGTTAATGATCATC
TCTGAATTCTACCGGGAGGAGATACTCCTCCACGAGGAGGAGGAGGAGGAGGAGGaagag
gaggaagacaaatgcgacacgatttgtgtctta
>NODE_331_length_324_cov_11.271605
TTGGTGGTAGTAGCAAATATTCAAACGAGAACTTTGAAGGCCGAAGTGGAGAAGGGTTCC
GTGTGAACAGCAGTTGAACACGGGTTAGTCGGTCCTAAGGGATAGGCGAACGCCGTTCTG
AAAGCGCGGGGCGACGGGTGTCAGTGCCCCCGGCCGATCGAAAGGGAGTCGGGTTCAGAT
CCCCGGACCCGGAGTGCCAGCGGAGAGGGGCGCCGCGCGGCGCCCTGAGGCGGCGACGCA
AACGACCCCGGGGACGCCGGCGGGAGCCCCTGGGAGAGTTCTCTTTTCTTTGTCAAGGGC
GGGGCTCCCTCTGGAATGGGTTCGTCCCGAGATAGAGGCCCGTGCCCTGGAAAGCGCCGC
GCATTGCTTGCGGCGGCAGGGACg
>NODE_332_length_297_cov_6.168350
GAATCCCCAGTCGGGGCACTATCAAGCACCCGTCCCAAGGACTCCAAAAAGGGTGGGTAC
TCTGAACTGCTGTTTGGCGCATAAGCGCAGACAACAGTCAGGACCCGTTCCCCGACCCGA
AGGCGCAGGGAAGCAACCCTTTCGTCCACCGGGGTGAACCCCAGCGTACCGGCAGCGAGC
CTAGGGGCTATCAGAAAGCCCACCCCGGCCCTCCGCCTCTCACCGGGAGCAACTCCAGCT
AAGGAGAGGGTCCAGCCCCTCTCAAGGACTTGGGTTCCAGCGCCAGAACTATGTGTCGAG
GTGAGGCCGACTATATCTAGCCGGAAGCGCTCAGCCTCTCCCACCAGCTCcagctcc
>NODE_333_length_197_cov_17.695431
GAATGTTCCCCGAGTCTATTTTTCTTGCTCCTCTGCTCGGCTGCCCTGACTTTTATATTA
TTTATTTCAAAGCGCCCAGATATTGATTATTTCACAAGGAAAATGACAAATGGCAGCAGA
AATGACACGGTCAGCAGGTTCTATTAGAGAAATGATAGTATTGCTCATGGTTTGTTAAAA
GGTCCAGTTTAGATACTTTATAGGTTTACATCCATCATCGTCTAATGACCTATGTGATGA
GAAACATGAGACCTGGT
>NODE_338_length_347_cov_11.158502
GGTTAAGTTAAACAAAGTTGGTTAACGTCAAAGGGTTGACAGGTTCCCTCAAAGGGACAA
GGTCAGGTGCGCCCTCTGAAGCAATGGTCGGTCTGTACAGGAGAACGCTTCGAGTATTCA
AATGGGTTTTAGCTATTCTAAAGCTGTGTCCTAAACCGATTAGTTGACACCAATTTTTCT
TTGATGTATTAGCTGAGGGCTTTTGCCACTTGGAAGCCAATTGAAATTCAAAACAGTTTC
GCTCCCAATGCTTTGGGGAGATCTGCTGCAAATAATGGATGTAATTTATTTTTGACCTTG
CGATTTTTTATTTAATGATTAAACATATGTGCACTGCGTCTCTTCACTAAACAACTCGAC
TTGTGCTTGCTGCCTCCACAATATCAACTACAGTTTGAAACACTTTt
>NODE_340_length_303_cov_8.171618
CTCAGGCCCGCACTGTTGTGTAAGTAAACATGTCGAGGGGTGGGCTACTTTTTCATGGTT
CAGGGGGCCCCAACCCTCCCCTCACACAATTAACTTTTCCACTGTAATGGGATGATTGAT
ATGCTGGAAGTGTGTGCTTTAAGGAGATATTAATCATTCCCTCTGGTAATTTTAATCATG
CGTTCCATCATCCCCAGATGCCGAGGCTCACCTTCCTGGCAAACAAAGGGCGGCCACACC
ACTTGCATAGTCATTTTGTTCTAGTTTAACTTTATTTTACGCCCGTTTGTTCCTCCCATC
TGTTCGCGCGAGTCTCCTCAGCCCACGTCGCATGTCCACAGGCTAGGGAAGCGCCATGTG
GGt
>NODE_341_length_61_cov_5.836066
GTATGTATGTATGTATGTATGTATGTATGTATGTATGTATGTATGTATGTATGTATGTAT
TTATGTATGTATGTATGTATGTATGTATGTATGTATGTATGTATGTATATATGTATGTAT
G
>NODE_343_length_563_cov_22.507994
AGCAGTCCATGTCCTTAGTGGACAAGCATGCAATCCTTCAACTGGACATAAAAGCCAGTG
TAAGGAAACCAATCCTGAGCTGGGTCCCGTAGAATCAGCCGTCCAGCTGTCTGCACAGCG
GTCCGACAGCCCCGCACACACGGACCACAGGATGTGAATCAACCTAGCACATGCAAGACA
GTCTGAACATTTCAAAGTTTTCTGCACAAGATGTCCAAATGTTTTCCCTGGCTATATCTT
CAGAGGCTAAACTGTGATTAATAGCAGTGAAAGAAGCCTTTGAAGCAGGATTGGTGACAT
CAAAGTCCTAATCCATGGGTGGCAGGGTTTTTATAATGAGTGGGAAGTATCTTAACACAT
TTCAAAGGGTTTACTCCATGAATAAACAATAGCAGCACAGATGTGCCACACACCTTTAGA
AAAATACGGCAGTGGAAGCAGGAGTCGGCGTGAGCCAGGCAGCACTGTACAGTCACGGCT
CGCAGGGAAAGCTTTTGTTTTTCTTTAAGCTGAAGCTGAATTGACAGGCCACCAATTGTT
CTGGGTTGCACCCACAAGGAATGAACATAAACACAACGATGAGGTCATCTGTTTCAACAT
TATTACAAGACTTCATAGGTCAt
>NODE_344_length_211_cov_6.710900
CTGTGCGTCTGATTCCTCATGTGTGTCACTTTGGCTTCTCTTCTCTTTTTTCCTGAGACT
ATTTACAATGTCTGGCAACAAATGAATCATCTTTATTACAGAGAAATTTAATTTGGATGA
ACTTAACTGCAGCCTCCAAGGTCAGACGGGTGGAATGTCATTTTAATCCAATCAAATTTA
ATCTGTGCGTTATAAAAGAGTTAGCAATTTGAAGAATGGCTGTATTTTATACTTTATTAC
ATTGGGGTAATGATTGTGATTGCGAATGTCc
>NODE_345_length_163_cov_15.190184
CATTTCCCAACTCCTCATTAATATTCCGAGGTTAAGAGCTTTTCAGCGAAACGTAATTAA
TTGAGCCCGGGCCTGACAGTAAACAAGCAATTTCAAATTAAAGCGAAATGACAGCGGCGT
CATTTGTTAAAAAACGCCCGGGCCCGGCGATTTTGGCGACAGATAAATGAAGGAAAATGT
TAAGGAGGGAGAAAAGTGATGAAGATATTAATCTTCACCTGTc
>NODE_346_length_419_cov_10.828162
ATAACCAAACAAGACTACGCACAATAAATGTGACATATTCACCATAACAGCCATTCCTAA
CTTTTTTCTAAATAAAACACATCCATAAATTAAATGTATGTTCTGCAGTGTCCTCTGAAG
TTGGATTCATTTTTTGCTCTTTATTGATTTTCTCCTCCTGACAGTGATGGAAGCCATGCT
GACACATTCTCTTGGTTCATCAAGTTCCGCCGTACAATTACATGAATTTACTTTCAATAA
ATTACCATCTTTGCATACATCAGTCAAATCACCCAGCTGAGGCGTTCGCAAACAATATGC
ATTATTAATCTCATTGTCACTGTTTATTTGGTTAACTGGTAACCGGCTTGGACAGCCCCA
TTGCCTTGATGATGCAGCTAAGAGCATCAGGGTCAGCTTTTAAAGGGAGATCTGTGGATG
ACATGCTCTCATACACCACTCTATATCCTGTTTACTCCACGGCAGGAGAGGGGGGGCTg
>NODE_347_length_462_cov_10.645021
GTCAAAAGGCAAATGCAAAACAGAGAGAGAATGTCAAAAGGCAAGGGCAAAACAGAAAGA
GAATGTCAAATGGCAAAACAGAAAGAGAATGTCAAAAGGCAAGGGCAAACAGAAAGAAAA
TATGCAAGATCTGGAACATGCCAAAGATCCTCTGCAATCTTTGCTGTGGAGGATGGGAGG
ACACAAACACCGTCCCCTAGGGACTTTGTCGAGCACTGGCGTTATAAAGCGACGAGGGCC
CGGAGGATCTCTTGTGCTTGCCCACAAGAGGGACCTCCGGGACGGTGCCTCCGGTGCCTC
GCCCACCTCTCGGGCCCGTTCACCCACCCTTAAGCACTCCTCCGTGGGCACTGAACCTCC
ATAACGTCAGCCTACGGAATCGCGTGGCCCTGGTAATCCCTATAACCTAGACAGCTCTGG
TAATCCTTTGTACTTGGACACTGGTAATCCCTCTTCACTTTGGCAAGGCGGATCACGTTT
GCCCCTCGACAAAAGGGGACCGGTGTCTCTCAAATGAATCAc
>NODE_349_length_128_cov_14.437500
AGCTCTCTCCTCTGTCCTGCCCCATCCCTCACAGCAGACACTTCCCTAAGCTAAACTAAA
TGGGCTAATTAATCTGGCCTAATGTTGGGTGACAGCAAATATGCTAGCACAATTATCACC
CTATTAAAGATTCATATTCCGCACCATAATTGAAAATGAAAAGGGGTGGGTGGGAGAGGG
CCTATAGg
>NODE_350_length_166_cov_10.759036
AGACAAGAGAGAGAGAAAGAAAGAAGAGAAAGAGGAGAGTAATTACCTCCAGTTGCTCTA
TTAATAGGTTGGCGCGTTTGTTCATCTCGTTCATCATAATCATCTTTGCCATTTTAATCT
GGTTCTCCGTTTTCCTCTGCGTGATCTTCACGCTGTGCAGTCTGGGAGGACGAGAGACAA
CATTACAGTTTGATTGCTGACAGTGAAATCAAACTGGTTTTGAtga
>NODE_351_length_242_cov_8.243802
GACACCTAACCACTGTACCAGTCCCACGATTACAATCCTCTTCATTAATTTTATCTCTGC
AGACATAAACTTTTAATATGCACACCAGCGGTAGACAGGACTTCCAGGGCAGTTTAAATG
ACTGCAACCTGTAATTACTGTTCCAGCACTTGATTAGAATAATCTGATTGCAATTATTCA
GTGACTTTAAAATACACGCCCCGAGCTAAAGAACAATAATTCAAGGGCAGTGATTTGGAA
CGTGTTCCTTTTTGGCTGAAAAAATTATGTTTTAATCGGAGTGGACCGAGGGGTTCCCCG
Cc
>NODE_355_length_192_cov_10.083333
TGGGGTGAAATAGATTCAGGCTCGCGCTGCGCCCGTGGTGACGAGCAGCTGATTCCTCCA
TTTCTGACCATCTGGCTGCTGAGCACAGATTTGCATTCATTTTCGCCTAATATCCTCCAA
AATAGAGGGGCAGCTGCATTTGTTGTCAAATAAGGTTTAAAACTCCTTTTAGGACGGGAT
CGTTACCTACGTGATGGGGTTGTCGAACTGCCCGAGCCCCCTTCACCCAGCGGTGTCAGC
TTTAACCGGATt
>NODE_357_length_311_cov_9.472669
GGAGAGAGAGAGGGAGAGAGAGAGAGAGAGAGTTAGAGAGAATATAAAGCAGCACCTCTC
CTTCAAACTGATGGCGGATATTGTGTCTATTGATCTTTATTACAAAAGCAGCAAGCTGTA
AAATGTTTGATGGTTTTGTACTGATCTTAGTCCCCCTCATTCATAATTACCGCTACACAT
GTAGAACCAAGGGCAACTTCAGACGAGGGCACGCCACGGAAAGCTGCTGCCAGACTGGGG
GGAGAGGGGGATGATGGGTAATCTCTACGGGCCTCTGCGCCGGAACTCCGAGCCCTAAGG
CGATCATTTCTCCCGCAGTACACCTGCAGCAACTAACTCTTTAAAAAAAAAAGATCAAAA
ATGGAGTTTGa
>NODE_359_length_211_cov_6.407583
GTGTGTGTGTGCGTGTGTACTGTCCATACCTGTGATTGGTGGTTTCTTGTACTGGGCGCT
CTTGAGGTGCTCCTCTACCAGCTTGGGCGTGACACAGATGACATGCTGGCCCTTCCAGTA
CTTCACCATGTTCAGGGACTGCAGCGTGCTGATGATGTCACTCTGGGTGATGCTGGTCAT
CTGGCTGCGGAGAGAGGGGAGGGGGGGGCAGAGGTCAGCGTCTTACAAGTGTCAGAGTGC
AAGTCTGTCAGTGAGATGTCTGAGTGAGAAt
>NODE_360_length_596_cov_6.459732
AAGGTATTCGCAAAGGTACTGGAGAGGAGGGTCCGGTCGATAGTTGAACCTCAGATCGAG
GAGGAGCAATGTGGTTTTCGTCCTGGCCGTGGAACCGTGGACCAGCTCTTTGCCCTCTCA
GGGGTGCTGGAGGGGGCATGGGAGTTTGCCCAACCAGTCCACATGTGTTTTGTGGATCTG
GAGAAGGCTTACGACCGTGTTCCCCGAGGCATCCTGTGGGGGGTGCTCCAGGAGTATGGG
GTGGATGGCCCCTTACTAAGGGCCATTCAGTCCCTGTACCGAAGGAGTGTGAGTTTGGTC
CGGGTAGCCGGCAGTAAGTCGGACCTGTTTCCGGTGGGAGTTGGACTCCGCCAAGGCTGC
CCTTTGTCACCGGTTCTGTTCATAACTTATATGGACAGAATTTCTAGGCGCAGCCGAGGT
TTGGAAGGTGTCGAGTTCGGAGGTGGGAGGGTCTCGTCCCTGCTTTTTGCGGATGACGTG
GTCCTCTTTGCCTCATCGAACAGCGACCTTCAGCTCTCGCTAGGGCGGTTCGCTGCCGAG
TGTGAAGCGGCCGGGATGAGGATCAGCACCTCCAAGTCTGAGGCCATGGTTCTCAGTCGG
AAAAGGGTGGAGTGCTCACTCCGGCCCTGCCTCAAGTGGAGGAGTTCAAGTACCTc
>NODE_362_length_548_cov_16.901461
TCTTGATATTTACATGTGGGTTGTAAGCTGGTATGGCATGGCTCCTTGCTTTTCAATCGA
GAAGCAATCAGTCCATTGTAAGATAGTGTCCACTTTTTTGTGATTCTCCTTGGAAAAGTA
GAAAACGCCGTCGAGTATCTTCTTCTGATTTGTCCGTTTTAATTGTTTGTTTGTTATAGC
TGTCCAGCCCTCTCGTCTAGTAGTCCTGGTGAGGGGTGTGCGTCAAACTGTGCCGTCGCA
AGTCACAGTTGCGCCGAAACACCTTTCCGCAGCGGTCACAGCTGTAGGGCTTGATGTCTG
TATGGGTGAGAAGGTGAGTTTTCAGGTTACTTCTTTGATTAAAGGTTCTTCCGCATGTGG
GGCATTTGTGAGGAGATTCCTGTTTAGATTTAAAGCAAGCAAAGGATTATTCCCTTTAAT
TGTATAATATTGTAATTCTATTTTCAGTTTATTGTGTGGTGCAAGGTGTGCTGAATTGTG
TGTAGGCCTACATTATGTAATGTTTTTCTATTTAATCATTTTTGATCATGTCAGGGTGAT
CCCAGGATAATGTTTACCCCACATGAACACTGCCCCAATGTGTTAGCGTGCTGTAAGCAT
GCATGATg
>NODE_363_length_217_cov_5.921659
CCCTTCCCCCCCAGGTCCTGAGGCAGATGCGGAAGCTGCCGTGGCAGGACCCGGAGAGCA
AGAGCTACCTGATCTGCTGCATGGTCAACATCTGGAACGTCAAGTACAACAGCATCCACT
GCGTGGCCAACCTGCTGGCCGGCCTGGTGGCCTACCAGGAGGACGTGGGCATCCACGTGG
TGGACGGCGTCCTGGAGGACATCCGCCTGGGCATGGAGGTAGGCAGGAGACGGGGGGGGT
GGGGCGGTTCTGAGGGAGGACACGCCCCCCCAGGGAg
>NODE_364_length_223_cov_15.457399
AACCTTGTGTTCAATAACCTTGAACTGATTCTTTCGCAAATAAGTACCCCCCTAAAAAAA
GAAAAACTGAAAAAACAACAACAACAACAACCAAAAAACTCTGTCAACATGGACATCTGG
CATTCGGTGAAGGATTTAATTACCTCTTTACGCCATAGGCCATATTAAGCAAATTGTCCA
GCCTGTAAAGAGAAGGAGGGTTCTGGGGTTAATGGCGGGCAGATGGTCAACTTACTCAAT
TTAACTAATCCTATGTCCCTGCGTCAGGCAATTTTCATGTACa
>NODE_372_length_504_cov_7.537698
AGGGGGGGTGCAGGCCACTTGATTCCCTATGAAAATTAATCGGCTATCAAACAATCCTGG
GGTGCCCGGGATGATTACAGCGCGGAGAGCGGGAGAGAATGCCCTTTGTGTAGGTGAAAT
GTGTCGGAGACTGTCATCGTAATATACCTCAGTGAAATGAAGGTTAATTCTGATGTAGAG
CCGGCGAGGCAGTCATTATCAGCGAATCATGAAAATAAATTAAGCCACTGAAATAGATAT
GTCGTCCTCTGGCACGCGCCGGGGAGGCAGTGAGCGATGGACGGCTGAACTTTACAGATT
ATTATTGGAAAATAGTGCCGAATTCAATTAATGCACCTAACAGACACCTTTATAGAGGGC
AGCCATAATTTAACTGACAGCAGGGCGTAATTTTGCTTGTTATAAGTCAAATTTGCAGAG
TTTCATGTTTCATGCATTTCTCTCTTTTTTTGTGCAGGCGTCTTCCTTTCTTTTTTTTCC
CACCCCCCTGATTTTCTTATCCTTTTCCTGATCCCAGGAAACTCCTGTTAGGAGAAAATC
AGGGGGGTGGGAAAAAAAAGAAAg
>NODE_373_length_153_cov_5.594771
GCAGGATCAGTCCCTTCCAATCTGTTTTTACCTTTGTAGGTGCAACGACCCACCGAACCG
ACAGCCGATGGTAAGTTCCTCTCTGAAATGAACATTCTTTATGTGTAGCGCGCCTCAGCT
CTGTGCATACTTCTACAAAGCTGCTTGAACATAGATTATTCTTTGGAGTTTTTGGAGTCT
TGAGACAAAAGGCTTCTGCTCAGAAGCCCATCt
>NODE_374_length_385_cov_15.974026
TGACTTAATTGTGAAGGGTGAAAAATAACAGTATATAAAATAACAGGATAGGATTAATCT
GCTTAACATTTCTAAGTACATCCTCCACAGACTTTTGCTTTTTTTAATCTTACATATGCT
CAGCAGAGTTACTGGCAAAAACTGTACGTTTTCCTCATTTCATCCTTTCAACATCAAATG
GTGAGCAGCAAAAATTGGATCAGACTTCAAAGACGGCGATGTGCTCCAAGTCACGGACTG
GCTCTTCTATTTCACATATTGAATTCGAGCAGGATATCAAAGTGCTACCAAAGAACCTCA
GGTCTTTACTAAAAAAGGGGTCTAACATCTGTAGAAAGAGAAGCGCAAAGACAAATCACC
TCGGGGAACAGCGAGCGTTTATTCTCAGCTGTGAATTTCCAGCCTTTTGATTCTCTCATT
CCCGTACCACCCGGTCTCTCCTCAg
>NODE_375_length_149_cov_6.724832
TCGCCACCCCCACAGAGGGGATGGGGGGTCGGGGGACGGAGGAGGAAGAGGCCTTTATTA
GATATGATGGCAAGTTTCACAGCTCCGTGACTAACGGAAACCCAATCCCGCGATTAGTCA
GCGCTTTGACGTTATCTTAAGTTCCCTGTCAGAATTAATTTTTGTGTGGGTGGGCTGGCT
GTCTGTGGTGCTGGGGGTTGGTGGTGGGg
>NODE_376_length_310_cov_9.664516
CCTTGTTAACATTATGAACTTGTATTGGCACATGTGTGTGTGTGTGTGTGCACATGTGTG
TGTGTGTGTGTGAGCGCACACGTGTGCGTGGGCTGGAGGGCGGGCTCAGCCGGGCGAGCG
GCAGACAGGAAGCTGTCCCAAGGCGTGTTGCGCTTCGCCCTCTTCCCTAATTCGCCCGTC
GCGAGCGTGGAGGGGAGCCGCATAGATGACATCATGAGGCAGGCAACGTTTGAAGTGCCA
GTCCTGAAGGAACCACTTATAGCAATTAGGATATCCTTGAACAAGCGTTTGCGAAACATT
GGCTGGTTTTTGGCATTTGCCTCCCGTTCCTGCCTACTAACTAGGGAGGTTTGATCTCCC
ataattatcc
>NODE_377_length_434_cov_10.972350
ACGGAAAATGTATTTTTTCTCACATGAAGCGATGCTTTGAATCATAGACAGATGATAGAG
AACCACACTTTTAGATCTATTTTGCGGCTACACACTAACCAGTAGCCTTAAACTGGCCAA
GGATAATATTTATAATATTATTTGGAGAAAAGATTAGAAAAAAAACAGTACACTAATGTT
GATATTGGATACAGACTTGTCAGTAATGTTTCGAAAAAACTCACTGATATAATAATCAGA
CTGTCTCTGCGTTTTAGACAATGATTATTCAAGCTGTGAGCTAACAGTTAATTGAACTAT
GCAAATTAGACCAATTACAAAGCTTTTAGGTGAAGAAATGACAGCTGAGGTTGGCTTTAT
CATCACACACCCAAAGAGTTGTCATGGAAACAATGTAGAACAACCCTCCTGCCAATGTGA
TGCACATTGATGTAGAGACTGCATCTCAGATTGTAAGTTGGTGTTAATAGAACAGTCCCT
AGAAGAGTTATGTc
>NODE_380_length_319_cov_15.815047
GCTCAATATTGCACCATATTTTAAATATTAGTACATGGAGTAATGAATGAACAAAAATAT
TAAGTTGATCTTTGTTCTCGGTACACATGAAGGAATTTAAGTCCTTTAGTTTATACTATA
TACATTATGTATATATTTATACACTTAGATATTTTTTACTTTTCAGTAAAAGTTGTCTCC
ACAAAATATGACAATATGCCATACTTAATGAAGTAAGTCACAGACTTATTTTAGAACGGA
GGAACACTTCCGCTACCATCTGCAAGACAAGAGCAGAGAGAGAGAGAGAGATAGATTATT
AACACGGAACGTTCAGTCACGATTCACTCGACACCCAAATAGAGACACTTGAGCATAGAA
ACAGATGATTGGATTGTTt
>NODE_382_length_259_cov_14.868726
TTTTTTTTTTTTTTTTTTTTAGTGTTCTTGAAGGCTCTTTGCAGCTGTAACTCATTTCGC
TTGATGACTTTACTGGGGTTACAGAGAGTGACGACAAATTGATTACCTGGCAGAGCAAGA
ATGGAGTGAGGAGGGAGCGGGCTGACAGTCATGTTATAATAATATGTTTAATGATGTGTG
GAGGAGAACAAGGAGAGAGGGGTACTGAAATAAGACCATCGGAGATGCACGAAAAAAGCG
TTCATTTTTTTGCGGTGCTCTTAAAGACGTAGCGTCTCTCTCAGTGGAAATTCTATTTTG
CAAGGTGCTGTAAAAAAGg
>NODE_385_length_131_cov_5.732824
GCAACAATCGCCCTTTCGGAGGTAGGAGGCCTCCTGGAAGGACTTGTGTGAATTCCTCGT
GTATGTGGCCTGGTTCTTCACGTTTTCAAAAACCAGGTTTCTGAAATCGAGTCGGCTGTT
GTCTAAAATATCAGTGTTGTTATTCATAACTTTGTAGATACCGGGACGGCTACCGGGAAA
TACGGGGAAAG
>NODE_386_length_231_cov_11.541125
AGGGTGGATGCCGTGATTTGTGCGAGGCCGTTGAGAGTGTCCCTGCGCTGACTGTTTCCC
TGTAAAAGCAATTTGCCCCATGCTCGGGCTAGGCGATGAGCAGATGCTCCCATTGTAAAT
GATGATGTGGTGCCGTAATAAAGAGTTGATGAACACAGAATTACTGCTGGGCCTTCGGCA
TGCAAGAGCACACATATACACATGCTCAGGGAAAGAGAGAGGGAGGGAGACTCGTACTAC
AGCATATGAACGATGTGTCTCGTTTTCTAGCGCAAGTGGCACTGCAacagc
>NODE_388_length_282_cov_14.297873
GCTCAGAACGGAGGCGCATGCTCTCCTCTTTTATCCAGCAACAACAAAAAGAGAAGGAGA
CAGAGAAGGCAGGAATAACAGAGAAGAGAAAGACTCTTTCCAAGGCCTTTCTATTCTTTA
AAATGCTGCATTAGGTCTTTTCCTGCAGTCGGTTTTCATAGTTCAAAGCTGGCAGTTCAA
TAAATAGCTGGAACTGGCACATCTCTGTTCTTGCAAAAAGAAATCAATGTTAATCCTATT
ACCGGCAGTTATCACCTACCCCAGAAACGGTGGCAAGTAAGGAAAAAAAAACTGAGATGT
CAAAGCGGGAAGGGGCGAGAGAGAGAGGGAGGGAGAGAGAGa
>NODE_389_length_189_cov_7.835979
GCTCGTCCTCTCGGTCCGGGGCCGACTCTCGACGGGGCCCGGGCTTTCGGCAGGCTCGGT
TGGGCGGAGGAAGGTACGGTACGGAGTCGAGTAGGTCTGTCCCCGTCGGTGGAGGCTTGT
CCTCTCCCGCAGGGGCCGACTCTCGACGGGGCCCGGGCTTTCGGCGGGGTCGGTCCCGGT
TCTGCGGAGGCTCGTCCTCTCGGTCCGGGGCCGACTCTCGACGGGGCCCGGGCTTTCGGC
AGGCTCGGT
>NODE_391_length_270_cov_10.385185
GAAGAAAATACCTTTTCTCCCCGTCGCTCGCGAGGAAAACAAATCAGAGGAGCTCAGTGG
CCATCTGTTTTGTTATTTGATATGTGTGAATACATGTTGTAATGACTTTGTTTGTGAATT
GTTCGGCGCGCCGGAACACACGAAAGCTCTCCAACTGCTGGAGTGTTCAAAGCTAATCAT
ATAATTGGACACAATAGTCGATGACAAATGGAGACGCCTGCAGCCAGCCAGCTGGGGAAG
TGAATGTAATCATTGTAAAATCATATTATTTAGCATATTTGAAGACAGCTTAATAGAGTT
TGCCTGTCGACGCTCCATCAAGCAATGATc
>NODE_392_length_212_cov_13.363208
AGCAGGAGTGTTTTACATCCTGGTGGGCGGGCTGGGCCTGGCCATGCTGGTGGCTCTGGT
GGAATTCTGCTACAAGAGCCGGGCCGAGGCCAAGCGTATGAAGGTGGCGCAGACCCCCCA
GAACACACTCCCCACTTCCTCGCAGAATTCACAGAATTTTGCTACTTATAAGGAAGGGTA
CAACGTGTATGGAATCGAAAGTGTAAAAATCTAGGGGGTAGGAAAGATGTCCTGATTTCA
TTtcagccagccagtcacactcactcacttcc
>NODE_393_length_385_cov_10.441559
GCACCGCTCTGTCCTGGGTAACCTCTGCACCCCCACCCTGCGTGTGTGTGCGTGTGTGTG
TGCGCGTGTGTGTGTGCGGTGTCTACACTGGTGTGTGTACTCGCACGTTGACGTGCACGC
GCTCCCACGCACGTGCACATGGCGAGCGAGCAGGTTACCAGACACCTGCTCCACTGAAGG
TGAAAGAAGTGCTCACTTGAGCTCATTGAAAAGTAGATGTGACAGTAAATTTCTCAGCCC
CCGAGATGGGAGATCTTGTTATAGCAGTCAGGATGGGGGTCAGGGCAGTGGCTGTTGATG
ATTGAGGAAAAGAGAAGTAAATTCATTCTGCTTCAGGCACTTTGTCAAATGCCAGTAGCT
TACCGCTGAGAGCCACTCACCCATCACTGTGTTACGGCCCCAGAGGTCAGGCCAGAGCCA
TCAATCAGCCGCGCCTCGCCGGCTc
>NODE_394_length_193_cov_12.870466
TAGAAAACTGAACATATCAAGAGAAGAAAAAACTGCCTAATTAATTAAGAACAGTATTAG
AAGTAATGGGATATTAAAATATAAATTGCTACATTCTGGAACCAATTTAATCCAATTACT
GAAACCCCTCATGAATATAATACCTCAGAAACCACTCTAGTCAAGTCTAAAGGGAGATAT
GTCAAACTATTACACAAAAAGAAAGAAAAATCATCAATTTTTTTGACCTGAGTGGTTTTG
ATTTGAACTCCTc
>NODE_396_length_132_cov_8.257576
GACCTGTCTATCTGGATGGAGAACCCCTGTCTGACCTGTCTGTCTGGAGGGAGAACCCCT
GACTGACCTGTCTATCTGGATGGAGAACCCCCTCTGACTGATCTGTCTATCTGGATGGAG
AACCTCCTCTGTCTGACCTGTCTATCTGGATGAAGAACCCCTGATTTACCTGTCTTTCTC
GATGGAGAACCc
>NODE_397_length_337_cov_6.905045
GTGTGTGTGTCCGTGTGTGTGTGTGTGTGTGTGTGTGTCCGTGTGTGTGAGTGTGTGTGA
ATGGCTAATGTGCCTCTCTGTAACGGCATCATTTGGAGTCCACTCACATCTGCCGCGTGT
GCAGCCATACTGTAATTAGGAGGAAATGCTGTACAGGTTTTCTACTAATTAGGAAATTAT
GCTGAAAATAGCATCAAGCTAATTAACAGTTATTATGGCATTTTTTGAAAGTATGACTTT
AATTAGCAAAGTCCTGACGCAGGCAATTTCCAACTTGTCCGGGAGAAGCACAGGACGCCA
TCAAGAGGACGCCAGGAAAGATGAAGGCTGAGAAAGAGCTGGAGAGAGAAGAGAGGGATG
AGGAGAGAGAGAGCGAGAGAGAGAGAGAGAGAgagag
>NODE_401_length_292_cov_10.863013
GTGTGTGTGTGTGTGTGTGTGTGTGTGATGGAGAGAATTGGCCCAGTGGCCCACCTAATT
GTTATTGCGCCTGTGTTTGGCCTGGAGACAGTCGATAGGAATCAGGGGCTGAGCCTGAGG
GGCTGTGTCTCCCACTCCCAGTGTCTTAGTTGTAATGCATCCCTCCACTAACAGGGATCA
AGGTATTAGGGATTCAGGTTATTTGTATTGATTTTATGTGCTGTCATGCTGGCCTCACCG
ACAGCCTCATATTTGTGGAAATTGCAAATTCCACTTGGAAATGTCACCAGCATTTAATCT
CTCTGAGTGGTCAATACGGGAATCTCGCCGTGGACCAACCAcctttattaaa
>NODE_403_length_334_cov_12.757485
GTCACTGTCACTTCCCCAAGTGCTCCGCCATTGTCTTGGAAATTGTATGTGTAAGGGAAG
GGATGCCTATGACCCAGTTCGACAAGGGAGCGGGCGATGTGAGGGCAAGCATCACACAAA
AAAACAGCACTTTGATGTGTCCTATTATGTGTCCCAGCAAGAGCCATAAATAATTGTGAC
AAGTTTTTTGTTGCGCGTGAAAGTCCTTGACTCTGCCTCCTGTTCCAGCACCTCCTCTCT
GGTATGGAGAGGCTGCCAAACACCCCCGATGATAGATGGCACGGCGCAGCACATGACAAC
AGGATAGATTTTTAGTTTGTGCTTTGGAAGGGATCAGTAATGGTGCTTTGCTGTACAAAG
CAATAAAAGAGAAGGACAAGAGAGAGAGAGGGGg
>NODE_404_length_350_cov_15.434286
TCTTTTGTCTTTCATTATCTTTATTTCCTTATTATTTTAAATGGCCAGCGTTTTTTTTTT
TCTTCTCCTCTGGAAGCTTTTTTGATATCCATTTAGATTGGGGCTTCATTAAAAACCACA
GACAATAGAGTGACTTCTAATTAAGAAGCGCAGCATCTGGCCCCTGGCTCCCTATCCTCT
TGTTCTATCTATTTTGCTGGGGAGAATTCATTTGTTTCTTAATTAAGAAAAACACCAATA
GCGTGAAAAATCTGCTTATGGTACCTGAATCCTAATTAGTTAAATAGCAAGGGGAAGGGG
AGAACACATTCCAGTAACCCTAGAAATGAACTGGGCGCTGATAAAAAATTTAACTAACTT
GCTTCGCTCAAATCCATGCCGGAGAGAAAGTGTGGcatcattatggctaa
>NODE_405_length_127_cov_12.440945
CCCGGACACGGACAGGATTGACAGATTGACGGCTCTTTCTCGATTCCGTGGGTGGTGGTG
CATGGCCGTTCGTAGTTGGTGGAGCGATTTGTCTGGTTAATTCCGATAACGAACGAGACT
CCGGCTTGCTAAATAGCTTCCGGCTCCGGCGCGGGTCGGACCCACTCAAGCTTCTTAGAG
GGACAAg
>NODE_406_length_389_cov_7.164525
GGGCTCGCCCGGAGGCGCGCCCCGCCGGCCCCGATCCGGGGACCTCACCGAGCCATCCAT
CGGTAGTAGCGACGGGCGGTGTGTACAAAGGGCAGGGACTTAATCAACGCGGGCTAGTGA
CCCGCACTTACTGGGAATTCCTCGTTCGCGGGGGCGGTTCCAGCCCCCGGTCCCAATCAC
GAGCGGGGTGGAGCGGGTTACCCGAGCCTCTCGAGCGTAGGGTAGGGCNNNNNNNNNNNN
NNNNNNNNNNNNNNNNNNNNNNNNNNNNNNNNNNNNNNNNNNNNNNNNNNNNNNNNNNNN
NNGGCCCGCTCAGTGTGGCGCGCGTGCGGCCCCGGACATCTAAGGGCATCACAGACCTGT
TATTGCTCCATCTCGCGCGGCTTGACTTTCCGCTTGTCCCTCTAAGAAGCTTGAGTGGGT
CCGACCCGCGCCGGAGCCGGAAGCTATTt
>NODE_409_length_202_cov_6.821782
CCAGCATAGTGCTGCGGCTAAGGTGCTGGGGGAAGGCTCTGGACTAGCAGACCGAGCTCA
CCGTCACCGGCCACCCCGCTTGTCTGCTCTAAACCCCCATTGTTCTCTTGGCTTCTCTCC
CTTGGTGTGTGTCGTCTGGAATCTGATTTGTAGTGGGTGAGGTAACGTACGTGGAACACT
TATTGGACGCAGAAGGCAAATCGAGGGTAAGTGGAAAAAACAACACATAGAcgaacctgt
gtttgtcagcttgagttgcacc
>NODE_410_length_150_cov_9.186666
GAAGAAAAAAACTCCCGGATATCGATTGAGGCTTTTCATGCTAGAGTGGAGAACAGAAAA
TATTGGGCCATAAAAAGGAAACAAGGATATAAAGCCATTACCCCCCGCGCTTAATTGATC
CCACTTCCCATAACAAATTAATTGACCGGAAAATGGCAGATGGCTTTGATGAATGCCATA
AAAAAGGCTTGTCAGCAAGCCGGCGTGCTC
>NODE_411_length_342_cov_9.701755
GTTGACTCCCGATTGCCGAGCGAAAAAGAAAGAAGGAAGAAAAATACTGCTATAGCCTAA
GAAAAACCTACAACACTTTCTATACGCCGAAAGAAAAGAGTTAATTAGAAATACTAATTC
TCCCAGATTGTTGTTAATGGGAACTGTAGAGTAAGCAACACATATTTTGTGCCCATAAGT
AATTCTCAGGTATCTTTGATCTGCGGCCCACAGCGGATGCCGTGGCGCGCGGCTGTCTGG
CTTCTGGGACGCTGCCAGCACCAGACATCTGGCTACTTTGTTGTCATTGGCTGATGGGCT
CCCGGGAGGCCACTCTGGTGACACCAGGCAGAGAGTGTCCTGGCAGGAAAAATCATCAGC
ACATTTGGAGTGGATTAGAGTTCCAAAGTGGTCCTcaaatct
>NODE_412_length_190_cov_6.800000
CTACTGCCTCCCCAGGGTCCTACTACTCCCCCCAGGCTGGTGCCGTCCATTGACCATGTC
CCCTCCCCCTCCCTGCAGGTGAGGACGCGTCTCTCCCCATCACCAGCGGGGGGAGCTACC
AGGTCCTGGTCAACAACGTGTTCTACTTCACGCAGCGCGTGGTGGACAAGCTGTGGCAGG
GCATGTTCAACAAGGAGTCCAAGCTGGTGGTGGAGTTCATCTTCCAGCTCATCGgccagg
tgaggacccg
>NODE_413_length_277_cov_16.967508
GGGAAGTGGAGTGGGGTAGGAGAGGGAAGGGGGGGGGCAGTCCTGGGTCTGAGCAGCTAA
ATCATTAGAGAGCAGCAGGTTATTGGAAACGCAAGGAGATAAAAGAATGAAGAAGCCAGT
AATTGCCTTAAAGATCAGAGTACAAAGCATTACTGTGGATTTTACAAGGCCAGCCAGCAA
CAAAAGACCAGTAATTTATGAGCTCAGCGTAAAAGAATAGCATAATTACATTAAAAATTA
ATGCTAACGAGCCCTAAAATGGGTAGGGTGGTTATTATGAAAGTGTGTATTCATCTTGCG
GGACTTGAGTGATGGCTGCTGGCTTGATTAATGGCTt
>NODE_414_length_188_cov_20.936171
GGTGGGGAGTTTGACTGGGGCGGTACACCTGTCAAACGGTAACGCAGGTGTCCTAAGGCG
AGCTCAGGGAGGACAGAAACCTCCCGTGGAGCAGAAGGGCAAAAGCTCGCTTGATCTTGA
TTTTCAGTATGAATACAGACCGTGAAAGCGGGGCCTCACGATCCTTCTGACTTTTTGGGT
TTTAAGCAGGAGGTGTCAGAAAAGTTACCACAGGGATAACTGGCTTGTGGCGGCCAAGCG
TTCATAGC
>NODE_415_length_102_cov_28.705883
ATCATCAGTAGGGTAAAACTAACCTGTCTCACGACGGTCTAAACCCAGCTCACGTTCCCT
ATTAGTGGGTGAACAATCCAACGCTTGGTGAATTCTGCTTCACAATGATAGGAAGAGCCG
ACATCGAAGGATCAAAAAGCGACGTCGCTATGAACGCTTGGC
>NODE_421_length_184_cov_9.211957
GTGTATTAATCAATGCTTGTCAGTTTGACTAGCTTCACTTGTCTCTGCAACTGGATATTA
GTGCATCAATAAATTTAGATGAGGCCTAAAATGTTCTGTAAATGTATTTCAGACTTCAGC
TGAAAACTGCCCAGAGAAACAACGTATATCAGAGGGGGGTTAGAATAAGGAGGGTTGTAC
AGAGGGGAGGCCTCACTACTTTGGTTACACAAACTTTGTTTTCGGCCACAATACATCAGA
GCCc
>NODE_422_length_315_cov_6.425397
GTCGACTTTTATAAAAGGAGAGGAACGTTCGGTCTTCATTCCACTTCATTCCATCTTCTT
TCTTCTTTCTGTCCTCCAGTTTTGCCATTTCATTTCGGGAGCTCCTCTAGGGAATCAGTG
AGCGGGTCCATAGGCGCTGACGGGCCAAGGTCAGGCTGTTTCAACCGCTTTATCGTGTTT
TTCAAAGCTTGCCTTtNNNNNNNNNNNNNNNNNNNNNNNNNNNNNNNNNNNNNNNNNNNA
CGCGAACCACCTCCCTGTCATAGTTCAGTTTCTCGGCTATTTCTGTCATTTCCTGTCCGG
AAGGGTGCGTGTTCTTCTCAAAGTGGCTGTTGAGGATCTCCAGAGCCTGCGGGGTGAAAG
AAGTACGCCGCTTGc
>NODE_423_length_481_cov_9.773389
GCTATGTCTAGGCTTTTTTCTCTTCTATGTCTACTCAGTTGTTAATAAAACAACGTGAAC
AAGAAATGTCCGCTTCGGCCCTCCGCAGTCCGTTGTCTGTCCTTGTGTTGTAATATAGGC
CATCTCGTTGTTCTATAGAGTTTAGTCTGTTGTAGCAAGTAGGCTACGTTTTAGAGGGGT
ACATCTGAGAAATAGGCCACGAAAAAATTGAGAGGAGGAGGAAGAAGGATATGGATTGAA
GGGGGAAGCAGCAGGCTGATTACGAGGTGTCAAAATTGCCAGGAGCAAAAAGGTGAAAGC
AATCAGGGGTGAGAAGAGTGCAGGATTCGTGAGGGGCAACTAATTATCCGTCTCATTTGT
GGAGAGCAGCATTTGAGGCAGCGCTAGCCCGCTGAACGGTGACAGATTGGTGCGGAGGAG
AGGGGAGGTGTTAGAACAATGGATGCCCAGCTCACCATCATTAATGCATGCTAATCAGCA
GCGCTGCAGCACTGCCACTCGACGCTGTAGAGTTCAGGGAAATTGAGAAGTCTTGGGCTT
c
>NODE_424_length_212_cov_13.537736
GAGAGAGAGAAAGAGAGAGAGAGAGAGAGAGAGAGAGAGAGAGAGAGAGAGAGAGTGCAA
TACCGCCATACAAACCATCTCTGCTTTCAGTTCAAATAGGTCCTATCATCTCCATGACAA
CAGTCGTAATGGTAACATGGCAATATATTAATGTAAAACCATGGCAACGTTCTCCAATTG
AATTAAGCAGCACCTGTGCACATTACAGAAGAAGATAAAAGACAAAAGCAGGCGGTTTCT
GCTTGCCAAGCAGCTGTGGCTTTCAGACCTTc
>NODE_425_length_250_cov_17.652000
AATAAACATTTTAATTACTTTGTGTGAGCGCGGCTACCAGTAAATCTGAAGTGATTATTC
GTGCCCTGGGAGAAAGGCTGTCTCCCTGCACTCTGTCAAAAGGTCAATTATGGCCCAAAA
CCACCATGCAGTGACAGTGACCTGGAAGCACTACTGATGACCCCGCATCCAGGGGCCCAG
AAGAGCTGATCATCTAACATGCGGGGTGGCCTGCAGCCATGGAAATCTGACATTTGTCTT
CATTCAAATGAACACAAACAATATGCATCTAAGACCCCTGGCCTCAACCTGAGCCAAGTA
TAAGAGATGg
>NODE_426_length_486_cov_14.596707
ATCCCTTATCCCTGCTCATCCCTAGGACCACCCAATACATACCACCCCCCACCTCCAAAC
CACCACCTCTCACTCTCAATCCACTCTTGGATCATGTCAATGTGCATCCCGACCAGCCGG
GATCCCCTAGCCCAGTTAAAAGGCAGGCTATTTGTTGTGCTCCCCGGTTAATGCGGCTCA
GAGCTTTAAATACCCATATCAAATCTTTGAGGCTCAACAGATTCAGTTTTGCAAACCTGT
ATCGAACAGGGGTTCAATCCGCCAGCTTAGAAGTGTACACTCCTTAAGTTCTGTGATAAG
GTAAAACCAATCACTGGATTAGGCTTTCTCACTGTCAGTGATGGTGTATTTTCAGTAACA
CTTTCTTTGCACGGAATGTAGTACCAGCTGTAAGAATGAGACTGCTTATGTTTTGTGTCT
CCTGGATGGGAAAAATAATCAGCAGTTTATTCATTTTTAGGTATTGTCTTTTTTCTGTCA
GTGTAGCTACGAGAGTGCTAGAGTTGTAGAGTTGTAACTTAAAGAACTGAGAAGAGAAAA
AAAAAt
>NODE_428_length_272_cov_9.198529
GAGAGAGAGACAGAGAGAGAGAGAGAGGGGCTGACAGCGGGGCTTGACATGGGCATTAAA
TCATGGCCCGGAGGAATCCTCCATCCAGGCTCCTGACAGGAAGGCTGTCATCACCGCCAG
ACCACTTCCTGTGCCTCCTGACAACATGGGAGCAGAATTAGTCACAGCATCAGATGTAAA
TTGGTGCTGTTCAAGGATGATAATGAGCAGCAGGATACATGTCTGTGTCACTGACACCAC
GCCACGCTGATGCCCCGTCCCTCACGCCACCCCTGGCACGGTGGCGCTCTCCCAGCCCGC
TATTATGTTTAATGGTATTCAGAGACCAGGAg
>NODE_429_length_413_cov_7.699758
ACAGTCAACGCCGGACAACCCTCCCCCCACACACACACACACACACACACACACACACAC
TCCTTTTTGTGCGCGAGGTCCGTCAGACAAACCTGGGGCATCTTGGGATAGTGTGAGAAA
GATTGCAGCAAAAACCCATTTCTGAAGTGGATTTGTGCCCTTGTAATCCTGATTAATTTT
GACCCGTTGTGCTCATTTTAAACAGCGCATTACAGTAAGCGCGAATACAGCGAGCTCCGG
GCGAAACCGGGAGCTTAGCGGCTTTGGGAGGCTTAGCAGCAGATGGCATTTTAAGCCGGA
CTTAATAAATTGTTTCCATTAAACTTACCGGCCCACACATACTGGATTAGGCCAGCAGAA
CAAAGGAAGGAGGAGAGGGAGCAGAAAAAGGAGAGAAAACAACGACCGGCAGCCACCGAC
GCACAACTGCATTTCATCTCGACTCCAACGGGGGGCGATGGAGGGGCTGGGGg
>NODE_430_length_390_cov_9.341025
CTGATGAGACAGGTTTAGTTTAATCTCAGGCAATAGAAGTCATTAACCATTCTCCCAGGA
ATTAAAATATAGCTTGCCCTTTTCTTCTCTCACTTATCATTAGCATCACTTTAATCTCCC
CGCGTTTCACACTGCTATTTTAATCATTACTTACTGCCTTTTGACAACTGAGGAACTCGC
CTTCGTCTTGCTCAGGCAATATCCTGATTTTAGCTGACAAAATGTGGGACATCATGTAAA
AATATCTAAATTTCCTCTTCCCATTCACTCTTTAACTTCCACACGACTGCCCCCTGAATG
TCTGTCTATTTATATTAAAGAGGGCACAGAGGAGAGGGAAGGACAGACAGAGAGAGATAG
AGAGAGACAAAGAGGCAGAGAGAGATAAAGAAAAAAGAGAGGGACAAAGCTTGAATATAA
AATGAAACGATAAAGAATAAAGACCTAAAg
>NODE_431_length_250_cov_6.752000
GTGTGTGTGCAGTTCACACGTTGCTGTGAAGCTGGGCTGGTAGCGGCTGCTCCCTGGTCC
CGCTGGTATTGGCCCAGCCCCGCGGTCTCTCTTGGCTAACTCATGTTTCATTCTTTGGCA
ATTTGCCCTAATGAAGTCCCTCAGGAGCCCTCAGACCTCTGTTCTCTTTCCATATTTAAT
CATGTTATTTTAATCTGGTGGATGAGCTAACGCCTCGCTCTCTCTCGCTCTCTCTCTTTC
TCTCACTCACCCTCTATCTCCCTTTCTCTCGCTCACTCACTCTCGACTTGCTCGATCTTT
GTGTGTGTGt
>NODE_432_length_117_cov_33.487179
CCTCCTCACAGGAGGCTTACGGCCATACCACGCTGGTAAACGCCCGCTCTCGTCCGATCT
CGGAAGCTAAGCAGCGTCGGGCCTGGTTAGTACTTGGATGGGAGACCGCCTGGGAATACC
AGGTGCTGTAAGCCTTTTACCATTGCCTGACATTCACGAGAGCGTATAATATCAGCT
>NODE_433_length_399_cov_11.030075
ATAAACATGAGCTCTAACCACATTGCATGAATATACAGGACTGGAATGACCATTGTATTA
GGAACCTCACTAAAAACAAACCGTCCGTTTACAAGAAAACAAAGAAAGAAAAAAGAGTGT
GTTCTCCGGGGGAATCTGCCAAAGTGTGAGACACTTTTCAAACCAAGGAAATTAAGATCT
TCATCAAGGCGTCTGCATCCAAACATTTAACACAGGATTTTGTTTCGACAATGTAGCATT
AACTTTATGTCCACTTCACATTACTGGCCCTGTGCAGAAGAAATACATAAAAGATACATT
GCATGTTAACAGCAGAAACATTGGACTCTGCTTCCCAAAATAAAAATCAACACCTGTTTA
GGGAAAAGCAAATCGTTAATTCTGCCGCGCCGTCGACTCCGTCGGTAACCTGTAAAACCT
GTGGGAGGAAGGTTAGAGCAAAGgacaaatacgccgcga
>NODE_434_length_174_cov_11.804598
GGCAGAGAGACCCAGCACACGGAGGGAATACCCATGTCCTTAAACACCGGCCCTTTTGAT
GTATAGACTCCTGTTGGTGAATTGTACAGATGAGACACTTAGGGCAAGACAATAGTGTTA
TAGATTGTGGCCAGAGTTGAATCAATACAGCTTGTGGAGGGAAACAGGACTCCTAGCTGC
TTTACTTCAGACAGGAGAGGGACGGGGACACATTAGGAACGCCACACTGAGGCt
>NODE_440_length_258_cov_6.011628
GAGGACAGCGCTCCCCGTCGGACGCCGCCGCGGGGGCGAGGGGCCCCGTCCCCGGGGGAG
GGGAGGGCGCGGAGGGTACTCTTGTCTTCCGCGGCCCCGGGAAGCGACGAGTTGGGAGCG
TGGGGGCGCTGTAAAGCCCGCCCGTTGGCCGGAGCCGCCGGCCGAACCACCTTCGCCCCC
GGGCCCTTCCAGGCCGACCCGGAGCCGGTCGCGGCGCGCCGCCGGAACGGGGGAAGTGCG
CCCGGCGGGGAGCGGGAGAAAGAAGGGGAGCGGCGACGACGGGGAGAGGGGGGGCGAGCC
CCCGAGAGAGCCCTCCCc
>NODE_443_length_457_cov_7.741794
GCGGTTAAAATGGCTGTTAAATCAAAATTGCCAACCTATCTTTCAACACAGAACTCACCG
TGGTTTTTGCACATGGCTTCAAGTCGTTTATTAGAACTTAACCCCTGATTACACGCACCG
AGGCGATTTAAATGTGATTATCAAATAAGGAGACTTTGAGACAAATCCTCTTAGATCTGA
TACTGTTGACTGGATAGGGAAAATGGATCTCGCCACCCGTCACGTAGGTAACGATGCTGT
CCTGAAAGGGAGTTTTAAACCGTATTTGACAACAAATGCAGCTGCCCCGCTATTTCTGAA
GATATTAGAGGAAAATGAATGCAAATCTGTGTGCAAGAGCCATCTGGACATGGACAGAGA
GTCAGCTGCTCCTCGCGGAGGCGCGGAGCCTGAATCCGTTTCGGCTCATTCTGTGGGATG
ATCAGCGCGCTGGGCTTCACACCGTGGAAAATGCGATCTCATCATTAGGTGGATGTAAGC
ATAGCACGTTCAAAATAAAGACaatattgaaacaact
>NODE_444_length_450_cov_16.388889
TCGGTCATGTCCTTTGACAGCTCCGGGGTCCAGTTCAGGAAGCCCATGACCCCCCGGGAC
GGGTTCGGCCACCACTCACTGGACCGCAGCGCCATGCGCAGCCGGGCCAACTGTCGGCTA
CGACGGCGCTCCTCCAAGCTCAAGCTGAAAATCCCCAACTTGGCAGATGTCAGCACCATT
GACAAGTGGTCCCGGGTCATTTTCCCCATTACCTTTGGATTTTTCAACCTAATCTACTGG
TTGTACTATGTGAATTGATGTGCATCCCTCCAGGAATCATGGGCCATATTTTGAGAGCAC
ATTAAATTGGCTTTGATACAGTTGGAAAATATGTATACACATATACAAGTTGACACATAT
GTATATGCATATTTCTATATATTATATTTATATATACACGTGTGTAAATCTAAAGGACCT
TTCTCCTGTAAAAAGTATTAATAGAATGATTTGAATGTTTAAGAATAATTGTGAGAAACA
TTTCAAGCCTTTGAATCTCCTTTTCCTCCt
>NODE_445_length_319_cov_25.366772
GTATGTGTGTGTGTTTAATCTGCCGAGAATGGCATGTTTGATCGGTCAAAGCGGGGGAAG
GCTGCTCTCTCCAGTGGCAGCCGAGAAGAAACATAAATCTTCTTCAACAATCTATTTTCC
ATCATACTTATTCACAGGGGACATCTCAAAGTGGTCTTTACCCTTTCTGTCAATGGCTGC
CCTCATCCATCAATTTCATAGAGAATTATACCCCAGATCGATGTAGTTCGCGACCGCTAA
GCATTTGTCGGATCTCCAGTGTACGGCTCACTGCCTGTCCACAGCTCACTGCTGCTGTTA
TTGCTGACCACCCACCCCTACCCACATCACTCACACAACGTAATACAAACAATTTAGACA
CTGTGTTAGTGTTAGTATa
>NODE_446_length_173_cov_16.867052
CTCAATTCTAGCACTACTGGCCATGCGGATACTCACCAACAGGCTTTTGTGCTTCAAGGC
TCTTTCCTTTGTAGGTATCAAACAGGTTGAGAGACGAATACTTGCTTTTGCCATCCTTCC
CCTTTGCAGTTTGCCCAGAGCGCTCTGACATTGCGCTGTCCGCTCATTGAGTATGGTGAG
CCCTGAGACTGGGACAGATAGAGAAGAGGAAGAAAGACGCATTAAACATCTGg
>NODE_447_length_122_cov_5.000000
CATTTGGTTGGATTGGGCCAATATTGCACTGTCCGCCTAAGGACATATCTGCGGACATGT
GTAGCAATTGTCGTGTTGTTCTGCACAACCCTTAAGAAGTTATACCCCTTTATGTGAAAA
GCCACGCCTCCTGCAATTTTCATTGGCTCATATTTTTAATTTATGTAACTTTTTCAACTT
Tt
>NODE_448_length_125_cov_4.784000
GCCCAGTACAGCATGGTAGAGCTTAGTACAGCCTAGTACAGCCTACTCCAGCCTATTACA
TTATAGTATAGCCTAGTACAGCATGGTAGAGCTTAGTACAGCCTAGTCCAGCCTATTACA
GGCTAGTAGATTATAGTATAGCCTAGTACAGCATGGTAGAGCTTAGTACAGCATAGtaca
gccta
>NODE_449_length_285_cov_12.715790
CACAGCGGCACAGAGATGGGGAGAGAAGGGAGACAAAACACTCACCGGATATCCATTTGC
ATGAAAATACGCCGCTGTTCAGGCGGGCAAAAAGTGGATCGAAATGAGGACGTGCCAAAA
GCGTGGTGGTATAATTAGCATTTGACCAAACAAACGAGCTTCAGCAGAGCTATAATTAAG
CAGCCCTGTAATTAAGTGTATGCCCTTTATCATAATGATCATGGTTAAAATGGTGTGATG
GCTGCCAGTTGATTATTAATGCTGTAACCCCGAAGTGCACGCACCCTGCACAGGAATCAG
GGTGTCAGACTGTCAGCTGAGAGAGCAGGCCTTTGTTTATAAAAt
>NODE_450_length_334_cov_9.883233
AACACAAACACACAACTGGGCCAAAGGAGAAGAATAAAAACTGTTGAGTTACCTTTCCCA
ACATTCTTTTTGGTAGCTGGCGAAGAGGAGGGAATCATAGGTAATTTCAACTCAGCACTG
TCAGCAGGGTTTGACTCAGTCAGAAGGTAGTGGGACTTATAGGCATATGAAGTTAATATG
GTGTCAGTTAGGTCCTGCACTAACAGTCCTATATGAGACACACACAGGAAGAGATGGGTG
AGCCGCAGTCAAACTACAATACCCAGAATTCCACAACACACGCTGTTAGAGAGATAAAAG
ACAGAGAAACACAACTGGCATTCCATTCCAAACAGATAAACAGCGTTTAGCGTATTCCAC
CATGCGAACAGAGCATTCTGATCGTACAAATGAc
>NODE_451_length_712_cov_20.955055
CTACTGTATGTAGGACGGGAATGTGGTTGGCTCTAGCATGCTGTTATATATATATATATT
TTTTTTTTTAATGAAATGAAAATAATAGAATAGTAGGAGAAGACAACATATGGTGGGGAA
TTTCAAGCATGGGAAGGATTTTTACATTTGTAGGGAGGATGCAATCAGTTGCACGAGGCT
TGCAGCGGCCTCCCCGGGTGACAAATTGAAAGTGTCTCGGTCTAGTTTATAGCCCTGATC
AGGTCAAACGAAAAATATTGGAGGTCTGGGTGAGGAGACAGGCCCGCCTGGTGCAGATAA
ATGGACTGATCATTTCTTATTGAGAAACAATTCCTAAAAGGTAGTTTACTGTGTGACTGG
GGAAGCGGCGAGCAGAGAGCACCGCGCGCACCCACTGCTCCCGCCCTGACCCTTCTCCCA
GCGCCGGAATTAAATGGATAGAGAGAACGCGCGTTTGTGATGGCACTCCTCCGCTCGCGA
GACACTCCATTTGTTATGAAGTAGGGGTCCTGATGAAGTGTAGGGAGCGCCTCTTTCCTC
CTACACCCCCCCTTTTTCATCCCTCTCTTCTCAGGCACTACAAGGCCGGCCTTCAGTCTG
CTACACTCGGAATGGATGGAAGGAGCCGATTGAATTTTACACTCGCCTGGTCATGATTAA
TGTGTTTGGCGTGGTCGACGTCGCGCGCAGTGGCGCAACGTGACCACTAGCTGGTGCTCA
AACTCCTttctggtggaggccgcggggctgggctcgttgggggtgaggagtt
>NODE_452_length_304_cov_5.815790
CCCCATCTGACATGACTAGTTAAATCCCGAGCCAATCACAAAAGGGTCACAATTAATATC
CCAATAACAGCCACTAATAAACAGCCACTAATAAAGTTTACATTTCCGCCCTAATCGAAT
GATGCAAACATCAGGGCGTTACAAAAGTTCACTGCCGCCACTGACATTTTTTAAATTGTA
CTCAGTCATTCATGGCAATTTTATTAACATGGAACTGATGTCGCCTGCCCTTTCACTGTC
ACAGCACTTGGGATCTAATTTCATTACTTTCCACAAGATTTGCTTGACATTTCCTGCTCC
TCTTATGTCTCCCTCTCCTTCATAACTTTACTGAATTAGACAAGTTTTGATTAACACAAA
AGCc
>NODE_453_length_274_cov_16.237226
TTCAGCTTGAATAAATCTGCTCGCATCCGCCCAGCACAGCCCCGCTTTTACCCTGCGCTG
CCGGACCGGCCCAACGTCTTCACTGGCGCATTGACATGCAACAAAGCTAATGGTGGCCAG
GACAGGAGGGCCTAATCTCCACTAACTGACAAGATTTAAATTGAGGAGACATCTTCCACT
GATTAGCTCCCACACCCACAATTATCCAACTGGGGTGTCAAGCAAGGTTTAACATCTCCA
CTGATTCTGCTCTCCTGAGACGTCCTGGAGGAATTGCAATCGCTTTTAATAACTGCCTCT
ACCCCCCTCCCCATCCCCACCACCATCCTCCTTc
>NODE_454_length_134_cov_7.447761
GATGAAATTGCTGTATCTGTCTTGAGGGAGTTGAGGAAACACTAGAATGGTTTCCTTATC
TCTTGCTAGAACATTTTTAAAATCAAGTGGGCGGAAGTCGGTTACATTGTGTAAGTAATA
CTCTACCTGGTTTGTAACCGACTAGAACTGTGATGTACAGACGATGTATTATTGAAATCT
GAAGCAAGTAATGc
>NODE_455_length_385_cov_14.438961
CCCTACATGCTTTAATTACTGGACTACCAAGCATTACGTGGAAAATTCATCATTCAACAA
CTACTGACCTAGCGCACAAATAATCAGAGAGAGAATGAACAGATTCATTAAATTATCAGA
AATATGATTAAATCACTGAGCAAATAGAAAATGTATATGATATAGTAAGAAAAAAGCTGT
AAAATATTATAGTTTACAATAATTATTCACATTCAAAGGCTTTACATCTCAATACATACA
CAACATGGCCCCTGAACATGACTTCAATCCAAATATGATTCATATATTAGAATTTAAATA
ACACAGAATGAACTAGAGGCTAACAAAAGCCATCAAATAACCTTATACAAGAATAAAAAT
ACAAAAACTGTATCCTAATATCATTGCATTACTTGCTTCAGATTTCAATAATACATCGTC
TGTACATCACAGTTCTAGTCGGtta
>NODE_456_length_66_cov_8.348485
CACTAGAATCACACTAGAATCACACTAGAATCACACTAGAATCACATTAGAATCACACTA
GAATCACACTAGAATCACACTAGAATCACACTAGAATCACACTAGAATCACATTAGAATC
ACACTA
>NODE_457_length_165_cov_4.509091
TTTAAAATACAATGTTTTAGCAGCAGGCTCCGAGAAAAAACAAGTCACTACGAGATTTCA
CAACTAGGTAAGAGTTAGAATCAAAGAGGCTGAGAAAGAAAGAGAGGGAGAGAGAGAGAG
AAGGGGTAGAGAGAGGGAGAAACAGAGGGTGGAACAGAGAGAAGGGGTAGAGAAAGAGAG
GGAGAGAGAGAGAAGGGTGGAACAGGGAGAAGGGGTAGAGAGAGa
>NODE_458_length_123_cov_8.552846
GTCGCATGCTAGTAGGAGGGCTTTATGGACCAGAAAAACGACAAAGGTAGAAAAAATATT
TTTCACTCCAGAAATTAATGATCATGAGCTCGTATTTGATGGACTCTAACTACATCGATC
CTAAATTTCCTCCTTGCGAGGAATATTCACAAAATAGCTACATTCCTGAAAACAGCCctg
aat
>NODE_459_length_198_cov_5.797980
GAAACCGAGAGGAAACCATTGATTGACCTTTCTCTTGTGCTACTTCAAGGCTTTAGGAGG
AGTGGACCTGCCTGTTTTATTCTTTCTTTGTTAGAGCGGGTTTGACTCTTGTGAGAGGAT
TTGATTCTGGGAGGTTATATTTTTGGGGATGTAGACTTGTCACAAGTCTTCACATCAGTT
TCTGTGGTGTAGTGGTTATCACATTCGCCTCACACGCGAAAGGTCCCTGGTTCAAAACCA
GGCAGAAACATACCTTTc
>NODE_460_length_451_cov_7.252772
AGAGAGAGAGAGAGGGAGAGAGGGGGAGAGAGAGATTATTTCCACAATGGGGACCGTAGA
TATGTTTGATACCTCTGGTTCCTTATCCGGGGACTACCTCTTCCTCTGCTATTGGGCCTT
GAGGTCACGTGGTAAAAGTAACTTTACAGGGCTGCTCGCAAGTAGGAGGGCTTTATGGAG
CAGAAAAACGACAAAGCTAGAAAAATTATTTTCCACTCCTGAAATTAATGATCATGAGCT
CGTATTTGATGGACTCTAACTACATTGATCCGAAATTTCCTCCATGCGAGGAATATTCGC
AAAATAGCTACATCCCAGAACACAGTCCCGAATATTACAGCCGCGCAAGGGACCCTGGCT
ACCAGCATCACCATCAGGAGTTATACCCTCCGCGGGCGAGCTACCAAGAGCGCCAATATA
ACTGTCCAAGCATCCCTGAACCTGACACGCCAAGAGGACATGGACTACCCCATTCTGCGC
ACCTACTTGCAGGAAAAGGGCAACCGGCCTc
>NODE_461_length_404_cov_12.893564
GCCCAAGTTGGCATGGATAGTACCAGGCCTATTGAGTCTCTGTCCCGGTGCAAACTGGTG
GAGGAGACCCTGTTTTACCAGGGCAGGCAGGTTATCTCGTTGGCCTGGCAGGGCACCTAA
GTAAGATTCTTCTCTCTCAATTCTCCCCAGACACACCATCCTGAGAAGCCACTTTTTCCT
ACCACAGGAAGCCCAAGAGAACACTATAGGTAGCAGTCTGACAGGCAAACTGAACCCTGG
CCTTTTATATCCTGCCAGGTTTGAGAAGTTGGACATCACCCCAAAAAGCGCCCAGAAGAT
TAAGCCCGTTCTGGAGCGCTGGATGGCTGAGGCCGAGGCCCGGCACCGGTCCGGCATGCA
GAACCTGACTGAGTTTATCGGCAGTGAGCCTTCGAAAAAACGCAAGCGGCGTACCTCTTT
CACCCCGCAGGCTCTGGAGATCCTCAACAGCCACTTTGAGAAGa
>NODE_463_length_243_cov_11.851851
GGGGGGTCTGCGTGCCGGTTGGGCGTGGGAGCGGGGGAGCGAGGAGGGGGAGGAGCTTGA
ACGGTGCCATGCGATGATGGGAGTGTGTCTGTCTTTACCCCCTGACATAGATGTCAGACA
TCTTCTCTCCTGTCATGAAAGCGTCATCCTCTAGAATTACGTCATCCGTGTTCCAAATGA
TAACACGGAGCTCAAAGCTAGACGCGGACGAGACCGGGGAGAGAGAGAGAGAGAGAGAGA
GAGAGAGAAAGAGAGAGAGAGAGAGAAGAGAGGAGGGGGTgacaggagaccccacaaaca
aac
>NODE_464_length_173_cov_4.202312
CCGCCAGCGTTTTAACTGTCTCAGCCCCAGCGCCCCCAGGGGCGGGGGCAGCCCCGTGGA
TCAAAATAAATTGCCTAAAACAGCCTAACGGCATGCGCTGTGAAGTGAAACAAATATCCA
TCTGCAAGAGAAAACGGAGCGCAACAACGTGAAAAAAAAAGTTTTTCTCTCAGATAAACA
GAATTCACATGGCAAACAATTTTATAACCTCCCCGTGTGCAATTCGAAACTTt
>NODE_469_length_130_cov_6.461538
GCCATTTTTCCGCCCGGGTTTGGACTTTGCCATTTTTCAGCCAGAGTTTGGACTTTGTCA
TTTTTCCGCCCCGGTTTGGACTTTGTCATTTTTTCGCTCCGGTTTGGACTTTGTCATTTT
TTCACCGCTGAGGCGAACCCTCACACATTACGCCGCACCCGGTCCTCTCCCCCGGGGAGC
CCCGCCACAa
>NODE_470_length_92_cov_5.608696
CCAGGGGGGGGCCCGACGGTCCGGAGGTCCCTTCCCTCTGGAGGTGCCTTCCAGGGGGGG
TGCCGAGGGTCCGGAGGTCCCTTCCCTCTGGGGGTCCCTTCCAGGGGGGGGCCCGACGGT
CCGGAGGTCCCTTCCCTCTGGAGGTCCCTTCC
>NODE_475_length_235_cov_6.161702
CTAAAATCCCACAGAGCTGCGCTCTCCGTTGCCAGGACCGCGCCCGGATTCCGGTTACAG
AGAGGCCGACTTTACCCGGCCGTTTCAGGGTGAGGTCCCCGGAGCCGCTCTCGTCCCCGT
CTATGGGATTTAAAGCGGTGCTTTACGTTCGGTGGTCCCGGGCACCTGGTTATATCTTCG
GGCGCCCCCACCACCCTGGGACTTTGTCATTTTTCCGCCCCAGTTTGGACTTTGTCATTT
TTCCGCCCGAGTTTGGACTTTGCCATTTTTCCGCCCCAGTTTGGACTTTGCCATt
>NODE_476_length_369_cov_5.563685
GTGTGTTCATGACAGTGTGTGTGCGCTCCCAGTGTTTGGTGTTTGTGCTGCCGTGCCAAC
ACACACCACTCTCCAGCAGCTCCAAGTTTATCAACTTTGTTTTCTCCTCCTTTAATTGTT
GTGTAGATTAAATAAGAGTGTTGGTGACGTGGGCATTGGTGGTAATGAGAGGAGCGGGGA
CCAGCTGGCAGGGTGGCGNNNNNNNNNNNNNNNCCCTGAGGCCCCCCACGCCACGCTAGC
GTAAGCCGCTAATGAAAAGAATGTAGTCACAGATCTCATTTTTCAGGCAATTCTTGTGTA
AACTGGAGATTTTCCAGTGTATGCACTGTGGAACAGGGGCCCCACATAAATCACACAGGC
TCGCTGGCTGCCTTCAGTGAGAGGGAGGGAGAGAGGGAGGGAGAGAGGGAGAGAGAGATG
GAGAGAGAg
>NODE_477_length_448_cov_6.562500
GTACAGTTGGTGTAATGGTATCTCTCAAGAAATGTTAAGTGTTATTTGAAAACATGGGGA
AATAAAATAGATTTGACTCTGTTCAGGTGATTTGGCTGACTAGTCCAGTGCAATGACCCT
CAAACACAATGGACATTTGCTTCTCAAACACATCTGCCTAAGCCACCACAAAACAGGATG
TTATGATAACTTAAAACTTAAAACTATGCTTCAGACCCACATATTTGCATAAAGTTTCAT
CACAAAGTGGTAGTGAGTGGaNNNNNNNNNNNNNNNGGGTGCTGAGTGGCTTTTATAACT
ACACAAACTTATCACAGGTTATATTAAACCAGAACGACTGTTAACATTCTATTAAGACTA
AACTTTATTGAAAAAGATTTTAAGTTTTTTTGTTTAACAAGACGAGAAAAGCAATAGCAA
ATTGAACTATCAACTAGGTTATGCATAGCGAGTAACTGTTTCTAGTAATACGGGAAGAGT
GTCACCAACCCTCTGGACATTTTTTTCa
>NODE_478_length_173_cov_24.878613
GAGGAGGGTTTAAGTGGAGGCGGGATGGGAGTGGGTGCTAATTCCTACTCTTCAGTTTAA
ATAAAGATTGCAGCTGGATAAAAGCCATTAAGAGAGAAATCAGACAGGGCATGCTATGTA
GGACAAGAGCTGACTGCAGGGAGGTGAGTGGTGGGATCAATACTCAGTCGATGCGCTCAA
CACCAAGCCTTGAGCGCGCGCGCACACACACACACACACACACACACACACAc
>NODE_481_length_278_cov_17.640287
GAAGATTTAAGAATAGAACATTTTGAAATGTAAGATGATTACAATTATGTGTGCCACTTG
GCTGATTTGAAATCAATGAGGCCAAATTTCACAGGGCCCGTCCACGGTGCAAGTGAGCAT
CCAAGAACCCGCCCCAATCAAAAGTTTGCTCTATATAATTTTACGCAATCAGATTTCTCC
ACAGTCATCCAGCGCAATCAGGTAATCAGAAGGCCACATTAACAAGACAAATGGGGTTTA
AAAAGTGGGTGCACCCTGTTTGCAGGAACCTCCTATGGAGAACCCCCCACCCCTCCTTCT
CTAGATGAAATTACTCCATCACCCTCATAGAGTGCcac
>NODE_482_length_354_cov_11.737288
GGTGGGGGAAAAAAACAAAGCGTTTCCTACCTCAGAAATTCTACTTGCATTATGCCATGA
CTGTGTGATTGCGGAATATTAAATTAAAGTTGGATAAGTCCGCATCGAGGCAGGCAGCGT
CCAATCCGCAACTCATTTCCCCTGTTGTAGAACGGCATCACTTCGCTCCTCTCTTTCCAA
TGACAATGTGCCAAATCTGGGCATTTTGAAAACAGTTTCCATATGCTATAAGCGGATCGC
TACTGAACCAGAGAGAAGAGAAACGGAATGCTTTATACCAAAGGTATATACACTTTATTT
ATTTCCTGCTGCATTTGCTTTATGCTTAAATGGATTTACATAGAGGGAATTTTAAGTATT
GTAGGCTATATTTATGGATTGGGGTTAAATGGGTTTAGTAGTGCCCGTGAAAAt
>NODE_484_length_200_cov_6.150000
GAAATGCATTTACCCACATAATGACATCTTGTGTTTTGAAGCCTGGAAAATGCTTCTCTC
AGCGAGAAAGAGTTGTGTTATAAAGGAATAGGCTCTACATGTTATCTGAGTCAAGTAATT
CAAAAGTCCTCCCTCCAGGGTGTAGAAAAGCTCTCTCCCTCATAGGAATCATCTTAAGAA
AATGTATTTTAGGGGAAGATATGCATTTACCCACATAATGACATCTTGTGTTTTGAAGCC
TGGAAAATGCTTCTCTCGGc
>NODE_485_length_228_cov_12.710526
CCTGGTAATTCAAAATTCTTCCCTCCAGCAGGTAAAAAAGCTCTCTCCATTATAGGAATA
ATCATTAAAACATGTATTTTAGGGATGTTTTTATGACTGGAAAATGCTTCTCTCGGCGAG
AGAGTTTTGTAATAAACGTATAGGCTCTACATGTTATCTGAGTCAAGTAATTCAAATGTC
GTGCCTCCAGGGTGTAGAAAAGCTCTCTCCCTCATAGGAATCATCTTAAGAAAATGTATT
TTAGGGGAAGAAATGCATTTACCCACATAATGACATCTTGTGTTTTGA
>NODE_486_length_307_cov_13.042345
CTCTCTCGGCTCTTACTCTAATCTTATTTAACAGTCGCTGCCCGACGCGGAATTCAATGC
AGACCCTCAGATTGGAGAGTTTCCAAACAATTCCGGGCTCACCCAAGCTTGGAATTGGTT
TTCTGTGGAACATCTCCCTCCTCCCTTCGGGCACTTTACCAATTTGACCAAATTTGTTCC
ATCGCTGGTTCTAAGTACCAGAAGTGTTTTCTGCCCACACTTGGACTCGTCTCTGCAATT
TGCACATTCTTTGCAGAACATTAACAGCTTTGTCAGACGTTCTGGGATGGGCTGCAGTAC
TTCGGGGGCTGGCGATGTGGCCGGGACAATCTCTCAGCTCTGCAAACGACCCCCAGACCA
GACTGAt
>NODE_487_length_107_cov_38.121494
AGATCGGACGAGAGCGGGCGTTTACCAGCGTGGTATGGCCGTAAGCCTCCTGTGAGGAGG
TTGACAGGCGTCTTAAACACTGATTTATTTTTATGCCCTGAAAATGTAGCTGATATTATA
CGCTCTCGTGAATGTCAGGCAATGGTAAAAGGCTTACAGCACCTGGT
>NODE_489_length_252_cov_8.420635
TCTCTCTCTCCCACCCCCCCCATCTCCCTCCCTCTCTCCTGCTCTGCTCTGTCTGTTTCC
CTCTGTCCTCCACTGCTGCGGTGCTAGCAGATGTGCACAAACAAGGGAGGATTAAAGCAA
AACGAATCTAAACAGACAAACGGAATTAGAGTGATGGGTGTCGGTGGGCTGGTTCGGTGT
GATAAACATAATGACGCTGTGTGTGTGTGAGCGCGCGCGTGTGTGTGCATCCGTGTGCGT
GCGTGTGTGTGTGTTCCAGTGTCTGGGGGATTATCAGcggtgaggtgtgtggtgtgtatg
gctgggtgactg
>NODE_490_length_270_cov_14.825926
CAGCACCGCCAGCACCTTGTCCACCTCCCCTCCCGCAAAACCTGCCGGCAACAGGACGCT
CTTGTACATTAAATAAGAACTGTCACCCAGGGCAACTTGCAGCGATGAAGCATTTATTCT
GCCTCACATTTCCTGGCACTTAGAATTATTTCCTTCATGCCTGATAACCAAATTACAATA
TGGCAGGTCTCCCTGGAGCCACAGGATTGTTAGTGCCAGCTCACAACATACTTTCAACTG
ATGTGGCATTTCATGTACAGCTGCCAATCAAAGCCCAGGGAAGGCAAAGATGTAAATGAG
GGCGGGCCCGACGGTGTTCAATTACtgctc
>NODE_491_length_157_cov_6.802548
CGCACACGCACACTCCGTCTCTCTCTGGGTGATCACCTCTGTTGATTGCCTGTGGCCTCT
TGTAGTCTGGATGTTAAGTCCTGCCGTGTCGCCCAAGATGCATAAATAATAACAGTAATT
ACTTGCCCAGCAATCAAAGTGTCGCCCCGGCACAGGGCCCGTCTGGCCCGTCTGGGGGAG
CGAATCGAtcgactccttaaaagccacattgattgtg
>NODE_492_length_369_cov_19.528456
TGTTCAGCTCCTGCCGCAGGAGGTCATGCTCTGCAAGAAAGGAGAGCGAGAAAAGGGGGG
GAAAAAAGGGGGAGACACAAGAAAGGCACGGGCGCCCAGTCAGTCTTCACAACACGAAGA
GAAGAGAAAGAATAGTCACCTGGCATTCTCTGTTTCTCCAGCTCATGCTGTGAGGGTTTT
CTACGTGAGGACTCATTGGTGGTGGTAAGAGAGTTGCCTGTGACAATGTGCCAATCAGAA
TCCCCGAATGAGGCTGGCAATACATGATTGGTTGGTTGAATGATATCAACAGGCTGGTAT
CTAAAGACAAGAGAGAACCAAGAGTCATCTCAGCAGAAAACACAGACTCTATCCCTCCAT
GACCGATCTAAGCCGTCAGCTGCATGCTAGGCTAGGCTAACTAAAATACACATTAGAATA
CAGTACACa
>NODE_493_length_233_cov_4.802575
AGAGAGAGAGATAGAGAGGACAAAGAGAGAGCAGAAGAGAGAGAGAGAGAGAGAGGAGAA
GAGAGAGAGGACAAAGAGAGCAGAAGAGAGAGCGGACAAAGAGAGAGAGGCAGACAGGTG
AGGAGAGAAAGGGAGAGAGAGGGAGAAAGCAGAAGAAAGAAAGAAAGAGGGAGAGAGAGG
GAATTGGAGAGAGAGGGAGAAAGAGAGGGAGCGAAAGAACATTTTCCAGACATGTTAAGT
CTCTGTCACGTGTCGTGGTGAGATGGAGGAGAAGAAAtctgttccattttctc
>NODE_494_length_188_cov_14.058511
CTCTAGACACGTCCCTCACTAGTGTCACGTCACTCCAGTCCCTCCTCTCCTGGCCCTCTA
GTTTCCGCCCAGTCCCTTTTCCCTGACCCAGTCTCGTTTCCTGTTCCCTTCCCTCGTGTC
CTAGTTCCTGTGTCCTTGTGTTGGTGTCTTGTTGGAATCCCTCCATGTCCTTGTCTGGGT
GATTGTCTTCACCTGTGTCTCGTTGTGTCTTGTTGCACACCTGTACGTTGTTCCTTGATT
GTTCTCCC
>NODE_498_length_61_cov_12.327868
CTATCTATCTATCTATCTATCTATCTATCTATCTATCTATCTATCTATCTATCTATCTAT
TTATCTATCTATCTATCTATCTATCTATCTATCTATCTATCTATCTATCTATCTATCTAT
C
>NODE_501_length_127_cov_5.141732
GATGAGGCAGAGCCGAGGGTCTCAGGGCTGGGTCGTCCTATCTCCGGGGTAGAAGTTTCA
GAGGTGCTGAAACAGCTCCGCGGAGGCGGAGCCCCGGGGGTGGATGAGATCCGCCCTGGG
TATCTCAAGGCTCTGGATGTTGTAGGGCGGTCTTGGTTGACACGTCTCTGCAACATTGCG
TGGACAt
>NODE_502_length_277_cov_10.115523
GAACTTTGCCACAGCTGTCAACTGTATACCTATAGCTTCAAAATCAACAATACACCCTGG
AGAGAAACAGATTGTATGTTTGATTCTGTTTAGATCTTCCCTTCTTCTCATCTAAGTGCA
TCCAGACCAGGTTTAATGCATATTTCAGCAAGCCCATGCAGGGCACCTTAGAATTACCAC
TTTACTCTTGGGCCCTGGGGCCTTGGAGCCGACTTTGACATCAAGAGAGCATGTTTGGGA
AAAGGAATGTGCGGCAAGCTTTCACCTCCAGGTATTTACCTTTTAAGGCGGGGTGGACTG
GAGAGTGTATGTGTGTGTATGTATGTGTGGGGGGGTg
>NODE_503_length_185_cov_5.270270
GAATTCCTTTTTGGTCTTTTAGCGTATTTTAAAGTTTTGAGGGTTATTTATGCCAATTGC
CTCAAGCAGGGTCTGTGAATGGTGCATACGAAGCACGTGGTGTCATTAAAGTGGGGTTTA
TGGCCTGGAAGAGCTGACAAACCTTCGATATATACACATCATATATAATCTGAACTGTCC
GGGACTCCCAGCTGCTGGCTTCTCTTATCTTGAGGCAGAAAGAAAGAGGCTTTGTAGCCA
Tcacc
>NODE_504_length_160_cov_12.156250
CGAAATAGAGCGCCAGGTCGGTGGCGATGATGGCCTTGCGAATGATCTCCAGCACCTGCT
CGTACTCGCTGGAAGTCAGGTTGGAGAAAATATTGTGCCCTTCCAGCTATGGGGAACAAA
GAGATCAATAAAAAGCAAAAGCTCCACTTATGAGGCGTTCATCTCAGCTAGACTACTTTG
GCAGCCAAGCTGGAAGGTCTGTGCTCCGCCcagtccagcc
>NODE_505_length_102_cov_5.362745
CCCAGGGGTGTCTAGTCCATTCTTAGGCCGAGCAGTGAGGAATATTAGTAATGTCAACCT
GAAAAAACAATAATATGGCATTTTTTCCCCCAGACTAAATTTTTTTCTTTCTACAATCTT
CATGAGCTTTCACAGGGATGCAGGACAAGCGATTCTGAGTAT
>NODE_506_length_231_cov_14.601731
CTGAAATTACCCGGCGACGCGTGCCTGAGTTTCTAATTGGCAGGCCGGTCCCCGGAGACG
ACCCCCTCCCTTCGTCCTAATGAAAAGCCTCGGCCTTAATTACACTTTCCAAACGCTGAT
TGTTATTGACAAAACTCCTGTGGCTCGGACAAACGACGTCAGATTAGCTCCATTACAGGC
AGCCCTCCCGGAGCAGAAAGAGAGGGATTTCACATCGACAATGCAAAGCCAGGCAGGGAG
GGAGAGAGAGAGAAAGAAAAAAAGGGAGAGAACTCTTTCCATTTTTCTTTc
>NODE_509_length_203_cov_7.709360
GCGGGGCTGAATCTCCCGGAGCCAGCCCCTCTCTGACGCCCTAGCGACTCAGCCAGGCGC
TCTCTGACGCCCTAGCGACTCAGCCAGGCGCTCTCCAAAGGCCCGCTCCTTGATTAAATG
CATAATCCACTACTCCCCATCCCCGATGATTTAGTGAGCCTTTAAATCAGCTTGCGCACA
CATAAAAACCTCAAATAAAAATCACCAAGAAAAACCATTGCACTCTAACTGTTCTATTAA
AATGATACCCGGCCCAAGATCGG
>NODE_510_length_205_cov_17.234146
AGAGAGAGAAAGAGAGAGAGAAAGAGAGAGAGAGAGAGAGAGAGATGAGGGAGGACAGCC
ACTACCTTAATGAGCCGCCTCTTTATGAGTTGCTGGTCAGCAGAAAGAAAGCCATGATTG
ATCTTAGGGAAGACCATCTGAGCAGGTGTGTAAGGTCAAGAGGTCGACGGTCAAAGGTCA
GAAAGGATGGAGGAGGAGGAGCAGGAGGTCCCAGAGGAAGTGGTGGAAGGAGGAAAAAAA
GGCACAAAAAAACACAACAACAAAt
>NODE_511_length_359_cov_6.114206
GGCTTTTTAATGAAGGACGTTTAAACAAGGTGTGCTGGCGAATGAGATGCTCCGTGTGCC
GGAGGAGGGCAGCCCTTAGGAGAGCCAGGAGAAACAATGCCAAATCTCCTCCCCCATCCC
TCCTCTCCCCCCTGCCCCTCACGCCCCCCCTTATCCTCCAGTGAGAGCCTCAGAGGAGGG
GCGAGGGAGGGGCGGGGGGGNNNNNNNNNNNNNNNNNNNNNNNNNNNNNNNNNNNNNNNN
NNNNCACACCGAGTAAGAATTAATTTACATTTCAGATGAAAAGGTTGACAGTATAAAAAG
GCATCTTGTTTCTGGTATGTGGGAGCTGTGTAATAGACTGGGAATTTGAGAGAGGAAGTC
GTGAGGAAACAGAATGGATAAGCCCCTCTTATTGCCTTTAATGGGAAAGAGATGAAAGc
>NODE_512_length_192_cov_5.953125
GGCGAGTGGGAGAGAATTTTTGTCCAAACATTCTGCACGAGGATTTGTATTCATTGCACC
CCTGCTGCTATTGATATCATTACGCAGGGCGCTCACGCTGGGAGCCGGGGAGCCGGGCTG
GGCAACGCGGAGGTCACGGAGCCCCGGGCCCTAATGAGAAGTGACACTGGCTCCAGGTCG
GCCGAGCGTCCCCCGGATTTCAATGGGAGCCGCACTTTCCCAGTCAGCGCATTAGATCAA
AGATCATTACCT
>NODE_513_length_466_cov_9.856223
GGGGGGGGGGGGAGGTTAGCCCGGGCCAGGATTTCACACAGTCAGTATTGAGTGGGATTG
AGGAGGCGAGCTCTTAAGCTGTCTTTTCAGGCGCAGCAAAAGCCCTCCATCTGGCCTCCC
CTAAAACTCGGGGCGAGTTTGCTCAGCTCGCTGTCGGCTGATTGGGCCTCCTGAAGCAGA
AGTAACAGCATCAATAGTGTAAACCCTTGCCACTTGAGAGTATTACATTTCTTTTCATGC
TTGACTTAATCAAAAGTGGGGAAGTGAAATTTACACCTTTTTGATGTTCTTTTTTCTCCG
CTGACTAAGAGGGGTGATCTTAACCCATTTGATCTTCACAAGCGCCCACTAAATGGCCAA
ATATGCCAAGCAGACGGAGGCAGACGGTTGGCAGTTGCCAGTTTGCGCAGGGTCACCGTT
GGAGCACTCCATGTGGTGGGGCAGGCAACCCTCACAGAAGGCTAGGGTCTTCACAGAGCC
TGGCCAAGCTCCTGTCTCCAGGCCTACTGTCCCgcttccaccatcc
>NODE_515_length_154_cov_9.766233
CCTCTCTTTTCTCATTCATTTATTCCGCTGTGTGTGGAAATAGGCCGGGCAACAATTAAT
TTCAGAGTGAATTCAGGCAGGATCTATTACCCCTCTCTGCCTCTATTGCTCTAATGGAAA
TCTATTTCACTTCTCTTTTGTGTCCAATATAATTTAATGCCCATTTTATTAATGGCTTGA
AATAATTACGGAAGCCTTTTGTGATTCTTGAGTa
>NODE_516_length_211_cov_6.758294
TGTAAGGTTTTGAGCTAATTACATCCAGAGCTGCAGTCTAGGAACAGATGCCACACTTGT
GCATCAATAAATGCTTATAAGTAACTTATTCTGAGCTGCCTGCCATGAAGTGGAATAGCA
TGACTTTAAGCACTAGGCCCCGGGGCTGTATCCTCACCCTTTGTCTTGTCATCCTGCATC
TTTTAAATCTCTTCACCACTTCAAAACAACTCTGGGAGACAGCATGGCACGCGGCAAAAA
ATACAAATATTCACACTTTGAACACAGAATt
>NODE_517_length_144_cov_7.444445
CTCTATAGTTTATACTCATATGGAGAAGGGTTACGAAAGAGTAGTGGCAGTGAGTACATC
TCTCTTGCAGGACGTCCCCACTCCGACAGATCAGGTGCCCTTCCTCGTCGTCCCTCACAC
TCAGTGCCCTCGTCCGGCTGTCGCTCCGCTGTTTTCAGCCCCCAACCGGCATCAGCAGGT
CACGACACGACCGACAGGGGACAg
>NODE_520_length_393_cov_8.249364
GATGTTTTTATTTTATTTTATGTTTTACTGTCTATGGGGATTTACTCAATATTGGCAATT
TTAAGGATTTGTGTGCCTGGTTTCTCCTTTGCAAAATCATACAGTAGGAAAGTGTGACAT
GAATTAAAAGCAATAGAACAATAGTAGAATATAAACCTGAAATGACACCTTAAGTGGCTG
TTGATTTATAGCAGTAGTGGGTTCGGTACTGGGCTTCCATGTATATTAGTGCTACAAATC
TGGCTCCATTTAGCAGGGAGATGCTCACACATACATCAGCGACTCCTGCTCCAAGCCAAG
GTCAGTCCTTCTTGCATCAATCTTTTCAGCAGAGGCTACTTCACACAGAGGCAGTTTTGT
AACTGTCGCAGCTGTAATAGAATCTTTTTTCCTGCTCTTCATCTTTCCCttatcacgtga
aatatatattcaacttctatcctttgcttcatt
>NODE_521_length_242_cov_14.553719
CAGGCTCTGTGAATTTAGAAAAAAAAAATCCCCATGTATCATTCACCTGATTTGAATTGT
AGCTCTCTTTTTTGAACCTCTGCCAATTCATTTTGTACATTAAAAATTGGTCAGGGTTGA
TAAGATTCCATTTTCACGGTTGGCAATGCAGAACTGGCGAAAGAATACAATTACAGACCC
CAGAGTAAACTCTCCGAATGTCAACTTGATGTAAATGATCAGAAGCCAGGGCTGCACAAA
AGAACAGGCTTCAACTTCAACGACCCCCCCCACCCACACACACACACACCCACACACACA
Cg
>NODE_526_length_444_cov_7.842342
CCCTCCCTCCCTCTCCCATTCTCTCTCCCCCTCTCTCTCTCCCTCCCTCTACCTCTTTCT
CTCCTTTTCCATCTCTCTCTTCCTCCCTCTCCCTCCCCCTCCCTCCCTCTCGGGGACCGG
GGCTGGCGCGTGGAGTAATTTGGTCGGCGGCAGAGCGGACAGTAGCCCCTCTGGGAGAGC
GGGCAATCATGGGGGAAACAATGTTTACATCGATCAGCTGTCAGGAAGATGTATGGCTTC
ATTTTGCTGTAATGGAGAATTAGTGTGGAGATGATCAGCGAGTCAACAGCGAGACGCTTG
TTACCGCGTGTCCAGGCTCGGGCGTCGCCGCAATCTGTCTCCGCCCCCCGGCGGCCAAAC
ACTTGTGACAGCGTCGCCACTCGCCCCTAATTCAATCAGGAGAAATGTTGGAATTAATTT
GTTACAAGGGAAAAATTTAAATATGTTGGACGCAAAGGCCGCGGAGCGGAGGAGGAGGAG
GAGAGAGAAAGGAAAGAGAGAGTg
>NODE_527_length_227_cov_12.361234
GGGGGGGGGGGGGGGGGCATGACTACCTGACTTTAAAGAGATGTGTAATCACTGTGGGGA
CTTGGCACAATGATGTGCTTATCAAACGGCATATTTCAAAAAGGCCTCTCAAAAGGCCCG
GAGGCGAAGCAGCAATAAGAGCACATTTGTATGTGGATGAAAGGGAGAAGTGCAGACAGA
CCTTGCATCAGAATACAGAGCAGGGAGATCATTAGCATCCTCTGGTAAATCAGCCACACT
GTGGAGCAGAGAGAGAGAGAGCGCGAGAGAGAGTGAGAGAGAGAGAg
>NODE_531_length_139_cov_8.935252
ATCAAAGTACTGGAGCATAATGATGTCTGGGAATGACCCCCAGATCCCAGGTCAGGGGTT
GGACAATGTGAACATTCAGCTACTTAGCTTCCTTTGCAACTTTGTGACAAAATCTGTTTG
CCCAACACCAATTAAGATGCCTCTCCATGCGCTGTGGTCAATGGGTTTGACAGAGAGGGT
CATCCAACGAGTTGACATg
>NODE_532_length_281_cov_4.729537
GGGGGGAGAGAGAGAGAGAGAGATAATCCGTCTGTCTGTTCAGCTGAGGCGGCTGATCTG
GTTTGTGAAGTGTGTTAATAATCAAATGATCAACAAATAACAGATGTATTAGTTCATGCA
GCTTGAAATGTCAAGGAGGCTAAAAGCGGAAATCTAATACTGAAAGCCCCTGTTGTATTG
TATTATATTTCACGAGCGACCCTCCGGTCCAAATTATATACGTAGGGGCCTCCCACGGTG
AGTAATCTTGACGCAAAACGGGCGCCAATATTTTGTAATTAAACCACGGTAGCAGGGATG
ATTGTTGCCATGGAAGTTGCTGCACTTCTCTTTTTTTCTCc
>NODE_533_length_180_cov_5.466667
GACCCGGCCTGCGCCGATTAACGGACCCAGTTACCCTAGGGATAACAGCGCAATCCTCTC
TCAGAGTCCCTATCGACGAGCGGGTTTACGACCTCGATGTTGGATCAGGACATCCTAATG
GTGCAGCCGCTATTAAGGGTTCGTTTGTTCAACGATTAACAGTCCTACGTGATCTGAGTT
CAGACCGGAGTAATCCAGGTCGGTTTCTATCTATGAACCAATCCCTCCCAGTACGAAAGg
>NODE_534_length_242_cov_4.900826
AATGATAAATGACGCCGTACAGCAGCAGGGATTGATTTGGTGTAAATGAAACTAATTAAG
GAAATGTCAAACATAATTAATAAAACAGGTTTAAGCTGCAAAACATTGTCAATTGAATGA
ATGAGGAGGCATTGGCTCCCATTGTTCAGGCTTTATTTAGGGCTTGTGTTGAGCTTGTTC
CTGCTCCAGAATGCTCTCTCCCCTCCTCTGTCCCTCCATCGCCAATTCCCTGAGAGGGGG
AAAATAAATTTGCTTGTCTCTTCGTTGACTGTAGAAATTAATTGCTGAAATCTTGTCCCA
Tc
>NODE_535_length_339_cov_5.716814
ACCCGGGTCCGTATCCCTCTCCTACCCCCACCCAACCTTTGCCCCTGCCTCTACCTAGAC
CTAGACACACTGACACACACACCGACATGCACCAGTCCTGGGCTCAGATCCCCTTCCCCT
CACCCTAACCCGGGTCCGTATCCCTCTCCTACCCCCACCCAACCTTTGCCCCNNNNNNNN
NNNNNNNNNNNNNNNNNNNNNNNNNNNNNNNNNNNNNNNNNNNNNNNNNNNNNNNNNNNN
NNNNNNNNATTCCCCTCACCCTAAACCGGGTCCGTATCCCTCTCCTTCCCCCACCCAACC
TTTGCCCCTGCCTCTACTTAGACCCAGCCCCGCTGACACACACACCGATATGTAATAATC
CTGGGCTCAGATCCCCTTCCCCTCACCCTAACCCGGGTA
>NODE_538_length_309_cov_16.258900
CCCCTTCACAGGATTATATTAGCTTGTCGCTAACTCCCGTCTCTCCTTCCTTTTGTCCAC
AGCTTTTCTGAAACGCTGGGGTTGTTGGTGTGGCCGAATTTTCCCTGGATTTGAGCGGTA
AATTCAGAAGACTGAAGCCCAGGCTCACAGTCTACCTTTCACGGAGGCCCAGCCGTGAGA
GGACTGAGGAAGGCACGTGGCGGATCATGACGGCCGACAAAGACAAGGAGAAGGAGAGGG
AGCGCGAGCGGGACAGGGACCGGGACAGAGAGCGGCCCGACAAACGGGACAAGGCCCGCG
GCGAGAGCGAGAGCTCGCGGCCGCGCCGCAGCTGCACGCTGGAGGGCGGCGGCGCCAAGA
ACTACGCCg
>NODE_542_length_182_cov_9.549451
AGGCGGATTACCACAGAGAGAGATTAATGGCGGAGGCGGGTTGCAATAATAATCGTTTTG
TTTGATGTGACAACTTTGATAGGCGTTGATTTACTTACAAACTGATAGGCTTTTAATTGA
GCGCCTCCATCCCGATTGAGATGAAAGGAAACCCGCATTGAAAAGCTGCCCGATTGCCCC
GGAGCCTCAATACTGATTAGCCATCTCAGCGGTGAATAGTTCAAGGCATTTTAAACTTCT
Tt
>NODE_543_length_317_cov_11.719243
GAACAGGGGAGGAGGGGAGGAGGAGAGGAGGGGGAATTATTGTGCAGTGCTTCGCTGAAT
TGTTCTTAGGATGCACATTTAAATTCCTCCTATTATTTTAATAATCTGCCTTTTACTGCC
TGTGCTCGGATCATTTGTCTGCTGGCCAGGTTATTTGGAGAGGGAGGCCCAGGGGTAATT
TCATGCTTTGGAGCATTTCTACCTGTAACTTAATGAGGACGGCGCCCGTGTTTCCTGGTT
ACACAGCACTAAGAAGAAGCAAAGTTTGATCCCCATTTAGAGTTAGCTGGCGATGGCGTA
ATAATACTCTGATTGGATGTAGGGAAGAGGGGTCTCTCTCTGTCTGTCGGTCTCTCTCTC
TGTCTCTCCATCTGTCg
>NODE_544_length_74_cov_7.594594
AAGAAAGAAAGAAAGAAAGAAAGAAAGAAAGAAAGAAAGAAAGAAAGAAAGAAAGAAAGA
GAGAGAGAGAGAGAGAGAAAGAAAGAAAGAAAGAAAGAAAGAAAGAAAGAAAGAAAGAAA
GAAAGAAAGAAAGA
>NODE_546_length_235_cov_10.680851
CCAAGGCATGGACATATTAAATCATGCTTAAAGACCCCTCTAACTAGCCTCCTGACAATA
GTGCTAGGGAGTCACAGGCTCATAAACTACCGGCTTGACCTATAAAGAGCCCCGAGTCTG
CTAATTCCATCTCAGGCTAATTTTATGACTTGCATAAAATAACCATAGTGCAGCTTTGTG
GCTGTAAAGAGGATATGGGTAATAAAACGAAGCCAGGAAAGCATCAGAAATCTCCTCTTC
ACTAGTGTCCTCATTTATTATTCTATTATTCTTTGCAGGGTACCAGGCTCACGTg
>NODE_547_length_499_cov_10.188376
CCCAAGTCTTCCAATCATTATAAATCCAAACCAAGAGGAGAATCAGGTATGACACTGTTT
AGTACAGAACTTTCACAACCTATAGATTATATTATATTTATAAGTGTGAATGTTTGCGTG
GTAACCATTGGTAACATCATTTGGGGGATTTGAGATATCTAAAAGAGAGAAGTTTATACA
TTAGTGCTGCAGTTGCAAAACACTGTTGATATTCAAATGATTATTGTGCAAAATCTGGGA
TAAGCTTCTGTGTGAGAGCCCTTCTAAGTGCCTACAACTATTGCTAATTCCCCTCACCAT
TGTGGGCTGCACAAAGGCCTTAATCCCATTTCACTTTTGCAGAAAGCTGGGGCTATTTTC
CCTCTCATAAACCAACAACACTCCCCCTGGCCAGAGCTGAGAGGGTCTGAGAAAGAGGCC
AGTGTGTGTATACTTCAAGGCTTTTTTTGTCTTCCTTGGCTAGTGCTCTGCACAAACTTT
TAAGTGGTCCCAGTAGGCCTCAGACACCTTTTGGcagaaatataagccactatggactgt
aaaaaggaaaccaaacact
>NODE_550_length_438_cov_10.363013
GACGAGAGGAAGTCGACCACAAACCAGCTCTTCAGGTAGTTCATCTTGATGACCTTGGGG
TCCAGGATGATCTCAGAGCTCTCCTCGTTGACAATCCCCGTCCTGAAGTTCATCACCAGG
TCCACCAGGAAGATGGTGTCGGAGGCCACGTTGAACACCAGCCAGGTGGTGGTGGTCTGC
TCCGAGAAGAAGGTTATTCCCACGGGAATGATGATTAGATTCCCCATCATCATGATGAGC
ATTATCAAGTCCCAGTAGAACCTGGAGAGACAAAAGCACACAGGCGATGTAATCAGCATC
GCTCCGCGACGGGGCCGCTCAATCCGCACGGGATTTCATTTCCCATAGAGCCACAGGCGG
GGATGTACAGTACAGTATGAGCACCCCAACCAATTCACTGCTCCTAGACACTGCCGTGGG
GAAGAGATTAGAACTGAATCATATGGTAATGCATGGATGCCACGACTCAGCAAAATCATT
CACGGGATTaaaccgcac
>NODE_551_length_374_cov_8.481283
TTTTTACAAAAAAGGTCGGAATTGACAGTGGTATTTTTTCCATGCTAACACTCCTTCATA
TTTACTGTACAAAGGGCAAGAGTCAAAGTGAGAAAGAGAAAGGAAGAGGAAAAATTAAGG
ACTGCTATTCCTGTTTTTGTCTCTCAGGTGAGTGAGACTGAGATCAATGGCCAGTTTGAG
TCAGTTTGCGAGTCCGTTTTTAGCGAAGTAGAATCCCAGGCCATGGAGGCCTTGGACCTG
CCTGGCTCGTTCCGCACTCGGAGCCACAGTTACCTGCGTGCAATTCAGGCTGGGTATTCC
CAAGACGACGACTGCTTGCCTTCAATGACATCCTCCACTGTCACTTCGACTCTCAGATCC
ACAACAGGTAACAGTATGCCTAAAAAAAATCCCCACCCCCTAAAAAACTCCCAGAGAAGG
CTTAGAATACATCc
>NODE_552_length_165_cov_6.624242
GGGGACTGCGTCCGCGCTCTCCCCTGATTTAAACTGTCTAATGGAATTTCTCAGCTGAAA
GCAGGAAGCTGTTCACTCTCAATTCAATTCAAGTGAAAGGGCTTCACTAGCATGGGAAAC
ACATGTTTACATTGCCAAAGCAGGTTCTCTCGTGATTGAAACGCCATCAAATTATTTCAG
CAGTGAAAGAGCAAACACCAGCTCGCAACCCCAAAGCGCAACTAc
>NODE_554_length_267_cov_15.123595
ACCTTTCTGTGACTTTGGAAAATAATTGAGTTAAAACACTCAATAAAACATTAATTAGTT
TAGCAGTCTAGTGCAGATAACAGATAAAACCCTATGTAATTCATATTGATTAGAATATGC
ACATTGAATGTAACCTCTTAAGACAAGTTTCCTTTATTAAATGGACACAAAGCCTAGGTC
GTTATGTGCACAAGGAAAGATCACTTAAGATTTTATCTTTCACATAAAAAGGTTTGATTG
GATTTCTCTCTGAGGAAGCTGCACAATCTATTTTATTCCAGTTTGATTGTATTACCTCTT
AATTAGTttgtatattgagttgaacag
>NODE_555_length_180_cov_5.316667
TGTCCTGTCTTTGCACTGTCCTGTCTCGTCCCTGCACCCTGTCCAATGCTGTCCCCATGT
TATGCACCACGACCGGAAGCAAATTCCTAGTAGCGAGCTGAGTAGTAATCTCAGCTCAGA
GTGATTGTGGTGGTGAAGGGTACGCAGACCGAGGGGAGACGAGGGGATAGAAGCAGAACA
GCATAGGGTAAAAGGATGACACTGTCCAAAAAACGTTTTCAAAGTCCATATCGAACACTg
>NODE_556_length_312_cov_13.487180
AATAAATTATTCAGCACTTACAAGGGGAGAAAAATGAGAAAAATCTCCTTTCCCCTGCTA
CAACAGGACAAAGCAGCGAGCAGGGGCAAAAAAAGGCAGTCATTTTTTGTTCAATTACAA
AAGGCAAATATTTATTATTTATAAGTACTTGCCTTGTATGGGCTTAAATGTTATTTATGA
ACCTGTTGCATAGTGATTTTCAATGTAACTCATTATTTTTAGCCGGGGGGTGTTGTAAAG
GAGCAAGGATATATTTAATGACACTCTGCTAGTCGGCGCAATTACACTGTAATCATTATG
TAAAATGTGCTATTAATTAAACCAATTTCTGCTGGGGAACATTCTTTTCTTCAGGAGAGC
TTCTCATCCCTc
>NODE_557_length_227_cov_10.493392
GTATCGTTATTTGAAAAGTGTGTGTGTGTGTGTGTGCGTGTGTGTGCTTTTGGTTTATTA
TGTTTACATTTATCTTTTTGGTTGGAGTATGCGAGTGCGTATTTGTTATTTTGGCCTCAC
TAATCCGCATGCCTCTCGCTGGTTCCTGTCCTAACAGGGGGTGTCATTTGATCAAGTCAA
TAATCTGCTGATTGAGCCTGCTCGAATTGAGGAGGAAGAGGTCTGTACCTATTCTCTTTC
CCATCCGCTCCCTCCCTCCCTCCCTCTCTCTCTCTCTCTCTCTCTCt
>NODE_563_length_189_cov_8.809524
CGGCAAATAGCACAGACAAGGTCTGACGATAGCCCTAGGAGCAGCTGTCATATTAAATAA
TAATGAAGGATCTATTAATATGCAGAGGAAGCAGCGGCAGGCTGTCTTAACGCTGTCATG
CCTCTGCATATTGTCAGGATCTTCATCATTAATTAACATGCGAGCTGCCCCCCCATACCT
GGGCCCAATGTCAGAACATTCCTCCGACGTGAACACTCCCCCCGATGTCCGGGCCGTGGC
TACCAGCAa
>NODE_564_length_125_cov_6.992000
TCCTCTGTCCTCCACTCGTTACCTGTATTAATGGCACCTGTTTGAACTTGTTATCAGTAT
AAAAGACACCTGTCCACAACCTCAAACAGTCACACTCCAAACTCCACTATGGCCAAGACC
AAAGAGCTGTCAAAGGACACCAGAAACAAAATTGTAGACCTGCACCAGGCTGGGAAGACT
GAATc
>NODE_565_length_173_cov_18.502890
CGGTATTTTTTCAAAATATTGAATAATCCTTGACCCTATGTGAACAAGAGAATTCTAAAA
TCATACACCCAGAACTTCCTCACTTAAACTGTATTGCTCCCATCACAACAGAGCAAGCCA
CTCTATCAGTAAATGCTAATCTCCTAATTAACAAGCTAATTAGGCAATTACAGCTTTGCA
GAAGGACGCCTAAATGAAATATGACAACACAGTCACTGCTTTCTATGGCACCt
>NODE_566_length_144_cov_8.805555
CTCGCGGAGGTCGGGGGCGAGGCCCGGCACTGGCACCGCGCAGCCTCCCCTCCCCGGACG
CGTGGCGAGACCGCGCGCGTAACGCGGGCAGCGAGCGAACACAAGTGTCCACCGGCAGCC
GCGTCCGCACACGCGGAGACGCTGGCGCCTCCCCTCCCGCGGACGGGAGGGGAAGGGAGG
GAAGGACGACGCGGCGGGGGGCCc
>NODE_568_length_352_cov_5.670455
TTATCTAACCGTTATCTAACAAACTAATGTACTAACAGCCTTTTCCATCTTTGCTTTCAT
TTTGCTTTGTTCCATCCTTATTATCAACCAATTTTTGTTCACTATTCTTTTGATTTCCTT
TCTTCCCCCTTTTCCTGGAAAGCAATCAGGCATTGGACACGCTATGGTAAACAAACTACA
TTGTCTGGTAGATATCATTCTTATTGTCTTTTTTTGGGTTTGCCGTGTGTCCCCTCCCCC
AACCCTTCTTTTCTGTTCCCTTTGAGTTTCATCCTAGACACTCTTCTCAAAAAATGTGGA
GACGGGTTTGTATTACCAGACTTTCTTCACTTCTACCTCCTCCTCGCCCTCTAAAATCCC
CCCGGTCCCCCCACCTCCTTTTTTTTCACTCCCACTTTTACTTGTTTTGACc
>NODE_569_length_64_cov_7.640625
TCTGTCTGTCTGTCTGTCTGTCTGTCTGTCTGTCTGTCTGTCTGTCTGCCTGCCTGCCTG
CCTGCCTGCCTGCCTGCCTGCCTGCCTGTCTGTCTGTCTGTCTGTCTGTCTGTCTGTCTG
TCTG
>NODE_570_length_256_cov_12.859375
CTAAAGCATTGTAGAGAGAGGGAGGGAGGAAGGAGCCAGGGAGGGAAAGGGAGTGTGGGG
GGTACCAAAGAAAGAGAGAGAGAGAAAAAAAACAGTGAGTTATGATATTCATAATCTATG
CAGAGGGGCCTTTCCAGTATAGGTCTTTTCCCCATAGCTGTGATCTTTTCAATTTACATC
AAGGGAGGACGGTTGGGGATGAAAGCGGGGCGTCCGAGGCATGCAGCCTGCAGAGGGCAG
ACACAGGGCCTCATTAAGCCCCAGCATCGCCGCCCCAAACAGGGCCTGAAGAGCAGCACA
taaagagcacggggtc
>NODE_571_length_167_cov_6.820359
ATCATTTTTCAGTTTGATTTTTAAACATTAACAAAAGTCCTTGATGTTTCAATTTGAAAG
AGTCCAGTTGCGGGCTGATTCCGAGTCCATTGAGGCTAAGATGACTGGCTAAGATGACTG
CCTGTCCCGTTTGGCCTTGGCTTTCACCTTACAATGTGTGTGTGACCTTTGCCCCTTGAC
CCTTGGCTGACCTAACCGGAAGCCATGATGACAACAGCCTTTTGCCa
>NODE_572_length_408_cov_9.870098
CTGACTGAGATGTTAATTAACCTGCCAGTTAAAAAGGGAAGTGGCCATCTTTGTTCAACA
CACTGCTGTTCTGCTGTTACCGCGCAATGTTTTATGATCTTGAGTATTTTATAGACAAAA
GTAGAAGTATGTATCAATAATATGAAAGCAATAGCTAAATGATTATGAAGAATCAGATGA
TCAGTAAACATTGTGGAAACTCTTTAGATTCACTCTGGGTGGATTTTGTACTGTATTTAT
TACTAACGATGATGCAAAAAGTTGCATAGCTTAACCCAAACTGTTCTGTCTTCTTTTTTT
ATTTATTGTCTTGTATATGATCTTTTTGTATGTGTTTTACAAATAAACTTCCTAAAATGC
TGGGAATGTGTTATTATATGTGCATTCATCTGTTGATTTTTCAATACACTCCTACGACTT
TATAGTGGGGATCATCTCATTTTTTATTGAGAAGACCCGTTTTGATAc
>NODE_573_length_167_cov_6.568862
GAGAGAAGGACATGGTATCCCCCTAGCCCTTCCTTATCAGCAGATAACTTATGTAAAGTA
GCTGATGAAATCCGTGCCCATTCACGTCGGCTGATTGTCAGCGTTAAGCCTGCATTCCTT
TGAGAAGTGATTGACCGTCTGAAAGGGTACAAATTAGGGGCCTGTTACTCTCTTCTTCCC
CGGTCGCAGGGCTTATTTGCGGCAGATTCACCCAGGCCCAAAATTAa
>NODE_574_length_285_cov_11.750877
CGTGGGAAAACTTTTTCTGGCGACCTTCCCGGGGCACATGATTAAGAGGGACGGCCGGGG
GCATTCGTACTGCGCCGCTAGAGGTGAAATTCTTGGACCGGCGCAGGACGGGCGAAAGCG
AAGGCATTTGCCAAGAATGTTTTCGTTAATCAAGAACGAAAGTCGGAGGTTCGAAGACGA
TCAGATACCGTCGTAGTTCCGACCGTAAACCATGCCGACTGGCGATCCGGCGGCGTCCAG
ACCTACGACCCGCCGGGCAGCGTCCGGGAAACCAAAGTCTTCTGGTTCCGGGGGGAGTAT
GGTTGCAAAGCTGAAACTTAAAGGAATTGACGGAAGGGCACCACC
>NODE_576_length_229_cov_8.786026
ATAACATGTACAGCCTATTCCTTTATAACACAACTCTTTCTCGCCGAGAGAAGCATTTTC
GAGTCATAAAATCAATAGATGTCAATATGTGAGTAAATGCATTTCTTCCGCTAAAATAAA
TGTTCTAATGATGATTCCTATAACGGAAATAGCTTTTCTACATGCTTGAGGGAAGACTTT
TGAATTACATGGCTCATATAAAAACACAAGATGTGAAATTGTGAATAAATGCTTTTCTTC
CCCTAAAATACATGTTCTAATGATGATTCCTATAATGGAGAGAGCTTTT
>NODE_580_length_189_cov_10.698413
CGAGAAGACACGGTTGTGCAGAGTAATGAGTGAAAATGCTTAATTCAAATGGTGAGAGTG
TCGGTTAGGAAACGCATTAGGGGCTGCAGGAGAAGCGTAGAACATATTAATTGACAGACA
GGAACTGCTGTCTCGGAGGTTGATACAAGTAATTTATTACTTCAGAAACGAATGCCACCT
CCAGAATGTGCTTCATTAATTTTGAATTTAGTTTTAATTTCAAGCTGTTGCCCCTTGAGA
AGAATAAGg
>NODE_581_length_223_cov_16.421524
GAGGAGAAAAACTCAAGCAAAAACATACCATCAAAAAGAGCATATGAGAAAGGCGTGAAG
CTTGGAAGTCAGAGTCGCAAAGCCTTCAGAGCATACAATCAATATCACATTTTCCATTGC
CACCTTCATAGCTATTGTAAATGGCTTGTGTCAGAAATAATAACAGGTAGTATCAGAAAC
CTTGGGTTTGCAATTTCACTCGTTGTGCAGAGAGCAGGGTCCCCTCTCACTCCCTCTCCA
GGCTCCACAGGGGTGTTAATGACACTAGTGTCAGACGCTCCTc
>NODE_582_length_254_cov_22.669291
AATGTGAACAGGACGTCCCACTGGCTAGCAAAGAATACCACTTCACGCCAGCCACGTAGC
TGGCAGCTTTTATTGATGGAGCTACCGAAATGAATGGGTATTAGTGTCCAAACATTTTAC
CATGCTCCTGCTGCCGGACACAAAAGCCACTGATTTCCAGCAAATCTGTGCTTATTTTTA
TTCAAGAAGACTAAGCCACAAGAGAGAAAGAGAGTGAGAGAGAGAGAAATAAGGTATAAT
GACTTAAAAGACCCCAGAAGAAGAATAGACACAGCCGCTCAAAAGATGAGAGAGAAACCG
AAAAAAACACCCCg
>NODE_583_length_353_cov_10.427762
ATTTTGTCGCATGGTCTCATACCGTGAAGTGAATATAGAAAGATTTGGTGATTTTATGAT
GTGTGGATAGGTTATCTGATTTAGAAACACGGTGCTCCATCGTAAACCGTCTCTTTTTAG
GACCAAGCACTCCTCTCGACCCTTATCCTAGCTTTGGCAAGGCACCAAGTAGCACAAATG
CCGACTAACCAATGGGGTTCAGGGGGAGGTCCGTGAGCTCTGACCAGTCAAACACAGTCA
CTTTCCTTATATGGCAGCTCATCTCCATGGTAACGTGTGCTAAGTTGCAGCAGTCGTGTC
AAAGTTCACTATATAGAGAGCTCAGTGAGCTGATCAGAGAGAAAGCATTCTGCCAGCCCA
GCTCCTACAAATCGCAATCATTTCCTAACCTCCCCCCTTTTTAACATACTTga
>NODE_586_length_64_cov_10.796875
AAAGGAATAGGCTGTACATGTTATCTGAGCCTTGTAATTCAAAATTCTTCCCTCCAGCAT
GTAGAAAAGCTCTCTCCATTATAGGAATCATCATTAGAACATGTATTTTAGGGGAAGAAA
AGCA
>NODE_588_length_301_cov_4.647840
CGGGATATAAAACGTGTTACCCTTTGTCTCGCGACTCGCGAGTTTATGGAAAACAATCCA
GACGCCCTCTTTCAGCCCCCCCTTCCCACGCCCCAGTGCGCTGTGGGATAGTGGCACTAT
AAAGTATATCCTCTCTCGGAGAAAGATAAGAAGCCCAAGACAGGAGGGGATGAAGATGGC
GGACGCCAAGCAGAAGAGGAACGAACAGTTAAAACGATGGCTAGGCTCGGAGACAGATCT
CGAGCCTCCTGTTTTGAAAAAGAAGAAGACGAAGGTGAAGTTCGACGATGGCGCCGTGTT
TCTGGCCGCCTGCTCGAGCGGCGATTCCGAGgaggtgcttcgaatgcttgaccggggcgc
c
>NODE_597_length_180_cov_5.483333
GAGCTATCCGAGGTTTCTTGCTGCAGTCGGGCCGGGGGTGAAGCCAAGCCTGGTCCGGCA
GTGCGATTCTGTATATAAACATTGGTGTTGACTGTATTTAATAACGTTCATGACTGTTAT
CTTCTTACTTATGGAAAAAAACAACTATACTATTCTATAATATGGGTAACTGTTTCGTGG
CTTCACTAGCCTGCTGTGTGCGGTTGGATAACGTTGGGCTATAACGTTGGGATAACGTTg
>NODE_600_length_211_cov_6.943128
GTCCCCCAAACAATTGAAGTGAAGAGACAATGGAGGTGTAATGGCGGATCCGTGTAGCCG
CCATCTGTAGGAGCAGCTGCTCCCGTGCATCTGTACAACATGCTGGAGCGCGGAGCTTCG
GTAATCTGCATAATCAGGAGAGGGCTCATCTCAGTCTAGTTAATAATCACAAACAATCGA
TGCATTTCATTCCCCCACACTTGGCTATTAAAAAATAAGGGGGAAAAAAAGTTTCTGAAC
GTCTGCCGTATCCTCAAGACACGCAGGGGTc
>NODE_605_length_309_cov_13.326860
CAAGAAAGGTCATGTCGGCAGGAAAAGAACAGATTAAATTAGCATTGAATTAGACATGGA
AAGTGAGCTCTGTCAAAACCATCACTGTGCTCAGCACAATTAGAATATGTTAATTATGCA
TTTCATTAAGGGGCCTGGGCGCTCTTTGAATGTGAGATGAAATGTCACTGGTGTAGGCAG
CCGAAAAATGGAAGATTGCCAGGCACAACTTTCTTTGTGCGATGTGTGACACCTTCATTA
ACAGCAGGGATTGCTAGTCTGATTAGACTTTTTGTATTAGTTTAAGCCTCCAGGCTTTCA
AATGCTATGGCTTTTTTCCCCTCCATTTTGATATGGCAGCTAAACGCTTTCTCGGTTTCC
AAGCAGATa
>NODE_606_length_416_cov_14.014423
TCAATTCGTTACCCAAAATTAATTATTTGCACATAAGCCCCTTTCGCCTCCTCCTCGACA
ATACTGATCGAATTGTGTCCTCTTTTGTTGTCGTGAGTGTGTGTACAGGATTAAATGGCA
TTTCGTCTACTTCCCTCTCTTTTCATCATCAGTGAAATAAAGATCGGGGTCAGATTGTAA
AAGCTCTCTTTTTAAAGGCGCAGGGGGGATCTTCATTCCGCAGCCTTTGTGATGATATTG
ATGATGATGATGGCCAAGTGGACAGTTTGATTTTTGTGTGGCGAGCTAGTTATAAAGAAT
CAATATTATATCAAGGGGTAACTTTCGTGATAAAGGACTTTGGCCACTCTGGCTATTCAT
CATAAGTCTGTAGCAAGCAGATAGGTCAAAAGAAATTATATTGCTCTAAAGAGTGTGTCT
TCTTATCTCTCGTTGCCAGGGGAGTGGGGGACAAGCCGATCGATACAGTAGCCGCg
>NODE_608_length_437_cov_6.627002
CCTGTGGTGATTTTTTATGTCCTTTGCTTTTAAATGTTTCTGCTCGCGTTTTTCTTTCTA
CCCCTAAGCACTGTTAATGGGTGTGATTTTTCACATATTACAAGCACCATGATTTGCAGT
TAACCCATGCAAACAAGAAACTTAGTGGGCAAACTATTGTGACATTCATTGTATATAATG
AAATCTTAATATGGTGCATATTTAAGTGAAAGGTTAGGAACATAAAGGGCAAACGGATTG
CCTGGCTAGGAATTTTAAGCAGCCATTGATTTTACACTACAAGCTACCCCTGTCCCTGAA
TGATAATTCTGAAATGGCACTGATTATCTTAAAGATCTGACACACAACAGCAGACGGTGC
CGCTTGGTGCCAAAGTAAAGACAACGACATAGGATAAACAATGGACTGCTCAATGTAGAT
TAAAGATCACGAGTAAATATAATTCATGTGATagcctataggccttaattatgtttcaga
tgtgtctttgacacaac
>NODE_609_length_128_cov_16.406250
AAGAAAAAAGGAAAAAAAAAGAAAAAAGAAACAAATCCATACTGGCCACAGGCTCCTCTC
AAATCTATTTTCTGCTCAGCTGGTTTTAAATGAAGTTATTATGACTCATTAAAATGCCCG
CAAGCTTGTGGAAGTCGGCCAATTACGATTTAAATTTAGACTCTCTCTTTCTCTCCCCTC
CGCTCTCT
>NODE_610_length_191_cov_8.256544
TTCTCCACTCCTCACCTGAGCTCTCTCTCTCTCTCTCTCTCTCTCTCTCTCTCTGTCTCT
CTCTCTCTCCCTCTCTCTCCCTCTCTCTCCCCACCTTTAATGAACAGCCAACATGATCTG
GGCTGACAGGCAGGAAATGGATGTATTAAAGATTGTTTCTGCATGCTCTTTGCATCTGTG
ATAAATCACCTGGCGGAGGACCAGACACGCAGCCTCAGAGAGCTCCCTCAGCGGGGCGGA
GGGAGGAGAGg
>NODE_614_length_279_cov_7.691756
AGGGAGGGAGAGAGAGAGCGCAAGAGGGAGGCAGAGAGAGAGAGAGAGAGAGAGAGAGAT
GAGGGTAGTTAGTATGCAGTGCTGAGCTGCCCCATCTGCTTAGCCCAGCAGTCCTCATCG
TATAACTGTCGCTGGGCTGCGGGACGCATAAAGAATGTCCCGGATTTGATGTAATTCCAC
AAAATTAATGACAGCTTTACGCTCGATGGGCCGAGAGGGAATGATTAGTGTTTGATTGTC
CATCTGATCCGCTTGCAATCCCAGGATGAGACGCAGGAGGAAGGGAGGGAGGGAGAGAGG
GAGAGAGGGAGGGAAGGAGTGGGGGAGTCCTTTCTttta
>NODE_615_length_268_cov_7.944030
CTCTCTCTCCCTCTCTCTCTCTCTCTCCCTCTCTCTCTCTCTCTCTCTCCTCAGCACTTT
TCCCCAGACAGGTTCCACAGTGTTTTAGAGGGGATGGATTTAATTGCTCTGTGGGGATTG
GTTGGCTGTGCCGGGCTCGGCTGTTTAATTAGTGTACCCTGCCGGGATTGGTTTAATGCT
TCATGATCTTGAAATTGTCTGATTGTTCAGCCCTCTGGGGACTCTCTCTGCCTACGTAGA
CCAGCAGGTTTAGCTAAACGTTGCTCCAGGCTGCTTCTGGATGAAACCCCCTCCAAGCTG
CAGTAGGGAGGTTTAAACAAGAGGGTCa
>NODE_616_length_217_cov_5.451613
TGGAGAAAATAGATTAGTGGGTGATTTTTTTTTCATATGGTGCATTATGAGACCCCCCCC
TCATCTCAGGTGCGAGCTATGCAGAGCAGGCTGATATATAATACTCACCTCGAGGCTGCC
TAATAAAGCATGCTAAAGGTCTAAGCAGTGCCACGTTACAGAGTGTAGTTTTTACAATGC
AAGATGTATTGGGTTAATATGGGTACTCACTGATGCTTACCTGACTAAATGCCTCTCACA
CACAATCAAGGCTAGATGTAATCAGTTATGTCAAGGg
>NODE_617_length_127_cov_7.976378
TTGAAAAGGGCTTTGGCCGATTTTCTTCCAAGTGCCACATGCGTCTCCTAGAAAGGATTG
GAACCCAAACGCTATCACCAAAAAGATTTTCCGCTCACTGGGCTTTGGCTTTTGAACACA
GAGAGGAGGGTGCACCGTTCCCGGAGGCGCTGCAATACCGGGTCGATGCGTGGAGCGGCT
GGAGCAA
>NODE_619_length_192_cov_5.270833
GCTCAGGTTATTATCACAACTGCGGTGGAATTGGCGAGACGAGGAGATAGGAGTGGCAAT
GACCCATCGGGGACTCGTCCATCACTACCGACCACGACCCCGAATAGAAATTACATCTGC
ATTTGAATTAGTAACATTATTCGCCAATTTGGCTCAGAGTGAACATTGTTCCATTGAAGA
TGGAATTAAATTAGAAAATGAGTGAGTCTTTAATTTCCAGATTATAAATCAGGGAATATA
ATTCACctcccc
>NODE_621_length_243_cov_12.744856
ACTATCCCTGACAAATGATACCAAAGCTTTTGTCTTAACTATCTGTTGACACTGTCCCTC
TCAGCACCTCTAACCCTAGCCTTAGTGCTAGCTTTGCATGGCATCTTGTGTTAGTGGAGA
TTTGTGTTTGTAAAGAGAGGTGTTCTCTTTCTTCCAGCAAAGATGTCACGGAAATTAAGC
TTGCCTACTGAGCTAAAGCCAGACTTGGGTAAGCCTTAACTTCGTGTTTACAAACTGTAT
TCCACTCTTTATTTATTTATTTTAATTTAAAAAGAATCAAAGGCATCATACTACATCCTT
GTa
>NODE_622_length_380_cov_8.510527
TAAATGATGACCCTGGGTTGAGCGGCAGCAGTGCTGCGCTTGGGCGCTGACTCCAAAACC
TCAGGGAGCAATAAATAATGTCCCATAGCTTAATTAAACGGGCGCGGCCCATTAAAACAA
CACCTCACCCTCGATTCCAGAGTGTTGTGTTTGCTTTGGAGTTCTGTGCCGAGTCCCCTT
TCTTCAGAACAATAAAGTGAATTAGCTCGGGTTAATCTAGTTCTGTCGTAATGACATTAA
GGAATTTTTCAATTAACCTCTTTGACTGGCTGTTGTAAGGGACTTCACAAATGACTTCCC
ATCCATTGAGGGCTGGGTGCTTGTGCCTTGGGGACACGGATGCACGGATGAGGTCTTATC
CATGTCTGCATGCTTGCCCCTGTTTGACAATGAGGATTAGCTGTGTTGCTTTGGCTCCTG
ACAACTGTAATTGAGTTGGc
>NODE_623_length_188_cov_8.138298
GGAGAGTTTGAAATGAAGGTGTGCACTATATGTGGTGTATGAAAATCCAATGCAAATACG
CTTTCACCCCTGTGGTACTTGAACTGTTTTCTCTTTGATAACCCAATTATTGTCTCAAGA
GCGATGTCAATTGCTCCAGCGATCTCTTCTTGAACAAATCACTACCCGTTACATTGAGCG
CTTTCCATTTGATTCTGCCATTTTTTGACAGTTCAAAGCAATCAGAGGAGGCCTCGGAAG
GGTCGGGa
>NODE_624_length_224_cov_16.696428
GGCAGCTTCTATGGCATTTCAACTTTTGAGGGGGTAGCTGAGTCTTTGTTAATAAATCCA
TTAATATATAAATGATGAAACCTTTACCTGGTCCCAGTTGCCTTGGCTTTCATGTTGTTG
TTGTGTTGTTGTTGTTTGGATCTTAATCAGGTATTAATGCCATTCTGTCTGAACTGGAGG
ATGGCAGGCTGCCTAGTAATTCATATGCTTGTTCTCTGATGGCATCTGTCGTAGTGTGCT
CTCTCATATTGGTACATACCCTGTGGGAAATTCACACCCAGCCC
>NODE_625_length_122_cov_15.155738
ACTGTATGCGTACACTTTGTCACTCATTGTCACAATAAAATTGGCCTCTAACTTCTTATC
TGTTTTTTTTCTGTTGGGGAAAGTGCCCCAGTTAAGAAATTGCTTACATCCCACTCAGTC
TAGGGCTGGGTGTGAATTTCCCACAGGGTATGTACCAATATGAGAGAGCACACTACGACA
GA
>NODE_626_length_375_cov_16.615999
CTTTTTTTCCTCTCGATTTAAGTGAAATAATGTATGGAAGCAATCTAGCGACAGACATTT
TGGAAAATCTATTTGAAATCATTTCAGCTCAAGCCATGGCAGTTTGTCTTCTAAGGGGAG
AGGAGCAAAGGATAATTGTCTGCAGTCTAGTAAAACACAGTATAACTGCCATCACACTTG
AGTGAGCTTATAGCCAGCTAGTCCCAGGGCCTCTAGAAGATAGAGCAGTTAACGTTCCCT
TTTATTTTAGAGGATATGTCACTTGTATCACAGATTTATACCATGATACAGCAATTTTGT
CCAAACAGATGGATAATGGTGTCACCAGGAAAGAGTCTGTTTTTATTGAGTTTAGCTCGT
GTTGTTTTGATGGTGGCCTGGCATTCAGCGGCTCTTCTAGCTCTTTCTCTCTTAATCTCC
CTAATCTTGCTAGTa
>NODE_627_length_182_cov_10.807693
GTGTGTGTGTGCGCGTGTGTTTGTGCGTGTGTGTGCGTACACACACACTCCCGTCAGCCA
GCCCCAGCCACCAGGACCTGAAGGGTGCAAGAAATTAAGGTTATTACACAAATTGAGCCA
TATGGTCTAAATATTTCAGAGCTGAAATTTACTAGGCAATAAAAATGGCTCCTTCCTCTC
TAATGGTGTAAATTACAGTTTAACCACCATGCTAATGATGTCCTTCTGCCTCCCGTAAGC
Ac
>NODE_628_length_365_cov_7.627397
GCTATGAACGCTTGGCCGCCACAAGCCAGTTATCCCTGTGGTAACTTTTCTGACACCTCC
CGCTCGAAACTCCCGAGGTCGGAAGGATCGTGAGGCCCCGCTTTCACGGTCTGTACTCAT
ACTGAAAGTCAAGATCAAGCGGGCTTTTGCCCTTCTGCTCCACGGGAGGTTTCTGTCCTC
CCTGAGCCCGCCTTAGGACACCTGCGTTACCGTTTGACAGGTGTACCGCCCCAGTCAAAC
TCCCCACCNNNNNNNNNNCGCCGTCTGACGGGCCGCGCTTGTCGCCGTAAAGGGGGGCCC
CGCGCGGGGCCCGCCTCCTCCCGCCTCACCGGGTGAGTGAGGAAACGATAAGAGTAGTGG
TATTTCACCGGCGGCGGCGCCCCCCGGAGAGGGGGCGGCCTCCCACTtatcctacacctc
tcatg
>NODE_629_length_377_cov_6.180371
TTTGAGAGAGAGAGAGAAATACTATCTTCATGACAGTAGGCTAATGGAAATAATAACATC
CTTCACAAAACCATTCTCATGGTGATGATGAATGCTGTGTGTGGGAGAGACGTGTTGTAG
ACGTCTTGGTTAGGAGAACACACCGGACTGTCTCGCACACCCCTGAATTATCTAGCGTTT
CCACATCTCACTGATAGCATGGAGGAGGGGGGGGGGGGGGACATACAATTATGCTGCCTT
GTCGTATATTAATACTGCTTCTTGACATCTTCCCTGGACCCCGAGCCGTCATCTCTTTGT
CTGTTTTAATTGAAAATTAATGGTTAGTGCGTTGCCTTGGCGACGGCGGCTTTTGTCCGC
CGGGTAGCTGGCGACGTTCAGACAGACACCAGTAGCATTGTTTGTCCTGTCTGACCTTGG
AAGTTTAGGGGAGGAGa
>NODE_630_length_291_cov_4.886598
CTCTCTCCCTCTTTCTCTCTCTCTCTCTCTCTCTCTCTCTCTCTCTCTCCTTTCGTCTCT
GGGAGTACAAGTGCATGTCAAGCGATTGTTGAATTGAAATATTGATGTGGAGTATCAAAG
GGTGGCACAGTGCTCCTGTGTTTCCAGCGCTAACTGTGAGGGGCTTTGATCAGACACTCC
TGTGATCTGACTTCTCAAGTTGTTAAGAGCGCCAGAAAACAAAATGCAAACAAACTTCCA
AGTCCTGGTATTGATAAAAGTTTTCTTTGGATGTTTGCTGACTGTCTGATTCTGCCCATG
CATGACTGGAGGTCCTCTAGCTCGCATGTCTGCTCATCGAcaggtgattcc
>NODE_632_length_61_cov_12.311476
GCCATACATACCCCTTATTGTTTTTTGAGGTTGACATTACTAATATTCCTCACTGCTCGG
GCTAAGAATGGACTAGACACCCCTGGGTGGCAGATATATACTCAGAATCGCTTGTCCTGT
G
>NODE_634_length_146_cov_6.650685
CCCCCCGCCCCACTCCCCAACCCCATGCCGCTGCTCTCACTAGGAGAGGGGAAGTTCATT
ACCTCAGCTAAATCAGAATTAGTCCCTTCATTTTGACGGGGCGAACTTCATTAGGAGGGC
CCTTCCTTAATCCAACAGGGAGATCTGATGAATCTACACGGGGCTCGTAATTTGCTACAC
GCAGCAGTTTCACACTCTTCCTCCGc
>NODE_635_length_163_cov_13.269938
TCCTTTGCCTTGGCCTTTTGACATTTTCTTTCTGTTTTGCCCTTGCCTTTTGACATTCTC
GTTCTGTTTTGCCTTTGCTTTTTGACATTTTCTTTCTGTTTTGCTTTTGCCATTTGACAT
TTTCTCTCTGTTTTGCCTTTGCCTTTTGACATTTTCTTTCTCTTTTGCCTTGGCCTTTTG
ACATTTTCTTTCTGTTTTGCCCTTGGCTTTTGACATTCTCTTT
>NODE_638_length_310_cov_8.083871
AATACATTTCAAAGTTAATGTGTTCACCAGTAGGAGTAGTTTTTTCGCGTCATGAAATGA
AATCCTAAATGGTTTATCTCCATTCATCTGGCTCTGCAAAAAAAGAAAGCCATGGACAGT
TAACATGAGGATGAACTAGTGGCATTTTTCTTTTCAGTTTTTCATGGGAGTCCATATTAC
TAAGCAGTGTGAATCCCTGTTTGCTTCAGGGCGAGATGTGTGACAGAGGTGGCATCGAGC
TCTTACAGTCCAAGAACGAAAATGGGTGAAGATCACTGGACTGACACCAACCACACAGGA
TCTCTTTTAGTGGCTGTGGGCCATGCATGATGGCCTCAGTGGGCTTAGGCACAGAtagtg
gtatattggt
>NODE_640_length_219_cov_10.812785
CTCTCTCTTTCTTTCTCCCCTCTCTCTCTCCTCTACTACCTTATTTACGTACTCTATTAA
ATCTAATTTGATTCTTCTTCCAAAGCCCCCAGCCTCTATCTTCTCGTACTAACGCTTCTT
CTTTCCAATCTTATTTGCATTCATCTTATCCACCCAGGTGGTACCCCAATACGAGGTAAG
AGTGCTGAACTGATGTTCACAGAATGAAACAAAACAAATTCATTCTTGCTGTCGACCCGT
CCATCCACCCATACTTTCACCCATAAGCCGCCATTTTTg
>NODE_641_length_337_cov_11.077151
CCATATTCATGAAACACAGACTTGTAATTTGATAAAGGGAAGTTTGTGTTCTCAACTTCA
TTCAGACGGCATTGTGAAGCAGTATTAAAGTGGGCATCTGTGTTCTCCCGCCATTAATCT
CTTCAAGCACATTCCAGCTGCTATGATGTGCAAGAGGGAGATAAGTCTTAAACAGTCTAA
AGCTAAGCAAACCAGACAACTCTATTATTGGCTTCATAATTGCTTAATTAAACTTTTGTC
ACTAATCATTATGAGGTCGATAGAGCTGTTATACAGGCTTCTGTTGGGCAAAAATCAATA
AACTGTTGGAGCTAATTTCTCTGTATTTTTTTTGTCCTGCAAATTAAATTCATTGCTGTC
GGTTAGTGATCTGTGGGGCTGCAGcctggctgatatg
>NODE_643_length_516_cov_9.676356
TGTCTGTCTATTTATCTATATGTCTATCTATCTGTCTAAGTGCATTTGTCTGTCTGGTCT
ATGTTTTGTGCAGCAGCATCAGGACCTAGTGGAGTTTATTGTGAACTTTAGGTGACCCTG
ATGACGTCGAGGTCGTATGGATGTATTATACCATCTATATTCTCACAAGTTCGGTTCTGT
GTGTATAGGACCGCCATTATCAGCTAGCCGGGGTCTTGCTGATAATTCGCCTCCATGAAG
GATGCGCTGCTTCCAGGATACACACGTTGACCATCCTGATGCCGTGTCGTCTCATCGCAA
ACTCTTGTGCACCCTCTGGTGCTTGCTAGTCTCCCAAACTTCTTTGTGTAGCCTGCTTTG
CAGATTGTCTTCCTTGTCTGTGTGGTTGCTCATTATTCAGAGACAGACGGAGCTCAGGTC
ATCTGCAGCTGCAGCAAAGGAGAAGCACGAAAGATGGCGATCATCCATTACTAGACCGGG
CACACGCATGAAATACTGGACAGGTCAACTTTCAGGAAGATCGCTTCTTCTGGAGAAGAC
ATATCCGTGAGTTTAACTGTAATTTCCTCGTTGTCa
>NODE_644_length_241_cov_5.037344
GATATTGATCCGGTGTCACATGTAGACGGCAATGATTGGGAACCTTATCACTGTGTCAGT
GTTTTATTAAAAGTAGAAACCTGTGTCTTTATTTCTGGCCTTGCTTTCCTCCTCGCAGAT
TACAGTCTCTTCATCCATTATTAATGAAGTGAGACTACTAGTGGCATGCTGAATGTGCTG
CATGGGAGATCTGCTGCTAATCCAGCACAGAACAGCCCCAGTCACATAATGAAGGGGGAG
GAAAAGCGCAAATGTCAACAGTTGCACAAAGGGACTGGATTAGGTATCCCCTCTCACTCA
c
>NODE_645_length_159_cov_6.251572
GATCCTCTTGTTCCTGGCTTACCATCTCCCCTTTTGTAGTAGCTCTCGTGCTCATTAGTT
ATTTCTGCTCACTCTATTTCCCTTGCGTCCTCGCTCGTCGCTCCTAGTGTAGCCACTTAG
GGTAGGCCCCCTGTAGGTTCCCCTACTAAATAGGTCAAATTAGTGTAAGTACTCTGCTCT
TCTAGGCCTAATATGTTTGATTGACCCGGAGGGACACAc
>NODE_647_length_404_cov_7.529703
TGTGGGAGCCCTGCCCCAGGCTCCGCCCACATCCCCAGGCTCCGCCCACATCCTCAGGCT
CCGCCCACACTCCCAGGGGTTCTCAGTGGCCAGAAAAACAAGACTGTGATTAGATTAAAT
AATCAAAGGATTTTCATTTAACAAGACAAACAGAACACAGGCATAAAGGCATAACATCTA
GCACACGGCATGTCTGCTTATACACTTCAATCAGTTAAATATAGCAGTGCATTCTTTGAC
TATGGAGAACGTTTCCAAATCGGACTTTTTCTAAAGCTGTTTTTTTAATCTATTTGTTcN
NNNNNNNNNNNNNNNNNNNNNTAATAATAATAAATAGTTTTTAAGTTAACAATAAGTTAA
AACTACAAGCTTAAAGTCGCCCAAATAATACAAGTTTGTTGGCGCTATCTTGAATTTTTT
GTTTAAATTATTTATGTTGCAACAAAAGCTACCACAGACTTTTa
>NODE_648_length_142_cov_6.936620
CTGCTAGTTGTCCTGTCCTGGGTAGTTAGTGTGAGGAGAAGCTGTGATGCAGTCACAAGA
CGGGCAGGACGAATTTGGGGCGTAGGGGAATCACATGAAAGGAATGATGCAAGCCTTGGC
AACCGGTTTCCAGTCGGAGATAACACCCGCAGAATCAGAACATGTTTTATTTAACAGGCT
TTGGCTCTACAAAATTCTAAAa
>NODE_649_length_313_cov_5.830671
TCAAAAATGCTTGTATTGTCAGGGAGCACTAATGTTTGCCTCCTATTCATTATATATACA
CATATATGTATTTTTGTGTCTGAGGGAATCAGTCGGAAGCATTGTTCCCAAATCATTGTA
ATATCTATTTAGAGTGGCAACAGCACTGGCTGCCGATGCGCAGTATTCATGGATCATAAA
CCAGTCTTAAGACCTAGAAAAGCTGAAAGGGCTTATCCCTATATTCTTAAACTCCTCTCT
TTTATGTTGGTCTTAGGCATTAAGGATAGGATTGTGAATAGCAATTGTTCAACCGCTGCA
GTGAGTGAGCGAGTGTGGATATGTGGGTGAGGGGGGGGGTTTATTCCTGAGcaaaatcca
ttccctttctccc
>NODE_650_length_192_cov_7.031250
TACAGCCGGATAATGGCCAGTTACAGGGCCCGGCGCTATTACAGGGCATCCCTGGCGTAC
GGCGTTTATGATATTAAAGGGGGAATATAATGATATTTTGGTTATTAAATGCGCGTAATT
AATTTATGCACCGCTGAAAATAAAGTTGTTATTGTGACCTCGACTAGACGCGTCGAGAAA
ATTGAAACCAAATAAGTGTTGGATAACTTTATTCAATATTGGTCAGATGAGTACAGCGGC
CCATCGATGACa
>NODE_651_length_266_cov_11.812030
GTCGCTGCCCTCGTGGGAGCTGCTACAGCTGCTCAGGCTGTCCACGGGCGAGCGGCCCGA
ATCCTGCCGGGACGAGAGGGCCTGCGGGTGGGGGACGCCGTAGCCCCCCGGCGTGTTGCT
GGAGCGATCTCTAGGAGGAGAAACAGGTTCGGACTTGATGTGCAGGCTCTGAGTAGAGGG
CAGGGACAGATTGGAACTCTGACATAAGTGATTGCTATTGCAATTTCTGTAGGAAGGAAA
GGAAACGCACAGGAGTTACAGAGTGACGAGACATGGCCGTGTATAGAGACACACACACAC
Gcacgcacacacacactcacgctcac
>NODE_652_length_326_cov_6.972393
ATTTCCACATTGCTGCTACGTTCTAGCATCCTCTTTGACATCACGTGCAAACAAAGTAGG
CCTATATGAGTTGAAGCGTCTGTAAATAAGGTCAGATGTGGAACTACAAATTCCATCACA
ACAAACATGTACATATAGCTTACAAGACAAAAGTCCATCTTGGCCAGAGGAGAAATGATA
GTGTTTTTATAAATATAAATATTATATTAGGTTTGACAAACCTTCGGACTGTTACATGCA
CTTTCTTGGAAAGTTGGAAGATCTTTATGGGTCCAGTTTCTCTACACTTTAATACCTACT
AACAACTAAGATATTGTAATTCTTTACTCTAATAATCAAATACATCAGTTTTCCAAAAGA
ATCATTATGCGTGTTTGTGTGCTTTt
>NODE_653_length_206_cov_9.655340
GATTTAAGTAAGAGTGAAAGTCACTTTAAATGGAGAGGGCCTCCGAAGGGACCCGGCTGG
GCGCGGCAGCAGCTGCCGGCGGCCCTCGGACTATTACTTTTCCAGGGGCCTGACTTTGAT
GTTTTAACAATCCATACATATTGATTCAGACTGATAATAAACAATTTGATTAGCCCCTTT
CTATGGGCTGTCATTTCAATCACTTCCGGAGCTCCGACGGAGTGGAAGTGAGGGGGTCAA
GGTGGGGGGGGGGTAGCTGAAGGGAG
>NODE_654_length_209_cov_7.880383
CCTATAGGTTTCCCCTTGGTTATTAGCCAGTAATTCTCCCCTCTTCAGTCTCACAGAACT
TCTTTGCTCTGTACTTTTACAAAGGCCTCCAGGCTATAAATACTAATGAAATCTCGTTGC
TTAATTTGATTTTGCTGGTACACTTGCAGTTATGGCTGAACTTTCCCAGGAGAGAGGCTG
ATTGAATGCTCTCCAGTCCGTATGGAAACGGGAAAACATTCCAAAGAGCCTGGGAGATCA
TTTCCATAATTACCCCGATTGGCAGCCTa
>NODE_655_length_277_cov_12.815885
TGTTAAAAAAAAAAGAAGTACAGAAGATTTTCTTCTCTCATCCTCTCTTTCTGCCCCTTC
CTCTTTCTATCTTTCTCTTCCCTCTCTCCATCTCCTGTGTGTGTCGGTGGGGGCTGACAG
GCCACCAGATGGTGGTTTAAGCAGTGAATTTATGAGCGGCACGATCTTAATGTTGCAGAA
AGAAAAGAAAAGGACTTGCATCAAACCCACTGACAAATGCACTCACTAATATTAATGCAC
TCCTCATTCATCCAATATGCTTCCTAATTGCTTTTCTGTACACAGTAATATGGCACCTGC
TGCTCAACTCCAGCTCTCACGACAGGAGGGGGGAGAg
>NODE_656_length_211_cov_7.909953
TGATGTAGCCATGACGTTCGGCGAAGTCAATGTGGCGGAGTTTAGCAGCACCTTTTCTGT
GCTTCACATGGGCTTTGAACACGGAGCCCGCACCTTTTCGCTGTCCCCTGATCACGCGTC
CCATTGTGTCCTGGGGAGATGAAATAACTCATTTGTGAACTAGAAAAAGTCACGACCGGA
TATGCTAGGCTAGCTCTTAGCTAGCCTTAGCTATTTGACAAGCCAGATACGCTCGTCATT
ACGTTATCTACTAGCCGGCTAGGTAACGATg
>NODE_657_length_156_cov_8.076923
CTTATTTTTCTTCCTTTGTTGTTGTCGTTTTGTTTTCCTTCCTCCCCTCCTGTGTTGTCG
TCCTCTGCTCCCTGGTCTATCAGATTGAAATGGCGATTGAGACGCTCCAAAAGACTGAGG
GTTTGTCCAGTCAGAGAAGCTCGCTGCTCAACAGCCATGTAAGTCGCCATGATCAAACGC
CCCGGCTGGAGGGCAGCTCTGCTCTCTCTCTCTCTt
>NODE_660_length_383_cov_6.919060
GTGAATTTGCAAAAGCTGAATAGGCCAATGAGATAATCTGTTAAGGCTGTGTATAATCGG
CTACTGTATTTGGTTGTCCCAATATGTTTTTAAATGATTTGCTTTCATGACACTTGAAAC
ATGTTGTGAGATGATTGACAAAAGGGTCAAAACGTGATGAGATTGTTGTGGCTAGATATC
ATTTGAAAATATAGTCAGAGTAAGCACTGTAGAATCTAATTANNNNNNNNNNTAATTAGG
CATTAAAAAAGGTTAACGCCAGCGCCTGAAACCGTTTTTGTTTAATAATCCCATTACTGA
CGGCTCATCATGTATAAAATGGTGCAGAAGAGCACTAAGTTTCCACTTGTTTACGTGAAT
CTCAGAGAAATAGTCGAGGCTAAACCTCACGTTTGACACGGTTtgataagagacgaaggg
gtatactccgttgacacatcatc
>NODE_661_length_220_cov_8.118182
TGTCCCTCCCCCCCTCCTCCTCCACCTCCTCCATGGCCTCCTCCACCGCCCCGCTCCTCC
ACTCCCAGCCCCTTGGGGGCAGCGCTCACCTCCTGGGCAGCCCCATGCACCCGCAGCAGC
ACCTGGACCTGCACGGCGACCCCCTCAAGTCCCTGGACCCCCACTACAACTTCAACCACC
CCTTCTCCATCACCAACCTCATGTCCAACGAGCAGAAGATGGACCTGAAGTCCTACCAGG
ACCAGGTGATGGCCTACAACGGCTACGCCAGCGGCTCGCc
>NODE_663_length_261_cov_5.172414
CCACTACAGCCAGTGGAACCCAATTAAGAGTAAACCAGTTGTGTGAAGGTTTCTACATCC
ACTGTGAATATAGAGAGAGGAGAGGAGAAGAAAAGTGTTGCAGATGTTTACTCACTTCAC
ATCAAAAAGCCACTACAGCCAGTGGAACCCAATTAAGAGTAAACCAGTTGTGTGAAGGTT
TCTCCATCAGCTGTGAAAGTAGAGAGAGGCGCAAGGAGTAGAGAGGAGATCAGGGGCAAC
TCTAGTGTTGTAACCTCAATCGGGACGCAAACCAGTGAGAACAAGGAAGATACAAGAGGG
AGGGCCAAAAACACGTAGTAa
>NODE_664_length_234_cov_11.277778
GGGTGAGGAGAGGGCGTATGATCCTGCCCCCTCCCCCAGCTGCCGTGAGAGTTTGGGACA
CCCTTCCCGATGGCGTGAAAGGACTCGTGCCCTTTCCAACTCATACTTACCTGGCAGGGG
AGATACCTTGATCATGAAGGAGGTTCACCCAGGGCGAGGCTCAGCCATTGCACTCCGGCT
GTGCTGACCCTTGCGAATTCCCCAAATGTGGGAATCTCGACTGCATAATTTCTGGTAGTG
GGGGACTGCGTCCGCGCTCTCCCCTGATTTAAACTGTCTAATGGAATTTCTCAg
>NODE_665_length_301_cov_13.830564
TCTTTGTGTGTGTGTGTGTGTGTGTGTGTGTGTGTGGAGCACAGGGGGTGGGGAGTGACA
GCAGAGCTCTCCGAGGAGGACTAGGCAATCACTCCATTCAGCATCTGCTGGCACACCGCT
CACATTGTCAGCTCCCAGTTTAAAGAAACCTTGAGCAGCTTCAAAGGTCCTTTCAGGGCC
TTAATCCTAATAGGTCGCGGTTTGTTCTGTCACATCAAAAGGGGAGAGGGGAAGGTGGAG
GGAGCACTGCGTTAGGGGCTGGCCCAGATTCTTAAGGGCGGGAGATTGGCAGAGGATTTT
CGGTGCAGGGAGGATTGAAATCTGAAATATCGCTCGGCAGAATGCCTGCTGtaatagata
t
>NODE_666_length_211_cov_5.952607
GATCTCGAACCCCTGCCGCTTCTCCCCGAGATTTATTTCCGCTGCCGACCGCAGCCTCCT
CCGTAATCATATCTGTGTCTTCGTATTAGAAAGATAATTAACAGCACTAATGATCACGTT
AAGTTCATTACACATTCCCTGCCAGCGCGGCGAGAGGCTGACATTCTGTTGGCTTATCAT
CAGAGGTGGCAGTATGACCGCAAGGCCATTCAAATGGAAATGAGCGCGATGATGTTGGGA
TGTTAATTGCGGCGGGGAAGAGATGAGTTAt
>NODE_667_length_137_cov_4.160584
TAGGAGCCTTTGTAAGGAGCCTTCCTTCGGCTGTTGGAGAGCCAGACCTGAGGGAGATGT
GTTCTGGGTTCCTCTGGAAACTTGGCTGAACAATAGATCCCGTCCCGGGAAGCAGTGCTC
TGGGTGGTAGGAGGTTAATATTCTCACATGTCATTAAGGCTGCTGGCTGGGCTGACGACT
CATTGAATAAGGCAGCa
>NODE_671_length_340_cov_8.658824
CCTTCTCCTTAGTCTCTGGACAAATACATAGCGTTGATATTAAAAGAGGTCATTGTCTTT
TTCCCATTTCGCTGCGGAGAACATTCCCTTCTTCTTTTATTCTTCCTTTCCTTTTGTGTT
GATATTGCATACGTGTCACTGATTGAAATGGAAGGTAGGTAACGTTTTGCCTACGCACGT
GATCTTCATGCAGATGAGAATGTGAGAAGCACCCTAGTTTGACGTCACTGTTTCTCTCTC
TATATACTTTACCAGGGATCTTTGGTTAATTTTACTTTCGTTGATCAATTTGATTTTGCT
TTTCAAGCTTAAATTACTTAGAATTATGCTTTTTTTCCTCTTTCCTCCTCAAACTTCATA
CTGAAGTTCAATATCTCGCTCTATCTGCAGATCCATTTCt
>NODE_672_length_239_cov_10.778243
GAGCATGTTAAAAGGGATGGGACGGAGAATAGGGAGAGATGTCAATGTGAACATCCAAAC
AATATGCAAGAATCTCGACAGTATAGGTCACATGCAAAGAGGCCGGGGTCACGCTGAAAT
TGTCCATCAGTCAGACAAGCAGAACTGATTTGGATGCTAAATAATGGTTTAGATATTCAG
AAATTCTATATATATGCGAAAGGCTTCAGTGCACACTGGATCTGGCCCATCACAGAAGCG
CTACGCCACCACACTCCCTCATGCAAGCCTGCGCTATGCCTCTGAGCCCAGGTCACACa
>NODE_673_length_461_cov_9.223428
GTAGTTCCACCTTAAACGGGGAAGTGTTTTGGCCCCACTTGCTCCCTGTAGTTGAGGTTT
TTGTCCGCCCGCAGCAGCTGTCACCCTGCATTACTCGCAGTCAGCTAAATGAAACATTAT
TCTAAACATATGCATCGTAATCAGTTCGGTCACACTTACAAGAACACGCGTTAATAAGGC
AATCAATCACTCTGGAACAAGCAAGTTGTTCTGTAACAGCTCATAAACAGTGTGTAATGA
AGAATTGGAGGTTAGCATGACACGCGCTGATCAGATAATCAATGTCAAAGATGCGATGAA
TGTCAGTAAATGCAGTTTTCATGTTGTTTCTATAAAATCTTCAATTTACAACAAGCAGTT
CAATTACCCAGAAAATACAGTCAATTAAATGAGGGTGATTGGACAGTAGGGGCAGGATCA
TCGATCTTTGCATTTCTATCTCGCTGGTGGACATTTAATTTGGTTTTCTATTAGCACTGA
AATAAAGAAAatataaaatatattaaacagcccacagattt
>NODE_674_length_384_cov_9.591146
CCACCGATCTGTTTTGCATTCTCAACACCAACACTTCGACCAAAGGTTCTCACAGCTTTT
GTTGGTTTTGTGTTTTTTTTCCCTTTGGAAGGCAGAAGTCCTTTGATTCTAAACTTCTCT
CTGTAAAAACATCTAAAAAGATAATCCATTGGATCTAATTGACACAAAGACCCCCCCGCC
GCCGACACACACCACCCCCTAACTCCCTCCTCCCAGTCCGTAGCCCTCGGTTCTTCTGAG
AAAGGCCGAGTGTTTTTGTCCTGTAAATACCACGGAGCAGAGACAAAAAAGACGTTTTTA
AAATGCAGTCTACAATCCATTACACATATTCCCCCTGCATATCCATTCAGTAATTATTCA
TTAGAAAACATTTAACGTCACAGTGAATTTCACACTGGGCAGTCGAAACACAATAGAGGA
GATTTGCCCTATTTTGGGGTGGGg
>NODE_675_length_362_cov_13.179558
CACTCACACACACACACACACACACACACACACACACACACTGCCGCCTCTATCCCGGCA
TACATTTATTTATTCGTTATAGTTCCTAATTCAGTTTGACGAATGAGTGACAGCTTGACA
CCTCATTCGGCAAGATTAATAGAACGACACAATATTTACGTGGCAGAGACAGCCAATTAT
CCCTCCATCTATCATCCAGATTATCTTTCTGATTGAAAACTACTCGTCCATGTAATCGGA
ATTATTTGGAATTAGAAGGGAATTTATGGCTTCTTGTGTCATTTTTCCTGGACGGTGGTA
AACTAGAAATATTAGATACATAAAGAGAGTGCAGGAAATGACTAAATGAAAGCCCAGAGT
GAATGTCACTAATTTCTATTTATTTTGTTTTTCTGTCAACTCCCAGCACCAGAATTGAAC
Tg
>NODE_677_length_127_cov_7.535433
AATCAATGCTGGGCCTTACAGCAAAATCCCATAAAGCAACTTCAAACACCAATACACCAA
AATTTGTATTATGGCTATATCTCTTTGAACCCTCACGATTGAAGTTTTGGAGGGAAAAAT
GATATAAGTGTTATGTGCTAAGACGTTGGCATGTCAACCTCGGTTTTTCTTGACGTATCA
ACCTGAg
>NODE_678_length_61_cov_7.721312
ACTACTACTACTACTACTACCACTACTACTACTACTACTACTACTACTACTACTACTACT
GCTACTACTACTACTACTACTACTACTACTACTACTACTACTACTACTACTACTACTACT
A
>NODE_679_length_193_cov_14.896373
GCTCTTGTCTCCGAGCCATGGGAATGCTTCTCCTCCTCGATTTTCTCTACTCTCTTTTTT
TGCCTCCTGAAGGACTGAAGAAAATTCGTAATCCGGATCGAATGTACAGATCAGCTGTGT
GTTATGCTGGCCATGGTCCTCCTAAGAGTATCAGTGATGACACAGAGATGAACAGTAAGA
GTTGGTTATTAATACTGCATCCCCAGTGGCACTGCTGCTCGAAGGCGCCACTCTAGCTGA
ACAATCTATTATt
>NODE_680_length_252_cov_7.285714
CTACAAGCCTGGACTCCGCCTCAAAGCACACCAAATGGATCTATCGCCTCCCCTCTTCCT
GGCCTCCAGATCATGATACTCAGCTGACGCCATCATCATCTTTAATGATCCCTCCTCCAT
CTATGGCGAACTACAGCCATGCAGGGGACCACAACATCTTGCAGAATGCCTCTCCTCTCG
CCACCTTCCTCAAACTGACCTCACTTGGATTTATCATTGGCGTCGGAGTGGTCGGCAATC
TCCTGATTTCCATCCTGCTGGTCAAAGACAAGAGCCTGCaccgggcgccgtactacttcc
tgctggacctgt
>NODE_682_length_567_cov_8.490300
ACATTTATAGATTCCAAGTAAAAAAAAACAAAATGTCTATTATTTTTTCTATCCGTTGTC
TATACATGTGTCGATATGAATTGTGTAAAATTGTTCTATGTTTATTATTATATATGTGTA
TTGTATAAACAGTCTGTGTGTGAAATGTGAATGTGTGACTATTACTGTGAGTCTCTCCCT
CCtNNNNNNNNNNAAAATGTCTATTATTTTTTCTATACATGTGTCGATATGAATTGTGTA
AAATTGTTCTGTGTATATTATTATTATATGTGTATTGTATAAACAGTCTATCTGTGTGTG
AAATGTGAATGTGTGACTATTACTGTGAGTCTCTCCCTCCTGAAGTGACTAGTGTCTAAC
CGTGTGGACCTGTTGCCATCTAGGTGCAATGGCTTCTAAAGTGAGACGGCATGACACGCG
GGTCCATCCTTACCAAAGGATGGTGACCGCAGACCGAGGTCAGTTTAGCCTCTAAGATTA
CTCTACTCTTGACTGTCGTTTTCATTTACAGCATTGCCTTTATTGCCTTAGTTGGGAGTT
TCTAGTTTGTGTTGTCGTCGTTTTGATTTGGTTTCGGTTTTGTTTGCTGCCGCCACCATC
TTCTTGCCCCCCCACCCCCTACATCCa
>NODE_686_length_271_cov_10.719557
TATGCTATTTTATGGTATTCTCTCTCCAAGCATTTTACTAAACAGCAACTTAGAGAGAAA
TCCTGTTTCTTCCTCTTGGCTTCTCCCTCTCTCCACTCCCGGTTCATCTGATTATTTTTC
CCTTCACGTTTTGTCCCAATAGCAAATTACCAATTCTATGAATTGCAAAGCAGCCTCGGA
GACGCTGAGGGGTAGAGAGGGGGGAGACGCGAAGATTGAAAGGGATCTTTGCAAACACAA
TCACGTTCTTAAATGGAAATGCGGGGCTTTAAACAAATCTTACATCTCTCCCGTTCCAGT
CGCCTAAAACTCCGCAATCAGGCACATGTTc
>NODE_688_length_405_cov_7.790123
CCCTCTCTCTCCCTCTCCCTCTCCCTCTCTCTCTCCCTCTCTCTCTCCGCCCCTGAAGAA
GGATGGTTATATTTCCCCCTCGAGTTAGGACACCTCGTGACAAATGATCATGGATAATCA
ATAAGGAGGGAAATATGAGGCAGCAAACTTTATGAAGCCGGGAGACATATTACCCCCCCA
ACAACAGTCCTTCCCTTAACAAAGTCACCACTGGCCGGGGCCTgNNNNNNNNNNTAATCT
GAAGGAAAATCAAAGGACCCACAACCACATCAGCAATATTGGCAACTTATTCCACTTTAA
TGGCATTTTGATTGATTTTTCCTCTCTCCTAATGGTAGTTGTATAGATCTGACGCTGCTT
GTGCAAAGCTCTCGTGTGTGATCAACCTCCCTGAAGGCAAGCGGCGGCCATTAAAGCTCT
TGTCTTACTAGCGCTCATAATTGGAGGTTGACCACCGCcgccgcc
>NODE_689_length_381_cov_9.892388
GAAATTCATTTTCTAATGGAAATATTTGTTTTGTAAATCAAATATGTATTATGCACAGAA
TGCAAAGCACAAATTAAATTATGTTAATGAAATGAAAGAGATATGAAATGCATATTTCAT
GGACAAAACATAACCCCGGCGAACAGCCATTTCTTGATAAAATCTTTAAACACAATCTCA
TTCAGAGAAAGACATATTGCTATGGCAGATAGCACCTCATTAAAATGCTCCCCTTTAATA
TCAGTGGTTAGTATATATGGGATTGTAAATAACCACTAGGGACGAGGAACCAATAATGAA
ATACTGTCTTTAATAGCCCAGCATTGATGTCAGCATAAAAAGTGTAGTGGAGGAATATTG
GAAATTGGGTGCACACACATATAGTCAAAAGCTGTAAATGATTGCATATTTAAATAGAGC
TGACTAAGGCAAAGATGATAt
>NODE_690_length_158_cov_10.386076
TTGAACCTTTTCCAGATAAAGACTATTTGCAATGTAATTCTTTAATGCCATTTTTAATTG
CAGACATTTAAAGAAGATGTTGATCTGTTTTTCACAGTCATTTTCTACTGTTATTGTAAT
CCTTTTCATGCTGGTGTTTGTAAAAAAGAAAAGAAATCAAACTATTTGTACTAATATAAA
TAATTGAAGTTATTTTTAAAACATTAAAGGTTTTGTgc
>NODE_691_length_136_cov_4.933824
GAGGAAAAGGTCCTAGCAACATTGCACAGATGATTTGATGATATAGGTTTTGGGTTCTTT
TATTTTACATCTATCTCTCCCTCCCTCTTCCCCTCCCTTCCCCTCTGACCCCCTGCTCCT
TCCGACCCTGTCTGTCGGTGGGTGGGATGTCTCCAGATCCATGAGACCATTGAGACCATC
AACCAGCTGAAGACCc
>NODE_692_length_323_cov_14.086687
TCCCCAGTCCCCGGCATACGGCGTTCGCACAATAGCCTCCAAACCCCTCTTTAACACTTA
TTTGAGATGACAGGAAAAATTAAACCGTTTGTGCTTTCAATGGAAAAGCAATCATTGGTA
CATTATACTCTGCTTGCCCTATCATGCTAATGCCGGGTAAAAATGTCACCAAATGTATTT
AAAGGGCTGATGGAGTGTTGCCGTTTGATTCCTGCAGCCGGGCTGATTAATAAAAACCTT
CAATTTGTATGTAAATGCAACCTGGGGCCCATATCATCCACACACCTGCACCTGGAGAAA
AATAATAAACTCCAGTTTAATGCGGCAATTATGAGGGTTTATGGGGGATTGTGGCGGAGA
GGGCGCGGCGGCGGCGGCGGCCa
>NODE_693_length_195_cov_10.112821
GCAGAAAGCAGATTAATTTACTTTCAGTCCACAGGTTTTTTTGTGCTATACTCCTATTTC
ACTAAGTTAGAAGTAGAGAATGCCATCATTTGCAACCCGTTTTTCAAATCCAATTAAAGT
CAATGGTAAGACGATGGCTTTTGTAGGCTTTGCCTTATGTACGGTATAAGGCTTATTATA
GCCATCCCTCTTTTTTGTGTGTGTGTGTGTGTAAGCCGCAAAGAATGAACTAAATCGGGT
TAACAGTTATAATAa
>NODE_696_length_258_cov_14.841085
ATGCCCCTTTTCCCTCGCCAAAAATGTATGCCTGAACAATGTAATTGTGGGGAAAATGCA
TGCAGCCAGCATAACCACCCCTGCTGCACTCCCATGGGGATAACAAATGGGCCTTTTCTC
TGGGAATTGAGGGTAAACGATGGTTTCACTTAGAGAGCAAAGTGACTGTCTATCTTCATA
ACAGTGCTCTCCATCAAAGAGCAATGAATCCCATCCCATCCCACTGGCTCTGATTAAATG
CAGGCAATGGATATCCCCTCTGTGAAGGCCTGCGAAAGCAGCCCCTTGTGTCAGCCATGC
ACCTGCAACTATCAGCTt
>NODE_699_length_185_cov_14.913513
GGTAAAAAAAAAAATAGAGATATAAAACCCCGAAAGACGATACATAAATTAATTAAAGGA
CAAAAAAACAAGTGGAGAATTAAACTTGGAACATCTGTCAGCGACTTAGCTTTCCATCGT
AATACCAGTGTTAGAACATTTATACCCTTGAAGTTAATGATCCCCTCTTTAACTGACAGT
GAAGGAAAAGTGGCTGCATCCTGGAGAGGGCGATAAGAAAGCTCTTCACCCCCCTCTCTC
CAAAa
>NODE_700_length_131_cov_5.412214
CTTGACTGACTGTGTGACTGACTGTGCACTTGACTGACTGTGTGACTGACTGTGCACTTG
CCTCCGCTACATCATGTTTGGACAGTCATATTAAAAGCAATAACTCAATGGAACAATCAG
CCTGAAGTTATGAGGAGGTGCCACTCAATTGTCACCTTCAAAGCTCACTTGAAAGAACAG
TTGCTAAATAg
>NODE_701_length_215_cov_12.627907
GGCGTACGCTGGCGGCCAAGTTACTGCGCGCTTTTCCATCCACACCCCCGTCCTCCTGTC
TGTGTACTTCCTATCCTCCCATTTACCCAGAGGTCTTTGTGGTGGGTCCTGGAGTTCAGG
CAATATTAGGTTGCACCTCTTAAAACATGTCAGGGCTTTTGTGGTGAAAATTAAAGAATG
GAAAAATGATGAAATCTAACATTTCGCTGAGAGGTTTTTCACGTCCCGACGGAGAAGGAA
AGGGGGAGTGATGGAAAGAGAGAGAGAGGGAAGGg
>NODE_702_length_272_cov_12.180147
GAGAGAGAAAGAGACCCTCTCCAGTGGCAAAATGATAACCTGTAATCTCCGGCACTGCAA
ACACCTTCTCCTTTGATGTCCCCCACTAACATCCCGGCAACAAAGCCGGCCAATTACAAA
TGAGCTAATTAACTAAATTGTTGGTGGAGCATGAAGAGTTCATTCAGGCCGACGACTGCA
CCATGACAACAGCGAGAGCAGCCATTGTTGTCGGGGCCCACGTATCTATGGGAGTTGTTG
TTAGCTTTCGCCGCTTTTCACCAGCCTATCAGACTCAGCGTTACTGTAGCTGCCTGTCTG
TCTGTCTGTCTGTAGGCGGGTCCGTGTGTCCt
>NODE_703_length_140_cov_10.835714
CTGGGTCGGCCGTTCCGGTGCTCGGGGATCCCCTCGCGGGACCCCGGCCCGGTCGGGCTC
GGCCCCCGCCGGGCGCATTTCCTTCTAGGGCGGTGCGCCGCGACCGGCTCCGGGTCGGCT
TGGAAGGGCTGAGGGCGAAGGTGGCTCGGGACTTCGGCCCCGAGCTTTACAGCGCCCCTG
CCTCCACCTCGCCGCTTCCc
>NODE_705_length_359_cov_9.662952
CTGACACAAAGGCTCCATTACAGAGAGCTCAGTCTGTAGCGCACTCCTGCTGCCTACTGA
GCTCTCTGTAATGGAGCCTTTGTGTCAGAGCCCTGAAGGTGAAAGTACAGAACACTCATT
TGGAATACTATGGGATGGTTCATTATATATAGCAAGGCAGAGCAATTCACACATTAATTT
TCCAGCATCCGGTTTTTAATTAACCTAGTAGGCTGTCTTAAACACAGGGTACACAAACTG
CCTTCGGCCTCATAATTAATTCTAATGGAAGAAATTGTTGGGCTGTGTTAGTGTGAGGGT
GGGGTGTGTTTTGATTGTTGGGCCGTGTTAGCGTGAGGGGCGGAGCTCGCTGGAGCACGC
CAGTCACCGACAAGCACCGTAACGCCACCGCGGCAAGCCCCTCCACTCGCACATGAGGa
>NODE_706_length_421_cov_14.760095
CCAGATACAGAACAGGCTGCTAAGTTCTGTAATATAAAGTACGTAAAGTCATAAAAATAG
AGTATGAAATGCATTCCCGCAAACTACGAGATGGTAAATGTTAGCGCCCGCTGCCTCACA
CTCCATATCACTTCGCCCCATATGAAAAATAGTTTGCTATTTTGGAACCCCCTGGCAGCC
ATAGTGGATCACCACAGACCCTGAGCTCATTTATCTTTTGTCAGAGATGAAGCCAAACTA
ACGCCATCTCCTGAAGCCGCTAAAGAATGAGGGGGGACGCAGGGAGGGTAAAAATAAACC
TGGGGCCCAGGTAACTACACGGAGAAGTCACTCCACAAGTAATGGGTGGCTTCTGAAAGT
GGAACTCCGTTCGGAGCTGTCTCTCAGGCTTGGGAAATTATGCTGTTTAGTCTCCGCGCA
ACTTGATTCGTGCACTTTGGCTCGTTTTCAGGGATTTTGAACAACGGAGCTTAATTGCGT
c
>NODE_708_length_240_cov_6.033333
GAGCAAGGGCCAGGGCAGGGTTAGGTTTAGGTTTAGGGTCAGGTCAGGGTAAGGGTAAAA
TTAGGTTTAGGCATGAAGCCTGCGGGTTAGGTTAAGAAGGATGGTTAGGGTAGGTTTTAG
ATGTAAAACCAACATGCCCCCGCAGTCAGTGGAACCCATAAAAGAGAAAATTATTTGGCA
AAGATTTCTCCACTAACGGTGAAAGTAGAGAGAGGTGAGCAGGAGAAAAACGTTGCAGAT
GTTTACTCACTTCACATCAAAAAGCCACTACAGCCAGTGGAACCCAATTAAGAGTAAACc
>NODE_709_length_292_cov_9.380137
CAAGTGACTTAGATGAAATTAAGTTTAGTTAACAAAATAAAGGAAGGAAACATAACTATT
GTATTACCAGTTTGTGCCATAAATCTAGCAGACTCAGCTTGCTCCTGAAGGGACTTTGTG
TCAAGAACTGATCTTGGTCGCTGACTTTTTACAGTATTCTCTCCGATCATTCCATATTCT
AGGGACAAAATAGAGGTTCATATGAAAGCTAGGCTTTGACAGGATATTCTGAGAAACAAA
AACTTATTACATACTGTTTTTTCAAGATGTACGTAAATACTGCAATGCATGGCTAGAAAC
AAAGATCACACAAGGATATATTTAATTTGTCATTTACTTTAGGGCAAAGAAc
>NODE_710_length_176_cov_4.897727
TGCACACATGCACACACACACTGACTGAACTGAGCTCATTTTTAATCCTTGCAGCTCACC
GTGAAGGAAGGAGGAAGTTCCAATTAAAATTAAAACAAGCTCTTTTAACGGTCTCTTAAA
TTGACAACTGAACAATGATTTTCGTATTGGTATCTGTCAAAGGTCTTGGAAAATCCTCAG
TTGATAAGGCCCAACGCAGCCAATTAGGAGCAGAGTAGGGCCTCAGCCAGTAATGa
>NODE_711_length_453_cov_3.953642
ATCAACAAACACGACACTGCGCTCATCGTCCTACAGTTAGACACAGATCCAGTTCCGCTC
GCAACCCGCTGCCCAATTGCCCCAGAAATGAACCAACACCGGGCGGAAAGCGCCCCACAC
GGCACGCAACAGCTCACGGACCTCAATGGCCCGCTGAATATACACCGATCTTTTGCGATG
CAAACGTAGTCTCCCCTCCCTCCCTGTTGGTACTGCCTGCCTGACAGGATACTTCGTCTC
CCCCAACTCTGCAAcNNNNNNNNNNNNNNNNNNNNNNNNNNNNNNNNNNNNNNNNNNNNN
NNNNNNNNNNNNNNNNNNNNNNNNNNNNNNNNNNNNNNNNNNNNNNNNNNNNNNNNNNNN
NNGTCCTCGGCTAAAGCTGCTCACGGAAATGTCCCTGATTTTAACGGTGGATTTAAAAAT
GCAACATGAAAGCTGCAGCTATTCTGTAGCAGCGCGACCAGCTACCGTAATGACTCTTCA
ATGCGACCGTCAATTTGGAGATGTGTTTGGAAt
>NODE_712_length_151_cov_4.198676
CCGCTCTCAACTCCGCCCAGACAAGGGAACGGAGAGAGAAAAAAATTAAAAAAATAACGA
GAGCATAATTTCAGAGAACTAATTATTTCTATTTGTCTTTTGTCACACTTCTCTAATCCC
GCTATATAACACAGGCTGTGTGCATTAATTGGCTTTGCAGTGTTTTGAATCAGGTCCAAG
AGGGAGCGTAGCTGACTTCACTGCcagccct
>NODE_713_length_125_cov_4.888000
AGACTTCAATATTTAAATAGCCAGCAACGCACCACAAGTTTCTAATTAAATTATAACTCA
TGCTTGAAAAGCAAAAGTGCATGTGTTGTGGGAGCCTAAATTATTCAGCCCGCCCTATAT
CTCTCTCCCGTCTCTCTGTTCGCCCCGGGACAAACGCCACTTGCCGGGGCTTTCATAGCC
GGGcc
>NODE_714_length_184_cov_8.711957
GTCTAGGTAGAGGCAGGGGCAAAGGTTGGGTGGGGGTAGGAGAGGGATACGGACCCGGGT
TAGGGTGAGGGGAAGAGGGCTGGGCCCAGGTCAAGGCCTAGAACGAACTAGTGTATGTCT
GTGTGTACGTGAGTGTGTGATTAGCTAATAGCTACAACATCCATAGTAGACACTGTGATA
GCGGTCGGACTCAGGGTGATCTGCAGGAAACGGTGGGGCATCCACAGGAACTGGTTAGAA
GATa
>NODE_718_length_270_cov_7.125926
CTCTCTCTCTCTCTCCCTCCTTCCCTCTCACCCCACTCCACCCTTCCTCACTGCGGTAAG
CAGGTAATCATGAGCTGTCAGTGAAAGGTGACCCATTAAGGTGATGGATACGGGGAGGTA
AACAGAGGGCGTGGGGCGCGTGCGGATCGCTGTCTTCACTGCACCCTGGCCTTTCTGCTC
TGCCGCCGCCGCGTCCGCTGGAGGCCTCATTACATGTGGGGCGCAGACCTGGGGGAGCGC
AGGCCGGCGTGGACGCAGCCGCACAGGGGTCAGGTCCCCAGCCCCCCCTGGCTCTGACGC
AGCGCCCCCAGGGGTCAGGACCCCAGCCCc
>NODE_719_length_162_cov_4.648148
GCGGAGCCTGGAGTTGTCAGAAATATCGACACGCTTTCAAATGACGGAGACTTCAGCAGC
CCTTTCTCTCCCTCTCTTAAGCCTGGCATTCTGTCTGCCCCGCCAGGTATTGTAGCCTGG
GTGAATAGTGTCAAACTTCATAGTTCTCGTTTGGCTTCCTGTACATGGCAGAAGAAAAAG
TGCCCGCAGTGTGGGTTTTCCCTTTGTGAAAGACCTCTCtag
>NODE_720_length_133_cov_7.954887
ATTCTTTTAAAAAGAAGTGTATCTATTTGTACTTATCCATCGGAGACATGCATTCGCATG
TGGTCATTGAAGTGCTCAATTTGGTCGAACTTGGCAGGGCAGACTGAGCACACGTAGGTG
GTCCCTTCTTGGCAGCTGGCCTCCGCGGCCACGCCCACTCCCGTTCCGACCCCgccccct
acgccggcgcctc
>NODE_724_length_137_cov_6.759124
GAAGAACAGGCCGGGGCGGAGCCATCTGTAAATGTCACGGGCGCCGCTTGCTCATTTTAC
ACATCATTAAAGCCAATATTCCTAACCTGTATCAGAGCAATCAGGAGGAGGCCATTACCG
GGACCGCAGCCTCAGGGGAGACGCGGCAAAAAACAAGAGAGGAGAGCACAGAGACAGAGC
GCACTCTCtatctctct
>NODE_725_length_123_cov_4.991870
CAACTGCAATCACATTCAATTCATCTGACGGTGTAAAGTCCTTTTTAGCATCTCATTACA
TTATCACTGGGACTTATCTTTTAGGACCTATTTTTCTGCATGTTTACATGCCTACATGCC
ACATGATCATTCTCTAGGCCTTCCATCTGCCTGGAAGATCCACCTTTACCATCAAGTCTC
AGt
>NODE_726_length_140_cov_10.857142
CCCGCCACTCCGGATTCGGGGATCTGAACCCGACTCCCTTTCGATCGGCCGGGGGCGACG
GAGGCCATCGCCCCTCCCTTCCGAACGGCGTTCGCCCATCTCTTAGGACCGACTGACCCA
TGTTCAACTGCTGTTCACATGGAACCCTTCTCCACTTCGGCCTTCAAAGTTCTCGTTTGA
ATATTTGCTACTACCACCAA
>NODE_728_length_273_cov_10.758242
CTGAGCGAGGGGCAACTGTAACGGTCAAGAAGCCTAACACTTACAGCCTGCAAAGAGAGA
GTCAGACGAAGCCTCGCGTCAGTACGATTATATGTTATGTGCAATATACTGTCAACTCCC
CAAAACCATAAAACTTACTTTAATGGCCACCACGTGACCGTTTATGGCCAGTGAGCCTAT
CTGGCAGCTCTCCGGAAGATTTTTACGATCTAATTCATAGACAAAACCCCCATTCATTTG
GCACCCAGATGTTAGAAAGCCGGAACCGGCCCACCAAAGTTTATAGCTAAAAAAATGTCG
AACTGATTCCCTGATAGTGAGCTCAGACTCGGg
>NODE_729_length_244_cov_8.774590
CGACAGTTAAGCGGGATGATTGCTAATTACAAATGGGATCAGTAGAAAGTAATTGGGACT
GAGAGACAATAAAAAGAGGAATGTATTCATCTCGGGGAGGATTCTCCGGCTTTGCCTAAG
CTCTGTGCCAATGTGCTAACAGCATTAATGACATTATAAAGAATTATGAGAGGAAATCAA
ATTTTCCTCGCCACTTGAGCGCCACAAAAATGCCAAACAATAAACTACCAGATTGCAAAT
TAGATCAGTAAAAATATCAAACACATTGCGGCGGAAGAAAATCCATAATTGCATTTAGCG
CCCg
>NODE_730_length_314_cov_17.146498
GGCTGTTGGGCCAGGAACAGCTGTTCCTCATCTGTCTTGTCACGGCCCGTCTCACTCGCG
CATATGGGTATTTTCGGAAGTTTGGGTTCTGAATTTCACCACGATGCACATCAGAAATGA
GACTTTGTGTTTAAGATTTCACTTCCAAGGACTCTCCGCCTCTGGGACCTGCTCCTTGGG
CTTTTCATCAGCTGCCATTTTCGACGGCATGCAGTAATTTCATGGCTCATTGCAAGCGCT
GAAAACCTTTGAAACCGCAAATGTTAACTTTGCCTGGCCTGGAGCCATTTAGGAAGCGAT
TAATTTAGCAAACAGAAGTGAGCCACTTTCTCCTCCTAGCCTGTGCATAATTTTTGGGGC
CTCTATCTGTATTt
>NODE_731_length_248_cov_4.221774
TTTGTGCTGGTTATATATGGCAAAAATAAACATTATATTCTATCTACAAGAGTTATCGCA
TCGTAACTGTGTGATGTATGTGTGAACGTAACCTACGCGGTGACGTAGCGAGTGGTGTCC
CAATTCCTAGGGAAAGATTTCAAGCCCTACCCCTTGTGGCTCAAAAACGAGGGCCAAGGG
GTAGTGGGCGAGGGCTAGGGGTAGTGGGCGAGGGCTAGGGGTAGTGGGCAAGGGGGGGTA
TTGGGATTCGGCCTAAATCTAAAATAGCTGCCAAAATTAACACGtgtgtgtgtgtgtgtg
tgtgtgtg
>NODE_732_length_122_cov_20.114754
ACTGTATGCGTACACTTTGTCACTCATTGTCACAATAAAATTGGCCTCTAACTTCTTATC
AGTTTTATTTCTGTTGGGGAAAGTGCCCCAGTTAAGAAATTGCTTACATCCCACTCAGTC
TGGGGCTGGGTGTGAATTTCCCACAGGGTATGTACCAATATGAGAGAGCACACTACGACA
GA
>NODE_734_length_194_cov_5.881444
CCATCCAGGCACTGAATGACGGTCCGCAAAACAAAAAAGAAAATCAAGGCAAAAAGAAAT
CCCCTCGCTCTCTACACGCTTTCGCACAGGCAACTGCCCCTCGCCGAGAATGAACTGAGG
GCACCTGTCTTACAACTGCTTTCCATCACATGACAAAGCTATTAAAAGTAGGCAGGGGAG
TGACTCCCGTCACCCCCTCCCCACTATTCTCCAATGACGTACTGGAAGCAGGCGGGGTCT
GGCAGTacgcgcat
>NODE_735_length_146_cov_7.910959
CACTCAGCTGGTTTTGGTGCCAAACTAGCCATGCAAGAGGACATCAGTGATGTGCTCACA
TTTTCTAATCTCCTTTGATGGATTCAGGCCATGCTTTCCATTTAGTCCAGCAGAGATTAC
CAAACTGTCAGCACTCACTTAATCTCCGCCCCCAGCCAATAATCAGCACACAACCCCAAA
AACCTTAGTCAATTGTTAATCTTGta
>NODE_736_length_265_cov_8.264151
GAGAAAAAGGACAACGGACAAGCCACGATTCAAACTGTTATGTCATCAGCAAATACAAAC
CTAATACGATGCTCAGAGCTGCACTAACACATTGTTCTCTTCCCTCCCTTCTTCTCTCTT
GTCTTTTGTCTCTAGTTCCACCAGGTGAGAAGAGTAATGACCATCCTGTTCCTTACTATG
GTTATTTCATACTTCAGTTGCATGAGAGCTGCACCCCTGAGAGACAGCCCGGGCATGAGG
GGCCACCGGACCGAAGGCTACCAGGGGACCGCAGCCTCGGCAGTCAGGGGCCAGGGGCCC
CCCCAGGGCAGCGGGGgcccggccc
>NODE_737_length_241_cov_6.838174
TGTTCATCGCGGTACCCTAGCGCGCGTCCTTACTGGAAGCCATATTGATTTTGTTTGTCT
GAGACTTCTGCTGTCGTCCATGGCCTTTACCGCTGGGACAAATCTAATTGTTTTTCTCTG
GACGCTTCCTGTCTCCTCTCCCTTCTGTCTCATTATGTGCCAAGATCTGACAAGTCAAGT
CTCCCCACACTCTCAAATCTCGCTTTACAGCATGCCACTCTGAAGAACACTACAGATGGC
TTGCTTCTCAGCAGACCCTCCCACATGGAATGCTACAAACATGACAACAGGACACACTTG
c
>NODE_738_length_61_cov_5.819672
ATGCTGGAGGGAAGAATTTTGAATTACAAGGCTCAGATAACATGTACAGCCTATTCCTTT
GTAACACAACTCTTTCTCGCCGAGAGAAGCATTTTCCAGGCTTCAAAACACAAGATGTCA
T
>NODE_739_length_412_cov_5.614078
CCGCGCCGGGACCTCGCACTGGTGACTCTGGATAACCTCTGGCCGATCGCTGGCCCTCCG
CGGCGGCGACGTCTCATTCGAATGTCTGCCCTATCAACTTTCGATGGCAGTTTCTGGGAC
TTCCACGGTGACGACGGGTTACGGGGAATCGGGGTTCGATTCCGGAGAGGGAGCCTGAGA
AACGGCTACCACATCCAAGGAAGGCAGCAGgcgcgcaAATTACCCACTCCCGACTCGGGG
AGGTAGTGACGAAAAATAACGATACGGGCCTCTGTGGAGGCTCCGTGATCGGAATGAGTA
CAAACACAAACCCCTTTGCGAGGATCCATCGGAGGGCAAGTCTGGTGCCAGCAGCCGCGG
TAATTCCAGCTCCGATAGCGTATATTAATGTTGCTGCAGTTAAAAAGCTCGTAGTTGGAT
ATCGGCGACGGGCGTGCCGGACGGGGAGGGGGTGCGGGGCGGGGGCGCGGCc
>NODE_742_length_197_cov_4.817259
GGTGGCCCGCCACCGCCTAATGAACACGCCAATCTGTTACCATCGCCGCCGAGCGACTCA
CCAGACAATTAGGCGGCTGAGCGTGTCATTATTCTGGGCCAACGAGAAGAGCCTCTCCTC
TAATTCCGTCTTTTCATGCCTGTTTACTCTCTCACACACCCCTCGTTAATGAGAGCTTTT
CCACTGTATGCTAATTGGTTTCAATAACATTCATTTTAGTTGAAAGGGAACGATTCTGTT
AATTGAGAAGCGGGGAg
>NODE_743_length_322_cov_15.034162
ACCAAATTAGTTTATCATGTAATACCCTTCCAGAAGCTCTTCTGGCAGAAACAAGATATT
ATTCTCCTGGAACGACCCATAGAAGGAGAGGAAAGCCAGTCAGATTCATATTTCATCGCT
GCCACAGAAACCTCATCAGTGTAATAACCCTCCATCTCATGGGTGTTATTCAACCATCTG
CTGCTATATTACTTATCTTTATTTTGCAACTAATTAACAGCATAATCTTCTAAATTCAGC
AAGTTAATTATCATTATTGTGGTCTTTGCAGCATCATCAGTCCTTGTAAAGCGCCGTCTC
CGCACCCCTGGAGAGAAGGGTGGGGGCTGGGTGCGGAGTAGGGGGGCTGGGCGGGGGTCT
TTTTTCTTgacgggtgctcatt
>NODE_745_length_321_cov_9.660436
GCCGCGGCCGCGTCTTCTTCCGCCCGTTCTCCAGGTTCCTGCCAGCGTTCCTCTGGAATC
CTGGGGCCCCTCTGCTCCTCCCTAACTTTGTTTTCTCCGACGCAGATTAGATCTGCCACC
CCATTACGGATTCATTTTCCTAATTTTTCATGTCGGCGCCACTCCCCATCTGCGCGCGGC
TGATAATTGTGGGGGACCAGCCCTGGTGATTAACATCAGCAGAATTAATTACGCCCGCCA
TTAAGGCTCCAGGTTGCGCACAATGATCAAGAGAAATTAACTTTCTCCCAGGCCCCTAAA
TCATCTCACCTCCAGGCGGAGTGACGGCGGTAGAGACAGGCGGGGAGGGGTCCCGACCCT
CGCCACCTTCCTAACCAAACa
>NODE_746_length_335_cov_9.728358
GAAAAGTACGACGCTCAAACTTGCTCTGAGGTGAAGGACTTTATCTCAACATCTGAAAAG
TATAGAGAGTGGTTTTGTGAGTAATCCAGCGGTTTTTACTCTGAGATTGCCAACAGACCA
GACTATCTATTTCTGAAAGCATTGATCGTCGGTGCATAGCCAATATGGAGGGTAATCCAT
CCCTACGTCTATTCTATGGTCTGCTTATGGAAGCATATTTACTTAGGGCAGTCATGCAAA
TTATTACTTACTGCCCTGTAAGCTGATAACACAAATTAGATACTCAATAAAGTCGAACAA
TATATAATAAAATTAAAAAGGAAGATGGTGAGTGATACCTGAAGGGATGCTCACAGCATG
TGGTATTAAATATGCCTCGAGGTAGCAAAACTTTc
>NODE_747_length_270_cov_7.470370
CGTGCGTGGGTGTGTGCGTGCGTGCGTGCGTGGGTGTGTGTGTGCATGCGTGCCTGTGTG
CGCGTACATATGTGTGTGTGTGCGTCAGTGTGTACATCATGCAAATTAAAACTTCACACA
CGTAGTAAGCAAGCTGCCGGGCGCTCTGTGATTTCACACAGCCAATTAAGGCCCTCTTGG
CAGTTGTGTGAACAGTGTCACTAGAGGGGATGATATCGCCGAGTGAAATGATAAGCAATC
ATTATGATGAATGCCTCGACATTACCACGCCTTAATGAGGTGGAAATTATCTCATTCTTT
TTTGAAAGAGTACAGATTAGattagagtgg
>NODE_748_length_444_cov_9.315315
AGGGACCGAGTATATCTGTACAAGCTTTTCTGAAAATCGCGGATGGTTGTTGTCTGTCCT
GACTCCAGAGCCGCCAAGGTGTTGGAGAGTTTAAGCACGCGGATATTGCAAAGGGTTATT
AGATTCATAAGTCACCGAAGTGGTGGGCGATCTACTGAGCACAGCAGAAGTTCTCCTATG
ATGACTTCAAACAAGACACATTACCTACCAGCATCTGTTGGAGTGAGTGGATATTAAGAC
ACTTCTATCTCCAGAGCAGCGTAGGTGACAATGGTAAGTAGCATAGAAACAATATAGGAA
CGATTACAGAGGAATTGCAATGCTTTCGATTTATACCGGGAAGGAAAATAGCCCGCAGAG
CTAGAAGGATGGACTCATGGCTACTTGAAAAACTCCAGACTCGTCTGTCTGTTAAGAAGG
TAGTTGGCAAAGCTGGTGTATAAGATTGTTAGACATTTCTGAGCTCGAGAGGTGCAGGGA
CAGGAGGAGGTAAGGCGAGGGTGa
>NODE_749_length_128_cov_6.195312
TGTTGGTGTGTGTGTGTGTGTGTGTGGGGGGGGGTTTGGCTAACCTGCAAGGTGGAGGGG
GTTGGGCGGGCGCGTGGGGGCGAATACTATTTACATAAAATTAACAGTTCAAAAGAATGA
GTTCACACACCAATCAAACTTGTTAATTGACTGCCATTGGTGTGTCTCTGGATATACCAC
ACAGGTAc
>NODE_750_length_211_cov_10.251184
CTATGAAGTTAGACTGTCAAAACTGCAAGAAGCTTTTGTTGTTAACTATTCTCTCTATCT
CCCCGCCTCTCGCTCTCTCTCTGAGACAACAGAAGACGATGGTTGGAGCTGTCAATCTTG
GCAATCAATGCGAGCGGCCATGTCGCAAGTATTCAAAGCATTTCCCGTCGTGCAGCATCA
GAAAGTGAGTGGCCCGGGCATTGATCTGGGGACGGCAAAGAGGCAGGACTCCCCCTCCCA
GACAAGATGCGCGAGAGAGAGAGAGAGAGAg
>NODE_752_length_188_cov_6.521276
AACATATAAAAGAGGCCCAGCAGTGATGTGGTGGTGGAGCAAGCTTCCTGCATCCGTGCC
TCTCATCATTATTATGCATATCCAGGTAGAAAGTTAATTAACCCAAAGCTTAAGCTAATT
ATGATAGCAGAATGCTATCACCCAAACGCTGCTTCGCAGACAGCTGTCCAGAATTTCATT
TGCTAATCATTTTTCCTTTGGCACGGCATATGGAACATTTTTTTTCCCTGCTATCAGAAT
GCCAACAa
>NODE_753_length_374_cov_4.125669
CGATCAACTGTCTTGCCGTCGGTGCGCGTGGACTCGGAGGTCTGATCGCTTCGAGGTTGG
ACAGCGGAGTGGTGCTGAAGGAACCCTGTTGCTCTTTAAATAGTAGCGCAGAGCAGGCTA
GACCAGGTTTGGCCATGTGACGGTTACGCCGGGAGCGCCCAAGGGCTCTCAATAGGGTTT
TGTGCCTTTTCTCTTGGCATTCACACTGCACGCTTCCCCATTATTTCACTTGTTAACTAA
ATGAACTGCATAATGTAGTCTATTCTTGTCAGCCCCACCCACGCCGCAAGAGGCGGCTCT
GCCTCTTCTCCCTCTTAGCATCGCTGTTTTATCTGTTCAATAACTTTTATTATAAAATAG
AGATACCATTTTGACATGTTGGCGTGTCCAGAGCCCCTATACCACACCCACTAGATCTCT
AGGTTGTACGAAAa
>NODE_754_length_225_cov_5.520000
GAAATGAACACACACTCTGTAAAAGAGCACATTTCAAAATGCTCCTCAGCTTACGGCCAC
ACCTCCCTGAGAACGCCTGATCTCGTCTGATCTCAGAAGCTAAGCAGGGTCGGGCCTGGT
TAGTACTTGGATGGGAGACCGCCTGGGAATACCAGGTGCTGTAAGCTTTTTGGCCTCTGC
AATAGGGGGCACTGTTTCCCCAGCCAAGGCGCAGAGATCTGAGATAGATACACACATGCA
TAGTCATTTACAGTACCTTCATTAATAGGCAACTTATTTTACAGt
>NODE_758_length_117_cov_8.376068
AGCTGATATTATACGCTCTCGTGAATGTCAGGCAATGGTAAAAGGCTTACAGCACCTGGT
TTTCCCAGGCGGTCTCCCATCCAAGTACTAACCAGGCCCGACGCTGCTTAGCTTCCAAGA
TCGGACGAGAGCGGGCGTTTACCAGCGTGGTATGGCCGTAAGCCTCCTGTGAGGAGg
>NODE_760_length_295_cov_8.759322
GAGAGAGAGAGACAGAGAGAGAGAGAGAGAGAGAGAGAATGGCCCTGCCACCTGATCCGT
AACAGTCATTGCCTGTTACATACATTTCAGGATTCATTCAGGCTCTGAAGATAATCGAGG
CGGTCGACAGTTTCCCGCAGCCCAATGGATTTATGATAGCACTGTCAAGAGAATGAGCCG
AAATGACACAGTAGCTGACTTTAGCTGCAAATAATGTGATAGGCCGTACAGTGGTGCAGC
AGCAGCTGCTGTCATCACAGGTAATAGGCTATAAAGAAGGCTGATAGCAATACCTGTCAT
TCCTTAATGGCTGACTTCCCTGAAGAGCTTTTGTGGCCTTTAACATGGAGATAAt
>NODE_761_length_361_cov_6.908587
CTGAATTCTCGGAATCTCAGAAGCAGACAAAAACCTCCTTGCTCACAGCTATGTCTGGAT
TGCCTTCTCCGCCAAGATAGGAGTCAACATGTTTAGCGACATCAAAAGAAAACCTGATAC
CTTAAGTATAAGAAGATTAACACGTGCAGTGATCTTGAGCTTAGCCTGCTCCACGACTTT
CAACAGATTGTGCCAGAAGGGACAATTACCAATGAATTGGCACCAACATCTCCCGGTTAT
TTAACAGAATCTGGCACAGTGTATAAGCTCaNNNNNNNNNNCAAGTCTGGCCCCGGTATC
ACGGGGCTAACAGACTGAGACATGTGACGAGGGGGAGACAGCGGGAGAAGCTGCCGGAAC
ACGCTAGGAGAGAGGGAAGGGAGGGAGGAAGAAAAGAGAGAGAGCAAGAAAGAGAGCAAG
a
>NODE_763_length_261_cov_6.375479
ACACACACACACACACACACACAGCCCTCAATCAGACCAGACAGAGGTGAATCAATCATC
GCCAAAGATGTCAGCATCTGCCCAGGCAATTTCAGCCTGGAATTAATGGCAGATGGGATG
TTGTTCCCTTGTTTAATCAGTTCCACCAAATGTGGTTTTATCTGGTATAAAATGAAACCA
TCTGTAGCACGTAGGTGTGAGGACCCAGTGAGAGGGGACAGAAGGAGAGGGAGGAGAGGG
GGAGGGAGGACGGAGAGAGAGAGGGATGGAGGGAGAGGGAGAAGGGAAGGGTAGAGATGG
CCGACCAAAAACAGAAGCAGa
>NODE_764_length_157_cov_12.299363
CTCACGGGCTGTCTTTTTTTTCAATATCACCTCCTCATGAAATTTCATTTGGATTGTAAA
TGTTCAGTAATTTACCATCATAAATGTATAATGGGCCCCTGAATCCAGTGACATTGTGCT
GGCTAATCAACTTATTTGAAAATGAATGAATATAGATCTATTAAGAGAAGTCAGCACTTC
TGCAGCGTTCAGAGTGGCGTGCCCTCAGACGCGGGCa
>NODE_765_length_248_cov_9.302420
GTTTTTATGGCACAATAGTTGGATTGCTAATTGAGATTACGCAAGGAGGACACGTTTTTT
TTAAGTGCCACTTTATTACAAAAGTATAAACTTGACTGACATTTTCATGAATAATAATCT
TGATATAAAACATTACAATCTTTTGCACATAGCACTTAATTACACGCGTTGAGTACAAGA
CCCTGTAGTCTGAATAGCAAACACACAACAATAGCTGCCACATTAAACTTAGCTGGGCTT
TCAAAGAACACACCATAGCTTAAATGGCTTAAAAAAGAACAAACGAAACATCAAAATTCA
CATAGTAg
>NODE_767_length_274_cov_11.478102
GTGTGTGTGTGTGTGTGAGGGCTGGCTTGGGTTGCGGTGTGAGGGGTGGGGGTCAAACTC
AATCTATATGGAGCAGGCCCCGGCCCTTTGGGGATACAGCGCAGGGACAGCACCAATTTT
TAGCCCATCAGACGTCCAATTTTTTCTCCTTTTCATACCTGCTGTAGTAAATGAGAAACA
AATTAAATTTCACCCCACTATCTCCACAGAAACCATTTAAATCCTTTATGGAAACCAAAT
TGTCCCCAGACAAATGGCCTCTGGTTCTGTGGAGATACACTCTAGTGCTGCAACCCAAAT
GCATTGGTGtcactatggatagggcattgtctgt
>NODE_768_length_145_cov_6.517241
GACGGGAAAATGATGCATCACAATCCATTATCACAGCATGCCACAGACGATGGGTGCGTG
TGTGGACTCCATAGCTATGGAGGCCTGTGAGTGACAGAAAGGCTAATTGACAAGCGGAGA
CTCACAGCAGCGGAGAGTCAATGGGGCCCGCGAGAGCGTACCTTCTCCCAATGATGAAGC
CAAACACCATGAAGACCAagatgat
>NODE_769_length_438_cov_10.977169
CCGCCTGTCCCAGCCCCTGCCTCTCGGCGCCCCCTCGATGCTCTTAACTGAGTGTCCCGC
GGGGTCCGAAGCGTTTACTTTGAAAAAATTAGAGTGTTCAAAGCAGGCCCGGTCGCCTGA
ATACCGCAGCTAGGAATAATGGAATAGGACTCCGGTTCTATTTTGTGGGTTTTTCTCCTT
GAACTGGGGCCATGATTAAGAGGGACGGCCGGGGGCATTCGTATTGTGCCGCTAGAGGTG
AAATTCTTGGACCGGCGCAAGACGGACGAAAGCGAAAGCATTTGCCAAGAATGTTTTCAT
TAATCAAGAACGAAAGTCGGAGGTTCGAAGACGATCAGATACCGTCGTAGTTCCGACCAT
AAACGATGTCAACTAGCGATCCGGCGGCGTTATTCCCATGACCCGCCGGGCAGCGTCCGG
GAAACCAAAGTCTTTGGATTCCGGGGGGAGTATGGTTGCAAAGCTGAAACTTAAAGGAAT
TGACGGAAGGGCACCACC
>NODE_772_length_191_cov_6.806283
CCGTGTCTTTCTACGCAGACCCAGATCCAGTACCTCAAGCAAACCCAGCAGCCAAGTGTG
GCTCACCTGAGATCGGCGACGCTGGACCCTGCAGTGAACCTGTTTTTCCTCAAGATCAAG
TGCGAACTAGATGAGACTAAAGACAAACTGGAGCAGGCCCAAAATGAACTCAGTGCCTGG
AAATTTACGCCTGATAGGTAAACCAAATCAAAATAATCCCCCAGCAAAGACTTTGCCAGA
CAACTCTCctc
>NODE_773_length_289_cov_9.152249
ATACCCTCTCAAAATTATGTTTATATTCCAGCAAGAAAAAATACAGAGACTTAAGTACCA
CAGAAATTAAAGTCTTGTTATTCAATGTATTCACATTACAACATCCACATTATTCAGCTT
GTGACAAGTTCTACTGATCTCAAAACATATTCACTGATACATAATACCAATAGGCACTTC
CAGTAATTTCTGGCAATATAGTAGCTACAGTATAGTGTCTAAATTACAAAATGGTAAAAA
TAAATAATGTATATCTAAAAGAGTTTTTGTAGTTTTCATATTTCTTTACTGTACAGCATA
TATATTGTACAAAATGGAGCATCAGCCAGCAAGGAAAATGAATCATTTc
>NODE_775_length_244_cov_15.217213
TTCTGTGCACCTTGGACAAAGGCAAGGGGAAAAGAAAATGTCAAATTAAGAGAGGCCAGC
CAGAGAGACGTGGCCGCCATATTTGTGTGAAAGCCCAGTGCTGCTGGCAGCAGAGATGGC
TGCTTTCTGATTCATCTGGGGCCGTATGGCAAAGCTTTGTCAGTCTGGGAGAGGTATAAA
TAATTCAGAGTGAGAGATGGCAATTACAGGAGCCTGCACAACCAAAATGAATATTTTATA
AGGACTAAAACTGCCCTGGAATGAATCACACACATAGAGTCACACACACACACACACAca
caca
>NODE_776_length_128_cov_5.187500
CTGCCAGTTGTTTGCCAGCGTCTCCTGGTGGAATTCATTCAAATTAAAGCGTCGGAATGA
GGCCCGGGTCCCAGAATGCCTGGTCCCTCTCCTTCATCAGCATTCCGCCGATGAGAGTAA
TTAAAGCCGAAATTAATTCTGCTGTAAGCAGAGGAGCCACAGAATAACTGATATTAGAGG
CTGGATGa
>NODE_779_length_138_cov_4.123188
GCTGGTCTCTCCCTCTGCTGGTCTCTCCCTCTGCTGGTCTCTCCCTCTGCTGGTCTCTCC
TGGCGGCGGACACGGAGCTCGCTCCTCGTCTTGGCCGCGTTAGCGCCAAAGAGCACTCTG
GGTAATAGCTAGGGCCCGCGTCAGTCCGGTTGCGGTTCTGACGCGGGGGGAGACGGGTAA
GGGGCGGGGGCGGGGCTg
>NODE_780_length_251_cov_6.665339
CTGTGACTAAACTTTTTAATTATCCTGGAGGAGTTCTGATTTAGGTCCCAAACCCACTGA
GATATCTAATGAAGCCTCTACCTTCCAGGCAAGCATATTTTTCCAAATGACAGTAATTTA
CATATGATGTATTTAGAGGAGAGGAGGGCAGGCTAATTCTATTTAGAGATTTTCCTTTGT
TTTAGGAGTCATTAGCAGCTAGCTCAAATCTAATTTTTACAATTTCATCAGACCATCTTG
GAAAGCCTCTGTGTGCTCATCAGAGAGAGGCATTTATTGCTAAGTGTTCTCTATTGCATT
AGCTCACAATa
>NODE_781_length_217_cov_12.834102
GTGTGTTTGTGGGCCATTTGGACTAGCTGGGACATCTGCTTCATCATGCGTCAGGGGCAT
GTGTGACATCTGGGGAATATACTGTATCCTGCCTTGCAACATTACACACAATTTACTGCT
AAAGGTCATTATGTACCCGTTAATCCACTTTTAATTGATTTCAGCACAAACAGCACAACC
TCTGTGCAACATAACAGATCACCAAGACACAAACCAAGGAAATCAGTATTTGTCATTATT
TGGGGAAAAAATAGAAAGAAATGTTTTGTtactcttt
>NODE_782_length_61_cov_6.950819
ATAGATAGATAGATAGATAGATAGATAGATAGATAGATAGATAGATAGATAGATAGATAG
TTAGATAGATAGATAGATAGATAGATAGATAGATAGATAGATAGATAGATAGATAGATAG
A
>NODE_783_length_124_cov_6.330645
CATTAAGGCTGCTGGCTGGGCTGACGACTCATTGAATAAGGCAGCAAATGATTCCCCCAT
GCTGCAGAGGACAGGGCACTTCAAAGGGAAGGGGCTAGGTCAGGACAGCGCTCCGCTTTG
ATTAATGGCCGCGGATCAGCAGAGGTTGCCTGTAGGTAAGAATGTGATGGTGGATTGGAT
TTGa
>NODE_784_length_135_cov_4.814815
CCTTGGTCCGTGTTTCAAGACGGGTCGGGTGGGTCACCGACATCGCCGCAGACACCTGGC
GCCCGTGCCGAGCTTTCTCTTTTCGGCGACGAGGGCCGATCCCCGCCCTGGCGCGGCCGC
GCGGCCGGGGGGCGCTGAGGACAGCGCTCCCCGTCGGACGCCGCCGCGGGGGCGAGGGGC
CCCGTCCccggggga
>NODE_785_length_350_cov_9.074286
CACACACACACACACACATACGCGAGCGCACACACACACACACACACACACACTGTAATG
GAGATGTATCTGGAAGAGGTCCTGAAGCATATGGATGCCATTTGTTAGCTGCAGTGAGAA
CGTATAGGTCAGTCTGCCCTTTGGTATCTCTCTATCCATCTGTTTTCACATTACTTGCAA
ATTATAGTGTCCTCCAGACCCAAATGAACATAAATCAGGCCGGCGAACATGCAGAAGTTT
TCCCATCTGTCATAAAACAATGATTTAAAGTCTGGGTTGTCAAAATACGGCGCTGTGAAT
TCGCCCTGCGCCCCAGCAGTAGGCGCACAAAGCGTCGTCTCATCGGGGTAATTTATGGCC
TCTGAGGGAGCTGAGGGTGATTAGGGCGCAGGCCACCAACAGCCagaaaa
>NODE_789_length_288_cov_6.583333
GCACAGTCACTCACTACCACACTCACACACCTTGCACAGTCACTCACTACCACACTCACA
CACCTTGCACAGTCACTCACCAACAGACAATAAAATGGTCACAATGTGAACCTTACTTGT
TTGTGTCTTCATAGGTGGCGCATGACCTCATGAACCCTTGTGAGATTAAGCCGAGTAATT
AGGCATTTTGGCGTGCATTACGCACAGGAGGACTGTCATTTAGATGCTTACCAAACAGCA
AAAACATGATCACATATTGGGCTTTGATCACATCAGACAATTAGCAGGCCTATGTATGAT
TTACAAAATCCTTAACTCAAGCAGAGTGACAAGAACAGTGTCCGCACT
>NODE_791_length_361_cov_7.919668
GTATCTCCGTCATAATAATCTGGGTATCTCCATCATAATAATCTGGGTATCTCCATCATA
ATAATCTGGGTATCTTCATCATAATAATCTGGGAATCTTCTTAATCATGTCTCGTGTTCT
TTCTCTTTTTTTCCTTCTATTTTTCCTCATCTTCTCAGAGACGAGTTGGAAATTGCCTGC
GTCAGGACTTCGCTAATTAAAGTCATACTTTCAAAAATGCCATAATAACTGTTAATTAGC
TTGATGCTATTTTCAGCATAATTTGCTAATTAGTGGAAAACCTGTACAGCGTTTCTCTCT
AATTACAGCACGACGCCGTACTGCGCATCTGTGCCTCGACTCCAAATGATACCATTACAG
AGGCCTGTATTACGCGTTCTCTCCAAACAGTTAATTGCCTccacagatagcttcttcagt
c
>NODE_792_length_380_cov_8.202632
TTTAAAAAGAAAAAAATTAAATAAAAAATAATGAATCCGTAGATGCACTTATTGTACATG
TGGTTAGGTTAGTAGGTTTGACTTCAAGTCCTTGACTGCCTTACAAAAGTATTGGGCAGG
TGGTTCTGAAATAAATACAGGAAATTTGTGGGAAAGACATAATTAAAAAATGAAAGGATT
GTAGAATAATGTTGAACAATTCTTAAATTGCAGTTCTTTTGaNNNNNNNNNNTATTGAAG
ATGTACTTTAGAGAAATTTCATGGAAAAGATATGATTCTGATGTTAATTCTGTAGAATAG
AAATGTATACCAAATGTAATCTTTCCAATGCTATGAAGAATTTATACATGAAATTGATAT
GCAATAAAACCTGTGTGCTTTTTATAGGAAATGTCCTCTGGAATTTGTTGTACACAAGAT
GTAAAAATAACCAAATGCCt
>NODE_793_length_162_cov_5.777778
TCAATCAATCAATCAATCAATCAATCAATCAATCAATCAATCAATCAATCAATCAATCAA
AGCTTTATTTATATAGCGCATTTCATACACAAAGGCAACACAATGCGCTTTACAAGAAAG
GAGGTGGGCATGGGTCCACCCCAACATTTTCCAGAGGGAAGCAAAAAATACAGTGTCACT
GGGGGCCAGAAAAGTGAGCTGTAAAAAAATTCTTCCCTGACC
>NODE_794_length_377_cov_15.018568
AGGGGGCGGCCTCCCACTTATCCTACACCTCTCATGATTCATCACAGTGCCGGACTAGAG
TCAAGCTCAACAGGGTCTTCTTTCCCCGCTGATTCCGCCAAGCCCGTTCCCTTGGCTGTG
GTTTCGCTAGAAGGCGGGTAGGGACAGTGGGAATCTCGTTCATCCATTCATGCGCGTCAC
TAGTTAGATGACGAGGCATTTGGCTACCTTAAGAAGGTCATAGTTACCTCCGCCGTTTAC
CCGCGCTTGATTGAATTTCTTCACCTTGACATTCAGAGCACTGGGCAGAAATCACATTGC
GTCAACACCGGCTACGGCCCTCGCAATGCTTTGTTTTAATTAAACAGTCGGATTCCCCTG
GTCCGCACCAGTTCTAAGACGGCTGCTCGGCGCCCGCCGAGGCCGCCGCGCCGGCGTACC
CCGCCGGCGGGGGGCCT
>NODE_796_length_275_cov_7.505455
ATGAAGATAGCTTGAGAGCATTCATGCCATGGTAATAACTTTTTTCCACCGCTTGATTGC
TGAAGCTCATGCCTTGACACTTGTGATGCACTCTGCCAAGAACATTAAGTATCTGAAAGT
GATAAAGCTTCAATTTGCTAGACCATTAGACTAATTACTGCAATAATTAAGTAACTACTT
GATTAGAACTAATGGGTACCTAATTATCCAGGAAGAAAGGATCAGGTGGTAATTAATAAG
TCAAGCTGATGTCTTCTGACTTACCATCCCCGATTACCAGACATAAGGGATTGAGACTGG
TAAAAACAAACAGTGCCATTTGAGTGTTTACCCAg
>NODE_798_length_291_cov_5.079038
TCCCCTCCCCACCCCTCCACCAGGCGAATGTTCGCGGGGCCCAGGACAAGGAGCAATTTA
TAACGCCATTAGCCACACTCGCCGAGGTTACCGGCATCAAAATGGTTCCGTCTAATTATT
CTTAATGGATACCGGGAGAGAGCGACGCTCCGGACAGCATTTTCATTAGCCTTCAATCAG
GAGGGGCGGACGGAGAGGGGCGGGGCCAGATGTACCGCTCAGCCCAACGGGAAATCAAAA
ATAATCATGTTTGCTTTTTTCATTACGCTACATGGACGCATGGCGTGAGGAGAGAGGGAG
AGAGAGAGGGAAAGAGAGAGAGAGAGAGAGAGAGAGAGGCGGaagagagag
>NODE_805_length_102_cov_17.509804
AAGCGGGGGGAAGCCTCTCTCCTTCTCCCCCCCACTGCCTGGCTCCCTCTCTCGGGGAGA
TTGCCCTCTCCTTCTCCCTCTCACTGCCTGGCTCCCTCTCTTCGAAGCGGGGAGAAGCCT
CTGTCCTTCTCCCTCCCACTGCCTGACTCCCTCTCTCGAAGC
>NODE_808_length_278_cov_5.805756
GCGCAACTTTTTTTCTTCCCCCTTTTTTTTCTCCGCTGAAAATTGAAGAGGCTTTATGTC
AAATACAGCTAAAGCCAGCCTCTCCGTATCAAACAACGCGCCGCGAAAATTACTGTGGGG
ATGATAAGACTGCCAGATAGATTGGGAGAGGGGAGCGAGAGAGGAGAGAGAGAGAGAGAG
AGANNNNNNNNNNAGTGACTCTACTCAATTATACTGCAAAATTGGTATGACTGAATATTT
TTCATTCAGGTGACTGATAGTATCGGTGAAACTGCAATGCAGATAAATAAAGGAGCCTTC
TGTCAAGAATAAACACCATTAATCATGAAGCCGGCTAc
>NODE_809_length_61_cov_5.639344
ATGGATGGATGGATGGATGGATGGATGGATGGATGGATGGATGGATGGATGGATGGATGG
GTGGATGGATGGATGGATGGATGGATGGATGGATGGATGGATGGATGGATGGATGGATGG
A
>NODE_812_length_296_cov_4.479730
GTGCGTGTGTGCGTCTTTGCTTGGTTAGTACGTGGTTGCGTGTGTGTGCGTCCATGCCTC
CGTCTCCCATGAATACAAATACCTCTGTTAAGGGCCACGGCTTTTCTCCACTCTATCGAC
TGGGGGACTGTAGTTGTCTCATCTCTCTCCCTAAGCAGATGTCCACACAGAGCATCTGTT
TGTATTAGCACTGTAATTGCTGTGATAATAAGCCCATTGATTCAGTATCTAAGGAAATAG
TCAATCAGGTCACCCCATTTGTCTTACTTTCCCTGACAGTCTGCCTGCTAGCTAAACAGA
CAGCGCCGGGGCCGGGGCTCTGGGGCCGGGGCTCTGCTGACGGGGCTGGGGAGCAg
>NODE_813_length_156_cov_7.307693
CTCGTTCATTTTTTTCTGTTCATTTTCTTTGCTGTCCCTTCCTGTCTCCCTTCCAGAAAG
TGATGCACACTCGCAAAAGACACTCTGAGCTGTACCATGAACTCAGCCACTCCTCCAAGT
TCCACACCATAGACAGGTATAGCAGGGACCCGGCCGTGTCCACCTTCAAGGTAAGACCAC
CAGGGAAACCAAGGACCGGGGATCAGGGGGCTGACc
>NODE_816_length_129_cov_4.217054
ACCGGCTCGCCGGCCGTGCCCGTTCTCCCACACTTAAGCACTCTGCGACGGGCAATGGAC
CTCCGCACTGCGGGCCGCCCGGAACAGCGTGGCCCTGGTAATCCCTCGGACTTTGAGGAA
AAAGAAGAGAGGGGGCCGGGAGGGGGGCTCCGGGAGGGGGGCTCCGACcgaccgaccgac
cccgcgagc
>NODE_818_length_126_cov_5.841270
TGTCCAGGTGAGAGTACAATCGAAGCTTGAGGAATCAATCACTTCCACAGTCTAAAGGTA
TAGGGTATCAATCACTTTCAGAGTATAAAGGCATGGATGGGACTTGAACCCATGATCTTC
GGTTTACAAGACCGACGCCTTGCCACTTGGCCACCACGCCACAGAGTAGTGACAACTATG
CCACTt
>NODE_825_length_151_cov_6.410596
GAAGAGACTGAGACAGTCTCATATCCTTGCATGCCCTGATGCATTGCAGACAATACATTA
CCCCATTCCAGTGCAATGAGCACCTTTTCATGTTGGAGAAAGCCATGGCTGAAGATCTTA
ATGAATTGTCCCATACTAGGGGGTCATTATGCATTGCAATAAAGGCTGTGTAATTATGAG
ATTCTACAGCCATTACAGAGACCCAGAGCTc
>NODE_827_length_61_cov_17.180328
ACATACATACATACATACATACATACATACATACATACATACATACATACATACATACAT
GCATACATACATACATACATACATACATACATACATACATACATACATACATACATACAT
A
>NODE_829_length_599_cov_5.664441
GTGCATGAATTAACATTTAAATATTGAGAGTGGAAATTGATTGGAAACTATTGCCTTATA
TTGTCCATATTGGATCAAACAAATCCTCAGTTTGCGTAGGAGGAACATTTACTATTTCGG
AGCCACAATGGAGTTAGTTTCAACGTCCCACTGTGCTCTGTAGGAAGGGCGAGCGGCTCT
ACGATTGGGGCATAATAATGTTGNNNNNNNNNNCTGTTCCAATCGTAAGTGAAAAGGCGT
GCCTGCCCAAAATATTCAACGTATAGTTAAAAAATGGGAGGGCACACTTGAACTGAGGTC
CTCTATGAAGGTAGGCTGCAGCGTGTGTTTATTGATGAGATGAAAGAAGATGGAAGTGAG
AAATGAAACAAAGTAAGGGAAAATATTAAAAACTCGAGGCTTTGCCGGGGAAAAACCGGG
AAGGCTGTTGACCGCTGTCGCCGAGGAGGACACGCTTTGAACGGCAGGTAAGAAATTAGG
AAAAGTAGAAAGGGGCGGGTGCTCATATAGTATCTATAAGGCAATTTAAAATAGGAGTAG
TGTCAGTTATTCACAATAAACGAAACTTAACAAGAGTGTAAGGCGTAAGCATGTGGTGCT
AATAGGAAAAATGTTGCACTGACTTCCATTCCAATTCTTAAGAATTCCGTCTCAAATAg
>NODE_831_length_128_cov_7.234375
CGAGAGGAGGAGGAAGCCCCCCCCTCCCCCCAACCTCTTCCGAATTACCTGCTGGGTCCG
AGCTCTTTTATGCTCTTGTTGTGACAGGTAGATTTATAAGGCTTGAAATTTGTACAAATC
AGTTGTCATTCAGCGGCAGCTGTCAATGTGTCAGGCTGTCGGGGCCCGCTGAGCGCTAGC
TGCCGGGg
>NODE_832_length_260_cov_6.784616
CACAATAGTCTTGGCAGCTTTAGATATCCAGTCATCCTATACATAGAATTCAAGAGCTGC
AGTCATCCATGCTGAGAAAGGCGTGCAAATCTATGTAAGTATCTCACTGTTTGCATAATA
CATTAGAAATTAACATTTTTGTTCATTTTCCATGTATGCATAGTGCCTGGAAGAATAACA
CACCATGCATATCAGATCAGCCTGCCTGCCATTTTGCGCAGTATATTATTTGACAATCTA
AAATGTGTAATTTGCATGAAATTGCTTAATTAAAACACAGTCACTGGGGGTATTAATTTC
TTTGTCTGACAGAGGAGGGg
>NODE_833_length_125_cov_5.712000
TACAGAACACACATCTCTGAAGACGCAGGGAGGGGAATGAAGATGAGATGAAACAGGGCA
GAAGGGAAATGAATGAGACGGTGGGGAAGACAGAGATGAAAATGAGAGAGGATTTCAGGG
AGGGAGAGAGAGAAAGGGGCGGGGCGAGGAGGAAGCACGAGAacgaccgacagggtttca
ggggg
>NODE_834_length_158_cov_6.626582
CCCCCTGTCAGCCGCTGGCCTGCCCATCCAGTCATGAAGCGCGGGGGGGAGATGTGGTTT
ACCCCGGGGGTTGACCCTGCTCAGGTAAGCCCGGGAGATAAGGGACAAAGGCCAGTTCTC
TTACAGGTGGAGTGACACGGCATACCCGCGCCGCGCAGCTTCTCTCCTATTGACAGATTT
TCTAATTCACTGCAGATTCCCATAAAAGTGGGTGGCCg
>NODE_835_length_936_cov_8.284188
GAAAGATGGGCAGCGACTCTGCTGTCCTGACCTCAGTGGGCAGTTCATTCCACCACTGCG
GGGCCAGGACAGAGAAGAGCCGCGACCGCATCGATCGACCGCAGGAGCCTCGGAGTGAGG
GGGCAACCAGTCGCCCCGAGGTTGCAGAGCGTAGCGATCGGGAGGGGGTGTAGGGTTTGA
CCATGGCCTGGAGGTAGGAGGGGGCTGTTCCTTTCGTTNNNNNNNNNNNNNNNGGATGCG
AGCCGCTACAGGGAGCCAGTGTAGGGAACGGAGAAGGGAAGTTGTGTGGGAGAACTTGGG
GTGGTTGAACACCAGGCGCGCAGCAGCCTTCTGGACAAGTTCCAGCGGTTTAATGGCTGA
CGCTGGGGCCCCAGCGAGGAGAGAGTTGCAGTAGTCCAGGCGAGAGATGACCAAGGCCTG
GATGAGTACCTGCGCCGTTTCATTAGTGAGGAAAGGGCGAATCCTCCTGATGTTGTAGAG
CATGAATCTGCAGGAGCGTGTGACAGATGTGACATGTGTGGAAAACGACAGTTGGTCATC
CAGGGTCACACCCAGATTCCTGGCAGTCCGAGTCGGGGTCACCACTGTGTCTTCAATGGT
GATGGCCAGGTCCCGGTGCGGGCAGCCCTTTCCCNNNNNNNNNNNNNNNNNNNNNNNNNN
NNNNNCCGAGATGTCAGCCAGGCACCCAGCTATGCGTGTCTCCACTTGTGTATCGGAAGG
GGGAAATGACAGGACCAGTTGGGTGTCATCGGCATAGCAGTGATAGGAGAAGCCATGCGA
GCGAATGACAGAGCCCAGGGCTGTGGTGTAGAGGGAAAACAGGAGAGGACCAAGGACAGA
CCCTTGTGGAACCCCTGTAGTCAGACTACTCGGTTCCGACATTGACCCTCTCCATGTCAC
CTGGTAGGAGCGGCCTGTCAGGTAGGATGCAAACAGGGAGTGTGCAGAGCCAACGACACC
TTTCTCCTCTAGGGTGGAGAGGAGGATCTGGTGGTC
>NODE_836_length_232_cov_8.129311
TCATCCAGCCTCTAATATCAGTTATTCTGTGGCTCCTCTGCTTACAGCAGAATTAATTTC
TGCTTTAATTACTCTCATCGGCGGAATGCTGATGAGGGAGAGGGACCAGGCATTCTGGGA
CCCGGGCCTCATTCCGCTGCTTTCATTTGAATGAATTCCACCCGGAGACGCTGGCAAACA
ACTGGCAGCCGAGCCCAGAGACCCGCTCTGGGACCGCTAGCGGGAGCAGCAGCTACCGCC
CTCACCAGCCTAGCTAGCTAGCTAGCGCGTGCGCGCGTGTGTGTGTGAGAGa
>NODE_837_length_319_cov_11.739812
ATCGGTGTGGAAATCCCAAAATATATGCAATTTGATCAAGCGGGGATTAAAATCGCCATT
GTGCCTGTCAATAAGGGAAGCTGGTGACTTGGTGGTATCATATTGACTGCTGCGTATTAA
TACCAAGCGTCCTATCGGGCCATCAGCTGATTGTTTGGAATGTAAATGACGCTGCTGATG
GCTCCGGTGACTGATGGCTTAAATTCCAATTAATCAATTGCTTCATCAGTTTCCCTAATT
CAGATCAAATATCTCCTGAGTGCACACTCTTCTTTCAGTGGTATTAGGAGGAATAAATGC
TTTGGGGGTAATTTTCATCAATCTCGTGTACATGCCAATACCTCTCTCCCGAGCCCAGAC
CAGGTTGAGGTCTTAATGt
>NODE_840_length_127_cov_8.055119
CACCAATGAAACTACACTGGGATTGAAAAACCTGCTTTTAGCAGAGGATGGTTTCGATCC
ATCGACCTCTGGGTTATGGGCCCAGCACGCTTCCGCTGCGCCACTCTGCTATCTCTAGCC
ACTCTGCAATCCAGCACCCCAGGTGGGACTCGAACCCACAATCCCTGGCTTAGAAGGCCA
GTGCCTt
>NODE_841_length_125_cov_4.480000
TCTCCTCTAGTTCCATCATCCGTTTAGAAGTTATGTCCAGAAGGCCGTTATTATCTAGTA
TTAATAGATACAGCCGGTGCAAGACAAAATCAGCTATTGATAATTGCAAAGAGGAGTAGC
CTACACCGCGGCTACTGTATCGATCGGCTTGTCCCCCACTCCCCTGGCACAGAGAGATAA
GAAGa
>NODE_842_length_129_cov_9.689922
CATCAAAAAGTGGTTGCTGCTCGTCGTTAAGGTGCGTGCTTGACGCTGCTCGAATGATCA
TTTATTGTAACAGGTTTATAAGCAAATAAATACGAGAGGGCTGCCAGCTGATGATGGAGG
CGGCCTTCGGTCAGACGAATATATCCAAGTGGAGGGGAGAGGAGAAGTGAGGGGTGGATA
GCTTGTCCc
>NODE_843_length_165_cov_20.042425
GCACAAATTTTGCAATGTGAAATGCCAAAGAAAGATTAGATCTGGCTACATACAGTAACT
GAACCCTGTTCAATGTCACATATCATCTTTCTCCAGACAAGGATCGATTGTGGTAGAAGC
AGTGCTGGTATTTAACAACATCAGTTCAGTCCCTGAGTCCACTGATGTGGCTAATACTAT
GGTAGAGGCCGTGAACAGCAACAGCTCCACCTTCTCCCTCCCAGT
>NODE_844_length_245_cov_6.775510
TCCCGCGCGCCAGTCGACGTTTTGTTTTCATGGCGCAGCGGCGTGAGCGTGAAAGGATAT
GGCAACATTATGGCATCTGAAGTCAATGTGTATTACAAAGTCAATCTAGATGGAGATCTG
CCCATCCTTCTAATTAGACGGGGTGACTGGAGATTGATTTTTAATTGCAAAAGTAATTAC
ATGGAGCAGATAGCCAGTGACATTTGATTATCTAGGTGATTGATTAAAGGGCTGCGCCGG
TGAGGGGGACCGTCAGCCCGCTGAATCCAGACAAAAGGGAAAATTAAAAAAAAAGTTGTC
CCGTt
>NODE_846_length_421_cov_8.287411
TACTCAGTAGGGGTAGAGATGTATCCGCTCTGTTGATATTCCTCGCATGGTGGAAAGGAA
GGTTCGATATAGTTCGAGTTTATCAAGTAGGAACTCATGGTCATTAATTTGTGAAGTGCA
ACAATACTAATTTTTATCGCGCTGTCGTTTTTCTGATCTCCACAAAACCCTCCTACTCCC
TGTCAAATGTACAAAGTTGTCTGGTCACGTGTAAACCGCCACCAATCACCGTGTCTCCTG
TGGGCATCAAGTAAACAGGAACCAATGGAAAGCCTGGCACTGGCACAACGAAAATTGCTC
GATCTAGACAATGTTGGTGTTTTGCTTATTAAATCAGAAATAGATTTAGAAAACCTCATC
AAGTCAGTTGGTTAAGCTACTTCATGGACTAAACAAAAGTAAGCCTACATTGAAACCAGC
CCTTTTTACCAGTGACAATCACCACCCCTTAAAAAAGGTGATGTTGTGCATCAAACATGA
c
>NODE_847_length_247_cov_4.133603
CAAAGATCCTTTTGCAATCAGTTACACAATGGAGCCCCTCATTTTATGCTGCTACATCAT
AAAAGTGCTCCTTTTGTTACATTTCCCTCCTTAAAAGGGTCCTAATCCTCCTCCTTTCAG
GCCGGTCTATGGCGAATTCCACAGGGACATCCCGTTCACTGCGAGGGCTGGAGTGACCCA
CTCAGAAACCAGCGTGAGGGAGCTTTGAGCTTTTCTTCTGCTGCCACTCTCCTGAGGACA
TGAAAACGTACTTTTCATGGCGCTCACCGTAGGGGGAAGCCCCTTAACGATGACAGAGAG
GGAGGAa
>NODE_849_length_143_cov_8.069930
CATGTGGCAGAGGAACTGCTGTTCCCCAGATTCGGCACCAGATGGCGCTGTGCCGGTTGG
TGCCAGGAGATAATCGGGACAGATCGGGCCACATTACTAGCCCATTATCTTCTAATTATT
CTTGTGTGGAGCGCTGATCCTGCCGTTTGTGTAAGAGGATGGCACAGAGAGTCTGTCGCC
GCCGGCAACAAGGGATccccccc
>NODE_850_length_111_cov_11.801802
TTTGAAGCCTGGAAAATGCTTCTCTCGGCGAGAAAGAGTTGTGTTATAAAGGAATAGGCT
CTGCATGTTATCTGAGCCTTGTAATTCAAAATTCTTCCCTCCAGCAGGTAAAAAAGCTCT
CTCCATTATAGGAATCATCATTAGAACATGTATTTTAGGGGAAGAAAAGCA
>NODE_861_length_268_cov_8.417911
AGCAATTTACCTCTGTCATCCCGCCCGGCTCCACAATAAAAAGAGGCCGATAGAGACGCG
GCCTTATCAATCCACCATCAGAGTTTAATAAAGTTTCCGCGTTAAGATCTCAGTTTCTAT
GGTGAATTGAAGTGTTTGACATGGAAACCAGTTCAGATCCTCTCACTTTTCCGCCCCTTT
ACCTCCGTGCAAACAGAAAGGCCTGTTTCATGTTGGAAAATAATATTTACCTTTGAAAAC
ACGCTTCAATACATCTGGGAAAACAAGAGCATTTGATCCAGCCTGCTGTCCGTAGGTAAG
ACTATAGAGCCACAATCAGAGCGAGATg
>NODE_865_length_239_cov_4.025105
CGCAGAGCGAAGTGCGTGCCGTGTGGACCAGATCTCAGGGGCGTACGGCTGGTGGGGGGA
GCGTACCCGTTTCCTAACCTCCCTCCACTCCTGTCGCACCGAGAGCTATGTCCCGGGACT
GCACCTGCTCACCTTCCAGCACCCCCGCAACGACTCCCAGCCCGACAAGGTACAGGCCCC
GCCCCCAGCGCCAAGTCTGGGTCTGTCCTGACATCTGACTAGTGACCTCCTCTACCTGCT
GACCCCTCCTCCCACCTCCTCTACCCGCTGACTACTCCTCCCACCTTCTCTACCTGCTg
>NODE_870_length_187_cov_4.176471
CACAACATACACATAGTTTCACTGTTTAGTTGTTCTTACAACCATTAAATACTGTAGTAA
AAAATATGTGATACATGTTTCATCCTGTGCTACACGTAATGTCACTGTAAAAGGACTAGT
AGAGAGAATACCACAGACACAGTGGAATCATTGAACAAAGCTGAAATGTATTGATGAATA
CAAACTAAATGACAACATAGGTTGAATAAAAGCAACAATTACTGTCACGCAGTGTACAGT
CATGCAt
>NODE_872_length_205_cov_6.887805
TGAGTGCAGCCGGAGCAGCAGGACCGCTAGAACAATCGCGCCCGTCTCCCGGGGCTGCGC
CCATTAGTCAATCAATTAGAGACTAATTAGTTTCTGCTTCTTTGCCTCTATTTGAAGCGC
TTCGCACAGGTGTAATGGAAATGTATTAAGGCCGTTGATCCGGAGGAGAAGAGAAAGGGG
AGGGATTTGCGGCGCGTGATTATGATGCAGGGCTCCCATCTGGCGCTGCCACCGACAGGT
CGAGCGTTCGCACGGCCGGACGCCg
>NODE_873_length_260_cov_6.469231
GCCGAGGACACGGCCTGCCTCTGATGGGCTACGGCTCAGGTTCACTCCATCACACAAACT
ATCGTTTTACAAGACCTCCAAGAGCAGTCAAAACTCTCCCTTCTTCTCCTCCTTCCTCCC
TTCCAGCTCCACTTCTCCCTCCACCAAGGAACAGTGTGTTATTTTCCATATGGGTGAACT
ACATTCTCAAGTTAATTATGTTACAGGGGGAGATCATATAAAATGAATGGCAGGTTAATT
ATGGGTATAAAAACCATAATTTCTTAAACTCTTATAGTCtagattttagagtctaatttc
tctctcatttggtgcctgtg
>NODE_875_length_137_cov_5.978102
ACCCGGGTCCGTATCCCTCTCCTACCCCCACCCAACCTTTGCCCCTGCCTCTACCTAGAC
TCAGTCACACTGACACACACACCGACATGCACCAGTCCTGGGCTTAGATCCCCTTCCCCT
CACCCTAACCCGGGTCCGTATCCCTCTCCTTCCCTCACCCAACCTTTGCCCCTGCCTCTA
CCTAGACCCAGACTCGa
>NODE_878_length_132_cov_5.333333
GGGGCAAACCCCGCGGGTAGCGGGGGAAGTAGTCAGAGATCTGTTTGATGGGCTGGATGG
GGCCCGGGCACACGTCAATGGCCATGTGCTCCTGGATGCTGATGGTGGGCTTCTCGCCTT
TGCGTTGTGTCATGCATGCGGTCCCTCAGGTGCGCGCCCACAGCCCAGAAAACCAGACCG
AAAAACGCCCAg
>NODE_879_length_161_cov_12.826087
CCGACTGTTTTAAAACCATTATAAATACAAAATATTAGTCATTGGTAATGTTTTATCAAT
ATATAGACGTTATCTAATTTTGTACAGTTCCACATATGTCAAAATAGATAAAACTCGATT
GAAATTGACTCATACCTGTCGCCACAATAGAAGATGTGTTCACTGGGAGGGAGAAGGTGG
AGCTGTTGCTGTTCACGGCCTCTACCATAGTATTAGCCACA
>NODE_881_length_63_cov_4.587302
AGAGAAGGAGGAGAGGAAGAGAGAGAAGGAGGAGAGGAACAGAGAGAAGGAGGAAAGGAA
CAGAGAGAAGGAGGAGAGGAAGAGAGAGAAGGAGGAGAGGAACAGAGAGAAGGAGGAAAG
GAA
>NODE_887_length_223_cov_6.049327
ACACACTTGGGCACGTACACTTGCATTTTCTCCCCGACAACTGGTGTTGTTTAGTATGCG
TCAGCCCCGGTCTGAAGGAGGAATGATCCCCAGTCTAATGAACTGGGCCCTGCCACTTGA
ATGTAAAACAGGACTTAACCCGTCTTCAATGTCAGAGCCCCTCCCTGGGGGTGCCTGAGA
CAACACACTCACTCTCTCCCACACACACACGCGCACACACACGCACATCCACACACACAC
ACACACACATACTGACGCGTGCATGAAGGCACATATATGCACa
>NODE_888_length_173_cov_8.294798
ACAGACAGACAGACAGAAAGATCTGACTCACGGCCAGTAGGGGGAGCGGCAGCAGTGCTG
GTAGGAGAAGAAAGGGCATTGGACAAGGACACGTGACTAGGACTAGAAACATTGGTTACA
TCCTGGTTCTGGCTGGTGGTGGACGACTGGCGCCTCAGAGCCCCCGCCCCCTGAAAGGAG
GTGCCGCTCTTGAACGTGTTCACCACGTCGATCTGCGGAgaggaggggggaga
>NODE_889_length_157_cov_13.178344
GCAAGGGCCAGGGCGGGGTTAATGATACCAACCGACTCCCCCGGGTCTGGGCTAGAGAGG
TTGGAATCACTGTGGTTGAGGGTAGGAGCAAGGGACAGGGCCAGTAGTTAGGGACGGTGG
GATGAGGGGAGGATGTCAAAGGGAGAAGGTCCATTCCAAGTAGGGAGCCGTTTTGGCTTG
CCATTCCAAGTAAGGAGCCGTTTTGGCTGAGGGGCAg
>NODE_890_length_422_cov_7.433649
GGTCTGAAAGTTTTCAGCTAGCTGATATACAAGTCAAGTCTGTCAGTAAGTCTCCTTAAA
ACGCTTAGGTATCAGTCAAGACAGCTGCGAACATCCTCCTCTGCCGAGACAGTCACGTTA
TCAAACCTTTCAAATAGCTCCCAAGCTACATTTCCTGTGACAAAAGCTCTGGCAAACCCT
CCAGAACGTTTCNNNNNNNNNNCCAATTTTTACTGGAGCACCCAGAATGGTCTCAGCACT
AGTTTACCAATCTTTGCTTTCCAAGACTCTCTGTGCACGCGGCTTGAGGGGTTCAATCAG
TGGCGCTTTGATCTCCGCTGGAACCATAATTATTTAACATTGTTACAAGGATTTCTCTAA
TCCATCCTACCATTAAATCCCTTTTACACTCTCATCTTCTGTAGCCTAATCTGCATCTGG
GCTCTGGGTTTGTCTCTTCCCCTCATTTCGGCTCgcccctcgttcctcacgacaccctct
cc
>NODE_891_length_196_cov_9.112245
CCCCCCACCCCCCAGTATATCTCTCAGCCTATGGCCCAGACTGTATGTAGGTCTCTCTGC
ACTCTGTCGATACTCCCCATGCCGGGGCAGCAAATTAAGTTAGTCCATGTGGAAAAGAGA
AGCCCTTAAATGTTGCCATATGCAGGATTGCATGGGAACTGCCTTCCCAACCCGCTCGGT
GAGGTGTTGAGAGTCTGTGGACGAGAGGAGGAAGGGGAGAGTGGTGGAGAGAGAGAGGAA
GCGgtgagatgaagag
>NODE_894_length_161_cov_11.900621
CCCTGCATCCTCCCAGTCAGTCCTTTAATTTAGTTGTTATAATTAGGCATTAACTGGTGT
CAGCTCTCTGGCTACTAACGGACCACTCAGTTCTGCTTGTCTGCATTATCACAGTTTGGG
GGGAAAGTAAATTATAATGAAGGACTATATAGTCCAATTACAGATAAAAGCGCCAAGTGC
AGTGGTGTAATTAGGTGCCAGTACCTCTCCCTCTCTCctcc
>NODE_895_length_155_cov_10.116129
GTAGGTTGTAATGAAGGTGCATTATCCTCAGACGCTTATTCTCTGTCCCTGGGGAGGAGT
AGTGCTGAACATTATCATTAGCCCAGGTGTGTTTGCTCTGGTGGACAATACCTGCTCATA
TTTCTCCAGCTCCGTGTGGTAGATGTTGCGGATCTGGCTCAACTTGCTTTTGTAGTCCGA
GTGCTCCAGAGAGCTGTCAGGTGACATGCCCCCCg
>NODE_897_length_167_cov_4.760479
AGTGTATGGAGGGGCATCCTTCCGAATACTGTGAGGCTTACAGAACAATGAGTTGTGAGT
GTTCACAGATAGCTGAATCATCAAGCAATCCGCACACTGAGACTTGAGGGTAAAGGTGGG
TCTTCCAGGCAGATGGAAGGCCTAGAGAATGATCATGTGGCATGTAAACAAGCAGAAAAA
TAGGTCCTAAAAGATATGTCCCAGTGTTAATGTAATGAGATGCTAAa
>NODE_898_length_124_cov_5.225806
GACATTCTGGCACAAACTTCCAGTTTTAAACTGGCTCATTGTGAAGATCTGTTTATTTCA
AAATGTTGTCAATGGTGTGAATTATGGTGAATTGATTCATTATAAATACACTGAATGTCA
AAAGGCAAAACAGAAAGAGACTGTCAAAAGGCAAGGGCAAAACAGAAAGAAAATGTCAAA
AGGc
>NODE_902_length_190_cov_4.831579
GAGACATTACCGCGGGCCTCCGCAATAATTTATCCTCAGAGCGCGGCGAGCCGTCATGTA
GCCCTGACAGAGAGCTGCGGCAGTTTATCAGCGCGCCTGTAAATCAGCCGTGTGTGGGTG
CAGACGGCAACATTGTTTGATCTCTTTCAGACACTCTAATAATCTGCTCCCTTCTGATTG
ATACCTTCACACAACAAAGCACATTACACCAGCAAACCGGTAGAAGCCATCAGAATGTGT
GTGTGTGTGt
>NODE_903_length_126_cov_4.134921
ATATAAAGGAAATTTGTCCTGAATTGGAAGTTATATTACTTAGGATTCATAGCTTCAAAA
TGTGTTCCTAGTTCTACGTAGAGCTAGAGTCAGAAGATAGGCTAGAGTACCTGAATCCAA
TAGAAACCAATGCCTTAAAAACCAGAGCAACACACATCAGAACAAAAACGAACTAGTATA
AGCTTg
>NODE_904_length_247_cov_5.842105
AAGAGAGAGGGGAAGAGAGAGAGACAGGGTCCTGTGATTTCCCTTCTCCACACTCAGCTG
CTATTTCACTGGCTGTGGATTGAGCTCCACGGGTGCATTTCACACCCTGAATGAGGGGAG
CCAATCTCACTCAGCCGACTAGAACAATAATTAGAATGGAGATTAAATAAAAATAATTAG
AAAAAGTTCATTTAGTTTTGATGTATTAATTATTCCGCCCCTGCTTTATTCCAACTCTAA
TTATCTGCTTCAGTGAAAACGGCAAGATTTTCTGAGTCATAAAAAATTACATTCATGTAA
TTATGTc
>NODE_910_length_149_cov_11.322147
GGACCCTGTCTGGGCTGGTCTGGGCCTGGCTGGCTGGTCTGGTCTGGTCTGGACCCTGTC
TGGTCTGGTCTGGACCCTGGCTGCACATGTGGAACAGTTTACTGTAATGGAACTCTAAAT
TAGTGGTGGTTTGAAGCTGCCTGCAGCAGAACGCTGTAATTAACTGGCTCTGTTGAAAGA
GAAAGAGCCAGAGAGAGAGAGAGAGAGAg
>NODE_912_length_266_cov_17.000000
TGGGAGTCCTGGTAAGCTGGTGAGCTGAAAAGCCCGGCCGGAGCCAGGCGCCGGGCGCGG
CGAGCGGGCCTGACCCTGGCGCTCTGCTCATTGTGTAGAGCAGGGGCGTAATGAGGCCCT
GTGTGGATATTGATATGACGGAACAAAAGGCCAAGGTGCAGTAAGGACAGCAATCCACAC
GTTTCACACCATTTGTTTTTCACACCGTATCCATCACATTAATGGGTCACCTTTCTGTGA
CAGCTCATGATTACCTGCTTACCCATGGAGAGAGAAGGAAGAGAGGGAGAAGGAGAGAGA
GAGGGATGGGAGGAGGGGGGGGAGGC
>NODE_913_length_171_cov_7.304093
TGTTTCTATACTACGTCGTTGGATTGAGCATGAGATGGAATTTTTCCTATCTAGGCGTGA
AGGACTGGGAACTGCCGGTGTCCTATAATAGGTTATCAAGAGCCATATCTTTTGCAAAAT
AGAAACCCAACACATGTACATCTGTGGCCCAGTGTCGCAGCCTTAAATATACATCAGAAA
TGCATTAAATTCACTGATTGCTATTCTTCAAACACTGTCGAGTCCAAATTt
>NODE_916_length_189_cov_4.433862
ATGAAAGAGGGGTAGTAAAAAGAGAGAGAGAAAGAGGGAGGGAGGGAGAGAGAGAGAGTG
AAAGAAAGAGAAGAGAAAAGCCACAGAGAGGGGCCAGATGGGCACCTTCACAGTCCATTT
ATCAAACCCAATGTGGCCCTCCCCTTCCTGTCGTTCCCATGTCCTAAACCCCCATGTAAT
TCTGTAATCATTTTCATTATCATATAATGACCTTACAAATCCTACAGCAGTTTGCACGGT
CAGTACAAa
>NODE_922_length_239_cov_15.748954
GCACGGATTCAGACACATCTAAGGGAAGATTATTACGGGACCTGCGAACAAGGTCAACGC
CTTATGGAAGAACACAGAGCAAGTTCAGTTTAACTTCCACTTCATCCCTGAGCCTCGGAA
AATACTTGGGAGATAGTTGAGGCAGGCTCTGGTGAAAGCTCCCCCGTCGGCATGCAGGGC
TTTACTTTTGATGTTAATTCCTTGAAAGCTGTTTCTTTAGCTGGGGATTAGTGCATGGAG
AGCTAGGCTTACCATGCGCCAGCTAATAAAGATGACACATCTAACAGGTACATACACCc
>NODE_930_length_147_cov_4.455782
CCAGGTTCATTTTATGGCTTCATCTATTACCTCACTGTCATTGTTAATTGTCTTCTTTTT
ACCTCTGCAGGATTCTCCAAATTGGCCCTATCGAATGTGACAGGAGGAAGAGCATTAAGC
ATCTGACAAGATGATATCTAAGTTCAATTTCCTACTCCTCACCTGATTTATACCTGCAGC
AGATCATTTTCCTTTCTGTCATAAAGa
>NODE_934_length_226_cov_4.548673
GCATGTGTGTTTCTTTTTCTTTCTGTTTGTTTTTTTATCCCACACCTATAGGGGACAGTC
AGTGGGAAAAAAGGAAATCTATTGAGCAGGCGTTTATGCCCGAGCCGACATGCGCCTTAT
CTGAGAGGCAAAAGAAAATGGTGCGCTTTGGGGCCCCCTCATTGGACGAGGACTCGGAGT
GGTGTGAGCCCCCGGTTAAAGACTCTGGAGTTGATACGTGCAGTAACACAACCCTAAACG
AGGAGCATAGCCATAGCCATGAGAAGGTACTGGCGCCTATCTGGCc
>NODE_936_length_164_cov_4.341464
ATACGCATGTAGTTCAGAATCTATTACTGCAGTCAAATACTACACATCCCACTGCCCTGC
ACTGCACTGGGATATGTAAATGCATCTCTTCAAGCGATGGTGTGATTTTGCTTTTCTTCA
TGCGCATGATTTGACAGGGCTTAAATAACTATCTTCCCTGCTAGCGGAGAAAGGGAGAGA
GTAGGACTGGGGGACCAGATGGTGACATTCCACATGACCAGACt
>NODE_940_length_150_cov_4.553333
ACCACCATTTCCAAAACAAAAACATACATGGCTTCATCTTGCCCATTATTCGGGTACCTC
GACTTACCAACACAGAAGGTTTCAGTTTGTTTTATTGCAAAACACAACAGGTATATCATT
TAAAAACTGAGATGATTTACATGGTAACGACTACAGTTAATAAACATGAGCTCTAACCAC
ATTGCATGAATATACAGGACTGGAATGACc
>NODE_942_length_233_cov_18.982832
GGATTTTGTTTTCTGTTAACTTGTACAGACTGTGCAAGGTTGATTTATCCTGTACACACT
GTAAAATGTAATATTATTTTGTACAACTTTATTGAAAGAAAAGCAAATCTACTTGTAGAT
CTTTGTGCCTTGATTATGGCTGTACCTGTAAATGAGCTGAGATGTAAGTATGTTTTTGAC
TGCGCTGTACAGCTTGATGTCAACCTCTATCGGCAGCAGAAGACTGCGGGTAGGGACTTT
CTCTGTAGAGTTTAGTTTTTTCTGGTTTATAAAAAAAAGAGGAAATGCCGTTt
>NODE_943_length_129_cov_4.356589
GAAGGGGTCGGGAAAAGGGTCCATGGTAGGAGTAGGGCAAGGGCGATTAGGGGGATGCCG
AGGAGCGAGGGGCTTAAGAATTGGTCAAAAAAGCTTAGTGTAATGGTCAGTCTCATGTCT
CAGCTTCGGCCTGTTTTGCGTCGATTGTAGGTTCGTTAGGAAAAATGTGGGCTATTACCT
TGAGTGGGa
>NODE_945_length_61_cov_4.049181
ATTCATTCATTCATTCATTCATTCATTCATTCATTCATTCATTCATTCATTCATTCATTC
GTTCATTCATTCATTCATTCATTCATTCATTCATTCATTCATTCATTCATTCATTCATTC
A
>NODE_948_length_132_cov_5.015152
ACTGATGATTGTGTCTCAATATTTAGCTCTCCTAAATTATCATAGGACTTATTGCCCACA
ATAATTTTAGCAGGCCTGTAATACTATTAGTTCACTTAGTATTAATGTAAGGCCTAGTGG
CCGAGTCCTCGATCTCGCTTTAACCTCAATACTATCTGGGACTTGTTCCCTCGTAACCTT
CCTACCTCAACc
>NODE_950_length_136_cov_10.316176
ACCCGTCTGAAACAATGCATTCTAATGCTTCTCATGGGGGGAGATAAGAGTTTGTTATTA
ATCTGGTGTCACATATATCAGCTAATTACATACTTGCTATTCCAGTTCTTCCCATCTTTA
CAGCCCAGCTGTCTCAGGACACTGCACCTATGAGGAGATAAACCAGTGAGCGTTCAGGCT
GGTAAACACAAATGGc
>NODE_963_length_126_cov_4.674603
ACAGAGCCAGGCACGCTCCCCCTGTCTGAATTGTTGCATAGAACACTCAGAGACATTCTA
TTTGCATGCCCGCCCCATCAAGCCGCATGCACTCAGACTGGTAATAAAAGGCATTGACCC
CCTTAACCTTTATGAATTACAATTTGTGCCAGCAGCGCGTCCTGTCAGAGGGCTCAGGAA
TGCGGg
>NODE_965_length_217_cov_4.640553
GTATATCTTGAATTGAAACTAACACAGCCTATTACGCTCACCTGGAGACGGGAAGGGGTT
GAGTGGTGTTGCCAGAGTTAAGACAGCGCGCGCGAGTTAATGAAATATCTCCAAATGGGA
GTCAGGAGTGCGTGCAGAGATAAGCCTGATGTGGTTTATATACCCAGAAAGCAAGTGCTC
CTCTTCTGATATTGTCCAAGTGCGTTTGCATAGCTGCCCAAGTGGCTCTGCTCTTGCTGA
CTCGCTAACATCGCATGATGTTTGTTTTCCCTGCTAt
>NODE_970_length_177_cov_5.757062
GGACAGGGAAAAGGGACTGGGCGGAAAACTAGAATAAAGGGCCAGGAGAGGAGGGACTGG
AGTGACGTGAGACTAGTGAGGGACATGACTAGAGCAGGGGCTGGGAGGAGAGAAACAAAC
ATAGAAGACAAGACAACAGACAAGACAAAACACACTGGGAGGCAGAATACAAGTGACAAG
TGAACCAAGGGCTAAAGTCTCTGGGGGAGTGCAGGTGCAGTCACAGGGAGGGGAGGT
>NODE_973_length_145_cov_5.103448
TGAGGGCATCGGACATGCTTGTCCATTGAGATCCATGTCATGTAACTTGGTGGGTCTAAT
CACTCAGCAAACAGGAGGAATGACATTAGGAAGAGTGACATTTGCCCTCTTTTGACTAGG
CATACATTAAAAGGAATGACACAAGAGGCTGATGTAATTGAACAAAGTTTATTATATAAT
TAGATTAAAAAAGTAACTATTTACa
>NODE_976_length_123_cov_4.983740
GGTGCTGCATCTTCAAAAACGTGTAGCCTTGATAAATAGGATATAGCCCAAATTGATTTC
AGAAACATGTTACTGTAGATCTATGCATAAACTGTGATGCGATATAAATAGGCTACAGCC
TTCTGAATGTTCCCCGAGTCTATTTTTCTTGCTCCTCTGCTCGGCTGCCCTGACTTTTAT
ATt
>NODE_979_length_136_cov_7.419117
TAGCAAAATACCATTTTCTAAGTTCAAAATTAGCTTGGAAACAGGTGATAATGGCCCAAA
TACAGTAGGAATCATTACTTCAATGTGTGACCAGTAACTGTGCAACAATTGATGAATGGA
ATATGAACCAGTGCAATTCTAGAGAGGTTAGAGTACAGTTATGCCTGGACGGATTTCCAA
AAAAGGACATTTGGAc
>NODE_1021_length_126_cov_4.269841
GCAGAGAAAGAAAGAAACAGAGGAAGAGATAGAGAGAGATAGATAGAGAGGGAACATTTG
TTGCTAGTGGTTAAAGGTGACTGAGCCACAGAAGTCGGTTACGACAGGGTTAAAAGGAGA
ACAGGAGGATGAATGAGGCGATGAGGAACGAGAGGAGGAAGAAGAGGAGGAGGGGGAGGA
GGAATg
>NODE_1023_length_75_cov_8.253333
GGGGTTAATGATACCAACCGACTCCCCCGGGTCTGGGCCAGAGAGGGTGGAATCACTGTG
GTTGAGGGTATGAGAAAGGGCCAGGGCGGGGTTAATGATACCAACCGACTCCCCCGGGTC
TGGGCCAGAGAGGGt
>NODE_1037_length_154_cov_4.019481
GACAGAGAGAAGCAGTGATGTGTGTGTGTGTGTGTGTGAGGATGCTGGTGCTGCCGAGGC
AGGCCATGTTAGAGAACTCAGACCAAGGTGTTCTATGGCTCCGGGGCTAACACTGATAAA
TGAGTCCCTTAATGTCGGCAAACACTTTATCTCTGCTTCATCTGTTTTCATTAGGCCAAC
GCAACCTTTGGCTGGGCGAGAGCGCGCTGGCGCg
>NODE_1040_length_401_cov_7.147132
AAACATGCAAGTTTATGGGGTAATTACAACAATTACAATGAATGGCCCATGGTGGTGACA
ACAGGTAGCCTATAGCCTAGTGTTATAATGCACCCATGCCCATTTCTTAACAGTTTCTTA
AGATATTACTAATTGTTATGAAATACCATTAGGCTATAACTATCACACTCTTTAGGCATA
TTGAGGGCGCATATGCGGAATGGAAGAGGCGNNNNNNNNNNNNNNNNNNNNNNNNNNNNN
NNNNNNNNNNNNNNNNNNNNNNNNNNNNNNNNNNNNNNNCCTGGTGGAAGGCAATTTCAC
AAATAATTTTAGCAACAATTAGGAGTGTGGAGGGGTGAAATGGCGATTTCACATGCAGAT
GCGCCGGTGGGGAGAACCTGGTACCCTGCCGAAGAGCGCTGACCCTCACTCTCCCGCTTT
GGTTAGCGTCACATGGGACAGAAAGGCACAAAGAGCCCGCc
>NODE_1043_length_333_cov_6.432433
GGCCTTTTGACATTTTCTTTCTGTTTTGCCTTTGGCTTTTTTTTCTCTTTCTGTTTTGCC
TTTTGACATTCAGTGTATTTAAAATGAATCAATTCACAATAATTCACACCATTGACAACA
TTTTGAAATAAACAGGTCTTCACAATGAGCCAGTTTAAAACTGGAAGTTTGTGCCAGAAT
GTCtNNNNNNNNNNNNNTGCCAGAATGTCTAGTAGAGCCAGTCCAGTTTTAAGCTCTCTC
CTCTGAGTGACTTTTTCTGCACACCGTAGTCAAACAACAGCTCTTCATTGACAGCAATGC
TCCTGCTTGCGATTAAAAGAATAATGTCTGTTTCCTCTCCATTTTTGTCCACTGTGTAAA
GCCTTGGCTTTAAGTTGCTGACCGGTCCCGGCc
>NODE_1056_length_354_cov_7.384181
AAAACATTTTTCTTCGCATTGGAAACTGTCACAAGTGACGTCAATCACCGGGCTCTGACC
AATTAGAACGCAGGGTGATTGTTTAGCTCCGCGGGCTGCAGCGCCGACCATGAATCTCTA
TTCAGTATATCAAAGCGTCCTGCTGCTGCCTCTCAAGCGAATGGGATTCCATGTAGGCAC
AGAGATACAATCTAAACTTTAAAACTTTTTATTTTTATTTTTTTAAATCTCTCtNNNNNN
NNNNTCCAAACGGAACACGGCGCTGAGATTAGTTGACTTGGCAGGGGCTCACCACCATCA
CCATCATCACCACCATACCCCTCAGAGCGTGACAGGCTTCCCGGGGTTCAGCAGCCATCC
ACACTCAATGGCTCACGCGCACCCTGGGGAGATTACTGCGgaaccccgcctggg
>NODE_1071_length_155_cov_4.735484
ACTGAGCCACAGAACGGAGTGGAGTGGCAAACTTCAATCACACTTTGACAAGGCAATTAA
GAAACAATACACAGACAGTCTTTGGAGGGATTTCCATAATAACCTTTCCCGGTGAACTGA
GTTAGGAGCCATGGTCAGTCCTGTTTGATCCCTGTGAGCATCTTTGTCATCGTTTTCAAA
GTGTGGCTTATGAGCGGCCTGCTGGAGTAACGGCa
>NODE_1080_length_341_cov_6.850440
GAAGAGGACATAATTCGATAAGTGTCCTGAGTCCTGAAATGAACGAACATTGCAGCTCCC
CAAACCCTGCCTCTCCACAGCTGATTGGACGGGCCTAAACGGGGGGGCAAAGAAACTGAT
TGGTCCAATTCTTCCCGACAGGGAGACATCCATGAGGATTTCTGCACTGTGTGCAGACGC
AGTGGCCAGTTGCTCATGTGTGACACGTGCTCGCGTGTTTATCACCTGGACTGCCTGGAG
CCACCCCTGAAAACCATTCCTAAAGGCATGTGGATCTGTCCAAAATGTCAAGACCAGGTA
AACGCAGCACCCGCCCTTATCCTAATCCCAGTCCTGTGTCATGGTTAGGGACACGGCCTA
GCAGTCCAGcgattcagcggccccagaaaacttaagaaccg
>NODE_1081_length_135_cov_4.029630
TGCTCAGGTAGTGCAGCTCAGAATTGATTCAGAATTGGTGTTGCTTCCTAACATGGACAG
GTTGATATACCAGAAGTGTGACTGACTTGGAGTTATATTGTGATAACTAAGTGTTCCCTC
TATTTTTTGCGCAGTGTATAAATAGGCCTACAtatagatatatggtgcacattatggaac
atttctgttaacgtg
>NODE_1102_length_125_cov_4.248000
AGCGTGTTCATAGAGGAGAGAAGCCTTACCACTGTGACCAGTGTGGGAAGAACTTCACTA
CGTCAGGAGAGTTAAAGAGACACCAGCTTGTCCATACAGGAGAGAAGCCATACCACTGTG
ACCAGTGTGGGAAGAACTTCAGTCAGTTAGGAAACCTACAATCACACCAGCGTGTTCACA
CAGGa
>NODE_1146_length_222_cov_5.725225
GTGACACCAGTGAACGTTAGAGCAGGCCTCAGACCAGGCCTGCCAACAATAGCTGCAGTG
TTGTTGGGGTGAGCGTTGTGTCCAAGACGCTCGGACATTCTTCCCATGTGGGTATAATCA
CTCTTGGGAGGTGGCTCCATTAAGGATTACCATATCATTAATAGTATCCATGACTTTTGT
TCAAAGGCTACTTGTGTAATGTTGCCTTGTGGATGACAGCTTATCCGCTGAGCTGCAGCT
GTGGGGATGGAGAGTGAGGATCCCACCACCGGTCTCACACAc
>NODE_1159_length_62_cov_5.451613
GGACAGTTTGAGGACGCTACCTGGTTCAAAGGGACAGTGAAAGGACGCTACCTGGTTCAA
AGGGACAGTTTGAGGACGCTACCTGGTTCAAAGGGACAGTGAAAGGACGCTACCTGGTTC
AA
>NODE_1192_length_134_cov_5.597015
GGCAGGCCGCATTAAATTTTAACTCTGGTTACCAAGTGCGGCCATTCAAACTTTTATCTC
AAACCTTCTTTATCTTCTTTTCATTAAGTTCTCAAGCACTAATAGCTTCTGAGCTCCCCG
GGTAGGATGATGTTCTGAATAATGAACGCTCATTATTTCTCTACAGAATGCTTGTTAATT
CAAATGATGAtatt
>NODE_1206_length_75_cov_4.120000
CTCTAGACAGACCTACTCCAGACAGACCTACTCTAGACAGAAATACTCCAGACAGACCTA
CTCTAGACAGACCTACTCTAGACAGACCTACTCCAGACAGACCTACTCTAGACAGAAATA
CTCCAGACAGACCTA
