# Supplementary material for: Early-branching euteleost relationships: areas of congruence between concatenation and coalescent model inferences
Source: PeerJ. 2017 Sep 8;5:e3548. doi: 10.7717/peerj.3548 (PMC5592902; doi:10.7717/peerj.3548)
Supplement: Data S1 [file peerj-05-3548-s003.zip › DataSupplement/Assemblies/Thymallus-arcticus57-57.fa]

>NODE_3_length_121_cov_23.710743
AACAAATTGTGCATTAATATTTCATCTTCAAGACCTGGGATGTGCTATCAGGCGGCTGAA
TATTCCTGGGCTGTGTTGTCATTTCTCTTGCTAGCTTTTTTTCCCCTCTGTATTCTTGAA
GGCTCTTTGCAGCTGTAACTCATTTCGCTTGATGACTTTACTGGGGTTACAGAGAGT
>NODE_4_length_86_cov_205.046509
ATGGAGGTATGGGCTACTCTTGGCATTTGTGTCCGAGATGGAGCTTCGTGGTCGGACTGG
GAGGGTGCACACATGGGTGTCTGGATCCCCCAAGTGGGGTGGTGGGGGGAGAGGGTGACT
GCCCCCCACCTAATTTTCGGCC
>NODE_6_length_65_cov_15.415384
ACACAATTCCTTTTGAGGACAATCTATGGGTGAAAAGCTTTTAAATAAGACCATCCTCAA
GTGTTTGTGATGTATTGTTCAATTACAAAACCCATATTTTTTGTATTGGAAAGGAAAGTG
a
>NODE_7_length_61_cov_160.934433
AAACTGTGGCCATTTCGTGCAATATCTGAAAAAGTGCCATATATGAAATAATGATAGGTA
CAATAAATCTTCTATGCATCACACAGACTTGTGGAGCGGCTCATTTGAAATGGTTTC
>NODE_13_length_735_cov_23.933332
CATTAAATAGTACCCGCAAAACACCAGTCTCAACTTCAACAGTGAAGCGGTGACTCTGGG
ATGCTGGCCTTCTAGGAAGAGTTGCAAAGAAAAAGCCATATCTCAGACTGGCCAATAAAA
AGAAAAGATTAAGATGGGCAAAAGAACACAGACACTGGACAGAGGAAGATATGGCTTTTT
CTTTGCAACTCTGCCTAGAAGGCCAGCATCCCGGAGTCGCCTCTTCACTGTTGACGTTGA
GACTGGTGTTTTGCAGGTACTATTTAATGAAGCTGCCAGTTGAGGACTTGTGAGGCGTCT
GTTTCTCAAACTAGACACTCTAATGTACTTGTCCTCTTGCTCAGTTGTGCACCGGGGCCT
CCCACTCCTCTTTCTATTCTGGTTAGAGCCAGTTTGCGCTGTTCTGTGAAGGGAGTAGTA
CACAGCGTTGTACGAGATCTTCAGTTTCTTGGCAATTTCTCGCATGGAATAGCCTTCATT
TCTCAGAACAAGAATAGACTGATGAGTTTCAGAAGAAAGTTATTTGTTTCTGGCCATTTT
GAGCCTGTAATCGAACCCACAAATGCTGATGCTCCAGATACTCAACTAGTCTAAAGAAGG
CCAGTTTTATTGCTTCTTTAATCAGCACAACAGTTTTCAGCTGTGCTAACATAATTGCAA
AAGGGTTTTCTAATGATCAATTAGCCTTTTAAAATGATAAACTTGGATTAGCTAACACAA
CGTGCCATTGGAACACAGGAGTGATGGTTGCTGATAATGGGCCTCTGTACGCCTATGTAG
ATATTCCATAA
>NODE_14_length_409_cov_29.339853
AAGGTCAAATCAATGCAAGAAGGCGTTGATTGTCAGTTGATTGTAAGACCACTCCTTTTG
GCTTGTACTCAATATTATTGTAAATTCAGGAGCAGGGAGCAGTGGCTGAGGTTATTAAGA
GTGTAGGCTACAAGGGCAGATTATGATGTAATCTTTAGAAAATTAGGTAGTTGTGCACAG
TAAAGAGAAGCCATAAATGACAACCAAGACTAAGTATAGCAGATCAATTATTATTATTTC
TTTACAAATGCATGCTTTCAAGTTGTACAGTTTATATACAAATAGCTATTTTGCATATAC
AACTGGATCAAGTGGTGAGAGTCATGTAACAGGTCATGATGGAACATGTTATTCCATATC
AGTAATGCAAGAGAAAAAGTTAAAAGGCACACAATTCTTAAATAAACATGAACCCTGCTA
TATCACTACAATAGTTTGTATCACCATACCCACCGATTTGTTTTt
>NODE_15_length_57_cov_44.754387
CACACACACACACACACACACACACACACACACACACACACACACACACACACACAAACA
CACACACACACACACACACACACACACACACACACACACACACACACACACAC
>NODE_19_length_436_cov_21.305046
TTAGGTGTAGAACAACATATCAAATTATAATGCAATGGTGGAGTTGCCCTTTAACAGTAA
TTTTTGTGAAGGACAACCCCTATTCTATTTAATCTTTGTCTGGAGAATAAAATTACCTCA
GAAAAATAATACAGGGTGCTGAACATAAAATGTTAGGTTGAAAGAGCCAGGACACCAGAG
GGTTAAGAACCCAGCAAACAATAACATTTCAGGAACAGATGTCCTTGAGGCGCATTCAAG
GACGAGGCAATTGCTAATCTTGTATTCTCAGCATGATCAAATCACCAGGGCAACAGATAT
AAATAAAAGGACAGGAAATGAGGAATTCACATTCAAGGGTGTCAGGAGCGAAATGAAGAT
TCATGCTGAAGAGGGTCTGGTGAAGGAGGCAAAAATGTACTGAAAATAACAGGACGACCA
GTCTCCAAAGTCCAGCTGTATAAAGTAGGTTTGGGGAAAAACACACTTACGGTGTGAGAT
ACGGTGTGCagt
>NODE_20_length_256_cov_15.703125
CTGTGGGCGTCTTTCCTCTGTCTGTTTAATACTGCCTCTCTCCTTTCTCTACTGCTGTCT
CCTCTCTCTACTAGGCTACTGTGTCCTTTCTAGTTGTCTTAACCTCTAATACTATGTTTC
TTTCTCTACTTCTGTCTCTCTCTCTCTCTCTCTAGTTCTCACTTCTCGCTCTACTAATTG
GGGAGTTAGTTATAAGTAACTTTGGCCAGGCCATGTTGCAAAGGAGCGGGGGAAGGGTGG
GACGTGGTCAGGGCAGGGGAACAAAGACCTGGGGAGGAGCAACTAAAAGCAGCAGGGGAG
GGGTTAGGGACc
>NODE_40_length_57_cov_97.263161
CACATGGGTGTCTGGATACCCCACCATCAAAAATAAATCACCAGCTGCACATGGAGGTAT
GGCCTACTATTGGCCAATGTGTCCGAGATGGGGCTTCATGGTCGGACTGGGTA
>NODE_42_length_602_cov_26.779070
ATTATAATGTAATATTTCACATAGACATTGAACTACCGAGATGATTTGTAATTAGAACCA
GAATCAGTCAAATGAAAATAGGGTAGAGACAATCAAAAATTAATGTTTTCATCTATGGGA
GGATTCTTTGGCTTTATTTAAGATCTGTGTGAATGTACTAACAGCATTAATGATGTTAGG
AAGAATTATGAGAGGAAATCAAATTTGCCTCGCCACTTGAGCGCCACTAAAATGCCAAAC
AATAAACTTCCAGATTGCAAATTAGATCAGTAAAAATATCAAACACATTGCGGTGGAAGA
AAATCCATAATTGCGTTTAGCGCCGGGCCTCTCCTGGGAGGCGAGACACTAAAGACCATC
AGCACGCTGCTACACGGTAGCTGCTACATGGGATCTGCCATTGACAGAGCAGTAAAAATC
GACAGGCTAACTAAATAAACACTCCAGGCATAATTAAATATTCAACAGCTGAGATTTGAC
TGGAACGTGTGCTTCTCCCACCCCTTCCGATGGCTTCTCTCTGAAGCACATCTTCCTCAG
TCGCCCCATCCTTCACCCCCCTGGCTCTTCACAACAACAAATGATGCGGTGCCTGGGGGC
CCTACTCCAGCGGGAGACGTGGCTGGGAGGACAGGTGCAGGAGAGCAAAGGAAATCAa
>NODE_44_length_273_cov_52.366299
TAAAATGAATAGTTTTTAGTGAGTGGTTTTATATGCTTGACATGGTGGAGCAATAAGCGA
TGTCCCTAATTAAAATTACATGGGATTTTTTTCCGCTCTTTTTTTATTTAAAATATATTT
TAGAATTTACCTTGATTGTAATGTTACCTCATTGGCTGCGGTTTTGTTTGTTGGCCTAAC
TATAAAGGATCTGCTTGTACCCTTGTGGGTTGAGAAGAATTAGGATTTATGAATTTATTT
CCTCTGTTGTATTGTTTAAACAGCTTTGGTTTAGTTTTGATCCCTTCCTCTTGCCTTTGA
GGCTGTTCCACGGTGTCAGCTGTTGACTG
>NODE_45_length_63_cov_63.952381
GTTTTGATCCCTTCCTCTTGCCTTTGAGGCTGTTCCACGGTGTCAGCTGTTGACTGATAG
TAAGAGAACTGCCTCACAGTGTGAATGAAAGAAAACTAGCGGTTGGTAAACACTGATAa
>NODE_46_length_267_cov_17.636703
ACTTGCAGTCATGACAGCTGTCTATAAGCATCAGGGACCTGTCTATTGGCCAACTTGACC
CTTGTTAGAAAACAAAACAAAACACAAAAAGAGAACAGTGCCTGGGACTGCCACGCAGGG
TCACTGGAGATTTTCCAGACAAACACAGAACAGGGGAGGGTGTGAGGGAAGAATGAAAAG
GACAGGCTCTGAATCTCATTTTAACAGACCGCACACAATCTGGGCTCCCACAGAACTATC
TCTGCCTGACCGCTTTCTATTTACCCCTTATCAGTGTTTACCAACCGCTAGTTTTCTTTC
ATTCACACTGTGAGGCAGTTCTC
>NODE_66_length_164_cov_701.457336
TCCTGTCCCCTTTGCAGAAAAGCATCCCCAAAGAATGATGTTTCCACCTCCATGCTTCAC
GGTTGGGATGGTGTTCTTGGGGTTGTACTCATCCTTCTTCTTCCTCCAAACACGGCGAGT
GGAGTTTAGACCAAAAAGCTCTATTTTTGTCTCATCAGACCACATGACCTTCTCCCATTC
CTCCTCTGGATCATCCAGATGGTCATTGGCAAACTTCAGA
>NODE_67_length_65_cov_106.476921
ACACAATTCCTTTTGAGGACAATCTATGGGTGAAAAGCTTTTAAATAAGACCATCCACAA
GTGTTTGTGATGTATTGTTCAATTACAAAACCCATATTTTTAGTATTGGAAAGGAAAGTG
A
>NODE_72_length_418_cov_111.433014
GCCTGAAGGTACCACGTTCATCTGTACAAACAATAGTACGCAAGTATAAACACCATGGGA
CCACGCAGCCGTCATACCGCTCAGGAAGGAGACGCGTTCTGTCTCCTAGAGATGAACGTA
CTTTGGTGCGAAAAGTGCAAATCAATCCCAGAACAACAGCAAAGGACCTTGTGAAGATGC
TGGAGGAAACAGGTACAAAAGTATCTATATCCACAGTAAAACGAGTCCTATATCGACATA
ACCTGAAAGGCCGCTCAGCAAGGAAGAAGCCACTGCTCCAAAACCGCCATAAAAAAGCCA
GACTACGGTTTGCAACTGCACATGGGGACAAAGATCGTACTTTTTGGAGAAATGTCCTCT
GGTCTGATGAAACAAAAATAGAACTGTTTGGCCATAATGACCATCGTTATGTTTGGAGGA
AAAAGGGGGAGGCTTGCAAGCCGAAGAACACCATCCCAACCGTGAAGCACGGGG
>NODE_73_length_177_cov_14.355932
AAAATAATATTTAACCAAATGTTCAAGCAAAATTTTAAACAGTTTTCCATGAACATGGTC
TAAATTCATTGTTTCAGGAGGTTCATACAATGCAACTTGCACAACAGCGAAATTACTGAT
AATAGGAAACACTATTTGGCTTTTTAAACCGTTTTCCATAACATCGTCTAAAATCATTGT
TTCAGGATGTTCTTACAATGTAACTTGTACAACAGTGGAATGACAGATAGCAT
>NODE_74_length_1316_cov_24.220366
TCGGCCTAACAGTATATGCGTATGGCCGTCTTTATGCAAGAATATAGAAAACATTTCCAA
ATGTGCTTCCATCATTGTGTAATGTCAGGCAATCACACAGCAGGCATAAGGATCGTGACA
CATATTAGCCAAATGCTCCAGTTTACAGAGGGATGGATCACCACCCCTCCTATCCGCCCC
TCAGGCCCCCTGACTGTCAGGCTGGGTCCTGTCTTGGGGAGAAAGAAGAAGAAAATATGG
TTATTAATGACAGTCAATATATACTACCGCTGTATGACATGTCCATCCAAAGTGTTTCCC
TGTAGCCTATAACAACTTTGACTGTGTCCCGTGTATTGGAAGGATGAAGAATCCGTTCAT
GAAACAGTGGGCAACTTTTGGAAAGAAGGTTTTGTGTGCTAGTTTGAGTCCCCTTCTCTT
CTCCTTTCTACTCGGGGCCTCTATTGGAGTTCTTTACTAGTTCAGTGTTCCCCAACTCCA
GTGGTAGAGCAGTAGCCATTTTGGTTGTAGGCCAACTTGTCCTCAATGAGTTGAATCAGA
CTGGGACACACCGTTTGGTCTTGCGTTCCACATAGGCTACATGAATATTGGAGTATGTTT
CCCGCGCATGTCAGCAGCTTTCTTTTCATCTCGAAGCCATCTTTTGAGAACCCCTATCGC
TCCTCCCTTGTTCCCTAGCACGAGCGCCCTCCCCTTCCCTTCCCTCCCCAACCACTCAGG
CAAAAGCGCGCGCATCCTGTACCGCTGGCCTCAATCAGGTCCACCAAACGCAGATAATAG
CAGCAGCCAGCGGCGGCCAAGTCATTCATTGACTTGAACTCAACAAGCTAGCACACCATG
TCAGGAAGAGGCAAAGGCGGCAAGGGACTCGGAAAGGGAGGCGCCAAGCGTCACCGCAAA
GTTCTCCGCGATAACATCCAGGGAATCACCAAGCCCGCTATTCGCCGTCTGGCTCGCCGT
GGCGGCGTGAAGCGTATCTCCGGCCTGATCTACGAGGAGACCCGCGGTGTCCTGAAGGTG
TTCCTGGAGAACGTGATCCGTGACGCCGTCACCTACACCGAGCACGCCAAGAGGAAGACC
GTTACCGCCATGGACGTGGTCTACGCTCTGAAACGCCAGGGACGCACCCTGTACGGTTTC
GGCGGTTAAACGCGCTCTCTTCGGAACTCTCCACATCCCGACTTGAACCCAAAGGCTCTT
TTAAGAGCCACCCATATCTGCGACAAAAGTGCCAAATCCATCTAGGTGAATGAGTGTTGT
ATTTGTGGAATGCTCTTTTAGTAGGAAAACATGAGCCACTCCGGGTGGAGTGGACAGGGA
GTATTAATTAAAGAGGATGTATTGTTGAGTCCAGCTTTTGAGTGACCGTGCc
>NODE_76_length_181_cov_17.055248
AACGACTTGACATGTCCCTGAGCACGAACAAGCTGGCCTGTGTCTTCTCCCTGATAATTG
GTGTCCCTTGCAACGTGCCGCTTCCCAGGGCTGTCCTTTGTGTCCCCGTGGAAGTCCTAA
ATGAGGGGAATCAGGGCTTTAATGGGACTCCTGTGAGTTTTAAACAAACAGAGAGCAACC
CCCTACTGTTCAGCATGTTGCATAGAACAGCAGGGAGCCCGTAGGCTTTTGCTAGGa
>NODE_83_length_57_cov_66.245613
TACATTTAGTATCTCCCTATGTTTACATTTAGTATCTCCCTATGTTTACATTTAGTGTCT
CCCTATGTTTACATTTAGTATCTCCCTATGTTTACATTTAGTATCTCCCTATG
>NODE_85_length_100_cov_188.750000
GGGCATACTACTTTGATGTGTTATGGCGCTTGGCAGTTGGAGCTCTCAGGCAGAATTTCA
CATCCCATGGGGCACAAAACTGTCTGGGATTATCATAGCAACACAATTCCTTTTGAGGAC
AATCTATGGGTGAAAAGCTTTTAAATAAGACCATCC
>NODE_86_length_488_cov_22.229507
TCACACTCTCTCCGGTGGACCATAGAGAGTCAGCATGGGACTGGCTGGGTTAGCTTTTGG
CTTATCCTCATGGATGGTGGAAGAGGGACAGTGGGACACCATCAGACAGACAGACAGAAT
CTTGGCGTGGCTCAGTGAAGACTGGAACCTTCTGTGAGGTGCTTGCCCCACCACATGGAG
TGCTCCAACAGTGACCCTGCCGCAAACTGGCAACTGCCAACCGTCTGCTTCCGTCTGCTT
GGCATATTTGGCCATTTAGTGGGACGCTTGTGAAGATCAAATGGGTTAAGATCGCCCTCT
CTTAGTCAGCTGGGAAAAAAGAACATCAAAAAGGTGTAAATTTCACTTCCCCACTTTTGA
TTAAGTCAAGCATGAAAAGAAATGTAATACTCTCAAGTAGCAAGGGTTTACACTATTGAT
GCTGTTACTTCTGCTTCAGGAGGCCCAATCAGCCAACAGGGAGCTGAGTAAACTCGCCCC
CAGTTTTAGGGGTGGACAGATGGAGGGCTTTTGCTGTGCCTGAAAAGACAGCTTAAGAGC
TTGc
>NODE_87_length_728_cov_33.167583
CTCGGAGACCACTGAAGTGTGTCATGAAATCTATATAGTTTTCATATTCCTCAGTAGTTC
CACTGACTGCACTGGATATAAATATATTACAATTTCTATATGAATTACAAGGAGTAACTT
ATGTTAGAAGTAAAAAAAACAACAACTGAAACCCTAGAGTTGAGCATGGAAAGGATTGGT
GCAAAGTTTATCTTGGATGATACAAGTGCCTCAGCCCTCAGCTTGTGTATTGCGGCAAGT
CGGCAACATCATCTGAACCCCAGGAGCCCTCAGCTCTGTCTTGATGGATCCCTGTCTTGC
TGAGCCCAATACTGTTCTCCATCTTGTGTTGTCACAACACCCTGCTACCTTGATTCACTC
TTGGTCGTTGGCTAGGTTTTGGATTTATTACTTTCGAGGCCGAACAATCAGTGGACCAGG
CTGTCAACATGCATTTTCACGACATCATGGGCAAAAAAGTGTGTAGTTGTAGTTTTATTT
TACCCTCAAGATCAAACGGAGGCTTGGGTGACGGGAAGCATTGTTTAGAGTTGTTAACTT
TGAGTTACAGCTCTTATTTTCAGGGGCCACCAATGAAGTTGAATGGCTAAAGCTCTTTTA
AACGTCATATTTGAATGAAGATCACTGATATGTGGTACTCCAAAGATTTTCCTAAAAGAT
CAGGTCACAATGTTTTTTTTCTGGATCACATAACATTTCAATGGCCTGGCTGACCTTGTA
CTTGTTGCAAAAAATACTTGGTCACCCCTCCTGACATATTAGTGACAACTTCTGTAGTCG
CCCa
>NODE_88_length_158_cov_65.791138
CTAATGGTTATTTAATATGGCCATCAGCGGTCCCAAGTCCCCAGCATACGGCGCTCGCAC
AATAGCCTCCAAACCCTCTTTAACACTTATTTGAGATGACAGGAAAAATGAAACCGTTTG
TGCTTTCAATGGAAAAGCAATCATTGGTACATTATACTCCGCTTGCCCTATCATGCTAAT
GCTCGGTAAAAATGTCACCAAATGTATTTAAAGG
>NODE_89_length_531_cov_186.555557
GGGCCCTGTACAAAAAGGGCCAGAGCCGACTCTACTTTCTGAGGAGGCTCAGGTCCTTCA
ACGTGTGCAGTAAACTACTGCATACCTTCTACCAGTCTGTGGTGGCCAGTGCCATCTTTT
TTGCAGTGGTGTGCTGGGGAGCAAACATCAAAGCCGGTGATGCTTCTCGGGTAAATAAGC
TGATCAGGAAGGCTAGCTCTGTCCTGGGGATGAGCCTTGACACTCTAGAGGAGGTGGCGG
AGAGACGGATCCTGGCCAAACTGCTGGCCATCATGGACAACGTCACCCACCCTCTGCACG
CTATGGTTATGACGCAGAGGAGCACTTTCAGTCACAGACTGATCCCACCACGGTGTGCCA
GAGAGCGCTACAGGAGGTCCTTCCTGCCGGCGGCTATTAGACTATATAATGCCTCACCGG
GGTGCCGTGCCGTCGGCAACATAGATCTGGAACTGTTGGGGTGCTAGGACCTAGTTTAAC
AATTATGCATCCATCCGTGAGTAACTCTGGTCCGTCAGCACTCATTCACTCAGGACCTAT
TTATTCATGCAGGTCTGTATATACATACTCATGTACAGTTGTTATAT
>NODE_90_length_5386_cov_51.408096
CTTATCACCTTCTTGAAGGCTTCCCATTCATTCAGGAACCGCCTTCTGGTGATTTGCAAG
AACGCGTACTTATTCGCCACCATGATTATGACCAGTGTTTCCAGTCCGTTCAGTTGTTGC
AGTGGAATAGTCAGGTTAAATTTAATGTGACCGTTTATCGCAATCTGCCGACCACTCGCG
ATTCAATCATGACTTCGTGATAAAAGATTGAGTGTGAGGTTATAACGCCGAAGCGGTAAA
AATTTTAATTTTTGCCGCTGAGGGGTTGACCAAGCGAAGCGCGGTAGGTTTTCTGCTTAG
GAGTTTAATCATGTTTCAGACTTTTATTTCTCGCCATAATTCAAACTTTTTTTCTGATAA
GCTGGTTCTCACTTCTGTTACTCCAGCTTCTTCGGCACCTGTTTTACAGACACCTAAAGC
TACATCGTCAACGTTATATTTTGATAGTTTGACGGTTAATGCTGGTAATGGTGGTTTTCT
TCATTGCATTCAGATGGATACATCTGTCAACGCCGCTAATCAGGTTGTTTCTGTTGGTGC
TGATATTGCTTTTGATGCCGACCCTAAATTTTTTGCCTGTTTGGTTCGCTTTGAGTCTTC
TTCGGTTCCGACTACCCTCCCGACTGCCTATGATGTTTATCCTTTGGATGGTCGCCATGA
TGGTGGTTATTATACCGTCAAGGACTGTGTGACTATTGACGTCCTTCCCCGTACGCCGGG
CAATAATGTTTATGTTGGTTTCATGGTTTGGTCTAACTTTACCGCTACTAAATGCCGCGG
ATTGGTTTCGCTGAATCAGGTTATTAAAGAGATTATTTGTCTCCAGCCACTTAAGTGAGG
TGATTTATGTTTGGTGCTATTGCTGGCGGTATTGCTTCTGCTCTTGCTGGTGGCGCCATG
TCTAAATTGTTTGGAGGCGGTCAAAAAGCCGCCTCCGGTGGCATTCAAGGTGATGTGCTT
GCTACCGATAACAATACTGTAGGCATGGGTGATGCTGGTATTAAATCTGCCATTCAAGGC
TCTAATGTTCCTAACCCTGATGAGGCCGTCCCTAGTTTTGTTTCTGGTGCTATGGCTAAA
GCTGGTAAAGGACTTCTTGAAGGTACGTTGCAGGCTGGCACTTCTGCCGTTTCTGATAAG
TTGCTTGATTTGGTTGGACTTGGTGGCAAGTCTGCCGCTGATAAAGGAAAGGATACTCGT
GATTATCTTGCTGCTGCATTTCCTGAGCTTAATGCTTGGGAGCGTGCTGGTGCTGATGCT
TCCTCTGCTGGTATGGTTGACGCCGGATTTGAGAATCAAAAAGAGCTTACTAAAATGCAA
CTGGACAATCAGAAAGAGATTGCCGAGATGCAAAATGAGACTCAAAAAGAGATTGCTGGC
ATTCAGTCGGCGACTTCACGCCAGAATACGAAAGACCAGGTATATGCACAAAATGAGATG
CTTGCTTATCAACAGAAGGAGTCTACTGCTCGCGTTGCGTCTATTATGGAAAACACCAAT
CTTTCCAAGCAACAGCAGGTTTCCGAGATTATGCGCCAAATGCTTACTCAAGCTCAAACG
GCTGGTCAGTATTTTACCAATGACCAAATCAAAGAAATGACTCGCAAGGTTAGTGCTGAG
GTTGACTTAGTTCATCAGCAAACGCAGAATCAGCGGTATGGCTCTTCTCATATTGGCGCT
ACTGCAAAGGATATTTCTAATGTCGTCACTGATGCTGCTTCTGGTGTGGTTGATATTTTT
CATGGTATTGATAAAGCTGTTGCCGATACTTGGAACAATTTCTGGAAAGACGGTAAAGCT
GATGGTATTGGCTCTAATTTGTCTAGGAAATAACCGTCAGGATTGACACCCTCCCAATTG
TATGTTTTCATGCCTCCAAATCTTGGAGGCTTTTTTATGGTTCGTTCTTATTACCCTTCT
GAATGTCACGCTGATTATTTTGACTTTGAGCGTATCGAGGCTCTTAAACCTGCTATTGAG
GCTTGTGGCATTTCTACTCTTTCTCAATCCCCAATGCTTGGCTTCCATAAGCAGATGGAT
AACCGCATCAAGCTCTTGGAAGAGATTCTGTCTTTTCGTATGCAGGGCGTTGAGTTCGAT
AATGGTGATATGTATGTTGACGGCCATAAGGCTGCTTCTGACGTTCGTGATGAGTTTGTA
TCTGTTACTGAGAAGTTAATGGATGAATTGGCACAATGCTACAATGTGCTCCCCCAACTT
GATATTAATAACACTATAGACCACCGCCCCGAAGGGGACGAAAAATGGTTTTTAGAGAAC
GAGAAGACGGTTACGCAGTTTTGCCGCAAGCTGGCTGCTGAACGCCCTCTTAAGGATATT
CGCGATGAGTATAATTACCCCAAAAAGAAAGGTATTAAGGATGAGTGTTCAAGATTGCTG
GAGGCCTCCACTATGAAATCGCGTAGAGGCTTTGCTATTCAGCGTTTGATGAATGCAATG
CGACAGGCTCATGCTGATGGTTGGTTTATCGTTTTTGACACTCTCACGTTGGCTGACGAC
CGATTAGAGGCGTTTTATGATAATCCCAATGCTTTGCGTGACTATTTTCGTGATATTGGT
CGTATGGTTCTTGCTGCCGAGGGTCGCAAGGCTAATGATTCACACGCCGACTGCTATCAG
TATTTTTGTGTGCCTGAGTATGGTACAGCTAATGGCCGTCTTCATTTCCATGCGGTGCAC
TTTATGCGGACACTTCCTACAGGTAGCGTTGACCCTAATTTTGGTCGTCGGGTACGCAAT
CGCCGCCAGTTAAATAGCTTGCAAAATACGTGGCCTTATGGTTACAGTATGCCCATCGCA
GTTCGCTACACGCAGGACGCTTTTTCACGTTCTGGTTGGTTGTGGCCTGTTGATGCTAAA
GGTGAGCCGCTTAAAGCTACCAGTTATATGGCTGTTGGTTTCTATGTGGCTAAATACGTT
AACAAAAAGTCAGATATGGACCTTGCTGCTAAAGGTCTAGGAGCTAAAGAATGGAACAAC
TCACTAAAAACCAAGCTGTCGCTACTTCCCAAGAAGCTGTTCAGAATCAGAATGAGCCGC
AACTTCGGGATGAAAATGCTCACAATGACAAATCTGTCCACGGAGTGCTTAATCCAACTT
ACCAAGCTGGGTTACGACGCGACGCCGTTCAACCAGATATTGAAGCAGAACGCAAAAAGA
GAGATGAGATTGAGGCTGGGAAAAGTTACTGTAGCCGACGTTTTGGCGGCGCAACCTGTG
ACGACAAATCTGCTCAAATTTATGCGCGCTTCGATAAAAATGATTGGCGTATCCAACCTG
CAGAGTTTTATCGCTTCCATGACGCAGAAGTTAACACTTTCGGATATTTCTGATGAGTCG
AAAAATTATCTTGATAAAGCAGGAATTACTACTGCTTGTTTACGAATTAAATCGAAGTGG
ACTGCTGGCGGAAAATGAGAAAATTCGACCTATCCTTGCGCAGCTCGAGAAGCTCTTACT
TTGCGACCTTTCGCCATCAACTAACGATTCTGTCAAAAACTGACGCGTTGGATGAGGAGA
AGTGGCTTAATATGCTTGGCACGTTCGTCAAGGACTGGTTTAGATATGAGTCACATTTTG
TTCATGGTAGAGATTCTCTTGTTGACATTTTAAAAGAGCGTGGATTACTATCTGAGTCCG
ATGCTGTTCAACCACTAATAGGTAAGAAATCATGAGTCAAGTTACTGAACAATCCGTACG
TTTCCAGACCGCTTTGGCCTCTATTAAGCTCATTCAGGCTTCTGCCGTTTTGGATTTAAC
CGAAGATGATTTCGATTTTCTGACGAGTAACAAAGTTTGGATTGCTACTGACCGCTCTCG
TGCTCGTCGCTGCGTTGAGGCTTGCGTTTATGGTACGCTGGACTTTGTAGGATACCCTCG
CTTTCCTGCTCCTGTTGAGTTTATTGCTGCCGTCATTGCTTATTATGTTCATCCCGTCAA
CATTCAAACGGCCTGTCTCATCATGGAAGGCGCTGAATTTACGGAAAACATTATTAATGG
CGTCGAGCGTCCGGTTAAAGCCGCTGAATTGTTCGCGTTTACCTTGCGTGTACGCGCAGG
AAACACTGACGTTCTTACTGACGCAGAAGAAAACGTGCGTCAAAAATTACGTGCAGAAGG
AGTGATGTAATGTCTAAAGGTAAAAAACGTTCTGGCGCTCGCCCTGGTCGTCCGCAGCCG
TTGCGAGGTACTAAAGGCAAGCGTAAAGGCGCTCGTCTTTGGTATGTAGGTGGTCAACAA
TTTTAATTGCAGGGGCTTCGGCCCCTTACTTGAGGATAAATTATGTCTAATATTCAAACT
GGCGCCGAGCGTATGCCGCATGACCTTTCCCATCTTGGCTTCCTTGCTGGTCAGATTGGT
CGTCTTATTACCATTTCAACTACTCCGGTTATCGCTGGCGACTCCTTCGAGATGGACGCC
GTTGGCGCTCTCCGTCTTTCTCCATTGCGTCGTGGCCTTGCTATTGACTCTACTGTAGAC
ATTTTTACTTTTTATGTCCCTCATCGTCACGTTTATGGTGAACAGTGGATTAAGTTCATG
AAGGATGGTGTTAATGCCACTCCTCTCCCGACTGTTAACACTACTGGTTATATTGACCAT
GCCGCTTTTCTTGGCACGATTAACCCTGATACCAATAAAATCCCTAAGCATTTGTTTCAG
GGTTATTTGAATATCTATAACAACTATTTTAAAGCGCCGTGGATGCCTGACCGTACCGAG
GCTAACCCTAATGAGCTTAATCAAGATGATGCTCGTTATGGTTTCCGTTGCTGCCATCTC
AAAAACATTTGGACTGCTCCGCTTCCTCCTGAGACTGAGCTTTCTCGCCAAATGACGACT
TCTACCACATCTATTGACATTATGGGTCTGCAAGCTGCTTATGCTAATTTGCATACTGAC
CAAGAACGTGATTACTTCATGCAGCGTTACCATGATGTTATTTCTTCATTTGGAGGTAAA
ACCTCTTATGACGCTGACAACCGTCCTTTACTTGTCATGCGCTCTAATCTCTGGGCATCT
GGCTATGATGTTGATGGAACTGACCAAACGTCGTTAGGCCAGTTTTCTGGTCGTGTTCAA
CAGACCTATAAACATTCTGTGCCGCGTTTCTTTGTTCCTGAGCATGGCACTATGTTTACT
CTTGCGCTTGTTCGTTTTCCGCCTACTGCGACTAAAGAGATTCAGTACCTTAACGCTAAA
GGTGCTTTGACTTATACCGATATTGCTGGCGACCCTGTTTTGTATGGCAACTTGCCGCCG
CGTGAAATTTCTATGAAGGATGTTTTCCGTTCTGGTGATTCGTCTAAGAAGTTTAAGATT
GCTGAGGGTCAGTGGTATCGTTATGCGCCTTCGTATGTTTCTCCTGCTTATCACCTTCTT
GAAGGCTTCCCATTCATTCAGGAACCGCCTTCTGGTGATTTg
>NODE_91_length_126_cov_710.150818
AGGTGAGATCTTGCATGGTGCCCCAGACCGAGGGAGATTGACCGTCATCTTGAACTTCTT
CCATTTTCTAATAATTGCGCCAACAGTTGTTGCCTTCTCACCAAGCTGCTTGCCTATTGT
CCTGTAGCCCATCCCAGCCTTGTGCAGGTCTACAATTTTATCCCTGATGTCCTTACACAG
CT
>NODE_92_length_91_cov_522.395630
GCCCATCCCAGCCTTGTGCAGGTCTACAATTTTATCCCTGATGTCCTTACACAGCTCTCT
GGTCTTGGCCATTGTGGAGAGGTTGGAGTCTGTTTGATTGAGTGTGTGGACAGGTGTCTT
TTATACAGGTAACGAGTTCAAACAGGT
>NODE_93_length_72_cov_671.527771
CCAGAACTACACGGCAGGACCTGGTCAATGACCTGAAGAGAGCTGGGACCACAGTCTCAA
AGAAAACCATTAGTAACACACTACGCCGTCATGGATTAAAATCCTGCAGCGCACGCAAGG
TCCCCCTG
>NODE_94_length_329_cov_13.890577
ACCTTGGCAATAAGGACACAACATTACAGCATATTGGCAGGCTCATTTGCTTTTCATAGG
GAGCATTGTGTCCCAAAAAATTGCCTCCTGGGAGTAACACGTGTATGGGGACTGCGGGCG
AGGCAGCCCCAGCAGCAGGTGGCCCATTGCTGCCTAATGAACACGGCAAtNNNNNNNNNN
NNNNNNNNNNNNNNNNNNNNNNNNNNNNNNNNNNNNNTGCTAATGAAATTAAGTGACGCC
GGTCGTGGAAAAAAGGAAAGCCCCAAATTAAAAGCAATTTATTTTAATTGAGGCATGTGG
CCCTGTTCGGGCACAATTCATGCTCGGGGTAGGAGGGAAGTCGGAAAGAAAGGGAAAGGT
GATTGATTTGGTTGGTGTACCGGGg
>NODE_96_length_1062_cov_36.168549
CCACGGAAGGAGTGTTGTATGGCATTGAAGCTTGTTTGAAGGTTAGTAAACACAGTGTCC
AAAGAGGGGCCAGATGTATACAGAATGGTGTCATCTGCGTAGAGATGGATCAGAGAGTCA
CCAGCAGCGAGAGCGACATCGTTGATGTATATAGAGAAAAGGGTTGGCCCAAGAATTGAA
CCCTGTGGCACCCCCATAGAGACTGCCAGAGGATCGGACAATAGGCCCTCCGATTTGACA
CACTGAACTCTGTCTGCAAAGTAGTTAGAGAACCAGGCAAGGCAGTCACTTGAGAAACCA
AGGCTGTTGAGTCTGCCAATAAGAATGCGGTGATTGACAGAGTCGAAAGCCTTGGCCAGG
TCGATGAAGACGGCTGCACAGTACTGTCTTTTATCGATGGCGGTTATGATATCGTTCAGT
ACCTTGAGCGTAGCTGAGGTGCACCCATGACCAGCTCGGAAACCAGATTGCATAGCAGAG
AAGGTACGGTGGGATTCGAAGTGGTCAGTTATCTGTTTGTTAACTTGGCTTTCGAAAACT
TTAGAAAGGCAGGGCAGGATGGATATTGGTCTATAACAGTTTGGGTCTAGAGTGTCACCT
CCTTTGAAGAGGGGGATGACCGCGGCAGCCTTCCAATCTCTAGGGATCTCAGACGATACG
AAAGAGAGGTTGAACAGGCTAGTGATAGGTGTTGCAACAATTTTGGCTGATAATTTCAGA
AAGAGAGGGTCCAGATTGTCTAGCCCAGCAGATTTGTAGGGGTCCAGACTTAGCAGCTCT
TTCAGAACATCAGCCGTCTGGATTTGGGTGAAGGAGAAGCGGGGGGGGCTTGGGCAAGTA
GCTGCCGGGGGTACAGAGCTGTTGGCCGGGGTAGGGGTAGCCAGGTGGAAAGCATGGCCA
GCCGTAGCAAAATGCTTATTGAAATTTTCGATAATCGTGGATTTATCGGTGGTAACAGTG
TTTCCGAGCCTCAATGCAGTGGGCAACTGGGAGGAGGTGCTCTTATTCTCCATGGACTTT
ACAGTGTCCCAGAACTTTTTGGAGTTAGTACTACAGGAAGCAAATTTCTGTTTGAAAAAA
CTGGCCTTTGCTTTCCTAACTGACTGTGTATACTTGTt
>NODE_101_length_335_cov_31.086567
ACACATTTCACCATTACAGCCTTGATCGAGGTGCTACCAGAGAGAAAGGGAACAGAGGGA
GGACGAAGGAATAAGAGAAGAGAGGGAGAGGGGCAGGGAGAGAGAGCGAGAGAGGGAGAG
AGGGAGAGGTGAAACCCTTCTATAACTCTCCCGTGCAGACATATCCAGCAGGAAGATTGG
CTCCAGCCTCTCTTAGGGGTCGACAATGTGTCATTTCCACCCAGCCTCATCGCCTTCTGT
CTATCTGATATTAATGTGCAAATCAATATTTCAGGGATTAAATTTCCCTCCTTCATTTTT
TATGGTTTCTACCTCAATAAGTCTCTCTTCTAATAGAGGGAGGTCGGATGATTTAAAATC
CTATGCTGCAGAGAGAGAGAGAGAGAGAGAg
>NODE_102_length_133_cov_623.548889
TTGTATGATTTTTAAGTAATTAATTTGCATTTTATTGCATGACATAAGTATTTGATACAT
CAGAAAAGCAGAACTTAATATTTGGTACAGAAACCTTTGTTTGCAATTACAGAGATCATA
CGTTTCCTGTAGTTCTTGACCAGGTTTGCACACACTGCAGCAGGGATTTTGGCCCACTCC
TCCATCCAG
>NODE_103_length_343_cov_24.154518
TCCTTCCTCAAAAGCCGCGTCGTATACTGTAGTTTTCCAGGTTTGTTTTGCTGGAGCCGT
AGCCTACTCTCCAGTGGCTTGCACACCATCTAGTGAAGAAATGCGATAAAATGGGAGCAG
ACCAAGCAGCAGACTACTCCCAGGCTCTGATCCTGTTGCCATGCGGCCGTTTCCCAGGCA
ACCTGTTCCCAGTGGTTCGTGATGGAGCAGTTAAAGGGTTGTCACTAGTTACCACAGCCA
GAAAGTCAAAATATCATACCAATGAATTAAAAACAAATGTGCTGTTTTTGTCTTAATTTA
AGGTTAGGTTTAGGCATAATGTTAGTAGTGTGGTTAAAGCTGGCGTTAAGGTTAGAGTTT
CGTTAAAATCCGAATTTAAGCTATTTATAGGCGGGGTTt
>NODE_104_length_190_cov_10.810526
CGGCCCCGTCCACAATCAATTGGATTATTTTCCTTTAATATTTACTCACAGCGATGAGAT
GCTTGTGTGCATGGTGATGAACAGTCTGCCACTGGCATTTGAAGGTGACCTGTCACTGTG
TATGGACAAATCTCTCGCTCGCAGAAATGTAGAAAATAAATCATTAGGGGCTAGGCAGGG
AGACAGATGCCCCATCTCTTTCTCTCTCTCTCTCTCTCTCTCTCTCTCTCTCTCTCTCTC
TCTCTc
>NODE_105_length_210_cov_189.204758
GAAATTAAGTTATGTGTAATAATGTGAAATGACACAGGGAAAAAGTATTGAACACATGAA
GAAAGGGAGGTGCAAAAAGGCATGGAAAGCCAAGACAACAGCTGAAAACTATCAGTAATT
AAAAAGCAATCCAGCCCCCTGTCAGTGCAAATTAATATCAGCTGGTTCAGTCCCAACTGA
TGGCCTACAAAAAGGTCTCATTGCCAAGGTGTCACACAAGACACATCTCATGATGGGTAA
AAGCAAAGAGCTGTCTCAAGACCTTC
>NODE_106_length_57_cov_241.192978
GCTTAGAAATGCGCCTATAACCAATGCCATCATTATGTTTTGCAACAATTAGGTTGCGAA
GGTCTTGAGACAGCTCTTTGCTTTTACCCATCATGAGATGTGTCTTGTGTGAC
>NODE_113_length_120_cov_13.533334
CTATGGATTATGAAAACAACCAAAATAAATGGTAAAATGGGAGGAGAAATGACTAGAGAC
AGTGTTGTTTAACTCACTGACCATGACCCATGAGTTCTTCTTACCTTTGTTCAGTAGAAA
AGTCTCCCTCTCTAAACTCTATAGGATGATCCATAGACCGGTCACTCTTCATGGAc
>NODE_114_length_361_cov_20.055401
GAGGGAGAGAGAGGGAGACAATGAAGAGCCGGGATCTCTTTCTCCACCTTTTGTTCTTCC
AAAAGTGCCCCTTATTTTATTTCCGCCGTCTCTCTTTCACCAGGACTCTCCAATGAATGG
CATTACAGACAATGCCATATCCAGAGTGACACCAATGTATTTCGGTTGCACCGCCATAGT
GTATTTCCACAGATCCAGGGGCGATTTGTCTGGGGACAATTTGGTTTCCATAAAGGATTT
AAATGGTTTCGGTGGAGATAGTGGGGCAAAATTTAATTTGTTTCTCATTTGCTACAGCAG
GTATGAAAAGGAGAAAAATTGGACCGCTGATGGGCTAAAAATTGGTGCTGTCCCTCTGCT
GTATCCCCAAAGGGCCCAGGCCCTGCATCATATAGATTGAGTTCGACCAACCCCCAc
>NODE_116_length_85_cov_660.435303
CCAGTAAGAATTCCGGCTCTCACAGACCTGTTAGTTTTTCTTTAAGAAGCCCTCCTGTTC
TCCACTCATTACCTGTATTAACTGCACCTGTTTGAACTCGTTACCTGTATAAAAGACACC
TGTCCACACACTCAATCAAAC
>NODE_120_length_112_cov_108.410713
CTTTTTTATATTAATTCAATTGTTAATGGAGGTATGGGCTACTCTTGGCATTTGTGACCG
AGAAGGAGCTTCATGGTCGGACTGGGGGGGGTGCACACATGGGTGTCTGGTCCCCCCCCC
ACCAAAAATAAATAACCAGGTGCACATGGAGGTATGGGCTACTCTTGG
>NODE_121_length_2918_cov_34.917751
CGCTGGAGCGTCGGGCCCATACCCGGCCGTCGCTGGCCACGGGAGCCTCGAGGGCTATGC
CGCGACGAGTAGGAGGGCCGCCGCGGTGAGCACGGAAGCCTAGGGCGCGGGCCCGGGTGG
AGCCGCCGCGGGTGCAGATCTTGGTGGTAGTAGCAAATATTCAAACGAGAACTTTGAAGG
CCGAAGTGGAGAAGGGTTCCATGTGAACAGCAGTTGAACATGGGTCAGTCGGTCCTAAGA
GATGGGCGAACGCCGTTCGGAAGGGAGGGGCAATGGCCTCCGTTGCCCCCGGCCGATCGA
AAGGGAGTCGGGTTCAGATCCCCGAATCCGGAGTGGCGGAGACGGGCGCCGCGAGGCGTC
CAGTGCGGTAACGCGACCGATCCCGGAGAAGCTGGCGGGAGCCCCAGGGAGAGTTCTCTT
TTCTTTGTGAAGGGCAGGGCACCCTGGAATGGGTTCGCCCCGAGAGAGGGGCCCAAGCCC
TGGAAAGCGTCGCGGTTCCGGCGGCGTCTGGTGAGCTCTCGCTGGCCCTTGAAAATCCGG
GGGAGAGGGTGTAAATCTCGCGCCGGGCCGTACCCATATCCGCAGCAGGTCTCCAAGGTG
AACAGCCTCTGGCATGTTAGAACAATGTAGGTAAGGGAAGTCGGCAAGTCAGATCCGTAA
CTTCGGGATAAGGATTGGCTCTAAGGGCTGGGTCGGTCGGGCTGGGGTGCGAAGCGGGGC
TGGGCTCGAGCCGCGGCTGGGGGAGCAGTCGCTCCGCCGTCCTCCATCTGCCACCGTCGG
AAGTTCGTTGTGCAGCCCATCTCGGGGGCTCTCGTGCGTGGTCTCGCAAGGGGCTGCGTG
CGGGGGTTCTTTGGGGTGGTGTCTGTCGGCGGGCCTAAGGCGGACCGGTGGGTGGTTGGA
TCCGGCGGTTGGCGGCGGCAACTCTGGACGCGCGCCGGGCCCTTCTCGCGGATCTCCCCA
GCTACGGTGCTCGCCGGCCCCGTTCGCGCGGGGTCTCCGGCGGGTCGCCTCGGCCGGCGC
CTAGCAGCTGACTTAGAACTGGTGCGGACCAGGGGAATCCGACTGTTTAATTAAAACAAA
GCATCGCGAAGGCCCGAGGTGGGTGTTGACGCGATGTGATTTCTGCCCAGTGCTCTGAAT
GTCAAAGTGAAGAAATTCAATGAAGCGCGGGTAAACGGCGGGAGTAACTATGACTCTCTT
AAGGTAGCCAAATGCCTCGTCATCTAATTAGTGACGCGCATGAATGGATGAACGAGATTC
CCACTGTCCCTACCTACTATCTAGCGAAACCACAGCCAAGGGAACGGGCTTGGCGGAATC
AGCGGGGAAAGAAGACCCTGTTGAGCTTGACTCTAGTCTGGCACTGTGAAGAGACATGAG
AGGTGTAGAATAAGTGGGAGGCCTCGGCCGCCGGTGAAATACCACTACTCTTATCGTTTT
TTCACTTACCCGGTGAGGCGGGGAGGCGAGCCCCGAGCGGGCTCTCGCTTCTGGCGTCAA
GCACCCGGCTCACGCCGGGTGCGACCCGCTCCGGGGACAGTGGCAGGTGGGGAGTTTGAC
TGGGGCGGTACACCTGTCAAACGGTAACGCAGGTGTCCTAAGGCGAGCTCAGGGAGGACA
GAAACCTCCCGTGGAGCAGAAGGGCAAAAGCTCGCTTGATCTTGATTTTCAGTATGAATA
CAGACCGTGAAAGCGGGGCCTCACGATCCTTCTGACTTTTTGGGTTTTAAGCAGGAGGTG
TCAGAAAAGTTACCACAGGGATAACTGGCTTGTGGCGGCCAAGCGTTCATAGCGACGTCG
CTTTTTGATCCTTCGATGTCGGCTCTTCCTATCATTGTGAAGCAGAATTCACCAAGCGTT
GGATTGTTCACCCACTAATAGGGAACGTGAGCTGGGTTTAGACCGTCGTGAGACAGGTTA
GTTTTACCCTACTGATGATGTGTTGTTGCAATAGTAATCCTGCTCAGTACGAGAGGAACC
GCAGGTTCAGACATTTGGTGTATGTGCTTGGCTGAGGAGCCAATGGTGCGAAGCTACCAT
CTGTGGGATTATGACTGAACGCCTCTAAGTCAGAATCCCCCCTAAACGTAACGATACCGT
AGCGCCGCGGATCTTCGGTTGGCCCAGGATAGCCTGCCTCTTCTGGCAGGTGAGTAGAGC
CGTTCGTGACAGGGTTGGGGTGCGGCCGGATGAGTTGCCGCCCCTCTCCTGATGCGCACC
TAATGTTTGTGGGGAACCTGGTGCTAAATCACTCGTAGACGACCTGATTCTGGGTCAGGG
TTTCGTACGTAGCAGAGCAGCTCACTCGCTGCGATCTATTGAAAGTCAGCCCTCGATCCA
AGCTTTTGTCGGGGACGGAAGGCGTCTTCCTCCACCTTCCTCCCATTTTACTTCCGGGTA
ACCAGGTGCACGCAGAAGAGCCAGGGCGGGGCTCAGGGGTAGAGTACTAAAGAGCCCCAA
GCAAGAGTATGTTGAACGGGGAGCCGCTGGGTGAAAGCTCCCCCCTTTAACCAGGTGTGG
ACTTAGGCTGTGGAGCCAAGAGCGGGGACACATGACCCCGCAGAGAGTGAGAGGAAGGCA
GGCTAGCAAAGGGGGAGCCCCGGGGTGAAAGTGCCCCAGGCACCTGGTAACCAAGTGTGG
ACTTAGTCTCTGAGCGGGAAAGCAGGCAGGTCAGAGTAGTTACCCAGGTGCACAGAGCCC
GTTTCGGGTTACCAGGTGCACAGAGTTCGTTTTGGGTTACCAGGTGCACGTGGTTGGTAA
CAGCGGGACTATAGACTAATAATGCCCGAGGAGGGGTGCTTAAGAGTGGGTGCCCCGATT
CGACTGGTGGGCAAGGTTATGGAGGTGCCTGAGCTCCGGCCGGGACACTGCTATGGGTTA
TGCCGAGAATGGAGAGTGTTGCCCGGGTATGGAGAGTAGGTGTTGATGCCTGGAGGTGAG
GGAGTAGGCCTCAGTGTAAGGGCCAGAGAGAGTG
>NODE_123_length_130_cov_29.276922
TACTATGTGAATTGATGTGCATCCCACTAGGAATCATGGGCCATATTTTGAGAGCATATT
AAATTGGCTTTGATACAGTTGGAAAATATGTATACACATATACAAGTTGATACATAAAGT
ATGTATATGCATATTTCTATATATTATATTTATATATACACGTGTGTGTGTGTGTAAATC
TGAAGg
>NODE_138_length_149_cov_26.355705
TACTTTATTCATATGATGCTAATTACAACCCGTCAATTTGATCACGTCATTCTCTCTGGA
AAATTGCAATTAAGTTTGGAGAGATAAAACATGCCAGTTGCTCTGCATTTCAAGGCTTGA
TTGGTCTATCAGCTAGTCAGTATGCCGCTGTGGTTTTCATCCCTAATTGATCCTTTCTTT
AATTAATCTGGAAAGGAAAGACTGt
>NODE_139_length_78_cov_9.256411
CACCACCGTCTCTAGAGAGAGGAGAGAGAAAGAGAGAGAAAGAGAGCTTAATAAAGGATA
GATGCTGCCTCTCTATTCCACCACCGTCTCTAGAGAGAGGAGAGAGAAAGAGAGAGAAAG
agagcttaataaag
>NODE_140_length_399_cov_47.907269
AGGATGCATGAGCCGCGGCTGTTGTTTTAAACGCTCTCATTAAACACACAAATCAGAGCT
GTTGACAGAGTGCTTTTGAATTAAGCGTCTCGCCCTCCTCGCTAGCGCCGCGCGACGACA
ACGCTAGCAGGGCCCAGGACAAGGAGCAATTTATAACGCCATTAGCCACACTCGCCGAGG
TTACAGGCATCAAAATTGTTCCCGTCTAATTATTCCTAATGGATACAGGGAGGGGAGCGA
CGCTCAGGACAGCTTTTTCATTAGCCCTCAATCAAGAGGGTCGGGGCCAAATGTACTGCA
GCAGTGTGTGGAGTGAGAGAGCGAACGAAAAAATAATCTTGTTTGCTTTTTTCACAATGC
AACATACAGTGTATGCATTGGAGAGGGAGTGAGAAGGAGAGAGGGAGAGAGAGAGAGAGA
GAGAGAGAGGGAGAGAGAGAGGGAGAGAGAGAGGg
>NODE_144_length_503_cov_51.159046
AAGACATTGAAATGCTTTTTTACCCCCAAAAAACTGGAACACATCCCTATGTACTGCGTT
CTTATTCCACTGGGCGCCTGGTTAGGTCAGTGGTAACACATGCAACTTCAAAAGGCTGTA
TAAATTCCCTGGGTTTTTTATGGTTTCCTCAGAAAATGCCACACTGGGTTTTAGCTTGAA
TAAATCTGCCTGTTATATATCCACCGTCAAGCACCCCTTTTTACCCTTGCAGCCGGACCT
TGCGTACATCTTCACTCGCACATTGACACGCAACAAAGCTAATGGCGCCCGATACAGGAG
GGCCTAATCTCAACTAACTGACAAGATTTAAATTGAGGAGACATCTTCCGCTGATTAGCT
CCCACACCCACAATTATCCAACTGGGGTGTCAAGCAAGGTTTAACATCTCCACTGATTCT
GCTCTCTGGAGACATTCGAGAGGAAATGCAATCGTTTTTAATAACTGCTGCCTCTCCTCC
CCTCCACACCGTACCGAGCGAGGCTGCCTGCCTGGCTCTCTCAGCTGCACCGTTTCCAGC
CATTCAGGCTCCCTTCAAA
>NODE_162_length_140_cov_23.035715
CACACACACACACACACACACAGCAGGCACACGCACGTACACTCAATTTTTCTCCCCAAC
AACTGCTCTTGTTTAGTATGCATTTCCTTTGGTCTTGAGGAGGAATGATCCTCACTCTAA
TGAACTGGGGCCTGCCACTTGAATGTAAAACAGGATTTAACCCGTCTTCAATGTCAGAGC
CCTTCCCTAGGGCCGC
>NODE_163_length_201_cov_117.412933
ATTTGCGACCAAGCTTTAACTTCCTGACTGATGTCTTGAGATGTTGCTTCAATATACAGC
GGGTGAAATAAGTATTGAACACGTCACCATTTTTCTCAGTAAATATATTTCCAAAGGTGC
TATTGACATGAAATTTTCACCAGATGTTGGTAACAACCCAAGTAATCCATACATACAAAG
AAACCAAAACAAATAAGTTCAGAAATTAAGTTATGTGTAATAATGTGAAATGACACAGGG
AAAAAGTATTGAACACA
>NODE_164_length_97_cov_171.391754
ATTTGCGACCAAGCTTTAACTTCCTGACTGATGTCTTGAGATGTTGCTTCAATATATCCA
CATAATTTTCCTTCCTCATGATGCCATCTATTTTGTGAAGTGCACCAGTCCCTCCTGCAG
CAAAGCACCCCCACAACATGATGCTGCCACCCC
>NODE_165_length_876_cov_31.344749
AGGCGGTAGCTCGCCTCGCGGCGGACCGCCAGCTCGATCCCGAGATCCAACTACGAGCTT
TTTAACTGCAGCAACTTTAAGATACGCTATTGGAGCTGGAATTACCGCGGCTGCTGGCAC
CAGACTTGCCCTCCAATGGATCCTCGTTAAAGGATTTAAAGTGTACTCATTCCAATTACA
GGGCCTCGAAAGAGTCCTGTATTGTTATTTTTCGTCACTACCTCCCCGAGTCGGGAGTGG
GTAATTTGCGCGCCTGCTGCCTTCCTTGGATGTGGTAGCCGTTTCTCAGGCTCCCTCTCC
GGAATCGAACCCTGATTCCCCGTTACCCGTGGTCACCATGGTAGGCACAGAATGTACCAT
CGAAAGTTGATAGGGCAGACATTCGAATGAGACGTCACCGCCACAGAGGGCGCGCGATCG
GCTCAAGGTTATCTAGAGTCACCAAAGCGTCCGGGGCACCCGAGAGCACCCCGCATGGGT
TTTGGGTCTGATAAATGCACGCATCCCCGAAGGTCAGCGCTCGTTTGCATGTATTAGCTC
TAGAATTGCCACAGTTATCCAAGTAACGTTGGAGCGATCAAAGGAACCATAACTGATTTA
ATGAGCCATTCGCAGTTTCACTGTACCGGCCGTGTGTACTTAGACTTGCATGGCTTAATC
TTTGAGACAAGCATATGCTACTGGCAGGATCAACCAGGTAGCCCCTCGCAACATAGAGGT
TGTACCTGGGCACGCTAAGCGGAGAACCTCCGGGGCTCGTCCTACCCCGTGAGGGGAGAA
GGCCCCAGTGCAATCCACCGCACGCCCAGCGGGAGGCCCTGAACAGCCCATGGCCGGAGC
CACGGGTGCCTGGGCACCGCTCGAGAGGTCTTTATCTAGCTGGAGGGTTTATTAGGAACC
GCACAACCGAGCCTACGTCAGGGTTTGAGAAg
>NODE_170_length_88_cov_220.965912
TGCATCTGGCCCCTGGCACCCTATCCCGTTGTTCCATCTATTTTGCTGGGGAGAATTCAT
TTGTTTCTTAATTAAGAAAAACACCAATAGCGTGAAAAATCTGCTTATGGTACCTGAATC
CTAATGAGTTAAATAGTGAGGGGG
>NODE_171_length_396_cov_44.154041
GTTCCACTTTAAAAAAGCCACCCATTACTTGTGGAGTGACTTCTCTGTGTAGTTTCCTGA
GCTCCAGGTTTATTTTTACCTTCCCAACGTCCCTCCTCATCCTTTAGCGGCTTCAGGAGA
TGGCGTTAGTTTGGCTTCATCTCTGACAAAAGATAAATGAGCTCTGGGTCTGTGGTGATC
CACTATGGCTGCCAGGGGGTTCCAAAATAGCAAACTATTTTTCATATGAGGTGAAGTGAT
ATGGAGTACGATGCAGTAGGTGCTAACATTTACCATTTCATAGCATGCAGGAATACATTT
AATTATTTATTTTTGTATTACTTTACTTCAAAACTTAAAGCTGCCTGTTTTTCTTTCGAT
ATACTTACAAAAGCCTTGCAACAACCTAAACTCAAGGAATATCGCAAAGATGTTACAATA
AAAAATGAAAATGCTTGACTAACAATTGTATg
>NODE_172_length_264_cov_17.878788
CAATCCACCCTGCTTTGTGAGCTAGAGCGAACAGCATTCTACCATGGCATGGTCATCAGG
CACTCCCCTGTCAGTGAATGCTCTATGGTTTTAAATACTCATATGGAGAAGGGTTACGAT
AGAGTAGTGGCAGTGAGTACATCTCTCTTGCAGGACGTCCCCACTCCGACAGATCAGGTG
CCCTTCCTCGTCGTCCCTCACACTCAGTGCCCGCGTCCGGCTGTCGCTCCGCTGTTTTCA
GCCCCCCACGGCATTAGCAGGTCACGACACGACCGACAGGGAACAGGGAGGGGGGGGCGA
TTTTCAGGGGCAGCCGTAGc
>NODE_176_length_71_cov_128.549301
AAAACACAGGGCAGGTGCAAAATGCCACAACGAAAGTACACAAAAGACAGATACACGGTA
CATGATACATAGAGCGGCAGTATGAAAAAGTATAGAAATACAAGATATCTGGAGTGCAAA
AAAATAA
>NODE_177_length_83_cov_56.927711
TAGAGCGGCAGTATGAAAAAGTATAGAAATACAAGATATCTGGAGTGCAAAAAAAAGCTA
TAAAAGGACATTGCATAGTATGAGTGGTTGGCTGAATATGTACACTATACATTGGTGGAT
GTTGGACGGTTAACTATAC
>NODE_180_length_103_cov_10.184466
TTTGGAAATTGCTCCCAAGGATGAACCAGACTTGTGGAGGTCTACAATTTTTTTTCTGAG
GTCTTGGCTGATTTCTTTTGATTTTCCCATGATGTCGAGCAACGAGGCACTGAGTTTGAA
GGTAGGCCTTGAAATACATCCACAGGTACACCTCCAATt
>NODE_181_length_320_cov_108.125000
ACAGTTGAAGTCGGAAGTTTACATACACTTAGGTTGAAGTCATTAAAACTCATTTTTCAA
CCACTCCACAGATTTCATGTTAACAAACTATAGTTTTGGCAAGTCGGTTAGGACATCTAC
TTTGTGCATGACACAAGTAATTCTTCCAACAATTGTTTACAGACAGATTATTTCACTTAT
AATTCACTATATCACAATTCCAGTGGGTCAGAAGTTTACATACACTAAGTTGACTGTGCC
TTTAAACAGCTTGGAAAATTCCAGAAAATGATGTCATGGCTTTAGAAGCTTCTGATAGGC
TAATTGACATAATTTGAGTCAATTGGAGGTGTACCTGTGGATGTATTTCAAGGCCTACCT
TCAAACTCAGTGCCTC
>NODE_183_length_86_cov_50.872093
CAGAGCTCTGTCGTGTGTACTTCTTGTGGTATAAGCCAAAAACTGTGGCCATTTCGTGCA
ATATCTGAAAAAGTGCCATAATAAATAATACATCTTCTATGCATCACACAGACTTGTGGA
GCGGCTCATTTGAAATGGTTTC
>NODE_184_length_81_cov_121.135803
CTATCTATCTATCTATCTATCTATCTATCTATCTATCTATCTATCTATCTATCTACAGTG
GGGAGAACAAGTATTTGATACACTGCCGATTTTGCAGGTTTTCCTACTTACAAAGCATGT
AGAAGTCTGTAATTTTT
>NODE_188_length_57_cov_539.807007
CTGGGTCTTCCAGCATGACAACGACCCGAAACACACAGCCAGGGCAACTAAGGAGTGGCT
CCGTAAGAAGCATCTCAAGGTCCTGGAGTGGCCTAGCCAGTCTCCAGACCTGA
>NODE_190_length_221_cov_172.076920
AAAAAAAGCATGTTGAAGCTTGTTTAAAGTTTGCTGCACAACATTTGGAAAAGCCAGTGA
AATACTGGGAGAATATAGTGTGGTCAGATGAGAGCAAAATTGAACTGTTTGGATGTCATA
ATACACACCATGTTTGGAGGAGAAATGGCACTGCACATCACCCTAAAAACACCATACCAA
CAGTGAAGTTTGGAGGTGGGAACATCATGGTGTGGGGCTGCTTTTCAGCAAATGGTACTG
GCAAACTTCACATAATTGAAGGAAGGATGAATGGGCA
>NODE_192_length_105_cov_13.257143
AAGGGGACAGGACGACTGCACCGTATTGAGGGGAGGATGGATGGGGCCATGTATCGTGAG
ATCTTGGCCAACAACCTCCTTCCCTCAGTAAGAGCATTGAAGATTGGTCGTGGCTGGGTC
TTCCAGCATGACAACGACCCGAAACACACAGCCAGGGCAAC
>NODE_193_length_192_cov_140.098953
TTTTTTTTCAGCAATGGAGTCTTGCGTGGTGAGCGTGCATACAGGCCATGGCGGTGGAGT
GCATTACTTACTGTTTTCTTTGAGACAACAGTACCTGCTAATTGCAGGTCTTTTTGAAGC
TCTCCACAAGTGGTCCTTGGCTCTTGGACAACTCTTCTGATTATTCTTTTCACTCCTCTG
TCAGAAATCTTGCGAGGAGCACCTGGTCGAGGCAAATTTATGGTGAAATGATTGTCTTTC
CACTTCCG
>NODE_194_length_129_cov_10.100775
ACGACTGTATCGAGACTGGGGCTGGAATGGCGGGAAGTTCGGATGGAAGTGAGAGGGAGA
TGGACGAGGGAGCGGAGGTAAGGAAGCAAGAGAAGTTTAAGACGGTGGTAGGGAAGAAAA
ATAGGAAAAGAGGTAGGATGGTAGCAGAAGAGATGGACAGGGAAACAACGAATGAAGGAG
GGATa
>NODE_196_length_959_cov_34.786236
CTACAGTCGAACTATAACAGTTCAGGATTATGGATTTTATCGCAGCTGAACGTCGACAGG
AGTCGTCAACTGTTATTGTTTACAACAGAGCCCAGCTCCTGGATTTAGCCCACGCAGCGC
TGCTGCTCCCCAGGGAAAAGTTTGATATTCCGGACGAATTGAAAAGACGACGCCGTGGAC
GCAGGGCGGGATTGAAATGTAAGGCAAAGCGGAGGAGGTTCAAGTACAAGCCGGCTATAC
CATCTATTATTATGGGCAATGTGAGGTGTCTACATAACAAGATGGATGAGTTGGCGGGAC
TTGTTCGTGGACAAAGGATCTATCGGGAAGCTAGCCTAATGTGTTTTACTGAGACTTGGC
TGAACGGTAACATCCCCATACAGAACGTCACTATCGACGGTTTCCAGACCATCAGAGCGG
ACAGGGATCGCGTCTCTTCCGGTAAGAGTAAGGGTGGTGGGCTGGCTTTATTAGTTAACA
ACAGATGGTGTCATCCGAACCATATTACTCTTAAGGAAAAGTTTTGTAGCCCGGACATTG
AACTGCTAGCCGTTAGCCTGAGACCCTACTATCTACCTAGGGAATTCACGGCGGCCATTG
CTGTTATTGTTTACATCCCGCCCTCTGCTGACGCNNNNNNNNNNCAGTTTTGTAGCCCGG
ACATTGAACTGCTAGCCGTTAGCCTGAGACCCTACTATTTGCCGAGGGAATTCACGGCGG
CCATTGCTGTTATTGTTTACATCCCGCCCTCTGCTGACGCAAACGCAGCGTGTGACGTCA
TCCACTCTGTTATCGCGAGGTTACAGACAGCGCATCCCAGTGCTTTCTTTGCCATTTCGG
GGGATTTTAACCATGCATCTCTCTCTTCAACGCTGCCCACGTTCAAACAGTTCGTGAAGT
GCCCAACCAGGAATAATAAAACTCTGGACTTGTTATATGCTAATGTGAAGGATGCATACA
ACTCCACTGCACTCCCTCCCCTCGGTAGATCGGATCACAACCTTGTCCACCTCAC
>NODE_198_length_158_cov_15.550632
TATTTAGTGAAACAATAACGCTCGTTGTTTCTGATTCATCCATACGGTAAAGCTTTATCA
GTCAGTCTGTGTATAAATTATTCAGGGTGAGAGATGGCAATTACAGGGCTCTGCACAACC
AGCATGAATATTTTATAAGGACTAAAACCACCCTGGAATGAATCACACACATACACAGAG
AGAGAGGGGGGGAGAGAGAGTGGGAGAGAGAGAg
>NODE_200_length_297_cov_44.464645
AGCCTTCTTGTAAGTAAAGCTTTATTTATCAATGCAGCTGGAACTCTCGCCATGAACTCT
CAATGCAGCTGGGCTAAGATAATGTTCTGTTGTGCCTTGAGATGCTCTGAATCAGATCAA
TAGCTGGAGTCAGAGGACATCCACTAAGCCCTGAGGAAGAGAGGGGATAGATAGACATTG
TGGAGACAAGAGTGGAGTTCAGGCCTGCTCTCCATGGTGCTTCAGAGAGAGGGAGGGAGG
GAGCTAGAGAAAAGAGCTGCCTGCGATATTATCCATGTGCCTCGTCAGCGAAAAATGCAG
TCCCAGTTGCACAAGCACCATGCCAGCACAGAATGACAGAGGGTACTGTACAC
>NODE_201_length_178_cov_55.247192
TCCTTGTAACGCTTCTCTTACTGTCTCTCTATCACTCTTTCTCTGTCTTCACATCGTTCT
ACCTCTTTCTGCTCTCTCAATCAATCAATCAATCAATCTTCTCATTGTTCTTTTCATGCA
TCTATGTCAAACGATTCTTTCTCTCTCTCTGTTGATCTTTCTACTACACAGTGATTCAGT
GTACAGTACCCTCTGTCATTCTGTGCTGGCATGGTGCTTGTGCAACTGGGACTG
>NODE_202_length_129_cov_25.720930
GTTTTTAGATTCATTTTTTTAACCTTTAGTTTGAATTTGATTTTAAGTGTTGGTTTTGTT
TGTCCATTTTCTTTAGTTTTTTGTTGGTTTGTTTACCTTCTCCTTCTTAGTCTCTGGAAG
AAGTTCGTAGCGCTGATACTAAAAGAGGTTCATTGTCTTTTTCCCATTTCGCTGCGGAGA
ACATt
>NODE_203_length_255_cov_15.866667
GGACTGAGTTCAGTATGAACGTTTAAGGAGAAAAATTATAAACTCTAATCCAAATCTTAA
AAGCAAAATATAACTGATAAAAGGAACGATAAAATAAACTTCCTGAAGCTAAAGTTCCCT
GGTGGTTAAATCATAGAAAGAGAGACAAAGAAACATTGACATCAAGCTAGAGGGTGCTTC
TGACATTCTCATATCTGCATAAAGAAAGACCACGTGCCAAGGCAGAGCGTTACCTACCTT
CCATTTCAATCAGTGACACGTATGCAATATCAACAAAAAAAGGAAAGGAAGAAAAAAGAA
AAAAAGGAGAa
>NODE_204_length_133_cov_24.639097
TTTCAGTCATTCTTTGCTTCCCCCAGCCACTCTCTCTCTCTCTCTCTGGGAGAGATTGTG
CGTGTACATTAGGCAGGGGCATTTTGATGAAATAAAAGCCCGGGCCAGCGTATAGCTAAA
CAGAATGGGAGCACTCACTCAGTCTGTCTCTGATTGACCATTAAAGCCATTGATGAATTG
CGCTGTCAg
>NODE_206_length_233_cov_270.781128
GATCTTCAATTTGAACACAGGTCTGGTGTTTTGGGGAAATTCTAGCTATTTTTGATCAAT
ATGCTCTATTTGGCTCTTTTTCAGATAATACATCCTGGCCCAATACATCTGTCCTCTCCT
GGGAGTTCTGAATGACATAGAGCCTCCATTCCAATTGGAGAATACTCAGGTTATATGTAG
CTTTACAATGAGACCACACACATGTCTGTAGTATGTATGATTGAATTCTGAGAGGGCATA
CTACTTTGATGTGTTATGGCGCTTGGCAGTTGGAGCTCTCAGGCAGAAT
>NODE_207_length_627_cov_27.406698
CTAGCTGTGTCTGAATCCTGGCTTAGGAAGGCCACCAAAAATTCGGAAATTTCCATCCCC
AACTACAACATTTCCCGTCAAGATAGAACTGCCAAAGGTGGCGGAGTTGCAATCTACTGC
AGAGATAACCTGCAGAGTTCTGTCATACTGTCCAGGTCTGTGCCCAAACAGTTTGAGCTT
CTACTCTTAAAAATCCACCTTTCCAGAAATAAGTCTCTCACTGTTGCCGCCTGTTACAGA
CCCCCCTCAGCCCCCAGCTGTGCCCTGGACTCCATATGTGAATTGATTGCCCCCCATCTA
TCTTCAGAGTTTGTACTGTTAGGTGACTTAAACTGGGATATGCTTAACACCCCGGCTGTC
CTTCAATCTAAGATAGATGCCCTCAATCTCACACAAATTATCAAGGAACCCACCAGGTAC
AACCCAAAATCCGTAAACATGGGTACCATCATTGATATCATCCTGACTAACTTGCCCTCC
AAATACACCTCCTCTGTTTTCAACCAGGATCTCAGCGATCACTGCCTCATCGCCTGTGTT
CGCAATGGGTCAGCGGTCAAACGACCACCCCTTATCACTGTCAAACGCTCCCTAAAACAC
TTTTGCGAGCAGGCCTTTCTATTCGATCTGGCCCAGGTATCCTGGAAGGATATTGACCTC
ATCCCGTCAGTAGAGGACGCCTG
>NODE_209_length_224_cov_36.165180
AAATATACACACACACACTTAAGACATTATGACCTTAACCTGGACTGGGCCCGTAAAGCT
TATTGGCATGTACATGAGATTGATGAAAATTACTTCCAAAGCATTTGTTGATCCTTATAC
CACTGAAAGAAGAGTGTGCACTCAAGAGATATTTGATCTGAATTAGGGAAACTGATGAAG
CAATTGATTAATTGGAATTTAAGACATCAGTCACCAGAGCCATCAGCAGCATCATTTACA
TTCGAAACAATCCGTCTGATGGTCCAATAGGACACTGAGt
>NODE_210_length_137_cov_28.547445
GGGCGGGGAGAGATCCTTGTCGGTGACAGCGTCGCTCCAGCGAGCTCGAAACCACAGTAA
CACAGGCGAACAATCCAAACACACCCCACCAATTTTTAATTTCTTCCATTAGAATTCATT
ATGAGGCCCAGGGCAGTTTGTGTACCCTGTGTTTAAGACTGCCTGCTGGATTAATTAAAA
ACTGGATGCTGGa
>NODE_211_length_122_cov_141.655731
CTGGACTGATCCTCAACACCCCCCTTCCCCCCACCTCCCCACCTGGGCTGGCTTTCACCA
CCAACCAAGTGAAGAGAGAGCTGGAGAGACTACACCAGTGGAAAGCGGCGGGCCCTGATG
GCATCAGCCCAAGGGTGCTGAGGGTCTGTGCTGACCAATTGTGTGGAATACTCCAGCG
>NODE_214_length_392_cov_17.109694
CAACATTGATAAATATCCACCAGTTGTCTGAGTGGCTAAAGAATGCCAAAGCCTCTTAGA
ACACGGTAGCTCTCTTTATTCACTAACACATTCATCATGCATGTTTCATACAGGGAGATT
ACTAAAACACTATTGTGTGTCCTTCTGTTCTATGTCTTTATAATTACACCTTGAAGCCAT
ATAGGGATTTGTTCTCCATATTCATGAAAAGCAGACTTGTAATTTGATAAAGGGAAGCGT
TGTGTTGTGAACTTCATTGAGACGGCATCATGGAGCCGTATTAAAGTGGGCATCTGTGTT
CTGGCAGCATTAATCTCTTCAAGCACATTCCAGCTGCTGTGATGTGATAAAGTCCCAAAC
AGGCTCAAGCTAAGCAAACCAGACAACTCTATTATTGGCTTTATAATTGCTTAATTAAAC
TTTTGTCAGTAATCATTATGAGGGCAAT
>NODE_215_length_264_cov_23.897728
TCCTTCTGGATGGGTCAATTGTTCCATAATAATAGGAGAGAAGGTATACTTCATGCAGGA
GATTTATGTTTGCCATTTGTTCATATTCATGTGCTATTGAATACCCTCAATTCACATGGT
GATAGCAGCTCATATCAGCCGCTCCGCAGGCCCACAGATCACTTACCGCCAGCAATGAAT
TTCATTTGCAGGACAAAAACAGAGGAGAAATTAGCTCTAACAGTTTATTGATTTTTGCTC
AAGAGAAGCCTGTATAACAGCTCTATTGCCCTCATAATGATTACTGACAAAAGTTTAATT
AAGCAATTATAAAGCCAATA
>NODE_216_length_146_cov_131.726028
GGGCATACTACTTTGATGTGTTATGGCGCTTGGCAGTTGGAGCTCTCAGGCAGAATGTCA
CATCCCACTGGGCACAAAACTGTCTGGGATTATCATAGCAACACAATTACTTTTTGAGGA
CAATCTATGGGTGAAAAGCTTTTAAATAAGACCATCCACAAGTGTGTGTGATGTATTGTT
CAATTACAAAACCCATATTTTT
>NODE_219_length_124_cov_19.750000
ACTGATACTCTTAGGAGGAGCATGGCCGGCATAACACACAGCTGATCTGTACATTCCATC
CGGATTACGAATTTTCTTCAGTCCTTCAGGAGGCAAAAAGAGAGTAGAGAAAATGGAGGA
AAAGAAGTAGGGTTTTCTCCCAGCTGCTTACAATAGCCCAGTACAGTACAGCCCTGTTTc
>NODE_220_length_332_cov_13.355422
CTCCATTGTCTTCATTTTCTCCGACCTTCTCTTTTTTTCCCTGCGCTTTTGTTGCATTCC
AAGAGGTTGATAAATCAATCCATCAAAAAATTATTTGCGGTGAAACTCAATCAAGAAAGG
TCATGTCTGCGGGAAAAGAACAGATTAAATTAGCATTGAATTAGACATGGAAAGTGAGCT
CTGTCAAAACCATCACTGTGCTCAGCACAATTAGAATATGTTAATTATGCATTTCATTAA
GGGCCTAGGCGCTCTTTGAATGTGAGATGAAATGTCACTGGTGTAGGCAGCCGAGAAATG
GAAGATTGCCAGGCACAACTTTCTTTGTGCTGTGTGTGACACCTTCATTAACATCGGGGA
TTGGTAGTCTGATTAGACTTTCTGTAGA
>NODE_229_length_323_cov_25.213623
TGAGGACTTTTAACACAGAGCATGCAAGTTTGTTTGAACTACACATGAGTGTGCATATAC
AACACTGTGTCATCTGTTCAAATTTATATTATGCTTCATCTGTTCAAATGTATATTATGC
TTTTCAATGTGACATCTGATAAGATCCACAGGTGCCGTAGAAAGCAGTGACTGTGTTGTC
ATATTTCATTTAGGCATCCTTCTGCAAAGCTGTAATTGCCTAATTAGCTTGTTAATTAGG
AGATTAGCATTTACTGATAGAGTGGCTTGCTCTGTTGTGATGGGAGGGATACAGTTTAAG
GGAGGAAGTTATGGGTGTGTGATTTTAGAAGGCTGTTGTCTGCAAGGGGTTAAGGGAATA
CTAAAGTTTTTTTTTAAAa
>NODE_230_length_461_cov_36.088936
ATATATAAACATTACAGCTACAGCACCTTCCCCCAACAACGTCAATACCTCGCGCATGGT
ACACGGCGGTGGCAAAGAAAGTAATCCTAAAAACAATATATTGGTCAGAATATTATTTTT
TTTTCTAAAATTGGCATTTGACATGATGCTCTGCTGCCGTTTTGGGGGAGGCAGGGGAAC
AAAGGTACTTTTTTTGAGTTCATATTCAAGTTTGCTCATTTTTTTCTTCATGTTCCTGTT
AAAAACAAAACCCCCCAAAAAGTTCACACTTTTGTGATCTGCGTGTGCTGCTCCTCATCA
AAAGGTTCGTTTTCCGGATCAGAGTCAGTGGTGTCAGAATATCGATAATGGTCGGGCTCG
TTGTCGCTAACGTCCGGAGTGACGGATGTCGAAGTGCTCGCCTCAGAATTCGAAGAATCT
TCCACGGTTTTAGTGAAATACAACTTCACCTAAATGAGCGAGAGAGAGAGAGAGAGAGAG
AGAGAGAGAGAGAGAGAGAGTAAGAAAGGGGAAACCa
>NODE_232_length_294_cov_22.768707
AGGGCCTTTAATCAGACTAAATCATACAAACAGCTGTTAGCAGGCTGGAGAGCAGCCTAA
CATACTTGACTGGTCAAAAAGCAAGTAAATTACTGACAGAATGACACGTGTAATTAAAAG
AGTCCATGCCACTTTACCTCGCGCTTCACACCTACAGTGGCGCGGGACGAGAGCGAGCAA
CTCCCACCTCGCTAATTAGCATTATCAGTGAATTGGTAGGGTTTGACTCATTAGTTCCAT
GTGCATTTAATTAGAGGCTGGCTGAAATTGGATTTAACTTATTACTTTTTCATGGATCAC
TTTCTTGTCATCACTTCAAATTGGATTGCAGCCCCAGGTAACTAATTATG
>NODE_233_length_57_cov_33.842106
AGAGAGAGAGAGAGAGAGAGAGAGAGAGAGAGAGAGAGAGAGAGAGAGAGAGAGAGCGAG
AGAGAGAGAGAGAGAGAGAGAGAGAGAGAGAGAGAGAGAGAGAGAGAGAGAGA
>NODE_242_length_241_cov_36.340248
CTGATTTGGCCAATCTCCTCATTCAACATTCAACATTCAAGGATGGGACAGATGAAGCCA
AAAGCGTGCATTGGGGGAATTTATATGAAGACCTCGTTCCTACCCCCTAAATTTTTACAC
TTTCGATCCCATATACGTTGTAACCTTCCTTATAAGTTGCAAAATTCTGTGAATTCTGCG
AGGAAGTTGGGTTAATATTCTGTGCATTCTTTGCCACCTTCATTCGTTTTGCCTCGGCTC
TGGACTTGTAACAGAACTCAATCAAGGCCACCAGCATGGCCAAACCAAGTCCGCCGA
>NODE_243_length_137_cov_20.861315
AGCTTCATGCTAATGGCCTTATAAGAGAGTTAATCACTGCTGTGCTGTTTGCCACATGCT
CATCTATTGCTACAGCATCACAGCGATGTGTTCCAGAGGTTAGCAAAATAGTGACTTAAC
ACATGATCGCTCTTTATGAGTCTGGGGCCAGGAAGAGAGAGAGGGCCCACAGACGATGCT
AAAAAGACGCTAa
>NODE_244_length_57_cov_46.456139
TGGACTTTCTTCTTCTTTTTACTATCATTCTTTATATCATTTATCTTTGTTTCATAGTGG
ACTTTCTTCTTCTTTTTACTATCATTCTTTATATCATTTATCTTTGTTTCATA
>NODE_245_length_57_cov_11.912281
CATACAAGTTCCTGGGAGTCCATATGGACAACAGGCTGGAATGGGCCGGTAACACCAGGG
CCCTGTACAAAAAGGGCCAGAGCCGACTCTACTTTCTGAGGAGGCTCAGGTCc
>NODE_246_length_119_cov_19.747900
GTTACATGTACAAAACTATATTGTGTATTTTATTAAATTAATATATCGTTGTGTTGCAAT
ATACATGGGGCTTGTATTGTATTTGGCAACCTTGCCTTAGTAGCTTGTCGAACTCTATGA
GTTTAATTCAGTTTGGGTATGTGTCCCAAATAGCACCCTATTTCCTGTGTAGGGc
>NODE_247_length_94_cov_197.946808
CGAGGAGCACCTGGTCGAGGCAAATTTATGGTGAAATGATTGTCTTTCCACTTCCGTATT
ATGGCCCCAACAGTGCTCACTGGAACATTCAGAAGCTTAGAAATGCGCCTATAACCAATG
CCATCATTATGTTTTGCAACAATTAGGTTG
>NODE_248_length_126_cov_46.920635
TAGCATTGAGATCTAAGACAGAGTGGAGGGAGAGTCTGCTGTGTTTTCTGCTGAGGTGAC
TCTTGGTTCTTTCTTGTCTTTAGATACCAGCCTGTTGATATCATTCAACCAACCAATCAT
GTATTGCCAGCCTCATTCGGGGATTCTGATTGGCACATTGTCACAGGCAACTCTCTTACC
AC
>NODE_249_length_349_cov_9.644699
ATCTGCAGAGAATGGCATGTAGAAGCTGTCAAGAGCGTGGGGGGGGGACGGGGGGATGGG
GGGGGGACGGGGGGGAGTGGGGGGTTGCTAGGCAGCTCTCTCTCCCAGTAGCAGGAGAGA
ACAAACATAAATCTTCTTCAACAATCTATTTCCCATCATACTTATTCACAGGGGACATCT
GAAAGTGGTCTTTGCCTTTTCTGTCAATGGCTGCCCTCATCCATCAATTTCATAGAGAAT
TATACCCCAGATCGATGTAGTTCACGACCGGTAAGCATTTGTCGAGCCCTGGTGTATGCT
GCCTCACTGCCTTGCTCTCAGTGCTCTCAGGCTGAGCTTACTGACCCATCCACCCACGTC
CGAATAATTCACACTATATAGTGCAAATAACTTtgacataatgtt
>NODE_251_length_367_cov_30.316076
AGACACAGAGACGTAATGGATGCAGTTATTAAATTGTTTCAGCTGAGAAAGAGGCCTATT
CTTGCGCCATTATAAAGGGAACAATTTCTCCCCACTGATCGGCCTGTCTCCTTTATCCTC
TCTTACTTTGATCTGGCAGCATATTGCCGTGATGTGTCCTATTCAATAGCAGAATCTGGG
GCAATTTTAATGCTTTTGTACCTCACCACTGCTCCATTTCTCCCTCTCTGTTTAAAAATA
GCTCTTAATTATAAGTGCAGTTTAAATGTCTCCAGTGACCCAGAAATGCAGGTTGGAGTG
AGAGGGATTGTAAGTCTCCCTTTTAAAAGAGCGAGACACTTTTTTCTCTCTCTCTCCCCC
TCTCTCTCTCTCTCTCCCCCTCTCCCTCTCTCTCTCTCTCCCTCTCTCTCTCTCTCTCTC
tct
>NODE_252_length_109_cov_65.174309
CAGGCGTTTGGAAATTGCTCCCAAGGATGAACCAGACTTGTGGAGGTCTACAATTTCATT
TCTGAGGTCTTGGCTGATTTCTTTTGATTTTCCCATGATGTCGAGCAAAGAGGCACTGAG
TTTGAAGGTAGGCCTTGAAATACATCCACAGGTACACCTCCAATT
>NODE_253_length_283_cov_16.473497
GTTGGGCAGTGTGGGGAAAGAGAGGAGACGTGTGAGATGTGCCGCTGTCCAAATAGAGCT
TAATGCAAATAGTGCTGTCTAAACTATCCATAAGCAGAATATTAGGTGGGGTTTAGGGTG
TAGAGATGCAGGTGGGTCACAGGGTTATAGGGGTGCAGCCTGCAGTAGTGTGGGTGGTGG
TGGTTTGTTGGTCTGGACTGGCTGACATCTCTGTCTCCTCTCTCCCGGCAGTTCATGGCA
TCAAGTGGACTTGCAGCAACGGGAACAGCAGCTCTGGCTTCTCAGTGGAGCAGCTGGTAC
AGCAGATTCTGGACAGCCACCAAACCAAGCCACCTCCCc
>NODE_254_length_454_cov_20.720264
ACTGCCACATTTTCCTCCTTCAAACAAAAATGATCAAATCTAATACCAGCAAGATTAGGG
AGATTAAGAGAAAAAGTGCTGGCAGAGCCATTCAACACGAGCCCCTATCTAAACAATATA
CGCTAAACTCAATAAAAACAGGGCTTTTTTCCGTTGACACCATTATCCATCTGTTTGGAC
AAAATTGCTGTATCATGGTATAAATCTGTGATACAAGTGACATATCCTCTAAAATAAAAG
GGAACATTAACTGCTCTATCTTCTAGAGGCCCTGGGACTAGCTGGCTATAAGCTCACTCA
AGTGTGATGGCAGTTATACTGTGTTTTACTAGACTGCAGACAATTATCCTTTGCTCCTCT
CCCCTTAGAAGACAAACTGCCATGACTTGAGCTGGAATGATTTCAAATAGATTTTCCAAA
ATGTCTGTCGCTAGATTGCTTCCATACATTATTTCGCTTAAATGGATAGAAAAAAAAAGA
GGGTGTAAATCCACAAATCAATCACAACAg
>NODE_256_length_325_cov_31.409231
GACAGTTAGTTCCCCCCTCTCGTCTGGAAAGGAATGAGAGCCCTTTGTCACCATGTGTTA
ATTTGGGCCCTAATGTATTTTATAAACAAAGGGCTGCTCTTTAGCCTGACAGTCGTGACA
CTAATTCCTGTGCAGGCTGCATGCAGTATGGGGTTACACTATTAATGATCAACTGGCAGC
CATCACACCATTTTAACCATGATCATTATGATAAAGGGCATACACTTAATTACAGGCCTG
CTTAATTATAGCTCTGTTGAAGCTCATTTGTTTGGTGAAACGCTAATTACACCACCACGC
TTTTGGCAAGTCTTTATTTCAATCCACTTTTTGCCTGCTGAACACAGGCTTATTTTCATG
CAAATCAGTGTCCGGTGAATc
>NODE_257_length_235_cov_36.748936
GCCAAAGACTTTTTTTGAGGCAAAGATAATACAATTCCTTTTTTCTTATTTCCTTACAAT
ATATCATTCAGTTCTGCCTTTTGCCTGCATGAAATTCATTTTCTAATGGAAATATTTGTT
TTGTAAATCAAATATGTATTATGCACAGAATGCAAAGCACAAATTAAATTATGTTAATGA
AATGAAAGAGATATGAAATGCATATTTCATGGACAAAACATAACCCCAGCGAACAGCCAT
TTCTTGATAAAATCTTTCAACCCAATCTCATTCGGAGAAAGACATATTGCt
>NODE_258_length_377_cov_50.623341
GTGATGGCTCCTCTCCAAAAATATGGCTGTTTTGTGGTTCCCATTCAGCCTGTGTTGATG
TGTTCTTCCTGCAGCTCCAGGGGCTCCCCTCTTCCTGTTTACCTGGGAGTCCTATGGGGT
GAGGTTTAGCTGAAAAGCCCAGTCGGAGCCAGTCAAAGGGAGTATGGCGCAGGCCTGACC
CTGGCGCTTCACTCATTGTGTAGTGCAGCGGTGTAATGAGGCCCTGTGTGGATATTGATA
TGACAGAACAAAAGGCCAAGGTGCAGTAAGGACAGCAATCCACACGTTTCACACCATTTG
TTTTTCACACCGTATCCATCACATTAATGGGTCACCTTCCTGTGACAGCTCATGATTACC
TGCTTACCCATGGAGAGAAAAAGGGAGAGAGAGGGAGAAAGCGAGAGAGAGAGAGAGAGA
GAGAGAGAGAGAg
>NODE_262_length_92_cov_137.434784
TATCATTATTTCATATATGGCACTTTTTCAGATATTGCACGAAATGGCCACAGTTTCTGT
CTTATACCACAAGAAGTACACATGACAGAGCACTGGGACTGAGACCTACACAACCCATGA
GTCCTGATCTTCAATTTGAACACAGGTC
>NODE_263_length_719_cov_49.741306
GGGGAAAGAAGAGAAAAAAGGAGGCGCTCCCTACACTTCATCAGGACCCCTACTTCATAA
CAAATGGAGTGTCTCTCTGGCGGAGGAGTGCCATCAGAAACGCGCGTTCTCTCTATCCAT
TTCATTCCGGCGCTAGAGGAAGGGTCAGGGAGGGAGCAGTGGGTGCGCGTCGTGCTCTCC
GCTCCCCCGCTTCCCCAGTCACACAGTAAACTACCTTTTAGGAATTGTTTCTCAATAAGA
AATGATCAGTCCATTTATCTGCGCCAGGCGGGCCTGTCTCCTTACCCAGACCTCCAATAT
TTTTCGTTTGACCTGATCAGGGCTATAAACTAGACCGAGACACTTTCAATTTGTCACCCG
GGGAGCCCACTAACCAGCCTCGCACAACTGATTGCATCCACCATTCCAAATGTAAAAAAT
CCTCCCGCGATTGAAATCCTTTCTGTTCTTTTCCCTTTTTCTTCAATTTCATTGTATTTT
CCCTACTACTTAACATTTATGGCAAAATGCTACAAGCCCTCCTCCCAGTCCATCCCACCA
TGTCCTTTACAGGCTCCAAAAGCTTTGTAAACTAAAGCCTGCTTTGTAGTGTATGTTGTC
TATTAATATCCACGTCGCGTATCACCGTTTTTGAAGATATATTTCTCTTTAAACAATGCA
AACCGTGAGAAGAATACACTCCTTCAATTATAATATTTTATAAAGAGANNNNNNNNNNTC
TACTACTTAACATTTATGGCAAAATGCTACAAGCCCTCCTCCCAGTCCATCCCAc
>NODE_264_length_160_cov_17.418751
GGAGGAGAGGTGGAAGGAACAAGGGAGGAGGAGAAGTAGAAGGAGTAATTGTCCAGTCCT
TTGCAGAATTGTTCTGTGGAGGCAGATTTAAATCCCTCCTATTATTTTAATCATCTGCCT
TTTACTTCGTCTGCTCAGACCATTTGTTTGCCAACCAGGTTATTTGGAGAGGGAGGCTCA
CAGGTAATTTCATGCTACGGAGCGTCTCTACCTACa
>NODE_265_length_57_cov_253.807022
CTGGGTGAGAAGATGAGGAGGATGAAAGTGGAAGCACCCTTAGTCTCCTGGGTCACGGAC
TACCTGACCGGTAGGCCACAATTTGTGCGACTACAGAGCTGTGTGTCAGAACG
>NODE_267_length_69_cov_170.985504
GAGGTGTAGAGGGTGAACAGGAAGGGGGACAGGACCGTACCCTGGGGGGCCCCTGTGTTG
CTAACTGCCCGTTCTGACACACAGCTCTGTAGTCGCACAAATTGTGGCCTACCGGTCAGG
TAGTC
>NODE_272_length_472_cov_12.252119
CTGACTCCCAAAGTTCAGGAGAAAAAAAAAATAACACTGAAAGTTAATAACTATCATATA
GTTACTTTTTAATTGGCCTTATAGGTAATCTTGATGCAACAATCCCAAAGTGTAATGTCT
ATAATCGCACCAGCTGATATTCACAGTAACCTAACCAATAAGGGCTTATTGTTTGGACAA
TAGTGGAGGCCTCCTCTTTTGCCCCAACCACCGTTCCGTCCGCTCTCTCCCTTGATTCAT
tNNNNNNNNNNNNNNNNNNNNNNNNNNNNNNNNNNNNNNNNNNNAGCGCAATTTGTGTAC
CGAGCAGCTGTCTTAACAATTTGCTACCAAGAGGATTGTTTACTGGGCTAACAGTGAGAG
AACATGGAGGAAGGGGAAAATAAAGATATCTGGAAAGAGAGGACTTGAAAAGGAGTTATG
ATTGAAATAAATAATTGTGATAATCTTTTAGGTGGAAATGTAAAAACGAGAGAGAACTTC
TCAGGATACAGATCCTTCAATAATTTATAACTGGCTAGAATACACATt
>NODE_273_length_221_cov_30.628960
CCGGGCGTGGAATGCGAGCCGCCTAGTGGGCCACTTTTGGTAAGCAGAACTGGCGCTGCG
GGATGAACCGAACGCCGGGTTAAGGCGCCCGATGCCGACGCTCATCAGACCCCAGAAAAG
GTGTTGGTCGATATAGACAGCAGGACGGTGGCCATGGAAGTCGGAATCCGCTAAGGAGTG
TGTAACAACTCACCTGCCGAATCAACTAGCCCTGAAAATGGATGGCGCTGGAGCGTCGGG
CCCATACCCGGCCGTCGCTGGCCACGGGAGCCTCGAg
>NODE_274_length_232_cov_25.698277
CTGTTTTTTAGTTGTTGTTTTATTTTAGTCACATAATGAATCTGTGGGAAGAGGAACAGA
GCATCAAACCAGAATTCTTCGAAGACTCCAAAAAAAGAAAACCCAGACAAAAGCTTAATT
GCTCATAGCTACGTCTGGATTGCCTTCTGTGCCGAGATAGGAGTCAACATGTTTAGCGAC
ATCAAAAGAAAACCTGAAACCTTAAGTATAAGAAGATTAACACTTGCCGTGATCTTGAGC
TTAGTCTGCTCCAGGACTTTCAACAGCACTGTGCCAGAAGGGACAATt
>NODE_279_length_519_cov_30.236994
CCAGGTCATTCACGAGGCACTCGCTCTGTCTCCAAATTATTACATCTACCAAACAACGAC
GTGCTCGTGAACCATGAACCCAAGCGAGCAGTGATCTTGAACAAACCGGTACATTTTATT
ATAAACTCACAGTTATGTCTTCTTCTGGTGGAGAAGCGATCTTCTACACAAAAGTTGTCC
TGTATTTTATGCGTTCGCCCGGTCTAATGGATGAACGCCATGTTTCCTGCTTCTCCTTTG
CTGCAGCTGCAGATGACCTGAGATCCGCCTGTCTCTGAATAATGAGCAACCACAGAGACA
AGGAAGACAATCTGCAAAGCAGGCAACACAAAGAAGTTTTGGAGACTAGCAAGCACCAGA
GGGTGCACAAGAGTTTGCGATGAGACGACAGGAGAGGAGCAGCAGTAGGATGGTGGTCAA
TGTGTGTATGCTCTGAGCAACTCGTCACAACTTGTGTATCCTCTGAGCAACTCATCACAG
CGTGTGTATCATCTGAGCAACTCATCACAGCGTGTGTAATCTCTGAGCAActcatccttc
atcgagtcaaattaaaccccagtctcaggcaacct
>NODE_280_length_968_cov_38.311985
TCACTAAACCATCCAATCGGTAGTAGCGACGGGCGGTGTGTACAAAGGGCAGGGACTTAA
TCAACGCGAGCTTATGACCCGCGCTTACTGGGAATTCCTCGTTCATGGGAAATAATTGCA
ATCCCCAATCCCTATCACGAGTGGGGTTCAGCGGGTTACCCACGCCTCTCGGCGAAGGGT
AGACACACGCTGATCCACTCAGTGTGGCGCGCGTGCAGCCCCGGACATCTAAGGGCATCA
CAGACCTGTTATTGCTCAATCTCGTGTGGCTGAACGCCACTTGTCCCTCTAAGAAGTTGG
ACGCCGACCACTCGGGGCCGCATAACTAGTTAGCATGCCGGAGTCTCGTTCGTTATCGGA
ATTAACCAGACAAATCGCTCCACCAACTAAGAACGGCCATGCACCACCACCCACAGAATC
GAGAAAGAGCTATCAATCTGTCAATCCTTTCCGTGTCCGGGCCGGGTGAGGTTTCCCGTG
TTGAGTCAAATTAAGCCGCAGGCTCCACTCCTGGTGGTGCCCTTCCGTCAATTCCTTTAA
GTTTCAGCTTTGCAACCATACTCCCCCCGGAACCCAAAGACTTTGGTTTCCCGGACGCTG
CCCGGCGGGTCATGGGAATAACGCCGCCGGATCGCTAGTTGGCATCGTTTATGGTCGGAA
CTACGACGGTATCTGATCGTCTTCGAACCTCCGACTTTCGTTCTTGATTAATGAAAACAT
TCTTGGCAAATGCTTTCGCTTTCGTCCGTCTTGCGCCGGTCCAAGAATTTCACCTCTAGC
GGCACAATACGAATGCCCCCGGCCGTCCCTCTTAATCATGGCCCCAGTTCAGAAGAAAAA
CCCACAAAATAGAACCGGAGTCCTATTCCATTATTCCTAGCTGCGGTATTCAGGCGACCG
GGCCTGCTTTGAACACTCTAATTTTTTCAAAGTAAACGCTTCGGACCCCGCGGGACACTC
AGTTAAGAGCATCGAGGGGGCGCCGAGAGGCAGGGGCTGGGACAGGCGGTAGCTCGCCTC
GCGg
>NODE_281_length_164_cov_11.432927
AAAGTTGCTACTGAAAGGTTTCACACCCATGTTGTGTATCTGGTTTTTGCTATGGCCTCC
TCGCCTGTTGTTGAGTTGCAACAACAACAGGGGACTGACCATATGTCTCACTCCCTATGG
GAGACCAGAGGTTGCTCCCAGGGCCCTGATGGCCTCTGTAGGCAACACCTTTCAGGTAAA
TTTGTGTTACTAGAGTAACTCATTTCCGTAGGTTTGCCGa
>NODE_282_length_213_cov_12.652582
GGAAACGAGAGAGAGGAGGTAGGAAGCGGGGGGAATCAGCAGTGAGCAGCGGCAGCATAT
CAACCTTAAGTGTGCTATCATAGGCGTCTCTTGTGCCTGCCTGCTTTATTTGTGGTAGTC
GGGTTAATGAGTCCACCAGCCCACTTCATGTTGAGAGGCCTGTCACAAAGAGTTTCCTCA
TTAGAGCTAGCCTGGCACGCCGCTCCCTGACAAAGGCACATTCACTACCAGCTGAATGCC
TCCACTGCTCCTCAATACTGGCAGCTTGg
>NODE_292_length_122_cov_214.532791
TTCTATAGGATTGAGGTCAGGGCTTTGTGATGGCCACTCCAATACCTTGACTTTGTTGTC
CTTAAGCCATTTTGCCACAACTTTGGAAGTATGCTTGGGGTCATTGTCCATTTGGAAGAC
CCATTTGCGACCAAGCTTTAACTTCCTGACTGATGTCTTGAGATGTTGCTTCAATATA
>NODE_293_length_57_cov_32.666668
TACCCAGTCCGACCATGAAGCCCCATCTCGGACACATTGGCCAATAGTAGGCCATATCTC
CATGTGCAGCTGGTGATTTATTTTTGATGGTGGGGTATCCAGACACCCATGTG
>NODE_294_length_57_cov_15.771930
GCTTAGAAATGCGCCTATAACCAATGCCATCATTATGTTTTGCAACAATTAGGTTGTGAA
GGTCTTGAGACAGCTCTTTGCTTTTACCCATCATGAGATGTGTCTTGTGTGAC
>NODE_295_length_463_cov_50.764580
AGAGAGAGAGAGAGAGAGAGAGAGAGAGAGAGAGAGAGAGAGGAGAGAGGGAGGGAGGTG
CGGAGGAGAGCAACACGGCAGCTTATTTAGAAGACTTCCTTTATTGGAACATGTGCAGGC
AGTTCACTCACAAAGGACTTAAATAGGATATTTTCTGTTCCCTATAGTCGCTTTCCCCCT
TTTAAGTGCCGAGAGTGAAAAAAGTAAGTTTACAACTCCCTCCTCAATGGGGGCTCTTCA
CTCTCAGGTTGCTGGGACCTGAGTGACCTACGAAAGTTAATTAGGAGGTTAACAAAGAGC
GAGCCGGAGCAGAATGCCTCGCCTCTCCTCCAGCCAAAGATGTCATCCATTAATTAGGAA
AATCTTTAAGGTGGCCTTATTGAATTTACAGAAAGCCCTGCGGTTGGCGGGCAACAGTTT
TTTGATCAAGCCCTTCCTCAAACAATGCCTTTTCTGGGGGTTAAAAAAGAAGAAGAAGAA
GAAGAAGAAGAAGAAGAAGAAGAAGAAGAAGAAGAAGAa
>NODE_299_length_661_cov_34.898640
GACCATCCTACTCACCAGCCTCTGTCTCTCTTTCACCAACGCCTCTCGCTCCTCCTTTCT
TCTCTCCAACTCCTCCCTCATCCACTCTTTGTCTGCGATGTCCTTCTCCCTCTTCTCTAT
CTCTCCGTTCTTTATGTCCAGGAGTTTGGCCCGATTTGCCAGAGCACCCTCCTCACTCCA
TCTCTTCAACATTGACTCCTGCCCCAGTCTAATCATTTTCATCCTCTCTCTCTCCATCCA
CACTCTGTTTCTTTCCACCTCCTCTCTCTCCTTCCTCAGCCTCTCCTTCTCCTTCTCCAT
CTTCCTTATCTTTCCCTCTGTCAACTCTTTCTCTTTTGCCAGCTGCGCTCTCACCCTCAC
CACCTCCTCTGCCTCCACCTTCACCTTCTCTGACTTCACCTTCACCTCCTCTGCCCAGGT
CTGAACATTCTCCTTCTCCTCCCTGACAGCCATCCTCTCTTCCATCAGCCACTCGCTTTT
CAGAACGATCTGCCCCCTCTCTCTTCTCAGAATCTTCTCTTCTCTCCCTGCAGTCTTCTC
CATTTTCTCTACCTGCATCTCCCTCTTCTCCACCTCCCTCCTTGCAAACTCCACCTTCTT
CCTCTCGACTGCCACCTCCTTCCTTTCTTCCGCCACCTCCTTCCTCTCTTCCTCCACCTC
CTTCCTCTCCTCCGTCACCTCCTTCCTTTCCACCATTACCTCCTCCTCCCTCATCTC
>NODE_300_length_273_cov_25.930403
GGTCATCATGACCAGCGACTGACTGTTGGGCTGAAATAGGCTGTAAAATGAACATGTACT
CTTTTACTGATTTACGGAGTGTCATTCTGACAGACTGTCCTTCAGATCAAAGCCATGGAG
GAGGATAGAAAAAGGGTGGAGTCGAACAAGAAGAAGGAGGAGGAGTTGAGGAGGATGGAA
GAGGAGTTTAAGAGGAGGGAGGAGGTGTTGGAGAAGAGGGAGGGTCAGGTGGAGAGGAAG
GGGGTGGAGGTGGAGAAGAGGGAGGTGCAGGTGGAGATGAGGGAGGAGGAGGTAATGGTG
GAAAGGAAGGAGGTGACGGAGGAGAGGAA
>NODE_301_length_429_cov_70.291374
TACAGTCGTGGCCAAAGGTTTTGAGAATGACACAAGTATTGGTCTCCACAAAGTTTGCTG
CCTCAGTGTTGATGATGGCAATTTGCATATACTCCAGAATGTCATGAAGAGTGATCAGAT
GAATTGCAATTAATTGCAAAGTCCCTCTTTGCCATGAAAATGAACTTAATCCCCCAAAAA
CATTTCCACTGCATTTCAGCCCTGCCACAAAAGGACCAGCTGCCATCATGTCAGTGATTG
TCTCGTTAACACAGGTGAGAGTGTTGACGAGGACAAGGCTGGAGATCACTCTGTCATGCT
GATTGAGTCAGAATAACAGACTGGAAGCTTTAAAAGGAGGGTGGTGCTTGAAATCATTGT
TCTTCCTCTGTCAACCATGGTTACCTGCAAGGAAACACGTGCCGTCATCATTGCTTTGCA
CAAAAAGGGCTTCACAGGCAAGGATATTGCTGCTGGTAAGATTGCACCTAAATCAACCAT
TTATC
>NODE_303_length_57_cov_12.719298
TGTGGAGTTACTACCATGTTGTTGATCCATCCTCAGTTAGGTTAGTATTGTGGAGTAACT
ACCATGTTGTTGATCCATCCTCAGTTAGGTTAGTATTGTGGAGTTACTACCAT
>NODE_306_length_181_cov_29.110497
AAATGTCTTGATTTAGTTGTCTGGCTGTTCCGGACAGTTTCCCCCGCTGTGCTAATGTGA
ACAGGACATCCTGCTGGGCACCAAAGAATACCACTTCACGGCAGCCGCATAGCTGGCCGC
TTTTATTTATGGAGCTACCGAAATGAATGGGTATTAGTGTCCAAACATTTCACCATGCTC
CTGCAGCCGCACACAAAAGCCACTGATTTTCAGCAAATCTGCACTTATTTTATTCAA
>NODE_307_length_884_cov_33.354073
CCGATCTCTGCTTACCAAAAGTGGCCCACTAGGCGGCTCGCATTCCACGCCCGGCTCCAA
GCCAGCGAGCCGGGCTTCTTACCCATTTAAAGTTTGAGAATAGGTTGAGATCGTTTCGGC
CCCAAGACCTCTAATCATTCGCTTTACCAGATAAAACTGCGAGACTTCGAGCGCCAGCTA
TCCTGAGGGAAACTTCGGAGGGAACCAGCTACTAGATGGTTCGATTAGTCTTTCGCCCCT
ATACCCAGGTCGGACGACCGATTTGCACGTCAGGACCGCTACGGACCTCCACCAGAGTTT
CCTCTGGCTTCGCCCTGCCCAGGCATAGTTCACCATCTTTCGGGTCCTATCGCATGCGCT
CACGCTCCACCTCCCCGACAGAGCGGGCGAGACGGGCCGGTGGTGCGCCCGGCCCCGAGG
GGCCGGGATCCCACCTCAGCCGGCGCGCGCCGGCCCTCACTTTCATTGCGCCACGGGGTG
TGTTCGGAGAAAACCCTCTGACTTGCGCACGCGTTAGACTCCTTGGTCCGTGTTTCAAGA
CGGGTCGGGTGGGTTGCCGACATCGCCGCTGACCCCTTGCGCCGTTTTACGTGAGCCGAT
CCCTACCCTGGCGACGCAACGCGGTTGGGTGCGCACTGAGGACAGTCCGACCCGGTTGAC
AGTCACGCCGGGGGCAGGGGGCCCCGTGCCCCCCCGGAGGGGGGCATGACGCAGCGGGTA
CTAAGTCCTCGGCCCCGGGAAGCGACGAGTACGGAGCAGGGGCGCTGTAAAGCTCACGGC
CGAAACCGGTAGCCACCTTCGCCCCCAGCCCTTCCAAGCCGACCCAGAGCCGGTCGCGGC
GCACCACCGACGGAGGAAATGCGCCCGGCGGGGGCCGAGCCCGACCGGGGGTCGGTCCCA
CGAGGGGATCCGACCACACCGGAACGGCCGACCCTGACCc
>NODE_308_length_280_cov_27.489286
GGGAAATGTGGCGTATAGAAGACCGCTTTGCCCGGTGTCGATCGGGGGCCTGAGTCCTTC
TGATCGAGGCTCAACCCATGGACGGTGTGAGGCCGGTAACGGCCCCCGTCGCGCCGGGGT
TCGGTCTTCTCGGAGTCGGGTTGTTTGGGAATGCAGCCCAAAGTGGGTGGTAAACTCCAT
CTAAGGCTAAATACTGGCACGAGACCGATAGTCGACAAGTACCGTAAGGGAAAGTTGAAA
AGAACTTTGAAGAGAGAGTTCAAGAGGGCGTGAAACCGTTGAGAGGTAAACGGGTGGGGT
CCGCGCAGTCCGCCCGGAGGATTCAACTCGGCGGGG
>NODE_319_length_90_cov_271.399994
CCTTCCTGTTCACCCTCTACACCTCAGACTTCAGATATAACTCTGAAACATGCCACCTAC
AGAAGTTCTCGGATGACTCTGCTATTGTAGGGTGCATCAGGGGTGGGCAGGAGGAGGAGT
ACAGGAGCACAATCAGTGACTTTGTG
>NODE_322_length_61_cov_97.475410
TGGTTGGGAGAAGTTGCTCTCGGAGGATGTGTTGGTACCATTCTTTATTCATGGCTGTGT
TCTTAGGCAAAATTGTGAGTGAGCCCACTCCCTTGGCTGAGAAGCAACCCCACACAT
>NODE_329_length_71_cov_26.408451
CTACCCAGTCCGACCAAGGAGCCCCATCTCGGACACATTGGCCAATAGTAGGCCATTCCT
CCATGTGCACTTGGTGATTTATTTTTGATGGTGGGGTATCCAGACACCCATGTGTGCCCC
TACCCAG
>NODE_331_length_60_cov_35.349998
GCGCCACTGGACATTTTAGGCCGTTTTTAACCACCTGCACCTAGGAACACAACACTATTC
AAAACAAGGCTATATTCTCTCTTTTCTTCCATTGCACTAAGTCCAGCAGTGCATCA
>NODE_332_length_163_cov_9.282208
ACAGATGGGACCAGGGTAACATGCTTTTTCTAGCCCGCATGGCACTTTTCCCAGCTCTAT
TACAATCTAATGATTTGATTATTACAATATTTAAATCTCCCCCACTGTCTCAGAGAGTGA
CCAGTGTCAGTCCTTGAGAGAGAAGAGTTGGACAGACAGCTCTGCCCCACCTGTCGGGTC
GCCACCGCTCCTTTCTCTCTCCCCTTTGTCTGTAATCCc
>NODE_333_length_57_cov_16.438597
CACATTGAATAACAGATTCACTACATGGAACAACAGATAGTCCTTACTGCTATTAGACCA
TACAAACACATTGAATAACAGATTCACTACATGGAACAACAGATAGTCCTTAC
>NODE_334_length_70_cov_149.042862
TCACATTCCCAGTGGGTCAGAAGTTTACATACACTCAATTAGTATTTGGTAGCATTGCCT
TTAAATTGTTTAACTTGGGTCAAACGTTTCGGGTAGCCTTCCACAAGCTTCCCACAATAA
GTTGGG
>NODE_335_length_117_cov_23.111111
ATCCGCCTCACCGTCGCCCTCGACGGGCGCACGGCTCCTCCAGAGTCGCCGGACGAGCCC
CGTTCGTTTGGTCCTAAACATGCGGGACGAAAAGAGGGTTTCCCGGCTAAAAAACGAGCA
TGATGTCCGCAAATCATGAAGATTCCGGGATCCGAGTCCAGGCAACGACAAGc
>NODE_336_length_117_cov_16.529915
CGGGGGGAGACCCCGCGGGTAGCGGGGGAAGTAGTCAGAGATCTGCTTGATGGGCTGGAT
GGGGCCAGGGCACACGTCAATGGCCATGTGCTCCTGGATGCTGATGGTGGTCTTCTCACC
TTTGCGTTGTGTCATGCATGCGATCCCTTGGAGCGCCCACCCAGCCCAGTCAa
>NODE_337_length_426_cov_29.619719
GGGAGCAGAGGAGAGCAAGATGGCAGCTTATTTAGAAGACTTCCTTTATTGGAACATGTG
CAGGCAGATCAGTCACAAAGGACATAAATGGGATATCTTCTGTTCCCTATAGCTGCTTTC
CCCTTTTAAGTGCAGAGAGGGGAAAAAAGTAAGTTTACATCTCCCTCCTCAATGGGGGCT
CTTCACTCTCAGGTTTCTGGGACCTGAGTGACCTACGAAAGTTAATTAGGAGGTTAACAA
AGAGTGAGCTGGAGCCGAATGCCTCGCCTCTCCTCAGCCAAAGATGTCATCCATTAATTA
GGGAAATCTTTAAGGTGGCCTTATTGAATTTACAGAACGCCCGGCAGTTGGAGGGCAACA
GTTTTTTGATCAAGCCCTTCCTCAAACAATGCTTTTTCTGGGGGTTAAAAAAGAAGAAGA
AGATGTAGAAGAAGAAGAAGAAGAAGAAGAAGAAGAAGAAGAAGAAGAAGAAGAAGAAGA
Ag
>NODE_338_length_117_cov_54.341881
ATGTTTTAAAAAATAACTTCAATTATTTATATTAGTACAAATAGTTTGATTTCTTTTTCT
TTTCTTTTTTACAAACACCAGCATGAAAAGGATTACAATAACAGTAGAAAATGACTGTGA
AAAACATATTAACGTCTTCTTTAAATGTCTGCAATTAAAAATGGCATTAAAGa
>NODE_339_length_232_cov_35.448277
CATTAACCTTTCCTTCGGTTTCCTCCCTTGCCTGGACGCCTCTCCTTTCTATTTGGTTCC
TGGCCCCATATGCCACTTTCCTGTTTCCTGCCTGCAGACAGCAGGGAGTAGTTCTATTAT
CACCTTCACAGAGCTGTCTTTGAATGTGAGAAGCAATTCCATTTCACTTTGCCATGGGGA
GGAGGAAAGAGTCAGGCGCACTGTACAGCACACAGAAATTGGTATAGTTGAGTGGCAAGG
ACACGGTCTGTCTACTTTTATTGCTTGGATTATTTATTTTTTACTATt
>NODE_340_length_180_cov_25.861111
CAGTATAGATCTTTCCTCCTCTCATTGAAGTGTATCCAGCCTAGGTTTAATGCATATTTC
AGCAAGCCCAAGCAGGGTACCGTAGAATTACCACTTTACTCTTGCAGGCCCTGGGGCTTT
GGAGCCGACTTTGACATCAAGAGAGCATGTTTGGGAAAAGGAATGTGCGGCAAGCTTTCA
CCTCCAGGTATTTATCTTTTAAGGTGGTGTGGGGTGGGTGTGTGGCGGGTGCAGTc
>NODE_342_length_57_cov_50.947369
TTGTATGACCCAACCATTTCCACATCCATCCCCTGTATAGGGACTGCAGTCAGTTGGGCC
TTGGTTCTCCTGAAGTCCACCACCATCTCCTTTGTTTTGCTGATGTTGAGCTG
>NODE_347_length_161_cov_35.527950
ATCAGCCAGCAGGAAGAGCTTTTGTCCTTGGGCTGGGAGGACACCTGGCTCCTCTCCCGT
CCTTGTGATCTCTCCATTCCATCCCTCTCGTGCGTTCTATCCCTTCTCCATCCCTCTCTT
CCTCTTCCCCCTCTCTTCTCCTCGGATCCCTTCATCCCCCAGTCCCTCTCTCCTCCGCCC
AAGGCAATGCCGTCCTGCAGGCTTTGATCAGAGGGCc
>NODE_348_length_598_cov_27.941471
TCCTTTCCCACGCCCCTCCTGTTGCTTCCTTTCCTTTTCTTTTTATCTTCTCAGGAATCC
TCTTCCCTTCCCTCCCCTTTCTCTCTCTTCATCTCCCTATCTCCCACTCATCTTCCCTTC
TCTCCCTCCCTCTCTCTCTCTATATCCCCCCCATCTCCCACTCATCCTCTTTCCTTCTCT
CCCTCTCTCTCTCTCCCTCCCTCTCTCTCTATATATCTCCCCATCTCCCACTCATCCTCT
TCCCTCTCTCTCTACTCTCTCTAGATTACACCATCTTACTCTCCCCCTCTCGCTCTACCT
CCCTCCCTTCTATCTCTCTATCTCTCCCTCTCTCTCGGTCTCACCTACTCGATATTCCAG
CCTTGTTCTCCTGCAGTCTCCAGCACAACTTTTTGACCCAGTTCCTCTCTCCTCCCTGGC
CCTCTGATCAAAGCCTGCAGGACGGCATTGCCTTGGGCGGAGGAGAGAGGGATAGGGTGA
TGAAGGGATTCGAGGAGAAGAGAGGAAGAGAGGGATGGAGAAGGGATAGAACGCACGAGG
GAAGTAACGGAGAGATCACAAGGACGGGAGAGGAGCCAGGTGCCCTCCCAGCCCAAGGAC
AAAAGCTCTTCCTGCTGGCTGATCACAAGTGCGCGCATGTGTGTGTGTGTGTGt
>NODE_349_length_393_cov_32.374046
GAATTGCCCAAGCACTGGATTGTGTTGGTTTTATACATTTTTATTTTATTTTATTTTTTT
GTATCCTGGACTCTCATTGGCAGAGCCCATTGAAGGAAGCTTAATAGTGGAAAAGCAGCA
TCCTACTCTGCTTCTTTGCCTCTGGATAAACATACTTGCCATATGGACAATACTGACACA
ATGGTGGATTCTTTGGCACTGGGAGAAACAATTGATGGTTGATGCACCAAAAAACATAAA
ACATTAAAAAAAAAAGAACTTAAATTATGAACTCAAAGCTTTGGGAAAAAGCTAAGAGAA
TATTGTAACAAACTTCGTACAGAGTTCAGTCTATTAATTGTTTCATGTTAGATATTCTAT
GTGTTTACCTCAATTGAAAAAGAATGTTTTTGCTAGTTTCAGATCTGCTGTGGCATTGAT
ATTGTATGTCCATGAATTCCTTCCTTTTT
>NODE_350_length_189_cov_26.777779
TAGTTAACCATTTTCTGTCAGAACCATGACCATGATAACGTTGTAATAATAATAATAATA
ATATACAACCTATAATAAAATATAAACCCATTACTATGTAGGCTTAATTACTATTACTCT
TAGTTATGTTCGTAACACACAGCACACAAAAATCTAACAAAAATCAAAAAAGAAATATTT
ATTACAGCATTTGTGACTGAACACCTTTTAAACATTACGTCACAGTCCTCATACAAGTAT
TTAAT
>NODE_351_length_119_cov_55.613445
TTTGTGACTGAACACCTTTTAAACATTACGTCACAGTCCTCATACAAGTATTTAATAATG
TATTTTTGACAAAGCTTAAGGGAGATGGCATTTTATCATCTAGTGAGGAACACGTGCTGA
AAAAGGAAGGAATTCATGGACATACAATATCAATGCCACAGCAGATCTGAAACTA
>NODE_352_length_163_cov_42.331287
TCCTTGTAACGCTTCTCTTACTGTCTCTCTATCACTCTTTCTCTGTCTTCACATCGCTCT
ACCTCTTTCTGCTCTCTCAATCAATCTTCTCTCTTTTCTTTTCATGCATCTATGTTCAAT
CGATTCTTTCTCTCTCTTGATCTCTCTACTACACAGTGATTCGGTGTACAGTACCCTCTG
TCATTCTGTGCTGGCATGGTGCTTGTGCAACTGGGACTG
>NODE_356_length_123_cov_12.983740
TTTTCATCATTACAGTGATAGAATACAGGAGCCATTTTGTGGTTTTTTAAACTGTTTTCC
GTGAACGTGGTCTAAAGTCATGCTAAAGCAAATGTTCAAACTAAAACTAGTGCAGTATTG
CAAATTGAGATTATAGGAGAAACTATGAGACATATTTAGTCAAATCCATGATCATGGTg
>NODE_357_length_119_cov_21.201681
GTGTCCGAGATAGGGCTTCATGGTCGGACTGGGAGGGTGCACACATGGGTGCCTGGATAC
CCCACCATCAAAAATGAATCACCAGCTGCACATGGAGGTATGGCCTACTATTGGCCAATG
TGTCCGAGATAGGGCTTCATGGTCGGACTGGGAGGGTGCACACATGGGTGCCTGG
>NODE_358_length_417_cov_16.280575
CCTCGAGACCGGGGCTGTCTACTTGTGTGCGTCCTGTGTGCAGGGTCCATCGCGAGACGT
TCTGGTGAGCGAGGAGCGGCTGTAACGGTCAAGGAACACTTACAGCCTGCAAGGAGAGAG
TCAGACGAAGCCTCGCGTCAGTGTGATTATATGTTATGTGCAATATACTGTCAACTCCCC
AAAACCATAAAACTTACTTTAATGGCCACCACGTGACAGTTTATGGCCAGTGAGCCTATC
TGGCCGCGCTCCGGATGATTTTTACGATCTAATTCATAGACAAAACCCCCATTCATTTGG
CACCCAAATGTCAGGGAGCCGGAACCGGCCTAATAAAGTTTACGTCTCTAAAAGTGAACT
GATTCTCTGAGAGTAGTAAGCTCGAGCACATGGGACGCAGAGCCCCTAGAGCCGGTCACT
GGCAAGGACACGCTTTAGCCCCACGCGCAAAGGTGAGTAAAGTGTGCAGATAt
>NODE_359_length_198_cov_12.813131
GAGCTTTAAATTGGAAATTATTACACATTAAACCCTCAAGGCCGGGCAGGATCGAACTAG
GATCGATATCTTGCCTAACACAATAAATCAGACGCTCTGTCTTTCCGCTGCTCTTTGCTC
GCCGGATACTGTTTGCTGAACATATTTACATTTTCTTGTAACAAATTAATTCCAACATTT
TCTCATGATAGAATTAGGGCAAGTGCTGGTGCTGTCACAAGTGTTTGGCTGCTTCGGGGA
GACAAATTGCCGGc
>NODE_360_length_130_cov_10.946154
TGAAGGCAATGTACGCTTGTATCAGGACAATTAATCCTGCCGCCCCGATTCAGCACTGAA
ATAAATCCGATCAGATATTTGGGAAACACTGGTTTAGGTTGTCTTCACCTGTCCTATGAG
CTGCACTATGAACTCCACCACCGTCTTGGACTCCTTGTTGAACATGCCCTGCCATAGCTT
GTCCAa
>NODE_361_length_186_cov_11.666667
AGCAAATATTTTTTTTTTTAACAAAAAGTTGCAACCCCCCAAAAAAAGAGTATAACATGG
TAAGTCAGCACATTCTTGATTTTGTTTAATCTTTTTGATCTTTTAAATTATCGCCATTTG
AAGATCAATAGTAATTTTTTTTCTGCTATGGTTAAAAGGCTCACAGCGGTGGTATGGTGG
ATGGTCGGATCACGGCTTTAAGAGTGGGCTTCCTCTCTTCAAGCCACCAGTTGTCCGGGC
Tt
>NODE_362_length_352_cov_56.994320
GGTAGTGTGGCCGAGCGGTCTAAGGCGCTGGATTTAGGCTCCAGTCTCTCAGGAGGCGTG
GGTTCGAATCCCACCGCTGCCATCTTTGATGTTGTTTGTGCAAGGCTTCAGTGGAAACTT
CATTTTGGTCAATCCATAGTTTTGCAGTGTTTCTATATTCATGTAAGGAAAATAACAAAT
GTTGAGTGAAGTTTAACCCACGAGTGCAGAGCACAATAAATTGGCAGTATATCACCTTAA
ACACCTTGTCCTGTGCTCTAGCGATTTCCATCCTACCAGTTTCCCGAGATCTACCTATCT
GAGCTAGTTGAAGGCTCTACAAATAGGCTTTTCAGACATAACAGCAAAAACCAATTATGT
GTTGACAAAGGAACAAAAAGCAACATGAGAGAAATGAAGAATATAAAT
>NODE_365_length_125_cov_16.240000
TTAAAAGAGTGTAATAAATTAAAGTGCAGGAGTCTCTCTCTCTCTCTCTCTCTCTCTCAG
CAAGATAAAACTGATGAGACAGGTTTAGTTTAATCTCAGGCGATAGAAGTCATTAACCAT
TCTCAGAGGAATTAAAATATAGCTTGGCCTTTTCTTCTCTCACTTATCATTAGCATCACT
T
>NODE_366_length_303_cov_28.739273
TGTTTGGTGCACGTTGTTGCATCCAACAGATTTTGGGCGCAGTATACATGAGTGGCGACT
CCATGGCTGTATATGTGAAATGGCTTGTGCTTTCTGCTCTCCTCCATTCCGAGGCCTCCG
GTGTATAAATTTACTTGATGGTTTTTTGTTTCTCTTTCTTAATTCATTGCAGTCGGGTTC
CTCTTTGATGCAGTTCTCTTGTCCCCCAAACAATTGAAGTGTAGACAATGGAGGCATGAT
GATAGATCCGTGTACCCACCATCTGTAAGAGCAGCTGCTCCCCTGCATCTGTACAATATG
CTGGAGCGGGGAGCCTCAGTAATCTGCATAATAAGGAGAGGGCTTATCTCAGTCTAGTt
>NODE_368_length_160_cov_30.743750
TAAAAACATGTTTAAGGCCATGTTCAAGCTGAAAAGAGTGCAGTACTAGTAGTTAGATGA
TATGGAACACTATGAAACAACGTTAACTATGCTTTTGAACATATTTCCATGAACATGGTT
TAAAATATTCTTTTCAGGAGTTTTCTAAAGTTGAATATGTACAACAAATGGATGATGGAT
AATTTAAGACTCTATCTGGCCTTTTAAACAGTTTTa
>NODE_369_length_61_cov_34.918034
CTAACTACTAGTACTGCACTCTTTTCAGCTTGAACATGGCCTTAAACATGTTTTTAAATT
TTTTTTCAGTAAAATGGTTTAAAAGGCCAGATAGAGTCTTAAATTATCCATCATCCA
>NODE_370_length_370_cov_24.683784
GCATCAAGCTCACGGTTACTAATAAAGTCACGTCAGAGCCGCCAGTCACGCATGCCAATC
CGCCGCTGGGTGTCTCCCGTGTTTTCTCCCCATCCCAGATTCCCTGATGCTGTTTAACGG
GTTCGTGGGCTTCTTCCTTCCCTCTCCTTGCCTGCGCGCTGTTATATTTCTTCCCCCTCA
TTTCAGTGCACAATAAATGACTGCTGTTATGGACCACTGGTAGACTGCATCAAACAGTAT
CCTTTCCCATAAAATGTTAAGCCTGAAATTGACGAGGAGCTATTGAAGGGGATGAGATAT
CTGGCTTCACCTGACATAAAAGTTCTGCTTCTGAGGGGAAGTGTTTCATCCTGCCTGCAC
CCTGCCGTCTCCGTTGAAGGGGGTGGAGGAGAGGAGGAGGCTGATGTAAATGCATCTCTC
TTGTTc
>NODE_372_length_242_cov_14.892562
TAGCTCAAGATGTCTGCTGGCTTCCAATAAGGACCGTCCGTACCCTGAGCAATAAACTTT
CACATTGCTGCTTGAAAAATGTCTGCCCTTTTTCATTGTCAAGTGTTACAAATTGATGAA
ATGAGTTCATCGATGTTCCCTAGTCATTATCTCCCCAGTGGCACTTTGTTTTACAGACAC
TGGGGGGAAAGGGACAGTTTATCAAACACAATCTAATATAATCTATAAGAGAAGGGGGGA
GAATCTGGAAATCAATACTTCATTACTAAATTGTTAGTGGGGGATGAAGAGTAATTGt
>NODE_373_length_98_cov_141.071426
ACGTAGGCATTCACTCAGGAATGCATATTAGTATCCTGCCAGTTGCACCTTTTCTCATTG
CTTTTAGTATATCGAATGTGCAATACGTGCAGTTGTCTGTAATTAAACCCTGCGCACTAA
GGACTGTATTTTAAGGGAATTACTATTATTACCC
>NODE_375_length_152_cov_13.585526
GTGTGTGTGTGTGTGTGTGTGTGTGTGTGTGTGTGTGTGTGTGTGTGTGTGTGTGCAGTG
CTATCAGGCTGGGGGGGGATGCGGTGGCCCTCAGCCATGTCAGGGAAAGCTTCGTCGGGG
GTGGCAGCCGGGGAAAATGATGATGATGAAATTAAAATTCTGCGCCCGGCAGAAGGGGCT
GCTGAGATTTCACTGGCGGCTGTGCGCa
>NODE_376_length_334_cov_31.928144
AGAAAGAGAGAGCGAGAGAGAGTAGAGTGGGATGAGGCTTCTGCCTGGAAAGACGATTAG
TATTCATGCAGCGTAACGCTCCAGAGAGGATTAATGGACTCTGATGCCTAATATCCTGGA
GAACAATTAATTTGCCCACAGTTTTGTCATGGTTGAAAGTCAAATGCTGGAACAGATCGA
TGCGCACAGCCGCCAGTGGAATCGCAGCAGCCCCTTCTGCTGGGCGCAGAATTTTAATTT
CATCATCATCATCATTTTCCCCGGCTGCCATCCCCGACGAAGCTGTCCCTGACATGGCTG
AGAGGGCCGCCGCATCCCCACAGCCAGATTGTACACACACACACAGGCTTACGCATACAT
ACGCACACACACATACACAAAAGCTACGTt
>NODE_377_length_192_cov_35.453125
TCCGCCAGCCACCGCCGAGGCAGCTTTAAGAGAATGTGATTTTGGCAGCTCAGAAACCCA
CGGCAGCCCCTTTCTCTCCGCTGCCTGACTTCTATTTAGCACAAGTGATTCTTTATTGGA
TGAAATCTGCGCCGGATTGGATAAAGTGTTGGAGCGCTGAGCCATCTATCACTATCACCA
CCCAGCTCCAGTTTCCTCTTAAAAGAAAAGAATGAAAGCGAAGAACAGTAGAAAAGAAGA
AGAAGAGg
>NODE_378_length_138_cov_37.007248
GGCGTGAATAGATCAGGGGTCCAACAAAGCTGTGGAGCTGCGGTTCTCTGTGGGGCGTTT
GGAAGCCACTGGTTTGTGTGATGAGACCAGAGGGGAGCTGGGGGCTCCCGGTGCATTAGC
CAGTAATAGGTTTGAGAAGACCTAAACGATTTGTTGACTGGGACAATAAATCTGTTGTGT
GTTTCTTGGCATGC
>NODE_379_length_319_cov_15.702194
AGCAGAGGAGCATGGTCCAGCTGGACTGCCCCCAACAGCCCCAGTCCCACATCCAGAGCA
CCCCTGTGGCAATCTCCTCCATCACCTCCTCCGCCCCTCTCCTCCACTCCCAGGTCATGG
GAGGCAGCCCCCACCTCCTCCCCAGCGCCATGCATAATCTGGACCTGCAGAACGACCATC
TCAAGGCCATGGATCCCCACTACAACTTCAACCACCCCTTCTCCATCACCAACCTCATGT
CCAACGAGCAGAAGATGGATCTGAAAACCTACCAGGACCAGGTGATGGCCTACAACGGTT
ATGCCTCCTCCTCTCCGATAGCAGCCAAGCAGATCTACGACAGCGCAGGGCCCTCGGTCA
TGGACTCTGGGGCCt
>NODE_382_length_583_cov_16.169811
CCTGAAGCCCAGACCGTCGCAGCGGCAGCAGCATCCTTCAGTTCTACTCAGACCACAGTT
GGTTACCCCGTGGCTCCTCACCCTCACTCAGGCTACTCTAGCAGCAGGGACTACATCCTC
AGGAGAGAACTCTCAGCCTCGGCTATGCATGCACTTGGCGATCAGCATAGTTCCGCCTCC
TCCCCTCATCACCATGGCATGTTCATCGCCCCAACAGGTGCTTATGGGCACGCCGAGACT
GGTGCACATCCACTTTTCTCTGGAATCCACGACCAAGCGGTCCCAGGTGCCCACCACCAC
CATCACCATGCCCTCAACGGGCAGATGCGTCTGGGTCTACCGGGCGACATCTACGGCAGG
CCAGAGCACTTCAGCCACAGGCCTGAGCACTATGGaNNNNNNNNNNTTCAGCCTCCTCCC
CTCATCACCATGGCATGTTCATCTCCCCAACAGGTGCTTATGGGCACGCCGAGACTTGTG
CCCTTCCACTTTTCTCTGGACTCCACGACCAGGTGGCACAAGGTCCCCACCACCACCATC
ACCATGCCCTCAACGGGCAGATGCGTTTGGGTCTACCGGGGGACATCTACGGCAGGCCAG
AGCACTTCGTCCACAGGCCCGAGCACTATGGACCTTCTt
>NODE_385_length_85_cov_130.505890
CTACAATGTCTACACATGGGTAGATTTTCTCAGCATTTCACTATTTCAGGATTTCTAATG
AGAGGTTAAATGAGGGCACAGTTTCAGCTCGAGTCCCTCAGTGTTATCATTCATTTTCTC
TTACAATCTAGGGGGGAAACC
>NODE_386_length_267_cov_11.516854
CTGGTACATGTACATCTTCTGGCACACCATCATCCTCTCTGTGGTCAATGCCTTGCTCCT
CTACAAGCGGGACTGCCAAGCTCTCAAGATGTCTAGCAAAGAGACAATGAACAGGAGACA
GTTTCAGGCACAGCTAGCATCCTCTCTCATCCTGGTAAACACAACACTTCAAACTCCAAA
GAGAGGACGACCATCTTCAGAAGAGACCGTCCGAGAGATGTGCACACCTCCCATTGGATG
TACGCAAGGACCAAGTTGCACATTTCCCACGTAAGACAGGGAAAGAGAGTGTGAAGACTG
CATCAGGTCAGCTCCGGTATTGc
>NODE_388_length_299_cov_22.076923
CCTCTTTTTCTCCCGCCAACCACCACCCCCAACCCCCTTCCTATTATCGGCTTGGTCTTC
TCATCCTTTCTTCACTTCTCTCTCTCACTCCCCCTCTTCTTTCTCTTCCAGCTCCTGCCA
TGCCTGGAGGAGCAGGGGCGAAGCGGGCCCAATGTGGCTGACTGATTACTGTAATTCATA
CACTTTAATTAGCTGCACAAACCATTAGCCACAATTACACTGTTACGGAACGCTTTGTGG
CAGGAGCCAGCCCGAGGACGACGTCTCTCTGCCAGAGGGGAAGAAAGAGATAGAGAGAAG
AGGGGAGGATGTGTACATAGAGGGGAAGAACATATGCACTGAACTAATGTATGTa
>NODE_390_length_136_cov_25.720589
AATTATTTTTTGAAAATCGGTTTCAAGAAATGTCCCTGAAGGTGGGAACACAAAATGACC
GGCATGGGGGGGTCCCACTAAGAGGCCCTAACACCCCCCAAGTGGATTCATCCAGCTGGG
GACAACACTGGTCGATTTATAACGTTTTTAAACAAATGCAAGTCCCACTTCTCTCCATTG
CACTAAGTCCAa
>NODE_391_length_273_cov_106.714287
GCACAGTGAGGCGAAGACTTTTGGAGGATGGCCTGGTGTCAAGAAGGGCAGCAAAGAAGC
CACTTCTCTCCAGGAAAAACATCAGGGACAGACTGATATTCTGCAAAAGGTACAGGGATT
GGACTGCTGAGGACTGGGGTAGAGTCATTTTCTCTGATGAATCCCCTTTCCGATTGTTTG
GGCCATCCGGAAAACACCTTGTCCGGAGAAGACAAGGTGAGCGCTACCATCAGTCCTGTG
TCATGCCAACAGTAAAGCATCCTCAGACCATTCATGTGTGGGGTTGCTTCTCAGCCAAGG
GAGTGGGCTCACTCACAATTTTGCCTAAG
>NODE_395_length_274_cov_37.189781
GTGACTGCCCCCCACCTAATTTTCGGCCACTAGATGGCGACACTGAACATTTTATTCAGA
TATTAATACAATGGGTAAAGGCCTACTATTGGCCAATGTGTCCGAGATAGGGCTTCATGG
TCGGCTTGGGTAGGGACACACATGGGTGCCTGGATACCTCCACCAACCAATATAATTCAC
CAGGTGCACATGGAGGTATGGGCTACTACTGGCCAATGTGTCCGAGATGGGACTTCATGG
TCGGCTTGGAGAGGGCACACATGGGTGTCTGGATCCCCCAAGTGGGGTGGTGGGGGGAGA
GGGAGTGACTGCCCCCCACCTAATTTTCGg
>NODE_398_length_57_cov_57.807018
GTTGATGCCTGGAGGTGAGGGAGTAGGCCTCACTCTAAAGGTCAGAGAGAGTGGTGATGA
ACGGGCATGAAGAGTAGGTGTTGATGCCTGGAGGTGAGGGAGTAGGCCTCACT
>NODE_406_length_151_cov_11.940397
CTCTTGGGCAATAGTTCTAAATATATATAAATATATATATATATAATATATTTTTGTTTT
TGTTTATTATCTTGCACACTCTGCAAGGTTGATTATCTTGTACAGACTGCAAAATGTAAT
GTTATTTTGTACAACTTTATTGAGAAAAAAACAACTTGTAGAATATCTTTGTGCCTTGAT
AATGGCTGTACCTGTAAATTGAGCTCt
>NODE_407_length_170_cov_40.423531
ATTCATCATTCAACAACTACTGACCTAGCGCACAAATAATCAGAGAGAATGAACAGAATC
ATTAAATTATCAGAAATGATTAAATTACTGAGCAAATAGAAAATGTATATGATATAGTAA
GGAAAAAAAAAGCTGTAAAATATTATAGGTTACAATAATTATTCACATTCAAAGGCTTTA
CATCTCAATACATACACAACATGGCCCCTGAACATGACTTCAATCC
>NODE_412_length_202_cov_10.193069
TTTGGAGACAGAGGAGGAGGGGTAAAAGCGAAAATAATCGAAATCCCGCCTCTAGGACTG
TCAGATGGCCGGATTTTCTCGCATCTGATTGGTTCCAGAAGGGCAAAAATTACTCAGCAA
ACACGACTATTATTAGCTGCTTAGCAACAGCTCACTAAAGTAGAGTGGCCACCCAAGCCG
ACAACCCTCGTGTGTGAGTCTCAAACTTCAGGGGAACATTTCAGAAAGCCAGCCCTCTTG
TGCGTTTGCGCGCAACCa
>NODE_413_length_192_cov_34.536457
ATGGGAGAATCAAAAGGCTGGAAATTCACGGCTGAGAATAAATGCTTGCTGTTCCCTGAG
GTGATTTGTCTTTGCGCTTCTCTTTCTACAGATGTAAGAGCCCTTTTTTAGTAAAGACCT
GAGGTTCTTTGGTACCACTTTGATATCCTGCTCGAATTCAATATGTGAAATAGAAGAGCC
ACTCCGTGACTTGGAGCACATCACAGTCTTTGAAGTCTGATCCAATTTTTGCTGCTCACC
ATTTGATG
>NODE_415_length_147_cov_32.619049
AGGGTGACCTGATTTAATCATCTAATTTTCTTTGGCAGACATTTATTCATCTGGTTTCCA
CAGTTACAGAGAACATTAAGGGGCTCCAGTAATAAGGCTGGAGAGTCAAACAAGTAATAA
AATAATTTTCCAGCAGCCGAGGACATTAAATGAATCAAGGGAGAGAGAGGACGGAACGGT
GGTTGGGGCAAAAGAGGAGGCCt
>NODE_416_length_136_cov_21.911764
TATTAATGGTCTGATTCCTTAATTGGTGAGCTTGCTCTCTTAATGCAATAGCCTTCTAAA
TGTGTCCGTCCCAGTAATTTAATAACGGCCATTTCATGCTACTCTGACTTTTCAAACAGC
TTGCTCGGGGCGGCCGCAGGGACTGGCTATTGATTGAAACTCATCGGCAGGGCTGTGTGT
GTGAGAGAGCCt
>NODE_417_length_139_cov_16.136690
TTTTCTTTGTGGACCATTTGGACTCGCTAAGACATCTGCTCAATCATACGTCAGGGGCAT
GTGTGACATCTGGGGAATATACTGTATCCTGCCCTGCAACATTGCACACAATTTACTGCT
AAAGGTCATTATGCACCAGTTAATCCACTTTTAATTGATATCAGTGCAAACAGCACAACC
TCTGTGAAACACAAc
>NODE_418_length_274_cov_36.919708
CGGAGGCTTTCTCACTGTAATATGTCTGGATATCACACCATCGTCTGGTGGTTGCAGCCC
GGACATGCACACTAATAAAATAAAATAACAATCAAAGGAACTCTGAAAGTCCTCCCCATT
CTTCCACCATTTCTTTCTCAATTTGCTGCCAGTAAGAGGTTGAGCAGGACGGAAGCCCGG
AGCTAACAGGAGCATCAAACCATGGCTCTGTGTCTCAGTCTGTGTGTGTCTGGAAGAGCA
GAGAAGAGGACAGGAGAGGGGGCTGGCTTCATCACTTCCCTTCTCTGGCCTAATCAACAA
AACAGCCTCAGCTGCCCCTTCGGATCCCCT
>NODE_423_length_154_cov_41.688313
ATGTAGGGAATAGGGTGGTATTGGGGCCGCTGCCAGCTGTCTCCAGAGGCTGTGGCCATT
AGTCAATACATTACAGACTAATTAGTTTCTGCTTCTGTGGCTCTATTTGAAGCGCTTCAC
ACAGGTGTAATTAAAATGTATTGCAGCTGTTGATCCGAGAAGAAAAGAAAGTAGAAGATT
TAGTAGATTGAGATTAGAATGCAGAGTTTc
>NODE_424_length_328_cov_25.341463
AAAAAATATATATTAGCTCAAAGATGCGGCATCGGAGGTGTCAAATTTTTGTAGCCGTCT
CTTGATCGTATTACTTCTGCAGTCCCGGTTTCCAACGTGTCTGAACTTTTTCCTTTTCTC
TTGTATTTTGTTTGTGGTACCCAGCTTTTTTTTTCTCCTTCCTTAAGACTTTAAAAGCCT
TCAGCTCAGTAAACCAGCACAAATTATCTTGCCACCTTGCGCAGCTCTGATGCTTTGGCC
GCTAACTTTGGAAGGACCTTTACTACTGCTTCAAAATTAGCATTGTCAAAGCAGTTAATG
AATATTAATATTATATTTGTCATTGGACCTGGCCCATTGCTGAACTCCAAGTCATCCATC
AGGGACAAGATTAAGCACACAATt
>NODE_425_length_204_cov_20.642157
GTAAAAATCCTGAGAATATTTCTAAATTCCTCTTTTTTTCTGACGTTCCTCCAGCTCACG
CACAATGAAATCGTGCTTCATTAAAAGTGTATTAATCTTGTCTCTTGTCTCCAGGGAGGC
ACCTTAAGATGATGTTGTGTCTTTTTCTTTAAATTGTAGGAGTGAAAAAAAATCTCCCAG
ATTTAGTCCCTGTCAGTCAGAAATAATTGTGTGCTTAATCTTGTCCCTGATGGATGACTT
GGAGTTCAGCAATGGGCCAG
>NODE_431_length_152_cov_12.138158
GTCACACGGTAACTGGCTTCATGATTAATGGTGTTTATTCTTGACAGAAGGCCCCTTTAT
TTATCTGCATTGCCGTTTCTCTGATACTATCAGTCACCTGAATGAAAAATATTCAGTCAT
ACCAATTTTGCAGTATAATTGAGTAGAGTCACTTCCTTTTCATTTCCCCCCATCTTCTTC
ACACTTTCCTCTCCCTCCCTCCCTCTTc
>NODE_442_length_151_cov_63.516556
GATGATAAACAGCAAAGAAAATGGAAACAAGATTTCTAGGTAAATCTTGAGCACAGAATT
GGTTGATTTTGCAAACTCACAGCTAAACTCACAGCAAAACATGACAAGCCTGTCGAGGTT
TGGTGGCTGCCCTCTTTCTTGCGTCAACCCCGGGGAGAGCAATACTGAACCCAGCGTGGT
GCTGCCACCTTTGGCAGGGGAGCACAT
>NODE_443_length_182_cov_31.060440
CTCCAGAAAGATTGGCTCCAATGATAATGCCCCTAGGGCTGTGCTCTAACCGGTGGCTGC
AGTATCCAGAGTCTGCAAAATGGGGAACCGAATGGTCAACATATGCACTGGACCTCGTCT
CAGGGTAGTCTCGCAAATTGTGCGAGGGGCAGAGTTTTAAGGAACTGCCAGTGGGGTGCC
CCATGTGCTCCCCTGCCAAAGGTGGCAGCACCACGCTGGGTTCAGTATTGCTCTCCCc
>NODE_446_length_201_cov_21.830845
AACAAACTAACGCTGCTCTTCCCTCCTGTGTGTGTGTGTGTGTGTGTGTGTGTGTGGAGA
GAAAGAGAAGCTGTGTCTATGTGTTCTGCTGTTAACATGGCCTGTATCTTCTATGTATTT
CTTCTGCACAGGGCCAGTAATGTGAAGTGGACATAAAGTAAATGCTACATTGTGGAAACA
AAACAAAACCCTTTGTTAAATGTGTTGGATGGTGCAGATGACGCCTTGATGAAGATCTTA
ATTTCCCTCTTGGTTGg
>NODE_447_length_333_cov_47.495495
ATGTGTCTGAGACTGTCATCGTAATATACCTCAGTGAAATGAAGGTTAATTCTGATGTAC
AGCTTGCATGGCAGTCATTATCAGCGAATCATGAAAATAAATTAAGCCACTGAAATAGAT
ACGTCCTCCTCTGGCACACGGCAGGGATCCTGTGAAGGATGGATGGCTGAACTTTACAGA
TTATTATTGGAAAATAGTGCCGGATTCAATTAACACACCTAAAAGACACCTTTATAGAGG
GCAGCCATCATTTAAATGACAGCAGGGTGTAATTTTGCTTGTTATAAGTCAAATTTGCAG
AGTTTCATGTTCGGCATTTTATCCTTTCCCTCTTTTTTTTTCCCTGTCTTTCCTCCTCCC
CGGGATTTTCTCATCCTTTTCATCATTAt
>NODE_448_length_337_cov_29.750742
CAGGCGTGTGTGTGTGTGTGTGTGTGTGTGTGTGTGCGTGTGCGTGTGTGTGCCCTCTTC
TCCACCATACGGAGACCAGGTGCCTTGGTCCAAGGTTCAGGGGCTCCTGCCTCACTCCCT
GCTCACATTAAAGCCACTTCTTATCACTGCGGGACTTAGCCAATGATGTGCTTATCAAAC
AATATATTTCAAAAAGGCATCTTAAAAGGCCTGAGGGCCAAGAGGCAATAAGAGCACATT
TGTATGTGGATGAAAGGGAACCGTGCAGACAGAGGGGATGGATCATTAGCATCGCCAGTT
AAATCAGCAGCGCACAGGAGAGAGGAGAGAAAGGGAGAGAAGTAGAGCGAGAAGGAAGGA
GAGAGAGAGAGAGAGAGAGAGAGAGAGAGAGAg
>NODE_450_length_64_cov_174.250000
TGAGGCCTACTCCCTCACCTCCAGGCATCAACACCTACTCTTCATGCCCGTTCAACACCA
CACACTGTGACCTTTAGAGTGAGGCCTACTCCCTCACCTCCAGGCATCAACACCTACTCT
>NODE_451_length_184_cov_12.788043
CACGCACAAACCTGTTTGGTGCAGATCAGAAGCTCAGCTCGGAGGCCCCACACCTGGACA
TGTTTGCGGAGGAAGAGGGCCTGGGTGGGCGGCGCTCCATGCGCCTGTCGACTGGCTCCA
CCATGTCTGGCCAGCTGTGCTCCTGGCCCGGCCTCGCACTGTGGGGGCTGTGCAGCTGGA
AAAGGCATGTCTCCCAAAAGAGGAAGAAAAAAGGGAAGGAGGACAGAGAGAGAGAGAGAg
>NODE_452_length_392_cov_32.780613
CCCACCCTCTTTGTTCTTTACTGCAGAGAATGAGAAAGACAGATAGAGAAGAGCGAGAGG
AAATGTCTCTTCAAACACAACTTGCCACCTTATTCTTCTCAAGGGGCAACAGCTTGAAAT
TAAAACTAAATTTGAAATTAATGAAGCACATTCTGGAGGTGGCATTCGTTTCTGAAGTAA
TAAATTACTTGTATCAACCTCCGAGACAGCAGTTCCTGTCTGTCAATTAATATGTCTTAC
GCTTCTTCTTCAGCCTCTAATGCATTTCTTAACAGACACACTCACCATTTAAATTAAGCA
TGCATTTTCACTCATTACTTGGCCCAGGCTCGCCTATTCGTAGATAAAAATGAATGTATG
TACGTTTACAACGACAAATCTCTCACAACAAAACACATTTACTTCAATTACAAAAGATGA
GAAAGTTTGGTTATTATTTACAGTTTAg
>NODE_455_length_355_cov_25.799999
TGGGATATGAACACGTAGAGTTATTGGGTCTGTTCTGTTGTGTAAGTAAACATGTCGAGG
GGTTGGCTACTTTTTCATGGTTCAGGGGCCCCAACCCTCCCCTCACACAATTAACATTTC
TAGTGTAATGAGATGATTGATAAGCTGGAAGTGTGTGCTTTAAGGAGATATTAATCATTC
CCTCTGGTAATTTTAATCATGCGTTCCATCATCCCCAGATGCTGAGGATCACCTTCCTGG
CAAACAAAGGGCGGCCACGCCACTCGCATAGTCATTTTGTTCTAGTTTAACTTTATTTTA
CACCGGTTTGTTCCTCCCATCTGTTCGTGTGAAGCCTCCGCAGCCCACATTGCACATTGA
CAAGCTGGGGAAGCAGCGTGTGGGAGTGTGCTTGTGTGAGAGTGTGTGTGt
>NODE_458_length_179_cov_151.810059
TCTCCTTGAAGGCCCTCTTCTTCTCATTCAGCAGGGCCTTCAGGTCGCTGGTGACCCAGG
GTTTATTGTTTGGGAAACAGCGTACCTTCCTGGTGGGTACAGTGTTGTCTACACAAAAAT
TAATATAGTCTGTTATGCAGTCAGTGAGTCCATCGATGTCCTCCCCATGAGCCTCACAGA
GCACATCCCAGTCTGTTGTTTCAAAGCAGTCCTGTAGGGCCTCATTCGCCTCCGG
>NODE_459_length_493_cov_28.178499
CTATAGTGTTTGGGTAGTTGTTTGTCTCAATAGGGCCCTAGTAATCAAAAGTAATGAACC
TATTATGAGCAGACCCACCGAGGGCCTGGTGTGGCATTGAAGAGTGTGGCACATAAAAGG
TTTATTAAAGTAAATTAAGGTCCATCACTGCCACACCTGCTCCCCTTATTATAAATGTAT
GACAGGTCAGTGCCTTCAATCACAACAGCAAACCAGAGAGAGGAGTCATGTTTCCCATTA
CCAGGAAAAGTAACAACGTATCTATCCTGTGACTCACAGATTTCACTGGCCTGTGACCAC
TATACACCGCCATCAGCCCGGAATAATTACCTTTAATAGGTTTTATTTGGCATCCACACA
AGCAATGGCGGCGAGGGAGAGTGGATGGATTTGAACAACTATTTTGGTCTAAACACACTA
CTGTCTCTCTGTGTACCACCACCTGCACTTTAATGTCATTATTTAACATTATGATGTTTT
TCACACCTCCCAAAAGTTTTTTTGTTTTGTTTTATTAACTTCACCTTTCGCTTGGTGTTT
TTGTTTTTa
>NODE_460_length_239_cov_49.393307
ATCTATCTTTGAAAAACAGTTTGTAATACGTTTTTTTTTTGTCTCTGGAAGATTCTTACT
GTTAAAGCCTAGCTTTCATTGAACCTCTATTCTGTCCCTAGAATATGGAATGATCGGCGA
GCATACTGTAAAAAGTCAGCGGCCAAGATCAGTCTTTGACACAAAGGCCCTGCAGGAGCA
AGCTGAATCTGCTAAATTTATGGCACAAACTGGTAATACAATAGCTATGTTTCTTTCACC
TTTTATTTTGTTAACTAAAAACGTAATTTCATCCAAGCCACTTGCATGCTCTCTc
>NODE_468_length_225_cov_31.048889
AATTTGTTTCTATATTACATCTCTGGACTGAGCATGTGATGGAACTGTTCCTGGGAGGTG
TGTGGTGGTCTGCAGGGCTTGTAATAGGTTATCACCAGACATATCTTTGCACAATAGAAA
GTCAACACATGTACATCTGTGGCCCAGTGTCACAGCCTTAAATATACATCAGAAATGCAT
TAAATCCTGTGATTGCTGTTCTTTTCAGACTGTGTCAAGAGAGGCCACATCTATTTCTAT
TAAGCAGTCTTTCCATTCATTTCAATTAATGGTATTTTCAc
>NODE_471_length_124_cov_26.508064
TGGACATCACCCCTAACAAAGAGGAAGACCACGCTTCTTCTAACCTAGAGGTTGTGTACA
TCACCCCTAACACAGTTGCAGATCCGGCTTCTTCTCACCTGGAGGTTGTGGACATCACCA
TTAACAAATATGCAGACCCGGCTTCTTCTCACCTAGAGGTTGTGGACATCACCCCTAACA
>NODE_472_length_866_cov_33.478062
TCTTTTTTAAACTCTCAATAAAATCTATACATTATATACACTATCTTCCTCTTTTAATGG
TCAATGTGCATACACATGATGTGTCTATCCTTATAAACCGCCAGCCAATCTTCTTTTTGC
TATCCATGGTGAGCGCTCGCACGTAGGACTGGGTTGTCCTGCATTGGGAGTTATAATGCC
TCTTGTCTATTCCACGGCAGCCCTCCTTTGTGTACCCCATAGGGTTACATTTGGTCTCAT
AAAAGTATTGCTTCAGTTGGCCATTAGGGACAGGGACCTTTTCCAGGACGGTAACGGTCT
GCCCAGACATGTCTATTGCTGTCTTTTTGTCCACAGCTGTCACCCACTGACTAATACTAT
CACACACACTCAGCTCTCCACGCCGCGACGGGTCAGAATGCCGCCGCACCCTCATGGACA
TGTTAGCAGCGTCCAGGTAGTTTTTGTATTCCTCCAGGAGAAAAAGCAGCGGTGGCTCTA
AAGGCACTTGGTTGCTGATCATCACCCGCGACGCATACAGGTCGACATCCTTGGTCTCCG
TGGTGACCACAGTGGAAGGACCCCCTCCTCCCTGGCCCTTGTCAGCCCCAGGCCCCAGCT
GAGCTGCTTCTCCTTCCACCTCCAAGAGCTCCTCAATCACCTGCTCAAACGTGTCTGTGA
GCGAGGGCAGTACCCCATGCTGGCCCGGACCACCCCCGCTCTGTGGAGTCCCGTGGCCCC
GGTCGGCCGTCACTGCAGCACCCAAGTAGCCTTCCGTTCGGTGGCCCCGCATACCCGGGG
CGTCTCTCATGGGAGCAGCTCTCATGCAACTGAAGTATGAAATAACCATAGTAAGGAACA
GGATGGTCATCACTCTTCTAACCTGGTGGAACTAGAGAGAGAGAGAGAAAGAGAGAGCAA
GAGAGAGAGGGATGAGAGGGGa
>NODE_473_length_145_cov_13.958621
GAAACAAAACAACCTACAACAAATCTGACATATTTACCATAAGAGCCGTTCCTAACTTTT
TCTAAACGAAACGCGTCCGTAAAATAAATGTTTGTTCTGTAGCCGCCGTTTGAAGTGGAT
TTGTTTTTTCTCTTTAATGATTCCGTTCGTCTGATGCTGATGGAAGCCATGCTGACACCT
TCTTTTGGTTCATCAAGTTCc
>NODE_475_length_57_cov_53.438595
CTTTGCTGCCCTTCTTGACACCAGGCCATCCTCCAAAAGTCTTCGCCTCACTGTGCGTGC
AGATGCACTCACACCTGCCTGCTGCCATTCCTGAGCAAGCTCTGCACTGGTGG
>NODE_476_length_366_cov_34.625683
ATCTGTGTTGCTTCTTGATCATGTCCTGTGTTTTTTAGTTTTTTGTTAGACAAGTTTGAA
ATTGCATGCGTCAGGACTTTACTAATTAAAGTCATACTTTCAAAAATGCCATAATAACTG
TTAATTAGCTTGATGCTATTTTCAGCATAATTTGCTAATTAGTGGAAAACCTGTACAGCG
TTTCTCTCTAATTACAGTATGGCTCCGCACGGCGCATCTGTGCCTTGACTCCAAATGATA
CCATTACAAAGTCCCATATTACGCATTCTCTCAAAACAGATAATTGCCTCCACAGATACT
GAGAAACTTCAGTCAACTGATTTGATGGTAATAAATGGACAGGAACAGACACAAGCCTCC
CCTAGTTCATGTTTACTCAATATGGAAAGGAAAACATATTTTGGAAGAGATGCAGTGAGT
Tg
>NODE_477_length_111_cov_16.189190
CATTTAGTATCTCCCTATGTTTACATTTAGTATCTCCCTATGTTTACATTTAGTATGTCC
CTATGTTTACATAGGGACATAGGGACATGTTTAGTATGTCCCTATCTCCCGATGTTTACA
TTTAGTATCTCCCTATGTTTACATTTAGTATCTCCCTATGTTTACAT
>NODE_478_length_313_cov_28.111820
CATCTAAATGATTTAGGAAAAGTATTCTGGGGTTTTGCACTGATAGGAAATCCACACGGT
GCCTCGATGTGAGGAGTTAAATGTTTTGAAGGTCGCAGTTTCTCTCATTGATCTTGCAAT
GTTTGTTAATTACATTGTCACTGATGTTGTGAGAGATAATTAAGCCACTATGTTTATATG
CATAATTATGCGTGCTCTGCATCAGCCTTTGAAAGACAGCGGCGAGAGGGGGGGGGAAAT
GTTTTAATTGTGAGCGCCACAGAAACACAGCAATATAGATGCCCTAGTTACAATCAACAA
AGAGCAACGCAATAAACAAAAAAACAAAGACAAGAGTTGCTACTAATGCAGGAAGCTCTC
TCCACAGTc
>NODE_482_length_72_cov_195.194443
CATCAATGGACCCCCTGCAGTTTGCATACCAGCGCAACATCGGGGTGGATGATGCAATCA
TCTACCTTCTGCAGAGGGCCTACTCTCACCTGGACAACGCAGGTTGCACTGTGAGGGTCA
TGTTTTTT
>NODE_483_length_399_cov_23.228069
CCTCAGTCAGTTGGGGTGAGTACAGCAGGATACACACAATACTATGTACAATATCTATTC
TACAGGCTATCTACACAGGCAGTAGACAGATCAAAGAGAGGAGGGATGGATAGTTAAATT
AAGTTTGTTAGGGAGACTACCATGAAAATACTGTTAAATGTTGATATATTGTGACCAGAC
ATGGATGAGGAGAAACGGAGTAAACTTGTGTGCGTGTGCATGATCATGTTTCCCCACTCT
TTAACCCTTTGTGCTTGTCTTCCTTTCCTTCCTACAGAAATTGCAATAGCAATCACTTAT
GTCACAATTCAAATCTCTCCCTGCCTTCTGCTCAAAGCCTGCACATCAAGTCCGAACCTG
TTTCTCCTCCTAGAGATCGAACCAGCAGCACACCGGGGGGCTACGGCGTCCCGCAGCAAC
AGAACCCCTCGTCCCGCCAGGACTCGGGTCGCTCc
>NODE_485_length_176_cov_32.176136
CTCCAGAAAGATTGGCTCCAATGATAATGCCCCTAGGGCTGTGCTCTAACCGGTGGTATC
CAGAGTCTGCAAAATGGGGAACCGAATGGTCAACATATGCACTGTACCTCGTCTCGGGAT
AGTCTCGCAAATTGTGCGAGGGGCAGAGCTTTAAGGAACTGCCAGTGGGGTGCCCTATGT
GCTCCCCTGCCAAAGGTGGCAGCACCACGCTGGGTTCAGTATTGCTCTCCCC
>NODE_486_length_152_cov_75.282898
CACCTTAGTTTACATACACCTTAGTTTACATACACCTTAGTTTACATACACCTTAGCCAA
ATACATTTAAACTCAGTTTTTCACAATTCCTGACATTTAATCCTAGTAAAAATTCCCTGT
CTTAGGTCAGTTAGGATCACCACTTTATTTTAAGAATGTGAAATGTCAGAATAATAGTAG
AGAGAATGATTTATTTCAGCTTTTATTT
>NODE_487_length_266_cov_31.469925
ACTGTCCAAACACCCCTATTTAATTGACTGTATTTTCTGGGTAATATAACTTATTGTTGT
AAATTGAAGATTTTATAGAAACGACATGAATTTACTGACATTCATCACATTTTTTACATT
GATTATCTGATCAGCGCGTCATGCTAACCTCCACACTGTTTATGATCTGTTACAGAACAA
CTTGCTTGTTCCAGAGGGATTGATTGCCTTTATTAACGCGTGTTCTTGTAAGTGTGACCG
AACTGATTACGATGCATACGTTTAGAATAATGTTTCATTTAGCTGACTGCGAGCAACGCA
GGGTGACAGCTGCTGCGGGAGg
>NODE_488_length_135_cov_16.251852
GCATCTGTATTCTTTTATTTATAAAAAAAAGCAAGCATGCCGATTTCTGATATGAATAAT
ACAAGTGGATCCACTTTGATTAGGGCTTCAGTGGAGAGCTGTGCATATTCAGCATTACAA
TTAAATCTTCTGATATGAAATAGGAATGACACGCTAATGAAGCGAGCCAGCGAGCCTGAA
CCGAGACTGTC
>NODE_495_length_304_cov_14.371711
CTAAATGTTAGCTGAGATCTAGTGACAACAGCCAGGGAATAGGTTGTTAATTTTAAAACT
AAAGACTACATTTCCCACCATTCCCTGCACAGGGCTGGATGTACCCCGAGCCCCAATCAG
AGAGGGAGGACCTGGTCTACCACGAGCACAAGCCCCTCCCCAAACACCAACCAGCGGCGG
GGNNNNNNNNNNNNNNNNNNNNNNNNNNNNNNNNNNNNNNNNNNNNNNNNNGGACAACCC
TCTGGACATAGCGGTGACGCGGCTGGCGGACCTGGAGAGGAACATCGAGAGAAGGTACCT
GAGGAGCCCCTTAGGTACCACCATTCAGATCAGGCTGGATAATGTGGGGGCTACCGGTAc
>NODE_496_length_191_cov_29.738220
CAGTCTACCAGAGAGTCACGAACCTAGAGGACTACGTTTACCATTTCAAATATGCCTGTT
TTTCTAAAGTTTACACACACACTCACACAAGCACACTCCCACACGCTGCTTCCCCAGCTT
GTCAATGTGCAACGTGGGCTGTGGAGGCTTCGTGCGAACAGATGGGAGGAACAAACCGAC
ATAAAATATAGTTAAACTAGAACAAAATGACTATGCGAGTGGCATGGCCGCCCTTTGTTT
GCCAGGa
>NODE_501_length_63_cov_40.523811
GTTTTGATCCCTTCCTCTTGCCTTTGAGGCTGTTCCACGGTGTCAGCTGTTGACTGGTAG
TACGAGAACTGCCTCACAGTGTGAATGAAAGAAAACTAGCGGTTGGTAAACACTGATAA
>NODE_502_length_515_cov_17.912621
TTTCCACCGTGGACAAGGTGGCAGTACATGCACTGATAGACAAGAGGGAATAAAGAGCCT
TGTGACAAACTTTTGTAGGAAATGTCAGCCTTTCATGGTGTTGAGAAGACCTATTTCATA
TCTATTACAGCAGGCATTCTGTTGGACAATATTTCAGATTTCAGTCCTCCCGCACAGCAA
ATCCTCTGCCAATCTTTCCCCTTAAGAATCTCTGCCAGTCCCTGGCACATTATTCCCTCC
ACCTCCATTTCTCTCTTTTGATGTGACAGAACAAACCGCGACCTATTAGGATTAAGGCTT
TGAAAAGATCTTTGAAGCTGCTCAGGGTTCTTTAAACTGGGAACTGACTATGAGCTGTGT
GGCAGCAGGCACTGAATGGAGTGATTGGTAGTCTTACTAAGCGAGCTCTGCTGTTATTCC
CCACCCCCACACACTCCCTGTCCAATCCTACTAACCCCCCAGCACTGCTGTTGTGTATAA
TGTACACGTGTATTTATTCACTGAAAAGAGGCTGTTGAAAACCACATAAAAAAAAAAAAA
aagagaagccataacccacttgtacgtgctg
>NODE_503_length_161_cov_25.602484
TAGAAACTGAAGTGTGCGGGATGGGGACACTAGTCATCACTGAGAAAAAAAGCAACAACA
GCAAACACCATGCAATTAACATTCGTCACAAGTGACAGCGCAGCTTTTAAAGGCAAAATT
GAAAAACCGCTGAACTGTTAAATTAAAAGTGACAACACAACCGTCGGGAAGGACAGCACA
CAGGACAGAAGGAAAGATAGAAGGAAGATGGAAAGAg
>NODE_504_length_123_cov_18.983740
CCCCACTAATTCTCCATTACAGCAAAATTAAGCCATAAATCTTCCTGACAGCTGATCGAT
GTAAACATTGTTTCCCCCATGATTGCCAGCTCTCCCAGTGGAGCTACTGTCCGCTTGCAA
GCCGCTGAAATTACTCCTGTGCGAGCCCTCCCTGGAAGCCAGTGTGCGCCTTGGAACCa
>NODE_506_length_168_cov_239.440475
AACCTGTTAAAAAATTGGTTCAGCTCATTGGCTCTGTCCTGGGTCCCCTCCGTCTGCCCA
CTGTTTGACTTTTTGAAGCCAGTGATATTTCTCATACCCTTCCACACCTCTCTCACCTGG
CTCTGCCTCAGCTTGTCCTCCATCTTCTCCTTATACACTCTCTTCCCCTCAGCAATCCGC
AACTTCAGCTCCCTCTGGACGCATTTCAATTTGTCCCTGTCCTT
>NODE_508_length_216_cov_11.731482
GTCCAATTAGGATCTGAGCTGAGCTGCAGTGGATTTTCACACCTTTCAAAATCATCCAAT
TGTTTTCTCAACCCCCCTTCTGCGTCCCCTATGGAAGATTTGTTTCTTTTTCTGCTAGAC
GGCCTTAGTCCCCTGTCCCCCTGCCCACCACTTTCCACAAATCCTCTGTAACACTGAGTA
CTGTGAAATTGTATTATCTAATTTATACATTTATAGATATCAAGTTAAAGCAAATGTGTT
ATTTTTTCTATGTATTTTTATACATGTCTGTa
>NODE_509_length_112_cov_92.321426
TGCAGATGCACTCACACCTGCCTGCTGCCATTCCTGAGCAAGCTCTGCACTGGTGGTGCC
CCGATCCCGCAGCTGAATCAACTTTAGGAGACGGTCCTGGCGCTTGCTGGACTTTCTTGG
GCGCCCTGACGCCTTCTTCACAACAATTGAACCTCTCTCCTTGAAGTT
>NODE_511_length_263_cov_24.326996
AAAGGGACGTGTTACTGGGCTCCATTGTGCCGCAGTTGTCATCGACTGATCAGGTCCATT
TAGCCGCCTTTCACAGTGAATGAAACCACCTGAATAGATGAAAGCGAGACAGGCTTCCTC
GACAAACCCCGGAATATTCATGGAGGATCTGCACGGGAAAGATTATTGTATTAGAAATTA
AAATGGGGCCCGGACGTATGATCTTGCTCTAACACTTGGCCAGACCTGTGTCACCCCCCA
CTAGCTGCCTGAAGTCGGCACACAGCGCTGCCAAGGTGGAGAAGAATCATTAAGCAACCT
GCCATTGTGTGAGTGGAAt
>NODE_513_length_190_cov_24.857895
CATGGTTAATTCCTATCATTTTGACCTGTTAATACACAAACATTTGGATTTTCAGTTCAT
TTGGAAATTTTGTTGAATTAATTTGTTTTCTGTTCAACAGTAGAATTTCTTTCTTTTTTA
ACTCTTTAGTATTCCCTGACCCCTTGCAGACGTCAGGCTTCTAAAATCATACACCCGTAA
CATCCTCACTTAAACATTATCCTCCCATCACAACAGAGCAAGCCATTCTATCAGTAAATG
CTAATc
>NODE_514_length_263_cov_12.133080
GGTGCTTTGCCTGGGAGTGGCAGCCATGTCGGGGGTCTAGAGGCACACACACCTCGCTGT
CTCAGCTCCGGGAACCCCTCTCACTTGCACATGGCATGATCAAAAGAGACCAACGGCTGC
CGACCATTATGCCAATGACACTTTGAGTAAGAGTCCGGAGAGCAAGGCGACATGACAGCC
ATTAGGGCTTGAAAGTGGGACTTTAAAGGTGGGCTGAGGGATGACTGTCAGTAGGGAATC
AAAGAGAGAAAGTGAAATCTTCATAATATATCACACCAAAGAAGAAGAAGAGCTCTGTCT
CTGTCTCCTGGTCTCCGCt
>NODE_515_length_147_cov_20.564627
ATTAACATGTTAATCATGCAAGACGATGTAACAAAATGCCCAGACCTGCTGAACATAACC
AAACATAAATGTATTAAAACATGCTGCCTAAATGTTGAACTATTTGTACTTGTTAATTTG
TTCGGTTTAATTCGTTTAGCTAGCCGAGCGATGGTCTGCAGTATCAATGGGAGACTCTTT
TAGCCCTCACCTCCAGGCATCAa
>NODE_516_length_57_cov_36.508774
CTCCTAATGGTCCTAGTGGTCGCAGGCTGCTGTTGGACCAAAGGCCTGTAGAGTGGAGTG
AGGTGGACAAGGTTGTGATCCGATCTACCGAGGGGAGGGAGTGCAGTGGAGTt
>NODE_517_length_57_cov_10.385965
CAGACCTGAACCCAATAGAAAATCTTTGGAGGGAGCTGAAAGTCCGTATTGCCCAGTGAC
AGCCCCGAAACCTGAAGGATCTGGATGGAGGAGTGGGCCAAAATCCCTGCTGC
>NODE_519_length_79_cov_101.050636
ACCTGTTTGAACTCGTTACCTGTATAAAAGACACCTGTCCACACACTCAATCAAACGGAC
TCCACACACTCAATCAAACAGCTGTGTAAGGACATCAGGGATAAAATTGTAGACCTGCAC
AAGGCTGGGATGGGC
>NODE_522_length_220_cov_25.959091
CTCTCTCTCCCCTCCTCTGTCCTCCAAGGTGGACGCTTACGGGAACATCCTGCTCACCAC
GCTGGAGATGAATAATGAGGTGATGCCGTCAGACGTGGGAAGTAGTGTCAATGACTCCAG
GAATTCAGTGATGTCATTCGACAGCTCCGGGGTCCAGTTCAGGAAGCCCCTGGCTCCCCG
TGATGGCTTCAGCCACCACTCACTGGATCGCAGCGCCATGCGCAGCAGGGCCAACTGTCG
GCTACGGCGGCGCTCCTCCAAGCTCAAGCTGAAAAT
>NODE_523_length_155_cov_29.341936
CATTCTAATAATGCTTTATACAGGAGAAAAGTCCTTCAGCTTTACACACGCACATGTGTA
TATAGAAATATAATATATAGAAATATGCATATACATATGTATCAACTTGTACATGTGTAT
ACATATTTTCCAACTGTATCAAAGCCAATATAATGTGCTCTCAAAATATGGCCCATGATT
CCTAGTGGGATGCACATCAATTCACATAGTA
>NODE_524_length_170_cov_25.288235
AGAGTTCCTCTGTGGAGATGGGAGAACCTTCCAGAAGGACAACCATCTCTGCAGCACTCC
ACCAATCAGGCCTTTATGGTAGAGTGGCCAGACGGAAGCCACTCCTCAGTAAAAGGCACA
TGACAGCCCGCTTGGAGTTTGCCAAAAGGCACCTAAAGACTCTCAGACCATGAGAAACAA
GATTCTCTGGTCTGATGAAACCAAGATTGAACTCTTTGGCCTGAAT
>NODE_525_length_312_cov_28.535257
CATGGTCCTCCCTGTCCTGTTCAGCCTGGATTGGGACCCCTGTCTGATTATTATGCCATT
AAGCCTCTCCTCCTCTGAAAGAGCGCTCGGGTCCCTCTCCAATCTAAAGAAGTCCTAGGT
TTTTGTTCTCCCTCTCCCTGAAATTACCCGGCGTGCGACGCGTGCCTGAGTTTCTAATTG
GCCCTGCTGTCCCTGGAGACAGCCCCCTCCCTTCCTCCTAATGAAAAGCCTCGGCCTTAA
TTACACTTTCCAAACGCTGATTGTTATTGACAAAACTCCTGTGGCTCGGACAAACGACGG
CAGATTAGCTCCATTACAGGCAGCCCTCCAAGAGGAGAAAGAGAGGGATTTCAAATCGAC
AATGTAAa
>NODE_526_length_166_cov_10.313253
TCCTTTCCAGATTAATTAAAGAAAGGATCAATTAACAGTGATGAAAACCACAGCGGCATA
CTGACTAGCTGATAGTCCAATCAAGCCTTGAAATGCAGAGCAGTTGGCATGTTTTATCGC
TCCAAACTTAATTGCAATTTTCCAGAGAGAATGATGCGATCAAAATGACGGGGTGTAATT
AGCATCATATGAATAAAGTATTTACACCGTCTTGCACCAAAc
>NODE_527_length_144_cov_23.256945
CTCTCTCTCTCTCTCTCTCTCACTCTCTCTCTCTCTCTTTCTCACTCTCTATCTAACTCT
CTCTCCCTCTCTCCACGAGCTAGAAAAAGCTGATGAGACACTTTTATTTTAATCTCAGGC
AATAGAAGTCATTAACCATTCTCTGAGGAATTAAAATATAGCTTGGCCTTTTCTTCTCTC
ACTTATCATTAGCATCACTT
>NODE_530_length_132_cov_14.196970
AAAACATGAAGGTAGACCTTTTTCATAAAAAAGGTTTTAAATAAATGTTTCATCTTTGTA
AAATAAAGCCAGTCTCTCCTGTCATCTGCTTTTCTATTTGTAATGTTGATATTGACTAAA
ACATGAATGTAGATCATGTTCATGTAAAACAGCCTTAAAGTTTATTTCAAACTGTCATTT
TAAAATGC
>NODE_531_length_162_cov_15.253086
ATAGAAGAAACTCTTGGATGAAAGTAGACCCATTAGCAATACAATACTTATGTTTACAGG
TTCCATGTTGTCATTATAACACGTCTCCACTTGAAGTAACTGCAAATAATGTTCAATATA
CTGTACAATGTTTATGCTTTAAGATGTTGCATGTGAAAGAAGTGGTTGGGATATGAACAC
GTAGAGTTATTGGGTCTGTTCTGTTGTGTAAGTAAACa
>NODE_532_length_76_cov_31.947369
TGCTCCGCCATTGTCTTGGAAATTGTATGTGTAAGGCAAGAGATGCCTGTGACCCACTTC
GACAAGGGAACCGGCAATGTGAGGGCGCTCATCACACAGAAAAAACAGCAGTTTGATGTG
TCCTATTATGTG
>NODE_533_length_172_cov_18.633720
AAGCACCATTACTGATCCCTTCCAAAGCACAAACTAAAAATCTATCCCGTTGTCATTTGC
TGCACCGTGCCATCTATCATCGGGGGTGCTTGGCAGCGTCTCGACCAGAGAGGAGGTGCT
GGAACAGGAGGCAGAGTCAAGGACTTTCACTCGCAACAAAAAAACTTGTCACAATTATTT
ATGGCTCTTGCTGGGACACATAATAGGACACATCAAACTGCTGTTTTT
>NODE_534_length_167_cov_7.910180
GCGTCAGGTGACCTGAACAACTAGCGTCCCATTTCAACTTGCGTCAGGTGACCTGATCAA
CTAGCGTCCCATTTCAACTTGCGTCAGGTGACCTGAACAACTAGCGTCCCATTTCAACTA
GCGTCAGGtgatttcaacttgcgtcaggtgacctgaatttcaaCTATTGTCAGGTGACCT
GAACAACTAGCGTCCCATTTCAACTTGCGTCAGGTGACCTGAA
>NODE_535_length_445_cov_41.242695
TACTATTACTCCTCTGTTTCTCTCTTGTTTGTGTTCTAACAGTGTATGTGTTCTTTTTCT
CCTGTGAATCATGGGTACTGTAGTCTGATTGCAGCTCACCCAGTCTCTTCCTGTGTGTCT
TGTGTAGGACTGTTAGTGCAGGACCTTACTGACACCATATTAAGTTCATATGCCTATAAG
TCCCACTACCTTCTGACTGAGTCAAATCGTGCTGAGTTGAAATTACCTATGATTCCCTCT
TCTTCGTCAGCTACCAAAAAGAATATTGGGAAAGGTAACAGAACTGTTTTACTCTCTCTT
CCATTTCCCACTGGTGCGTGTGTATTAGTATGTGTGTCTAGACTCCCCACTATTGCTTTG
TTCTGCCTCTGCTGCCATTAACGCTACAGCAGGGCTTTAAAATAAACTTTCAGGGACCCT
AACATGCACTGGTTCAACCAGGAACCACGTTGACAGTGTTAACGGCATTAAAAGTGACTC
ATCTCTGTGAAGCTGTGGAAc
>NODE_537_length_59_cov_247.305084
GAAAGGGTCCCTGTGCTGTGGAAAACATCCTGCCTCGTCCCAGTGCCCAAGAAGGCACAC
CCCACTGTCCTGAATGACTTCAGACCTGTAGCGCTAACATCCCACATCATGAAGA
>NODE_539_length_544_cov_38.487133
TTTTACCTTGAGATCAGTCGAGAAAAGAGAGATGCAGGTCCTGACGGTATCGTATCCCGA
GTCGTGTGTTTCAGGCTATATTACGTTAAAACATAATTATTACTATCTGTAGAGAAAGGG
AAAGAAAACTAAAGTATGCTGTGGTTCCCACTGGCTATATGAGGGGATCCCGTTCTATGA
AGTTTAATTGTCAAAACTGCAAGGAGCTTTTGTTGTTATCTATCCTCTTTATCNNNNNNN
NNNGGAAAGAAAACTAAAGTCTGCTGTGGTTCCCACTGGCTATATGAGGGGATCCCGTTC
TTTGAAGTTTAATTGTCAAAACTGCAAGGAGCTTTTGTTGTTATCTATCCTCTTTATCTC
CCTCTCTCTCAGAGACAAGAGAAGACGATGCAGAGCTGTCAATCTTGGCAATCAATGCGA
ACGGCCATGTCGCAAGTATTCAAAGCATTTCCCGTCGTGCAACATCCGAAAGTGAGTGGC
CAGGGCATTGATCTGAGGAAGGCAAAGAGGCAGGACTCCCCCTCCCAGCCCAGACAAGAG
ATGCGAAAGAGAGAGAGAGAGAGAGAGAGAGAGAGAGAGAGAGAGAGAGAGAGAGAGAGa
>NODE_541_length_114_cov_20.885965
CCCACTCCCCCCTCTCTTTCTAACCCCACTCCACCCACTCTTTCCATGGGTAAGCAGGTA
ATCATGAGCTGTCAGTAAAAGGTGGCTCATTAATGTGATGGATATGGTGAGCCTAACAAA
TGTTGTGAAGCACGTGGAGCATTGTCCTCATGGCAACTTGGCCTTTTGTt
>NODE_559_length_381_cov_90.299210
CAAATGGTACTGGCAAACTTCACATAATTGAAGGAAGGATGAATGGGCAAATTTACCGAG
ACATTCTTGACAAAAATCTGCTGCCATCTACCAGGATGATGAAGATGAAACGAGGGTGGA
CATTTCAGCAAGACAATGATCCCAAACACACAGCCAAGGAAACTCTCAATTGGTTTCAAA
GAAAGAAAATAAAGCTGCTAGAATGGCCCAGCCAATCACCTGACTTAAATCCCATTGAAA
ATCTATGGAAAGAACTGAAGATCAAGATTCATAGAAGAGGCCCACGGAACCTTCAAGATT
TGAAGACTGTTTGTGTGGAAGAATGGGCCAAAATCACACCAGAGCAATGCATGCGACTAG
TTTCTCCATACAGGAGGCGTCTTGAAGCTGTCATTACCAACAAAGGCTTTTGTACAAAGT
ATTAAATAAATATCAGT
>NODE_560_length_258_cov_20.562016
TATTCTCCATGGACTTTACAGTGTCCCAGAACTTTTTGGAGTTAGTGCTACAGGAAGCAA
ATTTCTGTTTGAAAAAGCTGGCCTTTGCTTTTCTAACTGACTGTGTGTACTTGTTCCTGA
CTTCCCTGAATAGCTGCATATCGCGGGGGCTATTCGATGCTAATGCAGTGCGCCACAGGA
TGTTTTTGTGTTGGTCTAGTGCAGTCAAGTCTGGGGTGAACCAAGGGCTATATCTATTCT
TAGTTCTACGTTTTTTGAAAGGGGCATGCTTATTTAGGATGGTGAGGAAAGCACTTTTGA
AAAACAACCAGGCg
>NODE_565_length_237_cov_9.561181
TACTATTTCAGAGCCACAATGCGATGGAGAGAGTTTCACCGGCCCCACTGCGCTCCGTAG
AGATGGTGTACGGCTCAATGATTGGGGCAAAACCACGCTGACCGATTTATGTTCCAACCT
ACATCGCTCAAGAGAGGGCTCTCTGTTCCAATCGTAAGTGAAAAGGCGTGCCTATCCAAA
ATATTCAACGTATAGTTTAAAAATGGGAGGGCACACTTGAACTCGTTGAAGTCCTTTATG
AAGGTAGGCTGCAGCGTGTGTTTATTGATGAGATGAAAGAAGATGGAAGTGAg
>NODE_567_length_322_cov_16.683229
ATATAGATAGATAGATAGATATATAGATAGATAGATAGATAGATACTTTATTGATCCCAG
AGGGAAAATTTCTTTGTCAAGCAGCTACGAAACAAACACAGGGCAGGTGCAAAATGCCAG
AACGAACATACACAAAAGACAGATACACCATACATGGTACATAGAGCGGCAGTATGAAAA
AGTATAAAAATACAAGAAGTCTgNNNNNNNNNNAATAGTATGGGTGGATGGCTGAATATG
TACACTATACATTAGTGGATGGTTCATGGTTAACTATACTATACAGGTCGATGGCAGAGA
ATTACTAAAATAACTAATAGTGCGTATGATATAAGTGAGGGTAATAATAGTTTACTTAAT
ATACAGACAAGTTAAATg
>NODE_568_length_490_cov_15.448979
TGAAATCGGGTGGGGGGGTATCCAGACCCCCATGTGGGACCCCCCCAAGCCGACCATGAA
GCCCCTTCTTGGCCACATATGCCCCATGTAGCCCATACCTCCATGTGCACCTGGGGATTT
AATTTTGGTGGGGGGGTATCCAGACCCCCATGTGGGACCCCCCCATGCCGGCCAAGGTGC
CCCATCTTGGCCACATATGCCCCAGTAGCCAATAGCCAGTGTATACCTGGTAACTCATTT
GAGTGGCATGTAGCACTGCTGGACTTAGTGCAAAGGAAGAAAAGAGAGAATATAGCCTTG
TTCATAAAAGTGTTGTGTTCCTAGGTGCAggtggttaaaaacggcctaaaatgtccagtg
gcgcccTCTTGTGGACGAAATCGGGTGGGGGGTATCCAGACCCCCATGTGGGTCCATCCC
AAGCCGACCATGAAGCCCCATCTCGGCCACATATGCCACAGTAGCCCATTACCCATTGCA
TTAATATCTAAATAAAATGTTCAGTGTCGCCATCTAGTGGCCGAAAATTAGGTGGGGGGC
AGTCAC
>NODE_569_length_79_cov_25.012659
ATGGAGAGTAGGTGTTGATGCCTGGAGGTGAGGGAGTAGGCCTCACTCTAAGGGCCAGAG
AGAGTGCTGTTGACCGGGCATGGAGAGTAGGTGTTGATGCCTGGAGGTGAGGGAGTAGGC
CTCACTCTAAGGGCC
>NODE_570_length_150_cov_11.646667
CCGAACATCACTTTGGCTTTGAAGCTGCCGCCTGATATTGACACTTTGTAGACGTCGTAT
GACTATTCCTTTACGTCTCTATCTACTGATGAGGCTCATAATCTTTCTAGTATTAATGCG
TATAAGTGACTTCCAATCACCCGGTCTTGGTTAAAATCCAAGGAAAGATAATGAATTTAA
TCACAACCATCATTACTATTACCATt
>NODE_571_length_174_cov_17.850574
TCCCTCCTTTCCTTTGTCTCTTCTCTGCACTTTTTTCCAACATTTCATTTTCCCACCCTG
CCATCATTGCCTGCCTCCACCTCTCCACCTCTCCACTTCTCCTCCATCCCTCCATCCCTC
CTTTCCTCCACCATTTCATTCCTCTTCTATCTCTCTTTTCTCCTCTACTCTCTGATAGCC
CGAGTCTAGCTCTAACCCGTACAGGGCCTTATCTATGCCCTCCAGACCTc
>NODE_573_length_213_cov_21.544601
AGTTCCTTCCTCTGAAATTCTCCTTGAATTATATGCCATCACTGTGTGATTGCGGAATAT
TAAATTAAAGTTGGATAAATCCGCGTGGAGGGGAGGCTGCGTCCAATGCGCAACTCATTT
CCTCTATTCTGTAGTGGCATCACTTCGCTCCCCTCTTTTCAATGACAATGTGCCAAATCT
AGGCATTTTCCAAACAGATTCCATATGCTATAAGCGGATCGCTACTGAGCGTAAGAGAGT
AAGAGAAAGAAGAAAAACGGAATGCTATt
>NODE_576_length_962_cov_32.330563
TGCTGATATTGAGTGGAATCCATGCGACCCTCAACTTTAACAAGATTCCCAGTACCGGCA
CTGGCCACACAGCCCCACAGCATGATGGAACCCCCACCAAATTTTACTGTGGGTAGCAAG
TGTTTTTCTTGGAACGCTGTGTTCTTTTGCCGCCATGCATAACGCCCCTTGTTATGACCA
AATAACTCAATCTTTGTTTCATCAGTCCACAGCACCTTATTCCAAAATGAAGCTGGCTTG
TCCAAATGTGCGTTTGTGGCGTGTGTGCAGAAAAGGCTTCTTCCGCATCACTCTCCCGTA
CAGCTTCTCCTTGTGCAAAGTGCGCTGAATTGTTGAACGATGCACAGTGACACCATCTGC
AGCAAGATGATGTTGTAGGTCTTTGGAGGTGGTCTGTGGGCTGTTTTTGACCGTTCTCAC
CATCCTTCGCCTTTGCCTCTCCGATATTTTACTTGGCCTGCCACTTCTGGCCTTAACAAG
AACTGTGCCTGTGGTCTTCCATTTCCTCACTATGTTCCTCACAGTGGACACTGACAGCTT
ACATCTCTGCGATAGCTTTTTGTAGCCTTCCCCTAAACCATAATGTTGAACAATCTTTGT
TTTCAGGTCATTTGAGAGTTGTTTTGAGGCCCCCATGTTGCCACTCTTCAGAGGAGAGTC
AAAGAGAACAACAACTTGCAATTGGCCACCTTAAATACCTTTTCTCATGATTGGATGCAC
TTGTCTATGAAGTTCAAGGCTTAATGAGCTCACCAAACCAATTGTGTGTTCCAATTAATC
AGTGCTAAGTAGTTACAGGTATTCAAATCAACAGAATGACAAGGGTGCCCAAATTTTTGC
ATAGCCTATTTTTCACATCTGATTTAATTTCATACAACTTAATATTGCTACACTAAAAAT
CTTTGTCTGGACAATACCCCAGTACTCAGCTTTTATTAGAAAATGAATGGCATGCCACTG
TGATCATTTTCTGTGACGACAGAGTAAATTATTATGCAGCCTCAGAGGGGTGCCCAAA
>NODE_577_length_172_cov_37.156979
TAAAAACATGTTTAAGGCCATGTTCAAGCTAAAAAGAGTGCAGTACAGGTATTGAGATGA
TAAGCGACACTATGAAACAATTTAGTTGTGTTTTCAACAGTTAACAATAGGTTTAAAACA
TATTTACATGAAAATGGTCTTAAAGCATCTTTTCAGGAGTTTTCTAAAGTTGAATATGAA
CAACAAATGGATGATGGATAATTTAAGACTCTATCTGGCCTTTTAAAC
>NODE_580_length_284_cov_14.070422
CTAATACATTGAAACAAGCTGGTATGGTTCCTAGCGAACTGGCAAAAGGAAATTAAGCCC
GGCCAACTGGTGGCTTGAAGAGAGGAAGCCCACTCTTAAAGCCGTGTTCAGACCATCCAC
CATACCACCGCTGTGAGCCTTTCAACCATAGCAGAAAAAAATGACTATTGATCTTCAAAT
GGCGATAATTgNNNNNNNNNNNNNNNNNNNTAAAAAAGATTAAACAAAATCGAGAATGTG
CTGACTTACCATGTTATGCTCTTTTTTTGGTTTCAAATTTTTGGTAAAAAAAAAATATAT
ATTAGCTCAAAGATGCGGCATCGGAGGTGTCAAATTTTTg
>NODE_581_length_213_cov_21.469484
GTGTGTGTGTGTGTGTGTGTGTGTGTGTGTGTGTGTGTGTGTTTAGTATTTGTGTGTGTA
TATAGGACAGTTATCTCAGAACGTTACAGTATTGTACACAACTTGGGGTGTTCGACGTTT
CTCTCCTGCAGCGAATTGGCCCCTATTAGCTAAGCAGCAATGACCCGGTTTGTATTTGCA
CGCTCTGCTTTCCTACTCCCATCTTTTAGGGTTTCCTTGTAACGCTTCTCTTACTGTCTC
TCTATCACTCTTTCTCTGTCTTCACATCG
>NODE_582_length_278_cov_10.467626
CGCAGCAGGGCCAACTGTCGGCTACGGCGGCGCTCCTCCAAGCTCAAGCTGAAAATCCCT
AACCTGGCAGACGTCAGCACCATTGACAAATGGTCCCGGGTCCTTTTCCCCATCATNNNN
NNNNNNNNNNNNNNNNNNNNNNNNNNNNNNNNNNNNNNNNNNNNNNNNNNNNNNNNNNNN
NNNNNNNNNNNNTTGCGAGAGAAACATTTCAAGCCTTTGAATTTTCTCCTGAAACAAACT
AACTAACTAACTAACTAACTAACTAACAAACAACCATCAAATCCCTTTGGGGGATTTTGG
AACTAAAGACTGCATGATATTTTTGCTAAAAAGa
>NODE_583_length_182_cov_53.412086
ACAACTTTGCCACACTTGTTTTCATGTTCTTTTAGATTACAGGGCAGCCGAGCCGGCCCT
GGCTTTGAAGCTACTCTCTCGCTCCCTTTGTCTCTGTGCAATGCACTCTGGTAATTAACT
TTGTCCTTCTTTTATTTGTTCCAGTCACTCGCAGTCCACTCTTCTGAGCATCTTCTCCCT
GGAGTACCAGGTTAGAATTTTTCTTCCTTTTGTGATCCCTGACAGGTGCCTAATTGAa
>NODE_584_length_439_cov_18.154898
TAAGTGCACTTTCCCTCCCAACCCGACTAGCACTTTGGAATTGATTGAAAAAAAAATCAC
AATTATGCCCTGTAGCTCTGAGCCGTCCTTCCATGCACGGCCTTAAATATTCATCAATTA
GTGGCCTCTTTTTGTTCCTAAAAGATTTTTCATTCAGTTTGCAGAGATGTATGGTTCCCC
TGCTGTTAACCAGTCTAAAGGCATTAGTTTCTGGGTTTGCAATTAAACCTTATGCATAAT
TCATGAGCCAGACCCAACTCTGTCTGTCTGTCGTTAGACAGAGGCTGTGTCCTaNNNNNN
NNNNNGTGCACTACTTTTGACCAGGTTCCTTAGGGCTCTGGTGAAAAGTAGTGCACTTTA
TAGGGAACAGGGTGCCATTTGGGACACAGCCTGCAGACTGCTACACTGCGCTGAGCTCTC
TCTACTCTGGAGGCAGATATGGGAAATTAATTCAGTCTCTCTCTAAGGTTGGAAGAGAAC
AGATGCCATTGGCCt
>NODE_585_length_70_cov_103.114288
AGTGTCCAAAATCTGAAAAATATATTTTTCATGAACGTGGTTTAACGTCAACTTTTAGGC
CATATCCAGATTGTAGATTTCATGAACGTGGTCTAACGTCAACTTTTAGGCCATATCCAC
CATGCC
>NODE_587_length_416_cov_23.867788
TGGTGGCAATTGTGTTTTTTCCTTCTCCTTCTGCTCACTCTCCTCCTTCCTTTGTTCCGC
TCGCCTAATCCAGTATGTGTGGGCCGGTAAGTTTAATGGAAACAATTTATTAAGTCCGGC
TTAAAATGCCATCTGCTGCTCATAAGCCTCCCAAAGCCGCTAAGCTCCTGGTTTCGCCCG
GAGCTCGCTGTGTTCACGCTTACTGTAATGTGTTGTTTAAAATGAGCACAACAGGTCAAA
ATTAATCAGGATTACAAGGGCACAAATCCACTTCAGAAATGGGTTTTCACCAGTCTTTCT
CCCCTACCTATCCCAAGATGCCCCAGGTTTGCCTCAAGGACCAAAATGGGTTCGTTGAGC
CCCTCACCGGAAAACCCCGGTAGACACGATAGAGCCAAAATGGACTTCCAGGCAATGAGA
GAGAGAGAGAGAGAGAGAGAGAAAGAAAGAGAGAGAGAGAGAGAGAGAGAGa
>NODE_589_length_81_cov_154.716049
ATCAGCCCAAGGGTGCTGAGGGTCTGTGCTGACCAACTGTGTGGAATACTCCAGCGTCTT
TTCAACCTTAGCCTGAGCCTAGAAAGGGTCCCTGTGCTGTGGAAAACATCCTGCCTCGTC
CCAGTGCCCAAGAAGGC
>NODE_592_length_193_cov_42.626942
CTCCCCCTTTTTTTTCTGCTTTGGCGAAAATAAACCAGCAGGCAATTTGCTGCCAGTAGG
AGGTTGGGCAGGACAGCAGCCTGGAGCTAACAGGAGCATCAAACCATGGCTCTGTGTCTC
AGTCTGTGTGTGTCTGGAGCAGGGAAGAGGAGCAGAGGAGAGGAGAGAAGAGGAAACGGG
GTTGCCTCCATCTCTTCCCTTCTCTGGCCTAATCAACAAAACAGCCTCAGCTGCCCCTTC
GGATCCCCT
>NODE_593_length_216_cov_29.851852
CCCTAACACAGAGGCAGACCCGGCTTCTTCCCACCTGGAGGTTGTGGACATCACCCATAT
CAGAGAGGCAGACCCGGCTTCTTGCCCCTTGGAGGTTGGGGACATCACCCCTAACACAGA
GGCAGACCAGGCTTCTTCCCACCTGGAGGTTATGTACATAACCCTTAACACAGAGGCAGA
CCCTGCTTCTTCCCACCTGGAGGTTGAGGACATCAACCCTAACACAGAGGCAGACCCGGC
TTCTTCCCACCTGGAGGTTGTGGACATCACCC
>NODE_594_length_70_cov_19.028572
GATGTCCACAACCTCCAGGTGGGAAGAAACAGTGTCTGCCTCTGTGTTAGGGGTGATGTC
CACAACCTCTAGGTGGGAAGAAGACGGGTCTACCTCTGTGTTAGGGGTGATGTCCACAAC
CTCTAG
>NODE_595_length_57_cov_43.578949
AGTCAGGTTTGTAGGCCTCCTTGCTCGCACACGCTTTTTCAGTTCTGCCCACAAATTTTC
TATAGGATTGAGGTCAGGGCTTTGTGATGGCCACTCCAATACCTTGACTTTGT
>NODE_597_length_70_cov_39.928570
GAAAGCCAGCCCAGGTGGGGAGGTGGGGGGAAGGGGGGTGTTGAGGATCAGTCCAGGGGG
AGCAGGGGCGGAGGTGGGGTCACTGATTGTCTCAGCAGAGGTGCTGTGAGCAAAGTGGGG
GTGGGA
>NODE_598_length_164_cov_19.518293
GGGTCTTCATGGTCGGCATGGGGGGGTCCCACATGGGGGTCTGGATACCCCCACACCCGA
TTTCGTCCACAAGAGGGCGCCACTGGACATTTTATGCCGTTTTTAACAACCTGCACCTAG
GAACACAAAACTATTCAGAACAAGGCTATATTCTCTCTTTTCTCCCATTGCACTAAGTCC
AGCAGTGCATCATGTCACTCAAATGAGTTACCAGGTATAC
>NODE_600_length_346_cov_9.644508
ATCCTGTTGCATCTTACTGGCCTTCTCTTGCTTCACAGGTTTTTTGGCCTTGCCCTTCTT
TTTCTTATAGACCTTCCCTTCCTGAATATTTTGGACAAGGAGATAAAGTAATGTAAGCTT
ATGGGTTTTCTCTTCCCTTGAGCTACTATATCTAGAGCTATGCTATACTGTGGAAAGACA
TACAGCCAATATTCCCTTTTTGTACTTCCTCTCACCTGTGCGGCCACTCcNNNNNNNNNN
NNNNNNNNNNNNNNNNNNNNNNNNNAGATGAGTCAGAGGCCTTGGGACATTCTTTGGGGA
GGGAGGGGCCACAGCAGAGGACAGGGCCCATAGGGTTTCAGCCTGGGTCCGGGGTGCTGA
GGTCACAAAAGGTGAGAGGCCAGTCTTGCCAGACACAGGACc
>NODE_601_length_244_cov_15.704918
CTGTCTGGTCGACCTGGAACTGAGTGAGGCACATCGGGAGAAGCCAATTTTCCATTAAAG
CCTAGGCGCTAACAAGGCATCTTATGGAGAACCGGCCATATGACATAAAACCGTCAATAA
ATCAAAAACTAAAAGTCCAAACTCAATGGGGTTTTTTTGGGACACAAGGGGACACCTAGA
CGCACATTTCCATATAATACAACCCGTTTTTGGATAAAGTTTAATATAGGATAATCGTGT
TTGAAAAATGACTCACAACCGGAAAAATTATTTTCCGGGGGGGCTAGTCCGGCCCTACTA
>NODE_602_length_374_cov_15.275401
GCATCCTTCAACACGTACAGTTTTCAAGGTGAGGCATCTCTTTTCTGCTACATCTAACAA
TGCTCCGTCTCAAAGGTAGGCCATATAACGCACCATAGTATGAGCACAATTTGCTGACTC
TTGCTCTGTTTGTTTGTTTGTGGAGGGGAGTCAGGAGGTGTTCGCTCCGGAGCCTCAGAN
NNNNNNNNNGCAACCGAGGAAAAATCCTACAGCACTTTATACACTACACCGAAAGAAAAT
TGTTAATTAGAAATACAAATTCTACCCAGATTGTTATTAATGGGAACTGTGGAGTAAGCA
ACACATATTTTGTGCCCATAAGTAATTCTCAGGTGTCTTTGATCTGCGGCCCACAGCGCA
TGCTGCTGCGTACCGCTGTCTGAGCTTCTGGGACCCTGCCAGCGCCAGACATCTGGCTAC
TTTGTTATCa
>NODE_604_length_415_cov_24.016867
TATTTTTTTCAGGTATTTTTTAGGTGTAATGAGACAAAGGAACAAAGGATGCCGTAGAAG
AGAGGCTGCTTACAAGCCGGGAATCTGCTTCAAAGCACAACAAATGGATCTATCGCCTCC
CCCTGCCGCCTCTAGATAATGATACTCGGCTGAAGCTACTACATCTTTACAATCCCTCCT
CCATCTATGGCGAACTATAGCCATGCAGGGGACCACAACATCTTGCAGAATGTCTCTCCT
CTCGCCACGTTTCTCAAACTGACATCCCTAGGTTTTATCATCGGAGTCGGCGTCGTTGGC
AACCTCCTGATCTCCATCCTACTGGTCAAAGACAAAAGCCTGCACCGTGCGCCGTACTAC
TTCCTGCTAGACCTGTGCGCCTCGGACATCCTGCGCTCCGCCATCTGCTTCCCCTTTGTC
TTCACCTCCGTCAAGAATGGTTCCACCTGGACGTACGGCACGCTTACCTGc
>NODE_605_length_418_cov_45.205742
ATTTTTTTTTATTTAATCTTTGCTTTTAATTGTAGTTTTTACCCTTGTGGTACCTGATGG
CTTCGCACAGTGATACTCTGGTGGTGTTCTTTGGGGCAACAGCTGGTGCAAATGGGGGTA
AACTGGGTTCGGATGAGAGGGAAATAATTCTCTTGGTGTGGCAAATTGTGGATCTACATG
AGAAAAAGGTACGGACTTTCTCACCCGTTGTAAAGGTTTCTTCTTGACTTTTTAACGTTT
TGTGTCCAACTAGTGGACTCCTGTTAACTTCACAGCTGACATATTATTTAACAAAGGTAC
GCGTTCTGTAATTATTTGTGGGTCACAGTTTTAAAAGAAGTGTGCACATGGGCCTCATGC
ACACTCATGTGCACACACCAACCGATAAGGCTGCGGGTGTGTAGCCTACACCTCTGTCAT
AACTTCAGGCCGTCATTGTAAATAAGAATTTGTTCTTAACTGACTTGCCTAGTt
>NODE_606_length_355_cov_48.245071
TCAGTACTGGATTGCCGGCAGCCCGTTAAGAATCGAGTTATGCTAAACAGAGGTTGATTT
AAACCAGGGGTTGACCTTTGAACTGGGCTTAGAGGATAATGTCTCAGGCAAGGAGAGCAA
AGTCCTGTTACCAACCATGAATCAGGTCCAGCCGACATTATTTCAAAATTGCTTAGTTGC
ATGGAACTCCCTTTAGTGCTGAACGGACTTTCATAAAATTGATTTTCTGAGTACACCCTT
TTAGTAGCTATAAGCTTGAAATATGAACCCTTCATTGCTGAAAGCATTTCATATTTTTTC
TCTCCTTTCGCCCTCCCTGTGTAACTAATGATCTGGGGAAGGAGTGTGTTTGAAATTCTC
CTCAGCAGCCATTTCCATAATTAAACACTGCTAATTATAGAGCTTTGGCTG
>NODE_607_length_561_cov_43.411766
TCTCAGATATTAGCCCTTGAGAGTTTACCTAAAGTGTTGTAAATATTGTGAAAGGAATGA
CCTCATCTTGGTCTATTGAAGTACGGGTCTATGAAATCCAGGATGATTTTTTGTTTGTCA
ATTCTGCTTTTGCTTCAAGAAAAACAAAGATTTTCCTCGGAGTGTACACTGCAGCCTGGT
TAATGCTGCCTCCTGTTTCTGGAGCCGTATTTTTCTAAGGTGTGTGTGGCACATCTGTGC
AGCTATTGTTTATTCATGGAGTAAACCCTTTGAAATGTGTTAAGATACTTCCCACTCATT
ATAAAAATCCTGCCACCCATGGATTAGGACTTTGATGTCACCAATCCTGCTTCAAAGGCT
TCTTTCACTGCTATTAATCACAGTTTAGCCTCTGAAGATATAGCCAGAGAAAACATTTGG
ACATCTTGTGCAGAAACTTTGAAATGTTTCAGACTCTCTTGCATATGCTCGGTTTATATC
CTCTCGTCTGTTCGGGAGTGACTGTAGCTGTACTGCTAATGTAGCTCAGACTGGTGAGGA
CCTAAACTGCCCTTTCTGTCTACCTAAAGGGTTACCCAACACACTGGTCCACAATGGAAC
TGGCCTGCTCTCAAGAg
>NODE_608_length_434_cov_44.500000
ATCTTAAGGTTGGCATGACAGAGGCAGAGGGGCTGGAGGGAGCTTGAGTTCAGTTCAGGG
GCTTTTTCCAAGTGCCCTAATCAGACAGAGGGGATGAAAAGGCTGATTTTCAGGGAATTA
GCATGATAAGCGAGAACACAAAATCAATCCCCATCCTTGTGAGGCCTCCTCTGATTGCTT
TGAACTGTCAAAAAATGGCAGAATCAAATCGAAAGTGCTTGAGGTTACGGGAGTGATTTG
TTCAAGAAGAGATCGCTAGAGCAATTGACACAGCTCTTGAGACAATAATTAGGTTATCAA
AGAGAAAACAATTCAAGTACCACAGGGGTGAAATCCTATTTGCATTGGATTTTCATACAG
ACAGAGACACACCTCTGTTTTAAAGTCTCCATTTTTTTTATATACTCGAGGATTAAGTCG
AGTCTGGGATTGCCTCATTATCATCTGAAAGTTTGTTGCCTCTGTGTGCAACACTTGATT
ATTAAACTAg
>NODE_609_length_238_cov_26.672270
CCGGTCAGGGCACGCAGGGGGAGCAGACGGAAGAAAAAGTCTAGATCATAAGCAGACCTC
AGCTAGAACGTGGGGGAAAAGTCGTTGCTCAAAGCAGGTTGATTTCATGCCCCAATGCTG
TGGGAGTAATTGCACCCAGACCCGTTTTATTGCGAGTTGATTTTAAAGAGGGATGAATGG
AGAAACATTCTGTAAAGTGTTTATTTTGGGGGCTGACCTTTATTAACCCGTTTTCTAGGC
GGGTTCCCCTGAGGTAGGCTGGCCCAGTGCTAGATTAACCCTCGCAGGCCCAGc
>NODE_610_length_134_cov_14.649254
AAATGATGTGCTCTCTTTGTGTGAGTGTGTTTGTGTTTGTGTGTGTGTTGTGGATGTCTC
TTAGAGGTAGTGTAGTGCGTGGGGGGGCTTAGGAATGAGACACACGTTGGGAGCTGAAGC
AGGCCCCAATCTGAGTGTGATCCTCTGCTTCCTGCCTGCCGGTGATGGGGCGCAGCCAGG
CTGTGCTGGg
>NODE_611_length_249_cov_26.313253
AAAAAATAAAGCACAAAAGCATGAGAAATCCCAAATAAGGCAAATATAAAGGCAATGCAA
TTAACAGTCAAAGTAAAGTATCTTAGAGACTAAACTAACCTCTGTCTGCGGTCACAATCC
TTTGGTAAGGATGGACCCGCGAGTCATGCCGTCTCACTTTAGTAGCCATTGCACCTAGAT
TGCAACAAGTCCACAAGGTTAGAAACCATTCAATTTAGGATGGAAAAACAAGTCTTACAG
TGATACATATTCACATATACATATACTGCTTATACATTAGATTATAATATACATAAACAT
GATAc
>NODE_612_length_129_cov_12.782946
TGATTGTTGCAGGTGCGAGGCTGACACAGGGGCTGGCTTTGCGGGCCTACACAGAGGGGA
TATCCATTGCCAGCGTTTAATCAGAGCCAGTGGGATGGGATGGTATTCATTGCTCTTTGA
TGGAGAGCACTGTTATGAAGATGGACAGTCACTTTGCTCTCTAAGTGAAACCATTGTTTA
GCCTC
>NODE_613_length_386_cov_75.603630
TATGGTACACTGAAGTATAATTACAAGTATTCCATAAGTGTCAAAGGCTTTCATTGTCAA
TGACATTCAGTTTATGCAAAGAGTCAATATTTGCAGTGTTGACCCTTCTTTTTCAAGACC
TCTGCAATCCGCCCTGGCATGCTGTCAATTAACTTCTGGGCCACATCCTGACTGATGGCA
GGCCATTCTTGCATAATCAATGCTTGGAGTTTGTCAGAAGTTGTGGGTTTTTGTTTGTCC
ACCTGCCTCTTGAGGATCGACCACAAGTTCTCAATGGGATTAAGGTCTGGGGAGTTTCCT
GGCCATGGACCCAAAATGTCGATGTTTTGTTCCCCGAGCCACTTAGTTATCACTTTTGCC
TTATGGCAAGGTGCTCCATCATGCTGGAAAAGGCATTGGTCGTCACCAAACTGTTCTTGG
ATGGTTGGGAGAAGTTGCTCTC
>NODE_614_length_432_cov_63.298611
CACTGCGACCTGTATGCTCTCGTTGGCTGGCCTTCATTATATATTCGTCGCCAAACCCAC
TGGCTCCAGGTCATCTATAAGTCTTTATTAGGTAAATCCCCGCCCTATCTCAGCTCACTG
GTCACTATAGCAACACCCACCCGTAGCATGCGCTCCAGCAGGTATATCTCACTGGTCACC
CCCAAAGCCAACACCTCCTTTGGCCGCCATTCCTTCCAGTTCGCTGCTGCCAATGACTGG
AACGAATTGCAAAAATCATTGAAGCTAGAGGTTCCTATCTCCCTCAATAACTTTAAGCAT
CAGTTGTCAAAGCTGCTTATCGATCACTGCACCTGTATATAGCCCTTCTGTAAATAGCCC
ACACTACTACCTCATCCCCATATTTATTTTTGTTATTTTCACAAATCTTGCACTCCAGTA
TCTCTATTTGCACATCATAATTTGCACATCCTTCATTCCTGTGTTAATGATGATAATCTG
TAATTTAT
>NODE_616_length_762_cov_30.036745
CCCCCCCCGTTTACTGGCTCTATTTTCTCACCTCCAGCGACGATCCGGGTTTCTTTTTCA
GCTCCTCACATTTCCTGAACTTGCAGATCTGGTGGCCCGTCTTACGGTTCCGACAACTGC
TGCACACACCGCAGTTGATTAGCCGCCTGCAGGGCGCGCACACCCCACACCGCTTCCTTT
TCTTCTTCGCAGGGTTCCCGCCGGACGCAGAGGAATTATTCTGTGGGCAGTCCGCCAGAT
TGGCAATTTGAAACGCACTGTCTGTAACGGCTGCCGAGGCTGCGGGGGAGTGAAGGGCTG
TCATGACGATGACCCCGGGAGGTAATGAGATGCCCCCTAAAGCCGGAATGGCGGAAAAAG
TTCCGACACGATCCTGGAGATTCATTATCTCTGCTTCACCGGCGCCGCATTTCAGCTTGT
TCATGCATTCTCCTGCTAAAGGTCTGCAGTGTTCAGGGGATAAGGTAGAGAGGAAATTAT
TATTTGCCATTTGCTGTAGCGTTTCTGGCGGCGCGCCATGCTTCCCCGGCCTCTGGGAGT
CATTCCTGTGCATGCTGGTCCTATTAGGGTTTATTGTTGCTGATTTCCTCCCCCAGAGCA
TGGCGTTATCGCAGTTCCACGGGGACATGCCGATCCGGGCACTGGGGAAAATGGGTGTCG
TGATCCGGGCGATCTTGGCCGTCTGTCCGAAAGCGCCGTTGGTTTTGTAAAAGTTTGCGA
AAGAGCGGTACCGTTCCATCTCTGCGTTATAATCCAAAAGCTGGCTTAATCCACCGTCCT
GGAGGTTCTGCAGGTTCTGAAGGTTCTGCAGGTTCTGa
>NODE_617_length_82_cov_12.975610
TGCTGTAAGCTTTTTACCAGTTTAGCATACTCTTGTAAACACAGTAATCATATAAATGAC
GATATAAAATGGAATTGCTAAGTTAGTTCATCCACGTTTTTTTAGTTACATGAACTTGAA
AAAGTCTATCCTAATATC
>NODE_620_length_131_cov_10.198473
AACAAACATTTTATTTTAATGCATCAACGTGTCAACCAATACTTGAGGTTATAATTCTAC
CATCAATGCAAACATAAATATCCCCATCAACCCTGCTCCTGGAGAACCAACGAAGTAGAG
GGAGGTGCCCTGGTGAAGCAACAAGGCCCTCCAAACTACTTTGGTTACACAAACTTTGTT
TTCAGTc
>NODE_621_length_209_cov_10.851675
GGGAGAGAAGGCAGAGACAGGTGCATTTCTCCACAAATCGAGTTAGCCAAGACATGCCAC
ATCCAATTGGGCTAAATTGATGTGAGAGTTTGCGATGTCTGCCGTGGGTATTACAGCAAA
GGTCAGTGTGCCGAGACAATGACATCAATCTGCCTCCACGTGGCCAGCTAGTGCTCAGGC
CCCAATGATTCAGTTGCGTTGATCTCACAAAAATTGACACGGGGGGaaggagagggtgga
caaatatgcagggtaatagtgttta
>NODE_623_length_117_cov_67.367523
TAGTTTCAGATCTGCTGTGGCATTGATATTGTATGTCCATGAATTCCTTCCTTTTTTCAG
CACGTGTTCCTCACTAGATGATAAAATGCCGTCTCCCTTAAGCTTTGTCAAAAATACATT
AAATACTTGTATGAGGACTGTGACGTAATGTTTAAAAGGTGTTCAGTCACAAa
>NODE_624_length_115_cov_28.008696
GTTAACCATTTTCTGTCAGTACCATGATAACTTTGCAATAATACTACTACTAATAATAAT
ACTATACAACCTATAATAAAAAGTAAACCCATTACTACGTAATTACTATTAGCCTACTCT
TAAAGTTATGTTCGTAACACACAGCACACAGAAATTTAACAAAAATCAAAa
>NODE_626_length_243_cov_23.300411
AACTCATTAATTGAGAAACGCGGGTGGCATGGGTCTTGTTTTATCTTGAACTACTATCCA
AGCCTTAAATACATCCAAATTCAATCCCATTCTAAGAAAAGTATAAGTGATGACGTTATT
TGAATTTGTGCCCAAAATCCTTAATGAATAACTTAGGATGAGGAGAAGGCAAATGCTGCC
CCAGCTGTTTCCTGTTGAAAATGTCTGTGTAATGTAGATACATGTGAGGGATTTTCTCTC
TAAATCCGTCTCCTGTTCGCTAAATCTCACTTCTCCAAAACGAGCCTGCGCAATGGAAc
>NODE_631_length_229_cov_24.489082
GCGTGTGAACTTTTTCCGTTTCTCTTTTATTTTGTTTGTGGTACCTAGCTTTTTTTCCTT
CCTTAAGACTTTAAAAGCCTTCAGCTCAGTAAAACCAGCACAAATTATCTTGCCACCTTG
CGCAGCTCTGATGCTTTGGCCGCTATCTTTGGAAGGCCCTTTACTACTGCATCAAAATTA
GCATTGTCAAAGCAGTTAATGAATATTAATATTGTATTTGTCATTGGAGCTGGCCCATTG
CTGAACTCCAAGTCATCCATCAGGGACAAGATTAAGCACACAATT
>NODE_632_length_629_cov_17.238474
ATTTGAAGTAAGATATGGAATACCTTTTACAACCTAAAGGAGAGGTCAAAATAAACAAAG
CCTTGGGCGACTACAGGAGTTGTACCTAATATTTCAGAGGGGAGACCAAGTATTTTTTGC
TACAAGTACAAGGCCAATCAGGCCATTGAAATGTTGAGGTCCAGAAAATAATGTGTACCC
TGATTTTTTTCAGGAAAATCTTTGGAGTATCATATTTCAGTAATCTTCAGCCATGTCATT
ATCATATTAAGTTTACAGGAGCTTTAGGCCTTCGTGAAAGAGGAACCAACCTCATTGGTG
ACCCCTGGAAATAAGAGCTGTAACTCCAAAGGTAACAGCGCCAAACAATGCTTCCCGTCA
CcNNNNNNNNNNNNNNNNNNNNNNNNNNNNNNNNNNNNNNNNNNNNNNNNNNNNNNNNAA
GAACAGTATTGGGGTCAGCAAGACAGGGATCCATCAAGACTGAGCTGGAGGCTCCTGGGG
TTCGGATGATGTCGCTGACTTGCAGCAATACACAAGTTGACGTTTGGGGGCTGAGGCACT
TTTATCATGCAAGATAAACTTTGCACCAATCCTCTCCATGCTAACTCTAGGGTTTCAGTA
TTTGTTTTAAATAAATACTTCTAACATAGCAAAGTCAACTTAAGTAACATTTGCTTGTAC
TGCATTCATGTATTATACATAGGGg
>NODE_633_length_117_cov_41.196583
AACAAATTGTGCATTAATATTTCATCTTCAAGACCTGGGATGTGCTATCAGGCGGCAGAA
TATTCCTGGGCTGTGTTGTCATTTCTCTTGCTCACTTTTTTTCCTCTATTGTTGAACGCT
CTTTGCAGCTGTAACTCATTTCGCTTGATGACTTTACTGGGGTTACAGAGAGT
>NODE_634_length_142_cov_45.978874
GCTCTTTGCAGCTGTAACTCATTTCGCTTGATGACTTTACTGGGGTTACAGAGAGTGACG
ACAAATTGATTACCTGGCAGAGCAAGAATGGAGCGAAGAGAGACACGGGCTGACAGTCAT
GTTATAATAATATGTTTAATGATGTGTGGAAGGGAACAAGGAGAGCGGGCTATTGAAATA
AGAGATGCAAGGATTAGg
>NODE_636_length_124_cov_12.540322
GTCTGGCCAAGTGTTAGAGCAAGATCATACGTCCGGCCCCATTTTAATTTCTAATACATT
AATCTTTCCCGTGCAGATCCTCCATGAATATTCCGGTGCTCCTTGTTTGTTGGGGAAGGC
TGTCTCGCTTTCATCCTATTCAGGTGGTTTCATTCACTGTGAAAGGCGGCTAAATGGACa
>NODE_637_length_881_cov_18.808172
GCGCGGGGTTCAGTGCCGGGATGGTGGCTCCGGCCACCCGCCCGAGCTCGGTTCCCCGTA
TCCCCATCTCGCCTGGGTTGTGCCCGACCGGCTATAGCCCCCTTTCCCTGGAAGGCACGT
CCGCCCTGGCGGACATGTCCCAAGGGGACTGGGGGTTGTCGGTGAACCGGGTCTTCCCGA
ATCGGTCTCATACATTCAGCTGCTTGGGTCTTGATCCTCGCGCGGCTCCGGGTACCCAGT
CAACCTCTCTGCGCCCCGGCGCAGGCGGGGGGTTTANNNNNNNNNNAGAACGCAGCTAGC
TGCGAGAACTAATGTGAATTGCAGGACACATTGATCATCGACACTTCGAACGCACCTTGC
GGCCCCAGGTTCCTCCTGGGGCCACGCCTGTCTGAGGGTCGCTTTGCAATCAATCGGAAA
CCCTCGGGTTTCCGCGGCTGGGGCAGTCGCAGGCCGCCTCCGTGTGGCCTTCGTCCCCCT
AAGTTCAGACCAGGACGGTTCGGTGGGAGGGTGAGAGGGGGCCTCGGCTCTCGCTCACCC
TACCCCGTGTGCCTCTCCCTTCCCTTCCCGCCNNNNNNNNNNGGCTGCCGGTGGACTATG
TCTCTCCGTGCTGCCCGAGCTACGCGTGCGGTTCTCGGGGTAGCGCTCGGGGTCGGGATT
GTGCCGCGGAGCTCCGATCTCCGACCTGAAACGTATAGAGAAGGTGAGCCCGGGCGCCCG
GCCACACTCCAATCACTTTGACTACGACCTCAGATCAGACGAGACAACCCGCTGAATTTA
AGCATATTACTAAGCGGAGGAAAAGAAACTAACAAGGATTCCCTCAGTAGCGGCGAGCGA
AGAGGGAAGAGCCCAGCGCCGAATCCCCGTCCGTCCGGCGGGCGCGGGAAATGTGGCGTA
TAGAAGACCGCTTTGCCCGGTGTCGATCGGGGGCCTg
>NODE_638_length_147_cov_39.000000
CGCAGCAGGGCCAACTGTCGGCTACGGCGGCGCTCCTCCAAGCTCAAGCTGAAAATTCCC
AACCTGGCAGACGTCAGCACCATTGACAAATGGTCCCGGGTCCTTTTCCCCATCATGTTT
GGATTTTTCAACCTAATCTACTGGCTGTACTATGTGAATTGATGTGCATCCCACTAGGAA
TCATGGGCCATATTTTGAGAGCA
>NODE_639_length_233_cov_35.484978
AGGGCCGGCCCTGCCAAAGCTCCCCTTCAGCACCTCCAAGATCCCCCTCCTATAGCCTGC
CTGCCTTTCTGCTGAAAGCTAAATAAATCCATTGTAATATGATAGCTGAGAGCAGGGGGA
GCTTGCGGGTGCTGATACCATGTATCATTCACCTGATTTGAATTGTAGCTCTCTTTTTTG
AACCTCTGCCAATTCATTTTGTACATTAAAAATTGGTCAGGGTTGATAAGATTCCATTTT
CACGGTTGGCAATGCAGAACTGGCGAAAGAATACAATTACAGACCCCAG
>NODE_643_length_432_cov_26.469908
CTTGTCATCACACCTCTAGAAGACTCCATCCTGAACACACACACACACACACACACACTT
TTACTTTTAATGAGAGTTCTCCTGGCACCTGACAAGTTCTGCACGGCAACAGTGCATTTT
TAATTCTGACTCTGAAGTCCATTAATTGAGGATGTGGTAAGGAAGGAAGGAGGAAGGGGT
GCTGGAATGAGAGAAAGAGACGAACGGAGTGCACAGATGCAGATTAGGGCTGCAGAAGAT
GAGAGTGTAAAAGGGATTTAATGCTAGGATGGATTAGAGAAATCCTTGTAACAATGTTAA
ATAATTATAGTTCCAGTCGAGATCAAAGCGCCATTGATTGAACCCCTCAAGCCTTCAGCA
CACAGAGTCTTGGAAAGCAAAGATTGGTAAACTAGTGCTCAGACCACTCCGACTGCTCCG
GTTAAATTGGATTGGAAATATTAGGATGTAGACGAATCCTTCAGGAGGAGTTTGCAGAGC
TTTTGTAc
>NODE_644_length_150_cov_13.580000
TAATTTCCACTTTGAAGTTCAGACTTCATTTTCCTTTAAGAAAAATGTATCCACCCCTAC
TAAAATGTCCATTAATTATAATCGACATAACAATTATTGTCCTGCTGTAGCTAACTGGCT
AAAATTAAGATCCTACATCTGTATCAAACCATTCAAATGGATCTTGCGAGCTACATTTCC
GGCGTACAAAAGCTCTGCAAACTCCt
>NODE_645_length_117_cov_15.376068
ATTTTGACACCTCGTAATCAGCCTGCTGCTTCTCCCTCTCAATCCATATCCATCTTCCTC
CTCCTCTTAGATTTTTTATATTTCCTCAAACGTTCCCTCCAAACATACCTGCCACAGCCG
TCACAACTCAAATGGAACAACAAGCTGGCCTAGGTTAGGTACACAAGCTGTTc
>NODE_649_length_124_cov_9.435484
GAACAGGTTCTTATTTTAGTGGAAAGTGGAAAAATTAAGAGCCTTTGTTGAGGAAAGCCC
AGGAGCAAAGCTTTCATTAGCCTACATGCATGGCAAAAGCAATTAATCAACTATAATTTT
CTCTCAATGGGAAAAAAAGGAGGGATCAACCTCAGTATGCTATTTATGAAGATTTACGGa
>NODE_650_length_520_cov_30.473078
AGGTGAATTGACTATGATTCCAGCTCATTTTTAATATCACATCTAGGTGAATTGACTATG
ATTCTAGCTCATGTTTAATATCACATCTAGGTGAATTGACTATGATTCTAGCTAATGTAA
ATTATCCTTCCAACATGGCACTTATGAGTGGGGCCCGTTTGATATCGAAAATCTTGTCAT
TTGGTTGATAAGGGGACATTGGCGTTACTACTAAGGCCTGGTGTCTAATGAAACTCCACT
CCATTACGGCTGAATCAGACAGATTGCTCTCCCGGAGAAATGAATTGAGTTTTTTGTATT
TGAGAGATCATTCTCCCTCCATTAACTGCTCTTTATCCCCTCTCTTCATCACAGGGAAAT
CAGGTTAGGCGGCCATGATTAGCTGGGGTGGCCTCCCTTTTTAAGCAGTAATTGGGTTTG
GCGGCTCAGCTGATAGTGCCATTAGGACCAATAAAGGCTGGGCTTGGCTCATCGAGTGAA
ACAGATTCTTCACGAGCAGATGGTAGACAGAATGGAGAGGGCTCAGGGCTCTGATGTATT
GAGGCTGTAAACAAAGTTTGTGTAACCAAAGTAGTt
>NODE_651_length_123_cov_39.398373
GAAATGCCACAAATTAGACTATTTTTTTTCTCTTCTCCCTTCGCGGTGTGAGTGGACTAT
CAGCGAGGGTCCGACAGTGTTGTTCCTAATGACCCATTTCTCCACTCCTGGTCCTGCGGC
TGACATAATTAGTTACCTGGGGCTGCAATCCAATTTGAAGTGATGACAAGAAAGTGATC
>NODE_654_length_266_cov_30.642857
GCACAACCACAGCCCAGTCCTAGCTGCTAGCTCCCAACTCCCAACGTCTAGCTAGCTTTG
CATGGCCTGTCGTGTTAGCTTAGGTGTGTTTGTAAAGAGGGATGTTCTCTTTTTTCCAGC
AAAGATGTCACGGAAATTAAGCTTGCCTACTGAGCTAAAGCCAGACTTGGGTAAGCCTTA
ACTTCGTGTTTACAACTTAGCTTTTCTTAATGATTTTTTCTAAACTGTATCCTCAAGTCC
AAATGGTCTCACGATATGAGAATCTCAAGGGAATAATATGAGTTCCATAGTTAGGCTACT
ATCCATGAATAGAACATTTaat
>NODE_656_length_158_cov_47.316456
GCTGTTAGTTGTAGAATAAAAAGAATAAGGAGGGAGGGAGAGAGAGAGAGAGAGAGGGAG
GGAGAGAGAGAGAGACAGAGGTGAAAGGAAGCCTCTTTTTTCTCTCTCCCCTTCTTCTGG
TTCTGAATTACCTGCTGGGTCCAAGCTCTTTTATGCCATTGTTGTGACAGGTAGATTTAT
AAGGCTTGAAATTTGTACAAATCAGTTGTCATTC
>NODE_657_length_171_cov_18.333334
CGGCGTGTCTCTACACGGCTCGGTGTGGCGTGTCATTTTGGGCATGCTGTTGCTCAACAT
CAAGAAAAATTGATGGCGACTCCGCGGGGGCAGAGAGGCCCTCAGAATGAGAGGAAGAGA
GAGAAGAGCTTCTCTTTCTCTTTCTGGGGCTGTTTGAACTCATTTTCCTTTCCTGGGCGT
TTGGCCCCTCTGCTCAGCCCCTCAGGCAGCTCCCTCACAGCAGGCCc
>NODE_659_length_180_cov_25.344444
TGGACAACGCAGGTTGCACTGTGAGGGTTATGTTTTTTGACTTCTCCAGTGCCTCAAACA
CCGTTCAGCCCCTGCTACTGGGTGAGAAGATGAAGAGGATGAAAGTGGAAGCACAATGAA
GCTGTGTGTCAGAACGGGCAGTTAGCAAGACATGGGCCCCCCAGGGAACGGTCCTGTCCT
CCTTCCTGTTCACCCTCTACACCTCGGACTTCAGATATAACTCTGAAACATGCCAC
>NODE_660_length_116_cov_10.991380
AATCTCTCTATTCCTGCTTTTCTCTACAGGGATTTCTTCCTCCAGCCCCATCCTGCAGAA
GCCTGGAGCAACGTTTAGCTAAACCTGCTGGCCTACGTAGGCAGAGAGAGTCCCCTGAGG
GCTGAACAATCAGACAATTTCAAGATCATGAAGCATTAAACCAATCCCGGCA
>NODE_662_length_262_cov_25.694656
CTCCCTGTTATCCGGCAACAACAAAAAGCGAGGGAGACAGAGAAAGCAGGAATAACAAAA
AACAGAAAGAAGAATTGCACAGAGGCTTTTCTTTCCTTTAAAATGCTGCATTAGGTCTTT
TCCTGCAGTCAGTTTTTCATAGTTCAAAGCTGGCAGTTCAATAAATAGCAGGAACTGGCA
CATCTCTGTTCTTGCAAAAAGAAATCAATGTTAATCCTATTACCGGCAGTTATCACCTAG
CCCAGAAACGGTGGCAAGTAAGAAAAAAAAACAGAGATGTCAAAGCGGGAAGGAGAGAGA
GAGAGAGAGAGAGAGAGa
>NODE_670_length_256_cov_44.554688
ACGGTAATAACTTTATTTTCCTCTGTTTGATTGCTGGAGCCTAAGCCTTGACACTTGTGA
TGCACTCTGCCAAGAACATTAAGTATCCGAAAGTGATAAAGCTTCAATTTGCTAGACCAT
TAGACTAATTACTGCAATAATTAAGTAACTACTTGATTAGAACTAATGGGTACCTAATTA
TCCAGGAAGAAAGGATCAGGTGGTAATTAATAGAGTCAAGCTGATGTCTTATGACTTACC
GTCCCCGATTACCAGACATTATGGATTAAAACGGGTAAAAACAAACAATGCCATTTGAGT
GTTTATCTAGAc
>NODE_671_length_408_cov_17.953432
TTTTCATTTGGTTGTTTTATATGCTTTGTTTTTTTAAGAAAACAACGATTTTGTTGCAGT
GTTTTTTAAAAGGTAGGAATTTCCAGTGCCTTTTTTTCATGCTAACAGCTAACACTCCTT
CATATTTACTGTACTAAGGGGAAGATTCAAAGTGAGAAAGAGAAAGGAAGAGGAAAAATT
AAGGACTGCTATTCCTGTTTTTGTCTCTCAGGTGAgNNNNNNNNNNNNNNNNNNNNNNNN
NNNNNNNCTTGGACCTGCCTGGCTCATTCCGCACTCGAAGCCACAGTTACCTGCGTGCAA
TTCAGGCTGGGTATTCCCAAGACGACGACTGCTTGCCTTCAATGACATCCTCCACTGTCA
CTTCAACTCTCAGATCCACAACAGGTAACAGTATGCCTCAAAAAATGAGAGAAGGCTTAG
AACGCATACTCCTCATACATTCTATAACATCCGTACATTCTATa
>NODE_672_length_191_cov_19.717278
AGTTTGTTTTTCCCCCCCATCCGAGAGCCAGCGGGTGGGTGAATAGGTGAGTGGAGGAAG
GAGAGAGAACGAGAGAGAGAGTGGAGGAGTGGATGGAGTGAAAGAGAGTAGGTACAGACC
TCTTCCTCCTCAATTCGAGCAGGCTCAATCAGCAGATTATTGACTTGATCAAATGACACC
CCCTGTTAGGACAGGAACCAGCGAGAGGCATGCGGATTAGTGAGGCCAAAGTAACTAATA
TGCACAc
>NODE_674_length_139_cov_32.625900
AGCAGTTTTGGTCGAATTGTAAATATTAATTTATTTTTGAGAAGCAACATTTGTAGTCTT
CATTATACATACACACCCTCCTGTGATAAATAATAATATTTACTGTTCTCATGCATATCT
TGAACATTGTTTATTTTCATTGTTCCAGTAATGAATCAAACGGACACCCTGTACCAGGAA
ATACATCTCTTTTAT
>NODE_675_length_584_cov_21.806507
CAAGCAAAACCCCAAACCCCTCAAACCCCATCGCATCCCCCTCCAGCCAGCTGACCTCGT
CGGGTCATCAGTACTTAAGTAAGAGTGAAAGTCACTTTGAATGGAGAGAGGCTCTGAAGC
CCAGTCCGGCCTTGGCTGAGCAGCAGCAGCTGCTGCTGAGGTCTGGGACGATTACTTTAC
CAGGGGCTGACTTTGATGTTTTAACAATCCATACATATTGATTCAGACTGATAATAAACA
ATTTGATTAGCCTCTTTCTATAGGCTGTCATTTCAATCACTGTGAGGGCTGAGGGAGGGA
TGATGAGAGAGAGAGGGAGGGTTGAGAGAGATGGAGAGAGGGATGGAGGCAGAAAGAGAG
GGAGGGAGGGTTGAGAGAACCTCCTCCTCAGACAGAAAAAGGAATCCAGCCCTGATTAGG
CCTCTGCCTTTGGTGAATTGGACAAGACAGCTGAGCTGCCAGGTTATTAACTCCCTCAGA
AAATTCTCAGGCCTCTCCCGGGCCGGCCTGAATACTGTGATCTGGATCGATAAGCAATCT
CCGGTGTGTACCAAATGACTGCTGGATTCATTTGTTTCCCAACCCCCTCCCTCCTCTCCC
TCCACTGGACAATGCACCTGCACAAACGACACCCCCCCCt
>NODE_677_length_167_cov_25.005987
GACTGGGCCCGTAAAGCGTATTGGCATCTACATGAGATTGATGAAAATGACTTCCAAAGC
ATTTGTTTATCCTAATGCCACTGAAAGAAGAGTGTGCACTCAGGAGATATTTGATCTGGA
TTAGGGAAACTGATGAAGCAATTGATTAATTGGAATTTAAGACATCAGTCACCGGAGCCA
TCAGAATCATAGTTTACATTCCAAACAATCCATCTGATGGTCc
>NODE_678_length_212_cov_19.188679
CAAGCGTTCGAAGGAAGGGAAGATAAATGTGTTTTTTTTACCTCTTTCTAAAGGGGCTGC
CTCGTGGTGTATGTGGTGAGAGAGATCCCAGCCTGCCTCTCAGTCTCCAGCAGGGCTAGC
TGATTTGGTTTATGAACTATGTTAATAATCAAATGATCAACAAATAACAGATGTATTAGT
TCATGCAGCTTGAAATGTCAAGGAGGCTAAAAGCAGAAATCTAATCGCCAAAGCCCTGTA
TTATATTATATTTCATGACAAACCCTCc
>NODE_679_length_191_cov_28.157068
CCCGTCGCTACTACCGATTGGATGGTTTAGTGAGGTCCTCGGATCGGCCCCGCCGGAGTC
GGTCACGGCTCTGGCGGAGCGCCGAGAAGACGATCAAACTTGACTATCTAGAGGAAGTAA
AAGTCGTAACAAGGTTTCCGTAGGTGAACCTGCGGAAGGATCATTAACGGGTTGCCAGCT
GCCGGCACGGGGCTGTGCTCCTAAAAAATAACCAACTCTGCTGTGGGCTGGGTAGGGtag
ggggatc
>NODE_681_length_267_cov_27.827715
GGAGCGGTGCGCACTGGTTTTCCTGTGCTATTTGTCTCCTAAATGGCCTAAAAGGTCATC
CGATTGCGAGCAGCACTTGTTGTGTAGTGAGCCGAGATGTGTGGCAAGGGAGTGAAATGG
TTTGGGGTCCCCTGATGTGGTCCGGGGTGATTTAAAGAAGAGCTCTTTTGGGGACCTTAA
AACACATGCACTTGTGAGGCCTGGCTGAGACTAGTGTTGTAGTTGAACTTTCAAGTTGTA
CAGGACCCACATGGTATACACTGTCCAACGACATGCTTACTTGCACTGTGTGTGTGTGTT
AATGTATTAGTCCTTTTTTTGTg
>NODE_683_length_426_cov_10.727699
TGGGTTAAGCTATGCAACTTTTTGCATCATCATTAGTAATAAATACAGTACAAAATCCAT
CAAAAGTGAATCTAAAGATTTTCCACAACATTCACTGATCCATGTTATTCTTCATTATAA
TGTAGCTATTGCTTTTCATATTATTGGTAGTGGTACATACTTCTAGTGTCTATAAAATAC
TCCAGCTCATAAAACATTGCGCGGtNNNNNNNNNNNNNNNNNNNNNNNNNNNNNNNNNNN
NNNNNNNNNNNNNNNNNNNNNNNGAAAGCTTGTGCTTTAGGATTCTACTGTTCATTCCCC
TTCACCAGCTTGAGTTATTATACTATGGCTACTGTCCAGTTTTCCTCTGCTGTAACAACC
CAGTATAAAGGTCTGTGGAGGACATAGGTAAGGCCAGGTTGTCACTATTTACCACATCCA
AACTCATAAACTCTGCCTACTTCTACAATTTCTCATGCTCTGATGAAGGTCGACTGACTG
Aa
>NODE_684_length_481_cov_20.611227
TGATTTACAGATATATCTTTATCGAGAGAGAGAGAGAGAGAGAGAGAGAGAGAGAGAGCG
AGAGAGAGGAGATACCCAGACCTTGTAGAGGGACAGCCGAAGTTTCCATCTAAAGAATGT
TTTTCTGGAAAACGCTTTTGTTTGGTTTTCAAGTGATTGATGCTTGGACTTAATGCTCGG
TGAGTCTTCCCAGGAGGGTGAGGCGGGCTCTTTGTGCCTTTTTATCCCATGTGAAGCAAA
CCAAAGCGGGCGAGTGAGGGTCATAGCTATTCGGCAGGGTACCAGGTCCTCCCCACCGGC
GCATCTGCATGTGAAATCGCCATTTCACCCCTCCACACTCCCTAATTGTAGCAAAAATTA
TTTGTGAAATTGCCTTCCACCAGGAGTGTTTTCCACGGCAATTGTCACACAATTTTCTAT
GCACGGCAGGCCCACAGAGTTGACACACGCAACTCTTTCTTACTTACGAATGTAACCGTT
TTAACCTATTCCTTTTATTACAATTGGCTTTAAGCTATTGCTATTCGAAAGATCCCt
>NODE_686_length_228_cov_10.732456
CACCCAAGGTGGCTGTTGATGTATAGCTATGGTGAGTTTGGTACTGGGCTTCCATGTATA
TTAGTGCTACAAATCTAGGTCCATTTAGCAGGGAAATGCTCATACATACATCACCGACTC
CTGCTCCAAGCCAAGGTCAGTCCTCATTGCATCAATCTTTTCAACAGAGGCTACTTCACA
CAGCAGCAGTTTTGTAACTGTCAGAGCTGTAATAGAATATTTTTTTTTTCCTGCGCTTCA
TCTTTCTCTTATCATGTGAAATATATATTCAACTTCTATTCTTt
>NODE_687_length_484_cov_15.692149
CTCCCTCCATCTCTGCCTGAGGTGATACGAGTCCCCTTGTTCACCCGGTCTCCCCATCTC
TCCCTCTCTCATCCCTACCTTTCTCTCCCTCACTTCCCCTTCATTCCATCTACCCAAATT
AAGAAATTAATGAGGGATAGGTTCTTTACCAACAACCCTCGCAATGTTTACCACTGATGA
AATTATAATGTAGGCCTGCTGTATTATTTATAAGCCAATTAGGGGAAGTGTTACTTGATT
TGATGGGGAGCCGACACACAGAGTACATTTAACTAATAGAGAGAAAGAGACTAGAGGAGA
GGAGGGAGAGAGAGCGAGGACAGCTGAGGCTGATGATTCTGTACGATGCTCTAGGATTAC
GTGGCTAATTGCCCTGCTTTATCTGTGTGTCACGGATAGCCATGCATATTTCAACGTTCC
CAAACACTTTGATTGTTTGCACTCGTGTTGGGGCTGTAACAAGTAGAGCAGAGGCCAGAG
TGGAGTGTAGTTAAAAACTGTCAGCAGGGGAGCTAGGAGGGGGCACGGGGCAAGCGAGGg
>NODE_688_length_228_cov_28.096491
GGAAAGTGATCAGCGGAAGATTTTAATATTTAAATAGCCAGAGAAACGCAACGCACCAGA
AGTTTCTAATTAAATTATAACTCATGCTTGAAAAGCAAAAGTGCATGTGTTGTGGGAGTT
GTGAATAATTCAGTGGCCTGCCTGCCGTCCTGGCCTATATCTCGTCTCTCTGTTAACCTA
CAGACAAATGGCACTTGCAAGCTTTTAGAAGGAGGCAGGCGGTACTGTCGGAAAAATGAA
CAACAGCAGACCCCCTAACAGGGCACTCAGACGTCAACGGGCCa
>NODE_689_length_115_cov_11.808696
TAGAGGTCATTTTTGAAAGTGATGAGGGAACACAGTGTGTGTCAGGGAGGAGGCCGTCTC
GCATTCGAGGCTAATATAGGAGCTAGCTCAAAAAAACTACCCGGCTTGCCATGTTTAACA
CGCTTTCCTCCCATTTGCTTAGCATGGGGGAGAAAGAGAGCAGTTATTTAa
>NODE_690_length_205_cov_40.073170
CAGAGAGATGTAATAAAAAAATGAAATGATTGTAGAATAATATTGAACAATTCTGAAATT
GTAGTTTTTTTTACGCTTGTGATTATTGAAGATCTACTTTAGAGAAATCTCATGGGAAAT
ATATGATTCTGATGTTAATTCTGTAGAATAGAAACAAATACCAAATGTAATCTTTCCAAT
GCTATGAAGAATTTATACATGAAATTGATATGCAATAAAACCTGTGTGCTTTTTATATGA
AATGTCCCTTGCATTTGTCAt
>NODE_695_length_57_cov_32.719299
AAAATATATTTTTCAGATTTTGGACACTCAAACGGTGTCTCCCGTCATGCTGAAATTGAG
GCATGGTGGATATGGCCTAAAAGTTGACGTTAGACCACGTTCATGAAATCTAC
>NODE_697_length_217_cov_32.861752
AATAGGTTTATATTGTGTATTGCACTTCCATGGCGCAGAGAGCGGGGAGCCACGATTTCC
CCATGGATTGGAAGGGTGATACAAGCAGATGGAGAAAATACCGTTGACATTAAACTGTTC
CTCTTTTAAGGAATTGTTGTGACAAGGTGGAGCTCCCATCACTCGAAATAGCAGCTGGAT
AGCTACTGTTTACTGAGAGGCCCAAAGCAATGTTTATTTCTCTTTGTAATGAAGATGCTT
CTGGCATTTTATGTTTACTTTACATCTGCTGtc
>NODE_698_length_401_cov_29.456360
TTAAACCCCTTACCTCTTAGGCAGTTGCTTATTTTGCAAGCCTTTGTTGTTAAACAACAA
AGAGAATGGGCTCTCATGATGTTCTATTAATCAGCGGATTAATATTTCAATTTGATTTGC
TTTATAGTTGAGGTGCTGTTGGCATTTCCATTTTCCCTCCATATGTGCAGCGATGTTAAG
TGGTATCATTACCATTTTCTACCTGGGGGTTCGGGAGATAACAGGCCCCAGTGATAGCTC
TATTCGAAGGAGGGAGAGGGAGGTTTGGGGAGCGCTCATGCATTTTTAAAGGGCCTGTTT
GGTGTGCCTTCACATTCATTTTTCTATAATGCAGCATACAAACAGCTGAGTCACAGGCTT
TCTGCTCGCCACAGGATGGGAGAAAAACCATAACACCTTAGATTCAAATCATATGTTATT
TGTCACATGCTTCGTAAACAACAGGTGTAGAGACTAa
>NODE_699_length_123_cov_41.081303
AGGCTGTCAGTAGTAGAAGAATAGGGAGGGAGGGAGGGAGGGAGGGAGGGCGGAAGCTTC
TTTTTTTCCTTCTCCCCTTCTTCTTCTTCTGAAATACCTGCTGGGTCCGAGCTCTTTTAT
CCGTTGTTGTGACAGGTAGATTTATAAGGCTTGAAATTTGTACAAATCAGTTGTCATTC
>NODE_700_length_100_cov_128.199997
ACACATTTAGCTATTAAAGTATCTCTTCCTGTCATTTACCTGTACAGTTTGTGTAAACAT
GCAAGTATTCACTTATCTGTAAATATAACTGTATACCTAACTGTACAGCTAATTTAACCA
TGCAAAATTTTCACTTACCTGTTCATTTACCCAGTC
>NODE_701_length_174_cov_18.465517
ATAGTGTCATCCAGACCCAAATGAACATAAATCAGCTCTGTGAACGTGAAGAAGTTTTCC
CATCTGTCATAAAACAATGATTTAAAGACCAGGTTGTCAAAATACGGCGCTGTGAAATCG
CCCTGCGCCCCCAGCAGTAGGAACACAAAGCAGCGTCTCATCGGGATAATTTATGGCCTC
AGAGGGAGCTGAGGGTGATTAGAGCTCGGGCCACCGATAGGCGGAAAACa
>NODE_703_length_124_cov_34.209679
AAAGTATTAATCTGCTTAACATTTCTAAGTACATCCTCCAAAGGATTTTGCTTTTTTAAT
CTTACATATGCTCAGCAGAGTTACTGGCAAAAAACTGTACGTTTTCCTCATTTCATCCTT
TCAACATCAAATGGTGAGCAGCAAAAATTGGATCAGACTTCAAAGACTGTGATGTGCTCC
>NODE_705_length_63_cov_20.730158
ACAACAAATGGATGATGGATAATTTAAGACTCTATCTGGCCTTTTAAACAGTTTTACTAG
AACATGTTCTAAAAACATGTTTAAGGCCATGTTCAAGCTGAAAAGAGTGCAGTACTAGT
>NODE_706_length_186_cov_14.725806
CACACACACACACACGCACACACTCAGACTCTTACTCCCGTCTGGTGGGGAGTCTGGCCT
GCTCCGACTGACTGCGCCTCACTGCCCTCGTGCAGTGGTGTGCCAGTTGTGCTTTTCCCC
ATCGCTGTGAATGCCACCATCTGGTGTGCCACGTGGACATCATAATCTCTCCTTAATTAC
ATTAGCAGCGCAATCAGTTACTGCATTACAAGGCTGGGCGAAGAGCTTTTAAATCTTGGA
Gg
>NODE_708_length_200_cov_15.325000
GTGTATTGTCCTCTGAACATGCCTGGAACCAATACTTCTTTACACCAGCATTCTCCTTCG
CAATGTAGATTCAGATGAAAAGTCAGATGCTCTAAAGAATAAGCTATCTAGGCTATGGGA
GTGTATTGTCCACTGGTGAACAAGTCCAGGAAAGTCACAGAACATGCCTGGAACCAATAC
TTCTTTACACCAGCATTCTCTTTCGCAATGTAGATTCAGATGAAAAGTCAGATGCTCTAA
AGAATAAGCTATCTAg
>NODE_709_length_144_cov_13.965278
TTATTTGTTTTTTAATTATAGCTTTAATTTCATCTCTACTATGTGTTATTTCCATTTCTA
TTCTATCCTCCTGCAATGCTTGTTTCGCCATTTTATCTGCTGCCTCATTCCCTTTTACCC
CAACATGAGCTGGTACCCACATGAATATTACCCTCACTCTTTCCTGCTGTAACATATATA
ATTCTTGTAATATCTCCACt
>NODE_719_length_130_cov_34.384617
GGTGGCTCACTGTGAAGGGAGGAGGAAGTTCCAATTAAAATTAAAATAAGCTCTTTTAAC
GGTCTCTTAAATTGACAACTGAACAATGATTTTCGTATTGGTATCTGTTAAAGGTCTTGG
AAAAATCCTTGGTTGATAAGGCCCAATGCATCCAATTAGGAGCAGAGCAGGGCCTCAGCC
AGTAAt
>NODE_720_length_69_cov_72.942032
CACAACCTTGTCCACCTCACCCCACTCTACAGGCCTATGGTCCAACAGCAGCCTGCAACC
ACCAGGACTATTAGGAGATGGTCCCCGGAGGCGAATGAGGCCCTACAGGACTGCTTTGAA
ACAAC
>NODE_722_length_402_cov_12.803483
CTGAACTTAATGAACTTTTAATTGATGTGGTTTTGTAAGTCCTTTTGTCATGCAACAGAA
ACAAGCCACTCTGCTGATGGACCTGTTTTCCCGGCCGGGCTCAGATTGGTTTACAGCAAG
CCCTAAGTACCATGTAGTTAGTTTCATGTGTCATATAAAATCTGCCCAGGCACAGCGACG
CCTGCAACTAAAACCTTTAaNNNNNNNNNNNNNNNNNNNNNNNNNNNNNNNNNNNNNNNN
NNNNNNNNNNNNNNNNNNNNNNNNNNNNNNNNNNNNNNNNNNNNNNNNNNNNNNNNNNCA
TCCACAGGCATCATTCACAGTCTTTCCACTTCCGTCTTAAGGAAGGAAGAGAAATCCAAT
CACTGCCGGCGCAGATGAGACGTTGCTCCAGCTTTTAGCAGTCTCAAAGAGCCCTCACTC
AAGACAGGGATCCTGACTGAATCCACCCCAATATGGTg
>NODE_723_length_176_cov_10.886364
TCTCTCTCTCTCCTCTCTCTCTCTCTCTCTCTCTCTCTCTCTCTCTCTCTCTCTCTTCTC
TTTCCATCTCCCTCTCTCTCTCCTCCTTCAAACAACTAGTATGTGAAAAATATAAAGAAA
AAACCTTAGTGAAACGTTTAATTTAATCATTTTTCCATTCTTTAATTTCTCATCACAGAG
AGAGAGAGAGAGAGGAAGACATGTTTTAAGAGGTGCAACCTAATATTGCCTG
>NODE_724_length_343_cov_22.419825
GCAGAAGGCAGGGAGAGATTTGAACTCTGACATAAGTGATTGCTATTGCAATGTCTGTAG
GGAAGAATGGAAACGCAATGGGTTACAGAGTGGAGAAACATGATCACGCACCCGCAGTTA
CACACAAGCACACACGTCTACTCCATATCTTCACATCCACATCTCATATCTAGTCAGAAA
ATATCAATATGTATCAGTATTTTTACTATAGTTTCCCCAACAAGCTTCCTTTTAATATCC
ACCCCTAATCTCTTCAACGTTTCTACTGCTTGTGTGTACCTCCATGTACTCACCCTAGCT
GACTGAGGGCCGAGTGCTGCATGTTCTGGAGGTGCTGTTGTTGCCAACCGCTCATGGAGC
CCAGGTGGAGGGAGCTACCACTGCTAAAGCCGGACAGGg
>NODE_725_length_423_cov_21.193853
GAAACTGGGAATACTAGGAACGTGCAGCTGTCTGTCTGTCAGTCAGTCAGTCAGTCAGTA
GCAGGGATGGGGGGATTATGCAGGGCTCCGAGCGGTAATTGAACACTGTCGGGCCCGCCC
TCATTTACATCTCTCCCTTCTGCCGCATCTTTGATTGGCAGCTGTACATGAAATGCCACA
TCAGTTGAAAGTATGTTGTGAGCTGGCACCAACAATCCTGTGACTCCGGGGAAACCTGCC
ATATTGTAATTTGGTTATCGGGCATGAAGGAAATAATTCTAATTGCCAGGAAATGTGAGG
CGGAATAAATGCTTCATTGCTGCAAGTTGCCCAGGGTGACAGTTCTTATTTAATATACAA
GAGTGTCCTGTTGCCTGCAGGAGTTTGGGAAGGGAAATGAAGGGAAGGGAAGGAAGGAAG
GAAGGACTGAAGGAAGGAAGGAAGGAAGGAAGGAAGGAAGGAAGGAAGGAAGGAAGGAa
>NODE_729_length_342_cov_10.845029
GATAAACAAAAAGAAAATATGATCCCAACAAACGGCGACAGGAAGAGGAGAGACATACAC
ATCGTCACAAGCAGAGGGCACAGACTTGTGTTCGTGAGGCAAGTTGTAGTAACACATTTG
TCACATACACAAGTAAAGACTGAGTAAATATATACACACATAATTACAAAAACAGACGGA
TAGGCAAACACACAAAGACACCCANNNNNNNNNNNNNNNNNNNNNNNNNNNNNNNNNNNN
NNNNNNNNNNNNNNNNNNNNNNNNNNNAACCACAGATAATCCCCTTGACACTGGAACACA
CACACACACACAGCATCATTATGTTTATCACTCCGAAACCAGCCCACCGACACCCATCAC
TCTAATTCCATTTGTCTGTTTAGATTCAATTTGCTTTa
>NODE_730_length_374_cov_56.082890
AGATAACAGAACAGCAGCATTTAGTAGGGTGCATTAGAAGTGCCCATTATAGTGCATTAT
CTGCTTGTTTGGTTTTGTGCTGCATTGGCGGCCATCTTGTTTTCCCAGTCATTCAGAGCT
GAGCTGAGCTGGGGTTATGTTTGTGCATCGGGTCACTCCTGTAGCGGGTTCATCTGGGTC
GCCCTGCTCCCCTCTGTGAGCCCCCATCATCAGGCCAGACAGTGACTCTCTCTGCTCTGC
CCACCGCTCTCTTACTCTTCTCCGCTCCTCCACAATCCCTGTAAACTCTCATAATTGCAG
CGTTAAACTTTAGTTCATTATTTTTCTCCAGGTGCAGGTGTGCAGATGATATGAGCCCCA
GGTTGCATTTACATACAAATTGAAGGTTTTTATTAATCAGGCGGGCAGCAGGAATCAAAC
GGCAACACTC
>NODE_731_length_63_cov_20.253969
CCGCTTGCCCTATCATGCTAATGCTCGGTAAAAATGTCACCAAATGTATTTAAAGGACTG
ATAGAGTGTTGCCGTTTGATTCCTGCTGCCCGCCTGATTAATAAAAACCTTCAATTTGT
>NODE_732_length_132_cov_10.560606
CTCAAAAACACATTGCTTTTGTGCATCCAAGACATCTGCAGTTCACACTTCTTGCATCTT
AGTCTTACGACAACCTACTCTAATGTAACAATGATAACTTACTTTCATGTAACACTGATG
TCAAAATGTCAGCTGAAAAAAAAGGATATGCCTTCATTTTTGAGGAAAAGCGCAGCACAA
AAGATTTa
>NODE_734_length_127_cov_20.456694
TCACGCCTCTGGACCAATAAAAAGGCTACACTGTCACAGCCGCCGAGCAAACACTGAAGG
GAACAGCTGTGAGTTTTGTACTGACCGTGCAAACTGCTGTAGGCTTTGTAAGGTCATTAT
ATGATAATGAAAATGATTACAGAATTACATGGGGGTTTAGGACATTAGAGTGGTGGGGAG
GGg
>NODE_737_length_116_cov_12.931034
ACTGTATAATACACATAATACCTTTAGGCACTTCCAGTAATTCTGGCAATGTAGTAGCTA
CAGTACAGTGTCTAAATTACAAAATGGTAATAATAAATAATGTATGTCTAAAAGTTTTTG
TTTTAATATTTATTTACTGTACAGCATATACAGTGGCAAGAAAAAGTATGTg
>NODE_738_length_66_cov_11.106061
ACTATACATAGATAATAAACAGAGAGTAGCAGCAGGTAATATGTACATGTAGGTAGAGGT
AAAGTGACTATACATAGATAATAAACAGAGAGTAGCAGCAGGTAATATGTACATGTAGGT
AG
>NODE_743_length_268_cov_11.220149
TTCCTAAACTATCATAGGCATATTGCGCTCACCTGGTGATTGATGGCTGGAAGGGGCTGA
GTGGTGTAGCCAGCGTTAAGACAGCGCGTGCTTAGTGAAATATCTCCAAATGGGAGTCAG
GAGTGCGTGCAGAGATAAGCCTGATGCGGTTTATATACCCAGAAAGCAAGTGTCCCTCTT
CTGATGTGGTCCAAGTAAGTTTGTATAGCTGGCAAAGTGGCTCTGCTCTTGCTGACTCGC
TACCATTGCATGATGTTTGTTTTCCCACTGCTATGACGCGAGACAAAATATTGGCCATAT
GTTCATCGGCAATAAATTGGCAAt
>NODE_744_length_191_cov_28.099476
CATTCCAACATCACATCCTCTCTCACCTGTCACAGGCGGCCTTCAGATGCAATCACTGCC
ATATCAGCTTCCAGAACCACAGGGAACTCTTGCAGCATCAGGACTTACACGGCCACCACG
TCCATGGCGGTGGCAGCAAACTTCACAGGGAGAGCGACAGCGAGCACTCCCCCAGGGGGG
CGGAGGAAGCACTGCAGCAGGCGGCGGCCCGCGTCGAGCTGGCCAACCGGAAGGAAGCCC
TCCAGAg
>NODE_745_length_279_cov_11.802867
GCCAGCTCAAGCGTTATTCGTTCGTTCACCCGTTTATTCTCGCTCGCACCGGCTGGCTAT
CGCAAATCACCACGTCTGGTCCTACACTAAGAAAATGAGATGAGCTCTTTGCATGTCATT
CACGAGGCGCTCTGTCTTTCTGTCTCCAAATGTATTCCATCTACCAAACAACGACGTTCT
CCTGAACCATGAAGCCAAGCGAGCCGTGATCTTGAACAAACTGGTAAATTGCGTTATAAA
CTCACAGGTATCTCTTCTTCTGGTGGAGAAGCGATCTTCTTCCTAAAAGTTGTCCTGTAT
TTCATGCGTGCGTCCGGTCTAATGGATGATCGCCa
>NODE_746_length_130_cov_22.692308
AGGCAGTTGTGGGTCCGGGGAGGTGGCTTGGTTTGGTGGCTGTCCAGAATCTGCTGCACC
AGCTGCTCCACTGAGAAGCCAGAGCTGCTGTTCCCGTTGCTACAAGTCCACTTGATGCCA
TGAACTGCCGGGAGAGAGGAGGAGACACAGACGTCAGCCAGACAGCCACTACCACCAGCC
AGTCAc
>NODE_747_length_163_cov_24.453987
TCGATTCTTGACATCTTCCATAGACCCTGAGCTGTCATCTCTTTGTCTGTTTTAATTGAA
AATTAAAGGTTAGAGAGTTGCCTAGGCAACCCAGGCACTGATCGCCGGTAGCGACCACCA
TTCAAGCAGACACCAGTGGCATTGTTTGTCCTGTCTGACCTTGGAAGTAAAAAGAAAAAA
AGGAAGAAAGGGACAGAGGAGAAAAAAATACATTGAAAg
>NODE_756_length_139_cov_10.741007
CAATATCTACTTAATGCAACTCCATGGGAGTGGATTGTTGGAACGGTTAAAGATTCTATT
AAGTCTTTACAAAAGCCATTCCATTCTGCTGTCCTCTATATAGTAGCAGGGACACTTCAG
CGGTTAGATTTCACCTTGTTGAAAAGGCTGTTGCTACAAAGTGTAGCAAGAAGGTGCAAT
GTTATATCAGAGGGg
>NODE_758_length_165_cov_27.042425
GAGACACAGCCCTTTCTTCCTCAGGTAATAGAAGACAGCAGCTGCGATTCAGGACAGTTA
AGATTATATATGATGTGTATATATCGAAGGTTTGTCAGCTTTTCCAGGCAATAAACCCCA
CTTTAATGGCACCACGTGCTACCTGTGCACCATTCACAGACCCCGCTCGAGGCAATTGGC
ATAAATAACCTTCCAAACTTTAAATACTAAAAGAAAGAGAc
>NODE_760_length_57_cov_9.649123
AAAATATATTTTTTGTAGATTTCATGAACGTGGTCTAACGTCAACTTTTAGGCCATTTCC
ACCATGCCTCGATTTCAGCATGACGGGAGACACCGTTTGAGTGTCCAAAATCT
>NODE_761_length_147_cov_18.789116
TCGCCACTATGGCCTATTTATTGTCTTCCTGACCTTACTGCATTTTGCACTACATTTGCA
CTCTGTATATAGATTTTCTATTGTGTTATTGACTGTACGTTTGTTTATTTCCCATGTGTA
ACTCTGTGTTGTTTTTGTCGCACTGCTTTGCTTTGTCTTGGCCAGGTCGCAGTTGTAAAT
GAGAACTTGTTCTCAACTGACCT
>NODE_762_length_65_cov_14.076923
ATCCACCATGCCTCGATTTCAGCATGACGGGAGACCGTTCGAGTGTCCAAAATCGGAAAA
AAAATTATTTTTTGTAGATTTCATGAACGTGGTCTAACGTCAACTTTTAGGCCATATCCA
C
>NODE_769_length_211_cov_12.246446
ATCAATCTGAATTAAACTGACCTGGGATCAATCTGTATTAAACTGACCTGGGATCATTAA
CTCTGGGACTACTAAATCTCTATCTGTATTAAACTGACCTGGGATCATTAACTCTGGGAC
TACTACATCTCNNNNNNNNNNCATCTCTATCTGTATTAAACTGACCTGGGATCATTTTCA
TTAACTCTTGGACTACTACAGATCTATCAGAATTAAACTGACCTGGGATCATTAACTCTG
GGACTACTACATCTCTATCTGTATTAA
>NODE_770_length_125_cov_15.816000
CTCTCTCTCTCTCTCTCTCTCTCTCTCTCTTCCTATTTTACCATCTTTCTCTCCCTGTCT
CTCTCTCCCTTGTCTCTATTTCTTTCTCTCTCTCCCTTTCTCCCTCTCTCTCCCCCTTTC
TCTCCCACTCTTCGTCGAGAGGCTCATTTCAAGGAAATTATTCATGAACCAGCCGATGTA
c
>NODE_772_length_308_cov_14.097403
CCCCCCAACGTCCCCTGTGACCCACGTTTCCCTCCCTCGTCCTGTCCCATCAATCTTCCC
TGGTCCTTTTGGACCTCGAGCCAACAACCACCCCCATCCGCCCCCGTGTCTGTCCATCAC
ATGGCCTGACAGGTCCCCCTGGCCAAATCTATACCTCAAACGGCCCGAGGGTGAGGGTGG
TGGACCAAGCCTGGTCAAAGCCtNNNNNNNNNNNNNNNNNNNNNNNNNNNNNNNNNNNNN
NNNNNNGGAGCCACAGAGGAAGTGCAAATATCCTCTCTCCATCCTAATGGCCTTGATCCA
GATGGATGCGCCCATGACAATAGGACCCCGTGCCTGTGGTTTTTGTCATCAGATAACACA
GAGg
>NODE_776_length_142_cov_18.485916
GAGGGAACTGAGCAAATGTCATTGTTATTCTGATCTTTGAAAACACACTGAGAACAATCC
ACATTGTACCTGCAATCTCCACTCCAAAGTCAGCAGGCAGGCAGGAGCAGGAGAGTGGCA
CAAAGAGCAGCAGTCCTGTGACAGGCCAGGGTCAGGGCAGGGTCATGGAGGGATTCAGCA
CTAGTTGAGCGTACAACc
>NODE_777_length_295_cov_14.050847
CTGTCGCTCTCTCTGTCTCTCGCTCTGTCTGTCGCTCTATTTCTGTCTCTCTGATATTCA
CTCAGTCTCTGCAGTCTTATTGACCTTGGTTCCTTCTCATTTGCATCCACCGTTTTTCAT
TGCTCGAAATATGGCGTTGGGGGACTTTTCCATCATTAAGTGAATTTACAACAGTATCCT
TATGTGTTTTCTCCAAGGGATTGGGTTATGAGATGCACATTAAANNNNNNNNNNGGCACG
CGCGCCCGCCCATGGTGTGTGTGCCGTGAAGTGGAAACGTGGCATACCTGAGAGTGTGGG
TACCACGGGTCGACTCATGATCCGCACCCCGGCCGCCGCACTCCCACTCAc
>NODE_778_length_202_cov_13.995049
GCAATTATGATGGTGTCACAAATGATAAATAGCCAAAGTAACACTTGTGACTATAGGAAC
AACCTGCAAGGAGAAGTTGATAGGGGAGAGAAGGATGTTGGCGATATATAGAAAAGAGAG
AGATATTGAGAGAGAGGGAGAGAGAGTAGGTTTTAAAAGGATTTTGTCGGTTATTGACTG
GTTGCACTCCTCTGCTAATAGCCATTTAAAGATTATGGGCCTGCTGGTGGAAATCAAGGC
CTCCATTGTTCCCCTTAT
>NODE_781_length_529_cov_37.499054
ATTCTCCCCAGCAAAATAGATGGAACAACGGGATAGGGTGCCAGGGGCCAGATGCAGCGG
CTTAATTAGAAGTCACTCTATTGTCTGAGTTTTTTTTAATGAACCTCCAATCTAAATGGA
TATCAAAAAAGCTTCTAGTAGAAAAAAAAATACAGTCCATTAAAAATAATAAGAAAATAA
AAGATAACGGAAGACAGAAGAGATGTACTGGCAGCACCGGGCTCACATCTAGAGTTCAGA
GAACACGGTGCACTTGTCACCTCTGGATGAGGCCCGTTTAAATGTCTCGATCCCTCCGCT
CCTCTCCGCTCTGCTCCACAGCCCCTCCAGCTATGTCTAGTATTGTGCCAAGCCTACAAA
GCAATACTCGTTTCAACATCTCATCAAAGGTGGAGGTTCCATTAGCCTGTGGATAGTTAT
CAACTAACTACTTCTGAAAGAGTTGCACCTGTCAATTTTTTTTTCCTTAGTAGAAACAAT
TTGGTTGGTGTTGACAATTATCACATTGGAATAGTTTTTGATACAACAATATAACTTTCC
AGTTAGATAGTACAAGGTGTTACTCTATACATTTCAACATTTAGg
>NODE_782_length_133_cov_11.736842
TAGTCCACTAAATAGGGAATATTTGACCAGAGTTGATCAAAAGTAGTGAACTAATTAGTA
AATATAGGATGCAATTTGGGACTAGGGACTAGGGTGCCACAGACAGACAACACTCAGTCA
GTCTGAGGCATGGCTGGATTAGAGACATTCATTTCCTCCTGAACTCAATTATATTCTACA
AAGGATGAc
>NODE_783_length_171_cov_19.076023
TAGGCCGCGCCGGGAAGGTGTTGAAGCTGCAGAAGTGTATTTGGCATGAATAGATCAGGG
TCCAACAAAGCTGTGGAGCTCAGACCGGTGTTTAGAAACCACTGGTTCGTGTGATGAGAC
CAGAGGGGAGTGCAGGGGCTCCCGATGCATTAGCCAGTAATAGGTTTGGGTGACCTAAAC
GATTTGTTGACTGGGACAATAAATCTGTTGTGTGTTTCTTGGCATGC
>NODE_784_length_76_cov_24.355263
ACCCAGTGTATACCTGGTAACTCACTTGAGTGACATGATGCACTGCTGGACTTAGTACAA
TGGAAGAAAAGAGAGAAAAAGAGAGAATATAGCCTTGTTTTTAATAGTTTTGTGTTCCTA
GGTGCAGGTGGt
>NODE_787_length_262_cov_13.396947
TTTATGGTTCCTTCTTTTCTGTCTTTTTTCCTCCCTTCCTCTCTTCCCTTTCTTTTTTCT
CCCCAACACGGAAATTGAAACTGTATCTGGGCTTATCTGCAGCCTCCCCGTGCATCAACT
ACCGAGATGTTTAGACAAATGTTATGCATTATGCAGCGCAAATATCAAAACAGTTCTTGG
CAGTGCCAGCAGAAGCCTCATTAAAAATTCCTTAATTAAATCTGCAAAATGTAATCAGTC
CAAGGAAGGTTTTGTGTGTTTATATGTGTGTGTGTGTGTGTGTGTGTGTGTGTGTGTGTG
TGTGTGTGTGTGTGTGTG
>NODE_788_length_402_cov_14.432836
AGCATTAACTATTGTACTAGACTAATTGCCTCTCTAGTTCACAGAGATGATGGTTAAGTT
TAATTAAGTTGGTTAACGTCAAGCGCTTGACAGATTCCTTCGTTGGCGCAAGGTCAGGTG
TGTTGTGCTCTCTAGAAAGCAGTGGTTAGTTGTTACCTACAGGAGGGGATCCCGCTTCAT
GTATTCATAAGGATTTGAGCCCTTCTAAATCTGTGTCCTAAACCGATTAGTTGACACCAA
CTTTTCTTTGATGTATTAGCTGTGGGCTTTTGCCACTTGGAAGCCAATTGAAATTCAAAA
CAGTTTCGCTTCCAATGCTTTGGGGAGATCTGCTGCAAATAATGGATGTTTTTGACCTTG
CAATTTTTAATGAAATGATTAAACATACGTGCACTGCGTCCCTAGACTGAACAACTGCAC
TGAGTTTGCGGATCCTATTGTTGACAATAGCAAGTCAt
>NODE_789_length_306_cov_26.519608
CTCTTGCGCGCAGCCTTGGTGGCGAGCTGCTTCCTGGGGGCTTTGCCACCGGTGGATTTG
CGAGCGGTTTGCTTGGTTCGGGCCATGGCGCTCTCTTGCTTCCTTCTTTGACAGTCGGAG
TATAGCCTCGAAATGCCTATGTGAAGTATATAAAGGCTGCAGCGGAGTCTGCTGATTGGA
CACCCTCTCCCCACCACCCCGATTGGCCCGTTGCGGAGGCCTCCTCCGTCGCCCATTGGA
CAGGAGGCCCGGCCTCTCCATGCCGCCCAAACATTCAACCCTCCCACTTCCCGAGGCGCG
CGTTACTTCTTTTGTTAGGCAATACTACACTTTCTGCGCAATAATGGTCGCCGAAGGCAA
Ga
>NODE_791_length_134_cov_25.350746
ATCAGAAGTCAAATTTTTCTCCTTTTCATACCTTCTGTAGTAAATTAGAAAAAAGTTACA
TTTTGCCACATTATCTTCACCGAAACCATTTCAATCCTACATGGAAACCAAATTGTCCCC
AGACACATCGCCCTGGTTCTGTGGAAAAACATTATGGTGGTGCAGCCGAAATACATTTGT
GTCACTCTGg
>NODE_794_length_57_cov_13.087719
GATAGATAGATAGATAGATAGATAGATAGATAGATAGATAGATAGATAGATAGATATATA
GATAGATAGATAGATAGATAGATAGATAGATAGATAGATAGATAGATAGATAG
>NODE_795_length_216_cov_9.291667
ACCTTCGGGGTTCAACTTACAGAAACATCCCCCAGTAGCACAGAGGGAAATTAGTTCTGA
TGCAGGATGCCCTCCCCTGCCCCTTGTGCCCCGGACCCTCCGCCTGGTCGCCCCCCCTGC
CCCTCGGCCCTGTAGCCTGCTGCGTTTGTGTAGGGAAGATTAAGCTTCTCTGACGAAGCT
GTGTTTACAAATATGCAGGCAGAGAAACAGGCCAAGCGGCGCTGAATAGGAATAGAATAC
AAATTGCTTTTTTATCTCTCCCAGGGCCAGGg
>NODE_799_length_173_cov_16.138729
GATATATCCGAGTACACGGAGCCCTGATGAGTCGCTATAGTGCCAGAATGTCGCCCCAAC
CCGGGGTGCGACATCAGGTCCCTGCAATGGGTTGCCGGGCAATTCCCGCTCAGTCCCTCC
ATTGTTTGGCTTTTATTCTGATTACTTTCATTCGGGCTTTTTTCATAAACGTACATCAAG
GTGTCCGCCCAGCGTGGATGCAGAACCAGTGAAGTCGTCATATCAGGGg
>NODE_800_length_100_cov_27.910000
GACTGGTTAAATGAACAGGTAAGTGAATATTTTGCATGGTTAAATTAGCTGTACAGGTAA
ATATACAGTTATATTTACAGATAAGTGAATACTTGCATGGTTACACAAACTGTACAGGTA
AATGACAGGAAGAGATACTTTAATAGCTAAATGTGT
>NODE_802_length_62_cov_124.129036
AATGCTACCAAATACTAATTGAGTGTATGTAAACTTCTGACCCACTGGGAATGTGATGAA
AGAAATAAAAGCTGAAATAAATCATTCTCTCTACTATTATTCTGACATTTCACATTCT
>NODE_803_length_181_cov_24.071823
GTGATTGCATCTGAAGGCCGCCTGTGACAGGTGAGAGAGGATGTGATGTTGGAATGTAAT
AAGAGAATCCGCCGTGTAGTTACAGATTGTGCATTTCAAGCTGGCGCCAGGGGGGAGCGT
CTCTTCCATTTTGACACCTGTTAGGGAGATAAAAAGACACTATTGAGATTCCTCGTCGCC
TTCCCACTCTGCCTTAATGTTAACGGCTACGATCAAAAAATGATGCATTATGCCAAg
>NODE_804_length_292_cov_23.133562
GGCAAAGTGAACTACTACTCTTAGCTCCAGAAATATACACATTCCCCTGTCAGCTTATGC
AGTTGACAGTTTAGCTTTCAGCCCACCCAAAAACCAGGAGGGTTTGGAGTAAGCTTGGCA
TAATGCATAATTTTTTTATCGTAGCCGTTAACATTAAGGCAGTGGGAAGGCGACGAGGAA
TCTCAATAGTGTCCTTTTATCTCCCTAACAGGTGTCAAAATGGAAGAGACACTCCCTCCT
GGCGCCAGCTTGAAATGCACAATCTGTAACTACACGGCGGATTCTCTTATTTCATTCCAA
CATCACATCCTCTCTCACCTGTCACAGGCGGCCTTCAGATGCAATCAc
>NODE_807_length_152_cov_38.973682
ATCGTAGTATCGCCATGTTGGTATCTTGACAACCCTACTTGGCGGGGCCTCTGTACCTTG
TCAGGCTGGGAGTTGTTGCGGGGGTGCTGGAAGGTGAGCAGGTGCAGTCCCGGGACATAG
TTCTCAGTGCGACAGGAAAGGAGTGAGGTGAGGAAACGGGTACGCTCCCCCCACCAGCCG
TACGCCCCTGAGATCTGATCCACACGGc
>NODE_808_length_114_cov_9.675439
TCCCAGAAGAGGGGAGGCTGTTATAGCAGCAAAGGGGGGACCAACTCCATATTAATGCCC
ATGATTTTGGAATGAGATGTTTGACGAGCAGGTGTCCACATACTTTTGGTCATGTAGTGT
ACGTGTTGCATTCACTTCCTTTCTCTCAAATAAAATATTTTTTCAAAACa
>NODE_809_length_240_cov_51.770832
AAAAAGGGAACAAATAGATTAAAAAACAGCTTTAGAAGTACGATTTGGAAATGTTCTCCA
TAGTCAAAGAATGCACTGCTATATTTAACTAATTGAAGTGTATAAACATACATGCTGTGT
GCTAGATGTTATGCCTTTACTGCCTGTGTTCTGTTTGTCTTGTTAAATGAAAACCTTTTG
ATTATTTAATCTAATCACAGTCTTGTTTTTCCGGCCACTGAGAACCCTGGGGAGTGTCAT
TCAGGACATGGGCCTGGGGTGTGGCCTATTGTAGGGTCCAGGGTGGAGCCTGGACc
>NODE_816_length_149_cov_20.664429
GGTGGGTACAGGTACCTCAGCTTGTTTGTTAACATCAGTATTGGAGGGGAGAAAAAAAAA
TCAATCTAATACTGCAGAACTATCAGATCATATGAAATTATGGATTCTTGGTCTGAGCAT
TCAGCCTCTGTCTGCCGAGCTGTGCAAATCAATTCAAACTGACACAAAGAGCAAACACGC
CACAATAGGAAATTGAAGCGGAACc
>NODE_819_length_588_cov_13.164966
TATTTTAACTACAGCTGGTTTGGTCAGAAGGTCTACAACAAATGGCTTTTTTGGACAGGT
GAAATCCCCAAAAAATCAATTAGAAAACGTCATATTATCAACCATACCCCCTGATTTATT
TTCCAAAAGAAAAAATACAATTTCTAAATGTTAGACAGCACAAGCAACAATTGATCAAAA
CCGTAAATATTAATTTTTATGNNNNNNNNNNTAGTTCATAGTTGTTTTAATGTGCGCCAA
TGACAGAATTCTAATTGTGGTGGGCGTGGCCTTCTGAATTCTATTGCGTTCCAATTTGTA
TCAATATTCCATACTTTATTATTTTTTATCAACATTACATACTTTATGATTTTAAATATC
ATGCAATTAAAAATGTATTGTGCACAaNNNNNNNNNNTACGTACTAAATCGATTGATCGA
ACGTGAATGCGCACGTTTCCACCTTACGTCTTCTTCGCTCCTCCATTACACTCGTCCACA
GACAGCACCCCCAAAGAACAGCGTCCCCTGCAGTGTCTACAAGCAGTCGCATTTGATCGT
TAAAATAAGTATATCAAACTTTAGAGTTAGATGTGTGGGCATGTGAAAAAAATGAACAAC
ACATTCATGGAATATTTTATTTATTGAAATATATTATATTTATc
>NODE_821_length_58_cov_48.448277
CATGAACGTGGTTTAACGTCAACTTTTAGGCCATATCCACCATGCCTCGATTTCATTCTG
ACGGGAGACACCGTTTTAGTGTCCAAAATCGGAAAAAAAAATATTTTTTGTAGA
>NODE_825_length_221_cov_24.380091
GAGAGAGAGAGAGAGAGAGAGAGAGAGAGAGAGAGAGAGAGAGAGAGAGAGAGAAAAGAG
GAAGTTAATTATGCATTCCGAACCTGGTCGATGTAGTCCTCGGGGAATCGCCTCCGCACC
TCCGGATCTGTAAATAATTGACAGATAATATTAATTGGCTTTGGATTAGTGAGCAGGCCG
AGTACAGCACATTAATATTTGATCAGAGGATGATAGGGACCCTGGTAGGGGATTGGAGGA
GGGCAGCTGAGGCTGCCTGGCTGATTAGGGGCCAGAg
>NODE_826_length_555_cov_31.088287
ATTGTGTTTTCTTTAATTGTATCCATAAATATCTCATGGCTTCTGAATTAGTTATTGGTC
AACAGTGGCGTTATCTTTTATTCATCGGGACGTGATTCGCTGACGGGTCCCCTGGTTGCT
GCAGCCTGGCATCAAGCTTCGACGCCTCCATCATTGTAACTTTTGAGGGGTTTCGCTAGC
TAGCTACTAGTTCGAAGTCTTTGTTAATAAAACCATTAATATATAAATGATGGAACCTTT
ACCTGGGTCCCAGTTGCCACAGCTTTCATGTTGTTGTTGTGTTGTTGTCTGACTCTTCAT
CAGGTATTAATGCCATTCTGTGTGAACTCGCTAGATGGCAGGCTGCCTGTTAATTCATAT
GCTTGTTCTCTGATGGCATCTGTCGAAGTGTGCTCTCTGCACATTGGTACATACCCTGTG
GGAAGCAACCCACCCAGTCCCACACTGAGTGGGATGTAAGCAATTTCTTAACTGGGGCAC
TTGCTCCAAATGACAAAAAGGGAAAGAGCGAGAGAGAAATGGGAAAGAAGTTAGAGGCCA
ATTTTATTGTGACAATCAGTGACAAACTGTAGTGTATTTTGCTACTTTGACTGGATTTGT
TGGTGAATTGg
>NODE_827_length_241_cov_30.643154
GTGACCCTGCCACTGCCAGCTCTTTCTTTCTCCTCTCTCCTCCTCCTCCACTCTCTCTCC
CTCCATCTCTTTCCACCTCACCGTGTGAAATCAAATTTCCATGTGGCTCCCGTATCTGTT
GCACAGCGAGGTGATTTATCAGGGATGCAAAGAGCATGCAGAAACAATCTTTATTACATC
CATTTCCTGCTTGTCAGCCGGGATCATGTTGGCTGTTCATTAAAGGCGCGGTGCAGGTGA
GGAGAATGCCTCCCGATGCCTTGATAGATTGTCTGCTCCCCCGCCATGACAGCGGCt
>NODE_829_length_589_cov_21.572157
TGGTCAGATGAAACCAAAATAAAACTTTTTGGTAAAAACTCAACTCGTCGTGTTTGGAGG
AGAAAGAATGCTGAGTTGCATCCAAAGAACACCATACCTACTGTGAAGCATGGGGGTGGA
AACATCATGCTTTGGGGCTGTTTTTCTGCAAAGGGACCAGGACGACTGATCCGTGTAAAG
GAAAGAATGAATGGGGCCATGTATCGTGAGATTTTGAGTGAAAACCTCCTTCCATCAGCA
AGGGCATTGAAGATGAAACGTGGCTGGGTCTTTCAGCATGACAATGATCCCAAACACACC
GCCCGGGCAACGAAGGAGTGGCTTCGTAAGAAGCATTTCAAGGTCCTGGAGTGGCCTAGC
CAGTCTCCAGATCTCAACCCCATAGAAAATCTTTGGAGGGAGTTGAAAGTCCGTGTTGCC
CAGCGACAGCCCCGAAACATCACTGCTCTAGAGGAGATCTGCATGGAGGAATGGGCCAAA
ATACCAGCAACAGTGTGTGAAAACCTTGTGAAGACTTACAGAAAACGTTTGACCTCTGTC
ATTGCCAACAAAGGGTATATAACAAAGTATTGAGATAAACTTTTGTTATTGACCAAATAC
TTATTTTCCACCATAATTTGCAAATAAATTCATTAAAAATCCTAc
>NODE_834_length_187_cov_28.427807
AGTGTGAGTGTGAATGTGAGTGTGTGAGTGTGAGTGTGCGTGTGAGTGTGAGTGTGTGTG
TGTGTGTGTTCTTCACAGATGACTGATTAGAAAGCCAAAATCACCTGATCCATCTTCTTG
GTCACTTTTATTACAGTCATCTTTAAACTGACAGCAACCTGCTCAGTCTCACAACACTGG
CCACAGCATATATATTCTCATTCTCTCTTTTCTCTCTCCCTCTATCCATCCCTCTCTCTC
TAt
>NODE_835_length_253_cov_27.158102
CCACGTTCCCTCTGTTCTCACCCCTCTCCCTTGATTCATTTCACAGACTGTCCTCGGCTG
CTGGAAAATGGCGTTAATTTTTTTATTACCTGTTTGACTCTCCAGCCTTATTACTGGAGC
CCCTTAATGTTCTCCGTAACCGTGGAAACCAGATGAATAAATGTCCGCCAAAGAAAATTA
GATGATTAAACAGGTCACCCTTGCAAAACAAATTCGCTTGGTCGAGCGCAATTTGTGTAC
CGAGTGGCTGTCTCAACAGTTTGCTAACAAGGGGATTGTTTGTTGGGCTAACTGAGAGAG
AGAACAGAg
>NODE_836_length_234_cov_10.521367
ATCTAACAGTCACAAGATTACAATCCTCTTCATTAATTTTATCTCTCCCGACATAAACTT
TTAATATGCACACCGGCAGTATATGGGACTTCCAGGGCAGCTTAAATGACTGCAACCTGT
AATTACTGTTCCAGCACTTGATTAGAATAATCTGATTGCAATTATTCAGTGATTTTAAAT
ACAAGCCCGGAGCTACAGAACAATATTTCAAGGACAGTGATTGGGAACGAGGAACGTGTT
TCTTTTTGGCTGTAAATTGATGTTTTAAtcggagccgattgaggaagccc
>NODE_839_length_107_cov_32.635513
GACGTGGCATTGAACTCAGAGCTCTCAATTGCAGCCTCATCTCTCTCTAAAACACAGGTG
ACAAGGGGACAAACAGTGAGCAGTAAGGTTAATTAGAAGCCCAATGTCACCGCTGCTGCC
GCCCGAGATGTCAAGTCAAGTCAGCCCCTCTTGGCGTTTGAGc
>NODE_843_length_129_cov_13.627907
TCCCTCTCTTTGTCAAAAGTGCGTGTGTCATCCATTGTGCACTTATTAAAAGCCGGGAAG
AGAAGGAGAGAACTGTGCTTAATTCCAGCACTCCTGGAGTGTCTGGTAATATTATGCCCA
AGGATGGGAGCTGAGGAAGGCTGTAACTCATATTTAAGTGTGCGGCCGTGTCATTGCAGG
TTCAC
>NODE_844_length_250_cov_50.240002
ATTCCCCTCTACACTTCAACTCAGCTTTGCGTCAACCCACACAGCGCCCTCTCTCTCTCT
CTCTCTCTCTCTCTCTAAATTACACTCCCCTCCACCTTTAACTCCCACTAAATCTTTCCT
CTTTTCCACTTTGCTGAGGCAGGATATTTTATTTCCTCCATCAAATATGCATCCCATTAA
TTAAGTTAAATTACTCCGGACTGCCAAATATCCCCTGCCCCAATGGGTGTCAACACAGAA
ATGCATGACAGTGAACCTGCAATGACACGGCCGCACACTTAAATATGAGTTACAGCCTTC
CTCAGc
>NODE_846_length_383_cov_23.866840
TCCGCAAATGTATTCTTTAGTTACAATTGACAATGTGTGAAGGTCATTCATTCCAGCTCT
AAACTCAATTTACAGTACGCTTCTAGACATTCTTCTAAAATGACAGAAGTGTTATTCTGA
TTGGTCTAAAGGCTGTCTGGCATGCAAACTGAGGAATGAAAAAGGAGAAGTTGTCAGGTG
AGAGAAAGACAAGCGAGGACTACTACTACCACTACCTTAATAAGCCGTCGCTTTATGAGC
TGCTGGTCAGCGGAAAGAAAGCCATGATTGATCTTAGGGAAGACCATCTGAGCGAGCAGG
TGTGTGAGGTCAAGAGGTCGAAGGTCAGAGGTGAGAGAGGTTGGTAGGTTGAAGGAGGAT
GAGGTCCCAGAAGAAGAGGAGGAAGGAGGCAAAGGGCAGAAATGTATTTGATTAGACGTT
GCGCTACGATAcccaactc
>NODE_847_length_145_cov_16.600000
TTCGTCGCATGGAGGAAAGGAAGGTTCGATATAGTTCGAGTTTATCAAGTATGAACTCAT
GATCATTAATTTGTGAAGTGCAACAATACTAATTTTTATCGCTCTGTCGTTTTTCTGATC
TCCACAAAACCCTCCTACTCTCTGTCAAATGTACAAAGTTGTCTGGTCACGTGTAAACCG
CCACCAATCACCGCGTTTCCc
>NODE_853_length_103_cov_10.912621
GAAAGCCAGCCCAGGTGGGGAGGTGGGGGGAAGGGGGGTGTTGAGGATCAGTCCAGAGGG
AGCAGGGGCGGAGGTGGGGTCGCTGATTGTCTCAACAGAGGTGTTGTGAGCAAAGTGGGG
GTGGGACAGCCGTGAGGGTGTGTGGCCTGGGGAGCTGGA
>NODE_854_length_237_cov_27.881857
GAATGAAAGAGAGATGAAATCCTACAGGGACAGTTGTTACGTAGCATTAAGATCAGGAGT
AGAACATTTTATAGCCCTAACCCAACACATAACCAATAAACTAACAATGGACTGTAACTC
CTCACCCTTGATCCTAGGATTGACCTAACCCCCTATGTCCTGTTTTTATTTTATTGCAGC
TCTCAATGGGTCGTTGTACCCCCCTCCTCTTCACCTTTAGGCCCCCTAGGGGGACCACCC
TCCAGCCGGTGTGAAACCTCCTGTCCTCTCCTAAACTATTCTCACCTATCCTC
>NODE_859_length_246_cov_33.300812
CAGAAGGATCTCAGATGATATGATGATACTGTCTAGTTGTTACCAGAAGGATCTCAAGGG
ACTCTTGACACAACAACATCTTGTATATTTTTTGTGTGCCAATTTGTAACATATTTTGTA
AGTATATATTGTTAGTGTATATTTTGTAAGTGTATATTTTTCTTAGAAAGTGCTGTGAAG
TGTTTGTGTGTGAGTAACCTTGAAAGGATGTACAATGGCAAGCTTCTGGGTTTAAAAACC
CAAATATGGAAGAATTTAGGTAAGAATATTGAAATATCTACATTTTGATGGGTATTGTAA
Tg
>NODE_860_length_424_cov_36.610847
TTCTTCTTCTTCTTCTTCTTCTTCTTCTTCTTCTTCTTCTTCTTCTTCTTCTTTTTATTT
TCTACTGTTCTTTGCTTTCATTCTTTTCTTTTAAGAGGAAACCGGAGCTGGGCGGTGATA
GTGATAGATGGCTCAGCGCTCTAACACTTTATCCAATCCAGCGCAGATTTCATCCAATAA
AGAATCACTTGTGCACTCTCAAACTAAATAGAAGTCAGGCAGCGGAGAGAAAGGGGCTGC
CGTGTGTTTCTGAGCTGCCAAAATCACATTTTCTTAAAGCTGCCTCGGCGGTCGCTGGCG
GAAGAGGCAGCAACAGCCATGACTGGCCGGGGCCACAGCCGTCTGCACACACAATTTAAT
CCATCACAGAGCGCCTGACACCATATCAATCAACCTTTCATCAGCATGCCTCGCCAAAAA
AACTATATTTCCATTCAATCACCTCCGACTGGACCaggcctgcaacccagtgaccaatgg
>NODE_868_length_357_cov_20.560225
GAGGGTGACTGCCCCCCACCTAATTTTCGGCCACTAGATGGCGACACTGGACATTTTATT
CAGATATTAATACAATGGGTAAAGGCCTACTATTGGCATATGTGTCCGAGATAGGGCTTC
ATGGTCGGCTTGGGTAGGGGCACACATGGGTGCCTGGATACCTCCACCACCATAATAATT
CACCAGGTGCACATGGAGGATTGGCCTACTATTNNNNNNNNNNGACATTTTAATTTAGTT
TTTAAATATGGTATATAATGCTACAGGAAAAACGACAGAGTCCACACTCTCTGCCATTGC
ACTAAGTCCAGCTTTCGCTCCAGAGACTAAGTCCAGCCGTGCACCTGGTTACCCAAATGG
GGTGGTGGGGGGAGAGGGAGTGACTGCCCCCCACCTAATTTTCGGCCACTAGa
>NODE_869_length_125_cov_10.096000
CGGCCAAATCAAGTGTAACATTTTTTATGTGAAAATTACAAACTTTCGAAACCTTTTTAA
AACTTGAATACACTTCAGGTTTGCATTACTTGCTCTGTCAATTTGGCAGGTACTTGTTTA
CCTAAATATCCAATATCTCAACTTGAGCTAGTTTCAAACAACAGAAAAATAATTCCTCAG
t
>NODE_870_length_66_cov_105.075760
TTACACAAACTGTACAGGTAAATGACAGGAAGAGATACTTTAATAGCTAAATGTGTGTAT
GATATCATTTGGGGTAATAATAGTAATTCCCTTAAAATACAGTCCTTAGTGCGCAGGGTT
TA
>NODE_871_length_150_cov_11.486667
CTCCTCTGTTCCTCTGGTGATGTAGAGGTAAACCCAGGTCCTGTAGCCCCCAGTACTACA
CCTATTCCCCAGGCGCTCTCATTTGCTGACTTCTGTAACCGTAAGAGCCTTGGTTTCTTG
CATGTTAACATCAGAAGCCTCCTCCCTAAGTTTGATTTATTCACTGCTTTAGCACACTCC
GCCAACCCTGATGTCCTAGCTGTGTc
>NODE_872_length_376_cov_29.111702
TCCCCTGGCCCCCACCTCACCCATCCACCGGCCTTCGTCTCCCATTCAGGACCGCTCATC
CAGACGAAAGAGGGAGAGAGGCACCATGCTGGGTCCCTCTCTTTCAGCTCGGGAGAAGGG
GATAATGCCTTTTTTGTGCCACGCATCCAGAGGAATTATGTGTGCTAATTTGATTAGGGG
GAGATTTGATTAACTGGAAAATGAGGGCTTTGCTTAGACTTTCACACGCTTAATTTATCC
CTTGCAAAGCAGACGAAACATTGTGTCATGAAACTCTGAAGGCATATGGGAAGCCCTTTC
AGCAGCTAGATGGCCCTTTCAGACCCAACAATATCAAGGATTGCCACGGTTCATATTGGG
ATAATCAGTTTAAAGCTTTTTGCCCGGCCGTAGAATACAAATTGCATTTGGCATCGCCAG
TGAAAAGGTTGa
>NODE_873_length_136_cov_13.992647
CCCTTACACAGCCTGGAGGTGTGTTGGGTCATTGTCCTGTTGAAAAACAAATGATATTCC
CACTAAGCGCAAACCAGATGGGATGGTGTATCGCTGCAGAATGCTGTGGTAGCCATGCTG
GTTAAGTGTGCCTTGAATTCTAAATAAATCACTGACAGTGTCATCAGCAAAGTTCTTCCA
AGAACCAGATCA
>NODE_874_length_210_cov_29.547619
CGTTGAATTGCAGCACGTAAAAGATGGACTGAATATGTTCCTGGGAATATTGCCCCCTCT
CAAAGACCAATCCGTCTTGCTTAGGGAGGCAATCTTAGGTGGAGTAGATAAACTAATATT
TGTGTATAACCTCAGTCAGACAATACAAATGATGGGATGATTTTTCATCTCCTTATGCAT
ACAGGGAAATATGAAAAATTGTGGTTTAGGAATATTCGCTGGGTGTGATGTGTGGCGGCT
GGCTGGGCTGAGCACCGCCCTGGGCc
>NODE_875_length_274_cov_27.058393
GAATGGAATCAATGGAACGGATCCATTACAATGAGCCTGTCCACCTATAGCTCCTCCCAC
TAGCTTCCTCTGAGTAAAATGTGGCTGAATATGCTGTGTGAAGCAAATTATGGGACCCAT
GTAGATTCATCAGTCTTCCCGGCTGGATTAAGGAAGGGCCTTTCTAATGAAGTTCGCCCT
GTCAAAATGAAGGGACTAATTCTGATTTAGCTGAGGTAATGAACTTCACCTCTCCTAGTG
AGAGCAGCACCATGGGGCGAGAGCGGGAGAGAGAGAGAGACAGAGAGAGAGAGAAGGAGA
GAGAGAGAGAGAGAGAGAGAGAGAGAGAGa
>NODE_886_length_170_cov_13.529411
GTCTCTCCCCCCTATAGCAATTTAGTCAGAAGTTGAAAATGTCTTGATTTAGTTGTCTGG
CTGTTCCGGCCAGTTTCCCCTGCTGTGCTAATGTGAACAGGACATCCCGCTGGGCACCAA
AGAATACCACTTCACGGCAGCCGCATAGCTGGCAGCTTTTATTTATGGATCTACTGAAAT
GAATGGGTATTAGTGTCCAAACATTTCACTATGCTCTTGCAGCCGc
>NODE_887_length_128_cov_13.796875
ATGAGTTTTCAATAAAGACTTATTGAAGTCTTTATTGTGGACAGGCAGACCATTCCATAA
AAATTTAGCTCTATAGGAGAAAGCCCTGCCTCCAGCTGTTTGCTTAGAAATTCTAGGGAC
AATAAGGAGGCCTGCGTCTTGTGACCGGAGCGTACGTGTAGGTATGTACGGCAGGACCAA
ATCT
>NODE_900_length_189_cov_14.015873
TACTTCCTTGTTGTTATTTTGTCCGTTCCAGCATTCCTCTTTGATTCAACAGGGTTGTCT
TCCTCTGATGCTCTAATGCTTCCTTCCTGTTTCATTCTAAAGCATTTTGCCTCCACTGAA
GCACAATGAAGCAATGGCCAACAGTTATACCAAAGCCAAAGCTTTTGTCAAAGCTTATGT
GTATGTATAGTAATGCTATAAGCACAACCACAGCCCAGTCCTAGCTGCTAGCTCCCAACT
CCCAa
>NODE_903_length_57_cov_13.526316
TGAACCCAATAGAAAATCTTTGGAGGGAGCTGAAAGTCCGTATTGCCCAGCGACAGTCCC
GAAACCTGAAGGATCTGTATGGAGGAGTGGGCCAAAATCCCTGCTGCAGTGTG
>NODE_904_length_164_cov_14.243902
TTGTTTCAAGAACAAATAACAACAGGAAAAAAAAATAAATAAATGCATTAAATATGTCAG
GCACTGTCCCTCAACTTGTGGCAGGCAGCAACATAGCATGCTGCCAGCGCACAGCTGTCC
ATGTCTTCCCCCAAAAGGATCGGCAGCCTTTCTATGTCAGAGAGGTCCTCAAAGCCCCGG
ACTACTTGTTCAAATTTGGGGAAGTGACTCTCTCTGATAg
>NODE_907_length_57_cov_11.596491
AGGTAAACTATAGCAAAGACAGGAAGACACTAATAGAAGAGAGAGGTAAACTATAGTAAA
GACAGGAAGACACTAATAGAAGAGAGAGGTAAACTATAGCAAAGACAGGAAGA
>NODE_908_length_57_cov_13.368421
TCAGATTTTGGACACTCAAACGGTGTCTCCCGTCATGCTGAAATCGAGGCATGGTGAATA
TGGCCTAAAAGTTGACGTTAGACCACGTTCATGAAATCTACCAAAAATATATT
>NODE_910_length_143_cov_28.146852
AGTGCAAATGCTCTAAGTAATAGTTCCTGATTTTTTGTATCTATGCATAAATTAAAAAAA
ACGCTGAAATTTATTATTCATCTGAGATGTGATTAATATGCAAAATTATGCAAATTAAGA
TGCAATTAGGCTCCAATTCTCTAGTGGAATTTTCCATTATAATTTAATACAAAGTAACAG
AGTAATTGGTGTCACGTGT
>NODE_911_length_339_cov_25.256638
TGTTTTCCTTTTGGACTAGTGGTTGGTGGATTCAAATTAAACAAGGCTAAAGAAAAGCAA
AAAATCAAGGCAGAATAACCTTGAACTGAATCGAATGCAAGTGACTTCTAAAAATGAAGA
AAACAGGATAGAAATAATTTTGTCAACATGGACATCTGGCATTCGGTGAAGTTTTAATTA
CCTCTTTACGCCATAGGCCATATTAAGCAAATTGTCCAGCCTGTAAAGAGAAGGAGGGTT
CTGGGGTTAATGCCAGGCAGATGGTCGACTCACTCAATGGAACTAATGCTACATCCCTGC
CTCAATCAAAGAAGAAAGCCATCCAGAGATGGGCCATTACACTGAGGAACCACACCAGTC
AGGGTTGGTGTCAATCACACAGTAACAAAGCAGCA
>NODE_912_length_247_cov_36.485828
TAAAGGTAATTATTCCGGGCTGATGGTGGTGTATAGTGGTCACAGGCCAGTGAAATCTGT
GAGTCACAGGATACGCTGTTACTTTCTCCTGGTAATGGGAAACATGACTCCTCTCTCTGG
TTTGCTGTGGTGATTGAAGGCACTGACCTGTCATACATTCATTATAGGGAGCAGGTGTGG
CAGTGATGAACCTTAATTTCCTTTAATAAACCTTTTATGTGGCACACTCTTAATGCCACG
CCGGGCCCTCGGAGGACCTGCTCATAATAGGTTCATTACTTTTGATTACTAGGGCCCTAT
TGa
>NODE_913_length_226_cov_31.840708
TCCCCATTCTCCTCCCCAACCAGAGCCCCAGCCTCAGCCTCGGTCTTGACATAGCCACGG
CTATTTCTGTTCCACAGACTGATAGCTCCAACTGAAGATCATTGATTTTACGGGAAGCCC
TGTTTACAGACTGAGTGCCATCGACCTGAGGTGACTTTTTGCCTGCTGAAGTAGGAGCAG
CACTGGAGCATCCTTGTTTCTGCATTATACACTCACAGGGAGGAGGATGAGGAGGAGGAA
GAGGAGGAGAGGGAGGAAGTTTACAAAGAAAAGACAAACACt
>NODE_916_length_135_cov_19.392593
AGGAGCAAAGCTTTCATTAGCCTGCATGCATGGCAAAAGCAATTCATCAACTATAATTTT
CTCTCAATGGGCAAAAAAAAGAATAGAAGAAGGATTGACTCCAGTATGCTATTTATGGAG
ATTTACAGAAGTCTGGGAAATGCTAATGTGATTAACATTTATCTACAACATGTTTTGAAA
TGGCCCTCGTg
>NODE_917_length_164_cov_19.804878
AAATTATATCATACACACATTTAGCTATTTAAGTATCTCTTCCTGTCATTTACCTGTACA
GTTAATGTAACCATGCAAATATTCACTTACCTGTTCATTTAACCAGTATGTCTATTAAGT
AAACTATTATTACCCTCACTCATATCATACGCATTTTTAGCTATTGAAGTATTTCTCTGC
CATCGACCTGTATAGTATAGTTAACCATCCAACATCCACC
>NODE_918_length_129_cov_13.844961
TGTTCAATCACACATCCCCATTCACTATTTACAGTACATATAGCCTAGAAAATCATTTAT
GGAATATAAGGCAGATTTTTCAATATGTCGGCATTAATACAAACGTAACTATACTGTGCT
GCTATCTCGACAATAACGCCCTCCATTATTTGACAGTGAGGTTATTCTACGTTGTTTCCA
TGACa
>NODE_920_length_181_cov_18.707182
TGCCGACCTGCCTCTCCTCAGACGCACGCCTTTCATCCACAGCCATCCTCCCTTGATGTA
AATTGAAAAGATCACAGCTATGGGGAAAAGACCTATACGGGAAAGGCCTCTGCATAGATT
ATCACTATCATAACTCAACAGTTTTATTCTTTGCGCCTTCCTTTCCTTAGTCCTCCTCTC
CTCTCTCTTTCGTTCTTTCTTTCGTTCTTTCTTTCGTtctttctttcgttctttctt
>NODE_921_length_119_cov_83.621849
TAGAGTCGGCTCTGGCCCTTTTTGTACAGGGCCCCGGTGTTACCAGCCCATTCCAGTCTG
TTGTCCATATGGACACCCAGGAACTTGTATGACTCAACCATTTCCACATCCATCCCCTTT
ATAGGGACTGCAGTCAGTTGTGCCTTGGTTCTCCTGAAGTCCACCACCATCTCCT
>NODE_922_length_316_cov_12.629746
AATTTAGACACTGTTCATTGAATTCTGTTGAAAAATATGTTTCACGTGTGTAACACACAA
ACTTTGTCTCCCGTCATAGACTGAACTTATTACTCTTTGGATAAGGCCTCAAAAGTCATT
GTAGATCATGTACAGGGAAAACAGCAAAGTTTATTTCAACCTTGAAAACACTTTTGTAGc
NNNNNNNNNNGGCTCAATCATTATTTTTGACCCTGTTTTTAGGTTGCAGTTTGAAAAACG
ACCCTGTTCAGTGAAATCGATTGAAAAGTATGTGTCTTATTTGTGACACATTAACTGTGT
CTCCAGTCATATGCCGAAGTAGTTGCCTTGTGGATATTTGCCTAAAACATGATTTTAGAC
ATTGCTAGATCg
>NODE_925_length_145_cov_10.193104
CAGAGCCACTTGGCCAGCTATGCAAACGCACTTGGACCATATCAGAAGAGGACCACTTGC
TTTCTGGGTATATAAACCGCATCAAGCTTATCTCTGCACGCACTCCTGATTCCCATTTGG
AGATATTTCATTAACCACGCGCAGTCTTAACGCAGGCTACACAACTCATCCCATTCCAGT
CATCAGTCATCAGTCACCAGg
>NODE_927_length_215_cov_19.627907
CTGAACCCCGGGAAGCCTGTCACGCTCTGAGGGGTAAGGTGGTGATGATGGTGATGGTGG
TGCGCCCCTACCAAGTCAACTAATCTCAGCGCCGTGTTCCGTTTGGAAATCGTAGGGTCC
ATCACATGGTTTCCCAAAGCATCCATGTTCATTACTCCTAATTCTAGAATAACTTGACAG
CAGGCAAAATAACAATGATGACAGATATATTTTAATTGCAATGAAAAATATAGAAAAACA
AACTGAAAGATATATTTTTAAAAGTTCTAAa
>NODE_928_length_97_cov_31.721649
AGGACCTATTTATTCATGCAGGTCTGTATATACATACTCATGTACAGTTGTTATATCATA
TCACGTGCAATATTGCTAGTAATTCTTGGACCTAACTTACGTAGGCATTCACTCAGGAAT
GCATATTAGTATCCTGCCAGTTGCACCTTTTCT
>NODE_930_length_327_cov_33.917431
GGAGCAACCCCTCCCAGATCATTTCCCATGTTCCCCTGCTTTGTTTTGTTCATCTGCACA
GCATGAAAATAAAGGAATACGGCAACTTTATGGCATTTGAAGTCAATATGTATTATAAAA
TCAATCTAGATGAAGATCTGCCCATCGCTCTAATTAGACGAGGTGACTGGAGATTGATTT
TTAATTGCAAAAGTAATTATATGGAGCAGATAGCCAGTGACATTTGATTATCTAGGTGAT
TGATTAAAAGGCCTGGCTGCTGGGGCACACTGTCAGGCAGCTGAATCTCAGACAAAAGAG
AAAATTAAAAAAGTTGTCCCGTTTGTAATCACGAATTTCAAGGGTGAAATTACAAAGCCA
AACATCCCCTCAGAGAGCTCAGc
>NODE_932_length_304_cov_9.786184
AAAATGCTGAGTCACACACAGAATCCGCCATGACGGATAGTCCAACAAAGCAATATTTTG
AAAAGAAATACGGTGACAGAGTCTCTGATCATCACTTGATAGTATACTGACACACAAACT
CTATTAAGCTGTCTTCAAATATGCAAAATTATATGATTTTACAATGATTaNNNNNNNNNN
CAATTATATGATTAGCTTTGAACACTCCAGCACTTTGAGAGCTCTTGTGTGTTCCGCCAT
GCCGCGCGATTCACAAACAAAGTCATTACAACAAGTATTCACACATATCAAATAACAAAA
CAGATGGCCACTGCGCCCTGCGCCTGATTTGTTTTCCACACGAGCGGCGGGTAATTTTTt
>NODE_934_length_329_cov_17.547112
AAGAGCGAAGCTAAAATGGAGAAAGGGTAGTGCCGCCTCTTGCGGCGTGGGTGGGGCTGA
CAAGAATAGACCACATTATGCAGTTCATTTAGTTAACAAGTGAAATAATGGGGAAGCGTG
CAGTGTGAATGCCAAGAGAAAAAGCACAAAACCCTATTGAGTGCTCTTAGACGCTCACGG
CGTAACCGTCACATGGCGGAACCTGGACTACAACTATTTaNNNNNNNNNNNNNNNNNAAC
CGTCACATGGCCCATACCGGGACTACAACTATTTAAAGAGCAACAGTGTCCTTTCAGCAC
CACTCCGCTGTCCATCCGCCAAGCAAGCAGTTCAGAACTGGACGACGGGCTGACTGAAAA
AGTTTACAAAGAAGTACTGAGCAGc
>NODE_935_length_57_cov_20.508772
CTTCATCTTCTCACCCAGTAGCAGGGGCTGAATGGTGTTGAAGGCACTGGAGAAGTAAAA
AAACATAACCCTCACAGTGCAACCTGCGTTGTCCAGGTGAGAGTAGGCCCTCT
>NODE_936_length_346_cov_30.317919
CATGCAGGCCCCTGTTATGTTCTTCAATACAGCAGCAGAAACTTGGGCTTGGCTGATCTT
CCCTTTTCATTTCACCAGGAGCAGGCAAGCAGGCAATAGGTTTAGCAGCCGAGGCGAGGC
GACTCTGATTTACGACGGGAGGGTGACCTCTGGGGCCGTAACACAGTGATGGGTGAGTGG
CTCTCAACGGTAAGCTACTGGCACTTGACAAAGTGCCTGAAGCAGAATGAATTTACTTCT
CTTTTCCTCAATCATCAACAGCCACTGCCCTGACCCCCATCCTGACTGCTATAACAAGAT
CTCCCATCTCGGGAGGCTGAAAAATTTACTGTCACATCTACTTTTCAATGAGCTCAAGTG
AGCACTTCTTTCACCTTCAGTGGAGCAGGTGCCTGGTAACCT
>NODE_942_length_81_cov_11.703704
TATAGTCTCCCTGTAGTCTCTGTTCCATATAGTCTCCCTGTAGTCTCTGTTCCATATAGT
CTCCCTGTAGTCTCGGTTCCATATAGTCTCCCTGTAGTCTCTGTTCCATATAGTCTCCCT
GTAGTCTCTGTTCCATA
>NODE_944_length_81_cov_11.530864
ATCAGCCCAAGGGTGCTTAGGGTCTGTGCTGACCAATTGTGTGGAATACTCCAGCGACCC
TTCAACCTTAGCCTGAGCCTGGAAAGGGTCCCTGTGCTGTGGAAAACATCCTGCCTCGTC
CCAGTGCCCAAGAAGGC
>NODE_945_length_260_cov_24.311539
TGTCTCACTCCCTCAATGCTGTAGCTCTCTAGATATTTTGCATACTTCAGTGTGAAGCGG
GAGAAAGAGAGAAGGGTTGGAGAAAGAGGGGAGGACGGGGTGGATGGAGAGCAGGAGGTG
GAGAGAAGACGAGGGGGGAAGGTGACAACAACATTTTAAAAACACCCATTTCCGGTTTGC
TCAACCAGTGAATTTCTTCATTGACAAGATCGTGTTTTTAGAAATGTTCTTTGTAAACCC
ATCAGCACCTTCATGGAACGAATAAGATAAGTTTCTGTAAGGTAGTGGGAGACGGAGAAG
ATGCAACGTAGTAGTT
>NODE_948_length_588_cov_14.000000
AGTATTCATCCATCATTCGCCTACTTAGGACCAGGCACTTTGGACGTGAATTAATTTTGA
CTCCTGAATCCCAATCTGCCAACCTTAGGGCACCCAAAGTGCCCACTAGCTCCCCTGTCA
AAACAATCATCAGCTAAAGGAGGTTATTGTTGGGCCGAGCTATCTGTCACCCAGCCACCA
GCAGCCAGCAGGACACAAGGGCCATTTAATTAGGCCTACTGCTCCTCTCTGGTGTGAAAG
ACTCTCAGGCCTCTTTGATTCCCCACCGCTCTCCCAGCAGGAAGTGGTTGGTGATAATTG
ACACAGGATTTCCTTGTTAACCAGCGGCAGACTCTGTGGATTAAAGTGACAGAGATCTCC
AGAAGAAAGTGGGGAGCAGATAAGGGGGAGGGGAGACAGGAGGGGGGAGACAGAGGAAGA
AGAAATGGAGGGGGCGGCCGCTATTTACCGCTCTCGAGAAACCAGGAAGGAAATAGCAAT
AACAGAACAGAGCGCGGTCCTGCCGCGAGATGTAGCTCCCACTTATCTTAGCCATTTCAG
CTTGGCTGATCAAAGATTGGCTTCCCTTAAAATAACCTGGGCCCAAGGTTGACTACATGC
TTCCACGCCATGTTTTTTGGGGCAAATTATCACTTTTTTCCAAt
>NODE_949_length_338_cov_20.218935
CCAAGAGTTTCTTTTTTGAGCAGCTTTGCGTCACCCTGTCAGTGTACACAATAAGCCTTC
CTGCACAAAGAGAGTGAATGTGGAACAATAGAAAATTAATACTGTTAATTTCTCTTGCTA
CATTATGCAGTCCATAAGGGGTGTATGTGGGTACTGCATGTGTAATAATGGTAAGGTTAA
TTTAAAAGCCAGGGATGACCCTCAATTCAAACATGTATGAAACTTACATAATGTTGACAA
AAGTAAGTGAGGGTTTTGGCACTAATTAATGCATTGGCGCTTAAAGCCAATACAGTTCAC
ATAGCTGTGATGGCACTTCAGACATACCGAAGGCCATTTTGTCTCCCATCCTTACCAGCT
GTATTTGTTCTCTTCAATAAATTCAAAGTAGCCC
>NODE_950_length_130_cov_23.700001
TCTACTGGCTTTCATCAACTTCAGAAAGCAATGGGGTCCTAATGGACAAGTTAGTCGTCT
GTGGGCCCGCCACAGTGCGACCTATCCTTTCAATAAAGGAGCACCTCATTATATTCTTCT
TTTATTTCCTAAGGGGATGCGGACAAAGACACGAATGCTGATCAGAAGAATAAGAAGGGT
GTTAAG
>NODE_951_length_79_cov_80.481010
AAGGGGATGCGGACAAAGACACGAATGCTGATCAGAAGAATAAGAAGGGTGTTAAGAGAC
GCCGGGAGGAACATGGAAGGGGCTACTTTGAATTTATTGAAGAGAACAAATACAGCTGGT
AAGGATGGGAGACAA
>NODE_952_length_57_cov_32.368420
ACAAAGCATGTAGAGGTCTGTAATTTTTATCATAGGTACACTTCAACTGTGAGAGATGGA
ATCTAAAACAAAAATCCAGAAAATCACATTGTATGATTTTTAAATAATTAATT
>NODE_953_length_138_cov_19.920290
GAGGGTCCATCTCTGCAATGTGAGAGAGGCGCCTATGCTAGTCGTCAATGGAGGTGTTAG
GGTGTGTAGAATACTGTGCTGTGTGTGTATGTGTATATGTGTGTGTGTGTCATTGTGAGT
GGGACGGTACTGACCCAGCTAGGGTCCTCTGTTCCCTCCCATTGGTCACTGGGTTGCAGG
CCTGGTCCAGTCGg
>NODE_955_length_57_cov_12.070175
CATGAAATTTACAAAAAATATATTTTTCAGATTTTGGACACTCAAACGGTGTCTCCTGTC
ATGCTGAAATCGAGGCATGGTGGATATGGCCTAAAAGTTGACGTTAGACCACG
>NODE_956_length_542_cov_17.625462
CAAACTCGATTTTATTTAGGCCTACATACAATGAAAATGATTTATTTTATTTCAGAGGGA
GAAAAGAGGGGTGACTGAAAGAGAAAAGAAAAGAGAAATTGCGTGTCAGAGTGTTGAGAA
AAGAAGTTTAAAATTCCTTGAACTATTCACCGCTGAGATGGCTAATCAGTATTGAGGCTC
GGGGGCAATCGGGTAGCCTTTCAATGCGGAGCCTCCTTTCATCTCAATCGGAATGGAGGC
GCTCAATTAAAAGCCTATCAGTTTGTAAGTAAATCAACGCCTATCAAAGTTGTCACTTCA
AACAAAACGATTATTATTGCAACCCGCCTCCGCCATTAATCTCTCTCTGCGGTAATCCGT
TTGACAGGTCGTCtNNNNNNNNNNCCTGGAGTGGACAGTCACAGGGGGCAGAAAAACTGC
TGGAAAAGTAAATACATTTATTTTAGGCCTTCAAAGAATTGAGGGACACTGGTTGACAGG
CGATAGGTAAAGTATAGGAAATAATATAGCAAGATATATGATAGCCTAATACAAAATAGA
ACCAGAATGTAAGATAAGTAGACTGCATAATTGATAGTTTAACCATATATAGGAATTa
>NODE_957_length_57_cov_79.122810
AGTCAGGTTTGTAGGCCTCCTTGCTCGCACACGCTTTTTCAGTTCTGCCCACAAATGTTC
TATAGGATTGAGGTCAGGGCTTTGTGATGGCCACTCCAATACCTTGACTTTGT
>NODE_962_length_163_cov_10.429448
CAACCACATGGAGTTTTCCATGGTATTGGAATATACAAAATGTTTTAAAGATCTCTCACA
CACACACGCACACGCACACGCACACACACACACACACACACACTCACAGACATGCACAGA
CTAACACACATCCCTATTTAAACTGTCTCTCCCCCCTATAGCAATTTTGTCAGAAGTTGA
AAATGTCTTGATTTAGTTGTCTGGCTGTTCCGGACAGTt
>NODE_963_length_82_cov_34.463413
GGCGCCCTCTTGTGGACGAAATCGGGTGGGGGGTATCCAGACCCCCATGTGGGACCCCCC
CATGCCGGCCAAGGTGCCCCAACTCGGCCACATATGCCCCAGTAGCCAATACCCAGTGTA
TACCTGGTAACTCATTTG
>NODE_965_length_191_cov_32.418850
ATGGGAGAATCAAAAGGCTGGAAATTCACGGCTGAGAATAAATGCTTGCTGTTCCCGGGG
GTGATTTGTCTTCGCGCTTCTCTTTCTACAGATGTTAGACCCCTTTTTGGTAAAGACCTG
AGGTTCTTTGGTAGCACTTTGATATCCTGCTCGAATTCAATATGTGAAATAGAAGAGCCA
CTCCGTGACTAGGAGCACATCACAGTCTTTGAAGTCTGATCCAATTTTTGCTGCTCACCA
TTTGATG
>NODE_969_length_130_cov_13.130769
GACATTTGGAAATAGATTGCCGGTCCCGATGTCTTCTGTTTGGCACAGGTTAGGGAAAGG
CCTGAGATGCATATTGTTTGTGTTCATTTGAATGAAGACAAATGTCAGATCTCCATGGCT
GCAGGCAGCGTGCATGCTGGATGATCAACTCTTTTGGGCCCCTGGATGTGGGGTCATCAG
TACTGc
>NODE_970_length_128_cov_23.429688
TACTATTTTCTACATTGTAGAATAATAGTGAAGACATCAAAACTATGAAATAACACATAT
GGAATCATGTAGTAACCAAAAAAGTGTTAAACAAATCAAAATATATTTTATATTTGAGAT
TCTTCAAATAGCCACCCTTTGCCTTGATAACAGCTTTGCACACTCTTGGCATTCTCTCAA
CCAG
>NODE_971_length_183_cov_18.633881
ATAAATCACCTCTCCCGATCGTACGGCACTATCGATTGGTCCTGATATATCACAAAAATT
TACTGTCACTTCTGTTTTCAATTAAAGATACAATCAGTCAGATAATGACTTAATTGGATT
TTACAGGAGATTGAGTTTTATTGCTGGCTGCTTTACGGCTTTAGTTAAGGAAGGCCGTTT
TATCATGGGTGTCAGGGATGGCTGCAGAGGGGTGGCAGTATGGCTTGGTGTGGGGGGGt
>NODE_972_length_90_cov_60.488888
GAGGTGGGGTCACTGATTGTCTCAGCAGAGGTGCTGTGAGCAAAGTGGGGGTGGGACAGC
CGTGAGGGTGTGTGGTCTGGGGAGCTGGAGGGGAGGTGGACAGGGCCAGTATCAAACCTG
TTAAAAAATTGGTTCAGCTCATTGGC
>NODE_975_length_84_cov_84.083336
GAGGGCGCCTATGGACATTTTAGGCCGTTTTTAACCACCTGCACCTAGGAACAAAAAACT
ATTCAAAACAAGGCTATATTCTCTCTTTTTCTCTCTTTTCTTCCATTGCACTAAGTCCAG
CAGTGCATCATGTCACTCAA
>NODE_978_length_529_cov_27.714556
ATGGACAAACATAATCCAAAGCAAACTGCTTTATCCATACACAATCTGTCTACCATGGTC
AGAGATCTTATGAAAAGTTATTAATGTTGAATTTTTACTCCCTTACTTCCCCATGTTACG
ATCCGGCCTGGTCCAATCCTTCTCTGTGCTGCCTGATGTCATGGCAACTAGGTAACAGAT
GGAACACTGCAGGGTCTCGGTTTAATAAAGGTGGTCGGATCGGGGATCGGGGAGAGATTC
CTGTATTGACCACTCAGGGAAAGATTAAATGCTGCTGACATTTCAGAGGAGGAATTTGCA
ATTTCCACAAATATGAGGCTGTCGGCAGCCCAGCATGACAGCACATAAAATCAATCCAAA
TATCCGGAATCCCTAATACCTTGATCCCTGTTAGTGGAGGGATGCATTACAACTAAGACA
CTGGGAGTGGGAGACACAACCCCCAGGCTGATTCCTGATACCTATCGACTGTCTCCAGGC
CAAACACAGACGCAATAACAATTAGGTGGGCCAGTGGGCCAATTCTCTCCTTCACACACA
TGCACACACACAGATTCTTCCGATGGAGACTGATGTGAGACACCa
>NODE_979_length_57_cov_28.070175
TAGTAGCATGACTGAATATTGTAATATCACCAACTTTGTTGAGCAACCCGTATTATAATT
TTAGCATAGACGTGATATTAGTCAAAACAAGAAATAATATCACTAACCACATG
>NODE_981_length_354_cov_29.059322
AGACGCTTCCTATAGCCTCTAATGAGTGTCTGGATTCTGGATGAAGGTATTTTGGACCAT
TCCTCCTTACAAAACATCTCCAGTTCAGTTAGGTTTGATGGTTGCCGAGCATGGACAGCC
CGCTTCAAATCATCCCACAGATTCTCAATGATATTCAGGTCTGGGGACTGGGATGGCCAT
TCCAGAACATTGTACTTGTTCCTCTGCATAAATGCCCGGGTAGATTTTGAGCAGTGTTTT
GGGTCGTTGTCTTGTTGAAATATCCAGCCCCGGCGTAACTTCAACTTTGTGACTGATTCT
TCAACATTATTCCCAAGAATCTGCTGATATTGAGTGGAATCCATGCGACCCTCAACTTTA
ACAAGATTCCCAGGACCGGCACTGGCCACACAGCCCCACAGCATGATGGa
>NODE_983_length_281_cov_38.124554
GCCTGCCGATGGCTGAGCCTTTTACAAAGCTGTTAGTGTTCTGCAAAGAATGTGCAAAAT
GCAGAAATGAGTCCAAGTGTGGGCAGAAAACACTTCTGTTACTTAGAACCAGCGATGGAA
CAAATTTGGTCAAATTGGTAAAGTGCCCAAAGGGAGGAGGGAGATGTTCCACGGAAAACC
AATTCCAAGCTTGGGTGAGCTCGGGATTGTTTGGAAACTCTCCAATCTGGGAGCCTGCAT
TGAATTCCACGTTGGGCAGAAACGGAAGATTAGAATAAGGACCAAAAGATCAGCAAAGGT
ACCACACAGGATGGTTCCTATAACGTTGCATTACAGt
>NODE_985_length_190_cov_12.021052
ATGTTCTTATGTAATTTTCAAACATGACTCTCTAAAAATAAGTTTGACTCTTAGGTGAGT
TGACTGATTAGTCCAGTGCAATGAATGACCCTCAAATACAACGGACATTTGCTCATCGAA
TTCAGGTGCCTGAACCTCCAAAATTGGATGTTATAAAATGTTTGAAAACTGAAAATTATG
CTTCAGACCCACATTTTTGCATAAAGTTTCATCACAATGCGGTAGTGTGGAGGGAGGGTG
CGGAGt
>NODE_986_length_57_cov_13.263158
CCTGAACAACTAGCGTCCCTCTTCAACTAGCGTCAGGTGACCTGAACAACTAGCGTACCT
CTTCAACTAGCGTCAGGTGACCTGAACAACTAGCGTCCCTCTTCAACTTGCGT
>NODE_987_length_678_cov_13.887906
CTCATCTGCTAGGTTTTCTGCAGTGTGTCTCTCTGTGAACTCAAAGCAGTCCAAAAGGCA
AGATGTCATCTTGTAATTTTCAATGAAATGGCAAGTGACAGCCATGAAAGAGCAGGTTGT
TCTGGAGGTCCAGCAGTCAGTTGTCAGGCAAACTGATGGAGCTTGTTTCACCCTTACTTG
CCATAATGCCCGTTCTGTGTCATATAGTTTAGGTATTGTTGTTTGGGACAATGTTTTTCT
ACTGGGAAGTGTATNNNNNNNNNNTTATTTTGCTTTGAGCTGCAGTAGGAGAGGTTATAC
CTGCATGTGTGGGGAAGCCAGTAGATGCTGCTGCAGTTGCTGTTTTTTGGGGATGAGACA
CACCAGGATCTGTAGATGGGGTGCTAGCTTGCCCTCTCTCCTCTAACTGCACTGTAGGAT
GGACAGTTCTCATATGTCTATGcNNNNNNNNNNNNNNNNNNNNNNNNNNNNNNNNNNTAA
TTTTCATCTTGCAGTGAACGCACTCTGCTTTGTTGTTTCCATTGTCTTTAAACTGGAGCC
AGATGCTGCTTCTCTTTCGGGTGTCACTCATAGTTACGACTCACACACTCTCCTCACCGC
TATCTGACAGACAGTGTCGTTATTAACGTTGTTACGACTCATTAACTTGCAGTGGAGTGC
CGCTTCACTTCACCCCCCTCTCTGTTTTTACATAATGGTATGATCCCATATCCTCACATC
TGATTGGCCGCGAt
>NODE_988_length_307_cov_28.752443
CACATTGTCAGTGTACACAGTAAACCTTCCTGCACAAAGAGAATTCATGGGGAACAATAG
AAAATTACTGTTAATTTCTCTTGCTACATTACGCAGTCCATTTAGGGGTGCATGTGGTCA
CTGCATGGGTTAAATGGTAAGGTTCATTTAAAAGCCAGGGATGACCCTCAATTCAAACAT
GTATGAAATTTACATAATGTTGACAAAAGTAAGTTAAGTGAGGGCTTTGTCGCTAGTTAA
TGCATTGGCGCTTAAAGCCAATACAGTTCACATAGCTGTGATGGCGCTTCAGACATACCA
AAGGCCATTGTCTCCCATCCTTACCAGCTGTATTTGTTCTCTTCAATAAATTCAAAGTAG
CCC
>NODE_989_length_194_cov_11.134021
CAATTTAAATAGTCTGCAGTTCAGGTTTTCTTGTCTGACTTGTCGCAGTATACTATTGTA
TTGACCGCAAAATCTGGGACGGGTGGACAAGGGTCTATTTCCCTGACGTTTTTTTAATAG
TAACTCTAACCTTAACTGGGTTATTGCACCCATTTTACTCTGTTTAACGTTACATCTCCT
TACATCTGATCTCCAATTGTTAGCCATCTACAATGTAACCAACCCTACTCCCTGGTCAAA
GCAGCCTTAg
>NODE_990_length_159_cov_25.220125
TTAGGCGTCGGACCAGGGCCTATGGTAACAATAACAATGGTCACAGTGTTGTTGAGGGAG
TTGCGTCCAGGACTTTCGGACATTCTTCCCATGTCAGTATAATCACTACTGGGAGGTAGC
TCCATTAAGGATTACCATCTCATTAATAGTATCCATGACTTTTGTTCAAAGGCTACTTGT
TGTAATGTTGCCTTGTGGATGACGCCTAATCCTCt
>NODE_991_length_57_cov_86.982452
AATTAAGTTATGTGTAATAATGTGAAATGACACAGGGAAAAAGTATTGAACACACTTACT
GATATTTATTTAATACTTTGTACAAAAGCCTTTGTTGGTAATGACAGCTTCAA
>NODE_994_length_364_cov_16.398352
TTCAAAACTTGAATGTTGACATGCACAGTTTTCTGGGACTGTATCAGAAGAATATATGAA
GAAATGGTTTTCAAGTGAAATTCCCCTTTTAAAACAATTAGAGGGTCAAAGTAGGTATGG
GACTGAGTTATAATCTATCATGTAGTAACTAATATGTCAACTAGTATTATGACCAGGTGa
NNNNNNNNNNAGAATATGTGGAAAAAGCGTGCAGACTTACATATGAAGGGTCTGAGTGAC
TTACATATGAAGGGCTTGACGCTGCTGTGGATGTGCTTGTGCTGCTTCAGGCCAGAGGAC
GTGGCAAAGGTCTTCCCGCAATCGGGACAGGCGTGAGCCCGCGCCCCCACGTGTTGCGAG
CGGATGTGCCTCTGCAGGTTACTGGGGTCTGTGAACACCTGCTGGGGGGGGgacgagggg
>NODE_995_length_60_cov_38.716667
TCCGGCCATGGAGCGGGGAAAACAACCGGGCCCGGACTGGGCACCGGTGGGGTAAACGGC
TCCGGCCATGGAGCGGGGAAAACAACCGGGCCCGGACTGGGCACCGGTGGGGCAAA
>NODE_996_length_131_cov_11.038168
CTTCAACACTCTCTTCTTCTCTCCTCACCCTCTGTCTTCAACACTCTCTTCTTCTCTCCT
CACTCCCTGATGTCTCTTTTACACTTTCTGTTGGTTTTCCTCCCTGTCCCTTCTCCATTG
TGTCTGTTATTTTATAGGACCACACTGTGTCCTTTACCAGCTACACTTCAGGGACAGGTG
TTGGTAc
>NODE_997_length_117_cov_27.256411
AAAAAGTATAAAAATACAAGAAGTCTGGAGTGCAAAAAAGCTATAAAAAGACATTGCATA
GTATGGGTGGATGGCTGAATATGTACACTATACATTGGTGGATGGTGCATGGTTAACTAT
ACTATACAGGTCGATGGCAGAGAAATACTTAAATAGCTAGAAGTGCGTATGAT
>NODE_998_length_319_cov_15.927899
GGGGGGGGGGGTGCGTTCAATGATCAAAGCACCAGCTCTGTCTTACCAACGCCAACATTG
AAGCAGCTTCTAAAACGGCAAATAAAAAAAAAAGTGCTTTGCCCATTGAACGTAGCTCCT
CTTCCCTGAATAGGAGGATGGAGGGTGGAAAGAAAGCTTACCCATCATACAAACCCATCA
TACCAACCATATACTGAGCTGtggtagtagggtgtagatgtatcATAACCACCACCATCA
TCATCTGCAAGCCAGCTCTGGCCAATAGCCATCACAGATAGGCGGCTGCAGTGAGAACAA
CAACAGTTAATACACTGCAGAGCCACAGCATAGACAACCCCTCACCTGAGTCACATACCA
AGGGTCGGCGACCCt
>NODE_1000_length_177_cov_18.898306
ACTAATGTTTGATGAATGGATGAAGATGTGTTAACCCTGAACATTCCAGACTAATGCCCC
TTTTCTCTTTCTCTCTTGTGTTTTTCAGATGGGAGTGGAAGTGTTCCTCCGTTCTAAAAT
AAGTCTGTGACTTACTTCATTAAGTATGGCATATTGTCATATTTCGTGGAGCTATTTTAC
TGAAAAGTAAAGATTATTTAAGTGTATAAATATATACATAATGTATACTACTg
>NODE_1001_length_63_cov_67.015877
ACAAATTGAAGGTTTTTATTAATCAGGCGGGCAGCAGGAATCAAACGGCAACACTCCATC
AGCCCTTTAAATACATTTGGTGACATTTTTACCGAGCATTAGCATGATAGGGCAAGCGG
>NODE_1002_length_135_cov_10.088889
GTCTTCAACTCTGAAGTGCGTTTATGGCATTAATTCAGAATAAGGCAAAATACAACAATA
ATGGCGTACATAGTACTCTTTACAGGTAAATAGGGCAATAACTCTTATTGGAGTTTGTTC
AAGTGCAAATTATGTTGTCAGAACATTCAATTGTGCTGCTGTGGAATAATCGGATCATTT
TTGTATTTAAt
>NODE_1004_length_223_cov_12.529148
TGTGCGTGTGCGTGCGCCGGTCACGACATTAGCTCCCTGAGTGAAATATATGACGGCGAC
GCCTCTCGGTCTCGTCCACAATCAATTGGATTATTTTCCTTTAATATTTACTTGCAGCGA
TGAGACGCTGTGTGCATGGTGATGAACAGTCTACCACTAGCGTTTGAAGGTGACCTGTCA
CTGCGTATGGACAAATCTCTCTCGCAGAAATGTAGAAAATAAATCATTAGGGGCTAGGCA
GGCAGACAGAGGCCCCATCTCTCCCTCCCGTTCCCCTTc
>NODE_1005_length_353_cov_16.447592
ATAGAAACAGGAAGATTGTACATTGGGGAGACATGAGAATAAGGGAGGAGAGGAGGAGAG
TTGATTAACAAGGAAACAGCAAGAAAATACCTACCAGGGCAGGGAGAGCTAGGGAGGGAG
AGAGTGTGGAGACCAGGAGGAGGAGGAGAAGAAGAGATGAAGGAGAGGAGAGTGTGAGGA
GAGGGAAAGAAAGAGAGAAGgNNNNNNNNNNCAACGATTCCAAACCCAGTGCTGAAGCTT
TATCCTTCACAGGCGGAAGAGCAACAATCGCAAACACATTTTCTCTTGCCCTGGCCCTGG
GAGAGATAAAAAAGCAATTTGTATTCTATTCCTATTCAGCACCGCTTGGCCTGTTTCTCT
GCCTGCATATTTGTAAACACAGCTTCGTCAGAGCAGCTTAATCTTCCCt
>NODE_1006_length_182_cov_36.681320
GTTTTTACCAAAAAGTTATATTTTGGTTTCATCTGACCATATGACATTCTCCCAATCCTC
TTCTGGATCATCCAAATGCTCTCTAGCAAACTTCAGACGGGCCTGGACATGTACTGGCTT
AAGCAGGGGGACACGTCTGGCACTGCAGGATTTGAGTCCCTGGCGGCGTAGTGTGTTACT
GATGGTAGCCTTTGTTACTTTGGTCCCAGCTCTCTGCAGGTCATTCACTAGGTCCCCC
>NODE_1007_length_260_cov_42.073078
TTGTTGTGACAGGTAGATTTATAAGGCTTGAAATTTGTACAAATCAGTTGTCATTCAGCG
GCAGCTGTCAATGTGTCAAGCTGTCAGGGCCTGCTGTGAGGGAGCTGCCTGAGGGGCTGA
GCAGAGGGGCCAACCGCCCACGAAAAGAAAATGAGTTCAAACAGACCCAGAGAGAGAAAG
AGAAGCTCCTCTCTCTCCTCTCCTCATTCTGAGGGCCTCTCTGCCCCCGCGGAGCCCGCA
TTGATTTCTCTTGATGTTGAGCAACAGCGTGCCCAAAATGCCACGCCGAGCCGTGTAGCA
ACCACCGCACCGCGCc
>NODE_1008_length_65_cov_10.538462
TATCCACCATGCCTCGATTTCAGCATGACGGGAGACACCGTTTTAGTGTCCAAAATAGGA
AAAACAAATATTTTTTGTAGATTTCATGAACGTGGTTTAACGTCAACTTTTAGGCCATAT
C
>NODE_1012_length_173_cov_19.473988
CCCCTAGTGACTGTGTTTTAATTAAGCAATTTCATGCAAATTACACATTTTAGATTGTCA
AATAATATACTGCGCAAAATTGTAAGCAGGCTGATCTGATATGCATGGAGTGTTATTCTT
CCAGGCGCTGTGCATACATGGAAAATGAACAAAAAATGCTAATTTCTAATCTATTATGCA
AACAGTGAGATACTTACACAGATTTGCACGCCTTTCTTGGCATGGCTGa
>NODE_1014_length_248_cov_11.391129
AAAATTGTTCGAATATGCAGAAAATGGTTGTAGCCTATGTGACAATTTTATTAAGTCAAA
TTGATTGATATAATAAATATCAGATTCTTCATCCATAAACTTTACACAGTGTTATAAAAT
GGGAGATCATCAAAGAACATTATTTCATTTGGAACGTGTGATTGTAATATTTTCCTAATG
ATGGCGAGCGCATTTTTCACGATGTAAGCCCACTGTGCAGATGATCCCGGAGAATGAGCC
GAGACGGATTTAGGCTCCTCGCCTGTGTGTGGAGCAGCTGACTGCCCCTCGCCACGTCCA
GATg
>NODE_1015_length_127_cov_10.944881
GAAAAGGCATTGGTTGTCACCAAACTGTTCTTGGATGGTTGGGAGAAGTTGCTCTCTGAG
GATGTGTTGGTACCATTCTTTATTCATGGCTGTGTTCTTAGGAAAAATTGTGAGTGAGCC
CACTCCCTTGGCTGAGATGCAACCCCACACATGAATGGTCTCAGGATGCTTTACTGTTGG
TAt
>NODE_1016_length_591_cov_35.604061
CCGTTCATAAAACATTACACATGCAGGTGAGTCTTCCATCCAAACCTATATAATCTGCCA
TCACAAAACCATACGTATTAACACATGTGATACCAATCAACATGTATGTGAGTCAGCAAA
CAATATGAGGCATGAGCTCACATCTCTGTCTCGACTATATTTGGCATTTATGGCAACAAC
TGAATGATTGTGATAAGCAGAAATATATGCTAGTCCTAAAGACGTTCATTTTGTTAGGGC
ACAGCTTACTTTCAGCACAACTGACTGAAGACTCATATTTTAATACAATACATATATTTA
GCTAAATAAACTAAAGGGAATAATCCTTTGCTTGCTTTAAATCTAAACAGGAATCTCCTC
ACAAATGCCCCACATGCGGAAGAACCTTTAATCAAAGAAGTAACCTGAAAACTCACCTTC
TCACCCATACAGACATCAAGCCCTACAGCTGTGACCGCTGCGGAAAGGTGTTTCGGCGCA
ACTGTGACCTGCGACGGCACAGTTTGACGCACACTCCGCATCAGGACTACTAGCCTATCT
GACAAGGCTGATGAACAGCTAAACAAACAAACAAAACGGACTTGAACAGAGGAGACAACA
ACATCGACAAACGTTTTATTTTTCCATTGAAAGAATATAACAAACTg
>NODE_1017_length_120_cov_17.858334
CCGTTTCAAGATCCAATTGCTCTTTTCTAATTATCAAGCTAATTTCTTCCTGTTCTATCG
CTTCTCTCTTTTTCATTGCTGCAGCTCTTGCCAACAGCGCTTCACGTTCAGCTTTAATTC
TCAGCATTGCAGAATTAGTACTGGAAGTGTGGCTTACCACGGAGTTAGCTTTGGAt
>NODE_1019_length_181_cov_25.839779
CCGCCAATAAATTCCCATCATTACAGAATCTGGCAGTTTTCCTTGGCGTCTGCAGCGCCG
GGTTTTATCTCACTCTCCCTCCAGTCTGGAGCATGTAGATCTGGCCCAGTTAGATTGTCA
TACTTAACAAACATTCATGATTAATTTCCTCCACTGAGTCAAATGGGGCTAAAGGGATGT
CTCGATTCATCTTATCGCGCCACAAATTAGCATTTCCCATATTCCTCAGCATCAACt
>NODE_1021_length_168_cov_13.761905
TTCAGTTTATTAGCTGGGATAAATCATAAATATTTCATTATACATCACGGGCGGCTGTCG
CAGGGACGCCGCAATTTATCACCGCTGCCCTCTCTCCCGGCTCCGCGCTGGAGCAATAAG
CTTTCCAGTCTATTAAACAAGATTGATACAGTGTGTAAATTTAGATATTGGGAATTTCTT
CACAGACCACTGCTCTCCACTGATAGGCCGGGGCAACGGGGGGG
>NODE_1024_length_398_cov_19.321608
TCAACATCATTATTATGGTCCTTAAAGCCTCACCCCTGTCCCCTACCAGAACCACAATGG
ACGCTGGTTGCCGGAGGAGCTGGTGAAGGAAGCAGGAACAGCTGTTCGTCATCTGTCTTG
TCTTGTCACTGCCTGTCTCACTAGCTTTCTCATCTCATGTTGAGGTATTTTCACCATCCa
NNNNNNNNNNNNNNNNNNNNNNNNNATAAATGTTAACTTTGCTTGGCCCGGAGCCATTTA
GGAAGCGATTAATTTAGCAAACAGAAGTGAGCCACTTTCTCCTCCTAGCTTTCGCATAAT
TTTTTGGGTTTCTATTGGTATTCGAGTTAGAGTGAGCATTATAATGACGATTTCTGTAAT
TGTGGCGGTGTGAAAACGCTTCCTACCTCGACTGCCCAATCTAACTCCATCTCTCCTGAC
TGAACCTCGTCTGCTTCCTCGTACAGTGAGAGCa
>NODE_1025_length_183_cov_34.016392
ATGTGCTCACTTTGATCTTCGTCAAGGCACACTGAGTAAGAATTAATTTACATTTCAGAT
GAAAAGGTTGACAGTACAAAAAGGCATCTTGTTTCTGGTATGTGAGAGCAGTGTAATAGA
CTGGGAATTTGAGAGAGGAAGTTGTGAGGAAACAGAAGGGATAAGCCCCTCTCTTGCCTT
TACTGGGAAAGAGATGAAAGGAAAAAGGGATCTGTTCTTCTGAAACATGGAGACCAAAt
>NODE_1026_length_186_cov_31.290323
CAGCAGCAGGTGGCCCATTGCTGCCTAATGAACACGGCAATCTGTTACTATCGCGGTGGA
GCTTTTCACCAGACAATTAGGCGACTAAGCATGTCATTATTCTGGGCCAACAAGAAGAGG
CTCTCCTCTAATTTCATCTTTTCATTCCTGTTTACTCACCCACACTCCCCTCATTAATGA
GAGATGTTCCAGTCTATGCTAATTGGTTTCAATAACATTCATTTTAGTTGAAAGGGAACG
AT
>NODE_1027_length_171_cov_15.584795
GGGTGCCTGGATACCCCCCCACCATAATAATTCACCAAGTGCACATGGAGGAATGGCCTA
CTATTGGCCAATGTGTCCGAGATAGGGCTTCATGGTCGGCATGGGTAGGGGCACACATGG
GTGCCTGGATACCCCACCATCAAAAATTAATCACCAGATGCACATGGAGGTATGGCCTAC
TATTGGCCAATGTGTCCGAGATGGGGCTCCTTGGTCGGACTGGGTAG
>NODE_1030_length_299_cov_17.474916
TCAAAGCATAATGATATTCCTAAATGAAGAGGGAAATGTTGCCGCGCTCATTTTATTAAT
CAGACTGTCAATTTCACCCCAGAGGCCAAACCCAAGAGCAATCTTAAGCAGAATCAGATC
AACCCAGGGACACGCGCTCCACTCCTCACTTCTCCTCTTCCTCTCCACTTGGATATATAT
TCGTCTGACCGCAGGCCGCCTCCATCATCAACTGACAGCCCTCTCGTATTTATTTGCTTA
TAAACCTGTTACAATAAATGATCATTCGAGCAGCGTCACGCGCACCTTAACTACGAGCAG
CAACCACTTTTTGATGAATGACATTTTGGGCTAGAAAGGATGCACGGGTCATTTt
>NODE_1036_length_247_cov_19.315790
TACTTATCTACGTTACAGGAGGAGTTTATTTCACCCTGCTTCCTCCAATGGAGGTCAATC
AACTGATTTCTCTGCCAATCGAAAAAAACAAGAGGACATCAGTAATGTGCTCACATTTTG
TTAATCTCCGTTGATAGATTCAGGCCATGATTTTCATTTAGTCCAAAAGAGATAACCAAA
CTGTCAGCTATGTTGCATTTCCCTCTTTTAATCTTTGCCTGCAGTCAATAATCAGCCTGC
AAACCCAAAAATCTTTGTCAATTGGTAATCTTGTATTGAAGACATTCGGATGCTGCCTGT
TGa
>NODE_1041_length_57_cov_39.719299
CACTGAGATGCAGTGTCTTAGACCACTGAACCAGGTTGTCTGTAGTGACTCCTCTAACAC
TGAGATGCAGTGTCTTAGACCACTGAACCAGGTTGTCTGTAGTGACTCCTCTA
>NODE_1042_length_621_cov_17.706924
TACTGTGGAAACTCTAGAGAACATGGATCTTCTGCCGAGACGGGAGATGGGGAAGCAGGG
TTGGAGAAGTTTACCAACAGACTGGGACCTTGAGGGTGACATAGAGGGTACCAAGGACTT
TCATGAAAAATAAATAAACAAAAAATATATAGAGAGAGAGTGAAGGGGGATACAAGCACA
AGCGCCATGGCAACACATAGAAAGAGGAAGAAAAGAGTTACCCATAAGTAGCCGCCGTTT
CACCCGCTTGTCCACATCAGCTACTGACGTGGCATTGAACTCAGAGCTCTCAATTGCAGC
CTCATCTCTCTCTAAAACACAAGTGACAAGGGGACAAACAGTGAGCAGTAAGGTTAATTA
GAAGcccaatgtccaccgctgctgccgcccgagATGTCAAGTCAAGTCAGCCCCTCTTGG
CGTTTGAGCAAAACCAAAGCCAAGAAGCAAGAAGCCATGAAAAAGCGCCAAAATCCCTGT
TAGAGTGTTAATCCCAAAAAACAAATCCAAAAGTCCCAGATAGCAAAATAAATTAAATAA
GTATAAATAAGAATCAGTCTTTTAGCTTAAAAAAGAAGCAGGATGAGGGTAAGGGTGTGG
GTAGGGGACAATTGGAAAAAAGTTCAAATAAAAATACAATTTAGGGGGTTGTTGGGGAGT
TTGTTGACGTTGATGTt
>NODE_1046_length_57_cov_19.929825
ATAGATAGATAGATAGATAGATAGATAGATAGATAGATAGATAGATAGGTAGATAGGTAG
GTAGATAGATAGATAGATAGATAGATAGATAGATAGATAGATAGATAGATAGA
>NODE_1048_length_235_cov_22.617022
GATAGCAGAAAAAGGTTTTGATCGTTGGACCTCTGTGTTAAGGGACCTCAACACCACTGG
GGCACTGAATAACCAATATGAACTACATGAACTGACAGAAGCAGTGAAACAAATTCAGCA
TTGAAGGAACTGAGAAACTTGTCCTGAAATAAAGGTTTAGGCTAATAATCCCTGAATACA
CTTCAAAGCTAAAATCCAACTGGATAGCAGAGGATGGTTTCAATCCATCGACCTCTGGGT
TATGGGCCCAGCACGCTACCGCTGCGCCACTCTGCTTTCAGAAATCCCAGA
>NODE_1049_length_202_cov_17.569307
ACTAAAGGTAGTAGGACATCATACAGCAAAGATAATTTTTTAATGGTCCCAAATATTTCT
GAACAACTAAGTACACACTCATGTAAAAGAAAACAATTTTTTTTTTAGAAGATATGACAA
AATTGATCACATCTAGAATTCCACTCAATCTTTAATCAAGACAGGATTACAAATTATTTT
CCCCAAAATCTGCAGTTTCAAAGGGCAAAAAGGGTCAAACTAGCTCAACCTACTGAGGTC
TTTAAAAACCTGTTCAAg
>NODE_1050_length_57_cov_54.929825
GATTTCATGAACGTGGTCTAACGTCAACTTTTAGGCCATATCCACCATGCCTCGATATCA
GCATGACGGGAGACACCGTTTGAGTGTCCAAAATCTGAAAAATATATTTTTGg
>NODE_1054_length_307_cov_16.130293
CGCTAATTGATAGAAATTAAGCCATTAATCAAGCCACTAGCCATCATTCAAGACAGGGAA
GATTAATACAAACTTTCATAATAACCACCTTCCCCATTTTAGGGCTCATTATCATAAATT
TTTTATGCAATTATGCTATTCTTTTACGCTGAGCTCATAAATTACCCGCTCTTTTGTTGC
CGGCTGGCCTTGTAAAATCCAAAGTAATGCTTTGTAGTCTGATCTTTAAGGCAATTACTG
GCTTCTTCAGTCTTTCATCTCCCTGCATTTCCAATAACCCTCGCCTCCCTGACACTACTA
GCCAACACGCACACGCAGATGCACACAGTCACGCGCATGCACGCACACACACACACACAC
ACa
>NODE_1055_length_207_cov_33.811596
TATACAGTCGTATGCAAAAGTTTGGGCACCCCTGACAATTTCCATGATTTCCATTTATAA
ATAATTGGGTGTTTGGATCAGCAATTTCATTTTGATCTATCAAATAACTGATGGACACAG
TAATATTTCAGTAGTGAAATTAGGTTTATTGGATTAACAGAAAATGTGCAATATGCATCA
AAACGAAATTAGACAGGTGCATAAATTTGGGCACCCCAACAGAAAAATCACATCAATATT
TAGTAGAGCCTCCTTTTGCTAAa
>NODE_1056_length_274_cov_14.638686
GATGTTTTAAAGCAATATTTTGATTTGATCCACTGCAAACTCCTGGAATAGACGTGAGCT
GCTTTTTAGTCCATGCTCTCAGTTGAAGTTCAGTGCTGTTTCACCATTAGATGACCTTAT
TAGCCTGTGAATGTCTCTTCATACAGTTCTGAGTCTCTTCTTGTCTGTCTATTtNNNNNN
NNNNCGGCATGTTTCCAGTCATGTTCTTATGGGGTCCTTCCATCTTCCAAATACATTTGT
TTCTCTAGTCTCTCCTTTACACACTCATATGTCTGTAGTCTGACCCATGTGGGGCCCTTC
CGTCCAGTTCTTACTGTAAATGTTTTTAAt
>NODE_1057_length_99_cov_53.404041
TGGAACACTTTCTCTCCCTCAGCTTCAATTTATGCAAGGCTAGTTAGCTCATTTTTTATC
AGGTCCCAGTTCATTTCTAGGGCTACTGGAATGAGTTCTCCCCCTCACTATTTAACTCAT
TAGGATTCAGGTACCATAAGCAGATTTTTCACGCT
>NODE_1061_length_135_cov_24.311111
CAAGGAGAGGTTGATAGGGGAGAGAAGGATGTTGGCGATATATGAAAAAGAGTGAGATTG
AAAGGAGAGGGAGGGAGAGTAGCTTTTAAAAGGATTTTGTCGGTTATTGACTGGTTGCAC
TCTTCTGCTAATAGGCATTTAAAGATTATGGGCCTGCTGGTGGAAATCAAGGCCTCCATT
GTTCCCCTTAT
>NODE_1063_length_235_cov_70.757446
ATCAGTGAATCAACAATTCCGGATAGTGTTGGGGTGAAAAACTGTGACTCCGTCTATGGC
TCTCTCCTCTCTCCCAAAGTCTTGCCACTCCTGCTCCCTTGCTTGAGGATTACAACCTCT
TCATCCATTATTAATGAAGTTAAACTACTAGTGGCATGCTGAATGTGCTGCATGGGAGAT
TTGTAGCTAATCCAGCGCAAAACAGCCTCAGTCACATAATGAAGGGGGAAAAAGCACAAA
TGTCAACAGTTTCACACAGGGACTTGATTAGGCTCCTCCTTCGCTCGCTAa
>NODE_1064_length_78_cov_36.269230
CACAACCTCCAGGTGGGAAGAAGACGGGTCTACCTCTGTGTTAGGGGTGATGTCCAAAAC
CTCTAGGTTAGAACAAGTGTGGTCTGCCTCTTTGTTAGGGGTGATGTCCACAACCTCCAG
GTGGGAAGAAACAG
>NODE_1066_length_206_cov_15.432039
GTGGCCGTGAGCTCTCGCTCTCCCTGGACGCTTTGTCCCGCTTGTCCCGGTCCCTGTCCC
TCTCTCGGTCTCGGTCTCTATCCCTGTCCTTCTCCTTGTCTGACTTGTCTTTGTCCGCGG
TCATGATTCGCCACGTGCCTTCCTCAGTCCTCTCACGGCTGGGCCTCCGTGAAAGGTAGA
CTGTGAGCCTGGGCTTCAGTCTTCTGAATTGACCAATCAAATCCAGGGAAAATTCAGCCA
CACCAACAACCCCAGTGTTTCa
>NODE_1067_length_299_cov_30.240803
CACATTGTGCCCGTGCTGCCACCTGCACATACACAGAGGGCAGGCTGCCACTGTTTCAAT
GGAGCTGCATGCGCGCCCCAGCGGGCCTCAAGATAACGGCTAAAGAGCTTATTTCCCAAA
TCTCTTTATCCTTTCTAGAACTGTGAGATGTTGACAGAAAGTCAGTTAACTCTAGCCAGT
GGCAGCTGCATGGGTTTTGCATAATTAATTATTTATACCAAGCCAGACACAGTAATTACC
ATCCAGATGAATATGATATTCTAATCAGGCACGCTTTAATTTTAATTGCCCTCCAGCATC
TAACTGTCAGTGCTGGCCTGGCTTGATAAAGTGGAGACTCTCGAAACACCATTAG
>NODE_1068_length_112_cov_184.160721
GGTGGATGTTGGATGGTTAACTATACTATACAGGTCGATGGCAGAGAAATACTTCAGTAG
CTAAAAATGCGTATGATATGAGCGAGGGTAATAATAGTTTACTTAATAGACAGACTGGTT
AAATGAACAGGTAAGTGAATATTTTGCATGGTTAAATTAGCTGTACAG
>NODE_1069_length_144_cov_12.652778
ATTCACACACTCTCTCTCTCTCTCTCTCTCTCTCATACACAAACACACACACACACACGC
CACTCATACCATATGGCCCCGCCCCCAGACCGAGCACATGGTTTCAGGCACAAACTTGCA
ATGTGTTACTTGGATGAGACTGTAGTGTGTAGTGGGAGGTGAAGAATAAGACAACAGAAG
ACAGGTGATGCTAAAATGAa
>NODE_1070_length_208_cov_21.341347
AAATGCTGAGCTCCCCACTTAATAGATCTATATTCATTTTCAAATGAGTTGATTAGCAAG
CACAATGTCATTGGATTCAGGGGCCCATTACACATTTATGATTGTAAATTACTGTACATT
TACAATCCAAAATGAAATTTCACGAGGAGGGGATATTGAAAAAAAGCAAGCTGTGCTCAT
CTCAGTAGCCATGCCTCATAGTCCATGTTCCCTTTCTCTCTCTCTCTCTTGGCAAGCACA
TTACATCAGCGCCCCCTGTGGTTg
>NODE_1072_length_155_cov_25.496775
GAGGAGTAGATAGAAGGCTTTGTATGACGCACCCATTCTACAGACAGCAGCGGCGCCTTT
CACATCGGTCTCCAACGTCTTCTACATCTCCCTCTCCGCTGGAGCGAGAAACCCTTGAAT
CCTCATCCCCTCCTCTCCCACTGAGGCAAAGAACTGCCGCGGAGAAAGAGACATGGGGGA
AGGCACGAAGAAAGGAGAGAAAAGAGAGGGg
>NODE_1073_length_140_cov_11.692857
AAACGAAATGGTGTCCAGCACTGCACGCGTAAAAAGGGGCGCGCAAAACGATTTTGATTT
TCATTTAATCAAGTTTTATGCATACGTTCCTGGGTCAAAATCACATATGCTAGCCTAAAG
AAAGTGAAAGGTAATTTAAAGAAGCGATGCACCTGTCCCAATTGATGATAAAGACTAGAC
AATTGAGGCACATTAc
>NODE_1074_length_225_cov_28.799999
TCCACTCCTGCTTGATTTGACTTCGTATAGAAAATGGCATTGTACCTTTCTGTGACTTTG
GAAAATAATTGAGTTAAAACACTCAATAAAACATTAATTAGTTTAGCCGTCTGGTGCAGA
TAACATAAAACCCTATGTAATTCATATTGATTAGAATATGCACATTGAATGTAACCTCTT
AAGACAAGTTTCCTTTATTAAGTAGACACAAAGCTCAGGTCATTATTCGTACAAAGAAGG
ATCACTTTAGATTTTATCATTCACATAAAAAGGTTTGATTg
>NODE_1075_length_57_cov_10.421053
CGTTCATGAAATCTACAAAAAATATATTTTTCAGATTTTGGACACTCAAACGGTGTTTCC
CGTCATGCTGAAATCGAGGCATGGTGGATATGGCCTAAAAGTTGACGTTAGAC
>NODE_1076_length_120_cov_12.800000
TGGTTGTCATGAGAAATGCCCTCATTTGTCTCTGAGAATGTGGTCTACAATGTTAGGGAG
AGAAATGCTGCTTTGATTCCACCCTGTTATTCCCAAAAAAGCTCTATACATTTTATTGAA
TATACAATACATGCTTCTAGCAGAGCAACGGGAGACACCATTCAAATCCTATTATa
>NODE_1077_length_356_cov_33.494381
TAATGATGCCTGGAGTGTTTATTTAGTTAGCCTGTCGATTTTTACTGCTCTGTCAATAGC
AGATCCAATATAGCAGCTACCGTGTAGCAGTGTGCTGATGATCTTTAGTGCCTCGCCTCC
CAGGAGAGGCCCAGCGCTAAACGCAATTATGGATTTTCTTCCACCGCAATGTGTTTTGAT
ATTTTTACTGATCTAATTTGCAATCTGGTAGTTTATTGTTTGGCATTTTAGTTGCGCTCA
AGTGGCATGGCAAATTTGATTTCCTTTCATAATTCTTTATAACATCATTAATGCTGTTAA
TGATTTAGCACATTGGCACAGATCTTAAATAAAGCCAGATAATCCTACCATTGTCTCTAT
TCTATTTTAATTTGACTGATTCAGGTTCTAATGAAAAATCATCTCAGTGGTt
>NODE_1078_length_396_cov_17.762627
ACGCTTAGGGTCATACACCCAGGGTGCAATGAAGAGGCAGGGAATAATGTTCCCCAGGAC
CAGGGTCGCCGACCCTTGTTATGTGACTCAGGTTAGGGTTGACTTGTGAGGGGATGTCTA
TGCTGGCTCTGCAGTGTATTAACTGTTTGTTGTTCTCATTGCCACTGCAGCCGCCTATCT
GTGATGGCTATTGGCCAGAGCTGGCTTGCAGATGATGGTTATGATACATCTACACCCTAC
TACCACAGCTCAGTATATGGTTGGTATGATgggtttgTATGATGGGTAAGCTTTCTTTCC
ACCCTCCATCCTCCTATTTAGGAAAGAGGAGCTACGTTCAATGGGCATAGCACTTTGTTT
TTAAGCTGAACTATATTGACTTTGGTAAAACAGAGCTGGTGCTTTGCCCATTGAACGCAC
CCCCAGGCCATTAGTCAGTTAATGGGTGCCCt
>NODE_1079_length_214_cov_23.313084
TAGATGGGACGACAGCAAGAATGAATTTGTTTTGTTCATTCTGTGAACATCAGTTCAGCA
CTCTTACCTCTTATTGGTGTACCACCTGGGTGGATAATATGAATGCAAATAAGATTAGAA
AGAAGAAGCATTAGTACGAGAAGATAGAGTCTGGGGGCTTTGGAAGAAGAATCAAATTAG
ACTTATCAGAGTACGTAAATAATGAGTACTAGAGGAAAGACAAAGGAGAAAGAGCGAGAG
ATAGAAAGAGAGAGTACTCTACTCTATTGg
>NODE_1080_length_194_cov_13.886598
CACATAATAGGACACATCAAACTGCTGTTTTTTCTGTGTGATGAGCGCCCTCACATCGCC
GGCTCCCTTGTTGAAATGGGTCACAGGCATCTCTTGCCTTACACATACAATTTCCAAGAC
AATGGCGGAGCACTTGGGGAAGTGACAGTGACAAATACTGGAGCCCCCACGGAAAGCTGG
GCAGGCTGTTACATGAGTGATTGCGCCAATAATCATGCAGAGTCGTCACGTGTCTGTGGA
AGGGAGGGAg
>NODE_1084_length_129_cov_18.248062
GTCTATATCATTCACTCTTTCTTTATTTTCACTCGTTATACCTGGCAAAGTATTCACATG
CAGCCCTGGCCTTACCTCGCTGTGTCTCTTTCTCTCTAATTATCCGTGAGGTCAGTAGGC
AAAATGGGGAAGAAGCCAGGAGATCAATACAAATTATCCCTGAGCAAACCAGTGCTGACA
GTTTG
>NODE_1088_length_60_cov_14.916667
GTACCGGTGGAGCGGACTGCTCTGGCACTGGAGCGGAGCAGACGGCTGGACCCGGAATGG
GTACCGGTGGAGCGGACTGCTCTGGCACTGGAGCGGAGCAGACGGCTGGACCCGGa
>NODE_1090_length_323_cov_27.888544
TTCTCTGTTTTGTCACCAAAATCCTTCATTCTTTCTTCTCTGAAGAAAGAGGGTTAATAC
CAAGAATGTTTCCAATCTGCTTTGAGAAATATTTGAAGAAGAAAAAAATCCTAATAAAAC
ACGTGTGAACGAGGGGGTAATTGTGGACAAACGCAGCATTGAAATACATTTTCAACTCTT
TACACACCATTTAAATCTTATTTTCTGCTTGTTAACCACATCTTGTTGGTGAGGGTGGGC
AAGACTGGCCAGTATTGATGGGTAATTGTGTATAATTCACTCCTCACACATGATTTGCAT
CAATACAAATTATTTTCCATTCTGTGCTACTTAAGTCTCAACCCCTTCCAGCTTTTCAGA
AACACACCCTTGTGGGGAc
>NODE_1092_length_1588_cov_17.373426
CAAATATGCAGACCCGGCTTCTTCTCACCTAGAGGTTGTGGACATCACCCCTAACACAGA
GGCAGACCCAGCTTCTTCCTACCTGGAGGTTGTGTACATCACCCCTAACACAGTTGCAGA
TCCGGCTTCTTCTCACCTGGAGGTTGTGGACATCACCCAAAACAGAGAGGCAGACCTGGC
TTCTTCTCTCTTGGCGCTTGTGGACGTAACACATGAAGAAAAGATTCTCTCGGTGGCTGT
CTCTGCCACTCTGCCTGCTGACATCCAAGCAGGTGAGTAAGACTTATAGAAAGCACTCTG
ACAGGTGCCGTTTGTCATGACTTCTTAGTAGAGCCTTTCAACTGGCCAGTGTTTAGAACC
TACGGTTTGCATTTATTTACCCTCTGTCCCTCTTTTTTTCCTTTTCCAGAGGATGTTGCT
GTGGTCACTCAGGACGTCACCAAGGATGTGACCCTGGATGTTCCATGCAGGGCAAGGAAA
GGGGCAGTCCGGCAATTTATTTGCAGGCTTTGGAGGGCAGTGTGCTGCTGCGTCTGCCAC
AAGGAAGAGGAGGAACAATATTAATCATTCATAAGACCTtNNNNNNNNNNGGTTTGAAAC
ATTAAATTATTTGCATTATAGTTCCCTTTGATTCTGCTTTTCTTCTGTTTACTTTTTAAT
TCATTTCAGAACATTTCTAAAAACTTAGTGGCGTAGGTTGTGTAAATAAGTGGGAAACAT
CCCAATCCCAATTTTAATGCTTTTAATAATTTACTCTTTACATTTTATGTATATTTTTTG
ACAAAAACGTGGAGTGCGCTCTACCAACTTAAATCATCATAGAAAAGGATAAGGCTCAAC
TCTTGCTCACTATTAAAAATGCATTGTTTTATTCAAGCAAGGTTAAAAGATGTGTTTGCC
CAGTAAAAGGGTGACCCAGACTCACCCTGGTTCTTGAGGATGGCAGACACTGGAAAAATA
TAATTTGAAAGAAATGGCACTTTTTAAGCCATTAATGAAAATGATTTTTAAATACAATTG
ACGTGAGGATCAGAGCAGGCAGGCTGACTGGCTAACCCAGAAGGCCCTCTGCCTCTACCT
CAGCCAAGAGGTTGTGTGGGTTGGaNNNNNNNNNNCTCTCTCCCAGGGTATTGGATAGTT
CCTTCTCCTCTGTGTCTTTGTTTGTTTGGAGGGAGTTATCCTCTTCCGGCTCTTCCTCTC
TTTCTCTCTTTTTAGGGGTGTGCACCTTAATCTCTTTCAGGGTGTTGAGGGCTTCAGTGG
TTTTGGGGGGAGTCTGAAGTTCGATCTCTAGCGATGAATGTGGGGGATTTATCATACATA
TCAGAGTCATACATTCGACAGGCACCTCTGCCTCTGCATTTATTGATCCCCCATCTCAAG
CATGATGTGTCAATCAAAGCCCTGAAGTACAATGGTGCTGGAAACATTAAGAACACCTGC
TCTTTCCATGACATAGACTGACCAGGTGAATCCAGGTGAAAGCTATGATCCCTTATTGAT
GTCACTTGTTAAATCCACNNNNNNNNNNTAAGTGTCTTTGAACGGGGTATGGTAGTAGGT
GCCAGGTGCACCAGTTTGTGTCAAGAACAGCAACGCTTCTGGGTTTTTCACGCTCTACAG
TTTCCCGTGTGTATCAAGAATGAT
>NODE_1093_length_301_cov_35.528240
AATGAATGCAGTTATTAAATAGTTTCAGCTGCAAAAGAGGCCTATTCTAGTGCCATTATA
AAGGGAACAATTTCTCCCCACTGATCGGCCTGTCTCCTTTCTCCTCTGTTACTTTGATCT
GGCAGCATATTGCCGTAATGTGTCCAATTCAATAGCAGAATCTGGGGCAATGTTAATGCT
TTTGTACCTCACCACTGCTCCATTTCTCCCTCACTGTTTAAAAATAGCTGTTAATTATAA
GTGCAGTTTAAATGTCTCCAGTGACCCAGAAATGCAGGTTGGAGCGAGAAGGACTGTACA
TCTCCAGTACAAAAGAGCCTAAACACTTTTTTCATCCCCTTCAATCTCTCTCTCTCc
>NODE_1094_length_204_cov_13.720589
TGAAGTAAGGTTTTGAAAGGGCCATTGGTTGTACACTATGGATGAACCCTACCCTGTGCA
GTGAGTATGTACCCACCTTTCTGTCCTTGTCAGCGTACTCGATGCCCAGAGAATCCATAG
CTCGGAGGACTGCAGCCAAGCTCTGGATGGTGTTGCTGTAGACCACAGGCTTATACTGCT
TCACATCATCCCCAGAAAAGCCATCCTCATGGATAATCCTGCACACACACACACACATCA
GAACACATACAAAATAACAc
>NODE_1096_length_255_cov_27.501961
GGTGGAAAAGTGTGGATTTCTCCCCATTTGTGAAGGTGCTTAGTTGGGTCTTGTGACGCA
ACGTCTAATCAAATCTATTTTTTGCCCTTTGCCTCCTTCCTCCTTTTCACCTGGGACTTC
ATCCTCCTCCAACCTCTTTTACCTATGACCTTCGACCTCTTGACCTCACACACCTGCTCG
TTCAGATGGTCTTCCCTAAGATCAATCATGGCTTTCTTTCTGCTGACCAGCAGCTCATAA
AGCGGCGGCTTATTAAGGTAGTGGCTGTCCTCGCTCCTCATTATCTTTCCTCCGAAGGGG
TTTATCACCTg
>NODE_1099_length_99_cov_48.060608
TGGAACACTTTCTCTCCCTCAGCTTCAATTTATGCAAGGCTAGTTAGCTCATTTTTATCA
GGTCCCAGTTCATTTCTAGGGCTACTGGAATGAGTTCTCCCCCCTCACTATTTAACTCAT
TAGGATTCAGGTACCATAAGCAGATTTTTCACGCT
>NODE_1100_length_183_cov_13.743170
AAACCTGACTCAGTTACACCAGTTCTGTCAGGAGGAATGGGCCAAAATTCACCCAATTTA
TTGTGGGAAGCTTGTGGAAGGCTACCCGAAACATTTGACCCAAGTTAAACAATTTAAAGG
CAATGCTACCAAATACTAATTGAGTGTATGTAAACTTCTGACCCACTGGGAATGTGATGA
AATAAATAAAAGCTGAAATAAATAATTCTCTCTACTATTATTCTGACATTTCACATTCT
>NODE_1102_length_210_cov_25.904762
TGTCTGTAAATAATGTCACATGTGGGAACTAGAAATTCCATCACAACAAAATGTACATAT
AAAGCTCACAAGACAAAGTCCATCTTGGCCAGGGGACAAATGATAGTGTTTTTATAAATA
TAAATATATATTAGGTTTGACAACCTTCGGACTGTTACATGCACTTTCTTGGAAAGTTGG
AAGATCTTTATGGGTCCAGTTTCTCTACACTTTAATACCTACTAACAACTAAGATACTGT
CATTCTTTATTCTGTTATTCAAATAC
>NODE_1105_length_448_cov_18.825893
CAGTTATAAAAGCCTTCATATATTTTATTTTGGATTGTCTAGGTTAAGAGAGTGTTTGGT
TTCCTTTTTTACAGTCTATGATGGCTTATTTTTCGGACGAAAGGTGTCTGAGGCCTACTG
GGACCACTTAAAAGTTTATGCAGAGCACTGGCCAAGTAACACAAAAAAGCCTTGAAGTAT
ACACACACTGGCCCCTTTCTCAgNNNNNNNNNNCTCCAGCCAGGGGGAGTGTTGTTGGTT
TATGAGAGGGAAAATAGTCCCAGCTTTCTGCAGAAGTGAAATGGGATTAAGGCCTTTGTG
CAGTCCACAATGGAGAGAGGAATTAGCAATAGTTGTAGGCACTTAGAAGGGCTCTCACAC
TGAAGCTTATCCCAGATTTTGCACAATAATCATTTGAATATCAACAGTGTTTTGCAACTA
CAGCGCTAATGTATAAACTTCTCTCTCTTAGAATCCCCCCAAAATGATGTTACCAATGGT
TACTATACAAACATTCAAACTCTc
>NODE_1108_length_144_cov_11.277778
CAGATCTAAGAGGATTTGTCTCAAAGTCTCCTAATTTGATAATCAGATTTAAATCGCATT
GGTGCGTGTAATTAGGGGTTAAGTTCTAATAAACGACTTGAAGCCATGTTAAAAAACACA
CAGTATGGCTAGGCCAAAGTTCTGTAAAGAAAGATAGGTTGACATTCTGAAATGAACAGA
CACATTTGCCCGGTTCCGCt
>NODE_1111_length_250_cov_28.396000
CGATCACAGGTAAGAAAAAAATAGCGAGGAGGAGAAAAAAACCTTCGGGGCTTGTCATGG
AGTTCGCGTGAAAGAAAACACGGATTTTTCCCAACTTTCTTTACCAGTTAAACCAGTATC
TCTGGATAGAACACACTCAAGTACTTGATCAGGTAGAGTCTTTGGCCGCAATCTCTTTCT
TTCCCCCTATTCGTTTACTTGACTTCAATTGAATTTCCAGACCTTTTGTTTGCTCCTCTT
ATCACTGGAAAAAAGGTGAACCCTCGTTATTTTTTTTTATTTAATCTTTGCTTTTAATTG
TAGTTt
>NODE_1112_length_114_cov_23.280703
ACCCTTTACTCAGTACTTTGTTGAAGCACCTTTGGCAGCGATTACAGCCTTGAGTCTTCT
TGGGTATGACGCTACAAGCTTGGCACACCTGTATTTGGGGAGTTTCTCCCATTCTTCTCT
GCAGATCCTCTCAAGCTCTGTCAGGTTGGATGGGGAGCGTTGCTGCACAG
>NODE_1118_length_355_cov_26.859156
TAAACATAAATATTTCCAGCAAGAAAGTTATTCTTAAAAAAAAATAGAGGCGATGAAGAG
GATATGCGTGAGACGGAAACTTGTCAATAAAGTTTTTGCAGAAAGGCACTGATAAAAATA
ATAATAACATCTCTACCTTATAGCAGAAAGGTTGATTTTGTCTTGCTGTGAGCTAACACA
CTTAATTGTAGTATGCAAATGAGAGCAATTACAAAGCTTTTAGGTGAAGAGATGACAGCT
GAGGTTGGTTTCATTGCAGGCCTCACCAAACAGTTGTCATGGAAACAATGTAGAATAACC
TCACTGTCAAATAATTGAGGGTGTTATTGTAGACATAGCATCTCAGTATAGTTAAGTTTG
TATTAATGCCTACATATTTAAACATCTGCCATATATTCTGTAAATACTTTt
>NODE_1121_length_233_cov_22.648069
CCATGTCCGCTGCCGTTTGATGACAACAGAGAGATAGGGAAATGTCTATTTGAGAACACA
TCAACTCAGTGATTGCCCGGGTGGGCATGTTGATCGACTGCGACCGCATGGCAAACGGGT
GGTACAGGCCCTTTTTTCCCGCACGGCAGTATCACAGCTCTGATCTGTCACCCCTCGCTC
GCCCTAATGTGCGAAAGCAAGACGTGTTGTGCCTATTAGCACTTCCTGGCAAGGCTGGCA
CGCTGATCCCCCGTCCCCAGGGAGCCTGGCAATATGGTGCCGCACGGTc
>NODE_1122_length_137_cov_12.642336
GATATCTCACTTCTTAAAATAGGGTTACTTAATGTTAGATCCCTCACTTCCAAGGCAGTT
ATAGTCAATTAACTAATCACTGATCATAATCTTGATGTGATTGGCCTGACTGAAACATGG
CTTAAGCCTGATGAATTTACTGTGTTAAACGAGGCCTCTCCTCCTGGTTACACTAGTGAC
CATGTCCCCCGCg
>NODE_1125_length_283_cov_30.300354
ACAGAATGATGACACAGATTCAACACTGCAGCAGGTTTGTACAAGGCTGTCTTCCCGATA
AAAAAAGAAAAACCTCTCCACAGTTCAACGCTGATTTGACTGGTAGCATCACTTTGCGGG
GAGACCATTTACAGATTCAGCAGAGTTATCAATCGAACAGACACACAATCCGGATCCAAT
GTCACTTCTACTCATTATGGTAATAGTTAACACATGCAAATTAAAACATTCCAGCAATTT
GATTTCTTTGAAGATAGTTTGCATATTGTCTTGGCCATAATGATGGAACACTTTCTCTCC
CTCAGCTTCAATTTATGCAAGGCTAGTTAGCTCATTTTT
>NODE_1127_length_102_cov_16.862745
AGCTGAAACTGTGCCCTCATTTAACCTCTCATCAGAAATCCTGAAATAGTGAAATGATGA
GAAAATCTACCCATGTGTAGACATTGTAGGTTTCACTTCAAATCTCACTTTCCTTTCCAA
TACTAAAAATATGGGTTTTGTAATTGAACAATACATCa
>NODE_1128_length_560_cov_25.000000
AGTGGTGTCGTTTTATTACCAACGGGCATCAGGGACGTCGTTTCACAAGGTAAAAAGGAG
CGCCGCCTGCATGCATTCCCCCAAGATAAAGTTGGAGGTTTACAGCTATTTCCAGAGTGG
CGACTGGTAATGTATTATTCCGTTAAAGCAATGATCAGGTAGTGTTGGATGAATGGGAGT
TGTTCAGCACCATTACAGGCTGGTACATCAGTGAGGCATTATTACATTATCGCTGCTCTT
TAGTAGGAGATTGGGTGTGTGACCGGGTCCTGAATACACTCATCCCGCTCTCGGCGGCGT
AAATTGCAGATTGGCTCATTGACTTCAATGATAAAATGTAAAAATTGCCAGTAAAGGGAA
CATAGACTCAGGTTCACTCCTTAGCTGTTTGTCAACGGGCAGATGTGGCTCAGACAGCGA
GCGCTGAGCATGTTAAAGAGATGCTTTTCATCTCCCATAGAAGGAAAGGCAATGTCATTT
ATTCCTGGAAACTACTAAAGCAATACCTCACAAGACATAAACAGTTAAAAGAGGCCATTA
CGTCTCTGGTGTGTCATACCACCATGCCATTACGTCTCTGGTGTGTCATACCACCATGCC
ATtacgtctctggtgt
>NODE_1129_length_210_cov_19.390476
GAAAATGGAACCGTAAATACATAAGGCAAGATAGAAGGGGAAAGGAAAGGAGGAGGAAGT
GGATGAATATGCTGTGTGAAGCAAATTATGGGCCCCATGTAGATTCATCAGTCCTCCCGG
CTGGATTAAGGGAGGGCCTTTCTAATGAAGTTCGCCCCGTCAAAATGAAGGGACTAATTC
TGATTTAGCTGAGGTAATGAACTTCCCCTCTCCTAGTGAGAACAGCACCATGGGGCGAGA
GAGAGGGAGAGAAAGAAAGACAGGAc
>NODE_1131_length_278_cov_30.618706
CATTCGTATTCAACATTTAAATTCAATGTGTGAGAGTGTGAGCTGAGCGTGAGTGCTCGG
TGATCGCAGCTCACTGCTCTACTGCTTGAAGTACTGTAGATTGCTGCCTTTGACATTTCC
CCATTGTGCACAGCGGTGCAGCAGGCAATAATTAAATATCAGGTGCATAAGCTGCTCTTT
AATTTGACATATGTGCTCCAGGCAATAAACACACGTGGTGCAGTGGGGGCAGAGTAATTG
CAGAGGAATAAAGTATCATATCAAGAGTGAGCGGATCGTCATTGTATCAGGTACCTGATG
ACAGCTCGTTTGATCATTACGCCGGGGCGAAAGA
>NODE_1133_length_410_cov_22.721951
GACGACCATCTCACTTCACACGGATATTGAAAAATGAATCAGAGGCAGTTTATAACTCAG
CTTTGACGCCTAGCTCTACATCCATTCAATTGCCCATCCCTGAACATCTTGCCTTGAGCT
ATGCAATCCTAATTGTTTACCAAAGGGTTGCGGCTCATTTGCTCCTGGAGATTGGGCCTA
ATTAACACTAAGTTGTCTGAACACGGAGGAGCGCTGTCCACTCCACTTTAATGTAATCTG
TAGTCTTTCAAAAAAAATAATGAGATCATTTACACCTCATTAACGAGGGAATGTAATGTC
TGGGCATTCATCATAATGATTGCTTATCATTTTACTTTGCAATATTATCTCCTCTAATGA
AACTGTTCACACAACTGCCAAGAGGGTCTTAATTGGTCGTGTGAAACCACAGAGCACCCG
GCAGCTTGCCGCTACGTGTGTGAAGTTCTAATTTGCATGGGGGGTg
>NODE_1135_length_222_cov_21.148649
GGTTTTATCACATGGAGGGAGGCTCGCCAACACCCCATGACTAAATCGATATGAGCAGAG
CAAAGGGTAAAAGCGTGACATTGTCCCCCCCGAAAAAGTTTGCAGAGCCGATATCGAACA
CTGTTGTCGAGGTTACTATTTATCTCATTCCAGCCAAGTTGGCACGCACATCTGGTGCTG
GGTACTTAGTGCAATTATTTATGATTTCCTCCAAGATTTAAAAGCTCTTCGCCCTGCCTT
GTAATGCAGTAACTGATTGCGCTGCTAATGTAATTAAg
>NODE_1137_length_328_cov_23.417683
GTCGCTCCTTCTCTCACCCTCTCCTCTCCTTTCTTCCCCTCTACTTCTTCTCCATTTTTC
CTTATTTGCTTTATTTTGTCAGTGAGCCAAAGAGTGCCATCAAAATACTCTGTGGCTGGA
CTCAAAATAAAAAATGGCCTCCTCTCTGTTGTCTTAGACAATAATTATGATGTGCCAGTT
AAGCCTAGACTACAGCTGAGGGATTGTAGTTTAAAGCAGAGGCTTTGGTGCAAAATAGCA
TTTATAGCCCTTTGTGCAGCTCCTCATTATGTGCCGGCCCGATTCATTAAGTAATTGGTT
TGCAGTTGTTTACATGAGTATTAAGGCTCTCTATTCAGGAGCCTTTGAGAGATACATTGT
GCAAATGTTGCATGTTATGAATGC
>NODE_1138_length_415_cov_20.650602
ATCCTATAAAGTAACTCGCTGAAAAACATTGTGTGGAGGAGAGAGAAAAAACACTGAATA
TGAAAGACCTTGATTCTCTCCAATGCCATAATAGTGAAATGAGCACATATACATGAGTTA
AGAGTGTTTCTTTGCATCTTGTATAGACTGCATGTATTTAATCTGTAAAGCTTATTAAGG
CAGAGTCATTGCTATGCAAAGCAGCACCCAGCGCTTTTCTCTTGCTTTTCAGCCGAGTGT
AGTGTTTGGCCAATAGGACTGGCCCCCCGCCTCTCATTCTGCATTCATAACATGCAACAT
TTGCACAATGTATCTCTCAAAGGCTCCTGAATAGAGGGCCGTAATACTCATGTAAACAAC
TGCAAACCAATTACTTAATGAATCGGGCCCACACATAATGAGGAGCCACACAAAGGCCTA
TAAATGCATTTTTTGCACCAAAGCCTCTGCTTTAAACTACAATCCCTCAGc
>NODE_1140_length_153_cov_17.980392
GAGTTTCAGCGCTCTCACTGCCGCAGGCGGCCCAGGTTTAATTCCTGGTCAGGGAATGAC
TAGCTTTTGGGAAAACACAAGGCAAACTGCTCAAATGTCAAAAAGTTGCCGTAAGTCACA
GAAAAAGTTATAATCCTTTGAGCCGTGACCTAACACTTGATGCAATTTTACCTAAAGTCT
TCTGCTCTACCAAATGAGCTACTCTATGt
>NODE_1143_length_57_cov_15.350877
TAGCCAGTCTCCAGACCTGAACCCAATAGAAAATCTTTGGAGGGAGCTGAAAGTCCATAT
TGCCCAGCGACAGCCCCGAAACCTGAAGGATCTGTATGGAGGAGTGGGCCAAa
>NODE_1144_length_424_cov_20.417454
CACAGTCAACCATGTAGGTGGTGTGTGTATGTGTGGGGAAAGGAAGTTGTTGAAAAAATT
GTAACTCGATATCCCAACTAATGCAAATATAAGGCAATGCAATAAACAGTCAAAGTTAAG
TATCTTAGAGACTAAACTAACCTCTGTCTGCGGTCACAATCCTTTGGTAAGGACGGACCC
GCGAGTCATGCCGTCTCACTTTAGTAGCCATTGCACCTAGATTGCAACAGGTCCACAAGG
TTAGAAACCATTCACTTCAGGAGGAGAAAACAAGTCTTACAGTAATACACATTTACACAT
ATACATTATATATAATATACGTAGACATTTATGTATAGAAAATGCATAGAAAAAACACTT
TTGCTTTAACTTGATATCTATAAATGTATAACTTAGGTAATAAAATTCCATTGTACTCAG
TGTTAGAGAATTCTTTGAAACCGGCAGGCAGGGGGACAGGGGACTAAGACTGTCTAGAAg
>NODE_1146_length_121_cov_11.066115
TTACACATGAATTACAGTGAATTTGATGTTTTGCCATCCTCACCTAAAGTGCAAGCTCAT
TATTTGTTAGTGGTAACTAACATGTTTTATTTCTTTATTTGCGACACCACCATGTACATT
TCAAGATAAGGTCCAGTAATAAGGTTTCTACCTGTCCTTGTACTGTGGGAACGGGAG
>NODE_1147_length_458_cov_22.320961
TCTCTCTCTCTCTCTCTCTCTCTCTCTCTCTCTCTCTCTCTCTCTCTCCCTCTCTCATGA
TGGGAAGCCTTAACCAACGAATGGCCTGCTCTGTAATTTCCCTCCTCGTCCATCCCTCCA
TCCCTCCATCCCTCTCTCCAACATGACCAGGTGATCAGAGGGTCTTCCAGGAGATTAACC
AGAGCTCTTCGTCCAGGTCTGAGCCCTCGCATGAAAGATTCACCCCGTCTGTCTTCTGGT
GTGTAAATATTGTGCTAGCGGAATATGAAAGTAGTGCAACTATAAGGTACAAAAACATAG
GGAGGATAAGATCAAGAGCGGGTCTTACATCAAGAGGGACCCCGAGGATGTCTTTGTTGT
CAACTTCAGAAGAGGAAGAGAGGAGCAGAGGAGGAAACAGGCAGAAGGGAAAGATGCCAG
AGTCAAGCTCAAAGGATTGGGTCTGGGCAAGGTGATCGGTATTCCTCGGCAGTCTGCCTT
CTGGCTCAGATCAGTGGGAATAAGCTGGCAGCCa
>NODE_1152_length_184_cov_10.532609
TTCCACAAGCACCAGCAGCTGCTATGCTAAAAGCCACCCAAGAACGTCCGGGAAACATTA
GCCGGTCGTTCTGCTCCCCGCTAATGGATCGCACTCATTTCATCAGCAATCTGACATTTA
ATGAATATATATTTTATCTCCCTGTGCCAGTTATCGGAATGTCCGCCCTGTTCCGAGAAA
TGGTCACCCTGGGACTCTTTGGATGGACCTTTTCCCTCCAACTGGCACCTGAACGCCAAt
>NODE_1153_length_172_cov_37.604652
GAAGTTCAGGAGCTCCAACCTCACTGCCTGCTCACATTAAAGCCAGCTCTAACCACTGTG
GGGACTTAGCCAATGATGTGCTTATCAAACGGCATATTTCAAAAAGGCATCTTAAAAGGC
CCGAGGGTGAAGAGGCAATAAGATCACATTTGTATGTGGATGAAAGGGAACCGTGCAGAC
AGACCTTGCATCAGAATAGAGGGGATGGATCATTAGCATTACCAGTTa
>NODE_1154_length_377_cov_10.546419
CAAAGATATGATTTGTCTGGAAAATACAAGGAAAAAACAGCATCCAGAGGAAAGCTTTGA
CCCCTCTTTGTAAACAGATGGATATGCACCACAGAGAGCAGTCTATTGTAGTGGGCTAAT
GCTACATCTTAGGCTGCATCCTCAGTTGATGTAATGGGTTTATATTGTGTATTGCACTTC
CTGGTTCAGAGAGTGGGAGAAACGATTTCTCACTGGATTGGAAGGGTTTTCATGAGGCAG
GCAGATGGATAAAATATTGTTGACATTAAACTGTTCCTcNNNNNNNNNNNNNNNNNNNNN
NNTACAGAGAGGCCCAAAGCAATGTTTGTTTTCATCGAAACGGTGGCAAGTTTTCTCTCT
CTCTCTCTTTGTAATGATGCTGCTTCTGGCATTATATGTTTACTTTACATCTGCTGTCAT
TAGAATCCTATCt
>NODE_1156_length_137_cov_9.649635
TCTTTTAGGGTTGGTTTTGGGGCTTGTTGCTGTTGCATCCAATCCCGCTCCATACTTTGC
TGCTTTAGGGTTGGTAGTAGCAGCGGGTGTGGGGTGCGGGGTCTTGGTTGGACACGGGGG
ATCTTTCTTATCTTTGGTGTTATTTTTGATTTATTTGGGGGGAATGCTTGTGGTGTTTGC
GTATTCAGCTGCt
>NODE_1157_length_166_cov_10.192771
GTCCTCCTGGAATAAGACGTTTTTATGACTCAATGGAGGAACGTAGTCAGAGAAATGCTG
ATGAATGTCTTGCTCGAGCTGTGTATGCAACTGGTTCACCTCTGATGCTCACAGGCAATG
TGTATTGGAAGAGATTTCTGAATGTTCTTCACCCAGCATACACCCCTCCAACCAGACATG
CTTTATCTACTCATTTGCTGGATGCAGAGTTCAACAGAGTTC
>NODE_1159_length_141_cov_15.049645
CTCTCTCTCTCTCGCTCTCTCTCTCTCTCTCTCTCTCTCTCTATCTCTCTCTCTCTATCT
CTCTCTCTCCCCCTCTCTCCCCCTCGCCCTCGCCTCCCCTTCTCCCTCCCTCTCCTTCCC
ACAATGATCCACTTTGTCCCCTGCTATAACAGACTGAATAAATTGCGGCCAATTGTCTGA
AAAATGCTGTCCTGTCt
>NODE_1160_length_159_cov_9.283019
CTACTATGATGCGTATCTCTTGTAGCGCGCCAAAGGACAAAATCAGCCCCTAATCTATTT
TTCTCCACCTAGACAAACCTTGATGCTGATTAATAGTAGTTAAACTTACAAGCACTCCGT
CAATGAGATTGCATAGGGATGGTAATGTATTGGAGTCATTAAATACACATCATTCTTTTG
GCATGAAATATGTTGACCCCAACCTGATTATATAc
>NODE_1166_length_128_cov_15.570312
TTCCGTCTGATCTACTGTGTTTTGTGTTTTTTGAGCACATGTGCCTTGTTTTGACAGCTG
GCCATGTGCTCCCCTGTCATTGTAGTGTCTCCCCTCCCACTCGTTATCCTTGTTCTCTTC
ACACCTGCTGTCAATTAATCCCTCATTACCTCCCCTATTTTAGGTCTTCTTGTGTTCAGT
CTTt
>NODE_1167_length_160_cov_12.512500
AAATAATACATTTATCAACCATGTGTAACCAGAGCACTCTGGTCCCAATAAAGAGCAACA
GTAGGTACAGTAAATCAAGTTTACTCATTACAATATGTCACTATCACGTGTTACTACCAC
TCTTGATTTGTGACAATTTTAGCATTTTCACACAGGGTTGGAAAACTCAAACTAATAGAC
TTCAGACACAGAACAACAACATATAACAATACTCAc
>NODE_1168_length_144_cov_16.243055
GCTCTTCCAAAAGATAAATGATTAGCATATGAAATTCTAGACAGCTGTCTGACTGAAAGC
GTTTGGTTGATAGCATTCTGCTACCGTAATTAGCTTAAGCTTTGGGTTAATTAAATTTCT
ACCTGGATATGCATAATAATAGCAGCACCCTGCAGAAAACCAAGGAGCTTCACAGTATGT
CAGCAGCAAAGGCTGTCTTt
>NODE_1169_length_138_cov_12.202899
TTTGACACAAATATATTTATTTAACAAAAGGTTTCCTCGTGTACTCTGACATGAACATAA
ACAGATTTTAAAAAAGCAATATTACCTTTGTCAGGGTGTAGTTGACTGCCCAAAGCCAAG
GGAGCACTGTTTCTGTCCTTTGAGTACTTCTGATGCAGGGTTAACACCAACTCCTGGAAG
TCGTCCAAGATGGc
>NODE_1178_length_220_cov_15.904546
CCCATGACAGCTAACGTTGTTTTATTTCGTTTTTTTAGCCCATAGATATTGTTGTGTGTG
TATTTGGGGAAAAGGGGAAGGGTGTAATATTGTGGTAAGCCCCCAGCCGGGCAGCATTAG
TTTTTGTTGCCGTAGCAACGTGTCTCTTGTGAGGTTGTGACCTCAGATGATTACAGTACA
AAGCCTATTGGGTCTCGAAAACCCCTTTGAAGATGAGAAGTCTTTGATGGTTTGTATTTA
TGCAAATCTCCCGATATGATTTAACCAACTGAGATt
>NODE_1179_length_158_cov_24.835443
ACTCCTGATGGTGATGCTCGTAACCAGAGCCAGGGTCCCTTGCGCGGCTGTAATACTCGG
GGCTGTGCTCGGGGATGTAGCTGTTTTGCGAATATTCCTCGCATGGAGGAAATTTCGGAT
CAATGTAGGTAGAGTCCATCAAATACGAGCTCATGATCATTAATTTCTGCAGAGGAAATT
TATTTTTCTAGCTTTGTCGTTTTTCTGCTCCATa
>NODE_1181_length_413_cov_14.949153
GTGTTAGCATACGTACACTTTTTCATGATATCGGCGCATCTGTGGCATTAGGCATGGTTC
TCTATGTAAAATGGAGGCAGGGAAATGAATACGCAATCTACCACTGTGTTTTCATCATTA
GTGCGCTACAAATCCATCTAGGCTGCTCTGAGCCCACAGATGGGAGAGAGAAAAATTGGT
GTGCCCTCGGTTGCCAAATTAATTCCTGTCTTGACATCTTAATTCTCAGTTCtNNNNNNN
NNNNNNNNNNNNNGTCAAATCAGCCTACTATAGAAAAGCAATCAAGCAATTATTCCTAAA
TTATATTTGTCCAAGACACACTGATTGGTTATTCTTTTCTTATTGGGTAAGCTCATTAAT
TCTGAGCAGCTTGCTTGTTATGCCTCTACCATTACTCCTTTCCCCTCTCTTCCTCCCTCC
CTCTCTCCCTCTCTTCTTCATGCACACTCACTCCCAGCTCCCCCCTCTc
>NODE_1183_length_435_cov_13.857471
AGGCCTACTGGGAGTGATCTTAAGAAATCCCCCACTTAACAGCAGTTTCTGAAGTGGGTT
GAAGTTAGATATCTTTAGTGTAATTGCAGTTTCACTGAGAGGTTCAGACCATTTAGTTCT
CCAGGTGTGGGGGGGGGTCCCCCTCCCCTTCCCCGTCCTGCCTGTGGTTTGGGAAAGCTG
CCTGCTCCCCCTGGCCGTGTGACAGAACCCCCTTGGTCAAACTGTACCTTGTCTTCTTAT
TCCACCCGCCAATAGAAACGCTATCAGTCAACGATCCCCCGGATGTTCTGGACAGGCAGA
AATGCCTTACTGCCTTGGCGTCTCTTCGCCACGCCAAGTGGTTCCAGGTTTGCATCTTGT
CTTTATTTGTCTTCAAGTAGTTGAGTTTTTTGTTTTGTTTTTCATTTGACGCAGTTTCTT
TCTTTGGTTGTTTTCTGTGTCTTATTTTATTTGTAAACGTCCTTTTCGAAGTGTATCTAT
CACCTGTAGTa
>NODE_1190_length_239_cov_19.778242
ATAGGGAATAGGGTGCCATTTGAGGCGTGTCCACAGTGCTGTAATGGAGACAGCAGCAGC
ACGTTCTCACCCAGCCAGAGGTTGGGGCCAGCCTAATGAAAACAGATGAAGCAGAGATAA
AGTGTTTGCAGATATTAAGGGACTCATTTATCACCGTTAGGCCCCGAGCTATAGAACACC
TTGGTCTGGAGTTCTCCTTTAACGGGCTTACCGTCAGTATCCCAGACACACACAATGGCA
CTCACACAAACACATCCCAGATACACACACACTGCCCCCCCCTCTTCTCTCTCTc
>NODE_1191_length_127_cov_23.125984
TTCATTCTTCCCGGCTTACACACACACACACAAAAAAGAGGGGTGGATATAATGAGACTT
ATACCGTACATAAGGCAGAGCCTACAAAAGCCATCGCCTTACCATTGACTTTAATTGGAT
TTGAAAAACGGGTTGCAAATTATAGCATTCTCTACTTCCAACTTAGTAAAATAAGTGTAT
AGa
>NODE_1192_length_813_cov_15.339483
AGTCAACAGTGCATCTTGGCTGAACCCTTCCGGTCTTCTTCATCTCCTCTTCATCAGTCC
TTCTCCACGTCTTCCTACCTGTCTTGCCCTGTGGGTTCCACTGAAGTGTCTGTCTTTCTA
TGTTGTTAGGCGTTTTCCTCAGTTGGGTCCATTTATCCATTGTACTGTAGCCTACTTACT
ACCATTGTCACTGTAGTCAAAGTGGATTACCTAGGCTATACTATATTTCCTAGGCTAACA
GGCCCTCTGTGTTGTACTGTACAAGTGAAGTATCTGCNNNNNNNNNNTGTTGGGTGCCAG
AGTTCCGAGGGGCCGACTGTGACATCACAAAGGGTCAATGTAGGTTGTGTGCTGTTAGAG
GCATTCCAATTCAGTCCGGTGCAGTCTTCAAGACAGTGCAGTTGTGCTTCAAGTCTGCTC
TCTGTGTGATGACTTGTAAGTCGGTCGTGACCAGATGGACTACANNNNNNNNNNTGACCG
GAAGTGACATTTTAGGTAACCCTAACCGTTTTCCTAACCTTAACCTAATTCTCCTAACCT
GCTAGGGAAAAGCCACACCCGGGGTTAGCTGTATCCCACCTAGTCAAAACCTTGTAAGTG
GTTCTCCTAAAAGGCAACCTCTGTTCCCGGAtNNNNNNNNNNTAGTTAAAACCTTGTAAG
TGGTTCTCCTAAAAGGCAACCTCTGTTCCCGGATGTACTAAACCGAGGGCCGGCAGCCAC
TAAGCACAGGTAAGAGACAATTATGGGAGATGTTAAACTAGACTGAACTATAAAGTGGCA
GTATGTGCTCATGGGCACTTATGGCATCAATGGGTCCCCCCCCCCATTTGTACCTTTGTA
AACGAACAGTCGagacgggccctccttct
>NODE_1193_length_144_cov_10.500000
GCCGAGAGAGGACATGCATAAAACAAGGCTGAGCTGAGCCCCAGAGGTTAGTGTGTGGAC
GAGGGCAGAGACGCAGAAAATTCACTGACACAGAAAACCTCTTATAAAACAAGGGAGGAA
AGGATACGCTGCTGGACATGTTGGGAGTTATACACACAGTGCAAAAAACATTGTTTTTAC
GACTTGGCGTGTATGTGTTt
>NODE_1194_length_674_cov_18.356083
CGATTACAACAGGTATAGACCTTACAGTACAAAGCATGCTTTTACACAGCATTTAGAGAC
ATGAAGGGCAGTGTGGGTTGGGGGGCTTGTAGCATTTCGCCATACATATTAAGGAGTAGA
GAAAATAAAATGAAAATAAGAAAAAAAGGAAAGGAACAGAAAGGATTTCAAGCTCGAGAG
GAATTTTTACATTTGGGATGGTGGGTGAGATAGCAGCCTGGATAGCAGCCTCCCCAGGTG
ACAATTCGAAAGTATCTCGGGCCTAGTTTATAGCCCTGATCAGGTCAAAcNNNNNNNNNN
AACATTGGAGGTCTGGGTGAGGAGACAGCCCGCCTGGTCGCAGATAAATGGACTGATCAT
TACTTATTGAGAAACAATTCCTAAAAGGCAGTTTACTGTGTGACCAGGGAAGCGGGGGAG
TGGAGAGCACTAAGTGCATCCACTACTCCCTCCCTGACTCTTCCTCCAATGTTGGAATGA
AATGGATAGAGAGAATGCGCCTTTCTGATGGCACTCCTCCGCCGGAGAGACACCCCATTT
GTTATAGGGGTCCTGATGAAGTGTAGGGAGCACCGCTTTCTTTTTTCCTACTTTTTTTTC
CGTATCCCTCCTTTCCCAGACCCTACAAGGCCAGCCTTCAGGCTACTACACACGAAATGG
ATGGAAGGAGCCGATTGAATTTTACACTCCCTTGAATCATGATTAATGTGTTTGGAGTGG
GGTGCCGTGg
>NODE_1197_length_245_cov_14.722449
CCAAACACCAATGCACCCCTCACCGCCACCAATGCACCCCTCACCGCCACTTGCCCCCAA
AACCAAGCATCAGGCTTCAACCAGAGGAGCTTGACCACCACCTAGTGGTCATGGCACGAC
ACTGCCGCGGCGCCCCACTCCAGACACATTAATCATGACCAAGGGAGTGTAAAATTCAAT
CGGCTCCTTCCATCCATTTCGAGTGTAGCAGACTGAAGGCCGGCCTTGTAGTGCCTGAGA
AAGGAGGGATGAGGGGGGGAAAGAAGAGAAAAAAGGAGGCGCTCCCTACACTTCATCAGG
a
>NODE_1198_length_143_cov_10.678322
TCAAAAAACAAACATCTCTATATATCTGGCATGGCACCCAGCTCCTGGTTCATTATATTA
ATTTGTGAGAGGTACGGTAGAATTACACCGTATGAAAAATGGCTGGAAAATGTAAATTAT
ACAAACTCATCTTATTAGCAGTGAAACATTAAAAAACAAACAGAGGCCCTGTGCGTCCCG
CTAATTTGTCTTGGGGATg
>NODE_1199_length_134_cov_9.111940
TCAAGCACGGTAGTTCTTGGAGCATATTTAGAAGTTTGGATAAACTATTGTAAGGGTGTC
CCATGAGCGCGCGGAAGACCGGGCAGAAATATTGCATCTATTAGCCGCTTTTCTTGAAGG
ATCTCCGTGACAACAATTTGCGAAGGCAAAGAATTCAATAGCGAGGGCTTGGAAGCTGAT
TGGGGTGCAt
>NODE_1200_length_472_cov_16.733051
ACTTTTAATGTCTGTAACACTTTGGTAACGTGGTTCCTGGTTGAACCTGTGTATGTTAGG
GTCCCTGACAGGTTATTTTAGGCCCTGCTGTAACATAAATAGAAGCAGATTGTCTGTTCA
CACGTTAGAGGCAGAACCAAGCATCAAAGAGGAACAACAAGTCAAATGTGGGAAGTCTAG
ACAATTTCAAACACACATACTAACATACATACACACGCACCAGTAGGAATAGGGAGAGAG
AGAGTAAAACAGTTCTGTTACCTTTCCCAATATTCTTTTTGGTAGCTGTCCAAGAAGAGG
GAATCATAGGTAATTTCAACTCAGCACGATTTGACTCAGTCAGAAGGNNNNNNNNNNNNN
NNNNNNNNNNTACACAAGACACACAGGAAGAGATCAGACTACAGTACCCATGATTCCACA
TGAGAGAAAGAACACATACGCTGTTAGAACACATAAACGAGAGAGAAAAACCGAGTAAAA
AGTAAAATGAATGTCGTCCCAACAGAATACTGTAGATATACAGTGCAg
>NODE_1201_length_162_cov_22.895061
AAATCGTCTAAAACATGATTTTGAACCTGTTCATTGAAAACTGTTTGAAAACATGTTGCA
CAATTGTACCACTCATACTGTGTCTCTCCTGTAATGTTCTAAACTCGATGCAATGTGGAT
ATTCCCAAAAACATGATTTTAGACCATGTTCATGGAAATAAGCTTAAAAAGAAATAACAT
GCTTGAAAATCCTTACATTTTGTTAACTAAATCagtca
>NODE_1203_length_121_cov_21.669422
GGGTCTGCCTCTGTGTTAGGGGTGATTACCACGAACTCTAGGTGGGAAGAAGCCAGGTCT
GCCTCCGTATTATGGGTGATGTCCACAACCTCTAGGTGAGAAGAAGCCGGGTCTGCATAT
TTGTTAGGGGTGATGTCCACAACCTCCAGGTGGGAAGAAGACGGGTCTACCTCTGTG
>NODE_1207_length_161_cov_16.428572
TGACTAAATATGTCACACAGTTTCTCCTACAATCTCAACTACCAGTACTGAACTAGTTTT
AGCTTGAACATTGGGATGAGCATGATTTTAGACCATGTTTGTGTAAAACTGTTTAAAAAG
CCACATTGTGGTTCCTGCAATCAACAATTTCAATTATGCATTAGTTGCATTGTGAAAACC
TCCTTAAAAACAAAATGATAGACATTTTTTGAATGCT
>NODE_1208_length_165_cov_10.933333
GAAGTTGTATGCTTTGTGATTTAGTTTTTTTGTAAGTGTAGCCGAGCAGCGGCAGTTAGT
TACCACCTCTCGTCTGGAAAGGAACGAGAGCCTTTGTGTCCCCTGTCACCCCGTGTTAAT
TTGGGCCCTAATGTATTTTATAAACAAAGGGCTGCTCTCTAGCCTGACAGTAGTGACACT
CTGATTCCTGTGCAGGCTGCATACAGTATGGGGTTGCACCa
>NODE_1209_length_130_cov_16.469231
CCACACTCTCTGCCATTGCACTAAGTCCAGCTTTCGCTCCAGAGACTAAGTCCAGCAGTG
CAACTGGTCACACAATGATAATCAATGAGGGACCTCCAGGCATTAACACACACTCTTCAT
GCCCGTTCAACACCACTCTCTCTGACCTTTAGAGTGAGGCCTACTCCCTCACCTCCAGGC
ATCAAC
>NODE_1210_length_202_cov_54.267326
GCTGAGGAAGGCTGTAACTCATATTTAAGTGTGCGGCCGTGTCATTGCAGGTTCACAGTC
ATGCATTTCTGTGTTGACACCCATTGGGGCAGGGGATATTTGGCAGTCAGGAGTAATTTA
ACTTAATTAATGGGATGCATATTTGATGGAGGAAATAAAATATCCCGGCTCAGCAAAGTG
GAAAAGGGGAAAGATTTAGTGGGAGTTAAAGGTGGAGGGGAGAGAGAGAGAGAGAGAGAG
AGAGAGAGAGAGAGAGAg
>NODE_1211_length_166_cov_15.909638
CACCAAATAAGCAGCAGCTAGATGTTATTAGACAGATGGATGGGAAGGCTTGGCAGACAT
CTACCGAGACTCAGGCAAGCAGGGCCCTCCACGTGAAAGAGAGGAGAGGGAGGGAGTGGG
CATCCTCCAAACCAATCAGAGAGCTGGCAGTTCAATTACAAAGAAATAAAAAGGACATTC
ATCATTCAATTAGGCACCTGTCAGGGATCACAAAAGGAAGAa
>NODE_1213_length_57_cov_21.228069
GGTGATGTCCACAACCTCTAGGTTAGAAGAAGCGTGGTCTGCCTCTTTGTTAGGGGGGAT
GTCCACAACCTCCAGGTGGGAAGAAACAGTGTCTGCCTCTGTGTTAGGGGTGA
>NODE_1216_length_120_cov_17.549999
ACGCGTGGTCGTTCTGTTCGAACGCTGCCTCATCGCCTGTGCTCTCTATGAGGACTTCTG
GACAAAGGTAACCCTTAAACTTAGACGCACCGACACCCCAAAAATAATTAACCCCCCCGC
ACTTCACCTATCAACGATTTCATCACTTCCTGACCACAGTAAATCGCCCTGCACAt
>NODE_1218_length_111_cov_15.477477
TGACAGGAACTAATGGGGATCCATAATAAACCCCAGGAAGAGTAGCTGCTGCCTTGACAG
GAACTAATGGGGATCCATAATAAACCCCAGGAAGAGTAGCTGCTGCCTTGGCAGGAACTA
ATGGGGATCCATAATAAACCCCAGGAAGAGTAGCTGCTGccttggca
>NODE_1220_length_178_cov_15.106742
AATATACTGTCAACTCCCCAAAACCATAAAACTTACTTTAATGGCCACCACGTGACCATT
TATGGCCAGTGAGCCTATCTGGCCGCGATCTGAATGATTTTTACGATCTAATTCATAGAC
AAAACCCCCATTCATTTGCCACCCAAATGTCAGGGAGCCGGAACCGGCCTAATAAAGTTT
ACGGCTCGAAAAGTCGAACGGATTTCCCGAGAGTAGTGAGCTCGAGCACAGGGg
>NODE_1223_length_392_cov_33.507652
GTCCTTGTGCCTTTATTGACACCTGTCTCTTTCAACCTGCAGACCCAGATCCAGTACCTC
AAGCAAGTCCAGCAACCCAGTGCCGCCCAACTGCGGTCGTCCATGGTAGACCCGGCCATC
AATTTATTTTTCCTAAAAATGAAGGGTGAACTGGAACAGACTAAAGACAAACTGGAGCAG
GCCCAAAATGAACTGAGTGCCTGGAAATTTACACCAGATAGGTAAAGACAATCCAAATAA
CTCCTCCCCCTCCTCACACCCCCACCCCCACTGCAGGCATGCAGGAATCATGGTGGGGGG
ATGGGGGAGAAATGCTGTACTCACCACAAGACTCAGACTTTACCAAAAACACCATGTTTT
GTGTACTCTTGTACTGTCCTCCAGCTACATATCACATAATCTAAACTGAATGAAAAAAAA
CCAGTATGGTCAGGTGACACTTGTGTTt
>NODE_1226_length_311_cov_12.106110
CGGTGTACGAATGCGGCAAGAATTTCATAACAGTTCAAGGCGCAAACACCTCCCGTCAGC
TACAATGACCCGTTAAAGGAGTGGGAGAGCAGTGGAAATGCATTTTCCAAATTGAACGGG
GGCTGGATTTACAGTTGCTTTAACGCCGCTGACCCCGTAACACGCTAATGTTTGGTtNNN
NNNNNNNNNNNNNNNNNNNNNNNNNNNNNNNNNNNNNNNNNNNNNNNNNNNNNNNNATCA
CCCCCATTGTCGAGCTATCTATTTAATTGAAAGAAGTTAATTGAATGAAAATGATCAACT
AAGCTTATATTAATATTGCTAATGGAACTTCTCTTCTTGGCCATGTTTGGAGAGGGATGT
CACCGCa
>NODE_1227_length_146_cov_34.760273
GCAGCCTTGGCTGGCTGGAGAAAGGGCGGCATGCCTTCAGTTTTAATGGGTTCGTTGAGG
AAGCTTCCAATCCTTCTTGACATTTCTCATAGCAAAATAAACGTGCTCTGGGTCAGAGTG
TCTATTAGGAAAATAAGAGACGAATGAGTCAATTATACTTCAATGACTGCATAGCCAGGG
GACCTCATTATCATGATCAGGg
>NODE_1228_length_163_cov_30.914110
GTGACCTGAAGATGTGATGCAGTCATAAGACGGCCAGGACGAATTTGGGGCGAATGGGAG
TCACATGAAAGGAATGATGCAATGCTTGGCAACACATTTCTAGTCAGTGATAAGACCGGG
AGAACGAGAGAATGTTTTATTTAAGTCTCTCTCTGGCTCTAACAAAAAATTTAAAAATAC
CCATATGAAAGAATATTTTAGAATGTCTAAGCTAAGGTt
>NODE_1231_length_57_cov_20.561403
ATATCCACCATGCCTCGATTTCAGCATGACGGGAGACACCGTTTGAGTGTCCAAAACCTG
AAAAATATATTTTTTGTCGATTTCATGAACGTGGTCTAACGTCAACTTTTAGG
>NODE_1233_length_57_cov_9.789474
TAACCCTAACCCTAACCCTAACCCTAACCCTAACCCTAACCCTAACCCTAACCCTAGCCC
TAACCCTAACCCTAACCCTAACCCTAACCCTAACCCTAACCCTAACCCTAACc
>NODE_1235_length_114_cov_14.807017
GATCACTTTCTTGTCATCACTTCAAATTGGATTGCAGCCCCAGGTAACTAATTATGCCAG
CCGCAGGACCAGGAGTGGAGAAATGGGTAATTAGGAACAACACTGTCGGACCCTCGCTGA
TAGTCCACTCGCACCGCCGAGGGAGAAGGGAAAAAAACAGACTTGTTTGt
>NODE_1237_length_187_cov_32.133690
ATTCCCATGGACATGCCATTCTGAAGGAAGGAGAGGTAGTGGCACCTAATTACAGCACTG
CACTTGGCTGCTTTTATCTGTAATTGGACTATATAGTCCTTCATTATAATTTACTTTCTC
CCCCAAACTGTGATAATGCAGACAAGCAGAACTGAGTGGGCTGTTAGTGGCCGCAGAACT
GACACAAGTTAATGCCTAATTATAACAACTAAATTAAAGAAGTGACTGGGAGAATGCGCA
GGa
>NODE_1238_length_264_cov_24.265152
ACTCGGGTAGTTATTGCCAGAATATTGCTTTTAATTGCTGTCCTGGATTTCCCGCTACCG
TAAAGAGGAGTCAGAGACGATTAATCAAAGTAACGGAGCATAATGATGTCTGGGAATGGC
CCCGGAGCCCAGGTCAGGGGTTGGACAATGTGAACATTCAGCTACTTAGCTTCCTTTGCT
ACTTTGTGACAAAATCTGTTTGCCCAACACCAATTAAGATGCCTCTCCGTGCATTCTGGT
CAATGGGTTTGACGAAGGGGGTCGTCCAACGACTTGACATGTCCCTGAGCACGAACAAGC
TGGCCTGTGTCTTCTCCCTg
>NODE_1239_length_198_cov_18.505051
AAATCCTTTATTTACATTTGGCATCTGCATAATGAACTGGGGAGCCAATGGCAGCCCTGG
CTGGCTGGAGAAAGGGTGGCATGTCTTCAGTTTTAATGGGCTCGTTGAGGAAACTTCCAA
TCCTTCTTGACATTTCTCATAGCGAAATGAACGTGCTCTGGGTCAGAGTGTCTATTAGGA
AAATAAAGAGACGAAACAAGTCAATTATACTTCAATGACTGCATAGCCAGGGGACCTCAT
TATCATGATCAGGG
>NODE_1240_length_247_cov_13.542510
AGTCAATTATACTTCAATGACTGCATAGCCAGGGGACCTCATTATCATGATCAGGGAGGT
CCATACTGCAGCAGCCCTCTCCTGTGTGTAGCTCCTGATTAAGTTGTGGAAGAATGACGG
ACCTTTTCCCGCTCTTTTACCAGAGGAAGAGGCAACCACACAAACAGACACACAAACGGA
CACGCACAAACACACAACACACACAGACAGAAATTGTTGACACGTTCAGAAAAGTGAGAG
GCGCACTCCGTCAGGGGGATGCAGGCGGGAGGTTTTTGAGCTGCTGATAGGGTCACGGAA
GTg
>NODE_1241_length_155_cov_11.238709
GCGGGATGCTTATTTCAAAGATCTTTTGCAATCAGTTACACAACGGAGTCTCTCGTTTTA
TGCTGTTACATCATAAAAGTGTTCCTTTTGTTACATGTCCATCCTTAAAAGGTCTTAATC
CTTCTTCTTTCAGCCCGGTCTATGGCAAATTCCACAGAGACATCCCATTCGCTGCGAGGG
CTAGAGTGACCCACTCAGAAACCAGCATGCa
>NODE_1243_length_183_cov_22.398907
AAATTTTCTGCTTTTTTTTTTACTAAAGAACATTTTCCTTTTTATAAACCGGAAAAATGT
ACCTCTACAGAGAGAGAAACGCCCTACCTGCAGTCTCTACTGTCAGATAGAATTTGACAT
CAAGCTGTACAGCGCAGTCAAAAACATACATCAGAGCTCAATTTACATGTACAGCCATTA
TCAAGGCACAAAGATCTTCTACAAGTAGTTTTTTTCTCAATAAAGTTGTACAAAATAAc
>NODE_1247_length_125_cov_23.695999
TGCTGACATCAATGGCAAGCTATTAAAGACAGTATTTCATTATTGGTTCCTCGTCCACCA
GTGGTTATTTACAATCCTATATATACTAAGCACTGATATTAAAGGAGACCAGTTAAATGA
GGTTCTATCTGCCTTAGCAATATGTCTTTCTCCGAATGAGATTGGGTTGAAAGATTTTAT
c
>NODE_1248_length_368_cov_19.546196
TTCATGGCCACTCCACCTGCAGGAAGCCATGTTTGATTCTCTGTCCGCCGAGACGCCTGC
TTGACAGCAGAATGGTGTCATAGGACCGAGTGGAGGAATTTCTCTTTCTCTGTCATCATT
AAGGGGCTTCCCCCTATGGTGAGGGGGATGAAAAGTACGATTTAATGTTCTCAGGAGAGT
GACAGCAGAAGAAAGGCTCAAAGCCTCGCATGCTGGTTTCTGAGTGGGTCACTCCAACCC
TCGCAGCGAATGGGATGTCCCTGTGGAATTTGCCATAGATCGGGCTGAAAGGAGAAGGAT
TAAGACCCTTTTAAGGATGGAAATGTAACAAAAGGAGCACTTTTATGATGTAGCAGCACA
AAATGAGGGCCTCCATTGTGTAACTGATTGCAAAATATCTTTGAAATGAGCGACCTGCGA
TGTg
>NODE_1250_length_145_cov_31.558620
ATAAAAGAGATGTATTTCCTGGTACAGGGTGTCCGTTTGATTCATTACTGGAACAAGGAA
AATAAACAATGTTTAGTCAAGATTTGCATAAGAACAGTAAATATTATTATTTATCACAGG
AGGGTGTGCATGTACAATGAAGAGCTAAACGCTGCTTCTTAAAAAAAATGCAGGGAAGAT
TGGAGTTGAAGGTTTATGTCa
>NODE_1252_length_317_cov_25.334385
CAGATTAATTTACTTTCAGTCCACAGGTTTTTTCCGTTCTTTTCTATACACTTATTTTAC
TAAGTTAGAAGTAGAGAATGCTATAATTTGCAACCCGTTTTTAAAATCCAATTAAAGTCA
ATGGTAAGGCGATCGCTTTTGTAGGCTTTGCCTGATGTAGGGTATAAGGCTTATTATATC
CACCCCTCTTTTTGTGTGTGTGTGTGTGTAAGCCGCGAAGAATGAACTAAATCGGGTTAA
CAGTTATAATAAGTTGTATTATTTAATAAAGTTTATTACGCCGCTGTGATCCTTTTAGGG
AGGCTGTGTCAATGTCACTATGCCAGTAATCCTGCCGTTAGTGCCGCAGTCCGTGTGGCC
TGCCTGTCAGGCc
>NODE_1253_length_199_cov_21.753769
CCTCTATATTTCAGTCTCCACCCCTCCCTGTCTCTTCTCTCTCCCTGAGTAAGTGAGTTC
CATTGGGGGTGCTCGCTGAGTGAAATCACCTCAGGCGAACACTTTATTATCTGTAGTCAA
AGAGTCACCACAAATACCATTCTACACACACAAGTGTCACTTTCCATTTGTCTGCTCTCG
GGCTGCATTAGCCCAGCCCGGCCAAGAGCAAAGCCTCGTCTCAAACGCGGAGGAAAAGCA
ACAGCGTGGGAAAGc
>NODE_1256_length_361_cov_37.429363
TGAGAGAAGAGAACTCACTTTAGCCCGTTGTATGCCCACCTTGAGGTGCACCTAACCTCT
TGTTGTTCCATGTGAGTTGTGTCGGCTGTGTTTGGAGGGAACATTTGAGGAATAGGAGGA
AGGACGGTATGGATTGGGAGGGAGAAGCAGCAGGCTGATTACGAGGTGTCAAAATTGCCA
GGAGCAAAAAGGTGAAAGCAATCAGGGGTGAGAAGAGTGCAGCATTCGTGAGGGGCAACT
AATTATCCATCTCATTTGTGGGAAGCAGCATTTGAGGCAGCGCTAGCCCGCTGAACGGTG
ACAGATTGGTGCAGAGGAGAGGGAAGGTGTTAGGACAATGGAGCCCAGCTCACCATCATT
ACCTCATGCTAATCAGGAGTGCcaccattctgagatacacagagttcagggaaaaat
>NODE_1259_length_500_cov_15.000000
TTTTAATCATCTGTTCTTATCAGTTTAATATCTGATACGTCCCCCATCGGGGGACTACAT
ATTAAATGGATTTTTCGAACAGGGAGTCGGAAATGGGGCTTGCTCCTTCCGCTCCACGCA
TCGACCCGGTATTGCAGTACCTCCGGGAACGGTGCAACACTTTTCTCCCATTGTCAAGGA
AAAAAAGCACTACACAGAGGTAGGAATGAAAAAAAGAAAAATCCCAaNNNNNNNNNNCGC
ACGACTGCCACATAGCGTCTTCGTAAAAGGTGTAGTCCTTCCTCCCCGTCGGGGAATTGA
ACCCCGGTCTCCCGCGTGACAGGCGGGGATACTCACCACTATACTAACGAGGAGTAAGTT
GTTACATGTTACCCTGTTATTATTCAAAAAAATGTCTACCTACTGAGAACGACGACGACG
CATAAAAGTGTAAATGAAAGCAAAGTCTGAATTCACAAGTTGACAATTCCACCAGGACCA
GAGGTTGCTGTATAGATAGCACCTACTTATCCAAAGTCCACGTTCAAAAGCTGTTGCATT
GGCCGGGAATCGAACC
>NODE_1261_length_244_cov_12.323771
CAACAGCAGGACTTTTCTCACACCAAAAAACCTGTTTACCTATTCCACAGCATTATTTAC
CAGGGTTTTAATGGAGGACATTGACACAAGGTGTGCAGGCGACTGATATGCTCTGTGTGC
CAGATGAGGGCAGCCCTTAGGAGAGCCACATAAAACAATGCCAAGCCTCCTCCCCCAGCA
CTCCTCTACCCCTCCTCTCCCCTGCCCCTCTTGGCACCGTCCCTTGTCCTCGAGTGAGAG
GCTCAAAGGAGTGGGGGAGGCCCGCAAAGGTTAATGTGCCCACTTTGATCTTCGTCAAGg
>NODE_1262_length_139_cov_14.503597
CCCCTGCTGATTTTGTTCATTTGCCCACTGACAAAGAAATTATCAGTCTATAATATTAAT
GGTAGGTTTATTTGAACAGTGAGAGACAGAATATCAACAAAAAAATCCAGAAGAACGCAT
GTCAAAAATGTTATAAATTGATTTGCATTTTAATGAGTGAAATAAGTATTTGACCCCTCT
GCAAAACATGACTTa
>NODE_1263_length_202_cov_34.702969
CATGGCAACGGAGATTACCACGAATAGAAAAAATAAAAAACCTCTGAATAGAACGATACA
TAAATTAATTAAAGGACACAAAAACAAGTAGAGAATTAAAGTTAGAACATCTGTCAGAGA
CTTAGCTTCCCATCGTAATACCAGTGTTAGAACATTTATACCCTTGAAGTGAATGATCCC
TTCTTTAATTGACAGTCAAGGAAAAGTGGTTGCAGCAGCATCCTGTAGCCGCTGATAAGA
AAgcccccccccctccca
>NODE_1264_length_57_cov_15.035088
TCCTCTAATCCAGGGATAGTCAACTCCAGTCCTCTCTCTTCCTCTAATCCAGGGATGGTC
AACTCCAGTCCTCTCTCTTCCTCTAATCCAGGGATAGTCAACTCCAGTCCTCT
>NODE_1269_length_134_cov_14.171641
GAGAAATGGGAGATTCGATATAGGCCGATAGTTTTTTACATTTTCTGGGTCAAGGCTTGG
CTTTTTCAAGAGCGGCTTTATTACTGCCACTTTTAGAGAGTTTGGTACACATCCGGTGGA
GAGGGAGCCATTTATTATGTTCAGCATAGGAGGGCCGAGCACAGGAAGTAGCTCTTTCAG
TAGAGATCGg
>NODE_1270_length_57_cov_16.157894
GTAAGGACTATCTGTTGTTCCATGTAGTGAATCTGTTATTCAATGTGTTTGTATGGGCTA
ATAGCAGTAAGGACTATCTGTTGTTCCATGTAGTGAATCTGTTATTCAATGTG
>NODE_1271_length_145_cov_10.206897
CTACTGGGTGAGAAGATGAAGAGGATGAAAGTGGAAGCACCCTTAGTCTCCTGGGTTACG
GACTACCTGACCGGTAGGCCACAATTTGTGCGGCTACAGAGCTGTGTGTCAGAACGGGCA
GTGAGCAACACAGGGGCCCCCCAGAGAACGGTCCTGTCCCCCTTCCTGTTCACCCTCTAC
ACCTCAGACTTCAGATATAAC
>NODE_1273_length_160_cov_15.343750
GATTTACAAAATGCCTCTCATCAAAGAATTCATTAACAACGAACATTAATTAAAAAATAA
ATGAGTAAACATCAATATCAAATCTCAGCACTGTGGAAGTGAATACATTATGCACAGTAA
TGATGTTTGAAAGGGGCTTTAGCACCTCTGTGGGACTCTTTTAAACCCCTTACCTCTTAG
GCAGTTGCTTATTTTGCAAGCCTTTGTTGTTAAACA
>NODE_1274_length_170_cov_20.123529
GCCATTAGTCAATGCATTACAGACTAATTCGTTTCTGCTTCTGTGGCTCTATTTGAAGCT
CTTCACACAGACAGGTGTAATGAAAATGTATTGGAGCTGTTGATCTGGAGAAGAAAAGAA
ACTAGAAGATTAGGTACAGTGTGATTAGAATGCAGGGGTTTCCATCTGGCGCTCACAGGG
ACAGGTAAAGTCAGCTTTGATGACCAGTAGAAGGATTGTGACGTGt
>NODE_1275_length_442_cov_11.676471
TCACCATATCTTTAATAGTTTTCAGATCTACCCTTCCCTTTGTAGTCCATACATTGCAAC
TCATGTAGATACCTGACAAACAAAAACCCCTACCTAGCCACCTAGCTGAACTGTGTGGAC
CATCATGTAACACCTGGGTCCTACACTTGGGGGGCGGGACGCACCTCAATACCTGCTTTG
TTATTGTTTTATTTCCAAAGGGGATGCGGACAAAGACACGAGCGCTGAGCAGAAGAATAA
GAAGGGTGTTAAGAGACGCCGGGAGGAACATGGAAGGGGCTACTTNNNNNNNNNNNNNNN
NNNNNNNNNNNNTCCGAGTCGCCCTGGCCTGCACAACTCCCAGCTCTCTGCCTTATTGAC
CTGCTGTGTTGACATTAACAACCAACACAGTCCTTAATGCAACCCCTGACCCCTGCTGCT
AAGAAAAATATTTTTTCCATGTACCCCTACATGGGCATGACTTTACTATAACCTGTTATT
ACTGAATAAAGGGTTGAc
>NODE_1276_length_252_cov_36.789684
CCACCTTTGATGAGAAGTTGAAACGAGTGTTGCTTTGTAGGCTTGGCACAATACTAGACA
TAGCTGGAGGGGCTGTGGAGCAGAACAGAGCAAAGAGGAGCGGAGGGATCGAGACAGTTA
AACGGGCCTCATCCAGAGGTGACAAGTGCACCGTGTTCTCTGAACTGTAGGTGTGAGCCC
GGTGCTGCCAGTACATCTCTTCTGTCTTTCATTATCTTTTATTTTCTTATTATTTTTAAT
GGACTGTATTCTTTTTCTACTAGAAGCTTTTTTGATATCCATTTAGATTGGAGGTTCATA
AAAAAAAA
>NODE_1277_length_57_cov_10.894737
TCTATCACTCCCCTACTATCACCTTGTCTGTTCTATCACTCCCCTACTATCACCTTATCT
GTTCTATCACTCCCCTACTATCACCTTGTCTGTTCTATCACTCCCCTACTATC
>NODE_1284_length_272_cov_45.205883
TTTCCACGCTGTAAGCCCACCATGCAGATGATCCCGGAAAATGAGCCGAGACGGATTCAG
GCTCGTCGCCTGTGTGTGGAGCAGCTGACTGCCTCTCGCCACGTCCAGATGGCTTCTGAA
CACAGATTTGCATTCATTTCCCTCTAATATCTTCTGAAATAGCGGGGCAGCTGCATTTGT
TGTCAAATACGGTTTAAAGCCCCCTTTCAGGACAGCATCGTTACCTACGTGACGGGTGTG
AAGATCCATTTTCCCTCTCCAGTCAACAGTATCAGATCTAAGAGGATTTGTCTCAAAGTC
TCCTAATTTGATAATCAGATTTAAATCg
>NODE_1285_length_159_cov_15.742138
AAAGAAAGTTAGGGTCTTCGAATAGAAGAATAGAATGCTCTGAGAACATATCCTCTAAGG
TCTGATTACAATTACATGTGCCACTTCACTGATTTGAAATCAATGAGGCCAAATTTCACA
TCAGGCCCCGTCAAAGGAGGCAACCAGGCAACGATCATTGCATCCTAGATCCCTCCCCAA
TCAAAAGTTTTGCTCTATATAATTTTGGCAATCAg
>NODE_1286_length_82_cov_10.719512
TGCACTCCCTCCCCTCGGTAGATCGGATCACAACCTTGTCCACCTCACCCCACTCTTCAG
GCCTATGGTCCAACAGCAGCCAGCGACCACTAGGACCATTAGGAGATGGTCTCCGGAGGC
GAATGAGGCCCTACAGGa
>NODE_1292_length_392_cov_22.933674
GGTTCTCCATAAGATGCCTTGTTAGCGCCTAGGCTTCAATGGAAAATTGGCTTCTCCCGA
TGTGCCTCACTCAGTTCCAGGTCGACCAGACAGGTACCGGCGCGATATTAGAAACCTGGT
TTTTAGAGAATAGAGATCCATGGAAAAGTGTTTTGGGGATGGTCTCAAACGTTTATACCC
ATGCACTGATGGGGAAACGGACTATTTTGAGCGTTCTGTGTCCCTCTGGAGAGTGTTTAA
ACTGCTCCTAAAAGTGACCATCCCCAGTTTGGCCGGTTTGTGTTTCTCTAGCCCCGGAAA
GGGCACGATTCTCGGGGTTGATGTTGGGTGCTGGCCCCGGCTGGTACTCACTCTCCCTGG
TCCCTACAGATCCTCTCTGATACCGATCCAGTTTCATTCATTCTGACCGATTGGCATTCG
TTATCCACCTGGGAGGGCCCCTGTCGGc
>NODE_1295_length_202_cov_14.470297
CCCGATGAGACAGCGAGTTGTGTTCCTATTGCCGGGGCGCAGGGCGAAATCACAGCGCTG
TATTTTGACAACCCAGACTTTAAATCATTGTTTTATGACAGATGGGAAAACTTCTGCACG
TTCACCGAGCTGATTTATGTTCATTTGGGTCTGGAGGACACTATAATTTGCAAGTAATGT
GAAAACAGATGGATAGAGAGATATCGAAGGGCAGACTGACCTACACTTTCTCACTGCTGC
TTACAAATGGCATCCATa
>NODE_1296_length_59_cov_15.237288
AAGATGATGAGGACAGGGAGGGTGTGAGTGGGTAACCCAGCAGGAAATAACAGGGGGAAA
AGATGATGAGGACAGGGAGGGTGTGAGTGGGTAACCCAGCAGGAAATAACAGGGg
>NODE_1297_length_125_cov_12.464000
CCAGAAAGAGGGCCAATTGTCTACAAATTCTATCCTTTGGGAGGGGCAGAAAACAGTTTT
CAACCAGCGATTGAGTTGTGAGACTCTGCTGTAGAGCTCATCACTCCCCCTAACTGGGAG
GGGGCCAGAGACAATTACTCGATGCCGACAcatctttctagctgatttacacgctgaagc
t
>NODE_1298_length_119_cov_14.966387
GCTGTGAATAACACATGCCTAACCCCTTCCTGTGGCATAGAACATTGGGCCTGATTCACT
CTGTGAACAAGGGAGATGCATTTACATCAGCCTCCTCCACTCCTCTCCTCCACACCCGGC
AACGGGGACGGCAGGATGAAACACTTCCCCTCTGAAGCAGAACTTTTATGTCAGg
>NODE_1300_length_212_cov_10.122642
TCAACATGTTATTATGACATAATTTCTATAAAAGTATAAATGTCTGCCTATTCTTATACC
AACTGAAGCTAAGTGAGTTGTTCGTAATTAGTGGAACTTTATAAGCACTGTTCCCAGACA
GCTGTATGTAAGAGTACCTGTGTTAGATGTGTCATCTTTATTAGCCGGAGCATGGTAAGC
CTAGCTCTCCATGCACTAATCCCCAGCTAAAGAAACAGCTTTCAAGGAATTAACATCAAA
AGTAAACCCTTGCGTGCCGGCGGGGGGg
>NODE_1301_length_188_cov_25.680851
GGTCCATTTAACTACCCACATGTGTACTATAATGAGCTGTAGACATTATGCCTAATTATG
TACATTTGGACTGTGTTAGAGGGCCTAACAAAAGCTTTCGAAGGGGACAATTACGTTTGT
TGCTTAGTTACATCGTTAAAACTATCCCCAATAAGTGCAGATTATAGTGGGTGAGAATGC
ACATGTAAACCATGGGTATTGTTGCCAAAATGCTCAAAATTCAATTCATTTGGAAATATA
AATg
>NODE_1304_length_416_cov_32.725960
GTGTGGTTCTGGGATTTTTGCTCACCGTTCTTGTGATCATTTTGACCCCACGGGGTGAGA
TCTTGCGTGGAGCCCCAGATCGAGGGAGATTATCAGTGGTCTTGTATGTCTTCCATTTCC
TAATAATTGCTCCCACAGTTGATTTCTTCACACCAAGCTGCTTACCTATTGCAGATTCAG
TCTTCCCAGCCTGGTGCAGGTCTACAATTTTGTTTCTGGTGTCCTTTGACAGCTCTTTGG
TCTTGGCCATAGTGGAGTTTGGAGTGTGACTGTTTGAGGTTGTGGACAGGTGTCTTTTAT
ACTGATAACAAGTTCAAACAGGTGCCATTAATACAGGTAACGAGTGGAGGACAGAGGAGC
CTCTTAAAGAAGAAGTTACAGGTCTGTGAGAGCCAGAAATCTTGCTTGTTTGTAGGTGAC
CAAATACTTATTTTCCACCATAATTTGCAAATAAATTCATTAAAAATCCTAC
>NODE_1305_length_177_cov_38.807911
AAAAACAGCAGTTTGATGTGTCCTATTATGTGTCCCAGCAAGAGCCATAAATAATTTTGA
CAAGTTTTTTGTTGCGCGTGAAAGTCCTTGACTCTGCCTCCTGTTCCAGCACCTCCTCTC
TGGTCGGGAGAAGCTGCCAAGCACCCCCGATGATAGATGGCATGGTGCTGCAAATGACAA
CGGGATAGATTTTTTGTTTATGCTTTGGAAGGGATCAGTAATTGTGCTTTGGa
>NODE_1309_length_291_cov_14.422681
ATATATGTATTTTTGTGTCTGAGGGAATCAGTGGAATGCATTGTTCCCAAATCATTGTAA
TATCTATTTAGAGTGGCAACAGCACTGGCAGGGGATGCTGGGTATTCATGGAGCATAAAC
CAGCCTTAAGACTTAGAAAAGCTGAAAAGATTTATCCCTATATTCTTAAACTCCCTTCTT
TTATGTTGGTcNNNNNNNNNNNNNNNNNNNNNNNNNNNNNNNNNNNNTTAAGGATAGGAT
TGTGAATAGCAATTGTTCAACGGCTGCAGTGAGTGAGTGTGTATACGTGGGTGGGGGGGT
TTATTCCCTGGCACAAAATCCTTCCCTTCTTTTCTCCTATTTTCACa
>NODE_1311_length_67_cov_204.268661
CACACAGACTTGTGGAGCGGCTCATTTGAAATGGTTTCCCCCCTAGATTGTAAGAGCAAA
GGAATGATAACACTGAGGGACTCCCAGCTGAAACTGTGCCCTCATTTAACCTCTCATCAG
AAA
>NODE_1313_length_176_cov_19.409090
TTTGCCAGTGTCTCCGGGTGGAATTCATTCAAATTAAAGCGTCGGAATGAGGTCCCAGAA
TGCCTGGTCCCTCTCCTTCATCAGCATTCCGCCGATGAGAGTAATTAAAGCCAAAATTAA
TTCTGCTGTAAGCAGAGGAGCCACAGAATAACTGATATTAGAGGCTGGATGATGAATGCT
TGGCATCAAGGGAGGTCTCAGGGGGTAGAAGGGGGAAATTCACAGATCTTTc
>NODE_1314_length_196_cov_23.775511
TCCAGTTTTCCCTCTCCATAGAGCAAAATATGTGTAAATACGTTTAACTACTGTAGGTAT
AGAAATACATGATGTTATTCATGACGTGCCGTAATGAAAGACTAATAACTCTCTTTGTTC
TGTGTGTGTCTAGGGCCTGTTCATCTTCCTGATATATGGCTTGTACAACACAGAGGTAAG
TCTGCATTGAGTCTCAAGGCTGTCGCAGTGAATGGGAGAAATGACACGTTTCTGATGGGC
GACGCTGTAAGg
>NODE_1315_length_142_cov_12.823944
ACGGCAGCTTACTTCATTGTTGTTATTTTTTCCGTCCCAGCATGCCTCTGTGATTCAACA
GGGTTGTCTTCCTCTGATGCCCTAATACTTCCTTCCTGTTTAATTCTAAAGCATTTTGCC
TCCCCTGAAGCACAATGAAGCAAACGCCAACAGTTATAACAAAGCTTATGTGTAGTAATG
CTGTAAGCACAACCACAt
>NODE_1316_length_119_cov_17.781513
CCTCTTCTGGCTGTGCCGGGTGGAGATTATAACAATTCATGGCCATTAAGGCCAGTTCTT
TCTCCAAGATGTTCAAATGTTCATAGATGACCAGCAGGGTCAAATAATAATAAAAGTAGT
TGTGGAGGTTGCAACAGGTAAATACATCAGGAGTGAATGTCACTTGGCTTTTCAG
>NODE_1317_length_186_cov_45.838711
ATCGTTCCCTTTCAACTAAAATGAATGTTATTGAAACCAATTAGCATAGACTGGAAAATC
TCTCATTAATGAGGGGAGTGTGGGTGAGTAAACAGAAATGAAAAGATGAAATTAGAGGAG
AGCCTCTTCTTGTTGGCCCAGAATAATGACACGCTTAGTCGCCTAATTGTCTGGTGAAAA
GCGCCGCCGCGATAGTAACAGATTGCCGTGTTCATTAGGCAGCAATGGGCCACCTGCTGC
Tg
>NODE_1320_length_128_cov_14.421875
AGTGAAAAAGCACCGTAAGGCACTAGCTATAAGGGAGAAAATGGGAAAAGTGCATAAATT
CAGAATTCTTTAAAGAGGCATGAAAAGATGATATGTCCTTCCACATCATCATTACATTTG
CTTTAGCTCGAAAATTGGAAATGAAAATGAAAAGCTGGGTGGGTGTAGATGAATATTATT
AGGg
>NODE_1322_length_151_cov_15.556292
TATTGAGAAATCGCTGGGGGTTTCATGTTAATAATGGTTGTAATAAAATTAATTGCCCCT
AAAATAGAAGAAATACCAGCTAAGTGAAGGGAGAAAATAGTTAAATCTACAGAGGCTCCT
GCGTGGGCTAGGTTACCGGCCAGAGGGGGGTATACTGTCCACCCTGTCCCGGCCCCGGCT
TCAACTCCAGATGAGGCTAAGAGAAGa
>NODE_1323_length_327_cov_14.235474
TTTTATAGGCACCCACACACAAAGCGATGGCCGTCCTCCATCCCTGTGACGCAGCCCGCG
TCCGGTTTTTGAGAGACGTGTTTTGAAAGCAGAGAGGCGAGCGGTGGCCGCCGTGTGTTC
TATTAGACAGATCAATAGCTCAGTGTGTGAGAGTGTCTTAAGAGCTGTTGTCCTGTGCTG
TCAGCTGTGGCAGACCTGTTAGTGCTACAGAGGGGTGCCGCCTGCCACNNNNNNNNNNNN
NNNNNNNNNNNNNTGCGCGCTGAGAGGCACTTAGGCCATAACATATCTCACTGGGGTCTG
CGAGCAGCGTTCTTGTGGTCAGAGGCGTTTTAAAAGGTTAATGTTAATCTATACCAAACA
AAACCCATGAGAAGCTTTTACAg
>NODE_1324_length_179_cov_29.396648
AGGTCACTCGCGGATGATACAACTCCTGGTGGTGATGCTGGTAGCCGGAGTCTCTCGTGC
GGCTGTAGTATTCAGGGCTGTGTTCTGGGATGTAGCTATTTTGTGAATATTCCTCGCAAG
GAGGAAATTTCGGATCGATGTAGCTAGAGTCCATCAAATACGAGCTCATGATCATTAATT
TCTGGAGTGAAAAATAATTTTTCTACGTTTGTCGTTTTTCTGGTCCATAAAACCc
>NODE_1326_length_357_cov_9.296919
TATTTTTTGCAATGTTGCTGTTTGCTGCTACAGTGTAACTGTAATGCAACATTATAGGAA
CCATCATGTGTGGTACCTTTGCTGCTCTTTTGGTCCTTATTCTAATCTTTCTGCCCAACG
TGGAATTCAATGCAGACTCCCAGATTGGAGAGTTTCCAAACAATCCCGAGCTcNNNNNNN
NNNNNNNNNNNNNNNNNNNNNNNNNNNNNNNNNNNNNNNNNNNNNNNNNNNNNNNNNNNN
NNNNNNNNNNNNNNNNNNNNNNNNNNNNNNNNNNNNNGGGCCCTCTCTGTCTGTTTGGTG
ATTGGGGCCCTATCTGTCTGTGTGGTGTGGTGGGCCCTCTCTGTCTGTGTGGTGTGGTGG
TCCCTCTCTGTCTGTGTGCTGTGGGGAGCCCTCTCTGTCTGGGTGGTGAGGGg
>NODE_1335_length_319_cov_15.840125
CCAAAAGTGCTATTGACATGACATTTTCACCAGATGTTGATTGATTAGTATCTTTTGTCA
TTGCGTTCATTGTTTTCATTCCATGGTTTCCACTGAATAGCTTATGAGGGGCTTATAATG
CGACATATAAATGATCTAGGAAAAGTATTTGCACTGATAGGAAATCCGCATGGTGCCTTG
AtNNNNNNNNNNNNNNNNNNNNNNNNNNNNNNNNNNNNCTATTCATAATTATGCGTGCCC
CACATCAGCCTTTAAAATACAGTGGCGAGGGGGGGAGTTTGTTAATTGTGAGCAGTACAT
AAACATGACAATATTCTGTAGATGCCCTACTTACAATAAAAAAGAGTTGGCAAAAAAGAA
ACATATCCGAAGACg
>NODE_1336_length_214_cov_16.014019
TATTCAGAGGGAAAGACTAGAACATGTATGGAGGACATTGCGAAACAGATTGCTGGTCCC
CATGTCTTATCTTTGGCACAGGTTAGGGAAAGGCCTGAGATGCATATTGTTTGTGTTCAT
TTGAATAAGGACTAATGTCAGATTTCCATTGCTTCAGGCAGCATGTTAGATGATCAACTC
TTTTGGGCTCCTGGATGTGGGGTCATCAGTACTGCTTCCAGGTCAGTGTCACTGCATGGC
GGTTTGGGGCCATAATTGACCTTTTGACAG
>NODE_1341_length_360_cov_29.350000
AACATGAGCCATTACTAGATAATTTATAGGACATGTGTAAATAGTTTAAACATACTCTGA
ATTAACACAAGTGCATTCTAGTTTTGTGTCAGATCAGCTATAAACTGTGTGCCATTTAAA
AATTATCATTCAGGGAAAGAGGTGGCTTGTAGTGTAAAATCAATAGCTACTTAAAATTCA
TAACCAGGCAATCCATTTGCCCTTTATGTTGCTAACCTTTCACTTAAATATGCACCATAT
TAAGATTTCATTATATACAATGAATGTCACAACAGTTTGCCCACTATTTTTCATGTTTGC
ATGGGTTAACTGCAAATCATTGTGCTTATAATATCTGACAAATGATTCCCATTTGCGTTC
TTGAAGAGGAGAAAAAAAGAGGGTGGAAAATATGAAGAAATTAAAGACATTTaaaa
>NODE_1342_length_190_cov_11.663157
AGTTGCACAACTGGCTGTCACTTCTCAGCATGACTCAACGGCTTTGGAAAAGCCACAAAG
AAGAAATGACATTATATGAAAGGTGTTCTCTTCTGTCTTCTGATTTCCAGGTACATCCAC
TCCAAGGAAAAGCCCTTCAAATGTCAAGAATGTGGGAAAGGATTTTGTCAGTCTCGAACT
TTAGCCGTTCATAAAACATTACACATGCAGGTGAGTCTTCCATCCAAACCTATATCATCT
GCCATc
>NODE_1343_length_128_cov_19.632812
ATTAAATACAGTCAACACCAATGTTATATACAGTATCGCACTGCAAGGTCTGGCATCATT
GGCCTCCTACCGTCCGACTCCAGCACGAAACCTCGGATAGCTCGTTATATAGTCACAACA
GAAACGTGATCACAATACAATGACAAGCCTGAAGTGTTTTTCTAGATGCCGTCGTCAGTG
TGTc
>NODE_1350_length_64_cov_96.937500
TAATAGCAGTGTGATGTGAGGTGGTAACAGGAGGGAGACAGTGGAGCGGTTAGGTCCAGG
TGGTTAATAGCAGTGTGATGTGAGGTGGTAACAGGAGGGAGACAGTGGAGCGGTTAGGTC
>NODE_1351_length_137_cov_15.708029
GTAGGCTTCGCCTGATGTTGGTTTCCTCTCTAACTCTGTAACTCTCCTCTCTAGGCCTCA
CCAGGTGACAACTCCTCCAGGACTGCCCTCCAGTCTGAACTCTACAGCCAGGTTATCATC
TACGACCACATCACCAGGAGGAAAACCTAGACCTAACCGCTCCACTGTCTCCCTCCTGTT
ACCACCTCACATc
>NODE_1353_length_141_cov_15.765958
GTCGGCCTCTCTTCCCCCAAACCCCCCTATCTATCCATGTCTCTTCAGCTTTTCTTTTCT
TATTCTGTTCATTTTTGTTGTACCTTCCTCTCCCTTCCAGAAAGTGATGCACACTCGCAA
AAGACACTCTGAGCTGTACCATGAGCTCAACCACCCCACCACCAAGTTCCACACCATAGA
CAGGTATAACAGGGACC
>NODE_1354_length_129_cov_11.930233
AAAGAATAATATATTTGCTTTGATGGAGTGATGAGAGTCAGAGATCTGCCTTCTGTACAG
TGACATCAGCAATGCTAATGTCAGGCCAATGCCTGCCTGCATGTCTTCAGACTGAAACAC
TGCAGACACAACCATTTAGACTTAAAAGAGACAAACAACCATTTAGACTTAAAAGAGACA
AACAa
>NODE_1355_length_200_cov_17.770000
GTGAGTGTATCTGTGTGTGTGTGTGTTTATCTGTGTGCGTTTGTGTGTGTGTGTGTGTAC
GTCCTGGGCTCAGAAGCATAACGTTAGGTTGCGTAAGGGAGCATGGTGGCAGAGCGCACT
CCTCTGATGGACCAGATCCAGTGTTCACTGAAGCCTTTCGCATATATATAGAACTTCTGA
ATATCTAAACCATTATTTAGCATCCAAATCAGTTCTGCTTGTCTGACTGATGGACAATTT
CAGCGTGACCCCAGTC
>NODE_1361_length_62_cov_47.951614
TGGATGAACTAAATTAGCAATTCCATTTTATATTGTCCTTTATATCATTACTGTGTATAC
AAGAGTATGCTAAATGGGCAAAAAGCTTACAGCACCTGGTATTCCCAAGTAGTCTCCT
>NODE_1364_length_144_cov_17.666666
GCTCGCACTGCAGAAGGTTGGGGCCAACATAGACTGGGCATGAGGGAGATGAGCATGGCC
TCCGTTGCCATGGTAACGCTAGCTAGCCGAGCCACCGCCACTGCTGCTGCTTCTCCCTCC
CTGTCCCCTCCTTGTTTATTTGGCAGATCCAAAATGGCTGCGCAGTGGAACAATGGCGCT
CCTGCATGACACTGGAGCAa
>NODE_1365_length_139_cov_18.438848
AATGAGTGAGTCATTAATTTCCAGAATATAAATCACCGAATATAATTCACCTCCTCGTAC
CTTAAGGGCAATCACATTATACTAAGCGACATTTTATCCTCAGACCCGGCAAGTGATATC
ATCATGGCGCTCAGTCACACAAATCAAGTTTTCTGGGGAGCAGGAAATACATATTTCTCT
CCCGAATTAGACATa
>NODE_1366_length_57_cov_39.105263
GTAATTAAACCCTGCGCACTAAGGACTGTATTTTAAGGGAATTACTATTATTACCCTAAA
TTATATCATACACACATTTAGCTATTTAAGTATCTCTTCCTGTCATTTACCTG
>NODE_1373_length_137_cov_29.700729
GAGGGGAAATTGCGGACAAACGCAGCAATGAAATTCATTTTCAACTCTTTACACACCATT
TCAATCTTATTTTCTGCTTGTTAACCACATCTTGTTGGTGAGGATGGGCAAGACTGGCCA
GTATTGATGGGTAATGGTGTATAATTAACTCCTTACACACAATCTGCATCAATACAAATC
ATTTTCCATTCAg
>NODE_1374_length_228_cov_17.460526
GGTTATAATGAATAGATCAAATATAATAAATAGCATTAACAGACACAAATGTGTTAAAGC
ATAAAGTAGGCTACATATAGATTTTTATTTATTTAAAATCCTACCTACAGGGACAGCCAT
AGTAGTACGGCAAGTGCCTTGCTCAAGGACACCTCAGGGATTCGATCCAGCAACCTTTAG
CAACCTTCAATCACGTATCCCCAGATTATTATGGGGTTACCGTTCAATATTTACACTATT
TACTAAAAGTATTTACAGAATATATGGCAGATGTTTAAATATGt
>NODE_1375_length_115_cov_16.530436
GAGTTTTAGAAAGGTCGAGCACAGAAACAGGCGCCGGCGACCCCTTCCCAATTACGGGCT
GCTACAGCAGAACATATCACAGCACCGTCTGGAGTGACAGTCATTTAGCAGCAACTCATC
TGAGGGGAGGGAAGAGATGGATGATAAGGAAATATACAACTATTTGCCAGg
>NODE_1376_length_125_cov_15.136000
GATACAGTATTCAGAATCATTACCCAGTTTCAGTCTGTGAACTGTTGATAACCCTCATGA
GGTGTGCATATGGATATAATTTATATATTCATGCACTAGATTCCCTCTCTAGCTGTTAAC
GTCACCATTCAGGTTGCCTGAGACTGGGGTTTAATTTGACTCGATGAAGGATGAGTTGCT
c
>NODE_1378_length_407_cov_12.712531
GATGGGGCTTCATGGTCGGCATGGGGGGGTCCCACATGGGGGTATGGATACCCCCCCACC
CGATTTCATCCACAAGAGGGCGCCACTGGACAATTTATGCCGTTTTTAACCACCTGCACC
TAGGAACACAAAACTATTAAAAACAAGGCTATATNNNNNNNNNNNNNNNNNNNNNNNNNN
NNNNNNNNNNTCACTCAAATGAGTTACCAGGTATACACTGGCTATTGGCTGCTGGGCTAT
ATGTGGCCGAGTTGGGGCTTCATGGTCGGCATGGGGGGGTCCCACATGGGGGTCTGGATA
CCCACCCATCAAAAATAAATCACCAGGTAAACATGGAGGTATGGGCTACATGGGGCATAT
GTGGCCGAGAAGGGGCTTCATGGTCGGCTTGGGTAAGGGCACACATGGGTGTCTGTATAC
CCCCCCATCAAAAATATATCATCAGGTGCACATGGAGGCATGG
>NODE_1381_length_249_cov_18.967871
TCCTTTTTCCCCCTCTGGTGTACATATTTTTTTCCTGTAAAAAAAAGTTCACACTTTTGT
GATCTGCGTGTGCTGCTCCTCGTCAAAAGGTTCGTTTTCCGGATCAGAGTCAGTGGTGTC
GGAATATCGATAATGGTCAGGCTCATTGTCGCTAACGTCCGGAGTGACGGATGTCGAAGT
GCTCGCCTCAGAATTGGAAGAATCTTCCACGGTTTTTGTGAAATACAACTTCACCTAAAG
CAGCGAGAGAGAAAGGGGAAGCCATAAAATCAGTAAAGGGAACCTTTGTGAAATATTTAC
ACAAt
>NODE_1382_length_115_cov_10.400000
TCCAAAATTGGATGTTATAAAATGTTTGAAAACTGAAAACTATGCTTCAGACCCACATTT
TTGCATAAAGTTTCATTACAAAGCGGTAGTGTGGAGGGAGGGTGCGGAGTGGCTTTAAAA
CGACACAAACCTATCACAGGTTATATAGAACCAGAACAACTGTTATAACAt
>NODE_1386_length_57_cov_12.017544
CTGCATCTCAGTGCTAGAGGAGTCACTACAGACAACCTGGTTCAGTGGTCTAAGACCCTG
CATCTCAGTGCTAGAGGAGTCACTACAGACAACCTGGTTCAGTGGTCTAAGAC
>NODE_1387_length_115_cov_21.034782
CACTGCCGCTTCCTTTGATCACATCGCTTGGGGGAGCGGGGGGGTCGTGTGTCGCTGCCA
AAGGTCAGCAATATATTACACTCCTAAAAGTGATTACTGAAATTCTTAAGTGAAACCATT
CTGCTGCCAGGGTGTGCTGTAATCCCCTGCGGCGTTGTCTGGGACGCATGg
>NODE_1388_length_449_cov_23.866369
GTCTTTCATTCCTCACCTTATTCCCAATGTCATTCATTTAACATCCGAAGGTAACAAGGC
TTTTCCACCCGGTGCTCTGTAACGGCAGCTCTTTAATAGCCATTTCCCGGGTTTGGCGAG
GGGAGCGAGGAACATGTTTATTTGTGTGTCTGCACATGCCTCTCCAGCGATTCTCTCTGC
TCCACTCACCCAGCTGCTGGCTGGAGAAGTGATTCATGGGCCTGACAGATGCCTGGTGCA
GCTGGATCTGTCCTTGATCATCCCAAAAGCCTGGACAGCACTGTCATTCACCATTGCCCA
AATTATCTCTGTATTGACTGCAGAACCCTCTGTGACAGCGCCGTAATGGCTAATTACCCA
GGATGCTTTGGGTACTTTTAAACCCCAGAGTGTTCTCCCTCTTGCCATGCTGCTGCTGCC
GAGGCTTGCTGTGAGGGGCACCTTTTCCCCTGTCCCCACCTGAGCACCACTTCCTATGGA
GGCAGGCTCAGAAACAGACAAAAAa
>NODE_1389_length_349_cov_12.638968
ACAGTAGTAAAACAGTTATACCCATTGCTCTATCAAACCTTCAATCCCGCTCCATTAATA
TGATTTATTTACAAATAAAATATGTTACCAATTCATGGACGCTGCCTCTTGCTACTGGAA
ACCAGGATAAACATGTCCACAAAATGTTCAATATAGCAGGTTTAAAACAATTTAAATTGT
TTACATCAACCTAGCaNNNNNNNNNNGGTTCACCCCGGGGAAAATAGCCAAAATGAAACA
TTTACCCCTTTCCTGCACTCTCTTTATGTATCTAATATTTCAAATTTTCCACCGTCCAGG
AAAAGTGACACAAGAAGCCATAAATTCCCTTCTAATTCCAAATAATTCTGATTACATGGA
CGAGTAGTTTTCAATCAGAAAGATAATCTGGATGATAGATGGTGg
>NODE_1390_length_164_cov_24.707317
GACCAGGTAAGCCTCGCTAGCCTCCTGCAGGGCCATCACAGCGGAGCTCTGGAAGCGCAG
GTCGGTCTTGAAGTCCTGGGCGATTTCTCTCACCAGGCGCTGGAAGGGCAGCTTGCGGAT
GAGCAGCTCAGTGGACTTCTGGTAACGACGGATCTCTCTCAGAGCCACGGTGCCGGGCCT
GTAACGGTGAGGCTTCTTCACGCCGCCGGTTGCCGGGGCg
>NODE_1393_length_256_cov_17.183594
CTTTATTATTATAAAGCAGAAAACCTGTAAAGAGGAAGTGGAGTCTCTACAACACTGCAG
TCAGAGAGTCTATCAGTGTGATCTGTCGTCTCTGCTGCATGTGCTTCTATAGAGAGGGTT
GTTGACATCAAGCTGTACAGCGCAGGTCAAGGGGTCAGGAAACATACTTACATCCCAGCT
CAATGTACAGGTTCAGCCATAATCAAGGCACAAAGATCTACAAGTACATTTGTTTTTCTT
TCAATAAAGTAGTTGTACAAAATAATATTACATTTTACAGTCTGTACAGGATAAATCAAG
AAGCCAGTTCAg
>NODE_1394_length_124_cov_15.379032
TAGCTGGGCCCCATGGATTTGAAAGTTCGACAGTTACCCCTTTTGATGTTTTCTCCGAGT
TTTGTTTCTTTTTTTCTTGAGATGTGATTTGAAATTAATCTCAACAGCTTGGATGAACTT
ATGAACATTAGAGCTGTTTGGTGTTTCCCCACAACTCAGGGCACTGCAGGGTGAGGTAAc
>NODE_1395_length_121_cov_23.181818
ACCGAGGGGCTCTCGCGCTCGTCCAGGGCGGGCCGAGACAGTCCCAGTGGAGAGTGGAAC
TCGTTCCTGTGCTCGTCTCGGTCACTGCCCTCATGGGAGCTGCTGCAGCTACTCAGGCTG
TCGACAGGGGAGCGGCCCGAGTCCTGGCGGGACGAGGGGATGTGTTGCTGATGGACg
>NODE_1397_length_974_cov_14.106776
CCCCTGGTGTGTCTCTCATTGGGTATTGGCCCCTGGTTTCTTGCTCCCGGGTTCTGGCTC
TAGTGTGGTGGGCAGGGGCATCACATGGGTCCCACACCTTTCCTTCACATTTTCCACAAA
GTACTTTGAAATCACTTCTCTCTTGCTCCACTGGTTCCTCCTGTTCCCCTAAGTCAATAA
AGTGTCCCCTCGGAGGTGTGGGTGTTCTGTACCTCCTTGGTGGTGTACTAACTCTACTTC
CCTTCTTTCTCTCCTCACTCAGGTCCCTTCTCGTTTTCTCCATTTCCTGTAGCTGCTCTG
CCCCTCTTCTCACTTCCTCTTCCATTTCTTTCAACTTTCTTCTACTCTTTTCTATCACCA
TTCTCTCCCTTTCTCCTTCCTcNNNNNNNNNNCGTTTTCTCCATTTCCTGTAGCTGCTCT
GCCCCTCTTCTCACCTCCTCTTCCATTTCTTTCAATTTTCTTCTGCTCTTTTCTATCACC
ATTCTCTCCCTTTCTCCTTCCTCTTGGTCCATCTGAGTCCATTCCTGCTGCACCAGTTCT
CCACTTTCACTGCCACCCGTTAAACTCATACTGGTCGCATCCGTCGATATTCTGGTCAAG
TTGGACACCACCTTTTGTATGGCTTTTGCTGCCTCTAATAATACTGACACCTCCTGTCTC
CATTTTCCCATATCATTCACTCTTACCCATTGTTCCCCCTCTTCATCATCTGGTCGCTTG
TGATATTTGACCTCTCCCACAATGTCCAACACTGGAGCCATCACTTTTGGTGTCCCATAC
GGGGGAGGTGCCGGTGGCAGGACTGGGTATAGTTGAAGTTTTATTNNNNNNNNNNNNNNN
NNNNNNNNNNNNNNNNNNNNNNNNNNNNNNNNNNNNNNNNNNNNNNNNNNNNNNNNNNNN
NNNNNNNNNNNNNNNATGTTCTTTAGTTTCACCAACATGGCCAGTACTATTTTCTCCTCC
AGTCTGGCTTCTTCAATTACTCCCTTGAGTTTGCCTTTATTTGGTTCACCTTCTTTCTTC
CATTTCTCCt
>NODE_1398_length_146_cov_14.801370
TTAGAGTTTTTTCCCTTTTCACACAGGCCTAGTGTTAACGCCCCTGGCCAAGTTCACAGA
TTTGAGTGACTGTGGACTTAATGCCGCTCGCCTTGTTTTCAGCACTTGTCCCTCCAGATT
TGCCACCACGGCTGCACAATTTCCTCCAATTCTAATTATTCATCAGCTCGTTATGCCCTC
GCCTAGGAGCCGGCCTTAATTa
>NODE_1400_length_155_cov_14.264516
GCTTGAAAAATGTCTGCCCTTTTTTATTGTCAAGTGTTACAAATTGATGTTCTCTAGTCA
TTATCTCCCAAGTGGCACTTTGTTTTACAGACACTGGGGGGAAAAGGACAGTGCAGATCA
GGGCGCCAGGCACAGTTTATCAAACACAATATAATATCTGGAAATCAATACTTCATTACT
AAATTGTTAGTGGGGGATGAAGAGTAATTGT
>NODE_1401_length_217_cov_13.354838
ACGTTACTCATTCATGAATGTAGAGTAACTTGCTATCATGTAGACTATTGCTCTAACAGA
ATATTCTATTTTTTTTGTTTCCAGTCACAATGGGACGTGTTATCAGGGGACAGAGAAAAG
GTGCCGGCTCCGTGTTCAAAGCCCACGTGAAGCACAGAAAAGGTGCCGCTAAACTCAGAC
ACATTGACTTCGCAGAACGTCATGGTTACATCAAGGGAATTGTGAAGGTAAACGCTCTCA
CAATAGCTTTTGCTGTTAAAATATACAATGTTt
>NODE_1405_length_116_cov_12.043103
AAGGTCCTGGAGGTCATAGAGTGAGTCAGTCATCTCGCCCATCGCCATGACGCCCAGTCT
GAGAGAGTGGGGGCCCTGCGTGTGTGTGTGCAGGGCCGGCAGCTGTCAGGGGCCAGGAGT
AACAGACCTTAATGAACCAGATGAATAGTGCAAAAACTCCCAAATACAAACa
>NODE_1408_length_124_cov_12.314516
CGCACACCAATCAAACTTGTTAATTGACTGTCAGTGGTGTGACCCTGAATATACAACACA
ACTACATTATTCATCTTCCGCGTTGACAGGGAAGACAGTCCAATTTGCATTGCCGTCATA
AACGTGATCAACAACCACAATGCCACATGCATTTTTAATAGGGAAGAGATGAGACCGTTa
>NODE_1409_length_131_cov_9.091603
AAGCTAAAATAGTTGTGAAACGTGTATTCTTGCCACCTTTAAATTATTTTAGGATCTGTA
TTCTAACCTAAACAATTATCACAAGCATTCCTTTCAATCATGCCTCCTTTTCAAGTCCTC
CCTTTCCAGATATCTTTATTTTCCCCTTCCTCTCTGTTCTCTCTCTCAGTTAGCCCAACA
AACAATc
>NODE_1410_length_130_cov_15.892307
ACTATATTACACACACACTTTGATGGCTCCTATGGTTTGCTGGTGTAATGCGCTTTGTCG
TGTGAAGGTATCAATCAGAGGGGAGCAGATTATTAGAGTGTCTGAAAGAGATCAAACAAT
GTTGCCGTCTGTACCCACACATGGCTGATTTACAGGCAGGTTGATAAAGTACTGCAGCTC
TCTGTc
>NODE_1411_length_108_cov_43.009258
GCTCAAACGCCAAGAGGGGCTGACTTGACTTGACATCTCGGGCGGCAGCAGCGGTGGACA
TTGGGCTTCTAATTAACCTTACTGCTCACTGTTTGTCCCCTTGTCACTTGTGTTTTAGAG
AGAGATGAGGCTGCAATTGAGAGCTCTGAGTTCAATGCCACGTC
>NODE_1412_length_57_cov_9.368421
AGGAGGGCTTCTTAAAGAAAAACTAACAGGTCTGTAAGAGCCGGAATTCTTACTGGATGG
TAGGTGATCAAATACTTATGTCATGCAATAAAATGCAAATTAATTATTAAAAA
>NODE_1414_length_204_cov_18.745098
TGTGTGTGTGTGTGTGTGTGTGTACAGCAGGTCTATGTGCGCATGTATGTTTAGGGTGGT
GAGTTGGAGGAGCAGAGGGAGGAGGTAATGGGAGGGGGAGGGGAGTTGTAAGAAGAACAT
CCCGGTCTCGCACAACTTCAAAAGCTCCCATTCCCCAGGATATTAAGCGACTGTGATGAA
AAATTTAGCGAGCGTTAAATAAGGCGCTTTGAAGTGATCTGTTTTGGCTCAGCAGTCTCA
GAATTTCCGTAGCCCCATCa
>NODE_1415_length_557_cov_12.603231
ACAAAAAAACAGCAAATAAACAGAATTGAACTAGAACAGAACTAGAACCAAACTCAAGCA
AACAGTATTAATGTCCTCAGTGAAGATTGGCATTCAAAAAAATCAGATGCCTCAGCTTTG
ATGGACTGATCCTATTTCTTCTTTCTGAGATTATCTGCCCTGTTTTTGAGAAGATTCTCT
CTGAAGGAACCGATGTTGCCACAATACACAGTCTCCCTTCCATCACCTTCGCCAGGCGTA
GAaNNNNNNNNNNCAGCTCAGTGGGTCTTCTGCTCGTTGGATGATGGGCTCCTCAAGATA
AGACCTCACCTCCAGTATAGCATCAGCTGTAGGATTTCTTCTTGTAGCATCTCCTGTAGC
TCTTTCATCAAAAAGCCTCCAAAcNNNNNNNNNNAGCTGAGGGAGAGAAACAGCAACTTT
TAAAATGAAGCTTTTTTTAAAGTATGTGGCATATTATATGTGGCACATTATACTGTATTG
TTTCTGCAATGTATAATAGTGACTGAATGGTAGTAGTGAAAAAAAATGGTCCAAGGTACC
TGTCTGCACTTATTTCCACAGTCACCTCCTCAAATGGTTGCAGGACGGTGCAGACCTCTT
TCACCAGCTCCCa
>NODE_1416_length_534_cov_19.689138
ATTATGTTCACCCTCCCTATGTTGAATATTCACCAATTCATGAGAGAGCTTATCATTTTA
AATGTTATACTCTCTCAGTCTTTCTATCACACATGTACACACACACACGCACACAATTAC
TCATGCCCAGCAGTAGCACATCTCCCCCAGTGTATGTGTGTCTGTGCAGAGCTTGGTGTT
GAGCGCANNNNNNNNNNCCCCCAGTGTGTGTGTCTGTGCAGAGCTTGGTGTTGAGCGCAT
CGACTGAGTATCGATCCCTCCACTCACCTCCCTGCAGTCAGCTCTTGTCCTACCTAGCAT
ACCCTGTCTGATTTCTCCCTTAATGGCTTTTATCCAGCTCCAATCTTTATTTAAACTGAA
AAGCTGGAATTAGCACTCACTCCCTTCCTGTTACTCCTTCCCCATCCTTTTCACCCTCCT
CTCCAGGCAGTCAACACATCACTAAACCCCATTCCTCCTTTTCTGTCTTTCTCTTTGTTG
CCATCAGCATTTTACTTGCTCCCCCCACCCACTCTGTTTCTCTGTGTGTGTTGGCAATCA
TTGTGGTGCTGTTTGTGTGTCTGTGCGAGACAGAAAGAGAGACTAAGAGa
>NODE_1425_length_57_cov_90.771927
AGTCCCTCAGTGTTATCATTCCTTTTCTCTTACAATCTAGGGGGGAAACCCTTTCAAATA
AGCCGCTCCACAAGTCTGTGTGATGCATAGAAGATTTATTACCTTTTTTTTAT
>NODE_1426_length_193_cov_17.673574
GCCTGTGTTGTGTTTCTGTGTGTGGATGACAATGAGGCCTATGCAGACAGATAGGCAGGC
AGGCAGTGTGTGGATGAGGAAATCAGTGAGGTAGAGCTCCTGATTGATAAACTCCCTATC
TGGCTATTTACGATCTGGCTGCAGAAGAGGCAGCTTTCGCCAGACAGAAAAGCAATTAAT
CTGCAAACGAGCTGGGGAACAGCCGGTCTGAGCATTGGAGCCTCCTACCGCCGCCGCTCT
GGAGGAGAg
>NODE_1428_length_58_cov_12.362069
TGGTGGATATGGCCTAAAAGTTGACGTTAAACCACGTTCATGAAATCTACAAAAAAATTA
TTTTTTTCCGATTTTGGACACTCAAATTGTGTCTCCCGTCATGCTGAAATCGAG
>NODE_1430_length_186_cov_11.349463
ATCAAAATTCCATTAAAGTGGAATAAGTTGCCAATATTGCTGATGTGGTTGCGGGTCCTT
TGATTTTCCTTCAGATTATTAGTCACAGTCGAGTAGTGACTTTGTTAAGAGAAACGAGTG
TTGTTGGGGAGTAATATGTCTCTCGGCTTCATAAAGTTTGCAGCCTCATATTTCCCGCTT
TATGGATTATCCATTATCATTTGTCATGAGGTGTCCTAACTCAAGGGGAAAATATAACCC
Tc
>NODE_1432_length_117_cov_17.230770
AATTTGTATGTTCATTTGAGATTGGCAACCTATCTTTCTTTACAGAACTTTGGCCTGTTT
TTTTAAAATGGCTTCAGTCGTTTATTAGAACTTAACCCCTAATTACACGCACCAATTCGA
TTTAAATCTGATTATCAAATTAGGAGACTTTGAGACAAATCCTCTTAGATCTG
>NODE_1436_length_225_cov_15.880000
GCCACTCCATTACATATTAATTTTCCTAATTTTTCATGTCTGCGAAGCACCCCATCTGCA
CAGGGCTGATAATTGTGTGGACCAGCCCTGGTGATTAACATCAGCAGAATTAATTATGCC
CGCCATTAAGGCTCCAGGTTGCACACATGATCAAGAGAAATTAGCTTTCTCCCCAGCCCC
TAAATCATCTTACCTTCAAGTGGAGTGATGGTGCAGAGACAACCAGAGCCCCAGGCCCCT
GTTTTCCACCTTCTTAACCAAACAAGAGGCGTGCATCCCAc
>NODE_1442_length_166_cov_12.716867
ACAAAAACCAATCGATAGGTTTACTTAATCCAATTACTATTTATCTGGCCCTCTCCTACT
CCTCTCACAGCACTGCTGCCTGGTTGCTACCATACTGTGCAAATGCTGCCTGTCTCTGCT
TCATGGGTGAGCTGTGACCAGGATGGTTGAACTAGCTTACAGAGGGAGGACGACACCTGA
TGTTTTGACTAGCAATGAATTAATATTGACTGAGTGACAGGg
>NODE_1443_length_64_cov_12.875000
AGACATGAAGATGGTATGATATGTATGAATCAGTCTGACAGAGGGATACATCCTACCATG
GGATAGACATGAAGATGGTATGATATGTATGAATCAGTCTGACAGAGGGATACATCCTAC
>NODE_1445_length_1752_cov_14.940639
GGCATTTTGTTACATCCTCTTGCATGATTAACATGTTAATTGTATTTCTCTAGGTTGCTA
CATAATGCCAGGAGGCAAAAATAAACGCCAATGTGTTGCGTGCCAGCAATTCATATTCGT
TGCTTGCAAAAAGTGCCCGCAATGCAAAGCACAGCAGCCATATAAGCAAAAACGTATGGA
TTTTATAGANNNNNNNNNNNNNNNNNNNNNNNAAAACACGAATTAAAAAGAACTGCATCC
AAACACATGTGCTTGACTCAAGCTTCAAATTGGTAAGAGTAGCAGACTAATAAGAATGCA
ATGTCATTTAGTGTTCATTCAATGTGTGACTCTTTGAATTAAGATAACTGTACAGTTTTT
GTCTACATTGTATGTATGTAAATAATGTAATTTACACACAACTTGCTCACANNNNNNNNN
NNNNNNNNNNNNNNNACCAGCACATTGTCAGAACACAGAATACAGGTTATGTCTGTGTAG
ATGACACTGGAATCATATAATGATCAGACAAATGCATTCTCCTTTTCCAATATTTGTCCA
TGTTGCTGGTATTAATAGATTTGACTGAAGACATGATGGTCCATGGGATGGTATGGTAGA
ACAAGAACACAAATAGACACTGGCAAGAAACTGCCATGTGGAGAATCGTAGGTGTCCTGT
TTCAGCTCATTGCATGTGGTTAGTGATATTATTTCTTGTTTTGACTAATATCACGTCTAT
GCTAAAATTATAATACGGGTTGCTCAACAAAGTTGGTGATATTACAATATTCAGTCATGC
TACTAGACTATAAGCCAGAGATATTTAAGAAAGTTGTTTAATTAACATGATGCGGAGGTG
TAGCTTAAGTGCAGGTGAGTTCTCACCCAAAGAGTCATACAGTACCCATATCCTGGGGTC
AGTTCTCATTAGAATGGTAGAGTAGTAGACATACTTCATCTATTTATATGTATGATCACA
GGTACTGCAAATACACAAACACTGTGAAGGCTGGGATCGGTTGCAACATACTGTACACAT
TAGTAATTTACATATTACAAATGTAGCAGAAGCTCTGATCAAGAGTGACTTAGAGTTGAG
AGTGCTCGACGATTTATACATTGTTTTTAGATGATTTATACATAATATTTTAGATGATTT
AAACATTGTTTTTATACATATCCTCTGTGGGTATCACACCCAGAACTCTGATGTTGCAAG
CAACATGCTTTACAAACTGAGCAAGCCTCACAAGACATTAAGACTTATTGGTCTATGGTT
AACTGCACTTTGATAAAGTAGTACCATAGCAGTAACGCNNNNNNNNNNNNNNNNNNNNNN
NNNTGCATCTCAACTTTGTGGTGGTGTAATATTTAGTCTTGTTTGTCAGCTATTGGGAGT
CTAAGCAGCAACTTTGGAAACCTTCTATTCATGACACTGACGAATGACACCAGTCGAGTA
TACATTATTATGTAAAATCCCATTTTAGTANNNNNNNNNNNNNNNNNNNNNNNNNNNNNN
NNNNNNNNNNNNNNNNNNNNNNNNNNNNNNNNNNNTATACCCAGTATATGAACTATTGAG
TAAGTAGATTGTAGATATATAATTTTAACATAAGGAAAAGTTTAGCACACCGTTGATTAA
AGCCCACAGGTCTAATGTAAAGACAAATTCATTAAACAAAAAAATACTATATTTCAGGGC
TTTATTCGATGGCGTCCATGTGGGACCTGGTAAGTATGAACGTTAGCTCTAGGCACAGGC
TAAACTCAAGACTTGATGAAACTGCAGTGTGAATTTTGTTTTAAATTTTAATCCATTGCT
CTCCTGGg
>NODE_1446_length_160_cov_12.050000
AACAGAGAGGCAAAACAAAGATAGGAAAGACAAAAAACATAAAAAAAAGAAAAAGATTTC
TCCCCCGCTCTCTCCCTCCCTCTCTCCATTAGGCAGGGGCATTTTGATTAAATAAAAGCC
TGGACCAGCGTATGGCTAAACAGAATGGGAGTACTCACTCAGCCTGTCTCTGATTGACCA
TTAAAGCCATTGATGAATGGGCCTGTCAGAGAAGAg
>NODE_1448_length_197_cov_19.269035
GAAACGCTGCACCTCTTTTTTATTTTCCATGGATAATGATTTACAAAATGCCTCTCATCA
AAGAATTCATTAACAACGAACATTAATAAAAAAATAAATGAGTAAACATCAATATCAAAT
CTCAGCACTGTGGAAGTGATTACATTATGCACAGTAATGATGTTTGAAAGGGGCTTTAGC
ACCTCTGTGGGACTCTATTAAACCCCTTACCTCTTAGGCAGTTGCTTATTTTGCAAGCCT
TTGTTGTTAAACA
>NODE_1451_length_58_cov_23.862068
AGGAGGAGCGAGAGGCGTTGGTGAAAGAGAGACAGAGGCTGGTGAGTAGGATGGTCAGGA
ATGAAAGAGAGATGAAATCCTACAGGGACAGTTGTTACGTAGCATTAAAATCAG
>NODE_1454_length_315_cov_26.819048
CTTTTATAAATATGTATGCAGCCAAGTCACAACATAAAAGTGGTCTTTAGTGAAAAACAG
AAGGCTCGCTGGCTGGCTGCTTTCTGAGGGATGAGGAGCAGAGAAGAGCCCTGCAGAAAA
TAATGTTCCCTAGCCTCGAAATTGCTTTAATTAATAGCACATTTTACATAATGATTACAC
TGTAATTGCACCGACTAGCAGAGTGTCATTAAATATATCCTTGCTATTTTACAACACCCT
CTGGCTAAAAATAATGAGTTACATTGGAAATCACTATGCAACAGGTCCATAAATAACATT
TAAACCCATACAAGGAAAGTACTTATAAATAATAAATATTTGCCTTTTGTAATTGAACAA
AAAATGACTGc
>NODE_1456_length_84_cov_10.797619
AAGGGACACTATTTTTAGAGAGGGAGGGAAAAGACACCAGTAAAGGGACACTATTTATAG
AGAGGGAGGGAAAAGACACCAGTAAAGGGACACTATTTTTAGAGAGGGAGGGAAAAGACA
CCAGTAAAGGGACACTATTT
>NODE_1457_length_243_cov_20.831276
GGTGGGGTTTTGTATGTATGATGGTATGTACGAGGTCTGGTGTTCTGCTGTGTGTCACTT
AAAGAAGTGCTTTCTGTTCCTGTGAATTAACCAGCAGTTGGGAAGAACAGGCCAAGGAGG
TGCCGTCTGTAAATGTCACAGGCACTGCTTGCTCATTTTACACATCATTAAAGGCAATAT
TCCTAACCTGTATGAGAGCAATCAGGAGCAGGCCATTACTGAGACACACACCGGCCCCAG
GGGAATCACACCGCACCAAAACGTGAGAGAGAGAGAGAGAGAGATAGAGAGAGAGAGAg
>NODE_1459_length_144_cov_14.583333
AGAGAGAGAGAGTGAAAATGAGAGAATGCAGGAGAGAGAGCCAGTCAGAGAGAGAGAGGG
GCAGTCTTACAGTGACAGTAGCAACAGGGGCCCATTTGAGTGCAGTGCGGCGGCTACGGG
CCCCCTTCTCTTAATCCCGGGCGTTTGTCGCCGCTAATTACGAAGGACAAGCCTCTTTAT
CGAACCTGCTCCTGCCGCCg
>NODE_1460_length_158_cov_10.215190
GAAATTTTGTACAAGAAGGAAAGAGTGGGGACCTCGCATCACCGCTTTGCCTCTCTCACT
CAGCAGACAGAGACGTGCTAACCGACTCAGTAGGTGGCTGCGTATCGTTTTCACAAGCGA
CATTAAAACCAGTTCAATCGCCTACCTTTATCGTACAGTCCATTGTAGCAGTCAGTCAAT
CGACGATTCTCATTTAGTCATTTAAACACGTTAt
>NODE_1465_length_131_cov_11.877863
ATTAAGAGTACTGTCCTACTGATAAGCATGAAGAATTGGAATATTGATTGCCTTTGCCTT
TGTCATTATCTACACACCCTGTTGGTACCAGCAGATTGTTTACCTCAGCTACAGGGGTCT
AGATAAACACTCAAATGGCATTGTTTGTTTTTTTACCCATTTCAATCCCTAATGTCTGGT
AATCGGg
>NODE_1466_length_299_cov_14.408027
ATGTATGTATGTATGTATGTATAGATAAGCGTCAAAACACAGTGATCGGATTACTGCGAT
CGCCGACCATAACTGTTTCATATCTGTGTATGCATGTGTGTGTGTCAATGTAAATGTCTG
CCACCCCTCTACCCACAGGTGTTCACGGACCCCAGCAACCTGCAGCGCCACATCCGCTCG
CAACACGTAGGAGCGCGCGCTCACACCTGCCCCGAGTGTGGCAAGACCTTCGCCACCTCC
TCTGGCCTCAAGCAGCACAAGCACATTCACAGTAGTGTCAAGCCCTTCATCTGTAAGTCT
GAGTCTCTGCAACCCAAGCCGACATGGCTTAACCAACCCACATCTAGGCCTTCCt
>NODE_1474_length_61_cov_12.393442
TGGTTGGGAGAAGTTGCTCTCGGAGGATGTGTTGGTACCATTCTTTATTCATGGCTATGT
CCTTAGGCAAAATTGTGAGTGAGCCCACTCCCTTGGCTGAGAAGCAACCCCACACAt
>NODE_1476_length_233_cov_36.437767
CCACCATCTATCATCCAGATTATCTTTCTGATTGAAAACTACTCGTCCATGTAATCGGAA
TTATTTGGAATTAGAAGGGAATTTATGGTTTCTTGTGTCACTTTTCCTGGACGGTGGTAA
ATTTGAAATATTAGATACATAAAGAGAGTGCAGGAAAGGGGTAAATAGAAGCTGATAATG
AACGTCACATGGTTTTATTTTCAGTTTGCCCCGGGGTGAACCTCAAGCATTTTCAATACA
CCATTTGATAGGTTTATGTAAACTATTTAAATAGTTTAAACCTGAAATa
>NODE_1478_length_362_cov_14.353591
AATATCATCCTTCTTAAAAATACATATGGGTCTCTGTTGAGAGTTTCTTAAGTAGCCCAC
AGAGTCCACCACCATCCAGCTATATAGCTAGCCTATATTATTTCCCGGATTAAATCGCAA
GCATTGCTATTTCTTGGATACCATTCCTGTTTCGATTGTGTTTCCATGTTACTTACCATT
TTCCTCTACGCTGTCCTGGAGATAGAAGTGTCTTAATATCCACTCACTCCAACAGATGCT
GGTAGNNNNNNNNNNTCGGTGACTTATCAATCTAATAACCCTTTGCAATCTCCGCGTGCT
TAAACTCTGTAACACCTTGGTGGCTCTACAGTCAGGACAAACAACAACCAGCCGCGATTT
TCACAAAAGCCTGTATACATAGAAAGACAGATATACGCAATACCCTCTCCCGGACAAc
>NODE_1479_length_143_cov_15.468532
GAACGAGGCTGGATTTACAGTCACTTTAACACTGCTGACCCCCTAACACGCTAATGTTTG
GTTCGAGTCATCGTCCGCCCCTCGCCCATCTTTTATCACCCCCATTGTCGAGCTATCTAT
ATCATTGAAAGAAGTTAATTTAATGAAAATGATCAACTAAGCTTGTATTAATATTGCTAA
TGGACCTTCTCTTCTTGGc
>NODE_1480_length_644_cov_17.459627
TGAAATCACAGTGTTGTGCTGCTATCATTCAGTTTGTCCCTCTTGTATGCACATTACTGC
TTCCCCTCATCTCCCTTATGGCTGCCTGGAGTGCTATGACAACATAAGTGAGAATAGATT
TAATCTCTCCAAACCCTCTAATAATTTGTGCAATGGGCTCAGGGTCAAACCATGCACAAA
AAGGCCTAATCACGTCGAGTAGCATGGGTAAGCCTtNNNNNNNNNNCGAACCGAACAAAT
CAGTCAGTGAGTCTGCCACTGGTATCATCAACACCCAGTGGTGTTAGGTGCGAGGTAGGA
GAGATGATGGGGCTCCTAGCACGAGGAATGTAATTGCAAACCCAAGGTTCCCGATACAAC
CTGTTATTATTTTTGACACAAGCCATTTACAATAGCTATGAAGGTGGCAATGGAAAATGT
AATATTGATTGTATGCCCTCAAGGCTCTGCTCTCTTGACTTTCCCAGTTTCATGTCTCTC
ACTCATGTTGTTGTCGTGATGTTGTTTGATTTTTTCATTTCTCTCCCCTCACAAATCCTG
TTTTCAGGGCTTtNNNNNNNNNNTAACAAAAGGAATAGAATGTGAACCACACATGTTGTG
ACCTAACAATATTCTGCGTTGCCCTTCTTTTTCACCAGGGAGGTCAACACACCTTAAAAA
CATGAACAAAAAAAAAAATGAAATAAATAACAATAACAAc
>NODE_1482_length_234_cov_5.688034
CGAGGCATGGTGGATATGGCCAAAAAGTTGACGTTAGACCACGTTCATGAAATCTATTAA
AAATATTTTTTTTTCCGATTTTGGACACTAAAACGGTGTCTCCCGTCATGCTGNNNNNNN
NNNNNNNNNNNNNNNNNNNNNNNNNNNNNNNNNNNNNNNNNNNNNNNNNNNNNNNNNNNN
NNNNNNNNNNNNNNNNNNNNNNNNNNNNNNNNNNNNNNNNNNNNNNNNNNNNNTACCACG
TTCATGAAATCTACAAAAAATATTTTTTTTTCCGATTTTGGACACTCAAA
>NODE_1490_length_57_cov_16.228069
CTTCACAGGCAAGGATATTGCTGCTGGTAAGATTGCACCTAAATCAACCATTTATCAGAT
CATCAAGAACTTCAAGGAGAGAGGTTCAATTGTTGTGAAGAAGGCGTCAGGGC
>NODE_1494_length_142_cov_9.345071
TTTAACTCAGTACAGAAATAAAGATAGGCATGGTTGTAAGGATTTATGTTCAGAGAGGTC
TCTGGAAACCTTTATGTTTTCCAGTTTTAGTGTCCATAGACCTCTCTGGAAGTCTCTATG
TTTGTGTTGGAATTGGTCCCCAATTAGAGGCAGCTGCGCCGCATTGCTCTGGGACAAGGT
TGGGTCACAGAGCAGCAa
>NODE_1495_length_134_cov_11.768657
TCATTAAGTTCTCAAGCGCTAATAGCTTCTGAGCTCCCCGGGTAAGGATGATGTTCTGAA
TAATGAAAGCTCATTATTTCTCCACAGAATGCTTGTTAATTCAAATGATGATATTAAAAC
TATAGTAGCCTTTGGCAGTGGGGTGATTTCTAGCATACTTTATCATGTATCAATATATAC
TCTGTTTGTc
>NODE_1496_length_120_cov_16.900000
GTCTCTTTTGTATGTAGGCGTGCCTGTGTGTTTACTGTGTCTCTCTCCTCTCAGACTGCT
CTCTTAGCAGGCGGTTTCTGTTGAGTCTTTTCAACTTCTGAGTCCCTGAGTTTTCACTCA
CTCTTATGACAAGCAGCACAGAACCCACTCTACTTTAATGGTCACCACCATTTTGg
>NODE_1498_length_721_cov_23.128988
AACTACAAAAACAAAAAAATGAAATACCTTTTAGATGCCCAGAGGAAGGCTGTGGACAGA
CAGATGATGTGATATATTTCTTCCCCTCATTCTTAGGCAGCTTCCTCTCTCTGCGGCTGA
AAGCAAATGCTTTGAGACTCTGTGGCATATTTAATTAGAAGCAAGCTGTTTGCACTATCA
GTGTGAGGATCTACCTCTCCAATCTCTTGTGAGTCAATCTCCCCATCTCTGATTTTCTTT
TATATTTATGCTGGAATATTTAATTGTAGACAAAAGGTTACTCTGGCAGCATTCACTGCA
CAGAGGCAGAATAATCTGCTTTAAAAGGCTTGACATTTCAGGCTTTTCAAAAAGGCTGAA
AAAATTATATCCCTGCTTTTGTTAATCAATGAAGTAGAACTtNNNNNNNNNNtccattcC
CCGCACAGGGGCAGAATAATCTGCTTTAAAAGGCTTGACATTTCAGGCTTTTCAAAAAAG
CTGAAAAAATTATATCCCTGCTTTTGTTAATCAATGAAGTAGAACTCGCCTGAACAAAAG
AATTAAATTGCTTGGTTGGTTTAATAAAACCAACAGAAATAGCTGCTTCCTCTGGGATTT
TTGTGTGTGTGCTAACCACATGCACCCAGTACTGTAATTCCATATGATTTTGGGGCAAAA
CTCTAATTTCTCCACACAGTTGGCTTTTTAAATCCTATTGAAACTCCAGCCCTCCAGCCA
GTGTGCCTGCCTGGTGGAGGAAAGATTCATGTCTGGTCAACTGACTGCTGTAGGTCc
>NODE_1501_length_57_cov_27.403509
AAACTGACCTGGGATCAATCTGTTTTAAACTGACCTGGGATCAATCTGTTTTAAACGGAC
CTGGGATCAATCTGTATTAAACTGACCTGGGATCAATCTGTTTTAAACTGACc
>NODE_1503_length_148_cov_12.614865
CCTTCTTCTTCTTCTTCTTCTTCAATTTTTATTTGTATTTTTTACTTCCCATAGAAATCT
CTCACACTTTTGTTATTTGTGTGTGTTGCTCCTCATCGAATGGTTCATTCTCCGGGTCAG
AGTCTGTGGTGTCAGAGTATCGGTAATGGTCAGGCTCGTTGTCACTAACGTCTGGCGTTA
CCGAGGTGGAAGTGCTGGCCTCAg
>NODE_1507_length_141_cov_17.978724
CGACATCCAATTGGTAGTTGTATTCTACAGTAAAGGCGGGCTCTAAAAGGAATGTCATTG
TCTCGAGCTATGTAGTTTGTGTGACGTGAAGATGTGATGCAGCCAGGACGAATTTGGGGC
GTATGGGAGTCACATGAAAGGAATGATGCAATGCTTGGCAACACATTTCCAGTCGGAGAT
ATGACCGAGAGAACCAg
>NODE_1509_length_272_cov_14.952206
GAAAATCTAATGTGACACACTAGAAAATGGAAAATCTATTCTGCTGCACTAGGGACTCCA
GTGATGCCGGCACATATTCAATGGAAATTTCCCTCCGCCTGCCCCCCATTTGTGTCTCTC
TAAAACCAATATTTACAATCCCATAGCCATTATGTCCTACCAGGCCCTGTGCACCCGCTG
TCACGACCTCCATATTAACAGAAAATTGGACTCTGCGAACTTAGCAGGGGAGGAGAGCCT
CCTCTTTCAGATGACAGGGGCAGCATCAGGGAACCCAGAATGGGGCTGGGGCCATTTCAT
ATGCTAGTCAAACCCCCCCCCccacaca
>NODE_1512_length_317_cov_12.135647
CCTCCACATCTGTTCATTTTTACACTTTCACCTGAAAATCCTGAGTCTCAAACCAAACTT
TCCGCCCCAAAAAGAAATGACATCCATCTTCAGCACTTCTCTCTCGCCAATTGCCTGACA
CATCATCTCATTAAAATGTACAAAGAAAACTCCTTCTCTTTATCGCCGATAATCTAATTA
GCATCAAGCAGATGGTTTAATAAGCGATATCCTCCTCCGTTTAGGCTCcNNNNNNNNNNG
AACAGTGGAGGAGAAAATCTCTCTCTGGTCGGTAGGTTTGCTCTTCCCTGTGAATAGCTC
TCCGGGGTTCACATTATTGCTTCCTCTGCCTCAGGCTACATAACCACCACTCCattcaga
gtttagagcaata
>NODE_1514_length_57_cov_25.456141
TGACCTGAACAACTAGCGTCCCTCTTCAACTAGCGTCAGGTGACCTGAACAACTAGAGTC
CCTCTTCAACTAGCGTCAGGTGACCTGAACAACTAGCGTCCCTCTTCAACTAG
>NODE_1522_length_114_cov_10.982456
TGAGGGGAGGGAAGAGATGGATGATAAGGAAATATACAACTATTTGCCAGGACCTGTTAG
CTACTTCTCTTTCTACACCACCAGCCCCCACCTCTTCCCTGCTCCTCCTCCTTGTCTCAT
TCACACACACTAACTCTCACACACTCTCTCGTTGCGTCTCGCCGTTCCTc
>NODE_1523_length_415_cov_11.421687
GTCCTCCTTATCACCTTATTACAATATTTCGGAGCTCTGAATTGAAGCAGTGTAACCAAC
TTCACATAGCCCCCCAGAAGAAAGGCACACGGACACCCACACTTCAGGTTGACTTGGTTT
TTATCTGCAGTAAAAGATATCAAACAGTGATGACAGACATTGACAGGACGGTCACAGACA
CACCTTcNNNNNNNNNNCACATTCGCTATTGACTTTAAGATATATGAACCGGTTTTCCAA
AAACACTATTGTGTTACAGTTTTAAACAGTTGTTTATATACAAAAGAAGGAGACACGAAC
CTGCTCTCAGAAtNNNNNNNNNNACAAGTACAACCCCTTTTTAAGGTAGTAAGAAAATAA
ACATTCACTTAATATTTCAATAAATCACCTGCTAGCAATAGCTAGCGTGACATTGTAGTG
CGGTGACCAACGTTGCTCGTCATCAACATGGCTAGCTAAACCAGCAAAAAc
>NODE_1524_length_176_cov_17.590910
TATCGTAATGTTGTCGTCTAGAAATAAGGGCTAGCTGAAAGCCTGAGGGGAAAACTATGT
TTCTGCCAATGTCAATAGATTATTCACTTTGAAAGAGTAACCAAATTCTCAGATCTATAC
TATTAAACCACTGGACTGCTGGGCCAAGCCCCCCGATTGTCGGTGCTGCGTTTACCTGCT
CTTGACATTTGGGACAGATCCACATGCCTTTAGGAATGGTTTTCAGGGGTGg
>NODE_1525_length_275_cov_16.680000
CACGCTGCGGACGGAGGGGAGTGTACGGCATAGCCTATTGCTTTGAAGCCCGTAACTCCA
TTCCCCAAGAAAATAAGCATCACAATGTTATTCCACATCCTCAGATGTGAAGGGGAAAAA
AACATAATAACTTCTCGATAGCTGCCCTCTACCCCCCGAACCCTCTGCATCCCGGcNNNN
NNNNNNNNNNNNNNNNNNNNNNNNNNNNTCCACACACCCTTTTCTCTTCCCTTTTTCAAA
GGAAGCGAATCAGCCAGAAGGACAGAAGGTTATGCATTAGTGCTGGTCATTGCTCAAAGA
GTGAGCGTTATAAATAATCAAGGGTTGTGAa
>NODE_1526_length_344_cov_12.645349
ATCAGGTGTGCAAACACTTGTTTGCTTAATTGTAGACACACCAATCAGGTGTATAAGCAC
TATAAAAAGCAGCAGGTGAGTTCATCGGTCTTCAAGCACAATGGAAAGAGTCAGAGAAAG
AGTAAGACAAGGAGGAGGACGAGGAGGTAGACGAGGAGGAGAACGAGGAGGAGGACAAGG
AGGAGGACAAGGAGGACGAGGACGAGGAGGAGGAGGaNNNNNNNNNNTGATAAGAACATT
TCGACTGGAAAATAGGTATTGTAGAAATATCATCATATCAAAAACATCTGCACGGTTTCA
GTAACTGCTTACAGTACTGTATTCTATGCACTATCAGCACTTCTGTTACCTTTTCCTGTG
AAATTACTGTACTATTGTATACTGTTTTTTTTTCTACATa
>NODE_1531_length_143_cov_10.419580
GTCGTAGCTGATTTTCATAGATGCATTATGATACATTACAAGCTCAAAACCGTTTAACAA
AACAATTAATCCTTACCCCAAATTCCATAATCGTCACAGCTCTATGTGAATGTGATGTTA
AGAGGGAACTAGAAACACCACTCACCCTGCTGTTCCTCGAATGCGGCCCACAGCAGGTGA
ATGTTGGGCTTCTTGGACa
>NODE_1532_length_121_cov_16.247934
GCTCAGTCTGTGGGCTTTGTTCCCTGGCAGGTTGGACAGGCCTTCACTGTGAGTTGGACT
TTAATGAGTGCTTTCCCGAGCCCTGCAACCAGGGGATGTGCATGCAGAATGAGCCTGGCT
ACGGCTACACCTGTTTCTGTCGTCCTGGATTTGTGGTGAGGCTTACCCAGCGCATTc
>NODE_1535_length_224_cov_14.102678
CATATGTTGTTCCCCTCTATGTACACAACCTCCCTTACTCCTTCTGTCTCTTTTTCTCTC
TCTTTCTTTCTTCCCCTTCGGCAGAGAGACGTAGTCCTTGGGCTGGCTCCTGCCACAAAG
TGTTCCGTAGAAGAGTAATTGTGGCTAATGGTTTGTGCAGCTAGTTAAAGTGTATGAATT
ACAGTAATCAGTCAGCCACATTGGGCCACACTTCGCCCCTGCTCCTCCAGGCATGGCAGT
GGCTAGAAGAGAGGGAATGAGAGAGAGAGTGAGGAGGGAa
>NODE_1536_length_178_cov_13.033708
GCTGAGAGGGGGGGACGGGCAGGCAATGGGGAGGTCACGGAGCCCAGGGCCCTAACGAGA
AGTGACACTGGCTCCAGGTCAGCCAAGCATCCATCGGATTTCAATGGGAGCCGCACTTTC
CCAGTCAGCGCATTAGATCAAAGATCATTACCTGCTAATCACAACACATGAGCTTATAGG
GCTTCCCTTCCCTTCCCTTGGCTTCGCTACACTTCGCTGGGCATAGTCCGGCTt
>NODE_1537_length_459_cov_11.542483
CCCCAGCACTGAGTAATACCAATCTCACAGGAGTAGCACAGGCTCTTAGTTGGCCGCAGT
TCATAAGGAACGGCGAACAGCTCGCTGGTGCAGCTGGGAAAGACTGAGGGAGAGAGAGGG
GAAGAGTGAGGGAGAGTGCTGGTGTTGGTGGTGGAGGAGGAGGTGGTGGGGAAGCTGCTA
AGAGCTCTGGGTGGTTTTCTCTGTTGTACCACACAAGTGCATCTAGGGCCCTGCAGGACA
GGCCTTTAACAGGCGTGAGGGATGGAGAGATATAGAGAACGAGAGAGAGGAGGGAAGTCT
GGGGAGCAGGaNNNNNNNNNNGTGCCAGACTGCTGCCTCTGCTTCTAAACAGGGATGTGA
TTTATTATCGAGGCTCGTTTCACTCTTAAAAGAGAGATGGAAATTACATCGTCGAGAATT
AGAGAGCTCTCCTCAATTGTCTCTGAGAAGAAAGCCATAGCTGTAGGCGTGGGGAGATTT
CGGAGCATGTGGTACGCGTCTAACTGGTGCGTGAa
>NODE_1538_length_57_cov_10.350877
TAGAAAGGAGAGCAACAGAGAGGGAGAGAGCGGGGTTTGTTGGGTTAGCGGAGCGTGTAG
AAAGGAGAGCAACAGAGAGGGAGAGAGCGGGGTTTGTTGGGTTAGCGGAGCGT
>NODE_1539_length_370_cov_12.345946
TGGACGGGACAAAGGTTAGAGGTTATGACAGAAGAGAAGAGAGAAAGGGGGAACGATGAA
GAGCAGAAAGAAGAGGCTACGACAAGGGAGATACACTCTGCCCCCCTCTCGCCTTCTTCC
CTGCACTCCCTCTCCTCCCTCCATCTCTCCCTCCGCTACTCACTCTATTGTGTCAGCCTT
CAGAAGCTCTCAGTTTGAGTGGCAGGCCGTCACAGATCAGCTCCCTGCTAAAGCGGCCTG
GCAGGCCGGGGTGACGGGCCAGGAAGGGATCTAAGTGGGTTTATCAGCGCTTCTTAACGC
CTCTCCAGCTCCCTGACACAAAAGAGAGGGGTATTAAACATCTAAAGCCAACCAAAAAGC
GTGAAAGCTCCTTATAGGGCCATGGGATTGCAGATGTGACTGGAGTCTTTAAAAAAAAAC
ATACAa
>NODE_1540_length_192_cov_10.427083
TATGCAGATTCCTTGTAAGTCTTTGTGCTGTGATTTCAGTTGAGTGCAGTTTGACAAACA
TTTTAACCTACTTAGTGTAATTAGTGGTTCATTAGAGAGGCTAACTAACTATTGCTTCTC
CCCATAATGATTTGCAAGAGTGTAGACATAAAAGTGCATAATCAATGCCTTCCAATTACT
CCTCAAGTGCAACCACTATTTCAAATAAACTGGATAATAATACAGAGACATTACAAAGTC
GAAGGTAg
>NODE_1541_length_274_cov_14.456204
GAAACATGAAACCATGAGACAATAAAATGTCAAACAGACAAAGGCTGGACATTTTCCGAG
AATGTTCTAGACATTTTACTTTTCGCTCTTTTTTCCCCTGATACTGTGTTTCTGTTGCAG
CAGAACTATAATTCCATGTAACATGAATTATTGTAAGTACTTGCAGTCAtNNNNNNNNNN
AAGCATCAGGGACATGTCTATCTGCCAACTTGACCCTTGTTAGAAAACAAAACAAAACAC
AAAAAGAGAATAGTGCAGCCTGGGACTGTTGTGCAGGGTCACTGGAGATTTTCCAGACAA
ACGTAGCAGAAGGGGAGGGGAGGGGAGGGa
>NODE_1542_length_58_cov_19.379311
ACAGTATTAAAGCCTCCTCAGAGAGATACAGGGTATTGGCACCACCTAGTGGTCATCAAC
AGTATTAAAGCCTCCTCAGAGAGATACAGGGTATTGGCACCACCTAGTGGTCAT
>NODE_1552_length_122_cov_17.049181
GCGTTTGACCGAGGGGCTATCGCGCCCGTCCAGGCCGGGCCGGGACATTCCCAGTGGAGA
GTGGAACTCGTTCCTGTGCTCGTCGCGGTCGCTGCCCTCGTGGGAGCTGCTGCAGCTACT
CAGGCTGTCGACAGGGGAGCGACCCGAGTCCTGGCGGGACGAGGGGTTCTGTTGCTGC
>NODE_1553_length_127_cov_14.244095
TCACCGTCATGGTTGCTGTCCCCAGTTTACCTCTCTTTGCAATGCTCACCATCTCTGGCC
CCTGGCACCCCTGAGAACACTCCCTAGCTGTAACACTCCCTAGCTGAATGATGCAGTAAT
CCACACATACCAGAGCTTGTGCCCTGTGACAGGGGGTGTAACATGGTAATCTATTTCCGA
CGt
>NODE_1556_length_132_cov_23.424242
TCCCTCCTTCGTCCTTCTTTCCCTCCCTCCCTCACTTCCTCCCTCTCTCCCTCACTTCAT
CTCTTTCCCTGACCAGGGCAGAGAGTTATAGCTGCCATAAAAGGCAGGTAATGCATTGTT
AACTAATTCTGTCTGCTCAGAGCTGATATATCCCTCACTCTAAATCTCAATGCTTCCAAT
AAAATGTa
>NODE_1557_length_164_cov_12.554878
CCCTCCCTCCTCTCCCCTTCCTCCCTCCCTTTGGTATCTTTCCAGTGCAGTGGCCTTCGT
TTACCAGTCTAACCCAAATTAGCTGGGCAGGTCTTATCCTCTTCATCACACCATCACACC
GTTCAAGGCGCCGTGCGGCCCGGGCAGGCGTCGTTTCCTTTGGCTCTCTACTGACAGTCC
TATCTGACAGCGTTTTACATCTCCCCTGCTCTGCCTACCc
>NODE_1559_length_57_cov_15.982456
TTTTTCAGATTTTGGACACTCAAACGGTGTCTCCCGTCATGCTGAAATCGAGGCATTGTG
GATATGGCCTAATAGTTGACGTTAGACCACGTTCATGAAATCTACCAAAAATa
>NODE_1561_length_123_cov_13.154471
GTGAGGGCTGCCCACCTCTGGCAGGGCTGGGGACACGGGTCTGGGCAATCCACTCACTGG
GGCTGGAGGAGGAGGACGAGGTGAGGTCTGGGCTGGGGTCCGGCTGAGGAGATGAGCACA
CAGACCTGGACTGAAGACACACAGGAAACAGGTTACAGTAAGTAGTTGTCTACAGGTGt
>NODE_1564_length_344_cov_10.427325
ACTCCTTTTCAATTTCTCTTGTTAGTCTCTTACTGCATTCCCCTATAGTTTCTTCCTTTT
TTCCAGATGAATTTTATGATAATTTTTTTCTCTCTCCCTCTCTCTCTCTTCTCTGCGGTT
TTCCCCAGACAGGTTCTACAGTGTTTTAGAGGGGATGGATTTAATTGCTCTGTGGGGATT
GGTTGGCTGTGCTGGGCTCGGCTGTTTAATTAGTGTACCCTGCCgNNNNNNNNNNNNNNN
NNNNNNNNNNNNNNNNNNNNNNNNNNNNNNNNNNNNTGGGGACTCTCTCTGCCTACGTAG
GCCAGCAGGTTTAGCTAAACGTTGCTCTAGGCTTCTACAGGATGGGGCTGGAGGAAGAAA
ACCCTGAAGAGAAGAGCAGGAATAGGGAGACAAAGATGGt
>NODE_1566_length_86_cov_22.313953
ATCAAAAATAGCTAGAATTTCCCCAAAACACCAGACCTGTGTTCAAATTGAAGATCGGGA
CTCATGGGTTGTGTAGGTCTCAGTCACAGAGCTCTGTCGTGTGTACTTCTTGTGGTATAA
GCCAAAAACTGTGGCCATTTCg
>NODE_1567_length_296_cov_10.510135
CGATATATATTGTTTGTTTAGTATTTTGTATTGTTTTTGGTCTTGACGATGAAGGGGAGG
TCGCGGAGGCTGACCGTCTCTAAAGTGAGTGTCAAGTTTCTGTATTTTACTTCATGTATT
TGATGTACTTTGTGTATTTTACTGTTTATGAACTGTTAGTAAAAACTCCTCCATGATATT
ATTAGACCAATGGTAACNNNNNNNNNNTCTATGGGTTGTTAGTTGTAGTGGGTTCAGACC
TGGGTTCAGGACCTTGTGCTCGATTGAGCTTTCCTGGCTCAATGGACCAATAGAAAGATT
TCAAATAGTATTCGAACCCAGGTCTGAGTGGGTCATCATGACCAGCGACTGa
>NODE_1568_length_196_cov_17.198980
CTGCCAGGCACAGACTGCTCAGGCACATGATGTCAGAAGGACAAAAAATTATCCACCGCG
AGACCAAGGAGACAGATGACACCCAGCAGGAAGGGAGAGCCAAATCTGTAAGCATCCACA
ATCCAGCTGGCTAGCCCTAGGGTACCTGTCTCTCTGAAGTGGAATCTGCATCATCCCATG
AGCTGTCAAATTAGCTCACAGGACTGGAAATGCTGAAAAGATTTGGCCCCTCACAGCGAG
AAGAGGTTATTA
>NODE_1569_length_132_cov_9.242424
AACCTCCCGTCCGCATCCCCCTGACGGAGTGCGCTTCTCACTTTTTTGAACGTGTCAACA
ATTTCTGGCTGTGCGTGCTGTGTGTTGTTTGTGCGTGTCTGTGTGTCTGTTGGTGTGTGC
ATCTGTGTGGTTGCCTCTTCCTCTGCGTAAAAGAGGGGGGAAAGGGCCGTCATTCTTCCC
CAACTTAa
>NODE_1570_length_282_cov_15.645391
AAGTATTTGATTCGTTTATTATTCTTCTGATTGTGGCACAAACATCCATGAAATAAGTTT
GGTGTTATAATTTCTCAGGTGCACCTTTGTATTCATGACGGTCTCCCTGCACCAAAAATC
AATCTCAATCAAAGGTGCAGTGAGTTTATCATAAATTATCATGAAAAGGGTTCCcNNNNN
NNNNNAGATGCTTAATTACAATCTCATTTAAATAAGTTTGCATATTAATGAGTTTGGGAT
GAAAATGGTTTGTGCAGATTCTGATGGAGGCTGGGGTAACCAACGGCGATAATGGCAGCT
CTTTAAAATGTATGTGATCTTACTACCAGCAGAGGCTc
>NODE_1574_length_236_cov_18.817797
TTTTAGACGACTGGAACGGGAGAGATGTAAGATTTGTTTAAAGCCCCGCATTTCCATTTA
AGAACGTGATTGTGTTTGCAAAGATCCCTTTCAATCTTCGCATCTCCCCCCTCTCTACCC
CTCAGCGTCTCCGAGGCTGCTTTGCAATTCATAGAATTGGTAATTTGCTATTGGGACAAA
ACGTGAAGGGAAAAATAATCAGATCAACCGGGAGAGGAGTGTGGAAGAAGCCAGGAGGGA
GAAACACAGGATTTTCTCTCTAAGTTGCTGTTTAGTAACATGCTTCGAGAGa
>NODE_1575_length_408_cov_14.348040
GAGCATGTTGGTGTGCTTAAAGCTAACAGGTAACCTTTCTGTGCTCTTAGGAAAAAGGCA
GGGGGAAAGAAAATGTCAAATTAAGAGGGGCCAGGCTGAGAGACGTGGCTGCCATATTTG
TGTGAAAGCCCAGTGCTGTTGGCAGCAGAGATGACTGCTTTCTGATTCATCTGgNNNNNN
NNNNCAAGCTGAGAGACGTGGCTGCCATATTTGTGTGAAAGCCCAGTGCTGTTGACAGCA
GAGATGGCTGCTTTCTGATTCATCTGGGGCCGTATGGCAAAGCTTTGTCAGACTGTGCGA
AGTATAAATAATTCAGGGTGAGAGATGGCAATTACAGGGCCCTGCACAACCAAAATGAAT
ATTTTATAAGGACTAAAACCACCCTGGAATGAATCACACACATGGAGTCACACACACACA
CACACACACAGTTAGTACATAAGAACACTTCACACAGCTGTTGt
>NODE_1576_length_135_cov_9.985186
GCCGTTCTGAGTGCTATGTCACTCAGCTGTTCTGCATGAGTGCATTTGCATATTCTCGGT
CAGAACCTGCCCAAACTTGTTGTATGCAGCATCACATTTTCCCCCTGGCACACCTATGCC
TGTTGTTTCATTACTAAACATAACTTTGTACATGTGTGCAGTCATGCGACAGTAAGTACC
TTATCATAATg
>NODE_1578_length_129_cov_13.178294
GGTCCCTGTTATACCTGTCTATGGTGTGGAACTTGGTGGTGGGGTGGTTGAGCTCAGAGT
GTCTTTCGCGAGTGTGCATCACTTTCTGGAAGGTAAAGGGAAGTACAACAAAAATAAAGA
AAACAAGAAAAGAAAAGCTAAAGAGGCACGGATAGATAGGGGGAGGAGGGGCCAACGAGG
AGGAa
>NODE_1581_length_70_cov_12.242857
AGCTACACACACATACACTGATGTCTAAATCATACCTACATATTGGGACTATGGTGAATA
CTAAGGTCTGAGCTACACACACATACACTGATGTCTAAATCATACCTACATATTGGGACT
ATGGTG
>NODE_1582_length_220_cov_22.950001
GATGCTGCCAGCCGCGTTACAACCCTTTCCCTCCCTGCCCCAAACCCCTCCACTCCACGC
CCCTCACAGGAGCCAACCAGGAGAGCCCGTCCACATCCTCACAAACCAATCAAATAGCTG
GCAGTTCCATTACAGAGTAATAAAGGGACATTCATCATTCAATTAGGCATCTGTCATGGT
TCACAAAGAGGGAGAACACTTCTACCATGAAACACAGAGGAAAAAGAAACAGAGAGAGAG
GTAGAGAGAGAGAGAGAGAGAGAGAGAGAGAGAGAg
>NODE_1584_length_143_cov_9.804195
AGAAGAAGCTAGTTGACTTTGACTACCATGGGTGCCAGCCAGTTTGAGCGTTCGTTCGTC
CACCCGTTTATTCTCGCTCGCCCAGGCTGGCTCAAGCAAGTCACCACGTCTGGTGTTACA
CTAACTAAGAAAGGAGATAAGCTCTTTCCAGGTCATTCACGAGGCACTCGCTCTGTCTCC
AAATTATTACATCTACCAa
>NODE_1587_length_71_cov_10.408451
TAGCATTGAGATCTAAGACAGAGTGGAGGGAGAGTCTGCTGTGTTTTCTGCTGAGGCGTA
GCTAAACTATGTAGCATTGAGATCTAAGACAGAGTGGAGGGAGAGTCTGCTGTGTTTTCT
GCTGAGG
>NODE_1590_length_152_cov_29.065790
CAAAACTACAAATCCAGGCAGGCTAAAGCAAACGCTCAAAGTATTTGAAAGAGTTCAAGT
ACTATTTGAACCCAGGTCTGGTCGGCACCCTCTTTCTCACCCATGTGTCTTGTTAATGTA
ACCCTCTGATTACCTGATTGCACTGGATGACTGTGGAGAAAATCTGATTGCCAAAATTAT
ATAGAGCAAAACTTTTGATTGGGGAGGg
>NODE_1594_length_57_cov_12.508772
GACGCAAGTTGAAATGGGACGCTAGTTGTTCAGGTCACCTGACGCAAGTTGAAATGTGAC
GCTAGTTGTTCAGGTCACCTGACGCTAGTTGAAGAGGGACGCTAGTTGTTCAG
>NODE_1595_length_131_cov_10.083969
CAGCAGCGCTCCTGCAGGAGAGGAGAGCCTCCACTCCACACGCACCCTGGCTCCACTACC
AAGAGGGAGGGAGGGAGGGAGGCGGTGGCGAGAGAGCGAGGCATGAAGAAGGTAGGGGAA
AAGGATGGAGCTGGAGAAGAGAAAGGAATCTGTAGAGAGAGAGAGAGGTGTGATGGAGAG
ACAAATt
>NODE_1599_length_61_cov_52.950821
GGTCACCAGCGACCTGAAGGCCCTGCTGAATGAGAAGAAGAGGGCCTTCAAGGAGAGGGA
CAAGGACAAGGACAAATTGAAATGCGTCCAGAGGGAGCTGAAGTTGCGGATTGCTGA
>NODE_1600_length_142_cov_11.647887
GAGAAATAAAAGTTTGGGGGGGAGGGCAAGGGAAAAAAACAAAACTTTCTTTAATTATGT
TTACCCAACAAGCTTTGCTTCCTAATTTAAATAGCATAAACATCTGGACTGGCGCGGCAG
TAGAATGGTAGCAGTAGTCAAGCAAATCTTGTGGAAAATAATGAAATTAGATCCCTGGTG
CTGTGACAGTGGCAGGGG
>NODE_1601_length_220_cov_34.977272
ATGACGTCATGCGCCATGCAGCAGGCAGCGTTTGAAGTGCCAGTCCTGAAGGAACCACTT
ATAGCAATTAGGATATCCTTGAACAAGCGTTTGCGAAACATTGGCTGGTTTTTGGCATTT
GCCTCCCGTTCCTGCCTACTAACTAGCAAGGTTTGATCTCTCATAATTATCTATCCACCG
GCTTCCCGGTCCTGACAGCTTTCTCCCTGGAGAGGCCTGAATACCGGGGCTACTCACTGA
TTGCATCAAAGTGTCAGAAATTGCAACATCAAAAAt
>NODE_1604_length_115_cov_10.165217
AACATCCAGTCAGTCAGTCAGTCCATGGATGACTACCATGCAAGGGGCCTTACATCTCAC
ACATGTAGGTAAACAATTGGGCCCTGTCCAGTCTGCCGTCCAGGCCGAGAGGCTGTGTTT
ATACATGGGCCAGGAACATGTGTTGCGGCCAGAGTGGCATCAGAGGTCAGc
>NODE_1607_length_57_cov_35.789474
GACACTCAAACGGTGTCTCCCGTCATGCTGAAATCGAGGCATGGTGGATATGGCCTTAAA
GTTGACGTTAGACCACGTTCATGAAATCTACAAAAAATATATTTTTCAGATTT
>NODE_1608_length_890_cov_13.125843
CTTCGAGGACACCAACCTGTGCGCCATCCACGCCAAGAGGGTGACCATCATGCCCAAGGA
CATCCAGCTGGCCCGCCGTATTCGCGGAGAGCGCGCTTAAATGAGGATGACCTGATCTCC
AAAATCCCCCAAAGGCTCTTTTAAGAGCCACCTCCATATTTCCATCAAAAAGGCAATTTT
TTCTCTCTCCATTACNNNNNNNNNNNNNNNNNNNNNNNNNNNNNNNNNNNNNNNNNNNGG
TGACTATGACACTATTAGTGGAGCATGTAGTCAAGAAAAGCATTGCATGCCAAATGCCTT
TGAAACTCACATACTGCAGTCCTGCTGAGAGACTCATGCAGAGGGCAAAACTTTACGGTG
GAGCACTGAGGACATCTTGTGGTTAAAGTCGGGTACTGCCAAAGTGTGCGTTCCTAAAgN
NNNNNNNNNAGACCAAAAAGAGTATTCATTCGGCCCACTTCTTTCCCTTCTAAAATGGGT
TTGCCTAAGGATAGCCAGTATACACAAATCTAAATGTTAGCAAACGTTGTCAGAAAGTAG
ACATTTCCCTTAAGGGTTGCGTTTCCCCCCAAGTTACCGTCATTTTATACATCACAAACA
TACATTTTCATGAGTTAGTGTAGTGTTCCAACAAATCTGGAGGTNNNNNNNNNNNNGGAT
GAAGTAACAGTGGCATACATTAGAACAAATGAAAAAGAAGATGATGTCAAATTACCTACG
CAGACAGAGTATTATTCACTACCAGTCCTATGCTCTTGCTCTGTGAAGGTTCATGGCACT
GTGGACTTTATAAGAGCATGTATTGCAATGTGAAGCATGTATTTCTAGGTGAAACACTGA
TTAAGTTTGGTGAAAAAGGAACTGTATGATTTGATGTGCTCTACTTTGAAAATGTGTTTT
GCAACCACTGCTGCCTATTTGATGATCTGTTGTTGTTGTTGTTGTt
>NODE_1609_length_365_cov_19.372602
CAGTACATTGGACAGGCTCTCAGTACACACTCTTGGGATCCTCAAACAACGTCACAGTTT
AAAAATGAGGACATTCTTATAATGTTAAAAATAAGTCTATCGAACAATACTAAAATAGAT
TCAATTTGAATTCTACTGAGGGTCTAAATGGATCAATATGCCCTATGCGCCTTATCAGAA
GATCAAAAGCTTGACTTAAACCAAAAATGTCTACCTGTTCAGTTGGCTTGGGACTCCTGT
TCATTTTGGTAGGAAGgNNNNNNNNNNTAAACTACAATGTATGAATATTCAAAAGACCCA
TAACATTAATGCACTTCCATAAAGTACAAGTCAAAACAGTGTAAAGGTCATGTAGGGATG
ATTGGCTGTACTGTGTTGAGTTCAGTGATTGGTGTTGATATGGGCAACAAATGGTTGTCT
c
>NODE_1612_length_114_cov_12.982456
ATATTTTATGACTCATCCCGAACACGAGTGGAATTGTAATAGTCTTTGATTGTATGTTTT
GAATCCAAGTCAGACTATTTGCCTCGTTGCCCTCTCCTTGTTGTGTAAGACATTTTAAGA
CATTGAAATGCTTTTTTACCCCCAAAAAACTGGAACACATCCCTATGTAc
>NODE_1613_length_157_cov_10.834394
GGAAGGTGTAAACATTTCTTGTAGCCAAGCATTGTTATCATTTTGTGGAAGCCTCATTTT
GCGAAATGCAACAAGGTATTAATGCCGCGCTGATACTTCAATCAAGAAGCTATGCAGGGT
CGGCCCTGCTAGTTAGTACTTGGATGGGACACCGCCTGGGAATACCAGGTGCTGTATGCA
TTTTGTCCAGTAGGGTGTCGTGGTCTTTTGTTg
>NODE_1614_length_64_cov_64.000000
GAGGTGGGGTCACTGATTGTCTCAGCAGAGGTGCTGTGAGCAAAGTGGGGGTGGGATAGC
CGTGAGGGTGTGTGGTCTGGGGAGCTGGAGGGGAGGTGGACAGGGCCAGTATCGAACCTG
>NODE_1620_length_57_cov_19.701754
AGTTGAAATGGGACGCTAGTTGTTCAGGTCACCTGACGCTAGTTGAAGAGGGACGCAAGT
TGTTCAGGTCACCTGACGCAAGTTGAAGAGGGACGCTAGTTGTTCAGGTCACC
>NODE_1626_length_126_cov_17.134920
CCTTTCTTTAACAAGGCAAATCAGTTAAGAACAAATTCTTATTTACAATGATGGCCTACC
TACAGGGTCAGCCCCTGGAGCAAATTAGGGTTAAGTGCCTTGCTCAAGGACACATCGACA
GGTTTTTCACCTTGTCGGCTCGTGTATTCGAACCAGCGGGTATTCGAACCAGCTCTAACC
Ac
>NODE_1627_length_224_cov_14.446428
GTGTTGGTGGTTGTTGAGGTCCAGTGCTTCCGTGGTGAGTAGTTCAGCTAGCTGTTTGCG
GTTGCCGAAGTAGAGCGCCAGGTCTGTAGCGATGATGGCCTTGCGGATGATCTCTAACAC
CTGCTCGTACTCACTGGAAGTCAGGTTGGAGAAAATATTGTGCCCTTCCAGCTATGGGAA
ACAAAGAGATCAATAAAAAGCAAAACCTCTGCTTATGAGGCGTTGGGCTCAGCTTAGGTG
GGTCAGCCAAAGGGTACATCCTGAGAGTACACTAGGTCCt
>NODE_1628_length_229_cov_10.139738
GAAGAGCACAGGGCGCCAGTGGCGAATTTGCCAATCTTGGTGTTCTCTGGCAAATGCCAA
ACGTCCTGCACGGTGTTGGGCTGTAAGCACAACCCCCACCTGTGGACGTCGGGCCCTCAT
ACCACCCTCATGGAGTCTGTTTCTGACCGTTTGAGCAGACACATGCACATTTGTGGCCTG
CTGGAGGTCATTTTGCAGGGCTCTGGCAGTGCTCCTCCTGCTCCTCCTTGCACAAAGGCG
GAGGTAGCGGTCCTGCTGCTGGGTTGTTGCCCTCCTACGGCCTCc
>NODE_1630_length_57_cov_11.543859
CCTCTAGTACTGAGATGCAGTGTCTTAGACCACTGAACCAGGTTGTCTGTAGTGACGCCT
CTAGTACTGAGATGCAGTGTCTTAGACCACTGAACCAGGTTGTCTGTAGtgac
>NODE_1632_length_171_cov_16.286551
CTAATTAGAATATTCCAATGAACTCTTCGCCCCATTTTACATTCGAAGAGAGAGAAAGAG
CCTAGCTACTCCGGGGAGTGGCAACGTGAAAACCTGTCATCTACGGCGCTAGCAAACACC
TTCTCCTTTGATGTCCCCCACTAACATCCCAGGCAACAAAGCAGACCAATTACAAATGAG
CTAATTAACTAAATTGTTGATGGAGCATGAAGAGTTCATTCAGTCTG
>NODE_1635_length_57_cov_20.894737
ATATTCACTATGCCTCTAAATATCTCCCTATATTCACTATGCCTCTAAATATCTCCTTAT
ATTCACTATGCCTCTAAATATCTCCCTATATTCACTATGCCTCTAAATATCTC
>NODE_1636_length_121_cov_14.801653
CTCTGTGTGAACATTGCACATCGTTGAGCTTTTTCTTATCCTTTTTGTTGATTTCAGCGA
CCCTAAGGTCACCAGCATCGTCGAGAGAGCTGTGAGGAGCATTCTGGGCGAGCTGTCCAT
TGAGCCACATAGCAACCTGCTCAGCCCATCCCAGGTGGTGGTGGAGCTGGTGCCCAg
>NODE_1639_length_423_cov_15.137115
TTTGACTGATTCATATTTTCCTTTTATGTTATTTTATCACTGAAACATCGTCAGTTCCAG
CCAAATTACAGTTAATTCCTATCATGTCAAAGCTGTTCCACAGTGAGTGACAAAGGATAT
CATGAAGCCAAATGAACAAGGACAAGCAGGACTAAGTTCACATTCGTATTCAAcNNNNNN
NNNNGTGGTGCAGTGGGGGCAGATTAATTGCAGAGGAATAAAATATCATATCAAGATTGA
GCGGATCATTGTATCAGGTACCTGATGACAGCTCGTTTGATCATTACGCCGGGGCGAAAG
AGGTTGGCTAATTAGTTGCCATTAAAACTCACCCTCTAATCAGGGGTCGCTCTTGCATAA
AACATTTCCCCATCTCCAGATGAGTGAACAATGCCCTTAACCCTTTCATGCACAGGCAGG
CTCAACCCTCCTGCAGCTATTTGCAATAGAAAAGAGGCACTAGGATGTGGTAAAAAATg
>NODE_1641_length_1224_cov_17.825981
TAAAAATCCAGATAGACTCTACTACTACATGGCACCAAGATGTCATGACAAAAGGCATCT
GTCAGAGTGCACTCTTATCTTTATCAGTGCTACTCACCTGATTGGATGTCAGCTGGTAGT
GGGCCGGAGACAGCCACCACGAGGACAGGGGGGACTGGCAGGGTGTCTGCAGGGTGATGG
AAGTAGGTCTGCACCTCGTCCGCCACAAATGCACAGACAGAGCTCATAAACAAATCGGTC
TTTATGTCTTCCAGGGAGAAGGACTGGCGGATTCTCCCAAGGATTGACAGCACAGAGGCA
ACAGCATcNNNNNNNNNNCCTTCAACATGCTGGAGAGCTTCTCCACTACGGCCGCCACCA
TGCCCACAGCCATTCCGCTTAAGAGGATTAGGTGCTCTGAATGGCCTTCCTCTGGCTGAA
GCCACAGGGCCAGGAGGAGACTGGGCACCAGCTCCACCACCACCTGGGATGGGCTGAACA
GGTTGCTTCGTGGCTCATTGGACAGCTCGCCCAGAATGCTCCTCACAGCTCTCTCCACGA
TGCTGGTGACCTTAGGGTCACTGAAATCAACAAAAAAGGAGAAGAAAAGCTCAACGATGT
GCAATGTTCACACAGAGAACACTGCTCTAGTCTTTTTCTGNNNNNNNNNNGCCCAGAATG
CTCCTCACAGCTATCTCCACAATGCTGGTGACCTTAGGGTCGCTGACATCAACAAAAAGG
AGAAGAAAAAGCTCAACGATGTGCAATGTTCACACAGAGAACACTGCTCTAGTCTTTTTC
TGCATAGCTCCAGATGTGGAGATGCATGGAGCAAGCCGTATGCGGGGCGATACATGGAAC
TCACATATCAGCGCCAGCTGGAGAGGTGTGGTCCATGGAGCGGCGGAGCTGGCAGACAGC
CTCGTGCtNNNNNNNNNNCCTTCCACACCCTTCAAATAGAACACATAGCAAATCAACTTT
CCTGGCTTCCCATTTTTCTGTTGTTTATTTTACCCACACCTCCTGGAGTGCTGCTGGTGG
CAGAGAATGGCAGTGAAGGTGAGATCTGACGTGGTACTCACCTCTCCCTGAGGGATTTTT
TGCCCTGAGACACCAGCCAGTCGCTCATGTGCTCcNNNNNNNNNNTCCCAGGCCTGCCGT
AGGAAACAGGAATTCCCATTAGTGTAACAATAGATCTATTCTGCTGTACTAACTATTTGT
TGAAAGCCTAGAAAAGAGCACACTGACTCATAGTCTAAGTCTCTAACTCTTATTCTCTTA
CCAGATGAGCGAGTTCGTTc
>NODE_1645_length_312_cov_10.929487
CAGCAGACCAAACTATCTGTTCTCTCTATTTCTAAAAGCATTGATCATCGGGGCATAGCC
AATATGGAGTATAATCCATTCCAGTCTATTCTATGGGTTGCTTATGGAAGCATATTTACT
TAGGGCAGTCATGCAAATTATTACTTACTGCCCTGTAAGCTGATAACACAAATTAGATAC
CCATTAAAGTTGAACAATGTATATAGAATTAAAAAAAAGATTGCAAGTGATACCTGAAGG
GATGCTTAAGTCATATGGTATTAAATATGCCTCATGCTTGCAAACTTTTAAAGTGGGGAA
AGATGTTTATCCCTGGCACTGTAGATGCATAATGGTAATCTCCAATGCACAGAGGCAGCT
GCTAAGTg
>NODE_1646_length_150_cov_11.026667
ACGGGAGGGGGTGCAGGGGAAAAAGGAATGGGGGGGGTAGCCGCTATTTACCGCTCTCGA
GAAACCAGGAAGGAAATAGCAATAACAGAGCAGAGCGCAGTCCTGCCGCGAGATGTAGCT
CCCACTTATCTTAGCCATTCAGCTTGGCTGATCAAAGATAGGCTTCCCTTAAAATAACCT
GGGCCCAAGGTTGATTACATGCTTCc
>NODE_1647_length_164_cov_13.951220
TGCAGTTTGTTTTGCTTGTGTTTTGGATAATGTTTTTCCCAATAGTAACTGAATGGTGAA
TAATGTCCTGTCATTTTGGAGTCACTTCACTTGTATTGTCAGTAAGAATAGAAGATGTTT
CTGAACACTTCTACATTCATGTGGATGCTACCATGGTTATGAATAATCATGAATGAATGG
TGAATGATGATGAATGAGAACGTTACAGAGACACAAAGAt
>NODE_1656_length_3244_cov_20.327990
CGAGGCCTCATGTTACCGTGCCATATGTATTTAACAAGCAGTCACAAATAGTTGTATACA
CACAGTTATGGAAAGGTACTTTGCGCTTTTGGAGAGCTAGGTGGTTGGCTCTTAAAAGAG
CCTTTGGGTGTTTTGAGTAGTCAAGTTGTGAATTTACTTGGCTTTGACGGCCTTCTCGGT
CTTCTTGGGGAGAAGCACTGCCTGGATGTTGGGCAGCACACCACCCTGAGCGATGGTCAC
ACCGCCGAGCAGTTTGTTCAGCTCCTCGTCGTTACGGACGGCCAGTTGGAGGTGACGGGG
GATGATACGGGTCTTCTTGTTGTCACGGGCAGCGTTGCCAGCCAACTCCAGGATCTCAGC
AGTCAGGTACTCGAGCACGGCGGCCAGGTAGACGGGTGCACCAGCGCCCACACGCTCGGC
GTAGTTGCCTTTGCGCAGCAGCCTGTGCACACGGCCCACGGGGAACTGGAGCCCGGCACG
GGATGAACGTGTCTTTGCCTTCGCCCTGGCCTTGCCTCCGGTTTTGCCTCTTCCGCTCAT
AGTGATAGCTTGTGTAAGTCAGAGAAAGTCTGAATGAGCCGCTCGGCACTTGGAGAGCCT
TACTTATACCTCGCCACAATAGGCTTCGATTGGCCACCAGGGCGTAGTGGCCTTATCCAA
TTGGAGTGAGGGACAGACATACAGTCAGCCCTAAGCCGGCCCCCACCCACAGGCAGGCAG
GGAGGGAGGGGTAGGCTACTCTGTTTCCCTCCGACTTTGTCTCAAGTGAGAAAAGTAACA
AAGTGTATTATTATTATTATTATTATTATATTATTATTACNNNNNNNNNNTCAGAGTGGA
ACAATGTTGTGTGCGTAAAAGTAGCCTAGTGTATAGTGTAGTGTACGTCATATGTCTTTT
TCAGGCCAGGTAGTACATGGAAATAAATGCGCTTTTATGGAAAGAGGTGGGTGGCTCTTA
AAAGAGCCTTTTGTGGTACAACATGTGTCGAGTAGAACACTGTCTGTAATATGTTTACTT
CTTCTTGGGGGCTGCCTTCTTGGCCTTGGCTGCCTTGGGCTTGGCGGCTTTGGGCTTCGC
TGCCTTGGTAGCCTTCTTGGGGCTTTTGGCGGCCTTTTTGGCCGCTGCGGCGGGCTTCTT
CACCTTCTTGGGGCTCTTGGCAGCCTTTTTGGGTGTAGCGGGCTTCTTGGCCTTCTTGGG
GGACTTCTTTGCTGCTACGGGCTTCTTGGCTGCTGCCTTCTTGGGCTTCTTCGCCGCGGC
GGGCTTCTTTGCGGCCACCTTCTTTGCTTTGGGGGCTGCTGCTGCGGCTTTCTTTGCGGG
CTTCTTCGTCTCCACGGCTTTCTTGTTGAGCTTGAAGGAGCCGGAGGCACCGGTGCCCTT
GGTCTGGACCAGGGTGCCCTTGGTGACGAGGCTCTTGACGGCGATCTTGACGCGGGAGTT
GTTCTTCTCCACATCATAGCCGCCTGCCGCAAGAGACTTCTTGAGCGCAGCCAGAGACAC
GCCGCTCCTcNNNNNNNNNNCTTGGAGGCGGACACAGCCTTGACGATGAGCTCGCCTACG
CTGGGTCCCGCTTTCTTTGGCTTGGCTGCTGCCTTCTTCTTGGGTGCCTTGGCCGGCGCG
GCGGCGGCTGGTGCTGGTGCGACTTCTGCCATGTCTCTCGTTTGGAATAGTGTGCGAGGA
GGAGGAGTAGTTTGCTGTAGACGCTGCTCTGAGCTATTGAAGCGCCACACAGAGCAGGGG
GCTGGCCTTAAACGCGACATGAGAACCATGTAGACTCAAGCCACCCAGCTCGGCTTCTCC
GGCCTGGCCAAATGCTCTTTCACTTGTGTTTTCTGTTCGCCAATATCGGCCCAAAAGTCA
CCGACGGAGCCGTGTTTTTGGTCCAAAAGCGAACGGGCCAGCGAGCAGACTTGTCTCCGT
TCAGAATAAATGCATGTGGGCCGCcNNNNNNNNNNNNNNNNNNNNNNNNNNNNNNNNNNN
NNGTAGCCTACTATTTGGCCACACCAGTGAGTGTACTGTACTGTACTGTGTGTGCATGCA
TGCATGCATGCATGCATCTCCAAAGAGTGAATATATATGCATATATATATATATATNNNN
NNNNNNTCGGGTGAGTAGAGGATTTAGGCGGGTGACGACGTACTAAATAGGTGTGGAAAG
AAGAAGCTCACCTTGTAACCTGGTGGGTTTAGGGTTAGGGCCTTCCTTCTCGCATTCCTT
CCTCGCTTGACTCCGCAGCGTGACNNNNNNNNNNAAAGGAGTTCCTACCTAAGTGTCATA
GGATGTCTACACACCACAGTGTGCAAGTCATCTAGGTTGCTCTTCTAGATTCATATAGCA
TCATCATTCTTCGGATTTAGTCCCAATGATGGAGCCTCCCTCACTGCATTCATATAGTAC
ACCTCAAATTAAAGTACATCTGTATAGTACGCCTTTTATTGCCCATCCCATTCAACACTG
ACAGACAAAGACAAAGACAAGCAAAAAGGCGCGCGCTAGGCNNNNNNNNNNCTTTGGGTT
AATAGAGGACTACTCCAATTTTACTTGGAACTCGTGTACTTGGTCACGGCCTTGGTGCCC
TCCGACACGGCGTGCTTAGCCAGCTCGCCGGGGAGCAGCAGGCGCACTGCGGTCTGGATC
TCCCTGGAGGTGATGGTAGAACGCTTGTTGTAGTGGGCCAGGCGAGAGGACTCTCCGGCG
ATACGCTCGAAGATGTCGTTCACGAACGAGTTCATGATTCCCATGGCCTTGGAGGAGATG
CCGGTGTCGGGGTGGACCTGCTTCAGCACTTTGTACACGTAGATGGCGTAGCTCTCCTTC
CTAGACTTTCGGCGCTTCTTGCCGCCTTTCCCTGCGGTCTTGGTGACGGCTTTCTTGGAG
CCCTTCTTGGGCGCCGACTTCGCTGGCTCGGGCATGATGCTGATGCTGTCTCGTTGCTTC
TCAGGAACGAATGAGGGGATGGAGGGCGCCTACCCGCCTTATGAAGAGGAAGCTAGGCAA
ATGCGCCGGCCGTGGACACACCCCTGCTTGCTCATAGGCTCCCCTGCCATCTGCCCAGTG
GAGCTGTGGCGCTCAAAAGAGCCTTCCACTCAGAGGCTGCCTTCCCGAACAAAGACAGCC
CCTTCCCAATCTATATGGCCCTCTATATTGCTCTGTGACAGTTGGTTAGGGAATTGGGCC
GTTTCCAAGCAAATGCCTACGGTTGCTGCTCCAACTAATGCTTTGGATGGATGGAATTGC
CCACTTTGGCACGGTCACTCAAAAGCTGGACTCAACAATACATCCTCTTTAATTAATACT
>NODE_1658_length_58_cov_21.568966
CTGATCTTAATGCTACGTAACAACTGTCCCTGTAGGATTTCATCTCTCTTTCATTCTCGA
CCATCCTACTCACCAGCCTCTGTCTCTCTTTCACCAACGCCTCTCGCTCCTCCT
>NODE_1660_length_824_cov_13.050971
ATTCATGTATTTTTAATTTGCTGTTTTGGCAGACACATTTACTAGAACCCATGAATGTGT
TTTGCAATGTTAATCACATGCTAACGCAATCGAATAGACTCCACTATTACGCCTAACTTC
CTGCAAATAGAAGCACACTGACTTAATAGCCGCACACTGACTTAATAGAAGCACACTGAC
TTAATAGcNNNNNNNNNNTGAATGTGTTTTGCAATGTTAATCACATGCTAATGCAATTGC
ATAGGCCCCTCTGTTACCCCTACCTCCCTGCAAATAGCAGCAGACTGACTTAATTGTGAG
GTTGAAAATAACAACACACACAGACCTCTCATATAAAAAGATTTGCTATAGGAAAGTATT
AATCTGCTTAACATTTCTAAGTACATCCTCCAAAGGATTTTGCTTTTTAAATCTTACATA
TGCTCAGCAGAGTTAGTGGCAAAAACTGTGCGTTTTCCTCATTTCATCCTTTCAACATCA
AATGGTGAGCAGCAAAAATTGGATCAGACTTCaaagactgtgatgtgctccaagtcacgg
agtggctcttctatttcacatattgaattcgagcaggatatcaaagtggtaccaaagaac
ctcaggtctttactaaaaaagggctcttacatctgtagaaagagaagcgcaaagacaaat
cacctcagggaacAGCAAGCATTTATTCTCAGCCGTGAATTTCCAGCCTTTTGATTCTCC
CATTCCTGTACCACCCTGTCTCTCCTCTGAGATGTAGTTGGGAGCGAGAGAAGTCTTTTG
TCTCAAGGACACAAAAAAACTCTAGCGAATAATCTATGTTCAAGGGGCTTTGTAGAAGTA
CAGTATTATGAATGCATAGCTGAAGCCAGAGCCACATGCt
>NODE_1662_length_171_cov_14.187135
GACGGGCGGTGTGTGCGCGCCTCAGAGCCAGTTTCAAAAGAACTCTCTGCTTTCTGTTTA
CTGCTAAATCCACCTTCGGACGCTGGTTTCACAGCGTGGTTCGTAATGCTCTATTTTAGA
GAATGTAGCCCATTTCTTCCCACCCCATGCGCTACACCTCGACCTGACGTTTTGGGTTAT
ACCCATTTTGCTTACTATATGACCTTCACAGGGTAAGCTGACGACGg
>NODE_1667_length_119_cov_16.907562
AGAGAGGAAATGATTGTGTTCCGAGGGTTGATTAATATCAATCTAGCAGCACATTTTCTT
TGTGAGGTCAGCCCTTTACCCTCTCTCCTGCATTCTCCAATGTGTTCACTCTCCCACCTC
GCTTTCTTCCTCTCTCTTTCCCCTTCTCTCCATCTCTCTCTGTTGGGGTGTTAGg
>NODE_1673_length_123_cov_24.219513
ACGGTCAGCAGGTTCTATTAGAGAAATGATAGTATTGCTCATGGTTTGTTAAAAGGTCCA
GTTTAGATACTTTATAGGTTTACATCCATCATCGTCTAATGACCTATATGATGAAAAACA
CGGACTCCGGTGACGACGGCCCTCTGCAGCTATCTTCACTTAGTCATTATATTACATAt
>NODE_1674_length_479_cov_14.413362
TTATGTTAATGTCCTGCGAGTGAATGTAAGACTTGGATGGGACAAGATTTTAGCAATTAA
TTTCTACAGTCAGTGGAGAGACAAGCAAATTTATTTTCCCTCTCTCAGGGAATTGGTGGT
GGAGGGTGTGAGGTGGAGAGAGTCCATTCTGGAGCAGGGAACAAGCTAAACACAAGCCCT
AAATAAAGCCAGAACAATGGGAGCCAATGCCTNNNNNNNNNNTAACACTTGGATGGGACA
AGATTTCAGCAATTAATTTCTACAGTCAGCGGAGAGACAAGCACATTTATTTTCCCTCTC
TCAGGGAATTGGTTGTGGAGGGTGTGAGGTGGGGAGAGTGCATTCTGGAGCAGCGAACAA
GcNNNNNNNNNNNNNNNNNNNNNNNNNNNNNNNNNNNNNNNNNNNNNNNNNNNNNNNTTC
AATTGACAATGTTTTGCAGCTTAAACCTGTTTTATTAATTATGTTTGACATTTCCTTAAT
TAGTTTCATTTACACCAAATCAATCCCTGCTGCTGTACAGCGTCATTTATCATTa
>NODE_1675_length_440_cov_11.434091
AGCTAGACCGCCTTGAAGCTGTTGGGTACTAGCCCATACTGCTTTTGGGGGGGAAAAGAA
AATCCAAAGTTATAGCAGATGTCTTCAGCAGCATGGACCTCAATCTCCATGAAGATCTTG
TTGGAAAGTTGAAGGAGGTTTTTGGGTCAATCCTGAAGTGTGAGTAAATGTTTAACAATT
CAAACAGTATTTTAGCATGTATTTGGTTGTCAGATCCTACAGCTTACCATACTCCACTGT
TGAcNNNNNNNNNNNNNNNNNNGATAATACGGGTTGCTCAACAAAGTTGGTGATATTACA
ATATTCAGTCATGCTACTANNNNNNNNNNNNNNNNNNNNNNNNNNNNNNNNNNNNNNNNN
NNNNNNNNNNNNNNNNNNNNNNNNNNNNNNNNNNNNNNNNNNNNNNNNNNNNNNNNNNNN
NNNNNNNNNNNNNNNNNNNTAAATACACAAACACTGTGAAGGCTGGGATCGGTTGCAACA
TACTGTACACATTAGT
>NODE_1676_length_128_cov_9.585938
GGAGATTATTTTCTCTCTCTCTCCTCTCTCTCTCTCTCTCGCTCTCTCTCTCCATCTCCA
CACCTCCTTGCTGCTGCATCCCCTCATCCTGCCCAGTGAAGTGAGAGAAAAAGCAAAATA
GAGAGAGAGAGAGAGAGAGAGAGAGTGAGGGGGGAGGGGGGGGGAGAAGGATAGAGAGAG
AGGg
>NODE_1678_length_259_cov_9.312741
TGTTTGTGTGAGAGAGCGCGCGCCTATAATCCAGTCCCTGTGTGAAACTGTTGACATGTG
TGCTTTTTTCGCCTTCATTATGTGACTGAGGCTGTTTTGCGCCGGATTAGCTACAAATCT
CCCATGCTGCACATTCAGCATGCCACTAGTAGTTTAACTTCATTAATAATGTATGAAGAG
ATTGTAATCCTCAAGCAAAGGAGCAGGAGTGGTAGAGATAGAGAGAGTCACAGTTTTTCA
TCCCAACACTACCTCAACACTATCTTTGATAAGCTGATAACATTCCCAATCATTGTTGTC
CACTTGTAATATCCa
>NODE_1680_length_57_cov_22.456141
CTGGGTCTTCCAGCATGACAACGACCCAAAACACACAGCCAGGGCAACTAAGGAGTTGCT
CCGTAAGAAGCATCTCAAGGTCCTGGAGTGGCCTAGCCAGTCTCCAGACCTGA
>NODE_1681_length_126_cov_11.285714
TGAAGTTGAAAAATGTATCCACCCCTACTAAAATGTCCATTAATTATAATCAACATAATA
ATGATTGTCCTGCTCTAGCAAACTGGCTAAAATGAAGATCCTACATCTGTATCAAACCAG
TCAAATGGATCTTGCGAGCTACATTTCCGGCATACAAAAGCTCTGCAAACTCCTCCTGAA
Gg
>NODE_1682_length_186_cov_13.908602
CTTCTCAGCCCAAAATAGGCAAATCTCCTCTATTGTGTTTCAACTGGCCAGTGTGAAATT
GACTGTGACGTTAAATGTTATCTAATGAATAATTACTGAATGGATATGCTGGGGGAATAT
ATGTAATGGATTGTAGACTGCATTTTAAAAACCTCCTTTTTGTCTCTGCTCCGTGGTATT
TACAGAACAAAAACACTTGGCCTTTCTCAGAAGTAACAAGGGCTATGGAATGGGAGGGGG
AG
>NODE_1685_length_182_cov_12.357142
AATATGAAGCCACGGCTTTGTCACCATGTAGCCTAGCTGTATCGTTAAATACCATTACAT
GTGAATTGTATTTTACGTTTGATTTCAGCATTAACAAAGTCCTTGATGTTTCAATTTGAA
AGAGTCCAGCTGCGGGCTGAGGCTGAGTCCGAGTCCATTGAGGCTAAGATGACTGGCTAA
GATGAGACTGCCTGTCCCGTTTGGCCTTGGCTTTCACCTTACAATGTGTGTGTGACCt
>NODE_1687_length_57_cov_25.473684
CTGGGTGAGAAGATGAGGAGGATGAAAGTGGAAGCACCCTTAGTCTCCTGGGTCACAGAC
TACCTGACCGGTAGGCCACAATTTGTGCGACTACAGAGCTGTGTGTCAgaacg
>NODE_1689_length_158_cov_21.689873
ATTATCTGGTATTAATAGATGCAGCCCTGGGAAGACAAAATCAGCTATTGATAATTGCAA
GGAGTATACCGCAGCTACTGTATCGATCGGCGTGTCCTCCACTCCCCTGGTATGGAGAGA
TAAGAAGGCAGACTCTTTAGAGCAATATAATTTCTTTTGACCTATCTGCTTGCTACAGAC
TTATGATGAATAGCTAGAGTGGCTAAAGTCCTTt
>NODE_1692_length_125_cov_9.192000
AGAGAGAGAGAGAGAGAGAGAGAGAGAGAGAGAGAGAGAGAGAGAGAGAGAGAGAACACT
TGAATGCTATTTTGCCCTAAACAGAGAGTACACAGTGGCAGAATACCTGACCACTGTGAC
TGACCCAAACTTAAGGAAAGCTTTGACTATGTACAGACTCAGTGAGCATAGCCTTGCTAT
T
>NODE_1696_length_168_cov_28.654762
GGTCAAAGCAGCCTTAGCCTTCTACTGTCTTCCATCACATTCAATGAAAGTATTGAGGTC
CTAATGGACAAGTAGTTAGTCGTCTGTGTGGGCCAACCCTACCACAGCCACAGTGCGACC
TATCCTTTCAATAAAGGAGCACCTCATTATATTTTTCTTTTATTTCCAAAGGGGATGCGG
ACAAAGACACGAATGCTGATCAGAAGAATAAGAAGGGTGTTAAG
>NODE_1698_length_495_cov_10.179798
ATGAATCCTGTCTTTTTTTGCCAATAGAGTACAGAGTTCTCTCTCTTTCTAGCTCACTCT
CTTTCTCATTTCTCTTTCCTCTAGTCCGCTTTATTTACGTACTCTGTTAAGTCTAATTTG
ATTCTTCTTCCAAAGCCCCCAGCCTATATCTCCTCCTACTAATGCTTCTTCTTTCTAATC
TTaNNNNNNNNNNNNNNNNNNNNNNNNNNNNNNNNNNNNNNNNNNNNNNNNNNNNNNNNN
NNATCCATTTCGTTCCCATTATCGACCTTCCTTCTTATTGGTCCTGTTCCGTTGACTTCA
TCCAATATCCATTTTTTTTGTCTATGCTTTGTTTCCTCCTTTGAATTTTGATTTGAAGAA
CCTTTTTAaNNNNNNNNNNTTCAAATTTTTATTTAATTTTTTTTGTTTAATTTTTGGCCA
TAGCGACTCATGTGTCCCTCTTTTTGTCCAACTAAAACAACCAAACATTTTTCCCCCTTA
GCTGCTCTTGTTCAGCACTAAAATTATGCACAGATGCTGTGGAATCACGCAGGCATGCTG
AAGACAACATT
>NODE_1700_length_130_cov_11.392307
TCCGAGATGGAGTTTCATCATCGGACTGGCTGGGTGCACACATGGGTGTCTGGATCACCC
TCCACAAAAAAAATTTCACCAGGTGCACACGGAGGTATGGGCTACTATTGGCATTTGTGT
CCGAGATGGGGCTTCATGGTCGGACTGGGGGGGGTGCACACATGGGTGTCTGGTTCCCCC
CCCACC
>NODE_1701_length_62_cov_14.177420
ATGTGGAGAAGAGTCATGTACCAAATGAAGCAGCAATACTTCAGATTAGAGGAAGGAAAA
CGATGTGGAGAAGAGTCATGTACCAAATGAAGCAGCAATACTTCAGATTAGAGGAAGG
>NODE_1702_length_322_cov_14.658385
ATGATTTTCAATATAAATTGTTTTGAATATTTGGTATTTTTAAATGAACACACGCGCACG
CACAGCAACTGTAACTATGTGTAACCCCAGTCAGATGTCCCCCAGTGTGTGTGTGTGCAT
GTTGTGCACGTATGTGCATGCGTGTCTGCGGCTTTCTGGCCGATGAAAGGGAGTGGGGTC
tNNNNNNNNNNGGGCCTGACAAAAACACCAATCCATACTGGCCACAGGCTCCTCTCCAAT
CTATTTCTGCTCAGCTGGTTTTAAATGAAGTTATTATGACTCATTAAAATGCCCGCAAGC
TTGTGGAAGTCGGCCAATTACAATTTAAATTTAGCCTCTCTCATAACCAAACGTGCTCCC
CCCACTCCTCCCTCCCTt
>NODE_1703_length_79_cov_9.797468
ACCTGGAGGTTGTGGACATCACCCCTAACACAGAGGCAGACCCGGCTTCTTCCCACTTGG
AGGTTGTGGACATCACCCCTAACACTGAGGGACTCCCAGCTGAAACTGTGCCCTCATTTA
ACCTCTCATCAGAAA
>NODE_1704_length_131_cov_10.343512
AAACATAAAGTGACAGAATTCATATACCACTCTTTGTGCCATTCAGAAATAATCAGGTTC
TTCACCAACAGAACATCTCCTCCGTTCTCTGCCAGCCCAGTGCCTGGAATGGTAAATGTG
GAATTTTAATGCACAGTTGATGCTGAGGAATATGGGAAATGCTAATTTGTGGCGCGATAA
GATGAAt
>NODE_1705_length_131_cov_12.061069
GAGATGAGGGAGGAGGAGGTAATGGTGGAAAGGAAGGAGGTGACGGAGGAGAGGAAAGAA
GTGGCGGAGGAGAGGAAGGAGGTGGCGGAGGAGAGGAAGGAGGTGGTGGAGGAGAGGAAG
GGGTTGGCGGAGGAGAGGAAGGAGGTGGCGGAGGAGAGGAAGGAGGAGGAGGAAGAGAGG
AAGGAGg
>NODE_1707_length_156_cov_12.403846
ACTCAAGCTGACAAACACAGGTTTGTCTATTGCACTTACCCTTGATTTGCCTTCTCCGTC
CATTAAGTGTTCCACGTACGTTACCTCACCCACTACAAATCAGATTCCAGACGACACACA
CCAAGGGAGAAAAGCCGAGAAAACAATGGGAGTTTAGAGCAGACAAGCGGTTGGTGACCG
TGAGCTCGGCCTGCTACTCCAGAGCCTCCCCc
>NODE_1713_length_57_cov_10.333333
CCACCAGTGCAGAGCTTGCTCAGGAATGGCAGCAGGCAGGTGTGAGTGCATCTGCATGCA
CAGTGAGGCGAAGACTTTTGGAGGATGGCCTGGTGTCAAGAAGGGCAGCAAAG
>NODE_1717_length_156_cov_20.500000
ATCACCCCGAGAACAGGGACTGGGAAACTGGTCAGAATTGAACTAATGATAAATGTTTCA
GTCTTCCAAAGATTTGAGACTGGGACGGAGGTTCACCTTCCAGCAGGACAATGACCCTAA
GCATACTGCTAAAGCAACACTTGAGTGGTTTAAGGGGAAACATTTAAATGTCTTGGAATG
GCCTAGTCAAAGCCCAGACCTCAATCCaattg
>NODE_1718_length_120_cov_14.591666
GTGCTGTTGGCGCTGATATGAATTAAAATTGGATTAACGTGTACATAATGACCTTTGGCA
GTAAATTGTGTGTAACGTTGCAGGGCAGGATACAGTATATTCCCCAGATGTCACACATGA
CCCTGACGTATGATTGAGCAGATGTCTTAGCGAGTCCAAATGGTCCACAAAGAAAA
>NODE_1719_length_57_cov_15.105263
CTGCCGTGTAGTTCTGGGCTGATCCCTCACCTTCCTCATGATCATTGATGCCCCACAAGG
TGAGATCTTGCATGGTGCCCCAGACCGAGGGAGATTGACCGTCATCTTGAACT
>NODE_1722_length_136_cov_14.764706
ACAGTATATTGGAACAAGTGTTTTATATACAGTCAAAAGTTTGTCACTGTGGTCAGATTT
ATAAGGAAATGCCCACCCAGCGTGTTAAGGGGCTTTTGAATCTAAAAAATCTCAAGCATC
CTGTGGTGCTTTTAAAGCTTTTAAATGTCTTTAATTTCTTCATATTTTCCACCCTCTTTT
TTTCTCCTCTTc
>NODE_1732_length_62_cov_15.903226
AGAAAAGGTGCAACTGGCAGGATACTAATATGCATTCCTGAGTGAATGCCTACGTAGGTT
AAGTCCAATAATTACTTACAATATTGCATGTGATATAATATAACAACTGTACATGAGt
>NODE_1735_length_199_cov_20.366835
GAGGGAGAAGCCAGTCAGATTCATATTTCATTTCTGCCATAGAAACCTCATCAGTGTAAT
AACCCTCCATCTCATGGGTGTTATTCAACCATCTGCTGCTATATTACTTATCTTTATTTT
GAAACTAATTAACAGCATAATCTTCTAAATTCAGCAAGTTAATTATCATTATTGTGGTCT
TTGCAGCATCATCAGTCCTTGTAAAGCGCCGTCTCCGCGCCCCCGGAGAGCAGGGTGGGT
GGGGGGCTGGCTGGa
>NODE_1739_length_145_cov_14.151724
GCTTCACCTCAAAAATATAACAAAAATCTGATCCAAATTATAAAAATTAATTATACATTC
CAATTAAAAATATACCAATAAACAGCTAAATACATTATTGACCTAATAATTACAATGCAA
TCAATCACAGTAGCTTGAAATAAACAAATTAAGCAAATGAGCACAAAACCTTTAATGTTT
TAAAAAATAACTTCAATTATt
>NODE_1742_length_143_cov_14.566434
CAGGTCGGGAGTGGGGGGACAAAAAAGAGGCACAAACATTGAAACAAAAAGCCAAACAAA
AACGAACTTGATGATTTTGTCTGCCAAGACTCTCGCCACTATCATATCATTGCACACAGA
GAAAAGAGCTCACTTTTTATTTACTCTGGTGGTTATTGCCAGAATATTGCTTTTAATTGC
TGTCCTGGATTTCCCGCTa
>NODE_1755_length_127_cov_20.338583
CTTTAAATACCCATATCAAATCTTGGAGGCTCAACAGATTCAGTTTTGCAAACCTGTATC
GAACAGGGGTTCAATCTGTCAGCTTAGAATTGTACACTCCTTAAGTTCTGTGATAAGGTA
AAACCAATCACTGGATTAGGCCCTCTCTGTTCCCGAAAGTGATGGTGTATAGAGCATCTC
TTg
>NODE_1759_length_139_cov_9.992805
TTTTTTCGCCCGATAATTTTTAGAAATTAAGCCATTAATCAAGCCACTAGCCATCATTCA
AGACGCTGAAGATGAATACAAACTTTCATAATAACCACCTTCCTCATTTTAGGGCTCATT
ATCATCCATTTTTTATGCAATTATGCAATTATTTTACGCTGAGCTCATAAATTACCCGCT
CTTTTGTTGCCGGCt
>NODE_1760_length_214_cov_12.658878
CTCTTCAGGGGCTCCCTTATGGAGCAAGTTGCCCAAGGCCGGGTGTGCCAGGCCAGCCGG
TGGTCCTGCCTGTGGGTGGGTGGGTCTGCTGGGTCTGGTTCAGTCCCTCCTGCTGCTGCT
GACATATCTGCTGTGTTTATTAAGAGGATGACAAGTCTATCAGGACCCATAAGCAGGCCC
TTATGCGCAGGAGTTCCTTTGTTACTTTGCGGGGAGTGTGTCATCAATCTTGCTGCCAAC
GCTACTCTCCTGAGCTGTTGATAGCAAACc
>NODE_1761_length_135_cov_11.651852
AAGGGGGCAGGGGCAAAAGTAACCCTCTCTCGGGCTGTGTGGGGGCACGACACGCTGTCA
AGCCAGCCAGTCCCTGGCCAGAGCTGCACTACTTGTCAGAGCTGGCAGTCACCCAGTCCA
ATATGACCGAGGGCGCTGGACTGGTTTTGAACTGGTTTCCTCACTCCAGGGTAGTCTGTA
ACGAAACCCTg
>NODE_1762_length_148_cov_11.905405
ATATAAAAAGGTACACACATATACATATGCAGACACTCTCTCTCTCTCTCTCTCTCACAC
TATTTCTCTTTCAACAGAATCAGTTAATTAACTACTGCTGCAGGCAGCTTCAAACCACCA
CTAATTTAGAGTACCATTAAAGTAAACTGTTCCACATGTGTATCCAGAGTAAAGGGAGGG
AGGGAGGCAGGCAGGCAGGCAGGc
>NODE_1764_length_118_cov_20.067797
GTGATACGTGACATATCCTCTAAAGTCAAATGGAACAGTAACTGGTCTCCTAGAAGACCT
GGGACTAGCTGGCTATAAACTCACTCAAGTGTGATGGCGGTTATACAGTGTTTTACCAGA
CCTTAGAAGACAAAATGCCATGGCATGAGCTGAAATCATTTCAAATAGATTTTt
>NODE_1767_length_127_cov_37.740158
CCCACATACATTTATTTATTTGTTATATTTCCTAATTCAGTTTGACGAATGAGTGACAGC
TTGACACCTCATTCGGCAAGATTAATAGAACGACACAATATTTACGCGGCAGAGACAGCC
AATTACCCCACCATCTATCATCCAGATTATCTTTCTGATTGAAAACTACTCGTCCATGTA
ATC
>NODE_1769_length_182_cov_11.879121
GTTGATTCCCCAAAAAGTCACCACCGACCGACCTTATGCTTTTAGAGTGAATGTGGAAGT
AGTGGTTGTAGGTTCAGCTAGTGATGAATCCCTCGGTGACCCTGCCCTGACCCTGGCCTG
TCACAGGACTGCTGCTCTTTGTGCCACTCTACTGCTCCTGCCTGCCTGCCCGCCTGCTGA
CTTTGGAGAGGAGATTGCAGGTACAATGTGGATTGTTCTCAGTGTATTTTTAAAGATc
>NODE_1772_length_156_cov_12.897436
TTAAATTTAAAACATTTTTGTTAAATAAAAGGTTAAACTGGGCAAGTCAGTTAAGAACAA
ATTCTTATTTACAATGACGGACTGAAGTTCACTGAAGTTAAATCTGACACAGGTGTAGAG
TATTACACCCGCAGCCTATAGGTTGGGTTGGTTTAGTTGAGGCCCATGTGCACACTCCTT
TTAAAACGGTGACCCACAAATAATTAGAGAAc
>NODE_1774_length_148_cov_13.263514
AGGCTTTGTGAGGCCCAGGAAGGGTGAGGAGGGCAGGAGACGGGGGATGTTTGGAAGACA
GGAGAAATGATACCAGGGCCTTTATTTGAGGCAAACTAGGACTCTTATCTGTGGGAGAGC
CCAGACAAGGAAGTTACTTCTGCAGGAAACTGGAGCACCTATCACCTGCTTTGCATTTAG
ATAAAAATTCACCCTGCTGAAATa
>NODE_1775_length_173_cov_12.867052
AAAAGCCCAGCTAAGTTTTATGTGGCAGGTAATGTTGTGTGTTTGCTAATCAGACTACAG
GGTCTTGTACTCAAAGCGTGTAATTAAGTGCTAAAAATGCAAAAGATTGTAATGTTTTAT
ATCAAGATTACTATTCATGAAAATGTCAGTCAAGTTTATACTTTTGTAATAAAGTGGCAC
TTTGAAAAAATGTTTTCTCTAAGCTTCACTTAAAAAAGAAGAAAAAGAa
>NODE_1776_length_457_cov_14.873085
GCTATCGCCTATAATGACACCAGCCTCATAATATCTCCCCCTAAATCCACCGTGAGTGTA
GCATTGAAACATTTTGTTTCGCTTTTCTATTGGTCTTCTTGGTGTCGTTGTGAGGTTGTC
ATGGCAGCCCTGCCAATCACTGTCAAGCGTGCCAATCATTAGCCACTACGTAGACTAGAG
CTTTCACCACTTCTGCTGCAAGCACGGGGGGTTATCACAAACTCCAATCTCAACACCACC
CTCCCACTGCATGGCtNNNNNNNNNNACCGGGGGTTATCAGAAACTCCAATCTCAACACC
ACCCTCCCACTGCACGGCTTTCGTGAAGTATAAGACAAGACTCGCCTATTTGTTGAATGG
AATGAGCAATTAGTGGGTGGAATATTATTGCGATCTTAACGAGGCTCGTTAAAGCTAAAG
GAGACATGTAGGGAAGAGCTGCTTAGGAGGGGGTGGGGGGATTTAGTGGCGACAATCCGG
CAGAAACACCTTTGAAAAAATTGTTTGTAACAg
>NODE_1777_length_124_cov_10.153226
TGCTAACGTCAGGGCAATGCCTGCCTGCATGTCTTCAGACTGAAACACTGCAAAAACAAC
CATTTAGACTTAAAAGAGACACATTAACAAAAAAGGAAGGAAGGCATAAAAAGGAAAAAA
GGAAATGAAAGAAGGGAGAGGAAGAAAGAATGAGCGGGGGGGGGGGGGGGGGGGGGGGGg
>NODE_1778_length_282_cov_19.407801
TGACGATGTCCTGCTTTCCCATCTCAGATCTTGTAAAATGTGGTGTGTTTTGTCTCGACC
ATTTCTCAGAGATTCACTTAAACAAGTCGAAACTTAGTGTCCTGCACCATTTTATACACG
ATGAGCCGTCAGTAATGGGATTATTAAACAAAAACGGTTTCAGGCGCTGGCGTTAACCTT
TTTAATGCCTAATTAGGTTTTGCAAATAAATAATTAGATTCAGCATTGCACTGTCTATGT
TTTCTAATGATATCTACCACAATCTCATTATTAGGCTATATGACCCTCTTGTCAATCATC
TTCAAACATATATTTAGTGTCAGAGTACAGTAGATTAt
>NODE_1779_length_193_cov_11.326425
TTTCCATATTTATTACCATGGTGACCATTGTGAAAAAGAAAAGAAAGAGATATCATATTA
GTTCAAATTCAACTGACTTCAGAGTTTGTCAATATCAGGATAGGTAATGAAGTGTTGAAT
GAATGGGTAATGTGGGTCTGCTGTAATGGCATCATTTGGAGTCCAGTCACAGATGCCAGC
GTGTGGAGCCGCACCATAATTAGGAAGAAATGCTGTACAGGTTTTCAACTAATTAGCAAA
TTATGCTGa
>NODE_1784_length_57_cov_12.192983
TGGTAGCCTTTGTTACTTTGGTCCCAGCTCTCTGCAGGTCATTCACTAGGTCCCCCTGTG
TGGTTCTGGGATTTTTGCTCACCGTTCTTGTGATCATTTTGACCCCACGGGGT
>NODE_1788_length_147_cov_19.734694
AATATACATGGATTTAAGGTCTGAAAGCCACAGCTGCTTGGCAAGCGCAAGCCAGTTCCT
TCTATATTTTATCTTCTGTAATGTGCACAGGTGCTGCTTAATTCAATTGGAGAATGTTGC
CATGGTTTTACATTAATATATTTCCATGTTACCATTACGACTGTTGTCATGGAGATCATA
TGACCTATTTGAACCAAAAGCAg
>NODE_1789_length_57_cov_11.385965
TCAATGTGAGGAGGCTATATACAGGGGTACCAGTACAGAGTCAATGTGAGGAGGCTTTAT
ACAGGGGTACCAGTACAGAGTCAATGTGAGGAGGCTATATACAGGGGTACCAg
>NODE_1791_length_128_cov_23.367188
AGGTAAATTCAACTGTGTTGGAGGAAGGGGAACTTTTAAGACTTGAATGTGGTAAATGTT
GCAAGTTAACTTCGAGTTGTTATGTGCAATACATTTTTTTTGAACTTTTTTCCAGATAAA
GACTCTTTGCAATGTAATTCTTTAATGCCATTTTTAATTGCAGACATTTAAAGAAGACGT
TAAt
>NODE_1794_length_57_cov_16.736841
TAGTTGAAATGGTACGGTAGTTGTTCAGGTCACCTGACGCTAGTTGAAGAGGGACGTTAG
TTGTTCAGGTCACCTGACGCTAGTTGAAGAGGGACGCTAGTTGTTCAGGTCAC
>NODE_1795_length_206_cov_12.961165
GCCAATTTGACCTACATAGTATTATACCTGAAAGATAATTATCTCCATCCCCTCCGTTCT
AGAGGGGTTATGAACACAGGCACGCACACACACGCAAGCATGCAGAAGTGCACATACACA
CAAACACACATGCTCTCTCTCTCTCACCATGGGGCTGAGCTTCTATTTTAATCCTGGCGG
CTCCCTTTGAATGGAGGAGGAAGTTCCAATTAAAATTAAAATAAGCTCTTTTAACGGTCT
CTTGAATTGACAACTGAACAAt
>NODE_1803_length_80_cov_18.875000
AGAGTAGCAGCAGTGTTGGTAGTTGAGGTAATATGTACATGTAGGTAGGGGTAAAGTGAC
TATGTATAGATAATAAACAGAGAGTAGCAGCAGTGTTGGTAGTTGAGGTAATATGTACAT
GTAGGtaggggtaaag
>NODE_1807_length_117_cov_16.034187
GTGGCAGTGTAATAACTGTACTGTGGAGGATTAGAAGCTGCAGCTTTAATATCATGCTTC
TAATAATGCTGCATGGACTGATTGATTAGTTTTTCAGGAAGCTTATGTCAGAAAAACTAA
TCCGTCTTTGGATTGTGCCAGCCTTGTACGGTTTTCCGCTCCGCCACTTTATc
>NODE_1811_length_267_cov_10.258427
TGGTAATGGCGTGGATCTAGTGCTTGTAAAGGCATGTGGGGGAAGGATAAAGTGAAGCGG
AGAGAGAAAGAGAAGCAGAGGGGAGGGAAGCTGGCAGTGACTGAGAAGATGAGGATTTGA
CAGCGAGGTGACGGAGAGTTCAAACAAAATGAGGCTTGTAGATTAGCAGCGCTCCCCTCG
GTGACAGGTGTCATCTcNNNNNNNNNNAGCACCAGGAAGAACAGAAGCCAAGCTCAAGGA
AAACACACTATTAAAGCAATTACACCAACTGCCTTTCTTCTGTGAAAGCGATACTATTGG
TAGAATATTTGGAGGATTCAGGt
>NODE_1813_length_668_cov_14.949101
TCATTTTGGGATCTGATCCAGAGAATCAGAGAGAGGGTCCATGGGCGCGGCCGGGCCCAG
GTCCAGGTCCAGGTCCAGGTCACCGGGCTGTTTCAACCGTTTTATTGTGTTTTTCAACGC
TTGCCTCTTGTTGCAGAACCAGACACGGACCACCTCACGGTCATAGTTCAGTTTCTCGGC
TATcNNNNNNNNNNNGTCATTTCCTGTCCAGAGGGGTGAGTGTTCTTCTCGAAGTGGCTG
TTGAGGATCTCCAGCGCTTGCGGGGTGAAAGAGGTCCTCCGCTTGCGTTTTTTGGAGGGC
TCGCTGCCAATAAACTCGGTCAGGTTCTGCATGCCGGACCGGTGGCGGGCCTCAGCCTCG
GCCATCCAGCGCTCCAGAACAGGCTTAATCTTCTGGGCGCTTTTTGGGGTGATGTCCAAC
TTCTCAAACCTGGCAGGATATAAAAGGCCAGGGTTCAGTTTGCCTGTCACACTGCTACAT
ATAGGGTTCTCTTGGGCTTCCTGTNNNNNNNNNNNNNNNNNNNNNNNNNNNNNNNNNNNN
NNNNNNNNNNNNNNNNNCCTTGGTTACATCCATGACACTTTGTAGCCAAAGTTTCAGCAG
TTGGAAGTGAACGTTACATGTGGTGCCATGTTTTGTTTTCACTTTGTTCCTTCTCTTGTT
TGGTTGGCTGTGGCTGGAATTCTCTGTCCCAGATAGGCAGCGTTGGGGTGAGGAGACCCA
GCCc
>NODE_1814_length_110_cov_11.127273
AAGGCACTGGAGAAGTCAAAAAACATAACCCTCACAGTGCAACCTGCGTTGTCCAGTTGA
GAGTAGGCCCTCTGCAGAAGGTAGATGATTGCATCATCCACCCCGATGGATCTTCATGAT
GTGGGATGTTAGCGCTACAGGTCTGAAGTCATTCAGGACAGTGGGg
>NODE_1819_length_182_cov_19.225275
CAAGCTTAAGAGTTATTACATAAAAAATGATGCACCAAAATCTACTAATACAATAATCCA
TATAATCTGTGTAAAAAGCATGTAAAAAAAACACCTGATGCAGTTTGCTGATACAGTCAT
TGACCAATTATGAGAGGTATGAAGGATTTCACAGGTAGATAAGTGTGAGAAAGTCCGCAC
TGGTGGTGACTCAGAAATGGGGGGGCGTAGGCCCCTGCATACACTCACTTCACTTGAa
>NODE_1821_length_77_cov_32.610390
CCCCTCAGCTACATAGACTAGAGCCTCCATAGTGTCTGTGGAGCGTCCTTACTCTAACCC
CACTTCTCTCCCCTCTACCCCTCAGCTACATAGACTAGAGCCTCCATAGTGTCTGTGGAG
CGTCCTTACTCTa
>NODE_1831_length_62_cov_29.709677
GCGCCACTGGACATTTTAGGCCGTTTTTAACCACCTGCACCTAGGAACACAACACTTTTA
TGAACAAGGCTATATTCTCTCTTTTCTTCCTTTGCACTAAGTCCAGCAGTGCTACATG
>NODE_1832_length_125_cov_18.024000
ATTAGATCTACTTTCACCCCTTCTCTTCTGTAAATCAAGTCAATGTAGTTTTATTAGAAA
CCTAAGGAGGGATTTTCTTAATGAGGTTTGCATTTATTGACACCTCTCTTTTTCAACCTG
CAGACCCAGATCCAGTACCTCAAGCAAGTCCAGCAGCCCAGTGCAGCCCAACTGCGGTCG
t
>NODE_1842_length_133_cov_13.894737
AGGTAGTGAAATTGAGATGGACACAGGCGGGCTATTTTAGCGGGGGAGCACCCACCACGG
GCCAGCTCGTGACAATGGAGGCAGGATTAAGGGAAGCTGTGCAAAAAGGAAGGGAGGGAG
AAAAGGAGAGTAACAGGGAGCATATATTTAAGAAGAAAGGGACAAAGTATCTAGAAAAAG
CAGAGGAAg
>NODE_1843_length_124_cov_9.201612
CTGTACAACACCGGCCATATACTCACTTTTCTGGATGCAATTTACACAATGCTTGTCCCT
GATCCAGATCAGGAGCCTGCTAGATTTGTGGTTATATGGGACAATGTTAGTTTTCACCGG
GCTGTTCTGGTCCAAAACTGGTTTGAACAGCCCCCCCGGGACCCAACACACACAATTACt
>NODE_1846_length_194_cov_14.855670
TTCATCAGTGGCTTAATGGTCAATCAAAAGTTGGCAGGCAGAGTGTTTTCATTCTTTCCT
ATCCACTACATTAGGAATACTTAATCAAAATGTCTCCCGGTAATGGCTGTGAAGAGTTCA
TGACTGACTGATCCGTTGTCTGTGCCGATAGAAAATTAACAGCTCGGCACTGGAGAGATG
TGGGCCTGCAGATAAACAAATTGTGCATTAATATTTCATCTTCAAGACCTGGGATGTGCT
ATCAGGCGGC
>NODE_1853_length_114_cov_14.315789
CATACACACACATACACACGCACGGCACTCACACACGCCACTCATACCATATGGCCCCGC
CCCCAGACTGAGCACATGGTTTCAGGCACAAACTTGCAATGTGTTACTTAGATGAGACTG
AGTGTAGTGAGAGGGGAACAATAAGACAACAGAAGACAGGTGATGCTAAa
>NODE_1862_length_303_cov_11.590759
TTGCCGAGAGACTCGATAAAGCTTCCACCTTCAACGTTTTGTAAGAACTAAAGATAGGTC
CTTCTAGAGCTCAGTGTTATAGCAGGTGTTACAGAAACAGTAGAAAATAATTTTAATATT
ACCATATTTGCTGAGAGATAAAGAGTATCCTATCAAGAGATAAAAACTAAACCTGGGGGA
AAaNNNNNNNNNNNNNNNNNNNNNNNNNNNNNNNNNTAATTGTATACCTGTGTATGTAAA
TATAATGCATTCCTATTTTGCAGTCAAGAACAAAATACTATTTGTAATATAGAATAAACT
TTATTATGAAACAAAGTGGTTTGAAGTTTGTGTTTATTCATATTAAATTATTGAATTAa
>NODE_1863_length_57_cov_13.157895
GATCTCAGAAGCTAAGCAGGGTCAGGCTTGGTTAGTACTTGGTTAGGAGACTACTTAGGA
ATACCAGGTGCTGTAAGCTTTTTACCAGTTTAGCATACTCTTGTAAACACAGT
>NODE_1865_length_152_cov_12.138158
TCTCATCATTAGGCGACACAGCATGGAAAACGGGTGGCGTAGGCCCTTTTTTTCCATGCT
GCAGGTTCACAGCTCCGATCTGTCACCCTTCGCTTGCCCTAATGTGCGAAAGCAAGACGT
GTTGCGCCTATTAGCACTTCCTGGCAAGGCTGGCACGCTGATCCCCCGTCCCCGGGGAGC
CTGGCAATATGGTGCTGTGCGGTCATCg
>NODE_1868_length_157_cov_11.484076
AAAACCTTGAAATCAGCCCTAGCCTTAACAGGAAGCCAGTGTAGAGAGGCTAGCACAGGA
GTAATATGATCAAATCTTTTGGTTCTAGTCAGGATTCTAGCAGCCGTGTTTAGCACTAAT
TGAAGTTTATTTAGTGCTTTATCCGGGTAGCCGGAGAGTAGAGCATTGCAGTAATCTAAT
CTAGAAGTGACAAAAGCATGGATTAGCTTTTCc
>NODE_1873_length_252_cov_18.861111
TAGAAGCGCCTCTTTTCGTTAGAAGAAAACAGTGGACTACGTTTCACCCCTCCCCCCCAC
CTCCAAATTATCTACCGCTTTCACATTTCACTGATAGCCTAGATGAATGTGAGGGAAATG
GACACACAATTATGCTCACTTGTCGTATATTAATACCGATTCTTGACATCTTCCATAGAC
CCTGAGCTGTCATTTCTTTGTCTGTTTTAATTAAAAATTAATGGTTAGAGCGTTGCCCTG
GCAACACAGGCACTGGTCGCCTTAGCGACCACCATTCAAGCAGACACCACTGGCATTGTT
TGTCCTGt
>NODE_1879_length_116_cov_14.974138
TCCCAGCGCCATGCATAATCTGGACCTGCAGAACGACCCTCTCAAGTCCATGGATCCCCA
CTACAACTTCAACCATCCCTTCTCCATCACCAACCTCATGTCCAATGAGCAGAAGATGGA
TCTGAAGACCTACCAGGAGCAGGTGATGGCCTACAACGGTTACGCCTCCTCt
>NODE_1880_length_128_cov_11.210938
TTCTCCTTCCACCACCAGGATCCTCTCCTCCACCATTTATCTCTGTAATGCCCTCAGCCT
TTAAGTGGATAATGTGGTTATTACTGCATTCTTTGGCTTAATTTTTACTCTCACCCGCTT
ATCCCCCACTCACATTCACACTCTCTCTCCCTCTCTCTCTTTCTCTCTCCCTCCCTCCCC
TTTt
>NODE_1883_length_125_cov_10.576000
TTGGCTACCTAAGACAAATTATCCCTCCTACCCCCACCCAACTAACCCCCTCACAACCGC
CCCTTTTCATTTTCAATCATAGGACTGAATATGAATCTTTAATAGGGTGATAATTGTGCT
AGCATATTTGCTGTCACCCACCATTAGCCGAGATTAATTAGGCCATTTAATTTAGCTTAA
a
>NODE_1884_length_155_cov_18.387096
GGAGGAATTGCTGGGACCCAAGGGGTTTGTGTGTCCCCACCCTCGAGGGTCCCCCCCAAC
CTTCCAATTTTATTCAGTGTCTAGCCCTTTCAAAACAAGGTGAAGTTCAACAAAGTTTCT
CTGCAGCGATGATCAAACAGAGTCACATCACTTACGGAGCTGGGTGACGGGGGCAGTGAA
TACAGATCAGCTTTAATTGTAGCAGGCCTTa
>NODE_1891_length_67_cov_14.044776
CTAGTTGAAATGGGACGCTAGTTGTTCAGGTCACCTGACGCAAGTTGAAATGGGACACTA
GTTGTTTAGGTCACCTGACGCAAGTTGAAGTGGGACGCTAGTTGTTCAGGTCACCTGACG
CTa
>NODE_1893_length_365_cov_10.953424
TTAAACCCTCTGAGTCAGTGGTAACCAGGGGTGTAATTCCATTTCTAATGGTAACCCATC
TTTCACTTGAGTCATGACAGGACGTGGACAAGCTATTATGTCACTGTTGTAACAACCTTA
ATGAAGTTGTTACGACAGTACCAAACATTTCCTCCCGAACTAAGGCTGGTGGGACATCCG
TGACGTTTGCTAACTATGCTCTGTTTTCTCtNNNNNNNNNNNNNNNNNNNNNNNNNNNNN
NNNNNNNNNNNATCTACCTGACCTACTACAACTCCCGCAACATCGGCCTCATCTTAACCC
TCATCGTCAACAGACTCTACAAGAATGGCTACATTCACATCGGTGAGTGTAAATAATTTA
ATTAAACAAGCTTGCAGATGCGTGAATAAGAAACTTGCCAGAGACTTTCAGACTTGGCTC
c
>NODE_1899_length_347_cov_13.308357
CTCCTTCCCGTCCATCCCCCCCATCATCTCTCCACCTCGGCCTGAATTCCATTAGACATA
ATAGACCAGGAAGCGGTGGTGCTGGGGTGAGGTGACCGAATCAAAATGGCGTTGTGTCAA
CGACACCGACATGTATCTTGGTGCTCATTATACTCCTTGAACAGCACCAATCTACATCTG
ATGCTGTGACTAATTCGGCTCCCgNNNNNNNNNNNNNNNNNNNNNNNNNNNNNNNNNNNN
NNNNTCAAGAGACATAGGAAGTGGCCCTGGCCAGATGACAGCAAGCCTGTCAGTTGCCCA
GGCATGGCGGATTCCTCCGGGCGATGATTTAATGCCCACGTCAAGCCCTGCTGTCAGCCT
CTCTCACTTCTCTCCTCTCTCTCTCTCTGCTCTCTCCATTCCg
>NODE_1900_length_114_cov_16.210526
AAGTTGAACATCGCGTGTGTCAACTCTGTTGGCCTGCCATGCATAGAAAATTGCTGTGTG
ACAATTGCTGTGGAAAACACTACTGGTGGAAGGCAATTTCACAAATCATTTTTGCAACAA
TTAGGGAGTGTGGAGGGGTGAAATGGCGATTTCACATGCAGATGCGCCGa
>NODE_1901_length_228_cov_19.491228
CTCGCAGCAGCTGTCACCCTGCATTACTCGCAGTCAGCTAAATGAAACATTATTCTAAAC
ATATGCATCGTAATCAGTTCGGTCACACTTACAAGAACACGCGTTAATAAGGCAATCAAT
CACTCTGAAACAAGCAAGTTGTTCTGTAACAGCTCATAAACAGTGTGTAATGAAGAATTG
GAGGTTAGCATGACACGCGCTGATCAGATAATCAATGTCAAAGATGCGATGAATGTCAGT
AAATGTAGTTTTCATGTCGTTTCTATAAAATCTTCAATTTACAa
>NODE_1905_length_171_cov_12.222222
GTGTGTCTGTCCCCACCCTTGAGGGTCCCCCCCCAACCTTCCCCTTCATTCAGCGTCTAG
CCCTTTCAAAACAAGGTGAAGTTCAGCAAAGTCTCTCTGCAGCGATGATCAAACAGAGTC
ACATCACTTATGGAGCTGTGTGACGGGGGCAGTGAATACAGATCAGCTTTAATTGTAGCA
GGTCTTACTGCTACTGTCTGTCAATCAGAGCCTTTGAATTGGGTAAa
>NODE_1907_length_119_cov_15.621849
TTCTTCTATTGTGGAAATGCTCTAAAGTTGACATAGTATTGAAATATGTCAAATGTAGAC
GAATTGTATCTTTATATGACTTTGTCTCTGTATAAGATAAATTATTGTTTGTAGTCATTT
ATTCTTTATTGATACTATTTTTTATGTTTATTGTACTGTAATAGACATTTAAAGt
>NODE_1913_length_127_cov_18.338583
TCTTAAGAGAGAAATGTTCTGACATTGGTCGCAGGTATGGGGTGGCTTCGCATATTAATT
AATGATGAAGATCCTGACAATATGCAGAGGCATGACAGCGTTAAGCCAGTCGAGGCTGCC
ACTTCCTTTGCATATTAATAGACGCTTCATTATTATTTAATATGACAGCTGCTCCGAGGG
CAa
>NODE_1914_length_66_cov_14.757576
AGAGAACAGTGAAGTGTATAAAGTGTTCTCTAGAGAGAACAGTGAAGTGTATAAAGTGTT
CACTCTAGAGAACAGTGAAGTGTATAAAGTGTTCTCTAGAGAGAACAGTGAAGTGTATAA
AG
>NODE_1916_length_119_cov_11.907563
ACCTATTATTATAAAACCTTTGGGCGACCCTGACTTTGAATACCACTGTCTTAATCATAT
TCTTGCAACGTGATCTCAATGTGTGGCCTTTACGATTATAAATAATTCATTAATTAACAG
AAGAATTAACATGATTCATTCCCCAGGTTTCAGAAGATGTACCTCGGTCGCGTCa
>NODE_1921_length_116_cov_12.362069
CTTTCCTATTTTTGTCTTCTGATTACTTCCTGTTTGATTTTCAATGACATTCTTTCCTGT
CTCTTTTACTGACATCTTTTCTCCCTCTGCTGCCGTACCCATCTGTCCAGATGATCCAGA
ATGTTCCCATGCCTCCGTTTGCTTTCACAATTTGGAATAGCCACTCTTGCAt
>NODE_1922_length_58_cov_10.189655
ATCCATCCTTTCCTCATTTAACTCTGTGATTTAACCGGTACTACTTCTTCTTCTTCATAT
CCATCCTTTCCTCATTTAACTCTGTGATTTAACCGGTACTACTTCTTCTTCTTC
>NODE_1927_length_120_cov_10.516666
CACAAGAAGAGTCGTTTGAGGAGGAGGGCATCGCAGCTCAAGGTCAAGATCCCCGACCTG
ACGGACGTCAACGCCATAGACAAGTGGTCCCGCGTCATTTTCCCCATCGCCTTCACCTTC
TTCAACCTGGTCTACTGGATGTACTACGTCCACTAGGGGGCGTGGCTATTCTCACt
>NODE_1928_length_663_cov_13.470589
ATTCTCCCAGTAACACACGTATTCAGAGTGCTCTGGTCCTCCGACATGTTCCACTGTCAC
ATGGGTGACAAGTTCATACATAGTCCCGAAAGTTCTGGAGCAGGTCTGCTTTCCAGCCCC
CTCTTGGCTGTCACTCCACTTACACACCAGCTCGTGCTTCAGGTTCTGTCTTGAGCACCT
GAGGAAAGCGTCACCCCCTCCACGCTGAATTGCCATGTTCAGCGGTTTGTAGAGACCCAG
GAACTGAGAAACAAGTTGTTGGCTGTTTCCCCTGGGGCCATTTATGCTCTGGCCNNNNNN
NNNNAGGAGGTCCCCTGGTAGACCCAACATCACTTGACCGGAGAGGTCTCGGGTCGCGTC
GGAGGAGCCATGGGCCTGCTCGTGATAAGCGGTGAAAAAAGCGTGGCTTCTGCTATCTCT
ATAGCTAGGCAGGTCACGGTACCTTCCAATCCCGCCATGTNNNNNNNNNNCCAGGTAGAC
CCAACATCACTTGACCGGAGAGATCTCGGGTCGCGTCGGAGGAACCATGGGCCTGCTCGT
GATATGCGGTGAAAAAAGCATGGCTTCTGCTATCTCTATAACTAGGCAGGTCACGATATC
TTCCAATTCCGCCATGTTGGTTACTTCTTGATGCCAGTTGATCAGTGACGGGTGGCATTC
CGGCTCCAGAAAGATTGGCTCCAATGATAATGCCCCTAGGGCTGTGCTCTAACCGGTGG
>NODE_1934_length_128_cov_10.734375
TAATCCATGGCAAATTGATTTCTATCTCTCCAGAGTGCAAAACTGAATGAGTCATACTGT
AGAATATAAACGGATTGTTTGTCCTTTGGAACAAGAAAAGTGTGATTTAAGGCCATAGTT
ATTTTAGGTTAATCATTCTCAGATATTAGCCCTTGAGAGTTTACCTAAAGTGTTGTAAAT
ATTg
>NODE_1936_length_151_cov_15.754967
AGACAGCAACACTCTTCTCTCCCTCTCTTCCACAAGGTGCACAGGTGCAGCTTCATTCAA
TTGGAAAATGTTGCCATGGTATTACATGAATATGTTTCCATGTTACCAGTACAACTGTTG
TCATGGAGATGATAGGACTTATTTAAGCCCGAACCCGAGTCTGGTTAAAAAGGAGCTCGC
ATTTTTTCATTGTCCTCGTTTAATTTt
>NODE_1937_length_151_cov_12.317881
TCTCTTCTCCCTCTATCATGTGACGTCTTTGATATTAATAGCCAGACATTTAGGGGGCAA
AAGCAGAAGTGATGGAAGTTAAAAGAATATGATGAAAAAAATAAATGTAGATAGATGTCC
TACATTTTGTCAGCTAAAATCGGGATAATGCCTGAGCAAGGCTGTGCCGTGTTCTCCAGT
TGTCAAAAGACAGTAAGTAATTATTAa
>NODE_1944_length_132_cov_17.128788
CGCTCCTTGTTATGTTTATCAATCCACGCTTGTTCCACCTAACTCATCCTAATCTGCATA
TATCATCTGGTTATGCCAACACTAAACGTCTCCATGTTGTCCACCTACCTGCCTACCTCA
CCCCATTTATATCCCTCCCCTGTCCCTCCTCCACCTCTTCCTCTTCCTCCCAATCTCTAC
CTCATCCa
>NODE_1947_length_368_cov_18.885870
GCATGGCCATCAACAGTCATACATGAACATGATGTTAAATAGTAAGGAAACTTAAAATGA
ACCAAAAGACTGTCAACTCTAAAAACAGGGTAGTCTTTCTCTCGTTACCAAATCATAACA
CTAATACATACGATCTGATTTGGCCAACCTCTTCATTCAATATTCAACATTTAGGGATGG
GACAGATGAAGCCAAAAGCGTGCATTGGGGGAATtNNNNNNNNNNGCGCTCGTCTTCTCC
TGCAAACGCACACAAGACAGGGGTCAATAGGAGGGCAAGGGTAAAAGGTCAAAGGGCGTA
ACAAAAAATGTAAAAGTCGCCCATCCACTAAAAAAACACAGCAACACACAAATATGCTAG
CGTTTCTACGTGGTCTATCAATTTACCAAGCCGGTAATGTACAATAAAGCACAACAAATC
AAGa
>NODE_1955_length_60_cov_9.866667
TGATGAGAGAGAGGGAGGAAGAACAGATGATGATGAGAGAGAGGGAGAAAGAACAGATGA
TGATGAGAGAGAGGGAGGAAGAACAGATGATGATGAGAGAGAGGGAGAAAGAACAG
>NODE_1961_length_160_cov_9.725000
ACTATATAAAAGTTAATAGCTTTCCATAAACATGGTCTAAAATCATGTTTTCAGTAACAT
TTTCATTATGCGTCTTGTACAACACTGGATTGAATGAGTTTAGGAGACTGTAGCTTTTTA
ATCCGTTTTCCATGAATCTTGTCTATAATCATGTTTAACGCAATGTTTTAGCAAAATAAA
GTGTACTTATGTTAAGAGAGATGTAATAGACACTAt
>NODE_1963_length_57_cov_11.192983
CACCTTCAGCTCAACATCAGCAAAACAAAGGAGATGGTGGTGGACTTCAGGAGAACTAAG
GCACAACTGACTGCAGTCCCTATACAGGGGATGGATGTGGAAATGGTTGGGTC
>NODE_1975_length_155_cov_9.064516
GCAAGAACTCCTCCTAGTTTATTGGGGATTGAGCGAAGGATTGCGTAGGCAAACAAAAAG
TATCATTCAGGTTTAATATGGGGAGGGGTGACTAGGGGGTTAGCTGGTGTAAAATTGTCT
GGGTCTCCTAGAAGATTAGGTGCAAATAGGGCTAGGGATGTTAGGCCTAGAAGCATGGCT
ACAAACCCAAGTAGGTCTTTGTATGAGAAGt
>NODE_1979_length_62_cov_9.354838
CGGAAGTGGAAAGACAATCATTTCACCATAAATTTGCCTCGACCAGGTGCTCCTCGTAAA
TATGCCCATTCATCCTTCCTTCAATTATGTGAAGTTTGCCAGTACCATTTGCTGAAAa
>NODE_1980_length_122_cov_9.868853
TAATTGAAGTGTATGTACAATCGTTTCCATATCTCATGTCTATAACTTGCCATCAATAAA
ACAGTGTATGACCATCGGTTTCATGATATATTGTCTTTATTCACACACACACCCACACAC
ATTAGAAATATCATTCACTTGTCAGCTCGCTCAGTTTACCCATAGTAGAAGTTATACc
>NODE_1986_length_143_cov_16.986013
TGTAGGTATCAAACAGGTTGAGAGACGCATACTTGGATTTGCCATCCTTCCCCTTTAAAG
TTTGCCCAGAGCGCTCTGACATTGCGCTGTCCGCTCATTGAGTATGGTGAGCCCTGAGAC
TGGAAGAGAGAAAGAGATGGAGACATTTGACACCATGTATGCGTCACTGAACGCGAAGGT
AAATGTAGTTTTGAGTTga
>NODE_1988_length_69_cov_17.028986
CTGTGGTTCATCAAGCATCACTCACCTCTACTTCTCTCCTGTCTGAGCCCATGCTACATT
ACAAGGTGCCTGTGGTTCATCAAGCATCACTCACCTCTACTTCTCTCCTGTCTGAGCCCA
TGCTA
>NODE_1993_length_57_cov_12.175439
ATCCACCATGCCTTGATTTCAGCATGACGGGAGACACCGTTTTAGTGTCCAAAATCAGAA
AAAAAAATATTTTTAGTAGATTTCATGAACGTGGTCTAACGTCAACTTTTTGG
>NODE_2000_length_162_cov_12.487655
ATATGGAATGGATTTGAGGAAGGTGTAGAGTGCCCTTGTGACTGTCCATACCAAAAAGAG
GGGGATTCTCCACCTCCCTCCTACCCGCCCTCCACTGCTCATCCCAGGATTGGAAGTGGA
TCAGATGGACGATCAAACACTAATCATTCCCTCTCGGCCCATCGAGCGTAAAGCTATCAT
TAATTTTGTGGAATTACATCAAATCCAGGACATTCTTt
>NODE_2007_length_143_cov_12.202797
ATACTGATCCTGGTCGACGAGCCGAGGCCTTGCCTCTCGAAAACACTCTCACACCCACAC
GAAGAGTACAAAAATATTCGAATAAATATTTGGTTCCTTATCCGGGAACTACCTCGCCAG
CTGCCATTGGACTGCTGTGTCACGTGGTTAACTAACTTTACAGGGTCGCTTGCTAGTAGG
AGGGTTTTATGGACCAGAa
>NODE_2009_length_57_cov_18.000000
TGGTAGCCTTTGTTACTTTGGTCCCAGCTCTCTGCAGGTCATTCACTAGGTCCCCCCGTG
TGGTTCTGGGATTTTTGCTCACCGTTCTTGTGATCATTTTGACCCCACGGGGT
>NODE_2011_length_132_cov_14.962121
ACCACCACTCCTGCTGCACTCTCCTGTGGATAACAAATGGGCCTTTTCTCTGTGAATTGA
GGCTAAACGATGGTTTCACTTAGAGAGCAAAGTGACTGTCCATCTTCATAACTGCTCTCC
ATCAAAGAGCAATGCATCCCATCCTATCCCACTGGCTCTGATTAAACGCAAGCAATGGAT
ATCCCCTc
>NODE_2014_length_151_cov_10.807947
ATGAACTATAACTCAGTAAAATCTTTGAAATTGTTGCATGTTGCATTTATATATTTGTTC
AGTGTAATAGGAGACATTGTAACTCTTAATTTACCATGAATCAGATTGACAGACTTCTCT
TGTTGCAGGCCTATCAATGCGAAATGCTCAGGAGGAAGAACCACAGGACCCACAGCTGGT
GCGATTGGACAACATGCTGCTGGCGGa
>NODE_2016_length_70_cov_23.114286
CCCAACTTATTGTGGGAAGCTTGTGGAAGGCTACCCGAAACGTTTGACCCAAGTTAGACA
ATTTAAAGGTAATGCTACCAAATACTAATTGAGTGTATGTAAACTTCTGACCCACTGGGA
ATGTGa
>NODE_2023_length_168_cov_10.654762
GCCACTCAGTGTGGGTGTGTTGATGGATGTATTTACAATATTTACCGTATTTTGCTATAA
GTGACAATGTTTTTGTATGTGTCCGCGCACGTGTGTGGTTTCACCCTAGAAGAGGTAGCT
GAAAGAGATCAACCCTCCTATCCAAAAGTCCCAGGTAGTGTATAGAAAGAGTCAGCCAGT
CGATGCCAGTTGGCCAAAGTTAGCAGGAAGCTGTCGCAGTAAAt
>NODE_2026_length_57_cov_11.947369
CTTTGGAGGGAGCTGAAAGTCCGTATTGCCCAGCGACAGCCCCGAAACCTGAAGGAACTG
TATGGAGGAGTGGGCCAAAATCCCTGCTGCAGTGTGTGCAAACCTGGTCAAGA
>NODE_2029_length_57_cov_14.192983
AGACCTGAACCCAATAGAAAATCTTTGGAGGGAGCTGAAAGTCCGTATTGCCCAGCAACA
GCCCCGAAACCTGAAGGATCTGTATGGAGGAGTGGGCCAAAATCCCTGCTGCA
>NODE_2030_length_157_cov_11.114650
ATTCCAATCGCATTCACATCTAGTGGAATCCCTATCCTGAGTCATCTGTCTTTTAATTAT
TCCCATGGTAGAGTTTCATTTATATTTTTGGTGAGTGGTGGATCTGGATGTATCAAAATT
AAGACTGATGCAGCTCAGGGTCCCCCATATTCCCAAGAACCGCCAACCCTCTCCTGCCCT
TAGTCAGTCTGCTGAATTCCACCCCATACTCAc
>NODE_2037_length_134_cov_12.253732
CCCTCCCCCTTTCTTTTGTTATCCCTCTATCCTGCTCTCCCCTCCTTCCACCTCCCTTCC
TCCCTCCCCACACTCCAAAGTATTAACCTTTTCATCCAGTCACGTTTTCTAAGCCCTTGA
AAATTGTTTCCATGCCCACCCATGCCTGAACATCCCCCGGCTTCTCCAATCTGCCTACCC
GCCTAGCCTa
>NODE_2040_length_485_cov_13.476289
ATCTCTCGCATTCTTTCTCTCTCTCTTTCTTGCTCATCCCTACCTTTCTCAATCTCTCCA
TCACTTCCCCTTCGTTCCATATACCCAAATTAAGAAATGAATGAGAGATAGGTTCTTTAC
AACTGCCTCCGCAATGTTTACCACTGATGAAATTATAATGTAGGCCCTGCTGTATTATTT
AtNNNNNNNNNNAGGGGAAGTGTTACTTGATTTGATGGGGAGACGACACACAGAGTACAT
TTAACTAATAGAGAGCAAGAGAGTAGAGGATAGGAGAGAGAGAGAGGACAGCTGAGGCTG
ACGATTCCGTACGAGGCTCTAGGATTACGTGGCTAATTGCTCTGCTTTATCTGTCTGTCA
CGGATAGCCATGCATTTTTCAGCGTTGCCAAACACTTTGATTGTTTGCACTCGTGTTGGG
GCTGTAACAAGTAGAGGCCAGAGTGGAGTGTAGTTAAAAATTGGCAGCAGGGGAGCTGTG
AGGGGGCATGGGGCAAGCATGGGGGGCTATACAAAACTCTCATTGTGACAGGTGCAGGGg
a
>NODE_2056_length_141_cov_9.191489
CTGCCACAGCTGAAAGCACAGGACAACAGCTCTTAAGACACTCTCACACACACTGAGCTA
TTGATCTGTCTAATAGAACACACGGCGGCCACCGCTCGACTCTCTGCTTTCAAAACACAT
TTCTTTCAAAAACCGGACGCCGGCTGCGTCACAGGGATGGAGGACGGCCATCGCTTTGTG
TGTGGGTGCCTATAAAA
>NODE_2058_length_120_cov_12.183333
ACATCGGGAGTGAGTGTCGTAGCCCCACTCGTAGGTGTACTGGTCACCACCATTTGCTTG
CTGGGCTTATCCTCCATCAGTTGCTTTTCTAAGACCTTCTTCTGTAGCTGTTTAATTTCA
TCCTCTTCTTTTCGCTTACCTTCCCTCCATCTTTCCACATGGTGTTGGACTATATc
>NODE_2060_length_59_cov_15.915255
TAAAACTCCCTGTATTTAACCTTGTTCTCCCCTGTTAATGGAAAAAGGTGTCACTGCTGT
AAAACTCCCTGTATTTAACCTTGTTCTCCCCTGTTAATGGAAAAAGGTGTCACTG
>NODE_2061_length_120_cov_11.291667
CTGTCTCCCCTCGTCACATTTCAGAATATGTTACCCCTATGATACCGGGGGCAGACTTGA
AAGGAAGTCTTAAGGACGTAAGCTTATACACTGTGCCAGATTTTGTTAAATAACCGGGAG
ATGTTGGTGCCAATTCATTGGTAATTGTCCCTTCTGGCACAGTGCTGTTGAAAGTc
>NODE_2062_length_57_cov_13.807017
CGTCAACTTTTTGGCCATATCCACCATGCCTCGATTTCAGCATGACGGGAGACACCATTT
TAGTGTCCAAAATCGGAAAAAAAAATATTTTTTGTAGATTTCATGAACGTGGt
>NODE_2067_length_122_cov_11.516394
CAGGCCTCAGGGGCAATATTTTATTAGTAGTATCTTGTTGTTTTTTTCCCCCTAGCGGCT
TACATGATGGCCTGGCCGTACCCCTCAGGAGGGGACGCTTTCACTCACTTTTGCTATAAT
AACGCTGGCCTCGGTGGTGGTGGTGGTGCTGCTGCTGCTGCTGCTGCTATTGCTGCTg
>NODE_2069_length_114_cov_9.631579
CAGTGACAGTAATGGCGACTGATTTTATAGCTCTGTTATTTAACCACATCCATTGCCTCT
TGTGTAAATTAAGTCAATGTATTTTTATTGTTAACTTTCAGAAGCCTAAGGAGGGATTTT
CTAAGTAGATTTGATGTCCTTGTGCCTTTATTGACACCTGTCTCTTTCAa
>NODE_2084_length_160_cov_14.887500
GAATGGCTGAATATGTACACAATACATTGTTACAGAGTGTTAGGTGAATTTTTCAAAATA
AAAATATTGCAAGTTGATATAGATAAATAAGGAGTATTTGCATGGTTAACTATACTGTAC
AGGTCGATGGCAGAGAAATACTTCAATAGCTAAAAGTGCGTATGATATAAGTGAGGGTAA
TAATAGTTGACTTAATATACAGTCTGGTTAAATGAa
>NODE_2089_length_57_cov_9.157895
CCCTATAGTGAGTCATAGTGAACCCTATAGTGAGTCATAGTGAACCCTATAGTGAGCCAT
AGTGAACCCTATAGTGAGTCATAGTGAACCCTATAGTGAGTCATAGTGAACCc
>NODE_2098_length_122_cov_12.254098
GCGGCGGCTAATCCCTTTCTTATATAAATAGCTCTTTGGTGGAGAGTGTAGCTGCCGCAT
GGAGCTCTAACCCTTCTGTCCCTGAAGCTACAGCCAGGATAAGCTGTGTGTTGGATTGGC
ACATCGGGCTGCCTGGGGCCTGCTGCTGTGCTGGACGCCAGTACAGATGGAGGGCAGg
>NODE_2109_length_66_cov_12.500000
AAGGTAGGGGTGTAATAACTTTATGTGATGGTGAAGGTAGGGGTGTAATAACTTTATGTG
ATGGTAAAGGTAGGGGTGTAATAACTTTATGTGATGGTGAAGGTAGGGGTGTAATAACTT
TA
>NODE_2112_length_57_cov_11.684211
TTCCCCTTAAATCTATGTAATCATCTGCAGAGGCCCACTGTGTGGAGGATCTATGAGTTC
CCCTTAAATCTATGTAATCATCTGCAGAGGCCCACTGTGTGGAGGATCTATGA
>NODE_2126_length_317_cov_10.807571
AAGTGACAGAGTCACTGAAAGGAGAGCAGAACAGAGGAACGGATTGAGATGGAGGAGAGG
ACGAGTGAAGGAGAGTGTAAGTGACAGACAGAGCTACTGAGAAGGGAGCAAAACAGAGTG
AGTGGGGGTGAGGTGGAGGAGTGGGGGATGGAGGACGGTGGGTGGGTGGGTATTTAGTAT
GCACGGCCtNNNNNNNNNNNNNNNNNNNNNNNNNNNNNNNNNNNNNNNNNNATGGAGAGA
GGGAGATGGAATACACATTCTTGATGGCGCTGGCAAGGCAATGACACACACACGCCAAAA
CCTCCGCTGTACCCCAGAGTTCTGGTTGCTTTCTACCACCCCCTCCAACGCTGACGTGCA
CAGAACCACCTCc
>NODE_2129_length_141_cov_10.056738
GGGAGGAAATGAATAAATAAAGTGAGGCAGGTGTATGTAAATTGTTTGTTGGCGCAATGG
AGAAATGTAAATTACAGTTCAATCAGAAGAGAGAGGGAGAGAGGGAAAGAGGGAGAGAGA
GGAGGAAGAGAGTAGTGGATGGCTCTGTGATTTCCCGTCTCCACGCTCAGTTGATATTTC
ACTGGGTAAGGATTGAg
>NODE_2133_length_115_cov_10.921740
CTCTCTCTCTCTCTCTCTCTCTCTCTCTCTCCCTCTCCCCCCACTCTCTCTCTCTCCCTT
TTTCTTTTCCCTTTTGCCCTTTCATCTCTCCTTTTGTCTCACTGTCACTCTATCTCACTC
TCTCTTTCATGTTCTCTGTCTCCTCCCTCCCTCCCTCCCTCCCTCCTGCTg
>NODE_2134_length_124_cov_10.080646
CTCCCCATACCATGTCGTACATCGTTTTCTTACTAATTATAAAGGAGAAGGAGTAAAGCA
TAGTTTGTCATTTGACATATCTCAAGATCTGCATATTATTCACCTAATAAATACAAATAC
AAATTAATATGTGGTATTATAAAGTATGAAAACACCTCTGATCTCTGGATATATGAAAGc
>NODE_2137_length_341_cov_10.747801
CCGATTGGACAGATGGTTCAACAATTTTACGTGCACTAGCCAACCATGCTACCATGGAAG
TAGTGTAGATCATTACTCTAACTTCCCCAAGCAAAGCTCCTTTGGGAAATGGCCCTAAAA
CTAGTTTCAAAAAGTTTTCACTCAATATAGCCAACCTAGACTCCTAAATTCCTATAACCA
TTTTATCATATCTTTCCAAAGTTTATCGCGACACAACCATTAATCAACGTTTATACACAA
TCGGGTTATTCCCAcNNNNNNNNNNATACAAACACAGGCCTTAATCTTTCATACCTTCTC
CAAGTACTCTTTTAAACTTCCCCCATGTAACACCTTAAAATACCTCATTACGTGCGATCC
TCTAAATTACCAGCTCAATCACCACTGCTCTGATTCa
>NODE_2139_length_64_cov_11.750000
CTAACAACACAGTCACACTACACAGAGCTATTGTAGAGTCGAGTGTTGTAGAGTTGAATG
TGGACTAACAACACAGTCACACTACACAGAGCTATTGTAGAGTCGAGTGTTGTAGAGTTG
>NODE_2142_length_407_cov_13.980344
GCTCTTTATTTTGCTTGTCTTTTGTATTTTAAATGATTAAAAAACCATGTTCATTGAAAA
CTGTTTAAAAAGTCAAATTGTGTCTCCTACAATAAATCATTACAGTGTTGTTCATATTGC
ATTGTAGAAACCTCCTGAAAACATGATTGTAGACCAAGTTCATGGAAAACTGTTAAAAAA
TAaNNNNNNNNNNNNNNNNNNNNNNNNNNNNNNNNNNNNNNNNNNNNNNNNNNNNNNNNN
NNNNNNNNNNNNNNNNNNNNNNNNNNNTCTTTCAAGTCTGTAACCAGCAGTGCTCTTTAT
TTTGCTTGACTGTTGTGTTTTACATGATTATAAAACATGTTCATTGAAAACTGTTTAAAA
AGTCACATTGTGTCTCCTACAATGAATCATTCCAGTTTTGTTCATATTGAATTGTAGCAA
CCTCCTGAAAACATTGTTTTAGAACATGTTCATGAAAACTGTa
>NODE_2147_length_114_cov_12.815789
TATAATTTTCACTCACCTCGCAGACTGGTAGCCTAGCGTTACTGCTATGTCTATAAATGC
AACACAGCATGGACTGCTTTCTCAATGGCACTGTCGGGCCTAACCGTGCTACATTGGACT
ATGTAGGGCTATCGAATTCCCCTTTATGTTATCTCTTCCTTTTACTGTTt
>NODE_2163_length_393_cov_15.541985
AAATAAGATGACATTGCTGTATATGTCTCCTAAAGTAAGGAAACACTATAAAAGGTCTTT
GCTTCTCTCTTGCTACAACATTTTCTTTTTTAAATCAAGTTGGGCGGCAGTCGGTTACAT
TGTGTATGTAATACTCTACCTGGTTTGTAACCAACTAGAACTGTGATGTACAGACGATGT
ATTATTGAAATCTgNNNNNNNNNNNNNNNNNNNNNNNNNNNNNNNNNNNNNNNNNNNNNN
NNNTGAATGTGAATAATTATTGTAAACTATAATATTTTACAGCTTTTTTTTCTTACTGTA
TCATATACATTTTCTATTTGCTCAGTGATTTAATCATATTTCTGATAATTTAATGATTCT
GTTCATTCTCTCTGATTGTTTGTGCACTAGGTCAGTGGTTGTTGAATGATGAATTTTCCA
CGTAATGCTTGGTAGTCCAGTAATTAAAg
>NODE_2185_length_57_cov_11.771930
GTAACACACTGCGCCGTCATGGATTAAAATCCTGCAGCGCACGCAAGGTCCCCCTGTTCA
AGCCAGCGCATGTCCAGGCCCATCTGAAGTTTGCCAATGACCATCTGGATGAt
>NODE_2195_length_124_cov_9.661290
CCTTACATTTGCCTTTTAGTAGATTAGTCTACTGACTCTATAGTGTACTTTGTTTTACAA
ATCATTGATATGGCTTAAATGTGTAGTCATGAATTTGCCAAGGTCAACAGAGTAAGCTAT
TGATAACTTTGAAATATGAATACTGTCTCCCTGCCCAAGTCTATTGATGGTTTCCGATTc
>NODE_2206_length_321_cov_13.009346
TCAGCTGGAGATGTTTCAGAGTTACATGGACACAAGTGCACCTCCAATTTTTGCCTTAGA
ACTTGCAGAGGCCATAGTTCACATTCAAGTGAAGCGAGTGTATGCAGGGGCCTACGACCC
CCATCCCTGAGTCACCACCAGTGCAGACCTTCTCACACTTTTCTACCTGTGAAATCCTTC
ATACCTCTCATtNNNNNNNNNNNNNNNNNNNNNNNNNNNNNNNNNNNNNNNNNNNNNNNN
NAATGACTGTATCAGCAAACTTCATCAGGTGTTTTTCTACATGCTTTTTACACAAATTAT
TGTATTAGTAGATTTTAGTAGATCATTTTTTATGTAATAGCTCTTAAGCTTGTAGTTTTT
CTCTCGTTTTCTAGAAg
>NODE_2208_length_124_cov_9.403226
AGGGGTACATTAAAACAAACATCAGCTTTTTCGCTCTGAATTTACACAAACATCCCTGTG
ATACGGGCCAATATGGAATAGAGAGAGAAAAATTGAATTTCAAGGGGGCCTCTCAGTTAA
TGTGTCATCATCTGTGTGGGTTTGTATTGGACTTATTAGAGTATTTCACTTCATCGCATg
>NODE_2215_length_76_cov_9.986842
GAGGTGTGGATACCAGATACTGGACTGAGAGCTGTACCTTCTCCTGAGGTGAGGAGGCTA
GCAGAGTTGGGATTATGAGGTGTGGATACCAGATACTGGACTGAGAGCTGTACCTTCTCC
TGAGGTGAGGAg
>NODE_2218_length_57_cov_9.052631
TTTCTTGGGCGCCCTGACGCCTTCTTCACAACAATTGAACCTCTCTCCTTGAAGTTTTTG
ATGATCCGATAAATGGTTGATTTAGGTGCAATCTTACCAGCAGCAATAtcctt
>NODE_2221_length_129_cov_9.736434
GCAGAATTTAAAGAGGAGTCTGAAATTTTCGGTACGCACAAGAAGCTTGTTTACATCCCT
GTTACTGAGCATTTCTCCTTTGCCAAGATAATCCATCCACCTGACAGGTGTGGCATATCA
AGAAGCTGATTAAACAGCATGACCATTACACAGGTGCACCTTTTGCTGGGGACAATAAAA
GGCCa
>NODE_2223_length_118_cov_10.593221
TTTTGTTGGAAACTGCATGTAGATTGAGATCATGGATGGCCAGAGGTCAAGGGTTTGTGT
CACTACTACAACAAGTCTCTGTTAATCTAAAGGTTGGTGTTTCGACCCCACCCAGGGATG
ACATTTTTCAGTTTGTTGCGCTCTATGATGACAACCGAATTTTCTGGACTTGTa
>NODE_2226_length_57_cov_11.964912
AACCTGGTTCAGTGGTCTAAGACACTGTATCTCAGTGTTAGAGGAGTCACTACAGAAAAC
CTGGTTCAGTGGTCTAAGACACTGTATCTCAGTGTTAGAGGAGTCACTACAGA
