# Supplementary material for: Early-branching euteleost relationships: areas of congruence between concatenation and coalescent model inferences
Source: PeerJ. 2017 Sep 8;5:e3548. doi: 10.7717/peerj.3548 (PMC5592902; doi:10.7717/peerj.3548)
Supplement: Data S1 [file peerj-05-3548-s003.zip › DataSupplement/Assemblies/Umbra-krameri12-77.fa]

>NODE_13_length_424_cov_26.198112
CGTCTTTAAATCAATAAAATACTTTTTAAATCAAGATTTTTTGTCAAAGTAATGATTTAT
TTGGTAGGTAGCCATGTAATAAGCGGGATAATGTATAGCGAGTCGGTTGTTATTGAGAAT
ACAACCCCTTCATGCTGCTCAAGAGCCCTCCGCTTCGCGTCGGGCTCCTGATGCAGCCTG
TCGGGGTTGTATTCTCAATAACAACCTCCTCGCTATACATTATCCCTTACTTATTACATG
GCTTGGTTGAATTCCAATGTAGAATGCGGTCCGTTATTTCTTGATAACAGACCGCTGCGG
ACTATAACAGACCGTTGCCATGAAAAACAGCGTTGCTATGGATGAACTCAGCTAGGCTGA
GTTTACGTTGCTACGGAAATGAAATGGAACGGACTATTTTCCTTTGCGGAAGGAATATAC
TAAACGTCTTTAAATCAATAAAATACTTTTTAAATCAAGATTTTTTGTCAAAGTAATGAT
TTATTTGGTAGGTAGCCATG
>NODE_14_length_370_cov_36.691891
AGGACAGAATTGCCACTGCCTTTTGACAATGCTAACCCTCCTTCATATTTACTGTACTAA
GGGGAAGAATCAAAGTGAGAAAGAGAAAGGAAGAGGAAAAATTAAGGACTGCTATTCCTG
TTTTTGTCTCTCAGGTGAGTGAGACTGAGGTCAATGGCCAGTTTGAGTCAGTTTGCGAGT
CCGTTTTTAGCGAAGTAGAATCCCAGGCCATGGAAGCCTTGGACCTGCCTGGCTCATTCC
GCACTCGAAGCCACAGTTACCTGCGTGCAATTCAGGCTGGGTATTCCCAAGACGATGACT
GCTTGCCTTCAATGACATCCTCCACTGTCACTTCAACTCTCAGATCCACAACAGGTAACA
GTATGCCTAAAAAAAAAGGCTTAGAACACAAAAAAGACTTAGAACACATACTCGTCATAC
ATTCTATAACATGCGTACATACTTGa
>NODE_15_length_86_cov_1398.860474
CCCCCCATACTTATCTGATCTCCTCCAGGTTTCCACTTCCTCCCGCTCCCTCAGATCCTC
TTCCTCGACTCTCCTGTCTGTCCCCTCTGCCCGTCTCACCACCATGGGGAGCAGAGCATT
CAGCCGCTCTGCTCCCCGTCTCTGGAATTCATTACCACCCCA
>NODE_16_length_77_cov_11.727273
ACCCATGCATACCTACACATATCTACATACATACACATACACACACATACACATACACCC
ACACACATACACATACTCACACGCACACACACATACACACATACACACATACAGACTTAC
ATACCTTCATATACTTCCACCCATATACACAAA
>NODE_25_length_134_cov_15.126865
GAGGTGAGAGAGCTACATCAGGAGAGAGAGAGAGAGATACAAGAGAGAGCTGGCCACACT
GAGCACAGAGGTGAGAGAGCTACATCAGGAGAGAGAGAGAGAGATACAAGAGAGAGCTGG
CCACACTGAGCACTGAGGTGAGAGAGCTACATCAGGAGAGAGAGAGAGAGATACAAGAGA
GAGCTGGCCACACTGAGCACAGAGGTGAGa
>NODE_26_length_133_cov_474.203003
AAAAAAACTCCAGTTAGTGCTTAACACAGCCGCCAGAGTTCTGACCAGAACTGCAAAATT
TGAACATATTACCCCAATTTTAGTCTCTCTACACTGGCTGCCCATCAAGGCTAGAGCTGA
CTTTAAAGTTTTACTGTTAACCTACAAAGCATTACATGGACTCTCCCCTACTTATCTGTC
TGATTTGGTACTGCCATATGTGCCTACAC
>NODE_27_length_77_cov_75.948051
ATGTCAATTTAGATCTATTACCTCATAATTCCCCTTAGTATGATATAGTCCTTAGAAATG
AAAAGTAAATATGCCTACACATACATACATATATTCACGCTTACCTACATACAAACATAT
ATTTATATATATAAATGTCTATAGACATACACA
>NODE_28_length_197_cov_224.456848
CGCACTAAACTTCGCTCTGCTAAACATCCGCTCACTGACAGGCAAGGGTCATCTCATTCG
GGATCTCATCTCCGATCAAGGGCTAGACTTTATCTGTCTAACCGAGACATGGCAGCAGCC
CAATGACTTCTCTCAGCTGATTGAATCAACTCCCGGTAATTATGCGTACATCTCTCAACC
CCGTGGCACCGGCCGGGGAGGAGGCCTCGCCATAATCTACAGCAAGAAATTGAAAGTTTC
ACCGATATCTATGCCTGTCTCCAGCTCATTCGA
>NODE_29_length_126_cov_348.952393
GAGGAGGCCTCGCCATAATCTACAGCAAGAAATTGAAAGTTTCACCGATATCTATGCCTG
TCTCCAGCTCATTCGAATCTGCTGTCTGTAAGCTGTCTGGTCCCACTCCAACCATTATTG
CTACTGTCTATCGCCCCCCTAAACCTAATAGTGAATTTTTAAATGACTTTGCTTCTTTTC
TCACCCACTTATCCTCTCTCTC
>NODE_30_length_258_cov_15.430233
GGAACTGCAAGGTCAAATTTTTTTTTTTTATTATTGACAAAACAACAAATTACCCGTGCA
TTTATATGGAACTAAGGTTTAGGAGCTTTTTAAAGTTTACTCTCCTCCCTGTTACTTGGC
ATTGGATTGCATTCGGTGATCAACACTTTTTGACTGGCAATATGGCACCTGTACCGGATT
CATGAACAGCTAGGTGAGTTGTACAAAATGTTTCTTTTTTTTAAACTTTGTGTACACAAA
CAATGTTCTCAATGCTCAAGTTCATGTGTAGAGCCCCTGGTGATACTTAGAAAAAAGTTT
CATGTTATGTCGAGCCTTTTTAGTGTACTTAAAA
>NODE_31_length_384_cov_28.963541
CCATCAACTTTAGACATCAATTAATATATTCTATTAATGCAATCCTGGACTTTACAATGT
TCTGAATCAATAACAATGCCCACATAACACAAAATCCACTACAGTCCCCCCTCGTGGCGA
ACCTATCGCCACCCAATGATAACAAGCCGAATTGTTTTAATCATGTCACACACACCATAC
CCCCCTGAATGGAAGAAATCAATCCATGATACCACAATACAATTAATAAAATGTTCAGTT
GTTGATGTGAAGTTGTAAGTGCGCAATCAAAGTCCAAACAAACATTACATTTGTCAATGC
TGTAAATCCAATCTTCAGTTGTCAATAAAGTCTAACAGTACATAATTCAGTAATCACCTC
ACATAGCACCAAATCCAACAATTGCTTTTGAAATTTAGTGTACAGCTAGCCCCCCCACTT
CCCTAGCACGCTGGCAAGTTGTCCATCTGTCCTCACGTTA
>NODE_69_length_219_cov_19.739725
GCGAGGTGAGACTGGCGCTGCCACTACCCACTTGCTCTCCCTTTCCTCCTCGTATTATAT
AAAGAGTGGCAGCAGGCAGAGTGACAGACTGCCCCAAGAGATGACACCTGTCACTGAGGG
GAGCACTGCTAATCTACAAGCCTCATTTTGTTTGAACTCTCTGTCACCTCGCTGTCAAAT
CCTCATCTTCTCAGTCACTGCCAGTTTCCCTCCCCTCGGCTTCTCTCGGCTTCGCCCCAT
CCTTCCCCCACATGCCTATACAACGACTAGACCAAGCCATCACTAAACACAATCg
>NODE_88_length_578_cov_82.313148
AGCGGAGTTATCAATCCAAACAGACACACAATCCGGCTCCAATGTCACTTCTCCTCATTA
TGTTAATGGTTAATACATGCAAATGAAAACATTCTGGCAATTTGATTTCCTTGAAGATAG
TTTGCATATTGTCTTAGCCATAATGATGATACACTTTCTCTCCCTCCGTTTCGATTTATG
CAAGGCTAGTTAGTTCATTTTTATCAGTTCTCAGTTCATTTCTAGGGCTACTGGAATGTG
TTCTCCTCTTCCCCTTTCCATTGAACTAATTAGGATTCAGGTACCATAAGCAGATTTTTC
ACGCTATTGGTGTTTTTCTTAATTAAGAAACAAATGAATTCTCCCCAGCAAAATAGATGG
AACAACGGGATAGTGTGCCAGGGGCCAGATGCAGCATGGCTTAATTAGAAGTCCCTCTAT
TGTCTGACTTTTTTTAATGAACCTCCAATCTAAATGGATATCAAAAAAAGCTTCTGGTAA
AAAAAGAAAACTACTGTCCATTTAAAAATAATAAGGAAATAAAAGATAAAGACAGACTGA
AGATATGTAGAGGCAGGAAGGAAGCTCACAGTTCAGAGCGCCGTGTCACCTCTGGATAAG
GAGCATTTAAATGCCTCCAACCTCCCCAGCCTCATCCCTCCATCCCATTGCTGc
>NODE_120_length_550_cov_284.032715
AGGCATATTTACTTTTCATTTCTAAGGACTATACCATACTAAGGGGAATTATGAGGTAAT
AGATCTAAATTGACATGATGAAAGACTTATACTATCCAAGACCTTTTTTGTAATTAGTCA
ATTTTGTGTGTATATGATTTTTTAAACAACTATGTGTGTAACAGAATGTAGTATTCATAC
AGTGGTGGGGCAGTCTATTACTAGTTATAGTTATTGAGACCTGGACGCCCTTGCTCACAG
CCCGTCTCGCATACCAAACCAACCGTTGTTATAGAAGGATTACAATTATAAAAACGTAAG
GGCGACCATGTCGACCAAAACACCCAATTGAACAGCACCTCCCTCGGTTGACCCTGAGCC
TGCCTGGCAAGGTGGTCATATAAAGCCTTTGCCCCTAATTGGAGGGTTTTTAATAAACAA
GGACATTCTCAAAAGCTGTTTAGGAGAACCTTGACGACCTTTACCTAGCCGGTGGGGATG
CTGGTGGGGTACCCCCACTAGAGTAGTGGGTGTGCTGGCTACACATGCCACAGTGACCTC
GGTTAAGGGGTCACACACAGACAATCAGAGAGTGAGAGGTAATTAAGGTGGTACAATGGA
TATGGTCGCACAAAAATTACAAAAAA
>NODE_131_length_77_cov_72.441559
GGGGGGGGGATAATAGGGCCCAATGTATAGTGTCCAATGTAGGAATAAAAATAAACTCAA
GTCAATTTGCACATGTACTTATTTATTCTTGCCTTTTGATTGGAAGTCAATTAAAACAAA
ATATGACAAATCATATAGAATTTCATGCATTAA
>NODE_132_length_421_cov_479.163910
TGAGAGGTGACCAATGAGTTAATTAATGAAATTTTTCCACATATAGATAGATGCTGTCCT
TTCCAAGGCATCAAAATTTTATCTATTTTTGCTAATTTCCTATGAAAATTTTCTTGTATG
CAATTGGATCTCTCCTTCGTTATATGTATACCTAATATGTCCACGTCTCCATCAGACCAT
TTTATTGGTAAGCTACAAGGCAATCTGAAAGTAGAATCTTTTAGGCCACCGATACGTAAT
ATAGTACATTTATCAAAGTTTGATTTTAATCCAGAAATGATTGAAAAATTATTAAGATCT
TCAATAAGGTTTTGTAATGAATCCAATTGCGGCTCGATCAAAAAACAAGAGTCATCGGCA
TACATTGAAACTTTAGTTTTTAGGCCATTAATTTCCAAACCTTTTATCCTTTCGTTACCT
CTGATTTTAATCGCCAGTATTTCGATTGCAATGATAAATAGATACGCAGAAAGTGGACAG
CCTTGCTTCACTCCTCT
>NODE_133_length_77_cov_803.753235
ATGAGAGGTCAAAATCACCTGGCCTGGTATTTATAGCTGATTTCGAAAAAGCCTTTGACA
AAGTGAGACTGGATTTTATCTATAAATGCCTGGAATACTTCAACTTTGGAAAATCTTTGA
TAAAATGGGTCAAAGTTTTGTATAGTAACCCTA
>NODE_134_length_906_cov_125.566223
CAGATACTACACTTGATCTTAGCCAAAAGGCCGAGAAGCGATAACCTGAAAACAGAACCC
TGTGGCCTCTAGGCTCCAGGTTGCCACTGTAGTTCATTGTGGATTTGGATGAAATCTTGA
CCCATCCCCCAAAATATGTAGTGAAATGAATAACAGCCATTGAAGAAGCAACACACATCA
ACCCGTTCCCTGGTTCTCAAATGTAGTCAAATTAAACTTAAGCTAAATGTTTAAAGTTGT
TGTTTTTGTTTAGCTTGAGAAAAAAACAAATATTTCACTATCTAGTGAGTTATTTACAAG
GCTTCTGCAAAAATTCCAGTCCAATTAAGCACTATTCTTTCATGTTAATGCTGCAAACAA
TTTCTCTTTCAACAATATAGACCGGGCTCTGCCAGAAGCAAAGCCCCTCCAAAAAATACA
TTGAACTCGTATGTGTTCCTCTCCACGGAAGTCTTTAGTAAAAGGCGAAAAACTTGTGCG
TAATTGAAGAGAAACCAGAGTGACATGAAAGGCAAACGTTGTGGACCGACAGACACCTTG
TAGTAGACCAGGCCTGGACCTTGCGGGTTTCTTGCAGGCTGGTGACAGAAGACTGTCATT
TCCTCTCTGGGCCTTTGTCCCGCTCGCTCTGGTGGAATACCGCGACAGGCAACGTTTAAA
GCGAGAGGCCTGTAATAAAAGGGTTGCACCGGCTGCTTAGCTTGTGCTCGCTTCGGCAGC
ACGTATACTAAAATTGGATCGATACAGAGAAGATTAGCATGGCCCCTGCGAAAGGATGAC
ACGCAAATCCGTGAAGCGCTCCATATTTTCCGTTTTGTTTTTCATGTTACATGAACATTG
AAGCTATAGTTTCATAATTATTAAGTCGCTAGCTTTGTTAGCGCAGGATAAAAGACAAGC
GCGCAAGTCTCGGCTTACATCTACGTGCTGTCTATCTGTGAACCATTCTGTCACTCACTC
ACACACACACACACACACACAC
>NODE_142_length_77_cov_139.077927
ATGTCAATTTAGATCTATTACCTCATAATTCCCCTTAGTATGGTATAGTCCTTAGAAATG
AAAAGTAAATATGCCTTCACATACATACATATATTCACGCTTACCTACATACAAACATAT
ATTTATATATATAAATGTCTATAGACATACACA
>NODE_144_length_247_cov_541.279358
ATCGGATAAAAGATGGCCGACTTATTAACAAAATAAGCCTTTTTATGGCTCTTTTGACTT
TGTCATTCAATAGCTCCCTGACACACATTATCCCACAATCATGCATGGATCTTATAGAGA
AATGTTCCGGTAACTTGTGCTGCAAAACACATCCAAGAAATATGTGTGACTCATTACTGT
GTGATATTGCATTCACCTGGTATTCAAGGGGGAGAAAACACCTCAATGGTGAAGCGTTTC
ACCTACACCTGGTTACCCAGCTTTTTATTTCCTCCATAACAGTGAAACCAGACATAATTC
TAATAAATCCCATCAATAGACAC
>NODE_145_length_489_cov_524.685059
GTGTCTATTGATGGGACTTATTAGAATTATGTCTGGTTTCAGTGTTATGGAGGAAATAAA
AAGCTGGGTAACCAGGGCTACGAGATTCCTCCAGAAATAGGGTAAAAGCTTGAATAAATA
TGCCCTGGATGGTGTTATCCATACAACCAACGTGTCTAAATGTAGGTATTTAACCCAGGA
AGGTGTCTATTGATGGGTTTCATTAGAACTATGTCTGGTTTCAGTGTTATGGAGGAAATA
AAAAGCTGGGTAACCAGGTGTATGTGATTCCTCCAGGGGAGGCTAAACCCTAGGCACAGT
GTCCGGTGAAGGAGCTATGCCTGGGCTCAATCTTGATCATGTTGGGCTGTGAAAAAAGAG
AAAGAACCAGGAGGGTAACCAGGTCTACGAGATTCCTCCAGAAATAGGGTAAAGTCTCTA
ATAAATAAGCCCTGGATGGTGCTATCCATACAACCAAGGTGTCTAAACGTAAGTATTTAA
CCCAGGAAGGTGTCTATTGATGGGATTTATTAGAATTATGTCTGGTTTCACTGTTATGGA
GGAAATAAAAAGCTGGGTAACCAGG
>NODE_146_length_354_cov_25.596045
AGATGGAAGGGTTTTATGGATGTTATAGAGCTACAGTATATCACTAAGCAGACGCTAGCC
ACTTAAATATTCAAATTTGTCATTCACTCTCCCTCCCCAAAATGTGACAGTCCCCATAGG
CCTATAATGAATAATCATTAGCAAAAGGTCCACAAATTATTGATGTAAAATAAGCAATGA
TATTTTTTTTGTTCTGCAATTTATTGCCATTAACAAGTAACTTGCAATCCAATAAATGTC
AGTGTGGCTTTCAGTTAATTAAAGGGCGGATATGAGAATGTAATGCAAGGTGGCGTTTAT
ATCTCAATTTCCACAGACTGCAATTTACAGGCTGGACTTTATTTGAAGGGACCCACAAAT
AATGGCTGTTAAGACGTCAGGGGATGGACAGGAAATCACATTAATGAAATTAGATTAGGA
GGTAGACTGg
>NODE_154_length_320_cov_34.168751
ATGCCAGCACGAGCAACGAATGACTGCTCAAAATGACCCGTGCATCCTCTCTAGTCCAAA
TGTCATTCATCAAAAAGTGGTTGCTGCTCGTCGGTAAGGTGCATCTGACGCTGCTCGAAT
GATCATTTATTGTAACAGGTTTATAAGCAAATAAATACGAGAGGGCTGTCAGCTGATGAT
GGAGGCGGCCTGCGGTCAGACGAGTATATATCCAAGTGGAGAGGAAGAAGAGGAGTGAGG
AGTGGAGCTGTGTCCCTGGGTTGATCAGAGTGTGCTTTAGAGGTGGCTCTTGGGTTTGGC
CTCTGGGGTGAAATTGACAGTCTGATTAATAAAATGAGCTCGGCAACATTTCCCTCTTCA
TTTTGGAATATCATTATGTTGATTCTATTGTTTCTg
>NODE_164_length_329_cov_37.805470
AGGTTAATACCTTAGCCAGTATGAAACAACCCTTTTGCTCGGCTTTGGTTACGCAGCGAG
TACAGGTAGCTCAGCTTGTTTGTTAACATCGGCATTGGAGGGGGAGAAAAAAAAATCAAT
CTAATACTGCAGAACTATCAGATCATATGAAATTATGGATTCCTGGTCTGAGCATTCAGC
CTCTGTCTGCCGAGCTGTGCAAATCAATTCAAACAGACACAAAGAGCAAACACACGCCGC
GCAGCCACAATAGGAAATTGAAGCAGAGCCTCCCTTTTTAAAATATGCCGCTACATATTT
GTTTTGTGGATTACCATTCTGAAATGAAATTTGAACAGTTACTTAAAATAATATGCAAAA
GATATTTCCTGTTTTTTTTTCTTTTTTTTTTCCTACCCCCATCTt
>NODE_167_length_142_cov_32.140846
CTACATACAAACATATATTTATATATATAAATGTCTATAGACATACACACACACATACAT
ATACACACACCCACACATACCTACACATATCTACATACATACACATACGCACACATACAC
ATACACCCGCACACACACGCACACACACATACAGACTTACATACATTCATATACTTCCAC
CCATATACACATACACACACATATAAACACATACAAAT
>NODE_170_length_466_cov_50.856224
AGACATGCTCAGGACAGAATTATTCCCATCGAACCTCCCGGAGAACCGAAGAAGAAAGGT
GGGCGGGGCCCTGATGAAGAAGCTATGCAGCCTCTAACTACTTTGGTTACACAAACTTTG
TTTTCGGTCTCAATAGATCAGAGCCCAGAGCTCTTTCCACTCCGTCTACCATCTGCTCGT
GAAGAATCTGTTTCACTCGATGAGCCAAGCCCAGCCTTTATTGGTCCTAATGGCACTATC
AGCTGAGCCGCCAAACCCAATTACTGCTTAAGAAGGGAGGCCACCCCAGCTAATCATGGC
CGCCTAACCTGATTTCCTTGTGATGAAGAGAGGGGATAAAGAACAGTTAATGGAGGGAGA
ATGATCTCACAAATACAAAAAACTCAATTCATTTCTCCGGGAGAGCAATCTGTCCGATTC
AGTGGTAATGGAGTGGAGTTTCATTAGACCTCAGGCCTTAGTAGTAACGCTGACGTCCCC
TTATCAACCAAATGACAAAAGGTTTTAGACATCAAACAGACCACTTCTGATGTGCAtgtt
ag
>NODE_187_length_1921_cov_67.709526
CAACAGCCCATCAAGACAAACCAATTCTAACTCTCCCTTAGATCCCAATTCCAAACAGTG
TCAAAAAGATTCAATGACAAAAGGGGCGCTTTGGCCTTACCTTTTAATAGAGACTTTTGC
TGGGGGAGACTAGCCCAGAGTCTATAATATGCGCAACGAGTACTGCTTGTTAAGATTAGG
CGAGAGGAATAATAAGCATATGCCAATGTGGTTGCAACATACTGAGCTGTTTATACAAAA
TCCCCAAAATCACTATGGGAGCCTAATGGTTAAGGTTAGGGTTTAAATTTTAGGGTAAGG
CCCATGCTCCTCTAACCCAGCTCAAGAAGTTGAATGGTTAAGGTTAGGGCATGTGTTAGG
TTTAGGCCTGTACCTCTCTATCCCACCAAGATTTAGAGTGGTTAAGGTTAGAGCAAAAGA
TAAGGGTAGGGTCTTATGTGGAGTGAACATTTCTGCTCCATGACAGGAGATATAATAACA
CATTGTTAACCCAGAGAATGAAGCAATGAACCTTACTCATGGGCTGTCTATTATGTAACA
GAAAAAACACTGAAAAAATTGCACAAATCTTTAGAATATGAATGAAAATCAGGACCATCA
GGTCACTTGAAGAAACGAGAAGAGAAGGCATCTGAGTATCAAAGACCACCGGTACGGGCG
GGTTAGGGTTTAGAAGGCGGGGGCCCCCATCCCTATAAGGGTGAGGGCCCAATGCACAAA
CCTGATGAGTCCCTGAACGCTCAAATAGCCCTCAATCCCTGCTCTCCATTTCTCTGGCAG
AGCCAATATTCCACTCAAAAGAATATGTAAGATTGTAACTCAGGTCATAATATATATGCT
CTCAATGAGTACATCTAGTGGCCGAAATAAAGAATGCATGAAGGTTGCATTATTATGTCC
ACATTAGTGTTTAACCCCACCAGCCCATGTTAAAAGGGTCTGAATGGCGGCATCTGCTGG
ACCAAATTTAGATTACACTCACAGTCATTAAATTATGTTTAAGTGAGGAAATTTAGGGCC
AAGGATATTTGTGCAATGAATTATATTACCATGTTAAGTCAAGTTTTAACTGTTGCCTAA
TTAAATAATTATGACCAAACAGAATCTTGCAGGTAAATATTAATGAGAACAATACCACAG
TATACATTATTCTATAATATAGAGGTTATATAACCTTACTTATATTGAATAAGACTAAAA
AGTCTTTAACAACCTGGGACTGTTCTGTGTGTGTGTACCCAGGAACAAAGATGTCAGTTC
TGGATGAGACTTCTTCCATGGAGGACTGGTCGTCACAGGAATACAGAGGCCCCACGGTTC
CTTATAGGCCTTGAAGGGGAGTGCTGGGGTGGGGGACTGAAGGTCCCTCTCTGTCCCAGT
AGTGCAGGGGTCCATCTTCTCCCACTGCTGAAAGGCTCTCTGGTCCATCATCCTGGAAGT
CTTTAAAAAGACTATGGTGCGGTATGTCTTGCCAAATTTAGAGGTATTTGATTCCCCCTT
TAATCAATTCAGTGTTAGTAGCCAATTGGATTTCTGTTACAGACTAATGATCTCTTGGAA
GTACATTCCATTTTAGAACAACAGGAGCCCACAGGACCTCCTTTGTATTAGCTTAGCTTA
GCTCAAAAGCCATGTGGTTGCTACTCACAGTTAGCCATAGCTATCCTCCTGTTACCTCCA
AAAACAGGGAAAAAGAATGGAGAAAACATTCCAGAGATCCAATGTGTTGGTTTTCAAGAT
AGTAGCATTTATTCACAGATGTTTACAGCAACGTTTCGGCCCCATTTGGGCCTTCATCAG
GCTGAATCATAAATGCTGAAAACCAGTACAGCTCCTGTCCCGTTGAAGGGTGGAGAAAAA
GAAAGTGCCTAACTCCCAGATGGCTGTAAGCCTTCCCCATAGCCCAAAATGGCCGCCAAC
CAACAATTATAGGCTTCAAAATAAAGGTGTACTTTTACACAGAGGAAATTGGAGACATAA
TACAAAGCACAGGTTAG
>NODE_188_length_272_cov_38.687500
CTATTGTCTGGGGCATCATTTTTAATTTAACGTCTGTTCAACCGATTATGTCTAACATTA
CGAGAGACTATGCTAAGGTAATGCTACACCCATAAGTTACCTACTCAATGAACCAGCCAT
CAATACAGTAGCAACACATATGAGTGCACTGAGTCAAAACGACAAAATCCAAAATGTACT
TACATCTTCCTGTTGTGATAAGGATACGCTGCACAGGACCTCTTTCAGCAATAAATCCAA
TTTAATGAGAAGTGTCATTTTCCTTGAAAAACGAAAAACCTTCTTCTTTTTGAAAGTGAC
GTTAGCTACACAGACAGCCTAGCCTGTTGCACAGGGCTGCACCAGTGA
>NODE_189_length_628_cov_25.949045
AGTTAAACAAAGAGAAGACTGAGGTCATTGCATTTGGAAACAAAGATGAAGTGCTCAAGG
TGAACGCTTATCTTGATGCTAGGGGTCGAACAACAAAAAATCAAGTCAGGAATCTTGGTG
TGATCCTGGACTCGGAACTTAGTTTCAATAGTCATGTTAAAGCAATAAATAAAACAGCAT
ATTATCATCTAAAAAATATCGCAAAAATTAGATGCTTTGTTTCCAGACAAGACTTAGAGA
AACTTGTTCATGCTTTCATCACCAGCAGATTGGATTACTGTAATGGCCTCCTTACTGGCC
TTCCCAAAAAGACCATAAGACAGCTACAGCTCATACAGAACGCTGCTGCCAGGATTCTGA
GCAGAACTAGAAAATATGAACACATCACGCCAGTCCTCAAGTCCCTTCACTGGCTGCCAG
TTACATTTAGGATTGATTTTAAAGCACTACTACTGGTATATAAATCACTAAATGGTCTAG
GCCCTAAATACATTGCAGATATGCTCATTGAATACAATCCCAACAGATCACTCCGATCAT
CTGGATCACAACAGCTAAAAATACCAAGGGTTCACTCTAAACACGGAGAATCTGCTTTTA
GTTATTATGCCAGTCGCAGCTGGAACCAGCTTCCAGAAGAGATCAGATGTGCTCCAACAG
TAGCCACATTTAAATCCAGACTCAAAACGCATCTGTTTAGCTAT
>NODE_190_length_5386_cov_147.333084
AGGAGAAACATACGAAGGCGCATAACGATACCACTGACCCTCAGCAATCTTAAACTTCTT
AGACGAATCACCAGAACGGAAAACATCCTTCATAGAAATTTCACGCGGCGGCAAGTTGCC
ATACAAAACAGGGTCGCCAGCAATATCGGTATAAGTCAAAGCACCTTTAGCGTTAAGGTA
CTGAATCTCTTTAGTCGCAGTAGGCGGAAAACGAACAAGCGCAAGAGTAAACATAGTGCC
ATGCTCAGGAACAAAGAAACGCGGCACAGAATGTTTATAGGTCTGTTGAACACGACCAGA
AAACTGGCCTAACGACGTTTGGTCAGTTCCATCAACATCATAGCCAGATGCCCAGAGATT
AGAGCGCATGACAAGTAAAGGACGGTTGTCAGCGTCATAAGAGGTTTTACCTCCAAATGA
AGAAATAACATCATGGTAACGCTGCATGAAGTAATCACGTTCTTGGTCAGTATGCAAATT
AGCATAAGCAGCTTGCAGACCCATAATGTCAATAGATGTGGTAGAAGTCGTCATTTGGCG
AGAAAGCTCAGTCTCAGGAGGAAGCGGAGCAGTCCAAATGTTTTTGAGATGGCAGCAACG
GAAACCATAACGAGCATCATCTTGATTAAGCTCATTAGGGTTAGCCTCGGTACGGTCAGG
CATCCACGGCGCTTTAAAATAGTTGTTATAGATATTCAAATAACCCTGAAACAAATGCTT
AGGGATTTTATTGGTATCAGGGTTAATCGTGCCAAGAAAAGCGGCATGGTCAATATAACC
AGTAGTGTTAACAGTCGGGAGAGGAGTGGCATTAACACCATCCTTCATGAACTTAATCCA
CTGTTCACCATAAACGTGACGATGAGGGACATAAAAAGTAAAAATGTCTACAGTAGAGTC
AATAGCAAGGCCACGACGCAATGGAGAAAGACGGAGAGCGCCAACGGCGTCCATCTCGAA
GGAGTCGCCAGCGATAACCGGAGTAGTTGAAATGGTAATAAGACGACCAATCTGACCAGC
AAGGAAGCCAAGATGGGAAAGGTCATGCGGCATACGCTCGGCGCCAGTTTGAATATTAGA
CATAATTTATCCTCAAGTAAGGGGCCGAAGCCCCTGCAATTAAAATTGTTGACCACCTAC
ATACCAAAGACGAGCGCCTTTACGCTTGCCTTTAGTACCTCGCAACGGCTGCGGACGACC
AGGGCGAGCGCCAGAACGTTTTTTACCTTTAGACATTACATCACTCCTTCTGCACGTAAT
TTTTGACGCACGTTTTCTTCTGCGTCAGTAAGAACGTCAGTGTTTCCTGCGCGTACACGC
AAGGTAAACGCGAACAATTCAGCGGCTTTAACCGGACGCTCGACGCCATTAATAATGTTT
TCCGTAAATTCAGCGCCTTCCATGATGAGACAGGCCGTTTGAATGTTGACGGGATGAACA
TAATAAGCAATGACGGCAGCAATAAACTCAACAGGAGCAGGAAAGCGAGGGTATCCTACA
AAGTCCAGCGTACCATAAACGCAAGCCTCAACGCAGCGACGAGCACGAGAGCGGTCAGTA
GCAATCCAAACTTTGTTACTCGTCAGAAAATCGAAATCATCTTCGGTTAAATCCAAAACG
GCAGAAGCCTGAATGAGCTTAATAGAGGCCAAAGCGGTCTGGAAACGTACGGATTGTTCA
GTAACTTGACTCATGATTTCTTACCTATTAGTGGTTGAACAGCATCGGACTCAGATAGTA
ATCCACGCTCTTTTAAAATGTCAACAAGAGAATCTCTACCATGAACAAAATGTGACTCAT
ATCTAAACCAGTCCTTGACGAACGTGCCAAGCATATTAAGCCACTTCTCCTCATCCAACG
CGTCAGTTTTTGACAGAATCGTTAGTTGATGGCGAAAGGTCGCAAAGTAAGAGCTTCTCG
AGCTGCGCAAGGATAGGTCGAATTTTCTCATTTTCCGCCAGCAGTCCACTTCGATTTAAT
TCGTAAACAAGCAGTAGTAATTCCTGCTTTATCAAGATAATTTTTCGACTCATCAGAAAT
ATCCGAAAGTGTTAACTTCTGCGTCATGGAAGCGATAAAACTCTGCAGGTTGGATACGCC
AATCATTTTTATCGAAGCGCGCATAAATTTGAGCAGATTTGTCGTCACAGGTTGCGCCGC
CAAAACGTCGGCTACAGTAACTTTTCCCAGCCTCAATCTCATCTCTCTTTTTGCGTTCTG
CTTCAATATCTGGTTGAACGGCGTCGCGTCGTAACCCAGCTTGGTAAGTTGGATTAAGCA
CTCCGTGGACAGATTTGTCATTGTGAGCATTTTCATCCCGAAGTTGCGGCTCATTCTGAT
TCTGAACAGCTTCTTGGGAAGTAGCGACAGCTTGGTTTTTAGTGAGTTGTTCCATTCTTT
AGCTCCTAGACCTTTAGCAGCAAGGTCCATATCTGACTTTTTGTTAACGTATTTAGCCAC
ATAGAAACCAACAGCCATATAACTGGTAGCTTTAAGCGGCTCACCTTTAGCATCAACAGG
CCACAACCAACCAGAACGTGAAAAAGCGTCCTGCGTGTAGCGAACTGCGATGGGCATACT
GTAACCATAAGGCCACGTATTTTGCAAGCTATTTAACTGGCGGCGATTGCGTACCCGACG
ACCAAAATTAGGGTCAACGCTACCTGTAGGAAGTGTCCGCATAAAGTGCACCGCATGGAA
ATGAAGACGGCCATTAGCTGTACCATACTCAGGCACACAAAAATACTGATAGCAGTCGGC
GTGTGAATCATTAGCCTTGCGACCCTCGGCAGCAAGAACCATACGACCAATATCACGAAA
ATAGTCACGCAAAGCATTGGGATTATCATAAAACGCCTCTAATCGGTCGTCAGCCAACGT
GAGAGTGTCAAAAACGATAAACCAACCATCAGCATGAGCCTGTCGCATTGCATTCATCAA
ACGCTGAATAGCAAAGCCTCTACGCGATTTCATAGTGGAGGCCTCCAGCAATCTTGAACA
CTCATCCTTAATACCTTTCTTTTTGGGGTAATTATACTCATCGCGAATATCCTTAAGAGG
GCGTTCAGCAGCCAGCTTGCGGCAAAACTGCGTAACCGTCTTCTCGTTCTCTAAAAACCA
TTTTTCGTCCCCTTCGGGGCGGTGGTCTATAGTGTTATTAATATCAAGTTGGGGGAGCAC
ATTGTAGCATTGTGCCAATTCATCCATTAACTTCTCAGTAACAGATACAAACTCATCACG
AACGTCAGAAGCAGCCTTATGGCCGTCAACATACATATCACCATTATCGAACTCAACGCC
CTGCATACGAAAAGACAGAATCTCTTCCAAGAGCTTGATGCGGTTATCCATCTGCTTATG
GAAGCCAAGCATTGGGGATTGAGAAAGAGTAGAAATGCCACAAGCCTCAATAGCAGGTTT
AAGAGCCTCGATACGCTCAAAGTCAAAATAATCAGCGTGACATTCAGAAGGGTAATAAGA
ACGAACCATAAAAAAGCCTCCAAGATTTGGAGGCATGAAAACATACAATTGGGAGGGTGT
CAATCCTGACGGTTATTTCCTAGACAAATTAGAGCCAATACCATCAGCTTTACCGTCTTT
CCAGAAATTGTTCCAAGTATCGGCAACAGCTTTATCAATACCATGAAAAATATCAACCAC
ACCAGAAGCAGCATCAGTGACGACATTAGAAATATCCTTTGCAGTAGCGCCAATATGAGA
AGAGCCATACCGCTGATTCTGCGTTTGCTGATGAACTAAGTCAACCTCAGCACTAACCTT
GCGAGTCATTTCTTTGATTTGGTCATTGGTAAAATACTGACCAGCCGTTTGAGCTTGAGT
AAGCATTTGGCGCATAATCTCGGAAACCTGCTGTTGCTTGGAAAGATTGGTGTTTTCCAT
AATAGACGCAACGCGAGCAGTAGACTCCTTCTGTTGATAAGCAAGCATCTCATTTTGTGC
ATATACCTGGTCTTTCGTATTCTGGCGTGAAGTCGCCGACTGAATGCCAGCAATCTCTTT
TTGAGTCTCATTTTGCATCTCGGCAATCTCTTTCTGATTGTCCAGTTGCATTTTAGTAAG
CTCTTTTTGATTCTCAAATCCGGCGTCAACCATACCAGCAGAGGAAGCATCAGCACCAGC
ACGCTCCCAAGCATTAAGCTCAGGAAATGCAGCAGCAAGATAATCACGAGTATCCTTTCC
TTTATCAGCGGCAGACTTGCCACCAAGTCCAACCAAATCAAGCAACTTATCAGAAACGGC
AGAAGTGCCAGCCTGCAACGTACCTTCAAGAAGTCCTTTACCAGCTTTAGCCATAGCACC
AGAAACAAAACTAGGGACGGCCTCATCAGGGTTAGGAACATTAGAGCCTTGAATGGCAGA
TTTAATACCAGCATCACCCATGCCTACAGTATTGTTATCGGTAGCAAGCACATCACCTTG
AATGCCACCGGAGGCGGCTTTTTGACCGCCTCCAAACAATTTAGACATGGCGCCACCAGC
AAGAGCAGAAGCAATACCGCCAGCAATAGCACCAAACATAAATCACCTCACTTAAGTGGC
TGGAGACAAATAATCTCTTTAATAACCTGATTCAGCGAAACCAATCCGCGGCATTTAGTA
GCGGTAAAGTTAGACCAAACCATGAAACCAACATAAACATTATTGCCCGGCGTACGGGGA
AGGACGTCAATAGTCACACAGTCCTTGACGGTATAATAACCACCATCATGGCGACCATCC
AAAGGATAAACATCATAGGCAGTCGGGAGGGTAGTCGGAACCGAAGAAGACTCAAAGCGA
ACCAAACAGGCAAAAAATTTAGGGTCGGCATCAAAAGCAATATCAGCACCAACAGAAACA
ACCTGATTAGCGGCGTTGACAGATGTATCCATCTGAATGCAATGAAGAAAACCACCATTA
CCAGCATTAACCGTCAAACTATCAAAATATAACGTTGACGATGTAGCTTTAGGTGTCTGT
AAAACAGGTGCCGAAGAAGCTGGAGTAACAGAAGTGAGAACCAGCTTATCAGAAAAAAAG
TTTGAATTATGGCGAGAAATAAAAGTCTGAAACATGATTAAACTCCTAAGCAGAAAACCT
ACCGCGCTTCGCTTGGTCAACCCCTCAGCGGCAAAAATTAAAATTTTTACCGCTTCGGCG
TTATAACCTCACACTCAATCTTTTATCACGAAGTCATGATTGAATCGCGAGTGGTCGGCA
GATTGCGATAAACGGTCACATTAAATTTAACCTGACTATTCCACTGCAACAACTGAACGG
ACTGGAAACACTGGTCATAATCATGGTGGCGAATAAGTACGCGTTCTTGCAAATCACCAG
AAGGCGGTTCCTGAATGAATGGGAAGCCTTCAAGAAGGTGATAAGCAGGAGAAACATACG
AAGGCGCATAACGATACCACTGACCCTCAGCAATCTTAAACTTCTTAGACGAATCACCAG
Aa
>NODE_191_length_592_cov_33.332771
GGATGCGGGTATCCACACTGCTACTTTTCGCAAGCTAAACGAGTGCTGTACCATTTGAGC
TAATAAAAATTGAGTGTTTACGGTAGCAACTACAGTTTAGGATTCTGCAGACTACATTTA
ACATTGTGTATTTTCCAACATTATCAATCAAGGGCAAAGCAAAATAAGATAGGGACAGCC
CACATTGAAATAGACAAGAAAATACACAGTAAGTTGTCCAATTTGTAACTTTCGCAAAAA
ACTGAAGTTTGCCACTGATCTTTGAATAAACACCAAAGATGTATTTGGAGGATACGGGCA
TCGATCCCGCTACCTCTCGCATGCTAAGCGAGCGCTCTACCATTTGAGCTAATCCCCCAG
TTGGCTAAGGTTATTAATACAAAAGCACCTACAGTTTAGTTGTCTGGAGGCTACATTGAT
CGATGTGTAATTTCCAACATGACCAATAAACGAAAATGAAGCAAGAGGGAGCCTACACTA
AAATACAAAAGAGACTACATCGGACAATATACCATTTCTAAGCACAGAATGACAACAAAG
AACTGTCAGAAGTGGGATTCGAACCCACGCCTCCAGGAGAGACTGCGACCTGAACGCAGC
GCCTTAGACCGCTCGGCCATCCTGACTAGTAAAGAAACATCTATTTCCCTTTCTCCCAGC
TGAAGTAG
>NODE_192_length_1264_cov_173.529266
TCCAACCCTAAGAAACTATTTTCCACCTTCTTTTCTCTCCTTAACCCTCCACCTCCTCCC
CCACCATCTTCCCTTTCTGCTGATGACTTTGTCAACCATTTTGAAAAGAAAGTTAATGAC
ATCCGTAATTCCTTCTCACAACCTTGTGGGTCCACTGTTTGCTCCATCACCAAACCTTCC
CATTCACTTACTCATTTCTCCTCTCTCTCACCAGATGACACTCTGCAGCTAGTGAGATCC
AGCCGCCCAACAACATGCCCGCTCGACCCTCTTCCCTCCTCCCTCCTACAGACCATCTCT
GGTGAACTCCTACCATTCCTCACCTCACTCATCAACTCATCCCTCACCACTGGATGTGTC
CCTGCAGACTTCAAGCTAGCGAGAGTCGCTCCCCTCCTAAAGAAACCATCACTAGATCCC
TCAGATGTAAAAAACTACAGACCGGTATCCCTCCTCTCTTTTCTGTCCAAGACAATTGAG
CGTGCTGTCTCCAAACAACTCTCCAGTTATCTTTCCCAGAATGATCTCCTTGACCCCAAC
CAGTCAGGATTCAAGACAGGCCACTCAACTGAGACTGCTCTACTTCACGTAACAGAATCT
CTCCGTAAGGCCCAAGCTAACTCTCTCTCCTCTGTTCTCATTCTTCTAGATCTATCTGCA
GCCTTTGACACTGTGAATCATCACATCCTACTTTCTAACCTCTCAGATCTTGGCATCTCT
GGATCTGCACACTCCTGGTTTGCATCCTACCTGGCAGGCCGCTCTTACCAGGTGTCATGG
AGAGGGTCTTTGTCTGCTGCACGGACACTCTCCACAGGTGTTCCCCAAGGCTCTGTCCTA
GGCCCTCTCCTCTTCTCTCTCTACACCAAATCTCTTGGCTCTGTCATAACCTCACATGGA
CTCTCCTATCACTGCTATGCTGATGATACTCAACTTTACCTCTCCTTTCCCCCTTCTGAT
ATCCAGGTGAAAACCCGAATCTCTGCATGCCTGGCTGATATCTCTGCATGGATGTCAGCT
CACCACCTGAAGCTCAACCCAGATAAGACTGAGCTGCTCTTCTTCCGTGGGAAGGCCTGT
CCGCTCCAGGACATGTCCATCACTGTTGAGAACTGCACAGTGTTGCCATCCCAGACTGCA
AAGAACCTTGGTGTGACCCTAGATGACACCCTCTCGTTCGCTGCAAACATCAAGACTGTG
ACTCGCTCCTGCAGGTTCATGCTCTACAACATTCGCAGAGCACGACCCCACCTCACCCAG
GAAGCCGCCCAGATAGTCATCCAGGCACTTGTCATCTCACGTCTAGATTACTGCAACTCA
CTCCTGGTAGGACTCCCGGC
>NODE_193_length_863_cov_593.353394
GAGCTATTGAATGACAAAGTCAAAAGAGCCATAAAAAGGCTTATTTTGTTAATAAGTCGG
CCATCTTTTATCCGATCCTAACAAACAGATATGCAAAATGAAGATCTAAATAAAAGAAAC
AATGTCCTAAAAGGATTTGTCAATGCTTGAAAAACTCACATAGCAATTGAAGGTCAAAAA
AGTCACTTTTTGACTTGTCAAAATCAGACAAATTCATCTGTCTTTTTTTCGGTGAGTGTT
TGAGGTGTTTTCTCTCTTCAATAACACAAGAATGCAATATCCCACAGTAATGGTCCACAT
ATCTATGTGTTCTCTACAACTTCCAAAACATTTCTATACAAGTTTCATGATTGTGGGGTA
ATGCCTCTGTTTGCTATTAAATGACAAAGCCAAAATGGGCCAAAAAAACGGCTTATTCTG
TTAATAATTCGGCCATCTTTTATCCGATCATTAAAAGCCAATATGCAAAATGAAGATGTC
ATTAAGTAGAATAATGACCTAAAAGCATTTGTCAATGCTATATAAACTCACATAGCTATT
AAGTGTGAAAGTTTCATTTTGTACCTCAGAAAAATGACTAAGTCCAAAAAGTTACCAGGG
GTAGGTAATTCCTCCAGGCAGGAGGCCAAGTTGAATGTACTGTGACCGGGAAGGAGCTAT
GCCTGGGCTTTTTCTCTTGACCATGTTGGGCTGTTATGGATAAGAACCAGGTGGGTAACC
AGGGCTACGAGATTCCTCCAGGAATTGTGTAAAACCTTGAATAAATATGCCCTGGATGGT
GTTATCCATACAACCAAGGTGTCTAAACGTAAGTATTTAACCCAGGAAGGTGTCTATCTA
TGGGATTTATTAGAATTATGTTGGGTTTCACTGTTATGGAGGAAATAAAAAGCTGGGTAA
CCAGGGCTACGAGATTCCTCCAGAAATAGGGTAAAACCT
>NODE_194_length_350_cov_281.925720
GGATCAGTAAGAACATTAGATTTTTTCAATCCTGTGTCTCTTGAATCTTTTATTAAATTA
GTAAAGGCCTCAAAGCCTTCCAGCTGTCAACTGGACCCTATTCCAACTAAATTACTAAAG
GAGATACTCCCTGTGCTTGGCCCTCATATGGTAAAAATAATAAATTCTTCCCTGGCCTCC
GGGTGTGTTCCTAACTCCCTAAAATTGGCTGTAGTTAGGCCACTTTTAAAAAAGCCTAAT
CTTGACCCTGAAATGCTAAATAACTACCGACCTATTTCAAATCTACCGTTTCTCTCAAAA
ATTTTAGAAAAAGTTGTGTCCCAGCAATTAAATTCCTTCCTAAAGGATAATGATACTTAT
GAAAAGTTTCAGTCCGGATTTAGACCCTTCCATAGTACTGAGACTGCACTTGTGAAGGTG
GTAAAT
>NODE_199_length_380_cov_25.613157
GACTAATATGTACAAATATTGTATCTAAGCTACATGTTCTCCAGTCACCTGGGCCAATAG
GTGCTGCACCTGTCTATTGATATGAATGTAAGTCTCTTGTCTTCAGTCACCTGGGCAGAC
ATGGACAGACAGCACACATCTTCACTTGTCAAAGAAACTTTTATCAATACCAGAAGCACT
TGAAGTTTGTTTGCATTTTGTTTTCCGGCACTCTTAACAACTTCAGAAGTCAGATCACAG
GAGTATGTGATCAAAGTGCCTGGCGGTTAGATCTGGAAACACAGGAGTGCAACGCAGAGC
TTTGATACTCTACATCAATATTTCAATTCGACAATCGCTTGACATGCACCCGTACTTCCA
CAGACGAAAGGAAGGAATATAGAGAGTGCGAGAGATCCAGGGAAGGAACGGGTGAAGTAA
AGGAACTGTATATAAAAGCAAGCTAGATTGAAGGAa
>NODE_204_length_107_cov_97.149536
AGTTTTGCAAGTGAAATGCATGCTCAATCGGATTCAGGTCAGGTGATTGACTTGGCCATT
GCATAACATCCAACAGCTTTCCCTTAAAAACCTCATTGGTTGTTTTCGCAGTATGCTTCG
GGTCATTGTCCATCTGCACTGTGAAGCGCCATCCAATGAGTTCTGAAGCATTTGGCTGAA
TAT
>NODE_206_length_181_cov_20.281769
TAGAACATGTTATCTGTCTGTCTCTCCAGGTTAAGATGGTGGGGATGTGATAGAACATGT
TATCTGTCTGTCTCTCTCTGTCCAGGTTGCTGTCATGGGGAACCTCATTAAGGTCCTTGG
CAAGGATTTAGAAAACTGTCCGCATTTTTTCCTGGACTTTGAAAGTAAGTGAGCACTGTG
ATGTGGGTGTGTGTGTTCATGTGTGTATATCAGTGTGTGATGCAGGTTGGAAGCCGGAGG
TGGTGGAACGGTTTGGg
>NODE_207_length_170_cov_9.794118
GGCTTCTAACGTTACAGTAGGCGGAAGCCTGGGCCCTGGATGTAGCTCCGTTAGCAGAGC
ATAGTCTGTTTTTTTCGCGTGTCACCACCAGTGAAAGAGGTGCTATTCCGATCGAATGGT
CGTGACAACTGCAATGCTTGACAACATAAGTGGAAACAATTAAAGTTAACATTTCAAATG
ATATCTAGTCAATCTTTTGAAAACAGTGTTGTGTAGAAAGAATAGATATATTTGCATGTT
TTTATA
>NODE_208_length_394_cov_24.078680
GTGGGAAAGCGGTTCCTCTGAAGCTCTACCTCTCTCTCTCTCCCTCTCTCTTTCTGCCCT
GTCTTCTCTCCGGGCTGTGTTGTGACCTTCACGACCAGTACACCTGCAGGAAGCCATGTT
TGATTCTCTGTCCGCCAAGACGCCTGCTTGACAGCAGAATGGTGTCATAGGACAGAGTGG
AGGAATTTCTCTTTCTCTGTCATCATTAAGGGGCTTCCCCCTACGGTGCGAGGAATGAAA
AGTACGATTTAATGTCCTCAGGAGAGTGGCAGCAGAAGAAAGGCTCAAAGCCTTTCCTGC
TGGTTTCTGAGTGGGTCACTCCAACCCTCGCAGCGAATGGGATGTCCCAGTGGAATTTGC
CATAGACCCATCTGAAAGGAGAAGGATTAAGACCCTTTTAAGGATGGAAATGTAACAAAG
GAAGCACTTTTATGATGTAGCAGCATAAAATGAGTGCCTCTTTTGTGTTa
>NODE_209_length_106_cov_98.575470
TTCAATTTCTCATTAATGCAATTATCTAATCAACCAATCACATGGCAGTTGCTTCAATGC
ATTTAGGGGTGTGGTCCTGGTCAAGACAATCTCCTGAACTCCAAACTGAATGTCAGAATG
GGAAAGAAAGGTGATTTAAGCAATTTTGAGCGTGGCATGGTTGTTGGTGCCAGACGGGCC
GG
>NODE_211_length_4620_cov_51.716232
TGGACTCAGGCTGTGGGCCTTCTCACACCAACGCCATAAGGGCATTCCCTGGAGGAATGC
ATGCCCCTGGTTACCCAAGTTAAATAAGCCTAAGAGGAGGAAGACTTTTGTCCCCCTCCA
TGCACAGGCTTTTACTTAGCCTGTGGCCCTCTGTCCAAGGACTTGCCTCCACAACCCAAT
GGAGGTTTTTAATTCTGTTGGAGGAGGACTTGTCCCCCTCCATGCCCAGCCTTTGGCCAC
TGGACCTTTGTTCAAGGACTTACCTCCACAACCCAATGGAGGTTTTTAATTCTTTTGGAG
GAGGACTTGTCCCCCTGCAATGCCCAGTCTTTGGCCTTGGGCACTCGGCCTTGTTTTAAT
TCAGTCCCTTGGACAACAACTCTTGGATGTTGTCCATGCCCCTGGTTACCCAAAACAGGG
GAAAAAATAGGGGGTATTGGGCGCCACGTGCGCCCACCTCCATGCGCATGAGATGCGCCT
ACAAAAGGTTGGATGGAGGGATGACTTTCAATAGATCGCAGCGTCAGAGCTGCTCTTCTA
CTTACGAAACCCTCATCCAGAATCAGGTCGTTTACAGGGCATTTAGCACCATGTCTCTTC
GTACATTTTTTGTGTCAATGGAGTGGGGGACGAACCTCATCTTGCCGCCCCCCGGCCCAT
GTTACAGACGGCTCTGCTCACCTGGCCCCCACCACGGGGACCAGCCTATTCCGAACCAAC
GAACGTACCACAGCACTGTGGTATCATTACATCTAGGTGGGATTCTGACTTAGAGGCGTT
CAGTCATAATCCCACAGATGGTAGCTTCGCACCAGTGGCTTCTCAACCAAGCACATACAC
CAAATGTCTGAATCTGCGGTTCCTCTCGTACTGAGCAGGATTACTATTGCAACAACACAT
CATCAGTAGGGTAAAACTAACCTGTCTCACGACGGTCTAAACCCAGCTCACGTTCCCTAT
TAGTGGGTGAACAATCCAACGCTTGGTGAATTCTGCTTCACAATGATAGGAAGAGCCGAC
ATCGAAGGATCAAAAAGCGACGTCGCTATGAACGCTTGGCCGCCACAAGCCAGTTATCCC
TGTGGTAACTTTTCTGACACCTCCTGCTTGAAACCCAAAAAGCCAGAAGGATCGTGAGGC
CCCGCTTTCACGGTCTGTATTCATACTGAAAATCAAGATCAAGCGAGCTTTTGCCCTTCT
GCTCTACGGGAGGTTTCTGTCCTCCCTGAGCTCGCCTTAGGACACCTGCGTTACTGTTTG
ACAGGTGTACCGCCCCAGTCAAACTCCCCACCTGGCACTGTCCCCGGAACAGGTCGTAAC
CTGGCACACGCCAGGTCCTTGCACCAGAACCGAAAGCCCAGCTTGGGGCTCACCTCCCCG
CACCACCGGGTTAGTGAATAAACTAAAAGAGTAGTGGTATTTCAACAGCGGCCGGAGCCT
CCCACTTATTCTACACCTCTCATGTCTCTTCACAATGCCAGACTAGAGTCAAGCTCAACA
GGGTCTTCTTTCCCCGCTGATTCTGCCAAGCCCGTTCCCTTGGCTGTGGTTTCGCTAGAT
AGTAAGTAGGGACAGTGGGAATCTCGTTCATCCATTCATGCGCGTCACTAATTAGATGAC
GAGGCATTTGGCTACCTTAAGAGAGTCATAGTTACTCCCGCCGTTTACCCGCGCTTCTTT
GAATTTCTTCACGTTGACATTCAGAGCACTGGGCAGAAATCACATTGTGTCAACACCCAG
CGTGGGCCTTCACAATGCTTTGTTTTAATTAAACAGTCGGATTCCCCTGGTCCGCACCAG
TTCTAAGTCAGCTGCTACTTGCCGGCCGAGGCGGACCCGCCAGGCCCCGCCGGAGCGGAG
TAAGACGAGCCACCATTAGCCGAGGCGATCCACGAGATGGGCCCGGCGAGTGTCCGAAGT
CCCCGCCGCAATTGGACCCACTCCGCGCCGGTCCACCCTTCGACCCGCCGTTCGGACACC
GTCCCAAGTCAATCCCCGCTTCCGAAGTTACGGGGACAACCGGGGCGGGCCTCCCGACGG
GCTTACAGGTGGTGGCACGGGGCAGCCCGGATATACGACGAGACCAACAGCCACTGCACA
AGTCCAGCCCCGCTTCACACCACGGCCCGACCGACCCAGCCCTTAGAGCCAATCCTTATC
CCGAAGTTACGGATCTGATTTGCCGACTTCCCTTACTTACATTGTTCCAACATGCCAGAG
GCTGTTCACCTTGGAGACCTGCTGCGGATATGGGTACGGCCCGGCGCGAGATTTACACCT
TCTCCCTCGGATTTTCAAGGGCCAGCGAGAGCTCACCAGACGCCGCAGGATGCGCGACGC
TTTCCAGAGCACGGGTCCCTCTCTCGGGGCGAACCTATTCCAGGGTACCCTGCCCTTCAC
AAAGAAAAGAGAACTCTTCCTGGGGCCCCCGCCGGCTTCTCCGAGTTCGTTTGCGTTACC
GCACTGTGCGCCTCACGGCGCCCATCTCCGCCACTCCTGGTCTGGGAATCTGAACCCAGT
TCCCTTTCGATTGGCCCGGGGCAACAGAGGCTATTGCCCCAACTTTCAGAACGGCCTTCG
CCCATCTCTTAGGACCGACTGACCCATGTTCAACTGCTGTTCACATGGAACCCTTCTCCA
CTTCGGCCTTCAAAGCTCTCGTTTGAATATTTGCTACTACCACCAAGATCTGCACCCGCG
GCGGCTCCACACGGGCCCACGCCCTATGCTTCAGTGCGCACCGCGGCGCCCTCCTACTCA
TCGCGGCATAGCCCACGTGGCTCTCATTGCACGCGACGGCCGGGTATGGGCCCGACGCTC
CAGCGCCATCCATTTTCAGGGCTAGTTGATTCGGCAGGTGAGTTGTTACACACTCCTTAG
CGGATTCCAACTTCCATGGCCACCGTCCTGCTGTCTATATCAACCAACACCTTTTCTGGG
GTCTGATGAGCGTCGGCATCGGGCGCCTTAACCCGGCGTTCGGTTCATCCCGCAGCGCCA
GTTCTGCTTACCAAAAGTGGCCCACTGGGCAGCTCACATTCCATGCCCGGCTCCATGCCA
GCGAGCCGGGCCTCTTACCCATTTAAAGTTTGAGAATAGGTTGAGTTCGTTTCGAACCCA
TAGCCTCTAGTCATTCGCTTTACCAGATAAAACTGCGAGGCTGAGCGCCAGCTATCCTGA
GGGAAACTTCGGAGGGAACCAGCTACTAGATGGTTCGATTAGTCTTTCGCCCCTATACCC
AGGTCGGACGACCGATTTGCACGTCAGGACCGCTACGGACCTCCACCAGAGTTTCCTCTG
GCTTCGCCCTGCCCAGGCATAGTTCACCATCTTTCGGGTACTATCGCGTGCGCTCATGCT
CCACCTCCCCGACGGTGCGGGCGAGACGGGCCGGTGTTGCGCCCGACACCGGAGTGCCGG
GATCACACCTAAGCCACGGCGGCAGTCCGCCTGGCATTCACTTTCATTGCGCCGTAGGGT
TTCACTTCCCTTTGACTCGCGCACGCGTTAGACTCCTTGGTCCGTGTTTCAAGACGGGTC
GGTTGGGTCACCATCATCGCCGCTGACCCCTTTCACCAGTTATACGAGGGCGCACCCCAC
CCATTCGTCGCCACGCATTTGAACCGTACTGAGGACAGTCCGGCCCGGTCGACAGTGACA
ACGGGAGCGGGGGGCCCCGTGCTCCCCCGGAGGGGAGCATGGCGAAGTGGGCACTAGTCC
GCGCCCCCGGGAAACGGCGAGTCCGGAGCAGAGAACGTTGTAAAGCTGCCGGCCCGAAAG
TCGGCAGCCACCTTCGTCCCAAGCCCTTCCAAGCCGACCCAGAGGCGGTCGCGGCGCACC
ACCCGGAAGGAGTGCACCCGACGGGGGCTGCACCGCTGGCAGGGGCGCTCCCGCAAGCGA
GATACGTCCACAGCACAACGGCCGACCCTTACCCGCCGAACTGAACCCTCCGGGCAGACA
GTGTGGCTCCCAGCCGTTTACCTCTCAGTGGTTTCACGCCCTCTTGAACTCTCTCTTCAA
AGTTCTTTTCAACTTTCCCTCACGGTACTTGTTGACTATCGGTCTTGCCCCAGTATTTAG
CCTTGGATGGAGTTTACCACCCGCTTCGGATTGCATTCCCAAGCAACCCTACTCAAAGGA
GTCCGAGTCCCGGCGCGACGGGGGCCTTACCGGCCTGCCACCGTCTCTGGGATAAGCCCC
TTTCACTAGGACTTAGGCCCCCGCTCGACACCGGAAAAACGGGCTCCTATACGCCACATT
TCCCGTGACCGACCGCCGGCCAGGGATTCGGCGCTGGGCTCTTCCCTCTTCGCTCGCCGC
TACTGAGGGAATCCTGGTTAGTTTCTTTTCCTCCGCTTAGTAATATGCTTAAATTCAGCG
GGTAGTCTCGCCTGATCTGAGGCCACAAATGGGGTAAAGGGATGTGGCCGGTCACCCGGA
CTCACAAAGCTTTCAAGTCTGGGGCCGTCAGAGCTCCGCAACCGCTCCCGCACCAAGACC
CGGAGCTAACCTTTATCAGGACGCGGGACTGCACGGACAGACGAGTCCACCGGCAGCCGC
GCCCCAAACGGGATAGCCCGGACAGGGAAACGGAAGACAGCACGGGGGGCCGGGCGGAAC
AGACCGGCGGGGCACGAGGTCCCGTCGAATAAGCCCACCAAGTCCCACCGACAGTCCCAT
CAAGAATTACCGCAGc
>NODE_212_length_388_cov_31.108248
AGTGTGTATATGCGCCTGCTAGAGGAGGGGAATTGTTGTGTGTATACATATTTTGTGTGT
GTGTGTGTGCGTGTGTGTGAGAGACACCTGCTCCAGTGAAGGTGAAAGAAGTGCTCACTT
GAGCTCATTGAAAAGTAGATGTGACAGTAAATTTTTCAGCCTCCTGAGATGGGAGATCTT
GTTATAGCAGGCAGGATGGGGTCAGGGCACTGGCTGTTGATGATTGAGGAAAAGAGAAGT
AAATTCATTCTGCTCCAGGCACTTTGTCAAGTGCCAGTAGCTTACCGCTGAGAGTCGCTC
ACCCATCCCCGTGTTACGGCCCTAGAGGTCACCCGCCCGTCGTAAATCAGTCACCTCGCC
TGCTAAACCATGTTCTCATGCTGCTGCTCCTGGTGATATTACCAAGGAAGAGCAGCCAGG
CCCAAGATGCTTCTGGAGGAGAAGAGAGAAGGAGATAGGAGGGa
>NODE_218_length_575_cov_36.940868
TTATTAACATTTTGTTCTTCAATTTAACACTATGTCGTCATTCATTGTGTGTTTTTTCAG
TATTGGAATATACAACATTTTGAAAAGAGCTCTTTCTCTCCAACACACACACCGAAGCAT
ACACACATGTACACACAGACAGACACAGACTAACACATATCCCTCTTTAAACTGGCTCTC
CCCCCTATAGCAATTTTGTCAGAAGTTGAAAATGTCTTGATTTAGTTGTCTGGCTGTTCC
GGACAGTTTCTCCCGCTGTGCTAATGTGAACAGGACATCCCGCTGGGCACAAAGAATACC
ACTTCACGGCAGCCGCATAGCTGGCAGCTTTTATTTATGGAGCTACCGAAATGAATGGGT
ATTAGTGTCCAAACATTTCTCCATGCTCCTGCAGCCGCACACAAAAGCCACTGATTTTCA
GCAAATCTGCACTTATTTTATTCAAGACTGGACCAAAAAGAGAAGAAGGAAAAAAACATT
TAGAATGACTTAAAAGACCTCAGACAAGGGAGATATCGAACATAAAAACACCTCAATTTC
ATTGCACTTCTATCCAAGTTAAAATGGAAAATATTTCTATGCCCCATCAACTCAACAAGT
GGTGAAATGTGTAACAAAAGTATGACATTTTTCTCAAACCAAGttgcttgg
>NODE_219_length_527_cov_246.776093
GCCACTGGGTGGTTTGGTCCTTGGTGGTCCTGTTGGTGGTGTGGTTCAGGCAATGTGGAT
GGGACTGTAACGTGTCTGTTTGCTCCGGCATGAGGTTCTCTTCATGTAGGATCAATCCTC
TAGTCCCCATCTGTCTCAGTCCCCAGATGTTATGCTGCTATAGTTTTTATGTCGGGGGAT
TAGGGTTAGGTTATTCTGTCCCTTCTCAGCACCCACCACTTAAGTTTCATTGATATTAAC
ATGTTCTGCGGTCTGTGTTTTGGTCCTAGGTGGACCAAAACACTAGGACCCAGCTTTCAG
GACCTGTGGCCTGACGACTTCGCCCCATCTTTGTCCTGATGCTGCACAAAGAATGAGGAC
CAAAACCCTAGGACCCGGCTTTCAGGACCTGTGGCCTGATAACTTCGCCCCATCTCTGTC
CTGATGCTGCACAAAGACTGTGGTCACGGCTTGCCCACTCATATCTTTATTGACACTAAC
ACTGATAAACAATGTGACTGTAATGGGCTGTGTGCCCTTGGACCCTTCACCCGGAACAGC
CAGAAGAGACCTGGTCACCTTTTGGAGTCTGGCCTCTCTCTAGGTTTCTTCCTATATCTA
TTA
>NODE_220_length_474_cov_25.544304
TGACTTTCCCGGACAGCACCGAGAAGGAGAAGGAGCCTAAAGGACAAGGACAGACATACA
GTTAGTGACGCCACAACGGACGAGCAGGTCACAGGTTCAAAATCCCTTTCAGACATTTTT
ACTTTAGATTAGGTATATCGTCAAGCATCAGCAAGCTGGATGTATTTTATTTACACTCAC
CAATGTGAATGTAGCCTTTTTTGTACAGTCTGTTGATGATGAGGGTAAGGATAAGTCCAA
TGTTGCGGGAGTTGTAGTAAGTAAGGTATATAATCCATCCACAGGACAGAATGGTGGCTA
GAAAAGAATACAGAGGCTTAACTTACAGCAATGATGTGACACCAAGAGTTTATATTGTAA
CAGTAACCAATAAACTGTCATGATAGTGAAAAGAGTCCTTTTTAAAATGTATTGGTTGGA
TAAGTAGTCACTCTCCTGACTCATCACCTTGGCACCAAATACAGGTGCAAGTCTTCAACA
ATGTCTTGTGTCTGATTCCTGTGATGTTTACTATGGTAATTGTTTTTGGCCAATCTGCCT
gaggtagata
>NODE_221_length_309_cov_26.783171
TACAAAACATTAATAAATTTTTCCCTGATAAATCAAAGTGCATATAGACTTAGTGCACAT
AGTCCTTCTGGATGTTTCCTCAACGTCAATCCAACGTCAGCCAGCCTCACGCAGTAGGCT
AGTGAAGCCAACAAACACTTACCCATAGTATAGAATATAATATATTTTTTTTCCATAAGT
AAGAAGATAACAGTCATGAACATTATTAAATACAGTCAACACTAATGTTATATACAGTAT
CGCACTGCAAGGTCTGGCTTCATTGGCCCCCAACCGTCCGACTCCAGCACGAAACATCGG
ATAGGTCGCTACATAGTCACAACAGAAATATGTGATCACAATACAATGACAAGTCTGAAG
TGTTTTTTCTAGATGCCGTCAGTGt
>NODE_222_length_83_cov_59.493977
CACCCTTTCCACTGTCAGTACTATCCTCCATGCAACCACACAACAATCTTTCGTACCATA
CACACCATACAAGCACTACAGATATTCTACAACAACATATGTCCATCCACCCAAGACAAA
GTGTAGTTGTCCAGTCGTCCAAGACCAAGAAGAAGAACA
>NODE_223_length_424_cov_42.540092
TCAAAGACATTTCTGTTGTGTGGTTCCCATTCAGCCCATGTTGATGTGCTCCATCTGCCA
CTCCAGAGGCTACACCAGTTTACCTGTGATTCCTATGGGGTGAGGTTTAGCTGAAAAGCC
CAGTCGTACCCAGTCATAGAGAGCGTGGCGCAGGCCTGACCCTGGCTCACCACTCATTGT
GTAGTGCAGCGGTGTAATGAGGCCCTGTGTGGATATTGATATGACAGAACAAAAGGCCAA
GGTGCAGTAAGGACAGCAATCCACACGTTTCACACCATTTGTTTTTCACACCGTATCCAT
CACATTAATGGGTCACCTTTCTGTGACAGCTCATGATTACCTGCTTACCCATGGACAGAG
AAAGGGGAAAGAGAGGGGGGATAGAGCGAAAGAGCGAGGTTGCGAGAGAGAGTGAAGATG
GGGAAAGGTAAAGCAGACAATGGGAAAAAAAATAGGGAGAGAGGGAGCTTTTGATATCAG
GGTAAAGGGCGAGCTGTGGt
>NODE_224_length_413_cov_35.215496
CAGAACAGAGGAGCACATTATTCTAACAACTACCTTTTGCCAGGCCAATCTATCTACCAA
ATTAGTTTATCGTGTAATACCCTTCCAGAAGCTCTTCTGGCAGAAACAAGATATTATTCT
CCTGGAACAACCCCATAGAAGGCGGGAGAAGCCAGTCAGATTCATATTTCATATGTGTCA
CAGAAAACCCATCAGTGTAATAACCCTCCATCTCGTGGGTGTTATTCAGCCATCTGCTAC
TATATTACTTATCTTTATTTTGCAACTAATTAACAGCATAATCTTCTAAATTCAGCCAGT
TAATTATCATTATTGTGGTCTTTGCAGCATCATCAGTCCTTGTAAAGCACAGTCTCGTTG
CCCCCGGAGAGGCGAGGGGGGCGGGGGCGGTGGGTTTGAAGGCTGGGCGGTGGTCGTTTT
TCTTGACGTGGGCTCATTAGGTGTTTGCTGATGAGCTGAGTGCGGTGGGGGGGGTGCAGG
TCAGCCAGg
>NODE_251_length_156_cov_47.487179
GCGTGTCACCACCAGTGAAACAGACAGTGAATTAGAAAATTAAGCCCCTCATAATAACGA
TAGTCATTTGCCGTTTCTGAAGAGGTGCTATTCCGACCGAATGGTCGTGACAACTGCAAT
GCTTCGGCAACATAAGTGGAAACAATTAAAGTTATAATTTCAAATGATATCTAGGCAATC
TTTTGAAAACAGTGTTGTGTAGAAAGAATAGATATATTTGCATGTTTTTATA
>NODE_255_length_684_cov_20.788012
AATAATAATAATAATAATAATTAAAGCTGCAAGCAGCATTCGTCGGGTTTCAAGCTTTTA
ACACCTTTAAGCACATATAAAAGTTTAATAATACATAGCACCTTGGACCAAGACACTGCC
CACCAATTTTCAAGTCAATCGGACAAACGGTCAGATGGTCAGAGCACATTTTATGCTTGG
TTTTTCATGTTATAGCGCCACCTAGTCTCCAATTGTCATGATTTTTTTTTACTGTGACCT
AACGCTGAGCTCCTACATATGTCTGCAGAGTTTGGTTAAAATACGTCATTTAGTTCCCGA
TCTATAGCCATTAAAGTGAAATAGGCTCCTCCCACAACTTTCCTTTTGCCCCCCTATGCG
ATCGTGAAATGAAATTTCAACTTTTTTTTAATAATTATTGATATTCAGACTCCAGAGAAC
ATTTCTGCACTGGTTTGGTTCAGATCTGGCGAAAAACCTAGGACTAGTTCGCAAAAGTAG
GTTATTAACATATTCACAAATATTTATTAAACAATTTGATTGACAGCAGTGGTTCTTGAG
GCAAAGTTGTTCAGTATGAGGAGAGCTATCAAATGATATACATTTTGTGTGGATGTGTCT
AACACCATGTGATTACATAGCCGTAACAGAGCCTGTAAAATGCGTTAGCGCCACCTAATG
GCCGATTTCTTTCAAAATTCTTACAGACCTATAGGGCTATGAGTCAAACATGCCTATTGA
GTTTCGTTCCGATCGGACTTTGTTAACCGTGTCTAATAGG
>NODE_256_length_672_cov_23.857143
CGTGACATCAACACCTAAAGTCTTTGTGGTTCCTTACCTGTAGTTGAAAAGGTCTTTCTA
CGATTTCCAGTCTGGTAGGTGTTTTTGTGGAAATAGGGCATTGGTGGTTCAGTGGTAGAA
TTCTCGCCTGCCACGCGGGAGGCCCGGGTTCGTATACCAGGCCAATGCATAAGGTTTTAC
AGGCTCCAATTCAAGCAGGATAATCACAAGAATATTTCGAGTTAAAAGAAGGAAAAGAAA
AAATTTGACAAATCAAGCCTTCTGCTTACTGGAAATGATTTACTGAACATGTGCTTATTT
ACTGTACATGTGCCGATTTCCATGCAAAATCTGTTGGTGGTCCTGTGAGAAGGGCTCAAT
TTGGAAGAATATTTAGTCACACAACTCTTGTGCGTCTTGTGAACGTGTCACAGTAAAATG
ATCGACACGCACAATTTTGTAAGAATATTTAGTCACACGACTCTTGTGCGTCTTGTGAAC
GTGTCACAGTAAAATGATCGATGTGCTGTTTTCGTGACCCACATTTCCATAGACAAGTGG
TCTTTACAGACAGGATTGTGGCAGGTGTTTTTCATGTTTATTTTATAATATTTTGTTCCT
ACAGGATGCCTTGTTCAGGTGTTCCCAGAGTCCTACTGAGCAACTGCTCACAACTGCTCC
TCGTTAGTATAGTGGTGAGTATCCCCGCCTGTCACGCGGGAGACCGGGGTTCAATTCCCC
GACGGGGAGAGAGTAGTATTTTAGTGAc
>NODE_257_length_276_cov_57.289856
ACAGAAAGTAATAATGTAACGTAATCACACTACTCTTACTGAATAATAAGTAATAAGTAA
TATTACTTTTTAAAGTAACTTTTCCCAACACTGCTGAGCACTAACTGGGTGGATGATCAG
GAATGCTCTGAAGCACGGCCACTGAATGAAACTTTTGACAAGTATGCAAGGAGGGAGTGA
TTGTTATAAATAAATTGGTTTGTTCAGTTCATTTGTGTTGTAATAATTGTGTCAAAAAAC
AGAAGTATAACTAAACAAATATCGGTTCTGCATATCGGCTATCGGGCACATAAACATGCA
AATAATCGGTATCGGTATCGGTTATAAAAATCAATATCGGTCGATCTCTAGT
>NODE_258_length_77_cov_10.870130
GGGATGGTGTTCTTGGGATGGTACTCATCATTCTTCTTCCTCCAAACACGGTTAGTGGGA
TTATGACCAAAAAGTTATATTTTGGTCTCATCTGACCACATGACTTTCTCCTATGACTCC
TCTGGATCATCCAAATGGTCATTGGCAAACTTA
>NODE_264_length_301_cov_37.146179
GAGGGAAGGCAGACTTTAACAAGTTGTGTGGGGAGGGGGTCAAGTTGACAGGTGGATGGC
TTGGATTTCAGGATGAGTTCTGTGATTTCTGAGATGGAAGGGAGCTGGAACGAGGAAAAT
GTGTGTGTGGAAGGGTGGAAGTCTGATGAGATGCCAAGGTGAGGGATTGAATTAAGGTGT
TGGTGGATGTTCTTGATTTTATCAGTAAAAAAGGACATGATGGAGTTGCAGAAGGAGGTT
GTATACAGGTGGGGGGGGAGGAAGTCCTGGGGTTGAGTGGTACTGTTAAGTAGGGAAAAA
AGTGACTTGGAGTTTCCTTTATTGGCAGTAATTAGAGCGGAGTAGTAGTGGGTTTTGGTG
GTAGCAATTGAGTCCTT
>NODE_267_length_431_cov_28.445477
CTAAACACACTCTCTCTCTCTCTCTCTCTCTCTCTCTCTCTCTCGCTCTCTCTCCCTCTG
TCTCTCTCTCATCTCTTGTCTGGGCTGGGAGGGGGAGTCCTGCCCCTTTGCTTTCCTCAG
ATCAATGCCCTGGCCACTCACTTTCTGATGTTGCACGACGGGAAATGCTTTGAATACTTG
CGACATGGCCGCTCGCATTGATTGCCAAGATTGACAGCTCTAACCATCGTCTTCTCTTGT
TTCTGAATGAGAGAGTGAGAGAGAGAGAGACAGAGAGAGATAGAGGATAGATAACAACAA
AAGCGTCTTGCTGTGTTGACAGTTTAACTTCATAGAAAGAACAGGATCTCATCATATGGC
TAGTGAAAAGCACATTATTCTTAGTTTCCTGTTCTGTACAGATAGTGAAAATCATTTTAA
CGTAAAATAATCTGACAGGCTACTCACGAACCGGGATACCGCCAGGACCTACAGTAGCCT
ACTACATCTCTCTTTGCTcgactgttc
>NODE_273_length_410_cov_187.407318
CCTTGGTGCCGACCGAAAGTCCTTCTCCATGTCTTCCCCGAACTTCTCCCACACCCGCTG
CTTTGCCTCCTTCACAGCAGAGGCTGCAGCCCTTCGAGCCCCTCGGTACCCTGCAACTGC
CTCCGGAGTCCTCTGGGATAACATCTCCCGGAAAGACTCCTTCTTCAGTCGGACGGCTTC
CCTAACCACCGGTGTCCACCACGGTGTTCGTGGGTTACCGCCCCTTGAGGCACCCAAGAC
CTTAAGACCACAGCTCCCCGCCGCAGCTTCAGCAATGGAAGCTTTGAACATTGTCCACTC
GGGTTCAATGCTCCCAGCCTCCACAGGGATGCACGAAAAGCTCCGCCGGAGGTGTGAGTT
GAAAGTCTGTTGGACAGGGGCCTCCTCCAGACGTTCCCAATTTACCCGCACTACCCGTTT
GGGCTTACCAGGTCTGTCCAGAGTCTTCCCCCACCCCCTGACCCAACTCACTACCAGATG
GTGATC
>NODE_274_length_392_cov_358.487244
TCGATTTCCCTGGTGGAGGTCACTGAGGTAGTCAAACAACTGCACAGTGGCAAAGCCCCC
GGGATTGATGAGATCCGTCCAGAAATGCTGAAAGCTCTAGGTGTGGAGGGGCTGTCTTGG
ATGACACGCCTCTTCAACATTGCGTGGAAGTCTGGGACAGTGCCAAAGGAGTGGCAGATC
GGGGTGGTGGTTCCCTTGTTCAAAAAGGGGGACCAGAGGATGTGTGGTAATTACAGGGGT
ATCACACTTCTCAGCCTCCCTGGTAAAGTCTACTCCAAGGTGCTGGAAAGGAGGGTTCGG
CCGATAGTCGAACCTCAGATTGAAGAGGAACAATGCGGATTCCGTCCTGGTCGTGGAACA
ACGGATCAGCTCTTCACTCTCGCAAGGATCCTGGAGGGAGCCTGGGAGTATGCCCATCCG
GTCTACTTGTGTTTTGTGGATCTGGAGAAGGCATATGACCGGGTCCCA
>NODE_275_length_229_cov_577.624451
CTTAAAGAAGTATTGAAAGGTATGGATATATTTGAACTAACAGATATATGGAGGCTTAAA
AACCCTGGATTGATTAGATTTACATGGAGGAGAGCTAACCAAGCTAGCCGTCTGGATTAC
ATTTTAACATCCTTCTCTCTAGTACCCAAAGTTAAGAAAGTATTGATAGGGGATAGAATG
AGGTCAGACCATCATATAATTGGCATTTATATTAACCTAACAGAATTCCCACGTGGGCCA
GGCTATTGGAAATTTAATCAAAACCTGCTAGAAGACAGTTTATTCATCACAAAGACTAAA
GAATT
>NODE_283_length_182_cov_472.692322
TGGAGAGAGGAAGTTTCACTTTAAATGTGAGGAGAAAGTGGTCAGTTATGGGGATTTCAT
CAGCTTTAAGGTCAGAGGGGGTGACACCGGAGCAGCAGATTAAGTCCAGAATATGTCCTT
TGGAGTGTGTGGGAACAGTAGTAAATTGCTGACATCCAAAGCTCTCTAAACAGGAGGTGA
AGTCTTTGGTAAAAGGTAAATTGACATTGTCCATATGGATATTAAAATCGCCCAATAGAA
TTATGTTAGGAGAGAGAG
>NODE_284_length_145_cov_826.737915
ATCTGAAACACAACAAGAAGGACTAATTTCACTTTTACTAAAACAAGATCCATGCGGAAA
ATATAAGGACCCAATATATCTTAAAAACTGGAGACCTCTTACACTGCAATGTTGTGATGC
AAAAATCCTAGCAAAATGCTTAGCTCTTAGGTTTAAAAAGGTTTTGTCAAATATCATCCA
CCACAATCAAACTGGCTTTTTGCATGGAAGGTATATTGGAG
>NODE_285_length_87_cov_778.747131
CTTTTTCGAAATCAGCTATAAATACCAGGCCAGGTGATTTTGACCTCTCATACTGTTCTA
TTGTTTCTAGTATCTGTCTAATGTTATCTCCAATATACCTTCCATGCAAAAAGCCAGTTT
GATTGTGGTGGATGATATTTGACAAAACCTTTTTAAACCTAAG
>NODE_299_length_270_cov_531.570374
AAAAAATCTAAGGTATGCTTTGGAGTCCCTCAAGGCTCTGTTTTGGGACCATTACTGTTC
TCTCTATATATGCTGCCTCTTGGTGATGTTATCCGGAAACACAACGTCAACTTTCACTGC
TATGCTGATGACACACAGCTGTACATTTCAGTAAAAAAGGGTGAAGCCCCAAAATTGCAC
ACCCTGGAAGCCTGTGTATTGGAGATAAAGAATTGGATGACAGAAAATTACTTACTTTTA
AACTCTGATAAAACAGAAATGCTAATTTTAGGTCCCAAAAAACAAAGAGATCTGCTGTCA
AATCTGGCAATGAACATAGATGGTTGTACAGTTGTATCAGAAAAAA
>NODE_305_length_498_cov_21.506023
GCTACATGAAAGGCACAAGGCTTGGACATGGTTACAAGACCTGTGTACTGCTTTCTCTAC
CCTGTCTGTTCTTCTCCCTGCCCTAACTGCTCTGCACTGAAACTCTTTAGCTGATGGGAG
TGTAACAAGCGTCCCTTTTAGAATATGAAACACAGTATGCCTTACACAGTAATGACTGCA
AGACAGATGTAAGGAAAGTCACACATAATGTAAAAGGAACCACAGACTTTTTCAGTTCTT
TAGTTTTTATTTGGGTTACATTGCCATAGTACATGCTGTACGGACACAGTGTCATGCCGT
GAGTCTCTCTGACTTGTGTCCTCCTCTCCTCTGTGCCCTGCGTGCTCTTATCACTGTCCT
GCAGGCTGCTCTCTGTGCCGTGTGTGTTCCTCAACCTAGCTCAGTCACTGCCAGACTGAC
TAGATTTTAGGTCTGGGAGTGTGATGTGGGAAGGGTTACCTAATTCAACCAACCAAGCTC
ATGTGCTCTGAAAACTCCGACCGCAGAGGTTTCCTCCTTCCCAGTGTGAAGTCTATGGGT
AGGATCAGGCTACATGAAAGGCACAAGGCTTGGA
>NODE_306_length_411_cov_25.051094
GAGAGAGAGAGAGAGAGAGAGAGAGAGAGAGAGAGAGAGAGAGATGGGGAGACTGCCCTT
TGTGTAGGTGAAATGTGTCTCGGAGACTGTCATCGTAATATACCTCAGTGAAATGAAGGT
TAATTCTGATGTACAGCCTGCATGGCAGTCATTATCAGCGAATCATGAAAATAAATTAAG
CCACTGAAATAGATACGTCCTCCTCTGGCACGCGGTGGGGATCCTGTGAAGGATGGACGG
CTGAACTTTACAGATTATTATTGGAAAATAGTGCCGGATTCAATTAACGCACCTAAAGAC
ACCTTTATAGAGGGCACCCATAATTTAAATGACAGCGTGGTGTAATTTTGCTTGTTATAA
GTCAAATTTGCAGAGTTTCATGTTCCGCATCTCACCGCCCCCCACGCCCGCCCTAAGTTT
TTCTCCTCCTTATCATCTTTCTTCCAAGGGATTTCATAATAGAGAAAGACAAAAGAGTTG
CACCCCa
>NODE_322_length_464_cov_18.562500
CAGACATGGGGACTTGTGACTTGGTGACTTGGACTCGAGTCGACTCGAGTCGCTATTTTT
ATGACTTGTGACTTGACTTGACAAAAAATAAAATACTTGAGACTTGACTCGGACTTGGAA
GTTAAAGACTCGGGACTTGACTTGACTTGAGACACGATGACTTGAATGACTTGAGTGTTA
ATCACATCATGTTTTCAGTTTGAATATAAAATATAGAAATTATTTTAAAAAATAAAGTTG
ATTACCCAACTGGAGCGCAGGCTGAGAAATCACAACACTATCATCCGTCATGCCCTCTCC
GAGAGGGCCTCTCGTACCTTACGCACACCACGCCCACTTTGATCAGATATCACATTATGT
CAGCCGGTGGGTTACCGAGGGTCATCGCTTTCGGCTTCAAGAATTATTCACAAGATGGCA
AAAGACGAACTGCGCTTTGCAAGACATGCAACATTAACATCGCGGAAAGCCAGACGACAA
CCTCCAACCGTCATTTGAAGAGCCATTCTCCCCAGTAAGTGCTTGTCATTTTGTTAatgt
>NODE_323_length_679_cov_31.132547
GATGCGGGCAAAGGAGAAAGGGGGGGTGGTAAGGCAAGATGCTACGGGGGGTGGTGGGTT
ATTTACTGCAGTAGGGGTTGCCAGATGGAAGGCATGCCCAGCCATAGCAAAATGCTTATT
AAAATTCTCTATGATAGAGGGCTTGTCAGTGGTGACAGTATTATGATGTCTTAGAGCAGT
GGGCAGCTGAGCCGTGGTGTTCTTGTTTTCCATGGATTTTATTGTGTCCCAGAACTTTTT
AGTGTTTGTACCACACAAAGCTAATTTTTGTTTGAAGAAGCTAGCTTTAGCATTTCTGAC
CGCCTGTGTGTACTGGTTCCTGACTTCCTTGAAAAGCTGCAGGTCGCGTGGATTTTTCGA
GGCTAAAGCGGCACGCCACAGGGTGTGTTTATGTTGGCTCAGGTCGGCTAGGTCTGGAGT
ATACCAGGGGCTGTATCTGTTCTTGGTTCTAAACTTTTTGAAAGGGGCATGTTTATTTAA
AGTGGCGAGGAAGGCATTCTTGAAGAATGACCAGGCGTCCTCCACAGTTGGGATAAGATT
GATATCCTTCCATGGAAACAGGGCCAGATCATATAAAAAGGCTTGCTCGCAGAAATGTTT
TAGATGGCGTTTGACTGTGATGAGGGGAGGCCTTTTAATGGCTGACCCACTGCGGGTGCA
TGCAATAAGGCAGTGATCGCTGATATCTTGGCTGAAGACAGCGGAGGAGAAATTAGAAGG
CCGATTAGTTAGGGCAATATCAATGAGGGTGCCCT
>NODE_328_length_416_cov_41.709133
CATCGCCTGTGCTCTCTACGAGGAATTCTGGACAAAGGTAACCCAACCGTTACTCCTTGG
CATTCACCAACCCCTACAACACCAACCCCTAAACAAAGAAAATACTGACCCCCTTCGCAC
TTTCCCCATCAACGATTTCATCACTTCCTGACAACAGTAAATCGCCCTGAACATCTCTTT
GCGTGTAACGTTGATCTGTTAATCACTGTATCTGTTGTATTAGGGGATGGCCAGCTTTGC
CACACAAGATTTGACTCCAGCATTTGCCAACTACTACGTTGCATCTTCTCCGTCTCCCAC
TACCTTACAGAAACTTATCTTATTGGTTCCATGAAGGTGCTGATGGGTTTACAAAGAACA
TTTCTAAAAACACGATCTTGTCAATGAAGAAATTCACTGGTTGAGCAAACCGGAAATGGG
TGTTTAAAAATGTTGTCGTCCCCTTCCCTTGTCGTCCCCTTCCTTTCCTTGTCTTTTCTA
CCCCcccccctt
>NODE_334_length_188_cov_13.468085
AACAGGTAGGTACATTGTAACTAGGCGTGTGTTACATGTACTATGTTGTGTACTAGTGTG
ATAGTTCTCCTACCTTGATTGTGTTGTAGTTTTTAAAAATGTGCTATCAAATGGAGTCAT
TGACTAAGTATATATTTGTTACATGTAAGTACCACTCAGGTTACACTTTATTTTAACTAG
CTAATACCTGTGTAAAAACAGGTAGGTACATTGTAACTAGGCGTATGTTACATGTACTAT
GTTGTGTACTAGTGTGATAGTTCT
>NODE_335_length_272_cov_13.352942
TTCTCAATAGTCTCTGTCGCACCCTCATATTACTTTTACTTAGCTCTTCAGGTGATGTTG
AACTTAACCCCGGCCCATCAGTCAACTCTGCTGCTCCCATCCCTCAGGGCTTTTCCTATG
CAGACTTCTGCAATCGAAAAAATCTTGGGCTCATGCACATCAACATCAGAAGCCTACTTA
GTAAATTAGATCTATGCACTGCTCTTGTACATTCAGCCAAACCTGACATACTAGCTGTAT
CAGAATCCTGGCTCAGGAAATCCACCATAGATTCTGAAGTATCTATCCCCAATTATAATA
CTTTCCGTCAAGATAGGCCCACCAAAGGAGGCGGAGTCATACTCTACT
>NODE_339_length_276_cov_43.318840
CACTGATGCATCCCCCCTCCAGCCAACTGAGCTTGTTGGGTCATCAGGACTTAAGTAAGA
GTGAATGTCACTTTAAATGGCGCGAGGATCCGAGGGGCCCAGCCAGGCATCGGCTGGCCG
CAGCTGCTGCTGAGGTCTGGTACTATTACTTTTCCAGGGGCTGACTTTGATGTTTTAACA
ATCCATACATATTGATTCAGACTGATAATAAACAATTTGATTAGCCTCCTTCTATAGGCT
GTCATTTCAATCACTTTCAGAGCTGCGATGGAGTGGAAGTGAGGGCTGAGGAAGGAGAGA
GCGACCGAGCAAGAAAGAAATAGTGGAGGAGAGAGAGAGAGAGAGAGAGAGa
>NODE_354_length_77_cov_21.051949
TCGGTCAGAAAAGCACATCTTCAGAAACGAATGACAACACAGAGTCGTATTTCTGGTCAA
ATTTGACAACGAATTCAAACAAAATGTAGCTGGTTACAATTCCAACAGAAATATAAAAAT
TGTCAGGGGCATCATTTTTAATTTAATGTCTGT
>NODE_356_length_211_cov_498.355438
CAGACAGTAATGTAAAATTAAATTCTGAGCAAAAAGAATTATGCGAAGGTCAAATTACTG
AGTCAGAGCTTATTGAAGCCATCAAGACTTTTAAGGAAGGAAAAAGTCCAGGTTTGGATG
GCATTCCTGTGGAAGTATATCAAGTATTTATTGACTTTTTGAAAGAACCATTATTAGCCA
GTTTTAATTATTCTTACATAAATAATAGACTATCTGAAACACAACAAGAAGGACTAATTT
CACTTTTACTAAAACAAGATCCATGCGGAAAATATAAGGACCCAATA
>NODE_357_length_77_cov_16.896105
TGTAATTGCAAACAAAGGCTACTGTACCAAATATTAACATTGATTTTCTCAGGTGTTCAA
ATACTTATTTGCAGCTTTATCATACAAATAAATAGTTAAAAAAATCATACATTGTGATTT
CTGGATTTTTTTTTTAGATTATGTCTCTCACAg
>NODE_360_length_580_cov_41.155174
CTCTTACTACTAAATTGTTGTTGATTCACTAAGCTTCTCCTAAATGTATGCACTCACTGT
AAGTCGCTCTGGATAAGAGTGTCTGCTAAATGAATAAACTGTAACTGTAAACTGTACCCA
GATTCATATGAGAACGAAGTGTCTCTCATTGCAGCTTTCCAAACAGGCATGTACTGATTA
ACTCGAGGGGGCTTTTTCTACCACCCAGCTATTAATTATATAGCCTTCATTATCACCAGC
CTGATGAATGACCACTGCTGGCAGAGTTAAGGGGAGGTGTTAACACAGCACCTGCCTGCA
CTCATGTGGCCACTTATTAACCAACAATGACCTTCCACACCATAAAGCCACTAGCCGTCT
ATTTGCCGTCTAATAAACAGGTCCCCATTTCTTTCTCCTCTCTTTTGCCCCCTTAATTGA
GCCTCTCTGACTTTATTGTGCTTTAAAGCCAAGAAACTGGCCATTAACAACGAACACCTG
GAATCAACTAAAATGCTGATCAGGACACAGTGTGAAGTGCTGTAGCTGGTTAATGGGCTG
ATTGGCAACCTCATCGCTGTCTGTTAAAGGAGCAACAGATCCAGGTTTTAGGAGCCCCCA
AAAAAACTAAATTTCAAAACCGAATTATAGATGATGACGTGTGATACAGATAGCTa
>NODE_361_length_527_cov_10.833017
AGGGCTTAAAGTACTCCGGCACCGTGCCGGATTTCCGGCTTGCGGCCGTGAGGAAAAAAT
ATATATATTTGGGAAAATGCAACGCTGTTTAATATTTTCGAGTCAATTGATTTCACCTAC
CAATCATATGAGAAGAACGCAGCTCTAACTAACGTAACAAGCCTATCAGAAGCAGAGCAG
GGCGGGTCCTGGCAACACAGTGTGATTGAGATCCATACGTAACGTTATCGTTGTCGGTGA
AAGCATGGAGCGCACGTTCATGAAGCCTGGGCGTAAATAGAATAAGTAGGTAGACGGCGA
GCCTTTTGGCAGTTGGTGCCAGAAACTGGGAAAGCCTGGTGCTTGTTTTCTGAACGTTTT
GCTCAAGGAAGCTACTATATGTTAGCAGCTGTAACAAAGTTCTTGTTTGTCACGAGTTAG
AGACCCCGTTCATAAGGTCATTCGTTGCCGGGAGCAACTGTTACAGCTGACACACCTTTG
TCTATAAGTGTCTGCTACTTAAACATAAACGTTTGTGCACATTTATAGCGGAACATGACT
TGTCATTCACAATTTCGCAGCCACTGGTCACCCTGTGTAGAAAACTAGCAGAAGACAAAA
AAg
>NODE_362_length_418_cov_35.287083
ATCTCTCTCCTCACCTCTCCCAACCCTAAAGCTCTCTCGCCCCTTTCCACTGTCGTCTCT
CCTGCACGCTGCTGATTTACCCGATGATGCTAATGATCCATCCGCGCTCCGTTCTGATGT
AAGGCCCTGTCTGCGCATCTCCCTTTCATCCACATACAAATGTGCTCTTACTGACTCTTC
GCCCTCGGGCCTTTCAAGATGCCTTTTTGAAATATGCCGTTTGATAAGCACATCATTGGC
TAAGTCCCCGCAGTGATTAGTGCTGGCTTTAATGTGAGTGAAGCAGGAGTCCATGAACCT
TGGCTCGCTGCCGCACGGCCCCAATTGGCCCTGGGGTCCTTGGCATATGTCGGGGATACT
GGGAGCTCAGTGCTGAAGAAGAGTGGTCAAGGCACACAGAGTCTGAGGCGTCTTCACGCA
TGGTATCAAAGCCCTCTATTTCAGGAGAAGGAAAGGAACATTGGCAGTTGGCTTTAAGGT
CTTTCTGTTGAGGt
>NODE_363_length_186_cov_413.241943
TCTGACCTTAAAGCTGATGAAATCCCCATAACTGACCACTTTCTCCTCACATTTAAAGTG
AAACTTCCTCTCTCCATTTCTAAAATACCACGCCTTATTTCATTTCGGAATTTAAAGAAT
ATTAACCCTGCCACTCTCACTTCATGTATTCACTCCTACCTCCCTGACACTAACAATTTA
TCAACCCCTGATGACCTAGTCTCTCATTACAACACTGGTCTCCATAAAATTCTCAATTCC
CTTGCTCCGCTAAAATCCAGAT
>NODE_382_length_552_cov_53.447464
GAAGTTGCAATCTTAAACACACAACAACAAATGAGTGCATCGGGGAAAAAAATAAAAACT
TTTGACAATGACCCTAGTTTTTATCTTAAACTTTTTCTCCTTACACCTAGCATTTTTTTT
AATGCAGTCTAACGGACAGAGAAACGCTGCACCCCTTATTTCTTTTCCATGGATAATGAT
TTACAAAATGCCTCTCATCAAAGAATTCATTAACAACGAACATTAATTAAAAAATAAATG
AGTAAACATCAATATCAAATCTCAGCACAGTGGAAGTGAATACATTATGCAGAGTAATGA
TGTTTGGAAGGGGCTTTAGCACCTCTGTGGGACTCTTTTAAACCCCTTACCTCTTAGGCA
GTTGCTTATTTTGCAACCCTTTGTTGTTAAACAACAAAGAGAATGGGCTCTCATAATGTT
ATATTAATCAGCGGATTAATATTTCAATTTGATTTGCTTTATAGTTGAGGTGCTGTTGGC
ATTTCCATTTTCCCTCCATATGTGCAGCGATGTTAAGTGGTATCATTACCATTTTCTACC
TGGGGGTTTGGGAGATAACAGGCTTTAGTGATAGCTCTATTCCAAGGAGGGTGAGGGAGG
TTTGGGGATTGCTCATGCATTTTTAAAg
>NODE_383_length_331_cov_83.293053
ATCTGTAAACCACGTCGCCGAAGTCTAAAATAGGGAGGATGGTCATTTTTACGAGGGCGT
GTTTAGCGGGAATAGTGAAGGAGGCCTTATTACGGAAAAGGAAGCCAATCCTGGATCTAA
TCTTGGACTGAAGCTGGTTGATGTGGGTGTGGAAGGAGAGTGAAGAGTCTAACCAAATCC
CTAGGTATTTGTAGTTGTCGACAAATTCTAAAACAGAGCCGTCGAGGGTGGTGATGTTTG
CTGGGCAGGCAGGTGCTGAGAGTGATCGGTTGAAGATCATACATTTGGTTTTACTCGAAT
TTAAAAGCAATTGGAGGCCGCGGAAGGAATGTTGTATGCAGTCAAAGCTCACTTGGAGGT
TTTCCAACACAGTGTTCATAGTCGGGCCAGACGTATATAGAATGGTG
>NODE_384_length_77_cov_25.857143
TCACTTCCCGTTTGGACTACTGTAATTCTCTTCTCTTCGGCCTCCCCCACAAATCCCTAC
ATAAACTTCAACTGGTTCAGAACTCAGCCGCCCGCATCATAACCCAAACCCCCTCCCTCC
ACCACATCACTCCTGTTCGCCAACAGCTCCACT
>NODE_404_length_274_cov_111.941605
GCCTCAAAAACAGGAAGGCCAGATTAGAGTTTGCCAAACAACATCTAAAAAAGCCTTCAC
AGTTCTGGAACAACATGCTATGAACAGATGAGACCAAGATCAACTTGTACCAGAGTGATG
GGAAGAGAAGAGTATGGAGAATGAAAGGAACTGCTCATGATCAAAAGCATACCACCTCAT
CAGTGAAGCATGGTGGTGGTGGTGGTAGTGTCATGGCGTGGGCATGTATGGCTGTCAATG
GAACTGGTTCTCTTGTATTTATTGATGTGACTGATGACAAAATCAGCAGGATGAATTCTG
AAGTGTTTCGGGCAATATTATCTGCTCATATTCAGCCAAATGCTTCAGAA
>NODE_446_length_479_cov_40.764091
CTACTGATTTTACACTAAGTGTAAACCCCTCTCTACACACACCTGTCAACAACAAACTTT
GTCTCATGCCATCAGCAAGGCTTATATTTTATGTCTCGACTCTTAGAACCATTGCTTAGA
AACTGCGTAAACTGAGCACCACATCTACTTTACGTGGTGAATAGTTGCATGGTGTTGATG
TTGAACAAATGAAGTTTATCTCTCACTTTTCTCTGTCAGTCTCAGGGCTCACCATACTCA
ATGAGCGGACAGCGCAATGTCAGAGCGCTCTGGGCAAACTGCAAAGGGGAAGGATGGAAA
ATCAAAATATGCGTCTCTCAACCTGTTTGATACCTACAAAGGAAAGAGCCTTGAAGCACA
AAAGCCTGTTGGTGAGTATTTTTCATTCCTGTGTCCAAGACTATTGTGTGTGTGTTTGAA
AAAACTGACACTCCTGTACATAATAGATGCATAGATGTTTTTATGTTAATTATGAATATT
TGGGCCAGCTTGACCAGCTTTTTTTATTCATAACTCATTTAATGTGTCACGTGTCTAGAG
ATAATTGGTTTGTGg
>NODE_450_length_699_cov_16.537910
GTCCGAGAATTTAAATTGCAGGTCTTAAAAGTCCCCGGTTGGGTTCCATTTAGAATAACT
GATTTAACACCAAATGTAATAAAGTAGTGGTCTGAAATTCCTGGGTTATGAGAAAAAACA
TTTACGTCCACAATATCTACTCCACGTGACAACACCAGGTCCAACGTGTGACCACGATAG
TGTGTCGGTCCTGAGACATGTTGGACAAAGCCCACAGACTCAATTAACGCACTAAAAGCC
GTTTGGAGAGGGTCATCTAAGTTCTCCATATGAATGTTAAAATCACCGCAAATTATAATA
TTATCTGCCATAACTACTAGGGCGGATAAGAATTCTGGGAATTCATCAAGAAACACTGTG
TACGGCCCTGGTGGCCTGTAAATGGTAGCAACAAGAATTGATCGCATAGATTTCATGACC
AGAACCTCAAAAGACACAAACCCAGTAATTTTTTTGGCAGTAAGTTTAAGATCAGTATCA
TATATGATGGCCACGCCACCACCTTTTCGGGATTCGCGGGGGATATGGTCACCAGTGTAA
CCAGGAGGAGAGGCCTCATTGAGCGCAGTGAATTCATCTGGCTTAAGCCAGGTTTCACAC
AAGCCAATCAGGTCGAGTTTATGATCAGTAATTAGTTCATTGACTAGAATTGCTTTTGAA
GTAAGAGATCGAATATTTAGTAGTCCCATTTTTAGGTTAGAATCTTCATTGGTTACTTTA
GCATTAGTAAGAGCACTGGCGGAGGGCTTTATTCTAATAAGATtgtcaatatgga
>NODE_451_length_148_cov_591.486511
CCTGGTTACCCAGCTTTTTATTTCCTCCATAACACTGAAACCAGACATAATTCTAATAAG
TCCCATCAATAGACACCTTCCTGGGTCAAATACCTACGTGTAGACACCTGGCTGGTATGG
ATAACACCATCCAGGGCATATTTATTTAAGGTTTTACCCTATTTCTGGAGGAATCTCGTA
GCCCTGGTTACCCAGCTTTTTATTTCCTCCATAACAGTGAAACC
>NODE_452_length_192_cov_415.458344
GTAATTTGACCTTCGCATAATTCTTTTTGTTCAGAATTTAATTTTACATTACTGTCTGGA
AAAAAGTTTGAGCAAATCTTTTCATTTTGAGCTAATGGAATAGGAGTAGACTGAAAGGAG
AACATTTTTCTAAAGTATTTTACTTCTTCGTTCAATATCTCTGTTGGAGAATTATAAGTT
GATCCATCATCATCGATTAGTTTCAATATGTTCTTTTTGGTGGCATTCCTATGTTGAAGA
TTAAAGAAAAACTTTGTGCATTTTTCCC
>NODE_455_length_601_cov_18.860233
TTGCTGGGTAGAAGCAGGCAGGGGCTCCGCGCACCCCCCTTTGACTCCACCGCTTGCAAG
AGACCCTCTAATTGTTTCTCTTTGATTTTTTTCAGTATTGAGTGGGTCAGGGCTTTTAAT
TCAGCCTCCGTCCCGGCGCTTGTTTTTCCGGCAACCTTCGTCGATTTACCCATACAGCAA
CCCCCGGATCCATGCGTTCGTGTATCCGTCTCCCCGTCGCCCTCGACGGGCGCACGGCTC
CTCCAGAGTCGCCGGACGAGCCCCGTTCGTTTGGTCCTAAACATGCGGGACGAAAAGAGG
GTTTCCCGACTAAAAAACGAGCATGATGTCCGCAAATCATGAAGATTCCGGGATCCGAGT
CCAGGCAACGACAAGCAGCCTGATATAATATTATGGAAAAACTGGGAGTTGGAGAAGCAA
AGAAATTCTGTAGCATACGCCAGTCTTTAATTTTCAAAAAAACTAAACCCCACAAAAAGT
CAAGGCTCGTGTTGTGATAGTAACCTTCTCTGTATGGAGAAATGAACCATCACTATAACA
ACATTATAAAACTATAGGTAGGTAATATATAATACTAATATAAACCTGTATATCAATGTT
TGGAACAACGAGTAGCAATACAAAATAGCAGCATATAGATTTTTTGTTACAATTAGAGCT
ATACTGTGAACATATCa
>NODE_456_length_254_cov_25.314960
TCTTCCCATTGGCTGGCATCGCCCTCAATCCCTTAGCGTCGTCCGCCCCCGGTCAGCCCC
CTGCTGCCATGCCCTCATCCCTATCCGTGCCTCTTTACATTTTATTTTCTTATTCTGTTC
ATTATTTTTTTGTACCTTCCTTTCCCTTCCAGAAAGTGATGCACACTCGCAAAAGACACT
CAGAGCTCTACCATGAGCTCAACCACTCGTCCACCAAGTTCCACACCATAGACAGGTATA
GCAGAGACCCCGCCATGTCCACGTTCAAGGTAAGATCCTGACCCCACCGTGAGAGGGGGA
AACAGGGGATAGCTGCCCGCCACACCAGTc
>NODE_458_length_180_cov_14.055555
AATCTCAAAATATTGTCAGCCATCTTGAAGCTAAGCTGAAACCCCATTGCTTTGTGAATA
GTGTTGCCAACTTAGCGACTTTTCAGACCCCCTTAGTGACTTTTATTCAAAAAAGCAACT
AGAGACAAATCTAGCAACATTTTGCACTGAAGTTAGCTACTTCCATGGGCAACAGTCGCT
AAAACTGGTGCGAGTCGGCGGCGCAGTTTTCCTGCTCAGACTCGAGGTGTGTGTGTGTGC
CTGCAGCTGCTCAGTG
>NODE_459_length_688_cov_32.957848
ACTCTAGTAAAACAGCTCTCTAATTTGTGGTGTTGGTAACTTTTTCAACCAGTGCACACT
GGCATTCCTCACAAAGTGAGAAGCCGATGACCCTCTTCACTATGTATCCTGCCAGGTGGT
AGAGGACACAGGACTCTGTCTTTTTCAAGTCAGGTGGTGATGGGTCTTATAGCTGCTCAA
CTCTCACAACCTCAGAAGCACTGCAGCTGCTGTTGGTGTCCAGGACATCTGCCAAGTGGT
CTGATGCATCATCCAGGTAACTACCGGTACGCATTGTCGAGAGGAACTGCCCCACAGTGA
CAGCCCTTAGTGCATAGTGGAACTCCACAGGGGTCGGGACAGAGTTCCTCTAACGTATGC
AAGAAAAAGTATTTTCTAGGCAGTCCTGAGTGAACCGGCTTGTAAGAACAAATTTGTGCC
CTTCCCTCAACAGATCTTGCTGGACCTCCAGTACTGTTGTTGTGGCCATCACCAGTCCTG
TCTAGACTGGTTTCCAGCTGCCCTGGGTACCGATCTTCAGGCCCTGAAAAAGATGGATTG
AGTCATGGAAGAAGCTGATGGCCTTTTCATACTCTTCCATCTTGAAATGACTGAGGGCAG
TAACAACATTGCGGGACGACATGAGGTCAAACCAGTGGTCCATCTCCAAAAACCAAAAAG
TTGTTTCTTCACTGCTGGCCCACTGACTGACTGCCCCTCGTCACAAACATCCTTGGATCA
CCTGCCCCTGACAAAGTGGCCTCTTGATTGCTCTCTCTGTCTCC
>NODE_461_length_600_cov_39.623333
ATATGTGCATCAAGTATGGAACACTTTCACTGCAGCATTTTGGAGAAATTCACATTTATA
GGTGTATTGGAGCCCTCTGTTGATTTGAATGGGAAATATTATAATGCTCAATTAAAGGTT
CAATTCAAATAATTCCATAACAATTCCTCTTGATCTATATTGAAACCAGGCCCAGCTATA
TGTGCTTTAAGTATGGAACACTTTCACTGCAGCATTTTGGAGAAATTCAAATTTATAAGT
GTACTGGAGCCGAATTGGAGATTTGAATGGGAAATATTATGAAGCTCAATAAAAAGTCAA
TTCAAATAATTCCATAAGAACTCCACTTGATCTATATTGACACCAGTCCCAGCTATATGT
GCTTTAAGTATGGAACACTTTCACTGCAGCATTTTGGAGAAATTCACATTTAGAGTTGTA
TTGGAGCCCTATGGAGATTTGAATGGGAAAAATTATAAAGCTCAATTAAAGGTTCAATTC
AAATAACACCATAATAATTACACTTAATCTATATTGACACAAGTCCTAGCTATATGAGCA
TCAAGTTTGGAACTCCTATATGTGCATCAAGTATGGAACACTTTCACTGCAGCATTTTGA
AGAAATTCACATTTATAGGTGTATTGGAGCCTTATGGAGATTTGAATGGGAAATATTATA
AGCTCAATTAAAGGTT
>NODE_463_length_432_cov_66.175926
AATGTTAAGTCAATGGAAAGAGGCGTGCACGCGCGTCTAGAGCTCCCGCGGCGAGATGGA
AGCGTGCCTGGCGGTGCGTTGGACACGAATCCGCCTCATTCACGCGTCTAGTTCGCGGGA
CGCGCGCGCGGTGTAGTGGCATTGTTTTGTAAACACGAGCAAAATAGCGTCTTCCGCCCA
AGTTCAGAAAACTGAACTTCGGCGTCTGTTCGCGCGGCGTTAACCAATCAGGAGCCTGCT
TGCGTCACTTGGTGAAATCACCTGACTGATGAACTTTCACCTCGTAAACAGTTAACATGG
AGGAACGGCATATATTGACAGTGAGCAGTCATGGGGAATTATATGGCACAAGTTTATATT
TCTACAGAGACAGGATTAAAAAGGACCTTGTTTGGAAGAGTTTCATTGAGGAGATCGGTA
AGTTTTTCTTTCACTTTTGACTCACGTTACCCCCTAGCCCTAGCCCCTCCCTCAAGAAGC
CAATCATGCCTCAAACTAGCGTCTATCT
>NODE_464_length_307_cov_37.830620
CACCTATCGAACAGTCACGAGATTAAAATCCTCTTCATTAATTTTATCTCCCGACATAAA
CTTTTAATATGCGCACCAGCAGTATATGGGACTTGCAGGGCAGCTTAAATGACTGCAACC
TGTAATTACTGTTCCAGCACTTGATTAGAATAATCTGATTGCAATTATTCAGTGACTTTA
AATACAAGCCCCAAGCTACAGAACAATAATTCAAGGGCAGTGATTGGGAACGAGGAACGC
GGTGCTTTTTGGCTGTAAAATTATGTTTTAATCGGAGCTGACTGAGGGAGAACTGCTAAG
GAGCCTTTTGCCTCAATTAAGGCCCATTTATGCAGTGGGGGGAAGAAGTTTGTGCTGCGA
TGTGGAGTTAATAACGAAGCTGa
>NODE_475_length_299_cov_23.675585
TCATGGTCTGGATGGCAGAGACGGTGGGAGACCACCGCTCACCTGTCCTGTCACTGCATC
CAACAGAACCTTTTATCCAGGCGAAACAGATTTTTACCCGTTTTTAAAATGTCTTAAGGA
TTTTTTTAGATTGCATTCTGCTTTTAACATGTTTTTGCACATTGGTTTGAAAGGATTTTA
ACAGTTCATCATGTTTTTAACTTGTAGCTCTATTGAAAATGCGTCAAGAAAATCTTTTAT
ACATGCTACTTGTTATGCCTTTTGAAATCCTGTTCTAACAATTTGTAAAATGATGTGAAA
TGCAATTTAAGCAAAGTGTGCTGAAAATTGAAATGTAAAACTGTGACAATAAATATTTTT
TCTCAAAAGAAAAAA
>NODE_498_length_123_cov_279.422760
TTACAGTCCCATCCACATTGCCTGAACCACACCACCAACAGGACCACCAAGGACCAAACC
ACCCAGTGGCGTTGGAACAAGGAGATCCCAGGAGAGGGGGGCCCGCCAGGCAAGCCAGCA
TGGACAGGTCATCAAACAGTGCCGCCGTACTCTTTTAGCCACCTGGGCCAGACTACACTA
TATCATAGAACTTACTGAA
>NODE_519_length_179_cov_125.905029
ATTTTCACAGACATACTTACCTACACCTAAACATATATACATATATTTATATACACACGC
CACATATACATCCTCAAACGCTAACACATATACACCCAAACATTCCTATCCGTACATCAC
CCTTTCAACACTCCTAATCCTTACCTATTTTTATTTACCCATATACTTCCTTGTGCGTAT
TTAGTTTTCTTTAGTAAAGCCAAGGAGTTGTTTTCGTATCCCTGAACATTACATTGTCAA
TATATAATTTATCTA
>NODE_531_length_324_cov_12.765432
AACCAAGTCTGATTTATTCTATAAATGCCTGGCCAACTTTTACAACCTTTGGTTTTAGCA
AAATGTCTACTAAGGATTTAGTTGAAATTACAGAAATCTGTAATAGCGCATTTACAGCTA
TGAAAATCAATAACTTTTTCATTGATTGACATAGACACATCAAACCAAGTCTGATTTATT
CTATAAATGCCTGGCCAACTTTTACAACCTTTGGTTTTAGCAAAATGTCTACTAAGGACT
TAGTTGAAATTACAGAAATCTGTAATAGCGCATTTACAGCTATGAAAATCAATAACTTTT
TCATTGAGTGACATAGACACATCAAACCAAGTCTGATTTATTCTATAAATGCCTGGCCAA
CTTTTACAACCTTTGGTTTTAGCAAAATGTCTACTAAGGA
>NODE_532_length_208_cov_29.788462
CTGTACTGTAAATCCCCCCCCTCACTGCCTTCCCCTCACCGCCTCCCTCCTGCCCCTTGT
GGCTGAGTGTATAATGCCGACACAAGGATGCTCCAGTGCTGCTCTTACTTCAGGAGGTAA
AAAGTCACCTCAGGTCGATGGCACTCAGGCTGTAAACAGGGCTTCCCGTAAAATCAATGA
TCTTCAGTTGGACCTATCAGTCTGTGGAACAGAAATAGCCATGGCTGTGAGGAGACCGAG
GCTGGGAACCAGAAGGGGGAATACTGAAGGGGGGGGGGGGGGGG
>NODE_543_length_296_cov_21.939190
AGTGGCGTATGGGAGGGGGGAAATGAAGGCGATGATAAAGAAGGTGGGAATGGAGTGCTG
GCAATTAAGGTGGGATGAGTGCAGGACGGGGAGGGGATACTATGGGGTACAGAAGGCAGT
GAGGGTGGGTGGGGTGTTTCGAGGGAGTAGAAGGGAGGAAGTGATGTGGTGCAGGATGAG
GTTAGGGCATACTGGGTTAAATGCGACATTGAGATTGGTGGGAAGGCATGTGACAGGGCT
GTGTGAGGGGTGTGTAGTGGAGGAGACGGTTGAGCATGTTGTGTTGTTCTGTGAGAAGTA
TGATGAGGCAAGGGAAAGGCTGTACGAACAGGTGAGGAGGGAGGGGAAGGAATGGGGGTT
GGGGAGGGTGTT
>NODE_544_length_175_cov_22.977142
CTCTAGTACCCAAAGTTAAGAAAGTATTGATTGGGGATAGAATGAGGTCAGACCATCATA
TAATTGGCATTTATATTAACCTAACAGAATTCCCGCGTGGGCCAGGCTATTGGAAATTTA
ATCAAAACTTGCTGGAAGACAGTTTATTCATAACAAAGACTAAGGAGTTTATTACAGATT
TTTTCAGACATAATTCAGGTACAGCTGACCCTCTTATAGTATGGGACACCTTTAAATGTG
TGTTTAGAGGC
>NODE_554_length_276_cov_38.869564
GTCCCGTCAGGTGAATTAGAGAGCAGGCAGGACTGGGGAGAAGTGCAGGCAAAGTAGAGA
GCACACAGAACTGCTGGAGAAGAGGAGGTGAAGTAGAGAGCAAGCAGGACCTGTTTGGTC
CTCCCTATGCCCTGCCTGCCTGCTCTGCACTGCAACTCTGTAACTCATGGGAGTGAAACA
AGTTTCCCGTCTGGTGAAGTAGAGAGCAGGCAGGACTGGGGAGAAAAGCAGGCAAAGTAG
AGAGCACGCAGGTCTAGGGGAGAAGAGGAGATGAAGTAGAGAGCATGCAGGACTGTGGTT
TCATGGCCATAGTACATACTGTACGGACATGGTGTCATGCTTCAAGTTCTCT
>NODE_555_length_115_cov_1000.826111
GTTTGGTGGAGAGGTAAAGCTGGGTGTCGTCAGCATAACAGTGGAAGTGAATGTTAAATT
TGCGGAGGATATTGCCGAGGGGAAGGAGGTAGATGATGAAGAGCAAGGGCCCCAGGACTG
AGCCCTGGGGCACACCTGAGGTGACAGGGGAGGGATTTGATTTAAAAGACTTAAGTTGGA
TGAACTGAGTG
>NODE_558_length_191_cov_66.617798
AAAGCAATAACTAAATCAGCATATTATCATCTCAAAAATATAGCAAAAATTAGATGCTTT
GTTACCAGACAAGACCTGGAGAAACTTGTTCATGCTTTCATCACCAGCAGAGTGGATTAT
TGTAATGGCCTCCTTACTGGCCTTCCCAAAAAGACCGTAAGACAACTACAGCTCATACAA
AACGCTGCTGCCAGGATTCTGAGCAGAACCAGAAAATATGAACATATCACGCCAATACTC
AGGACTCTTCACTGGCTTCCTGTTACA
>NODE_559_length_383_cov_45.511749
GTCTAATTCCACCGGTCGCCTGGTTAGGTCACTGGTAACAAATGCAATTTCAAAAAGGCT
GCATGAATTCCTTTCTTTTTTGTTACGGTTTCTCCAGGAAAGGCCAAACAGGGTTTTAGC
TTGAATAAATCTGCCTGTGTGTAGCCACAGTCAGGCTTTCCCCTTTTACCCTTGCAGCCG
GACCTTGCGAACATCTTCACTTGCACATTGACATGCAACAAAGCTAATGGTGCCCGATAC
AGGAGGGCCTAATCTCGACTAACTGACAAGATTTAAATTGAGGAGACATCTTCCGCTGAT
TAGCTCCCACACCCACAATTATCCAACTGGGGTGTCAAGCAAGGTTTAACATCTCCACTG
ATTCTCCTCTCTGGAGACATCCGGGAGGAAATGCAATCGCTTTTAATAACTGCCGCCTCT
CCTCTCCTCCTCTCTCCTCCGCGccgcgccgacgctgcc
>NODE_560_length_519_cov_51.445087
CAACTAATAGAGACCCAGGGAACCCAATTATTGTTTTTATACAAAAAAATAATAATCAAA
GGGAGAAGAACAATTTATCTAAAGGGTTTTAATGTGAATAACAATAGGAAGTAGAGGTTA
AAAAAATACAAAAACATTGTCACTTAAAAGGTGCAGTACAATTGAGAGCATGCAAGTGAC
TAAGAGATGGAATTAATTCTTTTTTGTTAACAAAATAAAATGTGAAAGAAACATAACTAT
TGTATTACCAGTTTGTGCCATAAATTTAGCAGACTCAGCTTGCTCCTGTAGGGCCTTTGT
GTCATGAACTGATCTTGGCCGCTGACTTTTAACAGTATTCTCTCCGATCATTCCATATTC
TAGGGACAGAATAAAGGTTCAATGAAAGCTAGGCTTTGACAGTAGAATCTTCTCAGAGAA
AAAAATAAAGCTTATTACAAACTGTTTTTCAAAGATGTGTTCTAGATATGTACTGTATAC
ATTGGCATAAACAAAGATCACACAAGGGTATAAGATATATATTTAACTTGTCATTTTACT
TTAAAGGTATAGTCAGGAACATTGCATCGGATTTATAACGAACGTTGGTGAGTTg
>NODE_561_length_381_cov_251.472443
AAGATTCAAGAGACACAGGATTGAAAAAATCTAATGTTCTTACTGATCCGAGGTTCTGAC
TGTTAAGTGCAATCTCAGGACATATGAGTTCAGGAGAAATATTTTTATTAATGCAGGATT
CTGTAATTTGTTTTCTAATGGTAATAATCTTTTCATCGAAGAAGCTCATGAATTCATTAC
TGTCAAAATGCAGGCCAACATCATTTGCAGAATTCTGTTTTTTAGTTAACTTTGCAACTG
TATCAAAAAGAAATTTTGGATTATTTTTATTCTCCTCAATTAAGTTGGAGAAATATGCTG
ATCGAGCAGAGGTAAGTGCATTTTTGTAATTTAGAGTACTGTCATTCCAAGCTAATCTAA
AAACTTCCAATTTGGTAGAACGCCATTTCCGCTCCAATCTTCTGGAGGCTTGTTTTAGAG
TTCTGGTATTTTCTGTATACCAGGGAGCAAGTTTTTT
>NODE_562_length_125_cov_152.759995
TTCTCATAACCCAGGAACTTCAGACCACTACTTTATTACATTCACTGTCAAATCAGCTAT
TGAAATTGGAATCCAACCGGGGACATTTAAGAGCCGGAACTTAAATTCTCTGACTACCCA
AAAATTCTTGGATGCCCTTCCTGACTCAATCTATCATACAAATGATACCGAAATTAATAC
AACTGCAAACGATCTAGCTGA
>NODE_576_length_479_cov_23.954071
AAATCAAGTGAACGGTGTAGGAATTACAACAGTTTGTATATGTGCCTCCCACTTGTTAAG
GGACCAAAAGTAATGGGACAATTGGCTGCTCAGCTGTTCCATGGCCAGGTGTGTGTTATT
CCCTCATTATCCCAATTACAAGGAGCAGATAAAAGGTCCAGAGTTCATTTCAAGTGTGCT
ATTTGCATTTGGAATCTGTTGCTGTCAACTCTCAAGATGAGATCCAAAGAGCTGTCACTA
TCAGTGAAGCAAGCCATCATTAGGCTGAAAAAAAAAACATCAGAGAGATAGCAAAAACAT
TTGGTGTGGCCAAATCAACTGTTTGGAACATTGTTAAAAAGAAAGAACGCACCGGTTAGC
TCAGCAACACCAAAAGACCCAGAAGACCATGTAAAACAACTGTGGTGGATGACCAGAGAA
TTATTTCCCTGGTGAAGAAAACACCCTTCACAATAGTTGGCCAGATCAAGAACACTCTCC
AGGAGGTAGGTGTATGTGTGTCAAAGTCAACAATCAAGAGGAGACTTCACCAGAGTGAAT
ACAGAGGGTTCACCA
>NODE_593_length_3847_cov_43.906940
GTGTCTATTGATGGGACTTATTAGAATTATGTCTGGTTTCAGTGTTATGGAGGAAATAAA
AAGCTGGGTAACCAGGTGTATGTGGTTCCTCCAGGAGGCCACATTGTGTGTACTGTGTCC
GGGAAGGAGCTATGCCTCAGCTTTATCTTGATGATGTTGGCCTGTTAAGGCAAAAGAACC
AGGGATAAAACTTGGGTACCCAGGGGCACGGGTTCCCAGGACTCTGAAAATAAATGTTTT
TGTAAAATCTATAAAAAAATCAAACAACATTTTATCCTTAAAATAAATATATTTAAAAAT
AGAGAAAAATGCAGGGAAGAAAATAAAGTTATTTCGGACAGTTTTAAACAGATTTTTCTT
TTTTTCATTTTCGTCTTTTTTGAATAAAAAATATTCTAATCATTAAAAAGTTCTTTTTTC
TTAATGTATGTAAAAAGAATGAAGAGATCTTTCATTTAAAAAAAAAAGAATGAAAATCTA
ATGTGTAGTTTATTTTTAATGAATATTTGAAAAAAAAAAGTGAAAAATAGCAAGCGGGGC
TTTTGGCGATTTTTTTTTCCATTGGGCTCAATGAGGTCCAGGGGGAGGTGAGCGGAAAAC
CTTGCGTGCGAAATCGAAAACCTGACTTTTAGGTCCTGGACTTCCAGGGAAAATCAGATA
GGGACCTCCGCCCAAGGTACCCAAGCACTTTTGCCTCTTGAATGGGCATGTTTTAATGAA
ATGTGTGGCCTCTATGGAGGTTTTTATGTGAGCTAAGTCCCAATACATTACTATGGTGTA
TAACAACCATACAGGCAGGCATGCCTACATACAGTACCTATATCAAGATGGCTGGTGCTT
TATCTCTGGTCCCAATGAATGGACTAATGGTTCTAACATTTCTTTTTGTTCATTTTCATC
CGATTGGCAATCGTGATCCACCTTGGAAGGGCCCTGTCGGCCAGCCCGTGGCTGGTGTTC
GGACGGTGGCTTCTTTCAGATGTGGATTCGCCTCTATCAGCTTAAGAGACCGGTGGAGTT
TCTGGTGGAGATGCCCGTGGGTCTCCAGTGTGCTTTTGCTGAGAACTTTCTGAGCGAGAT
TAAGACGCCCCGTCTGTCCTAGTTGCCCGAGTAGGAACCGGTGTATTGGCCCGTGGGGGG
TTGCCTCGTGCCCTACGGGTCTCAGTCAACCAACGTGTTGGCTGTGTGTTTCCCCGGTTG
CCTGAAACACAGTTTCCATACGCTAGTCTACCATGTTGCCTAAAATTAAGCCTGGAGGAA
CACATATTGATGTATGCTGTTCAGGGGCAAAGTCGTGCTTTGAGCGTTAGCACCCTGGGG
CGGTGGTGCGGGCAGTGTATACTACAAATGGGTCTTGTCTACGGAAGGCTAGGTACGCCA
ACCTCCTCTTATGCATGCACAGAACCTGACGCGCTGGCGGGGAAGAAGTGTACTGTATCG
ATGGACATGATCTCCTTGGAGATATTGTCCTACTGTGAGTTATTCTCCATGATATGTCTC
GGTCCGCCGGGCTTATATTGGAGAGTGCTTGCTTGGAGGTGGGTGGTTGCGGATGTTAGT
GGACAAGACCTGAGAAGGTAATGGTCGAGGGCAATGTGTACACTGTTGGTATCGGGCCCA
ATCAGTCCCTCGTTGCGCAGGAGTGGAACTGAAATGAAAGCCGACTTGAGTAACTGATTA
GCCATCCCACGGCTTTTCAGGAGATGAGATTGTCCGTGCGTATTGGTCTCCCGGTCGGTG
TGTGGACTTAACCCTTGCGGTGGCCCATGCACGTCCGGGGGGCTGGTGCGGTGTCCAGGT
CGGTGGTTAGACTATCCCCTCGGGGGTGGCCTTTCCATGTCTGGGCTCTGGTTCGGTGTC
TGGGTCGGTGTGATCAGGCGCTGGGCTACATGGTTCAGTCACATTGGTAATGGTTGGGAC
CATCGCGGTGATGGTGTTATCTGGTTGATCCTGCCAGTAGCATACGCTAGTCTCAAAGAT
TAAGCCATGCAAGTCTAAGTACACACGGGTTGGTACAGTGAAGCTGCGAATGGCTCATTA
AATCAGTTATGGTTCCTTTGATCGCTCCCAGTTACTTGGATAACTGTGGTAATTCTAGAG
CTAATACATGCAAACGAGCGCTGACCTTCGGGGATGCGTGCATTTATCAGACCCAAACCC
ACCTGGGGTGGCCTCCGGGCGCCTCAGACTGCTGGTGACTCTAGACAACTTCCAGCCGAT
CGTGCACCCTCTGTGGTGCCGACGTATCTTTCGAATGTCTGCCCTATCAACTGTCGATGG
TAGTTTACATGCCTACCATGGTGGCAACGGGTAACGGGGAATCAGGGTTTGATTCCGGAG
AGGGAGCCTGAGAAACGGCTACCACATCCAAGGAAGGCAGCAGGCGCGCAAATTACCCAC
TCCCAACACGGTGAGGTAGTGACGAAAAATAACAATACAGGACTCTTTCGAGGCCCTGTA
ATTGGAATGAGTACACTTTAAATCCTTTAACGAGGATCCATTGGAGGGCAAGTCTGGTGC
CAGCAGCCGCGGTAATTCCAGCTCCAGTAGCGTATATTAAAGTTGCTGCAGTTAAAAAGC
TCGTAGTTGGATATTGGGATTGATGCCGGCGGTCCACCGTAAGGTCGGATTCGCCTGTCC
CAGCCCCCTACTGGGGTGCCCCCTGGATGCTCTTGACTGAGTGTCCTGTGGGGCCCAAAG
CGTTTACTTTGAAAAAAATAGAGTGTTCAAGGCAGGCCCAGTGTCTGAATACCAAAGCTG
GGAATAATGGAATAGGACTCCGGTTCTATTTCGTGGGTTTGCTCCTGAGCCGGAGCCATG
ATTAAGAGGGACGGCCGGGGGCATCCGTATTGTGCCGCTAGAGGTGAAATTCTTGGACCG
GCACAAGACGAACGAAAGCGAAAGCATTTGCCAAGAATGTTTTCATTAATCAAGAACGAA
AGTCGGAGGTTCGAAGACGATCAGATACCGTCGTAGTTCCGACCATAAACGATGTCAACT
AGCGATCCGACAGCGTTATTCCCATGACCTGTCTGGCAGCACCCGGGAAACCAAAGTCTT
TGGGTTCCGGGGGGAGTATGGTTGCAAAGCTGAAACTTAAAGGAATTGACGGAAGGGCAC
CACCAGGAGTGGAGCCTGCGGCTTAATTTGACTCAACACGGGAAATCTCACCCGGCCCGG
ACACGGAAAGGATTGACAGATTGATAGCTCTTTCTCGATTCTGTGGGTGGTGGTGCATGG
CCGTTCTTAGTTGGTGGAGCGATTTGTCTGGTTAATTCCGATAACGAACGAGACTCAGTC
CTACTAAATAGAGTACCGGCCCTCGAGCTGGTCGCGTGAACTTCTTAGAGGGACAAGTGG
CGTTCAGCCACTCGAGATTGAGCAATAACAGGTCTGTGATGCCCTTAGATGTCCGGGGCT
GCACGCGCGCCACACTGAGTAGATCAGCGTGTGCCTACCCCGTGCCGAAAGGTACGGGTA
ATCCCATGAACCCGGTTCGTGATGGGGATTGGGGATTGCAATTATTCCCCATGAACGAGG
AATTCCCAGTAAGTGCGGGTCATAACCCCGCGTTGATTAAGTCCCTGCCCTTTGTACACA
CCGCCCGTCGCTACTACCGATTGGATGGCTTAGTGAGGTCTTCAGATCGGCCCTGCCGGA
GGCGTTCGCGTCCCCGGTGGTGCGCTGAGAAGATGATCAAACTTGACTGTCTAGAGGAAG
TAAAAGTCGTAACAAGGTTTCCGTAGGTGAACCTGCGGAAGGATCATTAAGAAGGTTGGA
GCAGCCAAAGAAATGAGGGCGCGAGGGCCGTGTTTGATGGAGCGCAGCAGAACTGCGCAA
TGAAGGCCGGGACCTGTCAGTGGGACTTGGTGGGCTTATTCGACGGGACCTCGTGCCCCG
CCGGTCTGTTCCGCCCGGCCCCc
>NODE_594_length_82_cov_726.573181
GCAGAAAGTGGACAGCCTTGCTTCACTCCTCTAAATAGTTTAAAGTCTTGTGAGATGTAT
CCGTTATTTAATATTTTACCCCTAGGGTTACTATACAAAACTTTGACCCATTTTATCAAA
GATTTTCCAAAGTTGAAGTATTCCAGGCATTTATAGAT
>NODE_618_length_213_cov_21.615023
CCCCCCCCCCCCCCAAACAACAGCGCCTCTCCTCCTGCCACTGCAAATACATTAGAAATC
AATTATTTATGGAACAGAGTCAGGGACTCTTTAATCTTCCCCTTTTATCCAATTAAATTG
TCTAACCATTCTCAGACGCCCCCTGCTCACTGGGAACACCGTCCTCTTTTTAGTTTAGAT
AGATTCTTCCCTTTTTTTCTTTCTTTCGATGTAACAGAGGAGAAGACACTGCTTCTAAAG
AGTTGGAATAAAACATAAAGAGAGAAAGAGAGAAAGTTTAAATGAACCc
>NODE_621_length_83_cov_285.036133
TAAAAAAATCTCATCCTATTTTTGACAAGGGACTCGCTCCATTTATTCAGATTACTACCA
AACACTTTTGGTTATTGGAAAAGGAAATAATCCCCAAAATATCAGTTTTCTTCAGACAAG
CTCTAGAGAGCTGGCTACACTTCCAATATTATCCACCAG
>NODE_622_length_348_cov_30.321838
TGTACACAGGCACGCGCACACACACCTTTCCACGGTGCAGCTATTAGGCGCCAAAAAAAG
GAGAGAAAACTATTTAAAAGTGAATTTTACATTTCCAGCAGTGGCGTTTTGCCTGGGAGT
GGCAGCCAGGTTGGGGGGCTAGAGACACACACACACACACATCTCACTGTCTCGCTTCAT
GGTACCCTTCTTGCTTGCACACAGCATGGATGATCAAAAGGGGCCAACGGCTGCCGACCA
TTATGCCAATGACACTTTGAGTAAGAGTCCGGAGAGCACCGTGACATGACAGCCATTAGG
GCTTGAAAGTAAGACTTTAAAGGAGGGCTGAGGGATGACTGTCAGTGGGGAATCAAAGCC
AGGAAGTCAAATCTTCGTAATGTATCACACCGAAAAAAAAAGAGTGATTGCTGTCGCTGT
CTTc
>NODE_623_length_98_cov_1084.775513
CTCAACTCCATTCTCACCTATCCCAAAATAACCTATATGAACGGTTCCAATCTGGTTTCC
GCCCACTCCATAGCACTGAAACAGCACTTATCAAAATTACAAATGACCTCCTTATGGCAG
CTGATTCTGGTCTCCTTACCATCCTCATCCTCCTCGACCTGAGTGCAGCCTTTG
>NODE_624_length_316_cov_20.860760
AAGCAACAACAGCTTATATACTACAGGAGCCAGCAGTAGTCTCCTATTACAAGAGATACT
CCCTATCCTACTAACACCAGGATGGAGACAGAGTGGTGAGTGAGGGGCAGTGGAGGTTTG
TCCATCGGTTCCGGTAGCTTCCGCCTCCTGTAAAGCCGGACTAAGTCCAACAGAGTGTAG
CAAAGCTAAGGGAAGGGATGCCCTCGCGCTCATGTGTTGTGATTAGCAGGTAATGATCTT
TGATCTAATGCGCTGACTGGGAAAGTGCGGCACCCATTGAAATTTGGTGGATGCTTGGCC
GACCTGGAGCCAGTGTCACTTCTCGTTAGGGCCCCGGGCTCCGTGACCTCCCCATCGCCC
GACCGGGCCCCCGCCTCTCAGCATGAGCGCCc
>NODE_627_length_127_cov_1437.897583
AGAGAATTACAGTAGTCCAAACGGGAAGTGACGAGACTGTGGACAAGGATGGCTGCAGTG
TGGGGTGTAAGGGCAGGGCGGAGGCGATTTATGTTTCGTAGGTGGAAGTAGGCAGACCGG
GTAATGTTATTGATGTGGGATTGGAAGGATAGTGTGCTGTCCAGGATGACACCCAGACTC
TTAACCTGGGGTGAGGGTGAGAC
>NODE_631_length_471_cov_28.707006
CACATTGAGATTCATGGAGTTGTAGCTGTGGAGGGAAGATGGTCCATAGTGCTCGGGCCT
GTGGCCGAAGTGCTCTGGCCTGCCGTAGATGTCCCCTGGTAGACCCAGACGCATCTGACC
GTTGAGGGCATGGTGGTGGTGGTGGGCACCTGGGGACGCCTGGTCGTGAAGTCCAGAGAA
AAGTGGATGAGCACCAGTCTCGGTGTGCCCATAAGCACCTGTTGGAGAGATGAACATGCC
ATGGTGATGAGGGGAGGAGGCGGAACTATGCTGGTCGCCAAGTGCATGCATAGCCGAGGC
TGAGAGTTCTCTCCTGAGGATGTAGTCCCTGCTGGTAGAGTAGCCTGAGTGGGGGTGAGG
AGCCACGGGGAAACCAACTGTGGTCTGAGCAGAAGTGAATGATGCTGCTGCGGCTGCGGC
GGTATGGGCTTCAGGATGGCTCTGAATGTGCTGAGAGGGGCTAAGTTTGAGAGCATTTGT
CTGTGCCATGTGCTCGGGTCCAAATGGAGTGAGTGCCACTCCGGGGTCGTTGCCCATCTC
CCCAGGg
>NODE_638_length_630_cov_65.412697
AAAAAGGTATGTTTTCTTCTATCCTTTATCAAGCCTTCCGATGTATCTAGTATAGGTGTA
GCCTACACCTATCGGTTAGAATAACCTATTTGTGTCCCAATAAGCACACTTCCTTTTGAT
TTAAGCGTCCCTATAAATTAACGAAAGCATACCTTTGTTGATTAACATGTCAGCTGTAAA
GTTAAAACATGACTCCACTACTTCAACAAAACACTACAAGTCAAGAAGAAACCTTTACAA
CGGGTGAGAAAGTCCGTACCTTTTTCTCATGTAGATCCACAATTTGCCACACCAAGAGAA
TTATTTCCCTTTCATCCGAACCCAGTTTAGCCCCATTTGCACCAGCTGTTGCCCCAAAGA
ACACCACCAGAGTATCACTGTGCGAAGCCATCAGGGACCACAAGGGTAAAAACTACAATT
AAAAGCAAAAGATGAAATAAAAATAACACGAGGGTTCACCTTTTTCCAGTGATAAGAGCA
AACAAAAGGTCTGGAAATTCAACTGAAGTCAAGTAAACGAAGAAGGGGAAAGAAGAATTA
TTTTCAAGAGAGGACACGAAAGAGATTGAGGCCAAAGACTCTACCTTATCCAATACTTGA
GTGTGTTCTATCCAGAGATACTGGTTTTACTGGTAATGAAGGCTGGGGCAAAGAATCCTT
GATTCTTTCACGCGAACTCCATAACAAGCCCTGGAGGGTTTTTTTt
>NODE_639_length_134_cov_28.888060
AATGTCTGTTCATCCGAGTACACCTCACATTTACGAGAGAAAATAGCTACAAAGCTAAAT
GCTACACCGAAGCAGTTTGTACTCTTTGCCCCAGCAAACGGACGGGCCTACAGTAGCTGG
CCACGAATGACAACAGTTGTATTTCTGGTCAAATTTGACAACGAATTCCAACAAAATGTA
GCTGGTTACAATTCCAACAGAAATATAAAA
>NODE_644_length_217_cov_12.230414
TAAAACAGCTCTTTAACGATCTTTTCACGAGTAGCCTACTGTTGTACAGGCGAGGCAAGG
CAACTTCAGCAAAATATTTGCGGCTTGGTAGCACATACCTGGGGTCGAGAACTTTAAGCA
TGTCAATAAACCCCGGCTTTTCAACAGTGTATATGGGCACCATATCTCTCGCTATACATT
TCGCTACTGCATCCGTGATTGCTTTCCACCGGGGCTCTTTCTTGTCATAGGGGATACAAT
TAGAAAATCTTTCTAATATTGTAGTTTGTTTTTTTGCGGGTGTGTTTGAACTG
>NODE_645_length_578_cov_16.498270
TTCACTGCTGTGGCACTTGGGTCCTAGTTAATAGAACAATAATAAATAAATTATATTTGT
TGGTAAATTCACTCCAGCCCTGTAATGCCATCATTACTGTACTGTAGGTCTGTATTCGTT
TTTTTTATTCATTATAATATATTCTCTCCCTCACCTCCCTGCTTCTGCTCTTGTCTCATC
TAGTCTTAGCCCCAACCCCCAATCCCCCTCCACATTTTCTCTTGCCTTCGTAAAAGCAAT
TCCAAACCTGACCTGACGGGTCTAATGATGGCGCCGTTTCTGGCTGCAGTCTTAGATGGC
TGAAAGTTCAGGGGTTATGTCCTTCCCCTGTTGCAATGTATTCGTGTTGTGTGTATTTCT
GTGCTTACTGCAGAGGTTTTTTTATAATTCTCAAACTGTGCTCTCCAGGAACACAGTTTG
GGAGTTAATTTTTTGTCCTCCTCTCTCCTCATGTAATTTGCCTTCTCTATTACTGTTTCT
CTACATCTTCCGGCCCTGTTTACCCAATTGTCAATTGTATGTTGTTTTGTTTTGGGCTGG
GTGATGTTTCTGTTTCCGGGTCGAGTACGCTGTGCTGCGTCTGAGCTGCCGCTTCGTACC
TGGATCTACTGTTTGTTTTGTATGTTTTATTTGTATTGTAAAGCGTCCTTGAGC
>NODE_647_length_273_cov_42.377289
TATCGCCCCATCTCGCATTCATACTTCCCTTCCTTCTCTCTCTCTCTCCTTCTCTCTCTC
TCTCTCTCTCTCTCTCTCAGACTCACCTACTCGATATTCCATCCTTGTTCTCCTGCAGTC
TCCAGCAGAACTTTCTGACCCACTTCCTCTCTCCTCCCTGGCCCTCTGATCAAAGCCTGC
AGGACGGCATCGCCTTGGGCAGGGGAGAGAGAGATGGGTGGATGAAGGGATCCGAGGGAA
AGAGGAAAAGAGGGATAGAGTAGGGATGGAAACGCACAAGAGGGAACGTTGAGATCACAG
GGGTGGGAGAGAAGCCAGGTGCCCTCCCAGCCCAAGGACAAAAGCTCTt
>NODE_655_length_204_cov_144.004898
GCATGCTTCACCTCCACAGGTCACACAGGCCCACACCTAAGCTCACATTCAGTCCCACCA
CATGGAACTCTAACTCGGACACACAATACACTATCCTCCGTGGGAAATACACCTCCAGAC
ACTCTGACTCACTGACAGACAGGGACACAACAACCAGGGGACACACTCACACACACAGCC
TTATCTATTAGGCCACACATCCCCAAAGCATGCTTCACCTCCACAGGTCACACAGGCCCA
CACCTAAGCTCACATTCAGTCCCACCACATGGAACTCTAA
>NODE_656_length_180_cov_47.966667
TTTTCCCCGTATTCCATCCAATTTGCTTTGTTTTTATAGTATATTATGTTTGATCTTTCC
TGTATAAGTTCTTCCAATTCTTTTTGTTTGGCCTCCAATTTTGTTTGAATCTCCATGGAG
CAGTTTTTGTAGCTGTCTATCTGTATTATTATACCTTCAATTTCTTTAGATAATTTGGAT
TCATTTGTTAAGAATTCCCTTTTTTTCCATGATGAGTACTGTATTGCATGGCCTCTAAAC
ACACATTTAAAGGTGT
>NODE_657_length_1593_cov_45.440052
GAGTTAGAGTTCCATGTGGTGGGACTGAATGTGAGCTTAGGTGTGGGCCTGTGTGACCTG
TGGAGGTGAAGCATGCATTGGGGATGTGTGGCCTGATAGAAAAGGCTGTGATTGAGGCTA
AGTATTAATGTTGGCCGGTTTTCTGTGAATACTTTTTCTGGAATGGAAGATGCCACCAGT
ATGGTCCAAATATGTCTGTGTTCACTAGATGTTGTAGAATTTTATCCTGAAGTTTGGTGT
TGGTGGGTTGTACCTTTGGGGCATTATTAATTAAAAAACCCGGAAACAGTGCCTGAAAAT
CGGTAGGTTAAAATGAATAGGTCGGTCATTATTTCCCGGATCTTGACAAACCAGTATTTA
AAATGAAGATTTAATTAGGTAGAATACTGTCCCGAAAGGATTAGTGGATGGCATGTACAC
TGAGTGAGCTATAAGAGGTGAAATGTTGACTTAGTGTACCAGGGAAATGGCCAGAGTCAT
GTCAGCCAGTTGTGCACAGTGGCTGAGAGTAGAAGGCAATGTCCCAGAGTGATGGTTCAA
GTATATCTGTATAGATGAGCTCTTTTCTAAAGCACAAGTCAAGTTTAGTGCTTGTGTGAT
GAATATTCAGAGAGAAATAGCAGGGCAAAAGTGTTATTTTGTGACCTGAGTCAGTCAGAG
TACAGTAATTTCCCTATGTTGAATCATGTCAGGCAGTTTTGTCAAGTGAATATCAGAAGA
AGGCAGTGTTCCATATACATGTTTTGACTCTATAGGTATAGATGACACCTAAAAGAGTGC
TTGTGTAAAGTTGAGTGCTTGTTTGATGTCTATCCAGTGAGAAATTGAGTGAGCCAATTG
TTATTTTTTGTGCCCAATTGACACAGAGTGCAGGCAATTTGACCTATATATTGAGACATG
TTTGTATAGGGAATAATATAAGAAGGCAATGTCAAACACACATTTTTCAAGTATATCTGT
ATGGATGACATCTTGAAGAATACCTGGGTAGTAGTTTAGTGTTTGTGTGAGGTTCATTCA
TTGAGAAATTGAAGGGCAAAAGTTTCTATTTTGTCACCTAAAAAGACTGTGTACAAGTCA
GCACTCTTATTTGTCTAGCTGTGTTCTCTCTTGAATAAAACAAGAATGCAATATCACACA
GTGATGTTTCACATATGAGTGTGTTCAAAACATGTTAAGGAACATTTCTGTATCATGTGC
CATGATTCTGGGATAATGCCCCATTGAGAAATGAACAGACAGAGTAAAAAAAGAATAGAC
AAAGTATACAAAAGACAGAAGAAAATGTCAAACTTTGCTTAATAAGTCAGCCATCTTTTA
TCCAATCTCTTCAAGCTATAATGCAAAATGAACACCTCATTAGGTAGAATAATGATCTAA
AAGGATTTGTCAATAACATGTAAACTCACATAGCTATTAAAGGTCAACATGTTCATTTCA
GCACCATGTTTTGGTCCAGTTGGCGAGGTGTTTTCTCTCTTGAATAACACAGGAATGCCA
TATCACACAGTAATGATTCACATATCTCTGTGGTCTGCACAACTTTAAGAATATTTCTAT
ATATGTTTCATGATTGTGGAATAATGCCTCAGTGAGCTATTGAATGACAAAGTCAAAAGA
GCCATAAAAAGGCTTATTTTGTTAATAAGTCGGCCATCTTTTATCCGAT
>NODE_658_length_822_cov_14.946472
CACTTTGCCTACACAAAGTTTGGTGTTGCACAGCTGTTAATTTCACATGCAAAATACACC
AAAACTACCAAAACAATGTCTTAACTTATTCTTCTATAACACTAGGAACAGTTTTCACCC
AACAAGCACACTTTGTCACTCATAAAACAACTGAAGCAACACTAAGAACATATTATTTCT
TTACAAAACAAGAATGACCCCTCTCCACTGTTTATAATTCACTGCATTATATATTACAGG
AATTAAGACATAATGCAATATGCTTCAATATGTTGTATGTCATTTTTTGGCATTGAGTGA
TTCCAAAATACAATAATTTATACAGTATGTAGGCTAAAACATCTAATAAAGATACAGNNN
NNNNNNNATACAGTAGCAATGCTAGTTAACCTGTGGCCAAATGCAGAAGACAGGGTTTTC
ATCCACAGCACATTGTGACATTGGGCAATACACCTCAATTATAGTAGCCCTAATCTCATC
CAAGACTACAGCTCTTCCTCTCAGTCTTCTTCCACCATACATACATACTCTTCTCCCTCT
CTTAGACACTCTTCCTCTTCCTTACCGTGTGTCTAACTGCACTACTTTCATTCTCTTATC
AAACAAATAAAATGAGATACTTTGACAGTATATATATTTGAGCTACACATTTAGCTATAG
TTACTTGCAGTATACCTGAGCTTTTGCATGCTGGCTAGCTGATAGTGTAGAGCTTTTTGA
CTGAAATATCAGCTACTATTTTCTAAACCGATTTGAAAACTCATTTTCCAAGAGCCTGCT
TTGTTTTGGAAGAATCTTTCAATTTGTAAAGCAGACGCAGGAGTTAGCTAATATAGTAGC
TAATATAGACGTTATTATGAAGTTATTTTAGTATGGTaggcctacctcatctgatgca
>NODE_659_length_247_cov_270.356262
GAGCAAAATAACAGAATCTTCTGATGCTATCAACTGTATTAGTTTCTGGAATATATCTTC
AAAAAATTGCGAGTCATCCTTGTTAGGACCGTATAGGTTAACAATCCATATCAGTTTATG
ATCAACTATCAATTTTAGTATTATATATCTGCCGTTTGGATCAACTATTACACTTTGCGA
ATTTATATTAGAATTACTGTTGGTTAAAATCATTACTCCTTTTGAGTTGCTTTGGCCATG
AGCGAAGTAAATTTCGCCTTCCCAATCCTTTTTCCATAATCTTTCATTTTCCACTATTGA
GTGAGTTTCCTGTAGACAGTAAA
>NODE_668_length_103_cov_988.048523
AAGGGACAGTTCCAGAGCTGAGAGAGGAGTGGATGATATCAGAAATTAGGGAAATAAGGG
AGGGAAGGCAGACTTTAACAAGTTGTGTGGGGAGGGGGTCAAGTTGACTGGTGGATGGCT
TGGATTTAAGGATGAGATCTGTGATGTCTGAGGAAGAAGGGAGCTGGAACGAGGAAAAT
>NODE_669_length_77_cov_19.532467
AACAATTATAGGCTTCAAAATAAAGGTGTACTTTTACACAGAGGAAATTGGAGACATAAT
ACAAAGCACAGGTTAGACAACAGCCCATCAAGACAAACCAATTCTAACTCTCCCTTAGAT
CCCAATTCCAAACAGTGTCAAAAAGATTCAATG
>NODE_670_length_548_cov_14.463504
ACAAGTGGCTCACTTTCATAGGATATACCCGCCATCGATAGTCCCAGCACCGGCCCTATC
TGTGAAGTGTCGGGGCTAATTGAATCGACTGCTCTTCGGACCTGAAATGGGAGAGAAACG
AAGAAGCCTACACTTGTTATGTTGTGAACCCCTTAAACATGTAAAAGATAAGGAATCTCT
TGAATGTCAGAGACAAAGATGGAATTAACAAGATATATTTTTATTGTTTCAGAAGGTAGT
TAGGGCTGCCGATAGACTGGGGTAATTATGGAAATGATCTCTCTGGCTCTGCGAAATGTT
TTCCCGCTTCCATACGGACTGCAGAGCCGTTCAATCAGCCGCTCTCGTGGGAAAGTTCAG
CCATAACTGCAAGTGTACCAGCAAAATCAAATTAAGAAAAGAGATTTCATTAGTATTTAT
AGCCTAGAGGCATTTGTAAAAGTACAGAGCCAGTGAAGTTATGTGGGATTGAATAGATGA
GAATTATTGGTTAATGACAAAGGCCAGACCTAGAAGACATACATGGCTAATGAATGGATC
ATTGAATACAGAAGAGAAAGCCTGGTGGATGTAAAATATTGATGTTCTTGTGCGTGACTT
TGGACTTTGTGTTGTCACTTTGGg
>NODE_671_length_116_cov_346.017242
CCGGGGGCTTTGCCACTGTGCAGTTGTTTGACTACCTCAGTGACCTCCACCAGGGAAATC
GACGACAATCCCCCATCATCCTCCAGCTCTACCTCTAACATAGAGGGCGTGTTAGTTGGG
TTTAGAAGTTCCTCAAAGTGCTCCTTCCACCGCCCTATTACCTCCTCAGTTGAGGTCAAC
AGAGTCCCATCC
>NODE_674_length_219_cov_24.118721
TAATACTCAGTGGGAGACTGTGTCTGATAAAAACAGAAAATAAGTTATTTCAGAGCTAAA
AACTCCCTGTGAACGGCGATGGGTCATTTTGACCCGAGGACATCTGGAGGCTGGGGTGGG
TCATTTTGACCAGAGAGCAGCGGGAGGGTTAAATAGCTACATAGAACACAATTATAACTC
TTCTATCTCTCCCTAGTTTTACTTACCGAGACTCGATAAACCTTGTCCCTCATGCTGGCC
CTTACAATACCGGCACGTATGCATCTATGCTGGTATGTTCTACCTTGTCCCTCAT
>NODE_686_length_333_cov_21.942944
TTGTAACATGGCCTTTATATCATTTATTAGAACTTAACCCCTAATTACATGCACAAAGGC
AATTTAAATCTGATTTTTAAATTAGGAGGCTTTGGGACAAATCCTCTTAGATCTGATTGT
GTTAACTGGAGATAGGAAAATGTATCTCTGTTATGTAGGTAACTATGCTGTCCTGAAAGG
GGCCTCTAAAACGTATGCTTATTTGACAACAAATGCAGCTGCCTCGCTATTTCAGAAGAT
ATTAGAGGAAAATGAATGCAAATCTGTGTTCAAAAGCCATCTGGACGTGGCGAGAAGCAG
TCAGCTGCACCACACAGGCGAGAGGCCTGAATCGTTCTCCTGGATCATCTACATGGTGGG
CTTACAGCTTGGAAAATTCGCTTGCCATCATTTGGGGAATGTATGAATg
>NODE_688_length_247_cov_10.299595
ATGCACAGACTCTGGTTAACTCCTTCATTATGTCCCGTCTAGATTACTGTAACTCACTTT
TCCTTGGTCTCCCCACTAAAACCCTCCAAAGGCTTCAATATATTCAGAACTCGGCAGCCA
GGCTCCTCACCCATACAAGACGATCAGCACACATCACCCCCATTCTCCACCAACTCCACT
GGTTACCAGTTCCGTCCCGGATCAAATTCAAAGTGCTACTACTCACCCACAAAGCCCTTC
ACAATCTTGCTCCTCCCTACATCTGCGACCTCCTGACCCCTTACACTCCTTCCCGCTCAC
TCAGATCCTCTGATCAAAATCTC
>NODE_704_length_109_cov_1144.073364
CCAAAACTTCCTCAAATTAAACAGTGATAAAACCGAGGTCCTACTCATTGGCACCAAATC
CACATTATCACAAACCAACAGTTTTTCTCTCACTATTGATAACTCCTCTGTCTCACCCTC
ACCCCAGGTTAAGAGTCTGGGTGTCATCCTGGACAGCACACTATCCTTCCAATCCCACAT
CAATA
>NODE_705_length_84_cov_13.214286
GTCCTCTGCATTCCTCAAGGCCTAAGGGCCTTGCTGAACCCACAAAATCTATGTGTCCCT
ACATTTCTGTAACAGATCCCAAACCATCCATCAACTTTAGACATCAATTAATATATTCTA
TTAATGCAATCCTGGACTTTACAATGTTCTGAATCAATAA
>NODE_713_length_757_cov_41.899605
TCCTAACTAATATGCCCTCCAAATTCACCTCTGCTGTCTTCAGCCAGGACATCAGCGATC
ACTGCCTTATTGCCTGCATCCGTAATGGGTCTGCAGTCAAAAGGCCTCCCCTTATCACTG
TTAAACGTTCCCTAAAACATTTCTGTGAGCAAGCTTTTCTATTTGATCTAGCCCTGGTAC
CTTGGAATGACATCAACCTTATCCCAACTGTAGAGGACGCTTGGTCATTCTTTAAGAATG
CTTTCCTTGCTACTTTAAATAAACACGCCCCTTTCAAAAAGTTCAGAACCAAGAGCAGAT
ATAGCCCCTGGTATACTTCAGATCTAGCCTCCCTAAGCCAACATAAGAATACCCTGTGGC
GTGCTGCACTAGCCTCGAAAACCCCCCGCGACCTGCAACTTTTCAAAGAAACCAGGAACC
GGTTCACACAGGCTGTCAGGAATGCTAAGGCTAGTTTTTATAAACAGAAATTCTCATTAT
GTGGCACAAATACTAAAAAGTTTTGGGACACGATAAAGTCCATGGAAAATAAGAACACCA
CCGCTCAACTGCCCACTGCTCTAAGACTCCAAAACAATGTTACCACTGATAAGCCCACTA
TAGTTGAGAACTTTAATAAGCATTTTGCTATGGCGGGGCATGCATTCCACCTGGCAACCC
CCACTGCAGTTAATAGCCTGCCACCCCCCTCAGCATCCTATCGTACCCCCCCACCTTTCT
CTTTCGCCCACATCCAGTCAGCCGATGTTTTGAGAGAACTGCATATTCTAGACCCCTTCA
AATCTGCTGGTCTGGACAATTTGGACCCTTTCTTTTTAAAACTGGCTGCACCA
>NODE_715_length_2060_cov_181.311646
TGGGAACTTGTACTAAGATTCACTCTCACGTCACTTCCTGTTTGTGGAGCTTCCTGTTTG
TGGCGTGTATTGCTAGTTGCTGTTAGCTGCTTGGCCAAGTGCCAAAACATTTTACGTTTA
TCGTATTTAAACATCTACGTTAAATTCGTTTTCTACGAGGATACCAAAAAGTACATTTTA
TTGTCTCTTCACGTTTTTCATTCAACACTTTTGCATCGGGACGCTAGTTTCGGACCGCAA
GAACGAACTTCTCTGCTGCTACGACCAGAAACCGGAGCCGAGGACGCTACCTTGGACTCG
AGAGGTTTTCTCACCTAATTCATCCAACCGAAGCTAAGTACCATGCCATGCACCGATTGC
GCCCTTCTTCTTGCTAAGATAGCTAAGCTAGAGGCTCGGCTTCAGACGCAGTTGCCAGAA
AAGTTTTATTCCAGTATAGAAAAGGTAAAGAACGCGTCTGAGCCACCAGGAAGTGTTGTT
AGTGGTAGCAATGTTAGTTCCCCCGCACTGTCCCCGCAGCCGGATGACTTTCTCATGGTT
GCTGGGAAAGGACGTTGCCGACCTGCTCAGCCGGTGTCGCTCTCAAAACTGCCGACAGAT
ACTTTCAACCGGTTTTCCCCACTGGATTGTGATTCAGGGCCTGCATCTTCTCTTTTGGGG
ATTGAGCGGCCGACGCGTCTAAGCAGGGCCAATGACAAAATGAAAAGTCTAGTAATCGGC
GACTCCATTACCCGTAATATTAGACTTAAGAACCAACCAGCGATAATACAGTGTTTACCT
GGGGCCAGGGCTACTGACGTAGAGGCTAATCTGAGGTTGGTGCTAGCGAAATCAAAAACG
GGCAAGGCTAGAGAGTATAAAGATATTGTTATTCACGTTGGCACCAATGATGTTAGGATG
AAACAGTCAGAGGTTACTAAGCAGAACATAGCTTCAGCCTGTAAATTAGCTAAAAAGATG
TGTCAGCATCGAGTAATTGTCTCTGGCCCCCTCCCAGCTAGGGGTAGTGACGAGATCTAC
AGCAGACTCTCACAACTCAATCGTTGGTTGAAGACCGTGTTCTGCCCAGCACAGGAGATA
GAATTTGTAGATAACTGGCCCTCTTTCTGGGATTCGCCCAGGAGAAGAGTCAAGCCTAAC
CTGCTGAAGAGTGACGGACTCCATCCTAGCTGGAATGGTGCTCTTCTTTTATCTAGAAAC
ATAGACAGGAGTCTAACTTCAATAGCCTCACCATGAAATAAGTTGCAGGTTGGGCTGCAG
GCTTTTAGCCAGTCTGCTAGTCTATTGGAGTCTGCCGTTAGCATAGCCAGTGAAGTGAGT
TTAGTTTCCTCCATTGAGACTTTGACTATACCTCGATCTAGGTTGTGTAAAGCTAAACAA
GGTGGTGTTCACCTTAGTAATCTGACAAAAATAAAGCCCTCCACCAGTTTAATCACAAAT
AAAAAAGACTACATTTACAAAAACTGTAATCTAAAAATGGGATTACTAAATGTTCGATCT
CTTACTTCAAAGGCAATCATAGTCAATGAATTAATTACTGATCACAAACTTGATTTGATT
GGCCTGTGTGAAACCTGGCTTAAGCCTGATGAATTCATTGCCCTTAATGAGGCCTCTCCT
CCTGGTTACACTGGTGACCATGTTCCCCGCGAATCCCGCAAAGGAGGCGGTGTTGCCATT
ATATATGACACTGATCTTAAACTTACACCCAAAAAAATAACTGGGTTTGTGTCTTTTGAG
GTTCTGGTCATGAAATCTATGAGACTTACTAAATCAATTTTTATAGCTACTATCTATAGG
CCACCTGGGCCATACACAGTGTTTCTTAATGAATTCCCTGAATTCCTATCTGCCCTAGTA
GTCTTGGCTGATAATATTATAATTTGTGGTGATTTTAATATTCATATGGAGAACTCAAAT
GACCCTCTACAAAAGGCTTTTAGTGCAATAATTGACTCAGTAGGATTTGTCCAACATGTA
TCAGGACCGACACACTGTCATAGTCACACGTTGGACCTTGTATTGTCCCGTGGAATAGAT
GTTGTGGACCTAAATATTTTTTCTCATAACCCAGGAACTTCAGACCACTACTTTATTACA
TTCACTGTCAAATCAGCTATTGAAATTGGAATCCAA
>NODE_716_length_126_cov_522.206360
ACTGATGCTAATTTTTTTGTTTTTAAATGAAATTGATATATCTCCCTATTTATAACTGTT
TTCTTCAACCACTTATGATTTTTAATGCAGGGTTGACAGACTAGTTCTTTGCTTTTTATC
CTTTTCATTCTCCTCTTCCATTTCTGTGGTATTGCTGTAGATATTTGATTGTATATTTGT
AGAGAACACACGTTTCCATATG
>NODE_718_length_295_cov_459.847443
TTTTTTTTAACCCTTACCTAACCACCGTTGCCCTATTTTAATTTCCTATAACCATTCCTG
TCTATACTCTACATATTATTACACCGTGCTAAGTCTAATAATCCTTACCTTATGTTGATA
ATACCTTTCTATTGCTAGTTATCCCACCCTTCTACTAAATCTATGCCTTTCCATCTATCC
CCAAGTCCCAACCATGTTGGGTTCCTCTTCGCCAATATTTTCTCTACTTTGCTGTGATGT
TTTACGTAATTACGGAATATATCCATTCTCAAGGAATTGTTTGATGTTGATCGGAATATA
AAACATTTTGCCAAGATAATTATCATGTTATTAATAGAATGACTATCACCTATTAAGTCA
CCTAGTAGAGC
>NODE_719_length_286_cov_27.188810
CTGACAGGTCAGGGGACAGAGGTGATATGCTGGGAGCAGTGGGAAACTCTAGGACAACTC
CAGCCAGCCTCCTTATGAGCCAACTTACATCAGGAGAAAAAAAGACTGCCTAATTAATTA
AGAACAGTATTAGAAGTAATGGGATATTATAATATAAATTGCTACATTCTGGAACCAATT
TAATCCAATTACTGAAACCCCTCATGAATATAATACCTCAAAAATCACTCTGTACTGGTC
TAAAGGGAGAGATGTCAGACTGTTACACAAAGAAAAAGAAAAACCATCTCATTCTCTTTT
TTTTTCAACTCTGAGACCAAAGCTAATTTGAATGGTAACTAATGGTAATTTGAATAGCTA
Ac
>NODE_720_length_420_cov_55.111904
GCAGAGGACGGCCCCCGGCTCCGCCCCTCTGAACTCTGAACCAGGAAGCGGTTATTCAGC
TCCTGCCGCAGTAGGTCATGCTCTGTGAAGAAGGAGAGCGAGAAAAAGGGAGACACAAGA
AAGGCACGAGCGCCAGTCAGTCTTCACAACCGGGGAGGAAGAGAAGAGAAAATAGTCACC
TGGCATTCTCTGTTTCTCCAGCTCATGCTGTGAGGGTTTTCTACGTGAGGACTCATTGGT
GGTGGTAAGAGAGTTGCCTGTGACAATGTGCCAATCAGAATCCCCGAATGAGGCTGGCAA
TACATGATTGGTTGGTTGAATGATATCAACAGGCTGGTATCTAAAGACAAGAGAGAACCA
AGAGTCACCTCAGCAGAAAACAGCAAAACGCTCCCCCCACTAATCTCAGTACTAGTACTG
TAAATGTCTATTACATTACAATAAACATTTTCAATAGTAGCAAATAATGCAACAGTTATT
CCTtacataaagaaac
>NODE_722_length_646_cov_66.871513
GACTGTAGTGTCAGACACAAAGCATAAGCAGCATCCGTACCATTGACATCACACATCACG
GCAATGCCTGTCTGCATGTATTCAGACTGAAGACAACCATTTAGGCTTAAAAGAGACACA
TAAATATAAAAGGAGAACTTAAAAAGAAAACTGGAAAGTAAATAAAGAGGGTAGAGGAAT
AAAGAATGGGGGGTGAAAGAGGAAGTCAATTATGCATTCTGAACCTGGCCGACGTAGTCC
TCAGGGAATGGCCTCCGCACCTCAGGATCTGTAAATAATTGACAGATAATATTAATTGGC
TTAGGATTAGTGAGCAAGCTGAGCATCACACATTAATATTTGATCAGAAGATGATAGGTA
CCCTGGCAGGGGATCCAAAGGGGCAGCTGAGGCTGTTTTGTTGATTAGGCCAGAGACTGG
AGAAGATGGAAGAAACCCTGATCCTCTCCTCAGTGTTCCAAACACAGACGGAGACACAGG
GCCATGGTTTGATGCTCCTGTTAGCTCCAGGCTGCTGTCCTGCCCAACCTACCACTGGAA
GCAAATTTCCTGCTGGTTGTTTCACCAAAGAAAAATAAAATAGAAAATATTCTAAGAAAG
GGAAGATTTTTCTGGGTGCCTTTGTTTTGTTTTTTTATAAGTGTGCATGTTCGGGCTGCA
GACAACAGACAATGGTGTGATATCTAGAAATATTATAGTGAGAAAGCCTCTCATACTCAC
Tc
>NODE_723_length_394_cov_17.804569
CCACATGTATGCATTTTACCAATAAACAGAAGGTCAGCGATAAAAAGTTCTTGTTTTCTC
AGGTGCAATGAGCTGTGTTTTCAAAGTAAATATTATTTTCTTACGTGAAATAGGCCTGTT
GTGTTTGCAAAGAGGTAAAGAGGCGGAAAATAAAGAGGATCTGAACTGGTTTCCATGTCA
AACACTTCAATTCTCCATAGAAACTCTGATGTTAACGCGGAAACTTTATTAAACCCTGAT
GGTGGATTGATAAGGCCGAATTTCTCTCGCCTTCTTTTTATTGTGGAGACCGGGGAGAGA
TGACAGAGGTAAATTGCTCTTTTAATTAAAGCAATGCACCAGAGGAAATTGCTGTCTGAA
TATTGTCTCAGAGATGGGGGTTTGTGACAGTTGCCTGGAAACATCAATCTGTCCCACATT
TATTCCAGATCACAGTTATGAGATAAAGTTTAATAAAAATCTTTGCCCGa
>NODE_751_length_77_cov_13.480519
GATGTGGTGTATTAACGAGACCAGAGACAGGATGACGTTTAGATGTGGTGTATTAACGAG
ACCAGAGACAGGATGATGTTTAGATGTGGTGTATTAACGAGACCAGAGACAGGATGACGT
TTAGATGTGGTGTATTAACGAGACCAGAGACAG
>NODE_753_length_192_cov_12.583333
CGCCTTTCTTGTCACTCAAGGACACCATACTAAGATACATAATACAACAAATCAGCAAAG
AAAATAAATTAGGATACAATTAATAAAGATATATAAATGGAGAATATTTACAACAATGCA
AAACAACAGAAGAGGCAGAGCAATTGACATCAAGTGGAGTAGGCAATTTTAAACAGGTGT
GATTTGAGTTGGGATTTGAAACAGGGGAATGAATCAATATTTCTAAGTTGGGGTGGTAAT
GAATTCCAGAGACGGGGAGCAGAGCGGC
>NODE_754_length_173_cov_36.930637
AGGTCTTCGAATGCCTTGTCAATAAACAGATTGTCAACCACTTAGAATCCCACCACAGCC
TCTCCAATATGCAGTCTGGCTTTCGAGCTGGTCGAGGGTGCACTTCAGCCACACTCAAAG
TCCTAAACGATATCATAACTGCCATTGACCAAAAACAATATTGTGCAGCCGTCTTCATCG
ATCTGGCCAAGGCTTTTGACTCTGTCAATCATAATATTCTCATCAGCAGGCTAAAGAGCC
TGGGTTTCT
>NODE_757_length_95_cov_33.000000
TTGTGATTTGGGGTTGATTTAGTTAGTATGGTGTTTGATGTAACATAGATTTGTTGTTTT
CATAGGTTTGAGTATGAATTGTGCTTTTCTGTTATTTTGGTTAGTATGAAGTTCCCTGTA
GTAGGGACTTGTTGTTTTCATAGGTTTGAGTATGCCTTGCGATTTGGGGTT
>NODE_766_length_653_cov_16.401226
TATCATGTTGTACCTCAGACACATAACCCCAACTGGGGCAGACGTACCTCAGACGCTGCC
ACTTACACCTACCACTGCGTACCTCAGACGCTTGATCCCCAACTGGGGCAGACGTACCAA
GAAGACTGCCCCTATAATGTCATTAACACTGCAGCACATATCTCAACTGGGGCAGACGTA
CCTAGACGACTGCCACCTACAAGTATTATGACGTACCACAACTCATGACGCCCAACTGGG
GCAGACGTACCTAGAAGACAGCCACCTATAATGCCATGAACACTACAGCACAAGTCCTCA
ACTGGGGCATACGTCCCTAGATGACTGCCACCTTTACTTCTTATGACGCACAGCAAGCAC
GACCCCCAACTTGTACAGACGTACCTAGATGCTGTCACTCACTTAACATCAGATACACAC
TTAAAGCGCCGATATCCCCTTCATTTACCATGACATACCACAGACTCCTGACACTCTCAT
ACCTCAATGGACCGCAAAGACCTAAGCTCAACTAACCCCCTGCCAACTCCCGACATTTAC
TAAACAGATTATGCACAACCCACCATACCTCATTGATATGTTATTCAATACACACAACAT
GCAATAAACATTTATGCCTTTAGGTCAACATTAGCCATCACCGTTATGTGACCCAAACTC
AAGGGGGTGACCAGACCTCCTCTGGCTGACCGGGTGGATTAGGCACACAGCCCTGTAATT
CTCAATGTT
>NODE_767_length_492_cov_202.821136
CAGTTTACAGTTTACAGTTTATTCATTTAGCAGACGCTCTTATCCAGAGCGACTTACAAT
GAGTGCATACATTTAGGAGAAGCTTAGTGAATCAACCACAATTTAGTAGTAAGTGCATTC
AACATTTGAAACCTTGGATAGGCCAAAACAGTGCTAGAGGAAATGCAAGAGACAAGAACA
AGTGCTAGAGAAGGATCATACAGATAACAAAACATTTTAAGACAACATAAGTGCAATACA
ACTAATTTAAGTACTCATTGAAGAGGAAGGTTTTCAGATGTCTCCTGAAGATGGGTAGAG
ACTCTGCTGTTCTAGCCTCTAGTGGAAGATGATTCCACCATTGAGGAGCCAAAACGGAGA
AGAGTTTTGACTGCTTGGATTGGGATCTGACTCCTCGAAGCTGTGGAACAGTCAGCAGCC
CAGAGGTGGCAGAGCGGAGTGCCCGTGTAGGGGTGTAGGGTTTGATCATTGCCTGAAGGT
AAGGGGGATTAGCTCCTCTTGTTGCTCCGTAGGTGAGCACCATCGCCTTGTAGCAGATAC
GAGCTTCAACTGGGAGCCAGTGGAGTTT
>NODE_770_length_86_cov_533.186035
TTTCTTTTTCTGTCTCCGCCCCTTGGTTCACCCCTGATCTTCGCCTAATGAAAGCCAAAG
GTCGACAACTTGAATGTCTATATAGAAAAACTGGTCTCACTATTCATAAAGAAATGTATA
ATAACCACATGCTACATTATAAGGACTCAATTGCTACCACCA
>NODE_779_length_172_cov_19.651163
CATACATTTCCATAGGAAAATGCTGTTTTTTCCTAAAGAAATTCATATAAATTAAAGTAA
GCACTAAAGTCCCACATAAAGTGGTGTGTCTTGTTTGTCTAGTGTAGTAACACAATTCTG
AATTGGTTTGGAGTCACTGGGTCACATGACCTGAGAGCTATTGAAGAAAAACCATACATT
TCCATAGGAAAATGCTGTTTTTTCCTAAAGAAATTCATATAAATTAAAGTAAGCACTAAA
GTCCCACA
>NODE_780_length_470_cov_36.104256
CTCTCTCTCCCTGTCTCTCTCTCTCCCTGTCTCTCTCTCTCCCTGTCTCTCTCTCTTCTT
GTCTCTCCTTCCCTCTCTCTTTTTCTCAACGTCTTTCTGTGTTCCACCGCTTCCTTCCTT
TCCACTGGATGTTGCATTATGAAAAAAGCAAACATGATTATTTTTGATTTCCTCTTCTCC
AGTGCGCTCCTCTCACTACCAGGCAGTACATTTGGCCCTCCCCTCTCTCCCCCTACCCTC
TTGATTGAGGGCTAATGAAAAAGCTGTCCTGAGCATCGCTCCCCTCCCTGTATCCATTAG
GAATAATTAGACGGGAACAATTTTGATGCCTGTAACCTCGGCGAGTGTGGCTAATGGCGT
TATAAATTGCTCCTTGTCCTGGGCCTTGCTAGCGTTGTCGGCGCGCGGCGCTAGCGAGGA
GGGCGAGACGCTTAATTCAAAAGCACTCTGTCAACAGCGCTGATTTGTGTGCTTAATGAG
AGCGTTTAAAACAACAGCCGCGGCTCATGCATCCTAATGTGGGTGGCGGGAGCCAGTTCG
ATAAAg
>NODE_783_length_274_cov_11.448905
TGTATCATCAATGGTCAGGGAAAAAGTGCCTGTTTTACTGAGGGTGGATTTAGAGCCAAT
GAGAAGGAGTTCTGTTTTATCACTGTTGAGTTTGAGGAAGTTGTGATGCATCCAGTTTTT
TATTTCAGATAGACAGGTTTCAATATGAGCCAGAGGTGGGTTGGTGAGAGATTTGGTGCT
GATGTAAATCTGAGTGTCATCAGCGTAGCAGTGAAAGTCAAGGTTGAAGTGGCGCAGGAT
CTGACCAAGGGGGAGGATGTAAATGATGAAGAGTAGGGGGCCCAGAACAGAGCCCTGGGG
GACCCCCTGGGTAACTGTAATAATATCAGATTTTTGGTGACTGAGGGCGa
>NODE_785_length_241_cov_30.601660
GCAAGCACACACACGCAGCTTCTTTTTGTCAGGCCCGTGTGTGTGTATCCCTCCCACCTT
TTCTGCTCGTCTGTGTCTCGTTCCTCGTTCTCTTCAAGCACACGCACGCAGACATTAACT
GCTGCTTCTCGCTCCCCCTTGGGAAATTGTGTCGGGCGCATTTTTTCCAGAGAAAATAAA
AGTAATCCTCTGGTTCTTCAGAGGCTTGGATGAAGGAACAAAAAAAATAACTTTGTGTTC
TTAGGTACATTTAAAAACTGATTAACTGCCATGCTTCACTCGTTTGCAAGCTATGTCTAA
AAACCAAACCAATGTTT
>NODE_787_length_232_cov_15.620689
GTACTCTTACACACTCACACACGCACGCACACACACACGCACGCACACAGGATAGCTCAT
CCTGCAGATTAAAATAACATGATTAAATATGGAAAGAGAACAGTGGTCTGAGGGCTCCAT
TGGGACTTCATTAGGGCAAATTGCCAAAGAATGAAACATGAGTTAGCCAGGAGAGACCGC
TAACGCTACAGGCTGGGCCAATACTACTGGGAGATGGGAGCAGGCACTACGCTTGGAGCT
TCATAGCAACGTCTATACCACACACACACACACACACACACAAGAGACCTCTTGCTCACT
GACACACa
>NODE_797_length_159_cov_405.855347
ATGCCCATCCGGTCTACTTGTGTTTTGTGGATCTGGAGAAGGCATATGACCGGGTCCCAC
GGGAGATACTGTGGGGGGTGCTGCGGGAGTATGGGGTGAGGGGGTCACTTCTCAGGGCCA
TCCAATCTCTGTATGACCAAAGCGAGAGCTGTGTCCGTGTTCTCGGCAGTAAGTCGGACT
CGTTTCAGGTGAGGGTTGGCCTCCGCCAGGGCTGCGCTTTGTCACCAATCCTGTT
>NODE_798_length_142_cov_136.021133
TGCTCAACAATGAACATCCTTATCCTCACCACTACTAACTATAATAATTATTTAAACTGT
AAATATCTTATTGTGAAAATTCTAAGTTCTAACATCCCCCGCTCCTTTTTGATACCGGAA
CTTTCCTTTACCCTCCTGATCCATATATTATATTGTGATAAACAACTAATTATGATGTCC
ACCCTTTCCACTGTCAGTACTATCCTCCATGCAACCAC
>NODE_799_length_510_cov_31.798038
TAAACGGGTGTCCTGACTCTCTGTGGTCACTAAAGATCCCATGGCACTATTCGTAAGAGT
AGGGGTGTTAACCCCGGTGTCCTGGACAAATTTCCAATCTGGCCCTCATACCATCATGGC
AACCTAATCATCCCTGTCTCTCAATTGGCTCATTCATTCCAGTCTTCCCCCACTTCCCCC
CAGGCCATTGCTGCAAATGAGAAAGTGTTCTCATTCAACTTGCCTGGTACTTCATTCTTT
GATACCAATAGATCTCAATTCATATACAATTTCATACCTCTGATACTTGGTGTTTCACAT
TACCTAGTACCAAATACTCTAATTACTTAAAGGACAAGTTCGGTATTTAACACTTAAAGC
CCTGTTTTCAGATCGTTTCTGATTAAATAGAATGTTTAAACATCTTTTGCAGCGATTTTT
GTGTGAGCATATCAGTGAACACCCCTGACCACTCGGTGAGTTTCACATCTTTGTAAACGA
AAGTTTAATGCGTTTTATGAATGACTGTTGCAGTGCACCTTCACAGCCATTGTGGAGGTG
GGGGGTGCTACCACAGAAACCGAAAATCCTCGGGACAGCAGCATGT
>NODE_800_length_314_cov_77.407646
GATTTACATCTTGTGGTGAACCCTCTGTATTCACTCTGGTGAAGTCTCCTCTTGATTGTT
GACTTTGACACACATAGCCTACACCTACTTCCTGGAGTGTTCTTGATCTTAACAAGTGGG
AGGCACATATACAAACTGTTGTAATTCCTACACCCTTCACCTGATTTGGATGTAAATACT
CTCATATTAAAGCTGACAGTTTGCAGTTAAAGCAGATCTTGTTTGATTAATTTCAAATCC
ATTGTGGTGGTGTATAGAGCCAAACATATTAGAATTGTGTCAATGTCCCAATATTTATGG
ACCTGACTGTATGCTTTTTTAACAGTCCTTTGAACATTTGTATATGTGAAGTTGGAAGTT
TTAATATTAAAATAAGCCGGGCTAGATCTT
>NODE_801_length_199_cov_13.396985
ATTCTCTCCTCTTCGGCCTTCCCCACAAATCCCTACATAAACTTCAACTGGTCCAGAACT
CAGCCGCCCGCATCATCACCCAAACCCCCTCCCTCCACCACATCACTCCTGTTCGCCAAC
AGCTCCACTGGCTCCCGATCCTGTTCCGTATTCAATTTAAAGTCCTCCTATTTACAtTCA
AGGTCATCCACAACCTCGCCCCCCCCATATTTATCTGATCTTCTCCAGGTTTCCACTTCC
TCCCGCTTCCTCAGATCCTCTTCCTCGACACACCT
>NODE_803_length_77_cov_116.402596
AAAGGGAAGATGGTGGGGGAGGAGGTGGAGGGTTAAGGAGAGAAAAGAAGGTGGAAAATA
GTTTCTTAGGGTTGGAAGACGAAGCTTGAAATTTTGATTGATAGAAAGTAGCTTTAGCAG
CAGACAGAGAAGAGGAAAAAACAGCAAGGAAGG
>NODE_807_length_210_cov_87.823807
CAAAACAATTGATTCCCTGACCGGGAATCGAACCCGGGCCGCGGCGGTGAGAGCGCCGAA
TCCTAACCACTAGACCACCAGGGAAATTGTGACATTATACATTGAGTGGCCTCGATAGTT
ACCTCTAGTCTGGTATATAGGGTTCTCTGATGAATCCATGTATACATCTTGTTAATAGAG
AGTAAATATCTTAGCCGTGGACATTCATTCAGACAGTAAGGAAAAGTACAATGTGTTTTA
TACAGAGTTAACATGTGTTAAAACAGGGGGATGTAGCTCAGTGGTA
>NODE_813_length_743_cov_11.837147
CTCTCTCAGAATTTCCTTCACTTGAATGAAGGTAAGACTGAATACATTCTGTTTAGCCCG
GACTCACCCTGCATTTCTCCTAATTTTGGCCCTCTCACACCCCAGTTTGCACCCACTGTG
CGTAACCTAGGTGTTATTTTTGACCAAAGTATGCAGTTTGATAAACAAATTAGTGCGGTT
GTTAAGGCGAGCTTTTTCCAGCTAAGGCTTCTTAGTAAAGTCAAAACATTCGTGTCCCAA
GCTGACCTTGAGAAAGCCATCCATGCCTTCATCAGCTCGAGAATTGACTATTGCAATGCC
CTCTACACTGGACTTAATCAGGCACAACTCAATCGGCTCCAATTGGTGCAGAATGCAGCA
GCACGTCTCCTCTCAAACACCCCCAGGCGCTCACACATCACCCCAGTCCTCTGCTCGCTC
CATTGGCTTCCAGTGCGGTTTAGGGTGGAGTACAAGGTCCTGCTTTTTGTGTTCAAGGCC
ATCAATGGTCTGGCCCCGGCCTACCTTGCCGAATTGGTAAAGGTCTACCAACCTGCTAGA
GCTCTCCGCTCCTCTGATAACACTTCTCTGGCTGTTCCGAAGTGCAGATACAAAAAGTTT
GGAGGTCGATCATTTGCTGTCCAGGGCCCAACTCTGTGGAATGCTTTACCACCACCTCTG
CGAAACATCACCGTGTTCAGTATTTTTAAATCACAACTGAAAACACATCTGTTCAGACAG
GCTTTTAACACATAATCTCTGATGCGACTGCCCATTTAATGTATTTTATGTGTATGAGTG
TGTACGTTTGTGTGTGTGTGTGTGTGTGTGTGTATTTTT
>NODE_814_length_406_cov_19.086206
CTAAATTGACATGCTGAAACTAGAAGATAAGAGTAACTATGTCAAAAGGTTTGAACATGA
TTCGTCCATAGGTGGCGCTACAGTAAGCCGCCCAAAAAGGGTCGACGAAAAAGCTGCCAT
TCGTACCCCGTTTGTTGTAGAGACATGCCCTTTGGTGTACATGTGTCTCTTCTCATGGGA
TGCAAATTTGCCTCAAGAACCCATAAAGTCCGCCATCTTGGATTTTTTTCTATAATTAAA
TTTAGCCAAAACATGTAAAAATTAACTTAAAATCAACCATTAGACCGATCACCATGCCGT
TTGATATTCATATGCTTCATACATGCCTCCATATAGGGTGATAAGGACTAAGAAATACAA
TAAAAAATGGCGGACAAAATGGCCGACCCAACTGTACACTCACGCATGATGACGTCATAG
CTTCATATATCCTTAACGGTACTATATAGAAACTAAAGGTTTATACCAGTGAGAAGAGGA
Cg
>NODE_818_length_349_cov_37.977077
AACTCATAAAAATCCCAAAATAAAATGCTAAAATAGGTAAAGACAGAGAGTTAGGAAAGG
AATATCGGGGAAGTGGGGAGGGGATACAAGCACAAGCGCCATGGCAACATTTAGAAAGAG
GAAGAAAAGAGTTACCCATAAGTAGACGCCGTTTCACCCGCTTGTCCACATCAGCTACTG
ACGTGGCATTGAACTCAGAGCTCTCAATTGCAGCCTCATCTCTCTCTAAAACAAAAGTGA
CAAGGGGACAAACAGTGAGCAGTAAGGTTAATGAGAAGCCCGATGTCCGCTGCCCGCGAC
CTCAAGTCAAGTCAGCCCCTCTCGACGTTTGAGCAAAACCAAAGCCAGGAAGCACGAAGC
CACGAAGAAGCCCCCAAAATCACTGTTAGTGTTAATCCCCAAAACAAATCCAAATGTCCC
CAGAc
>NODE_819_length_77_cov_503.701294
TAAACACACATTTAAAGGTGTCCCATACTATAAGAGGGTTAGCTGTACCCGAGTTATGTC
TAAAAAAATCTGTAATAAATTCTTTAGTCTTTGTGATGAATAAACTGTCTTCTAGCAGGT
TTTGATTAAATTTCCAATAGCCTGGCCCACGTG
>NODE_825_length_406_cov_53.445812
CTCAGTAAACCAGCACAAATTATCTTGCCACCTTGCGCAGCTCTGATGCTTTGGCCGCTA
ACTTTGGAAGGCCTTTTACTACTGCATCAAAATTAGCATTGTCAAAGCAGTTAATGAATA
TTAATATTGTATTTGTCATTGGAGCTGGCCCATTGCTGAACTCCAAGTCATCCATCAGGG
ACAAGATTAAGCACACAATTATTTCTGACTGACAGGGACCAAATCTGGGAGATTTTTTTT
CTACAACAATTTAAAGAAAAAGACACAACATCATCATAAGGTGACTCCCTGGAGACAAAA
GACAAGATTAATACACTTTTAATTAAGCAAGACTTCATTGTGCGTAAGCTGAAGGAACGT
GAAAAAAGAGGACAAGTGACTTACAATTTTGTCTGTTTTACTGAAAGTATTGACACCACA
AATTAAAAAACAATTCTGTGACAACAGTCCAAAATTATGATTGAAGTAGAAATATTTTTT
Tt
>NODE_826_length_2402_cov_29.067028
GTTGTCTGTGCTGAGATAATGTGAGACTGGTATAGGTTATGTGTGTGTATGTTATGTTCC
TAATGTTGTCTGTGCTACCCTGGATGTCCTTTCCTCATGGCAACGTGACACAAATCGTGC
TGCCGTTATTGCACACTGTGGAACTTCACCTAATAAATATGGGAGCTTCTCTATGTTTGT
TTTTGTGTCAAAATGTTTGTGTGTTTGTAGGATCTGTGGAAAATATATGTGTCTAATGTG
GTCATATAAAGGGCAGGAGGTTAGAAAGTGCAGCTCTGTTTCCACCTCATTTTGTGAGCA
ATGTGCACATATCCTGTCTTCCCTTGGTAACCAGGTCTGCCTGTATCGACCTTTCTCAAT
AGCCAGGCCATGCTCACTGAGTCTGTACATACTCATGGTTTTTCTTAATTTTGGGCCTGA
TACAGTGGTCAGATATTCTGCCAATGTGTACTCTCTGTTAAGGGCAAGGTAGCATTCTAA
TTTACTTTGTTTTCTGGTAGATTCTTTCCAATGTTTGAGGTAGTTTTCTTTTTGAATTCT
CATAATTTGGTTGGGCCTGATTCTCTCCTGGGGCTCTGTGGGGTCTGTTGGGGTTTGTGA
ACAGAGTCCCAAGACTAGTTTTCTAAAGGGGCTCTTCTCTAGGTTCTGCTCTCTATATTT
GAGGGCTTTGTTGTGGTAGGTTTGGGAGTTGCTTTGTTTGAGGTGGGTGTGAAATTTAAC
AGATTTTTTCTGAATTTTTATGATCAGAGGGTATAGTCCCAATTCAGCTCTACATGCATT
GTTTGGGGTTTTGCGTTGGACTCTGAGAATACTTTTGCAGAATTCTGCATGTAGAGTCTC
AGTTGGGTGTTTATCCCATCTCACAAAGTCCTGGTTGGTGAGTGGTCCCCAGACTTCACA
GCCATACAGAGCAATGGGTTCTATGACTGACTGGAGGATTTTAAGCCAGATTCTAATTGG
AATGTCAAGTTTGATGTTCTTTTTGATGGCATAGAAGGCCCTTCTGGCCTTGTCTCTCAG
GTCAGTTACAGCCTTATTGAAGTTGCCTGTGGTGTTGATGTTTAGACCAAGGTAAGTGTA
GTTGTTTGTTTGTTGTAGAGCAGTAGTGTCTAAATAGAATTTTTGTTCAGGGTCCTGGCG
TCTGGACCTTTTTTGGAAGATCATTATTTTTGTTTTACTGAGATTCACTGTGAGGGCCCA
AGTCTGACAGAATCTGTGTAGGAGATCTAGGTGCTGCTGTAGACCCTCTCTGGTTGGGGA
CAGAAGCACCAGATCATCTGCAAACAGGAGACATTTGATTTCTGAGTCCAGTAAGGTAAG
GCCAGGTGCTGCTGAACTTTCCAGTGCCCTTGCCAATTCATTAATATAGATATTGAAGAG
AGTTGGGCTCAAGCTGCATCCCTGTCTTACCCCCCGGCTTTGTTGGAAGAAATCTGTATG
TTTGTTGCCAATCTTAACTGTGCATTTGTTGTTTGTGTACATGGATTTTATAATGTCGTA
TGTTTTCCCACCGACGCCACTTTCTAGTAATTTGTATAGCAAGCCTTCATGCCAAATCGA
ATCAAATGCTTTTTTGAAATCAACAAAGCATGAGAAGACTTTGCTTTTATTTTGTTTTGT
TTGCTTGTCGATTAGAGTGTGCAGTGTGTATATATGGTCTGTTGTGCGATATTTTGGTAG
GAAGCCAATTTGACATTTGCTTAGAATATTGGTTTCCTCAAGGAAGTGTTGGAGTCTGTT
ATTTATGATGCCGCATAGGATTTTCCCAAGGTTACTGTTCACACAAATTCCCCGGTAGTT
ATTAGGATCGAATTTGTCTCCGCTTTTGTGTATTGGTGTGATCAGACCTTGGTTCCAATT
ATTGGGGAAGATGCCAGAGATGAGGATGATGTTGAAAAGTTTAAGAATGGCTAATTTGAA
TTTGTGGTCTGTGTATTTTATCATCTCGTTAAGGATGCCATCTAATCCACAGGCCTTTTT
GGGTTGGAGTGTTTCTATTTTGTTCTGTAGCTCTTCCAGTGTGATGGGAGAATCCAGCGG
GTTCTGGTTCTGTTTAATAGCTAACTCAAGATGTTGTAAGTTGCAGTGTATTTGTTTTTG
TTCCTGGTTTTTTGTTACTGGACCAAAGAGGTTGGAGAAGTGGTTTATCCACACTTGTCC
ATTTTGAATGGCTAGTTCACTGTGCTGTTTGTTAAGTGTTTTCCAATTTTCCCAAAAGTG
ATTTGACTCTATAGATTTTTCCATTATTTTGAGCTGGTTCTTGACATCTTGTTCCTTTTT
CGTTTTTAGTGTATTTCTATATTGTTTAAGTGCTTCCCCATAGTTAACGCGAATGTTTTT
GTTTTCTGGGTCTCTATGTTTTTGGTTGGACAAGTTCCTCACTATGTTCCTTAGCTTTTT
ACAATCTGTGTCAAACCATTTCTCACTGTTGTTTATTTTATTATGTTTTCTGCTAGGATT
TTTCAAATTTGATATGTt
>NODE_828_length_211_cov_12.085308
TTGTCAGGATTCTTGAGGTACGTGTTCTTGAGGTGTTACCACGCAAGCAGATATTTTGTA
TTCCAACAGTTCCCGAGCAAAGTGGACAAAGCACCATAGATGCCCGTCATAAAGATCTCC
ATGATGACCTTCCTGCTTAAAGCATACAGCTTTGGCTAGGGTACAAACTCAAAGTAGACA
GCCCCTTAACACTTGCCCTTGTCGCTTTCAATCAGGGAAATCTCTGTGGTAACCTGGATG
AATTTAATATTGCCATGTTAAATGTGGGTACAATGTTTAAGTAAAAg
>NODE_861_length_273_cov_20.512821
GCGTTATGTAAACTACATATTATTATTCCTTAAGTGAGTAACGGAGTAATATAACGCGTT
AGGTTTTGATATTGAGTAATATTATTACAGTTAGGCCTACTTCTTTAAGTAGGCTAACTT
GTGTTAATTGTAAAAGTTACTCCGTGAACTTGCCTAAACGACCCGCTGCCGAGTGCCGAC
ACACAACATGGCAGCAGAACACGTAAGGTTTTGGGATGGAAATATTCACAAAATTCCGCT
TTCATTGATAGGAAAAAACATTAAAGTTAAATGCAAACTGTGCCCCAAAAATGTTTCATC
TAGGCTACTGCCAAAAACAGCACGTCAAACTTACAGAAAAAAACACCCC
>NODE_866_length_216_cov_12.703704
AGAAGGTAAAAATTGGTAAAGACAAGAAATTTCACGTAGATGAGATTCTAAAACGAAAGA
AACAAAATGGTAAAAACATGGTTTTAGTCCGTTGGAAAAACTGGCCTGAAAAGTTTAACA
GTTGGGTTTTAGAGTCTGAGGTGGTGGATGCAACAGGATAAAGTCTAAAGCCCTAGACAT
AATTTGTTCACATCTTGTACACCATGGAAGACAGAGGATTTTACCTGACGCTACCCAGCA
ATGCATCTGCAGATATTTATGTGCAAAACAAAAGCTCTGAATACAAAACCAg
>NODE_885_length_77_cov_9.012987
GAAAGCCCTTCCTCCAGCTGTTTGTTTATAAATTCTTGGAACAATAAGGAGGCCTGCATC
TTGTGAACGTAGTGTATGTGTAGGCACATATGGCAGTACCAAATCAGACAGATAAGTAGG
GGAGAGTCCATGTAATGCTTTGTAGGTTAACAg
>NODE_893_length_338_cov_16.733728
AAGTGTGAGTGTTTGTGTGTGTGCTCTCATGCATGCACACTTAGCCTATGTTGTGTGTGT
ATTATTGTGTGTGTTGCTGTGTGTCTGTGTTATTGTGTGTTTTCTGATGTGTGTGTGTGT
GTGTATGTGTACAGGATTATCCATGAGGATGGCTTTTCTGGGGATGATGTGAAGCAGTAT
AAGCCTGTGGTCTACAGCAACACCATTCAGAGCCTGGCTGCCATCCTCCGGGCCATGGAC
TCCCTGGGCGTGGAGTACGCTGACAAGGACAGGAAGGTGGGTACTTACTCCCGACAGTAC
AGTGTTCATCCCCAGTGTCCAAACAGTATCGCGTTCCAAACCCTACTTCAAAGTTTACCG
AAAAGCAAACCCCAATAAGGACTCCGGTGGCAGGGTGATggtacataaaagtgt
>NODE_900_length_202_cov_23.866337
AGATAAGGATTTTGACGTTAAGTGTTAAATATTGGAAAGGTGGCATGAGGGGTTACGTCG
TTTAGGAATCAAAAGTGTGCGGGATGGGAACACTAGTCGTCATTGAGTAGAAAAGTAACA
ACAACAAACACCATGCAAATAACATCCGTCACAAGTGACAGCGCAGCTTTTAAAGGCTAA
ATTGAAAAACCGCTGGAGTGGCAAATTAAAAGTGACAACACAAGCATGGGAAGGACATCA
CACGAGACAGGAGGAAAGATGAAAAGGAGGAAGGACAg
>NODE_901_length_442_cov_45.918552
TAGTCAAGATTCTGAGCAAAGATGTCTCTAACTTTTGGCGCACAGTAATGATAGAAATTA
GCGCAAATGCTCTACTTAATAGTTTCTGGAGGTTTTTTCATTGCAAATTATTTTTCAACT
TGTTTTTGAATCTATGCATAAATTAAAAAATCTGCTAAAATTTATTATTCATCTGAGATG
TGATTAATATGCAAAATTATGCAAATTAAGATGCAATTAGGCTCCAATTCTCTAGTGGAA
TTTTCCATTATAATTTAATACAAAGTAACAGAGTAATTGGTGTCACGTGTAATTACGGTT
ACTCAAGTGTACATTCAGGCATGCAAATGATTTGCTATATGTTAGTTATCCTATGCAAAT
GTACTATGGGATGTTTAAAGAAGTTGGGAAATACAAAGGAAAACAGAGATTTTTACAAAA
AACAACCATTTCTTCATTATGACTGGACATTGTAAATGCTATAAATGTGATTGAAACTTT
GACTCAGTTGCAGTTCACTGACTGTTGAAAGGTCTCTt
>NODE_903_length_382_cov_18.976440
TGGTAAATGAGCTAAACAACAATCTGACAAATGCTCTAGACAAAGTAGCCCCAATTCGAG
TTAGAAAGAGACTAGGTGAAAAAACATCACCATGGATGGACAGCTCTGTCCGTGAATTAA
AAAGAGCAAATCGGGCAGCTGAAAGGAAATGGAGAAAATCAGGACTTGAGGTCCATCGTA
TTATCTACAAAAACATTTTAAAAACCTACAACAAAACTGTATATGTCGCAAGGAAAAAAT
ATTTCTCCAGGATCATTACAGAAAGTGGAAATAACCCCAGAGTACTATTTTCAACCATAG
ACAAATTGTTAAACCCTGCTCCTTTCCCTAAAGAGACAAGCAAAGCCTCTGAAGCTAAAT
GCAAAGAGTTTGCTGTTTTTTTCAATGACAAGATCACAGCCATCAGAGCCAGTATTTCTA
AAACAAATATAAATTTCCCAAAGAAACTTTGTAAAAAa
>NODE_904_length_415_cov_11.662651
AATCATGATGTTCCAGAAACGCTCCAGATCTCAAGGACCAAAACACACATTCACACTATC
ACACAAAATAATTGAGAGCGCAAAACAATACACCTACCTCGGCCTGAAAATAACTCCAAC
AGGTAACTTTACTTTGGCTATGAATGAACTCAAAGAGAAAGCTCAAAGGGCTTTCTATGC
CATAAAAAGATCAATCAAAATTGACATCCCAATCCAAATTTGGCTCAAACTTTTCAAATC
AATAATTGAACCAATTGTTTTATATGGCAGTGAAGTGTGGGGTCCTTCTTTCAAATATGA
TTTTTTAAATTGGGAAAAACATCCAATTGAAACTCTACATTTAGATTTCTGTAAACGAAT
ACTCAAAGTTCAAAGAAAAACACCAAACAACGGATGCAGGGCAGAATTAGGCCAATACCC
TCTCCTTCTAAACATCCAAAAAAGAGCCATCAAATTCTGGAAACACCTAAAAACAAGCGA
CCCCAACACAT
>NODE_905_length_470_cov_24.031916
TTTGGACCAAATCGTGATTATTGGTTTATTTTCATCTGGAAATGTGTATATACCTTCATT
AATTGTGTTATTTTAATTAGCATTTGAATTTATGGCCCTGAAAAAAAAAATCCATCTTAC
ACTGATCTCACACCATATGGCTGTTGACATAGACCTTTGATTCCAATGTTCACAGCGTTT
TTGCTCCTAATTACACACGCATATCCTCCTGTGATACAGAATAATATTTACTGTTCTCTT
GCAAATCTTTACTAAACATTGTTCATTTTTCTTGTTCCAGTAATGAATCAAACGGACACC
CTCTACCGGGAAATGCATCTCTTTTATCCTCGCTTATGAATAAGGTAAGATACATCCATC
AAACATTTTTCACCCCCAAGACAAATTAACGGCACGCACCGGGCTTCTGTTTGTTTTTTT
ATGTTTCACTGCTAATAAGATGAGTTTGTATCATTTAAATTTTTCAGCCATTTTTCATAC
AGTGTAATTCTACCGTACCACTCACAAATTAATATAATGAACCACGAGCTGGGTGCCATG
CCAGAt
>NODE_906_length_394_cov_31.510153
CCTTGTTAAGATGGGAGGTAAAACGTAGGTCAGAGTCTATGATAACACCTAGGCTCCTTA
CCTCAGGTTTGATCAGTGAGGTCAGGTTACCAAGGCTTGAACTCATTTTCTCCCTTTTCA
CTTTGGGCCCAACTAAGAGGATTTCTGTTTTATCTTCATTTAATTTTAGGAAATTTGCAC
TCATCCAGTTATTTATGGCAGTTAGACACCTGGAGAGTGAGCTTATTGCTTCTAAGTCAT
CCGGCTCTACAGAAATGTATAGCTGTGTGTCATCAGCATAGCTGTGGAAATTGACATTGT
GTTCTCTAATGACATCGCCTAGTGGGAGCATGTATAGTGAAAAAAGGAGTGGAGCAAGAC
AGCTTCCTTGTGCAACACCGCATATTATGTCATGTTCCTCGGATACATGCTCACCAAGAC
TGACAGAGAAAGTTCTGCCTGTAATGTACGTTTGAAACCATCTGAGGACA
>NODE_908_length_312_cov_137.057693
ACCAATGCCCCATACAATACCCACCATTGCAACCTCTATACATTAATCGGTTGGCCCTCG
CTTCACATCCGTCGACAAACACATTGGTATCAGCTCATCTACAAAACTCTCCTAGGCAAA
ACCCCATTTTACCTAAGAACGTTAGTCTCTGTAGCATCTCCCTTTCTCAACCTGCGATCT
AGTAGGTTTATCTCTCTGGTTGCCACTAAAGCCCGCACCTCATTCGGCCGTCTCTCCTTT
CAATTCTCTGCTGCTAGCGACTGGAACGAACTGCAAAAATCATTGAAGCTCGAATCCTTT
GTTCCCCAAACCACCTTTAAACGATTGCTAGCCAACCTATTATCACACCAATGTTCATGT
TAGCCCCACCCACTCTCCCTAACTGTTT
>NODE_910_length_322_cov_17.577641
CGTCAGATTAGACGCATGCTGGCTGGGTTTGACGGGCGACCTGGACAGACAGACCCTGCT
GGGCACAAACTGCTCAGGCACATGATGTCAGGAGGACAAAACATTATCCACGGCGAGACC
AAGGAGACAGATGACACCCAGCAGGAAGCGAGAGCCAAATCTGTAAGCATCCACAACCCA
GCTGGCTAGCCCTAGGGTACCTGTCTCTATGAAGTGGAATCCGCATCACCCCATGAGCTG
TCAAATTAGCTCACAGGACTGGAAATGCTGAAAAGATTTGGCCCCTTGTAGCGAGGAGGG
AGTATTATAAAACGTTATTAATTCATCTTTGCTTCCTGTCCTATGAAGATGAGAGACAAA
AAACACATAAAAAATGTGTAGACAACAACAGAAGTAAc
>NODE_911_length_312_cov_12.439102
AGTGTCATCATACGTAACTGCTTGACATGCGTGTGCTTGCACATTGTGTGTGAATGTGAA
CGTGTTGGCCACCCCGCCCACCTTCAGGTATTCACGGACCCCAGCAACCTGCAGCGCCAC
ATCCGCTCGCAGCACGTTGGGGCACGCGCTCACACCTGCCCAGAGTGTGGCAAGACCTTC
GCCACCTCGTCGGGCCTCAAGCAGCACAAGCACATCCACAGCAGTGTCAAGCCCTTCATC
TGTAAGTCTGAGCCTCCACCGCCGCCTAGCCAACCCACATCTAGTCCCACCTCCTCCCCG
TGTCCAAAGGCCTCCTCCTCATGCTCCTCCTCTTCCTCCCTACTCCGTCTGTCTCCAACA
CCAGGCAGGGCCAGTTACAGTAGCAGCc
>NODE_914_length_831_cov_63.407944
CTTGTGAGATATAGCCGTTATTTAATATTTTACCCCTAGGGTTACTATACAAAACTTTGA
CCCATTTTATCATAGATTTTCCAAAGTTGAAGTATTCCAGGCATTTATAGATAAAATCTA
ATCTAACCTTATCAAAGGCTTTTTCGAAATCAGCTATGAATACCAGGCCAGGTGATCTTG
ACCTCTCATACTGTTCTATTGTCTCTAGTACCTGTCTAATGTTATCTCCAATATACCTTC
CATGCAAGAAACCAGTTTGATTATGGTGGATGATATTTGACAAAACCTTTTTAAACCTTA
GAGCTAAGCATTTAGCTAGTATTTTTGCATCACAACACTGTAATGTAAGAGGCCTCCAGT
TTTTAAGATATATTGGGTCTTTATATATTCCACATGGATCTTGTTTTAGTAATAGTGAAA
TTAGTCCTTCTTGTTGTGTTTCAGATAGTCTATTATTTATATAAGAATAATTAAAACTGG
CTAATAATGGTTCTTTCAATATGTCAATAAATACTTGATACACTTCTACAGGAATGCCAT
CCAAACCTGGACTTTTCCCCTCCTTAAACGTTTTGATGGCTTCCATAAGCTCCATCTCAG
TAATTTGACCTTCACATAATTCTTTTTGCTCAGAATTTAATTTTACATTACTGTCTGGAA
AAAAGTTTGAGCAGATCTTTTCATTTGGATCTAATGGAATAGGAGTAGACTGAAAAGAGA
ACATTTTTTTAAAGTATTTTACCTCTTCGTTTAATATCTCTGTCGGAGAATCATAAGTTG
TTCCATCATCATCGATTAGCTTCAATAGATTTTTTTTGGTAGCATTCCTACGTTGAAGAT
TAAAGAAAAACTTTGTGCATTTTTCCCCGTATTCCATCCAATTTGCTTTGTTTTTATAGT
ATATTAT
>NODE_917_length_232_cov_37.193966
CTATCTATCTATCTATCTATCCATATGTCTGTCTGTCTGCCTGTCTGACTGAGTGAATGT
CTGTCTGTCTGACTGACTGAGTGAATGTCTGTCTGTCTGTCTGCCTGTCTGACTGAGTGA
ATGTCTGTCTGTCTGTCTGTCTGACTGACTGAGTGAATGTCTGTCTGAATGTCTGTCTGT
CTGTCTGTCTGTCTCCCTGTCTGTCTGTCTGCCTGTCTGTCTGTCTGTCTGCCTATCTAT
CTATCTATCTATCCATATGTCTGTCTGTCTGCCTGTCTGACTGAGTGAATGCCTGTCTGT
CTGACTGa
>NODE_918_length_1912_cov_38.499477
TGTAAACAAGTGTCATTTGGAAAGTACCTATCCTTTGAATGTCTGTGTATTGTGTTAAAG
GGTGCTCCACGAATCCTACTCATTGTCATTTACAGACCTCCGAAATATTCTAAAGATTTT
TGTGAAGAATTTACTGAACTGCTATCAACAATTTCCACAGAGTTTGATTGTTTTGCTATT
GCTGGGGACTTTAACATTCATATTGATGTTGCAGAAAACAATTTCGCAAAAGATATCTTA
GCTGTACTAAATACTTTTGATCTAACTCAACATGTTCACGGACCCACTCACAACCGAGGA
CACACTCTAGATTTACTTATCAGTAAGGGTCTAAACATTTCATCGACTGTTATTAAGGAT
GTAGCAATGTCTGATCATTTCTGTATTTTCTTCGACATTCTGATCTCCCCCATTATTGAG
AATAGATCTGTGTCTATCAAAAAGAGATGCTTAAATGAGAACACTAATGTGCTGTTTATG
AAGGCTATATCTTTAACACCAAGCATATCTGCAGACTCTGTTGACCTTCTCCTTGATTCC
TTTAACTGTAAAGTTACAAGTGCAATTGATGTTATTGCTCCTGTGAAAGTCAGAAAGAAA
AATAGAAGACAGAAGGCACCTTGGAGAAACTCAACAGCAGTGCAAAATATGAGGAGAAAA
TGCAGAAAATTTGAGCGCATATGGCGAAAGACAAAACTTGTAGTCCACTATGACATCTAT
AAAGACAGCCTTCATGCTTTCAATGTAGAACTAGGCAAAGCTAGACAGACCTTTTTTTCA
AATATTATAAACAGTAACTTAAACAACACACGCACTCTTTTTGCTACTGTAGAGAGGTTA
ACAAACCCCCCAAGTCACATTCCCAGTGAAATGCTCTCAGACAGCAAATGCAGTGAGTTT
GCTTCCTTTTTCTCTGAGAAGATCAAAAATATCAGAAAGATGATCAGCACATCCTTGGAT
TGCGTTGGGGTCGGACAGATCAGACCACAACCACAGAAAGTGGCTACTATGTCCGACTTC
GAGAAAATTAATGGTAACATTTTGGAAGAAACTGTTCAGCATCTTAAAACATCAACCTGC
GCCCTTGACACACTCCCCACATCTTTCCTAAAAAATGTGTTTAACTGCTTAGAAGCAGAT
CTCCTAGAAGTGGTAAATTCCTCACTTCTTTCTGGGACTTTTCCAAAGTCCCTAAAAACT
GCAGTTGTTAAGCCTCTCCTGAAAAAGAGCAATTTAGATAAAAATGTAATGAGCAACTAC
AGACCAATCTCGAATCTCCCTTTCATAGGCAAGATTATCGAAAAAGTTGTTTTCAATCAG
CTGAACAAATTCTTAATCTCAAATGGATACTTTGACAATTTCCAATCTGGTTTCCGACCA
CATCACAGTACAGAGACAGCACTCATAAAAATAATAAATGATATTCGTCTAAACACAGAT
TCAGGTAAATTATCAGTGCTGGTACTACTTGACCTCAGTGCTGCCTTTGACACTGTCGAT
CACCACATACTTCTTGACAGACTGGAAAACTGGGTTGGGCTTTCTGGGATGGTCCTAAAA
TGGTTCAGGTCATACTTAGAAGGGAGAGGTTATTATGTGAGTTTAGGTGACCATAAGTCT
GAGTGGACATCCATGACATGTGGAGTTCCGCAAGGCTCAATTCTTGCGCCACTCCTATTC
AACCTGTATATGCTCCCACTGAGCCAAATAATGAACAAGAACCAAATTGCTTACCATAGC
TATGCAGACGACACCCAGATCTACTTGGCACTATCGCCTAACGACTACGGCCCCATTGAC
TCGCTGTGCCAATGCATTGATGAAGTTAACAGTTGGATGAGCCAAAATTTTCTCCAGTTA
AACAAAGAGAAAACTGAGGTCATTGCATTTGGAAACAAAGATGAAGTTCTCAAGGTGAAC
GCATACCTTGATGCTAGGGGTCGAACAACAAAAAATCAAGTCAGGAATCTTGGTGTGATT
CTGGAGTC
>NODE_921_length_282_cov_20.312057
AAGTGTATGATTTGCATACGTAGGCATTCTGTAGTTGGTGTGGACTGAGTGTGACAGTCT
GTAATGAACTGTGTGTGTGTTAGGAGGCCTGAAGGTGAACATACACTCCAGTCCTCTCTA
ACAGCATTATAGCGAAGACTCATTATAGCCAGGCATAACAATTCACACATTAATTTTCCA
GCATCCAGTTTTTAATTAATCCAGCAGGCAGCCTTAAACACAGGGTACACAAACTGCCCT
GGGCCTCATAATTAATTCTAATGGAAGAAATTAAAAATTGGTGGGGTGTGTTTGGATTGT
TCGGCTGTGTTACTGTGGTTCGGAGCTCGCTGGAGCGACGCTGTCACCGACAAGGCTc
>NODE_922_length_542_cov_50.789669
GGGTGTTGTAGGGGGCATTGGTGGCAAAGCGGATGGCACTATGGTATAATATATCAAGTT
TTCTAAGAAGAGTGTTAGAGGCTGATCTGTAAACCACGTCCCCAAAGTCTAAGATTGGGA
GGATAGTCATTTTCACAAGGGCGTGTTTAGCGGGAATAGTGAATGAGGCCTTATTACGGA
AGAGGAAGCCAATCTTGCATTTGATTTTAGTTTGGAGCTTGGTAATATGGGTACGGAAAG
AAAGTGAAGAGTCTAACCAGATCCCTAGATATTTATAATTATCAACAACTTCTAAAATAG
ACCCGTCGAGGGTGGTGATGTTTGTTGGGCAGGCAGGTTCAGAGAGTGATCGACTGAAGA
TCATACATTTGGTTTTGCTGGTATTTAAGAGTAATTGGAGGCTGCGGAAGGAATGTTGTA
TACTGTCAAAACTCTCTTGGAGATTTTTTAACACAGAGTCCGTGGTCGGGCCGGATGTAT
AAAGAATGGTGTCGTCTGCATATAGATGTATCAGAGAGTTCCCTGCGGCAAGAGCAACAT
CGTTAATATATACAGAAAAGAGAGTCGGCCCGAGAATTGAACCCTGCGGCACCCCCATAG
ATACAGCCAGAGGGCTGG
>NODE_923_length_275_cov_11.221818
CATTGGACTTCACCATAAACTCATTTTAAAAGTTTATCAGACGTGTCAGACGTAAAAAGA
CAAGACCCGCCCACCTGCAGCAACGGAAGAACAAGCTTCCAGAAGTTTATTCGAACAGGT
TTTTCCACGGAGCCGGATAATTTATACTTCATGTACCTCATGTAAGTAACTCTTTGTAAT
GTTAAAAGTTATATTTTGCCCTAATTAACGTGTTTGTGTTGCGCAAGCTGCAAAAGCATT
GCTCTTGTTTCCTACAATTTGCAACCGCCAAATTCGAATATCTCAAACAGTTCGTTAACA
TGAACCACACTATAAATCTACGTGTGTCTGCGTTGTATAAGTACtgtaatg
>NODE_924_length_304_cov_18.335526
TGATTTTCCCTTATGCCCCAAGGGGATATTTAGAGTAAACTGCATAAGTGTAACAGGAAA
CAAGCCTCAAAACATGCTTGTAAATGAGGTGGCAGGCTCTGACCTTGTACACAATTAAAA
TATAGCTTATCAGTTTTCTAATAAATTACATTTATAGTGATACGATGCACTCAAAATAAC
TTCAAATATAAATGAAAAATAAAATTGTGTCCCCCTTTTTTTATAAAACACTTTTGGTCA
GATAAATGTAACATAAATTACAAAATTACATATATTACAAAAATGCATACTTTTTGTCGA
TAAAATAAAATGCACAGTCAAACTCATATAGGGGGCAGGGCTGCATCGTTCGACTGGACC
ACAGGTCCGTTGTAGCGGCG
>NODE_925_length_298_cov_24.466442
GATGAAATGAGTTCATCGATGTACCAAGTCATTATCTCCCCAGTGGCACTTTGTTTTACA
GACAGTTGGAAAGGGACAGTGCTGCAGAATAGGGGCTCGGCTCAGTTTATCAAACACAAT
CTAATATCAGCCATAAGAGAAGGGGGAAAATCTGGAAATCAATACTTCATTACTATATTG
TTAGCGGGCGATGAAGAGTAATTGTGCGAGTTCAGAGATGTGTCTCGTTGGCCGGGGCAC
GGGAAGTTCAATGTCATCCAGGAAGTGATAAGTAAAGGCTCTGATGGGAAGAAACATTTC
TGTAATGGGTGGTGTGGTGAAGGTGTGTGTGTGTGTGGTGGGGGGTTATTGAGGTTGTGG
AGATTCAAGAGGTg
>NODE_926_length_455_cov_12.800000
ACAGGGGACGTCTTTTTAAGGTTCACTTTTTATGTCACCTGGATGTCGAAAGTGGACGTT
TAAAAGACGTCAAAAAAAGACGTCGCAAAAACTTTCATTCTGGCTACACAGGGGACGTCT
TTTTAAGGTTCACCTTTTTATGTCACCTGGACGTCGAAAGTGGACGTTTAAAAGACGTCC
AAAAAAGACGTCGCAAAAACTTTCATTCTGGCTCTTCTGTGGACGTCTTTTTCAGGTTCA
CTTTTTCTGTCACTTGGACGTCGAAAGTGGACGTTCAAAAGACGTCCAAAAAAGACGTCG
CAAAAACTTTCATTCTGGCTCTTCTGTGGACGTCTTTTTAAGGTTCACTTTTTCTGTCAC
CTGGACGTCGAAAGTGGACGTTCAAAAGACGTCCAAAAAAGACGTCGCAAAAACTTTCAT
TCTGGCTACTCAGGGGACGTCTTCTGAACGTACGGGAAAGACGTCGAATTGACGTCTTTT
GGACGTGTAAATGTTTAGTGGGAGGCTATACAATGATGAACTATTTATTTg
>NODE_927_length_492_cov_13.969512
CTCCTCTTCCTCGTCCTCTCTACCTCCCTCACCCCTCTCTCTCCCTTTCTCATGATGGGA
CTGCGAGGCCCTGGTCAGTGAATGACAGGACAGACGCTGGCCAGCTGATCAGAGGTGTTT
CAGCTGATTGATTACCCAGTGCTCTCCGTCCAGGTCCTGAGACCTGCCATGAAAGATTCA
CCCCGTCTTTGTCTTCTGGTGTGTAAATATTGTGGTAGCGGAATATGAAAGTAGTGCAAC
TGTAAGGTACAAAAACACAGGGAGAAAAAGATCAAGAGCAGGTCTTACATCAAGCAGGAC
CCCGAGGAGGTCTTTGTTGTCAACTTCAGAAAGGGAAGAGAGAAGCAGAGGAGGAAACTG
GCAGAAGGGGAAAGATGCCAGAGTCAAGCTCAAAGGATTCGGTCTGGGCAAGGTGATCGG
TATTCCTCGGCAGTCTGCCTTCTGGCTCAGATCAGTGGGAATGAGCTGGCAGCCAAGCCA
GAGGGCATAACAGCCCAAACACACCTTCAGCACCGCACTGCTAGAGGCTCGCCTCGGCCT
CGCAGTCTGGTGGGGGCGGGGTAAGGGg
>NODE_928_length_185_cov_62.837837
CATACTCAAACCTATGAAAACAACAAGTCCCTACTACAGGGAACTTCATACTAACCAAAT
TAACAGAAAAGCACAAGAAATACTCAAAACTATGAAAAACTAAAAATGTTTATTACAGCT
TACACCATTAACCAAATCGACCCTAAAGCAAGAGATCATACTAAAAATCAACCAATCAAC
TCAATCCTATGGAAAACAACAAGTCTATACTACAGTGAACATCATCCTAACCAAATAAAC
AGAAAAGCAGAAAAAATTATT
>NODE_940_length_77_cov_29.000000
GTCTTGCCACCATGGGGAGCAGAGCATTCAGCCGCTCTGCTCCCCGTCTCTGGAATTCAT
TACCACCCCAACTTAGGAATATTGATTCATTCCCCCGTTTCAAATCCCAACTCAAATCAC
ATCTGTTTAAAATTGCCTACTCCACTTGATGTC
>NODE_948_length_418_cov_23.610048
CCATTCACTGCTGACACAGTCAAAGAGACCCATGGTTGGAATGGTTGGGGGAAAAGAAAG
AGAAAGCCTGAACAGAAGCAATGGGGTCCAGTGGTGTGTTGACTACCTGAAGGGATGACT
GAAAGGGATGGGTAATGGGGAGCAGTCTGGAAGTGAGTGCTAATTCTTACTTTTCAGTTT
AAGTAAAGATTGGGGCTGGATAAAAGCCATTAAGGGAGAAATCAGACAGGCCATGCTATG
TAGGACAAGAGTTGACTGCAGGGAGGTGAGTACAGGGATCAATACTCAATCGATGGTCTC
AACACCAAGCCCTGCACACAGACACAGACACACACACACACACACACACTGAGGGACATG
TGCTGCTGCTGGGGTCTGTGTGTGTTTGTGTCAAAGCGTGTGATAGAGAAAAGAGAGTGA
GAGCATACGTAAAATGGGTCATTCCAAACGCTCATGAATTGGTGAATATTTCACATAAGG
AGGGTGAGCAGGTt
>NODE_968_length_407_cov_47.437347
TTATTTGTACTGTAATAGTAAATGTGTGATATGGTATATTGTTGCATTTAGGGTTAAGAT
AGTTTTCTAATGAGAGTAGACATAAAAGGACATATAGAATATTATTCCAAAAGCATCTTC
ATTACAAAGATGGAAACAAACATTGCTTTAGGCCTCTTTGTAAACAGTAGCTACCCAGCT
GCTATTTCGAGTGATGGGAGCTCCACCTTGTCACAACAGTTCCTTAAAAGTGGAACAGTT
TAATGTCAACAATATTTTTTCCATCTGCCTGCCTCCTGAAAACCCTTCCATTCCACAGGG
AAATAATTTTTCCCATTCCCTGCTCCAGGGAAGTGCAAAACACAATATAAACCCATTACT
TCAGAATGCAGTCAAAGACGTAGCATTAGCCCACTACAACTGTCTGCTCTCCGTGGCACA
TATCCATCTGTTCACAAAGAGGAGTCAGGGCTTCCCTCTGGATGCTGCTTTCTCTTTGTA
TTt
>NODE_969_length_197_cov_18.583755
AAGCAGAAATTCCAGTGTTGATGCTAACTATCTACCGACCACCAAAGCAACTTTCAGCTT
TCCTCTCAGAATTTTCGGAACTAATATCATTGACCGTCACCAGACACGATAAAATTATTA
TAAATGGAGACCTTAACATACATATAAATAACAAATTGGACAGGTCTGCAATAGAATTTA
TGAACATTCTACATATCTTTGACATGTCTCAACAAGTATCACAACAAACGCATATACATG
GAAATACATTAGATTTAGTGATAACAAAAGGAt
>NODE_971_length_705_cov_10.636879
TGGTAAGGTGTGGAGGATGTTTAGGAAAATGGGGGGTAAGGGTGGAGGAGGGGGTATTCC
GGTGTTAGTGGAGGGGACTGTGTGTGCAGTGAGTGATGAGGACAAAGCTGAGGCCATAGG
GCGGGTGTTTGCTGAAGTACACGGGTGTAGTCATTTGTGTGATGAGACGCGGAGGAGGAA
AAGGGCGATGCTGCAGGAGCACGGGGATGTATGGAGTAGGAGAGTGGAGGGAGGGGGTAG
CATGGATGTAGAGTTCACGATGTATGAAATGGATAAGGCACTGGAGGGGTGTGGTAGGAC
TGCGCCTGGGGAGGATAGGGTGTGTTATGTGTTGGTGAGGGAGGCATCGGCAAGTGTGAA
GAAGGCGGTGTTGGAACTCTTCAATATGGTGTGGAGGGCTGGGACACTGCCGGGTGGGTG
GAAGAGGGCAGTAGTGCTGCCATTTGTAAAGCCAGGTAAAGATCCTGCCAAGGCTGCTAG
TTACCGACCCATAGCGCTCACATCGAATATGTGTAAACTGATGGAGAAAATGGTTGTTTG
CAGATTGGGGTATTTTTTGGACAGTGGGGGTTTGGTGAGTGAGGCACAGAGTGGGTTCAG
GAGGGGACGGTCGACCACAGATGCACTGGTTACGATTAGCACGGAGATAGCTAGCGCGCT
ATTGCGCAAGGAAGTTATGTGTGTCACTTACTTTGATGTTGAGAAAGCGTATGACACCAT
GTGGAGGGAGGGTCTACTGATTAAGGTGGGGGCACTGGGTATAGGGGGTCGGATGTATAA
t
>NODE_981_length_77_cov_11.779221
AGAAACGTTTGACCTCTGTAATTGCAAACAAAGGCTACTGTACCAAATATTAACATTGAT
TTTCTCAGGTGTTCAATTACTTATTTGCAGCTGTATCATACAAATAAATAGTTTAAAAAA
TCATACATTGTGATTTCTGGATTTTTTTTTTAG
>NODE_984_length_171_cov_12.608187
ATTTATCCAAAAAAACTAAAGAACGTATGTATATTTTATTGTTTTTTATGTGTAAAAGCA
TGTAAACCATGATAGCTAAGGCTTTTCAATGCATATTGTCAAGCCCCCAGGGCTCCTGGA
CCAGTGTGCAAAGTTTGGAGGCCATACCAACAAGTCAACATCAAAATACTGCACCCATTT
CTTATTATATTTCTATACGTTTTTAAAATCCCATTCATTTTTCACTTCCAAAAAGTGTTG
GTGTTGT
>NODE_987_length_77_cov_10.831169
CGCCCTATGGAGATTTGAATGGGGAATACTTTGAAGCTATATTACAGGCTAAATTCCAAT
AATTCCATCATAATTCTACTTGATATATAATGACACAAGTCCCCTCTATATATGCATCAA
GTATGGACCACTTTTACTGTAGCATTTTGGAGA
>NODE_988_length_195_cov_19.010256
CCAGTGGCGACTTTGCCAATCTTGGTGTTCTCTGGCAAATGCCAAACGTCCTGCACGGTG
TTGGGCTGTAAGCACAACCCCCACCTGTGGACGTCGGGCCCTCATACCACCCTCATGGAG
TCTGTTTCTGACCGTTTGAGCAGACACATGCACATTTGTGGCCTGCTGGAGGTCATTTTG
CAGGGCTCTGGCAGTGCTCCTCCTGTTCCTCCTTGCACAAAGGCGGAGGTAGCGGTCCTG
CTGCTGGGTTGTTGCCCTCCTACGGCCTCCT
>NODE_990_length_223_cov_544.165894
CTGAGGATCTCATCGCTGCTTTTCGCAGATGATTTGGTCCTGATGGCATCATCGGCCTGT
GACCTTCAGCACTCACTGGATCGGTTCGCAGCTGAGTGTGAAGCGGCTGGGATGAGGATC
AGCACCTCTAAATCTGAGGCCATGGTTCTCAGCAGGAAACCGATGGAGTGCCTACTCCGG
GTAGGGAATGAGTCCTTACCCCAAGTGAAGGAGTTCAAATACCTTGGGGTCTTGTTCGCG
AGTGAGGGGACAATGGAGCGGGAGATTGGTCGGAGAATCGGCGCAGCGGGGGCGGTATT
>NODE_995_length_683_cov_42.638359
AATATCTATGAGGGTGCCCTTGTCAGCAGATTTTAGGTTATATCTGGTAGGTTCATTGAT
AATTTGCGTGAGATTTAGGGCATCAAGCTTAGACAACAGGTTGTTTGAGGCATTAAGCAT
GTCCCAGTTCAAGTCACCTAACAGTAAAAACTCAGAGGATAAGTGGGGAGCAATCAGTTC
ACACAGGGTGTCTAAGACACAACTGGGAGCGGAGGGGGGTCTATAGCAGACGGCTACGGT
GAGAGATTTATTTCTCGAGAAGTGGATTTTTAAAAGAAGAAGCTCAAATTGTTTGGGAAT
AGACTTTGATAAGACGACAGAGCACTGCAAATTCTCCTTACAGTAGAGTATGACTCCGCC
TCCTTTGGTGGCCCTGTCTTGGCGGTAAATATTATAATTAGGGATGGATACATCTGAGTT
TTTGGTAGATTTCCTGAGCCAAGATTCAGATACAGCTAGGATATCAGGGTTGGCTGAATG
TGCAAGGGCAGTGAATAAATCGAATTTAGGAAGTAGACTTCTAATGTTAATATGCATGAA
CCCAAGATTTTTACGGTTACAGAAGCCTGCATAGGAAAGCCCCTGGGGGATGGGAACAGC
AGAATTGGCTGATGGGCCGGGGTTAGACTCAACGTCCCCTGAAGAACTAAGTAAAATTAA
TATGAGGATGCGGCAGAAACTATTGAGAACAGGGCGCTTAGTGCGATGTGCAGAGTGAAT
AGGTAGAAAGGGTAATTTGGCAGAGTAAAGTATATTTAG
>NODE_996_length_172_cov_30.133720
AATTTCCCACACAACTCCAGTTGCATCAACTACCAAAGTTTCCCCCACAGCTTTCACATC
TATTCAGAAAACAACAGTCAAACACACAACAACCACAACTGCTCTAAAATCCCCAATTTC
CCACACAACTCAGGCAGCTCCAACAATCACAGGTTCCCATACAACAATTCCATCTGCTTC
GTCCACAACAGCTTTCCACATAGCAACCACAGCTACTCAAAGAGTGACACCTACTCCAAA
AACAACAA
>NODE_997_length_327_cov_10.051988
AGAGTGAATGACGAAAAGGGAGTGAGAATAAGAGGCAGAGAGAGAAAAAGTCAGAGAGAT
CTTTCCGGAAAGACAGTCTAGTTATTTCCGTTCCCAACAGCCCAGTGAGAGGCCGCTTAG
TCTCATTATATCAACAGACTCTTTCTTCTCTCCATCTGTCATGCATCTCTCCCTCATCCT
CGGTTATTCATCACTCTCTCTTTCCTTTGCTCCACCTTAGGTATTTCTCTTCCTCTAACT
CGCTTCGTCCACCTGCCCGTTTCCTTCTCGCCATCGCTCTCGTATCTCTCCCTCCCTCAC
TTTGCTTTCCCCGTCCTCCTTTGTTTCTGGAAGACCCTTTCATGTTTCATTTGCATGGAG
GAAGTTTTGGCTCCCCGTGTCTAGTGTTCAGGAAGTTGCTGGc
>NODE_1000_length_162_cov_16.703703
TCCTCGCCGGGTTCTCCACTGATCTGGTCGTTTCCTGTGGCCCCTGGTCTCCGGCCGCCT
CCCAAGCCCCCCTTTGTTTGGTCATCCTCTGTAGCCCCGGTTCCCTGGCCTCCCCCTTTG
CTCTCTGCTGCCTGGCTCCTCTCTGACCCTAACTCCCCAGCTCCCTGGCCACCTCCTGTG
TCTCTGCTCTATCCGGCCCTCTTGTGTGCTGGGTCGCGGCTGGAGCCGCTccttgggg
>NODE_1004_length_84_cov_63.559525
AAGAAATACTCAAAACTATGAAGAACAAGTCTATATTACAGTGATCACAATACTAAACCA
GATCAACAGAAGAGCAATATATATTACAATGAAGTAAATAATTACTAAATCAACCAACAG
AAGTAGGAAAAGCATGAAAAGCACAAGAAAAACTCAAAAT
>NODE_1006_length_256_cov_19.027344
AGTTTATCGGCAGCGAGCCTTCGAAAAAACGCAAGCGGAGGACCTCTTTCACTCCACAAG
CGCTGGAGATTCTCAACAGCCACTTCGAGAAGAACACACACCCTTCTGGACAGGAAATGA
CAGAGATCGCAGAGAAACTGAACTATGACCGCGAGGTGGTCCGCGTCTGGTTCTGCAACA
AGAGGCAAGCGTTGAAGAACACGATAAAGAGGTTGAAACAGCCTGGTGACCTGGACCTCG
GCCCCAACACCTCCATGGACCCTCTCTCTGATTCTTTGGATGACCTCCCGAAAATGACCA
ACCAAATCTAGTTAAACAAGGAGACTCCAAAc
>NODE_1012_length_407_cov_7.825553
ATACCTGTCCTAACTGAATGTGCATCAGATACCTGTGTGTTTACAGGGGTTTCATGTGAG
ATACCTGTCCTAACTGTATGTGCATCAGATACCTGTGTGTTTACAGGGGTTTCATGTGAG
ATACCTGTCCTAACTGAATGTGCATCAGATACCTGTGTGTTTACAGGGGTTtcatgtgag
atacctgtcctaactgaatgtgcatcaaatacctgtgtgtttactggggtttcatgtgag
atacctgtcctaactgaatgtgcatcaaatacctgtgtgtttactggggTTTCATGTGAG
ATACCTGTCCTAATTGAATGTGCATCAGATACCTGTGTGTTTACAGGGGTTTCATGTGAG
ATACCTGTCCTAACTGAATGTGCATGAGATACCTGTTTGTGTTTACTGGGGTTTCATGTG
AGATACCTGTCCTAACTGAATGTGCATCAGATACCTGTGTGTTTACAGGGGTTTCATGTG
AGA
>NODE_1018_length_695_cov_20.666187
TTGTGACGGGACACATAACTGATGATGATTGGCTTAGAGTACATTTCCATTGTTTGCCAA
CCAATCAGAGGCAGAGTAGTGCGGGTGTTCACTGTTCAGTTTACACGCACAGACACAGTC
GCACACACCAACGACCTTAGTCAGAGCGATGGCAACTAGAACGAGTTCAAAGGTAGCTTT
CGCAAAAAGTATAATCACTAGTTTTTCCACTTTGAGGTGAAAGGCAAAAATGTTTATGTA
ACGTGCAACTTATGCCCAGGAAGAAAGACGCTCTCCACGTCGGCGACAAGTAATTTGAAT
CTAATGAAGCACCTCACATCGTCACATGCCGCCACATAACTAGTGGTCAAGAACGCAGCT
GATAACGTGAGCTCCGCTACCAAAGCAGGAGATGGAGCCACGACATCAAAGCAACTGAAA
CTAGCCTACATTTTCTCCACCACCGCAAACTCCTATAACCTCAGCAACATTAAAATAGTG
TAGATTAGTGTACAATGTTTTATAATAATAGCTGATTGTATTTAGTGTCCCTTTCATTCA
TTTAACACATTTAATATTGGGGGCATCCAGTTATTTCACATATTTGACTTTTTTTTAAGT
AACGCAATAATTACTTTCCCTGGTAATTAGTTACTTTTATAATGATGTAACTCAGTTACT
AACTCAGTTACTCTTTGTGAGAAGTAACTAGTAACTATAACTAATTACTTTTTTTAGGTA
ACGTGACCAACACTGGTCCTTGGTGATCCTGTTGGTGGTGTGGTGCAGGCa
>NODE_1019_length_230_cov_45.391304
CTCTCTCTCTCTCTCCCAACACGGAAATTGAAACTGTATCTGGGCTTATCTGCAGCCTTC
CCGCACATCAACTGCCGAGATGTTTAGACAAATTTTATGCATTATGCAGCGCAAATATCA
AAACAGTTCTTGGCACTGCCAGCAGAAGCCTCATTAAAAATTCCTTAATTAAATCTTCTT
GAAAAATGTAATCAGTCCAAGGAAGGTTTTGTGTGTCTGTGTGTGTCAGAGTGTGTGTGT
GTGTGTGTTCACAATGAAAGTGTGTGCCTGTCAGCACCAGGGCTTTTGATTGGTGCCCTT
CATGTt
>NODE_1020_length_354_cov_50.172318
TAGGAGCAGGGCACTTCAGAACGTGAATACATTTTGACTCCCAGATCCCAATCTGCCAAC
CTTAGGGCAGCCAAAGTGTCCAAAAGCGTCAAAACAATCGTCAGCTAAAGGAGGTTATTG
TTGGACCAAGCTATCTGTCACCCAGGCCACCAGCCAGCCAGCAGGACACAAGGGCCTTTT
AATTAGGCCTACTGCTCCTCTCTGGTGTGAAAGACTCTCAGGCCCCTTTGATTCCCCCTG
CTCTCTCAGCAGGAAGTGGTTGGTGATAATTGACACAGGATTTCCTTGTTAACCAGCGGC
AGACTCTGTGGATTAAAGTGACAGAGATCTCCAGAAGAAAGTGGGCAGCAGATAATGGGG
AGGGGAATCGTGGGGGAGGGTGTGGTGGGGAGAAGAAGAAATGGATGGGGGGTAGTCACT
ATTTACCGCt
>NODE_1021_length_453_cov_49.421635
TTGCTTCTCTCTTGTTAGAACATTTTTTTAAATCAAGTTGGGCGGCAGTCGGTTACATTG
TCTATGTAATTCTCTACCTGGTTTGTAACCGACTAGAACTGTGATGTACAGACGATTGTA
TTATTGAAATCTGAAGCAAGTAATGCAATGATATTAGGATACAGTTTTTGTATTTTTATT
CTTGTATAAGGTTATTTGATGGCTATTGTTTAGCCTCTAGTTCATTCTGTGTTATTTAAA
TTCTAATATATGAATCATATTTGGATTGAAGTCATGTTCAGGGGCCATGTTGTGTATGTA
TTGAGATGTAAAGCCTTTGAATGTGAATAATTATTGTAAACTATAATATTTGACAGCTTT
TTTCTTACTATATCATATACATTTTCTATTTGCTCAGTGATTTAATCATATTTCTGATAA
TTTAATGAATCTGTTCATCTGTTCAATCTGTTCATTTGTGCGCTAGGTCAGTAGTTGAAT
GATGACTTTTCCACGTAATGCTTGGTAGTCCAGTAATTAAAGCATGTAg
>NODE_1023_length_628_cov_27.904459
TAATTTGCATTTTATTGCATGACATAAGTATTTGATCACCTACCAACCAGTAAGAATTCC
GGCTCTCACAGACCTGTTAGTTTTTCTTTAAGAAGCCCTCCTGTTCTCCACTCATTACCT
GTATTAACTGCACCTGTTTGAACTCGTTACCTGTATAAAAGACACCTGTCCACACACTCA
ATCAAACAGACTCCAACCTCTCCACAATGGCCAAGACCAGAGAGCTGTGTAAGGACATCA
GGGATAAAATTGTAGACCTGCACAAGGCTGGGATGGGCTACAGGACAATAGGCAAGCAGC
TTGGTGAGAAGGCAACAACAGTTGGCGCAATCATTAGAAAATGGAAGAAGTTCAAGATGA
CGGTCAATCTCCCTCGGTCTGGGGCTCCATGCAAGATCTCACCTCGTGGGGCATCAATGA
TCATGAGGAAGGTGAGGGATCAGCCCAGAACTACACGGCAGGACCTGGTCAATGACCTGA
AGAGAGCTGGGACCACAGTCTCAAAGAAAACCATTAGTAACACACTACGCCGTCATGGAT
TAAAATCCTGCAGCGCACGCAAGGTCCCCCTGCTCAAGCCAGCGCATGTCCAGGCCCGTC
TGAAGTTTGCCAATGACCATCTGGATGATCCAGAGGAGGAATGGGAGAAGGTCATGTGGT
CTGATGAGACAAAAATAGAGCTTTTTGGTCTAAACTCCACTCAC
>NODE_1024_length_453_cov_14.660044
GCTGGTCTCAGACGATCTTGGAGGTGAAGATGCTGAATGTGGAGGTCCTGGGCTGGTGTG
GTTACACGTGGTCTGCGGTTGTGAGGCCGGTTGGATGTACTGCCAAATTCTCTGAAACGC
CTTTGAAGATGGCTTATGGTAGAGAAATGAACATTCAATTCACAGTCAACAGCTCTGGTG
GACATTCCTGCAGTCAGCATGCCAATTGCACGCTCCTTCAAAATTTGCGACATCTGTGGT
ATTGTGCTGTGTGATAAAACTGCACATTTTAGAGTGGCCTTTTATTGTGGCCAGCCTAAG
GCACACCTGTGCAATAATCATGCTGTCTAATCAGCATCTTGACATGCCACACCTGTGAGG
TGGATGGATTATCTCGGCAAAGGAGAAGTCCTCACTAACACAGATTTAGACAGATTTGTG
AACAATATTTGAGAGAAATAGGCATTTTGTGTTCATAGAAAAAGTCTTAGATCTTTGAGT
TAAGCTCATGAAAAATGGGGGCACAAACAAAAGTGTTGTGTTTATAATT
>NODE_1029_length_520_cov_27.501923
TAGTCACTGAACTCTTATCATCTGCTTTGATCTTCGCCATAGGCCAAACTCAGTTCCTTA
AAACCGTTTTTCTTCTGTAATTGTTCTTCTTTTACATTGTTCTTCATCATTCTTTATCAG
ATTGTGTGCTCGTTCAGTAACAGACGCACAAAAGTCAGTAAAGGACAGTTCATGGTGGAC
TCAAACCTCGTCATCCGAGGTCTCTTTTTCTGTTGTCGTCACACCAGCCGTGCCAAGGAC
ATTGTAGGTTCGGGGGTCCAGCCGTACGGTCAGCCAATTCGTTTGAAGCATTTTTGTAAG
ATCTGGTACTATCCAAGGTGAACCCTGAAAAAATCAAGAACAAACAAACACATCTTAAGT
ACATCATCAGACTGTAGTGACAACATTTTACTATCATAGGTAAAAGGAATCCCAAATGCA
AATCGTCAGAAACCATTATTTAAGTTCTTCAATTAATCAGCAACATTATCATCTATCTTT
AACTCATGTCAACCATTAAATTTGTGGCCGTGAAATATCAAAAAATAAACTCTGGTCCAA
CTCCCCTGGCATTTTTCTCAATGGTTAGTGTCCTCGTCGTCTTCGTCGTCGTCTTc
>NODE_1030_length_236_cov_12.411017
TCCCTTAATCCTCCTCAGTTTACACTTTTCTCTAGCTGCCTCCCTCTGGCTCCTCTCTGC
CTCTCTCTATGAACCCCTCCCTGTTTCCATCTGTATCTCTCGCCATCGCTCTATCTCTCC
CTCCTTTCTTTCACACAGAACTGTCTCGCTTTATATATCTCTCGCTCACTCTATCATTCT
AGCCTCACTATTTCCCTCACACGCTCTTCACAAACATGCCTGCAACCATGCCCTTTCCTC
TTCAAACTAATTACCTCGGCTACCTTGTACCCACACCCCCCCGGGACACTAACAACTGTC
AGACCAGTATta
>NODE_1031_length_323_cov_20.681114
GACAAAGAAGTGAGGAGAGAACAGGCACAGGAGAGAGGCTGAATGCTAACAGCAACCCAA
ACCAGAGCCCAGGCTTTATCCTTCACAGGCGGAGGAGCAACAATCGCAAACACATTTTCT
CTGGCCCTGGGAGAGATAAAAAAAAGCAATTTGTATTCTATTCCTATTCAGAGCCGCTTG
GCCTGTTTCTCTGCCTGCATATTTGTAAACACAGCTTCGTCAGAGCAGCTTAATCTTCCA
TACACAAACGCGCCAGGTTACAAGGGGAGGGGCCAATGAGCACATCCGCCATCAGGGATG
TTTTGGTGAGTTAGAGCCCAAAGGACCCTGGAAAATCCCCCAGCATGACATCTCCCTTCC
CGGCTACATGCTATGACTacaagttgcacagggccaaac
>NODE_1038_length_283_cov_135.685516
TTAAAACGGTAAGATCGAATATATTGTGAATTCGTAAGCGGTAAGTACTTAATAACTTTC
AATCTGGATAACAATAAAAAACAAATAGGTAGGATAGAGAAATTTATAGACACGTATTAC
ACATATTACAGCAATAAGTCTATAGGTAACGTTAGCGTTCAAATGGCCGAACCGATCAAT
AAACGCAAGAGAGACTCGTCAACAGACACTAATGATCTTGTATTTGACCCTCCGGGAACA
ATTAGAATAGATACGGATTTGATTAAATCAATAAATGACAAACTGGGCATTCTAGAACTG
GTAAGTAAGGACATAAAGGATTTGAAAGATAGTTTAGCAATGAGTGACGAAAAAGTAGC
>NODE_1046_length_137_cov_95.072990
CACGTCTAGATTACTGCAACTCACTCCTGGTAGGACTCCCGGCGTGTGCCACCAAGCCAC
TTCAACTCATTCAGAATGCAGCGGCCCGCCTAGTGTTCAACCTTCCGAAGTTCTCCCATG
TCACCCCACTTCTACAGAAACTCCACTGGCTCCCAGTTGAAGCTCGTATCTGCTACAAGG
CGATGGTGCTCACCTACGGAGCAACAAGAGGAG
>NODE_1055_length_235_cov_10.685106
CGAAGAGAGAGAGAGAGAGGCCTAAAAAGATTGAGGAAAAAAAGAAAGAGAGATGGAGCC
GGAGAAGGAGATGAGTGAGAGACTAGTTCCCATAACAGACATCCTGTGTTGTTTGTTTTT
GTGTGAAAGTGAATGATAAAAGAGGCATGAAATCGACAGAGAAAGGCGAGACAGCAGCGA
GAGTCCAGAGCGCTCCATCACGCCTCACACAGCTCCACACTGGCGGCAGGGACAATGGGC
CCCAGCGCTCCCGCCCACACCCACCCACCCCTGGCCGCCACCCCTGGCATGCTCAGCCAA
Cacagctgtgt
>NODE_1056_length_774_cov_23.290697
GAACGAGATGAACGATTTAGGTACTAGCAGAGCCATAGAGAGACAGAGTTACGACACTCA
TTGAACTCGCTAGCGGGGTGGTCACGTGGTTCATGTAAGCCTGTAGAGTTCCTCACACAG
GCTGCGCTGTCATGTTCTTATGGGACAGACAGCAGCGATTGCGAAATTGAAAGGTAAAAC
GATCAAACGATAACACATACCCAAGTACTTGTTTGACTATTATTGCATATTTTTAAAATG
TCCGTTTTACATTTAAAGTGGTAGGGTGACAACTGAAAGCTATGTATAAGTATTACTTAG
GTACGTTTTGGAGGGGAAGCTTCACGTTTGTGTTAGCATGGGTAGAACCAGGGATTAAGA
AAGCACAGTAGCTAGCAACAGTCCATTCAGCATTTAGTGTCCAGTCCTCTTCTTCTGAGG
CATGAGTTAACCACACAACTAAGATCTTTTGAAGTCTAGCCCATACAAAGTACCAAATAT
ATTTAAGAATAACAACTCATACTAAGCCATACAGAAAGTATCAAATATATTTAAGAATAA
CAACTCATTACACTTGGATGAATGAATTAAATTGTATTTTTTTTTATTAAACAATGAGTG
AGAAAACAAGAACAAGTGTGTATGTGGTCATGTGTTCAGCTTTTGGATGCTCCAATCGGT
CTGAGAAGGGTTACCAAGGACCAAGAGCTCATGAAAAGATGGATGGCAATGGTCAGCCGT
CAAAACCTGCAAATGACAGTGTCCAGCAACAGACAAAAAACTATATGTCATGTATAATAT
TCACAGAGGTGACATCACTTACTAGCATTTCAAAGGGCATCATATTTGTAAGTGTAAAGA
ATTATGACTT
>NODE_1057_length_78_cov_1039.423096
AATCAAGAACATCCACCAACACCTTAATTCAATCCCTCACCTTAGCATCTCATCTGACTT
CCACCCATCCACACACCCATTTTCCTCGTTCCAGCTCCCTTCTTCCTCAGACATCACAGA
TCTCATCCTTAAATCCAAGCCATCCACCAGTCAA
>NODE_1058_length_140_cov_85.214287
GAGTTCATAGAAGAATGCGGAGATAAGCAGGGAAGGCTTAGGGTTTGGCATTCATTGGGA
AAAGAAAGTTACTGGAAGAAGTTGGAGTTAAGCAGGGAAGGGAGAGTTCATGGAGGAAGG
CGGAGTTAAGCAGGGAAGGCAGAGTTCATGGAGGAAGGCGGAGTTAAGCAGGGAAGGCTT
AGGGTTTGGCATTCATTGAGGGAAGGGGAGTTACTG
>NODE_1059_length_77_cov_19.285715
CCAAACCCTAAGCCTTCCCTGCTTATCTCCGCATTCTTCTATGAACTCCGCCTTCCCTGC
TTAACTCCGCCTTCCTTCAGTAACTCCCCTTCCCTCAATGAATGCCAAACCCTAAGCCTT
CCCTGCTTAACTCCGCCTTCCTCCATGAACTCT
>NODE_1069_length_77_cov_46.467533
CAGCATTTCGATTGCTATGATAAATAGATACGCTGAAAGTGGACAGCCTTGCTTCACACC
TCTCGATAGTTTAAAACCTTGTGAGATATAGCCGTTATTTAATATTTTACCCCTAGGGTT
ACTATACAAAACTTTGACCCATTTTATCATAGA
>NODE_1070_length_415_cov_30.828917
TTTATTTTTTTTCTGTCCAACAAATAAAATGTCTTATCCTTGCAAAACTGCCAGGTCACA
CATGCTTACACTGAAAATCTACATTAAATATCAGACTGACATTGCTCAGATTCAAAGTGT
TGAGACCATGCGTGATAGACTTTTAACAAGTTTATATAATGTTTTACTTATGTCTATTTG
TGTTCCATGCGCTTTTGTTACTTGTTAACACCTAAAACAATCCACATTTTATCAAAAGTT
GCTTATTTGCCTGTATATGTTAGCCTCCTTAAAAACAAAAATCCAGAAAATCACATTGTA
TGATTTAAAAAGATAATAATTAGCATTTTATTGCATGACATAATTATTTGATACATCAGA
AAAGCAGACCTTAATATTTGGTATAGAAACCTTTGTTTGCAATTACAGAGATCATACATT
TCCTGTAGTTCTTGACCAGATTTGCACACACTGCAGCAGGGATTTTGGCCCACTCCTACA
TACAGACCTTC
>NODE_1071_length_587_cov_42.599659
GAGGGATCAGCCCAGAACTACATGGCAGGACTTGGTCAATGACCTGAAGATATCTGGGAC
CAGAGTCTCAAAGAAAACCATTAGTAACACACAACGCCGTCTTGGATAAAAATCCTGCAG
TGCACGCAAGGTCCCCCTGCTCAAGCCAGTGCATGTCCTGGCCCGCCTGAAGTTTGCCAG
TGACCATCTGGATGATCCAAAGGAGGAATAGGAGAAGGTCATGTGGTCTGCTGAGACAAA
AATAGAGCTTTTGGTCTAAACTCCACTTGCCGTGTTTGGAGGAAGAAGGATGAGTACAAC
CCCAAGAACACCATCCTAACCGTGAAGCATGGAGGTGGAAACATTCTTTGAAGATGCTTT
TCTGCAAAAGGGACAGGACAACTGCAACGTATTGAGGGGAGGATGGATGGGGCCATGCAT
CGCGAGATCTTGGCCAACAACCTCCTTCCCTCAGAGCATTGAAGATGGGTCGTGGCTGGG
TCTTCCAGCATGACAACGACCTGAAACACACTGACAGGGCAACTAAGGAGTGTCTCCGTA
AGAAGCATCTCAAGGTCCTGGAGTGGCCTAGCCAGTATCCAGACCTGAACCCAATAGAAA
ATCTTTGGAGGGAGCTGAAAGTCCGTATTGCCCAGCGACAGCCCTGAAACCTGAAGTATC
TGC
>NODE_1075_length_136_cov_14.154411
TGGTTAGTCTTTAGTTTTGTATTGTGTTTCAGGTTTGTGTTATGCCTTTCTCAGTACCAC
AGTGTGTTTCTTTAGTGTTTTGTTTAGTTATGATAGGTAGGTATTTGTTTCTCCCATTCC
CCAGCCCTGGACTCCTTGGTTAGTCTTTAGTTTTGTATTGTGTTTCAGGTTTGTGTTATG
CCTTTCTCAGTACCACAGTGTGTTTCTTTAGT
>NODE_1078_length_77_cov_28.259741
AACACGGTTAGTGGAATTATGACCAAAAAGTTCTATTTTGGTCTCATCTGACCACATGAC
TTTCTCCCATGACTCCACTGGATCATCCAAATGGTCATTGGCAAACTTAAGACGGGCCTT
GACATGTGCTGGTTTAAGCAGGGGAACCTTCCG
>NODE_1079_length_357_cov_27.747900
TTAAGCAGACTAAAGTGTTTGGTCTGGAAAACAATATTGCCACACTGTTATTGTCACAGT
CCTTTGTGTGTGTGTTGTAGACCTACAGTACTTGTGCATGTGTGTCTAGTGGTGGTGGTT
TGGAGGTGTAGAGGGAATTGTAAGAAAACGTTGTTAGAAGAACATCCTGGTCTCGCAAGA
ACTTCAAAAGCTCCTCTTCCCCAGGATATTAAGCGACTGTAATGAAAAATTTAGCAAGCG
TTAAATAAGGCGCTTTGAAGTGATCTGTTTTGTCTCAGCAGTGTTTGAATTTCCAGAGAG
AGAGGGAAAAGTGATTGTTCTGTCTCTCTTTCCTCCAATGTGTTTTGTCATTTAGGTGAA
CTATCCCTTTAAAGGCAGCCCTCATCAGCTATACTTTCAATGATATTGTTTTTTAAACTG
TTGCTCAAGGATt
>NODE_1080_length_97_cov_298.226807
TAATCAATCCAGGGTTTTTAAGCCTCCATATATCTGTTAGTTCAAATATATCCATACCTT
TCAATACTTCTTTAAGTGCAAGAGGATGATAGTTTGCACTGTGATTACCTCTGCGGTCCA
GATTTGTATTCAAAACTACATTAAAATCTCCGAGCAAAATAACAGAATCTTCT
>NODE_1081_length_1131_cov_81.677277
GACGAAGCTTGAAATTTTGATTGATAGAAAGTAGCTTTAGCAGCAGACAGAGAAGAGGAA
AAAACAGCAAGGAAGGATTGGAAGGATACCAAGTCATCCTGAAGTTTTGTTTTCCTCCAT
TTCCGCTCAGCAGCACGAAGACCCCGTCTGTGAGTTCGCAATGTTTCATTTAGCCACGGA
GCCGGAGGAGAAGGTCTTGCTGGTTTAGACAAGAGGGGACAGAGAGAGTCATAAGACTTG
GAAAGTGAGGAGAGTAGAGTGGAAGAGGCAGATTCAGGAGACAGGAGGGAGAAGGAGCTA
GGAGATGGGAGAGATGAGAGGATGGAGGAGGAGAGAGCAGCTGGGGAGAGAGAACGAGTG
TTACGGCGGCGTGAGACCTGGGAAGGGATAGACAGTATAGGGGTGGAGGAGAAAGAAAGA
GAAAAGGAGACAAAGTAGTGGTCAGACAGCTGGAGTGGGGTGGTGATGAGGTTAGTCAGC
AGGCAGCATCTAGTGAAGATCAGATCCAGAACGTTGCCTGCTTTGTGTGTAGGGGTCATC
TGGGCAGGGATGAGTTCAAACGAGGAGAGGACTGGGAAGAGAGTAGTGGTTAGAAATGAA
TCAAATGTAGATGCAGGAAGGTTGAAGTCACCCAGAAGAATGAGTGGTGAGCCATCATCT
GGGAATGAACTAATCAGCATGTCGAGGTCATTGAGGAAGTCCCCAAGGGCACCTGGTGGA
CGATAGAGGACAACAATGTTAAGCTTGGATGGACAGGTTACATGGACTGCATGGGATTCA
AAGGACGAGATAGGGAGGTGAGCGAGGGGAAGATGGGAGAATCTCCATTTTGAGGAGATG
AGTAGCCCTGTTCCACCACCGCGTTGACCTGATGTTCTTGGAGTATGGGAAAATGCATAA
TCAGTTGAAGAGAGAGCTGCCGGAGTAGCAGTATTATCAGGGGTAATCCACGTCTCTGTC
AGGGCCAGGAAATCAAGAGACTGGAGGGCAGCATAGGCAGAGATGAAGTCAGCCTTGTTG
ACAGCAGATCGACAGTTCCAGACACTCGCAGAAAGTAGATATTCTACATGAGATGACCTG
GTAGGGACGACAAGATTGGAATGGTTGCGATTACGGCGGTGAGGATGACTGTAAGAACTG
TGAGTCAGATGGACAGGGATAGGAAACAGACACATTTTTACTACTGCAGATTTTTTtttt
tttttat
>NODE_1082_length_330_cov_21.739393
CTCATTACAGCACCAGTTTATCAAGCCAGGAAAAGGTGCAGAAGAAAAATTAGTCAAAAG
GAGGGGGAAAAAAACCTGGTTATCGATTGGAGCTCGTTTCATGCAAGAGAAGAGAAGAGA
AAATATTAGGCCATAAAAAAGGAAACAAGGACATAAAGACATTACCAACTTGGCTTAATT
GATCCCACTTCCCATAACAAATAAATCGAGCGGAAAATGGCAGATGGCTTTGATGGATAT
CATAAAAATGGCTTGTCAGCAAGCCCGCTGCTCAACCTGGGCTGCTCACCCATTACAACA
AAAGGCCTGTCTGACAAATGCTCCCCTATTCCCTATTTAGTGTGTTAGTTTTGATCAGGG
ACCACAAAGCTCTGGACAAATCTAGTGCACTGTCTAGGGAGTATAg
>NODE_1083_length_802_cov_17.704489
TTACAGGAAACATGGTACAGAGGGGATGGCCAAACTGGTTGTCCTCTAGACTATAGAGAG
CTGGTATTACCTTCCACTAAACTACCAGGAGTCAAACAGGGTAGGGACTCAGGAGGTATG
TTAATATGGTATAGGTCAGAGCTAACTCATGCCATCAAATTAATTAAAACAGGAGAATTC
TACATGTGGTTAGAAATAAATAACGACATCATGACAACAGAGAAAAATGTTCTCCTGTGT
GCCACTTATATCCCCCCCATAGAATCTCCATATTATAATGAAGATAGCTTCTCCATCCTA
GAGAGTGAGATCAATCACTTCCAGGCCCAGGGACATGTTCTTGTCTGTGGGGACCTAAAT
GCCCGAACTGGGGTGTGTACAGACACCCTTAGCACACATGGAGACAAACACCTACCTGGA
GTGGTCAGCATTCCCTCCCCAAAATGCCCCCCAAGACACAATCATGACAACATAACCAAC
AAAAGTGGATCACAGCTCCTGTCACTTTGTCGCACACTGGGTTTGTACATAGTCAATGGT
AGAGTTAGAGGAGATTCCTATGGTCGCTACACCTACAGCTCAAACCTCGGCAGCAGTACT
GTAGACTACTTCATCACTGACCTGAGCCCAGAGTCTCTCAGAGCATTCACAGTCAGCCAA
TTAACACCTCTCTCAGACCACAGCAAAATCACCACTTACCTCAACAGAGCAGTAATCAAA
CATGAAACATCTCAACCCAACAATCTGCACTCTATAAAGAAATGCTATAGATGGAAGGAA
GACAGTATAGAAACATACCAAAGAACAATTGGCAAAACACAAATCCAATCCCGACTAGAC
TACTTCCTAAATACATCATTTCACTACAATAGTGAAGg
>NODE_1085_length_123_cov_19.040651
GAAACCCCTGTAAACATACAGGTATTTGATGCACATTCAGTTAGGACAGGTATCTCACAT
GAAACCCCTGTAAACACACACACAGGTATCTGATGCACATTAAGTTAGGACAGGTATCTC
ACGTGAAACCCCTGTAAACATACAGGTATTTGATGCACATTCAGTTAGGACAGGTATCTC
ACATGAAACCCCTGTAAAc
>NODE_1087_length_189_cov_16.333334
AAACTTGATAAAAATCCCCAAATGCAGAATAATCTTGGACCAAGTTCCAACAAAATCAGC
ACTATTAAATATTAGATCACTAACAAACAAATCTTTTTTAATTAATGATCTTATTGTTAA
CCATAAACTTGACCTCATGTTTCTAACAGAAACCTGGCTAGATGAAAATAGCAATGCAAC
CCTAATTGAAGCAAGTCCAAAAAACTATAATTTTATTCACTCTGTAAGACAAGGCAGAAG
GGGGGGTGGAACAGCTGTTATTTAT
>NODE_1088_length_431_cov_38.194897
GGGATCTTTTGAATGGAGGGTGTGTGGGTTGGCTTGGGCTGCGGTGAGACGGGGGGGGAG
GTTTGGGGGGGTTGAACTCAATCTATATCATGCCGGGTCTCGGCCCTTTGGGGATACAGC
AGAAGGACAGCACCAATTTTTTGCCCATCAGCCGTCCAATTTTTCTCCTTTTCATACCTG
CTGTAGTAAATGAGAAACAAATTAAATTTCGCCCCACTATCTCCACCGAAACCATTTAAA
TCCTTTATGGAAACCAAATTGTCCCCAGACAAATCGCCCCTGGTTCTGTGGAAATACACT
GTGGCGGTGCAACCGAAATACATTTGTGTCACTCTAGATATGGCATTGTCTGTAATGCCA
TTCATTGGAGATTCCTGGTGAAAGAGAGAGAGGGTGAAAATGGAATAAAGGGGGCACTTT
TGGAAGAACAAAAGGTGGAGGAAGAGATCCTGGCTCTTCATTCTCTGCCGCTCCCTCTTT
CAGTCTCAATCTTTCGGTCTCTCCCTc
>NODE_1089_length_455_cov_20.740660
TGCATTGCGTTTTGATGTGATACTGTTTGTCCCACTGATGGTAGTTCTCATTTATAAAAA
TAGCTGGTGTTTTCTAGCAATCCAGCCTAAACGGTGCTAACGTTAATTCTCTTCAATATA
TTGCATGACAAGTGTATTTACTAGCTGGCTAATGTTTGTTTGAGCAGACGCATTAGCGCT
AACGTTGTCTAGCAAGGTAAACACTACCCGGTAGATCTATATTTCAGTGATGGCCATTTA
ATGATTATTCTGTTTCAAAGTGTTAATTTCCTGACATTAGGTCAGTGAAACACTGCACTG
TATGTAGTGAGTGAACTAGAATAAATTGCATTGTTTGTAGCATATCTCAAAAACGTTTTA
CTATGTGATTTTATCGTTGTTTTCCTCTACGGAACGCGCAGTAGGAACTAAAAAGAATCC
CTTTCAAAATAAAAGCCTGTCTAATAAAAACCAAGAAAATAAACCAAAATAAGCTCAAAC
TGGTAAAATACATAATAAAGCAATGAAATTACTGTTCAATTATTAGGCCTC
>NODE_1094_length_414_cov_18.190821
AATGGTTGACCAAATAAGTTGAGTGCATGTGCTCAGTTTCATGTCCAGAGGTTGTCTTTG
GGAAATGGATGTATGAGTGCTGCCAGCATTGCTGCAGAGGTTGAAGGGGTGGGAGGGTCA
GCCTGTCAGTGCTCAGACCATATGCCGCACACTGCATCAAATTGGTCTGCATGGCTGTTG
TCCCAGAAGGAAGCTTCTTCTAAAGATGATGCACAAGAAAGCCCACAAACAGTTTGCTGA
TGACAAGCAGATTAAGGACATGGATTACTGGAACCATGTGTCCTGTGGTCTGATGAGACC
AAGATAAACTTATTTGGTTCAGATGGTGTCAAGCATGTGTAGTGGCAACCAGGTGAGGAG
TACAAAGACAAGTGTGTCTTGCCTACAGTCAAGCATGATGGTGGGAGTGTCATGGTCTGG
GACTGCATGAGTGCTGCTGGCACTGGGAAGTTACAGTTCATTGAGGGAACCATGAATGCC
AACACGTACt
>NODE_1095_length_259_cov_11.003861
TATTCTCAGTTCTCCTGAGTGCGCGCGATAGCAAAGACACAGCAGACGATGCACCTCACC
AGACAAAAATAACTTCTTAACAACGTCTAGCTACTATATTAGCTACCTCCTGTATCAGTT
TTAGAAATGGATAGACTCATCCAAAACAAAGCAGACTTTTGGAAAATTACTGGTGAAACG
GTAAAGAAAATATTTGCTGATATTTCAGTCAATTGTCTAGCTAGTATCTAGTGTTAGTCT
GGGTAAACCCCGCCCTCTCTGCCGGCGATTTGATTTCGCCCTGCAGCTCAATCCTGAACT
TGGTCTGGTGATAGCCAGACTAATCTAGTGTAGCt
>NODE_1097_length_602_cov_30.687708
CTTTAGTTCCCAAATCCACGAAGGGATCTGATGTTTGTTTGTTGGTTTGCTTGTTTGCTT
GTTTCAGGAGAAAAAGGAAATTCAAAGGCTTGAAATGTTTCTCTCGCAATTATTCTTAAA
CATTCAAGTCATTCTATTAATACTTTATACAGGAGAAAAGTTCTTCAGATTTACACACAC
ATGTGTATATATAAATATAATATATAGAAATATGCATATACATATGTATCAACTTGTATA
TGTGTATACATATTTTCCAACTGTATCAAAGCCAATTTAATGTGCTCTCAAAATATGGCC
CATGATTCCTAGTAGGATGCACATCAATTCACATAGTACAACCAGTAGATTAGGTTGAAG
AATCCAAACATGATGGGGAAAAGGACCCGGGACCATTTGTCAATGGTGCTGACATCTGCC
AGGTTAGGAATTTTCAGCTTGAGCTTGGAGGAGCGCCGCCGTAGCCGACAGTTGGCCCGG
CTGCGCATGGCGCTGCGGTCCAGTGAGTGGTGGCTGAAGCCGTCCCGGGAAGCCATTGGC
TTCCTGAACTGGACCCCGGAGCTGTCGAATGACATAACCGAATTCCGAGAGTCGCTGACG
CTACTTCCCATGTCTGATGGCATCACCTCGTTATTCATCTCCAGTGTGGTCCTCAGCAGG
ATGTTTCCATATGCATCc
>NODE_1099_length_240_cov_12.483334
AATACCTAAAATCCAAACGGATAGCGGGAAAGAGTTCTTTAACAAAACATTTCAGAAACT
AATGAAGGATCACAAGATTATACATTTTGCTACCGGTTCAGATTTAAAAGCTTCGGTTGT
TGAACGTTTCAACAGAACCTTAAAGGAAAGGATGTGGCGATATTTTACAGCGTATAACAC
TCACAGATATGTTGACGTTGTTCAAGATTTAGTTAAAGGTTATAACAACAGTTACCACAA
GAGTATTCGTATGAAACCCACTGAGGTGACACCTGAGAATACCATTCAAGTTTTTAAAAA
ACTGTATGGTTTGTTt
>NODE_1101_length_293_cov_12.409556
TAGCGCTTGCACCTTATCTGACCAAGTATGGTTAAGTGTTTACAATGCACTACCGGTATG
TTTGCTACGTTTTTGTTACCATTTTACTACATTGGAATTTAGCCTGAATTACCGGTATTT
GTTGTTAATGTTCTGTATGCATACCATAATGTTATATTGTAACTGTAAGTTTTCAATAAA
TTAATCTAGTATTTTATAGGTTCAAATAGACACAAAATCTCGTTTTTATTCATTCTACTG
GTAGTCCGTTTTGCTCAAATAGAAATAAAGGCCTGTCTCTAATTCTGGCCTCCTCCCATT
AAAGGCCTGGGCCGCGATGCGCTTGAGTAAAATAAAGGCCCGGGCCTATATTAGAGGATT
TACGGTAGT
>NODE_1104_length_404_cov_31.094059
GTTATAATTTTGGTAGTGTGTGAAGCCACGCTTAGCCCATTATAACTATGTTCACATCTA
TAAAAAAAGATGTACACTTTCATACATGCATAGGTAGCCTAAATATGGGACTCCTTTGAC
ACTGTTATTTTGTTACATAATTTGGACTTCAAGATACACTTAAGCCCAATTTTGAGAGAG
AAAAAATTACTGAAGTGAAAAAACAAAATTGTAAACACGAAGTTAAGGCTTACCCAAGTC
TGGCTTTAGCTCAGTAGGCAAGCTTAATTTCCGTGACATCTTTGCTGGAAAACAGAGAAC
ATCCCTCTTTACAAACACACACCTAAGCTAACACGACAGGCCATGCAAAGCTAGCTAGGA
GTTTGGAGATGCAGCTAGGACTGGGTTAGGTGTTCCTAAAAGCATTACTATACATAAGTT
TTCAAAAACTGTTGGTTTTGGAATAAAGGTTGAGGATTGCTTCATTGTGCTTCAGGGGGg
>NODE_1105_length_617_cov_35.515396
GTGGAAGGAGAGGCAGATCAGCTGGAACCTGGAGCTGACAAGGGCCAGGGAGGAGGGGGT
CCCTCCAGTGTGGTCACGAAGGAGACAACAGATGTTGACCTGTATGCGTCACGGGTGATG
ATCAGCAACCAAGTGCCTTTAGAGCCACCATTGCTCTTTCTCCTTGAGGAATATAAAAAC
TACCTGGATGCCGCTAACATGTCCATGAGGGTGAGACGGCATTCTGACCCGTCACGGCGT
GGGGAGCTCAGTGTGTGTGACAGTATTAGCCAGTGGGTGACAGCTGTGGACAAAAAGACA
GCTATAGACATGTCTGGGCAGACCGTTAGTGTCCTGGAAAAGGTCCCTGTCCCCAATGGC
CAACTGAAGCAATACTTTTATGAGACCAAATGCAACCCTATGGGGTACACAAAGGAGGGA
TGCCGAGGAATAGACAAGCGCCATTATAACTCCCAATGCAGGACAACCCAGTCCTATGTG
CGAGCGCTTACCATGGATAGCAAAAAGAAGATTGGCTGGCGGTTTATAAGGATAGACACT
TCATGTGTATGTACACTGACCATTAAAAGAGGAAGATAGTGTATATATTGTATAGATTTT
ATTGAGAGTTTAAAAAAGAGAGTAAAGAGAAAATATCTATTTGTATATATACATAACAGG
GTAAATTATTCCATCAGATGAACATTTTATGGa
>NODE_1106_length_178_cov_18.443821
CTTCCCAGCTAACAAAATTACGTTCCAGGACGTACCCTCAAAGTTATTTTAGTTGCCACA
AAGTCATGATAACGTTTTCTGTATGTACCTATGGTGTCATCTGACGAAAGTTACGTTCCA
AGAAGGTTCAGGACGTGGAAATGTGGGGGACCCTGAATGTTGAATAACGTTATATTGCAA
CATTAGAAATTACGTTCTTAAAACTTGCCTGAATGACACATGATGAATTCCTATTGGTAC
TGTGAGTAATGTTa
>NODE_1107_length_338_cov_20.532545
CAGATCGAAACCAGTCTTTCATTTATCCAACGTGGTTAATCATTGCAGTTGCTCAGGCAC
AGAACATGAGCCAGATATTACCTTGAGATAAGCACGGTCAGATTTCAGCTGATAACCAGC
TAAGCGGGTGTTTATAAGTTATGTTGCTTTTCAATTACAGAAATAATGGAAGATTCCCAT
TTCAACTCATCATACTTTTGGTCTCCCGTTCCCACAGTACAAGGACAGGTAGACACCTTA
TTATTGGACCTTATCTTGAAATGTACATGGTGCTGTGTCTCAACTAAAGACACATACGTG
TTAGCTGTCACTAACAGTCAATAAACTTGCACCTTTGGAGGGGATGGCGAAACCTCAAAT
TCACAATTATTCATGTAAGTAACGAGAACCAGCATCCCCAAATGATCACTCTGc
>NODE_1108_length_478_cov_29.345188
TTTTGACACCATCTCTTTTCACCAAACAAGGCCACAATAACTTTATTTTATTTTTTCTTC
TCGCTCCAAAGCACAATATTCAACCCCTAGCTCTCTTTTCTCTTTTCAATGTATTTTTTT
GTCCTTCCTCTCTTTCTTCCTTTTTTTTTACTTCCAAGGTCAGACAGGACAAACAATGCC
ACTGGTGTCTGTTTGAATGGTGGTCGCTACCGGCGACCAGTGCCTAGGTTGCCAAGGCAA
CACTCTAACCATTAATTTTCAATTAAAACAGACAAAGAGATGACAGCTCGGGGTCTATGG
AAGATGTCAAGAATCGGTATTAATATACGACAAGTGAGTATAATTGTGTGTCCATTTTCC
TCATACTCATCTATGTTATCAGTGAAATGTGAAAGTGGTAGATAATTTTGGGGTTTGTGA
AACACAGTCGACTGTTTTCTTGAAAAGAAGAGAGGCATCTAATGTATATCTCAGACAAAT
AGCATTCAGCATTACCCTTATGAATATTTTGCAGGAGGTGTTATTATTTTAATTACCATA
CGATTACACAGACg
>NODE_1109_length_293_cov_15.986348
CTTACTTTTGCTCTCCTCTCTCTTTCCCTCTCTTTCTGCAAGTAAGAAAAAGCTGATGAG
ACAGGTTTAGTTTAATCTCAGGCAATAGAAGTCATTAACCATTCTCAGAGGAATTAAAAT
ATAGCTTGGCCTTTTCTTCTCTCACTTATCATTAGCATCACTTTAATCTCTCCACGTTTC
ACACTGCTATTTTAATCATTACGTCCTGGCTTTTGACAACTGGAGAACATGCCATAGACT
CGCTCAGGCAATATCCCACTTTTAGCTGACAAAATGTAGGACATCACGTACAAATATCAA
GATATTCCCCTTTGTTTTGCTTTTGTAATTATCTTTAAACCTCCAACACTTCTGCTTGTC
CCCTAAAAt
>NODE_1111_length_283_cov_41.106007
ACAAAAAGGAATAGTGACCCTGCTGCCACCGCCAACTCGCTCTTCCTTTCTCCCTTCTTC
GAAGTATTCTCCTCTCTCTCTATATCTCTCTCTCTCTCCCTCTCTCTCTCCATCGCTGTG
TGAAATCGCATTTCCATGTGGCTCCCATATCTGTTGCACAGCGAGGTGATTTATCAGGGA
TGCAAAGAGCATGCAGAAACAATCTTTATTACATCCATTTCCTGCTTGTCAGGCGGGATC
ATGTTGGCTGTTCATTAAAGGCGCGGCGCAGGTGAGGAGAATGCCTCCCGATGCCTTGAT
AGATTGTCTGCTCCCCCGCCGTGACAGCGGCTGGATGGATTGAACAGCAGGGGGTGACA
>NODE_1112_length_125_cov_79.424004
CTGTTGGATGTTATGCAATGGCCAAGTCAATCACCTGACCTGAATCCGATTGAGCATGCA
TTTCACTTGCAAAACTGAAGGGAAAAGGCCCCAAAAACAAGCAGGAGAGGCCTAGCAGAG
CATCACCAGGGATGAAACCCAGCGTCTGGTGATGTCTATGCGTTCCAGACTTCAGGCTGT
AATTGACTGCAAAGGATTTGC
>NODE_1114_length_505_cov_30.716831
AACACAGACAGTACTAGGCACACAAGGCCAGCTACATGGTACTGTATCCCCAACCAAGGG
TCCATTGTTACATCTTAATAAATGTGCCTTTTCATTTGATTAATCAATAACCTATGATTT
CCAAGTAACCCTGTAATTAAGTACTCTTTCTTTCTTTTGTTTTGGCCAATTAATTTATTT
CTGACAATGTGCATATTTTAATATGTATGTATTTATTAGTTTTCAAAGTAATTACTGAAA
ATATTACCTGTTTATTTATTTATTTTATGAGAAATGTATTCTGATTATTTATTTTTGGAG
ACAGGTTTTTATCTTCCGTGCTGTCTTACTTCTGACTTTGTGCCAATGTGCTGCTTTGAG
GTGTATACGTTACATATTGTGGGTTCTAATCATTATTAAACCCTCACTCTATATTTTAAT
CAAACGTTTCCTCTGTGATATCACTCTCCCGTCTTGGCAGGTACACGCAGAAGAACAATG
GTGCTTAGGTGGGAGGGTAACCCCATGTGGAAACAGGCTCATAGTCACCTACATTAAGTT
AGAATGTGACTCAACGTCAGCCAGACACTCAATGTCAATGa
>NODE_1116_length_366_cov_26.486340
GTCCAAGGAGGGGGGAACTTTGGATTTGACTGTTGTTTGTATCTGTCTTTCAGGGGGCCT
GATCCCTGTTAGACAGTCCGGGACGTACTGCGAGATGCTCGGTATGTGTGTTTGTGTGAG
AGGGAACGGTGGGATCTCTCCGTCGCTACAGCTGCAGGCTCAGAGGATTAGGCGTCATCC
ACAAGGCAACATTACAACAAGTAGCCTTTGAACAGAAGTCATGGATACTTTTAATGAGAT
GGTAATCCTTAATGGAGCTACCTCCCAGTAGTGATTATACTGACATGGGAAGAATGTCCG
AGAGTCCAGGACGCAACAACCTCAACAACACTGTGGCCATTGTTATTGTTACCACAGCCT
CTGGTCTGAGGCCTAAAACCAACTTGTACTGCAATTGCTGCAAGCATCAATACGTGTGAC
TGCATGCCATGTCTAcatgtac
>NODE_1117_length_288_cov_18.951389
GAACGCAGAGTGAAAATGGAATGAAAAGTGGAAGCGGGGCAGAAGGACCACAACACTGAC
ATGTCAAGGAGGCTTTCACCGGGTGGCTAATCGAAAGAGATCAGCGGAAGAATTTAATAT
TTAAATAGCCAGAGAAACGCAACGCACCAAAAGTTTCTAATTAAATTATAACTCATGCTT
GAAAAGCAAAAGTGCATGTGTTGTGGGAGCAGTGAATAATTCAGCGGCCTGCCTACCGCC
CTGGCCTACATCTCGTCTATCTGTTAACCTAGAGACAAATGGCACTTGCAAGCTTTTAGA
GGGAGGCAGTCGGTGCTGTCGGAAAAATGAGCAGCTGCAGACACCACAACACGGACCTCA
GATg
>NODE_1118_length_185_cov_19.421621
CTTTCCTCAATGAATGCCAAACCCTAAGCCTTCCCTGCTTAACTCCGCCTTCCTCCATGA
ACTCCGCCTTCCCTGCATAACTCCGCCTTCCTCCTGTTACTCCCCTTTCCTCAATGATTG
CCAAACCCTAAGCCTTCCCTGCTTAACTCCACCTTCTTCCATGAACTCCGCCTTCCCTGC
TTATTTCCGCCTTCCTCCATGAACTCCGCCTTCCCTGCTTAACTCCGCCTTCCTCCAGTT
ACTCCCCTTTCCTCAATGAAT
>NODE_1121_length_217_cov_9.880184
ATTTAGTCAGGTAAGCATCAGTGAGTAACTATATTAACTCAATACATCTTACATTGTAAA
AACTACACTCTGTAACATGGCACTGCTGAGCTCTTTAGCATGCTTTATTAGGCAGCCTCG
AGGTAACCATTATCTATCAAGCAGATCTGTGTAGCTGTTAACTGCTACTATGTGTATCTC
TTGTAATGCGCCATAGGACAAAATCAGGCCCTAATCTATTTTTCTCCACCTAGACAAACC
TTGATGCTGATTAATGGTAGTTAAACTTACAAGCACTCTGTCAATGAGATTGc
>NODE_1122_length_227_cov_64.581497
CAGGATTCTGAGCAGAACCAGAAAATATGAACATATCACGCCAATACTCAGGACTCTTCA
CTGGCTTCCTGTTACATTTAGGATTGATTTTAAAGTATTACTACTGGTATATAAATCCCT
AAATAACTTAGGCCCTAAATACATTGCAGATATGCTCATTGAATATATCCCCAACAGATC
CCTGAGATCATTAGGATCACATCAGCTAGAAATACCAAGGGTTCACTCTAAACACGGAGA
ATCTGCTTTTAGCTACTATGCCAGTCGCAGCTGGAATCAGCTTCCAGAAGAGATCAGATG
TGC
>NODE_1123_length_377_cov_55.867374
GCAGTGGTGGAAAGAGTACTGGAAAATCCTACTCAAGTACAAGTACAGTTACTTTAATGA
AAATGTAAAGAATTACAAGTAAAAGTACTGGTGTAAAAAAAGTACTCGAGTAGAAGTAAA
AAGTAGCGCATCTAAAAAGTACTCAGAGTACTAGTTACTGAGTTACTTTAAATAATTTGC
GATGTACATTTTTATGGTGTTTTTTTTTACCAGAATGGAAGTTTATGTGAAAAGGGTGTG
GCAATTGAATGCAAGCTTAACAAACAATGAATATCAAAGAAATCTTTTTGAGACTTTTTC
CAAAGGTGACCAGGAAAATATTGTTTACATGTTATGCTTGACAGGCTACGTTTTCCATAA
AACACCAGAATTTAACAAAGATCTAGCCCGGCTTATTTTAATATTAAAACTTCCAACTTC
ACATATACAAATGTTCAAAGGACTGTTAAAAAA
>NODE_1125_length_176_cov_10.181818
TAGGTACACCTTATCTGGCAAGTCCCCCTCAAACTCCAGCAACACCGTGGTACTTTCCCC
CCCGTCTGTCCTATCCTTCCTATTCATTCTCCTAGCATTCACCACCTTCCCTCCCACCAA
CCCCCTCCGAAATTCATCTATATCAAACTCTACCGGCACCCCGGCAATCACCCCCCTAAC
CGGCATCGCTAACCCAGGTTCATAACACCTCACCTGACCCCCTCCTAACTCCGTAATCTT
CAAGACCTTATC
>NODE_1128_length_217_cov_415.557617
CAAAATAACTGGGAAAACATTTTTGATACACCAATACCATGGCATAAGGTTTTCGAACTA
ACACGCAAAACTTCACCAGACTCAAAAATTAGGATGTTTCAATATAAATTACTATATAGA
ATATTAGCAACAAATAGAAATTTATATAAATGGGGTATACAACCTTCAGATTTATGTAGA
TTTTGCAAAACAGAGGCTGAGACAGTTGAACATCTATTTTGGTACTGCCCATATGTGGCT
GGTTTCTGGACACAGACAGAACAATGGTTGAAAAATTGCAATATCTGCCTGAG
>NODE_1129_length_382_cov_18.298429
GTGCCAATGGACAGCCCCCGCCCACCCCCCCACCACGGACAAGTGAGTAAACTAGCGCCT
AATATCATTTTGTTCCATTTTGTTCCACTAAGGCCTATATAAAAGCATCTGCATTTGCAT
GCCATGGGACCTTTAATGAACATATATTTATTGTTTGTTTGGTGTCGAAAAAGTATAGTT
GTGCCGATATCTATTGCTAGCAAGCTACCGGTAGTAGGCCCGTAGTAGACAGTGCTGGCT
GTACCAGCAAGCTCCACCCCCAGCTCCACCTCTCCTCCCCTCTCTCTCCTCCCCCCTGAA
ACGGCTCGTTTTGGAAAAGCTAACAGTGTCAATGATTAGCGTAGTCTGCAAATGCTGTAA
TGTTGAACCCAGGTTGAAAAAGGCTTCACATACGTATTAAGGAAACAACTAAATCCTATA
TAAAAGCATATGCATTTTGCATGCCATAGGACCTTTAA
>NODE_1130_length_962_cov_49.852390
ATATATATTTTTCTGTAGTTGCTAAAGTTGGTCAGGGTATCTAGGAACTTTTAAATAGTA
ATTCATGACTTCCTGTTTCCCTGGGGTATAAATATGACGTGACAAAGAGTCCTAATTCTC
TTACCCATTTGTCAACATGGCAAAGACAAGAGAACACACAATTCAAGTAAGGCAGATGTG
TGTCGACCTTCATAAGTCAGGCAATGGCTACAAGAAAATAGCCACTCGCCTTAACTTGCC
AGTATCTACAGTCAGAGGAATCATTAAGAAGTTTAAAACAACTGGAACAGTGACAAACAA
GGCTGGAAGAGGTCCCAAGTTTATCTTGCCACAACGCACAGTGAGGAGGATGGTAAGAGA
AGTAAAAAAAAGTCCTAAGCTCACTGTCACAGAATTGCATCAAAGAGTGGCATCTTGGGG
TCACAAAGTCTCCAAAACAACCATCAGACGCTCTCTACATGCCAACAAGCTGTTTGGGAG
GCATGCAAGGAAAAAGCCTTTTCTCACTAACACTCACAAACGTAAACGTCTGGAGTTTGC
TAAGCGGCACTGGGACTTCAACTGGGATCGTGTGCTTTGGTCAGATGAGACTAAGATTGA
GCTTTTTGGCAACAAACACTCTAAGTGGGTCTGGCGTAAAACAAAAGATGAGTATGCAGA
AAAGCACCTCATGCCCACCGTGAAGTATGGTGGAGGATCTGTGATGCTTTGGGGCTGTTT
CTCTTCCAAAGGCCCTGGGAACCTTGTTAGGGTGCATGGCATTATGAATGCTTTGAACTA
CCAGGACATTTTAAATAAAAACCTGATGGCCTCTGCCAGAAAGCTGAAGATGGGTCGTCA
CTGGGTCTTTCAGCAGGATAATGATCCTAAACATGTGGCAACATCTACACAAAAATGGTT
CAGCAGTCACAAACTCAAGGTCCTCCCATGGCCATCTCAGTCCCCAGACCTCAACCCAAT
CAAAAACCTGTGGGGTGAGCTAAAGAGGAGAGTGCATAAGAGAGGACCCAGGTCTCTGGA
TGATCTAGAAAGATTGTG
>NODE_1132_length_167_cov_22.676647
ATATATTCATATGAAAACAGAGCCCAAGGATGCAACAGAGATATCAGCAGCCAGTGAGCC
TAACAAACAAAGCTGCCATGTTGAGAACAGATGAGTGCCAGCACCGTTCCTCACCTCGCC
CTTCTCCCTCCCTGTTTATTTTAAAGCTTTATCAGACCCAGCTTGTTTCAGAGCGAGCCA
GAGTGAGAGAACATCTCTCCCAGACCTCCATCCTCCTCAACTCTCTCTCCATATTGATTC
ATt
>NODE_1133_length_171_cov_15.298245
TTATCTTTTTTATTATCTTTTTGCTACTGTTGAGAGGCTAACAAACCCCCCAAGTCACAT
TCCCAATGAAATGCTCTCAGACAGCAAATGCAGTGAGTTTGCTTCCTTCTTCTCTGAGAA
AATCAATAATATCAGAAAGGTGATCAGCACATCCCTGAGTTGCGTTGGGGTCAGACAGAT
CAGACCAAAACCGGAGAAATTAGCTACAATGTCGGATTTCGAAGCAATTAATAGTACAAT
TTTGgaa
>NODE_1135_length_478_cov_19.219666
AACCTTCTCGAGGTTTAAATGACATAGAACCTAAAACCATACTCGCATCCATAAACACAC
AATCTGTTTAAAACTTTAAATAGTTTCTCATTTAAATTCCCAATCGCACAAACCGAGGCA
GCAGCAGCAGATGAAAAATAAAAAGTATATGTACCTTTGGTAAAATAGCATTCCGTTTTT
CTTCTGTGTCTTAGTCTCTTACGCTCAGTAGCGATCCGCTTATAGCATATGGAATCTGTT
TGGAAAATGCCTAGATTTGGCACATTGTCATTGAAATGAGGGGAGCGAAGTGATGCCGCT
ACAGAATAGGGGAAATGAGTTGCGCATTGGACGCAGCCTCCCTTCTACGCGGATTTATCC
AACTTTAATTTAATATTCCGCAATCACACAGTGATGGCATATAATTCAAGCGGAATATCA
GAGGAAGGAATTGCTTTTGTGTTTTTCCGCTATTATTTAATCGGGAAGGTAGCAGGACAA
TGCTTTTGTGCATATTATCTGTCATTCTCTCTTTTTCTATCAGTCCCTTTCtcttttgat
atttcactgaaaaa
>NODE_1137_length_968_cov_24.922522
TGTAACTTCTTCAAAAACATTGTTCGAAATAATTTTGCAGTACTGTAGACTCACGGACAC
ACACACAGAAGACACACACGATGCCACAGCTAGCTGAGTGATTAACTTATCGTCAGTTGG
AGAATACAAGGTACTGTAACGTTACAAGTCATTTATCTAACCACCAGAATTAGTCCCAAG
CTGTTTAATTATGGTAAAACATATACTGTAGTTAAGGCAAATATCCGGCATAGTTCCTCT
TTCACAAGTGTGCGCTCACTATGTAATCCAGTGGTCCTCAAACCCTTCCATGGAGGGCCT
TATGCTGGTTTTTGGTCTTTCCCTTCAATTAGAGCATAATTAGGACCTAGACTGCCAGGT
GAGGGGAGATCCTAACAAATTAATGAGCTACTCCATCAGCCTTGTACATGGTAAAAGCGA
AAACCCGCATACACTAGGCCCTCCATGGAAGGGTTTGAGGACCACTGCAATGTAATCTAT
GCATAACCCATAACCCAAATTTCATATTTTTAGTGCTCTGTAATTATTGGATGCAGATGT
CTAACCCCTGTCTCTTTATTCATATGAATTTTGCTTATCTTTAAACCCACTTAAATAACA
GTCAACCATTTGCTGTGTTACAGGTAAACGAGGAGTTCCAAAGATGTACTGCGGTTCCCC
TGAAAGCTGGAAAAGCACACCCCAAAGCTCCTAGACCTCTTTTAGTGCCAAGGGAGGAGG
AACTGGTCAACACATCAAACACTTGATGATGGAAATGATACAGGTAAGGCAAAACTGGTT
AGATCAAAGCTACAATATTAATCAATTGAGTAGTTTGTTTTTAAGTTATCTTTATTATCT
GGTTGTTTTGTTGTTGTTAATTAGACAGTTTCTTTCTAAATAGTCATGTTTTATTACTAT
TCATATATTATAATGAATAAAAAAAACGAATACAGACCTACAGTACAGTAATGATGGCAT
TACAGGGTTGGAGTGAATTTACCAACAAATATAATTTATTTATTATTGTTCTATTAACTA
GGACCCAAGTGCCACAGCAGTGAA
>NODE_1138_length_107_cov_42.177570
ATAATAACAATACGATGGTTGTTTGGTTGTTGGACGGGTAACAGTATAGGATGTTGGTAG
CTGTGGTGTAGTGTGGTGTGGTGTGGTGAGGGAAGGACTGCGTTCCACCTAGTGTTGCAG
GACCAGTAATAATTTCTCTCAGAAATACCAATTTTCAGTGTTAGTACTATTTTTTTCCTT
ACT
>NODE_1139_length_88_cov_30.602272
CCAGTAATAATTTCTCTCAGAAATACCAATTTTCAGTGTTAGTACTATTTTTTTCCTTAC
TAACACTCTTTGATGCTGTAGAGGACATTGTTCTTCTTCTTGGTCTTGGACGACTGGACA
ACTACACTTTGTCTTGGGTGGATGGACATATGTTGTTGTAGAAT
>NODE_1150_length_960_cov_17.373959
AGGCAGTGAATGAGCTGAAAGACAAAGCTCGCAGGGCATTCTACGCCATTAAAAAACAAA
TTCAAATTGAAATACCTATCACAATCTGGCAAAAAATCCTTACATGCGTAATAGAACCAA
TCTTACTGTATGGCAGCGAGGTGTGGGGTCCACTTGCAAAACAAGATTTTAATCAATGGG
ACAAACACCCCATTGAATCCCTGCATGCAGAATTCTGTAAGATTCTCCTACATGTCCAGA
GGAAAACTACAAACAATGCATGCAGGGCAGAATTAGGCCGATATCCACTAATATTAAAAA
CTCAAAAAAGAGCAGTTACATTTTGGAAACACCTAAAATTCAGTGACCCCCTCTCATATC
ATTACCAAGCCCTGCAATGCCAAGAGTTGAGCAAAACTAAGAGTCCCTTTATCCAACTGG
TCCTGGGGCTTAGCTCACAAACGGGTTCTACTAACATACTAAATCCCCCGGTCCAGAACC
CCCAATCAATCAGAACAAACCAAATTACAAAACAGTTAACACAAAACTACAATACTTATT
GGGAAACACAAACAAAAGCACAAAGCAAAATGCAGTGCTATCTGGCCCTAAACCGACAGT
ACACCATGGCAAACTATCTGTCCATGGTGACTGATCAAAACCTCAGGAAAACCTTGACAA
AGTACAGACTCAGCGAGCACAGCCTTGCCATTGAGAAGGGAAGACACAGGAAGACCTGGC
TCCCTGTAGAGGAAAGGTTGTGCCAACACTGCAACACAGCAGAACCAGAGACAGAGCTGC
ATTTTCTGACAAAATGTAAAAAATATAAAACAATCAGAGAGTGTTATTTCCCTAAATTTG
AAATAACTCTTAAAGGCTTCATAACCCTCTCTGATGTGGCTAGGCTACCTGTCCTGTTGG
GGGAGGACACAGAGACCTGTGTATTGGCAGCACACTATGTTGCTGCCTGCCACAAATTAA
GGGACAGTGCTGCCTGACAAGCAATTAGCCTGCCGGTGTTATTCATTATCCATGTAGATA
TTGTATATTAGTGTTa
>NODE_1151_length_460_cov_68.613045
ATCACACCAATGTTCATGTTAGCCCCACCCACTCTCCCTAACTGTTTTATACATATTGCA
CACTTTCCATTGCACACCGGACTTTGTCCGTTTTCTGTCTTTGTATGTTTTGCACACCCC
TTTCCACAGCCTTGTCTTCACGCCAACCATCCTACTGCAATTTATTTTGACTTGTCACTT
TTAATTCACGCTACCTCAGATTATATTACTTTATATTACTGTTAAACATTTGTCTGATTG
CATATTGACTTGCCACTTTAATTACACACTACCTACCTCGATTTGCAACCAGCTGCTGCT
CTACCTGGTCAGGTGCTTTAAGTTATAAGATTTGCACGCTGTATTCCTGTTAATTTCATT
AATATCATGTACTGCACTGTCAGATTATTTCCTGTGTAACTACTTGTTTTTTGTATAACG
ATATGTCTTGTGTAACTACTGTATGTGTTTCTTGTGTAACTATATGTCTCTGCACCTCGG
CGCTTTATCTTGGCCAGGTCGCCGTTTTAAATGAGTACTTGTACTCAACGTGCCTA
>NODE_1152_length_77_cov_10.649351
CCCCTGCTCTTACGATAAGTGCCATGGGATTTTTAATGACCACAGAGAGTCAGGACACCC
GTTTAACGTCCCATCCAAAAGACGGCACCCCCTACACAAGGCAGATGTCCCCCATCACTG
CCTTGGGGCATTGGGCATGATCTTTAGACCAGA
>NODE_1153_length_257_cov_14.486382
CCTTCCCTGCTTAACTCTGCCTTCCTCCAGTTACTCCCCTTTCCTCAATGAACGCCAAAC
CCTAAGCCTTCCCTGCCTAACTCAGCCTTCCTCCATGAACTCCGCCTTCCCTGCTTAACT
CCGCCTTCCTCCATGAACTCCACAATTCCTTGCTTAACTCCGCCTTCCTCCATGAACTCC
GCCTTCCCTGCTTAACTCCGCCTTCCTCCAGTTACTCCCCTTTCCACAATGAATGCCAAA
CCCTAAGCCTTCCCTGTTTAACTCCGCCTTCCTCCATGAACTCCGCCTTCCCTGCTTAAC
TCTGCCTTCCTCCAGTTACTCCCCTTTCCTCAA
>NODE_1156_length_264_cov_12.481061
TTGAATGGGGAATATTGTAAAGCTCAATAAAAGGTTGAATTCAAATAATTCCTTAACAAT
TCCACTTGATATATTGAAACAAGTCCCATCTATATGTGCATCAAGTATGGACCACTTCTA
CTGCAGCATTTTGTAGAAATTCACATTTAAAGGTGTATTGGAGCCCTATGGAGATTTGAA
TGGGGAATATTGTAAAGCTCAATAAAAGGTTGAATTCAAATAATTCCTTAACAATTCCAC
TTGATATATtgaaacaagtcccatctaTATGTGCATCAAGTATGGAACACTTCTACTGCA
GCATTTTGTAGAAATTCACATTTAAATGTGTATTGGAGAC
>NODE_1158_length_77_cov_30.961039
CATGGCACGGAAGGTTCCCCTGCTTAAACCAGCACATGTCAAGGCCCGTCTTAAGTTTGC
CAATGACCATTTGGATAATCCAGAGGAGTCATGGGAGAAAGTCATGTGGTCAGATGAGAC
CAAAATAGAACTTTTTGGTCATAATTCCACTAA
>NODE_1160_length_146_cov_45.849316
TGCTCTTCTGTTGATCTGGTTTAGTATTGTGATCACTGTAATATAGACTTGTTCTTCATA
GTTTTGAGTATTTCTTGTGCTTTTCGTGCTTTTCCTACTTCTGTTGGTTGATTTAGTAAT
TATTTACTTCATTGTAGTATACCCTGTGCTCTTCTGTTGATCTGGTTTAGTATTGTGATC
ACTGTAATATAGACTTGTTCTTCATAGTTTTGAGTATTTCTt
>NODE_1161_length_162_cov_450.234558
GGATTTAGACCCTTCCATAGTACTGAGACTGCACTTGTGAAGGTGGTAAATGACCTCCAA
GTATCGTCCGACCGAGGCTGTGCTTCTGTTCTTGTGCTTCTTGATCTTAGTGCTGCCTTT
GATACCATTGACCACACCATTCTTTTAGACAGATTGGAAACCTATATTGGGCTACGTGGA
CATGTTCTGGCATGGTTCAGATCCTATCTATCTGAAAGATATCAGTTTGTATCTGTGG
>NODE_1164_length_258_cov_13.406977
AGCTTCGATGCCATTCAATACGCCTTCTGTGGACTTCAGCTGCTTCTAAATTCCAGCAAA
ACTAAATGCATGCTGTTCAACCGCACATTACCCGTACCTCCCAACCCGACTAGCATCCTC
ACTCTGGACGGGTCTAATCTGGATTACGTGAGCTCTTACAAGTACCTAGGTGTCTGGTTA
GACTGTTCACTTTCATTTCAGCCCCACATTAACCAGCTCCAATCCAAAATTAAATCTAGA
ATTGGCTTCCTATTCCGAAATAAAGCCTCACTCACCCATGCTGCCAAACATACACTGGTA
AAAATGACTGTACTACCGATACTAGATTTTGGGG
>NODE_1165_length_569_cov_73.539543
AGCATTCATCTGATGAAGAGGATATCTTCTCATCACTGACAATCAAACGGTCAGAAGGTA
CAGGGAAGCTGGATGGGTATCTTGCCAGTCCATCGGACAAAATGGATTTACTTCATTCCT
TTTCATACAAAAAGATCTTGTCCATCAAACTCCTACCTGCAAGTGTCTTTTTAGCTGTGC
TGTTCTACGCTTTACTGCAAAGTGAGCCTGGATAGACAACTAAAATCAGCTCCTACTGAA
ACCGAATGGCAAATTCAGAGAGAAGTTAAGTGTTTGGTAGATACCGGTAGTTCCACAAAT
AATACAGTCAGGAACATAAATATTGGGACATGGACACAATTTGAATATATTTGGCTCTAT
ACAATACCACAATGGATTTGAAATGAAACAATCAAGATGTACTGTAACTGCAGACTGTAA
GCTTTAATTTGAGGGTATTTACATAAAATCAGGTGAAGGGTGTAGGAATTACAACAGTTT
GTATATGTGCCTCCCACTTTTTAAGGGACCAAAAGTAATGGGACAGATTAACAGTCATAA
ATCAAAATTTCACTTTTTCATACTTTGTCGCAAATCCTTTGCAGTCAATTACAGCCTGAA
GTCTGGAACGCATAGACATCACCAGACGCTGGGTTTCATCCCTGG
>NODE_1167_length_540_cov_29.725925
CGCGACAACATTCGTTTTGGTTAGGCGATGTTCAACTGCCTACTGATCTTATACCTCCCC
CTGCACTTGGTGATGTCAGATGTAGGATTTGGTGGAAAGGGGATCTAAAGACCACATATC
CATGGAAAGGGGGCTTGAGCGCTCAAGAATCTTGTCTTTCTGTTTGCCCCCTCAATCGAG
CGACACAAAAGCTGAATTACTCATTCAAACCTCGCGGGACAAAAGGAAAGGAGCTGGATA
GCACTCCTGCATTTGTAGTCAAACATTTAGAGACTTAAATCGAGTCGTCATGAAGGAGAA
AGAGTTGAACAAAGCCCATAGAATTGCCATCAGCAAACATTTTCCTGTGTCATATTAGTG
GGTCTCCATGGCTCCTTTTGGCTGGCGGACAATAGCACAAGTTTGCACACTCGAATACTG
TCACCCTGCCAACGGCAACAAGAGCCCAAAACAGGACAATCACCGGAGAAAGCAGGCACC
GCGGGGAGAGGAGGAAAAGGGACTTGTGAAATGCTAATTGAGCTCCATCCCCTTATTGAA
GAAAAAAGAGTAGGCCTACCTATCGTTCCATTGAACCACCTCTTGGCAGCAGTATGGCAT
GAGATGTGAGGAAACc
>NODE_1168_length_628_cov_34.187897
TTTTTAATGCAAGGTTGACAAACTAGTTCTTTGCTTTTTTTCCTTTCCATTCTCCTCTTC
CATTTTTGAGGTATGGCTGCAGTTAATTGATTATACATTTGTAGGGAGCACACGTTTCCA
TATACTAGTTTAATATGATTAAACGACATCATTGTTCCTGCCTCATTTACAATGTCATTT
ACGAAAATTATACCTTTATCAAACATTTTTTCAAAAAATATAGGTTTTTTATCAATCAAT
ATGTTGGAATTTAGCCATAACAGTTGTTGTAAAAATTGCTCATCATATTCGGGTGGATAA
TATTGGAAGTGCAGCCAGCTCTCTAGAGCTTGCCTAAAGAAAACTGATATTTTGGGGATT
ATTTCTTTTTCCAGTAACCAAAAGTGCTTAGTTGTGATCTGTATAAATGTAGAGAGTCCC
TTGTTAAAAATAGGATGAGAGTTTTTTAATAGCTTGCTTGCAAACCAGTTTGGGTTTAAA
TGTATTTTTTGTATAATTGATGCTTTTAATGTGAGGTCCAATGCTTTTAGATTTATTAAT
TTTTGCCCTCCGTATTCATATTCATTGTATATATAAGCTCTTTTGATTTTGTCTGGCTTG
CCATTCCATATAAAGTTAAATATTTTATTTTCATATATTTTAAACAGCGTATCGCTGGGA
GTTGGTAATACCATAAGTAGGTATGTAAATTGAGAGGTAACCAA
>NODE_1171_length_433_cov_23.935335
CCTCCCTCCGTCTTCCTCCACAGAAGTAAATTATCAAAACTGTGTTTGAAAGTGAATGAA
GGGTGACTCTCTCTCTCTTTCTGTCTCCCTCTCTCTCGCCTCTTCCCGCTTTGACATCTC
CGTTTTTTTTTCTTGCCACCGTTTCTGGGCTAGGTGATAACTGCCGGTAATAGGATTAAC
ATTGATTTATTTTTGCAAGAACAGAGATGTGCCAGTTCCCACTATTTATTGAACTGCCAG
CTTTGAACTATGAAAACTGACTGCAGGAAAATACCTAATGCAGCATTTTAAGGGAAAGAA
AAGCCTCTGTGCAATTCTTCTTTCTGTTTTTTTGTTATTCCTCCGTTCTGTCTCCCTCGC
TTTTTGTTGTTGCTGGATAAAAGGGAGAATCGGTGGCTATGTTCTAAGCCCTGGTAATGA
CTTTATTTATTGACAGTTTCCTTCACCTAGCAAGTTTAATGTAATTTTATGATTACATCT
GGACATTGTTATTGTGTTTTAGCTTTTCt
>NODE_1172_length_393_cov_34.949108
TTTCTGTACTAATGAAGTAAGAAGCAGAAGAGAATAAAGACAGAATGAAGAGATAGTGGG
TGGGTGTGTGTGTTAATGTGCGTGCGTCTGTGATTGCATCGGCATCGTGTGTTGTGGATG
GTGGTGCTCGTGTAGAGGGTCCTGGCTAGGATAAATCATTGCAGGCCAGGGTTATTGGAA
ATGCAGGCAGATGAAAGGCAGAAGAAGCCAGTAATTGCCTTAAAGATCAGACTACAAAGC
ATTACTTTGGATTTTACAAGGCCAGCCGGCTACAAAAGAGCGGGTAATTTATGAGCTCAG
CGTAAAAGAATAGCATAATTGCATTAAAAATTTATGCTAATGAGCCCTAAAATGGGGAAG
GTGGTTATTATGAAAGTTTGTATTCATCTTCCCTGGCTTGAATGATGGCTTGTGGCTTGA
TTAATGGCTTAATTTCTATCAATTAGCGGGCAAAAAAAATTATCTCCTg
>NODE_1173_length_405_cov_35.550617
GTGCAAAGTGTACTTATGTACTACCTGTGTGTTTATGTAAGAGAGAGAGAGAGAGAGAGA
GAGAGAGAGCAAGAGCGAGATAGATTGAGAGAAAGAGAGAGTCCATGTGTGTGATTCATT
CCAGGGCAGTTTTAGTCCTTATAAAATATTCATTTTGGTTGTGCAGGGCCCTGTAATTGC
CATCTCTCACCCTGAATTATTTATACCTCGCACAGACTGACAAAGCTTTGCCATACGGCC
CCAGATGAATCAGAAAGCAACCATCTCTGCTGCCAACAGCACTGGAAGCTACATCTCTCA
GCCTGGCCCCTCTTAATTTGACATTTTATTTTCCCTCAGCCTTTCTCCTAGGAGCAAAGA
AAGGTTACCTGTTAGCTTTAAGCACACCAACCTGGTCCCTCTATTCAGTCCTTTGTTTCT
CCGTGCCTTGCCTACATGACAGTCCACTGTGGCTGTGTTTTGTACGGCGGCAATAGCATA
g
>NODE_1175_length_425_cov_31.668236
GTAAACCGAAAACTATGCGTTTCCTCAACTTGTCTTTACATTCAACTGCGGATGTTTCAG
AGTTACATACAAGTGCACCTCCAATTTTTGCCTTAGATCCTGCAGAAGCCATATTTCACA
TTCAAGTGAAGTGAGTGTCTGCAGGGGCCTAAAGGGCCGTCTTTGAGTCACCACTAGTGC
AAACTTTTTCCCACTTATCTACCTGTGAAATCTTTCATACCTCTCATAACTGGTCAAAGA
CTGTATCAGCAAACTGCATCAGGTGTTTTTTCTACATGCTTTTTACACAGGTAATATGTA
TTTAGTAGATTTTGGTGCATCATTTTTATGTAATAGCTTTTATGTTTGTAGCCACAAAGT
AGTTATTCTCTCGTTTTTTAGAAGACTGTTTTGTGTTAATATTGTCCATTTGAAATAGCT
GTTATTTGCTTATTCTCTAATAGGAGTTCTTACCTTTTTAATTTTGAAATGCTACACGAC
CCTAATGAAATAAAATTACTt
>NODE_1176_length_1020_cov_14.912745
GCCAAATCTCGTTGAGTATGAATGCGGTACGGACGTCATCCGCCATGTTGACGTTATCAT
GTGACCTATGACATTCACAAGCGCAACAATTTAAAAGTTATGAGTAACAGGTGCACCGAC
ATCTGATTGCATCCTACAACGTAACTAGAACGGTTTTCATCAGCGTCTGAAATGGTTGGC
CTCATGTCTGCATTGATGGTTAGACAAATGTGTACACGTAGGAGACATCGGGCAGCTGCT
CGAAGAGCTCGCCTTTAGAGAAGGCTGATGTTTTTATACTCAAAAAAGGCAAGTTCTACT
ACTTGAAAAAAAATAAGATTACCCCATAAATTGCATTACTAGCCCACACTAACACGTATG
CATATTAATATTGATAAATGCTGACCAACACTTTATATAACATTTTCTTTATGAAAATTA
TATATTTTGATCAAACAAGCAAACTGTTGTATTGTCATATGACATATGAATACATACTAG
ACAAATGCAGCTGTTCTAAATGTATATATTTTTATTCAAACAATGATTAATGCATGAATT
AATAAAAATGTTATTTACAACAATATGAAACATGAATAAAAATAAATAAATTAATGAATA
AAATAAATCATAACAGTAATACATTAACAAGTCAATACTACACGAAATATTGCTTTATTG
AAGCTTTTTCTTCTACAAACTATCATGTTTTTCCAGGCGGTGAATACCACATCCTACTGC
CATATCAATGGAGCTGTTCCCATTCTGCAGCTTTATTTTGATGAGGCAGCTGACCACCGT
GCCCACCTTCGCCTGTCTCTTCCGTGCATCAGGTCCCTGATTGCAGCATTCCGCTTTCCG
GTGAAGAGGGCTTCATGAGCCACTCTCCACCGGATAAGCTGGCGTGTGTGTTCATCTGTC
CCTGTAACATCCAAACAAGATTCACATTACATCTGTGATTTAGGAGCTCAAAACTACATT
TACATGTTGAGGTTGTTGCTGAAAAGTAGCCTAGCTTTTTATCCATAATAAATGTTCCAC
AATTTTTTCAACTGTACTAATGGATAAATGAAATAGATTAACGTTACTTATGTTTAGTTA
CTTTATCAAATGTATT
>NODE_1179_length_164_cov_12.182927
CTCAGCAACAAATAGCTAGCAACGTTTCAGACAGAAAATCTGAAGAGAAACTGCTGAGGA
AACGGAACAACAAGCATGTGTAACAGAGCAACATAACGTTAGCTTTGATGCACACATGGA
CAGGGGGGTCCTGGAAACTTATTTCAGCATCCCGAAGGTGAATTGTAAACGCCAGCCAAA
GCCTACATGGACGAACGGACGCCTGAGTATAAAAGTGAGTATTTTGTTTGTTTTTCATGG
>NODE_1182_length_280_cov_25.053572
ACTCTCTCTCTTTCTCTCTCGCTCTCTCTCTCTGTTTCTACAACACTACCTCTTATTCCC
CCCTTGTCCCCTCCTTCCTGAGTGAGTTCCATTCGGGGTGCACGCCGAGTGAAATCACCT
CGGGGCAAACACTTTATTATCTGTAGTCAAAGCGTCACCACAAATACCATTCTACACACA
CAAGTGTCACTTTCTATTTGTCTGCTCTCAGGCTGCATTAGGCAGCACAGCCGAGCCCAG
AGTGGAGCCTGGTCTGAGCCGCGCCCGGCAGAACAGAAGCAACAGCGTGGGAAAGCAAAC
GTCCTCCTTCAGCATTCCTATCCTGCAGAGTCCTGTGGACGCCAATGTTGCACCAg
>NODE_1183_length_223_cov_25.452915
AGTCCATCACCTTTACCCTCAGCTTCTTTAGCAAGGCAGTGGTCATCTTGGAGGTGTGTT
TGGGGTCATTATCATGTTGGAATACTGCCCTGCGGCCCAGTCTCCGAAGGGAGGGGATCA
TGCTCTGCTTCAGTATGTCACAGTACATGTTGGCATTCATGGTTCCCTCAATGAACTGTA
GCTCCCCAGTGCCGGCAGCACTCATGCAGCCCCAGACCATGACACTCCCACCACCATGCT
TGACTGTAGGCAAGACACACTTGTCTTTGTACTCCTCACCTGGTTGCCACCACACACGC
>NODE_1184_length_338_cov_20.784023
CTATCTAGTCCTTGCAAATACAATCTACAGTATGTAACACTATTCCCCGGATGAATCACT
CTTGCAATTCTAATACAAAAATAAAACCCTGCAATGTTGTTGATGTAGTGGAAAAGCTTC
TTGGCATTTTCACAGTTTTTCATTATTATGCATATCCAGGTAGAAAGTTAATTAACCCGA
TGCTTAAGCTAATTATGATAGCAGAATGCTATCAACCAAACGCTTTCAGTCAGACAGCTG
TCCAGAATTTCATTTGCTAATCATTTTTCTTTTGGCTAAGCATATGGTACATTTTCATGC
TATCTGAGGAACAACAAACAGCTGAAAATCATTAACCAAAAACAATGAGCATAATATCAG
GAGCAGTTTTATAAGGCTTTTGTGTCAAACAAAAAGCCAGATATTCACTCTGTa
>NODE_1186_length_553_cov_53.566002
GTGACACTGGAAAATTATTGCATTTTAATAAAGATACATTACAGTGGAGTAGCTCATAGG
ATAGGCCTGTGCATTTAAAACAATGTTCAAGTAATACTTGGACCAACAGGAAGTATGGTT
TCTATAACCCTAATTTTCATTATCCTACATATGTCTGCCGAGTTTGGTTAAAATATGCCT
TTTAGTTACCAAGCTATAGCCAATAAAGTGAAATAGGCTCTTCCCACAACTTTTGTTTTC
CCCCCCTATGCAACCGTGAATCAAAATTTCAACTTTTTTTTAATAATTATTGATATTCAG
ACTCCAAAGAACATTTCTGCATTGGTTTGGTTCAGATCTGCAAAAAAACCTAGGACTAGT
TCGCAAAAGTAGGTTTTTAACATATTTGCAAATAATTATTGAACGGTTTGATTGACAGCA
GTGGTTCTTGAGGCAAAGTTGTTCAGTATGAGGACAGCTATCAAATGATATAAAGATTGT
GTGGATGTGTGTAACACCATGTGATTACATAGCCGTAACAGAGCCGCAAAAACTCGTTAG
CGCCACCTAAAGGCCGATTTCTTTCAAAATTCTTACAGACCTATAGGGCCATGAGTCAAA
CATGCCTATTGAGTTTCGTTCCGATCGGA
>NODE_1188_length_450_cov_31.493334
GTGTGTTTTTTTGGGGTAAAGTCTGAGTCTTGTGGTGAGTACAGCATTTCTCAGCCTTTC
CCCCCCCCCCGCACCATGATTCCTGCATGCCTGCAGTGGTGGTGGGGGAGATGGGGGTGT
GAGGAGCTCTCGGCTTTTTTGGAGGAGGGGGAGTTATTTTGATTGTCTTTACCTATCTGG
TGTAAATTTCCAGGCACTCAGTTCATTTTGGGCCTGCTCCAGTTTGTCTTTAGTCTGTTC
CAGTTCGCCCTTCATTTTGAGGAAAAATAAGTTGATGGCCGGGTCTACCATGGACGAGCG
CAGTTGGGCTGCACTAGGCTGCTGCGCTTGCTTGAGGTACTGGATCTGGGTCTGCGGAAT
AAAAGAGACGGGTATAAATACAAGCACAAATTCAACATTCAAATCCATCCATTATTTTAA
CAGCTTGAATTACAACTTCATCTACTACAGCAACTTATGGTAAACTACACTGAGTGATGA
AAAAACAGAAAAGTTGCCTATCCAAATCAATCTAGCAATATTTCAg
>NODE_1189_length_232_cov_69.413795
AACACTCTTCTTAGAAAACTTGATATATTATACCATAGTGCCATCCGCTTTGCCACCAAT
GCCCCCTACAACACCCATCACTGTAACCTCTACACACTAGTTGGCTGGCCCTCACTTCAC
ATCCGACGACAGACACACTGGTATATTCTCATCTATAAAACTCTTCTAGGTAAAACCCCA
ATCTACCTAAGATCTCTAATCTCTGTAGCATCTCCCTCTCTCAACCTGCGTTCAAGTAGG
TATGTCTCCCTGGTTGCCACAAAAGCCCGCACCTCCTTCGGCCGTCTCTCCTTTCAGTTC
TCCGCTGC
>NODE_1190_length_691_cov_38.790157
CTGATCAAACCTGAGGTAAGGAGCCTAGGTGTTATCATAGACTCTGACCTACGTTTTACC
TCCCATCTTAACAAGGTGACCAAAACCTCTTACTTTCACCTGAGAAACATTGCCAAAGTT
AGACCATTCATATCCCAAAAAGACGCAGAGAAACTAATTCATGCATTTATCACAACCAGA
TTGGACTATTGCAATGCCCTCCTTACAGGTCTCCCTAAAAAGTCTTTAGAGAAGATTCAA
CTCATCCAGAATTCAGCAGCGAGACTCTTAACAAAAACAAAGAGGCGAGAACACATTACT
CCAGTTCTGAAGTCATTACATTGGCTCCCAGTCTCCCACAGGATTGATTTTAAGGTTCTC
CTGCTTGTTTATAAAACTCTAAATGGATTAGGACCATCTTATTTTACAGATTCTCTAAAA
ACCTATGTTCCCCAAAGGGCACTCAGATCCTCGACTGCTAACTTGCTAACGGTAAAAAAC
CCAGCTCATAAAAAAATTGGAGATGCTGCCTTTTTTAACTATGCCCCAAAACTGTGGAAC
AAAATGCCAGAAAATATAAAGGAGGCATCATCTATTAATATATTTAAAAAGCTGCTAAAA
ACATATCTTTTCACTCTAGCTTTCAACTAAACCGGTACTCTCTGCTTCTCGCAATACATT
TACTGCTTTTCATGGATTTGGACAACTTAAAGTTTTTATAAAATGTAAAATTAAATGTTT
TTATGTTTAAGTATGCTTTTACACTTCTTTGTATTATGTCTTTTATT
>NODE_1195_length_384_cov_51.075520
CCAATTAAAAATATACCAATAAACAGCTAAATACATTATTGACCTAATAATTACAATGCA
ATCACAGTAGCTTGAAATAAACAAAATAAGCAAATGAGCACAAAACCTTTAATGTTTTAA
AAATAACCTCAATTATTTATATTAGTACAAATAGTTTGATTTCTTTTTCTTTTCTTTTTA
CAAACACCAGCATGAAAAGGATTACAATAACAGTAGAAAATGACTGTGAAAAACATATTA
ACATCTTCTTTAAATGTCTGCAATTAAAAATGGCATTAAAGAATTACATTGCAAAGAGTC
TTTATCTGGAAAAAATTCAAAAAAAGTATTGCACATAACAACTCGAAGTTAACTTGCAAC
ATTTACCACATTCAAGTCTTAAAGTTCCCCTTCTCCAACAAGGTTGAATGACCTCAACAG
ACAGTGGGGATGAGTTATCAAATCTGTTTAACAGTGTCCa
>NODE_1196_length_700_cov_35.395714
TACAGAGTCATTTGAAATATGCCCGTTGGTCACGCCTCTTGTGCAGTAGAAAATACAGGC
AGAGTCCCCAGACCAATGTTCAATCTTGAACTTGGTCTGGTGATAGCCAGACTAGGACTG
GACTGCTGCTGAGTGGTCCAAAGTCATGTTCTCTGATGAAAGTAAATTTTGCATTTCCTT
TGGAAATTAAGGTCACAGAGTCTGGAGGAAGAGAGGAGAGGCACAGAATCCATGTTGCTT
GAAGTCCAGTGTAAAGTTTCCACAGTCAGTGATGGTTTGGGGTGCCATGTCATCTGCTGG
TGTTGGTCCACTGTGTTTTCTGAGGTCCAAGATCAATGCAGCCATCTACCAGGAGTTTTA
GAGCACTTCATGCTTCCTGCTGCTGAGCAACTTTATGGAGATGCAGATTTCATTTTCCAA
CAGGACTTGGCTCCTGCACACAGTGCCAAAGCTACCAGTACCTGGTTGAAGGATCATGGT
ATCCCTGTTCTTGATTGGCCAGCAAACTCGTCTGACCTTAACAAAAGGAGCCCCAACTAA
GTATTGAGTGCTGCACATGCTCATACTTTTCATGTTCATACTTTTCAGTTGGCCAACATT
TCTAAAAATCCTTTTTTGTATTGGTCTTAAGTAATATTCTAATTTTCAGAGATACTGAAT
TTGGGATTTTCATTAGTCAGTTATAATCATCACAATGAAAAGAAATAAACATTTGAAATG
TGTCAGTCTGTGTGCAATGAATTAATATAATATACAAGTTTCACTTTTTCGAATGG
>NODE_1197_length_268_cov_21.652985
ACTTAATATTGTCCTCCCTTTTCTCTCCTGCTGTATCTTTTTTCATCACAACATACTGTA
TTTTATCATCCCTCCCCCTCTATCTGTCTCCCATCCCCCTTGGTCTTTTTTCCCTCCCTA
CAATCAATGTGGCTTTTAAGATGCCTATCGATTTGCTCCCCTAGACAGGGGCGACACTTT
GATTGCTGGCCCAGTAATTACTGTTATTATTTATGCATCTGGGCAAAATGGCAGGACTTA
ACATTCACAGTACAAGAGGCCATGGGCAATCAACAGAGGTGAGCACCTGGAAGAAAGGAG
GGAGAGAGAGAGAGAGAGAGAGAGAGAGAGAGAGAGAGAAagag
>NODE_1199_length_685_cov_43.306568
ATTAGAAAACATCATGATAAACCACACAGAAATGTATGCATTAATATGTCTATAGGTGAA
TTAAATTTAGCCAGCTATAACTGTAACGGTCTGGCTGATAATAAGAAAAGAAGAGCGGTA
TTTGCCTGGCTAAAAGAAAAAGATTATAACATCTACTGTCTACAAGAAACTCACTCAATA
GTTGAAAATGAAAGTTTGTGGAAAAAAGAATGGGGAAGCGAAATATATTTTTCTCACGGC
CAAAGCAACTCAAAAGGAGTAATGATATTAACAAACAGTAATCCTAATATAAACGTTCAA
AATGAAATAGTGGACCCAAACGGCAGATATATAATACTAAAATTGATAGTTGAACAAAAC
CAGATATGGATTGTTAACCTATACGGTCCTAACAAAGATGACTCACTTTTTTTTGAAGAT
ATATTCCATAAACTAATACAGTCGATTGCATCAGAAGATTCTGTTATTTTACTCGGAGAT
TTTAATGTAGTTTTAAACACAAATCTGGACCGTAGAGGTAATCACAGTACAAACTATCAC
CCACTTGCACTTAAAGAAGTTTTGAAAGGAATGGATATATTGGAATTATCGGATATATGG
AGGCTTAAAAACCCTAGACTGATTAGATATACATGGCGTAGAGCTAATCAAGCTAGCCGT
CTGGATTACATTTTAACATCTTTTTCTCTAGTACCCAAAGTTAAGAAAGTATTGATTGGG
GATAGAATGAGGTCAGACCATCATATAATTGGCATTTATAT
>NODE_1208_length_456_cov_30.282894
CAAATTTTGAATATTTTTCCCGGATTTTCATTTTTTCTTTGATTATTTGTGTTTTGCACA
ATAACACAATACTCTCACAACAAGATCAAGATCTCATTACAAAACTCCCATCAAAATGTA
GAATATTTTTCTGTTACTTTCATAGTTGGGTTTTTAAACCCAGAAGCTGGTCATTTTACA
TCCTTTCCACCACCAGCCCATTACAGGTAAATGTTACTCACACACAAACACATCACGGCA
CTTTCTAAGAAAAATATACACTTACAAAATATGTTACAAATTGGCACACAAAAAATATAC
AAGATTTTGTTGTGTCAAGAGTCCATTAAGATTCCCTCTGGTAAACACTCTAGACAGCAT
CATCGTATCATTATATAAAGCTCCATATTCTGTCAACATAAAAAGCACAAAATACCAATC
AAATGTCTTTAAAGAAATAATGAATACATCAAACAGAACAGAATAATAACAATACCCTAT
ACATTCATAAAGAGGATCAGATTCAGTTTGCATTTCTTTTTTGTCATCTCTg
>NODE_1209_length_188_cov_11.765958
AGTTTTGTTGTTAGGGGACAGGGATTGACTCTATTTTTTTATTCCGGGAACCCCCTTAGG
TGCAGATCCCACCCTAATGCTGCGACGTCTTCGGGAGTTTGGCGATATTTTGCGTAGCAA
TCAGGACACTATGCTGCAGCATTTCAATTATCCCTGCCAGGGAATCTGTTACTCCCTCTG
GACACCCTGGAAGATTTGGAGTTGCTGGATAAAGAGCTCCAGGAACGATTTGTAAGTGTT
CCGATTTCCTTAATGTCGTAGGGt
>NODE_1210_length_111_cov_69.171173
CCTATGGAAAACAACAAGTCTATACTACAGTGAACATCATCCTAACCAAATAAACAGAAA
AGCAGAAAAAATTATTACAACTATGAAAGAAAACAAGTCTACACTAAAATGAACATCATA
CTAACCAAATCAACAGAAAAGCACAATAAATACTCAAAACTATGACGAACAACAAATCTA
TATTACA
>NODE_1212_length_401_cov_23.503740
TTAAAAAAGAAAATATGGACTGATATTAGTTTAATTATTCTGTTATAACAGAAAAACAGT
TCTAAAACATATGTACGCCTACATGCTCATTTTTAACCCAATCACTGACCAAACATTACA
TTGGATGAGCACAGCTCCAAGAAAATCTAACATGATTATTCCTGCCCTGGGAGAAGGTCT
GTCTCCCTGCGCTCTGTCAAAAGGTCAATTATGGCCCCAAACCGCCATGCGGTGACACTG
ACCTGGAAGCAGAACTGATGACCCCCACATCCAGGGGCCCAAAAGAGTTGATCATCTAAC
ATGCACCCTGCCTGCAGCCATGGAAATCTGACATTTGTCCTTATTCAAATGAACACAAAC
AATATGCATCTCAGGCCTTTGCCGAACCTGTGCCAAAAAAGACATGGGGACCAGCAATCT
GTTTCGCAATGTCCTCCAAACATGTTCTCAACTTTCCCTGCTAATAAACCCAATGAg
>NODE_1213_length_238_cov_21.890757
CAAAATCCCTGCTGCAGTGTGTGCAAACCTGGTCAAGAACTACAGGAAATGTATGATCTC
TGTAATTGCAAACAAAGGTTTCTGTACCAAATATTAAGGTCTGCTTTTCTGATGTATCAA
ATACTTATGTCATGCAATAAAATGCAAATTAATTACTTAAAAATCATACAATGTGATTTT
CTGGATTTTTGTTTTAGATTCCGTCACTCACAGTTGAAGAGTACCTATGATAAAAATTAC
AGACTTCTACATGCTTTGTAAGTGGGAAAACCTGCAAAATCGGCAGTGTATCAAATACTT
GTTCTCCCCACTCT
>NODE_1215_length_77_cov_15.298701
TATATGTTTAGGTGTAGGTAAGTATGTCTGTGAAAATGTGTATAAGGGAGCTTTTGTGGA
TATATGTGTATGTATAATTGTATGTGTTTATATGTGTGTGTATGTGTATATGGGTGGAAG
TATATGAATGTATGTAAGTCTGTATGTGTGTAT
>NODE_1219_length_168_cov_56.553570
ATTGGCATCACCCACACAGCGTTAGACTGGTTTAAATCGTACCTCTCTGACCGCACTCAG
TTCATCCAACTCAAGTCATTTAAATCAAATCCCTCCCCTGTCATTTCAGGTGTGCCCCAG
GGCTCAGTCCTGGGGCCCCTACTCTTCATCATCTACCTCCTACCCCTTGGCAATATCCTC
CGCAAATTTAACATTCACTTCCACTGTTATGCTGATGACACCCAGCTTTACCTCTCCACC
AAAC
>NODE_1220_length_97_cov_64.402061
GGTGAGACGGAGGAGTTATCAATAGTGAGAGAAAGACTGTTGGTCTGCAACAAAGTGGAT
TTGGTGCCAATGAGGATGACCTCAGTTTTATCACTGTTTAATTTGAGGAAGTTTTGGGTG
AACCAGGTTTTTAATTCAGAGAGGCAACCAATAAGTAAGGAGGGCGGGAGAGT
>NODE_1225_length_315_cov_46.980953
ACCATATTCATCAGCACCATACCTTCCTAGACAGAGAAAGCTCCCCAACATCACACCACA
TCACAGCTGCCTACCCACGACTGAGCCCCTGACAAAGCTGTTAATGTTCTGCAAAAAATG
TGCAAATTGCAGAAACGAGTCCAAGTGTGGGCAGAAAACACTTCTGGTACTTAGAACCAG
TGATGGAACAAATTTGGTCAAATTGGTAAAGTGCCCAAAGGGAGGAGGGAGATGTTCCAC
GGAAAACCAATTCCAAGCTTGGGTAAGCTCGGGATTGTTTGGAAACTCTCCAATCTGGAG
GCCTGCATTGAATTCGGTGCCGGGCAGAGACTGTTAAATAAGATTAGAATATAAACCAGG
AGAGCAGGACAGGTGCGGTGCAGCCAGGGTg
>NODE_1226_length_612_cov_35.808823
AGTATTACAGTTACCATTGGGGGGAGATCACTCCTGCTTTCAACAACCATGTCTTTGCAT
GCAGGCAGACCATTGTGGACCAGTGTGATGGGTAATCCTTCAGGAAGGCAGATAGAGCAA
GTGTAGGTCTGGAGTTTATGGAACCAGCGGTCCAGCTGCCTGTCTCATCAGCCATGTTAC
AGTCCCCCTCGCACACGAGAGAGGGGATACGGACCCGAAACATATGCAAGACAGTCTGAA
ACATTTCAAAGTTTCTGCACAAGATGTCCAAATGTTTTCTCTGGCTATATCTTCAGAGGC
TAAACTGTGATTAATAGCATTGAAAGAAGGCTTTGAAGCAGGATTGGTGACATCAAAGTG
CTAATCCATGGGTGGTAGGGTTTTTATAATGAGTGGGAAGTATCTTAACATATTTCAAAG
GGTTTACTCCATGAATAAACAATAGCTGCCAGATGTGCCACACACCTTGGAAACATCGCA
CCCCTGAAACAGGAGCTGGAATTAACCAGGATGTACAGAAGTTATGCAGAAATGATGATA
GCCTCAACTTCTCATTGTAAACAACCTAATACTGAGCTAAGAAAACCAGTCAGATATCAA
AAGGTAACGTCGGATGAAACATAAATACATTTTATATCCATAACACTACATGCATATGAG
AGGAGCCCTTTGATAAACAAAAATAAGa
>NODE_1234_length_342_cov_36.997074
CCCCCCCACCACCACCACCACTCCGTCACTTACACCCTTCCAGCTCCCCTGCTGCCAGTT
TTTAACTACACTCCACTCTGGCCTGTGCTCTACTTGGTACAGCCCCAACACGAGTGCAAA
CAATCAAAGTGCTTGGGAACACTGAAATATGCATGGCTATCCGTGACAGACAGATAAAGC
AAGGCAATTAGCCACGTAATCCTAGAGCATCGTACGGAACAGTCAGCCTCAGCTGTCCTC
TCTCTCTCTCGCTATCTCACTCCCTTGCTCTACTCTCTTGCTCTCTATTAGTTAAATGTA
CTCCGTGTGTCGGCTCCCCATCAAATCAAGTAACATTTCCCCTAATTGGCTTATAAATAA
TACAGCAGGTCCTACATTATAATTTATTAGTGGTAAACATTGCGGAGGCAGTTGGTAg
>NODE_1235_length_222_cov_31.995495
AAAAAAAAATTGCAAACAGGTAACTTAAGTGAGAGACATGACCTTATATCTGACATAATG
ATGCTTTACAAAATTAGTAATGTTGGAACCATTGTTTACCAGCTCATGTAGGAATGGAGT
TGGCAGACAAGAGCACAAAATATTTCAATATACATCAAAGTGGGAAAATCAGAAGTTAAA
TCGATAATAAAGAAAGAAGTTATGAATGTGGCAGGAACAATGGAAAAAAGGAAAGGGAAC
TATTGTATAAACTCTCAGGTTGGGAAAACAAGGGGGTAGATGCAGAAAGGAAACCATA
>NODE_1237_length_263_cov_145.380234
CACACACACACACACACACACACTCCCGGCCAACTGCTTTTTTTTTATTTTATTTTTTTT
AAGAAAATTGGCGGGAAAACCTAAAAGCAAGTGAAAAGGGCTCTGCCGCTAGTTGCAAAA
AGTCGCTAGCTAGCAAGCTATGTCTGCAGAGAAGTAAATCCTTTCTTAAATTTTCACACT
TGTAATGGGTGCACCGTTCCCGGAGATACTGCAATACCGAGTCGATGCGTGGAGCGGACG
GAGCAAGCCCCGCTTCCGACTCCCTGTTCGAAAAATCCATTTAATATATATAGTTCCCCG
ATGGGGAACGTATCAGATATTAAACTGATAAGAACAGAT
>NODE_1238_length_456_cov_59.394737
AGTCCTGCACTTCCGAGTTAAGAAAGAATACAGTAGGTCATCTGAAGATTTGATAACAAA
ATTGAAAAATACTTCCATCCGGATTTGAACCAGAGAACCAAGCGTGCTGTTCCATTGCCG
CTCGACTGCCCTGGTTTATTCCCGGTCAGGGAAGCGAGCGTTTTGTGTAAAGTCCATCTC
TTCTGATCTAAGAACGGAAATGCCATGCCAAAAATGCTTCCTTCGAGCCGGATTTGAACC
AGCGACCTAAGGATAGCTGCTCAATTATTCATCTACAGTCCTCCGCTCTACCAACTGAGC
TATCGAAGGTGGAACGACGTTGATGTTGCCCTTGCCCAACACATAGGGGCACAGAATGCT
CAGTAGTTTCTGCGCTTGTAAAAAGTATGACGAGCTGAGATTGATATCGTTGTGACATTG
AACTTACAACGGTCAGTTTAGCAGTTGGCCACAACACTGCACCCACATTTCGTTTGACTT
GTCATTGTGGGTAACACATGTGACAAGTCCAAATCTTGCAAACAAAATATAT
>NODE_1239_length_854_cov_17.834894
CAGAGATGTGCTACTGGTGATCAGTGCAATGTCTTGACTGGAAAATTATCAACATTACTG
AATAATTTAAATTAAATATCATTTAAATATACAGCTCTGGAAAAATTAAGGGACCACTGC
ATAACGGTGTATCTGGATTTACTGATGATAGGTTTGTGTTTGGAGAAAATTTACATTTTT
GTTTTAACCCATAAACTAGTGACAATATTTCTCCCAAATACTGTACAAATATTGTCATTC
AGATCACTTATTTTCAGAAAGTTAAACTGGTTAAACTTACTAAAATATACAGTGTTGTCA
GACCTTGAATAATGCAAAGAAAATAAGTTAATATTCATTTTTAAAACACACCATACTAAT
GTGTAAACTGAGGAATGCATGGCATGCTCTCCACAAATCTTTCATATTGATGTTGGCTGA
CTTTATGCCACTCCTGGCGCAAACATTCAAGCAGTATGGGTTTGTTTGATGGCTTGACCA
TCCTCCTTCCTCTTGATCACATTCTAGAGGTTTTCAATGGGATTGGTTCATGAAAAAATT
GCAGTTGTCTTTTTTTTTACAGAGCTGTACATTAACCTTAACATTAAGCTGTCATTCAAC
AAAACTCTGCTCACCTTCAGTTCAGAGTAACGTTAGCTCTGGTTCAGGATATGCGGATGG
ACAAACAGGGCTGCTGAGTCTGAAAGCTGCATCTGTTGGGCCTGACTCCAGGCAGACAAC
TGATTTAGTATCAACACCTTGCTAAACGTTTCCCTGCATTGTTTAAATGTCAAATTGTAA
ACACCCCGAATATTCTGTGGATAGATGATCAGTAACTAGCTAATTTTAGCCGAGTGCAAG
TAGCCTATTTCACTATGGAAAAAGCTAACAGGTTGATTTCGACCACTCACGTACCTTTTT
GAAAACATGGTAAACATATTTTCGCCCTTT
>NODE_1240_length_388_cov_42.417526
AATGAACGTCTGAAGATAAATACATTTTAGATCAGGGATTTTTAGGTGCATAATTAATGT
ATTGCTTGCTATTACCTAGCTATGTCTGGTTGGGTCACTGAATTTTGAATAACAGCCAAA
AATCATGTTTGGTCCAACTTTATTTCTAATAACTAGGGAAAATAAATGATAATATTCCCC
AAAATCCATGTGTATATGAACAGTGACATTACTAATAATTACTAAATAAATAATTTAATA
TTGAAGTAGGAACAATTATTAAATTCTATAATTTGTCAGTCTTGCTCATCAGACATCCTG
AATAGGTGAATGTTGTGTTGTTTCCAATGTACAAGGTACTTGAATCATCTTGACAGAACC
ACACAGGACGAGAATGAGCATCTAAGGCAGCATTCATCTGATGAAGAGGATATCTTCTCA
TCACTGACAATCAAACGGTCAGAAGGTACAGGGAAGCTGGATGG
>NODE_1241_length_159_cov_22.672956
TGGAACAGCCAGGACTCAAAGGAGAGGGAGGAAGAGGGAGGGAGCTGACAAGGGAAGGAG
GGAGAGGATGGAGAAAGCAGCACCACAGTACAGCAGCCTTAAGTGTGCTATCATAGGCGT
CTCTTGTGCCTGCCTGCTTTATTTGCGGTAGTCAGGTTAATGAGACCAGCAGCCCACTTG
ATGTTGAGAGGACTGCCACAAAGAGCTGCCTCATTAGAGCTAGCCTGGCACGCCa
>NODE_1242_length_198_cov_15.030303
ATCCAACATATTTAAAAACTCAAGGGTAATTATCTCCACCTTGCTACCCCGAAAAGACAT
CCACCCAGCTATCATACAAAGGATTAATGCAAGCATGTCCCGAGACTGTGCCATGAAACC
AAATGTGTACCTGGCTCAACACCCCACCCTGGACTTCAGCAGCCTTTATGACCAGGTCCA
CCTGTACAAAGTAGTGGTCCCTATTTTCACCAAGACCCTGAAAGACATTGCCTTTTCCAG
ACCAACAAGACCTCTACCTGGACCAACAAGACCc
>NODE_1245_length_91_cov_47.000000
ATTTGTCATATTTTGTTTTAATTGACTTACAATCAAAAGGCAAGAATAAATAAGAACATG
TGCAAATTGACTTGAGATTATTTTTATTCCTACATTGGACACTATCCATTGGGCCCTATT
ATCCCACCCCCTATAGCCACTCTTCTTCCCATTTTTACCCCCTACCC
>NODE_1246_length_394_cov_9.505076
CCTTGTTAAGATGGGAGGTAAAACGTAGGTCAGAGTCTATGATAACACCTAGGCTCCTTA
CCTCAGGTTTGATCAGCGAGGTCAGGTTACCAAGGCTTGAACTCATTTTCTCCCTTTTCA
CTTTGGGCCCAACTAAGAGGATTTCTGTTTTATCTTCATTTAATTTTAGGAAATttgcac
tcatccagttatttatggcagttagacacctggagagtgagcttattgcttctaagtcat
ccggctctacagaaatgtatagctgtgtgtcatcagcatagctgtggaaattgacattgt
gttctctaatgacatcGCCTAGTGGGAGCATGTATAGTGAAAAAAGTAGTGGAGCAAGAC
AGCTTCCTTGTGCAACACCGCATATTATGTCATATTCCTCGGATACATGCTCACCAAGAC
TGACAGAGAAAGTTCTGCCTGTAATGTACGTTTGAAACCATCTGAGGACA
>NODE_1252_length_77_cov_516.753235
CAAATGAGTCCAAATTATCTAAAGAAATTGAAGGAATAATAATGCAGATAGACAGCCACA
AAAACAGTTCCATAGAAATTCAAACAAAATTGGAAGCCAAACAAAAAGAACTGGAAGAAC
TTATACAGGAAAGATCAAGCATAATATACTATA
>NODE_1253_length_512_cov_16.378906
TTTGGAGCTCTTATCATAAAGGCATGGATGGCCCAGATAGGTGCCCGTTAACATTGCAAA
TGGCTCCGGAATTATTCATTGTTGGCGTGCCTGGGAAGAATAGGTGGGTGAAGTTTGATT
ATTCTGCTCACACAATGGCAGGGTGCTTAACGATTCCACTCCACCTTGGCAGCACCGTGT
GCCGACTTCAGGCAGCTAGCGACGGGTGACACAGGTCTGGCCAAGTGTTATAGCAAGATC
ATACGTCCAGGCCCCATTTTAATTTCTAATACATTAATCTTTCCCGTGCAGATACTCCAT
GAATATTCCAGGGGCTTCTTGTTTGTCGGGGTAGGCTGTCTCGCTTTCATCTATTCAGGT
GGTTTCATTCACTGTGAAAGGCAGCTAAATGGGCCCGATCAGTCAATGACAACTGTGGCA
CAATGGAGCCCAGTAACACGTCCCTTTTCTCCTTTCAGTGTTCTGATAGACAACTCTGAC
ACCTGGTCCTCGGGGATGCCCACAGCCAAGTCACCTCGCCGCTCACTCCTTGAGAGACTT
CCCTTACTTTATCGGACCATAAAGGATTGTCACAGGTGAATGTATCGg
>NODE_1254_length_270_cov_27.677778
AACATTCATTAACTTAGTAGAATTTACAAAAATTTGCCCAGTGGGTAGATGGATCATTTG
TGAGGGTTCATGTTATCTCCTAATTTCATGATCTCTTGTAGGAAATATAATGGCAATGTG
TAATATTTTGTAATTTTTTTATCCATTCCTTTACAGGCATTAAGCCCTTCCAGTGTGATC
GCTGTGGAAAAAAATTCACACGGGCCTACTCCCTAAAGATGCATCGGCTGAAGCACGAAG
GTAAACGCTGTTTCCGGTGCCAGATTTGTAGTGCCACATTCACGTCCTTCGGCGAATATA
AGCATCACATGAGGGTCTCCCGCCACATAATCCGCAAGCCCCGGAt
>NODE_1256_length_446_cov_17.919283
TCCCTCCTGCCTCCATTCCTGCACCCTTGTATCCTGCCTCCTTGTCTTGTTCCCTTGTCT
CCCTGTCCTAGTTTTAGCTACCTGTCTGCAGTCCTCTACGTAGTTCAGTCCTTAGTCATG
TTTTCCATTTCAGTTATTCTTGTTAGCTTCATTAATATGTGTGTCTGTTTCCCTTTTAGG
TTTAGATCTGTTTTAGTCAGGCCCAACTCATGTAAGCTAGTGTCCCTTGTAAGTCTTAGT
TAGTATGTCTCCCTCTAGTGTGTTTAGCTTGTCTCTGTCTTGTATATTCAGCTCTTCCCC
TTGTTCTTAGTCCATGCCAGGCCTTTTGTTCTCCCCTTAAGTAGCATGCCCATATTTGGT
CCTTCCTGTGTTTTAGTTACTTCCCTCTTCCAATCAGTTGTATGTTGTTCACCTGTGTCT
TGTTATCTGTTTGTATTTATACCCTCATGTTTGTATGCCTCTTTGCGAGGTATTGTAGTT
TTCCCTTCATACTGAGCGTTACTCATTTCTATCTGATTGTTc
>NODE_1257_length_208_cov_14.120193
CTTTCAAACTGCCCCTTCCTCCTCTGCAGCAGTTCGACCCTCCTCTCCCCCTCCGTCTCA
CCCCGCTTTGGCCCAGTCGCTTTGCACGATACTTCAGTGAATAAATGAGTCGTTTTAATC
CGACTGACAAGCTGGCATTGCCCAGCCCTGCCCTCCATCTGTACTGGCGGCCAGCAGAGC
AGCAGGCCCCAGGCAGGCCGATGTGCCAATCCAACACACAGCTTATCCTGGCTGTAGCTT
CAGGGACAGAAGGGTTAGAGCACCATGCAGAAGCCACACTCTCC
>NODE_1259_length_455_cov_28.156044
AGAGTTAAGTCGAGATAGAGAATGGCCCTTGGAAAGGTTCCCTTGTGCATATTTAAATCG
TAATGCACATATTGAATTCACCACGACAGTTAGCTAACAAAGCATTATTTGGAAAACAAA
TATTGTAATGGAACATGTGATCATCACTTGATAGTGTGCTGACATGCAAACTCTATTAAG
CTGTTTATGCAAAATGATATGATTTTACAATGATTACATATTCACTTTCCCAGCTGGCTG
GCTTTGCATGTCTCCATTTGTCATCAACTATTGTGTCCAATTATATGATTAACTTTGAAC
ACTCCAGCACTTCGAGAGCTCTTGTGTGTTCTGCTGCACAATTCCCAAACAAAGTCATTA
CAACATGTATTCACACATATCAAATAACAAAACAGATGGCCACTGCGGCCGGCACTTGAT
TTGTTTTTCAAAACCAGCAACATAAAAAAACTACTTTCACCAAGCTCTGTTTAATGCTGA
CTGTTTTTTTTTACTCCCCAAGCCGAGCAGCTGGCTGTCGCACTGATAGAt
>NODE_1262_length_341_cov_58.765396
TTTTAAACTATCGAGAGGTGTGAAGCAAGGCTGTCCACTTTCAGCGTATCTATTTATCAT
AGCAATCGAAATGCTGGCTATTAAAATTAGAGGTAACGAAAGCATTAAAGGTTTGGAAAT
AAATGGCCTAAAAACTAAGGTTTCTATGTATGCTGATGACTCTTGTTTTCTGATAGAGCC
GCAATTGGAATCATTACAAAGCCTTATTGAAGATCTCAATAACTTTTCAATCATCTCTGG
ACTAAAATCTAACTTTGATAAATGTACTATATTACGTATTGGTGCCCTAAAAAATTCTGC
CTTTAGATTACCGTGTAGCTTACCAATTAAATGGTCTGATGGAGACGTGGACATATTAGG
TATACATATAACCAAGGATAGATCCAATTGCATACATGAAAATTTTCATAGAAAATT
>NODE_1267_length_794_cov_27.846348
TCAATCATATAACATTCCAACCAATCCCAAAGCGCCCTTTTTTAAAAGCAGGTTTGCCTG
CTGTGCTTTTATATTGCACCATGGCCTGTTTCGAAGCATTTTTACTACCCCGGTTATTGC
CACAAATCAAGAGGGCAAAGTGAACGGCATGGGACTCACACTAACTTTAACGAACTTGAG
TCTGGTTCCTTCTCCTGCGAAGTTCATGGCCAAGAAATTCACATGCAGATGATAAACAGC
ACAGACAATGGAAACACGATTTCTAGGTAAATCTTGATCACAGAATTGGTTGATTTTGCA
AACTTACGGCCAAACCGACAAGAAAACATGACAAGCCTGCCGAGGTTTAGTGGCTGCCCT
CTTTCTTGCGTCAACCCCGGGGAGAGCAATACTGAACTCAGCGTGGTGCTGCCACCTTTG
GCAGGGGAGCACATGGGGCACCCCACTGGCAGTTCCTTAAAACTCTGCCCCTCACACAAT
TTGCGAGACTACCCTGAGACGAGGTCCAATGCATATGTTGACCACTCGGTTCCCCATTTT
GCAGACTCTGGATACCCCAGCCACCGGTTAGAGCACAGCCCTAGGGGCATTATCATTGGA
GCCAATCTTTCTGGATCCGGCATGCCACCCGTCACTGATCAACTGGCATCAAGAAGTAAC
CAACGTGGCGGGATTGGAAGGTTTCGTGACCTGCCTAGCTATAGAGATAGCAGAAGCCAC
GCTTTTTTCACCGCTTATCACGAGCAGGCCCATGGCTCCACCGATACGTCCCGAGACCTC
TCTGGCCAAGTGATGCTCGGTTTACCTGGGGACATCCTTACCCGAACACACCCTTACGGT
CAGAGCATTAGCGGCTCCAGGGGAAACAGc
>NODE_1268_length_184_cov_220.222824
GGGGACTTCAATGCACATGTGGGCAATGACGGAGACACCTGGAGAGGCGTGATTGGGAGG
AACGGCCTCCCTGATCTAAACCCGAGTGGTTGTTTGCTATTGGACTTCTGTGCTAGTCAT
GGATTGTCTATAACGAACACCATGTTTGAACATAGGGATGCTCATAAGTGTACTTGGTAC
CAGAGCACCCTAGGCCAAAGGTCAATGATCGATTTTATAATCGTTTCAGCTGATCTAAGG
CCATATGTTTTGGACACTCG
>NODE_1269_length_465_cov_11.956989
GGTTCTAGAGCCAGTCTTGCTAACAGGATTAGCAATCTCTTCCCCAATGTCAGTCCTCAT
GTAAAGAATCTTGGTTTTATCTTAGACTCAGACCTTGGGCTAGTTAAGCAGATTAACTCA
GTGGTAAAAAACAGTTTCTATCAACTACGACTGATTGCTAAATTTAAATCTGCATTGTCT
TTTAAAGACCTTGAAACTGTTATACATGCTTTTATCACCTCACGTTTGGATTATTGTAAC
TCCCTTTATTATGGTCTTCCCCAGTCCTCTCTCTCCCGCCTTCAGACGGTGCAGAATGCT
GCTGCCAGACTTTTAACATCTACTAGGAAGTTTGATCACATTTCCCCAGTCTTGGCCTCT
TTGCACTGGCTTCCTGTCCAGTATCGAATACATTTTAAAATATTATTGTTTGTTTTTAAA
GCACTTAATGGACAGGCCCCTTTGTATATCTCGGACCTCATACAACCACACGCACCCATT
AGGACCCTGAGGTCTGCGGACAAACGTCTTTTACACACACCCCGGTCACGCTGTATACGC
a
>NODE_1271_length_825_cov_21.820606
GTTAAGCCTAGTCCTAGACTACATTTTTTTCCCCAACGGAAATCTTCATTGACTTTATAC
ATTAGTCCAGGACTAGGCTTAATGTCCAGGAAACTGCCCCTTTAAGTTTAGGTCAGATGC
TCATGCTTGTGACCTGTTAGTCTTGAAATGTTTCAATCTTATACACACTACTGTAAAGGT
ATTTAACTAACCAGCACTTGATAAGCTGAGGTCATGCTTTCTTTAATGCAGGAATACAGA
TGTTATTTTTTATAGTGTCCAGGCTTGCTACTGTTTGGATATTGCAATGATTTAATAAAT
GTTGTAAATTGACATAATGGCAACTAATTATTTGAAGCAGTTTACAAAATTGTTGGGGGA
GACATTTTATGATTAACACATCACAAAATGTTATTGTGTTGTTGATACACAATAGGAAAC
TTGTGCCCTTTTGGAACACATCTGATAGCAGTTAGCCTAAACAAATCAATAAGACCTAAC
GGTGGGATCCTACTAGAGCGGGGAAAAGCATTCAGATGCCTCGCTCCCTTTGACTTAACA
CTGGAACAGCTGATTTTCAAGCATGCGGTGGCGTTTCCAACGATGCAGCTGAAAATCAGC
TGTTCCAGTGTTAAGTCAGTGGGAGAGCGAGGCGACGGAATGCTTTCCTTGCTCTAGTGG
GATCGCGCAGTATAGGCCATAATAATTATGTCGGCTTTACGTTGGCTCACGGTCGGCGAT
CATTTCGGGTTTACGTTGGCTCACGGTCGGCTATCATTCTAATGCCAACATCTTCCCGAT
ATCTTGCCGATTAGCTACCGATCTCCATAAGACATCTTACCGAGGCACTTTATGTCGGGC
AGGCACCCGCGCCCCGACGTCGGCAAGATCTAATTTGTTGTCTGGGTtgccttgtactaa
t
>NODE_1277_length_796_cov_20.481155
AATATTTTGAAACATCTTTAGTCAAACATTTCACTGATCCCACTTACTGACCAGTTTTTA
AAGTGCAGCTTCACAGCAGGGCTATTTTGTGTGTATAAAATATAAACTTTTTTTCACACC
AGACAGTATGACCAGCAGCATAGTATAAAACATGACAAGGACAAACTCAATGTTATGTCC
AATGTATAATGATGTGGAAAAGACAAATAAAACTTGCAGAGTGACAGTCATGCCTTGAGT
GCCTAGGGAATGAGCCTGTTTTTCAGAGTCATGAAATTGGGGCTTGGTTTTGGGCACAGT
GTGTCAAGTCCCACAAAAAGTCTTTGAAACACCTCAAATGTTTTGGAAAGCTTGGATGGA
TACTCGAGATTAGGAGCATAGGTCAACCCAAGCAGTAAGCAGCATGCTTTGGCCAGATTT
CCAAGATGGGTAAGGACTGGTATTCCCTCAATGATGATTCCTACTGCACCTGGCTCACGG
CAGACATAGATACTCATATTCTTCATTTTCAGGTCCTCATGAACAGTGTTCTTTGCAGCC
CCCTTTGAGATAAAAGATAAAGTAATTAAGACAATTTCATTTGTTGATAAAAAACAAATA
CTCCATCTCTACCTGCCAAATGCTGGTTCAGTCAGTTCACATTAACAGTCAGCACAATTT
AAACCTGTTTACCAGACTGACCCAAAGCTGCTTTGAAACAATACTTACAGGTGCTGGTCA
TATAATTAGAATATCAAAAAGTTGATTTATATCAGTAATTCCATTCAAAAAAGTGAAACT
TGTATATTATATTAATTCATTGCACACAGACTGACATTTCAAATGTTTATTTCTTTTCAT
TGTGATGATTATAACTGACTAATGAAAATCCC
>NODE_1278_length_316_cov_16.319620
TTACAGCTGCTTACATATAGTAGCTTCCTACAAGAGCAAAACGTTCAGAAAACAAGCACC
AGGCTCTCAGTTTCTGAACTGCCAAAAAGCTCGCCGTCTACCTACCTATTCTATTCACGC
CCGCCCAGGCTTCATGAACTTGCGCTCCATGCTTTCACCGAACGATAACGTTACGTGTGG
ATCTCAATCACACTGTGTTGCCAGGACCCGCCCTGTTCTGCTTCTGATAGGCTTGTAACG
TTAGTTAGAGCTGCGTTCTTCTTATATGATTGGTAGGTGAAATCAATTGACTCGAAAATA
TTATACAGCGTTGCAATTTCCCAAATATATATATTTTTTCCTCACGGCCGCAAGCCGGAA
ATCCGGCACGGTGCCGGAGTACTTTAAGCCCt
>NODE_1279_length_454_cov_31.711454
CCTTCGTCCCTCTAATTATAGGTCAAGCACTCTTTTTGTAAATTATAAAACCTTTGTTCT
TATCGAGAGCAAGGAGAAGAAGCAAGATAGCAAAAATGGAGGGGAAAAAAAGAGGAGGGG
AAAAATTGTGTAAAAATTGGAACAGGGGAACATTTTCAATTATAAACCCTAGCTAATTTG
GTATGACCAGAGACTGTCATGCATGCTGACGGAGCTCCATTATGCAGTCTTTTGGGCTCT
TTCAAATTAGTTATGTTAATGTCCTGCGAGTGAATGTAACACTTGGATGGGACAAGATTT
CAGCAATTAATTTCTACAGTCAGCAGAGAGACAAGCAAATTTATTTTCCCCCTCTCAGGG
AATTGGTGGTGGAGGGTGCGAGGTGGGGAGAGTGCATTCTGGAGCAGGGAACAAGCTAAA
CACAAGCCCTAAATAAAGCCGGAACAATGGGAGCCAATGCCTCCTCATTCATTCAATTGA
CAATGTTTTGCAGCTTAAACCTGTTTTATTAATTATGTTTGACATTTCCt
>NODE_1281_length_77_cov_42.337662
TGACAACGAATTCCAACAAAATGTAGCTGGTTACAATTCCAACAGAAATATAAAAATTGT
CAGGGGCATCATTTTTTATTTAATGTCTGTTCATCCGAGTACACCTCACATTTACGAGAG
AAAATAGCTACAAAGCTAAATGCTACACCGAAG
>NODE_1284_length_102_cov_24.166666
AACCAGCTACATTTTGTTGTAATTCGTTGTCAAATTTGACCAGAAATACGACTTTGTTGT
CATTCGTGGCCAGCTAGACTAGGCCCGTCCGTTTGCTGGGGAAAAGAGTACATACTGCTT
CGGTGTAGCATTTAGCTTTGTAGCTATTTTCTCTCGTAAATGTGAGGTGTACTCGGAT
>NODE_1289_length_274_cov_47.930656
GTAATTGAACTGCTTGTTGTAAATTGAAGATTTTATAGAAACGACATGAAAACTACATTT
ACTGACATTCATCGCATCTTTGACATTGATTATCTGATCAGCGCGTGTCATGCTAACCTC
CAATTCTTCATTACACACTGTTTATGAGCTGTTACAGAACAACTTGCTTGTTCCAGAGTG
ATTGATTGCCTTATTAACGCGTGTTCTTGTAAGTGTGACCGAACTGATTACGATGCATAT
GTTTAGAATAATGTTTCATTTAGCTGACTACGAGTAATGCAGGGTGACAGCTGCTGCGGG
AGGACAAAAACCTAAACTACAGGGAGCAAGTGGGGCCAAAACACTCCGCc
>NODE_1291_length_889_cov_39.970753
CGATCTATGGCGTTTTTCACTCTGTCTCTTTAAAGGTCCAGTGTGTAGGAATTTCCCCCA
TCTAGCGTTGAAATCATATATTGCAATCAAATCGGGCCACAAAATTCAAAGTAAAAGTTC
AAGCACTTCACGTTTCCCCATAGGAGTTGATGTGGTAGCGAGTCTCCCCTCATAACTGGA
AAAACAATACACTTTTTTGGCCATAAGCAGCCACATTCCTATGATGTCAGTGTGAAATTA
AGAAAAAGAGTATGCGGAATTTATAATATATCACCACTTCTCTTATCCTGTAGACCTAGT
CCAACACACTAGCTCAACAGCTAACTTACTGTAACCCAAGTGCAGGGTGCGATATAACAG
CATGGCATTTTGTTTACAACATTTCAATTACGCAGTGGAAAGCATAACGTTAGACCTACT
GTTAGACGATCGCGCAATGAAATAAACATTTAGAATTCAGACTGTGTTATATTAACCTAC
CTGTCCAGAAGGAAGCAAGCAAATTCGGCATGTTTTTCGATCCCCTTTTCCTCCATCAGG
TCTTTCCATATATGGAAGGCAGCTCCAATGTTCACTATTTCTTTCTGATGACGCCGGTCT
CTTGCTCTTTTCAATATCCTGTTTCTTTTTCTTGGCAAAGAAGGAGACTCTTGATCTTGA
CATTTGGATTTTAAATATGTGTATAATCCTCCACTCCATGTTTCCTTCTTCAAACTTTCC
GGGGACGGGAAGCGACGGTACACATTAGCAGCACCGATGAGTTTATCATGTGACAGCGAA
AACGCAGTAACGTATCCTGTATGTCCCTTACCGGCTATCGCATTTCAAGATGTCGCATGA
ATACGGAGCGTCGACCCCAGTTTATGCACATGCAAATGTAAAATTTTAAGCCAATAGAAA
TATTTGGAATTTATTATGGTGTTAAATATTCATGAAAAAGGACACGTTTGTGAACGGGCA
TCACC
>NODE_1292_length_655_cov_44.836639
GTTCTACCCATTTGACTTTTCTTTTTGCCTTGTCCCTGATGCTGTGTTTCTGAAGCAACA
CAACCCTAATTCCTTGCAAAATGAATTATTGTAAGTACTTGCAGTCATGACAGCTGTCTA
TACGCATCAGGGACGTGTTTATTGGCCAACTTGACCCTTGTTAGAAAACAAAACAAAACA
CAAAAAGAGAATAGTGTAGCTTGGGAGTACCGTGCAGGGTCACTGGAGATTTTCCAGACA
AATGCAGCACAGAAAGAAGGGGAGGAGGCAGAATAAAAAGGACAGGCTCAGAATCTCATT
TTAACAGACCGCACACAATCTGGGCTCCCACAGAACTATCTCTGCCTGACCGCTTTCTAT
TTATCCCTTATCAGTGTTTACCAACCGCTAGTTTTCTTTCATTCACACTGTGAGGCAGTT
CTCTTACTATCAGTCAACAGCTGACACCGTGGAACAGCCTCAAAGGCAAGAGAAAGGGAT
CAAAACTAAACCAAAGCTGTTTAAACAATACAACAGAGGAAATAAATTCATAAATCCTAA
TTCTTCCCAACCCACAAGGGTACGAGCAGATCCTTTATAGTTAGGCCAACAAACAAAACC
GCAGCCAATGAGGTAACATTACAATCAAGGTAAATGCAAAAATATATTTTGAATTAAAAA
AAAAGAGTGGAAAGAAATTGCATGTAATTTTAATTAGGGACATTGCGTATAGCTCCACCG
TGTCAAGCTTa
>NODE_1293_length_260_cov_10.007692
CTGCCCGTCTCACCACCATGGGGAGTAGAGCATTCAGCCGCTCTGCTCCCCGTCTCTGGA
ATTCTTTACCACCCCATCTTAGAAATATTGATTCATTCCCCCGTTTCAAATCACAACTCA
AAACTCACCTGTTTAGAATTGCATACTCCACTTGATGTCAATTGCTCTGCCTCTTCtgtt
ttatatattgttgttgtatgtatatatatattttattatctttatttattttatctttat
ttaTTTTCTTTGCTGATTTTTTGATCTGTTGTTCTGTATGTCTATCTGTACGGTGTCCTT
GAGTGACAAGAAAGGCGCCTTTAAATAAAATGTATT
>NODE_1294_length_98_cov_75.459183
GGGTAACCAGGGGCATGCATTCCTCCAGGGAATGCCCTTATGGCGTTGGTGTGAGAAGGC
CCACAGCCTGAGTCCAAGAGCGGACTCAGAGTGGGCCTTTTTTGTTGCTTTAAACCTCCA
GAAGGGTAACCAGGGGCATGCATTCCTCCAGGGAATGCCCTTATGGCGTTGGTG
>NODE_1297_length_799_cov_42.392990
GAGCCTAGAGGCCACAGGGTTCTGTTTTCAGGTTATCGCTTCTCGGCCTTTTGGCTAAGA
TCAAGTGTAGTATCTGCTGCACTTCTTCTCAGCTATTGGCTAGACAGCGATCACCTGCCG
GAGGGCCATTTCCCTTATCTCTATCATTTGCATTGTTAATATAATTACTTTTTTGAAAAT
TTTCAGTTGTTGTATTACTGTTGCTTTTGTGTGAATTCTCTTTTTTTTCCACCAGGAGGC
GTATGGGAGAGACTCCACTGGGAGACCACCATCTTGGAGAAGCTATGGCTTCCTAGCATT
AGCTCTTCTCCCATTCCCTCCTGGTTAGTTCTTTAGTTCTCTTGTTGTTTTTTGGTTAAA
TTTTTGTTAATTTCTTCAGTTTTCTTGTTTTGTTTCAGTTGTGGTTGGGTTGTTGCTCTG
GCTTGCCTGGCTGGTCTACCCAGTTGGCTAGCTAGCTGGCCTTGAGCTAGCTTGGTTGGC
TAGCTGGGAGACTTGCTTGGCCTGCTAGGCTAGCAGCCACCCACAACCCCTGTTTGTCTC
CCCTTTTCCTTGTCCTTTTTGTCCTTGTTTACTGTATATTTTTTGAGTTGCTCTCCCGTT
TTAACTGTGCTTGGGTTGCAGTTGGCCCTTGCAATTGTAGCCAAATTGCTACCTAGCACA
ACCCAGCTCCATTGAAAGGTAAACTGGTTTTAGCAGGTTTTAGCTAGCTACGCACAGGCT
TTTAACTAGTTTTTCAACTGGTTTTAGGGTTGTTTTAGCTGGTTTTACCTGTTTTTACTG
GTTTTAGTTGTGGCTGGGTTTTTATTGGTTTTAATTAGTTTTTACTAGTTTTAACCAATT
TTAACTTGTCACATTGTTAGCACCATTCCTAGCTt
>NODE_1298_length_192_cov_11.890625
ACAGAGAGAGAGGAAGGTGGGTGAGTTGCCTTTTGTTTTAAATGTAAAAAAAATAATTTG
ACCATTTATTTTTATTCTTTTCATACACTTAATTACAAGAGATATTTAGACAGTTGTTCA
TTAATTTGTTCCTGTTTTCTGAACTCTGAATTCAGACACCCACTAAATTAGTATTTTTTA
TTTTTTTACTTTGTACATTAAAGCGAACACGTGATGAGACGTGGCGATCACGTCATCACG
TGTTGCGACGTCATGACGTCACACGTAt
>NODE_1299_length_284_cov_9.693662
CAGATCTGACTTAGAGCACTACAATCAAGCACTATGACAATAACCAGGAATATCCCTTTG
CATTACCACAGTACTCAAGACTTCAGTATTCTAATATCTTATGTGCCACTTACCTTCTGA
ATCTCGTTCTCAGTCACAATCATCAGGACTCAATACCAATCACCAAGCCACGCCCACACT
ACACAAGGAAGAAAACAATCCACAGGATATTACCAGCTGCACCCAATCCTTTAATCACCA
AGTCCCACACCTGTGCAATCACCTCCTCTATAAACCAGGCTTATTCCCATCAACCATTGC
GAAGTATTGCCATCTGTTGTGCGTACCAAGCGTTTCTATTTCATGCAAAAGAGTTGTTTg
>NODE_1301_length_939_cov_12.106496
AATTTCCCACACAACTCCAGTTGCATCAACTACCAAAGTTTCCCCCACAGCTTTCACATC
TATTCAGAAAACAACAATCAAACACACAACAACCACAACTGCTCTAAAATCCCCAATTTC
CCACACAACTCAGGCAGCTCCAACAATCACAGGTTCCCATACAacaattccatctgcttc
gtccacaacagctttccacatagcaaccacagctactcaaagagTGACACCTACTCCAAA
AACAACAACAAACATCACTGTCTCAACTTCATTAACAGCTTCAACAACATCATCAAGTCC
TACAGCTACAACACCAACTGTCCACAAAATTACCACAATTATTCCAACAAAAACCACAGT
GATTCGAACAACAACATCCAAAGTTAGTCCAAAAACAACCAAAACGTCCTACAAAACAAC
AGCAGTTCATCTGAGTTCCACTGTTTTCAACAAAACAACCCCAACTTCTCAGACTACCAA
GGGTATCCACACAACAATCATTGCTGCTTTAAATACCACTGCTTCACACACAACACCAAC
AAGTGGTCCAACAGCAACAGCCATACAAAAATCAACCTCAATTGCTCCAACAACAGCCAT
CCACAAAACAACCCCAGCTGCTCTAACAGCCACAATTTCCCACACAACTCCAGTTGCATC
AACTACCAAAGTTTCCCCCACAGCTTTCACATCTATTCAGAAAACAACAGTCAAACACAC
AACAACCACAACTGctctaaaatccccaatttcccacacaactcaggcagctccaacaat
cacaggttcccatacaacaattccatctgcttcgtccacaacagctttccacatagcaac
cacagctactcaaagagtgacacctactccaaaaaCAACAAAAAACATCACTGTCTCAAC
TTCATTAACAGCTTCAACAACATCATCAAGTCCTACAGTTACAACACCAACTGTCCACAA
AATTACCACAATTATTCCAACAAAAACCACAGTGATTCGAACAACAACATCCAAa
>NODE_1302_length_707_cov_31.089109
GGGGGGGGGCTAGGGGAAGAAGGATAGCAGGATAATGACAGAAGTGGATGAAGCAACCCC
CCCCAGCCGTGGTTTCTCCGTTCTATACTCTCACCTCCAGCGACGAGCCAGGCTTCTTTT
TGAGCTCCTCACATTTCCTGAACTTGCAGATCTGGTGGCCTGTTTTGCGGTTCCGACAAC
TGCTGCACACGCCGCAGTTGATTAGCCTCCTGCAAGGCGCGCACACCCCGCACCGCTTCC
TCTTCTTCTTCGCTGGGTTCCCGCCGGATGCGGAGGAATTATTCTGTGGGCAGTCTGCCA
GATTGGCAATTTGAAACGCACTGTCTGTAACGGCTGCCGAGGCTGCGGGGGAGTGAAGGG
CTGTCATGACGATGACCCCAGGAGGTAATGAGATGCCCCCTAAAGCCGGAATGGCGGAAA
AAGTTCCGACGCGTTCCTGGAGATTCATTATCTCTGCTTCGCCGGCGCCGCATTTCAGCT
TGTTCATGCATTCTCCCGCTAAAGGTCTGCAGTGTTCAGGGGATAAGGTAGAGAGGAAAT
TATTATTTGCCATTTGCTGCAGAGTCTCTGGCGGCGCGCCAGGCTTCCCCGGCCTCTGGG
AGTCATTCCTGTGCATGCTGGTCCTATTAGGGTTTATTGCTGCTGATTTCCTCCCCCAGA
GCATGGCATTATCGCAGTTCCATGGGGACATGCCGATCCTGGCACTGGGAAAAATAGGTG
TTGTGATGCGAGCGATCTTGGCCGTCTGGCCGAAAGCGCCGTTGGTTTTATAAAAGTTTG
CAa
>NODE_1303_length_214_cov_17.004673
ACTACTGACCAGGGTCTACACAGGGGACAGGCTGTCATTTGGGCCCGTGGTGTTGTAATG
GAAGCGGCGGACAGCCGTAGCACGTTCTCCCCCTGCCAGAGGTTAGGGCCGGCCTAATGA
AAACAGATGAAGCAGAGATAAAGTGTTTGCAGACATTAAGGGAGTCATTTATCACCGTTA
GGCCCCCGGGCTACAGAACACCTTGGTCTGGAGTTCTCCTTTAACGGGCATATGCAGTCA
CTATCCCAGACACACACCTTCAAATCGTCCCTTTTACACACAGCCAAGCt
>NODE_1306_length_494_cov_33.018219
CATTATCAACATTTGGTAAAAGTTACACAATGTTACACAGTGTTGTTTCTGGGAAGATCA
TTTTGCATTTGATTTTAAAACGTAACACTTGATTAGTTTGGTGAAAAAGGGATATTGAAC
AACACATTCAAAATAATTTGTCATAATTTAAAAGTGCTATTGGCAAGACAGTTGAAATAT
TTGTCTAAACACATTTCCACCAATACAATTCTTTAAAAAAATAGACTTGGATGGATGAAA
AAATATAATGACATCTCTACTTTATAGCAAAACGCTTGATTTTGTCTTGCTGAGAGCTAA
CACTTAATTTAAGTATGCAAATGAGAGCAATTACAAAGCTTTTAGGTGAAGACATGACAG
CTGAGGTTGGTTTTGTAGCAGGCCTCACCCAAACAGTTGTCATGGAAACAATGTAGAATG
ACCTCACTGTCAAATAATTGAGGGTGTTATTGTAGGCACATAGCATCTCAGTATAGTTAA
GTTTGTATTAATGCCCACATATTGAAACATCTGTGTTATATTCCATCATAAAATGTAGAC
TTTATAGATGTAAATCTTAATCTCTATCAa
>NODE_1307_length_358_cov_48.804470
AGGGACATAACCAGTAAGTGCTTATTGTTTGGACAATATTGGAGGCCTTCCTCCTTGCCC
CCACCCCCCAGCTTCATTCCCACTGCTCTCTCCCCTCTCCCTTGATTCATTTCACAGACT
GTCCTCGGCTGCTGGAAAATGGCGTTAATTTTTTTATTACCTGTTTGACTCTCCAGCCTT
ATTACTGGAGCCCCTTAATGTTCTCCGTAACCGTGGAAACCAGATGAATAAATGTCCGCC
AAAAGAAAATGAGATGATTAAACAGGTCACCCTTGCAAAACAAATTCGCTTGGTCGAGCG
CAATTTGTGTACCGAGCGGCTGTCTTAACAGTTTGCTAACAAGGAGATTTGTTTGCTGGG
CTAACTAAGGGAGAGAGTGAAGAGTGGGGGATACAGCCATATCTGTACGGCAGGGTTTAA
CAGAGGGGAGCAtg
>NODE_1309_length_342_cov_23.087719
TCTTATCCCGTTCCTCTGCTGCTTCTTTCTATCAATTTTGTGGGTCTAGACATCAGGTTA
ATCTCTTCACTATCAAAATCGGGTGTTGAAATCTTTTCCCAGGTCACGTCAGCTCATAGT
ATAAGCAGAGGACGTCAACGTGGTGCAGTTAGTTTTGGTGGTTGGTAGACCATAAGTGCA
GCACATCGCATGTCTCTGTAGCGTAATTGGTTAGCGCGTTAGACTGTTAATCTAAAGGTT
GGTGGTTCAAGCCCACCCAGAGACGACAGTTTTCTCACTGTGCTAATGTACGACATGAAA
GGACATCTTGCTACACGAAATAGAATCTGGTCCTATTATTGCTCTTATCCCGTTCCTCTG
CTGCTTCTTTCTATCAATTTTGTGGGTCTAGACATCAGGTTAATCTCTTCACTATCAA
>NODE_1311_length_77_cov_23.220779
TTTTGAAAAAATGTTTTCAAAAAATTTTATGAATCTTTGAAAGTTTCAAAATTCAATAGC
GTTTTTGTTGAATGACGTAGAAACCTCAAACCACTTTTCAATTGTTCAGGGAGGACTCCC
ACATGTTGCACAGCCTTTCAAATTTTGAAAAAA
>NODE_1317_length_77_cov_97.506493
AAAGTATGAAAAACAACAAGTCCATACTACATTGAACACCCTACTAACAAAATCCACCAC
AAAGAAACAAACCAAAACAACTACAAAGCACAGGAACTACTCAAAACTATGAAGAACAAG
TCTATATTACAGTGATCACAATACTAAACCAAT
>NODE_1318_length_269_cov_12.531598
GGTCTGGACAAGGTGTCGATGTAACGGCCACATTCATTAAAAAGGAGAGCTGGTTGGGGG
AGTCAGAGGGGAAGACTCTGGGTCCTTCCATCAATGAGATGTCAGACCCTGAGACTTCAC
CCTCTACTTTTCCTTTTTTCCCGTCAACCTGGTGGGGGTCCGACAGTTCCCTGATGGTCC
TTTTTCTTTGTTGGGTGCCCCCCGTTATATTTTCTGTCTCCTCCATCTCCTCCCCTGCAC
CCCCTTTAGTTAGAAGGGGGGGTTGGGAGGGAGAAGAGGGGGGGGCTGCTTCCTGTCGGA
CGCACACCACCAGGTCACTTTTCTCCCCGTTTGCTCTCCTGTACt
>NODE_1319_length_462_cov_16.590910
GACGTTCAGATATTGAACTAGTTTTGGACGTCAATAGACATCCAAAGGGGTCCTTAGTCA
GACGGTCAGATACTGAACCAGTTTCGTACGTCCACAGATGTCCCAAGGGGGTCACTGTCA
GACGTTCAGATGCTGAACCAGTTTCAGACCTCCACAGACGTGCAAAAGAGTCCCTAGTCA
GACGTTCAGATATTGAACCAGTTTTGGACGTCAGTAGACATCCAAAGGGGTCCTTAGTCA
GACGGTCAGATACTGAACCAGTTTCATACGTCCACAGACGTCTTAAGGGGTCATTGTCAG
ACGTTCAGATATTGAACCAGTTTCAGACGTCCATGGACGTGCAAAAGAGTCCCTAGTCGG
ACTTTCAGATATTGAACTAGTTTCGGACGTCAACAGACGTCGCAAGGGGGTCCTAGTCAG
ACGTTCACATTTTGAACCTATTTTGCATGTCCACAGACATACAAAAGTGGTTCTGAACTG
ACGGACGTTATACAGACTTTATCTGAACGTCTACATGACGTCGCATGTTTGCTGGGTA
>NODE_1320_length_217_cov_11.059908
TGTCATTTAAGACCTTGAGTGTAGCAGAGGTGCAGCCATGACCAGCTCGGAAACCTGATT
GCATAGCGGAGAGTGTGTTGTGGTATTCAAAATGTTTTGTAATCTGTTTGTTAATCTGGC
TTTCGAAGACTTTGGAGAGACAGGGCAGGATGGATATGGGTCTGTAACAGTTGGGGTCGA
GCGTGTCACCCCCTTTGAAAAGAGGAATGACTGCTGCTGTTTTCCAGTCTTTAGGGATCT
CTGAGGATACGATGGAGAGGTTGAACAGGCTAGTAATGGGAGCTGCAATGATt
>NODE_1321_length_284_cov_18.218309
GGGCTGGCTGACGGTGACCGCACGGCACCATATTGCCAGGCTCCCCCGGGACGGGGGATC
AGCATGCCAGCCCTGCCAGAAAGTGCTAATAGGCGCAACACGTCTTGCTTTCGCACATTA
GAGGGAGTGAAGGGTGACAGATCAGAGCTGTGATACAGACGCATGGAAATAAAGGGCCTG
CACCACTCGTTTGCCAAGTGAAACCATCTACTGATGAAATAATTGGCCCTGTAGAACAAC
ATGCACATACAACATTCACTGTGTTAAGGTATTCTTCTAAGATAGACATCTCCAAATCTC
TGCCGTCACCAGACAGTGACGGCAGCGACACTTGCATACGGTATTTACAAAGTTACAAGt
>NODE_1327_length_198_cov_44.373737
CTCCGATTTCATTTCCGGTATGCAAATTTTTTCGCTATCGTCAATTATGTCAAAAACCTA
CTTTCGCGAACTAGTCTTAGGTTTTTTGCCCGATCGGAACCAAATCACTGCAGGAATGTT
CTATGGAGTCTGAATATCAATAATTATTGAAAAAAAGTTGAAATTTTTATTCACAGTCGC
TAGGGGGTGCAAAACAATCGTTGTGGGAGGAGCCTATTTCACTAAAATGGCTATAACTCG
AGAATTAAATGAGATATCTTCACCAAACTCGATA
>NODE_1328_length_337_cov_18.249258
CAGAGCTTCATCATGCAGCTGCACAATCACCTGAAAAACATTGAATATACACAAAAATAC
ATAGAATGGTTTGAATGGCCGAGTCAGTGGCTTGAATTGGGACTACTGCTCTATACTGTA
CATTCTGTGCATTTCATCAGATCCAAAAGGCAAACTCCAGATAGTTTCTTTTGGAAAACA
TGTCCAGAGTGTGTCGTGACTCATCTGACACAATGTCCTGTGTCACAATCTCTGTCACTA
TCTGCTCCACTTCTCCCTCCCTCTCCCTCTCTCTCTCTCTCCAGCTCTCTCCCTCACTCG
CTGTCCCTCACTTCTATGATTTAAAATCAAATTTTTCCAAACCGGACTGTACATTCACCG
GCATCTTCATTAGGTACACCTTGCTAGTACCGTGTTAGACCCCGCTTTTTCCt
>NODE_1329_length_439_cov_35.674259
AAATATGCAATCATTTACAGCTTTTGACTATATGTGTGCGCACACCCAATTTCCAATATT
CCTCTACTACACTTTTTATGCTGACATCAATGGCAAGCTATTAAAGACAGTATTTCATTA
TTGGTTCCTCGTTCCCCAGTGGTTATTTACAATCCTATATATACTAAGCACTGATATTAA
AGGAGACCAGTTTAATGAGGTGCTAGCCGCCTTAGCAATATGTCTTTCTCCGAATGAGAT
TGTGTTTAAAGATTTTATCAAGAAATGGCTGTTCGCTGGGGTTATGTTTTGTCCATGAAA
TATGCATTTCATATCTCTTTCATTTCATTAACATAATTTAATTTGTGCTTTGCATTCTGT
GCATAATACATATTTGATTTACAAAACAAATATTTCCATTAGAAAATGAATTTCATGCAG
GCAAAAGGCAGAACTGAATGATGTATTGTAAGAAAATAAGAAAAAAGGAATTGTATTATC
TTTAACAAAAAAAGAAAAATCATTGGCAAGAGGAa
>NODE_1330_length_235_cov_10.336170
ATGAGCCGGGGGACTCCGATGTATGGGAAGTATTGTGAAAATAAGGAATTTGAGAACTGG
AGAGAAACCATTTTAATAAATTGCATATATAGGAGCCTAGATGTGTACAGTGACAGTTGC
CTGGACAAAGACATGAGATGCAGATTTGTGACATGTATTTGCTTTGACACTTGATATCAC
TGGCTGTGATGAACCCACATGGACAAATCACCCCTCATTCTTTGCAGCACAATTCCCTCT
TTCCAATTTTACCAATTTTTTGTTTCTATCTTGTACTCTTCAGGATTAATGGCGCTGTGA
CATCATCACAc
>NODE_1338_length_294_cov_18.187075
GTAATTGCGGCATTTATGTTAATATTGTAAACTTACTGGAAAACGCAAAGAACCATTTGC
GACCAAAAAGCCCAGCACCACCACGACAGACTTGTCCAGGACACAGTAATCCACACTAAC
TGACACAGAGTCTTTTTCTTCCTCGGGTAAAAGAAGTCAGCAGCTGCGATTCAGGACAGT
TAAGATTATATATGATGTGTATATATCGAAGGTTTGTCAGCTCTTCCAGGCCATAAAACC
CACTTTAATGGCACCACGTGCTTCCTATTCACCATTCACAGGCCTCGCTTGAGGCAATTG
GCATAAATAACCTTCCAAACTTTAAAATACTAAAAGAAAGAGATGGTCTATACTAAAAAG
GGGAATTCGa
>NODE_1339_length_77_cov_28.649351
TGTGCTTCGGGTCATTGTCATGTTGGAAGACCCAGCCTCGACCCATCTTCAAAGCTCTAA
CTGAGGGAAGGAGGTTTTTGCCCAAAATCTCGCAATACATGGCCCCGGTCATCCTCTCCT
TAATACAGTGCAGTCGCCCTGTCCCATGTGCAG
>NODE_1340_length_220_cov_23.004545
AACCACTCAGAAACCTTACTGTTAAGTCAATGTAAGCCTTACCCAAACCCTTACCCTAAC
CTTAACCACTCAGAAATCTTGCTGTTAAGTCCCTGTAACATATATTACGTTGTAATGTAT
TGTTTGGAAACATGCTAACAGTGACGAAAAAAATATTAAAAAGCACATGTGCAACACGTC
TGCATCGTGCTGTAACAGAAAACAAAATACATGCAAAGTCTCCACCTGGATTTGAACTCA
CAACCTCTGGGATGGCAGCCGCATGCTTATCCACTAGTCCACCATTCCCAGCCTGc
>NODE_1344_length_458_cov_23.633188
GCCCCACCACACGGAGTGCTCCAACGGTGACCCTGCCGCAAACTGGCAACTGCCAACCGT
CTGCTTCCGTCTGCTTGGCATATTTGGCCATTTAGTGGGGCGCTTGTGGAGATCAAATGG
GTTAAGATGGCCGTCTCTTAGTCAGCGGGGGGAAAAGAACATCAAAAAGGTGTGAATTTC
ACTTCCCCACTTTTGATTAAGTCAAGCATGAAAAGAAATGTAATACTCTCAAGTGGCAAG
GGTTTATACTATTGATGCAGTTACCTCTGCTTCAGGAGGCCCAATCAGCCAACAGGGAGC
TGAGTAAACTCGCCCCCAGTTTTAGGGGAGGCCAGATGGAGGGCTTTTGCTGCGCCTGAA
AAGACAGCTTAAGAGCTCGCCTCCTCAATCCCACTCAATACTGACTGTGTGAAATCCTGG
CCCTGGCTAACCCCTCAAACCCACCCGCCTTCTCCAAAGCTGGTGGCTACCACCATATGG
GCTTGTTTAAAAACTCCCACAGGCTGGTACAAAGCACAACAACACAGTTTTCAt
>NODE_1346_length_209_cov_11.119617
AGTGTTTACATTCCAGTTCCTGTGTTCTTATTTATTCCCAGTTGTCTACCGTTGTATTCC
CTGTTGTGGTTATAGTCTGTAGATCCTGATTTGTTAGTCTCTGCTTCCCTCTCCCCTTCC
CTGATAGATTCCCATGTCCCTGTTAGATTCCCATGTCATTATCTGTAATCATTCCCCAAG
CATTGTCAGCTGTGTCTAGTTCTCTCCTTATTTCATTCCCTGTGTTTGAGTCATCCCTTG
CTGGTTCATTGTTTTGCTGTCTTCTGTCCATCCGTGAGTTCTGTT
>NODE_1347_length_644_cov_75.329193
ATTGTTACAGTGTTAGAAGTGGGCAAGCATGCTTTTACCCAGCATTTGGAAGCAATAAAG
CTTGGGTAGACTGGCCGTGGGGGCGTGTTGCATTTTTCCATATATGAAGGGTAATAGAGA
AAATAAAAGGATGTGAAACCAGGAAAGAAGCAGAAAGAATTTCAAGTACGGGAGGAATTT
TTACATTTGGGATGGTGGATGCAATCAGTTGGGTGAGGCTTGCAAGCGGCCTCCCCGGGT
GACAAATTGAAAGTGTCTCGGTCTAGTTTATAGCCCTGATCAGGTCAAACGAAAAATATT
GGAGGTCTGGGTGAGGAGACAGGCCCGCCTGGCGCAGATAAATGGACTGATCATTTCTTA
TTGAGAAACAATTCCTAAAAGGTAGTTTACTGTGTGACCGGGGAAGTGGGGGAGCGGAGA
GCATGACGCGCAACCACTGCACCCTCCATGACCCTTCCTCCAGTGTCGGAATGAAATGGA
TAGAGAGAACGCGCGTTTCTGATGGCACTCCTCCGCCGACGAGACACTCCATTTGTTATG
AAGTAGGGGTCCTGATGATGTGTAGGGAGCCCCTCTTTCTTTTTCCACTCATCCCTCCTT
TCTCAGGCACTACAAGGCCGGCCTTCAGTCTGCTACACTCGAAATGGATGGAAGGAGCCG
ATTGAATTTTACACTCCCCTGGTCATGATTAATGTGTTGGGAATGAGGgcgttatggtag
>NODE_1348_length_190_cov_34.621052
TCCAAGTGAAACGGATTCTGAAACTAGAAAAAAATGTAGGGCAGGGCTTGATTTCGTCCT
TCGGCAATTGATTGGATCGTTGGAGGTTGGACGTTGCATGCTAACATTTGAATCGTGCCA
GAAGAGAAAGCCACGCCCTCTAGTCCTAGCTCGTGACCAGAAGAGAAGAGAAGTCGTTTC
GAGGGGGGAGGGGAGGGTAACGTATTTGATTAAAGATTATAAGGGTACATTAATTTAAAA
AAAATAATGAAGTGCACAGATAAATC
>NODE_1355_length_93_cov_88.440857
CTCCTCTTGTTGCTCCGTAGGTGAGCACCATCGCCTTGTAGCAGATACGAGCTTCAACTG
GGAGCCAGTGGAGTTTGTGTAGAAGTGGGGTGACATGGGAGAACTTCGGAAGGTTGAACA
CTAGGCGGGCCGCTGCGTTCTGAATGAGTTGAAGTGGCTTGGTGGCACA
>NODE_1356_length_159_cov_35.081760
TGCTTTTCTGTTGATTTGGTTTAGTAATGTGTTTAATGTAATATAGACTTGTTTTTCATA
GTTTTGAGTATTTCTTATGATTTGCATTGAAGTGGTCAGTATGGTGTTCACTGTAGTACA
GAATGTAGTGCTTGTGCTCTTTGGTTAATTTGGTTTAGTATTGTGTTCACTGTAGTAATA
TAGACTTGTTTTTCATAGTGTTTAACATTTCTTGTGCTTTGGAGTTGATTTAGTT
>NODE_1359_length_77_cov_22.610390
TAATGTTCAGGGATACGAAAACAACTCCTTGGCTTTACTAAAGAAAACTAAACATAAATT
ACAAATGTAAGAAATTTTGTATACGTATAGGTTATATAAATCGCAAACGGCTGAATTCAA
TCAGTAATTAGAACTAGTTAACAATATATAGGC
>NODE_1360_length_77_cov_53.688313
AATAATACATTTTATTTAAAGGCGCCTTTCTTGTCACTCAAGGACACCGTACAGATAGAT
ATACAGAACAACAGATAAACAAATCAGCAAAGAAAATAAATAAAGATAAAATAAATAAAG
ATAATAAAATATATATATACATACAACAACAAT
>NODE_1361_length_447_cov_10.637584
CTCTGCCGAATGGAAAAGGCTTCGACGTCAGTTTCGCCGCCGCCAGTCTCCTTAAAAAGT
TCTGGGTGAGGTTTGAGAACTCCCGGGCGAAATTTGGCTGTTTCGAAGTCGAAAAGCTGA
CAGATGAAACCCTTAAAGTCATCATTGTACGTATGTACAATGAGACTGTGGAGCCGGCAG
ACATAGTGATATGGCTGAGCCGGTTCTGCACCATCAAGGGTGAGCCGATCAAGGTGAAGG
ACATGGATGGGATTTGGAATGGTGCCTGGCGTGTCCCGATCCAGCAGATCCTAGATCCCC
AGAGTTATGGTGGTCTGAAGCAGATCCCGTCCATCATAACTTTGGGGGAAAACAGGGGCC
ATGTGCACTACAATGGTCAGCCTAAGTTGTGCCGGAAATGTGGTGAGCATGGCCACCTGG
CGGATGCCTGCGATCGCATAGTGTGTGGCAAATGTAGGGAAGTTGGGCACCGGTTTGAGG
AGTGCACGAACGGCAGGAGttgcaacctgtgcggcgagcgctc
>NODE_1362_length_77_cov_56.090908
ACAGAGGGCTTAAAAATAGCAGATGAATAAGAGAACACATAATAAAAGCTTAGTGAACAG
ATGTGATTACAACTGCTACATTAAAACAGAGGGCTTAAAAATAGCAGATGAATAAGAGAA
CACATAATAAAAGCTTAGTGAACAGATGTGATT
>NODE_1363_length_150_cov_52.093334
TCAACACAAAAGTATACACTCATGCCTCCAAATCACTACAAGAAAACATTACCATACCTA
TTCTTTCCAAACTCTAGTTCAGCCATGTATTTCATTCAATCCCATTGGCGTTACAGTTCT
CAAGGTTCTAATCCACATCCACTCTGCTCGTTTGCGCTGTTTGTTAGTCCAATTAGAGTG
AGACTGCAGGCCTGATATTCTAAGGTAGGTACTGGAATGAGTCTGA
>NODE_1364_length_324_cov_19.611111
TGAGGTAAATGGAGATCTGTTCTGCTCTGACCTCTGACCCCTTGCTCTTTACGCCAGACA
CTTCAGTCCTTGTTCTGGGGAGGCTGTGGCGTGGTATAATGAGGCCCTGTGTCTGCCCTG
CGTGGTGGCCGGCCGGCTGGCCTGATGCTCCTTGGACCCACGCCTTTCATCCAGAGCCAT
CTTTTCTTGATGTAAATTGAAAAGATCACAGCTATGGGAAAATACCTATACAGGAATGGC
CTCTCTGCATAGATTATGACTGTCATAATTCAACTGCTTTCTTTAGTCCCACACTTCGTC
TCTCTCTCTCCCTCTCACTCTCTCCCATTGTCCCTCTACTCTTTGGCTCTCCCACGCTCT
GCCTCTCTCTTCCACTCTCTCTCTCACTCTCCGTCTCCAc
>NODE_1367_length_219_cov_57.141552
CCTCAGCCACACTCAAAGTCATTAATGATATAATCTCTGCCATTGACCACAAACAATACT
GTGCAGCTATTTTCATTGACCTGGCCAAGGCTTTTGATTCGGTCAATCACAACATCCTCA
TTAGCAGGCTAAAGAGTCTGGGGTTCTCAAATCACTGCCTTGCATGGTTTGCTAATTATT
TTACGGAGAGATTTCAGTGCGTCAAGTCTGAGGGTCTGATATCCAGCCCTCTGGCTGTAT
CTATGGGGGTGCCGCAGGGTTCAATTCTCGGGCCGACTCTCTTTTCTGTATATAT
>NODE_1368_length_77_cov_33.363636
CAGCAGTTTTGAAAGATGAAGGGACAGTTCCAGAGCTGAGAGAGGAGTGGATGATATCCG
AAATTAGGGAAATAAGAGAGGGAAGGCAGACTTTAACAAGTTGTGTGGGGAGGGGGTCAA
GTTGACAGGTGGATGGCTTGGATTTCAGGATGA
>NODE_1370_length_77_cov_24.103895
TCTCTATTGGGTTTAGGTCTGGAGACTGGCTAGGCCACGCCAGAACCTTGATATGCTTCT
TACAGAGCCACTCCTTAGTTATCCTGGCTGTGTGCTTCGAGTCATTGTCATGTTGGAAGA
CCCAGCCTTGACCCATCTTCAAAGCTCTAACTG
>NODE_1372_length_77_cov_14.337663
TAGGGTTACTATACAAAACTTTGACCCATTTTATCAAAGATTTTCCAAAGTTGAAGTATT
CCAGGCATTTATAGATGAAATCCAGTCTCACTTTGTCAAAGGCTTTTTCGAAATCAGCTA
TAAATACCAGGCCAGGTGATTTTGACCTCTCAT
>NODE_1373_length_448_cov_22.145090
GTTTCGGTTTCTGATTGTCCAACTGTGTAGATTAACATGGAACTATTATCACTCGATTTC
CGGGACATTATATGTAATTCGCGGGCATCCGTGAGCCGCTATTGAAATGCGGGAGACTCC
CGAAACTTTCGGGAGACTGGGGATGTCTGAACTCCGTATGAACGTAGGCTACTGTACTTC
AAAGCGAAACGTGGAGATTACTTAAGCAATAACAAGAGTTCATTGCGAAAGATATGATGC
ACCTCAGTACGGTGACCATGCCTGGTTTCTTGGCTTTGATTAATACACTAGATAAGGGGT
AAAGCAAATTTTAGTCAGGTCTCCATACCGGGGCTCGCCTACTGAGATCTCCATTGACTT
TGTCTGCATTACAACGGACAACGCATAAAATATGGTGAAGGCAGCACAGCTTAATGAATG
GACCAGGCTCCAGTGTTTCGGGCACAGATGATTAAATTGGTGAGTTTTTATCTCGTGTGT
GTGTGTGTGTGTGTGTGTGTGTGTGTGTGTGCGTGTGTGTGTGa
>NODE_1376_length_104_cov_30.817308
CTACCCGTTTGGGCTTACCAGGTCTGTCCAGAGTCTTCCCCCACCCCCTGACCCAACTCA
CCACCAGATGGTGATCGGTTGACAGCTCAGCCCCTCTCTTCACACGAGTGTCCAAAACAT
ATGGCCTTAGATCAGCTGAAACGATTATAAAATCGATCATTGACCTTTGGCCTAGGGTGC
>NODE_1377_length_1289_cov_22.647013
CCTGTTCCCTTGATCCCATTCCAGCCTCTCTCATTAAAGCCTGCCTGCCTGCACTCTGTC
CCTACATCACACGCATCATTAACCTATCCCTCACCCATGGCACTGTCCCGTCCATCTATA
AAACTGCTGCTGTCACTCCCATCTTAAAGAAGCCTGGACTAGATACCACCATCCTGAACA
ATTTCCGCCCGATATCCAACCTCCCCTTCCTTGCCAAAACCCTGGAAAGGACGGTTGCCT
CTCAACTCCAACAACACCTGCTTCACAATGACCTGTTTGAACCCCTCCAGTCTGGTTTCC
GCCCACTCCACAGCACAGAGACTGCACTACTCAAAGTTGTCAATGACCTCCTCATCTCTG
CTGATGCTGGTGCCCTCAACATCCTGATTCTCCTGGATCTGAGTGCCGCATTTGACACTG
TGAGCCACCAGATCCTCCTCACCAGGCTCAGGGGTCTGGGTGTTGAGGGAACCGCACTCT
CCTGGCTGCAAACCTACCTCACTAATCGAACCCATTACATCTCCCTCAGTCACCAAAAAT
CTGAAATATCTACAGTCACCCAGGGGGTCCCCCAGGGCTCTGTTCTGGGTCCCTTACTCT
TCATCATTTACATCCTCCCCCTTGGTCAGATCCTCCGCCACTTCAACCTTAATTTCCACT
GCTACGCTGATGACACACAGATTTATCTCAGCACCAAATCTCTCACCAACCCACCTCTGG
CCCATATTGAATCATGTCTCTCTGAAATAAAAACATGGATGCATCACAACTTCCTCAAAC
TCAACAGTGAAAAAACAGAACTTCTTCTCATTGGCACCAAATCCACCCTTAGTAAAACTG
GCACATTCTCTCTCACCATTGACAACACTGTAGTTTCTCCTTCCCCCTGTGCTCGCAACC
TTGGGGTCATCCTTGACTCCACTCTATGTTTCGAGCAACACATTAAACAGACTGTCAAAT
CATCTTTCTTTCATCTTCGTAACATTGCAAAACTCAAATCCTCCCTCCCCCCACCTGCAG
CTGAAACTCTGATTCATGCATTCATCTCCTCCCGTCTTGACTATTGTAACTCCCTCTTGT
CCGGCATCAACTCCTCATACCTCCATAAGCTCCAAATGGTTCAAAACTCTGCTGCTAGGC
TTCTTACTCATTCAAAGTCCTGGCAGCACATCACCCCCATCCTCTGTGAGCTTCACTGGC
TCCCTGTCAAACAGCGCATTGAATACAAAATACTCCTCCTGACTTACAAAGCCCTCCACA
AACTTGCTCCCCCCTACCTCTCGGACCTTCTTCAACACTATCAACCTTCACGCTCACTCC
GCTCTTGTACAGCAGGCCACCTCATCATCCCCAGATCCAAGCTAC
>NODE_1378_length_213_cov_13.877934
CCCTTTCCGCCCACCCATTTTCCTAAACATCCCCCACACCTTCCCAAGAGTCGTACCCCT
TCCAATTGTCGAGCAATACGCCCTCCACGAATCCCTTTTCGCCCTCTTAACCGTGCGCCT
CGCCACCGCCCTCTTCCTCTGATAGGCCTCTAAATTCCCTACCGTCAACCCTCTCTTTAA
CACCCTCAGCGCTGCGTCCCTCTCCTTCACCCTCACTGAGCACTCATCTGTCCACCACGG
GACCACCCTCGGTCTCCCCCCCCCTTTCCTACCGGGACCGCCACCTCCa
>NODE_1380_length_386_cov_25.069948
CTAGGTGCTCTATAAATAGTCTGAATATCTCTATAAATTTGGCAGAGTGCCAGTGTAAGA
GGCTCAGGCAGAGTTACAAACAGTGGGATAGGGACTGTATTAAGTTATGAGAGACTGGGT
GGACCATCAGTCAGGATAGAGATATGGGCTTTCCTTTCCAGATTAATTAAAGAAAGGATC
AATTAACAGTGATGAAAACCACGGCGGCATACTGACTAGCTGATAGTCCAATCAAGCCTT
GAAATGCAGAGCAGTTGGCATGTTTTATCTCTCTAAACTTAATTGCAATTTTCCAGAGAG
AATGACATGATCTAAATGATTGGGTGAAATGAACATCATATGAATAAAGTATTGATAGTG
TCTGGTACCAAACTGTTGCATTTGTTCATCTGTGATTCCAGATGAAATATGTCCAGGTCC
TTTCAGAACGCATGCAGGGGGGGGGGAAAAAGACTATGTTCt
>NODE_1381_length_2634_cov_20.577068
TGCTCTGTCCTCTTATCCGAGTCCATTCCCAAACAATTTGAGCTCCTTTTGCTAAAGATC
TGCCTTTCCAGAAATAAGTCTCTCACTGTAGCTGCTTGCTATAGACCCCCTTCCGCTCCC
AGCTGTGCCCTTGACACCATCTGTGAATTAATTGCCCCCCACTTATCTTCAGAGTTCCTA
CTGTTAGGTGACTTGAACTGGGATATGCTTAACCCCTCAAATAACCTCCTATCCAAGCTT
GATGCTCTAAACCTCACGCAGATCATTAATGAACCCACTAGATACAACAAAAAATCGGCT
GACAAGGGCACCCTTATCGACATTGCCCTAACAAATCTACCCTCTAAATATTCCTCCTCT
GTCTTCAGCCAGGACATCAGCGATCATTGCCTCATTGCTTGCATGCGCAATGGGTCTGCC
ATCAAAACGCCTCCCCTTATCACCATCAAACGCTCCCTAAAACACTTCAGTGAGCAAGCT
TTTTTATTTGATCTAGCCCAGGTGTCCTGGAAGGATATCAACCTTATTCCAACTGTGGAG
GATGCCTGGTTATTCTTTAAGAATGCCTTCCTTGCCACTCTAAATAAACATGCCCCATTC
AAAAAGTTTAGAACTAAGAACAGATACAGCCCCTGGTATACCCCAGATCTAACCAACCTA
AGCCAACATAAAAACATCCTGTGGCGTGCTGCAAAAGCGTCGAAAAATCCCCATGACCTG
CAACTATTCAGGGAGGCCAGGAATCAGTATACACAGGCAGTTAGAAACACTAAATCTAGC
TTTTTTAAACAAAAATTTGCTTCTTGTGGCACAAATTCTAAAATGTTCTGGAATACAATA
AAATCCATGGAAGGTAAAAACTCCTCTGCCCAGCTGCCCACCGCTTTAAGATTTCAAAAC
ATCATCACCAATAACAAGCCCACTATTATAGAGAACTTCAACAAGCATTTTGCTATGGCT
GGACATGCTTTCCATCTGGCAACCCCCACTGCATCTATAAATCCGTCACCACTCATAGCG
TCCTCCCTCACCCCCCCACCTTTTTCCTTTGCCCACATCCAGACAACCGATGTTTTGAGG
GAACTGCAAAACCTCATCCCATTCAAATCTGCTGGGTTGGACAATTTAGACCCCTCCTTT
CTAAAACTGGCCGCTCCTATTATTGCCACACCCATCACCGCCATCTTCAACCTCTCCTTC
GACACTTCTTATATCCCGAAAGATTGGAAAGTCGCCGCTGTGATCCCTCTTTTCAAAGGG
GGAGACAACTTAGACCCCAATTGCTACAGACCAATCTCTATTTTGCCCTGTCTCTCCAAA
GTCTTTGAACGCCTTGTCAACAAGCAGATCATTAATCACTTCGAATCCCACCATAGCCTC
TCTGACATGCAATCCGGCTTTCGAGCTGGTCGAGGGTGCACCTCAGCCACACTCAAAGTC
ATGAATGATATAATATCTGCCATCGACCGCAAACATTATTGTGCAGCAGTTTTCATAGAC
CTCGCCAAAGCTTTTGACTCAGTCAACCACAACATTCTCATCGGTAGGCTAAAAAGTCTG
GGTCTCTCAAATCACTGCCTCGCCTGGTTCATTAACTATTTCTCAGATAGATTTCAGTGT
GTCAAATCTGAGGGCCTGCTATCTAGCCCTCTAGCTGTCTCAATGGGGGTGCCACAGGGT
TCAATTCTTGGGCCGACACTCTTTTCTGTCTATATTAATGATGTCGCCCTTGCCGCAGGT
GATTCTCTGATACATCTATATGCAGATGACACTATTCTTTACACCTCCGACCCAACTATG
AATACTGTGTTAGACAACCTCCAAGCTAGCTTCGACAGCATACAACATTCATTCCGCGGC
CTCCAANNNNNNNNNNGCCCAACTATGAATACTGTGTTAGACAACCTCCAAGCTAGCTTC
GACAGCATACAACATTCATTCCGCGGCCTCCAACTGCTCTTAAACACTAGCAAAACTAAA
TGTATGATTTTTAATCGATCCCTTTCTACATCTTCCTGCACAAAAAATATCTCCACCCTA
GATGGTTCTGTATTAGAATTTGTTGACACCTACAAATACCTAGGGATCTGGTTAGATTCC
TCTCTTTCCTTCCACACCCACATTAACAATCTCCAATCAAAAATCAAATCCAGGATTGGC
TTCCTCTTCCGTAATAGGGCCTCCTTCACAATTCCTGCTAAACATGCCCTTGTGAATATG
ACTATCCTCCCCATCTTAGACTTCGGTGACGTGATCTACAGATCTGCCTCAAACACTCTC
CTCAGAAAACTTGACGTAGTATACCATAGTGCCATCCGCTTTGCCACCAATGCCCCTTAT
AGTACCCATCACTGTGACCTCTACACACTCATTGGTTGGCCCTCCCTTCACATCCGACGA
CAAACACACTGGTTCCACCTCATTTACAAAACTCTCCTAGGTATAGCCCCTACCTATCTA
AGAAATTTGATTTCAGTAGCATCTCCCTCTCGCAATCTCCGTTCAAGTAGGTTTATCTCT
TTGACTACCATCAAAGCCCGCACCGCCTACGGTCGTCTCTCTTTTCAGTTCTCTGCCGCA
AATGACTGGAACGAATTGCAGAAATCCTTGAGGCTTGAATCCTTTGTCCCGCTATCCTCC
TTCAAACGATTGATATCCAACCTACTGTCACACCATTGTTCCTGTTAGCGtcaccacttc
ttctctatgc
>NODE_1382_length_378_cov_15.219577
GAATAAAACTTTCCGCTGCTCTACTGAATGTTGTTACGATACTTCTCACACAAACATCCC
TCAGGTCAAATATGTTTGAAGTGACCAGAATACCTCAGTGACCTCATGGATAAGGCACTG
GCCTCCTAAGCCAGGTATTTTGGGTTCAAGTCCCGTCTGGGGTGTACGTCAGCAGAGTGG
CGCAGCGGAAGCGTGCTGGGCCCATAACCCAGAGGTCGATGGATCGAAACCATCCTCTGC
TAAAGTAGCTTTTTATTTTAGCATTTTCATATTACCTCCTAACCAAAGATGATTGCACAA
CCCCTTTTTTAACAGGTCATGTCTCTATTTGTTCAGGAATATAAATGCAGGTTGGTGTAT
ATAATCTAGAGGTCATGCGAATAAAACTTTCCGCTGCTCTACTGAATGTTGTTACGATAC
TTCTCACACAAACATCCCTCAGGTCAAATatgtt
>NODE_1383_length_376_cov_27.534575
GTGCTCTTCTGTTGATCTGGTTTAGTATTGTGATCACTGTAATATAGACTTGTTCTTCAT
AGTTTTGAGTATTTCTAGTGCTTTGGTTTTGAATTGGTTTGTAACTTTGTGGTTGATTTT
GTGAGTATGATGTTCACTGTAGTATAGACTTGTTCTTTTTCATACTTTTGAGCATGTCTT
ATGCTTTGCAGTTGATTTGCTCTGTGGTATAGACTTTAAGTTCTTCAGACATGTTGTATT
CTTGCTTTTGTGTGTTGGTGTTGATTTGAGTATTATCATGTTCATTGTTTGTAAGCCATG
TTTGTGTATTAATGTTCCTGGTTATGTATAAAACGTTTTGTGCTTTTCCTTCCTTTGTTG
GTTGATTTAGTAATTCTTTACTTCATTGTATTATACCCTGTGATCTTCTGTTGATATGGT
TTACTATTGTGATCACTGTAATGTAGACTAGT
>NODE_1384_length_144_cov_30.895834
ACTCTCGGACCGATTACCTCATGTTAACCATTGTGAGAGAATGAATGTCATATTTGACCT
TTGTGACCTTTGGTCTATATTACCAGTTTGGAACTAAAATAGTGAGGCCTGTTGGTCCAC
AATGATGAATAGAAGCTAATTTGGGAGGGCAATTTGATCTATGATCATTGGGTTACTATG
GCCTGTTGGCACACAATACTGAAAACAACCGAAATTCGGT
>NODE_1385_length_689_cov_35.042091
GAGGGCAATTTGATCTATGATCATTGGGTTACTATGGCCTGTTGGCACACAATACTGAAA
ACAACCGAAATTCGGTCAAAGGGGCAATTTGGCTTGGAGGGGCAGTGGCTCTAAGTTGGA
CGGCAGTGAGAAGGTTGTTTGTTGGTTATCTTTCAGGGAGTGCATTGTGGTGATTGGATT
CGTTCCTTTCCGCCATGACAAATTTAATTAACCCTAACCAGCCAGGCCTCAAGTGACCGT
CGGGCTCCTGATTGCTGTTTGTCCTGCTTTGGGGTTGCTGCCCCTCCACAGGGATTTAAA
AACATACATATAATAAATTAATTAAAATACATTAAATACTTTTATTAAAAGCAATTGGGC
TGACTACAATGTACAATGGTTCATGGGAGTGATTGATGCACGGTGGGTGTGACAGTGTAA
CACAGCACAGTGATTGGTGACTGTAACAAGGGACAGATGACTCTCTATAAAAGGAGCACA
TGAGAGCAAGATCAATTCAAATTCACCTGATGAGACCCTTGGGAAAGGTTGAAACGCGTA
GTGAATTCCTGAATGTCAAATGGAATAATTTTTGGACGCCACACATTGGTGGGAATGTGG
CAGAACCTAATTACAATTTTTCTAGACACCCTGATCAACATCTGGGCTCTAACCTTAACC
AGTTTAACTGGCTTGCCTAAGCTTTAACCACTCTCGGACCGATTACCTCATGTTAACCAT
TGTGAGAGAATGAATGTCATATTTGACCTTTGTGACCTTTGGTCT
>NODE_1386_length_331_cov_37.694862
GGGAGGCGGGTGAAAGGAGGGAGGGACGGTGAGAAGAGAGGGAGAGAGCGAGTAGCCCTG
GTCCCTGATCCATAACAGTCATTGCCTGTTACATACATTTCTGGATTCATCCAGGCTATG
AAGATAATGGAGGCAGTCGACAGTTCCCCCCGCAGCCCAATGGATTTATGATGGCACTGT
CAAGAAAATGAGGCGAAATGACACAGTAGCTGACTTTAGCTGCAAATAATGTGATAGGCT
GTACAGTGCGAGGCTGCAGCTGCTGTCATTGCAGGTAATAGGCTATAAAAAAAAGGCTGA
TAGCAATACCTGTCATTTCTTAATGGCTGACTTCACTGAAGAGCTTTTGTGGCCTTTAAC
ATGGAGATAATAGAAGATACAACAAATTTTACAGCTTTTGCGTTGCa
>NODE_1387_length_317_cov_21.302839
CAGGCAGGATGACATCATACGCCATGCAGCAGGCAGCGTTTGAAGTGCCAGTCCTGAAGG
AACCACTTATAGCAATTAGGATATCCTTGAACAAGCGTTTGCGAAACATTGGCTGGTTTT
TGGCATTTGCCTCCCGTTCCTGCCTACTAACTAGCAAGGTTTGATCTCTCGTAATTATCT
ACCCACCAACTTCTCGGTCCTGACAGCTTTCTCCCAGGAGAGGCCTGGATGCCGCGGCTA
CTCACTGATTGCATCAAAGTGTCAGAAATTGCAACATCAAAAATAATAACTGATATTCAG
GCAGCAGGCTCCTCTCTTTGAATATTTCCTTTAAAACGCTCTTTAATTTGTGTCTCGCGT
GGTGCCAATGTGTGTGTGTGACTGCGAGGGTTt
>NODE_1388_length_356_cov_65.165733
GAAAAGGGTTGTCAAAGGTATTTCTGATAATGTTGGAAAATACACAATGTTAAATGTAGT
CTACAGAATCCTAAACTGTAGTTGCTACCGTAAACACTCAATCGAACAGAAGGGGGATTC
GTTCAAATGGTAAAGCACTCGTTTAGCTTCCGAGAAGTAGCGGGATCGATCCACGCATCC
TCCAAATACATCTTTGGTGTTCATTCAAAGATCAGTGTAGCAAACTTGATTGACAATGTT
GGAAAATACACAATGTTAAATGTAGTCTGCAGAATCCTAAACTGTAGTCGCTACCGTAAA
CACTCAATTGAACAGAAAGGAGATTAGCTCAAATGGTACAAGCACTCGAATGTGGAGGAT
GCGGGTATCCACACTGCTACTTTTCGCAAGCTAAACGAGTGCTGTACCATTTGAGCTAAT
AAAAATTGAGTG
>NODE_1391_length_104_cov_149.173080
CTACCCGTTTGGGCTTACCAGGTCTGTCCAGAGTCTTCCCCCACCCCCTGACCCAACTCA
CTACCAGATGGTGATCAGTTGACAGCTCAGCCCCTCTCTTCACCCGAGTGTCCAAAACAT
ATGGCCTTAGATCAGCTGAAACGATTATAAAATCGATCATTGACCTTTGGCCTAGGGTGC
>NODE_1392_length_77_cov_53.038960
CAGGCAATAAGGCAGTGATCGCTGATGTCCTGGCTGAAGACAGCAGAGGTGAATTTGGAG
GGCATATTAGTTAGGACAATATCTATGAGGGTGCCCTTGTCAGCAGATTTTAGGTTATAT
CTGGTAGGTTCATTGATAATTTGCGTGAGATTT
>NODE_1393_length_77_cov_122.428574
CTTTGGCTGTCTCTATGGGGGTGCCGCAGGGTTCAATTCTCGGGCCAACCCTTTTTTCTG
TATATATTAATGATGTCGCTCTTGCTGCAGGTGATTCTCTGATACACCTATATGCAGACG
ACACCATTCTATATACGTCTGGCCCGACTATGA
>NODE_1394_length_77_cov_11.662337
GAAGTGTGTTCGAGGCAGATCTGTAAACCACGTCGCCGAAGTCTAAAATAGGGAGGATGG
TCATTTTTACGAGGGCATGTTTAGCGGGAATAGTAAAGGAGGCCTTATTACGGAAGAGGA
AGCCAATCCTGGATCTAATCTTAGACTGAAGCT
>NODE_1395_length_115_cov_43.295650
GGCCAATCGGGCTCATAATTTGATAACCTCTCCTCGATTTTTGGACTACCATCTATCAAA
GTTTCAGCTCTCTAGCACTTACTGGTTGCTCTGCACGATGCGTTTTACGGCAGAATAATA
ATAATAATAATAATAATAAAAATCAATACAATAACAATAGGTTTTCAGCCCTTCGGGCTT
GAAACCCTAAT
>NODE_1397_length_286_cov_21.590910
GGTAGTTTTCTTGTGTGCGTCCGGCGCGCAAGGTCCATTGCTAAGCGTTCTGGTAAGTGA
GGAGCTGCTGTAACGGTCAAGGAACACTTACAGCCTACAAGAAGAGAGTCAGACGAAGAC
TCGCGTCAGTCCGAATATATGTTATGTGCAATATACTGTCAACTCCCCAAAACCATAAAA
CTTACTTTAATGGCCACCACGTGACTGTTTATGGCCAGTGAGCCTATCTGGCCGCGCTCT
GGATGATTTTTACGATCTAATTCATAGACAAAACCCCCATTCATTTGGCAACAAAATGTC
AGGGAGCCGGAACCGGCCAAATAAAGTTTACGACTCGAAGTCAAACTGATTCCCCGAGCT
Cg
>NODE_1398_length_490_cov_33.471428
CTGATCCTCCTGAAAGGTTGACTTAACTCATGAATTCCAAATAAGGCTGGTTCAGATTAA
GTATTAAAGTATCTGAAGAAAGTAAAATATTTATAGCTGGCGGCTAATCGGTATTGTAAC
AATGCTTGCTGGACACAGCGGAATCCTGGATGACTGGTCATCAAAACTACATTTACCTGC
CCCTGCACTCACCACAGGGAAACCCTGTATTCTAATCTCACTCCACTAAATCTTCAACTT
TCTTTTCTTCTCCGGATCAACAGCTCCAATAAATTTTCATTACACCTGTGTGAAGCGCTT
CAAATAGAGCCACAGATGCAGAAACTAATTAGACTGTAATGTATTGACTAATGGCTACTG
CCTCTGGAGACAGCTGCCAGCGGCCCAAATGCCCACCTACCCCCTACATAGGGCACAGCA
TCTTACCAAAGCCATGTGGCTCCTGGAGGAAGTAGTGCCCTAAAGGGACCGTTAGGACAC
AGAAGTGCAGTTGTTCTTAGAGTCACGGTGGTCTCTGTGACTGAACTCAGGTCCACACCG
GACTCACAACCAACCTAATggatcag
>NODE_1399_length_151_cov_25.927153
TAGGATGACATCAAAATAAACAGAACATTTTAGAAGAATAAACAGGAGAAACCAAACAGT
TCTTTCAGAAGTGCAGTTAGGATGACATCTAAATTAACGGAACAGTTGAGAAGAATAAAC
AGAAGAAGAAACCAAACAGTTCTTTCAGAATTGCAGATAGGATGACATCAAAATAAACAG
AACATTTTAGAAGAATAAACAGGAGAAACCAAACAGTTCTTTCAGAA
>NODE_1400_length_807_cov_17.386618
GGCCGTAGAAGGGCATCAGTTCAGCGACAGGACCAGTATCTGCTCCTTTGTGTTAGGAGG
AACAGGAGGAGCCAAAATGTCAGAACCAGACTCCATGAGGGTGGCACGAGGGCCTGACAT
CCTCTAGTGGGACCTGTGCTCACAGCCCAGCACCGTGCAGCTTGATTGGCATTCCCCAGA
GAACACCAGAATTGGTAGGTCCATCACTGGAGCCCTTTTCTGTTCACAGCTGAGAGCAGG
TTCACACTGAGCACGTGGCAGACATGAACGAGTCCAGAGACGCTGTGGTGAACACTATGC
TGCCTGCAACAACATCCAGCATGATCGTTTTGGTGGTGGGTCAGTGATGGTCTGGGGAGG
CATATCCTTGGAGGGTCGCACAGACCTCCACATGCTAGCCAACGGTACCCTGACTGCTGT
TAGGTACTGGGTTGAAATCCTCACACCTATTGTCAGATCTTATAATGGTGCAGTGAGCCC
TGGGTTCATGTGGCCAGAGTTATTTGTCAGTTCCTGGATGATGACTGCATTGATGCCATT
GACTGGCCTTCACATTCTCCAGACCTGAATCCAATTGAGAAGCTCTGGGATGTTATGTAT
CGGGGCATCTGCCTACGCCAAGTAGTGCCACAGACTGTCCAGGAGCTCACTGATGCCCTG
ATCCAGGTTTCGGGGGAGGACACCATCCACCGTCTCATCAGGAGTACCAGACATTTTCAG
GAGTGCATACAGGCACGTGGGGCCATAAACATTACTGAGTCACATTATCAGTTGTCGTGA
TGAAATTCACACAAGTTGGATCATCTGTGATTTTAATGGTTTACTTTGATTTTTGGTGTG
AATTTGGATCCAGCCCTCAATCGGTTGGTGATTTTGGTTGCCG
>NODE_1404_length_223_cov_11.210762
ATGGATAAGGAAGTTAGAGCTTGCCATTGAACTAACCTATCACCTTTTTTGTTTATGGGT
TTATTATATAACAGGATGTGGGCTGCAGAGGGGATTTGGGGTGGTATATATAACAGGTAT
AACTGTACCTCAAAGACACTACCTGTAAAAACCAGTGTACATAACAAGGTGGATGTTTTT
ATGCCTGCCAACACTAAGCCCTATTCAGCTCCGATGAACCACAGCCATTCTGTTTATGAC
CCCCAGTAATCTTGATCCAGAGTAACATGCTCCCTGTAACTATCAGAGCTCGCTCAACc
>NODE_1406_length_304_cov_13.128289
CCCACCGGCTTCCCTTCCAGCCCATACTCACCCACCTTCTTCTCTATCACCCATCCAAAC
GCTCTCATCTTACCCCCAACCCCTTCCCAGCACCTCCCCACCACCTCAACAGCAGGATGT
CTCTCTGAGCTCCCCCTCAACCTCACCCAATACGCCAGTGCCAGCTTATCCCTCCTCAGT
GCCAAAGGCATCTCTCCAGTTTCCACCTGCACTGCCGCCGTCGGCGTCGACCTACACGCA
CCCACACACAGCCTCAGCGCCCGTGCCTGCACCCTATCCAACACCTCCAACACCGTCCTT
GCCGCTGACCCATATACAAAGCACCCATAGTCCAACACTGATCGAATCAGTGCCTGATAT
ATACACATCAGCGACTGTCT
>NODE_1413_length_408_cov_86.480392
CACAACCATTTCTAGGGTTTACAAAGAATGGTGTGAAAAGGGAAAAACATCCAGTATGCG
GCAGTCCTGTGGGCGAAAATGCCTTGTTGATGCTAGAGGTCAGAGGAGAATGGGCCGACT
GATTCAAGCTGATAGAAGAGCAACTTTGACTGAAATAACCACTCGTTACAACCGAGGTAT
GCAGCAAAGCATTTGTGAAGCCACAACACGCACAACCTTGAGGCGGATGGGCTACAACAG
CAGAAGACCCCACCGGGTACCACTCATCTCCACTACAAATAGGAAAAAGAGGCTACAATT
TGCACGAGCTCACCAAAATTGGACAGTTGAAGACTGGAAAAATGTTGCCTGGTCTGATGA
GTCTCGATTTCTGTTGAGACATTCAGATGGTAGAGTCAGAATTTGGCGTAAACAGAATGA
GAACATGGATCCATCATGCCTTGTTACCACTGTGCAGGCTGGTGGTGGTGGTGTAATGGT
GTGG
>NODE_1416_length_87_cov_52.609196
GGCATGAGTGTATACTTTTGTGTTGAATGCATGGATAGAAATACATGGAATATATACAAC
TTTTATAGATTAATTGGAATAAGAGCATTTTGTACCAATGAAAGTATTAGAAGTGATACT
ATTACCTTCCAAGACTTTGTTTAGCCACATGTAGTAGAGTCTA
>NODE_1417_length_77_cov_15.337663
TCCAAACACGGTTAGTGGAATTATGACCAAAAAGTTCTATTTTGGTCTCATCTGACCACA
TGACTTTCTCCCATGATTCCTCTGGATCATCCAAATGGTCATTGGCAAACTTAAGACGGG
CCTTGACATGTGCTGGTTTAAGCAGGGGAACCT
>NODE_1418_length_80_cov_30.299999
ATTACTAAACCTATGAAGAACAACAAATATATACTACTCTGAACACCATAATAACCAAAT
AAATCCCATCTCTCAAGAAGTAATCAAAACTATGAAGAAAGACAAGACCATACTACAATA
CAGAAAATAATTACTAAACAAACCACAAGAGGCACT
>NODE_1419_length_232_cov_17.831896
ATATGAAACAAAAACGCATTCCAAATTAAGAAATTAGCATGCGTGTGTGGGTTTTGTTTA
CTGCACTCCTGGAATAAGACATTCCTAGATAAAGATCTCAGATAAAACACAAACATGAGG
CCTTATTGTAAAACCGTCACATTAGATATACAGTATGTATGCATGTATTGATGGATTGAC
TAATTTATTTAATGGAATAATGTTGTACAAAAATGTCAATGTACAAAATTAACACAAGCA
TGCAATACAATAAAAAGAAAATTACAACAAACAGGACTTCAAACCAAGAAAATAAAAGGG
TAAATAAg
>NODE_1420_length_384_cov_16.273438
TTTTCCCTCCAGATTAATTTTATATTTTCTGTCTCACGCTCTCCAGTGCACACTCTCTCT
CTTTCTCAGCGCTTTTCCCCAGACAGGCTCCACAGTGTTTTAGAGGGGATGGATTTAATT
GCTCTGTGGGGATTGGTTGGCTGTGCCGGGCTCGGCTGTTTAATTAGTGTACCCTGCCGG
GATTGGTTTAATGCTTCATGATCTTGAAATTGTCTGATTGTTCATCCCTCTGGGGAATCT
CTCTGCCTACGTAGGCCAGCAGGTTTAGCTAAACGTTGCTCCAGGCTTCTGCAGGATGGG
GCTGGAGGAAGGAAACCCTGAAGAGAAGAGCTGCAATAGGAAGGTTTAAACCTGAGGGCC
AGTGCCTTCATATTCACACACCTGTGGCTAGACAGGGCAGCGTTTAAGGTACATCCCTTA
CTGAGGTGACTTTAttgctgttggcagaataactgtattt
>NODE_1421_length_1028_cov_21.756809
AGAGACAGAGTTACGACACTCCCATTGACCTCCGTTGTAAAGCTTTTTACTGCTTACTTC
CGGGGTATACAGCCTCGTGAAGTTCCCGGAAGTCCCAAACAACGCGTTGGACGTCGTTCA
TTTCCATTGCTATCCGTGGAGTTGCTAACGTCTGAGGTAAGATGATTAAATAGCTACCTC
TTTTGAATTCTCAACGGTCTATATTTCATCAGAGGCCCTTTATGATGCATATACTTATCT
TTATTTGTATGTGCACAGCGTAATTATTGTTTTTTTTATCTTGGTAGTCGACCTATTTTC
AGTCATTGCCTGCTAGTTAGTTAGCTGTATTTCACCAGCTGTGAAGGTATCGCTACACCA
ACAATTACGAAGTTCAGTAGTGAATCTCTGACAACTTTTATTTAGTTAGTTATTGATGTT
GGGTTACTAGGATCATTAAGGTTGATTAAGGATGAATTTTATTTAGGTTTTATCTGCTGA
ACCTGACGGTGTTAGCTAGTCAGCTGGGTACTGTGTTTGATGCTATAGCTAGTAGAAAGA
TGGTTGCATTTTTTAATTATGCCTTTGAAAAGGCTGTTGGATTACATGTATGAATACAAA
TTATTCCACACAAAAAATCATAAGCCATAATGAGCTTTTAAATGATTATTAAACAGACAG
TGTGACTAATTTATTCTATGAGTAGGGAACGCATTGACAGGCTATTCAAGGGCTGGTCTA
CTTATTTTTACTCTGCTGCAGGTGGTTGCGGCTGCTGAAATGAGAGGAGACTGGAGGCTG
TGGACAGTGCTGGGAATGGAGCGGCCTAATACATCCATGGCAACCAGTAAGGTATTTTGC
AATGGCCTAGCTGTTATGACCTTTGGTGAGGAAGTCTGCTGTGTTGAAATGGCCTTCTTA
GTCTGGCTCTTGCTGCCAAGGCACCTCTTATTACAGTTGTTTACCTTCCTCTCAGCCCTG
ATTCCCTTCGATTGAATTCTTAAACTCAGCCTGATATATACTACTGGTCAAAAGTTTTAG
AACACTCTGGGATTTACATGTGTTTTCATAGAAATTGATACCTGAATTCAGCAATATGGC
TTTAAATTGATCCAGAATTATAGT
>NODE_1423_length_204_cov_15.617647
GTAACAAGTCTGTGGTTCGTTTTACATTATGTGCAACTTTCCCTACATCTGTAATGCCGT
CATTACTACGTAAGGCAATACCGTGTTTCATATTCTAAACGAGACACTTGTTACACTCCC
ATGAGTTACAGAGTTGCAGTGCAGAGCAGGCAGGGCAGAGGGAAGACCAAACAGGTCCTG
CAGGTTCTCTACTTCACCTTCCCTTCTCCACCAGTCCTGTGTGCTCTCTACTTTGCCTGC
ACTTCTCCCCCAGCCCTGCCTGCTCTCTACTTCACCTGAC
>NODE_1424_length_454_cov_17.640968
TGGAGTGAATTTACCAACAAATATAATTTATTTATTATTGTTCTATTAACTAGGACCCAA
GTGCCACAGCAGTGAATAAAGAGAGATGTCACTCTGAGATGCCTCTGAGTATATGGGAGA
GAGTGGACAGGAGCTCATCTCTGATTACTGTGTACAGGTGCTGGTCATATAATTAGAATA
TCATCAAAAAGTTCATTTATATCAGTAATTTCATTCAAAAAGTGAAACTTGTATAATGTA
TACATTCATTCCACCCAGACTGATATATTTCAAGTGTTTATTTTTTTGATTTTGATGCTT
ATAACTGACAACTAATGAAAACCCTAAATTCAGTATCTAAAGACAAAATAGGACTGGACT
AGTCTGGGTAAACCCCGCCCTCTCTGCCAGCGATTTGATTTCGCCCTGCAGCTCGGTCTG
GAGACCCTGCCATTAAATATATCCTACTTCCGTCACAATTTTGCGGGAGCCAATCTCTGC
AAATTACGTCAGCTGGATCGTCTGATTGGTTTGAAGGACTATTGAATTGC
>NODE_1431_length_432_cov_33.641205
TTTATTTGGTTTTGCGTACATTTACTTATTTCAATGTGGTGAATAGTCCTCCCAGAAGAA
TGAGACGGACACTTTCTACCATTCTATCCCATGTGAAGCACACCAAAGCGACATAGAGCG
GGTCATATATCTATTCGAGTTGGTAGCATGTCCTCCCCACTGGCGCATCTGCATGTGAAA
TCGCCATTTCACCCCTCCACACTCCCTAATTGTTGCAAAAAATATTTCTGAAATTGACTT
CCACCAGGAGTGTTTTCCACGGCAATTGTCACACAATTTTCTATGCACGGCAGGCCCACA
GAGTTGACACACACCTATTCCTTTCAACATGTCTTCTTTCTTAGGCTACTTAAGAATATA
ATAGTTTTAACCTATTACTTTTATTAGTGTTAGCTTTAAGCTATTGCAATTTGAAAGATC
CTCTTAAATGTTTTCTACGCTACCTGCATGGGTGGGTGTCTTTTTTAAGCCTGCACGTTT
AACAGAAAACGATTTGATGTTCTGGACa
>NODE_1434_length_190_cov_9.973684
CCCCCCCCCATGACATCAACTTCCCACCTTTGTGTTCATTGGGGCGGCAGGGGATAGTTG
CGTTACAGCCCTGTTTATCTGTTCCTGACCTCTAGCTGGCAATTCTGAACTTGATAAGAG
GAGGGCTCGCCTCATAATGGGCATGGCAGCTGATATCAGCCCTGTATCCTTGTAAAATTG
ATTACTATTGCCCAAGGAGCGTGCAGATAATAATAAATAGAGATGACACATAAGGCACAC
ATGGAGTCGTAAGCTGATAGGCAACa
>NODE_1437_length_77_cov_11.025974
AAGGCACTAGGGCATAAAGGGGCAAAGACAGTATATTATGGGGCATAACTAAGGCACTAG
GGCATAAAGGGGCAAATACAGTATATTATGGGGCATAACTAAGGCACTAGGGCATAAAGG
GGCAAAGACAGTATATTATGGGGCATAACTAAG
>NODE_1440_length_736_cov_12.360054
TTTTGGATTTTTTAACTTTTTAAATAATTCTGTTATTTGCTATATGTTTTACTGGAAAAC
CTTATGAAGATATCTTGGGAAAGTAACATTTTTAATTAGAACAAAATCAGCATGGACTCC
AGTACTAGCTGTACTGGGTGCTGTCGCCTAACAATAAGAGTGGCAGAACTAGAAGGCAGG
ATTTCCACACTTCACCAAATAAAGGAGGATGAAGCATATTTGGACTCATTCCTGGTACCG
GCACATCAGGTGGCAGCTTCAGACGATGCCACCCCATGGAATGGCTGTAANNNNNNNNNN
NNNNNNNNGAAGAAAAACTTGAGTTGGGAAACAGATACCAGGCACTCTCAAAACCGGAGT
CACCAAACTTGAAATCCAAAGCTATTCAGTCCTATCGACCTGTGTTCTCTGACACACAGC
CCAGAAAGTTGCCTTCACCTCCCAGGTCTCAACCTCGACCTGTGTTCTCTGACACACaNN
NNNNNNNNNNNNNNNNNNNNNNNNNNNNNNNNNNNNNNNNNNNNCACAAAAACTGTACTC
ATTGGAGACTCAAAAATCAGCAATATTAGGAGTAAATTGATGAAAACACACTGTCTTCCA
TATTCAACTGTCAGAGACATTGCTGAGAAACTACCTGAAATTCTCAAAAGCTACATGACT
GCTGAAAAAATTGTAATACATGTGGGCTCAAATGACACTCTTAAGCAACAGTCTGAATTA
CTAAAAAAGGACTTCACTGGCCTGTTTGACACTCTAGCCCTTCTACAGGAGTCTACAAGT
GTGTACATCTCAGGTCCAATTCCAACAGTCGg
>NODE_1441_length_77_cov_10.753246
GGAGTGATGTGGTGGAGGGAGGGGGTTTGGGTTATGATGCGGGCAGCTGAGTTCTGGACC
AGTTGAAGTTTATGTAAGGATTTGTGGGGGAGGCCGAAGAGAAGAGAATTACAGTAGTCC
AAACGGGAAGTGACGAGACTATGGACAAGGATG
>NODE_1442_length_331_cov_46.069485
CCACCTCCACACACACACACGCACACACACGCACACAAACACAGACTACTCAATTCCTTC
TTCAACCACAGGGGGCGCTGATGCAATGTGTTTGTAGAGAGAGAGGGAACCAGGACTTTA
TTTTTTTTTCAATATTCCCTGCTCATGAAATTTCATTTGGATTGTAAATGTACAGTAATT
TACTATCATAAATGTGTAATGGGCCCCTGAATCCAATGACATTGTGCTGGCTAATCAACT
CATTTGAAAATGAATATAGATCTAGTAAGTGGGATCTCAGCATTTCTGCATAGTTAGAGT
GGCATGCCGTCAAATATGGGCACTAGTTTTTGCTCTAATCCGCGGCCCCAATTCCATTCT
TCCAGATTTTGAATGATGATGAACAAGATTAAATGACGGTTTAATAc
>NODE_1444_length_474_cov_13.723629
AATATAATATACAGGCTATCTGTAACATTTCAATTAACTATCTACTACCAGTTACATTAA
CCTTAAACATTATCCTAACCCTAACCATAACCTTTTTCCTAACCCTTACCCTAACCCTTA
TTCTAAACCTAATCCTAAACATAACCTCAGCAATCATTAAATATAAGTTTTGATAGTTTG
AAATAGTGTACATATCTGTAGACTATATCTACAGATAATAAGCTTGACTATCCAAATAAC
GTGAAACCATCAATTTATATCAACACTCCTCCAAGCATGCACTAACATTTTCAAACAAGT
GATAGGCCTATGGTCAATTTCAATGTTCCATACATCATAGAATTTGGGGGAATGATGTAG
TCAGGCATTGGTGAAAAGTCTAACTTCGTCAATTTATTCTGCAAAATTGTTCATACCATG
AATCAAACATAGCTATATTAAAACCTAATCAGAATCAGAAAGATAGCCTATTTATTGCCA
AGTAGCCTAAGTTTTACGAAACAAGGAATTATTTTTGGTTTATCAGGATTTGGTACATGT
ATCAATTGTg
>NODE_1455_length_193_cov_20.471502
GATTTACGGCTCAGGGGTTAAGTTTAGGGAAAAACTCACAATTGGGCATAGTGTTGGAAT
TGGGGATACTATTAGGATCAGTCATTGCCGGTTAGATTTAGGGTTAGGTTTAGGCATTAT
TCAAAGTTTAAATTTAGAGACTAAATGTGGGTTACTGAGGTTAAGGTTAGGGTTAGGGTA
AGGGTATGGTTAAGGTTAGGGTTAGGGTAAGGGATAGGGTTAGGTTTAGGGATAGGAAAA
AGTAAACATGGTTGTTTTGATGAAAATTA
>NODE_1456_length_323_cov_30.631578
GGGGGCAGCGTGTGTGTGTGTGTGTGTGGAGGGGGTGGGGGGGCTGCAATGCAATAAAGA
AGAGCCAGGGAAGTGTAGTGGAGGGGGCTATGGGAGGGAGGGGACTGTGAGCGCTTGGTT
GTGAGAGGCTAAATTTAAATCGTAATTGGCTGACTTCCACAAGCTTGCGGGCATTTTAAT
GAGTCATAATAACTTCATTTAAAACCAGCTGAGCAGAAAATAGATCGGAGAGCTGCCTGT
GGCCCGTATGGATCTGTGTTTTTTTCTCTCAGGCCCAGGGCTCTCTCCCTTTCATTGCCC
AGGAAGCCACAGCATCACCACAAAGGGCACACGCATGCACCCAGAACATACGACCCAGTG
TGGCGACGGGCACCTTTCACTATGTCTCAGCATACCGGc
>NODE_1458_length_312_cov_10.173077
AACCACAAACCTAAATGACAAATATGCAAATTCCATAAAACAAAATAGACTACAAACAAG
ACTGAACACGTACCTTGAACAGAAACAATGAACCACAAGGACTTGACAAAGCAACAGAAC
TAAATACCTAACTAACCAGGGGAGTGAGTGCAGCTGGGGACTAATCAACAAAACCAATTG
GATAACTGAAACATGTGACGGGATCATGTGACACAAAGAGCGGGAAACTGAATCAAAACA
AAACACATAGGGGAGAAACCACTAAACAAGAATACACAAAGACTGAACTAACACAGGACA
GAAACCCATACTTAAACATAACATAGAAGTCCAGGGCTAGTGACGGGGATATCGTGACAT
AACCCCCCCGAAAAGGAGCGCCTCCAGG
>NODE_1459_length_424_cov_18.983490
GGCCAGCGCCGGGCGTGGCTATCATGTGGCCCATCCCTCAGACAGGCGCACACGTTTGAC
TGACGGGCTCTCGCGCTCGTCCAGGGCGGGCCGGGACAGTCCCAGTGGGGAATGGAAGTC
GTTCCTGTGGTCGTCGCGGTCACTGCCCTCGTGTGAGCTGCTGCAGCTGCTCAGGCTGTC
GACCGGGGAGCGGCCCGAGTCCTGGCGGGACGATGCGTTGTGTTGCTGCGGGATGCCATA
GCCCCCTGGCGTGCTGCTGCTGCGATCTCTAGGAGGGGAGACAGGTTCGGACTTGATGTG
CAGGCTTTGAGCAGAGGGCAGCGAGAGATTTGAACTCTGACATAAGTGATTGCTATTGCA
ATTTCTGTAGGAAGGAAAGGAAAGGCAAGGGGTTAAATAGTGACACCAACTTCACACCAG
CACACGTTGACCCCATGTCTGCATATCTTCAGAATTAATCAGACATTATTCATTGTGTGT
AGCagtatcttttatggggg
>NODE_1462_length_210_cov_11.561905
ACATCCTAATGGTGCAGCCACTATTAAGGGTTCGTTTGTTCAACGATTAAAGTCCTACGT
GATCTGAGTTCAGACCGGAGTAATCCAGGTCAGTTTCTATCTATGAAGCAATCTTTTCTA
GTACGAAAGGACCGAAAAGAAGAGGCCCATGCTAAAAGCACGCCTCCCCCTTACTTGATG
AAAACAACTAAATCAAGTAAAAAGGAGCACCCCCGTGCCGAAAAAAACTGCGCGCTAAGG
TGGCAGAGCCCGGTAATTGCAAAAGATCTAAGCCCTTTTACTCAGg
>NODE_1463_length_364_cov_34.543957
TTTAGAAAATGGTTCCTTAATGTCAACACATCTGATTAGAGGGCTGGTAGCTATTTGCCG
ATTTTGTTCTCTGTAATATATTGCTCTCGGTTTTTGGGGACTCGGCAAGGACAGGCTAAG
AAGTCATTTTAAGATCCAGTAAGAGCTTGCCTTTTGTAGACCTGTACCGGAATTGTGCTG
CTGAGGTGCTCGAGGGAGACACTGGAGTAGCAGGCCGAGCTCATGCTCACCAACCGCTTG
TGTGTCTGCTCTAAACCCCCATTGTTCTCTCGGCTTCTCTCCCTTGGTGTGTGTCGTCTG
GAATCTGATTTGTAGTGGGTGAGGTAACGTACGTGGAACACTTAATGGACGGAGAAGGCA
AATCGAGGGTAAGTGCAATAGACAAACCTCAGCTTGAGTTTCCTTTTTGTTTTTCATTTT
GGGGATGTTCAAacctggag
>NODE_1464_length_169_cov_11.585799
CAATTGGTTAATTTAGCGCGCAATGTACACGTTGCGTTGGGTTATTGTTATTTAGCGTCC
TTTTGAATACGAAAGGATTGGGTCATTTAGCGTTGTTTTGAATACGAAACAATTGGTAAT
TCAGCACGTAATGAATACGTTACGTTGGGTTATTGTTTATTAATTTAGCGTCTGGGAATT
ATCCCATGATTGGTTTTGTTAATAGAACGTCCGGAGCGCCTATAGCGGGCCCGTGTGCAT
GGGTG
>NODE_1465_length_438_cov_24.315069
AATTCTACACCAAACAGGCTTTGAGCAGTGCGGGTGGCACGCTTCTTCTATATTGAACTG
CTAACCAAGAGAGATCAAAATTCAATCCCATTCTAAGAAAATAGAAATGACGTTATTTGA
ATATGTGCCCAAAATCCTTAATGAATAACTTAGGACGAGGAGAAGGCAAATGCTGCCCCA
GCTGTTTCCTGTTGAACATGTCATGTAGATAAATGTGAGGGATTTTCTCTCTAAATCCGT
CTCCTGTTCGCTAAATCTCACTTCTCCAAAACGAGCCTGCGCAATGGAACAAAGTCGGAA
TATTGAGATGTGACATTGCCTGCATCTCATCCTCTTTCTCGCTGTTTTTAATGACTTCAA
ACAAGTTCATTTTTGCTGGGCTTTGTCGTGCGGAGACCAGTGGGGATGTCTAGCGGTCAT
ATATTTCAGTGGCGTTTATGTGATGTCTTCAAGGTAACTTTAAACTCTTTTCTTTTGACA
GCAGATTGTCACCTTTCTAATTAGTCAGCTTTTg
>NODE_1466_length_121_cov_80.115700
GTTATTCATAGTTTTGAGTATTTCTTGTGCTTTGTTGTTGAATTGGTTTGTAGCTTTGGG
GTTGATTTTGTGAGTAAGCTGTTCACTGTCGAAAAGACTTGAGGTTTTTCATAGTTTTGA
TTATGTCTTATGATTTGCAGTTGAATTGGTCAGTATATTGTTCACGTTAGTACAGAATTT
ATGTTCTTCATACATAT
>NODE_1468_length_375_cov_11.720000
CATGATGCATTCTACTTCTAGATCTAGGTAAGTTTACCGGTAGGTAGGCTACTTATCTAT
AACGACATGATCACTGTCACTGGATATAAAGAAGACGTTGACTTTCACTCGGTGCTGGGG
GGAATTTCACAGGTGGGACTGGCAAGTTAGCCCATAGCTAGCATGATGCCTTCTATTTCT
AGATCTAGAAAAGTGTACCGGTAGGCTACTTATCTGAACTAACATAATCACTGTCACTAG
ATATAAGGAAAACGTTGACTTTCACCTGGTGCTATTCACTGACAGTAAAAAATAAATAAA
ATGTGTTGTTATTGTATGTTCGTAGACAGCTCTCATCGCCATAGTTCTAGTACAAGACTG
AGGCTAGTTTCCCCATCGTCTCCCCACTCTTACGTAATCACTAAATTGCGTTGGAAAACC
CTTGCTAATACCAAAAATGACAAAAACTGGc
>NODE_1470_length_132_cov_100.787880
TCAACCTCTCCTTAGACACCTCAGACATCCCTAAAGATTGGAAAGTCGCTGCAGTGATCC
CTCTTTTCAAAGGGGGGGATACGTTAGACCCTAATTGCTATAGACCTATTTCCATTCTGC
CCTGCCTCTCAAAGGTCTTCGAATGCCTTGTCAATAAACAGATTGTCAACCACTTAGAAT
CCCACCACAGCCTCTCCAATATGCAGTC
>NODE_1472_length_77_cov_12.350649
AATCCAGAAATCACAATTTATGATTTTTTAACTATTTATTTGTATGATACAGCTGCAAAT
AAGTATTTGAACACCTATCTATCAGCTAGAATTCTGACCCTCAAAGACCTGTTAGTCTGC
CTTTAAAATGTCCACCTCCACTCCATTTATTAT
>NODE_1475_length_324_cov_12.385802
TTTGTAGACAAAATTGCCTTAGCCTACCGTCATATGGAATGGTCCTGCAAGACGAGACTC
GGGGATCAGGAGGTATCCAGCTCCCGACGGGCAATACTGCATCTATAAAGAAACTGCTGA
AGCTCTGGATGAGCTAGGAGTGTGAAATAGTTCATATTATGTTTTTTAATTAAAAGTTCA
AACGCACATTGGTTGTGGTTCATTTTATAGTTGTTTTGCTGCAATAGAGTACAGTATGTA
TTTGCGTAGAGGAATAATGACATCAATTGGAGGAAAGCACTTCATATGTGTAACTAGCTA
CTCTGTTGACAATGTCCTGGCAGGGTTGATTTTGGCACCCATATTATCCTTACTTAGACT
TTATATCAGCATCCAAAGACTCTAGACTAAAGTTGCAATt
>NODE_1476_length_319_cov_62.736675
AAAGCATGCTTCACCTCCACAGGTCACACAGGCCCACACCTAAGCTCACATTCAGTCCCA
CCACATGGAACTCTAAATCGGACACACAATACACTATCCTACGGAGCATACTCCTACAAC
CAGGCGCACCTCTCGAACCTGCGGACCCACACTTAAGCACCCACCCCCCGGACTAAACCA
AGATAGCTGCGGCCTCAAGAACCACAGAGCCCTGGTTACCCAAATTGAACTGCGTGCCCC
TGGTTACCCTGCTGGAGGTTTGTAGCAGCACAAGGCCCACTCTGAGTCCACCCTTGGACT
CAGGCTGTGGGCCTTCTCCCACCAACGCCATAAGGGCATTCCCTGGAGGAATGCATGCCC
CTGGTTACCCTTCTGGAGGTTTAAAGCAACAAAAA
>NODE_1477_length_198_cov_18.287878
TCTATGGAGTCCGTCGCTCTTCAGCAGGTTAGGCTTGGCTCGTTTCAGTCGCGGGTCCCA
GAAGGAGGGCCAATTATCTACAAAATCTATGTCTTGTGACGGACAGAGCACCGTCTTTAA
CCAGCGATTTAGTTGTGTGAGTCTGCTATAGGTCTCATCACTACCCCTAGCTGGTAAAGG
GCCAGAGACAACCACACGACCATGACACAGCTTTTTAGCTAATTTACATGCTGATGCTAT
GTTTTGCTTAGTAACCTCCGACTGTTTCATTCTA
>NODE_1478_length_468_cov_24.192308
CAAAACTAAAGTGAAGTTAAAGCTTGCGATAAGCAAGTAAGCAGTGATTTCTTATTTAAA
CTCAACTCTCCTGGTATAGTGTGATCTTTGTAAAAACTAAGTTGCAGCAGTCAGGATCAG
GTAGCGGTAGTGGGAATAGTAGCCTGAGGGCTGGCAGTTCCCTCAATGCCAAGCTAGGGC
CCGGTGAGACTCCTCCACCGTCATCACTCTAGTCTGGCATCAGCTTTTCCCTCTGTAGAC
CCTTCTGAAGTTGCCCTTGGTTCAACATGTGTAGTAGTAATTATGAATGAGGGACACTAA
GATCTGTACAAAACCCTCAAACATGTTACAGCTTGCTGCTATTGTAATAAAGATCAATAG
ACACAATATCAGTCATAATTTTGAGAAAGAAAAAAGATAGAGGTGTTTTTAAAGTCTCGC
TGCTCTCTCTCTCTCTAAATCCACACAAAGTCAGTGTAGCATATCCCTTTTAATTGTCAT
TTGTATGGCTGTGATGTGAGCGTGTGAAAGACACCCATCCTGTATGAAAGACAGAGTCAA
AGAc
>NODE_1487_length_828_cov_15.216184
CACTACTCTATTTCTGATCACACAGTAGCCTATACATAGTGATATACCGTTGTTGTTAGC
AGTAAAACAGCAACGTTAGCAAAGTAACGTTAGAGGATTACATAAATTGTACATAAGTTG
GCTGTTATCAAAGTAAAGCCACTGTTAGCTACTGAGATACTTGTTGAGTTATGCTAACGT
TACCACGCAAGCTTTTTGATGTATTCGATGGATTAGAAGAATGCCTTTGTCATTATACCC
ATGTACAAGTTTAAAGCAACTTCTTTTCCAGTGTGTAAACAATGTTACCACACTGCACAT
AGTTGTACATACTGTACATATTGTTCTATATGGTTCATACTGAATATCCATATTTATTCT
GTTTTTCTTATAATATATTCTGTTTATACACTGCTATATTATTCTTACTACTATTATAAT
CTATATATCACTGCTACTACATAGCACATATCTGTACATGTTGTTCATATTATTCATATT
ACATAGCCTTATTTTTATTTTTTTACCTTTTATTTAACCAGGTAAGTTGACTAAGAACAA
TTTCTTATTTACAGCAACAACCTGGGAGCAATTAGGGTAAAGTGTCTTGCCCAAGGACTG
GCAACCTTCTGACTACCAGCCTGACTCCCTAACCACTAAGCCATCTGGTCTTGTAAGGTA
AATGCCTACTACACTGCACATATTTTGGATATTTCTCTTATCTACCGTCTGTAAATCGTG
GATATCTGTATGGCATTGTTGGGGAGGGTGGGATCTAAAGCATTTCGTTACATAACCTGT
TATTGTAATGACAAACACCCTTGAACCTTGAAATGTATACTACTTGTCTACACTGCACTA
CATTTCATTGTCCTGTCTATAGTTTGTATATCCCATTGCACTTTTATGCTTTTTTTTTTG
CACt
>NODE_1488_length_228_cov_14.127193
TACTGGAAGTGGTGTTGGAGAGCCAGTAGGGGGCACTCTTCCCTCTGGTCTAAAGATAAT
TTCCAATGCCCCAGGGGGGTGACGGGGATGGGGACATCTGCCCTGTGTAGGGTGCCGTCT
TTCAGATGGGATGTTAAACGAGTGTCCTGACTCTCTGTGGTCACTAAAGAGCCCATGGCA
CTATTTGTAAGAGTAGGGGTGTTAAATCCGGTGTCCTGGACAAATTTTCAATGTGGCCCT
CATACCATCATGGCAACCTAATCATCCCTATCTCTCAATTGATTCATTCATTCCCCTCTC
CCTC
>NODE_1489_length_482_cov_45.634853
CGATTGTGGTTCGACCATATTTGCAATTTATGAAAATAACTACTGACAAACACTGAAGGC
TTGGCCAATGGCCACATACATTCACTTGATCACAGCCCACGTTCAGCTCATGTCACTGAC
TGAAGGATAATATTATAATACAATACATATTTAGCTGAATAAACTAAAGGGAATAATCCT
TTGCTTGCTTTAAATCTAAACAGGAATCTCCTCACAAATGCCCCACATGCGGAAGAACCT
TTAATCAAAGAAGTAACCTGAAAACTCACCTTCTCACCCATACAGACATCAAGCCCTACA
GCTGTGACCGCTGCGGAAAGGTGTTTCGGCGCAACTGTGACTTGCGACGGCACAGTTTGA
CGCATACACCGCATCGGGACTACTAGCCTTTCTGAGAATGCTGATGGACAGCTAAACTAA
CAAATAAACGATATGGACAGAACAGAGGGCACAGCAAAGAACGTTTTCTTGCATTGAAAG
AATATCACAAACTGATCTGTGGACAAACAATTTTGCAATGGACTGATTGCGCTCAACTGA
AAATCATGgagcccacaa
>NODE_1490_length_204_cov_16.965687
CTTACTTCAATGGCTTAGACAATGATATGCAGCCATATATTATCAACAAAATACATTATT
TTCACAACCAAAGCACTAACCTCTCCTCTCTTGGTCGTCCAGTATTGCAGCCTGTCTCAA
CACAACTTTTTCCCTGTTTTGTCTCATTATTCTCTGTAAAGCAAATTTGAAAATGATAAC
TGTAGTGTATGGATAATTGAGGGCTTAATGTGTTTGTCTTTCATTGTACTTCTTTCATTC
TCTAATTAAATAAATAAAACATAGTTTGCAGAACATTACa
>NODE_1491_length_106_cov_14.028302
AAACGGCAAATGACTATCGTTATTATGAGGGGCTTAATTTTCTAATTCACTGTCTGTTTC
ACTGGTGGTGACACGCAAAATAACCAGACTATGCTCTGCTAACGGAGCTACATCCAGGGC
CCAGGCTTCCGCCTACTGTAACGTTAGCTCATGCAGTCGGCGGCTTAAATCACCCAGACA
TG
>NODE_1493_length_563_cov_20.087034
GCCCAGCTGCTTGTCAAATAAACCACAGTAGGCGCCCGGTGCCTACCCAGGATCCCTTGC
AGTGTGGCATAGTTAAGTGAGCAGGCTCCTAAGCAGTGACACAAATTAGCCTCGTTGTTT
TTTTTTTACCTTGGTTCTCGCTTCGTAGTGCTAGTGGACGATCATCTAGTGTCCGACAGC
GTTGTCCCTAATTACCCAGCACTCCACTGGCATAATTAGTTACCTGGGGCTGAAATCCAA
TTTGAAGTGATGACAAGAAAGTGATCCATGAAAAAGTAATAAGTTAAATCCAATTTCAGC
CTGCCTCTAATTAAATGCACATGGAACTAATGAGTCAAACCCTACCATTTCACTGATAAT
GCTAATTAGGTGGGAGTTGCTTTTACTCTCATCCCGTGCCACTGTAGGTGTGAAGCACGC
GGTAAAGTGGCGCGGACTCTTAATTACACATGGCATTCTGTCAGTGAATTACTGGGGGTT
TTGACAAGTCAAGTATGTTTAGCTTGTTAGCCAGCCTGCTAACAGCTGTTTGTGTTATTT
GCTCTGTTTCAAAGCCCTCAGCAACAGTATATGTGTAACAGATGCAGCAGGCATTGTGTC
TTGTACTGCTTTCATTGTGAAATTGTTTAAGTATCGTTt
>NODE_1494_length_501_cov_37.067863
CAAACATTTGGGTACGATTTGAGACACAGGAATAAAATAAATAATTCTGTAAATGAGACA
AAAACTGACCCCTATTAATCAAGGGCCCCACATAGAGGCAACAGACGTTCTGATGATAAT
GATGCAAATCCAGACCAAATGTAAACCTTGAGTATATCAAAAATGAAGACATTAAAATGG
AGGTGTGTCTCTTTCCATATGAAAATCCAATGCAAATAGGTTTTTACCCCTGTGGTACTT
GAACTGTTTTCTCTTTGATAACCCAATTATTGTCTCAAGAGCTGTGTCAATTGCTCCAGC
GATCTCTTCTTGAACAAATCACTCCCGTAACCTCAAGCACTTTCGATTTGATTCTGCCAT
TTTTTGACAGTTCAAAGCAATCAGAGGAGGCCTCACAAGGATGGGGATTGATTTTGTGTT
CTCGCTTATCATGCTAATTCCCTGAAAATCAGCCTTTTCATCCCTTCTGTCTGATTACGG
CTCTTGGAAAAGGCCCCTGAACTGAACGCAGCCCCCCCCAAACTCCTCTACCGCTGTCAT
CCTTTTGAACACCCCAGCCATATCCTCTGTCCAACTg
>NODE_1495_length_630_cov_19.669842
TTACAACGATCACACCAACTAAACAAACTTAACTTCAGTTGCACTTTTTGTATGTTCGAA
TTACCATTATTATTAAAGTGAATTTGGTTTCATTTTTGGACTGATAGTGGTTACATGAAA
TAAAATGGCAGCATGCCAGAGAGTCCGATGTAATATCATCAAATTCCAAGCGCAGGTCCG
TGTTATGCAAGTCGTATGCAATCGTTTGGGTACCCCTGACAATTTCCATGATTTTCATTT
ATAGATAATTGGGTGTTTGGATCAGCAATTTCATTTTGATCTATGAAATTACTGAAATAA
CTACCCAAATTTATGCACCTGTCTAATTTCGTTTTGATGCATATTGCGCATTTTCTGTAT
TCAATTAACCTCATTTCACTACTGAAATATTACTGTGCTGATCCAAACACCCAATTATTT
ATAAATGTAAATCATAGAAATTGTCAGGGGTGCTGAAACTTTTGCATACGACTGTAACAG
TATTCTGGTTAAGCCTCAACCTAGGCTTAGCCTGACTGTTAGCCTGCCCCGGACCAGGCT
AGTTTCCCAGCATAAGTTGCCGGGGTAACTGAGCTTGAACTATTTTAAGTTAGCTTTATG
TAACAGAATCCACTGAAAATAAGCCTGACTAACCAAGATAAGCCTGGCTTATTTTCTAAT
CTAGTTTTATGGAATACCCCTCTGGTCTAATATATAGGTTCATCTg
>NODE_1497_length_77_cov_27.493507
ACAACACCATTAAACACATACGCTACATGTCAGAAAACACCACACAAAACACTATACAAC
ACACACATATACTACACATCACAAATACCAGATACAACACCATTAAACACATACGCTACA
TGTCAGAAAACACCACACAAAACACTATACAAC
>NODE_1498_length_693_cov_31.402597
AATAAAGTAAATAATTACTAAACCTATGAAGAACAACAAATATATACTACTCTGAACACC
ATAATAACCAAATAAACCCCATCTCTCAAGAAGTAATCAAAACTATGAAGAACAACAAGA
CCATACTACAATACAGAAAACAATTACTAAACAAACCACAAGAGGCACTGAAAGTAACAC
TGTAAAAACACAGAAACTTTATTAAACAACAAGGCTACATACATACAATGAACACTAAAA
ATACACAAACCAACACACAAGTAAAATACAAACTTTATGAAGAACAATTCTATACTACAG
TGAACAACATAATATATCAAATACCCCAAACACACAAGGACACAGAACAATGAAAAACTA
CAAGGCTATACTACAGTAAAAGTAAAAAATACTGAGTCAGCCAAACCATAGTGCTCAAAG
CACAAAACTTTGTTTCAAATATCTAAGAACATAGACTAACATACAGAACACCATAATACG
CAAATAACACCAACACACAAGTAAAATACAAACTTTATGAAGAACATATCTGTGAAATTA
TAATGATGTTACAGGGTTTATAATGTTGACCTTAATCTTCTGTGGTTTTCTACAAAATCT
ATACCACAGTGAACACAATAATTACGAAATCAACACCAACACACAGAAAGGACTCCAAAC
TGAAGAACAAAGCTATACTACAATAAAGTAAAAAATTACTAAACCTATGAAGAACAACAA
ATATATACTACTCTGAACACCATAATAACCAAATAAATCCCATCTCTCA
>NODE_1499_length_196_cov_25.448980
TTCCTCCCTGAACTCCGCCTTCCCTGCTTAACTCCACCTTCCTCCAGTAACTCCCCTTTC
CTCAATGAATGCCAAATCCTAAGCCTTCCCTGTTTAACCCCGCCTTCCTCCATGAACTCC
GCCTTCCCTGCTTAACTCCACCATCCTCCCTGAACTCCGCCTTCCCTGCTTAACTCCACC
TTCCTCCCTGAACTCCGCCTTCCCTGTTTAACCCCGCCTTCCTCCATGAACTCCGCCTTC
CCTGCTTAACTCCACCTTCCTCCCTGAACTCC
>NODE_1501_length_77_cov_24.909090
AGTTTATTAAGGAAATCTTTCCACATATAGATAGATGCTGTCCTTTCCATGGCAACAAAA
CTTTATCTATTTTTGCTAATTTTCTATGAAAATTTTCATGTATGCAATTGGATCTATCCT
TGGTTATATGTATACCTAATATGTCCACGTCTC
>NODE_1503_length_77_cov_20.493507
AACTATTTATTTGTATGATACAGCTGCAAATAAGTATTTGAACACCTGAGAAAATCAATG
TTAATATTTGGTACAGAAGCCTTTGTTTGCAATTACAGAGGTCAAACGTTTCTTGTAGTT
TTTCACCAGGTTTGCACACACTGGAGGAGGGAT
>NODE_1505_length_1016_cov_22.045275
CAGGGAGTTGGAACATTTTACATTTTGCATTCAGCATTTAAATGACACACTTAATGATAG
TCCCCTATTTGAAAATTGGTTAATTGGTTTATTACACAATTGAATAGCAAGTTGGATTCA
TTGTTGAACATTGATTAATGGAACATTTTATGTCAGTATAATTTGACTATGTACTTAAGA
CTTGTGTTTTCTCTCATCTTCCAGAAGGCATCTCGTGTGCGAACATCATCTCTCAAATGC
ATGAGGGAACAATTGGCAAGTGATCAAGTGAGGAGCAAATCCCAGAGAATTCCTCCCATA
GATCATGGTGTGGGTGGGACGAGTCCACCACAAAATCCACCACAAAATCGAGTCCTGGGG
TCTGTCTGCCCTAAGTTTCATCACAGACTGACTATACTGTTGAAGGAGGGAAATGAGACC
AACAGAGTTCTTTTCCACCTACAGTACCAGAAGCAGAAAGCTTTGGGCCGGTTGGTCTGA
AGTCATGAATTGATGACAAAGGCCAGAAGACAAGGGACTGTATTATGTGCTGGGAGGAAT
TAGAAGGGAGTTGCTACACTTGTAAATTTAGATAATATATATACCATGCATTGGGAAAAT
GTTGCATACAACATGCTGGAAGGGTTAATATGGACATTGGGCTAAGTTAACATAAAATAA
TCATGTTACTACCATACATACAGGCTTTACTGAGAAATTAAGTTTTCTTTAAGCAGTGAC
TGGGGCTAGAAGGAATGGTAGATTTCATTTTCATCATTTGGTTGTACCATTCTTCTGAAC
ACTCTGATTCTAGAAGTGCCTGCTTTTTGTTCTTTCTCACCACTTGGACATTTGAGTCAT
CTGCTTGACTCAGCGATATTTGATATCATTTAATTTCCTTATTGTGTTAACTGTGTTAAC
AAGGAGTCGAATTGTCGTGGCAGAAATTAAGTATCAATCAAATATTCATGTTACATTGTG
TTTCTGTAAAACATACATTGTTTTATCAAATATGTTCAACTAAATGCTGGTTCCAGCTCA
CATGATGTTACTCTGTATAAACCAAGCTCAGACTAATTGATATTAACTGACGACAATGGA
TAGGAACTCATg
>NODE_1506_length_320_cov_19.681250
CCACACACACACACACACACAACACCCTCACCCCCTGTGCAAATTAGAACTTCACACACG
TAGCGTCAAGCTGCCGGGTGCTCTGTGATTTCACACGACCAATTAAGACCCTCTTGGCAG
TAGTGTTGAACAGTTTCAATAGAGGAGATAATATTGCAAAGTGAAATGATAAGCAATCAT
TATGATGAATGTGCAGACATTACATCCCCTTGTTAATGAGGTGTAAATGATCTAATTATT
TTTTTTTAAAGACTACAGATTAGATTAAAGTGGAGTGGACAGCGCTCCTCCATGTTCAGA
CAAGTTAGTGTTAATTAGGCCCAATCTCCAGGAGCAAATGAGGCGCAACCCTTTGGTAAA
CAATTAGGCTGGCATAGCTCAAGGCCAGACGGACAg
>NODE_1507_length_183_cov_15.360656
ATCATGTTATTAATAGATTGACAATCACCTCTTAAGTCACCTAGTAGAGCCACCTGGTGT
AATGCTTGGAGAAGGATCAGACCCACAAGGTAAGTTTCGTTCGTATGCTATTTAATGTTC
ACCGTAATATCTTTTCCAGGAATAATAGTAATGACTTTTGCAGGTCATGGACAACAGGAC
AGGGGCACAGGGGACCAGGAATGGGAAGCACACAATGTTGAGCGGCTGAGTACTGGGAAC
GTAGCGAGGACTGACACCa
>NODE_1512_length_270_cov_11.385185
TAGAAGGGAATAAGACATGTGATTCCACCAGTATTTGTTAAGTGAAATATTTCCTTTTAT
TGCTGGTTTTATTGTTCCATTTTGTACAAATTATATGCTGTACAGATATACAAAATATTA
AAATGACCACAGAATTCTTTTAGATAAACTTTATTTATTTTTACGGTTTTTGTAATTTAG
ACACTATACTGTAGCTCCTATTATGGCCAGAATTACTGGAAGTGCCTCTTGGTATAATGT
ATTTCAAAGTAAATATACAGTATATTGAGATTATTAGAAATTGTCACTAGCTGAGAAATG
TGGATGTTGTAATGTGTACTAAATAACATGAGTtacagtaaatgct
>NODE_1513_length_260_cov_53.907692
AACTAAACAGACAATGTGAGAGAAACGTTGACTGAGGCAGCATAATCTGTGGATAAAGTG
TCAATGCGAGAAATATTGCAATAACATGGGTAGGAATAGGGGAGGGCTATGATGAAGTAA
TGTACAGAGCATAAGAATGTGCAGAGGGGAATTAACTACACATATCAAGCAGAGAGAGTA
GGTGGGGCTAACATGTACAGTGGTGTGACAGTAGGTTGGATATCAGTCTTTTGAAAGTGG
TTAGAGGGACAATGGAATCGAGCCGCAAGGTTTTTTGCAGATCGTTCCAGTCATTAGCAG
CGGAGAACTGAAAGGAGAGACGGCCGAAGGAGGTGC
>NODE_1520_length_179_cov_26.229050
AAACTCACCGAGTGGTCAGGGGTGTTCACTGATATCCTCACACAAAAATCGCTGCAAAAG
ATGCTTTCTAACAGGTTTAATCGTAGTTTGTCCAACTCCATTGACTTGTATTGGTTGTGC
TGTGAGGTACGGTATTACTCCGCCGCCGTAAACGGAAGTGGGGTTGTTTGTATTTTTTTG
GCTGGAGTGTCTATTATTCAAGCTCTCACCGGAAGAATGTACGGGTGTGTGAGGCGTTTG
GAAAAATAGGTCCAC
>NODE_1525_length_290_cov_39.493103
AGAATAATATCAATTTAATAACAAAACGTTAGTGATTATCAATTAGCGATGTCTCCCTAG
AATATGTCACGTGTAAATAGTAAAGGTTTGCAAATCATACATAAACTATTGAAAACAAAT
AACCAAAAGTGAATGGATAAAAACAAACACACACACAATGTTCCTTTTGAAAACGGATGT
ATTTGATTATTACAGTAAAGAATTACAGTATCTTAGTTGTTAGTAGGTATTAAAGTGTAG
AGAAACTGGACCATAAAGATCTTCCAACTTTCCAAGAAAGTGCATGTAACAGTCCGAAGG
TTGTCAAACCTAATATATATTTATATTTATAAAAACACTATCATTTGTCCCTGGCCAAGA
TGGACt
>NODE_1526_length_526_cov_40.323193
AGTGCTCTGTATGTATATGCAATCCAAAATATGATTGGTAGCAGGATTTTCTAACAGTAA
AAAGGTAAATAGCTACACGTCATGAAAGAGGTTTCCTAATCAACTTGATAAATAAATGGA
GAGTTGGAGACTAGTTTGAGCATGTTCAGGAGACAACACAGCAGACAGAGACAGTCACCG
GGTCTTCTGAAGACCATGAGGAAGAAACTTCCTGGCCACTTAAAGAACACTTCAGCTTCA
AACAGAGAAGAGGACGGTGTGTACTTATGGAACTCTACTGGAGGTGACTGCTAACAAAAA
CTCTGCATCAAACTTCAGGAAACATGCAATGGTACGAAAATTAAAACTAAACATTTTATC
ACCAAGAATTGCATTTGTTGTGAGGCAATGTAATGTAGCTAACACTGTTGCTAGAGTTTC
ATAGCATAATGCTAACGTTATCTATCTCATCTCCTTGCTAGCTACTGTAGTTAGAAGCTA
AACTTGACCATCATCTTTATGAATGAACTATAAGCTGTAGGCTAACGTTACTACCAGATT
GACATTTTAGTGGCAGTAGCTAGCCATTCCAATAACGTAAGTTGTTGGGGATAGCTAAAA
GT
>NODE_1527_length_276_cov_24.402174
GATGAGACCAAAGGGGAGCAGAGTGGCTGGGGGCGCGGTGCATTAGCCAGTAATAGGTTT
GGGATGACCTAAACGATTTGTTGACCGGGACAATAAATCTGTTGTGTGTTTCTTGGCATG
CTGAGGAGGGGATTACAAGTTGTCACACAAAGGAATGCAAATTGCTGGCCAAACTCTCAG
AGAGGCCTTTGAAGGAGCTGGCTATTCGGAGCGTTTGTGCAGTTCATGCTTCTTTCTCTT
TATTTTATATTTTTCTATTAGTCCTAATAACTGTGAAGGGTCTGAGAGTAGCCACTGTAT
TCATCTAAAATCAATGGATTACCCACACCGAGCCCTATAGACCTCCAGCATt
>NODE_1528_length_837_cov_22.645161
CCCCCCGCCGGTCTGTTCCGCCCGGCCCCCCGTTGCTGTTCTCCTGTAACAGGGAGGCAG
TGGCGGAGCTCTGATCAGGCCTCGGTCAGTGTGGTCCCGACATGCCGGAAGGTGAGCCTG
ACGGACTAACCCTTTCCCCTTAAGGGGCAGGTTGCTTGCCATGGGGTTTTGACAAGCACT
GCCCTGGGGTTTGTGGGAGGCCCGCCAGACGCTCTGAATGGCTTGTCAGTGGGGCTGCAC
GAATCGGTCTCCCATGTTATAGCATGTGCGCTCTCCCCGGGGTGCATGTGCGGCGGTTCC
AGGTGCCCGTACCAAACAGTTGGGCTCCCCCTGCGGGGGGCCTGCTGGGGCCGAACGTCT
TCCCTTTACTGGGGGAAGCGCCTGGCTGCTTGAACTTGTTTAAAAACCTATGTTTGTAAT
GACAACAAAGTCTCCCTAGGGCGAAAGCACCGAAAGGAGCAGCAGGCTTTGGGACTGTCA
GTGGGACTTGGTGGGCTTATTCGACGGGACCTCCGGGCCCCGCCGGTCTGTTCCGCCCGG
CCCCCCGTTGCTGTTCTCCTGTAACACGGAGGCAGTGGCGGAGCGCTGACGGCCCCCCGG
TCTGTCAAAAATGAATACAACTCTTGGTGGTGGATCACTCGGCTTGCCCATCGATGAAGA
ACGCAGCTAGCTGCGAGAACTAATGTGAATTGCAGGACACATTGATCATCGATACTTCGA
ACGCACTGCGGCCCCAGGTTCTCCTGGGGCTCCGTCTGTCTGAGAGCCTGTTGCGTACCA
GTTCGATCTTACCCTGCTGGGTTCGACCGAGATTGGAGTGTCGCAGGTCGCCTCGAGCGA
CCTTCGTCCTCTTAAATGCAGACAATTGGGACTGTCGGTGGGACTTGGTGGGCTTATTCG
ACGGGACCTCGTg
>NODE_1530_length_180_cov_12.205556
GACAACACCCGTAGACAAGGAGCAATTCACTATATCTAACACAATTGGACCAAGGACATG
AAACACATCTTTAAAGAGTCGAGATGGGATGACATCAGAGGGGCAGCATGAGGGCTTAAG
GTGAGAAACTATTTCAGACAACTTATCAAGAGACATGGGATTGAAATGCTTGAGGGTACT
GGTGGGACCATGGGTTCTATAAGTAATGCAACCCTGAGAAGTGATATTAGATCTTATATG
GTCCCACCAGTACCCt
>NODE_1532_length_841_cov_17.640903
TGCTTTACCAAGATCTCTCGTCTATGGAATAAGGTTATTTAATTTCACAAAGCAATTATG
GTCTCTCGTGATAAGAGACCCCTCCTTTTTGTCTGATCAAATTGTTTATCCTTTCCGACA
AACGCAAAGACCCCAGACAAGTCAAGAGGGCTGAATCTTACACTTGAGCACACCAAATTG
CCTTATGGAATAGAACCTTACTTCCAGAAATTATTGAATATGTCCAATATTGTTTACTTA
GAATTTGGCACACCTCTGCAATATTAACCTATGGAAAAAATAATCTTTAGATTTCTCACC
ATTCACTGACCGATGTGTAAAGGTCTCTTCGTCCAAGATTCAGGAATTGTGTTAGTAATG
ACTCAATCGATGTTGCATTCCTCAAACAGTTGAAACAAGATAAGAACACCCCTTCTTTGC
ACAACTTAGCTGGTTTTATACAGGCTCATTTTTACAGAGCAAATTACTTCCATTTGAGTG
GTCAACTGGTTGTTGGCCACGCCTCTCTGTAGGCATTTCAACAAGATTTTATTGATTCTA
CTTGTGGACACGCTAGCGAGCGGAGCTCAAGAGTCGTAACCAGTCTCAACACGAAAAGTT
ATAACCAACACTTTAGCACATTTTCAACCTTGTGTTTCACTTCATTAACCTCGAGATCAT
TTCCCAATCATTTTGCAAAAGAACACCACACGTTATATATGTATAAACCCTTATATTGTT
ATACTTTCTATATTTTTACCTTTTATTCCTAAAACACGTAATTCATCATTTTAATCAAAT
GAACCAACCCAGACACGCAATCGTAATACATTTCCAATAATACATTTCCAATAATACTTT
CCCAATAATACTTTTCCAATAATACAGCATATGAATCATTATTACCATTTTTATCACATC
ATTGAGAACACTTGTAa
>NODE_1534_length_331_cov_13.652568
TTGTAACCACATGCATTGGTATTGTGTGTAAAGAAACAATACGATTACATGATTGCAAAA
AAAAAACAATGAACATGCTGTCAAGAACATTTTTTCACGGAAACAGTAACAAATACATTG
TACATAGAATTTGATTGAATATATTGTCAGTGTCTCGTGTAAAAACACAATTACATTTTG
AAAAACATTCATGTTTCAACCAACAATAGAATAATTTTAGCAACACGACATGGACCCATA
GGCTACCTGTCCATGCAATGGATCAACTACGGTAACGTTAGTGGGTCCATGTTCGTGTTG
CTAAAATTATTCTGTTGTTGTTTGAAACACGAATGTTTTTCAAAATGTAATTGTGTTTTC
ACATGAGACACTGACAATATATTCAATCAAATTCTGTGTACAATGTA
>NODE_1539_length_510_cov_42.368626
CATAATAAAGGGAGAGAAGGTGTTCTCCATGCAGGAGATTTATGTTTGTCATTTGTTCAT
ATTCATGTGCTACTGAATACCCTCAATACACATGATGGTGGCAGCTCATATCAGCTGCTC
CGCAGGCCCACAGATCACTAACCGCCAGCAATGAATTTCATTTGCAGGACAAAAAATTTA
GAAGAAATTAGCTCCAACAGTTTATTGATTTTTGCTCAACAGAAGCCTGTATAACAGCTC
TATTGCCCTCATAATGATTAGTGACAAAAGTTTAATTAAGCAATTATGAAGCCAATAATA
GAGTTGTCTGGTTTGCTTAGCTTGAGCCTGTTTAGGACTTATCTCCCCGTTGCACATCAC
AGCAGCTGGAATGTGCTTGAAGAGATTAATGCTGCCAGAGCACAGATGCCCATTTGAATG
TCTCCGTGATGCTGTCTCAATGAAGTTCACAACACAACGCTTCCCTTTATCAAATTACAA
GTCTGCTTTTCATGAATATGGAAAAAAACACTGTGGCTTCAAGGTGTAATTATAAAGACA
TACAACAGAACGGCACACAATTCTCTTTTAGTAAATCCCCTGTATg
>NODE_1540_length_294_cov_58.802723
TAATAATAATAATAATTCATTGTATTTATATAGCGCTTTTCAATGACCCAAAGCGCTTTA
CATAGTAATGAGGGGAAGCCCACCTCATCCACCACCAATGTGTAGCACCCACTTCCATAC
ACAGTCACACACATATACACACAGACAATGCACACACCTACTTCCATACTCAGTCACATA
CACAGAATCCCATTCACTTCGGTGATGCACGGCAGCCATTTTGCGCCAGAACGCTAACCA
CACATCAGCTATTAGGTGGAGAGGTGAGTAGTTATATATGCCAATTAGGAAGGAAGGGGA
TTATTAGGTGGCCATGATTGAAATGAGGCCTGTTTGGGAATTTGGCCATGACACCGGGGT
TAACACCCCT
>NODE_1541_length_183_cov_47.475410
AGAGTGAAAGCACCGCCAGCATTCAAAAGTGACCAAAACATCAGCCAGAAAGCATAGGAA
CTGAGAAGTGGTCTGTGGTCACCACCTGCAGAACCACTCCTTTATTGGGGGTGTCTTGCT
AATTGCCTATAATTTCCACCTGTTGTCTATTCCATTTGCACAACAGCATGTGAAATTGAT
TGTCAATCAGTGTTGCTTCCTAAGTGGACAGTTTGATTTCACAGAAGTGTGATTGACTTG
GAGTTACATTGTGTTGTTT
>NODE_1542_length_357_cov_13.422969
TAGGCTTGATCCGTGCTCCTTGGCAAACACACACACTGGCTCTGTTGCTCACACACCAGC
CAGCTTGGTAATGGAATAGCAGCCTGCCTCCACCAAAGTGGATCATTATTTACTAAACAG
GTTTCTTGACTAACAAGAGAAGACTGATTACCGTGAAGGCTGCTATCAAAACCCAGGCGC
TGGAGGAATATCCATCATAATTGATGTGTTGCTAAGCAGATTACACACATTAATGCACAC
ACTCCTAGATATGACGGCTCCAACTGAACATGACAAATTCCATAATGCCAAAAAAAGTGT
TTTTACTCTCTAGACATTAGGATGCGTAACGGCATGTTGCAAAGACACATTTGCATTTTG
GTAGTGTGCTTTATTTACGCCCCCACTTCCACTCACGCATTTAATTAGGTTATGTTTGTT
AGACTTGTATAGt
>NODE_1543_length_435_cov_40.744827
TCACTTTTTAATACTTGGTTGCAAATCCTTTGCAGTCAATTACAGCCTGAAGTCTGGAAC
GCATAGACATCACCAGTTGCTGGGGTTCATCCCTGGTGATGCTCTGCCAGGTTTCTACTG
CAACTGTCTTCAGTTCCTGCTTGTTCTTGGGGCATTTACCCTTCAGTTTTGTCTTCAGCA
AGTGAAATGCATGCTCAATCGGATTCAGGTCAGGTGATTGACTTGGTCATTGCATAACAT
CCCACTTCTTTCCCTTAAAAAACTCTTTGGTTGCTTTCGCAGTATGCTTCGGGTCATTGT
CCATCTGCACTGTGAAGCAAAGTTCAATACGTTCTGAAGCATTTGGTTGAATATGAGCAG
ATGATATTGCCTGAAACACTTCAGAATTCATCCTGCTGCTTTTGTCAGCAGTTACATCAT
CAATAAATACAAGAAAACCAGTTCCATTGGCAGCCATACATGCCCACGCCATGACACTAC
CACCACCATGCTTCACTGATGAGGTGGTATG
>NODE_1545_length_396_cov_46.626263
TGGAAACCCATACGTTTCTTCTTTATCCACTCACTTTCCCCCCCCATTTTTTTCTCTCTC
TCTCCAAACTTACCAATCTCCTTACTTTTTCTTCTTCTCTTTTAACCTCCAGAAAAGGCA
TTGTTTGAGGAAGGGCTTGATCAAAAAACTGTTGCCCGCCAACCGTGGGGCTTTCTGTAA
ATTCAATAAGGCCACCTTAAAGATTTTCCTAATTAATGGATGACATCTTTGGCTGGAGGA
GAGGCGAGGCATTCTGCTCTGGCTCGCTCTTTGTTCACCTCCTAATTAACTTTCGTAGGT
CACTCAGGTCCCGGCAACCTGAGAGTGAAGAGCCTCTATTGAGGAGGGAGTTGTAAACTT
ACTTTTTTTCCCCCTCTTGGAACTTAAAAGGGGAAAGCAACTATAGGGAACAGAAAATAT
CCTATTTAAGTCCTTTGTGAGTGAACTGCCTGCACATGTTCCAATAAAGGAa
>NODE_1546_length_454_cov_14.594713
AATTCACATGTATAGGTGTATTGGAGCCCTATGGAGATTTGAATGGGAAATATTATAAAG
CTCAATTAAAGGTTCAGTTCAAATAAATCCATATCAATTCCACTTGATCTATATTGACAC
CAGTCCCAGCTATATGTGCATCAAGTATGGAAAACTTTCACTGCAGCATTTTGGAGAAAT
TCACATTTATAGGTGTATTGGAGCCCAATGGAGATTTGAATGGGAAATATTATAAAGCTT
AATTACAGGTTCAATTCAAATAAATCCATAACAATTTCACTTGATCTTAATTGACACCAG
TCCCAGCTATATGTGCATCAAGTATGGAACACTTTCACTGCAGCATTTTGGAAGAATTCA
CATGTATATGTGTATTGGAGCCCTATGGAGATTTGAATGGGAAATATTATAAAGCTCAAT
AAAGGTTCAATTCAAATAATTCCATAACAATTCCACTTGACCTATATTAACACCAGTCCC
AGCTATAAGTGCATCAAGGATGGAACACTTTCACTTCAGCATTTTGGAGa
>NODE_1549_length_116_cov_210.413788
TAAATTTCGCCTTCCCAATCCTTTTTCCATAATCTTTCATTTTCCACTATTGAGTGAGTT
TCCTGTAGACAGTAAATGTTGTAATCTTTTTCTTTTAGCCAGGTAAAAACAGCTCTTCTT
TTTTTATTATCAGCCAGGCCGTTACAGTTATAGCTGGCTAATTTTAATTCTCCTATTAAC
ATGTTAATGCAT
>NODE_1551_length_372_cov_32.215054
TATATATTTCGTCAAGGTTTATCAGCTCAAGCTTAAATTGAATTCCAGTCTCTGTTTCAA
CCACAGTATAAAAGGTGATGTCAACCTGTCACTCTGTTTGCATACCATGTGGCATAAAGA
CAGAGTGCATACCCCATAGAACCCATCTCTGCTTTCAGTTCAAAGAGGTCCTATGATCTC
CATGACAACAGTTGTAATGGTAACATTGAAATGTATTAATGTAAAACCATGGCAACGTCT
CCAGTTGAATTAAGCAGCACCTGTGCACATTACACAAGAACATAAAATACAAAAGAAGTT
GGCCTGTGCTTGCCAAGCAGCTGTTTCTTTCAGACCTGAAATCCATGTATATTTCCTGTA
TATTTTCTGTTTATTCATCTTTACAAACAAAATCCCACACACTTAGACACTAAAGAGCAC
ATATTTTGGAACTAAAAAAGGCAAAACt
>NODE_1552_length_265_cov_14.762264
TCCTCTGACTCGAGCCTTCTTGTTGTTCCTCGGCATCGTCTTGCCTCAATGGGGGGTAGA
TCATTTAGTGTTGCTGCACCTAAATTATGGAACTCCCTGCCCCGTTCACTCTGCTCTGTT
AATAACATTTCAGAATTTAAAACTCTGCTCAAAACTCATCTGTTTACTGAATGTTACCCT
CCTTAAGTTGATTGCACTTCATTGTATCTTCTTTCTGTGTATGCTGCCCTGTTTACTTAA
TTCTCTTTTCCCTATTGTTGTTTTTTGCTGTCATTATCTATTGTTATTACTGTTTTTTGT
TATTGTAAAGCGTCCTTGAGCTCTGGAAAGGCGCTATATAa
>NODE_1554_length_511_cov_24.696672
ATCCTGCAATACACATGCATTACACGAACTGAGGTTTGAAACAGACTGGCAGTTCCCAAT
TCTGACCACTAGATGTTGTACGTGCTCCTCCGTAAAAAGTTGGGTATTTGAAGCGTACAG
TTCATTTCAATTGCTAACATGCATTGGTACAAACTGAAGTCACATTAAAAACAGAAGTGT
ATGTGGACCAAACTGTAATAATTTTTCATTGCTTTCACACAAAATGCATTCAATGACCAC
ATTTTACAAAATCAATTAACTCTTCTCATTCAGACTTAGCAGAATATTTTGTCAATATTA
TTGCATGCCTTTTTTTTTTTTACTTTTTCTTTTCTTCCACAGGGGAATTATTCTATGCAA
AGATGAACAAATACATTTTCTCTCAATCGATTTGTTCTCATCATTTTGACACAGCCTCTA
TAGTGCAATTGTCACAACTGTTTGATGGGACATCACAATTCTATTGCATGTCTGCAAAAT
CTAGTAACTCATCTAAAACATTGACAATAATTCCTGCTTCCAAATCTAGCTTTTGTGTCA
GCAAATTGGTCAATGCAACCAAAGTGAAAAAAGCAAATAAAtaaata
>NODE_1557_length_251_cov_28.314741
TCGGTCAGGTTCTGCATGCCGGAACGGTGGCGGGCCTCGGCCTCGGCCATCCAGCGCTCC
AGAACAGGCTTAATCTTCTGGGCGCTTTTTGGGGTGATGTCCAACTTCTCAAACCTGGCA
GGATATAAAAGGCCAGGGTTCAGTTTGCCTGTCACACTGCTACCTATAGAGTTCTCTTGG
GCTTCCTGTGGTAGGAAAAAGTGGCTTCTCAGGATGGTGTGTCTGGGGAGAATTGAGAGA
GAAGAATCTTACTCAGGTGCCCTGCCGGGCCAAAGGGATGACCTGCCTGCCTCAGTGTAC
AGGAAGTGCCTCCTCTCCCGGCCAGCc
>NODE_1564_length_486_cov_23.057613
GAGAAGATGGACAACAACGAATTCACTCAGCAATTCATGCAGAGGGTGTTGCGTCATCAG
CAATGCCGCTTGATGATGTTGTTAATTGCTCTCGTGAATTACCCAAAAAGAGAACCATAG
AAAAAGTGTATAAATATAAACCATTGGATTTCCACAGCGCTCTCCAAGTGCAGGATCAAG
GAAAACAAGGTCCCATGGAGATGACGTCATCAAAAGTTGCTGATCAACTTCACAAACCAA
TGGCCGAACTTACGTTAAGTGAAATATTTGAGTATTCACAGAAAAACCAGTTAGGTCAAT
CCGCCTGGGACTTTGTTTTGAGGCAGTTGGACGAGTTGAAAAAGGAACAATACAACCAAA
ATGTTACGAAATAGGATTGGAATGGGCTCATTCCGATTCTCGAGGACATTCTATCAAACG
TTCCGACGGACGGAGGAACTTTTAAGGCTGTTGAGTGTATAGGACAATGGCCGTGAGTTA
CAAGTGTTCTCAATGATGTGATAAAAATGGTAATAATGATTCATATGCTGTATTATTGAA
AAAGTATTATTGGAAAAGTATt
>NODE_1565_length_259_cov_20.463320
AAGTGAGTTGATCATAATTAGTGGAACTTCCTAAGCACTGTTCTCAGACGGCTGTATGTA
AGAGTACCTGTGTTAGATGTGTCATCTTTATTAGCTGTAGCATGGTAAGCCTAGCTCTCC
GCGCACTAATCCCCAGCTAAAGAAACAGCTTTCAAGGAATTAATATCAAAAGTAAAGCCT
TGCATGCCTGCGGGGGAGCTTTCACCAGAGTCGGTCTCAACTATCTCCCAAGCATTCTTG
GGGCTCACGGATGAAGTGGAAGTTAAACTTAACTTGCTCTGTGTTCTTCTGTAAGTCTTT
GACCTTGTTCTCTGGTTCCATAATAATCCCCTCtt
>NODE_1568_length_131_cov_56.137405
TGCTGCTGGAAGTGGTGTTGGAGGGCCAGTAGGGGGCACTCTTCCCTCTGGTCTAAAGAT
CATTCCCAATGCCCCAGGGAGGTGATGGGGACATCTGCCCTGCGTAAGGTGCCGTCTTTC
GGATGGGACGCTAAACGGGTGTCCTGACTCTCTGTGGTCACTAAAGATCCCATGGCACTA
TTCGTAAGAGTAGGGGTGTTAACCCCG
>NODE_1570_length_209_cov_11.325358
TATATGAAATTCTGATCTACCTCAGTTATTATGCAATGTCAGATGGCATCATGTGAAACG
AATGGTCAGAACTGTGATATTTCCATTGAATAAGTCTTTTTTTCCAGATGAACACATTTT
ATCACATTGTGTAAGCTGATTGGCTTTGGCATGTGTATTTTGGACTGATTTTTTTTCTGT
AGTAGTAACGGAACAGTTTTAAGACAAGTAGAAATGATTTCACAGCAAACTAAAGCTAGA
GGATAAGTCAAATGTATATTGAAAACACATGAAACATTAAATAAA
>NODE_1572_length_594_cov_62.767677
TACACAACTAAATAATTGACATGTTATTGTTTTCTTTTTTTTATAAGATTAGTAATATAT
GCTCACATTTAAATGTTCATTGAATTTTGGTTGCTATTAAGTGTATTAAAAGAAAGGCAT
GTAGTTAGTTGTATTTCTGTACCCCACAGACACATATGTTTTAAAGTAATAATAAAAAAA
GGAATTAAATGTATTCCTACATACTACAGTATGAATGTTAGCGTATATTGCATCGCACTC
CATATCACTCGCCCCTTATGAAAAATAGTTTGCTATTTTGGAACCCCCTGGCAGCCATAG
TGGATCACCACAGACCCAGAGCTCATTTATCTTTTGTCAGAGATGAAGCCAAACTAACGC
CATCTCCTGAAGCTGCTAAAGAATGAGGAGGGACACAGGGATGGTAAAAATAAACCTGGA
GCTCAGGTAACTACACAGAGAAGTCACTCCACAAGTAATAGGTGGCTTCTTTAAAGTGGA
ACTCTTGTTTGGAACTCTCTGTCTGCTACAAAATTATCCTTTTTGTATCCAAGAAACATT
TTTTAGACTAATTTGCATGTCTTCATTTGCATGGAAACAACAGAGCCTCATTGAACATGT
GGAATGATCAGTGATTTGACACTGTATTACCATCACTGCTAAACATATACTATATTGTGG
GCTCAAACAa
>NODE_1574_length_362_cov_9.497237
TTACGTCAACCGGATCGTCTGATTGGTTTGAAGGACTATTCAATTGCGTACAGAGTCATT
TGAAATATGCCCGTTGGTCACGCCTCTTGTGCACTAGAATATACAGGCAGAGTCCCCAGA
CCAATGTTCAATCTTGAACTTGGTCTGGTGATAGCCAGACTAGCTGTATCCAGCACTATG
CATAGATTTTTGCATTGGTGAGAAAGGCAGTCATTATAGCCAATTAGGGAAGGAGACAGA
AATATAATACATTCTTGATCGATCTGTAATATAAATAATGTTCTTCTGAATATGAGCATT
TACTTTGATATATTTGTATTACATGTACAGATGGCCTCAGAGGAAATTAAACAGTCAACC
ACAGATGTTGTTTGCAAATTGTACCTGATATTCCAGTGCAAGCAAACGTCTCTAACATTG
TCCCAACTTGCCTCACCt
>NODE_1580_length_173_cov_75.132950
AGAAACCCAGGCTCTTTAGCCTGCTGATGAGGATATTGTGATTGACAGAGTCAAAAGCCT
TGGCCAGATCGATGAAAACAGCTGCACAATATTGTTTTTGGTCAATGGCAGATATGATAT
CGTTTAGGACTTTGAGTGTGGCTGAGGTGCACCCTCGACCAGCTCGAAAGCCGGACTGCA
TATTGGAGAGGCTGTGGTGGGATTCTAAGTGGTTGACAATCTGTTTATTGACAAGGCATT
CGAAGACCT
>NODE_1581_length_77_cov_23.844156
TGCAGATAGGATGACATCAAAATAAACAGAACAGTTGAGAAGAATAAACAGAAGAAGAAA
CCAAACAGTTCTTTCACAAGTGCAGATAGGATGACATCAAAATAAACAGAACAGTTGAGA
AGAATAAACAGAAGAAGAAACCAAACAGTTCTT
>NODE_1584_length_356_cov_18.584270
GCATTCTAGCTTAAATCCAGCAGGGGGCGATGTCCGTGGTTGCAAAAAGAGGCCTGCACA
ATAGAAATCAATGGGAAATCGACCCACTTCTGACTTGATTTATTAACTCAATAAAAATTG
TCAGAATTAGTTTATTGTCTCAATCGATAGGTTTATTTTTTCTGCAATACAGAATGATGT
TCATTTTCTGAAATATGGTTTCACTGATTTTAAAATCTGCAATAAAGCAGGGGTTGTTTA
AGGGATTGTTATAATTATAGAGGCATGTGAAATTCATTTTGGGGCTTGAGCACGCTTTTA
TATTAGTGACTGTGACATTTTGGTTGCTAAAAAAATAGTAATAATGTATTTTTCAGCGTT
CGGTTTGCCCGTCTCCTCCCTCACTACTCCCTCTCGTCCAATGACTGTATACCCTCGTCA
CATCCGCAACCA
>NODE_1589_length_181_cov_14.701657
ATGAAAATGATCGTGATAAACACACACAAAACAATCATAAATTAATATGGATAATATTTT
CGATGGCAATGGAATGAGGTAAACAAAAGGGCGGTCTGCAAGCTTGTAATCAGGAAGCGA
AAAGCAGAGCCAATCAGACAGGGAGGGTGAAGAGGAGAAGTGGAGCAGTAGCAGGGTAGT
GTGGCTATCACCAGACCAAGTTCAAGATTAAACATTGGTCTGGGGACTGCCTGTATTTTC
TAGTGCACAAGAGGCGt
>NODE_1590_length_370_cov_15.759459
AGACTAAAGCAGAGATTTAAAATGAACATGGTGATTAAGCTCAAATGTGCTGGGCATTTA
TATAGCTGGACTGCAAGATAATGAATAAAGATTCATGCTTTAGACCCACATTTTAATTTT
GCACAGAATGAGCCTGATGTAGGCAGCATTTAATCACCTTACTGACAGGAGTAACTGCTT
TCATTTAACCTTGACTGAAGATCATGAATTCTAACGTGTTTAATTGGATACATCATTTAA
CAGAATGAACAGAGCACATTTTCCCCAATTCAAAGGCTCTGATTGGCAGACAGTGGCATT
AAGGCCTGCTACAATTAAAGCTGATCTGTATTCACTGCCCCTGTCACCCAACCCTATAAG
TGATGTGACTGTTTGATCATCGCTGCAGAGAAACTTTACTGAACTTCACCTTGTTTTGAA
AGGGCTCGACGCTGAATGGAATGGGa
>NODE_1591_length_165_cov_27.218182
TGCTAGGAGAGGCGAGGCGGGAGAGGCCAGGCAGAAAGGAAGAGAATCTGGGTTTGCCAT
CAACAGCTCAGGAGACTTGCATTGGCAGCAAGATTGATGACACCCTCCCCACAAAGTAAC
AAAGGAACTCCTGCGCATGAGTTCCTGCTTATGGGGGCTGATAGACTTGTCATCCTCTTA
ATAAACACAGAAGATATGTCAGCAGAAGCAGAGGGGGAATGAACCCAATAGAGCCACCCA
c
>NODE_1592_length_221_cov_17.203619
TTACACAGACCACTGACGCATAACAGTGCAGCTAGCAAAATGCTAACCACAACCCAATGC
TACATGTAATGGAAAGCGACACGCACGAAGACCAAAACCGAAAATGCATTATACATCACC
AACACGGCTAGCTAGCCAAACCGCGCTGAAACTCAGGAACCAAGGAAGCAAGCAATGGAA
CAGCAACAAAGGATCGCAACCAACGCCGGCCGCATACCAACACGCACTAAGATAGGTATG
ACTGAACAACGCCAGTACTGTACACGTCCTATTTATGCGCCTCACAGCCCCATGTGa
>NODE_1593_length_105_cov_30.761906
GCAGTTGAATTGGTCAGTATGGTGTTCACTGTAGTACAGAATTTATTTTCTTAATACATT
TTGTATGTTACATGTGTGTTGGTTGATTTAGTAATTATTTACTTTGGTGTAATATATCCT
TTGTGCTTTTCTGTTGATTTGGTTTAGTAATGTGTTTTATGTAATATAGACTTGTTTTTC
A
>NODE_1595_length_115_cov_14.947826
CCAGACCTAAACCCAATAGAGAATCTTTGGAGGGAGCTCAAACTCCATGTTTCTCAGCGA
CAGCCCAGAAACCTGATTGATCTAGAGAAGATCTGTGTGGAGGAGTGGGCCAAATTCCCT
CCTCCAGTGTGTGCAAACCTGGTGAAAAACTACAAGAAACGTTTGACCTCTGTAATTGCA
AACAAAGGCTA
>NODE_1597_length_383_cov_40.710182
GGCCAATCGGGCTCATAATTTGATAACCTCTCCTCGATTTTTGGACTACCATCTATCAAA
GTTTCAGCTCTCTAGCTCTTACTGGTTGCTCTGCACGATGCGTTTTACGGCAGAATAATA
ATAATAATAATTAAAGCTGCAAGCAGCATTCATCGGGTTTCAAGCTTTTAACACCTTTAA
GCACATATAAAGTTTAATAATACATAGCACCTTTGACCAAGACATTGCCTACCAATTTTC
AAGTCAATCGGACAAACGGTCAGATGGTCATGTGGTTTATATAATTACTTGGACTTGTTG
TAACAAACATTACATTGGGGAAACAAAATTTAGCTTAGAGGTTAGACTGAAACAACACTT
ATATAATATTAGACAAGCTCAAATCCAGACAACATTGGTTACACATTTTCAGACTCATTC
CAGTACCTACCTTAGAATATCAGGCCTGCAGTCTCACTC
>NODE_1599_length_269_cov_22.059479
CGCTCACTGCTCGCCTGAGTCTTTGTTAATAAATCCATTAATATATAAACGATGGAACCT
TTACCTGGGTCCCAGTTGCCATGGCTTTCATGTTGTTGTTGTGTTGTTGTTTGGCTCTAA
ATCAGGTATTAATGTCATTCTGTGTGAACTCGGTAGATGGCAGACTGCCTGGTAATTCAT
ATGCTTGTTCTCTGATGGCATCTGTCGAAGTGCGCTCTCGGTACATTGGTACACGCCCTG
TGGGAAACTACTGAGCCAGCCCCAGACTGAGTGGGATGGAAGCAATTTCTTAACTGGGAC
ACTTGCTCCCAAAAAGAGAGAGAGTGAGGGATAGAGAGAGAGAGa
>NODE_1605_length_157_cov_152.178345
ACATCATTAATATATACAGAAAAAAGGGTTGGCCCGAGAATTGAACCCTGCGGCACCCCC
ATAGAGACAGCCAAAGGACTGGACAGTAGGCCCTCAGATTTGACACACTGGAATCTGTCA
GAAAAATAATTGGAAAACCAGGCAAGGCAGCCCTCAGAGAAACCCAGGCTCTTTAGCCTG
CTGATGAGAATATTATGATTGACAGAGTCAAAAGCCTTGGCCAGATCGATGAA
>NODE_1607_length_873_cov_15.987400
TCCAGGAAAAAAATAATTTGGTTTGCTCAAAGAGAGGCACAGATGGGGTTTGAACCCATG
ATCTTCGGTTTACGAGACCGACGCCTTACCACTTGGCCACTATGCCACCATGCCACCACT
GCACACTTGCCATCTTGGCATTCCTCAAAGTCTGTGTTATGCAAATGAACTAATTTGTGA
AAAGTAGAAAGTGCCCTGCAGAAGCAATGCATTGAGCCCACAACTTCATAAATGCAAAGT
ATGCGCTCTACCACAGAGACTACATCCACTCCATGCAGCACACCTCTCCTGCTTTGTCTA
CAGAAGTTAGCTTTAAATGCTCCATTTAAGCAAAACCCCATTGAAATTATGTAATTGTTC
ATTATCATAGTCATAATTGAACTCACAATGATCAGTGTAGCACTTGGCCGCAAGACTGCA
CCCCCATTTCCTTTGACTTGTCATTGTGGATAGTAGACATGAAAGTCCAAATATTGCGAA
AAAACATAAAGGCCATGGAGAAGCTGGGGATTGAACCCAGGACTTTACACATGCGAAGCA
TACGCTCTACCACTGAGCTACATCCCCTACTTAAGAAAACTTAACACTTTATGAAACACA
ATGTACTTTTCCATCTTGTCTGAATGAATGTACATGGCTAAGATAGTTACTCTCACTGAA
CACGATGTAAACATATCTTCATCAGAGAACCCTATATCCCAGACCAGAGTTAACTATCAA
GACACAGTCAAGGATTGACCTCACAATTTCCCTGATGGTCTAGTGGTTAGTATTCGGCAG
CCTCACTGCTGTGGCCAGGGTATGATTTCAGGTCAGTAAAAGCAAGTGTTTTGTGTAAAG
CCCAAAAATTACTATCAAAGAAAGTATACATCATCTGATTGACACGTCCTTCAAGACAGA
TTGGAACCAGTAACCTAAGGACTACTGTTCACCTATTTATCTTCAGTGa
>NODE_1608_length_624_cov_34.665066
ACAGAGCTTTTGACACCACGCTGTTCAGCCGTCGAGACAATTGGCCCTCTCGGTTTAACA
AACTTTAATTTCATATCTTTAAGTGCACCAGTGCATAAAAGGCGTGCCTCAGTGGGTCTG
AATCCACTCCTCAGACTGCATCGACAGATCTCTCTTTTCTGTTTTCTCTCTCTTGTCCTT
CTCTTTTATTGCTTTGTACAGCAAAGCACCATTACTGATCCCTTCCAAAGCACAAACTAA
AAATCTATCCCGTTGTCATTTGCTGCACCGTGCCATCTATCATCGGGGGGCGCTTGGCAG
CATCTCCTGACCAGAGAGGAGGTGCTGGAACAGGAGGCAGAGTCAAGGACTTTCACGCGC
AACAAAAAACTTGTCACAATTATTTATGGCTCTTGCCGGGACACATAATAGGACACATCA
AACTGCTGTTTTTTCGGTGTGATGAGCGCCCTCACATCGCTGGCTCCCTTGTCGAAGTGG
GTCACAGGCATCTCTTGCCTTACACATACAATTTCCAAGACAATGGCAGAGCACTTGGGG
AAAGTGACAGTGACAAATACTGGAGCCCCCACGGAAAGCCAGGCAGGCTGTTACATGAGT
GATTGCGCCAATAATCATGCGGAATCGTCACGTGTCTGTGGAGGGCCAGCCAGAGGGAGG
GAGATGGCAAGCTTAGGTGGCAGGGGGTGGAAGGGAGGGg
>NODE_1609_length_430_cov_21.067442
CCTTTGTATTTACATGAGAACAGGGCTACAGGTCTGTGACTAAATTATTCCTAGCTTTTG
GGTTTTTCTCCCCTAAAACCGAAGGCAAGTAAAGGGGAAACTGTAAATACACCATTACTG
CTGTTAACACCCATCCAGTTCCCCCACCACCGCCCCCTTTCCCCTGTTGCCTTGCCTATC
AGTGTAGAGCAGTGGTCTGTGAAGAAATTCCCAATATCTAAATTTACACACTGTATCAAT
CTTGTTTAATAGACTGGAAAGCTTATTGCTCCGGCGCCGAGCCGGGAGAGAGGGCAGCGG
TGATAAATTGCGCCGTCCCCACGACAGCCGCCCGTGATGTATAATGAAATATTTATGATT
TATCCCGGCTAATAAACTGAAATGAAGTGCGTGATGTATGGGAACAGATGGGTCCTCTAT
TGATGCTGGGCTTCGCTCAACGGAGGAGAAGAGGAGAGCGAGAGACACTGGAAAAGGGGG
GAAGGAGAAGACTGTACTGAAAGAGg
>NODE_1613_length_235_cov_20.085106
GAGGGTGGCGACGTGATGACGATGTGGAGAGCGGTCCAAATGAGGGGCAGCTGAACCTAG
GAGAGGTTGACAGAAACAATTACTACCAAAGAAATAGAAGGAGAGACACACACAGACCAA
GATGGGAGAATGACAGGAGAAGAAAAATCACACAGGTGCGTGGCAATGTTCAAGGGCAGC
GGGGGTTTAGAGACCCACCACTTCATAAGCCCGTCAGCTCTGATCCTGCTTTCACAGCAG
TGACAAGAAATATCTATAACTTAATTAGAGCTGTGCACCATTCCACTAATGTCACAGCAG
CAGAACCGCCt
>NODE_1616_length_473_cov_28.526426
GGGTACACATACCCCCATTTGAGAAACACTGCCTTAGGAGATGTTCTGGGTGCCTTCACT
TATGATTCATCATCACCTTATACTTCATCACATTACACTCTTTACAAACATACACACACA
AACATACACACCCGTCTGGTGGGGAGTCTGGCCTGCCATGACTGACTGCGCCTCACTGCC
CTTGTGCAGTGGTGTGCCAGTTGTGCCTCCCCCCATCGCTGTGAATGCCACCATCTGGCG
TGTCACGTGGACATCATAATCTCTCCTTAATTACATTAGCAGCACAATCAGTTACTGCAT
TACAAGGCCGGGCGAAGAGCTTTTAAATCTTGGAGGAAATCATAAATAATTGCACTAAGT
ACCCGGCACCAGATGTGCGTGCCAACTTGGCTGGCATGAGATAAATAGTAACCTCGACAA
AAGTGTTCGATATCTACAATGCAAATGTTTTTTTGGACAGTGTCATCCTTTTAACCTTTG
CTATGCACATCTTCATCGACTCATCAGGAGAGCTATGTTCATTTTAAATATCTTGCTTTT
GGAAATGCa
>NODE_1617_length_778_cov_16.100258
GGAGAAGAACAACTCCCGTATCAAGGTGGCCGTCAAGAGTCTCGTCAACAAGGGCACCCT
TGTCCAGACCAAGGGCACCGGTGCCTCTGGCTCATTCAAGCTCAACAAGAAATCTGCCGA
GGCCAAAAAGCCCGCTAAGAAAGCTGCAGCCCCTAAAGCCAAGAAGGTGGCCGCTAAGAA
GCCCGCGGCAGCTAAAAAACCCAAGAAGGCAGCAGCCAAGAAGCCCGCAGCAGCCGCTAA
GAAGTCTCCCAAGAAGGCAAAGAAGCCGGTAACACCCAAAAAGGCAGCCAAGAGCCCAAA
GAAGGTGAAGAAGCCCGCCGCAGCTGCCAAGAAGGCAGCCAAGAGCCCCAAGAAGGCGAC
CAAGGCAGCAAAGCCCAAAGCTGCCAAGCCCAAGGCAGCCAAGCCCAAGAAGGCAGCCCC
CAAGAAGAAGTAAAGAAATTACAAACAGTGTGTTCCACTCAAAGACACATGATGTTGTAC
CACAAAAGGCTCTTTTAAGAGCCACCCACCTGTGTCCATAAAAGCGCATTTCCATGTTTT
GATTGATTCAAAATGATGTGGCCCTACTATCTGTCTGAAAAAAAACAACAAATTGAGAGA
CCACTGTCCCACTATGCGTGTGTGTGTGTGTGTGGCCGTAGAGAGAGAGAGGGAGGGAGG
GACACAGAGGAAAATGTATTGATTCAGAAAAGGTTGAGCCAAATAGTTTCAATGCAAAAC
AGTGCACCCAGTTGTCCTTCACCTGACAATTGTAGAATAATGCATGTATGTACACGGGAC
AACATGTGTCAATATTAATGTGTTGATATGGCCTTAACACGTTTTGTGTCAAATGTTTCA
AAACAGACTTGAAa
>NODE_1619_length_702_cov_60.766380
CAAAGCCAGAATAAGTATTGTGTTTCAACTAAGATATTGAAAACCTTCAACACAACCTAA
AGGAGAGGTCAAAATAAACAAAGCCTTGGGCGACTAACAAAAGTTCTCCCTAATATTTTA
CTGGGGCAACCACATTTGTTTCATAATTAGTACAACTAGGACATTAAAATGTGTTGCTTT
TTAACTCTTTGGTGTACTACATATCAGTGCCTTTCAGTCCCTAAAGTGTTAAAAATTCAA
TAACTTAATTGGTGGCCCCTGGAAATGAGATGTAACTCAAAAGGTCACAACGCCAAACTA
TGCTTTATGTCGCCCAAGCCTCCGTTTGATCTGGAGGGTAAAATAAATCTACAACTACAC
ACTTTTTTGCCCATGATGTCGTGAAAATGCATGTTGACAGCCTGGTCCACTGATTGTTCG
GCCTCGAAAGTAATAAATCCAAAACCTAGCCAACGACCAAGAGTGAATCAAGGTAGCAGG
GTGTTGTGACAACACAAGATGAAGAACAGTATTGGGGTCAGCAAGACAGGGATCCATCAA
GTGAGCTGGAAGCTCCTGGGGTTCGGATGATGTTGCAGACTTGCAGACACAAGCTAAAGA
CTAGGAGCTGGCTGAAGCACATACATCATCCTACTTTTACTGTGCACCTCAATGTGCTAT
ACATTAACTCGATTTTGTTTTTGTTATTCAACCATACCACTGTCTATCAAAGTAACATTT
TGTACATTTTAACACTTCTTGTGCTGTATTCATTTATACCAATTAGAAATTGAAAATg
>NODE_1620_length_332_cov_18.801205
GAGTCGAACCTAGAGTCTTCTGATCCGTAGTCAGACGCGTTATCCATTGCGCCACTAGCC
CCTGCCTGCTGATGTACCTTGCTACAGAGAATGTGTCCGGTAAACCATTGAAAAATCACT
GCATTATCCACTATTTTGCTGTTTGGTAAAAACCATCGTATGCCGAAACCCGGGATCGAA
CCAGGGACCTTTAGATCTTCAGTCTAACGCTCTCCCAACTGAGCTATTTCGGCCCTTTAC
CGAAATTGCTGTAGATAACAATTGACCCATCACACGCATATGTTTAATGTCTTTGAGACA
GCATTTCACAAAACCTTTAGACGAAATAGTTCCACAATGTTCTGGACTTTCAGATCTATA
CATTATGCATTTTGATTCCATGAAGCCAGTCAGGTGACAAGAATTAAa
>NODE_1621_length_255_cov_11.286275
TGGGTGATTAGTTTTCTGGAGTGTTCCTTTAAACGTCACAATGTCCCGTCGGTTTGGGAT
TATCTGTCAGTAATCAGAATGTGGTTTTCTTTTGACTCCACTCAGGCTACATGGTGTGAA
GATCACTCAGAGGAAGGCTGAGAACCAGATTAAAATGGCAAAGATGATTATGATGAATGA
GCTGAACAAAAGGGCCAACCTATTAATAGAACAAGTAGAGGTAATGACTTTGACTCCATC
TTTTCTCTCTCCCTCTAAGCCTCAGTTTTTCCATGGGTGTTCGTTCTCCAGTGTCCAGCT
GAATGTACACGTTTCAGTCAGGAGTGCTTCc
>NODE_1622_length_274_cov_20.310219
CTTTGAAATAGTCATGAACTTTATTTAGGTTAGCGTAGCATTCCTTGCTTTGACCCATAA
ACGTATGCTTGTATCTTGATAAAAACAAATTAAAATCGCGAGTTTTGCGCACCCCATTTC
AAGCGTCCTGGACACCATTTACTTTTTTATCTGAGTGTAAAGATGTAGTGGTTACTTGTG
TTATTAAAGAGCCGACATACAACCACGAACGGGAAGGAAGAGGAAATTTTGTACAAGAAG
GAAAGAGTGGGGACCTCGCATCACCGCTTTGACTCTCTCACTCAGCAAACAGAGACCTGC
TAACCGACTCAGTGGGTGGCTGCGTATCGTTTTCACTAGCGAGATTAaaa
>NODE_1624_length_134_cov_31.701492
TAGGGGGCACTCATCCCTCTGGTCTAAAGATCATGCCCAATGCCCCAAGGCAGTGATGGG
GGACATCTGCCTTGAGCCGGGGGTGCCGTCTTTCGGATGGGACGTTAAACGGGTGTCCTG
ACTCTCTGTGGTCATAAAAAATCCCATGGCACTTATCGTAAGAGCAGGGGTGTTAACCCC
GGTGTCATGGCCAAATTCCCAAACAGGCCT
>NODE_1626_length_84_cov_12.392858
CGTCATGGTTTGAAATCATGCATGGCACGGAAGGTTCCCCTGCTTAAACCAGCACATGTC
AAGGCCCGTCTTAAGTATGCCAACGACCATTTGGATGATCCAGAGGAGTCATGGGAGAAA
GTCATGTGGTCAGATGAGACCAAAATAGAACTTTTTGGTC
>NODE_1627_length_309_cov_13.893204
GCACTGACTAAATGGAAAAAGGCAAATATTAAAACACAAAGTTTAATATTTGATACCAGA
TAATGTGCAAAATATCAAGTATTAGAGGTATGAAACACAATTTACAAGCTGTAGTTAAAA
TAGAATAGTTAAGCACTGTAACAACAGAATAAGCAGCAAATTGTATATGAATTGAGATCT
TCAGGATCAAAGAACGTGCAGGACACCAAAAAATTATAAGAATAACAATATTTACAAGCC
ATTCCTAACAACAGGACAAGTGGTAATAATTTAAAGGACAAGTTCGGTATTTAACACTTA
AAGCCCTGTTTTCAGATCGTTTCTGATTAAATAGAACATTTAAGGTTGAAATTTGGACAC
ATGCTGCTGTCCCGAGGATTTTCGG
>NODE_1629_length_385_cov_39.075325
TCAGGTAGGAAATGTTTTCACACCACCACAATTACAGAAATCGTCATTACATTGCTCACT
CTCAAATACAGATAGAAGCTCGAAAATATGCACAGGCGAGGAGGAGAAAGTGGCTCACTT
CTGTTTGCTAAATTAATCGCTTCCTAAATGGCTCCGGGCCAGGCAAAGTTAACATTTGCA
GTTTCAAAGGTTTTCAGCGCTTGCAATGAGCCATGAAATTACTGCATGCCGTCGAAAATG
GCAGCTGATGAAAAGCCCAAGGAGCGAGTCCCATAGGCGGAGAGAGAGAGAGGCTTGGAA
GGGAAATCTTCAACACAAAGTCTCAGTCCTTTCTGATGTGCATCATGGATGGTGAAATTC
ACGACCAAAAACTTCTGAAAATACCTCAACATGAGATGAGAAAGCTTGTGAGACGGGCCG
TGACTGGACATGGTAGAtgacaaacagctgttcccgtttct
>NODE_1635_length_488_cov_35.510246
CCCCCGTCTGTCGGCCGGACCATCGTGGCAGGAAGCCTTTGTCCGAGGTGTTCATCTGGA
ACAACTTTGCCACACTTGTTTCCATGTTCTTTTAGATTACAGGGCAGCGGAGCCAGGCTC
GTCTTTGAAGCTCTGCTCTTCCCCCCTTTGTCTCTGCAATGCACTCTGGTAATTAACTTT
GTCCTTCTTTTATTTGTTCCAGTCACTCGCAGTCCACTCTTCTGAGCATCTTCTCCCTGG
AGTACCAGGTTAGAAGTTTTCTTCCTTTGTGAGAGCTGACAGGTGCCTAATTGAATGATG
AATGTCCCTTTATTTCTTTGTAATTGAACTGCCAGCACTCTGATTGGTTTGGAGGATCCC
CCCCCACTCCCCCCCCACCTTTTTCTCCTCTCTTTCACGTTGAGAGTCCTGCTTGCATGA
GTCTCGGTGGATGTCTGCCAAGAGTTGCCATCCATCTGTCTAATAACATCTAGCCCCTGC
TTATTTGGTGGACCTGTAATAAATTATGCTAAACCATTATTATTCTGACAATAATAATTT
CCCAGTGTAGTGcggctgcgtgtg
>NODE_1636_length_576_cov_37.480904
AAAGTGTTTTGCGAAAAGCAAAGACTACCAGTTTAGTTGAAGGCTAGAGTGAAGAGATAT
GTTTTTAATAGCTTCTTAAATATGTTTATAGATGATGCCTCCTTTATATTTTCTGGTATT
TTGTTCCACAGCTTTGGGGCATAGTTAAAAAAGGCAGCATCACCGATTTTTTTATGAGTG
GGATTTGGAACCTTTAGCAAGTTAGCAGTCGAGGATCTGAGGGCCCTTTGTGGAACATAG
GTTTTTAGAGAATCTGTAAAATAGGCTGGTCCCAAGCCGTTTAGAGTTTTATAAACAAGC
AATAGGACCTTGAAATCGATCCTGTAGGAGACTGGGAGCCAATGCAGTGATTTCAAAACT
GGAGTAATGTGTTCTCGCCTCTTTGTTTTTGTTAAGAGTCTTGCTGCTGAGTTCTGGATG
AGTTGAATCTTCTCTAAAGACTTTTTGGGGAGACCTGTAAGGATGGCATTGCAGTAGTCC
AATCTGGTTGTAATAAATGCGTGAATTAGTTTCTCTGCATCTTTTTGGGTTATGAATGGT
CTTACTTTAGCAATATTTCTGAGGTGAAAGTAAGAGGTTTTGGTCACCTTGTTCAGATGG
GAGGTAAAATGTAGGTCAGAATCTATGATAATACCTAGGCTCTTTACTTCAG
>NODE_1637_length_326_cov_19.168711
TGACATAATATGTGGTGTGGCACAAGGAAGCTGTCTTGCTCCACTACTGTTTTCACTATA
CATGCTACCACTAGGCGATGTCATTAGAGAATACAATGTCAATTTCCACAGCTATGCTGA
TGACACACAGCTATACATTTCTGTTGAGCCGGATGACCTAAATACAATAGCCTCACTATC
CAGGTGTCTAATTGCAATAAATAATTGGATGAGCGCAAATTTCCTAAAACTAAATGAAGA
TAAAACAGAAATCCTCTTAGTAGGGCCCAAAGTCAAAAGGGAGAAAGTCAGCACAAGCCT
TGGTAACCTGACCTCACTGATCAAACCTGAAGTAAAGAGCCTAGGTATTATCATAGATTC
TGACCTACATTTTACCTCCCATCTGAACAAGGTGACCAAAAC
>NODE_1638_length_286_cov_17.793707
TGTCTTTTACCCACTTATAATAATATGATTGTATTTGTAAACAGCATTAGTTAAGGCATT
AGGTAACAATGATATTAATCTTTGTTATTTTAGTAAATGTTAAAATACTGTACTTGATGC
CAGTAGGGTTGGTCTCTGCGCAGGCTGTAAACACCCCCTTCCATACTGACACAGAAACCC
TTATTTTGCACTGCCTCACTAATTGACTTTTCTCTTGCATCGTAGGGACACTTGGCCTCC
AATATTGCAGATGACCCCACCAGACCATCTGGAGATGCTCTTTTGGAAGAGATGGACCCT
AGCAAGAAGTGAAGCAGTCACACGCTTTGACCTAAGGACAGCTCCAAAGTTGCTGGCAGT
Ca
>NODE_1639_length_296_cov_35.851353
ACTTGTTTCAATATATATCAAGTGGAATTGTTAAGGAATTATTTGAATTCAATCTTTTAT
TGAGCTTTACAATATTTCCCATTCAAATCTTCTTAGGGCTCCATTACTTGATGCACATAT
ATAGATGGGACTTGTTTCAATATATAGCAAGTGGAATTGTTATGAAATTATTTGAATTCA
ACCTTTTATTGAGCTTTACAATATTCCCCATTCAAATCTCTATAGGGCTCCAATTTCTAC
AAAATTATGCAGTAGAAGTGTTACATACTTAATGCACATATAGATGGGTTTTGTTACAAT
ATATCAAGTGGAATTGTTAAGGAATTATTTGAATTCAACCTTTTATTGAGCTTTACAATA
TTCCCCATTCAA
>NODE_1642_length_312_cov_10.076923
TCTTCAGACCAGGCTGGATACTTCTTCTTGCACCCTTTGCACTCCAGATACTCTGTGGCC
ATGTCATACCACCCGTCTATGTCCAGGACCTTGCGCACAGTGCGATAAAGGCCAGCAGCT
GTCAGCTTGTGGTTATTGCAGGCTGGTTGGACACAGACAAGTGGAATGGACCACATCTTC
AGCGGCATCCAGAGGAACAGAGGGCGGCAGAAGAAGATATCAGGAGAAGTAGGGGGCTGG
GTGAAGATGGTCGGGGGCTGGGGAGGGTACCACCAGAAGTTGGGATGTGGCGTCAGCTCA
GGCTTCCCTGTTTTTATGTTGGCCCTGAACAGAGTCTTCCTGATCCAGTCCTGCTGGAAA
GATGGGAGTTGCTCGTTCCAGTGGAGAt
>NODE_1643_length_346_cov_37.173409
TGTAAATAGAACCCACTTCTGCTGGAATCCCCTTTGCATAAAAAAAAAAGAAAAATTGTC
ATTGTACCTTTGTGTGACTTTGGAAAATAATTGAGTTAAAACACTCAATAAAACATTAAT
TAGTTTAGCCGTCTAGTGCAGATAACAGATAAAACCCTATGTAATTCATATTGATTAGAA
TATGCACATTGCATGTAACCTCTTAAGACAAGTTTCCTTTATTATATACTCACAAAGCCC
AGGTCATTATTCGTACAAAGAAAGATCACTTTAGATTTTATCTATCACATAAAAAGGTTT
GATTGAGTTTTTTTTTTCTTAGGAAGCTTGGACAATCTATTTCATTCTAGTTTGATTGTA
TTACCTCTTAATTAGTTTGGATATTGAGTTGAACAGGCCCTATTGATTCCATGTGCATTC
At
>NODE_1644_length_402_cov_35.567165
GAATTCGTTGTCAAATTTGACCAGAAATACGACTCTGTGTTGTCATTCGTTTCTGAAGAT
GTGCTTTTCTGACCGATTTGCCCAACAGCTAACGTTACAGTGGGCGGAAGCCTGGGCCCT
GGATGTAGCCCCGTTAGCAGAGCATAGTCTGTTTATTTCATGTGTCACTGTTTCTGAAGA
GGTGCTTTTCCGACCGTCGTGACAACTGCAATGCTTCGACAACGTAAGTGGAAACAATTA
GTTATAATTTCAAATGATATCTAGTCAATCTTTTGAAAACAGTGAATAGATATATTTGCA
TGTTTTTATATAACATTTTTTGCTAGGATTCTGGCTCAAATATATGTTTCAACATGTAAA
GTCTCAATTGTATATCCTGTCATCCATGTTCGTTGTAAGTTTAGTTTCGCTTTTTGTAAG
CCAACCAATCAGCGCGCAGCTCATCTAAATATTCATGAGCATACCAGACAAGGTAGAA
>NODE_1645_length_614_cov_34.340389
TTCTGTCATAAAGACCTCTATAAATCAGTGATGCTTATGGAAGTACTGCAGAATATGGTC
CCTGGATTTGTATCCCCTGTGTTGGCTATTAGGAAGCCATTACTGACACATTTTCTTCCT
TCAAACAAAAATGATCAAATCTAATACCACCAAGATTAGGGAGATTAAGGGAAAAAGTGT
TAGCAGAGCCATTCAACATGAGCCTCTATCTAAACAATACACGTTAAACTAAATAAAAAC
AGCCTTTTTTCCCGTTGACACTATTATCCATCTGTTTGGACAAAATTGCTGTATCATGGT
ATAAATCTGTGATACAAGTGACATATCCTCTAAAATAAAAGGGAACATTAACTGCTCTAT
CTTCTAGAGGCCCTGGGACTAGCTGGCTATAAGCTCACTCAAGTGTGATGGCAGTTATAC
TGTGTTTTACTAGACTACAGACAATTATCCTTTGCTCCTCTCCCCCTAGAAGACAAACTG
CCATGGCTTGAGCTGAAATGATTTCAAATAGATTTTCCAAAATGTCTGTCGCTAGATTGC
TTCCATACATTATTTCGCTTAAATGGATAGACAAAAAGAGGGTGTAAATCCACAAATCAA
TCACAACTGCCGCTTTACCAGATGGAAACAAAAAATAAGCTTTCCATCAGTGTGTGTGTG
TCTGTGTGTGTGTTATAGCTTTAAAAACCg
>NODE_1647_length_581_cov_14.774527
GATGTGATGTCCGACAGGGTTGGATCCCTGTCATCCCTGTTTTCCTCTCCCTCTGACACC
CAAACCTCTCAATTAAGGCGAGACACACACTTACCTTCAATACACAGCTCCCAGTCACAG
TCCTCGGTCAATAATCACCAATCTGCAAATCACAATCATGTTACCCACAGAAGATCATCC
TCACCTGAATACTGACTACTCACCTGATTAACCACGCCCCTACACCTGTGCACTTCCCTG
GTCTATATAACGCCTGCGTCCATAGTCACACTTTGCGAAGTATTGCCTAACTGTGAGGAA
TACCGAGCGCTTTGAAAATTATTGTTATCCTGTGAATGAACTAATGCCTGTCTTTTGATC
TTTGAGTTTAAGCCGTTGCCCTTGTACCTGTTTGCCATTGAAAGGACTGACTTCCTGGAA
CCTAACTCTGTGCCTGGACTGTAACTACGATTTTGGATTTCCCCTTGGCTTTGCAAGTAT
ATTCAAGTGTACCGAACTACCCCTTACGTACGACCTGTTATTCCTGGATTATCCATAGAC
TGCTCTCCCTGGCTTGAACCCTGCGTGTTGACTATTCTGAACTCTGGTAAAGTGTGCATT
AACCTGTTTGGTTTCTATTCACCACTAAGAACGGAGCTGGTTAAAGATTCCCACATc
>NODE_1648_length_131_cov_125.374046
CACCCTTTCCACTGTCAGTACTATCCTCCATGCAACCACACAACAATCATTCGTACCATA
CACACCGTACAAGCACCACAGATATTCTACAACAACATATGTCCATCCACCCAAGACAAA
GTATAGTTGTCCAGTCGTCCAAGACCAAGAAGAAGAACAATGTCCTCTACAGCATCCAAG
AGTGTTAGTAGGGAAAAAAATAGTACT
>NODE_1649_length_408_cov_25.174019
CTGGGTAATAATGGGGAGTGCAAAACGCTGTTCGCCGTGCGGACGATGGGTTCGGAGAGA
GACTTAGCCCCAACTCAGAGGAATGAATAAGCATTCCTTAATTAGCCCACGGGGTTAAGT
GCACGCCTTAATGGGCCTTTCCCAAACTCCACGGTGACATCCCTCTCCAAACATGGCCAA
GAAGAGAAGTTCCATTAGCAATATTAATACAAGCTTAGTTGATCATTTTCATTCAATTAA
CTTCCTTCAATTAAATAGATAGCTCGACAATGGGGGTGATAAAAGATGGCCGAGAGACGG
CTGATGACTCGAACCAAACATTAGTGTGTTACGGGGTCAGTGGCGTTAAAGCGACTGTAA
ATCCAGCACTGTTCAATTTGGAAAATGCATTTCCCTGCTCTTCCACTTCTTTAATGGGTC
GTTTTAGCTGACGGGGAGGAGTTTGAGCACCTCTATCTTTTGCAAATTTCCTGTCACATT
CCTa
>NODE_1650_length_245_cov_15.285714
CACGGCGCCATCGTCGAACTTCACCTTCGTCTTCTTCTTTTTCAAAACAGGAGGCTCGAG
GTCTGTCTCCGAGCCTAGCCACCGTTTTAACTGTTCGTTCCTCTTCTGCTTGGCGTCAGC
CATCTTCATCCCCTCCTGTCTTGGGCTTCTTATCTTTCTCCGAGAGAGGATATACTTTAT
AGTGCCACTATCCCACAGCGCACTGGGGCGTGGGAAGGGGGTGTTGGAGAGATCGTCTGG
ATTGTTTTCCATAAACTCGCGAGACAAAAGTGACGTCACCCCAGGATCTGCAGTATAACG
TCATCATGAGCAGATGAAGGg
>NODE_1652_length_316_cov_15.009494
AAATTTTGCTCTGCTGCCTCATTGAGGTATCGTTTTCGAACAACATTTGTTTCCTTGTTT
CTGATTTCGGTTAGATGTGCATCATAAAATATACAGTAATGATCTGAGAGGGAGACATCT
GTCACAGAGAGATTATCTATATGTAATCCTTTTGTTATCACTAAATCTAATGTATTTCCG
TGTATATGTGTTTGTTGTGAGATTTTTTGTGACAGATCAAAGATATGCAGAATGTTCAGG
AACTCCATAGCAAGCTTATCAGATTTCTTATTTATATGTATATTCAGGTCTCCAATTATA
ATGATTTTGTCGTGTCTGGTGACAATCATTGACACTATTTCAGAGAATTCTGCTAGGAAG
GCTGAGTTTTGTTGTGGTGGCCGATAGATTGT
>NODE_1653_length_822_cov_15.431873
TGACAAAATCAGCAGGATGAATTCTGAAGTGTTTCGGGCAATATTATCTGCTCATATTCA
GCCAAATGCTTCAGAAATCATTGGACGGCTCTTCACAGTGCAGATGGACAATGACCTGAC
GCATACTGCGAAAGCAACCAATGAGGTTTTCAAGGGAAAGTAGTTGGATGTTATGCAATG
GCCAAGTCAATCACCAGACCTGAATCCGATGGAGCATGCATTTCACTTCTTGCAAAACTG
AAGGGAAAATGCCCCAAGAACAAGCAGGAACTGAAGACAGTTGCAGTAGAGGCCTAGCAG
AGCATCACCAGGGATGAAACCCAGAGTCTGGTGATGTCTATGCGTTCCAGACTTCAGACT
GTAATTGACTGCAAAGGATTTGCAACAAAGTATGAAAAAGTGAAAGTTTGATTTATGATT
GTTAATCTGTCCCATTACTTTTGGTCCCTTAAAAAAAGCTGACAGTCTGCAGTTACAGCA
CATCTTGTTTGTTTCATTTCAAATCCATTGTGGTGGTGTATAGAGCCAAATATATTCAAA
TTGTGTCCATGTCCCAATATTTATGTTCCTGACTGTATTATTTGTGGAAGAATTACCGGT
ATCTACCAAACACTTAACCCACTTCACTTCTCTCTGAATTTGCCATTCGGTTTCAGTAGG
AGCTGATTTTAGTTGTCTATCCAGGCTCACTTTGCGGTGAAGCGTAGAACAGCACAGCTA
AAAAGACACTTGCAGGTAGGCCTGTGTTGAGTTTGATGGACAAGATCTTTTGTATGAAAA
GGAATTAAGTAAATCCATTTTGTCCGATGAACTGGCAAGATACCATCCAGCTTCCCTGTA
CCTTCTGACCGTTTGATTGTCAGTGATGAGAAGATATCCTCTTCATCAGATGAATGCT
>NODE_1654_length_604_cov_13.718543
TCAAACTCAACTTCGTAAGATTTTAGCATATTCATCAATTGCTCACCTAGGCTGAATAAT
AATAATTTCTAAATTCGCTCCTTCCCTCACTATTTTAAGCCTTTTAACCTATATTTTAAT
GACCACTGCCACATTTATGACATTCAAAACACTTTCTTCCACAACAATAAATACTTTAGC
AACTTCTTGAACCAAAGCACCAATAATTACTGCTCTTGCAGTTCTTACCCTTCTCTCCCT
TGGCGGACTCCCTCCTCTTACCGGCTTTCTACCCAAATGACTAATTCTCCAAGAACTAGT
AAAACAAGAACTCCCTATACTAGCAACATTAGCTGCTTTATCCGCCCTTCTCAGCCTATA
CTTTTATCTACGCCTTTGCTATACTATAACCCTAACTTCTGCCCCCAATATACTAACCTC
CTCTTCCCCCTGACGACTTACCTTTGGCCCCCCCTCCCTTCTCCTCTCAACTACTTCAAT
ACTAACCCTCACTCTTCTCCCAATTGCCCCCGCAATTATAGCCCTCATAATCTACTAGAA
ACTTAGGATAAACAAACCAAGAGCCTTCAAAGCCCCAAATAGGAGTGAAAATCTCCTAGT
TTCTGAATAAAACTTGCAGGACTCTATCCCACATCTTCTGAATGCAACCCAGACACTTTA
ATTAAGCTAAAGCTTTTCTa
>NODE_1658_length_591_cov_13.558375
ATAATGTTAATCATTTGTTTAGTTCTATGGGAACAAATGAAAGGAAAATATATCCAGATT
TCCTGCATTGGCAGAGGAAAAACACCTGGTGGTTTCCTATGATACTGTGGCTGGGCATAA
ATACTGATAAAGTGCATTTGGTTTCCAGATATGTACTGTAGGCTATTCCCAAATCTGTTT
GCTGTTAACCCTTGATTGTCTAATAGAGACTATTTGTCTGACTGAAATTCAGCGTCTGCA
TAAATGTGAATAAGTTGGACACATAAGTATACACAGTAAACCCTAATGTTGAACATTATC
AGCATATTGTTTGTTTACATTTTTAAATATTGTAGCGGCTGCAAGAATGCCATTTACAGT
TCTTAGTGATATGGGCATCCCAGCATGCTTTGCTGCTGTTAACTCTGTTGCTGTTGGTGT
TTGTAGTAAATATTTAAAAGATTGTTAGAAATTGCCCACATTGACTCTTGATATTCAAGG
CACCCCTGTGTCATTTCTGGTTGATTCAGGGCCCAGGGGCCACTCATTCAGTGTTACGTT
CAGAACATTTCCCAAACCAGAAAATGAGTGGGAGGTATGTTTACAGTAGAGGTGCTTCTG
GTAGGACAGTTAAAGAACAGTTCACTGCCCCTATGTCCCATGCTCTATCATAACGGTGTG
GTACAGt
>NODE_1660_length_154_cov_28.584415
AGTGATCACAATACTAAACAAATTCTGACCAAATCAACTGCAAAGGATAAGGCATACTGA
AAAGTATGAAAAACAAAAAGGCCATACTACATTGAACACCCTACTAACAAAATCCACCAC
AAAGAAACAAACCAAATCAACACCAAAGCACAACACTCAAAACTATGAAGAACAAGTCTA
TATTACAGTGATCACAATACTAAACCAATTCAACAGAAAATCACAAGGAT
>NODE_1661_length_350_cov_13.097143
GAAGTCCTACTAGGATGGGTCATTGTTTGGAAAGATGCACCGCAAACTGTTTATTTAAAA
CATTTTCAATTGTACTTCAACGTGAATACCTATCTGTTCTATAGCCACATAAATGTCTGT
TATGATGGGGTATGATTCTTTATTTATAGACATAACGCATGTATCATATACAACACTGCC
ACAATAGCAAGATTAACAGGCCATGATTTTATACAACACACATTCTGAATCCCACAGCAT
ACATTGTATGTAGCATATCTGAACAGCATCTTTACTCCTAAATTCACATTAAAGTTACCC
TAAATAGAAGCATTCATTTGAAGTTGAAAGAGTAAGTGCTTCCATTTGGGGTAGTTATAA
CTGTGTTATGCCACCAGGGTATGCTGTTGAAAATTTAGAGATACCACACCAACTGCTGTC
CTATAt
>NODE_1662_length_342_cov_22.356726
GTGTTCTTTCGGATGTATCTTTTTCAATCATCAACTAAGTGTACCCCATCACCCAATAAT
TCAGTACTAAATGTAAGATAAGAACTTACACTCCTCTTAGCAGCACTGTGTACTGTACTA
GTGGAAACAACAGTCCTTTCCTCATTAACTTATAGGTAAAGATGCTCCGTAGCATGAAAT
TACCCGCGAGCCTCCCTCTCCAAATAACCCAGTTGGCAAACAAATGATCCGAGCCAACGT
AGTAAAATGGAGATTATTAAAAATAATAGGAGGGATTTAAATTTGCATCCACAGAACAAC
TCGGCAAAATCACTCCGACTCCTCTCGGTTCACTCCAGCTCTTCACTGTGTCCATCTGTT
GTCATGAAACTACAGAGTACGTTAGACAGTATCACGTCATCCAACAACTTTACTATTt
>NODE_1663_length_415_cov_29.089157
AAGCAAAAGACACCACTTTAGAAATCCTATCCAGGCATCCATCCTACCCATGGAATTCGA
GTGGCGTTCCATGCCAAGAAAGGCGTGCAAATCTATGTAAGTATCTCACTGTTTGCATAA
TAGATTAGAAATTAGCATTTTTGTTCATTTTCCATGTATGCACAGCGCCTGGAAGAATAA
CACTCCATGCATATCAGATCAGCCTGCCTACCATTTTGCGCAGTATATTATTTGACAATC
TAAAATGTGTAATTTGCATGAAATTGCTTAATTAAAACACAGTCACTAGGGGTATTAATT
TCTTTGTCTGACCGTGGAGTGGAGAGGTAGGCAGAGCAGGAGAGATGTAAAACGCTGGCA
GATAGGAATGTCAGTCGAAAACGCTGGCCGCCCGGCGTGATGCAGTGATGAAGAGGATAA
GACCTGCCCAGCTAATTTGGGTGAGGCTGGTAAAGGAAGGCCTCTGCACTGGAGAGATAT
CAGAGGGGAGa
>NODE_1664_length_567_cov_41.396824
CACTAAGTTCAGACACCTGGGTTACTTACAGCAGTGGATTAGATACTTAAGCCTTTATAA
GCGGAGTGCACTGTTTGTGTTCTGTTGAGTTTAGTTTCCTTTTTACTCCTTTGTTTCTCT
GTGGTTTCTGTGTTTTAACAGTACGTGTAATTTCTCTCCAATGGAATCATGGCCACTGTA
GTCTGATCATACCGTCTCTTCCTGTGTCTCGTGTAGGACTGTTAGTGCAGGACCTTACTG
ACATCATATTAAGTTCATATGCCTATAAGTCCCACTACCTTCTGACTGAGTCAAATCGTG
CTGAGTTGAAATTACCTATGATTCCCTCTTCTTCGTCAGCTACCAAAAAGAATATTGGGA
AAGGTAACCAAGCTGTTTTACTTTCTCTCCATTTTATCACGTGTGTGCCTGTGTGTCTGT
GTTAGTAGGTGTCTAGCCTCCATACATCAGATTTTATTATCCTCCTTACTGCTTGGTTAT
GCCGCTGGCTTTGGAACAAATTCTGCTGCAATTAATGTGACAGCAGGGCTTAAAATAACC
TATCAGGGACCCCACATGCACAGGTTCAACCAGGAATCACATTTTGGGGCCCAGGGGGAA
CTAATGGAATTTTTAAAATGTTTTGTTTGGAGTTTGAGGGCCa
>NODE_1665_length_319_cov_24.257053
ACCTTTAATTTCTATTTTTATAAATAAACAGCCAAACATATTAACACCCGCCACTTCACT
CACTTTCCTTATTTCTTACCTGCTGTCCTAAGCTTGTTCTCCAGTGGCGACAGCGTTTCA
CAGCTTCCCCGGTTTTCCCCGGCAAGACTTCGAGTTTTTTAATATTTTCCCTTACTTTGT
TTCATTTCCCACTTCCATCTTCTTTCATCTCATCAATAAACACACGCTGCAGCCTACCTT
CATCGAGGACCTCAACGAGTTCAAGTGTGCCCTCCCATTTTTTAACTATACGTTGAATAT
TTTGGAGAGGCACGCCTTTTCACTTACGATAGGAACAGAGAGCCCTCTCTTGAGCAGTGT
AGGTTGGAACATAAATCGGTCTGCGTGGCTTTGCc
>NODE_1668_length_77_cov_33.376625
AATTGGAGCTCTATATGAGAAAGCCCTTCCTCCAGCTGTTTGTTTATAAATTCTTGGAAC
AATAAGGAGGCCTGCACCTTGTGAACGTAGTGTACGTGTAGGCACATATGGCAGTACCAA
ATCAGACAAATAAGTAGGGGAGAGTCCATGTAG
>NODE_1673_length_179_cov_16.608938
TTCTCCAGTGACACATTAAATAACCAGACTATGCTCTGCTAACGGGGCTAACTTTGCACC
TAGCACCCAGGCTTTCGGCCTACTGTAATGCTACACCGAAGCATTCTGAAGCTACTCTTT
CACCCAGCAAACGGGCCTGCAGTAGCTAGCCACGCATACTTTTTGAATTCACCGTCCGTT
TCTCCAGTGACACATTAAATAACCAGACTATGCTCTGCTAACGGGGCTAACTTTGCACCT
AGCACCCAGGCTTTc
>NODE_1674_length_1014_cov_12.742603
CTAAGTATATTTACCTGAATAAAAAATTACTCCAGTAAAAGTACAAAGTCCTCCATTCAA
ACATCACTTGAGTAAAAGTACAAAAGTATCCGATTTAAAACGTACTTAAGTACCGAAAGT
AAAAGTAAATATTCAAATTAACTGTAAATATCAATAATTAAGCAGATCAATTGTTTTGGG
AGTGATATGCAATGTTTTAATTAAACAAATGATTAGATTAGATACTGCAATTAAGGATTT
GTTAAATTTGCAATCATATGAGACAATGAAGACCCTTACGCAGTATAGGGGTTGAACTTG
CAATAGACATGTTCCGTAACATTAGCTGCATGAAACAGAAGATGTGTAGGATACAAGGTA
AGACCACCTCTTTTAGGTTGAAAAATGTTCAAAACACAATATTAAGCTAAACAGCATACA
TTAAAAACGCTGGGGTGAATTTAACCCAACATGGGTTGGAAGAACCAATGAGGAAGAACC
ACTTCTTTAAGTTAAGATATCTTCAAAACACAACATTAAGCTACACAGCATACACTAAAA
ATGCTGGGGTGAATTTAACCCAGCATGGGTCATTAACACAACTCAGCGCTGGGATCAAAT
ATAGACTAACCCAATGCTACAAAATTGCTAGAGCCCATCCTGGCTCTCCTGGGGCTAAAT
AAAAGTCCTGCCATACTAAACAGCCTCTCACATGCCGCTGAGACCGTAAGGGGTGTGTGT
CACTTTTTTGAATAAAAGTTGCTACGGGGGTCTGATAAATCGCTAAATCTAGCGACAAAG
TCGCTAAGTTGGCAACACTAGGGTGACCGTATTTTGATTTCCAAAAAAGAGTACGCCTGG
CCTCGAGACACAAATTCAGACAGGCTCCTCAGAGGTTAATGAACATGCTTTAGAACTCAG
TCAACTTTGCAGAAGATTTTTCACCTTACACAGCTTTTTAAATGTTTTTCGGTGTCCATG
TGAGCTTTGAGATCTCCAGCACCTTTATTAGACACTTTATTATTGCACTCCACCTACAAC
TTGTCCCGACCAGGACGGAACCAGGCCTGGCTCCAGGATGAAATGACTGAAGGGGCATTG
TTTATCAATg
>NODE_1677_length_78_cov_44.846153
TTATTGATTCAGAACATTGTAAAGTCCAGGATTGCATTAATAGAATATATTAATTGATGT
CTAAAGTTGATGGATGAGTGAACCAGGGTGAATGTATAGAGTTTCTGTGTCTAGAGCGGG
ACGTCAAGATACTTTGTTTGAGGAATGCAGAGGA
>NODE_1678_length_378_cov_21.685184
TGTTTGGGGCAGGTGCCTCGATCGCCCCCGACTTGGGGCAACAACCTGAGTTGTATCAAC
TCCAGTGTCACCAGCCTCCACAGTGCTTCCACAAAGGTGAGCATCAGTCAGCGGGCTGCT
TCTGTTCTCTCCATGTGCAATAAATGGACTGAGATGTTAACCCTGACCATACCCGACTAA
CCAATTCTTACCCTCTCTCTCTTTGTGTATTTCAGATGGGAGTGGAAGTGTTCCTCCGTT
CTAAAATAAGTCTGTGACTTACTTCATTAAGTATGGCATATTGTCATATTTCGTGGAGCT
ATTTTACTGAAAAGTAAAGATTATCTAATTGTATAAATATATACATAATGTATACTACTA
AAGGACCTTAACTCCTACATGTCTACTGAGAACAAAGATTAACTTCATATTTTTGTTCAT
ATACTACTACTTCATGTATTTGTTATTCAACAAt
>NODE_1679_length_322_cov_31.186335
CCTCATCAAATAAACCATCAAGAAAGCCCTAAAAGCAGGATTTGTGAGAAAGGGAAACAC
AGGGAGGGAAAGAAAAAACACTAATGACAACATGTGTGAGGCATGAAACTGGAAGAGTCA
GGAGAGCAAAGCCTTGAGGGCATACAATCAATATTACATTTTCCAATGCCACCTTCATAG
CTATTGTAAATGGCTTGTGTCAAAAATAATAACAGGTTGTATCAGGAACCATGGGTTTGC
AATTTCATTCCTTGTGCTCAGAAGCCCCACCCTGCCCCCACCCTCTACCCTAACACCACC
AGGCGTCGATGACACAAGTGGCAGACGCTTCTCATTGTTGACAGCCTCACACACTGATTT
TTTATTTGTTTTGTTGTTTGTATCTCCCTAACAGATGa
>NODE_1684_length_404_cov_39.952969
CACTTTCATTCTACATTTTTTTTGCTTAGCTCAATTCCCTACGACATTAATCTTATTATG
CTTTCAACCTTTTCGCTGGTGATGCCAAATACAATTTGTATTCTGAGGCCGGGCAAAAAG
CTCTAAACTGATTATCCAAATATGAACCGTGGCAATCCTTGATATTGTTGGGTCTGAAAG
GCCTCCCATATGCCTTCAGAGTTTCATGACACAATGTTGCGTCTGCTTTGCAAGGGATAA
ATTAAGCGTATGAAAGTCTAAGCAAAGCCCTCATTTTCCAGTTAATCAAATCTTCCCCTA
ATCAAATTAGCACACATAATTCCTCTGGATGTGTGGCACAAAAAAGGCATTATCTCCTTC
TCCTGAGCTGAAAGAGAGTGACTCAGCGTGATGCCTCTCTCTCTCCTCTGGATGAGTGGC
CCTGAATGGGGCTGGGTGGTTGAGGGGTGATGTGGGGGCCAGAGGGGACCAGGGGGTGAa
>NODE_1686_length_155_cov_30.696774
ACCGGTTCCACAGAGGGCCTAGTGCAGGGATACTCAAATCTGGCCCTCGAATCCAGATCC
ACTCCATTTTTTCATTATAACCCTTTACTTCAGCATTTACTTAGACCTGGGACACCAGGT
GAGTGCAATTATTGATATGGTAGAACAGAAAACCTGCAGGCTCCGGCCCACGTAGGGTAA
GATTTGAGGATCCCTGGTTTACAGCCATTTATGCATGGTTTACTGCCATTt
>NODE_1687_length_405_cov_15.246914
GGATACAAGAAGTAAATTGGTCGGAGTTTACATCACACACAGTTGATTTTTAATCTCAAG
TGCTCACCAGCCAAGCAACATCTGTTTTAAAATATGGGATAATATTTTCTGCTCAACCCC
TCCATTTGAAAACATTCTTTCACATATGCATACATTGTGCAGTGTTTTCAAATTCATATT
AACTAAAATATTCTGAATAAAATGTAGCAAACAGAAGAGCAGCCAGAACCATGAAAACAC
ATCAGATTTATTCCCCCTGTCTTGTTTACTGGTTCACGGAACACTGGATGCAAACAGAAT
GCAAATGCATTTGATTGAATCAGGTGATGCAGAGGTAATTGTATTTGGAGAAAAGTCCAA
GAATTTTTTTTTTTATCATTATCAGTGGGGGGTTTCTTTATGAAATCCATCTTAAACAAA
AGCTATCATCCCTCCAAAGGCTTGTGATCTTCCTttgtcacaagcggatgtgggtgagtc
t
>NODE_1689_length_299_cov_23.247492
GTCTCCACCTCCCTCTGACTTGCCCTCCACTGCCTCACACTCATATTGCACAATGCCCAG
CCCTCCTCTGCCTCATACTGCGATCAGATGATCAGATGGACGATCAAACACTAATGATAC
CCTCTCCGCTCATCGAGGGTGAAGCTGTCATTAATTTTGTGGAATTACATCAAATCTGGG
ACATTCTTTATGCGGCCCATGGCCCGGTGACAGTTATACGACAAGGACTGCTAGGCTAAG
CAGATGGAGCGGCTCGGCCCTGCATACTAACTACCCCATCTCTCACTCCTCTTTCCTGCC
TCTTCTCCCTCTCCATCTCAGTGGCTCTCTGAACATCGTCCTCCATTGTCAATCCATGTA
ATACTGTGTCTCTTa
>NODE_1690_length_613_cov_10.473083
TAGCCGCGAGCGGCGATTTGCGGGTTCGAACCTTTTTTTTCTCAATAGCGACTTAAAAGT
AATTTCACAAGTGGTTCAACATTGTTATAAAACATATCCTGCAAGTTTTGTAAAGGTTGG
ACAAACATTTTATGATCTATAGCTTGACTTGTGTCATTCCACATGCAGTTGTTATGCACT
TAAAGCGCCCCCTAATGGTGAATTTGAATGAGACTTGCAGGGCGTGGTTCAGTTACTTAT
GAGAACATATCCTGAGAGATTTGTCATGATTGGAGAATGAATATGCGATTAATAGTCAAA
TTTGTGTAACGCCAATCACCTATCTTGCACTTGTAGCGCCCCCTATTGGCGTATGTTTAT
GACACTGTCTGGGTATATCTGGGGCACTTATCTGAACATATCCTGTGAGTTTTGTGATGA
TTGGCCCTACGGTTGCTGATTTGTGTTCATTTATGCCCAGACCACGCCCCTTTCAATGTT
CATTGGTCAATAACTCGAAAAGTAATTGAGATATCAACATGCTTTGTACAACTTTTAAAG
ACCTTGGTCCAATGATGATTCAATGAAAATCTGGTGGCAATCGGAGCTACGGTTTAGGAG
GAGACGTCAAAACTGTGTTTTTCAAAAAATTCTAAATGGCGGAAAATCCATCATGGCGGA
CTTTAATGGTCCTTGAGGCTTTTTtgtag
>NODE_1691_length_160_cov_16.431250
ATTGAATCCACTCCCGGTGATTATTATGAATATTAACATAATATAGTAATAATACCCTAA
CCCCATTTCAAATCACAACTCAAGTCACATCTGTTTAGAATTGCCTACTCCACTTGATGT
CTCTTGCTCTGCCTCTTCTGTTGTTTTGTTTTGCATTGTTGTTGTATTCTCCATTTATAT
ATCTTTATTTATCTTATCATTATCTTTTTTTTTTTTTTTATTATTCTTTTTTTTTg
>NODE_1694_length_248_cov_11.903226
TTCTCACCATCCTTCACCTTTGCCTCTCCGATACTTTACTTTGCCTGCCACTTCTGGCCT
TAACAAGAACTGTGCCTGTGGTCCATTTCCTCACTATGTTCCTCACAATGGACACTGACA
GCTTAAATCTCTGCGATAGCTTTTTGTAGCTTTCCCCTAAACCATAATGTTGAACAATCT
TTGTTTTAAGGTAATTTGAGAGTTGTTTTGAGGCCTCCATGTTGCCACTCTGAGGAGAGT
CAAAGAGAACAACAACTTGCAACTGGCTACCTTAAATACCTTTTCTCATGATTGGATGCA
CCTTTCTATGAAGTTCAAGGCTTa
>NODE_1698_length_631_cov_15.787639
TGGTTTATCATGATGTTTTCTAATATACTTAGAGTCAACAGGCAAGGATGAATAAAATTA
AGAGTACAGCGTCTCGAGGATATTTTTATTCTTACTATAAAGATTATCCCTTGGGCCTTA
TTATCCCATCCCCTATAGTCCCACCTCCTCCCATTTGGTTCCTTTACCCTTAAAAAACCC
ACCCATAACCAACCTTGACCTTGGTACCTATTGGACCAGGGCATAAACACTAAACCGTTG
TACCGAGTACACACTACTTCCAGGCTGCTCGAAAATAAACTTTATACCTTCTCCACCTCT
AACTGGAATAATTGTTATTAAAATTATTTGTTTGTGAAATTTTTAAGTTCTATCATTACC
TTTTCCTTATTGATATGGGTTTCTTTTTACGTCCTGATTAATATGTTCTATATGGATATA
CAATTTGTTATGAAGTTTACTGTTACCACTGATAGTATTATCCTCTAGAAAATATTCCTA
TGTTGTCATTATGGGATACCCACTCACATGCAATACACACATACCTTTCACACCACACAC
AACCCACCAACATGACCAAATTCCACACAATCATGTGTCCATCTACCCTAAGGCAAATTG
CAGGTGTTCAGTCTTCCGAGAACCAAAGTGCCCCTTGTGGCATCAAAGGGCGCAAGAAAA
GAAAAAACAACCCCAACTCTGACAACAGTCATCACTGAGAGTGAAAc
>NODE_1702_length_329_cov_28.741642
ATGAACATGTAGGAGTTATTGGCGCTCTTCTGTCGTGTAAGTAAACATGTCGAGGGGTGG
GCTACTTTTTCACGGTTCAGGGGCTCCAACCCTCCCCTTACGCAATTAACTTTTCCAGTG
TAATGAGATGATTGATAAGCTGGAAGTGTGTGCTTTAAGGAGATATTAATCATTCCCTCT
GGTAACTTTAATCATGTGTTCCATCATCCCCAGATGCTGAGGATCACCTTCCTGGCAAAC
AAAGGGCAGCCACACCACTCGCATAGTCATTTTGTTCTAGTTTAACTTTATTTTACATTG
GTTTGTTCCTCCCATCTGTTCGCGCGAAGCCTCACCAGCCCACGTTGCACGCTGACAAGC
TGGGGAAGCAGCATGTGGGAGTGTGCGTGTGTGTGTGTGTGTAAa
>NODE_1703_length_375_cov_48.669334
ACAGTTGTGTGTTTAGACCAAAATAGTTGTTAAAATCTAGCCACTCTCCCTCACTATCAT
TGCTTATGTGGATCCCAAATAAAACCTATTAAACATAATTATTCTGGGCTGATGGCAGCG
TACAGTGGTCACAGGCTAGTGAAATGTGTGAGTCACAGGATCTGCTGTTACTTTTCCTGG
TAATGGGAAACATGACTCCTCTCCCTGGTTTGCTGTTGTGATTGAAGGCACTGACCTGTC
ATACATTTATAATAGGGGAGCAGGTGTGGCACTGATGGACCTTCATTTCCTTTAATAAAC
CTTTTATGTGGCCCACTCTTAATGCCATGCCGGGCCCTCGGAGGCCCTGCTCATAATAGG
TTCATTACTTTTGATTACTAGGGGCCTATTGAGACAAACAACTACCGAAACACTATACAT
TACATTCAATAACAACTAATGTAGTTGATTa
>NODE_1710_length_214_cov_30.565420
CGCACACATTCAACAATGCAAACAGGAATCATTCTCAGGCATTCTTAGCTCTCTCCCCTC
CTTAGGGTCACACGCCTTACCTAGTCTTACCCAAAAGCATCTGAGAGAGAGAAGAGACCA
GGACAAAGGATAAGCCCGCTTTTATACGTTCCCTTGTCTACTCAGGTTTCAGCTGTTATC
TGACATTCCATCTTTCTCTGGCTACAAGTTGACCATCTTTCTCTGACTACAAGTTGACTA
TCTGTATATCATTAGAAAAGCATCGGAATAACACATTGTCTCGTAATATG
>NODE_1713_length_119_cov_74.420166
AGCATGGTTCGGGGGATGTCCTTATTTTAATCCTTTACACAAAATGCTTAGTACAGTCTA
TTTAACATTTTAGCATTATCATGTTTGGTATCTAAGGACAGGTCTAATAACAGGGATTTC
ATATTACGAGACAATGTGTTATTCCGATGCTTTTCTAATGATATACAGATAGTCAACTTG
TAGTCAGAGAAAGAT
>NODE_1714_length_162_cov_9.055555
AATATTTAGTCGTATAACCACTGATAACTGCTTCACATCTGTGTTGCATAGATTTGACCA
ACTTCTGGCAACAGGTATTCCAGAATGTTTGCACTAAATTCCACAGTTCCTCTGCATTTC
TTGGTTTTGCCTCAAACAGCATTTTTGTTGTCACACCAAGTTTTCTATTGGAGTAAGGTC
CAGGGATTGAGCTGGCCACTCCATAACGTTGGTCTTGTTACGTCCCTCTCGCTTCCTC
>NODE_1715_length_198_cov_14.126263
GATGGACGGTTAAGGGTAAATAAACAAAATAAAGAATAAAGAATATACATACAAGGATAC
AACATAGGCCACAGTGGCACAGAGATTATTCAATGATCAATAGTAAACTATGTTAAAATG
AATATACAAATCAGAGAAATGGTTTTAGATCATAATCAATATTAAGACCTAGGGGAGCAA
GGGTCCTTAAGTTAAAGATCCAAGCAGCCTCTCGTTTTAACAATAAAACATAACGGAGAT
ATGTATGTATGTCATCCTAAGCAGTGTTAAGAAa
>NODE_1717_length_319_cov_21.918495
TGGAGAAAAGGTTAATTTCCCCATAGGTTCAGTATATTTTGCCACCATATGGTGTAAGGC
CTACATTTTTATAAAACTAAGTACAAAGAGTAGGAAACATGGAGCTCGTCTATGCTGCTG
GCTACAATACCACCTAGGGAATTTCATATACCTCATCTTATATTTAATCTTGACATTCCA
TGGTAGTCGATATTACTAAGCAGTGTGAATCCCTGTTTGCTTCAGGGCGAGATGTGTGAC
AGAGGTGGCATCGAGCTCTTACAGTCCACGAACGAAAATGGGTGAAGATCACTGGAATGG
CATCCCCCCCTACTGGAAATCGATCAGTGTCTGGCTGCTAACATGGCCACATTTGTCTTA
GGCAAAGAGTAGCCTTGGCACTGATCTGGAtgggg
>NODE_1718_length_88_cov_29.488636
GTTTAGGATTCTGTAGACTACATTTAACATTGTGTATTTTCCAACATTATCAGAAATACC
TTTGACAACCCTTTTCAAGACCCCAACCATTTTGTCGAGTTCCAGCACATTCACAAACAG
CACCATCCATTTTTGGGCAATCAGAGAGAATCTGAAAGCTGAAT
>NODE_1719_length_147_cov_44.231293
AACGCAGCGCCTTAGACCGCTCGGCCATCCTGACTAGTAAAGAAACATCTATTTCCCTTT
CTCCCAGCTGAAGTAGATCAGTCAGAAAGAAATTAGACAGCAGAGACCACTTTTGCTTGG
CAGAAAAAGCTTCTTCTAGGATGTTGCATTCAGCTTTCAGATTCTCTCTGATTGCCCAAA
AATGGATGGTGCTGTTTGTGAATGTGCTGGAACTCGACAAAAT
>NODE_1721_length_77_cov_39.987015
CATGCATGGCACGGAAGGTTCCCCTGCTTAAACCAGCACATGTCAAGGCCCGTCTTAAGT
TTGCCAATGACCATTTTGATGATCCAGAGGAGTCATGGGAGAAAGTCATGTGGTCAGATG
AGACCAAAATAGAACTTTTTGGTCATAATTCCA
>NODE_1731_length_333_cov_41.264263
CTGCATGCTGATAGGAGGAATTAGTATGTGGGAAGGGTCTTGAGCAGCGAAGCTACATTT
TGATTGGGTAGTTCAGGGAGGAATGGAATTTGAAGGGTTTGTACGGGCCATGCGATGGAA
TTGTGTGTTTTACCCTCTGACATAGATGTCAGACATCTTCTCTCCTGTCATGAAAGCATC
GTCCTCTAGAATTACGTCATCAGTGTTCCAAATAATAACACGCAGCTCAAAGCTAGACAA
CAGCACGGCACCAACACACAGGAAAGAGAGAAGATGACAGACAATAGACACGACAAACAA
ACATAAAACTCCCAGGAAAAAAATGTGGAAAAGAACAAAAAAAAACCTACTATTAACGGC
AAAAAAAACAAAAGCACGCCACTTCCTCTCACCCACGGGGcaaccatgg
>NODE_1732_length_107_cov_12.476636
CTTTCGGCCTACACTAGCGCCGCCAGCACCAAGTCGTATTTCTGGTCATATTTGCCAAAT
AATTCCTAAACATTATTTAGCTGGCTCCAATTAAAATAGAAATAGATCTATTGTCTGGGG
CATCATTTTTAATTTAACGTCTGTTCAACCGATTATGTCTAACATTACGAGAGACTATGC
TAA
>NODE_1733_length_426_cov_9.607982
ACCCTCTTAGCCGTTATACGCATTTGAGAGCATGAGACCCACCCGCGAAAGCAGCTTTAT
CCCCCCGAACCCACGAAAGCTATGGCACAAACTGGGATTAGATACCCTACTATGCACAGC
TATAAATTTTGATAAAAATATACAACTTATATCCGCCAGGGGACTACAAGCGTTAGCTTA
AAACCCAAAGGACTTGGCGGTGCCTCAGACCCCCCTAGAGGAGCCTGTTCTAGAACCGAT
AATCCCCGCTTAACCTCACCCTTCCTTGCCTTTCCCGCCTATATACCACCGTCGCCAGCT
TACCCTGTGAAGGACACATAGTAAGCAAAATGGGCACAACCCAGAACGTCAGGTCGAGGT
GTAGCGAATGGAAGGGGAAGAAATGGGCTACATTCTCTAACCAGAGAAAACGAATTACGC
TGTGAAACCAGTGTTTAAAGGTGGATTTAGCAGTAAACAGGAAACAGAGAGTTCTGTTGA
AACTGGCTCTGAGGCGCGCACa
>NODE_1734_length_876_cov_13.969178
TGACAGTACTGCTCCAGTAGGTCCAGGCTCTGCTGTAGGCCATGTGCTGTGGGTGACAGC
AGGCACAGGTCATCTGCATAGAGCAGGCATTTCACTTCTAAATTGTGGAGACTAACACCA
GGGGTTGAGGACTTTTCCAGAATATTGGCCAATTCATTGATGTAGATGTTAAATAGAGCA
GGGCTGAGATTGCAACCCTGGCGAAGTCCCCGTCCCTGGTTAAATGATTCTGTTTGTTTC
TTGCCAATTTTTATGCTACATATGTTGCCAGTATACATTGATTTTATTATGTCATATGTT
TTACCCCCTACACCACTTTCAATAACTTTGTAAAACAGTCCTGTATGCCAAATTGAATCG
AATGCTTTTTGGAAATCAATAAAGCAAGCATAAAGTTTTGTCTTATTTTGATGAACGTGT
TTATCTATCAAGGTTTGTAGGGTGTAAATATGATCAGTTGTTCTATGTTTTGGTATGAAT
CCAATTTGGCTTTTGCTCAGGACATTGTGCTCATTAAGGAAGTTTAGGACTCTTCTGTTT
ATAATACTACAGAAAACCTTCCCCAGGTTACTGTTCACACAAATGCCTCTGTAATTGTTA
GGGTCAGATTTGTCTCCGTTTTTAAAGATTGGTGTTATGAGTCCTTGGTTCCAGATGTCA
GGGAAGTAACCTACACTCAAAATCAAGTTAAACAATTTTAATATGGCCAATTGATATTTT
TTACTAGTGAATTTAAGCATCTCATTTAGTATCCCATCAGGTCCGCATGCTTTTTTTAAT
TTGAGGTCCTGAAGTTTTTTAAGGAGCTCCTGTTCAGTAATTGGGGAGTCTAAAGGGTTT
TGGTAGTCCTTAAAGGATTTTTCCATTTTGTTCAATTTTTCAAAAACCTGGCACTGTTCT
GGATTATTTTGAATGTCCACAGTGTTGTAGAGAGCCTTAAAGTGTTTGGTCC
>NODE_1735_length_141_cov_21.787233
ATAGGACGGAAGTTGTTGAAATTGGAGGGGTCAGCACCAGGTTTTTTCAAAATAGGGGTA
ATGGCAGCAGTTTTGAGAGATGAAGGGACAGTTCCAGAGCTGAGAGAGGAGTGGATGATA
TCCGAAATTAGGGAAATAAGGGAGGGAAGGCAGACTTTAACAAGTTGTGTGGGGAGGGGG
TCAAGTTGACAGGTGGATGGCTTGGATTTCAGGATGA
>NODE_1736_length_141_cov_12.340425
CTGCATAAAGACACCTGTCCACCCCATACAATCAGTAAGAATCCAACTACTAACATGGCC
AAGACCAAAGAGCTGTACAAAGACACTAGAGACAAAATTGTACACCTCCACAAGGCTGGA
AAGGGCTACGGGGAAATTGCTAAGCAGCTTGGTGAAAAAAGGTCCACTGTTGGAGCAATC
ATTAGAAAATGGAAGAAGCTAAACATGACTGTCAATc
>NODE_1737_length_367_cov_32.354225
CAGGCAAGGAGAATACACCCCGCCCCCCCGCCTCTTCTGAGGCCGACCTGTGGTTGCTAG
GTGGAGAGACATTACCGCGAGCCTCTGCAATAATTTATCCTAAGAGCGCGGCGAGCCGTC
ATGTAGCCCCTGACAGAGAGCTGCAGTACTCTATCAGCCTGCCTGTAAATCAGCCATGTG
TGGGTGCAGACGGCAACATTGTTTGATCTCTTTCAGACACTCTAATAATCGGCTCCCCTC
TGATTGATATCTTCACACAACAAAGCACATTACACCGGCAAACCAGACGAGCCACCAACG
TGTGTGTATGGTCTGTAAAGTGTTTGTGCAGGGGGTGTGTGCTTGTCTGTGTGTGTGTGT
GGGTATCATAGTGTGTCTGAACTGGTCATCAGTTCGGTCAGTGGCCTGAAAAGGGCGGGA
GGGAGGGAAGGAGGGACAAACgg
>NODE_1739_length_455_cov_26.863737
TAAGACAACATGAAAGAAGACAACATGAAAGAGAGAGAGAGAGGGAGAGAGAGAGAGAGA
TTGTGCCCACAATGGCGACCGAAGGTTTGAAAACCTTTGGTTCCTTATCCGGGGACTACC
TCTCACTCTGCCATTGGGCCGTGGGGTCACGTGGTAAAAGTAACTTTACAGGGCTGCTCG
CAAGTAGGAGGGCTTTATGGAACAGAAAAACGACAAAGCTAGAAAAATTATTTTCCACTC
CAGAAATTAATGATCATGAGCTCGTATTTGATGGACTCTACCTACATTGATCCGAAATTT
CCTCCATGCGAGGAATATTCGCAAAACAGCTACATCCCCGAACACAGTCCTGAATATTAC
AGCCGCGCAAGGGACCCTGGCTCTGGCTACCAGCATCACCATCAGGAGTTATACCCTCCG
CGGGCGAGCTACCAAGAGCGCCAATATAACTGTGCAAGCATCCCTGAACCAGACACGCAA
AGGGGACATGGACTACCCCATTCTGCGCACCTGCTTGCAGGAAAAGGGCAg
>NODE_1740_length_116_cov_72.327583
TGAATGTCAGAATGGGAAAGAAAGGTGATTTAAGCAATTTTGAGCGTGGCATGGTTGTTG
GTGCCAGACGGGCCGGTCTGAGTATTTCACAATCTGCTCAGTTACTGGGATTTTCACGCA
CAACCATTTCTAGGGTTTACAAAGAATGGTGTGAAAAGGGAAAAACATCCAGTATGCGGC
AGTCCTGTGGGC
>NODE_1741_length_286_cov_16.279720
TGACGCCACGTTGAATATTAGCCAGGTGGTGGTGGTCTGCTCGGAGAAGAAGGTTATTCC
TACAGGAATGATGATCAGATTGCCCATCATCATGACCAGCATTACCAAGTCCCAGTAGAA
CCTAGAGCAGACAGAATTGGGTTAAAAACAAAACATGTATGCAGTCATACCTGGAAACTC
AAGTATCAAACCCATAGTGAAAACCAAGCTACCTGGAAACCCAAGTAGAAAAGAAAAATA
CTTCAAATTTGACCCTAGAAAGGCTAGAGCCTGGTGAATTGCTGTTCTACCTCATCATTT
ATTGGGGTACCAGGTGTAAATAAGTCAAAGATTAGAAGGTTAATGAAAAACAGACTTTAA
Ta
>NODE_1742_length_157_cov_32.821655
GATTTGACAAAGAATTCCAACATCTAGTCTAACATTTACGAGAGACCAAGACAAAATTAT
CCAAAATGTACTTACATCTTCCTGTTGTGATAAGCATACGCTGCACAGGACCTCTTTCAG
CAATAAATCCAATTTAATGAGAAGTGTCATTTTCCTTGAAAAACCTTCTTCTTTTTGAAA
GTGACGTTAGCTACACAGACAGCCTAGCCTGTTGCACAGGGCTGCACCAGTGA
>NODE_1743_length_271_cov_22.228783
GACTGTCTGTCTGGGAAGAAGGAGACCTGACTCTCTCCCTAAGCCATGCCTATGAGTTTC
AATCAATAGCCGGTCCCTGCGGCCGTCCCATGCAAGCTGTTTGAAAAGTCAGAGTAGCAT
GAAATGGCCATTATTAAATTACTGGGATGGACACATTTAGAAAGCTATTGCATCAGGAGC
GCAAGCTCACCAATTAGGGAATCAGACCATTAATAGCTAGGTATAAGACCGGCAACTGAT
CACAAATTAGATGAGACCTACTGAAAAGTCGACATCTTCAATCAGCAGTGGCCATGCATG
TGAAACAGTCCAGTAAGGTAATGACAGGTGGGATGAGCACGTGTTGg
>NODE_1744_length_247_cov_14.469636
TGCCAGGGACTCTGCCACTGGCTCCACCACCTCCACCTCTGGCACTACTGCCAGTTTCGA
CACCTTGTCCAGTACCGTTTCAATTTCCACTGCCCCAACTGCTCCTTCGCCATTTCCCTC
CTTTTCCGCCACTTTGTTTTTTCTTTGCTCCCTCAGAGCCATGTCTCCCGCCTTCTCTGC
TGCTGCCCGAGCCTTCAATTTGTTGGCAAAGGAGGAAGGGCAATCTCTTATTAGATGGGA
GTGTTCGCCGCACAGATTGCAACTACGGCCATTTGAACACTCCTCAAAGCGATGCCCAAC
TTCCCTACATTTGCCGCATACTa
>NODE_1748_length_200_cov_45.610001
AACTAAATCAACTCCAAAGCACAAGAAATGTTAAACACTATGAAAAACAAGTCTATATTA
CTACAGTGAACACAATCCTAAACCAAATTAACCAAAGAGCACAAGCACTACATTCTGTAC
TATACAGTGAACACCATACTGACCAATTCAACTGCAAAAATCATAAGAAATACACAAAAC
TATGTAAAAGAGCAAGTATATACTACAGTGAACATCATACAAAATCAACCCCAAAGCTAC
AAACTAAATCAACTCCAAAGCACAAGAAATGTTAAA
>NODE_1750_length_212_cov_10.882075
TAATATGCAGATATTTATATTTTTTGAGCTAATATGATTACAAAGTAAAAGATTTTAAAG
TGTTTCCATTGCCAGTTTAGGTTTTGATCTGGCAACCTTATGGTTACCAATCAGATGTTA
TAACCACGAGGCTAACTGCTAGCTTGAATTCCTGCCTCCTCTCTGCCTCCTTTTCATTTT
GGCTGGGTGTTTGAATGAACCAATTATAATCTTAATGCCCTCAAAACATGTTTGAGTAAG
GAAAACTGATATATCATGTAACTGGCTAGAGTGGTTGTAATGGGTGGa
>NODE_1751_length_346_cov_22.563583
CTGTTACAACTACATGCTGAACAGTACTCAATCCAACCAAAAGTCAAGGTGTATGGGAGA
AGTGTCTAACATTTTTGGCATGCTACAGTAAGCCATGGGAACAGTTTGGTTTGCTTAACC
CAACCCCTTCTGCTTTGTCGTACCAATACCACTATCTGTTCCTAAGCCCACTGAGGCCAT
GCTTGGCGCACAGCCACTAAAAGAGATCCTGTGGTTGGTGTCAGTCCAGTGATCTTCACC
CATTTTCCTTCTTGGACTGTAAGAGTTCGATGCCACCTCTGTCACATCTCGCCCTGAAGC
AAACAGGGATTCACACTGCTTAGTATAATGAACTCCCAAGAAAAACTGAAAAGAAAAAAA
AATCCACTATTTCAGGCTCATGTTAAATGTCCTAATGTTTTTTTAGTGATAGTTGAATGG
Ag
>NODE_1753_length_380_cov_19.100000
ACATCTGTAGTCGCTGATGGGTAACCCCTCTGTGCCCCTCCTCCCCCCAGCAGGTGTTCA
CAGACCCCAGTAACCTGCAGAGGCACATCCGCTCGCAGCACGTGGGGGCCAGGGCTCATG
CGTGTCCCGACTGTGGGAAAACGTTTGCCACCTCGTCTGGCCTGAAGCAGCACAAGCACA
TCCACAGCAGCGTCAAGCCCTTCATATGTAAGTCACTCAGACCCTTCATATGTAAGTCTG
CACGCTTTTTCCACATCTTCTACTAGCTCGTTAGGATTCATTTAGAAAGCTCTTCTCTTA
GTGGATGTTGTTACATCATCATCCTACTAGTTGAGATACTGAGTTTCTACATTGTACATT
ATAACACAGACTCATGCCTACTTTGACTGTCTGGTTATTTTAAAGGGGAATTTCACTTGA
AAAATTAATTTTCATTGATTCATTAATGATAGTCCt
>NODE_1754_length_291_cov_41.512028
TTTGATTTGCCACACACTGTCATGTAATCATCTGGCAATGCATGGAACAATAATTACTAC
CTTCTGATAGTTGTTGTCTATTAAATAGGCTATGAGGTACAGAAATGAAGCTTACAGAAA
TACAATTTTTCAAAGTGCCACTTTATTAGAAAAGTATAAACTTGACTGACATTTTCATGA
ATAGTAATCTTGATATAAAACATTACAATCTTTTGCATTTTTAGCACTTAATTACACGCT
TTGAGTACGAGACCCTGTAGTCTGATTAGCAAACACACAACATTAGCTGCCACATAAAAC
TTAGCTGGGCTTTGCAAAGAACACACCATTGCTTAAATGGCTTTGATAAACAAAAACACA
TCAAAAt
>NODE_1757_length_340_cov_13.247059
GTGTGTATAGAGTGCCGAAGTAATTACGTCACTTTGTAGGCCAACCCGGAAGTTAGCGGC
GCATGGGTTCCCTCGATAAAAAAGCAATGCATTTTCCCCATAGACTTTTGGAAAATCGCA
GAAAATAAGATCTGTGTTCAACAAAGAGTTGTAACCCTTACACGTTTTATATAGCAAGAT
AATCTTTACAAGATAATCCAAAATGTATACATTTTGAAGCCTTAAATAAAGCCGTCAGAT
ATAAATGCTAACGGTAGGCTATAAACGGACTACAGCACACCATGTTCGCGGATCAACGTC
ATCATCAAGCTTCCTCAAACTTTATTTAAAAAGCACGCTCGCTCATTATGAACACTTATC
CACTTTTTCATGAGAAATATTTATTCTTTTTTTTCGTGTTTGCCATTTGCTAGAAa
>NODE_1760_length_168_cov_9.666667
GTGGTCCCACTCATGTTAAGGGCCACACACTGGACCTTGTCTTGTCATCAGGGATACAAA
TAGATAATGTTGAACTCACTAATGCTGCCATCTCTGATCACTTTCTGATTGAGTTTGAAT
TTTCCAGCCCCTGCCCTCCCTCTGCCCCTCCCCCTTCTCACGCTTTAGTCCGTTCTATTA
ATTCAGCTACGGCCTCTCAATTTTCTAACTCCTTCAACTTTATTCTCCCTCCTTCCATCC
CAAG
>NODE_1763_length_875_cov_23.318857
GGGTCTTTCGAATCGGCAAATTAGAAGAAAAGCTTGTCAACATTAATTAGACAGACCAAA
ATTGACCTGTTTGTAGGAGAGCTGCTGAGAGAAGAGCTGCAAAACGATATTTACCTGGTT
TTTGATACCTACAACTGCAAATATTATTTCTTAAGGACATATAAAAGGACAATAATTATC
AGAAAAAGAAATTCCTGTACTCAGGGGGAAGATTTGCAAGAATACCAAAAGGACGTTGTG
ACTTTTGTTAACATCCTGGATTTAAATGGTTGCCCAATTTAGGACGTAAATACAAGAATA
AATGTCTCATAATCTACTGACTGAGCTAGCCAGGTTTATTAAAGGACAATTCTTATCAGA
TTAAGCATATGTTATAATCCCTGTTCTCAGAGTGATAAGCAGCAAGATCACATCTTCAGA
GAAACTGCTGTTTGTCTTTGAAAGTTGATGGATTAAAGGATCGCCCAACGTGGGGCTCGA
ACCCACGACCCTGAGATTAAGAGTCTCATGCTCTACCGACTGAGCTAGCCGGGCTTATAA
AAGTACGATATTTATCAGAAAAAGAAATTCCTGTACTCAGGGTGAAGATCTGCAAGAATA
CCAAATCAGACAGAGGACATTGTGACATTTGTTAAATGTCCCATATTGTCAAAATTGAAA
TTTCTTGGTTTTTATCATCATAACGAAGTTCTAGGTGCTATGTACTTACCGTTGAAGTTT
CAACACTGTCGATTGCCCTTCTTGCATTAAGGAGCTGTGTTATGACTTCCTGCCGTTTTG
ACTTCCTGTCGTTTGTGACATCACAAAGGGGTTAATCTCCTCCTTCAGTCACTGCACACA
CACGACAGCATGTTACCTGTGGCTGGCCTGCTTATGGGTCTTTCGAATCGGCAAATTAGA
AGAAAAGCTTGTCAACATTAATTAGACAGACCAAAATTGACCTGTTTGTAG
>NODE_1764_length_411_cov_24.939173
CAAAGAAACTGTTTATCAAAACTATGAACTAGGTAGGTCCACTGTTTCAGATTAAAATTC
ATTATGCATACGATTTTGTTTTTTAATTATTTTATTATTCTTCTCAAATGGTTGCAGCAC
AATCATCCGTAAAGTTAGGTGTTGAAAAATGTTAGTCAGGTGCACCTTTGTATTCATGAC
GGTTTCCCTGCACCAAAAATCAATCTCAATCAAAGGTTCTGCGAGTTTATCATAAATTAT
CATGAAAAGGGTTCCCACTCAGTAGATGCTTAATTACAATCTCATTTGAATAAGTTTGCA
TATTAATGAGTTTGGAATGAAAATGGTTTGTGAGGATTCTGACGGGGGCCAGGGTAACCC
ACGGCGATAATGACAGCGCTTTAAAATGTATGTGATCTTATTACCAGCAGAGGTTCAGCC
ACACACACACCTACATACACACACACACACACACACACACCTACATACACACACACACAT
ACACACa
>NODE_1766_length_201_cov_11.626865
TCCATGGATGTGAAATTCTTGAAGGTTGTAAGTCATCGTTTTAAAAAGCAAGGCCTGCTA
TGTTAGAAGTTCACAGCCATGCATTTTGTGTTGACAGTCATCGGCATAGAATATTTGGCA
GTCGGTGAGTAAATTAACTTAATTAATGGGATGGATATTTGATGGAGGAATAAAATATTC
AAGCTCAGCAAAGTGGAAAAGGGAAAGATTTAGTGGGAGGGCAGGTCGAGCTGTACTGTA
ATTCATGTACTAGATTCTTCAATGCAGTGAGTTAGAg
>NODE_1767_length_260_cov_140.511536
CTAGGTGAAACTATACTGGACATACAGACAAGATCGATGAGGAATAATTTGATACTTACA
GGAATTAAGGAGAATGATGGCGAAGAGACTGAAAGCGTAGTAGGTGATTTTTTTCGCAAA
ACACTTAACATTCCAAGTGACGTGGTCGACAGAATTAAACTAGAACATGTGCATCGTTTT
GGTAGAAAAGGACAGAAGTCGGAACGCCCAATCGTTGCAAAATTCGCCTTACTCAAAGAA
AAGGTCATGGTGAAAAATCTTGGTAAGAGATTAGCTGGTACACAGATCGGGATGAACGAG
CAGTACCCCAGAATCATTTCGGACCGGCGGAAAATG
>NODE_1768_length_526_cov_37.266159
ACTGGAAAGCACAGAAACACCAGTGAGAACAGGAAACAGCAATCTACTTCCTCATTTTAC
CTCAGAGGCCATTTTGGCTCGGTCAATTCTGCCATGGCTTCCCTGTGAGTGGACCAACAA
ACCCAATTTGTTCCTGAGGCAAACCTTGGGCATCATGGGATAGGTGGGGGAGAAAGATTT
GGTGAAAACCCATTTCTGAAGTGGATTTGTGACCTTGTAATCCTGATTAATTTTGACCCG
TTGTGCTCATTTTAAACAGCGCATTACAGTAAGCGTGAACACAGCGAGCTCCGGGCGAAA
CCAGGAGCTTAGCGGCTTTGGGAGGCTTAGCAGCAGATGGCATTTTAAGCCGGACTTAAT
AAATTGTTTCCATTAAACTTACCGGCCCACACATACTGGATTAGGCGAGCGGAACAAAGG
AAGTAGAAGAGTGAGCAGAAGGAGAAAACACAACCACAAGCACCACACACAATTTCACTT
TCATAGTTGCGTCATGAGTTCCTAAGCCCCAGTCAAAATGTGTGTTTTCTCACAAATGTT
GTGTATTAGCTTGCTTTGCCCTCATATTTTGCGTAACTCAAACGCGTTTAAGCATATAAT
Tt
>NODE_1769_length_77_cov_23.194805
ATCGGGCGTACTCAGGGTGGTATGGCCGTAAGCTGTTCTGACATTGTATAACAGGCCTCA
TATAACTAATGTCTGGTCATATAAAGTTAAGAGTACTCCCTTTTTTCCTCTTTGAAATTG
GAAAAAAAGCTTACAGCACCTGGTGTTCATAGG
>NODE_1774_length_77_cov_20.558441
GGTTCCCCTGCTTAAACCAGCACATGTCAAGGCCCGTCTTAAGTTTGCCAATGACCATTT
GGATGATCCAGAGGAGCCATGGGAGAAAGTCATGTGGTCAGATGAGACCAAAATAGAACT
TTTTGGTCATAATTCCACTAACCGTGTTTGGAG
>NODE_1776_length_257_cov_14.564202
CTCGCTGTAATCCGGGAGCCGCCACCCCCTCGCCCACTTGTGCCCGCCTTCCCTTGTCAC
CATGACTCCCACCCCACCTGACTTACTCTGATAGGACGTACGGATCCTTTTCTTTGAATC
TGAATAAAAGTGAGACAGGCCACGCATGCAAAAGTCTGCAGGCAGGCCACATGCCCACAC
CGGCAGCCACAGTCCAAAAGGGAGGGAGAGGGGTTGGAGGGTGTGGGCGGAGGGGAAAGA
AGAACACAGAGGAGCCCAGTGAAAAATAAAGTGAAGGCAAGCAGCATCCAAGTTAGTGAT
ATTGAGGGTGAAACAGAGTGACATTCAGAAAAg
>NODE_1777_length_338_cov_13.609468
ACTAGTATAAGTGACTTCCAATCACCCGGTCTTGGTTCAACCCCAAGGAAAAATAATGAA
CTTAGTTTTAACAATTATTGTTATCACCACCGCCCTTTCCCTTATTCTAGCCCTTATCTC
ATTTTGACTCCCTTTAATAACCCCTGATACAGAAAAACTTTCCCCTTATGAATGCGGCTT
CGACCCTCTTGGCTCTGCTCGCCTCCCTTTCTCTCTTCGCTTTTTCTTAATTGCCATCTT
ATTTTTGCTATTTGACCTGGAAATTGCCCTCCTTTTACCCCTTCCGTGAGGGGATCAACT
TACTTCCCCCACCCTTACACTACTTTGAGCAACCGCTGTTTTAGCCCTTCTTACTCTCGG
ATTAATTTATGAGTGACTTCAAGGAGGCCTAGACTGGGCTGAATAAATAGTTAg
>NODE_1778_length_172_cov_33.069767
TTAAAGTTACCTTAAATAGAAGCATTCATTTGAAGTTGAAAGAGTAAGTGCTTCCATTTG
GGGTAGTTATAACTGTGTTTTGCCACCAGGGTATGCTGTTAATAATTTCAAGATACTTAT
AGAAGTTATACAGCTTTCTCTACTAAATATGTCACAATTACTACCTTAACAGTAGCAATG
ACTTGTCAATATACTGCAGTAAGTGCTACTTGTTTGGGTATTTTGACCTGACTTACACAA
CTTTACAT
>NODE_1779_length_173_cov_14.167630
TCTCCAGGTTTTGTTGTATACGTAGCTTTCTGCGCTTCAGCAAATGTAGCCTACCCTCCA
GTGGCTTGCACACCATCTAGTGAGGAAATGCGATGTAAAATGGGAGCAGAGCAGACAACC
CCCAGGCTCTGATCCTGTTGCCATGCGGCCGTTTCCCAGGCAACGTATTCCAGTGGTTCG
TGATGAAGCAGATCAAGTTGGTATTAATACAGTACAACCTAATAATAGCAAATAAATATA
Tcgacgata
>NODE_1780_length_707_cov_52.388966
ATAAGTGGTTGAAGAAAACAGTTATAAATAGGGAGATATATCAATTTCATTTAAAAACAA
AAAAATTAGCATCAGTTCCATATAGATTACAAAATAACTGGGAAAGTATTTTTGATACAC
CAATACCATGGCATAAAGTTTTCGAATTAACCCGCAAAACTTCACCTGACTCAAAAATTA
GGATGTTTCAGTATAAATTATTATATAGAATATTAGCAACAAATAGAAATTTATATAAAT
GGGGTATACAGCCTTCGGATTTATGTAGATTTTGCAAGGAGGAGACTGAGACTGTTGAAC
ATATATTTTGGTATTGCCCATATGTGGCTGGTTTCTGGACACAGATAGAACAGTGGTTAA
AAAATTGCAATATCTGCCTGGGGTTAACACCTCAGGTGGCTCTACTAGGTGACTTAAGAG
GTGATAGTCAATCTATTAATAACATGATAATTATTTTGGCAAAATGTTTTATATTCAGGA
CAACAACAAACAATTCTTTAAAACTGGAAATATTCCGTAATTACGTAAAACATCACAGCA
GAATAGAAAAAATGTTGGCAAGGAGGAACCCAACATGGTTGGGACTCGGGGATAGATGGA
GAGGCATAGATTTATTAGAAGGATGGGATAATTAGCTATAAAAAGGTATTATCAGCATAA
GGCAAGGATTATTAGGATTATTTTATTTATTTTTTTATTTTAGTCTCAGCACGGTGAAAT
TATATGTAGAGTATAGACAGGGATGGTTAAAGGAAATAAAATAGGGCAAGGGTGGTTAGG
TAA
>NODE_1781_length_116_cov_97.000000
TAGTAGGGACTTGTTGTTTTCATAGGTTTGAGGATGTATTGTGCTTTTCTGTTAATTTGG
TTAGTATGATGTTCCCTGTAGTAGGGACTTGTTGTTTTCATAGGTTTGAGTATGCCTTGT
GATTTGGGGTTGATTTAGTTAGTATGGTGTTTGATGTAACATAGATTTGTTGTTTTCATA
GGTTTGAGTATG
>NODE_1784_length_203_cov_12.458128
AGAACGCTTGACTAAGACTCAAAGACACAGCAATATAATTACGTGTGTGAGGCAATAATC
TCGCATCAGCTGACTGCCATCGGCTTCCTTATAACTGGTGGATGACAATCAGCACAGCTG
GGGAACTGGAACAGGTGCGCTGGATAACGGGAGTGATTAGACACACAAAGACAGACACAA
CGCACACACCAGGGAACATAGGTAAGAGGGAGAGACAAAAGGAGAGGGAGGGACAGGTCA
GGAAGGCAGGGTCATGACAGTACCCCCCCCCCGACGGAC
>NODE_1785_length_159_cov_10.163522
TCTCTCTCTCTCTCTCTCTCTCTCTCTCTCTCACATTTCACATTTCACATTTCATGTTGC
TTTATTGGCATGACAAAAAATTACATCTGTGTTGCCAAAGCATAAGAACAAACATACATA
TAAACAACAACAAGGAGTGAATACATCTGATATAGTAAACAGGATAATTATAATATAAAT
GCAGATACTAAACAAATTCTGTACATGTCTTTCAAAGTGTACAtttaaacgatat
>NODE_1787_length_315_cov_12.498413
CTAAATACATACAGATAACAAGATACAGATGAACAGAATGTAACTAATTGGGAGGGAAGG
AACTAAAACACAGGAATGACCACATAAGGGCATGACTATTTTAGGGGAAACTACTGGGAT
AGGTTAACTAAAACATGTGATACAAAAGAGCGGGAAAACCAAATAGGAAGTAGAGATTAA
ACACAGGAAGACCAAATATGGGCATACTGCTAAAAGGGGGAGACAAAAGACATGGGATGG
ATTCTGGCACTAAAGATAAATACCTGAGGACTTAACAAAAACACAGAGAGGAAGTACTGA
CAGGGATGACAAATACTGGACTGGAATACAATACTAAAGCAGGATAACAAAGCGGAGTTA
AATATAGATACGCTAAACAGAAAAACCAACa
>NODE_1788_length_311_cov_18.061092
AAAATTCTACAGTGTGAAGTAGATTCACGAAACAGAAAAAGTATTCTACCTCAGACATAA
ACGTTGTGCCTCTCCGAGTTCGATGGACACGGAGTTGCACTGTAAAATGCGTCTTTAATA
AATGACTGCTCTCCCTGAATCTTCACTCCCGCTGATTATTAAATGCCACTAGACAGTACT
ACAGTATTGGCTGGGTGATGTTAGCCTATGGGAGGGACGAAAGTGCACTTGCGCGTGTCA
TTTTGAACACAAGACAAAATAAGTGTTTACTTGAAAAACGTAATGTGCAAATTAATCGTT
TTTTCTCGATTACATTGTTTATATAATCGTAAGCAGCTGAAATCGAAATCACGATTAAAA
TTCAATTAAAGGTCCCATATTGTGACg
>NODE_1789_length_141_cov_27.191490
TCCAAGCCTTGTGCCTTTCATGTAGCCTGATCCTACCCATAGACTTCACACTGGGAAGGA
GGAAACCTCTGCGGTCTGAGTTTTCAGAGCACATGAGCTTGGTTGGTTGAATTAGGTAAC
CCCCAGAGCAGTTAGGGCAGAGAGAAGAACAGACAGGGTAGAGAAAGCAGTACACAGGTC
TTGTAACCATGTCCAAGCCTTGTGCCTTTCATGTAGC
>NODE_1790_length_425_cov_17.868235
CTTCCTTTTATCTGTTGGCCATTTACATTCTTAAGGTTACCGTTTATAAATGACTTTGCT
TCTTATGAGGAGTTTAATTTAATATCCAATTGTTTGACCCTTATGAATATTAAGCGGCTC
ATGTCTGGCCTATTAAAAATGCATGTGGCATTGTGGTTGTTGATCACGTTTAGGACGCCA
TGCAAATTGGACTGTCTTCTCTGTCAGCGCGCACGATGAATAATGTAGTTGTGTTGTATA
TTCAGGGACACACCATTGACAGTCAATTAACAAGTTTGATTGGTGTGTGAACTTGTTCTT
TTGAACTGTTAATTTTATGTAAATAGTATTCGCTCCCCTTTCCCCTGTTCTCCAGTGTGG
GCTTGGCTGTGAGAAGCCGGGCCCCAGTCCCCGGTTAACCACTCTTTTGCACCAGGAGTA
ACCTGAGCTTGAGCCTTAATAATTGATCATCACACACCTGCTTGGTGGAAGCTATGGGGA
TTTTGTCTTTAACAGCCAAGg
>NODE_1791_length_486_cov_13.020576
ACCCATCCCTACCCCACACCCGCCAACAGCAGGTGTATCGCCTCCCCCGTTACGTCCGCT
ATACCCAACACCTCCCTAGCAGCACTAACCACCACATCTATCCTAGCACTCTTCCCCTTC
ACCTGACTACACAAATTAACAACACGACACAAAAACGCCACAAACTCAACCCTACCCACC
ACCAACGTATCCTTCCCAACCACACACTCATGCCTACACGTCTCAGTCAGCACAACCCTG
CTAGCCTGCTCACCAGCCCCCGCCACCGGGCCTCCTCCTCGCTCCTGCTCACTTTGCCCA
CGCACCTCCAAACCCCCCACCCTCCTCACTGCTTCAGCATACGTGACCTTCTCCACCACC
TTAACCCTCTGTGCCTCTGCTGCCCGCTTCTGTACCACACAACCCCCAAACGCCGCACTG
TGCTCCCCACCGCAATTACAACACGACAACTTGACACCCTCCCCACATTTACCATATTCA
TGCGGACCCCCACACCTACCACACCTACCCTGCCCCCTGCACACCGCAGCCACATGCCCC
ATCCGTTGACACTTAAAACACc
>NODE_1794_length_164_cov_14.408537
ATGCAAAAGGTACGAGGTTTAGTCTCTGCTTTTAAAAGCTTAAATGGGTTGTTTCATTTC
TTTTTCAGCTTTCCCTTGCGGTACTTTTTCTATTGCTCAATATTTCCTTTTCTGTCGCCC
ATACTAAGGAGGGAGAATGTTTTATAGTTTTGTTTTAGGGTTTTGTTAGGGTATTTATGT
TGTGATATTAATATAGGGGAGGTGGCGAGCTAGTCAGCTCAGAGCGACTCGATTTGCACg
>NODE_1797_length_258_cov_13.825582
ATTTTCACCGGACCTCCATCACTCACTAGGAAAATTTCCAATGATTTCACCTGTGAGATT
GCTGGCTCATTCCTCAAACCATCTAACACTGTCAGAAATCTTGGGGTAATCTTAGACTCA
TCTCTCACTTTCCAGGCTCACATTAATTCTGTCACTAAATCTGCATTCTTCCATTTACGT
CGTATTGCACAGCTCCGTCCTTTCATCAATACCAAAGATGCTGAAACTGTCATTCATGCA
TTTATCACATCTCGCCTTGATTATTGCAATGCCCTTTTCATTGGTTTACCCGCTAGCTCC
ATTTCCAGACTTCAATACATTCAAAACTCTGCTg
>NODE_1798_length_84_cov_138.642853
ATGTTGTTCCAGAACTGTGAAGGCTTTTTTAGATGTTGTTTGGCAAACTCTAATCTGGCC
TTCCTGTTTTTGAGGCTCACCAATGATTTACATCTTGTGGTGAACCCTCTGTATTCACTC
TGGTGAAGTCTCCTCTTGATTGTTGACTTTGACACACATA
>NODE_1799_length_172_cov_12.133721
GACAGTTTACCTTCAATCACAATGATTCTGCAAAAAGTACAACTGCATACATTTCAAAGC
ATTTTTTGTAGGTATATGTACTCAATGTACTCAGTTTAGTGAATCGTTTATCAATGAAAA
ATATATCTAATAATAATGAAACTATTTCAGGCCCCTGGCACCCTTTGTATGAAATCCAGT
TTGAACTTGAATATCCTACAACTATTAAGACCTGGCACAATAAACTTTTTTTTTTTAAAT
AAATGAAC
>NODE_1802_length_154_cov_9.551948
CAAATGCTTCGGAAGGCCTTGTTTGCCCATCACTATGAAAAGGTACCTGAACTCCCACCT
CCTCTCCGCCTCCTCTCTGCCTCCTCTCTGCCTTCTCTCCGCCTCCTCTCCATTTTGTTT
GGGTATTGGAATGAACCAATCATAATCTTTCTGCCCTCAGGGTTACTTTGATTAAAGAAA
ATTCCCATGACCTCTCAGCAGCTCTGCCTAGAACAGGTTGATTTTTACCt
>NODE_1803_length_174_cov_59.155174
TAATCAAAACTATGAAGAAAGACAAGACCATACTACAATACAGAAAATAATTACTAAACA
AACCACAAGAGGCACTGAAAGCAACACTGTAAAAACACAGAAACTTTATTAAACAAAAAA
GCTACATACAATGAACACTAATAATACACAAACCAACACACAAGTAAAATACAAACTTTA
TGAAGAACAAGTCTATACTACAGTGAACAACATAATATATCAAATACCCCAAACACACAA
GGACTCAGAA
>NODE_1805_length_267_cov_20.782772
AGTGTGTGTGCGTGCGTGCGTGCATGTGTGTGTTCTTGCGCATGCCTGCCTGTGTGAAGG
CGTGTGCAGGGCTGGGCCAGCAGCTGTCAGGGACCAGGAGTAGCAGACACTAATGAACCA
GATGAATAGTGCAAAAACTCCCAAATACAAACAGGACAGTTGACATTTTTCATCTGTCAA
AAGCAGAAAATGCATGAAAATACAACGCTCTTTGTTTAACCCTTTACTGGCGATAGCTGC
TGCAAGCCTACATCTGCTCTTCTGGTTCTCTCTCTCTCTCCCTGTCTGTCTCTCTCTCTG
TCTGTCTGTCTGTCTCTCTCTCTGTCTCTCTCTCTCTGTCTCt
>NODE_1807_length_139_cov_23.568346
TCAATCAGTAATTAGAACTAGTTAACAATATATAGGCAGCTTTACGCACAAGGAAGTATA
TGGGTAAATAAAAATAGGTAAGGATTAGGTGTGTTGAAAGGGTGATGTACGGATAGGAAT
GTTTGGGTGTATATGTGTTAGCGTATGAGGATGTATATGTGGCGTGTGTATATAAATATA
TGTATATATGTTTAGGTGTAGGTAAGTATGTCTGT
>NODE_1808_length_169_cov_42.804733
CTATATGTGCATCAAGTATGGAACACTTCTACTGCAGCATTTTGTAGAAATTCACATTTA
AATGTGTATTGGAGACCCTATGGAGATTTGAATGGGGAATGTTATTGAAGCTCAATAAAA
GGTTGAATTCAAAGAGTTCCATAACAATTCCACTTGATATATATTGAATTAAGTCCCATC
TATATGTGCACCAAGTATTGGAGCCCTAAGGAGATTTGAATGGGGAATATTGTAAAGCTC
AATAA
>NODE_1809_length_1471_cov_12.070021
TAAAGAATCAAAACTCTTTGTAACAGATTTCTGTGGCTATAGAAGAGAAACGGGCTCAAG
TTGAAGTACAATTCAATATGTTTTGGAAAGAATGTTTGCTGTGCAACTTAGCTAATCATG
ACCCACCCTAGAAGCACTTCTTCCAAACTGGCAAATCTGCTAACATATGGGTCAAATTTA
GTCACTAGCTAACTATAACATAAAGGAAAATTAGCTGTAAGTTACACAAATAAGAATACC
CCAAAGATAAGCACTTATGAGCAAAAGATTCAAAGAATGCTTTTCTTTGAAGTAATCTGA
GTGTGTTTTCAACTGTAGTTTAAGTCAATGTAAAGTTGTGTAAGTCAGGTCAAAATACCC
CAACAAGTAGCACTTACTGCAGTATATTGACAAGTCATTGCTACTGTTAAGGTAGTAATT
GTGACATATTTagtagagaaagctgtataacttctataagtatcttgaaattattaacag
cataccctggtggcaaaacacagttataactaccccaaatggaagcacttactctttcaa
cttcaaatgaaTGCTTCTATTTAAGGTAACTTTAATGTGAATGTGGGAGTGAAGATGCTG
TTCAGATATGCCTCATAAAATGTATGCTGTGGAAGGCAGAATATGTTTTGTACAAAAACA
ATGCCTGTTAATCTTGCTGTTTTGGCAATGAAGTTAATGATACATGCTTTATGTATTTCA
ATAAAGAATCATACCCCACCAAAACAGACATTTCTGTGGCTATAGAACAGATAGGTTTTC
AAGTTGAATTACAATTGAAAATGTTTGGAAAGACTGTTTGCTGTGCTACTTACCAAATAA
GGACCCACCCTGGTAGCACTTCTTCCAAACTAGAAAATCTGCCCAAaNNNNNNNNNNNAT
GAATGAAAATGAGCTGTAAGTTACACAAGTAAGACTACACCAAAGATAAGCACTTATGAG
CAAAAGATTCAAAGAATGCTTTTCTTTGAAGTAATCTGAGAGTGTTTTAAACTGTGTATA
AGTCGATGTAAAGTTGTGTAAGTCAGGTCAAAATACCCAAACAAGTAGCACTTACTGCAG
TATATTGACAAGTCATTGCTACTGTTAAGGTAGtaattgtgacatatttagtagagaaag
ctgtataacttctataagtatcttgaaattattaacagcataccctggtggcaaaacaca
gttataactaccccaaatggaagcacttactctttcaacttcaaatgaatgcttctattt
aagGTAACTTTAACGTGAATTTAGAAGTAAAGATGCTGTTCAGATATGCTTCATAAAATG
TATGCTGTGGGATTCAGAATGTGTGTTGTACAAAATCATTGCCTGTTAATCTTGCTGTTG
TGGCAATGTGGTAAATGATACATGTATGTTATGTCTTTCAATAAAGAATCAAAACTCTTT
GTAACAGATTTCTGTGGCTATAGAAGAGAAATGGGCTCAAGTTGAAGTACAATTCAATAT
GTTTTGGAAAGAATGTTTGCTGTGCAACTTAGCTAATCATGACCCAc
>NODE_1811_length_306_cov_14.781046
CTATGTTTTAGTAATTCTATGAATTACACTGCACAAACCAAAAGTAATATACCCACGTAA
CCCACCGGATGAAGAGTTGGCTCTCCACAGAACATAACTTAGGCTATTCATTTTATTTTT
CGTGTTCGCATAGAAGAAACAATGTTATACCGACGTGACCGCTCAGAAAGCGGTAATTAA
AACTTTAACAGAGATCTTAAACAGGCATTTAAAACACCAAATATTAAGAATTGGCATATC
AAGCAAAATAATATTTGATGATTGATCGAAAATCGCACCTCTCCCCCCACATGCTCACCG
GCAAGACGCTCCGGTGCGCTGGTCTCTTTCTCATAAATCAACCGAAACTCAGCGTATAAG
CTACTTGCCTCACAGACCTGAa
>NODE_1812_length_242_cov_41.611568
GAAAGGCAGGCGGCGTCTATCGTCTCCTCATGGCCCAGGGCAGTCCACAGCCCAGCCAGT
CACCACGCAGCACACCCAGCAAATATTCCTAAAACGCAATTTTTCATATTTCCCTGTATG
CATAAGGAGATGAAAAATCATCCCATCATTTGTATTGTCTGACTGAGGTTATACACAAAT
ATTAGTTTATCTACTCCACCTAAGATTGCCTCCCTAAGCAAGACAGATTGGTTTTGGGAG
GGGGCAATATTCCACAGAACATATTCAGTCCATCTTTTATGTGCAGCTATTCAGTGGTTC
AGGTACGAGCCGCTGCAg
>NODE_1813_length_158_cov_17.265823
TAACAGGTTTGTGCAACCTGGAATTCTTACTGGTTGGTAGATGATCAAATACTTATGTCA
TGCAATAAAATGCAAAATTATTATTTTTTAAATCATACAATGTGATTTTCTGGATTTTTG
TTTTCGATTCTTTCTCTCACTGTTGAATTGTACCTATCATTTGTTTTGTTTTTCACAGAT
CTCAACATGCTTTGTAAGTAGGAAAACCTGCAAAATCAGCAGTGTATCAAATAC
>NODE_1814_length_427_cov_35.674473
ATTTGTTTTGTTTTTCACAGATCTCAACATGCTTTGTAAGTAGGAAAACCTGCAAAATCA
GCAGTGTATCAAATACTTGTTCTCCCCCACTGTATATCGATCACATCAGACTGATTCGTG
TCAATGTAAGTTTCTGGGATCAGACAGTGTACAATGATTTTGAGCTGTGCACACTAAAGG
GAACACTAAAATAACACATTTTAGATTCAAATGAATGAAATATGTGAAATAATCTTACTA
AATACTTTTTTCTTTACATAGTTGAATGTGCTGACAACAAAATCACTCAAATCATTAAAT
GGAAATCAAATTATAAACCCATGGACTATTTCATTCATTCAGATCTAGGATGTGTTATTT
TAGTGTTCCTTTTATTTTTTTGAGCAGTGTATATTGAATCCTGAATATCATTAGACACGT
AGATAAAGGGCTTTTTTGACTACTGTTAATGGCAGTGGTTCTCAGATGTCTCCTCTGGCC
TCCCCAGACAGGCCATGTTTTTt
>NODE_1815_length_644_cov_22.090061
GCCATGGTTGTTTCCGGCACCGCAGGTGGATGTTAGGATGTTGGAGAGCAGGAAGGGGTG
GGGTATGGTAGATATGGGTGGTAGGGTGGAGAGGACGCTGTGTGAAGGATATAGTGGTTT
CCTGAGGGTGTATACGGATGGGTCGAAAGATCCGGATAGTGGAAGGGTTGGGGCAGGGGT
GTATGTCCCAGAGTTCGGAGTCAGGATTGGCAAGAGGCTGACGGATCATGTGTCAGTGTA
TACTGCTGAGATGGTGGCAGTGATGTTGGGGTTGGGTTGGGTGGAAGAGGTGAGGCCACT
TCGGGTGGTCGTGTGTACAGACTCTGCAGCGGTGTTGGGTAGTATAGTGTCAGGGAGGTC
AGATAGGGGGGATTTGTTGGTGGAGATGATGGTGCAATTGTTGGGGCTGGAGAGGATGGG
GGTGGTGGTTTGGTTCTGTTGGGTTCCGGCACATGTAGGGGTGGATGGGAATGAAGAGGT
GGATAAGGTGGCGAAGGGGGCGGTACGGAAGGGGGAAGTAGATGTGAGGGTCATGTATGG
ACGTGGGGAGATGAAAGCGATGATAAAGAGGGTGGGGATGGAAATCTGGCAGAGACGGTG
GGATGAGGGGAGTACAGGGAGGGGGTATTATAGGATACAGAAGACGGTCAGGGTGATAGG
AGAGAGTAGGGGTAGCAGGAGGGAGGAGGTAGTGTGGTGTAGGATGAGGTTAGGGCATAC
>NODE_1816_length_77_cov_28.493507
AAACAGAAGAAGAAACCAAACAGTTCTTTCAGAAGTGCAGATAGGATGACATCAAAATAA
ACAGAACAGTTGAGAACAATAAACAGAAGAAGAAACCAAACAGTTCTTTCAGAAGTGCAG
ATAGGATGACATCAAAATAAACAGAACAGTTGA
>NODE_1820_length_323_cov_34.606812
TGGATGAGGGACCGCTGGAATGAACTAAAGAGACAAACGAAGCGCACAGATGCAGATTAG
GGGCTGAAGAAGATGAGGGTGTAAAAGGGATTTAATGGTAGGATGGATTAGAGAAATCCT
TGTAACAATGTTAAATAATTATAGTTCCAGCCGAGATCAAAGCACCATTGATTGAACCCC
TCAAGCCTTCAGCACACTGTCTTGGAAAGCAAAGATTGGTAAACTGTGCTCAGACCACTC
CGACTGCTCCAGTTAAATTGGATTGGAAATATTAGGATGTAGATTTATCCTTCAGGAGGA
GTTTGCAAAGCTTTTGTTGCCGGAAATGTAGCTAGCAAGATCCATTTGAAAGGTTTGATA
GAACTGTCTGCCTGGGTAGAATGATAATAAGACGAGGAt
>NODE_1821_length_390_cov_46.405128
TTGTCAAAAAAAAAAAACAGGCCCCTGGGAGTAACACGTGTACGGGGACCGGGGGCGCAG
CGGCCCCAGCAGCAGGTGGGCCATTGCTGCCTAATGAACACGGCAATCTGTTACTATTGC
GGCGGCGCTTTTCACCAGACAATTAGGCGACTAAGCGTGTCATTATTCCAGGCCAACAAG
AAGAGGCTCTCCTCTAATTTCATCTTTTCATTCCTGTTTACTCACCCACACTCCCCTCAT
TAATGAGAGATTTTCCAGTCTATGCTAATTGGTTTCAATAACATTCATTTTAGTTGAAAG
GGAACGATTCCGTTAATTGAGGAGCGGAGGGGGGAGAAAAAAAGGCTTCTTTTCATTTTC
AAGTGCGTCCGCGAGACGATGCTTTTGAAAACGCGCTCAACAGGTTCGCGGCTAATGAAA
TTAAGTGACGCCGGCCGTGGCAGAAAGGAAAGCCCCAAATTAAAAg
>NODE_1822_length_342_cov_21.903509
TTATACATACTGGACCAGAGGGAGCGGCTGATTAACATGATTGCGGTCTAACTAGTGTTG
CCTTATTCTATGTATTCACTGTGGACTTGGATATGAATTAAGTCTTTACGTAGAGTCTGT
ATTCTCCTTTAGTATAGAGTCTGTATTCTCCTTTAGTTTAGAGTCTGTATTCTCCTTTAG
TATAGTCTGTATTCTCCCTTTAGTATAGTCTGTATTCTCCCTTTAGTCTGTATTCTCCTT
TGGTATAGAGCCATTGGATGTCTTTAAGCAATGTTGCTTTCAGGAGATATATTTATTAAT
ATTACCAAGTCTCAAGATTCCTTTTCTGTGTCTAGACACAACCGCATATCATGGTGTTTT
TCGTGCTCTGCCGAAGCCCCTCCAATATGTTGTAAGTTTTTCAAACTTCTGATCACAa
>NODE_1823_length_390_cov_45.089745
ATTTCCTCCCCTATTCTCTTCCACAGGAGAGCTGATCACTGCTGCTTGTGAGCTGGGGGT
AAGCATTACCGTATTGTTTAATCAATTCACTCATTAACTCTTAGAAGCATTAAGGAAGTT
TAATTAAGCATGGGCAGAAAGCAGATTAATTTACTTTCAGTCCACAGGTTTTTTTTTCTT
TTTTTATACCGTTTTTTTACTAAGTTAGAAGTAGAGAATGCTATAATTTGCAACCCGTTT
TTCAAATCCAATTAAAGTCAATGGTAAGGCGATGGCTTTTGTAGGCTTTGCCTTATGTAC
AGTATAAGACTTATTATATCCACCCCTCTTTATGTGTGTGTATGTGTGTGTAAGCCGCAA
AGAATGAACTAAATCGGGTTAACAGTTATAATAAGTTTTATTATTTAATAAAGTTTATTA
CGCCGCTGTGATCCTTCTAGGGAGGCTGTGCCAGTAATCCTGCCGt
>NODE_1824_length_207_cov_24.594202
CGCACACATTCAACAATGCAAACAGGAATCATTCTCAGGCATTCTTAGCTCTCTCCCCTC
CTTAGGGTCACACACCCTTACCTAGTCTTACCCAAAAGCATCTGAGAGAGAGAAGAGGGA
GGAGAAGCCAGCTTATATAGTGGCCCTTATCTCCTCGAGTTACAGCACAGTCCTGACATT
CCATCTTTCTCTGGCTACAAGTTGACTATCTTTCTCTGACTACAAGTTGACTATCTGTAT
ATCATTAGAAAAGCATCGGAATAACACATTGTCTCGTAATATG
>NODE_1826_length_105_cov_39.180954
TGAAAAACAAGTCTATATTACATTAAACACATTACTAAACCAAATCAACAGAAAAGCACA
AAGGATATATTACACCGAAGTAAATAATTACTAAATCAACCAACGCACATGTAACATACA
AAATGTATTAAGAAAATAAATTCTGTACTACAGTGAACACCATACTGACCAATTCAACTG
C
>NODE_1828_length_117_cov_47.213676
CATGTAACATACAAAATGTATTAAGAAAATAAATTCTGTACTACAGTGAACACCATACTG
ACCAATTCAACTGCAAGTCATAAGTCATTCTCAAAACTATGAAAAAGAGCATGTCTGTAC
TACAGTGAACATCATACAAAATCAACCCCAAAGCTACAAACTAAATCAACTCCAAAGCAC
AAGAAATGTTAAA
>NODE_1829_length_405_cov_25.735802
GAAGCTTGCTATCCTTAAGTAAAAACACGTTTATTTGTAGCCCATCCCATCGTTGATTTA
GTGTTCGAAAAAAGTTGAAAAGCGGACATCTTCACAAACAAATAAATAAACAAATACAGC
GACTGCGTGTAAAAAAGAAGCAATATTATTATCAGCATCATATAGCTATTGTGCTCACCT
GGTGACTGATGACTGGAAGCGGTTGAGTGTTGTAGCCTTAAGACCGCGTGCAGTTAATGA
AATATCTCCAAATGGGAGTCAGGAGTGCGTGCAGAGATAAGCTTGATGTGGTTTATATAT
CCCAGAAACCAAGTGCTCCTCTTCTGATATTGTCCAAGTGCGTTTGCATAGCTGGCCAAG
TGGCTCTGCTCTTGCTGACTCGCTAACATTGCATGATGTTTGTTTTCCCCCTGCTATGAC
GTGAGACAAAATATTGGCCATATGTTCATCGGCAATAAATTGGTCATGAGAGCAAACAGG
a
>NODE_1832_length_507_cov_15.005918
AACTCCCCTTTCCTCAATGAATGCCAAACCCTAATCCATCCCTGCTTAACTCCACCTTCC
ACCGTGAACTCCACCTTCCCTGCTTAACTCCGCCTTCCTCCGTTAACTCCGCCTTCTTCC
ATAAACTCCCCTTTCCTCAATAAATGCTAAAACCTAATCCTTCCCTGCTTAACTCCGCCT
TCCCTGCTTAGCTCCGCCTTCCTCCAGTAACTCCCCTTTCCTCAATGAATGCCAAACCCT
AATCCATCCCTGCTTAACTCCACCTTCCACCTTGAACTCCACCTTCCCTGCTTAACTCCG
CCTTCCTCCGTTAATTCCGCCTTCTTCCATAAACTCCCCTTTCCTCAATGAACGCTAAAA
CCTAATCCTTCCCTGCTTAACTCCGCCTTCCCTGCTTAACTCCGCCTTCCTCCAGTAACT
CCCGTTTCCTCAATGAATGCCAAACCCTAAGCCTTCCCTGTTTAACCCCGCCTTCCTCCA
GGAACTCCGCCTTCCCTGCTTAACTCCGCCTTCTTCCAGTAACTCCCCTTTCCTCAATGA
ATGCCAAACCCTAATCCATCCCTGCTTAACTCCACCTTCCACC
>NODE_1836_length_77_cov_112.870132
TGATAAAGGAATCATTTTTGTAAATGATATTCTAAATGAGGCAGGAACTTTGATGTCATA
TAATCATATTAAACAAACATATGGAAACGTGTGTTCTCTACAAATATACAATCAAATATC
TACAGCAATACCACAGAAATGGAAGAGGAGAAT
>NODE_1837_length_168_cov_37.154762
CCTACACGCGGGTTTGGGGGAGGGACGCGCCTCAATACCTGCTTTGTTATTGTTTTATTT
CCAAAGGGGATGCGGACAAAGACACGAGTGCTGAGCAGAAGAATAAGAAGGGTGTTAAGA
GACGCCGGGAGGAACATGGACGGGGCTACTTTGAGTTTATTGAAGAAAGCAAGTACAGCC
GGTAAGGATGGTGCAGCAGTCGGGCCTTCGGATACCTCCGAGTCACCCTGATATGCACAG
GTTc
>NODE_1838_length_140_cov_31.464285
TTTCTTTTTCTGTCTCCGCCCCTTGGTTCACCCCTGATCTTCGCCTAATGAAAGCCAAAG
GTCGACAACTTGAACGCCTATATAGAAAAACTGGTCTCACTATTCATAAAGAAATGTATA
ATAACCACATGCTACATTACAAGGACTCAATTGCTACCACCAAAACCCACTACTACTCCG
CTCTAATTACTGCCAATAAAGGAAACTCCAAGTCAC
>NODE_1844_length_196_cov_16.290817
TGAGTGCTTGTACTTATGTGTGAGTGCTTGTGCATACGTGTGTGTGAACCTGTGCCATAA
GATCTCTGTTTTTTTTTATTTCATTTCAGAGTGATTTTTTGTATTTTTATCTGAATGCTA
AGCAGGTGATAGGTGCTCCAGTTCCCTGCAGAAGTGGCTCCCCGTCTGGGCTCTCTCTCT
GATAAGAGTCCCACTTTGTCCCAAAGAAAAGGCCCCAGTATCACCTCCCCCCAACCCTGC
CCAGGCCTCACAAAGACTGCTCTATTTGCTCc
>NODE_1847_length_224_cov_9.348214
TGCTTTGAACACGCAAACTTCTGATCTGGAGTCAGACGCGCTACCGTTGCACCACGAGGT
CATTTCCCTGTAATGTTTTGTGTTCGGTGTTAGACTGCCTGAGAAGCAATGTTTCAATGA
CACGTGTCAAGAAAGTCAGCCCAAATTGTAAATTATTTGACAAATTGGAAACCAGACATT
TCATGGGTCAACAGTATTTCATCTATTCATTTATGATTTCATCAAAGGACAAGGTATAAA
TGGAGAGTTAAATGAACACCACGTCCTGAAATCATTCCGTGTTTGCCATTATCCACTGTG
>NODE_1848_length_467_cov_28.700214
ATTCACCTCTTTTAAATGTTTATGTCTTGTGAGATATTGCTTTAGCGGTTTCCAGACCTA
AATGACATTGCCTTTCCGTCTCTGGGAGATGAAAAGCATCTCTTTAACATGCCCGGCGCT
CAGTGTCTGAGTCACATCTGCCCGTTGACAAACAGCTAAGGAGTCAACCTGAGTCTATGT
TCCTTTTACTGGCAATTTTTACATTTTATCATTGAAGTCAATGAGCCAATCTGCAATTTA
CGCTGGCGAGAGCGGGATGAGTGTATTCAGAACTCGGTCACACAGCCAATCTCCTACTAA
AGAGCAGCGATAATGTAATAATGCCTCACTGATGTGCCAGGCAGTAATGGTGCTGAACAT
CTACCATTCATCCAACACTACCTGATCATTGCTTTAACGGAATAATGCATTACCAGCCGC
TCTGGAAATAGCTGTAAACCTCCAACTTTATCTTGTTAGAATGCAGGTGGGAAGCCTTCC
TTTTTACTTCATGAATAGTTGTCCCTGTCGCCCAGTTGGAAAATAAAACCACAGCTTTTC
TGa
>NODE_1851_length_482_cov_22.518673
GCAGGGTGGTAAGAGCATGGCTTCTGCTGCAAGTTCACGTTGTGCGAGTGAGATAACCTA
CAACCATAATAAGGGTTTCCAAACGGATAACCGTAGCTCAGAGATGCACTGGAGGACGTT
TGGGGAGCAGGACATTGACGACCGGTGTCTGTGGAAGATATATCCGAATACACAGAACCC
TGGTGGGTTCCTATAGTGCCAGAATGTCGTCCCAAGGCAGGATGCGACATTAGGTCCCTG
CAATGGGTCGCCGGGCAATTCCCGCTCAGTCCCTCCATTGTTTGGCTTTTATTCTGATTA
TTTTCATTCGGGCTTTTTTCATAAACGTACATCAAGGTGTCCGCCCAGCGTGGATGCAGA
ACCAGCGAAGTCGTCATATCAGGGGATGCCGATGCTTTTTAAAAGTCGACTACTCCAAGA
CAGACACCTCATTTCCAACTACAGTTTACGCGAGCGCATGCGCAACCAATACCCCGTGTG
TCCAGTTCATTAAGGTTCTGGCACGTGATATGCTAACCAGCCCAAAGAGATTGGAGCTTG
TGAGTGGTTAGAAAaaag
>NODE_1854_length_433_cov_31.889145
TGGTTAGGTTAGTGTTTGACTTCAAGTCCTTACAGATGTATTGGGAAGGTGGTTCTTAAA
TGAATACAAAAAAGCTTGTGGGAGAGAGATGTAATGAAAAAAATTAATGGATTGTAGAAT
AATATTGAACAATTCTGAAATTGCAGTTATTTTGATGCTTGTGATTATTGAAAATGTACT
TTAGAGAAATTTCATGGAAAGATGATTCTGATGTTAATTCTGTAGAATAGAAATGTATAC
CAAATGTAATCTTTCCAATGCTATGAAGAATTTATACATGAAATTGATATGCAATAAAAC
CTGTGTGCTTTTTATGAAATGTGTCGTGCATTTGTCACTTAGAATCTTAAACGTACGAAA
TAGTTTTTCTCTCGTAATTCTTTTTCTGCATTGCCTTCATGTCATACACCTAATATATAT
TTTGGAATTTCATGGAGAGACGCGGTCAGTTATGAATAATCGTGCCACACGAACTTGCCA
TAAATCGGTCAATCTGTGATTGTTACATa
>NODE_1856_length_363_cov_19.735537
AAATAAAGGTGTCATTTCCAAACATACGACAAGCTCCCCTTGCCAGATGTTTTTTTTTTC
TTAGAAGCTGATAGTTGCAGGTGCAAGGCTGACACACGGGCCAGCTTTCTGGGCTTTCAC
AGAGGGGATATGCATTGCCTGTTTAATCAAACCCAATAGGATGGGATTCATTGCTCTTTG
ATGGAGAGCACTCTTATAAAGATGGACAGTCACTTTGCTCTCTAAGTGAAACCATCGTTT
AGCGTTAATTCTCAGAGAAAAGGCTCATTTGTTATCCACAGGGAGTGCAGCATTCATGGT
TGTGCTAGGGGGGTAGGGGGCTGTGTGCATTTTCCACACGATTACATTGCACATTCATAC
ACCTTTGTAACGCACAATGATAATTTACCCAAGCCACTGTTCAGATACTGGTACAGAAGG
AAGGAGGTTGTCTCATTAa
>NODE_1858_length_131_cov_17.083969
CCATACCTCAGAAATGGAAGAGGAGAATGGAAAGGAAAAAAAGCAAAGAACTAGTTTGTC
AACCTTGCATTAAAAATAATAAGTGGTTGAAGAAAACAGTTATAAATAGGGAGATATACC
AATTTCATTTGAAAACAAAAAAATTAGCATCAGTCCCATATAGATTACAAAATAACTGGG
AAAACATTTTTGATACACCAATACCAT
>NODE_1860_length_272_cov_39.345589
TGAAGGTATCATATTGACTCCTCAGTGTCCTATTGGACCATCAGCTGATGGTTTGGAACG
TAAATGACGGCTCCGGTGACTGATGGCTTGAATTCCAATTAATCAATTGCTTGATCAGTT
TCCCTAATTCAGATCAAATATCTCCTGAGTGCACACTCTTCTTTCAGTGGTATTAGGAGA
AATAAATGCTTTGAAAGTAATTTTCATCAATCTCGTGTACATGCCAATACACCTAACCCG
TCGAGTCCAGGTTTAGGTCTTAATGTCTTAAGTGTGTATGTGGTTGTCTTTACCGGCATG
CTTGCTACGTGGGTGTGGGAAAAAGAAATGGAGCTAAGATAAATGTTg
>NODE_1861_length_466_cov_42.944206
AATATGGCCATCAGCGGTCCCAAGTCCCCAGCATACGCTGCTCACACAATAGCCTCCAAA
CCCTCTTTAACACTTATTTGAGATGACAGGAAAAATGAAACCGTTTGTGCTTTCAATGGA
AAAGCAATCATTGGTACATTATACTCTGCTTGCCCTATCATGCTAATGCTCGGTAAAAAT
GTCACCAAATGTATTTAAAGGGCTGATGGAGTGTTGCCGTTTGATTCCTGCTGCCCGCCT
GATTAATAAAAACCTTCAATTTGTATGTAAATGCAACCTGGGGCTCATATCATCCACACA
CCTGCACCTGGAGAAAAATAATAAACTCAAGTTTAATGCGGCAATTATAAGAGTTTATAG
GGACTGTGGAAGAGTGGTAAGCGAGCGGCGGGCAGAGCGGGCAGAGCGGGCAGAGCGGGC
AGAGCGGGCAGAGCGGGCAGAGCGGGCAGGTGGCAGAGAAAGGCGCAGACTGGCCTGCAG
ACGAGGGCTCATGGAGGGGAGCAGGGCATCCAGGATGAGCCCGTTACAGCAGTTAACTGA
Tg
>NODE_1862_length_398_cov_11.693467
GTCTGTCCACAAAAATGCTAAAATCCAGTGTTTGTGGATGTTTTTTGCACTTAATATGTT
GTGTAATCTAATTTTAATATCTGTAAAATAGTTGAAATACAGTTGTTAGATTGTTTGAAG
TTGTTTTGTGAAATGTGTGTGAGTTAGTCTGTCCACAAAAACCTTCAAAATCCAGTGTTT
GTGGATGTTTTGTGCACTTAATATATTAAGTTATATACAGTAATTTTTATATAATCTGTA
AAATAGTTGTTATACAGTTTTGTTAGAAAATTGTTTGAAGTTGGTCCCGGTACAGCCAGA
AGAGGACTGGCTACCCCATTGAGTCTGGCTCCTCTCTAGGTTTCTTCCTAAGTTTACACC
CACTAGGGAGTTTTTCCTAGCCACTGTGCATCACTTCTTGCTTGCTCTTTGGGGTTTTAG
GCCGGGTATCTTGATCGGTTAAATCTGTTCTGCGTGTGTGTGTGTGTGTGTGTc
>NODE_1863_length_260_cov_15.334616
TAACATTAATATTACTTAAGCGTTAAAATACAATTACCGGTATATGCAACTAATCTTAAC
TTCATTGGAAATGTCCTATGCATTAATCTACCCTTAACAGGAACCTCTCTAGGTCTCATT
CAGCCAGGGTGGCTGCAGGAACTTTTATGACCTGAAAGCAGGCTGTTATCTCCTCTCTAG
GCCAAAAGGCTCTCAGGTTGGGTAAATTCTATATTGAATTTGGTTTTAATCCTTGGGTCA
CTAAGGTGAACACTAATGATTGGTATTAAAAGGTTTTGGTCAAATGTTTTGGTGGACGAT
GTAATCTGGTAACTACATATTCTTATGGAAAATCCT
>NODE_1866_length_81_cov_72.716049
CTTCCCTGTTTAACCCCGCCTTCCTCCATGAACTCCGCCTTCCCTGCTTAACTCCACCTT
CCTCCCTGAACTCCGCATTCACTGCTTAACTCCGCCTTCCTCCAGTAACTCCCCTTTCCT
CAATGAATGCCAAACCCTAAGCCTTCCCTGTTTAACC
>NODE_1867_length_376_cov_32.861702
CATGTTCTTGCAGCCTTAGCTGTCTGTCTCCCCTTGTCACATTTTAGAATATGTTACCCC
TGTGATACCAGGGCCAAACTTGAAAGGAAGTCTTAAGGACATGAGCTTATACACTGTGCC
AGATTTTGTTAAATAACTGGGAGATGTTGGTGCCAATTCATTGGTAATTGTCCCTTCTGA
CACAGTGCTGTTGAAAGTACTGGAGAAGCCTAAGCTCAAGATCACGGCAAGTGTTAATCT
TCTTATGCCTTAAGGTATCAGGTTTTCTTTTGATGTCGCTAAACATGTTGACTCCTATCT
CTCCACAGAAGCCAATCCAGACATACTGTAGCTATGAGCAAGAAAGGTTTTTGTCTGCAT
ATTTTTTTGTAGTCTTCGAAGAATCCCGGTTTTATGTTCTGTTCCTCTTCCCACAGACTC
ATTTTGTGACTAAATTAACAACAGAAAATTCc
>NODE_1868_length_331_cov_29.042295
GTGTGTATGTTTATTGTGAGTGTGTATTTGTATCTGTGTGCATGCTGGCATGTGTGTGTG
GTGGGGTTGCATGAGGGAGCGTGGAAGCAGAGCTTTCTTCTGATGGGCTGGATTCAGTGT
TCACTGAAGCCTTTCGCATATATATAGAATTTTTGAATATCTAAACCATTATTTAGCATC
CAAATCAGTTCTGCTTGTCTGACTGATGGACAATTTCAGCGTGACCCCAGTCTCTTTGCA
TGTGACCTATACTGTCGAGATTCTTGCATATTGTGAGGATGTTCACATTGACTTCTCTCT
TTGCTCTTTGATCCTTTTAACATGCTCTTTGTGTTGGAATTCATGAAATATTCATGTCTG
GACTATGTTTTTTTTCTATATATTTATGTACAATTATTGGCATCCTt
>NODE_1869_length_172_cov_21.366280
AAGTTGGTCATGGGGTTTAAATACGGTTTAGTGGTAAAGGGGATAGTTTTGGATACAGTA
TTGATCTTTTGGGGATATGGTTAATTAAGAGGTTGGTAATTGCCCTGTTACTACTAGTTG
TTTTGTTTTGGGTTGGATATAAATGTAAGGGGTGGTACTTCAGGTGTGGATGTCAGTAAA
AGTCTCTGGGACGAGCGTCCACATGTCTATTTTGGGTGGTTCTGAAAGTAATGATAAATA
TAAGGTTG
>NODE_1870_length_513_cov_13.399611
AGCAGATAACCTGACATTTATAAATCCTCTACGCTAAAAGGAAGAAATAAAAAAGTACAC
TTACAGACATTGGGAAATGGGAACCGTTTTTGGGTGGTTAAAGGGGTCAAAATAAGTCAC
TCATATAGTCTCCCCTTTAGGCGTGGTTTCAATTACCTACTAGAAACCACAAAGGAGAAT
CGCTCGAGTTGTCGTGGCCGAGTGGTTAAGGCGATGGACTAGAAATCCATTGGGATCTTC
CCGCGCAGGTTCGAATCCTGCCGACAACGGCTGAGTTTTGCAAGTGCCAAGGAGGTTGCC
AGCCATAACTCTGACAAACATTCCCATCCCAAAGAGGATGTTATATCTAACTGTGGTTTA
CACTTCTAATCTAGCAAGGAATAAGGCCATTTGCAAGGTTGTCAAAGAGCCAAGAGCAAA
CAACAACATCTTTGTTTAGCCAGCCAAAACTCCGAGATCCAGCTCGTTCACAAACAGAAG
CAGTGCTTTTGACGTGGCCAGAGTGCATTTGACAGCTGAGAGCACCCCTGTTCTAGACAT
CCTCAATGTTTCAATATTGTATACTCTATATTACAAGTGCTCTGCTGTg
>NODE_1871_length_225_cov_15.542222
GCCATATTTAAGCACATTGTCTGTCTATGTATATTTGTGTGTGTGTGTGTGTCTGTCTCT
GTGTGTATGATTCATTCCAGAGCAGTTTTAGTCCTTATAAAATATTCATGCTGGTTGTGC
AGGCCCCTGTAATTGCCATCTCTAACCCTGAATAATTTATACACAGCGCAGACTGACAAA
GCTTTGCCATACGGCCCCAGATGAATCAGAAACAAGGGCAGAGAGCTGCCAGAAGCATTA
TTGTTCCGCAAAATATGTCTGTCACGTCATTGCCAGCACCGTTGGACGGCCGCCGCCGCC
g
>NODE_1873_length_235_cov_22.212767
GGGCTGTCTGTTGTGCAGGTGCATTGTCCAGCGGAGGGAGGGTGCTGGGAGACAAATGAA
TCCACCAGGCATTTGGTACACACCGGAGATTGCTTATCGATCCAGATCACAGTGTTCAGG
CTAACCCAGCAGAGGCCTGAGAATTTTCAGAGGGAGTTAATAACCTGGCAGCTCAGCTGC
CTTGTCCAATTCACCAAAGGCAGAGGCCTAATCAGGGCTGGATTCCTTTCTCTGTCCGAG
GAGGGGGCTCTATCGCTTCCCTGCTTCCTTTCCTTTCAGGCCTCCCTTCTCTCTCTCTCT
CTCTCTCTCTc
>NODE_1874_length_261_cov_14.486590
TGAATCTGTTTTTTGGAGTTGCAGCCTTCGTAAACGGTCCGGTGCGGGTGTCTGTTCTGC
GTTCCGTTGTTCAGTGTCCCTGTGCTGGCTGGCTCCCTGTAAAAGCAATTTGCCACATAC
ACGGGCTAGCTAATGAGCAGATGCTTCCATTGTAAATGATGATGCGGCCGTAATAAAGAG
TTGATAAACACAAAATTACTGCTAGGCCATAGAAATGAGAATACACAAACCGGTACACTG
TTAGAGGCACACAGACACACGGACTGTAGGCACTTACAGAAACACTCAGTATGTTGAGGT
GTTCTATATTAGTGGCCTGTCTGCAGTCAGGAAGCTt
>NODE_1876_length_399_cov_63.598999
TAAAATCACAAACACCCCATGTCACCCCTTTAGGTCAGACCGAAGGGCCTTTGCTGGGAA
GAGAAGCCCCACCCTCCATCGAAGCAAAGTGGATCATCAAATCTACTCCTTTCCTCTAGT
TGTTTCTGTCAGATCTCCTTTCCTGGGGAGTGGGGGGTGGGTGGCTTGGGTGGAAAGGGG
TTGAGGCAGTGTGAGAACACCTCCCTCTTTGGCCCCTAATCAGCCAGCCAGCCTCAGCTG
CCCTCCCTGGATCCCCTGCCAGGGTCCCTATCATCCTCTGATCAAATATTAATGCGCTCC
ACTCGGCCTGCTCACTAATCCAAAGCCAATTAATATTATCTGTCAATTATTTACAGATCC
GGAGGTGCGGAGCCGATTCCCTGAGGACTACATCGACCAGGTTTGGAATGCATAATTAAC
TTCCTCCTCTCTCTCTCTCTCTCTCTCTCTCTCTCTCTCTCTCCCTCTctctctc
>NODE_1884_length_320_cov_13.118750
CAACAATGTCCACGGGAAGAACGTGACAACGTGTGAGAGACAATGTGTTTATGCGTGTGA
ATGACAGATTTGGCACGTTGGCCCACCTAATTGTTATTGCGTTTGTGTTGGGCCTGGAGC
CAGTCGATAGGATCAGCCGTAGGGTTGTGGTCCCACTCTCAGTGTCTTAGTTGTAATGCA
TCCTTCCACTAACAGGGATCAAAGTATTACGGATTCAGGTTATTTCTATTGATTTTATGT
GCTGTCATGCTGGCCAGCCAACATCCTCATATTTGTGGAAATTGCAAATTCCTCCTCTGA
AATGTCAGCAGCATTTAATCTTTCCCTTACTGGTCAATAGTAGAATCTCTCCCTGACCTG
GCCACGTTTATTAAACCGAGACCATGCATTCTCtct
>NODE_1885_length_77_cov_35.038960
TTTCATATATTTTAAACAGCGTATCGCTGGGAGTTGGTAATACCATAAGTAGGTATGTAA
ATTGAGAGGTAACCAATGAGTTTATTAAGGAAATCTTTCCACATATAGATAGATGCTGTC
CTTTCCATGGCAACAAAACTTTATCTATTTTTG
>NODE_1886_length_583_cov_21.627787
ATCAGACGTTTAGGGTACCCCCCATTCGTCACAAGCCGACGTTCAGGGCAACCCTATCCA
AACGGCAGTATATGACGAATAGGGCGCACGCTGTTACTGACTTAAGGTTAGGCACGCCGT
TACTAATTTAAGGTTAGGCACGCCGTTACTAACTTAAGTTTAGGCACGCCGTTACTAACT
TAAGGTTAGGCAAGCCGTTACTGAGGTTAAGGTTAGGGTAAGGGTTAGGGTAAGGCTTAT
AAAACACAATATCGCATTAGGGTAATGCTTATAAAACTCAATATTGCGTTAGAATAGAGA
TTTCAACTTGGAATGAGTCACGAACAACATCGCGTTGGAATGTGAAAGTGAAACATACAA
CATCGCGTTGGATATGTGAAAGTGAAACGAGTGAAACGCATGTCTCGATCGGGGTTTGAA
CTTGCAATCTCTGGCATGTTAGGCGAGTGATTTATACACCCACCCATCCTCCCCGGCCAA
CCACCCTGCAAAACATTTCGATACTTCTAAGCTACGTCATCTCAGTGTCAAGCCACAAAT
AGAGAGTACCCTGACCGTCGGTTTATGACGAATAGGGGGTACCCTTCACGTCAGATTATG
CCGAATAGGGGCACTGACCAAACGGCAGTATATGACGAATTGGGATGAGACTGCCTTGG
>NODE_1889_length_1933_cov_17.951889
CATAGTCTCAGAACCACCCTTGTCCACCGGAGGAAACCCACGCAGACATTGGGAGAACAT
GCAAACTCCACACAGAAAGGCCCGGGACGACCGAGGTTTGAACCCAGAACCTTCTTGCTG
TGAGGCCACAGTGCTATCCACTAGGCCACCATTTGCACATACCTGTCATTAGCCTGTATT
GAAGAGATAGTTCAGTTGTAGCCAGTAGGCCAAAGTATTTGTCCATGTCTTTTCATTTGA
ACCTTTTTCAACAAGGCATTATGACTGAAAACAAATTAAGTTTCACCTTGGTGGTTGGGG
GACTAAGTATAGTGGTGGGCAGCCCACCCATCTTGGCCATTTTTGTGCCAGAACGCTCAC
CACACATCAGCTATTAGGTGAAGAGGTGGTAGTTATATATGCCAATTAGGAAGGAAAGGG
GATTATTAGGTGTCCATGATTGAAATGAGGCCTGTTTTGGGGAATTTGGCCATGACACTG
GGGTTAACATCGCTGCTCTTACGATAAGTGCCATGGGATTTTTAATGACCACAGAGAGTC
AGGACACCCGTTTAACGTCCCATCCGAANNNNNNNNNNNNNNNNNNCATCACTGCCTTGG
GGCATTGTGCATTATCTTTAGACCAGAGCGATGAGTGCCCCCTACTGGCCCTCCAACACC
ACTTCCAGCAGCACTGGTCTCCCATCCAGGGACTAACCAGGCACGCCCCTGCTTAGCTTT
TTCAAGCAAACCAGCATTGCAATACAGGGCTCTATGCTGCTGGCTTTTGGTGTTCTGCGT
TGTGGCACTGTTGATAATCTTGAGTTCAACATGGTCTTCATAGACATGTATGAAGTCCTA
TGGCACCACCTACTGGTTGTACAGTTGTCCCTGTTCCCTGCCTTAACTGACTCCCAGTGC
TTCTTCATTCATCACAGTTGTTTGTTCAACCCAGACTTGTAGTAAAATACAAGAAAAGTA
CAAAAGGATTTGGCTGGGTTGGGCTGAGTTCAACTGCTAAGTACTTTTACGTCATAATTT
TTACACCTCTCCAAGACACCCAGGAACAGATCCAACGATTTAGGTTGAGTCATCACACGC
AGAGCCGACTAAAAGCACAACTGGcNNNNNNNNNNNNNNNNNNNACATGATTTTACATTT
ACATTTGAGTCATTTGGCTGATGCTCTTATTGAGAGCAACTTAGAGTAAGTACAACCATT
TCAGAGAAACTAGGCGAAACAACTGCAACTCAGTGGTAAGGGCAGTCAATGTGAAAAAGT
GAATAAGCAAAAAACTAGAAAAGGATCATACAAATGAACACTATACGTTTTTCAAGAGAA
ACAGATTTGGTGGAATTCAATCAATATCAGTGGTCATTGAAGAGGAAGGTTTTCAGATGT
TTCCTGAAGATGGGTAGAGACTGCTGTTCTAGCCTCCAATTGCCCTACACTACGGCAAGG
AAGCACACACGCATGCACGGACACACTCACTCACTCACTCACACACACACACACACACAC
ACACACACACACACACACANNNNNNNNNNNNNNNNNNNNNNNNNAATTTTGATAAAAAAA
TCCATGTTCCCTATTTCCTAGCCCTAAACCTAACCCTATCCCTTACCCTAACCTTAACCA
TACTCTTACCCTAACCTTAACCTCAGAAAACCCACATTTAGTCTCTAAATTTAAACTTGA
AATAATGCCTAAACCTAAGCCTAAATATAACCGGCAATGCCTGAACCTAATAGTATTCCC
AATTCCAACACTATGCCCAATTGTGAGTTTTTCCCTAAACCTAACCCCTGAGCCGTAAAT
CGCAATTCAACTCAAGGGGACCTGATTTTTGGTCCCCATAACGCAGGTGGTCCACATGAC
GTGACTGTGTAAACAGTTTTTTGTCCCCATGATGTGATGGATACCAGTACCCCCACACAC
ACACTATATGACACTTACTGTGTCCGATACAAACAACACACTATTCAAACGGGTTTGATG
TTGATGTCAAAGTGGAGGAAATTGCACTg
>NODE_1892_length_421_cov_35.653206
AACCTTAAAAGAGAGCCTCCATCCTCCCTGATTAATGAGTGACTCCTGCATTTGATGTTT
CAACGGTGACATTTTAAACTTTAAATATTTTATATGCATACCTATGAAGAAAATGAAGAT
ATGCATTCATGTGGAATAAACGGTATTGCAGAGAAGAAAGGCTGGGCTGGGTATCATTTT
AATAGAACAGTTAGAGTGCAATGGTTTTTCTTGGTGATTTTTATTTGAGGTTTTTATGTG
TGCGCAAGCTGATTTAAAGGCACACTAAATCATTGGGGATGGGGAGTAGTGGGTTATGCA
TTTAATCAAGGAGTAGGTCTGGAGAGAGTGGCTGGTCGAGTCACTGGGGCATCAGTGAGA
ACTGGCCTCAATTGCATTTGGGCATATTTTTTTTGTTTCTTTCACAATAATAGCCTGAAT
TTAGTTTTTACAAAATGGTATTATAGTTAGTATGCAACATTGATACAAAGGGATATTAGG
AAAGTATTTCCACAAGt
>NODE_1895_length_261_cov_24.421455
TTCCCAATGTCTGTAAGTGTACTTTTTTATTTCTTCCTTTTAGCGTAGAGGATTTATAAA
TGTCAGGTTATCTGCTTAGTTGTTAGCAAATCCTGTGTCAAAAGCTGAAACCGTATTTTC
TTCCTCAACTGGTTTAGTGCAACAACTAGGCTGCGTGTCCTTAATGCAAAAGGCTGTTGC
AAAACAAGCTGTCAGAAGTGGGATTCGAACCCACGCCTCCAGGGGAGACTACGACCTGAA
CGTAGCGCCTTAGACCGCTCGGCCATCCTGACTTGACGGAAACCCCAAAATACTACGACC
GCTCGGCCATCCTGACTTGACGGAAACCCCAAAATGC
>NODE_1896_length_78_cov_37.487179
TCTCTAATGCCAATTTACTGCTGCAGCAGGGTTTTAATTCTGACCATGAAAAAGGTTAGA
AACCACTGGTCTAAGCTGTCTCTAATGCCAATTTACTGCTGCAGCAGGGTTTTAATTCTG
ACCATGAAAAAGGTTAGAAACCACTGGTCTAAGC
>NODE_1897_length_135_cov_23.200001
CCTCAAACCACTTTTCAATTGTTCAGGGAGGACTCCCACATGTTGCACAGCCTTTCGAAT
TTTGAAAAAATGTTTTAAATTTTTTTTATGAATCTTTGAAAGTTTCAAAATTCAATAGCG
TTTTTGTTGAATGAATTAGAAACCTCAAACCACTTTTCAAATGTTCAGGGAGGACTCCCA
CATGTTGCACAGCCTTTCAAATTTTGAAAAA
>NODE_1898_length_414_cov_22.908213
CCAGCTACTTGACTACAGCCCATGGATTCAAAGTCATTTGCTGACAAAATTGTATGGATT
CATTTATCACTGGCGTCTCATTCATTTCTTCATTTTATATCTGCCCTACAGGCACACAAA
GGCTCCAGCCCGCCACCAGTCCTAGAGTTTTTTTCTTTTCACACAGGCCTAGTGTTAACG
CCCCTGGCCAAGTTCACAGATTTGAGTGACTGTGGACTTAATGCTGATCGCCTTGTTTTC
AGCACTTGTCCCTCCAGATTTGCCACCCTGGCTGCACAATTTCCTCCAATTCTAATTATT
CATCAGCTCGTTATGCCCGCGCCGGGCGCCTGCATTAATTAGAGGTGACGCAGGGTTTCG
TTACAGACTACCCTGGAGTGAGGAAACCAGTTCAAAACCAGTCCAGTGTATTCAGTCTTG
TAGGACTGGGTGACTGCTAGCTCTGATGAGTAGGGCAGCACTGCCTAGCGACTGGCTGGC
TTGTCAGCGt
>NODE_1902_length_188_cov_13.925532
CCTCGTTTCCTAGCTTTTTCTCCTATCAATGAAAATAACCCCTTAATTATTAATCCCCTA
AAACGCCTGTCTTGAGGGAGTATTGTTGCCGGACTTTTAATTACTTCTTACATCCTACCT
ACTAAAACCCCTATTATAACCATACCAACCTCTTTAAAATTAAGTGCCCTTTTAGTTTCT
ATTCTAGGGCTCCTTATTGCCCTTGAGTTAGCCTCTTTAACATCCAAACAATTCAAAGTT
CTACCAAACACCTCCCTCCATaat
>NODE_1903_length_473_cov_35.448204
GTATTCATGAAAATATGAAATTGAGTGCAGTCTAAATCTGTAGCTCCGGGCTAAATCAAC
ACCTCTGCATTAAACTATGGCCTCCGCATGTCTTGAGGATACAGACAGCATACTGAAAAG
TTGTTGTTGGATTTGATTATTTTTTTTATTTCCGAACCAGCAAGAGTCAGGGAATGAAGT
GCATCGATTGCTTGTGATTATTAACTAGACTGAGTTAAGCCCTCTACTTATTATGCAGAT
TACTGAGGCTCCCTGTTCCAGCATATTGTACAGATGCAAGAGAGCATCTGCTCTTACAGA
TGGTGGGTACACGGATCTATCATTATGCTTCCATTGTCTCCACTTCAATTGTTAGGGGGA
CAAGAGAACTGCATCAAAGAGGAGCCCGACTGCACTGAATTAAGAAAGAGAAACGAAAAC
CATCAAGTAAATTTATACACCGGAGGCCCGGGAATTGAGGAGAGCAGAAAGCAGCAGACA
TATCACATACTGGCATGGAGTCGCCACTCATGTATACTGTGCCCAAAATCTGTTGGATGC
AACAAcgtg
>NODE_1904_length_182_cov_17.197802
AAAATTCGAAAGGCTGTGCAACATGTGGGAGTCCTCCCTGAACAATTGAAAAGTGGTTTG
AGGTTTCTAAGTCATTTACCAAAAACGCTATTGAATTTTGAAACTTTCAAAGATTCATAC
AAACATTTCTAAACATTATTTCAAAATTCGAAAGGCTGTGCAACATGAGGGAGTCCTCCC
TAAACAATTGAAAAGTGGTTTGAGGTTTCTAACCCACATAGGTAAAATACTATTGAATAA
AGAATTATAAGGCATGTA
>NODE_1905_length_185_cov_9.583784
ACCAGGGCTGTGGTATATAACAAAGTGTTCATGATGCACTAAGTGGCGTGGGGTCGGACT
GGTACAAGGCCATGCTAGATGTATGGCAGTGTGGTTGACTAACGGTAGGGCACGGTATTA
TTCTGTGTTAAGAAATGGGAACGGTAGGTGCCAGGGGCCAGCCAGTCATGACTAAGTGGA
GGAGACTTTGAGATAAATAATTAATTCCAGTGGTAAGCTGTGTGAACACACACATTTCTG
CAGACACACATTAGCAATCAc
>NODE_1908_length_180_cov_19.911112
GTGGACCTATTTTTCCAAACGCCTCACACACCCGTACATTCTTCCGGTGAGAGCTTGAAT
AATAGACACTCCAGCCCAAAATCGATCTCAAAACCCTCATCCTCCCATACAAATGTCTCA
GAATCCATTTCCAAGTTGACACAGATAGTTTTGATCTTTTAAAAAAGTTTGGATAGCATA
TCGTACAATACCACGACTGCATAAGATTACAGAAAAAAATACAAACAACCCCACTTCCGT
TTACGGCGGCGGAGTa
>NODE_1909_length_302_cov_23.119205
CAATGCAACCCGTGAACTCTTTTCTTGCGTCTAAGTAATCTGACATAAAATCTAACATTG
TCATTGTTAGTTTCTTGCTGTATAATGACTGTAATGTCCAGATCATGCTGCTCTGTTTTT
GATGTCCTTAAAAGTCATTTTCCTGCATTTTGACATTGACCTCTCACTCCGAACTTAACA
ATCAAAATCCTACATCAGTTAGTCATAAAGCAGACCATGCACTTAGCCTGGAATTGGTGG
TCAACTTGTGGATTTATGTGTCCTCTGCAGAATGAAAACACTGATGAATTTGTTTGATGC
GTCACATATTTGTGAGAATGACGGATTTAGAGTGACTGTACTCTGCAATGTGGGCAGCAC
AATCGAGAGGTTTAAGGg
>NODE_1910_length_442_cov_24.269230
AGTATCTCCACTTAGGAGTGCCAATTTTTCCTTTGTTTGCAAGCCTACTATAGTAGGAAA
ATGTCAATTTTATCTGTGAAGACGCTGAGTTGATTCTTGTGATGCAATATCTAATATGTT
TTTGCTCTTTGCCTCCTTCCTTCTCTTCTTGTTGGATCTCATTCCCCTCCAATCTCTCTC
CCCTCTGACCTTCAACCACTCGATCTCACACACCTGCTCACTCAGATGGTCTTCCCTAAG
ATCAATCATGGCTTTCTTTCTGCTGACCAGCAGCTAATAAAGCGGAGACTTATTAAGGTA
ATGGCTGTCCTTGCTTGTATTTTGTATCCTCTATCCCACAAAATGGGCCTATCACCTGAC
AACTACTTTTGACCTGTTTATTCCTCAGTTGGCAGGCCAGACTGTAGAAATACATAAGGT
GACACTAAGTGGAATACAAGGAATATGTGTAGACATATGAATTACCTTTTTACAGTACAT
GGCCAATTGTAACTAAAGAATCCACTTGCAAATAGGTt
>NODE_1912_length_236_cov_27.826271
GCTCTCTGCAGGTCATTCACTAGGTCCCCCCGTGTGGTTCTGGGATTTTTGCTCACCGTT
CTTGTGATCATTTTGAGCCCACGGGGTGAGATCTTGCGTGGAGCCCCGGATCGAGGGAGA
TTATCAGTGGTCTTGTATGTCTTCCATTTTCTTATAATTGCTCCCACAGTTGATTTCTTC
ACACCAAGCTGCTTACCTATTGCAGATTCAGTCTTCCCAGCCTGGTGCAGGTCTACAATT
TTGTTTCTGGTGTCCTTTGACAGCTCTTTGGTCTTGGCCATAGTGGAGTTTGGAGTGTGA
CTGTTTGAGGTT
>NODE_1913_length_164_cov_18.707317
AGTCAGGGGCTTTTTTCCCCAATACACAAGAGTGGAGACAAACTGGAACCTAACAACTAC
CGAGGCATCTGTGTGAGCAGTAACATGGGGAAGGTTTTCTGCAGCATTATCAATGCCCGA
ATGCTGGCCTTCCTTACCGAACACAATGTCTTGAGTAAAGGACAAATTGGCTTCCTACCA
AATCACCGCACTACTGATCATGTTTACACCCTACACACCCTAATAGATCAACACATATac
>NODE_1915_length_571_cov_31.217163
TTCCTCGGATACATGCTCACCAAGACTGACAGAGAAAGTTCTGCCTGTAATGTACGTTTG
AAACCATCTGAGGACAGTTTCTGAGAGACCAACCCAGTTTTTGAGACGATCCATAAGAAT
GTCATGGTCAATGGTGTCAAATGCTGCACTCAGGTCTAGGAGGACTAGGATTGAGACCTT
GTTAGCATCCGAGCTAAGTCTTAAGTCATTTACTATTTTGGTTAGAGCTGTTTCAGTGCT
GTGATTTGCTCTAAAACCAGACTGAAACTTCTCCAGTATGCCATTATCATTTAGGAATGT
ATTGACTTGGTGAAAAACTATTTTCTCAAGCACCTTACTTAGAAATGGGATGTTTGAGAT
TGGTCTATAGTTGCTCAATATCTCAGAGTCTAGTTGTGGTTTCTTTAGAAGTGGTTTTAC
AACAGCAGATTTGTATGCATTTGGGAAGACACCAGATTCAAGGGATTTATTTATAATTGT
TAGAACAGGGCATGAGATACTGTCAAAAATGTTTTTCAGAAAGAAGGTTGGGATAGGGTC
TATAGTGCATGTGGTAGATTTGCTCTCTCTGACGATCTTTTGTAGGTCAGGCGCAGTTAT
GCTGTTAAACGTTTTCATGTGCTTTTTACAAAGTTTGTTTGGGAAAt
>NODE_1917_length_279_cov_37.810036
TCCGATCGGAACGAAACTCAATAGGCATGTTTGACTCATGGCCCTATAGGTCTGTAAGAA
TTTTGAAAGAAATCGGACATTAGGTGGCGCTAACGCGTTTTTGCGGCTCTGTTACGGCTA
TGTAATCACATGGTGTTACACACATCCACACAGTCAGTATATCATTTGATAGCTCTCCTC
ATACTGAACAACTTTGCCTCAAGAACCACTGCTGTCAATCAAACCGTTCATTAAGTATTC
GCAAACATGTTAATAACCTACTTTTGCGAACTAGTCCTAGGTTTTTCGCCCGATCGGAAC
CAAACCAGTGCAGAAATGTTCTCTGGAGTCTGAATATCAATAATTATTAAAAAAA
>NODE_1918_length_267_cov_13.273408
TAAGGGGAGTTCATAACTAACCAGTGACCATAACTAATAATGTTTACTCTTGTTTTAGGA
AGTTCCTAATTAAAACCTAAATGACCAAGTAAGGGGAGTTCATAACTAACCAGTGACCAT
AACTAATAATGTTTACTCTTGTTTTAGGAAGTTCCTAATTAAAACTTAAATGACCAAGTA
AGGGGAGTTCATAACTAACCAGTGACCATAACTAATAATGTTTACTCTTGTTTTAGGAAG
TTCCTAATTAAAACATAAATGACCAAGTAAGGGGAGTTCATAACTAACCAGTGACCATAA
CTAATAATGTTTACTCTTGTTTTAGGAAGTTCCTAATTAAAAc
>NODE_1919_length_841_cov_18.851368
GAGGCCTGTGGAGATATTGGGGCACAAGCATGTCAAGGATGGATACAGCATTCAAGTTGA
TGAAATTCTCTGGCCAGATGTAATTGAGAATTTACCACTCTAAGTTGTGCAGTTTTACTT
TATTTGGGGATGTCCGGTGGGGTCCAAAAACCAGTCAGTATCTGGTGTGACCACCATTTT
CCTCATGCATTGCAACACATCTCCTTTGCATATAGTTGATCAGGTGGTTGATTGTGGCCT
GTGGAATGATGGTCCACTCCTCTTCAATGGCTGTGCAAAGTTGCTGGATATTGGCAGGAC
CTGGAACACGCTGTCTTATACGCCGATCCAGAGCATCCCAAAACATGTTCAATGgNNNNN
NNNNNGTGACATGTCCGGTGAGTATGCTGGCCATGCAAGAACTGTGATGTTTTCAGCTTC
CAGGAATTGTGTACAGATCTTTGCAACATGGGGCTGTGCATTATCATGCTGCAACATGAG
GTGATGGTCGTGGATGAATGGCACAACAATGGGCCTCAGGATATCGTCACGATATCTCTG
TGGAATTCAAAATGCCATCAATAAAATGCACCTGTGTTTGTTGTCCATAACATAAGCCTG
CCCATACCATAACCCCACCGCCATCATGGGCCACTCGATCCACAACGTTGACATCAGCAA
ACTGCTCACCTACACAATGCCATACATGTTGTCTGCCATCTGCCCTGTACATTGAAAACC
GGGATTCATCCATGAAGAGAACACCTCTCCAAAGTGCCAGTCGCCATCGAATATGAGCAT
TTGCATACTCAAGTTTGTTACGATGACGACCTGCAGTTAGGTCGAGACCCCAATGAGGAC
GATGAGCATGCAGATGAGTTTTCTTGAGATGGTTTCTGACAAATTGTGCAGAAATTCTTT
GGTTTTGCAAACCAATT
>NODE_1920_length_375_cov_29.829334
CTCATATGGAATTACAGTGGTGGGTGGATGTGATGAGCCTACACACAAAAAGCCCAGAGG
AAGCAGCTATTTCTGTTGGTTTTATTAAACCAACCGAGCAATTTAATTCTTTTGTTCAGG
GGAGTTCTACTTCATTGATTAACAAAAGCAGGGATATAATTTTTTTATGCCTTTTTGAAA
AGACTGAAATGTCAAGCTTTTTAAAACAGATTATTCTGCCTGTGTGCTTTCAATGCAGCC
AGAGTAACCTTTTGTCTACAATTAAATATTCCAGCATAAATATAAAAGAAAATCAGAGAT
GGGGAAGATTGACTCACGAGAGATTGGAGAGGTAGATCCGCACAGTGATAGTGCAAACAG
CTTGCTTCTAATTAAATATGCTACAGAGTCTCAAAGCATTTGCTTTCAGCCGCAGAGAGA
GGAAGCTGCCTAAGAATGAGGGGAAAATATa
>NODE_1926_length_187_cov_10.780748
ACCCTGCTCCAAATTAGGAAATGTTGGGGGGTTAGGCTTGTATTCTACAGCCAATGTAGC
TTAATGAAAAAATATTGAATGTAATTGCTGGTTTTTGCTGGGCATGTTTTATTGACAGCA
TCTGCTGGGCAATTTGGACCCGAAAAGCTTGCAGGGCTAATCGAAAGTCCCTGCTATGCT
ACCTATTTCCTTGCTTTTTAAAGTTAAGTCAGTATGTTGCACTGCTGGTGTGTTGTCTTA
TTTTTTCTTTTTAAAGTTAAATc
>NODE_1927_length_77_cov_17.987013
GTATAGTTTCACCTAGCATCCGGTTCTCCTTCTTTAGGCTATTAACCTCTGTTTCCAGGC
TTGCCTCAGTCTTTTTTAGCTTGTTTAGGTCTTTCTCCAATGTCGCTACTTTTTCGTCAC
TCATTGCTAAACTATCTTTCAAATCCTTTATGT
>NODE_1929_length_530_cov_34.422642
TGCAAAAACACATTAGCCAGAAAGACAATTTGCATAGTTTTCCAAATGGAAAGAGTGAGA
CATAGTGTACCCTGCTCCTGCTACACTCCAGGCCTTGTCGTGACGAGGCCTGTTTGTTTA
AAGTCAGCCAAAGCTCTATAATTAGCAGTGTTTAATTATGGAAATGGCTGCTGAGGAGCA
TTTCAAACACACTCCTTCCCCTGATCATTAGTTACACAGGGAGGGTGAAAGGAAAGAAAA
AAATTAAATGCTTTCAGCAATGAAGGGTTCATATTTCAAGCTTATAGCTGCTAAAAGGGT
GTACTCAGAAAATCAATTTTATGAAAGTCTGTTCAGCACTAAAGGGAGTTCCATGCAACG
AAGCAATTTTGAAATAATGTTGGCTGCTCCTGATTCATGGTTGGTAACAGGACTTTGCTC
TCCTTGGCTGAGACATTATCCTCCAAGCCCAGTTCAAAGGTCAACCCCTGGTTTAAATCA
ACCTCTGTTTAGCATAACTCGATTCTTAACGGGCTGCTGGCAACCCAGCGCTGAATAGAT
AAGTAGTGTTTCAAGAGGGATTGTTGTGTGTAGTGTGTGTACGTGTGCGTATGTCTCTGC
GTGTGc
>NODE_1932_length_107_cov_51.747665
CAAGTATTGGAGCCCTAAGGAGATTTGAATGGGGAATATTGTAAAGCTCAATAAAAGGTT
GAATTCAAATAATTTCATAACAATTCCACTTGATATGTATTGAAACAGTCCCATCTATAT
GTGCATCAAGTATTGGAGCCCTAAGGAGATTTGAATGGGGAATATTGTAAAGCTCAATAA
AAG
>NODE_1934_length_198_cov_16.590910
TTACATATAGCACATGAGCTGCTGTCCCCCAGATCAGACACCAGATGGCGCTGTGCCGGT
GGGTTCCAGGAGATAATCGGGACAGATCGGGCTGCATTACTTCCCATTATCTTCTAATTA
TTCTTGTGTGGAGCGCTGATCCTGCCGTTTGTGTAAGGCGATGGCACAGAGAGCCTGCTT
GTCGCCCCCGGCAGCACGGAATCCTCCCGTTCGCTTCGTCTCCTCAGGGACAGAGGGAGA
AGGGAGATCAGCTGGGACGGGGGAGAGcaatggg
>NODE_1936_length_340_cov_19.555882
AAGGATGTTTTTTCCTGTCTTTCTAAAGGGGCTGCCTCGTATGACGTATCTCTGTGTGTG
GTGAAAGAGAAACCAGCCTGCCTCTTCAGCTGTCTCTCAGTCTCCAACAGGGCATGCTGA
TTTGGTTTATGAAGTATGTTAATAATCAAATGATCAACAAATAACAGATGTATTAGTTCA
TGCAGCTTGAAATGTCAAGGAGGCTAAAAGTGGAAATCTAATCGCGAAAGCCCTGTTGTA
TTATATCATTTCATGACAAACCCTCCGGTCCAAATTACATAGGCCTCTGACAGTGACTAA
TCATTTACAGTAAAACAGTGCCAATATTTTGTCATTAAACCGTATAAGACAATGGATATT
GCAATGGATTTGGAGTTTTAGTGGGTATTTTTGGAGGAatctagctctaagaaggg
>NODE_1937_length_213_cov_18.220657
GCCCCGCCCTGGGCCCCAGACCCCACCCTCCAGCATTTACCTCCAGCTAGCCAGTTAAAA
TGATATCTGTGCATAAGGGCCAAGCATTAGCATTTACAATTTATTGGAAGCATTGAGATT
TAGAGCAGGGGATATATCAGCTCTGAGCAGACAGAATTAGTTAACAATGCATTACCTGCC
TTTTATGGTGGCCATAACTCTCTGCCCTGGTCAGTAGGAGAGATAAAAGGGGGAGGGGTG
GGGGGCTAGTGGTTGGAGCAGGCCAGTGGCAttcccgtcaatggagagc
>NODE_1938_length_229_cov_33.358078
GAAAACCTCCAAGTGAGCTTTGACTGCATACAAAATTCCTTCCGCGGCCTCCAATTGCTT
TTAAATTCGAGTAAAACCAAATGTATGATCTTCAACCGATCACTCTCGGCACCTGCCTGC
CCAGCAAACATCACCACCCTCGACGGCTCTGTTTTAGAATTTGTCGACAAATACAAATAC
CTAGGGATCTGGTTAGACTCTTCACTCTCTTTCCACACCCACATCAACCAGCTTCAGTCT
AAGATTAGATCCAGGATTGGCTTCCTCTTCCGTAATAAGGCCTCCTTTACTATTCCCGCT
AAACA
>NODE_1941_length_260_cov_15.473077
ATTGCTAACAAGTTTAGTGGCTTACAAGTTCATTAGTTTACTTCGACAGTGCTTCCAGTG
CTCCTTCCACAATTTAGTTAACAAACCTAAAATAAGTGAGAGCAATAGCTAAATATCCTT
TCATATTTAATGACAACCAACACGAGGATTTGTGACTCACTCACCAACAACTGTCTTCAA
ATTGGATAGATGGATTCTTTCTCCCGCCTACTGGCATAACGTCAGAGAATGTTCTGGTTT
CGCTCAAGCCAAAGCCATTCACAGTCAAAAGTTTCAAGCAAAGATATAAAAGCCAAGACG
TCTGCTTCTTTCCAGTCTCCTTCTTCTCCCAAGttg
>NODE_1943_length_424_cov_22.620283
AAAATGGCTGCTCCCCTGTGGCACACAACTGTACAAAGTTCTCTGACCTTCTCTGACCTA
TGATACTTTCCTATGATGAAACCTGTCTTTTTTGCCAATAGAGTAAAGAGTTCTCTCTTT
CTATCTCTCCTTTCTCTTTCTTCAAGTACTTTATTTACGTACTCTGTTAAATCTAATTTG
ATTCTTCTTCCAAAGCCCCCAGCCTCTATCTTCTCTTACTAATGCTTCTTCTTTCTAATC
TTATTTGCATTCATATTATCCACCCAGGTGGTACACCAATAAGAGGTAAGATTGCTGAAC
TGACGTTCACAGAATGAACCAAACAAATTCATTCTTGCTGTCGTCCCATCCATCCGACCG
TCCGCCTCCATTTTTGTCCGGTTTCCCGAATCCCATTTTGTTCCCATTAATGACCTTCCT
TATTTGTCCTTCTCAGTTATACTTCATCCAATCTCCATTTTTTTTGTCTTTGCTTTAGTT
CCTCCTTTGACTTTTCATTt
>NODE_1945_length_223_cov_15.838565
CTTATTTCCTCTTTGTGTTTTGTTCAGACTCCAGTTCTTTATGTTTAATGCCAGAATCCG
TTCCGTGTCTTTGTCTTCCCTGATCATTAGTGCACCCTCATTTGGTCTTCCCGTCTTTAC
TCAGTTCCTCCTTCCTGTTTAGTTTTCCCGCTCTTCTGTGTCACATGTTTTAGTTAACCA
CTCCCTATATTTTCCCCTTTAGTAGTTATGACCTTATTTGGTTCTTCCTGTGTTTAGTTC
CTACCCCTCTCCCAATTTAGTTGTACTCCTTTCACCTGTGGCTTGTTATCAGTGTGTAT
>NODE_1947_length_239_cov_15.690376
CCACCCTCGACGGGTCTATTTTAGAAGTCGTTGACAATTATAAATATCTAGGGATCTGGT
TAGACTCTTCACTTTCCTTCCGTACCCACATCACCAAGCTCCAATCTAAAATCAAATCCA
AAATTGGCTTCCTCTTCCGTAATAAGGCCTCATTCACTATTCCCGCCAAACACGCCCTCG
TGAAAATGACTATCCTCCCTATCTTAGACTTTGGGGATGTAGTTTACAGATCAGCCTCAA
ACACTCTTCTTAGAAAACTTGATATATTATACCATAGTGCCATCCGCTTTGCCACCAATG
CCCCCTACAACACCC
>NODE_1948_length_241_cov_38.738590
AACATGTCGAAATCGTTGGCCCTATTCCTTGTATATGGGCATGGTTGGATGGACATCAAG
CACACCCGGAGAAGTCTAAGAGCAAGGCAGTGAGGCGGCGTACACTAGGCTGGACAAATG
CTTACGGTCATGAACTACATTGATCTAGGGTATAATTCTCTATGAAATAGATGGATGAGG
GCAGCCATTGACAGAAAGGGTAAAGACCACTTGGAGATGTCCCCTGTGAATAAGTATGAC
GGGAATAGATTGTTGAAGAAGATTTATGTTTCCTCACTCCTGCTACTGGGAGAGAGAGAG
CTGTTGACCCACCCCCc
>NODE_1949_length_77_cov_45.545456
AACCCAATAGAAAATCTTTGGAGGGAGCTGAAAGTCCGTATTGCCCAGCGACAGCCCTGA
AACCTGAAGTATCTGCAGAAGGTCTGTATGTAGGAGTGGGCCAAAATCCCTGCTGCAGTG
TGTGCAAATCTGGTCAAGAACTACAGGAAATGT
>NODE_1952_length_157_cov_33.910828
GTATTTGATACACTGCTGATTTTGCAGGTTTTCCTACTTACAAAGCATGTTGAGATCTGT
GAAAAACAAAACAAATTATAGGTACAATTCAACAGTGAGAGACAGAATCGAAAACAAAAA
TCCAGAAAATCACATTGTATGATTTAAAAAATAATAATTTGCATTTTATTGCATGACATA
AGTATTTGATCATCTACCAACCAGTAAGAATTCCAGGTTGCACAAACCTGTTA
>NODE_1953_length_242_cov_47.669422
TGATTGCACCAACTGTTGTTGCCTTCTCACCAAGCTGCTTGCCTATTGTCCTTTAGCCCA
TCCCAGCCTTGTGCAGGTCTCCAATTTAATCCCTGATGTCCTTACACAGCTCTCTCATCT
TGGCCATTGTGGAGAGGTTGTAGTCTGAGTGTGTGGACAGGTGTTTTTTATACAGGTAAC
GAAATCAACAGGTGCAGTTAATACAGGTGCAGTTAATACAGGAGGGCTTCTTAAAGAAAA
ACTAACAGGTTTGTGCAACCTGGAATTCTTACTGGTTGGTAGATGATCAAATACTTATGT
CATGCAATAAAATGCAAA
>NODE_1954_length_361_cov_24.113573
GTTAAATTTGCTATTGCTTTTTTCTTGTCTTGTTAAACAAAATCTTAAAATCTTTTTCAA
TAAAGTTTAGTCTTAATAGAATGTTATAACAGTTGTTCTGGTTCAATATAACCTGTGATA
AGTTTGTGTCGTTTTAAAACCACTCCGCACCCTCCCTCCACACTACCGCTTTGTGATGAA
ACTTTATGCAAAAATGTGGGTCTGAAGCATAGTTTTCCATTTTCAAACATTTTCTAACAC
CAACGTTTGGAGGCTTGGGCATGTAAATTTGAAAATGTCTATTGTATTTGAGGGTCATTC
ATTGCACTGGACTAATCAGTCAGCTCACCTAAGAGTCAAATGTATTTTTAAGAATGATCA
TGTTTGAAAATTACATACAGTAAGAACATCTCTTTAAAGAGATCTTGAGCATTGCACACT
AACTGTACTGATGGCGg
>NODE_1955_length_120_cov_45.674999
GCCCTCGTAAAAATGACCATCCTCCCTATTTTAGACTTCGGCGACGTGGTTTACAGATCT
GCCTCGAACACACTTCTCAGAAAATTGGATGTATTATATCATAGCGCCATCCGTTTTGCC
ACCAATGCCCCATACAATACCCACCATTGCAACCTCTATACATTAATCGGTTGGCCCTCG
CTTCACATCCGTCGAC
>NODE_1960_length_146_cov_93.520546
AACACCATAATACGCAAATAACAGCAACACACAAGTAAAATACAAACTTTATGAAGAACA
AATCTATACCACATTGAACACCATAATAACCAAATCAACCCAAATGCACAAGAAGCCCTC
CAAACTGAAGAACAAGGCTATACTACAATAAAGTAAATAATTACTAAACCTATGAAGAAC
AACAAATATATACTACTCTGAACACCATAATAACCAAATAAA
>NODE_1961_length_113_cov_65.407082
GACTTCTGCGTCGCACTGGAATGGAGAACAAAACACAAACAACTTTGCCATGAAGTTACT
GAGGTTAAGGTTAGGATAAGATTAGGGTTAGCATTACAAAACAAAAATAGTAAGACTTCT
GCGTCGCACTGGAATGGAGAACAAAACACAAACAACTTTGCCATGAAGTTACTGAGGTTA
AGGTTAGGA
>NODE_1962_length_90_cov_20.155556
AGTACTCTTAACTTTATATGGCCAGACATTAGTTATATGAGGCCTGTTTTACAGTGTCAG
AACAGCTTACGGCCATCCCACCCTGAGTTTGCCCGATCTCATCAGACCTCGGAAGCTAAG
CAGGGTCGGGCCTGGTCAGTAATTGGATGGGAGACCGCCTATGAAC
>NODE_1964_length_273_cov_18.260073
GTGGATGTACTTTACCGACCTTGTGTAGCCAGCTAGTTAGTTACTGTCACATACATTCAG
TTATCCATTTCATGTGTACGATGTTACAAAATGTTCATGCTTCTGTTTCTAGTCACGATG
GGACGTGTTATCAGGGGACAGAGAAAAGGTGCCGGCTCCGTTTTCAAAGCCCACGTGAAG
CACAGAAAAGGTGCCGCTAAACTCAGACACATTGACTTCGCTGAACGTCATGGCTACATC
AAGGGAATCGTGAAGGTACTACAATTATGTTATTTAAAAATTTACAAGTGTACAGTTTGG
CATGGACAGGTATAGGTCGTTTTAAGGGAAACTGCTTTGGACCTGACAt
>NODE_1965_length_270_cov_22.062963
TTCCAAAATTTCAGCTTTAGAAAATCTGTCAGATTTTTCTGAGGTGCTCAATGTTTTAGG
TAATGATTTCCATGTTTGTTGTGCCTCTGATAGCAGGGAAATGCACCATATGCTCTTCCA
GAAGACAAATGATTAGCAAATGAAATTTTGGACAGCTGTCTGACTGAAAGCATTTGGTTG
ATAGCATTCTGCTACCATAATTAGCTTAAGCTTTGGGTTAATTAACTTTCTACCTGGATA
TGCATAATAATAGCACACCCTGCAAGCCAAGGAGGATCACAATACATCAGCAGCAAATGC
GGTGTTTTCATTTTGTCTTTCAAGAGCATATTTCAATTTCaagtgg
>NODE_1966_length_307_cov_30.912052
GCTACATAGGAAGGGTTGGCTTGCATATCTGGCGGATATGCCAGCATCATGCTAATAAAT
GACAGCTGATTTATGCATCTGTATTCTTTTATTTATAAAAAATAGCAAGCAGACCGATTT
CTGCTATGAATAATACAAGTGGATCCACTTTGATTAAGGCTTCACTGGAGAGCTGTGCAT
ATTCAGCATTACAATTAAATCTTCTGATGTGAAATAGGAATGACACGCTAATGAAGCGAG
CCAGCGAGCCTGAACCGAGACTGTCCAACATCGTTATGGGATATCTTAGATGAAGAGTAA
TTATACGAGGAACACTGAAATGTCATTAAAAATCTTCAGTAAGTGATTTAACCCACTATT
CCTCACTAACACTCGATTCTTCt
>NODE_1967_length_279_cov_10.598566
GATTTGTGTGCATCGCAAAACGGGTGCTATCTGTATAGGTAGATGGGAACAGCTGACTTG
GCCTGAAAATAAGTTCCGTGAAAATATTATTTTTTTCACTTGAATCCCTGCAATAGGGGC
ATAATGAATAAATAGCATAATAAATAGTAATATAATTATGGCATAATGAATAAATAACAA
TAAATATAAATATACACAAATATATACACAAATAACATAATACATATAAATAAATACAAT
GATGGAAATAAATATTAGGCTTATATTCATTAATCTTATTTGATCTGACTGTCTGTTGTG
TCAGTCTGTTGTGTCAGTCTGTTGTGTCAGTCTGTTGTGTCAGGCTGTGTGTCAg
>NODE_1969_length_410_cov_26.782927
ATATGCTTGATGCTCATGAAGCTCGGTGCATCCCTTTCATGATCTGGGACGGCTGAATTA
TTAAAGACATCGTCAAGCACACTTTGTGTTTGTGTGTGTGTGATTGGGGTATGGCAGCCA
GCCCAGTTTGTAAGTCTCCCTGACACTCTAAATGGGAGAACTTCAAACACCTTTTCTGTG
CATTTAGTGTAATGAACAATGCCTTAATTGAGATTGCCTAATTACCCAATTTAAAGATAA
TTAATATGATCCTAATTAGCATATGTAAATGGAGCCGTTGCATAATTGAGAATTCCTGTT
TTGAATTAGATGGCTTTAAAATGAATCCATTTGTGCTGCTGCGAAGGGAACAAAGCAGCC
ATTATGACTGATGCTGCATTAAAAGAGTCAGTCAGAGACCTGCTGAGGAATGTGCTCTGC
ATCAGGATGTCTAAACAGGAGGATACTGATAGTTTGGGACTTTGAAAGAATCAGGCATTT
ATCTGa
>NODE_1973_length_285_cov_35.189472
CACTTGCACAGAAAAAGAGGAAAGAAAGGAGACAAAACATTCATCGGATACCGATTTGCA
TGAAAATAAGCCTCAGTGTTCCAGCAGGCAAAACGGGGATTGAAATGAGGACTTGCCAAG
AGCGTTGTGGTGTAATTAGCATTTGACCAAACAAACGAGCTTCCACACAGCTATAATTAA
GCAGGCCTGTAATTAGGTGTATGCCCTTATCATAATGATCATGGTTAAAATGGTGTGATG
GCTGCCAGTTGATTATTAATGGTGTAACCCCATACTGCATGCTGCCTGCATGGGAATCAG
TGTGTCACGACTGTCAGGCTAGAGAGCAGCCCTTTGTTTATAAAATACATTAgggcccaa
a
>NODE_1974_length_511_cov_32.189823
TGCGGGCCAACGAGGGAAACAAAACGAGAGCGATAGAGAATGAAACGGAAAGAGAGGAAA
ATGGAGGAGGCCAAGACAGAGAGAGAAATGAGATGGATAGAAAGAGGGAGAGAGAAAGAG
AAATCTGTGAATTTCCCCCCTCTGTCCCTGGAGACCTCCCTTGATGCCAAGCATTCATCA
TCCAGCCTCTAATATCAGTTATTCTGTGGCTCCTCTGCTTACAGCAGAATTAATTTCGGC
TTTAATTACTCTCATCGGCGGAATGCTGATGAAGGAGAGGGACCAGGCATTCTGGGACCC
GGGCCTCATTCCGACGCTTTAATTTGAATGAATTCCACCCGGAGACGCTGGCAAACAACT
GGCAGCCGAGCCTGGGGAGCCACTGTGGGACCGCGCTGCACCGCACGAGGAAGGAAGCAT
TGTAGCCGTGGCGCTACCAAACCTAGTGTGTGTCAGAGTGTGCTAAAGGGCTGCTACAGG
GTGACTGCAATATCCAGGGAGACAAACTAAAAAAACAAATAATTTCATGAAAACAAAATA
TGAGGCATTTTTAGAATTCGCAACTAAACTGAGACAGAGTAAACTCt
>NODE_1975_length_161_cov_12.267080
TATTGGTAAATTATGGTGGAAAATAAGTATTTTGTCACCTACAAACAAGCAAGAATTCTG
GCTCTCACAGACCTGTAGGCTCCTCTGACCTCCACTCGTTACCTGTATTAATGCATGGCA
CCTGTTTGAACTTGTTATCAGTATAAAAGACACCTCTCCGTAACCTCAAACAGTCACACT
CCAAACTCCACTATGGCCAAGACCAAAGAGCTGTCAAAGGACACCAGAAACAAAATT
>NODE_1976_length_506_cov_34.535572
ACCCAACGAGAAAACTTTTAATTTCATCATTCCCTTAGAAGTTATGTCCGAAAGGCTGTT
AAAACCTGCTATTAATAGATGCAACCCCGGGAAGACAAAATCAGCTATTGATAATTGCAA
GGAGTATACCGCAGCTACTGTATCGATCGGCGTGTCCTCCACTCCCCTGGAATAGCGAGA
TAAGAAGACAGACTCTTTAGAGCAATATAATTTATTTTGACCTATCTGCTTGCTACAGAC
TTATGATGAATAGCTAGAGTGGCTATAGTCCTTTATCACGAAAGTTACCCCTTGATATAA
TATTGATTCTTTATAACTAGCTCGCCACACAAAAATCAAACTGTCCACTTGGCCATCATC
ATCATCAATATCATCACAAAGCCAGGAACGAAGATCCCTGCGCCTTCTAAGGGAGGCTTT
CACAATCTACCCTCTAATCTTTACTTTGCTGATGATGAAAGGAAAAGAAAATAGACAAAA
TACTATTTAATCCTGTACACACACAGCTTGTGTGAAAGGAAGACACAATTCGATCAGTAG
TATTGTCGACTGGAGAGCTTATGTGAAAATTGGTAATTCATt
>NODE_1980_length_107_cov_86.233643
GTTTGAGTATGCCTTGCGATTTGGGGTTGATTTGGTTAGTATGGTGTTCAATGTAACATA
GATTTGTTGTTTTCATTGGTTTGAGTATGTATTGTGCTTTTCTGTTAATTTGGTTAGTAT
GATGTTTATTTTAGTATAAGTTGTTTTCTTTCATAGTTTTAATTATTTCTTCTGCTTTTC
TGT
>NODE_1982_length_205_cov_46.985367
GTGACACTGGAAAATTATTGCATTTTAATAAAGATACATTACAGTGGAGTAGCTCATAGG
ATAGGCCTGTGCATTTTAAAACAATGTTCAAGTAATGCTTGGACCAACATGAAGTATGGT
TTCTATAACCCTAATTTTCATTATCTTACATATGTCTGCCGAGTTTGGTTAAAATATGTC
ATTTAGTTCTCAAGCTATAGCCATTTAAGTAAAATAGGCTCTTCCCACAACCTTTGTTTT
GCCCCCCTATGCGACGGTGAATAAAAATGTCAACTTTTTTT
>NODE_1983_length_474_cov_37.453587
CATGAATATAAAATAGTATAAAAGAGCTAGCTACCTCAAACAGGACATCCCATTCAATTC
CTATTATGATTTAATATTTCACATACACATTGAACTACCAGCATTATTTTTAATTAGAAC
AGGAATCAGTCAAATTAAAACTGGGTAGAGACTATAAAAAATGAATGTTTTTTATCTATG
GGAGGATTAACTGGCTTTATTTCAGATCTGTGCAAATGTGCTAACAGCAATAATTATGTT
ATAAAGAATTATGAGAGGAAATTAAATTTGCCTCGCCACTTGAGCACCACTAAAATGCCA
AACAATAAACTACCAGATTGCAAATTAGATCAGTAAAAAATATCAAACACATTGCAGTGG
GAAAAAAAAATCCATAATTGCGTTTAGCGCCAGGCATCTCTTGGGAGGCAAGACACTAAA
GATCATCAGCACAATGCAGCACAGAAGTCACTATTGACAGAGCAGTAAAAATCAACAGGA
TAACTAAATAAACACTCCAGGCGTAATTTAAATATTCAACAGCTGAGATAAGACTGAAAT
GCCTGCTTTc
>NODE_1989_length_440_cov_34.740910
TTTGTGTGTCTGTGTGCATGTGATCATGCAAACTGTTAAAAAAGCTACATTCATTTAAAC
ATTTTTAATCCAGGGGTACTCGGTCACTACCTGCAAGTACAGACACACAGACACATGCAC
ACTTTAGAGTCTGGCTGCAAGGTCACTCCAAGTATTGATAAATCACCCAGCTGTGATTCT
CTCCTGACAGCTCAAACTAACATCAAGCTGGATGAGGGAGAACAAAAGACCATCAAGCGG
CCCTTTTCCTGACACTTTTATTCAATCACGGCCAGATTGCTTACGACAGCACCGGCAGCT
GTTTGGTCTCCATCTTTCCCCATTTGATAAAGCATGTCAAGTCATATTTCTTTAAGTACT
TCAGCTCACCCCATGCTGCGGCGATCTGCAGCGATTCACAGTGATTCGGGCATATGCACA
TTCCACATGAGGAGATCGTCAGATGGGGTCACAGAGTAATGACACCCCTGTGAAGGTCAC
AGCAATGTTGGGGGCGGGAAGTGTGTGTGTGTGTGg
>NODE_1990_length_508_cov_24.417322
CCCACAGGGCAACAGTGTCAATACCTAGCGTACGGTACAAGGCCATGCCAAACAAAAGAA
CACAAACAATATTGGTCAGGATATTCACTTTTCTTCCTCCTAAAATTGCCATTTGACCTT
ATGCTCTATTGCCATTTGGGGGAGGAAGGGGAGGGGGGAACGGTTTTCTTTCAATATCTT
CAAGTTTTTCTCCTTTTTCTCTGATGTATATATATATATTCATTTCCCTGTTTGAGTTCA
CACTTTTGTGATCTGCGTGTGCTGCTCCTCATCAAAAGGTTCATTTTCCGGATCAGAGTC
AGTGGTGTCGGAATATCGATAATGGTCGGGCTCATTGTCGCTAACATCCGGAGTTACTGA
CGTTGAAGTGCTTGCCTCGGAATTCGAAGAATCTTCCACGGTTTTCGTGAAATACAGCTT
AACCTAAAGCAGAGAGGAACGTAATAATATTAGATCTGGGAAATGTTGTAAAAACAGTGG
TCTCTTTAAGTGGGATAGTACGCTCAACTCACAAAATAATGACTGAATAATGAATGAAAT
AATGGAAACACTTGAAATAACAGTCCTTTTCCATGTGGTAACTa
>NODE_1999_length_839_cov_23.158522
TTCTCCAGGATCATTACAGAAAGTGGAAATAACCCCAGAATATTATTTTCAACCATAGAC
AAATTGCTAAACCCTGGCACAAACCGTAAAAGGACAAACGAAACCTCTGTAACTAAATGC
AAGGAGTTTGCTACTTTTTTCAATGACAAGATCAAAGTAATCAGAGCCAGCATTACTAAA
ACAAATATAAATTTCCCAAACAAAACTTGCAAAAAACACATGAAGACTTTCAACATCATA
ACCACTTCTGACCTACAAAAGATTGTTAGGGAGAGCAAATCTACCACGTGCGCTCTAGAC
CCCATCCCAACCACTTTTCTGAAAAACGTCTTCGACAGTATCTCAAGCCCCGTTCTAACA
ATTATAAACAAATCCCTTGAATCTGGTGTCTTCCCAAAGGCATACAAAACTGCTGTCGTA
CAACCACTTCTAAAGAAACCACAACTAGATTCTGAGATATTAAACAACTATAGACCAATC
TCAAACATACCATTTCTAAGTAAGGTGCTTGAGAAAGTAGTCTTTCACCAAGTAAATACA
TTCCTAAATGATAATAACATACTGGAAAAGTTTCAGTCTGGTTTTAGAGAGAATCACAGC
ACAGAAACAGCTCTGACAAAATTAGTAAGCGACCTAAGACTTAGCGCAGATGCAAACAAG
GTCTCAGTACTAGTCCTCTTAGACTTGAGCGCAGCATTTGACACCATTGATCACGACATC
CTTATGGATCGTCTTGAAAACTGGGTTGGTCTCTCAGAAAGTGTCCTCAGATGGTTTCAA
ACGTACATCACAGGCAGAAAGTTCTCCGTCAGTCTTGGTGAACATGTATCTGAGGAACAT
GACATAATATGTGGTGTGGCACAAGGAAGCTGTCTTGCTCCACTACTGTTTTCACTATAC
ATGCTACCACTAGGC
>NODE_2000_length_449_cov_34.570156
ACTCGTTAGAGTTTTTTTGTGTCCTTGAGACAAAAGACTTCTCTTGCTCCAAACTCCATC
TCAGAGGAGAGACAGGGTGGTACGGAATGGGAGAATCAAAAGGCTGGAAATTCACGGCTG
AGAATAAATGCTCACTGTTCCCTGAGGTGATTTGTCTTTGCGCTTCTCTTTCTACAGATG
TTAGATCCCTTTTTTAGTAAAGACCTGAGGTTCTTTCGTAGGACTTTGATATCCTGCTCG
AATTCAATATGTGAAATAGAAGAGCCACTCCGTGACTTGGAGCACATCACAGTCTTTGAA
GTCTGATCCAATTTTTGCTGCTCACCATTTGATGTTGAAAGGATGAAATGAGGAAAACGT
ACAGTTTTTGCCAGTAACTCTGCTGAGCATATGTAAGATTAAAAAAGCAAAATCCGTCGG
AGTATGTACTTAGAAATGTTAAGCAGATTAATACTTTCCTATAGCTCTTTTATTCAAAGA
TAAAAATTAAATATGAGAGAAACTGTGTGTGCTGTTATTTTCACc
>NODE_2001_length_464_cov_41.323277
CCCTCGAAATCCACCTCATTTTCTCCCTCAATCTCTGTAACTATAACAAGGTAATGTTGC
TGTTGTATGTATTTTGCCTTTGCACTTACTGTCATCTCCAATATAAGGGTACACTACACT
CCTAAAGAAAATAAATTAAAGCGAAACATTACTGTAACATGGATCAAATCATCTGTCACA
ATCAGAAACTAATACAATGAATAATTTAATCTACTGGCAATAGTTAATCTACAAATTTCT
ACATAATTATCTACATTATCTACATTTTGTATGCAAATCCTCAGAGAATCCCTGACCACT
GGTTGTTTTGAAGCTGGATGTACTAATATGATTAATCATTGAATTACATGAATAGGGGAA
TATTGTAGCTGCATGTACCAAACCAAATTTCAATTTGGTGTAATATGTGTGGTCCATTGT
ACTTTGGATTTGTGGCCTCAACATCTGGCCTCAACTTCAACTTGCCTCCTGTTTTTATGG
CAGTGAATTGGTCATTTTCAAAGTGTACCTGTAGGTAGGCTTGTAAGGTCAGTCATTGAA
>NODE_2008_length_234_cov_17.529915
GGATTTTGCGTAAGACACGTACTTTTTAAAGGCAAAGATAGGGTGACATTGCAGTCTCTT
CATATTGGATATAACGTCGCCCGACAAAAAAAAGTTGAAGTGGAGCAGTGTCCGTCTCAC
GTATAAACGCAGTGGGATTTGTACGTCTGGTCGGCGTTCCCCCCACCCTCTCCGCGGTGA
CGGTGATGGGTCGGAAGCGGTGTGTCGGTGCAGATTGTTCCAAGATGGCGGCCGGGTGCT
GCGGGGTGAAGAAGCAGAAGCTGTCGGGATCTCCCGGGTCGGGGGGTCCTGGTGGGGTGG
GGGCGGGAAA
>NODE_2009_length_360_cov_28.063889
AACAAAAACAACACAGCATATCAACTACTTTGTTTTTAATTAATTAATCAATTGCAGTTT
GCAAACAATATGCTCAAACTTTAATTGCCATAGCCACACCCAAGACAGAAAACATATTTA
CAAAATAGTATCTATTCTCATACTCTCCCCACCTTTTGATTGCCCTACTTCTGTCCAGTT
TCCCCCTGGCATCGACTCTGCTCCTTTTTTGTCCAGTCTCCTCCTGGCATCTCTCTCTTC
TGTCTCCACAGGTGTGATTTACTGCAACATATGAGTTTATAGTACACATGAATAGGTTAG
TATTTATGCTAAATACAGCAATACAATAGCAAGAGGTTCACCTCACTCACTTCACTCACC
AGTATTGAGAGCTCTTTTCTCCAGTCTCCTCCTGTCCTCTTCTCTGCTCCTCTTAACTCT
CCAGTCTCCTCCTGTC
>NODE_2010_length_457_cov_15.643326
GAAGGGTTAGACGCAGGTACGTAACCTGTCACTCCTATTTATACTGTACGTTCTGCCCAT
GTGATCTAGCTTATTGATTGAGCGACACTACTAACCACCTAATTATCTTCATCTGCCCCG
CTGAACTGGCTACGCCTAATTTCAGCGATACAGGACTACGATAATTTTACAACAACTTTA
TTAACATCAGCATTCGCATACATGTAATGCATTTTAAGGTTTGGAGCTGGTTCTGTCCAT
CGGGGTAACACACCGAACACAGCAGGACAGGACATATAACAATTGCCTCCATCACACTAT
GCGCAGTTATTAATGTATCATATTTATAATACTATTATTCTTTATTATATCGATGAGAAC
GGTACGCAGTACCGAACCCCCGACCACAACACACAGACCAAACATACCCCACAGAACCAA
CAGGTGAGAGCAGGGGTGGGCGGGAGGCAGGACCAATGAAGGGTTAGACGCAGGTACGTA
ACCTGTCACTCCTATTTATACTGTACGTTCTGCCCATGTGATCTAGCTTATTG
>NODE_2011_length_151_cov_9.986755
TCTCAAAAAATGAAAAAGCTATTTCAAAAAAGGGGCTATTTTAGCTTTAAAATATTCCTA
TAAAATCAGAAATGTGTTTTTGATGAAAATCAGCTGTTGTGCCCTTTAGATGGTACTAGA
GAGAGTATACTGATGCAATTTGAGATGAATGTCTCAAAAAATGAAAAAGCTATTTCAAAA
AAGGGGCTATTTTAGCTTTAAAATATTCCTATAAAATCAGAAATGTG
>NODE_2012_length_272_cov_17.058823
ACGTTCCTTGGTGCTATCTTGCAGTTTCAAGATACATTTGCGCTACTGACCAGGTCAGAC
CTGGTTAAAAGTCAGTGGCGCAATATTAAGATGTATTTTAAGAGCGCATGCTTGTCCGTA
ACGTCCATAATGTGCACAAAGCGCATCATAGCCAGAGAAAAGACTGTGGGTCTGCATCGA
AAAAAAACGTGCTTTGATTTGTATTGTTATATTAAATGACACAGTCCAATCATTCTTTAC
ATAGGCTTATCAAATAACTATAAAATAGTTATATAATAGATTGGAATAGATAGGCAATAT
GCTTACCCGAAATTACATTTAGCCAAACGTTGTTATGGGACAGATGTt
>NODE_2014_length_103_cov_14.330097
AATAAACAGAAGAAGAAACCAAACAGTTCTTTCCGAAGTGCAGATAGGATGACATCAAAA
TAAACAGAACATTTTAAAAGAATAAACAGAAGAAGAAACCAACCAGTTCTTTCAGAAGTG
CAGATAGAATGACATCAAAATTAACAGAACAGTTGAGAAGAAGAAACAGAAGAAGAAAc
>NODE_2015_length_222_cov_28.914415
CCGTTACATTCTCAACAATATTTATTGCATTGCCACTTTCTTCATAGCTTAATATACCTC
ATTATGCTCCCATTGCTGCCCCACTAGGTCAAATGCCTAAGTATTGTATCTTGAATTATT
TTTGTATATTTCTACTCTTAACTGTATAACTGTTTGTATCCTGTATCTAATTGTCTTGTC
TTTTCATGTGTAACTTTGTGTTGTCTGCACCATGACGCTTTATCTTGGCCAGGTCGCCGT
TTTTAATGAGAATGTGTTCTCTATGTGCCTACCTGGTTAAATAAAGGTTAAATAAATA
>NODE_2017_length_97_cov_59.907215
AGAAGATTCTGTTATTTTGCTCGGAGATTTTAATGTAGTTTTGAACACAAATCTGGACCG
CAGAGGTAATCACAGTACAAACTATCATCCACTTGCGCTTAAAGAAGTATTGAAAGGTAT
GGATATATTTGAACTAACAGATATATGGAGGCTTAAAAACCCTGGATTGATTA
>NODE_2018_length_231_cov_22.207792
TCTTTTCAGTTGAACAACACATTTGCTGGCCACAAAGAGTATGTATTTTAAGATTATGTA
TCTTGAGGAAGTTGAGCTGTGGTAAATATAAGCAATAAGGCACAGGGTGTGCTACTGTAT
ATGGCCAATCAGGGAGGGGAAGCTGGAGCTAGTGGCTGAGGTCATAACAGACTATCTTCA
GTCAAAAGAAGAACAAGGTGTTCTGTAACAGATGGTATGTCCTCGCCAGAGACATGATCT
CAACATCACAAAGGCTCTCTGGGATTACCGGGACCAGGGATGGGCAACTTTGATGATAAA
GTAGATa
>NODE_2019_length_462_cov_31.168831
ATCCCCAAGCCCGGGCAATGCTCACTCTCCCACAGAGGAAAAGAAACCACCCCGAGAGAA
AGAGGTGTGGGGGTAGCAGCCAAGACTGGGGGGAGAATAGGAGGAAAGACAAAGAGAGAC
GGAACGAGAGAAAGAGATTAAAGAGGAGGGGAAAAGTCTCTGGCTCTTTTAAGAGGGAGA
TGTACAATCCTTCTCCCTTCAACCTGCATTTCTGGGTCACTGGAGACATTTAAACTGCAC
TTATAATTAACAGCTATTTTTAAACAGAGCGGTGGAAATGGAGCAGTGGTGAGGTACAAA
AGCATTAAAATTGCCCCAGATTCTGCTATTGAATAGGACACATCACAGCAATATGCTGCC
AGATCAAAGTATGGGAGGAGAGAGGAGACAGGCCGATCAGGGGGGATAAATCGTTCCCTT
TATAATGGCGCAAGAATAGGCCTCTTTTGCAGCTGAAACAATTTAAGAACTGCATTCATG
ACGTTTCAGTGTCTGTCTAGCTCCTGCGTCTCCCCCGGTCCGTCTCTCTCTTTTCCTc
>NODE_2020_length_312_cov_34.256409
TGGATGTGGTGTGTGTGTGTGTGTGTGTACGGGGGGGGGTACTTGGGGTGTCTCTGTCTG
CCTGCCTAGCTGCCTAATGATTTATTTTCTACATTTCTGCGAGCGAGAGATTTGTCCATA
CACAGTGACAGGTCACCTTCAAACACCAGTGGCAGACTGTTCATCACCATGCACACAAGA
ATCTCATCGCTGCAAGTAAATATTAAAGGGAAAGAATCCAATTGATTGTGGATGGGGCCG
AGAGGCGTCTCCATCATATATTTCACTCAGAGAGCTAATGCTGCGGCCGCCTCACCCACA
ACAAGGCACACACACAAATATGCACGCATGCATGCATACACAGACACACATAACTACAGA
CACCCATAGACAACAAAGCAAATGCCAg
>NODE_2021_length_397_cov_30.821159
CCAGTGCTGATGACAGGTCATCTTTCAGCCACTCACCAGTCAGGATGTGCAGGTATAAGC
TGGCATAATTCATCAGTTTTTGATCATTGCTGTAGTTAATATTAAGGCAGAGTAGGAAAG
CGCTGAAGAATCTCAACAGTGTCCTTTTATCTTCCTCACAGGTGTCAAAACGGAAGAGAC
GCTCCCCGCTGGTACCAGCCTGAAATGCACAATCTGTAACTACACAGCAGATTCTCTTAT
TACATTCCAGCATCACATCCTCTCTCACCTGTCACAGGCGGCCTTTAGATGCAATCACTG
CCACATAAGCTTCCAGAACCACAGGGAACTCTTGCAGCACCAGGACTTACATGGCCACCA
TGGCCACGGCGGCAGAAGCAAACTTCACAGGGAAAGTGACAGCGAACACTCGCCCAGGGG
GGCGGATGAAGCCTTGCAGCAGGCGGCAGCCCGAATCGAGCAGGCCAAccgga
>NODE_2022_length_836_cov_10.868421
AATCTGCACAGTGTGTGTGCTGCACCGACGTGTGTGTGTGTGCTGCACTGACAAGCAGCC
CAAGAATTTCAATGGACCCATCTGGCCACCCCCATGAAATATGTCTTGTTCCGCCACTGC
ACAAATGCTTTGCTGCATACCTCTGTTGTAACGAGTGATTATTTCAGTAAAAGTTGCTCT
TCTATCAGCTTTAATCAGTCGGCCCATTCTCCTCTGACCTCTAGCATCAACAAGGCATTT
TCGCCCACAGGACTGCCGCATACTGGATGTTTTTCCCTTTTCACACCATTCTTTgtaAAC
CCTAGAAATGGTTGTGCGTAAAAATTCCAGTAACTGAGCAGATTGTGAAATACTCAGATC
GGCCCATCTGGCACCAACAAACATGCCACGCTCCAAATTGCTTAAATCACCTTTCTTTCC
CATTCTGACATTCCGTTTGGAGTTCAGGATATTGTCTTGACCAGGACCACACCCCTAAAT
GCATTGAAGCAACTGCCATGTGATTGGTTGATTAGATAATTGCATTAATGAGAAATTGAA
CAGGTTTTCCTTATAATCCTTTAGGTAAGTGTATATATTTTACCTTGAAAGGAAAAAACA
GTTTTTGGGGCTAAAATGTGCTTAACTCTCATGCCATATGTCTCTTTTCTTTGGAGGATG
AGTAAAATGGATGGCTTATCACAATTATGTGGTCACATGACCAATTTCATTTATGTTTAT
CCAGAAACAAGGGGTGGATCTACTTCCCCCCTGGCACAAATCACCCCACTCTCCCCTACT
GCTTCAACTAACTTAACCCATTAAAGTGGAACATACATACTGTAGCAGCCCTTCAACTTT
GAATAAACTTTTCATAGAATTTTCACAAATACTTGTTGCAAGTGATGAGGATTTTAGATA
TATCCTCTGTCT
>NODE_2024_length_203_cov_14.822660
CATCATCAGGCACTCCCCTGTCAGTGAATGCGCTATGGTTTTTTTGTTTTAAATACTCAT
ATGGAGAAGGGTTACGATAGAGTAGTGGCAGTGAGTACATCTCTCTTGCAGGACGTCCCC
ACTCCGACAGATCAGGTGCCCTTCCTCGTCGTCTCTCACACTCAGTGCCCGACTCCGGCT
GTCACTCCGCTGTTTTCAGCCCCCCACGGCATCAGCAGGTCACGAGACGACCGACAGGGG
ACAGGGGGATTTCGGGGGCAGCCGTTGCCACGGCGGTGg
>NODE_2026_length_108_cov_22.777779
CTGCTTAACTCCGCCTTCCTCCAGTAACTCCCCTTTCCTCAATGAATGCCAAACCCTAAG
CCTTCCCTGCTTATCTCCGCCTTCTTCTATGAACTCTGCCTTCCCTGTTTAACTCCGCCT
TCCTCCAGTAACTCCCCTTTCCTCAATGAATGCCAAACCCTAAGCCTTCCCTGCTTAACT
CCGC
>NODE_2032_length_412_cov_34.058254
TGTCCATTATTATTATTTTTAAGTTTGTAAATTACACGCCTGTTTCTCTCCTAATTCGTC
TCCTTTTAGGACCAAGCATCCTCACGACCCCTATCCCTGCTTTGGCAAGGCACCAAGTAG
CACAAGTGCCGACTAACCAATGGGGTTCAGGGGGAGGTCCGTGAGCTCTGACCAGTCACA
CATAGTCACTTTCCTTATATGGCAGCTCATCTCCATGGTAACGTGTGCTAAGTTGCAGCA
GTCGTGTCAAAGTTCACTATATAGAGAGCTCAGTGAGCTGATCAGAGAGAAAGCATTCTG
CCAGCCCAGCTCCAACAATTCGCAATCATTTCCTAACCTCCCCCTTTTTAACATATTTGA
TCACTTTGATTCTCTGTTCTTTTTCTTATTTTTTCCGCACATAAAGGAGGTTCTATAGGT
TGTGATCTTTTTGTTTTATTATCACTTGCTTGACAGAGACTTGACTTCATATTTGACTAA
AGCATTCg
>NODE_2034_length_220_cov_15.659091
ACCAAGACAGGTTCATGTTTGTCTTGCTCCTCAGACTGACTGCCCCCTATACCCCTCAAC
CCCACCCTCCACACAACCCACCCCGCCTTAAAAGAGAAATACCTGGAGCTGAAAGCTGGC
CGCACATTCCTTTTCCCAAACATGCTCTCTTGATGTCAAAGTCGGCTCCAAAGCCCCAAG
GCCTGCAAGAGTAAAGTGGTAATTCTATGTTACCCTGCTTGGGCTTGCTGAAATATGCAT
CAAACCTAGGCTAGATACACTTGAGAGGAGGAACGATCTATACTGACTAAGAGTTa
>NODE_2035_length_356_cov_20.632023
GCCGTCTAGCTAATATAGATCAGTGTGTTTGCATGTAACCATCCATATAGTCTAGCTGAT
GTTTATCAGTGTGTTTGCATGGGGGAAACAATGCTGTACTGGGCTATTATAAGCACCAGG
AACAATACCATACTTCTTTTCCTCGATTTTCTCTACTCTCTTTTTGCCTCCTGAAGGACT
GAAGAAAATTCGTAATCCGGATCGAATGTACAGATCTGCTGTGTGTTATGCCGGCCACGC
TCCTCCTAAGAGTATCAGTGATGACACAGAGATGAACAGTAAGACTGTTATTAATACTGC
ATCCCCCCTGTGACACTGTGCCCTGCGCCAAAAGGACACTATAGCTGGCCAATATATTAT
TCATTCATTCATTCATTTATTTACCTCTTGATTTCCATCTGTCTTCCTGACCCCCacccc
ctcctgcctctc
>NODE_2037_length_77_cov_36.948051
TAGTCAGAAGGTTGCCAGTCCTTGGGCAAGACACTTTACCCTAATTGCTCCCAGGTTGTT
GCTGTAAATAAGAAATGGTTCTTAGTCAACTTACCTGGTTAAATAAAAGGTAAAAAAATA
AAAATAAGGCTATGTAATATGAATAATATGAAC
>NODE_2038_length_408_cov_18.583334
ACTTTTAAAAAGCGGACTTGCCCATTTTATCGTCGGAATTTCACACCTGATTTACTCAAG
TTTTATTTTTTAAGTACTAAAACACCGCAGAGATCCTAATATAATTGGATGAACTTCAAA
TGAGCAAACATTGCCCCTCCCCTCTGCCCTGCCTCTGCACACCTGATTGGTCAGGCCTAG
ACGGGCAGTGAAACTGATTGGTGCAATTCTTCCTGACAGGGAGACATCCATGAGGATTTC
TGCACTGTGTGCAGACGCAGTGGCCAGTTGCTCATGTGTGACACATGCTCACGAGTCTAT
CACCTGGACTGCCTGGATCCACCCCTGAAAACCATTCCTAAAGGCATGTGGATCTGTCCC
AAATGTCAAGACCAGGTAACAGCAGCACCTACTGCTAGGTAGTGGTTTAATGCTCTTTAT
CAATTGGTTACCAGTTCAAAGTGGCCAAGAGTTATCCTTACTGTAAGTTCTCCAGAAACG
TAAa
>NODE_2045_length_77_cov_40.857143
AAATATTATAAGCTCAATTAAAGGTTCAATTCAAATAACACCATAATAATTCCATTTGAT
CTATATTGACACCAGTGCCAGCTATATGTGCATCAAGTATGGAACACTTTCACTGCAGCA
TTTTGGAGAAATTCACATTTATAGGTGTATTGG
>NODE_2051_length_332_cov_40.243977
AACACATGCTTGCTCATTATGAGTCTCAGGCCAAGAACAGAGAGAGGGCCCACAGACTAC
GCTAAAAAGACGCTAATGACAAGCCATTCAACGCAATCCAATTATGCAAAAGGGAGTCTA
AACAATTCCATCATCCCCTAAATTAGATTGTCCTAACAAGATAAAGGCACCAATTAATCC
TGAATTAATTCCTACAGCTCATTTTCCCCAAGAAAACACTCTAATATGCAAATGACAAGC
GGAGCAGAGACCGACAAGTGCCCTTCTGCAGGGGTTTTGGAACAGTTTAGGATCGGTTGA
TATCTTTTGGGGCTTAATTGAGCTTAGCACAGAGGTCCATCAACTAAGAACAAAGAAAAT
ACAGGGACTTTGCTACAAAAAAACATTCAAAGCCGATCTAAATGGATg
>NODE_2054_length_372_cov_36.575268
AATCTCCTTCAGATGAAATGTAATAAGTATTTAAGAAATATCTATGCATCCAAATCACAA
AATAATAGAGGTCTTCAGTGAAAAATTAAAGGATGTTCTGACTGCCTGGCTACGACACAG
GAGCAGAGAAAAACCCTGCAGAAAAGAACGTTCCCTAGCCTAGAAATTGCTTTAATTAAT
AGCACATTTTACATAATGATTACACTGTAATTGCACCGACTAGCAGAGTGTCATTAAATA
TATCCTTGCTCCTTTACAACACCCTCCGGCTAAAAATAATGAGTTACATTGGAAATCACT
ATGCAACAGGTCCATAAATAACATGTAAGCCCATACAAGGAAAGTACTTATAAATAATAA
ATATTTGCCTTTTGTAATTGAACAAAAAATGACTGCTTCTTTTCTCCGCCTTCCAATAGC
CGCCACGTAGGCTTTGTCAAGTTATGGa
>NODE_2058_length_77_cov_24.701298
TAAACCAGCACATGTCAAGGCCCGTCTTAAGTTTGCCAATGACCATTTGGATGATCCAGA
GGAGTCATGGGAGAAATTCATGTGGTCAGATGAGACCAAAATAGAACTTTTTGGTCATAA
TTCCACTAACCGTGTTTGGAGGAAGAAGAATGA
>NODE_2060_length_77_cov_12.207792
GAGGTGGACATTTTAAAGGCAGACTAACAGGTCTTTGAGGGTCAGAATTCTAGCTGATAG
ACAGGTGTTCAAATACCTATTTGCAGCTGTATCATACAAATAAATAGTTAAAAAATCATA
AATTGTGATTTCTGGATTTTTTTTTTTTGATTA
>NODE_2061_length_231_cov_50.186146
GCCAACCATGCTACTGCAATTTGTTTTGACTTGTCACTTTTAATCACGCCACCTCAGATT
ATATTACTTTATATTACTGTTAAACATTTTGTCTATTTAACTGATTCCATATCGACATGC
CACTTTAATGCACACTACCTACCTTAATTTGCAACCAGCTGCTGCTCTACCTGGTCAGGT
GCTTTAAGTTATTAATAAGATTTGCACGCTGTATTCCTGTTAATTTCATTCACATCCTGT
ACTGCACTGTCAGATTATTTCCTGTGTAACTACTTGTTTCTTGTGTAACGATATGTCTCG
TGTAACT
>NODE_2062_length_216_cov_13.087963
CACAAGCTGGACTCCATATATGAAAATGTAAAGTGCAATGTCCAAAAAAGCCAAGACAGG
GTCCGAAAAAGAAAACAGAAGAGGGGACAGGAGGACGACTTCAAAGTGGGGGATTTAGTT
CTCCGTAAAAATGTTAAAAAGGAGCTACGAAAAGGGAGCAAGCAAGAGGCAGATATGCTC
GGGCCCTTAAAAATTGTGAACATTCAGGGGAAAATTGCTGACCTTGTGCCAGTCAAGGGG
ACTGGAACGGTTTCCATTAACATTGACCATTTAGCCCCTTATGTTCACCCAg
>NODE_2063_length_1032_cov_2.309108
ATTCAGCTTTCAGATTCTCTCTGATTGCCCAAAAATGGATGGTGCTGTTTGTGAATGTGC
TGGAACTCGACAAAATTGAGTGTAGAAAAGGGTTGTCAAAGGTATTTCTGATAATGTTGG
AAAATACACAATGTTAAATGTAGTCTACAGAATCCTAAACTGTAGTTGCTACCgtaaaca
ctcaatcgaacagaagggggattcgttcaaatggtaaagcactcgtttagcttccgagaa
gtagcgggatcgatccacgcatcctccaaatacatctttggtgttcattcaaagatcagt
gtagcaaacttgattgacaatgttggaaaatacacaatgttaaatgtagtctgcagaatc
ctaaactgtagtcgctaccgtaaacactcaattgaacagaaaggagattagctcaaatgg
tacaagcactcgaatgtggaggatgcgggtatccacactgctacttttcgcaagctaaac
gagtgctgtaccatttgagctaataaaaattgagtgtttacggtagcaactacagtttag
gattctgcagactacatttaacattgtgtattttccaacattatcaatcaagggcaaagc
aaaataagatagggacagcccacattgaaatagacaagaaaatacacagtaagttgtcca
atttgtaactttcgcaaaaaactgaagtttgccactgatctttgaataaacaccaaagat
gtatttggaggatacgggcatcgatcccgctacctctcgcatgctaagcgagcgctctac
catttgagctaatcccccagttggctaaggttattaatacaaaagcacctacagtttagt
tgtctggaggctacattgatcgatgtgtaatttccaacatgaccaataaacgaaaatgaa
gcaagagggagcctacactaaaatacaaaagagactacatcggacaatataccatttcta
agcacagaatgacaacaaagaactgtcagaagtgggattcgaacCCACGCCTCCAGGAGA
GACTGCGACCTTAACGCAGCGCCTTAGACCGCTCGGCCATCCTGACTAGTAAAGAAACAT
CTATTTCCCTTTCTCCCAGCTGAAGTAG
>NODE_2064_length_78_cov_20.051283
GGATGCGGGTATCCACACTGCTACTTTTCGCAAGCTAAACGAGTGCTGTACCATTTGAGC
TAATAAAAATTGAGTGCAGAAAAGGGTTGTCAAAGGTATTTCTGATAATGTTGGAAAATA
CACAATGTTAAATGTAGTCTACAGAATCCTAAAC
>NODE_2065_length_475_cov_22.094736
CAGCCCCACCCAAATCAATAGATACTTTTAAATCAGTTGTAGTAAGACTTATCATCAGAA
ACGTAGATTTGAGCAAACATTTCTGTCTTAATGTGAGAGTTTGAATGTTTGTGCAGTAAC
CATTGGTAACATCATTTTGGGCATCATTTGGAATATCTAAAGGAGAGAAGTTTATACATT
AGCGCTGTAGTTGCAAAACACTGTTGATATTCAAATGATTATTGTGCAAAATCTGGGATA
AGCTTCAGTGTGAGAGCCCTTCTAAGTGCCTACAACTCTTGCTAATTCCCCTCTCCATTG
TGGACTGCACAAAGGCCTTAATCCCATTTCACTCCTGCAGAAAGCTGGGGCTATTTTCTC
TCTCATAAACCAACAACACTCCCCCTGGCTGGAGCTGAGAGGCTCTGAGAAAGGGGCCAG
TGTGTGTATACTTCAAGGCTTTTTGTGTTACTTGGCCAGTGCTCTGCATAAACTTTTAAG
TGGTCCCAGTAGGCCTCAAACACCTTTCGGCAGAAAAATAAGCCATCATAGAATGTTCAA
AAGGAAACCAa
>NODE_2066_length_239_cov_13.376569
GATCTGGTAAATATTATAATTAGGGATAGATATGTCGGAGTCTTTGATGGAGTTTCTGAG
CCAAGATTCAGAGACAGCTAGTAAATCAGGATTGGCTGCATGCATTAGGGCAGTGAATAG
ATCTAGTTTAGGGAGAAGGCTTCTGATATTAATGTGCATGAGCCCAAGACTTTTACGGTT
GCAGAAGTCTGCATAGGAAAACCCATTAGGGATGGGAGCAGCGGAGTTGAATGAAGGGCC
GGGGTTAGATTGAATATCTCCTGATGAACTAAGTAGTAGTAATATGAGGATACGACAAAA
ACTAATGAGAACTGG
>NODE_2068_length_484_cov_15.615703
CATAAAATTGTTTTAGAATTATGCCTATACCATTCGATGTGGTGTTAAAGCATTTAACAG
CAATACTAACCCAGTTTGGCTTCTACAATAAAGGGCTAACATTAATTTACTCCTAATGTA
CAGGAACACTTTTAAAGTACCTGCTGCCAGTAAACAAAGCACCAGCTGTTGGTGATAACC
TTCTGCATTTTAAAAATGTATTCTACCTTTATGTATAATTATTTTCTTTATTTTATTGCA
GCTCCATCAAACACATATACAGTCAAGTCCATAGATATTGGGACATCGACACAATTAGAA
TATTGCTCTATACACCACCACAATGGATTTGAAATTAAACAAACAAGATGTGCTTTAACT
GCAGTGTCAGATTTAATTTGAGGGTATTTACATCCATATCAGGTGAACGGTGTAGGAATT
ACAACAGTGTGTATATGTGCTTCCCACTTTTAATGGGACAGATTAATAATTATAAATCAA
ACTTTCACTTTTTAATACTTGGTTGCAAATCCTTTGCAGTCAATTACAGCCTGAAGTCTG
GAACGCATAGACATCACCAG
>NODE_2069_length_294_cov_26.952381
GACCAACTATCTGTTCTCAGTATTTCTAAAAGCATTGATCATCGGGGCATAGCCAATATG
AAGTATAATCCATTCCACAGTAGATTCTATGGGCTGCTGATGGAAGCATATTTGCTTAGG
GCAGTCATGCAAATTATTACTTACTGCCCTGTAAGCCGATAACACAAATTAGATACCTAT
TAAATTCGAACAATGTATATAGAATTTAAAAAAAAATGATTTCAAGTGATAACCTGAAGG
GATGCTTGAGTCATATGGTATGAAATATGCCTTATGCTTACAAACTTTAGAAGTGGGGAA
AGATGTTTATCCCTCACACTGTATATGCATAATGGTAATCTCCAATGCACAGAAGCAGCT
GCTGAGTGGa
>NODE_2070_length_290_cov_11.493103
GAACCCAAGCTTCTCATTGAGAAGATGGTGTCAATTGCGTTGAGAGACCAGTTGATCAAA
TCCATGTTTGTTTTTTGAGTTTGGAGAGCAGTGCGGAGAGAGTCTCTCAAAGTGTTAGAC
ATAAGACATAAGACTATACGAGACAAGAGCTGAAGCAGGGAGGTGAGGGAGTGGAGAGGG
AGAGAGAATTAGCAATTATACTAATAAACAGGGTCGTGCGCCTGTGATTCTACGAGACAG
GCAGACAAACCAGGTAAGTACTTTTCTGTAATTTATTAAAGATTGCACAATGATTATGTA
TGAATGTTTGGATTCTTTTGCAGGGTGTCCAAGGAGGGAGGAGACAGGATTGTATCCACA
CGTAGg
>NODE_2073_length_165_cov_14.030303
TTCTTCTATGAACTCCGCCTTCCCTGCTTAACTCCGCCTTCCTCCAGTAACTCCCCTTTC
CTCAATGAATGCCAAATCCTAAGCCTTCCCTGCTTAACTCCGCCTTCCTCCATGAACTCC
GCCTTCCCTGCTTAACTCCGCCTTCTTCTATGAACTCTGCCTTCACTGCTTAACTCCGCC
TTCCTCCAGTAACTCCCCTTTCCTCAATGAATGCCAAACCCTAAGCCTTCCCTGCTTATC
T
>NODE_2075_length_77_cov_9.116883
TTGTGGATGAACTTGAATGTAAATAGGAGGACTTTAAATTGGATGCGGAACAGGATCGGG
AGCCAGTGGAGCTGTTTGCGAACAGGAGTGATGTGGTGGAGGGAGGGGGTTTGGGTTATG
ATGCGGGCGGCTGAGTTCTGGACCAGTTGAAGT
>NODE_2076_length_446_cov_28.062780
CTCCGATTTCATTTCCGGTATGCAAATTTTTTCGCTATCGTCAATTATGTCAAAAACCTA
CTTTCGCGAACTAGTCCTAGGTTTTTTGCCCGATCGGAACCAAACCACTGCAGGAATGTT
CTCTGGAGGCTGAATATCAATAATTATTGAAAAAAAGTTGAAATTTGTATTCACGGTCGC
TCGGGGGCGCTAAACAAACGTTGTGGGAGGGGCCTATTTGACAAATATGACTATAACTCG
AGAAGTAAATGAGTTATCTTCACCAAACTCGATACACATATGTCTGAGGTCAATCTGAGG
GGAAAGGAAGAAAACACGTGTCGATTTGCCACATGGTGGCGCTATAGCGCTAGAAAAACC
GAAAAATGGCAATAACAACCTAACCGTTACTCCGATTGACTTGAAATTTGGTATGCAGTG
TCTTGGTCCAAGGTGCCATGTGTGTGTATGAGGACATTGGCGTATCTCAAAAAACATGGC
CGCCATCGGCCAATGAACTTTGAGCACCTATTAGACACGGTT
>NODE_2077_length_309_cov_29.498383
GTGCCAATGGACAGCCCCCGCCCACCCCCCCACCACGGACAAGTGAGTAAACTAGCGCCT
AATATCATTTTGTTCCTTTGCTGTTGGTTTACTGCATTTCTATAAACCATTGCAAACTGT
AAAAACATTAGCATTGTACCAGCAAGCTGGTCAATGCCACACCCCCACCTCCACCTCGCC
TGGCCTCTCTCCTCCCACTTAGCATTTAAAGCTAAAGACCCAGAAACAGCACGTTTAGGG
AAAGTTCATTTTGAGACTGGCTAGTAGTGGCTGTAATGCTGAACCCAGGCTGAAATTCGG
GAAGAGGCTTCACATACAGTATTAAGGGAACCACTAAGGCCTATATAAAAGCATCTGCAT
TTGCATGCCATGGGACCTTTAATTA
>NODE_2078_length_288_cov_28.229166
CTTGATCATGCCCTGTATTTTTACCCCCCCCCCTTCTTTTATCCTTCTTCTTGCAGACTA
GTTTGAAATTGCCTGCGTCAGGACTTTGCTAATTAAAGTCATACTTTCAAAAATGCCATA
ATAACTGTTAATTAGCTTGATTCTATTTTCAGCATAATTTGCTAATTAGTGGAAAACCTG
TACAGCGTTTCTCTCTAATTACAGTATGGCTCTGCACAGCGCATCTGTGCCTTGACTCCA
AAAGCTACCATTACAAAGTCCCGTATTAAGCATTCTCTCAAAACAGATAATTGCCTTCAC
AGATACTGAGATACTTCAGTCAGCTGATTTTATGGTAATAAATGGACAGGCACAGCCATA
AGAc
>NODE_2079_length_594_cov_18.319866
TGAGAGAGAAAGAAAATTATCAAGAAAAAGAAACGACGAGTAAAGATTGTATGATTCAAT
AGCTATCGCCTAATGACACCAGCCTCATAATATCTCCCCCTAAATCCACCGTGAGTGTAG
CATTGAAACATTTTGTTTCGCTTTTCTATTGGTCTTCTTGGTGTCGTTGTGAGGTTGTCA
TGGTAGCCCTGCCAATCACTGTCAAGCGTGCCAATCATTAGCCAGTACGTAGACTAGGGC
TTTCACCACTCTGCTGCACGCACGGGGGGTTATCAGAAACTCCAATCTCAACACCACCCT
CCCACTGCACCGGCTCTCATGAAGTAGAAGCCAAGGCTCGCCTATTTGTTGAATGGAATG
AGCAATTAGTGGGTGGAATATTATTGCGATCTTAACGAGGCTCGTTAAAGCTAAAGAAGA
TATGTAGTGTAGAGATGCTTAGGAGGGGCAAGCTTAAGGGTCGACAATTGGGCAGGAACA
CCGGAATACACGCTTGAACGCAATGGCTTATAACAGAGTCAATTCACACCTTCTTTTCGG
GTGTTTTTTTCTCATTTTTGCCCCATGTGCACTTTCATATTTTGTTGAGGGGAAGTGGGC
ATCATTAAGGCCTATAAGGCGACGTTTTCTAAATTACATAGACTACTATTGCGCAATGTA
AACGAAGAAa
>NODE_2080_length_399_cov_11.779449
GATCTTTACTCTACTACACCTAATTATTTACCATGTAGAAATATAATTTCCACCAAAAAC
TGTGATTGATCTGGTTAGTGATGTTGGACTGCTATTATTTTGAACACAAATGTTTATTCA
GAAGTGTTCCAGCCCTTATCACTCCCAACTTTGCGTAGGCCCATATAAAAGTGATTCTAG
TCAGGGATTTACTTTCTACTCTTACTTATTACACATCATTTACATAATTTGTTCTTCCAG
CCAACAAGACAAACTGAGCATGCATTCATTAACAAAGGGAGAAGAATGTAGCTGTACTGA
GGAAAAGGGATGAAAACAGATATATACGGATAGACCTGAGCAAAGGAGAGCACCTTGCAT
AAAAGACATGATGGACCTAACCTAGGTTTAAAATGAATGATGAATGGTTTCCTCTGTTCA
TTGCTGAATCATATTACATAGAAAGAAATAGCAAGCTCAAATGTTATTTGCATAg
>NODE_2081_length_182_cov_56.467033
ACAATTTTGCGGGAGCCAATCTCTGCAAATTACGTCAGCTGGATCGTCTGATTGGTTTGA
AGGACTATTCAATTGCGTACAGAGTCATTTGAAATATGCCCGTTGATCACGCCTCTTGTC
AGTAGAAAATACAGAGCAGACTCGATTGTTGTTCTAATTGGTTGAAGGACTATTCAATTG
CGTACAGAGTCATTTGAAATATGCCCGTTGGTCACGCCTCTTGTGCAGTAGAAAATACAG
GCAGAGTCCCCAGACCAA
>NODE_2083_length_183_cov_21.120218
AAAATACATTTGGTTTTGCTGGTATTTAAGAGTAATTGGAGACTGCTAAAGGAATGTTGT
ATACTATCAAAACTCTCTTGGAGATTTTTTAACACAGAGTCCATGGTCGGGCCAGATGTA
TAAAGAATGGTATCGTCTGCATATAGGTGTATTTGAGAATTCACTGCGGCAAGAGAAACA
TCATTAATATATACAGAAAAGAGAGTCGGCCCGAGAATTGAACCCTGCGGCACCCCCATA
GATACAGCCAGAGGGCTGG
>NODE_2087_length_405_cov_17.340740
AAAAGCCCAATCTACACAGACTTTCAGTGCTGCCCAGGCTCACAGCTCGTGTCTGTTAGT
GTGGATTTGTTTTTGGTCTGCAAATGTACACAATTGGCATTTTACTGAAAGGTAGGAACA
TACATTTACCCTTCTGTCTTTTATGGATCAGTTCTCCTATCGTATGTTCTATGTGTAGAT
GCAATAGCTGTGTGTGGGATGGGGGTTACCTGCTGTCCAGGCTTGATTGGTGACAGCGTG
ATGCCCTGGGTGTTGATGACTGGCAGGATCTGATTGCCGATCACCGTGGCAATGATCTGG
CCCTGGGCATTGGTCAGAAGCTGAGGTGTAATTGGCTGGACCTGCAACGCGGGGTTTCCT
CCCCCTGATTGGCTCGAGGGCCCCCCAGAGTTTGGCATCAGTGGGATGGTTCCAATTATC
TACAACAGAGATGTGAGAAGAGCACAAAGTACATCAGAGGCGTTGTTCCAGCTCCCTCCA
g
>NODE_2088_length_350_cov_21.028572
GGGGGGGGCTGATGGAGGAGCTCTTAATTCTGGCACCCCAGAACTGTAAGGGTAATCACG
CCCCTGGACAGAAGCTCAGGACGGCTGTAAGTCACCGTTAAGTGTGCGGCCGTGTCACTG
CAGGTTCACAGTCATGCATTTCGGTGTTGACACCAGTCAGGGCACGGGGATATTTGGCAG
CCAGGAGTAATTTAACTTAATTAATGGGATGCATATTTAATGGCGGAATAAAATCTCCCG
GCTCAGCAAAGTGGAAAAGGGGAAAAGATTTAGTGGGATCAAAGGTGTAGGGGAGTGTAA
TTTCACTGCATTCAGTTACTGCTGCTTGAGAGACAGAGAGAGAGAGAGAGAGAGGGAGGG
AGGGAGAGATGGGATGATAAAGGAGGAATATCGGACTAGGGGAGTTGAGGTGTGATGTCC
GTGTGt
>NODE_2091_length_290_cov_24.155172
CAATTAAAATGTTTGTCTGTGACTCTGCCCGTGTGTTTTTTTCAGAAGAAAGGGGGACAT
GGGTAATATTGTGTTAAGCCCCCAGCCGGCCAGCGTTAGTTTTTTTATGTTGCCATGGCA
ACGTGTCTCTTGTGAGGTGGTGACCTCAGATGATTACAGTACAAAGCCTATTGGGTCTCG
AAAACCCCTTTGAAGATGAGAAGTCTTTGATGGTTTGTATTTATGCAAATCTCCCCGATA
TGATTTATCCAACTGAGATTGAATGGGGAGATGATTAAAATTGCCCCTATTTTAGAAATC
CTTCAATGGGGCCGGGTACTCTTTTGAGTTTTTCTTTTTTTTCTTGCCGGATGCATGTGA
GCGTGt
>NODE_2092_length_312_cov_10.243589
TCCTCCAGTAACTCCCCTTTCCTCAATGAATGCCACACCCTAAGCCTTCCCTGCTTAACT
CCGCCTTCCTCCATAAACTCCGCCTTCCCTGCTTAACTCCGCCTTCCTCCAGTAACTCCC
CTTTCCTCAATGAATGCCAAACCCTTAGCCTTCCCTGCTTAACTCCGCCTTCCTCCATAA
ACTCCGCCTTCCCTGCTTAACTCCGAATTCCTCCAGTAACTCCCCTTTCCTCAATGAATG
CCACACCCTAAGCCTTCCCTGCTTAACTCCGCCTTCctccataaactccgccttccctgc
ttaactccgaagTCCTCCAGTAACTCCCCTTTCCTCAATGAATGCCACACCCTAAGCCTT
CCCTGCTTAACTCCGCCTTCCTCCATAa
>NODE_2095_length_135_cov_43.251850
TAAAAAAATCTCATCCTATTTTTGACAAGGGACTCGCTCCATTTATTCAGATTACTACCA
AACACTTTTGGTTATTAGAAAAGGAAATAATCCCCAAAATATCAGTTTTCTTCAGACAAG
CTCTAGAGAGCTGGTTACACTTCCAATATTATCCACCAGAATACGATGAGCAATTCTTCC
AACAATTGTTATGGCTTAATTCCAACATATT
>NODE_2096_length_384_cov_16.385416
TTCTTACCCTATGCATTTGCTTATTTTTCAAGTAGCCTACATTATGCATTTGGATCCCCA
TTCACTTAATTTGTCATGTTATAAAGATTTAAGTATTTGGTCTTAATGTTACATCTTTCT
AAGTTTGCCTAGTCCAATTTTAACAACATTGTAGTAAACATGAGCTACTGGACAAGAACA
TGACAGAGGTTGGATCAAATGCCTGCACACTTACAGTAGCTTCTCTCCAGATAAAGTAGT
TACATTTTATATTGTAGCCTAATAGAGCAGTGATTCTAAATGTTGCCTTGATCAAGAGCA
CAGTGGAAGGAGATGGTAGAATTATGGGATCAGAAACCATCAACCTTCTATTTAAATTTA
CATGGGTTATTTATGGCCAACATGTAAGTGCCATGACAACCTGGTTTAATGGACCAACTT
AGAAAAAGACAGCTAGTGCATTTAATTAATTCCAATTTAA
>NODE_2098_length_181_cov_16.972376
GTGTGTGTGTCAGTTAGATAGAGTGTATTCTCTCTCTGAGTTTTGGTGCGGTACGGTTCC
CCCAGGGCCCGTGTGTGTGTCTCAGTAATGGCTTGCTGCTGATTGCTCTGATACAGGTTA
GGAATATTGGCTTTAATGATGTGTAAAATGAGCAAGCAGTGCGTGTGACATTTACAGATG
ACACTGCCTTGTCCTGTTCTTCCCAGCTGCTCGTTAATTCACGGGAACGTAGAGCACTTT
AAGTGACCGCCCGATGt
>NODE_2099_length_77_cov_32.350651
ACATCAATAAATACAAGAGAACCAGTTCCATTGGCAGCCATACATGCCCACGCCATGACA
CTACCACCACCATGCTACACTGATGAGGTGGTATGCTTTGGATCATGAGCAGTTCCTTTC
CTTCTCCATACTCTTCTCTTCCCATCACTCTGG
>NODE_2102_length_77_cov_27.896105
TTGAAATTGGAAAAAAAGCTTACAGCACCTGGTGTTCATAGGCGGTCTCCCATCCAATTA
CTGACCAGGCCCGACCATGCTTAGCTTCCGAGGTCTGATGAGATCGGGCGTACTCAGGGT
GGTATGGCCGTAAGCTGTCCTGACACTGTAAAA
>NODE_2105_length_184_cov_10.260870
GTCCTCTCCTAAATCACCAATTTGACAAGTGGGACAAAAATCCGATTGAAACCCTGCATG
CAGAGTTCTGTAAGAGTATCCTGAGAGTCCAGAGGAACACACCGAACAACGCATGCAGGG
CAGAATTAGGCCAATACCCTCTATTAATACACGTTGAGAAACGAGCCATCAAATTTTGGA
AACATCTAAAAATGAGTGACCCCAACTCTTATCATTTTAAAGCCCTTAAAAACCATGAAA
TGAACAGTGAGAAGAGCCCa
>NODE_2108_length_3578_cov_21.614590
TAAGTGGACGTGCTCTTTTAGCCAATTTGTCTTTTATGGGGAGGGATTTTAAGTTGCTAA
ATGTGTATGGTTTTAACGACAAAAATGAACGCTGTGCCCTTTTAGAAAATCTGCAGTCCC
ACATGCTAGGGAGGGAAGCTTTAGTGGTGGGCGGGGATTTTAATTGCATTTTATCAAGAA
TGGATAGGAGAGGGGCAGGAGAGGATTTTAAAGTAGATAAGTCATCGGTTTTATTAAACA
GACTGTGCACAGATTTTAAACTCAAAGACTGTTTTAAAACCACGCATCCAAGAGAGGAGG
GCCTCACCTGGTTCAGTGGTGATGGCACCAAAGCCTCTCGTATTGACTATATATTTACAC
GTGACTGTCCCCCAACTGATGCAAAAGTAACCCCTGTTTTCTTTTCAGACCACTCTATGC
TGTCGTGCACTCTTTCACTATCCCGGGGTGTGACAGTGGGGAGGGGGCTCTGGAAGCTGA
ACTGCTCCCTGTTGGATGATGAAGAGGTAGCAAGATTATACAGGGAGCAGTTCTCCCAGT
GGCAGACCTTACGAGACTCCTTCAACTCACGAGCACAATGGTGGGAGATGGtNNNNNNNN
NNNNNNNNNNNNNNNNNNNNCGAACGTTATTTTAATCTAGTCCACCAGGGCCTTGATTTT
AATGACGAAATAAAGGAGGCGAAAAAGGAAATGGAAATCATAGCAATAGAGAAAAGCAAA
GGAATTATTTTAAGAAGTAAGGAAAGAGACCTGGAAGAGGGAGAAAAATGTACGCGGTAC
TTTTTTAAGAAGATTTTAAGCAAAACCAATGTCATGACAAGTGTAAAGAATAAAGACGGA
TTTTTAAAAACAGACACAGAGGGAATCACAAAAGCGGTTGAAGAGTTTTATGGGGACTTG
TTTGGGGATAAGGGGACTTGTGACGCGACTATGGACGAGGTTTTAACATACATTGACAAG
ACCCTACCCAACACAGACATACTGACAAGCGACCTAACAATGACGGAACTCGACAAAGGA
CTGAGACATTTTAAAAGGGGGAAATCACCGGGGGAGGATGGCCTCCCCGTGGAGTTTTAC
CTCACTTTTTGGGATGTTTTAGCTGACGACCTACTGACTGTTTTTACTGAATTTGAACAT
GACGAAATTTTACCCGACAGTTTTAGAGTGGGGATCGTGTCTCTTTTATACAAGAAAAAT
GATAAAACAGATCTAAAAAACTGGAGACCGATCACCCTTTTAAACTTTGACTGTAAACTT
TTTAGCAAGATTTTAACCTTCAGAATGTCTTCTGTTTTAGGGGAGGTGATCCACCCGGAT
CAAGCCTGTGCCATCCCCGGAAGGAAGATCACGGACAGCCTGATACTGATCAGAGACGCC
ATCTGTTTTGCGAGAGACAGAAACACACAACTTGTAGTCCTAAATTTAGATTTTGAAAAA
GCTTTTGATCGGGTCTCGCACCAGTACCTTTTTAGGGTACTGCAAAAAATGGGATTTCCG
GCCAGGTTTCTAGCTTGGGTGGGATTGCTGTACAGGGATATTACCAGCAAAATCCTAGTA
AATGGGTATGCATCAAAAGCAGTGGGAGTACACTGCGGCGTCCGTCAGGGCTGTCCTTTA
TCTCCTCTTCTGTTCGTGGCTTGTATAGAACCATTGGCACAGATCTTGAGAAGGGACCAA
TGGATCAGAGGGCTGGGCATTCCAGGGAGTGGGGGGATGACAGCAAAGTGTGTTTTATAT
ATGGATGACGTCAACATTTTATGCACCGACCTTTTATCTGTTGACCGTACCCTGGACAGG
ACTGAGTGGTTTGGACGAGCCTCAGGGGCGAGACTGAACCGTGACAAGACCGAAGCTCAG
TTCTTCGGTCCGTGGACCCAGACAGACACGACAGGACTACCCCTGACCAAGACTGAAAAA
ATGAAAGTACTGGGAGTTACATTTGACCGGGAGGGAGGAGGGAACGGAAATTGGGAGGGG
GTGGTGTCAAAAATAAAACAAAAACTGGGATTCTGGGGACTAAGACAGTTGACACTCGAA
GGCAAGGTTTTAATCATAAAAGCTGTGATTTTACCTGTTCTTTTATTAATCTGTTCTGTT
TTTATCCCACCACACAGGACACTTTTAGCAATGGAAAGGGCCATTTTTTACTTTCTGTGG
GGAAGCAAGTGGGAGAGGCTGCGCAGGGAGGTGGTCAAGAGACCAAAAACACATGGAGGG
AAGGGGCTGCCCGACCTCTACCTGTTTCTGGGCAGCCGTTACACAGCGCTGCATGTGACC
TTGGCCACCTCCCCAGTGGCAAACAAGAAAACTGGGGCTCTGACACGGTTTTGGCTGGGG
TCCTACCTCCGCCACCTCAAACTGACCCCAGTCGACCTAAGAGCCCCAGTGTCCTTCCAG
CTCCCCACCCAGTACAGTGTCATCAGGCGGTTTTTAAGACATTTTAAGGTTGAAAATGAG
CCGGTCACTGTTTTAACTAAACATCGTTCTCTGTTGACTCTTGTGCAGGAACGGGAACCG
GTGAGTCCAGTGCGCGGGCTCGCATTCGGGGAGCCCACCAGAGTTTGGCGCAATGTGTCC
CATCCTGCTCTTCTGAATCGGCACAAGGACCTGTCCTGGATGGTGGCCCATGAGATACTC
CCGGTCAGGGCCGTCATGCACTCCCGGGGCATGGCAAAAAACTCAACATGCCCCCGTCCA
GGTTGTGGACAGCCAGAGACGGTGAGGCACCTGCTCTGGGAGTGCAGCGCCGCCAGGGAC
CTGTGGAAAGAGACGGGCCCCCAGATCAACCCGTACCTGCCAGCAGGGGAGGCCCTAACA
TCGCGGCTGGTACTGTACGGGGTGGGCCAGAGGCCAAATCCACCCCAAACCCATCTGAAG
CTTTGGCTCACCCTTACCAGCTGCAAAGAAGCACTGTGGGCCTCCCGCAACCTGCTGGTG
GGGAAGCACGTGGAGACCCCCACTCAGGCAGCAGCCCTTGTGGCTGCAGCTAGTCTGGGG
TGGTACAAAGCGCAGCCCTCGTGGCTGCAATGACCCTGAGTGCGGTAGGTACACGTGCCA
ATCGGAGGAGAGGGCCCGGCCAATGTGCCCACCACACAATAGGTTCCTGCCGGCAACGGA
CTGGCCAACAAGGGAGGGATTTCCTCTGGGCCACAAGAGACAGGTTTCTGAGTGTCTTGT
TTGGAGGAGCAGGATGGAGAAGTGATAGGAGACTCACCCCCGTTCCTGCACAAGACGAAC
ATTGTTTTATTGAAAGTGACCCTTGTTTTTCATATTTTAAATGTTTTGGAAGCTTCTATA
CATGTATTTCTGTTTTTTAAGGTACACATTCATTTAGACAGCATTCATGGTAATTTTACA
TTTTTAGAAGTTTTAGAAATTGGTTTTTAAATGTTTCTCATTCTGGTTTTAACATCAAGG
AATTTTAGAATGCTTTATTAACCAATGAAATGTAAAATTTTACCAATGATTTTAATGAAT
AGCTTGGGTGTATTTTAAAAGAAGCCAAAGTATATGATGACACTGTACTGTTTTAAGTAA
ATGTGCCAATAAATTTTTTCTCAAAAGAAAAAAACAAAAAAAAAATCTGTTCTTATCAGT
TTAATATCTGATACGTTCCCCATCGGGGAACTATATATATTAAATGGATTTTTC
>NODE_2109_length_344_cov_36.415699
AAGGTCCAATCGTGATATACGCTCTAAATTATTTTGCTTGGTGACATCCAATGTGTAAGT
CTCTTCTATGGTAAAGGCGGGCTCTAAAGAGGCTTTGCTAGCTGTCCCCATCTGAGTAGT
TTGTGTGAACTGAAGATGTGATGCAGTCATAAGACGGTCAGGACGAATTTGGGGCGTATG
GGAGTCACATGAAAGGAATGATGCAATGCTTGGCAACCAATTTCTAGTCGGAGATAAGAC
CGGGAAAACCAGCTAATGTTTTATTTAACAGGCTCTCTCTGGCTCTAACAAAAATCTAAA
AATACACTTATGCAAGAATATTTTAGAATGTCTAAGCAAAGTTTTTTTTTCTTTTTCTCA
CACATATTACACTATAGGCTATTTGTCATTTCTTTTCAATAAATGATATAAGCAAGTGAa
>NODE_2110_length_270_cov_13.792593
TAGATTTGTTTATTTATCTCCTACAAGTTGTAAATTCCTCCCTTTTTTCTGGGACTTTTC
CAAAGTCCCTAAAAACTGCAGTTGTTAAGCCCCTTCTGAAAAAGAGCAATTTGGAAAAAA
ACATACTGAGCAACTACAGACCAATTTCAAATCTCCCTTTCATAGGCAAGATCATTGAAA
AAGTTGTTTTCAATCAGCTGAACAAATTCTTAAGTGCAAATGGATACTTTGACAAATTCC
AATCTGGGTTCCGACCACATCACAGTACAGAGACAGCGCTCATAAAAATAATAAATGATA
TTCGCCTCAACACAGATTCAGGTAAACTATCAGTGCTGGTACTACT
>NODE_2116_length_1009_cov_15.333003
GCTGTCGCATTAACAGGTAGGTTATGCAAGACAGTGATTGAATCTGCAAAATGTGTCATT
TGGTAATATATAGACCTATGTGTGGCAGCCTGCAAGAACCCGTCAGATGTCGCAGCCAAT
CACTGTTGGCTATAAGCCAAAAAAGAACGAAAATGTGTTTTCTGTCAAAATTAAGATTTT
TGTTGTTTTGTATAGTTTAGCCTACGCCCTAAACTTCATTGTAATTTACAAAAAAAAACT
ATGATTACCTTAGTAAaNNNNNNNNNNAACGCTACGTCGCCTGCAATTTTGAGTGCTGCA
GCAGCAGACAGACCCAAACAATTATCAGTGAAATAATGCTGTTAAACTTAAACAATAACT
TAACTTAAAAAGTACTTGCTAATACGTTATTAATGTAGCCTAGTAGTTAAACTGACATTC
ACATTCACAATGTGATTATGAACAAAAGGATTTCCTTTCCATGTTTGCACCAGCAAATTA
CTCTACAGTCCTATTTTTAAGAGGGTTCTTGCACATGCTGCGATGTCAGTATGGCATGTG
AAGAAAATAGGCTATGATAAAAATATAAAACGTAATTGCAGTAATGTCAGATATGATTAG
ATTTTAAGCAGAAATGTACATCTCGTATTTGTCTTTACTGAAAGCGAGAGGCTCTGACTC
GAAGTGAACTCCGACAGTTAAGCAAACTCCTCCCTCACATCTTCGCCTTCTTTGTTCTCC
TGGTTGAACTTGTAGCAGCTTTATGACAGTTAAAACGTATCAAACTAGCTTCTAACATAA
CATTACATTAAAGTTATAGGCCATGTTTCAATTGGAGTGAATTCGATTTTTTATATTAGG
ACAAGGTACCTACTGTAGCTTGTTATTGTACATGTTTCTATTTAAACAGCCAACCACTTG
AAGGTCTGTGTGTGTTGGTTTATGGTGTGTTGTGCCATTGTAATGCCTTGGTTAATAGAA
ACAGTTGGCTAGATAAAGGATCAGCTACTGTAGATATTCTGTCATAAAACATGTATGTTA
GGCTATCCTCTATCTTTAGGTTTTTTAATTATGTTTTATTAACCGTTGTTAATAGCAACT
TGTTA
>NODE_2117_length_77_cov_53.675323
TTTGATAAAGGAATAATTTTTGTAAATGATATTGTAAATGAGGCAGGAACATTGATGTCG
TATAATCATATTAAACTATCATATGGAAACGTGTGTTCTCTACAAATATACAATCAAATA
TCTGCAGCAATACCACAGAAATGGAAGAGGAGA
>NODE_2119_length_216_cov_11.550926
AACTCTTGGCTCTGTGAAGTGGAGTATGACTTACTGGGGAGAATCTTGCTTCTGAAAAAA
AGGAAATTAAATGTCAAAATCTAACCTAGGGTATAGTTCAATGGCAGGATCACAAATCAA
GCATTACATTTTACATACCAGCTCTGATGTCTTCAGTTGGCTCAACATTTTCTGTTTTTT
AGGTATGCACTGGATTTCTGGAGCAATGGGGATCATAGAAAGCCCATTTTTAGGAACAAT
ATTTTCAAATTGGAGTCTCTGGAAAGCTACATTAAAAATATATATAAATAAa
>NODE_2120_length_101_cov_38.247524
GGTCTTGTCTGGTAACAAAGCATCTAATTTTTGCTATATTTTTGAGATGATAATATGCTG
ATTTAGTTATTGCTTTGACATGATTACTGAAACTAAGATCCGACTCCAGAATCACACCAA
GATTCCTGACTTGATTTTTTGTTGTTCGACCCCTAGCATCAAGGTATGCGTTCACCT
>NODE_2129_length_236_cov_36.669491
TTATAGGTGTATTGGAGCCCTATGGAGATTTGAATGGGAAATATTACAAGCTCAATTAAA
GGTTCAATTCAAATAAAACCATAATAATTACACTTAATCTATATTGACACAAGTCCTAGC
TATATGAGCATCAAGTTTGGAACTCTTTAAATGCAGCATTTTGGAGAAATTCATACTTAA
ACTGGCATTGGAGCCCTATGATGATTTGAATGGGAAATAATATAAAGCTTAATTAAAAGT
TCAATTCAAATAATTCCATAGCAATTCCATTTGATCTATATTGACACCAGTCCCAGCTAT
ATGTGCATCAAG
>NODE_2146_length_491_cov_46.146641
TGGCAGGTATGTTTGGTGGAAAGATTTGAGGACTATTAAAAAAAAAAATGAAAGAGGAGA
AGGAGGTAGATGGATATGGATTGAGAGTTAGAAGCAGCAGGCTGATTACGAGGTGTCAAA
ATTGCCAGGAGCAAAAAGGTGAAAGCAATCAGGGGTGAGAAGAGTGCAGCATCCGTGAGG
GGCAACTAATTATCCATCTCATTTGTGGAGAGCAGCATTTGAGGCAGCACTAGCCTGCTG
AACGGTGACAGATTGGTGCGGAGGAGAGGGGAGGTGTTAGAACAATGGAGCCCAGCTCAC
CATCATTACTGCATGCTAATCAGTGAGTGCTGCTGCACAGCCATTCTGAGCCGCGCAGAG
TTCAGAAAAAAATAGGAAGTCACCAGCTTCAGGGGATTGTAGTCAATTCCAACTGGAGGA
AAGAGGAGGGATAATCTGACATATTTGTGCTGGCACCAGATCTGCCAACACATGAGCAAG
CCAAAAGGTCCTCGTATGCAGGAGATGGTTTGTGTGGCCTCTATCACATTTCTGTATTCT
AACCAGCTCTGAAATGTATCGGCAGAt
>NODE_2147_length_81_cov_31.049383
ATTGATATATGATACTACTGATAATGCAACATAACTAGTACTGTACTGAAGAGAGAAACC
AGCTATAGTGACCAGAAATGTATTGATATATGATACTACTGATAATGCAACATAACTAGT
ACTGTACTGAAGAGAGAAACCAGCTATAGTGACCAGA
>NODE_2152_length_457_cov_23.317287
TATATGCTTTTAAAAAAGAATAGACTGTTCTCAGAACATAGTCCTGGAGTCTGATTAAAA
TTACATGTGCCACTTTGCTGATTTGAAATCAATGAGGCCAAATTTCACATCAGTCCTGTC
AAAAGAGGCAACCATGCAATGATCATCCCTCCCCAATCAAAAGTTTTGCTCTATGTAATT
TTGGCAATCAGATTTTCTCCACAGTCATCCAGCGCAATCAGGTAGTCAGAGGGGCACATT
AACAAGACAAATTAGGTTTGGAAAGTGGGTGTAGAAGAGAACTTGGTTTAAATAGTACTA
GAAATCTTTAAAATACTTAAAGCCTACCTGGAGTGCAAGTTGGAAAGATTTTGCAGTATT
GAAATGCCATTGGTTTCATTGTGCACTGTAGGCTCAATCAAGAAAAGCTAAAGTGTTTGA
AATTGTATCAAATCATGTTTGAACCCATGGTTTGTCTGTTAGCAGAAAGGAACTTCCCTT
CCAGATGGAATTACCATTGTCACGCACATACAGTAGAGTGGCACAgtggcact
>NODE_2153_length_112_cov_40.392857
TGTAAGTACATTTTGGATAATTTTGTCTTGGTCTCTCGTAAATGTTAGACTAGATGTTGG
AATTCTTTGTCAAATCTGACCAGAAATACGAGTATATTTATATAGAGTACACAATGCTTC
GGTGTAGCATTTAGCTTTGTAGCTATTTTCTCTCGTAAATGTGAGGTGTACTCGGATGAA
CAGACATT
>NODE_2158_length_220_cov_20.868181
GTCTTGTAGAACACAGAGAAGATCATTACCTATAACTTGGAACATCTTTGAGAATGGAAC
GAGTTTAAGTTGCATACTCATTTGATTTACGCAAGCCTTGGTGCAGGGCTGCCAAACCTT
GTTCCTGGAGATCTACCATCCAGGAGATTTTCTCTTCAACCCTAACTTAGCACACCTGAT
TCTAATTATAAGCTTGATGAAAAGCTAAAACAGGTTATTGAACTGGGGTTGGAGAGAAAT
CCTACAGGACAGTAGATCTCCAGGTACAGGGATGGGCAGGCCTGCCTTGGTGCATA
>NODE_2159_length_368_cov_33.733696
GACCACAATATGCAGCTGGTCAACCTCCAATTATGAGTTCTAGTAAGACAAGAGGTTTAA
TGGTGGCTGTTTGCCTTCAGGGAGGTTTATTACACACTACTGTTTTGCAGAAGCAGCATC
AAATCTATAAAACTACCATTAGGAGGGGGAAAAATCAATCAAAATGCCATTAAAGTGGAA
TAAGTTGCCAATATTGCTGATGTGGTTGCGGGTCCTTTGATTTTCCTTCAGATTATTAGG
CACAGCCGAGTAGTGACTTTGTTAAGGGAAACGAGTGTTGTTGGGGAGTAATATGTCTCC
CGGCTTCATAAAGTTTGCTGCCTCATATTTCCCGCTTTATTGATTATCCATTATCATTTG
TCATGAGGTGTCCTAACTCAAGGGGAAAATATAGCCCTCTTTCTTCATGGCTGGCGCTGC
CTGTACAGGACCATACTATGGATc
>NODE_2160_length_223_cov_14.860987
AAATGGCCGACCTGATGGTAAACTGACGTGTGATGATGTCACAGCACCATAATTCCTGAA
GAGTATATGATAGAAACAAAATATTGGTAAAATTGGAAAGAGGGAATTATGCTGCAAAGA
ATGAGGGGTGATTTGTCCATGTGGGTTCTTCACAGCCAGTGATATCAAGTGTCAAAGCAA
ATACATATGGTACAAATCTGCATGTCATGTCTTTGTCCAGGCAACTGTCAGTGTACACAC
ATCTAGGCTCCTATATTCACAAGTCTTTAAAATGGTTTCATTCCATACTTACAAATTAG
>NODE_2162_length_84_cov_87.940475
AGGTGTGTCGAGGAAGAGGATCTGAGGAAGCGGGAGGAAGTGGAAACCTGGAGAAGATCA
GATAAATATGGGGGGGCGAGGTTGTGGATGACCTTGAATGTAAATAGGAGGACTTTAAAT
TGAATACGGAACAGGATCGGGAGCCAGTGGAGCTGTTGGC
>NODE_2170_length_719_cov_10.794159
TCTAGTAAACAGGAGATCCTGAGTTCTAATCTCAGCAGTGCCTTTTAAATTGCACGATTG
AAGGCATTATGATGTATAATGAGATGTTTATAAATGTCTTAACTTGTGTCTTTACATCAG
TGTCAATTTACAAACCCTACAGCTAATGCTAGCTTATTGATGTAAGTTAATTTATTGCTC
AGTCATGGCTGTCGACCTTCATGTCTAAGTTGGCAAATGCAACATTTTGGTACTTTCTGG
TGAAATTTTCCATTATTCCATGTTGCTGCATTTACCTTTTTCAATGAAATATGTTGTTTG
AATTTGAAATTCGAGGTGTTTGATTCCCTCAATAAACAGCACTTACCACAGGCGCTGTGG
CTTAGTTGGTTAAAGCGCCTGTCTTGTAAACAGGAGATCCTGAGTTCAAATCTCAGCAGT
GCCTTTTGAATTGCACGAGGGAAGGCTTTATGATGTAAAATGAGGTGTTTATAAATGTCT
GCACCCAATTGTCTAAAAACCCATTGGAGTAGTGGCATTACTGGTTTCTACATTTCAAGG
ATGTTCAAATTTGGAAAGAGGACAGAAATATACATCTCAGATCTTCCGGATGCTTTGCAT
GACCATCTTCTTTAGTGTGGTtNNNNNNNNNNCTTCCATTTGCTTCACTTTAAACTTACC
CAAAGCAACACACACACCCCGGTAGCTTGCCGTGATCGTATAGTGGTTAGTACTCTGCGT
TGTGGCCGCAGCAACCCCGGTTCGAATCCGGGTCACGGCATTGCTTTGCACAATGTCACG
GTAGAAGGGTATATA
>NODE_2172_length_304_cov_9.773026
GTGACACACAATAACCAGAATATGCTCTGCTATTGCGGCTAACAGGGCTACCGTTGCACC
AAAGATCCAGGCATTCGGCCTGCTGTAACGGTAGCTGTTTTGCAGTCGCCGGCGTCACCA
GGCATATCGACCCATAGTACTAGAGCTAGTTAGCTAGCAGGCAAATTATATAGGCCCCAT
ATTTACTGTATTATTTTGCAAAGAATTGCAACGAAAGTATATAACCCCCTTGCTTCAATT
ACTATAGAAATATGACGAACGCTATTATGAGAGGCATATTTTATAATTCACCGTCTTTTT
TTCCAGTGACACACAACCAGAATATGCTCTGCTATTGCGGCTAACACGGCTAACGGGGCT
ACCGTTGCACCAAAGATCCA
>NODE_2173_length_184_cov_40.135868
TTCTCAATTCTGCCCCCCCCCCACCCCCAACTATTTCCCTCTCCTTTTGGCTCTTTCTCT
TTCATCAGAGCTAGTTAATTACACCCTACTGCTGCAGGCAGCTTCAAACCACCACTCATT
TAGAGTTCCATTACAGTAAACTGTTCCACATGTGCATCCAGAGCAGGGCCCGAGCTGAGC
CAAGCGGTAGGCAGGGAGGTTGGCATGCACAGGGGAAGGGGGGGGGCGATAGGGAGACAG
GGAGAATGGCTGATGGCAGa
>NODE_2174_length_374_cov_20.232620
GTATCACTGCGTATCTTTTTTTATTTTCTGGGGAGTAGTGCAATTCTTAATCTCGCGGCA
AACATGGACACGAGGGCCATTTGGAAACATGTAGTAGATAAATGTTAATCACATTAGCAT
TTCCCAGACTTCCGTAAATCTCCATAAATAGCACAGTGAGGTTGATCCCTTCTTTTTTGC
CCATTGAGAGAAAATTATAGTTGATGAATTGCTTTTGCCATGCATGTAGGCTAATGAAAG
CTTTGCTCCTGGGCTTTCCTCGACAAAGGCTCGTAATTTTTCCACTTTCCACTAAAATAA
GAACCTGTTCCACTTTTAATTAATAGTTCTTCCTCTTTGCATTCAGGAGAAAAAAGCATA
GGTCCTACCTTCAAATTGATTTTGTATAGGTGAGGCTTGGTTATTAATACTAAAGAAACA
AGCCCATTGTGTTCAGGTGGGAGGTAGGTa
>NODE_2175_length_332_cov_20.201807
TCCTTTTATTTGATCTATACCAGCTATGATATGCATGCTTTTAATTGATGGCAGTTTTCA
ATCAAGAATTTGTCTTTGAAAGTTGGAAAAACAATTGATTGTCACATATTTTGATGATGT
TATTTAAATCCCTCAGAGTGTATGAGAGAATGAAACAAGGTTGATGAGATCAGGAATAGA
GGAGAGAGAGCAAGTGATCAATAAGAGTGAGTGAGTGAGTGAGCTGAGCAAATGCCATTG
TTATTCTGATCTCTGAGAACACGAGAACAATCTACATTGTACCTGCAATCTGCACTCCAA
AGTCAGCAGGCAGGAGCAGGGCACAAAGAGCCGTGGTCCTCTGGGTCAGTGCAGGGTCGT
AAAGGGATACAACACTAGCCAGACCTACAAGCACTACTTCCACATTCa
>NODE_2177_length_163_cov_39.110428
GGTCAGTAATTGGATGGGAGACCGCCTATGAACACCAGGTGCTGTAAGCTTTTTTTCCAA
TTTCAAAGAGGAAAAAGGGAGTATCTTTAACTTTACATGGCCAGACATTAGTTCTATGAG
GCCTGTTTTACAGGGTCAGAACAGCTTACGGCCATACCACACAGAGTACGCCCGATCTCA
TCAGACCTCGGAAGCTAAGCAGGGTCGGGCCTGGTCAGTAATTGGATGGGAGACCGCCT
>NODE_2179_length_202_cov_15.410892
AACACCCAGGACTCACCCTTTGTATATCACAGTTATCTGGACTTCCTCATGTTATTTCCA
TAAATGTCTCACTTACCTTCAGCATCCAGTTCCTAGCCACAGTCTGTAGTACTCAACAAG
GTATCACGAAGCCACGCCCACTCTACACATGGAAAACAACAATCCCCAGATCATTACCAG
CTGCACCTTGTCATCTAATCACCAAGTCCCACACCTGTGCAATCACCCTCACTATAAACC
TGGCTCATTCACAACACCTCCTTGCGAAGTATTGATTc
>NODE_2180_length_265_cov_38.049057
TGTATTGGAGCCCTATGAAGATTTGAATGGAAAATATTATAAAGCTAAAAGGTTCAATTC
AAGTAATACCAAAACAATTCCTCTTGATCTATATTGACACAAGTCCCAGCTATATGAGCA
TCAAGTATGGAACACCTTTAATTCAGCATTTTGGAGAAAATCATACTTAAACTGGCATTG
GAGCCCTATGAAGATATGAATGGGAAAAATTATAAAGCTCAATTAAAAGTTCAATTCAAA
TAATTCCATAGCAATTCCTTTTAAACTATATTGACACCAGTCCCAGCTATATGTGCATCA
AGTATGGAACACTTTCACTGCAGCATTTTGGAGAAATTCAC
>NODE_2184_length_164_cov_37.731709
TATAAAGCTCAATGAAAGGTTCAATTCAAATAATTCCATTACAATTCCACTTGATCTATA
TTAACACCAGTCCCAGCTATTTGTGCATCAAGTATGGAAAACTTTCACTGCAGCATTTTG
GAGAAATTCACATGTAAGAGGTGTATTGGAGCCCTATGGAGATTTGAATGGGAAATAGTA
TAAAGCTCAATGAAAGGTTCAATTCAAATAATTCCATTACAATTCCACTTGATCTATATT
>NODE_2185_length_345_cov_68.489853
GAGTGAGACTGCAGGCCTGATATTCTAAGGTAGGTACTGGAATGAGTCTGAAAATGTGTA
ACCAATGTTGTCTGGAGTTGAGCTCGTCTAATATTATATAAGTGTTGTTTCAGTCTAACC
TCTATGCTAAATTTTGTTTCCCCAATGTAATGTTTGTTACAAGTGCAAGTAATTATATAA
ACCACAGTCAATGTTTTAATTGAAAAGCTTCCAGGAACTGGTGCGGACATTCTTCCATAA
ATGTTAGAAACATATTTTTTCTGTATAAAATGTGCTATGACCATCTGACCATTTGTCCGA
TTGACTTGAAAAATGGTAGGCAGTATCTTGGTCCAAGGTGCTATGTATTATTAAACTTTT
ACATGTGCTTAAAAGTGTTTAAAGCTTGAAACCCGATGAATGCTGCTTGCAGCTTTAATT
A
>NODE_2186_length_395_cov_20.245569
TTTTTTTTTAAAGCTGACAGCGAGTCTGTACACCCTCAATGGCTTGACTTGCTCAACCCA
GTGCACCATAATTGCTAAAAGTTGCAGAGAATACTGAAAGATGTGATGCTTTCAAATTCT
TGTATTACAAAGGCTATATGGCTATTTTCCTGTATCTGACTGCTTAGTCGCATCTGTGAA
AAATTGTCCACAGACATCCCAAAGGGGTCATAGTCAGACGTTCAGATACTGGACCAGTTT
CAGACGTCCACGGACATGCAAAAGAGTCCCTAGTCAGACGTTCAGATATTGAACCAGTTT
TGGACGTCAATAGACATCCAAATGGGTCCCTAGTCAGACGGTCAGATACTAAACCAGTTT
CGTACGTCCACAGACGTCCCAAGGGGGTCATTGTGAGACGTTCAGATACTGAACCAGTTT
CAGACGTCCACGGACATGCAAGAGTCCCTAGTCAGACGTTCAGATATTGAA
>NODE_2188_length_137_cov_17.189781
ATATATATACAGTGAGGAAAATAAGTATTTGAACACCCTGCTATTTTGCAAGTTCTCCCA
CTTGGAAATCATGTAGAGGTCTGAAATTGTCATCGTAGGTGCATGTCCACTGTGAGAGAC
ATAATCTAAAAATATTTTTCCAGAAATCACAATTTATGATTTTTTAACTATTTATTTGTA
TGATACAGCTGCAAATAAGTATTTGAACACCTG
>NODE_2190_length_162_cov_52.969135
TTGTTTTTCATACTTTTCAGTATGCCTTATCCTTTGCAGTTGATTTGGTCAGAATTTGTT
TAGTATTGTGATCACTGTAATATAGACGTGTTCTTCATAGTTTTGAGTAGTTCGTGTGCT
TTGTAGTTGCTTTGGTTTGTTTCTTTGTGGTGGATTTTGTTGGTAGGGTGTTCAATGTAG
TATGGACTTGTTGTTTTTCATACTTTTCAGTATGTCTTATCTTTTGCAGTTGATTTGG
>NODE_2191_length_354_cov_30.073446
TATCCACACCAACAGAACATTTTGTCCGTTCTCACGTTTTTTAGCTGCAGCTGCCAGCCC
AGTGCCTGGAATGGTAAATGTGGAATTTTAATGCAGTCGATGCTGAGGAATATGGGAAAA
GCTAATTTGTAGTGCGATAAGATGAATCGAGACATCCCTTTAGCCCCATTTGACTCAGTA
GAGGAAATGAATCATTAATGTTTGTTAAGTATGACAATCTAACTGGGCCAGATCTACATG
CTCCCAGACTGGAGGGAGAATGAGATATAACCAGGCTCTGCAGACGCCAAGGAAATCTGC
CAGATCCTGTAATGATGGGAATTTATTGGCGGTCAAAGAGACAGTGACCAGGCTTTTTCA
CTAATAACCCCCCATCAGAGAAATCCCCTGCCTAGTATTGGTAGGGTGTATTTTGACACT
CCCTGTCCTt
>NODE_2193_length_119_cov_15.571428
TGGAATAATACATTCCTAGATAAAGATCTCAGATAAAAACACAAACATGAGGCCTTATTG
TAAAACAGTCACATTAGATATATGTATGCATGTATTGATGGATTGACTCATTTAATTAAT
GGAATAATACATTCCTAGATAAAGATCTCAGATAAAAACACAAACATGAGGCCTTAttgt
aaaacagtcacatta
>NODE_2194_length_106_cov_15.509434
TTCAATTTCTCATTAATGCAATTATCTAATCAACCAATCACATGGCAGTTGCTTCAATGC
ATTTAGGGGTGTGGTCTTGGTCAAGACAATCTCCTGAACTCCAAGTTGAATGTCAGAATG
GGAAAGAAAGGTGATTTAAGCAATTTTGAGCATGGCATGGTTGTTGGTGCCAGACGGGCC
GG
>NODE_2200_length_386_cov_23.119171
CTAGTTCCCTCCTTTTTTAATTATTTGCTTTAATTTGTCAGTGAGCTGATGGGTGACATC
AAAAGATGCTGTTGCTGGAACTCAAAATTACAAAAAAAAAGAAATGGCTTCCTCTCTGTT
GTCTTAGACAATAATTATGATTTGTCGGTTAAGCCCAGACTACAGCTGAGGCATTGTAGT
TTAAAGCAGAGGCTTTGGTGCAAAAAATGCATTTATAGGCCTTTGTGTGTCTCCTCATTA
TGTGTGGGCTTGATTCATTAAGTAATTGGTTTGCAGTTGTTTACACGAGTATTAAGGCCC
TCTATTCAGGAGCCTTTGAGAGATACATTGTGCAAATGTTGCATGTTATGAATGCAGAAC
GAGAGGCGGGGGGCCAGTCCTATTGGCCAAACACTGCACTCAACTGAAAAGCAAGAGAAA
AGCGCTGGGTCCTGCTTTGCATAGCAATGACTCTGCCTTAAt
>NODE_2201_length_322_cov_10.313664
TGCTGGCCCAATGTCCATCCCCCCCACCCCATACTCCACTACTTTCGCCCCAATCACCCA
CCCAAACGCTCTCATCTCCCCTGCCACACTCTCCCAACACCCCTCCAGCCCCAGAACAGC
CGGATGCCTCACAGAACTCCCTTTCAACCTTACCCAGTACACTAATGCCAACTTATCCCT
CCTCATGGACAGTGGCATTTCTCCCGTCTCCACCTGCACTGCCGCCGTTGACGTCGACCT
ACATGCACCCACACACACCCTCAACGCCCTTGCCTGCACCCTATCCAGCACCTCCAGCAC
CGTCCTGGCCGCTGACCCATAAACAAAACATCCATAGTCCACCACCGACCTGACCAGGGC
CTGGTAGATACACATCAGTGCCTGCCGATCTGCCCCCC
>NODE_2202_length_404_cov_17.094059
GGTGAAGACAAAGGGAGGGCAAAGGAGAAAAAACTCCACTTTCTTTAATTATGTTTACCC
AACAGGCTTTGCTTCCTAATTTAAATAGCATAAACATCTGGACTGGTGCTGTAGTAGTCA
AGCAAATCTTGTGGAAAATAATGAAATTAGATCCCTGGTGCTGTGACAGTGGCAGGGCAG
GAGACATCAGCTCTATGTTAATAAAATTGCCATGAATGAGTGAATACAATTAAGACATTG
TCAATGGCGGCTGTGAACTTTTGTATCTTGTGGATGTTTGCATCATTTGATTATGGTGGC
AATTTAAACTTGTTTATTAGTGTCTGTGTTGGAGTATTAATTATGACCTTTTGTGTTTTG
GCCGTGATTAAACTAGTCACTTGTAAAGTGACAATGTCAGATTGGCTAGAGTGATGTTAG
TTTCTGTGTGTTGGTCTTGTCTATGTGTGTTTTTGTGTGTGTTTGTGTGCGTGCGTTTAa
>NODE_2203_length_77_cov_13.207792
GTCATGCTGTCATACTTAGAACAGGACAGGCTTTACTCTAGAAACACACACCTAAAGGTT
CAGTTAGATTAAACAGACATGCTGTCATACTTAGAACAGGACAGACTTTACTCTAGAAAC
ACACACCTAAAGGTTCAGTTAGATTAAACAGTC
>NODE_2205_length_292_cov_9.215754
CCACCCCTATGCCCTGCCCTACCTCTCTAAACACGTCATCTATCATAATAGAGAACAGCA
CCGGGCTCACCACACTCCCCTGCGGCGTACCATTCGCCACCTCAAACTCCCTTGACACCA
CCGCCCCCACCTTCACCCTAAACACTCTCCCACACAAGAAATCCACCACCCAATTATACA
ATCTGCCCCCTATACCTAAGGCCCCCAGCTTAATCAACAACCCTTCCCTCCACATAGTAT
CATACGCCTTCTCCACATCAAAAAACGTAACACACACCACTTCTTTCCTAGACAGCGCCT
TCGCCACCTCCGTACTAACCGTGACCACCGCATCCATAGTGGACCGCCCCCTCCTAAACC
CACTCTGt
>NODE_2207_length_555_cov_19.607206
CGTTTCCCTAATCAGATTATCCGGACGGCTAATGGCTTTCCTTCTGCTGCTCGGAGACGT
TCTGGCCAGACCTTGGAAAGGGAAGACTCACAGGGGCTGTGCTACTGCAGAGACAGGGGA
AGGGAGGGGAGGAGAGCTACACCCAGGCAGCAGCTTCTCCCCTTCGCCAACCCACCACCC
ACCCAACTCCACTCCTCTTCCCACCCCCACTTCAGCGAAATCTATAGGGAGAGAAGGCAG
AGACAGGTGCATTTCTCCACAAATCGAGTTAGCCAAGACATGCCACATCCAATTGGGCTA
AATTGATGTGAGAGTTTGCGATGTCTGCCGCGGGTATTACAGCAAAGGTCAGTGTGCCGA
GACAATGACATCAATCTGCCTCCACGTGTCCGGCTAGTGCACTGGACCCCACTATTCAGG
CGGAAGCAATAGATGAGCATTGGTCACACAAACATGGACTTAGGGACAAATATGCAAGGG
AACTGGTGGTAATATACTGTAGGTTTGATTTTGGACATATTTAAGTCTCACTACAATGTC
TGTATTTACTTGAAACTAACTTTTTGACTGAGATCTTGACAGGGTCTGCCCCAACATTTT
TCAAGAGGTAAAAAAAATCCAAAATGCTGGa
>NODE_2208_length_196_cov_11.494898
CTGAGTCAGTACATCAGCATAGGTGTTGCGCCCATTCCATGGGATGGTATCGTCTGAGGC
TGAAGCCTGATGTGCCGGTACCAGGAATGAGTCCAAATATGTTTCATCCATCTTGATTTG
GTGAAGTGTGGAAATCCTGCTTTCTAGTTCTGCCACTCTAATTGTTAGGTGGCAGCACTC
GGTACAGCCAGTACTGGAAGCCATGCTGATTTTGTTCTAATTAAGACGTTTCATTTCCAA
TATATCTTCATATGGTTTTCCATTTGAGGATg
>NODE_2209_length_171_cov_29.128654
ATAGCTGGAACTGGTGTCAATATAGATCAAGTGGAATTGTTATGGAATTATTTGAATTGA
ACCTTTAATTGAGCTTTATAATTTTTCCCATTCAAATCTAAATAGGGCTCCAATACACCT
ATAAATGTGAATTTCTCCAAAATGCTGATGTGAAACTGTTCCATACGTAAAGCACATATA
GCTGGGACTGGTGTCAATATAGATCAAGTGGAATTGTTATGGAATTATTTGAATTGAACC
TTTAATT
>NODE_2212_length_323_cov_10.780186
TCCTCATTCCTCTCTCTCCTGTTTTATGAGTGTCTTGTTTCCTGTGTCTTTGTTTCATGT
GTCTCCTCTTTCCTGTGTATCATGTTTCCTGAGTCTCCTCTTTCCTGTGTCTCATGTTTC
CTGTTTCTCATCTCCTGTTTCTTGTGTCTTCTCCTTCCTGTGTATCATGTTTCCTGAGTC
TCCTCTTTCCTGTGTATCATGTTTCCTGTTTCTCATCTCCTGTTTCTTGTGTCTTCTCCT
TCCTGTGTATCATGTTTCCTGAGTCTCCTCTTACCTGTGTCTCATGTTTCCTGAGTCTCC
CCTTTCCTGTTTCTCATGTTTCCTGAGTCTCCTCTTTCCTGTGTCTCATGTTTCCTGTTT
TTCATCTAATGTTTCTTGTCTTCTCCTTCCTGTGTATCa
>NODE_2213_length_268_cov_10.779851
CTATCTTACACCTTCTTTTTCTACACGAAACAGGCTCCAATAACCCAACGGGCATTAACT
CAAACGCCGATAAAATCCCGTTTCACCCCTATTTTTCGTATAAAGATCTATTTGGTTTTG
TTATCATACTCTTAATCCTTACCTCTATTGCTTTATTCACTCCGAATCTTTTAGGAGATC
CGGACAATTTTATTCCTGCCAACCCCCTAGTCACACCCCCACATATTAAGCCCGAATGAT
ACTTCTTGTTTGCTTACGCCATTCTACGTTCAATCCCTAATAAGCTGGGAGGAGTTCTTG
CTCTTCTATCTTCAATTCTCATTCTAATATTGGTCCCAGTCTTa
>NODE_2216_length_1049_cov_12.790277
CCAATCAAATCCTGAATCCAGCAAGTAATAAGGCCGCAAACTTTGCTTATGTAGTCGGGC
ACTGGATATAATTTTTTAAAGACTTCCACTAACAAAGACAAATTATCCACATGTCATATT
AGGTATAGCTTTCGTAAAGAAACTCGGTTGATCAGGCCTATTCCAATCCGAAAGCCAACA
CTTAACCAATTTCAGTAAAATGCAGAAACCAATTTAACACAAAAATGTTTTAACTATCCA
AAAGTTATATTATGCATCATTGTTAATGCCATGAAATGTTTCCAATGTATCATTACAGTG
TTTCAGATTTATTTCCAGACCTAAGTGACCATTAAGTGGTCCACTTTCTAACATTACATG
TGGTGCTACTGCTGAGGAATaNNNNNNNNNNNNNNNNNNNNNNNGCTACTGCTGAGGAAT
ATAATTAAAATACTTACCAATGTTCACCAAATCCAGACCACTCCAGAAGCTATTGCCAAA
TCAAATTGTTATTTAATGTTGTTTATCAATCAATCATCCAAGTCAAACCCAGAACTGTTT
TCCTTTTAAACATGTAATGACTTACACAGACCAGCAGGGGTCACTAGACCCAACCTTCTT
CCCTTACCAAGTCATTAAAGCAAATTTCATTTTCAAAAGGACCTTCATCAGGGCAGTTAA
TACAAAACTAGTAGTTGATTCCAGGACTTAATGAATCCACATTCTCTCAAATCCAAAGAA
CACATGCTATAGTCAAAACCTCCATCGTACCATCTCCCACTTCACTTCACTTCCTCTTCT
ACATTTCTCACCAACATACGTCAACACTTCAAAACTCAGTCAAATAATACCCGTACTGAC
CACCAGTCATTCCTTCATACAACTTCCAAAATCCATCCCTTTTCACATCACCATCTGTCA
TTTCTTAATCCTGATTCATATCTTAGACAAGTTTAACCAAACCTAATACATTTATTTTTA
TCCCAGCCTCTAATTGTTTAACCCCGCAAAATACCGCTCGTTTATTGAGCCAATTACAGT
GAACCTATATTCACCAATGCAGAAAAAATCCCCAATTTGCATGTTTATAAACCCGGTTTA
CCAAATTAAAGACTATTAGCATTATCCTAGTTttcctaagtttaa
>NODE_2218_length_132_cov_10.613636
AGACAGTAAGGAAAAGTACAATGTGTTTTATACAGAGTTAACATGTGTTAAAACAGGGGG
ATGTAGCTCAGTGGTACAGCGCATGCTTTGCATGTATGAGGTCTTGGGTTCAATCCCCAG
CCTCTCCATGGCATATATTTTGTTTGCAAGATTTGGACTTGTCACATGTGTTACCCACAA
TGACAAGTCAAACGAAATGTGGGTGCAG
>NODE_2222_length_379_cov_17.862797
TTCCCCCCAGAGTCTGGTCTCTTTTTATTGATACACGTTCAACAGCACAAGAAAATCATG
AACGGGAACATAGACGACATTCACTGGTCTGGGTTCGTATGGCCGCTACACTTCACCTCC
TTCTTACTACAAAAAATGGTCACTGCAGCAGCAGCAGCAGCCGCCTGAGTGATTATGAGA
CCGTGGGTCGGTCGGTTGGGTGCTCAGTTGGACAACACCAGCCTGGGCCAGAGAGAAAAA
TAGGAGGCAGCCGACAGAAGCCGCAATCTGACAGCCCAGCCGGCAGCGACCTAAAGCCGT
TCGATATGACCAGTGAGAAAAGCTAACAGGACAGAGAGAAGAGCATGTAGGGAACAGAGT
AGAGGAGGACACAAGTCAAAGAGAACTTGAAGCATGACACCATGTCCGTACAGTATGTAC
TATGGCCATGAAACCACAGTCCTGCATGCTCTCTA
>NODE_2223_length_175_cov_11.640000
TAAAGTTGTATTGTGTGACATTTTTCTTTTTCTACCACTGTTTTTTTGTTGTAACTTTAG
AAATAATTGAGTTTGAGTGATCAAAATTCAATGATCATATCCTTAAAATGCTTACTAATG
AATGCAGCAAAAGTTAGGTAGATACAAAAAACATATTCTATGAAACTGGGCAACTCTGAT
GCCAGAACACCAATATGCTATGCAGTAACACCAGTGACGCAATGTGAAACCAATGACATA
TTATGTGTTTt
>NODE_2225_length_355_cov_12.061972
TAGAGTGGCGAGGAAGGCATTCTTGAAGAATGACCAGGCGTCCTCCACTGTTGGGATAAG
ATTGATATCCATCCATGGAAACAGGGCCAGATCAAATAAAAAGGCTTGCTCGCAGAAATG
TTTTAGATAGCGTTTGACAGTGATTAGGGGAGGCCTTTTGATGGCTGACCCACTGCGGGT
GCATGCAATAAGGCAGTGATCGCTGATATCTTGGCTGAAAACAGCGGAGGAGAAATTAAG
AGGCCGATTAGTTAGGGCAATATCAATGAGGGTGCCCTTGTCAACAGATTTTATGTTATA
TCTGGTGGGTTCATTGATAATTTGTGTGAGGTTTAGGGCATCAAGCTTAGATAATAGGTT
ATTTGAGGGATTAAGCATGTCCCAATTCAAGTCACCTAATAGTAAAAACTCTGAGGATAA
GTGAGgggcaa
>NODE_2226_length_399_cov_30.258146
ATTTAAACCAAAAGAAGGTGTGTTTTGAGTTCAGCTGCCCTTTAAACAAAGCAAATTGTA
CATTAGAAAACAAAAGACAATTGTTTTCTTTTGGATTAGTGGTTGGTGAATTCAAATAAA
GGCTAAATGAAACCATAAAAAGCATCAAGGCCTTGAACTCAATCTAATGTATGTCACTTC
CAAAAATAAAAAAAACACGATAGAAATAATTTTGTCAACATGGACATCTGGCATTCGGTG
AAGTTTTAATTACCTCTTTACGCCATAGGCCATATTAAGCAAATTGTCCAGCCTGTAAAG
AGAAGGAGGGTTCTAGGGTTAATTCTAGGCAGATGGTTGACTTACTAAATGGAACTAATG
CTTACATCGCTGCCTCACTCAAGAAAGAAACCCATTCAGATGGGACCATTACACTGAAGA
GCTCCACAAGTCAGGGCAGTGTCATTCACACAGCAGGAAAGCAGCAAGGAAGGTa
>NODE_2228_length_502_cov_15.324701
CAGGCCCTGCCGTGTAGTTCTGGGCTGATCCCTCACCTTCTTGATCATTGATGTCCCATG
AGGTGAGATCTTGCATGGAGCCCCAGACCAAGGGAGATTGACCGTCATCTTAAATTTCTT
CAATTTTCTAATGATTGCATCAAATGTTGTTGCCTTCTCACCAAGCTGCTTGCCTATTGT
CCTGTAGCCCATCCCAGCCTTATGCAGGTCTACAATTTTATCCCTGATGTCCTTACACAG
CTCTCTGGTCTTGGCCATTGTGGAGAGGTTAGAGTCTGTTTGATTGTGTGGACAGGTGAC
TTTTATACAGGTAACAAGTTCAAACAGGAGTTTGCAGTTTATACAGGTAATGAGTGGAGG
ATAGGAGAGCTTCTTAAAGTAAAACTAACAGGTCTGTGAGAGACGGAATTGTTACTGGTT
GGTAGGCAATCAAATACTTATGTCATGCAATAAAATGCAAATTAATTATAAAAAAATTCA
TACAATGTGATTTTCTGGATTTTTGTTTTAGAGTCCGTTTCTCACAGATGAAGTGTACCT
ATGATAAAAATTACAGACCTCTACATGCTTTGTAAGTa
>NODE_2229_length_161_cov_24.229815
TATGGCCGTTCTGGTTTACCGAAAGTTTACCGTTTGCATGTAACACTGTTTTTGTTCAAT
TTAAAGTGAAGTTCTGACTGGTTTTACATTTTTATTCTTTCTTGAAGTGACGCAGCCAGC
TCATCCACGCACCGCACAACAACACAGACCCAACGAATCGATAATGAAATTCGTTGCCAA
CAATTTTAATAATCGATTTTTATCGATGACATCGATTCGTTGTTGCAGCCCTAATTG
>NODE_2230_length_192_cov_33.333332
TTCATCTCTTTCCCAGTTAAGGCTAGAGAGGGAGGGGCTTATCCTTCTGTTTCCTCACCA
CTTCCTCTCTCAAATTCCCCGTCTATTACAGCTCTCTCACATACCAGAAACAAGATGCCT
GTTTTATACTGTCAACCTTTTCATCTGAAATGTAAATTAATTCTTACTCAGTGTGCCTTG
ACAGAGATCAAAGTGGGCACATTAACCTTTGCGGGCCTCCCCCCTCTCTTCTGAGCTTCT
CACTGGAGGACGAGGGGGGGGGGGGGGG
>NODE_2231_length_185_cov_9.281081
GTCTTGGAAGCCAAGTTGTGAAGGATGTGCCATAAGTTCAAGACACGCGGGAATTTAACC
CACAACTCTATCTCGACAAGATAGTGTATTTAATATTTTACCAGTGTCTTATTAAGAAAG
TGGCAGAGTGGTTATGTAGCTGGCTTGAAACTAGCTTATGGGGGTTCGATTCCTTCCTTT
CTCGTTAATTTGATTGAATTTGTACGAATGCTGGCTCTTCAAACGTGTGATAAGGGGGAG
GGCACCCATGAAGTCACTCTa
>NODE_2232_length_351_cov_26.643875
ATGTTACTCTGACTTTTTATTTACTGTAATATGCAAGGTACCGGTACTATTTGTTTAAAT
TGTATTCTTCTGTGTGGCTAGAAACATATCAGAATTAAACAAGGAAAATGAAAACATGCA
GCTCTTTTAGAACCAGACTCGCTTTCGGGCTTAAATAAATCCTATCATCTCCATGACAAC
AGTTGTACTGGTAACATGGACCAATATTCATGTAAAACCATGGCAACGTTTTCCAATTGA
ATTAAGCTGCACCTGTGTACATTATAGTAGAGATCGAGATGATGCTGTTTTAGACTGGAT
GTTGATGTCTGGACAGCTGTGGTTGGCATTGTTTATTTTCTCTACATTTCTAAAACCAAT
AAATACATGAGGAAGAAATATTCTCTCATTCATTTTTACTTTAATACTGTATGTAACAAG
TGTGTTt
>NODE_2235_length_320_cov_24.728125
TGCAGCTTGCTGTCTTGATTTGTAGGCTGGTCACAGCTCTAACGTACCAATTTGACCTAC
ATAGTATTATACCTGAAATATGATCCTCTCAAACCCTTCCATTCTAGAGGGGTTATGGAT
ACACACACACTCTCACACTAAGGAGCTGAGCTCCTTTAATCCTGGCGGCTCACTGTGAAT
GGAGAAGGAAGTTCCAATTAAAATTAAAATAAGCTCTTTTAACAGTCTCTTAAATTGACA
ACTGAACAATGATTTTCATATTGGTATCTGTCAAAGGTCTTGGAAAATCCTCGGTTGATA
AGGCCCAATGCATCCAATTAGGAGCTGAGCAGGGCCTCAGCCAGTAATGATTTCCTCCAG
GTCCCAGAAGATGTGGCGCGGACACTTATTGCAAAt
>NODE_2243_length_661_cov_11.782148
GGTCGGTTTGGTTAGTATGGTGTTCACTGTAGTATACACTTGTTTTTCTTCATACATTTA
TTTTTTTCCTTTTGTGCTGTGTTGTTTTGAGTGTTTCGTTGTTCATTGTATGTAGCCTTG
TTGTTTATTAATGATCCTAGTTTTTCAACAATGTATTGTGCTTTCCCTGTCTCTGTTGGT
TGATTTAGTAATTACTTACTTTATTGTAGTATAGCCTTGTTGTTTATCATAGTTTTGAGT
ATTTATTGTGCTTTTTGTTGAATTGGTTATTATGGTGTTCAATATAGTATAGACTGGTTG
TTCTTCATAGGTTTCTCTTTTACTTTTGTGTTGGTATTGATTTCTGTATATTGATGTTCC
ATGAAGAATAGACTTGTTGTTCTTCATTGCGTTAATCGTTTCTTCTGTTTTGGGGATGAT
TTGGTGTTCACTGTAGTATAAACTTGTTGTTCTTCATATATTTTGTATGCTTCTGGTGTG
TCTGTGTTTATTTTTGGTATTAAGGTGTTCATGTATaaatccttgtttattaaggttggt
atgttgttcattgtagtatagtcctgttacttttcataggtttgagtatttgttggtgat
ttggtgttgacttggttagtgTGGTGTTTACTGTAGTATAGGCTTATTTATTTCCATAGT
ACTGCATATGACTTGTGCTTTGGGGTCGGTTTGGTTAGTATGGTGTTCACTGTAGTATAC
ACTTGTTTTTCTTCATa
>NODE_2244_length_415_cov_16.373493
GAGAAAAGAGTGAGAATGTGCGCCAAATAATTACATATATCATCGAGCCGTCTTTTATTT
TGGATGTCACTTGTGATGTCACTGGCTGCTTTCCTTAATTTGAATTCAGACCTTTATCTC
TGCCCTGCAGCAGATTGACTGACGGCCCACCAAACGCTCGCGCCACTGTCCTATTGATTT
CTCTAAATCCCCAACAATAGCATTTGCATGCTTGTTTCTGTAATAATACAGATATGCCAT
TCGAAATTAAAGAGCCTTGCAGACCAGAGGTAACTAATTGTGTGCTGTGTAATGAGTGCA
GTTTCAATTTGATATAACCCACAGCTTTCTCTTGCAGCCCTGCGCTAAGTACTTTCAAGT
CTTTGTGGGGAAATAATTGATTTTTTGTGCTTTGGGCGCAAGGAAAACTATTATGATCTT
TTGAATAATGGCAGCGGAAGGCCCGTGAATGATTTAAATTGGTATTAGAGGAGGAAGCCT
AGGCGACAAga
>NODE_2245_length_220_cov_15.277273
TATCGAGTTTGGTGAAGATATCTCATTTAATTCTCGAGTTATAGCCATTTTAGTGAAATA
GGCTCCTCCCACAACGTTTGTTTTGCACCCCCTAGCGACTGTGAATACAAATTTCAACTT
TTTTTCAATAATTATTGATATTCAGACTCCATAGAACATTCCTGCAGTGATTTGGTTCTG
ATCGGGCAAAAAACCTAAGACTAGTTCGCGAAAGTAGGTATTTGACATAATTGACGATAG
CGAAAAAATTTGCATACCGGAAATGAAATCGGAGATATACGTTTTGTTCAGCAGGA
>NODE_2246_length_91_cov_106.208794
ATGATGTTCACTGTAGTATAGACTTGTTGTTTTCCATAGGTTTGAGTATGTCTTGTGCAT
TGGGGTTGATGTGGTTAGTATGGTGTTTCACTGTAATATAGATTTGTTGTTCGTCATAGT
TTTGAGTATTTATTGTGCTTTTCTGTTGATTTGGTTAGTATGATGTT
>NODE_2247_length_156_cov_16.346153
TATGATTTGATCAAATCGATGTACACAGCCAGCCAATGCGCTGTCAAAATTGGAAACCAA
AGAACCAAATTTTTCCCCCAGGGGCGCGGAGTGAGACAGGGCTGCAGTTTAAGTCCCACC
CTCTTCAACATCTACATCAACCAATTAGCCTATATACTAGAACATGCTCCCTTTCAAGGT
CTCACTCTGCACGACACAGAGATCAAGTGTCTCCTCTACGCAGATGAACTGG
>NODE_2248_length_285_cov_25.428070
TCACAATGATGTAAAAGCCTACTTACCCAGCAGTTTCCAGAAGTAGCTAATTTAGGCTGT
GTTCCGGTTGTGTCTCGTACAGTAGTCCTGTACCTGTAGCTAACATTACAGTTGTCCTTT
CACAAGCTCCCGCAGGTTTAGCTCCATATATTCCTATGGCTCAGTGGTTGCCTATATCCC
TGCTTGAAATGATCCATCCATCAAACATTTAGTTGGTTGAATAACGTTATTCCGCAATCT
CTAGCCTATTAGTTGTTAGCTTCAGTGTGCACTAGTACTGTAACGTTATACAGTAGTTCC
TGTTACGAAACACGACTTGTTGTCTCTATCTAGCTAGCTACAGTAGTCCTTTCACAACTC
C
>NODE_2249_length_401_cov_18.022444
AGATAGTGTTTACCTTTCATTTATGTTGATATTGAATACATTAGCCGATTGAACCTCCTA
GGAACACACAGCAGAGTGACGAGCCGGAATCTGTCTTCGCAACTACCATGGCAACAGAGA
TTACCACGAACGGAGAGAAAAAAAAATTAAAAACCTCTGAATAGAACGATACATAAATTA
ATTAAAGGACACAAAAAAACAAGTGGAGAATTAAAGTTAAAACATCTGTCAGAGACTTAG
CTTCCCATCGTAATACCAGTGTTAGAACATTTATACCCTTGAAGTGAATGATCCCCACTT
TAATTGACAGTCAAGGAAAATTGGCTGCTGCAGCATCCTGTAGCCGCTGATAAGAAAGCT
TTCCTCTTCCCCCTCCAAGAAAAAACAGTTTAAAGAACCTTGGCACTAATCCCTATTGTC
ATCCCGGCGCAGTGGAAGGACTTACAAATAGCGATAACTCAACAGAGGCTGTCTGTt
>NODE_2251_length_618_cov_25.365696
GATATTTGGTTGGTTTTGGGGAAAATGTGTATGTTTTATACTTGCATTGTGTTTATATGT
TTTTACTGTTTATATGTGTTTATAGTTACCTATGTTAAAATATATATAAATATATATAAA
ATCACTGTTAACAAGGTACTTTCAGCATTTTAGGCAGTTTATTTGAAAAACACATACAAA
AAGATCATGTACAAGACAATAAATAAAAAAGGAGACAGAACAGTTTGGGTTAAGCTATGC
AACTTTTTGCATCATTAGTAATAAATACAGTACAAAATCCACCAAATGTGAATCTAAAGA
TTTTCCACAATATTCACTGATCCATGTTATTCTTCATTATCATTTAGCTATTGCTTTTTC
ATATTATTGATACATACTTCTACTTTGTCTAAAAAATACTTCAGCTCATAAAACATTGCG
CAGTTACAGCAAAACAGCAGTGTTGTACAAACATGGCCACTTCCCTTTTAGTCACTGGCA
GGTTAGTTTAATCAACAGTTTGTCAGCAGCAAAGAAACATTATCTGTAATATTCAAGAAG
GTACAGCCTCATATTAAACACGTCTACAGCTACGCCCATGTACACATATGAAAACCTGAG
AAAGACATGCATTAGAAAGCTTGTGCTTTAGGATTCTACTGTTCATTCGCCTTCACCAGC
TTGATTTACAATACTATGGCTACTGTCCAGTTTt
>NODE_2252_length_346_cov_24.442196
TCGACCACAATATTCTTATAGACAGACTGGAAACCTATGTTGGATTACGTGGACATGTTC
TGGCATGGTTTAGGTCCTATCTATCCGAAAGATATCAGTTTGTATCTGTGGGCGGATTGT
CCTCCAAAAAATCTAGGGTTTGTTTCGGAGTCCCTCAAGGGTCTGTGTTGGGACCGTTAC
TGTTCTCTCTTTATATGCTCCCTCTGGGTGATGTCATCCGGAAGCACAATGTTAGCTTTC
ACTGTTATGCGGATGATACGCAGCTTTACATCTCAGTTAAAAAGGGTGAAGCCCCAAAGC
TGCATACACTGGAGGCCTGTTTATTGGACATAAAGAATTGGATGACAGACAATTACTTAC
TTTTAAACTCAGATAAAACAGAAATGATTATTTTAGGGCCCAAGAAACAAAGAGAACAAC
Tg
>NODE_2253_length_333_cov_18.072073
CTCATCAACAGAAACCTGCTTCCCACTAAACTCTTACAAGCTGTTCTCGCTGGTTATTAA
CTGCATAAACACAAGCAAGAATGTACACACAAGCACACACTCTCACACACACACTCTCTA
ATGGAGATGTTACTAGAAGAGTTCCTTCAGCATATGGATGCCATTTGTAGGCAGCAATGA
GAACGTATAGGTCAGTCTGGCCTTTGGTATCTGCTCTCTATCCATCTGTTTTCACATTAC
TTGCAGATTATAGTGTCCTCCAGACCCAAATGAACATAAATCAGCTCTGTGAACGTGTAC
ACGTTTTCCCATCTGTCATAAAACAATGATTTAATGTCTGGGTTGTCAAAATACAGCACT
GTGAATTCGCCCTGCGCCCCAGCAGCAGGAATACAAAGCGTCATCTCAt
>NODE_2264_length_211_cov_11.454976
TCACGGTAGTGCGCCAAATCACTGACAAAAATCAGAACGCGCGAAAATTAAATGTGCATG
TGTACAGATGCGATTATTTCTTGCAAATATTAATTTACAAGTTTGTTCACGTTCAAAACA
TATAATCTACACCCCTGAGACAGTGTTTACAAAAACAAATATTTTGTTCATGTTTACAAA
TCATCACTTACACACTTGCACATTTAAGTTTACAGCTACAAATCTATTCTGCACATGCAA
ATCTTTATGTCAACAATCTACCTTCATACACGAGTCTCTCTTCTGAc
>NODE_2267_length_262_cov_18.351145
GGGACTGGAGGCCTCTAAATCAGTGCACGCTTGTCAACATCTTCGGGCTGCAGGAATTAC
TCAAGTGAAAATAACAAATGGCTGTCATTGCCGAGCCAAAAACCTGTGATTATAATTATC
ACATCCCCAGTGACCTTGCATAAACTTTAATCTCTCTCCAATGGAGCATTTAAATAGCCT
GTATCTACTGCTAGGGAGACCAGGAGTTTCGGGCCACTGCCAAACGCTAGGATCAGTGAT
TCACCAAACAGCTATGGTAGATCCACTGTGTCAGTGAAAGCACCGGCTACACAAAAGCAG
TGTTTGTTTGTGTGATTGTGTTTTAGAGAGAAAGAAGc
>NODE_2268_length_77_cov_28.194805
TGCTTTGAATACTCTGGTTTTGGCTGATTCTGTAATTCTTTACTTTTACTGTATTATAGC
TTTGTTGTTTTTCATAATTCTGAGTCCTTGTGTGTTTGGGGTATTTGATATATTATGTTG
TTCACTGTAGTATAGACTTGTTCTTCATAAAGT
>NODE_2270_length_77_cov_21.519480
CTTTGGCTGTCTCTATGGGGGTGCCGCAGGGTTCAATTCTCGGGCCAACCCTTTTTTCTG
TATATATTAATGATGTTGCTCTTGCTGCAGGTGATTCTCTGATACACCTATATGCAGACG
ACACCATTCTATATACGTCTGGCCCGACTATGA
>NODE_2271_length_167_cov_14.473054
GTAGCTATTTACCTTTTTACTGTTAGAAAATCCTGCTACCAATCATATTTTGGATTGCAT
ATACATACAGAGCACTATTTGGTCCGTTTTTAGACGATGTGTAAAATTGAATTCTATTGG
TCCATCTGGTCATGTTCTTTTCACTGACAAACAAGTGAACACTGAACAGTTCTAGCTGCT
AGAAGGCGCAAATGTTATGTGCTTGCTATGACGATATTTCATTTTTCTAGATTGTAATTT
GTa
>NODE_2275_length_175_cov_15.085714
AATGGCGGCCCGCCACGGCAGAAATTTCCCACGCCACGGTATCAGAACGCATTTTACGTA
TTTCGATACTCAATTAAAACATTGTATCTTGCTTTTCATTTGAATGAAAGGAACAAAACG
TCTGTCAGCAGCAATTCCATTGGAAAATAAATGCTGCGACTTTAAGGAAGTGGGCGTGCC
TATTGCTCTGTCAGAACGTGTCTGCAGATATTTGTGAGAAAATGAAACTAACTGCTTAAC
GGCGACGAAGc
>NODE_2276_length_423_cov_22.624113
TCGTGGAGCACCCTTTAACACAATACACAGACATTCAAAGGATAGGTACTTTCCAAATGA
CACTTGTTTACATTGGTAGATATCTTTAAATATAGTAGCCACACCTCCACCTGTTTTTAC
CATTCTGCATACACTCATAAAATTATAGTTAGGAGGGGCGGCTTCATTTAGAATAGTTGA
ACAGCTGTCTTTTAGCCACGTTTCATTTAAGAGCATAAAATCTAGGTTGTTTGTGGTTAT
TAAGTCATTAACTAGAAGTGATTTATTTTTAAGTGAGCGGATGTTTAGAAGTGCTAATTT
AACAGTATTAGTTTTTACCCCTTCAGCAGTCTTTGTTTGACATGTAACAGGCCTCAAATT
AGATGGTTTCGCTATACGTCTTGAGAGGGCCCTAAACTTTCTATTATGTAATAGAACAGG
AATCACATTGGGTCCTGGCGATAGCTTGTTCTGTAAACATTTGATAGGGTTACTGTTTTC
ATTGCGAGGACCCAAAGCa
>NODE_2279_length_227_cov_17.145374
TGCAGGTCCTTCCAGCAGTGGAAAAACTTGTTTTGTAAAAAATGTTTTACAGAATTCTGA
CCATGTATTATCTAAGAAACCTGACAATATTGTATGGTGTTATTCCTGTTATCAACCCTT
GTATGATGAGTTGTTGAAGAATGTGAAAATAAAATTTGTTGAAGGAATCCCGGAATCTTT
GTGTGATGATCAACTCTTACCTCCTGAAAAGAATAACCTGCTGGTTTTGGATGATATGCT
GTTTGCAGGGGGTGAACATCCAGAAATTGCCAGAGCGTTTACACAGTATACTCATCATAG
AAa
>NODE_2285_length_77_cov_12.038961
CCAGACATTAGTTATATGAGGCCTGTTTTACAGTGTCAGAACAGCTTACGGCCATACCAC
CCTGAGTACGCCCGATGTCATCAGACCTCGGAAGCTAAGCAGGGTCGGGCCTGGTCAGTA
ATTGGATGGGAGACTGCCTATGAACACCAGGTG
>NODE_2288_length_384_cov_30.914062
ACTGATAGAGGAGAAGGACTAAAGGGCCTTCTCATGACAAACTTTCGTGGAAATGTCAGC
CTTTCATGGTGTTGAGAAGACCTATTTCATATCTATTACAGCAGGCATTCTGCTGGCCGA
TATTTCAGATTTCAGTCCTCCCGCACCGAAAATCCTCTGCCAATCTTCCCCTTAAGAATC
TCTGCCAGTCCCTGACGCATTATTGCCTCTCTCTCTCTCTTTTGATGTGACAGAACAAAC
CGCGACCTATTAGGATTAAGGCTTTGAAAAGATCTTTGAAGCCGCTCAAGGTTCCTTTAA
ACTGGGAACTGACAATATGAGCTGTGTGGCAGCAGGCGCTGAATGGCGTGATCGGTAGTC
CTCCTCAGCGAGCTTGGCTGTCATTGCCCAACCCCCACACACACCCTGTCCAACCCCCCA
TCGCTATGGTTCTGGATAATGTACACAACCGTGGATTTAt
>NODE_2290_length_236_cov_44.699154
AAGTAGCTGCAGAAAGGGGTAAGCCTGCCTGAAGGGCATGCTTCGTTCATCTGGAGATGG
GGAAATTTTTTATGCAAGAGTGACCCCTAATTAGAGGGTGAGTTTTAATGGCAACTAATT
AGCCAACCTCTTTAGCCCTTGCGTAATGATCAAACGAGCTGTCATCGGGTACCTGATACA
ATGATCTGCTCACTCTTTTTATGATATTTTATTCCTCTGCAATTACTCTGCCCCACTGCA
CCACATGTGTTTATTGCCTGGAGCACACATGTCAAATTAAAGAGCAGCTTATGCACCTGA
TATTTAATTATT
>NODE_2291_length_168_cov_15.744047
AGTTAAAGCCAAATAAAATGTAGTTCCTACTATGTCAAAGCGGTTCCAAAGTCAGTGAAA
ATGTCTGGCATGAAAGCAAATTAAGGTAAGCAGGAACAAATTCACATTCATATTCAATAT
TTAAATTCAATGAGAGAAAGTGTGTGAGCCATGCGTGAATGCTCAGTGATCGTAGCTCAC
AGCTCTGCTGCTTGAAGTACTGTAGATTGCTGGCTTTGACATTTTCCCATTGTGCACAGC
GGTA
>NODE_2292_length_175_cov_11.291429
GTTTTATTAGGCTATATTAAGAGACAACAGATGTGTCTTTATTTTATTCTTTAAACTACT
ATATAAAAATGCACAGTTTATAGCTGCCAGTAATTTTGATCTCCCAGTTAAGTGAAACTC
CATTTGATGTCTCTGTTCTCTCTAGGAGTCTTGTAGTGGATCTAATGCTATACAGTCATC
ATCAAATGATCGCAACAGTTGTGGTGAATAGTCACAACATATCTAGATTATTGAAATAAT
TTGGTTAAAAc
>NODE_2293_length_87_cov_91.218391
GGATTTGAAAGATAGTTTAGCAATGAGTGACGAAAAAGTAGCGACATTGGAGAAAGACCT
AAACAAGCTCAAAAAGGCTGAGGCAAACCTGGAAACAGAGGTTAATAGCCTAAAAAAGGA
GAACCGGATGCTAGGTGAAACTATACTGGACATACAGACAAGA
>NODE_2294_length_185_cov_12.610811
CATGTTGGAAGACCCAGCCTCGACCCATCTTCAAAGCTCTAACTGAGGGAAGGAGGTTGT
TGCCCAAAATCTCGCATTACATGGCCCCGGTCATCCTCTCCTTAATACAGTGCAGTCGCC
CTGTCCCATTTGCAGAAAAACACCCCCAAAGCATGATGCTACCACCCCCATGCTTCACAG
TAGGCATGGTGTTCTTGGGATGGTACTCATCATTCTTCTTCCTCCAAACACGGTTAGTGG
AATTATGACCAAAAAGTTATA
>NODE_2297_length_305_cov_23.740984
GGCTGGATACAGTAACTCTAGATGTAAATGACCCCTGATTTACAGCCACATTTCCTCTTC
AACTTGCCGGGGTGCAGTGAAATGGTCTGATAGGCTTGTGTGACGAGCGTCAAAAGCTAA
TGGCAACTTGTATAGATGCATGTGGGCGCCACAATGGCTGCATTCACTGTTGTCATGGCG
CCCACGACAGACTGAATGAACTCTTCATGCTCCATCAACAATTTAGTTAATTAGCTCATT
TGTAATTGGTCCGCTTTGTTGCCTGGGATGCTAGTGAGGACATCAAAGCGAAGGTGTTTG
CTGATTACAGGTTATCACGTTGCCACTCACTGAAGAAGCTTGGATTTTCCCTCTGTCTTC
ATTTGAATTTGGGGGGGTGGg
>NODE_2299_length_241_cov_33.070538
AAGGACAGGGTAGAGAAAGAGGAAGAGTTGAAGAGGTAGAAAGAGATGACGGGCGATGAG
TAGGGGTTTAGGAAGAGGAGATGGAGGAAGAAGAGCTGATGATATAGGAAGAGGAGAAAA
GGAAGGAGTAGAGGGAGAAGAGATGGTGGAGTGGAGAGGGCAGTGGTATTGTTGAAAGAG
CAAGATAACAAAATATAAGAAGACATGGACAGACAGGAAGAGGAGAGCAAGGTGTAAGAG
GAGGGAGGAGAGGTAGAAGGATAGGGTACAGACGTGTGTCAAATGTAATCAGAGCCCCCT
TATTGACCACAACATAc
>NODE_2303_length_130_cov_47.192307
CGGGGTTAACACCCCTACTCTTACGAATAGTGCCATGGGATCTTTAGTGACCACAGAGAG
TCAGGACACCCGTTTACCGTCCCATCCGAAAGACGGCACCCTACGCAGGGCAGATGTCCC
CATCACTGTCCTGGGGCATTGGGAATGATTTGAGACCAGAGGGAAGAGTGCCCCCTACTG
GCCCTCCAACACCACTTCCAGCAGCA
>NODE_2304_length_77_cov_43.454544
AACAATTATAGGCTTCAAAATAAAGGTGTACTTTTACACAGAGGAAATTGGAGACATAAT
ACAAAGCACAGGTTAGGCAACAGCCCATCAAGACAAACCAATTCTAACTCTCCCTTAGAT
CCCAATTCCAAACAGTGTCAAAAAGATTCAATG
>NODE_2308_length_382_cov_34.866493
TGTGTGTGAGCGGAGAGGTGCGTGTGTGTGTGTGAGCGGAGAGGTGTGTGTGTGTGTGTG
GAAGACTGGGTTCCATGTGGACCATTTGGACTCGCTAAGACATCTGCTCCATCATACGTC
TGGGGCATGTGTGACATCTGGGGAATATACTGTATCCTGCTTTGCAACATTACACACAAT
TTACTGCAAAAGGTCATTATGTACCAGTTAATCCACTTTTAATTGACATCAGCGCAAACA
GCACAACCTCTGTAAAGCACCACAGATTTTCACAGAAATGATCATTTCTCATTGTTTAGA
AAGCCACAGTTATCCTCCCTTTCTGTCAAATATGTTAAAGAAAAAGATATATGTTCACAG
AATTAATGAAAACTAGAGAAAAAAAAACACAAATGAATAAAATAAAGAAAAACTGCATAA
ATGAGCAGCTGCTACGGCATTTGTTGATCATTTTCATt
>NODE_2318_length_318_cov_21.088051
CTCTCCCTCTCTCTCCCTGTCTCTCTCCCTCTCTCTCTCTCTCTCTCTCTCTCTCTCTCT
CTCTCTCTCTCTCCCTGTCTCTCTCTCCTGATGCCAGAGCCATGGTTGAGCAGCAGGTGC
CATATTACTGTGTACAGAAAAGCAATTAGGTAGCATATTGGATAAATGAGGAGTGTGTTA
ATATTAGCAAGTGCATTTGTCAGTTGGTTTGATGCAAGTCCTTTTCTTTTCTTTCTGCAA
CATTAAGATTGTGGCGCTCATAAATTCTCTGCTTAAACCACCATCTGCTCTCTTGTCAGG
CCACACTGACATACTCAGGGGGAAGGAGAGAGAGAGAGGAGAGAAATGCATTTATTCTTT
CTTTTTCTTTCTTCGTCTGTCTCTTGCTTTTTTc
>NODE_2319_length_466_cov_15.414163
CCTCTCTTCTCCCTCCGATAGCTCAGCGCGGAGATGTTTAAGTGATAAATTAACAATAGA
ACCATTGAATGGCCCAGTAATTACCAAACACTTCGGACAAGGCAACATTTTTCAGCTCTG
TCACACAGGCTTGTCGGAGCGCCGGCTTTCACCTGGAATCCTGTGGCTCCATGCTCTTCC
TAACTTTGTTTTCTCTGACGCAGATTAGATCTGCCACCCCATTACAGATTCATTTTCCTA
ATTTTTCATGTCTGTGCCGCGCCCCATCTGCACAGGGCTGATAATTGCAGGACCAGCCCT
GGTGATTAACATCAGCAGAATTAATTACGGCCGCCATTAAGGTTCCAGGTTGCACACAAT
GATCAAGAGAAATTAACTTTCTCCCAAGCCCCTAAATCATCTCACCTTCCAGTGAAGTGA
CGGTGCACAGACAGTCAGAGACCTGGCCCCCGTTGGCCACCATCTTAACCAAACAAGAGG
CCAGGAATCCCACGTCTTGCCTGCCTCTCACCAAGGAGATTACAGCTGGGGATTATGGGT
At
>NODE_2320_length_278_cov_15.525180
CATGTCTGGGTGATTTAAGCCGCCGACTGCATGAGCTAACGTTACAGTAGGCGGAAGCCT
GGGCCCTGGATGTAGCGCCGTTAGCAGAGCATAGTCTGGTTATTTCGCGTGCCATTGCAT
TTCATTGCAAAATAAGACAGAGAATGCGGGGCCGATATAATTTGCTAGGTAGCTAGCTAG
CTAGCTATAGTACCCTGGGTGATTTAAGCCGCCGACTGCAGGAGCTAACGTTACAGTAGG
CGGAAGCCTGTGCACTGGGTGTACAGTCTGGTTATTTCGCGTGTCACCACCAGTGAAACA
GACAGTGAATTAGAAAATTAAGCCCCTCATAATAACGATAGTCATTTGCCGTTT
>NODE_2325_length_182_cov_10.368132
CCCGATTACCTACGCCACAGACACACGTCCCGATTCCTCCACCAGGGGCGCTATAGTACA
CGTTTCAATTTAAGATTTTCAAAGGCCGCCATTTCCACCCCGTTTGACCTACAGTGCTGA
AATCTTGTGTACATGCCTTGTTTCTCATGATGAACAAAAAAGTCTCTGGGAACCATAAAG
TCTGCCATTTTGGATTTTCTGTACAGTGAAAATTGCCAAAACGTAAAAATATGAATTATT
ATATATTTTTTTTCCACc
>NODE_2327_length_77_cov_23.857143
ACAATTTTGCGGGAGCCAATCTCTGCAAATTACGTCAGCTGGATCGTCTGATTGGTTTGA
AGGACTATTGAATTGCCTACAGAGTCATTTGAAATATGCCCGTTGGTCACGCCTCTTGTG
CAGTAGAAAATACAGGCAGAGTCCCCAGACCAA
>NODE_2328_length_401_cov_27.576059
TTGCGGCTCACCAGCCCCCCTGTAGAGATTTGAGGACCACTTTGGAACTCTAATCCACTG
AAAATGTGCTGATAATCTTGCTTGCCAGGACACTCTGGGCCTGGTGTCACAAGAGTGGCC
TCCCGGGAGCGGATCAGCCAATGATAACAAAGTAGCCAGATGTCTAGTGCTGGCAGGGTC
CCAGAAGCTCAGACAGCAGTACGCAGCAGCATCCGCTGTGGGCCGCAGATCAAAGATACC
TGAGAATTACTTATGGGCACAAAATATGTGTTGCTTACTCTACAGTTCCCATTAATAACA
ATCTGGGTGGAATTTGTATTTCTAATTAACTATTTTCTTTCGGCGTAGTGTAAAAAGTCC
TGTAGGTTTTTTCCTTGGCTGCAGCATTTTTTTTGTTCAGCAAATGAACACGAGTCAACA
ACAGGAAGTCGGATGCAGGCAGTGTCTGCCCCACCTAAACTGAATGAGCCAGATcag
>NODE_2330_length_77_cov_55.948051
GAAGTGCAGATAGGATGACATCAAAATGAACAGAACATTTTAGAAGAATAAACAGAAGAA
GAAACCAAACAGTTCTATCAGAAGTGCAGATAGGATGACATCAAAATAAACAGAACATTT
[truncated: 221,579 more chars]
