# Supplementary material for: Early-branching euteleost relationships: areas of congruence between concatenation and coalescent model inferences
Source: PeerJ. 2017 Sep 8;5:e3548. doi: 10.7717/peerj.3548 (PMC5592902; doi:10.7717/peerj.3548)
Supplement: Data S1 [file peerj-05-3548-s003.zip › DataSupplement/Assemblies/Umbra-pygmaea11-71.fa]

>NODE_6_length_417_cov_24.184652
CTGAAATAACCATCCCAAACTATAATATCTTCCGTCAAGATAGAACCACCAAAGGAGGGG
GAGTGGCCATGTTCTGCAAGGATACCCTACAGTGCTCTGTAATTCTATCAAAGTCGTTGC
CCAAACAGTTTGAACTTCTAGTTTTAAAAATTAACCTCTCCAAAAATAAGTCCTTTACTA
TTGCTGCCTGTTACAGACCCCCCTCAGCCCCCAGCTGTGCTCTAGATAACCTATGTCAAC
TACTTGCCCCTTATTTGTCCTCTGAGTTCCTATTATTAGGTGATTTAAACTGGGACATGC
TAAATATCCCCTCTAACCTACAATCAAAATTTGATGCCCTTAACCTGACGCAAATTATCA
ATGAGCCTACAAGATACAACCTAAATAATATGAATAAGGGAACCCTTATTGACATCATTT
TAACTAACATGCCCTCTAAATACACCCCTGCTGTCTTCAGCCAGGACCTCAGTGATCACT
GCCTCAT
>NODE_7_length_370_cov_12.902702
TATACCAATTCCATCTAAGAACAAAAAAATTGGTTGCTGTTCCATATAAATTACAAAATA
GCTGGGAAGAAATTTTTGATGTTCCAATCCCGTGGCATAACGCTTTTGGATTGATACGCA
AAACAACACCAGACTCAAAAATTAGAATATTTCAATTTAAATTATTATATAAAATACTGT
CAACAAATAGAAATCTATACAAGTGGGGAATTCAATCTTCCCAACTCTGCAGATTTTGCT
CTGAGGAGGCCGAATCTATAGATCATCTTTTTTGGTACTGTCCATATGTAGCATGCTTTT
GGTCACAGGTACAAGAATGGATGAATAAATGCAATATTTATCTTGAATTAACATTACAAA
TAGCAATACTTGGAGACTTAAAATGTAATAGTCAGACAATTAACAATATGATAATTATTT
TAGCAAAAATATTTATCTTt
>NODE_8_length_171_cov_21.684210
GGAAATGTAACTACACTGAACAAAAATATAAACGCAACACTTTTGTTTTTGCCCCCATTT
ATCATGAGCTGAACTCAAAGATCTAAGACTTCTTCTATGTACACAAAAGGCCCATTTCTC
GCAATTATTCTTCACAAATCTGTCTAAATCTGTTTTAGTGAGCACTTCTCTTTTGCTGAG
ATAATCCATCCACCTCACAGGTGTGGCATATCAAGATGCTGATTAGACAGCATGATTATT
G
>NODE_10_length_114_cov_59.315788
ACTCTATGGGTTCTTGAGGCTTTTTTGATCATCCTGACGAATAAGGCAGGCACACAAAGT
TTCAGCACTATATGTCAAATGGGGTGAAAATGGCAGCATGTTGAAATTAATAAATTAAGG
AAAAACATACCCAGGTTTGAGACTTGATATCACCGGCTGTGATGAAGCCACATGGACAGT
TCAC
>NODE_11_length_225_cov_19.311111
GGTTCAATAGGAGATTTGCTGATGGAAGTCGGCATTCAGCCAGTGAGTCAGCCCAGAGGG
AGGCTGTGTGTTGTTGTGTCAGCCCCATCTGCCAGAATGCAATAAGAGGAACAATGCAGG
CCTTGATTTCCACCAGCAGGACTATAATCTTTAAATGGCTATTAGCAGAAGAGTGCAACC
AGTCAATAACCGACAAAATCCTTTTAAAAGCTACTCTCTCTCTCTCTTCCTCATTTCTCT
CAATCTCTCTCTTTCTGTTTTCCGTACCATCAGAATCGTTCTCTTCCCGTTCacc
>NODE_15_length_296_cov_163.814194
GGCAGGAGCAAGCAGGCATGCTTCTGACCCACCCACATTGCCAAGACACACACTTCCAAA
GGGGCACCAACAGACCGTACCACCGCAGAGGTAGCATTGGGGTGAGGATATCCCAGTAGA
GAGAGGGGAGCCTACCGGGCAAGCCAGCATGGGCGGTTCATTAACAGTGCCGCCGTTCTC
TTTTAGCCCCCTGGGCCAGACTACACTACACCATAGAACTTACTGAAGAGATGAGTCTTC
AGCATAGACTTAAATGTTGAGACTGAGTCTGCATCTCTCACATGGGTTGGCAGATCATTC
CACAGAATTGGAGCTCTATATGAGAAAGCCCTTCCACCAGCTGTTTGTTTACAAATTCTA
GGAACA
>NODE_16_length_71_cov_110.957748
GTGGTGACCACAGACCACTTCTCAGTTCCTATGCTTCCTGGCTGATGTTTTGGTCACTTT
TGAATGCTGGCGGTGCTTTCACTCTAGTGGTAGCATGAGACGGAGTCTACAACCCACACA
AGTGGCTCAGGTAGTGCAGCT
>NODE_17_length_267_cov_25.554308
CACATATTCAAGACTTATCCAGACACAAGTGCTCAGCAACATTTATCTAAGCTCCATTTC
TGTTTCCTACACGCACACGCACGAACGCATGCGTGCCGCAAAGACACCCACATACACACT
TAAGACATTAAGACCTAAACCTGGACTCAACGGGTTAGACGTATTGGCATGTACACGAGA
TTGATGAAAATTACTTCCAAAGCATTTATTTCTCCTAATACCACTGAAAGAAGAGTGTGC
ACTCAGGAGATATTTGATCTGAATTAGGGAAACTGATGAAGCAATTGATTAATTGGAATT
CAAGCCATCAGTCACCGGAGCCGTCATTTACGTTCCa
>NODE_18_length_157_cov_76.426750
TTTAGTAATAAACAGCATTTCTACATATAGATTGTAACATGTGACTCATCTTAAAGACAG
ACTAATGTGCTGACAGAAGGTCCTCAAATAGATAAGCAGACAACTAAGTGGAAGACAAAC
GTGTAACAGCATCAACAACAGTAATTGATAACAACAAGCATGCTGTTGCAGGAGTTAGGT
ACATTATAACAGTCAATCAAATTTATCAACCCATGGAGGTCTGGATA
>NODE_19_length_5386_cov_75.387299
AGGAGAAACATACGAAGGCGCATAACGATACCACTGACCCTCAGCAATCTTAAACTTCTT
AGACGAATCACCAGAACGGAAAACATCCTTCATAGAAATTTCACGCGGCGGCAAGTTGCC
ATACAAAACAGGGTCGCCAGCAATATCGGTATAAGTCAAAGCACCTTTAGCGTTAAGGTA
CTGAATCTCTTTAGTCGCAGTAGGCGGAAAACGAACAAGCGCAAGAGTAAACATAGTGCC
ATGCTCAGGAACAAAGAAACGCGGCACAGAATGTTTATAGGTCTGTTGAACACGACCAGA
AAACTGGCCTAACGACGTTTGGTCAGTTCCATCAACATCATAGCCAGATGCCCAGAGATT
AGAGCGCATGACAAGTAAAGGACGGTTGTCAGCGTCATAAGAGGTTTTACCTCCAAATGA
AGAAATAACATCATGGTAACGCTGCATGAAGTAATCACGTTCTTGGTCAGTATGCAAATT
AGCATAAGCAGCTTGCAGACCCATAATGTCAATAGATGTGGTAGAAGTCGTCATTTGGCG
AGAAAGCTCAGTCTCAGGAGGAAGCGGAGCAGTCCAAATGTTTTTGAGATGGCAGCAACG
GAAACCATAACGAGCATCATCTTGATTAAGCTCATTAGGGTTAGCCTCGGTACGGTCAGG
CATCCACGGCGCTTTAAAATAGTTGTTATAGATATTCAAATAACCCTGAAACAAATGCTT
AGGGATTTTATTGGTATCAGGGTTAATCGTGCCAAGAAAAGCGGCATGGTCAATATAACC
AGTAGTGTTAACAGTCGGGAGAGGAGTGGCATTAACACCATCCTTCATGAACTTAATCCA
CTGTTCACCATAAACGTGACGATGAGGGACATAAAAAGTAAAAATGTCTACAGTAGAGTC
AATAGCAAGGCCACGACGCAATGGAGAAAGACGGAGAGCGCCAACGGCGTCCATCTCGAA
GGAGTCGCCAGCGATAACCGGAGTAGTTGAAATGGTAATAAGACGACCAATCTGACCAGC
AAGGAAGCCAAGATGGGAAAGGTCATGCGGCATACGCTCGGCGCCAGTTTGAATATTAGA
CATAATTTATCCTCAAGTAAGGGGCCGAAGCCCCTGCAATTAAAATTGTTGACCACCTAC
ATACCAAAGACGAGCGCCTTTACGCTTGCCTTTAGTACCTCGCAACGGCTGCGGACGACC
AGGGCGAGCGCCAGAACGTTTTTTACCTTTAGACATTACATCACTCCTTCTGCACGTAAT
TTTTGACGCACGTTTTCTTCTGCGTCAGTAAGAACGTCAGTGTTTCCTGCGCGTACACGC
AAGGTAAACGCGAACAATTCAGCGGCTTTAACCGGACGCTCGACGCCATTAATAATGTTT
TCCGTAAATTCAGCGCCTTCCATGATGAGACAGGCCGTTTGAATGTTGACGGGATGAACA
TAATAAGCAATGACGGCAGCAATAAACTCAACAGGAGCAGGAAAGCGAGGGTATCCTACA
AAGTCCAGCGTACCATAAACGCAAGCCTCAACGCAGCGACGAGCACGAGAGCGGTCAGTA
GCAATCCAAACTTTGTTACTCGTCAGAAAATCGAAATCATCTTCGGTTAAATCCAAAACG
GCAGAAGCCTGAATGAGCTTAATAGAGGCCAAAGCGGTCTGGAAACGTACGGATTGTTCA
GTAACTTGACTCATGATTTCTTACCTATTAGTGGTTGAACAGCATCGGACTCAGATAGTA
ATCCACGCTCTTTTAAAATGTCAACAAGAGAATCTCTACCATGAACAAAATGTGACTCAT
ATCTAAACCAGTCCTTGACGAACGTGCCAAGCATATTAAGCCACTTCTCCTCATCCAACG
CGTCAGTTTTTGACAGAATCGTTAGTTGATGGCGAAAGGTCGCAAAGTAAGAGCTTCTCG
AGCTGCGCAAGGATAGGTCGAATTTTCTCATTTTCCGCCAGCAGTCCACTTCGATTTAAT
TCGTAAACAAGCAGTAGTAATTCCTGCTTTATCAAGATAATTTTTCGACTCATCAGAAAT
ATCCGAAAGTGTTAACTTCTGCGTCATGGAAGCGATAAAACTCTGCAGGTTGGATACGCC
AATCATTTTTATCGAAGCGCGCATAAATTTGAGCAGATTTGTCGTCACAGGTTGCGCCGC
CAAAACGTCGGCTACAGTAACTTTTCCCAGCCTCAATCTCATCTCTCTTTTTGCGTTCTG
CTTCAATATCTGGTTGAACGGCGTCGCGTCGTAACCCAGCTTGGTAAGTTGGATTAAGCA
CTCCGTGGACAGATTTGTCATTGTGAGCATTTTCATCCCGAAGTTGCGGCTCATTCTGAT
TCTGAACAGCTTCTTGGGAAGTAGCGACAGCTTGGTTTTTAGTGAGTTGTTCCATTCTTT
AGCTCCTAGACCTTTAGCAGCAAGGTCCATATCTGACTTTTTGTTAACGTATTTAGCCAC
ATAGAAACCAACAGCCATATAACTGGTAGCTTTAAGCGGCTCACCTTTAGCATCAACAGG
CCACAACCAACCAGAACGTGAAAAAGCGTCCTGCGTGTAGCGAACTGCGATGGGCATACT
GTAACCATAAGGCCACGTATTTTGCAAGCTATTTAACTGGCGGCGATTGCGTACCCGACG
ACCAAAATTAGGGTCAACGCTACCTGTAGGAAGTGTCCGCATAAAGTGCACCGCATGGAA
ATGAAGACGGCCATTAGCTGTACCATACTCAGGCACACAAAAATACTGATAGCAGTCGGC
GTGTGAATCATTAGCCTTGCGACCCTCGGCAGCAAGAACCATACGACCAATATCACGAAA
ATAGTCACGCAAAGCATTGGGATTATCATAAAACGCCTCTAATCGGTCGTCAGCCAACGT
GAGAGTGTCAAAAACGATAAACCAACCATCAGCATGAGCCTGTCGCATTGCATTCATCAA
ACGCTGAATAGCAAAGCCTCTACGCGATTTCATAGTGGAGGCCTCCAGCAATCTTGAACA
CTCATCCTTAATACCTTTCTTTTTGGGGTAATTATACTCATCGCGAATATCCTTAAGAGG
GCGTTCAGCAGCCAGCTTGCGGCAAAACTGCGTAACCGTCTTCTCGTTCTCTAAAAACCA
TTTTTCGTCCCCTTCGGGGCGGTGGTCTATAGTGTTATTAATATCAAGTTGGGGGAGCAC
ATTGTAGCATTGTGCCAATTCATCCATTAACTTCTCAGTAACAGATACAAACTCATCACG
AACGTCAGAAGCAGCCTTATGGCCGTCAACATACATATCACCATTATCGAACTCAACGCC
CTGCATACGAAAAGACAGAATCTCTTCCAAGAGCTTGATGCGGTTATCCATCTGCTTATG
GAAGCCAAGCATTGGGGATTGAGAAAGAGTAGAAATGCCACAAGCCTCAATAGCAGGTTT
AAGAGCCTCGATACGCTCAAAGTCAAAATAATCAGCGTGACATTCAGAAGGGTAATAAGA
ACGAACCATAAAAAAGCCTCCAAGATTTGGAGGCATGAAAACATACAATTGGGAGGGTGT
CAATCCTGACGGTTATTTCCTAGACAAATTAGAGCCAATACCATCAGCTTTACCGTCTTT
CCAGAAATTGTTCCAAGTATCGGCAACAGCTTTATCAATACCATGAAAAATATCAACCAC
ACCAGAAGCAGCATCAGTGACGACATTAGAAATATCCTTTGCAGTAGCGCCAATATGAGA
AGAGCCATACCGCTGATTCTGCGTTTGCTGATGAACTAAGTCAACCTCAGCACTAACCTT
GCGAGTCATTTCTTTGATTTGGTCATTGGTAAAATACTGACCAGCCGTTTGAGCTTGAGT
AAGCATTTGGCGCATAATCTCGGAAACCTGCTGTTGCTTGGAAAGATTGGTGTTTTCCAT
AATAGACGCAACGCGAGCAGTAGACTCCTTCTGTTGATAAGCAAGCATCTCATTTTGTGC
ATATACCTGGTCTTTCGTATTCTGGCGTGAAGTCGCCGACTGAATGCCAGCAATCTCTTT
TTGAGTCTCATTTTGCATCTCGGCAATCTCTTTCTGATTGTCCAGTTGCATTTTAGTAAG
CTCTTTTTGATTCTCAAATCCGGCGTCAACCATACCAGCAGAGGAAGCATCAGCACCAGC
ACGCTCCCAAGCATTAAGCTCAGGAAATGCAGCAGCAAGATAATCACGAGTATCCTTTCC
TTTATCAGCGGCAGACTTGCCACCAAGTCCAACCAAATCAAGCAACTTATCAGAAACGGC
AGAAGTGCCAGCCTGCAACGTACCTTCAAGAAGTCCTTTACCAGCTTTAGCCATAGCACC
AGAAACAAAACTAGGGACGGCCTCATCAGGGTTAGGAACATTAGAGCCTTGAATGGCAGA
TTTAATACCAGCATCACCCATGCCTACAGTATTGTTATCGGTAGCAAGCACATCACCTTG
AATGCCACCGGAGGCGGCTTTTTGACCGCCTCCAAACAATTTAGACATGGCGCCACCAGC
AAGAGCAGAAGCAATACCGCCAGCAATAGCACCAAACATAAATCACCTCACTTAAGTGGC
TGGAGACAAATAATCTCTTTAATAACCTGATTCAGCGAAACCAATCCGCGGCATTTAGTA
GCGGTAAAGTTAGACCAAACCATGAAACCAACATAAACATTATTGCCCGGCGTACGGGGA
AGGACGTCAATAGTCACACAGTCCTTGACGGTATAATAACCACCATCATGGCGACCATCC
AAAGGATAAACATCATAGGCAGTCGGGAGGGTAGTCGGAACCGAAGAAGACTCAAAGCGA
ACCAAACAGGCAAAAAATTTAGGGTCGGCATCAAAAGCAATATCAGCACCAACAGAAACA
ACCTGATTAGCGGCGTTGACAGATGTATCCATCTGAATGCAATGAAGAAAACCACCATTA
CCAGCATTAACCGTCAAACTATCAAAATATAACGTTGACGATGTAGCTTTAGGTGTCTGT
AAAACAGGTGCCGAAGAAGCTGGAGTAACAGAAGTGAGAACCAGCTTATCAGAAAAAAAG
TTTGAATTATGGCGAGAAATAAAAGTCTGAAACATGATTAAACTCCTAAGCAGAAAACCT
ACCGCGCTTCGCTTGGTCAACCCCTCAGCGGCAAAAATTAAAATTTTTACCGCTTCGGCG
TTATAACCTCACACTCAATCTTTTATCACGAAGTCATGATTGAATCGCGAGTGGTCGGCA
GATTGCGATAAACGGTCACATTAAATTTAACCTGACTATTCCACTGCAACAACTGAACGG
ACTGGAAACACTGGTCATAATCATGGTGGCGAATAAGTACGCGTTCTTGCAAATCACCAG
AAGGCGGTTCCTGAATGAATGGGAAGCCTTCAAGAAGGTGATAAGCAGGAGAAACATACG
AAGGCGCATAACGATACCACTGACCCTCAGCAATCTTAAACTTCTTAGACGAATCa
>NODE_22_length_688_cov_19.380814
TGTTTCGATGAGACAGCATCTCCACGCTGTCAACGTTGACGAGTTGTTCCAAAACTGTTG
CATTTATTACCTCTCATACTTAAAGGCTTAATGCATAAGTGTTCATCCATCATTCTTCTA
CATAGGAGCAGGGCGCTTAAACATTTTGACTCCCAGATCCCAATCTGCCAACCTTAGGGC
AGCCAAAGTGTCCAAAAGCTCCCCTATCAAAACAATCGTCAGCTAAAGGAGGTTATCGTT
GGACCAAGCTATCTGTCACCCAGGCCAACAGCCAGCCAGCAGGACACAAGGGCCTTTTAA
TTAGGCCTACTGCTCCTCTCTGGTGTGAAAGACTCTCAGGCCCCTTTGATTCCCCTTGCT
CTCTCAGCAGGAAGTGGTTGGTGATAATTGACACAGGATTTCCTTGTTAACCAGCGGCAG
ACTCTGTGGATTAAAGTGACAGAGATCTCCAGAAGAAAGTGGGCAGCAGATAATGGGGAG
GGGAATCGTGCGGGAGGGGGGAAGGAAGTAGAAATGGATGGGGGGTAGTCACTATTTACT
GCTCTCAAGATACCAGGGAGGAAATAGCAATAACAGTGCGGAGCGCAGTCCTGCCGTGAG
ATGTAGTTCCCACTTATCTTAGCCATTTCAGCTTGGCTGATCAAAGATTGGCTTCCCCTT
AATATAACCTGGGCCCAAGGTTGACTACATGCTTCCACGCCATGGGTTTTTTGGCAAATG
ATCACTTTTTTCTCCCCCCCCCACCAACCCCACGTCCc
>NODE_23_length_462_cov_109.406929
GTGCAGTATTTACCTGGTTAAAAGAAATGGAATACAATATCTACTGTTTACAAGAAACAC
ATTCAACAGCTTTAAATGAAGCTTATTGGAAAAGGGAATGGGATGGGGAAGCTTATTTCT
CCCATGGACAAAGAAACTCGAAAGGGGTGATGATATTAATTAAAAATAATACTAATATAA
ATGTGGAAAATGTCATTTTGGATTCTGAAGGTAGATGGATCATATTAAAGATGGTAATTG
ACTTGAAACAGATATGGCTCATTAACCTATATGGTCCAAATAAAGATCATCCACTATTCT
TTAAAGAGATATATGAGAAGCTATTAAAATTACAAGCAACACAGGGCTATATAATTTTGG
TTGGGGATTTTAACACAACGTTGCACTCCAGCTTGGATAGAAAAGGTAATAAAAACATAA
ATTATCACCCACAAGCACTAAAGGAAATAAATAATTGCATGGACATTCTAGAATTGGTGG
ATATATGGAGGCTTAAATATCCTAGAATGAAACGATATACATGGCGGAGGCT
>NODE_25_length_79_cov_233.316452
CTACACATATCCACGCGTTCCCTGAGTTCAGCTGAATCTTCTGACATAGGCCACGCCCAT
TTCCGCCAGTACTTTTATGCGTGAAAAATTGTAATTTATCGTAAACCTACTTTTTCTAAC
TCCTCCTAGACCGTGTGTCCGATCTGCAC
>NODE_29_length_209_cov_43.038277
GGGGGGGAGAGAGGAGGAAGTTAATTATGCATTCCGAACCTGGTCGATGTAGTCCTCGGG
GAATCGGCTCCGCACCTCCGGATCTGTAAATAATTGACAGATAATATTAATTGGCTTTGG
ATTAGTGAGCAGGCCGAGTGGAGCGCATTAATATTTGATCAGAGGATGATAGGGACCCTG
GCAGGGGATCTAGGGAGGGCAGCTGAGGCTGGCTGGCTGATTAGGGGCCAAAGAGGGAGG
TGTTCTCACACCGCCTCAACCCCTCTCCACCCAAGCCTc
>NODE_30_length_109_cov_139.944962
ATAACTTTTGAACTGTTGACCCCTATGGACACTAGAAACTGTGGGTATAAAAAACAAGGA
TCATTTTTTGCATCATTTATGGGGTCTATAGGCTGTTGGCCTTTTCAACATTGGCAACAG
AATGACATCATGATTGTCCCCCTGGTAAACTATATACTATTATAGAGGCACCCGTTAAA
>NODE_32_length_667_cov_57.469265
GAGTGTTGCTGTCCAAGCTTGGCACAATGCTGGACATGGCTAGAGGGGCCATGGAACAAC
GCAGCGATGGGATGGAGGGATGGAGGCTGGGAAGGGATGGAGGCATTTAAACGCTCCTTA
TCCAGAGGTGACACGGCTCTCTGAACTGTGAGCTTCCTCGTTGCCTCTACGTATCTTTAG
TCTGTCTTTATCTTTTATTTCCTTATTATTTTAAATGGACAGTAGTTTTCTTTTTTTACC
AGAAGCTTTTTTTGATATCCATTTAGATTGGAGGTTCATTAAAAAAAGTCAGACAATAGA
GGGACTTCTAATTAAGCCGTGCTGCATCTGGCCCCTGGCACCCTATCCCGTTGTTCCATC
TATTTTGCTGGGGAGAATTCATTTGTTTCTTAATTAAGAAAAACACCAATAGCGTGAAAA
ATCTGCTTATGGTACCTGAATCCTAATTAGTTCAATGGAAAGGGGAAGAGGAGAACACAT
TCCAGTAGCCCTAGAAATGAACTGAGAGCTGATAAAAATGAACTAACTAGCCTTGCATAA
ATCGAAACGAAGGGAGAGAAAGTGTATCATCATTATGGCTAAGACAATATGCAAACTATC
TTCAAGGAAATCAAATTGCCAGAATGTTTTCATTTGCATGTATTAACCATTAACATAATG
AGGAGAAGTGACACTGGAGCCGGATTGTGTGTCTGTTTGGATTGATAACTCCGCTGCAAA
TAGTCTACCCACAAAAt
>NODE_34_length_140_cov_160.649994
GCAACACTGACAGTCAATTTCACATGCTGTTGTGCAAATGGAACAGACAACAGGTGGAAA
TTATAGGCTATTAGCAAGGCACCCCCAATAAAGGAGTGGCTCTGCAGGTGGTGACCACAG
ACCACTTCTCAGTTCCTATGCTTCCTGGCTGATGTTTCGGTCACTTTTGATTGCTGGCGG
CGCTTTCACTCTAGTGGTAGCATGAGACGG
>NODE_36_length_108_cov_15.666667
TTTCACAATTTCGCACAATGCGCAAACCAACGTTTTTGAACTCGTCCTAGACCGTGCAAC
CGATCTGCACAAAAATTGGTACCTAGCATCTCCAGACGGACCTGACCCAAAGTTATCAAA
AGAATTTTGCTACGTTAAACTATGCGCAATTGACGAACAAACAAATTTTCATACCTAG
>NODE_38_length_134_cov_115.440300
CCAAACGGGGTACGAATGGCAGCTTTTTCGTCGAGCCTTTTTGGGATGCTTATTATAGCG
CCACCTATAGACGAATCATGTTCAAAGTCTTGGGCCAAGTTACGCGTATCTTCTAGTTTC
AGCATGCAAATTTATACAACTTTTTACCACAAAATATTTGAGTTATTCAACCGAGTAGGA
GAAAAACATAATAATAATAATAAT
>NODE_39_length_709_cov_11.176305
AAGATGGCTAGAATTGATAGGGAAGATGGATGGAGCCAAATACAGGACAATTCTGATCGA
GTCTGCAAAAAACCTGAGACTGGGACAGAGATTTGTCTTCCAACAAGACAATGATCCAAA
ATATAAAGAAAAATCTACAATATAATGGTTCACAACTAAACATATCCAGGTGTTAGAATG
GCCAAGTCAAAGTCCAGATCTGAATCCAATCAAGAATCTGTGGAAAGAACTGAAAACTGC
TGTTCACAAACGCTCTCCATCCAACCTCACTGAGCTTGAGCAGTTTTGCAAGGAGTAATG
GGCAAAAATTTCAGTCTCTCAATGTGCAAAACTGATAGAGACATACCCCAAACGACTTAC
AGCTGTAATCGCAGCAAAAGGTGGCACTACAAAATATTAACTTTTTCTGAATATTTTTGC
ACGCCCAATTTTTCAGTTTTTTATTTGTTAAAAAAGTTTGAAATATTCCACTTCATGATT
GTGTCCCACTTGTTGTTGATTCTTCACAAAAAATTATAGTTTTATATCTTTATGTTTGAA
GCCTGAAATGTGGCAAAAGGTCGAAAAGTTCAAGGGGGCCGAATACTTTCGCAAGGCACT
GTATATTGTTATGGTTAGGTAAGGGGAGAGAGTGGTTTCTATCTTTAATGCTAGGGCCTG
TTGTCTTTCTTACGGTATGGGCCTCATTCTGGGAGTAAGGGCTTCCTATAATAGGGCAGG
AGAGGGGAGTAGTCAAGGCCCTTTAGCTCAGGGCCCAGGGAACAAGGAGCTGGGGACAG
>NODE_43_length_405_cov_33.481480
CAACCGATCACATTCTGCACCTGCCTGCCCAACAAGCATCACCACACTCAACAGGTCTGT
ACTGGAATATGTAGAAAATGACAAATACCTAGGGATCTGGTTAGACTCTTCACTACACAC
CCAGCGACAAACACACTGGTTTCATCTTATTTACAAATATCTACTAGACAAAACCCCACA
TTACCTAAAATCATTAATCCCCAGAGCAGATTTAAGCAGGTATATCAAAACAAAAGCCTG
CACATCCTTCAGCTGCTTCTCCTTCCAATTCTCAGCTGCTAATGATTGGAACGGGCTGCA
AAAATCTTTGAAGCTTGAATCCACTGTCCCTTTAACTACCTTCAAAGTTCTACTATCAAA
CCTATTGACAGACCAATGTACATGTTGACCCCACCCACTGTTCTCGGCCGTTAATGCATT
TTGCACACTCTCACCCGCACAACTAACATATTACCATAAACCTacctctctctca
>NODE_47_length_545_cov_34.919266
TTACTTAAAGCAGTGGATTGGATTCTTAAGCCTTTATAAGCGGAGTGCACTGTATGTGTT
CTGTTGAGTTTAGTGTCCTTTCTACTCCTCTGTTTCTCTGTGGTTTCTATGTTTTAACAG
TACGTGTTATTTCTCTTCAATGGAATCATGGCCACTGTAGTCTGATCATACCGTCTCTTC
CTGTGTCTCGTGTAGGACTGTTAGTGCAGGACCTTACTGACATCATATTAAGTTCATATG
CCTATAAGTCCCACTACCTTCTGACTGAGTCAAATCGTGCTGAGTTGAAATTACCTATGA
TTCCCTCTTCTTCGTCAGCTACCAAAAAGAATATTGGGAAAGGTAACCGAACTGTTTTAC
TCTTCATTTTATCACGTGTGTGTCTGTGTGTATGTGTTAGTATGTGTTTGACAGTGTCTA
GCCTCCACACATTTGATTTGATCCTGCTTGGTTACGCCTCTGGCTTTGGAACACATTCTG
CTGCAATTAATGTGACAGCAGGGCTTAAAATAACCTATCAGGGACCCCTCATGCACAGGT
TCAACCAGGAATCACACTCTGGGCCTGTGGGGAACTACTGGAATTTCAAAAATGTTTTGT
ttgtagtttgagggc
>NODE_48_length_71_cov_30.915493
CACACACACACACACACACACACACACACACACACACACACACACACACACACACACACA
CACACACACAGACACACACACACACACACACACACACACACACACACACACACACACACA
CACACACACACACACACACAC
>NODE_52_length_304_cov_10.447369
CTCGTTGGGGTTATTAGAGAATGCTGGATCATGTGCCTGTGTATCTGGCAAACTTTATTT
CCTGTTTGGAATGTGCAGTGTTAGAATTGGTTTGTTGCTAATCTTGTACACAAGTATACT
ACAAAACAATACAAAACATTTTCAAGAACAACTATTTATAATGTATACTGTCGGTAGCAG
CCTAAACTAGTGACCTGACCTGAACAgtgaaagggaaatggaacaaggttacAGAAAACA
TGTTGCTAAAAGATTTATAAAATTGTTTCCTTTGGACAAATGTAGGTAACTCATCATTTG
GTTCTGTTTTGTTTAATGTATAAAACACAATGTACAGACTAGACAGGCAGACATATACAA
ATTATTGCAGTCAA
>NODE_57_length_253_cov_20.505928
CTCTCTCTCTCTCTCTCTCTCTCTCTCTCTCTCTCTCTACAACACTACCTCTTATTCCTC
TGTTGTCCCCTCCTTCCTGAGTGTGTTCCATTCGGGGTCCTCGCCGAGTGAAATCACCTC
GGGGCAAACACTTTATTATCTGTAGTCAAAGCGTCACCACAAATACCATTCTACACACAC
AAGTGTCACTTTCCATTTGTCTGCTCTCAGGCTGCATTAGGCAGACCAGCCGAGCCCAGA
GTGGAGCCTGGTCTGAGCCGCGCTTGGCAGAATAGAAGCAACAGCGTGGGAAAGCAAACG
TCCTCCTCCAGCATTCCTGTCCg
>NODE_58_length_681_cov_32.259911
GTCGTGACTCGTGATTTTTTCTGTGTGTTTTACAAACTAACACTATTCACAATAGCCTAA
TAAAGACGGGTTTTTGACCACGAAATCATTCGGTCGATTTTGCTGCGCGCTGGAAATGAA
AAGTGTAGACGGTATATTTCCTTTTCGGGCAGCGAAAAAAAAGACAATACACTAACCTGT
CTTACAGAACGTCTTGATCGACTGGGATTCAGATACTGTCCTGGCCTACCTCTCATTCTT
TTCATGGCGTTTCTGGTACCCTGATTTATGCTTTCTTTTCCCTGACATTTTCAGTCAGTC
AGTCTCCTGCTCTTCCACCCCAAGTTCATTTTTAACTTCAGCTGCCGCTTCAACTCTGAT
TGGTTCTGTTCACGAGTTGGGGTGGGACTTACAACTTCATTGGCTCTGGGTCCATCTAAT
GTTTTTCACTAACTGAATAATTATACTTCGGATCTGACTAAACCATTTTAGGAAGGGGAG
AGGAGCAGATATTTTTAAAGCTTCTTTAACCAAATTGCATGTTTCTGTGGTTTTCATTAA
AATCTCAGGCATTTAACTAATATAAATATTAGAATTATAACAGGGGGCTATATAGTATAA
CTGCTGGGTTTTGTGGAGCCCCCTGTGTAGTGGGGGCCACTATAATTGTCACCACCTTTC
ACCCCACTAGCGACGGCCCTGGGAGCAGGCAGGGTGAAAAAGTACCTAAAATAAGGCCTG
TTTTTTCGCGATTACGTTAAAACTACGGCAA
>NODE_59_length_171_cov_14.274854
GTTTAAAGTCCTCCTTTTGCACAACCGAATATGGCCTCATGTCTGCACCTATAAACACAC
CGATAGCGTTTGTGATGGCTTTAGCCCGGTCTGATTAATTGCTTAAATGCCACGATGATA
AGCGGTTGTTTGCAGCTTTCGTTTTCACTCAGTCAGTGAAACACCGGGGTAATGTCGCTT
CAAATGCGTGGCCATGCTTGATGTGTTTCCACTGTCATATCGCTTTCTTGTGCCACAGTG
C
>NODE_60_length_357_cov_13.375350
GCTTTATTACCCAATATAGTAATTATTTTCACTAAATATTCCACGTTGTATTTTTTAAGT
AGCTTTCTTACCCAATATAGCACTTACTATATTAGAAGCTCAGAATAAGATCCTGTCTCC
TTCGTAGAGCCCACAATGGTGGCTGTTGTGGCCACTGATCTTCTTTGAATGGCCCCGTTC
TCCAGCGCAATTTCGCGGAGAACCCCGCATGCCATAATTATGTTGCAGGCCTGCTCTGGT
GTGTATAGCAGTCCCCGCACCCCACCTCGCTTACCCAAGACAGAGCCACCTGTACAAACC
TATACATCACTCCAATGTGGTTCGTTTGCGTGTGTGCGCACTGTTGAACCTGCGCTCCTG
CTTGTTTTGGGATTTGCAAGCGGTGTCTGTACTCAGTCAGAGCATAACCTTTTCCACCAA
GAGGAAT
>NODE_61_length_134_cov_19.783583
TTGTTTGTTTGTTTGTTTGTTTGTTTGTTTGTTTGTTTGTTTGTAACCCACAATTGAAGA
ATGGGAGTTAGATACATTTTCCTACAGAATGCAAACTGAACAGAAATAACTATAATGATA
ATAATCGCTAAGAAATCAACTGATTTTCCAGAAGTGTCTCTGTAATGAAAGTATTGAAAG
AGGTAGAACAGGTATTAATAGAAG
>NODE_62_length_471_cov_32.460720
GCTGTTGAATGTGTTTCTTGTAAACAGTAGATATTGTATTCCATTTCTTTTAACCAGGTA
AATACTGCTCTTCTTTTTTTATTATCTGCTAATCCATTACAATTATAGCTGGCTATACTT
ATTTCTCCAATTACCATACTGTGATCCTTAATTCCATTTTATTTATCTCAATATACTTTT
GTAAAATCACCTTTGCGACATGGCTTAAACATTGCTTGTCTTTGATGATATACCCTAACT
TTTGTATTGCTAGAAAGTATAAATTGTCCCGTTGGTCCTCCTTATTCCTCCCAATATATT
CCCCCCAATTCCCCAAAATAACAATTATCACGAGTACCCTCAATCCAGCCACAATCCACT
CCCTCCCACACCTTGTACTAGGTAGCATTGTTCCCCACCACCAAGCACATTGTGCCATAG
GTAGTGTATAAGAAAACCTACTACCGATAGTATTCCAATTACCCTTATCTCAATTTGTGT
AGCGCTCAATACATTTTATCTATAAAGATACCTTATTTTAATTTATTTTGTAGCTATTTT
T
>NODE_63_length_120_cov_14.133333
AACACCAAGATTGGCAAATTCGCCACTGGTGCCCTGTGCTCTTCACAGATGAAAGCAGGT
TCACACTGAGAACATGTAACAGACATGACAGAGTCTGGAGACGCCGTGGAGAACGTTCTG
CTGCCTGCAACATCCTCCAGCATGACCGGTTTGGCGGTGGGTCAGTAATGGTGTGGGGTG
GCATTTCTTT
>NODE_70_length_278_cov_101.485611
TTTTTATTTTGTCTGGCTTACCATCCCATATAAAGTTAAATATCTTTTGTTCATATAATT
TAAAAAACATGTCATTGGGAGAAGGTAAAACCATAAGCATATAGGTAAACTGTGATACAA
TGAGAGAGTTAATTAAGGTGATTTTACCACATAGAGAGAGATGCTGTCCTTTCCAGGGGA
GCAATATTTTATCTATTTTGGCTAGTTTTGTTAAATAGTTTTTTTGAATACCACTTGATC
TTTCATATGGTATATGTATACCTAATATGTCTACATCCCCATCAGCCCACTTTATTGGTA
ATCTACACTGTAATATAAAATCTGAATCTTTTAGAGCTCCAATACGTA
>NODE_75_length_362_cov_9.284531
CATGTTAAAATTATGTGCGAAATTGCGTTTTTATTACAATGATATTATTGTACAGTAGCC
TAGTAAGGTAAGGTCAGGTTTGCCGTTTTATTTAGGCTATTTATTTATTTTTGTCCCTAT
GCGCCGATCGGAGAAGGAGTTCACTGCAGATATTCTGAGTCAATAGCTTTCTATCCTCGC
TGCTCGCTGCAGCAGCGCCTTGCATTGCCCAATCAGCGGATTACGGATGGGTGCGGTTTT
GAAAATAGATCAAATACTTTGGTGCGGATGGATGGCGGACAGATGATGAGTTTTGTGATG
CGGTTGCGGATGAAATAATAGCCCATCCGCGCATCTCTAGTGTGCACAACACACAGAAAC
ATGTGCCCACAAATACAGATATTAAAAGGAAAGTCCACTTGGCTCAAAAATCTGAGGGGG
CACGTGCCCCCt
>NODE_83_length_306_cov_87.790848
ATCAGTTATACAAAAGGTATACCTGAATCCTAACTGGTTCACTAGTAAGCTAATAAGAGT
ATTTCACCCAATGTTCAGTAAGGACCTATTTCCATTTCTACAAATTACAACTGATCATTT
TCAGATATTGGAAAAGGAAATAATTTCCAAGATGTCATTATTTTTCAAACAAGCCATGAA
AAGTTGGTTGCAATTCCAATTTAATCCACCGGAAAATAGGGACCAAATTTTACAACAATT
ATTGTGGCTAAATTCTCATATAATAGTTGATAAAAGGCCTGTATACATTGACAAGATGTT
TGGAAAAGGAATAATGTTTGTAAATGACATTATAAATGATGCCGGGGGAGTGATGCCATA
CATACAGTTAAAAAAA
>NODE_85_length_359_cov_113.935936
TATAGATTCTGCTTCCTCAGAGCAAAATCTGCAGAGTTGGGAAGATTGTATTCCCCACTT
GTATAGATTTCTATTTGTTGCCAATATTTTGTATAATAACTTGTATTGAAAAATTCTAAT
TTTTGAGTCTGGTGTTGTTTCGCGTATTAGTCCAAATGCGTTATGCCACGGGATCGGAAC
ATCAAAAATTTCTTCCCAGCTATTTTGTAGTTTATATGGAAAAGCAACCAGTTTTTTTGT
TCTTAGATGGAATTGGTATATTTCTTTGTTTATCCGTATTTTCCTCATCCATGTGAGATC
TTTAATACATGGTTGACAGACAATATCAGACCTTTTCCCCCCTTTTATTTTCTTCTTCCA
ATTATATGGTATTGCTGCGGTTAGTTGATTATATTTTTGAAGAGAGCATACGTCCCCATA
CGTTTTTTT
>NODE_93_length_950_cov_59.043159
ACTTTGACTTTGACTATAGTCAGTATCAACTTTGAGAGGTGTAAAACTTTACTGTTGTAA
CACCTGACGAACGCCACAATATTTACACATTTGTAAATTCATTTTCTAATAATCTGTTTG
GAAAACATCTGGGATTACTAATAAGAATATTGAAGCATTCGTTAAATGATTTACATTTTA
GTCATTTAGCAGACAGTCTTATCCAGAGTTAAGTCTTATCCAGTGATTAAGCACAGGGGC
ATTCTTCCTGGAGCAATTTAGGGTGAAGTGCCTTGCCCAAAGACAACAACATTTGGCACA
GCAGGGAATCTAACCAGCAACCTTCTGACTACTAGTCCGACTCCCTAACCACTGAGCCAT
CTGACTCCAATAGCCTAATCACCCATCAAAGTTGCAAGTGCTTCTTCAATAATGACACGA
AACATCTTACAACATTAAATATAATAAGAAACCATATTATGGAGATTTAAGATATACTTG
AATTAGAATCCGCTGTTAATAAACTAAGTTACAGTTTGACATTGCGCATGTAAATGTCTC
CGGGAAAACGAGAGCGCGTTAATCAGAATCCAATCATTATATCAGACTAAACGAGTGATT
TGAGTGACAGCTGAATCATCCAATGAGCGTTTAGAATTCCGTGCTGTATGTGTGTGATTT
TCTTTTTTCGATAACATAAAATCGTATCACAATCACATCAACTTCCCCATATCTGTAATT
ATACACGTTTTGTCTTTGACATTTTCTATATTAACTTAATCTAGTTTACTCGGGCTTAAT
ACTGGGAACTATGAATTGATTTGTTTTTCTTCTGTACCGCACTATGTTTATGGTACCGCA
GCTAAAGGCTGTAGTACTCACAGACTAGCTCCGCGAAAACCAATCAAATATGCACCTCGA
CAGAAGTGCATCTTTCTTTGTTAATGAGTAAGCTTCCGCATTTTTGTCAAACGCATTTAT
CTCCAAACCGAAACAAGTAATGTTTAAAGTAGCCGAATAAAAAAAAACGTATTATATGTT
>NODE_94_length_154_cov_91.863640
GCACTGTGTAAATAATTCCGGCAGGGTGAAGCGCAGTTGAGAAGCGGCAATGAAAAAGTC
CAATGACATTCGGTAGATAGCCTATTATCATAGTTCAGCTACGGTATGTTTCACCTTGTC
TAAGCGCAGACTGTATATCTTCCGCATTGTGCACATGTTGGTGTTTTTTTAGGGGTCTTC
ATACCCATCTGGCAGCTCCTAAACATTGTTCGTTTTTTTGACAC
>NODE_95_length_186_cov_156.586029
AAAAAAATATTTAGTAGGCTACAGTATTAAAGTACAGTAATGACATTGAACAAAAATGAC
ACTTTTACTTCATTACATTTTCCCCAACACCTTCGTTACTCTATGACGTTATTTGTCTAA
AAAAGAGACATGGGGATGAACTCTGGCGCATTTGGTTGTGTCAATTCATAAGCGCACACA
TAACGCGTGTCAAAAAAACGAACAATGTTTAGGAGCTGCCAGATGGGTATGAAGACCCCT
AAAAAAACACCAACAT
>NODE_96_length_420_cov_23.707144
AACAATAAAGAGCATTCTGGGAAAGAAAGAAACGTCTTAAGTGGAGCAATGGCCCGAACA
ATTAAGAGGGAGGTACATGAAAAGGAAAAGGGAAGGAGTCTCCTTTTTCCTCCCTGACTT
TGCGTTGTGGATTTGAAATCCCTCTCTTTCTCTTCTTGGAGGGCTGCCTGTAATAGAGCT
AATCTGCCGTCGTTTGTCCGAGCCACAGGAGTTTTGTCAATAACAATCAGCGTTTGGAAA
GTGTAATTAAGGCCAAGGCTTTTCATTAGGAGAAAGGAGGGGGCTGTCTCCAGGGACAGC
AGGGCCAATTAGAAACTCAGGCACGCGTCGCGCACCGGGTAATTTCAGGGAGAGGAGGAA
GAAAAAAAACAGGACTTCTTTAGATTGGCGAGGGACCCGACCACTCTTTCGGAGCAGGAG
AAGAGAGGCTTAATGGCATAATAATCAGACAGGGGTCCCTGTCCAGACAGAACAGGACAT
GGAGGAGGac
>NODE_97_length_246_cov_193.215454
ATAAAGACCCTGTATATTTAAAAAACTGGAGGCCTCTTACACTGCAATGCTGCGATGCCA
AAATATTAGCCAAATGCATAGCTCTTAGAATTAAGAATGTTTTATCAGATATTATTAATC
CTAATCAGACAGGCTTTATGCATGGACGTTACATTGGAGACAATATAAGGCAAGTTATAG
AAACAATAAAACACTATGAACTATCAGGACTATCGGGCCTAGTTTTCATAGCTGATTTTG
AAAAAGCCTTTGATAAAGTTCGATTAGACTTTATATATAAATGTTTGGAATATTACAATT
TTGGAGACTCTCTTAT
>NODE_104_length_101_cov_23.524752
TTCACACGGCTCTAGTTTCAAAACTATACATCCCACAGCTTAGAAACGTATATCGTTGGA
ATCCTAAGAAACAGGCCGACATTTTGATATATAACATGTGTATGAAACCCTAAAACTGTA
GACACAGTGACGAGATAGAAATATAGTTATTTTTAATGCAGTTAAAATGCC
>NODE_106_length_265_cov_18.924528
GAGGTAGTGGCACCTAATTACAGCATTGCACTTGGCTGCTTTTATCTGTAATTGGACTAT
ATAGTCCTTCATTATAATTTACTTTCTCCCCCAAACTGTGATAATGCAGACAAGCAGAAC
TGAGTGGGCTGTTAGTGGCCGCAGAACTGACACCAGTTAATGCCTAATTATAACAACTAA
ATTAAAGAAGTGACTGGGAGAATGCGCGGGATAATGCCCTAGCACTTAATTTAACTGGAT
CACTATCAAAGCCCGGGGTTCAAGATAGGTAGATACAAAAAAGAACACCTCTGGATGCGC
TGGCATATTTAGACTTCTTTTTGGTGTTATTGTGa
>NODE_107_length_71_cov_33.422535
CCAGGAAATATGAGCATATCACACCAGTCCTCAAGTCTCTACACTGGCTCCCAGTCACAT
TTAGGATAGATTTTAAAGTATTATTACTGGTATATAAATCACTCAATGGCCTAGGACCTA
AATACATTGCAGATATGCTCA
>NODE_108_length_146_cov_42.308220
AGCACATCTGATTTCCTCTGGGAGCTGGTTCCAGCTGCGGCTGGCATAGTAGCTAAAAGC
AGATTCTCCGCGTTTTGTCTGAATCCTTGGTATCTCTAGCTGATGTAATCCTGATGATCT
GAGTGGTCTGCTGGGATTATATTCAATGAGCATATCTGCAATGTATTTAGGTCCTAGGCC
ATTGAGTGATTTATATACCAGTAATAATACTTTAAA
>NODE_109_length_196_cov_13.357142
GAAATGTCACAAGACATAGCCTACTTTCCGATGTTTTGGACTCACTCTCACTGAATCACG
AGGTTATGAATGCATGGTAATATTTTTGCAATGTAGTCTAACATTAGACCGAGATTACTC
TTCTGTCAAATAAGCTTTCCACTCCCGTTCTGCATTTCTGGGCATTTAAGTGGCTGGCAC
GCATTTCAACATCACGTCTCCTGAAGTCCTCTAATATTTCCTAATTAATGTCATCAACAC
ATCCATGATTCATGGAAATGTTGCGT
>NODE_110_length_494_cov_21.599190
CCCTCCATTAGCGCGCCTCTAAAAGCGCAAACAATGGCCCCGTACGCATCTATCATGGAT
CTCCCTAAGGAAAAAGAAAGGGCAAGCATAAATTTAGTGAAGATGAAATTAACATCTTAG
TGCATGAAGTAACAGCAAATCTGATATATATTACAGGGCAGAACATCCACACCCTCGGAA
ATACATCCAATTTGGATTGCCATAACAAGTTAAATCAACTCGTTATCATCTACACGGAGA
GATCTTGAGGATTTAAAAAGAGGAAAACCGGTTCAGGTCCACCAGAAATAGACACGCTAA
CTAGGGGGTGCAGCAAATACACATTGCCGAACAAGTGGAAGGTGTAGACGGCATATATAC
TGCAGAGATCTCTGTAGAGAATGAAGGTATGCGTGGTTTGTAATGATACTGTTGTGTTCG
CGTTTGGCATATATGCATTGGTTTAGCCTAACTCATTGATATGTAAAGCCAACCGATGTG
GTTAAGTAATTAAAGAGTGTTATATAGGTCAATAATCGCAAAATTGCTTATCAAAAATGG
AACAGATAGAGGCATTTGTCTTTt
>NODE_112_length_339_cov_8.693215
AGTGGTGGGAAATGAGGCAGCTGACAGGCTAGCAAAGAAGGCCCTGGGGGAGAAGGAGGT
CACTATGGTGGTAAAGTTAAGTAAAGGGGAGGCAAAAAGTTTGGTTTGGGCGAAGGTGGT
GGAAAGGTGGCAGGAGCAGTGGGATAGAGGGGTTAAGGGAAGACATCTCCACCACCTCCA
GAGGAAGGTGGGGGAGAGGCGAGAGCTAGGGGGAGGAAGGAGGGAGGGGGCCATCTACAC
TAGGCTTAGAATAGGGCACAGTAGATTGAATGGCTCACTGTTTAAAATTGGGAAACACGC
TACAGGCAGGTGTGACTATTGCGAGGCAGAGGAGACTGTGGAGCATGTGTTGGTTCAGTG
TGGGCACTATGTGAGGGAGAGGGGGTGTATTGGGGACAGGTTGAGGAAg
>NODE_113_length_409_cov_22.904646
TAGTCAGCTCTATTTAAATATGCAATCATTTACAGCTTTTGACTATATGTGTGCGCGCAC
CCAATTTCCAATATTCCTCTACTACACTTTTTATGCTGACATCAATGGCAAGCTATTAAA
GACAGTATTTCATTATTGGTTCCTCGTTCCCCAGTGGTTATTTACAATCCTATATATACT
AAGCACTGATATTAAAGGAGACCAGTTTAATGAGGTGCTAGCCGCCTTAGCAATATGTCT
TTCTCCGAATGAGATTGTGTTTAAAGATTTTATCAAGAAATGGCTGTTCGCTGGGGTTAT
GTTTTGTCCATGAAATATGCATTTCATATCTCTTTCATTTCATTAACATAATTTAATTTG
TGCTTTGCATTCTGTGCATAATACATATTTGATTTACAAAACAAATATTTCCATTAGAAA
ATGAATTTCATGCAGGCAAAAGGCAGAACTGAATGATGTATTGTaagaaaataagaaaa
>NODE_114_length_244_cov_63.209015
AAACATGCTAATAATGGACCTCTTAATATGTCAAAAAACGTTTGGTATACCTCTACTGGG
ATGCCATCCAGTCCGGGAGTTTTTCCATGTTTAAATGTTTTGATAGCTTCAAGCATTTCC
TCTTCAGTAATTAGTCCTTCGCACGAGTCTCTTTGCGTAGTTGTTAGTTTTAAGTTATTA
TCAGGGAAAAAACTCATACAATTAATATCTGTTAAAGGTAATGGCGAAGACTGAAAGGAG
AACATCTGTTTGAAGTATTTTACTTCCTGCTCCAGTATTTCATTTGGAGAGTCATAAGTG
GATCCTTCATTAGT
>NODE_125_length_730_cov_11.047945
TAACAGAGTGTTCCCTATTACACATCCCGTCTTACATATCCCCAACTGCTTTGAAAGGTT
ATCCATAGATAAGTTAAACAGTGCCGGAGACAAAAGCCTTGCCGGAGACAAAAGCCATAT
AGAAACAGCTTTTATAGAACATAGTTGTAAATAAACTTAGTCCTAAAAACGAGAGAGGTC
TGTTGAATAGTAATTTCGTTGGTTTATGTATTTTACCTGTTTAAGCTTATTTTGACTTAT
TTACTGTTTTTGATTTAGAATGACTTTTATTTTGAAACGGACTTTGGAGTTTCTAAACGC
GCAACAGTAGTAAATCACGTAGTGAAACGTTTAACAAATTAGCATCCCCTGAAAAGGTAC
AAAGTTACCATGTTGTATTACTTTAATAGTAAGATCTGGTTTGTGTTTTAAATTAGTTTT
GCCCTATAACTCTTTCTGTTTGTTTCACTTGAGCGCTACCGGGTAGTGTTAATGACCTTG
CTAGATTAACGTTAGCTCTACCGCGTCTGCCCTACCACAAACATTAACTAGCCAGCTAGT
TAAATACACTGTCGTGCAATGTTGAAGAGTATTGATTTAATAGACCTTTTAAGCTGGATC
GCGACCTAACACCCGCTATTTGATTAATAAGAACTACCTGCTGTTTACCTGGGTTAACTA
TTTCTCATTTCAGAACGCAACGCATGCTATTATTATGTAGGAACTTACTCTGCTGTTGAG
TCTCCTTCACTTATCGCTCCAACCTGTTTCTTTTTCAATCCCTCATTACGGTCATGCTCC
GGTGCCATGCCATTTATGTt
>NODE_140_length_139_cov_109.093529
TGTAGGCTAGTACTCTAGTTTATTATCTCTGTCAACCTAAAGGCCTAAATATTTATAATA
TAACTTCTCTGATAATAGAACACAACAGACATGATGTTTGCATCTGAATGGAAATCAATT
GATAAGGCAATCTTTACGCGCACTGTGTAAATAATTCCGGCAGGGTGAAGCGCAGTTGAG
AAGCGGCAATGAAAAAGTCCAATGACATT
>NODE_141_length_388_cov_15.283505
TGTTTATGTAAGATAGAAAGAGAGAACAAGAGAGAGTGAGAGAGTGTGTGAGAGAGAGAT
TGAGAAAAAGAGAGAGGCAGAGAGTGAGAGCGCGAGAGGGCGAGAGAGAGAGATTGAGAG
AAAGAGAGAGTCCATGTGTGTGATTCATTCCAGGGCAGTTTTAGTCCTTATAAAATATTC
ATTTTGGTTGTGCAGGGCCCTGTAATTGCCATCTCTCACCCTGAATTATTTATACCTCGC
ACAGACTGACAAAGCTTTGCCATACGGCCCCAGATGAATCAGAAAGCAACCATCTCTGCT
GCCAACAGCACTGGCAGCTACATCTCTCAGCCCGGCCCCTCTTAATTTGACATTTTATTT
TCCCTCAGCCTTTCTCCTAGGAGCAAAGAAAGGTTACCTGTTAGCTTTAAGCACACCAAC
CTGGTCCCTCTATTCAGTCCTTTGTTTCTCTGTGCCTt
>NODE_142_length_1443_cov_62.544697
GTTTTCACCTCGAGACTCTATTTTTGGACACTCGGAGTTTCTGCCTTGGGTAACTACAGT
ACTTCGGAAACTTCCGCCTCGAAATCGAGTGTCTACCCCGGGACGCTATTGGACAACAGA
GGAGTCTCTCATCTACTGCGACCAGTCGAAAGCTAAGTATCATGTCGTACTGCAGTTGCT
GTTCTCTCCTTCTTGCTAAGATAGCTAAGTTAGAGGCTCGGCTTCAGACGCAGTTGCCAG
AAAAGGAAAATCCCAGTGTAGCTAACGATAAGAACGCGTCTGAGCCACCAGGCAGTGTTG
ATAGTAGTAGCTACTCCCCCGCACTGTCCTTGCAGCCGGACAATTTTCTCATGGTTGCTG
GTAAAGGGCGCCGTCTTCCTGCTCGGCTGGTGTCGAATTATATACCACCGACAGACACTT
TCAACCGGTTTTCCCCACTTGACTCTGATTCAGGGCCTGAGTCGTCTCTCTTGGGGATTG
AGCGGCAGACGCGTCTAAGCAGGACAGATGACAAAATGAAAAGTTTAGTAATCGGTGACT
CCATTACCCGTAATATTAGACTGAAGAATCAGCCAGCGATTATACAGTGTTTACCTGGGG
CCAGGGCTACCGACGTAGAGGCTAATCTGAGATTGGTGCTAGCGAAATCAAAAACAGGCA
AGGCTAGAGAGTACAGAGATATTGTTATTCACGTTGGCACCAACGACGTTAGGATGAAAC
AGTCAGAGGTTACTAAGCAGAACATAGCTTCAGCATGTAAATTAGCTAGAAAGATGTGTC
GGCATCGAGTAATTGTCTCTGGTCCACTCCCAGTCAGGGGTAGTGACGAGATCTACAGCA
GACTCTCACAACTCAATCGCTGGCTGAAGACGGTGTTCTGCCCGTCACAGGAGATAGAAT
TTGTAGATAACTGGCCCTCTTTTTGGGACTCGCCCAGAAAAAGAGTCAGGCCTAACCTGC
TGAAGAGTGACGGACTCCATCCTAGCTGGAGTGGTGCTCTTCTTTTATCTAGCAACATTG
ACAGGAGTCTAACTCCTATAGCCTCACCATGAAATAGGGAGCAGGCTAGGCTGCAGGCTA
TTAGCCAGTCTGCCAGCTTAGAGGAGTCCACCACTAGCATAGCCAGTGAAGTGAGCTCAG
TTTTTCTCATTGAAACTGTGACTGTACCTCGATCCAGGTTGTGTAAGGATAAACGAGGTG
GTGTTCACCATAGTAATCTTACTATAATAAAGCCCTCCACCACTTCTGTGATTAATAAAA
AAGATTTTAATTACAAAAAAGATACTAACCTAAAAATGGGACTACTAAATGTACGATCCC
TTACATCAAAGGCAATTATAGTCAATGAACTAATTACAGATCATAAACTTGATTTGATTG
GCCTGTGTGAAACCTGGCTTAAGCCTGATGAATTTATTGCCCTTAATGAGGCCTCTCCTC
CTGGCTTCATTGGTAACCATATCCCCCGCATATCCCGCAAAGGCGGTGGTGTGGCCTTCA
TTTATGACACTGA
>NODE_144_length_114_cov_22.833334
GAACTGAATCGTTTGATTAGACTCGGAATCAATTGATTGAATCTTGAGCATTTGATTCAC
ATAACTTAAACGTCTACTCGAGGTTTGAGGGAAAAGAGTGGTTTATTTGAATTAGAAAAA
TGAAATTCAGGATCACATTCTGTACATTTCCTCCTTGTTGGCAGAGGAATGTTTGGAAAC
CATG
>NODE_149_length_290_cov_21.134483
CAGCCCCAAAGCATGATGTTTCCACCCCCATGCTTCACAGTAGGTATGGTGTTCTTTGGA
TGCAACTCAGCATTCTTTCTCCTCCAAACACGACGAGTTGAGTTTTTACCAAAAAGTTAT
ATTTTGGTTTCATCTGACCATATGACATTCTCCCAATCCTCTTCTGGATCATCCAAATGC
TCTCTAGCAAACCTCAGATGGGCCTGGACATGTACTGGCTTAAGCAGGGGGACACGTCTG
GCACTGCAGGATTTGAGTCCCTGGCGGCGTAGTGTGTTACTGATGGTAGCCTTTGTTACT
TTGGTCCCAGCTCTCTGCAGGTCATTCACTAGGTCCCCCCGTGTGGTTCTGGGATTTTTG
>NODE_151_length_132_cov_55.333332
GCAGCGATTGCGGGCCCAAGCCGCTGGCACCGCAACCCAGGTGCCTTCAAGCCGGTGGCA
CCGCAACCCCGGTGCCTTTAATTACCTTTTAAGAGCCACGTTCACTCATTCAAATAAAGA
GCATTTTTCCATGTGGGTGAAATTCATTGTTCCTCACCTTACTTGATGTCAGGTTTCAGA
TCACTTGTTTTGAAATAAAAAT
>NODE_152_length_97_cov_40.917526
GTGGGTGAAATTCATTGTTCCTCACCTTACTTGATGTCAGGTTTCAGATCACTTGTTTTG
AAATAAAAATATTGATTCCTCATCCATTCCATTGTAAGCATTTCAATTCAACTTTCAAAC
CATTCAAGAATCGTGCGCTGTTTTCTGCGCTGACCACAAATCCAAAA
>NODE_166_length_166_cov_77.271088
CCCAAGCGGAGCATATAAAGACCCTGTATATTTAAAAAACTGGAGGCCTCTTACACTGCA
ATGCTGCGATTCCAAAATATTAGCAAAATGCATAGCTCTTAGAATTAGGAATGTTTTATC
CGATATTATTAATCCTAATCAGACAGGCTTTATACATGGACGTTATATAGGAGACAATAT
AAGACAAGTTTTAGAAACAATAGAATACTACGAACTATCAGGACTATCCGGCCTAG
>NODE_167_length_1025_cov_14.427317
TTGTAGTCTAATTTCTATTCATCATGCCCGTTTGGTGTTCTGTACCTGGTTGCAGAAATT
ACAAGCAAGCCCAAAAAAGAAGGAGTAATCTTTCACACTTTACAATATAAAAAGTTAGGG
TATGCAGTCGGCATTTTAGGTAGGAAGATTACGAAAGGGATCTACGTGCTAAATTAACCG
GCATTACAGCGCGAATGCGGCTGAAAAGCAATGCGATCCCATCCATTTTCCTTTATCTAG
AAAGAGTAGCCTATATTTAGGAAGGTACAGTATAGTAATTTACCCACTCAGCTAGCTACT
AAATACAGCTGGCACACTACACATGCANNNNNNNNNNTTACTCATCTGTTGTCTGCTACG
TCTCTTTCCATTTGTGCTGGAAAACTTCAGTGATTCAGTGACGCATATGCGGTCGTCAGT
CATTTTTGGTCCAAGCCTTACAAGCAAGTTCTTTTCTCTTCGGTAGACATGGATGAAATA
TTCCCACAGAAGCATTTAGGCAATTAGAATTTAACCGCGTTTCAACTTATCTGTAGAACA
TGCTGCCTTGTTGAAGCTGAATATCAAACTCCATTTATTGTAAATGTTCTTCGGTGTACT
CGGGCACAAACATGTATGGTTGGATGTCACTCAGAAAGTAAAAGCAAGTTGTAAAATTCC
TCATCTGCAAATCCTAGTTTAGTGGCAATTGTGTTACCAGCGACTTTAATTACGAACTGT
TTCACAGAATCCAGAGTGCCGGGTGGGCGGGGCTTGGAATAAGGAAGCCAGCACTGTAGT
TCTACACATATGAAAAAAATCATACCACCTCGTCTGTTTAGCATTAAAACGTCTGATCGA
AATGTCACAGAAAGACAAGCTATACCTTAAAAAATCAAGGACAACCGAGGCTTTAAGGAG
TAGGTTTGAAAGCCAGATCAGTATAACAGGGATGCTTATTTTCGCGACAGAATACATGCC
TACATTCATTTTTCCTATCTCCACAGTCCATTGGACTCACACGGTGACGTCATCGTATGA
AAATACCCCGCGAAATTTCAAATCTTGCTCTTACACTAGCCAGGCATGGGTGAAACATAT
CTCACTGTTCTACAA
>NODE_168_length_482_cov_50.570538
TGTAAACTGTCCCAAAATCATACATAGGGTTATACTGCCCTCTTGTGTCCAAAATTAAGA
CTACTAGAGTAGGCGAGAGGAGGTTCTGGGCTCTTTTACCTCCAGGGCAGGACATCGTAA
TATCAATTCAATACACTTCTATTTTTTTATGCCTTGGATTACCATTGGATTATATTAAAC
TATACTTGTAAGAACCCAATGAATGCGCATTGTTGTTACAAAACAAACTTTTGCTAGTGC
GCATGTCCATTGTAGGGGCGCAGATGGCTCAGTGGGTAGGGAGTCAGACTTGTAGTCAGA
AGGTTGCCAGTTCGATTCCCGACTGAGCCAAATGTTGTTGTGTCCTTGGGCAAGACACTT
TACCCTAATTGCTCCCAGGTCGTTGCTGTGAATAAGAAATTGTTCTTAGTCAAGTTACCT
GGTTAGTGTTTAACGTTACTGTACATTTGTTAAAACGGTATTCCATATAAGTAAAGATTA
ATGTTTAAATGCCTGTACAAATTGCTACTGTCTACTGTTGAATTGCAGCGCCTAAGGCTG
ACATTTTCACTG
>NODE_169_length_71_cov_19.000000
ACACACACACACACACACACACACACACACACACACACACACACACACACACACACACAC
ACACACACACTCACACACACACACACACACACACACACACACACACACACACACACACAC
ACACACACACACACACACACA
>NODE_174_length_108_cov_94.796295
GAGGGAAGAAACTGTTTTTGAGTCTGGTGGTCCGTGCCTTGATGCTCCGGTAACGTCTAC
CAGATGGCAGCAGTGAGAAAAGTCCACGGCCTGGGTGGCTGTGGTCCCTGAGGATGTTTT
TAGTTTTCCTAAGGCATCGCTTATGGTAGATGCTTTGCACGGAGGGGAGGCAGCAGCC
>NODE_175_length_642_cov_13.917445
ATTATAGCTCTAATTGTAAAACATCTATATGCTGCTGTTTTGTATTAGCTACTCGGTGTC
TAAACATTGATATAAAGGTTTAAATACCTACCTGCATATTAGTAGGACTATTTAGCCCAC
CTATAGTTTTATAATGTCGTTGTAGTGATGGTTAATTTCTCCATTCAGAGAAGGTTACTA
TCAGGACACGAGCCTTGACTTTTTGTGGGGTTTAGTTTTTTTGAAAATTAAAGACTGGCG
TATGCTACAGAATTTATTTGCTTCTCCAACTCCCAGTTTTTCCATAATATTATATCAGGC
TGCTTGTCGTTGCCTGGACTCGGATCCCGGAATCTTCATGATTTGCGGACATCATGCTCG
TTTTTTAGCCGGGAAACCCTCTTTTCGTCCCGCATGTTTAGGACCAAACGAACGGGGCTC
GTCCGGCGACTCTGGAGGAGCCGTGTGCCCGTCGAGGGCGACGGGGAGACGGATACACGA
ACGCATGGATCCGGGGGTTGCTGTATGGGTAAATCGACGAAGGTTGCCGGAAAAACAAGC
GCCGGGACGGAGGCTGAATTAAAAGCCCTGACCCACTCGATACTGAAAAAAATCAAAGAG
AAACAATTAGAGGGGCTCTTGCAAGCGGTGGAGTCAAAGGGGGGTGCGCGGAGCCCCTGC
CTGCTCCTACCCAGCAAAGTGGACACCAAACTGGGTCAGCAGTCTTATTCCc
>NODE_176_length_218_cov_20.027523
ATGTGTTCCCGGACTCCTACTAAGCAATGGCCAGCTACTCCTCCTCGTTTGTGCTTCTAT
ATCTGTGGCTGAAATGGGCTGTCCATGATGTCCAGTCAGGTAGGTAATTTAGCTCACACA
TTTACCCAGATGTGTTACAATGGTTTGTACAGAAAGCATTGTGGCATGTGTTTTTCCTGT
CCTTTGTCAATGGTTCCGTCCTACAGGAAGCCTTGTTCATGTGTTCCCGGACTCCTACTA
AGCAATGGCCAGCTACTCCTCCTCGTTTGTGCTTCTATATCTGTGGCt
>NODE_195_length_786_cov_63.601780
AGTCAAAGTCAAAGTTGTTTATTTGTCATATGCATTGAATGACATCACATCATCCTATGC
AGAGAAATTCTTGTGACATGGCTCGACACATCTACACAGTGGGCTTAAAAAAATTATATA
CAATATGAAGAAATTTACTGACTACTGTTGCATGAGTGATGTAAAAGTAGCTGACTAAAA
TATGGTAGTAGGACATACAATTAGCAAACAGATTAGAACAATTTGTCAATCATCTAAAAA
TTATTAATCTCAGACTTGTCTTCACTAAATGTCACTTTAGTAATTGACCTATATTAATTT
CACATGTATAAATAGTGAATTTAATGTGTTGAAGCAATATAGAATATGCTAGTGTGTTTT
CTTTTATGTATTTGAATTTGGGAAAAAGTGGCTGGTAAAAAATCAAAGTGGCTGGTAAAA
TTTTGGCATCTACCAGTCACAGTGGCTGGTGGACAAAAAAGTTTATTTCCCACCCTGGTT
TAGTACCAGTATATATGTATGTGCAAGTGAAGTATATATGTATGTGCAAGTGCTTAGTAG
CAGTATATATGTATGTGCAAGGGAAGTATTGAATTTTGGCCTAGGCGGCTTCTCATAGTA
TGGCAAGGGGACTTAAATAGGTAGGCTAATGATCTTAAGCAAAATATGCGACAGGAAATA
ACCCAACACATAAGTAAGACTTAACCCAGCAAGAGGGTTAATTTCACCCACTGGTTGAGT
CAAACGAATGCCCCTGAAATATGGGTTAAATGGTAAAACCCAGCACTTGGGTCAAACCAA
CCCAGGGCGTGTTCTGTCCAATAGTGACCCAGCGGTGGGGTTAAGGTTGGGTTATTTTTT
AACCCAGCAGTTTTTA
>NODE_196_length_441_cov_19.104309
GTCTCTGACAAGCAAGTGATAATAAAACAAAATCAAGATCACAACCTATAGAACCTCCTT
TATGTGCGGAAAAAACTAAGAAAAAGAACAGAGAATCAAAGTGATCAAATATGTTAAAAA
GGGGGAGGTTAGGAAATGATTGCGAATTGTTGGAGCTGGGCTGGCAGAATGCTTTCTCTC
TGATCAGCTCACTGAGCTCTCTATATAGTGAACTTTGACACGACTGCTGCAACTTAGCAC
ACGTTACCATGGAGATGAGCTGCCATATAAGGAAAGTGACTATGTTTGACTGGTCAGAGC
TCACGGACCTCCCCCTGAACCCCATTGGTTAGTCGGTACTTGTGCTACTTGGTGCCTTGC
CAAAGCAGGGATAGGGGTCGAGAAGATGCTTGGTCCTAAAAGGAGACGAATTAGGAGAGG
GACAGGCTTGTAATTCACTAACTTTTTTTATTGAAATTGACATAGGAAATCCCGAATGTT
TATTAATTTGGCTACTAACCACATTCTATTt
>NODE_200_length_473_cov_24.338266
ACAGAATGTAAACACATTTGTATTATTATGTGAAAATCAAAGTTAAATTTGTACAAACAA
CGTGAATATGTCTGTTTGCATGGATGTTTGTGTTTGAGAATAAGGCAAAAAAGTGTAATG
AACTAATCGGCTATATTAGTTGTTTTAGAATGTAATGTATAGTGTTTGGATAGTTGTTTG
TCTCAATAGGCCCCTAGTAATCAAAAGTAATGAACCTATTATGAGCAGGGCCTCTGAGGG
CCCGGCATGGCATTAAGAGTGGGCCACATAAAAGGTTTATTAAAGGAAATGAAGGTCCAT
CAGTGCTACACCTGCTCCCCTATTATAAATGTATGACAGGTCAGTGCCTTCAATCACAAC
AGCAAACCAGGAGAGGAGTCATGTTTCCCATTACCAGGAAAAGTAACAGCAGATCCTGTG
ACTCACACATTTCACTAGCCTGTGACCACTGTACACTGCCATCAGCCCAGAATAATTATG
TTTAATAGGTTTTATTTGGGATCCACATAAGCAATGGTAGTGATGGAGAGTGGCTAGATT
TTa
>NODE_201_length_140_cov_57.557144
ATATGTATAACGAATGCCAGGTCAATCGGACTTATTGTTGATTTTAAGATGATTTTTATA
GGTTTTGGCATATTTTCAATGTACAGAAAAATCCAAGATGGCGGACTTCATGGGGTCTTG
TAGCTATTTTGTTCATCGTTAGAAATAAGGCAGGTACACAAAGTTTCTGTAATGTAGGTG
AAATGGTGTGGAAATGGCAGCATGTTGAAA
>NODE_202_length_552_cov_51.059784
AGAAATAAGGCAGGTACACAAAGTTTCTGTAATGTAGGTGAAATGGTGTGGAAATGGCAG
CATGTTGAAATTCAAAAATAAAATAAAAACATACCCGGATTTGAGACTTGATATCACCGG
CTGTAATGAACCCACATGGACAGTTCACCCACCTTTCTTAGCAGCAGAACTCCCTCTTTC
CCATGATATCATTCATTACATTCTATCATGTATGGTTCAGGAAATATGACACTTTGATGT
CATTATTTATCACTGAACCATGTGTCGGCCATTTTGTCAGCCTTTTTGTATTGTATCTCT
TAGTCCATATCACCATTAAGGACGTCATATATGAGACACCTGTATGCCAAAGCGCAAGTT
AATCAGACTTTTTGTTGATTTTAAGATGATTTTCATAGTTGCGGTCGATCGGTCATTTTT
CGGCAAAAGTGACCAAACTTTGAGAGTCAATAGCACAGGCTGTGATAAACCCACATGGAC
ACCCCACACCTTATTCTTTGTAGTGGAACTCCCTCTTTCGATTGTTACCAAACATTACTT
TCTATCATGTATGGTTCAGCAGATATGACATTGTGAGGTCAGCATGTATTAGTGAACCAT
CGGGTCGGCCATTTTGTCTGCC
>NODE_203_length_71_cov_294.084503
TCAGGTCAAGGTACACTTGGATATAAGGATTTCTATTGTGCAATGTGTAATGTGGGAGTT
ATGGGCACAAAACACGTTTCTCACCATTATAGCGCCACCTAGTGGTCCACATATGTAATT
TTTGGTATGTGAGGTCAAGTA
>NODE_215_length_294_cov_8.850340
ATAAACAGATCTGGGGTTGAGATTAACACTAAGCCTGATTTCTTTACATATAGCACAGGA
GCTGCTGTCCCCCAGATCAGACACCAGATGGCGCTGTGCCGGTGGGTTCCAGGAGATAAT
CGGGACAGATCGGGCTGCATTACTCCCCATTATCTTCTAATTATTCTTGTGTGGAGCGCT
GATCCTGCCGTTTGTGTAAGGCGATGGCACAGAGAGCCTGCTTGTCGCCCCCGGCAGCAC
GGAATCCTCCCGCTCGCTTCACCTCCTCAGGGATAGAGGGAGAAGGGAGATCAGCTGGGA
CGGGGGAGAGCACGGAGGGAGGAGGGGCTACCATCTATAACCAGACAAGTTGAAAAGATC
ATCt
>NODE_216_length_541_cov_28.035120
CATTTGAAATCACAGAATAAATTCAGAAAGGAGGGAGGCGGATGCTGCAATGATCTAAGC
TTAGGCGCTAATGGTTATTTAATATGGCCATCAGCGGTCCCAAGTCCCCAGCATACGCTG
TTCACACAATAGCCTCTAAACCCTCTTTAACACTTATTTGAGATGACAGGAAAAATGAAA
CCGTTTGTGCTTTCAATGGAAAAGCAATCATTGGTACATTATACTCCGCTTGCCCTATCA
TGCTAATGCTCAGTAAAAATGTCACCAAATGTATTTAAAGGGCTGATGGAGTGTTGCCGT
TTGATTCCTGCTGCCCGCCTGATTAATAAAACCTTCAATTTGTATGTAAATGCAACCTGG
GGCTCATATCATCCACACACCTGCACCTGGAGAAAAATAATAAACTCAAGTTTAATGCGG
CAATTATAAGAGTTTATAGGGATTGTGGAAGAGCGGTAAGCGAGCGGCGGGCAGAGTGGG
CAGAGCGGGCAGAGCGGGCAGGTGGCAGAGAAAGGCGCAGATTGGCCAGCTGACGAGGGC
TCGTAGAGGGGAACGGGGCATCCAGGATGAGCCCGTTACAGCAGTTAGCTGATGCACAAA
CATAACCCTGg
>NODE_220_length_328_cov_151.542679
GCCCAACAACTCAGTGAATTCCTAAAGACTAATAACACTTACGAAAAGCTCCAGTCTGGG
TTTAGACCCCATCATAGTACTGAGACTGCACTTGTAAAGGTGATAAATGACCTTCAAGTT
TCATCCGACCAGAGCTGTGCCTCTGTTCTTGTGCTTCTGGATCTGAGTGCTGCCTTCGAT
ACCATTGACCACAACATTCTTCTAGACAGATTGGAAACCTATATCGGGCTACGTGGACAT
GTTTTGGCATGGTTCCGATCCTATCTATCAGAAAGATATCAGTTTGTATCTGTGGATGGT
CTGTCCTCCAAACAATCAAAGGTATGCTTTGGTGTTCCACAAGGTTCGGTTTTGGGACCG
CTACTGTTCTCGCTATACATGTTGCCTCTTGGTGATGT
>NODE_221_length_318_cov_45.204403
AATATAGCATAGATCATCTGCTTAGAAATATAGGAAATATTGGTTAGGATAGAACACCAC
AATTAAATCTACTAAAAATAGTATATTACATTAATTATGAATTTATCTTGTCTTTGTTTG
AAACAAATTGTAGCCTATACGATTATAATACCATTTTTTATATGTTCTATAATGTCTGAC
ACATTAAAAAAGCTCATACTTTTGGATAGTCATTATGGAAAGCGGACCCCAAAGTATAAA
GTTGGCGAGGCAAATGTCAGAAAACATCGAGGTGTGAGCTACAAGTTCTGTGGTACATCA
CCATTGTAAATATCCCATTAACATTGATTGAGTAAATGGGCAAAAACTGCTCTACGTTGA
TGACAGCACCTTTTAATGACAAAAAAAC
>NODE_223_length_86_cov_47.058140
AATAACTCAATACATTTAACTGGGATAATTGTGATTACAATATCTTTTCCAAAGTAAATG
CTATCAACATTAAACTTTTGGTGCTTGTTTTTTTGTCATTAAAAGGTGCTGTCATCAACG
TAGAGCAGTTTTTGCCCATTTACTCAATCAATGTTA
>NODE_232_length_108_cov_23.694445
CTCTCTCTCTCTCTCTCTCTCTCTCTCTCTCTCTCTCTCTCTCTCTCTCTCTCTCTCTCT
CTCTCGCCCTTGCTCTCTCTCTCTCTCTCTCGCCCTCTCTCTCTCGCCCTCTCTCCCTCT
CTCTCTCTCTCTCTCTCTCTCTCTCTCTCTCTCTCTCTCTCTCTCTCTCTCTCTCTCT
>NODE_233_length_499_cov_29.350702
ATGCTAATGCAATAGCATAGTTTCTTCAGTTGTGCCCACCTCCCTGCAAATAGTGGCACG
CTGACTTAATTGTGAGGGTGAAAATAACAGCGCACACATTTTCTCCGATATTTAATTTTT
ATCTTTGAATAAAAGAGCTATAGGAAAGTATTAATCTGCTTAACATTTCTAAGTACATCC
TCCGACGGATTTTGCTTTTTTAATCTTACATATGCTCAGCAGAGTTACTGGCAAAAACTG
TACGTTTTCCTCATTTCATCCTTTCAACATCAAATGGTGAGCAGCAAAAATTGGATCAGA
CTTCAAAGACTGTGATGTGCTCCAAGTCACGGAGTGGCTCTTCTATTTCACATATTGAAT
TCGAGCAGGATATCAAAGTCCTACGAAAGAACCTCAGGTCTTTACTAAAAAAGGGATCTA
ACATCTGTAAAAAGAGAAGCGCAAAGACAAATCACCTCAGGGAACAGCGAGCATTTATTC
TCAGCCGTGAATTTCCAGCCTTTTGATTCTCCCATTCCGTACCACCCTGTCTCTCCTCTG
AGATGGAGTTTGGAGCAAGAGAAGTCTTt
>NODE_234_length_640_cov_26.017187
ACAAAAATAGAGCCATGGAGAAGCTGGGGATTGAACCCAGGACCTCATACATGCAAAGCA
TGCGCTCTACCACTGAGCTACATCCCCGATGTATAAATTGGAGCTATCACTCTATAAAGC
AAATCTACTTTTCAATAATGTCTGAATGAATGTCCACGACTAAGAAATTTACTCTATTAA
CAAGATGTAAACATGGTTTCTTCAGAGGAACCTATAGCGCAGACCAGAGCTACGAATACA
AGTGTGAATTTCCCTGATGGTCTAGTGGATAGGATTCGGCGCTCTCACCGCCGCGGCCCG
GGTTCGATTCCCGGTTAGGGAAACAAGTGTTTTTTATGTGTTATGTCCAGCATTTCTGAT
CAAAGGAAGAATAAACGATCTGCTACATTTGAAAACAGAATAGGAAATTGGTTCCTTCGA
ACTGGAATTGAACGAGCGACCTAAGGATTGCTGCTCAATATTTCACCTACAGTCCTCCGC
TGTACCAACTGAGCTATCGAAGGTCACACGGCGCTCAGTCATGCCCTCGGCCAATATATA
GTTGCAAATGTTGTTCAGGCGTTGTGTGGTTATGGAAAGTAGGATGAGCTGAGGTTGATA
TTGCTGTGAGATTGAACTCAAACTGATCAAATTGCAGTCGGCCACAACACTGCAACACAT
TTCCTATGACTTACCATTTAATTGTGGGTAACATTTGGAACAAGAACATA
>NODE_235_length_116_cov_38.655174
ACACATTTCCTATGACTTACCATTTAATTGTGGGTAACATTTGGAACAAGAACATATATT
GCAACAAAAAGACAGCCATGGAGAAGCTGGGCATTGAACCCATGACCTCATCGCCGCGGC
CTGGGTTCGATTCCCGGTCAGGGAAACAAGTGTTATTTATGTGTTATGTCCAGCACTTCT
GATCTA
>NODE_236_length_291_cov_10.532646
TAGCTGTGTATGTCATCCCAGTGATATCCTTTAAAAAACTGACGCTGATGCTTTTAAATG
CACCATCAAGGCAGAGGCTGTCGAAGTCGGTTATATGTTAACCAAATAAACTGTGACAAT
GCAATTAATAATGCATATTGTTTGCGAACGCCTCAGCTCGGTGAGTTGACTGATGTATGC
AAAGATGGTAATTTATTGAAAGTAAATTCATGTAATTGTGCAGAGGAACTTGATGAACCA
AAAGAAGGTGTCAGCATGGCTTCCATCACTATCAGACGAAGCGAATCATTAAAGAGCAAA
AAACAAATCCACTTCAAAGGGTAGCTACAGAACAAAGATTTATTTTATGGATGCGTTTTG
t
>NODE_239_length_71_cov_9.563380
GGCGTTGGTGGATGGAGCGAGACATGATGTCCCAGATGTGCTCAATCGGATTCAGGTCTG
GGGAACGGGCAGGCCAGTCCATAGCATCAATGCCTTCCTCTTGCAGGAACTGCTGACACA
CTCCAGCCACATGAGGTCTAG
>NODE_240_length_111_cov_65.378380
GCCGCGGTCGGTGGATCTTAATTGGGGAGGACGGGCTCGTATTACGCTCGGAACCGGAGT
GAATGGAATGGTGCGCAACGAACAAAACCAATTGTTTTTTTGATTTGCACACATTCCATT
CACTCCGGTTCTGAGCGTAATACGAGCCCGTCCTCCCCAATTAAGATCCACCGACCGCGG
C
>NODE_241_length_482_cov_21.251038
TTGTGCAGGTGCATTGTCCAGCGAAGGGAGGGTGCCGGGAGACAAATGAATCCACCAGGC
ATTTGGTACACACCGGAGATTGCTTATCGATCCAGATCACAGTGTTCAGGCTAGCCCAGG
AGAGGCCTGAGAATTTTCAGAGGGAGTTAATAACCTGGCAGCTCAGCTGCCTTGTCCAAT
TCAGCAAAGGCAGAGGCCTAATCAGGGCTGGATTCCTTTTTCTGTCCAAGGAGGGGGCTC
TATCGCTTCCCTGCTTCCTTTCCTTTCAGGCCTCCCTTCTCTGTCTCGCTCTCTCTCTCC
CACTTTTCCTTCTACGTATCTTGCTCGGTTGCTCTCTCTCTTCCTCAGCCCTCACTTCCA
CTCCATCGGAGCTCTGAAAGTGATTGAAATGACAGCCTATAGAAGGAGGCTAATCAAATT
GTTTATTATCAGTCTGAATCAATATGTATGGATTGTTAAAACATCAAAGTCAGCCCCTGG
AAAAGTAATAGTGCCAAACCTCAGCAGCAGCTGCGGCCAGCCGATGCCTGGCTGGGCCCC
TCGGATCCTCGc
>NODE_242_length_207_cov_10.473430
TGGACGAGGAATTCAAAAGACATTGAATTAGCAGGTCAGTAACTATAAGTGTTGGCTATA
CCAAATTTGTCACCGTTTTGAAAAGCTAGCAAGTGTTAGCTAGACACAACATCCGGTTTG
ATTAACGCATTGGTTTTAGCGCACGAGTAGGAAAAATCCAATGCATGCAACACCCCGAAC
GCACCGCAGCCGCAATCCAACGCATTCCGCTATGCGTCTTTGCATCACTGGCGGACTCCT
TCATTTGAAATGACTGGACTTCCGTTGTTACGCATAT
>NODE_243_length_355_cov_13.909859
AGGGGAGGGCCAAATATTACGGACAAACGTTTTAATACAAGACTATTAATTTAAATGGCA
AAATTGTGCACTGGCCCGAACGGGCAAGTGACTATCTTTGTTTACTGGCCCGACGTTAGT
TCTTACTGGCCCCGGGCCATCGGGCCATCGTTAATGTTGAACCCTGAGCAAGGGTATTGA
AGATGAAACATGGCTGGGTCTTTCAGCATGACAATGATCCCAAACACACCACCCGGGCAA
CAAAGGAGTGGCTTCGTAAGAAGCATTTCAAGGTCCTGGAGTGGCCTAGCCAGTCACCAG
ATCTCAACCCCATAGAAAATCTTTGGAGGGAGTTGAAAGTCTGTGTTGCCCAGCGACAGC
CCCAAAACATCACTGCTCTAGAGGAGATCTGCATGGAGGAATGGGCCAAAATACCAGCAA
CAGTG
>NODE_244_length_110_cov_118.027275
TTCAGCTGAACTCAGGGAACGCGTGGATATGTGTAGTTTCTATGTGCGATGTACGGTTTG
GGAGTTATAAAGGCAAACACGTTTTGTTCTGCTATAGCGCCACCTAGTGGTAGAAGTGGC
TGAATTTTTCTGTCTGAGGTCCCAGCGGTGATCTGGACCAGTCCTGAAAATGGCACCCCA
>NODE_256_length_273_cov_34.274727
TGTGTGGAGGGCTCTTTACCGGATTTCGCCACTAGATGTCCTCCTTAGCTTACCTTAGAG
TGCACAAAATACAGTGCCCGACAGATTTGATGACCATGGTTTGATTTTCTAATACACAAT
TATAATAAATTGTGTTTATAGATGGGTCCTATACAAAGCTGTCTCTGGTCCGGAACTGGT
GCTGGTGAACGTTGGGAGCCGACTCGTATATCAGAAGAGCCGAATCTATTTATATATATA
AAAAATAAAAATAAGATATGACCAGTCAAAAGATTTTAACAAATACAAAGAAGACATCTA
AACAAGCTAGCTAGCAGGTAGCTATTAACTAACGTTAATAATG
>NODE_257_length_984_cov_23.235773
TGTCTGCATCGCAACTACCCCATATTGCAAATTACATTTCAGAATTACGAATTAATTATA
TACAGCACATTGCTATTAAGTGGTTTATTTTTTCCCTTTCACTTCGGGGTGGCCTAGAAC
ATGAGGGCAGAAATTAGGCAAACAACAAATTGAATCAAGTAATATATATATATATATTAC
TTGATTCAATTATTTAAACAAGCGCTTTGGTAGTCCTGTAGTCGAAGCGATGGCAGATCT
GGAGGACCTTAATTCGCGCTCTCTACATTGGGACCTTTCAGCGGGAGATCAGGGACAGGT
CTGGTATATATCACAGCCAACAATAGTCAAAGTATGCCAGCAGTTTTAGCAGCTATGAAG
TCCCTTTCTGGTATATTCAAACTATGATTAAAATACAATTTTATGAGATTGCTGGGTTTC
CAATTGGGGCGAATTGGGCGATTGTACTGCGTCTGTAGCCACCATCCATGAATGATTACG
CATTTATCAATCGCAAAAACTTTAATTCAATCAACGTTCAGATCATATGTGATGCCAGGA
TGTTTGTTATAGCCCGGTGGCCGGGTGGGACGCGCGTCTCTATTTTTCTAAACTGCAGCA
TTGGAACAAGGAGGGCGCACTGCATGGCTGGAGTCATCTCCTCGGTGAGTTACGCCCTCG
TACAATTATTATAATAGTTCTACATTTCTTTGGTGAAATGGTTGGATGTGATTCCTCTTG
GTGAAAAAGGTTATGCCCTGACTGAGTACATACACCGCTTGCAAATCCTGAAACAAGCAG
GAGTGCGCACACACGCACACGAACCACAGTGGAGTGATGTATAGGTTTGTGCAGGTGGCT
CTGTCTTGGGTAAGCGGGGTGGGGTGGGGGGACTGCTATACACACCAGAGCAGGCCTGCA
ACATAATTATGGCATGCGGGGTTCTCCGCGATATTGCGCTGGAGAAAGGTACCATTCAAT
GAAGTTCAGTGGCCACAACACCCACCATTGTGGGCTCTACGAAGGAGACAGGATCTTATT
CTGAGCTTCTAATGTAGCAAGTTCTATATTTCAT
>NODE_258_length_313_cov_10.376997
TGCTGTAGGCAGGTCACTTGGCAGCGACTTTAGACTCTGCGTGTTTTTTCACGATGACTC
ATGGCCGTGACGGACAGGGAAATCGATATTTTGACTTTGGCCAGTGTTTTTTGTCTTACA
GGAAAAGTGATGGTAATGGAAAAGGACAGTAAATAAGTGGAGGCTTTTTGACAAATGAAT
CCATTAACATTTCCCTGTGTCGCCTGGTGAGCAGATTTGCCATTTTATTGGGCAGGAAAA
AGGAGCCGGTAAATCTGTGCGGCTGAGTGAGGAGCTGAGAACAGGCCAGAGGATAACACA
TCTCCCATGATGCAGCACTTTATTTCCCTGTGAAATGGCATCTTTATCTGCCTAAATTAA
GTTTTGATTCCTTGCCACATATg
>NODE_259_length_101_cov_30.297029
AGACAATATTTATTTTACATTTGTAATATATAAAAAGTATTTGTTACTAATTTTATCAAA
GGCAATGAGAGAGGAAATAACCAAGCACATGAGTAAGACTTAACCCAGCAAGAGGGTTAA
TTTCACCCACTGGTTGGGTCAAACGAATGACCCAGAAATATGGGTTAAATG
>NODE_261_length_188_cov_7.281915
CAACAAATGGCAGAAGTGGCATTATTGTCTTAAACACTGTTGTAATCTTTAAAATATTAT
AGCATTAACCACTCTTTTGCATAGATAATTGTGTACAATCCCTGTATTTTTCCAAATAGT
AACAAACCAAACAATGAAAAAGTATCTAGTTAATTTATAAGTAATTTATGGTATAAAATA
TGTACATGGTTTCAATTGTGACAATATGAGATTAAAGATTTTATTTATTTATTTAAATTT
TAACCAGGTGAACACAAT
>NODE_265_length_229_cov_15.729258
TGTTCCCATCCCTGTAAACGGTGTCAAACAACCCCACAGTTCCCATGTTGGTCTTGGCTT
CAGGACGTAGCCTCTCTATCCACCCTACTAAGCAGAAAGCGTCATAAGTGGAGCTTTTGC
TTTTTCATTGATCTCTTTGTTTCCAATAGCTGGAAGGGCACAATATCTTCTCCAACCTAA
CTTCCAGCGAGTACGAACAGGTGCTGGAGATCATACGCAAGGCCATCATCGCCACAGACC
TGGCACTCTACTTTGGCAACCGTAAACAGCTGTCTGAACTGCTGAGTACAGGAGCACTg
>NODE_267_length_226_cov_12.991151
GTGTTTCTGTCATAGGCCAAACTGTTAGACACAAACACAAGTGATTTACACAAGTGATTT
ACAGAAGGGTCACAAACTATGGTGATACAGTGTAACACACTCAAACTGCTATGAATAAAA
TATGTTCTTACCCTTTTCGATGTCCTATAAACCATCAAGGCCTTGGATTCTTAAATGTTC
AGAATTAGAAATAAATAGCTTTCTTAACGTAGTTTATCTTGTTTTGGTCATTTCACAATA
CTAAATGTTGAGTATATCCCTTAATTGATGAATCTGGTGGAACACCagggtgtaag
>NODE_268_length_457_cov_13.277900
AAATCAATGAAATAATACCCCTAGTAATAAGCTCAAAGGAAAAGCAATCGATTGATAAAA
CAAAAAAGATAAACATCTCGCCTTTTAAAAGATAGTGACAGACAGCAAACAAAGACCAGA
GGAGGTACATCAAAACAAAATGCAAATAGTTGGGCTAGATAGTCTCCAGTACCTTCTCAC
TATTGCTATGCTGATTGTCCTCGTTTAGGGTAGTGCTACTGCATGTAtNNNNNNNNNNAA
CCTGGGGTTCAGACCATTCTGCGTCCTCTTCCAATGAGCCGCCCCCAAAGTGCACCATTT
TCTTTTGCCTCTCAGATAAGGTGTTGTATGTTGAGTCGGACAAAAATGCCTGCTCAATAG
TTTTTCTTTCCCCCCTCTGACTGTCCCCTACAGGTATGGGATGAAAAAAGAAAAAGAAAA
CACATGCAGAGGTGTAAATAAAACAAAGGAAACATGGAATGACAAAGGACTCTGGGAGGA
AGCGTTAGGGGGCGGGGCTCCGATGTCTCACCAAAGACATTggggaa
>NODE_269_length_1137_cov_32.868073
GAACTCATTGTCATGTTCAAGAAACCAATTTGAAATGATTCAAGCTTTGTGACATAGTGC
ATTATACTGCAGTGATGGGCAGTAGCGTCGCTACAAGTAGCGCCGTTACTAGTTTAATTA
CATTTTTCAGTAGCGTGGTCGTAGCGTTACTGTTTTCTGAATCAAATAGCTTTACAGTAG
TGAAGCTATTTTATTTATCAAGTAGTGCGGTAGCGTCCACGCAAGCTACATTTTCACGAG
TATTTCTGAAGCTCAACTCTGAAATACAACCGCTAAGGGTGTTAAAGATCAGTGACTCAC
TCTACCACCATACACAGCCTGTATGTGTAGCCGAATAGTGATGTGCGAATCCTGAACGAT
TCGTTTTTTTAACGAGTCTTTTCAATGAAATGGGTGTACTGAATCACTGCTCTAAAAGAC
TTGTTCATGTGAATCACTTTTGCGCAAGTCAAAATCACAAAGATTTAGCAGGTGAAGTCG
CGCAGAGTGTCGTTTAGAGTTGCTTTCAACTCCTCCCACCTTCTCCCTTTCGTTGTTTGT
GGCCATTCTTTCTTCCCAGTCCGCGAGCCTAAAAATCTCTGTCTGATATTCAGAAATGTC
CCAACTCCCAGCAGAGAGTGAGGAAGATATTCTAAACCCAGACTTGGTGAGCACAATCCA
TTCAGCAGGGAGTTCACTAACCAAATGTTATGAAATACATTGACCACATATTACAGTGAT
AGACAATGTAGCCTAACAGAATAATAGAGGAGTATATGTAGCATATTACAACTGATGGAA
TCTGTTCATATTCATATCATAATGTGTTCATATGTTAAGCTAGCTAAATAATACAAGTAA
TAATATAGCTCATAGGGTTTGTGTCACATTTTACTGTAGTCAAATGTAATGATGGGCATA
ACTTAGGTCGACAAAGGTTTACCTTATGAAGACTAACTCATTTGCTTTTTGTCTGAAAAT
GGTTCATTTGTTTTCATGTGTGCTTGAAACATTTAATTCAGCTATATTATAGAAAACAAT
ATGATGCCATCATGAGATAGAGATAGAATTAAGCAGTAGAACAAAAGGATTCATTAAATC
TTTTAACAGATAGCATTGACTTTGAATGAAGTCTGTTCAATCTAATTAAAAGGCACTGGG
GTTGCGGTGCCACCGGCTTAAAGGCACCGGGGTTGCGGTGCCACCGGCTTAAAGGCACCG
GGGTTGC
>NODE_270_length_828_cov_157.562805
ATCTCAAAGAATTAGCATATTTCATCTGACCAATAAAAGAAGTGTTTGTAATACAAAAAA
AAAGAAAAAGTCAACCTTCAAATAATTATGTTCAGTTATGCACTCAATACTTGGTCGGGA
ATCCTTTTGCAGAAATGACTGCTTCAATGCGGCGTGGCATGGAGGCAATCAGCCTGTGGC
ACTGCTGAGGTGTGATGGAGGCCCAGGATGCTTCGATAGCGGCCTTAAGCTCATCCAGAG
TGTTGGGTCTTGCGTCTCTCAACTTCCTCTTCACAATATCCCACAGATTCTCTATGGGGT
TCAGGTCAGGAGAGTTGGCAGGCCAATTGAGCACAGTAATACCATGGTCAGTAAACCATT
TACCAGTGGTTTTGGCACTGTGAGCAGGTGCCAGGTCGTGCTGAAAAATGAAATCTTCAT
CTCCATGAAGCTTTTCAGCAGATGGAAGCATGAAATGCTCCAAAATCTCCTGATAGCTAG
CTGCATTGACCCTGCCCTTGATAAAACACAGTGGACCAACACCAGCAGCTGACATGGCAC
CCCAGACCATCACTGACTGTGGGTACTTGACACTGGACTTCAGGCATTTTGGCATTTCCT
TCTCCCCAGTCTTCCTCCAGACTCTGGCACCTTGATTTCCGAATGACATGCAAAATTTGT
TGTTGTTTTGTTGTGCTGCTTCTCTGTAGCCCAGGTCAGGCGCTTCTGCCGCTGTTTCTG
GTTCAAAAGTGGCTTGACCTGGGGAATGCGGCACCTGTAGCCCATTTCCTGCACACGCCT
GTGCACGGTGGCTCTGGATGTTTGTACTCCAGACTCAGTCCACTGCTTCCGCAGGTCATC
CAAGGTCTGGAATCGGTCCTTCTCCACAATCTTCCTCAGGGTCCGGTCACCTCTTGTC
>NODE_271_length_427_cov_42.971897
AGACACCCGGCCCGAGACCCCCAAAAGCAAGCAACACAAGTGATGCACAGTGGCTAGGAA
AAACTCCCTAAGAGGAGGGACCTGGGAAGAAACCTAGAGAGAGGACAGATTCAATGGGTG
GCCAGTCCTCTTCTGGCTGTACCGGGTGGAGGATCTGAAGGTACACAGCCCATTGTAATA
AGGTCACTTTGTTTATCAGTGTTCAATTATTATCCAGCAATGAAGATATGATGGGTGGAC
TGTGACCATAGTCTTTATGTTGCATCCATACAGTTCGGTGGTCTTGCGAAGGAAGACCGA
GAAGCCGCCTGGAGATGAAAGCTGGCATCATCAGGTGGAAACGGGATCATCAACCGCAGT
GACATGGGATTCAGCACAGCAGCGGGCCGGGCACAGGAAAGGGACAGGAAGGAGTCATCA
GGCCACATGGTCCTGTCGCATGTTCCTAGGGTCTTCCTAGGATGAACATGACATCAGGAA
CATTAGAGTGGGCATAC
>NODE_272_length_307_cov_184.921829
TTTTAATACTGATGATTTTGGCATACAGCTCATGAAAACCCAAAATTCCTATCTCAAAGA
ATTAGCATATCATGAAAAGGGTCTCTAAACGAGCTATTAACCTAATCATCTGAATCAACT
AATTAACTCTAAACACCTGCAAAAGATTCCTGAGGCTTTTAAAAACTCCCAGCCTGTTTC
ATTACTCAAAACCGCAATCATGGGTAAGACTGCCGACCTGACTGCTGTCCAGAAGGCCAT
CATTGACACCCTCAAGCAAGAGGGTAAGACACAGAAAGAAATTTCTGAACAAATAGGCTG
TTCCCAGAGTGCTGTATCAAGGCACCTCAGTGGGAAGTCTGTGGGAAGGAAAAAGTGTGG
CAAAAAACGCTGCACAA
>NODE_273_length_111_cov_41.342342
ACAAAAACTGCCCAAAAGCGCCTATACTTCCTGAGGAGACTCAAGAAGTTTGGCATGTCT
GCCAGGATTTTAACAAACTTCTACAGGTGCACCATTGAAAGCATCCTTTCAGGTTGCATT
ACAGCCTGGTACGGCAGCTGCTCCGCTGCTGATCGCAAGGCCCTTCAGAGGGTGGTGAAG
T
>NODE_274_length_534_cov_14.234082
TATGTACAGTATGTTACATAAACACACACATATGCATACATTGAATAAGTTCAAATCAGT
GCAGAGTGGGTAGAAAGCTGTTGATTCTATACTACACAATACACATGATTATATAAATAT
AATTCCCAACTAAAATTCTCTCTCTGCTGTTATCCCTCCCTTGCTTTTTTCTGTCTTTCT
GTCTAGTTCCACCAGGTTAGAAGAGTGATGACCATCCTGTTCCTTACTATGGTTATTTCA
TACTTCAGTTGCATGAGAGCTGCGCCCATGAGAGACGGTCCGGGTATGCGGGGCCACCGA
ACGGATGGCTACTTGGGTGCAGCAGTGATGGCCGGCCGGGGCCACGGGACTCCACAGAGT
GGGGGTGGGCCTGGTCAGCGTGACGGACTGCCCTCGCTTACAGACACATTTGAGCAGGTG
ATTGAGGAGCTCTTAGAGGTGGAAGGAGAGGCAGATCAACTGGAACCTGGAGCTGATAAG
GGCCAGGGAGGAGGGGGTCCCTCCTCTGTGGTCAACAAGGAGACCACAGATGTCGACCTG
TATGCATCACGGGTGATGATCAGCAACCAAGTGCCTTTAGAGCCACCATTGCTCTTTCTC
CTTg
>NODE_277_length_154_cov_11.415585
CCCCCCCCCCCCCCCTCCGGTCATGTACATTTGTTTTCAAAGAAGACGGTGAACGCACGG
AGCCATGTCCACTGAGGTATGTAATGTATGATACAAGGCATAAACATTTTGAGATAGTGT
ACTGTTATCAAACGTAATCCGTCAATTTAGGGTTGAAAAACAAGAGACTAAGAAGTATTT
CAGTTTGTTTCATTTATTTTAGCCTACCTCAATTGTAGACTAGa
>NODE_278_length_113_cov_22.017698
GAAATCGTTATGAATGCCAGTGCAGCCATTAGTTTCATCTTAAAATAAGCGCCTTTTCTG
GGGCTGTTTGGGGCTAGAGGATGCGAGAGGATGTATTTGGCTCTTACATCGTAATATCAA
TTCAATACACATCTATTTTTTCATACCTTTTTCATGGTAGTTTCTTATTGGCCAAGACAC
ATG
>NODE_279_length_174_cov_141.436783
ATATCAATTCAATACACATCTATTTTTTCATACCTTTTTCATGGTAGTTTCTTATTGGCC
AAGACACATGTCATAAGATGCCTTGGAGGAACCCTCTCCCTTACCAATCAACTACCACAA
TACAATATTGACATCTCGTTCGTTCAATGATTTGTTCCAAATGTCTTCTCCAATTTGTGC
GTACAACGACCTGATGGTAAAGCGAATATCAGATGTGTTTAGCATAAGAGAATTATAACC
TCAA
>NODE_280_length_111_cov_70.774773
GCGGACGGAGTGCACACTAGCCCTAAAATGACCCAGCAGCAAATGAATACAAATGTTGAG
AAATAACATTACTATATCATTTAGTACTACAGCTTACTATCCAATGTGATATACAAATTC
CCACAAATTGATAACTGATAATGTTTTTAGAATTAGACATAATCTGATGTATGAATCTGT
T
>NODE_281_length_236_cov_31.101694
TAGGGCTGAACGATTATGCGTATCGCGATTAGCTATTCACTCCAAAGCCCGTTCTCATTG
CAACAGTATATAATGCCCGCAACACGAACTCGGATATTTCATTTCAAAATAATAGCGCTA
GTTTTAATTCATTGCAATAAACTTTGTAAACCTAGTGAATTGTAACCAAATGCAATTGTA
TTGTGTGTGAAGAAATAATAAGAGTATGTGATAGCAAAAACGGCACATTTAACATGTTTT
AATAACTGGTTATTAAAAACATTAACAAATAAGTTGTACACAAATCGATTGACTATATTG
TCAGTG
>NODE_282_length_308_cov_316.266235
CATATATTTTATATTTTCAACAATTTCTCATTAATGTTAATCTTAGTATTCATTTAAATA
AATATTATATAGAACATTTAATAAATATTGTTTGTTTATACCTCTTCATGTTTTGTATAG
GTCTACTAATTTTTAGATTGAAAGATGGAGCTAAACTGTTTTGATGGAGGGAGGATTGTA
GGAGCACTGGGGTGTCAGGTGTGACAATGGCAAATAGTTGACATGGCTCTTGGGTCAAAA
AATAGGGCCCCTTAGTATAATTTTGTTTAGGGCCCCAGGGAGGTCAGGACCGGCTCTGAT
ACTGCATCATGTCTGATTCATTCCAGTAACATATATTGCAGTGAATTCTAAACAGTAGAG
AGGTATCCTTGTTTTACA
>NODE_294_length_318_cov_132.984283
GACCACTGTTATTCAACGATCCATAACAGCTTCAAACCCATCCCCCGCCCTGCCTTTGGA
AAGGCAGATCACATCTCCATTCTTCTCCTCCCTACCTACAGACAACGTCTTAAACAGGAA
AAACCGGTTTTTCGGTCAATTCAAAAATGGAGTGACCAATCCATTACTACCCTCCAAGAC
TGCTTTGAAACTACAGACTGGGAAATGTTCCGTATTGCAGCAGGTGACAACATCGATGAA
TTCACTGACTCTGTCTCAGCATTCATCACCAAGTGCATAGATGATGTCGTCCCGCGGGTC
AATGTCAAGACCTTCCCCAACCAAAAGCCCTGGGTTAACGGTAATGTCCGTGCCAAGCTT
GTAGCACGGTCCTCTGCCTATAACTCTG
>NODE_295_length_71_cov_195.450699
GTAGTCTCTTTTAGCATCTCTGATGGCCTTCCGTAGGTCATATCTGGCCCTCCTCAGAGC
CTCCGGGTCCCCAGAGTTATAGGCAGAGGACCGTGCTACAAGCTTGGCACGGACATTACC
GTTAACCCAGGGCTTTTGGTT
>NODE_297_length_130_cov_16.092308
ATAATAATAATAATAATAATAATAATAATACCAACAATTATAATAGGGTTACTCCGTACC
GGAGTACCCCTAATAATAATAATAATAATACCAACAATTATAATAGGGTTACTCCGTACC
GGAGTACCCCTAATTAAAATTGCAAAGCAATAATGTCGGGGTACTCCAAATATGGCCAAC
ATGATGAGCTACGTGCCCAA
>NODE_299_length_202_cov_178.470291
CAGGCCATTCGGCTGCTCAACATGGAACACAGACACTGATCGCAAATCGTCTGTTGAGCA
CTAGCACTCTCTGGTCACTTTATGCTCTCTACATCTGATGTAGCAGAATTCAAATGCACC
TTTGAAAACAATTTTCCATGCCAATTCTATAATGTTTACTGCTTCTACTGTTGTACATTT
TCCAGACCACTGCTCAGTACATAGCGTTTTATTATTATCATTATTACTATTACTATTATT
ACTATTGTCATTCCTATTTTAAAATTCTATAT
>NODE_300_length_71_cov_62.000000
TGCCCATTCTCACCATCTGGGGTCTGCTCGTTAGGAAGTCCAGGATCCAGTTGCACAGGG
AGGTGTTAAATCCCAGGGTCCTGAGCTTGGGAATGAGCTTAGCAGGAACAATAGTGTTGA
ATGCTGAGCTGTAGTCCACAA
>NODE_304_length_260_cov_12.969231
TCCATCCCACTCAGTCTGGGGCTGGCTCCGTAGCTTCCCACAGGGTGTGTACCGATGTAC
GGAGAGCGCATTTCGACAGATGCCATCAGAGTACAAGCATATGAATTACCAGGCAGCCTG
CCATCTACCGAGTTCACACAGAATGACATTAATACCTGATTAAGAGCCAAACAACAACAC
AACAACAACATGAAAGCCATGGCAACTGGGACCCAGGTAAAGGTTCCATCATTTATATAT
TAATGGATTTATTAACAAAGCCTCAGATGAGCTGTGAGTGAACCCCACTCAAAAGTTACA
ATGCTGGAGCAGTAGAAGGTTGACGCCAGg
>NODE_305_length_275_cov_126.919998
TTGTGCGTACAACGACCTGATGGTAAAGCGAATATCAGATGTGTTTAGCATAAGAGAATT
ATAACCTCAAGTTATGGACAACGTTTTATTCTTTCATATATTTATTGAGAATTAGCTAAC
TAGTGCGCACTCCATGGCTATGGATTTCGGTCAGGACATTAGTAGCGAGGCAGAGAGGCA
TAGCATTGGGCGCAGAGAATGGGATGGAAAATAACAAATAGTGGATTATTTGTTGTTGCA
GCAATTCCAGAGTTTGGATGCAGAGAAGGTAAGGATCAAAATTCAAAACTGCTGAAAGAC
CAAACTTCACAGATTACACGCCCCCCGCTCACGCCAAGACCCTTG
>NODE_308_length_90_cov_126.966667
AAAAGATATTTAACTTTATATGGGATGGTAAGCCAGACAAAATAAAAAGAGCATACTTGT
ATAATGAATATGAACACGGAGGTCAAAAGCTATTAAATATTAAAGCATTGGATCTTTCAT
TAAAAGCATCAGTTATACAAAAGGTATACCTGAATCCTAA
>NODE_310_length_71_cov_115.253525
AACTTTTCAAGGCTTGTTTGAAAAATAATGACATCTTAGAAATTATTTCCTTTTCCAATA
TCTGAAAATGTTCAGTTGTAATTTGTAGGAAAGGAAATAGGTCCTTACTGAACAATGGGT
GAAATACTCTTATTAGCTTAC
>NODE_311_length_272_cov_97.731621
AGGCTCCTCCCACAGCGTCCATTTTGTGCCCCTTAGCGTCCGTGAATCAAATTTTCAACT
TTTTTTTGATAATTATTGATATTCAGACTCCAGAGAACATTTCTGCACTGGTTTCATTCC
GATCGGGGGAAAAACCTAGGACTAGTTCGCGAAAGTAGTTTTTCGACAAAATTCAAAATG
GCCGAAAATCTATCATGTTGGAAATGAAAGGGAAGATATACATTTGTTCTTCAGGAGACC
AGCTTTCCAATGATATGAGAAACTTGAAACTATGTCTTATAGTCTATTAATTATGAGCAG
TTTTATACAACTGATCACTATAGCGCCACCTAGTGTTCCATC
>NODE_313_length_173_cov_48.046242
TTTGGTTACACTTTATTTGGAGAGTCTGACATTCCATCTGTATGTGCTCTACAGATAGTT
TGTTGATGATATGACTATCAACAAACTATCAACAAACCATCTGTTGATAAGCAACTAATT
GTGTATTTTAAGGGTAGGGGTAAGTTTAGAATATGTTTTAGGGTAATGGTTAAGGTTAGG
TTTAACATAAGGGGAATGGTTAAGGTTAGGATTAGGGTTAGGGTTAGGGTTAGTAGATAG
TTT
>NODE_314_length_99_cov_126.282829
TAAAAACTGCTGGGTTAAAAAATAACCCAACCTTAACCCCACCGCTGGGTCACTATTGGA
CAGAACACGCGCTGGGTTGGTTTGACCCAAGTGCTGGGTTTTACCATTTAACCCATATTT
CTGGGTCATTCGTTTGACCCAACCAGTGGGTGAAATTAACCCTCTTGCT
>NODE_315_length_200_cov_16.805000
TTCCAACTATAGCACTTTACAATTGATTGAAACAAAATGTCACATTATGCCCTGTAGCTT
CGAGCTGTCCTTCCGTTCACTGCCTTAATTATTCATCAATTAGCAGTTTTTTTTCCAAAC
TGATGTTTCATTCCGTTTGCAGAGATGGATGTTTTCCCTGCTGTTATCAGTCCAAAGTCA
TTAGTTTCTGGGTTTGCAATTAAACCTTATGCATAATTCACGAGCCAGGCCGAACTATGT
TTCTCTCCCTGTAGAGTACTAGCGTCCCaa
>NODE_320_length_390_cov_18.307692
CACTCAAGGTCCTAAATGACATCATAACCGCTATCGACCATAGACACTACTGTGCAGCAG
TCTTCATTGACCTGGCCAAGGCTTTTGATTCTGTCAATCACATCATCCTCATTGATAGAT
TAAAGAACCTGGGTTTTTCTACTGACTGCCTAGCCTGGTTCGCAAATTATTTCTCAGACA
GATTTCAGTGTGTCAAGTCAGAGGGCCTACTCTCCAGTCCTCTGGCTGTCTCTATGGGTG
TGCCTCAGGGTTCAATTCTCGGGCCGACTCTATTTTCTGTATACATCAATGATGTTGCTC
TTGCTGCAGGTGACTCTATGATTCACCTGTATGCAGATGACACCATTCTTTATACATCTG
GCCCGACGTTGGACTCTGTGTTAAAAAACCTTCAAGTAAGCTTTAATAACATACAACATT
CCTTCCGTTGTCTCCAACTACTTTTAAATCCTAGTAAAAC
>NODE_321_length_554_cov_29.247292
TGAGCACATGTCCTACTAGAGGACGTCAGGCACTTGGGCCACAATCATGGAACCTGTTGC
TGACAGTTTGGTCAAAAACATGGTCACTTTGTAGGGCTTTGGCAGTGCTCCTCCTGCTCC
TCCTCGCAAAACTTAGTAGATACTGGTCCTGCTGCTGGGTTGATGCCCTACGGCCCTGTC
CAGGTCTCCTCATATAATGGCTTGTCCCCTGGTATTTCCTCCATGCTCTTGAGACTGTAC
TGGGAGACACAGCAAACCGTCTTGCAACGGAATTTACAGATGAGCCATCCTGGAAAAGCT
GGACTACCTGTGCAACCTGAATGGGCTGCAGGTACCACCTCATGCTACCAGTAATGACAA
GGACACTAAAACACAACACTATAGAAGAATCAGTCAGTAAGGATGAGAGAGCACCTCCGG
TGCACCTGTAGTCACTTTCATTTGCAACAAACAGGTGACATTGATTCACAATCACTTATG
CATCCTAACTGGTAAGGTTGATATCCCTGAAGTTTAATTGACCTGGTGTTATATTGTGAT
CGTTGTGTGCCCTTAAGTTTTTGATCAGTGTTTTTATGTGAAAGCATTTTTTAGGGGAGT
GTCTGATTCATTCTCTTCAGCAAa
>NODE_322_length_172_cov_184.970932
TATCGCACCGTTGTGACGAAAAGAGAGCTGAGCCAGAAGGCAAAGCTCTCAATCTACCGG
GCAGTTTTTGTTCCTACCCTCACCTATGGTCATGAAGGCTGGGTCATGACCGAAAGAACG
AGATCCAGGGTACAAGCGGCCGAAATGGGTTTCCTCAGGAGGGTGGCGGGCGTCTCCCTT
AGAGATAGGGTGAGAAGCTCAGTCATCCGTGAGGATCTCAGAGTAGAGCCGCTGCTCCTT
TG
>NODE_327_length_71_cov_72.535210
TTGGTGCCCCTTTGGAAGTGTGTGTCTTGGCAATGTGGGTGGGTCAGAAGCATGCCTGCT
TGCTCCTGCCTGAGGCTTCCTTGTGCAGGACCACGTCTCTTGTCCCCCCCCTGTCTCAGC
CCCAGATGTTATGCTGCAATA
>NODE_333_length_332_cov_18.713856
CCAACACTAAAGCTCTCTCGCCCCTTCCCACTGTCCTCTCTCCTGCGTGCTGCTGATTTA
CCCGATGATGCTAATGATCCATCCCGCTCTATTCTGATGTAAGGCCCTGTCTGCGCGCTT
CCCTTTCATCCACATACAAATGTGCTCTTATTGCCTCTTCGCCCTCGGGCCTTTCAAGAT
GCCTTTTTGAAATATGCCGTTTGATAAGCACATCATTGGCTAAGTCCCCGCAGTGATTAG
TGCTGGCTTTAATGTGAGTGAAGCAGGAGTCCATGAACCTTGGCTCGCTGCCGCACGGCC
CCAATTGGCCCTGGGGCCCTTGGCATATGTCAGGGATACTGGGAGATCAGGCCTGAGAAG
AGTGGTCAAGGCACACACCGTCTGAGGCGTCTTCGACACACa
>NODE_336_length_191_cov_8.539267
GATCTAGCCCTCTGCCGTACATCTACAAATAGTTCATGTTTGATCAGTGGATCTTCCAGT
GGCAGCTCGTTGTGCATAGTCCACAGTACTTGTCAGGAAACACAACACAGCTTCATGGAA
TGAATACACTTGCTGTGGTGTGATGTCAGCCTCGTCAAGTAATCTGTTAAGTTTAGCCCT
GGTTGTGAATCCAATGTTCAACTTTCTTCCTTAACTGAACCCCGTCaaaagaaataattt
ctttcaagatttaaagtttta
>NODE_337_length_71_cov_11.422535
TCTATTTATCATCATTAGTCATTTAGGTCAACATTGGATCATTCAGAGATCCTCACTGAA
CTTCTGGAGATAGTTTGCTGCACTGAAAGTAAAGGGGCTGAATAATTTTGCTCACCCAAT
TTGTCAGTTTTTTATTTGTTa
>NODE_338_length_306_cov_30.797386
GCTTGTGGGAGAGAAATGTAATGGAAAAAAATGAATGGATTGTAGAATAATATTGAACAA
TTCTGAAATTGCAGTTATTTTGATGCTTGTGATTATTGAATATGTACTTTAGAGAAATTT
CATGGAAAAGATGATTCTGATGTTAATTCTGTAGAATAGATATGTATACCAAATGTAATC
TTTCCAATGCTATGAAGAATTTATACATGAAATTGATATGCAATAAAACCTGTGTGCTTT
TTATATGAAATGTGTCGTGCATTTGTCATCTATCTTAAAGGGACCAAATTGCTTTTCCGT
CGTTGTATTTTCCATCTACATTGCCTATATTTCATAGACCTATATTTACAGTTTAGAAAG
TCATGGAGATAACTTc
>NODE_339_length_71_cov_16.887323
AGAGAGAGAGAGAGAGAGAGAGAGAGAGAGAGAGAGAGAGAGAGAGAGAGAGAGAGAGAG
AGAGAGAGAGTGAGAGAGAGAGAGAGAGAGAGAGAGAGAGAGAGAGAGAGAGAGAGAGAG
AGAGAGAGAGAGAGAGAGAGA
>NODE_342_length_137_cov_10.919708
TACCAGGTGCTGTAAGCATTTTCTTTCAAATTAATAAAAAATATATTGTCTAATTTTAAA
TTGGGCTGACATCAGTGATATGAGGACTGTGTTTGAATTCTATACTTGCTTACGGCCATA
CCACCCTGAGTACGCCTGATCTCGTCAGATCTCGGAAGCTAAGCAGGGTCGGGCCTGGTT
AGTACTTGGATGGGAGACCGCCTGGGA
>NODE_343_length_230_cov_23.969564
CCTGCATCTGAGACCTGAGCGTCTTTATTTTATCTCAGAGAAAATCCTTTTCTTTGCCGG
ATTTTGCTTATCCATGTCGTAAATTCTAAGGGCGAGGCCTCTAATCAATGCATATTTGTG
GGCGTGTTATGTAAATTACGATGGTTTTCAACCGTCTGATTTATCAACAGCCGCTCATTC
GTACGCTGGAATTGGAGTGATACGAAAGTTTTGTAAATCACACGTGAGTCTCGTCGTAAG
ATGATTTCTGCGCTCAAATCTACACTGGTTTCTACGCACGTTTGATAAATGAGGGCCAGT
>NODE_344_length_121_cov_53.818180
ATCATCAAAAAACTTGAGAATGTTGTTCAATGTCCCAATGTGATGTTCTATACCAAATTT
GGCGAAGATCTGCCATTAGGGGGCGCTTTAATCAACATTTATTTGTTTTGGACACTAACT
TAATACATTTAACTGGGATAATTGTGATTACAATATCTTTTCCGTAGTAAATGCTATCAA
CATGAAACGTT
>NODE_346_length_323_cov_31.092878
AGGCCTGTTTTTTCGCGATTACGTTAAAACTACGGCAAGCAACTTGGATATAAGGTAATA
TTATGAAACTACAGTCCACGACGGAAGCAATTAACTAAATTTAATCCCGGAAAAGCGTTG
TTAAAAAATCATCTGTCCAGCCTACCCTAGTATATAACGTGCTGTCAGCTGAATAACGCA
ATTGTGCAAGCACTAAATAGGACTATGCATTTAACAACTATGGCTATCTGTGTATTTTTA
ATGAGCAAGGTCTCTCTACAGCTAGTTAACTAAAAGCTGTGAAGTTAGTTAGCTGCACAG
GTACTATGTAGCTAACCTACCTGCATTATTAACGTTAGTTAATAGCTACCTGCTAGCTAG
CTTGTTTAGATGTCTTCTTTGTATTTGTTAAAA
>NODE_349_length_476_cov_25.153362
TACAGTTGGATGCAAATGTTTAAGCACCCCTGACAATTTACTTGATTTACATTTATAAAT
AATTGGGTGTTTGGATCAGCAATTTCATTTTGGTCTATCAAATAACTAAAGGACACAGTA
ATATTATGGTAGTGAAATTAGGTTTATTGGATTAACAGAAAATGTGCAATATGCATCAAA
ACAAAATTAGACAGGTGCATAAATTTGGGCACCCTTGTCATTTTGTTGATTTGAATACCT
GTAACTACCTAGCACTGATTAATTGGAACACACAATTGGTTTGGTGAGCTCATTAAGCCT
TGAACTTCATAGACAGGTGCATCCAATCATGAGAAAAGGTATTTAAGGTGGCCAATTGCA
AGTTGTTGTTCTCTTTGACTCTCCTCTGAAGAGTGGCAACATGGGGGCCTCAAAACAACT
CTCAAATGACCTGAAAACAAAGATTGTTCAACATTATGGTTTAGGGGAAGGCTACAAAAA
GCTATCGCAGAGATTTAAGCTGTCAGTGTCCACTGTGAGGAACATAGTGAGGAAATGGAA
GACCAC
>NODE_351_length_211_cov_18.175356
ATTCAAATAAACCATGTTACAATCAAAAATGCACGCAGGAGAACAAAATATCATAACTCT
TAGTCAGTATAGATCATTCTTCCTCTCAAGTGTATCTAGCCTAGGTTTGATGCATATTTC
TGCAAGCCCAAGCAGGGTACCATAGAATTACCACTTTACTCCTGCCGGCCTTGGGGCTTT
GGAGCCGACTTTGACATCAAGAGAGCATGTTTGGGAAAAGGAATGTGCGGCAAGCTTTCA
GCTCCAGGTATTTCTCTTTTAAGGCGGGGTGGGCTGTGTGg
>NODE_362_length_236_cov_89.063560
ACATTAAAAAAATATAAAAAGGGCTTTGACCACCTGACCATAGGTCCGATTGACTTGAAA
TTTGGTATGTTGTCTCTTGGTCCAAGGGGCCATGTATGTCTATGAGGACATTGCTGTATC
TAATAAAACATGGCCGCCATCAACCAATGAAGTTTAAGCACGTATAAAACAAGGTTAACG
GAGGCCGATCGGAACGAAACTCGGTGGTCATGTTCAACTCAAGGCCAGAGAGGTCTGTAA
GAATTTTGAAAGAAATCGGCCACTAGGTGGCGCTGATTAGTTTTTTGTCTCTATAATCAC
GTGGTG
>NODE_363_length_71_cov_28.619719
GGATTATTAGGAACACCATACTAATACTGTGTTTGACCCCCTTTCGCCTTCAGAACTGCC
TTAATTCTACATGGCATTGATTCAACAAGGTGCTGAAAGCATTCTTTAGAAATGTTGGCC
CATATTGATAGGATAGCATCT
>NODE_364_length_215_cov_13.195349
AGGTTTTTGCTTTTACCTTTTTACCTGCATACACTCGGCCCTCCATGGAACCGGTTTGAC
ACCAGTGGCCTAGTGTATGCTGGTTTTTGGTCTTTCCCTTTAATTTCAGCCAAATTAGGA
CCTAGGCTGCCAGGTGAGGGGAGATCCTAACCAATTAGTGAACTACTCCATTAGCCTTGT
ACAAGTTGAAAGCAAAAACCTGCATACACTAGGCCCTCCATGGAAGGGTTTGGAGATCCC
TGATGTAGAACATGAAATTACTAATTTCTATTAGCCAAAATCATt
>NODE_365_length_126_cov_25.325397
AAGATAAATTCATAATTAATGTAATATACTTTTATTTAGCAGATTTAATTGTGGTGTTCT
ATCCTAACCATTATTTCCTATATTTCTAAGCAGATGATCTATGTTATATTCTGATAAAAT
GCCACACGTTGGGGTTATTAGAGTACGCTGGATCATGTGCCTGTGTATCTGGCAAACTTT
ATTTCCTGTTTGGAGT
>NODE_366_length_340_cov_70.641174
TCTGGGTTGTCCTTGTGGGTTCATCAGAGACTGTGATATTGACTCTCAAAGTTTGGTCAA
TTTTGCCCATAAATGACCATTTGACCACAAATATAAAAATCATCTTAAAATCAACAGAAA
GTCTGATTGACTTGCACTTTGGCATACAGGTGTCTCATATATGCCTTCCTTAATGGTGAT
ATGGACTAAGACATACAATACAAAATGGCCGACAAAATGGCCGACACATGTTTTATTGAT
AAATAATGACATTATAGTGTCATATTTCCTGAACCATACATGATAGAAAGTAATGAATGA
TAACATGGGAAAGAGGGAGTTCTGCTGTAAAGAATGTTGGGTGAACTGTCCATGTGGCTT
CATCACAGCCGGTGATATCAAGTCTCAAACCTGGGTATGTTTTTCCTTAA
>NODE_367_length_451_cov_18.698448
GTAATTATCGGAATTGTAGATTTGAGCAAATATTTTATTCTTAATGCGAGAGTTTGAATA
TTTGTGCAGTAACCATTGGTAACATCATTTTGGGCATCATTTGGAATATCTAAAGGAGAG
AAGTTTATACATTAGCGCTGTAGTTGCAAAACACTGTTGATATTCAAATGATTATTGTGC
AAAATCTGGGATAAGCTTCAGTGTGAGAGCCCTTCTAAGTGCCTACAACTCTTGCTAATT
CCCCTCTCCATTGTGGACTGCACAAAGGCCTTAATCCCATTTCACTCCTGCAGAAAGCTG
GGGCTATTTTCCCTCTCATAAACCAACAACACTCCCCCTGGCTGGAGCTGAGAGGGTCTG
AGAAAGGGGCCAGTGTGTGTATACTTCAAGGCTTTTTGTGTTACTTGGCCAGTGCTCTGC
ATAAACTTTTAAGTGGTCCCAGTAGGCCTCAAACACCTTTCGGCAGAAAAATAAGCCATC
ATAGAATGTTCAAAAGGAAACCAAACACTCTCTTAACCTAa
>NODE_368_length_491_cov_20.215885
TACATTTAAAGGGAAGGTTTTCCTGAGTAAAATGACGTCTGACTTGAAAAAATCAAAAAA
TATACATTTTAGATATTTACAGAAAAAGGGATCAATGTACGCACGTGCATCTTTTACCCA
TAGAGAAACAATGGGAAACGATGACAGCATCATTTTTACAAATTAATTTGTATTTTTAAC
TATTTTTTCCACTGTAATTAATAGATAGCATTGCCTAAATGGCAATTCGTATTAGCATTT
ACCATACATGTATGTACTACTATATATTTCCAGGAGATGGCAGTACATTACATGGCTTCT
TTACTCCCTGATTCAGGACGATGGGAGAAAAAAATCCTGTTCGCGCTTTTTCTTTGGACA
CACCCTCCATCGCTTGAAAAATATCATATTATTATATATTGGAGTGGAGCCATTTTCTGA
CCTTTTCCAGACTGCTATCTGAGAAGAATGTCTGATTGTGCAAACATGGCTGCAAACTTT
ATGACAACAGCAGTAGCACCTTTTACCGTCTCTGAGTAGCGCGACATAATAATGACATGT
CATTGGTTGTCTAAATACATC
>NODE_369_length_90_cov_137.355560
TATAGTTTAATATAATCCAATGGTATACTACGTGGCGAACTCATGAACTCGCCGTTTCAT
TGTCTAAACATATTCACTAACCTCAAACATTATGTTTTCGTTGTTCCTTATCGTTTACAT
GCTTATCTAAATAAACGATGGATGTATTTAGACAACCAAT
>NODE_371_length_74_cov_95.770271
GTCTGTCAGCGTAGTGTCCAGAGCATGGAGGTGCTACCAGGAGACAGGCCAGTACATCAG
GAGACGTGGAGAATGCCGTAATAGGGCAACAACCCAGCAGCAGGACCGCTACCTCCACCT
TTGTGCAAGGAGGAGCAGGAGGAG
>NODE_372_length_132_cov_22.704546
GGCACCCCCATAGAGACATCCATAGGTCCAGACAACAGACCCTCAGATTTGACATGTTGA
ACCCTGTCAGTGAAGTAGTTGGTGAACCAGTCGAGGCAGTTATTGGAAAAGCCAAGGCTG
CGGAGTCTACCGATAAGGATGTGATGATTGACTGAATCGAACGCCTTGGCTAGGTCAATA
AAAACAGCGGCACAGTAGTGTC
>NODE_373_length_276_cov_9.300725
TACATTGCTTCAAGTGGTGGACCACAAAAGTAAGACAATTACCACCACACCACATAGGTA
AACTGAGAAATTGAACATTACAGACAAAACACAAATACAAACAAGCATAAGGCCCAGTGC
TTAGAATCAGCCCTTTAATTATGATCAAGAAACACTACAACCAAAACTAACATCAACAGA
GATGTAAGTGGAAAAAATACCAGATATAACCCTCTGCCTCAACAGCCCAAAAACAATCAA
AAATATAAACGCAACACTTTTGTTTTTGCCCCCATTTATCATGAGCTGAACTTAAAGATC
TAAGACTTCTTCTATGTACACAAAAGGCCAATTTCTCGCAATTATT
>NODE_374_length_149_cov_28.167786
TGGAGAAGGACTTTCGGTCGGCACCAAAGTGCTTCTGGAAAACCGTCCGCCACCTCAGAA
GGGGGAAGCGTGGAACCATCCAAGCTGTATACAGTAAGGGTGGGACTTTGTTGACCTCAA
CTGAGGAGGTAATAGGGCGGTGGAAGGAGCACTTTGAGGAACTCCTGAATCCTACTTCTA
TGCCCTCTATATTAGAGGCAGAGCTTGAGGATGATGGGG
>NODE_375_length_97_cov_134.453613
TGCCCTCTATATTAGAGGCAGAGCTTGAGGATGATGGGGGATTGTCGTCAATTACCCTGG
TGGAAGTCACTGAGGTAGTCAAACAACTCCACAGTGGCAAAGCCCCAGGGATTGATGAGA
TCCGTCCAGAAATGCTGAAAGCTCTGGGTGTGGAGGGGCTGTCTTGG
>NODE_376_length_477_cov_20.467505
GGAGAAACGGGTGCAGTAAACAGGGACAGTGCAGTGCAGGGAGGTGCAGGGGAGTGTAGG
AGAGCAACACGGCAGCTTATTTAGAAGACTTCCTTTATTGGAACATGTGCAGGCAGTTCA
CACACAAAGGACTTAAATAGGATATTTTCTGTTCCCTATAGTTGCTTTTCCCTTTTAAGT
TCCAAGAGGGGGAAAAAAAGTAAGTTTACAACTCCCTCCTCAATAGAGGCTCTTCACTCT
CAGGTTGCCGGGACCTGAGTGACCTACGAAAGTTAATTAGGAGGTGAACAAAGAGCGAGC
CAGAGCAGAATGCCTCGCCTCTCCTCCAGCCAAAGATGTCATCCATTAATTAGGAAAATC
TTTAAGGTGGCCTTATTGAATTTACAGAAAGCCCCACGGTTGGCGGGCAACAGTTTTTTG
ATCAAGCCCTTCCTCAAACAATGCCTTTTCTGGGGGTTAAAAGAGAAGAAGAAAAAGTAA
GGAGATTGGTAAGTTTGGAGAGAGAGAGAAAAAAACAGGGGGAAAAGGGAGTGGATAAAG
AAGAAAc
>NODE_377_length_211_cov_23.393366
CCCTGTATTGCACTGCTGGTTTGCTTATAAAGCTAAGCAGGGTTGGGCCTGGTTAGTCCC
TGGATGGGAGACCAGTGCTGCTGGAAGTGGTGTTGGAGGGCCAGTAGGGGGCACTCTTCC
CTCTGGTCTAAAGATCAATCCCAATGCCCCAGGGTGGTGATGGGGACATCTGCCCTGCTT
AGAGTGCCGTCTTTCGGATGGGACGTTAAATGGGTGTCCTGACTCTCTGTGGTCATTAAA
AATCCCATGGCACTTATCGTAAGAGTAGGGGTGTTAACCCC
>NODE_378_length_71_cov_16.140844
TTGTTTAAAGTTTGCCACAAGCCACCTGGGAGACACACCAAACATGTGGAAGAAGGTGCT
CTGGTCAGATTAAACCAAAATCGAACTTTTTGGCAACAATGCAAAACGTTATGTTTGGCG
TAAAAGCAACACAGCTCATCA
>NODE_385_length_117_cov_13.299146
ATCCAAGTACTAACCAGGCCCGACCCTGCTTAGCTTCCGAGATCTGACGAGATCGGGCGT
ACTCAGGGTGATATGGCCGTAAGCGAGGATAGATTTCTAACACAGTCCTCCTATCACTGA
TGTCAGCCCAATTTAAAATTCGACAATATATTTTTTATTAATTTGAAAGAAAATGCTTAC
AGCACCT
>NODE_387_length_92_cov_69.130432
CCTTCTGGCTCAGCTCTCTTTTCGTCACAACGGTGCGATACAACGAGTGTAATACCGCCC
CCGCTGCGCCGATTCTCCGACCAATCTCCCGTTCCATTGTTCCCTCACTCGCGAACAAGA
CCCCAAGGTATTTGAACTCCTTCACTTGGGGTAAGGACTCAT
>NODE_388_length_605_cov_38.669422
CACGCTATTGTCTGTTGGCTGCAGCCCGAACATGCACACTTACAAAAAAAACAATCAAAG
GCACTCAGAGAAATCTCGCCTTTCTTAGAATATTCTCTATTTTGTTTTTCTTTGGCGAAA
CAACCAGCAGGAAATTTGCCTTCAGTGGTAGGTTGGGCAGGACAGCAGCCTGGAGCTAAT
AGGAGCATCAAACCACGACCCTGTGTCTCCGTCTGTGTTTGGATCACTGAGGAGAGGTTT
GGGGCTTCCTCCATCTTCTCCAGTCTCTGGCCTAATCAACAAAACAGCCTCAGCTGCCCC
TTTGGATCCCCTGCCAGTGTACCTATCATCTTCTGATCAAATATTAATGTGTGATGCTCA
GCTTGCTCACTAATCCTAAGCCAATTAATATTATCTGTCAATTATTTACAGATCCTGAGG
TGTGGAGGCCATTCCCTGAGGACTACGTCGGCCAGGTTCAGAATGCATAATTGACTTCCT
CTTTCACCCCCCCATTCTTTATTCCTCTACCCTCTTTATTTACTTTCTGGTTTTCTTTTT
AAGTTCTCCTTTTATATTTATGTGTCTCTTTTAAGCCTAAATGGTTGTCTTTGCAGTGTT
TCAGTCTGAATACATACAGGCAGGCATTGCACTGATGTGTGATGTCAATGGTACGGGATG
GGGGGACTGCTAATg
>NODE_389_length_956_cov_24.760460
GTATTTTTAACTTTTTTTTCATGGATATTTTCTGAAGTGTATGTCCTCTTAACATATTTT
TGCCCCCCCAAGCTAGTCTTAAACCAGCTTATGTAAACAAACTTTCTGCTATGCCATTCA
ACTGGTTATAAACTAGCATATTTAAAGTATTCTAAATGTGATGGAATGTAATCAGATTAG
GTTACGGAGTGTAGGTAATCCAAATGTTACATTACTTATTAGAATGTTGGATGAGTAACT
GTAATGGATTACATTTAAAAAGTACCCCAACCCTGCTTGCTGTTCGAAGTGAATGTCAAA
GGATATATCTGTGTTCCTAGTATGACTTTTTTGACAGAACATGTATGACTGATATGTCTT
AAACTACAATAAACTCAGTGGTGATAGAAGAAAACATAGTTTATCTAATTTCACTAATTC
ATTTATATTTTAAACTCTGTTAATATAAATTTAAAGATAATGAATACCCTGAGAAGACAA
TGTTACAACTGTTTAACGTCTCCTCAAATGTCCTTTATTAGTTCTGTCCCACTTTTGTCC
TGTCAAAATGTAATCTCTACTTTTCCAATGTCAAAATAAGTCTAACAAACAATATGTTTT
TCATTCTGTTTGATAGAAAATTTGTAATACAAAATGCCATCAAAGAAGATTAGCATTGTT
GTAGCTACAGAAATCGAAAATAACTGCAAAAAGTAAAAACAATACTGGCTGTAACAACTC
CCCCTTCATGGAACTCCCCCTACCCAACTAGTGTACACATCCCAGGTGGTTGCTGGTATT
ATTATTTACCATCATTATTGGCGAGCGAGTTGCTTTCCGCCCTTTTGTTTGGCTTCAGTT
TAATTTGTTTATTGACTGTCAGACATTACCCAGGCGGTTGCCTGTTTAAGACTGTCATCA
CGCTACCTAGGCGGTCTTCACTTCAAAACTGCAAAGTGTCCAGCCTGCATGCCTTAAGCT
TGCTGTTAGCAAGTTAGCAATGCAGTCAGAAAATCAAAAGAGCTGCATAAAGTTCTCTAG
TTTGCa
>NODE_392_length_219_cov_13.397261
ATATGAAGGAGATGTGTGGGAACAAGAGCACAGGGTATGCCATTTCTTACTCCTTGAACT
GTTCAGATGAGCTGGATTGTCACACCCTAAACAGGGACAAAGTTAGCAGAAGGTGTTTTA
TTGGGGCAAGAAGCCTGCAACATTGCTTTAGTTTATCCATTGCTGTCACTATTGTTGGAA
ACCTATAGTCTTCTAGAACCTTGACATTTTCAAACTTTATGTTGTAAAAACATGTATGTC
TATCTTGCACTTTCTTGCTTTAAAACCATGATGGCCCTTAACTGAGATC
>NODE_394_length_273_cov_17.703297
CGCCACTTAATTCCATGGCTTGGTTGAGAGGTTGGGGACGGGGGTGTGGGTGAACGCTTG
TCCATGGATGTGAAATACTTGAAGGCTGTAACTCACCATTTTAAAGAGCGAGGCCTGTGA
TGTTAGAAGTTCACAGCCATGCATTTTGTGTTGTCATCTTCATAGAATATTTGGCAGTCA
GGGAGTAATTTAACTTAATTAATGGGATGCATATTTGATGGAGGAATGAAATATTCAAGC
TCAGCAAAGTGGAAAAGGGAAAGATTTAGTGGGAGTGCAGGTGGAGCGATATACTGTAAT
GCACGTACTAAATTCTTCAAAGCAGTGAATTAGAGACAGTGGg
>NODE_395_length_573_cov_37.043629
GAACTAAGTAATTGGCATGTTATTTTTTCCTTAACATTAGTAATATGCTCACATTCCAAA
TTTTATGAGTTGTGGTTGTTTAGTCTTTTTAAAGTGTCTTAAAAGAAAGGCACTACTGTA
GCACACAGACACATACATTTTAAAGTAATAACAAAGGAATTAAATGTATTCCTACATACT
ACAGTATGAATGTTAGCGCATATTGCATCGCACTCCATATCACTCGCCCCTTATGAAAAA
TAGTTTGCTATTTTGGAACCCCCTGGCAGCCATAGTGGATCACCACAGACCCAGAGCTCA
TTTATCTTTTGTCAGAGATGAAGCCAAACTAACGCCATCTCCTGAAGCTGCTAAAGAATG
AGGAGGGACACAGGGAGGGTAAAAATAAACCTGGAGCTCAGGTAACTACACAGAGAAGTC
ACTCCACAAGTAATGGGTGGCTTCTTTAAAGTGGAACTCTTGTTTGGAACTCTGTCTGCT
ACAGAAATGTACTTTTTGTCTCCAAGAAACATTATATAGACTAATTGGCCTGTCTTCATT
CGCATGGAAACAACAGAGCCTCATTGAAAAAGTGGAATGATAAGTGATTTGACACTCTGT
ATTAGCATCACTGCTAAGCATATGTTGTGGTCTCAAAAGTAAt
>NODE_399_length_90_cov_57.666668
CAGAGCCCTGCAAAATGACCTCCAGCAGGCCACAAATGTGCATGTGTCCACTCAAACGGT
CAGAAACAGAATCCATGAGGGTGGTATGAGGGACGGACGTCCACAGGTGGGGGTTGTGCT
TACAGCCCAACACCGTGCAGGACGTTTGGCATTTGCCAGA
>NODE_400_length_582_cov_130.560135
TTGCTTCTGGCAGAGCCCGAACTGTGTTGTTTAAAAAAAAAGTCATTGGTAGCATTAATG
TAGAACAAATAGTGCCTGTTTTGACTGGATTCCTGCTAGTCAACTAACTAACTAGTTGTC
CAATTTTAGCTGTCTAGTGTCACGCCCCACACGCCGAATACTTTTACGCCGAATAAATTT
ACGCTGAAAAATTTACGCCGAATAATTTTACGCCAAATAATTGTGGGTGGGTGTGGTGGG
TTTTGTCTATCCACAATGAATCCCAGAGGCCAGCTGGGGCCTAGAGTTCACAGGGGTCAG
ATTTGGGGTTATCGCTTCTCGGCCTTTTGGCTAAGATCAAGTGTAGTATCTGTTCTTATC
AGTTTAATATCTGATACGTTCCCCATCGGGGAACTATATATATTAAATGGATTTTTCGAA
CAGGGAGTCGGAAGCGGGGCTTGCTCCGTCCGCTCCACGCATCGACTCGGTATTGCAGTA
CCTCCGAGAACGGTGCACCCATTTCAAGTGTGAAAATGAAAAAATGACTTTATCCTGCCC
CGAACGGAGCTGACTAGCGACATTTTGCAACTGTAGGCGAAGCCCTTTTCGTTTGCTTTT
GAGTTTTCCCGCCATTTTACTTAAAAAAAAAAAAAAAAAAAAAAAAAAAAAC
>NODE_403_length_123_cov_485.642273
AACAACCTCTCTCTCAACGTCAGCAAGACAAAAGAGATGATAGTGGACTTTAGGAAGCAG
CAGAGGAAGGGCCCTGCCCCCATACACATCGATGGAGCTGAAGTCGAGAGAGTTTCAGAA
TTTAAGTTCCTCGGTGTGTTCATCAGCGACAACCTCACATGGTCCAGACAGACAATCTCG
GTAACAAAAACTG
>NODE_404_length_229_cov_23.484716
GACCCGAATGACAGTCCATAGGAACAGGTACAGCTAGGTATATCCACAGGCAAGGTAATT
CAAACAGGCAGATGGTCAGGACGGAATAGCATGTCAGGCTAAGGTACAATAGGGATCTTC
AAAGGCAGAGTAATCCAAACAGGCTGAGGTCAGAACGGAATAGCATATATGGCTAAGGTA
CAATTAGGGATATTCAAAGGCAGAGTAACTCAAAAACAAGGCAAAGGTCAAACCAGAACT
AGAATACACAAAGGAATGCTCAGTAATGAAATCGTACTTACAATACCTCGCAAGGAGGC
>NODE_406_length_71_cov_11.563380
GAATGCTCAGTAATGAAATCGTACTTACAATACCTCGCAAGGAGGCAAAGGATGTGTGTG
GCTTATATACTAAATGGAGTATGCAGGTGTGGTGAATCATGATAATTGAGTCCGGGTATG
GGAACTGTAGTTCTTAGGAGG
>NODE_407_length_206_cov_9.810679
AAAGAGTAGGAAACAAGGAGCTCGTCTATGCTGCTGGCTACAATACCACCTAGGGAATTT
CATATACATCATCTTATTTAATCTTGACATTCCATGGTAGTCGATATTACTAAGCAGTGT
GAATCCCTGTTTGCTTCAGGGCGAGATGTGTGACAGAGGTGGCATCGAGCTCTTACAGTC
CACGAACGAAAATGGGTGAAGATCACTGGAATGGCATCCCCCTACTGGAAATCGATCAGT
GTCTGGCTGCTAACATGGCCACATTTGTCTTAGgca
>NODE_408_length_71_cov_24.056337
CCTTTTTTACTGAAATGTACAGCTGTGTGTCATCAGCATAGCTGTGAAAGTTGACATTGT
GTTTCCGGATGACATCACCAAGAGGCAACATGTATAGCGAGAACAGTAGCGGTCCCAAAA
CAGAACCTTGTGGAACACCAA
>NODE_409_length_148_cov_173.256760
CCATCAGCCCACTTTATTGGTAATCTACACTGTAATATAAAATCTGAATCTTTTAGAGCT
CCAATACGTAATATAGTACATTTATCATAATTAGATTTTAATCCAGATATATTTGAAAAG
GTATCGAGATCCTTTAGGAGGCTATTTAGTGATTCCAACTGTGGTTGCAAAAGGAAACAT
GAGTCATCGGCATACATAGATACCTTTGTTTGTATGCC
>NODE_410_length_71_cov_123.309860
GTGATTCCAACTGTGGTTGCAAAAGGAAACATGAGTCATCGGCATACATAGATACCTTTG
TTTGTATGCCGTGGATTTCCAGGCCCTTAATGTTGTTGTTAGTTCTGATTTTATTGGCTA
ACATTTCAATTGCAACAGTAA
>NODE_411_length_121_cov_264.041321
AAATGGGTTAAAATTATGTATAGTAACCCTAGATGTAAAATTATAAATAATGGCTATATC
TCGCAACATTTCAATCTGTCAAGAGGAGTTAAGCAGGGCTGTCCATTGTCGGCTTACCTC
TTTACTGTTGCAATTGAAATGTTAGCCAATAAAATCAGAACTAACAACAACATTAAGGGC
CTGGAAATCCA
>NODE_412_length_167_cov_32.724552
AGTGAAGTTACCTTTTTGGACCACACCATCTGCTACTTTGAAGAACTGTGGGTTAAGGTA
AATATCACTTCAACCTGTAATCAGCAATCATTGGATTTATTCATTCTACTTATTAACCAG
GTTAGGTTTACAAACTAATGTTCTGTCATGGTCTATGGACCCCCTGAAGTAGCCGAGGAC
ACCCCTTGGCCACCCCATGTATAAAACTCTAGTTCCGCCACTGGATCAGGGGTTTCA
>NODE_413_length_221_cov_15.149322
CTCAGATCTACACTGGTTTCTACGCACGTTTGATAAATGAGGGCCATTGTCTGTAAATCT
AGAGATGTAGATAGATAGGCAAAATAATATTTAGTCAGCCACCAATTGTGCAAGTTCTCC
CACTTAAAAAGATGAGAGTCCTGTAATTTTCATCAAAGGTACACTTCGACTAAGAGAGAA
AATGAGAAACAAAAATCCAGAAAATCACATTGTAGGATTTTTATGAATGTATTGGTAAAT
TCCTCTGTAAACTAAGTATTTGGTTACCTACAAACAAGCAAGATTTCTGGc
>NODE_414_length_226_cov_15.212389
AGGGTGATCTCACTTTCCGGGTCTAAGGATAAAATGTCGCTTAGGATAATGTGATTGCCC
TTAAGGTACAAGGAGGTGAATTATATTCTGTGATTTATAATCTGGAAATTAAAGACTCAC
TCATTTTCTAATTTAATTCCATCTTCAATGGAACAATGTTCACTCTGAGACAAATTGGCG
AATAATGTTACTAATTCAAATGCAGATGTAATTTCAATTCGGCTTGCACTCGCTCGTGAT
GGACGAGTCCCTGATGGATCGTTGCCACTCCTTTCTCCCGTTCTCCCCAATTCTAc
>NODE_416_length_358_cov_33.050278
ATAGACTGTACCGCATAAGACATGCTTAGATCTTAGATCATATTTAGAAGTGTAAGCGAC
ATGTAATTCTTGGTGTAATTGTGTAATTCTGTGTCCGGTTAAAGAGTTGTACTTTGATGC
GCTTTAATTGGAATTAAATATTATTCATTTACTAAGTTCTGTCATAGACATTCTAAATCA
TTTCCCAGAACATTCTCCGGTGGAGGATTAATGGGATAGTAATTCATGTAAGTTATCTTG
TTGCGGTCTGCTCCTATCTTTCAGCTGTTATTACGAACACAGTTCGAGTTAAGTAGCCTA
CTCCTTTGTCTGACTCGCGGGCAACGCTCTAGTTTCCCGGGTCTGTGGTATTTCAGTCCG
TAGCTGTTTACACACGGATAAATGATCATTATTAGGTCAGAGAGTTAGGTAGGAAATATC
CAACCACG
>NODE_423_length_147_cov_10.217687
GAGGAAGAGGGAGAGAGCTGACAAGGGAAGGAGGGAGAGGATGGAGAAAGCAGCGCCACA
GTACAGCAGCCTTAAGTGTGCTATCATAGGCGTCTCTTGTGCCTGCCTGCTTTATTTGTG
GTAGTCAGGTTAATGAGACCAGCAGCCCACTTGATGTTGAGAGGACTGCCACAAAGAGCT
GCCTCATTAGAGCTAGCCTGGCACACCCCTCCTAGAc
>NODE_424_length_226_cov_10.066372
CCATAACTAAATATGCAATAATGTAGTGGGGTAATGTTAATGTCTCTATTAACAAGACCC
CAGTTAGGGACAGGATATGGTTTTTGTCACTGTGTTGGTCCGTGGTACTCGCATGTAGTG
AGGTTAAAAATACCTGTACCGTGGATCATCTTTGCGTGTATCCAGTGGGTGGTTTAGAGT
TGCACAACCCAACACAGTACATATCTGCCCTGTGTTCTGTCCAGATCATCTGGGTCTGAA
AAGTCACCTGTAGGGACAGTTAGTTTGTGCAAAGCAATGACAAAGTCATCAGGTGt
>NODE_425_length_230_cov_123.582611
CATTTTCAGATATTGGAAAAGGAAATAATTTCTAAGATGTCATTATTTTTCAAACAAGCC
ATGAAAAGTTGGTTGCAATTCCAATTTTATCCACCTGAAAATAGGGACCAAATTTTACAA
CAATTATTGTGGCTAAATTCCAATATACTAGTTGATAAAAAGCCTGTATACTTTGACAGG
ATGTTTGGAAAAGGAATAATGTTTGTAAATGACATTATAAATGAAGCCGGGGGAGTGATG
CCTTACATGCAGTTAATAAAAACGTATGGTGATGTATGTTCTCTACAAAAATATAATCAA
>NODE_426_length_97_cov_20.670103
AGACAAGGCAAGGCTCAGGTTCAGAGACAAGGCAAGGCTCAGGTTCAGAGACAAGGCAAG
GCTCAGGTTCGGAGACTAGGCATGGCTCAAGCTTGGCTGATGGTAGTATAGCAACCTCTG
GTGGCCTATAGGCTTGAGCGACCTCTGGTGGCCTGGAGGCTTGAGCA
>NODE_432_length_285_cov_5.831579
GTAGAGCGCATGCTTTGCATGTATGAGGTCCTGGGTTCAATCCCCAGCTTCTCCATGGCT
CTATTTTTGTGGCAATATATGTTCTTATTCCAAATGTTACCCACAATTAAATGGTAAGTC
ATAGGAAATGTGTTGCAGTGTTGTGGCGGAGCGCAATTtgatcagtttgagttcaatctc
acgccaatatcaacctcagctcatcctcctttgcaatccttaggtcgctggttcaactcc
ggctcaaaggaaccaattttttatTCTGTTCAAATGTTGCAGATAGTTTATTCTTTGTTA
GATCAGAAGTGCTGGACATAACACATAAATAACACTTGTTTCCCTGACCGGGAAT
>NODE_447_length_215_cov_17.511627
CCCCCGCCATAGGGAGATTTCTGCCCCCCACCACCCCCAAAAACTGGTTCACAAGTCTAA
AACAATCACAGTTCACAAGTCCTATTGCTAGGTTATATATACATGTTATATATCTACAGA
AAGCTTAGACACTTAGGAATGTAGCAAATGTCACCATTCTACAGTAGTTATAAGAAAATA
ATAACTTCCCCTCATAATGTGAGCTACGTGCCTTTTACACATGTGCCTCAAATTAAATGG
AATGTAAAACTAGAAACAAGGCTAACACCGTCATTTATTGGGTTA
>NODE_449_length_175_cov_22.902857
TTAGGGCTGGGCGGTATGACCAAAAATGTATATCACGGTATTTGTCAAAATTCTACCGGT
TTCACGGTATTTGACGGTATTTCTTTTTTCATACATAATCAAGTGTTCCCAGCATTCTTT
CTACAGTTTGAGAGAGGAATTATTGCAGTAGATTGACTTAGGATGGTCTATTTTACTGTC
ATGATGAGTGAATATTGTAGAATAATTCCACACTAGTAGCTTACTGTATTTTAGTGAATA
GATCg
>NODE_450_length_215_cov_18.297674
TCCTGATGTATTGGCCTGTCTCCTGGTAGCGCCTCCATGCTCTGGACACTATGCTGACAG
ACACAGCAAATCTTCTTGCCACAGCTCACATTGATGTGCCATCCTGGATGAGCTGCACTA
CCTGAGCCACTTGTGCGGGTTGTAGACTCCGTCTCATGCTACCACTAGAGTGAAAGCACC
GCCAGCATTCAATAGTGACCAAAACATCAACCAGTAAGCATAGGAACTGAGAAGTGGTCT
GTGGTCACCACCTGCAGAACCACTCCTTTATTGGGGGTGTCTTGC
>NODE_453_length_95_cov_819.747375
GCTGACTTCACCACCCTCTGAAGGGCCTTACGATCAGCAGCGGAGCAGCTGCCGTACCAG
GCTGTAATGCAGCCTGAGAGGATGCTCTCAATGGTGCACCTGTAGAAGTTTGTTAAAATC
CTGACAGACATGCCAAACTTCTTGAGTCTCCTCAGGAAGTATAGG
>NODE_454_length_633_cov_11.415482
TCGGCCCCCTTGAACTTTTCGACCTTTTGCCACATTTCAGGCTTCAAACATAAAGATATA
AAACTGTAATATTTTGTGAAGAATCAACAACAAGTGGGACACAGTCATGAAGTGGAACAA
AATTTATTGGATATTTCTAACTATTTTAATAAATAGAGAACTGTGAAATTGGGCGTGCAA
AATTATGATAATACTTTGTAGCGCCACCTTTTGCTGCGATTATAGCTGTAAGTCGCTTGG
GGTATGTCTCTATCAGTTTTGCACATCGAGAGACTGAAATTTTTGCCCATTCCTCCTTGC
AAAACAGCTCGAGCTCAGTgaggttggatggagagcgtttgtgaacagcagttttcagtt
ctttccacagattctcGATTGGATTCAGGTCTGGACTTTGACTTGGCCATTCAGACACCT
GGATATGTTTATTTGTGAACCATTCCATTGTAGATTTTGCTTTGTTTTGGATCATTGTTT
TGTTGGAAGACAAATCTCCGTCCCAGTCTCAGGTCTTTTGCAGACTCCATCAGGATTTCT
TCCAGAATTGTTCTGTATTTGGCTCTATCCATCTTCCCATCAATTTTAGGCATCTTCCCT
GTCCCTGCTGAAGAGAAGCAGGCCCAAACCATTATGCTGCCACCACCATGTTTGACAGTG
GGGATGGTGTGTTCAGGGTGATGAGCTGTGTTGCTTTTACGCC
>NODE_457_length_126_cov_316.063507
ACACGTTTCTCACCATTATAGCGCCACCTAGTGGTCCACATGTGTAGTTTTTGGTATGTG
AGGTCAAGTAACCATTGCGCATGTACACTGTAAATTTGAAGTTACTCACATTAGTACAAG
GGGTAGATCCAAAACTGGGTCCCATAGGCCACGCCCCTTTTGACGAATCAGTACCCCACT
GTAGGGGTGGCCTCAA
>NODE_467_length_183_cov_262.016388
ACTTGTTTTGAAATAAAAATGTTGATTCCTCATCCATTCCATTGTAAGCATTTCAATTTA
ACTTTCAAACTATTCAAGAATTGTGCGCTGTTTTCTGCGCTGACCACAAAAGCAATCATT
TCACAAATCACAAAGCATTTTTCCATGTGTGTGAAATTCGTTGTTTCTCACCATGTTTTC
TTCTGTAAAACAAGGATACCTCTCTACTGTTTAGAATTCACTGCAATATATGTTACTGGA
ATGAATCAGACAT
>NODE_468_length_71_cov_154.732391
AGTGCTGTATCAAGGCACCTCAGTGGGAAGTCTGTGGGAAGGAAAAAGTGTGGCAAAAAA
CGCTGCACAACGACAAGAGGTGACCGGACCCTGAGGAAGATTGTGGAGAAGGACCGATTC
CAGACCTTGGATGACCTGCGG
>NODE_469_length_71_cov_170.873245
CTTTTTTTACTGAAATGTACAGCTGTGTGTCATCAGCATAGCTGTGAAAGTTGACATTGT
GTTTCCGGATTACATCACCAAGAGGCAACATGTATAGCGAGAACAGTAGCGGTCCCAAAA
CCGAACCTTGTGGAACACCAA
>NODE_470_length_342_cov_20.137426
GCGCCATTATAAAGGGAACGATTTATCCCCCCTGATCGGTCTGTCTCCTCTCTCCTCCCA
TACTTTGATCTGGCAGCATATTGCTGTGATGTGTCCTATTCAATAGCAGAATCTGGGGCA
ATTTTAATGCTTTTGTACCTCACCACTGCTCCATTTCCACCGCTCTGTTTAAAAATAGCT
GTTAATTATAAGTGCAGTTTAAATGTCTCTAGTGACCCAGAAATGCAGGTTGAAGGGAGA
GGGATTGTACGTCTCCCTCTTAAAAGAGCCAGAGACTTTTCCCCTCCTCTTCAATCTCTT
TCTCCCGTTCTATCTCTCTTTGTCTTTCCTCCTATTCTCCCCCAGTCTTGGCTGCTACCC
CCACGGGGGGGTTTCTCCTCCTCtgtgggagagtgagcgttgccgggcttgg
>NODE_471_length_138_cov_156.833328
TGCAACCGATCTGCACGAAACTTGGTACCTAGCATCTCCAGACGGACCTGACCAAAAGTT
ATCAAAATAAATTTGCTACGTTAAACTATGCGCAATTGACGAACAAACAAATTTTCGTAC
CTAGCTACGAAATATGAGCTTTATTATATTGCTGCCAAATTAAATGCTATCATCAAAAAA
CTTGAGAATGTTGTTCAATGTCCCAATG
>NODE_476_length_195_cov_22.051283
TTCAAACACAACTTGCCACCTTATTCTTCTCAAGGGGCAACAGCTTGAAATTAAAACTAA
ATTTGAAATTAATGAAGCACATTCTGGAGGTGGCATTCGTTTCTGAAGTAATAAATTACT
TGTATCAACCTCCGAGACAGCAGTTCCTGTCTGTCAATTAATATGTCTTACGCTTCTTCT
TCAGCCTCTAATGCATTTCCTAACAGACACACTCACCATTTAAATTAAGCATGCATTTTC
ACTCATTACCCGGCATAGGCTCGCa
>NODE_477_length_414_cov_22.589373
GAAATACAGTCGAGAAAAATGGAGGAGACCAAGACAGATAGAGAAGGGAGATGGATAGAA
AGAGGGAGAGAGAAAGAGAAATCTGTGAATTTCCCCCCTCTGTCCCCCGAGACCTCCCTT
GATGCCAAGCATTCATCATCCAGCCTCTAATATCAGTTATTCTGTGGCTCCTCTGCTTAC
AGCAGAATTAATTTCGGCTTTAATTACTCTCATCGGCGGAATGCTGATGAAGGAGAGGGA
CCAGGCATTCTGGGACCCGGGCCTCATTCCGACGCTTTAATTTGAATGAATTCCACCCGG
AGACGCTGGCAAACAACTGGCAGCCGAGCCTGGGGAGCCACTGTGGGACTGCGCCGCACC
GAGCGAGGAAGGAAGAATGGTAGCCGTGGCGCTACCAAACCTAGTGTGTGTCAGTGTGTG
CTAAAGGGCTGCTACAGGGTGACTGCAATATCCAGGGAGAGAAACTAAAAAAACAAATAA
TTTa
>NODE_478_length_261_cov_21.222221
TGCCCTGACTTGTAGAGCTTCTCAGTGTAATGGTCCCATCTCTCAATGGGTTTCTTTCTT
GAGTGAGGCAGCGATGTAAGCATTAGTTCCATTTAGTAAGTCAACCATCTGCCTAGCATT
AACCCTAGAACCCTCCTTCTCTTTACAGGCTGGACAATTTGCTTAATATGGCCTATGGCG
TAAAGAGGTAATTAAAACTTCACCGAATGCCAGATGTCCATGTTGACAAAATGATTTCTA
TCGTGTTTTCTTTATTTTTGGAAGTGACATACATTAGATTGAGTTCAAGGCCTTGATGCT
TTTTTGTTTCATTTAGCCTTTACTTTAAATc
>NODE_479_length_182_cov_7.131868
AGTCATTGAGAATAGAAAGGTTTTATAATTATGTGAAGCATCACAGTAGAGTAGAAATTT
ATATGGCAAAGAGTAACCCAATATGGCTTTGGTTAAAAGATAGATGGACGGTGTTGGGTG
TAGATGAGGTGTGGATCAAGTGAAACTGGGATATGTAAAACGCACAAGATTTGTAAATAT
TGTAAATAACACAAAATGTATTAGCTAGAGATAAATATTAAAATGGCACCGGTAATTGGT
CTCAACATTTGg
>NODE_481_length_4041_cov_24.297203
GCCACCTTCTCTGGGAGAAGCCCCTTTCACTAGGACTTAGGCCCCCGATCGACACCGGAA
TAACGAACTCCTATACGCCACATTTCCCGTGACCAACCGCTGGCCAGGGATTCGGCGCTG
GGCTCTTCCCTCTTCGCTCGCCGCTACTGAGGGAATCCTGGTTAGTTTCTTTTCCTCCGC
TTAGTAATATGCTTAAATTCAGCGGGTAGTCTCGTCTGATCTGAGGCCAATGAATGGACT
GGGTTGGTGGCCGGTCTCCCGGGCTCACCGCTTCAGCTCAGGGAACGTTCGGGTCTCCGC
GCGCGCGCGCCCCAGAACCCGCGCCAAGGACGCCCAGAGAGGAGACGGGCTACTCAGGAC
AGAATCCCATTGGTAGCCGCCTTCCAGACGGGATTACCCAGGCGGGGAACCGGGACTACG
GCACGGGGGACCGGGCGGACGGGCGCCCACCAAGCCCCACCGAACAGAGTCTCCTAGTCT
GCATTTAAGGGGACAAAGGCACGAGTGTGCCTGCGACACCCCAAAACGACCAAACCCCCG
AGGGTAAGGCCAATTACGCAACAGGCACTCAGACAGACGGGGCCCCAGGAGGACCTGGGG
CCGCAGTGCGTTCGAAGTATCGATGATCAATGTGTCCTGCAATTCACATTAGTTCTCGCA
GCTAGCTGCGTTCTTCATCGATGGGCAAGCCGAGTGATCCACCACCAAGAGTTGTACGCT
CACACAGACCAGGGCCGACCAGTGCTCCGCACGCGCTCCCATTACAGGAGCGGCGCGGGG
TACCGGGCAGACAGACGCCCGCCAAGCACCGCCAGTCAGTCCTTAGCCCGCTGCTCCCGT
AGGCCGTGGGCCGTCAGGAAGACTTGATTGTCATCACAAACACAAAGGTATTATAAGTCA
AGCAGCCAGGCGCTTCCCCCAGTTAAGGGAAGACGTTAGGCCCCAGCAGGCCCCCCGCAG
GGAGGGCCAAGCTGTTTGGTACGGGCACCTGAACCGCCGCAGGCAGAGCTCCGCACCACC
CTGGAACCCACGCACGGGATGCCCGCCAAAAAGCAGTCTAACCAGGATGAAAACCCCATA
CGTAGAAGCTTTATGGACAGGATTACCCGGGCGGGTAAAAGGGCAGGGCTTTTCACAGCC
CCAGAAACAACGCCAAGGATGCCCTCTGATAAGACCGCCAGGACCACGACAAAATCGCAT
ATGTAGTGCGTTTATCAGACAAGATTACCCGGGTGTGGAGCGGGATTGGAGCGCTTGACC
TCCCAGTCTATTCCGTTTAACCCAGCTCGAGACAGACCAGTTCTGCTCTGGATCCGATAC
CTTCTTTGCTTCTGTTCGTCCGACACCTTCTTAATGATCCTTCCGCAGGTTCACCTACGG
AAACCTTGTTACGACTTTTACTTCCTCTAGACAGTCAAGTTTGATCATCTTCTCAGCGCA
CCACCGGGGACGATGAACGCCTCCGGCAGGGCCGATCTGAAGACCTCACTAAGCCATCCA
ATCGGTAGTAGCGACGGGCGGTGTGTACAAAGGGCAGGGACTTAATCAACGCGGGGTTAT
GACCCGCACTTACTGGGAATTCCTCGTTCATGGGGAATAATTGCAATCCCCAATCCCAAT
CACGAACCGGGTTCATGGGATTACCCATGCCTTTCGGCACAGGGTAGGCACACACTGATC
TACTCAGTGTGGCGCGCGTGCAGCCCCGGACATCTAAGGGCATCACAGACCTGTTATTGC
TCAATCTCGAGTGGCTGAACGCCACTTGTCCCTCTAAGAAGTTCACGCGACCAGCTCGAG
GGCCGGTACTCTATTTAGTAGGACTGAGTCTCGTTCGTTATCGGAATTAACCAGACAAAT
CGCTCCACCAACTAAGAACGGCCATGCACCACCACCCACAGAATCGAGAAAGAGCTATCA
ATCTGTCAATCCTTTCCGTGTCCGGGCCGGGTGAGATTTCCCGTGTTGAGTCAAATTAAG
CCGCAGGCTCCACTCCTGGTGGTGCCCTTCCGTCAATTCCTTTAAGTTTCAGCTTTGCAA
CCATACTCCCCCCGGAACCCAAAGACTTTGGTTTCCCGGTTGCTGCCAGACAGGTCATGG
GAATAACGCTGTCGGATCGCTGGTTGGCATCGTTTATGGTCGGAACTACGACGGTATCTG
ATCGTCTTCGAACCTCCGACTTTCGTTCTTGATTAATGAAAACATTCTTGGCAAATGCTT
TCGCTTTCGTTCGTCTTGTGCCGGTCCAAGAATTTCACCTCTAGCGGCACAATACGGATG
CCCCCGGCCGTCCCTCTTAATCATGACTCCGGCTCAGGAGCAAACCCACGAAATAGAACC
GAAGTCCTTTTCCATTATTCCCAGCTTTGGTATTCAGACACTGGGCCTGCCTTGAACACT
CTATTTTTTTCAAAGTAAACGCTTTGGGCTCCACAGGACACTCAGTCAAGAGCATCCAGG
GAGCGCCCCAGGAAGGGGCTGGGACAGGCGAATCCGACCTTGCGGTGGACCACCGGCATC
AATCCCAACATCCAACTACGAGCTTTTTAACTGCAGCAACTTTAGTATACGCTGCTGGAG
CTGGAATTACCGCGGCTGCTGGCACCAGACTTGCCCTCCAATGGATCCTCGTTAAAGGAT
TTAAAGTGTACTCATTCCAATTACAGGGCCTCGAAAGAGTCCTGTATTGTTATTTTTCGT
CACTACCTCACCGTTTTGGGAGTGGGTAATTTGCGCGCCTGCTGCCTTCCTTGGATGTGG
TAGCCATTTCTCAGGCTCCCTCTCCGGAATCAAACCCTGATTCCCCGTTACCCGTTGCCA
CCATGGTAGGCATGTAAACTACCATCGAAAGTTGATAGGGCAGACATTCGAAAGATACGT
CGGCACCTCGGAGGGTGCACGATCGGCTGGAATTTGTCTAGAGTCACCAGCTGTCTGAAG
CGCCCGGAGGCCACCCCAGGTGGGTTTGGGTCTGATAAATGCACGCATCCCCGGAGGTCA
GCGCTCGTTTGCATGTATTAGCTCTAGAATTACCACAGTTATCCAAGTAACTGGGAGCGA
TCAAAGGAACCATAACTGATTTAATGAGCCATTCGCAGCTTCACTGTACAACCCGTGTGT
ACTTAGACTTGCATGGCTTAATCTTTGAGACTAGCGTATGCTACTGGCAGGATCAACCAG
ATAACCACATTCCGATACCGACACTCGCGATGCGCTCAGCCGCAGCTGTCGGCCGTGGCT
AGCCGGTTCGCGCAAGTCTCCGCCGAGGTCAAAAGGCCCGGTTGGGGGGATGAACACAGA
CCAAAGAGACCCCGTCCACCAACCCCGGTAAAGGGGAGGCTCTCGGAGGTGTCTCCATGG
CCCACGTAACGCCCCGTTGGGTTGCCAAGACCAAACACGGTGTCTGCACTCTCCGACTCG
CACGGCGCAACCACGCACCCCGGCGTTCGACCCAAGCCACCGGCCTAACGCCAGGCCAGA
GCCCAGCAAGGGACTCTGGACCGGCAACCGGACATGCACGGGCCGCCCGCGGATCCGAGG
AACCACGGGGACGGTCCATACACCGACACCGGTCACCGACATGCATGCATGACCCCGGGG
GGCCGATGCTCGCCACCAGCAACCCACCACGCACCCGAGGCTCCCTGGGACATTGACGCC
ACAACGATACCAACGGTCCACAGGGAACCATCAAGCAAGGCAGGCCGCCGGGCGGCAACG
ACCATCCCGTCACCCTGACGTGGTCAGGACTAGGAGCCATGGACGGACGCATCACCTGAA
AAGCCATGGGTTGGCTAATCAGTTCAATCAAGCCTCACTTTTCACCTGGCTCCCACTAAC
CGGCGGCATGTGTGGGAGGCACAGCAAGGGGCACCCTGTACGGCACATCTCTGGTGTTAT
CCGATTCCGACCGTAACCCGCTGGATAGGTTACTCGAGACCTCGCCACAGTGCCCTTGGT
CTCATGAACCAGGATGGCATTGCAAGTACAGGGCCCTCCCCAGGGCGCAGAGACGTTAGC
TCTCCAGAAGCGCAGCTTTGTCCTTGACACACCCTGTCCCCAGCGGTGGTGTCCTCGGAC
TTATGGGTAAACCCCATCAAGACTAACGTAT
>NODE_488_length_187_cov_14.459893
TTAATGGATTGTGCTATTTCTGCTTTCAGAGTGGTTTTTAGAGTGTAATTTCTCAAAATT
CTCACAGTAAAATATTATAATATTTATGTCAGTAATACTACATGACACTGGGAAGCTTGT
GGAGTTAAAACTGGAGTGTCACCTCTCAAGGAATTGTTTTGGTGAGAGGTCAAAGTTCAG
AAATATGTTAATGGATTGTGCTATTTCTGCTTTCAGAGTGGTTTTTAGAGTGTAATTTCT
CAAAATTCTCACAGTAa
>NODE_493_length_555_cov_18.902702
TAGTTCCTACTGTCAAAGCGGTTCCAAAGTCAGTGAAAATGTCTAGCATGAAAGCAAATT
AAGGTAAGCAGGAACAAATTCACATTCATATTCAATATTTAAATTCAATGCGAGAGAGAG
TGTGAGCCACGCGTGAATGCTCAGTGATCGTAGCTCACAGCTCTGCTGCTTGAAGTACTG
TAGATTGCTGGCTTTGACATTTTCCCATTGTGCACAGCGGTACAGCAGGCAATAATTAAA
TATCAGGTGCATAAGCTGCTCTTTAATTTGACATGTGTGCTCCAGGCAATAAACACATGT
GGTGCAGTGGGGGCAGAGTAATTGCAGAGGAATAAAATATCATATAAAGAGTGAGCAGAT
CATTGTATCAGGTACCCGATGACAGCTCGTTTGATCATTACGCAAGGGCTAAAGAGGTTG
GCTAATTAGTTGCCATTAAAACTCACCCTCTAATTAGGGGTCGCTCTTGCATAAAAAATG
TCCCATCTCCAGATGAAGGAACAATGCATTTAACCCTTTCAGGCTGGCTTACCCCTCCTG
CAGCTATTTGCAGTAGAAATAAAGCATTACAATGCAGTGCAAAAATGGGCCTGTATTCTC
ATTACATtgcatgtagaagattgct
>NODE_494_length_74_cov_212.662155
CTGCAGTCACTGATTAAGCATTTTAATCATCATTTAAATTGTTTATTTCCAAAGAATTTA
ACTCACAATTCAAGCAAACAGCCCCAGAAAAGGCGCTTATTTTAAGATGAAACTAACGGC
TGCACTGGCATTCATAACGATTTC
>NODE_496_length_157_cov_112.617836
GGACAACTTTGTAATTTACAGTCATTAGCTCCGACCAACAGGAAGTCAGATATTTTGGTG
AAAGTCAGGGTTAATGACTGTTGTGTGTGTGTGTCTGTGTGTGGCAAATCATACATAGGC
TTATACTGCCCTCTTGTGTCCAAAATATATATTTATGAATGAAATCGTTATGAATGCCAG
TGCAGCCGTTAGTTTCATCTTAAAATAAGCGCCTTTTCTGGGGCTGT
>NODE_497_length_161_cov_96.242233
CACGGCCAAACCGTTCGAGATATCAAAAACCCGTTTGAAATTTAGCATCCTCAATGTCTT
GACTTCATGCACACCGACGTTGGCGATGATTGACTGAATTGTCTACGAGTGGTACTTCAA
ATTCCACAGCAAGCGTTTTCCAAACAACCCATTATAAGCAACTTCCTGTTGGGCTGACGT
AAAACTTAGAGCACGAAAGTTGTTCGGCCCGATGAGATCTATAAGTGTACC
>NODE_498_length_311_cov_17.170418
AAGACTTTACTTAGGGCTCTTGTTATAGAGAGTAAATCTTAGATGTTGAGGAACAGGGAA
TGTCGAAATACACCCCACCAATACGATGCAGGGGATTTCTCTGATTGGGGGTTATTAGTG
AAAAAGCCTGGTCACTGTCTCTTTAACCGCCAATAAATTCCCATCATTACAGGATCTGGC
AGTGTTCCTTGGCGTCTGCAGGCCCTGGTTTTATCTCACTCTCCCTCCAGTCTGGGAGCA
TGTAGATCTGGCCCAGTTAGATTGTCATACTTAACAAACATTAATGATTCATTTCCTCCA
CTGAGTCAAATGGGGCTAAAGGGATGTCTCGATTCATCTTATCGCACTACAAATGAGCTT
TTCCCATATTCCTCAGCATCg
>NODE_500_length_778_cov_44.276348
TATGGTGGTCGTCTAAAAAAAACAGACTGTGCGCCGTAGAGGATGGTCGCATGGACAATG
GCTCTGCTCACTCTATGCAGGTTTTGGCTTATTACTGTTTTTTTAGTTTTTATTTCTGCA
CGTTCTGCACTGTCGCTCATACAGTATGATCGACTAGCACTTTTGGATATACGTAATTCA
CTGGATACAGACTTTTTTTCCACTTACCGGAGTAATTGCTGCAACTGGAATATCCCGCCG
TCGACGACCTGTTTACTCACACGCAGGCGTCGCAGGAAGAAGAAACGAGGGAAGCGTGCG
GGGGCTCTATGCAGATCACGAACGAGATACAGCAATCCACCGTTACCGAGCATTTTACTT
GCAAATGTTCAATCACTTGACAATAAAATGGACGAACTTCATGCTCGGATTATCTTCCAG
CGAGACATTGCCAACTGCTGCGTGCTAGCCTTTACTGAAACGTGGCTGGATTCCACCATC
CCAGACACCGCTATTACGCCAGCTGGGTTCTCCATCTTCCGGCAGGACAGAACCTCGGAA
TCAGGTAAACAAAAAGGCGGAGGGGTTTGCATTATGATTAACTCTCGTTGGGGTTCGGAT
GCCGCAGTTATTTCAACACACTGCTCACCGGACCTGGAGCTACTAACTGTAAACATACGT
CCCTTCTATCTTCCCCGGGAGTTTACTTCCGCCATAATCACAGCAGTGTACATTCCTCCG
CAGGCAGACAAGGCGCGCGCGCTTGAGGGACTATACGGAATAATAAGTGGCCTGGAGGAC
GCTAATCCCGAGTCTGTTTTTATTGTTGTTGGAGACTTTAACAGGACAAACATGAAAAAA
ATATTGCC
>NODE_501_length_259_cov_11.289576
ATATTAGCCTCAGGGCTGCCAGCTCCCTGAATGCCAAGCTAGGGCCCGGTGAGACTGCTT
CACCATCATCACTCTAGTCTGGCATCAGCTTTTCCCTCTGTAGACCCTTCTGAAGTTGCC
CTTGGTTCAACATGTGTAGTAGTAATTATGAATGAGGGGCACTAAGATCTGTACAAAACC
CTCAAACATGTTACAGCTTGCTGCTATTGTAATAAAGATCAATAGACACAATATCAGTCA
TAATTTTGAGGGAAAAAAAGATAGAGGTGTTTTTAAGTCTCGCTGCTCTCTCGCTCTAAA
TCCACACAAAGTCAGTGTAGCGTATCCCt
>NODE_502_length_602_cov_21.375416
AAGATCGCCCGCATCACAACGCCCATTTTTCCCAGTGCCAGGATCGGCATGTCCCCATGG
AACTGCGATAATGCCATGCTCTGGGGGAGGAAATCAGCAGCAATAAACCCTAATAGGACC
AGCATGCACAGGAATGACTCCCAGAGGCCGGGGAAGCCTGGCGCGCCGCCAGAGACTCTG
CAGCAAATGGCAAATAATAATTTCCTCTCTACCTTATCCCCTGAACACTGCAGACCTTTA
GCGGGAGAATGCATGAACAAGCTGAAATGCAGCGCCGGCGAAGCAGAGATAATGAATCTC
CAGGAACGCGTCGGAACTTTTTCTGCCATTCCGGCTTTAGGGGGCATCTCATTACCTCCC
GGGGTCATCGTCATGACAGCCCTTCACTCCCCCGCAGCCTCGGCAGCCGTTACAGACAGT
GCGTTTCAAATTGCCAATCTGGCAGACTGCCCACAGAATAATTCCTCCGCATCCGGCGGG
AACCCGGCGAAGAAGAAGAGGAAGCGGTGCGGGGTGTGCGCGCCCTGCAGGAGGCTAATC
AACTGCGGCGTGTGCAGCAGTTGTCGGAACCGCAAAACAGGCCACCAGATCTGCAAGTTC
AGGAAATGCGAGGAGCTCAAAAAGAAGCCTGGCTCGTCGCTGGAGGTGAGAGAATAGAAC
TGAGAAACCATg
>NODE_506_length_81_cov_412.209869
CTTACATCACCTGCCTAAATGACTACCGCCCAGTAGCACTAACCTCAATCATCATGAAGT
GCTTCGAGCGGCTGGTCAAAACTCATATCTGCGCCGCCCTTCCGGACACCTTGGACCCCC
TACAATTTGCATACCGCCCCAACAGATCTAC
>NODE_513_length_382_cov_14.958116
AATATATGACCGCTAGACATCCCCACTGGTCTCCACACGACAAAGCCCAGCAAAAATGAA
CTTGTTTGAAGTCATTAAAAACAGCGAGAAAGAGGATGAGATGCAGGCAATGTCACATCT
CAATATTCCGACTTTGTTCCATTGCGCAGGCTCGTTTTGGAGAAGTGAGATTTAGCGAAC
AGGAGACGGATTTAGAGAGAAAATCCCTCACATTTATCTACATGACATGTTCAACAGGAA
ACAGCTGGGGCAGCATTTGCCTTCTCCTCGTCCTAAGTTATTCATTAAGGATTTTGGGCA
CATATTCAAATAACGTCATTTCTATTTTCTCAGAATGGGATTGAATTTTGATCTCTCTTG
GTTAGCAGTTCAATATAGAAGAAGCGTGCCACCCGCACTGCTCAAAGCCTGTTTGGTGTA
GAATTCTCATGGATGCATTGAGTTGAATAGAc
>NODE_515_length_73_cov_330.123291
GACTGCACTCTGACCCTGGATGTGGCTGACGTAAGGAGAGCCTTCAAAAGAGTGAACCCG
CGGAAGTCTCCAGGGCCAGATGGTATTCCAGGCCGTGTTCTAAGAGGATGCGCCGACCAG
CTTGCGGGGGTATTCACCTCCAT
>NODE_519_length_99_cov_47.545456
AGAGAAGACCAGTAGAGACCATAGAGACCAGTGAAGACCAGTAGAGACCGTAGAGACCAG
TACAGATCAGCAGATATCAGTGAAGACCAGTAGACACCGTAGAGACCAGTACAGATCAGT
AGATATCAGTAAAGACCAGTAGAGACCATTACAGATCAGTAGATATCAG
>NODE_520_length_225_cov_14.000000
GCCATAATGTAGCAGATCACAGATCCAAGCAGATTTTGCTCCCCATCCCTGCCAAAATAC
CACCCCAGCAAGCAAAGGGTGAAGCTTTTAGGCAATGAGCAGCAGGTGATCTCAGCTTTT
CTGCAAGTCCTAATGCTCCTAAAAGCCACTCTCCCTGGTTCTGTAATTGGGCATCAGTAG
TTAATGTAGTATTGACTGCATTACATGCTCCTGTGCATCCTTTCTCACTAATGCCATTTG
CATCACCTTGTACATTTACCATATTTCTTAGCCAATAGCTGTTAAAAGCAATCTg
>NODE_521_length_231_cov_176.134201
GTTCTAGTCAGAATTCTGGCGGCTGTGTTAAGCACTAACTGAAGTTTTTTTAGGGTTTTG
TCTGGGTAGCCAGAAAAGAGAGCATTACAATAATCCAATCTTGAGGTAACAAAGGCATGG
ATTAACTTTTCTGCATCATTCTTTGACAGAAAATTTCGAATTTTTGCAATGTTCCTGAGA
TGGAAAAAAGCTGCTCTTGAGATATTTTTTACATGTTCGTCAAGAGAGAGATCTGGGTCC
AGAGTAACACCAAGGTCTTTTACAGTTTTTTCTGATATGACTGTACAACCATCTACGTTT
A
>NODE_522_length_71_cov_173.704224
AAATTCTGAAAAAACAGAAATGCTTATTTTAGGTCCCAAGAAACAAAGAGACCTGCTGTC
AAATCTGGCAGTAAACGTAGATGGTTGTACAGTCATATCAGAAAAAACTGTAAAAGACCT
TGGTGTTACTCTGGACCCAGA
>NODE_523_length_152_cov_26.513159
ATAAAGACCCTGTATATTTAAAAAACTGGAGGCCTCTTACACTGCAATGCTGCGATGCCA
AAATATTAGCAAAATGCATAGCTCTTAGAATTAAGAATGTTTTATCCGATATTATTAATC
CTAATCAGACAGGCTTTATGCATGGACGTTACATTGGAGACAATATAAGACAAGTTTTAG
AAACAATAGAATACTACGAACTATCAGGACTATCCGGCCTAG
>NODE_531_length_509_cov_12.913556
AAATAAAAATAGAAATTTTCACCATCAAAACAAAAGAGGATGAAGGCATGTCTCTGGCTG
CCACCTGGGGGTCATTGCGTTAGGTAAGTGGTTAATTTGCATAATGTATACAGGATTTTC
CTTTTTTTCTTTACCTCTTGTGAAATTTTCATTTTTCTACTAAATAACATTTTCCTTTTT
TATAAACCAGAAAAACTAGCCTCCACAGAGGGAGAAACTCTGTATCTGCAGTCTCTTGTC
AGATAGAGTTTGACATCAAGCTGTACAGCGCAGTCAAAAACATACTTACATCAGAGCTCA
ATTTACAGGTACAGCCATTATCAAGGCACAAAGATCTTCTACAAGTATTTTTTTCTCAAT
AAAGTTGTACAAAATAACATTACATTTTGCAGTCTGTACAAGATAATCAACCTTGCACAG
TGTACAAGATAATCAACCAAAACAAAAATATATTATATATATACTGTGTGTGTATATGTA
TATATATATACACACACACACACACACACACACACACACACACACACACATATATATATA
TATATACACATATATAAATATATATATATATATATATAc
>NODE_532_length_801_cov_23.408239
TAAATGCCCAAAGTCGGAAGTAGTGGGGTATAAAATGTATGTTATTTGGTCAATTTGATG
AGTTAGATACTTATTTACGTTGACTACTTAGGCTAACTTAAATAACAAAACCTCCCATCA
TGAAGGCACGGTATTGCACCGCGGTAAAGATGGTTCTATATTCCCACATTTGAATGCTCC
AGGGTTACGACACAACGTCTTTGGCCGTGCCGACATCCAAGTGCCATAAGTCGGACATTA
ACTACTGTAGCTATCGGTGAACGGAGTGGACCAAAGTAAAAAAAAATTGAAAATAAAACC
ATCTTTATCGCGGTGCAATACATTCCTGATCGGAGGTTTTTGTATTCAAGTTATCCTAAG
TAGTCAAAGTAAATAAGTTTCTAACTCAACAAATTCACTAGCCTATTGTTTCCACACGGG
ACGCAAACCCAACTTTTTAGGCTAACCCAGCCTTCCAACTCGACGCCAACCAAATAACAC
ATACATTCTTAAACCCTACTAATTTCGATTTTTGGCATTTATGTACAAGTCAAGGATATG
TATGTGTAAGTGAAGTATATATGTATGCGCAATGGACGGTCTTCGCAAGTGTGACAAAAC
GGAGGGCTGCAGCACGTAGAAGGGTAGAAGGGAGAATAATTGCGATCGTCACGCTATTGT
ATCGTTTCAAATAATTTGTAATAAAAGCAAATTGTGTAAAACCTGACCACCTCGACTTTA
AGTCATCCAAATCTCTTACAGTAGGACGGTGAAAGCTTCGAAAGAAATAGGCTATAGGGT
CGATAGGTCTGAATATAACACATCCCAGCTGCTGCGAAATCAATGACGTCGACACAAACT
AACAAGGAACTATGCTTCTAACCACAGGTCA
>NODE_538_length_558_cov_12.335126
ACTATTCTGACAACAGTTTCTTGCAGTGGCTCTGACTGAATTGCACAATTCGATAGCACC
CATTATGATTACACCTTTTTCCAACTAGAAAAAGTATTCAGTAGATTTGAATGTTAGATA
TTTTATTGCATGATGTTGATTTTTCCCACTTAGATCTTTCTTACTAGTTAAGTAGAATTA
TATGTTTATGCTTGTTAGTAGAGAGAAAGAAGAGGGAGAACAGGATGGAGGCCACAGATG
TGTGAGAGAGCAGGATAGAGGTGAGTGAACAGATAGTGAAGACATGGTGAATAGAATGCC
AAGAGGAAGATTTTAATTAGGACTCTAATAAATGTCTGAACTGATCTGTATTGTCCACAC
TGATTGCTGGACACACAAAATGGTTTCCTCCTTTCTAAACATCCCTACCACCTAGACCAG
TGGCTCCCAAATCTCTCCTCAAGTACCCCTAGATGGGCAACAACTTAACTTTAGCTCTGA
ATTGGTAAACCAAATACACTAATCAAGGACTAGTTGATTAGTAGACAAGTTGAATCAGGT
GTGCTAATTCAGGGGAAGTTCAAATACATGGGCTGGATATAAACAAGAGCTAGCACAAAT
TGATACATGTATTTACTCATTATCAAGc
>NODE_540_length_520_cov_68.515381
GTATTGAAAGTGGTAGAACAGGTATTAGTAGAAGTAGAATAGTTTTGGAAAAAATAGCTA
CAAAATAAATCAAAATAAGGTATCTTTATAGATAAAATGTATTGAGCGCTACACAATTTG
TGATAAAAGTAATTGGAATACTACTGGTAGTACATTTGCTAATACACTACCTATGGCACA
ATGTGCTAGGTGGTGGGGAACAATGCTACATAGTACAGGGTGTGGGAGGGATTGGATTGG
GGCTGGATTGAGGGTTATTGTGATAATTGTTAATTTGGGGAATTGGGGGGAATATAGTGG
GAGGAATAGGAAGGACCAATGGGACAAATTATACTTTCTAACATTCCAAAAATTATGGTA
TATCATCAAAGACAAGCAATATTTAAGCCATGTCGCAAAGGTGGTTTTAAAAAAGTATAT
TGAGATAAATAAAATGGAACTAAGGATCACAGTATGGTAACTGGAGAAATAAGTATAGCC
AGCTATAATTGTAATGGATTAGCAGATAACAAGAAAAGACGTGCAGTATTTACCTGGTTA
AAAGAAATGGAATACAATATCTACTGTTTACAAGAAACACATTCAACAGC
>NODE_541_length_285_cov_21.519299
GCACGTTATCCTGTGTGGGCACCTCCATTAATGAGCATTTAAAACATGACTGTGTAAGGG
ATGTAAGGGCCTGAGTTTAAGAAGCACAGAATAGAAAAATGATTTGTATTGATGCAAATC
GTGTGTGAGGAGTGAATTATACACAATTACCCATCAATACTGGCCAGTCTTGCCCACCCT
CACCAACAAGATGTGGTTAACAAGCAGAAAATAAGATTGAAATGGAGTGTAAAGAGTTGA
AAATGAATTTCAATGCTGCATTTGTCCGCAATTACCCCCTCGTTCACACATGTTTTATTG
GGAGTTTTTTCTTCTTCAAATATTTCTCAAAGCAGATTGGAAACATTCTTGGTAt
>NODE_545_length_369_cov_36.124660
TTCAACTATGAGAGACAAAATGAGAAAAAGAAATCCAGAAAATCACATTGTAGGATTTTT
TATGAATTTATTGGTAAATTATGGTGGAAAATAAGTATTTGGTCACCTACAAACAAGCAA
GATTTCTGGCTCTCACAGACCTGTAACTTCTTCTTTAAGAGGCTCCTCTGTCCTCCACTC
GTTACCTGTATTAATGGCACCTGTTTGAACTTGTTATCAGTATAAAAGACACCTGTCCAC
AACCTCAAACAGTCACACTCCAAACTCCACTATGGCCAAGACCAAAGAGCTGTCAAAGGA
CACCAGAAACAAAATTGTAGACCTGCACCAGGCTGGGAAGACTGAATCTGCAATAGGTAA
GCAGCTTGGTGTGAAGAAATCAACTGTGGGAGCAATTATAAGAAAATGGAAGACATACAA
GACCACTGATAATCTCCCT
>NODE_546_length_567_cov_38.864197
CTTGACCCTTGTTAGAAAACAAAACAAAACACAAAAAGAGAATAGTGTAGCCTGGGACTA
CCGTGCAGGGTCACTGGAGATTTTCCAGACAAATGCAGCACAGCGACAAGGGGAGGAGGC
AGAATAAAAAGGACAGGCTCAGAATCTCATTTTAACAGACCGCACACAATCTGGGCTCCC
ACAGAACTATCTCTGCCTGACCGCTTTCTATTTATCCCTTATCAGTGTTTACCAACCGCT
AGTTTTCTTTCATTCACACTGTGAGGCAGTTCTCTTACTATCAGTCAACAGCTGACACCG
TGGAACAGCCTCAAAGGCAAGAGGAAGGGATCAAAACTAAACCAAAGCTGTTTAAACAAT
ACAACAGAGGAAATAAATTCATAAATCCTAATTCTTCCCAACCCACAAGGGTACAAGCAG
ATCCTTTATAGTTAGGCCAACAAACAAAACCGCAGCCAATGAGGTAACATTACAATCAAG
GTAAATGCTAAAATATATTTTGAATAAAAAAAAAAAAGAGTGGAAAAAAATTGCATGTAA
TTTTAATTAGGGACATTGCGTATAGCTCCACCATGCCAAGCATAAAAAGCACTGAGGAAA
AATTATCCATTTTATATGTTTCCTCTGTCAAATGAAc
>NODE_547_length_279_cov_16.555555
GCTTTGTAATTTCACCCTTGAAATTCGTGATTACAAACGGGACAACTTTTTTAATTTTCT
CTTTTGTCTGGGATTCAGCTGCCTCACAGTGTGCCCCAGCAGCCAGGCCTTTTAATCAAT
CACCAAGATAATCAAATGTCACTGGCTATCTGCTCCATGTAATTACTTTTGCAATTAAAA
ATCAATCTCCAGTCACCTTGTCTAATTAGAGCGATGGGCAGATCTTCATCTAGATTGATT
TTATAATACATATTGACTTCAAATGCCATAATGTTGCCATATTCCTTCATTTTCATGCTG
TGCAGATGAACACAACAAAGAAAGCGCGAACATGGGATGTGATCTGGGa
>NODE_548_length_651_cov_55.482334
GCTAATTGTCAACCCAAAGGGGGTGAATGTCAAGGCGTTGACATATAATCAAAAAGGTAT
GTTTTCTTTCGTCCTATCAAGCCTTCCAATGTATCTAGTACAGGTGTAGGCTACACCTAT
CGGTTAGAATAGCCTAGTTGTCTCCCAATAAGCACACTTCCTTTAATATGCGTCCCTATA
AATTACAGAAAGCATACCTTTATTGATTAACATGTCAGCTGTAAAGTTAAAACATGACTC
CACTACTTCAAGAAAACACTAAAAGTCAAGAAGAAACCTTTACAACGGGTGAGAAAGTCC
GTACCTTTTTCTCATGTAGATCCACAATTTGCCACACCAAGAGAATTATTTCCCTTTCAT
CCGAACCCAGTTTAGCCCCATTTGCACCAGCTGTTGCCCCAAAGAACACCACCAGAGTAT
CACTGTGCGAAGCCATCAGGGACCACAAGGGTAAAAACTACAATTAAAAGCAAAGATGAA
ATAAAAATAACACGAGGGTTCACCTTTTTCCAGTGATAAGAAGAGCAAACAAAAGGTCTG
GAAATTCAACTGAAGTCAAGTAAACGAAGAGGGGGAAAAGAAGGATTATTTTCAAGAGAG
GGCGAAAGATATTGAGGCCAAAGACTCTACCTTATCCAGTACTTGAGTGTGTTCTATCCA
GAGATACTGGTTTTACTGGTAATGAAGGCTGGGGTAAAAAAAAAATCCGCGTTTCTTTCA
c
>NODE_554_length_333_cov_87.132133
TGGTGGAGGTTCCATCATGCTGTGGGGCTGTGTGGCCAGTGCCAGTACTGGGAACCTGGT
TAAAGTTGAGGGTTTCATGGATTCCACTCAATATCAACAGATACTTGAGAATAATGTAGA
GGAATCAGTCACAAAGTTGAAGTTATGCCGGGGCTGGATATTTCAACAAGGCAACAACCC
AAAACACTGCTCAAAATTTACTCTGGCATTTACGCAGAGGAACAAGTACAATGTTCTGGA
ATGGCCATCCCAATCCGCAGACCTGAATATAATTTAAAATCTTTGGGTTCATTAGAATTA
GGCTGTCTATCAAACCTAACCGAACTGGAGATGTTTTGCAAGGAGGAATGGTCCAAAATA
CCTTCATCCAGAATCCAGACACTCATTACAGGCTATAGGAAGC
>NODE_559_length_469_cov_24.509594
ATATATACAAATAGATATTTTCTCTTTACTCTCTTTTTTAAACTCTCAATAAAATCTATA
CAATATATACACTATCTTCCTCTTTTAATGGTCAGTGTACATACACATGAAGTGTCTATC
CTTATAAACCGCCAGCCAATCTTCTTTTTGCTATCCATGGTAAGCGCTCGCACATAGGAC
TGGGTTGTCCTGCATTGGGAGTTATAATGGCGCTTGTCTATTCCTCGGCATCCTTCCTTT
GTGTACCCCATAGGGTTGCATTTGGTCTCATAAAAGTATTGCTTCAGTTGGCCATTGGGG
ACAGGGACCTTTTCCAGGACACTAACGGTCTGCCCAGACATATCTATTGCTGTCTTTTTG
TCCACAGCTGTCACCCACTGGCTAATACTGTCACACACACTGAGCTCTCCACGCCTTGAT
GGGTCAGAATGCCGTCGCACCCTCATGGACATGTTAGCGGCGTCCAGGTAGTTTTTATAT
TCCTCAAGGAGAAAGAGCAATGGTGGCTCTAAAGGCACTTGGTTGCTGATCATCACCCg
>NODE_560_length_159_cov_9.918239
TGCTCGTCACTTTTCATAGATGCGGTGCTGAAGTACAACGAATCGGTAGCTTAATAAAGG
ACATGACCATTATTTTTTAAGGTTCCACGAGCAGTTTCCAATGGGAACAAAAACAATAGG
AAGTGTCGGAAGGGGTTGTGCCTAGGTTTTGAATTTCCTTTTCCGTTGTTTCAGGGCGGA
TATACCAATTCCTACAGCATATGGACACAGAAGTTAAATGACGCAACTG
>NODE_563_length_133_cov_42.526318
AAGTGATATTTACCTTAACCCACAGTTCTTCAAAGTAGCAGATGGTGTGGTCCAAAAAGG
TAACTTCACTGAATCCTTTAAGGTACTAACAAAAGTTAGTGTCTCTACTTCGGAACTGCA
GCTCAGTTTCAGGCATGTACACACACAGTGCATCACAGAGCACAATGCCACAGATGTTGC
AAGTTGAGGGAGCGTGCAACTGC
>NODE_564_length_98_cov_49.602039
CATGTACACACACAGTGCATCACAGAGCACAATGCCACAGATGTTGCAAGTTGAGGGAGC
GTGCAACTGCAGGAATGTTCATCAGAGGTGTTGCATGTGAACTTAATGTTCATTTCTCTA
CTATAAACCGTCTCCAAAGGTGTTTGAGAGAATTTGGTTGGATGTACT
>NODE_572_length_198_cov_12.545455
ATTTCATAAAGAAACCCCCCACTGATAATGATAAAAAAAATCTTGGACATTTCTCCAAAT
ACAATTACCTCTGCATCACCTGATTCAATCAAATGCATTTGCATTCTGTTTGCATCCAGT
GTTCCGTGAACCAGTAAACAAGACAGGGGGAATAAATCTGATGTGTTTTCATGGTTCTGG
CTGCTCTTCTGTTTGCTACATTTTATTCAGAATATTTTAATTCTTATGAATTTGAAAACA
CTGCTGCACAATGTATGCATATGTGAAa
>NODE_573_length_626_cov_17.658148
ATTAGTCATTTTGTATTTATTTAGTGATTATAAAAAAAGCTGTCAGTAAATAAGTGAAAC
AGGCTTACACCTTTCCCACAGTTGAGTGCCTACAATTGTACATCTCACAACAAAGGCAAA
CTGTTTCAAGACTGCAGAGAGCATACTGCATTAGTCAAAACTCTTGTCTTAAGATTTTTT
TTTGCATTGCTCTTTGTTGATTGTAACTAGGGCATCTATATTGCCATGTTTCTGTGCCGC
TCACAATTAAAACACCCCCCCACCCCTTGCTGCTGTTTTTCAAAGGCTGATGTGGAGCGC
GCATAATTATGCATATAAACATAGTGGCTTAATTATCTCTCACAACATCAGTGACAATGT
AATTAACAAACATTGCAAGATCAATGAGAGAAACTGCGACCTTCAAAACATTTAACTTCT
CACATCGAGGCAACGTGCAGATTTCCTATCAGTGCAGACCCCAGAATACTTTTCCTAGCT
CATTTAGATGTTGCATTATTAGGCTATCGTGAGTGATTGGCTGAAAACCGACTAAAAACC
GTGAAAGCAAGGGCAAATATGCTCATCGATTCAATAACAACTGATCATGTGCCGTTCATG
TCAAAGATTATAGATCTGTTTCAATACTTTCATTTTTTATTTTAACTACAGTATTCCTTT
TAGCAAACCTAAAAAAACATAACATAATGTGACCTa
>NODE_575_length_117_cov_43.632477
AAAAAAAATCCAAAAATGAAGTGTTGTTATTTTCATTTTAACCTCAATATTTTTTATCAT
TTTTCTTTTTCTTTATAGTAGCGATGGATACATAATTTCTTCATAACACACCCTACCTGT
ACTACTACATGTACAGTACCACCTTGTGTGTCCCAGCATGTTGCACACACACACACACAC
ACACACA
>NODE_581_length_1025_cov_15.505366
ACTGTGGAGATAGGAAAATGAATATAGGCATGTCTTCGGTCGCGAAAATAAGCATCCCTG
TTATACTGATCTGGCTTTCAAACCTACTCTCTTAAAGCCTCGGTTGTCCTTGATTTTTTA
AGGTATAGCTTGTCTTTCTGTGACGTTTCGATCAGCCGTTTTAATGCTAAATAGACGAGG
TGGTATGATTTTTTCCGTATATCGAGAACTACAGTGCTGGCTTCCTTGTTCCAAGCCCCG
CCCACCCGGCATGTTCTCTAAAGTCTGTGAAACATTTCGTAAACAAAGTCGCTGGTAACA
CAATTGCTAATAACCTAGGATTTACAGATGAGGAATTTTACAACTTGCTTTTACATTCTG
AGTGACATCCAACCAAACATGTTTGTGCCCGAGTACACCGAAGAACATTTACAAAAAATG
GAGTTTGATATTCGGGCAGCATGTTCTACAGATAATACAGTTGAAACGCGGTTAACTTCT
AATTGCCTAAGTGCNNNNNNNNNNTTCTGTGGGAATATGTCCATCCATGTCTACTGAAGG
AAAAAGCACTTGCTACAATGATCATGGACAAGCTTTACTTGTAGGCTACTGTATGGCTTG
AACCGAAAATGACTGACGACCGCATATGCGTCACTGAATCACTGGAGTTTTCCAGCACAC
ATGGAGAGAGACGTAGCAGGAGGACTAATTAACAGATGAGTAAGTTTATTAAACCTATTT
TCTGTACCTTGATAATGGAGCACACATCGTGTCTGTGTGGTAATGTTATTGTACTGTATG
TGTACTGTGCCAGCTGTATTTAGTAGCTAGCTGAGTGGATAAATTACTATACCTTACTAT
ATATAGGCTACTCTTTCTAGATAAAGAGAAATGGATGGGATCGCATCGCTTTTCAGCCGC
TTTCGGGCTGTATTGCCGGTTAATTTAGCACGTAGATCACTTTCATAATCTTCCGACCTA
AAATGCCAACTGCAGAACCTAACTTTTTATAGCCTATTGTAGTGTGAAAGATTACTCCTT
TTTGTGCTTGCTTGTAATTTCTGCAACCAGGTACAGAACACCAAACGGGCATGATGAATA
GAAATTAGACTACAA
>NODE_587_length_156_cov_11.301282
AGTGTGCGTGCCGTGTCTATATTAGTCAGCCATTATCAAATGCTCACGTGATGCTTTGCT
CCCAGAGTTGTCTTCATAATTGTGGACACGCTAGTGCTGACGTTGGCCGACAAACATCAA
AGTGCAGGCCACCATGCTCTCTCCCTCTCTCTCCCCTTCTAACAGCTTCTGGGCTTGTTT
CTACAGAAGTGCTGGCAGGGTTTTTCAGTCATCTACATGCGACACt
>NODE_588_length_120_cov_118.900002
TACTATACATAATTTTAACCCATTTTATAAGAGAGTCTCCAAAATTGTAATATTCCAAAC
ATTTATATATGAAGTCTAATCGAACTTTATCAAAGGCTTTTTCAAAATCAGCTATGAAAA
CTAGGCCGGATAGTCCTGATAGTTCGTAGTATTCTATTGTTTCTAAAACTTGTCTTATAT
TGTCTCCAAT
>NODE_589_length_76_cov_359.039459
ATCCACAACTGGGTCCCATAGGCCACGCCCCTTTTGACGAATCAGTACCCCACTGTAGGG
GTGGCCTCAAGAGTGGCCCTAGATGGTAGCCTCAAAATTTGGTAAACATCGGATGAGCCG
TTGATGAGATATAAACTTTTTGTAGT
>NODE_591_length_1823_cov_37.896324
AGGGGGACATGTGCGTCCCCCTACATGCACAGCTCCGGACTATGTCCCTGGGCATTCGTC
CTCGGACGTACCTCCACAACCCAGTGGAGTGCTGTAGGGGGACTTGTGCGTCCCCCTCCA
TGCCCAGCTCCGGACTATGTCCCTGTGCATCCTTTCACTTAGTCTCTGAGTCACTTTATG
GAGGAGCTCTTGCCCCTGGTAACCAAAACCACAGGGAAAAAAAGGGGTGATAGGCCGCCC
GCACACACGGACGACCATCCCCATGTGCATGAGATGCACCTACAAAAGGTTGGATGGAGG
GATGACTTTCAATAGATCGCAGCGTCAGAGCTGCTCTTCTACTTACGAAACCCTCATCCA
GAATCAGGTCGTTTACAGGGCATTTAGCACCATGTCTTTTCATACTTTTTTTGTGTCATT
GGAGTGGGGGACGAACCTCATCTTGCCGCCCCCCGGACCAGGTAACGGATGGCTCTGCTC
GGCTGATCCCCCCCGTGGGGACCAGCTTATTCCGAACCAACGAATGTACCACGGCACTGT
GGTATCATTACATCTAGGTGGGATTCTGACTTAGAGGCGTTCAGTCATAATCCCACAGAT
GGTAGCTTCGCACCAGTGGCTTCTCAACCAAGCACATACACCAAATGTCTGAATCTGCGG
TTCCTCTCGTACTGAGCAGGATTACTATTGCAACAACACATCATCAGTAGGGTAAAACTA
ACCTGTCTCACGACGGTCTAAACCCAGCTCACGTTCCCTATTAGTGGGTGAACAATCCAA
CGCTTGGTGAATTCTGCTTCACAATGATAGGAAGAGCCGACATCGAAGGATCAAAAAGCG
ACGTCGCTATGAACGCTTGGCCGCCACAAGCCAGTTATCCCTGTGGTAACTTTTCTGACA
CCTCCTGCTTAAAACCCAAAAAGCCAGAAGGATCGTGAGGCCCCGCTTTCACGGTCTGTA
TTCATACTGAAAATCAAGATCAAGCGAGCTTTTGCCCTTCTGCTCTACGGGAGGTTTCTG
TCCTCCCTGAGCTCGCCTTAGGACACCTGCGTTACTGTTTGACAGGTGTACCGCCCCAGT
CAAACTCCCCACCTGGCACTGTCCCCGGATCAGGTCAAACCTGGCACGCGCCAGGTCCTT
GCACCAGAACCGAAAGCCCAGCTTGGGGCTCACCTCCCCGCACCACCGGGTTAGTGAATA
AACTAAAAGAGTAGTGGTATTTCAACAGCGGCCGGAGCCTCCCACTTATTCTACACCTCT
CATGTCTCTTCACAATGCCAGACTAGAGTCAAGCTCAACAGGGTCTTCTTTCCCCGCTAA
TTCTGCCAAGCCCGTTCCCTTGGCTGTGGTTTCGCTAGATAGTAAGTAGGGACAGTGGGA
ATCTCGTTCATCCATTCATGCGCGTCACTAATTAGATGACGAGGCATTTGGCTACCTTAA
GAGAGTCATAGTTACTCCCGCCGTTTACCCGCGCTTCTTTGAATTTCTTCACCTTGACAT
TCAGAGCACTGGGCAGAAATCACATTGTGTCAACACCCACCATGGGCCTTCACAATGCTT
TGTTTTAATTAAACAGTCGGATTCCCCTGGTCCGCACCAGTTCTAAGTCAGCTGTTACAT
GCCGGCCGAGGCAGCACGAGTGGCCCCGCCGGAGCGGGACCAAACACCACCACTAGCCGA
GGCGATCCACGAGATGGGCCCGACAAGTGTCCGAAGTCCCCGCCGCAATTAGACCACCCC
GCACCGGTCCGCCCTTCGTCCCGCCGCTCGACACCGTCCCAGGCTCGCACCCGCAACCGA
AGTCACGGGGGAACCGGGGCGGGCCTCACGACGGGCTTACAGGCGGTGGCACGGAGCAGC
CCGGATGTACGACGAGACCAACAGCcactgcac
>NODE_592_length_517_cov_22.947775
TCATATGATTGTATCCTAAGAAGTTCACTGTCATTTTAAAACATCAGTTTAAAAGATGAT
CACGAGCATGTTAAGTCCTGCCTTATAGATATGGCTGTATCCCCCCCACTCTTCACTCTC
TCCCTTAGTTAGCCCAGCAAACAAATCCCCTTGTTAGCAAACTGTTAAGACAGCCGCTCG
GTACACAAATTGCGCTCGACCAAGCGAATTTGTTTTGCAAGGGTGACCTGTTTAATCATC
TCATTTTCTTTTGGCGGACATTTATTCATCTGGTTTCCACGGTTACGGAGAACATTAAGG
GGCTCCAGTAATAAGGCTGGAGAGTCAAACAGGTAATAAAAAAATTAACGCCATTTTCCA
GCAGCCGAGGACAGTCTGTGAAATGAATCAAGGGAGAGGGGAGAGAGCAATGGGAATGAA
GCTGGGGGTGGGGGCAAGAAACGAGGCCTCCAATATTGTCCAAACAATAAGCACTTACTG
GTTATGTCCCTCTGAAGATCAGCTGGTGCTGTTATAGGCATGACACTTTGGGCACAGAGC
AGAGGAGAAGATAAAAGCCTTAAAGTCGCACTGCTCCTTTTTTAttg
>NODE_593_length_154_cov_20.370131
GCACTGTGTAAATAATTCCGGCAGGGTGAAGCGCAGTTGAGAAGCGGCAATGAAAAAGTC
CAATGACATTTGGTAGATAGCCTATTATCATAGTTCAGCTACGGTATGTTTCACCTTGTC
TAAGCGCAGACTGTCTATCTTCCGCTTTGTGCAAATGTTGGTGTTTTTTTAGGGGTCTTC
ATACCCATCTGGCAGCTCCTAAACATTGTTCGTTTTTTTGACAC
>NODE_595_length_226_cov_9.146018
ACCACCTGAGCAGTGGCTATCTGTTTATGTATTCTTACCACCTGAGCAGTGGCTATCTGT
TTATGTATTCATACCACCTGAGCAGTGGCTATCTGTTTATGTATTCTTACCACCTGAGCA
GTGGCTATCTGTTTATGTATTCTTACCacctgagcagtgactatctgtttatgtattctt
accacctgagcagtgGCTATCTGTTTATGTATTCTTACCACCTGAACAGTGGCTATCTGT
TTATGTATTCTTACCACCTGAGCAGTGGCTATCTGTTTATGTATTCTTACCACCTg
>NODE_598_length_322_cov_8.857142
TGATCGTGATTAATCACTGCAAATTCTGTGAGTTTACTCAATTACTACTATTTTTTTTTT
CTGTGAGAACCCTACTTAAATACATACATTAGGTCTTTGCGTACAGTATGTGCCTCCCAT
CTCCACGTCCTTCCATTCCTACCCCTGTCTTCCTCCCCCTCCAGCAGAAAGACGTCTCCT
CAGGCTGGGTCCTGCCACAAAGCATTCTGTAATAGTGTAATTGTGGCTAATGGTTTGTAC
AGCTAATTAAAGTGTGTGAATTACAGTAATCAGTCAGCCACGTTGGGCTGCTTCGCCCCG
GCTCCTCCAGGCATAGCAGGAAGAAGAGGGGGAGTGAAAGAGAAGGAGTGTTGTAGAAAG
GGTGAGAGAAGCCTGTGATGATTGGTCGGGCa
>NODE_599_length_300_cov_14.493333
GCGTCAGAGTCACGCCAGATGCGTGAGAGTTGGCAACCCTGGCAGTGTGCTCCGACTCCC
AACCATGTTCCGAATCTAACACTCTGAACTTTTCACACGCAACTGACGTACAGGTGCAAG
GTTTTCAGCGAATCAACGATCAGAGAATCATGCAGTGAGAACGTTTTAGGCAGATGTTAC
AGCTGTGGGACTACTCTCCTGTCATTAATACGCTGTGGTCTAGTCATCAACAGAATATTA
ACGGATTGAAAGGGGAGAAAATTTGATTTTGGCGTGACATTTCTTGCGTGTGCGTGAGAG
CGTGAGATTGATGCTGAAAGCGTGAGTGTCACGCCAGATGCGTGAGAGTTGGCAACCCTG
AGATCACCAG
>NODE_601_length_71_cov_14.450705
CACCTCAGCTGTAGATCTCTGCAGTTCATCCAGAGTGATCATGGGCCTCTTGGCTGCATC
TCTGATCAGTTTTCTCCTTGTATGAGCTGAAAGTTTAGAGGGACGGCCGGGTCTTGGTAG
ATTTGCAGTGGTCTGATACTc
>NODE_605_length_221_cov_10.230769
AACCAACGGGAATCCTCACCATCACCCCTGGTCTATTGGCAAAAGGATGCTGTCATCATG
GCTTCCGGTTAGGTCAGCCAAGGGTCAAGGGGCATAGGTCACACACACATTGTAAGGTGA
AAGCCAAGGCCAAACGGAACAGGCAGTCATCTTAGCCTCAATGGACTCGGACTCAGCCTC
AGCCCGCAGCTGGACTCTTTCAAATTGAAACATCAAGGACTTAGTTAATGTTGAAATCAG
ATGTTAAGTACAATTCACATGTCATGTATTTATGATACAGCTGGGctacat
>NODE_613_length_362_cov_13.066298
AGTCAATATTATCCCCACCACTTTTTAAAACATATTTGAGACCAGGGCTCGAATTACACA
GCGTCCCGTCGTCCCGGGGACGATACAAATATGTCTGGGACGGTTCATAACCGACTTTGG
GACGTTTACGGGACAATGACCAGTAAAATATAACATGCATACAAGACTGGTTACTAACGT
ACATGTTTAATCACAAGGCTTATGAAGCTGTTCATAATTCTGCCTAGAAGTTAATAAACT
ATTAATAATAATTATCACAAGCAATATTTTCACTTCCGCGCATCGCGTAATCACCTTTGA
GTTTGCTCATCTCTCGTCGAGCCGCATTCTCAAATGGCCACTTGAAGCGAAACGTTTTTG
TATCGGCTATGTGAGATGAATGTTTAGCATAGGCTAATGGTAAAACATATAAAAAGAGAA
GATCTGAAGTTg
>NODE_614_length_344_cov_22.520350
AAGCAACAGAGACTAAATTCCGAAAATCCAGCTTTGTTTATTTAGCTAGCTTATCAGATT
GCCCTGTCTGCCTCAGAATTTGTAAATATCGCATGTTACCGGCCCTTGCTATAATGCAGC
AACCGGCACGAGAGCTGCTAGCTGGTCATACAACGTTGTTGATGGATTTTCCCACATATA
CACAAACGGAACTGTTAGAAAATGCTTTTCATTACAGCTTCACCCATGCAAATCCCTCTG
TGATAGTTTGACCGTGTGTAGAAATTATGTTCCCAAACACGGTGTTCTCTGTACAGTCAG
TAGTTGTTTAGCTGTTTTTCTGTCGGTTCTATGTGTAGTTCGCCAAGCAACAGAGACTAA
ATTCCGAAAATCCAGCTTTGTTTATTTAGCTAGCTTATCAGATTGCCCTGTCTG
>NODE_616_length_414_cov_17.483091
TGGGACTCTGGAGGGCTTCCTTCCGGTTGGCCAGTTCGATGCGGGCCGCCGCCTGCTGCA
GGGCTTCATCTGCCCCCCTGGGCGAGTGTTCGCTGTCACTTTCCCTGTGAAGTTTGCTTC
CGCCGCCGTGGCCATGGTGGCCGTGTAAGTCCTGGTGCTGCAAGAGTTCCCTATGGTTCT
GGAAGCTTATGTGGCAGTGATTGCATCTGAAGGCCGCCTGTGACAGGTGAGAGAGGATGT
GATGCTGGAATGTAATAAGAGAATCTGCTGTGTAGTTACAGATTGTGCATTTCAGGCTGT
TGCCAGCGGGGAGTGTCTCTTCCGTTTTGACACCTGTGAGGAAGATAAAAGGATACTGTT
GAGATTATTCGCCGCTTCCCCACTCTGCCTTAATGTTAACTACAGCAAAGATCAAAAACT
GATGAATTATGCCAGCTTATACCTAAACATCCTGACTGGTGAGGGGCCGAAAGAtgacct
gtca
>NODE_618_length_128_cov_26.617188
ACCTCATGTGGCTGGAGTGTGTCAGCAGTTCCTGCAAGAGGAAGGCATTGATGCTATGGA
CTGGCCCGCCTGTTCCCCAGACCTGAATCCAATTGAGCACATCTGGGACATCATGTCTCG
CTCCATCGACCAATGCCACGTTGCACCACAGACTGTCCAGGAGTTGGCGGATGCTTTAGT
CCAGGTCTGGGAGGACAT
>NODE_620_length_122_cov_140.516388
ATATTGATAAAATATAAAAATTAATTTAAAATCAACCGTAGGTCCAAATGACCTGCCGTT
TGACATAATGGTATCCGATTTGTGTCTTCCTATACGGTCATTTGGAATAAGGGATACACT
GCAAAATGGTGGACAAAATGGCTGACCCGATGGTTTATTGATCTCCATACACTACTCTCC
ATCTGATCTCTG
>NODE_622_length_153_cov_274.150330
TATCCATCTCTTCACGACAAAAGGGAAAATGAACAAACCGAGACTGAATAACGGGAACAG
CAATCAGGTAGACTTGTGTTCTCACCTCTCCAAATTTAATGTCAGCAAATAACAGTAACG
TTATATTGATTTGTTAGCTTGCAGTGCATCTCTTTCTAATCTATCTGTCTTGCGAACGTA
GCTGGGCAGCAGAGTAAAGTAACAATTAGGCTACTTAAAAAAA
>NODE_625_length_71_cov_195.084503
CCTGACTACTACATTTTAAGTCTCCAAGCATTGCTATTTGTAACGTCAATTCAAAGCAAA
TATTGCATTTGTTCATCCATTCTTTTACCTGTGACCAAAAACAAGCAACATAAGGACAGT
ACCAAAAAAGATGATCTATAG
>NODE_626_length_513_cov_90.214424
ATTTTACTGTGGGTAGCAAGTGTTTGTCTTGGAATGCTGTGTTTTTTTGCCACCATGCAT
AACACCCCTTGTCATGACCAAATAACTCCATCTTTGTTTCATCAGTCCACAGCACCTTCT
TCCAAAATGAAGCTGGCTTGTCCAAATGTGCGTTTGAATACCTTAAGCGACACTGTTTGT
GGTGTGTGTGCAGAACATGATTCTTCCGCATCACTCTCCTATACAGCTTCTACTTGTGCA
AAGTGTGCTGAATTGTTGAATGATGCACAGTGACACCAACTGTAGCAAGATGATGTTGTA
AGTCTTTGGAGGTGGTCTGTGGGCTGTTTTTGACCGTTCTCACCATCCTTTGCCTTCAAT
ATTTTACTTGACCTCCCACTTCTGGTCTGAACAAGAACTGTGCCTGTGGTCTTCCATTTC
CTAACTATGTTCTTATATTCAGCAGTATATGATGAGGGTGGTAGGGGCCCACATCAATAT
TTTTTCAGGGGGCCCCGAATCCTGTAGCTACGGCCCTGCCTGCTCCTATCAACTCTATTG
AGCGCAGTGGCACAGATTTGCTACAGAACACGTTCAGAACTTT
>NODE_627_length_196_cov_22.724489
GATTGTTTTTTGATTTTCAAAACCGTTTGCCTATTACAGCCAATCATTAATTTGTAGCAA
CGCCACCAAACAGGAAGTTGGGTCATACCTCTACAAATCTTTGAGATATCAACACCAAAC
TTGGTATGTCAAGAGGAAGATACAACAACTACTACCACACCAAACATGGGCCACTTTAGA
CCATAGGTGGCGCTACAGGACACGCCCTAATTTTCCAATTTTCAAAGTGATGCCCTTTGC
ATCCCATTTGTCCCAAAATTCTGAAA
>NODE_628_length_282_cov_21.666666
CCCGTCTCTTTTTCCTCCTGCCCCTTGTGGCTGAGTGTATAATGCCAACACAAGGATGCT
CCAATGCTGCTCTTACTTCAGGAGGTAAAAAGTCACCTCAGGTCGATGGCACTCAGGCTG
TAAACAGGGCTTCCCGTAAAATCAATGATCTTCAGTTGGACCTATCAGTCTGTGGAACAG
AAATAGCCATGGCTGTGAGGAGGCTGAGAACCAAAGTGTGGAATACTGGGGGAGTGGGGG
TGGCCTAGCGTTGCTGGGAGTACATCAAGGGACTGATAGCACGGCGATCTACGGCACGCT
GCCTTTTGTAACGTCAAACACCATTCAGGTCTCAGGCTCTGGGGAAAGGATg
>NODE_633_length_396_cov_30.005051
TAACGTGTTTGACATGGAAAAAAAAAGTATCTATCTATGATGGACAGGAGTGTCCGTGTT
CTCAAACAAACACACACAAAATCCTTGGACAATGGAATCTAGAATACTCACCAACAGGTT
TTTGTGCTTCAAGGCTCTTTCCTTTGTAGGTATCAAACAGGTTGAGAGACGCATACTTTG
ATTTTCCATCCTTCCCCTTTGCAGTTTGCCCAGAGCGCTCTGACATTGCGCTGTCCGCTC
ATTGAGTATGGTGAGCCCTGAGACTGACAGAGAAAAGTGTGAGAAATTAACTTCAAATGT
TCAACACCATGCAACTATACACCAATGAAAGTAGATGTGGTGCTGAGTTTACGCAGTTTT
TAAGCAAAGGTTCTAAGAATCCTGACATAAGATATAAGCCTCGCTGTTGGCATGAGGCAC
AGTTCGTTATGGACAGGTTTGTGTGTGGGGGTCTACACTTAGTGTa
>NODE_634_length_531_cov_26.621469
TATACAACATTTTCTAAAAATCTCTTTCTCTCAAACTCATACACACACACGTACACACAG
ACAGACACAGACTAACACATATCCCTCTTTAAACTGGCTCTCCCCCCTATAGCAATTTTG
TCAGAAGTTGAAAATGTCTTGATTTAGTTGTCTGGCTGTTCCGGACAGTTTCTCCCGCTG
TGCTAATGTGAACAGGACATCCCGCTGGGCACAAAGAATACCACTTCACGGCAGCCGCAT
AGCTGGCAGCTTTTATTTATGGAGCTACCGAAATGAATGGGTATTAGTGTCCAAACATTT
CTCCATGCTCCTGCAGCCGCACACAAAAGCCACTGATTTTCAGCAAATCTGCACTTATTT
TATTCAAGACTGGACCAAAAAGAGAAGAAAAAAACATTTATAATGACTTAAAAGACCTCA
GAAAAGACATTGCTTTTCAGAGATGGATAACAGAGATATCGAACATAAAAACACCTCAAT
TTCATTGCACTTCTATCCAAGTTAAAATGGAAAATATTTCTATGCCCCATCAACTCAACA
AGTGGTCAAATATGTAACAAAAGTGTAAGACATTTTTCTCAAACCAAGTTGCTTGGTATG
t
>NODE_635_length_119_cov_23.613445
CGCTCAGAACTACAATTCCCATTCACCAGTTCTACTTCCTGTGGACTACAGCTTCCCTAG
TCATACCTCCAAAGAACTACATTTCCCATACCCGGACTCTGTAACATTTCCTGTTCCCTT
TCACAGTACTACAGCTTCCCTAGTCATGCCTCCTCAGAACTACAGTTCCCATACCCGGAC
TCAATTATC
>NODE_636_length_130_cov_19.830769
GCCACAACACTGCAACACATTTCCTATGACTTACCATTTAATTGTGGGTAACATTTGGAA
CAAGAACATACATTGCAACAAAAAGACAGCCATGGAGAAGCTGGGGATTGAACCCATGAC
CTCATCGCCTCGGCCTGGGTTCGATTCCCGGTCAGGGAAACAAGTGTTATTTATGTGTTA
TGTCCAGCACTTCTGATCTA
>NODE_637_length_164_cov_16.597561
TAAATGGTAAATGGACTGCATTTATATAGCGCTTTTTCTGACCAACAATGGCCACCAAAG
CGCTTTACATTGCCTCACACTCACCCATTCATTCACACATTCATACACCGACGGCGGTGT
CAGCCATGCAAGGCGCCAGCCAGCACGTCGGGAGCAACTGGGGTTAGGTGTCTTGCTCAT
GGACACCTCGACACTTGGTCAGGAGGACCCGGGGATCGAACCACCAACCTTCCG
>NODE_639_length_204_cov_73.196075
TTTTTTATTTTGCTGATCCGAAAAATGATCCGATCCGTGACTCTGATCCGAAAACCGATC
CGATCCGTGAGTTTCATGATCCGTTGCACCCCTAGTCAGAACACCTGTTTTAATGTCTCA
TCTGAAAGACAGCACCCTACGCAGGGTAGAAGTCCCTGTCACTGCTCTGGGGCATTGGGA
ATGATCATTAGACCAGAGGGAAGACTGCCCCATACTGGCCCTCCAACACCACTGGTCACC
ACTCCCATCCAGGGACTAACCAGGCCCAACCCTG
>NODE_640_length_762_cov_47.981628
TGTCTACTGTTGAATTGCAGCGCCTAAGGCTGACATTTTCACTGATGCAATGACGTGCAC
TTGCTAGCCTTTTCTATTTACGTGTTCTCCGAATGCTAAGGACCATCGCCTAGCTTCTGA
AGGACCCTAATAAATGATATTGTAGTCGTTTGAGTTCAAATTAGTTTCTTTAATGAATTT
TAATGCCTGAATATATGGACAGATTTAGGCTACATTTGTAATGTAAAGTCTACAATTGTA
TTCAAAAAAGTATAAATAAATGTATTAAAAATGTTTAAAAAAAACAATTAAACGAGATTG
AAATCACATATAGTGGCCTTTGGTTTATTGTATTACACAGACCAGGATACCCGCAGGGTC
TTAAAAGCATTGAAAAAGTCTTAAATTTGATAGTCTCAAATTAAGGCCTTAAAAGCCTTG
AATTTGGTATACAAAGTCTTGGATTTTGCTACAAAGGTCTTATATTTTTTGCCTTTCCTA
GGATTAAATTAATACCTTAACAAAATTAAATTTAGGCTAATAAAAAATAATGCATCGTAA
AGTTCAGTGCATCTCGCGCTCCACATCATAGCAGAAAGCGTGAAAGTGTGTACAGCTGTT
GCTATGGTTACTAGGCAAGTAAGGTACAGAGCAAAGGTAGTAGCCTACTAATACGTAGCC
TAGCCTAGTTTGTCGTCTGAAATGGGAATAAGTGTCGCTTTAATCTGCTGTGGCCACAAA
ATCCGAATTACGTTTGGGTCAAGCCTGTGCCAGGAGCATATAGGTACTACGAAGCAAGTT
CAACATGCCCTGGATTTCTTTTAATTACCTGGCTTCACTGAACCTAACAATT
>NODE_641_length_369_cov_31.195122
TGAAAGGAATAACTGTGTCATTAATGCTACTATTGAAAATGTTTATTGTAATGTAATAGA
CATTTACAGTACTAGTACGGAGATAGTGAAGGGAGCGTTTGCTGTGTTTTCTGCTGAGGT
GACTCTTGGTTCTCTCTTGTCTTTAGATACCAGCCTGTTGATATCATTCAACCAACCAAT
CATGTATTGCCAGCCTCATTCGGGGATTCTGATTGGCACATTGTCACAGGCAACTCTCTT
ACCACCACCAATGAGTCCTCACGTAGAAAACCCTCACAGCATGAGCTGGAGAAACAGAGA
ATGCCAGGTGACTATTTTCTTTTCTCTTCCTCCCCGGTTGTGAAGACTGACTGGCGCTCG
TGCCTTTCTTGTGTCTCCCTTTTTCTCGCTCTCCTTCTTTACAGAGCATGACCTACTACG
GCAGGAGCTGAATAACCGc
>NODE_642_length_242_cov_60.157024
GCCTCAAGAACCCATAAAGTCCGCCATCTTGGATTTTTCTGTACAGTGAAAATTTGACAA
AACCTATAAAAATTAACTTAAAATCAACCGTAGGTCCGATTGACCTGCCGTTTGATACTT
AGGTGTCCCATACGTGCCTTCCTATAGGGTGATAAGCACTAAGAAATACGATGCAAAATG
GCCGACAAAATGGCCGACCCGATGGTTCACTGATACATGCTGACCTCACAATGTCATATC
TGCTGACCCATACATGATAGAAAATAATGGTTGGTAACAATCGAAAGAGGGAGTTCCACT
GCAAAGAATAAG
>NODE_643_length_71_cov_70.830986
CTGACCCATACATGATAGAAAATAATGGTTGGTAACAATCGAAAGAGGGAGTTCCACTGC
AAAGAATAAGGTCTGGGTTGTCCTTGTGGGTTCATCAGAGACTGTGATATTGACTCTCAA
AGTTTGGTCAATTTTGCCCAT
>NODE_644_length_288_cov_52.708332
TATGCTGCCAAAAAGACCCTGGTAAAAATGACCATCCTTCCAATCCTTGATTTCGGAGAT
GTCATTTACAAAACTGCGTCTACCTCCCTACTTAAAAAGCTAGACGTAGTCTATAATTGT
GCCATCCGATTTATTACCAATGCCCCATTTAACACCCACCACTGCGACCTATATGCACTA
GTGGACTGGCCCTCTTTACACACTCGGCGCCTGACCCACTGGTATCACCTAATTTACAAA
TCAATCCTAAGACTAACCCCCCCTTACCTGAACTCACTCCTCTCCGTCGCCTCACCCTCC
CGAAACCTGCGCTCATCCAGGTACATCTCCCTGATCACTCCAAAAGCCCACACCTCTT
>NODE_648_length_87_cov_46.908047
GGGAAGCGGGGAACCATCCAAGCTGTATACAGTAAGGGTGGGACTCTGTTGACCTCAACT
GAGGAGGTAATAGGGCGGTGGAAGGAACACTTTGAGGAACTCCTGAATCCTACTTCTATG
CCCTCTATATTAGAGGCAGAGCTAGAGGATGATGGGG
>NODE_650_length_149_cov_38.590603
TGAGCCTTGTCTTGTCTCCGAACCTGAGCCTTGTCTTGTCTCCGAACCTGAGCCTTGTCT
TGTCTCCGAATCTGAGCCTTGCCTTGTCTCCGAATCTGAGCCTTGCCTTGTCCCCCGGCC
TGTCCTTGTCCTTGAGTCAGAGCATTTCATAGTTCCTTCCCCAGTCCCCTTACCAATGCC
TGACTCAGTCCTGGTAACTGCCCTAGTCCCTGAACCCTT
>NODE_651_length_379_cov_20.416887
CACTGGCCGCAGTAACCCATGGGTAGGAGGTCACACTCGGACAATCAGGGAGGGAGGTTG
TATTAAGGTTGTATTGTGGCCGTTTCACTATAAGACAGTTTTTGGTCTGACCACTCAATG
GAGGGTGGGTGTCCACACCAGGTGTTCGGGCATGTATCTCGAAAGGAAGACACCACCCTG
CAATTTAGACAAATATGTAAAAAATACTCTGTTGTGTGTGTGTCTTTCTGGGTGGCTTTG
CAGGTCCAATCATGCAGCTATAGGACTTTGGGGGAGTGCAACCATCCTACACCTGCTGGT
ATTATGGCTTGAGGTGAATGAATGGGGTGATTAGGAATGTGTGAGTATTGTTTGCCTGTT
TGTTTGTTTGTTTGTTTGTTTGTTTGTTTGTTTGTTTGTTTGTTTGTTTGTTTGTTTGTT
TGTAACCCACAATTGAAGAATGGGAGTTA
>NODE_655_length_109_cov_8.724771
AGTGGGTCATTGTCAATGTGAATCCAGCAACTGTATCACAGTTACTAGATAGAGACAGTC
CCTTGCTGGAGAAGCAGGTGCACAAGTTGTTTTTTCTTCGCCTATATACATGGCTCAGCA
CTAGTAATTTTAGTGTTAACAGTGAATGGGAAAGAATGGGAAATACAATTTACCCGGTT
>NODE_656_length_417_cov_23.175060
TTACTCAGCTAAACCTTCCCTTTAAATGTATATAGGTCGGCCCAGTACGAGCAGCTGTCA
TCATACGTTAATCACGAATATATTTTTTTCTAAGGTCCTCCCATTCATTCCCTATGGAGA
ATCATGCCTGTATGTTTTGGCAAATATCTCAAAATGTATATTTCACAATTTTTTCAAGTG
GGTCATAATTCTAATATAGACAACCAACTCTTTTAAATGCAATACGTCTAATGCATTCGT
TTGGCTTTTTTAAAACCTTATGACTAAAACTAATATTTCGTTTTGATTTATTTTATACTT
CCACGTTACCCGGAAGTCAGCGCAATTGACACCATAGAGGAGCGGATGTTTACTTCCTAT
TACAGTTGTAATTTTTCGGTTTCAACTTAAAAGCAGGTTGTAGGAGGTAAATGAAAAAGT
ACACTTTTGTTGGTGCCATTTTAGGCTAATAGAATTGTAAGCTTAATTCACAGCAAAACA
GGCTGTT
>NODE_657_length_246_cov_8.292683
GGTGCATTGCTTTAATTAAAAGAGCAATTTACCTCTGTCATCTCTCCCCCGTCTCCACAA
TAAAAAGAAGGCGAGAGAAATTCGGCCTTATCAATCCACCATCAGGGTTTAATAAAGTTT
CCGCGTTAACATCAGAGTTTCTATGGAGAATTGAAGTGTTTGACATGGAAACCAGTTCAG
ATCCTCTCTCTTTTCCGCCTCTTTACCTCTTTGCAAACACAACAGGCCTATTTCACGTAA
GAAAATAATATTTACCTTGAAAACACAGCTCATTGCACCCGAGAAAACAAGAACATTTTA
TCGCTGACCTTCTGTt
>NODE_658_length_331_cov_19.737160
TCAGCATTAAGCAGAGCTTAGTGAAAATATGTTTTTTACATTGCTGGTGTGGAAAAATAA
ATCTGGCCATCTGTTTTGTTATTTGAAATTTGTGAATACATGTTGTAATGACTGTGTGCG
AATTGTGCAGTAGAACACACAAGCTCTCGAAGTGCTGGAGTGTTCAAAGCTAATCATATA
ATTGGACACAATATTCAATGACAAATGGAGATGTGCAGAGCCAGCCAGCTGGGGAAGTGA
ATATGTAATCATTGTAAAATCATATAATTTTGCATATCTTAGGACAGCTTAATAGAGTTT
GCATGTCAGCACACTATCAAGTGATGATCAGATGTTCCATTGCAGTATTTGTTTTCCAAA
TAATGCTTTGTTAAACTAACTGTCATGGTGAATTAAATGTg
>NODE_659_length_104_cov_32.605770
GTTAGCATGGGGGGTTGATATTCGGCAAGCCAGTGACCCTGCTTGCCGGATAAATCCCCC
CCTGTCTATTATGGGAATGCAAGCACTGGCACAGTTCAAAATTATTTTGGGAGGTGTTGC
TGACCTATATTTTAAGTTATAAAAAGCATTTGACTCTAGCATTAAAGGGAAGCC
>NODE_660_length_71_cov_42.732395
TTTTGGGAGGTGTTGCTGACCTATATTTTAAGTTATAAAAAGCATTTGACTCTAGCATTA
AAGGGAAGCCAGTTAGCATGGGGGGTTGATATTCGGCAAGCCAGTGACCCTGCTTGCCGG
ATAAATCCCCCCCTGTCTATT
>NODE_662_length_277_cov_141.144409
CCAAGGTATTTGAACTCCTTCACTTGGGGTAAGGACTCATTCCCTACCTGGAGTAGGCAC
TCCATCGGTTTCCTGCTGAGAACCATGGCCTCAGATTTAGAGGTGCTGATCCTCATCCCA
GCCGCTTCACACTCGGCTGCGAACCGATCCAGTGAGTGCTGAAGGTCACAGGCCGATGAT
GCCATCAGGACCACATCATCTGCAAAAAGCAGTGATGAGATCCTCAGCCCACCGAACTGC
AACCCATCCCCACCCCGACTACGCCTCGATATCCTGTCCATAAATACTACAAACAGGATT
GGTGACAAAGCGCAGCCCTGGCGGAGACCAACCCTCACATGAAACGA
>NODE_664_length_255_cov_14.349020
CTTTGCTGAGCTGTTCTGTGCATGCAAATTTAAATCCCTCCTATTATTTTAATAATCTCC
ATTTTACTACACTGGCTCGGATCATTTGTTTGCCAACTGGGTTATTTGGAGAGGGAGGCT
CGCGGGTAATTTCATGCTACGGAGCATCTTTACCTATAAGTTAATGAGGAAAAGACTGTT
GTTTCCACCAGTACAGTACAGAATGCTGCTACGAGGAGAGTAAGCTCTCATCTCACATTT
AGTACTGAATTATCGGGTGATGTGGTAGATTTAGTTGATGATTGAAAATGTACAAGATGC
ATCAGAAAGAACACAAACAATATAa
>NODE_665_length_282_cov_14.787234
ATTTGTTTCTATATTACATCTTTGGATTGAGTATGTGATGGATTTTTTCCTGCGTGGCCG
AGTGTGCAGGTTGAGGTGCGATGTCTTGTAATAGGTTATCACCAGCCATATCTTTGCAGA
ATAGAAAGTCTACACATGTACATCTGTGGCCCAGTGTCACAGCCTTAAATATACATCAGA
AATGCATTATATCCTCTGATTGCTATTCTTTTCTAACAGCGTGTCAAGCCCACATTTATT
TTGGTTTTGCAGTCTTTCGATTACTTTGAATTACGAGTAGTCTCTCTTGACAACAAAAGC
TTTGAGTGAAACGTCAACAGCATATTATTTGTGTGTGTTTGTGATACAGCAg
>NODE_666_length_105_cov_232.028564
AGTCCCCCCTGGTGCAAGTCGCCCCGATGACCCGCGGAGCCCACAAAAGCAGAACCTATA
ATATTGGAACCAAAGTCACTGTTCAGATTAGGTTGCTACTTTATGCTGCGGCCAACAGTT
CATGTAGCGCATTTGAATGAACTGATCTTTGATTTAATAAGTGTGCATTTAACAG
>NODE_668_length_543_cov_19.524862
GCTGGAGCCAATCTTCATGAAATAATAAAAAATCTCATTGGCTCCCGTCTACCATTCCCC
ACCCCCTAAGCCTCTTCCAACCACAGCTCACCCTTTACCCTGATAACTAAAGCTCCCTCT
ACCTCTTTTTTTCCCATTGTCTCTCTTTACCTTTCCCCATCTTCACTCTCTCTCGCAACC
TCGCTCTTTCGCTCTCTTCCCCCTCTCTTTCCCCTTTCTCTGTCCATGGGTAAGCAGGTA
ATCATGAGCTGTCACAGAAAGGTGACCCATTAATGTGATGGATACGGTGTGAAAAACAAA
TGGTGTGAAACGTGTGGATTGCTGTCCTTACTGCACCTTGGCCTTTTGTTCTGTCATATC
AATATCCACACAGGGCCTCATTACACCGCTGCACTACACAATGAGTGGTGAGCCAGGGTC
AGGCCTGCACCACGCTCTCTATGACTGGGTCCGACTGGGCTTTTCAGCTAAACCTCACCC
CATAGGAATCACAGGTAAACTGGAATAGCCTCTGGGGCGGCAGATGGAACACGTCTGAAT
AGGAACCACACAACTGAAATGCTTTTGTTTCTGTACAAAAACACTGTGTCTGAGATAAGC
AGATGCAATGGAt
>NODE_669_length_245_cov_23.416327
TATTAACTAACCTCCAAAAGAGCTTCGACTCCATTCAACATGCCTTCTATAACCTTCAAC
TGCTCTTAAACCCCACCAAAACTAAATGCATGCTATTCAACCGCACACTTCCTGTACCCC
CCAGCCTGACTAGCATCTCCACTCTGGATGGGTCTAAACTGGATTATGTGGACACCTACA
AATACCTAGGTGTCTGGTTAGATTGCTCACTTTCGTTCCAGCGCCACATTAACATTCTCC
AATCCAAAATAAAATCTAGGATTGGCTTCCTATTCAGAAACAAGGCCTCCTTCACCTATG
CTGCCAAAAAGACCC
>NODE_673_length_369_cov_13.062330
TTGTTTTTTGGATGGTTGTTGTTTTTGGAGTAACTGAGGATGATTTAACAATAGCAGTTG
CTGTTGAAGCACCGGATGTTGTTTTGTGTGAAGCAGTGGTATATAATGTAGCTGTGATTG
TTGTGTGGAAACCCTTTGTAGTCAAAGCAGTTGGGGTTGTTATTTTGGAAGGAGTGGAAC
TGTGATAAACTGCTGTTGTTATGTGGGAAGCTGTGGTTGCTGGGTGGAAAGCTGTTGTGG
CTGAAGCAGCTGGGATTGTTGTGTGTATGGCTGTGGATTTCTGAATAGATGTGGTAGCTG
TGTGGGAAACTGTGGTAGTTGCTGTAACTGGAGTTGTGTGGGAAATTGTGGCTGTGTGAG
CAGATGGGGTTGTTTTTTGGATGGTTGTTGTTTTTGGAGTAACTGAGGATGATTTAACAA
TAGCAGTTGCTGTTGAAGC
>NODE_674_length_331_cov_70.169182
GATCAGCCTATTTCTCCAACCTAATTGAGGAGAACAAAAATAACCCAAAATTTCTTTTTG
ATACAGTTGCAAAGTTAACTAAAAAGCAGAATTCCACAAATGAAATAGGACTACATTTTG
ACAGTAATGAATTCATGAGCTTTTTTGATAAAAAGATCATTACTATTAGAAAACAAATCA
CAGAATCCTCCCTTAAGACGCATATATCCCCTAAACTCATATGTCCTGAGATTGTGCAGA
ACAGTCAGGATGTTGGCTTAGGAAGGACACTGGAATTTTTTAACCCTGTTTCCCTTGAGT
CTTTCACTAAAATAGTAAAGGCTTCAAAGACTTCCAGCTGTCAACTGGATCCTATTCCAA
CTAAATTTCTAAAAGAGTTACTCCCTGTGCTTGGCTCGCAT
>NODE_677_length_422_cov_13.450237
CTTATTATCATTCTACCCAGACAGACAGTTCTATCAAACCTTTCAAATGGATCTTGCTAG
CTACATTTCCGGCAACAAAAGCTTTGCAAACTCCTCCTGAAGGATAAATCTACATCCTAA
TATTTCCAATCCAATTTAACTGGAGCATTCGGAGTGGTCTGAGCACTAGTTTACCAAGCT
TTGCTTTCCAAGACAGTGTGCTGAAGGCTTGAGGGGTTCAATCAATGGTGCTTTGATCTC
GGCTGGAACTATAATTATTTAACATTGTTACAAGGATTTCTCTAATCCATCCTACCATTA
AATCCCTTTTACACCCTCATCTTCTGCAGCCCCTAATCTGCATCTGTGCGCTCCGTTTGT
CTCTTTAGTTCATTTTAGCGGTCCCTCATCCACACTCAAAGTAGTTCAGAGTCAGAATTA
AAAATGCACTGTGGCCATGCGAAACTTGACAGGTTCCAGGAGAACTCTCCTACAAAACAT
GTGTGTGTTGTg
>NODE_678_length_372_cov_19.491936
GATTAGGAACTGTAAATCAAAAAAAATAAAAAGTGTATTACATCATTTTTAGAAGCCGTT
AAACCCACGTCAAGAAGCGGGACAACGGGATGAGGAGAGTGGATGGTCAGTGAGGGATCC
CCGGTTCGTCTACCAGTAACAACATCTCGTATGAACACATTACTGACAATTTTATAATTT
AATTAGTAGTCTATATTTTACTGATAACTTCAACTATGCTAAAATAAATGTTACTGGAAT
ATTTTGAGGAATGTTTCATTTACACATTACGTGTTGTCTTTCTTAACACCGTATTGCACC
TCGCGTGAACTGAAAAATCGATTCCTGAGCAATCGATGACAACACATTCAGCACCTTCCC
TTGGGACAGCGCCTTGTAACGTCGCACTTAAGAGGCAGCTTAAGTGCGACGTGATAAGAA
GCTTCTAAGGGAGACTTCgggg
>NODE_680_length_363_cov_29.917355
TCTTTATTTAACCAGGTGGGCACGTTGAGAACAATTTCTCATTTAAAACGGCGACCTGGC
CAAGATAAAGCAAAAAGGTGCAAGTACAGACATAGTTACACATGAATACAAATACACAAG
AATTACACAGATTGTAGAGTAAGGAAGAAAGATAGAAAATACAGTCAAAATTGAAAGAGG
TAGATGTAAGTAAATGTACAATTAGTGCAAAGAAATCAAGATTTAGAGGTAGATCAAATT
AGTATACTGAGTAGCAGGCAAATACAATGTAAGAATTAACACTGGAATGAATTGTGCAAG
TGGTAACAGTGCAAATAACAAATTGAAAGTAAAATACTGTTCAAGTCAGTATAAGGTGCT
TATTGGGCAAATGGTAATGGGTCAGATAGGGAGAGAGTGTACATGTGAGGGGGGGGGGTC
AGCAGGTGCaatg
>NODE_681_length_229_cov_76.786026
GTAAGAATTTTGAAAGAAATCGGCCACTAGGTGGCGCTGATTAGTTTTTTGTCTCTATAA
TCACGTGGTGTTACACATATCTACACAATAAACTTATCGTTTACTAGATTTCCTCATGCT
GAACAAATTTCCCTTCAGATTAAATGCTGTCAGTCAAGTTCATTAAGTAATCATGAATAT
ATTAATAACGTACTTTTTCGAACTAGTCCTAGGTTTCTCGCCCGATCAGAACCAGACCAG
TCTATGACAATTCTCTGGACTCTCTAGATCAATAATTATTAAAAAACAGTTGAACTTTT
>NODE_682_length_71_cov_66.535210
CAACATCCTCCAGCATGACCGGTTTGGCGGTGGGTCAGTAATGGTGTGGGGTGGCATTTC
TTTGGGGGGCTGCACAGTCCTCCATGTGCTCGCCAGAGGTAGCCTGACTGCCATTAGGTA
CTGAGATGAGATCCTCAGACC
>NODE_683_length_257_cov_18.007782
GGTAACATTTAAGATATTGTATTCATGTTGTTAAAGCCAAATAGACACTTGTAATCATTT
ACAAATTATATCAAATGACCAAAGTCTTCTTGTATGACTACAATATTGTGTGTGTTCTGA
AGTATATTTATGTTACCAGTTTCTTGGTTTACTTGGACAATATGAAAGGGACAAAAGGCA
ACCTGGCTAAGTGCAAAAATGTAAATTGGTCCCAGTAACAAGCATAAGTATGTGATGCTC
TTGGAACAGCACACTGATAGTAACTATAATAACGAAGAACTATAAATGCTAATGTTTTAA
ATATTTACAATGTTATACAATATTTAc
>NODE_685_length_722_cov_32.170361
TGTATGTAAAAAACAAATGCAGAAACTCTCAAATGGGGCAAATTGTTAGTGTTATAGAAT
TGGACAAGCATGCATTTACACAGCATTTGGAAGCAATAAAGCATGGGTAGACTGGCCGTG
GGGGCGTGCAGCATTTTGCCATATTTGAAAAGTAATAGAGAAAATAAAAGGAAGTGAAAC
CAGGAAAGCAGCAGAAAGAATTTCAAGTGCGGGAGGAATTTTTACATTTGGGATGGTGGA
TGCAATCAGTTGGGTGAGGCTGGCGAGCGGCCTCCCCGGGTGACAAATTGAAAGTGTCTC
GGTCTAGTTTATAGCCCTGATCAGGTCAAACGAAAAATATTGGAGGTCTGGGTGAGCAGA
CAGGCCCGCCTGGCGCAGATAAATGGACTGATCATTTCTTATTGAGAAACAATTCCTAAA
AGGTAGTTTACTGTGTGACCGGGGAAGCGGGGGAGCGGAGAGCACGACGCGCACCCACTG
CACCCTCCATGACCCTTCCTCCAGTGTCGGAATGAAATGGATAGAGAGAACGCGCGTTTC
TGATGGCACTCCTCCGCCGACAAGACACTCCATTTGTTATGAAGTAGGGGTCCTGATGAT
GTGTAGGGAGCCCCTCTTTCTTTTTTCCACTCATCCCTCCTTTCTCAGGCACTACAAGGC
CGGCCTTCAGTCTGCTACACTCGAAATGGATGGAAGGAGCCGATTGAATTTTACACTCCC
CTGGTCATGATTAATGTGTTGGGAATGAAGGCGTTATGGCAgtggcgagctgtgaccact
aggtgggggtca
>NODE_688_length_99_cov_165.505051
ATTATTATTATTATTATTATTCTCCCCTAAAACGCATCGTGCAGCCCAAACCGTAAGGGC
TAGAGACTTGAAACTTTGTCAGATGGTAGTACAAAAATCGAGGAGAGGTTCAGAGAATAT
GAGCCCGATTGGCCCATAGGTGGCGCTACAGCGACCAATTGCGCGAAAC
>NODE_690_length_1701_cov_18.445032
GGTGAGGTCTAGTAGGGGCAGAAGTAGGGGGGGGCAGATCTGTCGGAGTGGACGGCGGTG
TTTCATAGTCCGCAAGCTCCTCGATGAGTTGGCGTCTGAAGTTCACGTGGGTCAGAGGGG
TCTGGCCTTGACTTCGAGCCAGATGCTGATGAAGCAGGAAAGCGTTCACCACAGCTATGT
CGATAAAGTGGTAAAAGAATGTCTTGTACCACCTCATAGTCTTGTGGAGAACATTGTAGT
AACCAATCAGGGCATCTGATAGGTCCACACCTCCCATACTTTTGTTGTAGTCCTTCACAG
CTGCTGGAATTGGGANNNNNNNNNNGATCAGGGCATCTGATAGGTCCACACCTCCCATAC
TTTTGTTGTAGTCCTTCACAGCTGCTGGAATTGGGACATTCCTCCGGGTCCATGTCCCTG
TAGCGTCCTTCACCCGCCTGCTGACATGGTCACCACTGAAAGCTTTGTGGATGGTGGAAC
ACATGGTCACCTCTCTAGTGTCCATCCACTTCACAAAAAGCAATTTGCCACTTCGAATCC
ATCTGATCGCACCTCTGTCCACTCTTTTAGGCATGTCGTTGACTTTAGTCTTTGGAAATC
CAATCCTGTTTGTACGTATGGTTCCACAAGCCCAGACATTGCGGATGGCAAGGTCTTCAA
ACAATGTAGGGCTCGTATAAAAATTGTCCACAAACAGTTTGTATCCAGATCCAAGTAGAG
AAAAGTCCAACAACTGAAACACTGAATCATAACTTAGTCCTTTGCCAGTAGGAGAGATGG
ATTTTCCCTCATAAACAAAAAAATTCCATGTGTAAGCACACACAGAATCAGCCAAAACAA
ACAGTTTGTAGCCCCATTTTGTTGGTTTGTTCCGCATGTATTGCTTCAGGCCAATCCTTG
CCTTGGATGCGACCATCCTCTCGTCTATGGACAGGTTCTGGGCAGGCTGAAAATAGGTCT
TGCAGGCCTCAACAATGCTGGGATAGAGGGGTTTGATCTTGCAGAGTCGGTCAAAGCTGG
CTGTTCCTCTCTTCTTCTCATTATCCGCGTCTGCTTCTGGGTCACTGATGTGAAGTGCTC
GTGAGATGGTCAAAAACCTTCTGGATGACAGGACAGTGGCGGGGAAAGGCAGCTTGTAGA
GTCGTGTAGTTTTCCAAAACTCCTTCAGGCTTTTCAAGGGCGCTAACCCCATGTAGAGGA
CCAGTGACATGTAGGAGAACATGTCCTTTATGGAAATTGGCTTCCACTCCTCCTTCTTCC
CTGCCTGTTTCTTGGTGCCATGTTTGTTGGTGTTGGACAACAAAACATCTACAACAGTTG
AGGTGAAGAACAGCTGGAACAACTGCAGGGCACTGTAGGAACCTGTCATGTCCAGTTGTG
GTCCTGGTTGCCTTTTGGGTCTGAATGTTGGGGGTGGGGGTTGCACATCCTCCTCCAACA
CAGAATGCCAACGGTCCTCTTCCTCAGCAGGGGGTGGGGCAGCTGGTGTGCCAGTAGAGC
TTCTCTGCTTCTTGGCTGGCCGCTTCACACCTCTGGATGGCTGAACGGGGGTTGGCGTTG
ATCCTGAATAGGATGTTGAGGGACCGGGGTGTGGCTTCTTGGGTGCTGGCTCCCAGAGTT
CATCAGAGTCCAAATCTCTGCAATGAATGAGGAAAAAAAATAGTTAGAACTAAGTTTCCT
GTAATCATATACATTTTCTATACTTTGTACACATACAACAACGTTGAAAATAATGTGAAA
ACATCACAGAAAAATACTTATGTTAGTACTc
>NODE_691_length_250_cov_77.056000
CTGGACTTCCTAACGAGCAGACCCCAGATGGTGAGAATGGGCAACCTCACCTCCTCCGCA
CTGACCCTGAGCACCGGAGCCCCACAGGGCTGCGTACTCAGTCCCCTCTTGTACGCCCTG
TTCACATATGATTGTGTGGCCACACACAGTTCCAACATCATCATAAAGTTTGCTGACGAC
ACAACCATCCTAGGTCTCATCTCCAACAACGATGAAACCGCATACAGAGAGGAGGTAAAT
GCCTTGGTTACCTGGTGCCAGAGCAACAACCTCTCTCTCAACGTCAGCAAGACTAAGGAG
ATGATAGTGGACTTTAGGAA
>NODE_692_length_107_cov_24.289721
TCCTCAGGAAGTATAGGCGCTTTTGGGCAGTTTTTGTCGCCGAGCTTGTCTGACGGGACC
ATGTGAGGTCATCACTGATGAGCACACCGAGGAACTTGAACTCTGAGACTCTCTCGACTT
CAGCTCCATCGATGTGTATGGGGGCAAGACCCTCCCTCTGCCGCTTCCTAAAGTCCA
>NODE_694_length_412_cov_11.434466
CTATGCTTTTTCTTCTGAATGGAAAGAGGAAGAACTATTAATTAAAAGTGGAACAGGTTC
TTATTTTAGTGGAAAGTGGAAAAATTACGAGCCTTTGTCGAGGAAAGCCCAGGAGCAAAG
CTTTCATTAGCCTACATGCATGGCAAAAGCAATTCATCAACTATAATTTTCTCTCAATGG
GCAAAAAAGAAGGGATCAACCTCACTGTGCTATTTATGGAGATTTACGGAAGTCTGGGAA
ATGCTAATGTGATTAACATTTATCTACTACATGTTTCCAAATGGCCCTCATGTCCATGTT
TGCCGCGAGATTAAGAATTGCACTACTCCCCGGAAAATAAAAAAAGATACGCAGTGATAT
CAAATCTGCTTTGCAGAGCAGGAGTTGCACACAAAGATGATTTTATTTGGGGGGGGGAGA
ATCTCTGTCACATTAAAAGAGGATTTcttgtctcgctctccctctctctctctctctctc
tc
>NODE_696_length_468_cov_49.662392
GGTCAATGATCGATTTTATAATCGTTTCATCTGATCTGAGGCCGTATGTTTTGGACACTC
GGGTGAAGAGAGGGGCGGAGCTGTCAACCGATCACCATCTGGTGGTGAGTTGGGTCAGGG
GGTGGGGGAAGACTCTGGACAGACCTGGTAAACCCAAACGGGTAGTGCGGGTGAATTGGG
AACGTCTGGAGGAGGCCCCTGTCCGACAGACTTTCAACTCACACCTCCGGCGGAGCTTTT
CGTGCATCCCTGTGGAGGTTGGGGGCATTGAACCCGAGTGGACAATGTTCAAAACCTCCA
TTGCTGAAGCTGCGGTGGGGAGCTGTGGTCTTAGGGTCTTGGGTGCCTCAAGGGGCGGTA
ACCCACGGACACCGTGGTGGACACCGGTGGTCAGGGAAGCCGTCCGACTGAAGAAGGAGT
CATTCCGGGATATGTTATCCCGGAGGACTCCAGAAGCAGTTGCAGGGTACCGAAGGGCCC
GAAGGGCTGCAGCCTCTGCCGTGAAAGAGGCAAAGCAGCGGGTGTGGGAAAAGTTCGG
>NODE_700_length_399_cov_65.203011
GAGCAGTATTTACCTGGTTAAAAGAAATGGAATACAATATCTACTGTTTACAAGAAACAC
ATTCAACAGCCTTAAATGAAGTTTATTGGAAAAAGGAATGGGATGGGGAAGTCTATTTCG
CCCATGGACAAAGAAACTCGAAAGGGGTGATGATATTAATTAAAAATAATACTAATATAA
ATGTTGAAAATGTCATTATAGATTCTGGAGGTAGATGGATCATATTAAAGATGGTAATTG
ACTTGAAACAGATATGGCTTATTAACCTATATGGTCCAAATAAAGATCATCCACTATTTT
TTAAAGAGATATATGATAAACTATTACAATTACAAGCAACACAGGGCTATATAATAATGG
TCGGGGATTTTAACACAACGTTGCACTCCAGTTTGGATAGAAAAGGTAATAAAAACATAA
ATTATCACCCACAAGCACTAAAGGAAATAAATAATTGCATGAACATTCT
>NODE_701_length_95_cov_70.463158
GAAAAGGTAATAAAAACATAAATTATCACCCACAAGCACTAAAGGAAATAAATAATTGCA
TGAACATTCTGGAATTGGTGGATATATGGAGGCTTAAATATCCTAAAAAGATAAGATATA
CATGGCGGAGGCTTAACCAAGCTAGTCGTCTTGATTATTTTTTGA
>NODE_702_length_71_cov_8.070422
CCTGACAGACATGCCAAACTTCTTGAGTCTCCTCAGGAAGTATAGGCGCTTTTGGGCAGT
TTTTGTTACCAAGATTGTCTGTCTGGACCATGTGAGGTTGTCGCTGATGAGCACACCGAG
GAACTTGAACTCTGAAACTCT
>NODE_712_length_309_cov_13.922330
ATCTATCTAATGAAACATATGTTTTACTATTTACAAATTTGGTTACAACATCATTCAAAT
ACAATACAAACACAGTTAAGTTTATTTTAAAACTCCAAATTGAATTCAGTTCTAAAATAT
ATATTAAAGAAAAAAGCTTGTCTGTTTTTACTTTAGACTATTTTTCAAGGTCTAAAATGC
TGTTCACCTGCCGGTGGACCTCTTGGCCGGCAGTGGACCGCTGGTTAAACGATGAGCAAA
CCGCCTGGCGGACCACCAGCTCTGCCTCTGCTGGTCCGCCTGTGGACCGCTAGCTCTATG
CTAGCTGGGAATTGTTAGGTTCAGTGAAGCCAGGTAATTAAAAGAAATCCAGGGCATGTT
GAACTTGCTTCGTAGTACc
>NODE_717_length_330_cov_23.560606
TCCAACGACCCATAAACGACTCATAATATCTGGCTTCCTGTTGGGCTGACGTAAAACTTA
GAGCACGAAAATTGTTCGGCCCGAAGAGATCTATAAGTGTACCGCGTTTCACATTATTAC
ATGGAAGCGTGTTTGATATATGGACAAGTGTTCGAATCCTGTTCCAGGGGGCGCTGTAGA
GCCCCCCTGCCACGCCCGGGTACCAGCTTCAGCCCTGCTCTGATGAACGCGGGTTCTGAC
CCGTGTGCAAATTTTCAAGAGTTTTTGAGCACGTTAAGGGCCCCAAAAGTGCCCAAAAGG
TAGGAAAATCATAATAAGTATATATTTAAAAAGCAAAGACAAATTTAACAATATAGCTGC
GAGCAGCGATTGCGGGCCCAAGCCGCTGGCACCGCAACCC
>NODE_718_length_83_cov_39.867470
TGTTTAGACAATGAAACGGCGAGTTCATGAGTTCGCCACGTAGTATACCATTGGATTATA
TTAAACTATAGAAAACCTAATGAACTTGTAGAAACCTAATGAATGCGCACGCAAGGCCCC
GGATCCCTCTCGTGTCAAAGCGGGTTTAAAGCG
>NODE_719_length_371_cov_16.105122
CCAGATTTTCTTTTTTAACTTTATGTACTTAACAGCATTTCCGTCTTTTCTTTTTTATTA
TAAACGAGAAAATTCTAGCCTCTAAAGAGAGAGTGGAGCCCCGTCAGCGCCGTAACGCCT
CAACTCTGGGGGTCTGCCTCCGCTCGTCTGTCACTGCTGTGTGTGTAGAGGGTTGTTGAC
ATCAAGCTGTACAGCGCAGGTCAAGGGTCATAAAACATACTTACATCCCAGCTCAATGTA
CAGGTACAGCCATAATCAAGGCACAAAGATCTACAAGTAGATTTGTTTTTCTTTCAATAA
AGTAGTTGTACAAAATAATATTACATTATACAGTCTGTACACGGTGTCCGTACAAGGTTT
TTAAGAAAAGAAAACAAATAAAACAAACGAAAACAGTAATAATAATAATTATAGGACATT
TTCAATCTCTCCCTCAACAGc
>NODE_720_length_716_cov_22.111732
AGTTCCATGAGGTCGGGGAAGGTGGGTTGCATGTGCCCCTGTGTGTGTCCGAGTTGGAGT
TCCAGAAGGTGGGTTGCATGTGCCCCTGTGTGTGTCCGGGTTGGAGTACCAGAAGGTGGG
GGAAGCTTTTGGTCAACAAGTCAGCAACGCAAGGTCTCACAGATATGGTTCAAGTATCTC
TAGACTCAGTAGAGTGAGTGGAACATGCATGTCAAGTTTCATGGTGGTGGGATGAGATTT
TGCTTTTTTCATACTAAGCAATCTGTTAGAGGCGTTCTGAAATGCATAAATTCAGATGGG
GTTTTTGGGTAATAACCCAGGAATGCAGTGTGCCACGGTGATGGTTCAAGTGAACAACCC
GTCAGGGCATGCTGGAGAACAAGCCTGTCAAGTTTGATGGCCCTGTGATGTTTGGTTGTA
GTTTTATTGCCGGAGGAGGAAAGTGTCAGGCCACTATATTAGGTACACCTGGAAATCACG
GTGCGTTTCGGTCAATAACCCGGGAACCGTAGGTCCGATCGGGATGACCCTTATATCCAT
GTGTTCGGAACGGCCTGGAGATGGTGCCTGTAAAGTTTCATGGACGTAGGCCCAAGGCAG
GGGGAGTTATTGAGCGTGGAAGCCGAAATAGTGCTCAAAATCGGGTTAAAACGTGAATAA
CTGGGGGGCCCTTGGTCGGATCCAGACATCCAGGGTACCGAGGGGTCCGGACTGATGCCC
AGAACATGCCCCTAAATCGGCTTGAAGATTTGAGTAACAACCCTGGAAGAGCGAAGAGAA
GAGCCA
>NODE_721_length_243_cov_51.880657
CTTTGACCCTGTACCTGAATGATTGAATGTCACTAATTGGTTAGGATCTCGCCTCACCTG
GCAGTCTACGTCTTAATTGGGCTCTAATTGAAAGGAAAGACCAAAAACCAGCATACACTC
GGCCCTCCGTGGAACCGGTTTGACAACTGTGGTATAGAAGATCGGCAGTAGTTCAGTCAG
TCTTTCAATCAAATTATTTATAAAGCCCTTTTTACAACAGCAGTTGTCACATAGTGCTTT
GACAGACACCCGGCCCGAGACCCCCAAAAGCAAGCAACACAAGTGATGCACAGTGGCTAG
GAAAAACTCCCTA
>NODE_722_length_223_cov_18.300449
TATTTGTCCCTAAGTCCATGTTTGTGTGACCGATGCTCATCCATTGCTTCCGTCTGAATA
GTGGGGTCCAGTGCACTAGCCGGACACGTGGAGGCAGATTGATGTCATTGTCTCGGCACA
CTGACCTTTGCTGTAATACCCGCGGCAGACATCGCAAACTCTCACATCAATTTAGTCCAA
TTGGATGTGGCATGTCTTGGCTAACTCGATTTGTGGAGAAATGCACCTGTCTCTGCCTTC
TCTCCCTATAGATTTTGCTGAAGTGGGGGTGGGAGGGGGAGTTGGgtgggtgg
>NODE_726_length_71_cov_10.380281
CCAAAACATAAAGCAAAATCTACAATGGAATGGTTCACAAATAAACATATCCAGGTGTTA
GAATGGCCAAATCAAAGTCCAGACCTGAATCCAATCGAGAATCTGTGGAAAGAACTGAAA
ACTGCTGTTCACAAACGCTCT
>NODE_730_length_749_cov_50.347130
AACACTATCATATGGGGAACAGACTTAGAAAAAAACACAGGTAATTTCGAATTAAACCCA
AAGGCAAAACGATGAACCGCTCACTCTACATTATCCTGCTTATTACCAGACTGTAGACTT
TAATTCATTTGACACGAACTAGGCTATTGATTTAAAAATGTTATCCTGATTCTAGGCTGA
GAACTGTTACCATACACAAAAACACCAAAAGGTTCCGATCACAGTATGCTACACCAGAAA
AAATGATCTCCAGAGGAAATTTTATAAAATACAGTGTTTTTTCGTTTGCTCCCTGTATTT
AGGTCGAATCGCATTCACACCTAAATTGAACCGAACTCTATCTAGTTCAATTGGAAGCGG
CCCGAGACCCCCGTTTTGAAGCGGACCAGAGTTCGTTTGTTTGGTCCGCACCAGAGTTCG
GATGAGCTTCACACCAGCCCAAACGAACCAGACTATCCGACCAAACGCTCCAGGGTTCGT
TTTAAACGGACCAAACTAGGCAGGTGTGAAAGCACCCTTATTCGCCAAGACACAAGGACT
GAATCCTTCATTCTTAGAATTTTCCATAGAGAGTAAGAGATGCATATGTGTAACCTTCGC
GCTCCGAAATCACCCACAATTGTGCGCAAAGTGGAAGTTAGTGGAGTCGGAGCGATTACG
AGGCACTATGCTTTCAAATATAAGTATCTTTAGTGTTTAACGTTACTATACATTTGTTAA
AACGGTAGTACATATAAGTAAAGATTAACGTTTAAATGCCTGTACAAATTGCTACTGTCT
ACTGTTGAATTGCAGCGCCTAAGGCTGACATTTTCACTG
>NODE_731_length_173_cov_13.034682
TTGAAAACACCATATACAATAGACTTTGGATTTACATAACTGTTGAACTTCATTCCATTC
ATATAGTTCCACACATCTTTCGACCTATCAGTTTTGCCAGTATTTTGTCACCTGAGTTCA
TTAGTGTTAGATGTCTGTAATTGTGTTATTCAAGTTCAGTCCCTTTCTTAAAGAGCATTG
TAATGACCCCATGGTAGAATGATGCACAGAGGCTGACTTAGTCCAAGCCTTGATTGTAAG
CGg
>NODE_732_length_323_cov_17.699690
GCTGTGCATGTAGGGGGACGCACATGTCCCCCTACAATACTCCACTGGGTTGTGGAGGTA
CGTCCGAGGACGAATACCCAGGGACACAGTCCGAAGCTGGGCACAGAGGGGGACACACAC
GTCCCCCTATAACACTCCACTGGGTTGTGGAGATACGTCCAAGGACGAATGCCCAGGGAC
ACAGTCCAAAGCTGGGCACGGAGGGGGACGCACACGTCCCCCTATAACACTCCACTGGGT
TGTGGAGATACGTCCAAGGACGAATGCCCAGGGCCTGAGTCCAAAGCTGGGCACGGAGGG
GGACGCACATGTCCCCCTATAACACTCCACTGGGTCGTGGAGATGACACTACCCCGGTGG
CGCTGGGGTAATGATGGCCCAGGGCCTGAGTCc
>NODE_735_length_188_cov_21.702127
GACAATATATTTTTTATTAATTTGAAAGAAAATGCTTACAGCACCTGGTATTCAAAGGCG
GTCTCCCATGCAAGTATTAACCAGGCACGACCCTGCTTAGCTTCCGAGATCTGACGAGAT
CGGGCGTACTCAGGGTGGTATGGCAATAAGCAAGTATAGAATTCTAACACAGTCCTCATA
TCACTGAAGTCAGCCCAATTTAAAATTAGACAATATATTTTTTATTAATTTGAAAGAAAA
TGCTTACAGCACCTGGTA
>NODE_736_length_547_cov_18.073126
AGCAATGTGTGTAAATGTTGACAGGAGTTTCATCTGCAAAAACACATTAGCCAGAATGAC
AATTTGCATACATTTCCAGATGGAAAGAGTGAGACATACTGTAGCCTGCTCCTGCTACAC
TCCAGGCCTTGTCGTGACGAGGCCTGTTTGTTTAAAGTCAGCCAAAGCTCTATAATTAGC
AGTGTTTAATTATGGAAATGGCTGCCGAGGAGCATTTCAAACATACTCTTTCCCCTGATC
ATTAGTTACACAGGGAGGGCGAAAGGGAAGAAAAAAATGAAATGCTTTCAGCAATGAAGG
GTTCATATTTCAGGCTTATAGCTGCTAAAAGGGTGTACTCAGAAAATCAATTTTATGAAA
GTCTGTTCAGCACTAAAGGGAGTTCCATGCAACTAAGCAATTTTGAAATAATGTTGGCTG
GTCCTGATTCATGGTCGGTAACAGGACTTTGCTCTCCTTGGCTCAGACATTATCCTCCAA
GCCCAGTTCAAAGGTCAACCCCTGGTTTAAATCAACCTCTGTTTAGCATAACTCGATTCT
TAACGGGCTGCTGGCAACCCAGCGCTGAATAGATAAGTAGTGTTTCAAGAGGGATTGGTG
TGTGCAGCGTGTGTACg
>NODE_738_length_162_cov_106.975311
CTCCCATCCAGGGACTAACCAGGCCCAACCCTGCTTAGCTTTATAAGCAAACCAGCAGTG
CAATACAGGGCTCTATGCTGCTGGCTATAGTTATTATGATTTGTTTGGGGGAAATAATGA
CATTACTAAAGAACAAACTTTTAATATAACTTCTTAATACACAAAATTGTTTCAAATCTC
AAATAAATATATCAAAATATTTAAATTTGTTCAAACAAAATGCCATACAAAT
>NODE_749_length_101_cov_99.851486
TGTCTGTCTGTCTGTGTCTGTTTGTGCTGTGTTTTTGCAGTGTCCGGTGTCTGCTGTAGT
TCCGGTGCCTGGTCCGCCTTCGCCTCGGCCACTGATTCTCTCTTGCTCGGCCAGACCTTC
GCCTGCCCGGACTCGGCCGTCCGGTCCGTTGCTGTTGCCTCCATCCACCGG
>NODE_751_length_71_cov_30.774649
GGTGGATGGAGGCAGCAGCGACGGGCCGGCAGGATGAAGCAGCAACGGTGGTCCGGAGGG
CCAAGGCAGCTGCAGCGGACCAGATGGACTAAGAATCAACGGAGGTCCGGTGGATGGAGG
CAACAGCAACGGACCGGACGG
>NODE_752_length_807_cov_33.936802
TTTTAACTAACATGCCCTCTAAATACACCCCTGCTGTCTTCAGCCAGGACCTCAGTGATC
ACTGCCTCATAGCGTGCATTCGTAATGGGTCTGTAGTCAAACTACCTCCGGTCATTACGG
TAAAACGCTCTCTGAAACACTTTAGTGAACAGGCCTTCCTAGCTGACCTAGCCCGAATAC
CCTGGAAGGATATTGACCTTATCCCAACAGTTGAGGACGCCTGGACATTCTTTAAAAACG
CCTTCCTCTCCATCTTAAATAAACATGCTCCACTCAAAAAGTTTAGAACGAAAAGTAGAT
ACAGCCCTTGGTTTACTCAAGACCTGACCATCCTAGCCCAACACAAAAACACCCTGTGGC
GCACCGCTTTAGCCTCAAAAAATCTGTCTGACGTCCAACGCTTTAGGGAAGTAAGGAACC
AATATACACAATCAGTCAGGAATGCCAAAACTAGCTTTTTTAAACAGAAATTCGTTACCT
GTAGCACCAATTCCAAAAAGTTCTGGGACACGGTGAAGACCATGGAGAATAAGAACTCCT
CCTCACAACTGCCTTCTGCTCTACGACTAGGCAACACTATCACCACAATCAAAACTGCCA
TAGTTGATCACTTTAATAAGCATTTTGGTATGGCTGGCCATGCATTTCACCGGGCTAACC
TCACCCTGGCTATTGGCACAACCTCAGTTGACAGTCCCCTGCCCTCTGCAGTACCATGCC
CTAGCCTTCCTAATTTCTCCTTCACCCAAATTCAATTAGTTAATGTCCTAAGAGAACTGC
AAAAGCTAGACACTTTCAAATCTGCTGGGCTAGACAACCTGGACCCGTCATTCCTAAAGC
TCTCTGCAGCAATCATTGCAGCTCCCATTACTAGCCT
>NODE_758_length_200_cov_12.020000
CTCGCCTCTTTCCAGCCTGTCAGCAGCTCCGGCGTAGACCTGTAAAAACCTATTCCCTCT
CCTTAACAACTGCAAAACAACACACACACTCTCGCCCGAGGTGCCCGCACTTTTGAGGCC
TCTGACAGGACGTGCCGGAGGCACAAATTGTAATTCATAAAGGTTAAGGGGGTCAATGCC
TTTTATTACGAGTCTGAGTGCATTCAGCTTCATGGGGCCGGCATGCAAATGGAATGTCTC
AGTGTTATATACAGCAGCAGACAGGGAGCa
>NODE_759_length_791_cov_34.681416
GTGCTCCTGGTAGGGTCTCCCATGGCAAATTGGTCTCAGGTGAGGGGCCAGACAAAGAGT
GGTTCAAAAATACTCCAATGAACAAGCGAGGAAGAGGAAGAGAGACCCTGCCCGGAGGAA
GCCCGGGGCCCCCGTCTGGAGCCAGGCCTGGATGGAGGGCCCGTCAGCGAGCGCCTGGTG
GCCGGGTTTGCCACGGAGCCCGGCCGGGCACAGCCCGAAGAAGCAACGTGGCACCTCCCT
CTCCATCCCATGGGCCCACCACCTGTGGGAGGAACCGCTGGGGTCGGGTGCGCTGCCAAA
TGGGTGGTAGTGAAGGTCAGGGGCCTCGACGGACCAGACCTGGGCGGCAGAGGCTGGCTC
TGGGGACGTGGAACGTCACCTCTCTGGGGGGGAAGGAGCCGGAACTGGTGCGGGAGGTGG
AGCGCTACCAATTAGATCTGGTGGGGCTTACCTCTACGCACAGTCTCGGTTCTGGAACCA
TTCTCCTGGATAGGGGTTGGACTCTTTTCTTCTCCGGAGTTGCCCAGGGTGTGAGGCGCC
GGGCGGGTGTGGGGATACTCACAAGCCCCCGGCTGAGCGCCGCTACGTTGGAGTTTACCC
CGGTGGACGAGAGGGTCGCCTCCCTGCGCCTGCGGGTTGCTGGGGGGAAAACTCTGACTG
TTGTTTGTGCATATGCACCAAACAGGAGTTCAGAGTATTCGGCCTTCTTGGAGACCTTGA
ATGGAGTCCTGTATGGGGCTCCAGTTGGGGATTCCATAGTTCTGCTGGGGGACTTCAACG
CGCACGTGGGCAATGATGGAGACACATGGAGAGGCGTGATTGGGAAGAACGGCCTCCCTG
ATCTAAACCCGAGTGGTTGTT
>NODE_765_length_106_cov_22.801888
GAAAGTGACATGATTTGGCAGTTGGTAGCAGCTCACTGTAACCTGCTTTAATGGGTGACA
GAGAGCAGTTTAGAAGACGCTGATCATTTTAAGATGAGTAGTGAAAGTATAGCTGTCTTC
ACACGGCTCTAGTTTCAAAACTATACATCCCACAGCTTAGACACTTATATCGTTGG
>NODE_767_length_220_cov_21.600000
ACCAGGCCGACATTTTGATATATAACATGTGCATGAAACCCTAAAACTGTAGACACAGTG
ACGAGATAGATATATAGTTATTTTTAATGTAGTTAAAATGCCTGTTTCAATGAATGTCAA
TGGAGAATGTGAGTTCCAAACAAATGATCATAGTGTAAAAACGATTACGTTCATGGCTTA
TTTTTTGACATTGTTAGTGACAGCAGGAATAGATGAACATTTTTGATATAACATTTGTGT
ATGTGGAGTGAAAACTGTAGGAATGCTGGCAGTTTAGAAAGTGACATGAT
>NODE_770_length_209_cov_9.779904
TGTTATGTTGTTTGTTTTATAAAAAAATATATATTATTGATTGGTGTTTGGTTGGAGTAT
GCTTGTCTGCATATATTTTATTTATTTTGGCCTCACTAATCCGCATGCCTCTCGCTGGTT
CCTGTCCTAACAGGGGGTGTCATTTGATCAAGTCAATAATCTGCTGATTGAGCCTGCTCG
AATTGAGGAGGAAGAGGTCTGTACCTATTCTCTTTCACTCCCTCCACTCCCTCGTCATCT
CTCTCCCCTTCCCACCaccactcacccattcacccaccg
>NODE_773_length_106_cov_110.056602
ATTCCATCCAACTTGCTTTATTTTTATAATAAATTATGTTTGATCTTTCTTGTATGAGTT
CCTCCATTTCCTTTTGTTTGTCCTCCAACTTATTCTGAAACTCCACGTTAGAGTTGTTAC
TGTTGTCAATCTGAGCTATTATGTCTGCAATTTCTTTGGATAGTATGGACTCCTTT
>NODE_779_length_419_cov_20.152744
TATGAAAATTTCATATCACGATTATAGTGACCAAAGTTATCACGGTTATCAATATTATCA
CGGTTTTGGTAAAATGAGATGGAAATGTAAAAAAACGGATACACACACACTGAAAACATT
TCACCAAGTTTTATACTTGGAAATCAACAAACTACAAATACATTTAGCAGCTCTAAGCAC
TTTTTATTTTACTATAGTCTACCATTTAGTACTAAAGCCTACTATCCGATGTGATATCAT
TATGAATTCCCCATAAATTGATGACTGATAATCTTGTTAGAATTAGGGAATAGCTTTAAC
ATCTGCTGAAGTAAACGAAAGGGCTAGTTAACAGGATGATTTTTCACCTATGCTCTGAAT
TTGACTCTGTAATGGCATATTCATGTAACACATACATTACATTCATTGCTAATCATTTGA
TTTATTGTGATGGCAAACAGAGTATCATCAATAAACTATATATACTAAAAAATAGTCCTA
TTTTTGATA
>NODE_789_length_443_cov_11.264109
GACAGCTATTAACAATGGTATTTCCTCCATTCTAAGTTTTCCAATCAGACACCGCTTGTT
TTTCTCCAATCAATCACTTATCCAAATGCATATAAGTAGCTATAGGCTATGTCACTTCGC
CTGTAGCAATTCTCTGACGGTCTCGCTATTCAGGCAGCTCTCTCACTCAGGGATAGCAAG
GTCGAACTAGCGGGACTGCTGCTGAATGTTATGGCCTTGTCCACACGATTACGCGTTATA
CAACTTTGTAAAATAACGTTTTTATAAATATATTTGTTTGTCGTTGTTCCACTTTTCTTC
CATATCTTACGAAATCTTTGTCTACTCTTTTAGTTTTTATTTTGGGTAGATTCTTCTGTA
AGAAGAAATAATGTGTTATTAACATGACTAATACCTATGCATATTTTGGGAAATAGCCTT
CTGCCTGTCTTTACTGCCTGTAATTACTTTGATCATATGGAAACTAAATGTAGCATACCT
GGCAATGATTGTGCAAACTGTACAGCAATATTc
>NODE_790_length_408_cov_14.796569
GACTCGAAAAGGCTTTATACCGTTTTTAGCTAAGGATGAGATTATATTGGATTAAAAAGG
TTTTGCAATGCAAATGAATGCACATAGAATCAATAGGGCCTGTTCAACTCAATATCCAAA
CTAATTAAGAGGTAATACAATCAAACTAGAATAAAATAGATTGTCCAAGCTTCCTAAGAA
AAAAAACTCAATCAAACCTTTTTATGTGAAAGATAAAATCTAAAGTGATCTTTCTTTGTA
CGAATAATGACCTGGGCTTTGTGAGTATATAATAAAGGAAACTTGTCTTAAGAGGTTACA
TGCAATGTGCATATTCTAATCAATATGAATTACATAGGGTTTTATCTGTTATCTGCACTA
GACGGCTAAACTAATTAATGTTTTATTGAGTGTTTTAACTCAATTATTTTCCAAAGTCAC
ACAAAGGTACAACGACATTTTTTTTATGCAAAGCGGAAtccagcagaaacaggttctg
>NODE_796_length_344_cov_13.718023
GAGAATCAGTCAGCCGGCTGCTTCTGTTCTCTGCATGTGTAATAAATTGATTGACATGTT
AACCCTGACAATACCCTACTAACCAACTCTCACCCTCTCTCTCTTTGTGTATTTCAGATG
GAAGTGGAAGTGTTCCTCCGTTCTAAAATAAGTCTGTGACTTACTTCATTAAGTATGGCA
TATTGTCATATTTCGTGGAGCTATTTTACTGAAAAGTAAAGATTATCTAACTGTATAAAT
ATATACATAATGTATACTACTGAAGGACCTTATCTCCTACATGTCTACTGAGAACAAAGA
TTAACTTCATATTTTTGTTCATATACTACTACTTCATTTATTTGTTATTCAACAAATGAG
GCAACATTTACATAATGGTGCAATATCTACCAACCAAATGTACCCATAACTGAc
>NODE_799_length_248_cov_26.931452
GAGAGGAGAACGAGGAAGAGACGGGGAGGGAAGAGGGAGAGGAGATAGAGGAAGAGACTC
TGGTAAAAACCAGACATCGGGACTGAAACATCATCGGCCAAAGGGCCATCGAGAATGTCG
CCGGGCAGTGCGGGGGCAACATCACCATGTGTGCAGCCCTTAGTGGTCAGGGGGTCCTCC
ATCACCATGCCACCCTGGGTCCCTACAACACTGCACACATACTGACATTTCTGCATGCAC
TACATGCCGCGGTCACATAGGACCAACCAGGGCAGCCCATGTTCGTTGTCATCTGGGATA
ATGTCAGTTTCCACTGCC
>NODE_800_length_71_cov_15.915493
ATATTATTACAAATTCCCACAAATTGATAACTGATAATGTTTTTAGAATTAGACATAATC
TGATGTATGAGTCTGTTGTAATAGCACACTCTAAAAACTGCTGGGTTAAAAAATAACCCA
ACCTTAACCCCACCGCTGGGT
>NODE_806_length_183_cov_10.032787
CTGCGTTGTGTTTAGAGAGGGGCTGTAACGTACTATTGCGAGCAGCCCGCACGACAGTTC
ACCACGTCCTCTGACTGGTCTTGAACCCGCGGCCTTCTGCTCCGCAACACACATTACAGC
CCTGCTTGACAACGTACCAACCGAGTGAGCTATACAAAAGGTACTTCTTGTATAGCTCTT
CGGCGACATTTCAAGCTAGCTGTGGAGTGAGCTTCACGGTAGGATGTTAACTCCGTTACA
CACTCCTTGTCTt
>NODE_807_length_183_cov_11.000000
TTATTTCAACTCTTCAGAAGCAGTGTCTTTTCTATGTTACATCGAAAGAAAGGAATGAAA
AAAGGGAAGAATCTGAACTAAAAAGAGGACGGTGTTCCCAGTGAGCAGGAGGCGTCTGAG
AATGGTTAGACAATTTAATTGGATAAAAGGGGAAGATTAAAGAGCCCCTGACTCTGTTCC
ATAAATAATTGATTTCTAATGTATTTGTAGTGGCAGGAAGAGAGGCGCTGTTGTTTTGGG
GGGGGGGGTGTTg
>NODE_809_length_680_cov_86.158821
TTTGAGGTTTTAGTCATGAAATCTGTGCGGCTTAATCAATCTGTTTTTATAGCAACAATC
TACAGGCCACCTGGGCCATACACAGCGTTTCTTAACGAATTCCCTGAATTTTTATCTGAC
CTAGTAGTGATGGCAGATAATATTATAATTTGTGGTGATTTTAACATTCATATGGAGAAC
TTGAATGACCCTCTCCAAAAAGCTTTTATGGCATTGATTGATTCAGTGGGTTTTGTCCAA
CATGTCTCAGGACCTACACACTGCCATAATCACACGTTGGACCTTGTACTGTCTCATGGC
ATAGATGTTGTAGATCTCAGTGTTTATCCTCTTAACCCAGGAATTTCAGACCACCATTTG
ATTACATTTACTGTTACATCAGTAACTCCAATTGTAACCCAACCAGGGACTTTTAAGAGC
CGTAATATAAATTCTCTAACAACCCAAATGTTCCTGAATGCCCTTCCTGACTCATTCTAC
CATACCAATGATGTCACAGTTGACACATCTGTGAATGAACTAACTGAAGATTTACACCTA
ACCCTGTGTAACACACTGAATGCAGTTGCACCTCTAAAAACTAAACATATCCGTAACAAG
AAACTTGCACCCTGGTATACAGAAAACACCAGAACCCTAAAGCAAGCCTCCAGAAGATTG
GAGCGGAAATGGCGTTCTACCAAGTTGGAAGTATTTCGACTAGCTTGGAATGACAGTACT
CTGCATTACCGTAATGCACTTACTTCTGCC
>NODE_810_length_195_cov_10.876923
TAGGACTGAATAATGTACTGTATTTTCAGAATACTTGGAGAAAATCTAGAGGCAGAATGA
GGACTATTCTCAGGACTATTCTTCAAAGTAAGTTATTTAGTACTTTGCTATTAGATTCTT
GTTCATTTTATAAATACTTTTTTCTCAATCATGTCAAACTCTGGTTGCCACTAAAGCCCG
CACCTCCTTTGGCCACTTCTCCTTCCAGTTCTCTGCTGCTAATGATTGGAATTTTCTACA
AAAATCCCTGAAGCTTGATTCTATT
>NODE_812_length_329_cov_13.024316
AAATGGCTTCCTCTCTGTTGTCTTAGACAATAATTATGATTGGTCAGTTAAGCCCAGACT
ACAGCTGAGGCATTGTAGTTTTAAAGCAGAGGCTTTGGTGCAAAAAATGCATTTATAGGC
CTTTGTGTGTCCCCTCATTATGTGTGGGCTTGATTCATTAAGTAATTGGTTTGCAGTTGT
TTACATGAGTATTAAGGCCCTCTATTCAGTAGCCTTTGAGAGATACATTGTGCAAATGTT
GCATGTTATGAATGCAGAACGAGAGGCGGGGGGCCGGTCCTATTGGCCAAACACTGCACT
CGACTGAAAAGCAATAGAAAAGCGCTGGGTCCTGCTCTGCATAGCAATGACACTGCCTTA
ATAAGCTTTACAGATTCAATACATGCAGTCTATACAAGa
>NODE_813_length_1324_cov_34.041542
TGGCACGGAGCAGCCCGGATGTACGACGAGACCAACAGCCACTGCACAAGTCCAGCCCCG
CTTCACTCTCACGGCCCGACCGGCTCAGCCCTTAGAGCCAATCCTTATCCCGAAGTTACG
GATCTGATTTGCCGACTTCCCTTACTTACATTGTTCCAACATGCCAGAGGCTGTTCACCT
TGGAGACCTGCTGCGGATATGGGTACGGCCCGGCGCGAGATTTACACTTTCTCCCTCGGA
TTTTCAAGGGCCGGCAGGAGCTCACCAGACGCCGCAGGATGCGCGACGCTTTCCAGAGCA
TGGGTCCCTCTCTCGGGGCGAACCCATTCCAGGGAACCCTGCTCTTCACAAAGAAAAGAG
AACTCTTCCTGGGGCCCCCACCAGCTTCTCCGAGTTCGTTTGCGTTACCGCACTGTGCGC
CTCACGGCGCCCATCTCCGCCATTCCTGGTCTGGGAATCTGAACCCAGTTCCCTTTCGAT
TGGCTCGGGGCAATAGAGGCTATTGCCCTATCTGTCAGTACGGTCTTTACCCATCACTTA
GGACCGACTGACCCATGTTCAACTGCTGTTCACATGGAACCCTTCTCCACTTCGGCCTTC
AAAGCTCTCGTTTGAATATTTGCTACTACCACCAAGATCTGCACCCGCGGCGGCTCCACA
CGGGCTCATGCCCTATGCTTCAGTGCGCACCGCGGCGCCCTCTTACTCATCGCGGCATGG
CCCACATGGCTCTCTTTGCCAGCGACGGCCGTGTATGGGCCCGACGCTCCAGCGCCATCC
ATTTTCAGGGCTAGTTGATTCGGCAGGTGAGTTGTTACACACTCCTTAGCGGATTCCAAC
TTCCATGGCCACCGTCCTGCTGTCTATATCAACCAACACCTTTTCTGGGCTCTGATGAGC
GTCGGCATCGGGCGCCTTAACACGGCGTTCGGTTCATCCCGCAGCGCCAGTTCTGCTTAC
CAAAAGTGGCCCACTGGGCGGCTCACATTCCATGCCCGGCTCCATCCCAGCGAGCCGGGC
TTCTTACCCATTTAAAGTTTGAGAATAGGTTGAGTTCGTTTCGAGCCCATAGCCTCTAGT
CATTCGCTTTACCAGATAAAACTGTGAGGCTGAGCGCCAGCTATCCTGAGGGAAACTTCA
GAGGGAACCAGCTACTAGATGGTTCGATTAGTCTTTCGCCCCTATACCCAGGTCAGACGA
CCGATTTGCACGTCAGGACCGCTACGGACCTCCACCAGAGTTTCCTCTGGCTTCGCCCTG
CCCAGGCATAGTTCACCATCTTTCGGGTACTTTCGCATGCGCTCTGGCTCCACCTCCCCG
ACGGTGCGGGCGAGACGGGCCGGTGTTGCGCCCGGCACCGGAGTGCCGGGATCACACCAC
AGCCGCGTCAGATc
>NODE_815_length_348_cov_14.387931
CCTATAGCCAACAGTTTTTATAACATGGCCTTTAGATCATTTATTAGAACTTAACCCCTA
ATTACATGCACAAAGGCAATTTAAATCTGATTTTTAAATTAGGAGGCTTTGGGACAAATC
CTCTTAGATCTGATTGGGTTAACTGGAGATGGGAAAATGTATCTCTGTTATGTAGGTAAC
TATGCTAAAAGGGGCCTCAAAAACGTATGCTTATTTGACAACAAATGCAGCTGCCCCGCT
ATTTCAGAAGATATTAGAGGAAAATGAATGCAAATCTGTGTTCAGAAGCCATCTGGACGT
CGAGAAACAGTCAGCTGCACCACACAGGCGATAGGTCTGAAACCGTCTCGGCTCGTTCTC
CTGGATCATCTAGATGGTGGGCTTAAAGCTTGGAAAATGCGCTTGCCATCATTTGGGg
>NODE_816_length_324_cov_22.632715
CATTATACTTGGCCCTGTTATGACAGAGAGATCAATTAGGTTTTACTCTTACATTTATAT
AGTTTTATAAACATAGTGTATTTTCTAAAATGCATAATAAACCACATGTATCAAGCAAAA
AGGTGCTAGTTCAGACCCCGGTACACATGTATACAAATACACAAGAATTACACAAAGGGT
AAAGAGAGGAAAAAAGATACAGTCCAAATTCCACAAGAAAAGTTTAAGTAAATGTACAAT
TAGTGCAAAGAAATAAGTTTCAGAGGTAGATCAAATTGGTATCTAAAGTGGCAGGCAAAT
ACAATGTAATAAATTAACAAGTGAGACTGTGCAAACGGTTATTGGGCAAATAACTGTAGA
TAAGATACTGAAAATAAAATGCTGTGCAAGTCAg
>NODE_817_length_389_cov_123.226219
GATTGGATGGCCCTAAGAAGGGACCCCCTCACCCCATACTCCCGCAGCACCTCCCACAGT
ATCTCCCGGGGGACCCGGTCATACGCCTTCTCCAAATCCACAAAACACATGTAGACAGGA
TGGGCATACTCCCAGGCCCCCTCCAGGATCCTTGCGAGAGTAAAGAGCTGATCCGTTGTT
CCACGACCAGGACGGAATCCACATTGTTCCTCTTCAACCTGAGGTTCGACTATCGGCCGA
ACCCTCCTTTCCAGCACCTTAGAGTAGACTTTACCAGGGAGGCTGAGAAGTGTGATACCC
CTGTAATTGGCACACACCCTCTGGTCCCCCTTTTTGAACAGGGGAACCACCACCCCAGTC
TGCCACTCCTTTGGCACTGTCCCAGACTTCCATGCAATGTTGAAGAGGCGTGTCAACCAA
GACAGCCCCTCCACACCCAGAGCTTTCAGCATTTCTGGA
>NODE_819_length_182_cov_9.450549
CGTATAAACCTTGAACAGATGATTGGACCCCTCCAACCAGTGCCTCCATTCCTCTAGGGC
CAGCTTGATTGCCAACAGTTCCCTGTTACCGACGTCATAATTACGTTCTGCTGGAGTGAG
TTTGCGGGAGAAGTAGGCGCAGGGATGGAGCTTGGAATCAGGACCTGAGGGCTGTGACAA
CACAGCCCCCACCCCGACCTCCGATGCATCCACCTCCACGGTGAAAGGTAGTGTAGGATT
GGGTTGTTGTAa
>NODE_821_length_144_cov_24.083334
ACCTCCCTTGCCCCATCCCCCGCCTTCGCAGCTACATCCCCACCAGCCTGATAAGCCGGG
TCTCTAGATAGCGCCGTATGATGGCTGCAATCGGGATGGGTGCCTATCCCGCTGGTTTTC
CCTCATTGCCCTTTTTCCCGCTCCCCACCACCCCTGTTGCTAGTCCTGTTCAGAGTGTGT
ACTTAAATGTGCTAAACTGCCGAGGTGTTTTTTT
>NODE_825_length_71_cov_26.422535
GTAACTAATGTTAACAATGTATGTAGCTTAGCTACATAGCGCTTGTGCAACTAACTTCAC
AGCTTTTAGTGAATTAACAGTAGATACCTTACTCATAAGAGACAGATGGCGATAGCTGTT
AAATGCACACTTATTAAATCA
>NODE_826_length_546_cov_27.214285
CAACGACCCCGGTTTTCATCTTAAACTTTTTCTCCTTACACCTAGCCTTCTTTTGACGCA
GCCTAACGGACAGAGAAACGGTGCACCCCTTCTTTCTCTTCCATGGATAATGATTTACAA
AATGCCTCTCATCAAAGAATTCATTAACAACGAACATTAATTAAAAAATAAATGAGTAAA
CATCAATATCAAATCTCAGCACAGTGGAAGTGAATACATTATGCAGAGTAATGATGTTTG
AAAGGGGCTTTACCACCTCTGTGGGACTCTTTTAAACCCCTTACCTCTTAGGCAGTTGCT
TATTTTGCAACCCTTTGTTGTTAAACAACAAAGAGAATGGGCTCTCATAATGTTATATTA
ATCAGCGGATTAATATTTCAATTTGATTTGCTTTATAGTTGAGGTGCTGTTGGCATTTCC
ATTTTCCCTCCATATGTGCAGCGATGTTAAGTGGTATCATTACCATTTTCTACCTGGGGG
TTTGGGAGATAACAGGCTTTAGTGATAGCTCTATTCCAATGAGGGTGAGGGAGGTTTGGG
GATGGCTCATGCATTTTTAAAGCTCCTGTTTGGTGTGCCTTCACATCCAGTCTTCTATAA
TGCAGCAGGCAAACAg
>NODE_836_length_252_cov_8.638889
TTTGTCTTGGGGATTAGCATAGCGAGGTGCCCTTTTGCCTTCTTGTTTTTCTTCTGTTTT
GATGCAGTGGTATGGCGATAGTGGGCTTTGATCTGCGTTGCATGGCAAGGGTCCTGGCTT
GGGCCTGGTCATTCGAGTGCCAAGTGTGAAATCGGCCTGATGTCATCCCCATTCTTCACT
TCTATCTTTCAGCACTTTAATGACGTTTCCGCCACAAAGCCTGGGCACCTCAGAGCAGAT
TCCACTCAGGTTGTAGGAGGCATTTAGAAACTGTGCTCAAATGACACTGTAGAGAAGAAG
GAAGGCCTAGCAGAGTGGGGTt
>NODE_838_length_178_cov_16.668539
CCATGACACCGGGGTTAACACCCCTACTCTTATGAACAGTGCCATGAGATATTTAGTGAC
CACAGAGAGTAAGAACACCTGTTTTAATGTCTCATCTGAAAGACAGCACCCTACGCAGGG
TAGAAGTCCCCGTCACTGCTCTGGGGCATTGGGAATGATCATTAGACCAGAAGGAAGCCT
GCCCCATACTGGCCCTCCAACACCACTGGTCACCACTCCCATCCAGGGACTAACCAGGCC
CAACCCTG
>NODE_840_length_187_cov_16.165775
TAGCACTAGATTTAAGATATGTTCACTCTAATTCAGAAAGAAACTTGATTGATAAGCTAG
TTTTAAGTTTATTTGACTTAATAAGAGTGCCTGGATTGAGTGTTTTAACACTTATTTCAA
GTGATTACTCACTTTTCTAGAGCCTAGATATTTTTTCTTATTTCAAGAAATCTTACCAAG
TGTAATTGTCTTACCCCACTGGCAGTTAATTTCACTTGTTTATAGTCTGAATCTTCTCAA
TTAAAGTTTTTCTTATa
>NODE_841_length_573_cov_11.425829
GTAGTGGATATTAAGGGATACATATATACCTCTGAAGGAACTCCAATGTTGCTGCCAGTT
CAGATGGGTACCAGGGCATCGCTGAAGGTAAGAATGCCATTTTGAATAATTTGGTCTACA
GAAACCATGAAGTTCTTAGCAGTCAAGGAAGAACTCCCTATGGGAAAAACAGAAAAGGGG
AGAAATGTTTTACCACTTTTCATCTTCCACTCAAACTCTTCCTCCGTTTACTAACCTCTC
TTTGCCTCCTGCAACTGGACCCCCTTTCTTACCATTTCATTCCTCCCCATCCCTCCTTGA
GTCTTTCTCCCTCAAACTTGTTTGATGTAATTATTTGACTGCCTCGCTCACCATGCGGCT
CTCTCACTCATGGAGAGCTACTTAAAGTAAACAAATAAATGGCACCTGACTTGACAACCA
ACTTAAAAATATATTGTTAAAACATATCATAATACATAGAGCCTTTTTAAGTTTTGGGTG
TATATGCTCAGTTAAAAGACACTCCGGCACAAAATGAATCTAGGGGTTAATTTCCGAAGA
TGGTGCCTGGCTGTATACACAAACGGTACTGTCTTTTAAATTATATTTTTAACAAACTGT
TTGTAATCTTACAAAGTTCTCAATATTTCGGTTTGCATGTGGg
>NODE_842_length_176_cov_14.965909
TTATTGAAACCAAAATACCAAACATCTCAGGAGACACATGGAAAGGTTGGGTTATCTAAA
ATACTAACTTTTCTAGAACACTTTTGTGTTTGCCAAGACCTTCTGAGTATCCGTTAATTT
TCTCTTGCATCCCATATGGTCTAGCGGTTAGGATTCCTGGTTTTCACCCAGGCGGCCCGG
GTTCAACTCCCGGTATGGGAACAGGGATTCCGTATTTTTCCAGGGACTTTGCCAACTCTA
CGATAt
>NODE_843_length_718_cov_14.991644
GCCTTTGAGAAAATGTTAGGGTTCTTCACAAGGGCTCGTCCGGGATTTGAACCCGGGACC
TCTCGCACCCTAAGCGAGAATCATACCCCTAGACCAACGAGCCATATATTACAAAATCTA
GTTAAAGACAAAGTCGGCGATCATGGCCACTTTTTGCACAGTTGACAGTACATAGCTCGA
AAGTTTCTCAGAAAATTCACAATACATTGTGTGCATTGGTGGTATAGTGGTGAGCATAGC
TGCCTTCCAAGCAGATGACCCAGCTTCGATTCCCAGCCAATGCAAAACATCCATACTTTT
TATCCCAAGTCTGATGAATGCCACGGCTGCTTTCTAGTCTGTCGTCATAATTGTTGACTT
TAAATCCTGTTGCAGAATTATATCCATATCAGCATGACATTCAGTTGTGAACGTCTGTTG
AATTTGTATACAAATTACCCTTGCGTAACTGCAAAGTATTATTTCAACTATTTTATTGAC
ATTAGCGACTTCTATCACCTAAATTTTCATTTGGTAAATCAATATTTCCTTGGTTAGCGC
AAGTTGAACCATTTCAGTAGTTTCGAATCAAGGAGCTGAAATAAAGAGTTAAGGCATATT
TTTAAATGGAGCTGATTTTCATTTACCTTATTCAGCGGCACAAGGTTAAAGCCAGCAATT
TTCCGATGGTGGGCCTGATTCATAAGTCCACAGCGAGGCCTTTGAGAAAATGTTAGGTTT
CTTCACAAGGGCTCGTCCGGGATTTGAACCCGGGACCTCTCGCACCCAAAGCGAGAATCA
TACCCCTA
>NODE_844_length_161_cov_13.956522
GAGGGACTCTGAACACTTCTAGATTAAAGAGAGGCAAAGCTTTTAACATTTTAGAAATAC
ATACATTTTGGTGCCTAGGAACCACATTTATTTGGGGGGTGTGGGAACTCTGATAGAACA
CCATGATGGCTGAACTCAGAAATGTAGGGCCTTGTCTCTCAATCACACACACACACACAG
ACACACACAGATTTTCACACATACGCACACACACACACACACACACACACA
>NODE_845_length_71_cov_27.042253
TTCTGATAAAATGCCACTCGTTGGGGTTATTAGAGTATGCTGGATCATGTGCCTGTGTAT
CTGGCAAACTGTATTTCCTGTTTGGAGTGTGCAGTGTTAGAATTGGTTTGTTGCTAATCT
AGTACAAAAGTATACTACAAA
>NODE_846_length_87_cov_314.586212
TATTTCCTGTTTGGAGTGTGCAGTGTTAGAATTGGTTTGTTGCTAATCTAGTACAAAAGT
ATACTACAAAACAATACAAAACATTTTCAAGAACAACTATTTATAATGTATACTGTCGGT
AGCAGCCTAAACTAGTGACCTGACCTGAACAGTGAAA
>NODE_848_length_71_cov_119.605637
ACCTCCACCTTTGTGCAAGGAGGAGCAGGAGGAGCACTGCCAGAGCCCTGCAAAATGACC
TCCAGCAGGCTACAAATGTGCATGTGTCCACTCAAACGGTCAGAAACAGACTCCATGAGG
GTGGTATGAGGGACGGATGTC
>NODE_850_length_91_cov_305.395599
AATAATTTGTGTATGTCTGCCTGTCTAGTCTGTACATTGTGTTTTATACATTAAACAAAA
CAAAACAGAACCAAATAATGAGTTACCTACATTTGTCCAAAGGAAACAATTTTATAAAAC
TTTTAGCAACATGTTTTCTGTAACCTTGTTCCATTTCCCTT
>NODE_851_length_71_cov_35.507042
AACTTGTTCATGCTTTCATCACCAGCAGGGTGGATTATTGTAATGGCCTCCTCACTGGTC
TTCCCAAAAAAACCATAAGACAGCTACAGCTCATACAGAATGCTGCGGCCAGGATTCTAA
GCAGAACCAGGAAATATGAGC
>NODE_852_length_160_cov_20.825001
AAAAACAGTTAGAAAAATAGTACAGTTTAAGAAATAAAACAGATTGAACGAACATATAAA
ATATAGTGCAGTCAGTTCGGACTTAGTACAGAGTTCATTCAGTAAAAGCGTAGCTAAACA
GATGTGTTTTTAGTCTGGATTTAAAGGTGACTACTGTTGTAGCACATCTGATTTCCTCTG
GGAGCTGGTTCCAGCTGCGGCTGGCATAGTAGCTAAAAGCAGATTCTCCG
>NODE_853_length_132_cov_15.083333
GACATCATTAATATGAGGACTGTGTTAGAATTCTGTACTCGCTTACGGCCATACCACCCT
GAGTACGCCCAATCTCGTCAGATCTCGGAAGCTTAGCAGGGTCGGGCCTGGTTAGTACTT
GGATTGGAGACTGCCTGGGAATACTAGGTGCTATAAGCATTTTCTTTCAAATTAATAAAA
AATATATTGTCGAATTTTAAAT
>NODE_854_length_552_cov_52.983696
TGCCAAAACCTATAAAAATCATCTTAAAATCAACAATAAGTCCGATTGACCTGGCATTCG
TTATATATATTTCTTATACTGGCATCCCTACAGGGTGATAAGCACTAAGAAATACAATAC
AAAATGGCTGACAAAATGGCCGACCCAATGGTTCAAAGACTCACGATAATTTCACAATGT
CATATTTCCTGAACCGTACATGCTAGAAAGTAATGTTTGGTACCATTGGAAGCCTATTTT
CCTATACTTGCCATATCGGAGTACCCCGTCCCATCGTTGCTTGCAACTATATTTATTATT
ATTATTATTATTTTTTTCCTTGAAACTGCTAAATAACTCAAAAAGTCCCTGGTAAAAAAT
GCTATATTTTTGCCCCCTTAAACTATAGCTTTCACGTAACTACCACGCTGAGGCCCGCCC
CGATTCCTCCACCAGGGGCGCTACAGTACACGATTCAATTTGCGATTTTGAACATGCCAC
CATATCCACCCCTTTTGACCTACAATGCTGAAATTTTGTGTACCTGCCTTATTTCTCATG
ATGAACAAAAAAGCCTCAAGAACCCATAAAGTCCGCCATCTTGGATTTTTCTGTACAGTG
AAAATTTGACAAAACCTATAAA
>NODE_856_length_404_cov_46.334160
ATATTCCAGTACAGACCTGTTGAGTGTGGTGATGCTTGTTGGGCAGGCAGGTGCAGAATG
TGATCGGTTGAAGAGCATACATTTAGTTTTGTTAGAAATTAAAAGTAACTGGAGGCCACG
GAAGAAATGTTGTATGTTATCAAAGCCTTCTTGGAGGTTTTTTAACACAGTGTCCAACGT
TGGGCCGGATGTATAGAGAATGGTGTTGTCTGCATAGAGGTGGATCATACAGTCACCTGC
AGCAAGAGCGACATCATTGATATACAGAAAATTAAGTCGGCCGGAGAATTGAACCCTGAG
ACACCCCTAGATAGAGACAGCCAGAGGACTGGAAAGCAGGCCCTCCAATTTAACACACTG
GAATCTGTCAGAGAAATAATTTGTGAACAAGGCAAGGCAGTCCATTGAAAAACCCAGGCT
CCTTAATCTGCCAAAATGCTTATTGAAGTTCTCAACTATGGATGACTTGTCAGC
>NODE_861_length_256_cov_21.031250
AGGCACCCCTGACAATTTCCATGATTTTCATTTATAAATAATTGGGTGTTTGGATCAGCA
ATTTCATTTTGATCTATCAAATAACTGAAGGACACAGTAATATTTCAGTAGTGAAATTAG
GTTTATTGGATGAACAGAAAATGTGCAATATGCATCAAAACGAAATTAGACAGGTGCATA
AATTTGGGCACCCCAACAGAAATATCACATCAATATTTAGTTGAGCCTCCTTTAGCAGAA
ATAACAGCCTCTAGATGCTTCCTATAGCCTGTAATGAGTGTCTGGATTCTGGATGAAGGT
ATTTTGGACCATTCCTCCTTGCAAAA
>NODE_869_length_464_cov_88.937500
GCAAGCAGAGACTTGAGTGCTTATCTTTTATCGTCCACTGACAAAGCTGGCGACTTAATA
ATAATAATAATAAAACTAGCTAAAATGTTAATATGGAATTAGGAAAATATGGAACGCTTC
ACGAATTTGCGTGTCATCCTTTCGCAGGGGCCATGCTAATCTTCTCTGTATCGATCCAAT
TTTAGTATACGTGCTGCCGAAGCAAGCACAGGCAGAGCAGCAGGTGCCACGTTTTTATTT
CTGGCCACTTGCTTAATACATGGCTTGTCACGGTAGTCCACCACAGAAAGCTGCCCACAT
GACAATGGGCCAGAAATGCAATGTATAATTTTTCTGCCAGCCACCAATAACCCCGCAATG
TCCAGGCCTGGTTCACAAGGTGCCTCTCTGTCCTCGAACTTTGTCTGTTATCCGACTCTG
GTTTCTCTTCAATTACGCACAAGTTTTTCGCCTTTTACTAAAGACTTCCGTGGAGAGGAA
CACATACGAGTTCAATGTATTTTTTGGAGGGGCTTTGCTTCTGGCAGAGCCCGA
>NODE_870_length_146_cov_8.116438
CTAAACTCACACTAACCACACTGCTAACCTCACACTAACCACACTGCTAACCTCACACTA
ACCACACTGCGAACCTCACACTAACCTGACTGCTAACCTCATCCTAACCACACTGCTAAC
CTCACACTAACCACACTGCTAACCTCACACTAACCTCACTGCTAACCTCACACTAACCTC
ACTGCTAACCTCACACTAACCTCACTGCTAACCTCA
>NODE_871_length_125_cov_71.991997
GGGATCATCAAACGCAGTGACATGGGATCCAGCACAGCAGCGGGCCAGGCACGGGAAGGG
GACATCAAACGCAGTGACATGGGATCCAGCACAGCAGCGGGCCAGGCACGGGAAGGGGAC
AGGAAGGAGTCATCAGGCCACTTGGTCCTGTCGCATGTTCCTAGGGTCCTCCTAGGATGA
ACATGACATCAGGAA
>NODE_883_length_446_cov_13.506726
TGCTGCAATCTTGTTCAATGTTAATAATCTGATCCCCGTGATTCATAATTAGTCTAAAAA
TGTATAGTATATGATTAATGGTTACTGTTACCCAGCTTATCTTGTACAAAGAGAGACAGA
GATAAGAGGCTAGGATCAGGCAGCACAGTCAGCCAGCCAGCACAGCGATCAGGCAGGCTG
TCTCATCATAAAGGATGAAGTCAGAAAGAGCAGACATGATTTCATGGCTAATGATTCCCG
CTGCACTAATATCAGTGTGGGCTGCAGTCGAGATAACCAAGTTGAGCTGTCTTAGCTCAA
ATGATTCAATTAGGGCAGCTGTCCCTATTTGTCATGGCTCAACTGGCTGCTAGATTACCT
TTCCACTGTGCATAGGTGCTTCTGCATTGAACTTACCAGCTCAACAGTTTCAGAAAAAAG
GAGTCTGAGACAGAGAGGAGAGAGTATGAATGTGAGATGAGGATGGAAAGAAAATGAAAC
CAAATAATGCAGTAATAACCACATTATCCACTTAAa
>NODE_884_length_86_cov_44.860466
TAAAATACAATTTTCAATAATGTCTGACACATTAAAAAACCTCATACTTTTGGATAGTCG
TTATGGAAAGATACCAAAGTATAACATTGGTGAGGCAAATGTCAGAAAATATCGAGGTGT
GAGCTACAAGTTTTGTGGTATATCACCGTTGTAAAT
>NODE_885_length_84_cov_25.654762
ATCAACATGAAACTTTTGGTGCTTGTTTGGCATGCCGCTCTGTACCACATTTTTTGTCAT
TAAAAGGTGCGGTCATCAACGTAAAGCAGTTTTTGCCCATTTACTCAATCAATGTTAATG
GGATATTTACAACGGTGATATACCACAAAACTTG
>NODE_886_length_152_cov_176.868423
GTTTGAAAGTTAAATTGAAATGCTTACAATGGAATGGATGAGGAATCAACATTTTTATTT
CAAAACAAGTAATCCGAAACCTGACATCAAGTAAGGTCAGGAAGAACGAATTTCACACAC
ATTGAAAAATGCTCTTTATTTGAATGAGTGAACGTGGCTCTTAAAAGGTAATTAAAGGCA
CTGGGGTTGCGGTGCCACCGGCTTAAAGGCACTGGGGTTGCG
>NODE_896_length_71_cov_58.042255
CAGTAGATATCAGTAAAGACCAGTAGAGACCAGTACAGATCAGTAGATATCAGTAAAGAC
CAGTAGAGACTGTAGAGACCAGTACAGATCAGTAGCTATCAGTAAAGACCAGTAGAGACC
AGTACAGACCAGTAGATATCA
>NODE_901_length_121_cov_47.677685
ATGTTACAGCGCCACCTAGTGTTCGATCGGCACAATGTTTTTACTCCCACCACAGAATGA
ACTCATTCACATGACTACCAAGTTTGGTGAAGATATCTCATTTACTTCTTGATTTATAGC
CATTTTAGTAAAATAGGCTCCTCCCACAGCGTCCATTTCGCGCACCTTAGCGTCCGCAAA
TCAAAATTTCA
>NODE_902_length_470_cov_18.153191
TTGGCATATTTGGCCATTTAGTGGGGCGCTTGTGGAGATCAAATGGGTTAAGATGACCGT
CTCTTAGTCAGCGGGGGGAAAAGAACATCAAAAAGGTGTGAATTTCACTTCCCCACTTTT
GATTAAGTCAAGCATGAAAAGAAATGTAATACTCTCAAGTGGCAAGGGTTTACACTATTG
ATGCTGTTACCTCTGCTTCAGGAGGCCCAATCAGCCAACAGGGAGCTGAGTAAACTCGCC
CCCAGTTTTAGGGGAGGCCAGATGGAGGGCTTTTGCTGCGCCTGAAAAGACAGCTTAAGA
GCTCGCCTCCTCAATCCCACTCAATACTGACTGTGTGAAATCCTGGCCCTGGCTAACCCC
TCAAACCCACCCGCCTTCTCCAAAGCTGGTGGCTACCACCATATGGGCTTGTTTAAAAAC
TCCCACAGGCTGGTACAAAGCACAACAACACAGTTTTCATATCAAGTGCTTCACACTCAA
AGGGGCCCCCCCTTCGACTTTTTCCCCTCCTGATTCCGAAAGCTGTCATGAGTTCTGTTc
>NODE_909_length_258_cov_111.604652
TAAATTTGGAAAGAAGAAGTACTCCTACAAAGAATGAGGGGTGACGTGTGTATGTGCGTT
CATCACAGCCGGTGGTATCGAGTCTCAAATTTAGGATGTAGCCTACACAATTCAACTTGT
GAATTTCACCATGCTGCCATTTCCACACCATTTGATGTACTGAGCTGTATTTTTGTGTAC
TTGCCTTATTTCTAATGATGAATGAAAAAGCCTCAAGAACCCAGTAAGTCCGCCATTTTG
GATTTTCTGTATGGTTAAATATTGATAAAATATAAAAATTAATTTAAAATCAACCGTAGG
TCCAAATGACCTGCCGTTTGACATAATG
>NODE_912_length_389_cov_79.627251
CTAAACAATTTATAGTAGAATTTTTTGAACATAACATAGGTACAGCAGACCCGCTTATTG
TGTGGGATACGTTTAAATGTGCCTTTAGAGGCCATGCAATTCAGTACTCCTCCTTGAAAA
AAAGGCAATTCATATTAAAAGAATCCATACTATCCAAAGAAATTGCAGACATAATAGCTC
AGATTGACAACAGTAATAGCTATAATATGGAGTTTCAGAATAAGTTGGAAGATAAACAAA
AAGAAATGGAGGAACTTATACAAGAAAAATCAAACATAATTTATTACAAAAATAAAGCAA
GCTGGATGGAATATGGAGAAAAATGTACATCATTTTTCTTAAATCTTCAACATAGGAATG
CTACCAAGAAGAATGTATTGAAATTAGTTACTAATGAAGGATCCACTTATGACTCTCCAA
ATGAAATACTGGAGCAGGAAGTAAAATACTTCAAACAGA
>NODE_915_length_242_cov_14.037190
AAACAAGCATTTCCACACAAGCACACGCACACTCTAATGGAGATGTTACTGGAAGATTTC
CTTCAGCATATGGATGCCATTTGTAGGCAGCATTGAGAATGTATAGGTCAGTCTGGCCTT
TGGTATCTCTCTATCCCATCTGTTTTCACATTACTTGCAGATTATAGTGTCCTCCAGACC
CAAATGAACATAAATCAGCCCTGTGAACGTGTACGCGTTTTCCCATCTGTCATAAAACAA
TGATTTAATGTCTGGGTTGTCAAAATACGCACTGTGAATTCGCCTTGCACCCCCGGCACC
AGGAATACAAAg
>NODE_916_length_90_cov_72.844444
TTAGGATTCAGGTATACCTTTTGTATAACTGATGCTTTTAATGAAAGATCCAATGCTTTA
ATATTCAATAACTTTTGACCTCCATGTTCGTATTCATTATACAAGTATGCTCTTTTTATT
TTGTCTGGCTTACCATCCCATATAAAGTTAAATATCTTTT
>NODE_917_length_278_cov_77.535973
TACGTATTGGAGCTCTAAAAGATTCAGATTTTATATTACAGTGTAGATTACCAATAAAGT
GGGCTGATGGCGATGTAGACATATTGGGTATACATATACCGTATGAAAGATCAAGTTGTA
GTCAAAAAAACTATTTAACAAAACTAGCCAAAATAGATAAAATATTGCTACCCTGGAAAG
GACAGCACCTATCTATTTGTGGTAAAATCACATTAATCAACTCTCTCATTGTTTCACAGT
TTACCTATATGCTGATGGTTTTACCTACACCCAATGAAATGTTTTTTAAATTATATGAAC
AAAAGATATTTAACTTTATATGGGATGGTAAGCCAGACAAAATAAAAA
>NODE_918_length_97_cov_123.721649
GGAGGTTAGTTAATACAGAGTCCAATGAAGGGCCAGATGTGTATAGAATGGTGTCATCCG
CATAGAGGTGAATCTGCGAGTCACCAGAGGCATGAGTGACATCATTGATATACACAGAAA
AAAGTGTCGGCCCAAGAATCGAACCCTGTGGCACCCCCATAGAGACA
>NODE_921_length_71_cov_67.112679
ACACAGAAAAAAGTGTCGGCCCAAGAATCGAACCCTGTGGCACCCCCATAGAGACATCCA
TAGGTCCAGAGAGCAGACCCTCTGATTTAACGTGTTGAACCCTGTCAGAAAAGTAGTTGG
TGAACCAGTCGAGGCAGTTTT
>NODE_927_length_620_cov_12.004839
CTAAAGTTATTATCAAAAAAAATAAAATAATAATAATATCTATTTTTAACAATTGTTTAC
CCCATCTTACAAGTCCTATTCCTTCATTGCTTTTGTAAGCATTTTTAATATAGCCAGGGA
GTAGCATTTTTATCGCGAAATAGCTGATTGTCAATATATAGTTTATCAACAACAAGCGTA
ACGCGTTTACCTTTCCTTCTATTTTCCTTTTGGATCGGATAAAGCACTTTACGTCGTTCG
GCAATTATTTTGGGGAATTGATCATTCATACCGATGTTTGTACCTGCCAGTCTTTTCCCC
AAGCTTTTAACGTTGATTTTATCCTTGAAATAGGCAAATTTAGCAACTATAgNNNNNNNN
NNNNNNNNNNNNNNNNNGGCGTTCATATTTTTGATTCCGTTGTCCGAAACGGTGAACACG
TTCAAACTTGATCATTTCAGCAGTATCGCGTGGGATTTTAAGCGCAGTTTGGAGAAAATC
AGCCATGACTGCCTCAACAACTTCACCTTCTTTCTCTTTGATACCTGTGAGTACAATATT
ATTTCTCATTGATCTAGTTTGAATGTCCAGCAATGAATCTTTCAAAAGTTTGTTCTCCTT
TTTTAATTCATTGATGTCGTTTGCCATGTTATTAACAGAGATATTTAATTTATTTGTCTC
TTTCTCTAACATCGCCGTTTTCTCGTAGAt
>NODE_929_length_522_cov_21.522989
CTGTTCATTTTGTCACCGAAGAGGACACCTCAAAGAAAATTGCTATCGAAAAGACAGATG
GAGCAATTCTCATGGTGGACCCAACAAAAGTAGGCCTAAGAAAAAATCTTATGCTAACTG
GTTGCTAGACCAAATAAAACAATTGCTTCAACAATATAATGGGCAACTTACACAGGTTGG
GGCATTTCAGACCCCACAAAAACTCTCCCACCCTATAGGAAATAGTGGTATGAGATCGCC
TGTTATACACTCAGAACCACTGCTCTAGAAGCAGATTGGATAGGGGTCGAGGCTATTAGC
ATGGGGGGTCTGCGTTCAAAGGTGTCAACTGTTACAGGAGCACACTGCTCCAACCAGGGT
TTTCAGAGTACTAATTGAGGTATGGGTTGCTGATGGTCAAACTGTAAGCTAATTTGCAGC
AGGATTCATTGGTTACAGAAATACCACGGAGTGTTCTAGGTGATAGCAAATCTCTGGGCT
CACTACAGTAGCCCACTATAAAAATGTATCATTAACATGCCTTTGAGTTCTCAGAGAAAA
CCCCAATTCCCATTAAGCAATGCTGACGGAGACCAGACCTGGCTGCCGAATA
>NODE_930_length_122_cov_17.516394
CAGAGATCAGATGGAGAGTAGTGTATGGAGATCAATAAACCATCGGGTCAGCCATTTTGT
CCACCATTTTACAGTGTATCCCTTATTCCAAATGACCGTATAGGAAGACACAAATCGGAT
AGCATTATGTCAAACGGCAGGTCATTTGGACCTACGGTTGATTTTAAATTAATTTTTATA
TTTTATCAATAT
>NODE_931_length_118_cov_21.661016
CTCCTCCTGCTCCTCCTTGCACAAAGGTGGAGGTAGCGGTCCTGCTGCTGGGTTGTTGCC
CTATTACGGCCTTCCACACGTCTCCTGATGTACTGGCCTGTCTCCTGGTAGCGCCTCAAT
GCTCTGGACACTACGCTGACAGACACAGCAAACCTTCTTGCCACACCTTGCATTGATGTG
CCATCCTG
>NODE_933_length_71_cov_36.971832
CGCTGACAGACACAGCAAACCTTCTTGCCACACCTTGCATTGATGTGCCATCCTGGATGA
GCTGCACTACTTGAGCCACTTGTGTGGGTTGTAGACGCCGTCTCATGCTACCACTAGAGT
GAAAGCGCCGCCAGCAATCAA
>NODE_934_length_258_cov_22.430233
ATCCATGATTGAATGGACTTTTCTTTTGATTCGTATTACGATGGAATGTTTATTTTTTTG
GAAAATAAATGGTATTTTCAAACCTTGCATCCATTAAATGTTCTGTGTGTGATTCTAATC
CTTTAAACCTTTACTCTATCATGCCATTGTGTCCATTCCATAAGTGCTCTATGCAACGCC
AATCATTGACATGCTTCTCTTAAGGTTGGCGAAGGAGCCTACACCTTAGAATTTCTCAGT
CAAAAGTTGACATATGCCCAAATTAGCACGTCACATTGCTGATTCATCTTCATTAATTTA
TTGGGCATTGAACGCAGGTCACATGGTt
>NODE_940_length_85_cov_8.035295
GCTCAGGTTCGGAGACAAGGCAAGGCTCAGGTTCGGAGACAAGGCAAGGCTCAGGTTCAG
AGACAAGGCATGGCTCAAGCTTGGTTGATGGTAGTATAGCAACCTCTGGTGGCCTATAGG
CTTGAGCGACCTCTGGTGGCCTGGAGGCTTGAGCa
>NODE_944_length_355_cov_22.791550
ATAACCTTTGTGAAGCTTGGTCTGATGATGATGCTTGCCTATTCTGAAGAAGATCGGACA
AAATTTGTAGGAAGAGTAGTGAAAAGACGTGTTTCCTAAATCTTTATTGTACAGAGATAT
CCAATAGGCGGCCATTATAGGTTCTAAAGGTTTTTTTGATCTTCCTGAGAAATAAGGCAT
ATGGAATTAATTTCAGAATTTGGGGAAAAATGGGATGCAAAGGCCATTACTTTTAAAATT
TGAAAATTAGGGTGTGTTCTGTAGCGCCACCTATGGTCTAAAGTGGCCATGTTTGGTGTG
GTAGTAGTTCTAGTGTCTTCCTCGTGACATACCAAGTTTTGTGTTGACGTCTCAAAGATA
TGTAGAGATATGACCCAACTTCCTGTTTGGTGGCGTTGCTACAGATTATGATTGGCTGTA
CTGGG
>NODE_945_length_663_cov_136.212677
TATGTTTTATAGTTTTCAAAAATGTTACACAGATTGGGCACCTGTGAGTTAAATCGCAGA
AGTATATAGTTGGTGAATGTAATCATCCCGTGCATGATCTGACTAAAGGCTTCCATGTTG
GATTCGCAGTGTGAAAATAATTAGCATCTGGGCGACATATGGTTGGATGAACCATGTGCA
CACCCCTCGTCATCCCACAGATCTGTCCATGGATTTGCGGTGCTGGCAAAAAGGCAGGGT
TAGAGAGAATTAGGAAGGGAGAAAAATCTGGAAAAATCACACAAAATAAATAAATATAAG
TTATGTAAAGCTACATAAGACATGAGCTGAATCATTTCTAATAAAATAATTAATATATCT
GGCAACAAACACTATTTTTTTTCTAAATTACTGGATCACATTTGGGCTGCCTGTTTACTG
AAAATGAGCACATAAGATTTTGGCTGCATGTGCAAAGGTGGCCTTTTGAAATATAAAAAC
TATGTTAATTAACAGGAATGCACTTGAATGCAACCAGTAGACTCCTATTAACAAAAGTTC
CAATGGAAGCAACATGTTTATTGAAAATTGAGAAACATTAATAAAGCTTGGGCCAAAAGC
CATATTACTCTCTATAAAAAGGTTTTGCCCCATATAGTTCAGATGTTTGTGTAGCCATAG
CAAAAATATCATATTGTAGCAAAATGGAAATTAAGTTTCAGATAGGAAGAAATATGCCTA
CAGTATTCATGTA
>NODE_946_length_318_cov_10.125786
GTAGGAGAACATGCAATAGGTTTAGCAGGCGAGGTGACTGATTTACGACAGGAGGGTGAC
CTCTGGGGCCGTAACACTGGGATGGGTGAGCGACTCTCAGCGGTAAGCTACTGGCACTTG
ACAAAGTGCCTGGAGCAGAATGAATTTACTTCTCTTTTCCTCAATCATCAACAGCCAGTG
CCCTGACCCCATCCTGCCTGCTATAACAAGATCTCCCATCTCAGGAGGCTGAAAAATTTA
CTGTCACATCTACTTTTCAATGAGCTCAAGTGAGCACTTCTTTCACCTTCACTGGAGCAG
GTGTCTTTCTCTCTCTCACACACACACACACACACACACACACACACACGTAGTATGTAT
ACACACAACAATTCCCCTCCTCCAGCAg
>NODE_947_length_465_cov_63.402149
GCTACAGTATTTGACAACAGGGTCGTCATTGTTCTATATTGTGCATCATTTCCAATCCCA
CTTTTTTTTTATTATTGCCCCCTACACTCCACACCCATCCCAACCCTTACCTAACCTAAC
CGTGACCAAATGTTGAGACCAATTACCTGTGCCATTTTAATATTATCTCTAGCTTATACA
TTTTGTGTTATTTACAATATTTACAAATCTTGTGCATTTTACAGAACCCAGTTTCACTTG
ATCCACCCCTCATCCACACCCAACACTGTCCATCTATCTTTTAACCAAAGCCATATGGGG
TTTCTATTGGCCATGTAAATTTCTACTGTACTGTGATGCTTCACATATTTATGAAATCTT
TCTATTTTCAATGATTCCACCAATTTGGAATTAAAGATGAATATTTTTGCTAAAATAATT
ATCATATTATTAATTGTCTGACTACTACATTTTAAGTCTCCAAGTATTGCTATTTGTAGC
GTTAATTCAAAACAAATTTTACATTTATTCATCCATTCTTGTACCTGTGACCAAA
>NODE_948_length_353_cov_16.892351
AGGTGTGTGTGTGTATGCGGAAGAGTGTGTTCCATGTGGACCATTTGGACTCGCTAAGAC
ATCTGCTCCATCATACGTCTGGGGCATGTGTGACATCTGGGGAATATACTGTATCCTGCC
TTGCAACATTACACACAATTTACTGCAAAAGGTCATTATGTACCAGTTAATCCACTTTTA
ATTGACATCAGCGCAAACAGCACAACCTCTGTAAAGCACCACAGATTTTCACCGAAATTA
TAATTTCTCATTGTTTAGAAAGCCACAGTTATCCTTCCTTTCTGTCAAATGCATAAAAGA
AAAAGATGTATGTTCACAGAATTAATAAGAAAGACAAAATAAAATGAATAAAATAAAGAA
AAACTGCATAAATGAGCAGCTGCTACAGCATACGTTGATAATTTTCATTAGAACTATTAT
AAc
>NODE_950_length_382_cov_18.649214
GTCTGTTCCCTGCTGCAGTATTCCTGCATGCAACATTATATGAACCACCCTGGCTGCACC
GTACCTGTCCTGCTCTCCTGGTCCATATTCTAATCTTATTTAACAGTCTCTGCCCGGCAC
CGAATTCAATGCAGGCCCCCAGATTGGAGAGTTTCCAAACAATCCCGAGCTCACCCAAGC
TTGGAATTGGTTTTCCGTGGAACATCTCCCTCCTCCCTTTGGGCACTTTACCAATTTGAC
CAAATTTGTTCCATCACTGGTTCTAAGTACCAGAAGTGTTTTCTGCCCACACTTGGACTC
GTTTCTGCAATTTGCACATTCTTTGCAGAACATTAACAGCTTTGTCAGGGGCTCAGTCGT
GGGTAGGCAGCTGTGATGTGGTGTGATGTGGGGAGCTCACTCTGCCTAGGAAGATGTGGT
GCTGCTGAATATGGTTGGGACAGATTCCAGGc
>NODE_951_length_290_cov_18.593103
ATGGTGTCTGATGCTTGCTTACCCTTAAATTACTAGGCTTATGTTTTTTGAGCTGGGGCT
GTATGGGGGGGCTGTAAGGTTGTACAGATGGATATTTGTAATATTACGAAATTAACTTAT
TTTATGGATTTATTGCACAGTATACCAAATGGCTTTAAACTGATATTCATTTAAAAAAGT
AATTAATAATTTACTTCTATGGAGAGGTCTCTTTCTTTTAGGGGACAGCCTGAAGGACCT
GGACACTGGACATTTTGACTCTCTCGGGCCAATTGTAGACTGCTAGTGTTACATGACGGT
CAAAACCTACTTGAGCAGCCCCTCCCTCAGTGACCCTGAGCCTGCTTGGCAAGGTGGGTC
>NODE_952_length_211_cov_32.303318
ACATGACGGTCAAAACCTACTTGAGCAGCCCCTCCCTCAGTGACCCTGAGCCTGCTTGGC
AAGGTGGGTCGGATTAAGCCAAAGCCCTAAGAGGGGTTACATAATACGCAGGGAGATTCT
CAAAGCTGCCATGAGAACCCTGTTGACCTGTACCTACCAGCGGGGAATCCAGTGGGGTAT
CTCCGTCCAGGGAGTGGCAGTGTTTGGCTAACACTGGCCGCAGTAACCCATGGGTAGGAG
GTCACACTCGGACAATCAGGGAGGGAGGTTGTATTAAGGTT
>NODE_957_length_210_cov_67.442856
TTGGGGCCCTTAACATGCTCAAAAACTCTTGAAAATTTGCACACGGGTCAGAACCCGCGG
CCATCAGAGCAGGGCTGAAGCTGGTACCCGGGCGTGGCAGGGGGGCTCTACAGCGCCCCC
TGGAACGGGATTCGAACACTTGCCCATATATCAAACACGCTTGCATGTAATAATATGAAA
CTTGGTACACTTATAGATCTCATCGGGCCAAACAACTTTCGTGCTCTAAGTTTTACGTCA
GCCCAACAGGAAGCCGGATATTATGAGTCGTTTATGGGTC
>NODE_959_length_206_cov_20.888350
ATTTTTCAATAACATAGGACATCATCCTACATAAAACAACCATTTTTGGAGTTGGAATTT
AGCTGGGTTTTAAAAACGTATAGAAATCTAGTTAGAAATGAGTATAGCATTTTGATGTTG
ACTTGTTTGTATGGCCTCCAAACTTTGCACACTGGTCCAGGAGCCCTGGGGGCTTGAAAA
TAAGTAATAAAAAGCCTTATTCATTATAGTTTACATGCTTTTACACATAAAAAACTACAA
AATATACATACGTTCTTTAGTTTTTTAGGATAAATa
>NODE_962_length_1586_cov_31.822824
CAAATTAAATCTATGTGATAAAAAACCCTTTGGATTTATAATTTTAGAATATCAGTGTAC
TAGCTAGTACACAGTGCAGGTATAATATATAATGATTTATCATTTTAGAATGTCAGTGTA
CTAGGTAGTGCACAGTAAAGTTCTCTCGTAAGAAGCACTGCTGACTGTGTAACAACAGAA
ATCTTACAAGTCAAAACAGCTCATGGAAGACCTCTTTATACAGTTCTAAAAACTCAATGA
CAGTAGACAGTCTGTCCCTGCCACTTTTATCAAGAAGCCGCTTGGTTTGATGAACCCCAT
TTTTGAGGTCCTCTAAATTTGACTCAAAGGTCTGAGCAAAGGCAAACAGAGGCCCAAGAA
TGTTGTATTCTTTGAAATTATAAAGCTTCTGCAGGAGAGCAAAAAAGTTAACTGCCACAG
CAACAGCCGAACAGCCAAGCAGACACACCAGAATGCTTCCCGATCATGACGGATGCACCG
TCATATCCTTGCCCTACAAGATTATTTCTGTAGTCCAAACCATGTTTTTCAAGGCAATCA
ATTATCATTTTTGTGAAACCTGCTGCATCTAAGCTTTCAGCTGACTTAAAGTGTAAAATG
TTTTTGTGGATGACTTCGTTGTAATAGTACCTCACAACTACAGACATTTGATATTTTCTT
TTAATCTTCTGAAACACGTTAAATAATGTGTCATCTCTCTATGTAAATGCATAATTAAGG
GCTCCACAAGATTAGATATGAACAGCTAAATAAAATGTGTAGTTTGAAATATAGGCCTGG
CCTACCACTGGGTTCTTTTAGAACAGCATATCTGGTGCTTGATGCAGGTGGGAAGGGCTC
AATGACATCACCTGGCTGCTCTGGCTGGCTTACTGTCTTGCTCAGAGACAGAGGAGTCTG
TGTCATCCCTTGATACATCTATTACATTAAAATAACACAAGAACCATTAGTGTATAATCA
CAATAAAAAATCCACAGCTATCAAAACATGAAAAGACATTAATCAAAAACCAACATTTAA
AAATGTGGCTTAATCTGACAAAGTAATCTAATACAGGCTGAAGATAAACTTAAAATTCTC
AACTGGGCATGTGACTGTTAGATGCTCTGATCTGTTGGTGGTAGAATGGGTCCTTGTGAA
GTGTGACCACTCTGACTAGCCTTAGTTAGGGAGCTGCTCTGGGGTCCAGTGGTGATCCAT
TCGCACCTTATCTGCCTGTTTAACCTAAAAAAGAAGTCTGATATCTCTCCCTATCTTTTC
ATGCTTAATTGACCCTATGCAAACATAAGACGTCGTGGACAAATCACAATATTCCAGCAT
CGGTCTATTCAAGGCTAGTACAAGTAATGGCTCAATGTTTTGAGAGTGCAGCCGCAGTAC
ACTTATTGCCACAACTTTACTTGGTTGGAAATCAAAATAACCAGATGTTTGAATGGGTAA
TTAGTTCGCTACTCAACGCAGCAGTAGCCATTTCCACATGTAGAGTATGATGTTAGATAG
CTAGATGGCAACACAGATGGCAACCACTAACTCGTTTCATGACTATAACAATTGTTCATT
TTGAGTTCAAGTATGCAAATCAAATCAGTTAGATTAGAATAGATTTCAAATTTCTAGCTA
AACGTTAACTTGCTGAATACTGACAACTGTACCCTA
>NODE_966_length_217_cov_10.557604
TAACCCATGACTTCAACCAGCTCTAGCCCACCCCAAGCTCTTCACCCGCACTCCCAGACA
AGGCTCACCATCCCTGGTGTGCCTTCCCCTCCCCGCCCCCTGGTACAAACCTCCATGCCC
AGGCGGATGTCCTCCAGCACGCCGTCCACCACGTGGATGCCCACGTCCTCCTGATAGGCC
ACCAGGCCGGCCAGCAGGTTGGCCACGCAGTGGATGCTGTTGTACTTCACGTTCCAGATG
TTGACCATGCAGCAGATCAGGTAGCCTTTACACTCAGGGTCCTGCCa
>NODE_967_length_150_cov_9.113334
TCAAAAAATAAGTAATGAATGTCACAATGAAGAATTGTTTGCTTGATTTAAAATTGCTTT
TTTAAAAGATTGACAATTTTTGACTGGCAAAATGGCAGAAATGAGATGAGTCAACAAAAC
CTTTCTTTTTAGTGTATTCTGTGTACACAAACAATGTTCTCAATGCTCGAGTTTATGTGT
ACAGACCCTGGTGATACTTCGAGCAATGTTTCATGTTGTG
>NODE_968_length_241_cov_12.825727
AAGCCGCTGGCACCGCAACCCAGGTGCCTTTAAGCCGGTGGCACCGGAACCCCGGTGCCT
TTAATCACCTTTTAAGAGCCACCTTCACTCAATCAAATAAAGAGCATTTTTCCATGTGTG
TGAAATCCATCTCAATAAGCCCACAAAAAAACATATGCACACTTATAAAATTATAGACAA
ATTACTTTTATATTAAATAAATAATAATAATAATGTAACCTCTTCAATTTTAACCATAGA
ATTAGAGCTGTGGGCAGCTGGGCGGAGGTGTTCTTATTTTCCATGGACTTTACTGTATCC
CAGAACTTTTT
>NODE_969_length_162_cov_31.043209
AGCATCATGCTAACCATGCTAATAGCTTACTAAAAGCATGCTAGCATCATGTTAACGACA
TGTTTATTATACTAGCATCGTGCTAATTATGTTAGTATCATGCTAACCATGCTAATAGCT
TTCTAAAACATGCTAGCATCATGTTACCAACATGTTTATTACGCTAGCATCATGCTAACC
ATGCTAATAGCTTACTAAAAGCATGCTAGCATCATGTTAACGACATGTTTAT
>NODE_971_length_229_cov_10.742358
TTATCTGCAATTGGGCCTTGAATTGGGAGCAAATAGAGCAGGCTTTGTGAGGCCCCGGCA
GGGTTGGGGGGAGTGATACTGGGGCCTTTTATTTGGGACGAAGTGGGACTCTTATCAGAG
GGAGAGCCCAGACAGGGAGTTACTTCTGCAGGAAACTAGAGCACCTATCACCTGCTTTGC
ATTTAGATAAAATAAAAAGAAAACACTTTGCTGAAATGAAATGTAAAAAACAGAAAGATC
TTATGGCACTGGTTCATGCACGCATGTACAGTACAAGCACTCACACACGATGCACAAAc
>NODE_974_length_71_cov_21.915493
CTACGGTCTCTAGTGGTCTTCACTGATATCTACTGATTTGTACTGGTCTCTACGGTCTCT
AGTGGTCTTCTCTGATATCTACTGATCTGTACTGGTCTCTACTGGTCTTTACTGATATCT
ACTGATCTGTAATGGTCTCTA
>NODE_979_length_949_cov_11.270811
ATGAATTGTCCTATCTTTCCCAGCTCTAGCCCGGCTACCAAAGTCTCCACCGTTATCTAT
GATAACAGGCGGAGCTATTTAAAGAGAGAAAAATTGAGAATATTACCTAACTTGGAGAAT
CCCAATTAGGTCCTGCTCTCCCTCAAAAATTGATTAACCATGGTGGGTTTTCGGGTCGAG
TCGGACTGATCAACCGGCTCAATTTCGAATGCTTACAGAAATGGAAAATTCAGATTGGAG
AATTTCGTTTTGAAACGAGAAAATTGTTGGGATGTTGTCCAATCATCTCTTAACATAAAT
GGAATCTAGGATTTATGTTCACTAAATGTTGTCCTGTGTATGTGTCTGTCCCGTTTCTGT
TACATGTATTTAAGGAGAGGAGCAGAGGTGTGGTGCCCTTTCAAGGTCCGACGGTGTAGC
TGCCCGTACGGTGGTGAAACGGCCCACACCAGATTTGGCAATTGGCCATCGTGGACACCT
AGCCGGTAACGGGGGGCCACACACACGAAATGCTGGCTGGGAAATTGGGGATCCACTCAT
CTCCCAGCCAAGCATAGGCAAGGGATGGTTTGTCCCATACACACAAAATGGATGCTATTC
CCAGCATCCATTCACATACATCTAAATGTTCGGGTTCCAACNNNNNNNNNNTTTCCATCT
GGGCAGTTCACAGGCAGGTATTATACTGTGTTGGGCTGTGTGACTCTAAACCACCCACTG
GATACACACAAAGATGATCCACACTACAGGTATTTTAACCTCACTACATGCGAGTACCAC
AGACCAACACAGTGACAAAAACATACTTTGTCCCTAACAAGGGTCTTGTTAATAGAGACA
TTAACAGGACCCCATTACATTAATGCATAATTAGTTATGGTCCATGTGTCATACAACCAC
TCCAACGTCCTGTCAGCATTCAAGGCTCATTGTAGCAGTGATGACAGAACAAACTCTGGG
CTTAGAGACACACACTGATGACCTAACTTCAGATCACCAGGACAGACTAGCTGTCCAAg
>NODE_980_length_301_cov_13.664452
AGTGCGCACTCACACAGACACACCATGCTCGCTTTGAGGCTGAGCCTCAATCACACGCGC
GCACACACAGCATTACAGCCTTTCCTCCTTTAACACTTAGCTGTATTCATGTGTGCAACG
AGCAAGGCTGAGTAACCAAACCCACAAATTGCCCCACTGTCACGCAGGTCCCCTTTAAGT
GTGCCTTTTAGCCTCCTAAAGGACAAATAAAGTCCATTTAATAACTGCACTAAACACTAA
TAGTCTATGTGTGGTTGACATTTGTGTTTGGACTAAAAGCCCCCCTCAGGCCACTGCTGG
AACAGATGTAGAAGCAGCCGGCACCCCTCCGTAGCACTAACAGGTCTGCCACAGCTGAAA
GCACAGGACAA
>NODE_981_length_246_cov_15.337399
GTCTGTCTCCCCTCGTCACATTTTAGAATATGTTACCCCTGTGATACCAGGGCCAAACTT
GAAAGGAAGTCTTAAGGACATGAGCTTATACACTGTGCCAGATTTTGTTAAATAACTGGG
AGATGTTGGTGCCAATTCATTGGTAATTGTCCCTTCTGACACAGTGCTGTTGAAAGTACT
GGAGAATCCTAAGCTGAAGATCACGGCATGTGTTAATCTCCTTAAGCCTTAAGGTATCAG
GTTTTCTTTTGATGTCGCTAAACATGTTGACTCCTATCTCACCACAGAAGGCAATCCAGA
CATACTGTAGCTATGa
>NODE_985_length_110_cov_69.390907
GCTTCATTGGTAACCATATCCCCCGCATATCCCGCAAAGGCGGTGGTGTGGCCTTCATTT
ATGACACTGATCTTAAACTTACACCCAAAATAATGACTGGGTTTGTGTCTTTTGAGGTTT
TAGTCATGAAATCTGTGCGGCTTAATCAATCTGTTTTTATAGCAACAATCTACAGGCCAC
>NODE_988_length_106_cov_21.584906
CACAGAATGAACTCATGTACATGTTTGCCAAGTTTGGTGAAGATATCTCATTTACTTCTT
GATTTATAGCTATTTTAGTAAAATAGACTCCTCCCACAGTGTCCAGTTTGCGCCCCTTAG
CGTCCACGAGTCAAAATTTCAACTTTTTTTGATAATTATTAATACTCAGACTCCAG
>NODE_990_length_81_cov_77.086418
AAATCCCTTAATCACATAAGCATTTAAGACATTAAGTTTTATTTAGCAAGCTTTTAACCA
ATGAAATAATAGATAGAAAATTTCATTTAAAACCAATATAAACAATTTACCTGTTACAGC
CATCCAAATACAAAAGTTCAACTGTTTTTTA
>NODE_991_length_140_cov_33.664288
AACCTAACTGAACTGGTGATATTATACAAGGAGAAATGGTCCAAAATACCTTCATCCAGA
ATATAGACACACATTACAGGCTATAGCAAGCAAAAATTAAATTGCTGATCCAAACACCCA
TGCTGATCCAAACACCCAAATATTTATAAACGAAAATCATGGAAATTTTAACGGGTGCCT
CTATAATAGTATATAGTTTACCAGGGGGAC
>NODE_992_length_1117_cov_15.299015
ATGGAAACCAAAATCACCATCTGATTAAGGTCTGGATTCAAAACTCACACCGAAAATCAA
AGTGTGATTAAAATCACAGGCTGTTCCAACTTGTGTAAATTTCATCACAGCAACTCATAA
TGTGACTCAGTAGTGTGTATGGCCCCCACGTGCCTGTATGCACTCCTGACAACGTCTGAG
CATGCTCCCAATGAGATGGTGGATGGTGTCCTGAGGGGACATCCTGCCAGACCTGGATCA
GGGCATCAATGAGTGGCGTTGGATGCACTGAAACATAATGTTCCAGAGGCTCTCAATTAG
ATACTAGGTCTGGGGAACATAAAGAGCAGTCAATGGCATCAATGCCTTTGTCATACAGGA
GCTACACACGTTGGCCACCTAAAGTGTGCATTGTCCTCACCCAATAGGAACCCAGGGTCT
GCTGCACCAGCGTAAGTCTGACAATTGGTCTGAGGATTTCATCCCTGTACCTAACAGCAG
TCAGGGTACTGTTGGCTAGCACGTGGTGGTCTTTAAAACCCTCCAAGCTTATGCCTCCCC
AGACCATCACTGACGCACCGCCCAACTGGTCAAGATGATGTTGCAGGTAGCATAGTGTTT
GCCACTGCACCTCCAGATTCTTTTATATCTGTCACATGTGCTCAGTGTGAACCTGCTATA
ATCTGTGAAGATATTGAGCCACCTACTCTGGACTTCCAAATTCTGGTGTTCCCTGGCAAA
TGCCACTCGAGGTGCATGGTGCTGGGCTGCGAGCACAGGTCCCANNNNNNNNNNACTGTC
ACATGTGCTCAGTGTGAACCTGCTATAATCTGTGAAGATATTGAGCCACCAACTCTGGAC
CTCCAAATTCTGGTGTTCCCTGGCAAATGCCACTCGAGGTGCATGGTGCTGGGCTGCGAG
CACAGGTCCCACTAGAGGATGTCGGGCTCTTTTGCCACCCTCATGGAGTATGTTTGCCAC
AGTTTGGTCAGAAACATGCACACCAGTAGCCCACTGGAGGTCATTTTGTAGGGCTCAGGC
AGTGCTCCTCCTGTTCCTCCTCGCACAAAGGAGCAGAAACCAGTCCTGCTGCTGGGTTGA
TACCTTTCTACGGCCCTGTCCTAATCTCTTCATGTAATGAGCCATCTCATGGTATCTCCT
CCATGCTCTTTAGACTGTACTGGGAGACACAACAAACCTTGCAATTg
>NODE_993_length_581_cov_42.877796
CTAAGTTCATTTTGAGGCATATTGCACATTTTCGGTTCATCCAATAAACCTAATTTTACT
ACTAAAATATTACAGTTTCCTTCAGTTATTTGATAGATCAAATAGAAATTGCTGATCCAA
ACGTCCAATTATTTATAAATAAAAATCATGGAAATTGTCAGGGGTGCCTACACTTTTGTA
TAATACTGTATATAAATATTACAACTAATAAAAACTAACAAAAAACATTGTAAAGTTATA
AAACCAATTTTAAAAAGGACCAGCAATATAATAGTTTCCCCACCAGTCTGTAATAATTCA
TAAATCAAAAAGTAAACATTAAGAAATTGACAAGAATGCAGTCAAATGTAAATAAATAAA
TATAATACAACCAGTAAAATGACTCATTGTCTTATTTTTTTAATATAGATGATATATGGA
ACTGCGTTATATATCTTTATATAAAGCTAATAAATGTATTTATCTAAGAGCAGTTTGCTG
TATTTGTGTTTTCTTGACTAATAAAATACATATGGCAGGTGCATAATGCTTGTGACAAGC
GTCGTGACTCGTGTTGATTTTTTCTGTGTGTTTTACAAACTAACACTATTCACAATAGCC
TAATTTAGACGGGTTTTTGACCACGAAATCATTCGGTCGATTTTGCTGCGC
>NODE_1002_length_137_cov_12.021898
TAGGCTGGCCAAAATAAAAGGCCACTCTATAATGTGCAGTTTCATCACACAGCACAATGC
CACAGATGTCGCAAGTTTTGAGGGAGCGTGCAATTGCGGGAATAAGCTGCCCTCAGAGCC
TTTTTAGAGTATTTAACAGTACATCCAACCAAATTCTCTGAAACACCTTTGGAGACGGTT
TATAGTAGAGAAATGAACATTAAGTTC
>NODE_1003_length_426_cov_33.352112
GACTCCATTGTGGACCAGTGTGACGGGTAATCCTTCAGGTAGACAGATAGAGCAAGTGTA
GGCCTGAGCTGGAGTTTATGGAATCAGCGGTCCAGCTGCTTGTCTCAACAGCCATGTTTC
AGTCCCCCTCGCACACGAGAGAGGGGATACGGTCCCGAAACATATGCAAGACAGTCTGAA
ACATTTCAAAGTTTCTGCACAAGATGTCCAAATGTTTTCTCTGGCTATATCTTCAGAGGC
TAAACTGTGATTAATAGCACTGAAAGAAGGCTTTGAAGCAGGATTGGTGACATCAAAGTG
CTAATCCATGGGTGGTAGGATTTTTATAATGAGTGGGAAGTATCTTAACATATTTCAAAG
GGTTTACTCCATGAATAAACAATAGCGGCACAGATGTGCCACACACCTTGGAAACATAGC
ACTCCTGAAACAGGAGGTGGAATTAACCAGGACGTACAGAAGCACAGTTATGCAGAAAAA
AGACGATAGCCTCAAc
>NODE_1005_length_110_cov_251.518188
GTTCCGATCCCATGGCATAACGCATTTGTATTAATACGTAAAACAACACCAGACTCAAAA
ATTAGAATATTTCAATACAAGTTACTATACAAAATATTGGCAACAAATAAAAATCTATAC
AAGTGGGGAATACAATCTTCCCAGCTCTGCAGATTTTGCTCTGAGGAAGCAGAATCTATA
>NODE_1006_length_95_cov_147.505264
AAATTTCTACTCTACTGTGATGCTTCACATAATTATAAAACCTTTCTATTCTCAATGACT
CCACCAATTTAGAACTAAAGATAAACATCTTTGCCAAAATAATTATCAAATTATTAATTG
CCTGACTACTACATTTTAAGTCTCCAAGCATTGCTATTTGTAACG
>NODE_1009_length_202_cov_33.113861
AAACAAAATGCCATACAAATCACGAAAACACATAGTAGGCATACTACGATTTGTATTTGA
TACAACTTCGCCTATAAAATCTGTTTAGTAAAACAAACCCTTGGGTTTTGCCTAAAAAAA
ACATTTAGTCTGTGCGTTTTGATAGTTGTCCTTTTATTAAGCAATCGGATTTGGTGATGC
ACAACGGGAGTACAAATATCCGACGTAATTTCCTGAAGCACTTGATAAATATCTGGTTTC
AAAATCAATATACAAATACGACAATTAATATA
>NODE_1013_length_492_cov_29.894308
TTGCTTCTCTCTTGTTAGAACATTTTTAAAATCAAGTTGGGCGGCAGTCGGTTACATTGT
CTATGTAATTCTCTACCTGGTTTGTAACCGACTTGAACTGTGATGTACAGACGATTGTAT
TATTGAAATCTGAAGCAAGTAATGCAATGATATTAGGATACAGTTTTTGTATTTTTATTC
TTGTATAAGGTTATTTGATGGCTATTGTTTAGCCTCTAGTTCATTCTGTGTTATTTAAAT
TCTAATATATGAATCATATTTGGATTGAAGTCATGTTCAGGGGCCATTTTGTGTATGTAT
TGAGATGTAAAGCCTTTGAATGTGAATAATTATTGTAAACTATAATATTTTACAGCTTTT
TTCTTACTATATCATATACATTTTCTATTTGCTCAGTGATTTAATCATATTTCTGATAAT
TTAATGAATCTGTTTATTCTCTGATTATTTGTGCGCTAGGTCAGTAGTTGAATGATGAAT
TTTCCACGTAATGCTTGGTAGTCCAGTAATTAAAGCATGTAGGGATTTAGGCATACAATA
ATACCATGCCTCCTGTCTTCTg
>NODE_1015_length_81_cov_39.518520
TTATTTCTCAACATTTGTATTCATTTGCTGCTGGGTCATTTTAGGGCTAGTGTGCACTCC
GTCCGCATTCAAGATGCTTTCTGTGTGTGTGTGTGTGTGTGTGTGCAACATGCTGGGACA
CACAAGGTGGTACTGTACATGTAGTAGTACa
>NODE_1017_length_201_cov_8.741294
ATCGAGAATCTGTGGAAAGAACTGAAAACTGCTGTTCACAAATGCTCTCCATCCAACCTC
ACTGAGCTAGAGCTGTTTTGCAAGGAGGAATGGGCAAAAATTTCAGTCTCTCAATGTGCG
AAACTGATAGAGACATACCCCAAGCGACTTACAGCTGTAATCGCAGCAAAAGTATTAACT
TTTGCACGCCCAATTTTTCAGTTTTTTATTTGTTAAAAAAGTATAAAATATCCAATAAAT
TACGTTCCACTTCATGATTGTGTCCCACTTg
>NODE_1018_length_71_cov_14.746479
GGTCTATTGACGCATGATGATTTTACAGCATCATATTCCATGAACCGAACAAGCTAGAAA
GTAATTGTTGCTAAATTTGGAAAGAAGAAGTACTCCTACAAAGAATGAGGGGTGACGTGT
GTATGTGTGTCATCACAGCCG
>NODE_1023_length_227_cov_23.691629
TGTGTGTGTGTGTGTTTTGGATGTTGGTGCTCAAATTGAGGGTACTGGCTGGGATAAATC
ATTGCAGGCCAGGGTTATTGGAAATGCAGGCAGATGAAAGGCAGAAGAAGCCAGTAATTG
CCTTAAAGATCAGACTACAAAGCATTACTTTGGATTTTACAAGGCCAGCCGGCTACAAAA
GAGCGGGTAATTTATGAGCTCAGCGTAAAAGAATAGCATAATTGCATTAAAAATTTATGC
TAATGAGCCCTAAAATGGGGAAGGTGGTTATTATGAAAGTTTGTATTCATCTTCCCt
>NODE_1025_length_199_cov_8.814071
ATTTCCATTGATCATTTTTGTGTGATTTTGTTGTCAGCACATTCAACTATGTGAAGACAA
AAGTATTTCTTACGATTAGTTCATCTAGGATGTGTTATCTTAGTGTTCCCTTTATTTTTT
TGAGCAGTGTATTACATGGTGTAGAAAATCAGACCTTCACAAGACCACTTTGAGCTTAAG
TCTATGACCTGTTTTGAAATAGAGCAGGAAGAGTGCTGATTCTTCCTTTTACAGGCAGAG
TTAATAAGAAGATAACTGAGTTATTTAGc
>NODE_1031_length_123_cov_68.666664
AAAAAAACAGTTGAACTTTTATATTTGGATGGCTGTAACAGGTAAATTGCCTGTATTGGG
TTTAAATGAACTTTTCTAATTATCATTTCAGTGGTTATAAGCTTACTAAATAAAACTTAA
TGTATTGAATGCTTATGTGATTAAGGGATTTAAATGCTTGAAACCCGACAAATGCTGCTT
GCAGCTTTAATTA
>NODE_1032_length_224_cov_47.772320
ACAAGTGATTATATGCGACTGATTTTAATTGATCTCCTTTCATGCTAACTACAAACTTAC
CATGGCTTCTCTGCAATGACAATTTCCTCCAGACTAGCTCACGACAGATGCGCTGGCTGG
CTGCACGCAGTTTTCACGTGATTTGCTATGGAATTGTAACACTAGAGGAAGTGGTTTCTC
ACCAAAAAAAGTATCGGCCATAATCGGCGAGCAAAAATGCAGATTAATAATTATTTTGAA
AACTCATAATCGGCCATAATTAATCGGCCAATCCGATTAATTAGCCGACCTCTA
>NODE_1033_length_110_cov_24.081818
ATAACTTTTGAACTGTTGACCCCTATGGACACTAGAAACTGTGGGTATAAAAAACAAGGA
TAATTTTTTGTATAATTTATGGGGTCTATAAGCTGTTGGCCTTTTCAACTTTGGCAACAG
AATGACATCATGATTGTCCCCCTGGTAAACTATATACTATTATAGAGGCACCCGTTAAAA
>NODE_1034_length_373_cov_21.959785
AAAAAGTATATATTTTATAAGGAAATATAACACAGACGTTTCAATATGTGGGCATTAATA
CAAACTTAACTATGCTGAGATGCTATGCCTACAATAACACCCTCAATTATTTGACAGTGA
GGTCATTCTACATTGTTTCCATGACAACTGTTTGGGTGAGGCCTGCTACAAAACCAACCT
CAGCTGTCATGTCTTCACCTAAAAGCTTTGTAATTGCTCTCATTTGCATACTTAAATTAA
GTGTTAGCTCACAGCAAGACAAAATCAAGCGTTCTGCTATAAAGTAGAGATGTCATTATA
ATTTTTCATCCATCCAAGTCTATCTTTTAAAAGCATTGCATTGGTGAAAATGTGTTTAGA
CAAATATCTAACTCTCTGGCCAATAGCACTTTTAAATTATGACAAAGTATTTTGAATGTG
TTGTTCAATACCACTTTTTTGTc
>NODE_1035_length_608_cov_18.779606
AATTATTTTACAGACATTTCCTTCAAAACAATAACAGACAATACTTTATAGACACAGTAG
ATTGCCATTACAAAGTAATATCAGCTCTGGGTGTTAATTGGCATTTAGAGAGTTTATAAA
GTATTTTCTGTTATTGTCTTGAAAAAAAGTAGATAAAATAATAGAAAAAATACTGGTATA
TTTGTTACCAGTACTATTTACTGTGTTTTTACTGAACACTTTTCACAGTGTAGAAAAGCA
CTCCCAAATAAATAGAAAGGTCACCCAAATTTATGTCAATAAGTGCATTATAGGTGGACG
GTTGGCAAGTGGTAGATAACAATATCAGGTCTAATAATGGCATAGATTAAATAATGTTCA
ATATTATGTACTATTTTATTATAGTTGGCAAATGCATATATGTATAGCATATGTTGATAA
TTTACCATGAATCAATTAGCTAAGTAATTAATTTATTATGATGACTTTATCACCTCTCAG
CCGCCAGTGGACCGTCCGTTAAATGATGTACATTGATACAACCCAGCCAATTTGAGCTAA
AATACTTTGGTTAATAGTTCAATTGAATGGTGAGCAATTTCTCGTTTGTGGTTGGATCCG
GTATAACACTGGCGTGCTCTGGGTATTAATGATTCAAATTAACGAAATTCTTAACAAGAT
ATAGGCTAGTTATTTTTA
>NODE_1039_length_71_cov_109.183098
GTGATTCCAACTGTGGTTGCAAAAGAAAACATGAGTCATCGGCATACATAGATACCTTTG
TTTGTAAGCCATGGATTTCCAGGCCCTTAATGTTGTTGTTAGTTCTGATTTTATTGGCTA
ACATTTCAATTGCAACAGTAA
>NODE_1042_length_286_cov_25.391609
GCCCCCTTTAATAGCCATTTCCCGGCGTGGTGAGGGAAGCGAGGAACATGTTTATTTGTC
TGCACATGCCTCTGCAGCGAATCTCTCTGCGCCGCTCACCCAGCTGCTGGCTGGAGGAGT
GATTCATGGGCCTGACAGATGCCTGGTGCAGCTGGATCTGTCCTTGATCATCCCAAAAGC
CTGGACAGCACTGTCATTCACCATTGCCCAAATTATCTCTGTATTGACTGCAGAACCCTC
TGTGACAGCGCCGTAATGGCTAATTACCCAGGATGCTTTGGGTACTTTTAAACCCCAGAG
TGTTCTACCTTTCGCCAGGCTGCAGAAGCACAGTCGTGTTGTGAGGGGCACCTTTt
>NODE_1043_length_137_cov_129.160583
CAACACAATGTAACTCCAAGGCAATCACACTTCTGTGAAATCACACTGTCCACTCAGGAA
GCAACACTGATTGACAATCAATTTCACATGCTGTTGTGCAAATGGAACAGACAACAGGTG
GAAATTATAGGCAATTAGCAAGACACCCCCAATAAAGGAGTGGTTCTGCAGGTGGTGACC
ACAGACCACTTCTCAGTTCCTATGCTT
>NODE_1051_length_172_cov_11.372093
TACAATGATTGCTTACACTCCAAACTTTATTCAGGTCTTTGATATGACAAATTGGACTAC
AAGCAAATAAATATTTAACTGTTTTCAATTCATTCTAATTAAGTTTTTCCAGTAAGAAAT
CAAATTTGTTTTATAAAGCCCTTTTTACAACAGCAGCTGTCACTAAGTGCTTCGACAGAT
ACCCAGCCTATAACCCCCAAGAGCAAGCAACAATAAGTGATGCACAGTGGCTAAGACCTA
Gg
>NODE_1057_length_275_cov_15.098182
GCATCATTCTCTCACAGTTGAAATGCGCTTTAAACCCGCTTTGACACGAGAGGGATCCGG
GGCCTTGCGTAATTGGCGGGGCCCTACGCAACGTGCGTAGTGAGCGTATTGGGCCGACCG
GTTCTGTGCAGTATGCTTCAATATGTTATGTTTTGTTTTGCACTGAGTAATTCCAAAATA
TAAGATTTTGTATACACCATCCACCAATACAGATACAATACGAATGCTAATCAACTCGGT
TTTCTGCATTAGGCCACAGGTTCTCATCCACATCACATCATCTAGGGCAATATACTTAGC
GTTAAGCGTTAATGCGCACTAGCAACAGTTTGTTTGTGTTGTCGt
>NODE_1062_length_212_cov_17.698112
CAACCACCCCCCCACCCCCTCGTAGCGCGACAGACAGCCCGGCAGCCCACCCGCACTAAA
TTAATTCTGACAAGGAACTTAAGATAATGTCAAAGCGCTGACTAATCACAGGATCGGGTT
TCTGTAAGTCACAGAGCTGTGAAATCTGCCCTCAAATCTAATAAGACCCCTCCTATTAGA
CCATTTCTCTGTGCATGTGTGTGTGTTCGTTCAGGGGTTATCTCACTATAATGTAACCCA
ATCTGACAAACAATTTGAATTCATTGGGTAACGGAAAGGGGg
>NODE_1064_length_71_cov_13.915493
TAAACTTTCAGCTCATACAAGGAGAAGACTGATCAGAGATGCAGCCAAGAGGCCCATGAT
CACTCTGGATAAACTGCAGAGATCTACAGCTGAGGTGGGCGAGTCTGTCCATAGGACAAC
AATCAGTCGTATACTGCACAA
>NODE_1066_length_156_cov_18.923077
GTTCTACTTCCTGTGGACTACAGCTTCCCTAGTCAGGTCTCCAAAGAACTACATTTCCCA
TACCCGGACATAATTAGCCTAATTCCATTCACCTGCTCTCACTCACTCTGTATATAAGTC
ACACACAATCCATAGCCTCTTTGCGAGGTATTGTGAGTATTGTTTTCATTCTCTACTGAG
CATTATATTATTCTTGTCTTGTTACACCGGTCTGACCTTAGCTTTG
>NODE_1071_length_71_cov_144.225357
GCCTATACGATTAAAATACAATTTTCAGTAATGTCTGACACATTAAAAAACCTCATACTT
TTGGATAGTCATTATGGAAAGCGGACACCAAAGTATAACGTTGGTGAGGCAAATGTCAGA
AAATATCGAGGTGTGAGCTAC
>NODE_1073_length_288_cov_32.270832
AGAAACAAGGCCTCCTTCACCTATGCTGCCAAAAAGACCCTGGTAAAAATGTCCATCCTT
CCAATCCTTGATTTCGGGGATGTCATTTACAGAACTGCCTCTACCTCCCTACTTAGAAAG
CTAGACGTAGTCTATAATAGTGCCATCCGATTTGTTACCAATGCCCCATTTAACACCCAC
CACTGTGACCTATATGGACTAGTGGGCTGGCCCTCATTACACACTCGGCGCCTGACCCAC
TGGTATCACCTTATTTACAAAACAATCCTAAGGAAAACCCCTCCTTACCTGAACTCACTC
CTCACCATTGCCTCACCCTCCCGTAACCTGCGCTCATCCAGGTACATCTCCCTGATCA
>NODE_1074_length_279_cov_18.874552
TAGGACAACTCCAGCCAGCATCCTTATGAGCCAACTTACATTAGGAGGAAAAAAACTGCC
TAATTAATTAAGAACAGTATTAGAAGTAATGGGATATTATAATATAAATTGCTACATTCT
GGAACCAATTTAATCCAATTACTGAAACCCCTCATGAATATAATACCTCAAAAATCACTC
CGTACTGGTCTAAAGGGAGAGATGTCAGACTGTTACACAAAGAAAAAGAAAAACCATCTC
ATTCTTTTTTTTCAACTCTGAGACCAAAGATAATTTGAATGGTAACTAATGGTAATTTGA
ATAGCTAACCTAATGATAGTTTGTTAATTGACATTTTATGTCATTTTCa
>NODE_1075_length_236_cov_8.614407
TTAAAATATATTTGTCCTGGTGATTAGCATGCTTAAGTCCTCCTTTGCCTTTTCGGTAGT
GGTAGTGTGCTTTGATCTGTGTTGCGTGGCAAGAGCCTAGCTTGGGCTCGACCATTCCAG
TGCCAAGTGTGAAATTAGCCTGATGTCATCCCCATTCTTCACCATATACATCTTTCACCA
GCTTAATTATATTTCCGCCACAAAGCCCAAGCGCTTCATTCCATATTCAAGTTTGACTAG
GAAGCGTTTAAAACCTCGGATAAATAACGCTATGGGGGGAAGGGACAGGATGGGCCTTTT
GTTTGa
>NODE_1076_length_71_cov_10.549295
CAACACAGCTCATCACCCTGAACACACCATCCCCACTGTCAAACATGGTGGTGGCAGCAT
CATGGTTTGGACCTGCTTCTCTTCAGCAGGGACAGGGAAGATGGCTAAAATTGATGGGAA
GATGGATGGAGCCAAATACAg
>NODE_1078_length_234_cov_9.145299
TTTTTCACACAGGCACCTTCACTACATTTACCCCCTTTTTTTAGAGAGAGGAAAGAAAAA
GAAACAAAGTTGTATGAAGGAGATGCTGGTGGCAAGAGTGTAGAGGAGCAGCATATGGCT
GTAAAAGGAGCACAGCTGGAGGTAGCATTTCCATCTGAACATGATGTCAGAGCAGCTGAC
AGGCTGCCATCCCCCAGTCTTTTATTCTAACACACAGACTGGGAGTTAGTGTGTGTGTGG
ATCTGTGTGCAGGAGGAGGTATCTCATTCCCCTCAAACATCTCCTCCACTTTGCATCTGT
CTCt
>NODE_1079_length_71_cov_87.000000
AAGGGGTGTTATGCATGGTGACAAAAAAACACAGCATTCCAAGACAAACACTTGCTACCC
ACAGTAAAATTTGGTGGAGGTTCCATCATGCTGTGGGGCTGTGTGGCCAGTGCCAGTACT
GGGAACCTGGTTAAAGTTGAG
>NODE_1084_length_323_cov_20.773994
TACATCTCCCCTGCTCTGCCTACCTCTCCACTCCACGGCCAGACAAAGAAATTAATACCC
CTAGTGACTGTGTTTTAATTAAGCAATTTCATGCAAATTACACATTTTAGATTGTCAAAT
AATATACTGCGCAAAATGGTAGGCAGGCTGATCTGATATGCATGGAGTGTTATTCTTCCA
GGCACTGTGCATACATGGAAAATGAACAAAAATGCTAATTTCTAATCTATTATGCAAACA
GTGAGATACTTACATAGATTTGCACGCCTTTCTTGGCATGGAACGCCACTCTCGAATTCT
ATGGGTAGGATGGATGCCTGGATAGGATTTCTAAAGTGGGGTCTTTTGCTTACATTTGTT
TTATTGTCCTTTTCAATTGCACCTTACTATAAt
>NODE_1086_length_197_cov_44.934010
CGGTGGCACCGCAACCCCTGTGCCTTTAAGCCGGTGGCATCGCAACCCCAGTGCCTTTAA
GCCGGTGGCAACCGCAACCCCGGTGCCTTTAATTACCTTTTAAGAGCTACGTTCACTCAT
TCAAATAAAGAGCATTTTTCCATGTGTGTGAAATTCGTTGTTCCTCACCTCATAATTTGT
TTTGTAATAAAAATGTGGATTCCTCATCCATTCCATTGTAAGCATTTCAATTTAACTTTC
AAACCATTCAAGAATCGTGCGCTGTTT
>NODE_1087_length_168_cov_11.827381
AACCAATGCAGGAATGTTCTCTGGAGTCTCAATATTAATAATTATCAAAAAAAAGTTGAA
ATTTTGATTCGCGGACACTAAGGGGCGCAAAATGGATGCTGTGGGAGGAGCCTGTTTTAC
TAAAATGGCTATAAATCCAAAAGTAAATGAGATATCTTCACCAAACTCGGCACATATGTG
AAGGAGTTCATTCCGTGGTCACAGTAAAAAAAAAATGCAGATCGAACACTAGGTGGCG
>NODE_1088_length_232_cov_12.000000
TGAATGGTCTAAGTGCCATACGATTGGCCAAGGAGACTTATATAACAGTCTATAGTTCTC
CAGGGGGACAGATGCTGTTCTGTTGCTAAATGTTGAGAAGTACAACACGCTATAACAAAA
TATTGTTATAATGTCACTGCATGAAACTCTCACCGTAAGAACATGGCCTTGCTACTTGAG
CCCAGCTTCTTTGGTGGTGCAGTGCCGGATGGGATGAGCAATGGCAGTGCTGGGAAAACT
GCAATCGCTTGTTCCACTGGTTTGAAAGAACCCCCCAAAAAAAGGTACAACATTTTAAAC
Tc
>NODE_1089_length_71_cov_18.183098
AAACTCTGAAAAAACAGAAATGCTTATTTTAGGTCCCAAGAAACAAAGAGACCTGCTGTC
AAATCTGGCAATAAACATAGATGGTTGTACAGTCATATCAGAAAAAACTGTAAAAGACCT
TGGTGTTACTCTGGACCCAGA
>NODE_1090_length_262_cov_20.717558
TCATTGACCAGGTCCTGCCGTGTAGTTCTGGGCTGATCCCTCACCTTCCTCATGATCATT
GATGCCCCACGAGGTGAGATCTTGCATGGAGCCCCAGACCGAGGGAGATTGACCGTCATC
TTGAACTTCTTCCATTTTCTAATAATTGCGCCAACAGTTGTTGCCTTCTCACCAAGCTGC
TTGCCTATTGTCCTGTAGCCCATCCCAGCCTTGTGCAGGTCTACAATTTTATCCCTGATG
TCCTTACACAGCTCTCTGGTCTTGGCCATTGTGGAGAGGTTGGAGTCTGTTTGATTGAGT
GTGTGGACAGGTGTCTTTTATACAGGTAACGA
>NODE_1093_length_71_cov_270.943665
ATATCTTCATTGCTGGACAATAATTGAACACGGATTGACCTTATTACAATGGGCTGTGTA
CCTTCAGATCCCCCACCCGGTACAGCCAGAAGAGGACTGGCCACCCCCTTGAGTCTGGCC
TCTCTCTAGGTTTCTTCCTAT
>NODE_1094_length_86_cov_85.162788
AAAGAAATGCCACCCCACACCATTACTGACCCACCGCCAAACCGGTCATGCTGGAGGATG
TTGCAGGCAGGAGAACGTTCTCCACGGCGTCTCCAGACTCTGTCACGTCTGTCACATGTG
CTCACTGGGAACCTGCTTTCATCTGTGAAGAGCACA
>NODE_1095_length_395_cov_24.625317
TGATCCAACAGGGTGGTCTTCCTCTGATGCATAATGCTTCTTTCCTGTTTCATTCTAAAG
CCGGTTGCCTCCCCTGATGCACAATGAAGCAATCCTCAACAGTTATTCCAAAACCAACAG
GTTTTGAAAACTTCTGTATAGTAATGCTGTAAGGACCACCTAAGCCCAGTCCTAGCTGCA
TCTCCAAACTCCTAGCTAGCTTTGCATGGCTTGTCGTGTTAGCTTAGGTGTGTGTTTGTA
AAGAGGGATGTTCTCTGTTTTCCAGCAAAGATGTCACGGAAATTAAGCTTGCCTACTGAG
CTAAAGCCAGACTTGGGTAAGCCTTAACTTCGTGTTTACAATTTTGTTTTTTCACTTCAG
TAATTTTTTTTCTCTCTAAATTGGGCTTAAGTGTATCTTCAAGTCCAAATTGTGTCACGA
TATAAAAGTGTCAAAGGAGTCCCATCTTTAGGCTAGATGTGAGAa
>NODE_1098_length_578_cov_31.871973
TGTGCTGTTGTTGACCAGATATGTAACCACCCCTACTCCCTGGTCGACACAGCCGTAGCC
TTCTACATTAGCTACAATACTGTCTTCTGTCCCATTCAGAAAGCAACCAGGTCCTGTTGG
ACAGCTAGTTAGTCGTCTGTGTGGGCCATCCCCACTACAGCCACAGTGCGACCCATCCTT
TCAATAAAGGAGCACCTCAATATATTCTTCTTTTATTTCCAAAGGGGATGCGGACAAAGA
CACGAATGCTGATCAGAAGAATAAGAAGGGTGTTAAGAGACGCCGGGAAGAACATGGAAG
GGGCTACTTTGAATTTATTGAAGAGAACAAATACAGCTGGTAAGGATGGGAGACAAAATG
GCCTTCGGTATGTCTGAAGCGCCATCACAGCTATGTGAACTGTATTGGCTTTAAGCGCCA
ATGCATTAACTAGCGTCAAAACCCTCACTTAACTTACTTTTGTCAACATTATGTAAGTTT
CATACATGTTTGAATTGAGGGTCATCCCTGGCTTTTTTAAATTAACCTTACCATTAATAC
CCATGCAGTGCCCACATACATCTTTAAATGGACTGCATAATATAGCAAGGGAAATCAACA
GTTTATGAATTTGCTATTGTTCCCCATTCACTCTCTTTGTGCAGGAAg
>NODE_1099_length_370_cov_24.781080
TTCACATCACCCATAACCCACACCAGCAACCCCCCCCTGCACCAGAGAAAGCGTGCTGCA
GGCAAGATGAAACACTTCCCTCTGAAGCAGAACTTTTATGTCAGGTGAAGCCAGACACCT
CTCATCCAGTTCAATAGCTCCTCTTCAATTTCAGGCTTAACATTTTATGGGAAAGGATAC
TGTTTGATGCAGTCTACCAGTGGTCCATAACAGCAGTCATTTATTGTGCACTGAAAAAAA
GGGGAAGAAATATTACAGCGCACATACTGGACAAGAGGAAAAAAAAGACTACACACCCGT
CAAACAGCACCAGGACACGGGGAGACACTGGCAGGCGTCTCACGTGGCTTTATTAGTAAA
TACGAGGTTGAAGCTTCATCTGCAGCCTGGCTGCTCACATTCGCAGGTTAACAAAGAACC
AACCATGTACAATCTGGTAg
>NODE_1103_length_264_cov_18.693182
CGCATTCATTTCTTTATTTTATATCTGCCCTACAGGCACACAAAGGCCCAGGCCCGCCAC
CAGTCCTAGAGTTTTTTTTCTTTTCACACAGGCCTAGTGTTAACGCCCCTGGCCAAGTTC
ACAGATTTGAGTGACTGTGGACTTAATGCTGATCGCCTTGTTTTCAGCACTTGTCCCTCC
AGATTTGCCACCCTGGCTGCACAATTTCCTCCAATTCTAATTATTCATCAGCTCGTTATG
CCCGCGCCGGGCGCCGGCATTAATTAGAGGTGACGCAGGGTTTCGTTACAGACTACCCTG
GAGTGAGGAAACCAGTTCAAAACCAGTCCAGTgc
>NODE_1104_length_83_cov_18.096386
CTAAGAACCAGGCCGACATTTTGATATATAACATGTGCATGAAACCCTAAAACTGTAGAC
ACAGTGACGAATTAGAAATATAGTTATTTTTAAAGCTGTTACAATGCCTGTTTCAATGAA
TGTCTATGGAGAATGTGAGTTCCAAACAAATGA
>NODE_1107_length_217_cov_30.225807
CAGTGTCCAGGGAAGGGGAACTGGGAATCGTTACAGAACCCCCCCCCCAAGGCGCAGCTC
CTGAGGCGCCAAAAGGAGGACACGCCACCGGATACCAGGCGGCTGAAGAACCAGGCAGGA
GACCACAGCAGCCGAAACCAGGCGGGCGGAGGCACCCCAGGGCGAAGCCGCCGAGCAGAC
AGGGCTGGAGGACGGAGCCAAGGCGGGCCGGAGGGCGGAGGCAGCAGCAGCGGCCCGGAG
GGACGACGAATCAACGGAGGTCCGGAGGATGGAGGCAGCAGCAGCGG
>NODE_1108_length_200_cov_22.235001
GTGTCTGTGTGTGTATGTGTGTGTGTATGTGTGTGTATGTGTGTGTGTGCCAACGAGAAA
AGGGGGCTTCTAATCTAGTGCCTGTATGAAACTGTTGACATTTGTGCTTTTTTTCCCTTC
ATTATGTGACTGAGGATGTTTTGCGCTGGATTAGCTGCAAATCTCCCATGCAGTGCTTTC
AGCATGGTACTCATAGTTTAACTTCATTAATAATGGATGAAGAGATTGTAATCCACGGGC
AAGAGTTGCAGGACACTAGGCAATGTAGGa
>NODE_1110_length_177_cov_15.564972
TGTCTCTGAGCTCCTCGGGTAGTTCCTTCGACCTCATGATTCTCATTTGCTCTGACATGC
ACTGTGAGCTGTAAGGTCTTATATAGACAGGTGTGTGCCTTTCCTAATCAAGTCCAATCA
GTGTAATTAAACACAGCAGGACTCCAATGAAGGAGTAGAACCATCTCAAGGAGGATCAGA
AGAAATGGACAGCATGTGAGTTAAATATGAGTGTCACAGCAAAGGGTCTGAATACTTATG
ACCATGt
>NODE_1111_length_912_cov_74.808113
AGAGAAGTTATATTATAAATATTTAGGCCTTTAGGTTGACAGAGATAATAAACTAGAGTA
CTAGCCTACACTGTAAACCCCAATCTGCCCATGACACAAAATGTTATTGTTAAGTCCACA
CAAATGTTCATTAAGGTCAAAACAACATAAAAACTTTATGTTCACTTAACACAAACATTC
ACCCCTTGTGAGGTTGACATAATTATTTTACGTTAAGTCAACAATTTTTTAGTTTTGAGT
TTATTCTAATAAAATATATAGAGTAAACATTGCTTAATTATTTCAAGGCCAATGAACAAC
ACATATACTGTGCACTTAGCATATATTTTGATAGTTAATTAAACTTAGTAACTGGTAGTT
AAAATGTATACTCAATGTTTTTATGTTCATTTGACAAGCAGTCATAATTTTCATGTGATA
TTTCCCAGCATGCTCTGCTGTATGTTGAAATGCTGGAATTGTTTAATTCTTTTAGTGTTT
TGTATGGATATTGACTAAATAATTCCACCCTTGCTAAACTAATGTTAAATGCATAAATTC
TTCTAAATAATCCAATAATTTAATGAAAAATGTTTTTGCACCCGCAACTGTAATGACTGT
TCAGATTAAATAAGGAATAACATCTTGCTGGCCTAACTGAAACTGGATTCCAAAAGGGAA
TTCCCATTACCTTTACAGGAAAGGTGCTTTGCCTGTAGGGTTAAACCATTATGGGTTGAA
CCATTTGGTTTGAACCAGAGGTAACACAAGGCAATGTATTCTGGGAAATTTTACTGGAGG
TGTGGCTTAATATTGTACTCAATAATTTTATGTTACTATAATGTAGTCTCGACTAAATTA
ATTCAAGTTCATATAACAAGATTACAGCAAATCATTTCAAACTAATTAGATTATGTTGGA
ACAATGTCATTTTTTTGAGTGTATATGACATACAATTGAATGCTTAGAAAACATAAATCA
ATTATGTTGTATGATAAAAAAA
>NODE_1112_length_417_cov_19.057554
GTGCTGTAATGTTTATACTAATGAGTAAATAGCTCATATACACTGCTCAAAAAAATTAAG
GGAACACTCAAATCCGACATGGGGTCTCGATTAATAAAATATATTCAAGATGAAAATCTT
TATAGAAATTTGTGAAATTCATTGAGAACAAAATGACTTAACAACGGTCAATGGAAACCA
AAATCACTAATCGATTGATAGCTGGATTCGAACTCACACCGAAATTCAAAGTAAGATATT
GAAATCACAGACTGTTCCAACTTGTGTGAATTTCATCATAGCAACTGATAATGTACCTAG
GGTGTATGGCCCCCATGTGCCTGTATGCACTCCTGACAACATCTGGGCGTCCTCCTAATG
AGACATTGTCCTGGATCAGGGCATCAGTTAGCTCCTGGACAGTCTATGGTGCTATTTGGC
AGTGTTGGATGCACCGAAGCATAAAGTCCCAGGGGTTCTCAATTGTATTCAGGCCTGGGG
AATGTGA
>NODE_1113_length_130_cov_9.692307
GGCAGTGTTGGATGCACCGAAGCATAAAGTCCCAGGGGTTCTCAATTGTATTCAGGCCTG
GGGAATGTGAGCACCAGTCAATTCTGGGGTTCTCTGGCGAATGCCAGTCTATCTGCACGG
TGCTGGGCTTTGAGCACATGTCCTACTAGAGGACGTCAGGCACTTGGGCCACAATCATGG
AACCTGTTGCTGACAGTTTG
>NODE_1114_length_580_cov_18.148275
GAGAGAGGGTCCATGGAGGCATTGGGGCCGAGGTCCAGGTCTCCAGGCTGTTTCAACCTC
TTTATCGTGTTCTTCAACGCTTGCCTCTTGTTGCAGAACCAGACACGGACCACCTCGCGG
TCATAGTTCAGTTTCTCTGCAATCTCGGTCATTTCCTGTCCAGAAGGGTGCGTGTTCTTC
TCGAAGTGGCTGTTGAGAATCTCCAGCGCTTGCGGCGTGAAAGAGGTCCTCCGCTTTCGT
TTTTTCGAAGGCTCGCTGCCGATAAACTCGGTCAGGTTCTGCATGCCGGAACGGTGGCGG
GCCTCGGCCTCGGCCATCCAGCGCTCCAGAACAGGCTTAATCTTCTGGGCGCTTTTTGGG
GTGATGTCCAACTTCTCAAACCTGGCAGGATATAAAAGGCCAGGGTTCAGTTTGCCTGTC
ACACTGCTACCTATAGAGTTCTCTTGGGCTTCCTGTGGTAGGAAAAAGTGGCTTCTCAGG
ATGGTGTGTCTGGGGAGAATTGAGAGAGAAGAATCTTACTCAGGTGCCCTGCTGGGCCAA
AGGGATGACCTGCCTGCCTCAGATTACAGGAAGTGCCTCCTCTCCTGGCCAGCCGCCATC
GGAACAGAGACGCTCACCAACCTTGAGTTACATCCGGTTTGTggtggttg
>NODE_1115_length_98_cov_22.275511
GTCTTCACTGATATCTACTGATCTGTACTGGTCTCTATGGTCTCTACTGGTCTTTACTGA
TATCTACTGATCTGTACTGGTCTCTACCGTCTCTACTGGTCTTCACTGATATCTACTGAT
CTGTACTGGTCTCTATGGTCTCTACTGGTCTTTACTGATATCTACTGA
>NODE_1119_length_206_cov_143.262131
TTTTTAGGACTAGTAAACTTTAGGAACTTGCATATTGGATCCAAGGTTTGAAAACATCAA
TTAAGTACTACAAGACAGTTTTAAAAATTCACTATAACTAGCAACCAAAATGTATATTAT
GGACAAAATAATAATGTGTATTTTCAAAAATTGGTTGTATTGTTCCTGGGTTCAGTAAAA
ACATATCTAAGCAACAATAATAATAAAATCTACATGCAATTTCTAAAGAGATTTATGGAA
AGTTATATAGTGCATCTTATTTGACATACATATATT
>NODE_1120_length_86_cov_10.116279
ATTCTGTACTCGCTTACGGCCATACCACCCTGAGTACGCCCGATCTCGTCAGATCTCGGA
AGCTAAGCAGTGTTGGGCCTGGTTACTACTTGGATGGGAGACCGCCTGGGAATACCAGGT
GCTGTAAGCATTTTCTATCAAAGTAATAAAAAATAT
>NODE_1124_length_163_cov_135.515335
TTGAATCATTTCAAATTGGTTTCTTGAACATGACAATGAGTTCACTGTACTAAAATGGCC
CCCACAGTCAACAGATCTCAACCCAATAGAGCATCTTTGGTATGTGGTGGAACGGGAGCT
TCGTGCCCTGGATGTGCATCCCACAAATCTCCATCAACTGCTAAATGCTATCCTATCAAT
ATTGGCCAACATTTCTAAAGAATGCTTTCAGCACCTTGTTGAATCAATGCCAC
>NODE_1125_length_96_cov_18.604166
TGGGGGGGCAAAAATATGTTAAGAGGACATACACTTCAGAAAATATCCATGAAAAAAAAG
TTAAAAATACAGGTCATTTGTTGCCAGTACTTTTTCAATTATTTTACAGACATTTCCTTC
AAAACAATAACAGACAATACTTTATAGACACAGTAGATTGCCATTA
>NODE_1126_length_78_cov_10.641026
CTAACCAACACTGTCATAGTTTGCTAACTTTTCTACTGACATCTTAACAAGGTAGCTAGC
TACAGTAACTGATGTTAATAATGCATGTAGCTTAGCTACATAGCGCTTGTGCAACTAACT
TCACAGCTTTTAGTCAATTAACAGTAGA
>NODE_1128_length_1584_cov_23.085228
AATCTACATGCAATTTCTAAAGAGATTTATGGAAAGTTATATAGTGCATCTTATTTGACA
TACATATATTCAGTGATGGGCAGTAGCGTCGCTACAAGTAGCGCCGTTACTAGTTTAATT
ACATTTTTCAGTAGCGTGATCGTAGCGTCACTGTTTTCTGAATCAAATAGCTTTACAGTA
ATGAAGCTAATTTATTGATCAAGTAGTGCGGTAGCGTCCACGCAAGCTACATTTTCACGA
GTATTTCTGAAGCTCAACTCTGAAAATACAACTGCTAGGGATGTTAAGGATCAGTGACTC
ACGCCACCGCCATACACAGCCTGTATGTGTAGCCGAATAGTGATGTGCGAATCCTGAACG
ATTCGTTTTTTTAAACGAGTCTTCAGTGAAATGGGTGTACTGAATCACTTCTCTAAAAGA
TTTGTTCATGTGAATCACTTTTGCGCATGTCAAAATCACACAGATTTAGCAGGTGACGTC
GCGCAGAGTGTCGTCTAGAGTTGCTTTCAACTCCTCCCACCTCCTCCCGTTCGTTGTTTG
TGGACATTCTTTTTTCCCAGTCCACGAGCCTAAACAATCTCTGTCCGATATTCAGAAACA
GTCCTGCTCGCAGCAGAGAGTGAGGAAGATATTCTAAACCCGGAATTGGTGAGGACAATA
TATTCAGCAAGGAGTTTGTACGACATTTCAGGGACATTGCCACACACCAAAATGCCAAGC
CACTTTGGCCCAGGCCACTAAAGTCAGTTAGAATAAGCAATTTATATGAATTGTGATGTT
TTGTTTATACATCGATTGCCAATTCAAAAACTTAATTATTAGCAAAGAATGTTATTTGTG
TTACTAGGTGATGTAAGATTATGAAGAGTTGAGTTGGATATTCTATAGTAGCTACAGATA
TACTTTATATTTTGAATGGAATTGTGTTGTACATACTAATTAAAGCACTTAAATTATGTT
TAAAATTAGTTTTACAAAATACGTTACTCATCAGATTGTCCTACTTTCCCCTGTTCTAAA
TGACACATAAAACCTACTAACCAAATGTTATGAAATACATTAACCACATAATACAATAAT
AGACAATGTAGCCTAACAGAATAATAGAGGAATATATGTAGCATATTACAACTGATGTCA
TCTGTTCATATTCGTATCATAATTGGGTCATATGTTAAGCTAGCTAAATAATACAAGTAA
TAATATTGCTCATACGGTCCGTGTCACGTTTTACTGTAGTCAAATGATGGGCATAACTTA
GGTTGACAAAGGTTTATTTAATGAATCATTTTGTTCTACTGCTTAATTATATCTCTATCT
CATGATTGTTTTCTATAATAGAGCTGAATTAAATATTTCAAGCACACATAAAAACAATAT
GATGCCATTGTTAAACCGACTTCATTTCAAGTCAATGCTATCTAAAAAAAATAGCTTAGA
TGTAGTAAGCTACTTTTGCAATTTTTTTGTAGCTTAGCTTGCTACATTTTCCTGGGGGTA
GCTTCAGTGTAGTGAAGCTTCATTTTGTGTAGAGTAACTAGTAGCTTAGCTCACTACATT
TTACAAGTAGCTTGCCCAACACTGCATATATTTTATATTTTCAACAATTTCTCATTAATG
TTAATCTTAGTATTCATTTAAATAAATATTATAT
>NODE_1131_length_727_cov_17.867950
AACAGTGGACAGGGGTCATTCTTGTTTTGTGAAGAAATAATCTGTTCTTAGTTTTGCTTA
GGTTATTGTTTTATGATTGACAGTGTGCTTGTTGGGTGACAACTGTTGCTAGAGTTATGG
AAGAATGAAATTATTGAATTATTTTGGTAGTTTTTGTGATTTTTTATGTGAAATTAACTG
CTGTGAAACACTGAAAGCTGGTTAGTGAAACTGTGTGTAGAGTTTTGAAAAAGAAACCTG
GGAAATGGGTCCTAGCCTCCCTCTCAACTCCTCTAGTATAATCTACAGTACGTTATTTTC
CAAACACTTCACTTATTTGCCTGCAGTCACTGATTAACCATTTTAATCATCATTTAAATT
AATTATTTCCAAAGAATTGAACTCACAATTCAAGCAAACTGCCCCAGAAATATATAATTT
TGGACACAAGAGGGCAGTATAACCCTATGTATGATTTTGTGTTTAAACTAAACTATCACC
CAAACCCTCCCCCCTCACACAGACAGATAGGGGAGAGAGAGAGAGACAGGATTTTCTCCA
GAAAATCCTTATTCAAACCAAAATATCTGACTTTCTGTTCTTCTGAGCTAATGACTGTAA
ATTTGAAAGTTGTTTGGCTCGGGAAGAACAATATATATATATATATATACAGTTTTGTAA
CTGGCACAGTTTTGTAACTAAGGTAGCTTTATTTGTCCTTTCTTAGTCATAACAATTAAT
TTCCTCCCCACGGCCAAACCGTTCGAGATATCAAAAACCCGTTTGAAATTTAGCATCCTC
AATGTCTTGACTTCATG
>NODE_1134_length_123_cov_105.487808
TTCTTTGTTTATCCGTATTTTCCTCATCCATGTGAGATCTTTAATACATGGTTGACAGAC
AAGATCAGACTTGTCCCCCCCTTGTATTTTCTTCTTCCAAGTATATGGTATTGCTGCGGT
TAATTGATTATATTTTTGTAGAGAACATACATCACCATACGTTTTTATTAACTGCATGTA
AGGCATCACTCCC
>NODE_1135_length_173_cov_14.375723
CCTGTCTTTCTGTTTCTGTCAGTCTCTCTGACCGCCTCTATCGGTCTGTGTCTCTCCTGT
CATACCTGCATCTTGCCTGCTGTCCCTCCCTGTTCTGGCCCTGTCCTCCACTTGTCTCTC
CACAGTGCCAACACCTCAGCGGAGGTTCTGAACAACATGTGTGTGTCAGGAAGTTCCCAT
GCAATCCTGCATATGGCAACATTTAAGGGCTTCTATTTTCCATCAGGCCAAGCTTTAAGA
TCg
>NODE_1136_length_92_cov_23.858696
CATTTTTACCAGGGTCTTTTTGGCAGCATAGGTGAAGGAGGCCTTGTTTCTAAATAAGAA
GCCAATTCTAGATTTTATTTTAGATTGAAGTGTGTTAATGTGAAGCTGGAATGAGAGTGA
ACAATCTAACCAGACACCTAGGTATTTGTAGGTGTCCACGTA
>NODE_1137_length_397_cov_19.201511
CGGGGAAATGTCTTACTATAATTATGATCTATGTTTTATTTATTTCTCAGAGAAAATGTG
TTGTTTTTTCTGAACAATCAGTCCTTTTTTTTGTCTTTTTTTATGTTTTACCTCCAAATA
AAAAAAGTGGGGATAGGGGTAGGGTTTTGGTGGTGGCAGCAAATCTGCAAATCATTTATT
TACATTTGGCATCTACATAATGAACCAGGGGATCCAATGGAAGCCCAGGCTGGCCGGAGA
CAGGGTGGCATGCCTTCAGTTTTAATGGGGCCTGCTATGGAAACTTCCAATCCTTCTTGA
CATTTCTCATAGCGAAATAAACGTGCTCTGGGTCAGAGTGTCCATTAGGAAGATAAGAGA
CGAACAAGTCAATTATACTTCGATGACTCCATAGCCAGGGGACCTCATTATCATGATCAG
GGAGGTCTGTGCTGCTGCAGCTCTTCTCCTGTGTGTAGCTCCTGATt
>NODE_1140_length_345_cov_76.553619
AAGTCAAGTATATGTATGCGCAAGTGAAGTATGTATGTATATGCGAGTGAAGTATATGTA
TGTGCAAGTTAAGTATGTCAGTATATGCGAGGAAAGTATATATGTATATGTGAGGGAAGA
ATGCATGTATGTACAAGTGAAGTATGTATGTATATGCGAGAGAAGTTGGTATGTATATGC
GAGGGAAGAATGCATGCATGTGCAAGTGAAGTATGTATGTATATGCGAGAGAGGTATACA
TGTAGCTATGCGAGGAAAGAATGTATGTATGTGCAAGTGAAGTATATATGTATGTGCAAG
TGAAGTATATAAGCCTATGTATGTGTAAATGTTTAACAGGGTCGGTAACATTTCCCTATC
TACCAGCCACTCTGGCGGGTGAAATGTACAACATATGATACGTTTTTTGTTTTtt
>NODE_1141_length_95_cov_42.610527
CACCAACCCTGACTTTCCCCAAAATATCTGAGTTCCTGTTGGTCGGAGCTAATGACTGTA
AATTACAAAGTTGTCCGGCTCGATGAGACAAATTCATATACTGAGTGTCGTTACTGTAGG
TAAAACTAAACACCCCACTTTTCCCAAAAGCATTTAGAGAGTGAC
>NODE_1143_length_190_cov_26.184210
ATTCCACAGAATTGGAGCTCTATATGAGAAAGCCCTTCCACCAGCTGTTTGTTTACAAAT
TCTAGGAACAATGAGGAGGCCGGCATCTTGTGAACGTAATGTACGTGTGGGTATGTATGG
TTGCACCAAATCAGACAGATAAGTAGGGGAAAGTCCATGTAGTGCTTTGTATGTTAATAG
TAAAACTTTGAAATCAGCCCTAGCCTTAATGGGCAGCCAGTGTAGAGAGGCTAGAATTGG
GGTAATGTGTTCCGATTTTG
>NODE_1144_length_131_cov_23.572519
GTTCCATGAGGTCGGGGAAGGTGGGTTGCATGTGCCCCTGTGTGTGTCCGAGTTGGAGTT
CCAGAAGGTCGGGCAAGGTGGGTTGCATGTGCCCCTGTGTGTGTCCGAGTTGGAGTTCCA
TGAGGTCGGGTAAGGTGGGTTGCATGTGCCCCTGTGTGTGTCCGAGTTGGAGTTCCAGAA
GGTCAGGCAAGGTGGGTTGCA
>NODE_1148_length_88_cov_58.988636
CTGTAACCTGCTTTAATGGGTGACAGAGAGCAGTTAAGAAGACGCTGATCATTTTAGATG
AGTAGTGAAGCTGTAGCTTTATTCACACGGCTCTAGTTTAAAAACTATCCATCCCACAGC
TTAGAAACTTATATCATTGGAATCCTAAGAACCAGGCC
>NODE_1153_length_74_cov_13.405405
TCCTCAGGAAGTATAGGCGCTTTTGGGCAGTTTTTGTCGCCGAGCTTGTCTGACGGGACC
ATGTGAGGTCGTCACTGATGAACACACCGAGGAACTTGAACTCTGAAACTCTCTCGACTT
CAGCTCCATCGATGTGTATGGGGG
>NODE_1157_length_121_cov_13.702479
CTGTTAAATGCACACTTATTAAATCAAAGATCAGTTCATTCAAATGCGCTACATGAACTG
TTGGCCGCAGTATAAAGTAGCAGCCTAATCTGAACAGTGACTTTGGTTCCAATATTATAG
ATTCTGCTTTTGTGGGCTCCGCGGGTCATCGGGGCGACTTGCACCAGGGGGGACTTGCCA
GGGACGGCTTg
>NODE_1159_length_71_cov_10.211267
ATCCCAAGGAGCACTGTGCAAGCGATAATATTGAAATGGAAGGAGTATCAGACCACTGCA
AATCTACCAAAACCCGGCCGTCCCTCTAAACTTTCAGCTCATACAAGGAGAAGACTGATC
AGAGATGCAGCCAAGAGGCCc
>NODE_1169_length_75_cov_101.559998
TATATATATTTTACGTCACTACACATACTCCTTAACCAATGAGTCTAGTGCGATCCGGTT
AGGTGAGAGATCGGCGACATCGAATGACACTCTGCTCTCTAATTGTCTCACTGACTGAGA
GACCTGTTTGATCCCAGCATATACA
>NODE_1178_length_544_cov_50.992645
TGTTAAAATGATTAGCATTCTCCGTAGTTAGGAATTGGTTTAGGGAGGAGAAATACTTGT
CTCATTCGAATGATGAAATGCTCCACAACTCCATGCCTTGTATTACAATATTTGATTGAT
GGAAACACCAAAGCAAAACCAAAATCCCCGAGATTACATACATTTGGTGTTGTTCCATTT
TTTCTGAGACAAGGAAGTAACTGCGAGTTTGCCTTGGAACTTTTCAAAGTAATTCCATTG
CTAGGCAACAGCCTGGCCATGTGACATGTGTTGACAGTGTTTGGTGCGTTTGACAAAGTG
CAGTGTGAAAGCAAACCGAAACTAATGAAAAATCAAACAATGTGCAACTTCGCCCCCGAA
TCGCACCGAGTCCACCGAACTATAGGTGTGAAAACGACCTAAGAAAATACCATGCAAAAG
GTATGAAAAAATAGAAGTGTATTGAATTGATATTACGATGTCCTGCCCTGGAGGTAAAAG
AGATGATTACCTCGTCTCCCCACCGGTAGTAGTCTACAGTACGTTATTTTCTTCACCCAT
CTGCCTGCAGTCACTGATTAAGCATTTTAATCATCATTTAAATTGTTTATTTCCAAAGAA
TTTAACTCACAATT
>NODE_1180_length_508_cov_24.393702
AGAAGAAGCAAAGTTTGTGGGCTCCATGACTTTCACTTGGGCGTAATCAGTCCATTGTAA
AATTGTTTGTCCACAGATCAGTTTGTGATATTCTTTCAATGGGCAAGAAAACGTTCTTTG
CTGTTCCCTCTGTTCATGTCCATATAGTTTATTTGTTAGTTTAGCTGTCCGTCAGCATTC
TCAGAAAGGCTAGTAGTCCCGATGCGGTGTATGCGTCAAACTGTGCCGTCGCAAGTCACA
GTTGCGCCGAAACACCTTTCCGCAGCGGTCACAGCTGTAGGGCTTGATGTCTGTATGGGT
GAGAAGGTGAGTTTTCAGGTTACTTCTTTGATTAAAGGTTCTTCCGCATGTGGGGCATTT
GTGAGGAGATTCCTGTTTAGATTTAAACAAGCAAAGGATTATTCCCTTTAGTATATTTAG
CTATAATATATGTATTGAATTATAATATTATCCTTTAGTCAGTGACATGTGCTGAACGTG
GGCTGTGATCAAGTGAATGTCTGTGGCCTAGCCTATATTACTTGAGTGTTTGTCATTTGT
TATTTCCATAAATTGCAAATATGGTCAAACCACAATCg
>NODE_1182_length_71_cov_18.197184
AGTACACTTTTGTTGGTGCCATTTTAGGCTAATAGAATTGTAAGCTTAATTCACAGCAAA
ACAGGCTGTTGGAACGTTCTATTCAATTCATTTGCTATGGCCTCGCGCTCGCGTTCTAGC
TCACGAAGCGTTCGATGGCCG
>NODE_1183_length_116_cov_44.706898
GAACGTTCTATTCAATTCATTTGCTATGGCCTCGCGCTCGCGTTCTAGCTCACGAAGCGT
TCGATGGCCGTTTTACTGCTCAGGGTGAATTTAAAAGCGTTCTATTGTCCAGCCTACTAC
TACAGTATCTATGGTACATACTAGCTAGCTAGCTAGCTACCAAGGATTAGCCAAGGGTCT
TGGCGT
>NODE_1189_length_442_cov_28.119909
TACGTTAATCAATTTTTTCTGGATCAGACCCACTCTATATCTTATCCTAAACTTAACCAA
TCACTCTGCCATGCCTAAGCTTAACCATTTGAAAGTGTGCAGTTAAGCCATTTTCGACGT
AAACAACAATGTTTGCTTTATATGACTATACATCTCTTTGACCATGGTGCATAGTTAATG
CATTGTAATTCCCATTTGGGAATTCCTCTTTCTCTCACTCCTAACCAGCTCGCACTGGCT
CCATTGGTTGGGAGTATGTGTGGAAATATAAATCATTCATTTTGTTAACAACTTGGTACT
TGGGTTTAAATGCAATTGTGCTTGTGTTACTGTAAGGGGATTTGGAGGAGGAGTCATATA
AATACTTGGATGAAACAGCTCTCTCAGTCAGTAATATTTAGGAGATGGAGCAGGAAGTGT
CATTTGAATTCGCCTGATGATGGCCCTTGGGAAAGGCCGAAACGCGTAGCGAAATTCCTC
AATGACACAGTTGAAGCCCCCATCACTTTGGT
>NODE_1191_length_466_cov_19.160944
TAGATATCGAACACTTTTGTCGAGGTTACTATTTATCTCATGCCAGCCAAGTTGGCACGC
ACATCTGGTGCCGGGTACTTAGTGCAATTATTTATGATTTCCTCCAAGATTTAAAAGCTC
TTCGCCCGGCCTTGTAATGCAGTAACTGATTGCGCTGCTAATGTAATTAAGGAGAGATTA
TGATGTCCACGTGGCACACCAGATGGTGGCATTCACAGTGATGGGGGGAGGCACAACTGG
CACACCACTGCACAAGGGCAGTGAGGCGCAGTCAGTCATAGCAGGCCAGACTCCCCACCA
GACGGGAGTCAGCGTCTGACTGTGTGTATGTTTGTGTGTGTATGTTTGTAAAGAGTGTAA
CGTGATGAAGTATAATGTGATGATGAATCATAAGTGAATGCACCCAGAACATCCCCTAAG
GTTTAAGTTGATTTTGGCAATGCTGCATTTGGAGTAGTAGTGTACGTCATGATATTAGAT
TAGGTTTTTGAGATAACTCTCCTCAATGTATTAAGTCAGACATtaacatgtaatca
>NODE_1197_length_532_cov_13.182331
TGTTGTCCCACCCAATTTTAGGAACTTCATATCAATGCCCTTGGTTTGGGAATGGGATGT
CCAACAAGCTCGTTATGGGTGTGATGGGCAGGTGTCCACAGACCTTTGAACCTATTGTGT
ATTTGGACAAACAGGCATAATCACACATTATATTGTGAGTTCTAACATTTGGTTACAAAT
CCATTGCTAACAGTTATTTAATGAAGAATGGAAGCCATAGATATGACCAGATGATAGGTT
TATTCACTGGTGATGCAGCGGTCTTCAGTTCCTCGTTGTTCTTGGGGCATTTGGCCTTCA
ACAAGTTAACTGCAAGTTCAATGGACTTCAGGTCACTTTGAGTCATTGTCCATCTGCACT
GTGAAGTGCCATATTATAAGTTTGGTGGAATTTGGCTGGAACTGAGCAGGTAATGTAGTG
ATAAACACTTCTGAAATCATCCTACTGCTTTTCAGCAGTCATCATCAGTAGGTACAATGG
AACCATCTATAGGTATTATAGCACTGTAGAGAAACAGAATTTTCTCATCGCAATGCCACC
ACTCCTCTGAGAATTAGGATGTATTTTGAGGACTAATTGGACCACAGTGCTTTTCTTGAT
Cc
>NODE_1198_length_264_cov_10.598485
ACTGAGGAAATGCTAGCAGGAGGGAAAGAGAGAGCGTGTTTCTGTGTGGGATGGCCAGAG
CAGAGAAATGCAGACCAGGGAGTCTCACCTCTCCCAAGTCAAAGGCTTTGCTCTGGGACG
GATAATGCTCGCGCTGCTGAGGCACTGAAAAAGCAATCTGCAGCAGCATACCCCAGGGTC
ATGTCTGTGGCCCGATGATTTGTGTGAAATGTCATACATTAAATATAAGTTAAACATTCA
GTCCTGCACTGTAAAACTGTGCGTGCGTGCATGCGTGCGCGTGTGTGTGGGTGCATCCCG
GTCGCCACTTCCAACACCACTGGGTTTAGGTTAa
>NODE_1202_length_114_cov_12.912281
CCGGTGGATGGAGGCAACAGCAACGGACCGGACGGCCGAGTCCGGGCAGGCGAAGGTCTG
GCCGAGCAAGGGAGAATCAGAAGCCGAGGCGAAGGCGGACCAGGCACCGGAACCACAGCA
GACACCGGACACTGCAAAAACACAGCACAAACAGACACAGACAGACAGACAGACACAGAC
ACAG
>NODE_1204_length_152_cov_65.493423
AACCCAATATGGCTTTGGTTAAAAGATAGATGGACGGTGTTGGGTGTGGATGAGGTGTGG
AGCAAATGAAACTGGAATATGTAAAACGCACAAGATTTGTAAATATTGTAAATAACACAA
ATTGTATAAGCTAGAGATAATATTAAAATGGCATAGGTAATTGGTCTCAACATTTGGTCA
CGGTAGGTAAGGGTTGGGATGGGTGTGGAGTGTAGGGGCAAT
>NODE_1205_length_384_cov_19.065104
TCGCCGTGGTTATATGTATAATCTACTTGATCGGGTGTAAACTGACACTGGCATCCACAG
CTCCCAAGAGTTATCGAGCATAGGCAGAGGTCAGGGTTGCCAGGTCAAACATAAAATTCT
AGCCCAATGACTACTCAAAAACAGCCCAAAATGCCTTAAAACTAGCCCAATTTGTTTACT
TTGCCACGGAGTAAAAAAATCCAATACTTTTTTCCACAATGTACATATAAATGTGATTTT
TTTTACCCTATTCTCTTAATTTCATATACTGTCATTGACTACTCTCCCTCTCTTTCATAC
ACACCACGCAGTAGCTCCTCTCATACCTGGCACAGGCTGCACCATACAGCATAGCTCACA
TTTATTTATTTAAAGGAAAATGCTGCAGATGTGGTTGTTTAAAAATAGCCCAAAAAACCG
CAACCCGCGACCAATATATTTTCTACCGCCAAAT
>NODE_1211_length_180_cov_9.633333
GTGACTTCCACCAGGGAAATTGACGACAATCCCCCATCATCCTCTAGCTCTGCCTCTAAT
ATAGAGGGCACAGAAGTAGGATTCAGGAGTTCCTCAAAGTGCTCCTTCCACCGCCCTGTT
ACCTCCTCAGTTGAGGTCAACAGAGTCCCAACCTTACTGTATACAGCTTGGATGGTTCCC
CGCTTCCCCCTTCTGAGGTGGCGGACGGTTTTCCAGAAGCACTTTGGTGCCGACCGAAAG
TCCTTCTCCA
>NODE_1215_length_76_cov_68.447365
TATTAACTAACCTCCAAAAGAGCTTCGACTCCATTCAACATTCCTTCTATAACCTTCAAC
TGCTCTTAAATCCCAACAAAACTAAATGCATGCTTTTCAACCGCACACTTCCCATACCCG
CCAACCTGACTAGCATCTCCACTCTG
>NODE_1216_length_113_cov_7.238938
GAGCACTGTGCAAGCGATAATATTGAAATGGAAGGAGTATCAGACCACTGCAAATCTACC
AAGTCCCGGCTGTCTCTCTAAACTTTCAGCTCAGACAAGGAAAAGACTGATCGGAGATGC
AGCCAAGAGGCCCATGATCACTCTGGATGAACTGCAGAGATCTACAGCTGAGGTGGGCGA
GTC
>NODE_1217_length_73_cov_24.835617
GTTATAACACAGTTATAACACGTTACACCGTAATGACACTGTTATAACACAGTTATAACA
CAGTTATAACACATTACACCGTAATAACACTGTTATAACACAGTTATAACACAGTTATAA
CACGTTACACCGTAATAACACTG
>NODE_1220_length_377_cov_23.952255
AAGCATCTATTCCTTTCCCTCATTCCAACAAAAACATACACACACACACACATTAACTCA
CCGAAACACCACCTCCACCCACATACATTTATTTATTCGTTATATTTCCTAATTCAGTTT
GACGAATGAGTGACAGCTTGACACTTCATTCGGCAAGATTAATAGAACGACACAATATTT
ACGTGGCAGAGACAGCCAATTATCCCACCATCTATCATCCAGATTATCTTTCTGATTGAA
AACTACTCGTCCATGTAATCGGAATTATTTGGAATTAGAAGGGAATTTATGGCTTCTTGT
GTCACTTTTCCTGGACGGTGGTAAATTAGAAATATTAGATACATAAAGAGAGTGCAGGAA
AGGGGTAAATAGAAGATGAATGTCACATGCATTATTTTATTTCATTTGGGTTGTTTGCCC
TGGTGTGAACCAAACCGTTATTAAAAt
>NODE_1221_length_171_cov_8.766082
AGAGAGAGAGAGAGAGAGAGAGAGGGGAGAGGGAAAGAAACAGAGAAGGATTGTAAAAGA
TTGATCAGTGATTGATAAAAGTAGCAGTTTATAAACTGACATGAGAAAGGATGATCCGAT
GATAGTGTAAATTCCCACTGATTCTTGCATACTCTCTACATGGCGTTAGTAGTTTTAAGG
GGTAGGATTTGGTATACATATTCAGGGGAGCACAAGGACAGGTGGTATTTGTGATGTTGT
g
>NODE_1222_length_194_cov_16.304123
CGCCCATTACAGACATGTTTCTTCCCATCAGTACCTTTACTTATCACTTCCTGGATGACA
TTGAACTTCCCATGCCCCGGCCAACGAGACACATCTCTGAACTCGCACAATTACTCTTCA
TCGCCCGCTAACAATATAGTAATGAAGTATTGATTTCCAGATTCTCCCCCTTCTCTTATG
GCTGATATTAGATTGTGTTTGATAAACTGAGCCTAGCCCCCTAATCTGCTGCACAGTCCC
TTTCTCCAACTGTCTGTAAAACAa
>NODE_1233_length_411_cov_14.654501
CCAGCTACTGCTTTCCTTCAAAGTTTCAACCAATTCCACCTGAAATGATCCCTGTAAATT
AAGGACACACCTAAAATAATTACAATCCTCTGATATGAGAACATATCTAACAGGCATATT
GCATATCCTTGAGCAACAGTTTACAAAACAATATCATTGAAAGTGCAGTTGATGAGGACT
GCATTTAAAGGGATAGTTCACCTAAATGACAAAACACATTGGTGGAAAGAGAGAAAGAAC
AATCACTTTTCCCTGTCTCTCCGGAAATTCAAACACTGCTGAGACAAAACAGATCACTTC
AAAGCGCCTTATTTAACGCTTGCTAAATTTTTCATTACAGTCGCTTAATATCCTGGGGAA
GAGGAGCTTTTGATGTTCTTGCGAGACCAGGATGTTCGTCTTACAACGTTTTCTTACAAT
TCCCTCTGTACCTCCAACCCACCATCAATAAATACACATGCACAAGTACTGTAGGTCCAC
a
>NODE_1234_length_171_cov_8.707603
ATTTCTACTATGGTCTCAAGTCTCTACATGAGCAAGATTCGGGAATGCTGTCTATGCAAA
TGGGAGCAGATTCTTCAGGCGCGTCTAACATAAAAATTACCGCTTTCAGAGACGTTGCTC
ACATCACATCTACGTCATCACGCTCAGCTGAGGCTGCGCAGTATGCTCGGCTATCATTTT
AAAAAGTTGTTCAATTGGGCTTCAAGCTCTCTCCGTTGAAATGAATGAGATCATTCCATC
C
>NODE_1236_length_149_cov_93.033554
GAGGAGAGGTTCAGAGAATATGAGCCCGATTGGCCCATAGGTGGCGCTACAGCGACCAAT
TGCGCGAAACTGCTTATAACTCCTGAACCGTAAGTCGTAGAGTCAAGTGCCTTACACCGT
TGGAAAGCTGGACTCCTGACTTAAAAAATGTATATCTCCGATTTCATTTCCGCCATGATA
GATTTTCCGCCATTTTGAATTTTGTCAAAAAACTACTTT
>NODE_1240_length_99_cov_21.050505
TCTCTTGTTCCTCATCACATCTCACCTCTCAGTCTCTCTTGTTCCTCATCACATCTCACC
TCTCAGTTTCTCTTGTTCCTCATCACATCTCACCTAACAGTTTCTCTTGTTCCTCATCAC
ATCTCACCTCTCAGTCTCTCTTGTTCCTCATCACATCTCACCTCTCAGT
>NODE_1242_length_223_cov_11.726458
GAGTAAATGGGCAAAAACTGCTCTAAGTTGACGACAGCACCTTTTAATGACAAAAAATGT
GGTACAGAGCAGCATGCCAAACAAGCACCAAAAGTTTCATGTTGATAGCATTTACTACGG
AAAAGATATTGTAATCACAAtNNNNNNNNNNNNNNNNNNNNNNNNNNNNNNNNNNNNCTA
AATGTTGATTAAAGCGCCCCCTAATGGCCGATCTTCGCCAAAATTGGTATAGAACATCAC
ATTGGGACATTGAACAACAATCTCAAGTTTTTTGATGATAGCATTTAATTTGG
>NODE_1246_length_980_cov_39.336735
GCAGGAAGGAAAGCTGGGAAAAAATTGCCACCCGTATCACTGACTAATTACAATTGTGTA
TTCCATTAAACCAATGTGTTGCTTAATGCTGATTGTGTATAACAATTTTATTTATCTTTC
ATCTGCTACCCTGACAGTATTAAACAGTCATGGGAGTAAATAAACAATGTACAGGGTGTG
TAAATTAATCAATGTCAAAATACTTGATATTTCAACAAGTTCTGTTGGAGTAAATAGTAA
ATGTATGTACTTTCTCTACAGTGAAAGGGGATAGATTGATGTTGGTCCGTATCAAACAGA
CCATACACTAAAATACCTGTCACAAACAAACACAATACTATGCATAAAGTCTGTGGAACT
GTAAGCGCACCACTTCGATATATCGCACTGTACTGGCACATACGGCTAAAGAAGATGACA
CAGACACGTCAGTCCCTCCGCTGAGAATCTAAATATTTCATAAAATTTATGATCAGAGAA
AGCCAGTGGCGACTCCCAGAATGGTGACCCATTTTTCAATCGAGAATTCATTGGTCATTA
GGCGGTCCTTTTGTTTCGGGTTAATCGGTTATCTTGACTATGTTAGGGTCGCAGCATAAG
TTACCGTGGCGATGTAACCCGGTAACAACCTCGTGAAAGTATTTTTTATATTTATATAGC
TATATTGTACCTATGGACCTTTGTGTCTTGAATAAAGTTGATTGATTGAACCGCGAGGCC
TATTGATGCCGAAAGTTTTCTTTTTCCATACCGGACACACGAGACGCAATTAAACGTATA
TACACCGTAAGCCACCCACTGATTCGATTTACTTGTTGAACTGTGCTCATCAAATCTGGT
AGGAGAATCCCCTTTTTTGATTGTTTTGTTGCTCTTGGACAAAAATGACGATCAGTTTTT
TTCCTTATTTTTTTCTCTGAATCTTCAACGAAAGACATTAACTTTGAACTGAACTATCCT
AATAGAACCAACAGCTCTTTGAACTGAATCGTTTGATTAGACTCGGAATCAATTGATTGA
ATCTTGAGCATTTGATTCACATAACTTAAA
>NODE_1247_length_103_cov_132.524277
GAGTCATAAGTGGATCCTTCATTAGTGACTAATTTCAATACATTCTTCTTGGTGGCATTC
CTATGTTGAAGATTTAAGAAATAGGATGTGCATTTTTCTCCATATTCCATCCAACTTGCT
TTATTTTTATAATAAATTATGTTTGATCTTTCTTGTATGAGTTCCTCCATTTC
>NODE_1248_length_75_cov_107.519997
ACCACAGACTGTCCAGGAGTTGGTGGATGCTTTAGTCCAGGTCTGGGAGGACATCCCTCA
GGAGACCATCTGTCACCTCATCAGGAGCATGCCCAGGCATTGTAGGGAGGTCATACGGGC
ACGTGTAGGCCACATACACTACTGA
>NODE_1250_length_173_cov_24.919075
TAAAACGTGCAATATGTAATTTTTGGCCACCAGGGGGCTCTCAATCAAAACAATAGCAAA
AGATGTACTTGGATGACGTCGGGAGGTTGCGTGGGATCATGGGTTTTGTTATCGTCGTCA
ATGACAACCTTCCAATCTAGCGTCTCCGGCAGAAAAAATGTTCACTGACAAAGTAATGTA
TTGTTAAAAATATTATAACTTTATTCACGTTATGTTTGGCGGTTCCCTGGAACTTAGAGC
AAC
>NODE_1251_length_213_cov_14.680751
GTGGGATAGGGCCTGTATTATGTTATGAGGAACTGGGTGTACCATCAGTCAGGATAGAGA
TATGGGCTTTCCTTTCCAGATTAATTAAAGAAAGGATCAATTAACAGTGATGAAAACCAC
GGCGGCATACTGACTAGCTGATAGTCCAATCAAGCCTTGAAATGCAGAGCAGTTGGCATG
TTTTATCTCTCTAAACTTAATTGCAATTATTCAGAGAGAATGACATGATCCAAATGATTG
GGTGAAATGAACATCATATGAATAAAGTATTGATAGTGTGTGg
>NODE_1253_length_92_cov_12.478261
CAACAGACCCCACCAAACAGTATCCATAACACAGGACCAGCTACACCAACAGACCCCACC
AAACAGTATCCATAACACAGGACCAGCTACATCAACAGACCCCACCAAACAGTATCCATA
ACACAGGACCAGCTACACCAACAGACCCCACCAAACAGTATc
>NODE_1255_length_206_cov_12.014564
GATAAAAACGAATTAAAATCGCGAGTTTTGCGCACCCAATTTCAAGCGTCCTGGACAGCA
TTTACTTTTTTATCTGAGTGTAAAGATGTAGTGGTTACTTGTGTTATTAAAGAGCCGACA
TACAACCACGAACGGGAAGGAAGAGGAAATTTTGTACAAGAAGGAAAGAGTGGGGACCTC
GCATCACCGCTTTGACTCTCTCACTCAGCAAACAGAGACCTGCTAACCGACTCAGTGGGT
GGCTGCGTATCGTTTTCACTAGCGAGATTAAAACCa
>NODE_1258_length_391_cov_10.158567
CCTCTAATACCAATTTAAATCATTCACGGGCCTTCCGCTGCCATTATTCAAAAGATCATA
ATAGTTTTCCTTGCGCCCAAAGCACAAAAAATCAATTATTTCCCCACAAAGACTTGAAAG
TACTTAGCGCAGGGCTGCGAGAGAAAGCTGTGGGTTATATCAAATTGAAACTGCACTCAT
TACACAGCACACAATTAGTTACCTCTGGTCTGCAAGGCTCTTTAATTTCGAATGGCATAT
CTGTATTATTACAGAAACAAGCATGCAAATGCTATTGTCGGGGATTTAGAGAAATCAATA
GGACAGTGGCGCGAGCGTTTGGTGGGCCGTCAGTCAATCTGCTGCAGGGCAGAGATAAAG
GTCTGAATTCAAATTAAGGAAAGCAGCCAGTGACATCACAAGTGACATCCAAAATAAAAG
ACGGCTCGATGATATATGTAATTATTTGGCGCACATTCTCa
>NODE_1265_length_348_cov_14.936782
GATGCGTTCGAACTGTCTTTTATCTCGCCGTGTCATTAGAGTTGAGCGATTTTATAGTTG
GAAAAAGATTTACTATACGCGTGCCAGTCCCCGCCTGCTTTACAGTACGTCATTGGCGAG
TAGTGGGGAGGGGGTGAAGAAGGGAGTCACTCCCCTGCCTACTTTTAATAGCTTTGTCAT
GTGATGGAAAGCGGTTGTAAGACAGGTGCCCTCAGTTCATTCTCGGCAAGGGGCAGTTGC
CTGTGTGAACGCGAGTGGAGCGCGAGTGGATTTCTTTTTGCCTGATTTCTTTTTTGTTTC
TTTCGGACCGTAATTCAGTGCCTGGATGGCGTGGGACAGGTGTAACCAGGACTCGGTCTG
GAGAGAATTAGAGGTGAGCAGTTCTAAAATATCCAACTTattctcaactgtaccattc
>NODE_1266_length_653_cov_16.802450
TTCAGTTTGCTGGTAACTGAGAAGGAGCACAGACTGTCATTCCAATTCACCTGACGAGTA
CCTGTAGGAAGGACGAAACGCGTAGTGAAAATCCTGAATGACACAAAAGTCGCTGACTAA
ACGATGCACTTACCTGATCTCTTAATCCTAAACTTAACCTTTGTAAAGAACTTGCAATGT
GACCCCTGCGGTCCACGACATTGAGCCAATTTGACATACCACACACTAAAAGACAGATTG
TTTGATTGTTTGATTTTTAATGGGGTTAACGTAATTTTTACGTCCCACGACAATTTTGTT
TGATTATAAATCAACAATGTGACTTATGTTCCACGACAGTCTGAACTAATTTTGTGTGGC
ACATGGGTGTTAAAACCTTTTTATTTTTGTATGTTTATACATCTCTGGTCGCTGACTGAG
GGAGTATAGTTAATGCATCGTTGTCGTCACCCTCGGGGACGACACCCACCTTACTTACTC
CTAACCCGCTCGCACTGACTCCTTTGGTCGGTACTGGTAGTATGTGTAAAAATGCAAATT
TATTAATCAAGGGCAAAAATGTTTGATTGCAAAGTACATACTAAAAGATTATTGTTGTGG
GAGGGGCATTGCACACTCTCTCAGGTATAAAACTGAGATGAGAAGAGAGCCCTTTCAGTT
TGCTGGTAACTGAGAAGGAGCACAGACTGTCATTCCAATTCACCTGACGAGTACCTGTAG
GAA
>NODE_1272_length_519_cov_12.136802
TACTAGGCCACTGTATAGACGCCTGTCAGATACCCTGATCACTAGGCCACCGTACAGACG
CCAGTCAGACCCCCTGATAACTAGGCCACCGTACAGATTCCAGTCAGACCCCCTGATCAC
TAGGCCACCGTACAGACGCCAGTCAGACACACTGATCACTAGGCCACCATACAGATTCCA
GTCAGACCCCCTGATCACTAGGCCACCGTACAGACGCCAGTCAGATACTGGTGAAAATAT
ACTATGCATTTTAGAAAATATACTATGTTTATAAAACTATAAATGTAAGAATAAAACCTA
ATCGATTTATCTGTCATAACAGGGCCAAGTATGATGCCTGGAATCTCTAACGCAAGTCAG
GTTGGTACAATTCCTGtNNNNNNNNNNACCACCACCTGTGCCTGTTGTGTGTAGCTCCCC
AGCTTCAATGGTAGCAGAGACATGTGTCCCGGGTGGAGTCCAAACAGTAGAGGAACCAGG
ATGACTGGCTGGTTAAGCAGATGGCACTGCTAGACAAGCGCAGGGTGGACCTACCGGCTG
GTGCAGGACCCCGGCGACGAGTGTAGCAGATTTGAccagacagtggctg
>NODE_1274_length_383_cov_15.026110
AATTATGAGTTCTAGTAAGACAAGAGCTTTAATGGTGGCTGTTTGCCTTCAGGGAGGTTT
ATTACACACTACTGTTTTGCAGAAGCAGCATCAAATCTATAAAACTACCATTAGGAGGGG
GAAAAATCAATCAAAATGCCATTAAAGTGGAATAAGTTGCCAATATTGCTGATGTGGTTG
CGGGTCCTTTGATTTTCCTTCAGATTATTAGGCACAGCCGAGTAGTGACTTTGTTAAGGG
AAACGAGTGTTGTTGGGGAGTAATATGTCTCCCGGCTTCATAAAGTTTGCTGCCTCATAT
TTCCCGCTTTATTGATTATCCATTATCATTTGTCATGAGGTGTCCTAACTCAAGGGGAAA
ATATAGCCCTCTTTCTTCATGGCTGGCGCTGCCTGTACAGGACCATACTATGGATCTgcg
tgtgaaggtaccaatcttagagaaaaatgagcg
>NODE_1277_length_128_cov_28.148438
ATTTGCCAAAACCTATAAAAATCATCTTAAAATCAACAATAAGTCAGACTGACGTGGCTT
TCGGTACACATATTTCTTATACTTGCATCCCTATAGGGTGATAAGCACTAAGAAATACAA
TTCAAAATGGCAGACAAAATGGCCGACCCGATGGTTCACTAATACATGCTGACCTCACAA
TGTCATATCTGCTGAACC
>NODE_1280_length_526_cov_13.256654
ACAGGCACATTCATCAGTGGCTTAATGGTCAATCAAAAGTTGGCAGGCAGAGTGTTTTCA
TTCTTTCCTATCCACTACATTAGGAATACTTAATCAAAATGTCTCTCGGTAATGGCTGTG
AAGAGTTCATGACTGAGTGATCCGTTGTCTGTGCCGATAGAAAATTAACAGCTCGGCACT
GGAGAGATCTGGGCCTGCAGATAAACAAATTGTGCATTAATATTTCATCTTCAAGACCTG
GGATGTGCTATCAGGCGGCTGAATATTCCTGGGCTGTGTTGTTATTTCTCTCACTTGCTT
ATTTCCCTGTGTATTCTTGACGGCTCTTTGCAGCTGTAACTCATTTCGCTTGATGACTTT
ACCGAGGTTACAGAGAGTGACGACAAATTGATTACCTGGCAGAGCGAGAATGGAGTGAAG
AGAGATGGGGCCTGACAGTCATGTTATAATAATATGTTTAATGATGTGTGGAAGGGAACA
AGGAGAGAACCGTATTGAAATAAAAGATGCAACGACTAGGTTTCATTTTTTTGTAGTAGA
TGTAGTAGTTCCATCCCTCAGTAAAAATGCAATCTTTTAAGGTGTAGTAGTGAGAa
>NODE_1281_length_713_cov_38.189342
TTTTATTTAACTTAGTGATGTTAGTGTCTGGAATACAAAACATAACTTGGAGTACCAAAA
CAGTGTGTGGAATCATGGATAGCAACATTTAATGAAATCATCAGTCACCCAACACAATGT
TTGTGATAATGGTCAAACTTTTAATTTCCACCAATATCATTTCATTACATCTAACAGAAA
TTGTTGCAATTGCAAGTATATTACAGTCGTATGCAAAAGTTAAGGCACCCCTGCCAATTT
TCATTTATAAACGATGTGGATCAGGAATTTCATTTTGGAAATTGTCTGGGGTGCCTAAAC
GTTTGCATATGACTGTATTGTCATTTTGGCTTCATTGATCTGATGTAAATGGTTTTGTAT
ATACAAATGTTTTGAATATTTAAATAACCTCTATTAAAAGTCTGTACTTTATTTTTCAGA
AAAGAGTAATATATTCCTGTGATCTCTTAATCTACCTGCTGATGTTTATGTATTTACCAC
TAGGTCAAGAGGAGGCTGAAGGACACCGCTGTGCCTACCATTTTCAAATTTCCACCACAC
TTGTGTCCAAAGAAAGGAAGGAACCGCGCCACACGGACCAAGTTGGTAAGTATGACCACA
GAGGTAAGAAACAGTTTGGTCTCTACAACTGGCCCTTCATGTTCTTTAGCCAGCGTTCTA
TGTTGGATAATGAGGCCGTTACTGGTAATGTACACTGCTCAAAAAAATAAAGGGAACACT
TAAACAACACAATGTAACTCCAAGGCAATCACACTTCTGTGAAATCACACTGTCCACTCA
GGA
>NODE_1282_length_225_cov_15.657778
ATTTGATTGGTAAATTTGTGCATTTTATGTTGACAGAATATGGAGCTTTATATAATGATA
CGATGATGCTTGTCTAGAGTTGTTACCAGAGGGAATCTTAATGGACTCTTGACACAACAA
AATCTTGTATATTTTTTGTGTGCCAATTTGTAACATATTTTGTAAGTGTATATTTTTCTT
AGAAAGTGCCGTGATGTGTTTGTGTGTGAGTAACCTTTACCTGTAATGGGATGGCGGTGG
AAAGGATGTACAATGACGAGCTTCTGGGTTTAAAAACCAAACTATGAAAGTAACa
>NODE_1287_length_153_cov_22.209150
ACTTGTCTTTGTTATTATTTTTAGACCAACAATATCAGTTCTTTGTCAGTTGGTGTTGAA
TAGGATAATTCAGGATCTCATATCCTTAGTAATAAATGAATAGGATAAATCAGGACTTAT
CTTAAGCTAGAGTAATATCGTCTCTTTTTTAATTATATTTTCTAAGCTTGAACTGTAATA
TTCAAACCATTTTAAAACACTGAAAACATGCTGTATGTCTAAA
>NODE_1288_length_151_cov_7.781457
GATAGTCACATCGCCGGAACATGCGATGTGAAGACGGGTAGCACCCAATGACAGTATAGG
TAGCACCACAGTTTACACAAGTTTGTTGTATGGTTTGTTGCTGGGATGACATGCACGCTC
CGCATGCCTGCACAGTGATTGGTTCGCTGTGATTGGTTGTTGTGCCGCTGCTCACAGCCA
ACATTCTCTGTCACTGGCAGACCTGTACTAGCGAAAGATGa
>NODE_1289_length_196_cov_12.933674
AATCCTGGCAGACATGCCAAACTTCTTGAGTCTCCTCAGGAAGTATAGGCGCTTTTGGGC
AGTTTTTGTTGCCGAGGTTGTCTGACGGGACCATGTGAGGTCGTCACTGATGAACACACC
GAGGAACTTGAACTCTGGAACTCTCTCGACTTCAGCTCCATCGATGTGTATGGGGGCAAG
ACCCTCCCTCTGCCGTTTCCTAAAGTCCACTATCATCTCCTTAGTCTTGCTGACGTTGAG
AGAGAGGTTGTTGCTCTGGCACCAGG
>NODE_1290_length_187_cov_16.919786
TAGTACATTGCCCGGTACTGGTACATGAGTCGTTCATTTCGTTCTTTTTCGCACAGGCGC
ACTACTTCTATGATCCAGTATACTGCTCGGTACTAGTACCTGGATCGTTCATATCGTTCA
TTTTGGGGCAGGCACATTACTCTATTATTCAATACGATGTAGTTATTGGATTTGCACATG
TTTGCTCATCACTGTAGACTGACTTAACTAGTCCGAACAAATTACTAATTTGACAAATGC
ACCTTTATCATAGTTTa
>NODE_1291_length_199_cov_10.346734
TGAGCCATGCCTTGTCTCCGAACCTGAGCCATGCCTTGTCTCCGAACCTGAGCCATGCCT
TGTCTCCGAATCTGAGCCTTGCCTTGTCCCCAGGCCTGTCCTTGTCCTTGAGTCAGAGCA
TTTCCTAGTTCCTTCCCCAGTCCCCTTACCAATGCCTGACTCAgTCCTGGTAACTGCCCT
AGTCCCTGAACCCTTACCCGTCACAGTGCCCTTACCTGTCACAGTGCCCTTACCTGTCAC
AGTGCCCTTACCTGTCACAGTGCCCTTAc
>NODE_1292_length_101_cov_25.079208
ATGTACTAGTACGACATACTAGTACCGAGCAGTATACTGATTCATAGAAGTAATGCGCCT
GCGCCAAAAAGAACGATATGAACGACTCATGTACCAGTACGGAGCAGTATACTGGATCAT
AGAAGTAATGCGCTTGCGCCAAAAAGAACGATATGAACGATTCAGATACTA
>NODE_1297_length_280_cov_28.760714
TGAAAACTACATTTACTGACATTCATCGCATCTTTGACATTGATTATCTGATCAGCGCGT
GTCATGCTAACCTCCAATTCTTCATTACACACTGTTTATGAGCTGTTACAGAACAACTTG
CTTGTTCCAGAGTGATTGATTGCCTTATTAACGCGTGTTCTTGTAAGTGTGACCGAACTG
ATTACGATGCATATGTTTAGAATAATGTTTCATTTAGCTGACTACGAGTAATGCAGGGTG
ACAGCTGCTGCGGGAGGACAAAAACCTAAACTACAGGGAGCAAGTGGGGCCAAAACACTC
CGCCGTTAAGGTGGAACTTCAAAATAAGAAACTGACAAAACTGCACCATc
>NODE_1299_length_71_cov_74.492958
GGCTGTGATGAACGCACATACACACGTCACCCCTCATTCTTTGTAGGAGTACTTCTTCTT
TCCAAATTTACCAACAATTACTTTCTAGCTTGTTCGGTTCATGGAATATGATGCTGTAAA
ATCATCATGCGTCAATAGACC
>NODE_1300_length_152_cov_15.703947
ATTGCCCCTACACTCCACACCCATCCCAACCCTTACCTACCGTGACCAAATGTTGAGACC
AATTACCTATACCATTTTAATATTATCTCTTACTTATACAATTTGTGTTATTTACAATAT
TTACAAATCTTGTGCGTTTTACATATTCCAGCTTCATTTGCTCCACACCTCATCCACACC
CAACACCGTCCATCTATCTTTTAACCAAAGCCATATTGGGTt
>NODE_1301_length_427_cov_21.597189
TGCTGGACCTTCTCAGACCTGCGCTTGCCAGGCTAACGCGGCGGAATTTTGCTTTAAGCC
CTGAAGTCCAGCTGCTTGCAGCGCTAAGGTTTTTTGCTACAGGGAGCTTCATCGAGGTCG
TGGGAGGAAGAGCCTAAATGTTGCACACGTTCGCACACACAACGTTGTCGAGTGTGCAAT
TGGAATCTGGAAGCTGCGCTTTCGGTGCCTGCACAATTCGGCAGGAGGACTGCGCATGAA
GCCTCACAACTCTAGCGCAGTTACGGTGGCAACGGCCATACTCCATAACATGGCTGTGCG
AGGAGGCGCAACTATTCCGGAGGGGACGAGGTGTAAGCGGATGAGGAGGAAGATGGAGAG
GGAGAAGTTGAGGTCCTCCATCCTCCACAGAGGGCTGCCCTGCACGCTGCAGGGGTTGAG
TCAAGGCAGCTTTTGATTGCAAATGTTTTTGATTGATTTATATTTTCTTTTTGGAATAAC
TTGCTGAGCTAGCCATC
>NODE_1330_length_194_cov_15.113402
GATAGGGAAAGGTAGTGAACATGTGGGGGGGGGTCAGCAGGTGCAATGGTCAGACAGAAG
CTCTGATAATTGAGATTTAAAGGAAGTTAGGGGGACAGTGGTCATGAGTTTTAGAGTCTT
CTGTAGCTCGTTCCAGTCGTTAGCTGCGGCGAACTGGAATGCATTTCGGCCAAAAGCGGT
GTGGGCTTTAGGATTGATCAGGGAGATGTACCTGGATGAGCGCAGGTTACGGGAGGGTGA
GGCAATGGTGAGGAGTGAGTTCAG
>NODE_1332_length_119_cov_118.579834
AGTAGAGGTATACCAAACGTTTTTTGACATATTAAGAGGTCCATTATTAGCATGTTTTAA
TCATTCGTATCTAAACGGTAGATTGTCAGACACACAACAAGAAGGGCTGATCTCATTATT
ATTAAAACAGGACCCAAGCGGAGCATATAAAGACCCTGTATATTTAAAAAACTGGAGGCC
TCTTACACT
>NODE_1335_length_553_cov_9.385172
GTATAGTGGGCAACCCGTGGGTCATTCTTGCAAAACTGAAAACATTGTCTGTGAGAGACC
GGGAGATCTGTAGGATTCTCACCATCACATAATACTAGGCAGGTCATCTTCACTGGCATT
ACAGGTATTTTTTATTCTCACCCTTTTGAATTGTGTGTTTGTTAGTATTAGACAGTGAGT
GTCACATAGTTCACGTGTGTGTGTGCGTGTGTGTGTGTGTGTGTGTGTGTGTGTCCGTCC
ATGTCCTTTGTGTCCGTGTGTGTCCATGTGTGTGCCCTTGCCGTAGATTGGGGCAACTGA
AGGCTGGATCAGCAGTCTCTACCCACCTACAGGAAACATCAATGAGCACTGATATTAGTT
GCATTCCACCACCTCTGTTGTCTTGCAGAATGTTCTCTGTAGATTTCTATGATCCTTTTC
CACCAATTTTGTTTAGCCTATATTCACTGTTCAAAATATTGAATGCCCTTACCACTTGGT
TGCGTTTGTTTCAACTAGTTTTTATTTTAAGTGGATGCTCTCACTGGAGGTTGCTCTGAA
GAAGAGCATCTGGCAAATGGCTAAATTGGAAATGTTGAACAATGTAACTCAGTGTTGTGC
GCTGCTTTTTAAACATGTGCAGt
>NODE_1338_length_174_cov_24.471264
AGGGGTGGAAGTTAGAAGGGTTTGTACGGGCCATGCGATGGAATTGTGTGTTTTACCCCC
TGACATAGATGTCAGACATCTTCTCTCCTGTCATGAAAGCATCGTCCTCTAGAATTACGT
CATCAGTGTTCCAAATAATAACACGCAGCTCAAAACTAGACAACAGCACGGCACCAACAC
ACAGGAAAGAGAGAAGATGACAAACAAACAGAAAACACCCAGGAAAAAACGTGGAAAAGA
ACAa
>NODE_1339_length_287_cov_28.526133
GAGGTTGTACAGAAGGATAATGGTAATATTATGAAATCAACTTATATTATGAATTCATTG
CACAGTATACCGAATGGCTTCAAACTAATATTCACCTAAAAGAGTGATTAATAATTTACT
TCTATGGAGAGGTCTCTTTCTTTTAGGGACAGCCTGAAGGACCAGAATACTGGACAATCT
GACGCTCTTGGGCCTATTGTAGGCTGCTTGTGTTACATAACGGTCAAAACCTACTTGAGC
AGCCCCTCCCTCAGTGACCCTGAGCCTGCTTGGCAAGGTGGGTCCAGTTAAGCCAATGCC
CTAAGAAGGGTTACATAATACACAGGGAGATTCTCAAAGCTGCCATGGGAACCCTGT
>NODE_1340_length_227_cov_26.691629
GGGACCAGGCAACATGATAATTAGTCTCGCAAGAGGCACTTTCATGACTTATAGCAGGAC
ACTTCGAAAACTCTCGTCCCTGGGTGGGCTTGAACCACCAACCTTTAGATTAACAGTCTA
ACGCGCTAACCAATTCACAGAGACGTGCAAATAGGAAATTTACATGGTCTAACGTGCTAA
CCATTTGCATTAGAGAGACGTTCTCTGCTCATGCTATAGCCTAAAATGACCTGTGAATTA
TCTTCAACACCCATTTTCCATGTTGATGGAAATAACTAAATATCTTGCCCCACACAG
>NODE_1343_length_128_cov_15.664062
TTAGCTCTTTGAGTTCAGCTCATGATAAATGGGGGCAAAAACAAAAGTGTTGCATTTATG
ATTTCTTTCAGTGTATATTATTTTAACTAATAGCAAAGGAATTATGCTAAATAAGTCCTA
AATAAGACCAAATTAAATCTATGTGATAAAAAACCCTTTGGATTTATAATTTTAGAATAT
CAGTGTACTAGCTAGTAC
>NODE_1345_length_142_cov_40.176056
GTTCAATTATTGTCCAGCAATGAAGATATGATGGGTGGACTGTGACCATAGTCTTTATGT
AGCATCAATACAGTTTGGTGTTCTTGCGAACGAACACCGTGAAGCCGCCTGGAGATGAAA
GCTGGCGTCATCGGGTGGAAACGGGATCATCAAACGCAGTGACATGGGATCCAGCACAGC
AGCGGGCCAGGCACGGGAAGGGGACATCAAAC
>NODE_1346_length_205_cov_167.219513
TTCTGACTAGAACACCAAAATCGGAACACATTACCCCAATTCTAGCCTCTCTACACTGGC
TGCCCATTAAAGCTAGGGCTGATTTCAAAGTTTTACTATTAACATACAAAGCACTACATG
GACTTTCCCCTACTTATTTGTCTGATTTGGTGCAACCATACATACCCACACGTACATTAC
GTTCACAAGATGCCGGCCTCCTTACTGTTCCTAGAATTTGTAAACAAACAGCTGGTGGAA
GGGCTTTCTCATATAGAGCTCCAATTCTGTGGAAT
>NODE_1347_length_394_cov_10.068528
ATTCAACATGTGCGTTTGTAACCAGTGTTTTATGCATGTTAGCAATATTTTACTGGCAAT
CTTCCCGTAAAATGTCCCAAAGTTGGTTATGAACCATCCCAGACATTTTCGGGATGCCGT
GTATTTCAAGCCCTGTTTAGAAGACTGAAATAAGTGGTTGAAATGGGATCAGATCCAGAT
GGATTAAGCTGTGATAAAGCATTCTTGTTTATTTTTTTTACCCTAGGAAGATAATGCAAT
TGGTCATTAACATTCATGGTGATCTGAGGGGGCGGGAGAGTCTCGGTGAGGGGGCTAAAA
TGACAATTCATATAGTGTCTTTCTGTCATTTGCACTAAAAACATCCCTGTCTCATGTTAA
GGTCCCTAACCCCTCACATAATCATGACACATCGCACATTATCTAAGCACCCATCTCAAT
AACATGGATTATCAATAAGACATTATTAGTGTCCATTAGGAAGT
>NODE_1348_length_317_cov_15.047318
ATTAATAAAACAGGTTTAAGCTGCAAAACATTGTCAATTGAATGAATGAGGAGGCATTGG
CTCCTATTGTTCCGGCTTTATTTAGGGCTTGTGTTTAGCTTGTTCTCTGCTCCAGAATGC
TCTCTCCCCACCTCACACCCACCGCCACCAATTCCCTGAGAGGGGGAAAATAAATTTGCT
TGTCTCTCTGCTGACTGTAGAAATTAATTGCTGAAATCTTGTCCCATCCAAGTGTTACAT
TCACTCGCAGGACATTAACATAACTAATTTGAAAGAGCCCAAATGACTGCATAATGGAGA
TCCGTCAGCATGCATGACAGTCTCTGGTCATACCAAATTAGCTCGGGTTTATAATTGAAA
ATGTTCCCCTGTTCCAATTTTTATACa
>NODE_1349_length_154_cov_44.714287
GAGGCAGCAGCAGCGGCCCGGAGGGACGACGAATCAACGGAGGTCCGGAGGATGGAGGCA
GCAGCAGCGGCCCGGAAGGACGACGAATCAACGGAGGTCCGGAGGATGGAGGCAGCAGCA
GTGGACCAGATGGACGAAGAATCCACGGAGGTCCGGTGGATGGAGGCAGCAGCGACGGGC
CGGCAGGATGAAGCAGCAACGGTGGTCCGGAGGGCCAAGGCAGC
>NODE_1350_length_410_cov_24.587805
TTTTTTAGGATATATATAAAAGTCTTATATGTTCTTAAAGCTTAGAATCTTGGGATTCTA
GCAAATATCTCGGTTTTAGTGTAGCTATAAAACTCACAACGTTAGACTACTTAATGTCAG
GTACGCGTCTTGAAAACAATCCCATTATACTCAGGAAATACAGGTTACCACACGTCACTT
ATGATAAGATTTTAGTACAAAATATTTAACTTACGGTCATAAAATCCTTCTTTTTGGTCA
TCAAAGGGTCCCAGTAATGACTTAAAGCATAGTTTTCCCAGGTAAAATCCATCTTGAATG
TAAAAATAGCATTTTCTTACCGGACTTTTAAATCTACTCATAAATAAATGAAAAACCGAG
TGTATTTTCCATGCACTTCTGAACTAAAGACGGATGTAAAAAGTGTCCAAAAGCTTAACA
ATTTCGGCATATACGTCATCCTTATGAAACAGAGATCTTAAAAATGTGCAAGATTAACAA
>NODE_1352_length_154_cov_9.266233
TGGGAGAGGAGCAGGACATGGCAATGGGAGAGGAGCAGGACATGGCAATGGGAGAGGAGC
AGGACATGGCTCTGGGAAAAGGGCAGGATCTTGGAAAAGGGTAGGCTCTTGGAAATGGTC
AGGTATCAGGGAAGGGTCAGGGTCAGGCAAGGTTACGGTGACAGGCAAGGGCACGGTGAC
AGGCAAGGGCACGGTGACAGGCAAGGGCACGGTGACAGGCAAGG
>NODE_1353_length_122_cov_96.508194
CACTTATAGATCTCATCGGGCCGAACAACTTTCGTGCTCTAAGTTTTACGTCAGCCCAAC
AGGAAGCCGGTTATTATGGGTCGTTTATGGGTCTTTTGAAAGCGCCTCCTCTGGAATTTA
AAGTACTTCTCCTAGGGAATTCATCCATTTGCCCTAAAAAGTTGGTGTGCATGAAGAAGA
GACATTGAGGAT
>NODE_1363_length_370_cov_34.975677
TCCCTCTCTCTCTTTCTCTCTCTTTCTGTCTTTCTGTGTTCCACTGCTTCCTTCCTTTCC
ACTGTATGTTGCATTATGAAAAAAGCAAACATGATTATTTTTGATTTCCTGTTCTCCAGT
GCACTCCTCTCACTACCACGCAGTACATTTGGCCCTCCCCTCTCTCCCCCTACCCTCTTG
ATTGAGGGCTAATGAAAAAGCTGTCCTGAGCGTCGCTCCCCTCCCTGTATCCATTAGGAA
TAATTAGACGGGAACAATTTTGATGCCTGTAACCTCGGCGAGTGTGGCTAATGGCGTTAT
AAATTGCTCCTTGTCCTGGGCCTTGCTAGCGTTGTCGGCGTGCGGCGCTAGCGAGGAGGG
CGAGACGCTTAATTCAAAAGCACTCTGTCAACAGCACTGATTTGTGTGCTTAATGAGAGC
GTTTAAAACAACAGCCGCGg
>NODE_1364_length_164_cov_69.628052
ACCTGGACCCGTCATTCCTAAAGCTCTCTGCAGCAATCATTGCAGCTCCCATTACTAGCC
TGTTTAACCTTTCGCTCGTATCCTCAGAGATCCCAAAAGACTGGAAAATAGCTGCAATTA
TCCCTCTTTTCAAAGGGGGGGACACTCTCGACCCTAACTGTTATAGACCCATATCCATCC
TGCCCTGTCTCTCTAAAGTCTTCGAAAGCCAGGTTAACAACCAGATTGTCAAAC
>NODE_1365_length_195_cov_91.461540
AGACCCATATCCATCCTGCCCTGTCTCTCTAAAGTCTTCGAAAGCCAGGTTAACAACCAG
ATTGTCAAACATCTAGAATCCAACAGCACACTCTCTGCTATGCAATCAGGTTTCCGAGCT
GGTCATGGCTGCACCTCTGCCACACTCAAGGTTTTAAATGATATCACTAATGCCATTGAT
AAAAGACACTACTGCGCCGCTGTTTTTATTGACCTAGCCAAGGCGTTCGATTCAGTCAAT
CATCACATCCTTATTGGTAGACTCC
>NODE_1366_length_73_cov_108.986298
CGCTTTAAACCCGCTTTGACACGAGAGGGATCCGGGGCCTTGCGTGCGCATTCATTAGGT
TTCTACAAGTAAGTATAGTTTAATATAATCCAATGGTATACTACGTGGCGAACTCATGAA
CTCGCCGTTTCATTGTCTAAACA
>NODE_1367_length_240_cov_16.891666
ATATTCCAGTACAGACCTGTTGAGTGTGGTGATGCTTGTTGGGCAGGCAGGTGCAGAATG
TGATCGGTTGTAGAGCATACATTTAGTTTTGTTAGAAATTAAAAGTAATTGGAGGCCCTG
GAAGAAATGTTGTATGTTATCAAAGCCTTCTAGGAGGTATTTTAACACAGTGTCCAATGT
TGGGCCGGATGTATAGAAAATGGTGTTGTCTGCATAGAGGTGGATCATACAGTCACCTGT
AGCAAGAGCGACATCATTGATATACAGAAAAGTAAGTCGGCCCAAGAATTGAACCCTGAG
ACACCCCTAG
>NODE_1368_length_304_cov_19.296053
TTGGTATTAAAGTAAAAGTTAATGCATTCGCTGTATAACAGTGGCTGGTTATCACAAAGA
TGACAGATTTGACGTGTTTCCCCGTTTTGCAGCGACATTCCTCTGCAGACAGGGTGCCAA
TCCTCGATTAAATTGCCCTCAGGACTCTTGCAATAGCCAAAATATGACCACATCTCAGAT
TTTGTCCTCTTGGATGGCTGAAAAATCTCCCGAGCACTGTCACTGCCTTCCGCCTTGACT
TCTCGTGCAAAAAACAAAGTTGCATGCGCGCACCTGCGTCAGACTGATTCTGGCTGGACA
GGATTTACCGTGAGTTTTCAAAATCACGGTAATCAAAGACGGTTTTAATGAAAATGAAAT
TTTAAACGGTAATA
>NODE_1369_length_366_cov_13.721312
TGCTCTATGCAACGCCAATCATTGACATGCTTCTCTTAAGGTTGGCTAAGGAGCCTACAC
CTTAGAATTTCTCAGTCAAAAGTTGACATATGCCCAAATTAGCACGTCATATTGCTGATT
CATCTTCATTAATTTATTGGGAATTGAACGCAGGTCACATGGTTGTCAGAGGATTCCCTT
TCTGCTGCTTTGCCTCATGCATAGCCTTACGCGTCGTCAAACACACAGATAATGTACATT
ATGAACTAATGTATCATATTAATCTCATAGATGGAGCAAGATTTTATGCGTAGGTTTCCA
ATGCCAATAGAGAATCAGTTGTTGACTCATTAAGGATGACAGAATGACATACAATCTTGT
TGATGATCAAGTATTTTTAATGAAAATGCCGGTACAAACACACACAGACACGGTCACTGG
TGTGACTGTTGCTCAG
>NODE_1370_length_71_cov_12.521127
CCGCAGGTCATCCAAGGTCTGGAATCGGTCCTTCTCCACAATCTTCCTCAGGGTCCGGTC
ACCTCTTGTCATTGTGCAGCGTTTTTTGCCACACTTTTTCCTTCCCACAGACTTCCCACT
GAGGTGCCTTGATACAGCACT
>NODE_1375_length_471_cov_14.991508
CCCCACCCACCTCCTCCACACACACGCGCACACACACGCGCACACAAAAACACAGACTAC
TTAATTCTTACTTCAACCACAGGGGGCGCTGATGTGATGTGTTTGTAGAGAGAGGGAACC
AGGACTTAATTTTTTTTTCAATATTCCCTGCTCATGAAATTTCATTTGGATTGTAAATGT
ACAGTAATTTACTATCATAAATGTGTAATGGGCCCCTGAATCCAATGACATTGTGCTGGC
TAATCAACTCATTTGAAAATGAATATAGATCTATTAAGTGGGAGCTCAGCATTTCTGCAT
AGTTAGAGTGGCATGCCGTCAAACATGGGCAGTAGTTTTTCCTCTAATCTGCGGCCCCAA
TTCCATTCTTCCAGATTTTGAATGATGATGAACAAGATTAAATGACGGTTAAATACTGAT
TTGTTTTGTCATTCTGATGTGATCTGTAATAGGCTTTAAGAATAGAAGAATTAGATGAGA
TCATATATGAGGCTCATTTACAAAATGAATGCAAGTGAAGTTAACGACACTTTTATGAAC
a
>NODE_1376_length_79_cov_20.253164
AGTTGGTAGCACCCAATTGACTTAAATGTATTTGTCTATCATTGGACAACAAGGAGGACA
GAGATCAGTGACAGAGGATAGAGATCAGTGTCAGAGGACAGAGATCAGTGACAGAGAACA
GTGACAGGACAGAGATCAGTGACAGAGGA
>NODE_1382_length_204_cov_10.696078
CCATAGTCTCCGGTCTTGGTAGCGCGCAAACGCACAAGAGGGCTGGCTTTCTCAAAAGGC
TCCCCTGAAGTTTGAGATACACACACGAGGTTTGACGGCTTGGGTGGTCTCTCTACTTTA
GTGAGCTGTTGCTAAGCAGCTAATAATAGTCGTGTTTGCTGAGTAATTTTTGCCCTCCTG
GAACCAATCAGATGCGAGAAAGCCCGGCCATCTGACAGCCATGGAGGCGGGATTTCGATT
CTTTTTGCTTTTACCCCTCCTCCTCTGTCTCCAa
>NODE_1386_length_362_cov_20.046961
CTCTCTCTCTCTCTCTCTCTCTCTCTCTCTCTCTCTCTCTCTCTCTCTCTCTCTCTCTCT
CTCTCCCAACACGGAAATTGAAACTGTATCTGGGCTTATCTGCAGCCTTCCCGCACATCA
ACTGCCGAGATGTTTAGACAAATTTTATGCATTATGCAGCGCAAATATCAAAACAGTTCT
TGGCACTGCCAGCAGAAGCCTCATTAAAAATTCCTTAATTAAATCTTCTTGAAAAATGTA
ATCAGTCCAAGGAAGGTTTTGTGTGTCTATGTGTGTGTCAGTGTGTGTGTGTGTGTGTTC
ACAATGAAAGTGTGTGCCTGTCAGTACCAGGGCTTTTGATTTGTGCCCTTCATGTTACGG
CTTGTAGAATTAATCATTAACGCCAAAGCCAATTTTGGCTTTTGAAAAAGTCATTTTGCT
Ttctttttaatg
>NODE_1387_length_270_cov_31.474073
CAGCCTATAGACCCCAGATATGATGCAAAAATTATCCTTGTTTTATATACCCACAGTTTC
TAGTGTCCATAGGGGTCAACAGTTCAAAGGTTATTTGGTACAGTGTTATGTACAAATATT
CATTATACATGCATTTGTTATTGCTGATATGCCATTTTGCAAAGTTGTTGCCATGAAGGT
GGAAGCACCCAATTGACTAAAATGTATGTGTCTATCATTGGACAACAAGGAGGGCAGAGA
TCAGTGTCAGAGGATGGAGATCAAATGCAAAGGACAGAGATCAAATGCAGAGGACAGAGA
TCAAATGCAGAGGACAGAGATCAAATGCAGAGGACAGAGA
>NODE_1389_length_157_cov_11.076433
CTCTAAACTTTCAGCTCATACAAGGAGAAGACTGATCAGAGATGCAGCCAAGAGGCCCAT
GATCACTCTGAATGAACTGCAGAGATCTACAGCTGAGGTGGGCGAGTCTGTCCATAGGAC
AACAATCAGTTGTATACTGCACAAATCTGGCCTTTACGGAAGAGTGGCAAGAAGAAAGCC
ATTTCTGAAAGATATCCATAAAAAGTGTTGTTTAAAGTTTGCCACAA
>NODE_1390_length_148_cov_13.243243
AGAAAATTAAATATGTACTGGGGGAAAAAAGTAGATGTGCATATTTGGCAGCCAAATATG
TGACCTCCTGCCACAATCTGAGGACTAATCAATGAATGTACACTTCAATTTCTATGTTAA
TTATTATTATTGGAATTATTATATTTTAATCGATACTGTATTTAATACTTATGTTGTAGT
AAAGTAAATGTAAAGTAGTTAAAATGATGTTATATTAt
>NODE_1392_length_135_cov_36.022221
GTTTAAAGTCCTCATTTTGCACAACCGAATATGGCCTCATGTCTGCACCTATAAACACAC
CGATAGCGTTAGTGATGGCTTTAGCCCGGTCTGATTAATTGCTTAAATGCCACGGTGATA
AGCGGTTGTTTGCAGCTTTCGTTTTCACTCCTGTCAGTGAAACACCGGGGTGATGTCGCT
TCAAATGCGTGGCCATGCTTGATGT
>NODE_1394_length_285_cov_12.705263
GAGTCCATATGGGGTCTTCTTTTTGGTAAACTTTGAAGTAGGATTTGGAACACAGTATTG
TTTGGAGACTGTGGATGAACCCTGTACTGCAGGGAGTAACTACCCACCTTCCTGTCCTTG
TCAGCGTATTCCACACCCAGGGAGTCCATGGCTCGGAGGATGGCGGCCAAGCTCTGAATG
GTGTTGCTGTAGACCACAGGCTTATACTGCTTCACATCATCCCCAGAAAAGCCATCCTCA
TGGATAATCCTGTACACATACACACACATCAGAAAACACACAATAACACAGACACACAGT
AACACACACAATAACACACACACACACGTAGGCTAAGTGTGTATGCATGAGAGCa
>NODE_1396_length_304_cov_13.296053
AAATGTGAAAGTGCACATGGGGCAAAAAGGAAAAACCACCCGAAAAGAAGGTGTGAATTG
ACTCTGTTATAAGCCATTTCGTTCAAGCGTGTATTCCGGTGTTCCTGCCCAATTGTCGAC
CCTTTAGCCTGCCCCTCCTAAGCATCTCTACACTACATATCTTCTTTAGCTTTAACGAGC
CTCGTTAAGATCGCAATAATATTCCACCCACTAATTGCTCATTCCATTCAACAAATAGGC
GAGCCTTGGCTTCTACTTCATGAGAGCCGGTGCAGTGGGAGGGTGGTGTTGAGATTGGAG
TTTCTGATAACCCCCCGTGCGTGCAGCAGAGTGGTGAAAGCCCTAGTCTACGTACTGGCT
AATGATTGGCACGc
>NODE_1403_length_212_cov_11.533019
GAAGCGCTGGGCAATGTGGAGCACTGTGCATCTGCATGAAATTATCCAGCACCAAATCAG
GACATGGATCATCCTTTACACAACGTAATGAATACAGATTGCGCACCGGATAGAGATGCT
CTGCAATCTGCTGCGCCACAAATGAAACAACTGCTGCCGTAATCAAATAGTCTTTTCATG
CCAGCGCAGACTTAAGTTGAAACAAATTCAATTCCAGATTCAGGGATATAAATGTTGTAA
TTAGGCTATTGTTTAAAAGGGGggagggggtttccccagttg
>NODE_1404_length_83_cov_76.265060
TTTTGCAAGGAGGAATGGTCCAAAATACCTTCATCCAGAATCCAGACACTCATTACAGGC
TATAGGAAGCGTCTAGAGGCTATTATTTCTGCTAATGGCTCAACTAAACATTGATATGAT
GTGTCTGTTGGGGTGCCCAAATTTATGCACCTA
>NODE_1405_length_310_cov_13.819355
AAAAGAAAAACTCAAAAGAGTACCCGGCCCCATTGAAGGATTTCTAAAATAGGGGCAATT
TTAATCATCTCCCCATTCAATCTCAGTTGGATAAATCATATCGGGGAGATTTGCATAAAT
ACAAACCATCAAAGACTTCTCATCTTCAAAGGGGTTTTTGAGACCCAATAGGCTTTGTAC
TGTAATCATCTGAGGTCACCACCTCACAAGAGACACGTTTCCACGGCAACATAAAAAAAC
TAACGCTGGCCGGCTGGGGGCTTAACACAATATCACCCATGTCCCCATGTCCCCCCCAAA
AAAACACATGGGCAGAGTCACAAACAAACACATTTTGAATGTTGGAAAAAACCAATGCAG
AGGCTAATTTCAGTTATTTt
>NODE_1406_length_75_cov_240.240005
GTCACTCTCTAAATGCTTTTGGGAAAAGTGGGGTGTTTAGTTTTACCTACAGTAACGACA
CTCAGTATATAAATTTGTCTCATCGAGCCGGACAACTTTGTAATTTACAGTCATTAGCTC
CGACCAACAGGAAGTCAGATATTTT
>NODE_1410_length_74_cov_13.635135
TAAAGAAACATGTGTAGCCACTCCTCCTCTAGAGCCTCTATCAGCTCTGTACAGAACATA
ATTATCATATAATTTAAAGAAACATGTGTAGCCACTCCTCCTCTAGAGCCTCTATCAGCT
CTGTACAGAACATAATTATCATAT
>NODE_1411_length_292_cov_35.174656
CTCTTGGGAGCTGTGGATGCCAGTGTCAGTTTACACCCGATCAAGTAGATTATACATATA
ACCACGGCGAATTGTTTTTTTTTTGCGGAAAAAATACGTTTTGGAATATTGAATTGTATG
ACTTCGACAATCGACTAGTGTGGACTTCACTGGAAAATGGGAAATAAACTAAGGTATGTA
CACGAACTTATTTGTTCAAACTCGCTGTGTTATAAGGAATCAGTCCATTTGAAAAGGGGC
TACTCAAGGACATAGCTAACCAACACTGTTATAGTTCGCTAGCTTCTTTGCTGACATCTA
AACAAGCTAGCTAGCAGGTAGCTATTAACTAACGTTAATAATGTAGGTAGGTTAGCTACA
TA
>NODE_1415_length_123_cov_16.170732
ACAAGTGGGACACAATCATGAAGTGGAACGAAATTTATTGGATATTTCAAACTTTTTTAA
CAAATAAAAACTGACAAATTGGGCGAGCAAAATTATTCAGCCCCTTTACTTTCAGTGCAG
CAAACTCTCCAGAAGTTCAGTGAGGATCTCTGAATGATCCAATGTTGACCTAAATGACTA
ATGATGATAAATA
>NODE_1417_length_92_cov_19.152174
TACGTGGACACCTACAAATACCTAGGTGTCTGGTTAGATTGTTCACTCTCATTCCAGCTT
CACATTAACAAACTCCAATCGAAAATAAAATCTAGAATTGGCTTCTTATTCAGAAACAAG
GCCTCCTTCACCTATGCTGCCAAAAAGACCCTGGTAAAAATG
>NODE_1419_length_71_cov_27.126760
GTGTGTGTGTGTGTGTGTGTGTGTGTGTGTGTGTGTGTGTGTGTGTGTGTGTGTGTGTGT
GTGTGTGTGTATGTGTGTGTGTGTGTGTGTGTGTGTGTGTGTGTGTGTGTGTGTGTGTGT
GTGTGTGTGTGTGTGTGTGTG
>NODE_1420_length_577_cov_27.639515
GCTTTTCATAGCAAGCGTTGTCCAAAAAAAAAAAGGCCCCTGGGAGTAACACGTGTACGG
GGACCGGGGGCGCAGCGGCCCCAGCAGCAGGTGGGCCATTGCTGCCTAATGAACACGGCA
ATCTGTTACTATTGCGGCGGCGCTTTTCACCAGACAATTAGGCGACTAAGCGTGTCATTA
TTCCAGGCCAACAAGAAGAGGCTCTCCTCTAATTTCATCTTTTCATTCCTGTTTACTCAC
CCACACTCCCCTCATTAATGAGAGATTTTCCAGTCTATGCTAATTGGTTTCAATAACATT
CATTTTAGTTGAAAGGGAACAATTCTGTTAATTGAGGAGCGGAGGGGGGGGAGAAAAAAA
GGCTTCTTTTCATTTTCAAGTGCGTCCGCGAGACGATGCTTTTGAAAACGCGCTCAACAG
GTTCGCAGCTAATGAAATTAAGTGACGCCGGCCGTGGCAAAAAGGAAAGCCCCAAATTAA
AAGCAATTTATTTTCATTGAGGCATGTGGCACTTTTTGAGCACAATTAATGCTTGGCGCA
CAGACAGGGAAACAGGGAAGAAAGAAAATGAAAGGAAATGAAAAAAGAAAGAAAATAGAA
ATTGTAAGGGACACGTTTTTTGGTTGGTGGAcgtgtgcagggccaca
>NODE_1421_length_86_cov_320.325592
AATCAGTGTTACCTTTAAGCCCTTTCCCTGTGCAATTGGGACAAATTGAAGCAAATGTCA
GTTTATTCAAATACGCTTTCTGAATCATTAGCCACAGCTGTATGGCACTCCGATTACCTC
TACTATCTGAAAACCTGTTTTCCGAATGACAGTGTA
>NODE_1425_length_241_cov_10.954357
GAGCTCTGGCAGGGAGGATCCTCTGGCTGGCCAGTCAGAGGTGAATCAATCATCTCCAAA
GATGTCAGCATCTGCCCAAGCAATTTGGGATTGGAATAAATGGCAGATGGGGATGTTGTT
CTGCTGTTTAATCAGCTCCACCAAATGTGGTTTTATCTCGTATAAAATGAAACCATCTGT
ACCCGTGCAGACATAAGGTTCAAGCGCGACAGAGGAGAAGAAGAAGCGAGGGAAGACAGG
GGAAGGGAAAGAATGATGGAGAGTCACGACAGAGCAAAAGAGAAAAAGAGAGAGAGACAG
CAAGGAGAGGa
>NODE_1426_length_205_cov_12.751220
TCTTCAGACTGCGTATGCCCGTTAAAGGAGAACTCCAGACCAAGGTGTTCTGTAGCCCGG
GGGCCTAACGGTGATAAATGACTCCCTTAATGTCTGCAAACACTTTATCTCTGCTTCATC
TGTTTTCATTAGGCCGGCCCTAACCTCTGGGCAGGAGGAGAACGTGCTACGGCTGTCCGC
CGCTTCCATTACAACACCACGGGCGCTTCCCAAATGGCAGCCTGTCCTCTGGGTAGTTCC
CACAATGGACCCTGGTCAGTAGTGCACTTCTTATg
>NODE_1427_length_575_cov_13.806956
AATTCACTGTTAGTGTTAGTGCTGAGCCAATAGCCGCTTTCCGACCGCAGGGATTTTTGC
AGTTCCTAGAACATAACGTTCCTATAACCATTTTTTTCTCGTGTTCCGATAGAAGAAATT
GCGGGATTATTTAGTTCCTCGCACTGCCGTTCCTATAACCTTTTTAGCTCCTACTCCAGA
GCAGGGTCTTTCCATTTTCCCTTTTCCCAGGTCCACGTTGATTGGTCCAACTTATAAATT
ACGCCGGTCGCTTCGTTTGTCTGTTGCGTATAATACTACATATTATGCTGGAGCCTTCGT
CTCCAGCCTAGTTTTTAAACGCCGCGGTTCGAACTCCGTTANNNNNNNNNNCAGCACTAC
TTGGGCTGAAAACAACCAGATCATCCGCATTAGATGATTTACACACTTATCTCCAATCAT
ACACCCAGTGTTACAACATTTCACAGTTTAATGTTTGTATGTGGCGCTACACTAGAGTCT
AGTGACAACGCTATAAAAGCCTATTGCGGTGCTTGCGTCACTCCCTTATCCCTCCTACCA
GTTCCTATGGCCACTTGACCAGTGCGAATGCAAATAGCAAAACCGGTTTTGGGGGAGAGT
AGTTAGTAGAACTGTTTAGAAGTGGACTGTTCCTATAACTACGTT
>NODE_1431_length_325_cov_12.307693
ATGCATGCATGCGTGCATTTTTGTGTGTGTGTGTGTGTGTGTATGCCGTTGTGGGCGAGC
CGGCCGCAGCATTAGCTCTCTGAGTGAAATATATGACGGTGGCGCCTCTTGGCCTCATCC
ACAATCAATTGGATTCTTTCCCTTTAATATTTACTCACAGCGATGAGATTCTTGTGTGCA
TGGTGATGAACAGTCTGCCACTGGTGTTTGAAGGTGACCTGTCACTGTGTATGGACAAAT
CTCTCGCTCGCAGAAATGTAGAAAATAAATCATTAGGCAGCTAGGCAGGCAGACAGACAC
CCCAAGACCACCCCCTCACCCCCCAAATACACTCTCCCGGATTTAAATCTGACTCAGATT
TATGATTTGAATTAATGCTTGGTTTGGTCAAAAGg
>NODE_1432_length_704_cov_10.481534
GACATTTATTGGACGTTTCAAATTTTTTTAACAAATAAAAAACTGACAAATTGGGCAAGC
AAAAATTATTCAGCCCCTTTACTGTCAGTGTAGCAAACTCTCTCCAGAGGTTCAGTGAGG
ATCTCTGAATGATCCAATGATGACTTAAATTACTAATGATGATAAATAGAATCCACCTGT
GTGTAATCAAATCTCTGTATAAATGCACCTGCTCTGTGATAGTCTCAGAGGTCCGTTGAA
AGCACAGAGAGCATCATGAAGAACAAGGAACACACCAGGCAGGTCCGAAATACTGTTGTG
GAGAAGTTCAAAGCTGGATTTGCTTTAAACATCCCAAGGAGCACTGTGCAAGTGATAATA
TTGAAATGAAAGGAGTATCAGACCACTGCAAATTTACCAAGACCCGGCTGTCCCTCTAAA
CTTTCAGCTCATACAAGGAGAAGACTGATCAGAGATGCAGCCAAGAGTGTTCCAAAAATG
TGTTGTTTAAAGTTTGCCACAAGCCACCTGGGAGACACACTAAACATGTGGGGGAAGGTG
CTCTGGTCAGATGAAACCAAAATTGAACTTTTTGGCAACAATGCAAAACGTTATGTTTGG
CGTNNNNNNNNNNCCACTGTCAAACATGGTGGTGGCATCATCATGGTTTGGGCCTGCTTT
TCTTTAGCAGGGACAGGGAAGATGGCTAAAAATGATGGGAAGATGATGGAGCCAAATACA
GGACCATTCTGGAAGAAAACCTGATGGAGTCTGCAAAAGACCTGAGACTGGGAC
>NODE_1434_length_217_cov_8.953918
ATCTTTAGAAAGGCCTCGTCTCATTGTGGAGCTCCGAAAAAAAACACACAAAAAACGGTG
CTTAGGAGGAGGAATATTTTGCCGTGGTATGTCATTATTTTGCAAATTTCCATTATCTCA
TCATGTTGTCTTCATTGTAATTGCAGCTAATTAGGGGTCTAGTTAGAGGCCTGGCTTTGA
GGCCGGCTTTGCAGTGAAAGGAGCGCGCCGATTACTGCTCGACAAGAGAGGAAGCGGAGA
AAGGGGAGATTAATGTGGTTACCTTGACGACACCGGCTTCCATCTGc
>NODE_1440_length_297_cov_16.363636
ATCACGAGCGGGACATGTGCAACGTCTCTCTCTCTCTCTCTCTCTCTCTCTCTCTCAGCA
GTAACTGAATGCTGTGAAATTACACTCCCCTACACCTTTGACTCCCACTAAATCTTTTCC
CCTTTTCCACTTTGCTGAGCCGGGAGATTTTATTCCACCATCAAATATGCATCCCATTAA
TTAAGTTAAATTACTCCTGGCTGCCAAATATCCCCATGCCCTGACTGGTGTCAACACCGG
AATGCATGACTGTGAACCTGCAGTGACACGGCCGCACACTTAACGGTGACTTACAGCCGT
CCTGAGCTTCTGTCCAGGGGCGTGATTACCCTTACAGTTCTAGGGTGCCAGAATTAACAG
CTCCTCt
>NODE_1442_length_655_cov_40.664124
TGTTGCTTTTTAACTCTTTGGTGTACTACCTATCAGTGCCTATCAACCCCTAATGTTGTT
ACAGGCTTTCATAGAATGTTTCAACAACTTCATTGGTGGCTCCTGGAAATAGGAGATGTA
ACTCAAAAGGTCACAACGCCAGACTATGCTTTATATCGCCCAAGCCTCCGTTTGATCTTG
AGGGTAAAATAAAACTACAACTACACACTTTTTTGCCCATGATGTCGTGAAAATGCATGT
TGACAGCCTGGTCCACTGATTGTTCGGCCTCGAAAGTAATAAATCCAAAACCTAGCCAAC
GACCAAGAGTGAATCAAGGTAGCAGGGTGTTGTGACAACACAAGATGAAGAACAGTATTG
GGGTCAGCAAGACAGGGATCCATCAAGACTGAGCTGGAGCTCCTGGGGTTCGGATGATGT
TGCAGACTTGCAGACAAAAGCTGAAGACTAGGAGCTGGCTCAATCACTTACATTATTCTA
CTTTAACTGCACCTCAATGTGCTATGTATTGACTCAGTTCTGTTTTTGTTATACAACCAT
ACTAGTGCCTATTAAAGTAACATTTGTAACTTTTAACACTCCTTGTGCTGTATTTGTGTA
TATCAATTAGAATTTTGAAAATGTTCATTCATATATTTTTATCATGTACAATCAGGGAAA
ATAATAAAGTGAATTTCAACATATGCTTGAGAGGCCTTAACGCCTTCATTTACATACTGT
GTGCg
>NODE_1443_length_1420_cov_21.663380
CGCATGTGGCGGAAGACAAAACTTGAAGTCCATTATGACATCTATAAAAACACCCTTCAT
GCCTTCAATGTAGAACTAGGCAAAGCTAGACAGACCTTTTTCTCAAATATTATAAACAGC
AACTCTAACAACACACGCACTCTTTTTGCTACTGTAGAGAGACTAACAAACCCCCCAAGT
CACATTCCCATTGAAATGCTCTCAGACAATAAATGCAGTGAGTTTGCTTCTTTCTTCTCA
GAGAAAATCAATAATATCAGAAAGGTGATCACCACATCTTTGAGTTGCGCTGAAGTCAGA
CAGATCAGTCCACAACCTCAGAAATTAGTCACTATGTCTGTTTTCGAAGCAATAAATGGT
AACATTCTGGAAAAAACAGTACAGCACCTTAAAACATCAACCTGCGCCCTTGACACACTT
CCCACATCTTTTTTTAAAAGTGTGTTTAACTGTTTAGAAGCAGATCTCCTAGAATTGGTA
AATTCGTCACTTCTTTCTGGGACTTTCCCAAAGTCCCTAAAAACTGCAGTTGTTAGGCCC
CTCCTGAAAAAGAGCAATTTGGATCACACCGTACTGAGCAACTACAGACCAATCTCAAAT
CTCCCTTTCATAGGCAAGATCATTGAAAAAGTTGTTTTCAATCAGCTGAACAAATTCTTA
AGCTCAAATGGACACTTTGACAATTTTCAATCTGGCTTCCGACCAAATCACAGTACAGAG
ACAGCGCTCGTAAAGATAATAAATGATATTCGCCTCAATACAGATACAGGCAAACTATCA
GTGCTGGTACTACTCGACCTTAGTGCTGCGTTTGACACTGTCGACCATGACATACTTCTT
GACAGGCTGGAAAACTGGGTTGGGCTTTCTGGGATGGTCCTAAAATGGTTCAGGTCATAC
CTAGAAGCGAGAGGTTACTATGTGAGTATAGGCAACCACAAGTCCGAGTGGACACCCATG
ACATGTGGAGTCCCACAAGGCTCAATTCTCGCGCCACTCCTTTTCAACCTGTATATGCTC
CCACTGAGCCAAATAATGAGAAAGAAACAAATTGCTTACCACAGCTATGCAGACGACACC
CAGATCTACTTAGCCCTATCGCCTAACGACTATAGCCCCATTGACTCCCTATGCCAATGC
ATTGATGAAATTAACAATTGGATGTGCCAAAACTTTCTTCAGTTAAACAAAGAGAAAACC
GAAGTCATTGCATTTGGAAACAAAGATGAAGTTCTCAAGGTGAACGCATACCTTGATGCT
AGGGGTCAAACAACTAAAGATCAAGTCCGGAATCTTGGTGTGATTCTGGAGTCAGACCTT
AGCTTCAGTAATCATGTTAAAGCAATAACTAAATCAGCATATTATCATCTTAAAAATATC
TCAAGAATTAAATGCTTTGTTTCCAGACAAGACTTAGAGAAACTTGTTCATGCTTTCATC
ACCAGCAGGGTGGATTATTGTAATGGCCTCCTCACTGGTCTTCCCAAAAA
>NODE_1447_length_297_cov_19.895622
AAAAATGCATGGAGGGAGGATTAAAAAACGGAGAGGAGTAAAAAAAGAGAGGAATCGAGT
GTTAGTGAGGAATAGTGGGTTAAATCACTTACTGAAGATTTTTAATGACATTTCAGTGTT
CCTCGTATAATTACTCTTCATCTAAGATATCCCATAACGATGTTGGACAGTCTCGGTTCA
GGCTCGCTGGCTCGCTTCATTAGCGTGTCATTCCTATTTCACATCAGAAGATTTAATTGT
AATGCTGAATATGCACAGCTCTCCAGTGAAGCCTTAATCAAAGTGGATCCACTTGTATTA
TTCATAGCAGAAATCGGTCTGCTTGCTATTTTTTATAAATAAAAGAATACAGATGCATAA
ATCAGct
>NODE_1448_length_71_cov_22.577465
AGGCAAATGTCAGAAAATATCGAGGTGTGAGCTACAAGTTTTGTGGTATATCACCGTTGT
AAATATCCCAATAACATTGATTGAGTAAATGGGCAAAAACTGCTCTACGTTGATGACAGC
ACCTTTTAATGACAAAAAAAc
>NODE_1451_length_243_cov_15.115227
CCCCACCACAGCCCCCCACCCCAACCATTCTTCATACCCCTCTTTCTCTAACCCCACTCC
ACTCTCTCTTCCATGGGTAAGCATGGGTAATCATGAGCTGTCACTGAAAGGTGACCCATT
AATGTGATGGATATTGTGTGCCAAACCAACGGCGTGAAGCGCACGGAGCGTTGTCCTCGT
GGCACCTTGGCCTTTTGTTGGGTCCTACTGCTGGTGAATCCTGGCCACTAGAGGCCTCAT
TACCACTCACCCTCAGAGGTGTGAGGAGACACCGTCAGGGTCAGGACTGGATCCCATGGC
TGCCTTGGCTTTt
>NODE_1452_length_132_cov_29.159090
ATTTTCCGCCATTTTGAATTTTGTCAAAAAACTACTTTCGCGAACTAGTCCTAGGTTTTT
CGCCCGATCGGAATGAAACCAGTGCAGAAATGTTCTCTGGAGTCTGAATATTAATAATTA
TCAAAAAAAAGTTGAAATTTTGATTTGCGGACGCTAAGGTGCGCGAAATGGACGCTGTGG
GAGGAGCCTATTTTACTAAAAT
>NODE_1453_length_326_cov_14.021472
GTTGTGTTTGTGTAAATATTTTTTTGAATACTTGCAACAGAAAAAGTTTTTACAGATACA
AATTGTTAATTCTTGCAAGTATTTAATCACGCATTCACAGATTTTTACATACAACTACGA
AATGCAAAACCGTCGAGTGGATTGTGATTTACAGATGTGCAAATCGTATTATTTACCCAC
AAGATATTTGGCGGCAATTTGATCCCATAGAAGTCGGGCTTTAGCCAGGTCCGGAGAGGG
AGAAGTGGAGGAGAGTGGCGAGGAGGAGGAATTTGCCATTTAACTTGTAGTTGAGAATCG
CGGTGATGATGATGGTGATGAATAGGGTCATTTTAAATCACATAATTACATTTGTTTTAC
AGGGTAGTCTTCATTCTTTCGTGTTGATGTGTTTCg
>NODE_1454_length_145_cov_8.544827
AACGTAGTTATAGGAACAGTCCACTTCTAAACAGTTCTACTAACTACTCTCCCCCAAAAC
CGGTTTTGCTCTTTGCATTCGCACTGGTCAAGTGGCCATAGGAACTGGTAGGAGGGATAA
GGGCGTGACGCAAGCACCGCAACAAGCTTTTATAGCGTCGTCACTAGACTTTAGTGTAGC
GCTACATACAACATTTCACAGTTTAATGTTTGTAa
>NODE_1458_length_193_cov_18.932642
CATACACTCCAGTCCTCTAACAGCATTATAGTGAAGACTCATTATAGCCAGGCATAACAA
TTCACACATTAATTTTCCAGCATCCAGTTTTTAATTAATCCAGCAGGCAGCCTTAAACAC
AGGGTACACAAACTGCCCTGGGCCTCATAATTAATTCTAATGGAAGAAATTAAAAATTGG
TGGGGTGTGTTTGGATTGTTCGCGTGTGTTACTGTGGTTCTGAGTTCGCTGGAGCGACGC
TGTCACCGACAAGGCTCTCTCAc
>NODE_1463_length_236_cov_8.597458
ACTCCACCCTAGAGTTGTGGCTGCCGCGAGTGTGGCTCAACAAGTCCGATGGCAGTGCTG
CATATTCGTTGTTTCTTCACCACCTACAATCCCAATACACGGAGCGGATACCACCCACTT
AATAATTTGTCCGTATCAGTATGCAATAGATCATATCCGTACATACATTTTTATTTCAAC
CATATTGTCCACTGTGAGGAATGATTCTGGGTGTTGTGGAATTGACCCCAACCGGACAGT
TAACGTAGCCTACTGTATCGTGCCCCTACGGAAGTGGTAATTTTTTGGATAGGCAACCAT
TTTCCa
>NODE_1464_length_71_cov_16.492958
TTTAAGCCGCTGGCACCGCAACCCCGGTGCCTTTAAACCGGTGGCACCGCAACCCCGATG
CCTTTAAGCCAGTGGCACCGCAACCCCGGTGCCTTTAAGCCGGTGGCACCGCAACCCCTG
TGCCTTTAAGCCGGTGGCATC
>NODE_1466_length_308_cov_11.314935
CATGTTAACGACATGTTTATTATGCTAGCATCATGCTAATTATGCTAGCATCATGCTAAC
CATGCTAATAAGTTACTAAAAGCATGCTAGCATTATGTTAGCATCATGTTTATTATGCTA
CCATCATGCTAATTATACTAGTATCATGCTAACCATGCTAATAGCATGTTAACGACATGT
TTATTATGCTAGCATCATGCTAATTATGCTAGCATCATGCTAACCATGCTAATACCTTAC
TAAAAGCATGCTAGCATCATGTTAACGACATGTTTATTATACTAGTATCATGCTAACCAT
GCTAATAGCATGTTAACGACATGTTTATTATGCTAGCATCATGCTAATTATGCTAGCATC
ATGCTAACCATGCTAAta
>NODE_1467_length_408_cov_13.279411
TATCATAAGATACATTGTTGGGATTCAGGAGACTGAAAGAACACACATAAATATATGTGA
GTGATTTTTTTTTCAAATCAAATTCCCCTTTAAAATAATCAGACAGTCAAAGTAGGCATG
AGTCTGTGTTATAATGTACGATGTAGAAACTCAGGATCTCAACTAATAGGATGATGACGT
AACAACATCCATTAAGAGAAGGGCTGACTAAATGAACCCTAACGAGCTAGTAGAAGATGT
GGAAAAAGCGTGCAGACTTACATATGAAGGGTCTGAGTGACTTACATATGAAGGGCTTAA
CGCTGCTGTGAATGTGCTTATGCTGCTTTAGGCCAGACGAGGTGGCAAACGTTTTCCCGC
AGTCGGGACAAGCGTGAGCCCTGGCCCCCACGTGCTGTGAGCGGATATGCCTCTGCAGGT
TACTGGGGTCTGTGAATACCTGCTGGGAGAAGAAGGGGGCatagagtggttacccatc
>NODE_1469_length_438_cov_14.105022
GCCTCTTGTGGCCGTGGGGAGGCAACACCGGCCTCTTGTGGCCGTGGGGAGGCAACACCG
GCCTCTTGTGTCCAAGGAATTTGGGCGAGTAGGGTCCTCCTAGGACATCGAGAGGCTTCA
ATGTCTTCAAAACATGACTGAAACTGAGGGGATCGGTCAAGCCACCGCTTGACCAGGAAG
GCCTCAGCCTCTGCCTGGAGTGACCCATGACCGACCTTCCAGGCGAAGAACTGGCCAACC
AACTCAGGATGAGCACAGGGGTCTTTTCCACATTGCTTCAGCCAACCCCTGTAATCCGCA
TCCACCTCCGGGTCTCCTTTTACACTGGCCAATATATCCAAGACGGTCGTTGAGGTAGGT
GCCAGTGATGCAGGAGGAAGGTAACCAGTCTTAGAACTGAGGCAGGAAGCCATCTTCTGG
GTATTGGGGCAGGAAGCCGCCATCTTGTGACTCTGGTCGGAGGCCATCTTGTGACTCTGG
TCGGAGGCCATCTTGTGACTCTGGTCGG
>NODE_1470_length_90_cov_97.466667
AAAAACCTAGGACTAGTTCGCGAAAGTAGTTTTTCAACATAATTCAAAATGGCGGAAAAT
CTATCATGTGGAAATGAAGTCGGAGATTTACGTTTTGTTCATCAGGAGTCCAGCTTTCCT
CTGATATAAGACACTTGAGTCTATGCCCTTTAGTCTAGGA
>NODE_1474_length_169_cov_15.278107
TATTGAAGCTGACCTACTGCAGTCTGGAGACCAGTGTTGGGTATAGTTACTTTTAGGAGT
ACTTTTTAGTTACTTGATGAGTTCACAAGTTTTGGGAAGTGCCTATTTGAGACAAAATGA
TCAGGTAAATGGAGTTCATATCTTACTGGTGACCATGATTGATATGTTCTTTACTCTTTC
TATTTGTTTTATAGGTCACTGTAAAGAAATGAACTCCATTTACCTGATAATTTTGTCTT
>NODE_1477_length_71_cov_29.690142
GGTCATTGCAGTCCTTAAAAAAATATACAATTGAATGGTCTAAGTGCCATACGATTGGCC
AAGGAGACTTTTATAACAGTCTATAGTTCTCCAGGGGGACAATCGTGATGCTGTTCTGTT
GCTAATGTTGAGAAGTACAAC
>NODE_1481_length_539_cov_10.378479
GTGCCCCATGTGTTCTGGCCCGAATGGACTCGGCCCCAGGCGGGGTTCCGCCGTAATCTC
CCCAGGGTGCGAGTGAGCCATTGAGTGCGGATGGCTGCTGAACCCCGGGAAGCCTGTCAC
GCTCGGAGGGGTATGGTGGTGATGATGGTGATGGTGGTGCGCCCCTGCCAAGTCAACTAA
TCTCAGCGCCGTGTTCCGTTTGGAAAACGTAGGGTCCATCACAGGGCTTCCCAAAACATC
TACGCTCATTACTCCTAATTCTAGAATAACTTGACAGCAGGCAAAATAATAATGATGATG
ACAAATATATTTTAATCGCAATGAAAAATATAGAAAAAAACTCAAACTAAAAGATTTTTG
AAAACTTTCCAAAGTTGTGATTCTATCTCAGTGGCTGCATGGAATCCCATTCGGTTGAGA
GGCACCAGCAGGACGCTTTGATATACTGAATAGAGATTCATGGTAGGCGCTGCAGCCCGT
GGAGCTAAACAATCATCCCGCCTTCTAATTGGTCAGTGCTCCGTGATTGACGTCACTTGT
GACAGTTTCCAATGTGAAGAAAAATGTTTTAGTGACAGCAAGCCGCCAGAGCGCATGCGC
AGTGCCTAa
>NODE_1487_length_387_cov_16.268734
CAAAGCAGTTTCCCTTAAAACCATGGGTGCCAAACTGTACACTTGTAATATTTTAGATAA
CATAAACATAGTACCTTCACGATTCCCTTGATGTAGCCATGACGCTCAGCGAAGTCAATG
TGTCTGAGTTTAGCGGCACCTTTTCTGTGCTTCACGTGGGCTTTGAAAACGGAGCCGGCA
CCTTTTCTCTGTCCCCTGATAACACGTCCCATCGTGACTGGAAACATAAGCGAGAATATT
TAGTAACATTGTACACATGAAATAGATCGATTACTTAATGTATTTGACAATTACTAACTA
GTTGGCTACACAAACTCGGTACATCCACCCCCGCAGGTTACTAGCAACTGACTACATACA
GCTATGTAGTGTCAGCTAGTTACCTTCCTAAACAACTAGCAATGACAACCATTCAAGTTT
CTGTTCCGCGAACAACTTCGCATTTTAACACATTCAc
>NODE_1490_length_269_cov_9.483272
ATTACCGTCTGTCTTATATTATTGGCAGCCTAAAAAAAACATGTGACAGCCATGGGCTAA
ATGGGCTGGCTAAACAATACAAGTTACCAGTAATATCCATCGAGTCTATGAAACTTGTTG
CCCAAAACACATCAACACGAAAGAATGAAGACTACCCTGTAAAACAAATTATGTGATGTA
AAATGACCCTATTCATCACTTTCATCATCACTGCGATCCTCAACTACAAGGTAATTGGCA
AATTCCTCCTCCTCGCCACTCTCCTCCACTTCTCCCTCTCCAGGCCCCGCTAACTCTACC
TGCCTTGCTTGCGCTAACAGCTCCCACCCAGATGCGCAg
>NODE_1498_length_115_cov_9.582608
CAGCCAAGAGGCCCATGATCACTCTGGATGAACTGCAGAGATCTACAGCTGAGGTGGGCG
AGTCTGTCCACAGGACAACAATCAGTCGTATACTGCACAAATCTGGCCTTTATGTAAGAG
TGGCAAGAAGAAAGCCATTTCTGAAAGATATCCATAAAAAGTGTTGTTTAAAGTTTGCCA
CAAGC
>NODE_1501_length_281_cov_28.818506
GCTGATAATCTTGCTTGCCAGGACACTCTGGGCCTGGTGTCACAAGAGTGGCCTCCCGGG
AGCGGATCAGCCAATGATAACAAAGTAGCCAGATGTCTGGTGCTGGCAGGGTCCCAGAAG
CTCAGACAGCGGTACGCAGCAGCATCCGCTGTGGGCTGCAGATCAAAGATACCTGAGAAT
TACTTATGGGCACAAAATATGTGTTGCTTACTCTACAGTTCCCATTAATAACAATCTGGG
TGGAATTTGTATTTCTAATTAACTATTTTCTTTCGGCGTAGTGTAAAAAGTCCTGTAGGT
TTTTCCTTGGCTGCAGCATTTTTTTTATTCAGCAAACGAACAGGAGTCAAc
>NODE_1502_length_126_cov_27.158730
GGTGACAGGCAAGGGCACGGTGACAGGCAAGGGCACGGTGACAGGCAAGGGCACGGTGAC
AGGCAAGGGCTCAGGGACTAGGGCAGTCACCAGGACTGAGTCAGGCATTGGTAAGGGGAC
TGGAGGAGGAACTAGGAAATGCTCTGACTCAAGGACAAGGACAGGCCTGGGGACAAGGCA
AGGCTCAGATTCGGAG
>NODE_1505_length_84_cov_18.380953
AGAAGCCATGGTAAGTTTGTAGTTAGCATGAAAGGAGATCAATTAAAATCAGTCGCATAT
AATCACTTGTTTTGAACAATGTAATAGCTTCACATTGTTAATATTAGTCTAGAATAATGG
GTAGAGGTTCACTGCTTTCGTTCCGACAGAACTG
>NODE_1506_length_666_cov_16.310810
TAGCTTCACATTGTTAATATTAGTCTAGAATAATGGGTAGAGGTTCACTGCTTTCGTTCC
GACAGAACTGTTCCCATTTTTTTATCAACCAAAACTTTTATCCGTTCTGTTTTCCTCGAG
GCTTTCAGGAAAAAACGACCCATAAAANNNNNNNNNNATCAACCAAAACTTTTATCCGTT
CTGTTTTCCTCGAGGCTTTCAGGAAAAAACGACCCATAAAAAAACTGCTGCGCAAGGGTT
AACTAGCTAGTGATATTGCGGTGCATATGATGAATAAGGGGGATTTATAATTAATCATCA
AATCAGCCAACAGTAGATCAAAATCGGGTACTGGCACCAAACGAGTGCTGAATATGTCCA
TTTGAATGCACAGTCATTGATTGTGCACATACTTGTCAAAATACGATGCCTATTCAAAAC
GATACAAAGAAGACGTTTTTTTACTTCCACATTTAATTAAAAGGCATTCATGTTAAAAGG
CATTCAAGGAATATACGTCGCTTGTGTTCTCAAACGTGGTTTTCAAAGTACCCTATTTCT
GATGTTGAGTCAGACGGTGGCGAAAAGAGAGAAGAACATTAGGCTATTCTGACTCCTCGC
GCAAGAGAATAATTCTGTAGTTAAAGACGAAATCCCATGTTTCTCAGTTACTGCTTTTGT
CATATTTATATTAATTGTCGTATTTGTATATTGATTTTGAAACCAGATATTTATCAAGTG
CTTCAGGAAATTACGT
>NODE_1507_length_151_cov_11.536424
ACACACACCCACAGATTTTCACACATACGCACACACACACACACACACATTTTTCCTTAG
ACTGCTGGCTCACACAAACAAAGATTGTGACACGCACACACAGATTTTCACACACACACA
GCCACACAACCACACAGAGACATACGCACACACAAACACCCAGGTGAAGGCGGGCCTTAC
AGTATTTTCTTTCAATTTGGCCAATACGATCGCTTAAACCc
>NODE_1508_length_128_cov_69.406250
CGCGGCCATCAGAGCCGGGCTGAAGCCCGTACCCGGGCGTGGCAGGGGGGCTCTACAGCG
CCCCCTGGAATGGGGATTCAAACACTTGTCCATATATCAAACACGCTTGCATGTAATAAT
ATGAAACGCGGTACACTTATAGATCTCATCGGGCCGAACAACTTTCGTGCTCTAAGTTTT
ACGTCAGCCCAACAGGAA
>NODE_1509_length_88_cov_98.079544
TGGGCTGACGTAAAACTTAGAGCACGAAAGTTGTTCGGCCCGATGAGATCTATAAGTGTA
CCGAGTTTCATATTATTACATGCAAGCGTGTTTGATATATGGACAAGTGTTAATGTATGC
AGACGTTATAACGTTTCGTGTTTCTCTTTTCTCGCCAT
>NODE_1521_length_260_cov_11.634615
AACATTACTGTGATGAAATCAGCTTTTTTCAACAACTCGTGATGTGTTCCAGTCTACTCA
GAACTAGTTATTGTACTTGTAGGCCTACATTTGGTCTAAGACAAGGGTCTCTAAACCTCG
TCTTGGAGAACTCCAAGCATCCTGTAGGTTTTCACTCCAAATGCAGATAATACAGCTTCA
TTCAGCTTATCAACCACCTAATTATTACAATCAGGTGTGCTCAATTAGGGTTGGAGTGAA
ACAATCAGGACAGTAGCTCTTTGGGACCAGGATTGAACATGCCTGGTCAAATAGGCAGTT
TGTGTGGCCAATGTTAACAAAGGGGACCTg
>NODE_1523_length_278_cov_8.496403
TTCTGCTTTAAAGGTGATGTATGTGGCTTTGATTAGATCAGCTATAGACTATGGGTGTGT
GGTGTACGGGTCGGCAGCTAGGTCAGTGCTGGCCAGATTGGATGTGGTCCAGGCCCAAGC
GCTTAGGATATGTAGTGGGGCATTTCGATCGTCGCCAGTCTCAGCGCTGCAGGTGGAAAT
GGGGGAGATGCCGCTGGGGCTCAGGAGGCAGCAGCTACTGGTGAATTACTGGACTAATCT
CCAGGGTCATGGGGAGTCTCACCCAGCAAAGAGGGTGCTTCAAGCGTGCTGGGAACATGG
GCAGGGCCAGCCTGTGAGTTTGGGATGGGTAGGACATGCATGGGCAAg
>NODE_1524_length_260_cov_13.130769
CAACTGTCAGCGAGATAACTGAGAAACTACCAGAAATCCTCAAAAGCTACACTGCTGACA
AAATTGTTATACATATAGGCTCAAATGACACTCTAAATCAGCAGTCTGAAATTTTAAAAA
AGGACTTCATTGGCCTGTTTGACACACTTGAATCTCTACAAGAGTCTAAAAAAGTGCATA
TATCGGGCCCATTGCCAATAATTAATAAAGGGATAGGTCGCTTTAGCAGACTGTTATTAC
TACAAAATTGGCTTGTCCCCGCATGTGCCTCCAGAGGTCTGAATTTCATCAGCAATTTTG
ACCTGTTCTGGGAGAGAAGAAATCTCTTTa
>NODE_1525_length_183_cov_14.256830
CCACTTCATCCGTGAGCCCCAAGAATGCTTGGGAGATAGTTGAGACCGACTCTGGTGAAA
GCTCCCCCGCAGGCATGCAAGGCTTTACTTTTGATATTAATTCCTTGAAAGCTGTTTCTT
TAGCTGGGGATTAGTGCGCGGAGAGCTAGGCTTACCATGCTACAGCTAATAAAGATGACA
CATCTAACACAGGTACTCTTACATACAGCCGTCTGAGAACAGTGCTTAGGAAGTTCCACT
AATTATGATCAAc
>NODE_1526_length_463_cov_31.747301
CAGAAATATCCCCATCGAACCTCCCGGAGAACCAAAGAAGAGAGGCTGGAGGGGGACGAG
CCCCGATGAAGAAGCTATGAGGCCTCTAAACTACTTTGGTTACACAAACTTTGTTTTCGG
TCTCAATAGATCAGAGCCCAGAGCTCTTTCCACTCCATCTACCATCTGCTCGTGAAGAAT
CTGTTTCACTCGATGAGCCAAGCCCAGCCTTTATTGGTCCTAATGGCACTATCAGCTGAG
CCGCCAAACCCAATTACTGCTTAAGAAGGGAGGCCACCCGAGCTAATCATGGCCGCCTAA
CCTGATTTCCTTGTGATGAAGAGAGGGGATAAAGAGCAGTTAATGGAGGGAGAATGATCT
CACAAATACAAAAAACGCAATTCATTTCTCCGGGAGAGCAATCTGTCCGATTCAGCGGTA
ATGGAGTGGAGTTTCATTAGACCTCAGGCCTTAGTAGTAACGCTGACGTCCCCTTATCAA
CCAAATGACAAAAGATTTTAGACATCAAACaggccacttttgatgtgcatgtt
>NODE_1527_length_274_cov_19.817518
CCTTGATATTGTTGGGTCTGAAAGGCCTCCCATATGCCTTCAGAGTTTCATGACACAATG
TTGCGTCTGCTTTGCAAGGGATAAATTAAGCGTGTGAAAGTCTAAGCAAAGCTCTCATTT
TCCAGTTAATCAAATCTTCCCCTAATCAAATTAGCACACATAATTCCTCTGGATGTGTGG
CACAAAAAAGGCATTATCTCCTTCTCCTGAGCTGAAAGAGAGCGACCCAGCGTGGTGCCT
CTCTCTCTCCTCTGGATGAGTGGCCCTGAATGGGGCTGGGTGGTTGAGGGGGCCAGAGGG
GGCCAGAGGGGGCCAGGGGGTGAAGGTCTGCTACTTCCCAGTGg
>NODE_1528_length_594_cov_14.318182
GATGAAAACATCTGACCGTTAACTGAAGTATTGCTAGTATTGATCTATGGGTCTTTCATC
AGAGGGGTAGTTTTCACTAACTTGTTTTAGATGAAGTTGTAATTCAACCTGTTAAAATAA
TGGATGGATTTCTAAGTTGAATTTGTGCTTGTATTCATACCGGTCTCTTTTAATCCACAG
ACCCAGATCCAGTACCTCAAGCAAGCGCAGCAGCCCAGTGCAGCCCAATTGCGCTCGTCC
ATGGTAGACCCAGCCATCAACTTATTTTTCCTCAAAATGAAGGGCGAACTGGAACAGACT
AAAGACAAACTGGAGCAGGCCCAAAATGAACTGAGTGCCTGGAAATTTACACCAGATAGG
TAAAGACAATCAAAATAACTCCCCCTCCTCCAAAAAAGCCAAGAGCTCCTCACCCCCCCA
TCTCCCCCCACCACTGCAGGCAAGCAGGAATCATGGTGCGGGGGGGAAAGGCTGAGAAAT
GCTGTACTCACCACAAGACTCAGACTTTACAAAAACAAACACACACAAAAAACCCTGCCA
TCCATGTTTTGTGTACTCTTGTGTTGTCAAACAGCTATCACATAATCTAAACCAATGAGA
AAGAGACAGTGTGGTCAGGTGACATTGTTTCAGCTCTTCTCCTCAACCCCTCGCCACCCA
GGGg
>NODE_1530_length_382_cov_18.589005
TCAGCAATTTAGTTGATTCCAGGTGTTCAATGTTAATGGCCAGTTTCTTGGCTTTAAAGC
ACAATAAAGTCAGAGAGGCTCAATTAAGGGGGCAAGGGAGAAGAGAAAGAAATGGGGACC
TGTTTATTAGACGGCAAATAGACGGCTAGTGGCTTTATGGTGTGGAAGGTCATTGTTGGT
TAATAAGTGGCCACATGAGTGCAGGCAGGTGCTGTGTTAACACCTCCCCTTAACTCTGCC
AGCAGTGGTCATTCATCAGGCTGGTGATAATGAAGGCTATATAATTAATAGCTGGGTGGT
AGAAAAAGCACACTTGAGTTAATCAGTGCAAGCCTGTTTGGAAAGCTGCAATGTGTCCTC
TTAAGAATCTGGGTAAATGGGTTTGGTTGCTGGGAACCCTGTCCTTCAATCAAAGGTGAT
GTGAAGGTATGTGTTTGTTTTATTAGTATGTt
>NODE_1535_length_71_cov_18.549295
ACACTCTGCTCTCTAATTGTCTCACTGACTGAGAGACCTGTTTGATCCCAGCATATACAA
AGACCTCTCCTCTAAATTCCCATATAGTCACACAAGCACTCCTGCCATATAGTCCAATTA
ATTAATTATATATATTTTACG
>NODE_1537_length_209_cov_141.727280
AGAGTGCAGTCGTCTGGGTTCTCAGCCAGCTTTTCCGGGGTGATGTTGGCCACCTCAAAC
CGTGCGAAGAAGGTGTTGAGCTCGTCGGGGAGTGAGGCGGGGGGGTGGGTGTCACAGCTC
TTCCTGCCTTTGTACTCCGTTATCTGCTGTAGTCCACTCCACATGCGTCTGGGGTCGGAG
CTGTTGTAATTGGACTCCAATTTGTCCCTGTAGTCTCTTTTAGCATCTCTGATGGCCTTC
CGTAGGTCATATCTGGCCCTCCTCAGAGCCTCCGGGTCC
>NODE_1545_length_338_cov_9.068048
CGATGATTAATCTCCCATGTCGTGTCTCGTTCTATTCTAAGAACGCAAGGGCTAAACTTC
TACAAGCTCAATAACACCCACAGCCAAAAAGCAGGTAAGAAAAATTGTCGGAACACTTTG
CTCATTGATTAGATAGCTATCTAATGTGCAAGGAAAGCACGCAAGTCTTGGGGTTGTTAT
GGACAATAAAACATGTGAACATGCATGTTGCACTGTTGTGCGGTGGACTTTCGGAATGAA
TAGAGCCGGCGTTTCTTCAATATTGAGGCTCCATACTTTGTTTATTGTATGATTGTTAGG
CCTGCTGGTATAAAATGAATTGCACTGTCATGCATTCAAAATTAACGAGAGTCTTCAGAA
CAGGCTCGTCCTGCCTAGTCGTCATCCTAACATAACAGTGCGTGTGCa
>NODE_1547_length_888_cov_26.256756
CTGTTAGCAAGTTAGCAATGCAGTCAGAAAATCAAAAGAGCTGCATAAAGTTCTCTAGTT
TGCAGCGGGTGATTTGTTCTTGCACACGTCAAATTTCCTTATGTAGGCTATTATAACTTA
AAAATAAAAATAAAAAATTGAAAACAAACAAACAAATATCAAAACAAAACAGTTAAATCA
ATAAATAACAATTAGAACAAACTTTTGACAACTTGAAAAATAATAACAAAAAGATGCAGT
GTTTTCAGACCTCGAAAAATGCTAATTAAATAGGCTAAGTGAATTTTAAACAACACACTA
CTACAGTGTTAACAACATCAGCAGCACGCATCCCGCTAGACCGCAGGCTGAAGAGCACAC
CCAAGGATCCATCTTGCTGTACATCCACGTCCCAAAGATCCATCGGGCTGTACATCCACT
CACAAGCGCCCTCTAGTGACGGCATCCACGTGACTCTACTGGACGTCCACTTCACGCAAT
GTTGTCAGACCTCGAATAGTGCAAATGCAATTATAGGTTAATTTTAACAAACACAATACT
ACTGTGTTAACGTAGAAAATGTTCAGGAATCAATCTGGTTGAATAATAAAAATGTGCAGC
TAAATAGAAATTCTGTTAAGCTAAGCCAATCTAGATTCTAACATCAGTGCCGCACAAACC
AGCATGCATCCCGCTATACAAAATCATTTTACAAATATGGTCTATATAGCATATGCTACT
TTTAGAAGACAATAGCTAATTACCATTGTCATATTTTTTTCTACTATCATATTTTTTAAC
TTCAGTAGCTATAAGTCATAATCATTTCATTTTGTAACAGCCACTTCTAATATTTTTTTC
TGATATTGACATGTATTGTTTACATCTTAAATGTATTGACAACAAATTGTTGGTAAAATG
TCTTCATTGTCTATCCTTACTTGCTTTATTATAATTTATAACATGTGTCCATCCTATT
>NODE_1549_length_237_cov_10.126582
AGAATCTTCTTGGCATTTTCACTGTTTTTCATTATTATGCATATCCAGGTAGAAAGTTAA
TTAACCCGATGCTTAAGCTAATTATGATAGCAGAATGCTATCAACCAAACGCTTTCAGTC
AGACAGCTGTCCAGAATTTCATTTGCTAATCATTTTTCTTTTGGCTAAGCATATGGTACA
TTTTCATGCTATCTGAGGAACAACAAACAGCTGAAAATCATTAACCAAAAACAATGAGCA
TAATATCAGGAGCAGTTTTATAAGGCTTTTGTGTCAAACAAAAAGCCAGATATTCACTCT
GTAGGCa
>NODE_1550_length_372_cov_12.416667
ACTTGTGGAAACACTCTCCTTATATTATTTTGTATCATTGTTGCATGCTAACTATAAAAC
CATTCCCTAAAAACTGAATACAGGCTATTTTTTTGAAAGAAACAAAAACAATATGCCCAA
ATGCAATCGAGGCCAGTTCTCACTGATGCTCCACTGACTGGACCAGCCACTCTCTCCAGA
CCTACTCCTTGATTAAATGCATAACCTACTACTCCCCATCCCCAATGATTTAGTGTGCCT
TTAAATCAGCTTGCGCACACATAAAAACCTCAAATAAAAATCACCAAGAAAAACCATTGC
ACTCTAACTGTTCTATTAAAATGATACCCAGCCCAGCCTTTCTTCTCTGCAATACCGTTT
ATTCCACATGAATGCATATCTTCAATTTCTTCATAGGTATGCATATAAAATATTTAAAGT
TTAAAATGTCACCGTtgaaaca
>NODE_1556_length_80_cov_39.075001
GGCGAGAAAAGAAACACGAACGGTTATAACGTCTGCATACATTAACCGATCTTGATGAAA
CGATAGAATTGTGTTCGTGTTAAGAGGCCGATCAGATAGATGTAACTATTGTGAGTCAAA
GTTATAGCGCCACCAACTGGCAGCAGGAAG
>NODE_1557_length_273_cov_50.575092
TTTGCGCCCCTTAGCGTCCACGAGTCAAAATTTCAACTTTTTTTGATAATTATTAATACT
CAGACTCCAGAGAACATTTCTGCACTGGTTTGGTTCCGATCGGGTGAAAAACCTAGGACT
AGTTCTAAAAAGTATGTTTTTAATATATTCATGATTATTTAATGAACAACTTGACTGACA
ACATTGAATCCGAACGCAAATTTGTTCAGAATGAGGAAATCTACTTAATCATAAGCTTAT
TGCGCAGATGTGTGTAACACCACGTGATTATAAAGCCAAAAACTCATCAGCGCCACCTAG
TGGCTGATTTCTTTCAAAATTCTTACAGACCTCTCTGGCCTTG
>NODE_1559_length_158_cov_25.265823
GGATATTTACAACGGTGATATACCACAAAACTTGTAGCTCACACCTCGATATTTTCTGAC
ATTTGCCTCAGTAATGTTATACTTTGGTATCTTTCCATAACGACTATCCAAAAGTATGAC
GTTTTTTAATGTGTCAGACATTATTGAAAATTGTATTGTAATCGTATAGGCTACAATTTG
TTTCAAACAAAGAGAAGATAAATTCATAATTAATGTAATATACTTTTA
>NODE_1561_length_292_cov_21.236301
TATGTGAGCTGAGCGTATTTTCCCACTCATAGAGACCACTGTTTTTACAATGTTTTCCCA
CTTCTAATATTATTGCGTTCCTCTCTCCTCTCTGCTTAAGGTTAAGCTGTATTTCACGAA
AACCGTGGAAGATTCTTCGAATTCCGAGGCAAGCACTTCAACGTCAGTAACTCCGGATGT
TAGCGACAATGAGCCTGACCATTATCGATATTCCGACACCACTGACTCTGATCCGGAAAA
TGAACCTTTTGATGAGGAGCAGCACACGCAGATCACAAAAGTGTGAACTCAAACAGGGAA
ATGAATATATATATATCTATATATATATATATCAAGAGAAAAAAGGAGAAAAACTTGAAG
At
>NODE_1562_length_282_cov_37.170212
TTATTTCATTATATTTGCAAGTTTAAAAGATTTTAAGTTTGCCAAAATTGTGGTTACACC
ATTTTTTTTTCTTAAAAAGGGAACAAATAGATTAAAAAACAGCTTTAGAAGTACGATTTG
GAAACGTTCTCCATAGTCAAAGAATGCACTGCTATATTTAACTAATTGAAGTGTATAAAC
ATACATGCTGTGTGCTAGATGTAATGCCTTTACTGCCTGTGTTCTGTTTGTCTTGTTAAA
TGAAAACCTTTTGATTATTTAATCTAATCACAGTCTTGTTTTTCCGTCTGAGAACCCCTG
GGGAGTGTCAGTAAGGACATGGGCGGGGCCTGGGATAGGGTATGGCCTATTg
>NODE_1563_length_101_cov_151.633667
AAATACGGATAAACAAAGAAATATATCAATTCCATTTAAAAACAAAAAAACTGGTTGCTT
TTCCATATAGGCTACAAAATAGCTGGGAAGAAATTTTTGATGTTCCGATCCCATGGCATA
ACGCATTTGTATTAATACGTAAAACAACACCAGACTCAAAAATTAGAATAT
>NODE_1564_length_71_cov_15.802817
GGCTGTAAGCACAACCCCCACCTGTGGACGTCGGGCCCTCATACCACCCTCATGGAGTCT
GTTTCTGACCATTTGAGTGGACACATGCACATTTGTGGCCTGCTGGAGGTCATTTTGCAG
GGCTCTGGCAGTGCTCCTCCT
>NODE_1565_length_71_cov_14.732394
TGCAGTATACGACTGATTGTTGTCCTATGGACAGACTCGCCCACCTCAGCTGTAGATCTC
TGCAGTTCATACAGAGTGATCATGGGCCTCTTGGCTGCATCTCTGATCAGTCTTCTCCTT
GTATGAGCTGAAAGTTTAGAG
>NODE_1567_length_71_cov_7.422535
AATGGCTTTCTTCTTGCCACTCTTCCATAAAGGCCAGATTTGTGCAGTATACGACTGATT
GTTGTCCTATTGACAGACTCGCCCACCTCAGCTGTAGATCTCTGCAGTTCATCCAGAGGG
ATCATGGGCCTCTTGGCTGCA
>NODE_1568_length_143_cov_11.762238
GCAGGGTCTACTCACAGGAGCTATCCCATTACTGGACGGCACGGGGGTTTTGACCTGCTT
CGTTTCCGACCTGGGCCGATGCACCCCTCCTTAGACGACCTGGTGGTCTCGGGCTCCCCC
AGGATCACCATGTCGATACCGACCTTAATGCGGACACCCGTTCGACATAGTGCGCTACAG
ACCAGAGCTCCTTAGCTCATTCGATCCACCAAc
>NODE_1569_length_383_cov_14.746737
TCTCTCTTTCTGTCTCCCTCTCTCTCACCCCTTCCCGCTTTGACATCTCCGTTTTTTTTT
CTTGCCACCGTTTCTGGGCTAGGTGATAACTGCCGGTAATAGGATTAACATTGATTTATT
TTTGCAAGAACAGAGATGTGCCAGTTCCCACTATTTATTGAACTGCCAGCTTTGAACTAT
AAAAACTGACTGCAGGAAAATACCTAATGCAGCATTTTAAGGGAAAGAAAAGCCTCTGTG
CAATTCTTCTTTCTCTTTTTTTGTTATTCCTCCGTTCTGTCTCCCTCGCTTTTTGTTGTT
GCTGGATAAAAGGGAGAATCGGTGGCTATGTTCTAAGCCCTGGTAATGACTTTATTTATT
GACGGTTTTCTTCACCTAGCAAGTTTAATGTAATTTTATGATTACATCTGGACATTGTTA
TTGTGttttagtttttttcaccttgaaatgtga
>NODE_1575_length_304_cov_116.638161
TCTGAACCATATGTCACAGGTAGTAATGGTTGGTAACACTGAAAAGAGGACGTTCTGGTG
CAAAAATTGAGTGGTGGTGGGTTTTTGTGCGTTAATCACAACCGGAGATATCATATTTCA
AAGTTTGGTTCAAATTTTTCAGAAAAGTTAACATTTGCACACACCTATAAAAATTAACTT
AAAATCAACCGTAGGTCCGATCGACCTGCCAGTTGACATACAGGTGTCCCATACATGCCT
TCCTAAAGGGTCATTTGGAATAAGAGATACAAAACAAAATGGAGTACAAAATGGCCGACC
AAATGGTCTATTGACGCATGATGATTTTACAGCATCATATTCCATGAACCGAACAAGCTA
GAAAGTAATTGTTG
>NODE_1580_length_142_cov_13.661972
ATTTGACATGACCATCTGAGGCTCCCCAACAAATGTTATGAAAATTGGCTACTAGGGGGC
GCTATAACTATGAAAAGTTTATATCTCATCAACGGCTCATCCGTTGTTTAGCAAATTTTG
AGGCTACCATCTAGGGCCACTGTTGAGGCCACCCCTACAGTGGGGTACTGATTCGTCAAA
AGGGGCGTGGCCTATGGGACCCAGTTTTGGAT
>NODE_1581_length_81_cov_257.382721
AGACACCCGGCCCGAGACCCCCAAAAGCAAGCAACACAAGTGATGCACAGTGGCTAGGAA
AAACTCCCTAGTAGGAGGGACATAGGAAGAAACCTAGAGAGAGGCCAGACTCAAGGGGGT
GGCCAGTCCTCTTCTGGCTGTACCGGGTGGG
>NODE_1582_length_516_cov_32.356590
GCACCAAAAAACCTAAAACTTAAAAAAAGAAAGAAAAAAGAACTTAAATTATGAACTCAA
AGCTTTGGGAAAAGCTAAGAGAATATTGTAACAAACTTCGTACAGAGTTCAGTCTATTAA
TTGTTTCATGTTAGATATTCTATGTGTTTACCTCAATTGAAAAAGAATGTTTTTGCTAGT
TTCAGATCTGCTGTGGCATTGATATTGTATGTCCATGAATTCCTTCCTTTTTCAGCACGT
GTTCCTCACTAGATGATAAAATGCCGTCTCCCTTAAGCTTTGTCAAAAATACATTAAATA
CTTGTATGAGGACTGTGACGTAATGTTTAAAAGGTGTTCAGTCACAAATGCTGTAATAAA
TATTTCATTTTTGATTTTTGTTAGATTTATGAGTGTTGTGTGTTACAAACTTTTAAAGTT
ACAGCAATCCTTTTTAATGGGTAAATATTTCTATTATATTCTGTATAACACAATAATACT
AATATGAATACGTATTATTATTCATTGTCATATTATTCATGTTGTTTTTAGATAATTATA
CTTATTGTTATTGCAAAGTGTTTTTTGACATACAAGCATGTCTAAa
>NODE_1584_length_615_cov_10.865041
GGGGGGGGCCCTGCCACAGATGACTGAGGCTCACTATTGGATGAGGCCACACCGGCCCGG
TGGCCAATCGACTTCTGACACTGCGAGGTATAACACAGGCTGCGAGTGAGCTGCGCGCCT
CATTCAGACTTTTCGCTGTGACTCACTAAAAAACTGTCAAAATGAGTGGACGAGGAAAAA
CCGGAGGCAAGGCCAGAGCAAAGGCAAAGACCCGTTCATCTCGCGCCGGGCTCCAGTTCC
CCGTCGGCCGTGTGCACAGGCTGCTGCGCAAAGGCAACTACGCCGAGCGTGTCGGTGCTG
GCGCACCAGTCTACTTGGCCGCCGTGCTCGAGTACCTGACCGCTGAGATCTTGGAGTTGG
CCGGAAATGCTGCCCGCGACAACAAGAAGACCCGTATCATCCCCCGTCACCTGCAGCTGG
CCGTGCGTAATGACGAGGAGCTGAACAAACTGCTCGGCGGAGTGACCATTGCTCAGGGTG
GTGTTCTGCCCAACATCCAGGCAGTGTTGCTCCCCAAGAAGACCGAGAAGGCAGTCAAGG
CCAAGTAAAGCGTTACACTGACTTGACGTCACCTCAAACCCCAAAGGCTCTTTTAAGAGC
CAACCACTTGTCTCTCGAAAGGCGCAACATTTCCTACCCTGTCTGCCACAACGTGTCAAC
GTCTGTGTCAGCGTCTGTGTTTGTg
>NODE_1586_length_270_cov_12.537037
AAACATATTTTTCATTAGATAGATATCTAGAACATAAGCCTAGCATAGGATATAGCCTGT
ATACTCAGCCGATGGACTAACTGGAACAACAGTATGAGTGCGTAGGATTCCCAGAGGAAC
TCTGTCTAAAATTCTGCTCACCCGCCGAAAGACCGCTCATTCGCCAACACTCCCGCTGGC
GGACCGCCCGTTAAACGATGAGCAAAAAGCTAGTGGACCGTCAGCTGTAACCGCCGGTGG
TCCGCCAGCTCCATGTTTGCTGGGTTGCGATCTAGATAAGATATGTCACGACGTTGGTTA
TTAATTAAATCAACCCAGGATTTGCCAATCTAGTGACGAG
>NODE_1588_length_156_cov_30.089743
CCATCTTGGATTTTTCTGTACAGTGAAGATTTGCCAAAACCTATAAAAATCATCTTAAAA
TCAACAATAAATCAGACTGACGTGGCTTTCGGTACACATATTTCTTATACTTACATCCCT
ATAGGGTGATAAGCACTAAGAAATACAATTCAAAAGGGCAGACAAAATGGCCGACCCGAT
GGTTCACTAATACATGCTGACCTCACAATGTCATATCTGCTGAACC
>NODE_1592_length_162_cov_12.160494
TACCACCCTCATGGAGTCTGTTTCTGAGCGTTTAAGTGGACACATGTATATTTATGGCCT
GCTGGAGGTCATTTTGCAGGGCTCTGGCAGTGCTCCTCCTGCTCCTCCTTTGCACAAAGG
CGGAGGTAGCGGTTCTGCTGCTGGGTTGTTGCCCTCCTAACGCCTCCTCCACATCTCCTG
ATGTATTGGCCTGTCTCCTGGCTGCGCCTCCATGCTCTGGACACTACGCTGa
>NODE_1595_length_210_cov_10.847619
TGGGAGACCGCCTGGGAATACCAGGTGCTGTAAGCATTTTCTTTCAAATTAATAAAAAAT
ATATTGTCGACTTTTAAATTGGGCTGACATCATTAATATGAGGACTGTGTTAGAATTCTG
TACTCGCTTACGGCCATACCACCCTGAGTACGCCCGATCTCGTCAGATCTCGAAgctaAG
CAGGGTCGGGCCTGGTTTGTACTTGGATTATAGACCGCCTGGGAATACTAGGTGCTGTAA
GCATTTTCTTTCAAATTAATAAAAAGTATATTGTCGAATT
>NODE_1596_length_131_cov_27.938931
CCCGTCAGACAAGCTCGGCGACAAAAACTGCCCAAAAGCGCCTATACTTCCTGAGGAGAC
TCAAGAAGTTCGGCATGTCTGCCAGGATTTTAATAAACTTCTACAGGTGCACTATTGAAA
GCATCCTTTCTGGTTGCATTACAGCCTGGTACGGCAGCTGCTCCGCTGCTGATCGCAAGG
CCCTTCAGAGGGTGGTGAAGT
>NODE_1597_length_289_cov_18.006920
CCTGCTGCTAGAAGAACAGCAATTAAGGTTTATGATTAAGGAAATCAAAAAAATGTAAAT
GAATATAATCCTTGACTCTGTTGACAATCACTCCCTGGGCTAGACGAGTCTTCTCTCTGC
CAACGCTGCTCGTGACGAGACCGCTAGGCTGGAGGAGAGGCGAGGCATCATAGAGTTCCA
TGTCATAGGGAACTCTCTTTCCCAGAAGTCCAACAAGAAGATTCTGATGTGGCTGGTCGG
CCTGCAGAACGTCTTCTCCCACCAACTGCCTCGCATGCCCAAAGAGTACATCACACGGCT
TGTGTTTGACCCGTACGTAATCGCTGTCTCCCTCACTGTCCTCCGGAGAGCCTTTTGAa
>NODE_1599_length_74_cov_102.905403
AGTCATTGAGAATAGAAAGGTTTTATAATTATGTGAAGCATCACAGTAGAGTAGAAATTT
ATATGGCTAATAGTAACCCAATATGGCTTTGGTTAAAAGATAGATGGACGGTGTTGGGTG
TGGATGAGGTGTGGAGCAAATGAA
>NODE_1601_length_239_cov_35.225941
GGGGGGGGCATCCTCCAAACCAATCAGAGTGCTGGCAGTTCAATTACAAAGAAATAAAGG
GACATTCATCATTCAATTAGGCACCTGTCAGCTCTCACAAAGGAAGAAAACTTCTAACCT
GGTACTCCAGGGAGAAGATGCTCAGAAGAGTGGACTGCGAGTGACTGGAACAAATAAAAG
AAGGACAAAGTTAATTACCAGAGTGCATTGCAGAGACAAAGGGGGGAAGAGCAGAGCTTC
AAAGACGAGGCTGGCTTGGCTGCCCTGTAATCTAAAAGAACATGGAAACAAGTGTGGCAA
AGTTGTTCc
>NODE_1602_length_80_cov_18.787500
GTTTGACAATCTGATTGTTAATCTGGCTTTCGAAGACTTTAGAGAGACAGGGCAGGATGG
ATATGGGTCTGTAACAGTTAGGGTCGAGAGTGTCCCCCCCTTTGAAAAGAGGGATGATTG
CAGCTGTTTTCCAGTCTTTCGGGATCTCTG
>NODE_1603_length_299_cov_8.846154
CCTACTGTACCTCTCACGGTTGCAATGGACATGTCCCCGCACTTGCACAGTAGCGTAACT
TCCGCCTCCTTTTCCTCAAATCCTACAGGCACCGGGACGCCTTGGACCTTAAATAAGAAC
TGTCACCCTGGGCAACTTGCAGCAATGCCTCAAATTTCCTGGCACTTATAATTATTTCCT
TCATGCCTGATAACCAAATTACAATATGGCAGGTCTCCCTGGAGCCAAAGGATTGTTAGT
GCCAGCTCACAACATACTTTCAACTGATGTGGCATTTCATGTACAGCTGCCAATCAAACA
CAGCACAGAAGGGAGAGATGTAAATGAGGGCGGACCCGACGGTGTTCAATTACTGCTCTG
AGCCCTGCa
>NODE_1608_length_206_cov_9.563107
GTCGGCAACACTGAACTGTGTAATACCTTTATCCAAATCAGTCAAGGGTCATGTCAAACT
GTATTTTCATGTTTGTCATGTTTATAATAAAAATATATAAATTGCTGTCATTTCGTAAGA
TTCTTAAATTGAGAAATTGTGCAAGTGGTCTCAATCTTAAAATAAGAAAGATAAGCTTGT
TACTTTGCTGGGATAATTTGCAAAATATATCCACACCTTATTAATAGTTAAATCAAGCTT
GAAATTAGTTGGTAAATCTAATTTTAAAAAAGTTAg
>NODE_1609_length_96_cov_8.583333
AGCCACCTGGGAGACACACCAAACATGTGGAAGAAGGTGCTCTGGTCAGATGAAACCAAA
ATTGAACTTTCTGGCAACAATGTAAAACTTTATGTTAAGCAACACAGCTCATCACCCTGA
ACACACCATCCCCACTGTCAAACATGGTGGTGGCAGCATCATGGTT
>NODE_1612_length_116_cov_12.750000
AGACAGGGAGGATACAGACAGGGAGGATACAGACAGGGAGGATACAGACAGGGAGGATAC
AGACAGGGAGAATACAGACAGGGAGAATACAGACAGGGAGAATACAGACAGGGAGAATAC
AGACAGGGAGGATACAGACAGGGAGGATACAGACAGGGAGGATACAGACAGGGAGGATAC
AGACAG
>NODE_1613_length_71_cov_142.845078
GATATACATGGCGGAGGCTTAACCAAGCGAGTCGTCTTGATTATTTTTTGACGTCATTTT
CTCTTGCACCAAAGGTTAAGAAAGTGTTGATAGGGGAACGAATGAGGTCGGATCACCATA
TAATTGGTATATATATTGTTC
>NODE_1614_length_91_cov_200.835159
GTATCCCACACAATAAGCGGGTCTGCTGTACCTATGTTATGTTCAAAAAATTCTACTATA
AATTGTTTAGTTCTGGCTACAAAGGAGTTATCCTCCAGTAAGCTTTGATTAAATTTCCAG
TACCCCCTTCCCCGTGGAATTTCTGTAAGAACAATATATAT
>NODE_1615_length_147_cov_18.319727
GGCTCTAGTTTCAAAACTATACATCCCACAGCTTAGACACTTATATCGTTGGAATCCTAA
GAACCAGGCCAACATTGTGATATATAACATGTGCATGAAACCCTAAAACTGTAGACACAG
TGACGAGATAGAAATATAGTTGTTTTGAAAGCTGTTAAAATGCCTGTTTCAATGAATGTC
TATGGAGAATGTGAGTTCCAAACAAATGATCATAGTG
>NODE_1619_length_333_cov_10.057057
GTCTACATTTTACAGAAAACATTCGTTTACTCACCATGGCTAGAGTTAAGCCATGGTAAG
TAAACAAATGTTCTTACAATTTTGTCGCTAGCCTGTGGCTAACTACTAGCAGCTGGCTTC
GTGTAGCATGATACAGGTCCATGACAGATACAAAACTATTAACCTGCATAGCTTAATGTT
ATAGGCTAGTGTACAGAAAACTGTTCATGCAATCCAGGATTTCGAGTTTAATCTTTAAAC
AGAAATGGATGATATTAAAGATGACTTTACCTTATATGAAGGGAGCACTACAAACACGAG
CCTCTTTGATTGTAGCATTGTCCAAGTCTGCCCGTTTAGCTTGCACCCACAGGTGTCATC
TATTTTTTTAAACTGATAAGATCCTGCAGGAATCCTGAAAAGc
>NODE_1627_length_149_cov_13.671141
TACATACATACATACATACATACATACATACATACATACATACATACATACATACATACA
TACATACATATATACATACATACATACATACATACATACATACATACATACATACATACA
TACATACATACATACATACATACATACCAGCCGCGGTCGGTGGATCTTAATTGGGGAGGA
CGGGCTCGTATTACGCTCGGAACCGGAGTGAATGGAATG
>NODE_1628_length_423_cov_15.160756
TCCCTGTACGATAGCTCTGACAAAATGACAAAAATGTAAACGTTGTCTATTGATGCCCAT
CTATAGACCCTGTAACAGAGGGCTTACGCTCTGATGAGGGGACGGGAACAACAACAACGT
GGAGATGGGGAGGAGAGGCCTGCCCTCTGTGGCGTTTCAAAGAGACAGAGGGAGGAACGG
GGTAGTTGACAGGGAAGAGGGGTGAAGAGCTGCCTGCGATATTATCAATGTGCCTCGTCA
GCTGAAAACGCAGTCCCAGTTGAACAGGCACCATACCAGCACAGCATGACAGAGGAACTG
AACACTGAATCACTGTGTAGTGAGACGGAGAAGACAGCATGAACTTAGATGCACGAGAAG
ATCAGAGGAGAAGAATGACTCAGGCTAGAGAGATGTGAAGGCAGAACGATGGAGACAGAG
AGAAAGAGAGAGACAGAAGCGTTACAAGGAGACCCTAACAGGTAGGAGTAGGAAAGCAGA
GCGTGCAAATACa
>NODE_1629_length_144_cov_109.131943
TTTTTTTTTACTGTGACCACGGAATGAACTCCTTCACATATGTGCCAAGTTTGGTGAAGA
TATCTCATTTACTTTTTGATTTATAGCCATTTTAGTAAAATAGGCTCCTCCCACAGCATC
CATTTTGCGCCCCTTAGCGTCCGGGAATCAAAATTTCAACTTTTTTTTGATAATTATTAA
TATTGAGACTCCAGAGAACATTCCTGCATTGGTT
>NODE_1631_length_397_cov_41.045341
AACGCTATCGGTGTGTTTATAGGTGCAGACATGAGGCCATATTCGGTTGTGCAAAAGGAG
GACTTTAAACATGCTGAAAGTGTTTGAGCCATGTTACGACATCCCATCGCATACGGGACA
TAGCCTACTAAAAGGCTTAATGTGAAAAAACTTAACGTGGTTTTAATGTACCTAAACAAT
GGTCAATCATCACCAAATTTCTCATGGCCATTTCTTGTTATGAACACTTAAGCCTGTCAA
AATAACTAACCGAAATCCAACGATTATATAATTAGAAGACGATTATATAATTTCACCTTA
AAGTTTTCTTCTTCATTGGCTCCTATGGCGAGGAAAAGGCTTAAGGTGATTTAATGTACC
TAAACAACGATCAATATTAACCAAATTTCTCTCTCATATTGCTCATCATAACCACTGAAA
ATTATAAAAACAACTAACCCAAATTCCAATTATTTTATATATTTTTT
>NODE_1632_length_76_cov_9.407895
TAATGGTCTCTACGGTCTCTAGTGGTCTTCACTGATATCTACTGATTTGTACTGGTCTCT
ACGGTCTCTACTGGTTTTCACTGATATCTACTGATTTGTACTGGTCTCTACGGTCTCTAG
TGGTCTTCACTGATATCTACTGATCT
>NODE_1637_length_256_cov_21.742188
AAAAAACATACCCAAAGTTAAACTCTTGTTACACTGGACCTGAGGCAAGTACAAACATAT
GGTTGATGTTTTTTTAAAGAAAAGACCTTGACATTTTTGGATATGTAAAATTCATTTCAA
ACAAATATACACAGTGAATATGGCACAGGATGAAATAAAGAAAATGCATAATTATTTTCT
GTTTTTATTTTTCTACATCCTCTTTGAAAGAACCCTACAAAGCTATATATTAAGATAGGA
TACTGGATCCAATTCAAATCATGTTGTTAAGGGGCTGGCCACATAAGTCTAACATTTTAG
ATTGATTGAGTGAACAGCCAATGAGC
>NODE_1641_length_172_cov_13.401163
ATCTGGGCGGGAGCTGTTAGCGCAAGCAAGGCAGGCAGAGTTAGCGGGGTCCAGAGAGGG
AGAAGTGGAGTGGCGAGGAGGAGGAATTCACCAATTAACTTGTAGTTGAGGATCGAGGTG
AAGATGATAGTGATGAATAGGGTCATAAATCACATAATTGCATTTGTTTTACCGGGTAGT
CTTCATTCTTTCGTGTTGATGTGTTTCGGGCAACAAGTTTCATAGGCTCGATGGATatta
cc
>NODE_1646_length_529_cov_21.158791
TGAGTGAGAAAACAAACATGGGCCTTAGGAAGTCATGATGCCAACAGTGAAAGTGAAATT
GTGTGTGGTGGTTGTGGTTGTTTTCTCCTTCTTCTGCTCACTCTCCTACTTCCTTTGTTC
CGCTCGCCTAATCCAGTATGTGTGGGCCGGTAAGTTTAATGGAAACAATTTATTAAGTCC
GGCTTAAAATGCCATCTGCTGCTAAGCCTCCCAAAGCCGCTAAGCTCCTGGTTTCGCCCG
GAGCTCGCTGTGTTCACGCTTACTGTAATGCGCTGTTTAAAATGAGCACAACGGGTCAAA
ATTAATCAGGATTACAAGGTCACAAATCCACTTCAGAAATGGGTTTTCACCAAATCTTTC
TCCCCACCTATCCCATGATGCCCCATGTTTGCCTCAGGAACAAATTGGGTTCGTTGGTCC
ACTCACAGGGAAGCCCTGGCAGACTTGACCGAGCCAAAATGGCCTCCGAAGTAGAAAGAA
ACAGTGAAGAAATAGATTGCAGTTTCCTGTTCTCACTAACGTTTCTGTGCTTTCCAGTTT
CTGGTAGGTTAGTGGAAGCTCCTGTTTTCCTTTTCCATAGGACCTTGGCTTCAGATTCg
>NODE_1653_length_297_cov_23.909090
AATCCGAACACATTTTAAAACTTCGGATGTGGTGAATGCAATCTGTTTTCCACAACCAGA
TGAATGGCACACCAGGTCTTGCTTCGGTAGGCGATGGTCATTCAGTTTGGATACCTTTAA
TTATAGTAAAAGACAAACACTTAGTTAAAGCATGGTAGATCACAATTAATTATATTAATG
AGCTTGTACATGAATGTATGCTTCAGTTGAGGACTTGCAGTATTAAGTAAACATACTACT
ACATGTCAAATTTTATCTTAAACAATGTGTATTGTACACATTTTTTTATATGTACATTTT
AGTAATAAACAGCATTTCTACATATAGATTGTAACATGTGACTCATCTTAAAGACAGACT
AATGTGC
>NODE_1656_length_534_cov_27.086142
ATTTGTAATTTGTGGTGTCAGTCCTTACAGTAAAACAGACAAAATTGTAAGTCAATCGTC
CTCTTTTTTCACATGTTCCTCCAGCTTAGGCACAATGAAGTCTTGCTTCATTAAAAGTGT
ATTAATCTTGTCTTTTGTCTCCAGGGATTCACCTTATGATGATGTTGTGTCTTTTTCTTT
AAATTGTTGTAGGAAAAAAATTGCCCAGATTTGGTCCCTGTCAGTCAGAAATAATTGTGT
GCTTAATCTTGTCCCTGATGGATGACTTGGAGTTCAGCAATGGGCCAGCTCCAATGACAA
ATACAATATTAATATTCATTAACTGCTTTGACAATGCTAATTTTGATGCAGTGGTAAAAG
GCCTTCCAAAGTTAGCGGCCAAAGCATCAGAGCTGCGCGAGGTGGCAAGATAATTTGTGC
TGGTTTACTGAGCTGAAAGCGTTTAAAGCCTTAAGGAAGGGAAAAAAGCTAGGTACCACA
AACAAAATAAAAGAGAAAAGGAAAAAGTTCAGACGCATTGGAAACCAGGACTGCGGAAGT
AATACGATCAAGCGACGGCTACACAAAATTGACACCTCCAATGCCGCATCTTTGAGCAAA
TATa
>NODE_1658_length_236_cov_38.771187
GACATCTAAACAAGCTAGCTAGCAGGTAGCTATTAACTAACGTTAATAATGTAGGTAGGT
TAGCTACATAGTACTTGTGCAGCTAACTACTTTCACAGCTTTTAGTTAATAACTAGCTGT
AGAGAGACCTTGCTCATTAAAAAGACACAGATAGCCATAGTTGTTAAATGCATAGTCCTA
TTTAGTGCTTGCACAATTGTGTTATTCAGCTGAAATCACGTTATGTACTAGGGTAGGCTG
GACAGATGATTTTTTAACAACGCTTTTCCGGGATGAAATTTAGTTCATTGCATCCGTCAT
GGACTG
>NODE_1659_length_283_cov_12.989399
AAAATGTACTCAAAAATATCAAAAGTAAAAGTACAAAAGTACAAAGAGAGAAAAAAGACA
GAAATACTTTAAATTTTAACCATCACTAAAATCCTTTCTCCACTTGCTCCCTCCCTGTAC
CTTATTGCCCACTTCTTCCCTCAACTCGTTTCTCCTCTCGCTTCCATCCTCCACTTGCTC
CCTCCCTGTACCATATTGCCCACTTCTTCCCTCAACTCCTTTCTCCTCTCGCTTCCTTCC
TCATTGTCTCTCTTCCTCTCCATGTCCTCTTGCTCACTCTCCCTTCTCCGCTTCCTTCAT
CTTTCCCTCTGCTTTCTTCTCTTCCTTCTTTTATTTAAAATTGAAAACCTTGc
>NODE_1669_length_324_cov_34.052467
CGTGGAGGAGAGAGGAGGAGAGGAGAGGCGGCAGTTATTAAAAGCGATTGCATTTCCTCC
CGGATGTCTCCAGAGAGGAGAATCAGTGGAGATGTTAAACCTTGCTTGACACCCCAGTTG
GATAATTGTGGGTGTGGGAGCTAATCAGCGGAAGATGTCTCCTCAATTTAAATCTTGTCA
GTTAGTCGAGATTAGGCCCTCCTGTATCGGGCGCCATTAGCTTTGTTGCATGTCAATGTG
CAAGTGAAGATGTTCGCAAGGTCCGGCTGCAAGGGTAAAAAGGGGAAAGCCTGACTGTGG
CTACACACAGGCAGATTTATTCAAGCTAAAACCCTGTATGGCCTTTTCTGGGTAAACCGT
AACAAAAAAATAAAACAACTGGGAATTTATGCAg
>NODE_1670_length_71_cov_12.154929
GAGGGAGGGTCCTGCCCCCATACACATCGATGGAGCTGAAGTCGAGAGAGTTTCAGAGTT
CAAGTTCCTCAGTGTGTTCATCAGCGACAACCTCACATGGTCCAGACAGACAATCTCGGT
AACAAAAACTGCCCAAAAGCG
>NODE_1672_length_407_cov_23.130220
GTGTTGCCAGGAGAGTCGTTAAGGAGATCTCATCCGTCTAACCTTAAACAAAGACCTATA
TTTCCCTTCGAGAGGGACAGCCCACAAAATTCCCGCTGCATACAAAGAGCTCAAATCACT
GGCTGGGATAGGAGGAAACAAATAGTACATTAACACTTAGATTGAAACATCACCATGGCG
ACTCGGCGCATCCGGGCTGTCACAAAGGACTGGGTTATAACATTTGAATATCTTCCAGAG
GGGGAGCAGTCCTAGAACCCCGTGGAGACAGCATAACCTTTACAAGTACGACTACCAAAC
TCCCTTTATGGGTGGATCACAACCAAACAACACGTAGGTACAGGTTTAAATGTGTGACAT
ACATTGGGGTTTCCCCCTTTCCATGAATCTTAATTCATCCCAGGAGGGATGAGAAACCAG
CTGTTGAAGGAGTCACTATTTGGATCTTATAAACATTAATTTCCCACTACAGATCGC
>NODE_1673_length_161_cov_10.857142
TGTCAGGGAGCTGGAGAGGCGTTAAGAAGCGCTGATAAACCCACTTAGATCCCTTCCTGG
CCCGTCACCCTGGCCTGCCAGGCCGCTTTAGCGAGGAGCTGATCTGTGACGGCCTGCCAC
TCAAACTGAGAGCTTCTGAAGGCTGACACAATGGAGTGAGCGGCGCGCAGGGGGGAAAGG
GCTGGGGGAAAGGGAGGGAGTGATTCTAGGGTGCTAGGTGGTGCAGGAGAg
>NODE_1675_length_601_cov_21.757072
ACCTTAACAAGTTATATAAACTCATTATCATCTACACGGAGAGAAGTGGAGGAGGTAAAA
AAACGGTGGCAAGAACAAAAGAGAAGGTTGCGTACAACCGGGCACAATCGAGGAGAACCG
GTTCAGGTCCACCAGAAATAGACACGCTAACTACTACTGAAGAGGTGAATGAGAATGAAG
GTATGTGTGGTTTGTAATACTGTTCAGTTGGCGTTGTTTGGCATATATGTTCAGCCTATA
TCTTTAATATGTAAAGTCAACCGATGTGGTTAAGTAATTAAAGAGTGTTATATAGCTAGG
TCAATAATCGCAAATTGCTTATCAAAAATGGAACAGATGGAGGCATATGTCTTTCTTGAG
CCAAGTCTATTTGATGCTATGTTTGGAAGTTGTTGCTGTCACTTCTGCCATTGACGTAGG
CTATATTTGAACACACAGGGAAATGCGCTTGCTGGTTTACACCTGCTTTTAAGAGGCGGT
AAATTCCCCCCGCAGAATAGAGGCGCGCTCTTACTGGCAGTCTTTGTAAATACCACGGAA
TATATAATTAGGCGCACTTTACCGTATCCTCCCACCTTTTTGCGTGGAACTCCCACTTTC
CCCATGACCCTCCCACGAACGCATATTGAAAGCGCAACTTGTCTCTTGTCGCTCATGTGG
CACGCAATCTG
>NODE_1677_length_324_cov_26.462963
GATTGTCGGTTTTTGTAATGTTAACCCTAACCTTAATTCTAACCTTAACCTCAGTAACGT
CATATCTAACCTTAACCGTTAGTAACCTCATGCCTAACCTTAACCGTTAGTATCCTCCTA
CCTAACCTTAACTGTGAATGTTGCAATATAATTTCGAACGCTATGGAATGTATGGAATGT
TCTCGCATAAATCCGCTAAACGAAATGTACCGGAGCAACGTAATTCAAGTACAAATATAG
CCTAATAACAAAACGTGCAGTTCAAACGTAAAAACACCCTAAATAGGTTGGCATAGAACG
TAATTTAGGTTTTCAAAATAGTTTCCTGAGAACGTAATTTGGGAGAAATTCTGAGATTTA
CGGTTGTAAAAGTCGCAAGTTTATATGTCCGTCC
>NODE_1686_length_452_cov_11.789823
TCACCCTGTTGTCCTCTCCACTCTACCCTTTTATCCCAGTCACCCTGTTGTCCTCTCCAC
TCTACCCTTTAATCCCAGTCACCCTGTTGTCCTCTCCTCTCTCCTCTCTACCCTTTTATC
CCAGTCACCCTGTTGTCCTTTCCACTCTACCCTTTTATCCCAGTCACCCTGTTGTCTTCT
CCACTCTACCCTTTTATCCCAGTCACCCTGTTGTCCTCTCCACTCTACCCTTTTANNNNN
NNNNNNNNNNNNNNNNNNNNNCGTTGTCCTCTCCACTCTACCCTTTTATCTCAGTTACCC
TGTTGTCTTCTCCACTCTACCCTTTTATCTCAGTCACGCTGTTGTCCTCTCCACTCTACC
CTTTAATCCCAGTCACCCTGTTGTCCTCTCCACTCTACCCTTTTATCCCAGTCACCCTGT
TGTCCTCTCCACTCAACCCTTTTATCCCAATTACCCTGTTGTCTTCTCCACTCTACCCTT
TTATCCCAGTCACCCTGTTGTCCTCTCCACTCTACCCTTTTA
>NODE_1691_length_71_cov_14.704226
TTGGTGCCCCTTTGGAAGTGTGTGTCTTGGCAATGTGGGTGGGTCGGAAGCATGCCTGCT
TGCTCCTGCCCGAGGCTTCCTTGTGCAGGACCACGTCTCTTGTCCCCCCCCGTCTCAGCC
CCAGATGTTATGCTGCAATAG
>NODE_1692_length_267_cov_24.022472
TCCTAGACTAAAGGGCATAGACTCAAGTGTCTTATATCAGAGGAAAGCTGGACTCCTGAT
GAACAAAACGGAAATCTTCGATTTCATTTCCACATGATAGATTTTCCGCCATTTTGAATT
ATGTCAAAAAACTACTTTTGCGAACTAGTCCTAGGTTTTTTGCCCGATCGGAATCAAACC
AGTGTAGAAATGTTCTTTGGAGTGTGAATATTAATAATTATCAAAAAAAAGTTGAAATTT
CGATTTGCGGACGCTAAGGGGCGCAACATGGACGCTGTGGGAGGAGCCTATTTTACTAAA
ATGGCTATAAATCAAGAAGTAAATGAGATATCGTCAC
>NODE_1702_length_77_cov_44.909092
TCCAATAGTGACCCAGCGGTGGGGTTAAGGTTGGGTTATTTTTTAACCCAGCAGTTTTTA
GAGTGTGCTACTACAAAAGATTCATACATCAGATTATGTCTAATTCTAAAAACATTATCA
GTTATCAATTTGTGGGAATTTGTAATA
>NODE_1703_length_105_cov_22.876190
TCGAATGCGGACGGAGTGCACACTAGCCCTAAAATGACCCAGCAGCAAATGAATACAAAT
GTTGAGAAATTACATTCCTATATCATTTAGTACTACAGCCTACAGCCATGTGATATTATT
ACAAATTCCCACAAATTGATAACTGATAATGTTTTTAGAATTAGACATAATCTGA
>NODE_1704_length_86_cov_8.790698
CAGCTGACCTACTCTTTAATCTTTAGTGATCACAGGGTCAGGCTAGTTAACACTCCTACT
CTTATGGTAAATAATAATGTGTGATACAGCTGACCTACTCTTTAATCTTTAGTGATCACA
GGGTCAGGCTAGTTAACACTCCTACTCTTATGGTAA
>NODE_1706_length_334_cov_21.344311
CCGGTGGCCCTGGACCCAGGGCGGCCCTCTGAACCCTGGGGAGCCCTCAGCAGGCAGACG
GGCCACACGGACTGCGGCACTAACAGCAGGATTACTGGCACAGCGGCGTAATAAACTTTA
TTAAATAATAAAACTTATTATAACTGTTAACCCGATTTAGTTCATTCTTTGAGGCTTACA
CACACATACACACACATAAAGAGGGGTGGATATAATAAGTCTTATACCGTACATAAGGCA
AAGCCTACAAAAGCCATCGCCTTACCATTGACTTTAATTGGATTTGAAAAACGGGTTGCA
AATTATAGCATTCTCTACTTCTAACTTAGTAAAATAACTATAAAAAAGAAGAAAAAAAAC
CTGTGGACTGAAAGTAAATTAATCTGCTTTCTGCCCATGCTTAa
>NODE_1707_length_181_cov_78.635361
AAATATCATATTGTAGCAAAATGGAAATTAAGTTTCAGATAGGAAGAAATATGCCTACAG
TATTCATGTACACTGTAAATCCGAATTCGCTCAGTCAACCTAAAAATTTTTTGGAAACGG
CTTGCACTTAAAACTTTTAGTTTAGTAAACTATGGTAACATGAAAATATTGAGTACACTA
AACACAAAATAAATGTGTCACATGACCCTTTTTTGACTGTGAATTTATGTCTGGTGAACT
TAACTTTTTTT
>NODE_1709_length_281_cov_20.120996
TTCTGCTTTGTCGTACCAATACCACTATCTGTTCCTAAGCCCACTGAGGCCATGCTTGGC
CCACAGCCACTAAAAGAGATCCTGTGGTTGGTGTCAGTCCAGTGATCTTCACCCATTTTC
CTTCTTGGACTGTAAGAGTTCGATGCCACCTCTGTCACACATCTCGCCCTGAAGCAAACA
GGGATTCACACTGCTTAGTAATATGAACTCCCAAGAAAAACTGAAAAGAAAAAAAATCCA
CTATTTCAGGCTCATGTTAAATGTCCCTATGTTTTTTAGTGATAGTTGAATGGAGATTAT
CCATTTCGGCTTGTATTTCATTAGGGGAAAACTATTCTTACTGGTGAAATa
>NODE_1710_length_106_cov_55.481133
ATTTGTGGCCTGCTGGAGGTCATTTTGCAGGGCTCTGGCAGTGCTCCTCCTGCTCCTCCT
TGCACAAAGGCGGAGGTAGCGGTCCTGCTGCTGGGTTGTTGCCCTCCTACGGCCTCCTCC
ACGTCTCCTGATGTACTGGCCTGTCTCCTGGTAGCGCCTCCATGCTCTGGACACTA
>NODE_1713_length_71_cov_9.450705
TACAGTATACTGTTATGGAGGAGCAGATCATTATATCTGGTTATACAGTATACTGTTATG
GAGGAGCAGACCATTATATCTGGTTATACAGTATACTGTTATGGAGGAGCAGATCATTAT
TTCTGGTTATACAGTATACTg
>NODE_1719_length_179_cov_15.821229
TATGCGTTTTGTTCACCCAGTGCAGTTTTCGTGATAAAGCCTACTTTTTGCAAAGGGGAA
AAAATCTTTATCAAATACCCACTCCATGCCTTTCAACAAACCAAACCCATTACCTCACGG
CAGCTTTTGTTGGCCCTATACAACAGAGAACAAAATGGTTATTCAGGAGAACGCTTTAGA
TTTTTATTGTGGGTTGAATTCACAAAGAGCAGTGTTATTGTATTAAAAAGAACCATCTGT
ACCAGAAac
>NODE_1721_length_113_cov_29.884956
ATCGGATGAAAATTGCGTAAATTGCGCAAAAATAAATTTGTGTAGCTAGCTACTTAAGTA
TAAACTTTGCTATATCTCGGCCAAAAAAAAAGCTATCATCGTAAAACATTAGATTCTTGT
TTGACATGACCATCTGAGGCTCCCCAACAAATCTTATGAAAATTGGCTACTAGGGGGCGC
TAT
>NODE_1722_length_433_cov_13.168591
ATTTGTAAGTCCTTCCACTGTGCTGGGATGACAATGGGGATTAGTGCCAAGGTTCTTTAA
ACTGTTTTTTTCTTGGAGGGGGGAAGAGGAAAGCTTTCTTATCAGCGGCTACAGGATACT
GCAGCAGCCAATTTTCCTTGACTGTCAATTAAAGTGGGGATCATTCACTTCAAGGGTATA
AATGTTCTAACACTGGTATTACGATGGGAAGCTAAGTCTCTGACAGATGTTCTAACTTTA
ATTCTCCACTTGTTTTTTTGTGTCCTTTAATTAATTTATGTATCCTTCTATTCAGAGGTT
TTTAATTTTTCTCTCTCCATTCGTGGTAATCTCCGTTGCCATGGTAGTTGCGAAGACAGA
TTCCGGCTCGTCACTCTGCCGTGTGTTCCTAGGAGGTTCAATCGGCTAATGTATTCAATA
TCAACATAAATGAAAGGTAAACACTATCTAATGGTGCGTGTGTTTTTGCTATACCAACTC
CTCACCACTGTCTACTCTTTTCt
>NODE_1727_length_347_cov_10.262248
ACAGCATTGTGGAGACTGAGAGTGAGAGAGCGAGTGGAAGAGAGAGACATAGAGCGTGGG
AGAGCAAAAGAGTAGAGGGACAATGGAAGAGGGAGAGAGAGTGGGAGAGTGAAAGAGAGA
GAGAGAAGTGTGGGAGAGGAGTGTGGGACTAAAGAAAGCAGTTGAATTATGACAGTCATA
ATCTATGCAGAGGGGCCTTTCCTGTATAGGTCTTTTCCCATAGCTGTGATCTTTTCAATT
TACATCAAGGAAAGATGGCTCTGGATGAAAGGCGTGGGTCCAAGGAGCGTCAGGCAGGCC
GGCCGGCCACCACGCAGGGCAGACACAGGGGCTCATTATACCACGCCACAGCCTCCCCAG
AACAAGGACTGAAGTGGCTGGTGTAAAGAGCAAGGGGTCAGAGGTCGGAGCAGAACa
>NODE_1731_length_115_cov_30.582609
CTCTTCACCCGAGTGTCCAAAACATACGGCCTCAGATCAGATGAAACGATTATAAAATCG
ATCATTGACCGTCGGCCTAGGGTGCTCTGGTACCAAGTACACTTATGAGCATCCTTATGT
TCGAACATGGTGTTCGTTATAGACAATCCATGACTAGCACAGAAGTCCAACAACAAACAA
CCACT
>NODE_1732_length_186_cov_18.758064
TTTGAGAGAATGCTTAATACAGGACTTTGTAATGGTAGCTTTTGGAGTCAAGGCACAGAT
GCGATGTGCAGAGCCATACTGTAATTAGAGTGAAACGCTGTACAGGTTTTCCACTAATTA
GCAAATTATGCTGAAAATAGAATCAAGCTAATTAACAGTTATTATGGCATTTTTGAAAGT
ATGACTTTAATTAGCAAAGTCCTGACGCAGGCAATTTCAAACTAGTCTCCAAGAAGAAGG
ATAAAAGAAGGGGGGg
>NODE_1733_length_305_cov_25.904919
GTAAGGAAATGCTATTATTGCATTGACACTTTCTTCTCCAGCTCTTGTTTTCGTATGTCT
TTCTATTCTTGGTGAGATATTCAAATGCAGCCCCTGCCTTACCTCACTGTGTCTCTTTCT
CTCTAATTATCTGTGAGGTCAGTAAGCAAAATGGGGAAGAAGCCAGGAGATCAATACAAA
TTATCCCTGAGCAAACCAGTGCTGACAGTTTGAATTGCAGCATATGTTTACCCAAAATCA
GGCAATTTATCTTAATATCAGCCGAGTAATGCAGCAGGGGTCAGAGGTCAGACAATCTCT
CCACCTCATAATTACCCTCCTCTAAAACAGGAAAGTGGTATTGATTGGCCGTGGGCCGGG
AAGCGGGCGTGACTg
>NODE_1739_length_151_cov_7.834437
AGATACAATGTTAGCACTGATAAAAAGGTTCATTTTCACTCTCCAGCAAGGTTTCACTTG
CCACAGCAGCTGTACAGAACATTTTGAGAATTATAAACAGTTCATTGGGCAATGCCAGCT
CAGAACAGAGAGCAAAGAGCAGTCAGGGGCAGAGGTCAGGGCAGCGCCTGAACATGGACA
AGGACATGGCCAGGTTTAACATTTTTAATCATGGTTATAAa
>NODE_1741_length_293_cov_7.416382
CACATCAACACAAAACAATGAAGACTACCCTGTAAAACAAATGTAATTATGTGATTTAAA
ATCACCTTATTCATCACTATCATCATCACCATGATCCTCAACTACAAGTTAATTAGCAAA
TTCCTCCTCCTCGCCACTCTCCTCCACTTCTCCCTCTCCAGACCCTGCTAACTCTGCCTG
CCTTGCTTGCGCTAACAGCTCCCACCCAGATGTGCAGGGCTCTCCCTCTTTGAAATAATG
GATAGAATTATCCTCGCTTCCACCAGAAGCTACTGTCAGGCCACGTAACCTACCTAAGGA
CAACATCCCGAAGGTAACGAAACATATTATGGTGGTATTGAGAGAAACGCATTTAGAAAA
ACt
>NODE_1742_length_106_cov_12.254717
ACTCTAGTAGTCTTAATTTTGGACACAAGAGGGCAGTATAACCCTATGTATGATTTTGGG
ACAGTTTACAGGGAGCCAATTCACTCACACACACATAAACACAGAACACCAACCCTGACT
TTCCCCAAAATATCTGAGTTCCTGTTGGTCGGAGCTAATGACTGTAAATTACAAAG
>NODE_1743_length_546_cov_11.804029
GCTTACAAGCCGGGAATCTGCTTCATAGCACGCCAAATGGATCTCTTGCCTCCCCCTGTC
GCCTCTAGATCATGATACTTGGCTGAAGCTATTACCATATTTATGTTCCCTCCTCCATCT
ATGGCGAACTATAGCCATGCAGGGGACCACAACATCTTGCAGAATGTCTCTCCTCTCGCC
ACCTTTCTCAAACTGACATCCCTGGGTTTTATCATCGGCGTCGGTGTGGTTGGGAACCTC
CTGATCTCCATCCTACTGGTCAAAGACAAAAGCCTGCACCGTGCGCCCTACTACTTCCTG
CTTGACCTGTGCGCCTCGGATATCCTGCGCTCCGCCATCTGCTTTCCTTTTGTCTTCACC
TCTGTCAAGAATGGTTCCACCTGGACGTATGGCACGCTAACCTGCAAAGTGATAGCCTTC
CTCGGGGTGCTGTCTTGCTTTCACACAGCATTCATGCTATTCTGTGTGAGCGTGACACGC
TACCTGGCCATAGCCCACCATCGCTTCTACACCAAAAGGCTCACCTTCTGGACGTGTCTG
GCAGTCATCTGCATGGTGTGGACGTTGTCAGTGGCAATGGCCTTTCCACCGGTGCTAGAT
GTGGGGACGTACTCAt
>NODE_1745_length_91_cov_44.032967
CCTTTTACCTCACCATTCAATTTCAATAAGAGGGCTACTGACAGACGTCCTCCAATGTTT
TACCGGGGTTTACATTGTGAAAATACAAAATATTTTAGCTTTCTGGTACCTAGCCACCAA
AAGCAAGATATTTTCCTTTTATGGTTAAGTATTCAGAAGTG
>NODE_1747_length_86_cov_50.000000
TCTGGTACCTAGCCACCAAAAGCAAGATATTTTCCTTTTATGGTTAAGTATTCAGAAGTG
TTATACGTTAGTTAAACCTAACGTATACTTGTCTTTGTTATTATTTTTAGACCAACAATA
TCAGTTCTTTGTCAGTTGGTGTTGAATAGGATAATT
>NODE_1748_length_386_cov_17.113989
AAAAAAAAACGTTTTTTTTTTGGCTTCATAGTAAATACATTAAGGAATAAAAACAAAGTT
CACGAATGCAATATTTAAGTTATAAATACATGTCTCATATGTCCTTAAAGCATAGAATGT
TGGGGTTCTAGCAAATATCTCGGTTTTAAAATAGCTATGAAAACGAGATAATTATTAATC
ATAATGTGACGTAAACAGCCAGTACCAAAAGCTGTTAGCTGGTTTACTCAACTAGCCGTT
TTTGTACCTAAAACTAAATTGAATGGCAAAGGGAAAACACGGCTAGCACCCTCATTTTTA
AGGTTATAAATACAAGTAATATATCTCCTTAAAGCTTAGAATGTTGGGGTTCGAGTAGAA
ATCTCGGTTTTAGTGTAGCTGTAAAATTAAAAATGTTATGGCTGCGAGTTCCAACTGCAC
ATTACGAAAACAGTAAATCGTTTTTTTGTCTTCTAA
>NODE_1749_length_600_cov_15.756667
TAGTACCCTATTCAAGGAAGAGCGTGCCTTTTAGCATGCAAATTGCAACATGTAGCTATG
CAAATTAGTCAGCAGGAATGATCCTTCATGGATAATATTCTGATTGAAAATACAAAGAGA
AAACAGCATCCAGAAGACGGCTTTGACTCCTCTTTGTGAACAGATGGATATGTGCCACGG
AGAGCAGACAACTGTAGTGGGCTAATGCTACGTCTTTGACTGCATTCTGATATAATGGGC
ATATATTGTGTTTTGCACTTCCCTGGAGCAGGGACTGGGAAAACGATTTCCCTGTGGAAT
GGAAGGGTTTTCAGGAGGCAGGCAGATGGAGAAAATATTGTTGAAATTAAAGTGTTCCTC
TTTTTAGGAATTATTGTGACAAGGTGGAGCTCCCATCACTCGAAATAGCAGCTGGGTAGC
TACTGTTTACAAAGAGGCCTAAAGCAATGTTTGTTTCCATCAAAATGGAGGCAACTTTAC
TCTGGGTCTGTCTTTGTAATGAAGATGCTTTTGGAATATGTTTTCCATTTATGTCTACTG
TTATTAGAAAACTATCTTAACCTTAAATACAGCAATATACTGTACCAAACATTTACTATT
ACTCTACAAATAAAATACTACCATGCTAGCACTACAAGTCCAACTCAAGTTCTTCTAAAG
TACTATTATt
>NODE_1750_length_71_cov_227.436615
TTTGTAGCGTTAATTCAAAACAAATTTTACATTTATTCATCCATTCTTGTACCTGTGACC
AAAAACATGCTACATAAGGACAGTACCAAAAAAGATGATCTATAGATTCTGCTTCCTCAG
AGCAAAATCTGCAGAGTTGGG
>NODE_1751_length_208_cov_30.187500
ATTCCCGGTCAGGGAAACAAGTGTTATTTATGTGTTATGTCCAGCACTTCTGATCTAACA
AAGAATAAACAATCTGCAACATTTGAACAGAATAAAAAATTGGTTCCTTTGAGCCGGAGT
TGAACCAGCGACCTAAGGATTGCAAAGGAGGATGAGCTGAGGTTGATATTGGCGTGAGAT
TGAACTCAAACTGATCAAATTGCGCTCCGCCACAACACTGCAACACATTTCCTATGACTT
ACCATTTAATTGTGGGTAACATTTGGAACAAGAACATA
>NODE_1752_length_359_cov_11.353761
TCCCAGCCCTTTCGGGCTTGGACCCCTAATAAGAATAAGAATAAAAAACCTTAGGAAAAC
AATAGGGTTCCACAGCTCCGCTGGAGCTGTGAACCGCGTTGCTTTGTAACGACGGTTCCC
AGCCCCTTCGGGCTTGGACCCCTAATTATGTGATTTAAAATGACCCTATTCATCACTATC
ATTATCAACGTGATTCTCAACTACAAGTTAATTGGCAAATTCCTCCTCCTCGCCACTCTC
CTCCACTTCTCCCTCTCTGGACCCTGCTCACTCTGCCTCCCTTGCTTGCACTAACAGCTC
CCACCCAGATGTGCAGGGCTCTTCCTCTTTGAAATAATGGATCAAATGATTCCATCAGAA
GCTACTGTCAGGCCACGTAACCTACCTAAGGACAACATCCccaaggtaatgaaacatatt
atggtggta
>NODE_1754_length_153_cov_62.254902
GTACATACGGTACGGATCAGTATACTGATTCTTTTCGTTCATTTCGATCTGCGCATGCGC
AAATGAACGATACGAATCAAAATGATTCGTTCATTTGAATGAACGAGATTCAAAGATACG
ATTCAGTAAAAAGAATCGAACTTCCCATCACTAATGGACTGCAGTTTCATAATATTACCT
TATATCCAAGTTGCTTGCCGTAGTTTTAACGTAATCGCGAAAA
>NODE_1760_length_73_cov_10.657535
TACGGTGTAACGTGTTATAACTGTGTTTTACCTGTGTTATAACAGTGTTATTACGGTGTA
ACGTGTTATACCAGTGTTATAACTGTGTCATTACGGTGTAACGTGTTATAACTGTGTTAT
AACTGTGTCATTACGGTGTAACG
>NODE_1761_length_71_cov_28.971830
GTTTCAGAGTTCAAGTTCCTCGGTGTGTTCATCAGCGACAACCTCACATGGTCCAGACAG
ACAATCTCGGCAACAAAAACTGCCCAAAAGCGCCTATACTTCCTGAGGAGACTCAAGAAG
TTTGGCATGTCTGTCAGGATT
>NODE_1773_length_118_cov_13.271187
ATTGGGCAAACGTACACAATCAATCAGGGGATCAATTATAGACTGATCATTTCATTGTCA
TTGGGCAAATGTACACAATCAATCAGGGGATCAATTATAGACTGATCATTTCATTGTTAT
TGGGCAAACGTACACAATCAATCAGGGGATCAATTATAGACTGATCATTTCATTGTCATT
GGGCAAAT
>NODE_1774_length_788_cov_36.112946
AACTGAGAAGGGTCTGGTGTTACCCAGGCTACCGCACCAGTGTACTTTGACCATAAATGG
TAAGCAAAATGTGTGTAGGTTGGCAGGTATGAATATGGTTTAGGGCATTAAAACTCCTAA
GACTGAAGGCTTCTCGCTTGCGGTGCTGTACCCCTATGACAGAAATGGTTCCTTGAGTAA
ATAACTAGTCATTAGCTCATTTAAAGAGCCCTACCCCACAGTAATACCGACTTTCCATCT
TCAGAGATAAATAAAGCGGAACCTATTTATTTTATGTAGACACAAAACCCATATTTATAC
GTTCATGATAACTGTAGTATGTTGACTCAATCTGTACATATACAAGCACAGGATCAATGT
CTCTTATATAGATGTGATCAATTACAGTCCCATTCTCTGTAGTGGGTGAAGTTACAATTT
GACTGTAACCCTGTTGTGACATTAAGGTTTTAATCAATTTTGAAACTAGTACATTCTCAT
TAAAATCTCCCATTATTATTTTACCACCTGATAGTTTGTTTAAACAGCTGACTACAGCAT
TAAGTTTTGTTTTAAAATGGTTAATTTTGTATGATGGTGGTCTGTACAGAACCATTCAAT
TATAGTTCATAGGATGAACATTAAACAGTATGGCTTCCAAGTCACTAAGTTTCACATCTA
GGGTGTTACAGACTATGTGGTTTTTGTGATAGAAGCCTACACCACCATGTTGTTCCTTCT
GTAACCTAGAAAGTGTCATGTCACTGTAAGATTGGAATCTAGCTGTTTTATATTGTTTTG
TAGTACAATTTTGTACTAGATTAGCAACAAACCAATTCTAACACTGCACACTCCAAACAG
GAAATAAAGTTTGCCAGA
>NODE_1775_length_386_cov_23.080311
GGGGGACAGTGGTCACGAGTTTCAGAGTCTTCTGTAGCTCGTTCCAATCGTTAGCTGCGG
CGAACTGGAAGGAATTTCGACCAAAGGAGGTGTGAGCTTTTGGTGTGATCAGGGAGATAT
ACCTGGATGAGCGCAGGTTACGGGAGGGTGAGGCAATGGTGAGGAGTGAGTTTAGGTAAG
GAGGGGTTTTTCCTAGGATTGACTTGTAAATTAGGTGATACCAGTGTGTCAGGCGCCGAG
TGTGTAATGAGGGCCAGCCCACTAGTGCATATAGGTCACAGTGGTGGGTGTTAAAAGGGG
CATTGGTAACAAATCGGATGGCACTATTGTAGACTACATCTAGCTTTTTAAGTAGGGAGG
TGGAGGCAGTTTTGTAAATTACATCCCCGAAATCAAGGATTGGAAGGATGGTCATTTTTA
CCAGGGTCTTTTTGGCAGCATAGGTGAAGGAGGCCT
>NODE_1776_length_255_cov_18.125490
CAGAGATCCCGAAAGACTGGAAAACAGCTGCAATCATCCCTCTTTTCAAAGGGGGGGACA
CTCTCGACCCCAACTGTTATAGACCCATATCCATCCTGCCCTGTCTCTCTAAAGTCTTCG
AAAGCCAGATAAACAATCAGATTGTCAAACATTTGGAATCCAACAACACACTCTCTGCTA
TGCAATCAGGTTTCCGCGCTGGCCATGGCTGCACCTCTGCCACACTCAAGGTAATAAACG
ATATCACAAATGCCATTGATAAAAGACACTACTGTGCCGCTGTTTTTATTGACCTAGCCA
AGGCGTTCGATTCAGTCAATCATCA
>NODE_1777_length_71_cov_94.521126
CAGAAAGACTAAACAACTACCGGCCTATTTCAAATCTACCATTTCTCTCAAAAATATTAG
AAAAAGTGGTCGCCCAACAACTCAGTGAATTCCTAAAGACTAATAACACTTACGAAAAGC
TCCAGTCTGGGTTTAGACCCC
>NODE_1778_length_454_cov_12.612335
TGTATAAAAGTGAAAATGAATAAGAGAATATTTCTTCCTCTTCTATTGGAAATGTAGAGA
AAGTAAACATAATGTCAGACAAAGCTGTCCAAACATAAAAATTTTGTCTAAAACAGCATA
ATCTTGATCTCTACTATAATGTACACAGGTGCAGATTAATTCAATTGGAAAACGTTGCCA
TGGTTTTACATGAATATGGGACCATGTTACCAGTACAACTGTTGTCATGGAGATGATAGG
ATTTATTTAAGCCCGAAAGCGAGTCTGGTTCTAAAGGAGCTCGCATGTTTTAATTTTCTT
TGTTTAATTCTGATTTGTTTCTAGCCACACAGAGGGAATACAATTGAAACAACAGTACCT
TACATATTACAGTAAATAATAAGTCAGAGTAACAAATTTAACAAAAAAAACAAAAATAGT
TGTCCATCAGGAATGATGCAGCGCCCACTTTTAGTAAATTCAGATACAGTATAACATGAA
TATCATATTTAAGTTAACTATGAAGCTCCAATTTAGCTACTTAg
>NODE_1780_length_198_cov_12.308081
TAAAACAAGTCAAAATGAGGCTCAGTAGTGTGTGGCGTCCACGTGCCCGTATGACCTCCC
TACAACACCTTGGCATGCTCCTGATGAGGTGGCGGATGGTCTCCTTAGGGATGTCCTCCC
AGACCTGGACTAAAGCTTCCGCCAACTCCTGGACAGTCTGTGGTGCAATGTGGCATTGGT
GGATGGAGCAAGACATGTTGTCCCAGATGTGCTCAATCGGATTCAGGTCTGGGGAACGGG
TGGGCCAGTCCATAGCATCAATGCCTTc
>NODE_1788_length_144_cov_162.229172
TCGGGCTCTGCCAGAAGCAAAGCCCCTCCAAAAAATACATTGAACTCGTATGTGTTCCTC
TCCACGGAAGCCTTTAGTACAAGTTGTTTTGATTTGGTTTTTATATATTTTACTTTTACC
TTTTTACATTCTTTTAAACATTTACGTTCAGTCATTCATTTAACATTTGTTCCCATTTTT
ACTTAAAATATATGTATATATTTTTTCTTTTTTT
>NODE_1790_length_121_cov_16.033058
TAGGGAATTCATCCATTTGCCCTAAAAAGTTGGTGTGCATGAAGACGAGACATTGAGGAT
GCTAAATTGCAAACTGATTTTTGATATCTCGAACGGTTTGGCCATGGCGAGACAACAAAT
GTATGGCGAGAAAAGAAACACGAACGGTTATAACGTCTGCATACATTAACCGATCTTGAT
GAAACGATAGA
>NODE_1791_length_305_cov_9.727869
TGTCCTAATTATGAAATCTTCATCATAGCTAATCAGTATTTTATCATTTTTTGGCTATAA
TTTCTGATCAATTTAATGCCACCTTCCTGAATGAAGGTATCAATTTCTATCAAAGCACTG
ACCCCACATTTTTTTAACACTAGGGTATGCCTCTCTGCTTAAAATCTGCAAAGTAGTTAA
TGCTGTTAAAGTTCCACTTTAAGTTTATGGATTGCAGATTGTATTTGTCTCAGAACTGCA
CAAATCAATTTCAAAGACCTGCAAATGATCTAGACTAGAGAAATGTTGGTGTATTATATT
TTGGGATGGTTCAAGTTCAGTTCGGGACGGTACTGGGACGGAGAGGGAAAAAGTTCAGCC
GCGAGCCCTGTCCGC
>NODE_1792_length_278_cov_22.737410
ACTCAGTCACTGCCTGCAAGCACAAACACACACACACCCTGCAGTATGGCTGCAAGGTCA
CTCAAAGTATTGATAAATTACCCAGCTGTGATTCCCTCCTGACAGCTCAAACTAACATCA
AGCTGGATGAGGGAAAACAAAAGACCATCAAGCGGCCCTTTTCCTGACACTTTTATTCAA
TCACAGCCAGATTGCTTACGACAGCACTGGCAGCTGTTTTGGTCTCCATCTTTCCCCGTT
TGATAAAGCATGTCAAGTCATATTTCTTTAAGTACTTCAGCTCACCCCATGCTGTGGTGA
TCTACAGCAATTCACAGTGATTTGGGCATATGCACATTCCACATGAGg
>NODE_1796_length_498_cov_12.140562
TTTTTCCAACCACTCACAAGCTCCAATCTCTTTGGGCTCGTTAGCATATCACGTGCCAGA
ACCTTAATGAACTGGACACACGAAGGATTGGTTGCGCATGCGCTCGCGTAAACTGTAGTT
GGAAATGAGGTGTCCGTCTTGGAGTAGTCGACTTTTAAAAAGCATCGGCAGCCCCTGATA
TGACGACTTCGCTGGTTCTGCATCCACGCTGGGCGGACACCTTGATGTACGTTTATGAAA
AAAGCCCGAATGAAAATAATCAGAATAAAAGCCAAACAATGGAGGGACTGAGCGGGAATT
GCCCGGCGACCCATTGCAGGGACCTAATGTCGCACCCTGCCTTGGGACGACATTCTGGCA
CTATAGGAACCCACCAGGGTTCTGTGTATTCGGATATATCTTCCACAGACACCGGTCGAC
AATGTCCTGCTCCCCAAACGTCCTCCAGTGCATCTCTGAGCTACGGTTATCCGTTTGGAA
ACCCTTATTATGGTTGTAGGTTATCTCACTCGCACAACGTGAACTTGCAGCAGAAGCCAT
GCTCTTACCACCCTGCAGAGAAATATGc
>NODE_1797_length_258_cov_13.081395
ACAGTATATCACTAAGCAGACACTAGCCACTTAAATATTCAAATTTGTCATTCACTTTCC
CTCCCAAAAATGTGACAGTCCCCATAGGCCTATAATGAATAATCATTAGCAAAAGGTCCA
CAAATTATTGATGTAAAATAAGCAATGATATTTTTTTTGTTCTGCAATTTATTGCCATTA
ACAAGTAACTTGCAATCCAATAAATGTCAGTGTGGCTTTCAGTTAATTAAAGGGCGGATA
TGAGAATGTAATGCAAGGTGGCGTTTATATCTCAATTTCCACAGACTGCAATTTACAGGC
TGGACTTTATTTGAAGGGACCCACAAAt
>NODE_1798_length_171_cov_7.023392
CAGTTATCACAAGAGTATACGTATGAAACCCTCCGAGGTGACACCTGAGAATTCCTTTCA
GGTTTTTAAAAATCTTTACGGTTTGTTTCCACTTCGCAAAAAGAAGCTTTCTTTCAAATT
CAAAACTGGTGACCTGGTGCGGATCTCAAAGCTGCGTAATGTGTTTGACAAAAAGTATGA
ACAGGGATATAGTGATGAACTATTTACAGTGACAGAATGTATACCTCGTATACCGCCAGT
g
>NODE_1802_length_115_cov_134.373917
CCTGAGGGATGTCCTCCCAGACCTGGACTAAAGCATCCACCAACTCCTGGACAGTCTGTG
GTCAGCGTGGCGTTGGTGGATGGAGCGAGACATGATGTCTTAGATGTGCTCAATTGGATT
CAGGTCTGGGGAACGGACGGGCCAGTCCATAGCATCAATGAATTCCTCTTGCAGAAACTG
CTGAC
>NODE_1803_length_269_cov_13.914498
CTCTCAAAGGATGTTTTTTCCTGTCTTTGTAAAGGGGCTGCCTTGTATGACGTATCTCTG
TGTGTGGTGAAAGAGAATCCAGTCTGCCTCTTCAGCTGTCTCTCAGTCTCCAACAGGGCT
TGCTGATTTGGTTTATGAAGTATGTTAATAATCAAATGATCAACAAATAACAGATGTATT
AGTTCATGCAGCTTGAAATGTCAAGGAGGCTAAAAGTGGAAATCTAATCGCGAAAGCCCT
GTTGTATTATATCATTTCATGACAAACCCTCCAGTCCAAATTACATAGGCCTCTGACAGT
GACTAATCTTTTACCGTAAAACAGTGCCAATATTTTGTc
>NODE_1804_length_230_cov_8.665217
GAGATGCTTCTCATGGAGTCACTCCTTAGTTGCCCTGGCTGTGTGTTTCGGGTCGTTGTC
ATGCTGGAAGACCCAGCCACGACCCATCTTCAATGCTCTTACTGAGGGAAGGAGGTTGTT
GGCCAAGATCTCGCGATACATGGCCCCATCCATCCTCCCCTCAATACGGTGCAGTCGTCC
TGTCCCCTTTGCAGAAAAGCATCCCCAAAGAATGATGTTTCCACCTCCATGCTTCACGGT
TGGGATGGTGTTCTTGGGGTTGTACTCATCCTTCTTCTTCCTCCAAACACGGCGAGTGGA
>NODE_1809_length_218_cov_14.146789
CCCCTATGTATGCAGCCCCATTGTGGGTCAACTACAGAAAGGAGACCATGCGCAAACTGC
AGGTAGCATATAATGATTTTCTGAGGATACTGCTGAAGAAGTCCAGGAGCAGTAGTGCTA
GTAAGCTTTTTTGTGACTTGAGGCTAAGCTGTTTACAGGCCCTCTTGAGGAATCTAATGT
TTAAGTTTATGGGTCGACTTGATGAGTCACGAAAATACATTATAGTAAGGCTCACAAGTC
CCAGGTGTAGCTCGGTCCGATATCAATCACACCTATGGAAGCATTGgt
>NODE_1810_length_71_cov_31.422535
GGGCAGACAATGACACTGGGAGAGTAGAGGGACATGGCTCTGGGAGAGGAACGGGACATG
GCACTGAGAGGGGAACGGGACATGGCACTGAGAGAGGAACGGGACATGGCACTGAGAGAG
GAACGGGACATGGCACTGAGA
>NODE_1817_length_309_cov_24.372168
GTATGTACGGCTCAATGATTGGGGCAAAGCCACGCTGACCGATTTATGTTCCAACCTACA
CTGCTCAAGAGAGGGCTCTCTGTTCCTATCGTAAGTGAAAAGGCGTGCCTCTCCAAAATA
TTCAACGTATAGTTAAAAAATGGGAGGGCACACTTGAACTCGTTGAGGTCCTCTATGAAG
GTAGGCTGCAGCGTGTGTTTATTGATGAGATGAAAGAAGATGGAAGTGGGAAATGAAACA
AAGTAAGGGAAAATATTAAAAAACTCGAAGTCTTGCCGGGGAAAACCGGGGAAGCTGTGA
AACGCTGTCGCCACTGGAGAACAAGCTTAGGACAGCAGGTAAGAAATAGGGAAAGTGAGT
GAAGTGGCGGTTGTTAATa
>NODE_1819_length_109_cov_11.119267
GTTTGGAACTCACATTCTCCATAGACATTCATTGAAACAGGCATTTTAACTGCTTTAAAA
ATGACTATATATGTAACTCGTCACTGTGTCTACAGTTTTAGGGTTTCCGGCACATGTTAT
ATATCAAAATGTCGGCCTGGTTCTTAGGATTCCAACGATATAAGTGTCTAAGCTGTggg
>NODE_1820_length_153_cov_41.888889
TTTAGACATACAGCATGTTTTCAGTGTTTTAAAATGGTTTGAATATTACAGTTCAAGCTT
AGAAAATATATTTAAAAAAGAGAAGATATTACTCTAGCTTAAGATAAGTCCTGATTTATC
CTATTCATTTATTACTAAGGATATGAGATTTTAAATTATCCTATTCAACACCAACTGACA
AAGAACTGATATTGTTGGTCTAAAAATAATAACAAAGACAAGT
>NODE_1824_length_164_cov_7.121951
CTGTCTGGTCTGAGGGAAAACACCAGGTTAGCGAGAGATGTAGGGGCTTTAGGCGGTGGA
CCAGGTTCTCGGAGGCCCCTGTGCTTCTCAGACAACGCCGCGGGGGATTACAACACACCC
TAGCAGCAGAATGGTTTCACTTAAGAATTTCAGTAATCACTTTTAGGAGTGTAATATATT
GCTGACCTTTGGCAGCGACACACGACCCCCCCACCCGCCTTCTCAAACTCTCac
>NODE_1829_length_457_cov_21.282276
AAACACGAAGCTAAAATGAATTACCAATTTTCACATAAGCTCTCTAGTCGACAATACTAC
TGATCGAATTGTGTCTTCCTTTCACACAAGCTGTGTGTGTACAGGATTAAATAGTATTTT
GTCTATTTTCTTTTCCTTTCATCATCAGCAAAGTAAAGATTAGAGGGTAGATTGTGAGAG
CTCCCTTTAGAAGGCGCAGGGATCTTCATTCCTCTGCCTTTGTGATGATATTGATGATGA
TGATGGCCAAGTGGACAGTTTGATTTTTGTGTGGCGAGCTAGTTATAAAGAATCAATATT
ATATCAAGGGGTAACTTTCGTGATAAAGGACTATAGCCACTCTAGCTATTCATCATAAGT
CTGTAGCAAGCAGATAGGTCAAAATAAATTATATTGCTCTAAAGAGTCTGTCTTCTTATC
TCGCTATTCCAGGGGAGTGGAGGACACGCCGATCGATACAGTAGCTGCGGTATACTCCTT
GCAATTATCAATAGCTGATTTTGTCTTCCCGGGGTTGCATCTATTAa
>NODE_1830_length_174_cov_36.201149
GAACTCATTGTCATGTTCAAGAAACCAATTTGAAATGATTCAAGCTTTGTGACATAGTGC
ATTATACTGCTGGAAGTAGCCATCAGAGGATGGGTAAATGGTGGCCATAAAGGGATGGCA
ATGGTCAGGAACAATGAGAAATCACATATAGTGGCCTCTGGTTTATTGTATTACACAGAC
AATATTTATTTTACATTTGTAATATATAAAAAGTATTTGTTACTAATTTTATCAAAGGCA
ATGA
>NODE_1831_length_312_cov_21.285257
GCATTTCAATTCAACTTTCAAACCATTCAAGAATCGTGCGCTGTTTTCTGCGCTGACCAC
AAATCCAAAATGTGCCATAAAGCAGTGGTTCTCCAACTTTTTTGATTTGGTTTGTTTTCC
TCAAACACGTTTTTATAGGCTATATTTAGGTTATGCCCGATTTCTTTAAAGGTTTAAATA
GGCTATATAAAAACAGAAATATTGGTTTACATTGAAAAACGTGCAATGAAAAACAGGAAT
AGTTTAACTTTGTAATGCCATTCCATCATATGCTTTGGATGAAGAATATATAACATATAA
GCCTACTATCCGATGTGATATTATTACAAATTCCCACAAATTGATAACTGATAATGTTTT
TAGAATTAGACATAATCTGATG
>NODE_1832_length_375_cov_16.608000
AATTTCAGGAGTTTCAGTGGAATTTACACAGACATTTACACCACTGCAAATGCTCGCCAA
AATAATTATTTGACAGTTAATTACAAATCGAATTAGAATATTAAAATTACCCCCCCCCTT
CAAATGAAGACAGAGGGAAAATCCAAGCTTCTCCAGTGAGTGGCAACGTGATAACCTGTA
ATCAGCGTCCACCTTCCCTTTGATGTCCTCACTAACATCCCAGGCAACAAAGCGGACCAA
TTACAAATGAGCTAATTAACTAAATTGTTGATGGAGCATGAAGAGTTCATTCAGTCTGTC
GCGGGTGCCATGACAACACTGAATGCAGCCATTGTGGGGCCCACAGGCGTCTATACAAGT
TGCCATTAGCTTTTGACGCTCTTCACACAAGCCTATCAGAGCCTTTCACTACACCTTGGG
AAGTTGAAGAGGAAATGTGGCTGTa
>NODE_1837_length_252_cov_11.087301
TGACAGAGTCTGGAGACGCCGTGGAGAACGTTCTGCTGCCTGCAACATCCTCCATAATGA
CAGGTTTGGCAGTGGGTCAGTAATGTGTGAGGTGGCATTTCTTTGGGGGGACGCACAGCC
CTCCATGTGCTCGCCAGAGGTAGCCTGACTGCTATTAGGTACTGAGATGAGATCCTCAGA
CCCCTTGTGAGACCATATGCTGGTGCTCATTTTGACTGGTTTTAAGGACATTCTATCAAA
GTTGGATCAGCGTGTAGTGTGGTTTTCCACTTTGATTTTGAGTGTGACTCCATATCCAGA
CCTCCATGGGTTGATAAATTTg
>NODE_1839_length_214_cov_22.616823
TATATTATCCGTTTTGCTGCTTTGTAAGAAAATGTATTTTTTAAAAGCATCCCGCTAAAC
ATTACTACGCTGAACTAAACAGCACGCTGAATTTCCATCCTGCTAAACAGCATCAGCACA
CCGCTAGACAGACAGTATGCTCAAGGATCCATCGTGCTGTACATCCACTAATCCCTCTAA
TGACGGCATCCAACTTACTCTACTGGACGTCCACGTTCTCTACACTGGACGTCCACGTCC
TCTACACTGGACGTCCACGTCCTCTACACTGGACGTCCACGTCC
>NODE_1840_length_248_cov_17.657259
GGTCAGGCTGAACGGGCAAACCAGGAGATAGGGCGCTTCCTGCGTAGCTATTGTTTGGAC
CGACCTCATGACTGGGCTTCCATGTTACCCTGGGCTGAATATGCCCAGAACTCCCTGGTG
CACTCTTCCACCGGGTTAACCCCTTTCACCTGTGTCCTAGGCTACCAACCTGCACTGGCC
CCGTGGCACCCTGACTCGACGCCAGTTCCTGCTGTGGATGACTGGGCACGGCGGGCTGCG
GCGACTTGGACTGCGGCGCACGTTCATCTTCGACGTGCTGTGGATCGCCACCGCCGTGTG
GCggataagcgccgactg
>NODE_1841_length_399_cov_22.172932
TTTTGGTTACACGATGTTCAACTGTAGCCTACTGATCTTAATTCCCCCTGCACTTGGGGA
TGTCAGATGTAGGATTTGGTGGAAAGGGGATCTAAAGACCACATATCCATGGAAAGGGGG
CTTGAGCGCTCAAGAATCTTGTCTTTCTGTTTGCCCCCTCAATCGAGGGACACAAAAGCT
GAATTACACATTCAGACCTCGCGGGACAAAAGGAAAGGAGCTGGATAGCACTCCTGCATT
TGTAGTCAAACATTTAGAGACTTAAATCGAGTCGTCATGAAGGAGAAAGAGTTGAACAAA
GCCCATAGAATTGCCATCAGCAAACATTTTCCTGTGTCATATTAGTGGGTCTCCATGGCT
CCTTTTGGCCGGCGGACAATGGCACAAGTTTGCACACTCGAATACTGTCACCCTGCCAAC
GGCAACAAGAGCCCAAAACAGGACAATCCCCGGAGAAAGCAGGCTCCGc
>NODE_1842_length_76_cov_11.144737
CAAAATGAGTCTTAACATATCACATGACCAGTTACATATACTGTATGTTCTCACTTAGTT
TGAATCAGTTCAGGAGCAAAATGAGTCTTAACATATCACATGACCAGTTACATATACTGT
ATGTTCTCACTTAGTTTGAATCAGTT
>NODE_1843_length_136_cov_121.580879
GTTAGAGTTGTTACTGTTGTCAATCTGAGCTATTATGTCTGCAATTTCTTTGGATAGTAT
GGACTCCTTTAAAATAAATTGCCTTTTTTTCCAGGAGGAGTACTGAATTGCATGGCCTCT
AAACGAACATTTAAAGGTATCCCACACAATAAGCGGGTCTGCTGTACCTATGTTATGTTC
AAAAAATTCTACTATAAATTGTTTAG
>NODE_1846_length_114_cov_153.429825
CATTAAAAAAACATAAAAAGGGCTATGACCACCAGACCGTTAGTCCGATTGACTTGAAAT
TTGTTATGCAGTGTCTTGGTCCAAGTTGCCATGTATGTCTATGAGGACATTGGTGTATCT
AAAAAAACATGGCCGCCATTGACCAATGAAGTTAGAGAAGTGTGAACACATATGAGACAA
GGTT
>NODE_1850_length_73_cov_34.260273
ATCAGTAGATATCAGTAAAGACCAGTAGAGACCAGTACAGATCAGTAGATATCAGTAAAG
ACCAGTAGAGGCTATAGAGACCAGTACAGATCAGTACATATCAGTAAAGACCAGTAGAGA
CCAGTACAGATCAGTAGATATCA
>NODE_1852_length_435_cov_33.912643
CACTAATAAATTATAATGTAGGACCTGCTGTATTATTTATAAGCCAATTAGGGGAAATGT
TACTTGATTTGATGGGGAGCCGACACACGGAGTACATTTAACTAATAGAGAGCAAGAGAG
TAGAGCAAGGGAGTGAGATGGTGAGAGGGAGAGAGGACAGCTGAGGCTGACTGTTCCGTA
CGATGCTCTAGGATTACGTGGCTAATTGCCCTGCTTTATCTGTCTGTCACGGATAGCCAT
GCATATTTCAGCGTTCCCAAGCACTTTGATTGTTTGCACTCGTGTTGGGGCTGTACCAAG
TAGAGCACAGGCCAGAGTGGAGTGTAGTTAAAAACTGGCAGCAGGGGATCTGGGAGGGTG
CAAGTGAGGGAGTGGTGGGGGGGATATACAAAACAGTCATTGTGACAGGTAGAAGCGGAG
GAGGTTTGCCGAGAAGGAAATTAGACACGTTTTTAAAAACATACCTCAACTTAAGTACAC
CTTTATGTGGAACTCAAAACACTGt
>NODE_1853_length_71_cov_20.225351
GCAGTATATGACTGATTGTTGTCCTATGGACAGACTCGCCCACCTCAGCTGTAGATCTCT
GCAGTTCATCTAGAGTGATCATGGGCCTCTTGGCTGCATCTCTGATCAGTCTTCTCCTTG
TATGAGCTGAAAGTTTAGAGG
>NODE_1854_length_71_cov_9.366198
GTGAATGAGTTCATTCTGTGGTGGGAGTAAAAACATTGTGCCGATCGAACACTAGGTGGC
GCTGTAACATAAAAAAAATATAAAAAGGGCTTTGACCACCTGACCATAGGTCCGATTGAC
TTGAAATTTGGTATGTAGTGT
>NODE_1857_length_118_cov_20.466103
ACGTAATTTCCTGAAGCACTTGATAAATATCTGGTTTCAAAATCAATATACAAATACGAC
AATTAATATATAACAAAAGCAGTAACTGAGAAACATGGGATTTCGTCTTTAACTACATAA
TTATTCTCTTGCGCGAGGAGTCAGAATAGCCTAATGTTCTTCTCTCTTTTCGCCACCGTC
TGACTCAA
>NODE_1862_length_128_cov_46.257812
TGGCACCCTGTGCTCTTCACTGATGAAAGCAGGTTCACACTGAGGACGTGACAGAGTCTG
GAGACGTTGTGGAGAACGTTCTCCTGCCTGCAACATCCTCCAGCATGACCAGTTTGGCGG
TGGGTCAGTAATGGTGTGGGGTGGCATTTCTTTGGGGGACCACACAGCCCTCCATGTGCT
CGCCAGAGGTAGCCTGAC
>NODE_1863_length_274_cov_21.722628
TTGAAATGGAAGGAGTATCAGACCACTGCAAATCTACCAAGACCCGGCCGTCCCTCTAAA
CTTTCAGCTCCTACAAGGAGAAGACTGATCAAAGATGTAGCCAAGAGGCCCATGATCACT
CTTGATGAACTGCAGAGATCTACAGCTGAGGTAGGCGAGTCTGTCCATAGGACAACAATC
AGTCTTATACTGCACAAATCTGGCCTTTATAGAAGAGTGGCAAGAAGACAGCAATTTCTG
AAAGATATCCATAAAAAGTGTCGTTTAAAGTTTACCACAAGCCACCTGGGAGACACACCA
AACATGTGAAAGAAGGTGCTCTGGTCAGATGAAACCAAAATCGA
>NODE_1865_length_333_cov_27.693693
ATACCAAGTAATAGACACAGTGGGTAGAACCAAGAAAATAAAAATCCCAAAATAAAATGC
TAAAATAAGGAAAGACAGATAGATAGGAAAGGAATGTGGGGGAAGTGGGGAGGGGGATAC
AAGCACAAGCGCCATGGCAACACATAGAAAGAGGAAGAAAAGAGTTACCCATAAGTAGCC
GCCGTTTCACCCGCTTGTCCACATCAGCTACTGACGTGGCATTGAACTCAGAGCTCTCAA
TTGCAGCCTCATCTCTCTCTAAAACAAAAGTGACAAGGGGACAAACAGTGAGCAGTAAGG
TTAATGAGAAGCCCGTTGTCTGCTGCCCGCGACCTCAAGTCAAATCAGCCAGTCTCGGCA
TTTGAGCAAAACCAAAGCCAGGAAGCACGAAGCCACAAAGAAg
>NODE_1866_length_508_cov_27.787401
AGTATACATGAGTGGCGACTCAATGCCAGTATGTGATATGTCTGCTGCTTTCCGCTCTCC
TCAATTCCAGGGCCTCCGGTGTATAAATTTACTTGATGGTTTTCGTTTCTCTTTCTTAAT
TCAGTGCAGTCGGGTTCCTCTTTGATGCAGTTCTCTTGTCCCCCAAACAATTGAAGTGGA
GACAATGGAAGCATAATGATAGATCCGTGTACCCACCATCTGTAAGAGCAGCTGCTCCCT
TGCATCTGTACAATATGCCGGAGCAGGGAGCCTCAGTAATCTGCATAATAAGTAGAGGGC
TTAACTCAGTCTAGTTAATAATCACAAGCAATCGATGCACTTCATTCCCTGACTCTTGCT
GGTTCGGAAATAAATAAAAAACAAAAAGCCAACAACAACTTTTCAGTATGCTGTCTGTAT
CTTCAAGACATGTGGAGGTCGCCGTTTAATGCAGAGGTGTTGATTTAGCCTGGAGCTATA
GATTTAGACTGCACTCAATTTCATCTTTTCATGAATACCATAATTAGGACACCGGCTTAT
CATATTGCTACCCTGATGACTCATACTGAGTTATTCTt
>NODE_1867_length_119_cov_60.117645
ACGCTAATCCCGAGTCTGTTTTTATTGTTGTTGGAGACTTTAACAGGACAAACATGAAAA
AAATATTGCCAAAATATTATCAGCATATTTCTTTTCACACTCGGGGCGATCAGACCCTAG
ACCACTGTTATTCAACGATCCATAACAGCTTCAAACCCATCCCCCGCCCTGCCTTTGGAA
AGGCAGATC
>NODE_1868_length_225_cov_108.382225
CTATAGGTGGCGCTATAATAAGCATCCCAAAAAGGCTCGACGAAAAAGCTGCCATTCGTA
CCCCGTTTGGCGTAGAGACATGCCCTTTTGTGTACTTATGTCATTCCTCATGGGAAACAA
ATTTGCCTCAAGAACCCATAAAGTCCGCCATCTTGGATTTTTCTGTACACTGAAAATTTG
ACAAAACCTACAAAAATTAACTTAAAATCAACCGTAAGTCCGATTGACGTGCCGTTTGAC
ATATAGGTGTTCCATACTTGCCTTCCTATAGGGTCATTTGGAATAAGAGATCAAA
>NODE_1875_length_230_cov_20.156521
TGAAGAGGCTTTATGTCAAATACGGCTCAAGCCAGCCTCTCCATATCAAGGAACGCGGCG
TGAAAATTACTGTGGCCATGATAAGACTGCCAGATAAAGTGGGAAAGGAGAGCCAGAGAG
TAGGAGGGAGGAAGGGCTGAAAAGGAAGTGACTCTACTCAATTATACTGCAAAATTGGTA
TGACTGAATATTTTTCATTCAGGTGACTGATAGTATCAGTGAAACGGCAATGCAGATAAA
TAAAGGAGCCTTCTGTCAAGAATAAACACCATTAATCATGAAGCAGGCAAGCGCGTGACc
>NODE_1876_length_218_cov_11.357799
TTTTGTGTTGCCTGTGCTTTCCCTGACACAGTGGATCTGCCATTGCTGTTTGGTGAATCA
CTGATCCTAGGGTTTGGCAGTGGCCCGAGACTCCTGGTCTCCCTACCAGTAGATACAGGC
TATTTAAATGCTCCATTGGAGAGAGATTAAAGTTTATGCAAGGTCACTGGGGATGTGATA
ATTATAATCACAGGTTTTTGGCTCAGCAATGACAGCCATTTGTTATTTTCACTTGAGTAG
TTCCTGCAGCCCGAAGATGTTGACAAGCGTGCACTGATTTAGGGGCCt
>NODE_1877_length_325_cov_23.673845
GGGCAACAGGGACACCTTTTCATGTAGTAAAAAGGAGTGCCTACCACATGCATTCTAACA
AGATAAAGTTGGAGGTTTACAGCTATTTCCTGGTAATGCATTATTCCGTTAAAGCAATGA
TCAGATAGTGTTGGATGAATGGTAGATGTTCAGCACCATTACTGCCTGGCACATCAGTGA
GGCATTATTACATTATCACTGCTCTTTAGTAGGAGATTGGCTGTGTGACCGAGTTCTGAA
TACACTCATCCCGCTCTCGCCGGCGTAAATTGCAGATTGGCTCATTGACTTCAATGATAA
AATGTAAAAATTGCCAGTAAAAGGAACAGACTCAGGTTGACTCCTTAGCTGTTTGTCAAC
GGGCAGATGTGACTCAGACACTGGGCGCCGGGCAt
>NODE_1880_length_115_cov_49.017391
TGAAAGAAATCATAAATGCAACACTTTTGTTTTTGCCCCCATTTATCATGAGCTGAACTC
AAAGAGCTAAGACTTTTTCTATGTACACAAAAGGCCTATTTCTCTCAAATATTGTTTACA
AATCTGTCTAAATCTGTGTTAGTGAGCACTTCTCCTTTGCTGAGATAATCCATCCACCTC
ACAGG
>NODE_1882_length_426_cov_28.699530
GGCATCCAGCATTCATTGCGTCCAGGAGGGTTATTTGCTCATGTGGATGGTGGTCATAAA
CCTTCCACCTACATGAGGAAAATAAACTGCACAGGAGTGGTGAAATGACACATTGTTCCA
TACAATTAAAAATGTGGGCTGATTTCTTCTCTGCATCCCGTTCCTCACCTAACAATTGTC
CAATTGTTTTTATAGAATTTAATTTTTAGTTTTTACATATTTAATTACAACAATAATGTA
CAAATGTAGCAAATTGCTGTCTTATTCAGTGTTGTATTATGTTACTGTTGTGAACTTCAG
TTTAACAGTTTTGATAACAATATGTAAGCATGTGCAAATTAGCTTGTAGGTACACAGAGT
TTTGGCGGTTGTTGTGTCGAAGTGGGGAAAAAATTAATGTAATTTGAAAGATGTGGTCAT
TGAATGCATGTGCCAAAGCAATGATAAAAGATCCACAGTTTAGCCCACAGGTACTTATAT
TGTGCTCACTGTATGA
>NODE_1883_length_644_cov_9.701863
AACTAACTAGCTACTTAGCCAACAACATAATAATGGACCAAACTTACTAGGGATCGTTTG
TAAACCTGGGTGTTCGGGGAGGTTGGTATCCATACAGATGGCAATAAAGCACGTCGAAAC
AGAAGCAGCACATTTCCGCCGAAACAACCATCTTCCTGCCTCCACTTCCCGAACCTGATC
CCGGGCTAAGATTCGGGGAGAGGCCAGTTGAGTTGTAGCCTCCCGGGGTTGGGGACAGCG
CGTTGGTGCTACTACTACCCCCAGGACCCCCCAGGCCGTTCACTCGGTTCATGTTCCCTG
TTGCCACAGTCGAAGAGGAACCAATCCCCAAGTCCGATCCACAATGTCCGGTCCCTGCCA
CCCCGTTTCCCGCCCCCACCCCACCAGGACCCCCCGACCCGgNNNNNNNNNNTCTTCACC
CCGCAGCACCCGGCCGCCATCTTGGAACAATCTGCACCGACACACCGCTTCCGACCCATC
ACCGTCACCGCGGGAAGGGTGGGGGAACGCCGACCAGACGTACAAATCCCACTGCGTTTA
TACGTATGACGGACACTGCTCCACTTCAACTTTTTTTGTCGGGCGACGTTATATCCAATA
TGAAGAGACTGCAATGTCACCCTATCGTTGCCTTTAAAAAGTACGTGTCTTACGCAAAAT
CCGTAAGTTTTTTTTCCCTTAAGAAGACAACTGTGGACTACTTCAAACGGTTCg
>NODE_1888_length_91_cov_36.879120
ACGTCCACAGGTGGGGGTTGTGCTTACAGCCCAACACCGTGCAGGACGTTTGGCATTTGC
CAGAGAACTCCAAGGTTGGCAAATTCGTCACTGGCACCCTGTGCTCTTCACTGATGAAAG
CAGGTTCACACTGAGGACGTGACAGAGTCTGGAGACGTTGT
>NODE_1889_length_103_cov_78.310677
TTCTGTTTTGTTTTGTTTAATGTATAAAACACAATGTACAGACTAGACAGGCAGACATAC
ACAAATTATTTCAGTCAATTGCTACAGAACCCTTGATTTTGCAAATCAGTGTTACCTTTA
AGCCCTTTCCCTGTGCAATTGGGACAAATTGAAGCAAATGTCAGTTTATTCAA
>NODE_1891_length_76_cov_51.526318
TCCAAACAGGAAATAAAGTTTGCCAGATACACAGGCACATGATCCAGCATTCTCTAATAA
CCCCAACGAGTGGCATTTTATCAGAATATAGCATAGATCATCTGCTTAGAAATATAGGAA
ATATTGGTTAGGATAGAACACCACAA
>NODE_1893_length_242_cov_40.169422
ATTTCTCAACATTTGTATTCATTTGCTGCTGGGTCATTTTAGGGCTAGTGTGCACTCCGT
CCGCATTCGAGATGCTGTTTTGTGCACAGCAACTTCCTCATTTGCCCCCGCCGAAAGTTG
TACAGACGACCTGAAAATTACATTTTGGGGAGTGGGCTTTTCTGTGTTCAAAAAAATCAG
GCATAACCTAAATAAAAAATGTGAGGAAAACAAACCAAATCAAAAAAGTTGGAGAACCAC
TACTTTATGGCACGTTTTGGATTTGTGGTCAGCGCAGAAAACAGCGCACGATTCTTGAAT
GGTTTGAAAGTT
>NODE_1894_length_152_cov_14.815789
TGTATTGGGTCATAGCTATTGACCATTTATGCTGTAATTAATGCATTATAACTGTTTTAA
AAAAGCCAAATCAATAAATCCAAAAAATAATTGATGTTGATGGTGTAGGAGATGTATCTT
AACACAACTGAAAAGATTGCTTTGAAAAAGGTTGTATTGGGTCATAGCTATTGACCATTT
ATGCTGTAATTAATGCATTATAACTGTTTTAAAAAAGCCAAA
>NODE_1897_length_126_cov_21.650793
TAGCCTAAGAAAGAAGTCATGTTGAAAGGAATAGGTGTGTGTCAACTCTGTGGGCCTGCC
GTGCATATAAAATTGTGTGACAATTGCCGTGGAAAACACTCCTGGTGGAAGTCAATTTCA
GAAATATTTTTTGCAACAATTAGGGAGTGTGGAGGGGTGAAATGGCGATTTCACATGCAG
ATGCGCCGGTGGGGAG
>NODE_1898_length_150_cov_18.913334
GGTTTTTGCTTAATTGAAGCTTGACTTATTTCAATGTGGTGAGGAGTCCTCCCAGAAGAA
TGAGACGGACTCTTTATGCCATTCTATCCCATGTGAAGCACACTAAAGTGGCAGAGAGCG
GGTCATAGTTATTCGAGTTGGTAGCATGCACTCCCCACCGGCGCATCTGCATGTGAAATC
GCCATTTCACCCCTCCACACTCCCTAATTGTTGCAAAAAA
>NODE_1900_length_195_cov_7.076923
TAAGCAAAACTAAGAACAGATTATTTCTTTACAAAACAAGAATGACCCCTGTCCACTGTT
TAGAATTAAAATGCAGAAGACAGGGTTACCATTCACATCACATCTTACGTCATCTTAGGG
AATACACCTCACTTATATTCTGATGAAGTATAGTAGCACTAAGCTTACCTGAGACTACAG
CTCTTGATCGTCCTCTCAGTCTACTTCCACCACCCAAACACACTCCTTTTCCTCCATCAG
CCACTCTTCTTCCTCTGTCAGACAc
>NODE_1902_length_474_cov_14.818565
GCATCTCAAAGCTCAAGGGTACCCCACTGTACATATGTAGGTATGTCAAGTATGTACGCA
TGTTATAGAATGTATGAGGAGTATGTGTTCTAAGCCTTCTCTCGTTCGGGGGGATTTTTT
TTTGAGGCATACTGTTACCTGTTGTGGATCTGAGAGTTGAAGTGACAGTGGAGGATGTCA
TTGAAGGCAAGCAGTCATCGTCTTGGGAATACCCAGCCTGAATTGCACGCAGGTAACTGT
GGCTTCGAGTGCGGAATGAGCCAGGCAGGTCCAAGGCTTCCATGGCCTGGGATTCTACTT
CGCTAAAAACGGACTCGCAAACTGACTCAAACTGGCCATTGACCTCAGTCTCACTCACCT
GAGAGACAAAAACAGGAATAGCAGTCCTTAATTTTTCCTCTTCCTTTCTCTTTCTCACTT
TGATTCTTCCCCTTTGTACAGTAAATATGAAGGAGGGTTAGCATTATAAAAAGGCAGTGG
CAATTCTGTCCTTTTTTTTTTGAAACTTTGCATAGCAATTTTTGTTTTGTAAAAAGAAAC
Aagc
>NODE_1903_length_71_cov_22.436619
AGGAAGCCAGATATTATGAGTCGTTTATGGGTCGTTGGAAACGCCTCCTCTGGAATTTAA
TGTACTTCTCTTAGGGAATTCATCCATTTGCCCTAAAAAGTTGGTGTGCATGAAGACGAG
ACATTGAGGATGCTAAATTGC
>NODE_1904_length_71_cov_77.169014
TGAGGCTAGTAAATTTGCCACTGTGACGTAGTTGATGGTTTAGAATCTTAGAAAGTTCCG
AACGTGTTCTCTAGCAAATCTGTGCCACTGCGCTCAATAGAGTTGATAGGAGCAGGCAGG
GTGAAAAAGTACCTAAAATAA
>NODE_1906_length_99_cov_10.535354
AGAGAGAGAGAGAGAGAGAGAGAGAGAGAGAGAGAGAGAGAGGGCGAGAGAGAGGGCGAG
AGAGAGAGAGGGCGAGAGAGACAGAGAGAGAGCAAGGGCGAGAGAGAGAGGGAGAGAGAG
AGAGAGAGAGAGAGAGAGAGAGAGAGAGAGAGAGAGAGAGAGAGAGAGA
>NODE_1907_length_264_cov_39.409092
GCAGGTATGTTTGGTGGAAAGATTTGAGGACTATAAAAAATGAAAGAGGAGAAGGAGGAA
GATGGATATGGATTGAGAGTTCGAAGCAGCAGGCTGATTACGAGGTGTCAAAATTGCCAG
GAGCAAAAAGGTGAAAGCAATCAGGGGTGAGAAGAGTGCAGCATCCGTGAGGGGCAACTA
ATTATCCATCTCATTTGTGGAGAGCAGCATTTGAGGCAGCGCTAGCCCGCTGAACGGTGA
CAGATTGGTGCGGAGGAGAGGGGAGGTGTTAGAACAATGGAGCCCAGCTCACCATCATTA
CTGCATGCTAATCAGTGAGTGCTGCTGCACCGCc
>NODE_1912_length_423_cov_13.139480
ATAATAAGAAAAGAACAAAGAACTGAATTTTCATTGTTAGTCTCTTAAAGCATTCCCCTA
TAGTTTCTCCCTCCAGATTAATTTTATATTTTCTGTCTCGCGCTCTCTAGCGCGCACTCT
CTCTCTTTCTCAGCGCTTTTCCCCAGACAGGCTCCACAGTGTTTTAGAGGGGATGGATTT
AATTGCTCTGTGGGGATTGGTTGGCTGTGCCGGGCTCGGCTGTTTAATTAGTGTACCCTG
CCGGGATTGGTTTAATGCTTCATGATCTTGAAATTGTCTGATTGTTCATCCCTCTGGGGA
ATCTCTCTGCCTACGTAGGCCAGCAGGTTTAGCTAAACGTTGCTCCAGGCTTCTTCAGGA
TGGGGCTGGAGGAAGAAAACCCTGAAGAGAAAGGATGCTATAGTAAGGTTTAAACCTGAG
GGCCAGTGCCTTCATATTCACACACCTGTGGCTGAACTGGgcagcatttaaggtacatct
cttacctaggtga
>NODE_1914_length_71_cov_8.605634
GTGTGTGTGTGTGTGTGTGTGTGTGTGTGTGTGTGTGTGTGTGTGTGTGTGTGTGTGTGT
GTGTGTGTGGATTTGTGTGTGTGTGTGTGTGTGTGTGTGTGTGTGTGTGTGTGTGTGTGT
GTGTGTGTGTGTGTGTGTGTG
>NODE_1918_length_445_cov_17.631460
AATAACAATTGTCCATGACTTGAAGAAGTGTTCTCCTGTAGTAAACAATCAATTGTAGTG
CTGTATGGTTTTGCAGAAACAATATATATTTTGTCAAGGTTTATTAGCTCAAGTTTATAT
TGAATTTCAGTCTCTATTTCAACCACAGTATAAAAGGTGATGTCAACCTTTCAGTCTGTT
TGCATACCATGTGACATAAAGACAGAGAGTGCAATACCCCCATAGAACCCATCTCTGCTT
TCAGTTCAAAGAGGTCCTATGATCTCCATGACAACAGTTGTAATGGTAACATTGAAATGT
ATTAATGTAAAACCATGGCAACGTTCTCCAGTTGAATTAAGCAGCACCTGTGCACATTAC
ACAAGAACATAAAACACAAAAGAAGTTGGTTTGTGCTTGCCAAGCAGCTGTTTCTTTCAG
ACCTGAAATCCATGTACTGTATATTTCCTACATAGGGATATACAGTCGTATGCAAAAATG
TTGGCACCCCTGACACTTTCCACGATTTTCATTTa
>NODE_1927_length_71_cov_27.521128
AAGTGGTCTTCACTGATATCTACTGATCTGTACTGGTCTCTACGGTCTTTAGTGGTCTTC
ACTGATATCTGCTGATCTGTACTGGTCTCTACGGTCTCTAGTGGTCTTCACTAATATCTA
CTGATCTGTACTGGTCTCTAC
>NODE_1929_length_128_cov_25.312500
AAAAAACAAAAGGTGTGCCTCGTTCTCCACCTTCCCCCGAGTCAGAATATATGTTTTATT
CAGTCATGACCTACTCACTGAAAAAGCTATTGAAGCTCAAAAATTTTGACAAAAATTTTT
ATGAATTTTTTTGAAAAAACAAAAGGTGTGCCTCGTTCTCCACCTTCCCCCGAGTCAGAA
TATATGTTTTATTCAGTC
>NODE_1931_length_71_cov_63.619717
TCAGTAGAAAAGCTAGCAAACTATGACAGTGTTGGTTAGCTATGTGGTTGTGTAGCCTCT
TTTCAAACATATATTGGCAAACAGTTGGTCAACTTCCCTACTACTTTACTAATGCATGAG
TAGTGGGTCATTGTCAATGTG
>NODE_1933_length_71_cov_9.267606
ATGATGGTGTTGGAACTGCGTGTGGCCACACAATCATAAGTGAACAGAGCGTACAAGAGG
GGACTGAGTATGCAGCCCTGTGGGGCTCCGGTGCTCAGGGTCATTGTGGAGGAGGTAAGG
TTGCCCATTCTCACCATCTGG
>NODE_1934_length_159_cov_11.440251
ACTTAAAATCATTTTTTCCTTCTTGGACAACCAACCAATCACAGTCTTCAAAAGATTGTG
TCATACATAGCAACGGGGTCAGCCCCGCCTCCTCACTAAGATAAGAGTTTTTGTCTTTTC
CTTGCTCAGAGTTGCTCTTAGATGGGTCTGGAATCGATCTTAAGCTAAGACTCCTACGTA
AAAGTTTTTAAGCTAAATTAGGAGTTTTCTAAGAGGATTCTTAGAATCt
>NODE_1935_length_322_cov_17.192547
GCGACTCCAGTAGTGACCAGCTCAAGGGGCTCATGTGTCCCCTGTGCTCGAGCTCGGGGA
ATCAGTTTGACTTCAAGTCGTAAACTTTATTTGGCCGGTTCCGGCTCCCTGACATTTTGT
TGCCAAATGAATGGGGGTTTTGTCTATGAATTAGATCGTAAAAATCATCCAGAGCGCGGC
CAGATAGGCTCACTGGCCATAAACGGTCACGTGGTGGCCATTAAAGTAAGTTTTATGGTT
TTGGGGAGTTGACAGTATATTTCACATAACATATATTCGGACTGACGCGAGTCTTCGTCT
TACTCTCTTCTTGTAGGATGTAAGTGTTCCTTGACCGTTACACCAGCTCCTCACTTACCA
GAACAGTTAGCAATGGACCTTGCGCGCCGGAc
>NODE_1940_length_286_cov_20.849649
TGTAGAGGCGAGCAGGCAGAATGACATCATACGCCATGCAGCAGGCTGTGTTTGAAGTGC
CAGTCCTGAAGGAACCACTTATAGCAATTAGGATATCCTTGAACAAGCGTTTGCGAAACA
TTGGCTGGTTTTTGGCATTTGCCTCCCGTTCCTGCCTACTAACTAGCAAGGTTTGATCTC
TCGTAATTATCTACCCACCAACTTCTCGGTCCTGACAGCTTTCTCCCTGGAGAGGCCTGG
ATGCCGTGGCTACTCACTGATTGCATCAAAGTGTCAGAAATTGCAACATCAAAAATAATA
ACTGATATTCAGGCAGCAGGCTTCTCTCTTTGAATATTTcctttaaaacgctcttt
>NODE_1942_length_171_cov_18.058479
TAGATAGATAGATAGATAGATAGATAGATAGATAGATAGATAGATAGATAGATACTGTAG
ATAGATAGATCGATAGATAGATAGATACTGTAGATAGATATTGTAGATAGATAGATACTG
TAGATAGATAGATATATACTGTAGATAGATACTGTAGATAGATAGATAGAAAGATACTGT
AGATAGATACTGTAGATAGATACTGTAGATAGATAGATAGATAGATAGATAGATAGATAG
A
>NODE_1947_length_122_cov_112.032784
CCCGGGAGATACTGTGGGAGGTGCTGCGGGAGTATGGGGTGAGGGGGTCCCTTCTTAGGG
CCATCCAATCTCTGTATGACCAAAGCGAGAGCTGTGTCCGGGTTCTCGGCAGTAAGTCGG
ACTCGTTTCATGTGAGGGTTGGTCTCCGCCAGGGCTGCGCTTTGTCACCAATCCTGTTTG
TAGTATTTATGG
>NODE_1951_length_186_cov_9.838710
AGAGGACAACAGGGTGACTTGGATAAAAGGGTAGAGTGGAGAAGACAACAGGGTAACTGG
GATAAAAGGGAAGAGAGGAGAGGACAACAGGGTGACTGGGATAAAAAGGTTGAGTGAAGA
GGACAACAGGGTGACTGGGATAAAAGGGTAGAATGGAGAGGACAACAGGGTAACTGGGAT
AAAAGAGTAGAGTGGAGAGGACAACAGGGTGACAGGGATAAAAGGGTGCAGTGGAGAGGA
CAACAGGGTGACTTGG
>NODE_1958_length_186_cov_10.709678
AATTAAAGTTTAAATAGACACATTTTTGTTTTACAAACTTGAAGATTTTAGATAAGAAGA
TGATTAGGAACTCTTAAGTTGTTTAAAACGTTCAACAACACTATATCAAAAACAGACCAA
GGTGTCTAAGTTTTAAACCTTATTTAAGAATTATTTTTATAAAAAAACTACAAGTTTGGA
TTCTGTAGCTCGTTATTCAAATCAGATTCACAATATGAAGGAGATGTGTGGGAACAAGCG
TACAGGGTATGTCATT
>NODE_1964_length_71_cov_12.746479
TTTAATGGAATACACAATTGTAATTAGTCAGTGATACGGGTGGCAATTTTTTCCCAGCTT
TCCTTCCTGCATATGTCTTTATTATATTTTTTATGCTGTTCATATTTCTCTAAAATTATT
ATTTACTGTTGAGCGAAATAT
>NODE_1967_length_362_cov_45.215469
AAAAATAAAAATAAGACATGACTAGTAAAAAGATTTTAACAAATACAAAGAAGAAAATAA
ACAACATTAGCACACATTCGTCCTGACTGCTCAGACTGCCTGTTCTCATATAAACCCGGC
ATATAAGAACTGTGCACCCAAATGTAAAGCTATCGGAGCTTTAATGTACAATATCGAAAA
TAAATATATTTATAATTTATCAGAATAAATTAGTTAATTTCAGTTTTATATACATTAAAA
CGTTATGCTTTAATTGCATATGTGTAATATTATCTTCATTCATTTTTTTCATAACAAACG
GAGGTTATGTCCAAATAATATACTCGGCCAGGTAACCTGACACCGCTTACTCAACAGTGT
ACCTCTTGGGAGCTGTGGATGCCAGTGTCAGTTTACACCCGATCAAGTAGATTATACATA
TAACCACGGCGA
>NODE_1969_length_421_cov_19.323040
GATCTATTAGCCACTACAGTATATTAGCTAACTCCTGCGCCTGTTTTAGAAATAGAAAAA
CTCTTCCAAAACAAAGCAGACTGTTGGAAATGAGTTTTCAAAACGGTAAACAGTCGCTGA
TATTTCAGTCAGTTGTCTGTCTATCTTGCTCTACAGTCAGTCAGTAGTTAGCCAGCATGC
AATAGCTCTGGTTATGTAATGTAGGCTACTACAAAGTTACTGTATTCTATGTAACTAACT
GTGTAGCTAACTGTCAAAGTAGCTCATTTAACTTATTTAATAAGAGAATGAACGATGTGC
AAGTGAAAGACAACACACGGTAAGCCATCATTCATTAATTATCATTGTAAACTGGTGTAT
TGCCCAAGATGACATAAGATGTGATGTGAATGGTAACCCTGTCTTCTGCATTTGAATTCT
AAACAGTGGACAGGGGTCATTCTTGTTTTGTGAAGAAATAATCTGTTCTTAGTTTTGCTT
AGGTTATTGTT
>NODE_1970_length_583_cov_14.444254
TACAGTTTTAAGTCCACATGCACATATATAATATCAAAATGTTCAGCTCCACCCGCTGTC
ACTAAACATGTAATTATTTAAGCCATAACATTACTAGTTTTTACAACATGACTGGTGATT
GGTTGGTTTCAAAGTGAAGTTCTCCATAGACAGTAATTGTAACCTTTTGACTGAGGCTAG
TTAATCTGCCCAGTCCACCCAGTGACTCCACCCACTCTGCCCATTCGAACCAGTTACTCT
GCCAATTCCAACCACTTCACACAGTTACTCCTACCACTCCATTCAATTACTCCGTCCCCT
CCAATCGATTACTCCGCCCACTCCAACCAATCCACACAAATGTTCTGCCCACTCCACCCA
GTTACTCTGCCCTCTCCAATCGATTACTCCGCCCACTCTAACCAACCCACACAGATACTC
CTCCCACTCCACCCACTTACTCCGCCCTCTCCAATCGATTGCTCCGCCCACTCCAACCAA
TCCACACAGTAATTTCTCCCACTCCACCCAGTTACTCCGCCCACTCCTATCGATTGCTCC
GCCCACTCCAACCAATCCACACAGTTATTCCTCCCACTCCACTCACTTACTCCGCCCTCT
CCAATCGATTGCTCCGCCCACTCCAACCAATCCACACAGTTATTCCTCCCACT
>NODE_1971_length_1415_cov_17.207773
GACGTTAAACCAGACACCAATGGGTCTTGTTTCATTAAATTACGTGTTCATTTTTATTTC
GCTCATCTCTATGACAAGATGTACATAAAAATCTGATAACAACACTAATGCAGTGGAGAT
AGCCTTGACAAAATCCTTCACATTGAACTAACATGTGTAGGTTAACAACACAATTTGCTG
ATCTTACGTTAGCTGACTTACAGCCCTATGCATATATTTCATATTGATGATAAAGACAGT
CTACTTCGTCATTCAGAGACCATGCTTATAAAGCTGTAAAACTATTTATTGCTATTTAAA
AAAGAAAGAAAAGCGATTTAATTGTGCCTAAAATGCATAATTATTCCAAAGACCAAGCCA
CGCGTTTTCTATTGAAAACATTTTTTTCCTCAGCAGTTATCCAGTAGAGTTCAAATGGCG
AAATACGAAATCGTTTTTCTCATTGCTATTTTCATGTAGCCTAATATTTGTAAAATTATA
GGTAAAAAATATTGGAATCCTCAAGGAAATGCGCACATTTAAGTACAGGAACGAACAAGG
GATGCAAGTTATTATGCTATTCGGTGCATACTATAACTGTAGCAAACGGCATGAGGAATG
CCCCCGGATCTCTGAAAGCCACCTTCAGCGAGGAAAGAGGAAAGACATCCGTAGTTTGCA
AAACTTCTGGGCGAACAAAATAGTGGTATTTCTGAGTTCTGACATACTAACGTTAATAAA
TATAACTTAAAGGAAATGCGATGTAGCCTATTTAAATTTGTTCAATAGATTATAGTAATA
GTATACAGCTATAGCTAATTGTGTAGGCTACCGATTATAATAAAACAATCAAATACCTTA
ACAGAATAATATATGATTAGGTAAGTATCCCTGTTTTGGAAAAAGTCACTTCAAACAGAC
ATTCTCATCTTCCACAAAACGTCTGCAATGCTTAGGGCAAATTCTAACACAAAGGTATTG
CGTTCGCGTTTACAAACGTGTTTCTCTCACTTTAGCTAATTAGGGAAGGAGACTTAAACC
ATTGACATCTGTAATAAATATTACACATTGAcNNNNNNNNNNAATATTACACATTCTTGA
CCTGCAATGTAAATGATGTTCTTCTGGATATGTAGGAATATTTACTTTTCTATATTTGAA
TTGGCTGATCAACATCTAAGAAATAGCAGATTTTAGCTTTATAAATGTGACATTTGGCAT
AGTTCTTAAAAGTACTCGTATCGGTACTTGTATCGGCAAGTACCCAAAATGAAATGCTCT
TTACTTGTACTCGTTCCATAAAAAGTGGTATCGGCCCATCCCCAGTATCCATAAACGGCC
TCTGCCCGGTAGTGGTAGCGTGAAAAGTTGAAGCTGCAGCCAGGGGCTTTTCAAAGACGC
TGCCGTTATCTTGACTGTGATTGGCCAATTGACTCGCGTGATATATCAACAAAGATGTGA
AAACCGCAGCAGGTTTTTAAAACTTGTGTTTAGGGGAAATTGTAC
>NODE_1972_length_71_cov_15.169014
CAAATAAACATATCCAGGTGTTAGAATGGCCAAGTCAAAGTCCAGACCTGAATCCAATCG
AGAATCTGTGAAAAGAACTGAAAACTGCTGTTCACAAACGCTCTCCATCCAACCTCACTG
AGCTTGAGCTGTTTTGCAAGG
>NODE_1975_length_144_cov_9.368055
GAACTGAGTAACCATGTCCCGGTATTCAGAGGCCAGCAACAGAGAACCGGTGGCAGCCAG
ACAGTGTGATTGATCTACAGTAGGATGGTCTGCGTGGACTGTTTATGAGCAGGGAAGGTG
GTGCGGGTCCATGGTTCATGCTAAATTAACCACAAACCATCTGCCCCAGTCAGATGCTGC
CGCTCCACTCAACTACATCACcactgcgactgca
>NODE_1976_length_121_cov_118.818184
TTCCAGCTGTCAACTGGATCCTATTCCAACTAAATTTCTAAAAGAGTTACTCCCTGTGCT
TGGCTCGCATTTGCTAAAAATAATAAATTGCTCTCTAGTATCTGGGTGTGTACCAAACTC
TCTAAAATTGGCTGTAGTGAAGCCACTCCTAAAAAAGCCTAACCTTGACCCAGAAAGACT
AAACAACTACC
>NODE_1977_length_170_cov_23.982353
CAGGGGCACATGCAACCCACCTTCCCCGACCTCATGGAACTCCAACTCGGACACACACAG
GGGCACATGCTACGCACCTTACCCGACCTTATGGAACCCCAACCCGGGCACACTCCACCA
TCCTCCGGGGCATGGTCCTCCAGGCACAACACCCGGCGCACCCTTCGAGCACGTGCACCC
ACACTTAAGCACCCGTCCTCGGACTAAACCAAGTAGCCGCAGCCCCAGGAACCACGTGCC
>NODE_1983_length_350_cov_7.728571
CTTGTGTTTCCATGTTCTAATATCATTATGAACATTGTCTCTTACAGATGACCAGTGTTG
GTGTTAATTCTGGTGTGGCGAGTGCCTCCGATCCGACTCTCAGGTCAGAGACTCAGATGG
ATGATGAATCTCTTCACATCAACTCTCCTCAACCGGTATGTTGACGTTCATCACTAAAGA
ACTAGGTCTACACTCTCGCTTTGTCATTGTTTAGTGATTTTTAAGCATATTTTGATGTAT
ATCTGGTGTAAATTTAGTAAATTATACCGTTTAACGACATGTGTCCAGTAGGGTAGTGCT
AGTGTGGTATTTAAGGCCAGTTTTATCTTTCACTGGGATTTATTTTGGGGTTAGTAGTTG
CTTTAAAATGGACTCTCACGACGTCCCCACAACACACTTTCAGTCAGTGTTTGAGTTCAa
>NODE_1984_length_71_cov_12.873240
GTTTTTAGTTTTCCTAAGGCATCGCTTATGGTAGATGCCTTGCACGGAGGGGAGGCAGCA
GCCAATGATGTGCTCCGCTGACTTCACCACCCTCTGAAGGGCCTTACGATCAGCAGCGGA
GCAGCTGCCGTACCAGGCTGT
>NODE_1986_length_201_cov_14.706468
CAGGGTGGGTCTACTGAGCACAAGGAATGAAATTGCAAACCCATGGTTCCTGATACAACC
TGTTATTATTTTTGACACAAGCCATTTACAATAGCTATGAAGGTGGCATTGGAAAATGTA
ATATTGATTGTATGCCCTCAAGGCTTTGCTCTCCTGACTCTTTCAGATTCATGCCTCTCA
CACATGTTGTCGTTACAGTGTTTTTTTCCCTCCCTGCTTTTCCCTTCCTCACAAATCCTG
CTTTTAGGGCTTCCTTGATGCTTTATTTGAt
>NODE_1987_length_188_cov_9.659575
ATCTACCAAGACCCGGCCGTCCCTCTAAACTTTCAGCTCATACAAGGAGAAGACTGATCA
GAGATGCAGCTAAGAGGCCCATGATCACTCTGGATGAACTGCAGAGATCTACAGCTGAGG
TGGGCGAGTCTGTCCATAGGACAACAATCAGTCGTATActgcacaaatctggcctttatg
GAAGAGTAGCAAGAAGAAAGCCATTTCTGAAAGATATCCATAAAAAGTGTAATTTAAAGT
TTGCCACAAGCCACCTGG
>NODE_1988_length_173_cov_8.294798
ACGCACGCGCATGCATGCATACATACATACAAACGCACGCGCATGCATGCATACATACAT
ACAAACGCACGCGCATGCATACAGACAGACATACAGACATACGCACGCGCATGTATACAG
ACATACAGACATACGCACGCACATGCATACAGACATACAGACATACATACAGGCATACGC
ACTCGCATGCATACAGACATACGCACGTGCATGTATACAGACATACATACAGACATAcgc
aca
>NODE_1990_length_253_cov_26.015810
AGCTAGGTAGTCTGCTTCGTTCGGCGGAGGATAATATACTTTTCTCATTTTTACACTTGT
AGGTGCACCGTTCCCGGAGGTACTGCAATACCGAGTTGATGCGTGGAGCAGACGGAGCAA
GCCCCGTTTCCGAATCCCTGTTCGAAAAATCAACTTAATATATATAGTTCCCCGGTGGGG
AACGTATTAGATAGTAAACTGATAAGAACATATGATTCAAAGCTTTCATTATCCAATACA
ATACAGCCGTATGGGACCAATGCCCAACACATTACACACAATAATTCGCTCCGATGTGAA
GCTAGCTTCTTTAGGGAGCCAGC
>NODE_1995_length_127_cov_8.724409
TCTGATCGCTGTCCTCTGCATCTGATCGCTGTCCTCTGCATCTGATCGCTGTCCTCTGCA
TCTGATCTCTATCCTCTACATCTGATCTCTATCCTCTACATCTGATCTCTGTCCTCTACA
TCTGATCTCTGATCTCTGTCCTCTGCATCTGATCTCTGTCCTCTGCATCTGATCTCTGTC
CTCTGCATCTGATCTCT
>NODE_1997_length_331_cov_19.725075
TAGGAGAGGCATCACTTGACTCCAGTAGTCAGTTCCTGACTTTCTGCCCTCTTTACAAAC
ATTGAAGGGGTCTATTAAACAAATCAAATAATACCCAGAAAGTTATCATGTGTCCCACAA
TAGGCACAATGTTAAAATATAAGTGTTCACAGCTTCATAAACCCAAAATGCAACAAACTG
AAACTAGGGACAGTGCAGGTATATGATATTAGACTTACATTATGATCAGGTGTATCAATG
TATTAATATTATCATATAATGGTATTGTTACAGTTTTTTACTGACACATTTGACACATTT
CTCAAGACTTAGGTCACTTTTTTTAAACTCTTCATACAGTGAGCACAATATAAGTACCTG
TGGGCTAAACTGTGGATCTTTTATCATTGCTTTGGCACATG
>NODE_2001_length_257_cov_27.976654
GAGTCCTCTTAACTAGGACTCCTGGCGTACGTTTTCGTTTGCCATAGCCGTGTGTGATTA
GATATAGGACAATTGTAGTTTCTGGTAGGTTTTAGGATTTTAGGACGACATGTATTAATA
TTCTTGGTATTGTAACTTGTGATTTCATTGTCCGGTTAAAGAGTTGTATTTTCTGCCTTT
AATTGGAATTAAATATTATTGCTTTGAACCGAGCCTTGTTTGCGACATTCCAAGTTTATT
CCTTATATCTCCGGTGGAGCTATATGGGAATCATTGTTAGCCTATTCTCTGCCTGCTCGT
ACTATTCTGTTTATTATCACACACACA
>NODE_2002_length_113_cov_53.513275
CCACACAGCCCTCCATGTGCTCGCCAGAGGTAGCCTGACAGCCATTAGGTACTGAGATTA
GATCCTCAGACCCCTTGTGAGACCATATTCTGGTGCGGTTGGCCCTGGGTTCATCCTAAT
GCAAGACAATGCTAGACCTCATGTGGCTGGAGTGTGTCAGCAGTTCCTGCAAGAGGAAGG
CAT
>NODE_2005_length_147_cov_8.965986
GTTGGTCTCAACCACAGGGGGTTCAGGCCTTTAGTTCAATGGAGCCATAAAATAATTTGC
TTAAACAGACAGACAAATTGAATGTTGAATCCAAGTCAACTGTTTTATTAAGTAAAACCA
GTAGTTGTCAGTCAGTCTAAGCTACTACATCATTTCAGATTTAGGTAGATCTTCTTAAAA
ACATAGGTTCAACCTGAATAAGTTTGTGTCAGCACAa
>NODE_2007_length_149_cov_167.583893
TGCCAGATTTGACAGCAGGTCTCTTTGTTTCTTGGGACCTAAAATAAGCATTTCTGTTTT
TTCAGAATTTAGAAGTAAGTAATTTTCTGTCATCCAACTCTTTATATCCAAAACACAGGC
TTCCAGGGTGTGCAGTTTTGGGGATTCTCCCTTTTTTACTGAAATGTACAGCTGTGTGTC
ATCAGCATAGCTGTGAAAGTTGACATTGTGTTTCCGGAT
>NODE_2010_length_130_cov_31.115385
CAAACTGTCAGCAACAGGTTCCATGATTGTGGCCCAAGTGCCTGACGTCCTCTAGTAGGA
CATGTGCTCACAGCCCAGCACCGTGCAGATAGACTGGCATTCGCCAGAGAACCCCAGAAT
TGACTGGTGGTCACATTCCCCAGGCCTGAATACAATTGAGAACCCCTGGGACTTTATGCT
TCGGTGCATCCAACACTGCC
>NODE_2020_length_280_cov_9.167857
GAGATTTCGCCGTAGGTCTGGATTCAAATGTAATTCACACCGCATTTTCATTAAGGCTTT
AGCTAAGTCTTTGCCTGCCTAATCACGCATTCACTTCCTGTCCCTAAAATAAACAATGTT
TTCAACTACAGACATTAGTTGAAAAACATTAGAGAAACGTTGCTAAATTGACAACGGAGT
GAAGCGAAAACTATCCGAAAATTGACAGCATAGAAACATACAGTAGCTTGCGTGCGCGCT
CACGCGAAGGGGGGACGTTTCTGGCAGGGGGTCAGTTTTCGGCACAACACCGGCACAGAG
GCTGATGTAAAGGGGGAAATAGACAGAGCTAACTACAGCAACCGACTAGc
>NODE_2023_length_242_cov_7.615703
GAGAGAGAGAGAAAAGGATGGATAGATGGAGAGAAAAGAGAGGATGAGAATATATATTCT
GTGGCCAGTGTTGTGAGACAGAGCAGGTTGCTGTCAGTTTAAAGATGACTGTAATAAAAC
TGACCAAGAAGATGGATCAGGTGATTTTGGCTTTCTAATCAGTCATCTGTAAAGAACACA
CACACATGCACACACACACACACACGCACACACACACTAGCTGGGATTCAGCAGCTTGCT
GACACCTTCTGATGGATGGCAGAGTGGAATAAAAAAGGGCTATTAACTGTCCTTCTATTA
AACTGGTGagaa
>NODE_2024_length_208_cov_59.764423
TCAACGTGATCTCCTAGAAATCCGTGATACTACCACGGACACTTAACTTCAAAGTCCGTG
GCAGTCCCACGGAATGTCCGAAAATTCCGTGACACTGCCACGGATTTAGAAGTTAAGGAT
CTTTACATGTATTCTGTTTTCTATTCCAACGCGATGCAGACGTATTGCAAACATGCTTTT
TATCATTATCATCATCACCTCATCATCAGGTTTGGGAAAGGCTTAAATCGAATTAACAGC
AAGGTTTCTGAGTGGTTAAGGTTAGGTTAGGGGTTTGG
>NODE_2025_length_71_cov_52.154930
TAACCACTCAGAAACCTTGCTGTTAATTCGATTTAAGCCTTTCCCAAACCCCTAACCTAA
CCTTAACCACCCAGAAACCTTGCTGTTAATTCGATTTAAGCCTTTCCCAAACCCCTAACC
TAACCTTAACCACTCAGAAAC
>NODE_2026_length_192_cov_21.343750
AAGCTTAACAATTTCGGCATATACGTCATCCTTATGAAACAGAGATCTTAAAAATGTGCA
AGATTAACAATTTTAACTGAAGACTGACGGAGATAATTCAGGAAAGATCTGTGTTGTTCG
TCTCAGGACCCGGATGTAAACGTCATCACGGTGCATTTTTTCTAAAAATATAGTTTTACA
AACATAGCTATAGCTCATTGGCTGTTCACTCAATCAATCTAAAATGTTAGACTTATGTGG
CCAGCCCCTTAACAACATGATT
>NODE_2029_length_140_cov_19.692858
GAGGCAGCAGCAGCGGCCCGGAGGGACGACGAATCAACGGAGGTCCGGAGGATGGAGGCA
GCAGCAGCGGACCAGATGGACGAAGAATCAACGGAGGTCCGGTGGATGGAGGCAGCAGCG
ACGGGCCGGCAGGATGAAGTAGCAACGGTGGTCCGGAGGGCCAAGGCAGCAGCAGCGGAC
CAGATGGACTAAGAATCAACGGAGGTCCGg
>NODE_2030_length_125_cov_17.040001
ATTGCTGCCAAATTAAATGCTATCATCAAAAAACTTGAGATTGTTGTTCAATGTCCCAAT
GTGATGTTCTTTACCAAATTTGGCGAAGATCGGCCATTAGGGGGCGCTTTAATTAACATT
TATTGGTTTTGGACAATAACTCAATACATTTAACTGGGATAATTGTGATTACAATATCTT
TTCCGTAGTAAATGC
>NODE_2031_length_230_cov_36.369564
GGCCCACCCGTTCCCCAGACCTGAATCCGATTGAGCACATCTGGGACATCATGTCTCGCT
CCATCCACCATGCCACGTTGCACCACAGACTGTCCAGGAGTTGGCGGACGCTTTAGTACA
GGTCTGGGAGGACATCCCTCAGGAGACCATCTGCCACCTCATCAGGAGCGTGCCCAGGCA
TTGTAGGGAGGTCATACTGGCCACACACACTACTGAGCCTAATTTTGACCTGTTTTAAGG
ACATTACATCAAAGTTGGATCAGCCTGTAGTGTGGTTTTCCACTTTGATTTTGAGTGTGA
>NODE_2032_length_80_cov_19.937500
TTCATTGGTCAATGGCGGCCATGTTTTTTTAGATACGCCAATGTCCTCATAGACATACAT
GGCACCTTGGACCAAGACAATGCATAACAAATTTCAAGTCAATCGGACTAACGGTCTGGT
GGTCATAGCCCTTTTTATGTTTTTTTAATG
>NODE_2033_length_83_cov_27.457830
TCGTGATGCTGTTCTGTTGCTAATGTTGAGAAGTACAACACATTATATTAAACCACTAAA
CCTAACTGAATTGGTGATATTAGACAAGGAGAAATGGTCCAAAATACCTTCATTCAGAAT
ATAGACACTCATTACAGGCTATAGCAAGCATAA
>NODE_2034_length_162_cov_10.567902
AACAGTGCACAGCTGAAATGAAGGGTAGTTTGTTACCAGACAAGCAAGACTTCAGATACC
CTAAATTCTGCCTCTGATACATATCCAATGAAACTTTTGCATGAACACAGACAATGAAAA
AGAGTAGGCATTAGCCAGATGGCCTACATGAGGTACTACATTTTGGATGAGATTGTGTTG
CGGCTGGCCCGTGCTGCATGGAACTATATCTTTGCACTTGAAGAAAACCTGg
>NODE_2035_length_107_cov_7.532710
TAGCAGTCAGTGACAGTAGTAGTCTTTAGAACACTGTTAGCAGTCAGTGACAGTAGTAGT
CTTTAGAACACTGTTAGCAGTGACAGTAGTAGTCTTTAGAACACTGCTAGCAGTCAGTGA
CAGTAGTAGTCTTTAGAACACTGTTAGCAGTCAGTGACAGTAGTAGTCTTTAGAACa
>NODE_2038_length_76_cov_10.947369
AGAGGACAACAGGGTGACTGGGATAAAAGGGTAGAGTGGAGAGGACAACAGGGTGACTGG
GATAAAAGGGAAGAGAGGAGAGGACAACAGGGTGACTGGGATAAAAGGGTAGAGTGGAGA
GGACAACAGGGTGACTGGGATAAAAg
>NODE_2039_length_137_cov_49.430656
AACCTTAATACAACCTCCCTCCCTGATTGTCCGAGTGTGACCTCCTACCCATGGGTTACT
GCGGCCAGTGCTAGCCAAACACCGCCACTGCCTGGAGGAGGTACCCCACTGGAATCCCCG
CTGGTAGGTACAGGTCGACAGGGTTCCCATGGCAGCTTTGAGAATCTCCCTGTGTATTAT
GTAACCCTTCTTAGGGCATTGGCTTAA
>NODE_2043_length_182_cov_12.000000
GTAGAAGCACCCTTTTGAGCTAGTACAGCCATGAGTCTTCTTGGGAATGATGCAACAAGT
CTTTCACACCTGGATTTGGGGATCCTCTGCCATTCTTCCTTGCAGATCCTCTCCAGTTCC
GTCAGGTTGGATGGTGAACGTTGGTGGACAGCCATTTTCAGGTCTCTCCAAAGATGCTCA
ATTGGGTTTAGGTCAGGGCTCTGGCTGGGCCAGTCAAGAATGGTCACAGAGTTGTTCCGA
AGCCACTCCTTC
>NODE_2046_length_149_cov_8.194631
CAGTAGATATCAGTAAAGACCAGTAGAGACCAGTACAGATCAGTAGATATCAGTGAAGAC
CAGTAGAGACATATAGACCAGTACATATCAGTAGATATCAGTGAAGACCAGTAGAGACCA
GTAGAGATCAGTAGATATCAGTGAAGACCACTAGAGACCGTAAAGACCATTACAGATCAG
TAGACATCAGTAAAGACCAGTAGAGACCGTAGAGACCAg
>NODE_2047_length_277_cov_7.256318
CTCAGGTCTTTTGCAGACTCCATCAGGTTTTCTTCCAGAATGGTCCTGTATTTGGCTCCA
TCCATCTTCCAATCAATTTTAGCCATCTTCCCTGTCCCTGCTGAAGAAAAGCAGGCCCAA
ACCATGATGCTGTCACCACCATGTTTGACAGTGGGGATGGTGTGTTCAGGGTGATGAGNN
NNNNNNNNNNNNNNNNNNNNNNNNNNNNNNNNNNNNNNNNNNNNNNNNNNNNNNNNNNNN
NNNNNNNNNNNNNNNNNNNNNNNNNNNNNNNNNNNNACAGTTCATCCAGAGTGATCATGG
GCCTCTTGGCTGCATCTCTGATCAGTCTTCTCCTTGTATGAGCTGAA
>NODE_2049_length_391_cov_27.406651
GTTCTGTGTACAACAAACGTCTTTGGCTGCCAGTCTTTTGCAGACAAACACACCACACTG
TGCTTTTCCTTGTGTTCATTTGCACAACTTCTTTTTTTCACCTATGCTTGCGCCAATCTG
AGAGGAATTGTGCATTTTCATAAATGTTGTATTAAAATCCTCCAATTAATTACAGTACAC
TTGTCATGGGATGAAAGCACAAACTACAATGACATTTGTTTCATAATAAATTTTATTCTA
TATTACAAATAGTATTTTGTTCTTGACTGCAAAATAGGAATGCATTATATTTACATACAC
AGGTATACAATTAATTATAACAAAGTTAGAGAAGCTGGCCTTTCCTCCAGGTTTCGTTTT
ATCTCTTGTAAGGATACTATCTTTATCTCTCAGCAAATATGGTAATAGTAAAAGTATTTT
CTACCGGTTTCTACCTGCTATAACACTGAGCTCTAGAAGGa
>NODE_2053_length_175_cov_22.691429
GAGACAGACTTAAGGTAGCAGGTTGATATGTCAAGAAAAACTGAGGTGAAGTGCTGACAC
GCCAACGTCTTAGCAGATAACGCTTAAATCATTTTTCCTCCAAAACTTCACTGGTAAATG
TTCAAAGAGATATAGCCATAATACAAATTTTCGGAGTAAGTAGTGGTGTTTGAAGTTATT
TTATGGGATTTTGCTGTAAGGCCCAGAATTGATTTGCAGAAGGGATAAAAGAGAGATGCT
TTATc
>NODE_2058_length_290_cov_9.951724
GAGTGTGGAATCCATCTGCTACATTCTGCCACTGTGTCCGGGCACTGAAATACAAGGAAA
TGTAAACCCCAATACAAGCTTGTTCAAGTAAGACAATTATATAATGTGATTATTGTGCTG
CACATTGCTTCAGCCCGTGACAGCAAAAGCATTACATATACAACACTGCAACTACAACAA
TGATACTAAATAATAATAAATGCCTAAAGTAAGCACTGTATAATACAGACTGCACTGTAA
TAGTAATAATAAGCTTTATTTGTATAGCACCTTTCATACATGGAATGCAGCTCAAAAGTG
CTTTATATTTGGAACATTTAACACAGAGGATAAAATCATAATAACAATATTAAAATTAAT
>NODE_2060_length_144_cov_131.145828
TTTTTTAAGGACTGCAATGACCTGTACATCGTAAACTATTTTCTGTTGACCTATATGAAC
ACTAAGCACAGCCGCTTTAACAAATTCTACAGCACATATTGCATGGACCACACATTAAAG
GGGAAGTGACAGCATTTTAACAATTTGAAATTGTATTACAATATATTGAAATATTACATT
CAAACATAACATGGTGCCATTGATAATGTTGCTT
>NODE_2061_length_227_cov_10.779736
CTATGGGACCTCTACGAAGCCTCCTATGAGGACTTTTTAGTCAGGGAGGCTATGGATGGG
GACTTCATCCTTCCCCGTCGTGTCTTTGAGACACCTGCCCCTTTTGAAGCTACAAAGAGG
GCACCCAGTTCCTGTTCCCAGATGATGGCTCCCAGCCCCAATTCCAAGAAGGCTAATAGC
TCCTGTTCCAAGATGAATACCAGATCCAGTTCTAAGAAGGCTCCCAGCCCGAGTCACAAG
ATGGCCTCCAACCAGAGTCACAAGATGTCGGCTTCCAGCCCCAGTACTAAGATGGTg
>NODE_2068_length_366_cov_12.822404
ACTTGACCTAACTTTCTTCAACAATGACCTTTGAACGTCTTGTTTTCAGAAGTGTCTGAC
TATCCTCACACTTGTAACTTTGTAGATACAGTATGCTGTCAGTTTTTGAAACAGTAGGTT
CATGTCCGCTGCCATCTGGTGATGGCAGAGATAGGGAGATGTCTATCTGAGAAGAACACC
TTAACTCAGTGAATGTCGTGTGGGCATGATGTTCTACAGGGCCAAGCCTCTCATCAGTAG
ATGGTTCCGCGTGGTGCAGGCCCTTTATTTCCATGCGTCTGTATCACAGCTCTGATCTGT
CACCCTTCGCTCCCTCTAATGTGTGAAAGCAAGACGTGTTGCGCCTATTAGCACTTTCTG
GCAAGGCTGGCATGCTGATCCCCCATCCCCGGGGAGCCTGGCAATATGGTGCCATGCGGT
CACCGCCAGCCAGCCc
>NODE_2075_length_276_cov_21.010870
TCCTACCAGGTTAATATTTTAGCCAGTATGAAACAAGTCTTTTGCTCGGCTTTGGTTACG
CAGTGAGTACAGGTAGCTCAGCTTGTTTGTTAACATCGGCATTGGAGGGGGAGAAAAAAA
ATCAATCTAATACTGCAGAACTATCAGATCATATGAAATTATGGATTCCTGGTCTGAGCA
TTCAGCCTCTGTCTGCCGAGCTGTGCAAATCAATTCAAACAGACACAAAGAGCAAACACA
CGCCGCGCAGCCACAATAGGAAATTGAAGCAGAGCCTCCCTTTTTAAAATATGCCGCTAC
ATATTTGTTTTGTGGATTACCATTCTGAAATGAAATTTGAACAGTt
>NODE_2076_length_174_cov_37.844826
CAGCCTGATCTCTTAGAAATCCGTGAAACTGCCACGGAATAAGACCACCAGAATCCGTGA
CAGTTCCACGGAATTGGCGAAAATTCCGTGACCCTGCCACGGATTAAAATCCGTGGCAGG
GTCACGGAAAAGTCCGCGATTGGCGCACAGTGAAACCTTGCTGTTAACTCGATGTAAGCC
TTTCCCAAACCCCTAACCTAACCTTAACCACTCAGAAACCTTGCTGTTAATTCGATTTAA
GCCT
>NODE_2077_length_196_cov_11.826530
CTGAACCAGCTGAAGCTTATGTAACAGTTTGGAGGGAACACCTGTGAGAAGAGCATTACA
GTAGTCTATATGTGAAGTGACTAGTGTGTGAATTAGACCTGAACCAGCTGAAGCTTATGT
AACAGTTTGGAGGGAACACCTGTGAGAAGAGCATTACAGTAGTCTATATGTGAAGTGACT
AGTGTGTGAATTAGAACTGAACCAGCTGAAGCTTATGTAACAGTTTGGAGGGAACACCTG
TGAGAAGAGCATTACAGTAGTCTATa
>NODE_2081_length_71_cov_30.478872
CCTTTGTGCAAGGAGGAGCAGGAGGAGCACTGCCAGAGCCCTGCAAAATGACCTCCAGCA
GGCCACAAATATGCATGTGTCCACTCAAACGGTCAGAAACAGACTCCATGAGGGTGGTAT
GAGGGACGGACGTCCACAGGT
>NODE_2082_length_117_cov_13.863248
TGTCACATGTGCTCACTGGGAACCTGCTTTCATCTGTGAAGAGCACAGGGTGCCAGTGGC
GAATTTGCCATTCTTGGAGTTCTCTGGCAAATGCCAAACGTCCTGCACAGTGATGGCCTG
TAAGTACAACCCCCACCTGTGGACGTCCGTCCCTCATACCACCCTCATGGAGTCTGTTTC
TGACCGT
>NODE_2083_length_404_cov_15.747525
AACCATCAGAAGTGTATGTCTCGTGAATAGATCAAGGGGCCCAACAAATCTGTGGAGCTG
CGGGGTTCTGTAGGGCTCAGCCCGGGTTTTGGTATCAACTGGTTCGTGTGATGAGACCAG
AGGGGCTGAGGGCGCGGTGCATTAGCCAGTAATAGGTTTGGGATGACCTAAACGATTTGT
TGACTGGGACAATAAATCTGTTGTGTGTTTCTTGGCATGCTGAGGAGGGGATTACAAGTT
GTCACACAAAGGAATGCAAATTGCTGGCCAAACTCTCAGAGAGGCCTTTGAAGGAGCTGG
CTATTTGGAGCGTTTGTGCAGATTCCTGCTTCTTTTTCTTTATTTTATATTTTTCTATTA
GTCCTAATAACTGTGAAGGGTCTGAGAGTAGCCACTGTATTCATCTCAAATCAATGGATT
ACCCACACCGAGCCCTATAGACCTCCAGCATTTGCATTCTATcgagatgttaag
>NODE_2084_length_71_cov_24.647888
GACATCGAATGACACTCTGCTCTCTAATTGTCTCACTGACTGAGAGACCTGTTTGATCCC
AGCATATACAGAGACCTCTCCAATAAATTCCCATATAGTCACACAAGCACTCCTGCCATA
TAGTCCAATTAATTAATTATA
>NODE_2088_length_378_cov_24.298943
CATGGACAGCCCATTTCACGAGACACACAATAGTTGTTTAATTAAATGTCTTTCCAAGAT
TCACCCTATTCACAATACAAATGAAAGTTTTGCATGCAGATCGTCATATGTTAAGCATTA
CAGCTACAAAGGACTCTTTCTCTGTCAGATTTATCCCTTTCCTTGTTTTTCAGAAAAACA
CACACGATTAACCTGCTTGGATTGTTAACTGCAAAACTACATGCATTGGCCGGGAATCGA
ACCCGGGCCTCCCGCGTGGCAGGCGAGAATTCTACCACTGAACCACCAATGCCATACGTG
AGCACATTTACCGACCTCAGTCGAAATCGTGGACAGCGCATTTGACCAACACATATAGAA
GCACAAAGTTACAGGTTATTGTAACTAAAAGTCCAAGATCTCCCCGTCGGGGAATTGAAC
CCCGGTCTCCCGCGTGACAGGCGGGGGG
>NODE_2091_length_71_cov_11.591549
AGAGGGAGGGTCCTGCCCCCATACACATCGATGGAGCTGAAGTCGAGAGAGTTTCAGAGT
TCAAGTTCCTTGGTGTGTTCATCAGCGACAACCTCACATGGTCCAGACAGACAATCTCGG
TAACAAAAACTGCCCAAAAGC
>NODE_2096_length_71_cov_12.563380
CAAGACCCGGCCGTCCCTCTAAACTTTCAGCTCATACAAGGAGAAGACTGATCAGAGATG
CAGCCAAGAGACCCATGATCACTCTGGATGAACTGCAGAGATCTACAGCTGAGGTGGGCG
AGTCTGTCCATAGGACAACAA
>NODE_2098_length_122_cov_11.081967
CCATAAATACTACAAACAGGATTGGTGACAAAGCGCAGCCCTGGCGGAGACCAACCCTCA
CATGAAACGAATCCGACTTACTGCCGAGAACCCGGACACAGCTCTCGCTTTGGTCATACA
GGGATTGGATGGCCCTAAGAAGGGACCCCCTCACCCCATACTCCCGCAGCACCTCCCACA
ATATCTCCCGGG
>NODE_2102_length_90_cov_42.644444
TATACACATCCGGCCCTTCATTGGACTCTGTATTAACTAACCTCCAAAAGAGCTTCGACT
CCATTCAACACGCCTTCTATAACCTTCAACTGCTCTTAAACCCCACCAAAACTAAATGCA
TGCTTTTCAACCGCACACTTCCCATACCCGCCAACCTGAC
>NODE_2103_length_172_cov_14.029070
CCCTTTTATCCCAGTCACCCTGTTGTCTTCTCCACTCTACCCTTTTATCCCATTCACCCT
GTTGTCTTCTCCACTCTACCCTTTTATCCCAGTTACCATGTTGTCTTCTCGACTCTACCC
TTTTATCTCAGTCACCCTGTTGTCCTCTCCACTCTACCCTTTTATTCCTGTTACCCTGTT
GTCCTCTCCACTCTACCCTTTTATCCCAGTTACCCTGTTGTCTTCTCCACTCTACCCTTT
TA
>NODE_2105_length_438_cov_23.851599
ATGTAGCGTTTAAGCTAAAATATTTGCACAGCTAGGAAGTTATATGCTTTTAAAAAAGAA
GAATAGCCTGTTCTCAGAACATAGTCTTGGAGTCTGATTAAAATTACATGTGCCACTTTG
CTGATTTGAAATCAATGAGGCCAAATTTCACATCAGTCCTGTCAAAAGAGGCAAGCGTGC
AATGATGATCCCTCCCCAATCAAAAGTTTTGCTCTATGTAATTTTGGCAATCAGATTTTC
TCCACAGTCATCCAGTGCAATCAGGTAGTCAGAGGGGCACATTAACAAGACAAATTAGGT
TTAGAAAGTGGGTGCAGACGAGAACCTGGTTTAAATAGTACTTGAAATCTTTAAAATGCT
TATAGCCTGGTTGGAGTGCAAGATTGAAAGATTTTGCAGTATTGCAATGCCATTGGTTCC
ATGTCGGACTGCAAGCTCAATCAAGAAAAGGCTAAAGTGTTTGAAATAATATCAAATCGT
GTTTGAACCCATGGTTTGTGTCTGTTAg
>NODE_2106_length_325_cov_10.867692
GAACACCAGCCCCTATCTACAGACTAGTTCCTCTTCTACCTGATGAGAACATGGCTAGTG
GTCTGTTCTCCACCTCATCAATACAGCAGGCCTTTTTGTCAGTAATTTGCAATAAGTGTC
CGCGCCACATCTTCTGGGACCTGGAGGAAATCATTACTGGCTGAGGCCCTGCTCAGCTCC
TAATTGGATGCATTGGGCCTTATCAACCGAGGATTTTCGAAGACCTTTGACAGATACCAA
TACGAAAATCATTGTTCAGTTGTCAATTTAAGAGACTGTTAAAAGAGCTTATTTTAATTT
TAATTGGAACTTCCTTCCCCATTCACAGTGAACCGCCGGATTAAAGGAGCTCAGCTCCTT
AGTGTGAGTGTTAGAGTGTGTGTGTGTGTGTGtgt
>NODE_2110_length_116_cov_77.991379
GTGTTCGATCGACACGATGTTTTTACTCCGACCACAGAATGAACTCATTCACATGGCTAC
CAAGTTTGGTGAAGATATCTCATTTACTTCTTGATTTATAGTCATTTTAGTTAAATAGGC
TCCTCCCACAGCGTCCATTTTGTGCCCCTTAGCGTCCGTGAATCAAATTTTCAACTTTTT
TTTGAT
>NODE_2112_length_514_cov_14.743191
GAACCATATATTGTGGAGCACAATATAGCAATTAGTAAAAACTAGACACTTTAACATATT
AAAAGCTTCACCTCAAAAATATAACAAAAATCTGATCAAAATTATAAAAATTAATTATAC
ATTCCAATTAAAAATATACCAATAAACAGCTAAATACATTATTGACCTAATAATTACAAT
GCAATCAATCACAGTAGCTTGAAATAAACAAAATAAGCAAATGAGCACAAAACCTTTAAT
GTTTTAAAAATAACCTCAATTATTTATATTAGTACAAATAGTTTGATTTCTTTTTCTTTT
CTTTTTACAAACACCAGCATGAAAAGGTTTACAATAACAGTAGAAAATGACTGTGAAAAA
CATATTAACATCTTCTTTAAATGTCTGCAATTAAAAATGGCATTAAAGAATTACATTGCA
AAGAGTCTTTATCTGGAAAAAATTCAAAAAAAGTATTGCACATAACAACTCGAAGTTAAC
TTGCAACATTTACCACATTCAAGTCTTAAAGTTCCCCTTCTCCAACAAGGTTAAATTACC
TCAACAGACAGTGGGGATGAGTTATCAAGTCTGTTCAACAGTGt
>NODE_2116_length_210_cov_198.180954
GTATCTAAAAAAACATGGCCGCCATTGACCAATGAAGTTAGAGAAGTGTGAACACATATG
AGACAAGGTTAACGGAGGCCGATCGGAACGAAACTTGGTGGGCATGTTCAGCTCAAGGCC
AGAGAGGTCTCTAAGAATTTTGAAAGAAATCGGACACTAATTGGCCCAGAGGTGGCGCTA
CAGCAATCAATTGTACAAACTGCTTATAACTTCTAGACTAAAGGGCATAGACTCAAGTGT
CTTATATCAGAGGAAAGCTGGACTCCTGATGAACAAAACG
>NODE_2118_length_71_cov_31.112677
TCCCGAAACCATATTCCAAACGAACATTCGCAAACTGCATCGCAAACTTGTGTGGTTGGA
ACGACAGCTCCTGACCTGTGGTTAGAAGCATAGTTCCTTGTTAGTTTGTGTCGACGTCAT
TGATTTCGCAGCAGCTGGGAT
>NODE_2120_length_104_cov_10.528846
GGCTTCCCTTTAATGCTAGAGTCAAATGCTTTTTATAACTTAAAATATAGGTCAGCAACA
CCTCCCAAAACAATTTTGAACTCTGCCAGTGCTTGCATTCCCTGAATAGACAGGGGGGGA
TTTATCCGGCAAGCAGGGTCACTGGCTTGCCGAATATCAACCCCCCATGCTAAC
>NODE_2126_length_256_cov_10.257812
ATCAAGAATTTGTCTTTGAAAGTTCGAAGAAGATTTTAATTATATTTTGATGGTTTTATT
TAAATCCCTCAGGGTGTAAGAGGGAAATGAAACAAGGTTGATGAGATCAGGAATAGAAGA
GAGAGAGCGAGTGATCAATAAGAGTGAGTGAGTGAGCTGAGCAAATGCCATTGTTATTCT
GATCTCTGGAAACACGAGAACAATCTACATTGTACCTGCAATCTGCACTCCAAAGTCAGC
AGGCAGGAGCAGGGCACAAAGAGCTGTGGTCCTCTGGGTCAGTGCAGGGTCGTAAAGGGA
TACAACACTACCCGGACCTACAACCa
>NODE_2127_length_162_cov_10.395061
CGTTTTTTGTTTCTTAGAGAAGAAGCTGATAGTTGCAAGCAAGACTGACACAGGGGCCAG
CTATCTGGGCTTACACAGAGGGGATCTTCATTGACTCTGTTTAATCAGATTCATTGCTCT
TTGATGGAGAGCACTCTTATAAAGATGGACAGTCACTTTGCTCTCTAAGTGAAACCATCA
TTTAGTGTTAATTCTCAGAGAAAAGGCTCATTTGTTATCCACAGGGAGTGCg
>NODE_2133_length_150_cov_52.933334
TTGTTTGTTTGTTTGTTTGTTTGTAACCCACAATAAAAGGATAGTAATTAAATACATCTT
TGTACAGAATGTAAACTGAACAGAAGCAACTAAAATAATAATAATTGCTAAAATATCAAC
TGATTATCCAGAAGTGTCTCTAAATTGAAAGTATTGAAAGTGGTAGAACAGGTATTAGTA
GAAGTAGAATAGTTTTGGAAAAAATAGCTACAAAATAAAT
>NODE_2134_length_205_cov_15.546342
CAGATGGTGGTTTAAGCAGAGAATTTATGAGCGCCACAATCTTAATGTTGCAGAAAGAAA
CGAAAAGGACTTGCATCAAACCAACTGACAAATGCACTTGCTAATATTAATGCACTCCTC
ATTCATCCAATATGCTTCCTAATTGCTTTTCTGTACACAGTAATATGGCACCTGCTGCTC
AACTATGGCTCTCGCATCAGGAGAAAAGACGAGGAGAGATAGGGAGAGAGGTACAGAGAG
CGTCAAGCCCTTTCCCTCGTCTACCTCATCTCTCg
>NODE_2135_length_71_cov_7.676056
CCTGCCTGGTGTGTTCCTTGTTCTTCATGATGCTCTCTGTGCTTTCAACGGACCTCTGAG
ACTATCACAGTGCAGGTGCATTTATACGGAGACTTGATTACACACAGGTGGATTCTATTT
ATCATCATTAGTCATTTAGGt
>NODE_2137_length_456_cov_13.278509
TGTCAATGTTTAAACACAGCCCATTTGATTAATATTTCCATTGTGGCAAGTGAAGCCCTG
AGCTAGAATGAGATGGGTTACTTTTCGACAGCAGTGATTTTGGGTTCCGTGGCGCGCGCT
GGCTTGCAGGGGGGGCTCGCGCCGGAGTAATTTCGGTGGCTTGCGAGCGGACAGTAGCTC
CGCTGGGAGAGCTGGCAATCATGGGGGAAACAATGTTTACATCGATCAGCTGTCAGGAAG
ATTTATGGCTTCATTTTGCTGTAATGGAGAATTAGTGGGGAGATTATCAGGGACTCAACA
CTGCCGCTTGTTACCCGTGTCCAGGCCAGCAATTTGTCTCCCCGAAGCAGCCAAACACTT
GTGACAGCACCAGCACTTGCCCTAATTCAATCAAGAGAAAATGTTGGAATTAATTTGTTA
CAAGAAAATTTAAATATGTTCAGCAAACAGTAGCCGTGGAGCAAAGAGCGAGGAAAAAAG
AGAGCGTTTGATTTATTATGCTGGGCAAGATATCGATCCTGTTCGa
>NODE_2138_length_287_cov_15.588850
TCGAATAAATATTTTGTTCCTTATCCGGGAACTATTTCAACAGCTTGCCATTGGACTGCT
GTGTCACGTGGTTAAAGTAACTTTACAGGGTCGCTTGCTAGTAGGAGGGCTTTATGGACC
AGAAAAACGACAAAGGTAGAAAAATTATTTTTCACTTCATAAATTAATGATCATGAGCTC
GTATTTGATGGACTCTAACTACATCGATCCGAAATTTCCTCCTTGCGAGGAATATTCACA
AAATAGCTATATCTCAGAACACAGTCCTGAATATTACAGCCGTACAAGAGACACTGGCTA
CCAGCATCACCAGCAGGAGTTGTATCCTCCGCGAGTGACCTACCAGGAGCGCGCGTa
>NODE_2140_length_299_cov_10.655519
AGTTTGGCAACATGGTCCCCATGTTACAGCACAACAGTGCATATTGAGCTCCTTTTTTTC
CTTTCATCTCTTTCCCAGTTAAGGCTAGAGAGGGGCTTATCCTTCTGTTTCCTCACCACT
TCCTCTCTCAAATTCCCCATCTATTACAGCTCTCTCACACACCAGAAACAAGATGCCTTT
TTCATACTGTCAACCTTTTCATCTGAAATGTAAATTAATTCTTACTCAGTGTGCCTTGAC
AGAGATCAAAGTGGGCACATTAACCTTTGCGGGCCTTCCCCCCTCTCTCTTCTGAGCTAC
TCAATGAAGGACAGGGGGGGTGGCTAGCGGATAGTTGTGGGAGGAGTCTCGGCATTGTTT
TCCATGGCt
>NODE_2143_length_297_cov_16.296297
GTTCGAAAAATTTGTGTAAAGCAGACATAGACTCACAAGCAAATAAATAAACAAATACTG
CGACTCCGTGTAAAAAGAGAAGCAATAATACTATCTGCATCATAGGCTATTGCGCTCACC
TGGTGACGGATGACTGGAAAGGGTTGAGTGTTGTAGCCTTAAGACCGCGTGCAGTTAATG
AAATATCTCCAAATGGGAGTCAGGAGTGCGTGCAGAGATAAGCTTGATGTGGTTTATATA
CCCAGAAAGCAAGTGCTTCTCTTCTGATATTGTCCAAGTGCGTTTGCATAGCTGGCCAAG
TGGCTCTGCTCTTGCTGACTCGCTAACATTGCATGATGTTTGTTTTCCCCCTGCTATGAC
GTGAGAc
>NODE_2144_length_198_cov_30.626263
TACCCTGCCTACCACCCCCCCTGCCTACTGACTGCTCAGCTTGGGCGCTGCTCTGGATGC
ACATGTGGAACAGTTTACTGTAATGGAACTCTAAATGAGTGCTGGTTTGAAGCTGCCTGC
AGCAGTAGGGTGTAATTAACTAGCTCTGTTGAAAGAGCCAAAAGGAGAGGGAAGTAGTGG
GGGGGTATTGAGAAGAGGGACATGTGTGTGCTTTTGCATGTGTGTAGTGTGTTTTAGTAC
GTGCCATTCAAGAGTGACTTTGTGCAAg
>NODE_2145_length_80_cov_17.625000
AGGCTCTGGGAAACGGGCAGGCTCTGGGAAACGGGCAGGCTCTGGGAAACGGGCAGGCTC
TGGGAAACGGTTAGGTACCAGGGAAGGGTCATGGACAGGCAAGGTTACGGTGACAGGCAA
GGGCACTGTGACAGGCAAGGGCACTGTGAC
>NODE_2146_length_755_cov_11.872848
ATTCCGGTGTCGATCGGGGGCCTAAGTCCTAGTGAAAGGGGCTTCTCCCAGAGAAGGTGG
CAGGCCGGTGAGGCCCCTGTCGCGCCGGGACTCGGACTCCTTTGAGTAGGGTTGCTTGTG
AATGCAATCCGAAGCGGGTGGTAAACTCCATCCAAGGCTAAATACTGGGGCAAGACCGAT
AGACAACAAGTACCGTGAGGGAAAGTTGAAAAGAACTTTGAAGAGAGAGTTCAAGAGGGC
GTGAAACCACTGAGAGGTAAACGGATGGGAGCCACAATGTCTGCCCGGAGGGTTCAGCTC
GGCGGGGNNNNNNNNNNNNNNNNNNNNNNNNNNNNNNNNNNNNNNNNNNNNNNNNCTTCC
GGGCGGTGCGCCGCGACCATCTCTGGGTCGGCTTGGAAGGGCTCGAGGCGAAGGTGGCTG
CCGACTTTCGGGCCGGCAGCTTTACAACGTCCCCTGCTCCGACTCGCCACTTCCCTGGGG
GTGCGGATGAGTGACACTTTGCCATGTTCCCCTGCGGGGGAGCACGGGGCCCCCTGCCCC
CGCCGCCACTGTCGACCGGGCCGGACTGTCCTCAGTACGGCCCAACTGCGTGGCGACGAA
CGGGCGGGGTGCGCCCTCGTATAACTGGCGAACGGTGTCAGCGGCGAGGATGGTGACCCA
ACTGACCCGTCTTGAAACACGGACCAAGGAGTCTAACGCATGCGCAAGTCAAAGGGAACA
CAACCCCACGGCGCAATGAAAGTGAATGCCGGTCGGATTGCCGACGCGGCTGTGGTGTGA
TCCCGGCACTCCGGTGCCGGGCGCAACACCGGCCCGTCTCGCCCg
>NODE_2147_length_276_cov_30.851450
AATAACACCACACACACTAAACACATACTGCATTTCTTTTAATAAAAAGCAGACTCTGGC
ATCACAATGACATTGTGATCAGAAAAAGGAATACAACCACTCTCTACACTGTTTAAAAAA
ATAAAGGGAACACTAAGATAACACATCCTAGATCAGAACGAATGAACTAATTGTATGAAA
TACTTTCATCTTTACATAGTTGAACATACTGACAACAAAATCACACAAAAATTACCAATG
GAAATCAAATGTATCAACCCAATGAGGTCTGGATAAGGAGTCACACTCAAAATCAAAGTG
GAAAACCACACTACAGGCTGATCCAACTTTGATGTAATGTCCTTAA
>NODE_2148_length_299_cov_18.538462
TGTCATTTTTAACCCAATCACTGACCAAACATTACTTTGGATGAGCACAGCTCCAACCTA
ACATGATTATTCCTGCCCTAGGAGAAGGGCTGTCTCCATGCGCTCTGTCAAAAGGTCAAT
TATGGCCCCAAACCGCCATGCAGTGACACTGACCTGGAAGCAGTACTGATGACCCCCACA
TCCAGGGGCCCAAAAGAGTTGATCATCTAACATGCACCCTGCCTGCAGCCATGGAAATCT
GACATTTGTCCTTATTCAAATGAACACAAACAATATGCATCTCAGGCCTTTGCCGAACCT
GTGCCAAAAAAGACATGGGGACCAGCAATCTGTTTCGCAATGTCCTCCAAACATGTTCAT
ATCTTTCCc
>NODE_2149_length_74_cov_85.067566
TTGAGCCGGCTCTTTTAGGTGAATGTTGGGAGCCGACTCGCATATCAGAAGAGCCGAATC
TATTTATATATATAAAAAATAAAAATAAGACATGACTAGTAAAAAGATTTTAACAAATAC
AAAGAAGAAAATAAACAACATTAG
>NODE_2150_length_163_cov_12.030675
TTTTTCCCGTAGGGAGATCCATGATAGATACATACGGGCCCATTGTTTGCTCTTTTAGAG
GCGCGCTAATAGAGGGCGGAGTATGCGCTGATTGCGTAATGGGTATCGGGTTTGATAAAT
ACTACGCTAAATGTGGAAGCATAGCGTGCGCAATTACCGAACTCGCATAAACAGACGCAG
CGCAAACTGCGCTTGTGTTAGTAAATCAGGCCCTCAGTGTTCTATATAAACAC
>NODE_2152_length_154_cov_17.675325
ATGATGATGATGATAGATAAATAGATGATGATAGATGATGATAGATAAATAGATGATGAT
GATGATAGATGAATAGATGATGATGATGGTAGATTAATAGATGATGATGATGATAGATAA
ATAGATGATGATGATAGATAAATAGATGATGATGATGATAGATGATGATAGATAAATAGA
TGATGATGATGATAGATAAATAGATGATGATAAATAAATAGATg
>NODE_2154_length_254_cov_21.011810
TCAACTTTCACACTCCAGCCAATCGCCAGTGCAAACCTGCGATGCTCCGCCCCCCAGTGG
CATGCGGGGAGGGATTTGTATACTGGTGTGCGTGCGTGTGTGTACCAGAGTGTGCTAGCG
ACTGTGTCCTCCTACTTGTCTTAACTGATCCTCGTCTTATGGTGTGAGCTTTCAGCCTAA
GCAGCTCTAGCCAGGTACTGCATCTGTCTGCAAAGGAACCGTAATCAACCGATGGAGCTG
GAGAAACACACACACACCGCATACATGTATGCAGGCATGCACACAAACCCCGCACCCATA
CACACAACATCCaccccaaaaacc
>NODE_2155_length_97_cov_39.855671
AAATCGAAGATATATATTTGTTCATCAGGAGTCCAGCTTTCCAATGATATGAGAAACTTG
AAACTATGTCTAACAGTCTATTAGTTATGAGCAGTTTCATACAATTGATCACTACAGCGC
CACCTAGTGTTCCATCTGCACTTTTTTTTTATTGTGACCACAAATTG
>NODE_2160_length_71_cov_13.000000
ATAAGCATTTTCTTTCAAATTAATAAAAAATATATTGTCGAATTTTAAATTGGGCTGACA
TCATTAATATAAGGACTGTGTTAGAATTCTGTACTCGCTTACGGCCATACCACCCTGAGT
ACGCCCGATCTCGTCAGATCT
>NODE_2162_length_71_cov_14.380281
TGACTATCTGTTTATGTATTCTTACCACCTGAGCAGTGACTATCTGTTTATGTATTCTTA
CCACCTGAGCGGTGGCTATCTGTTTATGTATTCTTACCACCTGAGCAGTGACTATCTGTT
TATGTATTCTTACCACCTGAG
>NODE_2164_length_296_cov_12.608109
TTAGTCTTAACACCATAATATGTTTACTTACCTTTGGGATGTTGTCCTTAAGTAGGTTAC
GTGGCCTGACAGTACCTTCTGATGGAAGCGAGGATCACCTTATCTATTGTTTCAAAGAGG
ACGAGCCCTGCACATCTGGGCAGGAGCTGTTAGCGCAAGCAAGGCAGGCAGAGTTAGTGA
GGTCCGGAGAGGGAGAAGTGGAGGAGTGGCGAGGAGGAGGAATTTGCCAATTAACTTGTA
GTTGAGGATTGCGGTGATGATGATAGTGATGAATAGGGTCATTTAAAATCACATAATTAA
ATTTTACAGGGTAGTCTTCATTCATTCGTGTTGATGTGTTTCGGGCAACAGGTTTCATAG
GCTCGa
>NODE_2166_length_303_cov_23.745874
TGTTTCCACTGTCATATCGCTTTCTTGTGCCACAGTGCCTACACACTGTCACGGTTTTAT
CCACTAACCTCTTTCCTTCATTATATTTAACAAGGAAGCCAAAATTCTCCCATACAGGGG
ATTTAAATGACGCGGGACGTCCAAGCTCCTCCGTTCCTCCGCTCGCCATGACCATGCTGT
GAGCGGACTGAACATGCGCAAAACTTTTTTATTTCAGTAATCAATCCGCGGATCATGTGT
GTCCCGAACCGAAAATATTGATCCGAACGGATCACGGATCAATGACGATCCGTTGCACCA
CTAGTTCTGACTCTCTGTGGTCACTAAATATCTCATGGCACTGTTCATAAGAGTAGGGGT
GTTAACCCCGGTG
>NODE_2172_length_71_cov_9.140845
CTAGGAAGAAACCTAGAGAGAGGCCAGACTCAAGGGGGTGGCCAGTCCTCTTCTGGCTGT
ACCGGGTGGGAGATCTGAAGGTACACAGCCCATTGTAATAAGGTCAATCCGTGTTCAATT
ATTGTCCAGCAATGAAGATAt
>NODE_2173_length_94_cov_26.765957
ATATCTACTGATCTGTACTGGTCTCTACTGGTCTTTACTGATATCTACTGGTCTGTACTG
GTCTCTTTAGCCTCTACTGGTCTTTACTGATATATACTGATCTGTACTGGTCTCTACGGT
CTCTTCTGGTCTTTACTGATATCTACTGATCTGTACTGGTCTCT
>NODE_2176_length_142_cov_75.507042
GTTTGATGTCCCCTTCCCGTGCCTGGCCCGCTGCTGTGCTGGATCCCATGTCACTGCGTT
TGATGATCCCATTTCCACCCGATGACGCCAGCTTTCATCTCCAGGCGGCTTCACGGTGTT
CGTTCGCAAGAACACCAAACTTTATTGATGCTACATAAAGACTATGGTCACAGTCCACCC
ATCATATCTTCATTGCTGGACAATAACTGAAC
>NODE_2178_length_205_cov_14.678049
CCGATCTCTATCCATGATTCCACACACTATTTTGGTACTCCAAGTTATGTTTTGTATTCC
AGACACTAACATCACTAAGTTAAATAAAAAGTACAAATAATGCATTAAAATTAATGTCTA
CCTGCTTGTCTGTGAAAAACTGATATCCTCAAAGTGGGAACTGCACAGACGTGACTTTTT
GGGGCTCCATTTTCTAGTGTCTCTCCTCATGTTTACCAACCATTGCTTCAGCCTGGCATC
AGAAGGAAATCTGTTTAGAAAAAAATGTGGTTCAT
>NODE_2179_length_426_cov_12.807511
CAGACAGGGCAATCTGATAAGCTAGCTAAATAAACAAAGCTGGATTTTCGGAATTTAGTC
TCTGTTGCTTCGCGAACTACACATAGAACCGACAGAAAAACAGCCAAACAAATACTGACT
GTACAGAGAACAACATGTTTGGTAACATCTAGGCTAGCTGGTAAGCCCATAACAGAAAGC
AACAATAATAAAAACCTTTACAGACAATAGCAAACATCCTGATGTCTAAATAACAAAAAA
TACAAACAAACTGAGTTTATCCCAGATACTTACAAGTGCAACAGCAAGAACGCCAGGTCA
GCATCGGATTTGCAGCCTTCTGTTTGTCTCAGTTCTCGCCATTCTGACAACGCAGCTCCT
TTGTTTACTTTTTTCTGATTCCTCACTCGGTCAGTCTTCATTTTCCTCTCTCTCTGTTCC
TTCGTCAATGCTTTCCAAACTTTCTGCTTCTTTTTTGCAGGATCAGCCATGACGATAGTT
TGAAAAATCCATCTAt
>NODE_2180_length_171_cov_37.847954
TATATTTTCTAAGCTTGAACTGTAATATTCAAACCATTTTAAAACACTGAAAACATGCTG
TATGTCTAAACATGAAACATATTTTTATTAATGATTTGGCTCGTGTTTAACACCCCCCCC
AATAGTTGTGTATATTAACCAAATTTTCTTAATGTTCACACCCCTCCTTGAGTTTTTTTG
CTCTAATAAAGATATACACTCACCTAAAGGATTATTAGGAACACCATATTAATACTGTGT
T
>NODE_2184_length_264_cov_19.011364
CCCAGTAAATTACTGACAGAATGCCATGTGTAATTAAGAGTCCACGCCACTTTACCTCAT
GCTTCACACCTACAGTGGCGCGGGACGAGCGTAAGCAACTCCCCCCTAATTAGCATTATC
AGTGAAATGGTAGGGTTTGACTCATTAGTTCCATGTGCATTTAATTAGAGGCAGGCTGAA
ATTGGATTTAACTTATTACTTTTTCATGGATCACTTTCTTGTCATCACTTCAAATTGGAT
TGCAGCCCCAGGTAACTAATTATACCAGCCGCTGGATCAGGAGTGGAGTGCTGGGTAATT
AGGAACAACACTGTCGGACACTAGATGATCGTCC
>NODE_2185_length_94_cov_9.702127
TTCACTGATATCTACTGATCTGTACTGGTCTCTACGGTCTTTAGTGGTCTTCACTGATAT
CTACTGATCTATACTGGTCTCTACGGTCTCTAGTGGTCTTCACTGATATCTACTGATCTG
TACTGGTCTCTATGGTCTCTACTGGTCTTCACTGATATCTACTG
>NODE_2187_length_71_cov_104.464790
GCAACTGTATCAAAAAGAAATTTTGGGTTATTTTTGTTCTCCTCAATTAGGTTGGAGAAA
TAGGCTGATCGGGCAGAAGTAAGTGCATTACGGTAATGCAGAGTACTGTCATTCCAAGCT
AGTCGAAATACTTCCAACTTG
>NODE_2188_length_277_cov_33.415161
CCCCAGGAGCAGCACATCTCTCTGAGTGTGTGTGTGTGTGTGTGTGTGCACGCGTGCGTC
TGTGTGTCTGTGCAGAGCTTGGTGTTGAGCGCATCGACTGAGTATTGATCCCTGTACTCA
CCTCCCTGCAGTCAACTCTTGTCCTACATAGCATGGCCTGTCTGATTTCTCCCTTAATGG
CTTTTATCCAGCTCCAATCTTTACTTAAACTGAAAAGTAAGAATTAGCACTCACTCCCAG
ACTGCTCCCCATTACCCATCCTTTTCACTAGTCCCTTCAGGTAGTCAACACACCACTGTA
CCCCACTGCTTCTGTTCAGGCTTTCTCTTTGTTTTCATCCACATTTg
>NODE_2191_length_487_cov_17.878851
ATCAAGAAACTCAAATCTCTATATATCTGGCATGGCACACAGCTCGTGGTTCATTATATT
AATTTGTGAGAGGTACGGTGGAATTACACTGTATGAAAAATGGCTGGAAAATTTAAATGA
TACAAACTCATCTTATTAGCAGTGAAACATAAAAAAACAAACAGAAGCCCTGTGCGTCCC
GTTAATTTGTCTTGGGGCTGAAAAACGTTTGATGGATGTATCTTACCTTATTCATAAGCG
AGGATAAAAGAGATGCATTTCCCGGTAGAGGGTGTCCGTTTGATTCATTACTGGAACAAG
GAAAACGAACAATGTTTAGTAAAGATTTGCATGAGAACAGTAAATATTACTCTTTATCAC
AGGAGGATATGCATGTACTGTTTAATGAAAACCAAAAACACTACAAAAAATCGCTGTGAA
GACTGGAATCAAAATTGTATGTCAACATCCGTAAGGAGGAACTGCTCATCATTTAAGAGT
AAACTTGCTTTCTTTAACATGCTGTATTTGGGTGTCAATTGTAAAAGGCCGGCTCTGTGT
CTACCTATGGTCCTTTt
>NODE_2192_length_86_cov_41.034885
TGGGCTGACGTAAAACTTAGAGCACGAAAGTTGTTCGGCCCGATGAGATCTATAAGTGTA
CCAAGTTTCACATTATTACATGGAAGCGTGTTTGACTTATGGATAAGTGTTCGAATCCCG
TTCCAGGGGGCGCTGTAGAGCCCCCCTGCCACGCCC
>NODE_2197_length_349_cov_9.659026
CTGAACAAATTTGCGTTCGGATTCAATGCTGTCAGTCAAGTTGTTCATTAAATAATCATG
AATATATTAATAATATACTTTTTAGAACTAGTCCTAGGTTTTTCACCCGATCGGAACCAA
ACCAGTGTAGAAATGTTCTCTGGAGTCTGAGTATTAATAATTATCAAAAAAAGTTAAAAT
TTTGACTCGTGGACGCTAAGGGGCGCAAAATGGACACTGTGGGAGGAGTCTATTTTACTA
AAatggNNNNNNNNNNTTTAAAAATTATCAAAAAAAGTTGAAATTTTGACTCGTGGACGC
TAAGGGGCGCAAAATGGACACTGTGGGAGGAGTCTATTTTACTAAAATGGCTATAAATCA
AGAAGTAAATGAGATATCTTCACCAAACTTGGCAAACATGTAAATGAGTTCATTCTGTG
>NODE_2201_length_606_cov_13.151815
TCGTATGAAATACTTTTGTCTTTAAATAGTTGAATGTATTGACAACAAAATCACACAAAA
TTATCAATGGTAATCAAATTTATCAACCCATTGAGGTCTGGATATGGAGTCACTCTCAAA
ATCAAAGTGGAAAACCACACTCCAGGCTGATCCAACTTCGATATATTGTCCTTAAAACAA
GTCAAAATGAGGCTCAGTAGTGTGTGTGGCCTTCACATGCCCGTATGACCACCCAACAAC
GCCTGGGCATGCTCCTGATGAGGTGGCGGATGCTCTCCTGAGGGATGTCCTTCCAGACCT
GGACTAAAGCATCCAACAACTCCTGGACAGTCTGTGGCGCAATGTGGCATTGGTGGATGG
AGCGAGACATGATGTCCCAGATGTGCTCAATTGGATTCAGGTCTGGGAAACAGTCTGAGG
ATCTCATCTCGGTACCTAATGGCAGTCAGGCTACCTCTGGCGAGCACATgNNNNNNNNNN
NNNNNNNNNNNNNNNNNNNNNNNNNNNNNNNNNNNNNNNNNNNNNNNNNNNNNNNNNNNN
NNNNNNNNNNNNNNNNNNNNNNNNNNNNNNNNNNNNNNNNNNNNNNNNNNNNNNNNNNNN
NNNNNTTCCAATTTGCCAATTTCTCTGGCAAATGCAGAATGTCCTGCATGGTGTTGGGCT
TTAAGCACAACCCCCA
>NODE_2202_length_163_cov_23.239264
CAGCAGCAGGACCGCTACCTCCGCCTTTGTGCAAGGAGGAACAGGAGGAGCACTGCCAGA
GCCCTGCAAACTGACTTCCAGCAGGCCACAAATGTGCATGTGTCCACTTAAACGGTCAGA
AACAGACTCCATGAGGATGGTATGCGGGCCTGAAGTCCACAGGTGGGGGTTGTGCTTAAA
GCCCAACACCATGCAGGACATTCTGCATTTGCCAGAGAAATTGGCAAATTGGA
>NODE_2207_length_213_cov_12.431925
TGTGATTTTCTTAATTTTTGTTTTTGGATTCCATATTTCACAGTTGAAAGGGTACCTATG
ATATTAATTGCAGACCTCTACATGCTTTGTAAGTAGGAAAACCTGCAAAATTGGCAGTGT
ATCAAATACTTGTTCTCCACACTGTATATAGTGAAAAGGCCATGTCTTCCAAATCTCCAT
TCATTGAATGCTTTGTGAAAATACCTGAACAAATATTTGCATTCATCTTGGCACTGAGAG
GAACCTATACTGTTCACAGAATCTTTTAGAGAAAATTTTCATt
>NODE_2208_length_273_cov_14.908425
AACATGTTAATTAATGTTGGTTAAAGCTAAAGGGCTCGTTAAATTTAGCTTAGAGAGTAG
GTTAACATTCTGGCAATGATATCCATGGTAATCATAACTTTGGTCCCAGTTGTGTTCTTG
CCTCTAGTTAGTAGATCTAGACAACACGGTAACTAGTTAGCTGTTAGCCTTACCTTTGAG
CAGACGTATTTATGCTTCGTAATGTTAGACACATTTAACTGGGAGTGGAGCCGTCCACAC
TGTTTTATCCATTGTAGGCACCGCTCACGTTGTGTTATCGGCTTTGGGAAGGGAAAGAAC
ACAACTCCTCCAGACAATCTCTCGGGGTATCTAATGTCCGAAg
>NODE_2212_length_71_cov_57.633804
AGAAGAGGAAATGCTTGAAGCTATCAAAACATTTAAACATGGAAAAACTCCCGGATTGGA
TGGCATCCCAATAGAGGTATACCAAACGTTTTTTGACATATTAAGAGTTCCATTATTAGC
ATGTTTTAATTATTCGTATGT
>NODE_2216_length_71_cov_8.676056
CGAAATTTATTGGATATTTCAAACTTTTTTAACAAATAAAAAACTGACAAATTGGGCGAG
CAAAATTATTTAGCCCCTTTACTTTCAGTGCAGCAAACTCTCTCCAGAAGTTCAGTGAGG
ATCTCTGAATGATCCAATGTT
>NODE_2217_length_493_cov_7.888438
ATTGCTCCGCCCACTCCAACCAATCCACACAGTTATTCCTCCCACTCCACCCAGTTACTC
CGCCCACTCCCATCGATTGCTCCGCCCACTCCAACCAATTCACACAGTTACTCCTCCCAC
TCCACCCACTTACTCCGCCCTCTCCAATCGATTGCTCCGCCCACTCCAACCAATCCACAC
AGTTATTCCTCCCACTCCACccagttactccgcccactccaaccaatccacacagttatt
cctctcactccacccagttactccgcccactccaaacactccagcccactctaattggtt
aatccgcccactccaaatactcagccagttactccgCCCAGTCCACCCGTTGACTCCACC
CATTCTGGTGAATTGAACAGTTACTCCGCCCACTCCAACCACTCCCCACATTTACTCTAC
CCACTCCACCCAGTTACTCCACCCACTCAAAACCCTTTACCAATATAATCTGCCCCCTCC
AACCAGTTTCTCCACCCACCCTGCCCAGTTACTCCGCCCACTCCAAACACTCGAAACAGT
TACACCAAACATTATTAATCATG
>NODE_2221_length_210_cov_16.728571
GCGCTACCTTTCGCCGATTCCTTGTTCGTGACCGTTGTCATTTCTTCATTCTTCTTTGTC
AGCGAGAGCCTTGTGACATTGGGCGTCTCCAGTACACTCGCCGCGGTGTCCGTGGCTGAA
TCCACTCCTCTTCGCGAGCTCCTGTACGTGAGCCCGTGTACTGTAACCCACGCTCATTTG
TAATAAACAGAGTGTCCATTCCATTTGTTGCATACCTGTGTATTCTTTCTTACCTGGGTC
AAGTCACAATTACAAGAATAATAATAAAAATATGATTata
>NODE_2224_length_413_cov_16.779661
GTATGTTTAATGTGTGTGTGAGTGTGTGGTGTGTATTTGTATCTGTGTGCATGCTGCCAT
GTGTGCGTGGTCGGGTTGCACGAGGGAGTGTGGAAGCAGAGCTTTCTTCTGATGGGCTGG
ATTCAGTGTTCACTGAAGCCTTTCGCATATATATAGAATTTTTGAATATCTAAACCATTA
TTTAGCATCCAAATCAGTTCTGCTTGTCTGACTGATGGACAATTTCAGCGTGACCCCAGT
CTCTTTGCATGTGACCTATACTGTCGAGATTCTTGCATATTGTGTGGATGTTCACATTGA
CTCCTCTCCTTCCTCTTTGATCCTTTTAACATGCTCTTTGTGTTGGAATTCATGAAATAT
TCATGTCTGGACTATGTTTTTTTCTATATCTTTATGTACAATTATTGGCATCCTTCCTGT
TATGTCAAACCATCTAACAGTAGGTATTCAGTTCAtttaagtgtgacttgagattttttt
gac
>NODE_2225_length_557_cov_18.937164
ATCCAAAACTGTTACTAGCAACAATAATTTGGTTATATTTATGAAATCCCTTTCCAGCAG
GATGGCACGTACTATGGGTTTAAGACCCCTTGTTAGAAGTTTGAGTTTGTAAGTGTAGTC
AAGCTAGAGCAGTTAGTTTCTTACTCCCTTTAGTTGCAGAACAAGACTCTTTGTGTCCCC
TGTCAACCTGTGTTAATTTGGGCCCTAATGTATTTTATAAACAAAGGGCTGCTCTCTAGC
CTGACAGTCGTGACACACTGATTCCCATGCAGGCAGCGTGCAGTATGGGGTTACACCATT
AATAATCAACTGGCAGCCATCACACCATTTTAACCATGATCATTATGATAAGGGCATACA
CCTAATTACAGGCCTGCTTAATTATAGCTCTGTTGAAGCTCGTTTGTTTGGTCAAATGCT
AATTACACCACCACGCTCTTGGCAAGTCCTCATTTCAATCCCGTTTTTCCTGCTGGAACA
CTGAGGCTTATTTTCATGCAAATCGGTATCCGGTGAATGTTTTGTCTCCTTTCTTTCCTC
TTTTTTTCCTGTGCAAGTGTGTCTTTGTTTTGGAGTGTAACATCTCTCTGACAAGACAGA
ATCAGGAATAATCAAGAGTAATTAAAg
>NODE_2227_length_78_cov_43.858974
GCAGACATAATAGCTCAGATTGACAACAGTAACAACTCTAACATGGAGTTTCAGAATAAG
TTGGAGGACAAACAAAAAGAAATGGAGGAACTCATACAAGAAAGATCAAACATAATTTAT
TATAAAAATAAAGCAAGTTGGATGGAAT
>NODE_2228_length_368_cov_11.907609
CTACAACCCACACAAGTGGCTCAGGTAGTGCAGCTCATCCAGGATGGCACATCAATGCAA
GCTGTGGCAAAAAAGTTTGCTGTGTCTGTCAGCGTCGTGTCCAGAGCATGGAGGCGCTAC
TAGGAGACAGGCCAGTACATCAGGAAACGTAGAGGAGGCCGTAGGAGGGCAACAACCCAG
CAGCAGGACCGCTACCTCCGCCTTTGTGCAAGGAGCAGCACTGCCAGAGCCCTGCAAAAT
GACATCCTGCAGGCCACAAATGTGCATGTGTCCACTCAAACGGTCAGAAACTGACTCCAT
GAGGGTGGTGTGAGGGCCCGACGTCCACAGGTGGGGGTTGTGCTTACAGCCCAACACCGT
GCATGACATTTGGCATTTGCCAGAGAACACCAAGATTGGCAAATTCGCCACTGGCGCCCT
GTGCTCTTCACAGATGAA
>NODE_2233_length_91_cov_11.296703
ATCTATCATCATCATCATCTATTTATCTATCATCATCATCATCATCTATTTATCTATCAT
CATCATCATCATCTATTTATCTATCATCATAATCATCATCATCTATTTATCTATCATCAT
CATCATCATCTATTTATCTATCATCATCATCATCTATTTAT
>NODE_2234_length_355_cov_13.456338
ACAAAGGACTTAGGCAAAATACATGTGTATATATAAATATATTAATGTAATAAGGAATCA
AATGTTCCTCTTTTTATGCCGTCTTGAATATCACAGGCTTCCGCAGAATATAATTTCAGC
AGGCAGCATCGGAATGTCTTCAATACAAGATTAACAATTGACAGGTTTTTGGGTTTCAGG
CTGATTATTGACTGCGGGTGGAGATTAAATGAGAAACTACAACACAGCTGACAGTTTGGT
TATCTCTTTTGGACTAAATGAAAATCATGGCCTGAATCCATCAATGGAGATTAGAAGAAC
ATTTCTTTGCACATTACTGATGTCTTCTACATTTTTGAATGGCAGGGAAGTCATGTTGAT
TGACCTCCATCGCAGGCAGCATGAGGAAAATGGAGGATGGAGGAGTTTATTTTCATTGAA
CAAAc
>NODE_2235_length_278_cov_13.341726
AGGGTTGATGGGGTAGCGGTAATGCTGCTGGACCAGATGTCTAATGGTGTTTCCAGAGTC
TCCACTTTATCAAGCCAGGACAGCGCTGACAGTTAGATGCTGGAGGGCAATTAAAATTAA
AGCGTGCCTGATTAGAATATCATATTCATCTGGATGGTAATTACTGTGTCTGGCTTGGTA
TAAATAATTAATTATGCAAAACCCATGCAGCTGCCACTGGCTAGAGTTAACTGCCTTTCT
GTCAACATCTCACAGTTCTAGAAAGGATAAAGAGATTTGGGAAATAAGCTCTTTAGCCGC
TATCTGGAGGCCTGCTGAGGTGCACATGCAGCTTCATTGAAACAGTGg
>NODE_2242_length_86_cov_8.941860
AAACCAGAACTAGAATACACAAAGGAATGCTCAGTAATGAAATCGTACTTACAATACCTC
GCAAGGAGGCTATGGATGTGTGTGGTTTATATACAGCATGGAGTGAGCAGGTGTGGTGAA
TCAGGATAATTGAGTCCGGGTATGGGAACTGTAGTT
>NODE_2244_length_179_cov_23.715084
ACACAGAAAAAAGTGTCGGCCCAAGAATCGAACCCTGTGGCACCCCCATAGAGACATCCA
TAGGTCCAGATAACAGACCCTCTGATTTAACATGTTGAACCCTGTCAGAGAAGTAGTTGG
TGAACCAGTCGAGGCAGTTATTGGAGAAGCCAAGGCTACGCAGTCTACCAATAAGGATTT
GATGATTGACTGAGTCGAACGCCTTGGCTAGGTCAATAAAAACAGCGGCACAGTAGTGTC
TTTTATCAA
>NODE_2245_length_191_cov_16.094240
CCCCAGTCCACTGGTCTTGAGTTTCACTGAGGTGTCTGACCGTGACCTGTATGTTTCTGT
CTAATATTAGCTTTTGTACACCTGGCTCTCATGTTTTTGCACATGCTTGTTTATCAATGA
CCATATTTTCAAACGTATATTTTCCTTGCTGCTAATTTTGGCTGGAAATAAAGCTGCCTC
ATTTATTACTGCAACTACCCTACTTGTGAAACTGAAGGATGACAATTGTTTGAGCAAGAA
ATTATGCAGTCGTTCATATTT
>NODE_2248_length_84_cov_10.773809
GCCCTTTTCCCCGAGCCTGCCCTTTTCCCCGAGCCTGCCCTTTTCCCCGAGCCTGCCCTT
TTCCCAGAGCTTGCCATTATCCCAGAGCCTGCCCTTTTCCCAGAGCCTTGTCCCGCTCCT
CTTACAGTTTCATGTCCTGCACCTCTCCCAGAGC
>NODE_2249_length_636_cov_16.638365
TTTTATATTGCACCATGGCCTGTTTCGAAGCATTTTTACTACCACGGTTATTGCCACAAA
TCAAGAGGGCAAAGTGAACGGCATGGGACTCACACTAACATTAACGAACTTGAGTCTGGT
TCCTTTTCCTGCGAAGTTCATGGCCAAGAAATTCACATGCAGATGATAAACAGCACAGAA
AATGGAAACACGATTTCTAGGTAAATCTTGATCACAGAATTGGTTGATTTTGCAAACTTA
CAGCCAAACTGACTACAAAACATGACAAGCCTGTCGAGGTTTAGTGGCTGCCCTCTTTCT
TGCGTCAACCCCGGGGAGAGCAATACTGAACTCAGCGTGGTGCTGCCACCTTTGGCAGGG
GAGCACATGGGGCACCCCACTGGCAGTTCCTTAAAACTCTGCCCCTCACACAATTTGCGA
GACTACCCTGAGACGAGGTCCAATGCATATGTTGACCACTCGGTTCCCCATTTTGCAGAC
TCTGGATACCCCAGCCACCGGTTAGAGCACAGCCCTAGGGGCATCCTCATTGGAGCCAAT
CTTTCTGGATCCGGCATGCCACCCGTCACTGATCAACTGGCATCAAGAAGTAACCAGCAT
GGCGGAATTGGAAGGTTTCGTGACCTGCCTAGCTATAGAGATAGCAGAAGCCACGCTTTT
TTCACCGCTTATCATGAGCAGGCCCATGGCTCCTCCGATAATTCCC
>NODE_2251_length_187_cov_7.101604
GCCAGTCTTATACTGAGCTATTAATGGTCTGATTCCCTAATTGGTGAGCTTGGGCTCCTG
GTGCAATAGCATTCTAAATGTGTCCATCCCAGTAATTTAATAATGGCCATTTCATGCTAC
TCTGACTTTTCAAACAGCTTGCTGTGGGCGGCCGCAGGGACCGGCTATTGATTGAAACTC
ATAGGCATGGCTGTAGGAGAGAACCAGGTCGCCTTCTTCCCAGACAGACAgtcctgccca
aaccgcagccgatccac
>NODE_2257_length_442_cov_17.647058
AGAATTGGCATATTGAATGTCTTTGCAATTGTCATTGTCTACATACCCTGTTGGTACTCG
ATCATACCAGTAGATTGTTTTTCTTGGTTCTAAATAAGCACTCAAATGACATTGTTTGTT
TTGTACCCCATACAATCCCCATTGTCTGGTAATCGGGTATGGGAAGTCATAACACATCAG
CTTGACTCTATTAACTACCACCTGATCCTTTCTTCCTGGATAATTAGGTACCCATTAGTT
CTAATCAAGTAGTTACTTAATTATTGCAGTAATTAGTCTAATGGTCTAGCAAATTGAAGC
TTTATCACTTGCGCATACTTAATGTTCTTGGCAGAGTGCATTACAAGTGTCAAGGCTTAG
GCACTAGCAATCAAGCAGAGGAATATCAAGTTATTAGTGTGGAATAGATGTTTTCAAGCT
TTTTAGGTAAATATTTCTCAGTTCAGTTAAACAGAACTATAGATACTTTTTCATGGTTGG
GGAAGAACACACTACAttaatgtcctaactta
>NODE_2258_length_137_cov_34.773724
GAACTTAATGTTCATTTCTCTACTATAAACCGTCTCCAAAGGTGTTTGAGAGAATTTGGT
TGGATGTACTAGTAAATACTCTAAAAAGCCTTTGAGGGCGGCTTATTCCTGCAATTGCAC
GCACCCTCAAAACTTGTGACATCTGTGGCATTGTGCTGTGTGATGAAACTGCACATTATA
GAGTGGCCTTTTATTTTGGCCAGCCTA
>NODE_2261_length_203_cov_13.152709
GGCAGATGGTCAAAACGGATTAGCATATATGGCTAAGGTACAGGTAGGGATATCCAACAA
GCAGAGTAATTACAACAGGCATAGGTCACAACGGAATAACTGGATGGCTAAAGTACAATA
AGGGAATCCACAGGCAGAGTAATTAACACAGGCAAAGGTCAGAACCATAAACAACACTAG
AATGATTAGAATGCTCAGTAAAGAATGTACTTACAATACCTCGCAAGGAGGCTATGGGTG
AGTGTGGCTTAAATACAAAATGGAGTGAGCAGG
>NODE_2262_length_407_cov_21.818182
AGTGTTTGAATAGGGATGGCAGAGAGTCAGAATCCAGTTCCCAGGGAAAGGTTTGGCTTC
TGTTAGCCAAGGTAACAAGCTTAGTTGTGGGAGGATAGATCGTTTTTTCTCCTTCGCCAC
AGTTAATTCTCAAATCATCAACATCACATGGTTGTCTTCTGTTCCTCTTCTTCTTCTTTT
CTACTGTTTTTGGCTTTCATTCTTTGCTTTTAAGACCAAACTGGAGCTGGGCGGTGATAG
TGATAGATGGCTCAGCGCTCTAACACTTTATCCAATCCGGCGCAGATTTCATCCAATAAA
GAATCACTTGTGCACTCTGAAACTAAATGGAAGTCAGAGAGCGGAGAAAAAGGGGCTGCC
GTGTGTTTCTGAGCTGCGAAAATCAAATTTTCTTAAAGCTGCCGCAGCGGTGGCTGGAGG
AAAAGGCTGCAATAGCCATGACTGGCTGGGGCCACAGCCGTCTGCACACACAATTTA
>NODE_2263_length_143_cov_9.195805
AGCTCATCCTGCAGATTAAAATAACATGATTAAATATGGAAAGAGAACAGTGGTCTGAGG
GCTCCATTGGGACTTCATTAGGGCAAATTGCCAAAGAATGAAACATGAGTTAGCCAGGAG
AGACCGCTAACGCTACAGGCTGGGCCAATACTACTGGGAGATGGGAGCAGGCACTACGCT
TGGAGCTTCATAGCAACGTCTATACCACACACa
>NODE_2264_length_262_cov_9.171756
AAGACAGACCAAGAAATGCACATTGACCAAAACTGTAGAAGAACAATTTGTCATGTCCTT
ATTGATATTCCAAATGATAAAATAAGCACTGCATAATGTAGAGCAGCCCTATTCATATCT
GGGACTTATTTACACCTGGTACACCAGGTGGATGAAATTAATTATAAGGTAGAACAGAAA
ACCAGCAGGCTCTAGCCCTCGTAGGGTAAGAGTTGAATACCCCTGGTCTAGGGAATAATT
ATCCCTTCTAAATTGCTTCTCTAGATTTTTTTAATAACAAGAAATTTAGTTTGTACATCT
TTTGTAAGCTCATCACTGATAAGTAGTGTCAt
>NODE_2265_length_91_cov_43.120880
AGACAATATTTATTTTACATTTGTAATATATAAAAAGTATTTGTTACTAATTTTATCAAA
GGCAATGAGACAGGAAATAACCCAGCACATGAGCAAGAGGGTTAATTTCACCCACTGGTT
GGGTCAAACGAATGACCCAGAAATATGGGTTAAATGGTAAA
>NODE_2266_length_438_cov_13.420092
TTCCCTGCAAGCAGGTGCGCAGAATGGGGTAGTCCATGTCCCCTTTGCGTGTCTGGTTCA
GGGATGCTTGCACAGTTATATTGGCGCTCTTGGTAGCTCGCCCGCGGAGGGTATAACTCC
TGATGGTGATGCTGGTAGCCAGAGCCAGGGTCCCTTGCGCGGCTGTAATATTCAGGGCTG
TGTTCGGGGATGTAGCTGTTTTGCGAATATTCCTCGCATGGAGGAAATTTCGGATCAATG
TAGGTAGAGTCCATCAAATACGAGCTCATGATCATTAATTTCTGGAGTGGAAAATAATTT
TTCTAGCTTTGTCGTTTTTCTGTTCCATAAAGCCCTCCTACTTGCGAGCAGCCCTGTAAA
GTTACTTTTACCACGTGACCCCACGGCCCAATGGCAGAGTGAGAGGTAGTCCCCGGATAA
GGAACCAAAGGTTTTCAAACCTTCGGTCGCCATTGTGGGCACAATCTCTCTCTCTCTCTC
TCTCCCTCTCTCTCCCTGTCTCGCTTTc
>NODE_2268_length_102_cov_16.411764
ACAAGAATCTAAAGTTTTACGATGATAGCTTTTTTTTTGGCCGAGATATGGCAAAGTTTA
TACTTAAGTATCTAGCTACACAAATTTATTTTTGCGCAATTAACGCAATTTTCATCCGAT
AAAAATTATTTTGATAACTTTTTGTCAGGTCAGTCTGGTGATCATACATACC
>NODE_2269_length_71_cov_21.042253
AGTACACTTTTGTTGGTGCCATTTTAGGCTAATAGAATTGTAAGCTTAATTCACAGCAAA
ACAGGCTGTTCGAACGTTCTATTCAATTCATTTGCTATGGCCTCGCGCTCGCGTTCTAGC
TCACGAAGCGTTCGATGGCCG
>NODE_2272_length_228_cov_22.903509
AATGCGCAAACCAACGTTTTTGAACTCGTCCTAGACCGTGCAACCGATCTGCACGAAAAT
TGGTACCTAGTATCTCCAGACGGACCTGACCAAAAGTTATCAAAAGCATTTTGGTACTTT
AATTTATGTGCAATTGACGAACAAACAGATTTTCGTACCTAGCTACGAAATATGAACTTT
ATTATATTGCTGCCAATTTAAATGCTATCATCAAAAAACTTGAGATTATTGTTCAATGTC
CCAATGTGATGTTCTATACCAAATTTGGCGAAGATCGGCCATTAGGGGGCGCTTTAAT
>NODE_2273_length_99_cov_30.040403
TGATCTCTGTCCTCTGCATCTGATCTCTGTCCTCTGTATCTGATCTCTGTTCTCTACATC
TGATCTCTGTTCTCTGCATCTGATCTCTGTCTTCTGTCACTGATCTCTGTCTTCTGTCAC
TGATCTCTGTCCTCTGTCACTGATCTCTGTCCTCTGTCACTGATCTCTG
>NODE_2277_length_456_cov_10.881579
AACTCTGTGGAAAATGTAGAGTTTGCCCCAAAATCATATGGAATTACAGTGCTGGGTGGA
TGTGATGAGTCTACACACAAAAAGCCCAGAGGAAGCAGCTATTTCTGTTGGTTTTATTAA
ACCAACCAAGCAATTTAATTCTTTTGTTCAGGGGAGTTCTACTTCATTGATTAACAAAAG
CAGGGATATAATTTTTTCAGCCTTTTTGAAAAGACTGAAATGTCAAGCCTTTTAAAGCAG
ATTATTCTGCCTGTGTGCTGTGAATGCAGCCAGAGTAACCTTTTGTCTACAATTAAATAT
TCCAGCATAAATATAAAAGAAAATCAGAGATGGGGAAGATTGACTCACGAGAGATTGGAG
AGGTAGATCCTCACAGTGATAGTGCAAACAGCTTGCTTCTAATTAAATATGCCACAGAGT
CTCAAAGCATTTGCTTTCAGCCGCAGAGAGAGGAAGCTGCCTAAGAATGAGGGGGAAATA
TATCACATCATCTGTCTGTCCACAGCCTTCCTCTGGGCATCTAAAa
>NODE_2278_length_436_cov_26.857798
TTCAGACACACTATGATACCCACACACACACACACACACTAACCCTCACTACACACAAAC
ACACGCCCCCTGCACAAACACTTTACACACCCTACACACACACAGACGTTGGTGGCTCAT
CTGGTTTGCTGGTGTAATGTGCTTTGTTGTGTGAAGGTATCAATCAGAGGGGAGCAGATT
ATTAGAGTGTCTGAAAGAGATCAAACAATGTTGCCGTCTGCACCCACACATGGCTGATTT
ACAGGCAGGCTGATAGAGTACTGCAGCTCTCTGTCAGGGGCTACATGACGGCTCGCCGCG
CTCTTAGGATAAATTATTGCAGAGGCCCGCGGTAATGTCTCTCCACCTAGCAACCACCGG
TCGGCCTCTTCTATCGGTCGGGTATTCTCCCTGCCTGCCATTATGGTGCTGTGCCCTGGG
GTTGGCAGTTACTGTATCGTAAAGAGGGATGGGGGGTACACATCAAAACCTCCATCCCGT
TATCCACCTTTTTTTACTCCACCATc
>NODE_2280_length_71_cov_17.943663
TCCCGAAACCATAGTCCAAACGAACATTCGCAAACTGCATCGCAAACTTGTGTGGTTGGA
ACGACAGCTCTTGACCTGTGGTTAGAAGCATAGTTCCTTGTTAGTTTGTGTCGACGTCAT
TGATTTCGCAGCAGCTGGGAT
>NODE_2282_length_541_cov_13.746765
TCAACTAGAGTCAGAATGATGGTCTAAAATAATAAATCTTGAGGAGAGATTGTCAGGCCT
TCATGCTGTTGCTCAACCTCCAGGTGTAAGCACTTCAAATTCACCACCCTGCATTGAATA
TTAGGGGCAGAAAATATACACTGCTCAAAAAATAAAGGGAGCACTAAGATAACACATCCT
AGATCTGAATGAACTAAACATATAAAATACTTTCGTCTTTACATAGTAGAATGTGCTGAA
ACAAAATCACACAAAAATGaNNNNNNNNNNNNNNNNNNNNNNNAGAATGTCCTTAAAACA
AGTCAAAATGAGGCTTAGTAGTATGTGTGACCTCCACGTGCCCATATGACCTCCCTACAA
TGCCTGGGCATGCTCCTGATGAGGTGGCAGATGGTCTCCTGAGGGATGTCCTCCCAGACC
GGGACTAAAGCATCCGCCAACTCCTGGACAGTCTGTGGTGCAACGTGGCGTTGGTGGATG
GAGTGAGACATTATGTCCCAGATGTGCTCAATCGGATTCAGGTCTGGGGAACGGGCGGGC
AAGTCCATAGCATCAATGCCTTCCTCTTGCAGGAACTGCTGACACACTCCAGCCACATGA
GGTCTAGCATT
>NODE_2284_length_445_cov_15.112360
TTATACAGGAGAAAAGTCCTTCAGATTTACACACACATGTGTATATATAAATATAATATA
TAGAAATATGCATATACATATGTATCAACTTGTATATGTGTATACATATTTTCCAACTGT
ATCAAAGCCAATTTAATGTGCTCTCAAAATATGGCCCATGATTCCTTGTAGGATGCACAT
CAATTCACATAGTACAACCAGTAGATTAGGTTGAAAAATCCAAACATGATTGGGAAAAGG
ACCCGGGACCATTTGTCAATGGTGCTGACATCTGCCAGGTTAGGAATTTTCAGCTTGAGC
TTGGAGGAGCGCCGCCGTAGCCGACAGTTGGCCCGGCTGCGCATGGCGCTGCGGTCCAGT
GAGTGGTGGCTGAAGCCGTCCCGGGGAGCCATTGGCTTCCTGAACTGGACCCCGGAGCTG
TCGAATGACATCACCGAATTCCGGGAGTCGCTGACGCTACTTCCCATGTCTGACGGCATC
ACCTCGTTATTCATCTCCAGTGTGGTCAGCAAGAt
>NODE_2285_length_271_cov_9.095941
ATATTTCTTCATTTGGGCTGAAATGTTTTTGAACAACAAATAGCCAAGCGCTGAATGTAA
CTTCTTGTACTTGTTCCCATTACTTAATTTCAATCCGTCTGATGTGTACCAATTAAGTAT
GCTTTCCTTTGAAGCGATTATATCCAAACCACGTGCGTATAACATCTTAAGTGTAGGGTT
TACTTTATTTTCCCAATCTTGTAGAAAGAGGACGATTTGTGGGTCCTCTGACTCTATGCA
TTCTTTGTTCAACCCAAACATTGCAATGTTCGTTTTATCTTAAAAATGAGTAGTCTAGCA
ACAACATACAGTGTTTCTATATGTAAatacaagcaaacatt
>NODE_2287_length_199_cov_29.000000
ATCTCAGATCTTGTGAAATGTGCTGTTTTGCCTCGACTATTTCTCAGAGATTTGCTCAAA
CAAGTGCAAACTTAGTGTCCTTCTGCACCATTTTATACATGATGAGCCGTCAGTAATGGG
ATTATTAAACAAAAACGGTTTCAGGCGCTGGCGTTAACCTTTTTTAATGCCTAATTAGGT
TGCAAAGAAATAATTAGATTCAGCATTGCTTACACTGCCTATATTTTCAAATGATATCTA
CACCACAATCTTACCATTATATGAACGCc
>NODE_2288_length_176_cov_11.982955
TCTGTCCACTCGCCCCCCTCAGCTCTGAGGCGGAGATAAGAGGCTATCTGTCATCCAATG
GGCCGCATTAAAATTTAACTCTGGTTACCGAGTGTGGCCATTCAAACTTTTATCTCAAAC
CTTCTTTATCTTCTTTTCATTAAGTTCTCAAGCGCTAATAGCTTCTGAGCTCCCCGGGTA
AGGATGATGTTCTGAATAATGAAAGCTCATTATTTCTCTGCAGAATGCTTGTTAATTCAA
ATGATg
>NODE_2291_length_331_cov_33.891239
AATTTATCTAAAGGGTTTTAATGCGAATAACAATAAGAGGAGGTAGAGGTTAAAATATAC
AAAAACATTGTCACTTAAAAGGTGCAGTACAATTGAGAGCATGCAAGTGACTAAGAGATG
GAATTAATTCTTTTTTGTTAACAAAATAAAAAGTGAAAGAAACATAACTATTGTATTACC
AGTTTGTGCCATAAATTTAGCAGACTCAGCTTGCTCCTGTAGGGCCTTTGTGTCATGAAC
TGATCTTGGCCGCTGACTTTTAACAGTATTCTCTCCGATCATTCCATATTCTAGGGACAG
AATAAAGGTTCAATGAAAGCTAGGCTTTGACAGTAGAATTTTCTCAGAGACAAAAATAAA
GCTTATTACAAACTGTTTTTCAAAGATATATGTGTTCTAGa
>NODE_2295_length_121_cov_24.504131
GTGCCGAGGGCTTCAGGGAAAGCAATGCCCAGGGCCTGAGTCCGAGAGCAGACTCAGGAC
AGGCCCAGCCGCGTGCCAAAGTGCCGTTTTGGTTACCAGGGGCACAAAGTCCCCCAGGGA
AGTGCCGAGGGCTTCAGGGAAAGCAATGCCCAGGGCCTGAGTCCGAGAGCAGACTCAGGA
CAGGCCCAGCC
>NODE_2297_length_123_cov_38.439026
GCTGATCCAACTTTGATGTAATGTCCTTAAAACAAGTCAAAATGAGGCTCAGTAGTGTGT
GTGGCCTCCATGTGCCCCTATGACCTCCCTACAATGCCTGAGCATGCTCCTGATGAGGTG
GTGGATGGTCTCCTGAGGGATGTCCTCCCAGACCTGGACTAAAGCATCCACCAACTCCTG
GACAGTCTGTGGT
>NODE_2298_length_209_cov_37.933014
TTTTTTTATAATTATTGATCTAGAGAGTCCAGAGAATTGTCATAGACTGTTCTGGTTCTG
ATCGGGCGAGAAATCTAGGACTAGTTAGAAAAAGTATGTTTTTAATATTTATTAATGATT
ATTTAATGAAAGACTTGACTGAGAGCATTTATTCCAAAGGCAAATTTGTTCAGCAAAAAA
AATCTGTTAAATGATAAGGTTATTGTGTGGATGTGTGTAACACCATGTTATTATAGAGCC
AAAAAACTCATTAGCACCACCTAGTGGCTGATTTCTTTC
>NODE_2299_length_108_cov_18.537037
ACGATTGGCCAAGGAGACTTATATAACAGTCTATAGTTCTCCAGGGGGACAATCGTGATG
CTGTTCTGTTACTAATGTTGAGAAGTACAACACATTATATTAAACCATTAAACCTAACTG
AACTGGTGATATTATACAAGGAGAAATGGTCCAAAATACCTTCATCCAGAATATAGAC
>NODE_2303_length_302_cov_11.307947
TTTACATTTCCCAATCGATGTAGAGCATTAAACCACTGGACTGCTGGGCCAAGCCCCCCC
GCTCAGAAGGTGCTGCTGTTACCTGGTCTTGACATTTGGGACAGATCCACATGCCTTTAG
GAATGGTTTTCAGGGCTGGATCCAGGCAGTCCAGGTGATAGACTCGTGAGCATGTGTCAC
ACATGAGCAACTGGCCACTGCGTCTGCACACAGTGCAGAAATCCTCATGGATGTCTCCCT
GTCAGGAAGAATTGCACCAATCAGTTTCACTGCCCGTCTAGGCCTGACCAATCAGGTGTG
CAGAGGCAGGGCAGAGGGGAGGGGCAATGTTCGCTTATTTGAGGTTTATCCAATTTTATT
AGGGTCTCTGCt
>NODE_2312_length_366_cov_10.265027
TAACCCTGATGAGTGACTGTCTCGTTATGAACTGAGATGTCGCGCCTGGCCAACAACAGT
TCACAGTACTGAACGACTATACAAGTCTAACAAACATAACCTTATTAAATGTGGGAGTGG
AGATGGGGCGTGAATAAAGCACACTACCAAAATGCTAATGTTTTTTCCCTACATGCCGTT
ACGCATCCTAATGCCTAGAGAGTAAAAACACTTTTTTGGCATTATGGAATTTGTCATGTT
CAGTTGGAGCCGTCATATCTAGGAGTGTGTGCATTAATGTGTGTAATCTGCTTAGCAACA
CATCAATTATGATGGATATTCCTCCAGCGCCTGCGTTTTGATAGCAGCCTTCATGGTAAT
CAGTCTTCTCTTGTTAGTCAAGAAACCTGTTTAGTAAATAATGATCCACTTTGGTGGAGG
CAGGCTGCTATTTCAt
>NODE_2314_length_158_cov_11.867088
CTATTCATAACATAACTAGACATCTACTAGTGGAGTAGTGTACAGGTGAGGATGTATGGC
CCTGTTCTATCTATATCATATCATAACTAGACATCTACTAGTGGTGTAGTGTACAGGTGA
GGATGTATGGCCCTGTTCTATTCATAACATAACTAGAAATCTACTAGTGGAGTAGTGTAC
AGGTGAGGATGTATGGCCCTGTTCTATTCATAACATAACTAGACATCT
>NODE_2315_length_251_cov_13.613545
GTGCTGATTGCGTTTGAGGTACAGGTCATGGTGTTTCTCAGATTTAGCTTGAGACCGGTA
AGCATTAGCCTCGATAGTAGTCGTGTCTCCTTCATTGCGTATTTTTATATTTTGAATATA
TACTTCCACTGCATACTGTAACCCCTTTTGCCTCGATCTTGAGGATATCGCAGAGTTAAT
GCTCCAAAAAAGGTAACTGACACGCACGGTATACCTTTTCCGTTATGGCAATCTGTTGCA
CTGGTCGGGTGTTTGACCATTTGTTTGTCGGGCGTAGCAACAATAACTAAGGGGGGCGGG
GCTCGGCGAAAGGCTAATTGg
>NODE_2316_length_455_cov_15.931869
TCTGTGCTTTTGCCATTAAATCTGTCTTTTATCACAATCTTGACCCCAAGAAAGTAATTC
TCGCAAGATATCAAAACAAAAATCTATATTTAATATGGGGGCAATTACAAAGCGAAGTTA
GCTGCACAGGGCCATTGTCATCGGTGTGCGTGTTTTTCATCATATAGGTCATTAGACAAT
GATGGATGTAAACCTATAAAGTATCTAAACTGGACCTTTTAACAAACCATGAGCAATACT
ATCATTTCTCTAATAGAACCTGCTGACCGTGTCATTCCTTACTGCCATTTGTCATTTTCG
TTGTGAAATAATCAATATCGAGGCGCTTTGAAATAAATAATATAAAAGTCAGTGTAGCCT
ACTGAAGGAGCAACAAAAGAGACTTATGGAACATTCAAAAGCCCATATTGCATTTACAGC
CTAGGCGTATTTACATATTTTTTTCTAAACATAAATAAATATCCTACGATGAAAATTCCA
ATGATCTGGATGGTTATCCTATGCACATTTGACAAATTATGAAAa
>NODE_2318_length_71_cov_26.323944
AGGTAGATAGTAGAGGTGTGTAGGTAGATAGTAGAGGTGTGTAGGTAGATAGTAGAGGTG
TGTAGGTAGAGAGTAGAGGTGTGTAGGTAGATAGTAGAGGTGTGTAGGTAGATAGTAGAG
GTGTGTAGGTAGATAGTAGAG
>NODE_2322_length_74_cov_12.324325
TACACACACATATACACATTATACACACACATATACACATTATACACACACATATACACA
TTATACACACCCACATACACATTATACACACACATATACACATTATACACACACATATAC
ACATTATACACACACATATACACA
>NODE_2324_length_71_cov_11.380281
GTGGTGACCACAGACCACTTCTCAGTTCCTATGCTTCCTGGCTGATGTTTTGGTCACTTT
TGAATGCTGGTGGTGCTTTCACTCTAGTGGTAGCATGAGACAGAGTCTACAACCCACACA
AGTGGCTCAGGTAGTGCAGCT
>NODE_2326_length_152_cov_40.552631
GAGCTGTCGTTCCAACCACACAAGTTTGCGATGCAGTTTGCGAATGTTCGTTTGGAATAT
GGTTTCGGGAAACACCAAATCGTTGGACTATGTTAGTAACGACGGAACTTGCGACCATAG
TTGGCTAACGATGCTTTCGGGAAACGCACCCCAGGCTAGCAAGTGCACGTCATTGCATCA
GTGAAAATGTCAGCCTTAGGCGCTGCAATTCAACAGTAGACA
>NODE_2334_length_71_cov_19.126760
CCCTAGATGGTAGCCTCAAAATTTGGTAAACATCGGATGAGCCGTTGATGAGATATAAAC
TTTTTGTAGTGATAGCGCCCCCTAGTAGCCAATTTTCATAAGATTTGTTGGGGAGCCTCA
GATGGTCATGTCAAACAAGAA
>NODE_2335_length_156_cov_30.294872
ACAAACAAACAAACAAACAAACAATCATACAAATTCCTAATCAGCTCATTCATTCCTCTC
AATCCATAATACCAGTTGGTGTAGAGTGGTTGCATTCCCCTAAAATCCTATAGCTGCATG
AAGGGACCTGTAAAGCCGCCAGAAAGGCACTCACACAACAGAGTATTTTTTACATTTTTG
TCTAAATTGCAGATTGGTGTCTTCCTTCCAAGATACATGCCCGGAC
>NODE_2337_length_477_cov_24.394131
ATACAGGCGTCCAAATAAGAGCCCTTTCAACAGTCAGCAAACTACAACTGAGCCAAAGTT
TCAATAACATTTCCAGTACTTACAATGTCCAGTCATAATGAAGAAACGGTTGTGTCTTTT
GTCAAATTTCTTCATATCCTAACTTCTTTAAGCATCCCATAATACATTTGCATAGGATAA
CTAACATATAGCAAATCATTTGCATGCCTGAATGTACACTTGAGTAACCGTAATTACACG
TGACACCAATTACTCTGTTACTTTGTATTAAATTATAATGGAAAATTCCACTAGAGAATT
GGAGCCTAATTGCATCTTAATTTGCATAATTTTGCATATTAATCACATCTCAGATGAATA
ATAAATTTTAGCAGATTTTTTAATTTATGCATAGATTCAAAAACAAGTAGAAAAATAATT
TGCAATGAAAAAACCTCCAGAAACTATTAAGTAGAGCATTTGCACTAATTTCTATCATTA
CTGTGCGCCAAAAGTTAAGAGACATCTTTGCTCAGAATCTTGATATAAAAATATATAtta
acatgta
>NODE_2347_length_128_cov_9.789062
AAAAAACAAAAGGTGTGCCTCGTTCTCCACCTTCCCCCGAGTCAGAATATATGTTTTATT
CAGTCATGACTTACTCACTGAAAAAGCTATTGAAGCTCAAATATTTTGACAAAAATTTTT
ATGAATTGTTTTGAAAAAACAAAAGGTGTGCCTCGTTCTCCACCTTCCCCCGAGTCAGAA
TATATGTTTTATTCAGTC
>NODE_2348_length_80_cov_10.900000
GGTGAGGTTGGGAGGTGTGGGGGAGTCCACAGTAGGAAGTGATCACTACCTGATTGTGTG
TAAGGTGGGGGATGAGGGTAGGTGAGGTTGGGAGGTGTGGGGGAGTCCACAGTAGGAAGT
GATCACTACCTGATTGTGTGTAAGGTGGGG
>NODE_2349_length_118_cov_11.389831
TTTTCGAAGTGTCCTGCTATAAGTCATGAAAGTGCCTCTTGCGAGACTAATTATCATGTT
GCCTGGTCCCGTCATCATTCTTTGACCTGCCGCTTCTTTCTTTTGCACACACAAAATACT
GTGTGGGGCAAGATATTTAGTTATTTCCATCAACATGGAAAATGGGTGTTGAAGATAATT
CACAGGTC
>NODE_2351_length_419_cov_13.904534
AAATGTTTTCACACCGCCACAATTACAGAAATCGTCATTACATTGCTCACTCTAACTCAA
ATACAGATAGAAGCCCGAAAATATGCACAGGCGAGGAGGAGAAAGTGGCTCACTTCTGTT
TGCTAAATTAATCGCTTCCTAAATGGCTCCGGGCCAGGCAAAGTTAACATTTGCAGTTTC
AAAGGTTTTCAGCGCTTGCAATGAGCCATGAAATTACTGCATGCCGTCGAAAATGGCAGC
TGATGAAAAGCCCAAGGAGCGGGTCCCATAGGCGGAGAGAGAGAGAGGCTTGGAAGGGAA
ATCTTAAACACAAAGTCTCAGTCCTTTCTGATGTGCATCATGGATGGTGAAATTCACAAC
CAAAAACTTCTGAAAATACCTCAACATGAGATGAGAAAGCTAGTGAGACGGGCCGTGACT
GGACATGGTAGATGACAAACAGCTGCTCCTGCTTCTCACACCAGCTCTCCAGCAACGGCT
CCCTTTGTa
>NODE_2352_length_452_cov_13.225664
GCAATCTGTTGTGATTAGCCTATATCTTTCTGAAATCCATGGAATTCTCCCCATCAAAGG
AGAACATAGACACATTGCGGATATATTTATTGTATCCGTTTTCCATCTTGGGGCCTGACT
GCTTTAGTTATGATTCATATCCATGTTTAATTTGCAGACCCATATTCAGTACCTGAAGCA
AGCTCAACAGCCCAATGTGGCACAGTTGAGATCTACCTTGGTGGACCCTGCACTCAACTT
GTTTTTCCTCAAGATGAAGAGCCAACTGGAAGAGAACAAAGACAAACTGGAGCAAGCCCA
AAATGAACTGAGTGCCTGGAGATTTACACCTGATAGGTAAACCAAACCAAAATAACCCTC
GATCCTCCAGCCAAAGAAGGTGCCAGCCAGAACACTGACTTTCCTCTGCAAGAATGCAAA
CACGGAGGGAGAGGAAGGCAGGAAAGTGCTCAGATCAGCCCTCACTACTCCAGCACACGT
CATAAACTCTTGTCAGGTGAACTGGTTTCAGCTCTGAGTGAc
>NODE_2353_length_203_cov_10.482759
TTTTACTGAAGACTGTAGCCGTTTAAAAACTTGGGCAACTCAAAAATAGAGCGGTATAAG
ATGCCCATTATGACAATATAATGTGTTGTTGATCCTGTCTCCACATATAGGGGGACACAG
GAACTTAATTATGGCCTTGACAAGCCTACTCTACTAAAGTGATGAGATTAATCATAATTG
GTGTCACTGGGGATTAGCGCTCGCTCCGATTGGCTGCTTTTCTGACAGGTTAGGCCACGC
TAGTGCAGACCCAAGGACGCTGCTAACTGAAGg
>NODE_2354_length_343_cov_12.868805
AAATGCCTTTCTCTCAATACCACCATAATATGTTTCATTACCTTTGGGATGTTGTCCTTA
GGTAGGTTATGTGGCCTGACAGTAGCTTCTGAAGAAAGTGAGGATCATTTTATCCATTAT
TTCAAAGAGGGAGAGCGCTGCGCATCTGGGTGGGAGCTGTTAGCGCAAGAAAGGTAGGCA
GAGTTAGCGTGGTCCAGAGAGGGAGAAGTGGAGGAGAGTGGCGAGGAGGAGGAATTCACC
AATTAACTTGTAGTTGAGGATCACGGTGATGATGATAGTGATGAATAGGGTAATTTTAAA
TCACATAATTACATTTACAGGGTAGTCTTCATTCTTTCGTGTTTATGTGTTTCGGGCAAC
AAGTTTCATAGGCTCGATGGATATTACCGGTAACTTGTATTGTTTATCCAGCt
>NODE_2361_length_140_cov_40.035713
GCTAGACCTCATGTGGCAGGAGTGTGTCAGCAGTTCCTGCAAGAGGAAGGCATTGATGCT
ATGGACTGGCACGCCCGTTCCCCAGACCTGAATCCAATTGAGCACGTCTAAGACATCATA
TTTCGCTCCATCCACCAACACCACGCTGACCACAGACTGTCCAGGAGTTGGTGGATGCTT
TAGTCCAGGTCTGGGAGGACATCCCTCAGG
>NODE_2362_length_431_cov_15.264502
ATGTCTGATTCATTCCAGTAACATATATTGCAGTGAATTCTAAACAGTAGAGAGGTATCC
TTGTTTTACAAAGGAAAACATGGTGAGGAACAACGAATTTCACACATATGGAAAAATGCT
TTGTGATTTGTGAAATGATTGCTTTGTGAAATGATTTGTGGTCAGCGCAGAAAACAGCGC
ACGATTCTTAAATGGTTTGAAAGTTAAATTGAAATGCTTACAATGGAATGGATGAGGAAT
CAACATTTTTATTTCAAAACAAGTAATCTGAAACCTGACATCAAGTAAGGTGAGGAACAA
CTAATTTCACCCACATGGAAAAATGCTCTTTATTTGAATGAGTGAACGTGGCTCTTAAAA
GGTAATTAAAGgNNNNNNNNNNNNNNNNNNNNNNNNNNNNNNNNNNNNNNNNNNNNNNNN
NNNNNNNNNGATTTTCCTACCTTTTGGGCACTTTTGGGGCCCTTAACATGCTCAAAAACT
CTTGAAAATTTGCACACGGGT
>NODE_2363_length_273_cov_8.794871
TATAACACAGTTATAACACAGTTATAACACAATACACCGTAATAACACAGTTATAACACA
GTTATAACACGTTACACCGTAATAACACTGTTATAACACAGTTATAACACGTTACACCGT
AATGACACTGTTATAACACAGTTATAACACAGTTATAACACATTACACCGTAataacact
gttataacacagttataacacagttataacacgttacaccgtaaTAACACTGTTATAACA
CTGGTATAACACGTTACACCGTAATAACACTGTTATAACACAGTTATAACACAGTTATAA
CACAATACACCGTAATAACACAGTTATAACACAGTTATAACAc
>NODE_2367_length_489_cov_12.676891
GTAAATACCAATAACGGTCACTATTGTTGAATATTGCTTTAAGGTTTTGCATGAGAAAGT
GGTGAGGGGGATATGAACATGTAGAGTTATTGGCTCTGTTCTGTTGTGTAAGTAAACATG
TCGAGGGGTGGGCTAGTTTTTCACGGTTCAGGGGCTCCAACCCTCCCCTTACACAATTAA
CTTTTCCAGTGTAATGAGATGATTGATAAGCTGGAAGTGTGTGCTTTAAGGAGATATTAA
TCATTCCCTCTGGTAACTTTAATCATGTGTTCCATCATCCCCAGATGCTGAGGATCACCT
TCCTGGCAAACAAAGGGCAGCCACACCACTCGCATAGTCATTTTGTTCTAGTTTAACTTT
ATTTTACATTGGTTTGTTCCTCCCATCTGTTCGCGCGAAGCCTCACCAACCCACGTTGCA
CGCTGACAAGCTGGGGAAGCAGCATGTGGGAGTGTGCGTATGTGTGTGTGTGCGTGTAAA
CTTTTGAAAAACAGGCATTTTAGAAATGTTAAATGTAGTCCTTTAGGTTTGTGACTAACT
GGTAGACTGCCATCAGCCa
>NODE_2368_length_142_cov_19.809858
CCCCTGGTGCAAGTCGCCCCGATGACCCGCGGAGCCCACAAAAGCAGAACATATGAAATC
GGAACCAAAGTCGCGATGGCAGTTGGTGACGCCCCTTTGGAAATGAGCTGTGAATGAACC
TCGCCCAGACCCACTCTGTCAGAACTGAGAAGGGTCTGGTGTTACCCAGGCTACCGCACC
AGTGTACTTTGACCATAAATGGTAAGCAAAAT
>NODE_2369_length_89_cov_18.921349
GTACTCAGGGTGGTATGGCCGTTAGCGAGTACAGAATTCTAACACAGTCCTCATATTAAT
GATGTCAGCCTAATTTAAAATTCAACAATATATTTTTTATTACTTTGATAGAAAATGCTT
ACAGCACCTGGTATTCCCAGGCGGTCTCCCATCCAAGTA
>NODE_2372_length_169_cov_8.153846
CGTGCAAAGCGGCAGTGACAGTGCGAGTCAGCAAACATTTAGCACACGCAGCCGCACTAC
ACTGGGAAATTATTATTGTCAGAATAATAATGGTTTAGCATAATTTATTACAGGTCCACC
AAATAAGCAGGGGCTAGATGTTATTAGACAGATGGATGGGAACTCTTGGCAGACATCCAC
CGAGACTCATGCAAGCAGGACTCTCAACGTGAAAGAGAGGAGAACGGGGCGGGGGGGGc
>NODE_2373_length_401_cov_17.416458
AGAGGTAGAGGAGTTTGGGGGGGCTGCGTTCAGTTCAGGGGCCTTTTCCAAGAGCCGTAA
TCAGACAGAAGGGATGAAAAGGCTGATTTTCAGGGAATTAGCATGATAAGCGAGAACACA
AAATCAATCCCCATCCTTGTGAGGCCTCCTCTGATTGCTTTGAACTGTCAAAAAATGGCA
GAATCAAATCGAAAGTGCTTGAGGTTACGGGAGTGATTTGTTCAAGAAGAGATCGCTGGA
GCAATTGACACAGCTCTTGAGACAATAATTGGGTTATCAAAGAGAAAACAGTTCAAGTAC
CACAGGGGTAAAAACCTATTTGCATTGGATTTTCATATGGAAAGAGACACACCTCCATTT
TAATGTCTTCATTTTTGATATACTCAAGGATTACGTCGGGTCTGGAGTTGCGTCATTACC
ATCAGAAAGTTTGTTGCCTCTGTGTGCAGCCCTTGATTAATAGGGGTCAGt
>NODE_2382_length_194_cov_9.773196
TCTGCTCCCTACTCCCTGTGACACATCAAAGCATTCAGCAAGCTCACCATGGAGTAGATC
AACTTCAGGTTCTTTAAGGTGATGAGTATTTTATCAGTGACAGGCATTTTGAAACTAGCT
GTGTAAAATTTCTGCAGAACTGCTACATGGTCAAAGAATACCTTTACAGGAAGGCCTGTA
TACAACACTGATCTAGTGTCATTCTTTAGAACGGTGTTTGTTATTAGCTCTGTACCACTG
CTATGGGTGTGTTTGTGGCAGGGg
>NODE_2385_length_220_cov_48.436363
TTTTTTTTATCCTACTTTTGTCCTTTTAAAATCAGAGTCTGTTGAGTAAATTTAAACAAT
AACTGTAGATATAGACAAATAGCTATAGCTGTAGATATAAACAATCTTTCTGTTTTTAGA
TAGCCTATTTAAACCTTTAAAATAATCTGGCATAACCTAAATATAGCCTATAAAAAATGT
GAGGAAAACAAACCAAATCAAAAAAGTTGGAGAACCACTGCTTTATGGCACGTTTTGGAT
TCGTGGTCAGCACAAAAAACAGCGCACGATTCTTGAATGGTTTGAAAGTT
>NODE_2387_length_1068_cov_41.044006
TCAGGGTACCCCCAGGATCCTCCGACTTAAATTCAAGGCTTTTTAAGACCTTTTCAATAC
CATTTCAAATGAAATTCAATGCCAACTTTGTACTTATTCCAACAGAAATACGAGAGGATA
ATGTCAAATATGTATGAATTTTAAACCCTAAAATTATGTACAAGTAGGCTACTTAACTTA
CATAAAACATTTCATTAAAATTATCAGACATACAGTATTTAATACATACGAATGCCTATT
CTGAAAACACACATTTGATTTTTTATAAACAAATAAGCAAATACATTTGAACATAAAGAT
GTTGAAGGCGGCAGGCCGAGGCGAGACGGGGCTAAAGCACCTCCAAGAATAAGCTTAGTA
CCCCCTTTAGCCTCCCCTAGAAATGATTCCATATTTTCATATAAAGATATTTATCAAAAT
TTTCCCTGGATGATGTACTTTGGCTTTTCTAAACGGCTAAGTCCAGGTAAGCAAAGTTTG
CATGGTTGTTAACTAACCCTCCCTTGCCATCCGCACAACTGGATGTATTAAAACTGACAA
GCAGTCACTGAAACACACAGTAAGCTACCTACTCACTGTTTGAGGATCTATTCTGTACCA
CAAAATATGTCGACATGCTACAGTGTCCTATCCAGATAGCAAAGAGGCAGAGGCCTTTTT
TTATAAGAATAAATATATTATCCTATAAATAAACTCCACAATATGTATTGCATGCCTGGC
ATATTAATTAAATGCACAATTGTCTTTGTGGAATGGATGATTGCAAATAGGAGTTATTCA
GAGAATGGACAGGAGTGCTGAGCTGTCCAACTTTCACAGGCGAAGGGGAAAAATCTAAGA
TATACCTATATCTAATTTGTCTATGTTATACCTTAATCGCTTGAAGTAAGGAGAGCAGGG
TCGAGGTAGCGCGCGAGTATTTGTCGTTTGTCCCACTATGCGTGAGAAACGTTTGTAAAA
TAACGAGTATTTGTGTGAAAAACTAATGGTCTTTCACATTGAAAACTCATAAATAGGTAA
GTTCAATTGCTTTTTGTCCAGATGATGTTGTATAACAAAAGACAGCTGCATGGTTTCCAA
ACATTCCTCTGCCAACAAGGAGGAAATGTACAGAATGTGATCCTGAATTTCATTTTTC
>NODE_2389_length_161_cov_7.614907
TAACACAGTTATGACACTGTTATAACACATTACACAGTTATAACACAGTTATAACAGTGT
AATAACACATTACACAGTTATAACACTGTTATAACACATTACACAGTTATAACACAGTTA
CAACACAGTTATAATACTGTTATAACATAGTTATAACACTGTTATAACACATTACACAGT
TATAACACAGTTATAACAGTGTTATAACACAGTTATAACACTGTTATAACa
>NODE_2391_length_227_cov_10.502203
GTGTGTGTATATTCTAGTGGCTCTAGACTAAGACACACATTAAGGGCTGACACAGGGCCC
CAACTGACTGTCACACTCAGCTTCCTGGCTGCTAGTGATGGGGTGCAGCCAGGCTGTGCT
TCGCCTGCAAGGGTTAATCTAGCACCGGGCCAACTCACCGCAGGGGAAACCACCTGGAAA
ACAGGTTAATAAAGGTCACCCCCCAAAATAAACACTTTACAGAATGTTTCTCCATTCATC
CCTCTTTAAAATCAACTTGCAATAAAATGGGTCTGGGTGCAATTACCGCCGCAGCAt
>NODE_2394_length_160_cov_10.143750
GATATTTCCTGAACCATACATGATAGACAGCAATGGTTGGTAACAATGGAAAGAGGGAGT
TCCAATGCAAAGAATAAGGTCTGGGTTGTCCATGTGGTTTTATCACAGCCTGTGATGTGG
ACTCTCAAAGTTTGGTCACTTTTGCCCATAAATGAACATTTGGCCACTCTTATAAAAATC
ATCTTAAAATCAACAATAAGTCTGATCGACTTGCGCTTTGACATGCAGGT
>NODE_2395_length_177_cov_8.915255
AATCTGTGCATTATGACAGTTGTCCTTTTATTAACCAATCATATTTGGTGGTGCACAACG
GGAGTACAGATATGACAATTTCCAGAAGCACTTGATAAATATATCTGGTTTCAAAATAAA
TACACAAATATGACAAAGAATATAAGTATAACAAAAGCATTAACTGAGAAACATGGGATT
TCGTCTTTAACTACATAATTATTCTCTTGCGCAAGGTATTGGAATAGCCTAATATTATTC
TCTTTTc
>NODE_2396_length_169_cov_7.313610
TGGAAAGAGGGATTTCCAATGCAAAGAATGAGGCGTGGTTTGTCCATGTAGGTTTATCAT
AGTCTGTGACATTGACTCTCAAAGTTTGATCACTTTTGCCTATAAATGAACATTTACCCA
CACCTATAAAAATCATCTTAAATTCAACAATAAGTCTGATTGACTTGCGCTTTGGCATAC
AGGTTTTTCATATATGCCTTCCTTAATGGTGATATGGACTAAGAGATACAATACAAAAc
>NODE_2397_length_232_cov_9.413794
GCCCTAGACCTTTGGGGGCCCTATGCAAAATTTGGTTGGAGGCCCCTTTGACCATTTTAA
GTACGTCGAAGTCACTATACGTCGGAGTCACTGACCAACACTCAGGGCCGGCCCGCCCAT
TAGGCAAGATTAGGCAGCCGCCTAGGGCGGCACGAATTTGAGGCGGCATTTTCTCAATTG
GCTACCGCCTTCCGGCGCGCGCCTCTGATTGGCGTAGCTGCAGCCCTTCCCGCCCTTAGG
ACACCATTGCGAACACCTGCTAATAGCAACTCAAGCATCCCGCATAGGGTTCGTTATTAG
TT
>NODE_2398_length_183_cov_12.601093
AGCATGACAACTCCTAGGTGACCCCTGTCTGTGTTCTTGTCCACTGAATTGTGTAGTTGA
TGACAATGCTGCCAAAAGGCTTTGGAAATAGCGCACCTGTATTTAGTGACACAATATGAT
CATTACTTAGACAAACAAATGTATTCTTATAATATCGACCGGCACAGCCAAAAGAGGACT
GACCACCCCTGATAGTCTGGCTCCTCTCTAGGTTTCTTCTTAGGGTTGTACCCTACTAGG
GAGATTTTCCAAg
>NODE_2408_length_332_cov_25.879519
TGTGCTACTGAATACCCTCAATACACATGATGGTGGCAGCTCATATCAGCCGCTCCGCAG
GCCTACAGATCACTAACCGCCAGCAATGAATTTCATTTGCAGGACAAAAAATTTAGAAGA
AATTAGCTCCAACAGTTTATTGATTTTTGCTCAACAGAAGCCTGTATAACAGCTCTATTG
CCCTCATAATGATTAGTGACAAAAGTTTAATTAAGCAATTATGAAGCCAATAATAGAGTT
GTCTGGTTTGCTTAGCTTGAGCCTGTTTAGGACTTATCTCCCCGTTGCACATCACAGCAG
CTGGAATGTGCTTGAAGAGATTAATGCTGCCAGAGCACAGATGCCCATTTAAATGTCTCC
GTGATGCTGTCTCAATGAAGTTCACAACACAACGCTTCCCTt
>NODE_2410_length_159_cov_11.716981
CATATGTCTGTATTTGTGAGGTACTATTACAACGAAGTCATCCACAAAAGCATTTTACAA
TTTCAGTCAGCTGAAAGCTTAGATGCAGCAGGTTTCACAAAAATTATAATTGATTGCCTT
GAAAAACATGGTTTGGACTACAGAAATAATCTTGTAGCGCAAGGATATGACGGTGCATCC
GTCATGATCGGGAAGCATTCTGGTGTGTCTGCATTTGGCTGTTGCTGTG
>NODE_2411_length_479_cov_30.325678
TCCCTTTTCTGTTTTCTCTCTCTTCCTCCCTCTCTCTTGTCCTTCTCTTTTATTGCTTTG
TACAGCAAAGCACCATCACTGATCCCTTCCAAAGCACAAACTAAAAATCTATCCCGTTGT
CATTTGCTGCACCGTGCCATCTATCATCGGGGGGCACTTGGCAGCATCTCCCGACCAAAG
AGGAGGTGCTGGAACAGGAGGCAGAGTCAAGGACTTTCACGCGCAACAAAAAACTTGTCA
CAATTATTTATGGCTCTTGCCGGGACACATAATAGGACACATCAAACTGCTGTTTTTTCG
GTGTGATGAGCGCCCTCACATCGCTGGCTCTCTTGTCGAAGTGGGTCACAGGCATCTCTT
GCCTTACACATACAATTTCCAAGACAATGGCAGAGCACTTGGGGAAGTGACAGTGACAAA
TACTGGAGCCCCCACGGAAAGCCAGGCAGGCTGTTACATGAGTGATTGCGCCAATAATCA
TGCGGAATCGTCACGTGTCTGTGGAGGGCCAGCCAGAGGGAGGGAGATGGCAAGCTTAGG
TGGCAGGGg
>NODE_2414_length_229_cov_12.104803
CATATAAGTTAACCCAAGCATGAAGGGCAGTAGGACGCTCATGTGGAAACCCCTCCCCCT
CCGTTTCTACCGCCTCCCCCCATTCCAAGCGAAGCGAGCCAATCAGAAACTTGTCATTTC
TCTCATTCACTGCCACAGCCTTGAGCTACAATGCAAACTTACCTCTGTGTTGTACACGCC
ATATATCAGGAAGATGGAGAGGCCCTTTACACACACAAAGAAAAGAGAAAACAGAACAAA
AAACTTGTTACCATCTTCTCTCTCTTATCACTGCACATCATTAATCACAAAAACGTGGa
>NODE_2416_length_146_cov_8.424658
CAAAGGGGATGTCTATCTCTTGGTGTGTGCGTAGGCTAGTCACATTCTGTGTGTCTCTGG
CAGCCATTTTTTCCTCATTTCTTCCAGGCCCCAAAATTCCAGAATCTTTGTATGATTATC
CATAGTTTTCTCAACATACATTCTAAAACCCAAAATTATCCAAACCTTTTTACTGTAAGA
CTGTAAAGTTCTCTGTATAGTCTAGAAGTACAGACa
>NODE_2419_length_292_cov_11.486301
CAGTGACTCTAAGAACAACTGCACTTCAGTGTCCTAATGGTCCCTCTAGGTCACTACCTC
CTCCAGGAACTACAAGGCTTTGGTAAGATGCTGTGCCCTATGTAGGGGGTAGGCAGGCAT
TTGGCCCACTGGCAGCTGTCTCCAGAGGCAGTGGCCATTAGTCAATACATTACAGTCTAA
TTAGTTTCTGCATCTGTGGCTCTATTTGAAGCACTTCACACAGGTGTAATGAAAATTTAT
TGGGGCTGTTGATCCGTAGAAGAAAAGAAAGTTTAAGATTTAGTTGAGTCAGATTAGAAT
ACGGGGTTTCCCTGTGGTGAGTGCAGGGGCAGGTAAAGTTATCTCTGTTgaccagtcatt
ca
>NODE_2421_length_288_cov_9.149305
ATCTGAAGCTATCTTGAAGAATTAGAGCAATCCAACATGGACTCCATCTGTACAGAATGT
GCAGAGTGCTCTCGCCTAACATTTAGAGTGGCTGAACTAGAAAGCAGGATTTCCACCCTT
TACAAAATACAGGATGGTGAACAATATTTGGACTCGTTCCTGGTACCGTCGTCCCAGGTG
GCAGTTTCAGACACTACCATCCCATGGAATGGCCACAACACCTACGCTGAGGTGCTGACT
AAGCGGGATCATGAAGGTGCCATCCCCAAGCGTGTGATGACTTCTACCCCAACATACTCA
GAGACATGGACGACCATACAGAGGAATGTAAAGAAACAGCGCTCGCCAACCACCAAAg
>NODE_2426_length_534_cov_15.926967
ATGGCACGGTTCCCGAAACGTTCGTACGCTAAGTATATCTTCTGTAAGTCACACTTTCGT
AAGGTTGGTCTGGACCATTCGTAGCTCTCTCTTAGCGTTGTTTGAGCTCAAACCGCTAGT
CGCCGCCACTACAACAATGATTTTATGGACATTTTATAACTGTAATAAAATATGTTCGCA
ATGGATACAGGCCTATTTAGGAAACTGACTTTATTTGGTATCAGAACTTGTATGTGGTAA
TTAGCCTAGGCTATTTCGTAATGTAATTAAAGCGTTTAAATTGTCAATCACTTTTGATAA
TTAAAGTCTGGCAAACAAGTTGGCTCTAAATGGCTAAGATCTAGAAATTGGTAAGCATTG
TGGTGTCCAGTAAGCGACCAACTATGGCAGTGATCTAACGTGTCCTTGTATTGAATCAAA
GACGACTCCGAGTCCGCGGCCATGTCAATTGTTTTATTCTGCAAAACTTTTGACATTTTG
CCTGACGTGGCTATATTAAAAAAATGTCGCCTCCCAAGACAAGTCATTATGGAGCTGCTG
GACCTTCTCAGACCTGCGCTTGCCAGGCTAACGCGGCGGAATTTTGCTTTAAGCCCTGAA
GTCc
>NODE_2431_length_123_cov_8.121951
GGGAGTGATGCCTTACATGCAGTTAACAAAAACGTATGGTGATGTATGTTCTCTACAAAA
ATATAATCAACTAACCGCAGCAATACCATATACTTGGAAGAAGAAAATACAAGGGGGGGA
AAGGTCTGATCTTGTCTGTCAACCATGTATTAAAGATCTCACATGGATGAGGAAAATACG
GATAAACAAAGAA
>NODE_2433_length_278_cov_11.420863
ATTTACAAAACATTAATAAATTTTTCCCTGATAAATCAAAGTGCATATAGACGTAGTGCA
CATAGTCCTTCTGGATGTTTCCTTAACGTCAATCCAACGTCAATCCAACGTCAGCCAGCC
TCACGCAGTAGGCTAGTGAAGCCAACAAACACTTACCCATAGTATAGAATATAATATATT
TTTTTTCCATAAGTAAGAAGATAACAGTCATGAACATTATTAAATACAGTCAACACCAAT
GTTATATACAGTATCGCACTGCAAGGTCTGGCTTCATTGGCCCCCAACCGTCCGACTCCA
GCACGAAACATCGGATAGCTCGCTACATTGTCACAACAGAAATATGTg
>NODE_2438_length_165_cov_9.545455
TGGGACATATACATAACCTATAACAGAATGGGAGATAGACAGAACCTATAACAGATTGGG
AGGTAGACATACCCTAAAACAGAATGGGAGGTATACAGAACTTATAACAGAATGGAAGGT
AGACAGAACCTATAACAGACTGGGACAAAGACAGAACCTATAACAGAATTGGAGGTAGAC
AGAACCTATAACAGACTGGGAGATAGAACCTATAACAAAATGGGAGATAGATAGa
>NODE_2439_length_199_cov_16.864321
CAGTGGGTATCTGACTGTTTTAATGTAGCATCAATCATAATGGCTGCTTTGTTCTCAGAA
GCACCAACGAGTTCATTTTAATGCCATCTAATTCAAAACAGGGATTCTCAATTATGCAAC
GGGCCCATTTACATATGCTAATTAGGATCATATTAATTATCTTTAAATTGGGTAATTAGG
CAATCTCAATTAAGGCATTGTTCATTACACTAAATGCACAGAAAAAGGTGTTTGAAGTTC
TCCCATTTAGAGTGGGAGGGAGACTTACa
>NODE_2441_length_260_cov_8.753846
CCAGGGTAAAGAGGGGAGGGGAGAAGTGGAGAGATGGAGAGGGGAGAAATGTACAGATGT
GGGGAGCAGAGGAGGAGGACGGCTACAGAAGGGAAACACGTAGAGACAGGAGGAGAAGGA
AAGAGGGGTGGATAGACTGGTAAGGAAGGCTAAGAGGTGGGGGCTGCTATCTCCTGGGTC
CTGCTATGTTTCCCATTATGTAAGCCCTGGTCACCGGCAGCATGCCAGCAGGCAAAATAA
AAGAGTCTCTGGCTTGGCACGGCTCGTATTTTCCTATCCTCGGTGCGGGGTCAGGGAGGG
GTCAGGCAGCTGGATGGAGTGCTGGGGGGa
>NODE_2442_length_352_cov_21.696022
CAGTAAGAGCTTGCCTTTTGTAGACCTGTACCAGAATTGTGCTGCTGAGGTGCTCGAGGG
AGACACTGGAGTAGCAGGCCGAGCTCATGCTCACCAACCGCTTGTGTGTCTGCTCTAAAC
CCCCATTGTTCTCTCGGCTTCTCTCCCTTGGTGTGTGTCGTCTGGAATCTGATTTGTAGT
GGGTGAGGTAACGTACGTGGAACACTTAATGGACGGAGAAGGCAAATCGAGGGTAAGTGC
AATAGACAAACCTCAGCTTGAGTTTCCTTTTTGTTTTTCATTTTGGGGATGTTGAAACCT
GGAGGAGTTTTGAGGAAAGCGTGACAATTGTGTGATGCTGAACTGAAAACATGGTGAAGT
CTGTGGCACTGCATGAGGTAATCTCATGGGTTTGGTgtcttattgggaactcaggtttca
gt
>NODE_2444_length_295_cov_9.535593
ACACTTAAACAACACAATGTAACTCCAAGTCAATCACACTTCTGTGAAATCACACTGTCC
ACTCAGGAAGGAACACTGATTGACAATCAATTTCACATGCTGTTGTGGAAATGGGACAGA
CAACAGGTGGAAATTATAGGCAATTAGCAAGACACCCCCAATAAAGGACTGGTTCTGCAG
GTGGTGACCACAGACCACTTCTCAGTTCATCTGCTTTCTGGCTGATGTTTTGGTCACTTT
TGAATGCTGGCGGTGCTTTTACTCTAGTGGTAGCATGAGACGGAGTCTATAACCCACACA
AGTGGCTCAGGTAGTGCAGCTCATTTAGGATGGCACATCAAATCAAGCTGTGGCAAGAAG
GAATg
>NODE_2445_length_116_cov_8.577586
ATCAAAAAAAAGTTGAAAATTTGATTCACGGACGCTAAGGGGCACAAAATGGACGCTGTG
GGAGGAGCCTTTTTAACTAAAATGACTATAAATCAAGAAGTAAATGAGATATCTTTACCA
AACTTGGTAGCCATGTGAATGAGTTCATTCTGTGGTCGGAGTAAAAACATTGTGTCGATC
GAACAC
>NODE_2446_length_104_cov_24.644230
GTTTGAAAAGAGGCTACACAACCACATAGCTAACCAACACTGTCATAGTTTGCTAGCTTT
TCTACTGACACCTTAACAAGGTAGCTAGCTACAGTAACTAATGTTAATGCATGTAGCTTA
GCTACATAGCGCTTGTGCAACTAACTTCACAGCTTTTAGTCAATTAACAGTAGA
>NODE_2447_length_89_cov_11.573033
CCAACTTTGATGTAATGTCCTTAAAACAAGTCAAAATGAGGCTCAGTAGTGTGTGTGGCC
TCCACGTGCCTGTATGACCTCCCTACAACGCCTGGGCATGCTCCTGATGAGGTGGCGGAT
GGTCTCCTGAGGGATGTCCTCCCAGACCTGGACTAAAGC
>NODE_2451_length_145_cov_14.993103
ACAGCAAGTGTCCTTCAAGACTGTGCCAAAATGTGCCCAAGTGTCCCCAGGTGTCCTCAG
GTGTCCAAGTGAAGAATTTACATAGAAATAACTATAAAAACGTGATATTGTTACCTAACA
GTTCTCATAATCACAACTATTTATACAAAGTGCCAAATGCAATACCAAATTAAAAAAAGT
GTGCCAACATATGCCAGGATGTGCCCGGATGTGCC
>NODE_2452_length_180_cov_11.577778
CGTGTGGTTCTGGGATTTTTGCTCACCGTTCTTGTGATCATTTTGACCCCACGGGGTGAG
AACTTGCACCAATATTATGTGATTATCAGCGGTCTTTTAATGTCTTCCATTTTCTTATAA
TTGCTCCCACAGTTGATTTTTTCACACCAAGCTGCTTACCTATTGCAGATTTCAATCTTC
CCAGCCTGGTGCAGGTCTATAATTCTGTTTCTGGTGTCCTTTGACAGCTCTTTGGTCTTG
GCCATAGTGa
>NODE_2453_length_201_cov_19.691542
TGATGGAGGAAAATGAGTGTGTATGGGTGGTGGAAGTAGACTGAGAGGACAATCAAGAGC
TGTAGTCTCAAATGAGATTAGGGCTACTATACTTCATCAGAATATAAATGAGGTGTATTG
CCCTTATAAGTGAGGTGTATTGCCCAAGTTGACATAAGATATGATGTGAATGGTAACCCT
GTCTTCTGCATTTGAATTCTTAACAGTGGACAGGGGTCATTCTTGTTTTGTGAAGAAATA
ATCTGTTCTTAGTTTTGCTTAGGTTATTGTT
>NODE_2461_length_498_cov_19.660643
TGACGGGAGACAGACGGGTATAATATTCTCATCACTCTTCACTTGGCTTGGCAGAAAGGC
AGGCAGCGTCTATCGTCTCCTCATGGCCCAGGGCAGTCGACAGCCCAGCCAGTCACCACG
CAGCACACCCAGCAAATATTCCTAAAACGCAATTTTTCATATTTCCCTGTATGCATAAGG
AGATGAAAAATCATCCCATCATTTGTATTGTCTGACTGAGGTTATACACAAATATTAGTT
TATCTACTCCACCTAAGATTGCCTCCCTAAGCAAGACGGATTGGTTTTGGGAGGGGGCAA
TATTCCGGAGAACATATTCAGTCCATCTTTTATGTGCTGCAATTCAGTGGTTCAGGTACG
AGCTGCTGCAGCCGCTGTGAGAAGACGAGCTCGATAAAACTAAAAGCCCAATAGAGACAG
CGCGTCGCTTATTATCTGCAATAGGCTTTAATTGCAAGACAATTCGCGGCGTGGCGAATT
TATAGTTCTGAATGTGAAACGATCCAGCGTGCATAGCGAAAAAAGCCCTGGCACATAATT
GGCATATTCATTTTCTCTGCATTCATTg
>NODE_2463_length_145_cov_10.089655
GCTGACATTTCAGAGGAGGAATTTGCAATTTCCACAAATATGAGGATGTTGGCTGGCCAG
CATGACAGCACATAAAATCAATAGAAATAACCTGAATCCGTAATACTTTGATCCCTGTTA
GTGGAGGGATGCATTACAACTAAGACACTGAGAGTGGGACCACAACCCGCAGGATGATCC
TATCGACTGTCTCCAGGCCCAACACAAACGCAATa
>NODE_2464_length_254_cov_15.748032
TCTGGGAAACAGTCTGAGGATCTCATCTCGGTACCTAATGGCAGTCAGGCTACCTCTGGC
GAGCACATGTAGGGCTGTGCAGCCCCTCAAAAAAATGCCATCCCACACCATTACTGGCCC
ACCGCCAAACCGGTCATGCTGGAGGATGTTGCAGGCAGCAGAATGTTCTCCACGGCGTCT
CCAGACCCTGTCACATATGCTCAGTGCAATCCTGCTTTCATCTGTGAAGAGCACAGGGCG
CCAGTGGCAAATTATCCAATTTGCCAATTTCTCTGGCAAATGCAGAATGTCCTGCATGGT
GTTGGGCTTTAAGCACAACCCCCA
>NODE_2465_length_110_cov_38.581818
ACCGAAGGGCCCGAAGGGCTGCAGCCTCTGCCGTGAAAGAGGCAAAGCAGCGGGTGTGGG
AAAAGTTCGGGGAAGACATGGAGAAGGACTTTCGGTCGGCACCGAAGTGTTTCTGGAAAA
CCGTCCGCCACCTCAGGAGGGGGAAGCGGGGAACCATCCAAGCTGTATACAGTAAGGGTG
>NODE_2467_length_235_cov_11.774468
CTCCGCCGTCGAGTGACGCGCACCTCTCCAAAAATGTAACTTGCGCGTCGAGGCTACGCA
GAGCGCAAGGACTGTGATTGGTCAGGTGAATACATCCTTTCGAAATGTAGCTTTTCCGGT
TTTCCTCTCCCTACATACCGCCATTGTTTTGCTCCGAGGTGGTTCGTGAAAAGGACAAAA
TGATGGATGAATTTCGAATGTAAGGTAAATAAGTTTGTTTTTTTACCTCTGTTTTTGTGG
GCTACTAAGCTACATGTAGCTAGCTAAAAATTACATCAGGTTGTCCATATACATTTCGCC
ATGGT
>NODE_2468_length_158_cov_28.525316
TTTGATGCTCCGGTAACGTCTACCAGATGGCAGCAGTGAGAAAAGGGCACGGCCTGGATG
ACTGTGGTCTTTTAAGATGTTCTGAGTTTTCCTCAGGCATCGCTTGTGGTAGATGCCTTG
CACGGAGGGGAGACAACAGCCTATGATGCGCTCCGCTGACTTCACCACCCTCTGAAGGGC
CTTGCGATCAGCAGCGGAGCAGCTGCCGTACCAGGCTGTAATGCAACC
>NODE_2470_length_528_cov_9.473485
GAAGATTTGGGGCGGCACGGAGAGGCCACGCCTTGTGTCCAATGGCTGACAGAGGAGGCC
TCGTTAAGGGCCAATTGGTGCGCTCGGGAGATGGTGTCCTATCAGCAGACGCAACTGCTG
CCTTTATAAAGGAAACATAGGCACTTTCCAGGCTATCGTTCCACTGTCTAAGAAGGGAGG
TCGTAGCCATGGCCCGAACCAAGCAAACTGCGCGTAAATCTACCGGTGGCAAAGCCCCAA
GGAAGCAGCTCGCCACCAAGGCAGCTCGTAAGAGCGCCCCAGCCACCGGCGGTGNNNNNN
NNNNNNNNNNNNNNNNNNNNNNNNNNNNNNNNNNNNNCTCATCCGCAAGCTGCCCTTCCA
GCGCCTGGTGAGAGAAATCGCCCAGGACTTTAAGACCGACCTGCGCTTCCAGAGCTCTGC
CGTGATGGCCCTGCAGGAGGCCAGCGAGGCCTACCTTGTCGGTCTGTTCGAGGACACCAA
CCTGTGCGCAATCCACGCCAAGAGGGTGACCATCATGCCCAAGGACATCCAGCTGGCCCG
CCGCATTCGCGGAGAGCGTGCTTAAAAACCAGGAAGTGTCCGTTATCCCCAAAGGCTc
>NODE_2471_length_207_cov_10.695652
CCGAAACACATCAACACGAAAGAATGAAGACTACCCTGTAAAACAAATGTAATTATGTGA
TTTAAAATGAAGCTATTCATCATTATCATCATCACCGCGATCCTCAACTACAAGTTAATT
GGTGAATTCCTCCTCCTCGCCATTCCTCCACTTCTCCCTCTCCGGACCCTGCTAACTCTG
CCTGCCTTGCTTGCGCTAACTATGAGAAGCCGCCTAGGCCAAAATTGAATACTTCACTTG
CAAATACATATATACTGGTATAGGCTACACTTGCACa
>NODE_2474_length_71_cov_7.760563
AATGTACAATTTTAATGTGTGGTCTAACTATGTGTTTGAATGTACAATTTTAATGTGTGG
TCTAACTATGCGTTTGAATGTACAATTTTAATGTGTGGTCTAACTATGTGTTTGAATGTA
CAATTTTAATGTGTGGTCTAa
>NODE_2479_length_71_cov_17.619719
ACGAGATAGAAATATAGTTATTTTTAAAGCAGTTAAAATGCCTGTTTTCAATGAATGTCT
ATGGAGAATGCGAGTTCCAAACAAATGATCATAGTGTAAAAACGATTACGTTTATGGCTT
ATTTTTTGACATTGTTAGTGA
>NODE_2481_length_264_cov_22.946970
TGTGCTAAGCTCAATTAAGCCTTAATAGATAGCAACCGATCCTAAACTGTTCCAAAACCC
CTGCAGAAGGGCACTTGTCGGTCTCTGCTCCGCTTGTCATTTGCATATTAGAGTGTTTTC
TTGGGGAAAATGAGCTGTAGGAATTAATTCAGGATTAATTGGTGCCTTTATCTTGTTAGG
ACAATCTAATTTAGGGGATGATGGAATTGTTTAGACTCCCTTTTGCATAATTGGATTGCG
TTGAATGGCTTGTCATTAGCGTCATTTTAGCGTTGTCTATGGGCCCTCTCTCTGTTCTTG
GCCTGAGACTCATAATGAGCAAGCAtgtgttccg
>NODE_2482_length_358_cov_11.008380
AAGCTGTTGAGAGCTGTTGGGAAATCAATACCTTTTAAATGCTGTTTATGTGTGATTAAC
TGTTAATATCCTCACAAATTATTTAATATAATAAGGTAATTTGTCTTTCACAGGAGCCCG
GTACCCTGCAAAGAATAATAGAATAATAAATGAGGACACTAGTAAAGAGGAGATTTCTGA
TGCTTTTCCCGGCTCTAGTTTTATCACCCATGTCCTCTTTACAGCCACAAAGCTGCACTA
TGGTTATTTTATGCAAGTCATAAAATTAGCCTGAGATGGAATTAGCAGACTCGCGGCTCT
TTATAGGTCAAGCCGGTAGTTTATGAGCCTGCGACTCCCCAGCACTATTGTCAGGTGCCT
AGTTAGAGGGGTCTTTAAGCATGATTTAATATGTTCATGCCTTGGAAAATAGTTAAATAG
Ctaattaa
>NODE_2483_length_459_cov_23.705883
ATGGAAAGCTTATTTTTTGTTTCCATCTGGTAAAGCGGCAGTTGTGATTGATTTGTGGAT
TTACACCCTCTTTTTGTCTATCCATTTAAGCGAAATAATGTATGGAAGCAATCTAGCGAC
AGACATTTTGGAAAATCTATTTGAAATCATTTCAGCTCAAGCCATGGCAGTTTGTCTTCT
AGGGGGAGAGGAGCAAAGGATAATTGTCTGCAGTCTAGTAAAACACAGTATAACTGCCAT
CACACTTGAGTGAGCTTATAGCCAGCTAGTCCCAGGGCCTCTAGAAGATAGAGCAGTTAA
TGTTCCCTTTTATTTTAGAGGATATGTCACTTGTATCACAGATTTATACCATGATACAGC
AATTTTGTCCAAACAGATGGATAATAGTATCAACGGGAAAAAAACTGTTTTTATTGAGTT
TAGCGTGTATTGTTTAGATAGAGGCTCATGTTGAATGGCTCTGCTAACACTTTTTCCCTT
AATCTCCCTAATCTTGGTGGTATTAGATTTGATCATTTTTGTTTGAAGg
>NODE_2484_length_353_cov_10.784702
TACTCGGGTGGTTATTGCCAGAATATTGTTTTTGATTACTGTCCCGGATTCTCCCACTAC
CGTAAAGGGGAATCAGAGGCGATTAATCAAAGTAATGGAGCATAATGATGTCTCAGAATG
GCCTCGGAGCCTGGGTCACAGGTTGGACAATGTGAACATTCAGCTACTTAGCTTCCTTTG
CAACTTTGTGACAAAATCTGTTTGCCCAACACCAATTAAGATGCCTCTCTGTGTTCTGTG
GTCAATGGGTTTGACGAAGGGGGTTGTCCAACGGCCCACATGTCCTGGGGCACAAACAAG
CTGGCCTGTGTCTTTGCCCTGATAATTGGTGTCTCTTGCACTGTGCTGCTTCCCAGGGCT
GTGCTTTGTTTTCCTGAATGAGGGGAGTCAGGGCTCTAATGGGACTCCTGTGAGTTTTAA
ACa
>NODE_2486_length_287_cov_10.341463
TCTTTCTTTTAGTATTTTAAAGTTTGGAAGGTTATTTATGCCAATTGCCTCAAGCGAGGC
CTGTGAATGGTGCATAGGGAGCACGTGGTGCCATTAAAGTGGGTTTTATGGCCTGGAAGA
GCTGACAAACCTTCGATATATACACATCATATATAATCTTAACTGTCCTGAATCGCAGCT
GCTGGCTTCTCTTACCCGAGGAAGAAAAGGACTCTGTGTCAGTTAGTGTGGATTACTGTG
GCCTGGACAAGTCTGTAATGGTGGTGCTGGGCGGTTTGGTTGCAAGTGGATCTTTGCATT
TTCCAGTAAGTTTACAAAATTTTATTAACATGAATGTCGCGACAACCTAAAGATGCg
>NODE_2487_length_217_cov_12.732718
AACTGGCCCGAAAGGGCCAGTGAGAAAAAAAGTTAACGTTGGACCCTGCCCTTGCTAATG
GCCCAAAGCATGCTGTTTCCATCCCCATGCTTCACAGTAGGTATGGTGTTCTTTGGATGC
AACTCAGCATTCTTTCTCCTCAAAACCCGACAAGTTGAGTTTTTACCAAAAAGTTATATT
TTGGATTAATCTGACCATATGACATTCTCCCAATACTCTTCTAGATCATCCAAATGGTCT
CTAGCAAACCTCAGACGGGCCTGGACATGTACTGGCTTAAGCAGGGg
>NODE_2488_length_150_cov_13.266666
TGGGTCTGTGTCGTAGAGAGTTGTGGCATCAGGGTGGATGTTTGTCATAAGAGAGAAATG
TTCTGACATTGGGCTCAGGTATGGGGCAACTCAGCATGTTAATTAATGATGAAGATCCAG
ACAATATGCAGAGGCATGACAGCATTAAGCCAGTCGAGGCTGCAGCTTCTTTTGCATATT
AATAGATGCTTCATTATTATTTAATATGACAGCTGCTCCg
>NODE_2489_length_71_cov_23.830986
TGAGCATATCTGCAATGTATTTAGGTCCTAGGCCATTGAGTGATTTATATACCAGTAATA
ATACTTTAAAGTCTATCCTAAATGTGACTGGGAGCCAGTGTAGAGACTTGAGGACTGGTG
TGATATGCTCATATTTCCTGG
>NODE_2493_length_86_cov_24.720930
GACATAGTTTCAAGTTTCTCATATCATTGGAAAGCTGGACTCCTGATGAACAAATATATA
TCTTCGATTTTATTTCCACATTATATATTTTCCGCCATTTTGAATTTTGTCAAAAAACTA
CTTTCGCGAACTAGTCCTAGGTTTTTCGCCCGATCG
>NODE_2496_length_134_cov_21.671642
GCAGTTGCACGCTCCCTCAACTTGCAACATCTGTGGCATTGTGCTCTGTGATGCACTGTG
TGTGTACATGGCTGAAACTGAGCTGCAGTTCCGAAGTAGAGACACTGACTTTTGTTAGTA
CGTTAAAGGATTCTAGTGAAGTTACCTTTTTGGACCACACCATCTGCTACTTTGAAGAAC
TGTGGGTTAAGGTAAATATCACTT
>NODE_2503_length_71_cov_35.408451
ACGTTAGGTTTAAGTAACGTATAACACTTCTGAATACTTAACCATAAAAGGAAAATATCT
TGCTTTTGGTTGCTAGGTACCAGAAAGCTAAAATGTTTTGTATTTTCACAATGTAAACCC
CGGTAAACATTGGAGGACGTC
>NODE_2504_length_71_cov_31.563381
TCTCATTGCCTTTGATAAAATTAGTAACAAATACTTTTTATATATTACAAATGTAAAATA
AATATTGTCTTTCAGGGTACCCCCAGGATCCTCCGACTTAAATTCAAGGCTTTTTAAGAC
CTTTTCAATACCATTTCAAAT
>NODE_2506_length_764_cov_10.359947
ATGGTTTCAAACCTACATTACAGGCAGAAAATTCTTTGTCAGTCTTGGTGACCATGTATC
CGAGGAACATGAAGTACTATACGGTGTTGCACAAGGAAGCTGTCTGGCTCCACTACTTTT
TTCACTATACATGCTTCCACTAGGTGATGTCATCAGAGAACACAATGTTAATTTCCACAG
CTATGCTGATGACACACAGCTATACATCTCCGTAGAGCCAGATGACATAGATGCAATAAG
CTCACTGTCTAGATGCCTGATTGCCATAAATAACTGGATGAGTGTTAATTTCCTAAAATT
AAATGAGGATAAAACAGAAATCCTCCTAGTTGGCCCCAAAGTCAAAAGGGAGAAAATCAG
CATGAACCTTGGCAACCTGACTTCCTTGATCAAACCTGAAGTAAGGAGCCTAGGTGTTAT
CATAGACTCTGACCTAAGTTTTACCTCCCATCTTAACAAGATGACCAAAACATCTTACTT
CCACCTCAGAAATATTGCTAAAGTAAGACCATTCGTAACCCAGAATGATGCAGAGAAACT
AATTCACGCATTTGTCACAACTAGACTGGACTACTGCAACGCCCTCCTTACAAGTCTCCC
AAAAAAGTATTTAGATAAGATTCAACTCATCCAAAACTCAGCAGCGAGACTCTTAACAAG
AACCANNNNNNNNNNCTATGTTCCCCAAAGGGCACTCAGATCTTCCACAGCTAATCTACT
AATGATACAAAAGCCCACCCACAGAAAAATTGGAGATGCTGCCTTTTTCAAGTATGCTCC
AAAACTCTGGAACACAATACCAAAAAATATCAAAGAAGCACCATCGATTGATAt
>NODE_2508_length_186_cov_13.069893
AAGGGTTATGGATCTGGGCCCGGTTCCCCGATAACGTTCACTCTTAGCCCGCTAAGAAGA
CTCTAAAAGATATATCTTACAGAAGTTGTTTACGTTCGTAAGTGTGTTCCCCGAAGTCTC
CCTTAGAATCTTCTTATCACGTCGCACTTAAGCTGCCTCTTAAGTGCGACGTTACAAGGC
GCTGTCCCAAGGTAAGGTGCTGAATGTGTTGTCATCGATTGCTCAGGAATCTATTTTTCA
GTTCACGcgaggtgca
>NODE_2509_length_206_cov_13.067961
CTCTCTCTCTCTCTCTCTCTCTCTCTCCCTCTCATCTCTTGTCTGGGCTGGGAGAGGGAG
TCCTGCCCCTTTGCTTTCCTCAGATCAATGCCCTGGCCACTCACTTTCTGATGTTGCACG
ACGGGAAATGCTTTGAATACTTGCGACATGGCCGCTCGCATTGATTGCCAAGATTGACAG
CTCTAACCATCGTCTTCTCTTGTTTCTGAGTGAGAGAGTGAGAGACAGAGAGAGAGAGAG
AGAGAGAGAGAGAGAgagagagagagagagagagag
>NODE_2511_length_223_cov_40.282513
GTTAACGTTGTTTCATAGGTGCTTAAACTTCATTGGTTGATGGCGGCCATGTTTTTTAAA
ATACACCAATGTCCTCATAGTCATACATGGCACCTTGGACTTAGTCACTACATACCAAAT
TTCAAGTCAATCGGACTAACAGTCAGGCTGTCAGCCCTTTTTATGTTTTTTTAACGTTAC
AGCGCCACCTAGTGTTTGATCGGCAAATGTTTTTTACTGTAACCACAGAATGAACTCATT
TACATGTTTGCCAAGTTTGGTGAAGATATCTCATTTACTTCTTGATTTATAGC
>NODE_2512_length_227_cov_8.132158
TGTGTATGTATATATGTGTGTATGTGTATATAGTGTGTGTATAGCCAATAACCTAGTCAC
CAGTTGTGATTAGGATTATAACATCAGCATAATTTGAAAAGCATTCATCATTGTTTAAAA
GCTTTTGCAAATGCCCATGCAGAGGTGGGGCTTCCCAGTGTTAGCAGACAAATGCAGTAG
GGAGCTAGGAACTTAGTTTCTAATAATATGGATAATGAAAACACATTATTAGACCTGTGC
AGAGTGAAAAATATTGTATATTTTAATTCGCTTCAATATGCTAGTTTTTTATATGTa
>NODE_2514_length_233_cov_22.270386
TTTAGTAATAAACAGCATTTCTACATATAGATTGTAACATGTGACTCATCTTAAAGACAG
ACTAATGTGCCGACAGAAGGTCCTCAAATAGATAAGCAGACAACTAAGTGGAAGACAAAA
GTGTAACAGCATCAACAACAGTAATTGATAACAACAAGCATGCTGTTGCAGGAGTTGGGT
ACATTATAACAGTCAATCAAATTTATCAACCCATGGAGGTCTGGATATGGAGACACACTC
AAAATCAAAGTGGAAAACCACACTACAGGCTGATCCAACTTTGATGTAATGTCCTTAAAA
CAA
>NODE_2516_length_75_cov_51.586666
GTATCTAACTCATCAAATTGACCAAATAACATACATTTTATACCCCACTACTTCCGACTT
TGGGCATTTACGTACAAGTCAAGTATATGTATGCGCAAGTGAAGTATGTATGTATATGCG
AGTGAAGTATATGTATGTGCAAGTT
>NODE_2517_length_117_cov_15.837606
TGAGCATGTTAAGGGCCCCAAAAGTGCCCAAAAGGTAGGAAAAAAATAATAATAATAATA
ATAATAATAATAATAATCTTTTGGAAAACAATAGGGCCTTCGCCGTTGGCTTGGGCCCTA
AATATAGCTGCGAGCAGCGATTGCGGGCCCAAGCCGCTGGCACCGCAACCCCGGTGCCTT
TAAGCCG
>NODE_2518_length_97_cov_87.649483
CCCCCCCTCCCCCCTCACACAGACAGATAGGGGAGAGAGAGAGAGAGACAGGATATTCTC
CAGAAAATCCTTATTCAAACCAAAATATCTGACTTTCTGTTCCTCTGAGCTAATGACTGT
AAATTAGAAAGTTGTCTGGCTTGATGAGAACAATATATATATATATA
>NODE_2521_length_157_cov_8.700637
TCTTTCTCTCTTTTCTGAAAACCATTTCCCAGCGCTTGCTTGGAGCAGAGCCAAGCCCGG
GGTTGTTCGGATGTGTTCCAGTCCCAGCCTGACTGGCAGCAATTATGGGGTGTCTGAGCC
AAGCTCAGCTTGCGCTCCGCACAAACACCCCTAATTACTGCCAATTAGACTAGGCGGGTA
GGCAGATTGGAGAAGCCGGGGGAATGTTCAGGCATGGGTGGGCATGg
>NODE_2525_length_256_cov_12.281250
TGAGCCTCATCCCTAGCTCCTCCTTGAGCTCCTCCCTAGCTCTTCCCTAAGCTCCCCCCT
AGCTCTTCCCTAACTACTCCTGCCCCTCCCCCTATCTGCCACTATCCCCTCCCCCTTACC
CAGGGTGCCCGTGCAGAGGCAGTTGTGGGTCCGGGGAGGAGGCTTGGTCTGGTGGCTGTC
CAGAATCTGCTGCACCAGCTGCTCCACTGAGAACCCAGAGCTGCTGTTCCCATTGCTGCA
AGTCCACTTGATGCCATGAACTGCCGGAGAGAGGAGGAGACACAGACGTCAGCCAGACAG
CCACTACCACCGACAGCCAGCCACGc
>NODE_2530_length_429_cov_11.792541
CGAACTCTAATCACAGCATGACATTCAGCAGTCCAGTTACTGAAGCAGGTTGGAGTTGCC
AATCTGTATTGTAGTTGCCGTTTCACTGGGAGGTTCAGACCATTAGTTCTCCAGGTGGAG
GGGTCCCCCCTCCCCTTCCCCGTCCTGCCTGTGGTTTGGGAAAGCTGCCTGCTCCCCCTG
GCCGTCTGACAGAACCCCCCTTGGTCAAACTGTACCTTGTCTTCTTATTCCACCCGCCAA
TAGAAACGCTATCAGGCAACGATCCCCCGGATGTTCTGGACAGGCAGAAATGCCTTACTG
CCTTGGCGTCTCTTCGCCACGCCAAGTGGTTCCAGGTTTGCATCTTGTCTTTATTTGTCT
TAAAGTAGTTGAGTTTTTTTCATTTGACGCTGTATCATTTCCTTTGGTCGTTTTCTGTGT
TTTTACTTTATTTTTTGAAGTGTATCAATCACGTGTAGTAGACTGTATCATCTTACTCAG
TGGTTTAAAATCGTTTCTc
>NODE_2531_length_142_cov_23.598591
AGGACCCCCACATGTTGCACAGCCTTTGGAATTTCAAAAAAATGTTTAGAATTTTTTTGG
TGAGTTTTTAAAGATTTCAAATTTCAATAGCTTTTTTGTTAAATGACTAAGAAACCTCAA
ACCACTTTTCAAATGTTCAGAGAGGACCCCCACATGTTGCACAGCCTTTGGAATTTCAAA
AAAATGTTTAGAATTTTTTTGGTGAGTTTTTA
>NODE_2533_length_83_cov_28.204819
ATCAACTGATTTTCCAGAAGTGTCTCTGTAATGAAAGTATTGAAAGAGGTAGAACAGGTA
TTAATAGAAGCAGAATACTTTGGAAAAATAGCTACAAAATAAATTAAAATAAGGTATCTT
TATAGATAAAATGTATTGAGCGCTACACAAATT
>NODE_2534_length_241_cov_14.630706
TAAAGAAGTGCTCTGCGTTCCCGTGAATTAACGAGCAGCTGGGAAGAACAGGACAAGGCA
GTGTCATCTGTAAATGTCACACGCACTGCTTGCTCATTTTACACATCATTAAAGCCAATA
TTCCTAACCTGTATCAGAGCAATCAGCAGCAAGCCATTACCGAGACACACACACGGGCCC
TGGGGGAACCGTACCGCACCAAAACCCAGAGAGAGAATACACTCACACTGACACACACCA
AGTAACAATAACATGAACCACAACCTAGTGTTAATAACAAAACTAAATTTAGCGATTTAA
CTACTGGGCTt
>NODE_2539_length_71_cov_23.112677
TGGTGAGAATGGGCAACCTTACCTCCTCCACAATGACCCTGAGCACCGGAGCCCCACAGG
GCTGCGTACTTAGTCCCCTCTTGTACGCTCTGTTCACTTATGATTGTGTGGCCACACACA
GTTCCAACACCATCATAAAGT
>NODE_2543_length_79_cov_65.063293
TGTGTGGAGGGCTCTTTACCGGATTTCGCCACTAGATGTCCTCCTTAGCTTACCTTAGAG
TAATCTAATCATCATTTTTTTGAGCCGGCTCTTTTAGGTGAATGTTGGGAGCCGACTCGC
ATATCAGAAGAGCCGAATCTATTTATATA
>NODE_2544_length_179_cov_13.938547
CCGGTAATATCCATCGAGCCTATGAAACTTGTTGCCCGAAACACATCAACACGAAAGAAT
GAAGACTACCTTATAAAACAAATGTAATTATGTGATTTAAAATGACCCTATTCATCACTA
TCATCACTGCGATCCTCAACTACAAGTTCATTGGTGAATTCCTCCTCCTCGCCACTCTCC
TCCACTTCTCCCTCTCTGGACCCCGCTAACTCTGCCTGCCTTGCTTGCGCTAACAGCTCC
CGCCCAGAT
>NODE_2549_length_107_cov_22.878504
GCTGTTAAATGCACACTTATTAAATCAAAGATCAGTTCATTCAAATGCGCTACATGAACT
GTTGGCCGCAACATAAAGTAGCAACCTAATCTGAACAGTAACTTTGCTTCCAATATTATA
GGTTCTGCTTTTGTGGGCTCCGCGGGTCATCGGGGCGACTTGCACCAGGGGGGACTT
>NODE_2550_length_392_cov_13.676021
GGGTATTCCAGAAAGCAGGCTATGTGACATAACCGGGTAAATTGCATTTCCCATTCTTTC
CCATTCACTGGTAACACTAAAATTACTAGTGCTGAGCCATTTATATAGGCGACGAAAAAA
CAACCTGTGCACCTGCTTCTCCAGCGAGGGACTGTCACTATCTAGTAACTGTGATACAGT
TGCTGGATTCACATTGACAATGACCCACTACTCATGCATTAGTAAAGNNNNNNNNNNNNN
NNNNNNNNNNNNNNNNNNNNNTACATAGCTAACCAACACTGTCATAGTTTGCTAGCTTGT
CTACTGACATCTTAACAAGGTAGCTAGCTACAGTAACTAATGTTAACAATGCATGTAGCT
CAGCTACATAGCGCTTGTACAACTAACTTCAAAGCTTTTAGTCAATTAACAGTAGATACC
TTACTCATAAGAGACAGATGGCGATAGCTGTTAAATGCACAC
>NODE_2555_length_487_cov_21.780287
TCCAAACACAGTATATTCCATCTACCAAACAACGACGTACTCTTGAACCATGAAGCCATG
CGAGCCATGATCTTGAACAAACTGGAAAATTGTGTTATAAACTCACAGGTATGTCTTCTT
CTGGTGGAGAAGCGATCTTCTTCCTAAAAGTTGTCCTGTATTTCATGCGTGCGCCCGGTC
TAATGGATGATCGCCATCTTTCCTGCTTCTCCTTTGCTGCAGCTGCAGATGACCTGAGAT
CCGCCTGTCTCTGAATAATGAGCAACCACAGAGACAAGGAAGACAATCTGCAAAGCAGGC
AACACAAAGAAGTTTTGGAGACTAGCAAGCACCAGAGGGTGCACAAGAGTTTGCGATGAG
ACGACAGGAGAAGAGCAGGAGGAGCAGGATGATGGTCAACGTGTGTATCCTCAGAGCAAC
TCATCCTTCTCTGAGTCAAATTAAGCTCCACTACAGTCACAATGAATGGACGTAGTTAAC
AGCTAGAGGAAATCTAGTGCGTGAATTTAGAAGCGGTATATATATTCTCACGTCATAGGG
TTATCTGCAGTTCACAc
>NODE_2558_length_93_cov_14.860215
TCATGCTAATTATGCTAGCATCATGCTAACCATGCTAATAGCTTACTAAAAGCATGCTAG
CATCATGTTAGCAACATGTTTATTATGCTAGCATCATGCTAATTATGCTAGCATCATGCT
AACCATGCTAATAGCTTACTAAAAGCATGCTAGCATCATGTTA
>NODE_2560_length_246_cov_18.178862
AACTAAGGAGTGGCTCTGTAAGAAGCATCTCAAGGTCCTGGAGTGGCCTAGCCAGTCTCC
AGACCTGAACCCAATAGAAAATCTTTGGAGGGAGCTGAAAGTCTGTATTGCCCAGCGACA
GCCCCGAAACCTGAAGGATCTGGAGAAGGTCTGTATGGAGGAGTGGGCCAAAATCCCTGC
TGCAGTGTGTGCAAACCTGGTCAAGAACTACAGGAAACGTATGATCTCTGTAATTGCAAA
CAAAGGTTTCTGTACCAAATATTGAGTTCTGCTTTTCTGATGTATCAAATACTTATGTCA
TGCAATAAAATGCAAA
>NODE_2562_length_148_cov_7.337838
TGTAACTTTTTCAACATCTCTGAATTACTGAGACGTTCACACTGCTGTAATGTGTGACGT
AATTTCAAACCATCATCATTCTCTTCCAGGTCTACAACTGGCACAGGAACCATCACAGCC
ACACTGGAGACTGCAAACTGGTCTGGGCCACTGGAGGAGCTACTGGGAGAATCACGCACA
TGATAAGCTTTCAGCATGTTAATATGACACAAATGGGA
>NODE_2572_length_160_cov_14.625000
AAAAACAGTTAGAAAAATAGTACAGTTTAAGAAATAAAACAGATTGAACGAACATATAAA
ATATAGTGCAATCAGTTCGGACTTAGCACAGAGTTCATTCAGTAAAAGCGTAGCTAAACA
GATGTGTTTTGAGTCTGGATTTAAAGGTGACTACTGTTGGAGCACATCTGATTTCCTCTG
GGAGCTGGTTCCAGCTGCGGCTGGCATAGTAGCTAAAAGCAGATTCTCCG
>NODE_2573_length_112_cov_42.625000
AGCTGGTAGGAGGAGTTCTTATTCTCCATGGTCTACACAGTGTCCCAGAACATTTACTAT
AGTAGTGGTATTATCAGTGGTGATAGTGTTACCTAGTCGTAGAGCAGAAGGCAGCTGGTA
GGAGGAGTTCTTATTCTCCATGGTCTACACAGTGTCCCAGAACATTTACTATAGTAGTGG
Ta
>NODE_2576_length_149_cov_17.161074
GGTCTTTAACTACACTCCAAGTTGGCTATACCTGGGCTGCTTACAGGCCTGACACCAGTG
CAAACAATCAAAGTCTTTGGGAACTATGAAATATGCATGGCTATCTGTGACGGCCGGATA
AAGCGAGGCAATTAGGCACGTAATTCTAGAGAGCTCTCCTTCCTTCCTTCTCTCTCTAGT
CATTTGCAACTGTCTTGCTCTCGATTAACCTAGCGTAGc
>NODE_2577_length_408_cov_13.296569
TTACTTATCAAAATAAGTTATCAATTTGTGCAATGTATACTGTTAGTATATTTAGATTTA
TTTTACCAGGCAAGTTGCTTGCAAACATATTCTCATTTACTGAAATGCCCTGGCGAGAAG
TATGGGGGAAAGATACGAGATGAATGAGCCAATTGAAAGCTGGAGATTAGGTTGGCATAA
TTTTTCCAGGACAGCAGAGTTAACACCATACTCTTACAATAAGTGTCATGGGATCTTTAG
TGAGCAATGAGAGTCAGGACACCAATTTAAATGTCCCATCCGAACAAGCACCCTACACAG
GGAAGATGTCCCCTTCATTGCCCTGGGGCATTGGGAATGATCTCTTGACCAGAGCGAGGC
ATTACTCCTACTGGCCTTCCAACACCAATTCCAGCAATGTCTGGTCTCCCAGACTTAGCT
TCAGAAGCAACCAACAGTGGTATACAGGACAATATGCTTATGCCTATTTAGCTTATTt
>NODE_2578_length_470_cov_18.106382
ACATTAAAACCACTTTCAAAGCATTGTGTACTTTCCCCCCCTCGCCTGTGCTGGTCAAGT
GACTCACGAAAAAGCAAGAGGGGTAAAGTGGTTTCACAGTCAGACATCACTGACTGTAAC
ACACACACACGCACTGCCTACTACACACGCCAACAAACACACGCACACTGGGGGTTGTAA
AAGGAGACGTGCACTAGGCCTATGTAATTGAGGGGAGGAATGGTTTGCTCTGTCAGACGG
ACCGGGCCGTCAGTATGGCTTTGTTTCATGTTTGATTTAATTGTCTCTCCTCTGACAGGC
CCATTCATCAATGGCTTTAATGGTCAATCAGAGACAGGCTGAGTGAGTGCTCCCATTCTG
TTTAGCCATACGCTGGCACAGGCTTTTATTTCATCAAAATGCCCTGCCTAATGTACATGT
TCACTCACTTCCAGAAAGAGGGAGAGCGAGTGGCTTGAGGGAGCACATAAAGAATGACTG
AAAGCTTTCTGATTTGAGATCAGTTATTTTCCCTTTTTTCCTTCCAGTCTGTTTGTTTTg
>NODE_2579_length_168_cov_14.547619
TAGAGAAAAGAAAGGCTAAGGCTAATTGTATTTGGAGATTTTCCTTTGTTTTTAGCAGTC
ATTAGCAGCTTGCACTAACCTAATTTTTACAATTTCATCAGCATGCCATCTTGGAAATCC
TCTGTGAGCTCATCAGAGAGAGGGAGAGAGGTTTGTAGCTAAGTGTTCTCTATTGGATTA
GCATACAATAAAGAGTCTGAGGACTGCTACAGACGTTTATGGCAGATTCAGTTAACAc
>NODE_2581_length_154_cov_32.097404
GGTGCAAAACACTACACACATCGTGCATGTGTTACACACTTTGGCCAATGATGAAACACT
CTGCAGTCAGCACGTCCATTCAATAGTTAAAACACACATGACATTAGCAACACTCCCGCA
CACATCGTAAAACACTTAACCCGTAACTGAACACCAATCAGTCACTATATAATTCAGGTA
TGAGCACCTGTCGTGAGACAATCGTGAATATGGAGGCTGAAGGA
>NODE_2584_length_71_cov_18.225351
GGCTAGATAACCTGGACCCGTCATTCCTAAAGCTCTCTGCAGCAATCATTGCAGCTCCCA
TTACTAGCCTATTTAACCTCTCTCTCGTATCCTCAGAGATCCCGAAAGACTGGAAAACAG
CTGCAATCATCCCTCTTTTCA
>NODE_2587_length_127_cov_13.385827
GTTGGTAAAATGTCTTCATTGTCTATCCTTACTTGCTTTATTATAATTTATAACATGTGT
CCATCCTATTTTAATTAGTTAATTATTTTATTTGTAACCCCTCTGACTTATGTTGTTGTG
TGTTATATATATTATCCGTTTTGCTGCTTTGTAAGAAAATGTATTTTTTAAAAGCATCCC
GCTAAACATTACTACGC
>NODE_2588_length_465_cov_12.567742
GAATATGTTGCATTTATCAAAAGTTACTGTGACCAAGCTAAGTAATCAACAGTGACATAA
GAAAATGTTTGTTTCTTTTCTTTCGGAAAAACATGGTCCCCCTCCGAAAGCAAAACATTT
CTATTACCTAATGAATTGAATTTTGAGCATTTTGGCAACAATACCCATGGTTTACATGTG
CATTCTCACCCACTCTAATCTGCAGTTATTTGGTATATTTTTAACGATGTAACTAAGCAA
CAAACGTAATTGTCCCCTTCGAAAGCTTTTGTTAGGCCCTCTAACACAGTCCAAATATAC
ATAATTAGGCATAATGTCTACAGCTCATTACAGTACACATGTGGGTAGTTAAATGGACCC
AGAGAGTAGCTCAATGAATTGTGCAGATTCATTGGAAATTGAATTTATTTGTTTCTGGGG
TTCATATAACGTTACAATTATCGTAACCCTTTTTGCTCTAGCTTCGCCATCCATTTTATT
CCCTCAGATAACTTTCTTTGTTCATATACCACCTCCCTCTCGAGCACTGTTTCTg
>NODE_2589_length_71_cov_26.366198
TATATGGTAAACACATGCACTATAACGTTACAGTCAACACACACTATGAAGTATACAAAC
TCAATGTCACATACACTATACACACACACACTGTCATATATGGTAAACACATGCACTATA
ACGTTACAGTCAACACACACT
>NODE_2590_length_311_cov_8.893890
ATGAAATGCCATCACACAGTATGTCAATCCGTACACTGTCATTCGGAAAACAGGTTTTCA
GATAGTAGAGCTAATCAGAGTGCCATACAGGTGTGGCTAATGATTCAGAAAGCGTATTTG
AATAAACTGACATTTGCTTCAATTTGTCCCAATTGCACAGGGAAAGGGCTTAAAGGTAAC
actgattcgcaaaatcaagggttctgtagcaattgactgcaataatttgtatatgtctgc
ctgtctagtctgTACATTGTGTTTTATACATTAAACAAAACAAAACATAACCAAATAATG
AGTTACCTACGTTTGTCCAAAGGAAACAATTTTATAAAACTTTTAGCAACATGTTTTCTG
TAACCTTGTTCCATTTCCCTT
>NODE_2591_length_310_cov_17.774193
CCAGGGTGACAGGGTTCAGAGTGGAGAGAAGGAAAGAAACAGAGAAAGAGAGAGAAAGAG
AGAGAGATGAAGGAGTGAGGGGGGCGTGGGCGGGTGGGTGGTAGGATTTTGTTGAAGTTG
AAGCCTGTTCTTTTGTGCAGCCGCTTCTGATCATTTACATCAAGTTGACATTCGGAGAGT
TTACTCTGGGGTCTGTAATTGTATTCTTTCGCCAGTTCTGCATTGCCAACCGTGAAAATG
GAATCTTATCAACCCTGACCAATTTTTAATGTACAAAATGAATTGGCAGAGGTTCAAAAA
AGAGAGCTACAATTCAAATCAGGTGAATGATACATGGGAGTTTTTTTTCTGAATGCACAG
ATCCGAGAGCCCCAAACCCa
>NODE_2592_length_71_cov_39.845070
CACCGAGGAACTTGAACTCTGAAACTCTCTCTACTTCAGCTCCATCGATGTGTATGGGGG
CAGGACCCTCTCTCTGCTGCTTCCTAAAGTCCACTACCATCTCTTTTGTCTTGCTGACGT
TGAGAGAGAGGTTGTTGCTCT
>NODE_2593_length_142_cov_21.443663
CGCCCATCCACCATCCCCGACCTCCGCCCTAGCAAAAACTATGCTATTTACATGCTACGT
CATGATCTACTAATGTTCATATTGAACGTTATTCGAGTGTTCAATTTAGTTCCCTACAAA
CGTAATTGACCCTCTCATACGTTCATATTTGACATATTTCGGTTTTACAAAATAGTTCCC
TCAGAACGTATTTAATGTGATTTAGGGCTGTT
>NODE_2594_length_180_cov_11.122222
CTTGGTTATACGTTTGCCAATAGTTAGTATTAGATAATGACAAGTATTGACACTTTGTTT
TGCACTTCGATTTGCAGAAAATTAACGTGAGCATGCTTTACCTTACCATAAGTGGCAAGC
TAACGTTACAGACAATTATGGTAACTTCAGATACATGTACTTTACAAGGTGACTCCACAT
ATAAGTAATATGCTGTAACTATGGGGCAAATATATATTTAAAACCTAGCGAAGTTAAATC
TTACCTTGAG
>NODE_2601_length_269_cov_15.933085
GGTGGGGGGGGGGCATTTTAGAAAAGAAAGAACAGATTTTGTGCCTGAGAATAAAACACC
CCCACCCACGTATACACACTCACTCACTCTCTGCAGCAGTTTAACAATTGCTATTCACAA
TCCTGTCCTTAATGCCTAAGACCAACATAAAAGAGGGGAGTTTAAGAATATAGGGATAAA
CCTTTTCAGCTTTTCTAAGTCTTAAGTCTGGTTTATGCTCCATGAATACCCTAGCATTCC
CTGCCAGGGCCGTTGCCACTCTAAATAGATATTACAATGATTTGGGAACAATGCATTCCA
CTGATTCCCTCAGACTCAAAAATACATATATGTGTATat
>NODE_2602_length_185_cov_9.129729
ATAACACAGTTATAACACTGTTATAACACATTACACAGTTATAACACAGTTATAACACTG
TTATAACACAGTTATAACACTGTTATAACACATTACACAGTCATAATACTGTTATAACAC
AGTTATAACACTGTTATAACACATTACACAGTTATAACACAGTTATAACACTGTTATAAC
ACATTACACAGTTATAACACAGTTATAACACAGTTATAACACAGTTATAACACAGTTATA
ACACAGTTATAACAC
>NODE_2608_length_274_cov_9.952555
TGTGATTCCACCAGTATTTGTTAAGTGAAATATTTCATTTTATTGCTGGTTTTATTGTTC
CATTTTGTACAAAATATATGCTGTATAGATATACAAAATATTAAAATGACCACAGAATTC
TTTTAGATAAACTATTTATTTTTACTGTTTTTGTAATTTAGACACTATACTGTAGCTCCT
ATTATGGCCAGAATTACTGGAAGTGCCTCTTGGTATAATGTATTTTAAAGTAAATATACA
GTATATTGAGATTATTAGAAATTGTCACTAGTTGAGAAATGTGGATGTTGTAATGTGTAC
TGAATAACATGAGTTAAATGCTGTACATGTCTGAGTCTTGGTCt
[truncated: 148,297 more chars]
