# Supplementary material for: Early-branching euteleost relationships: areas of congruence between concatenation and coalescent model inferences
Source: PeerJ. 2017 Sep 8;5:e3548. doi: 10.7717/peerj.3548 (PMC5592902; doi:10.7717/peerj.3548)
Supplement: Data S1 [file peerj-05-3548-s003.zip › DataSupplement/PartitionFinder/partition_finder.cfg]

## ALIGNMENT FILE ##
alignment = 34-93-53.phy;

## BRANCHLENGTHS: linked | unlinked ##
branchlengths = linked;

## MODELS OF EVOLUTION for PartitionFinder: all | raxml | mrbayes | beast | <list> ##
##              for PartitionFinderProtein: all_protein | <list> ##
models = GTR+G;

# MODEL SELECCTION: AIC | AICc | BIC #
model_selection = BIC;

## DATA BLOCKS: see manual for how to define ##
[data_blocks]
uce-1036 = 1-145;
uce-1053 = 146-384;
uce-1056 = 385-672;
uce-1062 = 673-1213;
uce-1160 = 1214-1494;
uce-1184 = 1495-1815;
uce-1191 = 1816-1968;
uce-120 = 1969-2269;
uce-1279 = 2270-2609;
uce-1324 = 2610-2835;
uce-1338 = 2836-3281;
uce-149 = 3282-3748;
uce-166 = 3749-4147;
uce-191 = 4148-4364;
uce-192 = 4365-4661;
uce-204 = 4662-5044;
uce-249 = 5045-5350;
uce-251 = 5351-5638;
uce-305 = 5639-6029;
uce-309 = 6030-6557;
uce-368 = 6558-6847;
uce-369 = 6848-7183;
uce-383 = 7184-7505;
uce-414 = 7506-7842;
uce-435 = 7843-8203;
uce-444 = 8204-8732;
uce-459 = 8733-9099;
uce-504 = 9100-9378;
uce-508 = 9379-9678;
uce-518 = 9679-9957;
uce-527 = 9958-10351;
uce-537 = 10352-10935;
uce-553 = 10936-11114;
uce-567 = 11115-11584;
uce-604 = 11585-11894;
uce-607 = 11895-12176;
uce-622 = 12177-12381;
uce-63 = 12382-12607;
uce-690 = 12608-13041;
uce-697 = 13042-13349;
uce-701 = 13350-13530;
uce-717 = 13531-13878;
uce-745 = 13879-14223;
uce-748 = 14224-14557;
uce-757 = 14558-14829;
uce-761 = 14830-15208;
uce-808 = 15209-15563;
uce-885 = 15564-15709;
uce-908 = 15710-16294;
uce-98 = 16295-16631;
uce-982 = 16632-16952;
uce-987 = 16953-17226;
uce-99 = 17227-17597;


## SCHEMES, search: all | greedy | rcluster | hcluster | user ##
[schemes]
search = hcluster;

#user schemes go here if search=user. See manual for how to define.#
