# Supplementary material for: Early-branching euteleost relationships: areas of congruence between concatenation and coalescent model inferences
Source: PeerJ. 2017 Sep 8;5:e3548. doi: 10.7717/peerj.3548 (PMC5592902; doi:10.7717/peerj.3548)
Supplement: Data S1 [file peerj-05-3548-s003.zip › DataSupplement/PartitionFinder/partitionFinderPartition.txt]

DNA, Subset1 = 4662-5044, 5639-6029, 7506-7842, 11115-11584, 4365-4661, 16632-16952, 2270-2609, 12382-12607, 15209-15563, 1495-1815, 11585-11894, 146-384, 6030-6557, 1-145, 3282-3748
DNA, Subset2 = 9958-10351, 4148-4364, 12177-12381, 1816-1968, 7184-7505, 12608-13041, 13350-13530, 1214-1494, 13042-13349, 9100-9378, 16953-17226, 16295-16631, 385-672, 14224-14557, 5351-5638, 8733-9099, 5045-5350, 10352-10935, 9679-9957, 10936-11114, 13531-13878, 7843-8203, 1969-2269, 8204-8732, 6848-7183, 14830-15208, 15564-15709
DNA, Subset3 = 17227-17597, 13879-14223, 2610-2835, 673-1213, 14558-14829, 15710-16294, 11895-12176, 6558-6847, 2836-3281
DNA, Subset4 = 3749-4147, 9379-9678
